# Supplementary material for: Template CoMFA Generates Single 3D-QSAR Models that, for Twelve of Twelve Biological Targets, Predict All ChEMBL-Tabulated Affinities
Source: PLoS One. 2015 Jun 12;10(6):e0129307. doi: 10.1371/journal.pone.0129307 (PMC4466312; doi:10.1371/journal.pone.0129307)
Supplement: S6 Text — The zip file contains, in. sdf format, the aligned structures, from the A, B, C, D, and F protocols, of all templates and training sets for the cyp 3A4 target. The content of each file is evident from its name. (ZIP) [file pone.0129307.s007.zip › cyp3A4_C_trng.sdf]

ROW1
  -MTS-   01071501043D 0   0.00000     0.00000     0

 69 72  0  0  0  0  0  0  0  0999 V2000
   -3.9440   -1.4410   -0.0480 C   0  0  0  0  0  0  0  0  0  0  0  0
   -4.2260   -0.3770   -1.1050 C   0  0  0  0  0  0  0  0  0  0  0  0
   -4.1850    1.0070   -0.4580 C   0  0  0  0  0  0  0  0  0  0  0  0
   -2.8200    1.2420    0.1420 C   0  0  0  0  0  0  0  0  0  0  0  0
   -2.5640    0.8720    1.4680 C   0  0  0  0  0  0  0  0  0  0  0  0
   -1.2980    1.0900    2.0240 C   0  0  0  0  0  0  0  0  0  0  0  0
   -0.2880    1.6780    1.2540 C   0  0  0  0  0  0  0  0  0  0  0  0
    0.9790    1.8970    1.8100 C   0  0  0  0  0  0  0  0  0  0  0  0
    1.9890    2.4840    1.0400 C   0  0  0  0  0  0  0  0  0  0  0  0
    3.2970    2.7470    1.4230 O   0  0  0  0  0  0  0  0  0  0  0  0
    4.3690    1.8990    0.9700 C   0  0  0  0  0  0  0  0  0  0  0  0
    4.5350    0.7090    1.8990 C   0  0  0  0  0  0  0  0  0  0  0  0
    4.6710   -0.5850    1.3720 C   0  0  0  0  0  0  0  0  0  0  0  0
    4.8360   -1.6830    2.2180 C   0  0  0  0  0  0  0  0  0  0  0  0
    4.8690   -1.5020    3.5990 C   0  0  0  0  0  0  0  0  0  0  0  0
    5.0290   -2.5810    4.4280 O   0  0  0  0  0  0  0  0  0  0  0  0
    3.8550   -3.2570    4.8840 C   0  0  0  0  0  0  0  0  0  0  0  0
    3.0780   -3.7920    3.6840 C   0  0  0  0  0  0  0  0  0  0  0  0
    4.2560   -4.4190    5.7890 C   0  0  0  0  0  0  0  0  0  0  0  0
    2.9780   -2.2840    5.6660 C   0  0  0  0  0  0  0  0  0  0  0  0
    4.7390   -0.2230    4.1360 C   0  0  0  0  0  0  0  0  0  0  0  0
    4.5750    0.8760    3.2920 C   0  0  0  0  0  0  0  0  0  0  0  0
    1.7340    2.8540   -0.2860 C   0  0  0  0  0  0  0  0  0  0  0  0
    0.4680    2.6360   -0.8420 C   0  0  0  0  0  0  0  0  0  0  0  0
   -0.5430    2.0480   -0.0720 C   0  0  0  0  0  0  0  0  0  0  0  0
   -1.8090    1.8300   -0.6280 C   0  0  0  0  0  0  0  0  0  0  0  0
   -4.4570    2.0320   -1.4760 N   0  0  0  0  0  0  0  0  0  0  0  0
   -4.1540    1.9450   -2.8090 C   0  0  0  0  0  0  0  0  0  0  0  0
   -4.5600    3.0780   -3.3990 C   0  0  0  0  0  0  0  0  0  0  0  0
   -5.1280    3.8890   -2.4100 N   0  0  0  0  0  0  0  0  0  0  0  0
   -5.0580    3.2440   -1.2610 C   0  0  0  0  0  0  0  0  0  0  0  0
   -5.5560   -0.6060   -1.6880 N   0  0  0  0  0  0  0  0  0  0  0  0
   -6.5750   -0.5290   -0.6320 C   0  0  0  0  0  0  0  0  0  0  0  0
   -5.5950   -1.9370   -2.3110 C   0  0  0  0  0  0  0  0  0  0  0  0
   -4.6990   -1.3840    0.7340 H   0  0  0  0  0  0  0  0  0  0  0  0
   -3.9730   -2.4260   -0.5080 H   0  0  0  0  0  0  0  0  0  0  0  0
   -2.9600   -1.2720    0.3840 H   0  0  0  0  0  0  0  0  0  0  0  0
   -3.4720   -0.4340   -1.8870 H   0  0  0  0  0  0  0  0  0  0  0  0
   -4.9400    1.0640    0.3240 H   0  0  0  0  0  0  0  0  0  0  0  0
   -3.3440    0.4190    2.0620 H   0  0  0  0  0  0  0  0  0  0  0  0
   -1.1010    0.8050    3.0470 H   0  0  0  0  0  0  0  0  0  0  0  0
    1.1760    1.6110    2.8330 H   0  0  0  0  0  0  0  0  0  0  0  0
    5.2830    2.4850    1.0500 H   0  0  0  0  0  0  0  0  0  0  0  0
    4.1330    1.5230   -0.0230 H   0  0  0  0  0  0  0  0  0  0  0  0
    4.6480   -0.7320    0.3020 H   0  0  0  0  0  0  0  0  0  0  0  0
    4.9380   -2.6740    1.8010 H   0  0  0  0  0  0  0  0  0  0  0  0
    3.7030   -4.4860    3.1270 H   0  0  0  0  0  0  0  0  0  0  0  0
    2.1840   -4.3070    4.0310 H   0  0  0  0  0  0  0  0  0  0  0  0
    2.7920   -2.9630    3.0390 H   0  0  0  0  0  0  0  0  0  0  0  0
    4.8810   -5.1140    5.2310 H   0  0  0  0  0  0  0  0  0  0  0  0
    3.3620   -4.9340    6.1350 H   0  0  0  0  0  0  0  0  0  0  0  0
    4.8100   -4.0380    6.6440 H   0  0  0  0  0  0  0  0  0  0  0  0
    2.6920   -1.4550    5.0210 H   0  0  0  0  0  0  0  0  0  0  0  0
    2.0840   -2.7980    6.0120 H   0  0  0  0  0  0  0  0  0  0  0  0
    3.5320   -1.9030    6.5210 H   0  0  0  0  0  0  0  0  0  0  0  0
    4.7650   -0.0820    5.2060 H   0  0  0  0  0  0  0  0  0  0  0  0
    4.4780    1.8650    3.7150 H   0  0  0  0  0  0  0  0  0  0  0  0
    2.5140    3.3080   -0.8800 H   0  0  0  0  0  0  0  0  0  0  0  0
    0.2710    2.9210   -1.8650 H   0  0  0  0  0  0  0  0  0  0  0  0
   -2.0060    2.1150   -1.6510 H   0  0  0  0  0  0  0  0  0  0  0  0
   -3.6730    1.1110   -3.2990 H   0  0  0  0  0  0  0  0  0  0  0  0
   -4.4650    3.3210   -4.4470 H   0  0  0  0  0  0  0  0  0  0  0  0
   -5.4140    3.6100   -0.3100 H   0  0  0  0  0  0  0  0  0  0  0  0
   -6.3740   -1.2880    0.1220 H   0  0  0  0  0  0  0  0  0  0  0  0
   -7.5590   -0.6990   -1.0640 H   0  0  0  0  0  0  0  0  0  0  0  0
   -6.5460    0.4560   -0.1710 H   0  0  0  0  0  0  0  0  0  0  0  0
   -5.3940   -2.6960   -1.5570 H   0  0  0  0  0  0  0  0  0  0  0  0
   -6.5790   -2.1070   -2.7430 H   0  0  0  0  0  0  0  0  0  0  0  0
   -4.8410   -1.9950   -3.0930 H   0  0  0  0  0  0  0  0  0  0  0  0
  1 35  1  0  0  0  0
  1 36  1  0  0  0  0
  1 37  1  0  0  0  0
  1  2  1  0  0  0  0
  2 38  1  0  0  0  0
  2  3  1  0  0  0  0
  3 39  1  0  0  0  0
  3  4  1  0  0  0  0
  4  5  2  0  0  0  0
  5 40  1  0  0  0  0
  5  6  1  0  0  0  0
  6 41  1  0  0  0  0
  6  7  2  0  0  0  0
  7  8  1  0  0  0  0
  8 42  1  0  0  0  0
  8  9  2  0  0  0  0
  9 10  1  0  0  0  0
 10 11  1  0  0  0  0
 11 43  1  0  0  0  0
 11 44  1  0  0  0  0
 11 12  1  0  0  0  0
 12 13  2  0  0  0  0
 13 45  1  0  0  0  0
 13 14  1  0  0  0  0
 14 46  1  0  0  0  0
 14 15  2  0  0  0  0
 15 16  1  0  0  0  0
 16 17  1  0  0  0  0
 17 18  1  0  0  0  0
 18 47  1  0  0  0  0
 18 48  1  0  0  0  0
 18 49  1  0  0  0  0
 17 19  1  0  0  0  0
 19 50  1  0  0  0  0
 19 51  1  0  0  0  0
 19 52  1  0  0  0  0
 17 20  1  0  0  0  0
 20 53  1  0  0  0  0
 20 54  1  0  0  0  0
 20 55  1  0  0  0  0
 15 21  1  0  0  0  0
 21 56  1  0  0  0  0
 21 22  2  0  0  0  0
 22 12  1  0  0  0  0
 22 57  1  0  0  0  0
  9 23  1  0  0  0  0
 23 58  1  0  0  0  0
 23 24  2  0  0  0  0
 24 59  1  0  0  0  0
 24 25  1  0  0  0  0
 25  7  1  0  0  0  0
 25 26  2  0  0  0  0
 26  4  1  0  0  0  0
 26 60  1  0  0  0  0
  3 27  1  0  0  0  0
 27 28  1  0  0  0  0
 28 61  1  0  0  0  0
 28 29  2  0  0  0  0
 29 62  1  0  0  0  0
 29 30  1  0  0  0  0
 30 31  2  0  0  0  0
 31 27  1  0  0  0  0
 31 63  1  0  0  0  0
  2 32  1  0  0  0  0
 32 33  1  0  0  0  0
 33 64  1  0  0  0  0
 33 65  1  0  0  0  0
 33 66  1  0  0  0  0
 32 34  1  0  0  0  0
 34 67  1  0  0  0  0
 34 68  1  0  0  0  0
 34 69  1  0  0  0  0
M  END
>  <LOGBIO>
6.2400

>  <PRED_LOGBIO>
6.7900

>  <XV_RES>
-0.6920

>  <WHL_TMPL>
3

>  <ANCH>
32-33;50-48

$$$$
ROW2
  -MTS-   01071501043D 0   0.00000     0.00000     0

 70 75  0  0  0  0  0  0  0  0999 V2000
    4.5850    3.4070   10.3700 O   0  5  0  0  0  0  0  0  0  0  0  0
    5.1920    3.6920    9.2560 N   0  3  0  0  0  0  0  0  0  0  0  0
    6.3890    4.0250    9.2690 O   0  0  0  0  0  0  0  0  0  0  0  0
    4.4890    3.6230    8.0300 C   0  0  0  0  0  0  0  0  0  0  0  0
    3.8180    4.7510    7.5440 C   0  0  0  0  0  0  0  0  0  0  0  0
    3.1220    4.6830    6.3310 C   0  0  0  0  0  0  0  0  0  0  0  0
    3.0990    3.4870    5.6040 C   0  0  0  0  0  0  0  0  0  0  0  0
    2.4840    3.1520    4.3740 N   0  0  0  0  0  0  0  0  0  0  0  0
    2.7690    1.7980    4.0780 C   0  0  0  0  0  0  0  0  0  0  0  0
    2.4240    0.9590    3.0120 C   0  0  0  0  0  0  0  0  0  0  0  0
    2.8540   -0.3100    3.0080 N   0  0  0  0  0  0  0  0  0  0  0  0
    3.6080   -0.7840    4.0090 C   0  0  0  0  0  0  0  0  0  0  0  0
    4.0740   -2.2190    3.9720 C   0  0  0  0  0  0  0  0  0  0  0  0
    5.3700   -2.2960    3.2820 N   0  0  0  0  0  0  0  0  0  0  0  0
    6.4560   -2.1410    4.2600 C   0  0  0  0  0  0  0  0  0  0  0  0
    7.8300   -2.3730    3.6060 C   0  0  0  0  0  0  0  0  0  0  0  0
    7.8860   -3.6420    2.9490 O   0  0  0  0  0  0  0  0  0  0  0  0
    6.8670   -3.7710    1.9530 C   0  0  0  0  0  0  0  0  0  0  0  0
    5.4690   -3.5760    2.5660 C   0  0  0  0  0  0  0  0  0  0  0  0
    3.9550   -0.0060    5.0430 N   0  0  0  0  0  0  0  0  0  0  0  0
    3.5580    1.2730    5.1080 C   0  0  0  0  0  0  0  0  0  0  0  0
    3.7700    2.3590    6.0900 C   0  0  0  0  0  0  0  0  0  0  0  0
    4.4660    2.4270    7.3030 C   0  0  0  0  0  0  0  0  0  0  0  0
    1.6280    1.4470    1.9480 N   0  0  0  0  0  0  0  0  0  0  0  0
    0.4330    2.2690    2.1840 C   0  0  0  0  0  0  0  0  0  0  0  0
   -0.7650    1.7680    1.3550 C   0  0  0  0  0  0  0  0  0  0  0  0
   -0.4190    1.6150   -0.0650 N   0  0  0  0  0  0  0  0  0  0  0  0
   -1.3690    1.4480   -1.1770 C   0  0  0  0  0  0  0  0  0  0  0  0
   -1.1520    0.0850   -1.8330 C   0  0  0  0  0  0  0  0  0  0  0  0
   -2.1270   -0.0850   -2.9740 C   0  0  0  0  0  0  0  0  0  0  0  0
   -1.7740    0.3300   -4.2640 C   0  0  0  0  0  0  0  0  0  0  0  0
   -2.6770    0.1720   -5.3210 C   0  0  0  0  0  0  0  0  0  0  0  0
   -3.9340   -0.4000   -5.0890 C   0  0  0  0  0  0  0  0  0  0  0  0
   -4.8050   -0.5520   -6.1090 F   0  0  0  0  0  0  0  0  0  0  0  0
   -4.2870   -0.8150   -3.7990 C   0  0  0  0  0  0  0  0  0  0  0  0
   -5.4980   -1.3670   -3.5760 F   0  0  0  0  0  0  0  0  0  0  0  0
   -3.3830   -0.6570   -2.7420 C   0  0  0  0  0  0  0  0  0  0  0  0
    0.7090    0.6880   -0.2400 C   0  0  0  0  0  0  0  0  0  0  0  0
    1.9480    1.1610    0.5420 C   0  0  0  0  0  0  0  0  0  0  0  0
    2.4430    5.8230    5.8400 N   0  3  0  0  0  0  0  0  0  0  0  0
    3.0340    6.6260    5.0980 O   0  0  0  0  0  0  0  0  0  0  0  0
    1.2020    6.0310    6.1650 O   0  5  0  0  0  0  0  0  0  0  0  0
    3.8360    5.6740    8.1050 H   0  0  0  0  0  0  0  0  0  0  0  0
    1.9330    3.7760    3.8020 H   0  0  0  0  0  0  0  0  0  0  0  0
    3.3430   -2.8240    3.4390 H   0  0  0  0  0  0  0  0  0  0  0  0
    4.1820   -2.5930    4.9880 H   0  0  0  0  0  0  0  0  0  0  0  0
    6.3160   -2.8510    5.0720 H   0  0  0  0  0  0  0  0  0  0  0  0
    6.4210   -1.1390    4.6840 H   0  0  0  0  0  0  0  0  0  0  0  0
    8.0250   -1.5830    2.8840 H   0  0  0  0  0  0  0  0  0  0  0  0
    8.6060   -2.3250    4.3670 H   0  0  0  0  0  0  0  0  0  0  0  0
    7.0270   -3.0310    1.1720 H   0  0  0  0  0  0  0  0  0  0  0  0
    6.9290   -4.7580    1.4980 H   0  0  0  0  0  0  0  0  0  0  0  0
    5.2570   -4.3930    3.2530 H   0  0  0  0  0  0  0  0  0  0  0  0
    4.7210   -3.6080    1.7760 H   0  0  0  0  0  0  0  0  0  0  0  0
    4.9840    1.5570    7.6780 H   0  0  0  0  0  0  0  0  0  0  0  0
    0.6670    3.2650    1.8140 H   0  0  0  0  0  0  0  0  0  0  0  0
    0.1630    2.2040    3.2360 H   0  0  0  0  0  0  0  0  0  0  0  0
   -1.5180    2.5520    1.4030 H   0  0  0  0  0  0  0  0  0  0  0  0
   -1.0640    0.7990    1.7500 H   0  0  0  0  0  0  0  0  0  0  0  0
   -1.2020    2.2340   -1.9110 H   0  0  0  0  0  0  0  0  0  0  0  0
   -2.3880    1.5130   -0.8020 H   0  0  0  0  0  0  0  0  0  0  0  0
   -1.3140   -0.7010   -1.0980 H   0  0  0  0  0  0  0  0  0  0  0  0
   -0.1350    0.0230   -2.2130 H   0  0  0  0  0  0  0  0  0  0  0  0
   -0.8050    0.7710   -4.4430 H   0  0  0  0  0  0  0  0  0  0  0  0
   -2.4050    0.4920   -6.3160 H   0  0  0  0  0  0  0  0  0  0  0  0
   -3.6560   -0.9770   -1.7470 H   0  0  0  0  0  0  0  0  0  0  0  0
    0.9780    0.7270   -1.2940 H   0  0  0  0  0  0  0  0  0  0  0  0
    0.4230   -0.2900    0.1420 H   0  0  0  0  0  0  0  0  0  0  0  0
    2.2470    2.1080    0.0980 H   0  0  0  0  0  0  0  0  0  0  0  0
    2.6900    0.3660    0.5060 H   0  0  0  0  0  0  0  0  0  0  0  0
  1  2  1  0  0  0  0
  2  3  2  0  0  0  0
  2  4  1  0  0  0  0
  4  5  2  0  0  0  0
  5 43  1  0  0  0  0
  5  6  1  0  0  0  0
  6  7  2  0  0  0  0
  7  8  1  0  0  0  0
  8 44  1  0  0  0  0
  8  9  1  0  0  0  0
  9 10  2  0  0  0  0
 10 11  1  0  0  0  0
 11 12  2  0  0  0  0
 12 13  1  0  0  0  0
 13 45  1  0  0  0  0
 13 46  1  0  0  0  0
 13 14  1  0  0  0  0
 14 15  1  0  0  0  0
 15 47  1  0  0  0  0
 15 48  1  0  0  0  0
 15 16  1  0  0  0  0
 16 49  1  0  0  0  0
 16 50  1  0  0  0  0
 16 17  1  0  0  0  0
 17 18  1  0  0  0  0
 18 51  1  0  0  0  0
 18 52  1  0  0  0  0
 18 19  1  0  0  0  0
 19 14  1  0  0  0  0
 19 53  1  0  0  0  0
 19 54  1  0  0  0  0
 12 20  1  0  0  0  0
 20 21  2  0  0  0  0
 21  9  1  0  0  0  0
 21 22  1  0  0  0  0
 22  7  1  0  0  0  0
 22 23  2  0  0  0  0
 23  4  1  0  0  0  0
 23 55  1  0  0  0  0
 10 24  1  0  0  0  0
 24 25  1  0  0  0  0
 25 56  1  0  0  0  0
 25 57  1  0  0  0  0
 25 26  1  0  0  0  0
 26 58  1  0  0  0  0
 26 59  1  0  0  0  0
 26 27  1  0  0  0  0
 27 28  1  0  0  0  0
 28 60  1  0  0  0  0
 28 61  1  0  0  0  0
 28 29  1  0  0  0  0
 29 62  1  0  0  0  0
 29 63  1  0  0  0  0
 29 30  1  0  0  0  0
 30 31  2  0  0  0  0
 31 64  1  0  0  0  0
 31 32  1  0  0  0  0
 32 65  1  0  0  0  0
 32 33  2  0  0  0  0
 33 34  1  0  0  0  0
 33 35  1  0  0  0  0
 35 36  1  0  0  0  0
 35 37  2  0  0  0  0
 37 30  1  0  0  0  0
 37 66  1  0  0  0  0
 27 38  1  0  0  0  0
 38 67  1  0  0  0  0
 38 68  1  0  0  0  0
 38 39  1  0  0  0  0
 39 24  1  0  0  0  0
 39 69  1  0  0  0  0
 39 70  1  0  0  0  0
  6 40  1  0  0  0  0
 40 41  2  0  0  0  0
 40 42  1  0  0  0  0
M  CHG  4   1  -1   2   1  40   1  42  -1
M  END
>  <LOGBIO>
4.3700

>  <PRED_LOGBIO>
4.5200

>  <XV_RES>
-0.3820

>  <WHL_TMPL>
2

>  <ANCH>
39-42;62-44

$$$$
ROW3
  -MTS-   01071501043D 0   0.00000     0.00000     0

 46 50  0  0  1  0  0  0  0  0999 V2000
    6.8650    0.0670    8.7180 C   0  0  0  0  0  0  0  0  0  0  0  0
    5.8460    0.0560    7.6040 C   0  0  0  0  0  0  0  0  0  0  0  0
    5.9560    0.7180    6.3760 N   0  0  0  0  0  0  0  0  0  0  0  0
    4.8660    0.4640    5.6760 C   0  0  0  0  0  0  0  0  0  0  0  0
    4.4300    0.8870    4.3270 C   0  0  0  0  0  0  0  0  0  0  0  0
    5.3110    1.6970    3.6590 N   0  0  0  0  0  0  0  0  0  0  0  0
    5.1560    1.6600    2.1980 C   0  0  1  0  0  0  0  0  0  0  0  0
    3.6910    1.9120    1.7950 C   0  0  0  0  0  0  0  0  0  0  0  0
    2.7750    0.8840    2.4850 C   0  0  0  0  0  0  0  0  0  0  0  0
    3.2460    0.4690    3.8580 C   0  0  0  0  0  0  0  0  0  0  0  0
    2.4040   -0.4070    4.7030 C   0  0  0  0  0  0  0  0  0  0  0  0
    2.8410   -0.7630    5.9180 C   0  0  0  0  0  0  0  0  0  0  0  0
    4.0480   -0.3470    6.4170 N   0  0  0  0  0  0  0  0  0  0  0  0
    4.6720   -0.5910    7.6120 C   0  0  0  0  0  0  0  0  0  0  0  0
    4.1330   -1.4380    8.7390 C   0  0  0  0  0  0  0  0  0  0  0  0
    1.1890   -0.8480    4.2470 N   0  0  0  0  0  0  0  0  0  0  0  0
    0.8020   -2.1500    4.0680 C   0  0  0  0  0  0  0  0  0  0  0  0
   -0.4370   -2.1710    3.6150 N   0  0  0  0  0  0  0  0  0  0  0  0
   -0.9020   -0.8570    3.4840 C   0  0  0  0  0  0  0  0  0  0  0  0
    0.0570   -0.0310    3.8580 N   0  0  0  0  0  0  0  0  0  0  0  0
    6.0520    2.6930    1.5580 C   0  0  0  0  0  0  0  0  0  0  0  0
    6.1600    3.9720    2.1470 C   0  0  0  0  0  0  0  0  0  0  0  0
    6.9680    4.9690    1.5950 C   0  0  0  0  0  0  0  0  0  0  0  0
    7.6830    4.7100    0.4340 C   0  0  0  0  0  0  0  0  0  0  0  0
    7.5930    3.4650   -0.1800 C   0  0  0  0  0  0  0  0  0  0  0  0
    6.7830    2.4650    0.3730 C   0  0  0  0  0  0  0  0  0  0  0  0
    6.8110   -0.8690    9.2690 H   0  0  0  0  0  0  0  0  0  0  0  0
    6.6570    0.8960    9.3910 H   0  0  0  0  0  0  0  0  0  0  0  0
    7.8620    0.1830    8.2970 H   0  0  0  0  0  0  0  0  0  0  0  0
    5.1970    2.6470    3.9810 H   0  0  0  0  0  0  0  0  0  0  0  0
    5.4860    0.6970    1.8130 H   0  0  0  0  0  0  0  0  0  0  0  0
    3.4000    2.9160    2.0960 H   0  0  0  0  0  0  0  0  0  0  0  0
    3.5910    1.8210    0.7160 H   0  0  0  0  0  0  0  0  0  0  0  0
    2.6920    0.0010    1.8550 H   0  0  0  0  0  0  0  0  0  0  0  0
    1.7710    1.2970    2.5620 H   0  0  0  0  0  0  0  0  0  0  0  0
    2.2190   -1.4020    6.5270 H   0  0  0  0  0  0  0  0  0  0  0  0
    4.5090   -1.0620    9.6880 H   0  0  0  0  0  0  0  0  0  0  0  0
    4.4560   -2.4690    8.6040 H   0  0  0  0  0  0  0  0  0  0  0  0
    3.0460   -1.3960    8.7370 H   0  0  0  0  0  0  0  0  0  0  0  0
    1.4130   -3.0180    4.2650 H   0  0  0  0  0  0  0  0  0  0  0  0
   -1.8830   -0.5670    3.1350 H   0  0  0  0  0  0  0  0  0  0  0  0
    5.6030    4.1850    3.0480 H   0  0  0  0  0  0  0  0  0  0  0  0
    7.0360    5.9370    2.0690 H   0  0  0  0  0  0  0  0  0  0  0  0
    8.3110    5.4770    0.0060 H   0  0  0  0  0  0  0  0  0  0  0  0
    8.1490    3.2690   -1.0850 H   0  0  0  0  0  0  0  0  0  0  0  0
    6.7170    1.5040   -0.1150 H   0  0  0  0  0  0  0  0  0  0  0  0
  1 27  1  0  0  0  0
  1 28  1  0  0  0  0
  1 29  1  0  0  0  0
  1  2  1  0  0  0  0
  2  3  1  0  0  0  0
  3  4  2  0  0  0  0
  4  5  1  0  0  0  0
  5  6  1  0  0  0  0
  6 30  1  0  0  0  0
  6  7  1  0  0  0  0
  7 31  1  0  0  0  0
  7  8  1  0  0  0  0
  8 32  1  0  0  0  0
  8 33  1  0  0  0  0
  8  9  1  0  0  0  0
  9 34  1  0  0  0  0
  9 35  1  0  0  0  0
  9 10  1  0  0  0  0
 10  5  2  0  0  0  0
 10 11  1  0  0  0  0
 11 12  2  0  0  0  0
 12 36  1  0  0  0  0
 12 13  1  0  0  0  0
 13  4  1  0  0  0  0
 13 14  1  0  0  0  0
 14  2  2  0  0  0  0
 14 15  1  0  0  0  0
 15 37  1  0  0  0  0
 15 38  1  0  0  0  0
 15 39  1  0  0  0  0
 11 16  1  0  0  0  0
 16 17  1  0  0  0  0
 17 40  1  0  0  0  0
 17 18  2  0  0  0  0
 18 19  1  0  0  0  0
 19 41  1  0  0  0  0
 19 20  2  0  0  0  0
 20 16  1  0  0  0  0
  7 21  1  0  0  0  0
 21 22  2  0  0  0  0
 22 42  1  0  0  0  0
 22 23  1  0  0  0  0
 23 43  1  0  0  0  0
 23 24  2  0  0  0  0
 24 44  1  0  0  0  0
 24 25  1  0  0  0  0
 25 45  1  0  0  0  0
 25 26  2  0  0  0  0
 26 21  1  0  0  0  0
 26 46  1  0  0  0  0
M  END
>  <LOGBIO>
5.5900

>  <PRED_LOGBIO>
5.3500

>  <XV_RES>
0.5240

>  <WHL_TMPL>
1

>  <ANCH>
43-52;36-37

$$$$
ROW4
  -MTS-   01071501043D 0   0.00000     0.00000     0

 52 55  0  0  0  0  0  0  0  0999 V2000
   -2.3850    3.3130   -3.6970 C   0  0  0  0  0  0  0  0  0  0  0  0
   -3.5380    2.3920   -3.3790 C   0  0  0  0  0  0  0  0  0  0  0  0
   -4.4490    2.0500   -4.3820 C   0  0  0  0  0  0  0  0  0  0  0  0
   -5.5200    1.1940   -4.1040 C   0  0  0  0  0  0  0  0  0  0  0  0
   -5.6790    0.6810   -2.8010 C   0  0  0  0  0  0  0  0  0  0  0  0
   -4.7590    1.0290   -1.8030 C   0  0  0  0  0  0  0  0  0  0  0  0
   -4.9250    0.4730   -0.4090 C   0  0  0  0  0  0  0  0  0  0  0  0
   -3.6860    1.8880   -2.0830 C   0  0  0  0  0  0  0  0  0  0  0  0
   -2.6830    2.2370   -1.0080 C   0  0  0  0  0  0  0  0  0  0  0  0
   -1.3750    1.4470   -1.1850 N   0  0  0  0  0  0  0  0  0  0  0  0
   -0.3410    1.6270   -0.3040 C   0  0  0  0  0  0  0  0  0  0  0  0
   -0.2530    0.8690    0.7970 C   0  0  0  0  0  0  0  0  0  0  0  0
    0.8770    1.0930    1.7260 C   0  0  0  0  0  0  0  0  0  0  0  0
    1.7890    2.0390    1.4580 C   0  0  0  0  0  0  0  0  0  0  0  0
    1.7090    2.8190    0.3350 N   0  0  0  0  0  0  0  0  0  0  0  0
    2.5160    3.8250   -0.1260 C   0  0  0  0  0  0  0  0  0  0  0  0
    3.7660    4.3390    0.5470 C   0  0  0  0  0  0  0  0  0  0  0  0
    2.0010    4.2740   -1.2790 C   0  0  0  0  0  0  0  0  0  0  0  0
    2.5660    5.3810   -2.1370 C   0  0  0  0  0  0  0  0  0  0  0  0
    0.8450    3.5300   -1.5440 N   0  0  0  0  0  0  0  0  0  0  0  0
    0.6860    2.6610   -0.5630 C   0  0  0  0  0  0  0  0  0  0  0  0
    1.0030    0.2720    2.9510 C   0  0  0  0  0  0  0  0  0  0  0  0
    2.0830   -0.4920    3.1620 C   0  0  0  0  0  0  0  0  0  0  0  0
    2.1870   -1.2470    4.3000 N   0  0  0  0  0  0  0  0  0  0  0  0
    1.2130   -1.2260    5.2050 C   0  0  0  0  0  0  0  0  0  0  0  0
    1.3330   -1.9250    6.2350 O   0  0  0  0  0  0  0  0  0  0  0  0
    0.1160   -0.4900    5.0560 N   0  0  0  0  0  0  0  0  0  0  0  0
   -0.0620    0.2710    3.9790 C   0  0  0  0  0  0  0  0  0  0  0  0
   -1.0770    0.9510    3.8430 O   0  0  0  0  0  0  0  0  0  0  0  0
   -2.6760    3.9980   -4.4900 H   0  0  0  0  0  0  0  0  0  0  0  0
   -1.5290    2.7240   -4.0230 H   0  0  0  0  0  0  0  0  0  0  0  0
   -2.1170    3.8800   -2.8080 H   0  0  0  0  0  0  0  0  0  0  0  0
   -4.3250    2.4490   -5.3780 H   0  0  0  0  0  0  0  0  0  0  0  0
   -6.2200    0.9280   -4.8820 H   0  0  0  0  0  0  0  0  0  0  0  0
   -6.5050    0.0240   -2.5730 H   0  0  0  0  0  0  0  0  0  0  0  0
   -5.4010   -0.5040   -0.4630 H   0  0  0  0  0  0  0  0  0  0  0  0
   -5.5450    1.1460    0.1790 H   0  0  0  0  0  0  0  0  0  0  0  0
   -3.9480    0.3750    0.0610 H   0  0  0  0  0  0  0  0  0  0  0  0
   -3.1160    1.9070   -0.0660 H   0  0  0  0  0  0  0  0  0  0  0  0
   -2.4510    3.2970   -1.0830 H   0  0  0  0  0  0  0  0  0  0  0  0
   -1.2780    0.7950   -1.9500 H   0  0  0  0  0  0  0  0  0  0  0  0
   -0.9930    0.1100    1.0030 H   0  0  0  0  0  0  0  0  0  0  0  0
    2.6080    2.1890    2.1460 H   0  0  0  0  0  0  0  0  0  0  0  0
    3.8990    5.3930    0.3100 H   0  0  0  0  0  0  0  0  0  0  0  0
    4.6270    3.7760    0.1920 H   0  0  0  0  0  0  0  0  0  0  0  0
    3.6740    4.2180    1.6250 H   0  0  0  0  0  0  0  0  0  0  0  0
    3.6470    5.4120   -2.0240 H   0  0  0  0  0  0  0  0  0  0  0  0
    2.1410    6.3330   -1.8260 H   0  0  0  0  0  0  0  0  0  0  0  0
    2.3150    5.1950   -3.1790 H   0  0  0  0  0  0  0  0  0  0  0  0
    2.8770   -0.5120    2.4300 H   0  0  0  0  0  0  0  0  0  0  0  0
    3.0050   -1.8200    4.4520 H   0  0  0  0  0  0  0  0  0  0  0  0
   -0.5960   -0.5090    5.7720 H   0  0  0  0  0  0  0  0  0  0  0  0
  1 30  1  0  0  0  0
  1 31  1  0  0  0  0
  1 32  1  0  0  0  0
  1  2  1  0  0  0  0
  2  3  2  0  0  0  0
  3 33  1  0  0  0  0
  3  4  1  0  0  0  0
  4 34  1  0  0  0  0
  4  5  2  0  0  0  0
  5 35  1  0  0  0  0
  5  6  1  0  0  0  0
  6  7  1  0  0  0  0
  7 36  1  0  0  0  0
  7 37  1  0  0  0  0
  7 38  1  0  0  0  0
  6  8  2  0  0  0  0
  8  2  1  0  0  0  0
  8  9  1  0  0  0  0
  9 39  1  0  0  0  0
  9 40  1  0  0  0  0
  9 10  1  0  0  0  0
 10 41  1  0  0  0  0
 10 11  1  0  0  0  0
 11 12  2  0  0  0  0
 12 42  1  0  0  0  0
 12 13  1  0  0  0  0
 13 14  2  0  0  0  0
 14 43  1  0  0  0  0
 14 15  1  0  0  0  0
 15 16  1  0  0  0  0
 16 17  1  0  0  0  0
 17 44  1  0  0  0  0
 17 45  1  0  0  0  0
 17 46  1  0  0  0  0
 16 18  2  0  0  0  0
 18 19  1  0  0  0  0
 19 47  1  0  0  0  0
 19 48  1  0  0  0  0
 19 49  1  0  0  0  0
 18 20  1  0  0  0  0
 20 21  2  0  0  0  0
 21 11  1  0  0  0  0
 21 15  1  0  0  0  0
 13 22  1  0  0  0  0
 22 23  2  0  0  0  0
 23 50  1  0  0  0  0
 23 24  1  0  0  0  0
 24 51  1  0  0  0  0
 24 25  1  0  0  0  0
 25 26  2  0  0  0  0
 25 27  1  0  0  0  0
 27 52  1  0  0  0  0
 27 28  1  0  0  0  0
 28 22  1  0  0  0  0
 28 29  2  0  0  0  0
M  END
>  <LOGBIO>
5.5900

>  <PRED_LOGBIO>
6.3800

>  <XV_RES>
-0.8480

>  <WHL_TMPL>
2

>  <ANCH>
50-53;18-17

$$$$
ROW5
  -MTS-   01071501043D 0   0.00000     0.00000     0

 52 55  0  0  0  0  0  0  0  0999 V2000
    3.5180   -0.5070    0.5680 C   0  0  0  0  0  0  0  0  0  0  0  0
    3.3000   -1.8340   -0.1180 C   0  0  0  0  0  0  0  0  0  0  0  0
    4.2080   -2.8820    0.0810 C   0  0  0  0  0  0  0  0  0  0  0  0
    4.0060   -4.1130   -0.5550 C   0  0  0  0  0  0  0  0  0  0  0  0
    2.8960   -4.2960   -1.3880 C   0  0  0  0  0  0  0  0  0  0  0  0
    1.9890   -3.2490   -1.5860 C   0  0  0  0  0  0  0  0  0  0  0  0
    0.7920   -3.4470   -2.4860 C   0  0  0  0  0  0  0  0  0  0  0  0
    2.1910   -2.0180   -0.9510 C   0  0  0  0  0  0  0  0  0  0  0  0
    1.2120   -0.8880   -1.1650 C   0  0  0  0  0  0  0  0  0  0  0  0
    0.1520   -0.9600   -0.1490 N   0  0  0  0  0  0  0  0  0  0  0  0
   -0.7360    0.0650   -0.3430 C   0  0  0  0  0  0  0  0  0  0  0  0
   -1.8000   -0.1060   -1.1400 C   0  0  0  0  0  0  0  0  0  0  0  0
   -2.7380    1.0240   -1.3260 C   0  0  0  0  0  0  0  0  0  0  0  0
   -2.5160    2.1900   -0.7030 C   0  0  0  0  0  0  0  0  0  0  0  0
   -1.4320    2.3750    0.1130 N   0  0  0  0  0  0  0  0  0  0  0  0
   -1.0200    3.4650    0.8350 C   0  0  0  0  0  0  0  0  0  0  0  0
   -1.7170    4.8030    0.8980 C   0  0  0  0  0  0  0  0  0  0  0  0
    0.1100    3.1340    1.4750 C   0  0  0  0  0  0  0  0  0  0  0  0
    1.0160    3.9040    2.4060 C   0  0  0  0  0  0  0  0  0  0  0  0
    0.4100    1.8070    1.1450 N   0  0  0  0  0  0  0  0  0  0  0  0
   -0.5280    1.3680    0.3260 C   0  0  0  0  0  0  0  0  0  0  0  0
   -3.8440    0.9690   -2.1330 N   0  0  0  0  0  0  0  0  0  0  0  0
   -5.1980    0.6100   -1.6890 C   0  0  0  0  0  0  0  0  0  0  0  0
   -6.0360    0.7070   -2.9780 C   0  0  0  0  0  0  0  0  0  0  0  0
   -5.0550    1.1100   -3.9960 N   0  0  0  0  0  0  0  0  0  0  0  0
   -3.8550    1.2340   -3.4360 C   0  0  0  0  0  0  0  0  0  0  0  0
   -2.8330    1.5670   -4.0750 O   0  0  0  0  0  0  0  0  0  0  0  0
    3.1060    0.2910   -0.0470 H   0  0  0  0  0  0  0  0  0  0  0  0
    3.0210   -0.5120    1.5350 H   0  0  0  0  0  0  0  0  0  0  0  0
    4.5840   -0.3420    0.7090 H   0  0  0  0  0  0  0  0  0  0  0  0
    5.0640   -2.7400    0.7240 H   0  0  0  0  0  0  0  0  0  0  0  0
    4.7060   -4.9210   -0.4020 H   0  0  0  0  0  0  0  0  0  0  0  0
    2.7410   -5.2460   -1.8780 H   0  0  0  0  0  0  0  0  0  0  0  0
   -0.0290   -2.8220   -2.1400 H   0  0  0  0  0  0  0  0  0  0  0  0
    1.0540   -3.1710   -3.5050 H   0  0  0  0  0  0  0  0  0  0  0  0
    0.4880   -4.4920   -2.4600 H   0  0  0  0  0  0  0  0  0  0  0  0
    0.7710   -0.9730   -2.1560 H   0  0  0  0  0  0  0  0  0  0  0  0
    1.7320    0.0630   -1.0800 H   0  0  0  0  0  0  0  0  0  0  0  0
    0.5610   -0.8810    0.7710 H   0  0  0  0  0  0  0  0  0  0  0  0
   -1.9700   -1.0490   -1.6370 H   0  0  0  0  0  0  0  0  0  0  0  0
   -3.2100    3.0040   -0.8500 H   0  0  0  0  0  0  0  0  0  0  0  0
   -0.9820    5.5870    1.0630 H   0  0  0  0  0  0  0  0  0  0  0  0
   -2.4340    4.8000    1.7170 H   0  0  0  0  0  0  0  0  0  0  0  0
   -2.2380    4.9850   -0.0390 H   0  0  0  0  0  0  0  0  0  0  0  0
    1.8460    4.3220    1.8400 H   0  0  0  0  0  0  0  0  0  0  0  0
    1.4010    3.2350    3.1730 H   0  0  0  0  0  0  0  0  0  0  0  0
    0.4540    4.7090    2.8750 H   0  0  0  0  0  0  0  0  0  0  0  0
   -5.2250   -0.3960   -1.2740 H   0  0  0  0  0  0  0  0  0  0  0  0
   -5.5620    1.2970   -0.9280 H   0  0  0  0  0  0  0  0  0  0  0  0
   -6.4930   -0.2480   -3.2260 H   0  0  0  0  0  0  0  0  0  0  0  0
   -6.8300    1.4440   -2.8800 H   0  0  0  0  0  0  0  0  0  0  0  0
   -5.2610    1.2690   -4.9720 H   0  0  0  0  0  0  0  0  0  0  0  0
  1 28  1  0  0  0  0
  1 29  1  0  0  0  0
  1 30  1  0  0  0  0
  1  2  1  0  0  0  0
  2  3  2  0  0  0  0
  3 31  1  0  0  0  0
  3  4  1  0  0  0  0
  4 32  1  0  0  0  0
  4  5  2  0  0  0  0
  5 33  1  0  0  0  0
  5  6  1  0  0  0  0
  6  7  1  0  0  0  0
  7 34  1  0  0  0  0
  7 35  1  0  0  0  0
  7 36  1  0  0  0  0
  6  8  2  0  0  0  0
  8  2  1  0  0  0  0
  8  9  1  0  0  0  0
  9 37  1  0  0  0  0
  9 38  1  0  0  0  0
  9 10  1  0  0  0  0
 10 39  1  0  0  0  0
 10 11  1  0  0  0  0
 11 12  2  0  0  0  0
 12 40  1  0  0  0  0
 12 13  1  0  0  0  0
 13 14  2  0  0  0  0
 14 41  1  0  0  0  0
 14 15  1  0  0  0  0
 15 16  1  0  0  0  0
 16 17  1  0  0  0  0
 17 42  1  0  0  0  0
 17 43  1  0  0  0  0
 17 44  1  0  0  0  0
 16 18  2  0  0  0  0
 18 19  1  0  0  0  0
 19 45  1  0  0  0  0
 19 46  1  0  0  0  0
 19 47  1  0  0  0  0
 18 20  1  0  0  0  0
 20 21  2  0  0  0  0
 21 11  1  0  0  0  0
 21 15  1  0  0  0  0
 13 22  1  0  0  0  0
 22 23  1  0  0  0  0
 23 48  1  0  0  0  0
 23 49  1  0  0  0  0
 23 24  1  0  0  0  0
 24 50  1  0  0  0  0
 24 51  1  0  0  0  0
 24 25  1  0  0  0  0
 25 52  1  0  0  0  0
 25 26  1  0  0  0  0
 26 22  1  0  0  0  0
 26 27  2  0  0  0  0
M  END
>  <LOGBIO>
5.1900

>  <PRED_LOGBIO>
4.7600

>  <XV_RES>
0.4880

>  <WHL_TMPL>
1

>  <ANCH>
21-29;26-24

$$$$
ROW6
  -MTS-   01071501043D 0   0.00000     0.00000     0

 76 80  0  0  0  0  0  0  0  0999 V2000
   -1.8960    1.5170   -1.9740 F   0  0  0  0  0  0  0  0  0  0  0  0
   -1.9180    1.8390   -0.6500 C   0  0  0  0  0  0  0  0  0  0  0  0
   -2.6970    2.9500   -0.5480 F   0  0  0  0  0  0  0  0  0  0  0  0
   -2.6110    0.8380   -0.0380 F   0  0  0  0  0  0  0  0  0  0  0  0
   -0.5430    2.0480   -0.0720 C   0  0  0  0  0  0  0  0  0  0  0  0
   -0.2620    1.6980    1.2550 C   0  0  0  0  0  0  0  0  0  0  0  0
    1.0100    1.9110    1.7980 C   0  0  0  0  0  0  0  0  0  0  0  0
    2.0190    2.4780    1.0210 C   0  0  0  0  0  0  0  0  0  0  0  0
    1.7360    2.8470   -0.2970 C   0  0  0  0  0  0  0  0  0  0  0  0
    0.4680    2.6360   -0.8420 C   0  0  0  0  0  0  0  0  0  0  0  0
    3.3420    2.7570    1.4370 N   0  0  0  0  0  0  0  0  0  0  0  0
    3.8600    2.4790    2.6750 C   0  0  0  0  0  0  0  0  0  0  0  0
    5.1380    2.8780    2.7140 C   0  0  0  0  0  0  0  0  0  0  0  0
    5.4360    3.4540    1.3830 C   0  0  0  0  0  0  0  0  0  0  0  0
    6.7480    4.0430    0.9240 C   0  0  0  0  0  0  0  0  0  0  0  0
    6.7700    5.4820    1.2240 N   0  0  0  0  0  0  0  0  0  0  0  0
    7.3320    5.6940    2.5660 C   0  0  0  0  0  0  0  0  0  0  0  0
    7.3640    7.1900    2.9330 C   0  0  0  0  0  0  0  0  0  0  0  0
    8.1160    8.0120    1.8700 C   0  0  0  0  0  0  0  0  0  0  0  0
    7.6010    7.7020    0.4530 C   0  0  0  0  0  0  0  0  0  0  0  0
    7.5600    6.1840    0.2020 C   0  0  0  0  0  0  0  0  0  0  0  0
    7.9730    9.4470    2.1530 N   0  0  0  0  0  0  0  0  0  0  0  0
    8.8600   10.0640    2.9290 C   0  0  0  0  0  0  0  0  0  0  0  0
    9.8150    9.4230    3.4170 O   0  0  0  0  0  0  0  0  0  0  0  0
    8.7300   11.3630    3.1850 N   0  0  0  0  0  0  0  0  0  0  0  0
    9.7110   12.0440    4.0420 C   0  0  0  0  0  0  0  0  0  0  0  0
    9.3340   13.5190    4.1750 C   0  0  0  0  0  0  0  0  0  0  0  0
   10.3150   14.2000    5.0320 N   0  0  0  0  0  0  0  0  0  0  0  0
   11.4100   14.7230    4.2040 C   0  0  0  0  0  0  0  0  0  0  0  0
   12.3780   15.5810    5.0400 C   0  0  0  0  0  0  0  0  0  0  0  0
   11.6850   16.6280    5.7260 O   0  0  0  0  0  0  0  0  0  0  0  0
   10.6590   16.1160    6.5800 C   0  0  0  0  0  0  0  0  0  0  0  0
    9.6470   15.2730    5.7830 C   0  0  0  0  0  0  0  0  0  0  0  0
    9.7170   11.4010    5.4090 C   0  0  0  0  0  0  0  0  0  0  0  0
    8.8610   11.8770    6.4100 C   0  0  0  0  0  0  0  0  0  0  0  0
    8.8670   11.2810    7.6770 C   0  0  0  0  0  0  0  0  0  0  0  0
    9.7280   10.2100    7.9430 C   0  0  0  0  0  0  0  0  0  0  0  0
   10.5840    9.7350    6.9420 C   0  0  0  0  0  0  0  0  0  0  0  0
   10.5780   10.3300    5.6750 C   0  0  0  0  0  0  0  0  0  0  0  0
    4.3090    3.3470    0.6660 C   0  0  0  0  0  0  0  0  0  0  0  0
   -1.0360    1.2590    1.8660 H   0  0  0  0  0  0  0  0  0  0  0  0
    1.2110    1.6350    2.8230 H   0  0  0  0  0  0  0  0  0  0  0  0
    2.5080    3.3010   -0.9010 H   0  0  0  0  0  0  0  0  0  0  0  0
    0.2660    2.9280   -1.8620 H   0  0  0  0  0  0  0  0  0  0  0  0
    3.3240    2.0130    3.4880 H   0  0  0  0  0  0  0  0  0  0  0  0
    5.8170    2.7970    3.5500 H   0  0  0  0  0  0  0  0  0  0  0  0
    6.8580    3.8950   -0.1480 H   0  0  0  0  0  0  0  0  0  0  0  0
    7.5680    3.5520    1.4440 H   0  0  0  0  0  0  0  0  0  0  0  0
    8.3420    5.2900    2.6040 H   0  0  0  0  0  0  0  0  0  0  0  0
    6.7350    5.1540    3.2980 H   0  0  0  0  0  0  0  0  0  0  0  0
    6.3460    7.5610    3.0250 H   0  0  0  0  0  0  0  0  0  0  0  0
    7.8490    7.3150    3.8990 H   0  0  0  0  0  0  0  0  0  0  0  0
    9.1830    7.8090    1.9300 H   0  0  0  0  0  0  0  0  0  0  0  0
    6.6020    8.1170    0.3310 H   0  0  0  0  0  0  0  0  0  0  0  0
    8.2520    8.1740   -0.2790 H   0  0  0  0  0  0  0  0  0  0  0  0
    8.5740    5.7910    0.1940 H   0  0  0  0  0  0  0  0  0  0  0  0
    7.1330    5.9930   -0.7800 H   0  0  0  0  0  0  0  0  0  0  0  0
    7.2010    9.9650    1.7580 H   0  0  0  0  0  0  0  0  0  0  0  0
    7.9590   11.8810    2.7900 H   0  0  0  0  0  0  0  0  0  0  0  0
   10.7010   11.9610    3.5980 H   0  0  0  0  0  0  0  0  0  0  0  0
    8.3440   13.6020    4.6190 H   0  0  0  0  0  0  0  0  0  0  0  0
    9.3300   13.9820    3.1900 H   0  0  0  0  0  0  0  0  0  0  0  0
   10.9980   15.3250    3.3960 H   0  0  0  0  0  0  0  0  0  0  0  0
   11.9550   13.8940    3.7570 H   0  0  0  0  0  0  0  0  0  0  0  0
   12.8880   14.9490    5.7640 H   0  0  0  0  0  0  0  0  0  0  0  0
   13.1340   16.0140    4.3880 H   0  0  0  0  0  0  0  0  0  0  0  0
   11.1070   15.5030    7.3600 H   0  0  0  0  0  0  0  0  0  0  0  0
   10.1420   16.9440    7.0610 H   0  0  0  0  0  0  0  0  0  0  0  0
    9.1060   15.9160    5.0920 H   0  0  0  0  0  0  0  0  0  0  0  0
    8.9210   14.8400    6.4670 H   0  0  0  0  0  0  0  0  0  0  0  0
    8.1970   12.7030    6.2040 H   0  0  0  0  0  0  0  0  0  0  0  0
    8.2070   11.6480    8.4490 H   0  0  0  0  0  0  0  0  0  0  0  0
    9.7320    9.7510    8.9200 H   0  0  0  0  0  0  0  0  0  0  0  0
   11.2480    8.9080    7.1470 H   0  0  0  0  0  0  0  0  0  0  0  0
   11.2380    9.9630    4.9030 H   0  0  0  0  0  0  0  0  0  0  0  0
    4.1830    3.6730   -0.3550 H   0  0  0  0  0  0  0  0  0  0  0  0
  1  2  1  0  0  0  0
  2  3  1  0  0  0  0
  2  4  1  0  0  0  0
  2  5  1  0  0  0  0
  5  6  2  0  0  0  0
  6 41  1  0  0  0  0
  6  7  1  0  0  0  0
  7 42  1  0  0  0  0
  7  8  2  0  0  0  0
  8  9  1  0  0  0  0
  9 43  1  0  0  0  0
  9 10  2  0  0  0  0
 10  5  1  0  0  0  0
 10 44  1  0  0  0  0
  8 11  1  0  0  0  0
 11 12  1  0  0  0  0
 12 45  1  0  0  0  0
 12 13  2  0  0  0  0
 13 46  1  0  0  0  0
 13 14  1  0  0  0  0
 14 15  1  0  0  0  0
 15 47  1  0  0  0  0
 15 48  1  0  0  0  0
 15 16  1  0  0  0  0
 16 17  1  0  0  0  0
 17 49  1  0  0  0  0
 17 50  1  0  0  0  0
 17 18  1  0  0  0  0
 18 51  1  0  0  0  0
 18 52  1  0  0  0  0
 18 19  1  0  0  0  0
 19 53  1  0  0  0  0
 19 20  1  0  0  0  0
 20 54  1  0  0  0  0
 20 55  1  0  0  0  0
 20 21  1  0  0  0  0
 21 16  1  0  0  0  0
 21 56  1  0  0  0  0
 21 57  1  0  0  0  0
 19 22  1  0  0  0  0
 22 58  1  0  0  0  0
 22 23  1  0  0  0  0
 23 24  2  0  0  0  0
 23 25  1  0  0  0  0
 25 59  1  0  0  0  0
 25 26  1  0  0  0  0
 26 60  1  0  0  0  0
 26 27  1  0  0  0  0
 27 61  1  0  0  0  0
 27 62  1  0  0  0  0
 27 28  1  0  0  0  0
 28 29  1  0  0  0  0
 29 63  1  0  0  0  0
 29 64  1  0  0  0  0
 29 30  1  0  0  0  0
 30 65  1  0  0  0  0
 30 66  1  0  0  0  0
 30 31  1  0  0  0  0
 31 32  1  0  0  0  0
 32 67  1  0  0  0  0
 32 68  1  0  0  0  0
 32 33  1  0  0  0  0
 33 28  1  0  0  0  0
 33 69  1  0  0  0  0
 33 70  1  0  0  0  0
 26 34  1  0  0  0  0
 34 35  2  0  0  0  0
 35 71  1  0  0  0  0
 35 36  1  0  0  0  0
 36 72  1  0  0  0  0
 36 37  2  0  0  0  0
 37 73  1  0  0  0  0
 37 38  1  0  0  0  0
 38 74  1  0  0  0  0
 38 39  2  0  0  0  0
 39 34  1  0  0  0  0
 39 75  1  0  0  0  0
 14 40  2  0  0  0  0
 40 11  1  0  0  0  0
 40 76  1  0  0  0  0
M  END
>  <LOGBIO>
4.7800

>  <PRED_LOGBIO>
4.6700

>  <XV_RES>
-0.0510

>  <WHL_TMPL>
3

>  <ANCH>
37-40;2-1

$$$$
ROW7
  -MTS-   01071501043D 0   0.00000     0.00000     0

 92 98  0  0  0  0  0  0  0  0999 V2000
   11.0020   15.0780   -0.7820 C   0  0  0  0  0  0  0  0  0  0  0  0
   11.5620   13.7930   -0.4990 O   0  0  0  0  0  0  0  0  0  0  0  0
   11.3210   12.7900   -1.3700 C   0  0  0  0  0  0  0  0  0  0  0  0
   10.6430   12.9950   -2.3640 O   0  0  0  0  0  0  0  0  0  0  0  0
   11.8790   11.4430   -1.1200 C   0  0  0  0  0  0  0  0  0  0  0  0
   13.1410   11.1040   -1.6220 C   0  0  0  0  0  0  0  0  0  0  0  0
   13.6690    9.8290   -1.3850 C   0  0  0  0  0  0  0  0  0  0  0  0
   12.9350    8.8930   -0.6470 C   0  0  0  0  0  0  0  0  0  0  0  0
   11.6730    9.2320   -0.1460 C   0  0  0  0  0  0  0  0  0  0  0  0
   10.9300    8.2860    0.6000 N   0  0  0  0  0  0  0  0  0  0  0  0
   10.0930    7.4590   -0.0200 C   0  0  0  0  0  0  0  0  0  0  0  0
    9.9640    7.5170   -1.2420 O   0  0  0  0  0  0  0  0  0  0  0  0
    9.3010    6.4490    0.7760 C   0  0  0  0  0  0  0  0  0  0  0  0
    8.4800    5.6830   -0.1090 O   0  0  0  0  0  0  0  0  0  0  0  0
    7.6830    4.7100    0.4340 C   0  0  0  0  0  0  0  0  0  0  0  0
    6.9680    4.9690    1.5950 C   0  0  0  0  0  0  0  0  0  0  0  0
    6.1600    3.9720    2.1470 C   0  0  0  0  0  0  0  0  0  0  0  0
    6.0520    2.6930    1.5580 C   0  0  0  0  0  0  0  0  0  0  0  0
    6.7830    2.4650    0.3730 C   0  0  0  0  0  0  0  0  0  0  0  0
    7.5930    3.4650   -0.1800 C   0  0  0  0  0  0  0  0  0  0  0  0
    5.1560    1.6600    2.1980 C   0  0  0  0  0  0  0  0  0  0  0  0
    5.8270    0.2760    2.1150 C   0  0  0  0  0  0  0  0  0  0  0  0
    4.9130   -0.7780    2.7670 C   0  0  0  0  0  0  0  0  0  0  0  0
    4.6770   -0.4090    4.2440 C   0  0  0  0  0  0  0  0  0  0  0  0
    4.0070    0.9740    4.3270 C   0  0  0  0  0  0  0  0  0  0  0  0
    2.6570    0.9360    3.5870 C   0  0  0  0  0  0  0  0  0  0  0  0
    2.8920    0.5680    2.1100 C   0  0  0  0  0  0  0  0  0  0  0  0
    3.5630   -0.8160    2.0260 C   0  0  0  0  0  0  0  0  0  0  0  0
    3.8060    1.6210    1.4570 C   0  0  0  0  0  0  0  0  0  0  0  0
    1.5650    0.5320    1.3900 C   0  0  0  0  0  0  0  0  0  0  0  0
    0.6450    1.2580    1.7600 O   0  0  0  0  0  0  0  0  0  0  0  0
    1.3930   -0.2850    0.3550 N   0  0  0  0  0  0  0  0  0  0  0  0
    0.8960   -1.6590    0.5220 C   0  0  0  0  0  0  0  0  0  0  0  0
    1.7510   -2.6650   -0.2710 C   0  0  0  0  0  0  0  0  0  0  0  0
    1.9120   -2.2570   -1.6740 N   0  0  0  0  0  0  0  0  0  0  0  0
    2.7570   -3.2340   -2.3740 C   0  0  0  0  0  0  0  0  0  0  0  0
    3.7660   -3.8090   -1.4100 C   0  0  0  0  0  0  0  0  0  0  0  0
    3.4550   -4.9580   -0.6730 C   0  0  0  0  0  0  0  0  0  0  0  0
    4.3910   -5.4910    0.2210 C   0  0  0  0  0  0  0  0  0  0  0  0
    5.6390   -4.8760    0.3770 C   0  0  0  0  0  0  0  0  0  0  0  0
    5.9500   -3.7270   -0.3600 C   0  0  0  0  0  0  0  0  0  0  0  0
    5.0140   -3.1940   -1.2540 C   0  0  0  0  0  0  0  0  0  0  0  0
    6.6490   -5.4510    1.3410 C   0  0  0  0  0  0  0  0  0  0  0  0
    7.4100   -4.4720    1.8230 F   0  0  0  0  0  0  0  0  0  0  0  0
    7.4130   -6.3360    0.7070 F   0  0  0  0  0  0  0  0  0  0  0  0
    6.0130   -6.0520    2.3430 F   0  0  0  0  0  0  0  0  0  0  0  0
    2.5220   -0.9230   -1.7730 C   0  0  0  0  0  0  0  0  0  0  0  0
    1.6870    0.1320   -1.0240 C   0  0  0  0  0  0  0  0  0  0  0  0
    4.9210    2.0280    3.6750 C   0  0  0  0  0  0  0  0  0  0  0  0
   11.1450   10.5070   -0.3820 C   0  0  0  0  0  0  0  0  0  0  0  0
    9.9180   14.9990   -0.8290 H   0  0  0  0  0  0  0  0  0  0  0  0
   11.2810   15.7770    0.0040 H   0  0  0  0  0  0  0  0  0  0  0  0
   11.3810   15.4360   -1.7370 H   0  0  0  0  0  0  0  0  0  0  0  0
   13.7080   11.8260   -2.1910 H   0  0  0  0  0  0  0  0  0  0  0  0
   14.6430    9.5670   -1.7720 H   0  0  0  0  0  0  0  0  0  0  0  0
   13.3420    7.9090   -0.4650 H   0  0  0  0  0  0  0  0  0  0  0  0
   11.0360    8.2380    1.6030 H   0  0  0  0  0  0  0  0  0  0  0  0
    9.9840    5.7860    1.3020 H   0  0  0  0  0  0  0  0  0  0  0  0
    8.6730    6.9680    1.4970 H   0  0  0  0  0  0  0  0  0  0  0  0
    7.0360    5.9370    2.0690 H   0  0  0  0  0  0  0  0  0  0  0  0
    5.6030    4.1850    3.0480 H   0  0  0  0  0  0  0  0  0  0  0  0
    6.7170    1.5040   -0.1160 H   0  0  0  0  0  0  0  0  0  0  0  0
    8.1490    3.2690   -1.0850 H   0  0  0  0  0  0  0  0  0  0  0  0
    6.7800    0.3030    2.6380 H   0  0  0  0  0  0  0  0  0  0  0  0
    5.9930    0.0160    1.0710 H   0  0  0  0  0  0  0  0  0  0  0  0
    5.3870   -1.7550    2.7080 H   0  0  0  0  0  0  0  0  0  0  0  0
    5.6310   -0.3820    4.7670 H   0  0  0  0  0  0  0  0  0  0  0  0
    4.0320   -1.1540    4.7050 H   0  0  0  0  0  0  0  0  0  0  0  0
    3.8410    1.2350    5.3710 H   0  0  0  0  0  0  0  0  0  0  0  0
    2.1830    1.9140    3.6450 H   0  0  0  0  0  0  0  0  0  0  0  0
    2.0110    0.1920    4.0480 H   0  0  0  0  0  0  0  0  0  0  0  0
    3.7290   -1.0760    0.9830 H   0  0  0  0  0  0  0  0  0  0  0  0
    2.9170   -1.5610    2.4870 H   0  0  0  0  0  0  0  0  0  0  0  0
    3.3320    2.5990    1.5160 H   0  0  0  0  0  0  0  0  0  0  0  0
    3.9720    1.3610    0.4140 H   0  0  0  0  0  0  0  0  0  0  0  0
   -0.1360   -1.7150    0.1830 H   0  0  0  0  0  0  0  0  0  0  0  0
    0.9120   -1.9240    1.5770 H   0  0  0  0  0  0  0  0  0  0  0  0
    2.7300   -2.7540    0.1940 H   0  0  0  0  0  0  0  0  0  0  0  0
    1.2840   -3.6470   -0.2320 H   0  0  0  0  0  0  0  0  0  0  0  0
    3.2770   -2.7430   -3.1940 H   0  0  0  0  0  0  0  0  0  0  0  0
    2.1340   -4.0350   -2.7680 H   0  0  0  0  0  0  0  0  0  0  0  0
    2.4920   -5.4330   -0.7940 H   0  0  0  0  0  0  0  0  0  0  0  0
    4.1510   -6.3780    0.7890 H   0  0  0  0  0  0  0  0  0  0  0  0
    6.9130   -3.2530   -0.2390 H   0  0  0  0  0  0  0  0  0  0  0  0
    5.2540   -2.3080   -1.8230 H   0  0  0  0  0  0  0  0  0  0  0  0
    3.5270   -0.9520   -1.3550 H   0  0  0  0  0  0  0  0  0  0  0  0
    2.6070   -0.6400   -2.8200 H   0  0  0  0  0  0  0  0  0  0  0  0
    0.7540    0.3010   -1.5570 H   0  0  0  0  0  0  0  0  0  0  0  0
    2.2260    1.0770   -1.0080 H   0  0  0  0  0  0  0  0  0  0  0  0
    4.4470    3.0060    3.7340 H   0  0  0  0  0  0  0  0  0  0  0  0
    5.8740    2.0550    4.1980 H   0  0  0  0  0  0  0  0  0  0  0  0
   10.1710   10.7680    0.0050 H   0  0  0  0  0  0  0  0  0  0  0  0
  1 51  1  0  0  0  0
  1 52  1  0  0  0  0
  1 53  1  0  0  0  0
  1  2  1  0  0  0  0
  2  3  1  0  0  0  0
  3  4  2  0  0  0  0
  3  5  1  0  0  0  0
  5  6  2  0  0  0  0
  6 54  1  0  0  0  0
  6  7  1  0  0  0  0
  7 55  1  0  0  0  0
  7  8  2  0  0  0  0
  8 56  1  0  0  0  0
  8  9  1  0  0  0  0
  9 10  1  0  0  0  0
 10 57  1  0  0  0  0
 10 11  1  0  0  0  0
 11 12  2  0  0  0  0
 11 13  1  0  0  0  0
 13 58  1  0  0  0  0
 13 59  1  0  0  0  0
 13 14  1  0  0  0  0
 14 15  1  0  0  0  0
 15 16  2  0  0  0  0
 16 60  1  0  0  0  0
 16 17  1  0  0  0  0
 17 61  1  0  0  0  0
 17 18  2  0  0  0  0
 18 19  1  0  0  0  0
 19 62  1  0  0  0  0
 19 20  2  0  0  0  0
 20 15  1  0  0  0  0
 20 63  1  0  0  0  0
 18 21  1  0  0  0  0
 21 22  1  0  0  0  0
 22 64  1  0  0  0  0
 22 65  1  0  0  0  0
 22 23  1  0  0  0  0
 23 66  1  0  0  0  0
 23 24  1  0  0  0  0
 24 67  1  0  0  0  0
 24 68  1  0  0  0  0
 24 25  1  0  0  0  0
 25 69  1  0  0  0  0
 25 26  1  0  0  0  0
 26 70  1  0  0  0  0
 26 71  1  0  0  0  0
 26 27  1  0  0  0  0
 27 28  1  0  0  0  0
 28 23  1  0  0  0  0
 28 72  1  0  0  0  0
 28 73  1  0  0  0  0
 27 29  1  0  0  0  0
 29 21  1  0  0  0  0
 29 74  1  0  0  0  0
 29 75  1  0  0  0  0
 27 30  1  0  0  0  0
 30 31  2  0  0  0  0
 30 32  1  0  0  0  0
 32 33  1  0  0  0  0
 33 76  1  0  0  0  0
 33 77  1  0  0  0  0
 33 34  1  0  0  0  0
 34 78  1  0  0  0  0
 34 79  1  0  0  0  0
 34 35  1  0  0  0  0
 35 36  1  0  0  0  0
 36 80  1  0  0  0  0
 36 81  1  0  0  0  0
 36 37  1  0  0  0  0
 37 38  2  0  0  0  0
 38 82  1  0  0  0  0
 38 39  1  0  0  0  0
 39 83  1  0  0  0  0
 39 40  2  0  0  0  0
 40 41  1  0  0  0  0
 41 84  1  0  0  0  0
 41 42  2  0  0  0  0
 42 37  1  0  0  0  0
 42 85  1  0  0  0  0
 40 43  1  0  0  0  0
 43 44  1  0  0  0  0
 43 45  1  0  0  0  0
 43 46  1  0  0  0  0
 35 47  1  0  0  0  0
 47 86  1  0  0  0  0
 47 87  1  0  0  0  0
 47 48  1  0  0  0  0
 48 32  1  0  0  0  0
 48 88  1  0  0  0  0
 48 89  1  0  0  0  0
 25 49  1  0  0  0  0
 49 21  1  0  0  0  0
 49 90  1  0  0  0  0
 49 91  1  0  0  0  0
  9 50  2  0  0  0  0
 50  5  1  0  0  0  0
 50 92  1  0  0  0  0
M  END
>  <LOGBIO>
5.6900

>  <PRED_LOGBIO>
6.2000

>  <XV_RES>
-0.7510

>  <WHL_TMPL>
1

>  <ANCH>
43-52;29-27

$$$$
ROW8
  -MTS-   01071501043D 0   0.00000     0.00000     0

 56 58  0  0  0  0  0  0  0  0999 V2000
   -7.8180    0.3230   -1.7940 C   0  0  0  0  0  0  0  0  0  0  0  0
   -6.7550   -0.1520   -2.6080 O   0  0  0  0  0  0  0  0  0  0  0  0
   -5.6790    0.6810   -2.8010 C   0  0  0  0  0  0  0  0  0  0  0  0
   -5.5200    1.1940   -4.1040 C   0  0  0  0  0  0  0  0  0  0  0  0
   -4.4490    2.0500   -4.3820 C   0  0  0  0  0  0  0  0  0  0  0  0
   -3.5380    2.3920   -3.3790 C   0  0  0  0  0  0  0  0  0  0  0  0
   -3.6860    1.8880   -2.0830 C   0  0  0  0  0  0  0  0  0  0  0  0
   -2.6830    2.2370   -1.0080 C   0  0  0  0  0  0  0  0  0  0  0  0
   -1.3750    1.4470   -1.1850 N   0  0  0  0  0  0  0  0  0  0  0  0
   -1.2340    0.4980   -2.2990 C   0  0  0  0  0  0  0  0  0  0  0  0
    0.1490   -0.1480   -2.2460 C   0  0  0  0  0  0  0  0  0  0  0  0
    0.2900   -1.0960   -3.3600 N   0  0  0  0  0  0  0  0  0  0  0  0
    0.1320   -0.3820   -4.6350 C   0  0  0  0  0  0  0  0  0  0  0  0
    1.6210   -1.7180   -3.3090 C   0  0  0  0  0  0  0  0  0  0  0  0
   -0.3710    1.6220   -0.3300 C   0  0  0  0  0  0  0  0  0  0  0  0
   -0.4910    2.4290    0.6170 O   0  0  0  0  0  0  0  0  0  0  0  0
    0.7600    0.9390   -0.4830 N   0  0  0  0  0  0  0  0  0  0  0  0
    1.8270    1.1250    0.4260 C   0  0  0  0  0  0  0  0  0  0  0  0
    2.7970    2.1040    0.1770 C   0  0  0  0  0  0  0  0  0  0  0  0
    3.8530    2.2890    1.0770 C   0  0  0  0  0  0  0  0  0  0  0  0
    3.9400    1.4940    2.2260 C   0  0  0  0  0  0  0  0  0  0  0  0
    2.9710    0.5150    2.4760 C   0  0  0  0  0  0  0  0  0  0  0  0
    1.9150    0.3310    1.5760 C   0  0  0  0  0  0  0  0  0  0  0  0
    5.0570    1.6890    3.1780 C   0  0  0  0  0  0  0  0  0  0  0  0
    5.3710    2.9310    3.9180 C   0  0  0  0  0  0  0  0  0  0  0  0
    6.4380    2.6950    4.6590 N   0  0  0  0  0  0  0  0  0  0  0  0
    6.8430    1.3220    4.4300 N   0  0  0  0  0  0  0  0  0  0  0  0
    5.9700    0.7730    3.5280 C   0  0  0  0  0  0  0  0  0  0  0  0
   -4.7590    1.0290   -1.8030 C   0  0  0  0  0  0  0  0  0  0  0  0
   -8.7740    0.0610   -2.2420 H   0  0  0  0  0  0  0  0  0  0  0  0
   -7.7560   -0.2180   -0.8520 H   0  0  0  0  0  0  0  0  0  0  0  0
   -7.6830    1.3960   -1.6770 H   0  0  0  0  0  0  0  0  0  0  0  0
   -6.2200    0.9280   -4.8820 H   0  0  0  0  0  0  0  0  0  0  0  0
   -4.3250    2.4490   -5.3780 H   0  0  0  0  0  0  0  0  0  0  0  0
   -2.7130    3.0510   -3.6070 H   0  0  0  0  0  0  0  0  0  0  0  0
   -3.1160    1.9070   -0.0660 H   0  0  0  0  0  0  0  0  0  0  0  0
   -2.4510    3.2970   -1.0830 H   0  0  0  0  0  0  0  0  0  0  0  0
   -1.9980   -0.2720   -2.2180 H   0  0  0  0  0  0  0  0  0  0  0  0
   -1.3520    1.0270   -3.2430 H   0  0  0  0  0  0  0  0  0  0  0  0
    0.9130    0.6230   -2.3270 H   0  0  0  0  0  0  0  0  0  0  0  0
    0.2670   -0.6770   -1.3030 H   0  0  0  0  0  0  0  0  0  0  0  0
    0.8950    0.3890   -4.7160 H   0  0  0  0  0  0  0  0  0  0  0  0
    0.2360   -1.0840   -5.4600 H   0  0  0  0  0  0  0  0  0  0  0  0
   -0.8540    0.0790   -4.6730 H   0  0  0  0  0  0  0  0  0  0  0  0
    2.3850   -0.9470   -3.3900 H   0  0  0  0  0  0  0  0  0  0  0  0
    1.7250   -2.4200   -4.1340 H   0  0  0  0  0  0  0  0  0  0  0  0
    1.7380   -2.2470   -2.3660 H   0  0  0  0  0  0  0  0  0  0  0  0
    0.8560    0.2870   -1.2490 H   0  0  0  0  0  0  0  0  0  0  0  0
    2.7290    2.7170   -0.7100 H   0  0  0  0  0  0  0  0  0  0  0  0
    4.6010    3.0440    0.8850 H   0  0  0  0  0  0  0  0  0  0  0  0
    3.0380   -0.0980    3.3620 H   0  0  0  0  0  0  0  0  0  0  0  0
    1.1670   -0.4240    1.7680 H   0  0  0  0  0  0  0  0  0  0  0  0
    4.8270    3.8630    3.8620 H   0  0  0  0  0  0  0  0  0  0  0  0
    7.6290    0.8540    4.8580 H   0  0  0  0  0  0  0  0  0  0  0  0
    6.0120   -0.2410    3.1570 H   0  0  0  0  0  0  0  0  0  0  0  0
   -4.8780    0.6310   -0.8060 H   0  0  0  0  0  0  0  0  0  0  0  0
  1 30  1  0  0  0  0
  1 31  1  0  0  0  0
  1 32  1  0  0  0  0
  1  2  1  0  0  0  0
  2  3  1  0  0  0  0
  3  4  2  0  0  0  0
  4 33  1  0  0  0  0
  4  5  1  0  0  0  0
  5 34  1  0  0  0  0
  5  6  2  0  0  0  0
  6 35  1  0  0  0  0
  6  7  1  0  0  0  0
  7  8  1  0  0  0  0
  8 36  1  0  0  0  0
  8 37  1  0  0  0  0
  8  9  1  0  0  0  0
  9 10  1  0  0  0  0
 10 38  1  0  0  0  0
 10 39  1  0  0  0  0
 10 11  1  0  0  0  0
 11 40  1  0  0  0  0
 11 41  1  0  0  0  0
 11 12  1  0  0  0  0
 12 13  1  0  0  0  0
 13 42  1  0  0  0  0
 13 43  1  0  0  0  0
 13 44  1  0  0  0  0
 12 14  1  0  0  0  0
 14 45  1  0  0  0  0
 14 46  1  0  0  0  0
 14 47  1  0  0  0  0
  9 15  1  0  0  0  0
 15 16  2  0  0  0  0
 15 17  1  0  0  0  0
 17 48  1  0  0  0  0
 17 18  1  0  0  0  0
 18 19  2  0  0  0  0
 19 49  1  0  0  0  0
 19 20  1  0  0  0  0
 20 50  1  0  0  0  0
 20 21  2  0  0  0  0
 21 22  1  0  0  0  0
 22 51  1  0  0  0  0
 22 23  2  0  0  0  0
 23 18  1  0  0  0  0
 23 52  1  0  0  0  0
 21 24  1  0  0  0  0
 24 25  1  0  0  0  0
 25 53  1  0  0  0  0
 25 26  2  0  0  0  0
 26 27  1  0  0  0  0
 27 54  1  0  0  0  0
 27 28  1  0  0  0  0
 28 24  2  0  0  0  0
 28 55  1  0  0  0  0
  7 29  2  0  0  0  0
 29  3  1  0  0  0  0
 29 56  1  0  0  0  0
M  END
>  <LOGBIO>
4.1000

>  <PRED_LOGBIO>
4.6800

>  <XV_RES>
-0.9550

>  <WHL_TMPL>
2

>  <ANCH>
57-58;5-1

$$$$
ROW9
  -MTS-   01071501043D 0   0.00000     0.00000     0

 40 43  0  0  0  0  0  0  0  0999 V2000
   -2.8050    5.0240   10.5790 Cl  0  0  0  0  0  0  0  0  0  0  0  0
   -2.0720    3.7430    9.6560 C   0  0  0  0  0  0  0  0  0  0  0  0
   -0.8760    3.1620   10.0920 C   0  0  0  0  0  0  0  0  0  0  0  0
   -0.2860    2.1320    9.3500 C   0  0  0  0  0  0  0  0  0  0  0  0
   -0.8930    1.6840    8.1700 C   0  0  0  0  0  0  0  0  0  0  0  0
   -0.2970    0.6430    7.4200 N   0  0  0  0  0  0  0  0  0  0  0  0
    0.5810    0.9310    6.4640 C   0  0  0  0  0  0  0  0  0  0  0  0
    0.8800    2.1220    6.2280 O   0  0  0  0  0  0  0  0  0  0  0  0
    1.1410   -0.0470    5.7580 N   0  0  0  0  0  0  0  0  0  0  0  0
    2.0760    0.2590    4.7410 C   0  0  0  0  0  0  0  0  0  0  0  0
    1.6370    0.4780    3.4290 C   0  0  0  0  0  0  0  0  0  0  0  0
    2.5610    0.7810    2.4230 C   0  0  0  0  0  0  0  0  0  0  0  0
    3.9250    0.8660    2.7280 C   0  0  0  0  0  0  0  0  0  0  0  0
    4.3640    0.6480    4.0390 C   0  0  0  0  0  0  0  0  0  0  0  0
    3.4390    0.3440    5.0450 C   0  0  0  0  0  0  0  0  0  0  0  0
    4.9020    1.1870    1.6640 C   0  0  0  0  0  0  0  0  0  0  0  0
    4.5030    1.2310    0.3220 C   0  0  0  0  0  0  0  0  0  0  0  0
    5.4460    1.5370   -0.6660 C   0  0  0  0  0  0  0  0  0  0  0  0
    6.7180    1.7840   -0.3240 N   0  0  0  0  0  0  0  0  0  0  0  0
    7.1340    1.7510    0.9490 C   0  0  0  0  0  0  0  0  0  0  0  0
    8.3900    1.9680    1.5640 N   0  0  0  0  0  0  0  0  0  0  0  0
    8.2240    1.7990    2.9130 C   0  0  0  0  0  0  0  0  0  0  0  0
    6.9670    1.4950    3.1780 N   0  0  0  0  0  0  0  0  0  0  0  0
    6.2390    1.4510    1.9830 C   0  0  0  0  0  0  0  0  0  0  0  0
   -2.0890    2.2650    7.7340 C   0  0  0  0  0  0  0  0  0  0  0  0
   -2.6790    3.2950    8.4770 C   0  0  0  0  0  0  0  0  0  0  0  0
   -0.4080    3.5080   11.0020 H   0  0  0  0  0  0  0  0  0  0  0  0
    0.6370    1.6830    9.6870 H   0  0  0  0  0  0  0  0  0  0  0  0
   -0.5390   -0.3190    7.6100 H   0  0  0  0  0  0  0  0  0  0  0  0
    0.9000   -1.0090    5.9480 H   0  0  0  0  0  0  0  0  0  0  0  0
    0.5840    0.4120    3.1940 H   0  0  0  0  0  0  0  0  0  0  0  0
    2.2220    0.9500    1.4110 H   0  0  0  0  0  0  0  0  0  0  0  0
    5.4160    0.7140    4.2740 H   0  0  0  0  0  0  0  0  0  0  0  0
    3.7780    0.1760    6.0570 H   0  0  0  0  0  0  0  0  0  0  0  0
    3.4770    1.0310    0.0530 H   0  0  0  0  0  0  0  0  0  0  0  0
    5.1490    1.5730   -1.7040 H   0  0  0  0  0  0  0  0  0  0  0  0
    9.2520    2.2050    1.0930 H   0  0  0  0  0  0  0  0  0  0  0  0
    9.0060    1.8990    3.6510 H   0  0  0  0  0  0  0  0  0  0  0  0
   -2.5570    1.9190    6.8240 H   0  0  0  0  0  0  0  0  0  0  0  0
   -3.6010    3.7440    8.1400 H   0  0  0  0  0  0  0  0  0  0  0  0
  1  2  1  0  0  0  0
  2  3  2  0  0  0  0
  3 27  1  0  0  0  0
  3  4  1  0  0  0  0
  4 28  1  0  0  0  0
  4  5  2  0  0  0  0
  5  6  1  0  0  0  0
  6 29  1  0  0  0  0
  6  7  1  0  0  0  0
  7  8  2  0  0  0  0
  7  9  1  0  0  0  0
  9 30  1  0  0  0  0
  9 10  1  0  0  0  0
 10 11  2  0  0  0  0
 11 31  1  0  0  0  0
 11 12  1  0  0  0  0
 12 32  1  0  0  0  0
 12 13  2  0  0  0  0
 13 14  1  0  0  0  0
 14 33  1  0  0  0  0
 14 15  2  0  0  0  0
 15 10  1  0  0  0  0
 15 34  1  0  0  0  0
 13 16  1  0  0  0  0
 16 17  2  0  0  0  0
 17 35  1  0  0  0  0
 17 18  1  0  0  0  0
 18 36  1  0  0  0  0
 18 19  2  0  0  0  0
 19 20  1  0  0  0  0
 20 21  1  0  0  0  0
 21 37  1  0  0  0  0
 21 22  1  0  0  0  0
 22 38  1  0  0  0  0
 22 23  2  0  0  0  0
 23 24  1  0  0  0  0
 24 16  1  0  0  0  0
 24 20  2  0  0  0  0
  5 25  1  0  0  0  0
 25 39  1  0  0  0  0
 25 26  2  0  0  0  0
 26  2  1  0  0  0  0
 26 40  1  0  0  0  0
M  END
>  <LOGBIO>
6.5100

>  <PRED_LOGBIO>
6.6800

>  <XV_RES>
-0.1950

>  <WHL_TMPL>
2

>  <ANCH>
11-12;30-31

$$$$
ROW10
  -MTS-   01071501043D 0   0.00000     0.00000     0

 86 90  0  0  1  0  0  0  0  0999 V2000
   -1.9840   -4.4110    1.1610 C   0  0  0  0  0  0  0  0  0  0  0  0
   -1.2080   -3.3160    0.6690 O   0  0  0  0  0  0  0  0  0  0  0  0
   -0.0040   -3.1330    1.4180 C   0  0  0  0  0  0  0  0  0  0  0  0
    0.7690   -1.9660    0.8520 C   0  0  0  0  0  0  0  0  0  0  0  0
    0.3250   -1.3440   -0.1120 O   0  0  0  0  0  0  0  0  0  0  0  0
    1.9300   -1.6100    1.3950 N   0  0  0  0  0  0  0  0  0  0  0  0
    2.6820   -0.4740    0.8440 C   0  0  1  0  0  0  0  0  0  0  0  0
    3.9750   -0.3580    1.7280 C   0  0  0  0  0  0  0  0  0  0  0  0
    4.9750    0.6200    1.0610 C   0  0  0  0  0  0  0  0  0  0  0  0
    4.6180    1.3120   -0.1130 C   0  0  0  0  0  0  0  0  0  0  0  0
    5.4950    2.2100   -0.7380 C   0  0  0  0  0  0  0  0  0  0  0  0
    6.7620    2.4460   -0.2090 C   0  0  0  0  0  0  0  0  0  0  0  0
    7.1340    1.7510    0.9490 C   0  0  0  0  0  0  0  0  0  0  0  0
    6.2530    0.8700    1.5880 C   0  0  0  0  0  0  0  0  0  0  0  0
    8.4480    1.9780    1.5920 C   0  0  0  0  0  0  0  0  0  0  0  0
    9.0070    3.1390    1.8760 N   0  0  0  0  0  0  0  0  0  0  0  0
   10.2650    3.1150    2.4890 C   0  0  0  0  0  0  0  0  0  0  0  0
   10.9910    4.3870    2.8550 C   0  0  0  0  0  0  0  0  0  0  0  0
   10.7950    1.9090    2.7360 C   0  0  0  0  0  0  0  0  0  0  0  0
    9.5970    0.7500    2.1410 S   0  0  0  0  0  0  0  0  0  0  0  0
    1.7210    0.7310    0.9170 C   0  0  2  0  0  0  0  0  0  0  0  0
    2.4270    1.8480    0.3710 O   0  0  0  0  0  0  0  0  0  0  0  0
    0.4970    0.5040    0.0140 C   0  0  0  0  0  0  0  0  0  0  0  0
   -0.6030    1.4560    0.2660 N   0  0  0  0  0  0  0  0  0  0  0  0
   -1.7480    1.1100   -0.5880 C   0  0  1  0  0  0  0  0  0  0  0  0
   -1.6890   -0.3880   -0.9440 C   0  0  0  0  0  0  0  0  0  0  0  0
   -3.1030   -0.8880   -1.2990 C   0  0  0  0  0  0  0  0  0  0  0  0
   -3.1490   -2.3210   -1.8610 C   0  0  0  0  0  0  0  0  0  0  0  0
   -3.9180   -1.8040   -3.0900 C   0  0  0  0  0  0  0  0  0  0  0  0
   -3.6490   -0.3570   -2.6370 C   0  0  0  0  0  0  0  0  0  0  0  0
   -4.0060   -0.6860   -0.2080 O   0  0  0  0  0  0  0  0  0  0  0  0
   -4.0680    0.6100    0.2310 C   0  0  0  0  0  0  0  0  0  0  0  0
   -5.2150    0.9600    0.8280 N   0  0  0  0  0  0  0  0  0  0  0  0
   -5.4130    2.1970    1.3060 C   0  0  0  0  0  0  0  0  0  0  0  0
   -4.4140    3.1710    1.1950 C   0  0  0  0  0  0  0  0  0  0  0  0
   -4.6400    4.5630    1.7340 C   0  0  0  0  0  0  0  0  0  0  0  0
   -5.2530    5.4390    0.6430 C   0  0  0  0  0  0  0  0  0  0  0  0
   -4.3050    5.5040   -0.5510 C   0  0  0  0  0  0  0  0  0  0  0  0
   -5.4810    6.8460    1.1890 C   0  0  0  0  0  0  0  0  0  0  0  0
   -6.5870    4.8420    0.2020 C   0  0  0  0  0  0  0  0  0  0  0  0
   -3.2030    2.8370    0.5770 C   0  0  0  0  0  0  0  0  0  0  0  0
   -3.0290    1.5370    0.0890 C   0  0  0  0  0  0  0  0  0  0  0  0
   -2.2540   -4.2270    2.1990 H   0  0  0  0  0  0  0  0  0  0  0  0
   -2.8880   -4.5130    0.5640 H   0  0  0  0  0  0  0  0  0  0  0  0
   -1.4010   -5.3270    1.0950 H   0  0  0  0  0  0  0  0  0  0  0  0
    0.6030   -4.0340    1.3550 H   0  0  0  0  0  0  0  0  0  0  0  0
   -0.2500   -2.9340    2.4590 H   0  0  0  0  0  0  0  0  0  0  0  0
    2.2950   -2.1210    2.1860 H   0  0  0  0  0  0  0  0  0  0  0  0
    2.9640   -0.6600   -0.1900 H   0  0  0  0  0  0  0  0  0  0  0  0
    4.4460   -1.3390    1.7250 H   0  0  0  0  0  0  0  0  0  0  0  0
    3.6900    0.0470    2.6970 H   0  0  0  0  0  0  0  0  0  0  0  0
    3.6420    1.1460   -0.5440 H   0  0  0  0  0  0  0  0  0  0  0  0
    5.1860    2.7230   -1.6370 H   0  0  0  0  0  0  0  0  0  0  0  0
    7.4380    3.1450   -0.6780 H   0  0  0  0  0  0  0  0  0  0  0  0
    6.5600    0.3760    2.4980 H   0  0  0  0  0  0  0  0  0  0  0  0
   12.0650    4.2190    2.8070 H   0  0  0  0  0  0  0  0  0  0  0  0
   10.7160    4.6840    3.8650 H   0  0  0  0  0  0  0  0  0  0  0  0
   10.7160    5.1760    2.1580 H   0  0  0  0  0  0  0  0  0  0  0  0
   11.7470    1.6920    3.1980 H   0  0  0  0  0  0  0  0  0  0  0  0
    1.4090    0.9060    1.9440 H   0  0  0  0  0  0  0  0  0  0  0  0
    3.0180    2.2430    1.0320 H   0  0  0  0  0  0  0  0  0  0  0  0
    0.1090   -0.4780    0.2780 H   0  0  0  0  0  0  0  0  0  0  0  0
    0.8220    0.6170   -1.0180 H   0  0  0  0  0  0  0  0  0  0  0  0
   -0.2790    2.3640   -0.0350 H   0  0  0  0  0  0  0  0  0  0  0  0
   -1.5960    1.7040   -1.4870 H   0  0  0  0  0  0  0  0  0  0  0  0
   -1.3090   -0.9480   -0.0930 H   0  0  0  0  0  0  0  0  0  0  0  0
   -1.0280   -0.5330   -1.7960 H   0  0  0  0  0  0  0  0  0  0  0  0
   -2.1700   -2.7340   -2.0950 H   0  0  0  0  0  0  0  0  0  0  0  0
   -3.7170   -3.0170   -1.2460 H   0  0  0  0  0  0  0  0  0  0  0  0
   -3.4550   -2.0620   -4.0400 H   0  0  0  0  0  0  0  0  0  0  0  0
   -4.9720   -2.0750   -3.0960 H   0  0  0  0  0  0  0  0  0  0  0  0
   -2.9080    0.1620   -3.2410 H   0  0  0  0  0  0  0  0  0  0  0  0
   -4.5480    0.2480   -2.5380 H   0  0  0  0  0  0  0  0  0  0  0  0
   -6.3510    2.4430    1.7810 H   0  0  0  0  0  0  0  0  0  0  0  0
   -3.6890    4.9890    2.0490 H   0  0  0  0  0  0  0  0  0  0  0  0
   -5.3160    4.5170    2.5860 H   0  0  0  0  0  0  0  0  0  0  0  0
   -3.3540    5.9290   -0.2360 H   0  0  0  0  0  0  0  0  0  0  0  0
   -4.7420    6.1280   -1.3280 H   0  0  0  0  0  0  0  0  0  0  0  0
   -4.1430    4.5010   -0.9400 H   0  0  0  0  0  0  0  0  0  0  0  0
   -4.5310    7.2720    1.5030 H   0  0  0  0  0  0  0  0  0  0  0  0
   -5.9180    7.4700    0.4120 H   0  0  0  0  0  0  0  0  0  0  0  0
   -6.1580    6.8000    2.0400 H   0  0  0  0  0  0  0  0  0  0  0  0
   -6.4240    3.8390   -0.1870 H   0  0  0  0  0  0  0  0  0  0  0  0
   -7.0240    5.4660   -0.5750 H   0  0  0  0  0  0  0  0  0  0  0  0
   -7.2630    4.7960    1.0530 H   0  0  0  0  0  0  0  0  0  0  0  0
   -2.4160    3.5700    0.4790 H   0  0  0  0  0  0  0  0  0  0  0  0
  1 43  1  0  0  0  0
  1 44  1  0  0  0  0
  1 45  1  0  0  0  0
  1  2  1  0  0  0  0
  2  3  1  0  0  0  0
  3 46  1  0  0  0  0
  3 47  1  0  0  0  0
  3  4  1  0  0  0  0
  4  5  2  0  0  0  0
  4  6  1  0  0  0  0
  6 48  1  0  0  0  0
  6  7  1  0  0  0  0
  7 49  1  0  0  0  0
  7  8  1  0  0  0  0
  8 50  1  0  0  0  0
  8 51  1  0  0  0  0
  8  9  1  0  0  0  0
  9 10  2  0  0  0  0
 10 52  1  0  0  0  0
 10 11  1  0  0  0  0
 11 53  1  0  0  0  0
 11 12  2  0  0  0  0
 12 54  1  0  0  0  0
 12 13  1  0  0  0  0
 13 14  2  0  0  0  0
 14  9  1  0  0  0  0
 14 55  1  0  0  0  0
 13 15  1  0  0  0  0
 15 16  2  0  0  0  0
 16 17  1  0  0  0  0
 17 18  1  0  0  0  0
 18 56  1  0  0  0  0
 18 57  1  0  0  0  0
 18 58  1  0  0  0  0
 17 19  2  0  0  0  0
 19 59  1  0  0  0  0
 19 20  1  0  0  0  0
 20 15  1  0  0  0  0
  7 21  1  0  0  0  0
 21 60  1  0  0  0  0
 21 22  1  0  0  0  0
 22 61  1  0  0  0  0
 21 23  1  0  0  0  0
 23 62  1  0  0  0  0
 23 63  1  0  0  0  0
 23 24  1  0  0  0  0
 24 64  1  0  0  0  0
 24 25  1  0  0  0  0
 25 65  1  0  0  0  0
 25 26  1  0  0  0  0
 26 66  1  0  0  0  0
 26 67  1  0  0  0  0
 26 27  1  0  0  0  0
 27 28  1  0  0  0  0
 28 68  1  0  0  0  0
 28 69  1  0  0  0  0
 28 29  1  0  0  0  0
 29 70  1  0  0  0  0
 29 71  1  0  0  0  0
 29 30  1  0  0  0  0
 30 27  1  0  0  0  0
 30 72  1  0  0  0  0
 30 73  1  0  0  0  0
 27 31  1  0  0  0  0
 31 32  1  0  0  0  0
 32 33  1  0  0  0  0
 33 34  2  0  0  0  0
 34 74  1  0  0  0  0
 34 35  1  0  0  0  0
 35 36  1  0  0  0  0
 36 75  1  0  0  0  0
 36 76  1  0  0  0  0
 36 37  1  0  0  0  0
 37 38  1  0  0  0  0
 38 77  1  0  0  0  0
 38 78  1  0  0  0  0
 38 79  1  0  0  0  0
 37 39  1  0  0  0  0
 39 80  1  0  0  0  0
 39 81  1  0  0  0  0
 39 82  1  0  0  0  0
 37 40  1  0  0  0  0
 40 83  1  0  0  0  0
 40 84  1  0  0  0  0
 40 85  1  0  0  0  0
 35 41  2  0  0  0  0
 41 86  1  0  0  0  0
 41 42  1  0  0  0  0
 42 25  1  0  0  0  0
 42 32  2  0  0  0  0
M  END
>  <LOGBIO>
7.0000

>  <PRED_LOGBIO>
6.6500

>  <XV_RES>
0.4240

>  <WHL_TMPL>
2

>  <ANCH>
17-19;26-18

$$$$
ROW11
  -MTS-   01071501043D 0   0.00000     0.00000     0

 55 58  0  0  1  0  0  0  0  0999 V2000
   -0.2540   -1.2550   -5.5280 C   0  0  0  0  0  0  0  0  0  0  0  0
   -0.9110   -1.2760   -4.2240 C   0  0  0  0  0  0  0  0  0  0  0  0
   -1.4510   -1.2930   -3.1530 C   0  0  0  0  0  0  0  0  0  0  0  0
   -2.1080   -1.3140   -1.8490 C   0  0  0  0  0  0  0  0  0  0  0  0
   -1.8490   -0.0470   -1.1500 N   0  0  0  0  0  0  0  0  0  0  0  0
   -0.7190    0.0590   -0.3240 C   0  0  0  0  0  0  0  0  0  0  0  0
    0.0440   -0.9210   -0.1840 O   0  0  0  0  0  0  0  0  0  0  0  0
   -0.4440    1.2520    0.3400 N   0  0  0  0  0  0  0  0  0  0  0  0
    0.6200    1.4880    1.1660 C   0  0  0  0  0  0  0  0  0  0  0  0
    1.9980    1.3370    0.5680 C   0  0  0  0  0  0  0  0  0  0  0  0
    2.1780    0.5380   -0.5690 C   0  0  0  0  0  0  0  0  0  0  0  0
    3.4610    0.4080   -1.1120 C   0  0  0  0  0  0  0  0  0  0  0  0
    4.5280    1.0790   -0.5030 C   0  0  0  0  0  0  0  0  0  0  0  0
    5.8290    0.9780   -1.0110 C   0  0  0  0  0  0  0  0  0  0  0  0
    6.8800    1.6580   -0.3850 C   0  0  0  0  0  0  0  0  0  0  0  0
    8.1340    1.5610   -0.8750 F   0  0  0  0  0  0  0  0  0  0  0  0
    6.6300    2.4400    0.7490 C   0  0  0  0  0  0  0  0  0  0  0  0
    5.3300    2.5410    1.2570 C   0  0  0  0  0  0  0  0  0  0  0  0
    4.2790    1.8610    0.6310 C   0  0  0  0  0  0  0  0  0  0  0  0
    3.0390    1.9670    1.1280 N   0  0  0  0  0  0  0  0  0  0  0  0
   -1.3110    2.3290    0.1760 C   0  0  0  0  0  0  0  0  0  0  0  0
   -1.0860    3.3880    0.7600 O   0  0  0  0  0  0  0  0  0  0  0  0
   -2.4360    2.2170   -0.6480 C   0  0  0  0  0  0  0  0  0  0  0  0
   -2.7380    1.0240   -1.3260 C   0  0  0  0  0  0  0  0  0  0  0  0
   -3.8730    0.9680   -2.1540 N   0  0  0  0  0  0  0  0  0  0  0  0
   -4.9910    0.0210   -2.2610 C   0  0  0  0  0  0  0  0  0  0  0  0
   -6.3290    0.7520   -2.4760 C   0  0  0  0  0  0  0  0  0  0  0  0
   -6.2670    1.6900   -3.6960 C   0  0  0  0  0  0  0  0  0  0  0  0
   -5.0290    2.6040   -3.6370 C   0  0  1  0  0  0  0  0  0  0  0  0
   -5.2140    3.4810   -2.4730 N   0  0  0  0  0  0  0  0  0  0  0  0
   -3.7520    1.7860   -3.3690 C   0  0  0  0  0  0  0  0  0  0  0  0
    0.8180   -1.1280   -5.3920 H   0  0  0  0  0  0  0  0  0  0  0  0
   -0.4460   -2.1930   -6.0460 H   0  0  0  0  0  0  0  0  0  0  0  0
   -0.6450   -0.4290   -6.1180 H   0  0  0  0  0  0  0  0  0  0  0  0
   -3.1800   -1.4410   -1.9850 H   0  0  0  0  0  0  0  0  0  0  0  0
   -1.7170   -2.1400   -1.2590 H   0  0  0  0  0  0  0  0  0  0  0  0
    0.5580    0.7210    1.9350 H   0  0  0  0  0  0  0  0  0  0  0  0
    0.5490    2.5040    1.5480 H   0  0  0  0  0  0  0  0  0  0  0  0
    1.3380    0.0310   -1.0200 H   0  0  0  0  0  0  0  0  0  0  0  0
    3.6260   -0.2020   -1.9880 H   0  0  0  0  0  0  0  0  0  0  0  0
    6.0220    0.3750   -1.8860 H   0  0  0  0  0  0  0  0  0  0  0  0
    7.4410    2.9650    1.2320 H   0  0  0  0  0  0  0  0  0  0  0  0
    5.1370    3.1450    2.1320 H   0  0  0  0  0  0  0  0  0  0  0  0
   -3.0890    3.0690   -0.7660 H   0  0  0  0  0  0  0  0  0  0  0  0
   -5.0650   -0.4760   -1.2970 H   0  0  0  0  0  0  0  0  0  0  0  0
   -4.8220   -0.6270   -3.1190 H   0  0  0  0  0  0  0  0  0  0  0  0
   -6.4740    1.3890   -1.6060 H   0  0  0  0  0  0  0  0  0  0  0  0
   -7.0990    0.0050   -2.6590 H   0  0  0  0  0  0  0  0  0  0  0  0
   -7.1340    2.3430   -3.6250 H   0  0  0  0  0  0  0  0  0  0  0  0
   -6.1970    1.0780   -4.5920 H   0  0  0  0  0  0  0  0  0  0  0  0
   -4.9310    3.1750   -4.5580 H   0  0  0  0  0  0  0  0  0  0  0  0
   -5.6790    4.3300   -2.7610 H   0  0  0  0  0  0  0  0  0  0  0  0
   -5.7760    3.0080   -1.7800 H   0  0  0  0  0  0  0  0  0  0  0  0
   -3.6570    1.0880   -4.1980 H   0  0  0  0  0  0  0  0  0  0  0  0
   -2.9280    2.4850   -3.2410 H   0  0  0  0  0  0  0  0  0  0  0  0
  1 32  1  0  0  0  0
  1 33  1  0  0  0  0
  1 34  1  0  0  0  0
  1  2  1  0  0  0  0
  2  3  3  0  0  0  0
  3  4  1  0  0  0  0
  4 35  1  0  0  0  0
  4 36  1  0  0  0  0
  4  5  1  0  0  0  0
  5  6  1  0  0  0  0
  6  7  2  0  0  0  0
  6  8  1  0  0  0  0
  8  9  1  0  0  0  0
  9 37  1  0  0  0  0
  9 38  1  0  0  0  0
  9 10  1  0  0  0  0
 10 11  2  0  0  0  0
 11 39  1  0  0  0  0
 11 12  1  0  0  0  0
 12 40  1  0  0  0  0
 12 13  2  0  0  0  0
 13 14  1  0  0  0  0
 14 41  1  0  0  0  0
 14 15  2  0  0  0  0
 15 16  1  0  0  0  0
 15 17  1  0  0  0  0
 17 42  1  0  0  0  0
 17 18  2  0  0  0  0
 18 43  1  0  0  0  0
 18 19  1  0  0  0  0
 19 13  1  0  0  0  0
 19 20  2  0  0  0  0
 20 10  1  0  0  0  0
  8 21  1  0  0  0  0
 21 22  2  0  0  0  0
 21 23  1  0  0  0  0
 23 44  1  0  0  0  0
 23 24  2  0  0  0  0
 24  5  1  0  0  0  0
 24 25  1  0  0  0  0
 25 26  1  0  0  0  0
 26 45  1  0  0  0  0
 26 46  1  0  0  0  0
 26 27  1  0  0  0  0
 27 47  1  0  0  0  0
 27 48  1  0  0  0  0
 27 28  1  0  0  0  0
 28 49  1  0  0  0  0
 28 50  1  0  0  0  0
 28 29  1  0  0  0  0
 29 51  1  0  0  0  0
 29 30  1  0  0  0  0
 30 52  1  0  0  0  0
 30 53  1  0  0  0  0
 29 31  1  0  0  0  0
 31 25  1  0  0  0  0
 31 54  1  0  0  0  0
 31 55  1  0  0  0  0
M  END
>  <LOGBIO>
4.2300

>  <PRED_LOGBIO>
3.9300

>  <XV_RES>
0.2040

>  <WHL_TMPL>
1

>  <ANCH>
14-15;38-53

$$$$
ROW12
  -MTS-   01071501043D 0   0.00000     0.00000     0

 35 37  0  0  0  0  0  0  0  0999 V2000
    4.2380    2.5260    3.9200 C   0  0  0  0  0  0  0  0  0  0  0  0
    3.1400    2.4950    2.8840 C   0  0  0  0  0  0  0  0  0  0  0  0
    3.3900    2.7830    1.7150 O   0  0  0  0  0  0  0  0  0  0  0  0
    1.9030    2.1590    3.2370 N   0  0  0  0  0  0  0  0  0  0  0  0
    0.9060    2.1310    2.2970 C   0  0  0  0  0  0  0  0  0  0  0  0
    0.1110    3.1270    1.9530 N   0  0  0  0  0  0  0  0  0  0  0  0
   -0.8450    2.8770    0.9620 C   0  0  0  0  0  0  0  0  0  0  0  0
   -1.7490    3.8440    0.5070 C   0  0  0  0  0  0  0  0  0  0  0  0
   -2.6780    3.5210   -0.4890 C   0  0  0  0  0  0  0  0  0  0  0  0
   -2.7040    2.2300   -1.0300 C   0  0  0  0  0  0  0  0  0  0  0  0
   -1.8000    1.2620   -0.5750 C   0  0  0  0  0  0  0  0  0  0  0  0
   -0.8710    1.5850    0.4210 C   0  0  0  0  0  0  0  0  0  0  0  0
    0.4240    0.7540    1.2950 S   0  0  0  0  0  0  0  0  0  0  0  0
   -3.6860    1.8880   -2.0830 C   0  0  0  0  0  0  0  0  0  0  0  0
   -3.5410    2.3950   -3.3800 C   0  0  0  0  0  0  0  0  0  0  0  0
   -4.4130    2.0660   -4.3420 N   0  0  0  0  0  0  0  0  0  0  0  0
   -5.4480    1.2480   -4.1070 C   0  0  0  0  0  0  0  0  0  0  0  0
   -6.4600    0.8030   -5.0270 N   0  0  0  0  0  0  0  0  0  0  0  0
   -5.6500    0.7070   -2.8320 C   0  0  0  0  0  0  0  0  0  0  0  0
   -4.7570    1.0310   -1.8040 C   0  0  0  0  0  0  0  0  0  0  0  0
   -6.7550   -0.1520   -2.6080 C   0  0  0  0  0  0  0  0  0  0  0  0
   -7.8180    0.3230   -1.7940 F   0  0  0  0  0  0  0  0  0  0  0  0
   -6.2530   -1.1890   -1.9440 F   0  0  0  0  0  0  0  0  0  0  0  0
   -7.2460   -0.5450   -3.7800 F   0  0  0  0  0  0  0  0  0  0  0  0
    4.3500    1.5360    4.3590 H   0  0  0  0  0  0  0  0  0  0  0  0
    5.1730    2.8210    3.4490 H   0  0  0  0  0  0  0  0  0  0  0  0
    3.9830    3.2410    4.6990 H   0  0  0  0  0  0  0  0  0  0  0  0
    1.6980    1.9230    4.1970 H   0  0  0  0  0  0  0  0  0  0  0  0
   -1.7290    4.8400    0.9240 H   0  0  0  0  0  0  0  0  0  0  0  0
   -3.3750    4.2670   -0.8400 H   0  0  0  0  0  0  0  0  0  0  0  0
   -1.8200    0.2660   -0.9920 H   0  0  0  0  0  0  0  0  0  0  0  0
   -2.7180    3.0570   -3.6070 H   0  0  0  0  0  0  0  0  0  0  0  0
   -7.1900    0.1800   -4.7120 H   0  0  0  0  0  0  0  0  0  0  0  0
   -6.4410    1.1130   -5.9880 H   0  0  0  0  0  0  0  0  0  0  0  0
   -4.8920    0.6260   -0.8110 H   0  0  0  0  0  0  0  0  0  0  0  0
  1 25  1  0  0  0  0
  1 26  1  0  0  0  0
  1 27  1  0  0  0  0
  1  2  1  0  0  0  0
  2  3  2  0  0  0  0
  2  4  1  0  0  0  0
  4 28  1  0  0  0  0
  4  5  1  0  0  0  0
  5  6  2  0  0  0  0
  6  7  1  0  0  0  0
  7  8  2  0  0  0  0
  8 29  1  0  0  0  0
  8  9  1  0  0  0  0
  9 30  1  0  0  0  0
  9 10  2  0  0  0  0
 10 11  1  0  0  0  0
 11 31  1  0  0  0  0
 11 12  2  0  0  0  0
 12  7  1  0  0  0  0
 12 13  1  0  0  0  0
 13  5  1  0  0  0  0
 10 14  1  0  0  0  0
 14 15  2  0  0  0  0
 15 32  1  0  0  0  0
 15 16  1  0  0  0  0
 16 17  2  0  0  0  0
 17 18  1  0  0  0  0
 18 33  1  0  0  0  0
 18 34  1  0  0  0  0
 17 19  1  0  0  0  0
 19 20  2  0  0  0  0
 20 14  1  0  0  0  0
 20 35  1  0  0  0  0
 19 21  1  0  0  0  0
 21 22  1  0  0  0  0
 21 23  1  0  0  0  0
 21 24  1  0  0  0  0
M  END
>  <LOGBIO>
6.1000

>  <PRED_LOGBIO>
4.9300

>  <XV_RES>
1.5340

>  <WHL_TMPL>
2

>  <ANCH>
53-54;21-30

$$$$
ROW13
  -MTS-   01071501043D 0   0.00000     0.00000     0

 69 73  0  0  1  0  0  0  0  0999 V2000
   -3.7610   -2.3980   -3.4100 C   0  0  0  0  0  0  0  0  0  0  0  0
   -3.2210   -1.2580   -2.5800 C   0  0  0  0  0  0  0  0  0  0  0  0
   -2.1330   -1.2650   -1.8340 N   0  0  0  0  0  0  0  0  0  0  0  0
   -1.8160   -0.0890   -1.1430 C   0  0  0  0  0  0  0  0  0  0  0  0
   -0.6920    0.0370   -0.3190 C   0  0  0  0  0  0  0  0  0  0  0  0
   -0.4390    1.2460    0.3410 C   0  0  0  0  0  0  0  0  0  0  0  0
    0.6220    1.4880    1.1670 O   0  0  0  0  0  0  0  0  0  0  0  0
    1.9370    1.3520    0.6220 C   0  0  0  0  0  0  0  0  0  0  0  0
    2.9710    1.6640    1.7020 C   0  0  2  0  0  0  0  0  0  0  0  0
    2.7850    3.0040    2.1670 O   0  0  0  0  0  0  0  0  0  0  0  0
    4.3760    1.5180    1.1190 C   0  0  0  0  0  0  0  0  0  0  0  0
    5.3720    1.8190    2.1580 N   0  0  0  0  0  0  0  0  0  0  0  0
    5.7190    0.5840    2.8760 C   0  0  0  0  0  0  0  0  0  0  0  0
    6.8230    0.8340    3.9200 C   0  0  0  0  0  0  0  0  0  0  0  0
    8.0060    1.4530    3.3050 N   0  0  0  0  0  0  0  0  0  0  0  0
    8.9960    1.7610    4.3470 C   0  0  0  0  0  0  0  0  0  0  0  0
    9.9180    0.5790    4.5300 C   0  0  0  0  0  0  0  0  0  0  0  0
    9.7630   -0.4340    3.8490 O   0  0  0  0  0  0  0  0  0  0  0  0
   10.8980    0.6330    5.4280 N   0  0  0  0  0  0  0  0  0  0  0  0
   11.7620   -0.4740    5.6000 C   0  0  0  0  0  0  0  0  0  0  0  0
   12.9360   -0.5700    4.8430 C   0  0  0  0  0  0  0  0  0  0  0  0
   13.7900   -1.6660    5.0130 C   0  0  0  0  0  0  0  0  0  0  0  0
   13.4710   -2.6660    5.9390 C   0  0  0  0  0  0  0  0  0  0  0  0
   12.2980   -2.5700    6.6960 C   0  0  0  0  0  0  0  0  0  0  0  0
   11.4430   -1.4740    6.5270 C   0  0  0  0  0  0  0  0  0  0  0  0
   11.9610   -3.6260    7.6760 C   0  0  0  0  0  0  0  0  0  0  0  0
   11.8170   -3.3050    9.0310 C   0  0  0  0  0  0  0  0  0  0  0  0
   11.4980   -4.3040    9.9580 C   0  0  0  0  0  0  0  0  0  0  0  0
   11.3230   -5.6260    9.5300 C   0  0  0  0  0  0  0  0  0  0  0  0
   11.4660   -5.9470    8.1750 C   0  0  0  0  0  0  0  0  0  0  0  0
   11.7850   -4.9480    7.2480 C   0  0  0  0  0  0  0  0  0  0  0  0
    7.6530    2.6860    2.5870 C   0  0  0  0  0  0  0  0  0  0  0  0
    6.5530    2.4390    1.5400 C   0  0  0  0  0  0  0  0  0  0  0  0
   -1.3110    2.3290    0.1760 C   0  0  0  0  0  0  0  0  0  0  0  0
   -2.4350    2.2030   -0.6490 C   0  0  0  0  0  0  0  0  0  0  0  0
   -2.6880    0.9950   -1.3080 C   0  0  0  0  0  0  0  0  0  0  0  0
   -3.9190    0.3600   -2.4100 S   0  0  0  0  0  0  0  0  0  0  0  0
   -4.2930   -1.9990   -4.2710 H   0  0  0  0  0  0  0  0  0  0  0  0
   -4.4430   -2.9940   -2.8070 H   0  0  0  0  0  0  0  0  0  0  0  0
   -2.9370   -3.0220   -3.7490 H   0  0  0  0  0  0  0  0  0  0  0  0
   -0.0190   -0.7980   -0.1920 H   0  0  0  0  0  0  0  0  0  0  0  0
    2.0780    0.3330    0.2680 H   0  0  0  0  0  0  0  0  0  0  0  0
    2.0590    2.0440   -0.2090 H   0  0  0  0  0  0  0  0  0  0  0  0
    2.8500    0.9720    2.5320 H   0  0  0  0  0  0  0  0  0  0  0  0
    3.4320    3.2260    2.8550 H   0  0  0  0  0  0  0  0  0  0  0  0
    4.5180    0.4990    0.7650 H   0  0  0  0  0  0  0  0  0  0  0  0
    4.4980    2.2100    0.2880 H   0  0  0  0  0  0  0  0  0  0  0  0
    6.0570   -0.1660    2.1640 H   0  0  0  0  0  0  0  0  0  0  0  0
    4.8340    0.1920    3.3730 H   0  0  0  0  0  0  0  0  0  0  0  0
    6.4410    1.4850    4.7030 H   0  0  0  0  0  0  0  0  0  0  0  0
    7.1070   -0.1100    4.3800 H   0  0  0  0  0  0  0  0  0  0  0  0
    8.4830    1.9690    5.2840 H   0  0  0  0  0  0  0  0  0  0  0  0
    9.5770    2.6310    4.0500 H   0  0  0  0  0  0  0  0  0  0  0  0
   11.0250    1.4640    5.9870 H   0  0  0  0  0  0  0  0  0  0  0  0
   13.1820    0.2010    4.1280 H   0  0  0  0  0  0  0  0  0  0  0  0
   14.6960   -1.7400    4.4290 H   0  0  0  0  0  0  0  0  0  0  0  0
   14.1310   -3.5110    6.0700 H   0  0  0  0  0  0  0  0  0  0  0  0
   10.5370   -1.4000    7.1100 H   0  0  0  0  0  0  0  0  0  0  0  0
   11.9520   -2.2850    9.3610 H   0  0  0  0  0  0  0  0  0  0  0  0
   11.3870   -4.0560   11.0030 H   0  0  0  0  0  0  0  0  0  0  0  0
   11.0770   -6.3970   10.2450 H   0  0  0  0  0  0  0  0  0  0  0  0
   11.3310   -6.9670    7.8440 H   0  0  0  0  0  0  0  0  0  0  0  0
   11.8960   -5.1960    6.2030 H   0  0  0  0  0  0  0  0  0  0  0  0
    7.3130    3.4360    3.2990 H   0  0  0  0  0  0  0  0  0  0  0  0
    8.5380    3.0850    2.0940 H   0  0  0  0  0  0  0  0  0  0  0  0
    6.9360    1.7880    0.7570 H   0  0  0  0  0  0  0  0  0  0  0  0
    6.2660    3.3850    1.0840 H   0  0  0  0  0  0  0  0  0  0  0  0
   -1.1160    3.2610    0.6850 H   0  0  0  0  0  0  0  0  0  0  0  0
   -3.1080    3.0390   -0.7760 H   0  0  0  0  0  0  0  0  0  0  0  0
  1 38  1  0  0  0  0
  1 39  1  0  0  0  0
  1 40  1  0  0  0  0
  1  2  1  0  0  0  0
  2  3  2  0  0  0  0
  3  4  1  0  0  0  0
  4  5  2  0  0  0  0
  5 41  1  0  0  0  0
  5  6  1  0  0  0  0
  6  7  1  0  0  0  0
  7  8  1  0  0  0  0
  8 42  1  0  0  0  0
  8 43  1  0  0  0  0
  8  9  1  0  0  0  0
  9 44  1  0  0  0  0
  9 10  1  0  0  0  0
 10 45  1  0  0  0  0
  9 11  1  0  0  0  0
 11 46  1  0  0  0  0
 11 47  1  0  0  0  0
 11 12  1  0  0  0  0
 12 13  1  0  0  0  0
 13 48  1  0  0  0  0
 13 49  1  0  0  0  0
 13 14  1  0  0  0  0
 14 50  1  0  0  0  0
 14 51  1  0  0  0  0
 14 15  1  0  0  0  0
 15 16  1  0  0  0  0
 16 52  1  0  0  0  0
 16 53  1  0  0  0  0
 16 17  1  0  0  0  0
 17 18  2  0  0  0  0
 17 19  1  0  0  0  0
 19 54  1  0  0  0  0
 19 20  1  0  0  0  0
 20 21  2  0  0  0  0
 21 55  1  0  0  0  0
 21 22  1  0  0  0  0
 22 56  1  0  0  0  0
 22 23  2  0  0  0  0
 23 57  1  0  0  0  0
 23 24  1  0  0  0  0
 24 25  2  0  0  0  0
 25 20  1  0  0  0  0
 25 58  1  0  0  0  0
 24 26  1  0  0  0  0
 26 27  2  0  0  0  0
 27 59  1  0  0  0  0
 27 28  1  0  0  0  0
 28 60  1  0  0  0  0
 28 29  2  0  0  0  0
 29 61  1  0  0  0  0
 29 30  1  0  0  0  0
 30 62  1  0  0  0  0
 30 31  2  0  0  0  0
 31 26  1  0  0  0  0
 31 63  1  0  0  0  0
 15 32  1  0  0  0  0
 32 64  1  0  0  0  0
 32 65  1  0  0  0  0
 32 33  1  0  0  0  0
 33 12  1  0  0  0  0
 33 66  1  0  0  0  0
 33 67  1  0  0  0  0
  6 34  2  0  0  0  0
 34 68  1  0  0  0  0
 34 35  1  0  0  0  0
 35 69  1  0  0  0  0
 35 36  2  0  0  0  0
 36  4  1  0  0  0  0
 36 37  1  0  0  0  0
 37  2  1  0  0  0  0
M  END
>  <LOGBIO>
4.4300

>  <PRED_LOGBIO>
4.6700

>  <XV_RES>
-1.0270

>  <WHL_TMPL>
1

>  <ANCH>
24-26;64-10

$$$$
ROW14
  -MTS-   01071501043D 0   0.00000     0.00000     0

 52 55  0  0  1  0  0  0  0  0999 V2000
    4.0500   -2.8830   -0.9580 C   0  0  0  0  0  0  0  0  0  0  0  0
    5.5390   -2.7860   -0.5780 C   0  0  0  0  0  0  0  0  0  0  0  0
    5.5800   -1.7450    0.5570 C   0  0  0  0  0  0  0  0  0  0  0  0
    4.2060   -1.6520    1.0690 N   0  0  0  0  0  0  0  0  0  0  0  0
    3.3490   -1.8020   -0.1150 C   0  0  0  0  0  0  0  0  0  0  0  0
    3.9750   -0.3580    1.7280 C   0  0  1  0  0  0  0  0  0  0  0  0
    2.4870   -0.0700    1.5320 C   0  0  2  0  0  0  0  0  0  0  0  0
    1.6940   -1.0920    2.2290 N   0  0  0  0  0  0  0  0  0  0  0  0
    2.4440   -1.6640    3.3560 C   0  0  0  0  0  0  0  0  0  0  0  0
    1.8320   -3.0540    3.6100 C   0  0  0  0  0  0  0  0  0  0  0  0
    1.0760   -3.3860    2.3100 C   0  0  0  0  0  0  0  0  0  0  0  0
    1.4090   -2.2330    1.3460 C   0  0  0  0  0  0  0  0  0  0  0  0
    2.1600   -0.0970    0.0580 C   0  0  0  0  0  0  0  0  0  0  0  0
    2.2470    1.0760   -0.7000 C   0  0  0  0  0  0  0  0  0  0  0  0
    1.9440    1.0510   -2.0670 C   0  0  0  0  0  0  0  0  0  0  0  0
    1.5520   -0.1470   -2.6750 C   0  0  0  0  0  0  0  0  0  0  0  0
    1.4640   -1.3210   -1.9170 C   0  0  0  0  0  0  0  0  0  0  0  0
    1.7680   -1.2960   -0.5500 C   0  0  0  0  0  0  0  0  0  0  0  0
    4.9750    0.6200    1.0610 C   0  0  0  0  0  0  0  0  0  0  0  0
    6.2530    0.8700    1.5880 C   0  0  0  0  0  0  0  0  0  0  0  0
    7.1340    1.7510    0.9490 C   0  0  0  0  0  0  0  0  0  0  0  0
    6.7620    2.4460   -0.2090 C   0  0  0  0  0  0  0  0  0  0  0  0
    5.4950    2.2100   -0.7380 C   0  0  0  0  0  0  0  0  0  0  0  0
    4.6180    1.3120   -0.1130 C   0  0  0  0  0  0  0  0  0  0  0  0
    3.6710   -3.8620   -0.6710 H   0  0  0  0  0  0  0  0  0  0  0  0
    3.9340   -2.6460   -2.0130 H   0  0  0  0  0  0  0  0  0  0  0  0
    5.9220   -3.7470   -0.2420 H   0  0  0  0  0  0  0  0  0  0  0  0
    6.1400   -2.4660   -1.4260 H   0  0  0  0  0  0  0  0  0  0  0  0
    5.8790   -0.7820    0.1500 H   0  0  0  0  0  0  0  0  0  0  0  0
    6.2360   -2.1020    1.3480 H   0  0  0  0  0  0  0  0  0  0  0  0
    3.2690   -0.8660   -0.6640 H   0  0  0  0  0  0  0  0  0  0  0  0
    2.3430   -2.1110    0.1640 H   0  0  0  0  0  0  0  0  0  0  0  0
    4.1960   -0.4290    2.7910 H   0  0  0  0  0  0  0  0  0  0  0  0
    2.2510    0.9110    1.9380 H   0  0  0  0  0  0  0  0  0  0  0  0
    3.4880   -1.7780    3.0730 H   0  0  0  0  0  0  0  0  0  0  0  0
    2.3000   -1.0420    4.2370 H   0  0  0  0  0  0  0  0  0  0  0  0
    1.1560   -3.0360    4.4630 H   0  0  0  0  0  0  0  0  0  0  0  0
    2.6050   -3.7920    3.8140 H   0  0  0  0  0  0  0  0  0  0  0  0
    0.0060   -3.3890    2.5090 H   0  0  0  0  0  0  0  0  0  0  0  0
    1.4610   -4.3180    1.9000 H   0  0  0  0  0  0  0  0  0  0  0  0
    2.2700   -2.4750    0.7260 H   0  0  0  0  0  0  0  0  0  0  0  0
    0.5720   -2.0180    0.6850 H   0  0  0  0  0  0  0  0  0  0  0  0
    2.5500    2.0010   -0.2310 H   0  0  0  0  0  0  0  0  0  0  0  0
    2.0110    1.9570   -2.6520 H   0  0  0  0  0  0  0  0  0  0  0  0
    1.3180   -0.1670   -3.7290 H   0  0  0  0  0  0  0  0  0  0  0  0
    1.1620   -2.2460   -2.3860 H   0  0  0  0  0  0  0  0  0  0  0  0
    1.7000   -2.2010    0.0350 H   0  0  0  0  0  0  0  0  0  0  0  0
    6.6000    0.3930    2.5010 H   0  0  0  0  0  0  0  0  0  0  0  0
    8.1230    1.8980    1.3580 H   0  0  0  0  0  0  0  0  0  0  0  0
    7.4380    3.1450   -0.6780 H   0  0  0  0  0  0  0  0  0  0  0  0
    5.1860    2.7230   -1.6370 H   0  0  0  0  0  0  0  0  0  0  0  0
    3.6420    1.1460   -0.5440 H   0  0  0  0  0  0  0  0  0  0  0  0
  1 25  1  0  0  0  0
  1 26  1  0  0  0  0
  1  2  1  0  0  0  0
  2 27  1  0  0  0  0
  2 28  1  0  0  0  0
  2  3  1  0  0  0  0
  3 29  1  0  0  0  0
  3 30  1  0  0  0  0
  3  4  1  0  0  0  0
  4  5  1  0  0  0  0
  5  1  1  0  0  0  0
  5 31  1  0  0  0  0
  5 32  1  0  0  0  0
  4  6  1  0  0  0  0
  6 33  1  0  0  0  0
  6  7  1  0  0  0  0
  7 34  1  0  0  0  0
  7  8  1  0  0  0  0
  8  9  1  0  0  0  0
  9 35  1  0  0  0  0
  9 36  1  0  0  0  0
  9 10  1  0  0  0  0
 10 37  1  0  0  0  0
 10 38  1  0  0  0  0
 10 11  1  0  0  0  0
 11 39  1  0  0  0  0
 11 40  1  0  0  0  0
 11 12  1  0  0  0  0
 12  8  1  0  0  0  0
 12 41  1  0  0  0  0
 12 42  1  0  0  0  0
  7 13  1  0  0  0  0
 13 14  2  0  0  0  0
 14 43  1  0  0  0  0
 14 15  1  0  0  0  0
 15 44  1  0  0  0  0
 15 16  2  0  0  0  0
 16 45  1  0  0  0  0
 16 17  1  0  0  0  0
 17 46  1  0  0  0  0
 17 18  2  0  0  0  0
 18 13  1  0  0  0  0
 18 47  1  0  0  0  0
  6 19  1  0  0  0  0
 19 20  2  0  0  0  0
 20 48  1  0  0  0  0
 20 21  1  0  0  0  0
 21 49  1  0  0  0  0
 21 22  2  0  0  0  0
 22 50  1  0  0  0  0
 22 23  1  0  0  0  0
 23 51  1  0  0  0  0
 23 24  2  0  0  0  0
 24 19  1  0  0  0  0
 24 52  1  0  0  0  0
M  END
>  <LOGBIO>
4.9000

>  <PRED_LOGBIO>
5.1900

>  <XV_RES>
-0.3960

>  <WHL_TMPL>
2

>  <ANCH>
1-19;51-42

$$$$
ROW15
  -MTS-   01071501043D 0   0.00000     0.00000     0

 47 49  0  0  0  0  0  0  0  0999 V2000
    8.1820   -2.9200    0.0980 N   0  0  0  0  0  0  0  0  0  0  0  0
    7.4900   -3.1300   -1.1030 C   0  0  0  0  0  0  0  0  0  0  0  0
    7.9850   -2.6450   -2.2490 N   0  0  0  0  0  0  0  0  0  0  0  0
    7.3640   -2.8180   -3.4240 C   0  0  0  0  0  0  0  0  0  0  0  0
    6.1570   -3.5240   -3.4800 C   0  0  0  0  0  0  0  0  0  0  0  0
    5.6100   -4.0450   -2.3020 C   0  0  0  0  0  0  0  0  0  0  0  0
    4.4290   -4.7400   -2.3320 O   0  0  0  0  0  0  0  0  0  0  0  0
    3.2650   -4.0370   -2.1740 C   0  0  0  0  0  0  0  0  0  0  0  0
    2.7340   -3.8390   -0.8940 C   0  0  0  0  0  0  0  0  0  0  0  0
    1.5440   -3.1200   -0.7320 C   0  0  0  0  0  0  0  0  0  0  0  0
    0.8840   -2.5990   -1.8520 C   0  0  0  0  0  0  0  0  0  0  0  0
   -0.3190   -1.8720   -1.6890 N   0  0  0  0  0  0  0  0  0  0  0  0
   -0.2820   -0.5540   -1.5130 C   0  0  0  0  0  0  0  0  0  0  0  0
    0.8160    0.0430   -1.4930 O   0  0  0  0  0  0  0  0  0  0  0  0
   -1.4130    0.1290   -1.3600 N   0  0  0  0  0  0  0  0  0  0  0  0
   -1.3750    1.4470   -1.1850 C   0  0  0  0  0  0  0  0  0  0  0  0
   -0.2940    2.0340   -1.1640 O   0  0  0  0  0  0  0  0  0  0  0  0
   -2.6830    2.2370   -1.0080 C   0  0  0  0  0  0  0  0  0  0  0  0
   -3.6860    1.8880   -2.0830 C   0  0  0  0  0  0  0  0  0  0  0  0
   -3.5380    2.3920   -3.3790 C   0  0  0  0  0  0  0  0  0  0  0  0
   -4.4490    2.0500   -4.3820 C   0  0  0  0  0  0  0  0  0  0  0  0
   -5.5200    1.1940   -4.1040 C   0  0  0  0  0  0  0  0  0  0  0  0
   -6.4600    0.8030   -5.0270 F   0  0  0  0  0  0  0  0  0  0  0  0
   -5.6790    0.6810   -2.8010 C   0  0  0  0  0  0  0  0  0  0  0  0
   -4.7590    1.0290   -1.8030 C   0  0  0  0  0  0  0  0  0  0  0  0
    1.4140   -2.7960   -3.1320 C   0  0  0  0  0  0  0  0  0  0  0  0
    2.6040   -3.5160   -3.2930 C   0  0  0  0  0  0  0  0  0  0  0  0
    3.1160   -3.7060   -4.5280 F   0  0  0  0  0  0  0  0  0  0  0  0
    6.2860   -3.8460   -1.0930 C   0  0  0  0  0  0  0  0  0  0  0  0
    5.7500   -4.3700    0.1480 C   0  0  0  0  0  0  0  0  0  0  0  0
    5.3070   -4.8050    1.1750 C   0  0  0  0  0  0  0  0  0  0  0  0
    7.9900   -2.0990    0.6540 H   0  0  0  0  0  0  0  0  0  0  0  0
    8.8740   -3.5880    0.4060 H   0  0  0  0  0  0  0  0  0  0  0  0
    7.7950   -2.4110   -4.3270 H   0  0  0  0  0  0  0  0  0  0  0  0
    5.6520   -3.6660   -4.4240 H   0  0  0  0  0  0  0  0  0  0  0  0
    3.2430   -4.2410   -0.0300 H   0  0  0  0  0  0  0  0  0  0  0  0
    1.1350   -2.9670    0.2550 H   0  0  0  0  0  0  0  0  0  0  0  0
   -1.2070   -2.3540   -1.7060 H   0  0  0  0  0  0  0  0  0  0  0  0
   -2.3000   -0.3530   -1.3770 H   0  0  0  0  0  0  0  0  0  0  0  0
   -2.4300    3.2850   -1.1530 H   0  0  0  0  0  0  0  0  0  0  0  0
   -3.1090    1.9760   -0.0410 H   0  0  0  0  0  0  0  0  0  0  0  0
   -2.7130    3.0510   -3.6070 H   0  0  0  0  0  0  0  0  0  0  0  0
   -4.3250    2.4490   -5.3780 H   0  0  0  0  0  0  0  0  0  0  0  0
   -6.5050    0.0240   -2.5730 H   0  0  0  0  0  0  0  0  0  0  0  0
   -4.8780    0.6310   -0.8060 H   0  0  0  0  0  0  0  0  0  0  0  0
    0.9050   -2.3940   -3.9960 H   0  0  0  0  0  0  0  0  0  0  0  0
    4.9150   -5.1880    2.0820 H   0  0  0  0  0  0  0  0  0  0  0  0
  1 32  1  0  0  0  0
  1 33  1  0  0  0  0
  1  2  1  0  0  0  0
  2  3  1  0  0  0  0
  3  4  2  0  0  0  0
  4 34  1  0  0  0  0
  4  5  1  0  0  0  0
  5 35  1  0  0  0  0
  5  6  2  0  0  0  0
  6  7  1  0  0  0  0
  7  8  1  0  0  0  0
  8  9  2  0  0  0  0
  9 36  1  0  0  0  0
  9 10  1  0  0  0  0
 10 37  1  0  0  0  0
 10 11  2  0  0  0  0
 11 12  1  0  0  0  0
 12 38  1  0  0  0  0
 12 13  1  0  0  0  0
 13 14  2  0  0  0  0
 13 15  1  0  0  0  0
 15 39  1  0  0  0  0
 15 16  1  0  0  0  0
 16 17  2  0  0  0  0
 16 18  1  0  0  0  0
 18 40  1  0  0  0  0
 18 41  1  0  0  0  0
 18 19  1  0  0  0  0
 19 20  2  0  0  0  0
 20 42  1  0  0  0  0
 20 21  1  0  0  0  0
 21 43  1  0  0  0  0
 21 22  2  0  0  0  0
 22 23  1  0  0  0  0
 22 24  1  0  0  0  0
 24 44  1  0  0  0  0
 24 25  2  0  0  0  0
 25 19  1  0  0  0  0
 25 45  1  0  0  0  0
 11 26  1  0  0  0  0
 26 46  1  0  0  0  0
 26 27  2  0  0  0  0
 27  8  1  0  0  0  0
 27 28  1  0  0  0  0
  6 29  1  0  0  0  0
 29  2  2  0  0  0  0
 29 30  1  0  0  0  0
 30 31  3  0  0  0  0
 31 47  1  0  0  0  0
M  END
>  <LOGBIO>
6.1000

>  <PRED_LOGBIO>
5.4300

>  <XV_RES>
1.1920

>  <WHL_TMPL>
2

>  <ANCH>
53-70;29-30

$$$$
ROW16
  -MTS-   01071501043D 0   0.00000     0.00000     0

 25 26  0  0  0  0  0  0  0  0999 V2000
    5.2630    4.3150    3.5980 Cl  0  0  0  0  0  0  0  0  0  0  0  0
    6.1600    3.9720    2.1470 C   0  0  0  0  0  0  0  0  0  0  0  0
    6.9680    4.9690    1.5950 C   0  0  0  0  0  0  0  0  0  0  0  0
    7.6830    4.7100    0.4340 C   0  0  0  0  0  0  0  0  0  0  0  0
    7.5930    3.4650   -0.1800 C   0  0  0  0  0  0  0  0  0  0  0  0
    6.7830    2.4650    0.3730 C   0  0  0  0  0  0  0  0  0  0  0  0
    6.7280    0.9690   -0.4940 Cl  0  0  0  0  0  0  0  0  0  0  0  0
    6.0520    2.6930    1.5580 C   0  0  0  0  0  0  0  0  0  0  0  0
    5.1430    1.6450    2.2070 C   0  0  0  0  0  0  0  0  0  0  0  0
    5.0210    0.5340    1.6930 O   0  0  0  0  0  0  0  0  0  0  0  0
    4.4860    1.9360    3.3260 N   0  0  0  0  0  0  0  0  0  0  0  0
    3.6460    0.9680    3.9260 C   0  0  0  0  0  0  0  0  0  0  0  0
    4.1550    0.0780    4.8790 C   0  0  0  0  0  0  0  0  0  0  0  0
    3.3050   -0.8710    5.4580 C   0  0  0  0  0  0  0  0  0  0  0  0
    2.0150   -0.9220    5.0990 N   0  0  0  0  0  0  0  0  0  0  0  0
    1.4930   -0.0870    4.1900 C   0  0  0  0  0  0  0  0  0  0  0  0
    2.2930    0.8860    3.5750 C   0  0  0  0  0  0  0  0  0  0  0  0
    7.0360    5.9370    2.0690 H   0  0  0  0  0  0  0  0  0  0  0  0
    8.3110    5.4770    0.0060 H   0  0  0  0  0  0  0  0  0  0  0  0
    8.1490    3.2690   -1.0850 H   0  0  0  0  0  0  0  0  0  0  0  0
    4.5860    2.8480    3.7480 H   0  0  0  0  0  0  0  0  0  0  0  0
    5.1960    0.1230    5.1650 H   0  0  0  0  0  0  0  0  0  0  0  0
    3.6880   -1.5620    6.1940 H   0  0  0  0  0  0  0  0  0  0  0  0
    0.4480   -0.1630    3.9300 H   0  0  0  0  0  0  0  0  0  0  0  0
    1.8730    1.5590    2.8420 H   0  0  0  0  0  0  0  0  0  0  0  0
  1  2  1  0  0  0  0
  2  3  2  0  0  0  0
  3 18  1  0  0  0  0
  3  4  1  0  0  0  0
  4 19  1  0  0  0  0
  4  5  2  0  0  0  0
  5 20  1  0  0  0  0
  5  6  1  0  0  0  0
  6  7  1  0  0  0  0
  6  8  2  0  0  0  0
  8  2  1  0  0  0  0
  8  9  1  0  0  0  0
  9 10  2  0  0  0  0
  9 11  1  0  0  0  0
 11 21  1  0  0  0  0
 11 12  1  0  0  0  0
 12 13  2  0  0  0  0
 13 22  1  0  0  0  0
 13 14  1  0  0  0  0
 14 23  1  0  0  0  0
 14 15  2  0  0  0  0
 15 16  1  0  0  0  0
 16 24  1  0  0  0  0
 16 17  2  0  0  0  0
 17 12  1  0  0  0  0
 17 25  1  0  0  0  0
M  END
>  <LOGBIO>
5.3300

>  <PRED_LOGBIO>
5.0900

>  <XV_RES>
0.2600

>  <WHL_TMPL>
1

>  <ANCH>
44-45;9-10

$$$$
ROW17
  -MTS-   01071501043D 0   0.00000     0.00000     0

 70 75  0  0  0  0  0  0  0  0999 V2000
    5.7120   -1.5620    2.9770 C   0  0  0  0  0  0  0  0  0  0  0  0
    4.3040   -0.9750    2.9340 C   0  0  0  0  0  0  0  0  0  0  0  0
    4.1170   -0.0170    4.1080 C   0  0  0  0  0  0  0  0  0  0  0  0
    4.1100   -0.2260    1.6380 C   0  0  0  0  0  0  0  0  0  0  0  0
    2.9270   -0.2790    0.7500 C   0  0  0  0  0  0  0  0  0  0  0  0
    3.1900    0.5390   -0.2780 C   0  0  0  0  0  0  0  0  0  0  0  0
    4.4310    1.0930   -0.1040 N   0  0  0  0  0  0  0  0  0  0  0  0
    5.1920    2.0310   -0.9060 N   0  0  0  0  0  0  0  0  0  0  0  0
    6.3920    2.4270   -0.5240 C   0  0  0  0  0  0  0  0  0  0  0  0
    6.9590    1.9510    0.6640 N   0  0  0  0  0  0  0  0  0  0  0  0
    6.3240    1.0950    1.4430 C   0  0  0  0  0  0  0  0  0  0  0  0
    6.9090    0.6500    2.5990 N   0  0  0  0  0  0  0  0  0  0  0  0
    7.7140   -0.5130    2.5810 C   0  0  0  0  0  0  0  0  0  0  0  0
    7.1360   -1.7680    2.8050 C   0  0  0  0  0  0  0  0  0  0  0  0
    7.9330   -2.9190    2.7880 C   0  0  0  0  0  0  0  0  0  0  0  0
    7.3220   -4.2460    3.0250 C   0  0  0  0  0  0  0  0  0  0  0  0
    7.2430   -4.6920    4.1690 O   0  0  0  0  0  0  0  0  0  0  0  0
    6.8570   -4.9570    2.0010 N   0  0  0  0  0  0  0  0  0  0  0  0
    6.2500   -6.2750    2.2370 C   0  0  0  0  0  0  0  0  0  0  0  0
    7.1300   -7.4760    2.2100 C   0  0  0  0  0  0  0  0  0  0  0  0
    6.1690   -7.2320    1.0980 C   0  0  0  0  0  0  0  0  0  0  0  0
    9.3080   -2.8150    2.5470 C   0  0  0  0  0  0  0  0  0  0  0  0
   10.0760   -3.9250    2.5300 F   0  0  0  0  0  0  0  0  0  0  0  0
    9.8860   -1.5600    2.3220 C   0  0  0  0  0  0  0  0  0  0  0  0
    9.0890   -0.4090    2.3400 C   0  0  0  0  0  0  0  0  0  0  0  0
    9.6470    0.8010    2.1230 F   0  0  0  0  0  0  0  0  0  0  0  0
    4.9750    0.6200    1.0610 C   0  0  0  0  0  0  0  0  0  0  0  0
    3.0690   -0.7550   -0.6440 C   0  0  0  0  0  0  0  0  0  0  0  0
    3.8910   -1.7960   -1.0680 O   0  0  0  0  0  0  0  0  0  0  0  0
    3.7350   -1.9250   -2.4460 C   0  0  0  0  0  0  0  0  0  0  0  0
    4.3730   -2.8390   -3.2430 O   0  0  0  0  0  0  0  0  0  0  0  0
    3.7430   -4.1060   -3.4490 C   0  0  0  0  0  0  0  0  0  0  0  0
    4.6160   -4.9660   -4.3610 C   0  0  0  0  0  0  0  0  0  0  0  0
    4.2310   -4.7320   -5.8330 C   0  0  0  0  0  0  0  0  0  0  0  0
    5.2150   -5.4330   -6.7870 C   0  0  0  0  0  0  0  0  0  0  0  0
    6.6020   -5.0270   -6.5180 N   0  0  0  0  0  0  0  0  0  0  0  0
    7.0090   -5.3530   -5.1430 C   0  0  0  0  0  0  0  0  0  0  0  0
    6.1030   -4.6480   -4.1180 C   0  0  0  0  0  0  0  0  0  0  0  0
    2.8670   -1.0180   -2.8540 N   0  0  0  0  0  0  0  0  0  0  0  0
    2.4380   -0.2630   -1.6940 N   0  0  0  0  0  0  0  0  0  0  0  0
    6.4420   -0.7590    2.9090 H   0  0  0  0  0  0  0  0  0  0  0  0
    5.8520   -2.1020    3.9110 H   0  0  0  0  0  0  0  0  0  0  0  0
    5.8450   -2.2450    2.1400 H   0  0  0  0  0  0  0  0  0  0  0  0
    3.5740   -1.7780    3.0020 H   0  0  0  0  0  0  0  0  0  0  0  0
    4.8480    0.7860    4.0400 H   0  0  0  0  0  0  0  0  0  0  0  0
    4.2570   -0.5570    5.0420 H   0  0  0  0  0  0  0  0  0  0  0  0
    3.1140    0.4020    4.0780 H   0  0  0  0  0  0  0  0  0  0  0  0
    2.5290    0.7310   -1.1110 H   0  0  0  0  0  0  0  0  0  0  0  0
    6.9420    3.1260   -1.1350 H   0  0  0  0  0  0  0  0  0  0  0  0
    6.7660    1.1520    3.4630 H   0  0  0  0  0  0  0  0  0  0  0  0
    6.0750   -1.8490    2.9920 H   0  0  0  0  0  0  0  0  0  0  0  0
    6.9210   -4.5910    1.0620 H   0  0  0  0  0  0  0  0  0  0  0  0
    5.4300   -6.2490    2.9510 H   0  0  0  0  0  0  0  0  0  0  0  0
    8.1870   -7.3200    2.0040 H   0  0  0  0  0  0  0  0  0  0  0  0
    6.9010   -8.2820    2.9040 H   0  0  0  0  0  0  0  0  0  0  0  0
    6.5780   -6.9120    0.1420 H   0  0  0  0  0  0  0  0  0  0  0  0
    5.2920   -7.8740    1.0430 H   0  0  0  0  0  0  0  0  0  0  0  0
   10.9470   -1.4800    2.1360 H   0  0  0  0  0  0  0  0  0  0  0  0
    2.7710   -3.9560   -3.9140 H   0  0  0  0  0  0  0  0  0  0  0  0
    3.6130   -4.6070   -2.4920 H   0  0  0  0  0  0  0  0  0  0  0  0
    4.4070   -5.9970   -4.0820 H   0  0  0  0  0  0  0  0  0  0  0  0
    4.2240   -3.6640   -6.0400 H   0  0  0  0  0  0  0  0  0  0  0  0
    3.2250   -5.1090   -6.0080 H   0  0  0  0  0  0  0  0  0  0  0  0
    5.1240   -6.5110   -6.6720 H   0  0  0  0  0  0  0  0  0  0  0  0
    4.9540   -5.1750   -7.8110 H   0  0  0  0  0  0  0  0  0  0  0  0
    7.2190   -5.4890   -7.1710 H   0  0  0  0  0  0  0  0  0  0  0  0
    6.9540   -6.4300   -4.9960 H   0  0  0  0  0  0  0  0  0  0  0  0
    8.0410   -5.0450   -4.9890 H   0  0  0  0  0  0  0  0  0  0  0  0
    6.2580   -3.5720   -4.1780 H   0  0  0  0  0  0  0  0  0  0  0  0
    6.3820   -4.9610   -3.1140 H   0  0  0  0  0  0  0  0  0  0  0  0
  1 41  1  0  0  0  0
  1 42  1  0  0  0  0
  1 43  1  0  0  0  0
  1  2  1  0  0  0  0
  2 44  1  0  0  0  0
  2  3  1  0  0  0  0
  3 45  1  0  0  0  0
  3 46  1  0  0  0  0
  3 47  1  0  0  0  0
  2  4  1  0  0  0  0
  4  5  1  0  0  0  0
  5  6  2  0  0  0  0
  6 48  1  0  0  0  0
  6  7  1  0  0  0  0
  7  8  1  0  0  0  0
  8  9  2  0  0  0  0
  9 49  1  0  0  0  0
  9 10  1  0  0  0  0
 10 11  2  0  0  0  0
 11 12  1  0  0  0  0
 12 50  1  0  0  0  0
 12 13  1  0  0  0  0
 13 14  2  0  0  0  0
 14 51  1  0  0  0  0
 14 15  1  0  0  0  0
 15 16  1  0  0  0  0
 16 17  2  0  0  0  0
 16 18  1  0  0  0  0
 18 52  1  0  0  0  0
 18 19  1  0  0  0  0
 19 53  1  0  0  0  0
 19 20  1  0  0  0  0
 20 54  1  0  0  0  0
 20 55  1  0  0  0  0
 20 21  1  0  0  0  0
 21 19  1  0  0  0  0
 21 56  1  0  0  0  0
 21 57  1  0  0  0  0
 15 22  2  0  0  0  0
 22 23  1  0  0  0  0
 22 24  1  0  0  0  0
 24 58  1  0  0  0  0
 24 25  2  0  0  0  0
 25 13  1  0  0  0  0
 25 26  1  0  0  0  0
 11 27  1  0  0  0  0
 27  4  2  0  0  0  0
 27  7  1  0  0  0  0
  5 28  1  0  0  0  0
 28 29  1  0  0  0  0
 29 30  1  0  0  0  0
 30 31  1  0  0  0  0
 31 32  1  0  0  0  0
 32 59  1  0  0  0  0
 32 60  1  0  0  0  0
 32 33  1  0  0  0  0
 33 61  1  0  0  0  0
 33 34  1  0  0  0  0
 34 62  1  0  0  0  0
 34 63  1  0  0  0  0
 34 35  1  0  0  0  0
 35 64  1  0  0  0  0
 35 65  1  0  0  0  0
 35 36  1  0  0  0  0
 36 66  1  0  0  0  0
 36 37  1  0  0  0  0
 37 67  1  0  0  0  0
 37 68  1  0  0  0  0
 37 38  1  0  0  0  0
 38 33  1  0  0  0  0
 38 69  1  0  0  0  0
 38 70  1  0  0  0  0
 30 39  2  0  0  0  0
 39 40  1  0  0  0  0
 40 28  2  0  0  0  0
M  END
>  <LOGBIO>
5.1200

>  <PRED_LOGBIO>
4.9600

>  <XV_RES>
0.1740

>  <WHL_TMPL>
2

>  <ANCH>
19-20;45-11

$$$$
ROW19
  -MTS-   01071501043D 0   0.00000     0.00000     0

 49 53  0  0  1  0  0  0  0  0999 V2000
    8.7220    1.2130   -2.3170 C   0  0  0  0  0  0  0  0  0  0  0  0
    8.8740    1.3790   -0.8640 N   0  0  0  0  0  0  0  0  0  0  0  0
    7.8960    0.9290   -0.0170 C   0  0  0  0  0  0  0  0  0  0  0  0
    7.4670   -0.3160    0.0820 N   0  0  0  0  0  0  0  0  0  0  0  0
    6.4610   -0.3990    1.0520 O   0  0  0  0  0  0  0  0  0  0  0  0
    6.2530    0.8700    1.5880 C   0  0  0  0  0  0  0  0  0  0  0  0
    5.3800    1.3460    2.5730 C   0  0  0  0  0  0  0  0  0  0  0  0
    5.3870    2.7020    2.9200 C   0  0  0  0  0  0  0  0  0  0  0  0
    4.3020    3.2930    4.1450 Cl  0  0  0  0  0  0  0  0  0  0  0  0
    6.2680    3.5830    2.2810 C   0  0  0  0  0  0  0  0  0  0  0  0
    7.1410    3.1070    1.2960 C   0  0  0  0  0  0  0  0  0  0  0  0
    7.1340    1.7510    0.9490 C   0  0  0  0  0  0  0  0  0  0  0  0
    4.4490    0.4140    3.2490 C   0  0  0  0  0  0  0  0  0  0  0  0
    4.6950    0.0120    4.5670 C   0  0  0  0  0  0  0  0  0  0  0  0
    3.8140   -0.8690    5.2050 C   0  0  0  0  0  0  0  0  0  0  0  0
    2.6870   -1.3470    4.5260 C   0  0  0  0  0  0  0  0  0  0  0  0
    1.7870   -2.2300    5.1400 C   0  0  0  0  0  0  0  0  0  0  0  0
    0.7170   -2.6710    4.4650 N   0  0  0  0  0  0  0  0  0  0  0  0
    0.4810   -2.2820    3.1940 N   0  0  0  0  0  0  0  0  0  0  0  0
    1.3060   -1.4400    2.5560 C   0  0  0  0  0  0  0  0  0  0  0  0
    2.4410   -0.9450    3.2080 C   0  0  0  0  0  0  0  0  0  0  0  0
    3.3220   -0.0640    2.5700 C   0  0  0  0  0  0  0  0  0  0  0  0
    2.0090   -2.6560    6.4710 N   0  0  0  0  0  0  0  0  0  0  0  0
    2.1890   -4.0690    6.8310 C   0  0  0  0  0  0  0  0  0  0  0  0
    1.3890   -4.4510    8.0930 C   0  0  0  0  0  0  0  0  0  0  0  0
    1.6510   -3.5430    9.1670 O   0  0  0  0  0  0  0  0  0  0  0  0
    1.2840   -2.2030    8.8290 C   0  0  0  0  0  0  0  0  0  0  0  0
    2.0770   -1.7180    7.6010 C   0  0  2  0  0  0  0  0  0  0  0  0
    1.5720   -0.3460    7.1670 C   0  0  0  0  0  0  0  0  0  0  0  0
    7.8260    1.7320   -2.6500 H   0  0  0  0  0  0  0  0  0  0  0  0
    9.5920    1.6280   -2.8220 H   0  0  0  0  0  0  0  0  0  0  0  0
    8.6370    0.1540   -2.5530 H   0  0  0  0  0  0  0  0  0  0  0  0
    9.6990    1.8260   -0.4900 H   0  0  0  0  0  0  0  0  0  0  0  0
    6.2740    4.6290    2.5480 H   0  0  0  0  0  0  0  0  0  0  0  0
    7.8210    3.7870    0.8030 H   0  0  0  0  0  0  0  0  0  0  0  0
    5.5640    0.3800    5.0910 H   0  0  0  0  0  0  0  0  0  0  0  0
    4.0040   -1.1800    6.2220 H   0  0  0  0  0  0  0  0  0  0  0  0
    1.0940   -1.1440    1.5390 H   0  0  0  0  0  0  0  0  0  0  0  0
    3.1320    0.2470    1.5530 H   0  0  0  0  0  0  0  0  0  0  0  0
    3.2460   -4.2690    6.9970 H   0  0  0  0  0  0  0  0  0  0  0  0
    1.8740   -4.6950    5.9990 H   0  0  0  0  0  0  0  0  0  0  0  0
    0.3250   -4.4460    7.8650 H   0  0  0  0  0  0  0  0  0  0  0  0
    1.6570   -5.4610    8.3980 H   0  0  0  0  0  0  0  0  0  0  0  0
    0.2190   -2.1630    8.6110 H   0  0  0  0  0  0  0  0  0  0  0  0
    1.4870   -1.5480    9.6740 H   0  0  0  0  0  0  0  0  0  0  0  0
    3.1160   -1.5470    7.8770 H   0  0  0  0  0  0  0  0  0  0  0  0
    2.0780    0.4260    7.7430 H   0  0  0  0  0  0  0  0  0  0  0  0
    0.4990   -0.2830    7.3400 H   0  0  0  0  0  0  0  0  0  0  0  0
    1.7780   -0.2020    6.1080 H   0  0  0  0  0  0  0  0  0  0  0  0
  1 30  1  0  0  0  0
  1 31  1  0  0  0  0
  1 32  1  0  0  0  0
  1  2  1  0  0  0  0
  2 33  1  0  0  0  0
  2  3  1  0  0  0  0
  3  4  2  0  0  0  0
  4  5  1  0  0  0  0
  5  6  1  0  0  0  0
  6  7  2  0  0  0  0
  7  8  1  0  0  0  0
  8  9  1  0  0  0  0
  8 10  2  0  0  0  0
 10 34  1  0  0  0  0
 10 11  1  0  0  0  0
 11 35  1  0  0  0  0
 11 12  2  0  0  0  0
 12  3  1  0  0  0  0
 12  6  1  0  0  0  0
  7 13  1  0  0  0  0
 13 14  2  0  0  0  0
 14 36  1  0  0  0  0
 14 15  1  0  0  0  0
 15 37  1  0  0  0  0
 15 16  2  0  0  0  0
 16 17  1  0  0  0  0
 17 18  2  0  0  0  0
 18 19  1  0  0  0  0
 19 20  2  0  0  0  0
 20 38  1  0  0  0  0
 20 21  1  0  0  0  0
 21 16  1  0  0  0  0
 21 22  2  0  0  0  0
 22 13  1  0  0  0  0
 22 39  1  0  0  0  0
 17 23  1  0  0  0  0
 23 24  1  0  0  0  0
 24 40  1  0  0  0  0
 24 41  1  0  0  0  0
 24 25  1  0  0  0  0
 25 42  1  0  0  0  0
 25 43  1  0  0  0  0
 25 26  1  0  0  0  0
 26 27  1  0  0  0  0
 27 44  1  0  0  0  0
 27 45  1  0  0  0  0
 27 28  1  0  0  0  0
 28 23  1  0  0  0  0
 28 46  1  0  0  0  0
 28 29  1  0  0  0  0
 29 47  1  0  0  0  0
 29 48  1  0  0  0  0
 29 49  1  0  0  0  0
M  END
>  <LOGBIO>
5.2200

>  <PRED_LOGBIO>
5.4200

>  <XV_RES>
-0.3160

>  <WHL_TMPL>
2

>  <ANCH>
11-17;18-10

$$$$
ROW20
  -MTS-   01071501043D 0   0.00000     0.00000     0

 51 54  0  0  0  0  0  0  0  0999 V2000
   -2.1080    0.5180    3.7910 C   0  0  0  0  0  0  0  0  0  0  0  0
   -1.5870   -0.8490    4.2260 C   0  0  0  0  0  0  0  0  0  0  0  0
   -0.4010   -0.6660    5.1700 C   0  0  0  0  0  0  0  0  0  0  0  0
    0.1140   -2.0190    5.6000 C   0  0  0  0  0  0  0  0  0  0  0  0
   -0.3020   -2.7290    6.6950 N   0  0  0  0  0  0  0  0  0  0  0  0
    0.4100   -3.8990    6.7290 C   0  0  0  0  0  0  0  0  0  0  0  0
    1.2370   -3.9220    5.7000 N   0  0  0  0  0  0  0  0  0  0  0  0
    1.0590   -2.7370    4.9770 C   0  0  0  0  0  0  0  0  0  0  0  0
    1.7980   -2.3390    3.7220 C   0  0  0  0  0  0  0  0  0  0  0  0
    3.0130   -1.5940    4.0840 N   0  0  0  0  0  0  0  0  0  0  0  0
    3.8760   -1.1130    3.0720 C   0  0  0  0  0  0  0  0  0  0  0  0
    4.9280   -1.9130    2.6100 C   0  0  0  0  0  0  0  0  0  0  0  0
    5.7820   -1.4370    1.6070 C   0  0  0  0  0  0  0  0  0  0  0  0
    7.0890   -2.4310    1.0330 Cl  0  0  0  0  0  0  0  0  0  0  0  0
    5.5840   -0.1600    1.0680 C   0  0  0  0  0  0  0  0  0  0  0  0
    6.4070    0.2860    0.1090 N   0  0  0  0  0  0  0  0  0  0  0  0
    6.2600    1.4990   -0.4390 C   0  0  0  0  0  0  0  0  0  0  0  0
    5.2280    2.3490   -0.0220 C   0  0  0  0  0  0  0  0  0  0  0  0
    5.0710    3.6620   -0.6170 C   0  0  0  0  0  0  0  0  0  0  0  0
    4.9460    4.7120   -1.0930 N   0  0  0  0  0  0  0  0  0  0  0  0
    4.3500    1.9140    0.9780 C   0  0  0  0  0  0  0  0  0  0  0  0
    3.2970    2.7470    1.4230 N   0  0  0  0  0  0  0  0  0  0  0  0
    2.0190    2.4780    1.0210 C   0  0  0  0  0  0  0  0  0  0  0  0
    1.7360    2.8470   -0.2970 C   0  0  0  0  0  0  0  0  0  0  0  0
    0.4680    2.6360   -0.8420 C   0  0  0  0  0  0  0  0  0  0  0  0
   -0.5430    2.0480   -0.0720 C   0  0  0  0  0  0  0  0  0  0  0  0
   -1.7650    1.8230   -0.5990 F   0  0  0  0  0  0  0  0  0  0  0  0
   -0.2620    1.6980    1.2550 C   0  0  0  0  0  0  0  0  0  0  0  0
   -1.5100    0.9900    2.2400 Cl  0  0  0  0  0  0  0  0  0  0  0  0
    1.0100    1.9110    1.7980 C   0  0  0  0  0  0  0  0  0  0  0  0
    4.5320    0.6400    1.5300 C   0  0  0  0  0  0  0  0  0  0  0  0
    3.6780    0.1640    2.5320 C   0  0  0  0  0  0  0  0  0  0  0  0
   -2.4250    1.0800    4.6670 H   0  0  0  0  0  0  0  0  0  0  0  0
   -2.9530    0.3880    3.1190 H   0  0  0  0  0  0  0  0  0  0  0  0
   -1.3170    1.0610    3.2790 H   0  0  0  0  0  0  0  0  0  0  0  0
   -2.3790   -1.3920    4.7380 H   0  0  0  0  0  0  0  0  0  0  0  0
   -1.2700   -1.4110    3.3500 H   0  0  0  0  0  0  0  0  0  0  0  0
    0.3910   -0.1230    4.6570 H   0  0  0  0  0  0  0  0  0  0  0  0
   -0.7180   -0.1040    6.0460 H   0  0  0  0  0  0  0  0  0  0  0  0
   -1.0070   -2.4410    7.3580 H   0  0  0  0  0  0  0  0  0  0  0  0
    0.3110   -4.6740    7.4740 H   0  0  0  0  0  0  0  0  0  0  0  0
    1.1580   -1.7100    3.1080 H   0  0  0  0  0  0  0  0  0  0  0  0
    2.0730   -3.2320    3.1650 H   0  0  0  0  0  0  0  0  0  0  0  0
    3.2320   -1.4260    5.0560 H   0  0  0  0  0  0  0  0  0  0  0  0
    5.0800   -2.8980    3.0260 H   0  0  0  0  0  0  0  0  0  0  0  0
    6.9430    1.8250   -1.2100 H   0  0  0  0  0  0  0  0  0  0  0  0
    3.4870    3.5310    2.0310 H   0  0  0  0  0  0  0  0  0  0  0  0
    2.5080    3.3010   -0.9010 H   0  0  0  0  0  0  0  0  0  0  0  0
    0.2660    2.9280   -1.8620 H   0  0  0  0  0  0  0  0  0  0  0  0
    1.2110    1.6350    2.8230 H   0  0  0  0  0  0  0  0  0  0  0  0
    2.8670    0.7810    2.8880 H   0  0  0  0  0  0  0  0  0  0  0  0
  1 33  1  0  0  0  0
  1 34  1  0  0  0  0
  1 35  1  0  0  0  0
  1  2  1  0  0  0  0
  2 36  1  0  0  0  0
  2 37  1  0  0  0  0
  2  3  1  0  0  0  0
  3 38  1  0  0  0  0
  3 39  1  0  0  0  0
  3  4  1  0  0  0  0
  4  5  1  0  0  0  0
  5 40  1  0  0  0  0
  5  6  1  0  0  0  0
  6 41  1  0  0  0  0
  6  7  2  0  0  0  0
  7  8  1  0  0  0  0
  8  4  2  0  0  0  0
  8  9  1  0  0  0  0
  9 42  1  0  0  0  0
  9 43  1  0  0  0  0
  9 10  1  0  0  0  0
 10 44  1  0  0  0  0
 10 11  1  0  0  0  0
 11 12  2  0  0  0  0
 12 45  1  0  0  0  0
 12 13  1  0  0  0  0
 13 14  1  0  0  0  0
 13 15  2  0  0  0  0
 15 16  1  0  0  0  0
 16 17  2  0  0  0  0
 17 46  1  0  0  0  0
 17 18  1  0  0  0  0
 18 19  1  0  0  0  0
 19 20  3  0  0  0  0
 18 21  2  0  0  0  0
 21 22  1  0  0  0  0
 22 47  1  0  0  0  0
 22 23  1  0  0  0  0
 23 24  2  0  0  0  0
 24 48  1  0  0  0  0
 24 25  1  0  0  0  0
 25 49  1  0  0  0  0
 25 26  2  0  0  0  0
 26 27  1  0  0  0  0
 26 28  1  0  0  0  0
 28 29  1  0  0  0  0
 28 30  2  0  0  0  0
 30 23  1  0  0  0  0
 30 50  1  0  0  0  0
 21 31  1  0  0  0  0
 31 15  1  0  0  0  0
 31 32  2  0  0  0  0
 32 11  1  0  0  0  0
 32 51  1  0  0  0  0
M  END
>  <LOGBIO>
4.8000

>  <PRED_LOGBIO>
5.5000

>  <XV_RES>
-0.9860

>  <WHL_TMPL>
3

>  <ANCH>
32-33;43-41

$$$$
ROW21
  -MTS-   01071501043D 0   0.00000     0.00000     0

 46 47  0  0  0  0  0  0  0  0999 V2000
    3.4630    9.0800    0.0290 C   0  0  0  0  0  0  0  0  0  0  0  0
    2.2330    8.6430    0.7880 C   0  0  0  0  0  0  0  0  0  0  0  0
    1.7660    7.3290    0.6670 C   0  0  0  0  0  0  0  0  0  0  0  0
    0.6250    6.9240    1.3700 C   0  0  0  0  0  0  0  0  0  0  0  0
    0.1310    5.5350    1.2420 C   0  0  0  0  0  0  0  0  0  0  0  0
   -0.7590    5.2260    0.2890 C   0  0  0  0  0  0  0  0  0  0  0  0
   -1.2530    3.8370    0.1610 C   0  0  0  0  0  0  0  0  0  0  0  0
   -0.8470    2.9660    0.9290 O   0  0  0  0  0  0  0  0  0  0  0  0
   -2.2350    3.4950   -0.8920 C   0  0  0  0  0  0  0  0  0  0  0  0
   -2.6830    2.2370   -1.0080 C   0  0  0  0  0  0  0  0  0  0  0  0
   -3.6860    1.8880   -2.0830 C   0  0  0  0  0  0  0  0  0  0  0  0
   -3.5380    2.3920   -3.3790 C   0  0  0  0  0  0  0  0  0  0  0  0
   -4.4490    2.0500   -4.3820 C   0  0  0  0  0  0  0  0  0  0  0  0
   -4.2760    2.6080   -5.7740 C   0  0  0  0  0  0  0  0  0  0  0  0
   -5.5200    1.1940   -4.1040 C   0  0  0  0  0  0  0  0  0  0  0  0
   -6.4600    0.8030   -5.0270 O   0  0  0  0  0  0  0  0  0  0  0  0
   -5.6790    0.6810   -2.8010 C   0  0  0  0  0  0  0  0  0  0  0  0
   -6.7550   -0.1520   -2.6080 C   0  0  0  0  0  0  0  0  0  0  0  0
   -4.7590    1.0290   -1.8030 C   0  0  0  0  0  0  0  0  0  0  0  0
   -0.0480    7.8330    2.1950 C   0  0  0  0  0  0  0  0  0  0  0  0
    0.4190    9.1470    2.3160 C   0  0  0  0  0  0  0  0  0  0  0  0
   -0.3070   10.1280    3.2060 C   0  0  0  0  0  0  0  0  0  0  0  0
    1.5600    9.5520    1.6120 C   0  0  0  0  0  0  0  0  0  0  0  0
    2.0180   10.8380    1.7310 O   0  0  0  0  0  0  0  0  0  0  0  0
    3.9780    9.8580    0.5880 H   0  0  0  0  0  0  0  0  0  0  0  0
    3.1700    9.4670   -0.9450 H   0  0  0  0  0  0  0  0  0  0  0  0
    4.1280    8.2290   -0.1040 H   0  0  0  0  0  0  0  0  0  0  0  0
    2.2850    6.6280    0.0300 H   0  0  0  0  0  0  0  0  0  0  0  0
    0.4870    4.7710    1.9170 H   0  0  0  0  0  0  0  0  0  0  0  0
   -1.1150    5.9900   -0.3860 H   0  0  0  0  0  0  0  0  0  0  0  0
   -2.5920    4.2590   -1.5670 H   0  0  0  0  0  0  0  0  0  0  0  0
   -2.3270    1.4730   -0.3330 H   0  0  0  0  0  0  0  0  0  0  0  0
   -2.7130    3.0510   -3.6070 H   0  0  0  0  0  0  0  0  0  0  0  0
   -5.2500    2.7070   -6.2490 H   0  0  0  0  0  0  0  0  0  0  0  0
   -3.6550    1.9340   -6.3610 H   0  0  0  0  0  0  0  0  0  0  0  0
   -3.8000    3.5840   -5.7180 H   0  0  0  0  0  0  0  0  0  0  0  0
   -7.3370    0.9640   -4.6460 H   0  0  0  0  0  0  0  0  0  0  0  0
   -7.6820    0.4030   -2.7370 H   0  0  0  0  0  0  0  0  0  0  0  0
   -6.7220   -0.4680   -1.5680 H   0  0  0  0  0  0  0  0  0  0  0  0
   -6.6620   -0.9830   -3.3040 H   0  0  0  0  0  0  0  0  0  0  0  0
   -4.8780    0.6310   -0.8060 H   0  0  0  0  0  0  0  0  0  0  0  0
   -0.9280    7.5210    2.7380 H   0  0  0  0  0  0  0  0  0  0  0  0
   -0.1860   11.1350    2.8100 H   0  0  0  0  0  0  0  0  0  0  0  0
    0.1080   10.0810    4.2110 H   0  0  0  0  0  0  0  0  0  0  0  0
   -1.3640    9.8750    3.2370 H   0  0  0  0  0  0  0  0  0  0  0  0
    1.6140   11.4140    1.0620 H   0  0  0  0  0  0  0  0  0  0  0  0
  1 25  1  0  0  0  0
  1 26  1  0  0  0  0
  1 27  1  0  0  0  0
  1  2  1  0  0  0  0
  2  3  2  0  0  0  0
  3 28  1  0  0  0  0
  3  4  1  0  0  0  0
  4  5  1  0  0  0  0
  5 29  1  0  0  0  0
  5  6  2  0  0  0  0
  6 30  1  0  0  0  0
  6  7  1  0  0  0  0
  7  8  2  0  0  0  0
  7  9  1  0  0  0  0
  9 31  1  0  0  0  0
  9 10  2  0  0  0  0
 10 32  1  0  0  0  0
 10 11  1  0  0  0  0
 11 12  2  0  0  0  0
 12 33  1  0  0  0  0
 12 13  1  0  0  0  0
 13 14  1  0  0  0  0
 14 34  1  0  0  0  0
 14 35  1  0  0  0  0
 14 36  1  0  0  0  0
 13 15  2  0  0  0  0
 15 16  1  0  0  0  0
 16 37  1  0  0  0  0
 15 17  1  0  0  0  0
 17 18  1  0  0  0  0
 18 38  1  0  0  0  0
 18 39  1  0  0  0  0
 18 40  1  0  0  0  0
 17 19  2  0  0  0  0
 19 11  1  0  0  0  0
 19 41  1  0  0  0  0
  4 20  2  0  0  0  0
 20 42  1  0  0  0  0
 20 21  1  0  0  0  0
 21 22  1  0  0  0  0
 22 43  1  0  0  0  0
 22 44  1  0  0  0  0
 22 45  1  0  0  0  0
 21 23  2  0  0  0  0
 23  2  1  0  0  0  0
 23 24  1  0  0  0  0
 24 46  1  0  0  0  0
M  END
>  <LOGBIO>
4.3900

>  <PRED_LOGBIO>
5.2700

>  <XV_RES>
-1.2160

>  <WHL_TMPL>
2

>  <ANCH>
53-54;19-35

$$$$
ROW22
  -MTS-   01071501043D 0   0.00000     0.00000     0

 80 84  0  0  1  0  0  0  0  0999 V2000
    1.2950    1.3700   -1.3950 O   0  0  0  0  0  0  0  0  0  0  0  0
    0.8860    1.5610   -0.2880 C   0  0  0  0  0  0  0  0  0  0  0  0
   -0.4240    1.6190   -0.0640 N   0  0  0  0  0  0  0  0  0  0  0  0
   -1.3750    1.4470   -1.1850 C   0  0  2  0  0  0  0  0  0  0  0  0
   -1.7720   -0.0280   -1.1740 C   0  0  0  0  0  0  0  0  0  0  0  0
   -2.7740   -0.2740   -2.2220 N   0  0  0  0  0  0  0  0  0  0  0  0
   -3.1560   -1.6930   -2.2120 C   0  0  0  0  0  0  0  0  0  0  0  0
   -4.1970   -1.9480   -3.3010 C   0  0  2  0  0  0  0  0  0  0  0  0
   -5.4310   -1.0860   -3.0380 C   0  0  0  0  0  0  0  0  0  0  0  0
   -6.4590   -1.3380   -4.1140 C   0  0  0  0  0  0  0  0  0  0  0  0
   -6.4560   -0.5640   -5.2800 C   0  0  0  0  0  0  0  0  0  0  0  0
   -7.4100   -0.7980   -6.2780 C   0  0  0  0  0  0  0  0  0  0  0  0
   -8.3670   -1.8060   -6.1100 C   0  0  0  0  0  0  0  0  0  0  0  0
   -8.3700   -2.5800   -4.9440 C   0  0  0  0  0  0  0  0  0  0  0  0
   -7.4160   -2.3460   -3.9460 C   0  0  0  0  0  0  0  0  0  0  0  0
   -4.5790   -3.3680   -3.2910 N   0  0  0  0  0  0  0  0  0  0  0  0
   -5.4780   -3.8200   -4.1600 C   0  0  0  0  0  0  0  0  0  0  0  0
   -5.9760   -3.0730   -4.9490 O   0  0  0  0  0  0  0  0  0  0  0  0
   -5.8300   -5.1240   -4.1500 O   0  0  0  0  0  0  0  0  0  0  0  0
   -6.8000   -5.5650   -5.1030 C   0  0  0  0  0  0  0  0  0  0  0  0
   -7.0470   -7.0430   -4.9230 C   0  0  0  0  0  0  0  0  0  0  0  0
   -7.9450   -7.6190   -4.1450 N   0  0  0  0  0  0  0  0  0  0  0  0
   -7.9950   -9.0180   -4.1360 C   0  0  0  0  0  0  0  0  0  0  0  0
   -7.1250   -9.6670   -4.9220 C   0  0  0  0  0  0  0  0  0  0  0  0
   -6.1970   -8.3820   -5.7090 S   0  0  0  0  0  0  0  0  0  0  0  0
   -3.9610    0.5550   -1.9690 C   0  0  0  0  0  0  0  0  0  0  0  0
   -5.0020    0.3000   -3.0580 C   0  0  0  0  0  0  0  0  0  0  0  0
   -4.9660    1.1450   -4.2850 C   0  0  0  0  0  0  0  0  0  0  0  0
   -4.5470   -0.2830   -4.3510 C   0  0  0  0  0  0  0  0  0  0  0  0
   -2.6830    2.2370   -1.0080 C   0  0  0  0  0  0  0  0  0  0  0  0
   -3.6860    1.8880   -2.0830 C   0  0  0  0  0  0  0  0  0  0  0  0
   -3.5380    2.3920   -3.3790 C   0  0  0  0  0  0  0  0  0  0  0  0
   -4.4490    2.0500   -4.3820 C   0  0  0  0  0  0  0  0  0  0  0  0
   -5.5200    1.1940   -4.1040 C   0  0  0  0  0  0  0  0  0  0  0  0
   -5.6790    0.6810   -2.8010 C   0  0  0  0  0  0  0  0  0  0  0  0
   -4.7590    1.0290   -1.8030 C   0  0  0  0  0  0  0  0  0  0  0  0
    1.7530    1.7180    0.7340 O   0  0  0  0  0  0  0  0  0  0  0  0
    3.1520    1.6480    0.4450 C   0  0  0  0  0  0  0  0  0  0  0  0
    3.9400    1.8480    1.7180 C   0  0  0  0  0  0  0  0  0  0  0  0
    4.3840    3.0020    2.2340 C   0  0  0  0  0  0  0  0  0  0  0  0
    5.0970    2.9180    3.4360 N   0  0  0  0  0  0  0  0  0  0  0  0
    5.2820    1.7280    3.9750 C   0  0  0  0  0  0  0  0  0  0  0  0
    4.4830    0.6100    2.8600 S   0  0  0  0  0  0  0  0  0  0  0  0
   -0.7700    1.7800    0.8710 H   0  0  0  0  0  0  0  0  0  0  0  0
   -0.9080    1.7040   -2.1330 H   0  0  0  0  0  0  0  0  0  0  0  0
   -2.1930   -0.2840   -0.2040 H   0  0  0  0  0  0  0  0  0  0  0  0
   -0.8940   -0.6420   -1.3620 H   0  0  0  0  0  0  0  0  0  0  0  0
   -3.5770   -1.9490   -1.2420 H   0  0  0  0  0  0  0  0  0  0  0  0
   -2.2770   -2.3070   -2.3990 H   0  0  0  0  0  0  0  0  0  0  0  0
   -3.7760   -1.6930   -4.2710 H   0  0  0  0  0  0  0  0  0  0  0  0
   -5.8510   -1.3420   -2.0680 H   0  0  0  0  0  0  0  0  0  0  0  0
   -5.1480   -0.0360   -3.0460 H   0  0  0  0  0  0  0  0  0  0  0  0
   -5.7180    0.2130   -5.4100 H   0  0  0  0  0  0  0  0  0  0  0  0
   -7.4070   -0.2000   -7.1780 H   0  0  0  0  0  0  0  0  0  0  0  0
   -9.1030   -1.9860   -6.8800 H   0  0  0  0  0  0  0  0  0  0  0  0
   -9.1080   -3.3570   -4.8140 H   0  0  0  0  0  0  0  0  0  0  0  0
   -7.4190   -2.9440   -3.0460 H   0  0  0  0  0  0  0  0  0  0  0  0
   -4.1590   -3.9990   -2.6240 H   0  0  0  0  0  0  0  0  0  0  0  0
   -6.4310   -5.3790   -6.1100 H   0  0  0  0  0  0  0  0  0  0  0  0
   -7.7300   -5.0200   -4.9520 H   0  0  0  0  0  0  0  0  0  0  0  0
   -8.7050   -9.5520   -3.5220 H   0  0  0  0  0  0  0  0  0  0  0  0
   -7.0150  -10.7340   -5.0470 H   0  0  0  0  0  0  0  0  0  0  0  0
   -3.6780    1.6060   -1.9770 H   0  0  0  0  0  0  0  0  0  0  0  0
   -4.3810    0.3000   -0.9990 H   0  0  0  0  0  0  0  0  0  0  0  0
   -5.9700   -0.0030   -2.6650 H   0  0  0  0  0  0  0  0  0  0  0  0
   -4.1870    1.9010   -4.3520 H   0  0  0  0  0  0  0  0  0  0  0  0
   -5.9190    1.4100   -4.7400 H   0  0  0  0  0  0  0  0  0  0  0  0
   -3.4850   -0.4900   -4.4630 H   0  0  0  0  0  0  0  0  0  0  0  0
   -5.2170   -0.9810   -4.8510 H   0  0  0  0  0  0  0  0  0  0  0  0
   -2.4300    3.2850   -1.1530 H   0  0  0  0  0  0  0  0  0  0  0  0
   -3.1080    1.9760   -0.0410 H   0  0  0  0  0  0  0  0  0  0  0  0
   -2.7130    3.0510   -3.6070 H   0  0  0  0  0  0  0  0  0  0  0  0
   -4.3250    2.4490   -5.3780 H   0  0  0  0  0  0  0  0  0  0  0  0
   -6.2200    0.9280   -4.8820 H   0  0  0  0  0  0  0  0  0  0  0  0
   -6.5050    0.0240   -2.5730 H   0  0  0  0  0  0  0  0  0  0  0  0
   -4.8780    0.6310   -0.8060 H   0  0  0  0  0  0  0  0  0  0  0  0
    3.4140    2.4250   -0.2700 H   0  0  0  0  0  0  0  0  0  0  0  0
    3.3860    0.6730    0.0230 H   0  0  0  0  0  0  0  0  0  0  0  0
    4.2010    3.9480    1.7470 H   0  0  0  0  0  0  0  0  0  0  0  0
    5.8050    1.4900    4.8900 H   0  0  0  0  0  0  0  0  0  0  0  0
  1  2  2  0  0  0  0
  2  3  1  0  0  0  0
  3 44  1  0  0  0  0
  3  4  1  0  0  0  0
  4 45  1  0  0  0  0
  4  5  1  0  0  0  0
  5 46  1  0  0  0  0
  5 47  1  0  0  0  0
  5  6  1  0  0  0  0
  6  7  1  0  0  0  0
  7 48  1  0  0  0  0
  7 49  1  0  0  0  0
  7  8  1  0  0  0  0
  8 50  1  0  0  0  0
  8  9  1  0  0  0  0
  9 51  1  0  0  0  0
  9 52  1  0  0  0  0
  9 10  1  0  0  0  0
 10 11  2  0  0  0  0
 11 53  1  0  0  0  0
 11 12  1  0  0  0  0
 12 54  1  0  0  0  0
 12 13  2  0  0  0  0
 13 55  1  0  0  0  0
 13 14  1  0  0  0  0
 14 56  1  0  0  0  0
 14 15  2  0  0  0  0
 15 10  1  0  0  0  0
 15 57  1  0  0  0  0
  8 16  1  0  0  0  0
 16 58  1  0  0  0  0
 16 17  1  0  0  0  0
 17 18  2  0  0  0  0
 17 19  1  0  0  0  0
 19 20  1  0  0  0  0
 20 59  1  0  0  0  0
 20 60  1  0  0  0  0
 20 21  1  0  0  0  0
 21 22  2  0  0  0  0
 22 23  1  0  0  0  0
 23 61  1  0  0  0  0
 23 24  2  0  0  0  0
 24 62  1  0  0  0  0
 24 25  1  0  0  0  0
 25 21  1  0  0  0  0
  6 26  1  0  0  0  0
 26 63  1  0  0  0  0
 26 64  1  0  0  0  0
 26 27  1  0  0  0  0
 27 65  1  0  0  0  0
 27 28  1  0  0  0  0
 28 66  1  0  0  0  0
 28 67  1  0  0  0  0
 28 29  1  0  0  0  0
 29 27  1  0  0  0  0
 29 68  1  0  0  0  0
 29 69  1  0  0  0  0
  4 30  1  0  0  0  0
 30 70  1  0  0  0  0
 30 71  1  0  0  0  0
 30 31  1  0  0  0  0
 31 32  2  0  0  0  0
 32 72  1  0  0  0  0
 32 33  1  0  0  0  0
 33 73  1  0  0  0  0
 33 34  2  0  0  0  0
 34 74  1  0  0  0  0
 34 35  1  0  0  0  0
 35 75  1  0  0  0  0
 35 36  2  0  0  0  0
 36 31  1  0  0  0  0
 36 76  1  0  0  0  0
  2 37  1  0  0  0  0
 37 38  1  0  0  0  0
 38 77  1  0  0  0  0
 38 78  1  0  0  0  0
 38 39  1  0  0  0  0
 39 40  2  0  0  0  0
 40 79  1  0  0  0  0
 40 41  1  0  0  0  0
 41 42  2  0  0  0  0
 42 80  1  0  0  0  0
 42 43  1  0  0  0  0
 43 39  1  0  0  0  0
M  END
>  <LOGBIO>
7.2800

>  <PRED_LOGBIO>
6.8600

>  <XV_RES>
0.5570

>  <WHL_TMPL>
2

>  <ANCH>
53-70;59-60

$$$$
ROW23
  -MTS-   01071501043D 0   0.00000     0.00000     0

 64 69  0  0  1  0  0  0  0  0999 V2000
   -2.8450    1.5980   -4.3990 C   0  0  0  0  0  0  0  0  0  0  0  0
   -4.0030    1.2020   -3.5150 C   0  0  0  0  0  0  0  0  0  0  0  0
   -5.3190    1.0220   -3.9340 O   0  0  0  0  0  0  0  0  0  0  0  0
   -6.0860    0.6610   -2.8300 C   0  0  0  0  0  0  0  0  0  0  0  0
   -5.2970    0.6100   -1.7470 C   0  0  0  0  0  0  0  0  0  0  0  0
   -3.9330    0.9650   -2.1980 C   0  0  0  0  0  0  0  0  0  0  0  0
   -2.6840    1.0880   -1.2690 C   0  0  0  0  0  0  0  0  0  0  0  0
   -2.3950    2.2230   -0.6180 N   0  0  0  0  0  0  0  0  0  0  0  0
   -1.3160    2.3340    0.1690 C   0  0  0  0  0  0  0  0  0  0  0  0
   -1.0580    3.5440    0.8280 N   0  0  0  0  0  0  0  0  0  0  0  0
   -0.4440    1.2520    0.3400 C   0  0  0  0  0  0  0  0  0  0  0  0
    0.6200    1.4880    1.1660 O   0  0  0  0  0  0  0  0  0  0  0  0
    1.9210    1.3450    0.6010 C   0  0  0  0  0  0  0  0  0  0  0  0
    2.9330    1.2200    1.7300 C   0  0  1  0  0  0  0  0  0  0  0  0
    4.2570    1.0610    1.2170 N   0  0  0  0  0  0  0  0  0  0  0  0
    3.0380    2.4490    2.5930 C   0  0  0  0  0  0  0  0  0  0  0  0
    4.3910    2.2750    3.2410 C   0  0  0  0  0  0  0  0  0  0  0  0
    4.7760    1.2460    4.0070 C   0  0  0  0  0  0  0  0  0  0  0  0
    3.9420    0.1090    4.3460 C   0  0  0  0  0  0  0  0  0  0  0  0
    3.2750   -0.8010    4.6170 N   0  0  0  0  0  0  0  0  0  0  0  0
    6.0690    1.4190    4.4240 N   0  0  0  0  0  0  0  0  0  0  0  0
    6.5620    2.6370    3.9000 C   0  0  0  0  0  0  0  0  0  0  0  0
    7.7970    3.2890    4.0110 C   0  0  0  0  0  0  0  0  0  0  0  0
    8.0020    4.5140    3.3660 C   0  0  0  0  0  0  0  0  0  0  0  0
    6.9720    5.0890    2.6110 C   0  0  0  0  0  0  0  0  0  0  0  0
    5.7380    4.4370    2.5000 C   0  0  0  0  0  0  0  0  0  0  0  0
    5.5330    3.2120    3.1450 C   0  0  0  0  0  0  0  0  0  0  0  0
   -0.7200    0.0530   -0.3270 C   0  0  0  0  0  0  0  0  0  0  0  0
   -1.8550   -0.0320   -1.1430 C   0  0  0  0  0  0  0  0  0  0  0  0
   -2.1720   -1.2870   -1.8610 C   0  0  0  0  0  0  0  0  0  0  0  0
   -3.3820   -1.9490   -1.6180 C   0  0  0  0  0  0  0  0  0  0  0  0
   -3.6590   -3.0850   -2.2730 N   0  0  0  0  0  0  0  0  0  0  0  0
   -2.7920   -3.5920   -3.1590 C   0  0  0  0  0  0  0  0  0  0  0  0
   -2.8220   -4.7470   -3.9760 N   0  0  0  0  0  0  0  0  0  0  0  0
   -1.5870   -4.7760   -4.7340 N   0  0  0  0  0  0  0  0  0  0  0  0
   -0.8540   -3.7260   -4.4130 C   0  0  0  0  0  0  0  0  0  0  0  0
    0.5040   -3.3940   -4.9830 C   0  0  0  0  0  0  0  0  0  0  0  0
   -1.5830   -2.9290   -3.4010 C   0  0  0  0  0  0  0  0  0  0  0  0
   -1.3030   -1.7940   -2.7470 N   0  0  0  0  0  0  0  0  0  0  0  0
   -3.2080    2.2140   -5.2180 H   0  0  0  0  0  0  0  0  0  0  0  0
   -2.3710    0.7040   -4.7990 H   0  0  0  0  0  0  0  0  0  0  0  0
   -2.1200    2.1620   -3.8160 H   0  0  0  0  0  0  0  0  0  0  0  0
   -7.1460    0.4540   -2.8430 H   0  0  0  0  0  0  0  0  0  0  0  0
   -5.5990    0.3600   -0.7410 H   0  0  0  0  0  0  0  0  0  0  0  0
   -1.4370    3.7080    1.7500 H   0  0  0  0  0  0  0  0  0  0  0  0
   -0.4940    4.2520    0.3810 H   0  0  0  0  0  0  0  0  0  0  0  0
    2.1430    2.2730    0.0780 H   0  0  0  0  0  0  0  0  0  0  0  0
    1.9620    0.4370    0.0030 H   0  0  0  0  0  0  0  0  0  0  0  0
    2.6650    0.3680    2.3520 H   0  0  0  0  0  0  0  0  0  0  0  0
    4.1960    0.7630    0.2540 H   0  0  0  0  0  0  0  0  0  0  0  0
    4.6840    0.3050    1.7330 H   0  0  0  0  0  0  0  0  0  0  0  0
    2.2780    2.3870    3.3690 H   0  0  0  0  0  0  0  0  0  0  0  0
    3.0470    3.3370    1.9640 H   0  0  0  0  0  0  0  0  0  0  0  0
    6.5860    0.7810    5.0120 H   0  0  0  0  0  0  0  0  0  0  0  0
    8.5910    2.8460    4.5930 H   0  0  0  0  0  0  0  0  0  0  0  0
    8.9540    5.0170    3.4510 H   0  0  0  0  0  0  0  0  0  0  0  0
    7.1300    6.0340    2.1130 H   0  0  0  0  0  0  0  0  0  0  0  0
    4.9440    4.8810    1.9170 H   0  0  0  0  0  0  0  0  0  0  0  0
   -0.0650   -0.7980   -0.2140 H   0  0  0  0  0  0  0  0  0  0  0  0
   -4.0870   -1.5470   -0.9060 H   0  0  0  0  0  0  0  0  0  0  0  0
   -3.5680   -5.4270   -4.0220 H   0  0  0  0  0  0  0  0  0  0  0  0
    0.6410   -2.3140   -4.9880 H   0  0  0  0  0  0  0  0  0  0  0  0
    1.2770   -3.8550   -4.3720 H   0  0  0  0  0  0  0  0  0  0  0  0
    0.5720   -3.7720   -6.0010 H   0  0  0  0  0  0  0  0  0  0  0  0
  1 40  1  0  0  0  0
  1 41  1  0  0  0  0
  1 42  1  0  0  0  0
  1  2  1  0  0  0  0
  2  3  1  0  0  0  0
  3  4  1  0  0  0  0
  4 43  1  0  0  0  0
  4  5  2  0  0  0  0
  5 44  1  0  0  0  0
  5  6  1  0  0  0  0
  6  2  2  0  0  0  0
  6  7  1  0  0  0  0
  7  8  1  0  0  0  0
  8  9  2  0  0  0  0
  9 10  1  0  0  0  0
 10 45  1  0  0  0  0
 10 46  1  0  0  0  0
  9 11  1  0  0  0  0
 11 12  1  0  0  0  0
 12 13  1  0  0  0  0
 13 47  1  0  0  0  0
 13 48  1  0  0  0  0
 13 14  1  0  0  0  0
 14 49  1  0  0  0  0
 14 15  1  0  0  0  0
 15 50  1  0  0  0  0
 15 51  1  0  0  0  0
 14 16  1  0  0  0  0
 16 52  1  0  0  0  0
 16 53  1  0  0  0  0
 16 17  1  0  0  0  0
 17 18  2  0  0  0  0
 18 19  1  0  0  0  0
 19 20  3  0  0  0  0
 18 21  1  0  0  0  0
 21 54  1  0  0  0  0
 21 22  1  0  0  0  0
 22 23  2  0  0  0  0
 23 55  1  0  0  0  0
 23 24  1  0  0  0  0
 24 56  1  0  0  0  0
 24 25  2  0  0  0  0
 25 57  1  0  0  0  0
 25 26  1  0  0  0  0
 26 58  1  0  0  0  0
 26 27  2  0  0  0  0
 27 17  1  0  0  0  0
 27 22  1  0  0  0  0
 11 28  2  0  0  0  0
 28 59  1  0  0  0  0
 28 29  1  0  0  0  0
 29  7  2  0  0  0  0
 29 30  1  0  0  0  0
 30 31  2  0  0  0  0
 31 60  1  0  0  0  0
 31 32  1  0  0  0  0
 32 33  2  0  0  0  0
 33 34  1  0  0  0  0
 34 61  1  0  0  0  0
 34 35  1  0  0  0  0
 35 36  2  0  0  0  0
 36 37  1  0  0  0  0
 37 62  1  0  0  0  0
 37 63  1  0  0  0  0
 37 64  1  0  0  0  0
 36 38  1  0  0  0  0
 38 33  1  0  0  0  0
 38 39  2  0  0  0  0
 39 30  1  0  0  0  0
M  END
>  <LOGBIO>
5.8000

>  <PRED_LOGBIO>
6.3200

>  <XV_RES>
-0.6550

>  <WHL_TMPL>
1

>  <ANCH>
26-27;18-47

$$$$
ROW25
  -MTS-   01071501043D 0   0.00000     0.00000     0

 63 66  0  0  0  0  0  0  0  0999 V2000
   -4.4780   -1.8680   -0.5750 C   0  0  0  0  0  0  0  0  0  0  0  0
   -4.0010   -1.5500   -1.9890 C   0  0  0  0  0  0  0  0  0  0  0  0
   -4.6020   -0.2400   -2.4410 C   0  0  0  0  0  0  0  0  0  0  0  0
   -5.7800   -0.2210   -3.0780 N   0  0  0  0  0  0  0  0  0  0  0  0
   -6.3250    0.9340   -3.4840 C   0  0  0  0  0  0  0  0  0  0  0  0
   -7.5600    0.9180   -4.1470 N   0  0  0  0  0  0  0  0  0  0  0  0
   -5.7100    2.1040   -3.2660 N   0  0  0  0  0  0  0  0  0  0  0  0
   -4.5290    2.1540   -2.6350 C   0  0  0  0  0  0  0  0  0  0  0  0
   -3.8970    3.3850   -2.4140 N   0  0  0  0  0  0  0  0  0  0  0  0
   -3.9330    0.9650   -2.1980 C   0  0  0  0  0  0  0  0  0  0  0  0
   -2.6420    0.8140   -1.3390 C   0  0  0  0  0  0  0  0  0  0  0  0
   -2.5460    2.0040   -0.6070 C   0  0  0  0  0  0  0  0  0  0  0  0
   -1.4470    2.2230    0.2320 C   0  0  0  0  0  0  0  0  0  0  0  0
   -0.4440    1.2520    0.3400 C   0  0  0  0  0  0  0  0  0  0  0  0
    0.6220    1.4880    1.1680 O   0  0  0  0  0  0  0  0  0  0  0  0
    1.6590    0.5120    1.2950 C   0  0  0  0  0  0  0  0  0  0  0  0
    2.3970    0.8780    2.5800 C   0  0  0  0  0  0  0  0  0  0  0  0
    1.5260   -0.7600    0.4930 C   0  0  0  0  0  0  0  0  0  0  0  0
    2.3900   -1.6330    0.5660 O   0  0  0  0  0  0  0  0  0  0  0  0
    0.4660   -0.9280   -0.2920 N   0  0  0  0  0  0  0  0  0  0  0  0
    0.3370   -2.1670   -1.0730 C   0  0  0  0  0  0  0  0  0  0  0  0
    1.0040   -1.9820   -2.4350 C   0  0  0  0  0  0  0  0  0  0  0  0
    0.8740   -3.2210   -3.2150 N   0  0  0  0  0  0  0  0  0  0  0  0
    1.3850   -3.2910   -4.4420 C   0  0  0  0  0  0  0  0  0  0  0  0
    1.9650   -2.3190   -4.9220 O   0  0  0  0  0  0  0  0  0  0  0  0
    1.2520   -4.5640   -5.2430 C   0  0  0  0  0  0  0  0  0  0  0  0
    1.8760   -4.3910   -6.5180 O   0  0  0  0  0  0  0  0  0  0  0  0
   -0.5400    0.0620   -0.3910 C   0  0  0  0  0  0  0  0  0  0  0  0
   -1.6390   -0.1570   -1.2310 C   0  0  0  0  0  0  0  0  0  0  0  0
    1.2230   -0.9210    1.4820 C   0  0  0  0  0  0  0  0  0  0  0  0
    2.0010   -1.9630    0.9630 C   0  0  0  0  0  0  0  0  0  0  0  0
    1.5970   -3.2920    1.1360 C   0  0  0  0  0  0  0  0  0  0  0  0
    2.3470   -4.2960    0.6360 F   0  0  0  0  0  0  0  0  0  0  0  0
    0.4150   -3.5790    1.8300 C   0  0  0  0  0  0  0  0  0  0  0  0
   -0.3630   -2.5380    2.3490 C   0  0  0  0  0  0  0  0  0  0  0  0
   -1.5020   -2.8150    3.0180 F   0  0  0  0  0  0  0  0  0  0  0  0
    0.0410   -1.2090    2.1760 C   0  0  0  0  0  0  0  0  0  0  0  0
   -4.1670   -1.0740    0.1000 H   0  0  0  0  0  0  0  0  0  0  0  0
   -4.0450   -2.8120   -0.2500 H   0  0  0  0  0  0  0  0  0  0  0  0
   -5.5640   -1.9460   -0.5680 H   0  0  0  0  0  0  0  0  0  0  0  0
   -2.9160   -1.4730   -1.9970 H   0  0  0  0  0  0  0  0  0  0  0  0
   -4.3130   -2.3440   -2.6650 H   0  0  0  0  0  0  0  0  0  0  0  0
   -8.4180    0.9870   -3.6190 H   0  0  0  0  0  0  0  0  0  0  0  0
   -7.5920    0.8370   -5.1540 H   0  0  0  0  0  0  0  0  0  0  0  0
   -4.0820    3.9040   -1.5670 H   0  0  0  0  0  0  0  0  0  0  0  0
   -3.2550    3.7540   -3.1010 H   0  0  0  0  0  0  0  0  0  0  0  0
   -3.3190    2.7530   -0.6910 H   0  0  0  0  0  0  0  0  0  0  0  0
   -1.3730    3.1410    0.7960 H   0  0  0  0  0  0  0  0  0  0  0  0
    2.0250    1.8300    2.9530 H   0  0  0  0  0  0  0  0  0  0  0  0
    3.4620    0.9590    2.3760 H   0  0  0  0  0  0  0  0  0  0  0  0
    2.2280    0.1050    3.3270 H   0  0  0  0  0  0  0  0  0  0  0  0
   -0.7170   -2.3990   -1.2130 H   0  0  0  0  0  0  0  0  0  0  0  0
    0.8200   -2.9830   -0.5400 H   0  0  0  0  0  0  0  0  0  0  0  0
    2.0570   -1.7500   -2.2950 H   0  0  0  0  0  0  0  0  0  0  0  0
    0.5200   -1.1660   -2.9680 H   0  0  0  0  0  0  0  0  0  0  0  0
    0.3980   -4.0200   -2.8210 H   0  0  0  0  0  0  0  0  0  0  0  0
    1.7350   -5.3800   -4.7110 H   0  0  0  0  0  0  0  0  0  0  0  0
    0.1990   -4.7960   -5.3840 H   0  0  0  0  0  0  0  0  0  0  0  0
    1.8040   -5.1970   -7.0530 H   0  0  0  0  0  0  0  0  0  0  0  0
   -1.7130   -1.0750   -1.7950 H   0  0  0  0  0  0  0  0  0  0  0  0
    2.9130   -1.7410    0.4280 H   0  0  0  0  0  0  0  0  0  0  0  0
    0.1030   -4.6050    1.9640 H   0  0  0  0  0  0  0  0  0  0  0  0
   -0.5590   -0.4050    2.5760 H   0  0  0  0  0  0  0  0  0  0  0  0
  1 38  1  0  0  0  0
  1 39  1  0  0  0  0
  1 40  1  0  0  0  0
  1  2  1  0  0  0  0
  2 41  1  0  0  0  0
  2 42  1  0  0  0  0
  2  3  1  0  0  0  0
  3  4  1  0  0  0  0
  4  5  2  0  0  0  0
  5  6  1  0  0  0  0
  6 43  1  0  0  0  0
  6 44  1  0  0  0  0
  5  7  1  0  0  0  0
  7  8  2  0  0  0  0
  8  9  1  0  0  0  0
  9 45  1  0  0  0  0
  9 46  1  0  0  0  0
  8 10  1  0  0  0  0
 10  3  2  0  0  0  0
 10 11  1  0  0  0  0
 11 12  1  0  0  0  0
 12 47  1  0  0  0  0
 12 13  2  0  0  0  0
 13 48  1  0  0  0  0
 13 14  1  0  0  0  0
 14 15  1  0  0  0  0
 15 16  1  0  0  0  0
 16 17  1  0  0  0  0
 17 49  1  0  0  0  0
 17 50  1  0  0  0  0
 17 51  1  0  0  0  0
 16 18  1  0  0  0  0
 18 19  2  0  0  0  0
 18 20  1  0  0  0  0
 20 21  1  0  0  0  0
 21 52  1  0  0  0  0
 21 53  1  0  0  0  0
 21 22  1  0  0  0  0
 22 54  1  0  0  0  0
 22 55  1  0  0  0  0
 22 23  1  0  0  0  0
 23 56  1  0  0  0  0
 23 24  1  0  0  0  0
 24 25  2  0  0  0  0
 24 26  1  0  0  0  0
 26 57  1  0  0  0  0
 26 58  1  0  0  0  0
 26 27  1  0  0  0  0
 27 59  1  0  0  0  0
 20 28  1  0  0  0  0
 28 14  2  0  0  0  0
 28 29  1  0  0  0  0
 29 11  2  0  0  0  0
 29 60  1  0  0  0  0
 16 30  1  0  0  0  0
 30 31  2  0  0  0  0
 31 61  1  0  0  0  0
 31 32  1  0  0  0  0
 32 33  1  0  0  0  0
 32 34  2  0  0  0  0
 34 62  1  0  0  0  0
 34 35  1  0  0  0  0
 35 36  1  0  0  0  0
 35 37  2  0  0  0  0
 37 30  1  0  0  0  0
 37 63  1  0  0  0  0
M  END
>  <LOGBIO>
5.7800

>  <PRED_LOGBIO>
6.1400

>  <XV_RES>
-0.3540

>  <WHL_TMPL>
1

>  <ANCH>
26-31;25-26

$$$$
ROW26
  -MTS-   01071501043D 0   0.00000     0.00000     0

 50 53  0  0  0  0  0  0  0  0999 V2000
    8.4850   -0.7400    5.1250 C   0  0  0  0  0  0  0  0  0  0  0  0
    7.3560   -0.4920    4.1530 C   0  0  0  0  0  0  0  0  0  0  0  0
    6.9120    0.7040    3.7440 C   0  0  0  0  0  0  0  0  0  0  0  0
    5.8760    0.5510    2.8610 N   0  0  0  0  0  0  0  0  0  0  0  0
    5.1430    1.6450    2.2070 C   0  0  0  0  0  0  0  0  0  0  0  0
    6.0520    2.6930    1.5580 C   0  0  0  0  0  0  0  0  0  0  0  0
    6.1600    3.9720    2.1470 C   0  0  0  0  0  0  0  0  0  0  0  0
    6.9680    4.9690    1.5950 C   0  0  0  0  0  0  0  0  0  0  0  0
    7.6830    4.7100    0.4340 C   0  0  0  0  0  0  0  0  0  0  0  0
    8.6790    5.9340   -0.2510 Cl  0  0  0  0  0  0  0  0  0  0  0  0
    7.5930    3.4650   -0.1800 C   0  0  0  0  0  0  0  0  0  0  0  0
    6.7830    2.4650    0.3730 C   0  0  0  0  0  0  0  0  0  0  0  0
    6.7280    0.9690   -0.4940 Cl  0  0  0  0  0  0  0  0  0  0  0  0
    5.6250   -0.8290    2.6800 C   0  0  0  0  0  0  0  0  0  0  0  0
    4.6970   -1.5330    1.9030 C   0  0  0  0  0  0  0  0  0  0  0  0
    3.7300   -0.7970    1.0580 C   0  0  0  0  0  0  0  0  0  0  0  0
    4.0470   -0.4850   -0.2060 C   0  0  0  0  0  0  0  0  0  0  0  0
    3.0800    0.2510   -1.0510 C   0  0  0  0  0  0  0  0  0  0  0  0
    1.9860    0.5770   -0.5930 O   0  0  0  0  0  0  0  0  0  0  0  0
    3.3950    0.5610   -2.3060 N   0  0  0  0  0  0  0  0  0  0  0  0
    2.2520    1.4310   -3.3050 S   0  0  0  0  0  0  0  0  0  0  0  0
    1.9560    2.6930   -2.7020 O   0  0  0  0  0  0  0  0  0  0  0  0
    1.0490    0.6680   -3.4280 O   0  0  0  0  0  0  0  0  0  0  0  0
    2.9790    1.7040   -4.9730 C   0  0  0  0  0  0  0  0  0  0  0  0
    3.7140    2.7490   -5.3780 C   0  0  0  0  0  0  0  0  0  0  0  0
    4.1750    2.7130   -6.7830 C   0  0  0  0  0  0  0  0  0  0  0  0
    5.1270    3.9740   -7.4630 Cl  0  0  0  0  0  0  0  0  0  0  0  0
    3.8060    1.6390   -7.4950 C   0  0  0  0  0  0  0  0  0  0  0  0
    4.1770    1.3020   -9.1400 Cl  0  0  0  0  0  0  0  0  0  0  0  0
    2.8560    0.6420   -6.3840 S   0  0  0  0  0  0  0  0  0  0  0  0
    4.6830   -2.9320    1.9260 C   0  0  0  0  0  0  0  0  0  0  0  0
    5.5970   -3.6290    2.7250 C   0  0  0  0  0  0  0  0  0  0  0  0
    5.5840   -4.9790    2.7470 F   0  0  0  0  0  0  0  0  0  0  0  0
    6.5250   -2.9260    3.5020 C   0  0  0  0  0  0  0  0  0  0  0  0
    6.5390   -1.5260    3.4790 C   0  0  0  0  0  0  0  0  0  0  0  0
    8.9680   -1.6850    4.8860 H   0  0  0  0  0  0  0  0  0  0  0  0
    8.0890   -0.7800    6.1380 H   0  0  0  0  0  0  0  0  0  0  0  0
    9.2110    0.0670    5.0510 H   0  0  0  0  0  0  0  0  0  0  0  0
    7.3140    1.6540    4.0640 H   0  0  0  0  0  0  0  0  0  0  0  0
    4.6110    2.1640    3.0020 H   0  0  0  0  0  0  0  0  0  0  0  0
    4.5160    1.2210    1.4260 H   0  0  0  0  0  0  0  0  0  0  0  0
    5.6030    4.1850    3.0480 H   0  0  0  0  0  0  0  0  0  0  0  0
    7.0360    5.9370    2.0690 H   0  0  0  0  0  0  0  0  0  0  0  0
    8.1490    3.2690   -1.0850 H   0  0  0  0  0  0  0  0  0  0  0  0
    2.7700   -0.5110    1.4600 H   0  0  0  0  0  0  0  0  0  0  0  0
    5.0070   -0.7710   -0.6080 H   0  0  0  0  0  0  0  0  0  0  0  0
    4.2930    0.2930   -2.6820 H   0  0  0  0  0  0  0  0  0  0  0  0
    3.9550    3.5680   -4.7170 H   0  0  0  0  0  0  0  0  0  0  0  0
    3.9670   -3.4750    1.3260 H   0  0  0  0  0  0  0  0  0  0  0  0
    7.2310   -3.4630    4.1190 H   0  0  0  0  0  0  0  0  0  0  0  0
  1 36  1  0  0  0  0
  1 37  1  0  0  0  0
  1 38  1  0  0  0  0
  1  2  1  0  0  0  0
  2  3  2  0  0  0  0
  3 39  1  0  0  0  0
  3  4  1  0  0  0  0
  4  5  1  0  0  0  0
  5 40  1  0  0  0  0
  5 41  1  0  0  0  0
  5  6  1  0  0  0  0
  6  7  2  0  0  0  0
  7 42  1  0  0  0  0
  7  8  1  0  0  0  0
  8 43  1  0  0  0  0
  8  9  2  0  0  0  0
  9 10  1  0  0  0  0
  9 11  1  0  0  0  0
 11 44  1  0  0  0  0
 11 12  2  0  0  0  0
 12  6  1  0  0  0  0
 12 13  1  0  0  0  0
  4 14  1  0  0  0  0
 14 15  2  0  0  0  0
 15 16  1  0  0  0  0
 16 45  1  0  0  0  0
 16 17  2  0  0  0  0
 17 46  1  0  0  0  0
 17 18  1  0  0  0  0
 18 19  2  0  0  0  0
 18 20  1  0  0  0  0
 20 47  1  0  0  0  0
 20 21  1  0  0  0  0
 21 22  2  0  0  0  0
 21 23  2  0  0  0  0
 21 24  1  0  0  0  0
 24 25  2  0  0  0  0
 25 48  1  0  0  0  0
 25 26  1  0  0  0  0
 26 27  1  0  0  0  0
 26 28  2  0  0  0  0
 28 29  1  0  0  0  0
 28 30  1  0  0  0  0
 30 24  1  0  0  0  0
 15 31  1  0  0  0  0
 31 49  1  0  0  0  0
 31 32  2  0  0  0  0
 32 33  1  0  0  0  0
 32 34  1  0  0  0  0
 34 50  1  0  0  0  0
 34 35  2  0  0  0  0
 35  2  1  0  0  0  0
 35 14  1  0  0  0  0
M  END
>  <LOGBIO>
5.8200

>  <PRED_LOGBIO>
5.3800

>  <XV_RES>
0.6860

>  <WHL_TMPL>
1

>  <ANCH>
48-49;17-18

$$$$
ROW27
  -MTS-   01071501043D 0   0.00000     0.00000     0

 76 80  0  0  0  0  0  0  0  0999 V2000
   -3.6350    2.3880    4.0290 C   0  0  0  0  0  0  0  0  0  0  0  0
   -2.3210    1.8160    4.5540 C   0  0  0  0  0  0  0  0  0  0  0  0
   -2.5320    1.2650    5.9610 C   0  0  0  0  0  0  0  0  0  0  0  0
   -1.2660    2.9190    4.5930 C   0  0  0  0  0  0  0  0  0  0  0  0
   -1.7590    0.4780    3.4560 S   0  0  0  0  0  0  0  0  0  0  0  0
   -1.5140    1.1170    1.8240 C   0  0  0  0  0  0  0  0  0  0  0  0
   -2.4320    1.1730    0.8500 C   0  0  0  0  0  0  0  0  0  0  0  0
   -3.8570    0.6910    0.9800 C   0  0  0  0  0  0  0  0  0  0  0  0
   -4.7390    1.8360    1.4760 C   0  0  0  0  0  0  0  0  0  0  0  0
   -4.6810    2.9910    0.4790 C   0  0  0  0  0  0  0  0  0  0  0  0
   -4.2370    2.3120    2.8360 C   0  0  0  0  0  0  0  0  0  0  0  0
   -6.1640    1.3540    1.6060 C   0  0  0  0  0  0  0  0  0  0  0  0
   -6.4460    0.2010    1.3270 O   0  0  0  0  0  0  0  0  0  0  0  0
   -7.1050    2.1820    2.0210 O   0  0  0  0  0  0  0  0  0  0  0  0
   -1.8950    1.7290   -0.2810 N   0  0  0  0  0  0  0  0  0  0  0  0
   -2.6080    1.9480   -1.5480 C   0  0  0  0  0  0  0  0  0  0  0  0
   -3.7950    1.0180   -1.6250 C   0  0  0  0  0  0  0  0  0  0  0  0
   -5.0370    1.4250   -1.1250 C   0  0  0  0  0  0  0  0  0  0  0  0
   -6.1380    0.5630   -1.1970 C   0  0  0  0  0  0  0  0  0  0  0  0
   -5.9950   -0.7080   -1.7670 C   0  0  0  0  0  0  0  0  0  0  0  0
   -7.3630   -1.7800   -1.8560 Cl  0  0  0  0  0  0  0  0  0  0  0  0
   -4.7530   -1.1150   -2.2670 C   0  0  0  0  0  0  0  0  0  0  0  0
   -3.6520   -0.2530   -2.1960 C   0  0  0  0  0  0  0  0  0  0  0  0
   -0.5410    2.0570   -0.0320 C   0  0  0  0  0  0  0  0  0  0  0  0
    0.4550    2.6370   -0.8260 C   0  0  0  0  0  0  0  0  0  0  0  0
    1.7360    2.8480   -0.2990 C   0  0  0  0  0  0  0  0  0  0  0  0
    2.0190    2.4780    1.0210 C   0  0  0  0  0  0  0  0  0  0  0  0
    3.2970    2.7470    1.4230 O   0  0  0  0  0  0  0  0  0  0  0  0
    4.3690    1.8990    0.9700 C   0  0  0  0  0  0  0  0  0  0  0  0
    4.5340    0.7160    1.8940 C   0  0  0  0  0  0  0  0  0  0  0  0
    4.5610    0.9150    3.2790 C   0  0  0  0  0  0  0  0  0  0  0  0
    4.7140   -0.1910    4.1240 C   0  0  0  0  0  0  0  0  0  0  0  0
    4.8370   -1.4660    3.5570 C   0  0  0  0  0  0  0  0  0  0  0  0
    4.9920   -2.6010    4.3610 C   0  0  0  0  0  0  0  0  0  0  0  0
    5.1130   -3.8650    3.7710 C   0  0  0  0  0  0  0  0  0  0  0  0
    5.0780   -3.9940    2.3770 C   0  0  0  0  0  0  0  0  0  0  0  0
    4.9230   -2.8580    1.5730 C   0  0  0  0  0  0  0  0  0  0  0  0
    4.8020   -1.5940    2.1630 C   0  0  0  0  0  0  0  0  0  0  0  0
    4.6540   -0.5160    1.3810 N   0  0  0  0  0  0  0  0  0  0  0  0
    1.0220    1.8980    1.8150 C   0  0  0  0  0  0  0  0  0  0  0  0
   -0.2580    1.6880    1.2880 C   0  0  0  0  0  0  0  0  0  0  0  0
   -4.3870    1.6020    4.0010 H   0  0  0  0  0  0  0  0  0  0  0  0
   -3.9700    3.1880    4.6850 H   0  0  0  0  0  0  0  0  0  0  0  0
   -3.4840    2.7810    3.0260 H   0  0  0  0  0  0  0  0  0  0  0  0
   -3.2840    0.4790    5.9330 H   0  0  0  0  0  0  0  0  0  0  0  0
   -2.8680    2.0650    6.6170 H   0  0  0  0  0  0  0  0  0  0  0  0
   -1.5950    0.8570    6.3350 H   0  0  0  0  0  0  0  0  0  0  0  0
   -1.1150    3.3120    3.5890 H   0  0  0  0  0  0  0  0  0  0  0  0
   -1.6020    3.7190    5.2490 H   0  0  0  0  0  0  0  0  0  0  0  0
   -0.3290    2.5110    4.9670 H   0  0  0  0  0  0  0  0  0  0  0  0
   -3.8990   -0.1320    1.6900 H   0  0  0  0  0  0  0  0  0  0  0  0
   -4.2150    0.3520    0.0100 H   0  0  0  0  0  0  0  0  0  0  0  0
   -5.0390    2.6510   -0.4900 H   0  0  0  0  0  0  0  0  0  0  0  0
   -5.3090    3.8060    0.8330 H   0  0  0  0  0  0  0  0  0  0  0  0
   -3.6540    3.3380    0.3860 H   0  0  0  0  0  0  0  0  0  0  0  0
   -4.2780    1.4890    3.5460 H   0  0  0  0  0  0  0  0  0  0  0  0
   -4.8650    3.1280    3.1890 H   0  0  0  0  0  0  0  0  0  0  0  0
   -3.2100    2.6590    2.7420 H   0  0  0  0  0  0  0  0  0  0  0  0
   -7.9450    1.6960    2.0400 H   0  0  0  0  0  0  0  0  0  0  0  0
   -1.9370    1.7500   -2.3810 H   0  0  0  0  0  0  0  0  0  0  0  0
   -2.9520    2.9790   -1.5960 H   0  0  0  0  0  0  0  0  0  0  0  0
   -5.1470    2.4050   -0.6850 H   0  0  0  0  0  0  0  0  0  0  0  0
   -7.0960    0.8770   -0.8110 H   0  0  0  0  0  0  0  0  0  0  0  0
   -4.6430   -2.0950   -2.7070 H   0  0  0  0  0  0  0  0  0  0  0  0
   -2.6940   -0.5670   -2.5810 H   0  0  0  0  0  0  0  0  0  0  0  0
    0.2370    2.9220   -1.8440 H   0  0  0  0  0  0  0  0  0  0  0  0
    2.5040    3.2950   -0.9120 H   0  0  0  0  0  0  0  0  0  0  0  0
    5.2830    2.4850    1.0500 H   0  0  0  0  0  0  0  0  0  0  0  0
    4.1330    1.5250   -0.0240 H   0  0  0  0  0  0  0  0  0  0  0  0
    4.4640    1.9080    3.6910 H   0  0  0  0  0  0  0  0  0  0  0  0
    4.7380   -0.0640    5.1960 H   0  0  0  0  0  0  0  0  0  0  0  0
    5.0190   -2.5030    5.4360 H   0  0  0  0  0  0  0  0  0  0  0  0
    5.2330   -4.7410    4.3910 H   0  0  0  0  0  0  0  0  0  0  0  0
    5.1710   -4.9690    1.9220 H   0  0  0  0  0  0  0  0  0  0  0  0
    4.8960   -2.9570    0.4980 H   0  0  0  0  0  0  0  0  0  0  0  0
    1.2410    1.6130    2.8330 H   0  0  0  0  0  0  0  0  0  0  0  0
  1 42  1  0  0  0  0
  1 43  1  0  0  0  0
  1 44  1  0  0  0  0
  1  2  1  0  0  0  0
  2  3  1  0  0  0  0
  3 45  1  0  0  0  0
  3 46  1  0  0  0  0
  3 47  1  0  0  0  0
  2  4  1  0  0  0  0
  4 48  1  0  0  0  0
  4 49  1  0  0  0  0
  4 50  1  0  0  0  0
  2  5  1  0  0  0  0
  5  6  1  0  0  0  0
  6  7  2  0  0  0  0
  7  8  1  0  0  0  0
  8 51  1  0  0  0  0
  8 52  1  0  0  0  0
  8  9  1  0  0  0  0
  9 10  1  0  0  0  0
 10 53  1  0  0  0  0
 10 54  1  0  0  0  0
 10 55  1  0  0  0  0
  9 11  1  0  0  0  0
 11 56  1  0  0  0  0
 11 57  1  0  0  0  0
 11 58  1  0  0  0  0
  9 12  1  0  0  0  0
 12 13  2  0  0  0  0
 12 14  1  0  0  0  0
 14 59  1  0  0  0  0
  7 15  1  0  0  0  0
 15 16  1  0  0  0  0
 16 60  1  0  0  0  0
 16 61  1  0  0  0  0
 16 17  1  0  0  0  0
 17 18  2  0  0  0  0
 18 62  1  0  0  0  0
 18 19  1  0  0  0  0
 19 63  1  0  0  0  0
 19 20  2  0  0  0  0
 20 21  1  0  0  0  0
 20 22  1  0  0  0  0
 22 64  1  0  0  0  0
 22 23  2  0  0  0  0
 23 17  1  0  0  0  0
 23 65  1  0  0  0  0
 15 24  1  0  0  0  0
 24 25  2  0  0  0  0
 25 66  1  0  0  0  0
 25 26  1  0  0  0  0
 26 67  1  0  0  0  0
 26 27  2  0  0  0  0
 27 28  1  0  0  0  0
 28 29  1  0  0  0  0
 29 68  1  0  0  0  0
 29 69  1  0  0  0  0
 29 30  1  0  0  0  0
 30 31  2  0  0  0  0
 31 70  1  0  0  0  0
 31 32  1  0  0  0  0
 32 71  1  0  0  0  0
 32 33  2  0  0  0  0
 33 34  1  0  0  0  0
 34 72  1  0  0  0  0
 34 35  2  0  0  0  0
 35 73  1  0  0  0  0
 35 36  1  0  0  0  0
 36 74  1  0  0  0  0
 36 37  2  0  0  0  0
 37 75  1  0  0  0  0
 37 38  1  0  0  0  0
 38 33  1  0  0  0  0
 38 39  2  0  0  0  0
 39 30  1  0  0  0  0
 27 40  1  0  0  0  0
 40 76  1  0  0  0  0
 40 41  2  0  0  0  0
 41  6  1  0  0  0  0
 41 24  1  0  0  0  0
M  END
>  <LOGBIO>
8.2400

>  <PRED_LOGBIO>
7.0800

>  <XV_RES>
1.5520

>  <WHL_TMPL>
3

>  <ANCH>
27-35;53-51

$$$$
ROW28
  -MTS-   01071501043D 0   0.00000     0.00000     0

 46 50  0  0  0  0  0  0  0  0999 V2000
   -1.2190   -4.2730    8.9730 C   0  0  0  0  0  0  0  0  0  0  0  0
   -0.4890   -4.6140    7.7920 O   0  0  0  0  0  0  0  0  0  0  0  0
   -0.9040   -4.0780    6.6020 C   0  0  0  0  0  0  0  0  0  0  0  0
   -0.3950   -2.8520    6.1570 C   0  0  0  0  0  0  0  0  0  0  0  0
   -0.8010   -2.3270    4.9920 N   0  0  0  0  0  0  0  0  0  0  0  0
   -1.6980   -2.9390    4.2090 C   0  0  0  0  0  0  0  0  0  0  0  0
   -2.1090   -2.3720    2.9940 C   0  0  0  0  0  0  0  0  0  0  0  0
   -1.5810   -1.1320    2.5660 N   0  0  0  0  0  0  0  0  0  0  0  0
   -2.2480    0.1220    2.9450 C   0  0  0  0  0  0  0  0  0  0  0  0
   -1.4890    1.2920    2.3650 C   0  0  0  0  0  0  0  0  0  0  0  0
   -0.5030    1.9380    2.9570 N   0  0  0  0  0  0  0  0  0  0  0  0
   -0.0710    2.9800    2.0470 N   0  0  0  0  0  0  0  0  0  0  0  0
   -0.8280    2.8890    0.9700 C   0  0  0  0  0  0  0  0  0  0  0  0
   -0.8630    3.6700   -0.2870 C   0  0  0  0  0  0  0  0  0  0  0  0
   -1.7570    3.3500   -1.2320 C   0  0  0  0  0  0  0  0  0  0  0  0
   -2.7040    2.2300   -1.0300 C   0  0  0  0  0  0  0  0  0  0  0  0
   -2.6680    1.5370    0.0930 N   0  0  0  0  0  0  0  0  0  0  0  0
   -1.7130    1.8560    1.1370 N   0  0  0  0  0  0  0  0  0  0  0  0
   -3.6860    1.8880   -2.0830 C   0  0  0  0  0  0  0  0  0  0  0  0
   -3.5380    2.3920   -3.3790 C   0  0  0  0  0  0  0  0  0  0  0  0
   -4.4490    2.0500   -4.3820 C   0  0  0  0  0  0  0  0  0  0  0  0
   -5.5200    1.1940   -4.1040 C   0  0  0  0  0  0  0  0  0  0  0  0
   -5.6790    0.6810   -2.8010 C   0  0  0  0  0  0  0  0  0  0  0  0
   -4.7590    1.0290   -1.8030 C   0  0  0  0  0  0  0  0  0  0  0  0
   -3.0500   -3.0530    2.2120 C   0  0  0  0  0  0  0  0  0  0  0  0
   -3.5580   -4.2790    2.6570 C   0  0  0  0  0  0  0  0  0  0  0  0
   -3.1430   -4.7920    3.8240 N   0  0  0  0  0  0  0  0  0  0  0  0
   -2.2440   -4.1680    4.5980 C   0  0  0  0  0  0  0  0  0  0  0  0
   -1.8440   -4.7460    5.8090 C   0  0  0  0  0  0  0  0  0  0  0  0
   -1.1860   -3.1960    9.1220 H   0  0  0  0  0  0  0  0  0  0  0  0
   -0.7740   -4.7710    9.8320 H   0  0  0  0  0  0  0  0  0  0  0  0
   -2.2540   -4.5920    8.8650 H   0  0  0  0  0  0  0  0  0  0  0  0
    0.3310   -2.3240    6.7580 H   0  0  0  0  0  0  0  0  0  0  0  0
   -0.7450   -1.1070    1.9990 H   0  0  0  0  0  0  0  0  0  0  0  0
   -2.2700    0.2070    4.0300 H   0  0  0  0  0  0  0  0  0  0  0  0
   -3.2650    0.1220    2.5600 H   0  0  0  0  0  0  0  0  0  0  0  0
   -0.1750    4.4890   -0.4410 H   0  0  0  0  0  0  0  0  0  0  0  0
   -1.7880    3.9150   -2.1510 H   0  0  0  0  0  0  0  0  0  0  0  0
   -2.7130    3.0510   -3.6070 H   0  0  0  0  0  0  0  0  0  0  0  0
   -4.3250    2.4490   -5.3780 H   0  0  0  0  0  0  0  0  0  0  0  0
   -6.2200    0.9280   -4.8820 H   0  0  0  0  0  0  0  0  0  0  0  0
   -6.5050    0.0240   -2.5730 H   0  0  0  0  0  0  0  0  0  0  0  0
   -4.8780    0.6310   -0.8060 H   0  0  0  0  0  0  0  0  0  0  0  0
   -3.3800   -2.6350    1.2730 H   0  0  0  0  0  0  0  0  0  0  0  0
   -4.2840   -4.8110    2.0610 H   0  0  0  0  0  0  0  0  0  0  0  0
   -2.2540   -5.6940    6.1260 H   0  0  0  0  0  0  0  0  0  0  0  0
  1 30  1  0  0  0  0
  1 31  1  0  0  0  0
  1 32  1  0  0  0  0
  1  2  1  0  0  0  0
  2  3  1  0  0  0  0
  3  4  2  0  0  0  0
  4 33  1  0  0  0  0
  4  5  1  0  0  0  0
  5  6  2  0  0  0  0
  6  7  1  0  0  0  0
  7  8  1  0  0  0  0
  8 34  1  0  0  0  0
  8  9  1  0  0  0  0
  9 35  1  0  0  0  0
  9 36  1  0  0  0  0
  9 10  1  0  0  0  0
 10 11  2  0  0  0  0
 11 12  1  0  0  0  0
 12 13  2  0  0  0  0
 13 14  1  0  0  0  0
 14 37  1  0  0  0  0
 14 15  2  0  0  0  0
 15 38  1  0  0  0  0
 15 16  1  0  0  0  0
 16 17  2  0  0  0  0
 17 18  1  0  0  0  0
 18 10  1  0  0  0  0
 18 13  1  0  0  0  0
 16 19  1  0  0  0  0
 19 20  2  0  0  0  0
 20 39  1  0  0  0  0
 20 21  1  0  0  0  0
 21 40  1  0  0  0  0
 21 22  2  0  0  0  0
 22 41  1  0  0  0  0
 22 23  1  0  0  0  0
 23 42  1  0  0  0  0
 23 24  2  0  0  0  0
 24 19  1  0  0  0  0
 24 43  1  0  0  0  0
  7 25  2  0  0  0  0
 25 44  1  0  0  0  0
 25 26  1  0  0  0  0
 26 45  1  0  0  0  0
 26 27  2  0  0  0  0
 27 28  1  0  0  0  0
 28  6  1  0  0  0  0
 28 29  2  0  0  0  0
 29  3  1  0  0  0  0
 29 46  1  0  0  0  0
M  END
>  <LOGBIO>
4.3900

>  <PRED_LOGBIO>
4.4400

>  <XV_RES>
-0.1160

>  <WHL_TMPL>
2

>  <ANCH>
53-70;28-29

$$$$
ROW29
  -MTS-   01071501043D 0   0.00000     0.00000     0

 59 64  0  0  1  0  0  0  0  0999 V2000
    0.4980   -3.3930   -4.9870 C   0  0  0  0  0  0  0  0  0  0  0  0
   -0.8600   -3.7250   -4.4160 C   0  0  0  0  0  0  0  0  0  0  0  0
   -1.5940   -4.7730   -4.7380 N   0  0  0  0  0  0  0  0  0  0  0  0
   -2.8290   -4.7440   -3.9790 N   0  0  0  0  0  0  0  0  0  0  0  0
   -2.7970   -3.5900   -3.1610 C   0  0  0  0  0  0  0  0  0  0  0  0
   -3.6630   -3.0820   -2.2750 N   0  0  0  0  0  0  0  0  0  0  0  0
   -3.3840   -1.9470   -1.6190 C   0  0  0  0  0  0  0  0  0  0  0  0
   -2.1740   -1.2860   -1.8620 C   0  0  0  0  0  0  0  0  0  0  0  0
   -1.3060   -1.7930   -2.7480 N   0  0  0  0  0  0  0  0  0  0  0  0
   -1.5870   -2.9280   -3.4030 C   0  0  0  0  0  0  0  0  0  0  0  0
   -1.8550   -0.0330   -1.1430 C   0  0  0  0  0  0  0  0  0  0  0  0
   -0.7200    0.0530   -0.3270 C   0  0  0  0  0  0  0  0  0  0  0  0
   -0.4440    1.2520    0.3400 C   0  0  0  0  0  0  0  0  0  0  0  0
    0.6200    1.4880    1.1660 O   0  0  0  0  0  0  0  0  0  0  0  0
    1.9210    1.3450    0.6010 C   0  0  0  0  0  0  0  0  0  0  0  0
    2.9330    1.2200    1.7300 C   0  0  1  0  0  0  0  0  0  0  0  0
    4.2570    1.0610    1.2170 N   0  0  0  0  0  0  0  0  0  0  0  0
    3.0380    2.4490    2.5930 C   0  0  0  0  0  0  0  0  0  0  0  0
    4.3910    2.2750    3.2410 C   0  0  0  0  0  0  0  0  0  0  0  0
    5.1620    3.2530    3.7350 C   0  0  0  0  0  0  0  0  0  0  0  0
    6.3210    2.7320    4.2470 N   0  0  0  0  0  0  0  0  0  0  0  0
    6.3070    1.3270    4.0770 C   0  0  0  0  0  0  0  0  0  0  0  0
    7.2230    0.3230    4.4130 C   0  0  0  0  0  0  0  0  0  0  0  0
    6.9350   -1.0140    4.1160 C   0  0  0  0  0  0  0  0  0  0  0  0
    5.7310   -1.3470    3.4830 C   0  0  0  0  0  0  0  0  0  0  0  0
    4.8160   -0.3430    3.1480 C   0  0  0  0  0  0  0  0  0  0  0  0
    5.1040    0.9940    3.4450 C   0  0  0  0  0  0  0  0  0  0  0  0
   -1.3140    2.3360    0.1720 C   0  0  0  0  0  0  0  0  0  0  0  0
   -2.3920    2.2250   -0.6150 N   0  0  0  0  0  0  0  0  0  0  0  0
   -2.6820    1.0900   -1.2660 C   0  0  0  0  0  0  0  0  0  0  0  0
   -3.9330    0.9650   -2.1980 C   0  0  0  0  0  0  0  0  0  0  0  0
   -3.9170    1.2030   -3.5160 C   0  0  0  0  0  0  0  0  0  0  0  0
   -5.2000    1.0130   -4.0230 O   0  0  0  0  0  0  0  0  0  0  0  0
   -6.0370    0.6440   -2.9720 C   0  0  0  0  0  0  0  0  0  0  0  0
   -5.3210    0.5990   -1.8400 C   0  0  0  0  0  0  0  0  0  0  0  0
   -1.0450    3.5870    0.8540 C   0  0  0  0  0  0  0  0  0  0  0  0
   -0.8310    4.5880    1.4000 N   0  0  0  0  0  0  0  0  0  0  0  0
    0.6360   -2.3140   -4.9910 H   0  0  0  0  0  0  0  0  0  0  0  0
    1.2710   -3.8560   -4.3770 H   0  0  0  0  0  0  0  0  0  0  0  0
    0.5650   -3.7710   -6.0050 H   0  0  0  0  0  0  0  0  0  0  0  0
   -3.5760   -5.4230   -4.0260 H   0  0  0  0  0  0  0  0  0  0  0  0
   -4.0890   -1.5450   -0.9060 H   0  0  0  0  0  0  0  0  0  0  0  0
   -0.0650   -0.7980   -0.2140 H   0  0  0  0  0  0  0  0  0  0  0  0
    2.1430    2.2730    0.0780 H   0  0  0  0  0  0  0  0  0  0  0  0
    1.9620    0.4370    0.0030 H   0  0  0  0  0  0  0  0  0  0  0  0
    2.6650    0.3680    2.3520 H   0  0  0  0  0  0  0  0  0  0  0  0
    4.1960    0.7630    0.2540 H   0  0  0  0  0  0  0  0  0  0  0  0
    4.6840    0.3050    1.7330 H   0  0  0  0  0  0  0  0  0  0  0  0
    2.2780    2.3870    3.3690 H   0  0  0  0  0  0  0  0  0  0  0  0
    3.0470    3.3370    1.9640 H   0  0  0  0  0  0  0  0  0  0  0  0
    4.9070    4.3030    3.7300 H   0  0  0  0  0  0  0  0  0  0  0  0
    7.0650    3.2640    4.6750 H   0  0  0  0  0  0  0  0  0  0  0  0
    8.1510    0.5800    4.9010 H   0  0  0  0  0  0  0  0  0  0  0  0
    7.6410   -1.7890    4.3750 H   0  0  0  0  0  0  0  0  0  0  0  0
    5.5090   -2.3790    3.2540 H   0  0  0  0  0  0  0  0  0  0  0  0
    3.8870   -0.6000    2.6590 H   0  0  0  0  0  0  0  0  0  0  0  0
   -3.0500    1.4940   -4.0920 H   0  0  0  0  0  0  0  0  0  0  0  0
   -7.0920    0.4290   -3.0560 H   0  0  0  0  0  0  0  0  0  0  0  0
   -5.6870    0.3440   -0.8560 H   0  0  0  0  0  0  0  0  0  0  0  0
  1 38  1  0  0  0  0
  1 39  1  0  0  0  0
  1 40  1  0  0  0  0
  1  2  1  0  0  0  0
  2  3  2  0  0  0  0
  3  4  1  0  0  0  0
  4 41  1  0  0  0  0
  4  5  1  0  0  0  0
  5  6  1  0  0  0  0
  6  7  2  0  0  0  0
  7 42  1  0  0  0  0
  7  8  1  0  0  0  0
  8  9  2  0  0  0  0
  9 10  1  0  0  0  0
 10  2  1  0  0  0  0
 10  5  2  0  0  0  0
  8 11  1  0  0  0  0
 11 12  2  0  0  0  0
 12 43  1  0  0  0  0
 12 13  1  0  0  0  0
 13 14  1  0  0  0  0
 14 15  1  0  0  0  0
 15 44  1  0  0  0  0
 15 45  1  0  0  0  0
 15 16  1  0  0  0  0
 16 46  1  0  0  0  0
 16 17  1  0  0  0  0
 17 47  1  0  0  0  0
 17 48  1  0  0  0  0
 16 18  1  0  0  0  0
 18 49  1  0  0  0  0
 18 50  1  0  0  0  0
 18 19  1  0  0  0  0
 19 20  2  0  0  0  0
 20 51  1  0  0  0  0
 20 21  1  0  0  0  0
 21 52  1  0  0  0  0
 21 22  1  0  0  0  0
 22 23  2  0  0  0  0
 23 53  1  0  0  0  0
 23 24  1  0  0  0  0
 24 54  1  0  0  0  0
 24 25  2  0  0  0  0
 25 55  1  0  0  0  0
 25 26  1  0  0  0  0
 26 56  1  0  0  0  0
 26 27  2  0  0  0  0
 27 19  1  0  0  0  0
 27 22  1  0  0  0  0
 13 28  2  0  0  0  0
 28 29  1  0  0  0  0
 29 30  2  0  0  0  0
 30 11  1  0  0  0  0
 30 31  1  0  0  0  0
 31 32  2  0  0  0  0
 32 57  1  0  0  0  0
 32 33  1  0  0  0  0
 33 34  1  0  0  0  0
 34 58  1  0  0  0  0
 34 35  2  0  0  0  0
 35 31  1  0  0  0  0
 35 59  1  0  0  0  0
 28 36  1  0  0  0  0
 36 37  3  0  0  0  0
M  END
>  <LOGBIO>
6.1000

>  <PRED_LOGBIO>
5.9000

>  <XV_RES>
0.3100

>  <WHL_TMPL>
1

>  <ANCH>
26-27;19-17

$$$$
ROW30
  -MTS-   01071501043D 0   0.00000     0.00000     0

 55 57  0  0  0  0  0  0  0  0999 V2000
   -4.9300    3.7980   -5.9550 C   0  0  0  0  0  0  0  0  0  0  0  0
   -4.2920    2.5560   -5.6450 O   0  0  0  0  0  0  0  0  0  0  0  0
   -4.4490    2.0500   -4.3820 C   0  0  0  0  0  0  0  0  0  0  0  0
   -3.5380    2.3920   -3.3790 C   0  0  0  0  0  0  0  0  0  0  0  0
   -3.6860    1.8880   -2.0830 C   0  0  0  0  0  0  0  0  0  0  0  0
   -2.6830    2.2370   -1.0080 C   0  0  0  0  0  0  0  0  0  0  0  0
   -1.3750    1.4470   -1.1850 N   0  0  0  0  0  0  0  0  0  0  0  0
   -0.3710    1.6220   -0.3300 C   0  0  0  0  0  0  0  0  0  0  0  0
   -0.4890    2.4160    0.6020 O   0  0  0  0  0  0  0  0  0  0  0  0
    0.9130    0.8470   -0.5040 C   0  0  0  0  0  0  0  0  0  0  0  0
    1.8940    1.2310    0.6030 C   0  0  0  0  0  0  0  0  0  0  0  0
    1.5920    2.6910    0.9300 C   0  0  0  0  0  0  0  0  0  0  0  0
    1.7380    0.3270    1.8400 C   0  0  0  0  0  0  0  0  0  0  0  0
    3.1790   -0.0720    2.2090 C   0  0  0  0  0  0  0  0  0  0  0  0
    3.4390    0.1620    3.7090 C   0  0  0  0  0  0  0  0  0  0  0  0
    4.8610   -0.2720    4.1080 C   0  0  0  0  0  0  0  0  0  0  0  0
    5.1370   -1.7340    3.7100 C   0  0  0  0  0  0  0  0  0  0  0  0
    4.8780   -1.9670    2.2100 C   0  0  0  0  0  0  0  0  0  0  0  0
    3.4550   -1.5340    1.8110 C   0  0  0  0  0  0  0  0  0  0  0  0
    4.0080    0.8010    1.4370 O   0  0  0  0  0  0  0  0  0  0  0  0
    3.2510    1.0520    0.1900 O   0  0  0  0  0  0  0  0  0  0  0  0
   -4.7590    1.0290   -1.8030 C   0  0  0  0  0  0  0  0  0  0  0  0
   -5.6790    0.6810   -2.8010 C   0  0  0  0  0  0  0  0  0  0  0  0
   -6.7550   -0.1520   -2.6080 O   0  0  0  0  0  0  0  0  0  0  0  0
   -7.8180    0.3230   -1.7940 C   0  0  0  0  0  0  0  0  0  0  0  0
   -5.5200    1.1940   -4.1040 C   0  0  0  0  0  0  0  0  0  0  0  0
   -4.5540    4.5740   -5.2910 H   0  0  0  0  0  0  0  0  0  0  0  0
   -4.7150    4.0690   -6.9860 H   0  0  0  0  0  0  0  0  0  0  0  0
   -6.0050    3.6970   -5.8220 H   0  0  0  0  0  0  0  0  0  0  0  0
   -2.7130    3.0510   -3.6070 H   0  0  0  0  0  0  0  0  0  0  0  0
   -3.1160    1.9070   -0.0660 H   0  0  0  0  0  0  0  0  0  0  0  0
   -2.4510    3.2970   -1.0830 H   0  0  0  0  0  0  0  0  0  0  0  0
   -1.2780    0.7950   -1.9500 H   0  0  0  0  0  0  0  0  0  0  0  0
    0.7030   -0.2190   -0.4480 H   0  0  0  0  0  0  0  0  0  0  0  0
    1.3490    1.0800   -1.4730 H   0  0  0  0  0  0  0  0  0  0  0  0
    1.7390    3.3000    0.0400 H   0  0  0  0  0  0  0  0  0  0  0  0
    2.2610    3.0320    1.7180 H   0  0  0  0  0  0  0  0  0  0  0  0
    0.5610    2.7820    1.2650 H   0  0  0  0  0  0  0  0  0  0  0  0
    1.2570    0.8610    2.6570 H   0  0  0  0  0  0  0  0  0  0  0  0
    1.1340   -0.5480    1.6130 H   0  0  0  0  0  0  0  0  0  0  0  0
    2.7120   -0.3980    4.2940 H   0  0  0  0  0  0  0  0  0  0  0  0
    3.3040    1.2160    3.9400 H   0  0  0  0  0  0  0  0  0  0  0  0
    5.5880    0.3780    3.6250 H   0  0  0  0  0  0  0  0  0  0  0  0
    4.9860   -0.1600    5.1830 H   0  0  0  0  0  0  0  0  0  0  0  0
    4.5010   -2.3950    4.2940 H   0  0  0  0  0  0  0  0  0  0  0  0
    6.1710   -1.9830    3.9410 H   0  0  0  0  0  0  0  0  0  0  0  0
    5.6040   -1.4070    1.6250 H   0  0  0  0  0  0  0  0  0  0  0  0
    5.0120   -3.0220    1.9790 H   0  0  0  0  0  0  0  0  0  0  0  0
    2.7290   -2.1830    2.2940 H   0  0  0  0  0  0  0  0  0  0  0  0
    3.3300   -1.6450    0.7360 H   0  0  0  0  0  0  0  0  0  0  0  0
   -4.8780    0.6310   -0.8060 H   0  0  0  0  0  0  0  0  0  0  0  0
   -8.7740    0.0610   -2.2420 H   0  0  0  0  0  0  0  0  0  0  0  0
   -7.7560    1.4090   -1.8020 H   0  0  0  0  0  0  0  0  0  0  0  0
   -7.6830   -0.1030   -0.8020 H   0  0  0  0  0  0  0  0  0  0  0  0
   -6.2200    0.9280   -4.8820 H   0  0  0  0  0  0  0  0  0  0  0  0
  1 27  1  0  0  0  0
  1 28  1  0  0  0  0
  1 29  1  0  0  0  0
  1  2  1  0  0  0  0
  2  3  1  0  0  0  0
  3  4  2  0  0  0  0
  4 30  1  0  0  0  0
  4  5  1  0  0  0  0
  5  6  1  0  0  0  0
  6 31  1  0  0  0  0
  6 32  1  0  0  0  0
  6  7  1  0  0  0  0
  7 33  1  0  0  0  0
  7  8  1  0  0  0  0
  8  9  2  0  0  0  0
  8 10  1  0  0  0  0
 10 34  1  0  0  0  0
 10 35  1  0  0  0  0
 10 11  1  0  0  0  0
 11 12  1  0  0  0  0
 12 36  1  0  0  0  0
 12 37  1  0  0  0  0
 12 38  1  0  0  0  0
 11 13  1  0  0  0  0
 13 39  1  0  0  0  0
 13 40  1  0  0  0  0
 13 14  1  0  0  0  0
 14 15  1  0  0  0  0
 15 41  1  0  0  0  0
 15 42  1  0  0  0  0
 15 16  1  0  0  0  0
 16 43  1  0  0  0  0
 16 44  1  0  0  0  0
 16 17  1  0  0  0  0
 17 45  1  0  0  0  0
 17 46  1  0  0  0  0
 17 18  1  0  0  0  0
 18 47  1  0  0  0  0
 18 48  1  0  0  0  0
 18 19  1  0  0  0  0
 19 14  1  0  0  0  0
 19 49  1  0  0  0  0
 19 50  1  0  0  0  0
 14 20  1  0  0  0  0
 20 21  1  0  0  0  0
 21 11  1  0  0  0  0
  5 22  2  0  0  0  0
 22 51  1  0  0  0  0
 22 23  1  0  0  0  0
 23 24  1  0  0  0  0
 24 25  1  0  0  0  0
 25 52  1  0  0  0  0
 25 53  1  0  0  0  0
 25 54  1  0  0  0  0
 23 26  2  0  0  0  0
 26  3  1  0  0  0  0
 26 55  1  0  0  0  0
M  END
>  <LOGBIO>
5.7700

>  <PRED_LOGBIO>
5.8200

>  <XV_RES>
-0.0290

>  <WHL_TMPL>
2

>  <ANCH>
57-58;49-50

$$$$
ROW31
  -MTS-   01071501043D 0   0.00000     0.00000     0

 37 39  0  0  1  0  0  0  0  0999 V2000
    3.5380   -1.9110   -0.0570 C   0  0  0  0  0  0  0  0  0  0  0  0
    2.7590   -0.9050    0.6790 N   0  0  0  0  0  0  0  0  0  0  0  0
    3.6090   -0.2800    1.7020 C   0  0  2  0  0  0  0  0  0  0  0  0
    4.3180    0.9540    1.1150 C   0  0  0  0  0  0  0  0  0  0  0  0
    5.1560    1.6600    2.1980 C   0  0  2  0  0  0  0  0  0  0  0  0
    6.0520    2.6930    1.5580 C   0  0  0  0  0  0  0  0  0  0  0  0
    6.7830    2.4650    0.3730 C   0  0  0  0  0  0  0  0  0  0  0  0
    7.5930    3.4650   -0.1800 C   0  0  0  0  0  0  0  0  0  0  0  0
    7.6830    4.7100    0.4340 C   0  0  0  0  0  0  0  0  0  0  0  0
    8.6790    5.9340   -0.2510 Cl  0  0  0  0  0  0  0  0  0  0  0  0
    6.9680    4.9690    1.5950 C   0  0  0  0  0  0  0  0  0  0  0  0
    7.0770    6.5280    2.3590 Cl  0  0  0  0  0  0  0  0  0  0  0  0
    6.1600    3.9720    2.1470 C   0  0  0  0  0  0  0  0  0  0  0  0
    5.9840    0.7100    3.0300 C   0  0  0  0  0  0  0  0  0  0  0  0
    7.0170    1.2470    3.8070 C   0  0  0  0  0  0  0  0  0  0  0  0
    7.8110    0.4060    4.5950 C   0  0  0  0  0  0  0  0  0  0  0  0
    7.5720   -0.9740    4.6060 C   0  0  0  0  0  0  0  0  0  0  0  0
    6.5390   -1.5110    3.8290 C   0  0  0  0  0  0  0  0  0  0  0  0
    5.7450   -0.6690    3.0410 C   0  0  0  0  0  0  0  0  0  0  0  0
    4.6430   -1.2970    2.2200 C   0  0  0  0  0  0  0  0  0  0  0  0
    3.8920   -2.6730    0.6350 H   0  0  0  0  0  0  0  0  0  0  0  0
    2.9080   -2.3740   -0.8140 H   0  0  0  0  0  0  0  0  0  0  0  0
    4.3890   -1.4320   -0.5360 H   0  0  0  0  0  0  0  0  0  0  0  0
    1.9680   -1.3500    1.1240 H   0  0  0  0  0  0  0  0  0  0  0  0
    2.9460    0.0210    2.5110 H   0  0  0  0  0  0  0  0  0  0  0  0
    4.9670    0.6450    0.2990 H   0  0  0  0  0  0  0  0  0  0  0  0
    3.5760    1.6460    0.7230 H   0  0  0  0  0  0  0  0  0  0  0  0
    4.5050    2.2450    2.8440 H   0  0  0  0  0  0  0  0  0  0  0  0
    6.7170    1.5040   -0.1160 H   0  0  0  0  0  0  0  0  0  0  0  0
    8.1490    3.2690   -1.0850 H   0  0  0  0  0  0  0  0  0  0  0  0
    5.6030    4.1850    3.0480 H   0  0  0  0  0  0  0  0  0  0  0  0
    7.2010    2.3120    3.7990 H   0  0  0  0  0  0  0  0  0  0  0  0
    8.6080    0.8200    5.1940 H   0  0  0  0  0  0  0  0  0  0  0  0
    8.1840   -1.6230    5.2130 H   0  0  0  0  0  0  0  0  0  0  0  0
    6.3540   -2.5750    3.8370 H   0  0  0  0  0  0  0  0  0  0  0  0
    5.0800   -1.8260    1.3770 H   0  0  0  0  0  0  0  0  0  0  0  0
    4.1360   -2.0520    2.8170 H   0  0  0  0  0  0  0  0  0  0  0  0
  1 21  1  0  0  0  0
  1 22  1  0  0  0  0
  1 23  1  0  0  0  0
  1  2  1  0  0  0  0
  2 24  1  0  0  0  0
  2  3  1  0  0  0  0
  3 25  1  0  0  0  0
  3  4  1  0  0  0  0
  4 26  1  0  0  0  0
  4 27  1  0  0  0  0
  4  5  1  0  0  0  0
  5 28  1  0  0  0  0
  5  6  1  0  0  0  0
  6  7  2  0  0  0  0
  7 29  1  0  0  0  0
  7  8  1  0  0  0  0
  8 30  1  0  0  0  0
  8  9  2  0  0  0  0
  9 10  1  0  0  0  0
  9 11  1  0  0  0  0
 11 12  1  0  0  0  0
 11 13  2  0  0  0  0
 13  6  1  0  0  0  0
 13 31  1  0  0  0  0
  5 14  1  0  0  0  0
 14 15  1  0  0  0  0
 15 32  1  0  0  0  0
 15 16  2  0  0  0  0
 16 33  1  0  0  0  0
 16 17  1  0  0  0  0
 17 34  1  0  0  0  0
 17 18  2  0  0  0  0
 18 35  1  0  0  0  0
 18 19  1  0  0  0  0
 19 14  2  0  0  0  0
 19 20  1  0  0  0  0
 20  3  1  0  0  0  0
 20 36  1  0  0  0  0
 20 37  1  0  0  0  0
M  END
>  <LOGBIO>
4.7700

>  <PRED_LOGBIO>
5.0200

>  <XV_RES>
-0.2980

>  <WHL_TMPL>
1

>  <ANCH>
48-49;19-20

$$$$
ROW32
  -MTS-   01071501043D 0   0.00000     0.00000     0

 50 53  0  0  1  0  0  0  0  0999 V2000
   -2.1880    0.9960    0.2220 C   0  0  0  0  0  0  0  0  0  0  0  0
   -0.9270    1.4830   -0.3540 N   0  0  0  0  0  0  0  0  0  0  0  0
    0.3520    1.1490    0.2880 C   0  0  2  0  0  0  0  0  0  0  0  0
    0.2610    0.4390    1.6510 C   0  0  0  0  0  0  0  0  0  0  0  0
    1.4720   -0.4910    1.8530 C   0  0  0  0  0  0  0  0  0  0  0  0
    2.7830    0.1230    1.4240 C   0  0  0  0  0  0  0  0  0  0  0  0
    4.0200   -0.3140    1.6980 C   0  0  0  0  0  0  0  0  0  0  0  0
    4.3750   -1.5370    2.5090 C   0  0  0  0  0  0  0  0  0  0  0  0
    5.7040   -2.0810    2.0440 C   0  0  0  0  0  0  0  0  0  0  0  0
    6.3070   -1.5280    1.1400 O   0  0  0  0  0  0  0  0  0  0  0  0
    6.2150   -3.1560    2.6170 O   0  0  0  0  0  0  0  0  0  0  0  0
    4.9750    0.6200    1.0610 C   0  0  0  0  0  0  0  0  0  0  0  0
    6.3720    0.6910    0.9930 C   0  0  0  0  0  0  0  0  0  0  0  0
    6.9860    1.7340    0.2890 C   0  0  0  0  0  0  0  0  0  0  0  0
    6.2040    2.7050   -0.3480 C   0  0  0  0  0  0  0  0  0  0  0  0
    4.8070    2.6330   -0.2800 C   0  0  0  0  0  0  0  0  0  0  0  0
    4.1930    1.5910    0.4240 C   0  0  0  0  0  0  0  0  0  0  0  0
    2.8380    1.2620    0.6640 N   0  0  0  0  0  0  0  0  0  0  0  0
    1.6440    1.9830    0.2000 C   0  0  0  0  0  0  0  0  0  0  0  0
   -0.9480    2.4630   -1.8050 S   0  0  0  0  0  0  0  0  0  0  0  0
   -0.2060    1.8050   -2.8350 O   0  0  0  0  0  0  0  0  0  0  0  0
   -0.3570    3.7350   -1.5300 O   0  0  0  0  0  0  0  0  0  0  0  0
   -2.6870    2.7010   -2.3580 C   0  0  0  0  0  0  0  0  0  0  0  0
   -3.2700    1.7900   -3.2460 C   0  0  0  0  0  0  0  0  0  0  0  0
   -4.5930    1.9710   -3.6670 C   0  0  0  0  0  0  0  0  0  0  0  0
   -5.3320    3.0640   -3.2000 C   0  0  0  0  0  0  0  0  0  0  0  0
   -6.6080    3.2390   -3.6060 F   0  0  0  0  0  0  0  0  0  0  0  0
   -4.7490    3.9760   -2.3120 C   0  0  0  0  0  0  0  0  0  0  0  0
   -3.4260    3.7940   -1.8910 C   0  0  0  0  0  0  0  0  0  0  0  0
   -2.2950    1.3770    1.2350 H   0  0  0  0  0  0  0  0  0  0  0  0
   -3.0220    1.3410   -0.3860 H   0  0  0  0  0  0  0  0  0  0  0  0
   -2.1810   -0.0920    0.2420 H   0  0  0  0  0  0  0  0  0  0  0  0
    0.8300    2.1050    0.4920 H   0  0  0  0  0  0  0  0  0  0  0  0
   -0.6180   -0.2010    1.6100 H   0  0  0  0  0  0  0  0  0  0  0  0
    0.2760    1.1950    2.4330 H   0  0  0  0  0  0  0  0  0  0  0  0
    1.3100   -1.3390    1.1910 H   0  0  0  0  0  0  0  0  0  0  0  0
    1.5380   -0.7260    2.9130 H   0  0  0  0  0  0  0  0  0  0  0  0
    3.6060   -2.2960    2.3770 H   0  0  0  0  0  0  0  0  0  0  0  0
    4.4410   -1.2680    3.5610 H   0  0  0  0  0  0  0  0  0  0  0  0
    7.0630   -3.3500    2.1880 H   0  0  0  0  0  0  0  0  0  0  0  0
    6.9750   -0.0580    1.4840 H   0  0  0  0  0  0  0  0  0  0  0  0
    8.0630    1.7890    0.2370 H   0  0  0  0  0  0  0  0  0  0  0  0
    6.6780    3.5090   -0.8910 H   0  0  0  0  0  0  0  0  0  0  0  0
    4.2040    3.3820   -0.7710 H   0  0  0  0  0  0  0  0  0  0  0  0
    1.5110    2.8140    0.8890 H   0  0  0  0  0  0  0  0  0  0  0  0
    1.7890    2.2580   -0.8430 H   0  0  0  0  0  0  0  0  0  0  0  0
   -2.7000    0.9460   -3.6070 H   0  0  0  0  0  0  0  0  0  0  0  0
   -5.0430    1.2680   -4.3530 H   0  0  0  0  0  0  0  0  0  0  0  0
   -5.3200    4.8190   -1.9510 H   0  0  0  0  0  0  0  0  0  0  0  0
   -2.9760    4.4970   -1.2060 H   0  0  0  0  0  0  0  0  0  0  0  0
  1 30  1  0  0  0  0
  1 31  1  0  0  0  0
  1 32  1  0  0  0  0
  1  2  1  0  0  0  0
  2  3  1  0  0  0  0
  3 33  1  0  0  0  0
  3  4  1  0  0  0  0
  4 34  1  0  0  0  0
  4 35  1  0  0  0  0
  4  5  1  0  0  0  0
  5 36  1  0  0  0  0
  5 37  1  0  0  0  0
  5  6  1  0  0  0  0
  6  7  2  0  0  0  0
  7  8  1  0  0  0  0
  8 38  1  0  0  0  0
  8 39  1  0  0  0  0
  8  9  1  0  0  0  0
  9 10  2  0  0  0  0
  9 11  1  0  0  0  0
 11 40  1  0  0  0  0
  7 12  1  0  0  0  0
 12 13  2  0  0  0  0
 13 41  1  0  0  0  0
 13 14  1  0  0  0  0
 14 42  1  0  0  0  0
 14 15  2  0  0  0  0
 15 43  1  0  0  0  0
 15 16  1  0  0  0  0
 16 44  1  0  0  0  0
 16 17  2  0  0  0  0
 17 12  1  0  0  0  0
 17 18  1  0  0  0  0
 18  6  1  0  0  0  0
 18 19  1  0  0  0  0
 19  3  1  0  0  0  0
 19 45  1  0  0  0  0
 19 46  1  0  0  0  0
  2 20  1  0  0  0  0
 20 21  2  0  0  0  0
 20 22  2  0  0  0  0
 20 23  1  0  0  0  0
 23 24  2  0  0  0  0
 24 47  1  0  0  0  0
 24 25  1  0  0  0  0
 25 48  1  0  0  0  0
 25 26  2  0  0  0  0
 26 27  1  0  0  0  0
 26 28  1  0  0  0  0
 28 49  1  0  0  0  0
 28 29  2  0  0  0  0
 29 23  1  0  0  0  0
 29 50  1  0  0  0  0
M  END
>  <LOGBIO>
4.4700

>  <PRED_LOGBIO>
5.0700

>  <XV_RES>
-0.8430

>  <WHL_TMPL>
2

>  <ANCH>
19-20;23-15

$$$$
ROW33
  -MTS-   01071501043D 0   0.00000     0.00000     0

 50 52  0  0  0  0  0  0  0  0999 V2000
  -10.1010    1.0490   -1.2980 C   0  0  0  0  0  0  0  0  0  0  0  0
   -9.1490    0.5410   -2.3770 C   0  0  0  0  0  0  0  0  0  0  0  0
   -7.8180    0.3230   -1.7940 N   0  0  0  0  0  0  0  0  0  0  0  0
   -6.7550   -0.1520   -2.6080 C   0  0  0  0  0  0  0  0  0  0  0  0
   -6.7960   -1.2690   -3.1220 O   0  0  0  0  0  0  0  0  0  0  0  0
   -5.6790    0.6810   -2.8010 C   0  0  0  0  0  0  0  0  0  0  0  0
   -4.7590    1.0290   -1.8030 C   0  0  0  0  0  0  0  0  0  0  0  0
   -3.6860    1.8880   -2.0830 C   0  0  0  0  0  0  0  0  0  0  0  0
   -2.6830    2.2370   -1.0080 N   0  0  0  0  0  0  0  0  0  0  0  0
   -1.3750    1.4470   -1.1850 S   0  0  0  0  0  0  0  0  0  0  0  0
   -0.7320    2.0060   -2.3340 O   0  0  0  0  0  0  0  0  0  0  0  0
   -1.6330    0.0470   -1.3200 O   0  0  0  0  0  0  0  0  0  0  0  0
   -0.1930    1.6610    0.2090 C   0  0  0  0  0  0  0  0  0  0  0  0
    0.5680    2.8320    0.3070 C   0  0  0  0  0  0  0  0  0  0  0  0
    1.4680    2.9940    1.3680 C   0  0  0  0  0  0  0  0  0  0  0  0
    2.2890    4.2570    1.4740 C   0  0  0  0  0  0  0  0  0  0  0  0
    1.6060    1.9860    2.3290 C   0  0  0  0  0  0  0  0  0  0  0  0
    2.7240    2.1880    3.6470 Cl  0  0  0  0  0  0  0  0  0  0  0  0
    0.8450    0.8150    2.2300 C   0  0  0  0  0  0  0  0  0  0  0  0
   -0.0540    0.6530    1.1700 C   0  0  0  0  0  0  0  0  0  0  0  0
   -1.0000   -0.8030    1.0470 Cl  0  0  0  0  0  0  0  0  0  0  0  0
   -3.5380    2.3920   -3.3790 C   0  0  0  0  0  0  0  0  0  0  0  0
   -4.4490    2.0500   -4.3820 C   0  0  0  0  0  0  0  0  0  0  0  0
   -5.5200    1.1940   -4.1040 C   0  0  0  0  0  0  0  0  0  0  0  0
   -6.4600    0.8030   -5.0270 O   0  0  0  0  0  0  0  0  0  0  0  0
   -7.4260    1.7100   -5.3730 C   0  0  0  0  0  0  0  0  0  0  0  0
   -8.1650    2.3720   -4.3850 C   0  0  0  0  0  0  0  0  0  0  0  0
   -9.1100    3.2610   -4.7210 N   0  0  0  0  0  0  0  0  0  0  0  0
   -9.3850    3.5490   -6.0000 C   0  0  0  0  0  0  0  0  0  0  0  0
   -8.6830    2.9220   -7.0370 C   0  0  0  0  0  0  0  0  0  0  0  0
   -9.0420    3.2970   -8.6970 Cl  0  0  0  0  0  0  0  0  0  0  0  0
   -7.6890    1.9890   -6.7200 C   0  0  0  0  0  0  0  0  0  0  0  0
   -9.7240    1.9860   -0.8940 H   0  0  0  0  0  0  0  0  0  0  0  0
  -11.0860    1.2100   -1.7300 H   0  0  0  0  0  0  0  0  0  0  0  0
  -10.1710    0.3120   -0.5000 H   0  0  0  0  0  0  0  0  0  0  0  0
   -9.0800    1.2780   -3.1750 H   0  0  0  0  0  0  0  0  0  0  0  0
   -9.5260   -0.3960   -2.7810 H   0  0  0  0  0  0  0  0  0  0  0  0
   -7.6590    0.5110   -0.8150 H   0  0  0  0  0  0  0  0  0  0  0  0
   -4.8780    0.6310   -0.8060 H   0  0  0  0  0  0  0  0  0  0  0  0
   -2.8500    2.9040   -0.2680 H   0  0  0  0  0  0  0  0  0  0  0  0
    0.4610    3.6090   -0.4340 H   0  0  0  0  0  0  0  0  0  0  0  0
    3.2360    4.0340    1.9600 H   0  0  0  0  0  0  0  0  0  0  0  0
    1.7450    4.9940    2.0620 H   0  0  0  0  0  0  0  0  0  0  0  0
    2.4760    4.6530    0.4790 H   0  0  0  0  0  0  0  0  0  0  0  0
    0.9520    0.0380    2.9720 H   0  0  0  0  0  0  0  0  0  0  0  0
   -2.7130    3.0510   -3.6070 H   0  0  0  0  0  0  0  0  0  0  0  0
   -4.3250    2.4490   -5.3780 H   0  0  0  0  0  0  0  0  0  0  0  0
   -7.9710    2.1660   -3.3430 H   0  0  0  0  0  0  0  0  0  0  0  0
  -10.1550    4.2700   -6.2340 H   0  0  0  0  0  0  0  0  0  0  0  0
   -7.1330    1.4920   -7.5020 H   0  0  0  0  0  0  0  0  0  0  0  0
  1 33  1  0  0  0  0
  1 34  1  0  0  0  0
  1 35  1  0  0  0  0
  1  2  1  0  0  0  0
  2 36  1  0  0  0  0
  2 37  1  0  0  0  0
  2  3  1  0  0  0  0
  3 38  1  0  0  0  0
  3  4  1  0  0  0  0
  4  5  2  0  0  0  0
  4  6  1  0  0  0  0
  6  7  2  0  0  0  0
  7 39  1  0  0  0  0
  7  8  1  0  0  0  0
  8  9  1  0  0  0  0
  9 40  1  0  0  0  0
  9 10  1  0  0  0  0
 10 11  2  0  0  0  0
 10 12  2  0  0  0  0
 10 13  1  0  0  0  0
 13 14  2  0  0  0  0
 14 41  1  0  0  0  0
 14 15  1  0  0  0  0
 15 16  1  0  0  0  0
 16 42  1  0  0  0  0
 16 43  1  0  0  0  0
 16 44  1  0  0  0  0
 15 17  2  0  0  0  0
 17 18  1  0  0  0  0
 17 19  1  0  0  0  0
 19 45  1  0  0  0  0
 19 20  2  0  0  0  0
 20 13  1  0  0  0  0
 20 21  1  0  0  0  0
  8 22  2  0  0  0  0
 22 46  1  0  0  0  0
 22 23  1  0  0  0  0
 23 47  1  0  0  0  0
 23 24  2  0  0  0  0
 24  6  1  0  0  0  0
 24 25  1  0  0  0  0
 25 26  1  0  0  0  0
 26 27  2  0  0  0  0
 27 48  1  0  0  0  0
 27 28  1  0  0  0  0
 28 29  2  0  0  0  0
 29 49  1  0  0  0  0
 29 30  1  0  0  0  0
 30 31  1  0  0  0  0
 30 32  2  0  0  0  0
 32 26  1  0  0  0  0
 32 50  1  0  0  0  0
M  END
>  <LOGBIO>
6.4400

>  <PRED_LOGBIO>
6.5900

>  <XV_RES>
-0.0910

>  <WHL_TMPL>
2

>  <ANCH>
62-63;39-40

$$$$
ROW34
  -MTS-   01071501043D 0   0.00000     0.00000     0

 53 55  0  0  0  0  0  0  0  0999 V2000
    8.7770   -2.8890    1.3760 N   0  0  0  0  0  0  0  0  0  0  0  0
    7.5680   -3.4220    2.0190 C   0  0  0  0  0  0  0  0  0  0  0  0
    6.4290   -2.4130    1.8790 C   0  0  0  0  0  0  0  0  0  0  0  0
    5.6450   -2.6820    0.5810 C   0  0  0  0  0  0  0  0  0  0  0  0
    4.5350   -1.6370    0.3670 C   0  0  0  0  0  0  0  0  0  0  0  0
    5.0970   -0.2040    0.3980 C   0  0  0  0  0  0  0  0  0  0  0  0
    3.9580    0.8060    0.2580 C   0  0  0  0  0  0  0  0  0  0  0  0
    2.7480    0.2720    0.9010 N   0  0  0  0  0  0  0  0  0  0  0  0
    1.5540    1.0310    0.9020 C   0  0  0  0  0  0  0  0  0  0  0  0
    0.6700    0.9010   -0.0970 N   0  0  0  0  0  0  0  0  0  0  0  0
   -0.4660    1.6110   -0.1130 C   0  0  0  0  0  0  0  0  0  0  0  0
   -1.3750    1.4470   -1.1850 N   0  0  0  0  0  0  0  0  0  0  0  0
   -2.6830    2.2370   -1.0080 C   0  0  0  0  0  0  0  0  0  0  0  0
   -3.6860    1.8880   -2.0830 C   0  0  0  0  0  0  0  0  0  0  0  0
   -3.5380    2.3920   -3.3790 C   0  0  0  0  0  0  0  0  0  0  0  0
   -4.4490    2.0500   -4.3820 C   0  0  0  0  0  0  0  0  0  0  0  0
   -5.5200    1.1940   -4.1040 C   0  0  0  0  0  0  0  0  0  0  0  0
   -5.6790    0.6810   -2.8010 C   0  0  0  0  0  0  0  0  0  0  0  0
   -4.7590    1.0290   -1.8030 C   0  0  0  0  0  0  0  0  0  0  0  0
   -4.9500    0.3880   -0.1970 Cl  0  0  0  0  0  0  0  0  0  0  0  0
   -0.7540    2.4750    0.8700 N   0  0  0  0  0  0  0  0  0  0  0  0
    0.0900    2.6500    1.8960 C   0  0  0  0  0  0  0  0  0  0  0  0
    1.2860    1.9240    1.9460 C   0  0  0  0  0  0  0  0  0  0  0  0
    2.1950    2.0890    3.0170 N   0  3  0  0  0  0  0  0  0  0  0  0
    2.0960    1.3770    4.0310 O   0  0  0  0  0  0  0  0  0  0  0  0
    3.1340    2.9850    2.9420 O   0  5  0  0  0  0  0  0  0  0  0  0
    5.8800    0.0650    1.6960 C   0  0  0  0  0  0  0  0  0  0  0  0
    6.9910   -0.9800    1.9100 C   0  0  0  0  0  0  0  0  0  0  0  0
    8.5930   -2.7230    0.3970 H   0  0  0  0  0  0  0  0  0  0  0  0
    9.5300   -3.5560    1.4690 H   0  0  0  0  0  0  0  0  0  0  0  0
    7.2850   -4.3570    1.5390 H   0  0  0  0  0  0  0  0  0  0  0  0
    7.7660   -3.6010    3.0740 H   0  0  0  0  0  0  0  0  0  0  0  0
    5.7870   -2.5790    2.7410 H   0  0  0  0  0  0  0  0  0  0  0  0
    6.3280   -2.6630   -0.2660 H   0  0  0  0  0  0  0  0  0  0  0  0
    5.2030   -3.6760    0.6230 H   0  0  0  0  0  0  0  0  0  0  0  0
    3.7790   -1.7460    1.1420 H   0  0  0  0  0  0  0  0  0  0  0  0
    4.0500   -1.8140   -0.5910 H   0  0  0  0  0  0  0  0  0  0  0  0
    5.7390   -0.0380   -0.4640 H   0  0  0  0  0  0  0  0  0  0  0  0
    3.7590    0.9840   -0.7960 H   0  0  0  0  0  0  0  0  0  0  0  0
    4.2410    1.7400    0.7380 H   0  0  0  0  0  0  0  0  0  0  0  0
    2.7700   -0.6360    1.3420 H   0  0  0  0  0  0  0  0  0  0  0  0
   -1.1840    0.8670   -1.9890 H   0  0  0  0  0  0  0  0  0  0  0  0
   -2.4300    3.2850   -1.1530 H   0  0  0  0  0  0  0  0  0  0  0  0
   -3.1080    1.9760   -0.0410 H   0  0  0  0  0  0  0  0  0  0  0  0
   -2.7130    3.0510   -3.6070 H   0  0  0  0  0  0  0  0  0  0  0  0
   -4.3250    2.4490   -5.3780 H   0  0  0  0  0  0  0  0  0  0  0  0
   -6.2200    0.9280   -4.8820 H   0  0  0  0  0  0  0  0  0  0  0  0
   -6.5050    0.0240   -2.5730 H   0  0  0  0  0  0  0  0  0  0  0  0
   -0.1530    3.3480    2.6830 H   0  0  0  0  0  0  0  0  0  0  0  0
    5.1970    0.0460    2.5430 H   0  0  0  0  0  0  0  0  0  0  0  0
    6.3220    1.0590    1.6540 H   0  0  0  0  0  0  0  0  0  0  0  0
    7.7460   -0.8700    1.1350 H   0  0  0  0  0  0  0  0  0  0  0  0
    7.4760   -0.8030    2.8680 H   0  0  0  0  0  0  0  0  0  0  0  0
  1 29  1  0  0  0  0
  1 30  1  0  0  0  0
  1  2  1  0  0  0  0
  2 31  1  0  0  0  0
  2 32  1  0  0  0  0
  2  3  1  0  0  0  0
  3 33  1  0  0  0  0
  3  4  1  0  0  0  0
  4 34  1  0  0  0  0
  4 35  1  0  0  0  0
  4  5  1  0  0  0  0
  5 36  1  0  0  0  0
  5 37  1  0  0  0  0
  5  6  1  0  0  0  0
  6 38  1  0  0  0  0
  6  7  1  0  0  0  0
  7 39  1  0  0  0  0
  7 40  1  0  0  0  0
  7  8  1  0  0  0  0
  8 41  1  0  0  0  0
  8  9  1  0  0  0  0
  9 10  1  0  0  0  0
 10 11  2  0  0  0  0
 11 12  1  0  0  0  0
 12 42  1  0  0  0  0
 12 13  1  0  0  0  0
 13 43  1  0  0  0  0
 13 44  1  0  0  0  0
 13 14  1  0  0  0  0
 14 15  2  0  0  0  0
 15 45  1  0  0  0  0
 15 16  1  0  0  0  0
 16 46  1  0  0  0  0
 16 17  2  0  0  0  0
 17 47  1  0  0  0  0
 17 18  1  0  0  0  0
 18 48  1  0  0  0  0
 18 19  2  0  0  0  0
 19 14  1  0  0  0  0
 19 20  1  0  0  0  0
 11 21  1  0  0  0  0
 21 22  2  0  0  0  0
 22 49  1  0  0  0  0
 22 23  1  0  0  0  0
 23  9  2  0  0  0  0
 23 24  1  0  0  0  0
 24 25  2  0  0  0  0
 24 26  1  0  0  0  0
  6 27  1  0  0  0  0
 27 50  1  0  0  0  0
 27 51  1  0  0  0  0
 27 28  1  0  0  0  0
 28  3  1  0  0  0  0
 28 52  1  0  0  0  0
 28 53  1  0  0  0  0
M  CHG  2  24   1  26  -1
M  END
>  <LOGBIO>
5.8500

>  <PRED_LOGBIO>
5.1800

>  <XV_RES>
0.8540

>  <WHL_TMPL>
2

>  <ANCH>
53-70;30-31

$$$$
ROW35
  -MTS-   01071501043D 0   0.00000     0.00000     0

 45 48  0  0  1  0  0  0  0  0999 V2000
    9.2980   -1.0050   -4.7550 C   0  0  0  0  0  0  0  0  0  0  0  0
    8.4680    0.2240   -5.0360 C   0  0  0  0  0  0  0  0  0  0  0  0
    8.4590    0.8040   -6.2440 C   0  0  0  0  0  0  0  0  0  0  0  0
    7.3600    2.1820   -6.0860 S   0  0  0  0  0  0  0  0  0  0  0  0
    6.9780    1.8850   -4.3840 C   0  0  0  0  0  0  0  0  0  0  0  0
    7.6700    0.8120   -4.0470 N   0  0  0  0  0  0  0  0  0  0  0  0
    6.0540    2.6890   -3.5010 C   0  0  2  0  0  0  0  0  0  0  0  0
    6.0530    4.1450   -3.9590 C   0  0  0  0  0  0  0  0  0  0  0  0
    6.5060    2.6170   -2.1460 O   0  0  0  0  0  0  0  0  0  0  0  0
    4.6540    2.1310   -3.5960 C   0  0  0  0  0  0  0  0  0  0  0  0
    3.7080    2.4790   -4.4470 N   0  0  0  0  0  0  0  0  0  0  0  0
    2.4390    1.7860   -4.3300 N   0  0  0  0  0  0  0  0  0  0  0  0
    2.3480    0.8710   -3.3830 C   0  0  0  0  0  0  0  0  0  0  0  0
    1.2630    0.0910   -3.0810 N   0  0  0  0  0  0  0  0  0  0  0  0
    0.3390    0.5280   -2.1680 C   0  0  0  0  0  0  0  0  0  0  0  0
    0.3680    0.2850   -0.7080 C   0  0  0  0  0  0  0  0  0  0  0  0
   -0.7120    0.8780   -0.1810 C   0  0  0  0  0  0  0  0  0  0  0  0
   -1.4330    1.4820   -1.1770 N   0  0  0  0  0  0  0  0  0  0  0  0
   -2.6830    2.2370   -1.0080 C   0  0  0  0  0  0  0  0  0  0  0  0
   -3.6860    1.8880   -2.0830 C   0  0  0  0  0  0  0  0  0  0  0  0
   -4.7590    1.0290   -1.8030 C   0  0  0  0  0  0  0  0  0  0  0  0
   -4.9070    0.5310   -0.5570 F   0  0  0  0  0  0  0  0  0  0  0  0
   -5.6790    0.6810   -2.8010 C   0  0  0  0  0  0  0  0  0  0  0  0
   -5.5200    1.1940   -4.1040 C   0  0  0  0  0  0  0  0  0  0  0  0
   -4.4490    2.0500   -4.3820 C   0  0  0  0  0  0  0  0  0  0  0  0
   -3.5380    2.3920   -3.3790 C   0  0  0  0  0  0  0  0  0  0  0  0
   -2.5070    3.2160   -3.6640 F   0  0  0  0  0  0  0  0  0  0  0  0
   -0.7400    1.2420   -2.4280 N   0  0  0  0  0  0  0  0  0  0  0  0
    3.9300    0.8680   -2.5890 S   0  0  0  0  0  0  0  0  0  0  0  0
    9.5970   -1.0090   -3.7080 H   0  0  0  0  0  0  0  0  0  0  0  0
    8.7110   -1.8960   -4.9670 H   0  0  0  0  0  0  0  0  0  0  0  0
   10.1850   -0.9960   -5.3850 H   0  0  0  0  0  0  0  0  0  0  0  0
    9.0050    0.4960   -7.1240 H   0  0  0  0  0  0  0  0  0  0  0  0
    5.3870    4.7250   -3.3240 H   0  0  0  0  0  0  0  0  0  0  0  0
    7.0620    4.5470   -3.8910 H   0  0  0  0  0  0  0  0  0  0  0  0
    5.7100    4.2000   -4.9900 H   0  0  0  0  0  0  0  0  0  0  0  0
    7.4050    2.9710   -2.0600 H   0  0  0  0  0  0  0  0  0  0  0  0
    1.1440   -0.8050   -3.5310 H   0  0  0  0  0  0  0  0  0  0  0  0
    1.1210   -0.2690   -0.1670 H   0  0  0  0  0  0  0  0  0  0  0  0
   -0.9730    0.8800    0.8670 H   0  0  0  0  0  0  0  0  0  0  0  0
   -2.4300    3.2850   -1.1530 H   0  0  0  0  0  0  0  0  0  0  0  0
   -3.1170    1.9840   -0.0430 H   0  0  0  0  0  0  0  0  0  0  0  0
   -6.5050    0.0240   -2.5730 H   0  0  0  0  0  0  0  0  0  0  0  0
   -6.2200    0.9280   -4.8820 H   0  0  0  0  0  0  0  0  0  0  0  0
   -4.3250    2.4490   -5.3780 H   0  0  0  0  0  0  0  0  0  0  0  0
  1 30  1  0  0  0  0
  1 31  1  0  0  0  0
  1 32  1  0  0  0  0
  1  2  1  0  0  0  0
  2  3  2  0  0  0  0
  3 33  1  0  0  0  0
  3  4  1  0  0  0  0
  4  5  1  0  0  0  0
  5  6  2  0  0  0  0
  6  2  1  0  0  0  0
  5  7  1  0  0  0  0
  7  8  1  0  0  0  0
  8 34  1  0  0  0  0
  8 35  1  0  0  0  0
  8 36  1  0  0  0  0
  7  9  1  0  0  0  0
  9 37  1  0  0  0  0
  7 10  1  0  0  0  0
 10 11  2  0  0  0  0
 11 12  1  0  0  0  0
 12 13  2  0  0  0  0
 13 14  1  0  0  0  0
 14 38  1  0  0  0  0
 14 15  1  0  0  0  0
 15 16  1  0  0  0  0
 16 39  1  0  0  0  0
 16 17  2  0  0  0  0
 17 40  1  0  0  0  0
 17 18  1  0  0  0  0
 18 19  1  0  0  0  0
 19 41  1  0  0  0  0
 19 42  1  0  0  0  0
 19 20  1  0  0  0  0
 20 21  2  0  0  0  0
 21 22  1  0  0  0  0
 21 23  1  0  0  0  0
 23 43  1  0  0  0  0
 23 24  2  0  0  0  0
 24 44  1  0  0  0  0
 24 25  1  0  0  0  0
 25 45  1  0  0  0  0
 25 26  2  0  0  0  0
 26 20  1  0  0  0  0
 26 27  1  0  0  0  0
 18 28  1  0  0  0  0
 28 15  2  0  0  0  0
 13 29  1  0  0  0  0
 29 10  1  0  0  0  0
M  END
>  <LOGBIO>
5.7200

>  <PRED_LOGBIO>
6.2300

>  <XV_RES>
-0.6110

>  <WHL_TMPL>
2

>  <ANCH>
50-53;30-33

$$$$
ROW36
  -MTS-   01071501043D 0   0.00000     0.00000     0

 49 51  0  0  1  0  0  0  0  0999 V2000
    4.5200   -1.7390    1.8760 C   0  0  0  0  0  0  0  0  0  0  0  0
    3.9750   -0.3580    1.7280 C   0  0  2  0  0  0  0  0  0  0  0  0
    3.7660    0.1440    3.0940 N   0  0  0  0  0  0  0  0  0  0  0  0
    4.7050   -0.0340    4.0180 C   0  0  0  0  0  0  0  0  0  0  0  0
    5.7480   -0.6190    3.7310 O   0  0  0  0  0  0  0  0  0  0  0  0
    4.4950    0.4710    5.3930 C   0  0  0  0  0  0  0  0  0  0  0  0
    5.4410    0.2920    6.3250 C   0  0  0  0  0  0  0  0  0  0  0  0
    5.2310    0.7970    7.7000 C   0  0  0  0  0  0  0  0  0  0  0  0
    5.6390    2.0930    8.0390 C   0  0  0  0  0  0  0  0  0  0  0  0
    5.4400    2.5710    9.3400 C   0  0  0  0  0  0  0  0  0  0  0  0
    4.8340    1.7540   10.3010 C   0  0  0  0  0  0  0  0  0  0  0  0
    4.6420    2.2150   11.5560 F   0  0  0  0  0  0  0  0  0  0  0  0
    4.4260    0.4580    9.9620 C   0  0  0  0  0  0  0  0  0  0  0  0
    4.6250   -0.0200    8.6620 C   0  0  0  0  0  0  0  0  0  0  0  0
    4.9750    0.6200    1.0610 C   0  0  0  0  0  0  0  0  0  0  0  0
    4.6180    1.3120   -0.1130 C   0  0  0  0  0  0  0  0  0  0  0  0
    5.4950    2.2100   -0.7380 C   0  0  0  0  0  0  0  0  0  0  0  0
    6.7620    2.4460   -0.2090 C   0  0  0  0  0  0  0  0  0  0  0  0
    7.6860    3.3120   -0.7270 F   0  0  0  0  0  0  0  0  0  0  0  0
    7.1340    1.7510    0.9490 C   0  0  0  0  0  0  0  0  0  0  0  0
    6.2530    0.8700    1.5880 C   0  0  0  0  0  0  0  0  0  0  0  0
    8.3900    1.9680    1.5640 N   0  0  0  0  0  0  0  0  0  0  0  0
    9.6430    1.4290    1.0170 C   0  0  0  0  0  0  0  0  0  0  0  0
   10.5370    0.8190    2.1130 C   0  0  0  0  0  0  0  0  0  0  0  0
   10.7260    1.7320    3.1980 O   0  0  0  0  0  0  0  0  0  0  0  0
    9.4850    2.0830    3.8170 C   0  0  0  0  0  0  0  0  0  0  0  0
    8.5430    2.7510    2.7990 C   0  0  0  0  0  0  0  0  0  0  0  0
    3.7030   -2.4540    1.9530 H   0  0  0  0  0  0  0  0  0  0  0  0
    5.0490   -1.9670    0.9530 H   0  0  0  0  0  0  0  0  0  0  0  0
    5.1670   -1.7290    2.7510 H   0  0  0  0  0  0  0  0  0  0  0  0
    3.0410   -0.3710    1.1700 H   0  0  0  0  0  0  0  0  0  0  0  0
    2.9100    0.6250    3.3300 H   0  0  0  0  0  0  0  0  0  0  0  0
    3.5800    0.9850    5.6460 H   0  0  0  0  0  0  0  0  0  0  0  0
    6.3570   -0.2220    6.0730 H   0  0  0  0  0  0  0  0  0  0  0  0
    6.1070    2.7230    7.2980 H   0  0  0  0  0  0  0  0  0  0  0  0
    5.7550    3.5710    9.6020 H   0  0  0  0  0  0  0  0  0  0  0  0
    3.9590   -0.1720   10.7040 H   0  0  0  0  0  0  0  0  0  0  0  0
    4.3110   -1.0190    8.4000 H   0  0  0  0  0  0  0  0  0  0  0  0
    3.6420    1.1460   -0.5440 H   0  0  0  0  0  0  0  0  0  0  0  0
    5.1860    2.7230   -1.6370 H   0  0  0  0  0  0  0  0  0  0  0  0
    6.5600    0.3760    2.4980 H   0  0  0  0  0  0  0  0  0  0  0  0
   10.1850    2.2230    0.5070 H   0  0  0  0  0  0  0  0  0  0  0  0
    9.4150    0.6700    0.2720 H   0  0  0  0  0  0  0  0  0  0  0  0
   10.0810   -0.0960    2.4840 H   0  0  0  0  0  0  0  0  0  0  0  0
   11.5040    0.5580    1.6870 H   0  0  0  0  0  0  0  0  0  0  0  0
    9.0130    1.1880    4.2150 H   0  0  0  0  0  0  0  0  0  0  0  0
    9.6730    2.7680    4.6410 H   0  0  0  0  0  0  0  0  0  0  0  0
    8.9210    3.7410    2.5530 H   0  0  0  0  0  0  0  0  0  0  0  0
    7.5660    2.8990    3.2550 H   0  0  0  0  0  0  0  0  0  0  0  0
  1 28  1  0  0  0  0
  1 29  1  0  0  0  0
  1 30  1  0  0  0  0
  1  2  1  0  0  0  0
  2 31  1  0  0  0  0
  2  3  1  0  0  0  0
  3 32  1  0  0  0  0
  3  4  1  0  0  0  0
  4  5  2  0  0  0  0
  4  6  1  0  0  0  0
  6 33  1  0  0  0  0
  6  7  2  0  0  0  0
  7 34  1  0  0  0  0
  7  8  1  0  0  0  0
  8  9  2  0  0  0  0
  9 35  1  0  0  0  0
  9 10  1  0  0  0  0
 10 36  1  0  0  0  0
 10 11  2  0  0  0  0
 11 12  1  0  0  0  0
 11 13  1  0  0  0  0
 13 37  1  0  0  0  0
 13 14  2  0  0  0  0
 14  8  1  0  0  0  0
 14 38  1  0  0  0  0
  2 15  1  0  0  0  0
 15 16  2  0  0  0  0
 16 39  1  0  0  0  0
 16 17  1  0  0  0  0
 17 40  1  0  0  0  0
 17 18  2  0  0  0  0
 18 19  1  0  0  0  0
 18 20  1  0  0  0  0
 20 21  2  0  0  0  0
 21 15  1  0  0  0  0
 21 41  1  0  0  0  0
 20 22  1  0  0  0  0
 22 23  1  0  0  0  0
 23 42  1  0  0  0  0
 23 43  1  0  0  0  0
 23 24  1  0  0  0  0
 24 44  1  0  0  0  0
 24 45  1  0  0  0  0
 24 25  1  0  0  0  0
 25 26  1  0  0  0  0
 26 46  1  0  0  0  0
 26 47  1  0  0  0  0
 26 27  1  0  0  0  0
 27 22  1  0  0  0  0
 27 48  1  0  0  0  0
 27 49  1  0  0  0  0
M  END
>  <LOGBIO>
4.7200

>  <PRED_LOGBIO>
4.4900

>  <XV_RES>
0.2160

>  <WHL_TMPL>
2

>  <ANCH>
1-19;27-26

$$$$
ROW37
  -MTS-   01071501043D 0   0.00000     0.00000     0

 62 65  0  0  0  0  0  0  0  0999 V2000
    8.5850   -0.5180   -5.5040 C   0  0  0  0  0  0  0  0  0  0  0  0
    7.3550   -1.0550   -5.0100 O   0  0  0  0  0  0  0  0  0  0  0  0
    6.3010   -1.1050   -5.8530 C   0  0  0  0  0  0  0  0  0  0  0  0
    6.4160   -0.6990   -6.9970 O   0  0  0  0  0  0  0  0  0  0  0  0
    5.0070   -1.6510   -5.3880 C   0  0  0  0  0  0  0  0  0  0  0  0
    4.7340   -3.0170   -5.5270 C   0  0  0  0  0  0  0  0  0  0  0  0
    3.5100   -3.5350   -5.0870 C   0  0  0  0  0  0  0  0  0  0  0  0
    2.5580   -2.6860   -4.5090 C   0  0  0  0  0  0  0  0  0  0  0  0
    2.8310   -1.3200   -4.3700 C   0  0  0  0  0  0  0  0  0  0  0  0
    1.8050   -0.4050   -3.7460 C   0  0  0  0  0  0  0  0  0  0  0  0
    2.0150   -0.3460   -2.3330 O   0  0  0  0  0  0  0  0  0  0  0  0
    1.1750    0.4400   -1.5900 C   0  0  0  0  0  0  0  0  0  0  0  0
    1.3270    1.8320   -1.6010 C   0  0  0  0  0  0  0  0  0  0  0  0
    0.4680    2.6360   -0.8420 C   0  0  0  0  0  0  0  0  0  0  0  0
   -0.5430    2.0480   -0.0720 C   0  0  0  0  0  0  0  0  0  0  0  0
   -1.4020    2.8520    0.6870 C   0  0  0  0  0  0  0  0  0  0  0  0
   -2.4130    2.2640    1.4570 C   0  0  0  0  0  0  0  0  0  0  0  0
   -2.5650    0.8720    1.4680 C   0  0  0  0  0  0  0  0  0  0  0  0
   -1.7060    0.0680    0.7090 C   0  0  0  0  0  0  0  0  0  0  0  0
   -0.6950    0.6560   -0.0610 C   0  0  0  0  0  0  0  0  0  0  0  0
    0.1640   -0.1470   -0.8200 C   0  0  0  0  0  0  0  0  0  0  0  0
   -3.3390    3.1310    2.2760 C   0  0  0  0  0  0  0  0  0  0  0  0
   -4.5560    3.5130    1.4340 C   0  0  0  0  0  0  0  0  0  0  0  0
   -5.2920    2.2490    1.0010 C   0  0  0  0  0  0  0  0  0  0  0  0
   -5.4570    4.3570    2.2310 N   0  0  0  0  0  0  0  0  0  0  0  0
   -5.8990    3.6150    3.4210 C   0  0  0  0  0  0  0  0  0  0  0  0
   -6.6280    4.7250    1.4210 C   0  0  0  0  0  0  0  0  0  0  0  0
   -2.6290    4.3490    2.6930 N   0  0  0  0  0  0  0  0  0  0  0  0
   -2.5750    5.5290    2.0000 C   0  0  0  0  0  0  0  0  0  0  0  0
   -1.8340    6.3910    2.7090 C   0  0  0  0  0  0  0  0  0  0  0  0
   -1.4160    5.7320    3.8710 N   0  0  0  0  0  0  0  0  0  0  0  0
   -1.9030    4.5060    3.8440 C   0  0  0  0  0  0  0  0  0  0  0  0
    4.0560   -0.8030   -4.8100 C   0  0  0  0  0  0  0  0  0  0  0  0
    8.9270   -1.1130   -6.3480 H   0  0  0  0  0  0  0  0  0  0  0  0
    9.3340   -0.5440   -4.7150 H   0  0  0  0  0  0  0  0  0  0  0  0
    8.4300    0.5100   -5.8230 H   0  0  0  0  0  0  0  0  0  0  0  0
    5.4680   -3.6720   -5.9730 H   0  0  0  0  0  0  0  0  0  0  0  0
    3.2990   -4.5890   -5.1950 H   0  0  0  0  0  0  0  0  0  0  0  0
    1.6140   -3.0850   -4.1700 H   0  0  0  0  0  0  0  0  0  0  0  0
    0.8070   -0.7870   -3.9490 H   0  0  0  0  0  0  0  0  0  0  0  0
    1.9040    0.5930   -4.1690 H   0  0  0  0  0  0  0  0  0  0  0  0
    2.1060    2.2860   -2.1950 H   0  0  0  0  0  0  0  0  0  0  0  0
    0.5850    3.7100   -0.8500 H   0  0  0  0  0  0  0  0  0  0  0  0
   -1.2850    3.9250    0.6790 H   0  0  0  0  0  0  0  0  0  0  0  0
   -3.3440    0.4190    2.0620 H   0  0  0  0  0  0  0  0  0  0  0  0
   -1.8230   -1.0050    0.7170 H   0  0  0  0  0  0  0  0  0  0  0  0
    0.0470   -1.2210   -0.8120 H   0  0  0  0  0  0  0  0  0  0  0  0
   -3.6660    2.5820    3.1560 H   0  0  0  0  0  0  0  0  0  0  0  0
   -4.2290    4.0620    0.5530 H   0  0  0  0  0  0  0  0  0  0  0  0
   -5.6190    1.7000    1.8810 H   0  0  0  0  0  0  0  0  0  0  0  0
   -6.1580    2.5210    0.4010 H   0  0  0  0  0  0  0  0  0  0  0  0
   -4.6250    1.6250    0.4110 H   0  0  0  0  0  0  0  0  0  0  0  0
   -6.4240    2.7140    3.1120 H   0  0  0  0  0  0  0  0  0  0  0  0
   -6.5660    4.2400    4.0110 H   0  0  0  0  0  0  0  0  0  0  0  0
   -5.0330    3.3430    4.0200 H   0  0  0  0  0  0  0  0  0  0  0  0
   -7.1530    3.8240    1.1120 H   0  0  0  0  0  0  0  0  0  0  0  0
   -7.2950    5.3500    2.0110 H   0  0  0  0  0  0  0  0  0  0  0  0
   -6.3010    5.2740    0.5400 H   0  0  0  0  0  0  0  0  0  0  0  0
   -3.0480    5.7300    1.0500 H   0  0  0  0  0  0  0  0  0  0  0  0
   -1.6010    7.4090    2.4340 H   0  0  0  0  0  0  0  0  0  0  0  0
   -1.7550    3.7520    4.6030 H   0  0  0  0  0  0  0  0  0  0  0  0
    4.2660    0.2510   -4.7030 H   0  0  0  0  0  0  0  0  0  0  0  0
  1 34  1  0  0  0  0
  1 35  1  0  0  0  0
  1 36  1  0  0  0  0
  1  2  1  0  0  0  0
  2  3  1  0  0  0  0
  3  4  2  0  0  0  0
  3  5  1  0  0  0  0
  5  6  2  0  0  0  0
  6 37  1  0  0  0  0
  6  7  1  0  0  0  0
  7 38  1  0  0  0  0
  7  8  2  0  0  0  0
  8 39  1  0  0  0  0
  8  9  1  0  0  0  0
  9 10  1  0  0  0  0
 10 40  1  0  0  0  0
 10 41  1  0  0  0  0
 10 11  1  0  0  0  0
 11 12  1  0  0  0  0
 12 13  2  0  0  0  0
 13 42  1  0  0  0  0
 13 14  1  0  0  0  0
 14 43  1  0  0  0  0
 14 15  2  0  0  0  0
 15 16  1  0  0  0  0
 16 44  1  0  0  0  0
 16 17  2  0  0  0  0
 17 18  1  0  0  0  0
 18 45  1  0  0  0  0
 18 19  2  0  0  0  0
 19 46  1  0  0  0  0
 19 20  1  0  0  0  0
 20 15  1  0  0  0  0
 20 21  2  0  0  0  0
 21 12  1  0  0  0  0
 21 47  1  0  0  0  0
 17 22  1  0  0  0  0
 22 48  1  0  0  0  0
 22 23  1  0  0  0  0
 23 49  1  0  0  0  0
 23 24  1  0  0  0  0
 24 50  1  0  0  0  0
 24 51  1  0  0  0  0
 24 52  1  0  0  0  0
 23 25  1  0  0  0  0
 25 26  1  0  0  0  0
 26 53  1  0  0  0  0
 26 54  1  0  0  0  0
 26 55  1  0  0  0  0
 25 27  1  0  0  0  0
 27 56  1  0  0  0  0
 27 57  1  0  0  0  0
 27 58  1  0  0  0  0
 22 28  1  0  0  0  0
 28 29  1  0  0  0  0
 29 59  1  0  0  0  0
 29 30  2  0  0  0  0
 30 60  1  0  0  0  0
 30 31  1  0  0  0  0
 31 32  2  0  0  0  0
 32 28  1  0  0  0  0
 32 61  1  0  0  0  0
  9 33  2  0  0  0  0
 33  5  1  0  0  0  0
 33 62  1  0  0  0  0
M  END
>  <LOGBIO>
6.8000

>  <PRED_LOGBIO>
6.2000

>  <XV_RES>
1.0250

>  <WHL_TMPL>
3

>  <ANCH>
32-33;25-23

$$$$
ROW38
  -MTS-   01071501043D 0   0.00000     0.00000     0

 57 60  0  0  0  0  0  0  0  0999 V2000
    4.8750   -3.0860    2.4320 F   0  0  0  0  0  0  0  0  0  0  0  0
    4.6690   -1.7920    2.2020 C   0  0  0  0  0  0  0  0  0  0  0  0
    4.0130   -1.2580    3.2280 F   0  0  0  0  0  0  0  0  0  0  0  0
    5.8390   -1.1760    2.0550 F   0  0  0  0  0  0  0  0  0  0  0  0
    3.8520   -1.6290    0.9430 C   0  0  0  0  0  0  0  0  0  0  0  0
    2.9360   -2.6190    0.5700 C   0  0  0  0  0  0  0  0  0  0  0  0
    2.1790   -2.4680   -0.5980 C   0  0  0  0  0  0  0  0  0  0  0  0
    2.3380   -1.3260   -1.3930 C   0  0  0  0  0  0  0  0  0  0  0  0
    3.2540   -0.3360   -1.0200 C   0  0  0  0  0  0  0  0  0  0  0  0
    4.0120   -0.4870    0.1480 C   0  0  0  0  0  0  0  0  0  0  0  0
    1.5720   -1.1730   -2.5730 N   0  0  0  0  0  0  0  0  0  0  0  0
    0.2650   -0.5030   -2.5190 C   0  0  0  0  0  0  0  0  0  0  0  0
   -0.4170   -0.7880   -1.1680 C   0  0  0  0  0  0  0  0  0  0  0  0
   -1.6990    0.0470   -1.0000 C   0  0  0  0  0  0  0  0  0  0  0  0
   -1.4330    1.4820   -1.1770 N   0  0  0  0  0  0  0  0  0  0  0  0
   -2.6830    2.2370   -1.0080 C   0  0  0  0  0  0  0  0  0  0  0  0
   -3.6860    1.8880   -2.0830 C   0  0  0  0  0  0  0  0  0  0  0  0
   -3.5380    2.3920   -3.3790 C   0  0  0  0  0  0  0  0  0  0  0  0
   -4.4490    2.0500   -4.3820 C   0  0  0  0  0  0  0  0  0  0  0  0
   -5.5200    1.1940   -4.1040 C   0  0  0  0  0  0  0  0  0  0  0  0
   -5.6790    0.6810   -2.8010 C   0  0  0  0  0  0  0  0  0  0  0  0
   -4.7590    1.0290   -1.8030 C   0  0  0  0  0  0  0  0  0  0  0  0
   -6.7550   -0.1520   -2.6080 C   0  0  0  0  0  0  0  0  0  0  0  0
   -7.8180    0.3230   -1.7940 F   0  0  0  0  0  0  0  0  0  0  0  0
   -6.2650   -1.2020   -1.9560 F   0  0  0  0  0  0  0  0  0  0  0  0
   -7.2460   -0.5270   -3.7850 F   0  0  0  0  0  0  0  0  0  0  0  0
   -0.8820    1.7600   -2.5120 C   0  0  0  0  0  0  0  0  0  0  0  0
    0.4400    1.0080   -2.7520 C   0  0  0  0  0  0  0  0  0  0  0  0
    2.0650   -1.6650   -3.8050 C   0  0  0  0  0  0  0  0  0  0  0  0
    1.7770   -2.9730   -4.2130 C   0  0  0  0  0  0  0  0  0  0  0  0
    2.2800   -3.4290   -5.4370 C   0  0  0  0  0  0  0  0  0  0  0  0
    3.0560   -2.5630   -6.2160 C   0  0  0  0  0  0  0  0  0  0  0  0
    3.3150   -1.3160   -5.7990 N   0  0  0  0  0  0  0  0  0  0  0  0
    2.8480   -0.8510   -4.6320 C   0  0  0  0  0  0  0  0  0  0  0  0
    2.8130   -3.5000    1.1830 H   0  0  0  0  0  0  0  0  0  0  0  0
    1.4710   -3.2320   -0.8860 H   0  0  0  0  0  0  0  0  0  0  0  0
    3.3770    0.5450   -1.6330 H   0  0  0  0  0  0  0  0  0  0  0  0
    4.7190    0.2770    0.4360 H   0  0  0  0  0  0  0  0  0  0  0  0
   -0.3180   -0.9380   -3.3280 H   0  0  0  0  0  0  0  0  0  0  0  0
    0.2730   -0.5590   -0.3590 H   0  0  0  0  0  0  0  0  0  0  0  0
   -0.6630   -1.8460   -1.1020 H   0  0  0  0  0  0  0  0  0  0  0  0
   -2.4400   -0.2750   -1.7280 H   0  0  0  0  0  0  0  0  0  0  0  0
   -2.1160   -0.1230   -0.0100 H   0  0  0  0  0  0  0  0  0  0  0  0
   -2.4300    3.2850   -1.1530 H   0  0  0  0  0  0  0  0  0  0  0  0
   -3.1170    1.9840   -0.0430 H   0  0  0  0  0  0  0  0  0  0  0  0
   -2.7130    3.0510   -3.6070 H   0  0  0  0  0  0  0  0  0  0  0  0
   -4.3250    2.4490   -5.3780 H   0  0  0  0  0  0  0  0  0  0  0  0
   -6.2200    0.9280   -4.8820 H   0  0  0  0  0  0  0  0  0  0  0  0
   -4.8780    0.6310   -0.8060 H   0  0  0  0  0  0  0  0  0  0  0  0
   -1.6060    1.4690   -3.2700 H   0  0  0  0  0  0  0  0  0  0  0  0
   -0.7140    2.8290   -2.6190 H   0  0  0  0  0  0  0  0  0  0  0  0
    1.2030    1.3920   -2.0780 H   0  0  0  0  0  0  0  0  0  0  0  0
    0.7750    1.1810   -3.7730 H   0  0  0  0  0  0  0  0  0  0  0  0
    1.1750   -3.6210   -3.5920 H   0  0  0  0  0  0  0  0  0  0  0  0
    2.0720   -4.4340   -5.7750 H   0  0  0  0  0  0  0  0  0  0  0  0
    3.4490   -2.9030   -7.1630 H   0  0  0  0  0  0  0  0  0  0  0  0
    3.0760    0.1590   -4.3280 H   0  0  0  0  0  0  0  0  0  0  0  0
  1  2  1  0  0  0  0
  2  3  1  0  0  0  0
  2  4  1  0  0  0  0
  2  5  1  0  0  0  0
  5  6  2  0  0  0  0
  6 35  1  0  0  0  0
  6  7  1  0  0  0  0
  7 36  1  0  0  0  0
  7  8  2  0  0  0  0
  8  9  1  0  0  0  0
  9 37  1  0  0  0  0
  9 10  2  0  0  0  0
 10  5  1  0  0  0  0
 10 38  1  0  0  0  0
  8 11  1  0  0  0  0
 11 12  1  0  0  0  0
 12 39  1  0  0  0  0
 12 13  1  0  0  0  0
 13 40  1  0  0  0  0
 13 41  1  0  0  0  0
 13 14  1  0  0  0  0
 14 42  1  0  0  0  0
 14 43  1  0  0  0  0
 14 15  1  0  0  0  0
 15 16  1  0  0  0  0
 16 44  1  0  0  0  0
 16 45  1  0  0  0  0
 16 17  1  0  0  0  0
 17 18  2  0  0  0  0
 18 46  1  0  0  0  0
 18 19  1  0  0  0  0
 19 47  1  0  0  0  0
 19 20  2  0  0  0  0
 20 48  1  0  0  0  0
 20 21  1  0  0  0  0
 21 22  2  0  0  0  0
 22 17  1  0  0  0  0
 22 49  1  0  0  0  0
 21 23  1  0  0  0  0
 23 24  1  0  0  0  0
 23 25  1  0  0  0  0
 23 26  1  0  0  0  0
 15 27  1  0  0  0  0
 27 50  1  0  0  0  0
 27 51  1  0  0  0  0
 27 28  1  0  0  0  0
 28 12  1  0  0  0  0
 28 52  1  0  0  0  0
 28 53  1  0  0  0  0
 11 29  1  0  0  0  0
 29 30  2  0  0  0  0
 30 54  1  0  0  0  0
 30 31  1  0  0  0  0
 31 55  1  0  0  0  0
 31 32  2  0  0  0  0
 32 56  1  0  0  0  0
 32 33  1  0  0  0  0
 33 34  2  0  0  0  0
 34 29  1  0  0  0  0
 34 57  1  0  0  0  0
M  END
>  <LOGBIO>
4.7400

>  <PRED_LOGBIO>
5.0300

>  <XV_RES>
-0.5410

>  <WHL_TMPL>
2

>  <ANCH>
53-54;28-36

$$$$
ROW39
  -MTS-   01071501043D 0   0.00000     0.00000     0

102105  0  0  1  0  0  0  0  0999 V2000
   11.7570   -1.5000   -0.0460 C   0  0  0  0  0  0  0  0  0  0  0  0
   10.2600   -1.7740    0.0670 C   0  0  0  0  0  0  0  0  0  0  0  0
    9.7640   -2.4280   -1.2190 C   0  0  0  0  0  0  0  0  0  0  0  0
    9.5260   -0.4720    0.2850 C   0  0  0  0  0  0  0  0  0  0  0  0
    8.3960   -0.2940    0.9460 N   0  0  0  0  0  0  0  0  0  0  0  0
    7.8940    1.0100    1.0210 C   0  0  0  0  0  0  0  0  0  0  0  0
    6.6100    1.3220    1.7520 C   0  0  0  0  0  0  0  0  0  0  0  0
    5.4780    1.2150    0.8220 N   0  0  0  0  0  0  0  0  0  0  0  0
    5.7130    0.8500   -0.5830 C   0  0  0  0  0  0  0  0  0  0  0  0
    4.2410    1.4490    1.2500 C   0  0  0  0  0  0  0  0  0  0  0  0
    4.0410    1.7590    2.4440 O   0  0  0  0  0  0  0  0  0  0  0  0
    3.2160    1.3520    0.4080 N   0  0  0  0  0  0  0  0  0  0  0  0
    1.8480    1.6100    0.8810 C   0  0  1  0  0  0  0  0  0  0  0  0
    1.7550    3.0390    1.4140 C   0  0  0  0  0  0  0  0  0  0  0  0
    2.7370    3.2170    2.5710 C   0  0  0  0  0  0  0  0  0  0  0  0
    2.6430    4.6460    3.1040 C   0  0  0  0  0  0  0  0  0  0  0  0
    3.6250    4.8230    4.2610 C   0  0  0  0  0  0  0  0  0  0  0  0
    3.5350    6.1980    4.7730 N   0  0  0  0  0  0  0  0  0  0  0  0
    0.8780    1.4350   -0.2620 C   0  0  0  0  0  0  0  0  0  0  0  0
    1.2920    1.1210   -1.3770 O   0  0  0  0  0  0  0  0  0  0  0  0
   -0.4240    1.6190   -0.0640 N   0  0  0  0  0  0  0  0  0  0  0  0
   -1.3750    1.4470   -1.1850 C   0  0  2  0  0  0  0  0  0  0  0  0
   -1.7720   -0.0280   -1.1740 C   0  0  0  0  0  0  0  0  0  0  0  0
   -0.5190   -0.8920   -1.0430 C   0  0  0  0  0  0  0  0  0  0  0  0
   -0.9160   -2.3680   -1.0320 C   0  0  2  0  0  0  0  0  0  0  0  0
   -1.8460   -2.6360    0.1500 C   0  0  0  0  0  0  0  0  0  0  0  0
   -2.2390   -4.0940    0.1610 C   0  0  0  0  0  0  0  0  0  0  0  0
   -3.3800   -4.5170   -0.5310 C   0  0  0  0  0  0  0  0  0  0  0  0
   -3.7440   -5.8690   -0.5210 C   0  0  0  0  0  0  0  0  0  0  0  0
   -2.9670   -6.7980    0.1810 C   0  0  0  0  0  0  0  0  0  0  0  0
   -1.8250   -6.3750    0.8720 C   0  0  0  0  0  0  0  0  0  0  0  0
   -1.4610   -5.0230    0.8620 C   0  0  0  0  0  0  0  0  0  0  0  0
    0.2900   -3.1990   -0.9060 N   0  0  0  0  0  0  0  0  0  0  0  0
    0.1830   -4.5250   -0.8760 C   0  0  0  0  0  0  0  0  0  0  0  0
   -0.8920   -5.0400   -0.9500 O   0  0  0  0  0  0  0  0  0  0  0  0
    1.2910   -5.2880   -0.7600 O   0  0  0  0  0  0  0  0  0  0  0  0
    1.1270   -6.7080   -0.7310 C   0  0  0  0  0  0  0  0  0  0  0  0
    2.4790   -7.3680   -0.5970 C   0  0  0  0  0  0  0  0  0  0  0  0
    3.1230   -7.6950    0.5310 C   0  0  0  0  0  0  0  0  0  0  0  0
    4.3760   -8.3030    0.3840 N   0  0  0  0  0  0  0  0  0  0  0  0
    4.8340   -8.5130   -0.8360 C   0  0  0  0  0  0  0  0  0  0  0  0
    3.5650   -7.8830   -1.8970 S   0  0  0  0  0  0  0  0  0  0  0  0
   -2.6830    2.2370   -1.0080 C   0  0  0  0  0  0  0  0  0  0  0  0
   -3.6860    1.8880   -2.0830 C   0  0  0  0  0  0  0  0  0  0  0  0
   -3.5380    2.3920   -3.3790 C   0  0  0  0  0  0  0  0  0  0  0  0
   -4.4490    2.0500   -4.3820 C   0  0  0  0  0  0  0  0  0  0  0  0
   -5.5200    1.1940   -4.1040 C   0  0  0  0  0  0  0  0  0  0  0  0
   -5.6790    0.6810   -2.8010 C   0  0  0  0  0  0  0  0  0  0  0  0
   -4.7590    1.0290   -1.8030 C   0  0  0  0  0  0  0  0  0  0  0  0
    8.6060    1.9690    0.4140 C   0  0  0  0  0  0  0  0  0  0  0  0
    9.9980    1.1330   -0.2900 S   0  0  0  0  0  0  0  0  0  0  0  0
   11.9420   -0.8340   -0.8860 H   0  0  0  0  0  0  0  0  0  0  0  0
   12.2860   -2.4380   -0.2030 H   0  0  0  0  0  0  0  0  0  0  0  0
   12.1100   -1.0340    0.8710 H   0  0  0  0  0  0  0  0  0  0  0  0
   10.0750   -2.4400    0.9070 H   0  0  0  0  0  0  0  0  0  0  0  0
    9.9490   -1.7620   -2.0600 H   0  0  0  0  0  0  0  0  0  0  0  0
   10.2930   -3.3650   -1.3770 H   0  0  0  0  0  0  0  0  0  0  0  0
    8.6970   -2.6230   -1.1390 H   0  0  0  0  0  0  0  0  0  0  0  0
    6.6570    2.3330    2.1520 H   0  0  0  0  0  0  0  0  0  0  0  0
    6.4770    0.6150    2.5690 H   0  0  0  0  0  0  0  0  0  0  0  0
    5.3570    1.6500   -1.2300 H   0  0  0  0  0  0  0  0  0  0  0  0
    6.7780    0.6990   -0.7450 H   0  0  0  0  0  0  0  0  0  0  0  0
    5.1770   -0.0680   -0.8130 H   0  0  0  0  0  0  0  0  0  0  0  0
    3.3770    1.1010   -0.5570 H   0  0  0  0  0  0  0  0  0  0  0  0
    1.6020    0.9100    1.6770 H   0  0  0  0  0  0  0  0  0  0  0  0
    0.7430    3.2300    1.7640 H   0  0  0  0  0  0  0  0  0  0  0  0
    2.0010    3.7390    0.6180 H   0  0  0  0  0  0  0  0  0  0  0  0
    3.7490    3.0260    2.2210 H   0  0  0  0  0  0  0  0  0  0  0  0
    2.4900    2.5170    3.3670 H   0  0  0  0  0  0  0  0  0  0  0  0
    1.6310    4.8370    3.4540 H   0  0  0  0  0  0  0  0  0  0  0  0
    2.8900    5.3460    2.3080 H   0  0  0  0  0  0  0  0  0  0  0  0
    4.6370    4.6330    3.9100 H   0  0  0  0  0  0  0  0  0  0  0  0
    3.3780    4.1230    5.0560 H   0  0  0  0  0  0  0  0  0  0  0  0
    3.7640    6.8480    4.0350 H   0  0  0  0  0  0  0  0  0  0  0  0
    4.1840    6.3160    5.5380 H   0  0  0  0  0  0  0  0  0  0  0  0
   -0.7640    1.8760    0.8520 H   0  0  0  0  0  0  0  0  0  0  0  0
   -0.9080    1.7040   -2.1340 H   0  0  0  0  0  0  0  0  0  0  0  0
   -2.2860   -0.2720   -2.1020 H   0  0  0  0  0  0  0  0  0  0  0  0
   -2.4340   -0.2200   -0.3320 H   0  0  0  0  0  0  0  0  0  0  0  0
   -0.0060   -0.6480   -0.1160 H   0  0  0  0  0  0  0  0  0  0  0  0
    0.1430   -0.7010   -1.8850 H   0  0  0  0  0  0  0  0  0  0  0  0
   -1.4300   -2.6120   -1.9600 H   0  0  0  0  0  0  0  0  0  0  0  0
   -1.3330   -2.3920    1.0780 H   0  0  0  0  0  0  0  0  0  0  0  0
   -2.7380   -2.0210    0.0570 H   0  0  0  0  0  0  0  0  0  0  0  0
   -3.9800   -3.8000   -1.0730 H   0  0  0  0  0  0  0  0  0  0  0  0
   -4.6250   -6.1950   -1.0550 H   0  0  0  0  0  0  0  0  0  0  0  0
   -3.2480   -7.8410    0.1880 H   0  0  0  0  0  0  0  0  0  0  0  0
   -1.2260   -7.0920    1.4140 H   0  0  0  0  0  0  0  0  0  0  0  0
   -0.5810   -4.6970    1.3960 H   0  0  0  0  0  0  0  0  0  0  0  0
    1.1990   -2.7640   -0.8430 H   0  0  0  0  0  0  0  0  0  0  0  0
    0.6520   -7.0370   -1.6530 H   0  0  0  0  0  0  0  0  0  0  0  0
    0.5030   -6.9840    0.1170 H   0  0  0  0  0  0  0  0  0  0  0  0
    2.6980   -7.4980    1.5040 H   0  0  0  0  0  0  0  0  0  0  0  0
    5.7710   -8.9660   -1.1220 H   0  0  0  0  0  0  0  0  0  0  0  0
   -2.4300    3.2850   -1.1530 H   0  0  0  0  0  0  0  0  0  0  0  0
   -3.1080    1.9760   -0.0410 H   0  0  0  0  0  0  0  0  0  0  0  0
   -2.7130    3.0510   -3.6070 H   0  0  0  0  0  0  0  0  0  0  0  0
   -4.3250    2.4490   -5.3780 H   0  0  0  0  0  0  0  0  0  0  0  0
   -6.2200    0.9280   -4.8820 H   0  0  0  0  0  0  0  0  0  0  0  0
   -6.5050    0.0240   -2.5730 H   0  0  0  0  0  0  0  0  0  0  0  0
   -4.8780    0.6310   -0.8060 H   0  0  0  0  0  0  0  0  0  0  0  0
    8.3800    3.0240    0.3650 H   0  0  0  0  0  0  0  0  0  0  0  0
  1 52  1  0  0  0  0
  1 53  1  0  0  0  0
  1 54  1  0  0  0  0
  1  2  1  0  0  0  0
  2 55  1  0  0  0  0
  2  3  1  0  0  0  0
  3 56  1  0  0  0  0
  3 57  1  0  0  0  0
  3 58  1  0  0  0  0
  2  4  1  0  0  0  0
  4  5  2  0  0  0  0
  5  6  1  0  0  0  0
  6  7  1  0  0  0  0
  7 59  1  0  0  0  0
  7 60  1  0  0  0  0
  7  8  1  0  0  0  0
  8  9  1  0  0  0  0
  9 61  1  0  0  0  0
  9 62  1  0  0  0  0
  9 63  1  0  0  0  0
  8 10  1  0  0  0  0
 10 11  2  0  0  0  0
 10 12  1  0  0  0  0
 12 64  1  0  0  0  0
 12 13  1  0  0  0  0
 13 65  1  0  0  0  0
 13 14  1  0  0  0  0
 14 66  1  0  0  0  0
 14 67  1  0  0  0  0
 14 15  1  0  0  0  0
 15 68  1  0  0  0  0
 15 69  1  0  0  0  0
 15 16  1  0  0  0  0
 16 70  1  0  0  0  0
 16 71  1  0  0  0  0
 16 17  1  0  0  0  0
 17 72  1  0  0  0  0
 17 73  1  0  0  0  0
 17 18  1  0  0  0  0
 18 74  1  0  0  0  0
 18 75  1  0  0  0  0
 13 19  1  0  0  0  0
 19 20  2  0  0  0  0
 19 21  1  0  0  0  0
 21 76  1  0  0  0  0
 21 22  1  0  0  0  0
 22 77  1  0  0  0  0
 22 23  1  0  0  0  0
 23 78  1  0  0  0  0
 23 79  1  0  0  0  0
 23 24  1  0  0  0  0
 24 80  1  0  0  0  0
 24 81  1  0  0  0  0
 24 25  1  0  0  0  0
 25 82  1  0  0  0  0
 25 26  1  0  0  0  0
 26 83  1  0  0  0  0
 26 84  1  0  0  0  0
 26 27  1  0  0  0  0
 27 28  2  0  0  0  0
 28 85  1  0  0  0  0
 28 29  1  0  0  0  0
 29 86  1  0  0  0  0
 29 30  2  0  0  0  0
 30 87  1  0  0  0  0
 30 31  1  0  0  0  0
 31 88  1  0  0  0  0
 31 32  2  0  0  0  0
 32 27  1  0  0  0  0
 32 89  1  0  0  0  0
 25 33  1  0  0  0  0
 33 90  1  0  0  0  0
 33 34  1  0  0  0  0
 34 35  2  0  0  0  0
 34 36  1  0  0  0  0
 36 37  1  0  0  0  0
 37 91  1  0  0  0  0
 37 92  1  0  0  0  0
 37 38  1  0  0  0  0
 38 39  2  0  0  0  0
 39 93  1  0  0  0  0
 39 40  1  0  0  0  0
 40 41  2  0  0  0  0
 41 94  1  0  0  0  0
 41 42  1  0  0  0  0
 42 38  1  0  0  0  0
 22 43  1  0  0  0  0
 43 95  1  0  0  0  0
 43 96  1  0  0  0  0
 43 44  1  0  0  0  0
 44 45  2  0  0  0  0
 45 97  1  0  0  0  0
 45 46  1  0  0  0  0
 46 98  1  0  0  0  0
 46 47  2  0  0  0  0
 47 99  1  0  0  0  0
 47 48  1  0  0  0  0
 48100  1  0  0  0  0
 48 49  2  0  0  0  0
 49 44  1  0  0  0  0
 49101  1  0  0  0  0
  6 50  2  0  0  0  0
 50102  1  0  0  0  0
 50 51  1  0  0  0  0
 51  4  1  0  0  0  0
M  END
>  <LOGBIO>
6.9200

>  <PRED_LOGBIO>
6.9700

>  <XV_RES>
-0.0290

>  <WHL_TMPL>
2

>  <ANCH>
53-70;89-90

$$$$
ROW40
  -MTS-   01071501043D 0   0.00000     0.00000     0

 46 48  0  0  0  0  0  0  0  0999 V2000
   -4.2940   -4.5790    3.5760 F   0  0  0  0  0  0  0  0  0  0  0  0
   -4.0640   -5.8010    4.0490 C   0  0  0  0  0  0  0  0  0  0  0  0
   -4.4640   -6.7040    3.1580 F   0  0  0  0  0  0  0  0  0  0  0  0
   -4.7360   -5.9710    5.1850 F   0  0  0  0  0  0  0  0  0  0  0  0
   -2.5860   -5.9700    4.3090 C   0  0  0  0  0  0  0  0  0  0  0  0
   -2.1480   -6.8250    5.3270 C   0  0  0  0  0  0  0  0  0  0  0  0
   -0.7770   -6.9820    5.5680 C   0  0  0  0  0  0  0  0  0  0  0  0
    0.1540   -6.2830    4.7900 C   0  0  0  0  0  0  0  0  0  0  0  0
   -0.2840   -5.4280    3.7720 C   0  0  0  0  0  0  0  0  0  0  0  0
   -1.6550   -5.2720    3.5320 C   0  0  0  0  0  0  0  0  0  0  0  0
    0.9400   -4.5100    2.7510 S   0  0  0  0  0  0  0  0  0  0  0  0
    0.4050   -4.2980    1.4420 O   0  0  0  0  0  0  0  0  0  0  0  0
    2.1470   -5.2720    2.6540 O   0  0  0  0  0  0  0  0  0  0  0  0
    1.2830   -2.9660    3.4990 N   0  0  0  0  0  0  0  0  0  0  0  0
    2.2020   -2.0760    2.8940 C   0  0  0  0  0  0  0  0  0  0  0  0
    3.5610   -2.1410    3.2250 C   0  0  0  0  0  0  0  0  0  0  0  0
    4.4700   -1.2600    2.6270 C   0  0  0  0  0  0  0  0  0  0  0  0
    4.0200   -0.3140    1.6980 C   0  0  0  0  0  0  0  0  0  0  0  0
    2.6610   -0.2490    1.3680 C   0  0  0  0  0  0  0  0  0  0  0  0
    1.7520   -1.1300    1.9660 C   0  0  0  0  0  0  0  0  0  0  0  0
    4.9790    0.6210    1.0630 C   0  0  0  0  0  0  0  0  0  0  0  0
    4.5880    1.2770   -0.1100 C   0  0  0  0  0  0  0  0  0  0  0  0
    5.4760    2.1650   -0.7300 C   0  0  0  0  0  0  0  0  0  0  0  0
    6.6870    2.3800   -0.2000 N   0  0  0  0  0  0  0  0  0  0  0  0
    7.0940    1.7690    0.9210 C   0  0  0  0  0  0  0  0  0  0  0  0
    8.3540    1.9620    1.5460 C   0  0  0  0  0  0  0  0  0  0  0  0
    8.2770    3.0750    2.4370 C   0  0  0  0  0  0  0  0  0  0  0  0
    6.2530    0.8700    1.5880 C   0  0  0  0  0  0  0  0  0  0  0  0
   -0.3040   -7.9040    6.6660 C   0  0  0  0  0  0  0  0  0  0  0  0
    0.8830   -8.4080    6.3400 F   0  0  0  0  0  0  0  0  0  0  0  0
   -0.2000   -7.2220    7.8030 F   0  0  0  0  0  0  0  0  0  0  0  0
   -1.1790   -8.8940    6.8210 F   0  0  0  0  0  0  0  0  0  0  0  0
   -2.8660   -7.3640    5.9270 H   0  0  0  0  0  0  0  0  0  0  0  0
    1.2110   -6.4040    4.9760 H   0  0  0  0  0  0  0  0  0  0  0  0
   -1.9930   -4.6120    2.7460 H   0  0  0  0  0  0  0  0  0  0  0  0
    0.8260   -2.7100    4.3620 H   0  0  0  0  0  0  0  0  0  0  0  0
    3.9080   -2.8710    3.9410 H   0  0  0  0  0  0  0  0  0  0  0  0
    5.5180   -1.3110    2.8810 H   0  0  0  0  0  0  0  0  0  0  0  0
    2.3140    0.4810    0.6510 H   0  0  0  0  0  0  0  0  0  0  0  0
    0.7040   -1.0790    1.7110 H   0  0  0  0  0  0  0  0  0  0  0  0
    3.6110    1.1000   -0.5330 H   0  0  0  0  0  0  0  0  0  0  0  0
    5.1840    2.6770   -1.6360 H   0  0  0  0  0  0  0  0  0  0  0  0
    9.2340    1.3600    1.3740 H   0  0  0  0  0  0  0  0  0  0  0  0
    9.1460    3.3740    3.0050 H   0  0  0  0  0  0  0  0  0  0  0  0
    7.3500    3.6180    2.5430 H   0  0  0  0  0  0  0  0  0  0  0  0
    6.5810    0.3780    2.4920 H   0  0  0  0  0  0  0  0  0  0  0  0
  1  2  1  0  0  0  0
  2  3  1  0  0  0  0
  2  4  1  0  0  0  0
  2  5  1  0  0  0  0
  5  6  2  0  0  0  0
  6 33  1  0  0  0  0
  6  7  1  0  0  0  0
  7  8  2  0  0  0  0
  8 34  1  0  0  0  0
  8  9  1  0  0  0  0
  9 10  2  0  0  0  0
 10  5  1  0  0  0  0
 10 35  1  0  0  0  0
  9 11  1  0  0  0  0
 11 12  2  0  0  0  0
 11 13  2  0  0  0  0
 11 14  1  0  0  0  0
 14 36  1  0  0  0  0
 14 15  1  0  0  0  0
 15 16  2  0  0  0  0
 16 37  1  0  0  0  0
 16 17  1  0  0  0  0
 17 38  1  0  0  0  0
 17 18  2  0  0  0  0
 18 19  1  0  0  0  0
 19 39  1  0  0  0  0
 19 20  2  0  0  0  0
 20 15  1  0  0  0  0
 20 40  1  0  0  0  0
 18 21  1  0  0  0  0
 21 22  2  0  0  0  0
 22 41  1  0  0  0  0
 22 23  1  0  0  0  0
 23 42  1  0  0  0  0
 23 24  2  0  0  0  0
 24 25  1  0  0  0  0
 25 26  1  0  0  0  0
 26 43  1  0  0  0  0
 26 27  2  0  0  0  0
 27 44  1  0  0  0  0
 27 45  1  0  0  0  0
 25 28  2  0  0  0  0
 28 21  1  0  0  0  0
 28 46  1  0  0  0  0
  7 29  1  0  0  0  0
 29 30  1  0  0  0  0
 29 31  1  0  0  0  0
 29 32  1  0  0  0  0
M  END
>  <LOGBIO>
5.3500

>  <PRED_LOGBIO>
4.9800

>  <XV_RES>
0.2260

>  <WHL_TMPL>
2

>  <ANCH>
17-19;41-29

$$$$
ROW41
  -MTS-   01071501043D 0   0.00000     0.00000     0

 97100  0  0  1  0  0  0  0  0999 V2000
    3.0180    2.2600   -0.2090 C   0  0  0  0  0  0  0  0  0  0  0  0
    2.2540    2.2450    1.1120 C   0  0  0  0  0  0  0  0  0  0  0  0
    3.2350    2.4230    2.2680 C   0  0  0  0  0  0  0  0  0  0  0  0
    1.5240    0.9120    1.2640 C   0  0  2  0  0  0  0  0  0  0  0  0
    2.5010   -0.1860    1.2500 N   0  0  0  0  0  0  0  0  0  0  0  0
    3.4570   -0.2370    2.1730 C   0  0  0  0  0  0  0  0  0  0  0  0
    3.5250    0.6490    3.0520 O   0  0  0  0  0  0  0  0  0  0  0  0
    4.3410   -1.2310    2.1610 N   0  0  0  0  0  0  0  0  0  0  0  0
    4.2610   -2.2730    1.1270 C   0  0  0  0  0  0  0  0  0  0  0  0
    5.3980   -1.2870    3.1810 C   0  0  0  0  0  0  0  0  0  0  0  0
    6.2620   -2.5020    2.9450 C   0  0  0  0  0  0  0  0  0  0  0  0
    7.3470   -2.4510    2.1600 C   0  0  0  0  0  0  0  0  0  0  0  0
    8.0160   -4.0890    2.1920 S   0  0  0  0  0  0  0  0  0  0  0  0
    6.7770   -4.7450    3.2720 C   0  0  0  0  0  0  0  0  0  0  0  0
    5.9660   -3.7370    3.5350 N   0  0  0  0  0  0  0  0  0  0  0  0
    6.6700   -6.1610    3.7850 C   0  0  0  0  0  0  0  0  0  0  0  0
    5.8280   -6.9900    2.8200 C   0  0  0  0  0  0  0  0  0  0  0  0
    6.0090   -6.1550    5.1610 C   0  0  0  0  0  0  0  0  0  0  0  0
    0.5540    0.7360    0.1200 C   0  0  0  0  0  0  0  0  0  0  0  0
    0.6680   -0.2230   -0.6410 O   0  0  0  0  0  0  0  0  0  0  0  0
   -0.4240    1.6190   -0.0640 N   0  0  0  0  0  0  0  0  0  0  0  0
   -1.3750    1.4470   -1.1850 C   0  0  2  0  0  0  0  0  0  0  0  0
   -1.7720   -0.0280   -1.1740 C   0  0  0  0  0  0  0  0  0  0  0  0
   -2.7560   -0.2990   -2.3120 C   0  0  0  0  0  0  0  0  0  0  0  0
   -3.1530   -1.7750   -2.3010 C   0  0  2  0  0  0  0  0  0  0  0  0
   -1.9080   -2.6390   -2.4880 C   0  0  0  0  0  0  0  0  0  0  0  0
   -2.3000   -4.0970   -2.4780 C   0  0  0  0  0  0  0  0  0  0  0  0
   -2.3250   -4.8070   -1.2710 C   0  0  0  0  0  0  0  0  0  0  0  0
   -2.6890   -6.1580   -1.2610 C   0  0  0  0  0  0  0  0  0  0  0  0
   -3.0280   -6.8010   -2.4580 C   0  0  0  0  0  0  0  0  0  0  0  0
   -3.0040   -6.0910   -3.6650 C   0  0  0  0  0  0  0  0  0  0  0  0
   -2.6400   -4.7390   -3.6740 C   0  0  0  0  0  0  0  0  0  0  0  0
   -4.1000   -2.0350   -3.3950 N   0  0  0  0  0  0  0  0  0  0  0  0
   -4.5840   -3.2600   -3.5790 C   0  0  0  0  0  0  0  0  0  0  0  0
   -4.2490   -4.1500   -2.8540 O   0  0  0  0  0  0  0  0  0  0  0  0
   -5.4530   -3.5000   -4.5840 O   0  0  0  0  0  0  0  0  0  0  0  0
   -5.9460   -4.8330   -4.7420 C   0  0  0  0  0  0  0  0  0  0  0  0
   -6.8960   -4.8820   -5.9140 C   0  0  0  0  0  0  0  0  0  0  0  0
   -8.2220   -4.6860   -5.9030 C   0  0  0  0  0  0  0  0  0  0  0  0
   -8.8810   -4.7870   -7.1330 N   0  0  0  0  0  0  0  0  0  0  0  0
   -8.1670   -5.0650   -8.2080 C   0  0  0  0  0  0  0  0  0  0  0  0
   -6.5080   -5.2120   -7.6090 S   0  0  0  0  0  0  0  0  0  0  0  0
   -2.6830    2.2370   -1.0080 C   0  0  0  0  0  0  0  0  0  0  0  0
   -3.6860    1.8880   -2.0830 C   0  0  0  0  0  0  0  0  0  0  0  0
   -3.5380    2.3920   -3.3790 C   0  0  0  0  0  0  0  0  0  0  0  0
   -4.4490    2.0500   -4.3820 C   0  0  0  0  0  0  0  0  0  0  0  0
   -5.5200    1.1940   -4.1040 C   0  0  0  0  0  0  0  0  0  0  0  0
   -5.6790    0.6810   -2.8010 C   0  0  0  0  0  0  0  0  0  0  0  0
   -4.7590    1.0290   -1.8030 C   0  0  0  0  0  0  0  0  0  0  0  0
    3.7410    1.4470   -0.2190 H   0  0  0  0  0  0  0  0  0  0  0  0
    3.5380    3.2090   -0.3170 H   0  0  0  0  0  0  0  0  0  0  0  0
    2.3180    2.1340   -1.0330 H   0  0  0  0  0  0  0  0  0  0  0  0
    1.5310    3.0580    1.1220 H   0  0  0  0  0  0  0  0  0  0  0  0
    3.9580    1.6100    2.2580 H   0  0  0  0  0  0  0  0  0  0  0  0
    3.7550    3.3720    2.1600 H   0  0  0  0  0  0  0  0  0  0  0  0
    2.6910    2.4120    3.2100 H   0  0  0  0  0  0  0  0  0  0  0  0
    0.9800    0.9010    2.2060 H   0  0  0  0  0  0  0  0  0  0  0  0
    2.4460   -0.9020    0.5400 H   0  0  0  0  0  0  0  0  0  0  0  0
    4.3640   -1.8180    0.1450 H   0  0  0  0  0  0  0  0  0  0  0  0
    5.0610   -2.9950    1.2780 H   0  0  0  0  0  0  0  0  0  0  0  0
    3.3000   -2.7770    1.1950 H   0  0  0  0  0  0  0  0  0  0  0  0
    6.0100   -0.3890    3.1180 H   0  0  0  0  0  0  0  0  0  0  0  0
    4.9460   -1.3490    4.1690 H   0  0  0  0  0  0  0  0  0  0  0  0
    7.7300   -1.5950    1.6250 H   0  0  0  0  0  0  0  0  0  0  0  0
    7.6650   -6.5950    3.8630 H   0  0  0  0  0  0  0  0  0  0  0  0
    4.8330   -6.5560    2.7420 H   0  0  0  0  0  0  0  0  0  0  0  0
    5.7500   -8.0100    3.1900 H   0  0  0  0  0  0  0  0  0  0  0  0
    6.2990   -6.9940    1.8390 H   0  0  0  0  0  0  0  0  0  0  0  0
    5.0140   -5.7210    5.0830 H   0  0  0  0  0  0  0  0  0  0  0  0
    5.9320   -7.1760    5.5300 H   0  0  0  0  0  0  0  0  0  0  0  0
    6.6100   -5.5640    5.8490 H   0  0  0  0  0  0  0  0  0  0  0  0
   -0.5170    2.4070    0.5610 H   0  0  0  0  0  0  0  0  0  0  0  0
   -0.9080    1.7040   -2.1340 H   0  0  0  0  0  0  0  0  0  0  0  0
   -2.2420   -0.2710   -0.2230 H   0  0  0  0  0  0  0  0  0  0  0  0
   -0.8850   -0.6440   -1.3080 H   0  0  0  0  0  0  0  0  0  0  0  0
   -2.2860   -0.0570   -3.2630 H   0  0  0  0  0  0  0  0  0  0  0  0
   -3.6430    0.3160   -2.1780 H   0  0  0  0  0  0  0  0  0  0  0  0
   -3.6230   -2.0170   -1.3500 H   0  0  0  0  0  0  0  0  0  0  0  0
   -1.4380   -2.3970   -3.4390 H   0  0  0  0  0  0  0  0  0  0  0  0
   -1.2070   -2.4460   -1.6780 H   0  0  0  0  0  0  0  0  0  0  0  0
   -2.0630   -4.3110   -0.3480 H   0  0  0  0  0  0  0  0  0  0  0  0
   -2.7080   -6.7060   -0.3310 H   0  0  0  0  0  0  0  0  0  0  0  0
   -3.3090   -7.8430   -2.4510 H   0  0  0  0  0  0  0  0  0  0  0  0
   -3.2660   -6.5860   -4.5880 H   0  0  0  0  0  0  0  0  0  0  0  0
   -2.6210   -4.1920   -4.6050 H   0  0  0  0  0  0  0  0  0  0  0  0
   -4.3830   -1.2840   -4.0080 H   0  0  0  0  0  0  0  0  0  0  0  0
   -6.4690   -5.1350   -3.8370 H   0  0  0  0  0  0  0  0  0  0  0  0
   -5.1130   -5.5090   -4.9220 H   0  0  0  0  0  0  0  0  0  0  0  0
   -8.7550   -4.4610   -4.9900 H   0  0  0  0  0  0  0  0  0  0  0  0
   -8.5160   -5.1770   -9.2240 H   0  0  0  0  0  0  0  0  0  0  0  0
   -2.4300    3.2850   -1.1530 H   0  0  0  0  0  0  0  0  0  0  0  0
   -3.1080    1.9760   -0.0410 H   0  0  0  0  0  0  0  0  0  0  0  0
   -2.7130    3.0510   -3.6070 H   0  0  0  0  0  0  0  0  0  0  0  0
   -4.3250    2.4490   -5.3780 H   0  0  0  0  0  0  0  0  0  0  0  0
   -6.2200    0.9280   -4.8820 H   0  0  0  0  0  0  0  0  0  0  0  0
   -6.5050    0.0240   -2.5730 H   0  0  0  0  0  0  0  0  0  0  0  0
   -4.8780    0.6310   -0.8060 H   0  0  0  0  0  0  0  0  0  0  0  0
  1 50  1  0  0  0  0
  1 51  1  0  0  0  0
  1 52  1  0  0  0  0
  1  2  1  0  0  0  0
  2 53  1  0  0  0  0
  2  3  1  0  0  0  0
  3 54  1  0  0  0  0
  3 55  1  0  0  0  0
  3 56  1  0  0  0  0
  2  4  1  0  0  0  0
  4 57  1  0  0  0  0
  4  5  1  0  0  0  0
  5 58  1  0  0  0  0
  5  6  1  0  0  0  0
  6  7  2  0  0  0  0
  6  8  1  0  0  0  0
  8  9  1  0  0  0  0
  9 59  1  0  0  0  0
  9 60  1  0  0  0  0
  9 61  1  0  0  0  0
  8 10  1  0  0  0  0
 10 62  1  0  0  0  0
 10 63  1  0  0  0  0
 10 11  1  0  0  0  0
 11 12  2  0  0  0  0
 12 64  1  0  0  0  0
 12 13  1  0  0  0  0
 13 14  1  0  0  0  0
 14 15  2  0  0  0  0
 15 11  1  0  0  0  0
 14 16  1  0  0  0  0
 16 65  1  0  0  0  0
 16 17  1  0  0  0  0
 17 66  1  0  0  0  0
 17 67  1  0  0  0  0
 17 68  1  0  0  0  0
 16 18  1  0  0  0  0
 18 69  1  0  0  0  0
 18 70  1  0  0  0  0
 18 71  1  0  0  0  0
  4 19  1  0  0  0  0
 19 20  2  0  0  0  0
 19 21  1  0  0  0  0
 21 72  1  0  0  0  0
 21 22  1  0  0  0  0
 22 73  1  0  0  0  0
 22 23  1  0  0  0  0
 23 74  1  0  0  0  0
 23 75  1  0  0  0  0
 23 24  1  0  0  0  0
 24 76  1  0  0  0  0
 24 77  1  0  0  0  0
 24 25  1  0  0  0  0
 25 78  1  0  0  0  0
 25 26  1  0  0  0  0
 26 79  1  0  0  0  0
 26 80  1  0  0  0  0
 26 27  1  0  0  0  0
 27 28  2  0  0  0  0
 28 81  1  0  0  0  0
 28 29  1  0  0  0  0
 29 82  1  0  0  0  0
 29 30  2  0  0  0  0
 30 83  1  0  0  0  0
 30 31  1  0  0  0  0
 31 84  1  0  0  0  0
 31 32  2  0  0  0  0
 32 27  1  0  0  0  0
 32 85  1  0  0  0  0
 25 33  1  0  0  0  0
 33 86  1  0  0  0  0
 33 34  1  0  0  0  0
 34 35  2  0  0  0  0
 34 36  1  0  0  0  0
 36 37  1  0  0  0  0
 37 87  1  0  0  0  0
 37 88  1  0  0  0  0
 37 38  1  0  0  0  0
 38 39  2  0  0  0  0
 39 89  1  0  0  0  0
 39 40  1  0  0  0  0
 40 41  2  0  0  0  0
 41 90  1  0  0  0  0
 41 42  1  0  0  0  0
 42 38  1  0  0  0  0
 22 43  1  0  0  0  0
 43 91  1  0  0  0  0
 43 92  1  0  0  0  0
 43 44  1  0  0  0  0
 44 45  2  0  0  0  0
 45 93  1  0  0  0  0
 45 46  1  0  0  0  0
 46 94  1  0  0  0  0
 46 47  2  0  0  0  0
 47 95  1  0  0  0  0
 47 48  1  0  0  0  0
 48 96  1  0  0  0  0
 48 49  2  0  0  0  0
 49 44  1  0  0  0  0
 49 97  1  0  0  0  0
M  END
>  <LOGBIO>
6.8900

>  <PRED_LOGBIO>
6.8600

>  <XV_RES>
0.0580

>  <WHL_TMPL>
2

>  <ANCH>
53-70;87-88

$$$$
ROW42
  -MTS-   01071501043D 0   0.00000     0.00000     0

 69 73  0  0  1  0  0  0  0  0999 V2000
  -14.1120    4.1390   -2.0690 C   0  0  0  0  0  0  0  0  0  0  0  0
  -13.2560    3.1690   -1.2610 C   0  0  0  0  0  0  0  0  0  0  0  0
  -12.8870    1.9680   -2.1310 C   0  0  2  0  0  0  0  0  0  0  0  0
  -14.0430    1.6480   -3.0970 C   0  0  0  0  0  0  0  0  0  0  0  0
  -13.6500    0.5290   -4.0790 C   0  0  0  0  0  0  0  0  0  0  0  0
  -12.3290    0.8550   -4.8020 C   0  0  0  0  0  0  0  0  0  0  0  0
  -11.2150    1.1940   -3.7950 C   0  0  1  0  0  0  0  0  0  0  0  0
  -11.6260    2.2310   -2.8380 N   0  0  0  0  0  0  0  0  0  0  0  0
  -10.6800    3.6770   -2.5590 S   0  0  0  0  0  0  0  0  0  0  0  0
  -10.8690    4.1180   -1.2120 O   0  0  0  0  0  0  0  0  0  0  0  0
   -9.2960    3.3900   -2.7770 O   0  0  0  0  0  0  0  0  0  0  0  0
  -11.2220    4.9980   -3.7190 C   0  0  0  0  0  0  0  0  0  0  0  0
  -10.6120    5.1220   -4.9730 C   0  0  0  0  0  0  0  0  0  0  0  0
  -11.0250    6.1280   -5.8560 C   0  0  0  0  0  0  0  0  0  0  0  0
  -12.0480    7.0080   -5.4850 C   0  0  0  0  0  0  0  0  0  0  0  0
  -12.5610    8.2570   -6.5820 Cl  0  0  0  0  0  0  0  0  0  0  0  0
  -12.6580    6.8840   -4.2310 C   0  0  0  0  0  0  0  0  0  0  0  0
  -12.2450    5.8780   -3.3480 C   0  0  0  0  0  0  0  0  0  0  0  0
   -9.9590    1.6430   -4.5410 C   0  0  0  0  0  0  0  0  0  0  0  0
   -8.6630    1.2260   -3.8480 C   0  0  0  0  0  0  0  0  0  0  0  0
   -7.3710    1.6270   -4.5140 C   0  0  0  0  0  0  0  0  0  0  0  0
   -7.3830    2.0760   -5.6610 O   0  0  0  0  0  0  0  0  0  0  0  0
   -6.2550    1.4510   -3.8130 N   0  0  0  0  0  0  0  0  0  0  0  0
   -6.2570    0.9870   -2.4180 C   0  0  0  0  0  0  0  0  0  0  0  0
   -5.4360    1.9590   -1.5510 C   0  0  0  0  0  0  0  0  0  0  0  0
   -5.8750    3.4030   -1.8610 C   0  0  0  0  0  0  0  0  0  0  0  0
   -5.0420    3.8520   -3.0760 C   0  0  0  0  0  0  0  0  0  0  0  0
   -4.1400    2.6590   -3.4420 C   0  0  0  0  0  0  0  0  0  0  0  0
   -4.9180    1.7060   -4.3690 C   0  0  0  0  0  0  0  0  0  0  0  0
   -4.0740    2.0820   -2.0920 N   0  0  0  0  0  0  0  0  0  0  0  0
   -3.2800    2.9620   -1.2220 C   0  0  0  0  0  0  0  0  0  0  0  0
   -9.9910    2.9470   -5.2620 C   0  0  0  0  0  0  0  0  0  0  0  0
   -9.9910    1.6700   -6.0300 C   0  0  0  0  0  0  0  0  0  0  0  0
  -13.5530    4.4790   -2.9380 H   0  0  0  0  0  0  0  0  0  0  0  0
  -14.3740    4.9940   -1.4490 H   0  0  0  0  0  0  0  0  0  0  0  0
  -15.0200    3.6360   -2.3960 H   0  0  0  0  0  0  0  0  0  0  0  0
  -12.3480    3.6720   -0.9340 H   0  0  0  0  0  0  0  0  0  0  0  0
  -13.8150    2.8290   -0.3920 H   0  0  0  0  0  0  0  0  0  0  0  0
  -12.7540    1.1480   -1.4290 H   0  0  0  0  0  0  0  0  0  0  0  0
  -14.3070    2.5430   -3.6560 H   0  0  0  0  0  0  0  0  0  0  0  0
  -14.9170    1.3390   -2.5280 H   0  0  0  0  0  0  0  0  0  0  0  0
  -13.5430   -0.4090   -3.5370 H   0  0  0  0  0  0  0  0  0  0  0  0
  -14.4410    0.3960   -4.8150 H   0  0  0  0  0  0  0  0  0  0  0  0
  -12.4810    1.6990   -5.4710 H   0  0  0  0  0  0  0  0  0  0  0  0
  -12.0250    0.0010   -5.4040 H   0  0  0  0  0  0  0  0  0  0  0  0
  -10.9130    0.2960   -3.2600 H   0  0  0  0  0  0  0  0  0  0  0  0
   -9.8220    4.4430   -5.2590 H   0  0  0  0  0  0  0  0  0  0  0  0
  -10.5540    6.2240   -6.8230 H   0  0  0  0  0  0  0  0  0  0  0  0
  -13.4480    7.5630   -3.9450 H   0  0  0  0  0  0  0  0  0  0  0  0
  -12.7160    5.7820   -2.3810 H   0  0  0  0  0  0  0  0  0  0  0  0
   -8.6670    0.1380   -3.8680 H   0  0  0  0  0  0  0  0  0  0  0  0
   -8.6710    1.6650   -2.8520 H   0  0  0  0  0  0  0  0  0  0  0  0
   -5.8150   -0.0060   -2.3660 H   0  0  0  0  0  0  0  0  0  0  0  0
   -7.2800    0.9480   -2.0500 H   0  0  0  0  0  0  0  0  0  0  0  0
   -5.4750    1.7210   -0.4910 H   0  0  0  0  0  0  0  0  0  0  0  0
   -6.9300    3.4090   -2.1260 H   0  0  0  0  0  0  0  0  0  0  0  0
   -5.6430    4.0400   -1.0100 H   0  0  0  0  0  0  0  0  0  0  0  0
   -5.7080    4.0680   -3.9090 H   0  0  0  0  0  0  0  0  0  0  0  0
   -4.4210    4.6990   -2.7940 H   0  0  0  0  0  0  0  0  0  0  0  0
   -3.1770    2.9590   -3.8490 H   0  0  0  0  0  0  0  0  0  0  0  0
   -4.3780    0.7660   -4.4590 H   0  0  0  0  0  0  0  0  0  0  0  0
   -5.0150    2.1580   -5.3540 H   0  0  0  0  0  0  0  0  0  0  0  0
   -3.9330    3.6940   -0.7520 H   0  0  0  0  0  0  0  0  0  0  0  0
   -2.7910    2.3660   -0.4540 H   0  0  0  0  0  0  0  0  0  0  0  0
   -2.5270    3.4760   -1.8160 H   0  0  0  0  0  0  0  0  0  0  0  0
  -10.9180    3.5150   -5.2320 H   0  0  0  0  0  0  0  0  0  0  0  0
   -9.0770    3.5380   -5.2700 H   0  0  0  0  0  0  0  0  0  0  0  0
  -10.9180    1.3780   -6.5180 H   0  0  0  0  0  0  0  0  0  0  0  0
   -9.0770    1.4010   -6.5570 H   0  0  0  0  0  0  0  0  0  0  0  0
  1 34  1  0  0  0  0
  1 35  1  0  0  0  0
  1 36  1  0  0  0  0
  1  2  1  0  0  0  0
  2 37  1  0  0  0  0
  2 38  1  0  0  0  0
  2  3  1  0  0  0  0
  3 39  1  0  0  0  0
  3  4  1  0  0  0  0
  4 40  1  0  0  0  0
  4 41  1  0  0  0  0
  4  5  1  0  0  0  0
  5 42  1  0  0  0  0
  5 43  1  0  0  0  0
  5  6  1  0  0  0  0
  6 44  1  0  0  0  0
  6 45  1  0  0  0  0
  6  7  1  0  0  0  0
  7 46  1  0  0  0  0
  7  8  1  0  0  0  0
  8  3  1  0  0  0  0
  8  9  1  0  0  0  0
  9 10  2  0  0  0  0
  9 11  2  0  0  0  0
  9 12  1  0  0  0  0
 12 13  2  0  0  0  0
 13 47  1  0  0  0  0
 13 14  1  0  0  0  0
 14 48  1  0  0  0  0
 14 15  2  0  0  0  0
 15 16  1  0  0  0  0
 15 17  1  0  0  0  0
 17 49  1  0  0  0  0
 17 18  2  0  0  0  0
 18 12  1  0  0  0  0
 18 50  1  0  0  0  0
  7 19  1  0  0  0  0
 19 20  1  0  0  0  0
 20 51  1  0  0  0  0
 20 52  1  0  0  0  0
 20 21  1  0  0  0  0
 21 22  2  0  0  0  0
 21 23  1  0  0  0  0
 23 24  1  0  0  0  0
 24 53  1  0  0  0  0
 24 54  1  0  0  0  0
 24 25  1  0  0  0  0
 25 55  1  0  0  0  0
 25 26  1  0  0  0  0
 26 56  1  0  0  0  0
 26 57  1  0  0  0  0
 26 27  1  0  0  0  0
 27 58  1  0  0  0  0
 27 59  1  0  0  0  0
 27 28  1  0  0  0  0
 28 60  1  0  0  0  0
 28 29  1  0  0  0  0
 29 23  1  0  0  0  0
 29 61  1  0  0  0  0
 29 62  1  0  0  0  0
 28 30  1  0  0  0  0
 30 25  1  0  0  0  0
 30 31  1  0  0  0  0
 31 63  1  0  0  0  0
 31 64  1  0  0  0  0
 31 65  1  0  0  0  0
 19 32  1  0  0  0  0
 32 66  1  0  0  0  0
 32 67  1  0  0  0  0
 32 33  1  0  0  0  0
 33 19  1  0  0  0  0
 33 68  1  0  0  0  0
 33 69  1  0  0  0  0
M  END
>  <LOGBIO>
5.3300

>  <PRED_LOGBIO>
5.4000

>  <XV_RES>
0.1380

>  <WHL_TMPL>
1

>  <ANCH>
5-6;40-41

$$$$
ROW43
  -MTS-   01071501043D 0   0.00000     0.00000     0

 71 74  0  0  1  0  0  0  0  0999 V2000
   -4.6810   10.5650   -1.3940 C   0  0  0  0  0  0  0  0  0  0  0  0
   -5.0610    9.2010   -1.1960 O   0  0  0  0  0  0  0  0  0  0  0  0
   -4.1020    8.2560   -1.2920 C   0  0  0  0  0  0  0  0  0  0  0  0
   -2.9510    8.5770   -1.5410 O   0  0  0  0  0  0  0  0  0  0  0  0
   -4.4520    6.8010   -1.0910 C   0  0  0  0  0  0  0  0  0  0  0  0
   -3.1960    5.9470   -1.2520 C   0  0  0  0  0  0  0  0  0  0  0  0
   -3.5510    4.4750   -1.0490 C   0  0  0  0  0  0  0  0  0  0  0  0
   -2.3420    3.6530   -1.2040 N   0  0  0  0  0  0  0  0  0  0  0  0
   -2.6830    2.2370   -1.0080 C   0  0  1  0  0  0  0  0  0  0  0  0
   -1.3750    1.4470   -1.1850 C   0  0  0  0  0  0  0  0  0  0  0  0
   -0.4240    1.6190   -0.0640 N   0  0  0  0  0  0  0  0  0  0  0  0
    0.4320    0.6010   -0.0500 C   0  0  0  0  0  0  0  0  0  0  0  0
   -0.0070   -0.5660   -0.1340 O   0  0  0  0  0  0  0  0  0  0  0  0
    1.7440    0.7940    0.0500 N   0  0  0  0  0  0  0  0  0  0  0  0
    2.6510   -0.3620    0.0610 C   0  0  0  0  0  0  0  0  0  0  0  0
    4.0780    0.1180    0.1820 C   0  0  0  0  0  0  0  0  0  0  0  0
    4.8230    0.3950   -0.9700 C   0  0  0  0  0  0  0  0  0  0  0  0
    4.2670    0.2330   -2.1890 F   0  0  0  0  0  0  0  0  0  0  0  0
    6.1460    0.8400   -0.8570 C   0  0  0  0  0  0  0  0  0  0  0  0
    6.7230    1.0080    0.4070 C   0  0  0  0  0  0  0  0  0  0  0  0
    5.9770    0.7310    1.5590 C   0  0  0  0  0  0  0  0  0  0  0  0
    4.6550    0.2850    1.4470 C   0  0  0  0  0  0  0  0  0  0  0  0
    3.8500   -0.0140    2.6890 C   0  0  0  0  0  0  0  0  0  0  0  0
    4.2640    0.7670    3.6840 F   0  0  0  0  0  0  0  0  0  0  0  0
    4.0160   -1.2890    3.0290 F   0  0  0  0  0  0  0  0  0  0  0  0
    2.5630    0.2180    2.4500 F   0  0  0  0  0  0  0  0  0  0  0  0
    2.2590    2.0610    0.1430 C   0  0  0  0  0  0  0  0  0  0  0  0
    1.4480    3.1280    0.1350 C   0  0  0  0  0  0  0  0  0  0  0  0
   -0.0060    2.8790    0.0220 C   0  0  0  0  0  0  0  0  0  0  0  0
   -0.8070    3.8120    0.0080 O   0  0  0  0  0  0  0  0  0  0  0  0
    1.9870    4.5020    0.2350 C   0  0  0  0  0  0  0  0  0  0  0  0
    2.8780    4.9770   -0.7350 C   0  0  0  0  0  0  0  0  0  0  0  0
    3.3880    6.2780   -0.6410 C   0  0  0  0  0  0  0  0  0  0  0  0
    3.0060    7.1040    0.4240 C   0  0  0  0  0  0  0  0  0  0  0  0
    2.1150    6.6290    1.3930 C   0  0  0  0  0  0  0  0  0  0  0  0
    1.6060    5.3280    1.2990 C   0  0  0  0  0  0  0  0  0  0  0  0
    0.4990    4.7380    2.5050 Cl  0  0  0  0  0  0  0  0  0  0  0  0
   -3.6860    1.8880   -2.0830 C   0  0  0  0  0  0  0  0  0  0  0  0
   -3.7180    2.6080   -3.2860 C   0  0  0  0  0  0  0  0  0  0  0  0
   -4.6290    2.2740   -4.2980 C   0  0  0  0  0  0  0  0  0  0  0  0
   -5.5180    1.1970   -4.1070 C   0  0  0  0  0  0  0  0  0  0  0  0
   -5.4840    0.4800   -2.9070 C   0  0  0  0  0  0  0  0  0  0  0  0
   -4.5730    0.8220   -1.9040 C   0  0  0  0  0  0  0  0  0  0  0  0
   -4.2660   10.6850   -2.3920 H   0  0  0  0  0  0  0  0  0  0  0  0
   -5.5550   11.2040   -1.2860 H   0  0  0  0  0  0  0  0  0  0  0  0
   -3.9340   10.8450   -0.6550 H   0  0  0  0  0  0  0  0  0  0  0  0
   -4.8600    6.6610   -0.0920 H   0  0  0  0  0  0  0  0  0  0  0  0
   -5.1920    6.5010   -1.8300 H   0  0  0  0  0  0  0  0  0  0  0  0
   -2.7880    6.0870   -2.2510 H   0  0  0  0  0  0  0  0  0  0  0  0
   -2.4560    6.2470   -0.5130 H   0  0  0  0  0  0  0  0  0  0  0  0
   -3.9580    4.3350   -0.0500 H   0  0  0  0  0  0  0  0  0  0  0  0
   -4.2900    4.1750   -1.7880 H   0  0  0  0  0  0  0  0  0  0  0  0
   -1.9630    3.7830   -2.1310 H   0  0  0  0  0  0  0  0  0  0  0  0
   -3.1010    2.0620   -0.0190 H   0  0  0  0  0  0  0  0  0  0  0  0
   -0.8860    1.8720   -2.0590 H   0  0  0  0  0  0  0  0  0  0  0  0
   -1.6320    0.3930   -1.2590 H   0  0  0  0  0  0  0  0  0  0  0  0
    2.5350   -0.9230   -0.8640 H   0  0  0  0  0  0  0  0  0  0  0  0
    2.4110   -1.0030    0.9070 H   0  0  0  0  0  0  0  0  0  0  0  0
    6.7210    1.0540   -1.7460 H   0  0  0  0  0  0  0  0  0  0  0  0
    7.7430    1.3510    0.4940 H   0  0  0  0  0  0  0  0  0  0  0  0
    6.4220    0.8600    2.5350 H   0  0  0  0  0  0  0  0  0  0  0  0
    3.3270    2.2000    0.2240 H   0  0  0  0  0  0  0  0  0  0  0  0
    3.1720    4.3400   -1.5560 H   0  0  0  0  0  0  0  0  0  0  0  0
    4.0750    6.6440   -1.3890 H   0  0  0  0  0  0  0  0  0  0  0  0
    3.4000    8.1070    0.4960 H   0  0  0  0  0  0  0  0  0  0  0  0
    1.8210    7.2660    2.2150 H   0  0  0  0  0  0  0  0  0  0  0  0
   -3.0330    3.4290   -3.4350 H   0  0  0  0  0  0  0  0  0  0  0  0
   -4.6500    2.8390   -5.2180 H   0  0  0  0  0  0  0  0  0  0  0  0
   -6.2200    0.9280   -4.8820 H   0  0  0  0  0  0  0  0  0  0  0  0
   -6.1660   -0.3440   -2.7540 H   0  0  0  0  0  0  0  0  0  0  0  0
   -4.5530    0.2580   -0.9830 H   0  0  0  0  0  0  0  0  0  0  0  0
  1 44  1  0  0  0  0
  1 45  1  0  0  0  0
  1 46  1  0  0  0  0
  1  2  1  0  0  0  0
  2  3  1  0  0  0  0
  3  4  2  0  0  0  0
  3  5  1  0  0  0  0
  5 47  1  0  0  0  0
  5 48  1  0  0  0  0
  5  6  1  0  0  0  0
  6 49  1  0  0  0  0
  6 50  1  0  0  0  0
  6  7  1  0  0  0  0
  7 51  1  0  0  0  0
  7 52  1  0  0  0  0
  7  8  1  0  0  0  0
  8 53  1  0  0  0  0
  8  9  1  0  0  0  0
  9 54  1  0  0  0  0
  9 10  1  0  0  0  0
 10 55  1  0  0  0  0
 10 56  1  0  0  0  0
 10 11  1  0  0  0  0
 11 12  1  0  0  0  0
 12 13  2  0  0  0  0
 12 14  1  0  0  0  0
 14 15  1  0  0  0  0
 15 57  1  0  0  0  0
 15 58  1  0  0  0  0
 15 16  1  0  0  0  0
 16 17  2  0  0  0  0
 17 18  1  0  0  0  0
 17 19  1  0  0  0  0
 19 59  1  0  0  0  0
 19 20  2  0  0  0  0
 20 60  1  0  0  0  0
 20 21  1  0  0  0  0
 21 61  1  0  0  0  0
 21 22  2  0  0  0  0
 22 16  1  0  0  0  0
 22 23  1  0  0  0  0
 23 24  1  0  0  0  0
 23 25  1  0  0  0  0
 23 26  1  0  0  0  0
 14 27  1  0  0  0  0
 27 62  1  0  0  0  0
 27 28  2  0  0  0  0
 28 29  1  0  0  0  0
 29 11  1  0  0  0  0
 29 30  2  0  0  0  0
 28 31  1  0  0  0  0
 31 32  2  0  0  0  0
 32 63  1  0  0  0  0
 32 33  1  0  0  0  0
 33 64  1  0  0  0  0
 33 34  2  0  0  0  0
 34 65  1  0  0  0  0
 34 35  1  0  0  0  0
 35 66  1  0  0  0  0
 35 36  2  0  0  0  0
 36 31  1  0  0  0  0
 36 37  1  0  0  0  0
  9 38  1  0  0  0  0
 38 39  2  0  0  0  0
 39 67  1  0  0  0  0
 39 40  1  0  0  0  0
 40 68  1  0  0  0  0
 40 41  2  0  0  0  0
 41 69  1  0  0  0  0
 41 42  1  0  0  0  0
 42 70  1  0  0  0  0
 42 43  2  0  0  0  0
 43 38  1  0  0  0  0
 43 71  1  0  0  0  0
M  END
>  <LOGBIO>
6.8900

>  <PRED_LOGBIO>
5.4300

>  <XV_RES>
1.8170

>  <WHL_TMPL>
2

>  <ANCH>
42-43;24-48

$$$$
ROW44
  -MTS-   01071501043D 0   0.00000     0.00000     0

 48 51  0  0  1  0  0  0  0  0999 V2000
    7.6620    1.8870    4.0050 N   0  0  0  0  0  0  0  0  0  0  0  0
    6.8270    2.7910    3.2010 C   0  0  2  0  0  0  0  0  0  0  0  0
    7.6410    4.0310    2.7880 C   0  0  0  0  0  0  0  0  0  0  0  0
    6.8410    4.9330    1.8290 C   0  0  0  0  0  0  0  0  0  0  0  0
    6.3110    4.1360    0.6220 C   0  0  0  0  0  0  0  0  0  0  0  0
    5.5730    2.9320    1.0300 N   0  0  0  0  0  0  0  0  0  0  0  0
    6.2980    2.0530    1.9570 C   0  0  0  0  0  0  0  0  0  0  0  0
    4.3090    2.6530    0.5810 C   0  0  0  0  0  0  0  0  0  0  0  0
    3.2970    2.7470    1.4230 N   0  0  0  0  0  0  0  0  0  0  0  0
    1.9880    2.4710    1.0110 C   0  0  0  0  0  0  0  0  0  0  0  0
    0.9130    2.5710    1.9030 C   0  0  0  0  0  0  0  0  0  0  0  0
   -0.3870    2.2900    1.4670 C   0  0  0  0  0  0  0  0  0  0  0  0
   -1.7230    2.4140    2.5750 Cl  0  0  0  0  0  0  0  0  0  0  0  0
   -0.6130    1.9100    0.1390 C   0  0  0  0  0  0  0  0  0  0  0  0
    0.4610    1.8100   -0.7530 C   0  0  0  0  0  0  0  0  0  0  0  0
    1.7620    2.0910   -0.3170 C   0  0  0  0  0  0  0  0  0  0  0  0
    2.9330    2.0010   -1.2170 C   0  0  0  0  0  0  0  0  0  0  0  0
    2.7960    1.6720   -2.3950 O   0  0  0  0  0  0  0  0  0  0  0  0
    4.1370    2.2840   -0.7280 N   0  0  0  0  0  0  0  0  0  0  0  0
    5.3090    2.2000   -1.6100 C   0  0  0  0  0  0  0  0  0  0  0  0
    4.8700    1.7780   -2.9920 C   0  0  0  0  0  0  0  0  0  0  0  0
    4.5180    2.7460   -3.9400 C   0  0  0  0  0  0  0  0  0  0  0  0
    4.1110    2.3550   -5.2210 C   0  0  0  0  0  0  0  0  0  0  0  0
    4.0550    0.9960   -5.5540 C   0  0  0  0  0  0  0  0  0  0  0  0
    4.4070    0.0280   -4.6050 C   0  0  0  0  0  0  0  0  0  0  0  0
    4.8140    0.4190   -3.3240 C   0  0  0  0  0  0  0  0  0  0  0  0
    5.1780   -0.5830   -2.3420 C   0  0  0  0  0  0  0  0  0  0  0  0
    5.4700   -1.3850   -1.5560 N   0  0  0  0  0  0  0  0  0  0  0  0
    7.3370    0.9370    3.8890 H   0  0  0  0  0  0  0  0  0  0  0  0
    8.6220    1.9540    3.6990 H   0  0  0  0  0  0  0  0  0  0  0  0
    5.9970    3.0870    3.8390 H   0  0  0  0  0  0  0  0  0  0  0  0
    8.5620    3.7150    2.3040 H   0  0  0  0  0  0  0  0  0  0  0  0
    7.9120    4.5980    3.6760 H   0  0  0  0  0  0  0  0  0  0  0  0
    6.0060    5.3790    2.3640 H   0  0  0  0  0  0  0  0  0  0  0  0
    7.4780    5.7420    1.4780 H   0  0  0  0  0  0  0  0  0  0  0  0
    7.1460    3.8510   -0.0160 H   0  0  0  0  0  0  0  0  0  0  0  0
    5.6630    4.7740    0.0250 H   0  0  0  0  0  0  0  0  0  0  0  0
    7.1300    1.5860    1.4340 H   0  0  0  0  0  0  0  0  0  0  0  0
    5.6440    1.2420    2.2710 H   0  0  0  0  0  0  0  0  0  0  0  0
    1.0870    2.8650    2.9280 H   0  0  0  0  0  0  0  0  0  0  0  0
   -1.6160    1.6930   -0.1980 H   0  0  0  0  0  0  0  0  0  0  0  0
    0.2870    1.5160   -1.7780 H   0  0  0  0  0  0  0  0  0  0  0  0
    6.0100    1.4680   -1.2130 H   0  0  0  0  0  0  0  0  0  0  0  0
    5.7930    3.1730   -1.6650 H   0  0  0  0  0  0  0  0  0  0  0  0
    4.5610    3.7940   -3.6840 H   0  0  0  0  0  0  0  0  0  0  0  0
    3.8400    3.1010   -5.9530 H   0  0  0  0  0  0  0  0  0  0  0  0
    3.7410    0.6940   -6.5420 H   0  0  0  0  0  0  0  0  0  0  0  0
    4.3640   -1.0200   -4.8620 H   0  0  0  0  0  0  0  0  0  0  0  0
  1 29  1  0  0  0  0
  1 30  1  0  0  0  0
  1  2  1  0  0  0  0
  2 31  1  0  0  0  0
  2  3  1  0  0  0  0
  3 32  1  0  0  0  0
  3 33  1  0  0  0  0
  3  4  1  0  0  0  0
  4 34  1  0  0  0  0
  4 35  1  0  0  0  0
  4  5  1  0  0  0  0
  5 36  1  0  0  0  0
  5 37  1  0  0  0  0
  5  6  1  0  0  0  0
  6  7  1  0  0  0  0
  7  2  1  0  0  0  0
  7 38  1  0  0  0  0
  7 39  1  0  0  0  0
  6  8  1  0  0  0  0
  8  9  2  0  0  0  0
  9 10  1  0  0  0  0
 10 11  1  0  0  0  0
 11 40  1  0  0  0  0
 11 12  2  0  0  0  0
 12 13  1  0  0  0  0
 12 14  1  0  0  0  0
 14 41  1  0  0  0  0
 14 15  2  0  0  0  0
 15 42  1  0  0  0  0
 15 16  1  0  0  0  0
 16 10  2  0  0  0  0
 16 17  1  0  0  0  0
 17 18  2  0  0  0  0
 17 19  1  0  0  0  0
 19  8  1  0  0  0  0
 19 20  1  0  0  0  0
 20 43  1  0  0  0  0
 20 44  1  0  0  0  0
 20 21  1  0  0  0  0
 21 22  2  0  0  0  0
 22 45  1  0  0  0  0
 22 23  1  0  0  0  0
 23 46  1  0  0  0  0
 23 24  2  0  0  0  0
 24 47  1  0  0  0  0
 24 25  1  0  0  0  0
 25 48  1  0  0  0  0
 25 26  2  0  0  0  0
 26 21  1  0  0  0  0
 26 27  1  0  0  0  0
 27 28  3  0  0  0  0
M  END
>  <LOGBIO>
6.6000

>  <PRED_LOGBIO>
6.0700

>  <XV_RES>
0.8240

>  <WHL_TMPL>
3

>  <ANCH>
26-27;20-21

$$$$
ROW45
  -MTS-   01071501043D 0   0.00000     0.00000     0

 83 87  0  0  1  0  0  0  0  0999 V2000
    1.2950    1.3700   -1.3950 O   0  0  0  0  0  0  0  0  0  0  0  0
    0.8860    1.5610   -0.2880 C   0  0  0  0  0  0  0  0  0  0  0  0
   -0.4240    1.6190   -0.0640 N   0  0  0  0  0  0  0  0  0  0  0  0
   -1.3750    1.4470   -1.1850 C   0  0  2  0  0  0  0  0  0  0  0  0
   -1.7720   -0.0280   -1.1740 C   0  0  0  0  0  0  0  0  0  0  0  0
   -2.7740   -0.2740   -2.2220 N   0  0  0  0  0  0  0  0  0  0  0  0
   -3.1560   -1.6930   -2.2120 C   0  0  0  0  0  0  0  0  0  0  0  0
   -4.1970   -1.9480   -3.3010 C   0  0  2  0  0  0  0  0  0  0  0  0
   -5.4310   -1.0860   -3.0380 C   0  0  0  0  0  0  0  0  0  0  0  0
   -6.4590   -1.3380   -4.1140 C   0  0  0  0  0  0  0  0  0  0  0  0
   -6.4560   -0.5640   -5.2800 C   0  0  0  0  0  0  0  0  0  0  0  0
   -7.4100   -0.7980   -6.2780 C   0  0  0  0  0  0  0  0  0  0  0  0
   -8.3670   -1.8060   -6.1100 C   0  0  0  0  0  0  0  0  0  0  0  0
   -8.3700   -2.5800   -4.9440 C   0  0  0  0  0  0  0  0  0  0  0  0
   -7.4160   -2.3460   -3.9460 C   0  0  0  0  0  0  0  0  0  0  0  0
   -4.5790   -3.3680   -3.2910 N   0  0  0  0  0  0  0  0  0  0  0  0
   -5.4780   -3.8200   -4.1600 C   0  0  0  0  0  0  0  0  0  0  0  0
   -5.9760   -3.0730   -4.9490 O   0  0  0  0  0  0  0  0  0  0  0  0
   -5.8300   -5.1240   -4.1500 O   0  0  0  0  0  0  0  0  0  0  0  0
   -6.8000   -5.5650   -5.1030 C   0  0  0  0  0  0  0  0  0  0  0  0
   -7.0470   -7.0430   -4.9230 C   0  0  0  0  0  0  0  0  0  0  0  0
   -7.9450   -7.6190   -4.1450 N   0  0  0  0  0  0  0  0  0  0  0  0
   -7.9950   -9.0180   -4.1360 C   0  0  0  0  0  0  0  0  0  0  0  0
   -7.1250   -9.6670   -4.9220 C   0  0  0  0  0  0  0  0  0  0  0  0
   -6.1970   -8.3820   -5.7090 S   0  0  0  0  0  0  0  0  0  0  0  0
   -3.9610    0.5550   -1.9690 C   0  0  0  0  0  0  0  0  0  0  0  0
   -4.9900    0.3030   -3.0450 C   0  0  0  0  0  0  0  0  0  0  0  0
   -4.9860    1.0770   -4.2120 C   0  0  0  0  0  0  0  0  0  0  0  0
   -5.9400    0.8440   -5.2100 C   0  0  0  0  0  0  0  0  0  0  0  0
   -6.8970   -0.1640   -5.0410 C   0  0  0  0  0  0  0  0  0  0  0  0
   -6.9000   -0.9390   -3.8750 C   0  0  0  0  0  0  0  0  0  0  0  0
   -5.9460   -0.7050   -2.8770 C   0  0  0  0  0  0  0  0  0  0  0  0
   -2.6830    2.2370   -1.0080 C   0  0  0  0  0  0  0  0  0  0  0  0
   -3.6860    1.8880   -2.0830 C   0  0  0  0  0  0  0  0  0  0  0  0
   -3.5380    2.3920   -3.3790 C   0  0  0  0  0  0  0  0  0  0  0  0
   -4.4490    2.0500   -4.3820 C   0  0  0  0  0  0  0  0  0  0  0  0
   -5.5200    1.1940   -4.1040 C   0  0  0  0  0  0  0  0  0  0  0  0
   -5.6790    0.6810   -2.8010 C   0  0  0  0  0  0  0  0  0  0  0  0
   -4.7590    1.0290   -1.8030 C   0  0  0  0  0  0  0  0  0  0  0  0
    1.7530    1.7180    0.7340 O   0  0  0  0  0  0  0  0  0  0  0  0
    3.1520    1.6480    0.4450 C   0  0  0  0  0  0  0  0  0  0  0  0
    3.9400    1.8480    1.7180 C   0  0  0  0  0  0  0  0  0  0  0  0
    4.3840    3.0020    2.2340 C   0  0  0  0  0  0  0  0  0  0  0  0
    5.0970    2.9180    3.4360 N   0  0  0  0  0  0  0  0  0  0  0  0
    5.2820    1.7280    3.9750 C   0  0  0  0  0  0  0  0  0  0  0  0
    4.4830    0.6100    2.8600 S   0  0  0  0  0  0  0  0  0  0  0  0
   -0.7700    1.7800    0.8710 H   0  0  0  0  0  0  0  0  0  0  0  0
   -0.9080    1.7040   -2.1330 H   0  0  0  0  0  0  0  0  0  0  0  0
   -2.1930   -0.2840   -0.2040 H   0  0  0  0  0  0  0  0  0  0  0  0
   -0.8940   -0.6420   -1.3620 H   0  0  0  0  0  0  0  0  0  0  0  0
   -3.5770   -1.9490   -1.2420 H   0  0  0  0  0  0  0  0  0  0  0  0
   -2.2770   -2.3070   -2.3990 H   0  0  0  0  0  0  0  0  0  0  0  0
   -3.7760   -1.6930   -4.2710 H   0  0  0  0  0  0  0  0  0  0  0  0
   -5.8510   -1.3420   -2.0680 H   0  0  0  0  0  0  0  0  0  0  0  0
   -5.1480   -0.0360   -3.0460 H   0  0  0  0  0  0  0  0  0  0  0  0
   -5.7180    0.2130   -5.4100 H   0  0  0  0  0  0  0  0  0  0  0  0
   -7.4070   -0.2000   -7.1780 H   0  0  0  0  0  0  0  0  0  0  0  0
   -9.1030   -1.9860   -6.8800 H   0  0  0  0  0  0  0  0  0  0  0  0
   -9.1080   -3.3570   -4.8140 H   0  0  0  0  0  0  0  0  0  0  0  0
   -7.4190   -2.9440   -3.0460 H   0  0  0  0  0  0  0  0  0  0  0  0
   -4.1590   -3.9990   -2.6240 H   0  0  0  0  0  0  0  0  0  0  0  0
   -6.4310   -5.3790   -6.1100 H   0  0  0  0  0  0  0  0  0  0  0  0
   -7.7300   -5.0200   -4.9520 H   0  0  0  0  0  0  0  0  0  0  0  0
   -8.7050   -9.5520   -3.5220 H   0  0  0  0  0  0  0  0  0  0  0  0
   -7.0150  -10.7340   -5.0470 H   0  0  0  0  0  0  0  0  0  0  0  0
   -3.6780    1.6060   -1.9770 H   0  0  0  0  0  0  0  0  0  0  0  0
   -4.3810    0.3000   -0.9990 H   0  0  0  0  0  0  0  0  0  0  0  0
   -4.2480    1.8550   -4.3420 H   0  0  0  0  0  0  0  0  0  0  0  0
   -5.9380    1.4410   -6.1090 H   0  0  0  0  0  0  0  0  0  0  0  0
   -7.6330   -0.3450   -5.8110 H   0  0  0  0  0  0  0  0  0  0  0  0
   -7.6380   -1.7160   -3.7450 H   0  0  0  0  0  0  0  0  0  0  0  0
   -5.9490   -1.3020   -1.9770 H   0  0  0  0  0  0  0  0  0  0  0  0
   -2.4300    3.2850   -1.1530 H   0  0  0  0  0  0  0  0  0  0  0  0
   -3.1080    1.9760   -0.0410 H   0  0  0  0  0  0  0  0  0  0  0  0
   -2.7130    3.0510   -3.6070 H   0  0  0  0  0  0  0  0  0  0  0  0
   -4.3250    2.4490   -5.3780 H   0  0  0  0  0  0  0  0  0  0  0  0
   -6.2200    0.9280   -4.8820 H   0  0  0  0  0  0  0  0  0  0  0  0
   -6.5050    0.0240   -2.5730 H   0  0  0  0  0  0  0  0  0  0  0  0
   -4.8780    0.6310   -0.8060 H   0  0  0  0  0  0  0  0  0  0  0  0
    3.4140    2.4250   -0.2700 H   0  0  0  0  0  0  0  0  0  0  0  0
    3.3860    0.6730    0.0230 H   0  0  0  0  0  0  0  0  0  0  0  0
    4.2010    3.9480    1.7470 H   0  0  0  0  0  0  0  0  0  0  0  0
    5.8050    1.4900    4.8900 H   0  0  0  0  0  0  0  0  0  0  0  0
  1  2  2  0  0  0  0
  2  3  1  0  0  0  0
  3 47  1  0  0  0  0
  3  4  1  0  0  0  0
  4 48  1  0  0  0  0
  4  5  1  0  0  0  0
  5 49  1  0  0  0  0
  5 50  1  0  0  0  0
  5  6  1  0  0  0  0
  6  7  1  0  0  0  0
  7 51  1  0  0  0  0
  7 52  1  0  0  0  0
  7  8  1  0  0  0  0
  8 53  1  0  0  0  0
  8  9  1  0  0  0  0
  9 54  1  0  0  0  0
  9 55  1  0  0  0  0
  9 10  1  0  0  0  0
 10 11  2  0  0  0  0
 11 56  1  0  0  0  0
 11 12  1  0  0  0  0
 12 57  1  0  0  0  0
 12 13  2  0  0  0  0
 13 58  1  0  0  0  0
 13 14  1  0  0  0  0
 14 59  1  0  0  0  0
 14 15  2  0  0  0  0
 15 10  1  0  0  0  0
 15 60  1  0  0  0  0
  8 16  1  0  0  0  0
 16 61  1  0  0  0  0
 16 17  1  0  0  0  0
 17 18  2  0  0  0  0
 17 19  1  0  0  0  0
 19 20  1  0  0  0  0
 20 62  1  0  0  0  0
 20 63  1  0  0  0  0
 20 21  1  0  0  0  0
 21 22  2  0  0  0  0
 22 23  1  0  0  0  0
 23 64  1  0  0  0  0
 23 24  2  0  0  0  0
 24 65  1  0  0  0  0
 24 25  1  0  0  0  0
 25 21  1  0  0  0  0
  6 26  1  0  0  0  0
 26 66  1  0  0  0  0
 26 67  1  0  0  0  0
 26 27  1  0  0  0  0
 27 28  2  0  0  0  0
 28 68  1  0  0  0  0
 28 29  1  0  0  0  0
 29 69  1  0  0  0  0
 29 30  2  0  0  0  0
 30 70  1  0  0  0  0
 30 31  1  0  0  0  0
 31 71  1  0  0  0  0
 31 32  2  0  0  0  0
 32 27  1  0  0  0  0
 32 72  1  0  0  0  0
  4 33  1  0  0  0  0
 33 73  1  0  0  0  0
 33 74  1  0  0  0  0
 33 34  1  0  0  0  0
 34 35  2  0  0  0  0
 35 75  1  0  0  0  0
 35 36  1  0  0  0  0
 36 76  1  0  0  0  0
 36 37  2  0  0  0  0
 37 77  1  0  0  0  0
 37 38  1  0  0  0  0
 38 78  1  0  0  0  0
 38 39  2  0  0  0  0
 39 34  1  0  0  0  0
 39 79  1  0  0  0  0
  2 40  1  0  0  0  0
 40 41  1  0  0  0  0
 41 80  1  0  0  0  0
 41 81  1  0  0  0  0
 41 42  1  0  0  0  0
 42 43  2  0  0  0  0
 43 82  1  0  0  0  0
 43 44  1  0  0  0  0
 44 45  2  0  0  0  0
 45 83  1  0  0  0  0
 45 46  1  0  0  0  0
 46 42  1  0  0  0  0
M  END
>  <LOGBIO>
6.8700

>  <PRED_LOGBIO>
7.3100

>  <XV_RES>
-0.5210

>  <WHL_TMPL>
2

>  <ANCH>
53-70;62-63

$$$$
ROW46
  -MTS-   01071501043D 0   0.00000     0.00000     0

 46 47  0  0  0  0  0  0  0  0999 V2000
    5.1080    0.0930    6.7470 C   0  0  0  0  0  0  0  0  0  0  0  0
    5.7950    1.3810    6.5770 N   0  0  0  0  0  0  0  0  0  0  0  0
    7.1860    1.2580    7.0360 C   0  0  0  0  0  0  0  0  0  0  0  0
    5.7790    1.7620    5.1580 C   0  0  0  0  0  0  0  0  0  0  0  0
    4.3330    1.8900    4.6810 C   0  0  0  0  0  0  0  0  0  0  0  0
    4.3160    2.2850    3.2050 C   0  0  0  0  0  0  0  0  0  0  0  0
    3.0380    2.4490    2.5930 C   0  0  0  0  0  0  0  0  0  0  0  0
    2.9330    1.2200    1.7300 C   0  0  0  0  0  0  0  0  0  0  0  0
    1.9210    1.3450    0.6010 C   0  0  0  0  0  0  0  0  0  0  0  0
    0.6200    1.4880    1.1660 O   0  0  0  0  0  0  0  0  0  0  0  0
   -0.4440    1.2520    0.3400 C   0  0  0  0  0  0  0  0  0  0  0  0
   -1.3110    2.3290    0.1760 C   0  0  0  0  0  0  0  0  0  0  0  0
   -2.4360    2.2170   -0.6480 C   0  0  0  0  0  0  0  0  0  0  0  0
   -2.7380    1.0240   -1.3260 C   0  0  0  0  0  0  0  0  0  0  0  0
   -1.8490   -0.0470   -1.1500 C   0  0  0  0  0  0  0  0  0  0  0  0
   -0.7190    0.0590   -0.3240 C   0  0  0  0  0  0  0  0  0  0  0  0
   -3.8800    0.9680   -2.1590 N   0  0  0  0  0  0  0  0  0  0  0  0
   -3.9140    1.2360   -3.5020 C   0  0  0  0  0  0  0  0  0  0  0  0
   -5.1750    1.0720   -3.9250 C   0  0  0  0  0  0  0  0  0  0  0  0
   -5.9450    0.6930   -2.8190 N   0  0  0  0  0  0  0  0  0  0  0  0
   -5.1500    0.6350   -1.7670 C   0  0  0  0  0  0  0  0  0  0  0  0
    5.6160   -0.6700    6.1620 H   0  0  0  0  0  0  0  0  0  0  0  0
    5.1200   -0.1880    7.7980 H   0  0  0  0  0  0  0  0  0  0  0  0
    4.0780    0.1840    6.4080 H   0  0  0  0  0  0  0  0  0  0  0  0
    7.6950    0.4960    6.4500 H   0  0  0  0  0  0  0  0  0  0  0  0
    7.1980    0.9770    8.0870 H   0  0  0  0  0  0  0  0  0  0  0  0
    7.6950    2.2120    6.9100 H   0  0  0  0  0  0  0  0  0  0  0  0
    6.2880    0.9990    4.5720 H   0  0  0  0  0  0  0  0  0  0  0  0
    6.2880    2.7150    5.0320 H   0  0  0  0  0  0  0  0  0  0  0  0
    3.8240    2.6520    5.2670 H   0  0  0  0  0  0  0  0  0  0  0  0
    3.8240    0.9360    4.8070 H   0  0  0  0  0  0  0  0  0  0  0  0
    4.7770    1.4500    2.6820 H   0  0  0  0  0  0  0  0  0  0  0  0
    4.8600    3.2230    3.1190 H   0  0  0  0  0  0  0  0  0  0  0  0
    3.0810    3.3200    1.9420 H   0  0  0  0  0  0  0  0  0  0  0  0
    2.2520    2.4280    3.3450 H   0  0  0  0  0  0  0  0  0  0  0  0
    2.5570    0.4320    2.3800 H   0  0  0  0  0  0  0  0  0  0  0  0
    3.9090    1.0340    1.2860 H   0  0  0  0  0  0  0  0  0  0  0  0
    1.9300    0.4000    0.0610 H   0  0  0  0  0  0  0  0  0  0  0  0
    2.1660    2.2310    0.0190 H   0  0  0  0  0  0  0  0  0  0  0  0
   -1.1130    3.2590    0.6890 H   0  0  0  0  0  0  0  0  0  0  0  0
   -3.0890    3.0690   -0.7660 H   0  0  0  0  0  0  0  0  0  0  0  0
   -2.0390   -0.9780   -1.6640 H   0  0  0  0  0  0  0  0  0  0  0  0
   -0.0600   -0.7880   -0.2030 H   0  0  0  0  0  0  0  0  0  0  0  0
   -3.0720    1.5270   -4.1130 H   0  0  0  0  0  0  0  0  0  0  0  0
   -5.5320    1.2070   -4.9350 H   0  0  0  0  0  0  0  0  0  0  0  0
   -5.4510    0.3710   -0.7640 H   0  0  0  0  0  0  0  0  0  0  0  0
  1 22  1  0  0  0  0
  1 23  1  0  0  0  0
  1 24  1  0  0  0  0
  1  2  1  0  0  0  0
  2  3  1  0  0  0  0
  3 25  1  0  0  0  0
  3 26  1  0  0  0  0
  3 27  1  0  0  0  0
  2  4  1  0  0  0  0
  4 28  1  0  0  0  0
  4 29  1  0  0  0  0
  4  5  1  0  0  0  0
  5 30  1  0  0  0  0
  5 31  1  0  0  0  0
  5  6  1  0  0  0  0
  6 32  1  0  0  0  0
  6 33  1  0  0  0  0
  6  7  1  0  0  0  0
  7 34  1  0  0  0  0
  7 35  1  0  0  0  0
  7  8  1  0  0  0  0
  8 36  1  0  0  0  0
  8 37  1  0  0  0  0
  8  9  1  0  0  0  0
  9 38  1  0  0  0  0
  9 39  1  0  0  0  0
  9 10  1  0  0  0  0
 10 11  1  0  0  0  0
 11 12  2  0  0  0  0
 12 40  1  0  0  0  0
 12 13  1  0  0  0  0
 13 41  1  0  0  0  0
 13 14  2  0  0  0  0
 14 15  1  0  0  0  0
 15 42  1  0  0  0  0
 15 16  2  0  0  0  0
 16 11  1  0  0  0  0
 16 43  1  0  0  0  0
 14 17  1  0  0  0  0
 17 18  1  0  0  0  0
 18 44  1  0  0  0  0
 18 19  2  0  0  0  0
 19 45  1  0  0  0  0
 19 20  1  0  0  0  0
 20 21  2  0  0  0  0
 21 17  1  0  0  0  0
 21 46  1  0  0  0  0
M  END
>  <LOGBIO>
5.3500

>  <PRED_LOGBIO>
5.5100

>  <XV_RES>
-0.1520

>  <WHL_TMPL>
1

>  <ANCH>
26-27;29-37

$$$$
ROW47
  -MTS-   01071501043D 0   0.00000     0.00000     0

 56 60  0  0  0  0  0  0  0  0999 V2000
    0.2260   -1.0490   -0.1340 C   0  0  0  0  0  0  0  0  0  0  0  0
   -0.7310    0.1040   -0.3240 C   0  0  0  0  0  0  0  0  0  0  0  0
   -1.8510   -0.0450   -1.1500 C   0  0  0  0  0  0  0  0  0  0  0  0
   -2.7380    1.0240   -1.3260 C   0  0  0  0  0  0  0  0  0  0  0  0
   -2.5050    2.2410   -0.6750 C   0  0  0  0  0  0  0  0  0  0  0  0
   -1.3850    2.3900    0.1510 C   0  0  0  0  0  0  0  0  0  0  0  0
   -0.8780    3.4580    0.9290 N   0  0  0  0  0  0  0  0  0  0  0  0
    0.2680    3.0170    1.5360 C   0  0  0  0  0  0  0  0  0  0  0  0
    0.5070    1.7650    1.1940 N   0  0  0  0  0  0  0  0  0  0  0  0
   -0.4980    1.3210    0.3270 C   0  0  0  0  0  0  0  0  0  0  0  0
    1.1910    3.7230    2.4530 C   0  0  0  0  0  0  0  0  0  0  0  0
    1.8380    3.0520    3.4160 C   0  0  0  0  0  0  0  0  0  0  0  0
    1.6560    1.7030    3.5680 N   0  0  0  0  0  0  0  0  0  0  0  0
    2.6410    0.9810    2.7500 C   0  0  0  0  0  0  0  0  0  0  0  0
    2.4380   -0.5240    2.9190 C   0  0  0  0  0  0  0  0  0  0  0  0
    3.4230   -1.2470    2.1010 N   0  0  0  0  0  0  0  0  0  0  0  0
    3.2560   -1.6440    0.8000 C   0  0  0  0  0  0  0  0  0  0  0  0
    4.3620   -2.2750    0.3810 C   0  0  0  0  0  0  0  0  0  0  0  0
    4.6190   -2.9500   -1.1800 Cl  0  0  0  0  0  0  0  0  0  0  0  0
    5.3200   -2.2830    1.5090 C   0  0  0  0  0  0  0  0  0  0  0  0
    4.7440   -1.6660    2.5260 N   0  0  0  0  0  0  0  0  0  0  0  0
    2.7520    3.7950    4.3120 C   0  0  0  0  0  0  0  0  0  0  0  0
    2.9110    5.1140    4.1400 C   0  0  0  0  0  0  0  0  0  0  0  0
    2.2470    5.7950    3.1540 N   0  0  0  0  0  0  0  0  0  0  0  0
    1.4130    5.1810    2.3190 C   0  0  0  0  0  0  0  0  0  0  0  0
    0.8310    5.8190    1.4430 O   0  0  0  0  0  0  0  0  0  0  0  0
   -3.8800    0.9680   -2.1590 N   0  0  0  0  0  0  0  0  0  0  0  0
   -5.2110    0.6000   -1.6550 C   0  0  0  0  0  0  0  0  0  0  0  0
   -5.9340   -0.3830   -2.5950 C   0  0  0  0  0  0  0  0  0  0  0  0
   -5.9390    0.0930   -3.9430 O   0  0  0  0  0  0  0  0  0  0  0  0
   -4.6120    0.2590   -4.4510 C   0  0  0  0  0  0  0  0  0  0  0  0
   -3.8280    1.2720   -3.5970 C   0  0  0  0  0  0  0  0  0  0  0  0
    0.6770   -0.9870    0.8540 H   0  0  0  0  0  0  0  0  0  0  0  0
    1.0050   -1.0010   -0.8920 H   0  0  0  0  0  0  0  0  0  0  0  0
   -0.3150   -1.9880   -0.2290 H   0  0  0  0  0  0  0  0  0  0  0  0
   -2.0310   -0.9840   -1.6530 H   0  0  0  0  0  0  0  0  0  0  0  0
   -3.1890    3.0660   -0.8110 H   0  0  0  0  0  0  0  0  0  0  0  0
   -1.2870    4.3770    1.0210 H   0  0  0  0  0  0  0  0  0  0  0  0
    1.7780    1.4540    4.5390 H   0  0  0  0  0  0  0  0  0  0  0  0
    2.5090    1.2490    1.7030 H   0  0  0  0  0  0  0  0  0  0  0  0
    3.6450    1.2500    3.0690 H   0  0  0  0  0  0  0  0  0  0  0  0
    2.5690   -0.7920    3.9650 H   0  0  0  0  0  0  0  0  0  0  0  0
    1.4340   -0.7930    2.5990 H   0  0  0  0  0  0  0  0  0  0  0  0
    2.3710   -1.4750    0.2050 H   0  0  0  0  0  0  0  0  0  0  0  0
    6.3100   -2.7150    1.5020 H   0  0  0  0  0  0  0  0  0  0  0  0
    3.2860    3.2790    5.0960 H   0  0  0  0  0  0  0  0  0  0  0  0
    3.5780    5.6550    4.7950 H   0  0  0  0  0  0  0  0  0  0  0  0
    2.3940    6.7890    3.0580 H   0  0  0  0  0  0  0  0  0  0  0  0
   -5.8130    1.4990   -1.5380 H   0  0  0  0  0  0  0  0  0  0  0  0
   -5.1120    0.1530   -0.6680 H   0  0  0  0  0  0  0  0  0  0  0  0
   -5.4410   -1.3510   -2.5530 H   0  0  0  0  0  0  0  0  0  0  0  0
   -6.9590   -0.5200   -2.2550 H   0  0  0  0  0  0  0  0  0  0  0  0
   -4.0980   -0.7000   -4.4400 H   0  0  0  0  0  0  0  0  0  0  0  0
   -4.6600    0.6110   -5.4790 H   0  0  0  0  0  0  0  0  0  0  0  0
   -4.2240    2.2710   -3.7680 H   0  0  0  0  0  0  0  0  0  0  0  0
   -2.7910    1.2920   -3.9230 H   0  0  0  0  0  0  0  0  0  0  0  0
  1 33  1  0  0  0  0
  1 34  1  0  0  0  0
  1 35  1  0  0  0  0
  1  2  1  0  0  0  0
  2  3  2  0  0  0  0
  3 36  1  0  0  0  0
  3  4  1  0  0  0  0
  4  5  2  0  0  0  0
  5 37  1  0  0  0  0
  5  6  1  0  0  0  0
  6  7  1  0  0  0  0
  7 38  1  0  0  0  0
  7  8  1  0  0  0  0
  8  9  2  0  0  0  0
  9 10  1  0  0  0  0
 10  2  1  0  0  0  0
 10  6  2  0  0  0  0
  8 11  1  0  0  0  0
 11 12  2  0  0  0  0
 12 13  1  0  0  0  0
 13 39  1  0  0  0  0
 13 14  1  0  0  0  0
 14 40  1  0  0  0  0
 14 41  1  0  0  0  0
 14 15  1  0  0  0  0
 15 42  1  0  0  0  0
 15 43  1  0  0  0  0
 15 16  1  0  0  0  0
 16 17  1  0  0  0  0
 17 44  1  0  0  0  0
 17 18  2  0  0  0  0
 18 19  1  0  0  0  0
 18 20  1  0  0  0  0
 20 45  1  0  0  0  0
 20 21  2  0  0  0  0
 21 16  1  0  0  0  0
 12 22  1  0  0  0  0
 22 46  1  0  0  0  0
 22 23  2  0  0  0  0
 23 47  1  0  0  0  0
 23 24  1  0  0  0  0
 24 48  1  0  0  0  0
 24 25  1  0  0  0  0
 25 11  1  0  0  0  0
 25 26  2  0  0  0  0
  4 27  1  0  0  0  0
 27 28  1  0  0  0  0
 28 49  1  0  0  0  0
 28 50  1  0  0  0  0
 28 29  1  0  0  0  0
 29 51  1  0  0  0  0
 29 52  1  0  0  0  0
 29 30  1  0  0  0  0
 30 31  1  0  0  0  0
 31 53  1  0  0  0  0
 31 54  1  0  0  0  0
 31 32  1  0  0  0  0
 32 27  1  0  0  0  0
 32 55  1  0  0  0  0
 32 56  1  0  0  0  0
M  END
>  <LOGBIO>
5.6800

>  <PRED_LOGBIO>
6.0600

>  <XV_RES>
-0.5380

>  <WHL_TMPL>
1

>  <ANCH>
21-29;8-6

$$$$
ROW48
  -MTS-   01071501043D 0   0.00000     0.00000     0

 62 66  0  0  0  0  0  0  0  0999 V2000
   -4.2620    1.4890   -3.4090 C   0  0  0  0  0  0  0  0  0  0  0  0
   -3.4740    1.6050   -2.1270 C   0  0  0  0  0  0  0  0  0  0  0  0
   -4.0170    1.5170   -0.7530 C   0  0  0  0  0  0  0  0  0  0  0  0
   -2.9920    1.6720    0.0960 C   0  0  0  0  0  0  0  0  0  0  0  0
   -1.8350    1.8520   -0.6150 N   0  0  0  0  0  0  0  0  0  0  0  0
   -2.1730    1.8050   -2.0240 N   0  0  0  0  0  0  0  0  0  0  0  0
   -0.5430    2.0480   -0.0720 C   0  0  0  0  0  0  0  0  0  0  0  0
    0.4680    2.6360   -0.8420 C   0  0  0  0  0  0  0  0  0  0  0  0
    1.7360    2.8470   -0.2970 C   0  0  0  0  0  0  0  0  0  0  0  0
    2.0190    2.4780    1.0210 C   0  0  0  0  0  0  0  0  0  0  0  0
    3.2970    2.7470    1.4230 C   0  0  0  0  0  0  0  0  0  0  0  0
    4.0890    3.2730    0.6430 O   0  0  0  0  0  0  0  0  0  0  0  0
    3.6840    2.4400    2.6580 N   0  0  0  0  0  0  0  0  0  0  0  0
    3.5020    3.4660    3.6950 C   0  0  0  0  0  0  0  0  0  0  0  0
    4.8310    3.9750    4.2850 C   0  0  0  0  0  0  0  0  0  0  0  0
    5.7770    3.0210    5.0380 C   0  0  0  0  0  0  0  0  0  0  0  0
    6.8590    3.7060    5.3960 F   0  0  0  0  0  0  0  0  0  0  0  0
    5.2170    2.7130    6.2040 F   0  0  0  0  0  0  0  0  0  0  0  0
    6.2260    1.7400    4.3770 C   0  0  0  0  0  0  0  0  0  0  0  0
    7.5230    1.4190    4.4860 C   0  0  0  0  0  0  0  0  0  0  0  0
    8.4450    2.3070    5.2290 C   0  0  0  0  0  0  0  0  0  0  0  0
    8.0210    3.3390    5.7470 O   0  0  0  0  0  0  0  0  0  0  0  0
    9.7310    1.9890    5.3380 N   0  0  0  0  0  0  0  0  0  0  0  0
   10.6470    2.8700    6.0760 C   0  0  0  0  0  0  0  0  0  0  0  0
   12.0390    2.2860    6.0500 C   0  0  0  0  0  0  0  0  0  0  0  0
   12.4480    1.4060    7.0590 C   0  0  0  0  0  0  0  0  0  0  0  0
   13.7450    0.8810    7.0060 C   0  0  0  0  0  0  0  0  0  0  0  0
   14.5790    1.2580    5.9480 C   0  0  0  0  0  0  0  0  0  0  0  0
   14.1330    2.1050    5.0100 N   0  0  0  0  0  0  0  0  0  0  0  0
   12.8830    2.6100    5.0610 N   0  0  0  0  0  0  0  0  0  0  0  0
    5.3630    0.8060    3.6200 C   0  0  0  0  0  0  0  0  0  0  0  0
    5.7610   -0.5330    3.7070 C   0  0  0  0  0  0  0  0  0  0  0  0
    5.0330   -1.5250    3.0380 C   0  0  0  0  0  0  0  0  0  0  0  0
    3.9070   -1.1770    2.2820 C   0  0  0  0  0  0  0  0  0  0  0  0
    3.5090    0.1630    2.1950 C   0  0  0  0  0  0  0  0  0  0  0  0
    4.2370    1.1540    2.8640 C   0  0  0  0  0  0  0  0  0  0  0  0
    1.0100    1.9110    1.7980 C   0  0  0  0  0  0  0  0  0  0  0  0
    1.3330    1.4670    3.4490 Cl  0  0  0  0  0  0  0  0  0  0  0  0
   -0.2620    1.6980    1.2550 C   0  0  0  0  0  0  0  0  0  0  0  0
   -5.2750    1.8520   -3.2470 H   0  0  0  0  0  0  0  0  0  0  0  0
   -4.2960    0.4470   -3.7210 H   0  0  0  0  0  0  0  0  0  0  0  0
   -3.7840    2.0840   -4.1840 H   0  0  0  0  0  0  0  0  0  0  0  0
   -5.0510    1.3580   -0.4840 H   0  0  0  0  0  0  0  0  0  0  0  0
   -3.0670    1.6560    1.1730 H   0  0  0  0  0  0  0  0  0  0  0  0
    0.2660    2.9280   -1.8620 H   0  0  0  0  0  0  0  0  0  0  0  0
    2.5080    3.3010   -0.9010 H   0  0  0  0  0  0  0  0  0  0  0  0
    2.8840    3.0630    4.4950 H   0  0  0  0  0  0  0  0  0  0  0  0
    2.9480    4.3050    3.2790 H   0  0  0  0  0  0  0  0  0  0  0  0
    5.3980    4.4250    3.4730 H   0  0  0  0  0  0  0  0  0  0  0  0
    4.5960    4.7990    4.9550 H   0  0  0  0  0  0  0  0  0  0  0  0
    7.8950    0.5130    4.0310 H   0  0  0  0  0  0  0  0  0  0  0  0
   10.0800    1.1410    4.9130 H   0  0  0  0  0  0  0  0  0  0  0  0
   10.6580    3.8540    5.6110 H   0  0  0  0  0  0  0  0  0  0  0  0
   10.3110    2.9610    7.1070 H   0  0  0  0  0  0  0  0  0  0  0  0
   11.7760    1.1370    7.8610 H   0  0  0  0  0  0  0  0  0  0  0  0
   14.0940    0.1990    7.7680 H   0  0  0  0  0  0  0  0  0  0  0  0
   15.5840    0.8660    5.8860 H   0  0  0  0  0  0  0  0  0  0  0  0
    6.6290   -0.8020    4.2900 H   0  0  0  0  0  0  0  0  0  0  0  0
    5.3400   -2.5580    3.1050 H   0  0  0  0  0  0  0  0  0  0  0  0
    3.3450   -1.9410    1.7670 H   0  0  0  0  0  0  0  0  0  0  0  0
    2.6400    0.4310    1.6120 H   0  0  0  0  0  0  0  0  0  0  0  0
   -1.0360    1.2590    1.8660 H   0  0  0  0  0  0  0  0  0  0  0  0
  1 40  1  0  0  0  0
  1 41  1  0  0  0  0
  1 42  1  0  0  0  0
  1  2  1  0  0  0  0
  2  3  1  0  0  0  0
  3 43  1  0  0  0  0
  3  4  2  0  0  0  0
  4 44  1  0  0  0  0
  4  5  1  0  0  0  0
  5  6  1  0  0  0  0
  6  2  2  0  0  0  0
  5  7  1  0  0  0  0
  7  8  2  0  0  0  0
  8 45  1  0  0  0  0
  8  9  1  0  0  0  0
  9 46  1  0  0  0  0
  9 10  2  0  0  0  0
 10 11  1  0  0  0  0
 11 12  2  0  0  0  0
 11 13  1  0  0  0  0
 13 14  1  0  0  0  0
 14 47  1  0  0  0  0
 14 48  1  0  0  0  0
 14 15  1  0  0  0  0
 15 49  1  0  0  0  0
 15 50  1  0  0  0  0
 15 16  1  0  0  0  0
 16 17  1  0  0  0  0
 16 18  1  0  0  0  0
 16 19  1  0  0  0  0
 19 20  2  0  0  0  0
 20 51  1  0  0  0  0
 20 21  1  0  0  0  0
 21 22  2  0  0  0  0
 21 23  1  0  0  0  0
 23 52  1  0  0  0  0
 23 24  1  0  0  0  0
 24 53  1  0  0  0  0
 24 54  1  0  0  0  0
 24 25  1  0  0  0  0
 25 26  2  0  0  0  0
 26 55  1  0  0  0  0
 26 27  1  0  0  0  0
 27 56  1  0  0  0  0
 27 28  2  0  0  0  0
 28 57  1  0  0  0  0
 28 29  1  0  0  0  0
 29 30  2  0  0  0  0
 30 25  1  0  0  0  0
 19 31  1  0  0  0  0
 31 32  2  0  0  0  0
 32 58  1  0  0  0  0
 32 33  1  0  0  0  0
 33 59  1  0  0  0  0
 33 34  2  0  0  0  0
 34 60  1  0  0  0  0
 34 35  1  0  0  0  0
 35 61  1  0  0  0  0
 35 36  2  0  0  0  0
 36 13  1  0  0  0  0
 36 31  1  0  0  0  0
 10 37  1  0  0  0  0
 37 38  1  0  0  0  0
 37 39  2  0  0  0  0
 39  7  1  0  0  0  0
 39 62  1  0  0  0  0
M  END
>  <LOGBIO>
5.1000

>  <PRED_LOGBIO>
4.9800

>  <XV_RES>
0.0230

>  <WHL_TMPL>
3

>  <ANCH>
32-33;12-13

$$$$
ROW49
  -MTS-   01071501043D 0   0.00000     0.00000     0

 53 56  0  0  0  0  0  0  0  0999 V2000
   -7.4620    1.7440   -5.3860 C   0  0  0  0  0  0  0  0  0  0  0  0
   -6.4600    0.8030   -5.0270 O   0  0  0  0  0  0  0  0  0  0  0  0
   -5.5200    1.1940   -4.1040 C   0  0  0  0  0  0  0  0  0  0  0  0
   -5.6790    0.6810   -2.8010 C   0  0  0  0  0  0  0  0  0  0  0  0
   -4.7590    1.0290   -1.8030 C   0  0  0  0  0  0  0  0  0  0  0  0
   -3.6860    1.8880   -2.0830 C   0  0  0  0  0  0  0  0  0  0  0  0
   -2.6830    2.2370   -1.0080 C   0  0  0  0  0  0  0  0  0  0  0  0
   -1.3750    1.4470   -1.1850 C   0  0  0  0  0  0  0  0  0  0  0  0
   -1.2570    0.6530   -2.1170 O   0  0  0  0  0  0  0  0  0  0  0  0
   -0.3710    1.6220   -0.3300 N   0  0  0  0  0  0  0  0  0  0  0  0
    0.8320    0.8950   -0.4930 C   0  0  0  0  0  0  0  0  0  0  0  0
    0.9900   -0.3510    0.1240 C   0  0  0  0  0  0  0  0  0  0  0  0
    2.2000   -1.0290   -0.0680 C   0  0  0  0  0  0  0  0  0  0  0  0
    3.1560   -0.4750   -0.8260 N   0  0  0  0  0  0  0  0  0  0  0  0
    2.9710    0.7210   -1.4020 C   0  0  0  0  0  0  0  0  0  0  0  0
    1.8260    1.3970   -1.2390 N   0  0  0  0  0  0  0  0  0  0  0  0
    4.0490    1.3040   -2.2320 C   0  0  0  0  0  0  0  0  0  0  0  0
    4.6080    2.5370   -1.8780 C   0  0  0  0  0  0  0  0  0  0  0  0
    5.6270    3.0760   -2.6720 C   0  0  0  0  0  0  0  0  0  0  0  0
    6.0560    2.3650   -3.7990 C   0  0  0  0  0  0  0  0  0  0  0  0
    5.4540    1.1370   -4.0970 C   0  0  0  0  0  0  0  0  0  0  0  0
    4.4810    0.6460   -3.3170 N   0  0  0  0  0  0  0  0  0  0  0  0
    2.4110   -2.2930    0.5330 N   0  0  0  0  0  0  0  0  0  0  0  0
    2.6880   -3.5350   -0.1620 N   0  0  0  0  0  0  0  0  0  0  0  0
    2.8220   -4.4840    0.7440 C   0  0  0  0  0  0  0  0  0  0  0  0
    3.1170   -5.9400    0.4730 C   0  0  0  0  0  0  0  0  0  0  0  0
    2.6320   -3.8650    2.0750 C   0  0  0  0  0  0  0  0  0  0  0  0
    2.3910   -2.5610    1.8760 C   0  0  0  0  0  0  0  0  0  0  0  0
    2.1370   -1.5460    2.9650 C   0  0  0  0  0  0  0  0  0  0  0  0
   -3.5380    2.3920   -3.3790 C   0  0  0  0  0  0  0  0  0  0  0  0
   -4.4490    2.0500   -4.3820 C   0  0  0  0  0  0  0  0  0  0  0  0
   -8.4490    1.3160   -5.2230 H   0  0  0  0  0  0  0  0  0  0  0  0
   -7.3660    2.5800   -4.6970 H   0  0  0  0  0  0  0  0  0  0  0  0
   -7.2870    2.0260   -6.4220 H   0  0  0  0  0  0  0  0  0  0  0  0
   -6.5050    0.0240   -2.5730 H   0  0  0  0  0  0  0  0  0  0  0  0
   -4.8780    0.6310   -0.8060 H   0  0  0  0  0  0  0  0  0  0  0  0
   -3.1160    1.9070   -0.0660 H   0  0  0  0  0  0  0  0  0  0  0  0
   -2.4510    3.2970   -1.0830 H   0  0  0  0  0  0  0  0  0  0  0  0
   -0.4680    2.2740    0.4360 H   0  0  0  0  0  0  0  0  0  0  0  0
    0.2040   -0.7760    0.7300 H   0  0  0  0  0  0  0  0  0  0  0  0
    4.2590    3.0650   -1.0030 H   0  0  0  0  0  0  0  0  0  0  0  0
    6.0750    4.0260   -2.4200 H   0  0  0  0  0  0  0  0  0  0  0  0
    6.8400    2.7580   -4.4290 H   0  0  0  0  0  0  0  0  0  0  0  0
    5.7770    0.5790   -4.9640 H   0  0  0  0  0  0  0  0  0  0  0  0
    2.6700   -6.5520    1.2540 H   0  0  0  0  0  0  0  0  0  0  0  0
    4.1940   -6.0960    0.4620 H   0  0  0  0  0  0  0  0  0  0  0  0
    2.7000   -6.2210   -0.4920 H   0  0  0  0  0  0  0  0  0  0  0  0
    2.6780   -4.3690    3.0280 H   0  0  0  0  0  0  0  0  0  0  0  0
    2.6690   -1.8410    3.8670 H   0  0  0  0  0  0  0  0  0  0  0  0
    1.0710   -1.4960    3.1720 H   0  0  0  0  0  0  0  0  0  0  0  0
    2.4890   -0.5690    2.6390 H   0  0  0  0  0  0  0  0  0  0  0  0
   -2.7130    3.0510   -3.6070 H   0  0  0  0  0  0  0  0  0  0  0  0
   -4.3250    2.4490   -5.3780 H   0  0  0  0  0  0  0  0  0  0  0  0
  1 32  1  0  0  0  0
  1 33  1  0  0  0  0
  1 34  1  0  0  0  0
  1  2  1  0  0  0  0
  2  3  1  0  0  0  0
  3  4  2  0  0  0  0
  4 35  1  0  0  0  0
  4  5  1  0  0  0  0
  5 36  1  0  0  0  0
  5  6  2  0  0  0  0
  6  7  1  0  0  0  0
  7 37  1  0  0  0  0
  7 38  1  0  0  0  0
  7  8  1  0  0  0  0
  8  9  2  0  0  0  0
  8 10  1  0  0  0  0
 10 39  1  0  0  0  0
 10 11  1  0  0  0  0
 11 12  2  0  0  0  0
 12 40  1  0  0  0  0
 12 13  1  0  0  0  0
 13 14  2  0  0  0  0
 14 15  1  0  0  0  0
 15 16  2  0  0  0  0
 16 11  1  0  0  0  0
 15 17  1  0  0  0  0
 17 18  2  0  0  0  0
 18 41  1  0  0  0  0
 18 19  1  0  0  0  0
 19 42  1  0  0  0  0
 19 20  2  0  0  0  0
 20 43  1  0  0  0  0
 20 21  1  0  0  0  0
 21 44  1  0  0  0  0
 21 22  2  0  0  0  0
 22 17  1  0  0  0  0
 13 23  1  0  0  0  0
 23 24  1  0  0  0  0
 24 25  2  0  0  0  0
 25 26  1  0  0  0  0
 26 45  1  0  0  0  0
 26 46  1  0  0  0  0
 26 47  1  0  0  0  0
 25 27  1  0  0  0  0
 27 48  1  0  0  0  0
 27 28  2  0  0  0  0
 28 23  1  0  0  0  0
 28 29  1  0  0  0  0
 29 49  1  0  0  0  0
 29 50  1  0  0  0  0
 29 51  1  0  0  0  0
  6 30  1  0  0  0  0
 30 52  1  0  0  0  0
 30 31  2  0  0  0  0
 31  3  1  0  0  0  0
 31 53  1  0  0  0  0
M  END
>  <LOGBIO>
5.7400

>  <PRED_LOGBIO>
6.3700

>  <XV_RES>
-0.7930

>  <WHL_TMPL>
2

>  <ANCH>
63-64;5-1

$$$$
ROW50
  -MTS-   01071501043D 0   0.00000     0.00000     0

 81 86  0  0  1  0  0  0  0  0999 V2000
    0.7130    8.6930   -4.5740 C   0  0  0  0  0  0  0  0  0  0  0  0
    1.6260    8.6180   -3.4770 O   0  0  0  0  0  0  0  0  0  0  0  0
    1.7660    7.4150   -2.8370 C   0  0  0  0  0  0  0  0  0  0  0  0
    0.9450    7.1020   -1.7470 C   0  0  0  0  0  0  0  0  0  0  0  0
    1.0880    5.8730   -1.0930 C   0  0  0  0  0  0  0  0  0  0  0  0
    2.0510    4.9560   -1.5290 C   0  0  0  0  0  0  0  0  0  0  0  0
    2.8720    5.2680   -2.6190 C   0  0  0  0  0  0  0  0  0  0  0  0
    3.9110    4.2780   -3.0900 C   0  0  0  0  0  0  0  0  0  0  0  0
    5.1760    4.5230   -2.3820 N   0  0  0  0  0  0  0  0  0  0  0  0
    5.2670    5.6040   -1.3910 C   0  0  0  0  0  0  0  0  0  0  0  0
    4.2660    6.7060   -1.4490 C   0  0  0  0  0  0  0  0  0  0  0  0
    5.6770    6.9590   -1.8550 C   0  0  0  0  0  0  0  0  0  0  0  0
    6.2380    3.7650   -2.6390 C   0  0  0  0  0  0  0  0  0  0  0  0
    6.1620    2.8600   -3.4690 O   0  0  0  0  0  0  0  0  0  0  0  0
    7.5120    4.0110   -1.9260 C   0  0  0  0  0  0  0  0  0  0  0  0
    7.7610    3.3830   -0.7690 C   0  0  0  0  0  0  0  0  0  0  0  0
    9.0580    3.6270   -0.0350 C   0  0  0  0  0  0  0  0  0  0  0  0
   10.0780    4.5390   -0.7410 C   0  0  1  0  0  0  0  0  0  0  0  0
   10.9530    3.7430   -1.7270 C   0  0  0  0  0  0  0  0  0  0  0  0
   10.1580    3.1680   -2.7670 O   0  0  0  0  0  0  0  0  0  0  0  0
    9.4180    4.1680   -3.4720 C   0  0  0  0  0  0  0  0  0  0  0  0
    8.5250    4.9680   -2.5060 C   0  0  1  0  0  0  0  0  0  0  0  0
    9.3200    5.5890   -1.4360 N   0  0  0  0  0  0  0  0  0  0  0  0
    6.7620    2.4460   -0.2090 C   0  0  0  0  0  0  0  0  0  0  0  0
    7.1340    1.7510    0.9490 C   0  0  0  0  0  0  0  0  0  0  0  0
    6.2530    0.8700    1.5880 C   0  0  0  0  0  0  0  0  0  0  0  0
    4.9750    0.6200    1.0610 C   0  0  0  0  0  0  0  0  0  0  0  0
    3.9750   -0.3580    1.7280 C   0  0  0  0  0  0  0  0  0  0  0  0
    2.6820   -0.4740    0.8440 C   0  0  0  0  0  0  0  0  0  0  0  0
    1.7210    0.7310    0.9170 C   0  0  0  0  0  0  0  0  0  0  0  0
    0.3280    0.4090    0.8980 O   0  0  0  0  0  0  0  0  0  0  0  0
   -0.5720    1.4410    0.9600 C   0  0  0  0  0  0  0  0  0  0  0  0
   -1.0310    1.8950    2.2020 C   0  0  0  0  0  0  0  0  0  0  0  0
   -0.5880    1.3160    3.3380 F   0  0  0  0  0  0  0  0  0  0  0  0
   -1.9500    2.9490    2.2660 C   0  0  0  0  0  0  0  0  0  0  0  0
   -2.4090    3.5490    1.0880 C   0  0  0  0  0  0  0  0  0  0  0  0
   -1.9500    3.0950   -0.1540 C   0  0  0  0  0  0  0  0  0  0  0  0
   -2.3930    3.6750   -1.2900 F   0  0  0  0  0  0  0  0  0  0  0  0
   -1.0310    2.0410   -0.2180 C   0  0  0  0  0  0  0  0  0  0  0  0
   -0.4600    1.4770   -1.7620 Cl  0  0  0  0  0  0  0  0  0  0  0  0
    4.6180    1.3120   -0.1130 C   0  0  0  0  0  0  0  0  0  0  0  0
    5.4950    2.2100   -0.7380 C   0  0  0  0  0  0  0  0  0  0  0  0
    2.7290    6.4970   -3.2730 C   0  0  0  0  0  0  0  0  0  0  0  0
    3.6140    6.8340   -4.4490 C   0  0  0  0  0  0  0  0  0  0  0  0
   -0.2880    8.4380   -4.2310 H   0  0  0  0  0  0  0  0  0  0  0  0
    0.7110    9.7040   -4.9760 H   0  0  0  0  0  0  0  0  0  0  0  0
    1.0190    7.9950   -5.3500 H   0  0  0  0  0  0  0  0  0  0  0  0
    0.2020    7.8100   -1.4100 H   0  0  0  0  0  0  0  0  0  0  0  0
    0.4540    5.6320   -0.2520 H   0  0  0  0  0  0  0  0  0  0  0  0
    2.1610    4.0070   -1.0250 H   0  0  0  0  0  0  0  0  0  0  0  0
    4.0650    4.3970   -4.1600 H   0  0  0  0  0  0  0  0  0  0  0  0
    3.5690    3.2670   -2.8830 H   0  0  0  0  0  0  0  0  0  0  0  0
    5.6080    5.2650   -0.4150 H   0  0  0  0  0  0  0  0  0  0  0  0
    3.5170    6.6630   -2.2380 H   0  0  0  0  0  0  0  0  0  0  0  0
    3.9300    7.1310   -0.5050 H   0  0  0  0  0  0  0  0  0  0  0  0
    5.8790    7.0870   -2.9160 H   0  0  0  0  0  0  0  0  0  0  0  0
    6.2930    7.5540   -1.1840 H   0  0  0  0  0  0  0  0  0  0  0  0
    9.5300    2.6670    0.1640 H   0  0  0  0  0  0  0  0  0  0  0  0
    8.8290    4.0510    0.9410 H   0  0  0  0  0  0  0  0  0  0  0  0
   10.7220    4.9900    0.0110 H   0  0  0  0  0  0  0  0  0  0  0  0
   11.6990    4.4040   -2.1650 H   0  0  0  0  0  0  0  0  0  0  0  0
   11.4760    2.9540   -1.1920 H   0  0  0  0  0  0  0  0  0  0  0  0
   10.1080    4.8440   -3.9720 H   0  0  0  0  0  0  0  0  0  0  0  0
    8.7980    3.6930   -4.2300 H   0  0  0  0  0  0  0  0  0  0  0  0
    8.0050    5.7400   -3.0700 H   0  0  0  0  0  0  0  0  0  0  0  0
    9.9610    6.2580   -1.8370 H   0  0  0  0  0  0  0  0  0  0  0  0
    8.1230    1.8980    1.3580 H   0  0  0  0  0  0  0  0  0  0  0  0
    6.5600    0.3760    2.4980 H   0  0  0  0  0  0  0  0  0  0  0  0
    3.6720    0.0970    2.6690 H   0  0  0  0  0  0  0  0  0  0  0  0
    4.4390   -1.3410    1.7840 H   0  0  0  0  0  0  0  0  0  0  0  0
    2.1250   -1.3150    1.2520 H   0  0  0  0  0  0  0  0  0  0  0  0
    3.0030   -0.5800   -0.1900 H   0  0  0  0  0  0  0  0  0  0  0  0
    1.9000    1.3010    0.0080 H   0  0  0  0  0  0  0  0  0  0  0  0
    1.9420    1.2630    1.8400 H   0  0  0  0  0  0  0  0  0  0  0  0
   -2.3040    3.2990    3.2240 H   0  0  0  0  0  0  0  0  0  0  0  0
   -3.1180    4.3630    1.1370 H   0  0  0  0  0  0  0  0  0  0  0  0
    3.6420    1.1460   -0.5440 H   0  0  0  0  0  0  0  0  0  0  0  0
    5.1860    2.7230   -1.6370 H   0  0  0  0  0  0  0  0  0  0  0  0
    3.7650    7.9110   -4.4930 H   0  0  0  0  0  0  0  0  0  0  0  0
    3.1400    6.4970   -5.3680 H   0  0  0  0  0  0  0  0  0  0  0  0
    4.5760    6.3380   -4.3340 H   0  0  0  0  0  0  0  0  0  0  0  0
  1 45  1  0  0  0  0
  1 46  1  0  0  0  0
  1 47  1  0  0  0  0
  1  2  1  0  0  0  0
  2  3  1  0  0  0  0
  3  4  2  0  0  0  0
  4 48  1  0  0  0  0
  4  5  1  0  0  0  0
  5 49  1  0  0  0  0
  5  6  2  0  0  0  0
  6 50  1  0  0  0  0
  6  7  1  0  0  0  0
  7  8  1  0  0  0  0
  8 51  1  0  0  0  0
  8 52  1  0  0  0  0
  8  9  1  0  0  0  0
  9 10  1  0  0  0  0
 10 53  1  0  0  0  0
 10 11  1  0  0  0  0
 11 54  1  0  0  0  0
 11 55  1  0  0  0  0
 11 12  1  0  0  0  0
 12 10  1  0  0  0  0
 12 56  1  0  0  0  0
 12 57  1  0  0  0  0
  9 13  1  0  0  0  0
 13 14  2  0  0  0  0
 13 15  1  0  0  0  0
 15 16  2  0  0  0  0
 16 17  1  0  0  0  0
 17 58  1  0  0  0  0
 17 59  1  0  0  0  0
 17 18  1  0  0  0  0
 18 60  1  0  0  0  0
 18 19  1  0  0  0  0
 19 61  1  0  0  0  0
 19 62  1  0  0  0  0
 19 20  1  0  0  0  0
 20 21  1  0  0  0  0
 21 63  1  0  0  0  0
 21 64  1  0  0  0  0
 21 22  1  0  0  0  0
 22 15  1  0  0  0  0
 22 65  1  0  0  0  0
 22 23  1  0  0  0  0
 23 18  1  0  0  0  0
 23 66  1  0  0  0  0
 16 24  1  0  0  0  0
 24 25  2  0  0  0  0
 25 67  1  0  0  0  0
 25 26  1  0  0  0  0
 26 68  1  0  0  0  0
 26 27  2  0  0  0  0
 27 28  1  0  0  0  0
 28 69  1  0  0  0  0
 28 70  1  0  0  0  0
 28 29  1  0  0  0  0
 29 71  1  0  0  0  0
 29 72  1  0  0  0  0
 29 30  1  0  0  0  0
 30 73  1  0  0  0  0
 30 74  1  0  0  0  0
 30 31  1  0  0  0  0
 31 32  1  0  0  0  0
 32 33  2  0  0  0  0
 33 34  1  0  0  0  0
 33 35  1  0  0  0  0
 35 75  1  0  0  0  0
 35 36  2  0  0  0  0
 36 76  1  0  0  0  0
 36 37  1  0  0  0  0
 37 38  1  0  0  0  0
 37 39  2  0  0  0  0
 39 32  1  0  0  0  0
 39 40  1  0  0  0  0
 27 41  1  0  0  0  0
 41 77  1  0  0  0  0
 41 42  2  0  0  0  0
 42 24  1  0  0  0  0
 42 78  1  0  0  0  0
  7 43  2  0  0  0  0
 43  3  1  0  0  0  0
 43 44  1  0  0  0  0
 44 79  1  0  0  0  0
 44 80  1  0  0  0  0
 44 81  1  0  0  0  0
M  END
>  <LOGBIO>
6.0000

>  <PRED_LOGBIO>
5.9400

>  <XV_RES>
0.1860

>  <WHL_TMPL>
2

>  <ANCH>
17-19;49-51

$$$$
ROW51
  -MTS-   01071501043D 0   0.00000     0.00000     0

 70 74  0  0  1  0  0  0  0  0999 V2000
  -10.5070    3.5070   -4.1010 C   0  0  0  0  0  0  0  0  0  0  0  0
   -9.5340    2.5780   -4.8230 C   0  0  0  0  0  0  0  0  0  0  0  0
   -8.3520    2.4200   -4.0330 O   0  0  0  0  0  0  0  0  0  0  0  0
   -7.3710    1.6270   -4.5140 C   0  0  0  0  0  0  0  0  0  0  0  0
   -7.5080    1.0720   -5.5920 O   0  0  0  0  0  0  0  0  0  0  0  0
   -6.2010    1.4430   -3.7790 N   0  0  0  0  0  0  0  0  0  0  0  0
   -6.3050    0.7210   -2.5070 C   0  0  0  0  0  0  0  0  0  0  0  0
   -5.1980    1.1030   -1.5170 C   0  0  0  0  0  0  0  0  0  0  0  0
   -3.8730    0.9680   -2.1540 N   0  0  0  0  0  0  0  0  0  0  0  0
   -3.7510    1.7920   -3.3780 C   0  0  0  0  0  0  0  0  0  0  0  0
   -4.8600    1.4370   -4.3810 C   0  0  0  0  0  0  0  0  0  0  0  0
   -2.7380    1.0240   -1.3260 C   0  0  0  0  0  0  0  0  0  0  0  0
   -1.8510   -0.0450   -1.1500 C   0  0  0  0  0  0  0  0  0  0  0  0
   -0.7310    0.1040   -0.3240 C   0  0  0  0  0  0  0  0  0  0  0  0
    0.2260   -1.0490   -0.1350 C   0  0  0  0  0  0  0  0  0  0  0  0
   -0.4980    1.3210    0.3270 C   0  0  0  0  0  0  0  0  0  0  0  0
    0.5080    1.7650    1.1940 N   0  0  0  0  0  0  0  0  0  0  0  0
    0.2680    3.0170    1.5360 C   0  0  0  0  0  0  0  0  0  0  0  0
   -0.8780    3.4580    0.9300 N   0  0  0  0  0  0  0  0  0  0  0  0
   -1.3850    2.3900    0.1520 C   0  0  0  0  0  0  0  0  0  0  0  0
   -2.5050    2.2410   -0.6750 C   0  0  0  0  0  0  0  0  0  0  0  0
    1.1910    3.7230    2.4530 C   0  0  0  0  0  0  0  0  0  0  0  0
    1.8380    3.0520    3.4160 C   0  0  0  0  0  0  0  0  0  0  0  0
    1.6560    1.7030    3.5680 N   0  0  0  0  0  0  0  0  0  0  0  0
    2.6410    0.9800    2.7490 C   0  0  0  0  0  0  0  0  0  0  0  0
    2.4390   -0.5250    2.9190 C   0  0  1  0  0  0  0  0  0  0  0  0
    2.6110   -0.8770    4.2940 O   0  0  0  0  0  0  0  0  0  0  0  0
    3.4500   -1.2670    2.0780 C   0  0  0  0  0  0  0  0  0  0  0  0
    4.6940   -1.6100    2.6210 C   0  0  0  0  0  0  0  0  0  0  0  0
    5.6320   -2.2980    1.8420 C   0  0  0  0  0  0  0  0  0  0  0  0
    5.3260   -2.6420    0.5200 C   0  0  0  0  0  0  0  0  0  0  0  0
    4.0820   -2.2990   -0.0230 C   0  0  0  0  0  0  0  0  0  0  0  0
    3.7010   -2.7270   -1.6660 Cl  0  0  0  0  0  0  0  0  0  0  0  0
    3.1440   -1.6110    0.7570 C   0  0  0  0  0  0  0  0  0  0  0  0
    2.7520    3.7950    4.3120 C   0  0  0  0  0  0  0  0  0  0  0  0
    2.9110    5.1140    4.1400 C   0  0  0  0  0  0  0  0  0  0  0  0
    2.2470    5.7950    3.1540 N   0  0  0  0  0  0  0  0  0  0  0  0
    1.4130    5.1810    2.3190 C   0  0  0  0  0  0  0  0  0  0  0  0
    0.8310    5.8190    1.4440 O   0  0  0  0  0  0  0  0  0  0  0  0
  -10.0380    4.4770   -3.9510 H   0  0  0  0  0  0  0  0  0  0  0  0
  -11.4060    3.6270   -4.7020 H   0  0  0  0  0  0  0  0  0  0  0  0
  -10.7700    3.0780   -3.1370 H   0  0  0  0  0  0  0  0  0  0  0  0
   -9.2710    3.0070   -5.7870 H   0  0  0  0  0  0  0  0  0  0  0  0
  -10.0030    1.6080   -4.9730 H   0  0  0  0  0  0  0  0  0  0  0  0
   -6.1490   -0.3290   -2.7430 H   0  0  0  0  0  0  0  0  0  0  0  0
   -7.2610    0.9620   -2.0470 H   0  0  0  0  0  0  0  0  0  0  0  0
   -5.2330    0.3700   -0.7140 H   0  0  0  0  0  0  0  0  0  0  0  0
   -5.3460    2.1410   -1.2260 H   0  0  0  0  0  0  0  0  0  0  0  0
   -2.8090    1.5140   -3.8460 H   0  0  0  0  0  0  0  0  0  0  0  0
   -3.8600    2.8400   -3.1090 H   0  0  0  0  0  0  0  0  0  0  0  0
   -4.8600    2.2330   -5.1230 H   0  0  0  0  0  0  0  0  0  0  0  0
   -4.6550    0.4390   -4.7630 H   0  0  0  0  0  0  0  0  0  0  0  0
   -2.0310   -0.9840   -1.6520 H   0  0  0  0  0  0  0  0  0  0  0  0
    0.6770   -0.9870    0.8540 H   0  0  0  0  0  0  0  0  0  0  0  0
    1.0060   -1.0010   -0.8920 H   0  0  0  0  0  0  0  0  0  0  0  0
   -0.3150   -1.9880   -0.2290 H   0  0  0  0  0  0  0  0  0  0  0  0
   -1.2870    4.3770    1.0210 H   0  0  0  0  0  0  0  0  0  0  0  0
   -3.1890    3.0660   -0.8100 H   0  0  0  0  0  0  0  0  0  0  0  0
    1.7780    1.4540    4.5390 H   0  0  0  0  0  0  0  0  0  0  0  0
    2.5100    1.2490    1.7030 H   0  0  0  0  0  0  0  0  0  0  0  0
    3.6460    1.2490    3.0690 H   0  0  0  0  0  0  0  0  0  0  0  0
    1.4340   -0.7940    2.5990 H   0  0  0  0  0  0  0  0  0  0  0  0
    2.4870   -1.8300    4.4270 H   0  0  0  0  0  0  0  0  0  0  0  0
    4.9300   -1.3440    3.6410 H   0  0  0  0  0  0  0  0  0  0  0  0
    6.5920   -2.5630    2.2610 H   0  0  0  0  0  0  0  0  0  0  0  0
    6.0490   -3.1730   -0.0810 H   0  0  0  0  0  0  0  0  0  0  0  0
    2.1840   -1.3460    0.3380 H   0  0  0  0  0  0  0  0  0  0  0  0
    3.2860    3.2780    5.0960 H   0  0  0  0  0  0  0  0  0  0  0  0
    3.5790    5.6540    4.7950 H   0  0  0  0  0  0  0  0  0  0  0  0
    2.3940    6.7890    3.0580 H   0  0  0  0  0  0  0  0  0  0  0  0
  1 40  1  0  0  0  0
  1 41  1  0  0  0  0
  1 42  1  0  0  0  0
  1  2  1  0  0  0  0
  2 43  1  0  0  0  0
  2 44  1  0  0  0  0
  2  3  1  0  0  0  0
  3  4  1  0  0  0  0
  4  5  2  0  0  0  0
  4  6  1  0  0  0  0
  6  7  1  0  0  0  0
  7 45  1  0  0  0  0
  7 46  1  0  0  0  0
  7  8  1  0  0  0  0
  8 47  1  0  0  0  0
  8 48  1  0  0  0  0
  8  9  1  0  0  0  0
  9 10  1  0  0  0  0
 10 49  1  0  0  0  0
 10 50  1  0  0  0  0
 10 11  1  0  0  0  0
 11  6  1  0  0  0  0
 11 51  1  0  0  0  0
 11 52  1  0  0  0  0
  9 12  1  0  0  0  0
 12 13  2  0  0  0  0
 13 53  1  0  0  0  0
 13 14  1  0  0  0  0
 14 15  1  0  0  0  0
 15 54  1  0  0  0  0
 15 55  1  0  0  0  0
 15 56  1  0  0  0  0
 14 16  2  0  0  0  0
 16 17  1  0  0  0  0
 17 18  2  0  0  0  0
 18 19  1  0  0  0  0
 19 57  1  0  0  0  0
 19 20  1  0  0  0  0
 20 16  1  0  0  0  0
 20 21  2  0  0  0  0
 21 12  1  0  0  0  0
 21 58  1  0  0  0  0
 18 22  1  0  0  0  0
 22 23  2  0  0  0  0
 23 24  1  0  0  0  0
 24 59  1  0  0  0  0
 24 25  1  0  0  0  0
 25 60  1  0  0  0  0
 25 61  1  0  0  0  0
 25 26  1  0  0  0  0
 26 62  1  0  0  0  0
 26 27  1  0  0  0  0
 27 63  1  0  0  0  0
 26 28  1  0  0  0  0
 28 29  2  0  0  0  0
 29 64  1  0  0  0  0
 29 30  1  0  0  0  0
 30 65  1  0  0  0  0
 30 31  2  0  0  0  0
 31 66  1  0  0  0  0
 31 32  1  0  0  0  0
 32 33  1  0  0  0  0
 32 34  2  0  0  0  0
 34 28  1  0  0  0  0
 34 67  1  0  0  0  0
 23 35  1  0  0  0  0
 35 68  1  0  0  0  0
 35 36  2  0  0  0  0
 36 69  1  0  0  0  0
 36 37  1  0  0  0  0
 37 70  1  0  0  0  0
 37 38  1  0  0  0  0
 38 22  1  0  0  0  0
 38 39  2  0  0  0  0
M  END
>  <LOGBIO>
6.0000

>  <PRED_LOGBIO>
6.4500

>  <XV_RES>
-0.6000

>  <WHL_TMPL>
1

>  <ANCH>
21-29;25-26

$$$$
ROW52
  -MTS-   01071501043D 0   0.00000     0.00000     0

 70 73  0  0  1  0  0  0  0  0999 V2000
  -11.5300    0.3530   -1.7430 C   0  0  0  0  0  0  0  0  0  0  0  0
  -10.1770    0.5860   -1.3430 O   0  0  0  0  0  0  0  0  0  0  0  0
   -9.2400    0.0420   -2.2760 C   0  0  0  0  0  0  0  0  0  0  0  0
   -7.8180    0.3230   -1.7940 C   0  0  0  0  0  0  0  0  0  0  0  0
   -6.7550   -0.1520   -2.6080 C   0  0  0  0  0  0  0  0  0  0  0  0
   -5.6790    0.6810   -2.8010 C   0  0  0  0  0  0  0  0  0  0  0  0
   -4.7590    1.0290   -1.8030 C   0  0  0  0  0  0  0  0  0  0  0  0
   -3.6860    1.8880   -2.0830 C   0  0  0  0  0  0  0  0  0  0  0  0
   -2.6830    2.2370   -1.0080 C   0  0  0  0  0  0  0  0  0  0  0  0
   -1.3750    1.4470   -1.1850 N   0  0  0  0  0  0  0  0  0  0  0  0
   -1.2340    0.4980   -2.2990 C   0  0  0  0  0  0  0  0  0  0  0  0
   -1.6430   -0.9180   -2.0810 C   0  0  0  0  0  0  0  0  0  0  0  0
   -2.4700   -0.0280   -2.9430 C   0  0  0  0  0  0  0  0  0  0  0  0
   -0.3710    1.6220   -0.3300 C   0  0  0  0  0  0  0  0  0  0  0  0
   -0.4890    2.4160    0.6020 O   0  0  0  0  0  0  0  0  0  0  0  0
    0.9130    0.8470   -0.5040 C   0  0  1  0  0  0  0  0  0  0  0  0
    1.1870    0.6140   -2.0010 C   0  0  0  0  0  0  0  0  0  0  0  0
    2.3950   -0.2010   -2.1950 N   0  0  0  0  0  0  0  0  0  0  0  0
    2.2760   -1.5160   -1.5490 C   0  0  0  0  0  0  0  0  0  0  0  0
    2.0480   -1.3770   -0.0320 C   0  0  0  0  0  0  0  0  0  0  0  0
    0.8320   -0.4820    0.2710 C   0  0  2  0  0  0  0  0  0  0  0  0
    0.7500   -0.2100    1.7540 C   0  0  0  0  0  0  0  0  0  0  0  0
   -0.2640    0.5050    2.2610 C   0  0  0  0  0  0  0  0  0  0  0  0
   -0.3130    0.7530    3.7190 C   0  0  0  0  0  0  0  0  0  0  0  0
   -1.2340    1.4070    4.2050 O   0  0  0  0  0  0  0  0  0  0  0  0
    0.6460    0.2640    4.5010 N   0  0  0  0  0  0  0  0  0  0  0  0
    0.5910    0.5130    5.9480 C   0  0  0  0  0  0  0  0  0  0  0  0
    1.6820   -0.4680    3.9840 C   0  0  0  0  0  0  0  0  0  0  0  0
    1.7870   -0.7280    2.6740 C   0  0  0  0  0  0  0  0  0  0  0  0
   -3.5380    2.3920   -3.3790 C   0  0  0  0  0  0  0  0  0  0  0  0
   -4.4490    2.0500   -4.3820 C   0  0  0  0  0  0  0  0  0  0  0  0
   -4.2320    2.7520   -6.1340 Br  0  0  0  0  0  0  0  0  0  0  0  0
   -5.5200    1.1940   -4.1040 C   0  0  0  0  0  0  0  0  0  0  0  0
   -6.4600    0.8030   -5.0270 C   0  0  0  0  0  0  0  0  0  0  0  0
  -11.7060   -0.7180   -1.8160 H   0  0  0  0  0  0  0  0  0  0  0  0
  -12.2050    0.7820   -1.0070 H   0  0  0  0  0  0  0  0  0  0  0  0
  -11.7060    0.8160   -2.7120 H   0  0  0  0  0  0  0  0  0  0  0  0
   -9.3900   -1.0330   -2.3560 H   0  0  0  0  0  0  0  0  0  0  0  0
   -9.3900    0.5010   -3.2510 H   0  0  0  0  0  0  0  0  0  0  0  0
   -7.7230   -0.2210   -0.8570 H   0  0  0  0  0  0  0  0  0  0  0  0
   -7.7210    1.4020   -1.6980 H   0  0  0  0  0  0  0  0  0  0  0  0
   -7.1920   -0.2810   -3.5960 H   0  0  0  0  0  0  0  0  0  0  0  0
   -6.3940   -1.0810   -2.1710 H   0  0  0  0  0  0  0  0  0  0  0  0
   -4.8780    0.6310   -0.8060 H   0  0  0  0  0  0  0  0  0  0  0  0
   -3.1160    1.9070   -0.0660 H   0  0  0  0  0  0  0  0  0  0  0  0
   -2.4510    3.2970   -1.0830 H   0  0  0  0  0  0  0  0  0  0  0  0
   -0.3680    0.6970   -2.9260 H   0  0  0  0  0  0  0  0  0  0  0  0
   -2.0400   -1.1810   -1.1030 H   0  0  0  0  0  0  0  0  0  0  0  0
   -1.0570   -1.6910   -2.5740 H   0  0  0  0  0  0  0  0  0  0  0  0
   -3.4260    0.3090   -2.5460 H   0  0  0  0  0  0  0  0  0  0  0  0
   -2.4420   -0.2010   -4.0170 H   0  0  0  0  0  0  0  0  0  0  0  0
    1.6900    1.4780   -0.0780 H   0  0  0  0  0  0  0  0  0  0  0  0
    0.3340    0.1100   -2.4520 H   0  0  0  0  0  0  0  0  0  0  0  0
    1.3130    1.5730   -2.5000 H   0  0  0  0  0  0  0  0  0  0  0  0
    2.5610   -0.3260   -3.1830 H   0  0  0  0  0  0  0  0  0  0  0  0
    1.4450   -2.0620   -1.9910 H   0  0  0  0  0  0  0  0  0  0  0  0
    3.1870   -2.0860   -1.7160 H   0  0  0  0  0  0  0  0  0  0  0  0
    2.9360   -0.9500    0.4300 H   0  0  0  0  0  0  0  0  0  0  0  0
    1.8900   -2.3620    0.4020 H   0  0  0  0  0  0  0  0  0  0  0  0
   -0.0870   -1.0050    0.0160 H   0  0  0  0  0  0  0  0  0  0  0  0
   -1.0350    0.8960    1.6130 H   0  0  0  0  0  0  0  0  0  0  0  0
    1.0590   -0.3160    6.4770 H   0  0  0  0  0  0  0  0  0  0  0  0
    1.1210    1.4350    6.1780 H   0  0  0  0  0  0  0  0  0  0  0  0
   -0.4470    0.6030    6.2620 H   0  0  0  0  0  0  0  0  0  0  0  0
    2.4400   -0.8470    4.6540 H   0  0  0  0  0  0  0  0  0  0  0  0
    2.6160   -1.3080    2.2940 H   0  0  0  0  0  0  0  0  0  0  0  0
   -2.7130    3.0510   -3.6070 H   0  0  0  0  0  0  0  0  0  0  0  0
   -7.4600    0.9700   -4.6320 H   0  0  0  0  0  0  0  0  0  0  0  0
   -6.3490   -0.2720   -5.1500 H   0  0  0  0  0  0  0  0  0  0  0  0
   -6.2730    1.3530   -5.9470 H   0  0  0  0  0  0  0  0  0  0  0  0
  1 35  1  0  0  0  0
  1 36  1  0  0  0  0
  1 37  1  0  0  0  0
  1  2  1  0  0  0  0
  2  3  1  0  0  0  0
  3 38  1  0  0  0  0
  3 39  1  0  0  0  0
  3  4  1  0  0  0  0
  4 40  1  0  0  0  0
  4 41  1  0  0  0  0
  4  5  1  0  0  0  0
  5 42  1  0  0  0  0
  5 43  1  0  0  0  0
  5  6  1  0  0  0  0
  6  7  2  0  0  0  0
  7 44  1  0  0  0  0
  7  8  1  0  0  0  0
  8  9  1  0  0  0  0
  9 45  1  0  0  0  0
  9 46  1  0  0  0  0
  9 10  1  0  0  0  0
 10 11  1  0  0  0  0
 11 47  1  0  0  0  0
 11 12  1  0  0  0  0
 12 48  1  0  0  0  0
 12 49  1  0  0  0  0
 12 13  1  0  0  0  0
 13 11  1  0  0  0  0
 13 50  1  0  0  0  0
 13 51  1  0  0  0  0
 10 14  1  0  0  0  0
 14 15  2  0  0  0  0
 14 16  1  0  0  0  0
 16 52  1  0  0  0  0
 16 17  1  0  0  0  0
 17 53  1  0  0  0  0
 17 54  1  0  0  0  0
 17 18  1  0  0  0  0
 18 55  1  0  0  0  0
 18 19  1  0  0  0  0
 19 56  1  0  0  0  0
 19 57  1  0  0  0  0
 19 20  1  0  0  0  0
 20 58  1  0  0  0  0
 20 59  1  0  0  0  0
 20 21  1  0  0  0  0
 21 16  1  0  0  0  0
 21 60  1  0  0  0  0
 21 22  1  0  0  0  0
 22 23  2  0  0  0  0
 23 61  1  0  0  0  0
 23 24  1  0  0  0  0
 24 25  2  0  0  0  0
 24 26  1  0  0  0  0
 26 27  1  0  0  0  0
 27 62  1  0  0  0  0
 27 63  1  0  0  0  0
 27 64  1  0  0  0  0
 26 28  1  0  0  0  0
 28 65  1  0  0  0  0
 28 29  2  0  0  0  0
 29 22  1  0  0  0  0
 29 66  1  0  0  0  0
  8 30  2  0  0  0  0
 30 67  1  0  0  0  0
 30 31  1  0  0  0  0
 31 32  1  0  0  0  0
 31 33  2  0  0  0  0
 33  6  1  0  0  0  0
 33 34  1  0  0  0  0
 34 68  1  0  0  0  0
 34 69  1  0  0  0  0
 34 70  1  0  0  0  0
M  END
>  <LOGBIO>
5.1900

>  <PRED_LOGBIO>
5.5500

>  <XV_RES>
-0.4790

>  <WHL_TMPL>
2

>  <ANCH>
53-70;18-62

$$$$
ROW53
  -MTS-   01071501043D 0   0.00000     0.00000     0

 75 80  0  0  1  0  0  0  0  0999 V2000
    4.4290    4.9110   11.8110 C   0  0  0  0  0  0  0  0  0  0  0  0
    5.8780    4.6790   12.2310 C   0  0  0  0  0  0  0  0  0  0  0  0
    6.3870    3.4620   11.5830 N   0  0  0  0  0  0  0  0  0  0  0  0
    6.3130    2.1530   12.1140 C   0  0  0  0  0  0  0  0  0  0  0  0
    5.7760    1.6700   13.3130 C   0  0  0  0  0  0  0  0  0  0  0  0
    5.8320    0.3020   13.6050 C   0  0  0  0  0  0  0  0  0  0  0  0
    6.4240   -0.5840   12.6960 C   0  0  0  0  0  0  0  0  0  0  0  0
    6.9610   -0.1010   11.4960 C   0  0  0  0  0  0  0  0  0  0  0  0
    6.9050    1.2680   11.2050 C   0  0  0  0  0  0  0  0  0  0  0  0
    7.3680    2.0760   10.0550 C   0  0  0  0  0  0  0  0  0  0  0  0
    8.0220    1.7460    8.8620 C   0  0  0  0  0  0  0  0  0  0  0  0
    8.3410    2.7490    7.9390 C   0  0  0  0  0  0  0  0  0  0  0  0
    9.0020    2.4160    6.7320 N   0  0  0  0  0  0  0  0  0  0  0  0
    8.2940    2.1080    5.6490 C   0  0  0  0  0  0  0  0  0  0  0  0
    7.0650    2.1130    5.6960 O   0  0  0  0  0  0  0  0  0  0  0  0
    8.9990    1.7530    4.3620 C   0  0  0  0  0  0  0  0  0  0  0  0
    8.0030    1.4560    3.3230 N   0  0  0  0  0  0  0  0  0  0  0  0
    6.8190    0.8420    3.9420 C   0  0  0  0  0  0  0  0  0  0  0  0
    5.7110    0.5890    2.9020 C   0  0  0  0  0  0  0  0  0  0  0  0
    5.3660    1.8230    2.1820 N   0  0  0  0  0  0  0  0  0  0  0  0
    4.3760    1.5210    1.1380 C   0  0  0  0  0  0  0  0  0  0  0  0
    2.9690    1.6670    1.7140 C   0  0  1  0  0  0  0  0  0  0  0  0
    2.8040    0.7570    2.8050 O   0  0  0  0  0  0  0  0  0  0  0  0
    1.9400    1.3520    0.6290 C   0  0  0  0  0  0  0  0  0  0  0  0
    0.6220    1.4880    1.1680 O   0  0  0  0  0  0  0  0  0  0  0  0
   -0.4390    1.2460    0.3410 C   0  0  0  0  0  0  0  0  0  0  0  0
   -1.3110    2.3290    0.1760 C   0  0  0  0  0  0  0  0  0  0  0  0
   -2.4350    2.2030   -0.6480 C   0  0  0  0  0  0  0  0  0  0  0  0
   -2.6880    0.9950   -1.3080 C   0  0  0  0  0  0  0  0  0  0  0  0
   -3.9190    0.3600   -2.4100 S   0  0  0  0  0  0  0  0  0  0  0  0
   -3.2210   -1.2580   -2.5800 C   0  0  0  0  0  0  0  0  0  0  0  0
   -3.7610   -2.3980   -3.4100 C   0  0  0  0  0  0  0  0  0  0  0  0
   -2.1330   -1.2650   -1.8340 N   0  0  0  0  0  0  0  0  0  0  0  0
   -1.8160   -0.0880   -1.1430 C   0  0  0  0  0  0  0  0  0  0  0  0
   -0.6920    0.0370   -0.3190 C   0  0  0  0  0  0  0  0  0  0  0  0
    6.5540    2.4340    1.5670 C   0  0  0  0  0  0  0  0  0  0  0  0
    7.6610    2.6910    2.6040 C   0  0  0  0  0  0  0  0  0  0  0  0
    8.0060    4.0810    8.2090 C   0  0  0  0  0  0  0  0  0  0  0  0
    7.3520    4.4110    9.4020 C   0  0  0  0  0  0  0  0  0  0  0  0
    7.0330    3.4080   10.3250 C   0  0  0  0  0  0  0  0  0  0  0  0
    4.3800    5.0280   10.7300 H   0  0  0  0  0  0  0  0  0  0  0  0
    4.0520    5.8120   12.2910 H   0  0  0  0  0  0  0  0  0  0  0  0
    3.8230    4.0590   12.1120 H   0  0  0  0  0  0  0  0  0  0  0  0
    6.4840    5.5310   11.9300 H   0  0  0  0  0  0  0  0  0  0  0  0
    5.9270    4.5620   13.3120 H   0  0  0  0  0  0  0  0  0  0  0  0
    5.3200    2.3530   14.0140 H   0  0  0  0  0  0  0  0  0  0  0  0
    5.4190   -0.0710   14.5300 H   0  0  0  0  0  0  0  0  0  0  0  0
    6.4680   -1.6390   12.9210 H   0  0  0  0  0  0  0  0  0  0  0  0
    7.4180   -0.7840   10.7960 H   0  0  0  0  0  0  0  0  0  0  0  0
    8.2800    0.7190    8.6530 H   0  0  0  0  0  0  0  0  0  0  0  0
   10.0110    2.4130    6.6940 H   0  0  0  0  0  0  0  0  0  0  0  0
    9.6160    2.5910    4.0440 H   0  0  0  0  0  0  0  0  0  0  0  0
    9.6280    0.8800    4.5220 H   0  0  0  0  0  0  0  0  0  0  0  0
    6.4380    1.4950    4.7240 H   0  0  0  0  0  0  0  0  0  0  0  0
    7.1000   -0.1010    4.4060 H   0  0  0  0  0  0  0  0  0  0  0  0
    6.0450   -0.1630    2.1910 H   0  0  0  0  0  0  0  0  0  0  0  0
    4.8250    0.2030    3.4030 H   0  0  0  0  0  0  0  0  0  0  0  0
    4.5020    2.2130    0.3080 H   0  0  0  0  0  0  0  0  0  0  0  0
    4.5210    0.5020    0.7850 H   0  0  0  0  0  0  0  0  0  0  0  0
    2.8240    2.6860    2.0660 H   0  0  0  0  0  0  0  0  0  0  0  0
    3.4470    0.9370    3.5080 H   0  0  0  0  0  0  0  0  0  0  0  0
    2.0650    2.0440   -0.2020 H   0  0  0  0  0  0  0  0  0  0  0  0
    2.0840    0.3330    0.2760 H   0  0  0  0  0  0  0  0  0  0  0  0
   -1.1160    3.2620    0.6850 H   0  0  0  0  0  0  0  0  0  0  0  0
   -3.1080    3.0390   -0.7760 H   0  0  0  0  0  0  0  0  0  0  0  0
   -3.4890   -3.3440   -2.9470 H   0  0  0  0  0  0  0  0  0  0  0  0
   -3.3390   -2.3500   -4.4110 H   0  0  0  0  0  0  0  0  0  0  0  0
   -4.8450   -2.3220   -3.4690 H   0  0  0  0  0  0  0  0  0  0  0  0
   -0.0190   -0.7980   -0.1920 H   0  0  0  0  0  0  0  0  0  0  0  0
    6.9340    1.7800    0.7850 H   0  0  0  0  0  0  0  0  0  0  0  0
    6.2750    3.3740    1.0950 H   0  0  0  0  0  0  0  0  0  0  0  0
    7.3260    3.4440    3.3140 H   0  0  0  0  0  0  0  0  0  0  0  0
    8.5480    3.0720    2.1010 H   0  0  0  0  0  0  0  0  0  0  0  0
    8.2520    4.8550    7.4960 H   0  0  0  0  0  0  0  0  0  0  0  0
    7.0940    5.4380    9.6100 H   0  0  0  0  0  0  0  0  0  0  0  0
  1 41  1  0  0  0  0
  1 42  1  0  0  0  0
  1 43  1  0  0  0  0
  1  2  1  0  0  0  0
  2 44  1  0  0  0  0
  2 45  1  0  0  0  0
  2  3  1  0  0  0  0
  3  4  1  0  0  0  0
  4  5  2  0  0  0  0
  5 46  1  0  0  0  0
  5  6  1  0  0  0  0
  6 47  1  0  0  0  0
  6  7  2  0  0  0  0
  7 48  1  0  0  0  0
  7  8  1  0  0  0  0
  8 49  1  0  0  0  0
  8  9  2  0  0  0  0
  9  4  1  0  0  0  0
  9 10  1  0  0  0  0
 10 11  2  0  0  0  0
 11 50  1  0  0  0  0
 11 12  1  0  0  0  0
 12 13  1  0  0  0  0
 13 51  1  0  0  0  0
 13 14  1  0  0  0  0
 14 15  2  0  0  0  0
 14 16  1  0  0  0  0
 16 52  1  0  0  0  0
 16 53  1  0  0  0  0
 16 17  1  0  0  0  0
 17 18  1  0  0  0  0
 18 54  1  0  0  0  0
 18 55  1  0  0  0  0
 18 19  1  0  0  0  0
 19 56  1  0  0  0  0
 19 57  1  0  0  0  0
 19 20  1  0  0  0  0
 20 21  1  0  0  0  0
 21 58  1  0  0  0  0
 21 59  1  0  0  0  0
 21 22  1  0  0  0  0
 22 60  1  0  0  0  0
 22 23  1  0  0  0  0
 23 61  1  0  0  0  0
 22 24  1  0  0  0  0
 24 62  1  0  0  0  0
 24 63  1  0  0  0  0
 24 25  1  0  0  0  0
 25 26  1  0  0  0  0
 26 27  2  0  0  0  0
 27 64  1  0  0  0  0
 27 28  1  0  0  0  0
 28 65  1  0  0  0  0
 28 29  2  0  0  0  0
 29 30  1  0  0  0  0
 30 31  1  0  0  0  0
 31 32  1  0  0  0  0
 32 66  1  0  0  0  0
 32 67  1  0  0  0  0
 32 68  1  0  0  0  0
 31 33  2  0  0  0  0
 33 34  1  0  0  0  0
 34 29  1  0  0  0  0
 34 35  2  0  0  0  0
 35 26  1  0  0  0  0
 35 69  1  0  0  0  0
 20 36  1  0  0  0  0
 36 70  1  0  0  0  0
 36 71  1  0  0  0  0
 36 37  1  0  0  0  0
 37 17  1  0  0  0  0
 37 72  1  0  0  0  0
 37 73  1  0  0  0  0
 12 38  2  0  0  0  0
 38 74  1  0  0  0  0
 38 39  1  0  0  0  0
 39 75  1  0  0  0  0
 39 40  2  0  0  0  0
 40  3  1  0  0  0  0
 40 10  1  0  0  0  0
M  END
>  <LOGBIO>
4.4100

>  <PRED_LOGBIO>
4.9100

>  <XV_RES>
-1.5550

>  <WHL_TMPL>
1

>  <ANCH>
24-26;50-49

$$$$
ROW54
  -MTS-   01071501043D 0   0.00000     0.00000     0

 35 36  0  0  0  0  0  0  0  0999 V2000
    4.3160    2.2850    3.2050 C   0  0  0  0  0  0  0  0  0  0  0  0
    3.0380    2.4490    2.5930 C   0  0  0  0  0  0  0  0  0  0  0  0
    2.9330    1.2200    1.7300 C   0  0  0  0  0  0  0  0  0  0  0  0
    1.9210    1.3450    0.6010 C   0  0  0  0  0  0  0  0  0  0  0  0
    0.6200    1.4880    1.1660 O   0  0  0  0  0  0  0  0  0  0  0  0
   -0.4440    1.2520    0.3400 C   0  0  0  0  0  0  0  0  0  0  0  0
   -1.3110    2.3290    0.1760 C   0  0  0  0  0  0  0  0  0  0  0  0
   -2.4360    2.2170   -0.6480 C   0  0  0  0  0  0  0  0  0  0  0  0
   -2.7380    1.0240   -1.3260 C   0  0  0  0  0  0  0  0  0  0  0  0
   -1.8490   -0.0470   -1.1500 C   0  0  0  0  0  0  0  0  0  0  0  0
   -0.7190    0.0590   -0.3240 C   0  0  0  0  0  0  0  0  0  0  0  0
   -3.8800    0.9680   -2.1590 N   0  0  0  0  0  0  0  0  0  0  0  0
   -3.9150    1.2350   -3.5020 C   0  0  0  0  0  0  0  0  0  0  0  0
   -5.1520    1.0780   -3.9350 N   0  0  0  0  0  0  0  0  0  0  0  0
   -5.9440    0.6980   -2.8450 C   0  0  0  0  0  0  0  0  0  0  0  0
   -7.4260    0.4110   -2.8780 C   0  0  0  0  0  0  0  0  0  0  0  0
   -5.1500    0.6350   -1.7680 C   0  0  0  0  0  0  0  0  0  0  0  0
    4.1940    2.0050    4.2490 H   0  0  0  0  0  0  0  0  0  0  0  0
    4.7940    1.4420    2.7100 H   0  0  0  0  0  0  0  0  0  0  0  0
    4.8600    3.2180    3.0760 H   0  0  0  0  0  0  0  0  0  0  0  0
    3.0810    3.3200    1.9420 H   0  0  0  0  0  0  0  0  0  0  0  0
    2.2520    2.4280    3.3450 H   0  0  0  0  0  0  0  0  0  0  0  0
    2.5570    0.4320    2.3800 H   0  0  0  0  0  0  0  0  0  0  0  0
    3.9090    1.0340    1.2860 H   0  0  0  0  0  0  0  0  0  0  0  0
    1.9300    0.4000    0.0610 H   0  0  0  0  0  0  0  0  0  0  0  0
    2.1660    2.2310    0.0190 H   0  0  0  0  0  0  0  0  0  0  0  0
   -1.1130    3.2590    0.6890 H   0  0  0  0  0  0  0  0  0  0  0  0
   -3.0890    3.0690   -0.7660 H   0  0  0  0  0  0  0  0  0  0  0  0
   -2.0390   -0.9780   -1.6640 H   0  0  0  0  0  0  0  0  0  0  0  0
   -0.0600   -0.7880   -0.2030 H   0  0  0  0  0  0  0  0  0  0  0  0
   -3.0690    1.5270   -4.1070 H   0  0  0  0  0  0  0  0  0  0  0  0
   -7.6990    0.0240   -3.8580 H   0  0  0  0  0  0  0  0  0  0  0  0
   -7.9780    1.3280   -2.6850 H   0  0  0  0  0  0  0  0  0  0  0  0
   -7.6700   -0.3260   -2.1170 H   0  0  0  0  0  0  0  0  0  0  0  0
   -5.4580    0.3700   -0.7670 H   0  0  0  0  0  0  0  0  0  0  0  0
  1 18  1  0  0  0  0
  1 19  1  0  0  0  0
  1 20  1  0  0  0  0
  1  2  1  0  0  0  0
  2 21  1  0  0  0  0
  2 22  1  0  0  0  0
  2  3  1  0  0  0  0
  3 23  1  0  0  0  0
  3 24  1  0  0  0  0
  3  4  1  0  0  0  0
  4 25  1  0  0  0  0
  4 26  1  0  0  0  0
  4  5  1  0  0  0  0
  5  6  1  0  0  0  0
  6  7  2  0  0  0  0
  7 27  1  0  0  0  0
  7  8  1  0  0  0  0
  8 28  1  0  0  0  0
  8  9  2  0  0  0  0
  9 10  1  0  0  0  0
 10 29  1  0  0  0  0
 10 11  2  0  0  0  0
 11  6  1  0  0  0  0
 11 30  1  0  0  0  0
  9 12  1  0  0  0  0
 12 13  1  0  0  0  0
 13 31  1  0  0  0  0
 13 14  2  0  0  0  0
 14 15  1  0  0  0  0
 15 16  1  0  0  0  0
 16 32  1  0  0  0  0
 16 33  1  0  0  0  0
 16 34  1  0  0  0  0
 15 17  2  0  0  0  0
 17 12  1  0  0  0  0
 17 35  1  0  0  0  0
M  END
>  <LOGBIO>
5.0400

>  <PRED_LOGBIO>
5.5400

>  <XV_RES>
-0.5420

>  <WHL_TMPL>
1

>  <ANCH>
26-27;15-23

$$$$
ROW55
  -MTS-   01071501043D 0   0.00000     0.00000     0

 82 86  0  0  1  0  0  0  0  0999 V2000
    1.2950    1.3700   -1.3950 O   0  0  0  0  0  0  0  0  0  0  0  0
    0.8860    1.5610   -0.2880 C   0  0  0  0  0  0  0  0  0  0  0  0
   -0.4240    1.6190   -0.0640 N   0  0  0  0  0  0  0  0  0  0  0  0
   -1.3750    1.4470   -1.1850 C   0  0  2  0  0  0  0  0  0  0  0  0
   -1.7720   -0.0280   -1.1740 C   0  0  0  0  0  0  0  0  0  0  0  0
   -2.7740   -0.2740   -2.2220 N   0  0  0  0  0  0  0  0  0  0  0  0
   -3.1560   -1.6930   -2.2120 C   0  0  0  0  0  0  0  0  0  0  0  0
   -4.1970   -1.9480   -3.3010 C   0  0  2  0  0  0  0  0  0  0  0  0
   -5.4310   -1.0860   -3.0380 C   0  0  0  0  0  0  0  0  0  0  0  0
   -6.4590   -1.3380   -4.1140 C   0  0  0  0  0  0  0  0  0  0  0  0
   -6.4560   -0.5640   -5.2800 C   0  0  0  0  0  0  0  0  0  0  0  0
   -7.4100   -0.7980   -6.2780 C   0  0  0  0  0  0  0  0  0  0  0  0
   -8.3670   -1.8060   -6.1100 C   0  0  0  0  0  0  0  0  0  0  0  0
   -8.3700   -2.5800   -4.9440 C   0  0  0  0  0  0  0  0  0  0  0  0
   -7.4160   -2.3460   -3.9460 C   0  0  0  0  0  0  0  0  0  0  0  0
   -4.5790   -3.3680   -3.2910 N   0  0  0  0  0  0  0  0  0  0  0  0
   -5.4780   -3.8200   -4.1600 C   0  0  0  0  0  0  0  0  0  0  0  0
   -5.9760   -3.0730   -4.9490 O   0  0  0  0  0  0  0  0  0  0  0  0
   -5.8300   -5.1240   -4.1500 O   0  0  0  0  0  0  0  0  0  0  0  0
   -6.8000   -5.5650   -5.1030 C   0  0  0  0  0  0  0  0  0  0  0  0
   -7.0470   -7.0430   -4.9230 C   0  0  0  0  0  0  0  0  0  0  0  0
   -7.9450   -7.6190   -4.1450 N   0  0  0  0  0  0  0  0  0  0  0  0
   -7.9950   -9.0180   -4.1360 C   0  0  0  0  0  0  0  0  0  0  0  0
   -7.1250   -9.6670   -4.9220 C   0  0  0  0  0  0  0  0  0  0  0  0
   -6.1970   -8.3820   -5.7090 S   0  0  0  0  0  0  0  0  0  0  0  0
   -3.9610    0.5550   -1.9690 C   0  0  0  0  0  0  0  0  0  0  0  0
   -4.9900    0.3030   -3.0450 C   0  0  0  0  0  0  0  0  0  0  0  0
   -4.9950    1.0720   -4.2160 C   0  0  0  0  0  0  0  0  0  0  0  0
   -5.9630    0.8120   -5.1940 C   0  0  0  0  0  0  0  0  0  0  0  0
   -6.8950   -0.2080   -4.9720 C   0  0  0  0  0  0  0  0  0  0  0  0
   -6.8640   -0.9270   -3.8410 N   0  0  0  0  0  0  0  0  0  0  0  0
   -5.9510   -0.7020   -2.8870 C   0  0  0  0  0  0  0  0  0  0  0  0
   -2.6830    2.2370   -1.0080 C   0  0  0  0  0  0  0  0  0  0  0  0
   -3.6860    1.8880   -2.0830 C   0  0  0  0  0  0  0  0  0  0  0  0
   -3.5380    2.3920   -3.3790 C   0  0  0  0  0  0  0  0  0  0  0  0
   -4.4490    2.0500   -4.3820 C   0  0  0  0  0  0  0  0  0  0  0  0
   -5.5200    1.1940   -4.1040 C   0  0  0  0  0  0  0  0  0  0  0  0
   -5.6790    0.6810   -2.8010 C   0  0  0  0  0  0  0  0  0  0  0  0
   -4.7590    1.0290   -1.8030 C   0  0  0  0  0  0  0  0  0  0  0  0
    1.7530    1.7180    0.7340 O   0  0  0  0  0  0  0  0  0  0  0  0
    3.1520    1.6480    0.4450 C   0  0  0  0  0  0  0  0  0  0  0  0
    3.9400    1.8480    1.7180 C   0  0  0  0  0  0  0  0  0  0  0  0
    4.3840    3.0020    2.2340 C   0  0  0  0  0  0  0  0  0  0  0  0
    5.0970    2.9180    3.4360 N   0  0  0  0  0  0  0  0  0  0  0  0
    5.2820    1.7280    3.9750 C   0  0  0  0  0  0  0  0  0  0  0  0
    4.4830    0.6100    2.8600 S   0  0  0  0  0  0  0  0  0  0  0  0
   -0.7700    1.7800    0.8710 H   0  0  0  0  0  0  0  0  0  0  0  0
   -0.9080    1.7040   -2.1330 H   0  0  0  0  0  0  0  0  0  0  0  0
   -2.1930   -0.2840   -0.2040 H   0  0  0  0  0  0  0  0  0  0  0  0
   -0.8940   -0.6420   -1.3620 H   0  0  0  0  0  0  0  0  0  0  0  0
   -3.5770   -1.9490   -1.2420 H   0  0  0  0  0  0  0  0  0  0  0  0
   -2.2770   -2.3070   -2.3990 H   0  0  0  0  0  0  0  0  0  0  0  0
   -3.7760   -1.6930   -4.2710 H   0  0  0  0  0  0  0  0  0  0  0  0
   -5.8510   -1.3420   -2.0680 H   0  0  0  0  0  0  0  0  0  0  0  0
   -5.1480   -0.0360   -3.0460 H   0  0  0  0  0  0  0  0  0  0  0  0
   -5.7180    0.2130   -5.4100 H   0  0  0  0  0  0  0  0  0  0  0  0
   -7.4070   -0.2000   -7.1780 H   0  0  0  0  0  0  0  0  0  0  0  0
   -9.1030   -1.9860   -6.8800 H   0  0  0  0  0  0  0  0  0  0  0  0
   -9.1080   -3.3570   -4.8140 H   0  0  0  0  0  0  0  0  0  0  0  0
   -7.4190   -2.9440   -3.0460 H   0  0  0  0  0  0  0  0  0  0  0  0
   -4.1590   -3.9990   -2.6240 H   0  0  0  0  0  0  0  0  0  0  0  0
   -6.4310   -5.3790   -6.1100 H   0  0  0  0  0  0  0  0  0  0  0  0
   -7.7300   -5.0200   -4.9520 H   0  0  0  0  0  0  0  0  0  0  0  0
   -8.7050   -9.5520   -3.5220 H   0  0  0  0  0  0  0  0  0  0  0  0
   -7.0150  -10.7340   -5.0470 H   0  0  0  0  0  0  0  0  0  0  0  0
   -3.6780    1.6060   -1.9770 H   0  0  0  0  0  0  0  0  0  0  0  0
   -4.3810    0.3000   -0.9990 H   0  0  0  0  0  0  0  0  0  0  0  0
   -4.2640    1.8530   -4.3610 H   0  0  0  0  0  0  0  0  0  0  0  0
   -5.9890    1.3900   -6.1060 H   0  0  0  0  0  0  0  0  0  0  0  0
   -7.6460   -0.4180   -5.7190 H   0  0  0  0  0  0  0  0  0  0  0  0
   -5.9560   -1.3020   -1.9890 H   0  0  0  0  0  0  0  0  0  0  0  0
   -2.4300    3.2850   -1.1530 H   0  0  0  0  0  0  0  0  0  0  0  0
   -3.1080    1.9760   -0.0410 H   0  0  0  0  0  0  0  0  0  0  0  0
   -2.7130    3.0510   -3.6070 H   0  0  0  0  0  0  0  0  0  0  0  0
   -4.3250    2.4490   -5.3780 H   0  0  0  0  0  0  0  0  0  0  0  0
   -6.2200    0.9280   -4.8820 H   0  0  0  0  0  0  0  0  0  0  0  0
   -6.5050    0.0240   -2.5730 H   0  0  0  0  0  0  0  0  0  0  0  0
   -4.8780    0.6310   -0.8060 H   0  0  0  0  0  0  0  0  0  0  0  0
    3.4140    2.4250   -0.2700 H   0  0  0  0  0  0  0  0  0  0  0  0
    3.3860    0.6730    0.0230 H   0  0  0  0  0  0  0  0  0  0  0  0
    4.2010    3.9480    1.7470 H   0  0  0  0  0  0  0  0  0  0  0  0
    5.8050    1.4900    4.8900 H   0  0  0  0  0  0  0  0  0  0  0  0
  1  2  2  0  0  0  0
  2  3  1  0  0  0  0
  3 47  1  0  0  0  0
  3  4  1  0  0  0  0
  4 48  1  0  0  0  0
  4  5  1  0  0  0  0
  5 49  1  0  0  0  0
  5 50  1  0  0  0  0
  5  6  1  0  0  0  0
  6  7  1  0  0  0  0
  7 51  1  0  0  0  0
  7 52  1  0  0  0  0
  7  8  1  0  0  0  0
  8 53  1  0  0  0  0
  8  9  1  0  0  0  0
  9 54  1  0  0  0  0
  9 55  1  0  0  0  0
  9 10  1  0  0  0  0
 10 11  2  0  0  0  0
 11 56  1  0  0  0  0
 11 12  1  0  0  0  0
 12 57  1  0  0  0  0
 12 13  2  0  0  0  0
 13 58  1  0  0  0  0
 13 14  1  0  0  0  0
 14 59  1  0  0  0  0
 14 15  2  0  0  0  0
 15 10  1  0  0  0  0
 15 60  1  0  0  0  0
  8 16  1  0  0  0  0
 16 61  1  0  0  0  0
 16 17  1  0  0  0  0
 17 18  2  0  0  0  0
 17 19  1  0  0  0  0
 19 20  1  0  0  0  0
 20 62  1  0  0  0  0
 20 63  1  0  0  0  0
 20 21  1  0  0  0  0
 21 22  2  0  0  0  0
 22 23  1  0  0  0  0
 23 64  1  0  0  0  0
 23 24  2  0  0  0  0
 24 65  1  0  0  0  0
 24 25  1  0  0  0  0
 25 21  1  0  0  0  0
  6 26  1  0  0  0  0
 26 66  1  0  0  0  0
 26 67  1  0  0  0  0
 26 27  1  0  0  0  0
 27 28  2  0  0  0  0
 28 68  1  0  0  0  0
 28 29  1  0  0  0  0
 29 69  1  0  0  0  0
 29 30  2  0  0  0  0
 30 70  1  0  0  0  0
 30 31  1  0  0  0  0
 31 32  2  0  0  0  0
 32 27  1  0  0  0  0
 32 71  1  0  0  0  0
  4 33  1  0  0  0  0
 33 72  1  0  0  0  0
 33 73  1  0  0  0  0
 33 34  1  0  0  0  0
 34 35  2  0  0  0  0
 35 74  1  0  0  0  0
 35 36  1  0  0  0  0
 36 75  1  0  0  0  0
 36 37  2  0  0  0  0
 37 76  1  0  0  0  0
 37 38  1  0  0  0  0
 38 77  1  0  0  0  0
 38 39  2  0  0  0  0
 39 34  1  0  0  0  0
 39 78  1  0  0  0  0
  2 40  1  0  0  0  0
 40 41  1  0  0  0  0
 41 79  1  0  0  0  0
 41 80  1  0  0  0  0
 41 42  1  0  0  0  0
 42 43  2  0  0  0  0
 43 81  1  0  0  0  0
 43 44  1  0  0  0  0
 44 45  2  0  0  0  0
 45 82  1  0  0  0  0
 45 46  1  0  0  0  0
 46 42  1  0  0  0  0
M  END
>  <LOGBIO>
7.1800

>  <PRED_LOGBIO>
7.5400

>  <XV_RES>
-0.4230

>  <WHL_TMPL>
2

>  <ANCH>
53-70;61-62

$$$$
ROW56
  -MTS-   01071501043D 0   0.00000     0.00000     0

 59 62  0  0  0  0  0  0  0  0999 V2000
   -4.8600    0.4510    4.0690 C   0  0  0  0  0  0  0  0  0  0  0  0
   -3.6760    0.6520    4.9840 C   0  0  0  0  0  0  0  0  0  0  0  0
   -3.8780    1.0140    6.3210 C   0  0  0  0  0  0  0  0  0  0  0  0
   -2.7800    1.2010    7.1690 C   0  0  0  0  0  0  0  0  0  0  0  0
   -1.4800    1.0240    6.6800 C   0  0  0  0  0  0  0  0  0  0  0  0
   -1.2780    0.6620    5.3430 C   0  0  0  0  0  0  0  0  0  0  0  0
    0.1240    0.4720    4.8160 C   0  0  0  0  0  0  0  0  0  0  0  0
   -2.3760    0.4760    4.4950 C   0  0  0  0  0  0  0  0  0  0  0  0
   -2.1580    0.0850    3.0530 C   0  0  0  0  0  0  0  0  0  0  0  0
   -2.0400    1.2960    2.2290 N   0  0  0  0  0  0  0  0  0  0  0  0
   -1.8300    1.1860    0.8340 C   0  0  0  0  0  0  0  0  0  0  0  0
   -2.8830    1.1290    0.0070 N   0  0  0  0  0  0  0  0  0  0  0  0
   -2.7310    1.0240   -1.3210 C   0  0  0  0  0  0  0  0  0  0  0  0
   -1.4530    0.9700   -1.8910 C   0  0  0  0  0  0  0  0  0  0  0  0
   -0.3340    1.0270   -1.0530 C   0  0  0  0  0  0  0  0  0  0  0  0
    1.1320    1.0000   -1.2540 C   0  0  0  0  0  0  0  0  0  0  0  0
    1.8480    0.8910   -2.5790 C   0  0  0  0  0  0  0  0  0  0  0  0
    1.7090    1.0900   -0.0480 C   0  0  0  0  0  0  0  0  0  0  0  0
    3.1990    1.0980    0.1960 C   0  0  0  0  0  0  0  0  0  0  0  0
    0.7550    1.1740    0.9310 N   0  0  0  0  0  0  0  0  0  0  0  0
    1.9210    1.3450    0.6010 C   0  0  0  0  0  0  0  0  0  0  0  0
    2.9330    1.2200    1.7300 C   0  0  0  0  0  0  0  0  0  0  0  0
    4.2390    1.3880    1.4810 C   0  0  0  0  0  0  0  0  0  0  0  0
   -0.5250    1.1370    0.3300 C   0  0  0  0  0  0  0  0  0  0  0  0
   -3.8800    0.9680   -2.1590 N   0  0  0  0  0  0  0  0  0  0  0  0
   -3.8160    1.5050   -3.4180 C   0  0  0  0  0  0  0  0  0  0  0  0
   -4.8550    1.4890   -4.2630 C   0  0  0  0  0  0  0  0  0  0  0  0
   -6.1150    0.8630   -3.8050 C   0  0  0  0  0  0  0  0  0  0  0  0
   -6.1820    0.3370   -2.5750 C   0  0  0  0  0  0  0  0  0  0  0  0
   -4.9890    0.3940   -1.7010 C   0  0  0  0  0  0  0  0  0  0  0  0
   -5.0230   -0.0810   -0.5670 O   0  0  0  0  0  0  0  0  0  0  0  0
   -5.6770    1.0950    4.3870 H   0  0  0  0  0  0  0  0  0  0  0  0
   -5.1800   -0.5880    4.1120 H   0  0  0  0  0  0  0  0  0  0  0  0
   -4.5770    0.7010    3.0490 H   0  0  0  0  0  0  0  0  0  0  0  0
   -4.8810    1.1500    6.6980 H   0  0  0  0  0  0  0  0  0  0  0  0
   -2.9360    1.4800    8.2010 H   0  0  0  0  0  0  0  0  0  0  0  0
   -0.6330    1.1680    7.3350 H   0  0  0  0  0  0  0  0  0  0  0  0
    0.7710    0.1320    5.6220 H   0  0  0  0  0  0  0  0  0  0  0  0
    0.4960    1.4170    4.4260 H   0  0  0  0  0  0  0  0  0  0  0  0
    0.1150   -0.2700    4.0210 H   0  0  0  0  0  0  0  0  0  0  0  0
   -3.0020   -0.5080    2.7060 H   0  0  0  0  0  0  0  0  0  0  0  0
   -1.2450   -0.5010    2.9700 H   0  0  0  0  0  0  0  0  0  0  0  0
   -2.1080    2.2080    2.6590 H   0  0  0  0  0  0  0  0  0  0  0  0
   -1.3340    0.8860   -2.9610 H   0  0  0  0  0  0  0  0  0  0  0  0
    2.7980    0.3810   -2.4370 H   0  0  0  0  0  0  0  0  0  0  0  0
    2.0280    1.8880   -2.9770 H   0  0  0  0  0  0  0  0  0  0  0  0
    1.2340    0.3270   -3.2780 H   0  0  0  0  0  0  0  0  0  0  0  0
    3.4090    0.6580    1.1690 H   0  0  0  0  0  0  0  0  0  0  0  0
    3.5650    2.1220    0.1750 H   0  0  0  0  0  0  0  0  0  0  0  0
    3.6970    0.5190   -0.5790 H   0  0  0  0  0  0  0  0  0  0  0  0
    1.9820    2.3790    0.2670 H   0  0  0  0  0  0  0  0  0  0  0  0
    2.2150    0.6260   -0.1600 H   0  0  0  0  0  0  0  0  0  0  0  0
    2.5990    0.9960    2.7320 H   0  0  0  0  0  0  0  0  0  0  0  0
    4.5730    1.6130    0.4790 H   0  0  0  0  0  0  0  0  0  0  0  0
    4.9570    1.3000    2.2820 H   0  0  0  0  0  0  0  0  0  0  0  0
   -2.8910    1.9590   -3.7410 H   0  0  0  0  0  0  0  0  0  0  0  0
   -4.7750    1.9210   -5.2500 H   0  0  0  0  0  0  0  0  0  0  0  0
   -6.9750    0.8310   -4.4580 H   0  0  0  0  0  0  0  0  0  0  0  0
   -7.0950   -0.1240   -2.2260 H   0  0  0  0  0  0  0  0  0  0  0  0
  1 32  1  0  0  0  0
  1 33  1  0  0  0  0
  1 34  1  0  0  0  0
  1  2  1  0  0  0  0
  2  3  2  0  0  0  0
  3 35  1  0  0  0  0
  3  4  1  0  0  0  0
  4 36  1  0  0  0  0
  4  5  2  0  0  0  0
  5 37  1  0  0  0  0
  5  6  1  0  0  0  0
  6  7  1  0  0  0  0
  7 38  1  0  0  0  0
  7 39  1  0  0  0  0
  7 40  1  0  0  0  0
  6  8  2  0  0  0  0
  8  2  1  0  0  0  0
  8  9  1  0  0  0  0
  9 41  1  0  0  0  0
  9 42  1  0  0  0  0
  9 10  1  0  0  0  0
 10 43  1  0  0  0  0
 10 11  1  0  0  0  0
 11 12  1  0  0  0  0
 12 13  2  0  0  0  0
 13 14  1  0  0  0  0
 14 44  1  0  0  0  0
 14 15  2  0  0  0  0
 15 16  1  0  0  0  0
 16 17  1  0  0  0  0
 17 45  1  0  0  0  0
 17 46  1  0  0  0  0
 17 47  1  0  0  0  0
 16 18  2  0  0  0  0
 18 19  1  0  0  0  0
 19 48  1  0  0  0  0
 19 49  1  0  0  0  0
 19 50  1  0  0  0  0
 18 20  1  0  0  0  0
 20 21  1  0  0  0  0
 21 51  1  0  0  0  0
 21 52  1  0  0  0  0
 21 22  1  0  0  0  0
 22 53  1  0  0  0  0
 22 23  2  0  0  0  0
 23 54  1  0  0  0  0
 23 55  1  0  0  0  0
 20 24  1  0  0  0  0
 24 11  2  0  0  0  0
 24 15  1  0  0  0  0
 13 25  1  0  0  0  0
 25 26  1  0  0  0  0
 26 56  1  0  0  0  0
 26 27  2  0  0  0  0
 27 57  1  0  0  0  0
 27 28  1  0  0  0  0
 28 58  1  0  0  0  0
 28 29  2  0  0  0  0
 29 59  1  0  0  0  0
 29 30  1  0  0  0  0
 30 25  1  0  0  0  0
 30 31  2  0  0  0  0
M  END
>  <LOGBIO>
5.6200

>  <PRED_LOGBIO>
6.2500

>  <XV_RES>
-0.8060

>  <WHL_TMPL>
1

>  <ANCH>
14-21;49-25

$$$$
ROW57
  -MTS-   01071501043D 0   0.00000     0.00000     0

 60 64  0  0  1  0  0  0  0  0999 V2000
    0.2260   -1.0490   -0.1340 C   0  0  0  0  0  0  0  0  0  0  0  0
   -0.7310    0.1040   -0.3240 C   0  0  0  0  0  0  0  0  0  0  0  0
   -1.8510   -0.0450   -1.1500 C   0  0  0  0  0  0  0  0  0  0  0  0
   -2.7380    1.0240   -1.3260 C   0  0  0  0  0  0  0  0  0  0  0  0
   -2.5050    2.2410   -0.6750 C   0  0  0  0  0  0  0  0  0  0  0  0
   -1.3850    2.3900    0.1510 C   0  0  0  0  0  0  0  0  0  0  0  0
   -0.8780    3.4580    0.9290 N   0  0  0  0  0  0  0  0  0  0  0  0
    0.2680    3.0170    1.5360 C   0  0  0  0  0  0  0  0  0  0  0  0
    0.5070    1.7650    1.1940 N   0  0  0  0  0  0  0  0  0  0  0  0
   -0.4980    1.3210    0.3270 C   0  0  0  0  0  0  0  0  0  0  0  0
    1.1910    3.7230    2.4530 C   0  0  0  0  0  0  0  0  0  0  0  0
    1.8380    3.0520    3.4160 C   0  0  0  0  0  0  0  0  0  0  0  0
    1.6560    1.7030    3.5680 N   0  0  0  0  0  0  0  0  0  0  0  0
    2.6410    0.9810    2.7500 C   0  0  0  0  0  0  0  0  0  0  0  0
    2.4380   -0.5240    2.9190 C   0  0  1  0  0  0  0  0  0  0  0  0
    2.6110   -0.8770    4.2940 O   0  0  0  0  0  0  0  0  0  0  0  0
    3.4500   -1.2660    2.0790 C   0  0  0  0  0  0  0  0  0  0  0  0
    4.6940   -1.6100    2.6210 C   0  0  0  0  0  0  0  0  0  0  0  0
    5.6310   -2.2980    1.8420 C   0  0  0  0  0  0  0  0  0  0  0  0
    5.3250   -2.6420    0.5200 C   0  0  0  0  0  0  0  0  0  0  0  0
    4.0810   -2.2990   -0.0220 C   0  0  0  0  0  0  0  0  0  0  0  0
    3.7010   -2.7270   -1.6650 Cl  0  0  0  0  0  0  0  0  0  0  0  0
    3.1430   -1.6110    0.7570 C   0  0  0  0  0  0  0  0  0  0  0  0
    2.7520    3.7950    4.3120 C   0  0  0  0  0  0  0  0  0  0  0  0
    2.9110    5.1140    4.1400 C   0  0  0  0  0  0  0  0  0  0  0  0
    2.2470    5.7950    3.1540 N   0  0  0  0  0  0  0  0  0  0  0  0
    1.4130    5.1810    2.3190 C   0  0  0  0  0  0  0  0  0  0  0  0
    0.8310    5.8190    1.4430 O   0  0  0  0  0  0  0  0  0  0  0  0
   -3.8800    0.9680   -2.1590 N   0  0  0  0  0  0  0  0  0  0  0  0
   -5.2110    0.6000   -1.6550 C   0  0  0  0  0  0  0  0  0  0  0  0
   -5.9340   -0.3830   -2.5950 C   0  0  0  0  0  0  0  0  0  0  0  0
   -5.9390    0.0930   -3.9430 O   0  0  0  0  0  0  0  0  0  0  0  0
   -4.6120    0.2590   -4.4510 C   0  0  0  0  0  0  0  0  0  0  0  0
   -3.8280    1.2720   -3.5970 C   0  0  0  0  0  0  0  0  0  0  0  0
    0.6770   -0.9870    0.8540 H   0  0  0  0  0  0  0  0  0  0  0  0
    1.0050   -1.0010   -0.8920 H   0  0  0  0  0  0  0  0  0  0  0  0
   -0.3150   -1.9880   -0.2290 H   0  0  0  0  0  0  0  0  0  0  0  0
   -2.0310   -0.9840   -1.6530 H   0  0  0  0  0  0  0  0  0  0  0  0
   -3.1890    3.0660   -0.8110 H   0  0  0  0  0  0  0  0  0  0  0  0
   -1.2870    4.3770    1.0210 H   0  0  0  0  0  0  0  0  0  0  0  0
    1.7780    1.4540    4.5390 H   0  0  0  0  0  0  0  0  0  0  0  0
    2.5090    1.2490    1.7030 H   0  0  0  0  0  0  0  0  0  0  0  0
    3.6450    1.2500    3.0690 H   0  0  0  0  0  0  0  0  0  0  0  0
    1.4340   -0.7930    2.5990 H   0  0  0  0  0  0  0  0  0  0  0  0
    2.4870   -1.8290    4.4270 H   0  0  0  0  0  0  0  0  0  0  0  0
    4.9300   -1.3440    3.6410 H   0  0  0  0  0  0  0  0  0  0  0  0
    6.5910   -2.5620    2.2610 H   0  0  0  0  0  0  0  0  0  0  0  0
    6.0490   -3.1730   -0.0810 H   0  0  0  0  0  0  0  0  0  0  0  0
    2.1840   -1.3460    0.3380 H   0  0  0  0  0  0  0  0  0  0  0  0
    3.2860    3.2790    5.0960 H   0  0  0  0  0  0  0  0  0  0  0  0
    3.5780    5.6550    4.7950 H   0  0  0  0  0  0  0  0  0  0  0  0
    2.3940    6.7890    3.0580 H   0  0  0  0  0  0  0  0  0  0  0  0
   -5.8130    1.4990   -1.5380 H   0  0  0  0  0  0  0  0  0  0  0  0
   -5.1120    0.1530   -0.6680 H   0  0  0  0  0  0  0  0  0  0  0  0
   -5.4410   -1.3510   -2.5530 H   0  0  0  0  0  0  0  0  0  0  0  0
   -6.9590   -0.5200   -2.2550 H   0  0  0  0  0  0  0  0  0  0  0  0
   -4.0980   -0.7000   -4.4400 H   0  0  0  0  0  0  0  0  0  0  0  0
   -4.6600    0.6110   -5.4790 H   0  0  0  0  0  0  0  0  0  0  0  0
   -4.2240    2.2710   -3.7680 H   0  0  0  0  0  0  0  0  0  0  0  0
   -2.7910    1.2920   -3.9230 H   0  0  0  0  0  0  0  0  0  0  0  0
  1 35  1  0  0  0  0
  1 36  1  0  0  0  0
  1 37  1  0  0  0  0
  1  2  1  0  0  0  0
  2  3  2  0  0  0  0
  3 38  1  0  0  0  0
  3  4  1  0  0  0  0
  4  5  2  0  0  0  0
  5 39  1  0  0  0  0
  5  6  1  0  0  0  0
  6  7  1  0  0  0  0
  7 40  1  0  0  0  0
  7  8  1  0  0  0  0
  8  9  2  0  0  0  0
  9 10  1  0  0  0  0
 10  2  1  0  0  0  0
 10  6  2  0  0  0  0
  8 11  1  0  0  0  0
 11 12  2  0  0  0  0
 12 13  1  0  0  0  0
 13 41  1  0  0  0  0
 13 14  1  0  0  0  0
 14 42  1  0  0  0  0
 14 43  1  0  0  0  0
 14 15  1  0  0  0  0
 15 44  1  0  0  0  0
 15 16  1  0  0  0  0
 16 45  1  0  0  0  0
 15 17  1  0  0  0  0
 17 18  2  0  0  0  0
 18 46  1  0  0  0  0
 18 19  1  0  0  0  0
 19 47  1  0  0  0  0
 19 20  2  0  0  0  0
 20 48  1  0  0  0  0
 20 21  1  0  0  0  0
 21 22  1  0  0  0  0
 21 23  2  0  0  0  0
 23 17  1  0  0  0  0
 23 49  1  0  0  0  0
 12 24  1  0  0  0  0
 24 50  1  0  0  0  0
 24 25  2  0  0  0  0
 25 51  1  0  0  0  0
 25 26  1  0  0  0  0
 26 52  1  0  0  0  0
 26 27  1  0  0  0  0
 27 11  1  0  0  0  0
 27 28  2  0  0  0  0
  4 29  1  0  0  0  0
 29 30  1  0  0  0  0
 30 53  1  0  0  0  0
 30 54  1  0  0  0  0
 30 31  1  0  0  0  0
 31 55  1  0  0  0  0
 31 56  1  0  0  0  0
 31 32  1  0  0  0  0
 32 33  1  0  0  0  0
 33 57  1  0  0  0  0
 33 58  1  0  0  0  0
 33 34  1  0  0  0  0
 34 29  1  0  0  0  0
 34 59  1  0  0  0  0
 34 60  1  0  0  0  0
M  END
>  <LOGBIO>
6.3000

>  <PRED_LOGBIO>
6.1400

>  <XV_RES>
0.1300

>  <WHL_TMPL>
1

>  <ANCH>
21-29;8-6

$$$$
ROW58
  -MTS-   01071501043D 0   0.00000     0.00000     0

 61 63  0  0  0  0  0  0  0  0999 V2000
   -7.4620    1.7440   -5.3860 C   0  0  0  0  0  0  0  0  0  0  0  0
   -6.4600    0.8030   -5.0270 O   0  0  0  0  0  0  0  0  0  0  0  0
   -5.5200    1.1940   -4.1040 C   0  0  0  0  0  0  0  0  0  0  0  0
   -4.4490    2.0500   -4.3820 C   0  0  0  0  0  0  0  0  0  0  0  0
   -3.5380    2.3920   -3.3790 C   0  0  0  0  0  0  0  0  0  0  0  0
   -3.6860    1.8880   -2.0830 C   0  0  0  0  0  0  0  0  0  0  0  0
   -4.7590    1.0290   -1.8030 C   0  0  0  0  0  0  0  0  0  0  0  0
   -5.6790    0.6810   -2.8010 C   0  0  0  0  0  0  0  0  0  0  0  0
   -6.7550   -0.1520   -2.6080 C   0  0  0  0  0  0  0  0  0  0  0  0
   -2.6830    2.2370   -1.0080 C   0  0  0  0  0  0  0  0  0  0  0  0
   -1.7300    2.9680   -1.2710 O   0  0  0  0  0  0  0  0  0  0  0  0
   -2.8310    1.7530    0.2220 N   0  0  0  0  0  0  0  0  0  0  0  0
   -1.8550    2.0930    1.2680 C   0  0  0  0  0  0  0  0  0  0  0  0
   -2.2500    1.4220    2.5610 C   0  0  0  0  0  0  0  0  0  0  0  0
   -3.0940    2.0810    3.4630 C   0  0  0  0  0  0  0  0  0  0  0  0
   -3.4600    1.4580    4.6630 C   0  0  0  0  0  0  0  0  0  0  0  0
   -2.9820    0.1770    4.9600 C   0  0  0  0  0  0  0  0  0  0  0  0
   -2.1380   -0.4820    4.0590 C   0  0  0  0  0  0  0  0  0  0  0  0
   -1.7720    0.1400    2.8590 C   0  0  0  0  0  0  0  0  0  0  0  0
   -1.6320   -1.8370    4.3740 C   0  0  0  0  0  0  0  0  0  0  0  0
   -2.2700   -2.8290    4.0230 O   0  0  0  0  0  0  0  0  0  0  0  0
   -0.4880   -1.9830    5.0350 N   0  0  0  0  0  0  0  0  0  0  0  0
   -0.0040   -3.2780    5.3360 C   0  0  0  0  0  0  0  0  0  0  0  0
    0.8400   -3.9370    4.4350 C   0  0  0  0  0  0  0  0  0  0  0  0
    1.3180   -5.2190    4.7330 C   0  0  0  0  0  0  0  0  0  0  0  0
    0.9520   -5.8410    5.9320 C   0  0  0  0  0  0  0  0  0  0  0  0
    1.4680   -7.2240    6.2530 C   0  0  0  0  0  0  0  0  0  0  0  0
    0.5320   -8.2300    5.7320 N   0  0  0  0  0  0  0  0  0  0  0  0
    0.4110   -8.0780    4.2740 C   0  0  0  0  0  0  0  0  0  0  0  0
    1.0340   -9.5750    6.0440 C   0  0  0  0  0  0  0  0  0  0  0  0
    0.1080   -5.1820    6.8340 C   0  0  0  0  0  0  0  0  0  0  0  0
   -0.3700   -3.9010    6.5360 C   0  0  0  0  0  0  0  0  0  0  0  0
   -8.4490    1.3160   -5.2230 H   0  0  0  0  0  0  0  0  0  0  0  0
   -7.3660    2.5800   -4.6970 H   0  0  0  0  0  0  0  0  0  0  0  0
   -7.2870    2.0260   -6.4220 H   0  0  0  0  0  0  0  0  0  0  0  0
   -4.3250    2.4490   -5.3780 H   0  0  0  0  0  0  0  0  0  0  0  0
   -2.7130    3.0510   -3.6070 H   0  0  0  0  0  0  0  0  0  0  0  0
   -4.8780    0.6310   -0.8060 H   0  0  0  0  0  0  0  0  0  0  0  0
   -7.6820    0.4030   -2.7370 H   0  0  0  0  0  0  0  0  0  0  0  0
   -6.7220   -0.4680   -1.5680 H   0  0  0  0  0  0  0  0  0  0  0  0
   -6.6620   -0.9830   -3.3040 H   0  0  0  0  0  0  0  0  0  0  0  0
   -3.6140    1.1530    0.4380 H   0  0  0  0  0  0  0  0  0  0  0  0
   -1.8370    3.1710    1.4100 H   0  0  0  0  0  0  0  0  0  0  0  0
   -0.8680    1.7490    0.9680 H   0  0  0  0  0  0  0  0  0  0  0  0
   -3.4630    3.0690    3.2330 H   0  0  0  0  0  0  0  0  0  0  0  0
   -4.1110    1.9670    5.3580 H   0  0  0  0  0  0  0  0  0  0  0  0
   -3.2640   -0.3030    5.8860 H   0  0  0  0  0  0  0  0  0  0  0  0
   -1.1210   -0.3690    2.1640 H   0  0  0  0  0  0  0  0  0  0  0  0
    0.0360   -1.1690    5.3230 H   0  0  0  0  0  0  0  0  0  0  0  0
    1.1220   -3.4570    3.5100 H   0  0  0  0  0  0  0  0  0  0  0  0
    1.9690   -5.7270    4.0370 H   0  0  0  0  0  0  0  0  0  0  0  0
    2.4440   -7.3630    5.7930 H   0  0  0  0  0  0  0  0  0  0  0  0
    1.5570   -7.3360    7.3320 H   0  0  0  0  0  0  0  0  0  0  0  0
    1.3870   -8.2170    3.8140 H   0  0  0  0  0  0  0  0  0  0  0  0
   -0.2820   -8.8230    3.8880 H   0  0  0  0  0  0  0  0  0  0  0  0
    0.0400   -7.0820    4.0430 H   0  0  0  0  0  0  0  0  0  0  0  0
    2.0100   -9.7140    5.5830 H   0  0  0  0  0  0  0  0  0  0  0  0
    0.3410  -10.3200    5.6580 H   0  0  0  0  0  0  0  0  0  0  0  0
    1.1230   -9.6880    7.1230 H   0  0  0  0  0  0  0  0  0  0  0  0
   -0.1740   -5.6620    7.7590 H   0  0  0  0  0  0  0  0  0  0  0  0
   -1.0220   -3.3920    7.2310 H   0  0  0  0  0  0  0  0  0  0  0  0
  1 33  1  0  0  0  0
  1 34  1  0  0  0  0
  1 35  1  0  0  0  0
  1  2  1  0  0  0  0
  2  3  1  0  0  0  0
  3  4  2  0  0  0  0
  4 36  1  0  0  0  0
  4  5  1  0  0  0  0
  5 37  1  0  0  0  0
  5  6  2  0  0  0  0
  6  7  1  0  0  0  0
  7 38  1  0  0  0  0
  7  8  2  0  0  0  0
  8  3  1  0  0  0  0
  8  9  1  0  0  0  0
  9 39  1  0  0  0  0
  9 40  1  0  0  0  0
  9 41  1  0  0  0  0
  6 10  1  0  0  0  0
 10 11  2  0  0  0  0
 10 12  1  0  0  0  0
 12 42  1  0  0  0  0
 12 13  1  0  0  0  0
 13 43  1  0  0  0  0
 13 44  1  0  0  0  0
 13 14  1  0  0  0  0
 14 15  2  0  0  0  0
 15 45  1  0  0  0  0
 15 16  1  0  0  0  0
 16 46  1  0  0  0  0
 16 17  2  0  0  0  0
 17 47  1  0  0  0  0
 17 18  1  0  0  0  0
 18 19  2  0  0  0  0
 19 14  1  0  0  0  0
 19 48  1  0  0  0  0
 18 20  1  0  0  0  0
 20 21  2  0  0  0  0
 20 22  1  0  0  0  0
 22 49  1  0  0  0  0
 22 23  1  0  0  0  0
 23 24  2  0  0  0  0
 24 50  1  0  0  0  0
 24 25  1  0  0  0  0
 25 51  1  0  0  0  0
 25 26  2  0  0  0  0
 26 27  1  0  0  0  0
 27 52  1  0  0  0  0
 27 53  1  0  0  0  0
 27 28  1  0  0  0  0
 28 29  1  0  0  0  0
 29 54  1  0  0  0  0
 29 55  1  0  0  0  0
 29 56  1  0  0  0  0
 28 30  1  0  0  0  0
 30 57  1  0  0  0  0
 30 58  1  0  0  0  0
 30 59  1  0  0  0  0
 26 31  1  0  0  0  0
 31 60  1  0  0  0  0
 31 32  2  0  0  0  0
 32 23  1  0  0  0  0
 32 61  1  0  0  0  0
M  END
>  <LOGBIO>
4.8700

>  <PRED_LOGBIO>
5.8500

>  <XV_RES>
-1.4580

>  <WHL_TMPL>
2

>  <ANCH>
63-64;5-1

$$$$
ROW59
  -MTS-   01071501043D 0   0.00000     0.00000     0

 66 70  0  0  1  0  0  0  0  0999 V2000
   -8.6630    1.2260   -3.8480 C   0  0  0  0  0  0  0  0  0  0  0  0
   -7.3710    1.6270   -4.5140 C   0  0  0  0  0  0  0  0  0  0  0  0
   -7.3830    2.0760   -5.6610 O   0  0  0  0  0  0  0  0  0  0  0  0
   -6.2010    1.4430   -3.7790 N   0  0  0  0  0  0  0  0  0  0  0  0
   -6.3050    0.7210   -2.5070 C   0  0  0  0  0  0  0  0  0  0  0  0
   -5.1980    1.1030   -1.5170 C   0  0  0  0  0  0  0  0  0  0  0  0
   -3.8730    0.9680   -2.1540 N   0  0  0  0  0  0  0  0  0  0  0  0
   -3.7510    1.7920   -3.3780 C   0  0  0  0  0  0  0  0  0  0  0  0
   -4.8600    1.4370   -4.3810 C   0  0  0  0  0  0  0  0  0  0  0  0
   -2.7380    1.0240   -1.3260 C   0  0  0  0  0  0  0  0  0  0  0  0
   -1.8510   -0.0450   -1.1500 C   0  0  0  0  0  0  0  0  0  0  0  0
   -0.7310    0.1040   -0.3240 C   0  0  0  0  0  0  0  0  0  0  0  0
    0.2260   -1.0490   -0.1350 C   0  0  0  0  0  0  0  0  0  0  0  0
   -0.4980    1.3210    0.3270 C   0  0  0  0  0  0  0  0  0  0  0  0
    0.5080    1.7650    1.1940 N   0  0  0  0  0  0  0  0  0  0  0  0
    0.2680    3.0170    1.5360 C   0  0  0  0  0  0  0  0  0  0  0  0
   -0.8780    3.4580    0.9300 N   0  0  0  0  0  0  0  0  0  0  0  0
   -1.3850    2.3900    0.1520 C   0  0  0  0  0  0  0  0  0  0  0  0
   -2.5050    2.2410   -0.6750 C   0  0  0  0  0  0  0  0  0  0  0  0
    1.1910    3.7230    2.4530 C   0  0  0  0  0  0  0  0  0  0  0  0
    1.8380    3.0520    3.4160 C   0  0  0  0  0  0  0  0  0  0  0  0
    1.6560    1.7030    3.5680 N   0  0  0  0  0  0  0  0  0  0  0  0
    2.6410    0.9800    2.7490 C   0  0  0  0  0  0  0  0  0  0  0  0
    2.4390   -0.5250    2.9190 C   0  0  1  0  0  0  0  0  0  0  0  0
    2.6110   -0.8770    4.2940 O   0  0  0  0  0  0  0  0  0  0  0  0
    3.4500   -1.2670    2.0780 C   0  0  0  0  0  0  0  0  0  0  0  0
    4.6940   -1.6100    2.6210 C   0  0  0  0  0  0  0  0  0  0  0  0
    5.6320   -2.2980    1.8420 C   0  0  0  0  0  0  0  0  0  0  0  0
    5.3260   -2.6420    0.5200 C   0  0  0  0  0  0  0  0  0  0  0  0
    4.0820   -2.2990   -0.0230 C   0  0  0  0  0  0  0  0  0  0  0  0
    3.7010   -2.7270   -1.6660 Cl  0  0  0  0  0  0  0  0  0  0  0  0
    3.1440   -1.6110    0.7570 C   0  0  0  0  0  0  0  0  0  0  0  0
    2.7520    3.7950    4.3120 C   0  0  0  0  0  0  0  0  0  0  0  0
    2.9110    5.1140    4.1400 C   0  0  0  0  0  0  0  0  0  0  0  0
    2.2470    5.7950    3.1540 N   0  0  0  0  0  0  0  0  0  0  0  0
    1.4130    5.1810    2.3190 C   0  0  0  0  0  0  0  0  0  0  0  0
    0.8310    5.8190    1.4440 O   0  0  0  0  0  0  0  0  0  0  0  0
   -9.5080    1.5790   -4.4350 H   0  0  0  0  0  0  0  0  0  0  0  0
   -8.7010    0.1390   -3.8690 H   0  0  0  0  0  0  0  0  0  0  0  0
   -8.6350    1.6370   -2.8410 H   0  0  0  0  0  0  0  0  0  0  0  0
   -6.1490   -0.3290   -2.7430 H   0  0  0  0  0  0  0  0  0  0  0  0
   -7.2610    0.9620   -2.0470 H   0  0  0  0  0  0  0  0  0  0  0  0
   -5.2330    0.3700   -0.7140 H   0  0  0  0  0  0  0  0  0  0  0  0
   -5.3460    2.1410   -1.2260 H   0  0  0  0  0  0  0  0  0  0  0  0
   -2.8090    1.5140   -3.8460 H   0  0  0  0  0  0  0  0  0  0  0  0
   -3.8600    2.8400   -3.1090 H   0  0  0  0  0  0  0  0  0  0  0  0
   -4.8600    2.2330   -5.1230 H   0  0  0  0  0  0  0  0  0  0  0  0
   -4.6550    0.4390   -4.7630 H   0  0  0  0  0  0  0  0  0  0  0  0
   -2.0310   -0.9840   -1.6520 H   0  0  0  0  0  0  0  0  0  0  0  0
    0.6770   -0.9870    0.8540 H   0  0  0  0  0  0  0  0  0  0  0  0
    1.0060   -1.0010   -0.8920 H   0  0  0  0  0  0  0  0  0  0  0  0
   -0.3150   -1.9880   -0.2290 H   0  0  0  0  0  0  0  0  0  0  0  0
   -1.2870    4.3770    1.0210 H   0  0  0  0  0  0  0  0  0  0  0  0
   -3.1890    3.0660   -0.8100 H   0  0  0  0  0  0  0  0  0  0  0  0
    1.7780    1.4540    4.5390 H   0  0  0  0  0  0  0  0  0  0  0  0
    2.5100    1.2490    1.7030 H   0  0  0  0  0  0  0  0  0  0  0  0
    3.6460    1.2490    3.0690 H   0  0  0  0  0  0  0  0  0  0  0  0
    1.4340   -0.7940    2.5990 H   0  0  0  0  0  0  0  0  0  0  0  0
    2.4870   -1.8300    4.4270 H   0  0  0  0  0  0  0  0  0  0  0  0
    4.9300   -1.3440    3.6410 H   0  0  0  0  0  0  0  0  0  0  0  0
    6.5920   -2.5630    2.2610 H   0  0  0  0  0  0  0  0  0  0  0  0
    6.0490   -3.1730   -0.0810 H   0  0  0  0  0  0  0  0  0  0  0  0
    2.1840   -1.3460    0.3380 H   0  0  0  0  0  0  0  0  0  0  0  0
    3.2860    3.2780    5.0960 H   0  0  0  0  0  0  0  0  0  0  0  0
    3.5790    5.6540    4.7950 H   0  0  0  0  0  0  0  0  0  0  0  0
    2.3940    6.7890    3.0580 H   0  0  0  0  0  0  0  0  0  0  0  0
  1 38  1  0  0  0  0
  1 39  1  0  0  0  0
  1 40  1  0  0  0  0
  1  2  1  0  0  0  0
  2  3  2  0  0  0  0
  2  4  1  0  0  0  0
  4  5  1  0  0  0  0
  5 41  1  0  0  0  0
  5 42  1  0  0  0  0
  5  6  1  0  0  0  0
  6 43  1  0  0  0  0
  6 44  1  0  0  0  0
  6  7  1  0  0  0  0
  7  8  1  0  0  0  0
  8 45  1  0  0  0  0
  8 46  1  0  0  0  0
  8  9  1  0  0  0  0
  9  4  1  0  0  0  0
  9 47  1  0  0  0  0
  9 48  1  0  0  0  0
  7 10  1  0  0  0  0
 10 11  2  0  0  0  0
 11 49  1  0  0  0  0
 11 12  1  0  0  0  0
 12 13  1  0  0  0  0
 13 50  1  0  0  0  0
 13 51  1  0  0  0  0
 13 52  1  0  0  0  0
 12 14  2  0  0  0  0
 14 15  1  0  0  0  0
 15 16  2  0  0  0  0
 16 17  1  0  0  0  0
 17 53  1  0  0  0  0
 17 18  1  0  0  0  0
 18 14  1  0  0  0  0
 18 19  2  0  0  0  0
 19 10  1  0  0  0  0
 19 54  1  0  0  0  0
 16 20  1  0  0  0  0
 20 21  2  0  0  0  0
 21 22  1  0  0  0  0
 22 55  1  0  0  0  0
 22 23  1  0  0  0  0
 23 56  1  0  0  0  0
 23 57  1  0  0  0  0
 23 24  1  0  0  0  0
 24 58  1  0  0  0  0
 24 25  1  0  0  0  0
 25 59  1  0  0  0  0
 24 26  1  0  0  0  0
 26 27  2  0  0  0  0
 27 60  1  0  0  0  0
 27 28  1  0  0  0  0
 28 61  1  0  0  0  0
 28 29  2  0  0  0  0
 29 62  1  0  0  0  0
 29 30  1  0  0  0  0
 30 31  1  0  0  0  0
 30 32  2  0  0  0  0
 32 26  1  0  0  0  0
 32 63  1  0  0  0  0
 21 33  1  0  0  0  0
 33 64  1  0  0  0  0
 33 34  2  0  0  0  0
 34 65  1  0  0  0  0
 34 35  1  0  0  0  0
 35 66  1  0  0  0  0
 35 36  1  0  0  0  0
 36 20  1  0  0  0  0
 36 37  2  0  0  0  0
M  END
>  <LOGBIO>
5.9600

>  <PRED_LOGBIO>
6.3700

>  <XV_RES>
-0.5160

>  <WHL_TMPL>
1

>  <ANCH>
21-29;21-22

$$$$
ROW60
  -MTS-   01071501043D 0   0.00000     0.00000     0

 51 55  0  0  1  0  0  0  0  0999 V2000
   -3.2510    3.2100   -1.3350 C   0  0  0  0  0  0  0  0  0  0  0  0
   -2.3600    2.0680   -0.9050 C   0  0  0  0  0  0  0  0  0  0  0  0
   -1.2710    2.3100   -0.0600 C   0  0  0  0  0  0  0  0  0  0  0  0
   -0.4460    1.2520    0.3380 C   0  0  0  0  0  0  0  0  0  0  0  0
    0.6200    1.4880    1.1660 O   0  0  0  0  0  0  0  0  0  0  0  0
    1.9210    1.3450    0.6010 C   0  0  0  0  0  0  0  0  0  0  0  0
    3.1270    1.1960    1.9460 P   0  0  2  0  0  0  0  0  0  0  0  0
    4.4190    1.4860    1.3320 O   0  0  0  0  0  0  0  0  0  0  0  0
    3.1210   -0.2690    2.5110 O   0  0  0  0  0  0  0  0  0  0  0  0
    3.9150   -0.3790    3.6940 C   0  0  0  0  0  0  0  0  0  0  0  0
    3.4300    0.5910    4.7880 C   0  0  0  0  0  0  0  0  0  0  0  0
    3.5050    2.0500    4.2990 C   0  0  2  0  0  0  0  0  0  0  0  0
    2.8160    2.2550    3.0630 O   0  0  0  0  0  0  0  0  0  0  0  0
    2.9470    2.9730    5.3560 C   0  0  0  0  0  0  0  0  0  0  0  0
    2.3780    2.4420    6.5200 C   0  0  0  0  0  0  0  0  0  0  0  0
    1.8610    3.2980    7.5000 C   0  0  0  0  0  0  0  0  0  0  0  0
    1.9130    4.6850    7.3160 C   0  0  0  0  0  0  0  0  0  0  0  0
    2.4830    5.2160    6.1520 C   0  0  0  0  0  0  0  0  0  0  0  0
    2.5480    6.9400    5.9240 Cl  0  0  0  0  0  0  0  0  0  0  0  0
    3.0000    4.3600    5.1720 C   0  0  0  0  0  0  0  0  0  0  0  0
   -0.7100   -0.0480   -0.1090 C   0  0  0  0  0  0  0  0  0  0  0  0
   -1.7990   -0.2900   -0.9540 C   0  0  0  0  0  0  0  0  0  0  0  0
   -1.8050   -1.7710   -1.2480 C   0  0  0  0  0  0  0  0  0  0  0  0
   -0.6240   -2.3300   -0.4920 C   0  0  0  0  0  0  0  0  0  0  0  0
    0.3240   -3.7660   -0.0770 S   0  0  0  0  0  0  0  0  0  0  0  0
    1.4930   -2.9160    0.9450 C   0  0  0  0  0  0  0  0  0  0  0  0
    1.1160   -1.6510    0.9160 N   0  0  0  0  0  0  0  0  0  0  0  0
   -0.0120   -1.3270    0.1530 C   0  0  0  0  0  0  0  0  0  0  0  0
   -2.6240    0.7680   -1.3530 C   0  0  0  0  0  0  0  0  0  0  0  0
   -3.8730    0.9680   -2.1540 C   0  0  0  0  0  0  0  0  0  0  0  0
   -4.2600    2.8390   -1.5030 H   0  0  0  0  0  0  0  0  0  0  0  0
   -2.8650    3.6440   -2.2550 H   0  0  0  0  0  0  0  0  0  0  0  0
   -3.2680    3.9690   -0.5560 H   0  0  0  0  0  0  0  0  0  0  0  0
   -1.0680    3.3130    0.2850 H   0  0  0  0  0  0  0  0  0  0  0  0
    2.1430    2.2730    0.0780 H   0  0  0  0  0  0  0  0  0  0  0  0
    1.9910    0.4200    0.0320 H   0  0  0  0  0  0  0  0  0  0  0  0
    4.9540   -0.1640    3.4550 H   0  0  0  0  0  0  0  0  0  0  0  0
    3.8680   -1.3990    4.0700 H   0  0  0  0  0  0  0  0  0  0  0  0
    2.4040    0.3510    5.0560 H   0  0  0  0  0  0  0  0  0  0  0  0
    4.0540    0.4820    5.6720 H   0  0  0  0  0  0  0  0  0  0  0  0
    4.5450    2.3530    4.1980 H   0  0  0  0  0  0  0  0  0  0  0  0
    2.3370    1.3720    6.6620 H   0  0  0  0  0  0  0  0  0  0  0  0
    1.4210    2.8890    8.3970 H   0  0  0  0  0  0  0  0  0  0  0  0
    1.5140    5.3460    8.0720 H   0  0  0  0  0  0  0  0  0  0  0  0
    3.4390    4.7690    4.2750 H   0  0  0  0  0  0  0  0  0  0  0  0
   -1.6070   -1.8980   -2.3110 H   0  0  0  0  0  0  0  0  0  0  0  0
   -2.7210   -2.2100   -0.8580 H   0  0  0  0  0  0  0  0  0  0  0  0
    2.3310   -3.3400    1.4770 H   0  0  0  0  0  0  0  0  0  0  0  0
   -4.7470    0.8110   -1.5250 H   0  0  0  0  0  0  0  0  0  0  0  0
   -3.8880    0.1850   -2.9090 H   0  0  0  0  0  0  0  0  0  0  0  0
   -3.8190    1.9700   -2.5740 H   0  0  0  0  0  0  0  0  0  0  0  0
  1 31  1  0  0  0  0
  1 32  1  0  0  0  0
  1 33  1  0  0  0  0
  1  2  1  0  0  0  0
  2  3  2  0  0  0  0
  3 34  1  0  0  0  0
  3  4  1  0  0  0  0
  4  5  1  0  0  0  0
  5  6  1  0  0  0  0
  6 35  1  0  0  0  0
  6 36  1  0  0  0  0
  6  7  1  0  0  0  0
  7  8  2  0  0  0  0
  7  9  1  0  0  0  0
  9 10  1  0  0  0  0
 10 37  1  0  0  0  0
 10 38  1  0  0  0  0
 10 11  1  0  0  0  0
 11 39  1  0  0  0  0
 11 40  1  0  0  0  0
 11 12  1  0  0  0  0
 12 41  1  0  0  0  0
 12 13  1  0  0  0  0
 13  7  1  0  0  0  0
 12 14  1  0  0  0  0
 14 15  2  0  0  0  0
 15 42  1  0  0  0  0
 15 16  1  0  0  0  0
 16 43  1  0  0  0  0
 16 17  2  0  0  0  0
 17 44  1  0  0  0  0
 17 18  1  0  0  0  0
 18 19  1  0  0  0  0
 18 20  2  0  0  0  0
 20 14  1  0  0  0  0
 20 45  1  0  0  0  0
  4 21  2  0  0  0  0
 21 22  1  0  0  0  0
 22 23  1  0  0  0  0
 23 46  1  0  0  0  0
 23 47  1  0  0  0  0
 23 24  1  0  0  0  0
 24 25  1  0  0  0  0
 25 26  1  0  0  0  0
 26 48  1  0  0  0  0
 26 27  2  0  0  0  0
 27 28  1  0  0  0  0
 28 21  1  0  0  0  0
 28 24  2  0  0  0  0
 22 29  2  0  0  0  0
 29  2  1  0  0  0  0
 29 30  1  0  0  0  0
 30 49  1  0  0  0  0
 30 50  1  0  0  0  0
 30 51  1  0  0  0  0
M  END
>  <LOGBIO>
5.5700

>  <PRED_LOGBIO>
5.6800

>  <XV_RES>
-0.0660

>  <WHL_TMPL>
1

>  <ANCH>
26-31;8-9

$$$$
ROW61
  -MTS-   01071501043D 0   0.00000     0.00000     0

 59 63  0  0  1  0  0  0  0  0999 V2000
   -3.8040   -2.8920   -1.5790 C   0  0  0  0  0  0  0  0  0  0  0  0
   -3.0230   -3.4940   -0.4350 C   0  0  0  0  0  0  0  0  0  0  0  0
   -1.7720   -3.1610   -0.0930 C   0  0  0  0  0  0  0  0  0  0  0  0
   -1.3990   -3.9900    1.0750 C   0  0  0  0  0  0  0  0  0  0  0  0
   -2.4310   -4.7610    1.3630 N   0  0  0  0  0  0  0  0  0  0  0  0
   -3.4850   -4.4660    0.4130 N   0  0  0  0  0  0  0  0  0  0  0  0
   -0.1040   -3.9600    1.7910 C   0  0  0  0  0  0  0  0  0  0  0  0
    0.8130   -4.6980    1.4340 O   0  0  0  0  0  0  0  0  0  0  0  0
    0.0680   -3.1340    2.8190 N   0  0  0  0  0  0  0  0  0  0  0  0
    1.3550   -3.1040    3.5300 C   0  0  2  0  0  0  0  0  0  0  0  0
    1.9410   -4.5270    3.5900 C   0  0  0  0  0  0  0  0  0  0  0  0
    3.4700   -4.4450    3.7680 C   0  0  0  0  0  0  0  0  0  0  0  0
    4.0620   -5.8490    3.8440 C   0  0  0  0  0  0  0  0  0  0  0  0
    3.8040   -3.7780    5.0990 C   0  0  0  0  0  0  0  0  0  0  0  0
    4.0720   -3.7190    2.6930 O   0  0  0  0  0  0  0  0  0  0  0  0
    3.5570   -2.4620    2.5120 C   0  0  0  0  0  0  0  0  0  0  0  0
    4.3870   -1.5800    1.9380 N   0  0  0  0  0  0  0  0  0  0  0  0
    4.0200   -0.3140    1.6980 C   0  0  0  0  0  0  0  0  0  0  0  0
    4.9750    0.6200    1.0610 C   0  0  0  0  0  0  0  0  0  0  0  0
    4.6180    1.3120   -0.1130 C   0  0  0  0  0  0  0  0  0  0  0  0
    5.4950    2.2100   -0.7380 C   0  0  0  0  0  0  0  0  0  0  0  0
    6.7620    2.4460   -0.2090 C   0  0  0  0  0  0  0  0  0  0  0  0
    7.6860    3.3120   -0.7270 Cl  0  0  0  0  0  0  0  0  0  0  0  0
    7.1340    1.7510    0.9490 C   0  0  0  0  0  0  0  0  0  0  0  0
    6.2530    0.8700    1.5880 C   0  0  0  0  0  0  0  0  0  0  0  0
    6.7480    0.0740    3.0540 Cl  0  0  0  0  0  0  0  0  0  0  0  0
    2.7390    0.1310    2.0460 C   0  0  0  0  0  0  0  0  0  0  0  0
    1.8500   -0.7680    2.6480 C   0  0  0  0  0  0  0  0  0  0  0  0
    2.2620   -2.0840    2.8860 C   0  0  0  0  0  0  0  0  0  0  0  0
    2.3310    1.5290    1.7820 C   0  0  0  0  0  0  0  0  0  0  0  0
    2.3280    2.0220    0.4720 C   0  0  0  0  0  0  0  0  0  0  0  0
    1.9430    3.3450    0.2230 C   0  0  0  0  0  0  0  0  0  0  0  0
    1.5600    4.1740    1.2840 C   0  0  0  0  0  0  0  0  0  0  0  0
    1.0800    5.8180    0.9740 Cl  0  0  0  0  0  0  0  0  0  0  0  0
    1.5630    3.6810    2.5940 C   0  0  0  0  0  0  0  0  0  0  0  0
    1.9480    2.3590    2.8430 C   0  0  0  0  0  0  0  0  0  0  0  0
   -4.8650   -2.9070   -1.3410 H   0  0  0  0  0  0  0  0  0  0  0  0
   -3.6260   -3.4700   -2.4830 H   0  0  0  0  0  0  0  0  0  0  0  0
   -3.4820   -1.8650   -1.7360 H   0  0  0  0  0  0  0  0  0  0  0  0
   -1.1500   -2.4240   -0.5790 H   0  0  0  0  0  0  0  0  0  0  0  0
   -4.3970   -4.8990    0.3810 H   0  0  0  0  0  0  0  0  0  0  0  0
   -0.6850   -2.5280    3.1120 H   0  0  0  0  0  0  0  0  0  0  0  0
    1.0930   -2.7760    4.5340 H   0  0  0  0  0  0  0  0  0  0  0  0
    1.7120   -5.0530    2.6660 H   0  0  0  0  0  0  0  0  0  0  0  0
    1.5070   -5.0650    4.4300 H   0  0  0  0  0  0  0  0  0  0  0  0
    4.3620   -6.1710    2.8490 H   0  0  0  0  0  0  0  0  0  0  0  0
    4.9300   -5.8430    4.5000 H   0  0  0  0  0  0  0  0  0  0  0  0
    3.3150   -6.5360    4.2380 H   0  0  0  0  0  0  0  0  0  0  0  0
    3.8360   -4.5300    5.8840 H   0  0  0  0  0  0  0  0  0  0  0  0
    3.0420   -3.0390    5.3360 H   0  0  0  0  0  0  0  0  0  0  0  0
    4.7730   -3.2880    5.0270 H   0  0  0  0  0  0  0  0  0  0  0  0
    3.6420    1.1460   -0.5440 H   0  0  0  0  0  0  0  0  0  0  0  0
    5.1860    2.7230   -1.6370 H   0  0  0  0  0  0  0  0  0  0  0  0
    8.1230    1.8980    1.3580 H   0  0  0  0  0  0  0  0  0  0  0  0
    0.8570   -0.4490    2.9260 H   0  0  0  0  0  0  0  0  0  0  0  0
    2.6240    1.3820   -0.3460 H   0  0  0  0  0  0  0  0  0  0  0  0
    1.9410    3.7250   -0.7880 H   0  0  0  0  0  0  0  0  0  0  0  0
    1.2670    4.3210    3.4120 H   0  0  0  0  0  0  0  0  0  0  0  0
    1.9510    1.9780    3.8540 H   0  0  0  0  0  0  0  0  0  0  0  0
  1 37  1  0  0  0  0
  1 38  1  0  0  0  0
  1 39  1  0  0  0  0
  1  2  1  0  0  0  0
  2  3  2  0  0  0  0
  3 40  1  0  0  0  0
  3  4  1  0  0  0  0
  4  5  2  0  0  0  0
  5  6  1  0  0  0  0
  6  2  1  0  0  0  0
  6 41  1  0  0  0  0
  4  7  1  0  0  0  0
  7  8  2  0  0  0  0
  7  9  1  0  0  0  0
  9 42  1  0  0  0  0
  9 10  1  0  0  0  0
 10 43  1  0  0  0  0
 10 11  1  0  0  0  0
 11 44  1  0  0  0  0
 11 45  1  0  0  0  0
 11 12  1  0  0  0  0
 12 13  1  0  0  0  0
 13 46  1  0  0  0  0
 13 47  1  0  0  0  0
 13 48  1  0  0  0  0
 12 14  1  0  0  0  0
 14 49  1  0  0  0  0
 14 50  1  0  0  0  0
 14 51  1  0  0  0  0
 12 15  1  0  0  0  0
 15 16  1  0  0  0  0
 16 17  1  0  0  0  0
 17 18  2  0  0  0  0
 18 19  1  0  0  0  0
 19 20  2  0  0  0  0
 20 52  1  0  0  0  0
 20 21  1  0  0  0  0
 21 53  1  0  0  0  0
 21 22  2  0  0  0  0
 22 23  1  0  0  0  0
 22 24  1  0  0  0  0
 24 54  1  0  0  0  0
 24 25  2  0  0  0  0
 25 19  1  0  0  0  0
 25 26  1  0  0  0  0
 18 27  1  0  0  0  0
 27 28  2  0  0  0  0
 28 55  1  0  0  0  0
 28 29  1  0  0  0  0
 29 10  1  0  0  0  0
 29 16  2  0  0  0  0
 27 30  1  0  0  0  0
 30 31  2  0  0  0  0
 31 56  1  0  0  0  0
 31 32  1  0  0  0  0
 32 57  1  0  0  0  0
 32 33  2  0  0  0  0
 33 34  1  0  0  0  0
 33 35  1  0  0  0  0
 35 58  1  0  0  0  0
 35 36  2  0  0  0  0
 36 30  1  0  0  0  0
 36 59  1  0  0  0  0
M  END
>  <LOGBIO>
5.4800

>  <PRED_LOGBIO>
5.5900

>  <XV_RES>
-0.2230

>  <WHL_TMPL>
2

>  <ANCH>
1-19;35-34

$$$$
ROW62
  -MTS-   01071501043D 0   0.00000     0.00000     0

 56 60  0  0  1  0  0  0  0  0999 V2000
    5.4260   -4.7840   -4.5910 C   0  0  0  0  0  0  0  0  0  0  0  0
    6.0140   -3.5420   -4.0680 N   0  0  0  0  0  0  0  0  0  0  0  0
    7.0450   -2.9910   -4.7020 C   0  0  0  0  0  0  0  0  0  0  0  0
    7.4950   -3.5220   -5.7160 O   0  0  0  0  0  0  0  0  0  0  0  0
    7.6540   -1.7410   -4.1940 C   0  0  0  0  0  0  0  0  0  0  0  0
    7.1670   -1.1590   -3.0900 C   0  0  0  0  0  0  0  0  0  0  0  0
    7.7730    0.0900   -2.5780 C   0  0  0  0  0  0  0  0  0  0  0  0
    7.7960    1.2370   -3.3800 C   0  0  0  0  0  0  0  0  0  0  0  0
    8.3680    2.4190   -2.8960 C   0  0  0  0  0  0  0  0  0  0  0  0
    8.9180    2.4550   -1.6090 C   0  0  0  0  0  0  0  0  0  0  0  0
    8.8950    1.3080   -0.8060 C   0  0  0  0  0  0  0  0  0  0  0  0
    9.5780    1.3510    0.7930 Cl  0  0  0  0  0  0  0  0  0  0  0  0
    8.3220    0.1260   -1.2910 C   0  0  0  0  0  0  0  0  0  0  0  0
    6.0200   -1.7750   -2.3860 C   0  0  0  0  0  0  0  0  0  0  0  0
    5.4820   -1.1990   -1.2290 C   0  0  0  0  0  0  0  0  0  0  0  0
    4.3960   -1.8050   -0.5860 C   0  0  0  0  0  0  0  0  0  0  0  0
    3.8490   -2.9870   -1.0990 C   0  0  0  0  0  0  0  0  0  0  0  0
    4.3880   -3.5630   -2.2560 C   0  0  0  0  0  0  0  0  0  0  0  0
    5.4730   -2.9570   -2.8990 C   0  0  0  0  0  0  0  0  0  0  0  0
    3.8150   -1.1830    0.6620 C   0  0  2  0  0  0  0  0  0  0  0  0
    2.3810   -1.4960    0.7420 N   0  0  0  0  0  0  0  0  0  0  0  0
    4.0020    0.3140    0.6120 C   0  0  0  0  0  0  0  0  0  0  0  0
    3.0780    1.1560    1.2440 C   0  0  0  0  0  0  0  0  0  0  0  0
    3.2520    2.5440    1.1980 C   0  0  0  0  0  0  0  0  0  0  0  0
    4.3490    3.0910    0.5210 C   0  0  0  0  0  0  0  0  0  0  0  0
    4.5640    4.8170    0.4640 Cl  0  0  0  0  0  0  0  0  0  0  0  0
    5.2720    2.2490   -0.1110 C   0  0  0  0  0  0  0  0  0  0  0  0
    5.0980    0.8610   -0.0650 C   0  0  0  0  0  0  0  0  0  0  0  0
    4.5200   -1.7390    1.8760 C   0  0  0  0  0  0  0  0  0  0  0  0
    4.7790   -1.0730    3.0100 C   0  0  0  0  0  0  0  0  0  0  0  0
    5.4440   -1.9540    3.8720 N   0  0  0  0  0  0  0  0  0  0  0  0
    5.5720   -3.1140    3.2560 C   0  0  0  0  0  0  0  0  0  0  0  0
    5.0070   -3.0120    2.0120 N   0  0  0  0  0  0  0  0  0  0  0  0
    4.9370   -4.0790    1.0030 C   0  0  0  0  0  0  0  0  0  0  0  0
    5.0140   -5.3650   -3.7690 H   0  0  0  0  0  0  0  0  0  0  0  0
    4.6330   -4.5410   -5.2960 H   0  0  0  0  0  0  0  0  0  0  0  0
    6.1950   -5.3640   -5.0970 H   0  0  0  0  0  0  0  0  0  0  0  0
    8.4910   -1.2990   -4.7140 H   0  0  0  0  0  0  0  0  0  0  0  0
    7.3710    1.2100   -4.3730 H   0  0  0  0  0  0  0  0  0  0  0  0
    8.3860    3.3040   -3.5150 H   0  0  0  0  0  0  0  0  0  0  0  0
    9.3600    3.3660   -1.2350 H   0  0  0  0  0  0  0  0  0  0  0  0
    8.3050   -0.7590   -0.6720 H   0  0  0  0  0  0  0  0  0  0  0  0
    5.9030   -0.2870   -0.8330 H   0  0  0  0  0  0  0  0  0  0  0  0
    3.0110   -3.4540   -0.6030 H   0  0  0  0  0  0  0  0  0  0  0  0
    3.9660   -4.4750   -2.6520 H   0  0  0  0  0  0  0  0  0  0  0  0
    2.2560   -2.4970    0.7750 H   0  0  0  0  0  0  0  0  0  0  0  0
    1.9090   -1.1240   -0.0700 H   0  0  0  0  0  0  0  0  0  0  0  0
    2.2330    0.7340    1.7660 H   0  0  0  0  0  0  0  0  0  0  0  0
    2.5400    3.1940    1.6850 H   0  0  0  0  0  0  0  0  0  0  0  0
    6.1180    2.6710   -0.6330 H   0  0  0  0  0  0  0  0  0  0  0  0
    5.8110    0.2110   -0.5520 H   0  0  0  0  0  0  0  0  0  0  0  0
    4.5220   -0.0450    3.2200 H   0  0  0  0  0  0  0  0  0  0  0  0
    6.0440   -3.9960    3.6640 H   0  0  0  0  0  0  0  0  0  0  0  0
    4.8910   -5.0460    1.4990 H   0  0  0  0  0  0  0  0  0  0  0  0
    5.8200   -4.0380    0.3690 H   0  0  0  0  0  0  0  0  0  0  0  0
    4.0470   -3.9420    0.3920 H   0  0  0  0  0  0  0  0  0  0  0  0
  1 35  1  0  0  0  0
  1 36  1  0  0  0  0
  1 37  1  0  0  0  0
  1  2  1  0  0  0  0
  2  3  1  0  0  0  0
  3  4  2  0  0  0  0
  3  5  1  0  0  0  0
  5 38  1  0  0  0  0
  5  6  2  0  0  0  0
  6  7  1  0  0  0  0
  7  8  2  0  0  0  0
  8 39  1  0  0  0  0
  8  9  1  0  0  0  0
  9 40  1  0  0  0  0
  9 10  2  0  0  0  0
 10 41  1  0  0  0  0
 10 11  1  0  0  0  0
 11 12  1  0  0  0  0
 11 13  2  0  0  0  0
 13  7  1  0  0  0  0
 13 42  1  0  0  0  0
  6 14  1  0  0  0  0
 14 15  1  0  0  0  0
 15 43  1  0  0  0  0
 15 16  2  0  0  0  0
 16 17  1  0  0  0  0
 17 44  1  0  0  0  0
 17 18  2  0  0  0  0
 18 45  1  0  0  0  0
 18 19  1  0  0  0  0
 19  2  1  0  0  0  0
 19 14  2  0  0  0  0
 16 20  1  0  0  0  0
 20 21  1  0  0  0  0
 21 46  1  0  0  0  0
 21 47  1  0  0  0  0
 20 22  1  0  0  0  0
 22 23  2  0  0  0  0
 23 48  1  0  0  0  0
 23 24  1  0  0  0  0
 24 49  1  0  0  0  0
 24 25  2  0  0  0  0
 25 26  1  0  0  0  0
 25 27  1  0  0  0  0
 27 50  1  0  0  0  0
 27 28  2  0  0  0  0
 28 22  1  0  0  0  0
 28 51  1  0  0  0  0
 20 29  1  0  0  0  0
 29 30  2  0  0  0  0
 30 52  1  0  0  0  0
 30 31  1  0  0  0  0
 31 32  2  0  0  0  0
 32 53  1  0  0  0  0
 32 33  1  0  0  0  0
 33 29  1  0  0  0  0
 33 34  1  0  0  0  0
 34 54  1  0  0  0  0
 34 55  1  0  0  0  0
 34 56  1  0  0  0  0
M  END
>  <LOGBIO>
5.3900

>  <PRED_LOGBIO>
5.8200

>  <XV_RES>
-0.3750

>  <WHL_TMPL>
2

>  <ANCH>
21-22;46-52

$$$$
ROW64
  -MTS-   01071501043D 0   0.00000     0.00000     0

 50 54  0  0  0  0  0  0  0  0999 V2000
    1.9030   -0.2240    5.5170 C   0  0  0  0  0  0  0  0  0  0  0  0
    2.0380    1.0720    6.2800 C   0  0  0  0  0  0  0  0  0  0  0  0
    2.4890    1.0600    7.6050 C   0  0  0  0  0  0  0  0  0  0  0  0
    2.6150    2.2620    8.3120 C   0  0  0  0  0  0  0  0  0  0  0  0
    2.2900    3.4750    7.6950 C   0  0  0  0  0  0  0  0  0  0  0  0
    1.8390    3.4870    6.3690 C   0  0  0  0  0  0  0  0  0  0  0  0
    1.4880    4.7960    5.7030 C   0  0  0  0  0  0  0  0  0  0  0  0
    1.7130    2.2850    5.6620 C   0  0  0  0  0  0  0  0  0  0  0  0
    1.2360    2.2980    4.2610 C   0  0  0  0  0  0  0  0  0  0  0  0
    1.8310    2.9270    3.2640 N   0  0  0  0  0  0  0  0  0  0  0  0
    1.1030    2.7210    2.0860 C   0  0  0  0  0  0  0  0  0  0  0  0
    1.2810    3.1490    0.7650 C   0  0  0  0  0  0  0  0  0  0  0  0
    0.3630    2.7720   -0.2230 C   0  0  0  0  0  0  0  0  0  0  0  0
   -0.7320    1.9660    0.1110 C   0  0  0  0  0  0  0  0  0  0  0  0
   -0.9100    1.5380    1.4320 C   0  0  0  0  0  0  0  0  0  0  0  0
    0.0080    1.9150    2.4190 C   0  0  0  0  0  0  0  0  0  0  0  0
    0.1130    1.6590    3.8070 N   0  0  0  0  0  0  0  0  0  0  0  0
   -1.7020    1.5670   -0.9330 C   0  0  0  0  0  0  0  0  0  0  0  0
   -1.5270    0.5300   -1.5720 O   0  0  0  0  0  0  0  0  0  0  0  0
   -2.7630    2.3300   -1.1810 N   0  0  0  0  0  0  0  0  0  0  0  0
   -3.6910    1.9480   -2.1790 C   0  0  0  0  0  0  0  0  0  0  0  0
   -3.3860    2.1610   -3.5290 C   0  0  0  0  0  0  0  0  0  0  0  0
   -4.3130    1.7790   -4.5060 C   0  0  0  0  0  0  0  0  0  0  0  0
   -5.5200    1.1940   -4.1040 C   0  0  0  0  0  0  0  0  0  0  0  0
   -6.4780    0.7960   -5.0440 C   0  0  0  0  0  0  0  0  0  0  0  0
   -7.6770    0.2130   -4.6180 C   0  0  0  0  0  0  0  0  0  0  0  0
   -7.9190    0.0290   -3.2510 C   0  0  0  0  0  0  0  0  0  0  0  0
   -6.9610    0.4270   -2.3110 C   0  0  0  0  0  0  0  0  0  0  0  0
   -5.7620    1.0100   -2.7370 C   0  0  0  0  0  0  0  0  0  0  0  0
   -4.8550    1.3860   -1.8260 N   0  0  0  0  0  0  0  0  0  0  0  0
    1.6710   -1.0300    6.2100 H   0  0  0  0  0  0  0  0  0  0  0  0
    2.8380   -0.4430    5.0050 H   0  0  0  0  0  0  0  0  0  0  0  0
    1.1020   -0.1320    4.7860 H   0  0  0  0  0  0  0  0  0  0  0  0
    2.7400    0.1240    8.0820 H   0  0  0  0  0  0  0  0  0  0  0  0
    2.9630    2.2520    9.3350 H   0  0  0  0  0  0  0  0  0  0  0  0
    2.3870    4.4020    8.2400 H   0  0  0  0  0  0  0  0  0  0  0  0
    2.0980    5.5920    6.1240 H   0  0  0  0  0  0  0  0  0  0  0  0
    0.4360    5.0180    5.8710 H   0  0  0  0  0  0  0  0  0  0  0  0
    1.6760    4.7210    4.6340 H   0  0  0  0  0  0  0  0  0  0  0  0
    2.1260    3.7700    0.5080 H   0  0  0  0  0  0  0  0  0  0  0  0
    0.5000    3.1020   -1.2420 H   0  0  0  0  0  0  0  0  0  0  0  0
   -1.7550    0.9160    1.6890 H   0  0  0  0  0  0  0  0  0  0  0  0
   -0.5240    1.1050    4.3620 H   0  0  0  0  0  0  0  0  0  0  0  0
   -2.9070    3.1810   -0.6570 H   0  0  0  0  0  0  0  0  0  0  0  0
   -2.4480    2.6140   -3.8130 H   0  0  0  0  0  0  0  0  0  0  0  0
   -4.1010    1.9330   -5.5530 H   0  0  0  0  0  0  0  0  0  0  0  0
   -6.2910    0.9380   -6.0980 H   0  0  0  0  0  0  0  0  0  0  0  0
   -8.4160   -0.0940   -5.3430 H   0  0  0  0  0  0  0  0  0  0  0  0
   -8.8440   -0.4210   -2.9220 H   0  0  0  0  0  0  0  0  0  0  0  0
   -7.1480    0.2850   -1.2570 H   0  0  0  0  0  0  0  0  0  0  0  0
  1 31  1  0  0  0  0
  1 32  1  0  0  0  0
  1 33  1  0  0  0  0
  1  2  1  0  0  0  0
  2  3  2  0  0  0  0
  3 34  1  0  0  0  0
  3  4  1  0  0  0  0
  4 35  1  0  0  0  0
  4  5  2  0  0  0  0
  5 36  1  0  0  0  0
  5  6  1  0  0  0  0
  6  7  1  0  0  0  0
  7 37  1  0  0  0  0
  7 38  1  0  0  0  0
  7 39  1  0  0  0  0
  6  8  2  0  0  0  0
  8  2  1  0  0  0  0
  8  9  1  0  0  0  0
  9 10  2  0  0  0  0
 10 11  1  0  0  0  0
 11 12  1  0  0  0  0
 12 40  1  0  0  0  0
 12 13  2  0  0  0  0
 13 41  1  0  0  0  0
 13 14  1  0  0  0  0
 14 15  2  0  0  0  0
 15 42  1  0  0  0  0
 15 16  1  0  0  0  0
 16 11  2  0  0  0  0
 16 17  1  0  0  0  0
 17  9  1  0  0  0  0
 17 43  1  0  0  0  0
 14 18  1  0  0  0  0
 18 19  2  0  0  0  0
 18 20  1  0  0  0  0
 20 44  1  0  0  0  0
 20 21  1  0  0  0  0
 21 22  2  0  0  0  0
 22 45  1  0  0  0  0
 22 23  1  0  0  0  0
 23 46  1  0  0  0  0
 23 24  2  0  0  0  0
 24 25  1  0  0  0  0
 25 47  1  0  0  0  0
 25 26  2  0  0  0  0
 26 48  1  0  0  0  0
 26 27  1  0  0  0  0
 27 49  1  0  0  0  0
 27 28  2  0  0  0  0
 28 50  1  0  0  0  0
 28 29  1  0  0  0  0
 29 24  1  0  0  0  0
 29 30  2  0  0  0  0
 30 21  1  0  0  0  0
M  END
>  <LOGBIO>
5.5700

>  <PRED_LOGBIO>
5.5500

>  <XV_RES>
-0.0010

>  <WHL_TMPL>
2

>  <ANCH>
62-63;40-41

$$$$
ROW65
  -MTS-   01071501043D 0   0.00000     0.00000     0

 39 42  0  0  0  0  0  0  0  0999 V2000
    3.6230    3.3970    0.1970 F   0  0  0  0  0  0  0  0  0  0  0  0
    3.3340    4.0720    1.3290 C   0  0  0  0  0  0  0  0  0  0  0  0
    2.9000    5.4020    1.2750 C   0  0  0  0  0  0  0  0  0  0  0  0
    2.6120    6.0730    2.3990 N   0  0  0  0  0  0  0  0  0  0  0  0
    2.7230    5.5130    3.6120 C   0  0  0  0  0  0  0  0  0  0  0  0
    3.1520    4.1860    3.7330 C   0  0  0  0  0  0  0  0  0  0  0  0
    3.4620    3.4550    2.5790 C   0  0  0  0  0  0  0  0  0  0  0  0
    3.9180    2.0500    2.6800 C   0  0  0  0  0  0  0  0  0  0  0  0
    3.1300    1.1250    3.2460 N   0  0  0  0  0  0  0  0  0  0  0  0
    3.5330   -0.1490    3.3420 C   0  0  0  0  0  0  0  0  0  0  0  0
    4.7900   -0.5170    2.8470 C   0  0  0  0  0  0  0  0  0  0  0  0
    5.2250   -1.8600    2.9430 N   0  0  0  0  0  0  0  0  0  0  0  0
    5.9020   -2.2650    4.0150 C   0  0  0  0  0  0  0  0  0  0  0  0
    6.1480   -1.4710    4.9220 O   0  0  0  0  0  0  0  0  0  0  0  0
    6.3660   -3.6980    4.1170 C   0  0  0  0  0  0  0  0  0  0  0  0
    6.6890   -4.2440    5.4660 C   0  0  0  0  0  0  0  0  0  0  0  0
    5.4590   -4.6940    4.7540 C   0  0  0  0  0  0  0  0  0  0  0  0
    5.5780    0.4060    2.2810 N   0  0  0  0  0  0  0  0  0  0  0  0
    5.1740    1.6800    2.1850 C   0  0  0  0  0  0  0  0  0  0  0  0
    6.0520    2.6930    1.5580 C   0  0  0  0  0  0  0  0  0  0  0  0
    6.1590    3.9610    2.1420 C   0  0  0  0  0  0  0  0  0  0  0  0
    6.9760    4.9270    1.5440 C   0  0  0  0  0  0  0  0  0  0  0  0
    7.6480    4.6350    0.4210 N   0  0  0  0  0  0  0  0  0  0  0  0
    7.5690    3.4320   -0.1640 C   0  0  0  0  0  0  0  0  0  0  0  0
    6.7680    2.4230    0.3860 C   0  0  0  0  0  0  0  0  0  0  0  0
    2.7960    5.8920    0.3180 H   0  0  0  0  0  0  0  0  0  0  0  0
    2.4820    6.0850    4.4950 H   0  0  0  0  0  0  0  0  0  0  0  0
    3.2440    3.7300    4.7070 H   0  0  0  0  0  0  0  0  0  0  0  0
    2.8920   -0.8880    3.8000 H   0  0  0  0  0  0  0  0  0  0  0  0
    5.0230   -2.5120    2.1980 H   0  0  0  0  0  0  0  0  0  0  0  0
    6.9720   -4.0150    3.2710 H   0  0  0  0  0  0  0  0  0  0  0  0
    6.5610   -3.5820    6.3190 H   0  0  0  0  0  0  0  0  0  0  0  0
    7.5140   -4.9500    5.5380 H   0  0  0  0  0  0  0  0  0  0  0  0
    4.5030   -4.3350    5.1280 H   0  0  0  0  0  0  0  0  0  0  0  0
    5.4560   -5.7020    4.3460 H   0  0  0  0  0  0  0  0  0  0  0  0
    5.6160    4.1920    3.0460 H   0  0  0  0  0  0  0  0  0  0  0  0
    7.0660    5.9080    1.9860 H   0  0  0  0  0  0  0  0  0  0  0  0
    8.1280    3.2400   -1.0680 H   0  0  0  0  0  0  0  0  0  0  0  0
    6.7040    1.4530   -0.0860 H   0  0  0  0  0  0  0  0  0  0  0  0
  1  2  1  0  0  0  0
  2  3  2  0  0  0  0
  3 26  1  0  0  0  0
  3  4  1  0  0  0  0
  4  5  2  0  0  0  0
  5 27  1  0  0  0  0
  5  6  1  0  0  0  0
  6 28  1  0  0  0  0
  6  7  2  0  0  0  0
  7  2  1  0  0  0  0
  7  8  1  0  0  0  0
  8  9  1  0  0  0  0
  9 10  2  0  0  0  0
 10 29  1  0  0  0  0
 10 11  1  0  0  0  0
 11 12  1  0  0  0  0
 12 30  1  0  0  0  0
 12 13  1  0  0  0  0
 13 14  2  0  0  0  0
 13 15  1  0  0  0  0
 15 31  1  0  0  0  0
 15 16  1  0  0  0  0
 16 32  1  0  0  0  0
 16 33  1  0  0  0  0
 16 17  1  0  0  0  0
 17 15  1  0  0  0  0
 17 34  1  0  0  0  0
 17 35  1  0  0  0  0
 11 18  2  0  0  0  0
 18 19  1  0  0  0  0
 19  8  2  0  0  0  0
 19 20  1  0  0  0  0
 20 21  2  0  0  0  0
 21 36  1  0  0  0  0
 21 22  1  0  0  0  0
 22 37  1  0  0  0  0
 22 23  2  0  0  0  0
 23 24  1  0  0  0  0
 24 38  1  0  0  0  0
 24 25  2  0  0  0  0
 25 20  1  0  0  0  0
 25 39  1  0  0  0  0
M  END
>  <LOGBIO>
6.0000

>  <PRED_LOGBIO>
5.8500

>  <XV_RES>
0.4550

>  <WHL_TMPL>
1

>  <ANCH>
43-52;30-31

$$$$
ROW66
  -MTS-   01071501043D 0   0.00000     0.00000     0

 86 92  0  0  1  0  0  0  0  0999 V2000
   -9.0860    2.8860    1.9060 O   0  0  0  0  0  0  0  0  0  0  0  0
   -9.1470    3.7240    0.9820 C   0  0  0  0  0  0  0  0  0  0  0  0
   -8.1760    3.7850    0.0740 N   0  0  0  0  0  0  0  0  0  0  0  0
   -7.0320    2.8650    0.1600 C   0  0  2  0  0  0  0  0  0  0  0  0
   -6.0690    3.1430   -0.9940 C   0  0  0  0  0  0  0  0  0  0  0  0
   -4.8940    2.1980   -0.9060 C   0  0  0  0  0  0  0  0  0  0  0  0
   -3.9110    2.3690   -0.0120 C   0  0  0  0  0  0  0  0  0  0  0  0
   -2.7650    1.0450   -0.2710 S   0  0  0  0  0  0  0  0  0  0  0  0
   -3.6160    0.2460   -1.6010 C   0  0  0  0  0  0  0  0  0  0  0  0
   -3.3920   -0.8840   -2.3970 C   0  0  0  0  0  0  0  0  0  0  0  0
   -4.3110   -1.2310   -3.3940 C   0  0  0  0  0  0  0  0  0  0  0  0
   -5.4540   -0.4490   -3.5950 C   0  0  0  0  0  0  0  0  0  0  0  0
   -5.6780    0.6810   -2.8000 C   0  0  0  0  0  0  0  0  0  0  0  0
   -4.7590    1.0290   -1.8030 C   0  0  0  0  0  0  0  0  0  0  0  0
   -7.5240    1.4410    0.0730 C   0  0  0  0  0  0  0  0  0  0  0  0
   -7.1350    0.7100   -0.8370 O   0  0  0  0  0  0  0  0  0  0  0  0
   -8.3790    0.9750    0.9800 N   0  0  0  0  0  0  0  0  0  0  0  0
   -9.8370    1.0690    0.8180 C   0  0  0  0  0  0  0  0  0  0  0  0
  -10.5210    1.7100    2.0400 C   0  0  0  0  0  0  0  0  0  0  0  0
  -10.1030    1.0120    3.3470 C   0  0  0  0  0  0  0  0  0  0  0  0
   -8.5700    0.9490    3.4840 C   0  0  0  0  0  0  0  0  0  0  0  0
   -7.9400    0.3270    2.2240 C   0  0  0  0  0  0  0  0  0  0  0  0
  -10.6800    1.7190    4.4990 N   0  0  0  0  0  0  0  0  0  0  0  0
  -12.1470    1.7110    4.3940 C   0  0  0  0  0  0  0  0  0  0  0  0
  -12.7900    2.4720    5.5680 C   0  0  0  0  0  0  0  0  0  0  0  0
  -12.3100    1.9220    6.9240 C   0  0  0  0  0  0  0  0  0  0  0  0
  -10.7740    1.8220    6.9760 C   0  0  0  0  0  0  0  0  0  0  0  0
  -10.2170    1.0880    5.7440 C   0  0  0  0  0  0  0  0  0  0  0  0
  -10.1820    4.5560    0.9050 N   0  0  0  0  0  0  0  0  0  0  0  0
  -10.1920    5.8710    1.5620 C   0  0  0  0  0  0  0  0  0  0  0  0
  -11.4290    6.0870    2.4540 C   0  0  0  0  0  0  0  0  0  0  0  0
  -12.7210    5.7960    1.6690 C   0  0  0  0  0  0  0  0  0  0  0  0
  -12.6740    4.4050    1.0090 C   0  0  0  0  0  0  0  0  0  0  0  0
  -11.4040    4.2330    0.1560 C   0  0  0  0  0  0  0  0  0  0  0  0
  -12.8270    6.7830    0.5850 N   0  0  0  0  0  0  0  0  0  0  0  0
  -13.8820    7.5890    0.5090 C   0  0  0  0  0  0  0  0  0  0  0  0
  -13.9260    8.4110   -0.4310 O   0  0  0  0  0  0  0  0  0  0  0  0
  -14.8930    7.5740    1.3730 N   0  0  0  0  0  0  0  0  0  0  0  0
  -14.9270    6.6780    2.4680 C   0  0  0  0  0  0  0  0  0  0  0  0
  -16.0030    6.6830    3.3620 C   0  0  0  0  0  0  0  0  0  0  0  0
  -16.0220    5.7900    4.4400 C   0  0  0  0  0  0  0  0  0  0  0  0
  -14.9650    4.8910    4.6230 C   0  0  0  0  0  0  0  0  0  0  0  0
  -13.8880    4.8850    3.7280 C   0  0  0  0  0  0  0  0  0  0  0  0
  -13.8690    5.7790    2.6500 C   0  0  0  0  0  0  0  0  0  0  0  0
   -8.2250    4.4630   -0.6730 H   0  0  0  0  0  0  0  0  0  0  0  0
   -6.5170    3.0140    1.1060 H   0  0  0  0  0  0  0  0  0  0  0  0
   -6.5840    2.9940   -1.9400 H   0  0  0  0  0  0  0  0  0  0  0  0
   -5.7140    4.1700   -0.9310 H   0  0  0  0  0  0  0  0  0  0  0  0
   -3.8330    3.1580    0.7220 H   0  0  0  0  0  0  0  0  0  0  0  0
   -2.5100   -1.4870   -2.2410 H   0  0  0  0  0  0  0  0  0  0  0  0
   -4.1380   -2.1030   -4.0070 H   0  0  0  0  0  0  0  0  0  0  0  0
   -6.1630   -0.7170   -4.3650 H   0  0  0  0  0  0  0  0  0  0  0  0
   -6.5600    1.2850   -2.9560 H   0  0  0  0  0  0  0  0  0  0  0  0
  -10.2450    0.0740    0.6550 H   0  0  0  0  0  0  0  0  0  0  0  0
  -10.0640    1.6510   -0.0720 H   0  0  0  0  0  0  0  0  0  0  0  0
  -10.2560    2.7640    2.0900 H   0  0  0  0  0  0  0  0  0  0  0  0
  -11.6010    1.6470    1.9240 H   0  0  0  0  0  0  0  0  0  0  0  0
  -10.5200    0.0080    3.3820 H   0  0  0  0  0  0  0  0  0  0  0  0
   -8.1780    1.9530    3.6290 H   0  0  0  0  0  0  0  0  0  0  0  0
   -8.3090    0.3490    4.3540 H   0  0  0  0  0  0  0  0  0  0  0  0
   -8.1850   -0.7320    2.1840 H   0  0  0  0  0  0  0  0  0  0  0  0
   -6.8560    0.3860    2.2980 H   0  0  0  0  0  0  0  0  0  0  0  0
  -12.5050    0.6840    4.3890 H   0  0  0  0  0  0  0  0  0  0  0  0
  -12.4460    2.1860    3.4620 H   0  0  0  0  0  0  0  0  0  0  0  0
  -12.5380    3.5280    5.4970 H   0  0  0  0  0  0  0  0  0  0  0  0
  -13.8730    2.3870    5.5060 H   0  0  0  0  0  0  0  0  0  0  0  0
  -12.7420    0.9370    7.0880 H   0  0  0  0  0  0  0  0  0  0  0  0
  -12.6580    2.5720    7.7230 H   0  0  0  0  0  0  0  0  0  0  0  0
  -10.3480    2.8220    7.0260 H   0  0  0  0  0  0  0  0  0  0  0  0
  -10.4760    1.2920    7.8780 H   0  0  0  0  0  0  0  0  0  0  0  0
  -10.5380    0.0480    5.7650 H   0  0  0  0  0  0  0  0  0  0  0  0
   -9.1300    1.1040    5.7720 H   0  0  0  0  0  0  0  0  0  0  0  0
  -10.1520    6.6520    0.8060 H   0  0  0  0  0  0  0  0  0  0  0  0
   -9.2910    5.9810    2.1630 H   0  0  0  0  0  0  0  0  0  0  0  0
  -11.3730    5.4280    3.3180 H   0  0  0  0  0  0  0  0  0  0  0  0
  -11.4450    7.1160    2.8090 H   0  0  0  0  0  0  0  0  0  0  0  0
  -12.6990    3.6370    1.7790 H   0  0  0  0  0  0  0  0  0  0  0  0
  -13.5520    4.2720    0.3810 H   0  0  0  0  0  0  0  0  0  0  0  0
  -11.4670    4.8710   -0.7230 H   0  0  0  0  0  0  0  0  0  0  0  0
  -11.3450    3.2070   -0.2040 H   0  0  0  0  0  0  0  0  0  0  0  0
  -12.0940    6.8480   -0.1070 H   0  0  0  0  0  0  0  0  0  0  0  0
  -15.6580    8.2210    1.2450 H   0  0  0  0  0  0  0  0  0  0  0  0
  -16.8190    7.3770    3.2210 H   0  0  0  0  0  0  0  0  0  0  0  0
  -16.8530    5.7940    5.1300 H   0  0  0  0  0  0  0  0  0  0  0  0
  -14.9800    4.2020    5.4540 H   0  0  0  0  0  0  0  0  0  0  0  0
  -13.0720    4.1920    3.8690 H   0  0  0  0  0  0  0  0  0  0  0  0
  1  2  2  0  0  0  0
  2  3  1  0  0  0  0
  3 45  1  0  0  0  0
  3  4  1  0  0  0  0
  4 46  1  0  0  0  0
  4  5  1  0  0  0  0
  5 47  1  0  0  0  0
  5 48  1  0  0  0  0
  5  6  1  0  0  0  0
  6  7  2  0  0  0  0
  7 49  1  0  0  0  0
  7  8  1  0  0  0  0
  8  9  1  0  0  0  0
  9 10  2  0  0  0  0
 10 50  1  0  0  0  0
 10 11  1  0  0  0  0
 11 51  1  0  0  0  0
 11 12  2  0  0  0  0
 12 52  1  0  0  0  0
 12 13  1  0  0  0  0
 13 53  1  0  0  0  0
 13 14  2  0  0  0  0
 14  6  1  0  0  0  0
 14  9  1  0  0  0  0
  4 15  1  0  0  0  0
 15 16  2  0  0  0  0
 15 17  1  0  0  0  0
 17 18  1  0  0  0  0
 18 54  1  0  0  0  0
 18 55  1  0  0  0  0
 18 19  1  0  0  0  0
 19 56  1  0  0  0  0
 19 57  1  0  0  0  0
 19 20  1  0  0  0  0
 20 58  1  0  0  0  0
 20 21  1  0  0  0  0
 21 59  1  0  0  0  0
 21 60  1  0  0  0  0
 21 22  1  0  0  0  0
 22 17  1  0  0  0  0
 22 61  1  0  0  0  0
 22 62  1  0  0  0  0
 20 23  1  0  0  0  0
 23 24  1  0  0  0  0
 24 63  1  0  0  0  0
 24 64  1  0  0  0  0
 24 25  1  0  0  0  0
 25 65  1  0  0  0  0
 25 66  1  0  0  0  0
 25 26  1  0  0  0  0
 26 67  1  0  0  0  0
 26 68  1  0  0  0  0
 26 27  1  0  0  0  0
 27 69  1  0  0  0  0
 27 70  1  0  0  0  0
 27 28  1  0  0  0  0
 28 23  1  0  0  0  0
 28 71  1  0  0  0  0
 28 72  1  0  0  0  0
  2 29  1  0  0  0  0
 29 30  1  0  0  0  0
 30 73  1  0  0  0  0
 30 74  1  0  0  0  0
 30 31  1  0  0  0  0
 31 75  1  0  0  0  0
 31 76  1  0  0  0  0
 31 32  1  0  0  0  0
 32 33  1  0  0  0  0
 33 77  1  0  0  0  0
 33 78  1  0  0  0  0
 33 34  1  0  0  0  0
 34 29  1  0  0  0  0
 34 79  1  0  0  0  0
 34 80  1  0  0  0  0
 32 35  1  0  0  0  0
 35 81  1  0  0  0  0
 35 36  1  0  0  0  0
 36 37  2  0  0  0  0
 36 38  1  0  0  0  0
 38 82  1  0  0  0  0
 38 39  1  0  0  0  0
 39 40  1  0  0  0  0
 40 83  1  0  0  0  0
 40 41  2  0  0  0  0
 41 84  1  0  0  0  0
 41 42  1  0  0  0  0
 42 85  1  0  0  0  0
 42 43  2  0  0  0  0
 43 86  1  0  0  0  0
 43 44  1  0  0  0  0
 44 32  1  0  0  0  0
 44 39  2  0  0  0  0
M  END
>  <LOGBIO>
7.0000

>  <PRED_LOGBIO>
7.2800

>  <XV_RES>
0.9300

>  <WHL_TMPL>
2

>  <ANCH>
54-56;23-21

$$$$
ROW67
  -MTS-   01071501043D 0   0.00000     0.00000     0

 62 65  0  0  1  0  0  0  0  0999 V2000
    5.6010   -1.6040    5.9290 C   0  0  0  0  0  0  0  0  0  0  0  0
    4.7000   -1.7820    4.7100 C   0  0  2  0  0  0  0  0  0  0  0  0
    4.8490   -0.6230    3.8180 N   0  0  0  0  0  0  0  0  0  0  0  0
    4.6650   -0.7890    2.3690 C   0  0  0  0  0  0  0  0  0  0  0  0
    5.4350    0.2800    1.5730 C   0  0  0  0  0  0  0  0  0  0  0  0
    5.1560    1.6600    2.1980 C   0  0  1  0  0  0  0  0  0  0  0  0
    3.7450    2.1120    1.8240 C   0  0  0  0  0  0  0  0  0  0  0  0
    2.7250    1.1400    2.4160 C   0  0  0  0  0  0  0  0  0  0  0  0
    1.3680    1.5750    2.0570 N   0  0  0  0  0  0  0  0  0  0  0  0
    0.3150    0.8740    2.4670 C   0  0  0  0  0  0  0  0  0  0  0  0
    0.4790   -0.1540    3.1590 O   0  0  0  0  0  0  0  0  0  0  0  0
   -0.9140    1.2670    2.1420 N   0  0  0  0  0  0  0  0  0  0  0  0
    5.3120    1.7060    3.6180 O   0  0  0  0  0  0  0  0  0  0  0  0
    5.1490    0.5680    4.3270 C   0  0  0  0  0  0  0  0  0  0  0  0
    5.2880    0.6390    5.5370 O   0  0  0  0  0  0  0  0  0  0  0  0
    6.0520    2.6930    1.5580 C   0  0  0  0  0  0  0  0  0  0  0  0
    6.1600    3.9720    2.1470 C   0  0  0  0  0  0  0  0  0  0  0  0
    6.9680    4.9690    1.5950 C   0  0  0  0  0  0  0  0  0  0  0  0
    7.6830    4.7100    0.4340 C   0  0  0  0  0  0  0  0  0  0  0  0
    8.4680    5.6690   -0.1010 F   0  0  0  0  0  0  0  0  0  0  0  0
    7.5930    3.4650   -0.1800 C   0  0  0  0  0  0  0  0  0  0  0  0
    6.7830    2.4650    0.3730 C   0  0  0  0  0  0  0  0  0  0  0  0
    3.2620   -1.8900    5.1590 C   0  0  0  0  0  0  0  0  0  0  0  0
    2.3510   -2.6450    4.4110 C   0  0  0  0  0  0  0  0  0  0  0  0
    1.0180   -2.7460    4.8270 C   0  0  0  0  0  0  0  0  0  0  0  0
    0.5960   -2.0920    5.9900 C   0  0  0  0  0  0  0  0  0  0  0  0
    1.5080   -1.3370    6.7380 C   0  0  0  0  0  0  0  0  0  0  0  0
    2.8410   -1.2360    6.3220 C   0  0  0  0  0  0  0  0  0  0  0  0
   -0.8130   -2.1990    6.4300 C   0  0  0  0  0  0  0  0  0  0  0  0
   -1.3610   -3.4520    6.7250 C   0  0  0  0  0  0  0  0  0  0  0  0
   -2.6940   -3.5530    7.1410 C   0  0  0  0  0  0  0  0  0  0  0  0
   -3.4790   -2.4000    7.2610 C   0  0  0  0  0  0  0  0  0  0  0  0
   -4.7640   -2.4970    7.6620 F   0  0  0  0  0  0  0  0  0  0  0  0
   -2.9310   -1.1460    6.9660 C   0  0  0  0  0  0  0  0  0  0  0  0
   -1.5980   -1.0460    6.5500 C   0  0  0  0  0  0  0  0  0  0  0  0
   -1.0690    0.1630    6.2650 F   0  0  0  0  0  0  0  0  0  0  0  0
    6.6370   -1.5260    5.6060 H   0  0  0  0  0  0  0  0  0  0  0  0
    5.4910   -2.4620    6.5890 H   0  0  0  0  0  0  0  0  0  0  0  0
    5.3170   -0.6980    6.4610 H   0  0  0  0  0  0  0  0  0  0  0  0
    4.9840   -2.6880    4.1790 H   0  0  0  0  0  0  0  0  0  0  0  0
    3.6060   -0.7260    2.1280 H   0  0  0  0  0  0  0  0  0  0  0  0
    5.0080   -1.7780    2.0710 H   0  0  0  0  0  0  0  0  0  0  0  0
    6.5020    0.0700    1.6220 H   0  0  0  0  0  0  0  0  0  0  0  0
    5.0990    0.2760    0.5390 H   0  0  0  0  0  0  0  0  0  0  0  0
    3.5670    3.1100    2.2190 H   0  0  0  0  0  0  0  0  0  0  0  0
    3.6440    2.1270    0.7410 H   0  0  0  0  0  0  0  0  0  0  0  0
    2.9030    0.1420    2.0210 H   0  0  0  0  0  0  0  0  0  0  0  0
    2.8260    1.1240    3.5000 H   0  0  0  0  0  0  0  0  0  0  0  0
    1.2350    2.4050    1.4980 H   0  0  0  0  0  0  0  0  0  0  0  0
   -1.0470    2.0980    1.5830 H   0  0  0  0  0  0  0  0  0  0  0  0
   -1.7130    0.7350    2.4540 H   0  0  0  0  0  0  0  0  0  0  0  0
    5.6030    4.1850    3.0480 H   0  0  0  0  0  0  0  0  0  0  0  0
    7.0360    5.9370    2.0690 H   0  0  0  0  0  0  0  0  0  0  0  0
    8.1490    3.2690   -1.0850 H   0  0  0  0  0  0  0  0  0  0  0  0
    6.7170    1.5040   -0.1150 H   0  0  0  0  0  0  0  0  0  0  0  0
    2.6760   -3.1500    3.5130 H   0  0  0  0  0  0  0  0  0  0  0  0
    0.3150   -3.3290    4.2500 H   0  0  0  0  0  0  0  0  0  0  0  0
    1.1820   -0.8320    7.6360 H   0  0  0  0  0  0  0  0  0  0  0  0
    3.5440   -0.6540    6.8990 H   0  0  0  0  0  0  0  0  0  0  0  0
   -0.7560   -4.3420    6.6330 H   0  0  0  0  0  0  0  0  0  0  0  0
   -3.1170   -4.5210    7.3690 H   0  0  0  0  0  0  0  0  0  0  0  0
   -3.5360   -0.2570    7.0580 H   0  0  0  0  0  0  0  0  0  0  0  0
  1 37  1  0  0  0  0
  1 38  1  0  0  0  0
  1 39  1  0  0  0  0
  1  2  1  0  0  0  0
  2 40  1  0  0  0  0
  2  3  1  0  0  0  0
  3  4  1  0  0  0  0
  4 41  1  0  0  0  0
  4 42  1  0  0  0  0
  4  5  1  0  0  0  0
  5 43  1  0  0  0  0
  5 44  1  0  0  0  0
  5  6  1  0  0  0  0
  6  7  1  0  0  0  0
  7 45  1  0  0  0  0
  7 46  1  0  0  0  0
  7  8  1  0  0  0  0
  8 47  1  0  0  0  0
  8 48  1  0  0  0  0
  8  9  1  0  0  0  0
  9 49  1  0  0  0  0
  9 10  1  0  0  0  0
 10 11  2  0  0  0  0
 10 12  1  0  0  0  0
 12 50  1  0  0  0  0
 12 51  1  0  0  0  0
  6 13  1  0  0  0  0
 13 14  1  0  0  0  0
 14  3  1  0  0  0  0
 14 15  2  0  0  0  0
  6 16  1  0  0  0  0
 16 17  2  0  0  0  0
 17 52  1  0  0  0  0
 17 18  1  0  0  0  0
 18 53  1  0  0  0  0
 18 19  2  0  0  0  0
 19 20  1  0  0  0  0
 19 21  1  0  0  0  0
 21 54  1  0  0  0  0
 21 22  2  0  0  0  0
 22 16  1  0  0  0  0
 22 55  1  0  0  0  0
  2 23  1  0  0  0  0
 23 24  2  0  0  0  0
 24 56  1  0  0  0  0
 24 25  1  0  0  0  0
 25 57  1  0  0  0  0
 25 26  2  0  0  0  0
 26 27  1  0  0  0  0
 27 58  1  0  0  0  0
 27 28  2  0  0  0  0
 28 23  1  0  0  0  0
 28 59  1  0  0  0  0
 26 29  1  0  0  0  0
 29 30  2  0  0  0  0
 30 60  1  0  0  0  0
 30 31  1  0  0  0  0
 31 61  1  0  0  0  0
 31 32  2  0  0  0  0
 32 33  1  0  0  0  0
 32 34  1  0  0  0  0
 34 62  1  0  0  0  0
 34 35  2  0  0  0  0
 35 29  1  0  0  0  0
 35 36  1  0  0  0  0
M  END
>  <LOGBIO>
5.3000

>  <PRED_LOGBIO>
5.2800

>  <XV_RES>
-0.0160

>  <WHL_TMPL>
1

>  <ANCH>
43-52;31-32

$$$$
ROW68
  -MTS-   01071501043D 0   0.00000     0.00000     0

 50 52  0  0  0  0  0  0  0  0999 V2000
    5.7100    5.1680    4.1130 C   0  0  0  0  0  0  0  0  0  0  0  0
    6.9910    4.6710    3.7150 O   0  0  0  0  0  0  0  0  0  0  0  0
    6.8800    3.5580    2.8240 C   0  0  0  0  0  0  0  0  0  0  0  0
    8.2770    3.0750    2.4370 C   0  0  0  0  0  0  0  0  0  0  0  0
    8.3540    1.9620    1.5460 O   0  0  0  0  0  0  0  0  0  0  0  0
    7.0950    1.7680    0.9220 C   0  0  0  0  0  0  0  0  0  0  0  0
    6.6400    2.3900   -0.2460 C   0  0  0  0  0  0  0  0  0  0  0  0
    5.4150    2.1300   -0.7240 N   0  0  0  0  0  0  0  0  0  0  0  0
    4.5850    1.2760   -0.1100 C   0  0  0  0  0  0  0  0  0  0  0  0
    4.9790    0.6210    1.0630 C   0  0  0  0  0  0  0  0  0  0  0  0
    6.2530    0.8700    1.5880 C   0  0  0  0  0  0  0  0  0  0  0  0
    4.0200   -0.3140    1.6980 C   0  0  0  0  0  0  0  0  0  0  0  0
    3.8280   -0.2960    3.0850 C   0  0  0  0  0  0  0  0  0  0  0  0
    2.9110   -1.2010    3.6320 C   0  0  0  0  0  0  0  0  0  0  0  0
    2.6790   -1.2240    5.0270 N   0  0  0  0  0  0  0  0  0  0  0  0
    1.7280   -0.4590    5.5560 C   0  0  0  0  0  0  0  0  0  0  0  0
    1.0500    0.2680    4.8320 O   0  0  0  0  0  0  0  0  0  0  0  0
    1.4810   -0.4840    7.0460 C   0  0  0  0  0  0  0  0  0  0  0  0
    2.2540   -2.0460    2.8250 N   0  0  0  0  0  0  0  0  0  0  0  0
    2.4620   -2.0370    1.5020 C   0  0  0  0  0  0  0  0  0  0  0  0
    3.3320   -1.1830    0.9450 N   0  0  0  0  0  0  0  0  0  0  0  0
    1.7520   -2.9430    0.6790 N   0  0  0  0  0  0  0  0  0  0  0  0
    1.7930   -4.3890    0.7650 N   0  0  0  0  0  0  0  0  0  0  0  0
    0.9970   -4.8740   -0.1700 C   0  0  0  0  0  0  0  0  0  0  0  0
    0.7330   -6.3340   -0.4470 C   0  0  0  0  0  0  0  0  0  0  0  0
    0.4110   -3.7260   -0.8980 C   0  0  0  0  0  0  0  0  0  0  0  0
    0.9010   -2.6100   -0.3430 C   0  0  0  0  0  0  0  0  0  0  0  0
    0.5690   -1.2020   -0.7760 C   0  0  0  0  0  0  0  0  0  0  0  0
    5.1570    4.3810    4.6200 H   0  0  0  0  0  0  0  0  0  0  0  0
    5.8420    6.0110    4.7880 H   0  0  0  0  0  0  0  0  0  0  0  0
    5.1570    5.4910    3.2330 H   0  0  0  0  0  0  0  0  0  0  0  0
    6.3410    3.8620    1.9290 H   0  0  0  0  0  0  0  0  0  0  0  0
    6.3410    2.7520    3.3160 H   0  0  0  0  0  0  0  0  0  0  0  0
    8.7250    2.7270    3.3660 H   0  0  0  0  0  0  0  0  0  0  0  0
    8.7910    3.9170    1.9780 H   0  0  0  0  0  0  0  0  0  0  0  0
    7.2810    3.0850   -0.7680 H   0  0  0  0  0  0  0  0  0  0  0  0
    3.6050    1.0910   -0.5240 H   0  0  0  0  0  0  0  0  0  0  0  0
    6.5800    0.3770    2.4920 H   0  0  0  0  0  0  0  0  0  0  0  0
    4.3700    0.3950    3.7130 H   0  0  0  0  0  0  0  0  0  0  0  0
    3.2360   -1.8210    5.6220 H   0  0  0  0  0  0  0  0  0  0  0  0
    2.3850   -0.1780    7.5680 H   0  0  0  0  0  0  0  0  0  0  0  0
    0.6720    0.2020    7.2900 H   0  0  0  0  0  0  0  0  0  0  0  0
    1.2080   -1.4910    7.3510 H   0  0  0  0  0  0  0  0  0  0  0  0
    1.6120   -6.9180   -0.1820 H   0  0  0  0  0  0  0  0  0  0  0  0
   -0.1160   -6.6680    0.1460 H   0  0  0  0  0  0  0  0  0  0  0  0
    0.5130   -6.4690   -1.5040 H   0  0  0  0  0  0  0  0  0  0  0  0
   -0.2830   -3.7790   -1.7240 H   0  0  0  0  0  0  0  0  0  0  0  0
    0.6320   -0.5340    0.0800 H   0  0  0  0  0  0  0  0  0  0  0  0
    1.2740   -0.8810   -1.5400 H   0  0  0  0  0  0  0  0  0  0  0  0
   -0.4410   -1.1760   -1.1820 H   0  0  0  0  0  0  0  0  0  0  0  0
  1 29  1  0  0  0  0
  1 30  1  0  0  0  0
  1 31  1  0  0  0  0
  1  2  1  0  0  0  0
  2  3  1  0  0  0  0
  3 32  1  0  0  0  0
  3 33  1  0  0  0  0
  3  4  1  0  0  0  0
  4 34  1  0  0  0  0
  4 35  1  0  0  0  0
  4  5  1  0  0  0  0
  5  6  1  0  0  0  0
  6  7  2  0  0  0  0
  7 36  1  0  0  0  0
  7  8  1  0  0  0  0
  8  9  2  0  0  0  0
  9 37  1  0  0  0  0
  9 10  1  0  0  0  0
 10 11  2  0  0  0  0
 11  6  1  0  0  0  0
 11 38  1  0  0  0  0
 10 12  1  0  0  0  0
 12 13  2  0  0  0  0
 13 39  1  0  0  0  0
 13 14  1  0  0  0  0
 14 15  1  0  0  0  0
 15 40  1  0  0  0  0
 15 16  1  0  0  0  0
 16 17  2  0  0  0  0
 16 18  1  0  0  0  0
 18 41  1  0  0  0  0
 18 42  1  0  0  0  0
 18 43  1  0  0  0  0
 14 19  2  0  0  0  0
 19 20  1  0  0  0  0
 20 21  2  0  0  0  0
 21 12  1  0  0  0  0
 20 22  1  0  0  0  0
 22 23  1  0  0  0  0
 23 24  2  0  0  0  0
 24 25  1  0  0  0  0
 25 44  1  0  0  0  0
 25 45  1  0  0  0  0
 25 46  1  0  0  0  0
 24 26  1  0  0  0  0
 26 47  1  0  0  0  0
 26 27  2  0  0  0  0
 27 22  1  0  0  0  0
 27 28  1  0  0  0  0
 28 48  1  0  0  0  0
 28 49  1  0  0  0  0
 28 50  1  0  0  0  0
M  END
>  <LOGBIO>
4.8500

>  <PRED_LOGBIO>
5.1500

>  <XV_RES>
-0.4590

>  <WHL_TMPL>
2

>  <ANCH>
17-19;20-19

$$$$
ROW69
  -MTS-   01071501043D 0   0.00000     0.00000     0

 82 86  0  0  0  0  0  0  0  0999 V2000
  -10.2480    9.3370   -0.9000 C   0  0  0  0  0  0  0  0  0  0  0  0
   -8.8590    9.5770   -0.6610 O   0  0  0  0  0  0  0  0  0  0  0  0
   -8.0000    8.5120   -0.7390 C   0  0  0  0  0  0  0  0  0  0  0  0
   -7.7260    7.7490    0.4020 C   0  0  0  0  0  0  0  0  0  0  0  0
   -6.8440    6.6660    0.2930 C   0  0  0  0  0  0  0  0  0  0  0  0
   -6.2710    6.3920   -0.9550 C   0  0  0  0  0  0  0  0  0  0  0  0
   -6.5710    7.1590   -2.0120 N   0  0  0  0  0  0  0  0  0  0  0  0
   -7.4220    8.2020   -1.9070 N   0  0  0  0  0  0  0  0  0  0  0  0
   -5.3350    5.2560   -1.1060 C   0  0  0  0  0  0  0  0  0  0  0  0
   -4.0220    5.4840   -1.5350 C   0  0  0  0  0  0  0  0  0  0  0  0
   -3.1360    4.4090   -1.6790 C   0  0  0  0  0  0  0  0  0  0  0  0
   -3.5630    3.1070   -1.3930 C   0  0  0  0  0  0  0  0  0  0  0  0
   -2.6080    1.9480   -1.5470 C   0  0  0  0  0  0  0  0  0  0  0  0
   -1.8950    1.7290   -0.2810 N   0  0  0  0  0  0  0  0  0  0  0  0
   -2.4320    1.1730    0.8500 C   0  0  0  0  0  0  0  0  0  0  0  0
   -3.8580    0.6910    0.9800 C   0  0  0  0  0  0  0  0  0  0  0  0
   -4.7390    1.8360    1.4760 C   0  0  0  0  0  0  0  0  0  0  0  0
   -4.6820    2.9910    0.4800 C   0  0  0  0  0  0  0  0  0  0  0  0
   -4.2370    2.3120    2.8360 C   0  0  0  0  0  0  0  0  0  0  0  0
   -6.1640    1.3540    1.6060 C   0  0  0  0  0  0  0  0  0  0  0  0
   -6.4460    0.2010    1.3270 O   0  0  0  0  0  0  0  0  0  0  0  0
   -7.1050    2.1810    2.0220 O   0  0  0  0  0  0  0  0  0  0  0  0
   -1.5140    1.1170    1.8240 C   0  0  0  0  0  0  0  0  0  0  0  0
   -1.7590    0.4780    3.4560 S   0  0  0  0  0  0  0  0  0  0  0  0
   -2.3210    1.8160    4.5540 C   0  0  0  0  0  0  0  0  0  0  0  0
   -3.6350    2.3880    4.0290 C   0  0  0  0  0  0  0  0  0  0  0  0
   -2.5320    1.2650    5.9610 C   0  0  0  0  0  0  0  0  0  0  0  0
   -1.2660    2.9190    4.5930 C   0  0  0  0  0  0  0  0  0  0  0  0
   -0.2580    1.6880    1.2890 C   0  0  0  0  0  0  0  0  0  0  0  0
    1.0220    1.8980    1.8150 C   0  0  0  0  0  0  0  0  0  0  0  0
    2.0190    2.4780    1.0210 C   0  0  0  0  0  0  0  0  0  0  0  0
    3.2970    2.7470    1.4230 O   0  0  0  0  0  0  0  0  0  0  0  0
    4.3690    1.8990    0.9700 C   0  0  0  0  0  0  0  0  0  0  0  0
    4.5340    0.7160    1.8940 C   0  0  0  0  0  0  0  0  0  0  0  0
    4.5610    0.9150    3.2790 C   0  0  0  0  0  0  0  0  0  0  0  0
    4.7140   -0.1910    4.1240 C   0  0  0  0  0  0  0  0  0  0  0  0
    4.8370   -1.4650    3.5560 C   0  0  0  0  0  0  0  0  0  0  0  0
    4.8020   -1.5940    2.1620 C   0  0  0  0  0  0  0  0  0  0  0  0
    4.6540   -0.5160    1.3800 N   0  0  0  0  0  0  0  0  0  0  0  0
    1.7360    2.8480   -0.2990 C   0  0  0  0  0  0  0  0  0  0  0  0
    0.4550    2.6370   -0.8250 C   0  0  0  0  0  0  0  0  0  0  0  0
   -0.5410    2.0570   -0.0320 C   0  0  0  0  0  0  0  0  0  0  0  0
   -4.8760    2.8790   -0.9640 C   0  0  0  0  0  0  0  0  0  0  0  0
   -5.7620    3.9540   -0.8200 C   0  0  0  0  0  0  0  0  0  0  0  0
  -10.6220    8.6180   -0.1740 H   0  0  0  0  0  0  0  0  0  0  0  0
  -10.7990   10.2700   -0.8030 H   0  0  0  0  0  0  0  0  0  0  0  0
  -10.3800    8.9400   -1.9040 H   0  0  0  0  0  0  0  0  0  0  0  0
   -8.1870    7.9900    1.3490 H   0  0  0  0  0  0  0  0  0  0  0  0
   -6.6110    6.0560    1.1530 H   0  0  0  0  0  0  0  0  0  0  0  0
   -3.6920    6.4880   -1.7560 H   0  0  0  0  0  0  0  0  0  0  0  0
   -2.1230    4.5850   -2.0100 H   0  0  0  0  0  0  0  0  0  0  0  0
   -1.8900    2.1720   -2.3340 H   0  0  0  0  0  0  0  0  0  0  0  0
   -3.1650    1.0510   -1.8100 H   0  0  0  0  0  0  0  0  0  0  0  0
   -3.8990   -0.1320    1.6900 H   0  0  0  0  0  0  0  0  0  0  0  0
   -4.2160    0.3520    0.0100 H   0  0  0  0  0  0  0  0  0  0  0  0
   -5.0400    2.6510   -0.4900 H   0  0  0  0  0  0  0  0  0  0  0  0
   -5.3090    3.8060    0.8330 H   0  0  0  0  0  0  0  0  0  0  0  0
   -3.6550    3.3380    0.3860 H   0  0  0  0  0  0  0  0  0  0  0  0
   -4.2780    1.4890    3.5470 H   0  0  0  0  0  0  0  0  0  0  0  0
   -4.8650    3.1280    3.1900 H   0  0  0  0  0  0  0  0  0  0  0  0
   -3.2100    2.6590    2.7420 H   0  0  0  0  0  0  0  0  0  0  0  0
   -7.9450    1.6960    2.0400 H   0  0  0  0  0  0  0  0  0  0  0  0
   -4.3860    1.6020    4.0020 H   0  0  0  0  0  0  0  0  0  0  0  0
   -3.9700    3.1880    4.6860 H   0  0  0  0  0  0  0  0  0  0  0  0
   -3.4840    2.7810    3.0260 H   0  0  0  0  0  0  0  0  0  0  0  0
   -3.2840    0.4790    5.9340 H   0  0  0  0  0  0  0  0  0  0  0  0
   -2.8680    2.0650    6.6180 H   0  0  0  0  0  0  0  0  0  0  0  0
   -1.5950    0.8570    6.3360 H   0  0  0  0  0  0  0  0  0  0  0  0
   -1.1160    3.3120    3.5900 H   0  0  0  0  0  0  0  0  0  0  0  0
   -1.6010    3.7190    5.2490 H   0  0  0  0  0  0  0  0  0  0  0  0
   -0.3290    2.5110    4.9670 H   0  0  0  0  0  0  0  0  0  0  0  0
    1.2410    1.6130    2.8330 H   0  0  0  0  0  0  0  0  0  0  0  0
    5.2830    2.4850    1.0500 H   0  0  0  0  0  0  0  0  0  0  0  0
    4.1330    1.5250   -0.0240 H   0  0  0  0  0  0  0  0  0  0  0  0
    4.4640    1.9090    3.6910 H   0  0  0  0  0  0  0  0  0  0  0  0
    4.7380   -0.0630    5.1960 H   0  0  0  0  0  0  0  0  0  0  0  0
    4.9560   -2.3350    4.1840 H   0  0  0  0  0  0  0  0  0  0  0  0
    4.8960   -2.5720    1.7140 H   0  0  0  0  0  0  0  0  0  0  0  0
    2.5040    3.2950   -0.9120 H   0  0  0  0  0  0  0  0  0  0  0  0
    0.2370    2.9220   -1.8440 H   0  0  0  0  0  0  0  0  0  0  0  0
   -5.2060    1.8750   -0.7430 H   0  0  0  0  0  0  0  0  0  0  0  0
   -6.7750    3.7790   -0.4890 H   0  0  0  0  0  0  0  0  0  0  0  0
  1 45  1  0  0  0  0
  1 46  1  0  0  0  0
  1 47  1  0  0  0  0
  1  2  1  0  0  0  0
  2  3  1  0  0  0  0
  3  4  2  0  0  0  0
  4 48  1  0  0  0  0
  4  5  1  0  0  0  0
  5 49  1  0  0  0  0
  5  6  2  0  0  0  0
  6  7  1  0  0  0  0
  7  8  2  0  0  0  0
  8  3  1  0  0  0  0
  6  9  1  0  0  0  0
  9 10  2  0  0  0  0
 10 50  1  0  0  0  0
 10 11  1  0  0  0  0
 11 51  1  0  0  0  0
 11 12  2  0  0  0  0
 12 13  1  0  0  0  0
 13 52  1  0  0  0  0
 13 53  1  0  0  0  0
 13 14  1  0  0  0  0
 14 15  1  0  0  0  0
 15 16  1  0  0  0  0
 16 54  1  0  0  0  0
 16 55  1  0  0  0  0
 16 17  1  0  0  0  0
 17 18  1  0  0  0  0
 18 56  1  0  0  0  0
 18 57  1  0  0  0  0
 18 58  1  0  0  0  0
 17 19  1  0  0  0  0
 19 59  1  0  0  0  0
 19 60  1  0  0  0  0
 19 61  1  0  0  0  0
 17 20  1  0  0  0  0
 20 21  2  0  0  0  0
 20 22  1  0  0  0  0
 22 62  1  0  0  0  0
 15 23  2  0  0  0  0
 23 24  1  0  0  0  0
 24 25  1  0  0  0  0
 25 26  1  0  0  0  0
 26 63  1  0  0  0  0
 26 64  1  0  0  0  0
 26 65  1  0  0  0  0
 25 27  1  0  0  0  0
 27 66  1  0  0  0  0
 27 67  1  0  0  0  0
 27 68  1  0  0  0  0
 25 28  1  0  0  0  0
 28 69  1  0  0  0  0
 28 70  1  0  0  0  0
 28 71  1  0  0  0  0
 23 29  1  0  0  0  0
 29 30  2  0  0  0  0
 30 72  1  0  0  0  0
 30 31  1  0  0  0  0
 31 32  1  0  0  0  0
 32 33  1  0  0  0  0
 33 73  1  0  0  0  0
 33 74  1  0  0  0  0
 33 34  1  0  0  0  0
 34 35  2  0  0  0  0
 35 75  1  0  0  0  0
 35 36  1  0  0  0  0
 36 76  1  0  0  0  0
 36 37  2  0  0  0  0
 37 77  1  0  0  0  0
 37 38  1  0  0  0  0
 38 78  1  0  0  0  0
 38 39  2  0  0  0  0
 39 34  1  0  0  0  0
 31 40  2  0  0  0  0
 40 79  1  0  0  0  0
 40 41  1  0  0  0  0
 41 80  1  0  0  0  0
 41 42  2  0  0  0  0
 42 14  1  0  0  0  0
 42 29  1  0  0  0  0
 12 43  1  0  0  0  0
 43 81  1  0  0  0  0
 43 44  2  0  0  0  0
 44  9  1  0  0  0  0
 44 82  1  0  0  0  0
M  END
>  <LOGBIO>
7.8200

>  <PRED_LOGBIO>
7.2300

>  <XV_RES>
1.4420

>  <WHL_TMPL>
3

>  <ANCH>
27-35;59-74

$$$$
ROW70
  -MTS-   01071501043D 0   0.00000     0.00000     0

 71 74  0  0  1  0  0  0  0  0999 V2000
    4.8560   -3.5050   -0.1820 C   0  0  0  0  0  0  0  0  0  0  0  0
    4.0940   -3.1590    1.4230 S   0  0  0  0  0  0  0  0  0  0  0  0
    2.6710   -3.1580    1.2850 O   0  0  0  0  0  0  0  0  0  0  0  0
    4.4810   -4.1660    2.3620 O   0  0  0  0  0  0  0  0  0  0  0  0
    4.6530   -1.5120    2.0240 C   0  0  0  0  0  0  0  0  0  0  0  0
    5.8050   -1.4090    2.8120 C   0  0  0  0  0  0  0  0  0  0  0  0
    6.2300   -0.1560    3.2700 C   0  0  0  0  0  0  0  0  0  0  0  0
    5.5030    0.9940    2.9390 C   0  0  0  0  0  0  0  0  0  0  0  0
    4.3500    0.8900    2.1520 C   0  0  0  0  0  0  0  0  0  0  0  0
    3.6490    1.9990    1.8330 F   0  0  0  0  0  0  0  0  0  0  0  0
    3.9250   -0.3620    1.6940 C   0  0  0  0  0  0  0  0  0  0  0  0
    2.6820   -0.4740    0.8440 C   0  0  0  0  0  0  0  0  0  0  0  0
    1.6800    0.7870    0.4600 N   0  0  0  0  0  0  0  0  0  0  0  0
    2.1930    2.0530    0.5690 C   0  0  0  0  0  0  0  0  0  0  0  0
    1.4130    3.1240    0.3650 C   0  0  0  0  0  0  0  0  0  0  0  0
   -0.0060    2.8790    0.0220 C   0  0  0  0  0  0  0  0  0  0  0  0
   -0.7780    3.8150   -0.1780 O   0  0  0  0  0  0  0  0  0  0  0  0
   -0.4240    1.6190   -0.0640 N   0  0  0  0  0  0  0  0  0  0  0  0
   -1.3750    1.4470   -1.1850 C   0  0  0  0  0  0  0  0  0  0  0  0
   -2.6830    2.2370   -1.0080 C   0  0  2  0  0  0  0  0  0  0  0  0
   -2.3420    3.6530   -1.2040 N   0  0  0  0  0  0  0  0  0  0  0  0
   -2.2430    4.3190    0.1030 C   0  0  0  0  0  0  0  0  0  0  0  0
   -1.8880    5.7910   -0.1000 C   0  0  0  0  0  0  0  0  0  0  0  0
   -1.7860    6.4830    1.2580 C   0  0  0  0  0  0  0  0  0  0  0  0
   -1.4360    7.9380    1.0570 C   0  0  0  0  0  0  0  0  0  0  0  0
   -1.2820    8.3780   -0.0700 O   0  0  0  0  0  0  0  0  0  0  0  0
   -1.2950    8.7330    2.1010 O   0  0  0  0  0  0  0  0  0  0  0  0
   -3.6860    1.8880   -2.0830 C   0  0  0  0  0  0  0  0  0  0  0  0
   -4.7590    1.0290   -1.8030 C   0  0  0  0  0  0  0  0  0  0  0  0
   -5.6790    0.6810   -2.8010 C   0  0  0  0  0  0  0  0  0  0  0  0
   -5.5200    1.1940   -4.1040 C   0  0  0  0  0  0  0  0  0  0  0  0
   -4.4490    2.0500   -4.3820 C   0  0  0  0  0  0  0  0  0  0  0  0
   -3.5380    2.3920   -3.3790 C   0  0  0  0  0  0  0  0  0  0  0  0
    0.4010    0.5980    0.1500 C   0  0  0  0  0  0  0  0  0  0  0  0
   -0.0370   -0.5690    0.0580 O   0  0  0  0  0  0  0  0  0  0  0  0
    1.9490    4.4980    0.4790 C   0  0  0  0  0  0  0  0  0  0  0  0
    2.9980    4.9110   -0.3510 C   0  0  0  0  0  0  0  0  0  0  0  0
    3.5060    6.2110   -0.2440 C   0  0  0  0  0  0  0  0  0  0  0  0
    2.9650    7.0990    0.6940 C   0  0  0  0  0  0  0  0  0  0  0  0
    1.9160    6.6860    1.5240 C   0  0  0  0  0  0  0  0  0  0  0  0
    1.4080    5.3860    1.4160 C   0  0  0  0  0  0  0  0  0  0  0  0
    0.1040    4.8730    2.4480 Cl  0  0  0  0  0  0  0  0  0  0  0  0
    4.5610   -2.7390   -0.8960 H   0  0  0  0  0  0  0  0  0  0  0  0
    4.5260   -4.4790   -0.5380 H   0  0  0  0  0  0  0  0  0  0  0  0
    5.9390   -3.5060   -0.0770 H   0  0  0  0  0  0  0  0  0  0  0  0
    6.3660   -2.2950    3.0670 H   0  0  0  0  0  0  0  0  0  0  0  0
    7.1190   -0.0760    3.8780 H   0  0  0  0  0  0  0  0  0  0  0  0
    5.8310    1.9600    3.2930 H   0  0  0  0  0  0  0  0  0  0  0  0
    2.0410   -1.1370    1.4210 H   0  0  0  0  0  0  0  0  0  0  0  0
    2.9920   -0.8930   -0.1110 H   0  0  0  0  0  0  0  0  0  0  0  0
    3.2340    2.1900    0.8210 H   0  0  0  0  0  0  0  0  0  0  0  0
   -1.6580    0.3960   -1.1770 H   0  0  0  0  0  0  0  0  0  0  0  0
   -0.8980    1.7970   -2.0980 H   0  0  0  0  0  0  0  0  0  0  0  0
   -3.1010    2.0620   -0.0190 H   0  0  0  0  0  0  0  0  0  0  0  0
   -3.0600    4.1000   -1.7560 H   0  0  0  0  0  0  0  0  0  0  0  0
   -1.4690    3.8380    0.6980 H   0  0  0  0  0  0  0  0  0  0  0  0
   -3.1970    4.2440    0.6210 H   0  0  0  0  0  0  0  0  0  0  0  0
   -2.6620    6.2720   -0.6950 H   0  0  0  0  0  0  0  0  0  0  0  0
   -0.9340    5.8660   -0.6180 H   0  0  0  0  0  0  0  0  0  0  0  0
   -1.0120    6.0020    1.8530 H   0  0  0  0  0  0  0  0  0  0  0  0
   -2.7400    6.4080    1.7760 H   0  0  0  0  0  0  0  0  0  0  0  0
   -1.0730    9.6190    1.7750 H   0  0  0  0  0  0  0  0  0  0  0  0
   -4.8780    0.6310   -0.8060 H   0  0  0  0  0  0  0  0  0  0  0  0
   -6.5050    0.0240   -2.5730 H   0  0  0  0  0  0  0  0  0  0  0  0
   -6.2200    0.9280   -4.8820 H   0  0  0  0  0  0  0  0  0  0  0  0
   -4.3250    2.4490   -5.3780 H   0  0  0  0  0  0  0  0  0  0  0  0
   -2.7130    3.0510   -3.6070 H   0  0  0  0  0  0  0  0  0  0  0  0
    3.4160    4.2260   -1.0750 H   0  0  0  0  0  0  0  0  0  0  0  0
    4.3150    6.5300   -0.8840 H   0  0  0  0  0  0  0  0  0  0  0  0
    3.3560    8.1020    0.7770 H   0  0  0  0  0  0  0  0  0  0  0  0
    1.4980    7.3710    2.2470 H   0  0  0  0  0  0  0  0  0  0  0  0
  1 43  1  0  0  0  0
  1 44  1  0  0  0  0
  1 45  1  0  0  0  0
  1  2  1  0  0  0  0
  2  3  2  0  0  0  0
  2  4  2  0  0  0  0
  2  5  1  0  0  0  0
  5  6  2  0  0  0  0
  6 46  1  0  0  0  0
  6  7  1  0  0  0  0
  7 47  1  0  0  0  0
  7  8  2  0  0  0  0
  8 48  1  0  0  0  0
  8  9  1  0  0  0  0
  9 10  1  0  0  0  0
  9 11  2  0  0  0  0
 11  5  1  0  0  0  0
 11 12  1  0  0  0  0
 12 49  1  0  0  0  0
 12 50  1  0  0  0  0
 12 13  1  0  0  0  0
 13 14  1  0  0  0  0
 14 51  1  0  0  0  0
 14 15  2  0  0  0  0
 15 16  1  0  0  0  0
 16 17  2  0  0  0  0
 16 18  1  0  0  0  0
 18 19  1  0  0  0  0
 19 52  1  0  0  0  0
 19 53  1  0  0  0  0
 19 20  1  0  0  0  0
 20 54  1  0  0  0  0
 20 21  1  0  0  0  0
 21 55  1  0  0  0  0
 21 22  1  0  0  0  0
 22 56  1  0  0  0  0
 22 57  1  0  0  0  0
 22 23  1  0  0  0  0
 23 58  1  0  0  0  0
 23 59  1  0  0  0  0
 23 24  1  0  0  0  0
 24 60  1  0  0  0  0
 24 61  1  0  0  0  0
 24 25  1  0  0  0  0
 25 26  2  0  0  0  0
 25 27  1  0  0  0  0
 27 62  1  0  0  0  0
 20 28  1  0  0  0  0
 28 29  2  0  0  0  0
 29 63  1  0  0  0  0
 29 30  1  0  0  0  0
 30 64  1  0  0  0  0
 30 31  2  0  0  0  0
 31 65  1  0  0  0  0
 31 32  1  0  0  0  0
 32 66  1  0  0  0  0
 32 33  2  0  0  0  0
 33 28  1  0  0  0  0
 33 67  1  0  0  0  0
 18 34  1  0  0  0  0
 34 13  1  0  0  0  0
 34 35  2  0  0  0  0
 15 36  1  0  0  0  0
 36 37  2  0  0  0  0
 37 68  1  0  0  0  0
 37 38  1  0  0  0  0
 38 69  1  0  0  0  0
 38 39  2  0  0  0  0
 39 70  1  0  0  0  0
 39 40  1  0  0  0  0
 40 71  1  0  0  0  0
 40 41  2  0  0  0  0
 41 36  1  0  0  0  0
 41 42  1  0  0  0  0
M  END
>  <LOGBIO>
4.3200

>  <PRED_LOGBIO>
5.1700

>  <XV_RES>
-1.4210

>  <WHL_TMPL>
2

>  <ANCH>
42-43;27-25

$$$$
ROW71
  -MTS-   01071501043D 0   0.00000     0.00000     0

 55 57  0  0  0  0  0  0  0  0999 V2000
   -7.4620    1.7440   -5.3860 C   0  0  0  0  0  0  0  0  0  0  0  0
   -6.4600    0.8030   -5.0270 N   0  0  0  0  0  0  0  0  0  0  0  0
   -6.4300   -0.5410   -5.6220 C   0  0  0  0  0  0  0  0  0  0  0  0
   -5.5200    1.1940   -4.1040 C   0  0  0  0  0  0  0  0  0  0  0  0
   -4.4490    2.0500   -4.3820 C   0  0  0  0  0  0  0  0  0  0  0  0
   -3.5380    2.3920   -3.3790 C   0  0  0  0  0  0  0  0  0  0  0  0
   -3.6860    1.8880   -2.0830 C   0  0  0  0  0  0  0  0  0  0  0  0
   -2.6830    2.2370   -1.0080 C   0  0  0  0  0  0  0  0  0  0  0  0
   -1.3750    1.4470   -1.1850 N   0  0  0  0  0  0  0  0  0  0  0  0
   -0.3710    1.6220   -0.3300 C   0  0  0  0  0  0  0  0  0  0  0  0
   -0.4890    2.4160    0.6020 O   0  0  0  0  0  0  0  0  0  0  0  0
    0.9130    0.8470   -0.5040 C   0  0  0  0  0  0  0  0  0  0  0  0
    1.8940    1.2310    0.6030 C   0  0  0  0  0  0  0  0  0  0  0  0
    1.5920    2.6910    0.9300 C   0  0  0  0  0  0  0  0  0  0  0  0
    1.7380    0.3280    1.8400 C   0  0  0  0  0  0  0  0  0  0  0  0
    3.1790   -0.0720    2.2090 C   0  0  0  0  0  0  0  0  0  0  0  0
    3.4390    0.1620    3.7090 C   0  0  0  0  0  0  0  0  0  0  0  0
    4.8610   -0.2720    4.1080 C   0  0  0  0  0  0  0  0  0  0  0  0
    5.1370   -1.7330    3.7100 C   0  0  0  0  0  0  0  0  0  0  0  0
    4.8780   -1.9670    2.2100 C   0  0  0  0  0  0  0  0  0  0  0  0
    3.4550   -1.5340    1.8110 C   0  0  0  0  0  0  0  0  0  0  0  0
    4.0080    0.8010    1.4370 O   0  0  0  0  0  0  0  0  0  0  0  0
    3.2510    1.0530    0.1900 O   0  0  0  0  0  0  0  0  0  0  0  0
   -4.7590    1.0290   -1.8030 C   0  0  0  0  0  0  0  0  0  0  0  0
   -5.6790    0.6810   -2.8010 C   0  0  0  0  0  0  0  0  0  0  0  0
   -7.0080    2.5960   -5.8880 H   0  0  0  0  0  0  0  0  0  0  0  0
   -8.1020    1.2550   -6.1170 H   0  0  0  0  0  0  0  0  0  0  0  0
   -7.9900    2.0200   -4.4760 H   0  0  0  0  0  0  0  0  0  0  0  0
   -6.5240   -1.2870   -4.8360 H   0  0  0  0  0  0  0  0  0  0  0  0
   -7.2550   -0.6460   -6.3230 H   0  0  0  0  0  0  0  0  0  0  0  0
   -5.4880   -0.6840   -6.1470 H   0  0  0  0  0  0  0  0  0  0  0  0
   -4.3250    2.4490   -5.3780 H   0  0  0  0  0  0  0  0  0  0  0  0
   -2.7130    3.0510   -3.6070 H   0  0  0  0  0  0  0  0  0  0  0  0
   -3.1160    1.9070   -0.0660 H   0  0  0  0  0  0  0  0  0  0  0  0
   -2.4510    3.2970   -1.0830 H   0  0  0  0  0  0  0  0  0  0  0  0
   -1.2780    0.7950   -1.9510 H   0  0  0  0  0  0  0  0  0  0  0  0
    0.7030   -0.2190   -0.4480 H   0  0  0  0  0  0  0  0  0  0  0  0
    1.3490    1.0800   -1.4730 H   0  0  0  0  0  0  0  0  0  0  0  0
    1.7390    3.3000    0.0400 H   0  0  0  0  0  0  0  0  0  0  0  0
    2.2610    3.0320    1.7170 H   0  0  0  0  0  0  0  0  0  0  0  0
    0.5610    2.7820    1.2650 H   0  0  0  0  0  0  0  0  0  0  0  0
    1.2570    0.8610    2.6570 H   0  0  0  0  0  0  0  0  0  0  0  0
    1.1340   -0.5480    1.6120 H   0  0  0  0  0  0  0  0  0  0  0  0
    2.7120   -0.3980    4.2940 H   0  0  0  0  0  0  0  0  0  0  0  0
    3.3040    1.2160    3.9400 H   0  0  0  0  0  0  0  0  0  0  0  0
    5.5880    0.3780    3.6250 H   0  0  0  0  0  0  0  0  0  0  0  0
    4.9860   -0.1600    5.1830 H   0  0  0  0  0  0  0  0  0  0  0  0
    4.5010   -2.3950    4.2940 H   0  0  0  0  0  0  0  0  0  0  0  0
    6.1710   -1.9830    3.9410 H   0  0  0  0  0  0  0  0  0  0  0  0
    5.6040   -1.4070    1.6250 H   0  0  0  0  0  0  0  0  0  0  0  0
    5.0130   -3.0220    1.9790 H   0  0  0  0  0  0  0  0  0  0  0  0
    2.7290   -2.1830    2.2940 H   0  0  0  0  0  0  0  0  0  0  0  0
    3.3300   -1.6450    0.7360 H   0  0  0  0  0  0  0  0  0  0  0  0
   -4.8780    0.6310   -0.8060 H   0  0  0  0  0  0  0  0  0  0  0  0
   -6.5050    0.0240   -2.5730 H   0  0  0  0  0  0  0  0  0  0  0  0
  1 26  1  0  0  0  0
  1 27  1  0  0  0  0
  1 28  1  0  0  0  0
  1  2  1  0  0  0  0
  2  3  1  0  0  0  0
  3 29  1  0  0  0  0
  3 30  1  0  0  0  0
  3 31  1  0  0  0  0
  2  4  1  0  0  0  0
  4  5  2  0  0  0  0
  5 32  1  0  0  0  0
  5  6  1  0  0  0  0
  6 33  1  0  0  0  0
  6  7  2  0  0  0  0
  7  8  1  0  0  0  0
  8 34  1  0  0  0  0
  8 35  1  0  0  0  0
  8  9  1  0  0  0  0
  9 36  1  0  0  0  0
  9 10  1  0  0  0  0
 10 11  2  0  0  0  0
 10 12  1  0  0  0  0
 12 37  1  0  0  0  0
 12 38  1  0  0  0  0
 12 13  1  0  0  0  0
 13 14  1  0  0  0  0
 14 39  1  0  0  0  0
 14 40  1  0  0  0  0
 14 41  1  0  0  0  0
 13 15  1  0  0  0  0
 15 42  1  0  0  0  0
 15 43  1  0  0  0  0
 15 16  1  0  0  0  0
 16 17  1  0  0  0  0
 17 44  1  0  0  0  0
 17 45  1  0  0  0  0
 17 18  1  0  0  0  0
 18 46  1  0  0  0  0
 18 47  1  0  0  0  0
 18 19  1  0  0  0  0
 19 48  1  0  0  0  0
 19 49  1  0  0  0  0
 19 20  1  0  0  0  0
 20 50  1  0  0  0  0
 20 51  1  0  0  0  0
 20 21  1  0  0  0  0
 21 16  1  0  0  0  0
 21 52  1  0  0  0  0
 21 53  1  0  0  0  0
 16 22  1  0  0  0  0
 22 23  1  0  0  0  0
 23 13  1  0  0  0  0
  7 24  1  0  0  0  0
 24 54  1  0  0  0  0
 24 25  2  0  0  0  0
 25  4  1  0  0  0  0
 25 55  1  0  0  0  0
M  END
>  <LOGBIO>
5.3200

>  <PRED_LOGBIO>
5.1500

>  <XV_RES>
0.1970

>  <WHL_TMPL>
2

>  <ANCH>
53-54;15-52

$$$$
ROW72
  -MTS-   01071501043D 0   0.00000     0.00000     0

 86 92  0  0  1  0  0  0  0  0999 V2000
    4.9870    4.6480   -3.6700 O   0  0  0  0  0  0  0  0  0  0  0  0
    3.8080    4.4230   -4.0190 C   0  0  0  0  0  0  0  0  0  0  0  0
    3.0910    3.5000   -3.3850 N   0  0  0  0  0  0  0  0  0  0  0  0
    3.6850    2.7440   -2.2730 C   0  0  2  0  0  0  0  0  0  0  0  0
    2.6570    1.7550   -1.7240 C   0  0  0  0  0  0  0  0  0  0  0  0
    3.2670    0.9780   -0.5820 C   0  0  0  0  0  0  0  0  0  0  0  0
    2.5890    0.0870    0.1540 C   0  0  0  0  0  0  0  0  0  0  0  0
    3.6590   -0.3790    1.4850 S   0  0  0  0  0  0  0  0  0  0  0  0
    5.0410    0.6380    1.0510 C   0  0  0  0  0  0  0  0  0  0  0  0
    6.3140    0.8750    1.5830 C   0  0  0  0  0  0  0  0  0  0  0  0
    7.1780    1.7800    0.9540 C   0  0  0  0  0  0  0  0  0  0  0  0
    6.7680    2.4470   -0.2060 C   0  0  0  0  0  0  0  0  0  0  0  0
    5.4950    2.2100   -0.7380 C   0  0  0  0  0  0  0  0  0  0  0  0
    4.6310    1.3050   -0.1090 C   0  0  0  0  0  0  0  0  0  0  0  0
    4.0990    3.6990   -1.1800 C   0  0  0  0  0  0  0  0  0  0  0  0
    3.6110    3.5950   -0.0550 O   0  0  0  0  0  0  0  0  0  0  0  0
    4.9910    4.6530   -1.4320 N   0  0  0  0  0  0  0  0  0  0  0  0
    6.4370    4.4530   -1.2580 C   0  0  0  0  0  0  0  0  0  0  0  0
    7.0770    5.5480   -0.3840 C   0  0  0  0  0  0  0  0  0  0  0  0
    6.7200    6.9550   -0.8970 C   0  0  0  0  0  0  0  0  0  0  0  0
    5.1980    7.1270   -1.0520 C   0  0  0  0  0  0  0  0  0  0  0  0
    4.6090    5.9900   -1.9080 C   0  0  0  0  0  0  0  0  0  0  0  0
    7.2480    7.9740    0.0220 N   0  0  0  0  0  0  0  0  0  0  0  0
    8.7100    7.8450    0.1060 C   0  0  0  0  0  0  0  0  0  0  0  0
    9.3010    8.8750    1.0880 C   0  0  0  0  0  0  0  0  0  0  0  0
    8.8710   10.3080    0.7220 C   0  0  0  0  0  0  0  0  0  0  0  0
    7.3480   10.4020    0.5180 C   0  0  0  0  0  0  0  0  0  0  0  0
    6.8410    9.3090   -0.4390 C   0  0  0  0  0  0  0  0  0  0  0  0
    3.2710    5.1070   -5.0260 N   0  0  0  0  0  0  0  0  0  0  0  0
    3.3500    4.6570   -6.4230 C   0  0  0  0  0  0  0  0  0  0  0  0
    3.9000    5.7500   -7.3590 C   0  0  0  0  0  0  0  0  0  0  0  0
    3.1250    7.0710   -7.1940 C   0  0  0  0  0  0  0  0  0  0  0  0
    3.0780    7.5140   -5.7200 C   0  0  0  0  0  0  0  0  0  0  0  0
    2.5510    6.3730   -4.8290 C   0  0  0  0  0  0  0  0  0  0  0  0
    3.7460    8.1220   -8.0130 N   0  0  0  0  0  0  0  0  0  0  0  0
    4.2540    9.2630   -7.5590 C   0  0  0  0  0  0  0  0  0  0  0  0
    4.2750    9.6040   -6.3570 O   0  0  0  0  0  0  0  0  0  0  0  0
    4.7380    9.9930   -8.5600 N   0  0  0  0  0  0  0  0  0  0  0  0
    4.5380    9.2870   -9.7700 C   0  0  0  0  0  0  0  0  0  0  0  0
    4.8360    9.5550  -11.1110 C   0  0  0  0  0  0  0  0  0  0  0  0
    4.4980    8.6250  -12.1020 C   0  0  0  0  0  0  0  0  0  0  0  0
    3.8630    7.4280  -11.7520 C   0  0  0  0  0  0  0  0  0  0  0  0
    3.5650    7.1600  -10.4100 C   0  0  0  0  0  0  0  0  0  0  0  0
    3.9030    8.0890   -9.4190 C   0  0  0  0  0  0  0  0  0  0  0  0
    2.1380    3.3180   -3.6680 H   0  0  0  0  0  0  0  0  0  0  0  0
    4.5570    2.2000   -2.6290 H   0  0  0  0  0  0  0  0  0  0  0  0
    1.7850    2.2990   -1.3680 H   0  0  0  0  0  0  0  0  0  0  0  0
    2.3590    1.0670   -2.5120 H   0  0  0  0  0  0  0  0  0  0  0  0
    1.5890   -0.2760   -0.0290 H   0  0  0  0  0  0  0  0  0  0  0  0
    6.6300    0.3600    2.4780 H   0  0  0  0  0  0  0  0  0  0  0  0
    8.1600    1.9630    1.3640 H   0  0  0  0  0  0  0  0  0  0  0  0
    7.4350    3.1450   -0.6920 H   0  0  0  0  0  0  0  0  0  0  0  0
    5.1790    2.7250   -1.6330 H   0  0  0  0  0  0  0  0  0  0  0  0
    6.9190    4.4400   -2.2330 H   0  0  0  0  0  0  0  0  0  0  0  0
    6.6140    3.4790   -0.8060 H   0  0  0  0  0  0  0  0  0  0  0  0
    6.7330    5.4390    0.6420 H   0  0  0  0  0  0  0  0  0  0  0  0
    8.1580    5.4250   -0.3850 H   0  0  0  0  0  0  0  0  0  0  0  0
    7.2130    7.1390   -1.8500 H   0  0  0  0  0  0  0  0  0  0  0  0
    4.7310    7.1200   -0.0690 H   0  0  0  0  0  0  0  0  0  0  0  0
[truncated: 8,152,728 more chars]
