# Supplementary material for: Template CoMFA Generates Single 3D-QSAR Models that, for Twelve of Twelve Biological Targets, Predict All ChEMBL-Tabulated Affinities
Source: PLoS One. 2015 Jun 12;10(6):e0129307. doi: 10.1371/journal.pone.0129307 (PMC4466312; doi:10.1371/journal.pone.0129307)
Supplement: S6 Text — The zip file contains, in. sdf format, the aligned structures, from the A, B, C, D, and F protocols, of all templates and training sets for the cyp 3A4 target. The content of each file is evident from its name. (ZIP) [file pone.0129307.s007.zip › cyp3A4_D_tmpl.sdf]

ketconazole
  -MTS-   01061522203D 0   0.00000     0.00000     0

 36 40  0  0  0  0  0  0  0  0999 V2000
   -8.5590   -0.0450   -3.9850 C   0  0  0  0  0  0  0  0  0  0  0  0
   -7.2100    0.0800   -4.6520 C   0  0  0  0  0  0  0  0  0  0  0  0
   -6.9470   -0.6040   -5.6400 O   0  0  0  0  0  0  0  0  0  0  0  0
   -6.3070    0.9290   -4.1710 N   0  0  0  0  0  0  0  0  0  0  0  0
   -4.9810    1.0850   -4.7870 C   0  0  0  0  0  0  0  0  0  0  0  0
   -3.8640    1.0570   -3.7270 C   0  0  0  0  0  0  0  0  0  0  0  0
   -4.1280    2.0020   -2.6320 N   0  0  0  0  0  0  0  0  0  0  0  0
   -5.4150    1.7170   -1.9820 C   0  0  0  0  0  0  0  0  0  0  0  0
   -6.5760    1.7660   -2.9940 C   0  0  0  0  0  0  0  0  0  0  0  0
   -3.0890    1.9170   -1.6750 C   0  0  0  0  0  0  0  0  0  0  0  0
   -2.3000    3.0400   -1.3970 C   0  0  0  0  0  0  0  0  0  0  0  0
   -1.2720    2.9560   -0.4500 C   0  0  0  0  0  0  0  0  0  0  0  0
   -1.0340    1.7500    0.2190 C   0  0  0  0  0  0  0  0  0  0  0  0
   -1.8230    0.6270   -0.0580 C   0  0  0  0  0  0  0  0  0  0  0  0
   -2.8510    0.7110   -1.0050 C   0  0  0  0  0  0  0  0  0  0  0  0
   -0.0280    1.6670    1.1460 O   0  0  0  0  0  0  0  0  0  0  0  0
    1.2730    1.2830    0.6930 C   0  0  0  0  0  0  0  0  0  0  0  0
    2.2370    1.2540    1.8780 C   0  0  0  0  0  0  0  0  0  0  0  0
    2.3760    2.6420    2.5310 C   0  0  0  0  0  0  0  0  0  0  0  0
    3.7820    2.9030    2.5220 O   0  0  0  0  0  0  0  0  0  0  0  0
    4.4210    1.6340    2.3560 C   0  0  0  0  0  0  0  0  0  0  0  0
    3.5630    0.9090    1.4700 O   0  0  0  0  0  0  0  0  0  0  0  0
    5.8120    1.7810    1.7880 C   0  0  0  0  0  0  0  0  0  0  0  0
    6.6510    2.8050    2.2460 C   0  0  0  0  0  0  0  0  0  0  0  0
    6.0890    3.9080    3.4690 Cl  0  0  0  0  0  0  0  0  0  0  0  0
    7.9410    2.9410    1.7200 C   0  0  0  0  0  0  0  0  0  0  0  0
    8.3930    2.0540    0.7360 C   0  0  0  0  0  0  0  0  0  0  0  0
    9.9960    2.2230    0.0820 Cl  0  0  0  0  0  0  0  0  0  0  0  0
    7.5550    1.0300    0.2780 C   0  0  0  0  0  0  0  0  0  0  0  0
    6.2640    0.8940    0.8040 C   0  0  0  0  0  0  0  0  0  0  0  0
    4.5950    0.9110    3.6900 C   0  0  0  0  0  0  0  0  0  0  0  0
    5.2810   -0.3700    3.4670 N   0  0  0  0  0  0  0  0  0  0  0  0
    6.6150   -0.6170    3.6600 C   0  0  0  0  0  0  0  0  0  0  0  0
    6.8590   -1.8780    3.3560 N   0  0  0  0  0  0  0  0  0  0  0  0
    5.6550   -2.4690    2.9550 C   0  0  0  0  0  0  0  0  0  0  0  0
    4.7000   -1.5320    3.0290 C   0  0  0  0  0  0  0  0  0  0  0  0
  1  2  1  0  0  0  0
  2  3  2  0  0  0  0
  2  4  1  0  0  0  0
  4  5  1  0  0  0  0
  5  6  1  0  0  0  0
  6  7  1  0  0  0  0
  7  8  1  0  0  0  0
  8  9  1  0  0  0  0
  9  4  1  0  0  0  0
  7 10  1  0  0  0  0
 10 11  2  0  0  0  0
 11 12  1  0  0  0  0
 12 13  2  0  0  0  0
 13 14  1  0  0  0  0
 14 15  2  0  0  0  0
 15 10  1  0  0  0  0
 13 16  1  0  0  0  0
 16 17  1  0  0  0  0
 17 18  1  0  0  0  0
 18 19  1  0  0  0  0
 19 20  1  0  0  0  0
 20 21  1  0  0  0  0
 21 22  1  0  0  0  0
 22 18  1  0  0  0  0
 21 23  1  0  0  0  0
 23 24  2  0  0  0  0
 24 25  1  0  0  0  0
 24 26  1  0  0  0  0
 26 27  2  0  0  0  0
 27 28  1  0  0  0  0
 27 29  1  0  0  0  0
 29 30  2  0  0  0  0
 30 23  1  0  0  0  0
 21 31  1  0  0  0  0
 31 32  1  0  0  0  0
 32 33  1  0  0  0  0
 33 34  2  0  0  0  0
 34 35  1  0  0  0  0
 35 36  2  0  0  0  0
 36 32  1  0  0  0  0
M  END
$$$$
verapamil
  -MTS-   01061522203D 0   0.00000     0.00000     0

 33 34  0  0  0  0  0  0  0  0999 V2000
    5.9840    0.1450    1.4440 C   0  0  0  0  0  0  0  0  0  0  0  0
    6.3030   -0.7690    2.4560 C   0  0  0  0  0  0  0  0  0  0  0  0
    6.0620   -0.4410    3.7960 C   0  0  0  0  0  0  0  0  0  0  0  0
    6.3750   -1.3350    4.7860 O   0  0  0  0  0  0  0  0  0  0  0  0
    6.9450   -2.5890    4.4030 C   0  0  0  0  0  0  0  0  0  0  0  0
    5.5020    0.7990    4.1240 C   0  0  0  0  0  0  0  0  0  0  0  0
    5.2670    1.1190    5.4350 O   0  0  0  0  0  0  0  0  0  0  0  0
    4.6930    2.3970    5.7210 C   0  0  0  0  0  0  0  0  0  0  0  0
    5.1830    1.7120    3.1120 C   0  0  0  0  0  0  0  0  0  0  0  0
    5.4240    1.3850    1.7720 C   0  0  0  0  0  0  0  0  0  0  0  0
    5.0790    2.3700    0.6810 C   0  0  0  0  0  0  0  0  0  0  0  0
    5.2050    3.7310    1.1960 C   0  0  0  0  0  0  0  0  0  0  0  0
    5.3040    4.8110    1.6050 N   0  0  0  0  0  0  0  0  0  0  0  0
    6.0350    2.1810   -0.4960 C   0  0  0  0  0  0  0  0  0  0  0  0
    7.4750    2.3010   -0.0060 C   0  0  0  0  0  0  0  0  0  0  0  0
    5.7650    3.2530   -1.5480 C   0  0  0  0  0  0  0  0  0  0  0  0
    3.6440    2.1330    0.2150 C   0  0  0  0  0  0  0  0  0  0  0  0
    2.6980    2.2180    1.4130 C   0  0  0  0  0  0  0  0  0  0  0  0
    1.2790    1.8690    0.9670 C   0  0  0  0  0  0  0  0  0  0  0  0
    0.3700    1.9510    2.1190 N   0  0  0  0  0  0  0  0  0  0  0  0
    0.3910    3.3170    2.6640 C   0  0  0  0  0  0  0  0  0  0  0  0
   -0.9960    1.6160    1.6910 C   0  0  0  0  0  0  0  0  0  0  0  0
   -1.9410    1.7010    2.8890 C   0  0  0  0  0  0  0  0  0  0  0  0
   -3.3430    1.3560    2.4490 C   0  0  0  0  0  0  0  0  0  0  0  0
   -3.7840    0.0280    2.4930 C   0  0  0  0  0  0  0  0  0  0  0  0
   -5.0850   -0.2920    2.0850 C   0  0  0  0  0  0  0  0  0  0  0  0
   -5.5160   -1.5910    2.1290 O   0  0  0  0  0  0  0  0  0  0  0  0
   -4.6030   -2.5870    2.5980 C   0  0  0  0  0  0  0  0  0  0  0  0
   -5.9440    0.7160    1.6330 C   0  0  0  0  0  0  0  0  0  0  0  0
   -7.2170    0.4040    1.2340 O   0  0  0  0  0  0  0  0  0  0  0  0
   -8.0580    1.4670    0.7790 C   0  0  0  0  0  0  0  0  0  0  0  0
   -5.5030    2.0440    1.5880 C   0  0  0  0  0  0  0  0  0  0  0  0
   -4.2030    2.3640    1.9960 C   0  0  0  0  0  0  0  0  0  0  0  0
  1  2  2  0  0  0  0
  2  3  1  0  0  0  0
  3  4  1  0  0  0  0
  4  5  1  0  0  0  0
  3  6  2  0  0  0  0
  6  7  1  0  0  0  0
  7  8  1  0  0  0  0
  6  9  1  0  0  0  0
  9 10  2  0  0  0  0
 10  1  1  0  0  0  0
 10 11  1  0  0  0  0
 11 12  1  0  0  0  0
 12 13  3  0  0  0  0
 11 14  1  0  0  0  0
 14 15  1  0  0  0  0
 14 16  1  0  0  0  0
 11 17  1  0  0  0  0
 17 18  1  0  0  0  0
 18 19  1  0  0  0  0
 19 20  1  0  0  0  0
 20 21  1  0  0  0  0
 20 22  1  0  0  0  0
 22 23  1  0  0  0  0
 23 24  1  0  0  0  0
 24 25  2  0  0  0  0
 25 26  1  0  0  0  0
 26 27  1  0  0  0  0
 27 28  1  0  0  0  0
 26 29  2  0  0  0  0
 29 30  1  0  0  0  0
 30 31  1  0  0  0  0
 29 32  1  0  0  0  0
 32 33  2  0  0  0  0
 33 24  1  0  0  0  0
M  END
$$$$
fluoxetine
  -MTS-   01061522203D 0   0.00000     0.00000     0

 22 23  0  0  0  0  0  0  0  0999 V2000
   -1.5730   -2.9360   -1.5670 C   0  0  0  0  0  0  0  0  0  0  0  0
   -0.7410   -2.3740   -0.4930 N   0  0  0  0  0  0  0  0  0  0  0  0
   -1.3330   -1.1130   -0.0230 C   0  0  0  0  0  0  0  0  0  0  0  0
   -0.4690   -0.5290    1.0930 C   0  0  0  0  0  0  0  0  0  0  0  0
   -1.0840    0.7820    1.5810 C   0  0  0  0  0  0  0  0  0  0  0  0
   -2.4750    0.5190    2.1070 C   0  0  0  0  0  0  0  0  0  0  0  0
   -3.4540    1.5170    2.0240 C   0  0  0  0  0  0  0  0  0  0  0  0
   -4.7440    1.2740    2.5110 C   0  0  0  0  0  0  0  0  0  0  0  0
   -5.0550    0.0330    3.0810 C   0  0  0  0  0  0  0  0  0  0  0  0
   -4.0760   -0.9640    3.1640 C   0  0  0  0  0  0  0  0  0  0  0  0
   -2.7860   -0.7210    2.6770 C   0  0  0  0  0  0  0  0  0  0  0  0
   -0.2750    1.3280    2.6260 O   0  0  0  0  0  0  0  0  0  0  0  0
    1.0290    1.6330    2.3370 C   0  0  0  0  0  0  0  0  0  0  0  0
    1.3610    2.9080    1.8620 C   0  0  0  0  0  0  0  0  0  0  0  0
    2.6930    3.2200    1.5670 C   0  0  0  0  0  0  0  0  0  0  0  0
    3.6940    2.2570    1.7460 C   0  0  0  0  0  0  0  0  0  0  0  0
    3.3620    0.9820    2.2200 C   0  0  0  0  0  0  0  0  0  0  0  0
    2.0290    0.6700    2.5150 C   0  0  0  0  0  0  0  0  0  0  0  0
    5.1310    2.5930    1.4270 C   0  0  0  0  0  0  0  0  0  0  0  0
    5.7220    3.0860    2.5120 F   0  0  0  0  0  0  0  0  0  0  0  0
    5.1690    3.4970    0.4520 F   0  0  0  0  0  0  0  0  0  0  0  0
    5.7680    1.4930    1.0370 F   0  0  0  0  0  0  0  0  0  0  0  0
  1  2  1  0  0  0  0
  2  3  1  0  0  0  0
  3  4  1  0  0  0  0
  4  5  1  0  0  0  0
  5  6  1  0  0  0  0
  6  7  2  0  0  0  0
  7  8  1  0  0  0  0
  8  9  2  0  0  0  0
  9 10  1  0  0  0  0
 10 11  2  0  0  0  0
 11  6  1  0  0  0  0
  5 12  1  0  0  0  0
 12 13  1  0  0  0  0
 13 14  2  0  0  0  0
 14 15  1  0  0  0  0
 15 16  2  0  0  0  0
 16 17  1  0  0  0  0
 17 18  2  0  0  0  0
 18 13  1  0  0  0  0
 16 19  1  0  0  0  0
 19 20  1  0  0  0  0
 19 21  1  0  0  0  0
 19 22  1  0  0  0  0
M  END
$$$$
