# Supplementary material for: Template CoMFA Generates Single 3D-QSAR Models that, for Twelve of Twelve Biological Targets, Predict All ChEMBL-Tabulated Affinities
Source: PLoS One. 2015 Jun 12;10(6):e0129307. doi: 10.1371/journal.pone.0129307 (PMC4466312; doi:10.1371/journal.pone.0129307)
Supplement: S6 Text — The zip file contains, in. sdf format, the aligned structures, from the A, B, C, D, and F protocols, of all templates and training sets for the cyp 3A4 target. The content of each file is evident from its name. (ZIP) [file pone.0129307.s007.zip › cyp3A4_D_trng.sdf]

ROW1
  -MTS-   01071501063D 0   0.00000     0.00000     0

 69 72  0  0  0  0  0  0  0  0999 V2000
    6.1620    4.6510   -1.7060 C   0  0  0  0  0  0  0  0  0  0  0  0
    7.0870    3.8410   -0.8020 C   0  0  0  0  0  0  0  0  0  0  0  0
    6.7950    4.1810    0.6590 C   0  0  0  0  0  0  0  0  0  0  0  0
    5.3580    3.8440    0.9770 C   0  0  0  0  0  0  0  0  0  0  0  0
    4.3580    4.8070    0.7980 C   0  0  0  0  0  0  0  0  0  0  0  0
    3.0250    4.4940    1.0930 C   0  0  0  0  0  0  0  0  0  0  0  0
    2.6930    3.2200    1.5670 C   0  0  0  0  0  0  0  0  0  0  0  0
    1.3610    2.9070    1.8620 C   0  0  0  0  0  0  0  0  0  0  0  0
    1.0290    1.6330    2.3360 C   0  0  0  0  0  0  0  0  0  0  0  0
   -0.2750    1.3280    2.6260 O   0  0  0  0  0  0  0  0  0  0  0  0
   -1.0840    0.7820    1.5810 C   0  0  0  0  0  0  0  0  0  0  0  0
   -2.4750    0.5190    2.1070 C   0  0  0  0  0  0  0  0  0  0  0  0
   -3.4540    1.5170    2.0240 C   0  0  0  0  0  0  0  0  0  0  0  0
   -4.7440    1.2740    2.5110 C   0  0  0  0  0  0  0  0  0  0  0  0
   -5.0550    0.0330    3.0810 C   0  0  0  0  0  0  0  0  0  0  0  0
   -6.3170   -0.2050    3.5570 O   0  0  0  0  0  0  0  0  0  0  0  0
   -7.2820   -0.7560    2.6570 C   0  0  0  0  0  0  0  0  0  0  0  0
   -6.7890   -2.1070    2.1480 C   0  0  0  0  0  0  0  0  0  0  0  0
   -8.6100   -0.9400    3.3850 C   0  0  0  0  0  0  0  0  0  0  0  0
   -7.4760    0.1920    1.4770 C   0  0  0  0  0  0  0  0  0  0  0  0
   -4.0760   -0.9640    3.1640 C   0  0  0  0  0  0  0  0  0  0  0  0
   -2.7860   -0.7210    2.6770 C   0  0  0  0  0  0  0  0  0  0  0  0
    2.0300    0.6700    2.5150 C   0  0  0  0  0  0  0  0  0  0  0  0
    3.3620    0.9820    2.2200 C   0  0  0  0  0  0  0  0  0  0  0  0
    3.6940    2.2570    1.7460 C   0  0  0  0  0  0  0  0  0  0  0  0
    5.0260    2.5690    1.4510 C   0  0  0  0  0  0  0  0  0  0  0  0
    7.6860    3.4000    1.5300 N   0  0  0  0  0  0  0  0  0  0  0  0
    8.1510    3.7840    2.7600 C   0  0  0  0  0  0  0  0  0  0  0  0
    8.9320    2.8020    3.2320 C   0  0  0  0  0  0  0  0  0  0  0  0
    8.9530    1.7820    2.2720 N   0  0  0  0  0  0  0  0  0  0  0  0
    8.1990    2.1600    1.2570 C   0  0  0  0  0  0  0  0  0  0  0  0
    8.4860    4.1690   -1.1120 N   0  0  0  0  0  0  0  0  0  0  0  0
    8.7140    5.6040   -0.8870 C   0  0  0  0  0  0  0  0  0  0  0  0
    8.7660    3.8430   -2.5170 C   0  0  0  0  0  0  0  0  0  0  0  0
    6.3310    5.7130   -1.5400 H   0  0  0  0  0  0  0  0  0  0  0  0
    6.3700    4.4100   -2.7470 H   0  0  0  0  0  0  0  0  0  0  0  0
    5.1270    4.4090   -1.4770 H   0  0  0  0  0  0  0  0  0  0  0  0
    6.9180    2.7800   -0.9680 H   0  0  0  0  0  0  0  0  0  0  0  0
    6.9650    5.2420    0.8250 H   0  0  0  0  0  0  0  0  0  0  0  0
    4.6140    5.7900    0.4330 H   0  0  0  0  0  0  0  0  0  0  0  0
    2.2530    5.2370    0.9550 H   0  0  0  0  0  0  0  0  0  0  0  0
    0.5890    3.6500    1.7240 H   0  0  0  0  0  0  0  0  0  0  0  0
   -0.6570   -0.1850    1.3260 H   0  0  0  0  0  0  0  0  0  0  0  0
   -1.1560    1.5000    0.7670 H   0  0  0  0  0  0  0  0  0  0  0  0
   -3.2140    2.4740    1.5840 H   0  0  0  0  0  0  0  0  0  0  0  0
   -5.4990    2.0430    2.4470 H   0  0  0  0  0  0  0  0  0  0  0  0
   -6.6510   -2.7830    2.9890 H   0  0  0  0  0  0  0  0  0  0  0  0
   -7.5230   -2.5260    1.4620 H   0  0  0  0  0  0  0  0  0  0  0  0
   -5.8420   -1.9760    1.6290 H   0  0  0  0  0  0  0  0  0  0  0  0
   -8.4720   -1.6160    4.2260 H   0  0  0  0  0  0  0  0  0  0  0  0
   -9.3440   -1.3590    2.6990 H   0  0  0  0  0  0  0  0  0  0  0  0
   -8.9620    0.0230    3.7480 H   0  0  0  0  0  0  0  0  0  0  0  0
   -6.5290    0.3240    0.9580 H   0  0  0  0  0  0  0  0  0  0  0  0
   -8.2100   -0.2270    0.7920 H   0  0  0  0  0  0  0  0  0  0  0  0
   -7.8270    1.1560    1.8400 H   0  0  0  0  0  0  0  0  0  0  0  0
   -4.3160   -1.9210    3.6040 H   0  0  0  0  0  0  0  0  0  0  0  0
   -2.0310   -1.4900    2.7410 H   0  0  0  0  0  0  0  0  0  0  0  0
    1.7740   -0.3140    2.8810 H   0  0  0  0  0  0  0  0  0  0  0  0
    4.1340    0.2400    2.3580 H   0  0  0  0  0  0  0  0  0  0  0  0
    5.7980    1.8270    1.5890 H   0  0  0  0  0  0  0  0  0  0  0  0
    7.9280    4.7140    3.2620 H   0  0  0  0  0  0  0  0  0  0  0  0
    9.4500    2.7970    4.1790 H   0  0  0  0  0  0  0  0  0  0  0  0
    8.0160    1.5860    0.3600 H   0  0  0  0  0  0  0  0  0  0  0  0
    8.0550    6.1810   -1.5320 H   0  0  0  0  0  0  0  0  0  0  0  0
    9.7500    5.8460   -1.1160 H   0  0  0  0  0  0  0  0  0  0  0  0
    8.5070    5.8450    0.1530 H   0  0  0  0  0  0  0  0  0  0  0  0
    8.1070    4.4200   -3.1620 H   0  0  0  0  0  0  0  0  0  0  0  0
    9.8010    4.0850   -2.7470 H   0  0  0  0  0  0  0  0  0  0  0  0
    8.5970    2.7810   -2.6840 H   0  0  0  0  0  0  0  0  0  0  0  0
  1 35  1  0  0  0  0
  1 36  1  0  0  0  0
  1 37  1  0  0  0  0
  1  2  1  0  0  0  0
  2 38  1  0  0  0  0
  2  3  1  0  0  0  0
  3 39  1  0  0  0  0
  3  4  1  0  0  0  0
  4  5  2  0  0  0  0
  5 40  1  0  0  0  0
  5  6  1  0  0  0  0
  6 41  1  0  0  0  0
  6  7  2  0  0  0  0
  7  8  1  0  0  0  0
  8 42  1  0  0  0  0
  8  9  2  0  0  0  0
  9 10  1  0  0  0  0
 10 11  1  0  0  0  0
 11 43  1  0  0  0  0
 11 44  1  0  0  0  0
 11 12  1  0  0  0  0
 12 13  2  0  0  0  0
 13 45  1  0  0  0  0
 13 14  1  0  0  0  0
 14 46  1  0  0  0  0
 14 15  2  0  0  0  0
 15 16  1  0  0  0  0
 16 17  1  0  0  0  0
 17 18  1  0  0  0  0
 18 47  1  0  0  0  0
 18 48  1  0  0  0  0
 18 49  1  0  0  0  0
 17 19  1  0  0  0  0
 19 50  1  0  0  0  0
 19 51  1  0  0  0  0
 19 52  1  0  0  0  0
 17 20  1  0  0  0  0
 20 53  1  0  0  0  0
 20 54  1  0  0  0  0
 20 55  1  0  0  0  0
 15 21  1  0  0  0  0
 21 56  1  0  0  0  0
 21 22  2  0  0  0  0
 22 12  1  0  0  0  0
 22 57  1  0  0  0  0
  9 23  1  0  0  0  0
 23 58  1  0  0  0  0
 23 24  2  0  0  0  0
 24 59  1  0  0  0  0
 24 25  1  0  0  0  0
 25  7  1  0  0  0  0
 25 26  2  0  0  0  0
 26  4  1  0  0  0  0
 26 60  1  0  0  0  0
  3 27  1  0  0  0  0
 27 28  1  0  0  0  0
 28 61  1  0  0  0  0
 28 29  2  0  0  0  0
 29 62  1  0  0  0  0
 29 30  1  0  0  0  0
 30 31  2  0  0  0  0
 31 27  1  0  0  0  0
 31 63  1  0  0  0  0
  2 32  1  0  0  0  0
 32 33  1  0  0  0  0
 33 64  1  0  0  0  0
 33 65  1  0  0  0  0
 33 66  1  0  0  0  0
 32 34  1  0  0  0  0
 34 67  1  0  0  0  0
 34 68  1  0  0  0  0
 34 69  1  0  0  0  0
M  END
>  <LOGBIO>
6.2400

>  <PRED_LOGBIO>
6.6300

>  <XV_RES>
-0.4010

>  <WHL_TMPL>
3

>  <ANCH>
32-33;50-48

$$$$
ROW2
  -MTS-   01071501063D 0   0.00000     0.00000     0

 70 75  0  0  0  0  0  0  0  0999 V2000
    9.2520    9.2540    4.9840 O   0  5  0  0  0  0  0  0  0  0  0  0
    8.7260    9.1880    3.7970 N   0  3  0  0  0  0  0  0  0  0  0  0
    9.2610    9.7820    2.8460 O   0  0  0  0  0  0  0  0  0  0  0  0
    7.5430    8.4400    3.5880 C   0  0  0  0  0  0  0  0  0  0  0  0
    6.2930    9.0550    3.7250 C   0  0  0  0  0  0  0  0  0  0  0  0
    5.1230    8.3150    3.5180 C   0  0  0  0  0  0  0  0  0  0  0  0
    5.2030    6.9600    3.1740 C   0  0  0  0  0  0  0  0  0  0  0  0
    4.1960    6.0010    2.9140 N   0  0  0  0  0  0  0  0  0  0  0  0
    4.8140    4.7650    2.6090 C   0  0  0  0  0  0  0  0  0  0  0  0
    4.3130    3.5000    2.2790 C   0  0  0  0  0  0  0  0  0  0  0  0
    5.1680    2.4970    2.0370 N   0  0  0  0  0  0  0  0  0  0  0  0
    6.4920    2.6900    2.1070 C   0  0  0  0  0  0  0  0  0  0  0  0
    7.4250    1.5360    1.8270 C   0  0  0  0  0  0  0  0  0  0  0  0
    7.7490    1.5040    0.3940 N   0  0  0  0  0  0  0  0  0  0  0  0
    8.9460    2.3190    0.1430 C   0  0  0  0  0  0  0  0  0  0  0  0
    9.4140    2.1850   -1.3180 C   0  0  0  0  0  0  0  0  0  0  0  0
    9.6210    0.8150   -1.6740 O   0  0  0  0  0  0  0  0  0  0  0  0
    8.4380    0.0330   -1.4890 C   0  0  0  0  0  0  0  0  0  0  0  0
    7.9470    0.1110   -0.0330 C   0  0  0  0  0  0  0  0  0  0  0  0
    7.0030    3.8880    2.4200 N   0  0  0  0  0  0  0  0  0  0  0  0
    6.2030    4.9330    2.6730 C   0  0  0  0  0  0  0  0  0  0  0  0
    6.4530    6.3460    3.0370 C   0  0  0  0  0  0  0  0  0  0  0  0
    7.6230    7.0860    3.2440 C   0  0  0  0  0  0  0  0  0  0  0  0
    2.9170    3.2830    2.2020 N   0  0  0  0  0  0  0  0  0  0  0  0
    2.0670    3.2490    3.4010 C   0  0  0  0  0  0  0  0  0  0  0  0
    1.1180    2.0370    3.3820 C   0  0  0  0  0  0  0  0  0  0  0  0
    0.3700    1.9510    2.1190 N   0  0  0  0  0  0  0  0  0  0  0  0
   -0.9960    1.6160    1.6910 C   0  0  0  0  0  0  0  0  0  0  0  0
   -1.4020    0.2710    2.2910 C   0  0  0  0  0  0  0  0  0  0  0  0
   -2.8050   -0.0730    1.8520 C   0  0  0  0  0  0  0  0  0  0  0  0
   -3.9000    0.3360    2.6220 C   0  0  0  0  0  0  0  0  0  0  0  0
   -5.2010    0.0170    2.2140 C   0  0  0  0  0  0  0  0  0  0  0  0
   -5.4060   -0.7120    1.0360 C   0  0  0  0  0  0  0  0  0  0  0  0
   -6.6610   -1.0200    0.6430 F   0  0  0  0  0  0  0  0  0  0  0  0
   -4.3110   -1.1210    0.2660 C   0  0  0  0  0  0  0  0  0  0  0  0
   -4.5090   -1.8240   -0.8690 F   0  0  0  0  0  0  0  0  0  0  0  0
   -3.0100   -0.8020    0.6740 C   0  0  0  0  0  0  0  0  0  0  0  0
    1.2790    1.8690    0.9670 C   0  0  0  0  0  0  0  0  0  0  0  0
    2.2310    3.0780    0.9180 C   0  0  0  0  0  0  0  0  0  0  0  0
    3.8590    8.9370    3.6570 N   0  3  0  0  0  0  0  0  0  0  0  0
    3.3210    9.4750    2.6750 O   0  0  0  0  0  0  0  0  0  0  0  0
    3.2610    8.9440    4.8110 O   0  5  0  0  0  0  0  0  0  0  0  0
    6.2310   10.1000    3.9900 H   0  0  0  0  0  0  0  0  0  0  0  0
    3.2000    6.1700    2.9420 H   0  0  0  0  0  0  0  0  0  0  0  0
    6.9430    0.6030    2.1110 H   0  0  0  0  0  0  0  0  0  0  0  0
    8.3400    1.6620    2.4030 H   0  0  0  0  0  0  0  0  0  0  0  0
    9.7450    2.0030    0.8100 H   0  0  0  0  0  0  0  0  0  0  0  0
    8.7250    3.3620    0.3590 H   0  0  0  0  0  0  0  0  0  0  0  0
    8.6680    2.6220   -1.9780 H   0  0  0  0  0  0  0  0  0  0  0  0
   10.3400    2.7390   -1.4540 H   0  0  0  0  0  0  0  0  0  0  0  0
    7.6570    0.3920   -2.1550 H   0  0  0  0  0  0  0  0  0  0  0  0
    8.6470   -1.0040   -1.7460 H   0  0  0  0  0  0  0  0  0  0  0  0
    8.6730   -0.3680    0.6200 H   0  0  0  0  0  0  0  0  0  0  0  0
    7.0100   -0.4340    0.0620 H   0  0  0  0  0  0  0  0  0  0  0  0
    8.5870    6.6110    3.1380 H   0  0  0  0  0  0  0  0  0  0  0  0
    1.4360    4.1340    3.3550 H   0  0  0  0  0  0  0  0  0  0  0  0
    2.7030    3.1640    4.2800 H   0  0  0  0  0  0  0  0  0  0  0  0
    0.3810    2.2140    4.1620 H   0  0  0  0  0  0  0  0  0  0  0  0
    1.7200    1.1380    3.4940 H   0  0  0  0  0  0  0  0  0  0  0  0
   -1.0310    1.5540    0.6050 H   0  0  0  0  0  0  0  0  0  0  0  0
   -1.6830    2.3880    2.0320 H   0  0  0  0  0  0  0  0  0  0  0  0
   -1.3670    0.3330    3.3770 H   0  0  0  0  0  0  0  0  0  0  0  0
   -0.7150   -0.5010    1.9500 H   0  0  0  0  0  0  0  0  0  0  0  0
   -3.7420    0.8980    3.5300 H   0  0  0  0  0  0  0  0  0  0  0  0
   -6.0460    0.3330    2.8080 H   0  0  0  0  0  0  0  0  0  0  0  0
   -2.1660   -1.1180    0.0800 H   0  0  0  0  0  0  0  0  0  0  0  0
    0.6550    1.9340    0.0780 H   0  0  0  0  0  0  0  0  0  0  0  0
    1.8830    0.9690    1.0590 H   0  0  0  0  0  0  0  0  0  0  0  0
    1.6040    3.9540    0.7640 H   0  0  0  0  0  0  0  0  0  0  0  0
    2.9760    2.8870    0.1490 H   0  0  0  0  0  0  0  0  0  0  0  0
  1  2  1  0  0  0  0
  2  3  2  0  0  0  0
  2  4  1  0  0  0  0
  4  5  2  0  0  0  0
  5 43  1  0  0  0  0
  5  6  1  0  0  0  0
  6  7  2  0  0  0  0
  7  8  1  0  0  0  0
  8 44  1  0  0  0  0
  8  9  1  0  0  0  0
  9 10  2  0  0  0  0
 10 11  1  0  0  0  0
 11 12  2  0  0  0  0
 12 13  1  0  0  0  0
 13 45  1  0  0  0  0
 13 46  1  0  0  0  0
 13 14  1  0  0  0  0
 14 15  1  0  0  0  0
 15 47  1  0  0  0  0
 15 48  1  0  0  0  0
 15 16  1  0  0  0  0
 16 49  1  0  0  0  0
 16 50  1  0  0  0  0
 16 17  1  0  0  0  0
 17 18  1  0  0  0  0
 18 51  1  0  0  0  0
 18 52  1  0  0  0  0
 18 19  1  0  0  0  0
 19 14  1  0  0  0  0
 19 53  1  0  0  0  0
 19 54  1  0  0  0  0
 12 20  1  0  0  0  0
 20 21  2  0  0  0  0
 21  9  1  0  0  0  0
 21 22  1  0  0  0  0
 22  7  1  0  0  0  0
 22 23  2  0  0  0  0
 23  4  1  0  0  0  0
 23 55  1  0  0  0  0
 10 24  1  0  0  0  0
 24 25  1  0  0  0  0
 25 56  1  0  0  0  0
 25 57  1  0  0  0  0
 25 26  1  0  0  0  0
 26 58  1  0  0  0  0
 26 59  1  0  0  0  0
 26 27  1  0  0  0  0
 27 28  1  0  0  0  0
 28 60  1  0  0  0  0
 28 61  1  0  0  0  0
 28 29  1  0  0  0  0
 29 62  1  0  0  0  0
 29 63  1  0  0  0  0
 29 30  1  0  0  0  0
 30 31  2  0  0  0  0
 31 64  1  0  0  0  0
 31 32  1  0  0  0  0
 32 65  1  0  0  0  0
 32 33  2  0  0  0  0
 33 34  1  0  0  0  0
 33 35  1  0  0  0  0
 35 36  1  0  0  0  0
 35 37  2  0  0  0  0
 37 30  1  0  0  0  0
 37 66  1  0  0  0  0
 27 38  1  0  0  0  0
 38 67  1  0  0  0  0
 38 68  1  0  0  0  0
 38 39  1  0  0  0  0
 39 24  1  0  0  0  0
 39 69  1  0  0  0  0
 39 70  1  0  0  0  0
  6 40  1  0  0  0  0
 40 41  2  0  0  0  0
 40 42  1  0  0  0  0
M  CHG  4   1  -1   2   1  40   1  42  -1
M  END
>  <LOGBIO>
4.3700

>  <PRED_LOGBIO>
5.5200

>  <XV_RES>
-1.4350

>  <WHL_TMPL>
2

>  <ANCH>
39-42;62-44

$$$$
ROW3
  -MTS-   01071501063D 0   0.00000     0.00000     0

 46 50  0  0  1  0  0  0  0  0999 V2000
    2.3930    6.9480    6.3090 C   0  0  0  0  0  0  0  0  0  0  0  0
    2.0390    5.7240    5.4980 C   0  0  0  0  0  0  0  0  0  0  0  0
    2.9070    4.9980    4.6750 N   0  0  0  0  0  0  0  0  0  0  0  0
    2.2250    4.0020    4.1410 C   0  0  0  0  0  0  0  0  0  0  0  0
    2.6110    2.9220    3.2050 C   0  0  0  0  0  0  0  0  0  0  0  0
    3.9210    2.9420    2.8040 N   0  0  0  0  0  0  0  0  0  0  0  0
    4.4210    1.6340    2.3560 C   0  0  1  0  0  0  0  0  0  0  0  0
    3.4830    1.0210    1.2990 C   0  0  0  0  0  0  0  0  0  0  0  0
    2.0550    0.9140    1.8670 C   0  0  0  0  0  0  0  0  0  0  0  0
    1.6910    2.0260    2.8210 C   0  0  0  0  0  0  0  0  0  0  0  0
    0.3110    2.1390    3.3430 C   0  0  0  0  0  0  0  0  0  0  0  0
    0.0090    3.1340    4.1890 C   0  0  0  0  0  0  0  0  0  0  0  0
    0.9340    4.0600    4.5940 N   0  0  0  0  0  0  0  0  0  0  0  0
    0.8360    5.1370    5.4360 C   0  0  0  0  0  0  0  0  0  0  0  0
   -0.4080    5.5820    6.1670 C   0  0  0  0  0  0  0  0  0  0  0  0
   -0.6480    1.2360    2.9660 N   0  0  0  0  0  0  0  0  0  0  0  0
   -1.3580    0.4000    3.7870 C   0  0  0  0  0  0  0  0  0  0  0  0
   -2.1870   -0.3190    3.0540 N   0  0  0  0  0  0  0  0  0  0  0  0
   -2.0380    0.0350    1.7080 C   0  0  0  0  0  0  0  0  0  0  0  0
   -1.1140    0.9740    1.6180 N   0  0  0  0  0  0  0  0  0  0  0  0
    5.8120    1.7810    1.7880 C   0  0  0  0  0  0  0  0  0  0  0  0
    6.2640    0.8940    0.8040 C   0  0  0  0  0  0  0  0  0  0  0  0
    7.5550    1.0300    0.2780 C   0  0  0  0  0  0  0  0  0  0  0  0
    8.3930    2.0540    0.7360 C   0  0  0  0  0  0  0  0  0  0  0  0
    7.9410    2.9410    1.7200 C   0  0  0  0  0  0  0  0  0  0  0  0
    6.6510    2.8050    2.2460 C   0  0  0  0  0  0  0  0  0  0  0  0
    1.7680    6.9870    7.1990 H   0  0  0  0  0  0  0  0  0  0  0  0
    2.2260    7.8400    5.7100 H   0  0  0  0  0  0  0  0  0  0  0  0
    3.4390    6.8980    6.6030 H   0  0  0  0  0  0  0  0  0  0  0  0
    4.0290    3.6120    2.0570 H   0  0  0  0  0  0  0  0  0  0  0  0
    4.5140    0.9600    3.2060 H   0  0  0  0  0  0  0  0  0  0  0  0
    3.4740    1.6520    0.4130 H   0  0  0  0  0  0  0  0  0  0  0  0
    3.8410    0.0300    1.0280 H   0  0  0  0  0  0  0  0  0  0  0  0
    1.9440   -0.0420    2.3750 H   0  0  0  0  0  0  0  0  0  0  0  0
    1.3440    0.9040    1.0430 H   0  0  0  0  0  0  0  0  0  0  0  0
   -1.0000    3.2080    4.5640 H   0  0  0  0  0  0  0  0  0  0  0  0
   -0.3790    6.6610    6.3080 H   0  0  0  0  0  0  0  0  0  0  0  0
   -0.4550    5.0910    7.1360 H   0  0  0  0  0  0  0  0  0  0  0  0
   -1.2860    5.3170    5.5820 H   0  0  0  0  0  0  0  0  0  0  0  0
   -1.2560    0.3400    4.8600 H   0  0  0  0  0  0  0  0  0  0  0  0
   -2.5870   -0.3890    0.8800 H   0  0  0  0  0  0  0  0  0  0  0  0
    5.6170    0.1050    0.4500 H   0  0  0  0  0  0  0  0  0  0  0  0
    7.9040    0.3450   -0.4810 H   0  0  0  0  0  0  0  0  0  0  0  0
    9.3880    2.1590    0.3300 H   0  0  0  0  0  0  0  0  0  0  0  0
    8.5880    3.7300    2.0730 H   0  0  0  0  0  0  0  0  0  0  0  0
    6.3020    3.4900    3.0050 H   0  0  0  0  0  0  0  0  0  0  0  0
  1 27  1  0  0  0  0
  1 28  1  0  0  0  0
  1 29  1  0  0  0  0
  1  2  1  0  0  0  0
  2  3  1  0  0  0  0
  3  4  2  0  0  0  0
  4  5  1  0  0  0  0
  5  6  1  0  0  0  0
  6 30  1  0  0  0  0
  6  7  1  0  0  0  0
  7 31  1  0  0  0  0
  7  8  1  0  0  0  0
  8 32  1  0  0  0  0
  8 33  1  0  0  0  0
  8  9  1  0  0  0  0
  9 34  1  0  0  0  0
  9 35  1  0  0  0  0
  9 10  1  0  0  0  0
 10  5  2  0  0  0  0
 10 11  1  0  0  0  0
 11 12  2  0  0  0  0
 12 36  1  0  0  0  0
 12 13  1  0  0  0  0
 13  4  1  0  0  0  0
 13 14  1  0  0  0  0
 14  2  2  0  0  0  0
 14 15  1  0  0  0  0
 15 37  1  0  0  0  0
 15 38  1  0  0  0  0
 15 39  1  0  0  0  0
 11 16  1  0  0  0  0
 16 17  1  0  0  0  0
 17 40  1  0  0  0  0
 17 18  2  0  0  0  0
 18 19  1  0  0  0  0
 19 41  1  0  0  0  0
 19 20  2  0  0  0  0
 20 16  1  0  0  0  0
  7 21  1  0  0  0  0
 21 22  2  0  0  0  0
 22 42  1  0  0  0  0
 22 23  1  0  0  0  0
 23 43  1  0  0  0  0
 23 24  2  0  0  0  0
 24 44  1  0  0  0  0
 24 25  1  0  0  0  0
 25 45  1  0  0  0  0
 25 26  2  0  0  0  0
 26 21  1  0  0  0  0
 26 46  1  0  0  0  0
M  END
>  <LOGBIO>
5.5900

>  <PRED_LOGBIO>
5.3700

>  <XV_RES>
0.3270

>  <WHL_TMPL>
1

>  <ANCH>
43-52;36-37

$$$$
ROW4
  -MTS-   01071501063D 0   0.00000     0.00000     0

 52 55  0  0  0  0  0  0  0  0999 V2000
   -3.7280    3.7960    1.9480 C   0  0  0  0  0  0  0  0  0  0  0  0
   -4.2030    2.3640    1.9960 C   0  0  0  0  0  0  0  0  0  0  0  0
   -5.5030    2.0440    1.5880 C   0  0  0  0  0  0  0  0  0  0  0  0
   -5.9440    0.7160    1.6330 C   0  0  0  0  0  0  0  0  0  0  0  0
   -5.0850   -0.2920    2.0850 C   0  0  0  0  0  0  0  0  0  0  0  0
   -3.7840    0.0280    2.4930 C   0  0  0  0  0  0  0  0  0  0  0  0
   -2.8570   -1.0600    2.9800 C   0  0  0  0  0  0  0  0  0  0  0  0
   -3.3430    1.3560    2.4490 C   0  0  0  0  0  0  0  0  0  0  0  0
   -1.9410    1.7010    2.8890 C   0  0  0  0  0  0  0  0  0  0  0  0
   -0.9960    1.6160    1.6910 N   0  0  0  0  0  0  0  0  0  0  0  0
    0.3370    1.8890    1.8490 C   0  0  0  0  0  0  0  0  0  0  0  0
    1.1940    0.9080    2.1640 C   0  0  0  0  0  0  0  0  0  0  0  0
    2.6270    1.2400    2.3280 C   0  0  0  0  0  0  0  0  0  0  0  0
    3.0460    2.5020    2.1610 C   0  0  0  0  0  0  0  0  0  0  0  0
    2.1790    3.5130    1.8380 N   0  0  0  0  0  0  0  0  0  0  0  0
    2.3890    4.8500    1.6250 C   0  0  0  0  0  0  0  0  0  0  0  0
    3.7180    5.5630    1.7010 C   0  0  0  0  0  0  0  0  0  0  0  0
    1.2080    5.4130    1.3360 C   0  0  0  0  0  0  0  0  0  0  0  0
    0.9670    6.8720    1.0290 C   0  0  0  0  0  0  0  0  0  0  0  0
    0.2380    4.4040    1.3700 N   0  0  0  0  0  0  0  0  0  0  0  0
    0.8410    3.2690    1.6740 C   0  0  0  0  0  0  0  0  0  0  0  0
    3.5980    0.1790    2.6750 C   0  0  0  0  0  0  0  0  0  0  0  0
    4.6260   -0.1070    1.8660 C   0  0  0  0  0  0  0  0  0  0  0  0
    5.5190   -1.0920    2.1990 N   0  0  0  0  0  0  0  0  0  0  0  0
    5.3690   -1.7720    3.3320 C   0  0  0  0  0  0  0  0  0  0  0  0
    6.1970   -2.6660    3.6120 O   0  0  0  0  0  0  0  0  0  0  0  0
    4.3700   -1.5370    4.1780 N   0  0  0  0  0  0  0  0  0  0  0  0
    3.4620   -0.5980    3.9280 C   0  0  0  0  0  0  0  0  0  0  0  0
    2.5390   -0.3820    4.7120 O   0  0  0  0  0  0  0  0  0  0  0  0
   -4.5730    4.4640    2.1000 H   0  0  0  0  0  0  0  0  0  0  0  0
   -3.2770    3.9970    0.9780 H   0  0  0  0  0  0  0  0  0  0  0  0
   -2.9910    3.9610    2.7310 H   0  0  0  0  0  0  0  0  0  0  0  0
   -6.1660    2.8220    1.2380 H   0  0  0  0  0  0  0  0  0  0  0  0
   -6.9480    0.4690    1.3190 H   0  0  0  0  0  0  0  0  0  0  0  0
   -5.4250   -1.3160    2.1190 H   0  0  0  0  0  0  0  0  0  0  0  0
   -3.1040   -1.9960    2.4850 H   0  0  0  0  0  0  0  0  0  0  0  0
   -2.9700   -1.1770    4.0560 H   0  0  0  0  0  0  0  0  0  0  0  0
   -1.8280   -0.7890    2.7510 H   0  0  0  0  0  0  0  0  0  0  0  0
   -1.6320    0.9270    3.5880 H   0  0  0  0  0  0  0  0  0  0  0  0
   -1.9340    2.7230    3.2620 H   0  0  0  0  0  0  0  0  0  0  0  0
   -1.3540    1.3590    0.7820 H   0  0  0  0  0  0  0  0  0  0  0  0
    0.8450   -0.1060    2.2970 H   0  0  0  0  0  0  0  0  0  0  0  0
    4.0950    2.7280    2.2830 H   0  0  0  0  0  0  0  0  0  0  0  0
    3.5590    6.5930    2.0140 H   0  0  0  0  0  0  0  0  0  0  0  0
    4.1930    5.5510    0.7230 H   0  0  0  0  0  0  0  0  0  0  0  0
    4.3590    5.0600    2.4220 H   0  0  0  0  0  0  0  0  0  0  0  0
    1.8530    7.2950    0.5620 H   0  0  0  0  0  0  0  0  0  0  0  0
    0.7520    7.4060    1.9530 H   0  0  0  0  0  0  0  0  0  0  0  0
    0.1200    6.9640    0.3520 H   0  0  0  0  0  0  0  0  0  0  0  0
    4.7530    0.4420    0.9450 H   0  0  0  0  0  0  0  0  0  0  0  0
    6.2910   -1.3020    1.5830 H   0  0  0  0  0  0  0  0  0  0  0  0
    4.3000   -2.0810    5.0260 H   0  0  0  0  0  0  0  0  0  0  0  0
  1 30  1  0  0  0  0
  1 31  1  0  0  0  0
  1 32  1  0  0  0  0
  1  2  1  0  0  0  0
  2  3  2  0  0  0  0
  3 33  1  0  0  0  0
  3  4  1  0  0  0  0
  4 34  1  0  0  0  0
  4  5  2  0  0  0  0
  5 35  1  0  0  0  0
  5  6  1  0  0  0  0
  6  7  1  0  0  0  0
  7 36  1  0  0  0  0
  7 37  1  0  0  0  0
  7 38  1  0  0  0  0
  6  8  2  0  0  0  0
  8  2  1  0  0  0  0
  8  9  1  0  0  0  0
  9 39  1  0  0  0  0
  9 40  1  0  0  0  0
  9 10  1  0  0  0  0
 10 41  1  0  0  0  0
 10 11  1  0  0  0  0
 11 12  2  0  0  0  0
 12 42  1  0  0  0  0
 12 13  1  0  0  0  0
 13 14  2  0  0  0  0
 14 43  1  0  0  0  0
 14 15  1  0  0  0  0
 15 16  1  0  0  0  0
 16 17  1  0  0  0  0
 17 44  1  0  0  0  0
 17 45  1  0  0  0  0
 17 46  1  0  0  0  0
 16 18  2  0  0  0  0
 18 19  1  0  0  0  0
 19 47  1  0  0  0  0
 19 48  1  0  0  0  0
 19 49  1  0  0  0  0
 18 20  1  0  0  0  0
 20 21  2  0  0  0  0
 21 11  1  0  0  0  0
 21 15  1  0  0  0  0
 13 22  1  0  0  0  0
 22 23  2  0  0  0  0
 23 50  1  0  0  0  0
 23 24  1  0  0  0  0
 24 51  1  0  0  0  0
 24 25  1  0  0  0  0
 25 26  2  0  0  0  0
 25 27  1  0  0  0  0
 27 52  1  0  0  0  0
 27 28  1  0  0  0  0
 28 22  1  0  0  0  0
 28 29  2  0  0  0  0
M  END
>  <LOGBIO>
5.5900

>  <PRED_LOGBIO>
5.3300

>  <XV_RES>
0.2880

>  <WHL_TMPL>
2

>  <ANCH>
50-53;18-17

$$$$
ROW5
  -MTS-   01071501063D 0   0.00000     0.00000     0

 52 55  0  0  0  0  0  0  0  0999 V2000
    1.5450   -1.4660    1.8100 C   0  0  0  0  0  0  0  0  0  0  0  0
    0.7150   -2.6980    1.5380 C   0  0  0  0  0  0  0  0  0  0  0  0
    0.9810   -3.8870    2.2270 C   0  0  0  0  0  0  0  0  0  0  0  0
    0.2110   -5.0290    1.9740 C   0  0  0  0  0  0  0  0  0  0  0  0
   -0.8240   -4.9820    1.0330 C   0  0  0  0  0  0  0  0  0  0  0  0
   -1.0900   -3.7920    0.3450 C   0  0  0  0  0  0  0  0  0  0  0  0
   -2.2070   -3.7410   -0.6700 C   0  0  0  0  0  0  0  0  0  0  0  0
   -0.3200   -2.6500    0.5970 C   0  0  0  0  0  0  0  0  0  0  0  0
   -0.6070   -1.3670   -0.1460 C   0  0  0  0  0  0  0  0  0  0  0  0
   -1.5870   -0.5730    0.6090 N   0  0  0  0  0  0  0  0  0  0  0  0
   -1.8470    0.5910   -0.0650 C   0  0  0  0  0  0  0  0  0  0  0  0
   -2.8370    0.6420   -0.9670 C   0  0  0  0  0  0  0  0  0  0  0  0
   -3.0890    1.9170   -1.6750 C   0  0  0  0  0  0  0  0  0  0  0  0
   -2.3340    2.9920   -1.4100 C   0  0  0  0  0  0  0  0  0  0  0  0
   -1.3200    2.9520   -0.4910 N   0  0  0  0  0  0  0  0  0  0  0  0
   -0.4400    3.9150   -0.0720 C   0  0  0  0  0  0  0  0  0  0  0  0
   -0.3850    5.3410   -0.5650 C   0  0  0  0  0  0  0  0  0  0  0  0
    0.3630    3.3690    0.8510 C   0  0  0  0  0  0  0  0  0  0  0  0
    1.5100    3.9250    1.6610 C   0  0  0  0  0  0  0  0  0  0  0  0
   -0.0240    2.0330    1.0120 N   0  0  0  0  0  0  0  0  0  0  0  0
   -1.0370    1.8010    0.1980 C   0  0  0  0  0  0  0  0  0  0  0  0
   -4.0950    1.9990   -2.6010 N   0  0  0  0  0  0  0  0  0  0  0  0
   -5.4850    2.3770   -2.3100 C   0  0  0  0  0  0  0  0  0  0  0  0
   -6.1720    2.3080   -3.6870 C   0  0  0  0  0  0  0  0  0  0  0  0
   -5.0880    1.9000   -4.5920 N   0  0  0  0  0  0  0  0  0  0  0  0
   -3.9620    1.7490   -3.9010 C   0  0  0  0  0  0  0  0  0  0  0  0
   -2.8790    1.4060   -4.4240 O   0  0  0  0  0  0  0  0  0  0  0  0
    1.5960   -0.8570    0.9100 H   0  0  0  0  0  0  0  0  0  0  0  0
    1.0880   -0.8910    2.6120 H   0  0  0  0  0  0  0  0  0  0  0  0
    2.5500   -1.7640    2.1040 H   0  0  0  0  0  0  0  0  0  0  0  0
    1.7800   -3.9240    2.9530 H   0  0  0  0  0  0  0  0  0  0  0  0
    0.4170   -5.9470    2.5060 H   0  0  0  0  0  0  0  0  0  0  0  0
   -1.4180   -5.8630    0.8390 H   0  0  0  0  0  0  0  0  0  0  0  0
   -2.6190   -2.7340   -0.7060 H   0  0  0  0  0  0  0  0  0  0  0  0
   -1.8180   -4.0080   -1.6510 H   0  0  0  0  0  0  0  0  0  0  0  0
   -2.9880   -4.4420   -0.3860 H   0  0  0  0  0  0  0  0  0  0  0  0
   -1.0090   -1.6000   -1.1290 H   0  0  0  0  0  0  0  0  0  0  0  0
    0.3140   -0.7980   -0.2550 H   0  0  0  0  0  0  0  0  0  0  0  0
   -1.2140   -0.3570    1.5220 H   0  0  0  0  0  0  0  0  0  0  0  0
   -3.4400   -0.2300   -1.1730 H   0  0  0  0  0  0  0  0  0  0  0  0
   -2.5310    3.9150   -1.9360 H   0  0  0  0  0  0  0  0  0  0  0  0
    0.6380    5.7060   -0.5060 H   0  0  0  0  0  0  0  0  0  0  0  0
   -1.0280    5.9630    0.0530 H   0  0  0  0  0  0  0  0  0  0  0  0
   -0.7250    5.3820   -1.5980 H   0  0  0  0  0  0  0  0  0  0  0  0
    2.3180    4.2150    0.9940 H   0  0  0  0  0  0  0  0  0  0  0  0
    1.8660    3.1660    2.3540 H   0  0  0  0  0  0  0  0  0  0  0  0
    1.1700    4.7950    2.2190 H   0  0  0  0  0  0  0  0  0  0  0  0
   -5.9430    1.6880   -1.6040 H   0  0  0  0  0  0  0  0  0  0  0  0
   -5.5440    3.3780   -1.8880 H   0  0  0  0  0  0  0  0  0  0  0  0
   -6.9830    1.5830   -3.6890 H   0  0  0  0  0  0  0  0  0  0  0  0
   -6.5830    3.2740   -3.9730 H   0  0  0  0  0  0  0  0  0  0  0  0
   -5.1840    1.7550   -5.5870 H   0  0  0  0  0  0  0  0  0  0  0  0
  1 28  1  0  0  0  0
  1 29  1  0  0  0  0
  1 30  1  0  0  0  0
  1  2  1  0  0  0  0
  2  3  2  0  0  0  0
  3 31  1  0  0  0  0
  3  4  1  0  0  0  0
  4 32  1  0  0  0  0
  4  5  2  0  0  0  0
  5 33  1  0  0  0  0
  5  6  1  0  0  0  0
  6  7  1  0  0  0  0
  7 34  1  0  0  0  0
  7 35  1  0  0  0  0
  7 36  1  0  0  0  0
  6  8  2  0  0  0  0
  8  2  1  0  0  0  0
  8  9  1  0  0  0  0
  9 37  1  0  0  0  0
  9 38  1  0  0  0  0
  9 10  1  0  0  0  0
 10 39  1  0  0  0  0
 10 11  1  0  0  0  0
 11 12  2  0  0  0  0
 12 40  1  0  0  0  0
 12 13  1  0  0  0  0
 13 14  2  0  0  0  0
 14 41  1  0  0  0  0
 14 15  1  0  0  0  0
 15 16  1  0  0  0  0
 16 17  1  0  0  0  0
 17 42  1  0  0  0  0
 17 43  1  0  0  0  0
 17 44  1  0  0  0  0
 16 18  2  0  0  0  0
 18 19  1  0  0  0  0
 19 45  1  0  0  0  0
 19 46  1  0  0  0  0
 19 47  1  0  0  0  0
 18 20  1  0  0  0  0
 20 21  2  0  0  0  0
 21 11  1  0  0  0  0
 21 15  1  0  0  0  0
 13 22  1  0  0  0  0
 22 23  1  0  0  0  0
 23 48  1  0  0  0  0
 23 49  1  0  0  0  0
 23 24  1  0  0  0  0
 24 50  1  0  0  0  0
 24 51  1  0  0  0  0
 24 25  1  0  0  0  0
 25 52  1  0  0  0  0
 25 26  1  0  0  0  0
 26 22  1  0  0  0  0
 26 27  2  0  0  0  0
M  END
>  <LOGBIO>
5.1900

>  <PRED_LOGBIO>
4.8300

>  <XV_RES>
0.3790

>  <WHL_TMPL>
1

>  <ANCH>
21-29;26-24

$$$$
ROW6
  -MTS-   01071501063D 0   0.00000     0.00000     0

 76 80  0  0  0  0  0  0  0  0999 V2000
    5.7680    1.4930    1.0370 F   0  0  0  0  0  0  0  0  0  0  0  0
    5.1310    2.5930    1.4270 C   0  0  0  0  0  0  0  0  0  0  0  0
    5.7220    3.0860    2.5120 F   0  0  0  0  0  0  0  0  0  0  0  0
    5.1690    3.4970    0.4520 F   0  0  0  0  0  0  0  0  0  0  0  0
    3.6940    2.2570    1.7460 C   0  0  0  0  0  0  0  0  0  0  0  0
    2.6930    3.2200    1.5670 C   0  0  0  0  0  0  0  0  0  0  0  0
    1.3610    2.9080    1.8620 C   0  0  0  0  0  0  0  0  0  0  0  0
    1.0290    1.6330    2.3370 C   0  0  0  0  0  0  0  0  0  0  0  0
    2.0290    0.6700    2.5150 C   0  0  0  0  0  0  0  0  0  0  0  0
    3.3620    0.9820    2.2200 C   0  0  0  0  0  0  0  0  0  0  0  0
   -0.3180    1.3180    2.6350 N   0  0  0  0  0  0  0  0  0  0  0  0
   -1.3890    2.1480    2.4370 C   0  0  0  0  0  0  0  0  0  0  0  0
   -2.5060    1.5220    2.8320 C   0  0  0  0  0  0  0  0  0  0  0  0
   -2.0870    0.1870    3.3160 C   0  0  0  0  0  0  0  0  0  0  0  0
   -2.9810   -0.8980    3.8680 C   0  0  0  0  0  0  0  0  0  0  0  0
   -3.1080   -0.7350    5.3230 N   0  0  0  0  0  0  0  0  0  0  0  0
   -4.2560    0.1340    5.6210 C   0  0  0  0  0  0  0  0  0  0  0  0
   -4.4240    0.3450    7.1370 C   0  0  0  0  0  0  0  0  0  0  0  0
   -4.5240   -0.9980    7.8830 C   0  0  0  0  0  0  0  0  0  0  0  0
   -3.3820   -1.9490    7.4830 C   0  0  0  0  0  0  0  0  0  0  0  0
   -3.2650   -2.0550    5.9520 C   0  0  0  0  0  0  0  0  0  0  0  0
   -4.5000   -0.7680    9.3350 N   0  0  0  0  0  0  0  0  0  0  0  0
   -5.6380   -0.5750    9.9960 C   0  0  0  0  0  0  0  0  0  0  0  0
   -6.7270   -0.5890    9.3840 O   0  0  0  0  0  0  0  0  0  0  0  0
   -5.6160   -0.3670   11.3100 N   0  0  0  0  0  0  0  0  0  0  0  0
   -6.8730   -0.1530   12.0410 C   0  0  0  0  0  0  0  0  0  0  0  0
   -6.5700    0.0600   13.5230 C   0  0  0  0  0  0  0  0  0  0  0  0
   -7.8270    0.2730   14.2550 N   0  0  0  0  0  0  0  0  0  0  0  0
   -8.3510   -1.0200   14.7160 C   0  0  0  0  0  0  0  0  0  0  0  0
   -9.5820   -0.8290   15.6230 C   0  0  0  0  0  0  0  0  0  0  0  0
   -9.2920    0.0460   16.7160 O   0  0  0  0  0  0  0  0  0  0  0  0
   -8.8410    1.3270   16.2670 C   0  0  0  0  0  0  0  0  0  0  0  0
   -7.5910    1.1910   15.3790 C   0  0  0  0  0  0  0  0  0  0  0  0
   -7.5750    1.0640   11.4900 C   0  0  0  0  0  0  0  0  0  0  0  0
   -8.4850    0.9300   10.4350 C   0  0  0  0  0  0  0  0  0  0  0  0
   -9.1360    2.0600    9.9240 C   0  0  0  0  0  0  0  0  0  0  0  0
   -8.8780    3.3230   10.4690 C   0  0  0  0  0  0  0  0  0  0  0  0
   -7.9680    3.4570   11.5250 C   0  0  0  0  0  0  0  0  0  0  0  0
   -7.3170    2.3280   12.0350 C   0  0  0  0  0  0  0  0  0  0  0  0
   -0.7570    0.1350    3.1680 C   0  0  0  0  0  0  0  0  0  0  0  0
    2.9490    4.2030    1.2010 H   0  0  0  0  0  0  0  0  0  0  0  0
    0.5890    3.6500    1.7230 H   0  0  0  0  0  0  0  0  0  0  0  0
    1.7730   -0.3140    2.8800 H   0  0  0  0  0  0  0  0  0  0  0  0
    4.1340    0.2390    2.3580 H   0  0  0  0  0  0  0  0  0  0  0  0
   -1.3420    3.1470    2.0290 H   0  0  0  0  0  0  0  0  0  0  0  0
   -3.5130    1.9130    2.8030 H   0  0  0  0  0  0  0  0  0  0  0  0
   -2.5470   -1.8710    3.6480 H   0  0  0  0  0  0  0  0  0  0  0  0
   -3.9640   -0.8270    3.4070 H   0  0  0  0  0  0  0  0  0  0  0  0
   -5.1620   -0.3120    5.2140 H   0  0  0  0  0  0  0  0  0  0  0  0
   -4.1170    1.0960    5.1330 H   0  0  0  0  0  0  0  0  0  0  0  0
   -3.5760    0.9100    7.5190 H   0  0  0  0  0  0  0  0  0  0  0  0
   -5.3210    0.9320    7.3230 H   0  0  0  0  0  0  0  0  0  0  0  0
   -5.4850   -1.4650    7.6780 H   0  0  0  0  0  0  0  0  0  0  0  0
   -2.4440   -1.5820    7.8940 H   0  0  0  0  0  0  0  0  0  0  0  0
   -3.5700   -2.9350    7.9010 H   0  0  0  0  0  0  0  0  0  0  0  0
   -4.1530   -2.5430    5.5540 H   0  0  0  0  0  0  0  0  0  0  0  0
   -2.4120   -2.6810    5.6980 H   0  0  0  0  0  0  0  0  0  0  0  0
   -3.6200   -0.7560    9.8290 H   0  0  0  0  0  0  0  0  0  0  0  0
   -4.7350   -0.3550   11.8050 H   0  0  0  0  0  0  0  0  0  0  0  0
   -7.5130   -1.0250   11.9240 H   0  0  0  0  0  0  0  0  0  0  0  0
   -5.9300    0.9320   13.6410 H   0  0  0  0  0  0  0  0  0  0  0  0
   -6.0640   -0.8180   13.9200 H   0  0  0  0  0  0  0  0  0  0  0  0
   -7.5750   -1.5500   15.2650 H   0  0  0  0  0  0  0  0  0  0  0  0
   -8.6250   -1.6270   13.8560 H   0  0  0  0  0  0  0  0  0  0  0  0
  -10.4020   -0.4190   15.0370 H   0  0  0  0  0  0  0  0  0  0  0  0
   -9.9010   -1.7960   16.0070 H   0  0  0  0  0  0  0  0  0  0  0  0
   -9.6340    1.8150   15.7040 H   0  0  0  0  0  0  0  0  0  0  0  0
   -8.6080    1.9500   17.1270 H   0  0  0  0  0  0  0  0  0  0  0  0
   -6.7600    0.8240   15.9770 H   0  0  0  0  0  0  0  0  0  0  0  0
   -7.3130    2.1700   14.9950 H   0  0  0  0  0  0  0  0  0  0  0  0
   -8.6850   -0.0440   10.0140 H   0  0  0  0  0  0  0  0  0  0  0  0
   -9.8380    1.9560    9.1100 H   0  0  0  0  0  0  0  0  0  0  0  0
   -9.3800    4.1940   10.0750 H   0  0  0  0  0  0  0  0  0  0  0  0
   -7.7680    4.4320   11.9450 H   0  0  0  0  0  0  0  0  0  0  0  0
   -6.6150    2.4310   12.8500 H   0  0  0  0  0  0  0  0  0  0  0  0
   -0.1300   -0.7060    3.4270 H   0  0  0  0  0  0  0  0  0  0  0  0
  1  2  1  0  0  0  0
  2  3  1  0  0  0  0
  2  4  1  0  0  0  0
  2  5  1  0  0  0  0
  5  6  2  0  0  0  0
  6 41  1  0  0  0  0
  6  7  1  0  0  0  0
  7 42  1  0  0  0  0
  7  8  2  0  0  0  0
  8  9  1  0  0  0  0
  9 43  1  0  0  0  0
  9 10  2  0  0  0  0
 10  5  1  0  0  0  0
 10 44  1  0  0  0  0
  8 11  1  0  0  0  0
 11 12  1  0  0  0  0
 12 45  1  0  0  0  0
 12 13  2  0  0  0  0
 13 46  1  0  0  0  0
 13 14  1  0  0  0  0
 14 15  1  0  0  0  0
 15 47  1  0  0  0  0
 15 48  1  0  0  0  0
 15 16  1  0  0  0  0
 16 17  1  0  0  0  0
 17 49  1  0  0  0  0
 17 50  1  0  0  0  0
 17 18  1  0  0  0  0
 18 51  1  0  0  0  0
 18 52  1  0  0  0  0
 18 19  1  0  0  0  0
 19 53  1  0  0  0  0
 19 20  1  0  0  0  0
 20 54  1  0  0  0  0
 20 55  1  0  0  0  0
 20 21  1  0  0  0  0
 21 16  1  0  0  0  0
 21 56  1  0  0  0  0
 21 57  1  0  0  0  0
 19 22  1  0  0  0  0
 22 58  1  0  0  0  0
 22 23  1  0  0  0  0
 23 24  2  0  0  0  0
 23 25  1  0  0  0  0
 25 59  1  0  0  0  0
 25 26  1  0  0  0  0
 26 60  1  0  0  0  0
 26 27  1  0  0  0  0
 27 61  1  0  0  0  0
 27 62  1  0  0  0  0
 27 28  1  0  0  0  0
 28 29  1  0  0  0  0
 29 63  1  0  0  0  0
 29 64  1  0  0  0  0
 29 30  1  0  0  0  0
 30 65  1  0  0  0  0
 30 66  1  0  0  0  0
 30 31  1  0  0  0  0
 31 32  1  0  0  0  0
 32 67  1  0  0  0  0
 32 68  1  0  0  0  0
 32 33  1  0  0  0  0
 33 28  1  0  0  0  0
 33 69  1  0  0  0  0
 33 70  1  0  0  0  0
 26 34  1  0  0  0  0
 34 35  2  0  0  0  0
 35 71  1  0  0  0  0
 35 36  1  0  0  0  0
 36 72  1  0  0  0  0
 36 37  2  0  0  0  0
 37 73  1  0  0  0  0
 37 38  1  0  0  0  0
 38 74  1  0  0  0  0
 38 39  2  0  0  0  0
 39 34  1  0  0  0  0
 39 75  1  0  0  0  0
 14 40  2  0  0  0  0
 40 11  1  0  0  0  0
 40 76  1  0  0  0  0
M  END
>  <LOGBIO>
4.7800

>  <PRED_LOGBIO>
5.2000

>  <XV_RES>
-0.6230

>  <WHL_TMPL>
3

>  <ANCH>
37-40;2-1

$$$$
ROW7
  -MTS-   01071501063D 0   0.00000     0.00000     0

 92 98  0  0  0  0  0  0  0  0999 V2000
   17.3620   -1.3110   -3.2780 C   0  0  0  0  0  0  0  0  0  0  0  0
   16.6710   -0.1640   -2.7760 O   0  0  0  0  0  0  0  0  0  0  0  0
   16.9620    0.2550   -1.5270 C   0  0  0  0  0  0  0  0  0  0  0  0
   17.7940   -0.3400   -0.8620 O   0  0  0  0  0  0  0  0  0  0  0  0
   16.2720    1.4370   -0.9630 C   0  0  0  0  0  0  0  0  0  0  0  0
   16.8160    2.7150   -1.1410 C   0  0  0  0  0  0  0  0  0  0  0  0
   16.1630    3.8330   -0.6080 C   0  0  0  0  0  0  0  0  0  0  0  0
   14.9680    3.6740    0.1020 C   0  0  0  0  0  0  0  0  0  0  0  0
   14.4240    2.3960    0.2800 C   0  0  0  0  0  0  0  0  0  0  0  0
   13.2160    2.2340    0.9980 N   0  0  0  0  0  0  0  0  0  0  0  0
   12.0510    2.2770    0.3580 C   0  0  0  0  0  0  0  0  0  0  0  0
   12.0240    2.4560   -0.8590 O   0  0  0  0  0  0  0  0  0  0  0  0
   10.7610    2.1040    1.1240 C   0  0  0  0  0  0  0  0  0  0  0  0
    9.6550    2.1880    0.2210 O   0  0  0  0  0  0  0  0  0  0  0  0
    8.3930    2.0540    0.7360 C   0  0  0  0  0  0  0  0  0  0  0  0
    7.5550    1.0300    0.2780 C   0  0  0  0  0  0  0  0  0  0  0  0
    6.2640    0.8940    0.8040 C   0  0  0  0  0  0  0  0  0  0  0  0
    5.8120    1.7810    1.7880 C   0  0  0  0  0  0  0  0  0  0  0  0
    6.6510    2.8050    2.2460 C   0  0  0  0  0  0  0  0  0  0  0  0
    7.9410    2.9410    1.7200 C   0  0  0  0  0  0  0  0  0  0  0  0
    4.4210    1.6340    2.3560 C   0  0  0  0  0  0  0  0  0  0  0  0
    4.5090    1.1190    3.8050 C   0  0  0  0  0  0  0  0  0  0  0  0
    3.0900    0.9690    4.3840 C   0  0  0  0  0  0  0  0  0  0  0  0
    2.3820    2.3360    4.3680 C   0  0  0  0  0  0  0  0  0  0  0  0
    2.2940    2.8520    2.9200 C   0  0  0  0  0  0  0  0  0  0  0  0
    1.4940    1.8500    2.0660 C   0  0  0  0  0  0  0  0  0  0  0  0
    2.2020    0.4820    2.0820 C   0  0  0  0  0  0  0  0  0  0  0  0
    2.2910   -0.0330    3.5310 C   0  0  0  0  0  0  0  0  0  0  0  0
    3.6210    0.6320    1.5030 C   0  0  0  0  0  0  0  0  0  0  0  0
    1.4130   -0.4950    1.2440 C   0  0  0  0  0  0  0  0  0  0  0  0
    0.7550   -0.0930    0.2860 O   0  0  0  0  0  0  0  0  0  0  0  0
    1.4290   -1.7910    1.5420 N   0  0  0  0  0  0  0  0  0  0  0  0
    0.4510   -2.3910    2.4610 C   0  0  0  0  0  0  0  0  0  0  0  0
    1.1390   -3.2970    3.4990 C   0  0  0  0  0  0  0  0  0  0  0  0
    2.0340   -4.2740    2.8620 N   0  0  0  0  0  0  0  0  0  0  0  0
    2.6830   -5.0910    3.8970 C   0  0  0  0  0  0  0  0  0  0  0  0
    1.8360   -6.3070    4.1840 C   0  0  0  0  0  0  0  0  0  0  0  0
    0.8490   -6.2550    5.1760 C   0  0  0  0  0  0  0  0  0  0  0  0
    0.0630   -7.3820    5.4410 C   0  0  0  0  0  0  0  0  0  0  0  0
    0.2640   -8.5620    4.7150 C   0  0  0  0  0  0  0  0  0  0  0  0
    1.2510   -8.6150    3.7230 C   0  0  0  0  0  0  0  0  0  0  0  0
    2.0360   -7.4870    3.4570 C   0  0  0  0  0  0  0  0  0  0  0  0
   -0.5840   -9.7790    5.0020 C   0  0  0  0  0  0  0  0  0  0  0  0
   -0.7190  -10.4960    3.8900 F   0  0  0  0  0  0  0  0  0  0  0  0
    0.0040  -10.5180    5.9380 F   0  0  0  0  0  0  0  0  0  0  0  0
   -1.7830   -9.3930    5.4290 F   0  0  0  0  0  0  0  0  0  0  0  0
    3.0620   -3.6040    2.0520 C   0  0  0  0  0  0  0  0  0  0  0  0
    2.4270   -2.7080    0.9720 C   0  0  0  0  0  0  0  0  0  0  0  0
    3.7130    3.0010    2.3400 C   0  0  0  0  0  0  0  0  0  0  0  0
   15.0770    1.2780   -0.2530 C   0  0  0  0  0  0  0  0  0  0  0  0
   18.4320   -1.1130   -3.2880 H   0  0  0  0  0  0  0  0  0  0  0  0
   17.0230   -1.5250   -4.2890 H   0  0  0  0  0  0  0  0  0  0  0  0
   17.1580   -2.1660   -2.6380 H   0  0  0  0  0  0  0  0  0  0  0  0
   17.7380    2.8380   -1.6890 H   0  0  0  0  0  0  0  0  0  0  0  0
   16.5820    4.8190   -0.7450 H   0  0  0  0  0  0  0  0  0  0  0  0
   14.4640    4.5360    0.5140 H   0  0  0  0  0  0  0  0  0  0  0  0
   13.2380    2.0870    1.9970 H   0  0  0  0  0  0  0  0  0  0  0  0
   10.7570    1.1320    1.6130 H   0  0  0  0  0  0  0  0  0  0  0  0
   10.6770    2.8880    1.8740 H   0  0  0  0  0  0  0  0  0  0  0  0
    7.9040    0.3450   -0.4810 H   0  0  0  0  0  0  0  0  0  0  0  0
    5.6170    0.1050    0.4500 H   0  0  0  0  0  0  0  0  0  0  0  0
    6.3020    3.4900    3.0050 H   0  0  0  0  0  0  0  0  0  0  0  0
    8.5880    3.7300    2.0730 H   0  0  0  0  0  0  0  0  0  0  0  0
    5.0740    1.8260    4.4070 H   0  0  0  0  0  0  0  0  0  0  0  0
    5.0100    0.1520    3.8160 H   0  0  0  0  0  0  0  0  0  0  0  0
    3.1530    0.6050    5.4070 H   0  0  0  0  0  0  0  0  0  0  0  0
    2.9470    3.0440    4.9710 H   0  0  0  0  0  0  0  0  0  0  0  0
    1.3800    2.2300    4.7780 H   0  0  0  0  0  0  0  0  0  0  0  0
    1.7930    3.8180    2.9090 H   0  0  0  0  0  0  0  0  0  0  0  0
    1.4310    2.2140    1.0430 H   0  0  0  0  0  0  0  0  0  0  0  0
    0.4910    1.7440    2.4760 H   0  0  0  0  0  0  0  0  0  0  0  0
    2.7910   -0.9990    3.5420 H   0  0  0  0  0  0  0  0  0  0  0  0
    1.2880   -0.1390    3.9400 H   0  0  0  0  0  0  0  0  0  0  0  0
    3.5580    0.9960    0.4800 H   0  0  0  0  0  0  0  0  0  0  0  0
    4.1210   -0.3340    1.5140 H   0  0  0  0  0  0  0  0  0  0  0  0
   -0.2700   -2.9750    1.8930 H   0  0  0  0  0  0  0  0  0  0  0  0
   -0.0940   -1.6020    2.9750 H   0  0  0  0  0  0  0  0  0  0  0  0
    1.7090   -2.6840    4.1940 H   0  0  0  0  0  0  0  0  0  0  0  0
    0.3830   -3.8240    4.0780 H   0  0  0  0  0  0  0  0  0  0  0  0
    2.7940   -4.5030    4.8060 H   0  0  0  0  0  0  0  0  0  0  0  0
    3.6640   -5.4060    3.5470 H   0  0  0  0  0  0  0  0  0  0  0  0
    0.6940   -5.3440    5.7360 H   0  0  0  0  0  0  0  0  0  0  0  0
   -0.6980   -7.3420    6.2060 H   0  0  0  0  0  0  0  0  0  0  0  0
    1.4050   -9.5250    3.1630 H   0  0  0  0  0  0  0  0  0  0  0  0
    2.7970   -7.5270    2.6920 H   0  0  0  0  0  0  0  0  0  0  0  0
    3.6940   -2.9980    2.6980 H   0  0  0  0  0  0  0  0  0  0  0  0
    3.6930   -4.3510    1.5770 H   0  0  0  0  0  0  0  0  0  0  0  0
    1.9540   -3.3320    0.2160 H   0  0  0  0  0  0  0  0  0  0  0  0
    3.2050   -2.1320    0.4750 H   0  0  0  0  0  0  0  0  0  0  0  0
    3.6500    3.3660    1.3170 H   0  0  0  0  0  0  0  0  0  0  0  0
    4.2780    3.7090    2.9430 H   0  0  0  0  0  0  0  0  0  0  0  0
   14.6570    0.2920   -0.1160 H   0  0  0  0  0  0  0  0  0  0  0  0
  1 51  1  0  0  0  0
  1 52  1  0  0  0  0
  1 53  1  0  0  0  0
  1  2  1  0  0  0  0
  2  3  1  0  0  0  0
  3  4  2  0  0  0  0
  3  5  1  0  0  0  0
  5  6  2  0  0  0  0
  6 54  1  0  0  0  0
  6  7  1  0  0  0  0
  7 55  1  0  0  0  0
  7  8  2  0  0  0  0
  8 56  1  0  0  0  0
  8  9  1  0  0  0  0
  9 10  1  0  0  0  0
 10 57  1  0  0  0  0
 10 11  1  0  0  0  0
 11 12  2  0  0  0  0
 11 13  1  0  0  0  0
 13 58  1  0  0  0  0
 13 59  1  0  0  0  0
 13 14  1  0  0  0  0
 14 15  1  0  0  0  0
 15 16  2  0  0  0  0
 16 60  1  0  0  0  0
 16 17  1  0  0  0  0
 17 61  1  0  0  0  0
 17 18  2  0  0  0  0
 18 19  1  0  0  0  0
 19 62  1  0  0  0  0
 19 20  2  0  0  0  0
 20 15  1  0  0  0  0
 20 63  1  0  0  0  0
 18 21  1  0  0  0  0
 21 22  1  0  0  0  0
 22 64  1  0  0  0  0
 22 65  1  0  0  0  0
 22 23  1  0  0  0  0
 23 66  1  0  0  0  0
 23 24  1  0  0  0  0
 24 67  1  0  0  0  0
 24 68  1  0  0  0  0
 24 25  1  0  0  0  0
 25 69  1  0  0  0  0
 25 26  1  0  0  0  0
 26 70  1  0  0  0  0
 26 71  1  0  0  0  0
 26 27  1  0  0  0  0
 27 28  1  0  0  0  0
 28 23  1  0  0  0  0
 28 72  1  0  0  0  0
 28 73  1  0  0  0  0
 27 29  1  0  0  0  0
 29 21  1  0  0  0  0
 29 74  1  0  0  0  0
 29 75  1  0  0  0  0
 27 30  1  0  0  0  0
 30 31  2  0  0  0  0
 30 32  1  0  0  0  0
 32 33  1  0  0  0  0
 33 76  1  0  0  0  0
 33 77  1  0  0  0  0
 33 34  1  0  0  0  0
 34 78  1  0  0  0  0
 34 79  1  0  0  0  0
 34 35  1  0  0  0  0
 35 36  1  0  0  0  0
 36 80  1  0  0  0  0
 36 81  1  0  0  0  0
 36 37  1  0  0  0  0
 37 38  2  0  0  0  0
 38 82  1  0  0  0  0
 38 39  1  0  0  0  0
 39 83  1  0  0  0  0
 39 40  2  0  0  0  0
 40 41  1  0  0  0  0
 41 84  1  0  0  0  0
 41 42  2  0  0  0  0
 42 37  1  0  0  0  0
 42 85  1  0  0  0  0
 40 43  1  0  0  0  0
 43 44  1  0  0  0  0
 43 45  1  0  0  0  0
 43 46  1  0  0  0  0
 35 47  1  0  0  0  0
 47 86  1  0  0  0  0
 47 87  1  0  0  0  0
 47 48  1  0  0  0  0
 48 32  1  0  0  0  0
 48 88  1  0  0  0  0
 48 89  1  0  0  0  0
 25 49  1  0  0  0  0
 49 21  1  0  0  0  0
 49 90  1  0  0  0  0
 49 91  1  0  0  0  0
  9 50  2  0  0  0  0
 50  5  1  0  0  0  0
 50 92  1  0  0  0  0
M  END
>  <LOGBIO>
5.6900

>  <PRED_LOGBIO>
5.7700

>  <XV_RES>
-0.0760

>  <WHL_TMPL>
1

>  <ANCH>
43-52;29-27

$$$$
ROW8
  -MTS-   01071501063D 0   0.00000     0.00000     0

 56 58  0  0  0  0  0  0  0  0999 V2000
   -4.6030   -2.5870    2.5980 C   0  0  0  0  0  0  0  0  0  0  0  0
   -5.5160   -1.5910    2.1290 O   0  0  0  0  0  0  0  0  0  0  0  0
   -5.0850   -0.2920    2.0850 C   0  0  0  0  0  0  0  0  0  0  0  0
   -5.9440    0.7160    1.6330 C   0  0  0  0  0  0  0  0  0  0  0  0
   -5.5030    2.0440    1.5880 C   0  0  0  0  0  0  0  0  0  0  0  0
   -4.2030    2.3640    1.9960 C   0  0  0  0  0  0  0  0  0  0  0  0
   -3.3430    1.3560    2.4490 C   0  0  0  0  0  0  0  0  0  0  0  0
   -1.9410    1.7010    2.8890 C   0  0  0  0  0  0  0  0  0  0  0  0
   -0.9960    1.6160    1.6910 N   0  0  0  0  0  0  0  0  0  0  0  0
   -1.5170    1.2410    0.3690 C   0  0  0  0  0  0  0  0  0  0  0  0
   -0.3740    1.2310   -0.6450 C   0  0  0  0  0  0  0  0  0  0  0  0
   -0.8960    0.8570   -1.9680 N   0  0  0  0  0  0  0  0  0  0  0  0
   -1.9140    1.8310   -2.3870 C   0  0  0  0  0  0  0  0  0  0  0  0
    0.2040    0.8470   -2.9430 C   0  0  0  0  0  0  0  0  0  0  0  0
    0.2980    1.8810    1.8450 C   0  0  0  0  0  0  0  0  0  0  0  0
    0.7420    2.1990    2.9690 O   0  0  0  0  0  0  0  0  0  0  0  0
    1.1210    1.8070    0.8020 N   0  0  0  0  0  0  0  0  0  0  0  0
    2.4980    2.0890    0.9660 C   0  0  0  0  0  0  0  0  0  0  0  0
    2.9690    3.3960    0.7980 C   0  0  0  0  0  0  0  0  0  0  0  0
    4.3320    3.6750    0.9600 C   0  0  0  0  0  0  0  0  0  0  0  0
    5.2220    2.6460    1.2890 C   0  0  0  0  0  0  0  0  0  0  0  0
    4.7510    1.3390    1.4570 C   0  0  0  0  0  0  0  0  0  0  0  0
    3.3880    1.0600    1.2950 C   0  0  0  0  0  0  0  0  0  0  0  0
    6.6630    2.9410    1.4600 C   0  0  0  0  0  0  0  0  0  0  0  0
    7.5700    3.5040    0.4360 C   0  0  0  0  0  0  0  0  0  0  0  0
    8.7670    3.6150    0.9810 N   0  0  0  0  0  0  0  0  0  0  0  0
    8.6800    3.1370    2.3470 N   0  0  0  0  0  0  0  0  0  0  0  0
    7.3860    2.7470    2.5720 C   0  0  0  0  0  0  0  0  0  0  0  0
   -3.7840    0.0280    2.4930 C   0  0  0  0  0  0  0  0  0  0  0  0
   -5.1530   -3.4360    2.9980 H   0  0  0  0  0  0  0  0  0  0  0  0
   -4.0610   -2.9490    1.7270 H   0  0  0  0  0  0  0  0  0  0  0  0
   -3.9570   -2.1130    3.3350 H   0  0  0  0  0  0  0  0  0  0  0  0
   -6.9470    0.4690    1.3190 H   0  0  0  0  0  0  0  0  0  0  0  0
   -6.1660    2.8220    1.2380 H   0  0  0  0  0  0  0  0  0  0  0  0
   -3.8630    3.3890    1.9610 H   0  0  0  0  0  0  0  0  0  0  0  0
   -1.6320    0.9270    3.5880 H   0  0  0  0  0  0  0  0  0  0  0  0
   -1.9340    2.7230    3.2620 H   0  0  0  0  0  0  0  0  0  0  0  0
   -1.9640    0.2510    0.4220 H   0  0  0  0  0  0  0  0  0  0  0  0
   -2.2710    1.9630    0.0580 H   0  0  0  0  0  0  0  0  0  0  0  0
    0.0720    2.2220   -0.6990 H   0  0  0  0  0  0  0  0  0  0  0  0
    0.3790    0.5100   -0.3350 H   0  0  0  0  0  0  0  0  0  0  0  0
   -1.4670    2.8220   -2.4400 H   0  0  0  0  0  0  0  0  0  0  0  0
   -2.3000    1.5540   -3.3650 H   0  0  0  0  0  0  0  0  0  0  0  0
   -2.7280    1.8380   -1.6650 H   0  0  0  0  0  0  0  0  0  0  0  0
    0.6500    1.8380   -2.9960 H   0  0  0  0  0  0  0  0  0  0  0  0
   -0.1820    0.5700   -3.9220 H   0  0  0  0  0  0  0  0  0  0  0  0
    0.9570    0.1260   -2.6330 H   0  0  0  0  0  0  0  0  0  0  0  0
    0.7620    1.5500   -0.1060 H   0  0  0  0  0  0  0  0  0  0  0  0
    2.2820    4.1900    0.5440 H   0  0  0  0  0  0  0  0  0  0  0  0
    4.6950    4.6840    0.8310 H   0  0  0  0  0  0  0  0  0  0  0  0
    5.4380    0.5450    1.7110 H   0  0  0  0  0  0  0  0  0  0  0  0
    3.0250    0.0510    1.4240 H   0  0  0  0  0  0  0  0  0  0  0  0
    7.3010    3.7760   -0.5740 H   0  0  0  0  0  0  0  0  0  0  0  0
    9.4370    3.1000    3.0140 H   0  0  0  0  0  0  0  0  0  0  0  0
    7.0080    2.3440    3.5000 H   0  0  0  0  0  0  0  0  0  0  0  0
   -3.1210   -0.7500    2.8420 H   0  0  0  0  0  0  0  0  0  0  0  0
  1 30  1  0  0  0  0
  1 31  1  0  0  0  0
  1 32  1  0  0  0  0
  1  2  1  0  0  0  0
  2  3  1  0  0  0  0
  3  4  2  0  0  0  0
  4 33  1  0  0  0  0
  4  5  1  0  0  0  0
  5 34  1  0  0  0  0
  5  6  2  0  0  0  0
  6 35  1  0  0  0  0
  6  7  1  0  0  0  0
  7  8  1  0  0  0  0
  8 36  1  0  0  0  0
  8 37  1  0  0  0  0
  8  9  1  0  0  0  0
  9 10  1  0  0  0  0
 10 38  1  0  0  0  0
 10 39  1  0  0  0  0
 10 11  1  0  0  0  0
 11 40  1  0  0  0  0
 11 41  1  0  0  0  0
 11 12  1  0  0  0  0
 12 13  1  0  0  0  0
 13 42  1  0  0  0  0
 13 43  1  0  0  0  0
 13 44  1  0  0  0  0
 12 14  1  0  0  0  0
 14 45  1  0  0  0  0
 14 46  1  0  0  0  0
 14 47  1  0  0  0  0
  9 15  1  0  0  0  0
 15 16  2  0  0  0  0
 15 17  1  0  0  0  0
 17 48  1  0  0  0  0
 17 18  1  0  0  0  0
 18 19  2  0  0  0  0
 19 49  1  0  0  0  0
 19 20  1  0  0  0  0
 20 50  1  0  0  0  0
 20 21  2  0  0  0  0
 21 22  1  0  0  0  0
 22 51  1  0  0  0  0
 22 23  2  0  0  0  0
 23 18  1  0  0  0  0
 23 52  1  0  0  0  0
 21 24  1  0  0  0  0
 24 25  1  0  0  0  0
 25 53  1  0  0  0  0
 25 26  2  0  0  0  0
 26 27  1  0  0  0  0
 27 54  1  0  0  0  0
 27 28  1  0  0  0  0
 28 24  2  0  0  0  0
 28 55  1  0  0  0  0
  7 29  2  0  0  0  0
 29  3  1  0  0  0  0
 29 56  1  0  0  0  0
M  END
>  <LOGBIO>
4.1000

>  <PRED_LOGBIO>
5.2300

>  <XV_RES>
-1.3070

>  <WHL_TMPL>
2

>  <ANCH>
57-58;5-1

$$$$
ROW9
  -MTS-   01071501063D 0   0.00000     0.00000     0

 40 43  0  0  0  0  0  0  0  0999 V2000
   -4.2450    6.4220   -4.7640 Cl  0  0  0  0  0  0  0  0  0  0  0  0
   -2.6390    6.5510   -4.1070 C   0  0  0  0  0  0  0  0  0  0  0  0
   -2.4410    7.1400   -2.8520 C   0  0  0  0  0  0  0  0  0  0  0  0
   -1.1490    7.2450   -2.3240 C   0  0  0  0  0  0  0  0  0  0  0  0
   -0.0550    6.7590   -3.0500 C   0  0  0  0  0  0  0  0  0  0  0  0
    1.2510    6.8650   -2.5150 N   0  0  0  0  0  0  0  0  0  0  0  0
    1.7420    5.8850   -1.7610 C   0  0  0  0  0  0  0  0  0  0  0  0
    1.0500    4.8720   -1.5250 O   0  0  0  0  0  0  0  0  0  0  0  0
    2.9700    5.9840   -1.2590 N   0  0  0  0  0  0  0  0  0  0  0  0
    3.4920    4.9420   -0.4570 C   0  0  0  0  0  0  0  0  0  0  0  0
    4.1990    3.8890   -1.0500 C   0  0  0  0  0  0  0  0  0  0  0  0
    4.7160    2.8580   -0.2570 C   0  0  0  0  0  0  0  0  0  0  0  0
    4.5260    2.8800    1.1300 C   0  0  0  0  0  0  0  0  0  0  0  0
    3.8190    3.9330    1.7240 C   0  0  0  0  0  0  0  0  0  0  0  0
    3.3020    4.9640    0.9300 C   0  0  0  0  0  0  0  0  0  0  0  0
    5.0720    1.7900    1.9690 C   0  0  0  0  0  0  0  0  0  0  0  0
    5.6960    0.6840    1.3790 C   0  0  0  0  0  0  0  0  0  0  0  0
    6.2040   -0.3350    2.1940 C   0  0  0  0  0  0  0  0  0  0  0  0
    6.0920   -0.2450    3.5260 N   0  0  0  0  0  0  0  0  0  0  0  0
    5.5020    0.7990    4.1240 C   0  0  0  0  0  0  0  0  0  0  0  0
    5.2590    1.1300    5.4780 N   0  0  0  0  0  0  0  0  0  0  0  0
    4.6090    2.3350    5.4990 C   0  0  0  0  0  0  0  0  0  0  0  0
    4.4330    2.7740    4.2660 N   0  0  0  0  0  0  0  0  0  0  0  0
    4.9730    1.8500    3.3650 C   0  0  0  0  0  0  0  0  0  0  0  0
   -0.2520    6.1700   -4.3040 C   0  0  0  0  0  0  0  0  0  0  0  0
   -1.5450    6.0660   -4.8320 C   0  0  0  0  0  0  0  0  0  0  0  0
   -3.2850    7.5150   -2.2930 H   0  0  0  0  0  0  0  0  0  0  0  0
   -0.9960    7.6990   -1.3560 H   0  0  0  0  0  0  0  0  0  0  0  0
    1.8110    7.6830   -2.7060 H   0  0  0  0  0  0  0  0  0  0  0  0
    3.5290    6.8030   -1.4500 H   0  0  0  0  0  0  0  0  0  0  0  0
    4.3460    3.8720   -2.1200 H   0  0  0  0  0  0  0  0  0  0  0  0
    5.2610    2.0460   -0.7140 H   0  0  0  0  0  0  0  0  0  0  0  0
    3.6730    3.9500    2.7930 H   0  0  0  0  0  0  0  0  0  0  0  0
    2.7570    5.7760    1.3880 H   0  0  0  0  0  0  0  0  0  0  0  0
    5.7830    0.6170    0.3050 H   0  0  0  0  0  0  0  0  0  0  0  0
    6.6870   -1.1920    1.7490 H   0  0  0  0  0  0  0  0  0  0  0  0
    5.5180    0.5770    6.2830 H   0  0  0  0  0  0  0  0  0  0  0  0
    4.2890    2.8510    6.3920 H   0  0  0  0  0  0  0  0  0  0  0  0
    0.5920    5.7960   -4.8640 H   0  0  0  0  0  0  0  0  0  0  0  0
   -1.6970    5.6110   -5.8000 H   0  0  0  0  0  0  0  0  0  0  0  0
  1  2  1  0  0  0  0
  2  3  2  0  0  0  0
  3 27  1  0  0  0  0
  3  4  1  0  0  0  0
  4 28  1  0  0  0  0
  4  5  2  0  0  0  0
  5  6  1  0  0  0  0
  6 29  1  0  0  0  0
  6  7  1  0  0  0  0
  7  8  2  0  0  0  0
  7  9  1  0  0  0  0
  9 30  1  0  0  0  0
  9 10  1  0  0  0  0
 10 11  2  0  0  0  0
 11 31  1  0  0  0  0
 11 12  1  0  0  0  0
 12 32  1  0  0  0  0
 12 13  2  0  0  0  0
 13 14  1  0  0  0  0
 14 33  1  0  0  0  0
 14 15  2  0  0  0  0
 15 10  1  0  0  0  0
 15 34  1  0  0  0  0
 13 16  1  0  0  0  0
 16 17  2  0  0  0  0
 17 35  1  0  0  0  0
 17 18  1  0  0  0  0
 18 36  1  0  0  0  0
 18 19  2  0  0  0  0
 19 20  1  0  0  0  0
 20 21  1  0  0  0  0
 21 37  1  0  0  0  0
 21 22  1  0  0  0  0
 22 38  1  0  0  0  0
 22 23  2  0  0  0  0
 23 24  1  0  0  0  0
 24 16  1  0  0  0  0
 24 20  2  0  0  0  0
  5 25  1  0  0  0  0
 25 39  1  0  0  0  0
 25 26  2  0  0  0  0
 26  2  1  0  0  0  0
 26 40  1  0  0  0  0
M  END
>  <LOGBIO>
6.5100

>  <PRED_LOGBIO>
6.7300

>  <XV_RES>
-0.2470

>  <WHL_TMPL>
2

>  <ANCH>
11-12;30-31

$$$$
ROW10
  -MTS-   01071501063D 0   0.00000     0.00000     0

 86 90  0  0  1  0  0  0  0  0999 V2000
    0.9240   -2.7790   -2.2040 C   0  0  0  0  0  0  0  0  0  0  0  0
    1.0460   -1.4420   -1.7110 O   0  0  0  0  0  0  0  0  0  0  0  0
    2.3720   -1.1570   -1.2580 C   0  0  0  0  0  0  0  0  0  0  0  0
    2.4370    0.2640   -0.7520 C   0  0  0  0  0  0  0  0  0  0  0  0
    1.4320    0.9720   -0.7770 O   0  0  0  0  0  0  0  0  0  0  0  0
    3.5810    0.7500   -0.2780 N   0  0  0  0  0  0  0  0  0  0  0  0
    3.6440    2.1330    0.2150 C   0  0  1  0  0  0  0  0  0  0  0  0
    5.0790    2.3700    0.6810 C   0  0  0  0  0  0  0  0  0  0  0  0
    5.4240    1.3850    1.7720 C   0  0  0  0  0  0  0  0  0  0  0  0
    5.9840    0.1450    1.4440 C   0  0  0  0  0  0  0  0  0  0  0  0
    6.3030   -0.7690    2.4560 C   0  0  0  0  0  0  0  0  0  0  0  0
    6.0620   -0.4410    3.7960 C   0  0  0  0  0  0  0  0  0  0  0  0
    5.5020    0.7990    4.1240 C   0  0  0  0  0  0  0  0  0  0  0  0
    5.1830    1.7120    3.1120 C   0  0  0  0  0  0  0  0  0  0  0  0
    5.2480    1.1450    5.5400 C   0  0  0  0  0  0  0  0  0  0  0  0
    5.8670    0.6640    6.6030 N   0  0  0  0  0  0  0  0  0  0  0  0
    5.4580    1.1380    7.8550 C   0  0  0  0  0  0  0  0  0  0  0  0
    6.1000    0.6520    9.1320 C   0  0  0  0  0  0  0  0  0  0  0  0
    4.4700    2.0430    7.8670 C   0  0  0  0  0  0  0  0  0  0  0  0
    4.0510    2.2900    6.1650 S   0  0  0  0  0  0  0  0  0  0  0  0
    2.6980    2.2180    1.4130 C   0  0  2  0  0  0  0  0  0  0  0  0
    2.7590    3.5640    1.8930 O   0  0  0  0  0  0  0  0  0  0  0  0
    1.2630    1.9810    0.9460 C   0  0  0  0  0  0  0  0  0  0  0  0
    0.3540    2.0630    2.0980 N   0  0  0  0  0  0  0  0  0  0  0  0
   -1.0280    1.8350    1.6500 C   0  0  1  0  0  0  0  0  0  0  0  0
   -1.2270    0.3400    1.3400 C   0  0  0  0  0  0  0  0  0  0  0  0
   -2.7230   -0.0130    1.4550 C   0  0  0  0  0  0  0  0  0  0  0  0
   -3.0800   -1.4340    0.9800 C   0  0  0  0  0  0  0  0  0  0  0  0
   -4.1390   -0.8400    0.0320 C   0  0  0  0  0  0  0  0  0  0  0  0
   -3.6030    0.5720    0.3340 C   0  0  0  0  0  0  0  0  0  0  0  0
   -3.2190    0.2790    2.7640 O   0  0  0  0  0  0  0  0  0  0  0  0
   -3.0160    1.5740    3.1610 C   0  0  0  0  0  0  0  0  0  0  0  0
   -3.8820    2.0400    4.0710 N   0  0  0  0  0  0  0  0  0  0  0  0
   -3.8000    3.2900    4.5480 C   0  0  0  0  0  0  0  0  0  0  0  0
   -2.7950    4.1570    4.1040 C   0  0  0  0  0  0  0  0  0  0  0  0
   -2.7060    5.5650    4.6430 C   0  0  0  0  0  0  0  0  0  0  0  0
   -3.5400    6.4990    3.7680 C   0  0  0  0  0  0  0  0  0  0  0  0
   -3.0070    6.4680    2.3380 C   0  0  0  0  0  0  0  0  0  0  0  0
   -3.4500    7.9220    4.3130 C   0  0  0  0  0  0  0  0  0  0  0  0
   -4.9960    6.0420    3.7780 C   0  0  0  0  0  0  0  0  0  0  0  0
   -1.8740    3.7020    3.1530 C   0  0  0  0  0  0  0  0  0  0  0  0
   -1.9870    2.3910    2.6760 C   0  0  0  0  0  0  0  0  0  0  0  0
    1.1700   -3.4820   -1.4110 H   0  0  0  0  0  0  0  0  0  0  0  0
   -0.0970   -2.9510   -2.5370 H   0  0  0  0  0  0  0  0  0  0  0  0
    1.6060   -2.9210   -3.0390 H   0  0  0  0  0  0  0  0  0  0  0  0
    3.0720   -1.2810   -2.0820 H   0  0  0  0  0  0  0  0  0  0  0  0
    2.6350   -1.8410   -0.4540 H   0  0  0  0  0  0  0  0  0  0  0  0
    4.4060    0.1680   -0.2570 H   0  0  0  0  0  0  0  0  0  0  0  0
    3.3620    2.8490   -0.5540 H   0  0  0  0  0  0  0  0  0  0  0  0
    5.1030    3.3600    1.1320 H   0  0  0  0  0  0  0  0  0  0  0  0
    5.7470    2.2060   -0.1620 H   0  0  0  0  0  0  0  0  0  0  0  0
    6.1700   -0.1070    0.4100 H   0  0  0  0  0  0  0  0  0  0  0  0
    6.7350   -1.7260    2.2030 H   0  0  0  0  0  0  0  0  0  0  0  0
    6.3080   -1.1450    4.5770 H   0  0  0  0  0  0  0  0  0  0  0  0
    4.7510    2.6690    3.3650 H   0  0  0  0  0  0  0  0  0  0  0  0
    5.3730    0.6870    9.9400 H   0  0  0  0  0  0  0  0  0  0  0  0
    6.9460    1.2910    9.3790 H   0  0  0  0  0  0  0  0  0  0  0  0
    6.4460   -0.3710    8.9980 H   0  0  0  0  0  0  0  0  0  0  0  0
    4.0250    2.5190    8.7280 H   0  0  0  0  0  0  0  0  0  0  0  0
    2.9790    1.4960    2.1770 H   0  0  0  0  0  0  0  0  0  0  0  0
    3.0970    4.1620    1.2080 H   0  0  0  0  0  0  0  0  0  0  0  0
    1.2160    0.9570    0.5810 H   0  0  0  0  0  0  0  0  0  0  0  0
    1.0020    2.7580    0.2310 H   0  0  0  0  0  0  0  0  0  0  0  0
    0.3980    3.0130    2.4370 H   0  0  0  0  0  0  0  0  0  0  0  0
   -1.1040    2.4110    0.7300 H   0  0  0  0  0  0  0  0  0  0  0  0
   -0.6580   -0.2560    2.0500 H   0  0  0  0  0  0  0  0  0  0  0  0
   -0.8810    0.1280    0.3310 H   0  0  0  0  0  0  0  0  0  0  0  0
   -2.2670   -1.9440    0.4670 H   0  0  0  0  0  0  0  0  0  0  0  0
   -3.4940   -2.0680    1.7610 H   0  0  0  0  0  0  0  0  0  0  0  0
   -4.0200   -1.1430   -1.0060 H   0  0  0  0  0  0  0  0  0  0  0  0
   -5.1640   -1.0020    0.3600 H   0  0  0  0  0  0  0  0  0  0  0  0
   -3.0390    1.0130   -0.4840 H   0  0  0  0  0  0  0  0  0  0  0  0
   -4.3640    1.2650    0.6880 H   0  0  0  0  0  0  0  0  0  0  0  0
   -4.5160    3.6300    5.2810 H   0  0  0  0  0  0  0  0  0  0  0  0
   -1.6680    5.8910    4.6360 H   0  0  0  0  0  0  0  0  0  0  0  0
   -3.0860    5.5880    5.6620 H   0  0  0  0  0  0  0  0  0  0  0  0
   -1.9690    6.7940    2.3310 H   0  0  0  0  0  0  0  0  0  0  0  0
   -3.6010    7.1330    1.7150 H   0  0  0  0  0  0  0  0  0  0  0  0
   -3.0710    5.4530    1.9500 H   0  0  0  0  0  0  0  0  0  0  0  0
   -2.4120    8.2480    4.3050 H   0  0  0  0  0  0  0  0  0  0  0  0
   -4.0430    8.5870    3.6900 H   0  0  0  0  0  0  0  0  0  0  0  0
   -3.8300    7.9450    5.3320 H   0  0  0  0  0  0  0  0  0  0  0  0
   -5.0600    5.0280    3.3900 H   0  0  0  0  0  0  0  0  0  0  0  0
   -5.5890    6.7070    3.1550 H   0  0  0  0  0  0  0  0  0  0  0  0
   -5.3760    6.0650    4.7970 H   0  0  0  0  0  0  0  0  0  0  0  0
   -1.0890    4.3510    2.7940 H   0  0  0  0  0  0  0  0  0  0  0  0
  1 43  1  0  0  0  0
  1 44  1  0  0  0  0
  1 45  1  0  0  0  0
  1  2  1  0  0  0  0
  2  3  1  0  0  0  0
  3 46  1  0  0  0  0
  3 47  1  0  0  0  0
  3  4  1  0  0  0  0
  4  5  2  0  0  0  0
  4  6  1  0  0  0  0
  6 48  1  0  0  0  0
  6  7  1  0  0  0  0
  7 49  1  0  0  0  0
  7  8  1  0  0  0  0
  8 50  1  0  0  0  0
  8 51  1  0  0  0  0
  8  9  1  0  0  0  0
  9 10  2  0  0  0  0
 10 52  1  0  0  0  0
 10 11  1  0  0  0  0
 11 53  1  0  0  0  0
 11 12  2  0  0  0  0
 12 54  1  0  0  0  0
 12 13  1  0  0  0  0
 13 14  2  0  0  0  0
 14  9  1  0  0  0  0
 14 55  1  0  0  0  0
 13 15  1  0  0  0  0
 15 16  2  0  0  0  0
 16 17  1  0  0  0  0
 17 18  1  0  0  0  0
 18 56  1  0  0  0  0
 18 57  1  0  0  0  0
 18 58  1  0  0  0  0
 17 19  2  0  0  0  0
 19 59  1  0  0  0  0
 19 20  1  0  0  0  0
 20 15  1  0  0  0  0
  7 21  1  0  0  0  0
 21 60  1  0  0  0  0
 21 22  1  0  0  0  0
 22 61  1  0  0  0  0
 21 23  1  0  0  0  0
 23 62  1  0  0  0  0
 23 63  1  0  0  0  0
 23 24  1  0  0  0  0
 24 64  1  0  0  0  0
 24 25  1  0  0  0  0
 25 65  1  0  0  0  0
 25 26  1  0  0  0  0
 26 66  1  0  0  0  0
 26 67  1  0  0  0  0
 26 27  1  0  0  0  0
 27 28  1  0  0  0  0
 28 68  1  0  0  0  0
 28 69  1  0  0  0  0
 28 29  1  0  0  0  0
 29 70  1  0  0  0  0
 29 71  1  0  0  0  0
 29 30  1  0  0  0  0
 30 27  1  0  0  0  0
 30 72  1  0  0  0  0
 30 73  1  0  0  0  0
 27 31  1  0  0  0  0
 31 32  1  0  0  0  0
 32 33  1  0  0  0  0
 33 34  2  0  0  0  0
 34 74  1  0  0  0  0
 34 35  1  0  0  0  0
 35 36  1  0  0  0  0
 36 75  1  0  0  0  0
 36 76  1  0  0  0  0
 36 37  1  0  0  0  0
 37 38  1  0  0  0  0
 38 77  1  0  0  0  0
 38 78  1  0  0  0  0
 38 79  1  0  0  0  0
 37 39  1  0  0  0  0
 39 80  1  0  0  0  0
 39 81  1  0  0  0  0
 39 82  1  0  0  0  0
 37 40  1  0  0  0  0
 40 83  1  0  0  0  0
 40 84  1  0  0  0  0
 40 85  1  0  0  0  0
 35 41  2  0  0  0  0
 41 86  1  0  0  0  0
 41 42  1  0  0  0  0
 42 25  1  0  0  0  0
 42 32  2  0  0  0  0
M  END
>  <LOGBIO>
7.0000

>  <PRED_LOGBIO>
7.2900

>  <XV_RES>
-0.2370

>  <WHL_TMPL>
2

>  <ANCH>
17-19;26-18

$$$$
ROW11
  -MTS-   01071501063D 0   0.00000     0.00000     0

 55 58  0  0  1  0  0  0  0  0999 V2000
   -1.9710   -2.6280   -4.3590 C   0  0  0  0  0  0  0  0  0  0  0  0
   -2.5770   -1.8620   -3.2730 C   0  0  0  0  0  0  0  0  0  0  0  0
   -3.0750   -1.2330   -2.3810 C   0  0  0  0  0  0  0  0  0  0  0  0
   -3.6800   -0.4670   -1.2960 C   0  0  0  0  0  0  0  0  0  0  0  0
   -2.8510    0.7110   -1.0050 N   0  0  0  0  0  0  0  0  0  0  0  0
   -1.8230    0.6270   -0.0580 C   0  0  0  0  0  0  0  0  0  0  0  0
   -1.6100   -0.4500    0.5400 O   0  0  0  0  0  0  0  0  0  0  0  0
   -1.0340    1.7500    0.2190 N   0  0  0  0  0  0  0  0  0  0  0  0
   -0.0280    1.6670    1.1460 C   0  0  0  0  0  0  0  0  0  0  0  0
    1.3460    1.2620    0.6680 C   0  0  0  0  0  0  0  0  0  0  0  0
    1.4730    0.3640   -0.3990 C   0  0  0  0  0  0  0  0  0  0  0  0
    2.7530   -0.0030   -0.8310 C   0  0  0  0  0  0  0  0  0  0  0  0
    3.8690    0.5390   -0.1840 C   0  0  0  0  0  0  0  0  0  0  0  0
    5.1690    0.2020   -0.5810 C   0  0  0  0  0  0  0  0  0  0  0  0
    6.2700    0.7570    0.0810 C   0  0  0  0  0  0  0  0  0  0  0  0
    7.5230    0.4320   -0.3020 F   0  0  0  0  0  0  0  0  0  0  0  0
    6.0710    1.6500    1.1420 C   0  0  0  0  0  0  0  0  0  0  0  0
    4.7720    1.9870    1.5390 C   0  0  0  0  0  0  0  0  0  0  0  0
    3.6710    1.4320    0.8760 C   0  0  0  0  0  0  0  0  0  0  0  0
    2.4330    1.7640    1.2680 N   0  0  0  0  0  0  0  0  0  0  0  0
   -1.2720    2.9560   -0.4500 C   0  0  0  0  0  0  0  0  0  0  0  0
   -0.5780    3.9420   -0.2060 O   0  0  0  0  0  0  0  0  0  0  0  0
   -2.3000    3.0400   -1.3970 C   0  0  0  0  0  0  0  0  0  0  0  0
   -3.0890    1.9170   -1.6750 C   0  0  0  0  0  0  0  0  0  0  0  0
   -4.1280    2.0020   -2.6320 N   0  0  0  0  0  0  0  0  0  0  0  0
   -4.3070    2.2800   -4.0630 C   0  0  0  0  0  0  0  0  0  0  0  0
   -4.9520    1.0870   -4.7930 C   0  0  0  0  0  0  0  0  0  0  0  0
   -6.2790    0.6760   -4.1290 C   0  0  0  0  0  0  0  0  0  0  0  0
   -6.1140    0.4960   -2.6090 C   0  0  1  0  0  0  0  0  0  0  0  0
   -5.2070   -0.6450   -2.4200 N   0  0  0  0  0  0  0  0  0  0  0  0
   -5.4150    1.7170   -1.9820 C   0  0  0  0  0  0  0  0  0  0  0  0
   -0.9740   -2.9500   -4.0630 H   0  0  0  0  0  0  0  0  0  0  0  0
   -2.5840   -3.5000   -4.5740 H   0  0  0  0  0  0  0  0  0  0  0  0
   -1.9020   -2.0050   -5.2480 H   0  0  0  0  0  0  0  0  0  0  0  0
   -4.6770   -0.1450   -1.5910 H   0  0  0  0  0  0  0  0  0  0  0  0
   -3.7490   -1.0910   -0.4070 H   0  0  0  0  0  0  0  0  0  0  0  0
   -0.3350    0.8720    1.8220 H   0  0  0  0  0  0  0  0  0  0  0  0
    0.0800    2.6360    1.6300 H   0  0  0  0  0  0  0  0  0  0  0  0
    0.5950   -0.0400   -0.8820 H   0  0  0  0  0  0  0  0  0  0  0  0
    2.8770   -0.6940   -1.6520 H   0  0  0  0  0  0  0  0  0  0  0  0
    5.3220   -0.4860   -1.3990 H   0  0  0  0  0  0  0  0  0  0  0  0
    6.9210    2.0780    1.6530 H   0  0  0  0  0  0  0  0  0  0  0  0
    4.6190    2.6750    2.3570 H   0  0  0  0  0  0  0  0  0  0  0  0
   -2.4840    3.9710   -1.9130 H   0  0  0  0  0  0  0  0  0  0  0  0
   -3.3090    2.3910   -4.4810 H   0  0  0  0  0  0  0  0  0  0  0  0
   -4.9660    3.1380   -4.1750 H   0  0  0  0  0  0  0  0  0  0  0  0
   -4.2720    0.2470   -4.6670 H   0  0  0  0  0  0  0  0  0  0  0  0
   -5.1620    1.3880   -5.8170 H   0  0  0  0  0  0  0  0  0  0  0  0
   -6.5310   -0.3050   -4.5280 H   0  0  0  0  0  0  0  0  0  0  0  0
   -7.0060    1.4670   -4.3020 H   0  0  0  0  0  0  0  0  0  0  0  0
   -7.0790    0.3240   -2.1370 H   0  0  0  0  0  0  0  0  0  0  0  0
   -5.6850   -1.3750   -1.9120 H   0  0  0  0  0  0  0  0  0  0  0  0
   -4.9170   -0.9970   -3.3220 H   0  0  0  0  0  0  0  0  0  0  0  0
   -6.0550    2.5730   -2.1850 H   0  0  0  0  0  0  0  0  0  0  0  0
   -5.2360    1.4980   -0.9310 H   0  0  0  0  0  0  0  0  0  0  0  0
  1 32  1  0  0  0  0
  1 33  1  0  0  0  0
  1 34  1  0  0  0  0
  1  2  1  0  0  0  0
  2  3  3  0  0  0  0
  3  4  1  0  0  0  0
  4 35  1  0  0  0  0
  4 36  1  0  0  0  0
  4  5  1  0  0  0  0
  5  6  1  0  0  0  0
  6  7  2  0  0  0  0
  6  8  1  0  0  0  0
  8  9  1  0  0  0  0
  9 37  1  0  0  0  0
  9 38  1  0  0  0  0
  9 10  1  0  0  0  0
 10 11  2  0  0  0  0
 11 39  1  0  0  0  0
 11 12  1  0  0  0  0
 12 40  1  0  0  0  0
 12 13  2  0  0  0  0
 13 14  1  0  0  0  0
 14 41  1  0  0  0  0
 14 15  2  0  0  0  0
 15 16  1  0  0  0  0
 15 17  1  0  0  0  0
 17 42  1  0  0  0  0
 17 18  2  0  0  0  0
 18 43  1  0  0  0  0
 18 19  1  0  0  0  0
 19 13  1  0  0  0  0
 19 20  2  0  0  0  0
 20 10  1  0  0  0  0
  8 21  1  0  0  0  0
 21 22  2  0  0  0  0
 21 23  1  0  0  0  0
 23 44  1  0  0  0  0
 23 24  2  0  0  0  0
 24  5  1  0  0  0  0
 24 25  1  0  0  0  0
 25 26  1  0  0  0  0
 26 45  1  0  0  0  0
 26 46  1  0  0  0  0
 26 27  1  0  0  0  0
 27 47  1  0  0  0  0
 27 48  1  0  0  0  0
 27 28  1  0  0  0  0
 28 49  1  0  0  0  0
 28 50  1  0  0  0  0
 28 29  1  0  0  0  0
 29 51  1  0  0  0  0
 29 30  1  0  0  0  0
 30 52  1  0  0  0  0
 30 53  1  0  0  0  0
 29 31  1  0  0  0  0
 31 25  1  0  0  0  0
 31 54  1  0  0  0  0
 31 55  1  0  0  0  0
M  END
>  <LOGBIO>
4.2300

>  <PRED_LOGBIO>
4.7700

>  <XV_RES>
-0.7120

>  <WHL_TMPL>
1

>  <ANCH>
14-15;38-53

$$$$
ROW12
  -MTS-   01071501063D 0   0.00000     0.00000     0

 35 37  0  0  0  0  0  0  0  0999 V2000
    6.4710    1.6690    4.1320 C   0  0  0  0  0  0  0  0  0  0  0  0
    5.0210    1.6550    3.7090 C   0  0  0  0  0  0  0  0  0  0  0  0
    4.7280    1.7430    2.5170 O   0  0  0  0  0  0  0  0  0  0  0  0
    4.0620    1.5480    4.6240 N   0  0  0  0  0  0  0  0  0  0  0  0
    2.7470    1.5360    4.2400 C   0  0  0  0  0  0  0  0  0  0  0  0
    1.9500    2.5790    4.1030 N   0  0  0  0  0  0  0  0  0  0  0  0
    0.6330    2.3340    3.6970 C   0  0  0  0  0  0  0  0  0  0  0  0
   -0.3140    3.3500    3.5140 C   0  0  0  0  0  0  0  0  0  0  0  0
   -1.6140    3.0300    3.1060 C   0  0  0  0  0  0  0  0  0  0  0  0
   -1.9680    1.6940    2.8800 C   0  0  0  0  0  0  0  0  0  0  0  0
   -1.0220    0.6790    3.0630 C   0  0  0  0  0  0  0  0  0  0  0  0
    0.2780    0.9990    3.4710 C   0  0  0  0  0  0  0  0  0  0  0  0
    1.7720    0.1180    3.8250 S   0  0  0  0  0  0  0  0  0  0  0  0
   -3.3430    1.3560    2.4490 C   0  0  0  0  0  0  0  0  0  0  0  0
   -4.2180    2.3490    1.9930 C   0  0  0  0  0  0  0  0  0  0  0  0
   -5.4620    2.0360    1.6040 N   0  0  0  0  0  0  0  0  0  0  0  0
   -5.9140    0.7750    1.6340 C   0  0  0  0  0  0  0  0  0  0  0  0
   -7.2170    0.4040    1.2340 N   0  0  0  0  0  0  0  0  0  0  0  0
   -5.0890   -0.2650    2.0790 C   0  0  0  0  0  0  0  0  0  0  0  0
   -3.7840    0.0280    2.4930 C   0  0  0  0  0  0  0  0  0  0  0  0
   -5.5160   -1.5910    2.1290 C   0  0  0  0  0  0  0  0  0  0  0  0
   -6.8390   -1.7320    2.1340 F   0  0  0  0  0  0  0  0  0  0  0  0
   -5.0960   -2.0630    3.2990 F   0  0  0  0  0  0  0  0  0  0  0  0
   -4.9750   -2.2750    1.1250 F   0  0  0  0  0  0  0  0  0  0  0  0
    6.7060    0.7430    4.6520 H   0  0  0  0  0  0  0  0  0  0  0  0
    7.1050    1.7620    3.2530 H   0  0  0  0  0  0  0  0  0  0  0  0
    6.6460    2.5120    4.7970 H   0  0  0  0  0  0  0  0  0  0  0  0
    4.3030    1.4760    5.6020 H   0  0  0  0  0  0  0  0  0  0  0  0
   -0.0410    4.3800    3.6880 H   0  0  0  0  0  0  0  0  0  0  0  0
   -2.3440    3.8130    2.9650 H   0  0  0  0  0  0  0  0  0  0  0  0
   -1.2950   -0.3510    2.8890 H   0  0  0  0  0  0  0  0  0  0  0  0
   -3.8890    3.3770    1.9550 H   0  0  0  0  0  0  0  0  0  0  0  0
   -7.5030   -0.5640    1.2780 H   0  0  0  0  0  0  0  0  0  0  0  0
   -7.8630    1.1070    0.9030 H   0  0  0  0  0  0  0  0  0  0  0  0
   -3.1290   -0.7570    2.8400 H   0  0  0  0  0  0  0  0  0  0  0  0
  1 25  1  0  0  0  0
  1 26  1  0  0  0  0
  1 27  1  0  0  0  0
  1  2  1  0  0  0  0
  2  3  2  0  0  0  0
  2  4  1  0  0  0  0
  4 28  1  0  0  0  0
  4  5  1  0  0  0  0
  5  6  2  0  0  0  0
  6  7  1  0  0  0  0
  7  8  2  0  0  0  0
  8 29  1  0  0  0  0
  8  9  1  0  0  0  0
  9 30  1  0  0  0  0
  9 10  2  0  0  0  0
 10 11  1  0  0  0  0
 11 31  1  0  0  0  0
 11 12  2  0  0  0  0
 12  7  1  0  0  0  0
 12 13  1  0  0  0  0
 13  5  1  0  0  0  0
 10 14  1  0  0  0  0
 14 15  2  0  0  0  0
 15 32  1  0  0  0  0
 15 16  1  0  0  0  0
 16 17  2  0  0  0  0
 17 18  1  0  0  0  0
 18 33  1  0  0  0  0
 18 34  1  0  0  0  0
 17 19  1  0  0  0  0
 19 20  2  0  0  0  0
 20 14  1  0  0  0  0
 20 35  1  0  0  0  0
 19 21  1  0  0  0  0
 21 22  1  0  0  0  0
 21 23  1  0  0  0  0
 21 24  1  0  0  0  0
M  END
>  <LOGBIO>
6.1000

>  <PRED_LOGBIO>
6.0200

>  <XV_RES>
0.1540

>  <WHL_TMPL>
2

>  <ANCH>
53-54;21-30

$$$$
ROW13
  -MTS-   01071501063D 0   0.00000     0.00000     0

 69 73  0  0  1  0  0  0  0  0999 V2000
   -5.6190   -1.1650   -2.7580 C   0  0  0  0  0  0  0  0  0  0  0  0
   -4.6140   -0.1620   -2.2440 C   0  0  0  0  0  0  0  0  0  0  0  0
   -3.6800   -0.3670   -1.3350 N   0  0  0  0  0  0  0  0  0  0  0  0
   -2.8510    0.7120   -1.0050 C   0  0  0  0  0  0  0  0  0  0  0  0
   -1.8240    0.6270   -0.0590 C   0  0  0  0  0  0  0  0  0  0  0  0
   -1.0340    1.7500    0.2190 C   0  0  0  0  0  0  0  0  0  0  0  0
   -0.0280    1.6670    1.1460 O   0  0  0  0  0  0  0  0  0  0  0  0
    0.9970    0.6920    0.9380 C   0  0  0  0  0  0  0  0  0  0  0  0
    2.0110    0.7690    2.0790 C   0  0  2  0  0  0  0  0  0  0  0  0
    2.5940    2.0740    2.1120 O   0  0  0  0  0  0  0  0  0  0  0  0
    3.1060   -0.2730    1.8570 C   0  0  0  0  0  0  0  0  0  0  0  0
    4.0820   -0.2000    2.9550 N   0  0  0  0  0  0  0  0  0  0  0  0
    3.6690   -1.1030    4.0380 C   0  0  0  0  0  0  0  0  0  0  0  0
    4.7070   -1.1240    5.1760 C   0  0  0  0  0  0  0  0  0  0  0  0
    6.0450   -1.4620    4.6700 N   0  0  0  0  0  0  0  0  0  0  0  0
    7.0190   -1.3780    5.7670 C   0  0  0  0  0  0  0  0  0  0  0  0
    6.5950   -0.3000    6.7360 C   0  0  0  0  0  0  0  0  0  0  0  0
    5.5680    0.3440    6.5290 O   0  0  0  0  0  0  0  0  0  0  0  0
    7.3330   -0.0470    7.8140 N   0  0  0  0  0  0  0  0  0  0  0  0
    6.9360    0.9630    8.7210 C   0  0  0  0  0  0  0  0  0  0  0  0
    7.3780    2.2790    8.5410 C   0  0  0  0  0  0  0  0  0  0  0  0
    6.9850    3.2790    9.4390 C   0  0  0  0  0  0  0  0  0  0  0  0
    6.1500    2.9620   10.5170 C   0  0  0  0  0  0  0  0  0  0  0  0
    5.7070    1.6470   10.6970 C   0  0  0  0  0  0  0  0  0  0  0  0
    6.1000    0.6470    9.7990 C   0  0  0  0  0  0  0  0  0  0  0  0
    4.8250    1.3120   11.8370 C   0  0  0  0  0  0  0  0  0  0  0  0
    5.2620    1.5310   13.1490 C   0  0  0  0  0  0  0  0  0  0  0  0
    4.4260    1.2140   14.2270 C   0  0  0  0  0  0  0  0  0  0  0  0
    3.1540    0.6790   13.9930 C   0  0  0  0  0  0  0  0  0  0  0  0
    2.7170    0.4600   12.6810 C   0  0  0  0  0  0  0  0  0  0  0  0
    3.5520    0.7770   11.6030 C   0  0  0  0  0  0  0  0  0  0  0  0
    6.4520   -0.5560    3.5860 C   0  0  0  0  0  0  0  0  0  0  0  0
    5.4190   -0.5360    2.4450 C   0  0  0  0  0  0  0  0  0  0  0  0
   -1.2720    2.9560   -0.4500 C   0  0  0  0  0  0  0  0  0  0  0  0
   -2.3000    3.0400   -1.3970 C   0  0  0  0  0  0  0  0  0  0  0  0
   -3.0890    1.9180   -1.6750 C   0  0  0  0  0  0  0  0  0  0  0  0
   -4.4490    1.5300   -2.7390 S   0  0  0  0  0  0  0  0  0  0  0  0
   -5.8740   -0.9270   -3.7890 H   0  0  0  0  0  0  0  0  0  0  0  0
   -6.5160   -1.1260   -2.1450 H   0  0  0  0  0  0  0  0  0  0  0  0
   -5.1900   -2.1640   -2.7120 H   0  0  0  0  0  0  0  0  0  0  0  0
   -1.6400   -0.3030    0.4580 H   0  0  0  0  0  0  0  0  0  0  0  0
    0.5540   -0.3010    0.9130 H   0  0  0  0  0  0  0  0  0  0  0  0
    1.4990    0.8890   -0.0070 H   0  0  0  0  0  0  0  0  0  0  0  0
    1.5090    0.5720    3.0240 H   0  0  0  0  0  0  0  0  0  0  0  0
    3.2420    2.1470    2.8290 H   0  0  0  0  0  0  0  0  0  0  0  0
    2.6630   -1.2660    1.8320 H   0  0  0  0  0  0  0  0  0  0  0  0
    3.6080   -0.0760    0.9120 H   0  0  0  0  0  0  0  0  0  0  0  0
    3.5450   -2.1100    3.6430 H   0  0  0  0  0  0  0  0  0  0  0  0
    2.7070   -0.7820    4.4320 H   0  0  0  0  0  0  0  0  0  0  0  0
    4.7370   -0.1490    5.6570 H   0  0  0  0  0  0  0  0  0  0  0  0
    4.4090   -1.8550    5.9250 H   0  0  0  0  0  0  0  0  0  0  0  0
    8.0010   -1.1380    5.3640 H   0  0  0  0  0  0  0  0  0  0  0  0
    7.0640   -2.3340    6.2860 H   0  0  0  0  0  0  0  0  0  0  0  0
    8.1760   -0.5760    7.9840 H   0  0  0  0  0  0  0  0  0  0  0  0
    8.0220    2.5230    7.7100 H   0  0  0  0  0  0  0  0  0  0  0  0
    7.3260    4.2940    9.3000 H   0  0  0  0  0  0  0  0  0  0  0  0
    5.8470    3.7340   11.2100 H   0  0  0  0  0  0  0  0  0  0  0  0
    5.7590   -0.3680    9.9380 H   0  0  0  0  0  0  0  0  0  0  0  0
    6.2430    1.9440   13.3290 H   0  0  0  0  0  0  0  0  0  0  0  0
    4.7640    1.3830   15.2390 H   0  0  0  0  0  0  0  0  0  0  0  0
    2.5100    0.4350   14.8250 H   0  0  0  0  0  0  0  0  0  0  0  0
    1.7350    0.0470   12.5010 H   0  0  0  0  0  0  0  0  0  0  0  0
    3.2150    0.6080   10.5910 H   0  0  0  0  0  0  0  0  0  0  0  0
    6.5740    0.4510    3.9810 H   0  0  0  0  0  0  0  0  0  0  0  0
    7.4170   -0.8700    3.1940 H   0  0  0  0  0  0  0  0  0  0  0  0
    5.3890   -1.5120    1.9650 H   0  0  0  0  0  0  0  0  0  0  0  0
    5.7160    0.1990    1.7000 H   0  0  0  0  0  0  0  0  0  0  0  0
   -0.6630    3.8220   -0.2360 H   0  0  0  0  0  0  0  0  0  0  0  0
   -2.4830    3.9710   -1.9130 H   0  0  0  0  0  0  0  0  0  0  0  0
  1 38  1  0  0  0  0
  1 39  1  0  0  0  0
  1 40  1  0  0  0  0
  1  2  1  0  0  0  0
  2  3  2  0  0  0  0
  3  4  1  0  0  0  0
  4  5  2  0  0  0  0
  5 41  1  0  0  0  0
  5  6  1  0  0  0  0
  6  7  1  0  0  0  0
  7  8  1  0  0  0  0
  8 42  1  0  0  0  0
  8 43  1  0  0  0  0
  8  9  1  0  0  0  0
  9 44  1  0  0  0  0
  9 10  1  0  0  0  0
 10 45  1  0  0  0  0
  9 11  1  0  0  0  0
 11 46  1  0  0  0  0
 11 47  1  0  0  0  0
 11 12  1  0  0  0  0
 12 13  1  0  0  0  0
 13 48  1  0  0  0  0
 13 49  1  0  0  0  0
 13 14  1  0  0  0  0
 14 50  1  0  0  0  0
 14 51  1  0  0  0  0
 14 15  1  0  0  0  0
 15 16  1  0  0  0  0
 16 52  1  0  0  0  0
 16 53  1  0  0  0  0
 16 17  1  0  0  0  0
 17 18  2  0  0  0  0
 17 19  1  0  0  0  0
 19 54  1  0  0  0  0
 19 20  1  0  0  0  0
 20 21  2  0  0  0  0
 21 55  1  0  0  0  0
 21 22  1  0  0  0  0
 22 56  1  0  0  0  0
 22 23  2  0  0  0  0
 23 57  1  0  0  0  0
 23 24  1  0  0  0  0
 24 25  2  0  0  0  0
 25 20  1  0  0  0  0
 25 58  1  0  0  0  0
 24 26  1  0  0  0  0
 26 27  2  0  0  0  0
 27 59  1  0  0  0  0
 27 28  1  0  0  0  0
 28 60  1  0  0  0  0
 28 29  2  0  0  0  0
 29 61  1  0  0  0  0
 29 30  1  0  0  0  0
 30 62  1  0  0  0  0
 30 31  2  0  0  0  0
 31 26  1  0  0  0  0
 31 63  1  0  0  0  0
 15 32  1  0  0  0  0
 32 64  1  0  0  0  0
 32 65  1  0  0  0  0
 32 33  1  0  0  0  0
 33 12  1  0  0  0  0
 33 66  1  0  0  0  0
 33 67  1  0  0  0  0
  6 34  2  0  0  0  0
 34 68  1  0  0  0  0
 34 35  1  0  0  0  0
 35 69  1  0  0  0  0
 35 36  2  0  0  0  0
 36  4  1  0  0  0  0
 36 37  1  0  0  0  0
 37  2  1  0  0  0  0
M  END
>  <LOGBIO>
4.4300

>  <PRED_LOGBIO>
4.6500

>  <XV_RES>
-0.4950

>  <WHL_TMPL>
1

>  <ANCH>
24-26;64-10

$$$$
ROW14
  -MTS-   01071501063D 0   0.00000     0.00000     0

 52 55  0  0  1  0  0  0  0  0999 V2000
    1.8720    2.9960   -1.0270 C   0  0  0  0  0  0  0  0  0  0  0  0
    1.4310    2.9110    0.4460 C   0  0  0  0  0  0  0  0  0  0  0  0
    2.7320    2.6390    1.2230 C   0  0  0  0  0  0  0  0  0  0  0  0
    3.6980    2.1420    0.2320 N   0  0  0  0  0  0  0  0  0  0  0  0
    3.4080    2.9010   -0.9930 C   0  0  0  0  0  0  0  0  0  0  0  0
    5.0790    2.3700    0.6810 C   0  0  1  0  0  0  0  0  0  0  0  0
    6.0350    2.1810   -0.4960 C   0  0  2  0  0  0  0  0  0  0  0  0
    7.4220    2.2970   -0.0240 N   0  0  0  0  0  0  0  0  0  0  0  0
    7.6360    1.4940    1.1890 C   0  0  0  0  0  0  0  0  0  0  0  0
    9.1460    1.1960    1.2390 C   0  0  0  0  0  0  0  0  0  0  0  0
    9.6370    1.4510   -0.1980 C   0  0  0  0  0  0  0  0  0  0  0  0
    8.3640    1.7490   -1.0110 C   0  0  0  0  0  0  0  0  0  0  0  0
    5.7680    3.2420   -1.5370 C   0  0  0  0  0  0  0  0  0  0  0  0
    6.8320    3.9640   -2.0900 C   0  0  0  0  0  0  0  0  0  0  0  0
    6.5850    4.9470   -3.0550 C   0  0  0  0  0  0  0  0  0  0  0  0
    5.2730    5.2090   -3.4670 C   0  0  0  0  0  0  0  0  0  0  0  0
    4.2080    4.4870   -2.9140 C   0  0  0  0  0  0  0  0  0  0  0  0
    4.4560    3.5030   -1.9490 C   0  0  0  0  0  0  0  0  0  0  0  0
    5.4240    1.3850    1.7720 C   0  0  0  0  0  0  0  0  0  0  0  0
    5.1830    1.7120    3.1120 C   0  0  0  0  0  0  0  0  0  0  0  0
    5.5020    0.7990    4.1240 C   0  0  0  0  0  0  0  0  0  0  0  0
    6.0620   -0.4410    3.7960 C   0  0  0  0  0  0  0  0  0  0  0  0
    6.3030   -0.7690    2.4560 C   0  0  0  0  0  0  0  0  0  0  0  0
    5.9840    0.1450    1.4440 C   0  0  0  0  0  0  0  0  0  0  0  0
    1.4720    2.1420   -1.5700 H   0  0  0  0  0  0  0  0  0  0  0  0
    1.5820    3.9630   -1.4320 H   0  0  0  0  0  0  0  0  0  0  0  0
    0.7100    2.1090    0.5940 H   0  0  0  0  0  0  0  0  0  0  0  0
    0.9670    3.8400    0.7710 H   0  0  0  0  0  0  0  0  0  0  0  0
    3.0990    3.5710    1.6470 H   0  0  0  0  0  0  0  0  0  0  0  0
    2.5510    1.8660    1.9680 H   0  0  0  0  0  0  0  0  0  0  0  0
    3.8630    3.8890   -0.9590 H   0  0  0  0  0  0  0  0  0  0  0  0
    3.7900    2.3880   -1.8730 H   0  0  0  0  0  0  0  0  0  0  0  0
    5.1810    3.3830    1.0640 H   0  0  0  0  0  0  0  0  0  0  0  0
    5.8730    1.1980   -0.9330 H   0  0  0  0  0  0  0  0  0  0  0  0
    7.0870    0.5580    1.1020 H   0  0  0  0  0  0  0  0  0  0  0  0
    7.3560    2.0800    2.0620 H   0  0  0  0  0  0  0  0  0  0  0  0
    9.6520    1.8480    1.9480 H   0  0  0  0  0  0  0  0  0  0  0  0
    9.3330    0.1680    1.5400 H   0  0  0  0  0  0  0  0  0  0  0  0
   10.2800    2.3290   -0.2060 H   0  0  0  0  0  0  0  0  0  0  0  0
   10.1040    0.5470   -0.5830 H   0  0  0  0  0  0  0  0  0  0  0  0
    7.9700    0.8450   -1.4710 H   0  0  0  0  0  0  0  0  0  0  0  0
    8.5620    2.4660   -1.8050 H   0  0  0  0  0  0  0  0  0  0  0  0
    7.8450    3.7620   -1.7720 H   0  0  0  0  0  0  0  0  0  0  0  0
    7.4060    5.5040   -3.4810 H   0  0  0  0  0  0  0  0  0  0  0  0
    5.0810    5.9670   -4.2120 H   0  0  0  0  0  0  0  0  0  0  0  0
    3.1960    4.6880   -3.2320 H   0  0  0  0  0  0  0  0  0  0  0  0
    3.6350    2.9460   -1.5230 H   0  0  0  0  0  0  0  0  0  0  0  0
    4.7510    2.6690    3.3650 H   0  0  0  0  0  0  0  0  0  0  0  0
    5.3160    1.0510    5.1580 H   0  0  0  0  0  0  0  0  0  0  0  0
    6.3080   -1.1450    4.5770 H   0  0  0  0  0  0  0  0  0  0  0  0
    6.7350   -1.7260    2.2030 H   0  0  0  0  0  0  0  0  0  0  0  0
    6.1700   -0.1070    0.4100 H   0  0  0  0  0  0  0  0  0  0  0  0
  1 25  1  0  0  0  0
  1 26  1  0  0  0  0
  1  2  1  0  0  0  0
  2 27  1  0  0  0  0
  2 28  1  0  0  0  0
  2  3  1  0  0  0  0
  3 29  1  0  0  0  0
  3 30  1  0  0  0  0
  3  4  1  0  0  0  0
  4  5  1  0  0  0  0
  5  1  1  0  0  0  0
  5 31  1  0  0  0  0
  5 32  1  0  0  0  0
  4  6  1  0  0  0  0
  6 33  1  0  0  0  0
  6  7  1  0  0  0  0
  7 34  1  0  0  0  0
  7  8  1  0  0  0  0
  8  9  1  0  0  0  0
  9 35  1  0  0  0  0
  9 36  1  0  0  0  0
  9 10  1  0  0  0  0
 10 37  1  0  0  0  0
 10 38  1  0  0  0  0
 10 11  1  0  0  0  0
 11 39  1  0  0  0  0
 11 40  1  0  0  0  0
 11 12  1  0  0  0  0
 12  8  1  0  0  0  0
 12 41  1  0  0  0  0
 12 42  1  0  0  0  0
  7 13  1  0  0  0  0
 13 14  2  0  0  0  0
 14 43  1  0  0  0  0
 14 15  1  0  0  0  0
 15 44  1  0  0  0  0
 15 16  2  0  0  0  0
 16 45  1  0  0  0  0
 16 17  1  0  0  0  0
 17 46  1  0  0  0  0
 17 18  2  0  0  0  0
 18 13  1  0  0  0  0
 18 47  1  0  0  0  0
  6 19  1  0  0  0  0
 19 20  2  0  0  0  0
 20 48  1  0  0  0  0
 20 21  1  0  0  0  0
 21 49  1  0  0  0  0
 21 22  2  0  0  0  0
 22 50  1  0  0  0  0
 22 23  1  0  0  0  0
 23 51  1  0  0  0  0
 23 24  2  0  0  0  0
 24 19  1  0  0  0  0
 24 52  1  0  0  0  0
M  END
>  <LOGBIO>
4.9000

>  <PRED_LOGBIO>
5.5400

>  <XV_RES>
-0.7090

>  <WHL_TMPL>
2

>  <ANCH>
1-19;51-42

$$$$
ROW15
  -MTS-   01071501063D 0   0.00000     0.00000     0

 47 49  0  0  0  0  0  0  0  0999 V2000
    7.3920    0.3550   -4.6420 N   0  0  0  0  0  0  0  0  0  0  0  0
    6.1740    0.7750   -5.1950 C   0  0  0  0  0  0  0  0  0  0  0  0
    6.0800    1.9940   -5.7440 N   0  0  0  0  0  0  0  0  0  0  0  0
    4.9410    2.4450   -6.2870 C   0  0  0  0  0  0  0  0  0  0  0  0
    3.7990    1.6350   -6.2920 C   0  0  0  0  0  0  0  0  0  0  0  0
    3.8610    0.3560   -5.7270 C   0  0  0  0  0  0  0  0  0  0  0  0
    2.7570   -0.4550   -5.7200 O   0  0  0  0  0  0  0  0  0  0  0  0
    1.9100   -0.3790   -4.6460 C   0  0  0  0  0  0  0  0  0  0  0  0
    2.1140   -1.2030   -3.5320 C   0  0  0  0  0  0  0  0  0  0  0  0
    1.2490   -1.1250   -2.4350 C   0  0  0  0  0  0  0  0  0  0  0  0
    0.1780   -0.2230   -2.4500 C   0  0  0  0  0  0  0  0  0  0  0  0
   -0.6970   -0.1450   -1.3410 N   0  0  0  0  0  0  0  0  0  0  0  0
   -0.4350    0.6990   -0.3460 C   0  0  0  0  0  0  0  0  0  0  0  0
    0.5840    1.4220   -0.3910 O   0  0  0  0  0  0  0  0  0  0  0  0
   -1.2570    0.7730    0.6960 N   0  0  0  0  0  0  0  0  0  0  0  0
   -0.9960    1.6160    1.6910 C   0  0  0  0  0  0  0  0  0  0  0  0
    0.0060    2.3270    1.6470 O   0  0  0  0  0  0  0  0  0  0  0  0
   -1.9410    1.7010    2.8890 C   0  0  0  0  0  0  0  0  0  0  0  0
   -3.3430    1.3560    2.4490 C   0  0  0  0  0  0  0  0  0  0  0  0
   -4.2030    2.3640    1.9960 C   0  0  0  0  0  0  0  0  0  0  0  0
   -5.5030    2.0440    1.5880 C   0  0  0  0  0  0  0  0  0  0  0  0
   -5.9440    0.7160    1.6330 C   0  0  0  0  0  0  0  0  0  0  0  0
   -7.2170    0.4040    1.2340 F   0  0  0  0  0  0  0  0  0  0  0  0
   -5.0850   -0.2920    2.0850 C   0  0  0  0  0  0  0  0  0  0  0  0
   -3.7840    0.0280    2.4930 C   0  0  0  0  0  0  0  0  0  0  0  0
   -0.0260    0.6010   -3.5630 C   0  0  0  0  0  0  0  0  0  0  0  0
    0.8390    0.5230   -4.6610 C   0  0  0  0  0  0  0  0  0  0  0  0
    0.6420    1.3180   -5.7340 F   0  0  0  0  0  0  0  0  0  0  0  0
    5.0680   -0.0820   -5.1690 C   0  0  0  0  0  0  0  0  0  0  0  0
    5.1700   -1.4010   -4.5750 C   0  0  0  0  0  0  0  0  0  0  0  0
    5.2550   -2.4920   -4.0830 C   0  0  0  0  0  0  0  0  0  0  0  0
    7.5930    0.5340   -3.6690 H   0  0  0  0  0  0  0  0  0  0  0  0
    8.0680   -0.1270   -5.2170 H   0  0  0  0  0  0  0  0  0  0  0  0
    4.9040    3.4340   -6.7200 H   0  0  0  0  0  0  0  0  0  0  0  0
    2.8780    1.9940   -6.7270 H   0  0  0  0  0  0  0  0  0  0  0  0
    2.9400   -1.8990   -3.5210 H   0  0  0  0  0  0  0  0  0  0  0  0
    1.4070   -1.7610   -1.5760 H   0  0  0  0  0  0  0  0  0  0  0  0
   -1.5200   -0.7290   -1.3050 H   0  0  0  0  0  0  0  0  0  0  0  0
   -2.0810    0.1890    0.7330 H   0  0  0  0  0  0  0  0  0  0  0  0
   -1.9580    2.7430    3.2030 H   0  0  0  0  0  0  0  0  0  0  0  0
   -1.6200    0.9760    3.6340 H   0  0  0  0  0  0  0  0  0  0  0  0
   -3.8630    3.3880    1.9610 H   0  0  0  0  0  0  0  0  0  0  0  0
   -6.1660    2.8220    1.2380 H   0  0  0  0  0  0  0  0  0  0  0  0
   -5.4250   -1.3160    2.1190 H   0  0  0  0  0  0  0  0  0  0  0  0
   -3.1210   -0.7500    2.8420 H   0  0  0  0  0  0  0  0  0  0  0  0
   -0.8520    1.2970   -3.5750 H   0  0  0  0  0  0  0  0  0  0  0  0
    5.3300   -3.4560   -3.6490 H   0  0  0  0  0  0  0  0  0  0  0  0
  1 32  1  0  0  0  0
  1 33  1  0  0  0  0
  1  2  1  0  0  0  0
  2  3  1  0  0  0  0
  3  4  2  0  0  0  0
  4 34  1  0  0  0  0
  4  5  1  0  0  0  0
  5 35  1  0  0  0  0
  5  6  2  0  0  0  0
  6  7  1  0  0  0  0
  7  8  1  0  0  0  0
  8  9  2  0  0  0  0
  9 36  1  0  0  0  0
  9 10  1  0  0  0  0
 10 37  1  0  0  0  0
 10 11  2  0  0  0  0
 11 12  1  0  0  0  0
 12 38  1  0  0  0  0
 12 13  1  0  0  0  0
 13 14  2  0  0  0  0
 13 15  1  0  0  0  0
 15 39  1  0  0  0  0
 15 16  1  0  0  0  0
 16 17  2  0  0  0  0
 16 18  1  0  0  0  0
 18 40  1  0  0  0  0
 18 41  1  0  0  0  0
 18 19  1  0  0  0  0
 19 20  2  0  0  0  0
 20 42  1  0  0  0  0
 20 21  1  0  0  0  0
 21 43  1  0  0  0  0
 21 22  2  0  0  0  0
 22 23  1  0  0  0  0
 22 24  1  0  0  0  0
 24 44  1  0  0  0  0
 24 25  2  0  0  0  0
 25 19  1  0  0  0  0
 25 45  1  0  0  0  0
 11 26  1  0  0  0  0
 26 46  1  0  0  0  0
 26 27  2  0  0  0  0
 27  8  1  0  0  0  0
 27 28  1  0  0  0  0
  6 29  1  0  0  0  0
 29  2  2  0  0  0  0
 29 30  1  0  0  0  0
 30 31  3  0  0  0  0
 31 47  1  0  0  0  0
M  END
>  <LOGBIO>
6.1000

>  <PRED_LOGBIO>
5.2200

>  <XV_RES>
1.0850

>  <WHL_TMPL>
2

>  <ANCH>
53-70;29-30

$$$$
ROW16
  -MTS-   01071501063D 0   0.00000     0.00000     0

 25 26  0  0  0  0  0  0  0  0999 V2000
    5.2220   -0.3780    0.2340 Cl  0  0  0  0  0  0  0  0  0  0  0  0
    6.2640    0.8940    0.8040 C   0  0  0  0  0  0  0  0  0  0  0  0
    7.5550    1.0300    0.2780 C   0  0  0  0  0  0  0  0  0  0  0  0
    8.3930    2.0540    0.7360 C   0  0  0  0  0  0  0  0  0  0  0  0
    7.9410    2.9410    1.7200 C   0  0  0  0  0  0  0  0  0  0  0  0
    6.6510    2.8050    2.2460 C   0  0  0  0  0  0  0  0  0  0  0  0
    6.0890    3.9080    3.4690 Cl  0  0  0  0  0  0  0  0  0  0  0  0
    5.8120    1.7810    1.7880 C   0  0  0  0  0  0  0  0  0  0  0  0
    4.4210    1.6340    2.3560 C   0  0  0  0  0  0  0  0  0  0  0  0
    4.0240    2.4130    3.2210 O   0  0  0  0  0  0  0  0  0  0  0  0
    3.6240    0.6620    1.9210 N   0  0  0  0  0  0  0  0  0  0  0  0
    2.3210    0.5240    2.4540 C   0  0  0  0  0  0  0  0  0  0  0  0
    2.0930   -0.2790    3.5780 C   0  0  0  0  0  0  0  0  0  0  0  0
    0.7950   -0.3990    4.0860 C   0  0  0  0  0  0  0  0  0  0  0  0
   -0.2180    0.2510    3.4970 N   0  0  0  0  0  0  0  0  0  0  0  0
   -0.0380    1.0270    2.4200 C   0  0  0  0  0  0  0  0  0  0  0  0
    1.2390    1.1880    1.8640 C   0  0  0  0  0  0  0  0  0  0  0  0
    7.9040    0.3450   -0.4810 H   0  0  0  0  0  0  0  0  0  0  0  0
    9.3880    2.1590    0.3300 H   0  0  0  0  0  0  0  0  0  0  0  0
    8.5880    3.7300    2.0730 H   0  0  0  0  0  0  0  0  0  0  0  0
    3.9500    0.0220    1.2110 H   0  0  0  0  0  0  0  0  0  0  0  0
    2.9130   -0.8000    4.0490 H   0  0  0  0  0  0  0  0  0  0  0  0
    0.6090   -1.0160    4.9530 H   0  0  0  0  0  0  0  0  0  0  0  0
   -0.8820    1.5330    1.9770 H   0  0  0  0  0  0  0  0  0  0  0  0
    1.3850    1.8140    0.9960 H   0  0  0  0  0  0  0  0  0  0  0  0
  1  2  1  0  0  0  0
  2  3  2  0  0  0  0
  3 18  1  0  0  0  0
  3  4  1  0  0  0  0
  4 19  1  0  0  0  0
  4  5  2  0  0  0  0
  5 20  1  0  0  0  0
  5  6  1  0  0  0  0
  6  7  1  0  0  0  0
  6  8  2  0  0  0  0
  8  2  1  0  0  0  0
  8  9  1  0  0  0  0
  9 10  2  0  0  0  0
  9 11  1  0  0  0  0
 11 21  1  0  0  0  0
 11 12  1  0  0  0  0
 12 13  2  0  0  0  0
 13 22  1  0  0  0  0
 13 14  1  0  0  0  0
 14 23  1  0  0  0  0
 14 15  2  0  0  0  0
 15 16  1  0  0  0  0
 16 24  1  0  0  0  0
 16 17  2  0  0  0  0
 17 12  1  0  0  0  0
 17 25  1  0  0  0  0
M  END
>  <LOGBIO>
5.3300

>  <PRED_LOGBIO>
5.1700

>  <XV_RES>
0.1730

>  <WHL_TMPL>
1

>  <ANCH>
44-45;9-10

$$$$
ROW17
  -MTS-   01071501063D 0   0.00000     0.00000     0

 70 75  0  0  0  0  0  0  0  0999 V2000
    6.1870    4.3050    1.7060 C   0  0  0  0  0  0  0  0  0  0  0  0
    4.9840    3.7570    0.9450 C   0  0  0  0  0  0  0  0  0  0  0  0
    4.9250    4.3940   -0.4410 C   0  0  0  0  0  0  0  0  0  0  0  0
    5.1180    2.2590    0.8040 C   0  0  0  0  0  0  0  0  0  0  0  0
    4.9370    1.4640   -0.4310 C   0  0  0  0  0  0  0  0  0  0  0  0
    5.1510    0.1860   -0.0920 C   0  0  0  0  0  0  0  0  0  0  0  0
    5.4480    0.1210    1.2440 N   0  0  0  0  0  0  0  0  0  0  0  0
    5.7590   -0.9980    2.1120 N   0  0  0  0  0  0  0  0  0  0  0  0
    6.0160   -0.8070    3.3930 C   0  0  0  0  0  0  0  0  0  0  0  0
    5.9950    0.4790    3.9440 N   0  0  0  0  0  0  0  0  0  0  0  0
    5.7200    1.5430    3.2130 C   0  0  0  0  0  0  0  0  0  0  0  0
    5.7080    2.7880    3.7860 N   0  0  0  0  0  0  0  0  0  0  0  0
    4.5110    3.3000    4.3410 C   0  0  0  0  0  0  0  0  0  0  0  0
    3.6320    4.0440    3.5440 C   0  0  0  0  0  0  0  0  0  0  0  0
    2.4480    4.5500    4.0920 C   0  0  0  0  0  0  0  0  0  0  0  0
    1.5190    5.3360    3.2500 C   0  0  0  0  0  0  0  0  0  0  0  0
    1.6430    6.5580    3.1730 O   0  0  0  0  0  0  0  0  0  0  0  0
    0.5510    4.7220    2.5760 N   0  0  0  0  0  0  0  0  0  0  0  0
   -0.3710    5.5030    1.7390 C   0  0  0  0  0  0  0  0  0  0  0  0
   -0.0110    5.7340    0.3120 C   0  0  0  0  0  0  0  0  0  0  0  0
   -1.1180    4.7990    0.6590 C   0  0  0  0  0  0  0  0  0  0  0  0
    2.1430    4.3130    5.4380 C   0  0  0  0  0  0  0  0  0  0  0  0
    1.0010    4.8020    5.9670 F   0  0  0  0  0  0  0  0  0  0  0  0
    3.0210    3.5700    6.2350 C   0  0  0  0  0  0  0  0  0  0  0  0
    4.2050    3.0630    5.6860 C   0  0  0  0  0  0  0  0  0  0  0  0
    5.0520    2.3460    6.4550 F   0  0  0  0  0  0  0  0  0  0  0  0
    5.4240    1.3850    1.7720 C   0  0  0  0  0  0  0  0  0  0  0  0
    6.1010    1.1570   -1.2910 C   0  0  0  0  0  0  0  0  0  0  0  0
    7.3400    0.6980   -0.8480 O   0  0  0  0  0  0  0  0  0  0  0  0
    8.1550    0.5330   -1.9660 C   0  0  0  0  0  0  0  0  0  0  0  0
    9.4530    0.0960   -1.9530 O   0  0  0  0  0  0  0  0  0  0  0  0
    9.6890   -1.3100   -2.0630 C   0  0  0  0  0  0  0  0  0  0  0  0
   11.1930   -1.5780   -2.0280 C   0  0  0  0  0  0  0  0  0  0  0  0
   11.5300   -2.7990   -2.9040 C   0  0  0  0  0  0  0  0  0  0  0  0
   13.0040   -3.2150   -2.7400 C   0  0  0  0  0  0  0  0  0  0  0  0
   13.3390   -3.4510   -1.3280 N   0  0  0  0  0  0  0  0  0  0  0  0
   13.1240   -2.2490   -0.5080 C   0  0  0  0  0  0  0  0  0  0  0  0
   11.6560   -1.7910   -0.5740 C   0  0  0  0  0  0  0  0  0  0  0  0
    7.4640    0.8690   -3.0390 N   0  0  0  0  0  0  0  0  0  0  0  0
    6.1400    1.2710   -2.6050 N   0  0  0  0  0  0  0  0  0  0  0  0
    7.0990    4.0720    1.1610 H   0  0  0  0  0  0  0  0  0  0  0  0
    6.0910    5.3840    1.8080 H   0  0  0  0  0  0  0  0  0  0  0  0
    6.2290    3.8500    2.6940 H   0  0  0  0  0  0  0  0  0  0  0  0
    4.0720    3.9900    1.4900 H   0  0  0  0  0  0  0  0  0  0  0  0
    5.8370    4.1610   -0.9860 H   0  0  0  0  0  0  0  0  0  0  0  0
    4.8290    5.4730   -0.3390 H   0  0  0  0  0  0  0  0  0  0  0  0
    4.0680    4.0030   -0.9840 H   0  0  0  0  0  0  0  0  0  0  0  0
    5.0970   -0.6590   -0.7630 H   0  0  0  0  0  0  0  0  0  0  0  0
    6.2460   -1.6540    4.0220 H   0  0  0  0  0  0  0  0  0  0  0  0
    6.5530    3.3400    3.8130 H   0  0  0  0  0  0  0  0  0  0  0  0
    3.8680    4.2260    2.5060 H   0  0  0  0  0  0  0  0  0  0  0  0
    0.4500    3.7190    2.6390 H   0  0  0  0  0  0  0  0  0  0  0  0
   -0.8740    6.3000    2.2820 H   0  0  0  0  0  0  0  0  0  0  0  0
    0.9190    5.3000   -0.0480 H   0  0  0  0  0  0  0  0  0  0  0  0
   -0.2830    6.6930   -0.1260 H   0  0  0  0  0  0  0  0  0  0  0  0
   -0.9340    3.7340    0.5330 H   0  0  0  0  0  0  0  0  0  0  0  0
   -2.1350    5.1280    0.4560 H   0  0  0  0  0  0  0  0  0  0  0  0
    2.7850    3.3870    7.2730 H   0  0  0  0  0  0  0  0  0  0  0  0
    9.2780   -1.6750   -3.0010 H   0  0  0  0  0  0  0  0  0  0  0  0
    9.2100   -1.8240   -1.2320 H   0  0  0  0  0  0  0  0  0  0  0  0
   11.6610   -0.6850   -2.4390 H   0  0  0  0  0  0  0  0  0  0  0  0
   10.8860   -3.6310   -2.6280 H   0  0  0  0  0  0  0  0  0  0  0  0
   11.3350   -2.5600   -3.9470 H   0  0  0  0  0  0  0  0  0  0  0  0
   13.6470   -2.4330   -3.1400 H   0  0  0  0  0  0  0  0  0  0  0  0
   13.1760   -4.1250   -3.3100 H   0  0  0  0  0  0  0  0  0  0  0  0
   14.3050   -3.7380   -1.2560 H   0  0  0  0  0  0  0  0  0  0  0  0
   13.7700   -1.4480   -0.8630 H   0  0  0  0  0  0  0  0  0  0  0  0
   13.3910   -2.4630    0.5250 H   0  0  0  0  0  0  0  0  0  0  0  0
   11.0230   -2.5380   -0.0990 H   0  0  0  0  0  0  0  0  0  0  0  0
   11.5410   -0.8640   -0.0170 H   0  0  0  0  0  0  0  0  0  0  0  0
  1 41  1  0  0  0  0
  1 42  1  0  0  0  0
  1 43  1  0  0  0  0
  1  2  1  0  0  0  0
  2 44  1  0  0  0  0
  2  3  1  0  0  0  0
  3 45  1  0  0  0  0
  3 46  1  0  0  0  0
  3 47  1  0  0  0  0
  2  4  1  0  0  0  0
  4  5  1  0  0  0  0
  5  6  2  0  0  0  0
  6 48  1  0  0  0  0
  6  7  1  0  0  0  0
  7  8  1  0  0  0  0
  8  9  2  0  0  0  0
  9 49  1  0  0  0  0
  9 10  1  0  0  0  0
 10 11  2  0  0  0  0
 11 12  1  0  0  0  0
 12 50  1  0  0  0  0
 12 13  1  0  0  0  0
 13 14  2  0  0  0  0
 14 51  1  0  0  0  0
 14 15  1  0  0  0  0
 15 16  1  0  0  0  0
 16 17  2  0  0  0  0
 16 18  1  0  0  0  0
 18 52  1  0  0  0  0
 18 19  1  0  0  0  0
 19 53  1  0  0  0  0
 19 20  1  0  0  0  0
 20 54  1  0  0  0  0
 20 55  1  0  0  0  0
 20 21  1  0  0  0  0
 21 19  1  0  0  0  0
 21 56  1  0  0  0  0
 21 57  1  0  0  0  0
 15 22  2  0  0  0  0
 22 23  1  0  0  0  0
 22 24  1  0  0  0  0
 24 58  1  0  0  0  0
 24 25  2  0  0  0  0
 25 13  1  0  0  0  0
 25 26  1  0  0  0  0
 11 27  1  0  0  0  0
 27  4  2  0  0  0  0
 27  7  1  0  0  0  0
  5 28  1  0  0  0  0
 28 29  1  0  0  0  0
 29 30  1  0  0  0  0
 30 31  1  0  0  0  0
 31 32  1  0  0  0  0
 32 59  1  0  0  0  0
 32 60  1  0  0  0  0
 32 33  1  0  0  0  0
 33 61  1  0  0  0  0
 33 34  1  0  0  0  0
 34 62  1  0  0  0  0
 34 63  1  0  0  0  0
 34 35  1  0  0  0  0
 35 64  1  0  0  0  0
 35 65  1  0  0  0  0
 35 36  1  0  0  0  0
 36 66  1  0  0  0  0
 36 37  1  0  0  0  0
 37 67  1  0  0  0  0
 37 68  1  0  0  0  0
 37 38  1  0  0  0  0
 38 33  1  0  0  0  0
 38 69  1  0  0  0  0
 38 70  1  0  0  0  0
 30 39  2  0  0  0  0
 39 40  1  0  0  0  0
 40 28  2  0  0  0  0
M  END
>  <LOGBIO>
5.1200

>  <PRED_LOGBIO>
4.8800

>  <XV_RES>
0.3000

>  <WHL_TMPL>
2

>  <ANCH>
19-20;45-11

$$$$
ROW19
  -MTS-   01071501063D 0   0.00000     0.00000     0

 49 53  0  0  1  0  0  0  0  0999 V2000
    2.8780   -1.7890    5.2970 C   0  0  0  0  0  0  0  0  0  0  0  0
    4.1480   -1.0530    5.2150 N   0  0  0  0  0  0  0  0  0  0  0  0
    4.2900   -0.0270    4.3180 C   0  0  0  0  0  0  0  0  0  0  0  0
    3.3680    0.3990    3.4750 N   0  0  0  0  0  0  0  0  0  0  0  0
    3.8710    1.4630    2.7160 O   0  0  0  0  0  0  0  0  0  0  0  0
    5.1830    1.7120    3.1120 C   0  0  0  0  0  0  0  0  0  0  0  0
    6.1340    2.6480    2.6890 C   0  0  0  0  0  0  0  0  0  0  0  0
    7.4040    2.6710    3.2770 C   0  0  0  0  0  0  0  0  0  0  0  0
    8.5860    3.8350    2.7510 Cl  0  0  0  0  0  0  0  0  0  0  0  0
    7.7230    1.7580    4.2890 C   0  0  0  0  0  0  0  0  0  0  0  0
    6.7720    0.8220    4.7130 C   0  0  0  0  0  0  0  0  0  0  0  0
    5.5020    0.7990    4.1240 C   0  0  0  0  0  0  0  0  0  0  0  0
    5.7970    3.6140    1.6190 C   0  0  0  0  0  0  0  0  0  0  0  0
    4.5040    4.1450    1.5370 C   0  0  0  0  0  0  0  0  0  0  0  0
    4.1850    5.0580    0.5250 C   0  0  0  0  0  0  0  0  0  0  0  0
    5.1580    5.4400   -0.4060 C   0  0  0  0  0  0  0  0  0  0  0  0
    4.8690    6.3520   -1.4300 C   0  0  0  0  0  0  0  0  0  0  0  0
    5.8210    6.6980   -2.3070 N   0  0  0  0  0  0  0  0  0  0  0  0
    7.0670    6.1850   -2.2280 N   0  0  0  0  0  0  0  0  0  0  0  0
    7.4020    5.3090   -1.2700 C   0  0  0  0  0  0  0  0  0  0  0  0
    6.4510    4.9080   -0.3250 C   0  0  0  0  0  0  0  0  0  0  0  0
    6.7700    3.9950    0.6870 C   0  0  0  0  0  0  0  0  0  0  0  0
    3.5710    6.9060   -1.5380 N   0  0  0  0  0  0  0  0  0  0  0  0
    3.3190    8.3520   -1.4560 C   0  0  0  0  0  0  0  0  0  0  0  0
    2.1000    8.6770   -0.5690 C   0  0  0  0  0  0  0  0  0  0  0  0
    0.9570    7.9110   -0.9590 O   0  0  0  0  0  0  0  0  0  0  0  0
    1.1950    6.5060   -0.8440 C   0  0  0  0  0  0  0  0  0  0  0  0
    2.3720    6.0820   -1.7420 C   0  0  2  0  0  0  0  0  0  0  0  0
    2.7050    4.6130   -1.4990 C   0  0  0  0  0  0  0  0  0  0  0  0
    2.6630   -2.2490    4.3350 H   0  0  0  0  0  0  0  0  0  0  0  0
    2.9550   -2.5610    6.0590 H   0  0  0  0  0  0  0  0  0  0  0  0
    2.0770   -1.1000    5.5560 H   0  0  0  0  0  0  0  0  0  0  0  0
    4.9170   -1.3040    5.8210 H   0  0  0  0  0  0  0  0  0  0  0  0
    8.7030    1.7760    4.7440 H   0  0  0  0  0  0  0  0  0  0  0  0
    7.0180    0.1180    5.4940 H   0  0  0  0  0  0  0  0  0  0  0  0
    3.7530    3.8510    2.2560 H   0  0  0  0  0  0  0  0  0  0  0  0
    3.1880    5.4680    0.4630 H   0  0  0  0  0  0  0  0  0  0  0  0
    8.4060    4.9130   -1.2290 H   0  0  0  0  0  0  0  0  0  0  0  0
    7.7670    3.5850    0.7500 H   0  0  0  0  0  0  0  0  0  0  0  0
    3.1550    8.7490   -2.4560 H   0  0  0  0  0  0  0  0  0  0  0  0
    4.2000    8.8490   -1.0570 H   0  0  0  0  0  0  0  0  0  0  0  0
    2.3400    8.4650    0.4710 H   0  0  0  0  0  0  0  0  0  0  0  0
    1.8700    9.7370   -0.6450 H   0  0  0  0  0  0  0  0  0  0  0  0
    1.4220    6.2600    0.1910 H   0  0  0  0  0  0  0  0  0  0  0  0
    0.3000    5.9620   -1.1380 H   0  0  0  0  0  0  0  0  0  0  0  0
    2.0710    6.1190   -2.7870 H   0  0  0  0  0  0  0  0  0  0  0  0
    2.0650    3.9880   -2.1190 H   0  0  0  0  0  0  0  0  0  0  0  0
    2.5420    4.3720   -0.4510 H   0  0  0  0  0  0  0  0  0  0  0  0
    3.7470    4.4310   -1.7550 H   0  0  0  0  0  0  0  0  0  0  0  0
  1 30  1  0  0  0  0
  1 31  1  0  0  0  0
  1 32  1  0  0  0  0
  1  2  1  0  0  0  0
  2 33  1  0  0  0  0
  2  3  1  0  0  0  0
  3  4  2  0  0  0  0
  4  5  1  0  0  0  0
  5  6  1  0  0  0  0
  6  7  2  0  0  0  0
  7  8  1  0  0  0  0
  8  9  1  0  0  0  0
  8 10  2  0  0  0  0
 10 34  1  0  0  0  0
 10 11  1  0  0  0  0
 11 35  1  0  0  0  0
 11 12  2  0  0  0  0
 12  3  1  0  0  0  0
 12  6  1  0  0  0  0
  7 13  1  0  0  0  0
 13 14  2  0  0  0  0
 14 36  1  0  0  0  0
 14 15  1  0  0  0  0
 15 37  1  0  0  0  0
 15 16  2  0  0  0  0
 16 17  1  0  0  0  0
 17 18  2  0  0  0  0
 18 19  1  0  0  0  0
 19 20  2  0  0  0  0
 20 38  1  0  0  0  0
 20 21  1  0  0  0  0
 21 16  1  0  0  0  0
 21 22  2  0  0  0  0
 22 13  1  0  0  0  0
 22 39  1  0  0  0  0
 17 23  1  0  0  0  0
 23 24  1  0  0  0  0
 24 40  1  0  0  0  0
 24 41  1  0  0  0  0
 24 25  1  0  0  0  0
 25 42  1  0  0  0  0
 25 43  1  0  0  0  0
 25 26  1  0  0  0  0
 26 27  1  0  0  0  0
 27 44  1  0  0  0  0
 27 45  1  0  0  0  0
 27 28  1  0  0  0  0
 28 23  1  0  0  0  0
 28 46  1  0  0  0  0
 28 29  1  0  0  0  0
 29 47  1  0  0  0  0
 29 48  1  0  0  0  0
 29 49  1  0  0  0  0
M  END
>  <LOGBIO>
5.2200

>  <PRED_LOGBIO>
4.7200

>  <XV_RES>
0.5280

>  <WHL_TMPL>
2

>  <ANCH>
11-17;18-10

$$$$
ROW20
  -MTS-   01071501063D 0   0.00000     0.00000     0

 51 54  0  0  0  0  0  0  0  0999 V2000
    5.0530    4.5310    1.5570 C   0  0  0  0  0  0  0  0  0  0  0  0
    4.7440    4.9620    0.1260 C   0  0  0  0  0  0  0  0  0  0  0  0
    3.4200    5.7240    0.0980 C   0  0  0  0  0  0  0  0  0  0  0  0
    3.1140    6.1500   -1.3170 C   0  0  0  0  0  0  0  0  0  0  0  0
    3.4940    7.3280   -1.9040 N   0  0  0  0  0  0  0  0  0  0  0  0
    3.0200    7.3260   -3.1890 C   0  0  0  0  0  0  0  0  0  0  0  0
    2.3700    6.1970   -3.4000 N   0  0  0  0  0  0  0  0  0  0  0  0
    2.4230    5.4430   -2.2220 C   0  0  0  0  0  0  0  0  0  0  0  0
    1.8110    4.0790   -2.0080 C   0  0  0  0  0  0  0  0  0  0  0  0
    0.4380    4.2310   -1.5060 N   0  0  0  0  0  0  0  0  0  0  0  0
   -0.3450    3.0850   -1.2290 C   0  0  0  0  0  0  0  0  0  0  0  0
   -1.1470    2.5270   -2.2300 C   0  0  0  0  0  0  0  0  0  0  0  0
   -1.9220    1.3930   -1.9560 C   0  0  0  0  0  0  0  0  0  0  0  0
   -2.9190    0.6990   -3.2010 Cl  0  0  0  0  0  0  0  0  0  0  0  0
   -1.8930    0.8180   -0.6800 C   0  0  0  0  0  0  0  0  0  0  0  0
   -2.6390   -0.2670   -0.4280 N   0  0  0  0  0  0  0  0  0  0  0  0
   -2.6460   -0.8540    0.7760 C   0  0  0  0  0  0  0  0  0  0  0  0
   -1.8660   -0.3450    1.8210 C   0  0  0  0  0  0  0  0  0  0  0  0
   -1.8760   -0.9820    3.1240 C   0  0  0  0  0  0  0  0  0  0  0  0
   -1.8840   -1.4920    4.1660 N   0  0  0  0  0  0  0  0  0  0  0  0
   -1.0760    0.7880    1.5920 C   0  0  0  0  0  0  0  0  0  0  0  0
   -0.2750    1.3280    2.6260 N   0  0  0  0  0  0  0  0  0  0  0  0
    1.0290    1.6330    2.3370 C   0  0  0  0  0  0  0  0  0  0  0  0
    2.0290    0.6700    2.5150 C   0  0  0  0  0  0  0  0  0  0  0  0
    3.3620    0.9820    2.2200 C   0  0  0  0  0  0  0  0  0  0  0  0
    3.6940    2.2570    1.7460 C   0  0  0  0  0  0  0  0  0  0  0  0
    4.9790    2.5580    1.4620 F   0  0  0  0  0  0  0  0  0  0  0  0
    2.6930    3.2200    1.5670 C   0  0  0  0  0  0  0  0  0  0  0  0
    3.1050    4.8040    0.9780 Cl  0  0  0  0  0  0  0  0  0  0  0  0
    1.3610    2.9080    1.8620 C   0  0  0  0  0  0  0  0  0  0  0  0
   -1.0910    1.3770    0.3220 C   0  0  0  0  0  0  0  0  0  0  0  0
   -0.3160    2.5100    0.0470 C   0  0  0  0  0  0  0  0  0  0  0  0
    5.1270    5.4100    2.1930 H   0  0  0  0  0  0  0  0  0  0  0  0
    5.9960    3.9880    1.5770 H   0  0  0  0  0  0  0  0  0  0  0  0
    4.2560    3.8860    1.9220 H   0  0  0  0  0  0  0  0  0  0  0  0
    5.5410    5.6060   -0.2390 H   0  0  0  0  0  0  0  0  0  0  0  0
    4.6700    4.0820   -0.5100 H   0  0  0  0  0  0  0  0  0  0  0  0
    2.6230    5.0790    0.4630 H   0  0  0  0  0  0  0  0  0  0  0  0
    3.4940    6.6030    0.7340 H   0  0  0  0  0  0  0  0  0  0  0  0
    4.0280    8.0660   -1.4670 H   0  0  0  0  0  0  0  0  0  0  0  0
    3.1550    8.1190   -3.9110 H   0  0  0  0  0  0  0  0  0  0  0  0
    2.4030    3.5250   -1.2830 H   0  0  0  0  0  0  0  0  0  0  0  0
    1.7950    3.5370   -2.9520 H   0  0  0  0  0  0  0  0  0  0  0  0
    0.0530    5.1530   -1.3590 H   0  0  0  0  0  0  0  0  0  0  0  0
   -1.1690    2.9700   -3.2150 H   0  0  0  0  0  0  0  0  0  0  0  0
   -3.2590   -1.7270    0.9420 H   0  0  0  0  0  0  0  0  0  0  0  0
   -0.6530    1.4840    3.5490 H   0  0  0  0  0  0  0  0  0  0  0  0
    1.7730   -0.3140    2.8800 H   0  0  0  0  0  0  0  0  0  0  0  0
    4.1340    0.2390    2.3580 H   0  0  0  0  0  0  0  0  0  0  0  0
    0.5890    3.6500    1.7230 H   0  0  0  0  0  0  0  0  0  0  0  0
    0.3030    2.9410    0.8200 H   0  0  0  0  0  0  0  0  0  0  0  0
  1 33  1  0  0  0  0
  1 34  1  0  0  0  0
  1 35  1  0  0  0  0
  1  2  1  0  0  0  0
  2 36  1  0  0  0  0
  2 37  1  0  0  0  0
  2  3  1  0  0  0  0
  3 38  1  0  0  0  0
  3 39  1  0  0  0  0
  3  4  1  0  0  0  0
  4  5  1  0  0  0  0
  5 40  1  0  0  0  0
  5  6  1  0  0  0  0
  6 41  1  0  0  0  0
  6  7  2  0  0  0  0
  7  8  1  0  0  0  0
  8  4  2  0  0  0  0
  8  9  1  0  0  0  0
  9 42  1  0  0  0  0
  9 43  1  0  0  0  0
  9 10  1  0  0  0  0
 10 44  1  0  0  0  0
 10 11  1  0  0  0  0
 11 12  2  0  0  0  0
 12 45  1  0  0  0  0
 12 13  1  0  0  0  0
 13 14  1  0  0  0  0
 13 15  2  0  0  0  0
 15 16  1  0  0  0  0
 16 17  2  0  0  0  0
 17 46  1  0  0  0  0
 17 18  1  0  0  0  0
 18 19  1  0  0  0  0
 19 20  3  0  0  0  0
 18 21  2  0  0  0  0
 21 22  1  0  0  0  0
 22 47  1  0  0  0  0
 22 23  1  0  0  0  0
 23 24  2  0  0  0  0
 24 48  1  0  0  0  0
 24 25  1  0  0  0  0
 25 49  1  0  0  0  0
 25 26  2  0  0  0  0
 26 27  1  0  0  0  0
 26 28  1  0  0  0  0
 28 29  1  0  0  0  0
 28 30  2  0  0  0  0
 30 23  1  0  0  0  0
 30 50  1  0  0  0  0
 21 31  1  0  0  0  0
 31 15  1  0  0  0  0
 31 32  2  0  0  0  0
 32 11  1  0  0  0  0
 32 51  1  0  0  0  0
M  END
>  <LOGBIO>
4.8000

>  <PRED_LOGBIO>
5.6600

>  <XV_RES>
-1.0820

>  <WHL_TMPL>
3

>  <ANCH>
32-33;43-41

$$$$
ROW21
  -MTS-   01071501063D 0   0.00000     0.00000     0

 46 47  0  0  0  0  0  0  0  0999 V2000
    4.5590    7.4290   -0.3680 C   0  0  0  0  0  0  0  0  0  0  0  0
    3.7690    7.3520    0.9160 C   0  0  0  0  0  0  0  0  0  0  0  0
    3.1900    6.1400    1.3100 C   0  0  0  0  0  0  0  0  0  0  0  0
    2.4570    6.0690    2.5010 C   0  0  0  0  0  0  0  0  0  0  0  0
    1.8450    4.7870    2.9170 C   0  0  0  0  0  0  0  0  0  0  0  0
    0.6000    4.4810    2.5270 C   0  0  0  0  0  0  0  0  0  0  0  0
   -0.0120    3.2000    2.9430 C   0  0  0  0  0  0  0  0  0  0  0  0
    0.6220    2.4160    3.6480 O   0  0  0  0  0  0  0  0  0  0  0  0
   -1.3870    2.8610    2.5120 C   0  0  0  0  0  0  0  0  0  0  0  0
   -1.9410    1.7010    2.8890 C   0  0  0  0  0  0  0  0  0  0  0  0
   -3.3430    1.3560    2.4490 C   0  0  0  0  0  0  0  0  0  0  0  0
   -4.2030    2.3640    1.9960 C   0  0  0  0  0  0  0  0  0  0  0  0
   -5.5030    2.0440    1.5880 C   0  0  0  0  0  0  0  0  0  0  0  0
   -6.4300    3.1310    1.0990 C   0  0  0  0  0  0  0  0  0  0  0  0
   -5.9440    0.7160    1.6330 C   0  0  0  0  0  0  0  0  0  0  0  0
   -7.2170    0.4040    1.2340 O   0  0  0  0  0  0  0  0  0  0  0  0
   -5.0850   -0.2920    2.0850 C   0  0  0  0  0  0  0  0  0  0  0  0
   -5.5160   -1.5910    2.1290 C   0  0  0  0  0  0  0  0  0  0  0  0
   -3.7840    0.0280    2.4930 C   0  0  0  0  0  0  0  0  0  0  0  0
    2.3030    7.2100    3.2970 C   0  0  0  0  0  0  0  0  0  0  0  0
    2.8820    8.4220    2.9030 C   0  0  0  0  0  0  0  0  0  0  0  0
    2.7160    9.6520    3.7620 C   0  0  0  0  0  0  0  0  0  0  0  0
    3.6150    8.4930    1.7120 C   0  0  0  0  0  0  0  0  0  0  0  0
    4.1810    9.6790    1.3270 O   0  0  0  0  0  0  0  0  0  0  0  0
    5.3320    8.1880   -0.2730 H   0  0  0  0  0  0  0  0  0  0  0  0
    3.8940    7.6890   -1.1890 H   0  0  0  0  0  0  0  0  0  0  0  0
    5.0210    6.4640   -0.5680 H   0  0  0  0  0  0  0  0  0  0  0  0
    3.3080    5.2600    0.6950 H   0  0  0  0  0  0  0  0  0  0  0  0
    2.4010    4.0990    3.5360 H   0  0  0  0  0  0  0  0  0  0  0  0
    0.0430    5.1690    1.9080 H   0  0  0  0  0  0  0  0  0  0  0  0
   -1.9430    3.5500    1.8930 H   0  0  0  0  0  0  0  0  0  0  0  0
   -1.3840    1.0130    3.5080 H   0  0  0  0  0  0  0  0  0  0  0  0
   -3.8630    3.3890    1.9610 H   0  0  0  0  0  0  0  0  0  0  0  0
   -7.4590    2.8610    1.3280 H   0  0  0  0  0  0  0  0  0  0  0  0
   -6.3160    3.2480    0.0240 H   0  0  0  0  0  0  0  0  0  0  0  0
   -6.1830    4.0680    1.5940 H   0  0  0  0  0  0  0  0  0  0  0  0
   -7.8360    0.8640    1.8230 H   0  0  0  0  0  0  0  0  0  0  0  0
   -6.6030   -1.6210    2.1300 H   0  0  0  0  0  0  0  0  0  0  0  0
   -5.1910   -1.9950    3.0850 H   0  0  0  0  0  0  0  0  0  0  0  0
   -5.0810   -2.1160    1.2810 H   0  0  0  0  0  0  0  0  0  0  0  0
   -3.1210   -0.7500    2.8420 H   0  0  0  0  0  0  0  0  0  0  0  0
    1.7370    7.1550    4.2160 H   0  0  0  0  0  0  0  0  0  0  0  0
    2.7290   10.5390    3.1320 H   0  0  0  0  0  0  0  0  0  0  0  0
    3.5310    9.7060    4.4810 H   0  0  0  0  0  0  0  0  0  0  0  0
    1.7680    9.5990    4.2930 H   0  0  0  0  0  0  0  0  0  0  0  0
    5.0800    9.7670    1.6810 H   0  0  0  0  0  0  0  0  0  0  0  0
  1 25  1  0  0  0  0
  1 26  1  0  0  0  0
  1 27  1  0  0  0  0
  1  2  1  0  0  0  0
  2  3  2  0  0  0  0
  3 28  1  0  0  0  0
  3  4  1  0  0  0  0
  4  5  1  0  0  0  0
  5 29  1  0  0  0  0
  5  6  2  0  0  0  0
  6 30  1  0  0  0  0
  6  7  1  0  0  0  0
  7  8  2  0  0  0  0
  7  9  1  0  0  0  0
  9 31  1  0  0  0  0
  9 10  2  0  0  0  0
 10 32  1  0  0  0  0
 10 11  1  0  0  0  0
 11 12  2  0  0  0  0
 12 33  1  0  0  0  0
 12 13  1  0  0  0  0
 13 14  1  0  0  0  0
 14 34  1  0  0  0  0
 14 35  1  0  0  0  0
 14 36  1  0  0  0  0
 13 15  2  0  0  0  0
 15 16  1  0  0  0  0
 16 37  1  0  0  0  0
 15 17  1  0  0  0  0
 17 18  1  0  0  0  0
 18 38  1  0  0  0  0
 18 39  1  0  0  0  0
 18 40  1  0  0  0  0
 17 19  2  0  0  0  0
 19 11  1  0  0  0  0
 19 41  1  0  0  0  0
  4 20  2  0  0  0  0
 20 42  1  0  0  0  0
 20 21  1  0  0  0  0
 21 22  1  0  0  0  0
 22 43  1  0  0  0  0
 22 44  1  0  0  0  0
 22 45  1  0  0  0  0
 21 23  2  0  0  0  0
 23  2  1  0  0  0  0
 23 24  1  0  0  0  0
 24 46  1  0  0  0  0
M  END
>  <LOGBIO>
4.3900

>  <PRED_LOGBIO>
4.9600

>  <XV_RES>
-0.7260

>  <WHL_TMPL>
2

>  <ANCH>
53-54;19-35

$$$$
ROW22
  -MTS-   01071501063D 0   0.00000     0.00000     0

 80 84  0  0  1  0  0  0  0  0999 V2000
    0.3460    0.3890    3.6500 O   0  0  0  0  0  0  0  0  0  0  0  0
    0.9420    1.2710    3.1090 C   0  0  0  0  0  0  0  0  0  0  0  0
    0.3700    1.9510    2.1190 N   0  0  0  0  0  0  0  0  0  0  0  0
   -0.9960    1.6160    1.6910 C   0  0  2  0  0  0  0  0  0  0  0  0
   -0.9740    0.1530    1.2500 C   0  0  0  0  0  0  0  0  0  0  0  0
   -0.3690   -0.6690    2.3080 N   0  0  0  0  0  0  0  0  0  0  0  0
   -0.3470   -2.0760    1.8840 C   0  0  0  0  0  0  0  0  0  0  0  0
    0.2810   -2.9300    2.9840 C   0  0  2  0  0  0  0  0  0  0  0  0
    1.7100   -2.4540    3.2440 C   0  0  0  0  0  0  0  0  0  0  0  0
    2.3310   -3.2980    4.3310 C   0  0  0  0  0  0  0  0  0  0  0  0
    2.2080   -2.9140    5.6720 C   0  0  0  0  0  0  0  0  0  0  0  0
    2.7840   -3.6970    6.6800 C   0  0  0  0  0  0  0  0  0  0  0  0
    3.4830   -4.8630    6.3470 C   0  0  0  0  0  0  0  0  0  0  0  0
    3.6050   -5.2480    5.0060 C   0  0  0  0  0  0  0  0  0  0  0  0
    3.0290   -4.4650    3.9990 C   0  0  0  0  0  0  0  0  0  0  0  0
    0.3030   -4.3370    2.5600 N   0  0  0  0  0  0  0  0  0  0  0  0
    0.8090   -5.2670    3.3650 C   0  0  0  0  0  0  0  0  0  0  0  0
    1.2470   -4.9580    4.4330 O   0  0  0  0  0  0  0  0  0  0  0  0
    0.8290   -6.5590    2.9750 O   0  0  0  0  0  0  0  0  0  0  0  0
    1.3830   -7.5230    3.8740 C   0  0  0  0  0  0  0  0  0  0  0  0
    1.3080   -8.8960    3.2490 C   0  0  0  0  0  0  0  0  0  0  0  0
    2.2130   -9.4830    2.4880 N   0  0  0  0  0  0  0  0  0  0  0  0
    1.9290  -10.7690    2.0160 C   0  0  0  0  0  0  0  0  0  0  0  0
    0.7550  -11.3080    2.3740 C   0  0  0  0  0  0  0  0  0  0  0  0
   -0.0120  -10.0680    3.3780 S   0  0  0  0  0  0  0  0  0  0  0  0
    1.0060   -0.2110    2.5590 C   0  0  0  0  0  0  0  0  0  0  0  0
    1.6340   -1.0650    3.6590 C   0  0  0  0  0  0  0  0  0  0  0  0
    1.4820   -0.6240    5.0730 C   0  0  0  0  0  0  0  0  0  0  0  0
    0.7320   -1.8120    4.5790 C   0  0  0  0  0  0  0  0  0  0  0  0
   -1.9410    1.7010    2.8890 C   0  0  0  0  0  0  0  0  0  0  0  0
   -3.3430    1.3560    2.4490 C   0  0  0  0  0  0  0  0  0  0  0  0
   -4.2030    2.3640    1.9960 C   0  0  0  0  0  0  0  0  0  0  0  0
   -5.5030    2.0440    1.5880 C   0  0  0  0  0  0  0  0  0  0  0  0
   -5.9440    0.7160    1.6330 C   0  0  0  0  0  0  0  0  0  0  0  0
   -5.0850   -0.2920    2.0850 C   0  0  0  0  0  0  0  0  0  0  0  0
   -3.7840    0.0280    2.4930 C   0  0  0  0  0  0  0  0  0  0  0  0
    2.1970    1.5790    3.5020 O   0  0  0  0  0  0  0  0  0  0  0  0
    2.7700    0.8210    4.5700 C   0  0  0  0  0  0  0  0  0  0  0  0
    4.1670    1.3230    4.8500 C   0  0  0  0  0  0  0  0  0  0  0  0
    5.3140    0.9020    4.3000 C   0  0  0  0  0  0  0  0  0  0  0  0
    6.4860    1.5340    4.7330 N   0  0  0  0  0  0  0  0  0  0  0  0
    6.3870    2.4890    5.6390 C   0  0  0  0  0  0  0  0  0  0  0  0
    4.6530    2.5980    5.9770 S   0  0  0  0  0  0  0  0  0  0  0  0
    0.8740    2.6970    1.6610 H   0  0  0  0  0  0  0  0  0  0  0  0
   -1.3350    2.2600    0.8830 H   0  0  0  0  0  0  0  0  0  0  0  0
   -0.3880    0.0580    0.3380 H   0  0  0  0  0  0  0  0  0  0  0  0
   -1.9910   -0.1850    1.0650 H   0  0  0  0  0  0  0  0  0  0  0  0
    0.2380   -2.1710    0.9720 H   0  0  0  0  0  0  0  0  0  0  0  0
   -1.3650   -2.4140    1.6980 H   0  0  0  0  0  0  0  0  0  0  0  0
   -0.3040   -2.8350    3.8960 H   0  0  0  0  0  0  0  0  0  0  0  0
    2.2950   -2.5490    2.3320 H   0  0  0  0  0  0  0  0  0  0  0  0
    1.6940   -1.4130    3.5580 H   0  0  0  0  0  0  0  0  0  0  0  0
    1.6700   -2.0140    5.9280 H   0  0  0  0  0  0  0  0  0  0  0  0
    2.6900   -3.4000    7.7140 H   0  0  0  0  0  0  0  0  0  0  0  0
    3.9270   -5.4670    7.1240 H   0  0  0  0  0  0  0  0  0  0  0  0
    4.1440   -6.1480    4.7500 H   0  0  0  0  0  0  0  0  0  0  0  0
    3.1240   -4.7620    2.9640 H   0  0  0  0  0  0  0  0  0  0  0  0
   -0.0670   -4.5980    1.6570 H   0  0  0  0  0  0  0  0  0  0  0  0
    0.8190   -7.5170    4.8050 H   0  0  0  0  0  0  0  0  0  0  0  0
    2.4220   -7.2740    4.0780 H   0  0  0  0  0  0  0  0  0  0  0  0
    2.6260  -11.3050    1.3890 H   0  0  0  0  0  0  0  0  0  0  0  0
    0.3650  -12.2790    2.1090 H   0  0  0  0  0  0  0  0  0  0  0  0
    0.9900    0.8300    2.8730 H   0  0  0  0  0  0  0  0  0  0  0  0
    1.5910   -0.3060    1.6460 H   0  0  0  0  0  0  0  0  0  0  0  0
    2.5700   -1.5320    3.3590 H   0  0  0  0  0  0  0  0  0  0  0  0
    0.9160    0.2870    5.2570 H   0  0  0  0  0  0  0  0  0  0  0  0
    2.3180   -0.8020    5.7470 H   0  0  0  0  0  0  0  0  0  0  0  0
   -0.3400   -1.7030    4.4300 H   0  0  0  0  0  0  0  0  0  0  0  0
    1.0610   -2.7920    4.9200 H   0  0  0  0  0  0  0  0  0  0  0  0
   -1.9580    2.7430    3.2030 H   0  0  0  0  0  0  0  0  0  0  0  0
   -1.6200    0.9760    3.6340 H   0  0  0  0  0  0  0  0  0  0  0  0
   -3.8630    3.3890    1.9610 H   0  0  0  0  0  0  0  0  0  0  0  0
   -6.1660    2.8220    1.2380 H   0  0  0  0  0  0  0  0  0  0  0  0
   -6.9470    0.4690    1.3190 H   0  0  0  0  0  0  0  0  0  0  0  0
   -5.4250   -1.3160    2.1190 H   0  0  0  0  0  0  0  0  0  0  0  0
   -3.1210   -0.7500    2.8420 H   0  0  0  0  0  0  0  0  0  0  0  0
    2.8120   -0.2290    4.2880 H   0  0  0  0  0  0  0  0  0  0  0  0
    2.1590    0.9330    5.4630 H   0  0  0  0  0  0  0  0  0  0  0  0
    5.3340    0.1150    3.5610 H   0  0  0  0  0  0  0  0  0  0  0  0
    7.1840    3.0720    6.0760 H   0  0  0  0  0  0  0  0  0  0  0  0
  1  2  2  0  0  0  0
  2  3  1  0  0  0  0
  3 44  1  0  0  0  0
  3  4  1  0  0  0  0
  4 45  1  0  0  0  0
  4  5  1  0  0  0  0
  5 46  1  0  0  0  0
  5 47  1  0  0  0  0
  5  6  1  0  0  0  0
  6  7  1  0  0  0  0
  7 48  1  0  0  0  0
  7 49  1  0  0  0  0
  7  8  1  0  0  0  0
  8 50  1  0  0  0  0
  8  9  1  0  0  0  0
  9 51  1  0  0  0  0
  9 52  1  0  0  0  0
  9 10  1  0  0  0  0
 10 11  2  0  0  0  0
 11 53  1  0  0  0  0
 11 12  1  0  0  0  0
 12 54  1  0  0  0  0
 12 13  2  0  0  0  0
 13 55  1  0  0  0  0
 13 14  1  0  0  0  0
 14 56  1  0  0  0  0
 14 15  2  0  0  0  0
 15 10  1  0  0  0  0
 15 57  1  0  0  0  0
  8 16  1  0  0  0  0
 16 58  1  0  0  0  0
 16 17  1  0  0  0  0
 17 18  2  0  0  0  0
 17 19  1  0  0  0  0
 19 20  1  0  0  0  0
 20 59  1  0  0  0  0
 20 60  1  0  0  0  0
 20 21  1  0  0  0  0
 21 22  2  0  0  0  0
 22 23  1  0  0  0  0
 23 61  1  0  0  0  0
 23 24  2  0  0  0  0
 24 62  1  0  0  0  0
 24 25  1  0  0  0  0
 25 21  1  0  0  0  0
  6 26  1  0  0  0  0
 26 63  1  0  0  0  0
 26 64  1  0  0  0  0
 26 27  1  0  0  0  0
 27 65  1  0  0  0  0
 27 28  1  0  0  0  0
 28 66  1  0  0  0  0
 28 67  1  0  0  0  0
 28 29  1  0  0  0  0
 29 27  1  0  0  0  0
 29 68  1  0  0  0  0
 29 69  1  0  0  0  0
  4 30  1  0  0  0  0
 30 70  1  0  0  0  0
 30 71  1  0  0  0  0
 30 31  1  0  0  0  0
 31 32  2  0  0  0  0
 32 72  1  0  0  0  0
 32 33  1  0  0  0  0
 33 73  1  0  0  0  0
 33 34  2  0  0  0  0
 34 74  1  0  0  0  0
 34 35  1  0  0  0  0
 35 75  1  0  0  0  0
 35 36  2  0  0  0  0
 36 31  1  0  0  0  0
 36 76  1  0  0  0  0
  2 37  1  0  0  0  0
 37 38  1  0  0  0  0
 38 77  1  0  0  0  0
 38 78  1  0  0  0  0
 38 39  1  0  0  0  0
 39 40  2  0  0  0  0
 40 79  1  0  0  0  0
 40 41  1  0  0  0  0
 41 42  2  0  0  0  0
 42 80  1  0  0  0  0
 42 43  1  0  0  0  0
 43 39  1  0  0  0  0
M  END
>  <LOGBIO>
7.2800

>  <PRED_LOGBIO>
7.0400

>  <XV_RES>
0.3670

>  <WHL_TMPL>
2

>  <ANCH>
53-70;59-60

$$$$
ROW23
  -MTS-   01071501063D 0   0.00000     0.00000     0

 64 69  0  0  1  0  0  0  0  0999 V2000
   -2.8140    1.3440   -4.7100 C   0  0  0  0  0  0  0  0  0  0  0  0
   -4.0740    1.7620   -3.9890 C   0  0  0  0  0  0  0  0  0  0  0  0
   -5.3200    1.9570   -4.5810 O   0  0  0  0  0  0  0  0  0  0  0  0
   -6.2220    2.3350   -3.5890 C   0  0  0  0  0  0  0  0  0  0  0  0
   -5.5830    2.3820   -2.4120 C   0  0  0  0  0  0  0  0  0  0  0  0
   -4.1760    2.0060   -2.6760 C   0  0  0  0  0  0  0  0  0  0  0  0
   -3.0540    1.9490   -1.6550 C   0  0  0  0  0  0  0  0  0  0  0  0
   -2.2830    3.0070   -1.3700 N   0  0  0  0  0  0  0  0  0  0  0  0
   -1.2960    2.9420   -0.4660 C   0  0  0  0  0  0  0  0  0  0  0  0
   -0.5180    4.0790   -0.2040 N   0  0  0  0  0  0  0  0  0  0  0  0
   -1.0340    1.7500    0.2190 C   0  0  0  0  0  0  0  0  0  0  0  0
   -0.0280    1.6670    1.1460 O   0  0  0  0  0  0  0  0  0  0  0  0
    1.2730    1.2830    0.6930 C   0  0  0  0  0  0  0  0  0  0  0  0
    2.2370    1.2540    1.8780 C   0  0  1  0  0  0  0  0  0  0  0  0
    3.5630    0.9090    1.4700 N   0  0  0  0  0  0  0  0  0  0  0  0
    2.3760    2.6420    2.5310 C   0  0  0  0  0  0  0  0  0  0  0  0
    3.8610    2.9180    2.5210 C   0  0  0  0  0  0  0  0  0  0  0  0
    4.8120    2.1500    3.0700 C   0  0  0  0  0  0  0  0  0  0  0  0
    4.5680    0.9060    3.7750 C   0  0  0  0  0  0  0  0  0  0  0  0
    4.3730   -0.0880    4.3390 N   0  0  0  0  0  0  0  0  0  0  0  0
    6.0480    2.7060    2.8700 N   0  0  0  0  0  0  0  0  0  0  0  0
    5.8980    3.9130    2.1460 C   0  0  0  0  0  0  0  0  0  0  0  0
    6.8150    4.8630    1.6820 C   0  0  0  0  0  0  0  0  0  0  0  0
    6.3640    5.9860    0.9770 C   0  0  0  0  0  0  0  0  0  0  0  0
    4.9960    6.1570    0.7360 C   0  0  0  0  0  0  0  0  0  0  0  0
    4.0790    5.2070    1.2000 C   0  0  0  0  0  0  0  0  0  0  0  0
    4.5290    4.0850    1.9050 C   0  0  0  0  0  0  0  0  0  0  0  0
   -1.8230    0.6270   -0.0580 C   0  0  0  0  0  0  0  0  0  0  0  0
   -2.8470    0.7260   -1.0070 C   0  0  0  0  0  0  0  0  0  0  0  0
   -3.6970   -0.4450   -1.3210 C   0  0  0  0  0  0  0  0  0  0  0  0
   -5.0810   -0.3830   -1.1170 C   0  0  0  0  0  0  0  0  0  0  0  0
   -5.8410   -1.4480   -1.4040 N   0  0  0  0  0  0  0  0  0  0  0  0
   -5.2910   -2.5720   -1.8840 C   0  0  0  0  0  0  0  0  0  0  0  0
   -5.8390   -3.8200   -2.2650 N   0  0  0  0  0  0  0  0  0  0  0  0
   -4.7430   -4.6570   -2.7130 N   0  0  0  0  0  0  0  0  0  0  0  0
   -3.6120   -3.9820   -2.6160 C   0  0  0  0  0  0  0  0  0  0  0  0
   -2.2430   -4.5030   -2.9840 C   0  0  0  0  0  0  0  0  0  0  0  0
   -3.9070   -2.6320   -2.0870 C   0  0  0  0  0  0  0  0  0  0  0  0
   -3.1450   -1.5670   -1.8010 N   0  0  0  0  0  0  0  0  0  0  0  0
   -2.8430    1.7140   -5.7330 H   0  0  0  0  0  0  0  0  0  0  0  0
   -2.7440    0.2590   -4.7190 H   0  0  0  0  0  0  0  0  0  0  0  0
   -1.9490    1.7600   -4.1990 H   0  0  0  0  0  0  0  0  0  0  0  0
   -7.2670    2.5560   -3.7440 H   0  0  0  0  0  0  0  0  0  0  0  0
   -6.0110    2.6430   -1.4560 H   0  0  0  0  0  0  0  0  0  0  0  0
   -0.7980    4.7270    0.5190 H   0  0  0  0  0  0  0  0  0  0  0  0
    0.3210    4.2510   -0.7390 H   0  0  0  0  0  0  0  0  0  0  0  0
    1.6180    2.0700    0.0260 H   0  0  0  0  0  0  0  0  0  0  0  0
    1.2280    0.2830    0.2670 H   0  0  0  0  0  0  0  0  0  0  0  0
    1.8700    0.5480    2.6200 H   0  0  0  0  0  0  0  0  0  0  0  0
    3.5040    0.2580    0.7000 H   0  0  0  0  0  0  0  0  0  0  0  0
    3.9900    0.4160    2.2410 H   0  0  0  0  0  0  0  0  0  0  0  0
    2.0600    2.5550    3.5680 H   0  0  0  0  0  0  0  0  0  0  0  0
    1.8680    3.3780    1.9110 H   0  0  0  0  0  0  0  0  0  0  0  0
    6.9240    2.3180    3.1880 H   0  0  0  0  0  0  0  0  0  0  0  0
    7.8710    4.7300    1.8680 H   0  0  0  0  0  0  0  0  0  0  0  0
    7.0720    6.7190    0.6190 H   0  0  0  0  0  0  0  0  0  0  0  0
    4.6480    7.0230    0.1920 H   0  0  0  0  0  0  0  0  0  0  0  0
    3.0230    5.3400    1.0130 H   0  0  0  0  0  0  0  0  0  0  0  0
   -1.6430   -0.3060    0.4560 H   0  0  0  0  0  0  0  0  0  0  0  0
   -5.5330    0.5190   -0.7300 H   0  0  0  0  0  0  0  0  0  0  0  0
   -6.8140   -4.0790   -2.2320 H   0  0  0  0  0  0  0  0  0  0  0  0
   -1.6180   -3.6760   -3.3160 H   0  0  0  0  0  0  0  0  0  0  0  0
   -1.7890   -4.9750   -2.1160 H   0  0  0  0  0  0  0  0  0  0  0  0
   -2.3360   -5.2320   -3.7870 H   0  0  0  0  0  0  0  0  0  0  0  0
  1 40  1  0  0  0  0
  1 41  1  0  0  0  0
  1 42  1  0  0  0  0
  1  2  1  0  0  0  0
  2  3  1  0  0  0  0
  3  4  1  0  0  0  0
  4 43  1  0  0  0  0
  4  5  2  0  0  0  0
  5 44  1  0  0  0  0
  5  6  1  0  0  0  0
  6  2  2  0  0  0  0
  6  7  1  0  0  0  0
  7  8  1  0  0  0  0
  8  9  2  0  0  0  0
  9 10  1  0  0  0  0
 10 45  1  0  0  0  0
 10 46  1  0  0  0  0
  9 11  1  0  0  0  0
 11 12  1  0  0  0  0
 12 13  1  0  0  0  0
 13 47  1  0  0  0  0
 13 48  1  0  0  0  0
 13 14  1  0  0  0  0
 14 49  1  0  0  0  0
 14 15  1  0  0  0  0
 15 50  1  0  0  0  0
 15 51  1  0  0  0  0
 14 16  1  0  0  0  0
 16 52  1  0  0  0  0
 16 53  1  0  0  0  0
 16 17  1  0  0  0  0
 17 18  2  0  0  0  0
 18 19  1  0  0  0  0
 19 20  3  0  0  0  0
 18 21  1  0  0  0  0
 21 54  1  0  0  0  0
 21 22  1  0  0  0  0
 22 23  2  0  0  0  0
 23 55  1  0  0  0  0
 23 24  1  0  0  0  0
 24 56  1  0  0  0  0
 24 25  2  0  0  0  0
 25 57  1  0  0  0  0
 25 26  1  0  0  0  0
 26 58  1  0  0  0  0
 26 27  2  0  0  0  0
 27 17  1  0  0  0  0
 27 22  1  0  0  0  0
 11 28  2  0  0  0  0
 28 59  1  0  0  0  0
 28 29  1  0  0  0  0
 29  7  2  0  0  0  0
 29 30  1  0  0  0  0
 30 31  2  0  0  0  0
 31 60  1  0  0  0  0
 31 32  1  0  0  0  0
 32 33  2  0  0  0  0
 33 34  1  0  0  0  0
 34 61  1  0  0  0  0
 34 35  1  0  0  0  0
 35 36  2  0  0  0  0
 36 37  1  0  0  0  0
 37 62  1  0  0  0  0
 37 63  1  0  0  0  0
 37 64  1  0  0  0  0
 36 38  1  0  0  0  0
 38 33  1  0  0  0  0
 38 39  2  0  0  0  0
 39 30  1  0  0  0  0
M  END
>  <LOGBIO>
5.8000

>  <PRED_LOGBIO>
6.1800

>  <XV_RES>
-0.4270

>  <WHL_TMPL>
1

>  <ANCH>
26-27;18-47

$$$$
ROW25
  -MTS-   01071501063D 0   0.00000     0.00000     0

 63 66  0  0  0  0  0  0  0  0999 V2000
   -2.1970    0.2570   -4.6710 C   0  0  0  0  0  0  0  0  0  0  0  0
   -2.5130    1.7450   -4.5580 C   0  0  0  0  0  0  0  0  0  0  0  0
   -3.9240    1.9230   -4.0500 C   0  0  0  0  0  0  0  0  0  0  0  0
   -4.9470    2.0030   -4.9120 N   0  0  0  0  0  0  0  0  0  0  0  0
   -6.2040    2.1610   -4.4760 C   0  0  0  0  0  0  0  0  0  0  0  0
   -7.2510    2.2410   -5.4050 N   0  0  0  0  0  0  0  0  0  0  0  0
   -6.4780    2.2440   -3.1670 N   0  0  0  0  0  0  0  0  0  0  0  0
   -5.5000    2.1710   -2.2530 C   0  0  0  0  0  0  0  0  0  0  0  0
   -5.8010    2.2590   -0.8870 N   0  0  0  0  0  0  0  0  0  0  0  0
   -4.1760    2.0060   -2.6760 C   0  0  0  0  0  0  0  0  0  0  0  0
   -3.0830    1.9700   -1.6760 C   0  0  0  0  0  0  0  0  0  0  0  0
   -2.4150    3.1170   -1.2320 C   0  0  0  0  0  0  0  0  0  0  0  0
   -1.3910    3.0070   -0.2840 C   0  0  0  0  0  0  0  0  0  0  0  0
   -1.0340    1.7500    0.2190 C   0  0  0  0  0  0  0  0  0  0  0  0
   -0.0280    1.6670    1.1460 O   0  0  0  0  0  0  0  0  0  0  0  0
    0.3540    0.3950    1.6740 C   0  0  0  0  0  0  0  0  0  0  0  0
    1.0870    0.7060    2.9760 C   0  0  0  0  0  0  0  0  0  0  0  0
   -0.3850   -0.8230    1.1740 C   0  0  0  0  0  0  0  0  0  0  0  0
   -0.0960   -1.9420    1.5960 O   0  0  0  0  0  0  0  0  0  0  0  0
   -1.3520   -0.6740    0.2740 N   0  0  0  0  0  0  0  0  0  0  0  0
   -2.0720   -1.8600   -0.2130 C   0  0  0  0  0  0  0  0  0  0  0  0
   -1.3570   -2.4210   -1.4420 C   0  0  0  0  0  0  0  0  0  0  0  0
   -2.0770   -3.6060   -1.9280 N   0  0  0  0  0  0  0  0  0  0  0  0
   -1.6320   -4.2630   -2.9960 C   0  0  0  0  0  0  0  0  0  0  0  0
   -0.6180   -3.8780   -3.5760 O   0  0  0  0  0  0  0  0  0  0  0  0
   -2.3710   -5.4810   -3.4960 C   0  0  0  0  0  0  0  0  0  0  0  0
   -1.7020   -6.0060   -4.6460 O   0  0  0  0  0  0  0  0  0  0  0  0
   -1.7020    0.6030   -0.2260 C   0  0  0  0  0  0  0  0  0  0  0  0
   -2.7260    0.7130   -1.1740 C   0  0  0  0  0  0  0  0  0  0  0  0
   -0.7640   -0.5430    2.0640 C   0  0  0  0  0  0  0  0  0  0  0  0
   -1.9880   -0.0270    2.5060 C   0  0  0  0  0  0  0  0  0  0  0  0
   -3.0240   -0.8960    2.8680 C   0  0  0  0  0  0  0  0  0  0  0  0
   -4.2040   -0.3990    3.2940 F   0  0  0  0  0  0  0  0  0  0  0  0
   -2.8360   -2.2810    2.7860 C   0  0  0  0  0  0  0  0  0  0  0  0
   -1.6120   -2.7970    2.3440 C   0  0  0  0  0  0  0  0  0  0  0  0
   -1.4310   -4.1320    2.2660 F   0  0  0  0  0  0  0  0  0  0  0  0
   -0.5760   -1.9280    1.9830 C   0  0  0  0  0  0  0  0  0  0  0  0
   -2.2930   -0.2100   -3.6930 H   0  0  0  0  0  0  0  0  0  0  0  0
   -1.1800    0.1280   -5.0370 H   0  0  0  0  0  0  0  0  0  0  0  0
   -2.8930   -0.2100   -5.3650 H   0  0  0  0  0  0  0  0  0  0  0  0
   -1.8170    2.2110   -3.8640 H   0  0  0  0  0  0  0  0  0  0  0  0
   -2.4170    2.2120   -5.5360 H   0  0  0  0  0  0  0  0  0  0  0  0
   -7.7250    1.4010   -5.7050 H   0  0  0  0  0  0  0  0  0  0  0  0
   -7.5310    3.1380   -5.7740 H   0  0  0  0  0  0  0  0  0  0  0  0
   -6.0060    1.4220   -0.3600 H   0  0  0  0  0  0  0  0  0  0  0  0
   -5.8120    3.1590   -0.4290 H   0  0  0  0  0  0  0  0  0  0  0  0
   -2.6900    4.0860   -1.6200 H   0  0  0  0  0  0  0  0  0  0  0  0
   -0.8750    3.8920    0.0590 H   0  0  0  0  0  0  0  0  0  0  0  0
    0.7310    1.6530    3.3750 H   0  0  0  0  0  0  0  0  0  0  0  0
    2.1560    0.7730    2.7830 H   0  0  0  0  0  0  0  0  0  0  0  0
    0.8980   -0.0860    3.6980 H   0  0  0  0  0  0  0  0  0  0  0  0
   -3.0890   -1.5820   -0.4810 H   0  0  0  0  0  0  0  0  0  0  0  0
   -2.0960   -2.6160    0.5690 H   0  0  0  0  0  0  0  0  0  0  0  0
   -0.3400   -2.6990   -1.1740 H   0  0  0  0  0  0  0  0  0  0  0  0
   -1.3330   -1.6650   -2.2240 H   0  0  0  0  0  0  0  0  0  0  0  0
   -2.9100   -3.9230   -1.4520 H   0  0  0  0  0  0  0  0  0  0  0  0
   -2.3960   -6.2370   -2.7140 H   0  0  0  0  0  0  0  0  0  0  0  0
   -3.3880   -5.2030   -3.7640 H   0  0  0  0  0  0  0  0  0  0  0  0
   -2.1600   -6.7910   -4.9860 H   0  0  0  0  0  0  0  0  0  0  0  0
   -3.2420   -0.1720   -1.5170 H   0  0  0  0  0  0  0  0  0  0  0  0
   -2.1320    1.0420    2.5690 H   0  0  0  0  0  0  0  0  0  0  0  0
   -3.6360   -2.9520    3.0650 H   0  0  0  0  0  0  0  0  0  0  0  0
    0.3680   -2.3260    1.6420 H   0  0  0  0  0  0  0  0  0  0  0  0
  1 38  1  0  0  0  0
  1 39  1  0  0  0  0
  1 40  1  0  0  0  0
  1  2  1  0  0  0  0
  2 41  1  0  0  0  0
  2 42  1  0  0  0  0
  2  3  1  0  0  0  0
  3  4  1  0  0  0  0
  4  5  2  0  0  0  0
  5  6  1  0  0  0  0
  6 43  1  0  0  0  0
  6 44  1  0  0  0  0
  5  7  1  0  0  0  0
  7  8  2  0  0  0  0
  8  9  1  0  0  0  0
  9 45  1  0  0  0  0
  9 46  1  0  0  0  0
  8 10  1  0  0  0  0
 10  3  2  0  0  0  0
 10 11  1  0  0  0  0
 11 12  1  0  0  0  0
 12 47  1  0  0  0  0
 12 13  2  0  0  0  0
 13 48  1  0  0  0  0
 13 14  1  0  0  0  0
 14 15  1  0  0  0  0
 15 16  1  0  0  0  0
 16 17  1  0  0  0  0
 17 49  1  0  0  0  0
 17 50  1  0  0  0  0
 17 51  1  0  0  0  0
 16 18  1  0  0  0  0
 18 19  2  0  0  0  0
 18 20  1  0  0  0  0
 20 21  1  0  0  0  0
 21 52  1  0  0  0  0
 21 53  1  0  0  0  0
 21 22  1  0  0  0  0
 22 54  1  0  0  0  0
 22 55  1  0  0  0  0
 22 23  1  0  0  0  0
 23 56  1  0  0  0  0
 23 24  1  0  0  0  0
 24 25  2  0  0  0  0
 24 26  1  0  0  0  0
 26 57  1  0  0  0  0
 26 58  1  0  0  0  0
 26 27  1  0  0  0  0
 27 59  1  0  0  0  0
 20 28  1  0  0  0  0
 28 14  2  0  0  0  0
 28 29  1  0  0  0  0
 29 11  2  0  0  0  0
 29 60  1  0  0  0  0
 16 30  1  0  0  0  0
 30 31  2  0  0  0  0
 31 61  1  0  0  0  0
 31 32  1  0  0  0  0
 32 33  1  0  0  0  0
 32 34  2  0  0  0  0
 34 62  1  0  0  0  0
 34 35  1  0  0  0  0
 35 36  1  0  0  0  0
 35 37  2  0  0  0  0
 37 30  1  0  0  0  0
 37 63  1  0  0  0  0
M  END
>  <LOGBIO>
5.7800

>  <PRED_LOGBIO>
6.2400

>  <XV_RES>
-0.5010

>  <WHL_TMPL>
1

>  <ANCH>
26-31;25-26

$$$$
ROW26
  -MTS-   01071501063D 0   0.00000     0.00000     0

 50 53  0  0  0  0  0  0  0  0999 V2000
    3.5820    0.1900    7.1080 C   0  0  0  0  0  0  0  0  0  0  0  0
    4.2090    0.3070    5.7390 C   0  0  0  0  0  0  0  0  0  0  0  0
    3.7790    1.0830    4.7350 C   0  0  0  0  0  0  0  0  0  0  0  0
    4.5880    0.9380    3.6400 N   0  0  0  0  0  0  0  0  0  0  0  0
    4.4210    1.6340    2.3560 C   0  0  0  0  0  0  0  0  0  0  0  0
    5.8120    1.7810    1.7880 C   0  0  0  0  0  0  0  0  0  0  0  0
    6.2640    0.8940    0.8040 C   0  0  0  0  0  0  0  0  0  0  0  0
    7.5550    1.0300    0.2780 C   0  0  0  0  0  0  0  0  0  0  0  0
    8.3930    2.0540    0.7360 C   0  0  0  0  0  0  0  0  0  0  0  0
    9.9960    2.2230    0.0820 Cl  0  0  0  0  0  0  0  0  0  0  0  0
    7.9410    2.9410    1.7200 C   0  0  0  0  0  0  0  0  0  0  0  0
    6.6510    2.8050    2.2460 C   0  0  0  0  0  0  0  0  0  0  0  0
    6.0890    3.9080    3.4690 Cl  0  0  0  0  0  0  0  0  0  0  0  0
    5.6120    0.0100    3.9440 C   0  0  0  0  0  0  0  0  0  0  0  0
    6.6870   -0.4960    3.2030 C   0  0  0  0  0  0  0  0  0  0  0  0
    6.9010   -0.0480    1.8090 C   0  0  0  0  0  0  0  0  0  0  0  0
    7.6690    1.0210    1.5600 C   0  0  0  0  0  0  0  0  0  0  0  0
    7.8830    1.4690    0.1660 C   0  0  0  0  0  0  0  0  0  0  0  0
    7.3560    0.8610   -0.7640 O   0  0  0  0  0  0  0  0  0  0  0  0
    8.6460    2.5310   -0.0820 N   0  0  0  0  0  0  0  0  0  0  0  0
    8.8990    3.0610   -1.7300 S   0  0  0  0  0  0  0  0  0  0  0  0
    7.6410    3.3940   -2.3220 O   0  0  0  0  0  0  0  0  0  0  0  0
    9.5150    2.0100   -2.4800 O   0  0  0  0  0  0  0  0  0  0  0  0
    9.9920    4.5410   -1.7370 C   0  0  0  0  0  0  0  0  0  0  0  0
   11.3300    4.5630   -1.8120 C   0  0  0  0  0  0  0  0  0  0  0  0
   11.9590    5.9020   -1.7980 C   0  0  0  0  0  0  0  0  0  0  0  0
   13.6640    6.1090   -1.8870 Cl  0  0  0  0  0  0  0  0  0  0  0  0
   11.1210    6.9440   -1.7120 C   0  0  0  0  0  0  0  0  0  0  0  0
   11.5330    8.6130   -1.6740 Cl  0  0  0  0  0  0  0  0  0  0  0  0
    9.4990    6.2390   -1.6470 S   0  0  0  0  0  0  0  0  0  0  0  0
    7.5580   -1.4270    3.7810 C   0  0  0  0  0  0  0  0  0  0  0  0
    7.3560   -1.8510    5.0990 C   0  0  0  0  0  0  0  0  0  0  0  0
    8.1970   -2.7490    5.6560 F   0  0  0  0  0  0  0  0  0  0  0  0
    6.2820   -1.3450    5.8400 C   0  0  0  0  0  0  0  0  0  0  0  0
    5.4100   -0.4140    5.2630 C   0  0  0  0  0  0  0  0  0  0  0  0
    4.3520   -0.0430    7.8410 H   0  0  0  0  0  0  0  0  0  0  0  0
    2.8380   -0.6040    7.0990 H   0  0  0  0  0  0  0  0  0  0  0  0
    3.1050    1.1320    7.3700 H   0  0  0  0  0  0  0  0  0  0  0  0
    2.9160    1.7310    4.7830 H   0  0  0  0  0  0  0  0  0  0  0  0
    4.0460    2.6330    2.5700 H   0  0  0  0  0  0  0  0  0  0  0  0
    3.8270    1.0190    1.6830 H   0  0  0  0  0  0  0  0  0  0  0  0
    5.6170    0.1050    0.4500 H   0  0  0  0  0  0  0  0  0  0  0  0
    7.9040    0.3450   -0.4810 H   0  0  0  0  0  0  0  0  0  0  0  0
    8.5880    3.7300    2.0730 H   0  0  0  0  0  0  0  0  0  0  0  0
    6.4380   -0.5820    0.9930 H   0  0  0  0  0  0  0  0  0  0  0  0
    8.1320    1.5550    2.3760 H   0  0  0  0  0  0  0  0  0  0  0  0
    9.0790    3.0300    0.6810 H   0  0  0  0  0  0  0  0  0  0  0  0
   11.9140    3.6570   -1.8790 H   0  0  0  0  0  0  0  0  0  0  0  0
    8.3870   -1.8180    3.2090 H   0  0  0  0  0  0  0  0  0  0  0  0
    6.1250   -1.6720    6.8580 H   0  0  0  0  0  0  0  0  0  0  0  0
  1 36  1  0  0  0  0
  1 37  1  0  0  0  0
  1 38  1  0  0  0  0
  1  2  1  0  0  0  0
  2  3  2  0  0  0  0
  3 39  1  0  0  0  0
  3  4  1  0  0  0  0
  4  5  1  0  0  0  0
  5 40  1  0  0  0  0
  5 41  1  0  0  0  0
  5  6  1  0  0  0  0
  6  7  2  0  0  0  0
  7 42  1  0  0  0  0
  7  8  1  0  0  0  0
  8 43  1  0  0  0  0
  8  9  2  0  0  0  0
  9 10  1  0  0  0  0
  9 11  1  0  0  0  0
 11 44  1  0  0  0  0
 11 12  2  0  0  0  0
 12  6  1  0  0  0  0
 12 13  1  0  0  0  0
  4 14  1  0  0  0  0
 14 15  2  0  0  0  0
 15 16  1  0  0  0  0
 16 45  1  0  0  0  0
 16 17  2  0  0  0  0
 17 46  1  0  0  0  0
 17 18  1  0  0  0  0
 18 19  2  0  0  0  0
 18 20  1  0  0  0  0
 20 47  1  0  0  0  0
 20 21  1  0  0  0  0
 21 22  2  0  0  0  0
 21 23  2  0  0  0  0
 21 24  1  0  0  0  0
 24 25  2  0  0  0  0
 25 48  1  0  0  0  0
 25 26  1  0  0  0  0
 26 27  1  0  0  0  0
 26 28  2  0  0  0  0
 28 29  1  0  0  0  0
 28 30  1  0  0  0  0
 30 24  1  0  0  0  0
 15 31  1  0  0  0  0
 31 49  1  0  0  0  0
 31 32  2  0  0  0  0
 32 33  1  0  0  0  0
 32 34  1  0  0  0  0
 34 50  1  0  0  0  0
 34 35  2  0  0  0  0
 35  2  1  0  0  0  0
 35 14  1  0  0  0  0
M  END
>  <LOGBIO>
5.8200

>  <PRED_LOGBIO>
5.1500

>  <XV_RES>
0.8310

>  <WHL_TMPL>
1

>  <ANCH>
48-49;17-18

$$$$
ROW27
  -MTS-   01071501063D 0   0.00000     0.00000     0

 76 80  0  0  0  0  0  0  0  0999 V2000
    4.0250    7.2870    2.6080 C   0  0  0  0  0  0  0  0  0  0  0  0
    2.5970    7.0420    2.1300 C   0  0  0  0  0  0  0  0  0  0  0  0
    1.9410    8.3740    1.7780 C   0  0  0  0  0  0  0  0  0  0  0  0
    1.8000    6.3590    3.2380 C   0  0  0  0  0  0  0  0  0  0  0  0
    2.6250    5.9730    0.6570 S   0  0  0  0  0  0  0  0  0  0  0  0
    3.3850    4.4270    1.0640 C   0  0  0  0  0  0  0  0  0  0  0  0
    4.6910    4.1390    0.9730 C   0  0  0  0  0  0  0  0  0  0  0  0
    5.7540    5.1000    0.4980 C   0  0  0  0  0  0  0  0  0  0  0  0
    5.9190    4.9710   -1.0150 C   0  0  0  0  0  0  0  0  0  0  0  0
    4.5950    5.3000   -1.7000 C   0  0  0  0  0  0  0  0  0  0  0  0
    6.3310    3.5440   -1.3630 C   0  0  0  0  0  0  0  0  0  0  0  0
    6.9820    5.9320   -1.4900 C   0  0  0  0  0  0  0  0  0  0  0  0
    7.5550    6.6520   -0.6880 O   0  0  0  0  0  0  0  0  0  0  0  0
    7.2930    5.9930   -2.7710 O   0  0  0  0  0  0  0  0  0  0  0  0
    4.9230    2.8490    1.3700 N   0  0  0  0  0  0  0  0  0  0  0  0
    6.2350    2.1880    1.4030 C   0  0  0  0  0  0  0  0  0  0  0  0
    7.2350    3.0170    0.6330 C   0  0  0  0  0  0  0  0  0  0  0  0
    7.9790    4.0050    1.2890 C   0  0  0  0  0  0  0  0  0  0  0  0
    8.9060    4.7740    0.5760 C   0  0  0  0  0  0  0  0  0  0  0  0
    9.0900    4.5540   -0.7950 C   0  0  0  0  0  0  0  0  0  0  0  0
   10.2420    5.5090   -1.6820 Cl  0  0  0  0  0  0  0  0  0  0  0  0
    8.3470    3.5660   -1.4510 C   0  0  0  0  0  0  0  0  0  0  0  0
    7.4200    2.7970   -0.7380 C   0  0  0  0  0  0  0  0  0  0  0  0
    3.6940    2.2560    1.7450 C   0  0  0  0  0  0  0  0  0  0  0  0
    3.3620    0.9810    2.2190 C   0  0  0  0  0  0  0  0  0  0  0  0
    2.0290    0.6700    2.5150 C   0  0  0  0  0  0  0  0  0  0  0  0
    1.0290    1.6330    2.3370 C   0  0  0  0  0  0  0  0  0  0  0  0
   -0.2750    1.3280    2.6260 O   0  0  0  0  0  0  0  0  0  0  0  0
   -1.0840    0.7820    1.5810 C   0  0  0  0  0  0  0  0  0  0  0  0
   -2.4750    0.5190    2.1070 C   0  0  0  0  0  0  0  0  0  0  0  0
   -3.4500    1.5200    2.0220 C   0  0  0  0  0  0  0  0  0  0  0  0
   -4.7360    1.2620    2.5130 C   0  0  0  0  0  0  0  0  0  0  0  0
   -5.0080    0.0090    3.0770 C   0  0  0  0  0  0  0  0  0  0  0  0
   -6.2780   -0.2940    3.5810 C   0  0  0  0  0  0  0  0  0  0  0  0
   -6.5270   -1.5540    4.1390 C   0  0  0  0  0  0  0  0  0  0  0  0
   -5.5050   -2.5100    4.1930 C   0  0  0  0  0  0  0  0  0  0  0  0
   -4.2350   -2.2060    3.6890 C   0  0  0  0  0  0  0  0  0  0  0  0
   -3.9870   -0.9460    3.1300 C   0  0  0  0  0  0  0  0  0  0  0  0
   -2.7660   -0.6700    2.6510 N   0  0  0  0  0  0  0  0  0  0  0  0
    1.3610    2.9080    1.8630 C   0  0  0  0  0  0  0  0  0  0  0  0
    2.6940    3.2190    1.5670 C   0  0  0  0  0  0  0  0  0  0  0  0
    4.5930    7.7740    1.8170 H   0  0  0  0  0  0  0  0  0  0  0  0
    4.0080    7.9260    3.4880 H   0  0  0  0  0  0  0  0  0  0  0  0
    4.4920    6.3370    2.8580 H   0  0  0  0  0  0  0  0  0  0  0  0
    2.5100    8.8610    0.9880 H   0  0  0  0  0  0  0  0  0  0  0  0
    1.9240    9.0130    2.6590 H   0  0  0  0  0  0  0  0  0  0  0  0
    0.9230    8.1990    1.4380 H   0  0  0  0  0  0  0  0  0  0  0  0
    2.2670    5.4090    3.4880 H   0  0  0  0  0  0  0  0  0  0  0  0
    1.7830    6.9980    4.1180 H   0  0  0  0  0  0  0  0  0  0  0  0
    0.7810    6.1840    2.8970 H   0  0  0  0  0  0  0  0  0  0  0  0
    6.6980    4.8660    0.9870 H   0  0  0  0  0  0  0  0  0  0  0  0
    5.4600    6.1170    0.7460 H   0  0  0  0  0  0  0  0  0  0  0  0
    4.3010    6.3170   -1.4520 H   0  0  0  0  0  0  0  0  0  0  0  0
    4.7120    5.2080   -2.7780 H   0  0  0  0  0  0  0  0  0  0  0  0
    3.8280    4.6070   -1.3580 H   0  0  0  0  0  0  0  0  0  0  0  0
    7.2750    3.3100   -0.8750 H   0  0  0  0  0  0  0  0  0  0  0  0
    6.4480    3.4520   -2.4410 H   0  0  0  0  0  0  0  0  0  0  0  0
    5.5640    2.8520   -1.0210 H   0  0  0  0  0  0  0  0  0  0  0  0
    7.9890    6.6600   -2.8790 H   0  0  0  0  0  0  0  0  0  0  0  0
    6.1560    1.2020    0.9490 H   0  0  0  0  0  0  0  0  0  0  0  0
    6.5660    2.0870    2.4340 H   0  0  0  0  0  0  0  0  0  0  0  0
    7.8360    4.1740    2.3460 H   0  0  0  0  0  0  0  0  0  0  0  0
    9.4790    5.5360    1.0820 H   0  0  0  0  0  0  0  0  0  0  0  0
    8.4890    3.3960   -2.5080 H   0  0  0  0  0  0  0  0  0  0  0  0
    6.8460    2.0350   -1.2440 H   0  0  0  0  0  0  0  0  0  0  0  0
    4.1330    0.2380    2.3570 H   0  0  0  0  0  0  0  0  0  0  0  0
    1.7730   -0.3140    2.8810 H   0  0  0  0  0  0  0  0  0  0  0  0
   -0.6570   -0.1850    1.3260 H   0  0  0  0  0  0  0  0  0  0  0  0
   -1.1560    1.5000    0.7670 H   0  0  0  0  0  0  0  0  0  0  0  0
   -3.2150    2.4780    1.5830 H   0  0  0  0  0  0  0  0  0  0  0  0
   -5.5050    2.0180    2.4590 H   0  0  0  0  0  0  0  0  0  0  0  0
   -7.0660    0.4430    3.5400 H   0  0  0  0  0  0  0  0  0  0  0  0
   -7.5070   -1.7880    4.5290 H   0  0  0  0  0  0  0  0  0  0  0  0
   -5.6970   -3.4810    4.6240 H   0  0  0  0  0  0  0  0  0  0  0  0
   -3.4470   -2.9430    3.7300 H   0  0  0  0  0  0  0  0  0  0  0  0
    0.5900    3.6510    1.7260 H   0  0  0  0  0  0  0  0  0  0  0  0
  1 42  1  0  0  0  0
  1 43  1  0  0  0  0
  1 44  1  0  0  0  0
  1  2  1  0  0  0  0
  2  3  1  0  0  0  0
  3 45  1  0  0  0  0
  3 46  1  0  0  0  0
  3 47  1  0  0  0  0
  2  4  1  0  0  0  0
  4 48  1  0  0  0  0
  4 49  1  0  0  0  0
  4 50  1  0  0  0  0
  2  5  1  0  0  0  0
  5  6  1  0  0  0  0
  6  7  2  0  0  0  0
  7  8  1  0  0  0  0
  8 51  1  0  0  0  0
  8 52  1  0  0  0  0
  8  9  1  0  0  0  0
  9 10  1  0  0  0  0
 10 53  1  0  0  0  0
 10 54  1  0  0  0  0
 10 55  1  0  0  0  0
  9 11  1  0  0  0  0
 11 56  1  0  0  0  0
 11 57  1  0  0  0  0
 11 58  1  0  0  0  0
  9 12  1  0  0  0  0
 12 13  2  0  0  0  0
 12 14  1  0  0  0  0
 14 59  1  0  0  0  0
  7 15  1  0  0  0  0
 15 16  1  0  0  0  0
 16 60  1  0  0  0  0
 16 61  1  0  0  0  0
 16 17  1  0  0  0  0
 17 18  2  0  0  0  0
 18 62  1  0  0  0  0
 18 19  1  0  0  0  0
 19 63  1  0  0  0  0
 19 20  2  0  0  0  0
 20 21  1  0  0  0  0
 20 22  1  0  0  0  0
 22 64  1  0  0  0  0
 22 23  2  0  0  0  0
 23 17  1  0  0  0  0
 23 65  1  0  0  0  0
 15 24  1  0  0  0  0
 24 25  2  0  0  0  0
 25 66  1  0  0  0  0
 25 26  1  0  0  0  0
 26 67  1  0  0  0  0
 26 27  2  0  0  0  0
 27 28  1  0  0  0  0
 28 29  1  0  0  0  0
 29 68  1  0  0  0  0
 29 69  1  0  0  0  0
 29 30  1  0  0  0  0
 30 31  2  0  0  0  0
 31 70  1  0  0  0  0
 31 32  1  0  0  0  0
 32 71  1  0  0  0  0
 32 33  2  0  0  0  0
 33 34  1  0  0  0  0
 34 72  1  0  0  0  0
 34 35  2  0  0  0  0
 35 73  1  0  0  0  0
 35 36  1  0  0  0  0
 36 74  1  0  0  0  0
 36 37  2  0  0  0  0
 37 75  1  0  0  0  0
 37 38  1  0  0  0  0
 38 33  1  0  0  0  0
 38 39  2  0  0  0  0
 39 30  1  0  0  0  0
 27 40  1  0  0  0  0
 40 76  1  0  0  0  0
 40 41  2  0  0  0  0
 41  6  1  0  0  0  0
 41 24  1  0  0  0  0
M  END
>  <LOGBIO>
8.2400

>  <PRED_LOGBIO>
7.1000

>  <XV_RES>
1.4820

>  <WHL_TMPL>
3

>  <ANCH>
27-35;53-51

$$$$
ROW28
  -MTS-   01071501063D 0   0.00000     0.00000     0

 46 50  0  0  0  0  0  0  0  0999 V2000
    3.4910   -3.5390   12.2280 C   0  0  0  0  0  0  0  0  0  0  0  0
    3.5780   -4.1370   10.9320 O   0  0  0  0  0  0  0  0  0  0  0  0
    2.7010   -3.7130    9.9680 C   0  0  0  0  0  0  0  0  0  0  0  0
    3.0290   -2.6430    9.1270 C   0  0  0  0  0  0  0  0  0  0  0  0
    2.1720   -2.2280    8.1830 N   0  0  0  0  0  0  0  0  0  0  0  0
    0.9780   -2.8080    8.0020 C   0  0  0  0  0  0  0  0  0  0  0  0
    0.0960   -2.3580    7.0090 C   0  0  0  0  0  0  0  0  0  0  0  0
    0.4500   -1.2750    6.1710 N   0  0  0  0  0  0  0  0  0  0  0  0
    0.1140    0.1010    6.5660 C   0  0  0  0  0  0  0  0  0  0  0  0
    0.5980    1.0620    5.5060 C   0  0  0  0  0  0  0  0  0  0  0  0
    1.7860    1.6350    5.4740 N   0  0  0  0  0  0  0  0  0  0  0  0
    1.8220    2.4730    4.2920 N   0  0  0  0  0  0  0  0  0  0  0  0
    0.6520    2.3450    3.6940 C   0  0  0  0  0  0  0  0  0  0  0  0
    0.0990    2.9460    2.4600 C   0  0  0  0  0  0  0  0  0  0  0  0
   -1.1470    2.6310    2.0810 C   0  0  0  0  0  0  0  0  0  0  0  0
   -1.9680    1.6940    2.8800 C   0  0  0  0  0  0  0  0  0  0  0  0
   -1.4690    1.1620    3.9800 N   0  0  0  0  0  0  0  0  0  0  0  0
   -0.1240    1.4810    4.4200 N   0  0  0  0  0  0  0  0  0  0  0  0
   -3.3430    1.3560    2.4490 C   0  0  0  0  0  0  0  0  0  0  0  0
   -4.2030    2.3640    1.9960 C   0  0  0  0  0  0  0  0  0  0  0  0
   -5.5030    2.0440    1.5880 C   0  0  0  0  0  0  0  0  0  0  0  0
   -5.9440    0.7160    1.6330 C   0  0  0  0  0  0  0  0  0  0  0  0
   -5.0850   -0.2920    2.0850 C   0  0  0  0  0  0  0  0  0  0  0  0
   -3.7840    0.0280    2.4930 C   0  0  0  0  0  0  0  0  0  0  0  0
   -1.1400   -2.9980    6.8600 C   0  0  0  0  0  0  0  0  0  0  0  0
   -1.4680   -4.0670    7.7010 C   0  0  0  0  0  0  0  0  0  0  0  0
   -0.6010   -4.4710    8.6400 N   0  0  0  0  0  0  0  0  0  0  0  0
    0.5910   -3.8830    8.8110 C   0  0  0  0  0  0  0  0  0  0  0  0
    1.4610   -4.3430    9.8060 C   0  0  0  0  0  0  0  0  0  0  0  0
    3.6590   -2.4670   12.1440 H   0  0  0  0  0  0  0  0  0  0  0  0
    4.2460   -3.9740   12.8790 H   0  0  0  0  0  0  0  0  0  0  0  0
    2.5030   -3.7190   12.6450 H   0  0  0  0  0  0  0  0  0  0  0  0
    3.9820   -2.1470    9.2390 H   0  0  0  0  0  0  0  0  0  0  0  0
    0.9340   -1.4460    5.3010 H   0  0  0  0  0  0  0  0  0  0  0  0
    0.5940    0.3340    7.5140 H   0  0  0  0  0  0  0  0  0  0  0  0
   -0.9650    0.1930    6.6740 H   0  0  0  0  0  0  0  0  0  0  0  0
    0.6920    3.6300    1.8710 H   0  0  0  0  0  0  0  0  0  0  0  0
   -1.5580    3.0650    1.1810 H   0  0  0  0  0  0  0  0  0  0  0  0
   -3.8630    3.3880    1.9610 H   0  0  0  0  0  0  0  0  0  0  0  0
   -6.1660    2.8220    1.2380 H   0  0  0  0  0  0  0  0  0  0  0  0
   -6.9470    0.4690    1.3190 H   0  0  0  0  0  0  0  0  0  0  0  0
   -5.4250   -1.3160    2.1190 H   0  0  0  0  0  0  0  0  0  0  0  0
   -3.1210   -0.7500    2.8420 H   0  0  0  0  0  0  0  0  0  0  0  0
   -1.8350   -2.6680    6.1020 H   0  0  0  0  0  0  0  0  0  0  0  0
   -2.4190   -4.5670    7.5940 H   0  0  0  0  0  0  0  0  0  0  0  0
    1.1800   -5.1710   10.4400 H   0  0  0  0  0  0  0  0  0  0  0  0
  1 30  1  0  0  0  0
  1 31  1  0  0  0  0
  1 32  1  0  0  0  0
  1  2  1  0  0  0  0
  2  3  1  0  0  0  0
  3  4  2  0  0  0  0
  4 33  1  0  0  0  0
  4  5  1  0  0  0  0
  5  6  2  0  0  0  0
  6  7  1  0  0  0  0
  7  8  1  0  0  0  0
  8 34  1  0  0  0  0
  8  9  1  0  0  0  0
  9 35  1  0  0  0  0
  9 36  1  0  0  0  0
  9 10  1  0  0  0  0
 10 11  2  0  0  0  0
 11 12  1  0  0  0  0
 12 13  2  0  0  0  0
 13 14  1  0  0  0  0
 14 37  1  0  0  0  0
 14 15  2  0  0  0  0
 15 38  1  0  0  0  0
 15 16  1  0  0  0  0
 16 17  2  0  0  0  0
 17 18  1  0  0  0  0
 18 10  1  0  0  0  0
 18 13  1  0  0  0  0
 16 19  1  0  0  0  0
 19 20  2  0  0  0  0
 20 39  1  0  0  0  0
 20 21  1  0  0  0  0
 21 40  1  0  0  0  0
 21 22  2  0  0  0  0
 22 41  1  0  0  0  0
 22 23  1  0  0  0  0
 23 42  1  0  0  0  0
 23 24  2  0  0  0  0
 24 19  1  0  0  0  0
 24 43  1  0  0  0  0
  7 25  2  0  0  0  0
 25 44  1  0  0  0  0
 25 26  1  0  0  0  0
 26 45  1  0  0  0  0
 26 27  2  0  0  0  0
 27 28  1  0  0  0  0
 28  6  1  0  0  0  0
 28 29  2  0  0  0  0
 29  3  1  0  0  0  0
 29 46  1  0  0  0  0
M  END
>  <LOGBIO>
4.3900

>  <PRED_LOGBIO>
5.1000

>  <XV_RES>
-0.8480

>  <WHL_TMPL>
2

>  <ANCH>
53-70;28-29

$$$$
ROW29
  -MTS-   01071501063D 0   0.00000     0.00000     0

 59 64  0  0  1  0  0  0  0  0999 V2000
   -2.2480   -4.5010   -2.9890 C   0  0  0  0  0  0  0  0  0  0  0  0
   -3.6160   -3.9800   -2.6210 C   0  0  0  0  0  0  0  0  0  0  0  0
   -4.7480   -4.6530   -2.7190 N   0  0  0  0  0  0  0  0  0  0  0  0
   -5.8430   -3.8150   -2.2710 N   0  0  0  0  0  0  0  0  0  0  0  0
   -5.2940   -2.5680   -1.8880 C   0  0  0  0  0  0  0  0  0  0  0  0
   -5.8430   -1.4450   -1.4070 N   0  0  0  0  0  0  0  0  0  0  0  0
   -5.0820   -0.3810   -1.1190 C   0  0  0  0  0  0  0  0  0  0  0  0
   -3.6980   -0.4440   -1.3220 C   0  0  0  0  0  0  0  0  0  0  0  0
   -3.1470   -1.5670   -1.8030 N   0  0  0  0  0  0  0  0  0  0  0  0
   -3.9100   -2.6300   -2.0910 C   0  0  0  0  0  0  0  0  0  0  0  0
   -2.8470    0.7250   -1.0070 C   0  0  0  0  0  0  0  0  0  0  0  0
   -1.8230    0.6270   -0.0580 C   0  0  0  0  0  0  0  0  0  0  0  0
   -1.0340    1.7500    0.2190 C   0  0  0  0  0  0  0  0  0  0  0  0
   -0.0280    1.6670    1.1460 O   0  0  0  0  0  0  0  0  0  0  0  0
    1.2730    1.2830    0.6930 C   0  0  0  0  0  0  0  0  0  0  0  0
    2.2370    1.2540    1.8780 C   0  0  1  0  0  0  0  0  0  0  0  0
    3.5630    0.9090    1.4700 N   0  0  0  0  0  0  0  0  0  0  0  0
    2.3760    2.6420    2.5310 C   0  0  0  0  0  0  0  0  0  0  0  0
    3.8610    2.9180    2.5210 C   0  0  0  0  0  0  0  0  0  0  0  0
    4.4410    4.1230    2.5960 C   0  0  0  0  0  0  0  0  0  0  0  0
    5.8050    3.9960    2.5600 N   0  0  0  0  0  0  0  0  0  0  0  0
    6.1370    2.6250    2.4560 C   0  0  0  0  0  0  0  0  0  0  0  0
    7.3600    1.9480    2.3840 C   0  0  0  0  0  0  0  0  0  0  0  0
    7.3830    0.5520    2.2840 C   0  0  0  0  0  0  0  0  0  0  0  0
    6.1830   -0.1680    2.2560 C   0  0  0  0  0  0  0  0  0  0  0  0
    4.9590    0.5090    2.3280 C   0  0  0  0  0  0  0  0  0  0  0  0
    4.9360    1.9050    2.4280 C   0  0  0  0  0  0  0  0  0  0  0  0
   -1.2930    2.9440   -0.4640 C   0  0  0  0  0  0  0  0  0  0  0  0
   -2.2800    3.0090   -1.3680 N   0  0  0  0  0  0  0  0  0  0  0  0
   -3.0510    1.9510   -1.6530 C   0  0  0  0  0  0  0  0  0  0  0  0
   -4.1760    2.0060   -2.6760 C   0  0  0  0  0  0  0  0  0  0  0  0
   -5.4460    2.3350   -2.4070 C   0  0  0  0  0  0  0  0  0  0  0  0
   -6.1830    2.2850   -3.5880 O   0  0  0  0  0  0  0  0  0  0  0  0
   -5.3290    1.9090   -4.6230 C   0  0  0  0  0  0  0  0  0  0  0  0
   -4.0980    1.7270   -4.1270 C   0  0  0  0  0  0  0  0  0  0  0  0
   -0.4870    4.1190   -0.1920 C   0  0  0  0  0  0  0  0  0  0  0  0
    0.1570    5.0590    0.0260 N   0  0  0  0  0  0  0  0  0  0  0  0
   -1.6220   -3.6750   -3.3200 H   0  0  0  0  0  0  0  0  0  0  0  0
   -1.7950   -4.9750   -2.1210 H   0  0  0  0  0  0  0  0  0  0  0  0
   -2.3410   -5.2290   -3.7920 H   0  0  0  0  0  0  0  0  0  0  0  0
   -6.8190   -4.0740   -2.2380 H   0  0  0  0  0  0  0  0  0  0  0  0
   -5.5330    0.5210   -0.7320 H   0  0  0  0  0  0  0  0  0  0  0  0
   -1.6430   -0.3060    0.4560 H   0  0  0  0  0  0  0  0  0  0  0  0
    1.6180    2.0700    0.0260 H   0  0  0  0  0  0  0  0  0  0  0  0
    1.2280    0.2830    0.2670 H   0  0  0  0  0  0  0  0  0  0  0  0
    1.8700    0.5480    2.6200 H   0  0  0  0  0  0  0  0  0  0  0  0
    3.5040    0.2580    0.7000 H   0  0  0  0  0  0  0  0  0  0  0  0
    3.9900    0.4160    2.2410 H   0  0  0  0  0  0  0  0  0  0  0  0
    2.0600    2.5550    3.5690 H   0  0  0  0  0  0  0  0  0  0  0  0
    1.8680    3.3780    1.9110 H   0  0  0  0  0  0  0  0  0  0  0  0
    3.9100    5.0600    2.6730 H   0  0  0  0  0  0  0  0  0  0  0  0
    6.4670    4.7590    2.6020 H   0  0  0  0  0  0  0  0  0  0  0  0
    8.2860    2.5030    2.4050 H   0  0  0  0  0  0  0  0  0  0  0  0
    8.3270    0.0300    2.2280 H   0  0  0  0  0  0  0  0  0  0  0  0
    6.2000   -1.2450    2.1790 H   0  0  0  0  0  0  0  0  0  0  0  0
    4.0330   -0.0460    2.3070 H   0  0  0  0  0  0  0  0  0  0  0  0
   -5.8350    2.5970   -1.4340 H   0  0  0  0  0  0  0  0  0  0  0  0
   -5.6140    1.7860   -5.6570 H   0  0  0  0  0  0  0  0  0  0  0  0
   -3.2180    1.4320   -4.6800 H   0  0  0  0  0  0  0  0  0  0  0  0
  1 38  1  0  0  0  0
  1 39  1  0  0  0  0
  1 40  1  0  0  0  0
  1  2  1  0  0  0  0
  2  3  2  0  0  0  0
  3  4  1  0  0  0  0
  4 41  1  0  0  0  0
  4  5  1  0  0  0  0
  5  6  1  0  0  0  0
  6  7  2  0  0  0  0
  7 42  1  0  0  0  0
  7  8  1  0  0  0  0
  8  9  2  0  0  0  0
  9 10  1  0  0  0  0
 10  2  1  0  0  0  0
 10  5  2  0  0  0  0
  8 11  1  0  0  0  0
 11 12  2  0  0  0  0
 12 43  1  0  0  0  0
 12 13  1  0  0  0  0
 13 14  1  0  0  0  0
 14 15  1  0  0  0  0
 15 44  1  0  0  0  0
 15 45  1  0  0  0  0
 15 16  1  0  0  0  0
 16 46  1  0  0  0  0
 16 17  1  0  0  0  0
 17 47  1  0  0  0  0
 17 48  1  0  0  0  0
 16 18  1  0  0  0  0
 18 49  1  0  0  0  0
 18 50  1  0  0  0  0
 18 19  1  0  0  0  0
 19 20  2  0  0  0  0
 20 51  1  0  0  0  0
 20 21  1  0  0  0  0
 21 52  1  0  0  0  0
 21 22  1  0  0  0  0
 22 23  2  0  0  0  0
 23 53  1  0  0  0  0
 23 24  1  0  0  0  0
 24 54  1  0  0  0  0
 24 25  2  0  0  0  0
 25 55  1  0  0  0  0
 25 26  1  0  0  0  0
 26 56  1  0  0  0  0
 26 27  2  0  0  0  0
 27 19  1  0  0  0  0
 27 22  1  0  0  0  0
 13 28  2  0  0  0  0
 28 29  1  0  0  0  0
 29 30  2  0  0  0  0
 30 11  1  0  0  0  0
 30 31  1  0  0  0  0
 31 32  2  0  0  0  0
 32 57  1  0  0  0  0
 32 33  1  0  0  0  0
 33 34  1  0  0  0  0
 34 58  1  0  0  0  0
 34 35  2  0  0  0  0
 35 31  1  0  0  0  0
 35 59  1  0  0  0  0
 28 36  1  0  0  0  0
 36 37  3  0  0  0  0
M  END
>  <LOGBIO>
6.1000

>  <PRED_LOGBIO>
6.3800

>  <XV_RES>
-0.2730

>  <WHL_TMPL>
1

>  <ANCH>
26-27;19-17

$$$$
ROW30
  -MTS-   01071501063D 0   0.00000     0.00000     0

 55 57  0  0  0  0  0  0  0  0999 V2000
   -7.1700    3.6910    2.1070 C   0  0  0  0  0  0  0  0  0  0  0  0
   -6.3440    3.0300    1.1450 O   0  0  0  0  0  0  0  0  0  0  0  0
   -5.5030    2.0440    1.5880 C   0  0  0  0  0  0  0  0  0  0  0  0
   -4.2030    2.3640    1.9960 C   0  0  0  0  0  0  0  0  0  0  0  0
   -3.3430    1.3560    2.4490 C   0  0  0  0  0  0  0  0  0  0  0  0
   -1.9410    1.7010    2.8890 C   0  0  0  0  0  0  0  0  0  0  0  0
   -0.9960    1.6160    1.6910 N   0  0  0  0  0  0  0  0  0  0  0  0
    0.2980    1.8810    1.8450 C   0  0  0  0  0  0  0  0  0  0  0  0
    0.7350    2.1940    2.9510 O   0  0  0  0  0  0  0  0  0  0  0  0
    1.2320    1.7970    0.6610 C   0  0  0  0  0  0  0  0  0  0  0  0
    2.6510    2.1460    1.1060 C   0  0  0  0  0  0  0  0  0  0  0  0
    2.4900    3.1560    2.2390 C   0  0  0  0  0  0  0  0  0  0  0  0
    3.4270    0.8970    1.5650 C   0  0  0  0  0  0  0  0  0  0  0  0
    4.7930    1.0130    0.8640 C   0  0  0  0  0  0  0  0  0  0  0  0
    5.9390    0.8100    1.8730 C   0  0  0  0  0  0  0  0  0  0  0  0
    7.3150    0.8800    1.1850 C   0  0  0  0  0  0  0  0  0  0  0  0
    7.4110   -0.1180    0.0170 C   0  0  0  0  0  0  0  0  0  0  0  0
    6.2660    0.0840   -0.9930 C   0  0  0  0  0  0  0  0  0  0  0  0
    4.8900    0.0150   -0.3050 C   0  0  0  0  0  0  0  0  0  0  0  0
    4.8310    2.3500    0.3580 O   0  0  0  0  0  0  0  0  0  0  0  0
    3.4260    2.6800    0.0290 O   0  0  0  0  0  0  0  0  0  0  0  0
   -3.7840    0.0280    2.4930 C   0  0  0  0  0  0  0  0  0  0  0  0
   -5.0850   -0.2920    2.0850 C   0  0  0  0  0  0  0  0  0  0  0  0
   -5.5160   -1.5910    2.1290 O   0  0  0  0  0  0  0  0  0  0  0  0
   -4.6030   -2.5870    2.5980 C   0  0  0  0  0  0  0  0  0  0  0  0
   -5.9440    0.7160    1.6330 C   0  0  0  0  0  0  0  0  0  0  0  0
   -6.5420    4.1700    2.8560 H   0  0  0  0  0  0  0  0  0  0  0  0
   -7.7780    4.4430    1.6080 H   0  0  0  0  0  0  0  0  0  0  0  0
   -7.8180    2.9630    2.5890 H   0  0  0  0  0  0  0  0  0  0  0  0
   -3.8630    3.3890    1.9610 H   0  0  0  0  0  0  0  0  0  0  0  0
   -1.6320    0.9270    3.5880 H   0  0  0  0  0  0  0  0  0  0  0  0
   -1.9340    2.7230    3.2620 H   0  0  0  0  0  0  0  0  0  0  0  0
   -1.3540    1.3590    0.7820 H   0  0  0  0  0  0  0  0  0  0  0  0
    1.2170    0.7860    0.2580 H   0  0  0  0  0  0  0  0  0  0  0  0
    0.9090    2.4980   -0.1060 H   0  0  0  0  0  0  0  0  0  0  0  0
    1.9630    4.0330    1.8700 H   0  0  0  0  0  0  0  0  0  0  0  0
    3.4710    3.4500    2.6050 H   0  0  0  0  0  0  0  0  0  0  0  0
    1.9200    2.7050    3.0480 H   0  0  0  0  0  0  0  0  0  0  0  0
    3.5410    0.8810    2.6470 H   0  0  0  0  0  0  0  0  0  0  0  0
    2.9110   -0.0150    1.2710 H   0  0  0  0  0  0  0  0  0  0  0  0
    5.8260   -0.1560    2.3600 H   0  0  0  0  0  0  0  0  0  0  0  0
    5.8820    1.5750    2.6450 H   0  0  0  0  0  0  0  0  0  0  0  0
    7.4840    1.8880    0.8140 H   0  0  0  0  0  0  0  0  0  0  0  0
    8.0950    0.6620    1.9120 H   0  0  0  0  0  0  0  0  0  0  0  0
    7.3760   -1.1350    0.4040 H   0  0  0  0  0  0  0  0  0  0  0  0
    8.3660    0.0070   -0.4900 H   0  0  0  0  0  0  0  0  0  0  0  0
    6.3780    1.0510   -1.4800 H   0  0  0  0  0  0  0  0  0  0  0  0
    6.3230   -0.6810   -1.7650 H   0  0  0  0  0  0  0  0  0  0  0  0
    4.7200   -0.9940    0.0670 H   0  0  0  0  0  0  0  0  0  0  0  0
    4.1090    0.2330   -1.0310 H   0  0  0  0  0  0  0  0  0  0  0  0
   -3.1210   -0.7500    2.8420 H   0  0  0  0  0  0  0  0  0  0  0  0
   -5.1530   -3.4360    2.9980 H   0  0  0  0  0  0  0  0  0  0  0  0
   -4.0610   -2.1460    3.4320 H   0  0  0  0  0  0  0  0  0  0  0  0
   -3.9570   -2.8530    1.7640 H   0  0  0  0  0  0  0  0  0  0  0  0
   -6.9470    0.4690    1.3190 H   0  0  0  0  0  0  0  0  0  0  0  0
  1 27  1  0  0  0  0
  1 28  1  0  0  0  0
  1 29  1  0  0  0  0
  1  2  1  0  0  0  0
  2  3  1  0  0  0  0
  3  4  2  0  0  0  0
  4 30  1  0  0  0  0
  4  5  1  0  0  0  0
  5  6  1  0  0  0  0
  6 31  1  0  0  0  0
  6 32  1  0  0  0  0
  6  7  1  0  0  0  0
  7 33  1  0  0  0  0
  7  8  1  0  0  0  0
  8  9  2  0  0  0  0
  8 10  1  0  0  0  0
 10 34  1  0  0  0  0
 10 35  1  0  0  0  0
 10 11  1  0  0  0  0
 11 12  1  0  0  0  0
 12 36  1  0  0  0  0
 12 37  1  0  0  0  0
 12 38  1  0  0  0  0
 11 13  1  0  0  0  0
 13 39  1  0  0  0  0
 13 40  1  0  0  0  0
 13 14  1  0  0  0  0
 14 15  1  0  0  0  0
 15 41  1  0  0  0  0
 15 42  1  0  0  0  0
 15 16  1  0  0  0  0
 16 43  1  0  0  0  0
 16 44  1  0  0  0  0
 16 17  1  0  0  0  0
 17 45  1  0  0  0  0
 17 46  1  0  0  0  0
 17 18  1  0  0  0  0
 18 47  1  0  0  0  0
 18 48  1  0  0  0  0
 18 19  1  0  0  0  0
 19 14  1  0  0  0  0
 19 49  1  0  0  0  0
 19 50  1  0  0  0  0
 14 20  1  0  0  0  0
 20 21  1  0  0  0  0
 21 11  1  0  0  0  0
  5 22  2  0  0  0  0
 22 51  1  0  0  0  0
 22 23  1  0  0  0  0
 23 24  1  0  0  0  0
 24 25  1  0  0  0  0
 25 52  1  0  0  0  0
 25 53  1  0  0  0  0
 25 54  1  0  0  0  0
 23 26  2  0  0  0  0
 26  3  1  0  0  0  0
 26 55  1  0  0  0  0
M  END
>  <LOGBIO>
5.7700

>  <PRED_LOGBIO>
5.4900

>  <XV_RES>
0.3340

>  <WHL_TMPL>
2

>  <ANCH>
57-58;49-50

$$$$
ROW31
  -MTS-   01071501063D 0   0.00000     0.00000     0

 37 39  0  0  1  0  0  0  0  0999 V2000
    2.7880   -2.3130    3.8440 C   0  0  0  0  0  0  0  0  0  0  0  0
    2.1880   -1.4360    2.8280 N   0  0  0  0  0  0  0  0  0  0  0  0
    2.6640   -0.0590    3.0260 C   0  0  2  0  0  0  0  0  0  0  0  0
    3.9510    0.1740    2.2140 C   0  0  0  0  0  0  0  0  0  0  0  0
    4.4210    1.6340    2.3560 C   0  0  2  0  0  0  0  0  0  0  0  0
    5.8120    1.7810    1.7880 C   0  0  0  0  0  0  0  0  0  0  0  0
    6.6510    2.8050    2.2460 C   0  0  0  0  0  0  0  0  0  0  0  0
    7.9410    2.9410    1.7200 C   0  0  0  0  0  0  0  0  0  0  0  0
    8.3930    2.0540    0.7360 C   0  0  0  0  0  0  0  0  0  0  0  0
    9.9960    2.2230    0.0820 Cl  0  0  0  0  0  0  0  0  0  0  0  0
    7.5550    1.0300    0.2780 C   0  0  0  0  0  0  0  0  0  0  0  0
    8.1170   -0.0730   -0.9440 Cl  0  0  0  0  0  0  0  0  0  0  0  0
    6.2640    0.8940    0.8040 C   0  0  0  0  0  0  0  0  0  0  0  0
    4.3940    2.1370    3.7800 C   0  0  0  0  0  0  0  0  0  0  0  0
    5.0980    3.3110    4.0740 C   0  0  0  0  0  0  0  0  0  0  0  0
    5.1010    3.8150    5.3800 C   0  0  0  0  0  0  0  0  0  0  0  0
    4.4020    3.1460    6.3910 C   0  0  0  0  0  0  0  0  0  0  0  0
    3.6980    1.9720    6.0970 C   0  0  0  0  0  0  0  0  0  0  0  0
    3.6940    1.4680    4.7910 C   0  0  0  0  0  0  0  0  0  0  0  0
    2.9210    0.1990    4.5230 C   0  0  0  0  0  0  0  0  0  0  0  0
    2.5010   -1.9690    4.8350 H   0  0  0  0  0  0  0  0  0  0  0  0
    2.4350   -3.3320    3.6970 H   0  0  0  0  0  0  0  0  0  0  0  0
    3.8710   -2.2870    3.7500 H   0  0  0  0  0  0  0  0  0  0  0  0
    1.1820   -1.4590    2.9150 H   0  0  0  0  0  0  0  0  0  0  0  0
    1.8730    0.5950    2.6660 H   0  0  0  0  0  0  0  0  0  0  0  0
    4.7320   -0.4940    2.5710 H   0  0  0  0  0  0  0  0  0  0  0  0
    3.7620   -0.0450    1.1650 H   0  0  0  0  0  0  0  0  0  0  0  0
    3.8130    2.2800    1.7260 H   0  0  0  0  0  0  0  0  0  0  0  0
    6.3020    3.4900    3.0050 H   0  0  0  0  0  0  0  0  0  0  0  0
    8.5880    3.7300    2.0730 H   0  0  0  0  0  0  0  0  0  0  0  0
    5.6170    0.1050    0.4500 H   0  0  0  0  0  0  0  0  0  0  0  0
    5.6370    3.8270    3.2940 H   0  0  0  0  0  0  0  0  0  0  0  0
    5.6440    4.7210    5.6080 H   0  0  0  0  0  0  0  0  0  0  0  0
    4.4050    3.5350    7.3990 H   0  0  0  0  0  0  0  0  0  0  0  0
    3.1580    1.4560    6.8770 H   0  0  0  0  0  0  0  0  0  0  0  0
    3.4590   -0.6470    4.9460 H   0  0  0  0  0  0  0  0  0  0  0  0
    1.9690    0.2400    5.0490 H   0  0  0  0  0  0  0  0  0  0  0  0
  1 21  1  0  0  0  0
  1 22  1  0  0  0  0
  1 23  1  0  0  0  0
  1  2  1  0  0  0  0
  2 24  1  0  0  0  0
  2  3  1  0  0  0  0
  3 25  1  0  0  0  0
  3  4  1  0  0  0  0
  4 26  1  0  0  0  0
  4 27  1  0  0  0  0
  4  5  1  0  0  0  0
  5 28  1  0  0  0  0
  5  6  1  0  0  0  0
  6  7  2  0  0  0  0
  7 29  1  0  0  0  0
  7  8  1  0  0  0  0
  8 30  1  0  0  0  0
  8  9  2  0  0  0  0
  9 10  1  0  0  0  0
  9 11  1  0  0  0  0
 11 12  1  0  0  0  0
 11 13  2  0  0  0  0
 13  6  1  0  0  0  0
 13 31  1  0  0  0  0
  5 14  1  0  0  0  0
 14 15  1  0  0  0  0
 15 32  1  0  0  0  0
 15 16  2  0  0  0  0
 16 33  1  0  0  0  0
 16 17  1  0  0  0  0
 17 34  1  0  0  0  0
 17 18  2  0  0  0  0
 18 35  1  0  0  0  0
 18 19  1  0  0  0  0
 19 14  2  0  0  0  0
 19 20  1  0  0  0  0
 20  3  1  0  0  0  0
 20 36  1  0  0  0  0
 20 37  1  0  0  0  0
M  END
>  <LOGBIO>
4.7700

>  <PRED_LOGBIO>
4.6300

>  <XV_RES>
0.1140

>  <WHL_TMPL>
1

>  <ANCH>
48-49;19-20

$$$$
ROW32
  -MTS-   01071501063D 0   0.00000     0.00000     0

 50 53  0  0  1  0  0  0  0  0999 V2000
    2.5220    2.7090    0.9690 C   0  0  0  0  0  0  0  0  0  0  0  0
    3.6440    2.1330    0.2150 N   0  0  0  0  0  0  0  0  0  0  0  0
    3.3850    1.3290   -0.9880 C   0  0  2  0  0  0  0  0  0  0  0  0
    4.4650    0.2410   -1.1360 C   0  0  0  0  0  0  0  0  0  0  0  0
    4.1880   -0.6230   -2.3800 C   0  0  0  0  0  0  0  0  0  0  0  0
    3.7720    0.1770   -3.5910 C   0  0  0  0  0  0  0  0  0  0  0  0
    3.7080   -0.2380   -4.8630 C   0  0  0  0  0  0  0  0  0  0  0  0
    4.0450   -1.6210   -5.3690 C   0  0  0  0  0  0  0  0  0  0  0  0
    2.8060   -2.4830   -5.3390 C   0  0  0  0  0  0  0  0  0  0  0  0
    1.7490   -2.0190   -4.9440 O   0  0  0  0  0  0  0  0  0  0  0  0
    2.8660   -3.7390   -5.7400 O   0  0  0  0  0  0  0  0  0  0  0  0
    3.2480    0.9050   -5.6830 C   0  0  0  0  0  0  0  0  0  0  0  0
    2.9930    1.0860   -7.0480 C   0  0  0  0  0  0  0  0  0  0  0  0
    2.5540    2.3290   -7.5190 C   0  0  0  0  0  0  0  0  0  0  0  0
    2.3700    3.3910   -6.6250 C   0  0  0  0  0  0  0  0  0  0  0  0
    2.6240    3.2090   -5.2600 C   0  0  0  0  0  0  0  0  0  0  0  0
    3.0630    1.9660   -4.7890 C   0  0  0  0  0  0  0  0  0  0  0  0
    3.3950    1.4910   -3.4990 N   0  0  0  0  0  0  0  0  0  0  0  0
    3.3590    2.2360   -2.2320 C   0  0  0  0  0  0  0  0  0  0  0  0
    5.0790    2.3700    0.6810 S   0  0  0  0  0  0  0  0  0  0  0  0
    5.2050    3.7310    1.1960 O   0  0  0  0  0  0  0  0  0  0  0  0
    6.0350    2.1810   -0.4960 O   0  0  0  0  0  0  0  0  0  0  0  0
    5.4240    1.3850    1.7720 C   0  0  0  0  0  0  0  0  0  0  0  0
    5.1830    1.7120    3.1120 C   0  0  0  0  0  0  0  0  0  0  0  0
    5.5020    0.7990    4.1240 C   0  0  0  0  0  0  0  0  0  0  0  0
    6.0620   -0.4410    3.7960 C   0  0  0  0  0  0  0  0  0  0  0  0
    6.3750   -1.3350    4.7860 F   0  0  0  0  0  0  0  0  0  0  0  0
    6.3030   -0.7690    2.4560 C   0  0  0  0  0  0  0  0  0  0  0  0
    5.9840    0.1450    1.4440 C   0  0  0  0  0  0  0  0  0  0  0  0
    2.6160    3.7930    0.9890 H   0  0  0  0  0  0  0  0  0  0  0  0
    1.5840    2.4360    0.4900 H   0  0  0  0  0  0  0  0  0  0  0  0
    2.5340    2.3260    1.9870 H   0  0  0  0  0  0  0  0  0  0  0  0
    2.4100    0.8680   -0.8430 H   0  0  0  0  0  0  0  0  0  0  0  0
    5.4420    0.7110   -1.2320 H   0  0  0  0  0  0  0  0  0  0  0  0
    4.4690   -0.3890   -0.2490 H   0  0  0  0  0  0  0  0  0  0  0  0
    3.4130   -1.3510   -2.1460 H   0  0  0  0  0  0  0  0  0  0  0  0
    5.0770   -1.2030   -2.6200 H   0  0  0  0  0  0  0  0  0  0  0  0
    4.8100   -2.0630   -4.7340 H   0  0  0  0  0  0  0  0  0  0  0  0
    4.4150   -1.5530   -6.3900 H   0  0  0  0  0  0  0  0  0  0  0  0
    1.9810   -4.1260   -5.6480 H   0  0  0  0  0  0  0  0  0  0  0  0
    3.1350    0.2670   -7.7370 H   0  0  0  0  0  0  0  0  0  0  0  0
    2.3580    2.4700   -8.5710 H   0  0  0  0  0  0  0  0  0  0  0  0
    2.0310    4.3500   -6.9880 H   0  0  0  0  0  0  0  0  0  0  0  0
    2.4820    4.0290   -4.5710 H   0  0  0  0  0  0  0  0  0  0  0  0
    4.2030    2.9220   -2.1950 H   0  0  0  0  0  0  0  0  0  0  0  0
    2.4670    2.8570   -2.2050 H   0  0  0  0  0  0  0  0  0  0  0  0
    4.7510    2.6690    3.3650 H   0  0  0  0  0  0  0  0  0  0  0  0
    5.3160    1.0510    5.1580 H   0  0  0  0  0  0  0  0  0  0  0  0
    6.7350   -1.7260    2.2030 H   0  0  0  0  0  0  0  0  0  0  0  0
    6.1700   -0.1070    0.4100 H   0  0  0  0  0  0  0  0  0  0  0  0
  1 30  1  0  0  0  0
  1 31  1  0  0  0  0
  1 32  1  0  0  0  0
  1  2  1  0  0  0  0
  2  3  1  0  0  0  0
  3 33  1  0  0  0  0
  3  4  1  0  0  0  0
  4 34  1  0  0  0  0
  4 35  1  0  0  0  0
  4  5  1  0  0  0  0
  5 36  1  0  0  0  0
  5 37  1  0  0  0  0
  5  6  1  0  0  0  0
  6  7  2  0  0  0  0
  7  8  1  0  0  0  0
  8 38  1  0  0  0  0
  8 39  1  0  0  0  0
  8  9  1  0  0  0  0
  9 10  2  0  0  0  0
  9 11  1  0  0  0  0
 11 40  1  0  0  0  0
  7 12  1  0  0  0  0
 12 13  2  0  0  0  0
 13 41  1  0  0  0  0
 13 14  1  0  0  0  0
 14 42  1  0  0  0  0
 14 15  2  0  0  0  0
 15 43  1  0  0  0  0
 15 16  1  0  0  0  0
 16 44  1  0  0  0  0
 16 17  2  0  0  0  0
 17 12  1  0  0  0  0
 17 18  1  0  0  0  0
 18  6  1  0  0  0  0
 18 19  1  0  0  0  0
 19  3  1  0  0  0  0
 19 45  1  0  0  0  0
 19 46  1  0  0  0  0
  2 20  1  0  0  0  0
 20 21  2  0  0  0  0
 20 22  2  0  0  0  0
 20 23  1  0  0  0  0
 23 24  2  0  0  0  0
 24 47  1  0  0  0  0
 24 25  1  0  0  0  0
 25 48  1  0  0  0  0
 25 26  2  0  0  0  0
 26 27  1  0  0  0  0
 26 28  1  0  0  0  0
 28 49  1  0  0  0  0
 28 29  2  0  0  0  0
 29 23  1  0  0  0  0
 29 50  1  0  0  0  0
M  END
>  <LOGBIO>
4.4700

>  <PRED_LOGBIO>
5.0900

>  <XV_RES>
-0.7500

>  <WHL_TMPL>
2

>  <ANCH>
1-19;49-40

$$$$
ROW33
  -MTS-   01071501063D 0   0.00000     0.00000     0

 50 52  0  0  0  0  0  0  0  0999 V2000
   -7.2830   -3.7080    4.5980 C   0  0  0  0  0  0  0  0  0  0  0  0
   -6.6040   -3.4420    3.2580 C   0  0  0  0  0  0  0  0  0  0  0  0
   -6.1410   -2.0480    3.2100 N   0  0  0  0  0  0  0  0  0  0  0  0
   -5.5160   -1.5910    2.1290 C   0  0  0  0  0  0  0  0  0  0  0  0
   -5.3250   -2.3350    1.1680 O   0  0  0  0  0  0  0  0  0  0  0  0
   -5.0850   -0.2920    2.0850 C   0  0  0  0  0  0  0  0  0  0  0  0
   -3.7840    0.0280    2.4930 C   0  0  0  0  0  0  0  0  0  0  0  0
   -3.3430    1.3560    2.4490 C   0  0  0  0  0  0  0  0  0  0  0  0
   -1.9410    1.7010    2.8890 N   0  0  0  0  0  0  0  0  0  0  0  0
   -1.3900    3.3610    2.8340 S   0  0  0  0  0  0  0  0  0  0  0  0
   -2.2230    4.1680    3.6710 O   0  0  0  0  0  0  0  0  0  0  0  0
   -1.4580    3.8410    1.4890 O   0  0  0  0  0  0  0  0  0  0  0  0
    0.3480    3.4510    3.4300 C   0  0  0  0  0  0  0  0  0  0  0  0
    0.6120    3.6540    4.7900 C   0  0  0  0  0  0  0  0  0  0  0  0
    1.9350    3.7220    5.2430 C   0  0  0  0  0  0  0  0  0  0  0  0
    2.2200    3.9420    6.7100 C   0  0  0  0  0  0  0  0  0  0  0  0
    2.9940    3.5870    4.3370 C   0  0  0  0  0  0  0  0  0  0  0  0
    4.6380    3.6720    4.9010 Cl  0  0  0  0  0  0  0  0  0  0  0  0
    2.7290    3.3840    2.9770 C   0  0  0  0  0  0  0  0  0  0  0  0
    1.4070    3.3150    2.5240 C   0  0  0  0  0  0  0  0  0  0  0  0
    1.0790    3.0630    0.8340 Cl  0  0  0  0  0  0  0  0  0  0  0  0
   -4.2030    2.3640    1.9960 C   0  0  0  0  0  0  0  0  0  0  0  0
   -5.5030    2.0440    1.5880 C   0  0  0  0  0  0  0  0  0  0  0  0
   -5.9440    0.7160    1.6330 C   0  0  0  0  0  0  0  0  0  0  0  0
   -7.2170    0.4040    1.2340 O   0  0  0  0  0  0  0  0  0  0  0  0
   -8.0230    1.4230    0.7980 C   0  0  0  0  0  0  0  0  0  0  0  0
   -8.6810    2.2490    1.7160 C   0  0  0  0  0  0  0  0  0  0  0  0
   -9.4700    3.2460    1.2930 N   0  0  0  0  0  0  0  0  0  0  0  0
   -9.6590    3.4910   -0.0110 C   0  0  0  0  0  0  0  0  0  0  0  0
   -9.0300    2.7010   -0.9810 C   0  0  0  0  0  0  0  0  0  0  0  0
   -9.2770    3.0210   -2.6730 Cl  0  0  0  0  0  0  0  0  0  0  0  0
   -8.1990    1.6510   -0.5720 C   0  0  0  0  0  0  0  0  0  0  0  0
   -8.1340   -3.0400    4.7120 H   0  0  0  0  0  0  0  0  0  0  0  0
   -7.6260   -4.7400    4.6330 H   0  0  0  0  0  0  0  0  0  0  0  0
   -6.5740   -3.5340    5.4050 H   0  0  0  0  0  0  0  0  0  0  0  0
   -7.3130   -3.6170    2.4510 H   0  0  0  0  0  0  0  0  0  0  0  0
   -5.7530   -4.1110    3.1440 H   0  0  0  0  0  0  0  0  0  0  0  0
   -6.2980   -1.4370    3.9990 H   0  0  0  0  0  0  0  0  0  0  0  0
   -3.1210   -0.7500    2.8420 H   0  0  0  0  0  0  0  0  0  0  0  0
   -1.3210    0.9740    3.2150 H   0  0  0  0  0  0  0  0  0  0  0  0
   -0.2040    3.7580    5.4890 H   0  0  0  0  0  0  0  0  0  0  0  0
    1.4160    4.5260    7.1520 H   0  0  0  0  0  0  0  0  0  0  0  0
    2.2880    2.9800    7.2140 H   0  0  0  0  0  0  0  0  0  0  0  0
    3.1610    4.4770    6.8200 H   0  0  0  0  0  0  0  0  0  0  0  0
    3.5460    3.2790    2.2780 H   0  0  0  0  0  0  0  0  0  0  0  0
   -3.8630    3.3890    1.9610 H   0  0  0  0  0  0  0  0  0  0  0  0
   -6.1660    2.8220    1.2380 H   0  0  0  0  0  0  0  0  0  0  0  0
   -8.5530    2.0820    2.7750 H   0  0  0  0  0  0  0  0  0  0  0  0
  -10.3020    4.3030   -0.3160 H   0  0  0  0  0  0  0  0  0  0  0  0
   -7.7030    1.0280   -1.3010 H   0  0  0  0  0  0  0  0  0  0  0  0
  1 33  1  0  0  0  0
  1 34  1  0  0  0  0
  1 35  1  0  0  0  0
  1  2  1  0  0  0  0
  2 36  1  0  0  0  0
  2 37  1  0  0  0  0
  2  3  1  0  0  0  0
  3 38  1  0  0  0  0
  3  4  1  0  0  0  0
  4  5  2  0  0  0  0
  4  6  1  0  0  0  0
  6  7  2  0  0  0  0
  7 39  1  0  0  0  0
  7  8  1  0  0  0  0
  8  9  1  0  0  0  0
  9 40  1  0  0  0  0
  9 10  1  0  0  0  0
 10 11  2  0  0  0  0
 10 12  2  0  0  0  0
 10 13  1  0  0  0  0
 13 14  2  0  0  0  0
 14 41  1  0  0  0  0
 14 15  1  0  0  0  0
 15 16  1  0  0  0  0
 16 42  1  0  0  0  0
 16 43  1  0  0  0  0
 16 44  1  0  0  0  0
 15 17  2  0  0  0  0
 17 18  1  0  0  0  0
 17 19  1  0  0  0  0
 19 45  1  0  0  0  0
 19 20  2  0  0  0  0
 20 13  1  0  0  0  0
 20 21  1  0  0  0  0
  8 22  2  0  0  0  0
 22 46  1  0  0  0  0
 22 23  1  0  0  0  0
 23 47  1  0  0  0  0
 23 24  2  0  0  0  0
 24  6  1  0  0  0  0
 24 25  1  0  0  0  0
 25 26  1  0  0  0  0
 26 27  2  0  0  0  0
 27 48  1  0  0  0  0
 27 28  1  0  0  0  0
 28 29  2  0  0  0  0
 29 49  1  0  0  0  0
 29 30  1  0  0  0  0
 30 31  1  0  0  0  0
 30 32  2  0  0  0  0
 32 26  1  0  0  0  0
 32 50  1  0  0  0  0
M  END
>  <LOGBIO>
6.4400

>  <PRED_LOGBIO>
5.7500

>  <XV_RES>
0.8920

>  <WHL_TMPL>
2

>  <ANCH>
62-63;39-40

$$$$
ROW34
  -MTS-   01071501063D 0   0.00000     0.00000     0

 53 55  0  0  0  0  0  0  0  0999 V2000
   -0.1720   -7.9370   -4.6410 N   0  0  0  0  0  0  0  0  0  0  0  0
   -0.4650   -7.8560   -3.2030 C   0  0  0  0  0  0  0  0  0  0  0  0
   -0.8530   -6.4220   -2.8430 C   0  0  0  0  0  0  0  0  0  0  0  0
   -2.3750   -6.2390   -2.9850 C   0  0  0  0  0  0  0  0  0  0  0  0
   -2.8140   -4.8260   -2.5570 C   0  0  0  0  0  0  0  0  0  0  0  0
   -2.3380   -4.4960   -1.1300 C   0  0  0  0  0  0  0  0  0  0  0  0
   -2.7250   -3.0620   -0.7700 C   0  0  0  0  0  0  0  0  0  0  0  0
   -1.6430   -2.1480   -1.1630 N   0  0  0  0  0  0  0  0  0  0  0  0
   -1.7710   -0.7590   -0.9290 C   0  0  0  0  0  0  0  0  0  0  0  0
   -1.3450   -0.2250    0.2230 N   0  0  0  0  0  0  0  0  0  0  0  0
   -1.4580    1.0890    0.4620 C   0  0  0  0  0  0  0  0  0  0  0  0
   -0.9960    1.6160    1.6910 N   0  0  0  0  0  0  0  0  0  0  0  0
   -1.9410    1.7010    2.8890 C   0  0  0  0  0  0  0  0  0  0  0  0
   -3.3430    1.3560    2.4490 C   0  0  0  0  0  0  0  0  0  0  0  0
   -4.2030    2.3640    1.9960 C   0  0  0  0  0  0  0  0  0  0  0  0
   -5.5030    2.0440    1.5880 C   0  0  0  0  0  0  0  0  0  0  0  0
   -5.9440    0.7160    1.6330 C   0  0  0  0  0  0  0  0  0  0  0  0
   -5.0850   -0.2920    2.0850 C   0  0  0  0  0  0  0  0  0  0  0  0
   -3.7840    0.0280    2.4930 C   0  0  0  0  0  0  0  0  0  0  0  0
   -2.7160   -1.2250    3.0550 Cl  0  0  0  0  0  0  0  0  0  0  0  0
   -2.0010    1.9110   -0.4460 N   0  0  0  0  0  0  0  0  0  0  0  0
   -2.4460    1.4380   -1.6180 C   0  0  0  0  0  0  0  0  0  0  0  0
   -2.3440    0.0700   -1.9010 C   0  0  0  0  0  0  0  0  0  0  0  0
   -2.8060   -0.4570   -3.1300 N   0  3  0  0  0  0  0  0  0  0  0  0
   -3.9790   -0.8500   -3.2360 O   0  0  0  0  0  0  0  0  0  0  0  0
   -2.0020   -0.5290   -4.1500 O   0  5  0  0  0  0  0  0  0  0  0  0
   -0.8150   -4.6790   -0.9880 C   0  0  0  0  0  0  0  0  0  0  0  0
   -0.3760   -6.0920   -1.4160 C   0  0  0  0  0  0  0  0  0  0  0  0
    0.5920   -7.3160   -4.8650 H   0  0  0  0  0  0  0  0  0  0  0  0
    0.0840   -8.8850   -4.8790 H   0  0  0  0  0  0  0  0  0  0  0  0
    0.4160   -8.1460   -2.6360 H   0  0  0  0  0  0  0  0  0  0  0  0
   -1.2890   -8.5250   -2.9620 H   0  0  0  0  0  0  0  0  0  0  0  0
   -0.3350   -5.7920   -3.5620 H   0  0  0  0  0  0  0  0  0  0  0  0
   -2.8880   -6.9770   -2.3720 H   0  0  0  0  0  0  0  0  0  0  0  0
   -2.6670   -6.4100   -4.0190 H   0  0  0  0  0  0  0  0  0  0  0  0
   -2.4080   -4.0940   -3.2520 H   0  0  0  0  0  0  0  0  0  0  0  0
   -3.8990   -4.7540   -2.6010 H   0  0  0  0  0  0  0  0  0  0  0  0
   -2.8560   -5.1260   -0.4110 H   0  0  0  0  0  0  0  0  0  0  0  0
   -3.6380   -2.7910   -1.2960 H   0  0  0  0  0  0  0  0  0  0  0  0
   -2.8900   -2.9900    0.3030 H   0  0  0  0  0  0  0  0  0  0  0  0
   -0.8080   -2.5130   -1.5990 H   0  0  0  0  0  0  0  0  0  0  0  0
   -0.0420    1.9360    1.7770 H   0  0  0  0  0  0  0  0  0  0  0  0
   -1.9580    2.7430    3.2030 H   0  0  0  0  0  0  0  0  0  0  0  0
   -1.6200    0.9760    3.6340 H   0  0  0  0  0  0  0  0  0  0  0  0
   -3.8630    3.3880    1.9610 H   0  0  0  0  0  0  0  0  0  0  0  0
   -6.1660    2.8220    1.2380 H   0  0  0  0  0  0  0  0  0  0  0  0
   -6.9470    0.4690    1.3190 H   0  0  0  0  0  0  0  0  0  0  0  0
   -5.4250   -1.3160    2.1190 H   0  0  0  0  0  0  0  0  0  0  0  0
   -2.8820    2.1090   -2.3420 H   0  0  0  0  0  0  0  0  0  0  0  0
   -0.3020   -3.9410   -1.6010 H   0  0  0  0  0  0  0  0  0  0  0  0
   -0.5240   -4.5080    0.0460 H   0  0  0  0  0  0  0  0  0  0  0  0
   -0.7820   -6.8240   -0.7210 H   0  0  0  0  0  0  0  0  0  0  0  0
    0.7080   -6.1640   -1.3720 H   0  0  0  0  0  0  0  0  0  0  0  0
  1 29  1  0  0  0  0
  1 30  1  0  0  0  0
  1  2  1  0  0  0  0
  2 31  1  0  0  0  0
  2 32  1  0  0  0  0
  2  3  1  0  0  0  0
  3 33  1  0  0  0  0
  3  4  1  0  0  0  0
  4 34  1  0  0  0  0
  4 35  1  0  0  0  0
  4  5  1  0  0  0  0
  5 36  1  0  0  0  0
  5 37  1  0  0  0  0
  5  6  1  0  0  0  0
  6 38  1  0  0  0  0
  6  7  1  0  0  0  0
  7 39  1  0  0  0  0
  7 40  1  0  0  0  0
  7  8  1  0  0  0  0
  8 41  1  0  0  0  0
  8  9  1  0  0  0  0
  9 10  1  0  0  0  0
 10 11  2  0  0  0  0
 11 12  1  0  0  0  0
 12 42  1  0  0  0  0
 12 13  1  0  0  0  0
 13 43  1  0  0  0  0
 13 44  1  0  0  0  0
 13 14  1  0  0  0  0
 14 15  2  0  0  0  0
 15 45  1  0  0  0  0
 15 16  1  0  0  0  0
 16 46  1  0  0  0  0
 16 17  2  0  0  0  0
 17 47  1  0  0  0  0
 17 18  1  0  0  0  0
 18 48  1  0  0  0  0
 18 19  2  0  0  0  0
 19 14  1  0  0  0  0
 19 20  1  0  0  0  0
 11 21  1  0  0  0  0
 21 22  2  0  0  0  0
 22 49  1  0  0  0  0
 22 23  1  0  0  0  0
 23  9  2  0  0  0  0
 23 24  1  0  0  0  0
 24 25  2  0  0  0  0
 24 26  1  0  0  0  0
  6 27  1  0  0  0  0
 27 50  1  0  0  0  0
 27 51  1  0  0  0  0
 27 28  1  0  0  0  0
 28  3  1  0  0  0  0
 28 52  1  0  0  0  0
 28 53  1  0  0  0  0
M  CHG  2  24   1  26  -1
M  END
>  <LOGBIO>
5.8500

>  <PRED_LOGBIO>
6.2400

>  <XV_RES>
-0.3830

>  <WHL_TMPL>
2

>  <ANCH>
53-70;30-31

$$$$
ROW35
  -MTS-   01071501063D 0   0.00000     0.00000     0

 45 48  0  0  1  0  0  0  0  0999 V2000
    4.9880    5.0310   -7.5510 C   0  0  0  0  0  0  0  0  0  0  0  0
    4.0540    5.8370   -6.6800 C   0  0  0  0  0  0  0  0  0  0  0  0
    3.2050    6.7320   -7.2020 C   0  0  0  0  0  0  0  0  0  0  0  0
    2.3390    7.4080   -5.8150 S   0  0  0  0  0  0  0  0  0  0  0  0
    3.1870    6.4300   -4.6070 C   0  0  0  0  0  0  0  0  0  0  0  0
    4.0360    5.6840   -5.2890 N   0  0  0  0  0  0  0  0  0  0  0  0
    2.9810    6.4470   -3.1110 C   0  0  2  0  0  0  0  0  0  0  0  0
    2.5360    7.8390   -2.6750 C   0  0  0  0  0  0  0  0  0  0  0  0
    4.2090    6.1120   -2.4580 O   0  0  0  0  0  0  0  0  0  0  0  0
    1.9210    5.4390   -2.7380 C   0  0  0  0  0  0  0  0  0  0  0  0
    0.6200    5.6390   -2.6480 N   0  0  0  0  0  0  0  0  0  0  0  0
   -0.1900    4.4980   -2.2680 N   0  0  0  0  0  0  0  0  0  0  0  0
    0.4480    3.3640   -2.0450 C   0  0  0  0  0  0  0  0  0  0  0  0
   -0.0950    2.1610   -1.6770 N   0  0  0  0  0  0  0  0  0  0  0  0
   -0.2420    1.8540   -0.3500 C   0  0  0  0  0  0  0  0  0  0  0  0
    0.7510    1.1690    0.5060 C   0  0  0  0  0  0  0  0  0  0  0  0
    0.2190    1.0620    1.7320 C   0  0  0  0  0  0  0  0  0  0  0  0
   -1.0320    1.6190    1.7370 N   0  0  0  0  0  0  0  0  0  0  0  0
   -1.9410    1.7010    2.8890 C   0  0  0  0  0  0  0  0  0  0  0  0
   -3.3430    1.3560    2.4490 C   0  0  0  0  0  0  0  0  0  0  0  0
   -3.7840    0.0280    2.4930 C   0  0  0  0  0  0  0  0  0  0  0  0
   -2.9550   -0.9440    2.9290 F   0  0  0  0  0  0  0  0  0  0  0  0
   -5.0850   -0.2920    2.0850 C   0  0  0  0  0  0  0  0  0  0  0  0
   -5.9440    0.7160    1.6330 C   0  0  0  0  0  0  0  0  0  0  0  0
   -5.5030    2.0440    1.5880 C   0  0  0  0  0  0  0  0  0  0  0  0
   -4.2030    2.3640    1.9960 C   0  0  0  0  0  0  0  0  0  0  0  0
   -3.7780    3.6450    1.9530 F   0  0  0  0  0  0  0  0  0  0  0  0
   -1.2970    2.1140    0.3990 N   0  0  0  0  0  0  0  0  0  0  0  0
    2.1560    3.7340   -2.3250 S   0  0  0  0  0  0  0  0  0  0  0  0
    5.8930    4.7970   -6.9940 H   0  0  0  0  0  0  0  0  0  0  0  0
    4.4970    4.1070   -7.8510 H   0  0  0  0  0  0  0  0  0  0  0  0
    5.2460    5.6080   -8.4370 H   0  0  0  0  0  0  0  0  0  0  0  0
    3.0770    6.9860   -8.2440 H   0  0  0  0  0  0  0  0  0  0  0  0
    2.3880    7.8510   -1.5970 H   0  0  0  0  0  0  0  0  0  0  0  0
    3.2990    8.5660   -2.9440 H   0  0  0  0  0  0  0  0  0  0  0  0
    1.6020    8.0940   -3.1720 H   0  0  0  0  0  0  0  0  0  0  0  0
    4.9070    6.7470   -2.6830 H   0  0  0  0  0  0  0  0  0  0  0  0
   -0.3860    1.5010   -2.3840 H   0  0  0  0  0  0  0  0  0  0  0  0
    1.7260    0.8200    0.2000 H   0  0  0  0  0  0  0  0  0  0  0  0
    0.7020    0.6060    2.5830 H   0  0  0  0  0  0  0  0  0  0  0  0
   -1.9580    2.7430    3.2030 H   0  0  0  0  0  0  0  0  0  0  0  0
   -1.6270    0.9790    3.6400 H   0  0  0  0  0  0  0  0  0  0  0  0
   -5.4250   -1.3160    2.1190 H   0  0  0  0  0  0  0  0  0  0  0  0
   -6.9470    0.4690    1.3190 H   0  0  0  0  0  0  0  0  0  0  0  0
   -6.1660    2.8220    1.2380 H   0  0  0  0  0  0  0  0  0  0  0  0
  1 30  1  0  0  0  0
  1 31  1  0  0  0  0
  1 32  1  0  0  0  0
  1  2  1  0  0  0  0
  2  3  2  0  0  0  0
  3 33  1  0  0  0  0
  3  4  1  0  0  0  0
  4  5  1  0  0  0  0
  5  6  2  0  0  0  0
  6  2  1  0  0  0  0
  5  7  1  0  0  0  0
  7  8  1  0  0  0  0
  8 34  1  0  0  0  0
  8 35  1  0  0  0  0
  8 36  1  0  0  0  0
  7  9  1  0  0  0  0
  9 37  1  0  0  0  0
  7 10  1  0  0  0  0
 10 11  2  0  0  0  0
 11 12  1  0  0  0  0
 12 13  2  0  0  0  0
 13 14  1  0  0  0  0
 14 38  1  0  0  0  0
 14 15  1  0  0  0  0
 15 16  1  0  0  0  0
 16 39  1  0  0  0  0
 16 17  2  0  0  0  0
 17 40  1  0  0  0  0
 17 18  1  0  0  0  0
 18 19  1  0  0  0  0
 19 41  1  0  0  0  0
 19 42  1  0  0  0  0
 19 20  1  0  0  0  0
 20 21  2  0  0  0  0
 21 22  1  0  0  0  0
 21 23  1  0  0  0  0
 23 43  1  0  0  0  0
 23 24  2  0  0  0  0
 24 44  1  0  0  0  0
 24 25  1  0  0  0  0
 25 45  1  0  0  0  0
 25 26  2  0  0  0  0
 26 20  1  0  0  0  0
 26 27  1  0  0  0  0
 18 28  1  0  0  0  0
 28 15  2  0  0  0  0
 13 29  1  0  0  0  0
 29 10  1  0  0  0  0
M  END
>  <LOGBIO>
5.7200

>  <PRED_LOGBIO>
6.5500

>  <XV_RES>
-0.8840

>  <WHL_TMPL>
2

>  <ANCH>
50-53;30-33

$$$$
ROW36
  -MTS-   01071501063D 0   0.00000     0.00000     0

 49 51  0  0  1  0  0  0  0  0999 V2000
    5.2050    3.7310    1.1960 C   0  0  0  0  0  0  0  0  0  0  0  0
    5.0790    2.3700    0.6810 C   0  0  2  0  0  0  0  0  0  0  0  0
    3.6440    2.1330    0.2150 N   0  0  0  0  0  0  0  0  0  0  0  0
    3.2960    0.9550   -0.2940 C   0  0  0  0  0  0  0  0  0  0  0  0
    4.1300    0.0560   -0.3900 O   0  0  0  0  0  0  0  0  0  0  0  0
    1.9060    0.7250   -0.7460 C   0  0  0  0  0  0  0  0  0  0  0  0
    1.5550   -0.4620   -1.2590 C   0  0  0  0  0  0  0  0  0  0  0  0
    0.1650   -0.6920   -1.7110 C   0  0  0  0  0  0  0  0  0  0  0  0
   -0.7880   -1.1930   -0.8160 C   0  0  0  0  0  0  0  0  0  0  0  0
   -2.1030   -1.4100   -1.2430 C   0  0  0  0  0  0  0  0  0  0  0  0
   -2.4660   -1.1260   -2.5650 C   0  0  0  0  0  0  0  0  0  0  0  0
   -3.7350   -1.3360   -2.9770 F   0  0  0  0  0  0  0  0  0  0  0  0
   -1.5130   -0.6250   -3.4600 C   0  0  0  0  0  0  0  0  0  0  0  0
   -0.1980   -0.4080   -3.0330 C   0  0  0  0  0  0  0  0  0  0  0  0
    5.4240    1.3850    1.7720 C   0  0  0  0  0  0  0  0  0  0  0  0
    5.9840    0.1450    1.4440 C   0  0  0  0  0  0  0  0  0  0  0  0
    6.3030   -0.7690    2.4560 C   0  0  0  0  0  0  0  0  0  0  0  0
    6.0620   -0.4410    3.7960 C   0  0  0  0  0  0  0  0  0  0  0  0
    6.3750   -1.3350    4.7860 F   0  0  0  0  0  0  0  0  0  0  0  0
    5.5020    0.7990    4.1240 C   0  0  0  0  0  0  0  0  0  0  0  0
    5.1830    1.7120    3.1120 C   0  0  0  0  0  0  0  0  0  0  0  0
    5.2590    1.1300    5.4780 N   0  0  0  0  0  0  0  0  0  0  0  0
    3.9380    0.9820    6.1050 C   0  0  0  0  0  0  0  0  0  0  0  0
    3.5690    2.2010    6.9700 C   0  0  0  0  0  0  0  0  0  0  0  0
    4.6130    2.5210    7.8930 O   0  0  0  0  0  0  0  0  0  0  0  0
    5.8350    2.8390    7.2210 C   0  0  0  0  0  0  0  0  0  0  0  0
    6.3090    1.6480    6.3680 C   0  0  0  0  0  0  0  0  0  0  0  0
    4.2180    4.1590    1.3580 H   0  0  0  0  0  0  0  0  0  0  0  0
    5.6760    3.6530    2.1740 H   0  0  0  0  0  0  0  0  0  0  0  0
    5.8010    4.2900    0.4780 H   0  0  0  0  0  0  0  0  0  0  0  0
    5.7540    2.2270   -0.1600 H   0  0  0  0  0  0  0  0  0  0  0  0
    2.9590    2.8710    0.2940 H   0  0  0  0  0  0  0  0  0  0  0  0
    1.1730    1.5140   -0.6620 H   0  0  0  0  0  0  0  0  0  0  0  0
    2.2880   -1.2510   -1.3430 H   0  0  0  0  0  0  0  0  0  0  0  0
   -0.5080   -1.4110    0.2040 H   0  0  0  0  0  0  0  0  0  0  0  0
   -2.8390   -1.7960   -0.5520 H   0  0  0  0  0  0  0  0  0  0  0  0
   -1.7930   -0.4070   -4.4800 H   0  0  0  0  0  0  0  0  0  0  0  0
    0.5370   -0.0220   -3.7230 H   0  0  0  0  0  0  0  0  0  0  0  0
    6.1700   -0.1070    0.4100 H   0  0  0  0  0  0  0  0  0  0  0  0
    6.7350   -1.7260    2.2030 H   0  0  0  0  0  0  0  0  0  0  0  0
    4.7510    2.6690    3.3650 H   0  0  0  0  0  0  0  0  0  0  0  0
    3.9290    0.0850    6.7210 H   0  0  0  0  0  0  0  0  0  0  0  0
    3.1850    0.8440    5.3320 H   0  0  0  0  0  0  0  0  0  0  0  0
    3.3800    3.0580    6.3260 H   0  0  0  0  0  0  0  0  0  0  0  0
    2.6520    1.9920    7.5180 H   0  0  0  0  0  0  0  0  0  0  0  0
    5.6820    3.7050    6.5820 H   0  0  0  0  0  0  0  0  0  0  0  0
    6.5990    3.0840    7.9560 H   0  0  0  0  0  0  0  0  0  0  0  0
    6.6530    0.8490    7.0220 H   0  0  0  0  0  0  0  0  0  0  0  0
    7.1680    1.9490    5.7730 H   0  0  0  0  0  0  0  0  0  0  0  0
  1 28  1  0  0  0  0
  1 29  1  0  0  0  0
  1 30  1  0  0  0  0
  1  2  1  0  0  0  0
  2 31  1  0  0  0  0
  2  3  1  0  0  0  0
  3 32  1  0  0  0  0
  3  4  1  0  0  0  0
  4  5  2  0  0  0  0
  4  6  1  0  0  0  0
  6 33  1  0  0  0  0
  6  7  2  0  0  0  0
  7 34  1  0  0  0  0
  7  8  1  0  0  0  0
  8  9  2  0  0  0  0
  9 35  1  0  0  0  0
  9 10  1  0  0  0  0
 10 36  1  0  0  0  0
 10 11  2  0  0  0  0
 11 12  1  0  0  0  0
 11 13  1  0  0  0  0
 13 37  1  0  0  0  0
 13 14  2  0  0  0  0
 14  8  1  0  0  0  0
 14 38  1  0  0  0  0
  2 15  1  0  0  0  0
 15 16  2  0  0  0  0
 16 39  1  0  0  0  0
 16 17  1  0  0  0  0
 17 40  1  0  0  0  0
 17 18  2  0  0  0  0
 18 19  1  0  0  0  0
 18 20  1  0  0  0  0
 20 21  2  0  0  0  0
 21 15  1  0  0  0  0
 21 41  1  0  0  0  0
 20 22  1  0  0  0  0
 22 23  1  0  0  0  0
 23 42  1  0  0  0  0
 23 43  1  0  0  0  0
 23 24  1  0  0  0  0
 24 44  1  0  0  0  0
 24 45  1  0  0  0  0
 24 25  1  0  0  0  0
 25 26  1  0  0  0  0
 26 46  1  0  0  0  0
 26 47  1  0  0  0  0
 26 27  1  0  0  0  0
 27 22  1  0  0  0  0
 27 48  1  0  0  0  0
 27 49  1  0  0  0  0
M  END
>  <LOGBIO>
4.7200

>  <PRED_LOGBIO>
5.1900

>  <XV_RES>
-0.5390

>  <WHL_TMPL>
2

>  <ANCH>
1-19;27-26

$$$$
ROW37
  -MTS-   01071501063D 0   0.00000     0.00000     0

 62 65  0  0  0  0  0  0  0  0999 V2000
    0.1230   -7.5840   -1.3880 C   0  0  0  0  0  0  0  0  0  0  0  0
    0.5170   -6.2980   -1.8740 O   0  0  0  0  0  0  0  0  0  0  0  0
    1.7960   -6.1360   -2.2740 C   0  0  0  0  0  0  0  0  0  0  0  0
    2.5770   -7.0710   -2.2140 O   0  0  0  0  0  0  0  0  0  0  0  0
    2.2510   -4.8230   -2.7850 C   0  0  0  0  0  0  0  0  0  0  0  0
    2.1560   -4.5340   -4.1520 C   0  0  0  0  0  0  0  0  0  0  0  0
    2.5870   -3.2930   -4.6350 C   0  0  0  0  0  0  0  0  0  0  0  0
    3.1110   -2.3410   -3.7530 C   0  0  0  0  0  0  0  0  0  0  0  0
    3.2060   -2.6310   -2.3860 C   0  0  0  0  0  0  0  0  0  0  0  0
    3.7720   -1.6040   -1.4350 C   0  0  0  0  0  0  0  0  0  0  0  0
    2.7150   -0.7770   -0.9420 O   0  0  0  0  0  0  0  0  0  0  0  0
    3.0360    0.2200   -0.0590 C   0  0  0  0  0  0  0  0  0  0  0  0
    3.0330   -0.0360    1.3180 C   0  0  0  0  0  0  0  0  0  0  0  0
    3.3620    0.9820    2.2200 C   0  0  0  0  0  0  0  0  0  0  0  0
    3.6940    2.2570    1.7460 C   0  0  0  0  0  0  0  0  0  0  0  0
    4.0230    3.2760    2.6480 C   0  0  0  0  0  0  0  0  0  0  0  0
    4.3550    4.5500    2.1740 C   0  0  0  0  0  0  0  0  0  0  0  0
    4.3580    4.8070    0.7980 C   0  0  0  0  0  0  0  0  0  0  0  0
    4.0290    3.7880   -0.1040 C   0  0  0  0  0  0  0  0  0  0  0  0
    3.6970    2.5130    0.3700 C   0  0  0  0  0  0  0  0  0  0  0  0
    3.3680    1.4950   -0.5330 C   0  0  0  0  0  0  0  0  0  0  0  0
    4.7100    5.6490    3.1480 C   0  0  0  0  0  0  0  0  0  0  0  0
    6.2150    5.6330    3.4070 C   0  0  0  0  0  0  0  0  0  0  0  0
    6.9600    5.8570    2.0940 C   0  0  0  0  0  0  0  0  0  0  0  0
    6.5610    6.7030    4.3550 N   0  0  0  0  0  0  0  0  0  0  0  0
    6.1750    8.0030    3.7880 C   0  0  0  0  0  0  0  0  0  0  0  0
    8.0090    6.6870    4.6040 C   0  0  0  0  0  0  0  0  0  0  0  0
    3.9920    5.4340    4.4130 N   0  0  0  0  0  0  0  0  0  0  0  0
    2.7520    5.9220    4.7310 C   0  0  0  0  0  0  0  0  0  0  0  0
    2.4500    5.5060    5.9680 C   0  0  0  0  0  0  0  0  0  0  0  0
    3.5260    4.7410    6.4320 N   0  0  0  0  0  0  0  0  0  0  0  0
    4.4440    4.7090    5.4840 C   0  0  0  0  0  0  0  0  0  0  0  0
    2.7760   -3.8720   -1.9030 C   0  0  0  0  0  0  0  0  0  0  0  0
    0.2720   -8.3280   -2.1670 H   0  0  0  0  0  0  0  0  0  0  0  0
   -0.9270   -7.5590   -1.1060 H   0  0  0  0  0  0  0  0  0  0  0  0
    0.7260   -7.8430   -0.5190 H   0  0  0  0  0  0  0  0  0  0  0  0
    1.7520   -5.2680   -4.8330 H   0  0  0  0  0  0  0  0  0  0  0  0
    2.5140   -3.0690   -5.6900 H   0  0  0  0  0  0  0  0  0  0  0  0
    3.4430   -1.3830   -4.1260 H   0  0  0  0  0  0  0  0  0  0  0  0
    4.5010   -0.9880   -1.9570 H   0  0  0  0  0  0  0  0  0  0  0  0
    4.2550   -2.1100   -0.6010 H   0  0  0  0  0  0  0  0  0  0  0  0
    2.7770   -1.0200    1.6830 H   0  0  0  0  0  0  0  0  0  0  0  0
    3.3600    0.7850    3.2820 H   0  0  0  0  0  0  0  0  0  0  0  0
    4.0210    3.0780    3.7100 H   0  0  0  0  0  0  0  0  0  0  0  0
    4.6140    5.7900    0.4330 H   0  0  0  0  0  0  0  0  0  0  0  0
    4.0310    3.9860   -1.1660 H   0  0  0  0  0  0  0  0  0  0  0  0
    3.3700    1.6920   -1.5940 H   0  0  0  0  0  0  0  0  0  0  0  0
    4.4240    6.6110    2.7280 H   0  0  0  0  0  0  0  0  0  0  0  0
    6.5010    4.6710    3.8270 H   0  0  0  0  0  0  0  0  0  0  0  0
    6.6750    6.8190    1.6750 H   0  0  0  0  0  0  0  0  0  0  0  0
    8.0320    5.8450    2.2790 H   0  0  0  0  0  0  0  0  0  0  0  0
    6.7050    5.0650    1.3930 H   0  0  0  0  0  0  0  0  0  0  0  0
    6.7060    8.1620    2.8520 H   0  0  0  0  0  0  0  0  0  0  0  0
    6.4300    8.7940    4.4890 H   0  0  0  0  0  0  0  0  0  0  0  0
    5.1030    8.0140    3.6030 H   0  0  0  0  0  0  0  0  0  0  0  0
    8.5400    6.8470    3.6680 H   0  0  0  0  0  0  0  0  0  0  0  0
    8.2650    7.4790    5.3060 H   0  0  0  0  0  0  0  0  0  0  0  0
    8.2950    5.7250    5.0240 H   0  0  0  0  0  0  0  0  0  0  0  0
    2.1290    6.5340    4.0960 H   0  0  0  0  0  0  0  0  0  0  0  0
    1.5400    5.7220    6.5100 H   0  0  0  0  0  0  0  0  0  0  0  0
    5.3920    4.1960    5.5420 H   0  0  0  0  0  0  0  0  0  0  0  0
    2.8480   -4.0950   -0.8490 H   0  0  0  0  0  0  0  0  0  0  0  0
  1 34  1  0  0  0  0
  1 35  1  0  0  0  0
  1 36  1  0  0  0  0
  1  2  1  0  0  0  0
  2  3  1  0  0  0  0
  3  4  2  0  0  0  0
  3  5  1  0  0  0  0
  5  6  2  0  0  0  0
  6 37  1  0  0  0  0
  6  7  1  0  0  0  0
  7 38  1  0  0  0  0
  7  8  2  0  0  0  0
  8 39  1  0  0  0  0
  8  9  1  0  0  0  0
  9 10  1  0  0  0  0
 10 40  1  0  0  0  0
 10 41  1  0  0  0  0
 10 11  1  0  0  0  0
 11 12  1  0  0  0  0
 12 13  2  0  0  0  0
 13 42  1  0  0  0  0
 13 14  1  0  0  0  0
 14 43  1  0  0  0  0
 14 15  2  0  0  0  0
 15 16  1  0  0  0  0
 16 44  1  0  0  0  0
 16 17  2  0  0  0  0
 17 18  1  0  0  0  0
 18 45  1  0  0  0  0
 18 19  2  0  0  0  0
 19 46  1  0  0  0  0
 19 20  1  0  0  0  0
 20 15  1  0  0  0  0
 20 21  2  0  0  0  0
 21 12  1  0  0  0  0
 21 47  1  0  0  0  0
 17 22  1  0  0  0  0
 22 48  1  0  0  0  0
 22 23  1  0  0  0  0
 23 49  1  0  0  0  0
 23 24  1  0  0  0  0
 24 50  1  0  0  0  0
 24 51  1  0  0  0  0
 24 52  1  0  0  0  0
 23 25  1  0  0  0  0
 25 26  1  0  0  0  0
 26 53  1  0  0  0  0
 26 54  1  0  0  0  0
 26 55  1  0  0  0  0
 25 27  1  0  0  0  0
 27 56  1  0  0  0  0
 27 57  1  0  0  0  0
 27 58  1  0  0  0  0
 22 28  1  0  0  0  0
 28 29  1  0  0  0  0
 29 59  1  0  0  0  0
 29 30  2  0  0  0  0
 30 60  1  0  0  0  0
 30 31  1  0  0  0  0
 31 32  2  0  0  0  0
 32 28  1  0  0  0  0
 32 61  1  0  0  0  0
  9 33  2  0  0  0  0
 33  5  1  0  0  0  0
 33 62  1  0  0  0  0
M  END
>  <LOGBIO>
6.8000

>  <PRED_LOGBIO>
6.1100

>  <XV_RES>
1.0310

>  <WHL_TMPL>
3

>  <ANCH>
32-33;25-23

$$$$
ROW38
  -MTS-   01071501063D 0   0.00000     0.00000     0

 57 60  0  0  0  0  0  0  0  0999 V2000
    6.5090    1.1190    0.0150 F   0  0  0  0  0  0  0  0  0  0  0  0
    6.0940    0.1600   -0.8070 C   0  0  0  0  0  0  0  0  0  0  0  0
    6.8280    0.1780   -1.9160 F   0  0  0  0  0  0  0  0  0  0  0  0
    6.2210   -1.0220   -0.2100 F   0  0  0  0  0  0  0  0  0  0  0  0
    4.6440    0.3920   -1.1590 C   0  0  0  0  0  0  0  0  0  0  0  0
    3.8110   -0.6960   -1.4480 C   0  0  0  0  0  0  0  0  0  0  0  0
    2.4670   -0.4810   -1.7740 C   0  0  0  0  0  0  0  0  0  0  0  0
    1.9550    0.8220   -1.8120 C   0  0  0  0  0  0  0  0  0  0  0  0
    2.7880    1.9090   -1.5230 C   0  0  0  0  0  0  0  0  0  0  0  0
    4.1320    1.6940   -1.1960 C   0  0  0  0  0  0  0  0  0  0  0  0
    0.5970    1.0390   -2.1420 N   0  0  0  0  0  0  0  0  0  0  0  0
   -0.4220    1.0650   -1.0820 C   0  0  0  0  0  0  0  0  0  0  0  0
   -0.0300    0.0940    0.0470 C   0  0  0  0  0  0  0  0  0  0  0  0
   -0.9730    0.2310    1.2570 C   0  0  0  0  0  0  0  0  0  0  0  0
   -1.0320    1.6190    1.7370 N   0  0  0  0  0  0  0  0  0  0  0  0
   -1.9410    1.7010    2.8890 C   0  0  0  0  0  0  0  0  0  0  0  0
   -3.3430    1.3560    2.4490 C   0  0  0  0  0  0  0  0  0  0  0  0
   -4.2030    2.3640    1.9960 C   0  0  0  0  0  0  0  0  0  0  0  0
   -5.5030    2.0440    1.5880 C   0  0  0  0  0  0  0  0  0  0  0  0
   -5.9440    0.7160    1.6330 C   0  0  0  0  0  0  0  0  0  0  0  0
   -5.0850   -0.2920    2.0850 C   0  0  0  0  0  0  0  0  0  0  0  0
   -3.7840    0.0280    2.4930 C   0  0  0  0  0  0  0  0  0  0  0  0
   -5.5160   -1.5910    2.1290 C   0  0  0  0  0  0  0  0  0  0  0  0
   -6.8400   -1.7200    2.1330 F   0  0  0  0  0  0  0  0  0  0  0  0
   -5.1010   -2.0710    3.2980 F   0  0  0  0  0  0  0  0  0  0  0  0
   -4.9830   -2.2800    1.1240 F   0  0  0  0  0  0  0  0  0  0  0  0
   -1.5110    2.5250    0.6830 C   0  0  0  0  0  0  0  0  0  0  0  0
   -0.5940    2.5000   -0.5540 C   0  0  0  0  0  0  0  0  0  0  0  0
    0.2180    1.2320   -3.4910 C   0  0  0  0  0  0  0  0  0  0  0  0
   -0.1310    0.1390   -4.2940 C   0  0  0  0  0  0  0  0  0  0  0  0
   -0.5010    0.3650   -5.6250 C   0  0  0  0  0  0  0  0  0  0  0  0
   -0.5090    1.6770   -6.1130 C   0  0  0  0  0  0  0  0  0  0  0  0
   -0.1690    2.7030   -5.3210 N   0  0  0  0  0  0  0  0  0  0  0  0
    0.1890    2.5180   -4.0430 C   0  0  0  0  0  0  0  0  0  0  0  0
    4.2060   -1.7010   -1.4190 H   0  0  0  0  0  0  0  0  0  0  0  0
    1.8240   -1.3200   -1.9970 H   0  0  0  0  0  0  0  0  0  0  0  0
    2.3940    2.9140   -1.5520 H   0  0  0  0  0  0  0  0  0  0  0  0
    4.7750    2.5330   -0.9730 H   0  0  0  0  0  0  0  0  0  0  0  0
   -1.3430    0.7300   -1.5560 H   0  0  0  0  0  0  0  0  0  0  0  0
    0.9920    0.2950    0.3600 H   0  0  0  0  0  0  0  0  0  0  0  0
   -0.0660   -0.9280   -0.3250 H   0  0  0  0  0  0  0  0  0  0  0  0
   -1.9710   -0.0980    0.9780 H   0  0  0  0  0  0  0  0  0  0  0  0
   -0.6260   -0.4150    2.0610 H   0  0  0  0  0  0  0  0  0  0  0  0
   -1.9580    2.7430    3.2030 H   0  0  0  0  0  0  0  0  0  0  0  0
   -1.6270    0.9790    3.6400 H   0  0  0  0  0  0  0  0  0  0  0  0
   -3.8630    3.3880    1.9610 H   0  0  0  0  0  0  0  0  0  0  0  0
   -6.1660    2.8220    1.2380 H   0  0  0  0  0  0  0  0  0  0  0  0
   -6.9470    0.4690    1.3190 H   0  0  0  0  0  0  0  0  0  0  0  0
   -3.1210   -0.7500    2.8420 H   0  0  0  0  0  0  0  0  0  0  0  0
   -2.5200    2.2400    0.3910 H   0  0  0  0  0  0  0  0  0  0  0  0
   -1.5630    3.5400    1.0730 H   0  0  0  0  0  0  0  0  0  0  0  0
    0.3800    2.9080   -0.2920 H   0  0  0  0  0  0  0  0  0  0  0  0
   -1.0220    3.1240   -1.3350 H   0  0  0  0  0  0  0  0  0  0  0  0
   -0.1160   -0.8630   -3.8910 H   0  0  0  0  0  0  0  0  0  0  0  0
   -0.7750   -0.4610   -6.2660 H   0  0  0  0  0  0  0  0  0  0  0  0
   -0.7920    1.8640   -7.1390 H   0  0  0  0  0  0  0  0  0  0  0  0
    0.4560    3.3690   -3.4340 H   0  0  0  0  0  0  0  0  0  0  0  0
  1  2  1  0  0  0  0
  2  3  1  0  0  0  0
  2  4  1  0  0  0  0
  2  5  1  0  0  0  0
  5  6  2  0  0  0  0
  6 35  1  0  0  0  0
  6  7  1  0  0  0  0
  7 36  1  0  0  0  0
  7  8  2  0  0  0  0
  8  9  1  0  0  0  0
  9 37  1  0  0  0  0
  9 10  2  0  0  0  0
 10  5  1  0  0  0  0
 10 38  1  0  0  0  0
  8 11  1  0  0  0  0
 11 12  1  0  0  0  0
 12 39  1  0  0  0  0
 12 13  1  0  0  0  0
 13 40  1  0  0  0  0
 13 41  1  0  0  0  0
 13 14  1  0  0  0  0
 14 42  1  0  0  0  0
 14 43  1  0  0  0  0
 14 15  1  0  0  0  0
 15 16  1  0  0  0  0
 16 44  1  0  0  0  0
 16 45  1  0  0  0  0
 16 17  1  0  0  0  0
 17 18  2  0  0  0  0
 18 46  1  0  0  0  0
 18 19  1  0  0  0  0
 19 47  1  0  0  0  0
 19 20  2  0  0  0  0
 20 48  1  0  0  0  0
 20 21  1  0  0  0  0
 21 22  2  0  0  0  0
 22 17  1  0  0  0  0
 22 49  1  0  0  0  0
 21 23  1  0  0  0  0
 23 24  1  0  0  0  0
 23 25  1  0  0  0  0
 23 26  1  0  0  0  0
 15 27  1  0  0  0  0
 27 50  1  0  0  0  0
 27 51  1  0  0  0  0
 27 28  1  0  0  0  0
 28 12  1  0  0  0  0
 28 52  1  0  0  0  0
 28 53  1  0  0  0  0
 11 29  1  0  0  0  0
 29 30  2  0  0  0  0
 30 54  1  0  0  0  0
 30 31  1  0  0  0  0
 31 55  1  0  0  0  0
 31 32  2  0  0  0  0
 32 56  1  0  0  0  0
 32 33  1  0  0  0  0
 33 34  2  0  0  0  0
 34 29  1  0  0  0  0
 34 57  1  0  0  0  0
M  END
>  <LOGBIO>
4.7400

>  <PRED_LOGBIO>
4.8000

>  <XV_RES>
-0.1100

>  <WHL_TMPL>
2

>  <ANCH>
53-54;28-36

$$$$
ROW39
  -MTS-   01071501063D 0   0.00000     0.00000     0

102105  0  0  1  0  0  0  0  0999 V2000
   10.8580    0.7250   -4.7080 C   0  0  0  0  0  0  0  0  0  0  0  0
    9.7230    0.2290   -3.8170 C   0  0  0  0  0  0  0  0  0  0  0  0
    8.6990   -0.5190   -4.6660 C   0  0  0  0  0  0  0  0  0  0  0  0
    9.0570    1.4070   -3.1470 C   0  0  0  0  0  0  0  0  0  0  0  0
    8.4630    1.4250   -1.9680 N   0  0  0  0  0  0  0  0  0  0  0  0
    7.9100    2.6390   -1.5440 C   0  0  0  0  0  0  0  0  0  0  0  0
    7.2090    2.7660   -0.2130 C   0  0  0  0  0  0  0  0  0  0  0  0
    5.7790    2.4690   -0.3820 N   0  0  0  0  0  0  0  0  0  0  0  0
    5.2530    2.1160   -1.7080 C   0  0  0  0  0  0  0  0  0  0  0  0
    4.9610    2.5200    0.6660 C   0  0  0  0  0  0  0  0  0  0  0  0
    5.4080    2.8200    1.7940 O   0  0  0  0  0  0  0  0  0  0  0  0
    3.6680    2.2510    0.5140 N   0  0  0  0  0  0  0  0  0  0  0  0
    2.7640    2.3070    1.6710 C   0  0  1  0  0  0  0  0  0  0  0  0
    2.7810    3.7160    2.2630 C   0  0  0  0  0  0  0  0  0  0  0  0
    4.2010    4.0640    2.7080 C   0  0  0  0  0  0  0  0  0  0  0  0
    4.2180    5.4730    3.3000 C   0  0  0  0  0  0  0  0  0  0  0  0
    5.6380    5.8210    3.7450 C   0  0  0  0  0  0  0  0  0  0  0  0
    5.6540    7.1760    4.3140 N   0  0  0  0  0  0  0  0  0  0  0  0
    1.3610    1.9630    1.2320 C   0  0  0  0  0  0  0  0  0  0  0  0
    1.1340    1.6940    0.0530 O   0  0  0  0  0  0  0  0  0  0  0  0
    0.3700    1.9510    2.1190 N   0  0  0  0  0  0  0  0  0  0  0  0
   -0.9960    1.6160    1.6910 C   0  0  2  0  0  0  0  0  0  0  0  0
   -0.9740    0.1530    1.2500 C   0  0  0  0  0  0  0  0  0  0  0  0
   -2.3180   -0.2100    0.6210 C   0  0  0  0  0  0  0  0  0  0  0  0
   -2.2960   -1.6720    0.1800 C   0  0  2  0  0  0  0  0  0  0  0  0
   -1.1820   -1.8780   -0.8450 C   0  0  0  0  0  0  0  0  0  0  0  0
   -1.1590   -3.3240   -1.2810 C   0  0  0  0  0  0  0  0  0  0  0  0
   -0.3730   -4.2520   -0.5880 C   0  0  0  0  0  0  0  0  0  0  0  0
   -0.3530   -5.5920   -0.9930 C   0  0  0  0  0  0  0  0  0  0  0  0
   -1.1180   -6.0040   -2.0900 C   0  0  0  0  0  0  0  0  0  0  0  0
   -1.9050   -5.0760   -2.7830 C   0  0  0  0  0  0  0  0  0  0  0  0
   -1.9250   -3.7360   -2.3790 C   0  0  0  0  0  0  0  0  0  0  0  0
   -3.5890   -2.0220   -0.4250 N   0  0  0  0  0  0  0  0  0  0  0  0
   -3.7980   -3.2520   -0.8840 C   0  0  0  0  0  0  0  0  0  0  0  0
   -2.9340   -4.0740   -0.8050 O   0  0  0  0  0  0  0  0  0  0  0  0
   -4.9860   -3.5730   -1.4400 O   0  0  0  0  0  0  0  0  0  0  0  0
   -5.1640   -4.9080   -1.9190 C   0  0  0  0  0  0  0  0  0  0  0  0
   -6.5510   -5.0540   -2.4980 C   0  0  0  0  0  0  0  0  0  0  0  0
   -7.6700   -5.4260   -1.8610 C   0  0  0  0  0  0  0  0  0  0  0  0
   -8.8390   -5.4850   -2.6290 N   0  0  0  0  0  0  0  0  0  0  0  0
   -8.7660   -5.1750   -3.9100 C   0  0  0  0  0  0  0  0  0  0  0  0
   -7.0620   -4.7730   -4.1690 S   0  0  0  0  0  0  0  0  0  0  0  0
   -1.9410    1.7010    2.8890 C   0  0  0  0  0  0  0  0  0  0  0  0
   -3.3430    1.3560    2.4490 C   0  0  0  0  0  0  0  0  0  0  0  0
   -4.2030    2.3640    1.9960 C   0  0  0  0  0  0  0  0  0  0  0  0
   -5.5030    2.0440    1.5880 C   0  0  0  0  0  0  0  0  0  0  0  0
   -5.9440    0.7160    1.6330 C   0  0  0  0  0  0  0  0  0  0  0  0
   -5.0850   -0.2920    2.0850 C   0  0  0  0  0  0  0  0  0  0  0  0
   -3.7840    0.0280    2.4930 C   0  0  0  0  0  0  0  0  0  0  0  0
    8.0320    3.6830   -2.3750 C   0  0  0  0  0  0  0  0  0  0  0  0
    8.9090    3.0540   -3.7780 S   0  0  0  0  0  0  0  0  0  0  0  0
   10.4570    1.3950   -5.4660 H   0  0  0  0  0  0  0  0  0  0  0  0
   11.3380   -0.1230   -5.1910 H   0  0  0  0  0  0  0  0  0  0  0  0
   11.5880    1.2580   -4.1020 H   0  0  0  0  0  0  0  0  0  0  0  0
   10.1230   -0.4400   -3.0580 H   0  0  0  0  0  0  0  0  0  0  0  0
    8.2980    0.1510   -5.4240 H   0  0  0  0  0  0  0  0  0  0  0  0
    9.1790   -1.3670   -5.1490 H   0  0  0  0  0  0  0  0  0  0  0  0
    7.8900   -0.8720   -4.0310 H   0  0  0  0  0  0  0  0  0  0  0  0
    7.3270    3.7800    0.1640 H   0  0  0  0  0  0  0  0  0  0  0  0
    7.6440    2.0630    0.4950 H   0  0  0  0  0  0  0  0  0  0  0  0
    4.4950    2.8390   -2.0020 H   0  0  0  0  0  0  0  0  0  0  0  0
    6.0640    2.1260   -2.4340 H   0  0  0  0  0  0  0  0  0  0  0  0
    4.8120    1.1220   -1.6710 H   0  0  0  0  0  0  0  0  0  0  0  0
    3.3060    2.0090   -0.3980 H   0  0  0  0  0  0  0  0  0  0  0  0
    3.0930    1.5940    2.4240 H   0  0  0  0  0  0  0  0  0  0  0  0
    2.1120    3.7570    3.1200 H   0  0  0  0  0  0  0  0  0  0  0  0
    2.4510    4.4290    1.5110 H   0  0  0  0  0  0  0  0  0  0  0  0
    4.8700    4.0230    1.8510 H   0  0  0  0  0  0  0  0  0  0  0  0
    4.5300    3.3500    3.4600 H   0  0  0  0  0  0  0  0  0  0  0  0
    3.5490    5.5140    4.1570 H   0  0  0  0  0  0  0  0  0  0  0  0
    3.8880    6.1860    2.5480 H   0  0  0  0  0  0  0  0  0  0  0  0
    6.3070    5.7790    2.8880 H   0  0  0  0  0  0  0  0  0  0  0  0
    5.9670    5.1070    4.4970 H   0  0  0  0  0  0  0  0  0  0  0  0
    5.3480    7.8380    3.6160 H   0  0  0  0  0  0  0  0  0  0  0  0
    6.5930    7.4060    4.6080 H   0  0  0  0  0  0  0  0  0  0  0  0
    0.5560    2.1720    3.0870 H   0  0  0  0  0  0  0  0  0  0  0  0
   -1.3350    2.2600    0.8820 H   0  0  0  0  0  0  0  0  0  0  0  0
   -0.7940   -0.4830    2.1140 H   0  0  0  0  0  0  0  0  0  0  0  0
   -0.1800    0.0070    0.5200 H   0  0  0  0  0  0  0  0  0  0  0  0
   -2.4980    0.4270   -0.2430 H   0  0  0  0  0  0  0  0  0  0  0  0
   -3.1110   -0.0630    1.3510 H   0  0  0  0  0  0  0  0  0  0  0  0
   -2.1160   -2.3090    1.0430 H   0  0  0  0  0  0  0  0  0  0  0  0
   -1.3610   -1.2420   -1.7090 H   0  0  0  0  0  0  0  0  0  0  0  0
   -0.2240   -1.6200   -0.3980 H   0  0  0  0  0  0  0  0  0  0  0  0
    0.2170   -3.9340    0.2580 H   0  0  0  0  0  0  0  0  0  0  0  0
    0.2540   -6.3080   -0.4580 H   0  0  0  0  0  0  0  0  0  0  0  0
   -1.1030   -7.0380   -2.4020 H   0  0  0  0  0  0  0  0  0  0  0  0
   -2.4950   -5.3940   -3.6290 H   0  0  0  0  0  0  0  0  0  0  0  0
   -2.5320   -3.0200   -2.9130 H   0  0  0  0  0  0  0  0  0  0  0  0
   -4.3190   -1.3270   -0.4930 H   0  0  0  0  0  0  0  0  0  0  0  0
   -5.0390   -5.6090   -1.0960 H   0  0  0  0  0  0  0  0  0  0  0  0
   -4.4260   -5.1190   -2.6900 H   0  0  0  0  0  0  0  0  0  0  0  0
   -7.6700   -5.6680   -0.8090 H   0  0  0  0  0  0  0  0  0  0  0  0
   -9.5650   -5.1690   -4.6360 H   0  0  0  0  0  0  0  0  0  0  0  0
   -1.9580    2.7430    3.2030 H   0  0  0  0  0  0  0  0  0  0  0  0
   -1.6200    0.9760    3.6340 H   0  0  0  0  0  0  0  0  0  0  0  0
   -3.8630    3.3890    1.9610 H   0  0  0  0  0  0  0  0  0  0  0  0
   -6.1660    2.8220    1.2380 H   0  0  0  0  0  0  0  0  0  0  0  0
   -6.9470    0.4690    1.3190 H   0  0  0  0  0  0  0  0  0  0  0  0
   -5.4250   -1.3160    2.1190 H   0  0  0  0  0  0  0  0  0  0  0  0
   -3.1210   -0.7500    2.8420 H   0  0  0  0  0  0  0  0  0  0  0  0
    7.6720    4.6900   -2.2220 H   0  0  0  0  0  0  0  0  0  0  0  0
  1 52  1  0  0  0  0
  1 53  1  0  0  0  0
  1 54  1  0  0  0  0
  1  2  1  0  0  0  0
  2 55  1  0  0  0  0
  2  3  1  0  0  0  0
  3 56  1  0  0  0  0
  3 57  1  0  0  0  0
  3 58  1  0  0  0  0
  2  4  1  0  0  0  0
  4  5  2  0  0  0  0
  5  6  1  0  0  0  0
  6  7  1  0  0  0  0
  7 59  1  0  0  0  0
  7 60  1  0  0  0  0
  7  8  1  0  0  0  0
  8  9  1  0  0  0  0
  9 61  1  0  0  0  0
  9 62  1  0  0  0  0
  9 63  1  0  0  0  0
  8 10  1  0  0  0  0
 10 11  2  0  0  0  0
 10 12  1  0  0  0  0
 12 64  1  0  0  0  0
 12 13  1  0  0  0  0
 13 65  1  0  0  0  0
 13 14  1  0  0  0  0
 14 66  1  0  0  0  0
 14 67  1  0  0  0  0
 14 15  1  0  0  0  0
 15 68  1  0  0  0  0
 15 69  1  0  0  0  0
 15 16  1  0  0  0  0
 16 70  1  0  0  0  0
 16 71  1  0  0  0  0
 16 17  1  0  0  0  0
 17 72  1  0  0  0  0
 17 73  1  0  0  0  0
 17 18  1  0  0  0  0
 18 74  1  0  0  0  0
 18 75  1  0  0  0  0
 13 19  1  0  0  0  0
 19 20  2  0  0  0  0
 19 21  1  0  0  0  0
 21 76  1  0  0  0  0
 21 22  1  0  0  0  0
 22 77  1  0  0  0  0
 22 23  1  0  0  0  0
 23 78  1  0  0  0  0
 23 79  1  0  0  0  0
 23 24  1  0  0  0  0
 24 80  1  0  0  0  0
 24 81  1  0  0  0  0
 24 25  1  0  0  0  0
 25 82  1  0  0  0  0
 25 26  1  0  0  0  0
 26 83  1  0  0  0  0
 26 84  1  0  0  0  0
 26 27  1  0  0  0  0
 27 28  2  0  0  0  0
 28 85  1  0  0  0  0
 28 29  1  0  0  0  0
 29 86  1  0  0  0  0
 29 30  2  0  0  0  0
 30 87  1  0  0  0  0
 30 31  1  0  0  0  0
 31 88  1  0  0  0  0
 31 32  2  0  0  0  0
 32 27  1  0  0  0  0
 32 89  1  0  0  0  0
 25 33  1  0  0  0  0
 33 90  1  0  0  0  0
 33 34  1  0  0  0  0
 34 35  2  0  0  0  0
 34 36  1  0  0  0  0
 36 37  1  0  0  0  0
 37 91  1  0  0  0  0
 37 92  1  0  0  0  0
 37 38  1  0  0  0  0
 38 39  2  0  0  0  0
 39 93  1  0  0  0  0
 39 40  1  0  0  0  0
 40 41  2  0  0  0  0
 41 94  1  0  0  0  0
 41 42  1  0  0  0  0
 42 38  1  0  0  0  0
 22 43  1  0  0  0  0
 43 95  1  0  0  0  0
 43 96  1  0  0  0  0
 43 44  1  0  0  0  0
 44 45  2  0  0  0  0
 45 97  1  0  0  0  0
 45 46  1  0  0  0  0
 46 98  1  0  0  0  0
 46 47  2  0  0  0  0
 47 99  1  0  0  0  0
 47 48  1  0  0  0  0
 48100  1  0  0  0  0
 48 49  2  0  0  0  0
 49 44  1  0  0  0  0
 49101  1  0  0  0  0
  6 50  2  0  0  0  0
 50102  1  0  0  0  0
 50 51  1  0  0  0  0
 51  4  1  0  0  0  0
M  END
>  <LOGBIO>
6.9200

>  <PRED_LOGBIO>
6.4400

>  <XV_RES>
0.4320

>  <WHL_TMPL>
2

>  <ANCH>
53-70;89-90

$$$$
ROW40
  -MTS-   01071501063D 0   0.00000     0.00000     0

 46 48  0  0  0  0  0  0  0  0999 V2000
    4.4990    8.5550   -8.6810 F   0  0  0  0  0  0  0  0  0  0  0  0
    4.4970    7.4550   -7.9340 C   0  0  0  0  0  0  0  0  0  0  0  0
    3.5390    6.6340   -8.3560 F   0  0  0  0  0  0  0  0  0  0  0  0
    5.6760    6.8480   -8.0350 F   0  0  0  0  0  0  0  0  0  0  0  0
    4.2430    7.8250   -6.4920 C   0  0  0  0  0  0  0  0  0  0  0  0
    3.4680    8.9500   -6.1850 C   0  0  0  0  0  0  0  0  0  0  0  0
    3.2320    9.2930   -4.8480 C   0  0  0  0  0  0  0  0  0  0  0  0
    3.7720    8.5120   -3.8190 C   0  0  0  0  0  0  0  0  0  0  0  0
    4.5470    7.3880   -4.1270 C   0  0  0  0  0  0  0  0  0  0  0  0
    4.7820    7.0440   -5.4630 C   0  0  0  0  0  0  0  0  0  0  0  0
    5.2560    6.3610   -2.7740 S   0  0  0  0  0  0  0  0  0  0  0  0
    5.5080    7.1850   -1.6330 O   0  0  0  0  0  0  0  0  0  0  0  0
    6.4810    5.7710   -3.2160 O   0  0  0  0  0  0  0  0  0  0  0  0
    4.1220    5.0990   -2.3440 N   0  0  0  0  0  0  0  0  0  0  0  0
    4.4460    4.1760   -1.3210 C   0  0  0  0  0  0  0  0  0  0  0  0
    4.1000    4.4540    0.0070 C   0  0  0  0  0  0  0  0  0  0  0  0
    4.4200    3.5410    1.0190 C   0  0  0  0  0  0  0  0  0  0  0  0
    5.0860    2.3510    0.7030 C   0  0  0  0  0  0  0  0  0  0  0  0
    5.4310    2.0730   -0.6260 C   0  0  0  0  0  0  0  0  0  0  0  0
    5.1110    2.9860   -1.6370 C   0  0  0  0  0  0  0  0  0  0  0  0
    5.4240    1.3850    1.7720 C   0  0  0  0  0  0  0  0  0  0  0  0
    5.9850    0.1390    1.4680 C   0  0  0  0  0  0  0  0  0  0  0  0
    6.2910   -0.7500    2.5050 C   0  0  0  0  0  0  0  0  0  0  0  0
    6.0470   -0.4040    3.7770 N   0  0  0  0  0  0  0  0  0  0  0  0
    5.5120    0.7800    4.1040 C   0  0  0  0  0  0  0  0  0  0  0  0
    5.2670    1.1190    5.4350 C   0  0  0  0  0  0  0  0  0  0  0  0
    4.6930    2.3970    5.7210 C   0  0  0  0  0  0  0  0  0  0  0  0
    5.1830    1.7120    3.1120 C   0  0  0  0  0  0  0  0  0  0  0  0
    2.3970   10.5060   -4.5160 C   0  0  0  0  0  0  0  0  0  0  0  0
    1.4990   10.7030   -5.4780 F   0  0  0  0  0  0  0  0  0  0  0  0
    3.1840   11.5740   -4.4200 F   0  0  0  0  0  0  0  0  0  0  0  0
    1.7710   10.3110   -3.3590 F   0  0  0  0  0  0  0  0  0  0  0  0
    3.0520    9.5520   -6.9780 H   0  0  0  0  0  0  0  0  0  0  0  0
    3.5900    8.7770   -2.7880 H   0  0  0  0  0  0  0  0  0  0  0  0
    5.3800    6.1770   -5.7010 H   0  0  0  0  0  0  0  0  0  0  0  0
    3.2370    5.0300   -2.8260 H   0  0  0  0  0  0  0  0  0  0  0  0
    3.5870    5.3720    0.2510 H   0  0  0  0  0  0  0  0  0  0  0  0
    4.1540    3.7550    2.0430 H   0  0  0  0  0  0  0  0  0  0  0  0
    5.9450    1.1550   -0.8690 H   0  0  0  0  0  0  0  0  0  0  0  0
    5.3780    2.7720   -2.6620 H   0  0  0  0  0  0  0  0  0  0  0  0
    6.1790   -0.1340    0.4410 H   0  0  0  0  0  0  0  0  0  0  0  0
    6.7240   -1.7130    2.2810 H   0  0  0  0  0  0  0  0  0  0  0  0
    5.5060    0.4310    6.2320 H   0  0  0  0  0  0  0  0  0  0  0  0
    4.4940    2.6830    6.7430 H   0  0  0  0  0  0  0  0  0  0  0  0
    4.4580    3.0760    4.9150 H   0  0  0  0  0  0  0  0  0  0  0  0
    4.7510    2.6660    3.3760 H   0  0  0  0  0  0  0  0  0  0  0  0
  1  2  1  0  0  0  0
  2  3  1  0  0  0  0
  2  4  1  0  0  0  0
  2  5  1  0  0  0  0
  5  6  2  0  0  0  0
  6 33  1  0  0  0  0
  6  7  1  0  0  0  0
  7  8  2  0  0  0  0
  8 34  1  0  0  0  0
  8  9  1  0  0  0  0
  9 10  2  0  0  0  0
 10  5  1  0  0  0  0
 10 35  1  0  0  0  0
  9 11  1  0  0  0  0
 11 12  2  0  0  0  0
 11 13  2  0  0  0  0
 11 14  1  0  0  0  0
 14 36  1  0  0  0  0
 14 15  1  0  0  0  0
 15 16  2  0  0  0  0
 16 37  1  0  0  0  0
 16 17  1  0  0  0  0
 17 38  1  0  0  0  0
 17 18  2  0  0  0  0
 18 19  1  0  0  0  0
 19 39  1  0  0  0  0
 19 20  2  0  0  0  0
 20 15  1  0  0  0  0
 20 40  1  0  0  0  0
 18 21  1  0  0  0  0
 21 22  2  0  0  0  0
 22 41  1  0  0  0  0
 22 23  1  0  0  0  0
 23 42  1  0  0  0  0
 23 24  2  0  0  0  0
 24 25  1  0  0  0  0
 25 26  1  0  0  0  0
 26 43  1  0  0  0  0
 26 27  2  0  0  0  0
 27 44  1  0  0  0  0
 27 45  1  0  0  0  0
 25 28  2  0  0  0  0
 28 21  1  0  0  0  0
 28 46  1  0  0  0  0
  7 29  1  0  0  0  0
 29 30  1  0  0  0  0
 29 31  1  0  0  0  0
 29 32  1  0  0  0  0
M  END
>  <LOGBIO>
5.3500

>  <PRED_LOGBIO>
5.6700

>  <XV_RES>
-0.3930

>  <WHL_TMPL>
2

>  <ANCH>
17-19;41-29

$$$$
ROW41
  -MTS-   01071501063D 0   0.00000     0.00000     0

 97100  0  0  1  0  0  0  0  0999 V2000
    3.1680   -0.1500    2.3080 C   0  0  0  0  0  0  0  0  0  0  0  0
    3.2670    1.3510    2.5640 C   0  0  0  0  0  0  0  0  0  0  0  0
    4.6850    1.6990    3.0090 C   0  0  0  0  0  0  0  0  0  0  0  0
    2.2780    1.7470    3.6600 C   0  0  2  0  0  0  0  0  0  0  0  0
    2.5980    1.0170    4.8950 N   0  0  0  0  0  0  0  0  0  0  0  0
    3.7890    1.1670    5.4670 C   0  0  0  0  0  0  0  0  0  0  0  0
    4.6360    1.9290    4.9550 O   0  0  0  0  0  0  0  0  0  0  0  0
    4.0780    0.5060    6.5850 N   0  0  0  0  0  0  0  0  0  0  0  0
    3.0810   -0.3900    7.1880 C   0  0  0  0  0  0  0  0  0  0  0  0
    5.3940    0.6720    7.2170 C   0  0  0  0  0  0  0  0  0  0  0  0
    5.4660   -0.1800    8.4620 C   0  0  0  0  0  0  0  0  0  0  0  0
    5.0920    0.2920    9.6580 C   0  0  0  0  0  0  0  0  0  0  0  0
    5.3520   -1.0490   10.7840 S   0  0  0  0  0  0  0  0  0  0  0  0
    5.9540   -2.1720    9.5560 C   0  0  0  0  0  0  0  0  0  0  0  0
    5.9260   -1.5020    8.4190 N   0  0  0  0  0  0  0  0  0  0  0  0
    6.4060   -3.5970    9.7650 C   0  0  0  0  0  0  0  0  0  0  0  0
    7.9000   -3.6180   10.0730 C   0  0  0  0  0  0  0  0  0  0  0  0
    5.6370   -4.2080   10.9330 C   0  0  0  0  0  0  0  0  0  0  0  0
    0.8750    1.4030    3.2200 C   0  0  0  0  0  0  0  0  0  0  0  0
    0.1990    0.6150    3.8810 O   0  0  0  0  0  0  0  0  0  0  0  0
    0.3700    1.9510    2.1190 N   0  0  0  0  0  0  0  0  0  0  0  0
   -0.9960    1.6160    1.6910 C   0  0  2  0  0  0  0  0  0  0  0  0
   -0.9740    0.1530    1.2500 C   0  0  0  0  0  0  0  0  0  0  0  0
   -0.4150   -0.7110    2.3790 C   0  0  0  0  0  0  0  0  0  0  0  0
   -0.3920   -2.1740    1.9380 C   0  0  2  0  0  0  0  0  0  0  0  0
   -1.8130   -2.6270    1.6050 C   0  0  0  0  0  0  0  0  0  0  0  0
   -1.7910   -4.0730    1.1690 C   0  0  0  0  0  0  0  0  0  0  0  0
   -1.6220   -4.3930   -0.1830 C   0  0  0  0  0  0  0  0  0  0  0  0
   -1.6020   -5.7340   -0.5870 C   0  0  0  0  0  0  0  0  0  0  0  0
   -1.7500   -6.7530    0.3610 C   0  0  0  0  0  0  0  0  0  0  0  0
   -1.9190   -6.4320    1.7130 C   0  0  0  0  0  0  0  0  0  0  0  0
   -1.9390   -5.0920    2.1170 C   0  0  0  0  0  0  0  0  0  0  0  0
    0.1450   -3.0050    3.0250 N   0  0  0  0  0  0  0  0  0  0  0  0
    0.2570   -4.3200    2.8630 C   0  0  0  0  0  0  0  0  0  0  0  0
   -0.0790   -4.8260    1.8340 O   0  0  0  0  0  0  0  0  0  0  0  0
    0.7510   -5.0840    3.8610 O   0  0  0  0  0  0  0  0  0  0  0  0
    0.8530   -6.4930    3.6410 C   0  0  0  0  0  0  0  0  0  0  0  0
    1.4240   -7.1550    4.8720 C   0  0  0  0  0  0  0  0  0  0  0  0
    0.7550   -7.6450    5.9240 C   0  0  0  0  0  0  0  0  0  0  0  0
    1.5230   -8.2140    6.9460 N   0  0  0  0  0  0  0  0  0  0  0  0
    2.8360   -8.2310    6.8110 C   0  0  0  0  0  0  0  0  0  0  0  0
    3.1280   -7.4560    5.2460 S   0  0  0  0  0  0  0  0  0  0  0  0
   -1.9410    1.7010    2.8890 C   0  0  0  0  0  0  0  0  0  0  0  0
   -3.3430    1.3560    2.4490 C   0  0  0  0  0  0  0  0  0  0  0  0
   -4.2030    2.3640    1.9960 C   0  0  0  0  0  0  0  0  0  0  0  0
   -5.5030    2.0440    1.5880 C   0  0  0  0  0  0  0  0  0  0  0  0
   -5.9440    0.7160    1.6330 C   0  0  0  0  0  0  0  0  0  0  0  0
   -5.0850   -0.2920    2.0850 C   0  0  0  0  0  0  0  0  0  0  0  0
   -3.7840    0.0280    2.4930 C   0  0  0  0  0  0  0  0  0  0  0  0
    3.4040   -0.6900    3.2220 H   0  0  0  0  0  0  0  0  0  0  0  0
    3.8720   -0.4310    1.5270 H   0  0  0  0  0  0  0  0  0  0  0  0
    2.1570   -0.3980    1.9910 H   0  0  0  0  0  0  0  0  0  0  0  0
    3.0300    1.8920    1.6500 H   0  0  0  0  0  0  0  0  0  0  0  0
    4.9210    1.1580    3.9230 H   0  0  0  0  0  0  0  0  0  0  0  0
    5.3890    1.4170    2.2280 H   0  0  0  0  0  0  0  0  0  0  0  0
    4.7550    2.7690    3.1920 H   0  0  0  0  0  0  0  0  0  0  0  0
    2.3490    2.8170    3.8430 H   0  0  0  0  0  0  0  0  0  0  0  0
    1.9120    0.4010    5.3090 H   0  0  0  0  0  0  0  0  0  0  0  0
    2.8220   -1.1740    6.4780 H   0  0  0  0  0  0  0  0  0  0  0  0
    3.4940   -0.8390    8.0890 H   0  0  0  0  0  0  0  0  0  0  0  0
    2.1880    0.1780    7.4420 H   0  0  0  0  0  0  0  0  0  0  0  0
    6.1720    0.3650    6.5220 H   0  0  0  0  0  0  0  0  0  0  0  0
    5.5390    1.7170    7.4850 H   0  0  0  0  0  0  0  0  0  0  0  0
    4.7150    1.2780    9.8870 H   0  0  0  0  0  0  0  0  0  0  0  0
    6.2130   -4.1750    8.8630 H   0  0  0  0  0  0  0  0  0  0  0  0
    8.0930   -3.0410   10.9750 H   0  0  0  0  0  0  0  0  0  0  0  0
    8.2250   -4.6450   10.2230 H   0  0  0  0  0  0  0  0  0  0  0  0
    8.4480   -3.1830    9.2400 H   0  0  0  0  0  0  0  0  0  0  0  0
    5.8290   -3.6310   11.8350 H   0  0  0  0  0  0  0  0  0  0  0  0
    5.9620   -5.2350   11.0840 H   0  0  0  0  0  0  0  0  0  0  0  0
    4.5720   -4.1940   10.7140 H   0  0  0  0  0  0  0  0  0  0  0  0
    0.9250    2.5970    1.5770 H   0  0  0  0  0  0  0  0  0  0  0  0
   -1.3350    2.2600    0.8830 H   0  0  0  0  0  0  0  0  0  0  0  0
   -0.3440    0.0500    0.3690 H   0  0  0  0  0  0  0  0  0  0  0  0
   -1.9850   -0.1700    1.0130 H   0  0  0  0  0  0  0  0  0  0  0  0
   -1.0450   -0.6080    3.2610 H   0  0  0  0  0  0  0  0  0  0  0  0
    0.5970   -0.3880    2.6170 H   0  0  0  0  0  0  0  0  0  0  0  0
    0.2370   -2.2770    1.0570 H   0  0  0  0  0  0  0  0  0  0  0  0
   -2.4430   -2.5240    2.4860 H   0  0  0  0  0  0  0  0  0  0  0  0
   -2.2110   -2.0120    0.8010 H   0  0  0  0  0  0  0  0  0  0  0  0
   -1.5080   -3.6070   -0.9140 H   0  0  0  0  0  0  0  0  0  0  0  0
   -1.4720   -5.9810   -1.6300 H   0  0  0  0  0  0  0  0  0  0  0  0
   -1.7340   -7.7870    0.0490 H   0  0  0  0  0  0  0  0  0  0  0  0
   -2.0330   -7.2180    2.4450 H   0  0  0  0  0  0  0  0  0  0  0  0
   -2.0690   -4.8440    3.1600 H   0  0  0  0  0  0  0  0  0  0  0  0
    0.4290   -2.5770    3.8950 H   0  0  0  0  0  0  0  0  0  0  0  0
    1.5060   -6.6810    2.7910 H   0  0  0  0  0  0  0  0  0  0  0  0
   -0.1350   -6.9000    3.4350 H   0  0  0  0  0  0  0  0  0  0  0  0
   -0.3230   -7.6030    5.9800 H   0  0  0  0  0  0  0  0  0  0  0  0
    3.5680   -8.6280    7.4990 H   0  0  0  0  0  0  0  0  0  0  0  0
   -1.9580    2.7430    3.2030 H   0  0  0  0  0  0  0  0  0  0  0  0
   -1.6200    0.9760    3.6340 H   0  0  0  0  0  0  0  0  0  0  0  0
   -3.8630    3.3890    1.9610 H   0  0  0  0  0  0  0  0  0  0  0  0
   -6.1660    2.8220    1.2380 H   0  0  0  0  0  0  0  0  0  0  0  0
   -6.9470    0.4690    1.3190 H   0  0  0  0  0  0  0  0  0  0  0  0
   -5.4250   -1.3160    2.1190 H   0  0  0  0  0  0  0  0  0  0  0  0
   -3.1210   -0.7500    2.8420 H   0  0  0  0  0  0  0  0  0  0  0  0
  1 50  1  0  0  0  0
  1 51  1  0  0  0  0
  1 52  1  0  0  0  0
  1  2  1  0  0  0  0
  2 53  1  0  0  0  0
  2  3  1  0  0  0  0
  3 54  1  0  0  0  0
  3 55  1  0  0  0  0
  3 56  1  0  0  0  0
  2  4  1  0  0  0  0
  4 57  1  0  0  0  0
  4  5  1  0  0  0  0
  5 58  1  0  0  0  0
  5  6  1  0  0  0  0
  6  7  2  0  0  0  0
  6  8  1  0  0  0  0
  8  9  1  0  0  0  0
  9 59  1  0  0  0  0
  9 60  1  0  0  0  0
  9 61  1  0  0  0  0
  8 10  1  0  0  0  0
 10 62  1  0  0  0  0
 10 63  1  0  0  0  0
 10 11  1  0  0  0  0
 11 12  2  0  0  0  0
 12 64  1  0  0  0  0
 12 13  1  0  0  0  0
 13 14  1  0  0  0  0
 14 15  2  0  0  0  0
 15 11  1  0  0  0  0
 14 16  1  0  0  0  0
 16 65  1  0  0  0  0
 16 17  1  0  0  0  0
 17 66  1  0  0  0  0
 17 67  1  0  0  0  0
 17 68  1  0  0  0  0
 16 18  1  0  0  0  0
 18 69  1  0  0  0  0
 18 70  1  0  0  0  0
 18 71  1  0  0  0  0
  4 19  1  0  0  0  0
 19 20  2  0  0  0  0
 19 21  1  0  0  0  0
 21 72  1  0  0  0  0
 21 22  1  0  0  0  0
 22 73  1  0  0  0  0
 22 23  1  0  0  0  0
 23 74  1  0  0  0  0
 23 75  1  0  0  0  0
 23 24  1  0  0  0  0
 24 76  1  0  0  0  0
 24 77  1  0  0  0  0
 24 25  1  0  0  0  0
 25 78  1  0  0  0  0
 25 26  1  0  0  0  0
 26 79  1  0  0  0  0
 26 80  1  0  0  0  0
 26 27  1  0  0  0  0
 27 28  2  0  0  0  0
 28 81  1  0  0  0  0
 28 29  1  0  0  0  0
 29 82  1  0  0  0  0
 29 30  2  0  0  0  0
 30 83  1  0  0  0  0
 30 31  1  0  0  0  0
 31 84  1  0  0  0  0
 31 32  2  0  0  0  0
 32 27  1  0  0  0  0
 32 85  1  0  0  0  0
 25 33  1  0  0  0  0
 33 86  1  0  0  0  0
 33 34  1  0  0  0  0
 34 35  2  0  0  0  0
 34 36  1  0  0  0  0
 36 37  1  0  0  0  0
 37 87  1  0  0  0  0
 37 88  1  0  0  0  0
 37 38  1  0  0  0  0
 38 39  2  0  0  0  0
 39 89  1  0  0  0  0
 39 40  1  0  0  0  0
 40 41  2  0  0  0  0
 41 90  1  0  0  0  0
 41 42  1  0  0  0  0
 42 38  1  0  0  0  0
 22 43  1  0  0  0  0
 43 91  1  0  0  0  0
 43 92  1  0  0  0  0
 43 44  1  0  0  0  0
 44 45  2  0  0  0  0
 45 93  1  0  0  0  0
 45 46  1  0  0  0  0
 46 94  1  0  0  0  0
 46 47  2  0  0  0  0
 47 95  1  0  0  0  0
 47 48  1  0  0  0  0
 48 96  1  0  0  0  0
 48 49  2  0  0  0  0
 49 44  1  0  0  0  0
 49 97  1  0  0  0  0
M  END
>  <LOGBIO>
6.8900

>  <PRED_LOGBIO>
6.4100

>  <XV_RES>
0.4460

>  <WHL_TMPL>
2

>  <ANCH>
53-70;87-88

$$$$
ROW42
  -MTS-   01071501063D 0   0.00000     0.00000     0

 69 73  0  0  1  0  0  0  0  0999 V2000
  -13.9940    3.3820   -3.7400 C   0  0  0  0  0  0  0  0  0  0  0  0
  -13.2300    2.7430   -2.5830 C   0  0  0  0  0  0  0  0  0  0  0  0
  -12.8540    1.3090   -2.9520 C   0  0  2  0  0  0  0  0  0  0  0  0
  -13.9550    0.6870   -3.8300 C   0  0  0  0  0  0  0  0  0  0  0  0
  -13.5440   -0.7100   -4.3290 C   0  0  0  0  0  0  0  0  0  0  0  0
  -12.1670   -0.6750   -5.0200 C   0  0  0  0  0  0  0  0  0  0  0  0
  -11.1080   -0.0210   -4.1140 C   0  0  1  0  0  0  0  0  0  0  0  0
  -11.5390    1.2910   -3.6100 N   0  0  0  0  0  0  0  0  0  0  0  0
  -10.5580    2.7300   -3.7820 S   0  0  0  0  0  0  0  0  0  0  0  0
  -10.8160    3.6170   -2.6910 O   0  0  0  0  0  0  0  0  0  0  0  0
   -9.1750    2.3650   -3.7840 O   0  0  0  0  0  0  0  0  0  0  0  0
  -10.9720    3.5690   -5.3660 C   0  0  0  0  0  0  0  0  0  0  0  0
  -11.9820    4.5380   -5.4020 C   0  0  0  0  0  0  0  0  0  0  0  0
  -12.2980    5.1770   -6.6070 C   0  0  0  0  0  0  0  0  0  0  0  0
  -11.6030    4.8470   -7.7770 C   0  0  0  0  0  0  0  0  0  0  0  0
  -11.9950    5.6400   -9.2750 Cl  0  0  0  0  0  0  0  0  0  0  0  0
  -10.5930    3.8780   -7.7410 C   0  0  0  0  0  0  0  0  0  0  0  0
  -10.2780    3.2390   -6.5360 C   0  0  0  0  0  0  0  0  0  0  0  0
   -9.7900    0.1220   -4.8740 C   0  0  0  0  0  0  0  0  0  0  0  0
   -8.5590   -0.0450   -3.9850 C   0  0  0  0  0  0  0  0  0  0  0  0
   -7.2100    0.0800   -4.6520 C   0  0  0  0  0  0  0  0  0  0  0  0
   -6.9470   -0.6040   -5.6400 O   0  0  0  0  0  0  0  0  0  0  0  0
   -6.3070    0.9290   -4.1710 N   0  0  0  0  0  0  0  0  0  0  0  0
   -4.9760    1.0990   -4.7720 C   0  0  0  0  0  0  0  0  0  0  0  0
   -3.8970    0.9300   -3.6870 C   0  0  0  0  0  0  0  0  0  0  0  0
   -4.1950   -0.3440   -2.8740 C   0  0  0  0  0  0  0  0  0  0  0  0
   -5.1800    0.0750   -1.7670 C   0  0  0  0  0  0  0  0  0  0  0  0
   -5.4300    1.5820   -1.9640 C   0  0  0  0  0  0  0  0  0  0  0  0
   -6.5580    1.7740   -2.9940 C   0  0  0  0  0  0  0  0  0  0  0  0
   -4.1350    1.8820   -2.5920 N   0  0  0  0  0  0  0  0  0  0  0  0
   -3.0650    1.7580   -1.5930 C   0  0  0  0  0  0  0  0  0  0  0  0
   -9.7240    1.0910   -6.0030 C   0  0  0  0  0  0  0  0  0  0  0  0
   -9.7240   -0.3730   -6.2780 C   0  0  0  0  0  0  0  0  0  0  0  0
  -13.3670    3.3890   -4.6290 H   0  0  0  0  0  0  0  0  0  0  0  0
  -14.2630    4.4030   -3.4770 H   0  0  0  0  0  0  0  0  0  0  0  0
  -14.8980    2.8090   -3.9380 H   0  0  0  0  0  0  0  0  0  0  0  0
  -12.3270    3.3160   -2.3850 H   0  0  0  0  0  0  0  0  0  0  0  0
  -13.8570    2.7370   -1.6940 H   0  0  0  0  0  0  0  0  0  0  0  0
  -12.7980    0.7850   -2.0000 H   0  0  0  0  0  0  0  0  0  0  0  0
  -14.1480    1.3340   -4.6830 H   0  0  0  0  0  0  0  0  0  0  0  0
  -14.8760    0.6090   -3.2550 H   0  0  0  0  0  0  0  0  0  0  0  0
  -13.5090   -1.4000   -3.4880 H   0  0  0  0  0  0  0  0  0  0  0  0
  -14.2900   -1.0800   -5.0290 H   0  0  0  0  0  0  0  0  0  0  0  0
  -12.2430   -0.1170   -5.9500 H   0  0  0  0  0  0  0  0  0  0  0  0
  -11.8580   -1.6900   -5.2630 H   0  0  0  0  0  0  0  0  0  0  0  0
  -10.8770   -0.6800   -3.2790 H   0  0  0  0  0  0  0  0  0  0  0  0
  -12.5180    4.7930   -4.4990 H   0  0  0  0  0  0  0  0  0  0  0  0
  -13.0770    5.9240   -6.6340 H   0  0  0  0  0  0  0  0  0  0  0  0
  -10.0580    3.6230   -8.6440 H   0  0  0  0  0  0  0  0  0  0  0  0
   -9.4990    2.4910   -6.5090 H   0  0  0  0  0  0  0  0  0  0  0  0
   -8.6040   -1.0710   -3.6260 H   0  0  0  0  0  0  0  0  0  0  0  0
   -8.6140    0.7140   -3.2080 H   0  0  0  0  0  0  0  0  0  0  0  0
   -4.8990    2.0930   -5.2080 H   0  0  0  0  0  0  0  0  0  0  0  0
   -4.8300    0.3510   -5.5480 H   0  0  0  0  0  0  0  0  0  0  0  0
   -2.8850    0.9540   -4.0850 H   0  0  0  0  0  0  0  0  0  0  0  0
   -4.6700   -1.0790   -3.5200 H   0  0  0  0  0  0  0  0  0  0  0  0
   -3.2750   -0.7040   -2.4200 H   0  0  0  0  0  0  0  0  0  0  0  0
   -6.1160   -0.4640   -1.8950 H   0  0  0  0  0  0  0  0  0  0  0  0
   -4.7210   -0.0900   -0.7950 H   0  0  0  0  0  0  0  0  0  0  0  0
   -5.6080    2.1120   -1.0300 H   0  0  0  0  0  0  0  0  0  0  0  0
   -6.5960    2.8180   -3.2990 H   0  0  0  0  0  0  0  0  0  0  0  0
   -7.5100    1.4980   -2.5460 H   0  0  0  0  0  0  0  0  0  0  0  0
   -2.6930    0.7350   -1.5850 H   0  0  0  0  0  0  0  0  0  0  0  0
   -2.2530    2.4370   -1.8440 H   0  0  0  0  0  0  0  0  0  0  0  0
   -3.4560    2.0090   -0.6090 H   0  0  0  0  0  0  0  0  0  0  0  0
  -10.6290    1.6470   -6.2420 H   0  0  0  0  0  0  0  0  0  0  0  0
   -8.7900    1.6290   -6.1490 H   0  0  0  0  0  0  0  0  0  0  0  0
  -10.6290   -0.8050   -6.7010 H   0  0  0  0  0  0  0  0  0  0  0  0
   -8.7900   -0.8220   -6.6080 H   0  0  0  0  0  0  0  0  0  0  0  0
  1 34  1  0  0  0  0
  1 35  1  0  0  0  0
  1 36  1  0  0  0  0
  1  2  1  0  0  0  0
  2 37  1  0  0  0  0
  2 38  1  0  0  0  0
  2  3  1  0  0  0  0
  3 39  1  0  0  0  0
  3  4  1  0  0  0  0
  4 40  1  0  0  0  0
  4 41  1  0  0  0  0
  4  5  1  0  0  0  0
  5 42  1  0  0  0  0
  5 43  1  0  0  0  0
  5  6  1  0  0  0  0
  6 44  1  0  0  0  0
  6 45  1  0  0  0  0
  6  7  1  0  0  0  0
  7 46  1  0  0  0  0
  7  8  1  0  0  0  0
  8  3  1  0  0  0  0
  8  9  1  0  0  0  0
  9 10  2  0  0  0  0
  9 11  2  0  0  0  0
  9 12  1  0  0  0  0
 12 13  2  0  0  0  0
 13 47  1  0  0  0  0
 13 14  1  0  0  0  0
 14 48  1  0  0  0  0
 14 15  2  0  0  0  0
 15 16  1  0  0  0  0
 15 17  1  0  0  0  0
 17 49  1  0  0  0  0
 17 18  2  0  0  0  0
 18 12  1  0  0  0  0
 18 50  1  0  0  0  0
  7 19  1  0  0  0  0
 19 20  1  0  0  0  0
 20 51  1  0  0  0  0
 20 52  1  0  0  0  0
 20 21  1  0  0  0  0
 21 22  2  0  0  0  0
 21 23  1  0  0  0  0
 23 24  1  0  0  0  0
 24 53  1  0  0  0  0
 24 54  1  0  0  0  0
 24 25  1  0  0  0  0
 25 55  1  0  0  0  0
 25 26  1  0  0  0  0
 26 56  1  0  0  0  0
 26 57  1  0  0  0  0
 26 27  1  0  0  0  0
 27 58  1  0  0  0  0
 27 59  1  0  0  0  0
 27 28  1  0  0  0  0
 28 60  1  0  0  0  0
 28 29  1  0  0  0  0
 29 23  1  0  0  0  0
 29 61  1  0  0  0  0
 29 62  1  0  0  0  0
 28 30  1  0  0  0  0
 30 25  1  0  0  0  0
 30 31  1  0  0  0  0
 31 63  1  0  0  0  0
 31 64  1  0  0  0  0
 31 65  1  0  0  0  0
 19 32  1  0  0  0  0
 32 66  1  0  0  0  0
 32 67  1  0  0  0  0
 32 33  1  0  0  0  0
 33 19  1  0  0  0  0
 33 68  1  0  0  0  0
 33 69  1  0  0  0  0
M  END
>  <LOGBIO>
5.3300

>  <PRED_LOGBIO>
5.4600

>  <XV_RES>
-0.1300

>  <WHL_TMPL>
1

>  <ANCH>
5-6;40-41

$$$$
ROW43
  -MTS-   01071501063D 0   0.00000     0.00000     0

 71 74  0  0  1  0  0  0  0  0999 V2000
   -4.5870    8.0780    7.9710 C   0  0  0  0  0  0  0  0  0  0  0  0
   -4.5970    6.6990    7.5960 O   0  0  0  0  0  0  0  0  0  0  0  0
   -3.8380    6.3220    6.5450 C   0  0  0  0  0  0  0  0  0  0  0  0
   -3.1690    7.1500    5.9480 O   0  0  0  0  0  0  0  0  0  0  0  0
   -3.8140    4.8760    6.1100 C   0  0  0  0  0  0  0  0  0  0  0  0
   -2.8830    4.7210    4.9090 C   0  0  0  0  0  0  0  0  0  0  0  0
   -2.8600    3.2580    4.4680 C   0  0  0  0  0  0  0  0  0  0  0  0
   -1.9630    3.1080    3.3130 N   0  0  0  0  0  0  0  0  0  0  0  0
   -1.9410    1.7010    2.8890 C   0  0  1  0  0  0  0  0  0  0  0  0
   -0.9960    1.6160    1.6910 C   0  0  0  0  0  0  0  0  0  0  0  0
    0.3700    1.9510    2.1190 N   0  0  0  0  0  0  0  0  0  0  0  0
    1.4740    1.3710    1.6580 C   0  0  0  0  0  0  0  0  0  0  0  0
    1.4080    0.2080    1.2040 O   0  0  0  0  0  0  0  0  0  0  0  0
    2.6480    1.9970    1.6680 N   0  0  0  0  0  0  0  0  0  0  0  0
    3.6440    2.1330    0.2150 C   0  0  0  0  0  0  0  0  0  0  0  0
    5.0630    2.3670    0.6760 C   0  0  0  0  0  0  0  0  0  0  0  0
    5.6220    1.5490    1.6650 C   0  0  0  0  0  0  0  0  0  0  0  0
    4.8920    0.5510    2.2060 F   0  0  0  0  0  0  0  0  0  0  0  0
    6.9370    1.7660    2.0920 C   0  0  0  0  0  0  0  0  0  0  0  0
    7.6940    2.8020    1.5300 C   0  0  0  0  0  0  0  0  0  0  0  0
    7.1350    3.6200    0.5410 C   0  0  0  0  0  0  0  0  0  0  0  0
    5.8190    3.4030    0.1140 C   0  0  0  0  0  0  0  0  0  0  0  0
    5.2160    4.2850   -0.9530 C   0  0  0  0  0  0  0  0  0  0  0  0
    6.1750    4.7130   -1.7690 F   0  0  0  0  0  0  0  0  0  0  0  0
    4.6220    5.3290   -0.3810 F   0  0  0  0  0  0  0  0  0  0  0  0
    4.3200    3.5910   -1.6480 F   0  0  0  0  0  0  0  0  0  0  0  0
    2.7560    3.2710    2.1590 C   0  0  0  0  0  0  0  0  0  0  0  0
    1.6790    3.9100    2.6370 C   0  0  0  0  0  0  0  0  0  0  0  0
    0.3890    3.1860    2.6120 C   0  0  0  0  0  0  0  0  0  0  0  0
   -0.6390    3.7130    3.0350 O   0  0  0  0  0  0  0  0  0  0  0  0
    1.7770    5.2870    3.1710 C   0  0  0  0  0  0  0  0  0  0  0  0
    2.2210    6.3280    2.3460 C   0  0  0  0  0  0  0  0  0  0  0  0
    2.3130    7.6300    2.8500 C   0  0  0  0  0  0  0  0  0  0  0  0
    1.9630    7.8920    4.1800 C   0  0  0  0  0  0  0  0  0  0  0  0
    1.5190    6.8520    5.0050 C   0  0  0  0  0  0  0  0  0  0  0  0
    1.4270    5.5490    4.5010 C   0  0  0  0  0  0  0  0  0  0  0  0
    0.8760    4.2560    5.5260 Cl  0  0  0  0  0  0  0  0  0  0  0  0
   -3.3430    1.3560    2.4490 C   0  0  0  0  0  0  0  0  0  0  0  0
   -4.2030    2.3640    1.9970 C   0  0  0  0  0  0  0  0  0  0  0  0
   -5.5040    2.0440    1.5890 C   0  0  0  0  0  0  0  0  0  0  0  0
   -5.9440    0.7160    1.6330 C   0  0  0  0  0  0  0  0  0  0  0  0
   -5.0840   -0.2920    2.0840 C   0  0  0  0  0  0  0  0  0  0  0  0
   -3.7840    0.0280    2.4920 C   0  0  0  0  0  0  0  0  0  0  0  0
   -4.9370    8.6840    7.1380 H   0  0  0  0  0  0  0  0  0  0  0  0
   -5.2430    8.2260    8.8270 H   0  0  0  0  0  0  0  0  0  0  0  0
   -3.5740    8.3750    8.2340 H   0  0  0  0  0  0  0  0  0  0  0  0
   -3.4560    4.2560    6.9290 H   0  0  0  0  0  0  0  0  0  0  0  0
   -4.8190    4.5650    5.8320 H   0  0  0  0  0  0  0  0  0  0  0  0
   -3.2410    5.3410    4.0900 H   0  0  0  0  0  0  0  0  0  0  0  0
   -1.8780    5.0320    5.1870 H   0  0  0  0  0  0  0  0  0  0  0  0
   -2.5020    2.6380    5.2880 H   0  0  0  0  0  0  0  0  0  0  0  0
   -3.8640    2.9470    4.1910 H   0  0  0  0  0  0  0  0  0  0  0  0
   -2.2960    3.6840    2.5520 H   0  0  0  0  0  0  0  0  0  0  0  0
   -1.6090    1.0450    3.6910 H   0  0  0  0  0  0  0  0  0  0  0  0
   -1.3050    2.3900    0.9920 H   0  0  0  0  0  0  0  0  0  0  0  0
   -1.0110    0.5950    1.3150 H   0  0  0  0  0  0  0  0  0  0  0  0
    3.3230    3.0280   -0.3150 H   0  0  0  0  0  0  0  0  0  0  0  0
    3.5770    1.1790   -0.3040 H   0  0  0  0  0  0  0  0  0  0  0  0
    7.3680    1.1350    2.8550 H   0  0  0  0  0  0  0  0  0  0  0  0
    8.7080    2.9690    1.8590 H   0  0  0  0  0  0  0  0  0  0  0  0
    7.7180    4.4190    0.1080 H   0  0  0  0  0  0  0  0  0  0  0  0
    3.7160    3.7650    2.1590 H   0  0  0  0  0  0  0  0  0  0  0  0
    2.4910    6.1260    1.3200 H   0  0  0  0  0  0  0  0  0  0  0  0
    2.6550    8.4330    2.2140 H   0  0  0  0  0  0  0  0  0  0  0  0
    2.0340    8.8970    4.5700 H   0  0  0  0  0  0  0  0  0  0  0  0
    1.2490    7.0540    6.0310 H   0  0  0  0  0  0  0  0  0  0  0  0
   -3.8630    3.3880    1.9620 H   0  0  0  0  0  0  0  0  0  0  0  0
   -6.1670    2.8210    1.2400 H   0  0  0  0  0  0  0  0  0  0  0  0
   -6.9470    0.4690    1.3190 H   0  0  0  0  0  0  0  0  0  0  0  0
   -5.4240   -1.3170    2.1180 H   0  0  0  0  0  0  0  0  0  0  0  0
   -3.1210   -0.7500    2.8410 H   0  0  0  0  0  0  0  0  0  0  0  0
  1 44  1  0  0  0  0
  1 45  1  0  0  0  0
  1 46  1  0  0  0  0
  1  2  1  0  0  0  0
  2  3  1  0  0  0  0
  3  4  2  0  0  0  0
  3  5  1  0  0  0  0
  5 47  1  0  0  0  0
  5 48  1  0  0  0  0
  5  6  1  0  0  0  0
  6 49  1  0  0  0  0
  6 50  1  0  0  0  0
  6  7  1  0  0  0  0
  7 51  1  0  0  0  0
  7 52  1  0  0  0  0
  7  8  1  0  0  0  0
  8 53  1  0  0  0  0
  8  9  1  0  0  0  0
  9 54  1  0  0  0  0
  9 10  1  0  0  0  0
 10 55  1  0  0  0  0
 10 56  1  0  0  0  0
 10 11  1  0  0  0  0
 11 12  1  0  0  0  0
 12 13  2  0  0  0  0
 12 14  1  0  0  0  0
 14 15  1  0  0  0  0
 15 57  1  0  0  0  0
 15 58  1  0  0  0  0
 15 16  1  0  0  0  0
 16 17  2  0  0  0  0
 17 18  1  0  0  0  0
 17 19  1  0  0  0  0
 19 59  1  0  0  0  0
 19 20  2  0  0  0  0
 20 60  1  0  0  0  0
 20 21  1  0  0  0  0
 21 61  1  0  0  0  0
 21 22  2  0  0  0  0
 22 16  1  0  0  0  0
 22 23  1  0  0  0  0
 23 24  1  0  0  0  0
 23 25  1  0  0  0  0
 23 26  1  0  0  0  0
 14 27  1  0  0  0  0
 27 62  1  0  0  0  0
 27 28  2  0  0  0  0
 28 29  1  0  0  0  0
 29 11  1  0  0  0  0
 29 30  2  0  0  0  0
 28 31  1  0  0  0  0
 31 32  2  0  0  0  0
 32 63  1  0  0  0  0
 32 33  1  0  0  0  0
 33 64  1  0  0  0  0
 33 34  2  0  0  0  0
 34 65  1  0  0  0  0
 34 35  1  0  0  0  0
 35 66  1  0  0  0  0
 35 36  2  0  0  0  0
 36 31  1  0  0  0  0
 36 37  1  0  0  0  0
  9 38  1  0  0  0  0
 38 39  2  0  0  0  0
 39 67  1  0  0  0  0
 39 40  1  0  0  0  0
 40 68  1  0  0  0  0
 40 41  2  0  0  0  0
 41 69  1  0  0  0  0
 41 42  1  0  0  0  0
 42 70  1  0  0  0  0
 42 43  2  0  0  0  0
 43 38  1  0  0  0  0
 43 71  1  0  0  0  0
M  END
>  <LOGBIO>
6.8900

>  <PRED_LOGBIO>
5.9800

>  <XV_RES>
1.0810

>  <WHL_TMPL>
2

>  <ANCH>
42-43;24-48

$$$$
ROW44
  -MTS-   01071501063D 0   0.00000     0.00000     0

 48 51  0  0  1  0  0  0  0  0999 V2000
   -5.0620    1.9450    3.6740 N   0  0  0  0  0  0  0  0  0  0  0  0
   -3.9380    1.0310    3.9240 C   0  0  2  0  0  0  0  0  0  0  0  0
   -4.4650   -0.3290    4.4180 C   0  0  0  0  0  0  0  0  0  0  0  0
   -3.3250   -1.3540    4.5570 C   0  0  0  0  0  0  0  0  0  0  0  0
   -2.5090   -1.4660    3.2550 C   0  0  0  0  0  0  0  0  0  0  0  0
   -2.0480   -0.1560    2.7730 N   0  0  0  0  0  0  0  0  0  0  0  0
   -3.1060    0.8560    2.6400 C   0  0  0  0  0  0  0  0  0  0  0  0
   -0.7370    0.1010    2.4710 C   0  0  0  0  0  0  0  0  0  0  0  0
   -0.2750    1.3280    2.6260 N   0  0  0  0  0  0  0  0  0  0  0  0
    1.0580    1.6400    2.3310 C   0  0  0  0  0  0  0  0  0  0  0  0
    1.5490    2.9400    2.4950 C   0  0  0  0  0  0  0  0  0  0  0  0
    2.8860    3.2270    2.1920 C   0  0  0  0  0  0  0  0  0  0  0  0
    3.4970    4.8430    2.3960 Cl  0  0  0  0  0  0  0  0  0  0  0  0
    3.7310    2.2120    1.7260 C   0  0  0  0  0  0  0  0  0  0  0  0
    3.2390    0.9120    1.5620 C   0  0  0  0  0  0  0  0  0  0  0  0
    1.9030    0.6250    1.8640 C   0  0  0  0  0  0  0  0  0  0  0  0
    1.3310   -0.7310    1.7100 C   0  0  0  0  0  0  0  0  0  0  0  0
    2.0260   -1.6620    1.3040 O   0  0  0  0  0  0  0  0  0  0  0  0
    0.0520   -0.9230    2.0180 N   0  0  0  0  0  0  0  0  0  0  0  0
   -0.5290   -2.2650    1.8690 C   0  0  0  0  0  0  0  0  0  0  0  0
    0.5270   -3.2170    1.3590 C   0  0  0  0  0  0  0  0  0  0  0  0
    1.3300   -3.9210    2.2640 C   0  0  0  0  0  0  0  0  0  0  0  0
    2.3090   -4.8030    1.7910 C   0  0  0  0  0  0  0  0  0  0  0  0
    2.4840   -4.9820    0.4140 C   0  0  0  0  0  0  0  0  0  0  0  0
    1.6800   -4.2780   -0.4910 C   0  0  0  0  0  0  0  0  0  0  0  0
    0.7020   -3.3950   -0.0190 C   0  0  0  0  0  0  0  0  0  0  0  0
   -0.1310   -2.6670   -0.9560 C   0  0  0  0  0  0  0  0  0  0  0  0
   -0.7970   -2.0830   -1.7050 N   0  0  0  0  0  0  0  0  0  0  0  0
   -4.8020    2.6100    2.9590 H   0  0  0  0  0  0  0  0  0  0  0  0
   -5.8640    1.4150    3.3650 H   0  0  0  0  0  0  0  0  0  0  0  0
   -3.3330    1.4990    4.6980 H   0  0  0  0  0  0  0  0  0  0  0  0
   -5.2080   -0.7040    3.7170 H   0  0  0  0  0  0  0  0  0  0  0  0
   -4.9550   -0.1990    5.3810 H   0  0  0  0  0  0  0  0  0  0  0  0
   -2.6680   -1.0570    5.3720 H   0  0  0  0  0  0  0  0  0  0  0  0
   -3.7420   -2.3270    4.8070 H   0  0  0  0  0  0  0  0  0  0  0  0
   -3.1170   -1.9410    2.4890 H   0  0  0  0  0  0  0  0  0  0  0  0
   -1.6510   -2.1130    3.4220 H   0  0  0  0  0  0  0  0  0  0  0  0
   -3.7650    0.5820    1.8190 H   0  0  0  0  0  0  0  0  0  0  0  0
   -2.6600    1.8090    2.3670 H   0  0  0  0  0  0  0  0  0  0  0  0
    0.8970    3.7230    2.8540 H   0  0  0  0  0  0  0  0  0  0  0  0
    4.7620    2.4330    1.4930 H   0  0  0  0  0  0  0  0  0  0  0  0
    3.8910    0.1300    1.2020 H   0  0  0  0  0  0  0  0  0  0  0  0
   -1.3550   -2.2260    1.1610 H   0  0  0  0  0  0  0  0  0  0  0  0
   -0.8940   -2.6110    2.8340 H   0  0  0  0  0  0  0  0  0  0  0  0
    1.1950   -3.7830    3.3260 H   0  0  0  0  0  0  0  0  0  0  0  0
    2.9290   -5.3460    2.4890 H   0  0  0  0  0  0  0  0  0  0  0  0
    3.2390   -5.6620    0.0490 H   0  0  0  0  0  0  0  0  0  0  0  0
    1.8150   -4.4160   -1.5540 H   0  0  0  0  0  0  0  0  0  0  0  0
  1 29  1  0  0  0  0
  1 30  1  0  0  0  0
  1  2  1  0  0  0  0
  2 31  1  0  0  0  0
  2  3  1  0  0  0  0
  3 32  1  0  0  0  0
  3 33  1  0  0  0  0
  3  4  1  0  0  0  0
  4 34  1  0  0  0  0
  4 35  1  0  0  0  0
  4  5  1  0  0  0  0
  5 36  1  0  0  0  0
  5 37  1  0  0  0  0
  5  6  1  0  0  0  0
  6  7  1  0  0  0  0
  7  2  1  0  0  0  0
  7 38  1  0  0  0  0
  7 39  1  0  0  0  0
  6  8  1  0  0  0  0
  8  9  2  0  0  0  0
  9 10  1  0  0  0  0
 10 11  1  0  0  0  0
 11 40  1  0  0  0  0
 11 12  2  0  0  0  0
 12 13  1  0  0  0  0
 12 14  1  0  0  0  0
 14 41  1  0  0  0  0
 14 15  2  0  0  0  0
 15 42  1  0  0  0  0
 15 16  1  0  0  0  0
 16 10  2  0  0  0  0
 16 17  1  0  0  0  0
 17 18  2  0  0  0  0
 17 19  1  0  0  0  0
 19  8  1  0  0  0  0
 19 20  1  0  0  0  0
 20 43  1  0  0  0  0
 20 44  1  0  0  0  0
 20 21  1  0  0  0  0
 21 22  2  0  0  0  0
 22 45  1  0  0  0  0
 22 23  1  0  0  0  0
 23 46  1  0  0  0  0
 23 24  2  0  0  0  0
 24 47  1  0  0  0  0
 24 25  1  0  0  0  0
 25 48  1  0  0  0  0
 25 26  2  0  0  0  0
 26 21  1  0  0  0  0
 26 27  1  0  0  0  0
 27 28  3  0  0  0  0
M  END
>  <LOGBIO>
6.6000

>  <PRED_LOGBIO>
6.0800

>  <XV_RES>
0.6460

>  <WHL_TMPL>
3

>  <ANCH>
26-27;20-21

$$$$
ROW45
  -MTS-   01071501063D 0   0.00000     0.00000     0

 83 87  0  0  1  0  0  0  0  0999 V2000
    0.3460    0.3890    3.6500 O   0  0  0  0  0  0  0  0  0  0  0  0
    0.9420    1.2710    3.1090 C   0  0  0  0  0  0  0  0  0  0  0  0
    0.3700    1.9510    2.1190 N   0  0  0  0  0  0  0  0  0  0  0  0
   -0.9960    1.6160    1.6910 C   0  0  2  0  0  0  0  0  0  0  0  0
   -0.9740    0.1530    1.2500 C   0  0  0  0  0  0  0  0  0  0  0  0
   -0.3690   -0.6690    2.3080 N   0  0  0  0  0  0  0  0  0  0  0  0
   -0.3470   -2.0760    1.8840 C   0  0  0  0  0  0  0  0  0  0  0  0
    0.2810   -2.9300    2.9840 C   0  0  2  0  0  0  0  0  0  0  0  0
    1.7100   -2.4540    3.2440 C   0  0  0  0  0  0  0  0  0  0  0  0
    2.3310   -3.2980    4.3310 C   0  0  0  0  0  0  0  0  0  0  0  0
    2.2080   -2.9140    5.6720 C   0  0  0  0  0  0  0  0  0  0  0  0
    2.7840   -3.6970    6.6800 C   0  0  0  0  0  0  0  0  0  0  0  0
    3.4830   -4.8630    6.3470 C   0  0  0  0  0  0  0  0  0  0  0  0
    3.6050   -5.2480    5.0060 C   0  0  0  0  0  0  0  0  0  0  0  0
    3.0290   -4.4650    3.9990 C   0  0  0  0  0  0  0  0  0  0  0  0
    0.3030   -4.3370    2.5600 N   0  0  0  0  0  0  0  0  0  0  0  0
    0.8090   -5.2670    3.3650 C   0  0  0  0  0  0  0  0  0  0  0  0
    1.2470   -4.9580    4.4330 O   0  0  0  0  0  0  0  0  0  0  0  0
    0.8290   -6.5590    2.9750 O   0  0  0  0  0  0  0  0  0  0  0  0
    1.3830   -7.5230    3.8740 C   0  0  0  0  0  0  0  0  0  0  0  0
    1.3080   -8.8960    3.2490 C   0  0  0  0  0  0  0  0  0  0  0  0
    2.2130   -9.4830    2.4880 N   0  0  0  0  0  0  0  0  0  0  0  0
    1.9290  -10.7690    2.0160 C   0  0  0  0  0  0  0  0  0  0  0  0
    0.7550  -11.3080    2.3740 C   0  0  0  0  0  0  0  0  0  0  0  0
   -0.0120  -10.0680    3.3780 S   0  0  0  0  0  0  0  0  0  0  0  0
    1.0060   -0.2110    2.5590 C   0  0  0  0  0  0  0  0  0  0  0  0
    1.6270   -1.0550    3.6460 C   0  0  0  0  0  0  0  0  0  0  0  0
    1.5040   -0.6710    4.9860 C   0  0  0  0  0  0  0  0  0  0  0  0
    2.0800   -1.4540    5.9940 C   0  0  0  0  0  0  0  0  0  0  0  0
    2.7780   -2.6210    5.6610 C   0  0  0  0  0  0  0  0  0  0  0  0
    2.9010   -3.0050    4.3210 C   0  0  0  0  0  0  0  0  0  0  0  0
    2.3250   -2.2220    3.3130 C   0  0  0  0  0  0  0  0  0  0  0  0
   -1.9410    1.7010    2.8890 C   0  0  0  0  0  0  0  0  0  0  0  0
   -3.3430    1.3560    2.4490 C   0  0  0  0  0  0  0  0  0  0  0  0
   -4.2030    2.3640    1.9960 C   0  0  0  0  0  0  0  0  0  0  0  0
   -5.5030    2.0440    1.5880 C   0  0  0  0  0  0  0  0  0  0  0  0
   -5.9440    0.7160    1.6330 C   0  0  0  0  0  0  0  0  0  0  0  0
   -5.0850   -0.2920    2.0850 C   0  0  0  0  0  0  0  0  0  0  0  0
   -3.7840    0.0280    2.4930 C   0  0  0  0  0  0  0  0  0  0  0  0
    2.1970    1.5790    3.5020 O   0  0  0  0  0  0  0  0  0  0  0  0
    2.7700    0.8210    4.5700 C   0  0  0  0  0  0  0  0  0  0  0  0
    4.1670    1.3230    4.8500 C   0  0  0  0  0  0  0  0  0  0  0  0
    5.3140    0.9020    4.3000 C   0  0  0  0  0  0  0  0  0  0  0  0
    6.4860    1.5340    4.7330 N   0  0  0  0  0  0  0  0  0  0  0  0
    6.3870    2.4890    5.6390 C   0  0  0  0  0  0  0  0  0  0  0  0
    4.6530    2.5980    5.9770 S   0  0  0  0  0  0  0  0  0  0  0  0
    0.8740    2.6970    1.6610 H   0  0  0  0  0  0  0  0  0  0  0  0
   -1.3350    2.2600    0.8830 H   0  0  0  0  0  0  0  0  0  0  0  0
   -0.3880    0.0580    0.3380 H   0  0  0  0  0  0  0  0  0  0  0  0
   -1.9910   -0.1850    1.0650 H   0  0  0  0  0  0  0  0  0  0  0  0
    0.2380   -2.1710    0.9720 H   0  0  0  0  0  0  0  0  0  0  0  0
   -1.3650   -2.4140    1.6980 H   0  0  0  0  0  0  0  0  0  0  0  0
   -0.3040   -2.8350    3.8960 H   0  0  0  0  0  0  0  0  0  0  0  0
    2.2950   -2.5490    2.3320 H   0  0  0  0  0  0  0  0  0  0  0  0
    1.6940   -1.4130    3.5580 H   0  0  0  0  0  0  0  0  0  0  0  0
    1.6700   -2.0140    5.9280 H   0  0  0  0  0  0  0  0  0  0  0  0
    2.6900   -3.4000    7.7140 H   0  0  0  0  0  0  0  0  0  0  0  0
    3.9270   -5.4670    7.1240 H   0  0  0  0  0  0  0  0  0  0  0  0
    4.1440   -6.1480    4.7500 H   0  0  0  0  0  0  0  0  0  0  0  0
    3.1240   -4.7620    2.9640 H   0  0  0  0  0  0  0  0  0  0  0  0
   -0.0670   -4.5980    1.6570 H   0  0  0  0  0  0  0  0  0  0  0  0
    0.8190   -7.5170    4.8050 H   0  0  0  0  0  0  0  0  0  0  0  0
    2.4220   -7.2740    4.0780 H   0  0  0  0  0  0  0  0  0  0  0  0
    2.6260  -11.3050    1.3890 H   0  0  0  0  0  0  0  0  0  0  0  0
    0.3650  -12.2790    2.1090 H   0  0  0  0  0  0  0  0  0  0  0  0
    0.9900    0.8300    2.8730 H   0  0  0  0  0  0  0  0  0  0  0  0
    1.5910   -0.3060    1.6460 H   0  0  0  0  0  0  0  0  0  0  0  0
    0.9650    0.2290    5.2430 H   0  0  0  0  0  0  0  0  0  0  0  0
    1.9850   -1.1570    7.0280 H   0  0  0  0  0  0  0  0  0  0  0  0
    3.2230   -3.2240    6.4390 H   0  0  0  0  0  0  0  0  0  0  0  0
    3.4400   -3.9050    4.0640 H   0  0  0  0  0  0  0  0  0  0  0  0
    2.4200   -2.5190    2.2790 H   0  0  0  0  0  0  0  0  0  0  0  0
   -1.9580    2.7430    3.2030 H   0  0  0  0  0  0  0  0  0  0  0  0
   -1.6200    0.9760    3.6340 H   0  0  0  0  0  0  0  0  0  0  0  0
   -3.8630    3.3890    1.9610 H   0  0  0  0  0  0  0  0  0  0  0  0
   -6.1660    2.8220    1.2380 H   0  0  0  0  0  0  0  0  0  0  0  0
   -6.9470    0.4690    1.3190 H   0  0  0  0  0  0  0  0  0  0  0  0
   -5.4250   -1.3160    2.1190 H   0  0  0  0  0  0  0  0  0  0  0  0
   -3.1210   -0.7500    2.8420 H   0  0  0  0  0  0  0  0  0  0  0  0
    2.8120   -0.2290    4.2880 H   0  0  0  0  0  0  0  0  0  0  0  0
    2.1590    0.9330    5.4630 H   0  0  0  0  0  0  0  0  0  0  0  0
    5.3340    0.1150    3.5610 H   0  0  0  0  0  0  0  0  0  0  0  0
    7.1840    3.0720    6.0760 H   0  0  0  0  0  0  0  0  0  0  0  0
  1  2  2  0  0  0  0
  2  3  1  0  0  0  0
  3 47  1  0  0  0  0
  3  4  1  0  0  0  0
  4 48  1  0  0  0  0
  4  5  1  0  0  0  0
  5 49  1  0  0  0  0
  5 50  1  0  0  0  0
  5  6  1  0  0  0  0
  6  7  1  0  0  0  0
  7 51  1  0  0  0  0
  7 52  1  0  0  0  0
  7  8  1  0  0  0  0
  8 53  1  0  0  0  0
  8  9  1  0  0  0  0
  9 54  1  0  0  0  0
  9 55  1  0  0  0  0
  9 10  1  0  0  0  0
 10 11  2  0  0  0  0
 11 56  1  0  0  0  0
 11 12  1  0  0  0  0
 12 57  1  0  0  0  0
 12 13  2  0  0  0  0
 13 58  1  0  0  0  0
 13 14  1  0  0  0  0
 14 59  1  0  0  0  0
 14 15  2  0  0  0  0
 15 10  1  0  0  0  0
 15 60  1  0  0  0  0
  8 16  1  0  0  0  0
 16 61  1  0  0  0  0
 16 17  1  0  0  0  0
 17 18  2  0  0  0  0
 17 19  1  0  0  0  0
 19 20  1  0  0  0  0
 20 62  1  0  0  0  0
 20 63  1  0  0  0  0
 20 21  1  0  0  0  0
 21 22  2  0  0  0  0
 22 23  1  0  0  0  0
 23 64  1  0  0  0  0
 23 24  2  0  0  0  0
 24 65  1  0  0  0  0
 24 25  1  0  0  0  0
 25 21  1  0  0  0  0
  6 26  1  0  0  0  0
 26 66  1  0  0  0  0
 26 67  1  0  0  0  0
 26 27  1  0  0  0  0
 27 28  2  0  0  0  0
 28 68  1  0  0  0  0
 28 29  1  0  0  0  0
 29 69  1  0  0  0  0
 29 30  2  0  0  0  0
 30 70  1  0  0  0  0
 30 31  1  0  0  0  0
 31 71  1  0  0  0  0
 31 32  2  0  0  0  0
 32 27  1  0  0  0  0
 32 72  1  0  0  0  0
  4 33  1  0  0  0  0
 33 73  1  0  0  0  0
 33 74  1  0  0  0  0
 33 34  1  0  0  0  0
 34 35  2  0  0  0  0
 35 75  1  0  0  0  0
 35 36  1  0  0  0  0
 36 76  1  0  0  0  0
 36 37  2  0  0  0  0
 37 77  1  0  0  0  0
 37 38  1  0  0  0  0
 38 78  1  0  0  0  0
 38 39  2  0  0  0  0
 39 34  1  0  0  0  0
 39 79  1  0  0  0  0
  2 40  1  0  0  0  0
 40 41  1  0  0  0  0
 41 80  1  0  0  0  0
 41 81  1  0  0  0  0
 41 42  1  0  0  0  0
 42 43  2  0  0  0  0
 43 82  1  0  0  0  0
 43 44  1  0  0  0  0
 44 45  2  0  0  0  0
 45 83  1  0  0  0  0
 45 46  1  0  0  0  0
 46 42  1  0  0  0  0
M  END
>  <LOGBIO>
6.8700

>  <PRED_LOGBIO>
7.0500

>  <XV_RES>
-0.1480

>  <WHL_TMPL>
2

>  <ANCH>
53-70;62-63

$$$$
ROW46
  -MTS-   01071501063D 0   0.00000     0.00000     0

 46 47  0  0  0  0  0  0  0  0999 V2000
    5.6330    6.5630    3.5970 C   0  0  0  0  0  0  0  0  0  0  0  0
    6.1580    5.8560    2.4200 N   0  0  0  0  0  0  0  0  0  0  0  0
    7.6260    5.9330    2.4180 C   0  0  0  0  0  0  0  0  0  0  0  0
    5.7410    4.4470    2.4690 C   0  0  0  0  0  0  0  0  0  0  0  0
    4.2150    4.3670    2.4720 C   0  0  0  0  0  0  0  0  0  0  0  0
    3.7820    2.9030    2.5220 C   0  0  0  0  0  0  0  0  0  0  0  0
    2.3760    2.6420    2.5310 C   0  0  0  0  0  0  0  0  0  0  0  0
    2.2370    1.2540    1.8780 C   0  0  0  0  0  0  0  0  0  0  0  0
    1.2730    1.2830    0.6930 C   0  0  0  0  0  0  0  0  0  0  0  0
   -0.0280    1.6670    1.1460 O   0  0  0  0  0  0  0  0  0  0  0  0
   -1.0340    1.7500    0.2190 C   0  0  0  0  0  0  0  0  0  0  0  0
   -1.2720    2.9560   -0.4500 C   0  0  0  0  0  0  0  0  0  0  0  0
   -2.3000    3.0400   -1.3970 C   0  0  0  0  0  0  0  0  0  0  0  0
   -3.0890    1.9170   -1.6750 C   0  0  0  0  0  0  0  0  0  0  0  0
   -2.8510    0.7110   -1.0050 C   0  0  0  0  0  0  0  0  0  0  0  0
   -1.8230    0.6270   -0.0580 C   0  0  0  0  0  0  0  0  0  0  0  0
   -4.1280    2.0020   -2.6320 N   0  0  0  0  0  0  0  0  0  0  0  0
   -5.4290    2.3520   -2.3830 C   0  0  0  0  0  0  0  0  0  0  0  0
   -6.0970    2.3150   -3.5440 C   0  0  0  0  0  0  0  0  0  0  0  0
   -5.1910    1.9330   -4.5400 N   0  0  0  0  0  0  0  0  0  0  0  0
   -4.0130    1.7490   -3.9740 C   0  0  0  0  0  0  0  0  0  0  0  0
    6.0220    6.1010    4.5020 H   0  0  0  0  0  0  0  0  0  0  0  0
    5.9410    7.6060    3.5610 H   0  0  0  0  0  0  0  0  0  0  0  0
    4.5460    6.5070    3.5990 H   0  0  0  0  0  0  0  0  0  0  0  0
    8.0150    5.4700    3.3220 H   0  0  0  0  0  0  0  0  0  0  0  0
    7.9350    6.9750    2.3820 H   0  0  0  0  0  0  0  0  0  0  0  0
    8.0150    5.4090    1.5470 H   0  0  0  0  0  0  0  0  0  0  0  0
    6.1300    3.9850    3.3740 H   0  0  0  0  0  0  0  0  0  0  0  0
    6.1300    3.9240    1.5980 H   0  0  0  0  0  0  0  0  0  0  0  0
    3.8260    4.8300    1.5670 H   0  0  0  0  0  0  0  0  0  0  0  0
    3.8260    4.8910    3.3420 H   0  0  0  0  0  0  0  0  0  0  0  0
    4.1460    2.5320    3.4780 H   0  0  0  0  0  0  0  0  0  0  0  0
    4.2150    2.4110    1.6540 H   0  0  0  0  0  0  0  0  0  0  0  0
    1.8980    3.3680    1.8760 H   0  0  0  0  0  0  0  0  0  0  0  0
    2.0110    2.5850    3.5540 H   0  0  0  0  0  0  0  0  0  0  0  0
    1.7820    0.6080    2.6260 H   0  0  0  0  0  0  0  0  0  0  0  0
    3.2170    0.9510    1.5140 H   0  0  0  0  0  0  0  0  0  0  0  0
    1.1900    0.2610    0.3300 H   0  0  0  0  0  0  0  0  0  0  0  0
    1.6380    2.0150   -0.0240 H   0  0  0  0  0  0  0  0  0  0  0  0
   -0.6630    3.8220   -0.2360 H   0  0  0  0  0  0  0  0  0  0  0  0
   -2.4840    3.9710   -1.9130 H   0  0  0  0  0  0  0  0  0  0  0  0
   -3.4600   -0.1550   -1.2190 H   0  0  0  0  0  0  0  0  0  0  0  0
   -1.6390   -0.3030    0.4580 H   0  0  0  0  0  0  0  0  0  0  0  0
   -5.8430    2.6110   -1.4200 H   0  0  0  0  0  0  0  0  0  0  0  0
   -7.1440    2.5380   -3.6850 H   0  0  0  0  0  0  0  0  0  0  0  0
   -3.1090    1.4500   -4.4830 H   0  0  0  0  0  0  0  0  0  0  0  0
  1 22  1  0  0  0  0
  1 23  1  0  0  0  0
  1 24  1  0  0  0  0
  1  2  1  0  0  0  0
  2  3  1  0  0  0  0
  3 25  1  0  0  0  0
  3 26  1  0  0  0  0
  3 27  1  0  0  0  0
  2  4  1  0  0  0  0
  4 28  1  0  0  0  0
  4 29  1  0  0  0  0
  4  5  1  0  0  0  0
  5 30  1  0  0  0  0
  5 31  1  0  0  0  0
  5  6  1  0  0  0  0
  6 32  1  0  0  0  0
  6 33  1  0  0  0  0
  6  7  1  0  0  0  0
  7 34  1  0  0  0  0
  7 35  1  0  0  0  0
  7  8  1  0  0  0  0
  8 36  1  0  0  0  0
  8 37  1  0  0  0  0
  8  9  1  0  0  0  0
  9 38  1  0  0  0  0
  9 39  1  0  0  0  0
  9 10  1  0  0  0  0
 10 11  1  0  0  0  0
 11 12  2  0  0  0  0
 12 40  1  0  0  0  0
 12 13  1  0  0  0  0
 13 41  1  0  0  0  0
 13 14  2  0  0  0  0
 14 15  1  0  0  0  0
 15 42  1  0  0  0  0
 15 16  2  0  0  0  0
 16 11  1  0  0  0  0
 16 43  1  0  0  0  0
 14 17  1  0  0  0  0
 17 18  1  0  0  0  0
 18 44  1  0  0  0  0
 18 19  2  0  0  0  0
 19 45  1  0  0  0  0
 19 20  1  0  0  0  0
 20 21  2  0  0  0  0
 21 17  1  0  0  0  0
 21 46  1  0  0  0  0
M  END
>  <LOGBIO>
5.3500

>  <PRED_LOGBIO>
5.4900

>  <XV_RES>
-0.1510

>  <WHL_TMPL>
1

>  <ANCH>
26-27;29-37

$$$$
ROW47
  -MTS-   01071501063D 0   0.00000     0.00000     0

 56 60  0  0  0  0  0  0  0  0999 V2000
   -1.5670   -0.6730    0.6650 C   0  0  0  0  0  0  0  0  0  0  0  0
   -1.8240    0.6270   -0.0580 C   0  0  0  0  0  0  0  0  0  0  0  0
   -2.8510    0.7110   -1.0050 C   0  0  0  0  0  0  0  0  0  0  0  0
   -3.0890    1.9170   -1.6750 C   0  0  0  0  0  0  0  0  0  0  0  0
   -2.3000    3.0390   -1.3980 C   0  0  0  0  0  0  0  0  0  0  0  0
   -1.2720    2.9560   -0.4500 C   0  0  0  0  0  0  0  0  0  0  0  0
   -0.3220    3.8790    0.0460 N   0  0  0  0  0  0  0  0  0  0  0  0
    0.4420    3.2250    0.9760 C   0  0  0  0  0  0  0  0  0  0  0  0
    0.0380    1.9730    1.0910 N   0  0  0  0  0  0  0  0  0  0  0  0
   -1.0340    1.7500    0.2200 C   0  0  0  0  0  0  0  0  0  0  0  0
    1.5720    3.7170    1.7960 C   0  0  0  0  0  0  0  0  0  0  0  0
    2.3720    4.6880    1.3360 C   0  0  0  0  0  0  0  0  0  0  0  0
    2.1590    5.2410    0.1010 N   0  0  0  0  0  0  0  0  0  0  0  0
    1.2540    6.3920    0.2300 C   0  0  0  0  0  0  0  0  0  0  0  0
    1.0170    7.0100   -1.1480 C   0  0  0  0  0  0  0  0  0  0  0  0
    0.1110    8.1610   -1.0200 N   0  0  0  0  0  0  0  0  0  0  0  0
    0.4840    9.4610   -0.8000 C   0  0  0  0  0  0  0  0  0  0  0  0
   -0.6080   10.2340   -0.7390 C   0  0  0  0  0  0  0  0  0  0  0  0
   -0.6390   11.9340   -0.4800 Cl  0  0  0  0  0  0  0  0  0  0  0  0
   -1.7830    9.3560   -0.9370 C   0  0  0  0  0  0  0  0  0  0  0  0
   -1.3360    8.1230   -1.1030 N   0  0  0  0  0  0  0  0  0  0  0  0
    3.4910    5.1520    2.1870 C   0  0  0  0  0  0  0  0  0  0  0  0
    3.6760    4.5930    3.3910 C   0  0  0  0  0  0  0  0  0  0  0  0
    2.8530    3.6000    3.8550 N   0  0  0  0  0  0  0  0  0  0  0  0
    1.8330    3.1430    3.1350 C   0  0  0  0  0  0  0  0  0  0  0  0
    1.1120    2.2500    3.5790 O   0  0  0  0  0  0  0  0  0  0  0  0
   -4.1280    2.0020   -2.6320 N   0  0  0  0  0  0  0  0  0  0  0  0
   -3.9170    1.7130   -4.0580 C   0  0  0  0  0  0  0  0  0  0  0  0
   -4.5980    2.7540   -4.9660 C   0  0  0  0  0  0  0  0  0  0  0  0
   -5.9710    2.9370   -4.6100 O   0  0  0  0  0  0  0  0  0  0  0  0
   -6.1130    3.3990   -3.2640 C   0  0  0  0  0  0  0  0  0  0  0  0
   -5.5020    2.3860   -2.2780 C   0  0  0  0  0  0  0  0  0  0  0  0
   -1.1680   -0.4650    1.6550 H   0  0  0  0  0  0  0  0  0  0  0  0
   -0.8490   -1.2650    0.1020 H   0  0  0  0  0  0  0  0  0  0  0  0
   -2.4990   -1.2260    0.7580 H   0  0  0  0  0  0  0  0  0  0  0  0
   -3.4600   -0.1550   -1.2190 H   0  0  0  0  0  0  0  0  0  0  0  0
   -2.4830    3.9700   -1.9150 H   0  0  0  0  0  0  0  0  0  0  0  0
   -0.2250    4.8450   -0.2340 H   0  0  0  0  0  0  0  0  0  0  0  0
    3.0400    5.5470   -0.2870 H   0  0  0  0  0  0  0  0  0  0  0  0
    0.3050    6.0630    0.6480 H   0  0  0  0  0  0  0  0  0  0  0  0
    1.7020    7.1340    0.8870 H   0  0  0  0  0  0  0  0  0  0  0  0
    1.9660    7.3390   -1.5660 H   0  0  0  0  0  0  0  0  0  0  0  0
    0.5690    6.2670   -1.8060 H   0  0  0  0  0  0  0  0  0  0  0  0
    1.5010    9.8080   -0.6920 H   0  0  0  0  0  0  0  0  0  0  0  0
   -2.8170    9.6660   -0.9450 H   0  0  0  0  0  0  0  0  0  0  0  0
    4.1520    5.9330    1.8410 H   0  0  0  0  0  0  0  0  0  0  0  0
    4.4930    4.9330    4.0100 H   0  0  0  0  0  0  0  0  0  0  0  0
    3.0270    3.2050    4.7680 H   0  0  0  0  0  0  0  0  0  0  0  0
   -4.3070    0.7230   -4.2860 H   0  0  0  0  0  0  0  0  0  0  0  0
   -2.8500    1.6910   -4.2670 H   0  0  0  0  0  0  0  0  0  0  0  0
   -4.0720    3.7030   -4.8840 H   0  0  0  0  0  0  0  0  0  0  0  0
   -4.5320    2.4290   -6.0020 H   0  0  0  0  0  0  0  0  0  0  0  0
   -5.6120    4.3590   -3.1560 H   0  0  0  0  0  0  0  0  0  0  0  0
   -7.1680    3.5350   -3.0370 H   0  0  0  0  0  0  0  0  0  0  0  0
   -6.1270    1.4970   -2.2410 H   0  0  0  0  0  0  0  0  0  0  0  0
   -5.5110    2.8100   -1.2760 H   0  0  0  0  0  0  0  0  0  0  0  0
  1 33  1  0  0  0  0
  1 34  1  0  0  0  0
  1 35  1  0  0  0  0
  1  2  1  0  0  0  0
  2  3  2  0  0  0  0
  3 36  1  0  0  0  0
  3  4  1  0  0  0  0
  4  5  2  0  0  0  0
  5 37  1  0  0  0  0
  5  6  1  0  0  0  0
  6  7  1  0  0  0  0
  7 38  1  0  0  0  0
  7  8  1  0  0  0  0
  8  9  2  0  0  0  0
  9 10  1  0  0  0  0
 10  2  1  0  0  0  0
 10  6  2  0  0  0  0
  8 11  1  0  0  0  0
 11 12  2  0  0  0  0
 12 13  1  0  0  0  0
 13 39  1  0  0  0  0
 13 14  1  0  0  0  0
 14 40  1  0  0  0  0
 14 41  1  0  0  0  0
 14 15  1  0  0  0  0
 15 42  1  0  0  0  0
 15 43  1  0  0  0  0
 15 16  1  0  0  0  0
 16 17  1  0  0  0  0
 17 44  1  0  0  0  0
 17 18  2  0  0  0  0
 18 19  1  0  0  0  0
 18 20  1  0  0  0  0
 20 45  1  0  0  0  0
 20 21  2  0  0  0  0
 21 16  1  0  0  0  0
 12 22  1  0  0  0  0
 22 46  1  0  0  0  0
 22 23  2  0  0  0  0
 23 47  1  0  0  0  0
 23 24  1  0  0  0  0
 24 48  1  0  0  0  0
 24 25  1  0  0  0  0
 25 11  1  0  0  0  0
 25 26  2  0  0  0  0
  4 27  1  0  0  0  0
 27 28  1  0  0  0  0
 28 49  1  0  0  0  0
 28 50  1  0  0  0  0
 28 29  1  0  0  0  0
 29 51  1  0  0  0  0
 29 52  1  0  0  0  0
 29 30  1  0  0  0  0
 30 31  1  0  0  0  0
 31 53  1  0  0  0  0
 31 54  1  0  0  0  0
 31 32  1  0  0  0  0
 32 27  1  0  0  0  0
 32 55  1  0  0  0  0
 32 56  1  0  0  0  0
M  END
>  <LOGBIO>
5.6800

>  <PRED_LOGBIO>
6.5600

>  <XV_RES>
-0.9430

>  <WHL_TMPL>
1

>  <ANCH>
21-29;8-6

$$$$
ROW48
  -MTS-   01071501063D 0   0.00000     0.00000     0

 62 66  0  0  0  0  0  0  0  0999 V2000
    8.5830    1.7180    0.7040 C   0  0  0  0  0  0  0  0  0  0  0  0
    7.2190    2.3010    0.9840 C   0  0  0  0  0  0  0  0  0  0  0  0
    6.8710    3.7390    1.0210 C   0  0  0  0  0  0  0  0  0  0  0  0
    5.5640    3.8300    1.3010 C   0  0  0  0  0  0  0  0  0  0  0  0
    5.0410    2.5720    1.4470 N   0  0  0  0  0  0  0  0  0  0  0  0
    6.1160    1.6220    1.2390 N   0  0  0  0  0  0  0  0  0  0  0  0
    3.6940    2.2570    1.7460 C   0  0  0  0  0  0  0  0  0  0  0  0
    3.3620    0.9820    2.2200 C   0  0  0  0  0  0  0  0  0  0  0  0
    2.0290    0.6700    2.5150 C   0  0  0  0  0  0  0  0  0  0  0  0
    1.0290    1.6330    2.3370 C   0  0  0  0  0  0  0  0  0  0  0  0
   -0.2750    1.3280    2.6260 C   0  0  0  0  0  0  0  0  0  0  0  0
   -0.7360    1.5180    3.7500 O   0  0  0  0  0  0  0  0  0  0  0  0
   -1.0270    0.8200    1.6540 N   0  0  0  0  0  0  0  0  0  0  0  0
   -2.4860    0.8910    1.8240 C   0  0  0  0  0  0  0  0  0  0  0  0
   -3.1760    1.7820    0.7750 C   0  0  0  0  0  0  0  0  0  0  0  0
   -3.1150    1.4310   -0.7230 C   0  0  0  0  0  0  0  0  0  0  0  0
   -3.7490    2.3840   -1.4000 F   0  0  0  0  0  0  0  0  0  0  0  0
   -3.8740    0.3590   -0.9300 F   0  0  0  0  0  0  0  0  0  0  0  0
   -1.7760    1.1960   -1.3800 C   0  0  0  0  0  0  0  0  0  0  0  0
   -1.5790    1.7560   -2.5810 C   0  0  0  0  0  0  0  0  0  0  0  0
   -2.6510    2.5640   -3.2060 C   0  0  0  0  0  0  0  0  0  0  0  0
   -3.7220    2.7210   -2.6220 O   0  0  0  0  0  0  0  0  0  0  0  0
   -2.4560    3.1200   -4.3980 N   0  0  0  0  0  0  0  0  0  0  0  0
   -3.5200    3.9230   -5.0180 C   0  0  0  0  0  0  0  0  0  0  0  0
   -3.0480    4.4360   -6.3570 C   0  0  0  0  0  0  0  0  0  0  0  0
   -2.3910    5.6690   -6.4420 C   0  0  0  0  0  0  0  0  0  0  0  0
   -1.9660    6.1180   -7.6980 C   0  0  0  0  0  0  0  0  0  0  0  0
   -2.2150    5.3150   -8.8170 C   0  0  0  0  0  0  0  0  0  0  0  0
   -2.8480    4.1430   -8.6750 N   0  0  0  0  0  0  0  0  0  0  0  0
   -3.2580    3.7110   -7.4640 N   0  0  0  0  0  0  0  0  0  0  0  0
   -0.6620    0.4020   -0.8170 C   0  0  0  0  0  0  0  0  0  0  0  0
    0.1240   -0.2390   -1.7820 C   0  0  0  0  0  0  0  0  0  0  0  0
    1.2140   -1.0250   -1.3880 C   0  0  0  0  0  0  0  0  0  0  0  0
    1.5180   -1.1700   -0.0290 C   0  0  0  0  0  0  0  0  0  0  0  0
    0.7320   -0.5290    0.9360 C   0  0  0  0  0  0  0  0  0  0  0  0
   -0.3580    0.2570    0.5420 C   0  0  0  0  0  0  0  0  0  0  0  0
    1.3610    2.9080    1.8620 C   0  0  0  0  0  0  0  0  0  0  0  0
    0.1170    4.1040    1.6390 Cl  0  0  0  0  0  0  0  0  0  0  0  0
    2.6930    3.2200    1.5670 C   0  0  0  0  0  0  0  0  0  0  0  0
    9.3500    2.4100    1.0460 H   0  0  0  0  0  0  0  0  0  0  0  0
    8.6950    1.5520   -0.3650 H   0  0  0  0  0  0  0  0  0  0  0  0
    8.6880    0.7720    1.2310 H   0  0  0  0  0  0  0  0  0  0  0  0
    7.5470    4.5650    0.8540 H   0  0  0  0  0  0  0  0  0  0  0  0
    5.0090    4.7510    1.3970 H   0  0  0  0  0  0  0  0  0  0  0  0
    4.1340    0.2390    2.3580 H   0  0  0  0  0  0  0  0  0  0  0  0
    1.7730   -0.3140    2.8800 H   0  0  0  0  0  0  0  0  0  0  0  0
   -2.9030   -0.1130    1.7740 H   0  0  0  0  0  0  0  0  0  0  0  0
   -2.7140    1.2640    2.8200 H   0  0  0  0  0  0  0  0  0  0  0  0
   -2.7820    2.7900    0.8920 H   0  0  0  0  0  0  0  0  0  0  0  0
   -4.2260    1.8580    1.0510 H   0  0  0  0  0  0  0  0  0  0  0  0
   -0.6390    1.6180   -3.0940 H   0  0  0  0  0  0  0  0  0  0  0  0
   -1.5760    2.9910   -4.8770 H   0  0  0  0  0  0  0  0  0  0  0  0
   -3.7630    4.7640   -4.3720 H   0  0  0  0  0  0  0  0  0  0  0  0
   -4.4050    3.3050   -5.1570 H   0  0  0  0  0  0  0  0  0  0  0  0
   -2.2160    6.2630   -5.5560 H   0  0  0  0  0  0  0  0  0  0  0  0
   -1.4560    7.0650   -7.8010 H   0  0  0  0  0  0  0  0  0  0  0  0
   -1.8960    5.6400   -9.7970 H   0  0  0  0  0  0  0  0  0  0  0  0
   -0.1100   -0.1280   -2.8300 H   0  0  0  0  0  0  0  0  0  0  0  0
    1.8200   -1.5200   -2.1330 H   0  0  0  0  0  0  0  0  0  0  0  0
    2.3580   -1.7760    0.2740 H   0  0  0  0  0  0  0  0  0  0  0  0
    0.9660   -0.6410    1.9840 H   0  0  0  0  0  0  0  0  0  0  0  0
    2.9490    4.2030    1.2010 H   0  0  0  0  0  0  0  0  0  0  0  0
  1 40  1  0  0  0  0
  1 41  1  0  0  0  0
  1 42  1  0  0  0  0
  1  2  1  0  0  0  0
  2  3  1  0  0  0  0
  3 43  1  0  0  0  0
  3  4  2  0  0  0  0
  4 44  1  0  0  0  0
  4  5  1  0  0  0  0
  5  6  1  0  0  0  0
  6  2  2  0  0  0  0
  5  7  1  0  0  0  0
  7  8  2  0  0  0  0
  8 45  1  0  0  0  0
  8  9  1  0  0  0  0
  9 46  1  0  0  0  0
  9 10  2  0  0  0  0
 10 11  1  0  0  0  0
 11 12  2  0  0  0  0
 11 13  1  0  0  0  0
 13 14  1  0  0  0  0
 14 47  1  0  0  0  0
 14 48  1  0  0  0  0
 14 15  1  0  0  0  0
 15 49  1  0  0  0  0
 15 50  1  0  0  0  0
 15 16  1  0  0  0  0
 16 17  1  0  0  0  0
 16 18  1  0  0  0  0
 16 19  1  0  0  0  0
 19 20  2  0  0  0  0
 20 51  1  0  0  0  0
 20 21  1  0  0  0  0
 21 22  2  0  0  0  0
 21 23  1  0  0  0  0
 23 52  1  0  0  0  0
 23 24  1  0  0  0  0
 24 53  1  0  0  0  0
 24 54  1  0  0  0  0
 24 25  1  0  0  0  0
 25 26  2  0  0  0  0
 26 55  1  0  0  0  0
 26 27  1  0  0  0  0
 27 56  1  0  0  0  0
 27 28  2  0  0  0  0
 28 57  1  0  0  0  0
 28 29  1  0  0  0  0
 29 30  2  0  0  0  0
 30 25  1  0  0  0  0
 19 31  1  0  0  0  0
 31 32  2  0  0  0  0
 32 58  1  0  0  0  0
 32 33  1  0  0  0  0
 33 59  1  0  0  0  0
 33 34  2  0  0  0  0
 34 60  1  0  0  0  0
 34 35  1  0  0  0  0
 35 61  1  0  0  0  0
 35 36  2  0  0  0  0
 36 13  1  0  0  0  0
 36 31  1  0  0  0  0
 10 37  1  0  0  0  0
 37 38  1  0  0  0  0
 37 39  2  0  0  0  0
 39  7  1  0  0  0  0
 39 62  1  0  0  0  0
M  END
>  <LOGBIO>
5.1000

>  <PRED_LOGBIO>
6.0700

>  <XV_RES>
-1.0440

>  <WHL_TMPL>
3

>  <ANCH>
32-33;12-13

$$$$
ROW49
  -MTS-   01071501063D 0   0.00000     0.00000     0

 53 56  0  0  0  0  0  0  0  0999 V2000
   -8.0580    1.4670    0.7790 C   0  0  0  0  0  0  0  0  0  0  0  0
   -7.2170    0.4040    1.2340 O   0  0  0  0  0  0  0  0  0  0  0  0
   -5.9440    0.7160    1.6330 C   0  0  0  0  0  0  0  0  0  0  0  0
   -5.0850   -0.2920    2.0850 C   0  0  0  0  0  0  0  0  0  0  0  0
   -3.7840    0.0280    2.4930 C   0  0  0  0  0  0  0  0  0  0  0  0
   -3.3430    1.3560    2.4490 C   0  0  0  0  0  0  0  0  0  0  0  0
   -1.9410    1.7010    2.8890 C   0  0  0  0  0  0  0  0  0  0  0  0
   -0.9960    1.6160    1.6910 C   0  0  0  0  0  0  0  0  0  0  0  0
   -1.4320    1.3030    0.5850 O   0  0  0  0  0  0  0  0  0  0  0  0
    0.2980    1.8810    1.8450 N   0  0  0  0  0  0  0  0  0  0  0  0
    1.1730    1.8020    0.7360 C   0  0  0  0  0  0  0  0  0  0  0  0
    1.8180    0.5970    0.4310 C   0  0  0  0  0  0  0  0  0  0  0  0
    2.6730    0.5720   -0.6760 C   0  0  0  0  0  0  0  0  0  0  0  0
    2.8480    1.6850   -1.4030 N   0  0  0  0  0  0  0  0  0  0  0  0
    2.2150    2.8220   -1.0830 C   0  0  0  0  0  0  0  0  0  0  0  0
    1.3900    2.8810   -0.0300 N   0  0  0  0  0  0  0  0  0  0  0  0
    2.4320    4.0320   -1.9080 C   0  0  0  0  0  0  0  0  0  0  0  0
    2.9610    5.1870   -1.3190 C   0  0  0  0  0  0  0  0  0  0  0  0
    3.1600    6.3250   -2.1110 C   0  0  0  0  0  0  0  0  0  0  0  0
    2.8240    6.2730   -3.4690 C   0  0  0  0  0  0  0  0  0  0  0  0
    2.3000    5.0860   -3.9940 C   0  0  0  0  0  0  0  0  0  0  0  0
    2.1200    4.0130   -3.2110 N   0  0  0  0  0  0  0  0  0  0  0  0
    3.3490   -0.6200   -1.0270 N   0  0  0  0  0  0  0  0  0  0  0  0
    3.2310   -1.3310   -2.2850 N   0  0  0  0  0  0  0  0  0  0  0  0
    4.0160   -2.3910   -2.2270 C   0  0  0  0  0  0  0  0  0  0  0  0
    4.2080   -3.4190   -3.3150 C   0  0  0  0  0  0  0  0  0  0  0  0
    4.6730   -2.3890   -0.9000 C   0  0  0  0  0  0  0  0  0  0  0  0
    4.2320   -1.3100   -0.2390 C   0  0  0  0  0  0  0  0  0  0  0  0
    4.6450   -0.9160    1.1590 C   0  0  0  0  0  0  0  0  0  0  0  0
   -4.2030    2.3640    1.9960 C   0  0  0  0  0  0  0  0  0  0  0  0
   -5.5030    2.0440    1.5880 C   0  0  0  0  0  0  0  0  0  0  0  0
   -9.1030    1.1900    0.8980 H   0  0  0  0  0  0  0  0  0  0  0  0
   -7.8810    2.3110    1.4430 H   0  0  0  0  0  0  0  0  0  0  0  0
   -7.7870    1.6740   -0.2540 H   0  0  0  0  0  0  0  0  0  0  0  0
   -5.4250   -1.3160    2.1190 H   0  0  0  0  0  0  0  0  0  0  0  0
   -3.1210   -0.7500    2.8420 H   0  0  0  0  0  0  0  0  0  0  0  0
   -1.6320    0.9270    3.5880 H   0  0  0  0  0  0  0  0  0  0  0  0
   -1.9340    2.7230    3.2620 H   0  0  0  0  0  0  0  0  0  0  0  0
    0.6570    2.1380    2.7530 H   0  0  0  0  0  0  0  0  0  0  0  0
    1.6600   -0.2860    1.0330 H   0  0  0  0  0  0  0  0  0  0  0  0
    3.2110    5.2010   -0.2690 H   0  0  0  0  0  0  0  0  0  0  0  0
    3.5670    7.2280   -1.6800 H   0  0  0  0  0  0  0  0  0  0  0  0
    2.9680    7.1350   -4.1020 H   0  0  0  0  0  0  0  0  0  0  0  0
    2.0370    5.0340   -5.0400 H   0  0  0  0  0  0  0  0  0  0  0  0
    4.4390   -4.3830   -2.8670 H   0  0  0  0  0  0  0  0  0  0  0  0
    5.0290   -3.1140   -3.9610 H   0  0  0  0  0  0  0  0  0  0  0  0
    3.2960   -3.5010   -3.9020 H   0  0  0  0  0  0  0  0  0  0  0  0
    5.3770   -3.1210   -0.5340 H   0  0  0  0  0  0  0  0  0  0  0  0
    5.6610   -1.2570    1.3470 H   0  0  0  0  0  0  0  0  0  0  0  0
    3.9700   -1.3730    1.8790 H   0  0  0  0  0  0  0  0  0  0  0  0
    4.6020    0.1670    1.2580 H   0  0  0  0  0  0  0  0  0  0  0  0
   -3.8630    3.3880    1.9610 H   0  0  0  0  0  0  0  0  0  0  0  0
   -6.1660    2.8220    1.2380 H   0  0  0  0  0  0  0  0  0  0  0  0
  1 32  1  0  0  0  0
  1 33  1  0  0  0  0
  1 34  1  0  0  0  0
  1  2  1  0  0  0  0
  2  3  1  0  0  0  0
  3  4  2  0  0  0  0
  4 35  1  0  0  0  0
  4  5  1  0  0  0  0
  5 36  1  0  0  0  0
  5  6  2  0  0  0  0
  6  7  1  0  0  0  0
  7 37  1  0  0  0  0
  7 38  1  0  0  0  0
  7  8  1  0  0  0  0
  8  9  2  0  0  0  0
  8 10  1  0  0  0  0
 10 39  1  0  0  0  0
 10 11  1  0  0  0  0
 11 12  2  0  0  0  0
 12 40  1  0  0  0  0
 12 13  1  0  0  0  0
 13 14  2  0  0  0  0
 14 15  1  0  0  0  0
 15 16  2  0  0  0  0
 16 11  1  0  0  0  0
 15 17  1  0  0  0  0
 17 18  2  0  0  0  0
 18 41  1  0  0  0  0
 18 19  1  0  0  0  0
 19 42  1  0  0  0  0
 19 20  2  0  0  0  0
 20 43  1  0  0  0  0
 20 21  1  0  0  0  0
 21 44  1  0  0  0  0
 21 22  2  0  0  0  0
 22 17  1  0  0  0  0
 13 23  1  0  0  0  0
 23 24  1  0  0  0  0
 24 25  2  0  0  0  0
 25 26  1  0  0  0  0
 26 45  1  0  0  0  0
 26 46  1  0  0  0  0
 26 47  1  0  0  0  0
 25 27  1  0  0  0  0
 27 48  1  0  0  0  0
 27 28  2  0  0  0  0
 28 23  1  0  0  0  0
 28 29  1  0  0  0  0
 29 49  1  0  0  0  0
 29 50  1  0  0  0  0
 29 51  1  0  0  0  0
  6 30  1  0  0  0  0
 30 52  1  0  0  0  0
 30 31  2  0  0  0  0
 31  3  1  0  0  0  0
 31 53  1  0  0  0  0
M  END
>  <LOGBIO>
5.7400

>  <PRED_LOGBIO>
5.6000

>  <XV_RES>
0.1760

>  <WHL_TMPL>
2

>  <ANCH>
63-64;5-1

$$$$
ROW50
  -MTS-   01071501063D 0   0.00000     0.00000     0

 81 86  0  0  1  0  0  0  0  0999 V2000
   14.5300    3.3860    6.6800 C   0  0  0  0  0  0  0  0  0  0  0  0
   13.1900    3.1880    7.1380 O   0  0  0  0  0  0  0  0  0  0  0  0
   12.1840    3.2000    6.2080 C   0  0  0  0  0  0  0  0  0  0  0  0
   11.5450    4.4020    5.8840 C   0  0  0  0  0  0  0  0  0  0  0  0
   10.5170    4.4150    4.9340 C   0  0  0  0  0  0  0  0  0  0  0  0
   10.1280    3.2250    4.3080 C   0  0  0  0  0  0  0  0  0  0  0  0
   10.7670    2.0220    4.6320 C   0  0  0  0  0  0  0  0  0  0  0  0
   10.3480    0.7390    3.9560 C   0  0  0  0  0  0  0  0  0  0  0  0
    9.2820    0.0980    4.7400 N   0  0  0  0  0  0  0  0  0  0  0  0
    8.7980    0.7290    5.9760 C   0  0  0  0  0  0  0  0  0  0  0  0
    9.0390    2.1870    6.1700 C   0  0  0  0  0  0  0  0  0  0  0  0
    7.6630    1.6910    5.8840 C   0  0  0  0  0  0  0  0  0  0  0  0
    8.7560   -1.0530    4.3310 C   0  0  0  0  0  0  0  0  0  0  0  0
    9.1610   -1.5810    3.2970 O   0  0  0  0  0  0  0  0  0  0  0  0
    7.6830   -1.6980    5.1200 C   0  0  0  0  0  0  0  0  0  0  0  0
    6.4000   -1.4070    4.8650 C   0  0  0  0  0  0  0  0  0  0  0  0
    5.2980   -2.0590    5.6650 C   0  0  0  0  0  0  0  0  0  0  0  0
    5.7390   -3.1230    6.6880 C   0  0  1  0  0  0  0  0  0  0  0  0
    5.8850   -4.5070    6.0290 C   0  0  0  0  0  0  0  0  0  0  0  0
    6.8990   -4.4900    5.0220 O   0  0  0  0  0  0  0  0  0  0  0  0
    8.1580   -4.0710    5.5560 C   0  0  0  0  0  0  0  0  0  0  0  0
    8.0380   -2.6820    6.2090 C   0  0  1  0  0  0  0  0  0  0  0  0
    7.0150   -2.6750    7.2640 N   0  0  0  0  0  0  0  0  0  0  0  0
    6.0620   -0.4410    3.7960 C   0  0  0  0  0  0  0  0  0  0  0  0
    5.5020    0.7990    4.1240 C   0  0  0  0  0  0  0  0  0  0  0  0
    5.1830    1.7120    3.1120 C   0  0  0  0  0  0  0  0  0  0  0  0
    5.4240    1.3850    1.7720 C   0  0  0  0  0  0  0  0  0  0  0  0
    5.0790    2.3700    0.6810 C   0  0  0  0  0  0  0  0  0  0  0  0
    3.6440    2.1330    0.2150 C   0  0  0  0  0  0  0  0  0  0  0  0
    2.6980    2.2180    1.4130 C   0  0  0  0  0  0  0  0  0  0  0  0
    1.2790    1.8690    0.9670 O   0  0  0  0  0  0  0  0  0  0  0  0
    0.4320    1.9450    2.0410 C   0  0  0  0  0  0  0  0  0  0  0  0
   -0.6040    2.8880    2.0500 C   0  0  0  0  0  0  0  0  0  0  0  0
   -0.7670    3.7210    1.0010 F   0  0  0  0  0  0  0  0  0  0  0  0
   -1.4690    2.9660    3.1470 C   0  0  0  0  0  0  0  0  0  0  0  0
   -1.3000    2.1020    4.2350 C   0  0  0  0  0  0  0  0  0  0  0  0
   -0.2650    1.1590    4.2260 C   0  0  0  0  0  0  0  0  0  0  0  0
   -0.1020    0.3260    5.2760 F   0  0  0  0  0  0  0  0  0  0  0  0
    0.6010    1.0810    3.1290 C   0  0  0  0  0  0  0  0  0  0  0  0
    1.8870   -0.0900    3.1180 Cl  0  0  0  0  0  0  0  0  0  0  0  0
    5.9840    0.1450    1.4440 C   0  0  0  0  0  0  0  0  0  0  0  0
    6.3030   -0.7690    2.4560 C   0  0  0  0  0  0  0  0  0  0  0  0
   11.7960    2.0100    5.5820 C   0  0  0  0  0  0  0  0  0  0  0  0
   12.4850    0.7130    5.9310 C   0  0  0  0  0  0  0  0  0  0  0  0
   14.6080    4.3560    6.1930 H   0  0  0  0  0  0  0  0  0  0  0  0
   15.2120    3.3500    7.5270 H   0  0  0  0  0  0  0  0  0  0  0  0
   14.7910    2.6030    5.9710 H   0  0  0  0  0  0  0  0  0  0  0  0
   11.8450    5.3210    6.3670 H   0  0  0  0  0  0  0  0  0  0  0  0
   10.0240    5.3430    4.6840 H   0  0  0  0  0  0  0  0  0  0  0  0
    9.3350    3.2340    3.5750 H   0  0  0  0  0  0  0  0  0  0  0  0
   11.2020    0.0680    3.8890 H   0  0  0  0  0  0  0  0  0  0  0  0
    9.9810    0.9580    2.9560 H   0  0  0  0  0  0  0  0  0  0  0  0
    8.8540    0.0750    6.8430 H   0  0  0  0  0  0  0  0  0  0  0  0
    9.5550    2.7200    5.3740 H   0  0  0  0  0  0  0  0  0  0  0  0
    9.2490    2.5310    7.1800 H   0  0  0  0  0  0  0  0  0  0  0  0
    7.2530    1.8900    4.8960 H   0  0  0  0  0  0  0  0  0  0  0  0
    6.9460    1.7010    6.7020 H   0  0  0  0  0  0  0  0  0  0  0  0
    4.5910   -2.5140    4.9740 H   0  0  0  0  0  0  0  0  0  0  0  0
    4.7430   -1.2840    6.1880 H   0  0  0  0  0  0  0  0  0  0  0  0
    4.9860   -3.1870    7.4710 H   0  0  0  0  0  0  0  0  0  0  0  0
    6.1400   -5.2450    6.7870 H   0  0  0  0  0  0  0  0  0  0  0  0
    4.9360   -4.7980    5.5830 H   0  0  0  0  0  0  0  0  0  0  0  0
    8.4950   -4.7920    6.2970 H   0  0  0  0  0  0  0  0  0  0  0  0
    8.8960   -4.0340    4.7570 H   0  0  0  0  0  0  0  0  0  0  0  0
    9.0030   -2.4110    6.6330 H   0  0  0  0  0  0  0  0  0  0  0  0
    7.2890   -3.3050    8.0040 H   0  0  0  0  0  0  0  0  0  0  0  0
    5.3160    1.0510    5.1570 H   0  0  0  0  0  0  0  0  0  0  0  0
    4.7510    2.6690    3.3650 H   0  0  0  0  0  0  0  0  0  0  0  0
    5.7250    2.1420   -0.1640 H   0  0  0  0  0  0  0  0  0  0  0  0
    5.1480    3.3780    1.0860 H   0  0  0  0  0  0  0  0  0  0  0  0
    3.5970    1.1090   -0.1500 H   0  0  0  0  0  0  0  0  0  0  0  0
    3.3760    2.9140   -0.4930 H   0  0  0  0  0  0  0  0  0  0  0  0
    2.6810    3.2600    1.7270 H   0  0  0  0  0  0  0  0  0  0  0  0
    3.0160    1.4910    2.1570 H   0  0  0  0  0  0  0  0  0  0  0  0
   -2.2680    3.6930    3.1540 H   0  0  0  0  0  0  0  0  0  0  0  0
   -1.9680    2.1620    5.0820 H   0  0  0  0  0  0  0  0  0  0  0  0
    6.1700   -0.1070    0.4100 H   0  0  0  0  0  0  0  0  0  0  0  0
    6.7350   -1.7260    2.2030 H   0  0  0  0  0  0  0  0  0  0  0  0
   12.8260    0.7500    6.9640 H   0  0  0  0  0  0  0  0  0  0  0  0
   13.3390    0.5670    5.2730 H   0  0  0  0  0  0  0  0  0  0  0  0
   11.7880   -0.1130    5.8090 H   0  0  0  0  0  0  0  0  0  0  0  0
  1 45  1  0  0  0  0
  1 46  1  0  0  0  0
  1 47  1  0  0  0  0
  1  2  1  0  0  0  0
  2  3  1  0  0  0  0
  3  4  2  0  0  0  0
  4 48  1  0  0  0  0
  4  5  1  0  0  0  0
  5 49  1  0  0  0  0
  5  6  2  0  0  0  0
  6 50  1  0  0  0  0
  6  7  1  0  0  0  0
  7  8  1  0  0  0  0
  8 51  1  0  0  0  0
  8 52  1  0  0  0  0
  8  9  1  0  0  0  0
  9 10  1  0  0  0  0
 10 53  1  0  0  0  0
 10 11  1  0  0  0  0
 11 54  1  0  0  0  0
 11 55  1  0  0  0  0
 11 12  1  0  0  0  0
 12 10  1  0  0  0  0
 12 56  1  0  0  0  0
 12 57  1  0  0  0  0
  9 13  1  0  0  0  0
 13 14  2  0  0  0  0
 13 15  1  0  0  0  0
 15 16  2  0  0  0  0
 16 17  1  0  0  0  0
 17 58  1  0  0  0  0
 17 59  1  0  0  0  0
 17 18  1  0  0  0  0
 18 60  1  0  0  0  0
 18 19  1  0  0  0  0
 19 61  1  0  0  0  0
 19 62  1  0  0  0  0
 19 20  1  0  0  0  0
 20 21  1  0  0  0  0
 21 63  1  0  0  0  0
 21 64  1  0  0  0  0
 21 22  1  0  0  0  0
 22 15  1  0  0  0  0
 22 65  1  0  0  0  0
 22 23  1  0  0  0  0
 23 18  1  0  0  0  0
 23 66  1  0  0  0  0
 16 24  1  0  0  0  0
 24 25  2  0  0  0  0
 25 67  1  0  0  0  0
 25 26  1  0  0  0  0
 26 68  1  0  0  0  0
 26 27  2  0  0  0  0
 27 28  1  0  0  0  0
 28 69  1  0  0  0  0
 28 70  1  0  0  0  0
 28 29  1  0  0  0  0
 29 71  1  0  0  0  0
 29 72  1  0  0  0  0
 29 30  1  0  0  0  0
 30 73  1  0  0  0  0
 30 74  1  0  0  0  0
 30 31  1  0  0  0  0
 31 32  1  0  0  0  0
 32 33  2  0  0  0  0
 33 34  1  0  0  0  0
 33 35  1  0  0  0  0
 35 75  1  0  0  0  0
 35 36  2  0  0  0  0
 36 76  1  0  0  0  0
 36 37  1  0  0  0  0
 37 38  1  0  0  0  0
 37 39  2  0  0  0  0
 39 32  1  0  0  0  0
 39 40  1  0  0  0  0
 27 41  1  0  0  0  0
 41 77  1  0  0  0  0
 41 42  2  0  0  0  0
 42 24  1  0  0  0  0
 42 78  1  0  0  0  0
  7 43  2  0  0  0  0
 43  3  1  0  0  0  0
 43 44  1  0  0  0  0
 44 79  1  0  0  0  0
 44 80  1  0  0  0  0
 44 81  1  0  0  0  0
M  END
>  <LOGBIO>
6.0000

>  <PRED_LOGBIO>
4.9000

>  <XV_RES>
1.2840

>  <WHL_TMPL>
2

>  <ANCH>
17-19;49-51

$$$$
ROW51
  -MTS-   01071501063D 0   0.00000     0.00000     0

 70 74  0  0  1  0  0  0  0  0999 V2000
   -9.8420   -1.0540   -6.5580 C   0  0  0  0  0  0  0  0  0  0  0  0
   -9.1020    0.2710   -6.4030 C   0  0  0  0  0  0  0  0  0  0  0  0
   -8.0680    0.1280   -5.4260 O   0  0  0  0  0  0  0  0  0  0  0  0
   -7.3010    1.2050   -5.1520 C   0  0  0  0  0  0  0  0  0  0  0  0
   -7.5020    2.2600   -5.7320 O   0  0  0  0  0  0  0  0  0  0  0  0
   -6.3270    1.1170   -4.2510 N   0  0  0  0  0  0  0  0  0  0  0  0
   -6.5540    1.4050   -2.8270 C   0  0  0  0  0  0  0  0  0  0  0  0
   -5.5020    2.3860   -2.2790 C   0  0  0  0  0  0  0  0  0  0  0  0
   -4.1280    2.0020   -2.6320 N   0  0  0  0  0  0  0  0  0  0  0  0
   -3.9190    1.7130   -4.0580 C   0  0  0  0  0  0  0  0  0  0  0  0
   -4.9590    0.7250   -4.6180 C   0  0  0  0  0  0  0  0  0  0  0  0
   -3.0890    1.9170   -1.6750 C   0  0  0  0  0  0  0  0  0  0  0  0
   -2.8510    0.7110   -1.0050 C   0  0  0  0  0  0  0  0  0  0  0  0
   -1.8240    0.6280   -0.0580 C   0  0  0  0  0  0  0  0  0  0  0  0
   -1.5670   -0.6730    0.6650 C   0  0  0  0  0  0  0  0  0  0  0  0
   -1.0340    1.7500    0.2200 C   0  0  0  0  0  0  0  0  0  0  0  0
    0.0390    1.9730    1.0910 N   0  0  0  0  0  0  0  0  0  0  0  0
    0.4420    3.2250    0.9760 C   0  0  0  0  0  0  0  0  0  0  0  0
   -0.3220    3.8800    0.0460 N   0  0  0  0  0  0  0  0  0  0  0  0
   -1.2720    2.9560   -0.4500 C   0  0  0  0  0  0  0  0  0  0  0  0
   -2.3000    3.0400   -1.3970 C   0  0  0  0  0  0  0  0  0  0  0  0
    1.5720    3.7160    1.7960 C   0  0  0  0  0  0  0  0  0  0  0  0
    1.8080    3.1970    3.0080 C   0  0  0  0  0  0  0  0  0  0  0  0
    1.0090    2.2020    3.5090 N   0  0  0  0  0  0  0  0  0  0  0  0
    1.5520    0.8940    3.1170 C   0  0  0  0  0  0  0  0  0  0  0  0
    0.6610   -0.2150    3.6750 C   0  0  1  0  0  0  0  0  0  0  0  0
    0.6220   -0.1230    5.1020 O   0  0  0  0  0  0  0  0  0  0  0  0
    1.2190   -1.5590    3.2730 C   0  0  0  0  0  0  0  0  0  0  0  0
    2.1440   -2.2090    4.0990 C   0  0  0  0  0  0  0  0  0  0  0  0
    2.6610   -3.4550    3.7270 C   0  0  0  0  0  0  0  0  0  0  0  0
    2.2530   -4.0520    2.5280 C   0  0  0  0  0  0  0  0  0  0  0  0
    1.3280   -3.4030    1.7020 C   0  0  0  0  0  0  0  0  0  0  0  0
    0.8210   -4.1450    0.2120 Cl  0  0  0  0  0  0  0  0  0  0  0  0
    0.8110   -2.1560    2.0740 C   0  0  0  0  0  0  0  0  0  0  0  0
    2.9480    3.7160    3.7970 C   0  0  0  0  0  0  0  0  0  0  0  0
    3.7130    4.6890    3.2830 C   0  0  0  0  0  0  0  0  0  0  0  0
    3.4660    5.2160    2.0430 N   0  0  0  0  0  0  0  0  0  0  0  0
    2.4560    4.7890    1.2880 C   0  0  0  0  0  0  0  0  0  0  0  0
    2.2600    5.2820    0.1790 O   0  0  0  0  0  0  0  0  0  0  0  0
  -10.2810   -1.3390   -5.6040 H   0  0  0  0  0  0  0  0  0  0  0  0
  -10.6290   -0.9450   -7.3010 H   0  0  0  0  0  0  0  0  0  0  0  0
   -9.1430   -1.8240   -6.8800 H   0  0  0  0  0  0  0  0  0  0  0  0
   -9.8010    1.0410   -6.0810 H   0  0  0  0  0  0  0  0  0  0  0  0
   -8.6640    0.5560   -7.3570 H   0  0  0  0  0  0  0  0  0  0  0  0
   -6.5150    0.4780   -2.2590 H   0  0  0  0  0  0  0  0  0  0  0  0
   -7.5480    1.8290   -2.6970 H   0  0  0  0  0  0  0  0  0  0  0  0
   -5.7070    3.3840   -2.6610 H   0  0  0  0  0  0  0  0  0  0  0  0
   -5.5940    2.4450   -1.1970 H   0  0  0  0  0  0  0  0  0  0  0  0
   -3.9620    2.6410   -4.6240 H   0  0  0  0  0  0  0  0  0  0  0  0
   -2.9200    1.3050   -4.2010 H   0  0  0  0  0  0  0  0  0  0  0  0
   -4.7540   -0.2730   -4.2350 H   0  0  0  0  0  0  0  0  0  0  0  0
   -4.8730    0.6830   -5.7010 H   0  0  0  0  0  0  0  0  0  0  0  0
   -3.4600   -0.1550   -1.2190 H   0  0  0  0  0  0  0  0  0  0  0  0
   -1.1680   -0.4650    1.6550 H   0  0  0  0  0  0  0  0  0  0  0  0
   -0.8490   -1.2650    0.1020 H   0  0  0  0  0  0  0  0  0  0  0  0
   -2.4990   -1.2270    0.7580 H   0  0  0  0  0  0  0  0  0  0  0  0
   -0.2250    4.8450   -0.2340 H   0  0  0  0  0  0  0  0  0  0  0  0
   -2.4830    3.9700   -1.9140 H   0  0  0  0  0  0  0  0  0  0  0  0
    0.9810    2.2680    4.5160 H   0  0  0  0  0  0  0  0  0  0  0  0
    1.5820    0.8230    2.0320 H   0  0  0  0  0  0  0  0  0  0  0  0
    2.5590    0.7850    3.5150 H   0  0  0  0  0  0  0  0  0  0  0  0
   -0.3460   -0.1060    3.2770 H   0  0  0  0  0  0  0  0  0  0  0  0
    0.0610   -0.8180    5.4800 H   0  0  0  0  0  0  0  0  0  0  0  0
    2.4590   -1.7480    5.0240 H   0  0  0  0  0  0  0  0  0  0  0  0
    3.3750   -3.9560    4.3640 H   0  0  0  0  0  0  0  0  0  0  0  0
    2.6520   -5.0140    2.2400 H   0  0  0  0  0  0  0  0  0  0  0  0
    0.0970   -1.6550    1.4370 H   0  0  0  0  0  0  0  0  0  0  0  0
    3.1610    3.3150    4.7770 H   0  0  0  0  0  0  0  0  0  0  0  0
    4.5440    5.0660    3.8600 H   0  0  0  0  0  0  0  0  0  0  0  0
    4.0660    5.9480    1.6920 H   0  0  0  0  0  0  0  0  0  0  0  0
  1 40  1  0  0  0  0
  1 41  1  0  0  0  0
  1 42  1  0  0  0  0
  1  2  1  0  0  0  0
  2 43  1  0  0  0  0
  2 44  1  0  0  0  0
  2  3  1  0  0  0  0
  3  4  1  0  0  0  0
  4  5  2  0  0  0  0
  4  6  1  0  0  0  0
  6  7  1  0  0  0  0
  7 45  1  0  0  0  0
  7 46  1  0  0  0  0
  7  8  1  0  0  0  0
  8 47  1  0  0  0  0
  8 48  1  0  0  0  0
  8  9  1  0  0  0  0
  9 10  1  0  0  0  0
 10 49  1  0  0  0  0
 10 50  1  0  0  0  0
 10 11  1  0  0  0  0
 11  6  1  0  0  0  0
 11 51  1  0  0  0  0
 11 52  1  0  0  0  0
  9 12  1  0  0  0  0
 12 13  2  0  0  0  0
 13 53  1  0  0  0  0
 13 14  1  0  0  0  0
 14 15  1  0  0  0  0
 15 54  1  0  0  0  0
 15 55  1  0  0  0  0
 15 56  1  0  0  0  0
 14 16  2  0  0  0  0
 16 17  1  0  0  0  0
 17 18  2  0  0  0  0
 18 19  1  0  0  0  0
 19 57  1  0  0  0  0
 19 20  1  0  0  0  0
 20 16  1  0  0  0  0
 20 21  2  0  0  0  0
 21 12  1  0  0  0  0
 21 58  1  0  0  0  0
 18 22  1  0  0  0  0
 22 23  2  0  0  0  0
 23 24  1  0  0  0  0
 24 59  1  0  0  0  0
 24 25  1  0  0  0  0
 25 60  1  0  0  0  0
 25 61  1  0  0  0  0
 25 26  1  0  0  0  0
 26 62  1  0  0  0  0
 26 27  1  0  0  0  0
 27 63  1  0  0  0  0
 26 28  1  0  0  0  0
 28 29  2  0  0  0  0
 29 64  1  0  0  0  0
 29 30  1  0  0  0  0
 30 65  1  0  0  0  0
 30 31  2  0  0  0  0
 31 66  1  0  0  0  0
 31 32  1  0  0  0  0
 32 33  1  0  0  0  0
 32 34  2  0  0  0  0
 34 28  1  0  0  0  0
 34 67  1  0  0  0  0
 23 35  1  0  0  0  0
 35 68  1  0  0  0  0
 35 36  2  0  0  0  0
 36 69  1  0  0  0  0
 36 37  1  0  0  0  0
 37 70  1  0  0  0  0
 37 38  1  0  0  0  0
 38 22  1  0  0  0  0
 38 39  2  0  0  0  0
M  END
>  <LOGBIO>
6.0000

>  <PRED_LOGBIO>
7.1300

>  <XV_RES>
-1.2910

>  <WHL_TMPL>
1

>  <ANCH>
21-29;25-26

$$$$
ROW52
  -MTS-   01071501063D 0   0.00000     0.00000     0

 70 73  0  0  1  0  0  0  0  0999 V2000
   -4.6670   -5.9450    4.1790 C   0  0  0  0  0  0  0  0  0  0  0  0
   -4.1590   -4.7350    3.6100 O   0  0  0  0  0  0  0  0  0  0  0  0
   -5.2080   -3.8560    3.1960 C   0  0  0  0  0  0  0  0  0  0  0  0
   -4.6030   -2.5870    2.5980 C   0  0  0  0  0  0  0  0  0  0  0  0
   -5.5160   -1.5910    2.1290 C   0  0  0  0  0  0  0  0  0  0  0  0
   -5.0850   -0.2920    2.0850 C   0  0  0  0  0  0  0  0  0  0  0  0
   -3.7840    0.0280    2.4930 C   0  0  0  0  0  0  0  0  0  0  0  0
   -3.3430    1.3560    2.4490 C   0  0  0  0  0  0  0  0  0  0  0  0
   -1.9410    1.7010    2.8890 C   0  0  0  0  0  0  0  0  0  0  0  0
   -0.9960    1.6160    1.6910 N   0  0  0  0  0  0  0  0  0  0  0  0
   -1.5170    1.2420    0.3690 C   0  0  0  0  0  0  0  0  0  0  0  0
   -1.5430   -0.2020   -0.0010 C   0  0  0  0  0  0  0  0  0  0  0  0
   -2.8150    0.5130    0.2980 C   0  0  0  0  0  0  0  0  0  0  0  0
    0.2980    1.8810    1.8450 C   0  0  0  0  0  0  0  0  0  0  0  0
    0.7350    2.1940    2.9510 O   0  0  0  0  0  0  0  0  0  0  0  0
    1.2320    1.7970    0.6610 C   0  0  1  0  0  0  0  0  0  0  0  0
    0.4910    2.2150   -0.6220 C   0  0  0  0  0  0  0  0  0  0  0  0
    1.3590    2.0740   -1.8010 N   0  0  0  0  0  0  0  0  0  0  0  0
    1.8190    0.6890   -1.9770 C   0  0  0  0  0  0  0  0  0  0  0  0
    2.6170    0.2030   -0.7530 C   0  0  0  0  0  0  0  0  0  0  0  0
    1.8070    0.3730    0.5460 C   0  0  2  0  0  0  0  0  0  0  0  0
    2.6790    0.0710    1.7410 C   0  0  0  0  0  0  0  0  0  0  0  0
    3.7590    0.8200    2.0040 C   0  0  0  0  0  0  0  0  0  0  0  0
    4.5910    0.4950    3.1840 C   0  0  0  0  0  0  0  0  0  0  0  0
    5.5860    1.1690    3.4440 O   0  0  0  0  0  0  0  0  0  0  0  0
    4.2560   -0.5310    3.9620 N   0  0  0  0  0  0  0  0  0  0  0  0
    5.0860   -0.8490    5.1320 C   0  0  0  0  0  0  0  0  0  0  0  0
    3.1520   -1.2970    3.6940 C   0  0  0  0  0  0  0  0  0  0  0  0
    2.3570   -1.0580    2.6420 C   0  0  0  0  0  0  0  0  0  0  0  0
   -4.2030    2.3640    1.9960 C   0  0  0  0  0  0  0  0  0  0  0  0
   -5.5030    2.0440    1.5880 C   0  0  0  0  0  0  0  0  0  0  0  0
   -6.6690    3.4120    0.9730 Br  0  0  0  0  0  0  0  0  0  0  0  0
   -5.9440    0.7160    1.6330 C   0  0  0  0  0  0  0  0  0  0  0  0
   -7.2170    0.4040    1.2340 C   0  0  0  0  0  0  0  0  0  0  0  0
   -5.2750   -6.4650    3.4420 H   0  0  0  0  0  0  0  0  0  0  0  0
   -3.8370   -6.5810    4.4790 H   0  0  0  0  0  0  0  0  0  0  0  0
   -5.2750   -5.7080    5.0500 H   0  0  0  0  0  0  0  0  0  0  0  0
   -5.8230   -4.3520    2.4470 H   0  0  0  0  0  0  0  0  0  0  0  0
   -5.8230   -3.5950    4.0550 H   0  0  0  0  0  0  0  0  0  0  0  0
   -4.0650   -2.9180    1.7130 H   0  0  0  0  0  0  0  0  0  0  0  0
   -3.9740   -2.1400    3.3650 H   0  0  0  0  0  0  0  0  0  0  0  0
   -6.3280   -1.5920    2.8530 H   0  0  0  0  0  0  0  0  0  0  0  0
   -5.8310   -1.8810    1.1290 H   0  0  0  0  0  0  0  0  0  0  0  0
   -3.1210   -0.7500    2.8420 H   0  0  0  0  0  0  0  0  0  0  0  0
   -1.6320    0.9270    3.5880 H   0  0  0  0  0  0  0  0  0  0  0  0
   -1.9340    2.7230    3.2620 H   0  0  0  0  0  0  0  0  0  0  0  0
   -1.2900    1.9710   -0.4060 H   0  0  0  0  0  0  0  0  0  0  0  0
   -1.1820   -0.9150    0.7360 H   0  0  0  0  0  0  0  0  0  0  0  0
   -1.3430   -0.4570   -1.0400 H   0  0  0  0  0  0  0  0  0  0  0  0
   -3.3120    0.2810    1.2380 H   0  0  0  0  0  0  0  0  0  0  0  0
   -3.4730    0.7390   -0.5390 H   0  0  0  0  0  0  0  0  0  0  0  0
    2.0310    2.5030    0.8750 H   0  0  0  0  0  0  0  0  0  0  0  0
   -0.3940    1.5950   -0.7480 H   0  0  0  0  0  0  0  0  0  0  0  0
    0.1670    3.2490   -0.5330 H   0  0  0  0  0  0  0  0  0  0  0  0
    0.8560    2.3670   -2.6260 H   0  0  0  0  0  0  0  0  0  0  0  0
    0.9610    0.0380   -2.1300 H   0  0  0  0  0  0  0  0  0  0  0  0
    2.4560    0.6270   -2.8570 H   0  0  0  0  0  0  0  0  0  0  0  0
    3.5440    0.7680   -0.6770 H   0  0  0  0  0  0  0  0  0  0  0  0
    2.8780   -0.8450   -0.8820 H   0  0  0  0  0  0  0  0  0  0  0  0
    1.0000   -0.3570    0.5780 H   0  0  0  0  0  0  0  0  0  0  0  0
    4.0180    1.6490    1.3630 H   0  0  0  0  0  0  0  0  0  0  0  0
    5.5430    0.0630    5.5110 H   0  0  0  0  0  0  0  0  0  0  0  0
    5.8650   -1.5520    4.8440 H   0  0  0  0  0  0  0  0  0  0  0  0
    4.4660   -1.2930    5.9070 H   0  0  0  0  0  0  0  0  0  0  0  0
    2.9160   -2.1210    4.3510 H   0  0  0  0  0  0  0  0  0  0  0  0
    1.4930   -1.6790    2.4560 H   0  0  0  0  0  0  0  0  0  0  0  0
   -3.8630    3.3890    1.9610 H   0  0  0  0  0  0  0  0  0  0  0  0
   -7.9400    0.9050    1.8740 H   0  0  0  0  0  0  0  0  0  0  0  0
   -7.3420   -0.6640    1.3970 H   0  0  0  0  0  0  0  0  0  0  0  0
   -7.3170    0.6840    0.1880 H   0  0  0  0  0  0  0  0  0  0  0  0
  1 35  1  0  0  0  0
  1 36  1  0  0  0  0
  1 37  1  0  0  0  0
  1  2  1  0  0  0  0
  2  3  1  0  0  0  0
  3 38  1  0  0  0  0
  3 39  1  0  0  0  0
  3  4  1  0  0  0  0
  4 40  1  0  0  0  0
  4 41  1  0  0  0  0
  4  5  1  0  0  0  0
  5 42  1  0  0  0  0
  5 43  1  0  0  0  0
  5  6  1  0  0  0  0
  6  7  2  0  0  0  0
  7 44  1  0  0  0  0
  7  8  1  0  0  0  0
  8  9  1  0  0  0  0
  9 45  1  0  0  0  0
  9 46  1  0  0  0  0
  9 10  1  0  0  0  0
 10 11  1  0  0  0  0
 11 47  1  0  0  0  0
 11 12  1  0  0  0  0
 12 48  1  0  0  0  0
 12 49  1  0  0  0  0
 12 13  1  0  0  0  0
 13 11  1  0  0  0  0
 13 50  1  0  0  0  0
 13 51  1  0  0  0  0
 10 14  1  0  0  0  0
 14 15  2  0  0  0  0
 14 16  1  0  0  0  0
 16 52  1  0  0  0  0
 16 17  1  0  0  0  0
 17 53  1  0  0  0  0
 17 54  1  0  0  0  0
 17 18  1  0  0  0  0
 18 55  1  0  0  0  0
 18 19  1  0  0  0  0
 19 56  1  0  0  0  0
 19 57  1  0  0  0  0
 19 20  1  0  0  0  0
 20 58  1  0  0  0  0
 20 59  1  0  0  0  0
 20 21  1  0  0  0  0
 21 16  1  0  0  0  0
 21 60  1  0  0  0  0
 21 22  1  0  0  0  0
 22 23  2  0  0  0  0
 23 61  1  0  0  0  0
 23 24  1  0  0  0  0
 24 25  2  0  0  0  0
 24 26  1  0  0  0  0
 26 27  1  0  0  0  0
 27 62  1  0  0  0  0
 27 63  1  0  0  0  0
 27 64  1  0  0  0  0
 26 28  1  0  0  0  0
 28 65  1  0  0  0  0
 28 29  2  0  0  0  0
 29 22  1  0  0  0  0
 29 66  1  0  0  0  0
  8 30  2  0  0  0  0
 30 67  1  0  0  0  0
 30 31  1  0  0  0  0
 31 32  1  0  0  0  0
 31 33  2  0  0  0  0
 33  6  1  0  0  0  0
 33 34  1  0  0  0  0
 34 68  1  0  0  0  0
 34 69  1  0  0  0  0
 34 70  1  0  0  0  0
M  END
>  <LOGBIO>
5.1900

>  <PRED_LOGBIO>
5.1400

>  <XV_RES>
0.0090

>  <WHL_TMPL>
2

>  <ANCH>
53-70;18-62

$$$$
ROW53
  -MTS-   01071501063D 0   0.00000     0.00000     0

 75 80  0  0  1  0  0  0  0  0999 V2000
    1.1090   -0.9790   14.8440 C   0  0  0  0  0  0  0  0  0  0  0  0
    2.5930   -1.2730   15.0460 C   0  0  0  0  0  0  0  0  0  0  0  0
    3.1700   -1.7690   13.7890 N   0  0  0  0  0  0  0  0  0  0  0  0
    3.2380   -3.1260   13.3920 C   0  0  0  0  0  0  0  0  0  0  0  0
    2.8110   -4.2980   14.0280 C   0  0  0  0  0  0  0  0  0  0  0  0
    3.0010   -5.5390   13.4080 C   0  0  0  0  0  0  0  0  0  0  0  0
    3.6170   -5.6080   12.1530 C   0  0  0  0  0  0  0  0  0  0  0  0
    4.0440   -4.4360   11.5170 C   0  0  0  0  0  0  0  0  0  0  0  0
    3.8540   -3.1950   12.1370 C   0  0  0  0  0  0  0  0  0  0  0  0
    4.1820   -1.8070   11.7410 C   0  0  0  0  0  0  0  0  0  0  0  0
    4.7960   -1.2600   10.6080 C   0  0  0  0  0  0  0  0  0  0  0  0
    4.9770    0.1250   10.5090 C   0  0  0  0  0  0  0  0  0  0  0  0
    5.5970    0.6780    9.3640 N   0  0  0  0  0  0  0  0  0  0  0  0
    4.8610    1.0350    8.3160 C   0  0  0  0  0  0  0  0  0  0  0  0
    3.6400    0.8850    8.3420 O   0  0  0  0  0  0  0  0  0  0  0  0
    5.5230    1.6250    7.0930 C   0  0  0  0  0  0  0  0  0  0  0  0
    4.5010    1.9340    6.0830 N   0  0  0  0  0  0  0  0  0  0  0  0
    4.0150    3.3070    6.2810 C   0  0  0  0  0  0  0  0  0  0  0  0
    3.0020    3.7060    5.1920 C   0  0  0  0  0  0  0  0  0  0  0  0
    3.5660    3.5200    3.8480 N   0  0  0  0  0  0  0  0  0  0  0  0
    2.5390    3.8210    2.8400 C   0  0  0  0  0  0  0  0  0  0  0  0
    1.7640    2.5470    2.5060 C   0  0  1  0  0  0  0  0  0  0  0  0
    2.6650    1.5630    1.9900 O   0  0  0  0  0  0  0  0  0  0  0  0
    0.6960    2.8590    1.4580 C   0  0  0  0  0  0  0  0  0  0  0  0
   -0.0280    1.6670    1.1460 O   0  0  0  0  0  0  0  0  0  0  0  0
   -1.0340    1.7500    0.2190 C   0  0  0  0  0  0  0  0  0  0  0  0
   -1.2720    2.9560   -0.4500 C   0  0  0  0  0  0  0  0  0  0  0  0
   -2.3000    3.0400   -1.3970 C   0  0  0  0  0  0  0  0  0  0  0  0
   -3.0890    1.9180   -1.6750 C   0  0  0  0  0  0  0  0  0  0  0  0
   -4.4500    1.5300   -2.7390 S   0  0  0  0  0  0  0  0  0  0  0  0
   -4.6140   -0.1620   -2.2440 C   0  0  0  0  0  0  0  0  0  0  0  0
   -5.6190   -1.1650   -2.7580 C   0  0  0  0  0  0  0  0  0  0  0  0
   -3.6800   -0.3680   -1.3350 N   0  0  0  0  0  0  0  0  0  0  0  0
   -2.8510    0.7120   -1.0050 C   0  0  0  0  0  0  0  0  0  0  0  0
   -1.8240    0.6270   -0.0590 C   0  0  0  0  0  0  0  0  0  0  0  0
    4.0510    2.1460    3.6550 C   0  0  0  0  0  0  0  0  0  0  0  0
    5.0670    1.7450    4.7400 C   0  0  0  0  0  0  0  0  0  0  0  0
    4.5430    0.9630   11.5430 C   0  0  0  0  0  0  0  0  0  0  0  0
    3.9290    0.4160   12.6760 C   0  0  0  0  0  0  0  0  0  0  0  0
    3.7490   -0.9690   12.7750 C   0  0  0  0  0  0  0  0  0  0  0  0
    0.9910   -0.2260   14.0690 H   0  0  0  0  0  0  0  0  0  0  0  0
    0.6830   -0.6120   15.7750 H   0  0  0  0  0  0  0  0  0  0  0  0
    0.5970   -1.8910   14.5450 H   0  0  0  0  0  0  0  0  0  0  0  0
    3.1060   -0.3610   15.3450 H   0  0  0  0  0  0  0  0  0  0  0  0
    2.7110   -2.0270   15.8220 H   0  0  0  0  0  0  0  0  0  0  0  0
    2.3360   -4.2450   14.9960 H   0  0  0  0  0  0  0  0  0  0  0  0
    2.6720   -6.4430   13.8980 H   0  0  0  0  0  0  0  0  0  0  0  0
    3.7640   -6.5650   11.6750 H   0  0  0  0  0  0  0  0  0  0  0  0
    4.5190   -4.4890   10.5490 H   0  0  0  0  0  0  0  0  0  0  0  0
    5.1310   -1.9060    9.8100 H   0  0  0  0  0  0  0  0  0  0  0  0
    6.5990    0.8010    9.3420 H   0  0  0  0  0  0  0  0  0  0  0  0
    6.0470    2.5370    7.3700 H   0  0  0  0  0  0  0  0  0  0  0  0
    6.2320    0.9090    6.6840 H   0  0  0  0  0  0  0  0  0  0  0  0
    4.8570    3.9960    6.2620 H   0  0  0  0  0  0  0  0  0  0  0  0
    3.5450    3.3880    7.2590 H   0  0  0  0  0  0  0  0  0  0  0  0
    2.1030    3.1020    5.2940 H   0  0  0  0  0  0  0  0  0  0  0  0
    2.7190    4.7480    5.3250 H   0  0  0  0  0  0  0  0  0  0  0  0
    1.8530    4.5690    3.2320 H   0  0  0  0  0  0  0  0  0  0  0  0
    3.0150    4.2020    1.9390 H   0  0  0  0  0  0  0  0  0  0  0  0
    1.2880    2.1650    3.4060 H   0  0  0  0  0  0  0  0  0  0  0  0
    3.3530    1.3480    2.6380 H   0  0  0  0  0  0  0  0  0  0  0  0
    0.0110    3.6080    1.8510 H   0  0  0  0  0  0  0  0  0  0  0  0
    1.1730    3.2410    0.5580 H   0  0  0  0  0  0  0  0  0  0  0  0
   -0.6630    3.8220   -0.2360 H   0  0  0  0  0  0  0  0  0  0  0  0
   -2.4830    3.9710   -1.9130 H   0  0  0  0  0  0  0  0  0  0  0  0
   -5.8470   -1.8840   -1.9750 H   0  0  0  0  0  0  0  0  0  0  0  0
   -5.2040   -1.6850   -3.6190 H   0  0  0  0  0  0  0  0  0  0  0  0
   -6.5300   -0.6480   -3.0520 H   0  0  0  0  0  0  0  0  0  0  0  0
   -1.6400   -0.3030    0.4580 H   0  0  0  0  0  0  0  0  0  0  0  0
    3.2080    1.4570    3.6770 H   0  0  0  0  0  0  0  0  0  0  0  0
    4.5150    2.0590    2.6750 H   0  0  0  0  0  0  0  0  0  0  0  0
    5.9650    2.3510    4.6370 H   0  0  0  0  0  0  0  0  0  0  0  0
    5.3450    0.7020    4.6090 H   0  0  0  0  0  0  0  0  0  0  0  0
    4.6820    2.0310   11.4670 H   0  0  0  0  0  0  0  0  0  0  0  0
    3.5940    1.0620   13.4740 H   0  0  0  0  0  0  0  0  0  0  0  0
  1 41  1  0  0  0  0
  1 42  1  0  0  0  0
  1 43  1  0  0  0  0
  1  2  1  0  0  0  0
  2 44  1  0  0  0  0
  2 45  1  0  0  0  0
  2  3  1  0  0  0  0
  3  4  1  0  0  0  0
  4  5  2  0  0  0  0
  5 46  1  0  0  0  0
  5  6  1  0  0  0  0
  6 47  1  0  0  0  0
  6  7  2  0  0  0  0
  7 48  1  0  0  0  0
  7  8  1  0  0  0  0
  8 49  1  0  0  0  0
  8  9  2  0  0  0  0
  9  4  1  0  0  0  0
  9 10  1  0  0  0  0
 10 11  2  0  0  0  0
 11 50  1  0  0  0  0
 11 12  1  0  0  0  0
 12 13  1  0  0  0  0
 13 51  1  0  0  0  0
 13 14  1  0  0  0  0
 14 15  2  0  0  0  0
 14 16  1  0  0  0  0
 16 52  1  0  0  0  0
 16 53  1  0  0  0  0
 16 17  1  0  0  0  0
 17 18  1  0  0  0  0
 18 54  1  0  0  0  0
 18 55  1  0  0  0  0
 18 19  1  0  0  0  0
 19 56  1  0  0  0  0
 19 57  1  0  0  0  0
 19 20  1  0  0  0  0
 20 21  1  0  0  0  0
 21 58  1  0  0  0  0
 21 59  1  0  0  0  0
 21 22  1  0  0  0  0
 22 60  1  0  0  0  0
 22 23  1  0  0  0  0
 23 61  1  0  0  0  0
 22 24  1  0  0  0  0
 24 62  1  0  0  0  0
 24 63  1  0  0  0  0
 24 25  1  0  0  0  0
 25 26  1  0  0  0  0
 26 27  2  0  0  0  0
 27 64  1  0  0  0  0
 27 28  1  0  0  0  0
 28 65  1  0  0  0  0
 28 29  2  0  0  0  0
 29 30  1  0  0  0  0
 30 31  1  0  0  0  0
 31 32  1  0  0  0  0
 32 66  1  0  0  0  0
 32 67  1  0  0  0  0
 32 68  1  0  0  0  0
 31 33  2  0  0  0  0
 33 34  1  0  0  0  0
 34 29  1  0  0  0  0
 34 35  2  0  0  0  0
 35 26  1  0  0  0  0
 35 69  1  0  0  0  0
 20 36  1  0  0  0  0
 36 70  1  0  0  0  0
 36 71  1  0  0  0  0
 36 37  1  0  0  0  0
 37 17  1  0  0  0  0
 37 72  1  0  0  0  0
 37 73  1  0  0  0  0
 12 38  2  0  0  0  0
 38 74  1  0  0  0  0
 38 39  1  0  0  0  0
 39 75  1  0  0  0  0
 39 40  2  0  0  0  0
 40  3  1  0  0  0  0
 40 10  1  0  0  0  0
M  END
>  <LOGBIO>
4.4100

>  <PRED_LOGBIO>
4.7200

>  <XV_RES>
-0.6680

>  <WHL_TMPL>
1

>  <ANCH>
24-26;50-49

$$$$
ROW54
  -MTS-   01071501063D 0   0.00000     0.00000     0

 35 36  0  0  0  0  0  0  0  0999 V2000
    3.7820    2.9030    2.5220 C   0  0  0  0  0  0  0  0  0  0  0  0
    2.3760    2.6420    2.5310 C   0  0  0  0  0  0  0  0  0  0  0  0
    2.2370    1.2540    1.8780 C   0  0  0  0  0  0  0  0  0  0  0  0
    1.2730    1.2830    0.6930 C   0  0  0  0  0  0  0  0  0  0  0  0
   -0.0280    1.6670    1.1460 O   0  0  0  0  0  0  0  0  0  0  0  0
   -1.0340    1.7500    0.2190 C   0  0  0  0  0  0  0  0  0  0  0  0
   -1.2720    2.9560   -0.4500 C   0  0  0  0  0  0  0  0  0  0  0  0
   -2.3000    3.0400   -1.3970 C   0  0  0  0  0  0  0  0  0  0  0  0
   -3.0890    1.9170   -1.6750 C   0  0  0  0  0  0  0  0  0  0  0  0
   -2.8510    0.7110   -1.0050 C   0  0  0  0  0  0  0  0  0  0  0  0
   -1.8230    0.6270   -0.0580 C   0  0  0  0  0  0  0  0  0  0  0  0
   -4.1280    2.0020   -2.6320 N   0  0  0  0  0  0  0  0  0  0  0  0
   -5.4290    2.3520   -2.3830 C   0  0  0  0  0  0  0  0  0  0  0  0
   -6.1010    2.3200   -3.5180 N   0  0  0  0  0  0  0  0  0  0  0  0
   -5.2150    1.9400   -4.5340 C   0  0  0  0  0  0  0  0  0  0  0  0
   -5.5540    1.7740   -5.9960 C   0  0  0  0  0  0  0  0  0  0  0  0
   -4.0130    1.7500   -3.9740 C   0  0  0  0  0  0  0  0  0  0  0  0
    3.9600    3.9760    2.4850 H   0  0  0  0  0  0  0  0  0  0  0  0
    4.1700    2.5550    3.4770 H   0  0  0  0  0  0  0  0  0  0  0  0
    4.2040    2.3720    1.6720 H   0  0  0  0  0  0  0  0  0  0  0  0
    1.8980    3.3680    1.8760 H   0  0  0  0  0  0  0  0  0  0  0  0
    2.0110    2.5850    3.5540 H   0  0  0  0  0  0  0  0  0  0  0  0
    1.7820    0.6080    2.6260 H   0  0  0  0  0  0  0  0  0  0  0  0
    3.2170    0.9510    1.5140 H   0  0  0  0  0  0  0  0  0  0  0  0
    1.1900    0.2610    0.3300 H   0  0  0  0  0  0  0  0  0  0  0  0
    1.6380    2.0150   -0.0240 H   0  0  0  0  0  0  0  0  0  0  0  0
   -0.6630    3.8220   -0.2360 H   0  0  0  0  0  0  0  0  0  0  0  0
   -2.4840    3.9710   -1.9130 H   0  0  0  0  0  0  0  0  0  0  0  0
   -3.4600   -0.1550   -1.2190 H   0  0  0  0  0  0  0  0  0  0  0  0
   -1.6390   -0.3030    0.4580 H   0  0  0  0  0  0  0  0  0  0  0  0
   -5.8370    2.6100   -1.4170 H   0  0  0  0  0  0  0  0  0  0  0  0
   -6.3600    2.4540   -6.2610 H   0  0  0  0  0  0  0  0  0  0  0  0
   -5.8680    0.7490   -6.1820 H   0  0  0  0  0  0  0  0  0  0  0  0
   -4.6770    1.9990   -6.5990 H   0  0  0  0  0  0  0  0  0  0  0  0
   -3.1130    1.4500   -4.4890 H   0  0  0  0  0  0  0  0  0  0  0  0
  1 18  1  0  0  0  0
  1 19  1  0  0  0  0
  1 20  1  0  0  0  0
  1  2  1  0  0  0  0
  2 21  1  0  0  0  0
  2 22  1  0  0  0  0
  2  3  1  0  0  0  0
  3 23  1  0  0  0  0
  3 24  1  0  0  0  0
  3  4  1  0  0  0  0
  4 25  1  0  0  0  0
  4 26  1  0  0  0  0
  4  5  1  0  0  0  0
  5  6  1  0  0  0  0
  6  7  2  0  0  0  0
  7 27  1  0  0  0  0
  7  8  1  0  0  0  0
  8 28  1  0  0  0  0
  8  9  2  0  0  0  0
  9 10  1  0  0  0  0
 10 29  1  0  0  0  0
 10 11  2  0  0  0  0
 11  6  1  0  0  0  0
 11 30  1  0  0  0  0
  9 12  1  0  0  0  0
 12 13  1  0  0  0  0
 13 31  1  0  0  0  0
 13 14  2  0  0  0  0
 14 15  1  0  0  0  0
 15 16  1  0  0  0  0
 16 32  1  0  0  0  0
 16 33  1  0  0  0  0
 16 34  1  0  0  0  0
 15 17  2  0  0  0  0
 17 12  1  0  0  0  0
 17 35  1  0  0  0  0
M  END
>  <LOGBIO>
5.0400

>  <PRED_LOGBIO>
5.2900

>  <XV_RES>
-0.2660

>  <WHL_TMPL>
1

>  <ANCH>
26-27;15-23

$$$$
ROW55
  -MTS-   01071501063D 0   0.00000     0.00000     0

 82 86  0  0  1  0  0  0  0  0999 V2000
    0.3460    0.3890    3.6500 O   0  0  0  0  0  0  0  0  0  0  0  0
    0.9420    1.2710    3.1090 C   0  0  0  0  0  0  0  0  0  0  0  0
    0.3700    1.9510    2.1190 N   0  0  0  0  0  0  0  0  0  0  0  0
   -0.9960    1.6160    1.6910 C   0  0  2  0  0  0  0  0  0  0  0  0
   -0.9740    0.1530    1.2500 C   0  0  0  0  0  0  0  0  0  0  0  0
   -0.3690   -0.6690    2.3080 N   0  0  0  0  0  0  0  0  0  0  0  0
   -0.3470   -2.0760    1.8840 C   0  0  0  0  0  0  0  0  0  0  0  0
    0.2810   -2.9300    2.9840 C   0  0  2  0  0  0  0  0  0  0  0  0
    1.7100   -2.4540    3.2440 C   0  0  0  0  0  0  0  0  0  0  0  0
    2.3310   -3.2980    4.3310 C   0  0  0  0  0  0  0  0  0  0  0  0
    2.2080   -2.9140    5.6720 C   0  0  0  0  0  0  0  0  0  0  0  0
    2.7840   -3.6970    6.6800 C   0  0  0  0  0  0  0  0  0  0  0  0
    3.4830   -4.8630    6.3470 C   0  0  0  0  0  0  0  0  0  0  0  0
    3.6050   -5.2480    5.0060 C   0  0  0  0  0  0  0  0  0  0  0  0
    3.0290   -4.4650    3.9990 C   0  0  0  0  0  0  0  0  0  0  0  0
    0.3030   -4.3370    2.5600 N   0  0  0  0  0  0  0  0  0  0  0  0
    0.8090   -5.2670    3.3650 C   0  0  0  0  0  0  0  0  0  0  0  0
    1.2470   -4.9580    4.4330 O   0  0  0  0  0  0  0  0  0  0  0  0
    0.8290   -6.5590    2.9750 O   0  0  0  0  0  0  0  0  0  0  0  0
    1.3830   -7.5230    3.8740 C   0  0  0  0  0  0  0  0  0  0  0  0
    1.3080   -8.8960    3.2490 C   0  0  0  0  0  0  0  0  0  0  0  0
    2.2130   -9.4830    2.4880 N   0  0  0  0  0  0  0  0  0  0  0  0
    1.9290  -10.7690    2.0160 C   0  0  0  0  0  0  0  0  0  0  0  0
    0.7550  -11.3080    2.3740 C   0  0  0  0  0  0  0  0  0  0  0  0
   -0.0120  -10.0680    3.3780 S   0  0  0  0  0  0  0  0  0  0  0  0
    1.0060   -0.2110    2.5590 C   0  0  0  0  0  0  0  0  0  0  0  0
    1.6270   -1.0550    3.6460 C   0  0  0  0  0  0  0  0  0  0  0  0
    1.5100   -0.6800    4.9890 C   0  0  0  0  0  0  0  0  0  0  0  0
    2.0980   -1.4850    5.9730 C   0  0  0  0  0  0  0  0  0  0  0  0
    2.7840   -2.6410    5.5820 C   0  0  0  0  0  0  0  0  0  0  0  0
    2.8790   -2.9740    4.2870 N   0  0  0  0  0  0  0  0  0  0  0  0
    2.3270   -2.2240    3.3240 C   0  0  0  0  0  0  0  0  0  0  0  0
   -1.9410    1.7010    2.8890 C   0  0  0  0  0  0  0  0  0  0  0  0
   -3.3430    1.3560    2.4490 C   0  0  0  0  0  0  0  0  0  0  0  0
   -4.2030    2.3640    1.9960 C   0  0  0  0  0  0  0  0  0  0  0  0
   -5.5030    2.0440    1.5880 C   0  0  0  0  0  0  0  0  0  0  0  0
   -5.9440    0.7160    1.6330 C   0  0  0  0  0  0  0  0  0  0  0  0
   -5.0850   -0.2920    2.0850 C   0  0  0  0  0  0  0  0  0  0  0  0
   -3.7840    0.0280    2.4930 C   0  0  0  0  0  0  0  0  0  0  0  0
    2.1970    1.5790    3.5020 O   0  0  0  0  0  0  0  0  0  0  0  0
    2.7700    0.8210    4.5700 C   0  0  0  0  0  0  0  0  0  0  0  0
    4.1670    1.3230    4.8500 C   0  0  0  0  0  0  0  0  0  0  0  0
    5.3140    0.9020    4.3000 C   0  0  0  0  0  0  0  0  0  0  0  0
    6.4860    1.5340    4.7330 N   0  0  0  0  0  0  0  0  0  0  0  0
    6.3870    2.4890    5.6390 C   0  0  0  0  0  0  0  0  0  0  0  0
    4.6530    2.5980    5.9770 S   0  0  0  0  0  0  0  0  0  0  0  0
    0.8740    2.6970    1.6610 H   0  0  0  0  0  0  0  0  0  0  0  0
   -1.3350    2.2600    0.8830 H   0  0  0  0  0  0  0  0  0  0  0  0
   -0.3880    0.0580    0.3380 H   0  0  0  0  0  0  0  0  0  0  0  0
   -1.9910   -0.1850    1.0650 H   0  0  0  0  0  0  0  0  0  0  0  0
    0.2380   -2.1710    0.9720 H   0  0  0  0  0  0  0  0  0  0  0  0
   -1.3650   -2.4140    1.6980 H   0  0  0  0  0  0  0  0  0  0  0  0
   -0.3040   -2.8350    3.8960 H   0  0  0  0  0  0  0  0  0  0  0  0
    2.2950   -2.5490    2.3320 H   0  0  0  0  0  0  0  0  0  0  0  0
    1.6940   -1.4130    3.5580 H   0  0  0  0  0  0  0  0  0  0  0  0
    1.6700   -2.0140    5.9280 H   0  0  0  0  0  0  0  0  0  0  0  0
    2.6900   -3.4000    7.7140 H   0  0  0  0  0  0  0  0  0  0  0  0
    3.9270   -5.4670    7.1240 H   0  0  0  0  0  0  0  0  0  0  0  0
    4.1440   -6.1480    4.7500 H   0  0  0  0  0  0  0  0  0  0  0  0
    3.1240   -4.7620    2.9640 H   0  0  0  0  0  0  0  0  0  0  0  0
   -0.0670   -4.5980    1.6570 H   0  0  0  0  0  0  0  0  0  0  0  0
    0.8190   -7.5170    4.8050 H   0  0  0  0  0  0  0  0  0  0  0  0
    2.4220   -7.2740    4.0780 H   0  0  0  0  0  0  0  0  0  0  0  0
    2.6260  -11.3050    1.3890 H   0  0  0  0  0  0  0  0  0  0  0  0
    0.3650  -12.2790    2.1090 H   0  0  0  0  0  0  0  0  0  0  0  0
    0.9900    0.8300    2.8730 H   0  0  0  0  0  0  0  0  0  0  0  0
    1.5910   -0.3060    1.6460 H   0  0  0  0  0  0  0  0  0  0  0  0
    0.9750    0.2170    5.2630 H   0  0  0  0  0  0  0  0  0  0  0  0
    2.0230   -1.2180    7.0170 H   0  0  0  0  0  0  0  0  0  0  0  0
    3.2420   -3.2700    6.3310 H   0  0  0  0  0  0  0  0  0  0  0  0
    2.4230   -2.5230    2.2910 H   0  0  0  0  0  0  0  0  0  0  0  0
   -1.9580    2.7430    3.2030 H   0  0  0  0  0  0  0  0  0  0  0  0
   -1.6200    0.9760    3.6340 H   0  0  0  0  0  0  0  0  0  0  0  0
   -3.8630    3.3890    1.9610 H   0  0  0  0  0  0  0  0  0  0  0  0
   -6.1660    2.8220    1.2380 H   0  0  0  0  0  0  0  0  0  0  0  0
   -6.9470    0.4690    1.3190 H   0  0  0  0  0  0  0  0  0  0  0  0
   -5.4250   -1.3160    2.1190 H   0  0  0  0  0  0  0  0  0  0  0  0
   -3.1210   -0.7500    2.8420 H   0  0  0  0  0  0  0  0  0  0  0  0
    2.8120   -0.2290    4.2880 H   0  0  0  0  0  0  0  0  0  0  0  0
    2.1590    0.9330    5.4630 H   0  0  0  0  0  0  0  0  0  0  0  0
    5.3340    0.1150    3.5610 H   0  0  0  0  0  0  0  0  0  0  0  0
    7.1840    3.0720    6.0760 H   0  0  0  0  0  0  0  0  0  0  0  0
  1  2  2  0  0  0  0
  2  3  1  0  0  0  0
  3 47  1  0  0  0  0
  3  4  1  0  0  0  0
  4 48  1  0  0  0  0
  4  5  1  0  0  0  0
  5 49  1  0  0  0  0
  5 50  1  0  0  0  0
  5  6  1  0  0  0  0
  6  7  1  0  0  0  0
  7 51  1  0  0  0  0
  7 52  1  0  0  0  0
  7  8  1  0  0  0  0
  8 53  1  0  0  0  0
  8  9  1  0  0  0  0
  9 54  1  0  0  0  0
  9 55  1  0  0  0  0
  9 10  1  0  0  0  0
 10 11  2  0  0  0  0
 11 56  1  0  0  0  0
 11 12  1  0  0  0  0
 12 57  1  0  0  0  0
 12 13  2  0  0  0  0
 13 58  1  0  0  0  0
 13 14  1  0  0  0  0
 14 59  1  0  0  0  0
 14 15  2  0  0  0  0
 15 10  1  0  0  0  0
 15 60  1  0  0  0  0
  8 16  1  0  0  0  0
 16 61  1  0  0  0  0
 16 17  1  0  0  0  0
 17 18  2  0  0  0  0
 17 19  1  0  0  0  0
 19 20  1  0  0  0  0
 20 62  1  0  0  0  0
 20 63  1  0  0  0  0
 20 21  1  0  0  0  0
 21 22  2  0  0  0  0
 22 23  1  0  0  0  0
 23 64  1  0  0  0  0
 23 24  2  0  0  0  0
 24 65  1  0  0  0  0
 24 25  1  0  0  0  0
 25 21  1  0  0  0  0
  6 26  1  0  0  0  0
 26 66  1  0  0  0  0
 26 67  1  0  0  0  0
 26 27  1  0  0  0  0
 27 28  2  0  0  0  0
 28 68  1  0  0  0  0
 28 29  1  0  0  0  0
 29 69  1  0  0  0  0
 29 30  2  0  0  0  0
 30 70  1  0  0  0  0
 30 31  1  0  0  0  0
 31 32  2  0  0  0  0
 32 27  1  0  0  0  0
 32 71  1  0  0  0  0
  4 33  1  0  0  0  0
 33 72  1  0  0  0  0
 33 73  1  0  0  0  0
 33 34  1  0  0  0  0
 34 35  2  0  0  0  0
 35 74  1  0  0  0  0
 35 36  1  0  0  0  0
 36 75  1  0  0  0  0
 36 37  2  0  0  0  0
 37 76  1  0  0  0  0
 37 38  1  0  0  0  0
 38 77  1  0  0  0  0
 38 39  2  0  0  0  0
 39 34  1  0  0  0  0
 39 78  1  0  0  0  0
  2 40  1  0  0  0  0
 40 41  1  0  0  0  0
 41 79  1  0  0  0  0
 41 80  1  0  0  0  0
 41 42  1  0  0  0  0
 42 43  2  0  0  0  0
 43 81  1  0  0  0  0
 43 44  1  0  0  0  0
 44 45  2  0  0  0  0
 45 82  1  0  0  0  0
 45 46  1  0  0  0  0
 46 42  1  0  0  0  0
M  END
>  <LOGBIO>
7.1800

>  <PRED_LOGBIO>
7.1300

>  <XV_RES>
0.1380

>  <WHL_TMPL>
2

>  <ANCH>
53-70;61-62

$$$$
ROW56
  -MTS-   01071501063D 0   0.00000     0.00000     0

 59 62  0  0  0  0  0  0  0  0999 V2000
    0.3590   -1.6180    2.9860 C   0  0  0  0  0  0  0  0  0  0  0  0
   -0.8620   -2.5050    3.0300 C   0  0  0  0  0  0  0  0  0  0  0  0
   -1.0590   -3.3720    4.1110 C   0  0  0  0  0  0  0  0  0  0  0  0
   -2.1910   -4.1940    4.1520 C   0  0  0  0  0  0  0  0  0  0  0  0
   -3.1270   -4.1480    3.1120 C   0  0  0  0  0  0  0  0  0  0  0  0
   -2.9310   -3.2810    2.0310 C   0  0  0  0  0  0  0  0  0  0  0  0
   -3.9410   -3.2320    0.9100 C   0  0  0  0  0  0  0  0  0  0  0  0
   -1.7980   -2.4590    1.9900 C   0  0  0  0  0  0  0  0  0  0  0  0
   -1.5860   -1.5230    0.8250 C   0  0  0  0  0  0  0  0  0  0  0  0
   -2.2140   -0.2260    1.1170 N   0  0  0  0  0  0  0  0  0  0  0  0
   -2.1490    0.8210    0.1680 C   0  0  0  0  0  0  0  0  0  0  0  0
   -3.1110    0.9410   -0.7570 N   0  0  0  0  0  0  0  0  0  0  0  0
   -3.0890    1.9170   -1.6750 C   0  0  0  0  0  0  0  0  0  0  0  0
   -2.0490    2.8540   -1.6960 C   0  0  0  0  0  0  0  0  0  0  0  0
   -1.0290    2.7560   -0.7430 C   0  0  0  0  0  0  0  0  0  0  0  0
    0.2020    3.5190   -0.4380 C   0  0  0  0  0  0  0  0  0  0  0  0
    0.7030    4.7350   -1.1800 C   0  0  0  0  0  0  0  0  0  0  0  0
    0.7900    2.9370    0.6160 C   0  0  0  0  0  0  0  0  0  0  0  0
    2.0770    3.4050    1.2520 C   0  0  0  0  0  0  0  0  0  0  0  0
    0.0580    1.8580    1.0340 N   0  0  0  0  0  0  0  0  0  0  0  0
    1.2730    1.2830    0.6930 C   0  0  0  0  0  0  0  0  0  0  0  0
    2.2370    1.2540    1.8780 C   0  0  0  0  0  0  0  0  0  0  0  0
    3.4630    0.7320    1.7320 C   0  0  0  0  0  0  0  0  0  0  0  0
   -1.0800    1.7240    0.2030 C   0  0  0  0  0  0  0  0  0  0  0  0
   -4.1280    2.0020   -2.6320 N   0  0  0  0  0  0  0  0  0  0  0  0
   -5.4270    2.0640   -2.2030 C   0  0  0  0  0  0  0  0  0  0  0  0
   -6.4640    2.1460   -3.0480 C   0  0  0  0  0  0  0  0  0  0  0  0
   -6.1770    2.1690   -4.5000 C   0  0  0  0  0  0  0  0  0  0  0  0
   -4.9070    2.1080   -4.9240 C   0  0  0  0  0  0  0  0  0  0  0  0
   -3.8180    2.0190   -3.9250 C   0  0  0  0  0  0  0  0  0  0  0  0
   -2.6440    1.9620   -4.2860 O   0  0  0  0  0  0  0  0  0  0  0  0
    0.6390   -1.4380    1.9510 H   0  0  0  0  0  0  0  0  0  0  0  0
    0.1370   -0.6700    3.4720 H   0  0  0  0  0  0  0  0  0  0  0  0
    1.1810   -2.1070    3.5050 H   0  0  0  0  0  0  0  0  0  0  0  0
   -0.3370   -3.4080    4.9140 H   0  0  0  0  0  0  0  0  0  0  0  0
   -2.3430   -4.8640    4.9860 H   0  0  0  0  0  0  0  0  0  0  0  0
   -4.0010   -4.7830    3.1440 H   0  0  0  0  0  0  0  0  0  0  0  0
   -3.9540   -2.2330    0.4770 H   0  0  0  0  0  0  0  0  0  0  0  0
   -3.6670   -3.9550    0.1440 H   0  0  0  0  0  0  0  0  0  0  0  0
   -4.9280   -3.4710    1.2990 H   0  0  0  0  0  0  0  0  0  0  0  0
   -2.0360   -1.9500   -0.0700 H   0  0  0  0  0  0  0  0  0  0  0  0
   -0.5200   -1.3810    0.6630 H   0  0  0  0  0  0  0  0  0  0  0  0
   -2.6920   -0.0830    1.9950 H   0  0  0  0  0  0  0  0  0  0  0  0
   -2.0340    3.6400   -2.4370 H   0  0  0  0  0  0  0  0  0  0  0  0
    1.7890    4.7690   -1.1290 H   0  0  0  0  0  0  0  0  0  0  0  0
    0.2910    5.6330   -0.7260 H   0  0  0  0  0  0  0  0  0  0  0  0
    0.3910    4.6790   -2.2210 H   0  0  0  0  0  0  0  0  0  0  0  0
    2.6010    2.5530    1.6790 H   0  0  0  0  0  0  0  0  0  0  0  0
    1.8530    4.1240    2.0380 H   0  0  0  0  0  0  0  0  0  0  0  0
    2.7040    3.8760    0.4980 H   0  0  0  0  0  0  0  0  0  0  0  0
    1.7230    1.9380   -0.0500 H   0  0  0  0  0  0  0  0  0  0  0  0
    1.1130    0.2560    0.3710 H   0  0  0  0  0  0  0  0  0  0  0  0
    1.9310    1.6540    2.8330 H   0  0  0  0  0  0  0  0  0  0  0  0
    3.7690    0.3330    0.7770 H   0  0  0  0  0  0  0  0  0  0  0  0
    4.1440    0.7120    2.5700 H   0  0  0  0  0  0  0  0  0  0  0  0
   -5.6250    2.0470   -1.1410 H   0  0  0  0  0  0  0  0  0  0  0  0
   -7.4780    2.1940   -2.6810 H   0  0  0  0  0  0  0  0  0  0  0  0
   -6.9850    2.2340   -5.2130 H   0  0  0  0  0  0  0  0  0  0  0  0
   -4.6810    2.1240   -5.9800 H   0  0  0  0  0  0  0  0  0  0  0  0
  1 32  1  0  0  0  0
  1 33  1  0  0  0  0
  1 34  1  0  0  0  0
  1  2  1  0  0  0  0
  2  3  2  0  0  0  0
  3 35  1  0  0  0  0
  3  4  1  0  0  0  0
  4 36  1  0  0  0  0
  4  5  2  0  0  0  0
  5 37  1  0  0  0  0
  5  6  1  0  0  0  0
  6  7  1  0  0  0  0
  7 38  1  0  0  0  0
  7 39  1  0  0  0  0
  7 40  1  0  0  0  0
  6  8  2  0  0  0  0
  8  2  1  0  0  0  0
  8  9  1  0  0  0  0
  9 41  1  0  0  0  0
  9 42  1  0  0  0  0
  9 10  1  0  0  0  0
 10 43  1  0  0  0  0
 10 11  1  0  0  0  0
 11 12  1  0  0  0  0
 12 13  2  0  0  0  0
 13 14  1  0  0  0  0
 14 44  1  0  0  0  0
 14 15  2  0  0  0  0
 15 16  1  0  0  0  0
 16 17  1  0  0  0  0
 17 45  1  0  0  0  0
 17 46  1  0  0  0  0
 17 47  1  0  0  0  0
 16 18  2  0  0  0  0
 18 19  1  0  0  0  0
 19 48  1  0  0  0  0
 19 49  1  0  0  0  0
 19 50  1  0  0  0  0
 18 20  1  0  0  0  0
 20 21  1  0  0  0  0
 21 51  1  0  0  0  0
 21 52  1  0  0  0  0
 21 22  1  0  0  0  0
 22 53  1  0  0  0  0
 22 23  2  0  0  0  0
 23 54  1  0  0  0  0
 23 55  1  0  0  0  0
 20 24  1  0  0  0  0
 24 11  2  0  0  0  0
 24 15  1  0  0  0  0
 13 25  1  0  0  0  0
 25 26  1  0  0  0  0
 26 56  1  0  0  0  0
 26 27  2  0  0  0  0
 27 57  1  0  0  0  0
 27 28  1  0  0  0  0
 28 58  1  0  0  0  0
 28 29  2  0  0  0  0
 29 59  1  0  0  0  0
 29 30  1  0  0  0  0
 30 25  1  0  0  0  0
 30 31  2  0  0  0  0
M  END
>  <LOGBIO>
5.6200

>  <PRED_LOGBIO>
5.3400

>  <XV_RES>
0.2810

>  <WHL_TMPL>
1

>  <ANCH>
14-21;49-25

$$$$
ROW57
  -MTS-   01071501063D 0   0.00000     0.00000     0

 60 64  0  0  1  0  0  0  0  0999 V2000
   -1.5670   -0.6730    0.6650 C   0  0  0  0  0  0  0  0  0  0  0  0
   -1.8240    0.6270   -0.0580 C   0  0  0  0  0  0  0  0  0  0  0  0
   -2.8510    0.7110   -1.0050 C   0  0  0  0  0  0  0  0  0  0  0  0
   -3.0890    1.9170   -1.6750 C   0  0  0  0  0  0  0  0  0  0  0  0
   -2.3000    3.0390   -1.3980 C   0  0  0  0  0  0  0  0  0  0  0  0
   -1.2720    2.9560   -0.4500 C   0  0  0  0  0  0  0  0  0  0  0  0
   -0.3220    3.8790    0.0460 N   0  0  0  0  0  0  0  0  0  0  0  0
    0.4420    3.2250    0.9760 C   0  0  0  0  0  0  0  0  0  0  0  0
    0.0380    1.9730    1.0910 N   0  0  0  0  0  0  0  0  0  0  0  0
   -1.0340    1.7500    0.2200 C   0  0  0  0  0  0  0  0  0  0  0  0
    1.5720    3.7170    1.7960 C   0  0  0  0  0  0  0  0  0  0  0  0
    2.3720    4.6880    1.3360 C   0  0  0  0  0  0  0  0  0  0  0  0
    2.1590    5.2410    0.1010 N   0  0  0  0  0  0  0  0  0  0  0  0
    1.2540    6.3920    0.2300 C   0  0  0  0  0  0  0  0  0  0  0  0
    1.0170    7.0100   -1.1480 C   0  0  1  0  0  0  0  0  0  0  0  0
    2.2640    7.4430   -1.6970 O   0  0  0  0  0  0  0  0  0  0  0  0
    0.0870    8.1920   -1.0160 C   0  0  0  0  0  0  0  0  0  0  0  0
   -1.2970    8.0090   -1.1180 C   0  0  0  0  0  0  0  0  0  0  0  0
   -2.1590    9.1050   -0.9960 C   0  0  0  0  0  0  0  0  0  0  0  0
   -1.6370   10.3840   -0.7720 C   0  0  0  0  0  0  0  0  0  0  0  0
   -0.2530   10.5670   -0.6690 C   0  0  0  0  0  0  0  0  0  0  0  0
    0.3950   12.1580   -0.3900 Cl  0  0  0  0  0  0  0  0  0  0  0  0
    0.6090    9.4710   -0.7920 C   0  0  0  0  0  0  0  0  0  0  0  0
    3.4910    5.1520    2.1870 C   0  0  0  0  0  0  0  0  0  0  0  0
    3.6760    4.5930    3.3910 C   0  0  0  0  0  0  0  0  0  0  0  0
    2.8530    3.6000    3.8550 N   0  0  0  0  0  0  0  0  0  0  0  0
    1.8330    3.1430    3.1350 C   0  0  0  0  0  0  0  0  0  0  0  0
    1.1120    2.2500    3.5790 O   0  0  0  0  0  0  0  0  0  0  0  0
   -4.1280    2.0020   -2.6320 N   0  0  0  0  0  0  0  0  0  0  0  0
   -3.9170    1.7130   -4.0580 C   0  0  0  0  0  0  0  0  0  0  0  0
   -4.5980    2.7540   -4.9660 C   0  0  0  0  0  0  0  0  0  0  0  0
   -5.9710    2.9370   -4.6100 O   0  0  0  0  0  0  0  0  0  0  0  0
   -6.1130    3.3990   -3.2640 C   0  0  0  0  0  0  0  0  0  0  0  0
   -5.5020    2.3860   -2.2780 C   0  0  0  0  0  0  0  0  0  0  0  0
   -1.1680   -0.4650    1.6550 H   0  0  0  0  0  0  0  0  0  0  0  0
   -0.8490   -1.2650    0.1020 H   0  0  0  0  0  0  0  0  0  0  0  0
   -2.4990   -1.2260    0.7580 H   0  0  0  0  0  0  0  0  0  0  0  0
   -3.4600   -0.1550   -1.2190 H   0  0  0  0  0  0  0  0  0  0  0  0
   -2.4830    3.9700   -1.9150 H   0  0  0  0  0  0  0  0  0  0  0  0
   -0.2250    4.8450   -0.2340 H   0  0  0  0  0  0  0  0  0  0  0  0
    3.0400    5.5470   -0.2870 H   0  0  0  0  0  0  0  0  0  0  0  0
    0.3050    6.0630    0.6480 H   0  0  0  0  0  0  0  0  0  0  0  0
    1.7020    7.1340    0.8870 H   0  0  0  0  0  0  0  0  0  0  0  0
    0.5690    6.2670   -1.8060 H   0  0  0  0  0  0  0  0  0  0  0  0
    2.1390    7.8390   -2.5740 H   0  0  0  0  0  0  0  0  0  0  0  0
   -1.7000    7.0220   -1.2920 H   0  0  0  0  0  0  0  0  0  0  0  0
   -3.2270    8.9630   -1.0750 H   0  0  0  0  0  0  0  0  0  0  0  0
   -2.3030   11.2300   -0.6770 H   0  0  0  0  0  0  0  0  0  0  0  0
    1.6770    9.6130   -0.7130 H   0  0  0  0  0  0  0  0  0  0  0  0
    4.1520    5.9330    1.8410 H   0  0  0  0  0  0  0  0  0  0  0  0
    4.4930    4.9330    4.0100 H   0  0  0  0  0  0  0  0  0  0  0  0
    3.0270    3.2050    4.7680 H   0  0  0  0  0  0  0  0  0  0  0  0
   -4.3070    0.7230   -4.2860 H   0  0  0  0  0  0  0  0  0  0  0  0
   -2.8500    1.6910   -4.2670 H   0  0  0  0  0  0  0  0  0  0  0  0
   -4.0720    3.7030   -4.8840 H   0  0  0  0  0  0  0  0  0  0  0  0
   -4.5320    2.4290   -6.0020 H   0  0  0  0  0  0  0  0  0  0  0  0
   -5.6120    4.3590   -3.1560 H   0  0  0  0  0  0  0  0  0  0  0  0
   -7.1680    3.5350   -3.0370 H   0  0  0  0  0  0  0  0  0  0  0  0
   -6.1270    1.4970   -2.2410 H   0  0  0  0  0  0  0  0  0  0  0  0
   -5.5110    2.8100   -1.2760 H   0  0  0  0  0  0  0  0  0  0  0  0
  1 35  1  0  0  0  0
  1 36  1  0  0  0  0
  1 37  1  0  0  0  0
  1  2  1  0  0  0  0
  2  3  2  0  0  0  0
  3 38  1  0  0  0  0
  3  4  1  0  0  0  0
  4  5  2  0  0  0  0
  5 39  1  0  0  0  0
  5  6  1  0  0  0  0
  6  7  1  0  0  0  0
  7 40  1  0  0  0  0
  7  8  1  0  0  0  0
  8  9  2  0  0  0  0
  9 10  1  0  0  0  0
 10  2  1  0  0  0  0
 10  6  2  0  0  0  0
  8 11  1  0  0  0  0
 11 12  2  0  0  0  0
 12 13  1  0  0  0  0
 13 41  1  0  0  0  0
 13 14  1  0  0  0  0
 14 42  1  0  0  0  0
 14 43  1  0  0  0  0
 14 15  1  0  0  0  0
 15 44  1  0  0  0  0
 15 16  1  0  0  0  0
 16 45  1  0  0  0  0
 15 17  1  0  0  0  0
 17 18  2  0  0  0  0
 18 46  1  0  0  0  0
 18 19  1  0  0  0  0
 19 47  1  0  0  0  0
 19 20  2  0  0  0  0
 20 48  1  0  0  0  0
 20 21  1  0  0  0  0
 21 22  1  0  0  0  0
 21 23  2  0  0  0  0
 23 17  1  0  0  0  0
 23 49  1  0  0  0  0
 12 24  1  0  0  0  0
 24 50  1  0  0  0  0
 24 25  2  0  0  0  0
 25 51  1  0  0  0  0
 25 26  1  0  0  0  0
 26 52  1  0  0  0  0
 26 27  1  0  0  0  0
 27 11  1  0  0  0  0
 27 28  2  0  0  0  0
  4 29  1  0  0  0  0
 29 30  1  0  0  0  0
 30 53  1  0  0  0  0
 30 54  1  0  0  0  0
 30 31  1  0  0  0  0
 31 55  1  0  0  0  0
 31 56  1  0  0  0  0
 31 32  1  0  0  0  0
 32 33  1  0  0  0  0
 33 57  1  0  0  0  0
 33 58  1  0  0  0  0
 33 34  1  0  0  0  0
 34 29  1  0  0  0  0
 34 59  1  0  0  0  0
 34 60  1  0  0  0  0
M  END
>  <LOGBIO>
6.3000

>  <PRED_LOGBIO>
7.0000

>  <XV_RES>
-0.7130

>  <WHL_TMPL>
1

>  <ANCH>
21-29;8-6

$$$$
ROW58
  -MTS-   01071501063D 0   0.00000     0.00000     0

 61 63  0  0  0  0  0  0  0  0999 V2000
   -8.0580    1.4670    0.7790 C   0  0  0  0  0  0  0  0  0  0  0  0
   -7.2170    0.4040    1.2340 O   0  0  0  0  0  0  0  0  0  0  0  0
   -5.9440    0.7160    1.6330 C   0  0  0  0  0  0  0  0  0  0  0  0
   -5.5030    2.0440    1.5880 C   0  0  0  0  0  0  0  0  0  0  0  0
   -4.2030    2.3640    1.9960 C   0  0  0  0  0  0  0  0  0  0  0  0
   -3.3430    1.3560    2.4490 C   0  0  0  0  0  0  0  0  0  0  0  0
   -3.7840    0.0280    2.4930 C   0  0  0  0  0  0  0  0  0  0  0  0
   -5.0850   -0.2920    2.0850 C   0  0  0  0  0  0  0  0  0  0  0  0
   -5.5160   -1.5910    2.1290 C   0  0  0  0  0  0  0  0  0  0  0  0
   -1.9410    1.7010    2.8890 C   0  0  0  0  0  0  0  0  0  0  0  0
   -1.5540    2.8680    2.8500 O   0  0  0  0  0  0  0  0  0  0  0  0
   -1.1240    0.7430    3.3190 N   0  0  0  0  0  0  0  0  0  0  0  0
    0.2410    1.0790    3.7480 C   0  0  0  0  0  0  0  0  0  0  0  0
    0.9540   -0.1770    4.1870 C   0  0  0  0  0  0  0  0  0  0  0  0
    1.6820   -0.9290    3.2570 C   0  0  0  0  0  0  0  0  0  0  0  0
    2.3440   -2.0940    3.6640 C   0  0  0  0  0  0  0  0  0  0  0  0
    2.2770   -2.5070    5.0000 C   0  0  0  0  0  0  0  0  0  0  0  0
    1.5490   -1.7540    5.9300 C   0  0  0  0  0  0  0  0  0  0  0  0
    0.8880   -0.5890    5.5230 C   0  0  0  0  0  0  0  0  0  0  0  0
    1.4790   -2.1900    7.3420 C   0  0  0  0  0  0  0  0  0  0  0  0
    2.3210   -1.8000    8.1490 O   0  0  0  0  0  0  0  0  0  0  0  0
    0.5040   -3.0040    7.7390 N   0  0  0  0  0  0  0  0  0  0  0  0
    0.4370   -3.4210    9.0900 C   0  0  0  0  0  0  0  0  0  0  0  0
   -0.2910   -2.6680   10.0190 C   0  0  0  0  0  0  0  0  0  0  0  0
   -0.3580   -3.0810   11.3550 C   0  0  0  0  0  0  0  0  0  0  0  0
    0.3040   -4.2460   11.7620 C   0  0  0  0  0  0  0  0  0  0  0  0
    0.2320   -4.6910   13.2030 C   0  0  0  0  0  0  0  0  0  0  0  0
    1.3420   -4.0910   13.9570 N   0  0  0  0  0  0  0  0  0  0  0  0
    1.2450   -2.6260   13.8910 C   0  0  0  0  0  0  0  0  0  0  0  0
    1.2720   -4.5240   15.3600 C   0  0  0  0  0  0  0  0  0  0  0  0
    1.0320   -4.9980   10.8330 C   0  0  0  0  0  0  0  0  0  0  0  0
    1.0980   -4.5860    9.4960 C   0  0  0  0  0  0  0  0  0  0  0  0
   -9.1030    1.1900    0.8980 H   0  0  0  0  0  0  0  0  0  0  0  0
   -7.8810    2.3110    1.4430 H   0  0  0  0  0  0  0  0  0  0  0  0
   -7.7870    1.6740   -0.2540 H   0  0  0  0  0  0  0  0  0  0  0  0
   -6.1660    2.8220    1.2380 H   0  0  0  0  0  0  0  0  0  0  0  0
   -3.8630    3.3890    1.9610 H   0  0  0  0  0  0  0  0  0  0  0  0
   -3.1210   -0.7500    2.8420 H   0  0  0  0  0  0  0  0  0  0  0  0
   -6.6030   -1.6210    2.1300 H   0  0  0  0  0  0  0  0  0  0  0  0
   -5.1910   -1.9950    3.0850 H   0  0  0  0  0  0  0  0  0  0  0  0
   -5.0810   -2.1160    1.2810 H   0  0  0  0  0  0  0  0  0  0  0  0
   -1.4420   -0.2150    3.3510 H   0  0  0  0  0  0  0  0  0  0  0  0
    0.1980    1.7810    4.5780 H   0  0  0  0  0  0  0  0  0  0  0  0
    0.7800    1.5320    2.9180 H   0  0  0  0  0  0  0  0  0  0  0  0
    1.7340   -0.6110    2.2260 H   0  0  0  0  0  0  0  0  0  0  0  0
    2.9050   -2.6750    2.9470 H   0  0  0  0  0  0  0  0  0  0  0  0
    2.7870   -3.4050    5.3140 H   0  0  0  0  0  0  0  0  0  0  0  0
    0.3260   -0.0090    6.2400 H   0  0  0  0  0  0  0  0  0  0  0  0
   -0.1870   -3.3250    7.0770 H   0  0  0  0  0  0  0  0  0  0  0  0
   -0.8010   -1.7700    9.7050 H   0  0  0  0  0  0  0  0  0  0  0  0
   -0.9190   -2.5000   12.0720 H   0  0  0  0  0  0  0  0  0  0  0  0
   -0.7140   -4.3700   13.6350 H   0  0  0  0  0  0  0  0  0  0  0  0
    0.3040   -5.7750   13.2520 H   0  0  0  0  0  0  0  0  0  0  0  0
    0.2990   -2.3050   14.3230 H   0  0  0  0  0  0  0  0  0  0  0  0
    2.0670   -2.1830   14.4490 H   0  0  0  0  0  0  0  0  0  0  0  0
    1.2970   -2.3060   12.8530 H   0  0  0  0  0  0  0  0  0  0  0  0
    0.3260   -4.2040   15.7920 H   0  0  0  0  0  0  0  0  0  0  0  0
    2.0940   -4.0810   15.9180 H   0  0  0  0  0  0  0  0  0  0  0  0
    1.3440   -5.6090   15.4090 H   0  0  0  0  0  0  0  0  0  0  0  0
    1.5420   -5.8970   11.1470 H   0  0  0  0  0  0  0  0  0  0  0  0
    1.6600   -5.1670    8.7800 H   0  0  0  0  0  0  0  0  0  0  0  0
  1 33  1  0  0  0  0
  1 34  1  0  0  0  0
  1 35  1  0  0  0  0
  1  2  1  0  0  0  0
  2  3  1  0  0  0  0
  3  4  2  0  0  0  0
  4 36  1  0  0  0  0
  4  5  1  0  0  0  0
  5 37  1  0  0  0  0
  5  6  2  0  0  0  0
  6  7  1  0  0  0  0
  7 38  1  0  0  0  0
  7  8  2  0  0  0  0
  8  3  1  0  0  0  0
  8  9  1  0  0  0  0
  9 39  1  0  0  0  0
  9 40  1  0  0  0  0
  9 41  1  0  0  0  0
  6 10  1  0  0  0  0
 10 11  2  0  0  0  0
 10 12  1  0  0  0  0
 12 42  1  0  0  0  0
 12 13  1  0  0  0  0
 13 43  1  0  0  0  0
 13 44  1  0  0  0  0
 13 14  1  0  0  0  0
 14 15  2  0  0  0  0
 15 45  1  0  0  0  0
 15 16  1  0  0  0  0
 16 46  1  0  0  0  0
 16 17  2  0  0  0  0
 17 47  1  0  0  0  0
 17 18  1  0  0  0  0
 18 19  2  0  0  0  0
 19 14  1  0  0  0  0
 19 48  1  0  0  0  0
 18 20  1  0  0  0  0
 20 21  2  0  0  0  0
 20 22  1  0  0  0  0
 22 49  1  0  0  0  0
 22 23  1  0  0  0  0
 23 24  2  0  0  0  0
 24 50  1  0  0  0  0
 24 25  1  0  0  0  0
 25 51  1  0  0  0  0
 25 26  2  0  0  0  0
 26 27  1  0  0  0  0
 27 52  1  0  0  0  0
 27 53  1  0  0  0  0
 27 28  1  0  0  0  0
 28 29  1  0  0  0  0
 29 54  1  0  0  0  0
 29 55  1  0  0  0  0
 29 56  1  0  0  0  0
 28 30  1  0  0  0  0
 30 57  1  0  0  0  0
 30 58  1  0  0  0  0
 30 59  1  0  0  0  0
 26 31  1  0  0  0  0
 31 60  1  0  0  0  0
 31 32  2  0  0  0  0
 32 23  1  0  0  0  0
 32 61  1  0  0  0  0
M  END
>  <LOGBIO>
4.8700

>  <PRED_LOGBIO>
5.1800

>  <XV_RES>
-0.4350

>  <WHL_TMPL>
2

>  <ANCH>
63-64;5-1

$$$$
ROW59
  -MTS-   01071501063D 0   0.00000     0.00000     0

 66 70  0  0  1  0  0  0  0  0999 V2000
   -8.1580    0.0010   -5.4590 C   0  0  0  0  0  0  0  0  0  0  0  0
   -7.3010    1.2050   -5.1520 C   0  0  0  0  0  0  0  0  0  0  0  0
   -7.5040    2.2690   -5.7360 O   0  0  0  0  0  0  0  0  0  0  0  0
   -6.3270    1.1170   -4.2510 N   0  0  0  0  0  0  0  0  0  0  0  0
   -6.5540    1.4050   -2.8270 C   0  0  0  0  0  0  0  0  0  0  0  0
   -5.5020    2.3860   -2.2790 C   0  0  0  0  0  0  0  0  0  0  0  0
   -4.1280    2.0020   -2.6320 N   0  0  0  0  0  0  0  0  0  0  0  0
   -3.9190    1.7130   -4.0580 C   0  0  0  0  0  0  0  0  0  0  0  0
   -4.9590    0.7250   -4.6180 C   0  0  0  0  0  0  0  0  0  0  0  0
   -3.0890    1.9170   -1.6750 C   0  0  0  0  0  0  0  0  0  0  0  0
   -2.8510    0.7110   -1.0050 C   0  0  0  0  0  0  0  0  0  0  0  0
   -1.8240    0.6280   -0.0580 C   0  0  0  0  0  0  0  0  0  0  0  0
   -1.5670   -0.6730    0.6650 C   0  0  0  0  0  0  0  0  0  0  0  0
   -1.0340    1.7500    0.2200 C   0  0  0  0  0  0  0  0  0  0  0  0
    0.0390    1.9730    1.0910 N   0  0  0  0  0  0  0  0  0  0  0  0
    0.4420    3.2250    0.9760 C   0  0  0  0  0  0  0  0  0  0  0  0
   -0.3220    3.8800    0.0460 N   0  0  0  0  0  0  0  0  0  0  0  0
   -1.2720    2.9560   -0.4500 C   0  0  0  0  0  0  0  0  0  0  0  0
   -2.3000    3.0400   -1.3970 C   0  0  0  0  0  0  0  0  0  0  0  0
    1.5720    3.7160    1.7960 C   0  0  0  0  0  0  0  0  0  0  0  0
    1.8080    3.1970    3.0080 C   0  0  0  0  0  0  0  0  0  0  0  0
    1.0090    2.2020    3.5090 N   0  0  0  0  0  0  0  0  0  0  0  0
    1.5520    0.8940    3.1170 C   0  0  0  0  0  0  0  0  0  0  0  0
    0.6610   -0.2150    3.6750 C   0  0  1  0  0  0  0  0  0  0  0  0
    0.6220   -0.1230    5.1020 O   0  0  0  0  0  0  0  0  0  0  0  0
    1.2190   -1.5590    3.2730 C   0  0  0  0  0  0  0  0  0  0  0  0
    2.1440   -2.2090    4.0990 C   0  0  0  0  0  0  0  0  0  0  0  0
    2.6610   -3.4550    3.7270 C   0  0  0  0  0  0  0  0  0  0  0  0
    2.2530   -4.0520    2.5280 C   0  0  0  0  0  0  0  0  0  0  0  0
    1.3280   -3.4030    1.7020 C   0  0  0  0  0  0  0  0  0  0  0  0
    0.8210   -4.1450    0.2120 Cl  0  0  0  0  0  0  0  0  0  0  0  0
    0.8110   -2.1560    2.0740 C   0  0  0  0  0  0  0  0  0  0  0  0
    2.9480    3.7160    3.7970 C   0  0  0  0  0  0  0  0  0  0  0  0
    3.7130    4.6890    3.2830 C   0  0  0  0  0  0  0  0  0  0  0  0
    3.4660    5.2160    2.0430 N   0  0  0  0  0  0  0  0  0  0  0  0
    2.4560    4.7890    1.2880 C   0  0  0  0  0  0  0  0  0  0  0  0
    2.2600    5.2820    0.1790 O   0  0  0  0  0  0  0  0  0  0  0  0
   -8.6670   -0.3220   -4.5530 H   0  0  0  0  0  0  0  0  0  0  0  0
   -8.8950    0.2630   -6.2150 H   0  0  0  0  0  0  0  0  0  0  0  0
   -7.5300   -0.8070   -5.8290 H   0  0  0  0  0  0  0  0  0  0  0  0
   -6.5150    0.4780   -2.2590 H   0  0  0  0  0  0  0  0  0  0  0  0
   -7.5480    1.8290   -2.6970 H   0  0  0  0  0  0  0  0  0  0  0  0
   -5.7070    3.3840   -2.6610 H   0  0  0  0  0  0  0  0  0  0  0  0
   -5.5940    2.4450   -1.1970 H   0  0  0  0  0  0  0  0  0  0  0  0
   -3.9620    2.6410   -4.6240 H   0  0  0  0  0  0  0  0  0  0  0  0
   -2.9200    1.3050   -4.2010 H   0  0  0  0  0  0  0  0  0  0  0  0
   -4.7540   -0.2730   -4.2350 H   0  0  0  0  0  0  0  0  0  0  0  0
   -4.8730    0.6830   -5.7010 H   0  0  0  0  0  0  0  0  0  0  0  0
   -3.4600   -0.1550   -1.2190 H   0  0  0  0  0  0  0  0  0  0  0  0
   -1.1680   -0.4650    1.6550 H   0  0  0  0  0  0  0  0  0  0  0  0
   -0.8490   -1.2650    0.1020 H   0  0  0  0  0  0  0  0  0  0  0  0
   -2.4990   -1.2270    0.7580 H   0  0  0  0  0  0  0  0  0  0  0  0
   -0.2250    4.8450   -0.2340 H   0  0  0  0  0  0  0  0  0  0  0  0
   -2.4830    3.9700   -1.9140 H   0  0  0  0  0  0  0  0  0  0  0  0
    0.9810    2.2680    4.5160 H   0  0  0  0  0  0  0  0  0  0  0  0
    1.5820    0.8230    2.0320 H   0  0  0  0  0  0  0  0  0  0  0  0
    2.5590    0.7850    3.5150 H   0  0  0  0  0  0  0  0  0  0  0  0
   -0.3460   -0.1060    3.2770 H   0  0  0  0  0  0  0  0  0  0  0  0
    0.0610   -0.8180    5.4800 H   0  0  0  0  0  0  0  0  0  0  0  0
    2.4590   -1.7480    5.0240 H   0  0  0  0  0  0  0  0  0  0  0  0
    3.3750   -3.9560    4.3640 H   0  0  0  0  0  0  0  0  0  0  0  0
    2.6520   -5.0140    2.2400 H   0  0  0  0  0  0  0  0  0  0  0  0
    0.0970   -1.6550    1.4370 H   0  0  0  0  0  0  0  0  0  0  0  0
    3.1610    3.3150    4.7770 H   0  0  0  0  0  0  0  0  0  0  0  0
    4.5440    5.0660    3.8600 H   0  0  0  0  0  0  0  0  0  0  0  0
    4.0660    5.9480    1.6920 H   0  0  0  0  0  0  0  0  0  0  0  0
  1 38  1  0  0  0  0
  1 39  1  0  0  0  0
  1 40  1  0  0  0  0
  1  2  1  0  0  0  0
  2  3  2  0  0  0  0
  2  4  1  0  0  0  0
  4  5  1  0  0  0  0
  5 41  1  0  0  0  0
  5 42  1  0  0  0  0
  5  6  1  0  0  0  0
  6 43  1  0  0  0  0
  6 44  1  0  0  0  0
  6  7  1  0  0  0  0
  7  8  1  0  0  0  0
  8 45  1  0  0  0  0
  8 46  1  0  0  0  0
  8  9  1  0  0  0  0
  9  4  1  0  0  0  0
  9 47  1  0  0  0  0
  9 48  1  0  0  0  0
  7 10  1  0  0  0  0
 10 11  2  0  0  0  0
 11 49  1  0  0  0  0
 11 12  1  0  0  0  0
 12 13  1  0  0  0  0
 13 50  1  0  0  0  0
 13 51  1  0  0  0  0
 13 52  1  0  0  0  0
 12 14  2  0  0  0  0
 14 15  1  0  0  0  0
 15 16  2  0  0  0  0
 16 17  1  0  0  0  0
 17 53  1  0  0  0  0
 17 18  1  0  0  0  0
 18 14  1  0  0  0  0
 18 19  2  0  0  0  0
 19 10  1  0  0  0  0
 19 54  1  0  0  0  0
 16 20  1  0  0  0  0
 20 21  2  0  0  0  0
 21 22  1  0  0  0  0
 22 55  1  0  0  0  0
 22 23  1  0  0  0  0
 23 56  1  0  0  0  0
 23 57  1  0  0  0  0
 23 24  1  0  0  0  0
 24 58  1  0  0  0  0
 24 25  1  0  0  0  0
 25 59  1  0  0  0  0
 24 26  1  0  0  0  0
 26 27  2  0  0  0  0
 27 60  1  0  0  0  0
 27 28  1  0  0  0  0
 28 61  1  0  0  0  0
 28 29  2  0  0  0  0
 29 62  1  0  0  0  0
 29 30  1  0  0  0  0
 30 31  1  0  0  0  0
 30 32  2  0  0  0  0
 32 26  1  0  0  0  0
 32 63  1  0  0  0  0
 21 33  1  0  0  0  0
 33 64  1  0  0  0  0
 33 34  2  0  0  0  0
 34 65  1  0  0  0  0
 34 35  1  0  0  0  0
 35 66  1  0  0  0  0
 35 36  1  0  0  0  0
 36 20  1  0  0  0  0
 36 37  2  0  0  0  0
M  END
>  <LOGBIO>
5.9600

>  <PRED_LOGBIO>
7.0400

>  <XV_RES>
-1.2270

>  <WHL_TMPL>
1

>  <ANCH>
21-29;21-22

$$$$
ROW60
  -MTS-   01071501063D 0   0.00000     0.00000     0

 51 55  0  0  1  0  0  0  0  0999 V2000
   -2.3710    4.2460   -2.3260 C   0  0  0  0  0  0  0  0  0  0  0  0
   -2.2100    2.9950   -1.4970 C   0  0  0  0  0  0  0  0  0  0  0  0
   -1.1830    2.9100   -0.5500 C   0  0  0  0  0  0  0  0  0  0  0  0
   -1.0340    1.7500    0.2190 C   0  0  0  0  0  0  0  0  0  0  0  0
   -0.0280    1.6670    1.1460 O   0  0  0  0  0  0  0  0  0  0  0  0
    1.2730    1.2830    0.6930 C   0  0  0  0  0  0  0  0  0  0  0  0
    2.4170    1.2490    2.0990 P   0  0  2  0  0  0  0  0  0  0  0  0
    3.7370    1.0420    1.5100 O   0  0  0  0  0  0  0  0  0  0  0  0
    2.0620    0.0490    3.0480 O   0  0  0  0  0  0  0  0  0  0  0  0
    2.8150    0.1010    4.2630 C   0  0  0  0  0  0  0  0  0  0  0  0
    2.5850    1.4280    5.0090 C   0  0  0  0  0  0  0  0  0  0  0  0
    3.0050    2.6270    4.1390 C   0  0  2  0  0  0  0  0  0  0  0  0
    2.3780    2.6240    2.8540 O   0  0  0  0  0  0  0  0  0  0  0  0
    2.6940    3.9170    4.8590 C   0  0  0  0  0  0  0  0  0  0  0  0
    3.7330    4.7700    5.2490 C   0  0  0  0  0  0  0  0  0  0  0  0
    3.4440    5.9660    5.9170 C   0  0  0  0  0  0  0  0  0  0  0  0
    2.1160    6.3100    6.1950 C   0  0  0  0  0  0  0  0  0  0  0  0
    1.0760    5.4570    5.8050 C   0  0  0  0  0  0  0  0  0  0  0  0
   -0.5750    5.8830    6.1500 Cl  0  0  0  0  0  0  0  0  0  0  0  0
    1.3650    4.2600    5.1370 C   0  0  0  0  0  0  0  0  0  0  0  0
   -1.9120    0.6750    0.0420 C   0  0  0  0  0  0  0  0  0  0  0  0
   -2.9400    0.7590   -0.9050 C   0  0  0  0  0  0  0  0  0  0  0  0
   -3.6960   -0.5460   -0.8490 C   0  0  0  0  0  0  0  0  0  0  0  0
   -2.9980   -1.3630    0.2120 C   0  0  0  0  0  0  0  0  0  0  0  0
   -2.9380   -2.8900    1.1050 S   0  0  0  0  0  0  0  0  0  0  0  0
   -1.5360   -2.4590    2.0960 C   0  0  0  0  0  0  0  0  0  0  0  0
   -1.2080   -1.2400    1.7120 N   0  0  0  0  0  0  0  0  0  0  0  0
   -1.9810   -0.6450    0.7080 C   0  0  0  0  0  0  0  0  0  0  0  0
   -3.0890    1.9200   -1.6740 C   0  0  0  0  0  0  0  0  0  0  0  0
   -4.1280    2.0020   -2.6320 C   0  0  0  0  0  0  0  0  0  0  0  0
   -3.4200    4.3800   -2.5810 H   0  0  0  0  0  0  0  0  0  0  0  0
   -1.7850    4.1540   -3.2390 H   0  0  0  0  0  0  0  0  0  0  0  0
   -2.0240    5.1060   -1.7570 H   0  0  0  0  0  0  0  0  0  0  0  0
   -0.5050    3.7400   -0.4130 H   0  0  0  0  0  0  0  0  0  0  0  0
    1.6180    2.0700    0.0260 H   0  0  0  0  0  0  0  0  0  0  0  0
    1.2530    0.2690    0.2990 H   0  0  0  0  0  0  0  0  0  0  0  0
    3.8730   -0.0090    4.0380 H   0  0  0  0  0  0  0  0  0  0  0  0
    2.5250   -0.7290    4.9040 H   0  0  0  0  0  0  0  0  0  0  0  0
    1.5330    1.5210    5.2700 H   0  0  0  0  0  0  0  0  0  0  0  0
    3.1710    1.4340    5.9260 H   0  0  0  0  0  0  0  0  0  0  0  0
    4.0870    2.6380    4.0220 H   0  0  0  0  0  0  0  0  0  0  0  0
    4.7580    4.5050    5.0340 H   0  0  0  0  0  0  0  0  0  0  0  0
    4.2460    6.6240    6.2170 H   0  0  0  0  0  0  0  0  0  0  0  0
    1.8930    7.2320    6.7100 H   0  0  0  0  0  0  0  0  0  0  0  0
    0.5630    3.6030    4.8370 H   0  0  0  0  0  0  0  0  0  0  0  0
   -3.5540   -1.0520   -1.8020 H   0  0  0  0  0  0  0  0  0  0  0  0
   -4.7200   -0.3540   -0.5370 H   0  0  0  0  0  0  0  0  0  0  0  0
   -1.0540   -3.0630    2.8510 H   0  0  0  0  0  0  0  0  0  0  0  0
   -5.0950    1.9590   -2.1350 H   0  0  0  0  0  0  0  0  0  0  0  0
   -4.0550    1.1100   -3.2500 H   0  0  0  0  0  0  0  0  0  0  0  0
   -3.9810    2.9210   -3.1950 H   0  0  0  0  0  0  0  0  0  0  0  0
  1 31  1  0  0  0  0
  1 32  1  0  0  0  0
  1 33  1  0  0  0  0
  1  2  1  0  0  0  0
  2  3  2  0  0  0  0
  3 34  1  0  0  0  0
  3  4  1  0  0  0  0
  4  5  1  0  0  0  0
  5  6  1  0  0  0  0
  6 35  1  0  0  0  0
  6 36  1  0  0  0  0
  6  7  1  0  0  0  0
  7  8  2  0  0  0  0
  7  9  1  0  0  0  0
  9 10  1  0  0  0  0
 10 37  1  0  0  0  0
 10 38  1  0  0  0  0
 10 11  1  0  0  0  0
 11 39  1  0  0  0  0
 11 40  1  0  0  0  0
 11 12  1  0  0  0  0
 12 41  1  0  0  0  0
 12 13  1  0  0  0  0
 13  7  1  0  0  0  0
 12 14  1  0  0  0  0
 14 15  2  0  0  0  0
 15 42  1  0  0  0  0
 15 16  1  0  0  0  0
 16 43  1  0  0  0  0
 16 17  2  0  0  0  0
 17 44  1  0  0  0  0
 17 18  1  0  0  0  0
 18 19  1  0  0  0  0
 18 20  2  0  0  0  0
 20 14  1  0  0  0  0
 20 45  1  0  0  0  0
  4 21  2  0  0  0  0
 21 22  1  0  0  0  0
 22 23  1  0  0  0  0
 23 46  1  0  0  0  0
 23 47  1  0  0  0  0
 23 24  1  0  0  0  0
 24 25  1  0  0  0  0
 25 26  1  0  0  0  0
 26 48  1  0  0  0  0
 26 27  2  0  0  0  0
 27 28  1  0  0  0  0
 28 21  1  0  0  0  0
 28 24  2  0  0  0  0
 22 29  2  0  0  0  0
 29  2  1  0  0  0  0
 29 30  1  0  0  0  0
 30 49  1  0  0  0  0
 30 50  1  0  0  0  0
 30 51  1  0  0  0  0
M  END
>  <LOGBIO>
5.5700

>  <PRED_LOGBIO>
5.3300

>  <XV_RES>
0.2800

>  <WHL_TMPL>
1

>  <ANCH>
26-31;8-9

$$$$
ROW61
  -MTS-   01071501063D 0   0.00000     0.00000     0

 59 63  0  0  1  0  0  0  0  0999 V2000
   10.7780    6.2480   -4.8660 C   0  0  0  0  0  0  0  0  0  0  0  0
    9.2730    6.1800   -4.9610 C   0  0  0  0  0  0  0  0  0  0  0  0
    8.4810    5.4370   -4.1760 C   0  0  0  0  0  0  0  0  0  0  0  0
    7.0860    5.6690   -4.6130 C   0  0  0  0  0  0  0  0  0  0  0  0
    7.1190    6.5220   -5.6190 N   0  0  0  0  0  0  0  0  0  0  0  0
    8.5060    6.8670   -5.8650 N   0  0  0  0  0  0  0  0  0  0  0  0
    5.8740    5.0540   -4.0280 C   0  0  0  0  0  0  0  0  0  0  0  0
    5.4500    3.9870   -4.4700 O   0  0  0  0  0  0  0  0  0  0  0  0
    5.2420    5.6550   -3.0240 N   0  0  0  0  0  0  0  0  0  0  0  0
    4.0370    5.0440   -2.4420 C   0  0  2  0  0  0  0  0  0  0  0  0
    3.2200    4.3610   -3.5550 C   0  0  0  0  0  0  0  0  0  0  0  0
    2.3360    3.2590   -2.9390 C   0  0  0  0  0  0  0  0  0  0  0  0
    1.5100    2.5850   -4.0310 C   0  0  0  0  0  0  0  0  0  0  0  0
    1.3290    3.8780   -1.9740 C   0  0  0  0  0  0  0  0  0  0  0  0
    3.1310    2.2860   -2.2580 O   0  0  0  0  0  0  0  0  0  0  0  0
    3.9540    2.8120   -1.2970 C   0  0  0  0  0  0  0  0  0  0  0  0
    4.2880    1.9740   -0.3060 N   0  0  0  0  0  0  0  0  0  0  0  0
    5.0860    2.3510    0.7030 C   0  0  0  0  0  0  0  0  0  0  0  0
    5.4240    1.3850    1.7720 C   0  0  0  0  0  0  0  0  0  0  0  0
    5.9840    0.1450    1.4440 C   0  0  0  0  0  0  0  0  0  0  0  0
    6.3030   -0.7690    2.4560 C   0  0  0  0  0  0  0  0  0  0  0  0
    6.0620   -0.4410    3.7960 C   0  0  0  0  0  0  0  0  0  0  0  0
    6.3750   -1.3350    4.7860 Cl  0  0  0  0  0  0  0  0  0  0  0  0
    5.5020    0.7990    4.1240 C   0  0  0  0  0  0  0  0  0  0  0  0
    5.1830    1.7120    3.1120 C   0  0  0  0  0  0  0  0  0  0  0  0
    4.4870    3.2540    3.5190 Cl  0  0  0  0  0  0  0  0  0  0  0  0
    5.6020    3.6510    0.7510 C   0  0  0  0  0  0  0  0  0  0  0  0
    5.2700    4.5500   -0.2700 C   0  0  0  0  0  0  0  0  0  0  0  0
    4.4340    4.1270   -1.3110 C   0  0  0  0  0  0  0  0  0  0  0  0
    6.4830    4.0690    1.8640 C   0  0  0  0  0  0  0  0  0  0  0  0
    6.0140    4.0270    3.1830 C   0  0  0  0  0  0  0  0  0  0  0  0
    6.8480    4.4230    4.2350 C   0  0  0  0  0  0  0  0  0  0  0  0
    8.1500    4.8610    3.9700 C   0  0  0  0  0  0  0  0  0  0  0  0
    9.1870    5.3530    5.2780 Cl  0  0  0  0  0  0  0  0  0  0  0  0
    8.6190    4.9030    2.6510 C   0  0  0  0  0  0  0  0  0  0  0  0
    7.7860    4.5080    1.5990 C   0  0  0  0  0  0  0  0  0  0  0  0
   11.1180    7.2290   -5.1900 H   0  0  0  0  0  0  0  0  0  0  0  0
   11.2170    5.4830   -5.5030 H   0  0  0  0  0  0  0  0  0  0  0  0
   11.0840    6.0810   -3.8350 H   0  0  0  0  0  0  0  0  0  0  0  0
    8.8010    4.7900   -3.3730 H   0  0  0  0  0  0  0  0  0  0  0  0
    8.8450    7.5000   -6.5740 H   0  0  0  0  0  0  0  0  0  0  0  0
    5.5890    6.5310   -2.6600 H   0  0  0  0  0  0  0  0  0  0  0  0
    3.4780    5.8900   -2.0470 H   0  0  0  0  0  0  0  0  0  0  0  0
    3.8980    3.9190   -4.2820 H   0  0  0  0  0  0  0  0  0  0  0  0
    2.5900    5.0980   -4.0490 H   0  0  0  0  0  0  0  0  0  0  0  0
    2.0450    1.7150   -4.4060 H   0  0  0  0  0  0  0  0  0  0  0  0
    0.5520    2.2720   -3.6200 H   0  0  0  0  0  0  0  0  0  0  0  0
    1.3430    3.2860   -4.8450 H   0  0  0  0  0  0  0  0  0  0  0  0
    0.4370    4.1730   -2.5220 H   0  0  0  0  0  0  0  0  0  0  0  0
    1.7700    4.7520   -1.5010 H   0  0  0  0  0  0  0  0  0  0  0  0
    1.0620    3.1490   -1.2120 H   0  0  0  0  0  0  0  0  0  0  0  0
    6.1700   -0.1070    0.4100 H   0  0  0  0  0  0  0  0  0  0  0  0
    6.7350   -1.7260    2.2030 H   0  0  0  0  0  0  0  0  0  0  0  0
    5.3160    1.0510    5.1580 H   0  0  0  0  0  0  0  0  0  0  0  0
    5.6550    5.5590   -0.2550 H   0  0  0  0  0  0  0  0  0  0  0  0
    5.0090    3.6890    3.3880 H   0  0  0  0  0  0  0  0  0  0  0  0
    6.4860    4.3900    5.2520 H   0  0  0  0  0  0  0  0  0  0  0  0
    9.6250    5.2420    2.4460 H   0  0  0  0  0  0  0  0  0  0  0  0
    8.1480    4.5410    0.5810 H   0  0  0  0  0  0  0  0  0  0  0  0
  1 37  1  0  0  0  0
  1 38  1  0  0  0  0
  1 39  1  0  0  0  0
  1  2  1  0  0  0  0
  2  3  2  0  0  0  0
  3 40  1  0  0  0  0
  3  4  1  0  0  0  0
  4  5  2  0  0  0  0
  5  6  1  0  0  0  0
  6  2  1  0  0  0  0
  6 41  1  0  0  0  0
  4  7  1  0  0  0  0
  7  8  2  0  0  0  0
  7  9  1  0  0  0  0
  9 42  1  0  0  0  0
  9 10  1  0  0  0  0
 10 43  1  0  0  0  0
 10 11  1  0  0  0  0
 11 44  1  0  0  0  0
 11 45  1  0  0  0  0
 11 12  1  0  0  0  0
 12 13  1  0  0  0  0
 13 46  1  0  0  0  0
 13 47  1  0  0  0  0
 13 48  1  0  0  0  0
 12 14  1  0  0  0  0
 14 49  1  0  0  0  0
 14 50  1  0  0  0  0
 14 51  1  0  0  0  0
 12 15  1  0  0  0  0
 15 16  1  0  0  0  0
 16 17  1  0  0  0  0
 17 18  2  0  0  0  0
 18 19  1  0  0  0  0
 19 20  2  0  0  0  0
 20 52  1  0  0  0  0
 20 21  1  0  0  0  0
 21 53  1  0  0  0  0
 21 22  2  0  0  0  0
 22 23  1  0  0  0  0
 22 24  1  0  0  0  0
 24 54  1  0  0  0  0
 24 25  2  0  0  0  0
 25 19  1  0  0  0  0
 25 26  1  0  0  0  0
 18 27  1  0  0  0  0
 27 28  2  0  0  0  0
 28 55  1  0  0  0  0
 28 29  1  0  0  0  0
 29 10  1  0  0  0  0
 29 16  2  0  0  0  0
 27 30  1  0  0  0  0
 30 31  2  0  0  0  0
 31 56  1  0  0  0  0
 31 32  1  0  0  0  0
 32 57  1  0  0  0  0
 32 33  2  0  0  0  0
 33 34  1  0  0  0  0
 33 35  1  0  0  0  0
 35 58  1  0  0  0  0
 35 36  2  0  0  0  0
 36 30  1  0  0  0  0
 36 59  1  0  0  0  0
M  END
>  <LOGBIO>
5.4800

>  <PRED_LOGBIO>
5.6300

>  <XV_RES>
-0.1150

>  <WHL_TMPL>
2

>  <ANCH>
1-19;35-34

$$$$
ROW62
  -MTS-   01071501063D 0   0.00000     0.00000     0

 56 60  0  0  1  0  0  0  0  0999 V2000
    8.6110   -2.6010    1.6670 C   0  0  0  0  0  0  0  0  0  0  0  0
    9.1810   -1.2470    1.6750 N   0  0  0  0  0  0  0  0  0  0  0  0
   10.4390   -1.0710    2.0690 C   0  0  0  0  0  0  0  0  0  0  0  0
   11.1100   -2.0390    2.4220 O   0  0  0  0  0  0  0  0  0  0  0  0
   11.0360    0.2840    2.0850 C   0  0  0  0  0  0  0  0  0  0  0  0
   10.3080    1.3410    1.7010 C   0  0  0  0  0  0  0  0  0  0  0  0
   10.8990    2.6980    1.7150 C   0  0  0  0  0  0  0  0  0  0  0  0
   12.0300    2.9760    0.9390 C   0  0  0  0  0  0  0  0  0  0  0  0
   12.5900    4.2600    0.9520 C   0  0  0  0  0  0  0  0  0  0  0  0
   12.0180    5.2640    1.7420 C   0  0  0  0  0  0  0  0  0  0  0  0
   10.8880    4.9850    2.5200 C   0  0  0  0  0  0  0  0  0  0  0  0
   10.1780    6.2340    3.5020 Cl  0  0  0  0  0  0  0  0  0  0  0  0
   10.3280    3.7020    2.5060 C   0  0  0  0  0  0  0  0  0  0  0  0
    8.9080    1.1430    1.2630 C   0  0  0  0  0  0  0  0  0  0  0  0
    8.1140    2.2210    0.8540 C   0  0  0  0  0  0  0  0  0  0  0  0
    6.7930    2.0010    0.4440 C   0  0  0  0  0  0  0  0  0  0  0  0
    6.2670    0.7040    0.4440 C   0  0  0  0  0  0  0  0  0  0  0  0
    7.0620   -0.3740    0.8530 C   0  0  0  0  0  0  0  0  0  0  0  0
    8.3820   -0.1540    1.2620 C   0  0  0  0  0  0  0  0  0  0  0  0
    5.9360    3.1630    0.0030 C   0  0  2  0  0  0  0  0  0  0  0  0
    4.9610    2.7020   -0.9950 N   0  0  0  0  0  0  0  0  0  0  0  0
    6.8120    4.2320   -0.6060 C   0  0  0  0  0  0  0  0  0  0  0  0
    6.3040    5.0660   -1.6090 C   0  0  0  0  0  0  0  0  0  0  0  0
    7.1170    6.0570   -2.1730 C   0  0  0  0  0  0  0  0  0  0  0  0
    8.4370    6.2140   -1.7340 C   0  0  0  0  0  0  0  0  0  0  0  0
    9.4460    7.4450   -2.4360 Cl  0  0  0  0  0  0  0  0  0  0  0  0
    8.9450    5.3800   -0.7310 C   0  0  0  0  0  0  0  0  0  0  0  0
    8.1320    4.3890   -0.1670 C   0  0  0  0  0  0  0  0  0  0  0  0
    5.2050    3.7310    1.1960 C   0  0  0  0  0  0  0  0  0  0  0  0
    4.3280    3.0740    1.9680 C   0  0  0  0  0  0  0  0  0  0  0  0
    3.8890    3.9640    2.9550 N   0  0  0  0  0  0  0  0  0  0  0  0
    4.4960    5.1210    2.7670 C   0  0  0  0  0  0  0  0  0  0  0  0
    5.3220    5.0070    1.6790 N   0  0  0  0  0  0  0  0  0  0  0  0
    6.1800    6.0670    1.1300 C   0  0  0  0  0  0  0  0  0  0  0  0
    7.5390   -2.5450    1.8480 H   0  0  0  0  0  0  0  0  0  0  0  0
    8.7910   -3.0650    0.7000 H   0  0  0  0  0  0  0  0  0  0  0  0
    9.0790   -3.1970    2.4480 H   0  0  0  0  0  0  0  0  0  0  0  0
   12.0580    0.4200    2.4070 H   0  0  0  0  0  0  0  0  0  0  0  0
   12.4710    2.2020    0.3290 H   0  0  0  0  0  0  0  0  0  0  0  0
   13.4620    4.4750    0.3530 H   0  0  0  0  0  0  0  0  0  0  0  0
   12.4500    6.2540    1.7530 H   0  0  0  0  0  0  0  0  0  0  0  0
    9.4560    3.4870    3.1050 H   0  0  0  0  0  0  0  0  0  0  0  0
    8.5200    3.2220    0.8540 H   0  0  0  0  0  0  0  0  0  0  0  0
    5.2480    0.5340    0.1280 H   0  0  0  0  0  0  0  0  0  0  0  0
    6.6560   -1.3750    0.8520 H   0  0  0  0  0  0  0  0  0  0  0  0
    4.3750    1.9870   -0.5880 H   0  0  0  0  0  0  0  0  0  0  0  0
    5.4500    2.3220   -1.7930 H   0  0  0  0  0  0  0  0  0  0  0  0
    5.2860    4.9450   -1.9480 H   0  0  0  0  0  0  0  0  0  0  0  0
    6.7250    6.7000   -2.9470 H   0  0  0  0  0  0  0  0  0  0  0  0
    9.9630    5.5010   -0.3920 H   0  0  0  0  0  0  0  0  0  0  0  0
    8.5240    3.7460    0.6070 H   0  0  0  0  0  0  0  0  0  0  0  0
    4.0170    2.0470    1.8490 H   0  0  0  0  0  0  0  0  0  0  0  0
    4.3650    6.0080    3.3690 H   0  0  0  0  0  0  0  0  0  0  0  0
    6.4900    6.7350    1.9300 H   0  0  0  0  0  0  0  0  0  0  0  0
    5.6270    6.6300    0.3810 H   0  0  0  0  0  0  0  0  0  0  0  0
    7.0590    5.6190    0.6700 H   0  0  0  0  0  0  0  0  0  0  0  0
  1 35  1  0  0  0  0
  1 36  1  0  0  0  0
  1 37  1  0  0  0  0
  1  2  1  0  0  0  0
  2  3  1  0  0  0  0
  3  4  2  0  0  0  0
  3  5  1  0  0  0  0
  5 38  1  0  0  0  0
  5  6  2  0  0  0  0
  6  7  1  0  0  0  0
  7  8  2  0  0  0  0
  8 39  1  0  0  0  0
  8  9  1  0  0  0  0
  9 40  1  0  0  0  0
  9 10  2  0  0  0  0
 10 41  1  0  0  0  0
 10 11  1  0  0  0  0
 11 12  1  0  0  0  0
 11 13  2  0  0  0  0
 13  7  1  0  0  0  0
 13 42  1  0  0  0  0
  6 14  1  0  0  0  0
 14 15  1  0  0  0  0
 15 43  1  0  0  0  0
 15 16  2  0  0  0  0
 16 17  1  0  0  0  0
 17 44  1  0  0  0  0
 17 18  2  0  0  0  0
 18 45  1  0  0  0  0
 18 19  1  0  0  0  0
 19  2  1  0  0  0  0
 19 14  2  0  0  0  0
 16 20  1  0  0  0  0
 20 21  1  0  0  0  0
 21 46  1  0  0  0  0
 21 47  1  0  0  0  0
 20 22  1  0  0  0  0
 22 23  2  0  0  0  0
 23 48  1  0  0  0  0
 23 24  1  0  0  0  0
 24 49  1  0  0  0  0
 24 25  2  0  0  0  0
 25 26  1  0  0  0  0
 25 27  1  0  0  0  0
 27 50  1  0  0  0  0
 27 28  2  0  0  0  0
 28 22  1  0  0  0  0
 28 51  1  0  0  0  0
 20 29  1  0  0  0  0
 29 30  2  0  0  0  0
 30 52  1  0  0  0  0
 30 31  1  0  0  0  0
 31 32  2  0  0  0  0
 32 53  1  0  0  0  0
 32 33  1  0  0  0  0
 33 29  1  0  0  0  0
 33 34  1  0  0  0  0
 34 54  1  0  0  0  0
 34 55  1  0  0  0  0
 34 56  1  0  0  0  0
M  END
>  <LOGBIO>
5.3900

>  <PRED_LOGBIO>
6.0300

>  <XV_RES>
-0.6700

>  <WHL_TMPL>
2

>  <ANCH>
21-22;46-52

$$$$
ROW64
  -MTS-   01071501063D 0   0.00000     0.00000     0

 50 54  0  0  0  0  0  0  0  0999 V2000
    4.3610    0.0720    7.3740 C   0  0  0  0  0  0  0  0  0  0  0  0
    5.6660    0.0400    6.6160 C   0  0  0  0  0  0  0  0  0  0  0  0
    6.8440   -0.3490    7.2660 C   0  0  0  0  0  0  0  0  0  0  0  0
    8.0540   -0.3790    6.5640 C   0  0  0  0  0  0  0  0  0  0  0  0
    8.0880   -0.0200    5.2110 C   0  0  0  0  0  0  0  0  0  0  0  0
    6.9110    0.3700    4.5610 C   0  0  0  0  0  0  0  0  0  0  0  0
    6.9470    0.7570    3.1020 C   0  0  0  0  0  0  0  0  0  0  0  0
    5.7000    0.3990    5.2640 C   0  0  0  0  0  0  0  0  0  0  0  0
    4.4560    0.8110    4.5760 C   0  0  0  0  0  0  0  0  0  0  0  0
    4.2570    1.9850    4.0070 N   0  0  0  0  0  0  0  0  0  0  0  0
    2.9710    2.0220    3.4570 C   0  0  0  0  0  0  0  0  0  0  0  0
    2.2590    3.0020    2.7550 C   0  0  0  0  0  0  0  0  0  0  0  0
    0.9530    2.7430    2.3200 C   0  0  0  0  0  0  0  0  0  0  0  0
    0.3600    1.5040    2.5880 C   0  0  0  0  0  0  0  0  0  0  0  0
    1.0720    0.5240    3.2900 C   0  0  0  0  0  0  0  0  0  0  0  0
    2.3770    0.7830    3.7250 C   0  0  0  0  0  0  0  0  0  0  0  0
    3.3390    0.0290    4.4370 N   0  0  0  0  0  0  0  0  0  0  0  0
   -1.0200    1.2290    2.1290 C   0  0  0  0  0  0  0  0  0  0  0  0
   -1.2120    0.7340    1.0190 O   0  0  0  0  0  0  0  0  0  0  0  0
   -2.0530    1.5180    2.9160 N   0  0  0  0  0  0  0  0  0  0  0  0
   -3.3720    1.2560    2.4770 C   0  0  0  0  0  0  0  0  0  0  0  0
   -4.0790    2.2400    1.7750 C   0  0  0  0  0  0  0  0  0  0  0  0
   -5.3840    1.9660    1.3460 C   0  0  0  0  0  0  0  0  0  0  0  0
   -5.9440    0.7160    1.6330 C   0  0  0  0  0  0  0  0  0  0  0  0
   -7.2450    0.3970    1.2250 C   0  0  0  0  0  0  0  0  0  0  0  0
   -7.7840   -0.8600    1.5240 C   0  0  0  0  0  0  0  0  0  0  0  0
   -7.0220   -1.7980    2.2300 C   0  0  0  0  0  0  0  0  0  0  0  0
   -5.7210   -1.4800    2.6380 C   0  0  0  0  0  0  0  0  0  0  0  0
   -5.1820   -0.2220    2.3390 C   0  0  0  0  0  0  0  0  0  0  0  0
   -3.9350    0.0680    2.7360 N   0  0  0  0  0  0  0  0  0  0  0  0
    3.7170    0.8410    6.9540 H   0  0  0  0  0  0  0  0  0  0  0  0
    3.8700   -0.8960    7.2920 H   0  0  0  0  0  0  0  0  0  0  0  0
    4.5550    0.2930    8.4210 H   0  0  0  0  0  0  0  0  0  0  0  0
    6.8180   -0.6260    8.3100 H   0  0  0  0  0  0  0  0  0  0  0  0
    8.9620   -0.6790    7.0660 H   0  0  0  0  0  0  0  0  0  0  0  0
    9.0220   -0.0430    4.6690 H   0  0  0  0  0  0  0  0  0  0  0  0
    5.9920    0.5160    2.6390 H   0  0  0  0  0  0  0  0  0  0  0  0
    7.1320    1.8260    3.0150 H   0  0  0  0  0  0  0  0  0  0  0  0
    7.7420    0.2090    2.6010 H   0  0  0  0  0  0  0  0  0  0  0  0
    2.7170    3.9580    2.5480 H   0  0  0  0  0  0  0  0  0  0  0  0
    0.4040    3.4990    1.7790 H   0  0  0  0  0  0  0  0  0  0  0  0
    0.6140   -0.4320    3.4970 H   0  0  0  0  0  0  0  0  0  0  0  0
    3.2240   -0.9140    4.7800 H   0  0  0  0  0  0  0  0  0  0  0  0
   -1.8950    1.9250    3.8270 H   0  0  0  0  0  0  0  0  0  0  0  0
   -3.6240    3.1960    1.5660 H   0  0  0  0  0  0  0  0  0  0  0  0
   -5.9490    2.7090    0.8030 H   0  0  0  0  0  0  0  0  0  0  0  0
   -7.8330    1.1210    0.6810 H   0  0  0  0  0  0  0  0  0  0  0  0
   -8.7870   -1.1060    1.2090 H   0  0  0  0  0  0  0  0  0  0  0  0
   -7.4370   -2.7680    2.4600 H   0  0  0  0  0  0  0  0  0  0  0  0
   -5.1330   -2.2030    3.1830 H   0  0  0  0  0  0  0  0  0  0  0  0
  1 31  1  0  0  0  0
  1 32  1  0  0  0  0
  1 33  1  0  0  0  0
  1  2  1  0  0  0  0
  2  3  2  0  0  0  0
  3 34  1  0  0  0  0
  3  4  1  0  0  0  0
  4 35  1  0  0  0  0
  4  5  2  0  0  0  0
  5 36  1  0  0  0  0
  5  6  1  0  0  0  0
  6  7  1  0  0  0  0
  7 37  1  0  0  0  0
  7 38  1  0  0  0  0
  7 39  1  0  0  0  0
  6  8  2  0  0  0  0
  8  2  1  0  0  0  0
  8  9  1  0  0  0  0
  9 10  2  0  0  0  0
 10 11  1  0  0  0  0
 11 12  1  0  0  0  0
 12 40  1  0  0  0  0
 12 13  2  0  0  0  0
 13 41  1  0  0  0  0
 13 14  1  0  0  0  0
 14 15  2  0  0  0  0
 15 42  1  0  0  0  0
 15 16  1  0  0  0  0
 16 11  2  0  0  0  0
 16 17  1  0  0  0  0
 17  9  1  0  0  0  0
 17 43  1  0  0  0  0
 14 18  1  0  0  0  0
 18 19  2  0  0  0  0
 18 20  1  0  0  0  0
 20 44  1  0  0  0  0
 20 21  1  0  0  0  0
 21 22  2  0  0  0  0
 22 45  1  0  0  0  0
 22 23  1  0  0  0  0
 23 46  1  0  0  0  0
 23 24  2  0  0  0  0
 24 25  1  0  0  0  0
 25 47  1  0  0  0  0
 25 26  2  0  0  0  0
 26 48  1  0  0  0  0
 26 27  1  0  0  0  0
 27 49  1  0  0  0  0
 27 28  2  0  0  0  0
 28 50  1  0  0  0  0
 28 29  1  0  0  0  0
 29 24  1  0  0  0  0
 29 30  2  0  0  0  0
 30 21  1  0  0  0  0
M  END
>  <LOGBIO>
5.5700

>  <PRED_LOGBIO>
5.2000

>  <XV_RES>
0.3990

>  <WHL_TMPL>
2

>  <ANCH>
62-63;40-41

$$$$
ROW65
  -MTS-   01071501063D 0   0.00000     0.00000     0

 39 42  0  0  0  0  0  0  0  0999 V2000
    4.3550    2.2550   -0.6400 F   0  0  0  0  0  0  0  0  0  0  0  0
    4.2120    3.5090   -0.1610 C   0  0  0  0  0  0  0  0  0  0  0  0
    4.4990    4.6170   -0.9660 C   0  0  0  0  0  0  0  0  0  0  0  0
    4.3570    5.8630   -0.4910 N   0  0  0  0  0  0  0  0  0  0  0  0
    3.9410    6.1040    0.7600 C   0  0  0  0  0  0  0  0  0  0  0  0
    3.6380    5.0380    1.6150 C   0  0  0  0  0  0  0  0  0  0  0  0
    3.7740    3.7240    1.1520 C   0  0  0  0  0  0  0  0  0  0  0  0
    3.4610    2.5800    2.0360 C   0  0  0  0  0  0  0  0  0  0  0  0
    2.2290    2.4390    2.5450 N   0  0  0  0  0  0  0  0  0  0  0  0
    1.9350    1.4070    3.3470 C   0  0  0  0  0  0  0  0  0  0  0  0
    2.9240    0.4650    3.6550 C   0  0  0  0  0  0  0  0  0  0  0  0
    2.6230   -0.6300    4.5000 N   0  0  0  0  0  0  0  0  0  0  0  0
    2.7910   -0.5200    5.8150 C   0  0  0  0  0  0  0  0  0  0  0  0
    3.2070    0.5330    6.2960 O   0  0  0  0  0  0  0  0  0  0  0  0
    2.4710   -1.6870    6.7170 C   0  0  0  0  0  0  0  0  0  0  0  0
    2.2140   -1.4190    8.1600 C   0  0  0  0  0  0  0  0  0  0  0  0
    1.0890   -1.8050    7.2620 C   0  0  0  0  0  0  0  0  0  0  0  0
    4.1550    0.6040    3.1460 N   0  0  0  0  0  0  0  0  0  0  0  0
    4.4480    1.6370    2.3450 C   0  0  0  0  0  0  0  0  0  0  0  0
    5.8120    1.7810    1.7880 C   0  0  0  0  0  0  0  0  0  0  0  0
    6.2640    0.8940    0.8040 C   0  0  0  0  0  0  0  0  0  0  0  0
    7.5570    1.0410    0.2860 C   0  0  0  0  0  0  0  0  0  0  0  0
    8.3490    2.0240    0.7330 N   0  0  0  0  0  0  0  0  0  0  0  0
    7.9500    2.8910    1.6740 C   0  0  0  0  0  0  0  0  0  0  0  0
    6.6670    2.7970    2.2310 C   0  0  0  0  0  0  0  0  0  0  0  0
    4.8380    4.4680   -1.9810 H   0  0  0  0  0  0  0  0  0  0  0  0
    3.8390    7.1210    1.1080 H   0  0  0  0  0  0  0  0  0  0  0  0
    3.3020    5.2280    2.6240 H   0  0  0  0  0  0  0  0  0  0  0  0
    0.9400    1.3010    3.7530 H   0  0  0  0  0  0  0  0  0  0  0  0
    2.2820   -1.4940    4.1050 H   0  0  0  0  0  0  0  0  0  0  0  0
    3.0000   -2.5990    6.4460 H   0  0  0  0  0  0  0  0  0  0  0  0
    2.2570   -0.3850    8.4940 H   0  0  0  0  0  0  0  0  0  0  0  0
    2.5590   -2.1610    8.8780 H   0  0  0  0  0  0  0  0  0  0  0  0
    0.3750   -1.0300    6.9910 H   0  0  0  0  0  0  0  0  0  0  0  0
    0.6770   -2.8050    7.3740 H   0  0  0  0  0  0  0  0  0  0  0  0
    5.6210    0.1030    0.4470 H   0  0  0  0  0  0  0  0  0  0  0  0
    7.9150    0.3620   -0.4730 H   0  0  0  0  0  0  0  0  0  0  0  0
    8.6210    3.6690    2.0050 H   0  0  0  0  0  0  0  0  0  0  0  0
    6.3450    3.4950    2.9890 H   0  0  0  0  0  0  0  0  0  0  0  0
  1  2  1  0  0  0  0
  2  3  2  0  0  0  0
  3 26  1  0  0  0  0
  3  4  1  0  0  0  0
  4  5  2  0  0  0  0
  5 27  1  0  0  0  0
  5  6  1  0  0  0  0
  6 28  1  0  0  0  0
  6  7  2  0  0  0  0
  7  2  1  0  0  0  0
  7  8  1  0  0  0  0
  8  9  1  0  0  0  0
  9 10  2  0  0  0  0
 10 29  1  0  0  0  0
 10 11  1  0  0  0  0
 11 12  1  0  0  0  0
 12 30  1  0  0  0  0
 12 13  1  0  0  0  0
 13 14  2  0  0  0  0
 13 15  1  0  0  0  0
 15 31  1  0  0  0  0
 15 16  1  0  0  0  0
 16 32  1  0  0  0  0
 16 33  1  0  0  0  0
 16 17  1  0  0  0  0
 17 15  1  0  0  0  0
 17 34  1  0  0  0  0
 17 35  1  0  0  0  0
 11 18  2  0  0  0  0
 18 19  1  0  0  0  0
 19  8  2  0  0  0  0
 19 20  1  0  0  0  0
 20 21  2  0  0  0  0
 21 36  1  0  0  0  0
 21 22  1  0  0  0  0
 22 37  1  0  0  0  0
 22 23  2  0  0  0  0
 23 24  1  0  0  0  0
 24 38  1  0  0  0  0
 24 25  2  0  0  0  0
 25 20  1  0  0  0  0
 25 39  1  0  0  0  0
M  END
>  <LOGBIO>
6.0000

>  <PRED_LOGBIO>
5.6300

>  <XV_RES>
0.4810

>  <WHL_TMPL>
1

>  <ANCH>
43-52;30-31

$$$$
ROW66
  -MTS-   01071501063D 0   0.00000     0.00000     0

 86 92  0  0  1  0  0  0  0  0999 V2000
   -5.1270   -3.0170    7.2490 O   0  0  0  0  0  0  0  0  0  0  0  0
   -5.7330   -1.9500    7.4910 C   0  0  0  0  0  0  0  0  0  0  0  0
   -5.4870   -0.8660    6.7610 N   0  0  0  0  0  0  0  0  0  0  0  0
   -4.5040   -0.9210    5.6700 C   0  0  2  0  0  0  0  0  0  0  0  0
   -4.4120    0.4470    4.9970 C   0  0  0  0  0  0  0  0  0  0  0  0
   -3.4020    0.3900    3.8760 C   0  0  0  0  0  0  0  0  0  0  0  0
   -2.1050    0.6650    4.0740 C   0  0  0  0  0  0  0  0  0  0  0  0
   -1.3090    0.4740    2.5050 S   0  0  0  0  0  0  0  0  0  0  0  0
   -2.7370    0.0180    1.5640 C   0  0  0  0  0  0  0  0  0  0  0  0
   -2.9900   -0.3110    0.2270 C   0  0  0  0  0  0  0  0  0  0  0  0
   -4.2910   -0.6310   -0.1810 C   0  0  0  0  0  0  0  0  0  0  0  0
   -5.3380   -0.6210    0.7480 C   0  0  0  0  0  0  0  0  0  0  0  0
   -5.0840   -0.2920    2.0850 C   0  0  0  0  0  0  0  0  0  0  0  0
   -3.7840    0.0280    2.4930 C   0  0  0  0  0  0  0  0  0  0  0  0
   -4.9350   -1.9540    4.6560 C   0  0  0  0  0  0  0  0  0  0  0  0
   -5.1500   -1.6200    3.4920 O   0  0  0  0  0  0  0  0  0  0  0  0
   -5.0810   -3.2240    5.0210 N   0  0  0  0  0  0  0  0  0  0  0  0
   -6.3540   -3.7640    5.5210 C   0  0  0  0  0  0  0  0  0  0  0  0
   -6.1900   -4.4930    6.8680 C   0  0  0  0  0  0  0  0  0  0  0  0
   -5.0720   -5.5490    6.8020 C   0  0  0  0  0  0  0  0  0  0  0  0
   -3.7540   -4.9400    6.2880 C   0  0  0  0  0  0  0  0  0  0  0  0
   -3.9840   -4.2000    4.9570 C   0  0  0  0  0  0  0  0  0  0  0  0
   -4.8640   -6.1440    8.1300 N   0  0  0  0  0  0  0  0  0  0  0  0
   -4.4130   -5.1050    9.0670 C   0  0  0  0  0  0  0  0  0  0  0  0
   -4.1530   -5.6960   10.4650 C   0  0  0  0  0  0  0  0  0  0  0  0
   -5.3870   -6.4490   10.9950 C   0  0  0  0  0  0  0  0  0  0  0  0
   -5.9220   -7.4510    9.9550 C   0  0  0  0  0  0  0  0  0  0  0  0
   -6.1090   -6.7850    8.5790 C   0  0  0  0  0  0  0  0  0  0  0  0
   -6.6230   -1.9000    8.4780 N   0  0  0  0  0  0  0  0  0  0  0  0
   -6.2580   -1.5410    9.8560 C   0  0  0  0  0  0  0  0  0  0  0  0
   -6.7300   -2.5780   10.8930 C   0  0  0  0  0  0  0  0  0  0  0  0
   -8.2330   -2.8690   10.7230 C   0  0  0  0  0  0  0  0  0  0  0  0
   -8.5680   -3.2530    9.2700 C   0  0  0  0  0  0  0  0  0  0  0  0
   -8.0470   -2.1990    8.2760 C   0  0  0  0  0  0  0  0  0  0  0  0
   -8.9710   -1.6340   11.0220 N   0  0  0  0  0  0  0  0  0  0  0  0
   -9.8760   -1.6090   11.9960 C   0  0  0  0  0  0  0  0  0  0  0  0
  -10.4780   -0.5340   12.2110 O   0  0  0  0  0  0  0  0  0  0  0  0
  -10.1800   -2.6580   12.7550 N   0  0  0  0  0  0  0  0  0  0  0  0
   -9.5500   -3.9130   12.5820 C   0  0  0  0  0  0  0  0  0  0  0  0
   -9.8880   -5.0000   13.3950 C   0  0  0  0  0  0  0  0  0  0  0  0
   -9.2560   -6.2360   13.2120 C   0  0  0  0  0  0  0  0  0  0  0  0
   -8.2840   -6.3830   12.2150 C   0  0  0  0  0  0  0  0  0  0  0  0
   -7.9450   -5.2950   11.4010 C   0  0  0  0  0  0  0  0  0  0  0  0
   -8.5780   -4.0600   11.5850 C   0  0  0  0  0  0  0  0  0  0  0  0
   -5.9770   -0.0040    6.9570 H   0  0  0  0  0  0  0  0  0  0  0  0
   -3.5300   -1.1930    6.0730 H   0  0  0  0  0  0  0  0  0  0  0  0
   -5.3860    0.7190    4.5940 H   0  0  0  0  0  0  0  0  0  0  0  0
   -4.1020    1.1910    5.7280 H   0  0  0  0  0  0  0  0  0  0  0  0
   -1.6390    0.9470    5.0060 H   0  0  0  0  0  0  0  0  0  0  0  0
   -2.1820   -0.3180   -0.4900 H   0  0  0  0  0  0  0  0  0  0  0  0
   -4.4860   -0.8850   -1.2120 H   0  0  0  0  0  0  0  0  0  0  0  0
   -6.3410   -0.8680    0.4340 H   0  0  0  0  0  0  0  0  0  0  0  0
   -5.8920   -0.2840    2.8020 H   0  0  0  0  0  0  0  0  0  0  0  0
   -6.7680   -4.4500    4.7850 H   0  0  0  0  0  0  0  0  0  0  0  0
   -7.0700   -2.9530    5.6320 H   0  0  0  0  0  0  0  0  0  0  0  0
   -5.9600   -3.7680    7.6460 H   0  0  0  0  0  0  0  0  0  0  0  0
   -7.1290   -4.9750    7.1340 H   0  0  0  0  0  0  0  0  0  0  0  0
   -5.3750   -6.3720    6.1590 H   0  0  0  0  0  0  0  0  0  0  0  0
   -3.3640   -4.2440    7.0280 H   0  0  0  0  0  0  0  0  0  0  0  0
   -3.0220   -5.7310    6.1410 H   0  0  0  0  0  0  0  0  0  0  0  0
   -4.1920   -4.9250    4.1730 H   0  0  0  0  0  0  0  0  0  0  0  0
   -3.0670   -3.6920    4.6650 H   0  0  0  0  0  0  0  0  0  0  0  0
   -5.1710   -4.3280    9.1390 H   0  0  0  0  0  0  0  0  0  0  0  0
   -3.4930   -4.6580    8.6980 H   0  0  0  0  0  0  0  0  0  0  0  0
   -3.3060   -6.3780   10.4190 H   0  0  0  0  0  0  0  0  0  0  0  0
   -3.8940   -4.8960   11.1550 H   0  0  0  0  0  0  0  0  0  0  0  0
   -6.1690   -5.7340   11.2440 H   0  0  0  0  0  0  0  0  0  0  0  0
   -5.1240   -6.9810   11.9070 H   0  0  0  0  0  0  0  0  0  0  0  0
   -5.2280   -8.2840    9.8630 H   0  0  0  0  0  0  0  0  0  0  0  0
   -6.8740   -7.8520   10.2940 H   0  0  0  0  0  0  0  0  0  0  0  0
   -6.8990   -6.0400    8.6420 H   0  0  0  0  0  0  0  0  0  0  0  0
   -6.4110   -7.5350    7.8510 H   0  0  0  0  0  0  0  0  0  0  0  0
   -6.6820   -0.5700   10.1000 H   0  0  0  0  0  0  0  0  0  0  0  0
   -5.1780   -1.4290    9.9260 H   0  0  0  0  0  0  0  0  0  0  0  0
   -6.1660   -3.5000   10.7660 H   0  0  0  0  0  0  0  0  0  0  0  0
   -6.5460   -2.1980   11.8950 H   0  0  0  0  0  0  0  0  0  0  0  0
   -8.1240   -4.2190    9.0390 H   0  0  0  0  0  0  0  0  0  0  0  0
   -9.6460   -3.3520    9.1610 H   0  0  0  0  0  0  0  0  0  0  0  0
   -8.6260   -1.2840    8.3810 H   0  0  0  0  0  0  0  0  0  0  0  0
   -8.2000   -2.5530    7.2580 H   0  0  0  0  0  0  0  0  0  0  0  0
   -8.7910   -0.7980   10.4830 H   0  0  0  0  0  0  0  0  0  0  0  0
  -10.8810   -2.5560   13.4760 H   0  0  0  0  0  0  0  0  0  0  0  0
  -10.6380   -4.8870   14.1650 H   0  0  0  0  0  0  0  0  0  0  0  0
   -9.5170   -7.0750   13.8390 H   0  0  0  0  0  0  0  0  0  0  0  0
   -7.7960   -7.3360   12.0730 H   0  0  0  0  0  0  0  0  0  0  0  0
   -7.1950   -5.4090   10.6320 H   0  0  0  0  0  0  0  0  0  0  0  0
  1  2  2  0  0  0  0
  2  3  1  0  0  0  0
  3 45  1  0  0  0  0
  3  4  1  0  0  0  0
  4 46  1  0  0  0  0
  4  5  1  0  0  0  0
  5 47  1  0  0  0  0
  5 48  1  0  0  0  0
  5  6  1  0  0  0  0
  6  7  2  0  0  0  0
  7 49  1  0  0  0  0
  7  8  1  0  0  0  0
  8  9  1  0  0  0  0
  9 10  2  0  0  0  0
 10 50  1  0  0  0  0
 10 11  1  0  0  0  0
 11 51  1  0  0  0  0
 11 12  2  0  0  0  0
 12 52  1  0  0  0  0
 12 13  1  0  0  0  0
 13 53  1  0  0  0  0
 13 14  2  0  0  0  0
 14  6  1  0  0  0  0
 14  9  1  0  0  0  0
  4 15  1  0  0  0  0
 15 16  2  0  0  0  0
 15 17  1  0  0  0  0
 17 18  1  0  0  0  0
 18 54  1  0  0  0  0
 18 55  1  0  0  0  0
 18 19  1  0  0  0  0
 19 56  1  0  0  0  0
 19 57  1  0  0  0  0
 19 20  1  0  0  0  0
 20 58  1  0  0  0  0
 20 21  1  0  0  0  0
 21 59  1  0  0  0  0
 21 60  1  0  0  0  0
 21 22  1  0  0  0  0
 22 17  1  0  0  0  0
 22 61  1  0  0  0  0
 22 62  1  0  0  0  0
 20 23  1  0  0  0  0
 23 24  1  0  0  0  0
 24 63  1  0  0  0  0
 24 64  1  0  0  0  0
 24 25  1  0  0  0  0
 25 65  1  0  0  0  0
 25 66  1  0  0  0  0
 25 26  1  0  0  0  0
 26 67  1  0  0  0  0
 26 68  1  0  0  0  0
 26 27  1  0  0  0  0
 27 69  1  0  0  0  0
 27 70  1  0  0  0  0
 27 28  1  0  0  0  0
 28 23  1  0  0  0  0
 28 71  1  0  0  0  0
 28 72  1  0  0  0  0
  2 29  1  0  0  0  0
 29 30  1  0  0  0  0
 30 73  1  0  0  0  0
 30 74  1  0  0  0  0
 30 31  1  0  0  0  0
 31 75  1  0  0  0  0
 31 76  1  0  0  0  0
 31 32  1  0  0  0  0
 32 33  1  0  0  0  0
 33 77  1  0  0  0  0
 33 78  1  0  0  0  0
 33 34  1  0  0  0  0
 34 29  1  0  0  0  0
 34 79  1  0  0  0  0
 34 80  1  0  0  0  0
 32 35  1  0  0  0  0
 35 81  1  0  0  0  0
 35 36  1  0  0  0  0
 36 37  2  0  0  0  0
 36 38  1  0  0  0  0
 38 82  1  0  0  0  0
 38 39  1  0  0  0  0
 39 40  1  0  0  0  0
 40 83  1  0  0  0  0
 40 41  2  0  0  0  0
 41 84  1  0  0  0  0
 41 42  1  0  0  0  0
 42 85  1  0  0  0  0
 42 43  2  0  0  0  0
 43 86  1  0  0  0  0
 43 44  1  0  0  0  0
 44 32  1  0  0  0  0
 44 39  2  0  0  0  0
M  END
>  <LOGBIO>
7.0000

>  <PRED_LOGBIO>
5.8500

>  <XV_RES>
1.8860

>  <WHL_TMPL>
2

>  <ANCH>
54-56;23-21

$$$$
ROW67
  -MTS-   01071501063D 0   0.00000     0.00000     0

 62 65  0  0  1  0  0  0  0  0999 V2000
    0.7850    0.9150    5.7600 C   0  0  0  0  0  0  0  0  0  0  0  0
    1.7010    2.1280    5.6310 C   0  0  2  0  0  0  0  0  0  0  0  0
    2.6330    1.9210    4.5130 N   0  0  0  0  0  0  0  0  0  0  0  0
    3.0570    0.5580    4.1590 C   0  0  0  0  0  0  0  0  0  0  0  0
    4.4260    0.5550    3.4550 C   0  0  0  0  0  0  0  0  0  0  0  0
    4.4210    1.6340    2.3560 C   0  0  1  0  0  0  0  0  0  0  0  0
    3.5870    1.1490    1.1710 C   0  0  0  0  0  0  0  0  0  0  0  0
    2.1370    0.9570    1.6140 C   0  0  0  0  0  0  0  0  0  0  0  0
    1.3350    0.4900    0.4740 N   0  0  0  0  0  0  0  0  0  0  0  0
    0.0350    0.2550    0.6270 C   0  0  0  0  0  0  0  0  0  0  0  0
   -0.5050    0.4300    1.7410 O   0  0  0  0  0  0  0  0  0  0  0  0
   -0.6910   -0.1670   -0.4040 N   0  0  0  0  0  0  0  0  0  0  0  0
    3.9430    2.9110    2.7860 O   0  0  0  0  0  0  0  0  0  0  0  0
    3.0870    2.9670    3.8290 C   0  0  0  0  0  0  0  0  0  0  0  0
    2.6970    4.0710    4.1730 O   0  0  0  0  0  0  0  0  0  0  0  0
    5.8120    1.7810    1.7880 C   0  0  0  0  0  0  0  0  0  0  0  0
    6.2640    0.8940    0.8040 C   0  0  0  0  0  0  0  0  0  0  0  0
    7.5550    1.0300    0.2780 C   0  0  0  0  0  0  0  0  0  0  0  0
    8.3930    2.0540    0.7360 C   0  0  0  0  0  0  0  0  0  0  0  0
    9.6370    2.1860    0.2280 F   0  0  0  0  0  0  0  0  0  0  0  0
    7.9410    2.9410    1.7200 C   0  0  0  0  0  0  0  0  0  0  0  0
    6.6510    2.8050    2.2460 C   0  0  0  0  0  0  0  0  0  0  0  0
    2.4820    2.3080    6.9100 C   0  0  0  0  0  0  0  0  0  0  0  0
    2.8800    3.5890    7.3120 C   0  0  0  0  0  0  0  0  0  0  0  0
    3.6040    3.7560    8.4990 C   0  0  0  0  0  0  0  0  0  0  0  0
    3.9290    2.6430    9.2840 C   0  0  0  0  0  0  0  0  0  0  0  0
    3.5300    1.3630    8.8810 C   0  0  0  0  0  0  0  0  0  0  0  0
    2.8070    1.1950    7.6950 C   0  0  0  0  0  0  0  0  0  0  0  0
    4.6940    2.8200   10.5380 C   0  0  0  0  0  0  0  0  0  0  0  0
    5.9360    2.1920   10.6950 C   0  0  0  0  0  0  0  0  0  0  0  0
    6.6600    2.3600   11.8820 C   0  0  0  0  0  0  0  0  0  0  0  0
    6.1420    3.1540   12.9110 C   0  0  0  0  0  0  0  0  0  0  0  0
    6.8400    3.3150   14.0560 F   0  0  0  0  0  0  0  0  0  0  0  0
    4.9000    3.7820   12.7540 C   0  0  0  0  0  0  0  0  0  0  0  0
    4.1770    3.6140   11.5680 C   0  0  0  0  0  0  0  0  0  0  0  0
    2.9790    4.2190   11.4160 F   0  0  0  0  0  0  0  0  0  0  0  0
    0.2220    0.7850    4.8380 H   0  0  0  0  0  0  0  0  0  0  0  0
    0.0950    1.0680    6.5880 H   0  0  0  0  0  0  0  0  0  0  0  0
    1.3840    0.0260    5.9480 H   0  0  0  0  0  0  0  0  0  0  0  0
    1.1020    3.0170    5.4430 H   0  0  0  0  0  0  0  0  0  0  0  0
    2.3140    0.1050    3.5060 H   0  0  0  0  0  0  0  0  0  0  0  0
    3.1130   -0.0490    5.0600 H   0  0  0  0  0  0  0  0  0  0  0  0
    5.2070    0.7800    4.1790 H   0  0  0  0  0  0  0  0  0  0  0  0
    4.6010   -0.4200    3.0060 H   0  0  0  0  0  0  0  0  0  0  0  0
    3.6280    1.8870    0.3730 H   0  0  0  0  0  0  0  0  0  0  0  0
    3.9850    0.2030    0.8110 H   0  0  0  0  0  0  0  0  0  0  0  0
    2.0960    0.2190    2.4120 H   0  0  0  0  0  0  0  0  0  0  0  0
    1.7390    1.9030    1.9740 H   0  0  0  0  0  0  0  0  0  0  0  0
    1.7700    0.3490   -0.4260 H   0  0  0  0  0  0  0  0  0  0  0  0
   -0.2560   -0.3090   -1.3040 H   0  0  0  0  0  0  0  0  0  0  0  0
   -1.6790   -0.3460   -0.2870 H   0  0  0  0  0  0  0  0  0  0  0  0
    5.6170    0.1050    0.4500 H   0  0  0  0  0  0  0  0  0  0  0  0
    7.9040    0.3450   -0.4810 H   0  0  0  0  0  0  0  0  0  0  0  0
    8.5880    3.7300    2.0730 H   0  0  0  0  0  0  0  0  0  0  0  0
    6.3030    3.4900    3.0050 H   0  0  0  0  0  0  0  0  0  0  0  0
    2.6290    4.4470    6.7070 H   0  0  0  0  0  0  0  0  0  0  0  0
    3.9120    4.7440    8.8090 H   0  0  0  0  0  0  0  0  0  0  0  0
    3.7810    0.5040    9.4870 H   0  0  0  0  0  0  0  0  0  0  0  0
    2.4990    0.2080    7.3850 H   0  0  0  0  0  0  0  0  0  0  0  0
    6.3360    1.5790    9.9010 H   0  0  0  0  0  0  0  0  0  0  0  0
    7.6180    1.8750   12.0030 H   0  0  0  0  0  0  0  0  0  0  0  0
    4.5010    4.3950   13.5490 H   0  0  0  0  0  0  0  0  0  0  0  0
  1 37  1  0  0  0  0
  1 38  1  0  0  0  0
  1 39  1  0  0  0  0
  1  2  1  0  0  0  0
  2 40  1  0  0  0  0
  2  3  1  0  0  0  0
  3  4  1  0  0  0  0
  4 41  1  0  0  0  0
  4 42  1  0  0  0  0
  4  5  1  0  0  0  0
  5 43  1  0  0  0  0
  5 44  1  0  0  0  0
  5  6  1  0  0  0  0
  6  7  1  0  0  0  0
  7 45  1  0  0  0  0
  7 46  1  0  0  0  0
  7  8  1  0  0  0  0
  8 47  1  0  0  0  0
  8 48  1  0  0  0  0
  8  9  1  0  0  0  0
  9 49  1  0  0  0  0
  9 10  1  0  0  0  0
 10 11  2  0  0  0  0
 10 12  1  0  0  0  0
 12 50  1  0  0  0  0
 12 51  1  0  0  0  0
  6 13  1  0  0  0  0
 13 14  1  0  0  0  0
 14  3  1  0  0  0  0
 14 15  2  0  0  0  0
  6 16  1  0  0  0  0
 16 17  2  0  0  0  0
 17 52  1  0  0  0  0
 17 18  1  0  0  0  0
 18 53  1  0  0  0  0
 18 19  2  0  0  0  0
 19 20  1  0  0  0  0
 19 21  1  0  0  0  0
 21 54  1  0  0  0  0
 21 22  2  0  0  0  0
 22 16  1  0  0  0  0
 22 55  1  0  0  0  0
  2 23  1  0  0  0  0
 23 24  2  0  0  0  0
 24 56  1  0  0  0  0
 24 25  1  0  0  0  0
 25 57  1  0  0  0  0
 25 26  2  0  0  0  0
 26 27  1  0  0  0  0
 27 58  1  0  0  0  0
 27 28  2  0  0  0  0
 28 23  1  0  0  0  0
 28 59  1  0  0  0  0
 26 29  1  0  0  0  0
 29 30  2  0  0  0  0
 30 60  1  0  0  0  0
 30 31  1  0  0  0  0
 31 61  1  0  0  0  0
 31 32  2  0  0  0  0
 32 33  1  0  0  0  0
 32 34  1  0  0  0  0
 34 62  1  0  0  0  0
 34 35  2  0  0  0  0
 35 29  1  0  0  0  0
 35 36  1  0  0  0  0
M  END
>  <LOGBIO>
5.3000

>  <PRED_LOGBIO>
5.2900

>  <XV_RES>
-0.0110

>  <WHL_TMPL>
1

>  <ANCH>
43-52;31-32

$$$$
ROW68
  -MTS-   01071501063D 0   0.00000     0.00000     0

 50 52  0  0  0  0  0  0  0  0999 V2000
    1.3480    3.9670    6.0720 C   0  0  0  0  0  0  0  0  0  0  0  0
    2.7700    3.8240    6.0400 O   0  0  0  0  0  0  0  0  0  0  0  0
    3.1680    2.4840    5.7400 C   0  0  0  0  0  0  0  0  0  0  0  0
    4.6930    2.3970    5.7210 C   0  0  0  0  0  0  0  0  0  0  0  0
    5.2670    1.1190    5.4350 O   0  0  0  0  0  0  0  0  0  0  0  0
    5.5110    0.7810    4.1050 C   0  0  0  0  0  0  0  0  0  0  0  0
    6.0690   -0.4460    3.7290 C   0  0  0  0  0  0  0  0  0  0  0  0
    6.2880   -0.7290    2.4380 N   0  0  0  0  0  0  0  0  0  0  0  0
    5.9850    0.1400    1.4640 C   0  0  0  0  0  0  0  0  0  0  0  0
    5.4240    1.3850    1.7720 C   0  0  0  0  0  0  0  0  0  0  0  0
    5.1830    1.7120    3.1120 C   0  0  0  0  0  0  0  0  0  0  0  0
    5.0860    2.3500    0.7030 C   0  0  0  0  0  0  0  0  0  0  0  0
    4.4790    3.5710    1.0220 C   0  0  0  0  0  0  0  0  0  0  0  0
    4.1790    4.4490   -0.0270 C   0  0  0  0  0  0  0  0  0  0  0  0
    3.5650    5.6950    0.2420 N   0  0  0  0  0  0  0  0  0  0  0  0
    4.3150    6.7680    0.4790 C   0  0  0  0  0  0  0  0  0  0  0  0
    5.5410    6.6770    0.4660 O   0  0  0  0  0  0  0  0  0  0  0  0
    3.6600    8.0980    0.7660 C   0  0  0  0  0  0  0  0  0  0  0  0
    4.4770    4.1020   -1.2860 N   0  0  0  0  0  0  0  0  0  0  0  0
    5.0590    2.9250   -1.5570 C   0  0  0  0  0  0  0  0  0  0  0  0
    5.3590    2.0610   -0.5770 N   0  0  0  0  0  0  0  0  0  0  0  0
    5.3600    2.5890   -2.8980 N   0  0  0  0  0  0  0  0  0  0  0  0
    4.4070    2.4700   -3.9840 N   0  0  0  0  0  0  0  0  0  0  0  0
    5.0750    2.1430   -5.0740 C   0  0  0  0  0  0  0  0  0  0  0  0
    4.4860    1.9140   -6.4460 C   0  0  0  0  0  0  0  0  0  0  0  0
    6.5060    2.0410   -4.7100 C   0  0  0  0  0  0  0  0  0  0  0  0
    6.6050    2.3190   -3.4030 C   0  0  0  0  0  0  0  0  0  0  0  0
    7.8890    2.3310   -2.6090 C   0  0  0  0  0  0  0  0  0  0  0  0
    0.9340    3.3110    6.8360 H   0  0  0  0  0  0  0  0  0  0  0  0
    1.0920    4.9980    6.3030 H   0  0  0  0  0  0  0  0  0  0  0  0
    0.9340    3.6990    5.1020 H   0  0  0  0  0  0  0  0  0  0  0  0
    2.7760    2.1980    4.7660 H   0  0  0  0  0  0  0  0  0  0  0  0
    2.7760    1.8110    6.5000 H   0  0  0  0  0  0  0  0  0  0  0  0
    5.0040    2.6270    6.7380 H   0  0  0  0  0  0  0  0  0  0  0  0
    5.0440    3.1050    4.9730 H   0  0  0  0  0  0  0  0  0  0  0  0
    6.3260   -1.1720    4.4870 H   0  0  0  0  0  0  0  0  0  0  0  0
    6.1750   -0.1220    0.4340 H   0  0  0  0  0  0  0  0  0  0  0  0
    4.7510    2.6660    3.3750 H   0  0  0  0  0  0  0  0  0  0  0  0
    4.2490    3.8270    2.0450 H   0  0  0  0  0  0  0  0  0  0  0  0
    2.5580    5.7700    0.2530 H   0  0  0  0  0  0  0  0  0  0  0  0
    3.0360    8.0110    1.6530 H   0  0  0  0  0  0  0  0  0  0  0  0
    4.4260    8.8510    0.9340 H   0  0  0  0  0  0  0  0  0  0  0  0
    3.0440    8.3900   -0.0830 H   0  0  0  0  0  0  0  0  0  0  0  0
    3.4710    1.5360   -6.3460 H   0  0  0  0  0  0  0  0  0  0  0  0
    4.4710    2.8530   -6.9950 H   0  0  0  0  0  0  0  0  0  0  0  0
    5.0920    1.1880   -6.9840 H   0  0  0  0  0  0  0  0  0  0  0  0
    7.3200    1.7900   -5.3740 H   0  0  0  0  0  0  0  0  0  0  0  0
    7.8070    3.0510   -1.7970 H   0  0  0  0  0  0  0  0  0  0  0  0
    8.0710    1.3400   -2.1980 H   0  0  0  0  0  0  0  0  0  0  0  0
    8.7150    2.6110   -3.2590 H   0  0  0  0  0  0  0  0  0  0  0  0
  1 29  1  0  0  0  0
  1 30  1  0  0  0  0
  1 31  1  0  0  0  0
  1  2  1  0  0  0  0
  2  3  1  0  0  0  0
  3 32  1  0  0  0  0
  3 33  1  0  0  0  0
  3  4  1  0  0  0  0
  4 34  1  0  0  0  0
  4 35  1  0  0  0  0
  4  5  1  0  0  0  0
  5  6  1  0  0  0  0
  6  7  2  0  0  0  0
  7 36  1  0  0  0  0
  7  8  1  0  0  0  0
  8  9  2  0  0  0  0
  9 37  1  0  0  0  0
  9 10  1  0  0  0  0
 10 11  2  0  0  0  0
 11  6  1  0  0  0  0
 11 38  1  0  0  0  0
 10 12  1  0  0  0  0
 12 13  2  0  0  0  0
 13 39  1  0  0  0  0
 13 14  1  0  0  0  0
 14 15  1  0  0  0  0
 15 40  1  0  0  0  0
 15 16  1  0  0  0  0
 16 17  2  0  0  0  0
 16 18  1  0  0  0  0
 18 41  1  0  0  0  0
 18 42  1  0  0  0  0
 18 43  1  0  0  0  0
 14 19  2  0  0  0  0
 19 20  1  0  0  0  0
 20 21  2  0  0  0  0
 21 12  1  0  0  0  0
 20 22  1  0  0  0  0
 22 23  1  0  0  0  0
 23 24  2  0  0  0  0
 24 25  1  0  0  0  0
 25 44  1  0  0  0  0
 25 45  1  0  0  0  0
 25 46  1  0  0  0  0
 24 26  1  0  0  0  0
 26 47  1  0  0  0  0
 26 27  2  0  0  0  0
 27 22  1  0  0  0  0
 27 28  1  0  0  0  0
 28 48  1  0  0  0  0
 28 49  1  0  0  0  0
 28 50  1  0  0  0  0
M  END
>  <LOGBIO>
4.8500

>  <PRED_LOGBIO>
5.1400

>  <XV_RES>
-0.4170

>  <WHL_TMPL>
2

>  <ANCH>
17-19;20-19

$$$$
ROW69
  -MTS-   01071501063D 0   0.00000     0.00000     0

 82 86  0  0  0  0  0  0  0  0999 V2000
   12.2820    5.1410    9.6550 C   0  0  0  0  0  0  0  0  0  0  0  0
   11.0100    4.4980    9.7650 O   0  0  0  0  0  0  0  0  0  0  0  0
   10.3280    4.2190    8.6090 C   0  0  0  0  0  0  0  0  0  0  0  0
    9.4380    5.1590    8.0780 C   0  0  0  0  0  0  0  0  0  0  0  0
    8.7550    4.8480    6.8950 C   0  0  0  0  0  0  0  0  0  0  0  0
    8.9910    3.6060    6.2930 C   0  0  0  0  0  0  0  0  0  0  0  0
    9.8560    2.7460    6.8490 N   0  0  0  0  0  0  0  0  0  0  0  0
   10.5140    3.0470    7.9880 N   0  0  0  0  0  0  0  0  0  0  0  0
    8.2870    3.2440    5.0430 C   0  0  0  0  0  0  0  0  0  0  0  0
    7.4580    2.1160    5.0080 C   0  0  0  0  0  0  0  0  0  0  0  0
    6.7920    1.7730    3.8260 C   0  0  0  0  0  0  0  0  0  0  0  0
    6.9540    2.5580    2.6780 C   0  0  0  0  0  0  0  0  0  0  0  0
    6.2350    2.1880    1.4030 C   0  0  0  0  0  0  0  0  0  0  0  0
    4.9230    2.8490    1.3700 N   0  0  0  0  0  0  0  0  0  0  0  0
    4.6900    4.1390    0.9730 C   0  0  0  0  0  0  0  0  0  0  0  0
    5.7540    5.1000    0.4980 C   0  0  0  0  0  0  0  0  0  0  0  0
    6.3080    5.8770    1.6920 C   0  0  0  0  0  0  0  0  0  0  0  0
    6.9150    4.9010    2.6960 C   0  0  0  0  0  0  0  0  0  0  0  0
    5.1790    6.6570    2.3590 C   0  0  0  0  0  0  0  0  0  0  0  0
    7.3720    6.8380    1.2180 C   0  0  0  0  0  0  0  0  0  0  0  0
    7.6590    6.8940    0.0330 O   0  0  0  0  0  0  0  0  0  0  0  0
    7.9910    7.6170    2.0850 O   0  0  0  0  0  0  0  0  0  0  0  0
    3.3850    4.4270    1.0640 C   0  0  0  0  0  0  0  0  0  0  0  0
    2.6250    5.9730    0.6570 S   0  0  0  0  0  0  0  0  0  0  0  0
    2.5960    7.0420    2.1300 C   0  0  0  0  0  0  0  0  0  0  0  0
    4.0240    7.2880    2.6070 C   0  0  0  0  0  0  0  0  0  0  0  0
    1.9410    8.3740    1.7780 C   0  0  0  0  0  0  0  0  0  0  0  0
    1.7990    6.3590    3.2380 C   0  0  0  0  0  0  0  0  0  0  0  0
    2.6940    3.2190    1.5670 C   0  0  0  0  0  0  0  0  0  0  0  0
    1.3610    2.9080    1.8630 C   0  0  0  0  0  0  0  0  0  0  0  0
    1.0290    1.6330    2.3370 C   0  0  0  0  0  0  0  0  0  0  0  0
   -0.2750    1.3280    2.6260 O   0  0  0  0  0  0  0  0  0  0  0  0
   -1.0840    0.7820    1.5810 C   0  0  0  0  0  0  0  0  0  0  0  0
   -2.4750    0.5190    2.1070 C   0  0  0  0  0  0  0  0  0  0  0  0
   -3.4500    1.5200    2.0220 C   0  0  0  0  0  0  0  0  0  0  0  0
   -4.7350    1.2620    2.5130 C   0  0  0  0  0  0  0  0  0  0  0  0
   -5.0070    0.0100    3.0760 C   0  0  0  0  0  0  0  0  0  0  0  0
   -3.9860   -0.9470    3.1300 C   0  0  0  0  0  0  0  0  0  0  0  0
   -2.7650   -0.6700    2.6510 N   0  0  0  0  0  0  0  0  0  0  0  0
    2.0290    0.6700    2.5150 C   0  0  0  0  0  0  0  0  0  0  0  0
    3.3620    0.9810    2.2190 C   0  0  0  0  0  0  0  0  0  0  0  0
    3.6940    2.2560    1.7450 C   0  0  0  0  0  0  0  0  0  0  0  0
    7.7830    3.6860    2.7130 C   0  0  0  0  0  0  0  0  0  0  0  0
    8.4490    4.0290    3.8950 C   0  0  0  0  0  0  0  0  0  0  0  0
   12.1610    6.1020    9.1590 H   0  0  0  0  0  0  0  0  0  0  0  0
   12.6980    5.2960   10.6490 H   0  0  0  0  0  0  0  0  0  0  0  0
   12.9560    4.5160    9.0730 H   0  0  0  0  0  0  0  0  0  0  0  0
    9.2800    6.1080    8.5700 H   0  0  0  0  0  0  0  0  0  0  0  0
    8.0600    5.5500    6.4580 H   0  0  0  0  0  0  0  0  0  0  0  0
    7.3330    1.5100    5.8940 H   0  0  0  0  0  0  0  0  0  0  0  0
    6.1530    0.9030    3.7990 H   0  0  0  0  0  0  0  0  0  0  0  0
    6.0990    1.1090    1.3630 H   0  0  0  0  0  0  0  0  0  0  0  0
    6.8250    2.5110    0.5470 H   0  0  0  0  0  0  0  0  0  0  0  0
    5.3220    5.7960   -0.2180 H   0  0  0  0  0  0  0  0  0  0  0  0
    6.5590    4.5440    0.0230 H   0  0  0  0  0  0  0  0  0  0  0  0
    7.7200    4.3450    2.2210 H   0  0  0  0  0  0  0  0  0  0  0  0
    7.3090    5.4540    3.5460 H   0  0  0  0  0  0  0  0  0  0  0  0
    6.1480    4.2090    3.0380 H   0  0  0  0  0  0  0  0  0  0  0  0
    4.7460    7.3520    1.6430 H   0  0  0  0  0  0  0  0  0  0  0  0
    5.5730    7.2100    3.2090 H   0  0  0  0  0  0  0  0  0  0  0  0
    4.4120    5.9640    2.7010 H   0  0  0  0  0  0  0  0  0  0  0  0
    8.6330    8.1570    1.5970 H   0  0  0  0  0  0  0  0  0  0  0  0
    4.5930    7.7740    1.8170 H   0  0  0  0  0  0  0  0  0  0  0  0
    4.0070    7.9260    3.4880 H   0  0  0  0  0  0  0  0  0  0  0  0
    4.4920    6.3370    2.8580 H   0  0  0  0  0  0  0  0  0  0  0  0
    2.5090    8.8610    0.9880 H   0  0  0  0  0  0  0  0  0  0  0  0
    1.9240    9.0130    2.6590 H   0  0  0  0  0  0  0  0  0  0  0  0
    0.9230    8.1990    1.4380 H   0  0  0  0  0  0  0  0  0  0  0  0
    2.2670    5.4090    3.4880 H   0  0  0  0  0  0  0  0  0  0  0  0
    1.7820    6.9980    4.1180 H   0  0  0  0  0  0  0  0  0  0  0  0
    0.7810    6.1840    2.8970 H   0  0  0  0  0  0  0  0  0  0  0  0
    0.5900    3.6510    1.7260 H   0  0  0  0  0  0  0  0  0  0  0  0
   -0.6570   -0.1850    1.3260 H   0  0  0  0  0  0  0  0  0  0  0  0
   -1.1560    1.5000    0.7670 H   0  0  0  0  0  0  0  0  0  0  0  0
   -3.2140    2.4780    1.5830 H   0  0  0  0  0  0  0  0  0  0  0  0
   -5.5050    2.0180    2.4590 H   0  0  0  0  0  0  0  0  0  0  0  0
   -5.9900   -0.2160    3.4630 H   0  0  0  0  0  0  0  0  0  0  0  0
   -4.1840   -1.9160    3.5620 H   0  0  0  0  0  0  0  0  0  0  0  0
    1.7730   -0.3140    2.8810 H   0  0  0  0  0  0  0  0  0  0  0  0
    4.1330    0.2380    2.3570 H   0  0  0  0  0  0  0  0  0  0  0  0
    7.9080    4.2910    1.8270 H   0  0  0  0  0  0  0  0  0  0  0  0
    9.0880    4.8990    3.9220 H   0  0  0  0  0  0  0  0  0  0  0  0
  1 45  1  0  0  0  0
  1 46  1  0  0  0  0
  1 47  1  0  0  0  0
  1  2  1  0  0  0  0
  2  3  1  0  0  0  0
  3  4  2  0  0  0  0
  4 48  1  0  0  0  0
  4  5  1  0  0  0  0
  5 49  1  0  0  0  0
  5  6  2  0  0  0  0
  6  7  1  0  0  0  0
  7  8  2  0  0  0  0
  8  3  1  0  0  0  0
  6  9  1  0  0  0  0
  9 10  2  0  0  0  0
 10 50  1  0  0  0  0
 10 11  1  0  0  0  0
 11 51  1  0  0  0  0
 11 12  2  0  0  0  0
 12 13  1  0  0  0  0
 13 52  1  0  0  0  0
 13 53  1  0  0  0  0
 13 14  1  0  0  0  0
 14 15  1  0  0  0  0
 15 16  1  0  0  0  0
 16 54  1  0  0  0  0
 16 55  1  0  0  0  0
 16 17  1  0  0  0  0
 17 18  1  0  0  0  0
 18 56  1  0  0  0  0
 18 57  1  0  0  0  0
 18 58  1  0  0  0  0
 17 19  1  0  0  0  0
 19 59  1  0  0  0  0
 19 60  1  0  0  0  0
 19 61  1  0  0  0  0
 17 20  1  0  0  0  0
 20 21  2  0  0  0  0
 20 22  1  0  0  0  0
 22 62  1  0  0  0  0
 15 23  2  0  0  0  0
 23 24  1  0  0  0  0
 24 25  1  0  0  0  0
 25 26  1  0  0  0  0
 26 63  1  0  0  0  0
 26 64  1  0  0  0  0
 26 65  1  0  0  0  0
 25 27  1  0  0  0  0
 27 66  1  0  0  0  0
 27 67  1  0  0  0  0
 27 68  1  0  0  0  0
 25 28  1  0  0  0  0
 28 69  1  0  0  0  0
 28 70  1  0  0  0  0
 28 71  1  0  0  0  0
 23 29  1  0  0  0  0
 29 30  2  0  0  0  0
 30 72  1  0  0  0  0
 30 31  1  0  0  0  0
 31 32  1  0  0  0  0
 32 33  1  0  0  0  0
 33 73  1  0  0  0  0
 33 74  1  0  0  0  0
 33 34  1  0  0  0  0
 34 35  2  0  0  0  0
 35 75  1  0  0  0  0
 35 36  1  0  0  0  0
 36 76  1  0  0  0  0
 36 37  2  0  0  0  0
 37 77  1  0  0  0  0
 37 38  1  0  0  0  0
 38 78  1  0  0  0  0
 38 39  2  0  0  0  0
 39 34  1  0  0  0  0
 31 40  2  0  0  0  0
 40 79  1  0  0  0  0
 40 41  1  0  0  0  0
 41 80  1  0  0  0  0
 41 42  2  0  0  0  0
 42 14  1  0  0  0  0
 42 29  1  0  0  0  0
 12 43  1  0  0  0  0
 43 81  1  0  0  0  0
 43 44  2  0  0  0  0
 44  9  1  0  0  0  0
 44 82  1  0  0  0  0
M  END
>  <LOGBIO>
7.8200

>  <PRED_LOGBIO>
6.6900

>  <XV_RES>
1.7420

>  <WHL_TMPL>
3

>  <ANCH>
27-35;59-74

$$$$
ROW70
  -MTS-   01071501063D 0   0.00000     0.00000     0

 71 74  0  0  1  0  0  0  0  0999 V2000
    6.6580    0.2680    1.5960 C   0  0  0  0  0  0  0  0  0  0  0  0
    5.7350    1.7320    2.1270 S   0  0  0  0  0  0  0  0  0  0  0  0
    4.4370    1.3390    2.5800 O   0  0  0  0  0  0  0  0  0  0  0  0
    6.4370    2.3770    3.1930 O   0  0  0  0  0  0  0  0  0  0  0  0
    5.5640    2.8960    0.7130 C   0  0  0  0  0  0  0  0  0  0  0  0
    6.5380    3.8780    0.4930 C   0  0  0  0  0  0  0  0  0  0  0  0
    6.4080    4.7640   -0.5830 C   0  0  0  0  0  0  0  0  0  0  0  0
    5.3050    4.6680   -1.4400 C   0  0  0  0  0  0  0  0  0  0  0  0
    4.3310    3.6860   -1.2200 C   0  0  0  0  0  0  0  0  0  0  0  0
    3.2680    3.5940   -2.0460 F   0  0  0  0  0  0  0  0  0  0  0  0
    4.4610    2.8000   -0.1440 C   0  0  0  0  0  0  0  0  0  0  0  0
    3.4110    1.7410    0.0930 C   0  0  0  0  0  0  0  0  0  0  0  0
    2.3670    2.2760    0.9780 N   0  0  0  0  0  0  0  0  0  0  0  0
    2.4640    3.5620    1.4420 C   0  0  0  0  0  0  0  0  0  0  0  0
    1.5210    4.0670    2.2490 C   0  0  0  0  0  0  0  0  0  0  0  0
    0.3890    3.1860    2.6120 C   0  0  0  0  0  0  0  0  0  0  0  0
   -0.5110    3.5850    3.3490 O   0  0  0  0  0  0  0  0  0  0  0  0
    0.3700    1.9510    2.1190 N   0  0  0  0  0  0  0  0  0  0  0  0
   -0.9960    1.6160    1.6910 C   0  0  0  0  0  0  0  0  0  0  0  0
   -1.9410    1.7010    2.8890 C   0  0  2  0  0  0  0  0  0  0  0  0
   -1.9630    3.1080    3.3130 N   0  0  0  0  0  0  0  0  0  0  0  0
   -1.5380    3.9640    2.1950 C   0  0  0  0  0  0  0  0  0  0  0  0
   -1.5620    5.4260    2.6360 C   0  0  0  0  0  0  0  0  0  0  0  0
   -1.1200    6.3150    1.4740 C   0  0  0  0  0  0  0  0  0  0  0  0
   -1.1430    7.7610    1.9100 C   0  0  0  0  0  0  0  0  0  0  0  0
   -1.4820    8.0510    3.0450 O   0  0  0  0  0  0  0  0  0  0  0  0
   -0.7960    8.7110    1.0620 O   0  0  0  0  0  0  0  0  0  0  0  0
   -3.3430    1.3560    2.4490 C   0  0  0  0  0  0  0  0  0  0  0  0
   -3.7840    0.0280    2.4930 C   0  0  0  0  0  0  0  0  0  0  0  0
   -5.0850   -0.2920    2.0850 C   0  0  0  0  0  0  0  0  0  0  0  0
   -5.9440    0.7160    1.6330 C   0  0  0  0  0  0  0  0  0  0  0  0
   -5.5030    2.0440    1.5880 C   0  0  0  0  0  0  0  0  0  0  0  0
   -4.2030    2.3640    1.9960 C   0  0  0  0  0  0  0  0  0  0  0  0
    1.3370    1.5070    1.3210 C   0  0  0  0  0  0  0  0  0  0  0  0
    1.2760    0.3390    0.8810 O   0  0  0  0  0  0  0  0  0  0  0  0
    1.6100    5.4540    2.7600 C   0  0  0  0  0  0  0  0  0  0  0  0
    1.6390    6.5290    1.8630 C   0  0  0  0  0  0  0  0  0  0  0  0
    1.7230    7.8400    2.3460 C   0  0  0  0  0  0  0  0  0  0  0  0
    1.7780    8.0770    3.7250 C   0  0  0  0  0  0  0  0  0  0  0  0
    1.7490    7.0010    4.6210 C   0  0  0  0  0  0  0  0  0  0  0  0
    1.6650    5.6900    4.1380 C   0  0  0  0  0  0  0  0  0  0  0  0
    1.6290    4.3540    5.2520 Cl  0  0  0  0  0  0  0  0  0  0  0  0
    6.1240   -0.2220    0.7840 H   0  0  0  0  0  0  0  0  0  0  0  0
    6.7580   -0.4200    2.4320 H   0  0  0  0  0  0  0  0  0  0  0  0
    7.6450    0.5680    1.2510 H   0  0  0  0  0  0  0  0  0  0  0  0
    7.3890    3.9520    1.1540 H   0  0  0  0  0  0  0  0  0  0  0  0
    7.1590    5.5220   -0.7530 H   0  0  0  0  0  0  0  0  0  0  0  0
    5.2050    5.3520   -2.2700 H   0  0  0  0  0  0  0  0  0  0  0  0
    3.8710    0.8720    0.5590 H   0  0  0  0  0  0  0  0  0  0  0  0
    2.9680    1.4510   -0.8570 H   0  0  0  0  0  0  0  0  0  0  0  0
    3.3060    4.1730    1.1540 H   0  0  0  0  0  0  0  0  0  0  0  0
   -0.9800    0.5740    1.3770 H   0  0  0  0  0  0  0  0  0  0  0  0
   -1.3220    2.3380    0.9460 H   0  0  0  0  0  0  0  0  0  0  0  0
   -1.6090    1.0450    3.6910 H   0  0  0  0  0  0  0  0  0  0  0  0
   -1.3340    3.2350    4.0920 H   0  0  0  0  0  0  0  0  0  0  0  0
   -2.2160    3.8270    1.3560 H   0  0  0  0  0  0  0  0  0  0  0  0
   -0.5290    3.6920    1.8940 H   0  0  0  0  0  0  0  0  0  0  0  0
   -0.8830    5.5630    3.4760 H   0  0  0  0  0  0  0  0  0  0  0  0
   -2.5710    5.6990    2.9370 H   0  0  0  0  0  0  0  0  0  0  0  0
   -1.7980    6.1790    0.6350 H   0  0  0  0  0  0  0  0  0  0  0  0
   -0.1100    6.0430    1.1730 H   0  0  0  0  0  0  0  0  0  0  0  0
   -0.8730    9.5630    1.5190 H   0  0  0  0  0  0  0  0  0  0  0  0
   -3.1210   -0.7500    2.8420 H   0  0  0  0  0  0  0  0  0  0  0  0
   -5.4250   -1.3160    2.1190 H   0  0  0  0  0  0  0  0  0  0  0  0
   -6.9470    0.4690    1.3190 H   0  0  0  0  0  0  0  0  0  0  0  0
   -6.1660    2.8220    1.2380 H   0  0  0  0  0  0  0  0  0  0  0  0
   -3.8630    3.3890    1.9610 H   0  0  0  0  0  0  0  0  0  0  0  0
    1.5960    6.3470    0.8000 H   0  0  0  0  0  0  0  0  0  0  0  0
    1.7450    8.6700    1.6550 H   0  0  0  0  0  0  0  0  0  0  0  0
    1.8420    9.0880    4.0970 H   0  0  0  0  0  0  0  0  0  0  0  0
    1.7920    7.1840    5.6850 H   0  0  0  0  0  0  0  0  0  0  0  0
  1 43  1  0  0  0  0
  1 44  1  0  0  0  0
  1 45  1  0  0  0  0
  1  2  1  0  0  0  0
  2  3  2  0  0  0  0
  2  4  2  0  0  0  0
  2  5  1  0  0  0  0
  5  6  2  0  0  0  0
  6 46  1  0  0  0  0
  6  7  1  0  0  0  0
  7 47  1  0  0  0  0
  7  8  2  0  0  0  0
  8 48  1  0  0  0  0
  8  9  1  0  0  0  0
  9 10  1  0  0  0  0
  9 11  2  0  0  0  0
 11  5  1  0  0  0  0
 11 12  1  0  0  0  0
 12 49  1  0  0  0  0
 12 50  1  0  0  0  0
 12 13  1  0  0  0  0
 13 14  1  0  0  0  0
 14 51  1  0  0  0  0
 14 15  2  0  0  0  0
 15 16  1  0  0  0  0
 16 17  2  0  0  0  0
 16 18  1  0  0  0  0
 18 19  1  0  0  0  0
 19 52  1  0  0  0  0
 19 53  1  0  0  0  0
 19 20  1  0  0  0  0
 20 54  1  0  0  0  0
 20 21  1  0  0  0  0
 21 55  1  0  0  0  0
 21 22  1  0  0  0  0
 22 56  1  0  0  0  0
 22 57  1  0  0  0  0
 22 23  1  0  0  0  0
 23 58  1  0  0  0  0
 23 59  1  0  0  0  0
 23 24  1  0  0  0  0
 24 60  1  0  0  0  0
 24 61  1  0  0  0  0
 24 25  1  0  0  0  0
 25 26  2  0  0  0  0
 25 27  1  0  0  0  0
 27 62  1  0  0  0  0
 20 28  1  0  0  0  0
 28 29  2  0  0  0  0
 29 63  1  0  0  0  0
 29 30  1  0  0  0  0
 30 64  1  0  0  0  0
 30 31  2  0  0  0  0
 31 65  1  0  0  0  0
 31 32  1  0  0  0  0
 32 66  1  0  0  0  0
 32 33  2  0  0  0  0
 33 28  1  0  0  0  0
 33 67  1  0  0  0  0
 18 34  1  0  0  0  0
 34 13  1  0  0  0  0
 34 35  2  0  0  0  0
 15 36  1  0  0  0  0
 36 37  2  0  0  0  0
 37 68  1  0  0  0  0
 37 38  1  0  0  0  0
 38 69  1  0  0  0  0
 38 39  2  0  0  0  0
 39 70  1  0  0  0  0
 39 40  1  0  0  0  0
 40 71  1  0  0  0  0
 40 41  2  0  0  0  0
 41 36  1  0  0  0  0
 41 42  1  0  0  0  0
M  END
>  <LOGBIO>
4.3200

>  <PRED_LOGBIO>
5.8500

>  <XV_RES>
-1.8130

>  <WHL_TMPL>
2

>  <ANCH>
42-43;27-25

$$$$
ROW71
  -MTS-   01071501063D 0   0.00000     0.00000     0

 55 57  0  0  0  0  0  0  0  0999 V2000
   -8.0580    1.4670    0.7790 C   0  0  0  0  0  0  0  0  0  0  0  0
   -7.2170    0.4040    1.2340 N   0  0  0  0  0  0  0  0  0  0  0  0
   -7.7040   -0.9820    1.2730 C   0  0  0  0  0  0  0  0  0  0  0  0
   -5.9440    0.7160    1.6330 C   0  0  0  0  0  0  0  0  0  0  0  0
   -5.5030    2.0440    1.5880 C   0  0  0  0  0  0  0  0  0  0  0  0
   -4.2030    2.3640    1.9960 C   0  0  0  0  0  0  0  0  0  0  0  0
   -3.3430    1.3560    2.4490 C   0  0  0  0  0  0  0  0  0  0  0  0
   -1.9410    1.7010    2.8890 C   0  0  0  0  0  0  0  0  0  0  0  0
   -0.9960    1.6160    1.6910 N   0  0  0  0  0  0  0  0  0  0  0  0
    0.2980    1.8810    1.8450 C   0  0  0  0  0  0  0  0  0  0  0  0
    0.7350    2.1940    2.9510 O   0  0  0  0  0  0  0  0  0  0  0  0
    1.2320    1.7970    0.6610 C   0  0  0  0  0  0  0  0  0  0  0  0
    2.6510    2.1460    1.1060 C   0  0  0  0  0  0  0  0  0  0  0  0
    2.4900    3.1560    2.2390 C   0  0  0  0  0  0  0  0  0  0  0  0
    3.4270    0.8970    1.5650 C   0  0  0  0  0  0  0  0  0  0  0  0
    4.7930    1.0130    0.8640 C   0  0  0  0  0  0  0  0  0  0  0  0
    5.9390    0.8100    1.8730 C   0  0  0  0  0  0  0  0  0  0  0  0
    7.3150    0.8800    1.1850 C   0  0  0  0  0  0  0  0  0  0  0  0
    7.4110   -0.1180    0.0170 C   0  0  0  0  0  0  0  0  0  0  0  0
    6.2650    0.0840   -0.9930 C   0  0  0  0  0  0  0  0  0  0  0  0
    4.8890    0.0150   -0.3050 C   0  0  0  0  0  0  0  0  0  0  0  0
    4.8310    2.3500    0.3580 O   0  0  0  0  0  0  0  0  0  0  0  0
    3.4260    2.6800    0.0290 O   0  0  0  0  0  0  0  0  0  0  0  0
   -3.7840    0.0280    2.4930 C   0  0  0  0  0  0  0  0  0  0  0  0
   -5.0850   -0.2920    2.0850 C   0  0  0  0  0  0  0  0  0  0  0  0
   -7.6500    1.8980   -0.1330 H   0  0  0  0  0  0  0  0  0  0  0  0
   -9.0120    1.0180    0.5120 H   0  0  0  0  0  0  0  0  0  0  0  0
   -8.1380    2.1860    1.5910 H   0  0  0  0  0  0  0  0  0  0  0  0
   -7.6610   -1.3540    2.2940 H   0  0  0  0  0  0  0  0  0  0  0  0
   -8.7320   -1.0160    0.9170 H   0  0  0  0  0  0  0  0  0  0  0  0
   -7.0790   -1.6040    0.6340 H   0  0  0  0  0  0  0  0  0  0  0  0
   -6.1660    2.8220    1.2380 H   0  0  0  0  0  0  0  0  0  0  0  0
   -3.8630    3.3890    1.9610 H   0  0  0  0  0  0  0  0  0  0  0  0
   -1.6320    0.9270    3.5880 H   0  0  0  0  0  0  0  0  0  0  0  0
   -1.9340    2.7230    3.2620 H   0  0  0  0  0  0  0  0  0  0  0  0
   -1.3540    1.3590    0.7820 H   0  0  0  0  0  0  0  0  0  0  0  0
    1.2160    0.7860    0.2580 H   0  0  0  0  0  0  0  0  0  0  0  0
    0.9090    2.4980   -0.1060 H   0  0  0  0  0  0  0  0  0  0  0  0
    1.9630    4.0340    1.8700 H   0  0  0  0  0  0  0  0  0  0  0  0
    3.4710    3.4500    2.6050 H   0  0  0  0  0  0  0  0  0  0  0  0
    1.9200    2.7050    3.0490 H   0  0  0  0  0  0  0  0  0  0  0  0
    3.5410    0.8810    2.6470 H   0  0  0  0  0  0  0  0  0  0  0  0
    2.9110   -0.0150    1.2710 H   0  0  0  0  0  0  0  0  0  0  0  0
    5.8260   -0.1560    2.3600 H   0  0  0  0  0  0  0  0  0  0  0  0
    5.8810    1.5750    2.6450 H   0  0  0  0  0  0  0  0  0  0  0  0
    7.4840    1.8880    0.8140 H   0  0  0  0  0  0  0  0  0  0  0  0
    8.0950    0.6620    1.9120 H   0  0  0  0  0  0  0  0  0  0  0  0
    7.3760   -1.1340    0.4040 H   0  0  0  0  0  0  0  0  0  0  0  0
    8.3650    0.0070   -0.4900 H   0  0  0  0  0  0  0  0  0  0  0  0
    6.3780    1.0510   -1.4790 H   0  0  0  0  0  0  0  0  0  0  0  0
    6.3230   -0.6800   -1.7650 H   0  0  0  0  0  0  0  0  0  0  0  0
    4.7200   -0.9940    0.0670 H   0  0  0  0  0  0  0  0  0  0  0  0
    4.1090    0.2330   -1.0310 H   0  0  0  0  0  0  0  0  0  0  0  0
   -3.1210   -0.7500    2.8420 H   0  0  0  0  0  0  0  0  0  0  0  0
   -5.4250   -1.3160    2.1190 H   0  0  0  0  0  0  0  0  0  0  0  0
  1 26  1  0  0  0  0
  1 27  1  0  0  0  0
  1 28  1  0  0  0  0
  1  2  1  0  0  0  0
  2  3  1  0  0  0  0
  3 29  1  0  0  0  0
  3 30  1  0  0  0  0
  3 31  1  0  0  0  0
  2  4  1  0  0  0  0
  4  5  2  0  0  0  0
  5 32  1  0  0  0  0
  5  6  1  0  0  0  0
  6 33  1  0  0  0  0
  6  7  2  0  0  0  0
  7  8  1  0  0  0  0
  8 34  1  0  0  0  0
  8 35  1  0  0  0  0
  8  9  1  0  0  0  0
  9 36  1  0  0  0  0
  9 10  1  0  0  0  0
 10 11  2  0  0  0  0
 10 12  1  0  0  0  0
 12 37  1  0  0  0  0
 12 38  1  0  0  0  0
 12 13  1  0  0  0  0
 13 14  1  0  0  0  0
 14 39  1  0  0  0  0
 14 40  1  0  0  0  0
 14 41  1  0  0  0  0
 13 15  1  0  0  0  0
 15 42  1  0  0  0  0
 15 43  1  0  0  0  0
 15 16  1  0  0  0  0
 16 17  1  0  0  0  0
 17 44  1  0  0  0  0
 17 45  1  0  0  0  0
 17 18  1  0  0  0  0
 18 46  1  0  0  0  0
 18 47  1  0  0  0  0
 18 19  1  0  0  0  0
 19 48  1  0  0  0  0
 19 49  1  0  0  0  0
 19 20  1  0  0  0  0
 20 50  1  0  0  0  0
 20 51  1  0  0  0  0
 20 21  1  0  0  0  0
 21 16  1  0  0  0  0
 21 52  1  0  0  0  0
 21 53  1  0  0  0  0
 16 22  1  0  0  0  0
 22 23  1  0  0  0  0
 23 13  1  0  0  0  0
  7 24  1  0  0  0  0
 24 54  1  0  0  0  0
 24 25  2  0  0  0  0
 25  4  1  0  0  0  0
 25 55  1  0  0  0  0
M  END
>  <LOGBIO>
5.3200

>  <PRED_LOGBIO>
4.9500

>  <XV_RES>
0.3890

>  <WHL_TMPL>
2

>  <ANCH>
53-54;15-52

$$$$
ROW72
  -MTS-   01071501063D 0   0.00000     0.00000     0

 86 92  0  0  1  0  0  0  0  0999 V2000
    9.9580   -3.4580   -0.7020 O   0  0  0  0  0  0  0  0  0  0  0  0
   10.3810   -2.3670   -1.1410 C   0  0  0  0  0  0  0  0  0  0  0  0
    9.6070   -1.2870   -1.0930 N   0  0  0  0  0  0  0  0  0  0  0  0
    8.2550   -1.3760   -0.5230 C   0  0  2  0  0  0  0  0  0  0  0  0
    7.5830   -0.0050   -0.5870 C   0  0  0  0  0  0  0  0  0  0  0  0
    6.1950   -0.0960   -0.0010 C   0  0  0  0  0  0  0  0  0  0  0  0
    5.8270    0.8980   -0.8210 C   0  0  0  0  0  0  0  0  0  0  0  0
    5.1930    2.1880    0.2110 S   0  0  0  0  0  0  0  0  0  0  0  0
    5.4240    1.3850    1.7710 C   0  0  0  0  0  0  0  0  0  0  0  0
    5.1830    1.7130    3.1100 C   0  0  0  0  0  0  0  0  0  0  0  0
    5.5020    0.8000    4.1230 C   0  0  0  0  0  0  0  0  0  0  0  0
    6.0620   -0.4410    3.7960 C   0  0  0  0  0  0  0  0  0  0  0  0
    6.3030   -0.7690    2.4560 C   0  0  0  0  0  0  0  0  0  0  0  0
    5.9840    0.1440    1.4440 C   0  0  0  0  0  0  0  0  0  0  0  0
    8.3440   -1.8250    0.9160 C   0  0  0  0  0  0  0  0  0  0  0  0
    7.9070   -1.1060    1.8130 O   0  0  0  0  0  0  0  0  0  0  0  0
    8.8960   -2.9980    1.2130 N   0  0  0  0  0  0  0  0  0  0  0  0
   10.3310   -3.1520    1.4930 C   0  0  0  0  0  0  0  0  0  0  0  0
   10.9800   -4.2530    0.6330 C   0  0  0  0  0  0  0  0  0  0  0  0
   10.2000   -5.5770    0.7370 C   0  0  0  0  0  0  0  0  0  0  0  0
    8.7060   -5.3750    0.4240 C   0  0  0  0  0  0  0  0  0  0  0  0
    8.1200   -4.2440    1.2890 C   0  0  0  0  0  0  0  0  0  0  0  0
   10.7750   -6.5710   -0.1810 N   0  0  0  0  0  0  0  0  0  0  0  0
   10.0700   -7.8510   -0.0220 C   0  0  0  0  0  0  0  0  0  0  0  0
   10.6660   -8.9300   -0.9440 C   0  0  0  0  0  0  0  0  0  0  0  0
   10.6860   -8.4650   -2.4120 C   0  0  0  0  0  0  0  0  0  0  0  0
   11.3200   -7.0680   -2.5490 C   0  0  0  0  0  0  0  0  0  0  0  0
   10.6950   -6.0680   -1.5600 C   0  0  0  0  0  0  0  0  0  0  0  0
   11.6040   -2.2870   -1.6570 N   0  0  0  0  0  0  0  0  0  0  0  0
   11.8800   -2.5140   -3.0830 C   0  0  0  0  0  0  0  0  0  0  0  0
   12.9950   -3.5530   -3.3050 C   0  0  0  0  0  0  0  0  0  0  0  0
   14.2570   -3.2030   -2.4940 C   0  0  0  0  0  0  0  0  0  0  0  0
   13.9260   -2.9880   -1.0060 C   0  0  0  0  0  0  0  0  0  0  0  0
   12.7870   -1.9640   -0.8470 C   0  0  0  0  0  0  0  0  0  0  0  0
   15.2560   -4.2710   -2.6370 N   0  0  0  0  0  0  0  0  0  0  0  0
   15.0900   -5.4070   -3.3090 C   0  0  0  0  0  0  0  0  0  0  0  0
   14.0470   -5.7260   -3.9190 O   0  0  0  0  0  0  0  0  0  0  0  0
   16.1860   -6.1570   -3.2420 N   0  0  0  0  0  0  0  0  0  0  0  0
   17.1540   -5.4720   -2.4690 C   0  0  0  0  0  0  0  0  0  0  0  0
   18.4630   -5.7650   -2.0700 C   0  0  0  0  0  0  0  0  0  0  0  0
   19.1770   -4.8520   -1.2850 C   0  0  0  0  0  0  0  0  0  0  0  0
   18.5810   -3.6460   -0.8980 C   0  0  0  0  0  0  0  0  0  0  0  0
   17.2720   -3.3520   -1.2970 C   0  0  0  0  0  0  0  0  0  0  0  0
   16.5580   -4.2650   -2.0830 C   0  0  0  0  0  0  0  0  0  0  0  0
    9.9480   -0.4050   -1.4480 H   0  0  0  0  0  0  0  0  0  0  0  0
    7.6680   -2.0940   -1.0910 H   0  0  0  0  0  0  0  0  0  0  0  0
    8.1700    0.7140   -0.0190 H   0  0  0  0  0  0  0  0  0  0  0  0
    7.5190    0.3190   -1.6240 H   0  0  0  0  0  0  0  0  0  0  0  0
    5.9020    0.9090   -1.8990 H   0  0  0  0  0  0  0  0  0  0  0  0
    4.7510    2.6700    3.3630 H   0  0  0  0  0  0  0  0  0  0  0  0
    5.3160    1.0530    5.1560 H   0  0  0  0  0  0  0  0  0  0  0  0
    6.3080   -1.1450    4.5770 H   0  0  0  0  0  0  0  0  0  0  0  0
    6.7350   -1.7260    2.2040 H   0  0  0  0  0  0  0  0  0  0  0  0
   10.4700   -3.3850    2.5460 H   0  0  0  0  0  0  0  0  0  0  0  0
   10.8370   -2.2050    1.3110 H   0  0  0  0  0  0  0  0  0  0  0  0
   11.0100   -3.9300   -0.4050 H   0  0  0  0  0  0  0  0  0  0  0  0
   12.0050   -4.4100    0.9600 H   0  0  0  0  0  0  0  0  0  0  0  0
   10.3160   -5.9990    1.7330 H   0  0  0  0  0  0  0  0  0  0  0  0
    8.5880   -5.1250   -0.6290 H   0  0  0  0  0  0  0  0  0  0  0  0
[truncated: 8,152,700 more chars]
