# Supplementary material for: Template CoMFA Generates Single 3D-QSAR Models that, for Twelve of Twelve Biological Targets, Predict All ChEMBL-Tabulated Affinities
Source: PLoS One. 2015 Jun 12;10(6):e0129307. doi: 10.1371/journal.pone.0129307 (PMC4466312; doi:10.1371/journal.pone.0129307)
Supplement: S6 Text — The zip file contains, in. sdf format, the aligned structures, from the A, B, C, D, and F protocols, of all templates and training sets for the cyp 3A4 target. The content of each file is evident from its name. (ZIP) [file pone.0129307.s007.zip › cyp3A4_F_tmpl.sdf]

fluoxetine
  -MTS-   01061522203D 0   0.00000     0.00000     0

 40 41  0  0  0  0  0  0  0  0999 V2000
   22.8310    1.8570    2.9050 C   0  0  0  0  0  0  0  0  0  0  0  0
   21.4330    2.1270    3.2120 N   0  0  0  0  0  0  0  0  0  0  0  0
   20.5690    1.7850    2.0810 C   0  0  0  0  0  0  0  0  0  0  0  0
   19.1130    2.1020    2.4290 C   0  0  0  0  0  0  0  0  0  0  0  0
   18.1070    1.5340    1.4090 C   0  0  0  0  0  0  0  0  0  0  0  0
   17.8210    0.0640    1.6580 C   0  0  0  0  0  0  0  0  0  0  0  0
   18.4380   -0.9200    0.8670 C   0  0  0  0  0  0  0  0  0  0  0  0
   18.1900   -2.2740    1.0960 C   0  0  0  0  0  0  0  0  0  0  0  0
   17.3270   -2.6630    2.1180 C   0  0  0  0  0  0  0  0  0  0  0  0
   16.7100   -1.7000    2.9120 C   0  0  0  0  0  0  0  0  0  0  0  0
   16.9560   -0.3450    2.6850 C   0  0  0  0  0  0  0  0  0  0  0  0
   16.9060    2.3140    1.5620 O   0  0  0  0  0  0  0  0  0  0  0  0
   15.9020    2.1770    0.6460 C   0  0  0  0  0  0  0  0  0  0  0  0
   16.0180    2.3120   -0.7360 C   0  0  0  0  0  0  0  0  0  0  0  0
   14.9000    2.1350   -1.5590 C   0  0  0  0  0  0  0  0  0  0  0  0
   13.6490    1.8220   -1.0100 C   0  0  0  0  0  0  0  0  0  0  0  0
   13.5420    1.6670    0.3770 C   0  0  0  0  0  0  0  0  0  0  0  0
   14.6600    1.8430    1.1950 C   0  0  0  0  0  0  0  0  0  0  0  0
   12.4510    1.6120   -1.8970 C   0  0  0  0  0  0  0  0  0  0  0  0
   12.2630    0.3000   -2.2120 F   0  0  0  0  0  0  0  0  0  0  0  0
   12.5380    2.2740   -3.0850 F   0  0  0  0  0  0  0  0  0  0  0  0
   11.2870    2.0290   -1.3260 F   0  0  0  0  0  0  0  0  0  0  0  0
   23.4500    2.1100    3.7710 H   0  0  0  0  0  0  0  0  0  0  0  0
   22.9910    0.7970    2.6830 H   0  0  0  0  0  0  0  0  0  0  0  0
   23.1790    2.4580    2.0570 H   0  0  0  0  0  0  0  0  0  0  0  0
   21.3240    3.1140    3.4440 H   0  0  0  0  0  0  0  0  0  0  0  0
   20.6750    0.7190    1.8530 H   0  0  0  0  0  0  0  0  0  0  0  0
   20.8670    2.3550    1.1930 H   0  0  0  0  0  0  0  0  0  0  0  0
   18.9780    3.1920    2.4730 H   0  0  0  0  0  0  0  0  0  0  0  0
   18.8790    1.7380    3.4380 H   0  0  0  0  0  0  0  0  0  0  0  0
   18.5300    1.6910    0.4080 H   0  0  0  0  0  0  0  0  0  0  0  0
   19.1200   -0.6380    0.0680 H   0  0  0  0  0  0  0  0  0  0  0  0
   18.6730   -3.0270    0.4770 H   0  0  0  0  0  0  0  0  0  0  0  0
   17.1350   -3.7180    2.2950 H   0  0  0  0  0  0  0  0  0  0  0  0
   16.0360   -2.0010    3.7090 H   0  0  0  0  0  0  0  0  0  0  0  0
   16.4670    0.3960    3.3140 H   0  0  0  0  0  0  0  0  0  0  0  0
   16.9650    2.5380   -1.2130 H   0  0  0  0  0  0  0  0  0  0  0  0
   15.0160    2.2420   -2.6360 H   0  0  0  0  0  0  0  0  0  0  0  0
   12.5860    1.4090    0.8310 H   0  0  0  0  0  0  0  0  0  0  0  0
   14.5620    1.7220    2.2710 H   0  0  0  0  0  0  0  0  0  0  0  0
  1 23  1  0  0  0  0
  1 24  1  0  0  0  0
  1 25  1  0  0  0  0
  1  2  1  0  0  0  0
  2 26  1  0  0  0  0
  2  3  1  0  0  0  0
  3 27  1  0  0  0  0
  3 28  1  0  0  0  0
  3  4  1  0  0  0  0
  4 29  1  0  0  0  0
  4 30  1  0  0  0  0
  4  5  1  0  0  0  0
  5 31  1  0  0  0  0
  5  6  1  0  0  0  0
  6  7  2  0  0  0  0
  7 32  1  0  0  0  0
  7  8  1  0  0  0  0
  8 33  1  0  0  0  0
  8  9  2  0  0  0  0
  9 34  1  0  0  0  0
  9 10  1  0  0  0  0
 10 35  1  0  0  0  0
 10 11  2  0  0  0  0
 11  6  1  0  0  0  0
 11 36  1  0  0  0  0
  5 12  1  0  0  0  0
 12 13  1  0  0  0  0
 13 14  2  0  0  0  0
 14 37  1  0  0  0  0
 14 15  1  0  0  0  0
 15 38  1  0  0  0  0
 15 16  2  0  0  0  0
 16 17  1  0  0  0  0
 17 39  1  0  0  0  0
 17 18  2  0  0  0  0
 18 13  1  0  0  0  0
 18 40  1  0  0  0  0
 16 19  1  0  0  0  0
 19 20  1  0  0  0  0
 19 21  1  0  0  0  0
 19 22  1  0  0  0  0
M  END
$$$$
ketconazole
  -MTS-   01061522203D 0   0.00000     0.00000     0

 64 68  0  0  0  0  0  0  0  0999 V2000
   -6.6900   -2.3300   -3.7810 C   0  0  0  0  0  0  0  0  0  0  0  0
   -6.6890   -0.8810   -3.3640 C   0  0  0  0  0  0  0  0  0  0  0  0
   -7.6970   -0.1930   -3.5290 O   0  0  0  0  0  0  0  0  0  0  0  0
   -5.5070   -0.3840   -2.8170 N   0  0  0  0  0  0  0  0  0  0  0  0
   -5.5400    0.9650   -2.2460 C   0  0  0  0  0  0  0  0  0  0  0  0
   -4.1670    1.6480   -2.2620 C   0  0  0  0  0  0  0  0  0  0  0  0
   -3.1550    0.7760   -1.6340 N   0  0  0  0  0  0  0  0  0  0  0  0
   -3.0600   -0.5440   -2.2960 C   0  0  0  0  0  0  0  0  0  0  0  0
   -4.4290   -1.2430   -2.3050 C   0  0  0  0  0  0  0  0  0  0  0  0
   -1.9020    1.3400   -1.3280 C   0  0  0  0  0  0  0  0  0  0  0  0
   -1.0850    1.8130   -2.3680 C   0  0  0  0  0  0  0  0  0  0  0  0
    0.1750    2.3680   -2.1180 C   0  0  0  0  0  0  0  0  0  0  0  0
    0.6620    2.4580   -0.8170 C   0  0  0  0  0  0  0  0  0  0  0  0
   -0.1270    1.9930    0.2320 C   0  0  0  0  0  0  0  0  0  0  0  0
   -1.3900    1.4360   -0.0250 C   0  0  0  0  0  0  0  0  0  0  0  0
    1.9060    3.0150   -0.7050 O   0  0  0  0  0  0  0  0  0  0  0  0
    3.0190    2.1260   -0.7650 C   0  0  0  0  0  0  0  0  0  0  0  0
    3.1570    1.4240    0.5770 C   0  0  0  0  0  0  0  0  0  0  0  0
    3.2630    2.3620    1.7490 C   0  0  0  0  0  0  0  0  0  0  0  0
    3.8560    1.5370    2.7490 O   0  0  0  0  0  0  0  0  0  0  0  0
    4.7580    0.6580    2.0400 C   0  0  0  0  0  0  0  0  0  0  0  0
    4.3720    0.6730    0.6420 O   0  0  0  0  0  0  0  0  0  0  0  0
    6.1930    1.1690    2.2030 C   0  0  0  0  0  0  0  0  0  0  0  0
    7.2820    0.6880    1.4470 C   0  0  0  0  0  0  0  0  0  0  0  0
    7.1200   -0.5340    0.2330 Cl  0  0  0  0  0  0  0  0  0  0  0  0
    8.5740    1.2000    1.6330 C   0  0  0  0  0  0  0  0  0  0  0  0
    8.7980    2.2020    2.5700 C   0  0  0  0  0  0  0  0  0  0  0  0
   10.3860    2.8260    2.7950 Cl  0  0  0  0  0  0  0  0  0  0  0  0
    7.7460    2.7030    3.3240 C   0  0  0  0  0  0  0  0  0  0  0  0
    6.4580    2.1920    3.1380 C   0  0  0  0  0  0  0  0  0  0  0  0
    4.5450   -0.7750    2.5770 C   0  0  0  0  0  0  0  0  0  0  0  0
    3.3670   -1.4420    2.0600 N   0  0  0  0  0  0  0  0  0  0  0  0
    3.3360   -2.3270    1.0200 C   0  0  0  0  0  0  0  0  0  0  0  0
    2.1180   -2.7690    0.8010 N   0  0  0  0  0  0  0  0  0  0  0  0
    1.3400   -2.1560    1.7490 C   0  0  0  0  0  0  0  0  0  0  0  0
    2.0950   -1.3330    2.5500 C   0  0  0  0  0  0  0  0  0  0  0  0
   -7.6520   -2.5720   -4.2440 H   0  0  0  0  0  0  0  0  0  0  0  0
   -5.9050   -2.5120   -4.5190 H   0  0  0  0  0  0  0  0  0  0  0  0
   -6.5610   -2.9760   -2.9080 H   0  0  0  0  0  0  0  0  0  0  0  0
   -5.8990    0.8650   -1.2140 H   0  0  0  0  0  0  0  0  0  0  0  0
   -6.2610    1.5890   -2.7850 H   0  0  0  0  0  0  0  0  0  0  0  0
   -3.8850    1.8640   -3.3010 H   0  0  0  0  0  0  0  0  0  0  0  0
   -4.2520    2.5970   -1.7190 H   0  0  0  0  0  0  0  0  0  0  0  0
   -2.7130   -0.4060   -3.3300 H   0  0  0  0  0  0  0  0  0  0  0  0
   -2.3470   -1.2100   -1.7960 H   0  0  0  0  0  0  0  0  0  0  0  0
   -4.7130   -1.5290   -1.2850 H   0  0  0  0  0  0  0  0  0  0  0  0
   -4.3540   -2.1610   -2.8930 H   0  0  0  0  0  0  0  0  0  0  0  0
   -1.4180    1.7270   -3.4000 H   0  0  0  0  0  0  0  0  0  0  0  0
    0.7800    2.7190   -2.9500 H   0  0  0  0  0  0  0  0  0  0  0  0
    0.2000    2.0470    1.2650 H   0  0  0  0  0  0  0  0  0  0  0  0
   -1.9680    1.0970    0.8290 H   0  0  0  0  0  0  0  0  0  0  0  0
    2.8670    1.3710   -1.5470 H   0  0  0  0  0  0  0  0  0  0  0  0
    3.9450    2.6730   -0.9890 H   0  0  0  0  0  0  0  0  0  0  0  0
    2.3220    0.7290    0.7320 H   0  0  0  0  0  0  0  0  0  0  0  0
    2.2970    2.7430    2.0920 H   0  0  0  0  0  0  0  0  0  0  0  0
    3.9350    3.2060    1.5560 H   0  0  0  0  0  0  0  0  0  0  0  0
    9.4030    0.8180    1.0420 H   0  0  0  0  0  0  0  0  0  0  0  0
    7.9110    3.4920    4.0540 H   0  0  0  0  0  0  0  0  0  0  0  0
    5.6530    2.6170    3.7380 H   0  0  0  0  0  0  0  0  0  0  0  0
    4.4400   -0.7540    3.6700 H   0  0  0  0  0  0  0  0  0  0  0  0
    5.4060   -1.4200    2.3720 H   0  0  0  0  0  0  0  0  0  0  0  0
    4.2180   -2.6100    0.4600 H   0  0  0  0  0  0  0  0  0  0  0  0
    0.2760   -2.3410    1.8050 H   0  0  0  0  0  0  0  0  0  0  0  0
    1.8410   -0.6980    3.3870 H   0  0  0  0  0  0  0  0  0  0  0  0
  1 37  1  0  0  0  0
  1 38  1  0  0  0  0
  1 39  1  0  0  0  0
  1  2  1  0  0  0  0
  2  3  2  0  0  0  0
  2  4  1  0  0  0  0
  4  5  1  0  0  0  0
  5 40  1  0  0  0  0
  5 41  1  0  0  0  0
  5  6  1  0  0  0  0
  6 42  1  0  0  0  0
  6 43  1  0  0  0  0
  6  7  1  0  0  0  0
  7  8  1  0  0  0  0
  8 44  1  0  0  0  0
  8 45  1  0  0  0  0
  8  9  1  0  0  0  0
  9  4  1  0  0  0  0
  9 46  1  0  0  0  0
  9 47  1  0  0  0  0
  7 10  1  0  0  0  0
 10 11  2  0  0  0  0
 11 48  1  0  0  0  0
 11 12  1  0  0  0  0
 12 49  1  0  0  0  0
 12 13  2  0  0  0  0
 13 14  1  0  0  0  0
 14 50  1  0  0  0  0
 14 15  2  0  0  0  0
 15 10  1  0  0  0  0
 15 51  1  0  0  0  0
 13 16  1  0  0  0  0
 16 17  1  0  0  0  0
 17 52  1  0  0  0  0
 17 53  1  0  0  0  0
 17 18  1  0  0  0  0
 18 54  1  0  0  0  0
 18 19  1  0  0  0  0
 19 55  1  0  0  0  0
 19 56  1  0  0  0  0
 19 20  1  0  0  0  0
 20 21  1  0  0  0  0
 21 22  1  0  0  0  0
 22 18  1  0  0  0  0
 21 23  1  0  0  0  0
 23 24  2  0  0  0  0
 24 25  1  0  0  0  0
 24 26  1  0  0  0  0
 26 57  1  0  0  0  0
 26 27  2  0  0  0  0
 27 28  1  0  0  0  0
 27 29  1  0  0  0  0
 29 58  1  0  0  0  0
 29 30  2  0  0  0  0
 30 23  1  0  0  0  0
 30 59  1  0  0  0  0
 21 31  1  0  0  0  0
 31 60  1  0  0  0  0
 31 61  1  0  0  0  0
 31 32  1  0  0  0  0
 32 33  1  0  0  0  0
 33 62  1  0  0  0  0
 33 34  2  0  0  0  0
 34 35  1  0  0  0  0
 35 63  1  0  0  0  0
 35 36  2  0  0  0  0
 36 32  1  0  0  0  0
 36 64  1  0  0  0  0
M  END
$$$$
verapamil
  -MTS-   01061522203D 0   0.00000     0.00000     0

 71 72  0  0  0  0  0  0  0  0999 V2000
  -11.1390   -0.0660    0.3830 C   0  0  0  0  0  0  0  0  0  0  0  0
   -9.9960    0.7130    0.1520 C   0  0  0  0  0  0  0  0  0  0  0  0
   -9.8020    1.9080    0.8450 C   0  0  0  0  0  0  0  0  0  0  0  0
   -8.7350    2.7500    0.6830 O   0  0  0  0  0  0  0  0  0  0  0  0
   -7.4440    2.2340    0.9810 C   0  0  0  0  0  0  0  0  0  0  0  0
  -10.7690    2.2930    1.7800 C   0  0  0  0  0  0  0  0  0  0  0  0
  -10.6600    3.4770    2.4710 O   0  0  0  0  0  0  0  0  0  0  0  0
   -9.8690    3.2870    3.6450 C   0  0  0  0  0  0  0  0  0  0  0  0
  -11.9220    1.5280    1.9980 C   0  0  0  0  0  0  0  0  0  0  0  0
  -12.1270    0.3210    1.3110 C   0  0  0  0  0  0  0  0  0  0  0  0
  -13.3810   -0.5630    1.5320 C   0  0  0  0  0  0  0  0  0  0  0  0
  -13.5220   -1.6410    0.5100 C   0  0  0  0  0  0  0  0  0  0  0  0
  -13.6440   -2.4790   -0.2840 N   0  0  0  0  0  0  0  0  0  0  0  0
  -13.2900   -1.2350    2.9660 C   0  0  0  0  0  0  0  0  0  0  0  0
  -12.0180   -2.0840    3.1590 C   0  0  0  0  0  0  0  0  0  0  0  0
  -14.5100   -2.0970    3.3380 C   0  0  0  0  0  0  0  0  0  0  0  0
  -14.6740    0.3230    1.4370 C   0  0  0  0  0  0  0  0  0  0  0  0
  -14.8990    1.0200    0.0780 C   0  0  0  0  0  0  0  0  0  0  0  0
  -15.8910    2.1860    0.2240 C   0  0  0  0  0  0  0  0  0  0  0  0
  -16.5060    2.5990   -1.0540 N   0  0  0  0  0  0  0  0  0  0  0  0
  -15.4890    2.8250   -2.0860 C   0  0  0  0  0  0  0  0  0  0  0  0
  -17.4800    1.5710   -1.4810 C   0  0  0  0  0  0  0  0  0  0  0  0
  -18.4260    2.0470   -2.5970 C   0  0  0  0  0  0  0  0  0  0  0  0
  -19.5570    1.0670   -2.8150 C   0  0  0  0  0  0  0  0  0  0  0  0
  -20.8630    1.3910   -2.4220 C   0  0  0  0  0  0  0  0  0  0  0  0
  -21.9120    0.4780   -2.5990 C   0  0  0  0  0  0  0  0  0  0  0  0
  -23.2160    0.7190   -2.2400 O   0  0  0  0  0  0  0  0  0  0  0  0
  -23.9350    1.6930   -2.9840 C   0  0  0  0  0  0  0  0  0  0  0  0
  -21.6490   -0.7820   -3.1720 C   0  0  0  0  0  0  0  0  0  0  0  0
  -22.7280   -1.6220   -3.3070 O   0  0  0  0  0  0  0  0  0  0  0  0
  -23.3330   -1.7150   -4.5880 C   0  0  0  0  0  0  0  0  0  0  0  0
  -20.3440   -1.1030   -3.5620 C   0  0  0  0  0  0  0  0  0  0  0  0
  -19.3070   -0.1850   -3.3840 C   0  0  0  0  0  0  0  0  0  0  0  0
  -11.2440   -0.9890   -0.1850 H   0  0  0  0  0  0  0  0  0  0  0  0
   -9.2810    0.3550   -0.5820 H   0  0  0  0  0  0  0  0  0  0  0  0
   -6.7150    3.0260    0.7870 H   0  0  0  0  0  0  0  0  0  0  0  0
   -7.3650    1.9580    2.0360 H   0  0  0  0  0  0  0  0  0  0  0  0
   -7.1970    1.3890    0.3300 H   0  0  0  0  0  0  0  0  0  0  0  0
   -9.8560    4.2330    4.1950 H   0  0  0  0  0  0  0  0  0  0  0  0
  -10.3050    2.5230    4.2970 H   0  0  0  0  0  0  0  0  0  0  0  0
   -8.8350    3.0300    3.3940 H   0  0  0  0  0  0  0  0  0  0  0  0
  -12.6440    1.9100    2.7150 H   0  0  0  0  0  0  0  0  0  0  0  0
  -13.2480   -0.4370    3.7190 H   0  0  0  0  0  0  0  0  0  0  0  0
  -11.9740   -2.4760    4.1810 H   0  0  0  0  0  0  0  0  0  0  0  0
  -11.1100   -1.4950    3.0060 H   0  0  0  0  0  0  0  0  0  0  0  0
  -11.9930   -2.9400    2.4780 H   0  0  0  0  0  0  0  0  0  0  0  0
  -14.3750   -2.5430    4.3300 H   0  0  0  0  0  0  0  0  0  0  0  0
  -15.4250   -1.5000    3.3850 H   0  0  0  0  0  0  0  0  0  0  0  0
  -14.6640   -2.9160    2.6280 H   0  0  0  0  0  0  0  0  0  0  0  0
  -14.6610    1.0890    2.2230 H   0  0  0  0  0  0  0  0  0  0  0  0
  -15.5580   -0.2980    1.6300 H   0  0  0  0  0  0  0  0  0  0  0  0
  -15.2790    0.2900   -0.6440 H   0  0  0  0  0  0  0  0  0  0  0  0
  -13.9500    1.4060   -0.3130 H   0  0  0  0  0  0  0  0  0  0  0  0
  -15.3290    3.0340    0.6360 H   0  0  0  0  0  0  0  0  0  0  0  0
  -16.6640    1.9300    0.9610 H   0  0  0  0  0  0  0  0  0  0  0  0
  -15.9400    3.1640   -3.0240 H   0  0  0  0  0  0  0  0  0  0  0  0
  -14.8000    3.6250   -1.7980 H   0  0  0  0  0  0  0  0  0  0  0  0
  -14.9030    1.9210   -2.2930 H   0  0  0  0  0  0  0  0  0  0  0  0
  -18.1060    1.2990   -0.6200 H   0  0  0  0  0  0  0  0  0  0  0  0
  -16.9620    0.6520   -1.7880 H   0  0  0  0  0  0  0  0  0  0  0  0
  -17.8910    2.1740   -3.5460 H   0  0  0  0  0  0  0  0  0  0  0  0
  -18.8400    3.0320   -2.3450 H   0  0  0  0  0  0  0  0  0  0  0  0
  -21.0360    2.3640   -1.9720 H   0  0  0  0  0  0  0  0  0  0  0  0
  -24.9550    1.7290   -2.5890 H   0  0  0  0  0  0  0  0  0  0  0  0
  -23.4960    2.6870   -2.8590 H   0  0  0  0  0  0  0  0  0  0  0  0
  -23.9990    1.4160   -4.0410 H   0  0  0  0  0  0  0  0  0  0  0  0
  -24.1580   -2.4300   -4.5170 H   0  0  0  0  0  0  0  0  0  0  0  0
  -23.7530   -0.7520   -4.8970 H   0  0  0  0  0  0  0  0  0  0  0  0
  -22.6270   -2.0960   -5.3330 H   0  0  0  0  0  0  0  0  0  0  0  0
  -20.0990   -2.0610   -4.0080 H   0  0  0  0  0  0  0  0  0  0  0  0
  -18.2990   -0.4580   -3.6910 H   0  0  0  0  0  0  0  0  0  0  0  0
  1 34  1  0  0  0  0
  1  2  2  0  0  0  0
  2 35  1  0  0  0  0
  2  3  1  0  0  0  0
  3  4  1  0  0  0  0
  4  5  1  0  0  0  0
  5 36  1  0  0  0  0
  5 37  1  0  0  0  0
  5 38  1  0  0  0  0
  3  6  2  0  0  0  0
  6  7  1  0  0  0  0
  7  8  1  0  0  0  0
  8 39  1  0  0  0  0
  8 40  1  0  0  0  0
  8 41  1  0  0  0  0
  6  9  1  0  0  0  0
  9 42  1  0  0  0  0
  9 10  2  0  0  0  0
 10  1  1  0  0  0  0
 10 11  1  0  0  0  0
 11 12  1  0  0  0  0
 12 13  3  0  0  0  0
 11 14  1  0  0  0  0
 14 43  1  0  0  0  0
 14 15  1  0  0  0  0
 15 44  1  0  0  0  0
 15 45  1  0  0  0  0
 15 46  1  0  0  0  0
 14 16  1  0  0  0  0
 16 47  1  0  0  0  0
 16 48  1  0  0  0  0
 16 49  1  0  0  0  0
 11 17  1  0  0  0  0
 17 50  1  0  0  0  0
 17 51  1  0  0  0  0
 17 18  1  0  0  0  0
 18 52  1  0  0  0  0
 18 53  1  0  0  0  0
 18 19  1  0  0  0  0
 19 54  1  0  0  0  0
 19 55  1  0  0  0  0
 19 20  1  0  0  0  0
 20 21  1  0  0  0  0
 21 56  1  0  0  0  0
 21 57  1  0  0  0  0
 21 58  1  0  0  0  0
 20 22  1  0  0  0  0
 22 59  1  0  0  0  0
 22 60  1  0  0  0  0
 22 23  1  0  0  0  0
 23 61  1  0  0  0  0
 23 62  1  0  0  0  0
 23 24  1  0  0  0  0
 24 25  2  0  0  0  0
 25 63  1  0  0  0  0
 25 26  1  0  0  0  0
 26 27  1  0  0  0  0
 27 28  1  0  0  0  0
 28 64  1  0  0  0  0
 28 65  1  0  0  0  0
 28 66  1  0  0  0  0
 26 29  2  0  0  0  0
 29 30  1  0  0  0  0
 30 31  1  0  0  0  0
 31 67  1  0  0  0  0
 31 68  1  0  0  0  0
 31 69  1  0  0  0  0
 29 32  1  0  0  0  0
 32 70  1  0  0  0  0
 32 33  2  0  0  0  0
 33 24  1  0  0  0  0
 33 71  1  0  0  0  0
M  END
$$$$
