# Supplementary material for: Template CoMFA Generates Single 3D-QSAR Models that, for Twelve of Twelve Biological Targets, Predict All ChEMBL-Tabulated Affinities
Source: PLoS One. 2015 Jun 12;10(6):e0129307. doi: 10.1371/journal.pone.0129307 (PMC4466312; doi:10.1371/journal.pone.0129307)
Supplement: S7 Text — The zip file contains, in. sdf format, the aligned structures, from the A, B, C, D, and F protocols, of all templates and training sets for the D2A target. The content of each file is evident from its name. (ZIP) [file pone.0129307.s008.zip]

Archive with 8 entries (8 files):
- D2A_F_trng.sdf
- D2A_B_tmpl.sdf
- D2A_B_trng.sdf
- D2A_C_tmpl.sdf
- D2A_C_trng.sdf
- D2A_D_tmpl.sdf
- D2A_D_trng.sdf
- D2A_F_tmpl.sdf
