# Supplementary material for: Template CoMFA Generates Single 3D-QSAR Models that, for Twelve of Twelve Biological Targets, Predict All ChEMBL-Tabulated Affinities
Source: PLoS One. 2015 Jun 12;10(6):e0129307. doi: 10.1371/journal.pone.0129307 (PMC4466312; doi:10.1371/journal.pone.0129307)
Supplement: S7 Text — The zip file contains, in. sdf format, the aligned structures, from the A, B, C, D, and F protocols, of all templates and training sets for the D2A target. The content of each file is evident from its name. (ZIP) [file pone.0129307.s008.zip › D2A_F_trng.sdf]

ROW1
  -MTS-   01071501543D 0   0.00000     0.00000     0

 22 22  0  0  0  0  0  0  0  0999 V2000
  -12.2940   -0.1180    1.8220 N   0  0  0  0  0  0  0  0  0  0  0  0
  -11.2580   -1.1040    2.3710 C   0  0  0  0  0  0  0  0  0  0  0  0
  -11.8750   -2.3820    2.8840 C   0  0  0  0  0  0  0  0  0  0  0  0
  -10.9840   -3.5450    3.0870 C   0  0  0  0  0  0  0  0  0  0  0  0
  -10.2010   -4.0470    2.0350 C   0  0  0  0  0  0  0  0  0  0  0  0
   -9.3460   -5.1350    2.2350 C   0  0  0  0  0  0  0  0  0  0  0  0
   -9.2600   -5.7340    3.4890 C   0  0  0  0  0  0  0  0  0  0  0  0
   -8.4240   -6.8020    3.6840 O   0  0  0  0  0  0  0  0  0  0  0  0
  -10.0260   -5.2450    4.5440 C   0  0  0  0  0  0  0  0  0  0  0  0
   -9.9430   -5.8320    5.7790 O   0  0  0  0  0  0  0  0  0  0  0  0
  -10.8800   -4.1560    4.3460 C   0  0  0  0  0  0  0  0  0  0  0  0
  -13.2170   -0.4760    2.0210 H   0  0  0  0  0  0  0  0  0  0  0  0
  -12.1910    0.7390    2.3460 H   0  0  0  0  0  0  0  0  0  0  0  0
  -10.8100   -0.6190    3.2360 H   0  0  0  0  0  0  0  0  0  0  0  0
  -10.5740   -1.3560    1.5640 H   0  0  0  0  0  0  0  0  0  0  0  0
  -12.5680   -2.6920    2.1050 H   0  0  0  0  0  0  0  0  0  0  0  0
  -12.3440   -2.1550    3.8390 H   0  0  0  0  0  0  0  0  0  0  0  0
  -10.2600   -3.5870    1.0600 H   0  0  0  0  0  0  0  0  0  0  0  0
   -8.7510   -5.5110    1.4160 H   0  0  0  0  0  0  0  0  0  0  0  0
   -7.5420   -6.5060    3.9580 H   0  0  0  0  0  0  0  0  0  0  0  0
  -10.5920   -6.5480    5.8680 H   0  0  0  0  0  0  0  0  0  0  0  0
  -11.4660   -3.7810    5.1720 H   0  0  0  0  0  0  0  0  0  0  0  0
  1 12  1  0  0  0  0
  1 13  1  0  0  0  0
  1  2  1  0  0  0  0
  2 14  1  0  0  0  0
  2 15  1  0  0  0  0
  2  3  1  0  0  0  0
  3 16  1  0  0  0  0
  3 17  1  0  0  0  0
  3  4  1  0  0  0  0
  4  5  2  0  0  0  0
  5 18  1  0  0  0  0
  5  6  1  0  0  0  0
  6 19  1  0  0  0  0
  6  7  2  0  0  0  0
  7  8  1  0  0  0  0
  8 20  1  0  0  0  0
  7  9  1  0  0  0  0
  9 10  1  0  0  0  0
 10 21  1  0  0  0  0
  9 11  2  0  0  0  0
 11  4  1  0  0  0  0
 11 22  1  0  0  0  0
M  END
>  <LOGBIO>
4.8200

>  <PRED_LOGBIO>
5.6700

>  <XV_RES>
-0.9840

>  <WHL_TMPL>
3

>  <ANCH>
37-46;10-11

$$$$
ROW2
  -MTS-   01071501543D 0   0.00000     0.00000     0

 46 49  0  0  1  0  0  0  0  0999 V2000
   -9.0720    5.6450    2.5020 C   0  0  0  0  0  0  0  0  0  0  0  0
   -9.8320    5.1590    1.3920 O   0  0  0  0  0  0  0  0  0  0  0  0
  -10.4350    3.9350    1.5110 C   0  0  0  0  0  0  0  0  0  0  0  0
   -9.7490    2.7770    1.1250 C   0  0  0  0  0  0  0  0  0  0  0  0
  -10.3650    1.5250    1.2470 C   0  0  0  0  0  0  0  0  0  0  0  0
  -11.6660    1.4320    1.7550 C   0  0  0  0  0  0  0  0  0  0  0  0
  -12.3150    0.0740    1.8810 C   0  0  1  0  0  0  0  0  0  0  0  0
  -11.2720   -0.9920    2.2630 C   0  0  0  0  0  0  0  0  0  0  0  0
  -11.9010   -2.3940    2.3500 C   0  0  2  0  0  0  0  0  0  0  0  0
  -12.1940   -2.9000    1.0450 O   0  0  0  0  0  0  0  0  0  0  0  0
  -13.1680   -2.3790    3.2260 C   0  0  0  0  0  0  0  0  0  0  0  0
  -14.1310   -1.2540    2.8030 C   0  0  0  0  0  0  0  0  0  0  0  0
  -13.4590    0.0540    2.8040 N   0  0  0  0  0  0  0  0  0  0  0  0
  -14.4080    1.1280    2.4770 C   0  0  0  0  0  0  0  0  0  0  0  0
  -13.7550    2.5060    2.6920 C   0  0  0  0  0  0  0  0  0  0  0  0
  -12.3510    2.5900    2.1420 C   0  0  0  0  0  0  0  0  0  0  0  0
  -11.7350    3.8410    2.0200 C   0  0  0  0  0  0  0  0  0  0  0  0
  -10.8990   -3.2690    3.0630 C   0  0  0  0  0  0  0  0  0  0  0  0
  -10.3470   -4.3780    2.4090 C   0  0  0  0  0  0  0  0  0  0  0  0
   -9.4170   -5.1890    3.0710 C   0  0  0  0  0  0  0  0  0  0  0  0
   -9.0390   -4.8920    4.3860 C   0  0  0  0  0  0  0  0  0  0  0  0
   -7.8840   -5.9010    5.2080 Cl  0  0  0  0  0  0  0  0  0  0  0  0
   -9.5910   -3.7840    5.0390 C   0  0  0  0  0  0  0  0  0  0  0  0
  -10.5210   -2.9730    4.3780 C   0  0  0  0  0  0  0  0  0  0  0  0
   -8.2620    4.9510    2.7180 H   0  0  0  0  0  0  0  0  0  0  0  0
   -8.6590    6.6210    2.2580 H   0  0  0  0  0  0  0  0  0  0  0  0
   -9.7170    5.7310    3.3730 H   0  0  0  0  0  0  0  0  0  0  0  0
   -8.7460    2.8490    0.7320 H   0  0  0  0  0  0  0  0  0  0  0  0
   -9.8360    0.6320    0.9490 H   0  0  0  0  0  0  0  0  0  0  0  0
  -12.6870   -0.1930    0.8940 H   0  0  0  0  0  0  0  0  0  0  0  0
  -10.9360   -0.7440    3.2680 H   0  0  0  0  0  0  0  0  0  0  0  0
  -10.5060   -1.0100    1.4900 H   0  0  0  0  0  0  0  0  0  0  0  0
  -12.2570   -2.1800    0.3980 H   0  0  0  0  0  0  0  0  0  0  0  0
  -12.8390   -2.1380    4.2350 H   0  0  0  0  0  0  0  0  0  0  0  0
  -13.6800   -3.3300    3.1000 H   0  0  0  0  0  0  0  0  0  0  0  0
  -14.9000   -1.2040    3.5710 H   0  0  0  0  0  0  0  0  0  0  0  0
  -14.4790   -1.4700    1.7960 H   0  0  0  0  0  0  0  0  0  0  0  0
  -15.2210    1.0540    3.1970 H   0  0  0  0  0  0  0  0  0  0  0  0
  -14.6880    1.0470    1.4290 H   0  0  0  0  0  0  0  0  0  0  0  0
  -13.6620    2.6280    3.7700 H   0  0  0  0  0  0  0  0  0  0  0  0
  -14.3650    3.2480    2.1830 H   0  0  0  0  0  0  0  0  0  0  0  0
  -12.2640    4.7340    2.3180 H   0  0  0  0  0  0  0  0  0  0  0  0
  -10.6380   -4.6070    1.3950 H   0  0  0  0  0  0  0  0  0  0  0  0
   -8.9920   -6.0440    2.5670 H   0  0  0  0  0  0  0  0  0  0  0  0
   -9.3000   -3.5550    6.0540 H   0  0  0  0  0  0  0  0  0  0  0  0
  -10.9460   -2.1170    4.8820 H   0  0  0  0  0  0  0  0  0  0  0  0
  1 25  1  0  0  0  0
  1 26  1  0  0  0  0
  1 27  1  0  0  0  0
  1  2  1  0  0  0  0
  2  3  1  0  0  0  0
  3  4  1  0  0  0  0
  4 28  1  0  0  0  0
  4  5  2  0  0  0  0
  5 29  1  0  0  0  0
  5  6  1  0  0  0  0
  6  7  1  0  0  0  0
  7 30  1  0  0  0  0
  7  8  1  0  0  0  0
  8 31  1  0  0  0  0
  8 32  1  0  0  0  0
  8  9  1  0  0  0  0
  9 10  1  0  0  0  0
 10 33  1  0  0  0  0
  9 11  1  0  0  0  0
 11 34  1  0  0  0  0
 11 35  1  0  0  0  0
 11 12  1  0  0  0  0
 12 36  1  0  0  0  0
 12 37  1  0  0  0  0
 12 13  1  0  0  0  0
 13  7  1  0  0  0  0
 13 14  1  0  0  0  0
 14 38  1  0  0  0  0
 14 39  1  0  0  0  0
 14 15  1  0  0  0  0
 15 40  1  0  0  0  0
 15 41  1  0  0  0  0
 15 16  1  0  0  0  0
 16  6  2  0  0  0  0
 16 17  1  0  0  0  0
 17  3  2  0  0  0  0
 17 42  1  0  0  0  0
  9 18  1  0  0  0  0
 18 19  2  0  0  0  0
 19 43  1  0  0  0  0
 19 20  1  0  0  0  0
 20 44  1  0  0  0  0
 20 21  2  0  0  0  0
 21 22  1  0  0  0  0
 21 23  1  0  0  0  0
 23 45  1  0  0  0  0
 23 24  2  0  0  0  0
 24 18  1  0  0  0  0
 24 46  1  0  0  0  0
M  END
>  <LOGBIO>
6.0000

>  <PRED_LOGBIO>
6.0500

>  <XV_RES>
-0.1240

>  <WHL_TMPL>
3

>  <ANCH>
21-24;27-26

$$$$
ROW3
  -MTS-   01071501543D 0   0.00000     0.00000     0

 28 30  0  0  0  0  0  0  0  0999 V2000
    1.1210    6.3540   -1.1750 N   0  0  0  0  0  0  0  0  0  0  0  0
    0.5110    5.2310   -0.6820 C   0  0  0  0  0  0  0  0  0  0  0  0
    0.9030    3.9800   -0.8390 N   0  0  0  0  0  0  0  0  0  0  0  0
    0.1240    2.9810   -0.2440 C   0  0  0  0  0  0  0  0  0  0  0  0
    0.4280    1.6170   -0.3340 C   0  0  0  0  0  0  0  0  0  0  0  0
   -0.3980    0.6730    0.2880 C   0  0  0  0  0  0  0  0  0  0  0  0
    0.0650   -0.7510    0.0960 C   0  0  0  0  0  0  0  0  0  0  0  0
    0.1140   -1.6020    1.3790 C   0  0  0  0  0  0  0  0  0  0  0  0
   -1.2130   -1.9440    1.9120 N   0  0  0  0  0  0  0  0  0  0  0  0
   -1.8860   -0.8580    2.6390 C   0  0  0  0  0  0  0  0  0  0  0  0
   -2.5140    0.2080    1.7230 C   0  0  0  0  0  0  0  0  0  0  0  0
   -1.5280    1.0930    1.0000 C   0  0  0  0  0  0  0  0  0  0  0  0
   -1.8320    2.4570    1.0910 C   0  0  0  0  0  0  0  0  0  0  0  0
   -1.0060    3.4010    0.4690 C   0  0  0  0  0  0  0  0  0  0  0  0
   -0.9620    5.1620    0.2970 S   0  0  0  0  0  0  0  0  0  0  0  0
    0.8640    6.7090   -2.0850 H   0  0  0  0  0  0  0  0  0  0  0  0
    1.8270    6.8270   -0.6290 H   0  0  0  0  0  0  0  0  0  0  0  0
    1.2990    1.2930   -0.8840 H   0  0  0  0  0  0  0  0  0  0  0  0
    1.0960   -0.6790   -0.2450 H   0  0  0  0  0  0  0  0  0  0  0  0
   -0.6210   -1.2370   -0.5950 H   0  0  0  0  0  0  0  0  0  0  0  0
    0.5850   -0.9760    2.1330 H   0  0  0  0  0  0  0  0  0  0  0  0
    0.6400   -2.5250    1.1430 H   0  0  0  0  0  0  0  0  0  0  0  0
   -1.0520   -2.6700    2.5960 H   0  0  0  0  0  0  0  0  0  0  0  0
   -1.1060   -0.3470    3.1980 H   0  0  0  0  0  0  0  0  0  0  0  0
   -2.6850   -1.2890    3.2400 H   0  0  0  0  0  0  0  0  0  0  0  0
   -3.0700    0.8690    2.3840 H   0  0  0  0  0  0  0  0  0  0  0  0
   -3.1100   -0.3110    0.9750 H   0  0  0  0  0  0  0  0  0  0  0  0
   -2.7030    2.7800    1.6400 H   0  0  0  0  0  0  0  0  0  0  0  0
  1 16  1  0  0  0  0
  1 17  1  0  0  0  0
  1  2  1  0  0  0  0
  2  3  2  0  0  0  0
  3  4  1  0  0  0  0
  4  5  2  0  0  0  0
  5 18  1  0  0  0  0
  5  6  1  0  0  0  0
  6  7  1  0  0  0  0
  7 19  1  0  0  0  0
  7 20  1  0  0  0  0
  7  8  1  0  0  0  0
  8 21  1  0  0  0  0
  8 22  1  0  0  0  0
  8  9  1  0  0  0  0
  9 23  1  0  0  0  0
  9 10  1  0  0  0  0
 10 24  1  0  0  0  0
 10 25  1  0  0  0  0
 10 11  1  0  0  0  0
 11 26  1  0  0  0  0
 11 27  1  0  0  0  0
 11 12  1  0  0  0  0
 12  6  2  0  0  0  0
 12 13  1  0  0  0  0
 13 28  1  0  0  0  0
 13 14  2  0  0  0  0
 14  4  1  0  0  0  0
 14 15  1  0  0  0  0
 15  2  1  0  0  0  0
M  END
>  <LOGBIO>
5.1200

>  <PRED_LOGBIO>
5.6900

>  <XV_RES>
-0.8960

>  <WHL_TMPL>
2

>  <ANCH>
11-18;24-21

$$$$
ROW5
  -MTS-   01071501543D 0   0.00000     0.00000     0

 34 36  0  0  0  0  0  0  0  0999 V2000
   -4.1070    6.2410   -0.2540 N   0  0  0  0  0  0  0  0  0  0  0  0
   -3.8760    4.8700   -0.0740 C   0  0  0  0  0  0  0  0  0  0  0  0
   -4.2900    3.9570   -1.0510 C   0  0  0  0  0  0  0  0  0  0  0  0
   -4.0600    2.5870   -0.8720 C   0  0  0  0  0  0  0  0  0  0  0  0
   -3.4160    2.1310    0.2850 C   0  0  0  0  0  0  0  0  0  0  0  0
   -3.1950    0.7660    0.4460 O   0  0  0  0  0  0  0  0  0  0  0  0
   -2.5570    0.2740    1.5830 C   0  0  0  0  0  0  0  0  0  0  0  0
   -2.3680   -0.9240    1.7150 O   0  0  0  0  0  0  0  0  0  0  0  0
   -2.1110    1.2220    2.6290 C   0  0  0  0  0  0  0  0  0  0  0  0
   -2.3230    2.5360    2.4740 C   0  0  0  0  0  0  0  0  0  0  0  0
   -3.0020    3.0450    1.2610 C   0  0  0  0  0  0  0  0  0  0  0  0
   -3.2320    4.4140    1.0820 C   0  0  0  0  0  0  0  0  0  0  0  0
   -1.4180    0.7080    3.8680 C   0  0  0  0  0  0  0  0  0  0  0  0
   -2.1080    1.2190    5.0620 N   0  0  0  0  0  0  0  0  0  0  0  0
   -1.1910    1.2980    6.2080 C   0  0  0  0  0  0  0  0  0  0  0  0
   -2.0780    1.2410    7.4650 C   0  0  0  0  0  0  0  0  0  0  0  0
   -3.4160    0.6630    6.9670 C   0  0  0  0  0  0  0  0  0  0  0  0
   -3.1720    0.3000    5.4910 C   0  0  0  0  0  0  0  0  0  0  0  0
   -3.6700    6.9120    0.3630 H   0  0  0  0  0  0  0  0  0  0  0  0
   -4.7090    6.5580   -1.0000 H   0  0  0  0  0  0  0  0  0  0  0  0
   -4.7870    4.3080   -1.9430 H   0  0  0  0  0  0  0  0  0  0  0  0
   -4.3790    1.8830   -1.6250 H   0  0  0  0  0  0  0  0  0  0  0  0
   -1.9970    3.2260    3.2380 H   0  0  0  0  0  0  0  0  0  0  0  0
   -2.9130    5.1190    1.8360 H   0  0  0  0  0  0  0  0  0  0  0  0
   -0.3850    1.0490    3.8730 H   0  0  0  0  0  0  0  0  0  0  0  0
   -1.4420   -0.3790    3.8730 H   0  0  0  0  0  0  0  0  0  0  0  0
   -0.5270    0.4360    6.1980 H   0  0  0  0  0  0  0  0  0  0  0  0
   -0.6640    2.2490    6.1820 H   0  0  0  0  0  0  0  0  0  0  0  0
   -2.2150    2.2320    7.8940 H   0  0  0  0  0  0  0  0  0  0  0  0
   -1.6360    0.6060    8.2300 H   0  0  0  0  0  0  0  0  0  0  0  0
   -4.1820    1.4320    7.0250 H   0  0  0  0  0  0  0  0  0  0  0  0
   -3.6440   -0.2430    7.5250 H   0  0  0  0  0  0  0  0  0  0  0  0
   -2.8600   -0.7380    5.3870 H   0  0  0  0  0  0  0  0  0  0  0  0
   -4.0730    0.4380    4.8980 H   0  0  0  0  0  0  0  0  0  0  0  0
  1 19  1  0  0  0  0
  1 20  1  0  0  0  0
  1  2  1  0  0  0  0
  2  3  1  0  0  0  0
  3 21  1  0  0  0  0
  3  4  2  0  0  0  0
  4 22  1  0  0  0  0
  4  5  1  0  0  0  0
  5  6  1  0  0  0  0
  6  7  1  0  0  0  0
  7  8  2  0  0  0  0
  7  9  1  0  0  0  0
  9 10  2  0  0  0  0
 10 23  1  0  0  0  0
 10 11  1  0  0  0  0
 11  5  2  0  0  0  0
 11 12  1  0  0  0  0
 12  2  2  0  0  0  0
 12 24  1  0  0  0  0
  9 13  1  0  0  0  0
 13 25  1  0  0  0  0
 13 26  1  0  0  0  0
 13 14  1  0  0  0  0
 14 15  1  0  0  0  0
 15 27  1  0  0  0  0
 15 28  1  0  0  0  0
 15 16  1  0  0  0  0
 16 29  1  0  0  0  0
 16 30  1  0  0  0  0
 16 17  1  0  0  0  0
 17 31  1  0  0  0  0
 17 32  1  0  0  0  0
 17 18  1  0  0  0  0
 18 14  1  0  0  0  0
 18 33  1  0  0  0  0
 18 34  1  0  0  0  0
M  END
>  <LOGBIO>
4.7900

>  <PRED_LOGBIO>
5.6500

>  <XV_RES>
-1.4200

>  <WHL_TMPL>
2

>  <ANCH>
7-9;17-16

$$$$
ROW7
  -MTS-   01071501543D 0   0.00000     0.00000     0

 49 52  0  0  0  0  0  0  0  0999 V2000
   -9.2920    1.6500    0.7450 C   0  0  0  0  0  0  0  0  0  0  0  0
   -8.1020    2.2670    1.3500 N   0  0  0  0  0  0  0  0  0  0  0  0
   -7.4920    1.3230    2.2970 C   0  0  0  0  0  0  0  0  0  0  0  0
   -6.2250    1.9160    2.9420 C   0  0  0  0  0  0  0  0  0  0  0  0
   -5.2830    2.4300    1.9380 N   0  0  0  0  0  0  0  0  0  0  0  0
   -5.8880    3.2740    0.8980 C   0  0  0  0  0  0  0  0  0  0  0  0
   -7.1610    2.6560    0.2900 C   0  0  0  0  0  0  0  0  0  0  0  0
   -3.9430    2.1440    1.9690 C   0  0  0  0  0  0  0  0  0  0  0  0
   -4.2520    0.9220    1.5790 N   0  0  0  0  0  0  0  0  0  0  0  0
   -3.7450    0.2840    0.4410 C   0  0  0  0  0  0  0  0  0  0  0  0
   -4.6090   -0.4340   -0.3950 C   0  0  0  0  0  0  0  0  0  0  0  0
   -4.1090   -1.0720   -1.5360 C   0  0  0  0  0  0  0  0  0  0  0  0
   -5.1830   -1.9640   -2.5750 Cl  0  0  0  0  0  0  0  0  0  0  0  0
   -2.7450   -0.9940   -1.8420 C   0  0  0  0  0  0  0  0  0  0  0  0
   -1.8810   -0.2760   -1.0060 C   0  0  0  0  0  0  0  0  0  0  0  0
   -2.3810    0.3620    0.1350 C   0  0  0  0  0  0  0  0  0  0  0  0
   -1.5240    1.0920    0.9930 N   0  0  0  0  0  0  0  0  0  0  0  0
   -1.7880    2.4700    0.8080 C   0  0  0  0  0  0  0  0  0  0  0  0
   -0.8490    3.2720    0.1490 C   0  0  0  0  0  0  0  0  0  0  0  0
   -1.1020    4.6360   -0.0390 C   0  0  0  0  0  0  0  0  0  0  0  0
   -2.2950    5.1980    0.4320 C   0  0  0  0  0  0  0  0  0  0  0  0
   -2.4810    6.5350    0.2250 O   0  0  0  0  0  0  0  0  0  0  0  0
   -3.6560    7.2380    1.0030 S   0  0  0  0  0  0  0  0  0  0  0  0
   -4.8980    6.6250    0.6460 O   0  0  0  0  0  0  0  0  0  0  0  0
   -3.4440    7.1020    2.4110 O   0  0  0  0  0  0  0  0  0  0  0  0
   -3.7020    8.9940    0.5670 C   0  0  0  0  0  0  0  0  0  0  0  0
   -3.8990    9.1210   -0.7420 F   0  0  0  0  0  0  0  0  0  0  0  0
   -4.6940    9.5880    1.2250 F   0  0  0  0  0  0  0  0  0  0  0  0
   -2.5470    9.5640    0.8990 F   0  0  0  0  0  0  0  0  0  0  0  0
   -3.2340    4.3960    1.0910 C   0  0  0  0  0  0  0  0  0  0  0  0
   -2.9810    3.0320    1.2790 C   0  0  0  0  0  0  0  0  0  0  0  0
   -9.1570    0.5720    0.6970 H   0  0  0  0  0  0  0  0  0  0  0  0
  -10.1670    1.8800    1.3510 H   0  0  0  0  0  0  0  0  0  0  0  0
   -9.4340    2.0430   -0.2590 H   0  0  0  0  0  0  0  0  0  0  0  0
   -7.2360    0.4020    1.7770 H   0  0  0  0  0  0  0  0  0  0  0  0
   -8.2110    1.0740    3.0750 H   0  0  0  0  0  0  0  0  0  0  0  0
   -6.5060    2.7210    3.6180 H   0  0  0  0  0  0  0  0  0  0  0  0
   -5.7330    1.1540    3.5420 H   0  0  0  0  0  0  0  0  0  0  0  0
   -6.1270    4.2490    1.3190 H   0  0  0  0  0  0  0  0  0  0  0  0
   -5.1610    3.4510    0.1090 H   0  0  0  0  0  0  0  0  0  0  0  0
   -6.8930    1.7800   -0.2970 H   0  0  0  0  0  0  0  0  0  0  0  0
   -7.6360    3.3790   -0.3690 H   0  0  0  0  0  0  0  0  0  0  0  0
   -5.6610   -0.4940   -0.1600 H   0  0  0  0  0  0  0  0  0  0  0  0
   -2.3600   -1.4860   -2.7220 H   0  0  0  0  0  0  0  0  0  0  0  0
   -0.8290   -0.2160   -1.2420 H   0  0  0  0  0  0  0  0  0  0  0  0
   -0.8430    0.6990    1.6270 H   0  0  0  0  0  0  0  0  0  0  0  0
    0.0710    2.8380   -0.2150 H   0  0  0  0  0  0  0  0  0  0  0  0
   -0.3770    5.2550   -0.5470 H   0  0  0  0  0  0  0  0  0  0  0  0
   -4.1540    4.8300    1.4550 H   0  0  0  0  0  0  0  0  0  0  0  0
  1 32  1  0  0  0  0
  1 33  1  0  0  0  0
  1 34  1  0  0  0  0
  1  2  1  0  0  0  0
  2  3  1  0  0  0  0
  3 35  1  0  0  0  0
  3 36  1  0  0  0  0
  3  4  1  0  0  0  0
  4 37  1  0  0  0  0
  4 38  1  0  0  0  0
  4  5  1  0  0  0  0
  5  6  1  0  0  0  0
  6 39  1  0  0  0  0
  6 40  1  0  0  0  0
  6  7  1  0  0  0  0
  7  2  1  0  0  0  0
  7 41  1  0  0  0  0
  7 42  1  0  0  0  0
  5  8  1  0  0  0  0
  8  9  2  0  0  0  0
  9 10  1  0  0  0  0
 10 11  2  0  0  0  0
 11 43  1  0  0  0  0
 11 12  1  0  0  0  0
 12 13  1  0  0  0  0
 12 14  2  0  0  0  0
 14 44  1  0  0  0  0
 14 15  1  0  0  0  0
 15 45  1  0  0  0  0
 15 16  2  0  0  0  0
 16 10  1  0  0  0  0
 16 17  1  0  0  0  0
 17 46  1  0  0  0  0
 17 18  1  0  0  0  0
 18 19  2  0  0  0  0
 19 47  1  0  0  0  0
 19 20  1  0  0  0  0
 20 48  1  0  0  0  0
 20 21  2  0  0  0  0
 21 22  1  0  0  0  0
 22 23  1  0  0  0  0
 23 24  2  0  0  0  0
 23 25  2  0  0  0  0
 23 26  1  0  0  0  0
 26 27  1  0  0  0  0
 26 28  1  0  0  0  0
 26 29  1  0  0  0  0
 21 30  1  0  0  0  0
 30 49  1  0  0  0  0
 30 31  2  0  0  0  0
 31  8  1  0  0  0  0
 31 18  1  0  0  0  0
M  END
>  <LOGBIO>
7.5200

>  <PRED_LOGBIO>
7.2300

>  <XV_RES>
0.4560

>  <WHL_TMPL>
2

>  <ANCH>
2-4;36-38

$$$$
ROW8
  -MTS-   01071501543D 0   0.00000     0.00000     0

 59 62  0  0  0  0  0  0  0  0999 V2000
   -8.3880   -5.7410    0.9150 Cl  0  0  0  0  0  0  0  0  0  0  0  0
   -9.3460   -5.1350    2.2350 C   0  0  0  0  0  0  0  0  0  0  0  0
   -9.2600   -5.7340    3.4890 C   0  0  0  0  0  0  0  0  0  0  0  0
  -10.0260   -5.2450    4.5440 C   0  0  0  0  0  0  0  0  0  0  0  0
  -10.8800   -4.1560    4.3460 C   0  0  0  0  0  0  0  0  0  0  0  0
  -10.9840   -3.5450    3.0870 C   0  0  0  0  0  0  0  0  0  0  0  0
  -11.9210   -2.4210    2.7000 N   0  0  0  0  0  0  0  0  0  0  0  0
  -13.1080   -2.3320    3.5620 C   0  0  0  0  0  0  0  0  0  0  0  0
  -14.0950   -1.2670    3.0480 C   0  0  0  0  0  0  0  0  0  0  0  0
  -13.4320    0.0230    2.8130 N   0  0  0  0  0  0  0  0  0  0  0  0
  -14.4080    1.1280    2.4770 C   0  0  0  0  0  0  0  0  0  0  0  0
  -13.7440    2.4900    2.6170 C   0  0  0  0  0  0  0  0  0  0  0  0
  -14.4420    3.6050    2.3630 C   0  0  0  0  0  0  0  0  0  0  0  0
  -13.7830    4.9570    2.5020 C   0  0  0  0  0  0  0  0  0  0  0  0
  -14.7530    6.0110    2.1700 N   0  0  0  0  0  0  0  0  0  0  0  0
  -14.3900    7.2890    2.2240 C   0  0  0  0  0  0  0  0  0  0  0  0
  -13.2430    7.5890    2.5520 O   0  0  0  0  0  0  0  0  0  0  0  0
  -15.3650    8.3500    1.8900 C   0  0  0  0  0  0  0  0  0  0  0  0
  -15.4820    8.8040    0.5710 C   0  0  0  0  0  0  0  0  0  0  0  0
  -16.4050    9.8080    0.2550 C   0  0  0  0  0  0  0  0  0  0  0  0
  -17.2120   10.3580    1.2580 C   0  0  0  0  0  0  0  0  0  0  0  0
  -17.0950    9.9050    2.5770 C   0  0  0  0  0  0  0  0  0  0  0  0
  -16.1720    8.9010    2.8930 C   0  0  0  0  0  0  0  0  0  0  0  0
  -18.1870   11.4200    0.9240 C   0  0  0  0  0  0  0  0  0  0  0  0
  -19.2050   11.1600   -0.0020 C   0  0  0  0  0  0  0  0  0  0  0  0
  -20.1210   12.1730   -0.3090 C   0  0  0  0  0  0  0  0  0  0  0  0
  -19.9920   13.4170    0.3200 C   0  0  0  0  0  0  0  0  0  0  0  0
  -18.9510   13.6100    1.2370 C   0  0  0  0  0  0  0  0  0  0  0  0
  -18.0900   12.6210    1.5100 N   0  0  0  0  0  0  0  0  0  0  0  0
  -12.3280   -0.1140    1.8520 C   0  0  0  0  0  0  0  0  0  0  0  0
  -11.2900   -1.1440    2.3340 C   0  0  0  0  0  0  0  0  0  0  0  0
  -10.2010   -4.0470    2.0350 C   0  0  0  0  0  0  0  0  0  0  0  0
  -10.2960   -3.3060    0.4630 Cl  0  0  0  0  0  0  0  0  0  0  0  0
   -8.6010   -6.5760    3.6430 H   0  0  0  0  0  0  0  0  0  0  0  0
   -9.9600   -5.7080    5.5180 H   0  0  0  0  0  0  0  0  0  0  0  0
  -11.4670   -3.7810    5.1720 H   0  0  0  0  0  0  0  0  0  0  0  0
  -12.7590   -1.9830    4.5310 H   0  0  0  0  0  0  0  0  0  0  0  0
  -13.6180   -3.2930    3.5580 H   0  0  0  0  0  0  0  0  0  0  0  0
  -14.8100   -1.1010    3.8510 H   0  0  0  0  0  0  0  0  0  0  0  0
  -14.5120   -1.6240    2.1080 H   0  0  0  0  0  0  0  0  0  0  0  0
  -15.1930    1.0870    3.2290 H   0  0  0  0  0  0  0  0  0  0  0  0
  -14.7260    1.0060    1.4440 H   0  0  0  0  0  0  0  0  0  0  0  0
  -12.7100    2.5580    2.9210 H   0  0  0  0  0  0  0  0  0  0  0  0
  -15.4760    3.5370    2.0590 H   0  0  0  0  0  0  0  0  0  0  0  0
  -13.4400    5.0890    3.5260 H   0  0  0  0  0  0  0  0  0  0  0  0
  -12.9350    5.0180    1.8240 H   0  0  0  0  0  0  0  0  0  0  0  0
  -15.6940    5.7640    1.9010 H   0  0  0  0  0  0  0  0  0  0  0  0
  -14.8600    8.3790   -0.2030 H   0  0  0  0  0  0  0  0  0  0  0  0
  -16.4950   10.1570   -0.7630 H   0  0  0  0  0  0  0  0  0  0  0  0
  -17.7170   10.3300    3.3510 H   0  0  0  0  0  0  0  0  0  0  0  0
  -16.0820    8.5510    3.9110 H   0  0  0  0  0  0  0  0  0  0  0  0
  -19.2820   10.1920   -0.4730 H   0  0  0  0  0  0  0  0  0  0  0  0
  -20.9150   11.9980   -1.0200 H   0  0  0  0  0  0  0  0  0  0  0  0
  -20.6850   14.2160    0.1020 H   0  0  0  0  0  0  0  0  0  0  0  0
  -18.8420   14.5650    1.7280 H   0  0  0  0  0  0  0  0  0  0  0  0
  -11.8190    0.8480    1.8300 H   0  0  0  0  0  0  0  0  0  0  0  0
  -12.7300   -0.4610    0.9020 H   0  0  0  0  0  0  0  0  0  0  0  0
  -10.6490   -1.3540    1.4810 H   0  0  0  0  0  0  0  0  0  0  0  0
  -10.7940   -0.7340    3.2110 H   0  0  0  0  0  0  0  0  0  0  0  0
  1  2  1  0  0  0  0
  2  3  2  0  0  0  0
  3 34  1  0  0  0  0
  3  4  1  0  0  0  0
  4 35  1  0  0  0  0
  4  5  2  0  0  0  0
  5 36  1  0  0  0  0
  5  6  1  0  0  0  0
  6  7  1  0  0  0  0
  7  8  1  0  0  0  0
  8 37  1  0  0  0  0
  8 38  1  0  0  0  0
  8  9  1  0  0  0  0
  9 39  1  0  0  0  0
  9 40  1  0  0  0  0
  9 10  1  0  0  0  0
 10 11  1  0  0  0  0
 11 41  1  0  0  0  0
 11 42  1  0  0  0  0
 11 12  1  0  0  0  0
 12 43  1  0  0  0  0
 12 13  2  0  0  0  0
 13 44  1  0  0  0  0
 13 14  1  0  0  0  0
 14 45  1  0  0  0  0
 14 46  1  0  0  0  0
 14 15  1  0  0  0  0
 15 47  1  0  0  0  0
 15 16  1  0  0  0  0
 16 17  2  0  0  0  0
 16 18  1  0  0  0  0
 18 19  2  0  0  0  0
 19 48  1  0  0  0  0
 19 20  1  0  0  0  0
 20 49  1  0  0  0  0
 20 21  2  0  0  0  0
 21 22  1  0  0  0  0
 22 50  1  0  0  0  0
 22 23  2  0  0  0  0
 23 18  1  0  0  0  0
 23 51  1  0  0  0  0
 21 24  1  0  0  0  0
 24 25  2  0  0  0  0
 25 52  1  0  0  0  0
 25 26  1  0  0  0  0
 26 53  1  0  0  0  0
 26 27  2  0  0  0  0
 27 54  1  0  0  0  0
 27 28  1  0  0  0  0
 28 55  1  0  0  0  0
 28 29  2  0  0  0  0
 29 24  1  0  0  0  0
 10 30  1  0  0  0  0
 30 56  1  0  0  0  0
 30 57  1  0  0  0  0
 30 31  1  0  0  0  0
 31  7  1  0  0  0  0
 31 58  1  0  0  0  0
 31 59  1  0  0  0  0
  6 32  2  0  0  0  0
 32  2  1  0  0  0  0
 32 33  1  0  0  0  0
M  END
>  <LOGBIO>
7.0900

>  <PRED_LOGBIO>
6.8700

>  <XV_RES>
0.2090

>  <WHL_TMPL>
3

>  <ANCH>
24-34;17-52

$$$$
ROW9
  -MTS-   01071501543D 0   0.00000     0.00000     0

 59 61  0  0  0  0  0  0  0  0999 V2000
  -13.5800   -5.9140    4.3020 O   0  0  0  0  0  0  0  0  0  0  0  0
  -13.0200   -4.7540    3.8360 C   0  0  0  0  0  0  0  0  0  0  0  0
  -13.8200   -3.6240    3.6310 C   0  0  0  0  0  0  0  0  0  0  0  0
  -13.2480   -2.4380    3.1560 C   0  0  0  0  0  0  0  0  0  0  0  0
  -11.8750   -2.3830    2.8840 C   0  0  0  0  0  0  0  0  0  0  0  0
  -11.2580   -1.1040    2.3710 C   0  0  0  0  0  0  0  0  0  0  0  0
  -12.2940   -0.1180    1.8220 C   0  0  0  0  0  0  0  0  0  0  0  0
  -13.4320    0.0230    2.8130 N   0  0  0  0  0  0  0  0  0  0  0  0
  -14.4080    1.1280    2.4770 C   0  0  0  0  0  0  0  0  0  0  0  0
  -13.7440    2.4900    2.6170 C   0  0  0  0  0  0  0  0  0  0  0  0
  -13.5710    3.1640    1.2570 S   0  0  0  0  0  0  0  0  0  0  0  0
  -14.8800    3.4140    0.7380 O   0  0  0  0  0  0  0  0  0  0  0  0
  -12.7940    2.3420    0.3830 O   0  0  0  0  0  0  0  0  0  0  0  0
  -12.9590    4.4310    1.4890 C   0  0  0  0  0  0  0  0  0  0  0  0
  -11.6550    4.5760    1.1010 C   0  0  0  0  0  0  0  0  0  0  0  0
  -11.4060    5.1040   -0.3110 C   0  0  0  0  0  0  0  0  0  0  0  0
   -9.9980    5.1910   -0.5460 O   0  0  0  0  0  0  0  0  0  0  0  0
   -9.7030    5.6810   -1.8570 C   0  0  0  0  0  0  0  0  0  0  0  0
   -8.1880    5.7520   -2.0450 C   0  0  0  0  0  0  0  0  0  0  0  0
   -7.8770    6.2690   -3.4290 C   0  0  0  0  0  0  0  0  0  0  0  0
   -7.7320    5.3730   -4.4950 C   0  0  0  0  0  0  0  0  0  0  0  0
   -7.4430    5.8530   -5.7780 C   0  0  0  0  0  0  0  0  0  0  0  0
   -7.2990    7.2280   -5.9950 C   0  0  0  0  0  0  0  0  0  0  0  0
   -7.4430    8.1240   -4.9290 C   0  0  0  0  0  0  0  0  0  0  0  0
   -7.7320    7.6440   -3.6460 C   0  0  0  0  0  0  0  0  0  0  0  0
  -11.0750   -3.5130    3.0890 C   0  0  0  0  0  0  0  0  0  0  0  0
   -9.3640   -3.9250    2.9010 S   0  0  0  0  0  0  0  0  0  0  0  0
   -9.4910   -5.6040    3.4480 C   0  0  0  0  0  0  0  0  0  0  0  0
   -8.5800   -6.4250    3.5360 O   0  0  0  0  0  0  0  0  0  0  0  0
  -10.7730   -5.7970    3.7460 N   0  0  0  0  0  0  0  0  0  0  0  0
  -11.6480   -4.6990    3.5650 C   0  0  0  0  0  0  0  0  0  0  0  0
  -13.5650   -5.9430    5.2710 H   0  0  0  0  0  0  0  0  0  0  0  0
  -14.8790   -3.6660    3.8410 H   0  0  0  0  0  0  0  0  0  0  0  0
  -13.8650   -1.5660    2.9980 H   0  0  0  0  0  0  0  0  0  0  0  0
  -10.6370   -1.3890    1.5250 H   0  0  0  0  0  0  0  0  0  0  0  0
  -10.7390   -0.6210    3.1960 H   0  0  0  0  0  0  0  0  0  0  0  0
  -12.7130   -0.5690    0.9250 H   0  0  0  0  0  0  0  0  0  0  0  0
  -11.8160    0.8520    1.7000 H   0  0  0  0  0  0  0  0  0  0  0  0
  -13.0030    0.2910    3.6870 H   0  0  0  0  0  0  0  0  0  0  0  0
  -15.1930    1.0870    3.2290 H   0  0  0  0  0  0  0  0  0  0  0  0
  -14.7260    1.0060    1.4440 H   0  0  0  0  0  0  0  0  0  0  0  0
  -12.7420    2.3050    2.9980 H   0  0  0  0  0  0  0  0  0  0  0  0
  -14.3820    3.1210    3.2320 H   0  0  0  0  0  0  0  0  0  0  0  0
  -12.9470    4.5460    2.5710 H   0  0  0  0  0  0  0  0  0  0  0  0
  -13.5560    5.1850    0.9790 H   0  0  0  0  0  0  0  0  0  0  0  0
  -11.2440    3.5690    1.1050 H   0  0  0  0  0  0  0  0  0  0  0  0
  -11.1580    5.2600    1.7860 H   0  0  0  0  0  0  0  0  0  0  0  0
  -11.8530    6.0900   -0.4140 H   0  0  0  0  0  0  0  0  0  0  0  0
  -11.8530    4.4260   -1.0360 H   0  0  0  0  0  0  0  0  0  0  0  0
  -10.1300    6.6750   -1.9770 H   0  0  0  0  0  0  0  0  0  0  0  0
  -10.1300    5.0100   -2.5990 H   0  0  0  0  0  0  0  0  0  0  0  0
   -7.7610    4.7580   -1.9240 H   0  0  0  0  0  0  0  0  0  0  0  0
   -7.7610    6.4230   -1.3020 H   0  0  0  0  0  0  0  0  0  0  0  0
   -7.8440    4.3120   -4.3280 H   0  0  0  0  0  0  0  0  0  0  0  0
   -7.3320    5.1610   -6.6010 H   0  0  0  0  0  0  0  0  0  0  0  0
   -7.0760    7.5980   -6.9850 H   0  0  0  0  0  0  0  0  0  0  0  0
   -7.3320    9.1850   -5.0970 H   0  0  0  0  0  0  0  0  0  0  0  0
   -7.8440    8.3360   -2.8240 H   0  0  0  0  0  0  0  0  0  0  0  0
  -11.1080   -6.6870    4.0850 H   0  0  0  0  0  0  0  0  0  0  0  0
  1 32  1  0  0  0  0
  1  2  1  0  0  0  0
  2  3  2  0  0  0  0
  3 33  1  0  0  0  0
  3  4  1  0  0  0  0
  4 34  1  0  0  0  0
  4  5  2  0  0  0  0
  5  6  1  0  0  0  0
  6 35  1  0  0  0  0
  6 36  1  0  0  0  0
  6  7  1  0  0  0  0
  7 37  1  0  0  0  0
  7 38  1  0  0  0  0
  7  8  1  0  0  0  0
  8 39  1  0  0  0  0
  8  9  1  0  0  0  0
  9 40  1  0  0  0  0
  9 41  1  0  0  0  0
  9 10  1  0  0  0  0
 10 42  1  0  0  0  0
 10 43  1  0  0  0  0
 10 11  1  0  0  0  0
 11 12  2  0  0  0  0
 11 13  2  0  0  0  0
 11 14  1  0  0  0  0
 14 44  1  0  0  0  0
 14 45  1  0  0  0  0
 14 15  1  0  0  0  0
 15 46  1  0  0  0  0
 15 47  1  0  0  0  0
 15 16  1  0  0  0  0
 16 48  1  0  0  0  0
 16 49  1  0  0  0  0
 16 17  1  0  0  0  0
 17 18  1  0  0  0  0
 18 50  1  0  0  0  0
 18 51  1  0  0  0  0
 18 19  1  0  0  0  0
 19 52  1  0  0  0  0
 19 53  1  0  0  0  0
 19 20  1  0  0  0  0
 20 21  2  0  0  0  0
 21 54  1  0  0  0  0
 21 22  1  0  0  0  0
 22 55  1  0  0  0  0
 22 23  2  0  0  0  0
 23 56  1  0  0  0  0
 23 24  1  0  0  0  0
 24 57  1  0  0  0  0
 24 25  2  0  0  0  0
 25 20  1  0  0  0  0
 25 58  1  0  0  0  0
  5 26  1  0  0  0  0
 26 27  1  0  0  0  0
 27 28  1  0  0  0  0
 28 29  2  0  0  0  0
 28 30  1  0  0  0  0
 30 59  1  0  0  0  0
 30 31  1  0  0  0  0
 31  2  1  0  0  0  0
 31 26  2  0  0  0  0
M  END
>  <LOGBIO>
7.0000

>  <PRED_LOGBIO>
6.3200

>  <XV_RES>
0.9250

>  <WHL_TMPL>
3

>  <ANCH>
21-24;17-15

$$$$
ROW10
  -MTS-   01071501543D 0   0.00000     0.00000     0

 49 52  0  0  0  0  0  0  0  0999 V2000
  -10.9840   -3.5450    3.0870 C   0  0  0  0  0  0  0  0  0  0  0  0
  -11.9520   -2.4550    2.5720 N   0  0  0  0  0  0  0  0  0  0  0  0
  -13.0560   -2.3240    3.5340 C   0  0  0  0  0  0  0  0  0  0  0  0
  -14.0800   -1.2710    3.0720 C   0  0  0  0  0  0  0  0  0  0  0  0
  -13.4320    0.0230    2.8130 N   0  0  0  0  0  0  0  0  0  0  0  0
  -14.4080    1.1280    2.4770 C   0  0  0  0  0  0  0  0  0  0  0  0
  -13.7440    2.4900    2.6170 C   0  0  0  0  0  0  0  0  0  0  0  0
  -13.5710    3.1640    1.2570 C   0  0  0  0  0  0  0  0  0  0  0  0
  -12.9400    4.4700    1.4960 N   0  0  0  0  0  0  0  0  0  0  0  0
  -12.2060    4.8370    0.3430 C   0  0  0  0  0  0  0  0  0  0  0  0
  -12.9550    5.5800   -0.5760 C   0  0  0  0  0  0  0  0  0  0  0  0
  -12.3660    6.0170   -1.7690 C   0  0  0  0  0  0  0  0  0  0  0  0
  -11.0270    5.7110   -2.0410 C   0  0  0  0  0  0  0  0  0  0  0  0
  -10.2780    4.9680   -1.1210 C   0  0  0  0  0  0  0  0  0  0  0  0
  -10.8670    4.5310    0.0710 C   0  0  0  0  0  0  0  0  0  0  0  0
  -10.0510    3.5870    1.3260 S   0  0  0  0  0  0  0  0  0  0  0  0
  -10.8600    4.0210    2.8390 C   0  0  0  0  0  0  0  0  0  0  0  0
  -10.2650    4.0050    4.1060 C   0  0  0  0  0  0  0  0  0  0  0  0
  -11.0090    4.3710    5.2340 C   0  0  0  0  0  0  0  0  0  0  0  0
  -12.3490    4.7520    5.0950 C   0  0  0  0  0  0  0  0  0  0  0  0
  -13.2740    5.2060    6.4970 Cl  0  0  0  0  0  0  0  0  0  0  0  0
  -12.9450    4.7680    3.8280 C   0  0  0  0  0  0  0  0  0  0  0  0
  -12.2000    4.4030    2.7000 C   0  0  0  0  0  0  0  0  0  0  0  0
  -12.3280   -0.1140    1.8520 C   0  0  0  0  0  0  0  0  0  0  0  0
  -11.3000   -1.1640    2.3110 C   0  0  0  0  0  0  0  0  0  0  0  0
  -11.5490   -4.3860    3.4840 H   0  0  0  0  0  0  0  0  0  0  0  0
  -10.4410   -3.9150    2.2200 H   0  0  0  0  0  0  0  0  0  0  0  0
  -10.3460   -3.0630    3.8250 H   0  0  0  0  0  0  0  0  0  0  0  0
  -12.6180   -1.9430    4.4540 H   0  0  0  0  0  0  0  0  0  0  0  0
  -13.5700   -3.2800    3.6120 H   0  0  0  0  0  0  0  0  0  0  0  0
  -14.7570   -1.1130    3.9090 H   0  0  0  0  0  0  0  0  0  0  0  0
  -14.5370   -1.6270    2.1510 H   0  0  0  0  0  0  0  0  0  0  0  0
  -15.1930    1.0870    3.2290 H   0  0  0  0  0  0  0  0  0  0  0  0
  -14.7260    1.0060    1.4440 H   0  0  0  0  0  0  0  0  0  0  0  0
  -12.7420    2.3050    2.9980 H   0  0  0  0  0  0  0  0  0  0  0  0
  -14.3820    3.1210    3.2320 H   0  0  0  0  0  0  0  0  0  0  0  0
  -14.5670    3.3540    0.8620 H   0  0  0  0  0  0  0  0  0  0  0  0
  -12.9120    2.5510    0.6460 H   0  0  0  0  0  0  0  0  0  0  0  0
  -13.9880    5.8160   -0.3670 H   0  0  0  0  0  0  0  0  0  0  0  0
  -12.9440    6.5900   -2.4790 H   0  0  0  0  0  0  0  0  0  0  0  0
  -10.5730    6.0480   -2.9610 H   0  0  0  0  0  0  0  0  0  0  0  0
   -9.2450    4.7320   -1.3310 H   0  0  0  0  0  0  0  0  0  0  0  0
   -9.2320    3.7110    4.2130 H   0  0  0  0  0  0  0  0  0  0  0  0
  -10.5500    4.3580    6.2120 H   0  0  0  0  0  0  0  0  0  0  0  0
  -13.9780    5.0630    3.7210 H   0  0  0  0  0  0  0  0  0  0  0  0
  -11.8080    0.8420    1.8470 H   0  0  0  0  0  0  0  0  0  0  0  0
  -12.7340   -0.4380    0.8960 H   0  0  0  0  0  0  0  0  0  0  0  0
  -10.6250   -1.3230    1.4730 H   0  0  0  0  0  0  0  0  0  0  0  0
  -10.8420   -0.8070    3.2320 H   0  0  0  0  0  0  0  0  0  0  0  0
  1 26  1  0  0  0  0
  1 27  1  0  0  0  0
  1 28  1  0  0  0  0
  1  2  1  0  0  0  0
  2  3  1  0  0  0  0
  3 29  1  0  0  0  0
  3 30  1  0  0  0  0
  3  4  1  0  0  0  0
  4 31  1  0  0  0  0
  4 32  1  0  0  0  0
  4  5  1  0  0  0  0
  5  6  1  0  0  0  0
  6 33  1  0  0  0  0
  6 34  1  0  0  0  0
  6  7  1  0  0  0  0
  7 35  1  0  0  0  0
  7 36  1  0  0  0  0
  7  8  1  0  0  0  0
  8 37  1  0  0  0  0
  8 38  1  0  0  0  0
  8  9  1  0  0  0  0
  9 10  1  0  0  0  0
 10 11  1  0  0  0  0
 11 39  1  0  0  0  0
 11 12  2  0  0  0  0
 12 40  1  0  0  0  0
 12 13  1  0  0  0  0
 13 41  1  0  0  0  0
 13 14  2  0  0  0  0
 14 42  1  0  0  0  0
 14 15  1  0  0  0  0
 15 10  2  0  0  0  0
 15 16  1  0  0  0  0
 16 17  1  0  0  0  0
 17 18  1  0  0  0  0
 18 43  1  0  0  0  0
 18 19  2  0  0  0  0
 19 44  1  0  0  0  0
 19 20  1  0  0  0  0
 20 21  1  0  0  0  0
 20 22  2  0  0  0  0
 22 45  1  0  0  0  0
 22 23  1  0  0  0  0
 23  9  1  0  0  0  0
 23 17  2  0  0  0  0
  5 24  1  0  0  0  0
 24 46  1  0  0  0  0
 24 47  1  0  0  0  0
 24 25  1  0  0  0  0
 25  2  1  0  0  0  0
 25 48  1  0  0  0  0
 25 49  1  0  0  0  0
M  END
>  <LOGBIO>
7.9600

>  <PRED_LOGBIO>
6.5700

>  <XV_RES>
1.5650

>  <WHL_TMPL>
3

>  <ANCH>
24-34;12-44

$$$$
ROW11
  -MTS-   01071501543D 0   0.00000     0.00000     0

 46 47  0  0  1  0  0  0  0  0999 V2000
   -7.2150    3.6710    0.9080 C   0  0  0  0  0  0  0  0  0  0  0  0
   -7.7910    4.3110    2.1680 C   0  0  0  0  0  0  0  0  0  0  0  0
   -8.1640    3.2590    3.1250 N   0  0  0  0  0  0  0  0  0  0  0  0
   -9.2370    3.7150    4.0200 C   0  0  0  0  0  0  0  0  0  0  0  0
   -9.1280    2.8490    5.2880 C   0  0  0  0  0  0  0  0  0  0  0  0
   -7.7040    2.2650    5.2350 C   0  0  0  0  0  0  0  0  0  0  0  0
   -7.0420    2.9330    4.0160 C   0  0  1  0  0  0  0  0  0  0  0  0
   -6.0330    2.0040    3.3410 C   0  0  0  0  0  0  0  0  0  0  0  0
   -5.0140    2.8070    2.6500 N   0  0  0  0  0  0  0  0  0  0  0  0
   -4.0290    2.2060    1.9890 C   0  0  0  0  0  0  0  0  0  0  0  0
   -3.9710    0.9780    1.9550 O   0  0  0  0  0  0  0  0  0  0  0  0
   -2.9810    3.0320    1.2790 C   0  0  0  0  0  0  0  0  0  0  0  0
   -1.7880    2.4700    0.8080 C   0  0  0  0  0  0  0  0  0  0  0  0
   -1.5410    1.1350    0.9910 O   0  0  0  0  0  0  0  0  0  0  0  0
   -0.8630    0.7360    2.1850 C   0  0  0  0  0  0  0  0  0  0  0  0
   -0.8490    3.2720    0.1490 C   0  0  0  0  0  0  0  0  0  0  0  0
   -1.1020    4.6360   -0.0390 C   0  0  0  0  0  0  0  0  0  0  0  0
   -2.2950    5.1980    0.4320 C   0  0  0  0  0  0  0  0  0  0  0  0
   -2.4810    6.5350    0.2250 O   0  0  0  0  0  0  0  0  0  0  0  0
   -3.2340    4.3960    1.0910 C   0  0  0  0  0  0  0  0  0  0  0  0
   -4.4010    4.9460    1.5530 O   0  0  0  0  0  0  0  0  0  0  0  0
   -5.5290    4.9600    0.6750 C   0  0  0  0  0  0  0  0  0  0  0  0
   -6.3340    3.0870    1.1680 H   0  0  0  0  0  0  0  0  0  0  0  0
   -6.9380    4.4490    0.2000 H   0  0  0  0  0  0  0  0  0  0  0  0
   -7.9610    3.0200    0.4580 H   0  0  0  0  0  0  0  0  0  0  0  0
   -7.0440    4.9620    2.6180 H   0  0  0  0  0  0  0  0  0  0  0  0
   -8.6710    4.8940    1.9090 H   0  0  0  0  0  0  0  0  0  0  0  0
   -9.0690    4.7580    4.2800 H   0  0  0  0  0  0  0  0  0  0  0  0
  -10.2000    3.5390    3.5450 H   0  0  0  0  0  0  0  0  0  0  0  0
   -9.8770    2.0600    5.2900 H   0  0  0  0  0  0  0  0  0  0  0  0
   -9.2730    3.4480    6.1850 H   0  0  0  0  0  0  0  0  0  0  0  0
   -7.7640    1.1920    5.0670 H   0  0  0  0  0  0  0  0  0  0  0  0
   -7.1660    2.5510    6.1360 H   0  0  0  0  0  0  0  0  0  0  0  0
   -6.4800    3.8210    4.2990 H   0  0  0  0  0  0  0  0  0  0  0  0
   -6.5480    1.3740    2.6190 H   0  0  0  0  0  0  0  0  0  0  0  0
   -5.5550    1.3800    4.0920 H   0  0  0  0  0  0  0  0  0  0  0  0
   -5.0610    3.8160    2.6780 H   0  0  0  0  0  0  0  0  0  0  0  0
   -1.4470    1.0370    3.0520 H   0  0  0  0  0  0  0  0  0  0  0  0
   -0.7390   -0.3450    2.1890 H   0  0  0  0  0  0  0  0  0  0  0  0
    0.1150    1.2130    2.2240 H   0  0  0  0  0  0  0  0  0  0  0  0
    0.0710    2.8380   -0.2150 H   0  0  0  0  0  0  0  0  0  0  0  0
   -0.3770    5.2550   -0.5470 H   0  0  0  0  0  0  0  0  0  0  0  0
   -2.1560    6.8040   -0.6480 H   0  0  0  0  0  0  0  0  0  0  0  0
   -5.7880    3.9400    0.3990 H   0  0  0  0  0  0  0  0  0  0  0  0
   -6.3750    5.4250    1.1790 H   0  0  0  0  0  0  0  0  0  0  0  0
   -5.2850    5.5270   -0.2210 H   0  0  0  0  0  0  0  0  0  0  0  0
  1 23  1  0  0  0  0
  1 24  1  0  0  0  0
  1 25  1  0  0  0  0
  1  2  1  0  0  0  0
  2 26  1  0  0  0  0
  2 27  1  0  0  0  0
  2  3  1  0  0  0  0
  3  4  1  0  0  0  0
  4 28  1  0  0  0  0
  4 29  1  0  0  0  0
  4  5  1  0  0  0  0
  5 30  1  0  0  0  0
  5 31  1  0  0  0  0
  5  6  1  0  0  0  0
  6 32  1  0  0  0  0
  6 33  1  0  0  0  0
  6  7  1  0  0  0  0
  7  3  1  0  0  0  0
  7 34  1  0  0  0  0
  7  8  1  0  0  0  0
  8 35  1  0  0  0  0
  8 36  1  0  0  0  0
  8  9  1  0  0  0  0
  9 37  1  0  0  0  0
  9 10  1  0  0  0  0
 10 11  2  0  0  0  0
 10 12  1  0  0  0  0
 12 13  2  0  0  0  0
 13 14  1  0  0  0  0
 14 15  1  0  0  0  0
 15 38  1  0  0  0  0
 15 39  1  0  0  0  0
 15 40  1  0  0  0  0
 13 16  1  0  0  0  0
 16 41  1  0  0  0  0
 16 17  2  0  0  0  0
 17 42  1  0  0  0  0
 17 18  1  0  0  0  0
 18 19  1  0  0  0  0
 19 43  1  0  0  0  0
 18 20  2  0  0  0  0
 20 12  1  0  0  0  0
 20 21  1  0  0  0  0
 21 22  1  0  0  0  0
 22 44  1  0  0  0  0
 22 45  1  0  0  0  0
 22 46  1  0  0  0  0
M  END
>  <LOGBIO>
8.0600

>  <PRED_LOGBIO>
7.6800

>  <XV_RES>
0.4010

>  <WHL_TMPL>
2

>  <ANCH>
2-4;36-38

$$$$
ROW12
  -MTS-   01071501543D 0   0.00000     0.00000     0

 45 46  0  0  1  0  0  0  0  0999 V2000
   -7.2150    3.6710    0.9080 C   0  0  0  0  0  0  0  0  0  0  0  0
   -7.7910    4.3110    2.1680 C   0  0  0  0  0  0  0  0  0  0  0  0
   -8.1640    3.2590    3.1250 N   0  0  0  0  0  0  0  0  0  0  0  0
   -9.2370    3.7150    4.0200 C   0  0  0  0  0  0  0  0  0  0  0  0
   -9.1280    2.8490    5.2880 C   0  0  0  0  0  0  0  0  0  0  0  0
   -7.7040    2.2650    5.2350 C   0  0  0  0  0  0  0  0  0  0  0  0
   -7.0420    2.9330    4.0160 C   0  0  1  0  0  0  0  0  0  0  0  0
   -6.0330    2.0040    3.3410 C   0  0  0  0  0  0  0  0  0  0  0  0
   -5.0140    2.8070    2.6500 N   0  0  0  0  0  0  0  0  0  0  0  0
   -4.0290    2.2060    1.9890 C   0  0  0  0  0  0  0  0  0  0  0  0
   -3.9710    0.9780    1.9550 O   0  0  0  0  0  0  0  0  0  0  0  0
   -2.9810    3.0320    1.2790 C   0  0  0  0  0  0  0  0  0  0  0  0
   -1.7880    2.4700    0.8080 C   0  0  0  0  0  0  0  0  0  0  0  0
   -1.4740    0.7750    1.0410 Cl  0  0  0  0  0  0  0  0  0  0  0  0
   -0.8490    3.2720    0.1490 C   0  0  0  0  0  0  0  0  0  0  0  0
    0.4370    2.6660   -0.3600 C   0  0  0  0  0  0  0  0  0  0  0  0
   -1.1020    4.6360   -0.0390 C   0  0  0  0  0  0  0  0  0  0  0  0
   -2.2950    5.1980    0.4320 C   0  0  0  0  0  0  0  0  0  0  0  0
   -2.4810    6.5350    0.2250 O   0  0  0  0  0  0  0  0  0  0  0  0
   -3.2340    4.3960    1.0910 C   0  0  0  0  0  0  0  0  0  0  0  0
   -4.4010    4.9460    1.5530 O   0  0  0  0  0  0  0  0  0  0  0  0
   -5.5290    4.9600    0.6750 C   0  0  0  0  0  0  0  0  0  0  0  0
   -6.3340    3.0870    1.1680 H   0  0  0  0  0  0  0  0  0  0  0  0
   -6.9380    4.4490    0.2000 H   0  0  0  0  0  0  0  0  0  0  0  0
   -7.9610    3.0200    0.4580 H   0  0  0  0  0  0  0  0  0  0  0  0
   -7.0440    4.9620    2.6180 H   0  0  0  0  0  0  0  0  0  0  0  0
   -8.6710    4.8940    1.9090 H   0  0  0  0  0  0  0  0  0  0  0  0
   -9.0690    4.7580    4.2800 H   0  0  0  0  0  0  0  0  0  0  0  0
  -10.2000    3.5390    3.5450 H   0  0  0  0  0  0  0  0  0  0  0  0
   -9.8770    2.0600    5.2900 H   0  0  0  0  0  0  0  0  0  0  0  0
   -9.2730    3.4480    6.1850 H   0  0  0  0  0  0  0  0  0  0  0  0
   -7.7640    1.1920    5.0670 H   0  0  0  0  0  0  0  0  0  0  0  0
   -7.1660    2.5510    6.1360 H   0  0  0  0  0  0  0  0  0  0  0  0
   -6.4800    3.8210    4.2990 H   0  0  0  0  0  0  0  0  0  0  0  0
   -6.5480    1.3740    2.6190 H   0  0  0  0  0  0  0  0  0  0  0  0
   -5.5550    1.3800    4.0920 H   0  0  0  0  0  0  0  0  0  0  0  0
   -5.0610    3.8160    2.6780 H   0  0  0  0  0  0  0  0  0  0  0  0
    0.2680    1.6230   -0.6200 H   0  0  0  0  0  0  0  0  0  0  0  0
    1.1980    2.7270    0.4150 H   0  0  0  0  0  0  0  0  0  0  0  0
    0.7710    3.2100   -1.2410 H   0  0  0  0  0  0  0  0  0  0  0  0
   -0.3770    5.2550   -0.5470 H   0  0  0  0  0  0  0  0  0  0  0  0
   -2.1560    6.8040   -0.6480 H   0  0  0  0  0  0  0  0  0  0  0  0
   -5.7880    3.9400    0.3990 H   0  0  0  0  0  0  0  0  0  0  0  0
   -6.3750    5.4250    1.1790 H   0  0  0  0  0  0  0  0  0  0  0  0
   -5.2850    5.5270   -0.2210 H   0  0  0  0  0  0  0  0  0  0  0  0
  1 23  1  0  0  0  0
  1 24  1  0  0  0  0
  1 25  1  0  0  0  0
  1  2  1  0  0  0  0
  2 26  1  0  0  0  0
  2 27  1  0  0  0  0
  2  3  1  0  0  0  0
  3  4  1  0  0  0  0
  4 28  1  0  0  0  0
  4 29  1  0  0  0  0
  4  5  1  0  0  0  0
  5 30  1  0  0  0  0
  5 31  1  0  0  0  0
  5  6  1  0  0  0  0
  6 32  1  0  0  0  0
  6 33  1  0  0  0  0
  6  7  1  0  0  0  0
  7  3  1  0  0  0  0
  7 34  1  0  0  0  0
  7  8  1  0  0  0  0
  8 35  1  0  0  0  0
  8 36  1  0  0  0  0
  8  9  1  0  0  0  0
  9 37  1  0  0  0  0
  9 10  1  0  0  0  0
 10 11  2  0  0  0  0
 10 12  1  0  0  0  0
 12 13  2  0  0  0  0
 13 14  1  0  0  0  0
 13 15  1  0  0  0  0
 15 16  1  0  0  0  0
 16 38  1  0  0  0  0
 16 39  1  0  0  0  0
 16 40  1  0  0  0  0
 15 17  2  0  0  0  0
 17 41  1  0  0  0  0
 17 18  1  0  0  0  0
 18 19  1  0  0  0  0
 19 42  1  0  0  0  0
 18 20  2  0  0  0  0
 20 12  1  0  0  0  0
 20 21  1  0  0  0  0
 21 22  1  0  0  0  0
 22 43  1  0  0  0  0
 22 44  1  0  0  0  0
 22 45  1  0  0  0  0
M  END
>  <LOGBIO>
7.5900

>  <PRED_LOGBIO>
7.9000

>  <XV_RES>
-0.3730

>  <WHL_TMPL>
2

>  <ANCH>
2-4;35-37

$$$$
ROW13
  -MTS-   01071501543D 0   0.00000     0.00000     0

 57 59  0  0  0  0  0  0  0  0999 V2000
  -12.2940   -0.1180    1.8220 C   0  0  0  0  0  0  0  0  0  0  0  0
  -11.2580   -1.1040    2.3710 C   0  0  0  0  0  0  0  0  0  0  0  0
  -11.8750   -2.3820    2.8840 C   0  0  0  0  0  0  0  0  0  0  0  0
  -13.1920   -2.4550    3.1550 C   0  0  0  0  0  0  0  0  0  0  0  0
  -14.1250   -1.3180    2.9900 C   0  0  0  0  0  0  0  0  0  0  0  0
  -14.3510   -0.4370    4.0540 C   0  0  0  0  0  0  0  0  0  0  0  0
  -15.2340    0.6380    3.8970 C   0  0  0  0  0  0  0  0  0  0  0  0
  -15.8910    0.8320    2.6770 C   0  0  0  0  0  0  0  0  0  0  0  0
  -15.6660   -0.0500    1.6120 C   0  0  0  0  0  0  0  0  0  0  0  0
  -14.7830   -1.1250    1.7690 C   0  0  0  0  0  0  0  0  0  0  0  0
  -13.7360   -3.7410    3.6450 C   0  0  0  0  0  0  0  0  0  0  0  0
  -14.2090   -4.6940    2.7340 C   0  0  0  0  0  0  0  0  0  0  0  0
  -14.7230   -5.9110    3.1970 C   0  0  0  0  0  0  0  0  0  0  0  0
  -14.7640   -6.1750    4.5720 C   0  0  0  0  0  0  0  0  0  0  0  0
  -15.2670   -7.3660    5.0250 O   0  0  0  0  0  0  0  0  0  0  0  0
  -14.3610   -8.4610    5.1830 C   0  0  0  0  0  0  0  0  0  0  0  0
  -15.1230   -9.6830    5.6950 C   0  0  0  0  0  0  0  0  0  0  0  0
  -14.1910  -10.8080    5.8580 N   0  0  0  0  0  0  0  0  0  0  0  0
  -13.5730  -11.1240    4.5620 C   0  0  0  0  0  0  0  0  0  0  0  0
  -14.9240  -11.9840    6.3500 C   0  0  0  0  0  0  0  0  0  0  0  0
  -14.2910   -5.2230    5.4820 C   0  0  0  0  0  0  0  0  0  0  0  0
  -13.7770   -4.0060    5.0190 C   0  0  0  0  0  0  0  0  0  0  0  0
  -10.9840   -3.5450    3.0870 C   0  0  0  0  0  0  0  0  0  0  0  0
  -10.8800   -4.1560    4.3460 C   0  0  0  0  0  0  0  0  0  0  0  0
  -10.0260   -5.2450    4.5440 C   0  0  0  0  0  0  0  0  0  0  0  0
   -9.2600   -5.7340    3.4890 C   0  0  0  0  0  0  0  0  0  0  0  0
   -9.3460   -5.1350    2.2350 C   0  0  0  0  0  0  0  0  0  0  0  0
  -10.2010   -4.0470    2.0350 C   0  0  0  0  0  0  0  0  0  0  0  0
  -13.2980   -0.4830    2.0250 H   0  0  0  0  0  0  0  0  0  0  0  0
  -12.1770    0.8040    2.3870 H   0  0  0  0  0  0  0  0  0  0  0  0
  -12.0800   -0.0060    0.7610 H   0  0  0  0  0  0  0  0  0  0  0  0
  -10.8100   -0.6190    3.2360 H   0  0  0  0  0  0  0  0  0  0  0  0
  -10.5740   -1.3560    1.5640 H   0  0  0  0  0  0  0  0  0  0  0  0
  -13.8440   -0.5870    4.9950 H   0  0  0  0  0  0  0  0  0  0  0  0
  -15.4080    1.3180    4.7180 H   0  0  0  0  0  0  0  0  0  0  0  0
  -16.5720    1.6610    2.5560 H   0  0  0  0  0  0  0  0  0  0  0  0
  -16.1730    0.1000    0.6710 H   0  0  0  0  0  0  0  0  0  0  0  0
  -14.6090   -1.8040    0.9480 H   0  0  0  0  0  0  0  0  0  0  0  0
  -14.1770   -4.4890    1.6740 H   0  0  0  0  0  0  0  0  0  0  0  0
  -15.0880   -6.6450    2.4950 H   0  0  0  0  0  0  0  0  0  0  0  0
  -13.5870   -8.1910    5.8980 H   0  0  0  0  0  0  0  0  0  0  0  0
  -13.9030   -8.6950    4.2240 H   0  0  0  0  0  0  0  0  0  0  0  0
  -15.8970   -9.9530    4.9800 H   0  0  0  0  0  0  0  0  0  0  0  0
  -15.5800   -9.4490    6.6540 H   0  0  0  0  0  0  0  0  0  0  0  0
  -14.3470  -11.3940    3.8470 H   0  0  0  0  0  0  0  0  0  0  0  0
  -12.8840  -11.9570    4.6820 H   0  0  0  0  0  0  0  0  0  0  0  0
  -13.0300  -10.2540    4.1980 H   0  0  0  0  0  0  0  0  0  0  0  0
  -15.6990  -12.2540    5.6350 H   0  0  0  0  0  0  0  0  0  0  0  0
  -14.2350  -12.8170    6.4700 H   0  0  0  0  0  0  0  0  0  0  0  0
  -15.3820  -11.7500    7.3090 H   0  0  0  0  0  0  0  0  0  0  0  0
  -14.3230   -5.4270    6.5420 H   0  0  0  0  0  0  0  0  0  0  0  0
  -13.4120   -3.2710    5.7220 H   0  0  0  0  0  0  0  0  0  0  0  0
  -11.4660   -3.7810    5.1720 H   0  0  0  0  0  0  0  0  0  0  0  0
   -9.9600   -5.7080    5.5170 H   0  0  0  0  0  0  0  0  0  0  0  0
   -8.6010   -6.5760    3.6430 H   0  0  0  0  0  0  0  0  0  0  0  0
   -8.7510   -5.5110    1.4160 H   0  0  0  0  0  0  0  0  0  0  0  0
  -10.2600   -3.5870    1.0600 H   0  0  0  0  0  0  0  0  0  0  0  0
  1 29  1  0  0  0  0
  1 30  1  0  0  0  0
  1 31  1  0  0  0  0
  1  2  1  0  0  0  0
  2 32  1  0  0  0  0
  2 33  1  0  0  0  0
  2  3  1  0  0  0  0
  3  4  2  0  0  0  0
  4  5  1  0  0  0  0
  5  6  2  0  0  0  0
  6 34  1  0  0  0  0
  6  7  1  0  0  0  0
  7 35  1  0  0  0  0
  7  8  2  0  0  0  0
  8 36  1  0  0  0  0
  8  9  1  0  0  0  0
  9 37  1  0  0  0  0
  9 10  2  0  0  0  0
 10  5  1  0  0  0  0
 10 38  1  0  0  0  0
  4 11  1  0  0  0  0
 11 12  2  0  0  0  0
 12 39  1  0  0  0  0
 12 13  1  0  0  0  0
 13 40  1  0  0  0  0
 13 14  2  0  0  0  0
 14 15  1  0  0  0  0
 15 16  1  0  0  0  0
 16 41  1  0  0  0  0
 16 42  1  0  0  0  0
 16 17  1  0  0  0  0
 17 43  1  0  0  0  0
 17 44  1  0  0  0  0
 17 18  1  0  0  0  0
 18 19  1  0  0  0  0
 19 45  1  0  0  0  0
 19 46  1  0  0  0  0
 19 47  1  0  0  0  0
 18 20  1  0  0  0  0
 20 48  1  0  0  0  0
 20 49  1  0  0  0  0
 20 50  1  0  0  0  0
 14 21  1  0  0  0  0
 21 51  1  0  0  0  0
 21 22  2  0  0  0  0
 22 11  1  0  0  0  0
 22 52  1  0  0  0  0
  3 23  1  0  0  0  0
 23 24  2  0  0  0  0
 24 53  1  0  0  0  0
 24 25  1  0  0  0  0
 25 54  1  0  0  0  0
 25 26  2  0  0  0  0
 26 55  1  0  0  0  0
 26 27  1  0  0  0  0
 27 56  1  0  0  0  0
 27 28  2  0  0  0  0
 28 23  1  0  0  0  0
 28 57  1  0  0  0  0
M  END
>  <LOGBIO>
4.8600

>  <PRED_LOGBIO>
5.8100

>  <XV_RES>
-1.4780

>  <WHL_TMPL>
3

>  <ANCH>
30-31;8-5

$$$$
ROW14
  -MTS-   01071501543D 0   0.00000     0.00000     0

114121  0  0  0  0  0  0  0  0999 V2000
  -19.4310  -18.3400   12.5660 Cl  0  0  0  0  0  0  0  0  0  0  0  0
  -19.2020  -16.7610   11.8720 C   0  0  0  0  0  0  0  0  0  0  0  0
  -20.2780  -15.8690   11.7920 C   0  0  0  0  0  0  0  0  0  0  0  0
  -20.0940  -14.5980   11.2340 C   0  0  0  0  0  0  0  0  0  0  0  0
  -18.8340  -14.2200   10.7550 C   0  0  0  0  0  0  0  0  0  0  0  0
  -18.6230  -12.9500   10.1680 N   0  0  0  0  0  0  0  0  0  0  0  0
  -17.8770  -12.1520   11.0660 C   0  0  0  0  0  0  0  0  0  0  0  0
  -18.4960  -11.1020   11.7550 C   0  0  0  0  0  0  0  0  0  0  0  0
  -17.7590  -10.3250   12.6570 C   0  0  0  0  0  0  0  0  0  0  0  0
  -16.4030  -10.5990   12.8710 C   0  0  0  0  0  0  0  0  0  0  0  0
  -15.7830  -11.6490   12.1820 C   0  0  0  0  0  0  0  0  0  0  0  0
  -16.5200  -12.4250   11.2800 C   0  0  0  0  0  0  0  0  0  0  0  0
  -15.9210  -13.5470   10.5240 C   0  0  0  0  0  0  0  0  0  0  0  0
  -16.5040  -14.7190   10.3520 N   0  0  0  0  0  0  0  0  0  0  0  0
  -17.7580  -15.1120   10.8350 C   0  0  0  0  0  0  0  0  0  0  0  0
  -17.9420  -16.3830   11.3930 C   0  0  0  0  0  0  0  0  0  0  0  0
  -14.6840  -13.3580    9.9670 N   0  0  0  0  0  0  0  0  0  0  0  0
  -13.5050  -13.0330   10.7830 C   0  0  0  0  0  0  0  0  0  0  0  0
  -12.7120  -11.8600   10.1790 C   0  0  0  0  0  0  0  0  0  0  0  0
  -12.4100  -12.0800    8.7580 N   0  0  0  0  0  0  0  0  0  0  0  0
  -11.6780  -10.9200    8.2270 C   0  0  0  0  0  0  0  0  0  0  0  0
  -12.6730   -9.8970    7.6820 C   0  0  0  0  0  0  0  0  0  0  0  0
  -11.9130   -8.6910    7.1300 C   0  0  0  0  0  0  0  0  0  0  0  0
  -12.8700   -7.7070    6.6050 N   0  0  0  0  0  0  0  0  0  0  0  0
  -12.4310   -6.5700    6.0720 C   0  0  0  0  0  0  0  0  0  0  0  0
  -11.2230   -6.3430    6.0180 O   0  0  0  0  0  0  0  0  0  0  0  0
  -13.4140   -5.5590    5.5330 C   0  0  0  0  0  0  0  0  0  0  0  0
  -12.6540   -4.3540    4.9820 C   0  0  0  0  0  0  0  0  0  0  0  0
  -13.6490   -3.3300    4.4370 C   0  0  0  0  0  0  0  0  0  0  0  0
  -12.8890   -2.1250    3.8850 C   0  0  0  0  0  0  0  0  0  0  0  0
  -13.8720   -1.1130    3.3460 C   0  0  0  0  0  0  0  0  0  0  0  0
  -15.0790   -1.3400    3.4000 O   0  0  0  0  0  0  0  0  0  0  0  0
  -13.4320    0.0230    2.8130 N   0  0  0  0  0  0  0  0  0  0  0  0
  -14.4080    1.1280    2.4770 C   0  0  0  0  0  0  0  0  0  0  0  0
  -13.7440    2.4900    2.6170 C   0  0  0  0  0  0  0  0  0  0  0  0
  -13.5710    3.1640    1.2570 C   0  0  0  0  0  0  0  0  0  0  0  0
  -12.9400    4.4700    1.4960 N   0  0  0  0  0  0  0  0  0  0  0  0
  -13.9000    5.5410    1.1920 C   0  0  0  0  0  0  0  0  0  0  0  0
  -13.2890    6.9310    1.4490 C   0  0  0  0  0  0  0  0  0  0  0  0
  -12.7000    7.0370    2.7920 N   0  0  0  0  0  0  0  0  0  0  0  0
  -11.8360    5.9120    3.1760 C   0  0  0  0  0  0  0  0  0  0  0  0
  -12.4740    4.5410    2.8890 C   0  0  0  0  0  0  0  0  0  0  0  0
  -12.9390    8.1010    3.6210 C   0  0  0  0  0  0  0  0  0  0  0  0
  -14.1890    8.3350    3.9730 N   0  0  0  0  0  0  0  0  0  0  0  0
  -14.6100    9.3570    4.8320 C   0  0  0  0  0  0  0  0  0  0  0  0
  -15.5580    9.0810    5.8250 C   0  0  0  0  0  0  0  0  0  0  0  0
  -15.9820   10.0980    6.6900 C   0  0  0  0  0  0  0  0  0  0  0  0
  -17.1600    9.7550    7.9240 Cl  0  0  0  0  0  0  0  0  0  0  0  0
  -15.4580   11.3900    6.5610 C   0  0  0  0  0  0  0  0  0  0  0  0
  -14.5100   11.6650    5.5680 C   0  0  0  0  0  0  0  0  0  0  0  0
  -14.0860   10.6490    4.7040 C   0  0  0  0  0  0  0  0  0  0  0  0
  -13.1290   10.9070    3.6940 N   0  0  0  0  0  0  0  0  0  0  0  0
  -11.9110   10.2990    4.0790 C   0  0  0  0  0  0  0  0  0  0  0  0
  -10.8360   11.1000    4.4840 C   0  0  0  0  0  0  0  0  0  0  0  0
   -9.6270   10.5080    4.8670 C   0  0  0  0  0  0  0  0  0  0  0  0
   -9.4920    9.1150    4.8440 C   0  0  0  0  0  0  0  0  0  0  0  0
  -10.5660    8.3140    4.4390 C   0  0  0  0  0  0  0  0  0  0  0  0
  -11.7760    8.9060    4.0560 C   0  0  0  0  0  0  0  0  0  0  0  0
  -13.6390  -12.2810    7.9780 C   0  0  0  0  0  0  0  0  0  0  0  0
  -14.4570  -13.4680    8.5190 C   0  0  0  0  0  0  0  0  0  0  0  0
  -21.2500  -16.1610   12.1610 H   0  0  0  0  0  0  0  0  0  0  0  0
  -20.9240  -13.9100   11.1720 H   0  0  0  0  0  0  0  0  0  0  0  0
  -19.5140  -12.5110    9.9880 H   0  0  0  0  0  0  0  0  0  0  0  0
  -19.5420  -10.8910   11.5900 H   0  0  0  0  0  0  0  0  0  0  0  0
  -18.2370   -9.5150   13.1880 H   0  0  0  0  0  0  0  0  0  0  0  0
  -15.8340  -10.0000   13.5670 H   0  0  0  0  0  0  0  0  0  0  0  0
  -14.7370  -11.8600   12.3470 H   0  0  0  0  0  0  0  0  0  0  0  0
  -17.1130  -17.0710   11.4550 H   0  0  0  0  0  0  0  0  0  0  0  0
  -12.8610  -13.9070   10.8530 H   0  0  0  0  0  0  0  0  0  0  0  0
  -13.8220  -12.7750   11.7910 H   0  0  0  0  0  0  0  0  0  0  0  0
  -13.2840  -10.9410   10.2890 H   0  0  0  0  0  0  0  0  0  0  0  0
  -11.7820  -11.7290   10.7300 H   0  0  0  0  0  0  0  0  0  0  0  0
  -11.0910  -10.4670    9.0230 H   0  0  0  0  0  0  0  0  0  0  0  0
  -11.0160  -11.2440    7.4270 H   0  0  0  0  0  0  0  0  0  0  0  0
  -13.2610  -10.3500    6.8860 H   0  0  0  0  0  0  0  0  0  0  0  0
  -13.3350   -9.5730    8.4820 H   0  0  0  0  0  0  0  0  0  0  0  0
  -11.3260   -8.2380    7.9260 H   0  0  0  0  0  0  0  0  0  0  0  0
  -11.2510   -9.0150    6.3300 H   0  0  0  0  0  0  0  0  0  0  0  0
  -13.8620   -7.8930    6.6500 H   0  0  0  0  0  0  0  0  0  0  0  0
  -14.0010   -6.0120    4.7380 H   0  0  0  0  0  0  0  0  0  0  0  0
  -14.0760   -5.2350    6.3340 H   0  0  0  0  0  0  0  0  0  0  0  0
  -12.0660   -3.9000    5.7770 H   0  0  0  0  0  0  0  0  0  0  0  0
  -11.9920   -4.6780    4.1820 H   0  0  0  0  0  0  0  0  0  0  0  0
  -14.2360   -3.7840    3.6410 H   0  0  0  0  0  0  0  0  0  0  0  0
  -14.3110   -3.0060    5.2370 H   0  0  0  0  0  0  0  0  0  0  0  0
  -12.3010   -1.6710    4.6800 H   0  0  0  0  0  0  0  0  0  0  0  0
  -12.2260   -2.4490    3.0850 H   0  0  0  0  0  0  0  0  0  0  0  0
  -12.4460    0.1480    2.6330 H   0  0  0  0  0  0  0  0  0  0  0  0
  -15.1930    1.0870    3.2290 H   0  0  0  0  0  0  0  0  0  0  0  0
  -14.7260    1.0060    1.4440 H   0  0  0  0  0  0  0  0  0  0  0  0
  -12.7420    2.3050    2.9980 H   0  0  0  0  0  0  0  0  0  0  0  0
  -14.3820    3.1210    3.2320 H   0  0  0  0  0  0  0  0  0  0  0  0
  -14.5670    3.3540    0.8620 H   0  0  0  0  0  0  0  0  0  0  0  0
  -12.9120    2.5510    0.6460 H   0  0  0  0  0  0  0  0  0  0  0  0
  -14.7890    5.4170    1.8080 H   0  0  0  0  0  0  0  0  0  0  0  0
  -14.2070    5.4680    0.1510 H   0  0  0  0  0  0  0  0  0  0  0  0
  -12.5240    7.1350    0.7030 H   0  0  0  0  0  0  0  0  0  0  0  0
  -14.0580    7.6920    1.3320 H   0  0  0  0  0  0  0  0  0  0  0  0
  -10.8890    5.9880    2.6460 H   0  0  0  0  0  0  0  0  0  0  0  0
  -11.6000    5.9850    4.2360 H   0  0  0  0  0  0  0  0  0  0  0  0
  -13.3150    4.3850    3.5610 H   0  0  0  0  0  0  0  0  0  0  0  0
  -11.7420    3.7560    3.0650 H   0  0  0  0  0  0  0  0  0  0  0  0
  -15.9620    8.0850    5.9240 H   0  0  0  0  0  0  0  0  0  0  0  0
  -15.7850   12.1740    7.2280 H   0  0  0  0  0  0  0  0  0  0  0  0
  -14.1060   12.6620    5.4700 H   0  0  0  0  0  0  0  0  0  0  0  0
  -12.9950   11.9040    3.6040 H   0  0  0  0  0  0  0  0  0  0  0  0
  -10.9410   12.1750    4.5020 H   0  0  0  0  0  0  0  0  0  0  0  0
   -8.7980   11.1260    5.1800 H   0  0  0  0  0  0  0  0  0  0  0  0
   -8.5590    8.6580    5.1400 H   0  0  0  0  0  0  0  0  0  0  0  0
  -10.4620    7.2390    4.4220 H   0  0  0  0  0  0  0  0  0  0  0  0
  -13.3830  -12.4630    6.9360 H   0  0  0  0  0  0  0  0  0  0  0  0
  -14.2450  -11.3770    8.0160 H   0  0  0  0  0  0  0  0  0  0  0  0
  -13.9330  -14.3970    8.3050 H   0  0  0  0  0  0  0  0  0  0  0  0
  -15.4150  -13.5120    8.0060 H   0  0  0  0  0  0  0  0  0  0  0  0
  1  2  1  0  0  0  0
  2  3  2  0  0  0  0
  3 61  1  0  0  0  0
  3  4  1  0  0  0  0
  4 62  1  0  0  0  0
  4  5  2  0  0  0  0
  5  6  1  0  0  0  0
  6 63  1  0  0  0  0
  6  7  1  0  0  0  0
  7  8  2  0  0  0  0
  8 64  1  0  0  0  0
  8  9  1  0  0  0  0
  9 65  1  0  0  0  0
  9 10  2  0  0  0  0
 10 66  1  0  0  0  0
 10 11  1  0  0  0  0
 11 67  1  0  0  0  0
 11 12  2  0  0  0  0
 12  7  1  0  0  0  0
 12 13  1  0  0  0  0
 13 14  2  0  0  0  0
 14 15  1  0  0  0  0
 15  5  1  0  0  0  0
 15 16  2  0  0  0  0
 16  2  1  0  0  0  0
 16 68  1  0  0  0  0
 13 17  1  0  0  0  0
 17 18  1  0  0  0  0
 18 69  1  0  0  0  0
 18 70  1  0  0  0  0
 18 19  1  0  0  0  0
 19 71  1  0  0  0  0
 19 72  1  0  0  0  0
 19 20  1  0  0  0  0
 20 21  1  0  0  0  0
 21 73  1  0  0  0  0
 21 74  1  0  0  0  0
 21 22  1  0  0  0  0
 22 75  1  0  0  0  0
 22 76  1  0  0  0  0
 22 23  1  0  0  0  0
 23 77  1  0  0  0  0
 23 78  1  0  0  0  0
 23 24  1  0  0  0  0
 24 79  1  0  0  0  0
 24 25  1  0  0  0  0
 25 26  2  0  0  0  0
 25 27  1  0  0  0  0
 27 80  1  0  0  0  0
 27 81  1  0  0  0  0
 27 28  1  0  0  0  0
 28 82  1  0  0  0  0
 28 83  1  0  0  0  0
 28 29  1  0  0  0  0
 29 84  1  0  0  0  0
 29 85  1  0  0  0  0
 29 30  1  0  0  0  0
 30 86  1  0  0  0  0
 30 87  1  0  0  0  0
 30 31  1  0  0  0  0
 31 32  2  0  0  0  0
 31 33  1  0  0  0  0
 33 88  1  0  0  0  0
 33 34  1  0  0  0  0
 34 89  1  0  0  0  0
 34 90  1  0  0  0  0
 34 35  1  0  0  0  0
 35 91  1  0  0  0  0
 35 92  1  0  0  0  0
 35 36  1  0  0  0  0
 36 93  1  0  0  0  0
 36 94  1  0  0  0  0
 36 37  1  0  0  0  0
 37 38  1  0  0  0  0
 38 95  1  0  0  0  0
 38 96  1  0  0  0  0
 38 39  1  0  0  0  0
 39 97  1  0  0  0  0
 39 98  1  0  0  0  0
 39 40  1  0  0  0  0
 40 41  1  0  0  0  0
 41 99  1  0  0  0  0
 41100  1  0  0  0  0
 41 42  1  0  0  0  0
 42 37  1  0  0  0  0
 42101  1  0  0  0  0
 42102  1  0  0  0  0
 40 43  1  0  0  0  0
 43 44  2  0  0  0  0
 44 45  1  0  0  0  0
 45 46  2  0  0  0  0
 46103  1  0  0  0  0
 46 47  1  0  0  0  0
 47 48  1  0  0  0  0
 47 49  2  0  0  0  0
 49104  1  0  0  0  0
 49 50  1  0  0  0  0
 50105  1  0  0  0  0
 50 51  2  0  0  0  0
 51 45  1  0  0  0  0
 51 52  1  0  0  0  0
 52106  1  0  0  0  0
 52 53  1  0  0  0  0
 53 54  2  0  0  0  0
 54107  1  0  0  0  0
 54 55  1  0  0  0  0
 55108  1  0  0  0  0
 55 56  2  0  0  0  0
 56109  1  0  0  0  0
 56 57  1  0  0  0  0
 57110  1  0  0  0  0
 57 58  2  0  0  0  0
 58 43  1  0  0  0  0
 58 53  1  0  0  0  0
 20 59  1  0  0  0  0
 59111  1  0  0  0  0
 59112  1  0  0  0  0
 59 60  1  0  0  0  0
 60 17  1  0  0  0  0
 60113  1  0  0  0  0
 60114  1  0  0  0  0
M  END
>  <LOGBIO>
7.0600

>  <PRED_LOGBIO>
7.8900

>  <XV_RES>
-1.0130

>  <WHL_TMPL>
3

>  <ANCH>
21-24;62-60

$$$$
ROW15
  -MTS-   01071501543D 0   0.00000     0.00000     0

 42 45  0  0  0  0  0  0  0  0999 V2000
  -10.9840   -3.5450    3.0870 C   0  0  0  0  0  0  0  0  0  0  0  0
  -11.8690   -2.3890    2.8850 N   0  0  0  0  0  0  0  0  0  0  0  0
  -12.7750   -2.2620    4.0360 C   0  0  0  0  0  0  0  0  0  0  0  0
  -13.7110   -1.0480    3.8810 C   0  0  0  0  0  0  0  0  0  0  0  0
  -12.9710    0.1860    3.5790 N   0  0  0  0  0  0  0  0  0  0  0  0
  -11.9630    0.0560    2.5170 C   0  0  0  0  0  0  0  0  0  0  0  0
  -11.0590   -1.1780    2.6970 C   0  0  0  0  0  0  0  0  0  0  0  0
  -13.2040    1.3650    4.2360 C   0  0  0  0  0  0  0  0  0  0  0  0
  -12.6500    1.5240    5.4240 N   0  0  0  0  0  0  0  0  0  0  0  0
  -12.7570    2.6710    6.2190 C   0  0  0  0  0  0  0  0  0  0  0  0
  -11.6200    3.1790    6.8600 C   0  0  0  0  0  0  0  0  0  0  0  0
  -11.7180    4.3270    7.6550 C   0  0  0  0  0  0  0  0  0  0  0  0
  -10.3050    4.9580    8.4500 Cl  0  0  0  0  0  0  0  0  0  0  0  0
  -12.9530    4.9670    7.8090 C   0  0  0  0  0  0  0  0  0  0  0  0
  -14.0900    4.4590    7.1690 C   0  0  0  0  0  0  0  0  0  0  0  0
  -13.9920    3.3110    6.3740 C   0  0  0  0  0  0  0  0  0  0  0  0
  -15.1290    2.7820    5.7190 N   0  0  0  0  0  0  0  0  0  0  0  0
  -15.0030    3.0530    4.3350 C   0  0  0  0  0  0  0  0  0  0  0  0
  -15.8320    4.0120    3.7400 C   0  0  0  0  0  0  0  0  0  0  0  0
  -15.7150    4.2870    2.3730 C   0  0  0  0  0  0  0  0  0  0  0  0
  -14.7680    3.6030    1.6000 C   0  0  0  0  0  0  0  0  0  0  0  0
  -13.9400    2.6440    2.1950 C   0  0  0  0  0  0  0  0  0  0  0  0
  -14.0570    2.3690    3.5630 C   0  0  0  0  0  0  0  0  0  0  0  0
  -11.5770   -4.4440    3.2440 H   0  0  0  0  0  0  0  0  0  0  0  0
  -10.4400   -3.6880    2.1560 H   0  0  0  0  0  0  0  0  0  0  0  0
  -10.3370   -3.3060    3.9280 H   0  0  0  0  0  0  0  0  0  0  0  0
  -12.1470   -2.0560    4.9000 H   0  0  0  0  0  0  0  0  0  0  0  0
  -13.3920   -3.1550    4.0990 H   0  0  0  0  0  0  0  0  0  0  0  0
  -14.1730   -0.8950    4.8550 H   0  0  0  0  0  0  0  0  0  0  0  0
  -14.3950   -1.2560    3.0610 H   0  0  0  0  0  0  0  0  0  0  0  0
  -11.3120    0.9220    2.6130 H   0  0  0  0  0  0  0  0  0  0  0  0
  -12.4740   -0.0440    1.5620 H   0  0  0  0  0  0  0  0  0  0  0  0
  -10.5210   -1.3070    1.7600 H   0  0  0  0  0  0  0  0  0  0  0  0
  -10.4460   -1.0210    3.5820 H   0  0  0  0  0  0  0  0  0  0  0  0
  -10.6670    2.6850    6.7400 H   0  0  0  0  0  0  0  0  0  0  0  0
  -13.0290    5.8530    8.4230 H   0  0  0  0  0  0  0  0  0  0  0  0
  -15.0430    4.9530    7.2890 H   0  0  0  0  0  0  0  0  0  0  0  0
  -15.9610    3.2290    6.0750 H   0  0  0  0  0  0  0  0  0  0  0  0
  -16.5620    4.5390    4.3370 H   0  0  0  0  0  0  0  0  0  0  0  0
  -16.3540    5.0260    1.9140 H   0  0  0  0  0  0  0  0  0  0  0  0
  -14.6780    3.8150    0.5450 H   0  0  0  0  0  0  0  0  0  0  0  0
  -13.2100    2.1160    1.5990 H   0  0  0  0  0  0  0  0  0  0  0  0
  1 24  1  0  0  0  0
  1 25  1  0  0  0  0
  1 26  1  0  0  0  0
  1  2  1  0  0  0  0
  2  3  1  0  0  0  0
  3 27  1  0  0  0  0
  3 28  1  0  0  0  0
  3  4  1  0  0  0  0
  4 29  1  0  0  0  0
  4 30  1  0  0  0  0
  4  5  1  0  0  0  0
  5  6  1  0  0  0  0
  6 31  1  0  0  0  0
  6 32  1  0  0  0  0
  6  7  1  0  0  0  0
  7  2  1  0  0  0  0
  7 33  1  0  0  0  0
  7 34  1  0  0  0  0
  5  8  1  0  0  0  0
  8  9  2  0  0  0  0
  9 10  1  0  0  0  0
 10 11  2  0  0  0  0
 11 35  1  0  0  0  0
 11 12  1  0  0  0  0
 12 13  1  0  0  0  0
 12 14  2  0  0  0  0
 14 36  1  0  0  0  0
 14 15  1  0  0  0  0
 15 37  1  0  0  0  0
 15 16  2  0  0  0  0
 16 10  1  0  0  0  0
 16 17  1  0  0  0  0
 17 38  1  0  0  0  0
 17 18  1  0  0  0  0
 18 19  2  0  0  0  0
 19 39  1  0  0  0  0
 19 20  1  0  0  0  0
 20 40  1  0  0  0  0
 20 21  2  0  0  0  0
 21 41  1  0  0  0  0
 21 22  1  0  0  0  0
 22 42  1  0  0  0  0
 22 23  2  0  0  0  0
 23  8  1  0  0  0  0
 23 18  1  0  0  0  0
M  END
>  <LOGBIO>
6.6900

>  <PRED_LOGBIO>
7.0300

>  <XV_RES>
-0.3540

>  <WHL_TMPL>
3

>  <ANCH>
37-30;1-5

$$$$
ROW17
  -MTS-   01071501543D 0   0.00000     0.00000     0

 50 52  0  0  1  0  0  0  0  0999 V2000
   -0.4020   -9.6610    2.1360 C   0  0  0  0  0  0  0  0  0  0  0  0
   -0.4440   -8.1600    2.3820 N   0  0  0  0  0  0  0  0  0  0  0  0
   -1.8210   -7.6580    2.2670 C   0  0  0  0  0  0  0  0  0  0  0  0
   -1.6880   -6.1360    2.4540 C   0  0  0  0  0  0  0  0  0  0  0  0
   -0.2600   -5.7970    1.9850 C   0  0  0  0  0  0  0  0  0  0  0  0
    0.3820   -7.1640    1.6850 C   0  0  2  0  0  0  0  0  0  0  0  0
    1.7640   -7.1760    2.3350 C   0  0  0  0  0  0  0  0  0  0  0  0
    2.7800   -6.5420    1.3850 C   0  0  0  0  0  0  0  0  0  0  0  0
    4.0740   -6.5530    1.9930 O   0  0  0  0  0  0  0  0  0  0  0  0
    5.1510   -5.9950    1.2380 C   0  0  2  0  0  0  0  0  0  0  0  0
    4.8540   -4.5290    0.9340 C   0  0  0  0  0  0  0  0  0  0  0  0
    5.3060   -6.7550   -0.0580 C   0  0  0  0  0  0  0  0  0  0  0  0
    4.6040   -6.3460   -1.1980 C   0  0  0  0  0  0  0  0  0  0  0  0
    4.7470   -7.0510   -2.3990 C   0  0  0  0  0  0  0  0  0  0  0  0
    5.5920   -8.1660   -2.4590 C   0  0  0  0  0  0  0  0  0  0  0  0
    6.2930   -8.5750   -1.3190 C   0  0  0  0  0  0  0  0  0  0  0  0
    6.1510   -7.8700   -0.1190 C   0  0  0  0  0  0  0  0  0  0  0  0
    6.4300   -6.0940    2.0350 C   0  0  0  0  0  0  0  0  0  0  0  0
    6.8020   -5.0530    2.8940 C   0  0  0  0  0  0  0  0  0  0  0  0
    7.9870   -5.1450    3.6330 C   0  0  0  0  0  0  0  0  0  0  0  0
    8.8000   -6.2790    3.5140 C   0  0  0  0  0  0  0  0  0  0  0  0
   10.2730   -6.3930    4.4330 Cl  0  0  0  0  0  0  0  0  0  0  0  0
    8.4280   -7.3200    2.6550 C   0  0  0  0  0  0  0  0  0  0  0  0
    7.2430   -7.2270    1.9160 C   0  0  0  0  0  0  0  0  0  0  0  0
   -1.4140  -10.0550    2.0710 H   0  0  0  0  0  0  0  0  0  0  0  0
    0.0520   -9.8040    1.1580 H   0  0  0  0  0  0  0  0  0  0  0  0
    0.1780  -10.0910    2.9490 H   0  0  0  0  0  0  0  0  0  0  0  0
   -2.3900   -8.0490    3.1080 H   0  0  0  0  0  0  0  0  0  0  0  0
   -2.2050   -7.8590    1.2690 H   0  0  0  0  0  0  0  0  0  0  0  0
   -1.7440   -5.9270    3.5200 H   0  0  0  0  0  0  0  0  0  0  0  0
   -2.4030   -5.6340    1.8050 H   0  0  0  0  0  0  0  0  0  0  0  0
    0.2710   -5.3570    2.8270 H   0  0  0  0  0  0  0  0  0  0  0  0
   -0.3150   -5.2180    1.0650 H   0  0  0  0  0  0  0  0  0  0  0  0
    0.4410   -7.3480    0.6140 H   0  0  0  0  0  0  0  0  0  0  0  0
    1.7340   -6.6090    3.2630 H   0  0  0  0  0  0  0  0  0  0  0  0
    2.0570   -8.2020    2.5460 H   0  0  0  0  0  0  0  0  0  0  0  0
    2.8100   -7.1090    0.4570 H   0  0  0  0  0  0  0  0  0  0  0  0
    2.4870   -5.5160    1.1740 H   0  0  0  0  0  0  0  0  0  0  0  0
    3.9330   -4.4570    0.3600 H   0  0  0  0  0  0  0  0  0  0  0  0
    5.6740   -4.1040    0.3590 H   0  0  0  0  0  0  0  0  0  0  0  0
    4.7430   -3.9810    1.8680 H   0  0  0  0  0  0  0  0  0  0  0  0
    3.9520   -5.4860   -1.1510 H   0  0  0  0  0  0  0  0  0  0  0  0
    4.2050   -6.7350   -3.2780 H   0  0  0  0  0  0  0  0  0  0  0  0
    5.7020   -8.7100   -3.3860 H   0  0  0  0  0  0  0  0  0  0  0  0
    6.9450   -9.4350   -1.3660 H   0  0  0  0  0  0  0  0  0  0  0  0
    6.6920   -8.1860    0.7610 H   0  0  0  0  0  0  0  0  0  0  0  0
    6.1740   -4.1790    2.9860 H   0  0  0  0  0  0  0  0  0  0  0  0
    8.2740   -4.3420    4.2960 H   0  0  0  0  0  0  0  0  0  0  0  0
    9.0560   -8.1940    2.5630 H   0  0  0  0  0  0  0  0  0  0  0  0
    6.9560   -8.0300    1.2530 H   0  0  0  0  0  0  0  0  0  0  0  0
  1 25  1  0  0  0  0
  1 26  1  0  0  0  0
  1 27  1  0  0  0  0
  1  2  1  0  0  0  0
  2  3  1  0  0  0  0
  3 28  1  0  0  0  0
  3 29  1  0  0  0  0
  3  4  1  0  0  0  0
  4 30  1  0  0  0  0
  4 31  1  0  0  0  0
  4  5  1  0  0  0  0
  5 32  1  0  0  0  0
  5 33  1  0  0  0  0
  5  6  1  0  0  0  0
  6  2  1  0  0  0  0
  6 34  1  0  0  0  0
  6  7  1  0  0  0  0
  7 35  1  0  0  0  0
  7 36  1  0  0  0  0
  7  8  1  0  0  0  0
  8 37  1  0  0  0  0
  8 38  1  0  0  0  0
  8  9  1  0  0  0  0
  9 10  1  0  0  0  0
 10 11  1  0  0  0  0
 11 39  1  0  0  0  0
 11 40  1  0  0  0  0
 11 41  1  0  0  0  0
 10 12  1  0  0  0  0
 12 13  2  0  0  0  0
 13 42  1  0  0  0  0
 13 14  1  0  0  0  0
 14 43  1  0  0  0  0
 14 15  2  0  0  0  0
 15 44  1  0  0  0  0
 15 16  1  0  0  0  0
 16 45  1  0  0  0  0
 16 17  2  0  0  0  0
 17 12  1  0  0  0  0
 17 46  1  0  0  0  0
 10 18  1  0  0  0  0
 18 19  2  0  0  0  0
 19 47  1  0  0  0  0
 19 20  1  0  0  0  0
 20 48  1  0  0  0  0
 20 21  2  0  0  0  0
 21 22  1  0  0  0  0
 21 23  1  0  0  0  0
 23 49  1  0  0  0  0
 23 24  2  0  0  0  0
 24 18  1  0  0  0  0
 24 50  1  0  0  0  0
M  END
>  <LOGBIO>
6.8700

>  <PRED_LOGBIO>
6.7300

>  <XV_RES>
0.2870

>  <WHL_TMPL>
1

>  <ANCH>
11-12;5-6

$$$$
ROW19
  -MTS-   01071501543D 0   0.00000     0.00000     0

 31 33  0  0  0  0  0  0  0  0999 V2000
   -0.4020   -9.6610    2.1360 C   0  0  0  0  0  0  0  0  0  0  0  0
   -0.4440   -8.1600    2.3820 N   0  0  0  0  0  0  0  0  0  0  0  0
   -1.8700   -8.0430    2.0440 C   0  0  0  0  0  0  0  0  0  0  0  0
   -2.5110   -6.7230    2.5100 C   0  0  0  0  0  0  0  0  0  0  0  0
   -2.0700   -5.4930    1.7540 C   0  0  0  0  0  0  0  0  0  0  0  0
   -3.1330   -4.6810    1.3400 C   0  0  0  0  0  0  0  0  0  0  0  0
   -2.8780   -3.5040    0.6270 C   0  0  0  0  0  0  0  0  0  0  0  0
   -3.8890   -2.6440    0.1820 N   0  0  0  0  0  0  0  0  0  0  0  0
   -3.5200   -1.5630   -0.4820 C   0  0  0  0  0  0  0  0  0  0  0  0
   -4.3390   -0.5960   -1.0020 N   0  0  0  0  0  0  0  0  0  0  0  0
   -1.7530   -1.6190   -0.5610 S   0  0  0  0  0  0  0  0  0  0  0  0
   -1.5600   -3.1380    0.3270 C   0  0  0  0  0  0  0  0  0  0  0  0
   -0.4970   -3.9500    0.7400 C   0  0  0  0  0  0  0  0  0  0  0  0
   -0.7520   -5.1270    1.4540 C   0  0  0  0  0  0  0  0  0  0  0  0
    0.4980   -5.8880    1.8250 C   0  0  0  0  0  0  0  0  0  0  0  0
    0.4630   -7.3950    1.5140 C   0  0  0  0  0  0  0  0  0  0  0  0
   -1.4140  -10.0550    2.0710 H   0  0  0  0  0  0  0  0  0  0  0  0
    0.0520   -9.8040    1.1580 H   0  0  0  0  0  0  0  0  0  0  0  0
    0.1780  -10.0910    2.9490 H   0  0  0  0  0  0  0  0  0  0  0  0
   -2.3730   -8.8310    2.6010 H   0  0  0  0  0  0  0  0  0  0  0  0
   -1.9740   -8.0970    0.9630 H   0  0  0  0  0  0  0  0  0  0  0  0
   -2.1660   -6.5760    3.5320 H   0  0  0  0  0  0  0  0  0  0  0  0
   -3.5880   -6.8210    2.3920 H   0  0  0  0  0  0  0  0  0  0  0  0
   -4.1490   -4.9630    1.5720 H   0  0  0  0  0  0  0  0  0  0  0  0
   -4.5930    0.2050   -0.4430 H   0  0  0  0  0  0  0  0  0  0  0  0
   -4.6880   -0.6850   -1.9460 H   0  0  0  0  0  0  0  0  0  0  0  0
    0.5190   -3.6680    0.5090 H   0  0  0  0  0  0  0  0  0  0  0  0
    0.5730   -5.8160    2.9080 H   0  0  0  0  0  0  0  0  0  0  0  0
    1.3300   -5.4580    1.2710 H   0  0  0  0  0  0  0  0  0  0  0  0
    0.0540   -7.4810    0.5090 H   0  0  0  0  0  0  0  0  0  0  0  0
    1.4710   -7.7820    1.6420 H   0  0  0  0  0  0  0  0  0  0  0  0
  1 17  1  0  0  0  0
  1 18  1  0  0  0  0
  1 19  1  0  0  0  0
  1  2  1  0  0  0  0
  2  3  1  0  0  0  0
  3 20  1  0  0  0  0
  3 21  1  0  0  0  0
  3  4  1  0  0  0  0
  4 22  1  0  0  0  0
  4 23  1  0  0  0  0
  4  5  1  0  0  0  0
  5  6  2  0  0  0  0
  6 24  1  0  0  0  0
  6  7  1  0  0  0  0
  7  8  1  0  0  0  0
  8  9  2  0  0  0  0
  9 10  1  0  0  0  0
 10 25  1  0  0  0  0
 10 26  1  0  0  0  0
  9 11  1  0  0  0  0
 11 12  1  0  0  0  0
 12  7  2  0  0  0  0
 12 13  1  0  0  0  0
 13 27  1  0  0  0  0
 13 14  2  0  0  0  0
 14  5  1  0  0  0  0
 14 15  1  0  0  0  0
 15 28  1  0  0  0  0
 15 29  1  0  0  0  0
 15 16  1  0  0  0  0
 16  2  1  0  0  0  0
 16 30  1  0  0  0  0
 16 31  1  0  0  0  0
M  END
>  <LOGBIO>
5.8500

>  <PRED_LOGBIO>
5.9000

>  <XV_RES>
-0.0460

>  <WHL_TMPL>
1

>  <ANCH>
11-21;5-29

$$$$
ROW21
  -MTS-   01071501543D 0   0.00000     0.00000     0

 52 55  0  0  1  0  0  0  0  0999 V2000
  -14.4080    1.1280    2.4770 C   0  0  0  0  0  0  0  0  0  0  0  0
  -13.4590    0.0540    2.8040 N   0  0  0  0  0  0  0  0  0  0  0  0
  -14.1500   -0.9940    3.5690 C   0  0  0  0  0  0  0  0  0  0  0  0
  -13.1930   -2.1530    3.9050 C   0  0  0  0  0  0  0  0  0  0  0  0
  -11.9320   -1.6500    4.6310 C   0  0  0  0  0  0  0  0  0  0  0  0
  -11.2850   -0.4720    3.8790 C   0  0  0  0  0  0  0  0  0  0  0  0
  -12.3220    0.6170    3.5450 C   0  0  1  0  0  0  0  0  0  0  0  0
  -11.6300    1.5960    2.5970 C   0  0  0  0  0  0  0  0  0  0  0  0
  -10.1960    1.1330    2.3440 C   0  0  0  0  0  0  0  0  0  0  0  0
   -9.5310    2.0740    1.4320 N   0  0  0  0  0  0  0  0  0  0  0  0
   -8.6800    1.3450    0.5680 C   0  0  0  0  0  0  0  0  0  0  0  0
   -9.3080    0.9380   -0.6150 C   0  0  0  0  0  0  0  0  0  0  0  0
   -8.5930    0.2060   -1.5710 C   0  0  0  0  0  0  0  0  0  0  0  0
   -7.2510   -0.1190   -1.3430 C   0  0  0  0  0  0  0  0  0  0  0  0
   -6.6220    0.2880   -0.1600 C   0  0  0  0  0  0  0  0  0  0  0  0
   -7.3370    1.0200    0.7960 C   0  0  0  0  0  0  0  0  0  0  0  0
   -6.6820    1.6020    2.3330 S   0  0  0  0  0  0  0  0  0  0  0  0
   -7.6040    3.0640    2.7120 C   0  0  0  0  0  0  0  0  0  0  0  0
   -7.1280    4.1490    3.4580 C   0  0  0  0  0  0  0  0  0  0  0  0
   -7.9540    5.2540    3.6930 C   0  0  0  0  0  0  0  0  0  0  0  0
   -9.2570    5.2760    3.1810 C   0  0  0  0  0  0  0  0  0  0  0  0
   -9.7330    4.1910    2.4340 C   0  0  0  0  0  0  0  0  0  0  0  0
   -8.9070    3.0860    2.2000 C   0  0  0  0  0  0  0  0  0  0  0  0
  -10.3130    6.6890    3.4810 S   0  0  0  0  0  0  0  0  0  0  0  0
  -11.2410    6.4340    5.0080 C   0  0  0  0  0  0  0  0  0  0  0  0
   -9.4210    7.9980    3.6150 O   0  0  0  0  0  0  0  0  0  0  0  0
  -15.4290    0.7680    2.5870 H   0  0  0  0  0  0  0  0  0  0  0  0
  -14.2690    1.9050    3.2250 H   0  0  0  0  0  0  0  0  0  0  0  0
  -14.1770    1.4590    1.4670 H   0  0  0  0  0  0  0  0  0  0  0  0
  -14.9130   -1.4040    2.9110 H   0  0  0  0  0  0  0  0  0  0  0  0
  -14.5060   -0.5700    4.5060 H   0  0  0  0  0  0  0  0  0  0  0  0
  -12.8570   -2.5590    2.9530 H   0  0  0  0  0  0  0  0  0  0  0  0
  -13.7140   -2.8430    4.5660 H   0  0  0  0  0  0  0  0  0  0  0  0
  -11.2130   -2.4660    4.5990 H   0  0  0  0  0  0  0  0  0  0  0  0
  -12.2240   -1.3030    5.6200 H   0  0  0  0  0  0  0  0  0  0  0  0
  -10.9390   -0.8680    2.9270 H   0  0  0  0  0  0  0  0  0  0  0  0
  -10.5260   -0.0320    4.5230 H   0  0  0  0  0  0  0  0  0  0  0  0
  -12.6470    1.1250    4.4500 H   0  0  0  0  0  0  0  0  0  0  0  0
  -12.1720    1.6320    1.6540 H   0  0  0  0  0  0  0  0  0  0  0  0
  -11.6170    2.5870    3.0450 H   0  0  0  0  0  0  0  0  0  0  0  0
   -9.6550    1.0970    3.2870 H   0  0  0  0  0  0  0  0  0  0  0  0
  -10.2090    0.1410    1.8950 H   0  0  0  0  0  0  0  0  0  0  0  0
  -10.3430    1.1890   -0.7900 H   0  0  0  0  0  0  0  0  0  0  0  0
   -9.0780   -0.1080   -2.4830 H   0  0  0  0  0  0  0  0  0  0  0  0
   -6.7000   -0.6840   -2.0810 H   0  0  0  0  0  0  0  0  0  0  0  0
   -5.5870    0.0370    0.0150 H   0  0  0  0  0  0  0  0  0  0  0  0
   -6.1230    4.1320    3.8530 H   0  0  0  0  0  0  0  0  0  0  0  0
   -7.5860    6.0910    4.2680 H   0  0  0  0  0  0  0  0  0  0  0  0
  -10.7390    4.2080    2.0400 H   0  0  0  0  0  0  0  0  0  0  0  0
  -10.5480    6.3170    5.8380 H   0  0  0  0  0  0  0  0  0  0  0  0
  -11.8830    7.2930    5.1900 H   0  0  0  0  0  0  0  0  0  0  0  0
  -11.8510    5.5380    4.9160 H   0  0  0  0  0  0  0  0  0  0  0  0
  1 27  1  0  0  0  0
  1 28  1  0  0  0  0
  1 29  1  0  0  0  0
  1  2  1  0  0  0  0
  2  3  1  0  0  0  0
  3 30  1  0  0  0  0
  3 31  1  0  0  0  0
  3  4  1  0  0  0  0
  4 32  1  0  0  0  0
  4 33  1  0  0  0  0
  4  5  1  0  0  0  0
  5 34  1  0  0  0  0
  5 35  1  0  0  0  0
  5  6  1  0  0  0  0
  6 36  1  0  0  0  0
  6 37  1  0  0  0  0
  6  7  1  0  0  0  0
  7  2  1  0  0  0  0
  7 38  1  0  0  0  0
  7  8  1  0  0  0  0
  8 39  1  0  0  0  0
  8 40  1  0  0  0  0
  8  9  1  0  0  0  0
  9 41  1  0  0  0  0
  9 42  1  0  0  0  0
  9 10  1  0  0  0  0
 10 11  1  0  0  0  0
 11 12  1  0  0  0  0
 12 43  1  0  0  0  0
 12 13  2  0  0  0  0
 13 44  1  0  0  0  0
 13 14  1  0  0  0  0
 14 45  1  0  0  0  0
 14 15  2  0  0  0  0
 15 46  1  0  0  0  0
 15 16  1  0  0  0  0
 16 11  2  0  0  0  0
 16 17  1  0  0  0  0
 17 18  1  0  0  0  0
 18 19  1  0  0  0  0
 19 47  1  0  0  0  0
 19 20  2  0  0  0  0
 20 48  1  0  0  0  0
 20 21  1  0  0  0  0
 21 22  2  0  0  0  0
 22 49  1  0  0  0  0
 22 23  1  0  0  0  0
 23 10  1  0  0  0  0
 23 18  2  0  0  0  0
 21 24  1  0  0  0  0
 24 25  1  0  0  0  0
 25 50  1  0  0  0  0
 25 51  1  0  0  0  0
 25 52  1  0  0  0  0
 24 26  2  0  0  0  0
M  END
>  <LOGBIO>
6.0800

>  <PRED_LOGBIO>
7.1100

>  <XV_RES>
-1.2670

>  <WHL_TMPL>
3

>  <ANCH>
21-24;1-5

$$$$
ROW22
  -MTS-   01071501543D 0   0.00000     0.00000     0

 53 56  0  0  0  0  0  0  0  0999 V2000
  -13.0690    4.7150  -11.1260 Cl  0  0  0  0  0  0  0  0  0  0  0  0
  -13.4400    5.3690   -9.5570 C   0  0  0  0  0  0  0  0  0  0  0  0
  -14.5180    6.2480   -9.4020 C   0  0  0  0  0  0  0  0  0  0  0  0
  -14.8170    6.7740   -8.1400 C   0  0  0  0  0  0  0  0  0  0  0  0
  -14.0360    6.4220   -7.0320 C   0  0  0  0  0  0  0  0  0  0  0  0
  -12.9570    5.5440   -7.1870 C   0  0  0  0  0  0  0  0  0  0  0  0
  -12.1680    5.1880   -6.0680 N   0  0  0  0  0  0  0  0  0  0  0  0
  -11.4350    6.1910   -5.2820 C   0  0  0  0  0  0  0  0  0  0  0  0
   -9.9820    5.7490   -5.0260 C   0  0  0  0  0  0  0  0  0  0  0  0
   -9.9150    4.3910   -4.4680 N   0  0  0  0  0  0  0  0  0  0  0  0
   -8.5090    4.0110   -4.2700 C   0  0  0  0  0  0  0  0  0  0  0  0
   -8.0670    4.4200   -2.8850 C   0  0  0  0  0  0  0  0  0  0  0  0
   -6.8140    4.1720   -2.4820 C   0  0  0  0  0  0  0  0  0  0  0  0
   -6.3720    4.5810   -1.0970 C   0  0  0  0  0  0  0  0  0  0  0  0
   -4.9660    4.2000   -0.8990 N   0  0  0  0  0  0  0  0  0  0  0  0
   -4.3620    4.4650    0.2560 C   0  0  0  0  0  0  0  0  0  0  0  0
   -4.9800    5.0270    1.1590 O   0  0  0  0  0  0  0  0  0  0  0  0
   -2.9460    4.0820    0.4550 C   0  0  0  0  0  0  0  0  0  0  0  0
   -2.2110    4.3060    1.6170 O   0  0  0  0  0  0  0  0  0  0  0  0
   -0.9210    3.8130    1.4380 C   0  0  0  0  0  0  0  0  0  0  0  0
    0.1980    3.7840    2.2790 C   0  0  0  0  0  0  0  0  0  0  0  0
    1.3960    3.2140    1.8320 C   0  0  0  0  0  0  0  0  0  0  0  0
    1.4750    2.6730    0.5430 C   0  0  0  0  0  0  0  0  0  0  0  0
    0.3570    2.7020   -0.2980 C   0  0  0  0  0  0  0  0  0  0  0  0
   -0.8410    3.2720    0.1490 C   0  0  0  0  0  0  0  0  0  0  0  0
   -2.1780    3.4670   -0.4550 C   0  0  0  0  0  0  0  0  0  0  0  0
  -10.5640    3.4180   -5.3590 C   0  0  0  0  0  0  0  0  0  0  0  0
  -12.0340    3.7930   -5.6220 C   0  0  0  0  0  0  0  0  0  0  0  0
  -12.6590    5.0170   -8.4490 C   0  0  0  0  0  0  0  0  0  0  0  0
  -11.3180    3.9250   -8.6420 Cl  0  0  0  0  0  0  0  0  0  0  0  0
  -15.1210    6.5190  -10.2560 H   0  0  0  0  0  0  0  0  0  0  0  0
  -15.6490    7.4520   -8.0200 H   0  0  0  0  0  0  0  0  0  0  0  0
  -14.2660    6.8280   -6.0580 H   0  0  0  0  0  0  0  0  0  0  0  0
  -11.9390    6.3460   -4.3310 H   0  0  0  0  0  0  0  0  0  0  0  0
  -11.4360    7.1400   -5.8150 H   0  0  0  0  0  0  0  0  0  0  0  0
   -9.4220    5.7840   -5.9580 H   0  0  0  0  0  0  0  0  0  0  0  0
   -9.5070    6.4460   -4.3380 H   0  0  0  0  0  0  0  0  0  0  0  0
   -7.8900    4.5120   -5.0110 H   0  0  0  0  0  0  0  0  0  0  0  0
   -8.4060    2.9330   -4.3800 H   0  0  0  0  0  0  0  0  0  0  0  0
   -8.7610    4.9120   -2.2210 H   0  0  0  0  0  0  0  0  0  0  0  0
   -6.1200    3.6790   -3.1470 H   0  0  0  0  0  0  0  0  0  0  0  0
   -6.4750    5.6580   -0.9870 H   0  0  0  0  0  0  0  0  0  0  0  0
   -6.9910    4.0790   -0.3560 H   0  0  0  0  0  0  0  0  0  0  0  0
   -4.4580    3.7390   -1.6400 H   0  0  0  0  0  0  0  0  0  0  0  0
    0.1360    4.2010    3.2740 H   0  0  0  0  0  0  0  0  0  0  0  0
    2.2590    3.1920    2.4810 H   0  0  0  0  0  0  0  0  0  0  0  0
    2.3990    2.2330    0.1980 H   0  0  0  0  0  0  0  0  0  0  0  0
    0.4180    2.2850   -1.2920 H   0  0  0  0  0  0  0  0  0  0  0  0
   -2.4800    3.1690   -1.4480 H   0  0  0  0  0  0  0  0  0  0  0  0
  -10.0260    3.3770   -6.3040 H   0  0  0  0  0  0  0  0  0  0  0  0
  -10.5180    2.4280   -4.9090 H   0  0  0  0  0  0  0  0  0  0  0  0
  -12.6140    3.6480   -4.7130 H   0  0  0  0  0  0  0  0  0  0  0  0
  -12.4470    3.1310   -6.3790 H   0  0  0  0  0  0  0  0  0  0  0  0
  1  2  1  0  0  0  0
  2  3  2  0  0  0  0
  3 31  1  0  0  0  0
  3  4  1  0  0  0  0
  4 32  1  0  0  0  0
  4  5  2  0  0  0  0
  5 33  1  0  0  0  0
  5  6  1  0  0  0  0
  6  7  1  0  0  0  0
  7  8  1  0  0  0  0
  8 34  1  0  0  0  0
  8 35  1  0  0  0  0
  8  9  1  0  0  0  0
  9 36  1  0  0  0  0
  9 37  1  0  0  0  0
  9 10  1  0  0  0  0
 10 11  1  0  0  0  0
 11 38  1  0  0  0  0
 11 39  1  0  0  0  0
 11 12  1  0  0  0  0
 12 40  1  0  0  0  0
 12 13  2  0  0  0  0
 13 41  1  0  0  0  0
 13 14  1  0  0  0  0
 14 42  1  0  0  0  0
 14 43  1  0  0  0  0
 14 15  1  0  0  0  0
 15 44  1  0  0  0  0
 15 16  1  0  0  0  0
 16 17  2  0  0  0  0
 16 18  1  0  0  0  0
 18 19  1  0  0  0  0
 19 20  1  0  0  0  0
 20 21  2  0  0  0  0
 21 45  1  0  0  0  0
 21 22  1  0  0  0  0
 22 46  1  0  0  0  0
 22 23  2  0  0  0  0
 23 47  1  0  0  0  0
 23 24  1  0  0  0  0
 24 48  1  0  0  0  0
 24 25  2  0  0  0  0
 25 20  1  0  0  0  0
 25 26  1  0  0  0  0
 26 18  2  0  0  0  0
 26 49  1  0  0  0  0
 10 27  1  0  0  0  0
 27 50  1  0  0  0  0
 27 51  1  0  0  0  0
 27 28  1  0  0  0  0
 28  7  1  0  0  0  0
 28 52  1  0  0  0  0
 28 53  1  0  0  0  0
  6 29  2  0  0  0  0
 29  2  1  0  0  0  0
 29 30  1  0  0  0  0
M  END
>  <LOGBIO>
6.9500

>  <PRED_LOGBIO>
6.4900

>  <XV_RES>
0.6030

>  <WHL_TMPL>
2

>  <ANCH>
1-16;43-41

$$$$
ROW25
  -MTS-   01071501543D 0   0.00000     0.00000     0

 58 60  0  0  1  0  0  0  0  0999 V2000
  -10.6690   -0.4660    3.5070 O   0  0  0  0  0  0  0  0  0  0  0  0
  -11.2580   -1.1040    2.3710 C   0  0  1  0  0  0  0  0  0  0  0  0
  -12.2940   -0.1180    1.8220 C   0  0  0  0  0  0  0  0  0  0  0  0
  -13.4320    0.0230    2.8130 N   0  0  0  0  0  0  0  0  0  0  0  0
  -14.4080    1.1280    2.4770 C   0  0  0  0  0  0  0  0  0  0  0  0
  -13.7440    2.4900    2.6170 C   0  0  0  0  0  0  0  0  0  0  0  0
  -13.5710    3.1640    1.2570 C   0  0  0  0  0  0  0  0  0  0  0  0
  -12.9590    4.4310    1.4890 O   0  0  0  0  0  0  0  0  0  0  0  0
  -11.6550    4.5760    1.1010 C   0  0  0  0  0  0  0  0  0  0  0  0
  -11.4060    5.1040   -0.3110 C   0  0  0  0  0  0  0  0  0  0  0  0
   -9.9980    5.1910   -0.5460 O   0  0  0  0  0  0  0  0  0  0  0  0
   -9.7030    5.6810   -1.8570 C   0  0  0  0  0  0  0  0  0  0  0  0
   -8.1880    5.7520   -2.0450 C   0  0  0  0  0  0  0  0  0  0  0  0
   -7.8770    6.2690   -3.4290 C   0  0  0  0  0  0  0  0  0  0  0  0
   -7.7330    5.3730   -4.4950 C   0  0  0  0  0  0  0  0  0  0  0  0
   -7.4440    5.8520   -5.7780 C   0  0  0  0  0  0  0  0  0  0  0  0
   -7.2990    7.2280   -5.9950 C   0  0  0  0  0  0  0  0  0  0  0  0
   -7.4440    8.1240   -4.9290 C   0  0  0  0  0  0  0  0  0  0  0  0
   -7.7320    7.6440   -3.6460 C   0  0  0  0  0  0  0  0  0  0  0  0
  -11.8750   -2.3830    2.8840 C   0  0  0  0  0  0  0  0  0  0  0  0
  -12.0500   -3.4710    2.0210 C   0  0  0  0  0  0  0  0  0  0  0  0
  -12.6220   -4.6570    2.4970 C   0  0  0  0  0  0  0  0  0  0  0  0
  -13.0200   -4.7540    3.8360 C   0  0  0  0  0  0  0  0  0  0  0  0
  -13.5800   -5.9140    4.3020 O   0  0  0  0  0  0  0  0  0  0  0  0
  -12.8460   -3.6660    4.6990 C   0  0  0  0  0  0  0  0  0  0  0  0
  -13.2210   -3.6850    6.0630 N   0  0  0  0  0  0  0  0  0  0  0  0
  -12.9970   -2.5790    6.7680 C   0  0  0  0  0  0  0  0  0  0  0  0
  -13.2500   -2.3950    7.9570 O   0  0  0  0  0  0  0  0  0  0  0  0
  -12.2620   -1.4250    5.6440 S   0  0  0  0  0  0  0  0  0  0  0  0
  -12.2730   -2.4800    4.2230 C   0  0  0  0  0  0  0  0  0  0  0  0
   -9.9960   -1.0330    3.9150 H   0  0  0  0  0  0  0  0  0  0  0  0
  -10.5140   -1.3240    1.6080 H   0  0  0  0  0  0  0  0  0  0  0  0
  -12.7130   -0.5690    0.9250 H   0  0  0  0  0  0  0  0  0  0  0  0
  -11.8160    0.8520    1.7000 H   0  0  0  0  0  0  0  0  0  0  0  0
  -13.0030    0.2910    3.6870 H   0  0  0  0  0  0  0  0  0  0  0  0
  -15.1930    1.0870    3.2290 H   0  0  0  0  0  0  0  0  0  0  0  0
  -14.7260    1.0060    1.4440 H   0  0  0  0  0  0  0  0  0  0  0  0
  -12.7420    2.3050    2.9980 H   0  0  0  0  0  0  0  0  0  0  0  0
  -14.3820    3.1210    3.2320 H   0  0  0  0  0  0  0  0  0  0  0  0
  -14.5670    3.3540    0.8620 H   0  0  0  0  0  0  0  0  0  0  0  0
  -12.9180    2.5450    0.6460 H   0  0  0  0  0  0  0  0  0  0  0  0
  -11.2440    3.5690    1.1050 H   0  0  0  0  0  0  0  0  0  0  0  0
  -11.1580    5.2600    1.7860 H   0  0  0  0  0  0  0  0  0  0  0  0
  -11.8530    4.4260   -1.0360 H   0  0  0  0  0  0  0  0  0  0  0  0
  -11.8530    6.0900   -0.4140 H   0  0  0  0  0  0  0  0  0  0  0  0
  -10.1300    5.0110   -2.5990 H   0  0  0  0  0  0  0  0  0  0  0  0
  -10.1300    6.6750   -1.9770 H   0  0  0  0  0  0  0  0  0  0  0  0
   -7.7610    6.4220   -1.3030 H   0  0  0  0  0  0  0  0  0  0  0  0
   -7.7620    4.7580   -1.9250 H   0  0  0  0  0  0  0  0  0  0  0  0
   -7.8440    4.3120   -4.3270 H   0  0  0  0  0  0  0  0  0  0  0  0
   -7.3320    5.1610   -6.6010 H   0  0  0  0  0  0  0  0  0  0  0  0
   -7.0760    7.5980   -6.9850 H   0  0  0  0  0  0  0  0  0  0  0  0
   -7.3320    9.1850   -5.0970 H   0  0  0  0  0  0  0  0  0  0  0  0
   -7.8440    8.3350   -2.8240 H   0  0  0  0  0  0  0  0  0  0  0  0
  -11.7430   -3.3960    0.9890 H   0  0  0  0  0  0  0  0  0  0  0  0
  -12.7570   -5.4970    1.8320 H   0  0  0  0  0  0  0  0  0  0  0  0
  -14.5450   -5.9010    4.1980 H   0  0  0  0  0  0  0  0  0  0  0  0
  -13.6400   -4.5020    6.4830 H   0  0  0  0  0  0  0  0  0  0  0  0
  1 31  1  0  0  0  0
  1  2  1  0  0  0  0
  2 32  1  0  0  0  0
  2  3  1  0  0  0  0
  3 33  1  0  0  0  0
  3 34  1  0  0  0  0
  3  4  1  0  0  0  0
  4 35  1  0  0  0  0
  4  5  1  0  0  0  0
  5 36  1  0  0  0  0
  5 37  1  0  0  0  0
  5  6  1  0  0  0  0
  6 38  1  0  0  0  0
  6 39  1  0  0  0  0
  6  7  1  0  0  0  0
  7 40  1  0  0  0  0
  7 41  1  0  0  0  0
  7  8  1  0  0  0  0
  8  9  1  0  0  0  0
  9 42  1  0  0  0  0
  9 43  1  0  0  0  0
  9 10  1  0  0  0  0
 10 44  1  0  0  0  0
 10 45  1  0  0  0  0
 10 11  1  0  0  0  0
 11 12  1  0  0  0  0
 12 46  1  0  0  0  0
 12 47  1  0  0  0  0
 12 13  1  0  0  0  0
 13 48  1  0  0  0  0
 13 49  1  0  0  0  0
 13 14  1  0  0  0  0
 14 15  2  0  0  0  0
 15 50  1  0  0  0  0
 15 16  1  0  0  0  0
 16 51  1  0  0  0  0
 16 17  2  0  0  0  0
 17 52  1  0  0  0  0
 17 18  1  0  0  0  0
 18 53  1  0  0  0  0
 18 19  2  0  0  0  0
 19 14  1  0  0  0  0
 19 54  1  0  0  0  0
  2 20  1  0  0  0  0
 20 21  2  0  0  0  0
 21 55  1  0  0  0  0
 21 22  1  0  0  0  0
 22 56  1  0  0  0  0
 22 23  2  0  0  0  0
 23 24  1  0  0  0  0
 24 57  1  0  0  0  0
 23 25  1  0  0  0  0
 25 26  1  0  0  0  0
 26 58  1  0  0  0  0
 26 27  1  0  0  0  0
 27 28  2  0  0  0  0
 27 29  1  0  0  0  0
 29 30  1  0  0  0  0
 30 20  1  0  0  0  0
 30 25  2  0  0  0  0
M  END
>  <LOGBIO>
6.1000

>  <PRED_LOGBIO>
5.5500

>  <XV_RES>
0.6870

>  <WHL_TMPL>
3

>  <ANCH>
14-15;19-16

$$$$
ROW26
  -MTS-   01071501543D 0   0.00000     0.00000     0

 46 47  0  0  1  0  0  0  0  0999 V2000
   -7.2150    3.6710    0.9080 C   0  0  0  0  0  0  0  0  0  0  0  0
   -7.7910    4.3110    2.1680 C   0  0  0  0  0  0  0  0  0  0  0  0
   -8.1640    3.2590    3.1250 N   0  0  0  0  0  0  0  0  0  0  0  0
   -9.2370    3.7150    4.0200 C   0  0  0  0  0  0  0  0  0  0  0  0
   -9.1280    2.8490    5.2880 C   0  0  0  0  0  0  0  0  0  0  0  0
   -7.7040    2.2650    5.2350 C   0  0  0  0  0  0  0  0  0  0  0  0
   -7.0420    2.9330    4.0160 C   0  0  1  0  0  0  0  0  0  0  0  0
   -6.0330    2.0040    3.3410 C   0  0  0  0  0  0  0  0  0  0  0  0
   -5.0140    2.8070    2.6500 N   0  0  0  0  0  0  0  0  0  0  0  0
   -4.0290    2.2060    1.9890 C   0  0  0  0  0  0  0  0  0  0  0  0
   -3.9710    0.9780    1.9550 O   0  0  0  0  0  0  0  0  0  0  0  0
   -2.9810    3.0320    1.2790 C   0  0  0  0  0  0  0  0  0  0  0  0
   -1.7880    2.4700    0.8080 C   0  0  0  0  0  0  0  0  0  0  0  0
   -1.4450    0.6180    1.0620 Br  0  0  0  0  0  0  0  0  0  0  0  0
   -0.8490    3.2720    0.1490 C   0  0  0  0  0  0  0  0  0  0  0  0
    0.3180    2.7220   -0.3120 O   0  0  0  0  0  0  0  0  0  0  0  0
    1.4470    2.7080    0.5660 C   0  0  0  0  0  0  0  0  0  0  0  0
   -1.1020    4.6360   -0.0390 C   0  0  0  0  0  0  0  0  0  0  0  0
   -2.2940    5.1980    0.4320 C   0  0  0  0  0  0  0  0  0  0  0  0
   -2.4810    6.5350    0.2250 O   0  0  0  0  0  0  0  0  0  0  0  0
   -3.2340    4.3960    1.0910 C   0  0  0  0  0  0  0  0  0  0  0  0
   -4.4010    4.9460    1.5530 O   0  0  0  0  0  0  0  0  0  0  0  0
   -5.5290    4.9600    0.6740 C   0  0  0  0  0  0  0  0  0  0  0  0
   -6.3340    3.0870    1.1680 H   0  0  0  0  0  0  0  0  0  0  0  0
   -6.9380    4.4500    0.2000 H   0  0  0  0  0  0  0  0  0  0  0  0
   -7.9610    3.0200    0.4580 H   0  0  0  0  0  0  0  0  0  0  0  0
   -7.0440    4.9610    2.6180 H   0  0  0  0  0  0  0  0  0  0  0  0
   -8.6710    4.8940    1.9090 H   0  0  0  0  0  0  0  0  0  0  0  0
   -9.0690    4.7580    4.2800 H   0  0  0  0  0  0  0  0  0  0  0  0
  -10.2000    3.5380    3.5450 H   0  0  0  0  0  0  0  0  0  0  0  0
   -9.8770    2.0600    5.2900 H   0  0  0  0  0  0  0  0  0  0  0  0
   -9.2730    3.4470    6.1850 H   0  0  0  0  0  0  0  0  0  0  0  0
   -7.7640    1.1910    5.0670 H   0  0  0  0  0  0  0  0  0  0  0  0
   -7.1660    2.5510    6.1360 H   0  0  0  0  0  0  0  0  0  0  0  0
   -6.4800    3.8210    4.2990 H   0  0  0  0  0  0  0  0  0  0  0  0
   -6.5480    1.3730    2.6190 H   0  0  0  0  0  0  0  0  0  0  0  0
   -5.5550    1.3800    4.0920 H   0  0  0  0  0  0  0  0  0  0  0  0
   -5.0610    3.8160    2.6780 H   0  0  0  0  0  0  0  0  0  0  0  0
    1.2020    2.1410    1.4620 H   0  0  0  0  0  0  0  0  0  0  0  0
    2.2920    2.2430    0.0630 H   0  0  0  0  0  0  0  0  0  0  0  0
    1.7050    3.7280    0.8420 H   0  0  0  0  0  0  0  0  0  0  0  0
   -0.3770    5.2550   -0.5470 H   0  0  0  0  0  0  0  0  0  0  0  0
   -2.8320    6.9600    1.0230 H   0  0  0  0  0  0  0  0  0  0  0  0
   -5.7870    3.9400    0.3990 H   0  0  0  0  0  0  0  0  0  0  0  0
   -6.3750    5.4250    1.1770 H   0  0  0  0  0  0  0  0  0  0  0  0
   -5.2840    5.5270   -0.2220 H   0  0  0  0  0  0  0  0  0  0  0  0
  1 24  1  0  0  0  0
  1 25  1  0  0  0  0
  1 26  1  0  0  0  0
  1  2  1  0  0  0  0
  2 27  1  0  0  0  0
  2 28  1  0  0  0  0
  2  3  1  0  0  0  0
  3  4  1  0  0  0  0
  4 29  1  0  0  0  0
  4 30  1  0  0  0  0
  4  5  1  0  0  0  0
  5 31  1  0  0  0  0
  5 32  1  0  0  0  0
  5  6  1  0  0  0  0
  6 33  1  0  0  0  0
  6 34  1  0  0  0  0
  6  7  1  0  0  0  0
  7  3  1  0  0  0  0
  7 35  1  0  0  0  0
  7  8  1  0  0  0  0
  8 36  1  0  0  0  0
  8 37  1  0  0  0  0
  8  9  1  0  0  0  0
  9 38  1  0  0  0  0
  9 10  1  0  0  0  0
 10 11  2  0  0  0  0
 10 12  1  0  0  0  0
 12 13  2  0  0  0  0
 13 14  1  0  0  0  0
 13 15  1  0  0  0  0
 15 16  1  0  0  0  0
 16 17  1  0  0  0  0
 17 39  1  0  0  0  0
 17 40  1  0  0  0  0
 17 41  1  0  0  0  0
 15 18  2  0  0  0  0
 18 42  1  0  0  0  0
 18 19  1  0  0  0  0
 19 20  1  0  0  0  0
 20 43  1  0  0  0  0
 19 21  2  0  0  0  0
 21 12  1  0  0  0  0
 21 22  1  0  0  0  0
 22 23  1  0  0  0  0
 23 44  1  0  0  0  0
 23 45  1  0  0  0  0
 23 46  1  0  0  0  0
M  END
>  <LOGBIO>
7.1700

>  <PRED_LOGBIO>
7.1300

>  <XV_RES>
-0.0150

>  <WHL_TMPL>
2

>  <ANCH>
2-4;36-38

$$$$
ROW27
  -MTS-   01071501543D 0   0.00000     0.00000     0

 82 87  0  0  0  0  0  0  0  0999 V2000
   -7.5600    5.0090   -0.1700 C   0  0  0  0  0  0  0  0  0  0  0  0
   -8.9940    4.8570    0.2750 C   0  0  0  0  0  0  0  0  0  0  0  0
   -9.9340    4.2660   -0.5780 C   0  0  0  0  0  0  0  0  0  0  0  0
   -9.5120    3.7800   -1.9440 C   0  0  0  0  0  0  0  0  0  0  0  0
  -11.2640    4.1260   -0.1650 C   0  0  0  0  0  0  0  0  0  0  0  0
  -12.1100    3.5360   -1.0670 O   0  0  0  0  0  0  0  0  0  0  0  0
  -13.2370    2.8860   -0.4710 C   0  0  0  0  0  0  0  0  0  0  0  0
  -12.4740    3.7690   -1.4550 C   0  0  0  0  0  0  0  0  0  0  0  0
  -14.0590    1.9370   -1.3420 C   0  0  0  0  0  0  0  0  0  0  0  0
  -13.8950    2.3030   -2.7560 N   0  0  0  0  0  0  0  0  0  0  0  0
  -15.1380    2.0130   -3.4850 C   0  0  0  0  0  0  0  0  0  0  0  0
  -15.0070    2.3610   -4.9790 C   0  0  0  0  0  0  0  0  0  0  0  0
  -13.8160    1.7490   -5.5870 N   0  0  0  0  0  0  0  0  0  0  0  0
  -12.5770    1.9110   -4.8130 C   0  0  0  0  0  0  0  0  0  0  0  0
  -12.7530    1.5700   -3.3230 C   0  0  0  0  0  0  0  0  0  0  0  0
  -13.8600    1.0580   -6.8210 C   0  0  0  0  0  0  0  0  0  0  0  0
  -14.6760   -0.0700   -6.9670 C   0  0  0  0  0  0  0  0  0  0  0  0
  -14.6830   -0.7180   -8.2080 C   0  0  0  0  0  0  0  0  0  0  0  0
  -13.9210   -0.2470   -9.2050 N   0  0  0  0  0  0  0  0  0  0  0  0
  -13.1520    0.8370   -9.0310 C   0  0  0  0  0  0  0  0  0  0  0  0
  -13.1210    1.4800   -7.8560 N   0  0  0  0  0  0  0  0  0  0  0  0
  -12.3590    1.3080  -10.1040 N   0  0  0  0  0  0  0  0  0  0  0  0
  -12.8440    1.7590  -11.4160 C   0  0  0  0  0  0  0  0  0  0  0  0
  -11.6780    2.4180  -12.1760 C   0  0  0  0  0  0  0  0  0  0  0  0
  -10.4380    1.7460  -11.5560 C   0  0  0  0  0  0  0  0  0  0  0  0
  -10.8950    1.4390  -10.1180 C   0  0  0  0  0  0  0  0  0  0  0  0
  -15.4900   -1.8630   -8.4090 N   0  0  0  0  0  0  0  0  0  0  0  0
  -15.4090   -3.1300   -7.6690 C   0  0  0  0  0  0  0  0  0  0  0  0
  -16.2900   -4.1750   -8.3770 C   0  0  0  0  0  0  0  0  0  0  0  0
  -17.3390   -3.3100   -9.1010 C   0  0  0  0  0  0  0  0  0  0  0  0
  -16.5680   -2.0100   -9.3980 C   0  0  0  0  0  0  0  0  0  0  0  0
  -14.0170    3.8650    0.4260 C   0  0  0  0  0  0  0  0  0  0  0  0
  -13.0940    4.4160    1.5290 C   0  0  0  0  0  0  0  0  0  0  0  0
  -11.6550    4.5760    1.1010 C   0  0  0  0  0  0  0  0  0  0  0  0
  -10.7160    5.1670    1.9550 C   0  0  0  0  0  0  0  0  0  0  0  0
  -11.1380    5.6530    3.3210 C   0  0  0  0  0  0  0  0  0  0  0  0
   -9.3860    5.3080    1.5420 C   0  0  0  0  0  0  0  0  0  0  0  0
   -8.4670    5.8860    2.3770 O   0  0  0  0  0  0  0  0  0  0  0  0
   -6.9040    4.9670    0.6970 H   0  0  0  0  0  0  0  0  0  0  0  0
   -7.4350    5.9660   -0.6720 H   0  0  0  0  0  0  0  0  0  0  0  0
   -7.3060    4.2030   -0.8560 H   0  0  0  0  0  0  0  0  0  0  0  0
   -8.6730    3.0950   -1.8420 H   0  0  0  0  0  0  0  0  0  0  0  0
   -9.2130    4.6300   -2.5550 H   0  0  0  0  0  0  0  0  0  0  0  0
  -10.3440    3.2660   -2.4200 H   0  0  0  0  0  0  0  0  0  0  0  0
  -13.1670    4.4510   -1.9440 H   0  0  0  0  0  0  0  0  0  0  0  0
  -11.9910    3.1440   -2.2040 H   0  0  0  0  0  0  0  0  0  0  0  0
  -11.7190    4.3420   -0.9190 H   0  0  0  0  0  0  0  0  0  0  0  0
  -13.7160    0.9160   -1.1890 H   0  0  0  0  0  0  0  0  0  0  0  0
  -15.1090    2.0120   -1.0670 H   0  0  0  0  0  0  0  0  0  0  0  0
  -15.3830    0.9580   -3.3790 H   0  0  0  0  0  0  0  0  0  0  0  0
  -15.9550    2.5860   -3.0510 H   0  0  0  0  0  0  0  0  0  0  0  0
  -14.9570    3.4420   -5.0970 H   0  0  0  0  0  0  0  0  0  0  0  0
  -15.8950    2.0250   -5.5090 H   0  0  0  0  0  0  0  0  0  0  0  0
  -12.2230    2.9350   -4.9100 H   0  0  0  0  0  0  0  0  0  0  0  0
  -11.8010    1.2770   -5.2380 H   0  0  0  0  0  0  0  0  0  0  0  0
  -12.9180    0.5000   -3.2120 H   0  0  0  0  0  0  0  0  0  0  0  0
  -11.8490    1.8360   -2.7800 H   0  0  0  0  0  0  0  0  0  0  0  0
  -15.2810   -0.4300   -6.1480 H   0  0  0  0  0  0  0  0  0  0  0  0
  -13.2080    0.9050  -11.9820 H   0  0  0  0  0  0  0  0  0  0  0  0
  -13.6420    2.4850  -11.2780 H   0  0  0  0  0  0  0  0  0  0  0  0
  -11.6630    3.4960  -12.0260 H   0  0  0  0  0  0  0  0  0  0  0  0
  -11.7410    2.2280  -13.2450 H   0  0  0  0  0  0  0  0  0  0  0  0
  -10.1690    0.8380  -12.0910 H   0  0  0  0  0  0  0  0  0  0  0  0
   -9.5780    2.4120  -11.5670 H   0  0  0  0  0  0  0  0  0  0  0  0
  -10.5970    2.2530   -9.4610 H   0  0  0  0  0  0  0  0  0  0  0  0
  -10.4440    0.5060   -9.7860 H   0  0  0  0  0  0  0  0  0  0  0  0
  -15.7700   -2.9800   -6.6530 H   0  0  0  0  0  0  0  0  0  0  0  0
  -14.3780   -3.4760   -7.6530 H   0  0  0  0  0  0  0  0  0  0  0  0
  -16.7570   -4.8520   -7.6640 H   0  0  0  0  0  0  0  0  0  0  0  0
  -15.7130   -4.7720   -9.0800 H   0  0  0  0  0  0  0  0  0  0  0  0
  -18.2050   -3.1240   -8.4700 H   0  0  0  0  0  0  0  0  0  0  0  0
  -17.6840   -3.7860  -10.0170 H   0  0  0  0  0  0  0  0  0  0  0  0
  -16.1390   -2.0630  -10.3960 H   0  0  0  0  0  0  0  0  0  0  0  0
  -17.2460   -1.1620   -9.3250 H   0  0  0  0  0  0  0  0  0  0  0  0
  -14.7880    3.2830    0.9260 H   0  0  0  0  0  0  0  0  0  0  0  0
  -14.3550    4.6980   -0.1870 H   0  0  0  0  0  0  0  0  0  0  0  0
  -13.0880    3.6630    2.3140 H   0  0  0  0  0  0  0  0  0  0  0  0
  -13.4720    5.3940    1.8200 H   0  0  0  0  0  0  0  0  0  0  0  0
  -10.5180    6.4980    3.6120 H   0  0  0  0  0  0  0  0  0  0  0  0
  -11.0190    4.8490    4.0440 H   0  0  0  0  0  0  0  0  0  0  0  0
  -12.1800    5.9620    3.2890 H   0  0  0  0  0  0  0  0  0  0  0  0
   -8.0390    5.2200    2.9380 H   0  0  0  0  0  0  0  0  0  0  0  0
  1 39  1  0  0  0  0
  1 40  1  0  0  0  0
  1 41  1  0  0  0  0
  1  2  1  0  0  0  0
  2  3  2  0  0  0  0
  3  4  1  0  0  0  0
  4 42  1  0  0  0  0
  4 43  1  0  0  0  0
  4 44  1  0  0  0  0
  3  5  1  0  0  0  0
  5  6  1  0  0  0  0
  6  7  1  0  0  0  0
  7  8  1  0  0  0  0
  8 45  1  0  0  0  0
  8 46  1  0  0  0  0
  8 47  1  0  0  0  0
  7  9  1  0  0  0  0
  9 48  1  0  0  0  0
  9 49  1  0  0  0  0
  9 10  1  0  0  0  0
 10 11  1  0  0  0  0
 11 50  1  0  0  0  0
 11 51  1  0  0  0  0
 11 12  1  0  0  0  0
 12 52  1  0  0  0  0
 12 53  1  0  0  0  0
 12 13  1  0  0  0  0
 13 14  1  0  0  0  0
 14 54  1  0  0  0  0
 14 55  1  0  0  0  0
 14 15  1  0  0  0  0
 15 10  1  0  0  0  0
 15 56  1  0  0  0  0
 15 57  1  0  0  0  0
 13 16  1  0  0  0  0
 16 17  2  0  0  0  0
 17 58  1  0  0  0  0
 17 18  1  0  0  0  0
 18 19  2  0  0  0  0
 19 20  1  0  0  0  0
 20 21  2  0  0  0  0
 21 16  1  0  0  0  0
 20 22  1  0  0  0  0
 22 23  1  0  0  0  0
 23 59  1  0  0  0  0
 23 60  1  0  0  0  0
 23 24  1  0  0  0  0
 24 61  1  0  0  0  0
 24 62  1  0  0  0  0
 24 25  1  0  0  0  0
 25 63  1  0  0  0  0
 25 64  1  0  0  0  0
 25 26  1  0  0  0  0
 26 22  1  0  0  0  0
 26 65  1  0  0  0  0
 26 66  1  0  0  0  0
 18 27  1  0  0  0  0
 27 28  1  0  0  0  0
 28 67  1  0  0  0  0
 28 68  1  0  0  0  0
 28 29  1  0  0  0  0
 29 69  1  0  0  0  0
 29 70  1  0  0  0  0
 29 30  1  0  0  0  0
 30 71  1  0  0  0  0
 30 72  1  0  0  0  0
 30 31  1  0  0  0  0
 31 27  1  0  0  0  0
 31 73  1  0  0  0  0
 31 74  1  0  0  0  0
  7 32  1  0  0  0  0
 32 75  1  0  0  0  0
 32 76  1  0  0  0  0
 32 33  1  0  0  0  0
 33 77  1  0  0  0  0
 33 78  1  0  0  0  0
 33 34  1  0  0  0  0
 34  5  2  0  0  0  0
 34 35  1  0  0  0  0
 35 36  1  0  0  0  0
 36 79  1  0  0  0  0
 36 80  1  0  0  0  0
 36 81  1  0  0  0  0
 35 37  2  0  0  0  0
 37  2  1  0  0  0  0
 37 38  1  0  0  0  0
 38 82  1  0  0  0  0
M  END
>  <LOGBIO>
4.7800

>  <PRED_LOGBIO>
5.2600

>  <XV_RES>
-1.8210

>  <WHL_TMPL>
3

>  <ANCH>
11-14;74-71

$$$$
ROW28
  -MTS-   01071501543D 0   0.00000     0.00000     0

 47 50  0  0  0  0  0  0  0  0999 V2000
  -11.8680    6.3370    3.0120 C   0  0  0  0  0  0  0  0  0  0  0  0
  -12.5270    4.9860    2.8740 C   0  0  0  0  0  0  0  0  0  0  0  0
  -13.8490    4.8940    2.4210 C   0  0  0  0  0  0  0  0  0  0  0  0
  -14.4600    3.6410    2.2920 C   0  0  0  0  0  0  0  0  0  0  0  0
  -13.7490    2.4800    2.6160 C   0  0  0  0  0  0  0  0  0  0  0  0
  -14.4080    1.1280    2.4770 C   0  0  0  0  0  0  0  0  0  0  0  0
  -13.4590    0.0540    2.8040 N   0  0  0  0  0  0  0  0  0  0  0  0
  -14.1950   -1.2000    3.0220 C   0  0  0  0  0  0  0  0  0  0  0  0
  -13.2430   -2.3560    3.3810 C   0  0  0  0  0  0  0  0  0  0  0  0
  -12.1410   -2.5250    2.3190 C   0  0  0  0  0  0  0  0  0  0  0  0
  -11.4480   -1.1860    2.0100 C   0  0  0  0  0  0  0  0  0  0  0  0
  -12.4830   -0.0860    1.7130 C   0  0  0  0  0  0  0  0  0  0  0  0
  -12.8180   -2.9360    1.0810 N   0  0  0  0  0  0  0  0  0  0  0  0
  -12.7530   -2.2960   -0.1290 C   0  0  0  0  0  0  0  0  0  0  0  0
  -12.0350   -1.1560   -0.3770 O   0  0  0  0  0  0  0  0  0  0  0  0
  -13.4840   -2.9400   -1.0200 N   0  0  0  0  0  0  0  0  0  0  0  0
  -14.0730   -4.0570   -0.4160 C   0  0  0  0  0  0  0  0  0  0  0  0
  -14.9250   -5.0620   -0.8900 C   0  0  0  0  0  0  0  0  0  0  0  0
  -15.3600   -6.0750   -0.0270 C   0  0  0  0  0  0  0  0  0  0  0  0
  -14.9430   -6.0830    1.3100 C   0  0  0  0  0  0  0  0  0  0  0  0
  -14.0920   -5.0770    1.7830 C   0  0  0  0  0  0  0  0  0  0  0  0
  -13.6570   -4.0640    0.9200 C   0  0  0  0  0  0  0  0  0  0  0  0
  -12.4280    2.5710    3.0690 C   0  0  0  0  0  0  0  0  0  0  0  0
  -11.5440    1.1270    3.4720 Cl  0  0  0  0  0  0  0  0  0  0  0  0
  -11.8170    3.8240    3.1980 C   0  0  0  0  0  0  0  0  0  0  0  0
  -12.6230    7.0860    3.2450 H   0  0  0  0  0  0  0  0  0  0  0  0
  -11.3740    6.5970    2.0790 H   0  0  0  0  0  0  0  0  0  0  0  0
  -11.1340    6.3020    3.8140 H   0  0  0  0  0  0  0  0  0  0  0  0
  -14.3970    5.7910    2.1700 H   0  0  0  0  0  0  0  0  0  0  0  0
  -15.4790    3.5710    1.9420 H   0  0  0  0  0  0  0  0  0  0  0  0
  -14.6570    1.0120    1.4240 H   0  0  0  0  0  0  0  0  0  0  0  0
  -15.2440    1.0820    3.1710 H   0  0  0  0  0  0  0  0  0  0  0  0
  -14.6460   -1.4610    2.0670 H   0  0  0  0  0  0  0  0  0  0  0  0
  -14.8850   -1.0630    3.8520 H   0  0  0  0  0  0  0  0  0  0  0  0
  -13.8390   -3.2650    3.3510 H   0  0  0  0  0  0  0  0  0  0  0  0
  -12.7670   -2.1220    4.3310 H   0  0  0  0  0  0  0  0  0  0  0  0
  -11.4120   -3.2670    2.6400 H   0  0  0  0  0  0  0  0  0  0  0  0
  -10.8840   -1.3350    1.0920 H   0  0  0  0  0  0  0  0  0  0  0  0
  -10.8750   -0.8880    2.8860 H   0  0  0  0  0  0  0  0  0  0  0  0
  -13.0440   -0.4220    0.8440 H   0  0  0  0  0  0  0  0  0  0  0  0
  -11.9490    0.8540    1.5980 H   0  0  0  0  0  0  0  0  0  0  0  0
  -11.1340   -1.3680   -0.6670 H   0  0  0  0  0  0  0  0  0  0  0  0
  -15.2460   -5.0570   -1.9210 H   0  0  0  0  0  0  0  0  0  0  0  0
  -16.0170   -6.8510   -0.3920 H   0  0  0  0  0  0  0  0  0  0  0  0
  -15.2790   -6.8640    1.9760 H   0  0  0  0  0  0  0  0  0  0  0  0
  -13.7700   -5.0830    2.8140 H   0  0  0  0  0  0  0  0  0  0  0  0
  -10.7970    3.8940    3.5470 H   0  0  0  0  0  0  0  0  0  0  0  0
  1 26  1  0  0  0  0
  1 27  1  0  0  0  0
  1 28  1  0  0  0  0
  1  2  1  0  0  0  0
  2  3  2  0  0  0  0
  3 29  1  0  0  0  0
  3  4  1  0  0  0  0
  4 30  1  0  0  0  0
  4  5  2  0  0  0  0
  5  6  1  0  0  0  0
  6 31  1  0  0  0  0
  6 32  1  0  0  0  0
  6  7  1  0  0  0  0
  7  8  1  0  0  0  0
  8 33  1  0  0  0  0
  8 34  1  0  0  0  0
  8  9  1  0  0  0  0
  9 35  1  0  0  0  0
  9 36  1  0  0  0  0
  9 10  1  0  0  0  0
 10 37  1  0  0  0  0
 10 11  1  0  0  0  0
 11 38  1  0  0  0  0
 11 39  1  0  0  0  0
 11 12  1  0  0  0  0
 12  7  1  0  0  0  0
 12 40  1  0  0  0  0
 12 41  1  0  0  0  0
 10 13  1  0  0  0  0
 13 14  1  0  0  0  0
 14 15  1  0  0  0  0
 15 42  1  0  0  0  0
 14 16  2  0  0  0  0
 16 17  1  0  0  0  0
 17 18  2  0  0  0  0
 18 43  1  0  0  0  0
 18 19  1  0  0  0  0
 19 44  1  0  0  0  0
 19 20  2  0  0  0  0
 20 45  1  0  0  0  0
 20 21  1  0  0  0  0
 21 46  1  0  0  0  0
 21 22  2  0  0  0  0
 22 13  1  0  0  0  0
 22 17  1  0  0  0  0
  5 23  1  0  0  0  0
 23 24  1  0  0  0  0
 23 25  2  0  0  0  0
 25  2  1  0  0  0  0
 25 47  1  0  0  0  0
M  END
>  <LOGBIO>
6.3200

>  <PRED_LOGBIO>
6.4100

>  <XV_RES>
-0.1310

>  <WHL_TMPL>
3

>  <ANCH>
21-24;11-14

$$$$
ROW29
  -MTS-   01071501543D 0   0.00000     0.00000     0

 40 43  0  0  0  0  0  0  0  0999 V2000
   -0.4020   -9.6610    2.1360 C   0  0  0  0  0  0  0  0  0  0  0  0
   -0.4440   -8.1600    2.3820 N   0  0  0  0  0  0  0  0  0  0  0  0
   -1.8210   -7.6580    2.2670 C   0  0  0  0  0  0  0  0  0  0  0  0
   -1.9100   -6.1710    2.6570 C   0  0  0  0  0  0  0  0  0  0  0  0
   -0.9240   -5.3530    1.9360 N   0  0  0  0  0  0  0  0  0  0  0  0
    0.4420   -5.8960    1.9220 C   0  0  0  0  0  0  0  0  0  0  0  0
    0.4870   -7.3880    1.5460 C   0  0  0  0  0  0  0  0  0  0  0  0
    1.3580   -5.4650    0.8010 C   0  0  0  0  0  0  0  0  0  0  0  0
    1.9960   -6.5170    0.1340 C   0  0  0  0  0  0  0  0  0  0  0  0
    2.8710   -6.2470   -0.9240 C   0  0  0  0  0  0  0  0  0  0  0  0
    3.1080   -4.9240   -1.3160 C   0  0  0  0  0  0  0  0  0  0  0  0
    2.4700   -3.8710   -0.6500 C   0  0  0  0  0  0  0  0  0  0  0  0
    1.5950   -4.1420    0.4090 C   0  0  0  0  0  0  0  0  0  0  0  0
    0.9750   -2.9170    1.0400 C   0  0  0  0  0  0  0  0  0  0  0  0
   -0.5260   -2.9430    1.2010 C   0  0  0  0  0  0  0  0  0  0  0  0
   -1.1320   -1.7160    0.9090 C   0  0  0  0  0  0  0  0  0  0  0  0
   -2.5220   -1.5800    1.0120 C   0  0  0  0  0  0  0  0  0  0  0  0
   -3.3050   -2.6710    1.4070 C   0  0  0  0  0  0  0  0  0  0  0  0
   -2.6980   -3.8990    1.6980 C   0  0  0  0  0  0  0  0  0  0  0  0
   -1.3090   -4.0350    1.5950 C   0  0  0  0  0  0  0  0  0  0  0  0
   -1.4140  -10.0550    2.0710 H   0  0  0  0  0  0  0  0  0  0  0  0
    0.0520   -9.8050    1.1580 H   0  0  0  0  0  0  0  0  0  0  0  0
    0.1780  -10.0910    2.9490 H   0  0  0  0  0  0  0  0  0  0  0  0
   -2.4090   -8.2040    3.0030 H   0  0  0  0  0  0  0  0  0  0  0  0
   -2.1450   -7.7540    1.2330 H   0  0  0  0  0  0  0  0  0  0  0  0
   -1.6400   -6.1160    3.7090 H   0  0  0  0  0  0  0  0  0  0  0  0
   -2.9080   -5.8190    2.4050 H   0  0  0  0  0  0  0  0  0  0  0  0
    0.9280   -5.7440    2.8840 H   0  0  0  0  0  0  0  0  0  0  0  0
    1.4870   -7.7400    1.7900 H   0  0  0  0  0  0  0  0  0  0  0  0
    0.1880   -7.4830    0.5040 H   0  0  0  0  0  0  0  0  0  0  0  0
    1.8130   -7.5380    0.4370 H   0  0  0  0  0  0  0  0  0  0  0  0
    3.3630   -7.0590   -1.4390 H   0  0  0  0  0  0  0  0  0  0  0  0
    3.7820   -4.7150   -2.1330 H   0  0  0  0  0  0  0  0  0  0  0  0
    2.6520   -2.8510   -0.9520 H   0  0  0  0  0  0  0  0  0  0  0  0
    1.1770   -2.1030    0.3470 H   0  0  0  0  0  0  0  0  0  0  0  0
    1.4120   -2.7970    2.0290 H   0  0  0  0  0  0  0  0  0  0  0  0
   -0.5280   -0.8740    0.6050 H   0  0  0  0  0  0  0  0  0  0  0  0
   -2.9900   -0.6330    0.7870 H   0  0  0  0  0  0  0  0  0  0  0  0
   -4.3770   -2.5660    1.4860 H   0  0  0  0  0  0  0  0  0  0  0  0
   -3.3020   -4.7410    2.0020 H   0  0  0  0  0  0  0  0  0  0  0  0
  1 21  1  0  0  0  0
  1 22  1  0  0  0  0
  1 23  1  0  0  0  0
  1  2  1  0  0  0  0
  2  3  1  0  0  0  0
  3 24  1  0  0  0  0
  3 25  1  0  0  0  0
  3  4  1  0  0  0  0
  4 26  1  0  0  0  0
  4 27  1  0  0  0  0
  4  5  1  0  0  0  0
  5  6  1  0  0  0  0
  6 28  1  0  0  0  0
  6  7  1  0  0  0  0
  7  2  1  0  0  0  0
  7 29  1  0  0  0  0
  7 30  1  0  0  0  0
  6  8  1  0  0  0  0
  8  9  2  0  0  0  0
  9 31  1  0  0  0  0
  9 10  1  0  0  0  0
 10 32  1  0  0  0  0
 10 11  2  0  0  0  0
 11 33  1  0  0  0  0
 11 12  1  0  0  0  0
 12 34  1  0  0  0  0
 12 13  2  0  0  0  0
 13  8  1  0  0  0  0
 13 14  1  0  0  0  0
 14 35  1  0  0  0  0
 14 36  1  0  0  0  0
 14 15  1  0  0  0  0
 15 16  2  0  0  0  0
 16 37  1  0  0  0  0
 16 17  1  0  0  0  0
 17 38  1  0  0  0  0
 17 18  2  0  0  0  0
 18 39  1  0  0  0  0
 18 19  1  0  0  0  0
 19 40  1  0  0  0  0
 19 20  2  0  0  0  0
 20  5  1  0  0  0  0
 20 15  1  0  0  0  0
M  END
>  <LOGBIO>
5.1500

>  <PRED_LOGBIO>
6.2300

>  <XV_RES>
-1.3520

>  <WHL_TMPL>
1

>  <ANCH>
11-12;5-6

$$$$
ROW30
  -MTS-   01071501543D 0   0.00000     0.00000     0

 65 68  0  0  1  0  0  0  0  0999 V2000
  -12.4270    2.2470    3.1180 O   0  0  0  0  0  0  0  0  0  0  0  0
  -13.7440    2.4900    2.6170 C   0  0  1  0  0  0  0  0  0  0  0  0
  -14.4080    1.1280    2.4770 C   0  0  0  0  0  0  0  0  0  0  0  0
  -13.4320    0.0230    2.8130 N   0  0  0  0  0  0  0  0  0  0  0  0
  -12.2940   -0.1180    1.8220 C   0  0  0  0  0  0  0  0  0  0  0  0
  -11.2580   -1.1040    2.3710 C   0  0  0  0  0  0  0  0  0  0  0  0
  -11.8750   -2.3820    2.8840 C   0  0  0  0  0  0  0  0  0  0  0  0
  -10.9840   -3.5450    3.0870 C   0  0  0  0  0  0  0  0  0  0  0  0
  -10.2010   -4.0470    2.0350 C   0  0  0  0  0  0  0  0  0  0  0  0
   -9.3460   -5.1350    2.2350 C   0  0  0  0  0  0  0  0  0  0  0  0
   -9.2600   -5.7340    3.4890 C   0  0  0  0  0  0  0  0  0  0  0  0
  -10.0260   -5.2450    4.5440 C   0  0  0  0  0  0  0  0  0  0  0  0
   -9.9340   -5.8920    5.9050 C   0  0  0  0  0  0  0  0  0  0  0  0
  -10.9300   -6.9690    6.0040 N   0  0  0  0  0  0  0  0  0  0  0  0
  -10.8400   -7.5990    7.3290 C   0  0  0  0  0  0  0  0  0  0  0  0
  -11.8760   -8.7190    7.4310 C   0  0  0  0  0  0  0  0  0  0  0  0
  -11.7840   -9.3660    8.7920 C   0  0  0  0  0  0  0  0  0  0  0  0
  -12.5530   -8.8760    9.8540 C   0  0  0  0  0  0  0  0  0  0  0  0
  -13.6150   -7.5200    9.6050 Cl  0  0  0  0  0  0  0  0  0  0  0  0
  -12.4680   -9.4760   11.1160 C   0  0  0  0  0  0  0  0  0  0  0  0
  -11.6130  -10.5660   11.3160 C   0  0  0  0  0  0  0  0  0  0  0  0
  -10.8440  -11.0570   10.2550 C   0  0  0  0  0  0  0  0  0  0  0  0
  -10.9290  -10.4570    8.9930 C   0  0  0  0  0  0  0  0  0  0  0  0
   -9.9730  -11.0660    7.6730 Cl  0  0  0  0  0  0  0  0  0  0  0  0
  -10.8800   -4.1560    4.3460 C   0  0  0  0  0  0  0  0  0  0  0  0
  -13.5730    3.1560    1.2730 C   0  0  0  0  0  0  0  0  0  0  0  0
  -12.4040    2.9460    0.5310 C   0  0  0  0  0  0  0  0  0  0  0  0
  -12.2460    3.5640   -0.7150 C   0  0  0  0  0  0  0  0  0  0  0  0
  -13.2560    4.3920   -1.2200 C   0  0  0  0  0  0  0  0  0  0  0  0
  -13.1010    4.9960   -2.4400 O   0  0  0  0  0  0  0  0  0  0  0  0
  -14.4250    4.6020   -0.4780 C   0  0  0  0  0  0  0  0  0  0  0  0
  -15.4900    5.4230   -0.9180 N   0  0  0  0  0  0  0  0  0  0  0  0
  -16.5410    5.5330   -0.1120 C   0  0  0  0  0  0  0  0  0  0  0  0
  -17.5600    6.1930   -0.3100 O   0  0  0  0  0  0  0  0  0  0  0  0
  -16.1760    4.5370    1.3060 S   0  0  0  0  0  0  0  0  0  0  0  0
  -14.5830    3.9840    0.7680 C   0  0  0  0  0  0  0  0  0  0  0  0
  -11.9400    3.0780    3.2330 H   0  0  0  0  0  0  0  0  0  0  0  0
  -14.3200    3.1250    3.2870 H   0  0  0  0  0  0  0  0  0  0  0  0
  -14.6570    1.0120    1.4240 H   0  0  0  0  0  0  0  0  0  0  0  0
  -15.2400    1.0780    3.1760 H   0  0  0  0  0  0  0  0  0  0  0  0
  -13.9580   -0.8370    2.7510 H   0  0  0  0  0  0  0  0  0  0  0  0
  -11.8050    0.8520    1.7650 H   0  0  0  0  0  0  0  0  0  0  0  0
  -12.6900   -0.5170    0.8910 H   0  0  0  0  0  0  0  0  0  0  0  0
  -10.8100   -0.6190    3.2360 H   0  0  0  0  0  0  0  0  0  0  0  0
  -10.5740   -1.3560    1.5630 H   0  0  0  0  0  0  0  0  0  0  0  0
  -12.5680   -2.6920    2.1050 H   0  0  0  0  0  0  0  0  0  0  0  0
  -12.3440   -2.1550    3.8390 H   0  0  0  0  0  0  0  0  0  0  0  0
  -10.2600   -3.5870    1.0600 H   0  0  0  0  0  0  0  0  0  0  0  0
   -8.7510   -5.5110    1.4160 H   0  0  0  0  0  0  0  0  0  0  0  0
   -8.6010   -6.5760    3.6430 H   0  0  0  0  0  0  0  0  0  0  0  0
  -10.1280   -5.1480    6.6750 H   0  0  0  0  0  0  0  0  0  0  0  0
   -8.9380   -6.3060    6.0430 H   0  0  0  0  0  0  0  0  0  0  0  0
  -10.7500   -7.6600    5.2890 H   0  0  0  0  0  0  0  0  0  0  0  0
  -11.0340   -6.8550    8.0980 H   0  0  0  0  0  0  0  0  0  0  0  0
   -9.8440   -8.0130    7.4670 H   0  0  0  0  0  0  0  0  0  0  0  0
  -11.6820   -9.4630    6.6620 H   0  0  0  0  0  0  0  0  0  0  0  0
  -12.8720   -8.3050    7.2930 H   0  0  0  0  0  0  0  0  0  0  0  0
  -13.0610   -9.0980   11.9350 H   0  0  0  0  0  0  0  0  0  0  0  0
  -11.5480  -11.0300   12.2900 H   0  0  0  0  0  0  0  0  0  0  0  0
  -10.1850  -11.8980   10.4090 H   0  0  0  0  0  0  0  0  0  0  0  0
  -11.4660   -3.7810    5.1720 H   0  0  0  0  0  0  0  0  0  0  0  0
  -11.6250    2.3080    0.9200 H   0  0  0  0  0  0  0  0  0  0  0  0
  -11.3440    3.4020   -1.2880 H   0  0  0  0  0  0  0  0  0  0  0  0
  -12.6770    5.8640   -2.3460 H   0  0  0  0  0  0  0  0  0  0  0  0
  -15.4530    5.9030   -1.8060 H   0  0  0  0  0  0  0  0  0  0  0  0
  1 37  1  0  0  0  0
  1  2  1  0  0  0  0
  2 38  1  0  0  0  0
  2  3  1  0  0  0  0
  3 39  1  0  0  0  0
  3 40  1  0  0  0  0
  3  4  1  0  0  0  0
  4 41  1  0  0  0  0
  4  5  1  0  0  0  0
  5 42  1  0  0  0  0
  5 43  1  0  0  0  0
  5  6  1  0  0  0  0
  6 44  1  0  0  0  0
  6 45  1  0  0  0  0
  6  7  1  0  0  0  0
  7 46  1  0  0  0  0
  7 47  1  0  0  0  0
  7  8  1  0  0  0  0
  8  9  2  0  0  0  0
  9 48  1  0  0  0  0
  9 10  1  0  0  0  0
 10 49  1  0  0  0  0
 10 11  2  0  0  0  0
 11 50  1  0  0  0  0
 11 12  1  0  0  0  0
 12 13  1  0  0  0  0
 13 51  1  0  0  0  0
 13 52  1  0  0  0  0
 13 14  1  0  0  0  0
 14 53  1  0  0  0  0
 14 15  1  0  0  0  0
 15 54  1  0  0  0  0
 15 55  1  0  0  0  0
 15 16  1  0  0  0  0
 16 56  1  0  0  0  0
 16 57  1  0  0  0  0
 16 17  1  0  0  0  0
 17 18  2  0  0  0  0
 18 19  1  0  0  0  0
 18 20  1  0  0  0  0
 20 58  1  0  0  0  0
 20 21  2  0  0  0  0
 21 59  1  0  0  0  0
 21 22  1  0  0  0  0
 22 60  1  0  0  0  0
 22 23  2  0  0  0  0
 23 17  1  0  0  0  0
 23 24  1  0  0  0  0
 12 25  2  0  0  0  0
 25  8  1  0  0  0  0
 25 61  1  0  0  0  0
  2 26  1  0  0  0  0
 26 27  2  0  0  0  0
 27 62  1  0  0  0  0
 27 28  1  0  0  0  0
 28 63  1  0  0  0  0
 28 29  2  0  0  0  0
 29 30  1  0  0  0  0
 30 64  1  0  0  0  0
 29 31  1  0  0  0  0
 31 32  1  0  0  0  0
 32 65  1  0  0  0  0
 32 33  1  0  0  0  0
 33 34  2  0  0  0  0
 33 35  1  0  0  0  0
 35 36  1  0  0  0  0
 36 26  1  0  0  0  0
 36 31  2  0  0  0  0
M  END
>  <LOGBIO>
7.1000

>  <PRED_LOGBIO>
7.0600

>  <XV_RES>
0.2660

>  <WHL_TMPL>
3

>  <ANCH>
37-46;19-20

$$$$
ROW31
  -MTS-   01071501543D 0   0.00000     0.00000     0

 94 99  0  0  0  0  0  0  0  0999 V2000
   -5.9540   -3.8090   -3.5060 C   0  0  0  0  0  0  0  0  0  0  0  0
   -6.2570   -2.9810   -4.6320 O   0  0  0  0  0  0  0  0  0  0  0  0
   -7.5610   -2.6060   -4.8230 C   0  0  0  0  0  0  0  0  0  0  0  0
   -8.4120   -3.4030   -5.5970 C   0  0  0  0  0  0  0  0  0  0  0  0
   -9.7440   -3.0200   -5.7920 C   0  0  0  0  0  0  0  0  0  0  0  0
  -10.2250   -1.8400   -5.2130 C   0  0  0  0  0  0  0  0  0  0  0  0
   -9.3740   -1.0430   -4.4380 C   0  0  0  0  0  0  0  0  0  0  0  0
   -8.0420   -1.4260   -4.2440 C   0  0  0  0  0  0  0  0  0  0  0  0
   -7.1810   -0.6200   -3.4610 N   0  0  0  0  0  0  0  0  0  0  0  0
   -6.5290   -1.1300   -2.2460 C   0  0  0  0  0  0  0  0  0  0  0  0
   -6.6730   -0.1400   -1.0750 C   0  0  0  0  0  0  0  0  0  0  0  0
   -6.2510    1.2160   -1.4530 N   0  0  0  0  0  0  0  0  0  0  0  0
   -6.4340    2.1220   -0.3110 C   0  0  0  0  0  0  0  0  0  0  0  0
   -7.8360    2.7290   -0.3620 C   0  0  0  0  0  0  0  0  0  0  0  0
   -8.0270    3.6710    0.8260 C   0  0  0  0  0  0  0  0  0  0  0  0
   -9.3760    4.2540    0.7760 N   0  0  0  0  0  0  0  0  0  0  0  0
  -10.5160    3.7510    1.3470 C   0  0  0  0  0  0  0  0  0  0  0  0
  -11.5200    4.5910    1.0610 C   0  0  0  0  0  0  0  0  0  0  0  0
  -12.9590    4.4310    1.4890 C   0  0  0  0  0  0  0  0  0  0  0  0
  -13.5710    3.1640    1.2570 C   0  0  0  0  0  0  0  0  0  0  0  0
  -13.7440    2.4900    2.6170 C   0  0  0  0  0  0  0  0  0  0  0  0
  -14.4080    1.1280    2.4770 C   0  0  0  0  0  0  0  0  0  0  0  0
  -13.4320    0.0230    2.8130 N   0  0  0  0  0  0  0  0  0  0  0  0
  -12.3280   -0.1140    1.8520 C   0  0  0  0  0  0  0  0  0  0  0  0
  -12.2840   -1.4840    1.1500 C   0  0  0  0  0  0  0  0  0  0  0  0
  -11.8720   -2.6420    2.0270 C   0  0  0  0  0  0  0  0  0  0  0  0
  -10.8880   -3.4550    1.4520 C   0  0  0  0  0  0  0  0  0  0  0  0
  -10.4060   -4.5690    2.1490 C   0  0  0  0  0  0  0  0  0  0  0  0
   -9.4430   -5.3650    1.5860 O   0  0  0  0  0  0  0  0  0  0  0  0
  -10.9080   -4.8710    3.4210 C   0  0  0  0  0  0  0  0  0  0  0  0
  -10.4360   -5.9610    4.1020 O   0  0  0  0  0  0  0  0  0  0  0  0
  -11.8920   -4.0580    3.9960 C   0  0  0  0  0  0  0  0  0  0  0  0
  -12.3740   -2.9430    3.2990 C   0  0  0  0  0  0  0  0  0  0  0  0
  -13.4300   -2.1720    4.0540 C   0  0  0  0  0  0  0  0  0  0  0  0
  -13.2170   -0.6480    4.1030 C   0  0  0  0  0  0  0  0  0  0  0  0
  -13.3270   -2.6410    5.4860 C   0  0  0  0  0  0  0  0  0  0  0  0
  -14.3560   -2.3550    6.3920 C   0  0  0  0  0  0  0  0  0  0  0  0
  -14.2610   -2.7900    7.7190 C   0  0  0  0  0  0  0  0  0  0  0  0
  -13.1370   -3.5110    8.1410 C   0  0  0  0  0  0  0  0  0  0  0  0
  -12.1090   -3.7970    7.2350 C   0  0  0  0  0  0  0  0  0  0  0  0
  -10.8970   -4.5740    7.6900 C   0  0  0  0  0  0  0  0  0  0  0  0
  -12.2040   -3.3620    5.9080 C   0  0  0  0  0  0  0  0  0  0  0  0
  -11.0020    5.6430    0.2960 N   0  0  0  0  0  0  0  0  0  0  0  0
   -9.7750    5.4800    0.1140 N   0  0  0  0  0  0  0  0  0  0  0  0
   -7.0230    1.7130   -2.6010 C   0  0  0  0  0  0  0  0  0  0  0  0
   -6.8870    0.7760   -3.8150 C   0  0  0  0  0  0  0  0  0  0  0  0
   -6.2360   -3.2930   -2.5910 H   0  0  0  0  0  0  0  0  0  0  0  0
   -4.8870   -4.0210   -3.4890 H   0  0  0  0  0  0  0  0  0  0  0  0
   -6.5080   -4.7420   -3.5830 H   0  0  0  0  0  0  0  0  0  0  0  0
   -8.0410   -4.3140   -6.0440 H   0  0  0  0  0  0  0  0  0  0  0  0
  -10.4010   -3.6360   -6.3900 H   0  0  0  0  0  0  0  0  0  0  0  0
  -11.2530   -1.5450   -5.3630 H   0  0  0  0  0  0  0  0  0  0  0  0
   -9.7450   -0.1330   -3.9920 H   0  0  0  0  0  0  0  0  0  0  0  0
   -5.4740   -1.3030   -2.4460 H   0  0  0  0  0  0  0  0  0  0  0  0
   -6.9730   -2.0840   -1.9700 H   0  0  0  0  0  0  0  0  0  0  0  0
   -7.7090   -0.1170   -0.7450 H   0  0  0  0  0  0  0  0  0  0  0  0
   -6.0740   -0.4840   -0.2340 H   0  0  0  0  0  0  0  0  0  0  0  0
   -6.3130    1.5670    0.6170 H   0  0  0  0  0  0  0  0  0  0  0  0
   -5.6940    2.9180   -0.3560 H   0  0  0  0  0  0  0  0  0  0  0  0
   -7.9570    3.2850   -1.2890 H   0  0  0  0  0  0  0  0  0  0  0  0
   -8.5770    1.9330   -0.3170 H   0  0  0  0  0  0  0  0  0  0  0  0
   -7.9060    3.1150    1.7530 H   0  0  0  0  0  0  0  0  0  0  0  0
   -7.2860    4.4660    0.7800 H   0  0  0  0  0  0  0  0  0  0  0  0
  -10.5910    2.8410    1.9230 H   0  0  0  0  0  0  0  0  0  0  0  0
  -13.5180    5.1330    0.8730 H   0  0  0  0  0  0  0  0  0  0  0  0
  -13.0030    4.6400    2.5560 H   0  0  0  0  0  0  0  0  0  0  0  0
  -12.8650    2.5640    0.6870 H   0  0  0  0  0  0  0  0  0  0  0  0
  -14.5550    3.3050    0.8140 H   0  0  0  0  0  0  0  0  0  0  0  0
  -14.4350    3.1120    3.1820 H   0  0  0  0  0  0  0  0  0  0  0  0
  -12.7580    2.3480    3.0550 H   0  0  0  0  0  0  0  0  0  0  0  0
  -14.6570    1.0120    1.4240 H   0  0  0  0  0  0  0  0  0  0  0  0
  -15.2400    1.0780    3.1760 H   0  0  0  0  0  0  0  0  0  0  0  0
  -11.4140   -0.0500    2.4380 H   0  0  0  0  0  0  0  0  0  0  0  0
  -12.4430    0.6470    1.0830 H   0  0  0  0  0  0  0  0  0  0  0  0
  -11.5060   -1.3990    0.3940 H   0  0  0  0  0  0  0  0  0  0  0  0
  -13.2820   -1.6900    0.7690 H   0  0  0  0  0  0  0  0  0  0  0  0
  -10.5010   -3.2220    0.4710 H   0  0  0  0  0  0  0  0  0  0  0  0
   -8.5550   -5.0530    1.8190 H   0  0  0  0  0  0  0  0  0  0  0  0
  -10.9600   -6.7520    3.9000 H   0  0  0  0  0  0  0  0  0  0  0  0
  -12.2790   -4.2900    4.9770 H   0  0  0  0  0  0  0  0  0  0  0  0
  -14.4170   -2.3950    3.6550 H   0  0  0  0  0  0  0  0  0  0  0  0
  -13.9840   -0.2620    4.7700 H   0  0  0  0  0  0  0  0  0  0  0  0
  -12.1910   -0.4690    4.4180 H   0  0  0  0  0  0  0  0  0  0  0  0
  -15.2230   -1.7990    6.0660 H   0  0  0  0  0  0  0  0  0  0  0  0
  -15.0540   -2.5690    8.4180 H   0  0  0  0  0  0  0  0  0  0  0  0
  -13.0640   -3.8460    9.1650 H   0  0  0  0  0  0  0  0  0  0  0  0
  -11.1820   -5.2540    8.4900 H   0  0  0  0  0  0  0  0  0  0  0  0
  -10.1380   -3.8840    8.0530 H   0  0  0  0  0  0  0  0  0  0  0  0
  -10.4970   -5.1450    6.8540 H   0  0  0  0  0  0  0  0  0  0  0  0
  -11.4100   -3.5830    5.2090 H   0  0  0  0  0  0  0  0  0  0  0  0
   -8.0720    1.7950   -2.3230 H   0  0  0  0  0  0  0  0  0  0  0  0
   -6.6740    2.7070   -2.8700 H   0  0  0  0  0  0  0  0  0  0  0  0
   -5.8760    0.8420   -4.2130 H   0  0  0  0  0  0  0  0  0  0  0  0
   -7.5660    1.0990   -4.6010 H   0  0  0  0  0  0  0  0  0  0  0  0
  1 47  1  0  0  0  0
  1 48  1  0  0  0  0
  1 49  1  0  0  0  0
  1  2  1  0  0  0  0
  2  3  1  0  0  0  0
  3  4  2  0  0  0  0
  4 50  1  0  0  0  0
  4  5  1  0  0  0  0
  5 51  1  0  0  0  0
  5  6  2  0  0  0  0
  6 52  1  0  0  0  0
  6  7  1  0  0  0  0
  7 53  1  0  0  0  0
  7  8  2  0  0  0  0
  8  3  1  0  0  0  0
  8  9  1  0  0  0  0
  9 10  1  0  0  0  0
 10 54  1  0  0  0  0
 10 55  1  0  0  0  0
 10 11  1  0  0  0  0
 11 56  1  0  0  0  0
 11 57  1  0  0  0  0
 11 12  1  0  0  0  0
 12 13  1  0  0  0  0
 13 58  1  0  0  0  0
 13 59  1  0  0  0  0
 13 14  1  0  0  0  0
 14 60  1  0  0  0  0
 14 61  1  0  0  0  0
 14 15  1  0  0  0  0
 15 62  1  0  0  0  0
 15 63  1  0  0  0  0
 15 16  1  0  0  0  0
 16 17  1  0  0  0  0
 17 64  1  0  0  0  0
 17 18  2  0  0  0  0
 18 19  1  0  0  0  0
 19 65  1  0  0  0  0
 19 66  1  0  0  0  0
 19 20  1  0  0  0  0
 20 67  1  0  0  0  0
 20 68  1  0  0  0  0
 20 21  1  0  0  0  0
 21 69  1  0  0  0  0
 21 70  1  0  0  0  0
 21 22  1  0  0  0  0
 22 71  1  0  0  0  0
 22 72  1  0  0  0  0
 22 23  1  0  0  0  0
 23 24  1  0  0  0  0
 24 73  1  0  0  0  0
 24 74  1  0  0  0  0
 24 25  1  0  0  0  0
 25 75  1  0  0  0  0
 25 76  1  0  0  0  0
 25 26  1  0  0  0  0
 26 27  2  0  0  0  0
 27 77  1  0  0  0  0
 27 28  1  0  0  0  0
 28 29  1  0  0  0  0
 29 78  1  0  0  0  0
 28 30  2  0  0  0  0
 30 31  1  0  0  0  0
 31 79  1  0  0  0  0
 30 32  1  0  0  0  0
 32 80  1  0  0  0  0
 32 33  2  0  0  0  0
 33 26  1  0  0  0  0
 33 34  1  0  0  0  0
 34 81  1  0  0  0  0
 34 35  1  0  0  0  0
 35 23  1  0  0  0  0
 35 82  1  0  0  0  0
 35 83  1  0  0  0  0
 34 36  1  0  0  0  0
 36 37  2  0  0  0  0
 37 84  1  0  0  0  0
 37 38  1  0  0  0  0
 38 85  1  0  0  0  0
 38 39  2  0  0  0  0
 39 86  1  0  0  0  0
 39 40  1  0  0  0  0
 40 41  1  0  0  0  0
 41 87  1  0  0  0  0
 41 88  1  0  0  0  0
 41 89  1  0  0  0  0
 40 42  2  0  0  0  0
 42 36  1  0  0  0  0
 42 90  1  0  0  0  0
 18 43  1  0  0  0  0
 43 44  2  0  0  0  0
 44 16  1  0  0  0  0
 12 45  1  0  0  0  0
 45 91  1  0  0  0  0
 45 92  1  0  0  0  0
 45 46  1  0  0  0  0
 46  9  1  0  0  0  0
 46 93  1  0  0  0  0
 46 94  1  0  0  0  0
M  END
>  <LOGBIO>
5.8000

>  <PRED_LOGBIO>
6.4800

>  <XV_RES>
-1.2730

>  <WHL_TMPL>
3

>  <ANCH>
24-34;49-50

$$$$
ROW32
  -MTS-   01071501543D 0   0.00000     0.00000     0

 41 44  0  0  0  0  0  0  0  0999 V2000
   -4.3390   -0.5960   -1.0020 N   0  0  0  0  0  0  0  0  0  0  0  0
   -3.5200   -1.5630   -0.4820 C   0  0  0  0  0  0  0  0  0  0  0  0
   -3.8890   -2.6440    0.1810 N   0  0  0  0  0  0  0  0  0  0  0  0
   -2.8780   -3.5040    0.6270 C   0  0  0  0  0  0  0  0  0  0  0  0
   -3.1330   -4.6810    1.3400 C   0  0  0  0  0  0  0  0  0  0  0  0
   -2.0700   -5.4930    1.7530 C   0  0  0  0  0  0  0  0  0  0  0  0
   -2.5110   -6.7230    2.5100 C   0  0  0  0  0  0  0  0  0  0  0  0
   -1.8700   -8.0430    2.0440 C   0  0  0  0  0  0  0  0  0  0  0  0
   -0.4440   -8.1600    2.3820 N   0  0  0  0  0  0  0  0  0  0  0  0
   -0.4020   -9.6610    2.1360 C   0  0  0  0  0  0  0  0  0  0  0  0
    0.2890  -10.3480    3.2900 C   0  0  0  0  0  0  0  0  0  0  0  0
    0.1600   -9.8380    4.5870 C   0  0  0  0  0  0  0  0  0  0  0  0
    0.8010  -10.4750    5.6560 C   0  0  0  0  0  0  0  0  0  0  0  0
    1.5710  -11.6220    5.4280 C   0  0  0  0  0  0  0  0  0  0  0  0
    1.6990  -12.1320    4.1310 C   0  0  0  0  0  0  0  0  0  0  0  0
    1.0590  -11.4950    3.0610 C   0  0  0  0  0  0  0  0  0  0  0  0
    0.4630   -7.3950    1.5130 C   0  0  0  0  0  0  0  0  0  0  0  0
    0.4980   -5.8880    1.8250 C   0  0  0  0  0  0  0  0  0  0  0  0
   -0.7520   -5.1270    1.4530 C   0  0  0  0  0  0  0  0  0  0  0  0
   -0.4970   -3.9500    0.7400 C   0  0  0  0  0  0  0  0  0  0  0  0
   -1.5600   -3.1380    0.3270 C   0  0  0  0  0  0  0  0  0  0  0  0
   -1.7530   -1.6190   -0.5610 S   0  0  0  0  0  0  0  0  0  0  0  0
   -4.5930    0.2050   -0.4430 H   0  0  0  0  0  0  0  0  0  0  0  0
   -4.6880   -0.6850   -1.9460 H   0  0  0  0  0  0  0  0  0  0  0  0
   -4.1490   -4.9630    1.5720 H   0  0  0  0  0  0  0  0  0  0  0  0
   -3.5740   -6.8260    2.3040 H   0  0  0  0  0  0  0  0  0  0  0  0
   -2.2520   -6.5830    3.5570 H   0  0  0  0  0  0  0  0  0  0  0  0
   -1.9180   -8.0300    0.9570 H   0  0  0  0  0  0  0  0  0  0  0  0
   -2.4070   -8.8580    2.5250 H   0  0  0  0  0  0  0  0  0  0  0  0
    0.2230   -9.8170    1.2590 H   0  0  0  0  0  0  0  0  0  0  0  0
   -1.4240  -10.0290    2.0730 H   0  0  0  0  0  0  0  0  0  0  0  0
   -0.4330   -8.9530    4.7630 H   0  0  0  0  0  0  0  0  0  0  0  0
    0.7020  -10.0820    6.6570 H   0  0  0  0  0  0  0  0  0  0  0  0
    2.0650  -12.1140    6.2530 H   0  0  0  0  0  0  0  0  0  0  0  0
    2.2930  -13.0170    3.9550 H   0  0  0  0  0  0  0  0  0  0  0  0
    1.1580  -11.8890    2.0600 H   0  0  0  0  0  0  0  0  0  0  0  0
    0.0540   -7.4810    0.5090 H   0  0  0  0  0  0  0  0  0  0  0  0
    1.4710   -7.7820    1.6420 H   0  0  0  0  0  0  0  0  0  0  0  0
    1.2860   -5.4790    1.1960 H   0  0  0  0  0  0  0  0  0  0  0  0
    0.6530   -5.7770    2.8960 H   0  0  0  0  0  0  0  0  0  0  0  0
    0.5190   -3.6680    0.5080 H   0  0  0  0  0  0  0  0  0  0  0  0
  1 23  1  0  0  0  0
  1 24  1  0  0  0  0
  1  2  1  0  0  0  0
  2  3  2  0  0  0  0
  3  4  1  0  0  0  0
  4  5  2  0  0  0  0
  5 25  1  0  0  0  0
  5  6  1  0  0  0  0
  6  7  1  0  0  0  0
  7 26  1  0  0  0  0
  7 27  1  0  0  0  0
  7  8  1  0  0  0  0
  8 28  1  0  0  0  0
  8 29  1  0  0  0  0
  8  9  1  0  0  0  0
  9 10  1  0  0  0  0
 10 30  1  0  0  0  0
 10 31  1  0  0  0  0
 10 11  1  0  0  0  0
 11 12  2  0  0  0  0
 12 32  1  0  0  0  0
 12 13  1  0  0  0  0
 13 33  1  0  0  0  0
 13 14  2  0  0  0  0
 14 34  1  0  0  0  0
 14 15  1  0  0  0  0
 15 35  1  0  0  0  0
 15 16  2  0  0  0  0
 16 11  1  0  0  0  0
 16 36  1  0  0  0  0
  9 17  1  0  0  0  0
 17 37  1  0  0  0  0
 17 38  1  0  0  0  0
 17 18  1  0  0  0  0
 18 39  1  0  0  0  0
 18 40  1  0  0  0  0
 18 19  1  0  0  0  0
 19  6  2  0  0  0  0
 19 20  1  0  0  0  0
 20 41  1  0  0  0  0
 20 21  2  0  0  0  0
 21  4  1  0  0  0  0
 21 22  1  0  0  0  0
 22  2  1  0  0  0  0
M  END
>  <LOGBIO>
5.5400

>  <PRED_LOGBIO>
5.9600

>  <XV_RES>
-0.4440

>  <WHL_TMPL>
1

>  <ANCH>
11-21;16-31

$$$$
ROW34
  -MTS-   01071501543D 0   0.00000     0.00000     0

 58 61  0  0  1  0  0  0  0  0999 V2000
  -10.4720   -0.9740    8.9770 O   0  0  0  0  0  0  0  0  0  0  0  0
  -10.9100   -2.0270    8.1140 C   0  0  0  0  0  0  0  0  0  0  0  0
  -10.5200   -1.6990    6.6730 C   0  0  1  0  0  0  0  0  0  0  0  0
   -9.2230   -2.2270    6.3880 O   0  0  0  0  0  0  0  0  0  0  0  0
   -8.7830   -1.8500    5.0810 C   0  0  2  0  0  0  0  0  0  0  0  0
   -7.4560   -2.3410    4.8720 O   0  0  0  0  0  0  0  0  0  0  0  0
   -6.6140   -1.6040    4.0810 C   0  0  0  0  0  0  0  0  0  0  0  0
   -6.5640   -1.8390    2.7020 C   0  0  0  0  0  0  0  0  0  0  0  0
   -5.7040   -1.0860    1.8950 C   0  0  0  0  0  0  0  0  0  0  0  0
   -4.8930   -0.0980    2.4660 C   0  0  0  0  0  0  0  0  0  0  0  0
   -3.9650    0.7140    1.5950 C   0  0  0  0  0  0  0  0  0  0  0  0
   -4.1310    2.2560    1.9960 C   0  0  0  0  0  0  0  0  0  0  0  0
   -4.0200    0.8080    1.7710 N   0  0  0  0  0  0  0  0  0  0  0  0
   -2.6550    0.3430    2.0540 C   0  0  0  0  0  0  0  0  0  0  0  0
   -1.6570    0.9720    1.0640 C   0  0  0  0  0  0  0  0  0  0  0  0
   -1.8870    2.4480    0.8470 C   0  0  0  0  0  0  0  0  0  0  0  0
   -0.9080    3.2070    0.1940 C   0  0  0  0  0  0  0  0  0  0  0  0
   -1.1070    4.5770   -0.0140 C   0  0  0  0  0  0  0  0  0  0  0  0
   -0.1490    5.3190   -0.6530 O   0  0  0  0  0  0  0  0  0  0  0  0
   -2.2850    5.1880    0.4300 C   0  0  0  0  0  0  0  0  0  0  0  0
   -2.4800    6.5290    0.2260 O   0  0  0  0  0  0  0  0  0  0  0  0
   -3.2650    4.4300    1.0830 C   0  0  0  0  0  0  0  0  0  0  0  0
   -3.0650    3.0600    1.2910 C   0  0  0  0  0  0  0  0  0  0  0  0
   -4.9430    0.1370    3.8450 C   0  0  0  0  0  0  0  0  0  0  0  0
   -5.8040   -0.6170    4.6530 C   0  0  0  0  0  0  0  0  0  0  0  0
   -9.7080   -2.4090    3.9840 C   0  0  2  0  0  0  0  0  0  0  0  0
   -9.2940   -1.8990    2.7140 O   0  0  0  0  0  0  0  0  0  0  0  0
  -11.1700   -2.0000    4.2420 C   0  0  2  0  0  0  0  0  0  0  0  0
  -12.0270   -2.7520    3.3780 O   0  0  0  0  0  0  0  0  0  0  0  0
  -11.5850   -2.2470    5.7040 C   0  0  1  0  0  0  0  0  0  0  0  0
  -12.8310   -1.5930    5.9560 O   0  0  0  0  0  0  0  0  0  0  0  0
  -10.7080   -1.1600    9.8990 H   0  0  0  0  0  0  0  0  0  0  0  0
  -11.9920   -2.1250    8.1830 H   0  0  0  0  0  0  0  0  0  0  0  0
  -10.4410   -2.9610    8.4130 H   0  0  0  0  0  0  0  0  0  0  0  0
  -10.4980   -0.6130    6.6240 H   0  0  0  0  0  0  0  0  0  0  0  0
   -8.7620   -0.7640    5.0110 H   0  0  0  0  0  0  0  0  0  0  0  0
   -7.1900   -2.6020    2.2610 H   0  0  0  0  0  0  0  0  0  0  0  0
   -5.6650   -1.2670    0.8300 H   0  0  0  0  0  0  0  0  0  0  0  0
   -4.3160    0.6110    0.5700 H   0  0  0  0  0  0  0  0  0  0  0  0
   -2.9370    0.4220    1.7990 H   0  0  0  0  0  0  0  0  0  0  0  0
   -5.0730    2.5580    1.5410 H   0  0  0  0  0  0  0  0  0  0  0  0
   -4.1760    0.6580    0.7850 H   0  0  0  0  0  0  0  0  0  0  0  0
   -2.6460   -0.7280    1.8650 H   0  0  0  0  0  0  0  0  0  0  0  0
   -2.3750    0.6540    3.0590 H   0  0  0  0  0  0  0  0  0  0  0  0
   -1.8460    0.4950    0.1040 H   0  0  0  0  0  0  0  0  0  0  0  0
   -0.6560    0.8390    1.4680 H   0  0  0  0  0  0  0  0  0  0  0  0
    0.0010    2.7350   -0.1480 H   0  0  0  0  0  0  0  0  0  0  0  0
    0.4870    5.6850   -0.0190 H   0  0  0  0  0  0  0  0  0  0  0  0
   -3.4360    6.6910    0.2010 H   0  0  0  0  0  0  0  0  0  0  0  0
   -4.1740    4.9020    1.4250 H   0  0  0  0  0  0  0  0  0  0  0  0
   -4.3180    0.8990    4.2860 H   0  0  0  0  0  0  0  0  0  0  0  0
   -5.8420   -0.4350    5.7170 H   0  0  0  0  0  0  0  0  0  0  0  0
   -9.6370   -3.4950    3.9760 H   0  0  0  0  0  0  0  0  0  0  0  0
   -8.6400   -2.4840    2.3010 H   0  0  0  0  0  0  0  0  0  0  0  0
  -11.2910   -0.9440    4.0100 H   0  0  0  0  0  0  0  0  0  0  0  0
  -12.3040   -3.5810    3.7990 H   0  0  0  0  0  0  0  0  0  0  0  0
  -11.7000   -3.3160    5.8680 H   0  0  0  0  0  0  0  0  0  0  0  0
  -12.9180   -0.7910    5.4170 H   0  0  0  0  0  0  0  0  0  0  0  0
  1 32  1  0  0  0  0
  1  2  1  0  0  0  0
  2 33  1  0  0  0  0
  2 34  1  0  0  0  0
  2  3  1  0  0  0  0
  3 35  1  0  0  0  0
  3  4  1  0  0  0  0
  4  5  1  0  0  0  0
  5 36  1  0  0  0  0
  5  6  1  0  0  0  0
  6  7  1  0  0  0  0
  7  8  2  0  0  0  0
  8 37  1  0  0  0  0
  8  9  1  0  0  0  0
  9 38  1  0  0  0  0
  9 10  2  0  0  0  0
 10 11  1  0  0  0  0
 11 39  1  0  0  0  0
 11 40  1  0  0  0  0
 11 12  1  0  0  0  0
 12 41  1  0  0  0  0
 12 13  1  0  0  0  0
 13 42  1  0  0  0  0
 13 14  1  0  0  0  0
 14 43  1  0  0  0  0
 14 44  1  0  0  0  0
 14 15  1  0  0  0  0
 15 45  1  0  0  0  0
 15 46  1  0  0  0  0
 15 16  1  0  0  0  0
 16 17  1  0  0  0  0
 17 47  1  0  0  0  0
 17 18  2  0  0  0  0
 18 19  1  0  0  0  0
 19 48  1  0  0  0  0
 18 20  1  0  0  0  0
 20 21  1  0  0  0  0
 21 49  1  0  0  0  0
 20 22  2  0  0  0  0
 22 50  1  0  0  0  0
 22 23  1  0  0  0  0
 23 12  1  0  0  0  0
 23 16  2  0  0  0  0
 10 24  1  0  0  0  0
 24 51  1  0  0  0  0
 24 25  2  0  0  0  0
 25  7  1  0  0  0  0
 25 52  1  0  0  0  0
  5 26  1  0  0  0  0
 26 53  1  0  0  0  0
 26 27  1  0  0  0  0
 27 54  1  0  0  0  0
 26 28  1  0  0  0  0
 28 55  1  0  0  0  0
 28 29  1  0  0  0  0
 29 56  1  0  0  0  0
 28 30  1  0  0  0  0
 30  3  1  0  0  0  0
 30 57  1  0  0  0  0
 30 31  1  0  0  0  0
 31 58  1  0  0  0  0
M  END
>  <LOGBIO>
5.6200

>  <PRED_LOGBIO>
6.5500

>  <XV_RES>
-1.3680

>  <WHL_TMPL>
2

>  <ANCH>
4-5;37-38

$$$$
ROW35
  -MTS-   01071501543D 0   0.00000     0.00000     0

 62 66  0  0  0  0  0  0  0  0999 V2000
   -6.1200    3.5370    1.3860 C   0  0  0  0  0  0  0  0  0  0  0  0
   -6.7980    2.9950    0.1310 C   0  0  0  0  0  0  0  0  0  0  0  0
   -7.7830    1.8870    0.5480 C   0  0  0  0  0  0  0  0  0  0  0  0
   -7.6180    0.5290   -0.0920 C   0  0  0  0  0  0  0  0  0  0  0  0
   -8.3730   -0.3970    0.1990 O   0  0  0  0  0  0  0  0  0  0  0  0
   -6.5310    0.3320   -1.0770 C   0  0  0  0  0  0  0  0  0  0  0  0
   -6.3790   -0.9270   -1.6690 C   0  0  0  0  0  0  0  0  0  0  0  0
   -5.3600   -1.1430   -2.6040 C   0  0  0  0  0  0  0  0  0  0  0  0
   -4.4920   -0.1000   -2.9470 C   0  0  0  0  0  0  0  0  0  0  0  0
   -3.3920   -0.3330   -3.9550 C   0  0  0  0  0  0  0  0  0  0  0  0
   -4.6430    1.1600   -2.3540 C   0  0  0  0  0  0  0  0  0  0  0  0
   -5.6620    1.3760   -1.4200 C   0  0  0  0  0  0  0  0  0  0  0  0
   -5.7610    2.6710   -0.8580 N   0  0  0  0  0  0  0  0  0  0  0  0
   -4.6270    3.9100   -1.3510 S   0  0  0  0  0  0  0  0  0  0  0  0
   -4.2160    3.6700   -2.7000 O   0  0  0  0  0  0  0  0  0  0  0  0
   -5.2550    5.1920   -1.2660 O   0  0  0  0  0  0  0  0  0  0  0  0
   -3.1570    3.8710   -0.2450 C   0  0  0  0  0  0  0  0  0  0  0  0
   -3.2370    4.4120    1.0440 C   0  0  0  0  0  0  0  0  0  0  0  0
   -2.1180    4.3830    1.8850 C   0  0  0  0  0  0  0  0  0  0  0  0
   -0.9200    3.8130    1.4380 C   0  0  0  0  0  0  0  0  0  0  0  0
    0.1980    3.7840    2.2790 C   0  0  0  0  0  0  0  0  0  0  0  0
    1.3960    3.2140    1.8320 C   0  0  0  0  0  0  0  0  0  0  0  0
    1.4750    2.6730    0.5430 C   0  0  0  0  0  0  0  0  0  0  0  0
    0.3570    2.7020   -0.2980 C   0  0  0  0  0  0  0  0  0  0  0  0
   -0.8410    3.2720    0.1490 C   0  0  0  0  0  0  0  0  0  0  0  0
   -1.9590    3.3010   -0.6930 C   0  0  0  0  0  0  0  0  0  0  0  0
   -7.2570   -1.9820   -1.3230 N   0  0  0  0  0  0  0  0  0  0  0  0
   -8.1060   -2.6470   -2.3210 C   0  0  0  0  0  0  0  0  0  0  0  0
   -9.5560   -2.7840   -1.8220 C   0  0  0  0  0  0  0  0  0  0  0  0
   -9.6170   -3.3950   -0.4860 N   0  0  0  0  0  0  0  0  0  0  0  0
  -11.0180   -3.4760   -0.0480 C   0  0  0  0  0  0  0  0  0  0  0  0
   -8.8440   -2.6160    0.4910 C   0  0  0  0  0  0  0  0  0  0  0  0
   -7.3730   -2.4760    0.0570 C   0  0  0  0  0  0  0  0  0  0  0  0
   -5.1330    3.0900    1.4870 H   0  0  0  0  0  0  0  0  0  0  0  0
   -6.0220    4.6180    1.3060 H   0  0  0  0  0  0  0  0  0  0  0  0
   -6.7210    3.2910    2.2590 H   0  0  0  0  0  0  0  0  0  0  0  0
   -7.3690    3.8460   -0.2320 H   0  0  0  0  0  0  0  0  0  0  0  0
   -8.7940    2.2360    0.3500 H   0  0  0  0  0  0  0  0  0  0  0  0
   -7.7230    1.7640    1.6270 H   0  0  0  0  0  0  0  0  0  0  0  0
   -5.2430   -2.1150   -3.0610 H   0  0  0  0  0  0  0  0  0  0  0  0
   -3.1820    0.5940   -4.4840 H   0  0  0  0  0  0  0  0  0  0  0  0
   -2.4940   -0.6690   -3.4410 H   0  0  0  0  0  0  0  0  0  0  0  0
   -3.7080   -1.0930   -4.6670 H   0  0  0  0  0  0  0  0  0  0  0  0
   -3.9730    1.9640   -2.6190 H   0  0  0  0  0  0  0  0  0  0  0  0
   -4.1610    4.8520    1.3890 H   0  0  0  0  0  0  0  0  0  0  0  0
   -2.1800    4.8000    2.8790 H   0  0  0  0  0  0  0  0  0  0  0  0
    0.1370    4.2010    3.2740 H   0  0  0  0  0  0  0  0  0  0  0  0
    2.2590    3.1910    2.4810 H   0  0  0  0  0  0  0  0  0  0  0  0
    2.3990    2.2330    0.1980 H   0  0  0  0  0  0  0  0  0  0  0  0
    0.4180    2.2850   -1.2920 H   0  0  0  0  0  0  0  0  0  0  0  0
   -1.8980    2.8840   -1.6870 H   0  0  0  0  0  0  0  0  0  0  0  0
   -7.7040   -3.6340   -2.5400 H   0  0  0  0  0  0  0  0  0  0  0  0
   -8.0950   -2.0740   -3.2460 H   0  0  0  0  0  0  0  0  0  0  0  0
  -10.0240   -1.8020   -1.7910 H   0  0  0  0  0  0  0  0  0  0  0  0
  -10.1250   -3.3910   -2.5230 H   0  0  0  0  0  0  0  0  0  0  0  0
  -11.5840   -2.6570   -0.4880 H   0  0  0  0  0  0  0  0  0  0  0  0
  -11.4440   -4.4240   -0.3680 H   0  0  0  0  0  0  0  0  0  0  0  0
  -11.0630   -3.4060    1.0370 H   0  0  0  0  0  0  0  0  0  0  0  0
   -9.2850   -1.6270    0.5960 H   0  0  0  0  0  0  0  0  0  0  0  0
   -8.8890   -3.1040    1.4620 H   0  0  0  0  0  0  0  0  0  0  0  0
   -6.8780   -3.4420    0.1370 H   0  0  0  0  0  0  0  0  0  0  0  0
   -6.8590   -1.7930    0.7290 H   0  0  0  0  0  0  0  0  0  0  0  0
  1 34  1  0  0  0  0
  1 35  1  0  0  0  0
  1 36  1  0  0  0  0
  1  2  1  0  0  0  0
  2 37  1  0  0  0  0
  2  3  1  0  0  0  0
  3 38  1  0  0  0  0
  3 39  1  0  0  0  0
  3  4  1  0  0  0  0
  4  5  2  0  0  0  0
  4  6  1  0  0  0  0
  6  7  1  0  0  0  0
  7  8  2  0  0  0  0
  8 40  1  0  0  0  0
  8  9  1  0  0  0  0
  9 10  1  0  0  0  0
 10 41  1  0  0  0  0
 10 42  1  0  0  0  0
 10 43  1  0  0  0  0
  9 11  2  0  0  0  0
 11 44  1  0  0  0  0
 11 12  1  0  0  0  0
 12  6  2  0  0  0  0
 12 13  1  0  0  0  0
 13  2  1  0  0  0  0
 13 14  1  0  0  0  0
 14 15  2  0  0  0  0
 14 16  2  0  0  0  0
 14 17  1  0  0  0  0
 17 18  2  0  0  0  0
 18 45  1  0  0  0  0
 18 19  1  0  0  0  0
 19 46  1  0  0  0  0
 19 20  2  0  0  0  0
 20 21  1  0  0  0  0
 21 47  1  0  0  0  0
 21 22  2  0  0  0  0
 22 48  1  0  0  0  0
 22 23  1  0  0  0  0
 23 49  1  0  0  0  0
 23 24  2  0  0  0  0
 24 50  1  0  0  0  0
 24 25  1  0  0  0  0
 25 20  1  0  0  0  0
 25 26  2  0  0  0  0
 26 17  1  0  0  0  0
 26 51  1  0  0  0  0
  7 27  1  0  0  0  0
 27 28  1  0  0  0  0
 28 52  1  0  0  0  0
 28 53  1  0  0  0  0
 28 29  1  0  0  0  0
 29 54  1  0  0  0  0
 29 55  1  0  0  0  0
 29 30  1  0  0  0  0
 30 31  1  0  0  0  0
 31 56  1  0  0  0  0
 31 57  1  0  0  0  0
 31 58  1  0  0  0  0
 30 32  1  0  0  0  0
 32 59  1  0  0  0  0
 32 60  1  0  0  0  0
 32 33  1  0  0  0  0
 33 27  1  0  0  0  0
 33 61  1  0  0  0  0
 33 62  1  0  0  0  0
M  END
>  <LOGBIO>
5.7500

>  <PRED_LOGBIO>
6.6700

>  <XV_RES>
-1.3670

>  <WHL_TMPL>
2

>  <ANCH>
1-16;42-40

$$$$
ROW36
  -MTS-   01071501543D 0   0.00000     0.00000     0

 48 49  0  0  1  0  0  0  0  0999 V2000
   -7.2150    3.6710    0.9080 C   0  0  0  0  0  0  0  0  0  0  0  0
   -7.7900    4.3110    2.1680 C   0  0  0  0  0  0  0  0  0  0  0  0
   -8.1640    3.2590    3.1250 N   0  0  0  0  0  0  0  0  0  0  0  0
   -9.2370    3.7150    4.0200 C   0  0  0  0  0  0  0  0  0  0  0  0
   -9.1280    2.8490    5.2880 C   0  0  0  0  0  0  0  0  0  0  0  0
   -7.7040    2.2650    5.2350 C   0  0  0  0  0  0  0  0  0  0  0  0
   -7.0420    2.9330    4.0160 C   0  0  1  0  0  0  0  0  0  0  0  0
   -6.0330    2.0040    3.3410 C   0  0  0  0  0  0  0  0  0  0  0  0
   -5.0140    2.8070    2.6500 N   0  0  0  0  0  0  0  0  0  0  0  0
   -4.0290    2.2060    1.9890 C   0  0  0  0  0  0  0  0  0  0  0  0
   -3.9710    0.9780    1.9550 O   0  0  0  0  0  0  0  0  0  0  0  0
   -2.9810    3.0320    1.2790 C   0  0  0  0  0  0  0  0  0  0  0  0
   -1.7880    2.4700    0.8080 C   0  0  0  0  0  0  0  0  0  0  0  0
   -1.5150    0.9990    1.0100 C   0  0  0  0  0  0  0  0  0  0  0  0
   -0.7890    0.7940    2.3360 C   0  0  0  0  0  0  0  0  0  0  0  0
   -0.8490    3.2720    0.1490 C   0  0  0  0  0  0  0  0  0  0  0  0
   -1.1020    4.6360   -0.0390 C   0  0  0  0  0  0  0  0  0  0  0  0
   -2.2940    5.1980    0.4320 C   0  0  0  0  0  0  0  0  0  0  0  0
   -2.4810    6.5350    0.2250 O   0  0  0  0  0  0  0  0  0  0  0  0
   -3.2340    4.3960    1.0910 C   0  0  0  0  0  0  0  0  0  0  0  0
   -4.4010    4.9460    1.5530 O   0  0  0  0  0  0  0  0  0  0  0  0
   -5.5290    4.9600    0.6750 C   0  0  0  0  0  0  0  0  0  0  0  0
   -6.3340    3.0870    1.1680 H   0  0  0  0  0  0  0  0  0  0  0  0
   -6.9380    4.4500    0.2000 H   0  0  0  0  0  0  0  0  0  0  0  0
   -7.9610    3.0200    0.4580 H   0  0  0  0  0  0  0  0  0  0  0  0
   -7.0440    4.9620    2.6180 H   0  0  0  0  0  0  0  0  0  0  0  0
   -8.6710    4.8940    1.9090 H   0  0  0  0  0  0  0  0  0  0  0  0
   -9.0690    4.7580    4.2800 H   0  0  0  0  0  0  0  0  0  0  0  0
  -10.2000    3.5390    3.5450 H   0  0  0  0  0  0  0  0  0  0  0  0
   -9.8770    2.0600    5.2900 H   0  0  0  0  0  0  0  0  0  0  0  0
   -9.2730    3.4480    6.1850 H   0  0  0  0  0  0  0  0  0  0  0  0
   -7.7640    1.1920    5.0670 H   0  0  0  0  0  0  0  0  0  0  0  0
   -7.1660    2.5510    6.1360 H   0  0  0  0  0  0  0  0  0  0  0  0
   -6.4800    3.8210    4.2990 H   0  0  0  0  0  0  0  0  0  0  0  0
   -6.5480    1.3740    2.6190 H   0  0  0  0  0  0  0  0  0  0  0  0
   -5.5550    1.3800    4.0920 H   0  0  0  0  0  0  0  0  0  0  0  0
   -5.0610    3.8160    2.6780 H   0  0  0  0  0  0  0  0  0  0  0  0
   -0.8950    0.6300    0.1960 H   0  0  0  0  0  0  0  0  0  0  0  0
   -2.4570    0.4540    1.0240 H   0  0  0  0  0  0  0  0  0  0  0  0
    0.1530    1.3390    2.3220 H   0  0  0  0  0  0  0  0  0  0  0  0
   -0.5920   -0.2660    2.4820 H   0  0  0  0  0  0  0  0  0  0  0  0
   -1.4090    1.1630    3.1500 H   0  0  0  0  0  0  0  0  0  0  0  0
    0.0710    2.8380   -0.2150 H   0  0  0  0  0  0  0  0  0  0  0  0
   -0.3770    5.2550   -0.5470 H   0  0  0  0  0  0  0  0  0  0  0  0
   -1.6680    6.9600   -0.0920 H   0  0  0  0  0  0  0  0  0  0  0  0
   -5.7870    3.9400    0.3990 H   0  0  0  0  0  0  0  0  0  0  0  0
   -6.3750    5.4250    1.1780 H   0  0  0  0  0  0  0  0  0  0  0  0
   -5.2840    5.5270   -0.2210 H   0  0  0  0  0  0  0  0  0  0  0  0
  1 23  1  0  0  0  0
  1 24  1  0  0  0  0
  1 25  1  0  0  0  0
  1  2  1  0  0  0  0
  2 26  1  0  0  0  0
  2 27  1  0  0  0  0
  2  3  1  0  0  0  0
  3  4  1  0  0  0  0
  4 28  1  0  0  0  0
  4 29  1  0  0  0  0
  4  5  1  0  0  0  0
  5 30  1  0  0  0  0
  5 31  1  0  0  0  0
  5  6  1  0  0  0  0
  6 32  1  0  0  0  0
  6 33  1  0  0  0  0
  6  7  1  0  0  0  0
  7  3  1  0  0  0  0
  7 34  1  0  0  0  0
  7  8  1  0  0  0  0
  8 35  1  0  0  0  0
  8 36  1  0  0  0  0
  8  9  1  0  0  0  0
  9 37  1  0  0  0  0
  9 10  1  0  0  0  0
 10 11  2  0  0  0  0
 10 12  1  0  0  0  0
 12 13  2  0  0  0  0
 13 14  1  0  0  0  0
 14 38  1  0  0  0  0
 14 39  1  0  0  0  0
 14 15  1  0  0  0  0
 15 40  1  0  0  0  0
 15 41  1  0  0  0  0
 15 42  1  0  0  0  0
 13 16  1  0  0  0  0
 16 43  1  0  0  0  0
 16 17  2  0  0  0  0
 17 44  1  0  0  0  0
 17 18  1  0  0  0  0
 18 19  1  0  0  0  0
 19 45  1  0  0  0  0
 18 20  2  0  0  0  0
 20 12  1  0  0  0  0
 20 21  1  0  0  0  0
 21 22  1  0  0  0  0
 22 46  1  0  0  0  0
 22 47  1  0  0  0  0
 22 48  1  0  0  0  0
M  END
>  <LOGBIO>
6.9100

>  <PRED_LOGBIO>
8.0700

>  <XV_RES>
-1.2970

>  <WHL_TMPL>
2

>  <ANCH>
2-4;38-40

$$$$
ROW37
  -MTS-   01071501543D 0   0.00000     0.00000     0

 56 59  0  0  0  0  0  0  0  0999 V2000
  -21.6890   -0.9920   -0.7450 C   0  0  0  0  0  0  0  0  0  0  0  0
  -21.8450   -0.0190    0.2920 O   0  0  0  0  0  0  0  0  0  0  0  0
  -22.1350   -0.4660    1.5540 C   0  0  0  0  0  0  0  0  0  0  0  0
  -23.4680   -0.6200    1.9520 C   0  0  0  0  0  0  0  0  0  0  0  0
  -23.7650   -1.0760    3.2420 C   0  0  0  0  0  0  0  0  0  0  0  0
  -22.7280   -1.3780    4.1340 C   0  0  0  0  0  0  0  0  0  0  0  0
  -21.3950   -1.2230    3.7350 C   0  0  0  0  0  0  0  0  0  0  0  0
  -21.0990   -0.7670    2.4450 C   0  0  0  0  0  0  0  0  0  0  0  0
  -19.7940   -0.6150    2.0550 O   0  0  0  0  0  0  0  0  0  0  0  0
  -19.1680    0.6500    2.2830 C   0  0  0  0  0  0  0  0  0  0  0  0
  -17.7270    0.6040    1.7770 C   0  0  0  0  0  0  0  0  0  0  0  0
  -17.0830    1.9050    2.0110 N   0  0  0  0  0  0  0  0  0  0  0  0
  -15.6970    1.8600    1.5250 C   0  0  0  0  0  0  0  0  0  0  0  0
  -15.0280    3.2120    1.7680 C   0  0  0  0  0  0  0  0  0  0  0  0
  -15.7460    4.2310    1.0670 O   0  0  0  0  0  0  0  0  0  0  0  0
  -13.5870    3.1650    1.2620 C   0  0  0  0  0  0  0  0  0  0  0  0
  -12.9610    4.4310    1.4900 O   0  0  0  0  0  0  0  0  0  0  0  0
  -11.6590    4.5800    1.1000 C   0  0  0  0  0  0  0  0  0  0  0  0
  -10.6090    3.7030    1.3970 C   0  0  0  0  0  0  0  0  0  0  0  0
   -9.3160    3.9770    0.9350 C   0  0  0  0  0  0  0  0  0  0  0  0
   -9.0740    5.1280    0.1750 C   0  0  0  0  0  0  0  0  0  0  0  0
  -10.1240    6.0040   -0.1220 C   0  0  0  0  0  0  0  0  0  0  0  0
  -10.1550    7.2140   -0.8560 N   0  0  0  0  0  0  0  0  0  0  0  0
  -11.4800    7.7110   -0.8580 C   0  0  0  0  0  0  0  0  0  0  0  0
  -12.0370    8.8590   -1.4340 C   0  0  0  0  0  0  0  0  0  0  0  0
  -13.4030    9.1250   -1.2850 C   0  0  0  0  0  0  0  0  0  0  0  0
  -14.2130    8.2420   -0.5600 C   0  0  0  0  0  0  0  0  0  0  0  0
  -13.6560    7.0940    0.0160 C   0  0  0  0  0  0  0  0  0  0  0  0
  -12.2890    6.8280   -0.1330 C   0  0  0  0  0  0  0  0  0  0  0  0
  -11.4170    5.7300    0.3400 C   0  0  0  0  0  0  0  0  0  0  0  0
  -22.6110   -1.5590   -0.8510 H   0  0  0  0  0  0  0  0  0  0  0  0
  -21.4630   -0.4890   -1.6830 H   0  0  0  0  0  0  0  0  0  0  0  0
  -20.8750   -1.6660   -0.4900 H   0  0  0  0  0  0  0  0  0  0  0  0
  -24.2680   -0.3880    1.2650 H   0  0  0  0  0  0  0  0  0  0  0  0
  -24.7930   -1.1960    3.5500 H   0  0  0  0  0  0  0  0  0  0  0  0
  -22.9570   -1.7300    5.1290 H   0  0  0  0  0  0  0  0  0  0  0  0
  -20.5960   -1.4550    4.4230 H   0  0  0  0  0  0  0  0  0  0  0  0
  -19.7140    1.4260    1.7500 H   0  0  0  0  0  0  0  0  0  0  0  0
  -19.1720    0.8710    3.3480 H   0  0  0  0  0  0  0  0  0  0  0  0
  -17.1810   -0.1720    2.3100 H   0  0  0  0  0  0  0  0  0  0  0  0
  -17.7230    0.3830    0.7120 H   0  0  0  0  0  0  0  0  0  0  0  0
  -17.5900    2.6240    1.5160 H   0  0  0  0  0  0  0  0  0  0  0  0
  -15.1510    1.0840    2.0580 H   0  0  0  0  0  0  0  0  0  0  0  0
  -15.6930    1.6390    0.4600 H   0  0  0  0  0  0  0  0  0  0  0  0
  -15.0320    3.4330    2.8330 H   0  0  0  0  0  0  0  0  0  0  0  0
  -16.6660    4.2800    1.3710 H   0  0  0  0  0  0  0  0  0  0  0  0
  -13.0410    2.3900    1.7950 H   0  0  0  0  0  0  0  0  0  0  0  0
  -13.5830    2.9450    0.1970 H   0  0  0  0  0  0  0  0  0  0  0  0
  -10.7960    2.8150    1.9830 H   0  0  0  0  0  0  0  0  0  0  0  0
   -8.5060    3.3010    1.1640 H   0  0  0  0  0  0  0  0  0  0  0  0
   -8.0770    5.3390   -0.1820 H   0  0  0  0  0  0  0  0  0  0  0  0
   -9.3620    7.6510   -1.3040 H   0  0  0  0  0  0  0  0  0  0  0  0
  -11.4120    9.5400   -1.9930 H   0  0  0  0  0  0  0  0  0  0  0  0
  -13.8330   10.0100   -1.7290 H   0  0  0  0  0  0  0  0  0  0  0  0
  -15.2670    8.4470   -0.4450 H   0  0  0  0  0  0  0  0  0  0  0  0
  -14.2810    6.4130    0.5750 H   0  0  0  0  0  0  0  0  0  0  0  0
  1 31  1  0  0  0  0
  1 32  1  0  0  0  0
  1 33  1  0  0  0  0
  1  2  1  0  0  0  0
  2  3  1  0  0  0  0
  3  4  2  0  0  0  0
  4 34  1  0  0  0  0
  4  5  1  0  0  0  0
  5 35  1  0  0  0  0
  5  6  2  0  0  0  0
  6 36  1  0  0  0  0
  6  7  1  0  0  0  0
  7 37  1  0  0  0  0
  7  8  2  0  0  0  0
  8  3  1  0  0  0  0
  8  9  1  0  0  0  0
  9 10  1  0  0  0  0
 10 38  1  0  0  0  0
 10 39  1  0  0  0  0
 10 11  1  0  0  0  0
 11 40  1  0  0  0  0
 11 41  1  0  0  0  0
 11 12  1  0  0  0  0
 12 42  1  0  0  0  0
 12 13  1  0  0  0  0
 13 43  1  0  0  0  0
 13 44  1  0  0  0  0
 13 14  1  0  0  0  0
 14 45  1  0  0  0  0
 14 15  1  0  0  0  0
 15 46  1  0  0  0  0
 14 16  1  0  0  0  0
 16 47  1  0  0  0  0
 16 48  1  0  0  0  0
 16 17  1  0  0  0  0
 17 18  1  0  0  0  0
 18 19  2  0  0  0  0
 19 49  1  0  0  0  0
 19 20  1  0  0  0  0
 20 50  1  0  0  0  0
 20 21  2  0  0  0  0
 21 51  1  0  0  0  0
 21 22  1  0  0  0  0
 22 23  1  0  0  0  0
 23 52  1  0  0  0  0
 23 24  1  0  0  0  0
 24 25  2  0  0  0  0
 25 53  1  0  0  0  0
 25 26  1  0  0  0  0
 26 54  1  0  0  0  0
 26 27  2  0  0  0  0
 27 55  1  0  0  0  0
 27 28  1  0  0  0  0
 28 56  1  0  0  0  0
 28 29  2  0  0  0  0
 29 24  1  0  0  0  0
 29 30  1  0  0  0  0
 30 18  1  0  0  0  0
 30 22  2  0  0  0  0
M  END
>  <LOGBIO>
6.8400

>  <PRED_LOGBIO>
6.6600

>  <XV_RES>
0.0750

>  <WHL_TMPL>
3

>  <ANCH>
9-11;37-36

$$$$
ROW38
  -MTS-   01071501543D 0   0.00000     0.00000     0

 42 43  0  0  1  0  0  0  0  0999 V2000
   -7.2150    3.6710    0.9080 C   0  0  0  0  0  0  0  0  0  0  0  0
   -7.7910    4.3110    2.1680 C   0  0  0  0  0  0  0  0  0  0  0  0
   -8.1640    3.2590    3.1250 N   0  0  0  0  0  0  0  0  0  0  0  0
   -9.2370    3.7150    4.0200 C   0  0  0  0  0  0  0  0  0  0  0  0
   -9.1280    2.8490    5.2880 C   0  0  0  0  0  0  0  0  0  0  0  0
   -7.7040    2.2650    5.2350 C   0  0  0  0  0  0  0  0  0  0  0  0
   -7.0420    2.9330    4.0160 C   0  0  1  0  0  0  0  0  0  0  0  0
   -6.0330    2.0040    3.3410 C   0  0  0  0  0  0  0  0  0  0  0  0
   -5.0140    2.8070    2.6500 N   0  0  0  0  0  0  0  0  0  0  0  0
   -4.0290    2.2060    1.9890 C   0  0  0  0  0  0  0  0  0  0  0  0
   -3.9710    0.9780    1.9550 O   0  0  0  0  0  0  0  0  0  0  0  0
   -2.9810    3.0320    1.2790 C   0  0  0  0  0  0  0  0  0  0  0  0
   -1.7880    2.4700    0.8080 C   0  0  0  0  0  0  0  0  0  0  0  0
   -0.8490    3.2720    0.1490 C   0  0  0  0  0  0  0  0  0  0  0  0
    0.9400    2.4290   -0.5580 I   0  0  0  0  0  0  0  0  0  0  0  0
   -1.1020    4.6360   -0.0390 C   0  0  0  0  0  0  0  0  0  0  0  0
   -2.2940    5.1980    0.4320 C   0  0  0  0  0  0  0  0  0  0  0  0
   -2.4810    6.5350    0.2250 O   0  0  0  0  0  0  0  0  0  0  0  0
   -3.2340    4.3960    1.0910 C   0  0  0  0  0  0  0  0  0  0  0  0
   -4.4010    4.9460    1.5530 O   0  0  0  0  0  0  0  0  0  0  0  0
   -5.5290    4.9600    0.6740 C   0  0  0  0  0  0  0  0  0  0  0  0
   -6.3340    3.0870    1.1680 H   0  0  0  0  0  0  0  0  0  0  0  0
   -6.9380    4.4500    0.2000 H   0  0  0  0  0  0  0  0  0  0  0  0
   -7.9610    3.0200    0.4580 H   0  0  0  0  0  0  0  0  0  0  0  0
   -7.0440    4.9610    2.6180 H   0  0  0  0  0  0  0  0  0  0  0  0
   -8.6710    4.8940    1.9090 H   0  0  0  0  0  0  0  0  0  0  0  0
   -9.0690    4.7580    4.2800 H   0  0  0  0  0  0  0  0  0  0  0  0
  -10.2000    3.5380    3.5450 H   0  0  0  0  0  0  0  0  0  0  0  0
   -9.8770    2.0600    5.2900 H   0  0  0  0  0  0  0  0  0  0  0  0
   -9.2730    3.4470    6.1850 H   0  0  0  0  0  0  0  0  0  0  0  0
   -7.7640    1.1910    5.0670 H   0  0  0  0  0  0  0  0  0  0  0  0
   -7.1660    2.5510    6.1360 H   0  0  0  0  0  0  0  0  0  0  0  0
   -6.4800    3.8210    4.2990 H   0  0  0  0  0  0  0  0  0  0  0  0
   -6.5480    1.3730    2.6190 H   0  0  0  0  0  0  0  0  0  0  0  0
   -5.5550    1.3800    4.0920 H   0  0  0  0  0  0  0  0  0  0  0  0
   -5.0610    3.8160    2.6780 H   0  0  0  0  0  0  0  0  0  0  0  0
   -1.5930    1.4170    0.9520 H   0  0  0  0  0  0  0  0  0  0  0  0
   -0.3770    5.2550   -0.5470 H   0  0  0  0  0  0  0  0  0  0  0  0
   -2.8320    6.9600    1.0230 H   0  0  0  0  0  0  0  0  0  0  0  0
   -5.7870    3.9400    0.3990 H   0  0  0  0  0  0  0  0  0  0  0  0
   -6.3750    5.4250    1.1770 H   0  0  0  0  0  0  0  0  0  0  0  0
   -5.2840    5.5270   -0.2220 H   0  0  0  0  0  0  0  0  0  0  0  0
  1 22  1  0  0  0  0
  1 23  1  0  0  0  0
  1 24  1  0  0  0  0
  1  2  1  0  0  0  0
  2 25  1  0  0  0  0
  2 26  1  0  0  0  0
  2  3  1  0  0  0  0
  3  4  1  0  0  0  0
  4 27  1  0  0  0  0
  4 28  1  0  0  0  0
  4  5  1  0  0  0  0
  5 29  1  0  0  0  0
  5 30  1  0  0  0  0
  5  6  1  0  0  0  0
  6 31  1  0  0  0  0
  6 32  1  0  0  0  0
  6  7  1  0  0  0  0
  7  3  1  0  0  0  0
  7 33  1  0  0  0  0
  7  8  1  0  0  0  0
  8 34  1  0  0  0  0
  8 35  1  0  0  0  0
  8  9  1  0  0  0  0
  9 36  1  0  0  0  0
  9 10  1  0  0  0  0
 10 11  2  0  0  0  0
 10 12  1  0  0  0  0
 12 13  2  0  0  0  0
 13 37  1  0  0  0  0
 13 14  1  0  0  0  0
 14 15  1  0  0  0  0
 14 16  2  0  0  0  0
 16 38  1  0  0  0  0
 16 17  1  0  0  0  0
 17 18  1  0  0  0  0
 18 39  1  0  0  0  0
 17 19  2  0  0  0  0
 19 12  1  0  0  0  0
 19 20  1  0  0  0  0
 20 21  1  0  0  0  0
 21 40  1  0  0  0  0
 21 41  1  0  0  0  0
 21 42  1  0  0  0  0
M  END
>  <LOGBIO>
8.5200

>  <PRED_LOGBIO>
7.5100

>  <XV_RES>
1.0880

>  <WHL_TMPL>
2

>  <ANCH>
2-4;32-34

$$$$
ROW39
  -MTS-   01071501543D 0   0.00000     0.00000     0

 73 76  0  0  0  0  0  0  0  0999 V2000
  -22.4810    9.5010   -7.3280 C   0  0  0  0  0  0  0  0  0  0  0  0
  -21.7760    8.2710   -6.7620 C   0  0  0  0  0  0  0  0  0  0  0  0
  -21.2270    8.5940   -5.3730 C   0  0  0  0  0  0  0  0  0  0  0  0
  -20.5220    7.3630   -4.8050 C   0  0  0  0  0  0  0  0  0  0  0  0
  -19.9730    7.6850   -3.4160 C   0  0  0  0  0  0  0  0  0  0  0  0
  -19.2680    6.4540   -2.8490 C   0  0  0  0  0  0  0  0  0  0  0  0
  -18.7190    6.7770   -1.4600 C   0  0  0  0  0  0  0  0  0  0  0  0
  -18.0130    5.5460   -0.8930 C   0  0  0  0  0  0  0  0  0  0  0  0
  -17.4650    5.8680    0.4970 C   0  0  0  0  0  0  0  0  0  0  0  0
  -16.7680    4.6520    1.0570 C   0  0  0  0  0  0  0  0  0  0  0  0
  -16.7160    3.6140    0.3980 O   0  0  0  0  0  0  0  0  0  0  0  0
  -16.2100    4.7020    2.2640 N   0  0  0  0  0  0  0  0  0  0  0  0
  -15.5540    3.5580    2.7910 N   0  0  0  0  0  0  0  0  0  0  0  0
  -15.5560    3.5750    4.2050 C   0  0  0  0  0  0  0  0  0  0  0  0
  -16.0220    4.7110    4.8780 C   0  0  0  0  0  0  0  0  0  0  0  0
  -16.0290    4.7420    6.2780 C   0  0  0  0  0  0  0  0  0  0  0  0
  -15.5700    3.6370    7.0050 C   0  0  0  0  0  0  0  0  0  0  0  0
  -15.5790    3.6750    8.7440 Cl  0  0  0  0  0  0  0  0  0  0  0  0
  -15.1040    2.5020    6.3320 C   0  0  0  0  0  0  0  0  0  0  0  0
  -15.0960    2.4710    4.9320 C   0  0  0  0  0  0  0  0  0  0  0  0
  -14.6330    1.2890    4.3420 N   0  0  0  0  0  0  0  0  0  0  0  0
  -13.8180    1.2420    3.3050 C   0  0  0  0  0  0  0  0  0  0  0  0
  -13.4320    0.0230    2.8130 N   0  0  0  0  0  0  0  0  0  0  0  0
  -14.0970   -1.2250    3.2160 C   0  0  0  0  0  0  0  0  0  0  0  0
  -13.0720   -2.3120    3.5860 C   0  0  0  0  0  0  0  0  0  0  0  0
  -12.0600   -2.4890    2.5340 N   0  0  0  0  0  0  0  0  0  0  0  0
  -10.9840   -3.5450    3.0870 C   0  0  0  0  0  0  0  0  0  0  0  0
  -11.3510   -1.2310    2.2620 C   0  0  0  0  0  0  0  0  0  0  0  0
  -12.3280   -0.1140    1.8520 C   0  0  0  0  0  0  0  0  0  0  0  0
  -13.3130    2.4740    2.6600 C   0  0  0  0  0  0  0  0  0  0  0  0
  -11.9710    2.5700    2.2710 C   0  0  0  0  0  0  0  0  0  0  0  0
  -11.5010    3.7390    1.6610 C   0  0  0  0  0  0  0  0  0  0  0  0
  -12.3720    4.8120    1.4400 C   0  0  0  0  0  0  0  0  0  0  0  0
  -13.7130    4.7170    1.8290 C   0  0  0  0  0  0  0  0  0  0  0  0
  -14.1840    3.5470    2.4390 C   0  0  0  0  0  0  0  0  0  0  0  0
  -21.7730   10.3240   -7.4000 H   0  0  0  0  0  0  0  0  0  0  0  0
  -22.8720    9.2710   -8.3170 H   0  0  0  0  0  0  0  0  0  0  0  0
  -23.3000    9.7840   -6.6710 H   0  0  0  0  0  0  0  0  0  0  0  0
  -20.9570    7.9880   -7.4190 H   0  0  0  0  0  0  0  0  0  0  0  0
  -22.4840    7.4490   -6.6900 H   0  0  0  0  0  0  0  0  0  0  0  0
  -22.0470    8.8770   -4.7160 H   0  0  0  0  0  0  0  0  0  0  0  0
  -20.5190    9.4170   -5.4440 H   0  0  0  0  0  0  0  0  0  0  0  0
  -19.7020    7.0800   -5.4620 H   0  0  0  0  0  0  0  0  0  0  0  0
  -21.2300    6.5400   -4.7330 H   0  0  0  0  0  0  0  0  0  0  0  0
  -20.7930    7.9690   -2.7590 H   0  0  0  0  0  0  0  0  0  0  0  0
  -19.2650    8.5080   -3.4880 H   0  0  0  0  0  0  0  0  0  0  0  0
  -18.4480    6.1710   -3.5060 H   0  0  0  0  0  0  0  0  0  0  0  0
  -19.9760    5.6310   -2.7770 H   0  0  0  0  0  0  0  0  0  0  0  0
  -19.5380    7.0600   -0.8030 H   0  0  0  0  0  0  0  0  0  0  0  0
  -18.0110    7.6000   -1.5320 H   0  0  0  0  0  0  0  0  0  0  0  0
  -17.1940    5.2620   -1.5500 H   0  0  0  0  0  0  0  0  0  0  0  0
  -18.7220    4.7230   -0.8210 H   0  0  0  0  0  0  0  0  0  0  0  0
  -18.2840    6.1510    1.1540 H   0  0  0  0  0  0  0  0  0  0  0  0
  -16.7560    6.6910    0.4250 H   0  0  0  0  0  0  0  0  0  0  0  0
  -16.2520    5.5540    2.8050 H   0  0  0  0  0  0  0  0  0  0  0  0
  -16.3770    5.5630    4.3180 H   0  0  0  0  0  0  0  0  0  0  0  0
  -16.3890    5.6180    6.7970 H   0  0  0  0  0  0  0  0  0  0  0  0
  -14.7490    1.6490    6.8920 H   0  0  0  0  0  0  0  0  0  0  0  0
  -14.6260   -1.5880    2.3370 H   0  0  0  0  0  0  0  0  0  0  0  0
  -14.7110   -1.0290    4.0930 H   0  0  0  0  0  0  0  0  0  0  0  0
  -13.6240   -3.2480    3.6380 H   0  0  0  0  0  0  0  0  0  0  0  0
  -12.5730   -2.0040    4.5030 H   0  0  0  0  0  0  0  0  0  0  0  0
  -11.4940   -4.3960    3.5330 H   0  0  0  0  0  0  0  0  0  0  0  0
  -10.4440   -3.0490    3.8910 H   0  0  0  0  0  0  0  0  0  0  0  0
  -10.3590   -3.8060    2.2350 H   0  0  0  0  0  0  0  0  0  0  0  0
  -10.7170   -1.4160    1.3970 H   0  0  0  0  0  0  0  0  0  0  0  0
  -10.8380   -0.9130    3.1670 H   0  0  0  0  0  0  0  0  0  0  0  0
  -11.7660    0.8170    1.8980 H   0  0  0  0  0  0  0  0  0  0  0  0
  -12.7410   -0.3700    0.8780 H   0  0  0  0  0  0  0  0  0  0  0  0
  -11.2990    1.7420    2.4410 H   0  0  0  0  0  0  0  0  0  0  0  0
  -10.4660    3.8130    1.3610 H   0  0  0  0  0  0  0  0  0  0  0  0
  -12.0090    5.7140    0.9700 H   0  0  0  0  0  0  0  0  0  0  0  0
  -14.3850    5.5450    1.6590 H   0  0  0  0  0  0  0  0  0  0  0  0
  1 36  1  0  0  0  0
  1 37  1  0  0  0  0
  1 38  1  0  0  0  0
  1  2  1  0  0  0  0
  2 39  1  0  0  0  0
  2 40  1  0  0  0  0
  2  3  1  0  0  0  0
  3 41  1  0  0  0  0
  3 42  1  0  0  0  0
  3  4  1  0  0  0  0
  4 43  1  0  0  0  0
  4 44  1  0  0  0  0
  4  5  1  0  0  0  0
  5 45  1  0  0  0  0
  5 46  1  0  0  0  0
  5  6  1  0  0  0  0
  6 47  1  0  0  0  0
  6 48  1  0  0  0  0
  6  7  1  0  0  0  0
  7 49  1  0  0  0  0
  7 50  1  0  0  0  0
  7  8  1  0  0  0  0
  8 51  1  0  0  0  0
  8 52  1  0  0  0  0
  8  9  1  0  0  0  0
  9 53  1  0  0  0  0
  9 54  1  0  0  0  0
  9 10  1  0  0  0  0
 10 11  2  0  0  0  0
 10 12  1  0  0  0  0
 12 55  1  0  0  0  0
 12 13  1  0  0  0  0
 13 14  1  0  0  0  0
 14 15  2  0  0  0  0
 15 56  1  0  0  0  0
 15 16  1  0  0  0  0
 16 57  1  0  0  0  0
 16 17  2  0  0  0  0
 17 18  1  0  0  0  0
 17 19  1  0  0  0  0
 19 58  1  0  0  0  0
 19 20  2  0  0  0  0
 20 14  1  0  0  0  0
 20 21  1  0  0  0  0
 21 22  2  0  0  0  0
 22 23  1  0  0  0  0
 23 24  1  0  0  0  0
 24 59  1  0  0  0  0
 24 60  1  0  0  0  0
 24 25  1  0  0  0  0
 25 61  1  0  0  0  0
 25 62  1  0  0  0  0
 25 26  1  0  0  0  0
 26 27  1  0  0  0  0
 27 63  1  0  0  0  0
 27 64  1  0  0  0  0
 27 65  1  0  0  0  0
 26 28  1  0  0  0  0
 28 66  1  0  0  0  0
 28 67  1  0  0  0  0
 28 29  1  0  0  0  0
 29 23  1  0  0  0  0
 29 68  1  0  0  0  0
 29 69  1  0  0  0  0
 22 30  1  0  0  0  0
 30 31  2  0  0  0  0
 31 70  1  0  0  0  0
 31 32  1  0  0  0  0
 32 71  1  0  0  0  0
 32 33  2  0  0  0  0
 33 72  1  0  0  0  0
 33 34  1  0  0  0  0
 34 73  1  0  0  0  0
 34 35  2  0  0  0  0
 35 13  1  0  0  0  0
 35 30  1  0  0  0  0
M  END
>  <LOGBIO>
5.0500

>  <PRED_LOGBIO>
5.7900

>  <XV_RES>
-0.9510

>  <WHL_TMPL>
3

>  <ANCH>
24-34;46-61

$$$$
ROW40
  -MTS-   01071501543D 0   0.00000     0.00000     0

 50 52  0  0  0  0  0  0  0  0999 V2000
   -8.3880   -5.7410    0.9150 Cl  0  0  0  0  0  0  0  0  0  0  0  0
   -9.3460   -5.1350    2.2350 C   0  0  0  0  0  0  0  0  0  0  0  0
   -9.2600   -5.7340    3.4890 C   0  0  0  0  0  0  0  0  0  0  0  0
  -10.0260   -5.2450    4.5440 C   0  0  0  0  0  0  0  0  0  0  0  0
  -10.8800   -4.1560    4.3460 C   0  0  0  0  0  0  0  0  0  0  0  0
  -10.9840   -3.5450    3.0870 C   0  0  0  0  0  0  0  0  0  0  0  0
  -11.9210   -2.4210    2.7000 N   0  0  0  0  0  0  0  0  0  0  0  0
  -13.1080   -2.3320    3.5620 C   0  0  0  0  0  0  0  0  0  0  0  0
  -14.0950   -1.2670    3.0480 C   0  0  0  0  0  0  0  0  0  0  0  0
  -13.4320    0.0230    2.8130 N   0  0  0  0  0  0  0  0  0  0  0  0
  -14.4080    1.1280    2.4770 C   0  0  0  0  0  0  0  0  0  0  0  0
  -13.7440    2.4900    2.6170 C   0  0  0  0  0  0  0  0  0  0  0  0
  -14.4420    3.6050    2.3630 C   0  0  0  0  0  0  0  0  0  0  0  0
  -13.7830    4.9570    2.5020 C   0  0  0  0  0  0  0  0  0  0  0  0
  -14.7530    6.0110    2.1700 N   0  0  0  0  0  0  0  0  0  0  0  0
  -14.3900    7.2890    2.2240 C   0  0  0  0  0  0  0  0  0  0  0  0
  -13.2430    7.5890    2.5520 O   0  0  0  0  0  0  0  0  0  0  0  0
  -15.3650    8.3500    1.8900 C   0  0  0  0  0  0  0  0  0  0  0  0
  -15.4820    8.8040    0.5710 C   0  0  0  0  0  0  0  0  0  0  0  0
  -16.4050    9.8080    0.2550 C   0  0  0  0  0  0  0  0  0  0  0  0
  -17.2120   10.3580    1.2580 C   0  0  0  0  0  0  0  0  0  0  0  0
  -18.5960   11.8640    0.7840 I   0  0  0  0  0  0  0  0  0  0  0  0
  -17.0950    9.9050    2.5770 C   0  0  0  0  0  0  0  0  0  0  0  0
  -16.1720    8.9010    2.8930 C   0  0  0  0  0  0  0  0  0  0  0  0
  -12.3280   -0.1140    1.8520 C   0  0  0  0  0  0  0  0  0  0  0  0
  -11.2900   -1.1440    2.3340 C   0  0  0  0  0  0  0  0  0  0  0  0
  -10.2010   -4.0470    2.0350 C   0  0  0  0  0  0  0  0  0  0  0  0
  -10.2960   -3.3060    0.4630 Cl  0  0  0  0  0  0  0  0  0  0  0  0
   -8.6010   -6.5760    3.6430 H   0  0  0  0  0  0  0  0  0  0  0  0
   -9.9600   -5.7080    5.5180 H   0  0  0  0  0  0  0  0  0  0  0  0
  -11.4670   -3.7810    5.1720 H   0  0  0  0  0  0  0  0  0  0  0  0
  -12.7590   -1.9830    4.5310 H   0  0  0  0  0  0  0  0  0  0  0  0
  -13.6180   -3.2930    3.5580 H   0  0  0  0  0  0  0  0  0  0  0  0
  -14.8100   -1.1010    3.8510 H   0  0  0  0  0  0  0  0  0  0  0  0
  -14.5120   -1.6240    2.1080 H   0  0  0  0  0  0  0  0  0  0  0  0
  -15.1930    1.0870    3.2290 H   0  0  0  0  0  0  0  0  0  0  0  0
  -14.7260    1.0060    1.4440 H   0  0  0  0  0  0  0  0  0  0  0  0
  -12.7100    2.5580    2.9210 H   0  0  0  0  0  0  0  0  0  0  0  0
  -15.4760    3.5370    2.0590 H   0  0  0  0  0  0  0  0  0  0  0  0
  -13.4400    5.0890    3.5260 H   0  0  0  0  0  0  0  0  0  0  0  0
  -12.9350    5.0180    1.8240 H   0  0  0  0  0  0  0  0  0  0  0  0
  -15.6940    5.7640    1.9010 H   0  0  0  0  0  0  0  0  0  0  0  0
  -14.8600    8.3790   -0.2030 H   0  0  0  0  0  0  0  0  0  0  0  0
  -16.4950   10.1570   -0.7630 H   0  0  0  0  0  0  0  0  0  0  0  0
  -17.7170   10.3300    3.3510 H   0  0  0  0  0  0  0  0  0  0  0  0
  -16.0820    8.5510    3.9110 H   0  0  0  0  0  0  0  0  0  0  0  0
  -11.8190    0.8480    1.8300 H   0  0  0  0  0  0  0  0  0  0  0  0
  -12.7300   -0.4610    0.9020 H   0  0  0  0  0  0  0  0  0  0  0  0
  -10.6490   -1.3540    1.4810 H   0  0  0  0  0  0  0  0  0  0  0  0
  -10.7940   -0.7340    3.2110 H   0  0  0  0  0  0  0  0  0  0  0  0
  1  2  1  0  0  0  0
  2  3  2  0  0  0  0
  3 29  1  0  0  0  0
  3  4  1  0  0  0  0
  4 30  1  0  0  0  0
  4  5  2  0  0  0  0
  5 31  1  0  0  0  0
  5  6  1  0  0  0  0
  6  7  1  0  0  0  0
  7  8  1  0  0  0  0
  8 32  1  0  0  0  0
  8 33  1  0  0  0  0
  8  9  1  0  0  0  0
  9 34  1  0  0  0  0
  9 35  1  0  0  0  0
  9 10  1  0  0  0  0
 10 11  1  0  0  0  0
 11 36  1  0  0  0  0
 11 37  1  0  0  0  0
 11 12  1  0  0  0  0
 12 38  1  0  0  0  0
 12 13  2  0  0  0  0
 13 39  1  0  0  0  0
 13 14  1  0  0  0  0
 14 40  1  0  0  0  0
 14 41  1  0  0  0  0
 14 15  1  0  0  0  0
 15 42  1  0  0  0  0
 15 16  1  0  0  0  0
 16 17  2  0  0  0  0
 16 18  1  0  0  0  0
 18 19  2  0  0  0  0
 19 43  1  0  0  0  0
 19 20  1  0  0  0  0
 20 44  1  0  0  0  0
 20 21  2  0  0  0  0
 21 22  1  0  0  0  0
 21 23  1  0  0  0  0
 23 45  1  0  0  0  0
 23 24  2  0  0  0  0
 24 18  1  0  0  0  0
 24 46  1  0  0  0  0
 10 25  1  0  0  0  0
 25 47  1  0  0  0  0
 25 48  1  0  0  0  0
 25 26  1  0  0  0  0
 26  7  1  0  0  0  0
 26 49  1  0  0  0  0
 26 50  1  0  0  0  0
  6 27  2  0  0  0  0
 27  2  1  0  0  0  0
 27 28  1  0  0  0  0
M  END
>  <LOGBIO>
6.7900

>  <PRED_LOGBIO>
6.9500

>  <XV_RES>
-0.1950

>  <WHL_TMPL>
3

>  <ANCH>
24-34;17-43

$$$$
ROW41
  -MTS-   01071501543D 0   0.00000     0.00000     0

 51 52  0  0  1  0  0  0  0  0999 V2000
  -11.0400    9.9860    0.4430 C   0  0  0  0  0  0  0  0  0  0  0  0
  -11.7520   10.5690    1.6600 C   0  0  0  0  0  0  0  0  0  0  0  0
  -13.1630   10.8160    1.3320 N   0  0  0  0  0  0  0  0  0  0  0  0
  -13.7190   11.8910    2.1650 C   0  0  0  0  0  0  0  0  0  0  0  0
  -15.2420   11.6620    2.1920 C   0  0  0  0  0  0  0  0  0  0  0  0
  -15.4190   10.1970    1.7540 C   0  0  0  0  0  0  0  0  0  0  0  0
  -13.9900    9.6380    1.6330 C   0  0  1  0  0  0  0  0  0  0  0  0
  -13.8870    8.5790    0.5370 C   0  0  0  0  0  0  0  0  0  0  0  0
  -12.7840    7.6580    0.8470 N   0  0  0  0  0  0  0  0  0  0  0  0
  -12.5080    6.6490    0.0250 C   0  0  0  0  0  0  0  0  0  0  0  0
  -13.1760    6.4870   -0.9950 O   0  0  0  0  0  0  0  0  0  0  0  0
  -11.3980    5.7220    0.3370 C   0  0  0  0  0  0  0  0  0  0  0  0
  -11.6550    4.5760    1.1010 C   0  0  0  0  0  0  0  0  0  0  0  0
  -12.9590    4.4310    1.4890 O   0  0  0  0  0  0  0  0  0  0  0  0
  -13.5710    3.1640    1.2570 C   0  0  0  0  0  0  0  0  0  0  0  0
  -10.6090    3.7030    1.3970 C   0  0  0  0  0  0  0  0  0  0  0  0
   -9.3210    3.9810    0.9370 C   0  0  0  0  0  0  0  0  0  0  0  0
   -9.0760    5.1290    0.1800 C   0  0  0  0  0  0  0  0  0  0  0  0
   -7.6750    5.4230   -0.3010 C   0  0  0  0  0  0  0  0  0  0  0  0
   -7.4620    4.7820   -1.6690 C   0  0  0  0  0  0  0  0  0  0  0  0
  -10.1140    6.0070   -0.1360 C   0  0  0  0  0  0  0  0  0  0  0  0
   -9.8690    7.1560   -0.8680 O   0  0  0  0  0  0  0  0  0  0  0  0
  -11.0300    7.8600   -1.3160 C   0  0  0  0  0  0  0  0  0  0  0  0
  -11.5160    9.0490    0.1590 H   0  0  0  0  0  0  0  0  0  0  0  0
   -9.9960    9.8030    0.6860 H   0  0  0  0  0  0  0  0  0  0  0  0
  -11.1020   10.6900   -0.3850 H   0  0  0  0  0  0  0  0  0  0  0  0
  -11.6900    9.8650    2.4880 H   0  0  0  0  0  0  0  0  0  0  0  0
  -11.2760   11.5050    1.9440 H   0  0  0  0  0  0  0  0  0  0  0  0
  -13.3250   11.8040    3.1750 H   0  0  0  0  0  0  0  0  0  0  0  0
  -13.5080   12.8520    1.7010 H   0  0  0  0  0  0  0  0  0  0  0  0
  -15.7520   12.3400    1.5100 H   0  0  0  0  0  0  0  0  0  0  0  0
  -15.6460   11.8260    3.1890 H   0  0  0  0  0  0  0  0  0  0  0  0
  -15.8980   10.1700    0.7780 H   0  0  0  0  0  0  0  0  0  0  0  0
  -15.9510    9.6530    2.5320 H   0  0  0  0  0  0  0  0  0  0  0  0
  -13.6700    9.1450    2.5490 H   0  0  0  0  0  0  0  0  0  0  0  0
  -13.6970    9.0630   -0.4190 H   0  0  0  0  0  0  0  0  0  0  0  0
  -14.8200    8.0220    0.4820 H   0  0  0  0  0  0  0  0  0  0  0  0
  -12.2360    7.7910    1.6840 H   0  0  0  0  0  0  0  0  0  0  0  0
  -14.6540    3.2660    1.2760 H   0  0  0  0  0  0  0  0  0  0  0  0
  -13.3030    2.5290    2.0990 H   0  0  0  0  0  0  0  0  0  0  0  0
  -13.1950    2.7910    0.3060 H   0  0  0  0  0  0  0  0  0  0  0  0
  -10.7950    2.8140    1.9810 H   0  0  0  0  0  0  0  0  0  0  0  0
   -8.5100    3.3060    1.1670 H   0  0  0  0  0  0  0  0  0  0  0  0
   -6.9560    5.0160    0.4060 H   0  0  0  0  0  0  0  0  0  0  0  0
   -7.5370    6.4990   -0.3790 H   0  0  0  0  0  0  0  0  0  0  0  0
   -7.6000    3.7060   -1.5910 H   0  0  0  0  0  0  0  0  0  0  0  0
   -6.4530    4.9940   -2.0160 H   0  0  0  0  0  0  0  0  0  0  0  0
   -8.1810    5.1890   -2.3770 H   0  0  0  0  0  0  0  0  0  0  0  0
  -11.6240    8.1640   -0.4570 H   0  0  0  0  0  0  0  0  0  0  0  0
  -10.7270    8.7410   -1.8770 H   0  0  0  0  0  0  0  0  0  0  0  0
  -11.6240    7.2090   -1.9550 H   0  0  0  0  0  0  0  0  0  0  0  0
  1 24  1  0  0  0  0
  1 25  1  0  0  0  0
  1 26  1  0  0  0  0
  1  2  1  0  0  0  0
  2 27  1  0  0  0  0
  2 28  1  0  0  0  0
  2  3  1  0  0  0  0
  3  4  1  0  0  0  0
  4 29  1  0  0  0  0
  4 30  1  0  0  0  0
  4  5  1  0  0  0  0
  5 31  1  0  0  0  0
  5 32  1  0  0  0  0
  5  6  1  0  0  0  0
  6 33  1  0  0  0  0
  6 34  1  0  0  0  0
  6  7  1  0  0  0  0
  7  3  1  0  0  0  0
  7 35  1  0  0  0  0
  7  8  1  0  0  0  0
  8 36  1  0  0  0  0
  8 37  1  0  0  0  0
  8  9  1  0  0  0  0
  9 38  1  0  0  0  0
  9 10  1  0  0  0  0
 10 11  2  0  0  0  0
 10 12  1  0  0  0  0
 12 13  2  0  0  0  0
 13 14  1  0  0  0  0
 14 15  1  0  0  0  0
 15 39  1  0  0  0  0
 15 40  1  0  0  0  0
 15 41  1  0  0  0  0
 13 16  1  0  0  0  0
 16 42  1  0  0  0  0
 16 17  2  0  0  0  0
 17 43  1  0  0  0  0
 17 18  1  0  0  0  0
 18 19  1  0  0  0  0
 19 44  1  0  0  0  0
 19 45  1  0  0  0  0
 19 20  1  0  0  0  0
 20 46  1  0  0  0  0
 20 47  1  0  0  0  0
 20 48  1  0  0  0  0
 18 21  2  0  0  0  0
 21 12  1  0  0  0  0
 21 22  1  0  0  0  0
 22 23  1  0  0  0  0
 23 49  1  0  0  0  0
 23 50  1  0  0  0  0
 23 51  1  0  0  0  0
M  END
>  <LOGBIO>
8.8900

>  <PRED_LOGBIO>
8.1500

>  <XV_RES>
0.9750

>  <WHL_TMPL>
3

>  <ANCH>
9-11;34-28

$$$$
ROW42
  -MTS-   01071501543D 0   0.00000     0.00000     0

 76 79  0  0  0  0  0  0  0  0999 V2000
   -6.9250    4.1110   -0.5150 C   0  0  0  0  0  0  0  0  0  0  0  0
   -7.6750    5.4230   -0.3010 C   0  0  0  0  0  0  0  0  0  0  0  0
   -6.9440    6.2620    0.7430 C   0  0  0  0  0  0  0  0  0  0  0  0
   -7.7400    6.1920   -1.6170 C   0  0  0  0  0  0  0  0  0  0  0  0
   -9.0760    5.1290    0.1800 C   0  0  0  0  0  0  0  0  0  0  0  0
  -10.1140    6.0070   -0.1360 C   0  0  0  0  0  0  0  0  0  0  0  0
  -11.3980    5.7220    0.3370 C   0  0  0  0  0  0  0  0  0  0  0  0
  -11.6550    4.5760    1.1010 C   0  0  0  0  0  0  0  0  0  0  0  0
  -10.6090    3.7030    1.3970 C   0  0  0  0  0  0  0  0  0  0  0  0
   -9.3210    3.9810    0.9370 C   0  0  0  0  0  0  0  0  0  0  0  0
  -12.9590    4.4310    1.4890 C   0  0  0  0  0  0  0  0  0  0  0  0
  -13.6930    5.3530    0.6800 O   0  0  0  0  0  0  0  0  0  0  0  0
  -13.5710    3.1640    1.2570 C   0  0  0  0  0  0  0  0  0  0  0  0
  -13.7440    2.4900    2.6170 C   0  0  0  0  0  0  0  0  0  0  0  0
  -14.4080    1.1280    2.4770 C   0  0  0  0  0  0  0  0  0  0  0  0
  -13.4590    0.0540    2.8040 N   0  0  0  0  0  0  0  0  0  0  0  0
  -14.2010   -1.1620    3.1670 C   0  0  0  0  0  0  0  0  0  0  0  0
  -13.2480   -2.3160    3.5310 C   0  0  0  0  0  0  0  0  0  0  0  0
  -12.2380   -2.5870    2.4010 C   0  0  0  0  0  0  0  0  0  0  0  0
  -11.5440   -1.2910    1.9450 C   0  0  0  0  0  0  0  0  0  0  0  0
  -12.5770   -0.1870    1.6530 C   0  0  0  0  0  0  0  0  0  0  0  0
  -13.0520   -3.0820    1.2060 C   0  0  0  0  0  0  0  0  0  0  0  0
  -14.3720   -2.5360    1.2690 O   0  0  0  0  0  0  0  0  0  0  0  0
  -12.3850   -2.6410   -0.0750 C   0  0  0  0  0  0  0  0  0  0  0  0
  -11.4290   -3.4620   -0.6850 C   0  0  0  0  0  0  0  0  0  0  0  0
  -10.8100   -3.0530   -1.8720 C   0  0  0  0  0  0  0  0  0  0  0  0
  -11.1480   -1.8240   -2.4500 C   0  0  0  0  0  0  0  0  0  0  0  0
  -12.1050   -1.0030   -1.8400 C   0  0  0  0  0  0  0  0  0  0  0  0
  -12.7230   -1.4120   -0.6530 C   0  0  0  0  0  0  0  0  0  0  0  0
  -13.1290   -4.5900    1.2400 C   0  0  0  0  0  0  0  0  0  0  0  0
  -14.1790   -5.2220    1.9180 C   0  0  0  0  0  0  0  0  0  0  0  0
  -14.2500   -6.6200    1.9500 C   0  0  0  0  0  0  0  0  0  0  0  0
  -13.2730   -7.3860    1.3030 C   0  0  0  0  0  0  0  0  0  0  0  0
  -12.2230   -6.7540    0.6250 C   0  0  0  0  0  0  0  0  0  0  0  0
  -12.1520   -5.3560    0.5930 C   0  0  0  0  0  0  0  0  0  0  0  0
   -6.8790    3.5630    0.4230 H   0  0  0  0  0  0  0  0  0  0  0  0
   -5.9160    4.3230   -0.8620 H   0  0  0  0  0  0  0  0  0  0  0  0
   -7.4460    3.5130   -1.2600 H   0  0  0  0  0  0  0  0  0  0  0  0
   -6.8980    5.7140    1.6820 H   0  0  0  0  0  0  0  0  0  0  0  0
   -5.9350    6.4740    0.3960 H   0  0  0  0  0  0  0  0  0  0  0  0
   -7.4790    7.1970    0.8960 H   0  0  0  0  0  0  0  0  0  0  0  0
   -8.2610    5.5940   -2.3620 H   0  0  0  0  0  0  0  0  0  0  0  0
   -6.7310    6.4040   -1.9640 H   0  0  0  0  0  0  0  0  0  0  0  0
   -8.2750    7.1280   -1.4650 H   0  0  0  0  0  0  0  0  0  0  0  0
   -9.9290    6.8880   -0.7330 H   0  0  0  0  0  0  0  0  0  0  0  0
  -12.2080    6.3990    0.1090 H   0  0  0  0  0  0  0  0  0  0  0  0
  -10.7950    2.8140    1.9810 H   0  0  0  0  0  0  0  0  0  0  0  0
   -8.5100    3.3060    1.1670 H   0  0  0  0  0  0  0  0  0  0  0  0
  -13.0730    4.7010    2.5370 H   0  0  0  0  0  0  0  0  0  0  0  0
  -13.1360    6.1010    0.4110 H   0  0  0  0  0  0  0  0  0  0  0  0
  -12.8650    2.5640    0.6870 H   0  0  0  0  0  0  0  0  0  0  0  0
  -14.5550    3.3050    0.8140 H   0  0  0  0  0  0  0  0  0  0  0  0
  -14.4350    3.1120    3.1820 H   0  0  0  0  0  0  0  0  0  0  0  0
  -12.7580    2.3480    3.0550 H   0  0  0  0  0  0  0  0  0  0  0  0
  -14.6570    1.0120    1.4240 H   0  0  0  0  0  0  0  0  0  0  0  0
  -15.2440    1.0840    3.1720 H   0  0  0  0  0  0  0  0  0  0  0  0
  -14.7330   -1.4750    2.2700 H   0  0  0  0  0  0  0  0  0  0  0  0
  -14.8200   -0.9500    4.0360 H   0  0  0  0  0  0  0  0  0  0  0  0
  -13.8650   -3.2080    3.6130 H   0  0  0  0  0  0  0  0  0  0  0  0
  -12.6930   -2.0300    4.4220 H   0  0  0  0  0  0  0  0  0  0  0  0
  -11.5060   -3.3300    2.7080 H   0  0  0  0  0  0  0  0  0  0  0  0
  -11.0590   -1.5180    0.9980 H   0  0  0  0  0  0  0  0  0  0  0  0
  -10.8970   -0.9490    2.7500 H   0  0  0  0  0  0  0  0  0  0  0  0
  -13.2120   -0.5670    0.8560 H   0  0  0  0  0  0  0  0  0  0  0  0
  -12.0330    0.7290    1.4300 H   0  0  0  0  0  0  0  0  0  0  0  0
  -14.9090   -2.8370    0.5190 H   0  0  0  0  0  0  0  0  0  0  0  0
  -11.1680   -4.4100   -0.2390 H   0  0  0  0  0  0  0  0  0  0  0  0
  -10.0720   -3.6860   -2.3420 H   0  0  0  0  0  0  0  0  0  0  0  0
  -10.6710   -1.5080   -3.3660 H   0  0  0  0  0  0  0  0  0  0  0  0
  -12.3650   -0.0540   -2.2860 H   0  0  0  0  0  0  0  0  0  0  0  0
  -13.4610   -0.7790   -0.1820 H   0  0  0  0  0  0  0  0  0  0  0  0
  -14.9330   -4.6310    2.4170 H   0  0  0  0  0  0  0  0  0  0  0  0
  -15.0590   -7.1070    2.4730 H   0  0  0  0  0  0  0  0  0  0  0  0
  -13.3280   -8.4640    1.3280 H   0  0  0  0  0  0  0  0  0  0  0  0
  -11.4690   -7.3440    0.1260 H   0  0  0  0  0  0  0  0  0  0  0  0
  -11.3420   -4.8680    0.0700 H   0  0  0  0  0  0  0  0  0  0  0  0
  1 36  1  0  0  0  0
  1 37  1  0  0  0  0
  1 38  1  0  0  0  0
  1  2  1  0  0  0  0
  2  3  1  0  0  0  0
  3 39  1  0  0  0  0
  3 40  1  0  0  0  0
  3 41  1  0  0  0  0
  2  4  1  0  0  0  0
  4 42  1  0  0  0  0
  4 43  1  0  0  0  0
  4 44  1  0  0  0  0
  2  5  1  0  0  0  0
  5  6  2  0  0  0  0
  6 45  1  0  0  0  0
  6  7  1  0  0  0  0
  7 46  1  0  0  0  0
  7  8  2  0  0  0  0
  8  9  1  0  0  0  0
  9 47  1  0  0  0  0
  9 10  2  0  0  0  0
 10  5  1  0  0  0  0
 10 48  1  0  0  0  0
  8 11  1  0  0  0  0
 11 49  1  0  0  0  0
 11 12  1  0  0  0  0
 12 50  1  0  0  0  0
 11 13  1  0  0  0  0
 13 51  1  0  0  0  0
 13 52  1  0  0  0  0
 13 14  1  0  0  0  0
 14 53  1  0  0  0  0
 14 54  1  0  0  0  0
 14 15  1  0  0  0  0
 15 55  1  0  0  0  0
 15 56  1  0  0  0  0
 15 16  1  0  0  0  0
 16 17  1  0  0  0  0
 17 57  1  0  0  0  0
 17 58  1  0  0  0  0
 17 18  1  0  0  0  0
 18 59  1  0  0  0  0
 18 60  1  0  0  0  0
 18 19  1  0  0  0  0
 19 61  1  0  0  0  0
 19 20  1  0  0  0  0
 20 62  1  0  0  0  0
 20 63  1  0  0  0  0
 20 21  1  0  0  0  0
 21 16  1  0  0  0  0
 21 64  1  0  0  0  0
 21 65  1  0  0  0  0
 19 22  1  0  0  0  0
 22 23  1  0  0  0  0
 23 66  1  0  0  0  0
 22 24  1  0  0  0  0
 24 25  2  0  0  0  0
 25 67  1  0  0  0  0
 25 26  1  0  0  0  0
 26 68  1  0  0  0  0
 26 27  2  0  0  0  0
 27 69  1  0  0  0  0
 27 28  1  0  0  0  0
 28 70  1  0  0  0  0
 28 29  2  0  0  0  0
 29 24  1  0  0  0  0
 29 71  1  0  0  0  0
 22 30  1  0  0  0  0
 30 31  2  0  0  0  0
 31 72  1  0  0  0  0
 31 32  1  0  0  0  0
 32 73  1  0  0  0  0
 32 33  2  0  0  0  0
 33 74  1  0  0  0  0
 33 34  1  0  0  0  0
 34 75  1  0  0  0  0
 34 35  2  0  0  0  0
 35 30  1  0  0  0  0
 35 76  1  0  0  0  0
M  END
>  <LOGBIO>
5.2100

>  <PRED_LOGBIO>
6.1300

>  <XV_RES>
-1.3760

>  <WHL_TMPL>
3

>  <ANCH>
21-24;34-37

$$$$
ROW43
  -MTS-   01071501543D 0   0.00000     0.00000     0

 55 58  0  0  0  0  0  0  0  0999 V2000
   -8.4360   -6.7860    3.6810 F   0  0  0  0  0  0  0  0  0  0  0  0
   -9.2600   -5.7340    3.4890 C   0  0  0  0  0  0  0  0  0  0  0  0
   -9.3460   -5.1350    2.2350 C   0  0  0  0  0  0  0  0  0  0  0  0
  -10.2010   -4.0470    2.0350 C   0  0  0  0  0  0  0  0  0  0  0  0
  -10.9840   -3.5450    3.0870 C   0  0  0  0  0  0  0  0  0  0  0  0
  -10.8800   -4.1560    4.3460 C   0  0  0  0  0  0  0  0  0  0  0  0
  -10.0260   -5.2450    4.5440 C   0  0  0  0  0  0  0  0  0  0  0  0
  -11.8750   -2.3820    2.8840 C   0  0  0  0  0  0  0  0  0  0  0  0
  -11.9380   -1.8400    1.7810 O   0  0  0  0  0  0  0  0  0  0  0  0
  -12.7080   -1.8600    4.0300 C   0  0  0  0  0  0  0  0  0  0  0  0
  -13.5320   -0.6630    3.5570 C   0  0  0  0  0  0  0  0  0  0  0  0
  -14.3750   -0.1350    4.7170 C   0  0  0  0  0  0  0  0  0  0  0  0
  -15.1680    1.0160    4.2620 N   0  0  0  0  0  0  0  0  0  0  0  0
  -16.4630    0.5470    3.7500 C   0  0  0  0  0  0  0  0  0  0  0  0
  -17.3310    1.7120    3.2390 C   0  0  0  0  0  0  0  0  0  0  0  0
  -17.5110    2.7860    4.3280 C   0  0  0  0  0  0  0  0  0  0  0  0
  -16.1600    3.1930    4.9440 C   0  0  0  0  0  0  0  0  0  0  0  0
  -15.3470    1.9590    5.3760 C   0  0  0  0  0  0  0  0  0  0  0  0
  -18.4140    2.3100    5.3870 N   0  0  0  0  0  0  0  0  0  0  0  0
  -19.3260    3.4190    5.7030 C   0  0  0  0  0  0  0  0  0  0  0  0
  -19.2200    4.3400    4.5630 N   0  0  0  0  0  0  0  0  0  0  0  0
  -18.2040    4.0060    3.7710 C   0  0  0  0  0  0  0  0  0  0  0  0
  -17.8800    4.6000    2.7440 O   0  0  0  0  0  0  0  0  0  0  0  0
  -18.4060    1.0290    5.9870 C   0  0  0  0  0  0  0  0  0  0  0  0
  -18.6090   -0.1130    5.2020 C   0  0  0  0  0  0  0  0  0  0  0  0
  -18.6020   -1.3810    5.7960 C   0  0  0  0  0  0  0  0  0  0  0  0
  -18.3910   -1.5070    7.1740 C   0  0  0  0  0  0  0  0  0  0  0  0
  -18.1880   -0.3650    7.9580 C   0  0  0  0  0  0  0  0  0  0  0  0
  -18.1960    0.9030    7.3650 C   0  0  0  0  0  0  0  0  0  0  0  0
   -8.7510   -5.5110    1.4160 H   0  0  0  0  0  0  0  0  0  0  0  0
  -10.2600   -3.5870    1.0600 H   0  0  0  0  0  0  0  0  0  0  0  0
  -11.4660   -3.7810    5.1720 H   0  0  0  0  0  0  0  0  0  0  0  0
   -9.9600   -5.7080    5.5170 H   0  0  0  0  0  0  0  0  0  0  0  0
  -13.3750   -2.6440    4.3810 H   0  0  0  0  0  0  0  0  0  0  0  0
  -12.0530   -1.5510    4.8430 H   0  0  0  0  0  0  0  0  0  0  0  0
  -12.8650    0.1210    3.2070 H   0  0  0  0  0  0  0  0  0  0  0  0
  -14.1860   -0.9720    2.7450 H   0  0  0  0  0  0  0  0  0  0  0  0
  -15.0420   -0.9190    5.0670 H   0  0  0  0  0  0  0  0  0  0  0  0
  -13.7200    0.1740    5.5300 H   0  0  0  0  0  0  0  0  0  0  0  0
  -16.9960    0.0200    4.5390 H   0  0  0  0  0  0  0  0  0  0  0  0
  -16.2980   -0.1620    2.9410 H   0  0  0  0  0  0  0  0  0  0  0  0
  -16.8600    2.1590    2.3650 H   0  0  0  0  0  0  0  0  0  0  0  0
  -18.3050    1.3340    2.9380 H   0  0  0  0  0  0  0  0  0  0  0  0
  -15.5890    3.7670    4.2180 H   0  0  0  0  0  0  0  0  0  0  0  0
  -16.3330    3.8320    5.8080 H   0  0  0  0  0  0  0  0  0  0  0  0
  -15.8560    1.4580    6.1960 H   0  0  0  0  0  0  0  0  0  0  0  0
  -14.3720    2.2770    5.7390 H   0  0  0  0  0  0  0  0  0  0  0  0
  -18.9790    3.9220    6.6030 H   0  0  0  0  0  0  0  0  0  0  0  0
  -20.3440    3.0390    5.7620 H   0  0  0  0  0  0  0  0  0  0  0  0
  -19.8360    5.1240    4.4020 H   0  0  0  0  0  0  0  0  0  0  0  0
  -18.7720   -0.0150    4.1390 H   0  0  0  0  0  0  0  0  0  0  0  0
  -18.7590   -2.2610    5.1910 H   0  0  0  0  0  0  0  0  0  0  0  0
  -18.3850   -2.4850    7.6320 H   0  0  0  0  0  0  0  0  0  0  0  0
  -18.0250   -0.4630    9.0220 H   0  0  0  0  0  0  0  0  0  0  0  0
  -18.0390    1.7830    7.9700 H   0  0  0  0  0  0  0  0  0  0  0  0
  1  2  1  0  0  0  0
  2  3  2  0  0  0  0
  3 30  1  0  0  0  0
  3  4  1  0  0  0  0
  4 31  1  0  0  0  0
  4  5  2  0  0  0  0
  5  6  1  0  0  0  0
  6 32  1  0  0  0  0
  6  7  2  0  0  0  0
  7  2  1  0  0  0  0
  7 33  1  0  0  0  0
  5  8  1  0  0  0  0
  8  9  2  0  0  0  0
  8 10  1  0  0  0  0
 10 34  1  0  0  0  0
 10 35  1  0  0  0  0
 10 11  1  0  0  0  0
 11 36  1  0  0  0  0
 11 37  1  0  0  0  0
 11 12  1  0  0  0  0
 12 38  1  0  0  0  0
 12 39  1  0  0  0  0
 12 13  1  0  0  0  0
 13 14  1  0  0  0  0
 14 40  1  0  0  0  0
 14 41  1  0  0  0  0
 14 15  1  0  0  0  0
 15 42  1  0  0  0  0
 15 43  1  0  0  0  0
 15 16  1  0  0  0  0
 16 17  1  0  0  0  0
 17 44  1  0  0  0  0
 17 45  1  0  0  0  0
 17 18  1  0  0  0  0
 18 13  1  0  0  0  0
 18 46  1  0  0  0  0
 18 47  1  0  0  0  0
 16 19  1  0  0  0  0
 19 20  1  0  0  0  0
 20 48  1  0  0  0  0
 20 49  1  0  0  0  0
 20 21  1  0  0  0  0
 21 50  1  0  0  0  0
 21 22  1  0  0  0  0
 22 16  1  0  0  0  0
 22 23  2  0  0  0  0
 19 24  1  0  0  0  0
 24 25  2  0  0  0  0
 25 51  1  0  0  0  0
 25 26  1  0  0  0  0
 26 52  1  0  0  0  0
 26 27  2  0  0  0  0
 27 53  1  0  0  0  0
 27 28  1  0  0  0  0
 28 54  1  0  0  0  0
 28 29  2  0  0  0  0
 29 24  1  0  0  0  0
 29 55  1  0  0  0  0
M  END
>  <LOGBIO>
8.9000

>  <PRED_LOGBIO>
8.5500

>  <XV_RES>
0.6800

>  <WHL_TMPL>
3

>  <ANCH>
37-46;7-5

$$$$
ROW44
  -MTS-   01071501543D 0   0.00000     0.00000     0

 42 45  0  0  0  0  0  0  0  0999 V2000
  -10.9840   -3.5450    3.0870 C   0  0  0  0  0  0  0  0  0  0  0  0
  -11.8690   -2.3890    2.8850 N   0  0  0  0  0  0  0  0  0  0  0  0
  -12.7750   -2.2620    4.0360 C   0  0  0  0  0  0  0  0  0  0  0  0
  -13.7110   -1.0480    3.8810 C   0  0  0  0  0  0  0  0  0  0  0  0
  -12.9710    0.1860    3.5790 N   0  0  0  0  0  0  0  0  0  0  0  0
  -11.9630    0.0560    2.5170 C   0  0  0  0  0  0  0  0  0  0  0  0
  -11.0590   -1.1780    2.6970 C   0  0  0  0  0  0  0  0  0  0  0  0
  -13.2040    1.3650    4.2360 C   0  0  0  0  0  0  0  0  0  0  0  0
  -12.6520    1.5270    5.4240 N   0  0  0  0  0  0  0  0  0  0  0  0
  -12.7790    2.6720    6.2200 C   0  0  0  0  0  0  0  0  0  0  0  0
  -11.6670    3.1900    6.8950 C   0  0  0  0  0  0  0  0  0  0  0  0
  -11.8000    4.3350    7.6890 C   0  0  0  0  0  0  0  0  0  0  0  0
  -13.0460    4.9620    7.8090 C   0  0  0  0  0  0  0  0  0  0  0  0
  -14.1580    4.4450    7.1340 C   0  0  0  0  0  0  0  0  0  0  0  0
  -14.0250    3.3000    6.3400 C   0  0  0  0  0  0  0  0  0  0  0  0
  -15.1270    2.7490    5.6450 N   0  0  0  0  0  0  0  0  0  0  0  0
  -14.9720    3.0090    4.3090 C   0  0  0  0  0  0  0  0  0  0  0  0
  -15.7850    4.1150    3.1900 S   0  0  0  0  0  0  0  0  0  0  0  0
  -14.8620    3.6860    1.7420 C   0  0  0  0  0  0  0  0  0  0  0  0
  -15.0220    4.2580    0.3540 C   0  0  0  0  0  0  0  0  0  0  0  0
  -13.9920    2.7460    2.1360 C   0  0  0  0  0  0  0  0  0  0  0  0
  -14.0560    2.3720    3.5660 C   0  0  0  0  0  0  0  0  0  0  0  0
  -11.5770   -4.4440    3.2440 H   0  0  0  0  0  0  0  0  0  0  0  0
  -10.4400   -3.6880    2.1560 H   0  0  0  0  0  0  0  0  0  0  0  0
  -10.3370   -3.3060    3.9280 H   0  0  0  0  0  0  0  0  0  0  0  0
  -12.1470   -2.0560    4.9000 H   0  0  0  0  0  0  0  0  0  0  0  0
  -13.3920   -3.1550    4.0990 H   0  0  0  0  0  0  0  0  0  0  0  0
  -14.1730   -0.8950    4.8550 H   0  0  0  0  0  0  0  0  0  0  0  0
  -14.3950   -1.2560    3.0610 H   0  0  0  0  0  0  0  0  0  0  0  0
  -11.3120    0.9220    2.6130 H   0  0  0  0  0  0  0  0  0  0  0  0
  -12.4740   -0.0440    1.5620 H   0  0  0  0  0  0  0  0  0  0  0  0
  -10.5210   -1.3070    1.7600 H   0  0  0  0  0  0  0  0  0  0  0  0
  -10.4460   -1.0210    3.5820 H   0  0  0  0  0  0  0  0  0  0  0  0
  -10.7060    2.7050    6.8030 H   0  0  0  0  0  0  0  0  0  0  0  0
  -10.9420    4.7340    8.2100 H   0  0  0  0  0  0  0  0  0  0  0  0
  -13.1490    5.8460    8.4220 H   0  0  0  0  0  0  0  0  0  0  0  0
  -15.1190    4.9290    7.2260 H   0  0  0  0  0  0  0  0  0  0  0  0
  -15.9810    3.1780    5.9740 H   0  0  0  0  0  0  0  0  0  0  0  0
  -15.3710    5.2870    0.4240 H   0  0  0  0  0  0  0  0  0  0  0  0
  -15.7480    3.6670   -0.2010 H   0  0  0  0  0  0  0  0  0  0  0  0
  -14.0640    4.2340   -0.1610 H   0  0  0  0  0  0  0  0  0  0  0  0
  -13.2890    2.2910    1.4540 H   0  0  0  0  0  0  0  0  0  0  0  0
  1 23  1  0  0  0  0
  1 24  1  0  0  0  0
  1 25  1  0  0  0  0
  1  2  1  0  0  0  0
  2  3  1  0  0  0  0
  3 26  1  0  0  0  0
  3 27  1  0  0  0  0
  3  4  1  0  0  0  0
  4 28  1  0  0  0  0
  4 29  1  0  0  0  0
  4  5  1  0  0  0  0
  5  6  1  0  0  0  0
  6 30  1  0  0  0  0
  6 31  1  0  0  0  0
  6  7  1  0  0  0  0
  7  2  1  0  0  0  0
  7 32  1  0  0  0  0
  7 33  1  0  0  0  0
  5  8  1  0  0  0  0
  8  9  2  0  0  0  0
  9 10  1  0  0  0  0
 10 11  2  0  0  0  0
 11 34  1  0  0  0  0
 11 12  1  0  0  0  0
 12 35  1  0  0  0  0
 12 13  2  0  0  0  0
 13 36  1  0  0  0  0
 13 14  1  0  0  0  0
 14 37  1  0  0  0  0
 14 15  2  0  0  0  0
 15 10  1  0  0  0  0
 15 16  1  0  0  0  0
 16 38  1  0  0  0  0
 16 17  1  0  0  0  0
 17 18  1  0  0  0  0
 18 19  1  0  0  0  0
 19 20  1  0  0  0  0
 20 39  1  0  0  0  0
 20 40  1  0  0  0  0
 20 41  1  0  0  0  0
 19 21  2  0  0  0  0
 21 42  1  0  0  0  0
 21 22  1  0  0  0  0
 22  8  1  0  0  0  0
 22 17  2  0  0  0  0
M  END
>  <LOGBIO>
8.0000

>  <PRED_LOGBIO>
7.3600

>  <XV_RES>
0.7210

>  <WHL_TMPL>
3

>  <ANCH>
37-30;1-5

$$$$
ROW45
  -MTS-   01071501543D 0   0.00000     0.00000     0

 38 41  0  0  0  0  0  0  0  0999 V2000
  -18.9310    0.6300    2.1510 Cl  0  0  0  0  0  0  0  0  0  0  0  0
  -17.6410    1.1830    3.1800 C   0  0  0  0  0  0  0  0  0  0  0  0
  -17.9360    1.8340    4.3830 C   0  0  0  0  0  0  0  0  0  0  0  0
  -16.8990    2.2790    5.2110 C   0  0  0  0  0  0  0  0  0  0  0  0
  -15.5660    2.0720    4.8350 C   0  0  0  0  0  0  0  0  0  0  0  0
  -14.5620    2.5130    5.6560 O   0  0  0  0  0  0  0  0  0  0  0  0
  -13.9780    3.6140    5.0860 C   0  0  0  0  0  0  0  0  0  0  0  0
  -14.2190    4.8940    5.5990 C   0  0  0  0  0  0  0  0  0  0  0  0
  -13.6170    6.0100    5.0060 C   0  0  0  0  0  0  0  0  0  0  0  0
  -12.7730    5.8460    3.9020 C   0  0  0  0  0  0  0  0  0  0  0  0
  -12.5310    4.5660    3.3890 C   0  0  0  0  0  0  0  0  0  0  0  0
  -13.1340    3.4500    3.9810 C   0  0  0  0  0  0  0  0  0  0  0  0
  -12.9040    2.1620    3.4820 N   0  0  0  0  0  0  0  0  0  0  0  0
  -13.8290    1.2350    3.3140 C   0  0  0  0  0  0  0  0  0  0  0  0
  -13.4320    0.0230    2.8130 N   0  0  0  0  0  0  0  0  0  0  0  0
  -14.0770   -1.2410    3.1950 C   0  0  0  0  0  0  0  0  0  0  0  0
  -13.0500   -2.3310    3.5550 C   0  0  0  0  0  0  0  0  0  0  0  0
  -12.0400   -2.4850    2.4980 N   0  0  0  0  0  0  0  0  0  0  0  0
  -11.3320   -1.2230    2.2370 C   0  0  0  0  0  0  0  0  0  0  0  0
  -12.3280   -0.1140    1.8520 C   0  0  0  0  0  0  0  0  0  0  0  0
  -15.2710    1.4210    3.6320 C   0  0  0  0  0  0  0  0  0  0  0  0
  -16.3080    0.9760    2.8040 C   0  0  0  0  0  0  0  0  0  0  0  0
  -18.9640    1.9930    4.6730 H   0  0  0  0  0  0  0  0  0  0  0  0
  -17.1260    2.7810    6.1390 H   0  0  0  0  0  0  0  0  0  0  0  0
  -14.8710    5.0200    6.4510 H   0  0  0  0  0  0  0  0  0  0  0  0
  -13.8030    6.9980    5.4020 H   0  0  0  0  0  0  0  0  0  0  0  0
  -12.3080    6.7070    3.4450 H   0  0  0  0  0  0  0  0  0  0  0  0
  -11.8800    4.4400    2.5370 H   0  0  0  0  0  0  0  0  0  0  0  0
  -14.5980   -1.5960    2.3080 H   0  0  0  0  0  0  0  0  0  0  0  0
  -14.6990   -1.0660    4.0700 H   0  0  0  0  0  0  0  0  0  0  0  0
  -13.5990   -3.2690    3.5940 H   0  0  0  0  0  0  0  0  0  0  0  0
  -12.5530   -2.0320    4.4750 H   0  0  0  0  0  0  0  0  0  0  0  0
  -12.5470   -2.7060    1.6520 H   0  0  0  0  0  0  0  0  0  0  0  0
  -10.7060   -1.3940    1.3640 H   0  0  0  0  0  0  0  0  0  0  0  0
  -10.8150   -0.9140    3.1430 H   0  0  0  0  0  0  0  0  0  0  0  0
  -11.7710    0.8200    1.8990 H   0  0  0  0  0  0  0  0  0  0  0  0
  -12.7440   -0.3640    0.8780 H   0  0  0  0  0  0  0  0  0  0  0  0
  -16.0810    0.4740    1.8760 H   0  0  0  0  0  0  0  0  0  0  0  0
  1  2  1  0  0  0  0
  2  3  2  0  0  0  0
  3 23  1  0  0  0  0
  3  4  1  0  0  0  0
  4 24  1  0  0  0  0
  4  5  2  0  0  0  0
  5  6  1  0  0  0  0
  6  7  1  0  0  0  0
  7  8  2  0  0  0  0
  8 25  1  0  0  0  0
  8  9  1  0  0  0  0
  9 26  1  0  0  0  0
  9 10  2  0  0  0  0
 10 27  1  0  0  0  0
 10 11  1  0  0  0  0
 11 28  1  0  0  0  0
 11 12  2  0  0  0  0
 12  7  1  0  0  0  0
 12 13  1  0  0  0  0
 13 14  2  0  0  0  0
 14 15  1  0  0  0  0
 15 16  1  0  0  0  0
 16 29  1  0  0  0  0
 16 30  1  0  0  0  0
 16 17  1  0  0  0  0
 17 31  1  0  0  0  0
 17 32  1  0  0  0  0
 17 18  1  0  0  0  0
 18 33  1  0  0  0  0
 18 19  1  0  0  0  0
 19 34  1  0  0  0  0
 19 35  1  0  0  0  0
 19 20  1  0  0  0  0
 20 15  1  0  0  0  0
 20 36  1  0  0  0  0
 20 37  1  0  0  0  0
 14 21  1  0  0  0  0
 21  5  1  0  0  0  0
 21 22  2  0  0  0  0
 22  2  1  0  0  0  0
 22 38  1  0  0  0  0
M  END
>  <LOGBIO>
6.7000

>  <PRED_LOGBIO>
6.2700

>  <XV_RES>
0.5320

>  <WHL_TMPL>
3

>  <ANCH>
24-34;21-33

$$$$
ROW46
  -MTS-   01071501543D 0   0.00000     0.00000     0

 56 59  0  0  0  0  0  0  0  0999 V2000
  -10.5770   -5.6980    4.1040 O   0  0  0  0  0  0  0  0  0  0  0  0
  -11.6110   -4.8050    3.6820 C   0  0  0  0  0  0  0  0  0  0  0  0
  -10.9840   -3.5450    3.0870 C   0  0  0  0  0  0  0  0  0  0  0  0
  -11.9520   -2.4550    2.5720 N   0  0  0  0  0  0  0  0  0  0  0  0
  -13.0560   -2.3240    3.5340 C   0  0  0  0  0  0  0  0  0  0  0  0
  -14.0800   -1.2710    3.0720 C   0  0  0  0  0  0  0  0  0  0  0  0
  -13.4320    0.0230    2.8130 N   0  0  0  0  0  0  0  0  0  0  0  0
  -14.4080    1.1280    2.4770 C   0  0  0  0  0  0  0  0  0  0  0  0
  -13.7440    2.4900    2.6170 C   0  0  0  0  0  0  0  0  0  0  0  0
  -13.5710    3.1640    1.2570 C   0  0  0  0  0  0  0  0  0  0  0  0
  -12.9400    4.4700    1.4960 N   0  0  0  0  0  0  0  0  0  0  0  0
  -12.2060    4.8370    0.3430 C   0  0  0  0  0  0  0  0  0  0  0  0
  -12.9550    5.5800   -0.5760 C   0  0  0  0  0  0  0  0  0  0  0  0
  -12.3660    6.0170   -1.7690 C   0  0  0  0  0  0  0  0  0  0  0  0
  -11.0270    5.7110   -2.0410 C   0  0  0  0  0  0  0  0  0  0  0  0
  -10.2780    4.9680   -1.1210 C   0  0  0  0  0  0  0  0  0  0  0  0
  -10.8670    4.5310    0.0710 C   0  0  0  0  0  0  0  0  0  0  0  0
  -10.0510    3.5870    1.3260 S   0  0  0  0  0  0  0  0  0  0  0  0
  -10.8600    4.0210    2.8390 C   0  0  0  0  0  0  0  0  0  0  0  0
  -10.2650    4.0050    4.1060 C   0  0  0  0  0  0  0  0  0  0  0  0
  -11.0090    4.3710    5.2340 C   0  0  0  0  0  0  0  0  0  0  0  0
  -12.3490    4.7520    5.0950 C   0  0  0  0  0  0  0  0  0  0  0  0
  -12.9450    4.7680    3.8280 C   0  0  0  0  0  0  0  0  0  0  0  0
  -12.2000    4.4030    2.7000 C   0  0  0  0  0  0  0  0  0  0  0  0
  -13.1520    5.1460    6.3120 C   0  0  0  0  0  0  0  0  0  0  0  0
  -12.3430    5.6800    7.2230 F   0  0  0  0  0  0  0  0  0  0  0  0
  -13.7430    4.0690    6.8210 F   0  0  0  0  0  0  0  0  0  0  0  0
  -14.0770    6.0370    5.9640 F   0  0  0  0  0  0  0  0  0  0  0  0
  -12.3280   -0.1140    1.8520 C   0  0  0  0  0  0  0  0  0  0  0  0
  -11.3000   -1.1640    2.3110 C   0  0  0  0  0  0  0  0  0  0  0  0
  -10.9510   -6.5070    4.4860 H   0  0  0  0  0  0  0  0  0  0  0  0
  -12.2270   -4.5340    4.5370 H   0  0  0  0  0  0  0  0  0  0  0  0
  -12.2270   -5.2930    2.9300 H   0  0  0  0  0  0  0  0  0  0  0  0
  -10.4440   -3.8850    2.2060 H   0  0  0  0  0  0  0  0  0  0  0  0
  -10.3660   -3.0910    3.8580 H   0  0  0  0  0  0  0  0  0  0  0  0
  -12.6180   -1.9430    4.4540 H   0  0  0  0  0  0  0  0  0  0  0  0
  -13.5700   -3.2800    3.6120 H   0  0  0  0  0  0  0  0  0  0  0  0
  -14.7570   -1.1130    3.9090 H   0  0  0  0  0  0  0  0  0  0  0  0
  -14.5370   -1.6270    2.1510 H   0  0  0  0  0  0  0  0  0  0  0  0
  -15.1930    1.0870    3.2290 H   0  0  0  0  0  0  0  0  0  0  0  0
  -14.7260    1.0060    1.4440 H   0  0  0  0  0  0  0  0  0  0  0  0
  -12.7420    2.3050    2.9980 H   0  0  0  0  0  0  0  0  0  0  0  0
  -14.3820    3.1210    3.2320 H   0  0  0  0  0  0  0  0  0  0  0  0
  -14.5670    3.3540    0.8620 H   0  0  0  0  0  0  0  0  0  0  0  0
  -12.9120    2.5510    0.6460 H   0  0  0  0  0  0  0  0  0  0  0  0
  -13.9880    5.8160   -0.3670 H   0  0  0  0  0  0  0  0  0  0  0  0
  -12.9440    6.5900   -2.4790 H   0  0  0  0  0  0  0  0  0  0  0  0
  -10.5730    6.0480   -2.9610 H   0  0  0  0  0  0  0  0  0  0  0  0
   -9.2450    4.7320   -1.3310 H   0  0  0  0  0  0  0  0  0  0  0  0
   -9.2320    3.7110    4.2130 H   0  0  0  0  0  0  0  0  0  0  0  0
  -10.5500    4.3580    6.2120 H   0  0  0  0  0  0  0  0  0  0  0  0
  -13.9780    5.0630    3.7210 H   0  0  0  0  0  0  0  0  0  0  0  0
  -11.8080    0.8420    1.8470 H   0  0  0  0  0  0  0  0  0  0  0  0
  -12.7340   -0.4380    0.8960 H   0  0  0  0  0  0  0  0  0  0  0  0
  -10.6250   -1.3230    1.4730 H   0  0  0  0  0  0  0  0  0  0  0  0
  -10.8420   -0.8070    3.2320 H   0  0  0  0  0  0  0  0  0  0  0  0
  1 31  1  0  0  0  0
  1  2  1  0  0  0  0
  2 32  1  0  0  0  0
  2 33  1  0  0  0  0
  2  3  1  0  0  0  0
  3 34  1  0  0  0  0
  3 35  1  0  0  0  0
  3  4  1  0  0  0  0
  4  5  1  0  0  0  0
  5 36  1  0  0  0  0
  5 37  1  0  0  0  0
  5  6  1  0  0  0  0
  6 38  1  0  0  0  0
  6 39  1  0  0  0  0
  6  7  1  0  0  0  0
  7  8  1  0  0  0  0
  8 40  1  0  0  0  0
  8 41  1  0  0  0  0
  8  9  1  0  0  0  0
  9 42  1  0  0  0  0
  9 43  1  0  0  0  0
  9 10  1  0  0  0  0
 10 44  1  0  0  0  0
 10 45  1  0  0  0  0
 10 11  1  0  0  0  0
 11 12  1  0  0  0  0
 12 13  1  0  0  0  0
 13 46  1  0  0  0  0
 13 14  2  0  0  0  0
 14 47  1  0  0  0  0
 14 15  1  0  0  0  0
 15 48  1  0  0  0  0
 15 16  2  0  0  0  0
 16 49  1  0  0  0  0
 16 17  1  0  0  0  0
 17 12  2  0  0  0  0
 17 18  1  0  0  0  0
 18 19  1  0  0  0  0
 19 20  1  0  0  0  0
 20 50  1  0  0  0  0
 20 21  2  0  0  0  0
 21 51  1  0  0  0  0
 21 22  1  0  0  0  0
 22 23  2  0  0  0  0
 23 52  1  0  0  0  0
 23 24  1  0  0  0  0
 24 11  1  0  0  0  0
 24 19  2  0  0  0  0
 22 25  1  0  0  0  0
 25 26  1  0  0  0  0
 25 27  1  0  0  0  0
 25 28  1  0  0  0  0
  7 29  1  0  0  0  0
 29 53  1  0  0  0  0
 29 54  1  0  0  0  0
 29 30  1  0  0  0  0
 30  4  1  0  0  0  0
 30 55  1  0  0  0  0
 30 56  1  0  0  0  0
M  END
>  <LOGBIO>
8.7900

>  <PRED_LOGBIO>
7.4200

>  <XV_RES>
1.7950

>  <WHL_TMPL>
3

>  <ANCH>
24-34;16-51

$$$$
ROW47
  -MTS-   01071501543D 0   0.00000     0.00000     0

 51 54  0  0  1  0  0  0  0  0999 V2000
   -5.4840   -6.1560    0.1390 C   0  0  0  0  0  0  0  0  0  0  0  0
   -4.7120   -5.1440    0.9810 C   0  0  0  0  0  0  0  0  0  0  0  0
   -5.2340   -3.7940    0.7240 N   0  0  0  0  0  0  0  0  0  0  0  0
   -6.3380   -3.6010   -0.2270 C   0  0  0  0  0  0  0  0  0  0  0  0
   -6.7540   -4.9510   -0.8040 C   0  0  0  0  0  0  0  0  0  0  0  0
   -4.7070   -2.7470    1.3530 C   0  0  0  0  0  0  0  0  0  0  0  0
   -5.1510   -1.5990    1.1350 O   0  0  0  0  0  0  0  0  0  0  0  0
   -3.7080   -2.9220    2.2140 N   0  0  0  0  0  0  0  0  0  0  0  0
   -3.1260   -1.7650    2.9090 C   0  0  2  0  0  0  0  0  0  0  0  0
   -4.1270   -0.7620    3.5110 C   0  0  0  0  0  0  0  0  0  0  0  0
   -4.8690   -0.0770    2.4430 N   0  0  0  0  0  0  0  0  0  0  0  0
   -4.8610   -1.5770    2.2610 C   0  0  0  0  0  0  0  0  0  0  0  0
   -3.9650    0.7140    1.5950 C   0  0  2  0  0  0  0  0  0  0  0  0
   -4.7440    1.4560    0.4930 C   0  0  0  0  0  0  0  0  0  0  0  0
   -3.8670    2.3210   -0.3800 C   0  0  0  0  0  0  0  0  0  0  0  0
   -3.8640    3.3780   -1.2040 C   0  0  0  0  0  0  0  0  0  0  0  0
   -2.7510    3.3570   -2.0020 N   0  0  0  0  0  0  0  0  0  0  0  0
   -1.9770    2.2170   -1.6800 C   0  0  0  0  0  0  0  0  0  0  0  0
   -0.7660    1.7210   -2.1790 C   0  0  0  0  0  0  0  0  0  0  0  0
   -0.2250    0.5410   -1.6560 C   0  0  0  0  0  0  0  0  0  0  0  0
   -0.8940   -0.1440   -0.6350 C   0  0  0  0  0  0  0  0  0  0  0  0
   -2.1040    0.3520   -0.1360 C   0  0  0  0  0  0  0  0  0  0  0  0
   -2.7690   -0.0730    1.1160 C   0  0  0  0  0  0  0  0  0  0  0  0
   -2.3850   -1.2080    1.7170 C   0  0  0  0  0  0  0  0  0  0  0  0
   -2.6460    1.5330   -0.6590 C   0  0  0  0  0  0  0  0  0  0  0  0
   -5.3660   -5.9160   -0.9160 H   0  0  0  0  0  0  0  0  0  0  0  0
   -5.0980   -7.1560    0.3280 H   0  0  0  0  0  0  0  0  0  0  0  0
   -6.5390   -6.1190    0.4040 H   0  0  0  0  0  0  0  0  0  0  0  0
   -3.6570   -5.1820    0.7160 H   0  0  0  0  0  0  0  0  0  0  0  0
   -4.8300   -5.3850    2.0350 H   0  0  0  0  0  0  0  0  0  0  0  0
   -7.1840   -3.1500    0.2860 H   0  0  0  0  0  0  0  0  0  0  0  0
   -6.0120   -2.9470   -1.0330 H   0  0  0  0  0  0  0  0  0  0  0  0
   -7.0800   -5.6050    0.0020 H   0  0  0  0  0  0  0  0  0  0  0  0
   -7.5710   -4.8080   -1.5080 H   0  0  0  0  0  0  0  0  0  0  0  0
   -5.9070   -5.4020   -1.3170 H   0  0  0  0  0  0  0  0  0  0  0  0
   -3.3500   -3.8500    2.3900 H   0  0  0  0  0  0  0  0  0  0  0  0
   -2.5880   -1.2100    2.1430 H   0  0  0  0  0  0  0  0  0  0  0  0
   -3.5380   -0.0010    4.0180 H   0  0  0  0  0  0  0  0  0  0  0  0
   -4.8290   -1.3160    4.1310 H   0  0  0  0  0  0  0  0  0  0  0  0
   -4.6390   -1.7640    1.2130 H   0  0  0  0  0  0  0  0  0  0  0  0
   -4.0780   -2.0100    2.8810 H   0  0  0  0  0  0  0  0  0  0  0  0
   -5.8170   -2.0290    2.5160 H   0  0  0  0  0  0  0  0  0  0  0  0
   -3.5620    1.4960    2.2350 H   0  0  0  0  0  0  0  0  0  0  0  0
   -5.4170    2.1370    1.0090 H   0  0  0  0  0  0  0  0  0  0  0  0
   -5.2210    0.7090   -0.1390 H   0  0  0  0  0  0  0  0  0  0  0  0
   -4.6310    4.1380   -1.2350 H   0  0  0  0  0  0  0  0  0  0  0  0
   -2.5200    4.0440   -2.7050 H   0  0  0  0  0  0  0  0  0  0  0  0
   -0.2500    2.2500   -2.9670 H   0  0  0  0  0  0  0  0  0  0  0  0
    0.7090    0.1580   -2.0410 H   0  0  0  0  0  0  0  0  0  0  0  0
   -0.4760   -1.0540   -0.2310 H   0  0  0  0  0  0  0  0  0  0  0  0
   -1.5220   -1.7370    1.3400 H   0  0  0  0  0  0  0  0  0  0  0  0
  1 26  1  0  0  0  0
  1 27  1  0  0  0  0
  1 28  1  0  0  0  0
  1  2  1  0  0  0  0
  2 29  1  0  0  0  0
  2 30  1  0  0  0  0
  2  3  1  0  0  0  0
  3  4  1  0  0  0  0
  4 31  1  0  0  0  0
  4 32  1  0  0  0  0
  4  5  1  0  0  0  0
  5 33  1  0  0  0  0
  5 34  1  0  0  0  0
  5 35  1  0  0  0  0
  3  6  1  0  0  0  0
  6  7  2  0  0  0  0
  6  8  1  0  0  0  0
  8 36  1  0  0  0  0
  8  9  1  0  0  0  0
  9 37  1  0  0  0  0
  9 10  1  0  0  0  0
 10 38  1  0  0  0  0
 10 39  1  0  0  0  0
 10 11  1  0  0  0  0
 11 12  1  0  0  0  0
 12 40  1  0  0  0  0
 12 41  1  0  0  0  0
 12 42  1  0  0  0  0
 11 13  1  0  0  0  0
 13 43  1  0  0  0  0
 13 14  1  0  0  0  0
 14 44  1  0  0  0  0
 14 45  1  0  0  0  0
 14 15  1  0  0  0  0
 15 16  2  0  0  0  0
 16 46  1  0  0  0  0
 16 17  1  0  0  0  0
 17 47  1  0  0  0  0
 17 18  1  0  0  0  0
 18 19  2  0  0  0  0
 19 48  1  0  0  0  0
 19 20  1  0  0  0  0
 20 49  1  0  0  0  0
 20 21  2  0  0  0  0
 21 50  1  0  0  0  0
 21 22  1  0  0  0  0
 22 23  1  0  0  0  0
 23 13  1  0  0  0  0
 23 24  2  0  0  0  0
 24  9  1  0  0  0  0
 24 51  1  0  0  0  0
 22 25  2  0  0  0  0
 25 15  1  0  0  0  0
 25 18  1  0  0  0  0
M  END
>  <LOGBIO>
8.5400

>  <PRED_LOGBIO>
8.1100

>  <XV_RES>
0.7400

>  <WHL_TMPL>
2

>  <ANCH>
21-26;30-25

$$$$
ROW48
  -MTS-   01071501543D 0   0.00000     0.00000     0

 56 59  0  0  0  0  0  0  0  0999 V2000
  -14.1340   -1.3080    2.9880 C   0  0  0  0  0  0  0  0  0  0  0  0
  -13.1920   -2.4550    3.1550 C   0  0  0  0  0  0  0  0  0  0  0  0
  -11.8750   -2.3820    2.8840 C   0  0  0  0  0  0  0  0  0  0  0  0
  -10.9840   -3.5450    3.0870 C   0  0  0  0  0  0  0  0  0  0  0  0
  -10.2010   -4.0470    2.0350 C   0  0  0  0  0  0  0  0  0  0  0  0
   -9.3460   -5.1350    2.2350 C   0  0  0  0  0  0  0  0  0  0  0  0
   -9.2600   -5.7340    3.4890 C   0  0  0  0  0  0  0  0  0  0  0  0
  -10.0260   -5.2450    4.5440 C   0  0  0  0  0  0  0  0  0  0  0  0
  -10.8800   -4.1560    4.3460 C   0  0  0  0  0  0  0  0  0  0  0  0
  -13.4530   -0.0160    2.8180 N   0  0  0  0  0  0  0  0  0  0  0  0
  -13.9470    0.9340    3.8250 C   0  0  0  0  0  0  0  0  0  0  0  0
  -13.2000    2.2780    3.7410 C   0  0  0  0  0  0  0  0  0  0  0  0
  -11.7460    2.0870    3.8450 N   0  0  0  0  0  0  0  0  0  0  0  0
  -11.2580    1.1340    2.8370 C   0  0  0  0  0  0  0  0  0  0  0  0
  -12.0000   -0.2120    2.9210 C   0  0  0  0  0  0  0  0  0  0  0  0
  -11.0670    3.3780    3.6660 C   0  0  0  0  0  0  0  0  0  0  0  0
  -10.9050    4.0520    5.0070 C   0  0  0  0  0  0  0  0  0  0  0  0
  -11.9040    4.9080    5.4860 C   0  0  0  0  0  0  0  0  0  0  0  0
  -11.7530    5.5330    6.7300 C   0  0  0  0  0  0  0  0  0  0  0  0
  -10.6040    5.3010    7.4950 C   0  0  0  0  0  0  0  0  0  0  0  0
   -9.6060    4.4440    7.0160 C   0  0  0  0  0  0  0  0  0  0  0  0
   -9.7560    3.8200    5.7730 C   0  0  0  0  0  0  0  0  0  0  0  0
   -9.7080    3.1510    3.0490 C   0  0  0  0  0  0  0  0  0  0  0  0
   -9.5630    3.1470    1.6560 C   0  0  0  0  0  0  0  0  0  0  0  0
   -8.3030    2.9370    1.0840 C   0  0  0  0  0  0  0  0  0  0  0  0
   -7.1870    2.7300    1.9050 C   0  0  0  0  0  0  0  0  0  0  0  0
   -7.3320    2.7340    3.2970 C   0  0  0  0  0  0  0  0  0  0  0  0
   -8.5930    2.9440    3.8690 C   0  0  0  0  0  0  0  0  0  0  0  0
  -14.6850   -1.2350    3.9230 H   0  0  0  0  0  0  0  0  0  0  0  0
  -14.7410   -1.4950    2.1050 H   0  0  0  0  0  0  0  0  0  0  0  0
  -13.5890   -3.3940    3.5120 H   0  0  0  0  0  0  0  0  0  0  0  0
  -11.4610   -1.4570    2.5110 H   0  0  0  0  0  0  0  0  0  0  0  0
  -10.2600   -3.5870    1.0600 H   0  0  0  0  0  0  0  0  0  0  0  0
   -8.7510   -5.5110    1.4160 H   0  0  0  0  0  0  0  0  0  0  0  0
   -8.6010   -6.5760    3.6430 H   0  0  0  0  0  0  0  0  0  0  0  0
   -9.9600   -5.7080    5.5170 H   0  0  0  0  0  0  0  0  0  0  0  0
  -11.4660   -3.7810    5.1720 H   0  0  0  0  0  0  0  0  0  0  0  0
  -13.8170    0.5100    4.8180 H   0  0  0  0  0  0  0  0  0  0  0  0
  -15.0110    1.1020    3.6740 H   0  0  0  0  0  0  0  0  0  0  0  0
  -13.4340    2.7650    2.7960 H   0  0  0  0  0  0  0  0  0  0  0  0
  -13.5370    2.9310    4.5430 H   0  0  0  0  0  0  0  0  0  0  0  0
  -11.3890    1.5580    1.8440 H   0  0  0  0  0  0  0  0  0  0  0  0
  -10.1920    0.9690    2.9810 H   0  0  0  0  0  0  0  0  0  0  0  0
  -11.7650   -0.6970    3.8660 H   0  0  0  0  0  0  0  0  0  0  0  0
  -11.6650   -0.8610    2.1150 H   0  0  0  0  0  0  0  0  0  0  0  0
  -11.6620    4.0120    3.0110 H   0  0  0  0  0  0  0  0  0  0  0  0
  -12.7900    5.0870    4.8960 H   0  0  0  0  0  0  0  0  0  0  0  0
  -12.5240    6.1940    7.0990 H   0  0  0  0  0  0  0  0  0  0  0  0
  -10.4880    5.7830    8.4550 H   0  0  0  0  0  0  0  0  0  0  0  0
   -8.7190    4.2650    7.6070 H   0  0  0  0  0  0  0  0  0  0  0  0
   -8.9860    3.1590    5.4030 H   0  0  0  0  0  0  0  0  0  0  0  0
  -10.4240    3.3070    1.0230 H   0  0  0  0  0  0  0  0  0  0  0  0
   -8.1910    2.9340    0.0100 H   0  0  0  0  0  0  0  0  0  0  0  0
   -6.2150    2.5680    1.4630 H   0  0  0  0  0  0  0  0  0  0  0  0
   -6.4720    2.5750    3.9300 H   0  0  0  0  0  0  0  0  0  0  0  0
   -8.7040    2.9470    4.9430 H   0  0  0  0  0  0  0  0  0  0  0  0
  1 29  1  0  0  0  0
  1 30  1  0  0  0  0
  1  2  1  0  0  0  0
  2 31  1  0  0  0  0
  2  3  2  0  0  0  0
  3 32  1  0  0  0  0
  3  4  1  0  0  0  0
  4  5  2  0  0  0  0
  5 33  1  0  0  0  0
  5  6  1  0  0  0  0
  6 34  1  0  0  0  0
  6  7  2  0  0  0  0
  7 35  1  0  0  0  0
  7  8  1  0  0  0  0
  8 36  1  0  0  0  0
  8  9  2  0  0  0  0
  9  4  1  0  0  0  0
  9 37  1  0  0  0  0
  1 10  1  0  0  0  0
 10 11  1  0  0  0  0
 11 38  1  0  0  0  0
 11 39  1  0  0  0  0
 11 12  1  0  0  0  0
 12 40  1  0  0  0  0
 12 41  1  0  0  0  0
 12 13  1  0  0  0  0
 13 14  1  0  0  0  0
 14 42  1  0  0  0  0
 14 43  1  0  0  0  0
 14 15  1  0  0  0  0
 15 10  1  0  0  0  0
 15 44  1  0  0  0  0
 15 45  1  0  0  0  0
 13 16  1  0  0  0  0
 16 46  1  0  0  0  0
 16 17  1  0  0  0  0
 17 18  2  0  0  0  0
 18 47  1  0  0  0  0
 18 19  1  0  0  0  0
 19 48  1  0  0  0  0
 19 20  2  0  0  0  0
 20 49  1  0  0  0  0
 20 21  1  0  0  0  0
 21 50  1  0  0  0  0
 21 22  2  0  0  0  0
 22 17  1  0  0  0  0
 22 51  1  0  0  0  0
 16 23  1  0  0  0  0
 23 24  2  0  0  0  0
 24 52  1  0  0  0  0
 24 25  1  0  0  0  0
 25 53  1  0  0  0  0
 25 26  2  0  0  0  0
 26 54  1  0  0  0  0
 26 27  1  0  0  0  0
 27 55  1  0  0  0  0
 27 28  2  0  0  0  0
 28 23  1  0  0  0  0
 28 56  1  0  0  0  0
M  END
>  <LOGBIO>
6.1100

>  <PRED_LOGBIO>
6.6900

>  <XV_RES>
-0.7340

>  <WHL_TMPL>
3

>  <ANCH>
37-46;8-9

$$$$
ROW49
  -MTS-   01071501543D 0   0.00000     0.00000     0

 55 58  0  0  0  0  0  0  0  0999 V2000
   -8.4360   -6.7860    3.6810 F   0  0  0  0  0  0  0  0  0  0  0  0
   -9.2600   -5.7340    3.4890 C   0  0  0  0  0  0  0  0  0  0  0  0
   -9.3460   -5.1350    2.2350 C   0  0  0  0  0  0  0  0  0  0  0  0
  -10.2010   -4.0470    2.0350 C   0  0  0  0  0  0  0  0  0  0  0  0
  -10.9840   -3.5450    3.0870 C   0  0  0  0  0  0  0  0  0  0  0  0
  -10.8800   -4.1560    4.3460 C   0  0  0  0  0  0  0  0  0  0  0  0
  -10.0260   -5.2450    4.5440 C   0  0  0  0  0  0  0  0  0  0  0  0
  -11.8750   -2.3820    2.8840 C   0  0  0  0  0  0  0  0  0  0  0  0
  -11.9380   -1.8400    1.7810 O   0  0  0  0  0  0  0  0  0  0  0  0
  -12.7080   -1.8600    4.0300 C   0  0  0  0  0  0  0  0  0  0  0  0
  -13.5320   -0.6630    3.5570 C   0  0  0  0  0  0  0  0  0  0  0  0
  -14.3750   -0.1350    4.7170 C   0  0  0  0  0  0  0  0  0  0  0  0
  -15.1680    1.0160    4.2620 N   0  0  0  0  0  0  0  0  0  0  0  0
  -16.4630    0.5470    3.7500 C   0  0  0  0  0  0  0  0  0  0  0  0
  -17.3310    1.7120    3.2390 C   0  0  0  0  0  0  0  0  0  0  0  0
  -17.5110    2.7860    4.3280 C   0  0  0  0  0  0  0  0  0  0  0  0
  -16.1600    3.1930    4.9440 C   0  0  0  0  0  0  0  0  0  0  0  0
  -15.3470    1.9590    5.3760 C   0  0  0  0  0  0  0  0  0  0  0  0
  -18.4140    2.3100    5.3870 N   0  0  0  0  0  0  0  0  0  0  0  0
  -19.3260    3.4190    5.7030 C   0  0  0  0  0  0  0  0  0  0  0  0
  -19.2200    4.3400    4.5630 N   0  0  0  0  0  0  0  0  0  0  0  0
  -18.2040    4.0060    3.7710 C   0  0  0  0  0  0  0  0  0  0  0  0
  -17.8800    4.6000    2.7440 O   0  0  0  0  0  0  0  0  0  0  0  0
  -18.4060    1.0290    5.9870 C   0  0  0  0  0  0  0  0  0  0  0  0
  -18.6090   -0.1130    5.2020 C   0  0  0  0  0  0  0  0  0  0  0  0
  -18.6020   -1.3810    5.7960 C   0  0  0  0  0  0  0  0  0  0  0  0
  -18.3910   -1.5070    7.1740 C   0  0  0  0  0  0  0  0  0  0  0  0
  -18.1880   -0.3650    7.9580 C   0  0  0  0  0  0  0  0  0  0  0  0
  -18.1960    0.9030    7.3650 C   0  0  0  0  0  0  0  0  0  0  0  0
   -8.7510   -5.5110    1.4160 H   0  0  0  0  0  0  0  0  0  0  0  0
  -10.2600   -3.5870    1.0600 H   0  0  0  0  0  0  0  0  0  0  0  0
  -11.4660   -3.7810    5.1720 H   0  0  0  0  0  0  0  0  0  0  0  0
   -9.9600   -5.7080    5.5170 H   0  0  0  0  0  0  0  0  0  0  0  0
  -13.3750   -2.6440    4.3810 H   0  0  0  0  0  0  0  0  0  0  0  0
  -12.0530   -1.5510    4.8430 H   0  0  0  0  0  0  0  0  0  0  0  0
  -12.8650    0.1210    3.2070 H   0  0  0  0  0  0  0  0  0  0  0  0
  -14.1860   -0.9720    2.7450 H   0  0  0  0  0  0  0  0  0  0  0  0
  -15.0420   -0.9190    5.0670 H   0  0  0  0  0  0  0  0  0  0  0  0
  -13.7200    0.1740    5.5300 H   0  0  0  0  0  0  0  0  0  0  0  0
  -16.9960    0.0200    4.5390 H   0  0  0  0  0  0  0  0  0  0  0  0
  -16.2980   -0.1620    2.9410 H   0  0  0  0  0  0  0  0  0  0  0  0
  -16.8600    2.1590    2.3650 H   0  0  0  0  0  0  0  0  0  0  0  0
  -18.3050    1.3340    2.9380 H   0  0  0  0  0  0  0  0  0  0  0  0
  -15.5890    3.7670    4.2180 H   0  0  0  0  0  0  0  0  0  0  0  0
  -16.3330    3.8320    5.8080 H   0  0  0  0  0  0  0  0  0  0  0  0
  -15.8560    1.4580    6.1960 H   0  0  0  0  0  0  0  0  0  0  0  0
  -14.3720    2.2770    5.7390 H   0  0  0  0  0  0  0  0  0  0  0  0
  -18.9790    3.9220    6.6030 H   0  0  0  0  0  0  0  0  0  0  0  0
  -20.3440    3.0390    5.7620 H   0  0  0  0  0  0  0  0  0  0  0  0
  -19.8360    5.1240    4.4020 H   0  0  0  0  0  0  0  0  0  0  0  0
  -18.7720   -0.0150    4.1390 H   0  0  0  0  0  0  0  0  0  0  0  0
  -18.7590   -2.2610    5.1910 H   0  0  0  0  0  0  0  0  0  0  0  0
  -18.3850   -2.4850    7.6320 H   0  0  0  0  0  0  0  0  0  0  0  0
  -18.0250   -0.4630    9.0220 H   0  0  0  0  0  0  0  0  0  0  0  0
  -18.0390    1.7830    7.9700 H   0  0  0  0  0  0  0  0  0  0  0  0
  1  2  1  0  0  0  0
  2  3  2  0  0  0  0
  3 30  1  0  0  0  0
  3  4  1  0  0  0  0
  4 31  1  0  0  0  0
  4  5  2  0  0  0  0
  5  6  1  0  0  0  0
  6 32  1  0  0  0  0
  6  7  2  0  0  0  0
  7  2  1  0  0  0  0
  7 33  1  0  0  0  0
  5  8  1  0  0  0  0
  8  9  2  0  0  0  0
  8 10  1  0  0  0  0
 10 34  1  0  0  0  0
 10 35  1  0  0  0  0
 10 11  1  0  0  0  0
 11 36  1  0  0  0  0
 11 37  1  0  0  0  0
 11 12  1  0  0  0  0
 12 38  1  0  0  0  0
 12 39  1  0  0  0  0
 12 13  1  0  0  0  0
 13 14  1  0  0  0  0
 14 40  1  0  0  0  0
 14 41  1  0  0  0  0
 14 15  1  0  0  0  0
 15 42  1  0  0  0  0
 15 43  1  0  0  0  0
 15 16  1  0  0  0  0
 16 17  1  0  0  0  0
 17 44  1  0  0  0  0
 17 45  1  0  0  0  0
 17 18  1  0  0  0  0
 18 13  1  0  0  0  0
 18 46  1  0  0  0  0
 18 47  1  0  0  0  0
 16 19  1  0  0  0  0
 19 20  1  0  0  0  0
 20 48  1  0  0  0  0
 20 49  1  0  0  0  0
 20 21  1  0  0  0  0
 21 50  1  0  0  0  0
 21 22  1  0  0  0  0
 22 16  1  0  0  0  0
 22 23  2  0  0  0  0
 19 24  1  0  0  0  0
 24 25  2  0  0  0  0
 25 51  1  0  0  0  0
 25 26  1  0  0  0  0
 26 52  1  0  0  0  0
 26 27  2  0  0  0  0
 27 53  1  0  0  0  0
 27 28  1  0  0  0  0
 28 54  1  0  0  0  0
 28 29  2  0  0  0  0
 29 24  1  0  0  0  0
 29 55  1  0  0  0  0
M  END
>  <LOGBIO>
9.6000

>  <PRED_LOGBIO>
8.5500

>  <XV_RES>
1.5820

>  <WHL_TMPL>
3

>  <ANCH>
37-46;7-5

$$$$
ROW50
  -MTS-   01071501543D 0   0.00000     0.00000     0

 70 74  0  0  0  0  0  0  0  0999 V2000
   -5.8110    3.6050   -3.9870 F   0  0  0  0  0  0  0  0  0  0  0  0
   -6.2210    4.2280   -2.8610 C   0  0  0  0  0  0  0  0  0  0  0  0
   -5.2800    4.7870   -1.9890 C   0  0  0  0  0  0  0  0  0  0  0  0
   -5.7040    5.4330   -0.8220 C   0  0  0  0  0  0  0  0  0  0  0  0
   -7.0700    5.5200   -0.5270 C   0  0  0  0  0  0  0  0  0  0  0  0
   -7.5730    6.1910    0.6920 C   0  0  0  0  0  0  0  0  0  0  0  0
   -6.7940    6.7010    1.4950 O   0  0  0  0  0  0  0  0  0  0  0  0
   -8.8860    6.2320    0.9020 N   0  0  0  0  0  0  0  0  0  0  0  0
   -9.7700    5.6690    0.0190 C   0  0  0  0  0  0  0  0  0  0  0  0
   -9.3710    5.0600   -1.0820 N   0  0  0  0  0  0  0  0  0  0  0  0
   -8.0110    4.9600   -1.3990 C   0  0  0  0  0  0  0  0  0  0  0  0
   -7.5870    4.3140   -2.5660 C   0  0  0  0  0  0  0  0  0  0  0  0
  -11.2480    5.7490    0.3150 C   0  0  0  0  0  0  0  0  0  0  0  0
  -11.6550    4.5760    1.1010 N   0  0  0  0  0  0  0  0  0  0  0  0
  -12.9590    4.4310    1.4890 C   0  0  0  0  0  0  0  0  0  0  0  0
  -13.5770    5.3550    2.0160 O   0  0  0  0  0  0  0  0  0  0  0  0
  -13.5710    3.1640    1.2570 C   0  0  0  0  0  0  0  0  0  0  0  0
  -13.7440    2.4900    2.6170 C   0  0  0  0  0  0  0  0  0  0  0  0
  -14.4080    1.1280    2.4770 C   0  0  0  0  0  0  0  0  0  0  0  0
  -13.4320    0.0230    2.8130 N   0  0  0  0  0  0  0  0  0  0  0  0
  -14.1000   -1.2640    3.0560 C   0  0  0  0  0  0  0  0  0  0  0  0
  -13.1080   -2.3220    3.5740 C   0  0  0  0  0  0  0  0  0  0  0  0
  -11.9180   -2.4320    2.7170 N   0  0  0  0  0  0  0  0  0  0  0  0
  -11.3030   -1.1490    2.3490 C   0  0  0  0  0  0  0  0  0  0  0  0
  -12.3280   -0.1140    1.8520 C   0  0  0  0  0  0  0  0  0  0  0  0
  -10.9840   -3.5450    3.0870 C   0  0  0  0  0  0  0  0  0  0  0  0
  -10.8800   -4.1560    4.3460 C   0  0  0  0  0  0  0  0  0  0  0  0
  -10.0260   -5.2450    4.5440 C   0  0  0  0  0  0  0  0  0  0  0  0
   -9.2600   -5.7340    3.4890 C   0  0  0  0  0  0  0  0  0  0  0  0
   -9.3460   -5.1350    2.2350 C   0  0  0  0  0  0  0  0  0  0  0  0
  -10.2010   -4.0470    2.0350 C   0  0  0  0  0  0  0  0  0  0  0  0
   -8.5150   -5.6610    1.0890 C   0  0  0  0  0  0  0  0  0  0  0  0
   -8.3120   -6.9660    1.2510 F   0  0  0  0  0  0  0  0  0  0  0  0
   -7.3440   -5.0300    1.0650 F   0  0  0  0  0  0  0  0  0  0  0  0
   -9.1560   -5.4510   -0.0570 F   0  0  0  0  0  0  0  0  0  0  0  0
   -9.3810    6.8700    2.0630 C   0  0  0  0  0  0  0  0  0  0  0  0
   -9.1150    8.2270    2.2840 C   0  0  0  0  0  0  0  0  0  0  0  0
   -9.6050    8.8580    3.4330 C   0  0  0  0  0  0  0  0  0  0  0  0
  -10.3610    8.1330    4.3620 C   0  0  0  0  0  0  0  0  0  0  0  0
  -10.6280    6.7770    4.1410 C   0  0  0  0  0  0  0  0  0  0  0  0
  -10.1380    6.1450    2.9920 C   0  0  0  0  0  0  0  0  0  0  0  0
   -4.2260    4.7210   -2.2170 H   0  0  0  0  0  0  0  0  0  0  0  0
   -4.9780    5.8650   -0.1490 H   0  0  0  0  0  0  0  0  0  0  0  0
   -8.3130    3.8830   -3.2390 H   0  0  0  0  0  0  0  0  0  0  0  0
  -11.8050    5.7700   -0.6200 H   0  0  0  0  0  0  0  0  0  0  0  0
  -11.4570    6.6550    0.8810 H   0  0  0  0  0  0  0  0  0  0  0  0
  -10.9720    3.8770    1.3550 H   0  0  0  0  0  0  0  0  0  0  0  0
  -12.8650    2.5640    0.6870 H   0  0  0  0  0  0  0  0  0  0  0  0
  -14.5550    3.3050    0.8140 H   0  0  0  0  0  0  0  0  0  0  0  0
  -14.4350    3.1120    3.1820 H   0  0  0  0  0  0  0  0  0  0  0  0
  -12.7590    2.3480    3.0550 H   0  0  0  0  0  0  0  0  0  0  0  0
  -14.6570    1.0120    1.4240 H   0  0  0  0  0  0  0  0  0  0  0  0
  -15.2400    1.0780    3.1760 H   0  0  0  0  0  0  0  0  0  0  0  0
  -14.4460   -1.6170    2.0870 H   0  0  0  0  0  0  0  0  0  0  0  0
  -14.8680   -1.1240    3.8130 H   0  0  0  0  0  0  0  0  0  0  0  0
  -13.6210   -3.2780    3.5060 H   0  0  0  0  0  0  0  0  0  0  0  0
  -12.7930   -2.0240    4.5720 H   0  0  0  0  0  0  0  0  0  0  0  0
  -10.6530   -1.3590    1.5020 H   0  0  0  0  0  0  0  0  0  0  0  0
  -10.8110   -0.7340    3.2260 H   0  0  0  0  0  0  0  0  0  0  0  0
  -11.8150    0.8450    1.8310 H   0  0  0  0  0  0  0  0  0  0  0  0
  -12.7270   -0.4630    0.9020 H   0  0  0  0  0  0  0  0  0  0  0  0
  -11.4660   -3.7810    5.1720 H   0  0  0  0  0  0  0  0  0  0  0  0
   -9.9600   -5.7080    5.5180 H   0  0  0  0  0  0  0  0  0  0  0  0
   -8.6010   -6.5760    3.6430 H   0  0  0  0  0  0  0  0  0  0  0  0
  -10.2600   -3.5870    1.0600 H   0  0  0  0  0  0  0  0  0  0  0  0
   -8.5310    8.7860    1.5680 H   0  0  0  0  0  0  0  0  0  0  0  0
   -9.3990    9.9050    3.6040 H   0  0  0  0  0  0  0  0  0  0  0  0
  -10.7390    8.6210    5.2490 H   0  0  0  0  0  0  0  0  0  0  0  0
  -11.2110    6.2180    4.8580 H   0  0  0  0  0  0  0  0  0  0  0  0
  -10.3430    5.0990    2.8220 H   0  0  0  0  0  0  0  0  0  0  0  0
  1  2  1  0  0  0  0
  2  3  1  0  0  0  0
  3 42  1  0  0  0  0
  3  4  2  0  0  0  0
  4 43  1  0  0  0  0
  4  5  1  0  0  0  0
  5  6  1  0  0  0  0
  6  7  2  0  0  0  0
  6  8  1  0  0  0  0
  8  9  1  0  0  0  0
  9 10  2  0  0  0  0
 10 11  1  0  0  0  0
 11  5  2  0  0  0  0
 11 12  1  0  0  0  0
 12  2  2  0  0  0  0
 12 44  1  0  0  0  0
  9 13  1  0  0  0  0
 13 45  1  0  0  0  0
 13 46  1  0  0  0  0
 13 14  1  0  0  0  0
 14 47  1  0  0  0  0
 14 15  1  0  0  0  0
 15 16  2  0  0  0  0
 15 17  1  0  0  0  0
 17 48  1  0  0  0  0
 17 49  1  0  0  0  0
 17 18  1  0  0  0  0
 18 50  1  0  0  0  0
 18 51  1  0  0  0  0
 18 19  1  0  0  0  0
 19 52  1  0  0  0  0
 19 53  1  0  0  0  0
 19 20  1  0  0  0  0
 20 21  1  0  0  0  0
 21 54  1  0  0  0  0
 21 55  1  0  0  0  0
 21 22  1  0  0  0  0
 22 56  1  0  0  0  0
 22 57  1  0  0  0  0
 22 23  1  0  0  0  0
 23 24  1  0  0  0  0
 24 58  1  0  0  0  0
 24 59  1  0  0  0  0
 24 25  1  0  0  0  0
 25 20  1  0  0  0  0
 25 60  1  0  0  0  0
 25 61  1  0  0  0  0
 23 26  1  0  0  0  0
 26 27  2  0  0  0  0
 27 62  1  0  0  0  0
 27 28  1  0  0  0  0
 28 63  1  0  0  0  0
 28 29  2  0  0  0  0
 29 64  1  0  0  0  0
 29 30  1  0  0  0  0
 30 31  2  0  0  0  0
 31 26  1  0  0  0  0
 31 65  1  0  0  0  0
 30 32  1  0  0  0  0
 32 33  1  0  0  0  0
 32 34  1  0  0  0  0
 32 35  1  0  0  0  0
  8 36  1  0  0  0  0
 36 37  2  0  0  0  0
 37 66  1  0  0  0  0
 37 38  1  0  0  0  0
 38 67  1  0  0  0  0
 38 39  2  0  0  0  0
 39 68  1  0  0  0  0
 39 40  1  0  0  0  0
 40 69  1  0  0  0  0
 40 41  2  0  0  0  0
 41 36  1  0  0  0  0
 41 70  1  0  0  0  0
M  END
>  <LOGBIO>
5.1800

>  <PRED_LOGBIO>
6.2600

>  <XV_RES>
-1.6840

>  <WHL_TMPL>
3

>  <ANCH>
24-34;32-43

$$$$
ROW52
  -MTS-   01071501543D 0   0.00000     0.00000     0

 47 50  0  0  0  0  0  0  0  0999 V2000
   -3.4580    5.1780    4.0290 C   0  0  0  0  0  0  0  0  0  0  0  0
   -2.9380    4.6640    5.3040 N   0  0  0  0  0  0  0  0  0  0  0  0
   -3.3530    5.5550    6.3970 C   0  0  0  0  0  0  0  0  0  0  0  0
   -1.4700    4.6080    5.2480 C   0  0  0  0  0  0  0  0  0  0  0  0
   -1.0390    3.6820    4.1120 C   0  0  0  0  0  0  0  0  0  0  0  0
    0.4870    3.6240    4.0530 C   0  0  0  0  0  0  0  0  0  0  0  0
    1.1110    2.6380    3.0490 C   0  0  0  0  0  0  0  0  0  0  0  0
    0.0770    1.4980    2.9930 C   0  0  0  0  0  0  0  0  0  0  0  0
   -0.9570    1.9270    3.9460 N   0  0  0  0  0  0  0  0  0  0  0  0
   -0.9000    3.2790    4.0790 O   0  0  0  0  0  0  0  0  0  0  0  0
   -2.2650    1.3920    4.0260 C   0  0  0  0  0  0  0  0  0  0  0  0
   -2.8420    1.7150    5.2600 C   0  0  0  0  0  0  0  0  0  0  0  0
   -4.1410    1.2860    5.5580 C   0  0  0  0  0  0  0  0  0  0  0  0
   -4.8620    0.5340    4.6230 C   0  0  0  0  0  0  0  0  0  0  0  0
   -4.2840    0.2110    3.3900 C   0  0  0  0  0  0  0  0  0  0  0  0
   -2.9850    0.6400    3.0910 C   0  0  0  0  0  0  0  0  0  0  0  0
   -2.5140    0.2080    1.7230 C   0  0  0  0  0  0  0  0  0  0  0  0
   -1.5280    1.0930    1.0000 C   0  0  0  0  0  0  0  0  0  0  0  0
   -1.8410    1.3270   -0.3440 C   0  0  0  0  0  0  0  0  0  0  0  0
   -1.0070    2.1350   -1.1270 C   0  0  0  0  0  0  0  0  0  0  0  0
    0.1400    2.7080   -0.5650 C   0  0  0  0  0  0  0  0  0  0  0  0
    0.4530    2.4730    0.7790 C   0  0  0  0  0  0  0  0  0  0  0  0
   -0.3810    1.6660    1.5620 C   0  0  0  0  0  0  0  0  0  0  0  0
   -3.0640    6.1760    3.8530 H   0  0  0  0  0  0  0  0  0  0  0  0
   -4.5450    5.2190    4.0710 H   0  0  0  0  0  0  0  0  0  0  0  0
   -3.1510    4.5180    3.2200 H   0  0  0  0  0  0  0  0  0  0  0  0
   -2.9590    6.5530    6.2210 H   0  0  0  0  0  0  0  0  0  0  0  0
   -4.4390    5.5960    6.4390 H   0  0  0  0  0  0  0  0  0  0  0  0
   -2.9680    5.1750    7.3410 H   0  0  0  0  0  0  0  0  0  0  0  0
   -1.0760    5.6070    5.0710 H   0  0  0  0  0  0  0  0  0  0  0  0
   -1.0850    4.2280    6.1920 H   0  0  0  0  0  0  0  0  0  0  0  0
   -1.4330    2.6830    4.2880 H   0  0  0  0  0  0  0  0  0  0  0  0
   -1.4240    4.0620    3.1680 H   0  0  0  0  0  0  0  0  0  0  0  0
    0.7960    3.2660    5.0330 H   0  0  0  0  0  0  0  0  0  0  0  0
    2.0260    2.2430    3.4860 H   0  0  0  0  0  0  0  0  0  0  0  0
    1.1780    3.1120    2.0720 H   0  0  0  0  0  0  0  0  0  0  0  0
    0.5040    0.5200    3.2030 H   0  0  0  0  0  0  0  0  0  0  0  0
   -2.2860    2.2950    5.9810 H   0  0  0  0  0  0  0  0  0  0  0  0
   -4.5870    1.5350    6.5100 H   0  0  0  0  0  0  0  0  0  0  0  0
   -5.8640    0.2020    4.8530 H   0  0  0  0  0  0  0  0  0  0  0  0
   -4.8400   -0.3690    2.6680 H   0  0  0  0  0  0  0  0  0  0  0  0
   -3.4080    0.2190    1.1030 H   0  0  0  0  0  0  0  0  0  0  0  0
   -2.0530   -0.7720    1.8330 H   0  0  0  0  0  0  0  0  0  0  0  0
   -2.7260    0.8850   -0.7770 H   0  0  0  0  0  0  0  0  0  0  0  0
   -1.2490    2.3160   -2.1640 H   0  0  0  0  0  0  0  0  0  0  0  0
    0.7830    3.3310   -1.1690 H   0  0  0  0  0  0  0  0  0  0  0  0
    1.3380    2.9150    1.2120 H   0  0  0  0  0  0  0  0  0  0  0  0
  1 24  1  0  0  0  0
  1 25  1  0  0  0  0
  1 26  1  0  0  0  0
  1  2  1  0  0  0  0
  2  3  1  0  0  0  0
  3 27  1  0  0  0  0
  3 28  1  0  0  0  0
  3 29  1  0  0  0  0
  2  4  1  0  0  0  0
  4 30  1  0  0  0  0
  4 31  1  0  0  0  0
  4  5  1  0  0  0  0
  5 32  1  0  0  0  0
  5 33  1  0  0  0  0
  5  6  1  0  0  0  0
  6 34  1  0  0  0  0
  6  7  1  0  0  0  0
  7 35  1  0  0  0  0
  7 36  1  0  0  0  0
  7  8  1  0  0  0  0
  8 37  1  0  0  0  0
  8  9  1  0  0  0  0
  9 10  1  0  0  0  0
 10  6  1  0  0  0  0
  9 11  1  0  0  0  0
 11 12  2  0  0  0  0
 12 38  1  0  0  0  0
 12 13  1  0  0  0  0
 13 39  1  0  0  0  0
 13 14  2  0  0  0  0
 14 40  1  0  0  0  0
 14 15  1  0  0  0  0
 15 41  1  0  0  0  0
 15 16  2  0  0  0  0
 16 11  1  0  0  0  0
 16 17  1  0  0  0  0
 17 42  1  0  0  0  0
 17 43  1  0  0  0  0
 17 18  1  0  0  0  0
 18 19  2  0  0  0  0
 19 44  1  0  0  0  0
 19 20  1  0  0  0  0
 20 45  1  0  0  0  0
 20 21  2  0  0  0  0
 21 46  1  0  0  0  0
 21 22  1  0  0  0  0
 22 47  1  0  0  0  0
 22 23  2  0  0  0  0
 23  8  1  0  0  0  0
 23 18  1  0  0  0  0
M  END
>  <LOGBIO>
5.0200

>  <PRED_LOGBIO>
6.3000

>  <XV_RES>
-1.6730

>  <WHL_TMPL>
2

>  <ANCH>
11-18;38-35

$$$$
ROW53
  -MTS-   01071501543D 0   0.00000     0.00000     0

 42 43  0  0  1  0  0  0  0  0999 V2000
   -7.2150    3.6710    0.9080 C   0  0  0  0  0  0  0  0  0  0  0  0
   -7.7910    4.3110    2.1680 C   0  0  0  0  0  0  0  0  0  0  0  0
   -8.1640    3.2590    3.1250 N   0  0  0  0  0  0  0  0  0  0  0  0
   -9.2370    3.7150    4.0200 C   0  0  0  0  0  0  0  0  0  0  0  0
   -9.1280    2.8490    5.2880 C   0  0  0  0  0  0  0  0  0  0  0  0
   -7.7040    2.2650    5.2350 C   0  0  0  0  0  0  0  0  0  0  0  0
   -7.0420    2.9330    4.0160 C   0  0  1  0  0  0  0  0  0  0  0  0
   -6.0330    2.0040    3.3410 C   0  0  0  0  0  0  0  0  0  0  0  0
   -5.0140    2.8070    2.6500 N   0  0  0  0  0  0  0  0  0  0  0  0
   -4.0290    2.2060    1.9890 C   0  0  0  0  0  0  0  0  0  0  0  0
   -3.9710    0.9780    1.9550 O   0  0  0  0  0  0  0  0  0  0  0  0
   -2.9810    3.0320    1.2790 C   0  0  0  0  0  0  0  0  0  0  0  0
   -1.7880    2.4700    0.8080 C   0  0  0  0  0  0  0  0  0  0  0  0
   -1.4450    0.6180    1.0620 Br  0  0  0  0  0  0  0  0  0  0  0  0
   -0.8490    3.2720    0.1490 C   0  0  0  0  0  0  0  0  0  0  0  0
   -1.1020    4.6360   -0.0390 C   0  0  0  0  0  0  0  0  0  0  0  0
   -2.2940    5.1980    0.4320 C   0  0  0  0  0  0  0  0  0  0  0  0
   -2.4810    6.5350    0.2250 O   0  0  0  0  0  0  0  0  0  0  0  0
   -3.2340    4.3960    1.0910 C   0  0  0  0  0  0  0  0  0  0  0  0
   -4.4010    4.9460    1.5530 O   0  0  0  0  0  0  0  0  0  0  0  0
   -5.5290    4.9600    0.6740 C   0  0  0  0  0  0  0  0  0  0  0  0
   -6.3340    3.0870    1.1680 H   0  0  0  0  0  0  0  0  0  0  0  0
   -6.9380    4.4500    0.2000 H   0  0  0  0  0  0  0  0  0  0  0  0
   -7.9610    3.0200    0.4580 H   0  0  0  0  0  0  0  0  0  0  0  0
   -7.0440    4.9610    2.6180 H   0  0  0  0  0  0  0  0  0  0  0  0
   -8.6710    4.8940    1.9090 H   0  0  0  0  0  0  0  0  0  0  0  0
   -9.0690    4.7580    4.2800 H   0  0  0  0  0  0  0  0  0  0  0  0
  -10.2000    3.5380    3.5450 H   0  0  0  0  0  0  0  0  0  0  0  0
   -9.8770    2.0600    5.2900 H   0  0  0  0  0  0  0  0  0  0  0  0
   -9.2730    3.4470    6.1850 H   0  0  0  0  0  0  0  0  0  0  0  0
   -7.7640    1.1910    5.0670 H   0  0  0  0  0  0  0  0  0  0  0  0
   -7.1660    2.5510    6.1360 H   0  0  0  0  0  0  0  0  0  0  0  0
   -6.4800    3.8210    4.2990 H   0  0  0  0  0  0  0  0  0  0  0  0
   -6.5480    1.3730    2.6190 H   0  0  0  0  0  0  0  0  0  0  0  0
   -5.5550    1.3800    4.0920 H   0  0  0  0  0  0  0  0  0  0  0  0
   -5.0610    3.8160    2.6780 H   0  0  0  0  0  0  0  0  0  0  0  0
    0.0710    2.8380   -0.2150 H   0  0  0  0  0  0  0  0  0  0  0  0
   -0.3770    5.2550   -0.5470 H   0  0  0  0  0  0  0  0  0  0  0  0
   -2.8320    6.9600    1.0230 H   0  0  0  0  0  0  0  0  0  0  0  0
   -5.7870    3.9400    0.3990 H   0  0  0  0  0  0  0  0  0  0  0  0
   -6.3750    5.4250    1.1770 H   0  0  0  0  0  0  0  0  0  0  0  0
   -5.2840    5.5270   -0.2220 H   0  0  0  0  0  0  0  0  0  0  0  0
  1 22  1  0  0  0  0
  1 23  1  0  0  0  0
  1 24  1  0  0  0  0
  1  2  1  0  0  0  0
  2 25  1  0  0  0  0
  2 26  1  0  0  0  0
  2  3  1  0  0  0  0
  3  4  1  0  0  0  0
  4 27  1  0  0  0  0
  4 28  1  0  0  0  0
  4  5  1  0  0  0  0
  5 29  1  0  0  0  0
  5 30  1  0  0  0  0
  5  6  1  0  0  0  0
  6 31  1  0  0  0  0
  6 32  1  0  0  0  0
  6  7  1  0  0  0  0
  7  3  1  0  0  0  0
  7 33  1  0  0  0  0
  7  8  1  0  0  0  0
  8 34  1  0  0  0  0
  8 35  1  0  0  0  0
  8  9  1  0  0  0  0
  9 36  1  0  0  0  0
  9 10  1  0  0  0  0
 10 11  2  0  0  0  0
 10 12  1  0  0  0  0
 12 13  2  0  0  0  0
 13 14  1  0  0  0  0
 13 15  1  0  0  0  0
 15 37  1  0  0  0  0
 15 16  2  0  0  0  0
 16 38  1  0  0  0  0
 16 17  1  0  0  0  0
 17 18  1  0  0  0  0
 18 39  1  0  0  0  0
 17 19  2  0  0  0  0
 19 12  1  0  0  0  0
 19 20  1  0  0  0  0
 20 21  1  0  0  0  0
 21 40  1  0  0  0  0
 21 41  1  0  0  0  0
 21 42  1  0  0  0  0
M  END
>  <LOGBIO>
7.2500

>  <PRED_LOGBIO>
7.6100

>  <XV_RES>
-0.4220

>  <WHL_TMPL>
2

>  <ANCH>
2-4;32-34

$$$$
ROW54
  -MTS-   01071501543D 0   0.00000     0.00000     0

 59 61  0  0  1  0  0  0  0  0999 V2000
  -10.6690   -0.4660    3.5070 O   0  0  0  0  0  0  0  0  0  0  0  0
  -11.2580   -1.1040    2.3710 C   0  0  1  0  0  0  0  0  0  0  0  0
  -12.2940   -0.1180    1.8220 C   0  0  0  0  0  0  0  0  0  0  0  0
  -13.4320    0.0230    2.8130 N   0  0  0  0  0  0  0  0  0  0  0  0
  -14.4080    1.1280    2.4770 C   0  0  0  0  0  0  0  0  0  0  0  0
  -13.7440    2.4900    2.6170 C   0  0  0  0  0  0  0  0  0  0  0  0
  -13.5710    3.1640    1.2570 S   0  0  0  0  0  0  0  0  0  0  0  0
  -12.9590    4.4310    1.4890 C   0  0  0  0  0  0  0  0  0  0  0  0
  -11.6550    4.5760    1.1010 C   0  0  0  0  0  0  0  0  0  0  0  0
  -11.4060    5.1040   -0.3110 C   0  0  0  0  0  0  0  0  0  0  0  0
   -9.9590    5.1940   -0.5520 N   0  0  0  0  0  0  0  0  0  0  0  0
   -9.7190    5.7020   -1.9110 C   0  0  0  0  0  0  0  0  0  0  0  0
   -8.2150    5.7950   -2.1620 C   0  0  0  0  0  0  0  0  0  0  0  0
   -7.9690    6.3170   -3.5570 C   0  0  0  0  0  0  0  0  0  0  0  0
   -7.8550    5.4230   -4.6290 C   0  0  0  0  0  0  0  0  0  0  0  0
   -7.6270    5.9060   -5.9230 C   0  0  0  0  0  0  0  0  0  0  0  0
   -7.5130    7.2840   -6.1450 C   0  0  0  0  0  0  0  0  0  0  0  0
   -7.6270    8.1780   -5.0740 C   0  0  0  0  0  0  0  0  0  0  0  0
   -7.8550    7.6940   -3.7800 C   0  0  0  0  0  0  0  0  0  0  0  0
  -11.8750   -2.3830    2.8840 C   0  0  0  0  0  0  0  0  0  0  0  0
  -12.0500   -3.4710    2.0210 C   0  0  0  0  0  0  0  0  0  0  0  0
  -12.6230   -4.6570    2.4970 C   0  0  0  0  0  0  0  0  0  0  0  0
  -13.0200   -4.7540    3.8360 C   0  0  0  0  0  0  0  0  0  0  0  0
  -13.5800   -5.9140    4.3020 O   0  0  0  0  0  0  0  0  0  0  0  0
  -12.8450   -3.6660    4.6990 C   0  0  0  0  0  0  0  0  0  0  0  0
  -13.2210   -3.6850    6.0630 N   0  0  0  0  0  0  0  0  0  0  0  0
  -12.9970   -2.5790    6.7680 C   0  0  0  0  0  0  0  0  0  0  0  0
  -13.2490   -2.3950    7.9570 O   0  0  0  0  0  0  0  0  0  0  0  0
  -12.2620   -1.4250    5.6440 S   0  0  0  0  0  0  0  0  0  0  0  0
  -12.2730   -2.4800    4.2230 C   0  0  0  0  0  0  0  0  0  0  0  0
   -9.9960   -1.0330    3.9150 H   0  0  0  0  0  0  0  0  0  0  0  0
  -10.5140   -1.3240    1.6080 H   0  0  0  0  0  0  0  0  0  0  0  0
  -12.7130   -0.5690    0.9250 H   0  0  0  0  0  0  0  0  0  0  0  0
  -11.8160    0.8520    1.7000 H   0  0  0  0  0  0  0  0  0  0  0  0
  -13.0030    0.2910    3.6870 H   0  0  0  0  0  0  0  0  0  0  0  0
  -15.1930    1.0870    3.2290 H   0  0  0  0  0  0  0  0  0  0  0  0
  -14.7260    1.0060    1.4440 H   0  0  0  0  0  0  0  0  0  0  0  0
  -12.7420    2.3050    2.9980 H   0  0  0  0  0  0  0  0  0  0  0  0
  -14.3820    3.1210    3.2320 H   0  0  0  0  0  0  0  0  0  0  0  0
  -12.9470    4.5460    2.5710 H   0  0  0  0  0  0  0  0  0  0  0  0
  -13.5560    5.1850    0.9790 H   0  0  0  0  0  0  0  0  0  0  0  0
  -11.2440    3.5690    1.1050 H   0  0  0  0  0  0  0  0  0  0  0  0
  -11.1580    5.2600    1.7860 H   0  0  0  0  0  0  0  0  0  0  0  0
  -11.8530    4.4260   -1.0360 H   0  0  0  0  0  0  0  0  0  0  0  0
  -11.8530    6.0900   -0.4140 H   0  0  0  0  0  0  0  0  0  0  0  0
   -9.5440    5.8230    0.1200 H   0  0  0  0  0  0  0  0  0  0  0  0
  -10.1660    5.0240   -2.6350 H   0  0  0  0  0  0  0  0  0  0  0  0
  -10.1660    6.6880   -2.0140 H   0  0  0  0  0  0  0  0  0  0  0  0
   -7.7680    6.4730   -1.4370 H   0  0  0  0  0  0  0  0  0  0  0  0
   -7.7680    4.8090   -2.0590 H   0  0  0  0  0  0  0  0  0  0  0  0
   -7.9430    4.3600   -4.4570 H   0  0  0  0  0  0  0  0  0  0  0  0
   -7.5390    5.2170   -6.7490 H   0  0  0  0  0  0  0  0  0  0  0  0
   -7.3370    7.6570   -7.1430 H   0  0  0  0  0  0  0  0  0  0  0  0
   -7.5390    9.2400   -5.2460 H   0  0  0  0  0  0  0  0  0  0  0  0
   -7.9430    8.3840   -2.9540 H   0  0  0  0  0  0  0  0  0  0  0  0
  -11.7430   -3.3960    0.9890 H   0  0  0  0  0  0  0  0  0  0  0  0
  -12.7570   -5.4970    1.8320 H   0  0  0  0  0  0  0  0  0  0  0  0
  -14.5450   -5.9010    4.1980 H   0  0  0  0  0  0  0  0  0  0  0  0
  -13.6400   -4.5020    6.4840 H   0  0  0  0  0  0  0  0  0  0  0  0
  1 31  1  0  0  0  0
  1  2  1  0  0  0  0
  2 32  1  0  0  0  0
  2  3  1  0  0  0  0
  3 33  1  0  0  0  0
  3 34  1  0  0  0  0
  3  4  1  0  0  0  0
  4 35  1  0  0  0  0
  4  5  1  0  0  0  0
  5 36  1  0  0  0  0
  5 37  1  0  0  0  0
  5  6  1  0  0  0  0
  6 38  1  0  0  0  0
  6 39  1  0  0  0  0
  6  7  1  0  0  0  0
  7  8  1  0  0  0  0
  8 40  1  0  0  0  0
  8 41  1  0  0  0  0
  8  9  1  0  0  0  0
  9 42  1  0  0  0  0
  9 43  1  0  0  0  0
  9 10  1  0  0  0  0
 10 44  1  0  0  0  0
 10 45  1  0  0  0  0
 10 11  1  0  0  0  0
 11 46  1  0  0  0  0
 11 12  1  0  0  0  0
 12 47  1  0  0  0  0
 12 48  1  0  0  0  0
 12 13  1  0  0  0  0
 13 49  1  0  0  0  0
 13 50  1  0  0  0  0
 13 14  1  0  0  0  0
 14 15  2  0  0  0  0
 15 51  1  0  0  0  0
 15 16  1  0  0  0  0
 16 52  1  0  0  0  0
 16 17  2  0  0  0  0
 17 53  1  0  0  0  0
 17 18  1  0  0  0  0
 18 54  1  0  0  0  0
 18 19  2  0  0  0  0
 19 14  1  0  0  0  0
 19 55  1  0  0  0  0
  2 20  1  0  0  0  0
 20 21  2  0  0  0  0
 21 56  1  0  0  0  0
 21 22  1  0  0  0  0
 22 57  1  0  0  0  0
 22 23  2  0  0  0  0
 23 24  1  0  0  0  0
 24 58  1  0  0  0  0
 23 25  1  0  0  0  0
 25 26  1  0  0  0  0
 26 59  1  0  0  0  0
 26 27  1  0  0  0  0
 27 28  2  0  0  0  0
 27 29  1  0  0  0  0
 29 30  1  0  0  0  0
 30 20  1  0  0  0  0
 30 25  2  0  0  0  0
M  END
>  <LOGBIO>
5.4000

>  <PRED_LOGBIO>
5.4400

>  <XV_RES>
-0.0200

>  <WHL_TMPL>
3

>  <ANCH>
21-24;10-8

$$$$
ROW55
  -MTS-   01071501543D 0   0.00000     0.00000     0

 53 56  0  0  1  0  0  0  0  0999 V2000
   -6.0100   -7.8620    2.5420 C   0  0  0  0  0  0  0  0  0  0  0  0
   -6.0280   -6.3590    2.2730 C   0  0  0  0  0  0  0  0  0  0  0  0
   -4.6300   -5.7850    2.4980 C   0  0  1  0  0  0  0  0  0  0  0  0
   -3.6430   -6.4610    1.5470 C   0  0  0  0  0  0  0  0  0  0  0  0
   -3.6260   -7.8680    1.7990 O   0  0  0  0  0  0  0  0  0  0  0  0
   -4.6470   -4.3380    2.2390 N   0  0  0  0  0  0  0  0  0  0  0  0
   -3.5330   -3.6250    2.3740 C   0  0  0  0  0  0  0  0  0  0  0  0
   -2.4870   -4.1770    2.7140 O   0  0  0  0  0  0  0  0  0  0  0  0
   -3.5500   -2.1390    2.1080 C   0  0  1  0  0  0  0  0  0  0  0  0
   -4.9340   -1.4730    1.9890 C   0  0  0  0  0  0  0  0  0  0  0  0
   -4.8690   -0.0770    2.4430 N   0  0  0  0  0  0  0  0  0  0  0  0
   -4.8610   -1.5770    2.2610 C   0  0  0  0  0  0  0  0  0  0  0  0
   -3.9650    0.7140    1.5950 C   0  0  2  0  0  0  0  0  0  0  0  0
   -3.9180    2.1840    2.0520 C   0  0  0  0  0  0  0  0  0  0  0  0
   -3.0380    3.0510    1.1840 C   0  0  0  0  0  0  0  0  0  0  0  0
   -2.8020    4.3130    0.7990 C   0  0  0  0  0  0  0  0  0  0  0  0
   -1.5350    4.4270    0.2910 N   0  0  0  0  0  0  0  0  0  0  0  0
   -0.9310    5.6630   -0.2280 C   0  0  0  0  0  0  0  0  0  0  0  0
   -0.9000    3.1640    0.3470 C   0  0  0  0  0  0  0  0  0  0  0  0
    0.3730    2.7220   -0.0320 C   0  0  0  0  0  0  0  0  0  0  0  0
    0.7310    1.3810    0.1470 C   0  0  0  0  0  0  0  0  0  0  0  0
   -0.1850    0.4810    0.7050 C   0  0  0  0  0  0  0  0  0  0  0  0
   -1.4580    0.9220    1.0840 C   0  0  0  0  0  0  0  0  0  0  0  0
   -2.6180    0.0590    1.4000 C   0  0  0  0  0  0  0  0  0  0  0  0
   -2.4280   -1.2460    1.6350 C   0  0  0  0  0  0  0  0  0  0  0  0
   -1.8160    2.2640    0.9050 C   0  0  0  0  0  0  0  0  0  0  0  0
   -5.7050   -8.0430    3.5700 H   0  0  0  0  0  0  0  0  0  0  0  0
   -7.0060   -8.2700    2.3820 H   0  0  0  0  0  0  0  0  0  0  0  0
   -5.3080   -8.3430    1.8640 H   0  0  0  0  0  0  0  0  0  0  0  0
   -6.7310   -5.8780    2.9500 H   0  0  0  0  0  0  0  0  0  0  0  0
   -6.3340   -6.1780    1.2450 H   0  0  0  0  0  0  0  0  0  0  0  0
   -4.3250   -5.9660    3.5260 H   0  0  0  0  0  0  0  0  0  0  0  0
   -2.6480   -6.0520    1.7070 H   0  0  0  0  0  0  0  0  0  0  0  0
   -3.9490   -6.2800    0.5190 H   0  0  0  0  0  0  0  0  0  0  0  0
   -3.0060   -8.3200    1.2060 H   0  0  0  0  0  0  0  0  0  0  0  0
   -5.5060   -3.8850    1.9600 H   0  0  0  0  0  0  0  0  0  0  0  0
   -3.0910   -2.0190    1.1290 H   0  0  0  0  0  0  0  0  0  0  0  0
   -5.5900   -1.9950    2.6820 H   0  0  0  0  0  0  0  0  0  0  0  0
   -5.2300   -1.4920    0.9420 H   0  0  0  0  0  0  0  0  0  0  0  0
   -4.5960   -2.0830    3.1870 H   0  0  0  0  0  0  0  0  0  0  0  0
   -4.1080   -1.7870    1.5050 H   0  0  0  0  0  0  0  0  0  0  0  0
   -5.8300   -1.9320    1.9180 H   0  0  0  0  0  0  0  0  0  0  0  0
   -4.4230    0.7360    0.6090 H   0  0  0  0  0  0  0  0  0  0  0  0
   -3.4530    2.1770    3.0360 H   0  0  0  0  0  0  0  0  0  0  0  0
   -4.9310    2.5790    2.0110 H   0  0  0  0  0  0  0  0  0  0  0  0
   -3.5110    5.1240    0.8770 H   0  0  0  0  0  0  0  0  0  0  0  0
   -1.6770    6.4550   -0.2360 H   0  0  0  0  0  0  0  0  0  0  0  0
   -0.5710    5.4940   -1.2400 H   0  0  0  0  0  0  0  0  0  0  0  0
   -0.0990    5.9560    0.4090 H   0  0  0  0  0  0  0  0  0  0  0  0
    1.0790    3.4170   -0.4630 H   0  0  0  0  0  0  0  0  0  0  0  0
    1.7130    1.0400   -0.1460 H   0  0  0  0  0  0  0  0  0  0  0  0
    0.0910   -0.5540    0.8430 H   0  0  0  0  0  0  0  0  0  0  0  0
   -1.4470   -1.6710    1.4820 H   0  0  0  0  0  0  0  0  0  0  0  0
  1 27  1  0  0  0  0
  1 28  1  0  0  0  0
  1 29  1  0  0  0  0
  1  2  1  0  0  0  0
  2 30  1  0  0  0  0
  2 31  1  0  0  0  0
  2  3  1  0  0  0  0
  3 32  1  0  0  0  0
  3  4  1  0  0  0  0
  4 33  1  0  0  0  0
  4 34  1  0  0  0  0
  4  5  1  0  0  0  0
  5 35  1  0  0  0  0
  3  6  1  0  0  0  0
  6 36  1  0  0  0  0
  6  7  1  0  0  0  0
  7  8  2  0  0  0  0
  7  9  1  0  0  0  0
  9 37  1  0  0  0  0
  9 10  1  0  0  0  0
 10 38  1  0  0  0  0
 10 39  1  0  0  0  0
 10 11  1  0  0  0  0
 11 12  1  0  0  0  0
 12 40  1  0  0  0  0
 12 41  1  0  0  0  0
 12 42  1  0  0  0  0
 11 13  1  0  0  0  0
 13 43  1  0  0  0  0
 13 14  1  0  0  0  0
 14 44  1  0  0  0  0
 14 45  1  0  0  0  0
 14 15  1  0  0  0  0
 15 16  2  0  0  0  0
 16 46  1  0  0  0  0
 16 17  1  0  0  0  0
 17 18  1  0  0  0  0
 18 47  1  0  0  0  0
 18 48  1  0  0  0  0
 18 49  1  0  0  0  0
 17 19  1  0  0  0  0
 19 20  2  0  0  0  0
 20 50  1  0  0  0  0
 20 21  1  0  0  0  0
 21 51  1  0  0  0  0
 21 22  2  0  0  0  0
 22 52  1  0  0  0  0
 22 23  1  0  0  0  0
 23 24  1  0  0  0  0
 24 13  1  0  0  0  0
 24 25  2  0  0  0  0
 25  9  1  0  0  0  0
 25 53  1  0  0  0  0
 23 26  2  0  0  0  0
 26 15  1  0  0  0  0
 26 19  1  0  0  0  0
M  END
>  <LOGBIO>
6.0900

>  <PRED_LOGBIO>
6.5900

>  <XV_RES>
-0.7790

>  <WHL_TMPL>
2

>  <ANCH>
21-26;29-24

$$$$
ROW56
  -MTS-   01071501543D 0   0.00000     0.00000     0

 61 63  0  0  0  0  0  0  0  0999 V2000
  -11.0250   -2.2010   -0.1740 C   0  0  0  0  0  0  0  0  0  0  0  0
  -12.0670   -2.6760    0.6820 O   0  0  0  0  0  0  0  0  0  0  0  0
  -12.1970   -1.8780    1.8610 C   0  0  0  0  0  0  0  0  0  0  0  0
  -13.1980   -0.7390    1.5930 C   0  0  0  0  0  0  0  0  0  0  0  0
  -13.4590    0.0540    2.8040 N   0  0  0  0  0  0  0  0  0  0  0  0
  -14.4080    1.1280    2.4770 C   0  0  0  0  0  0  0  0  0  0  0  0
  -13.7440    2.4900    2.6170 C   0  0  0  0  0  0  0  0  0  0  0  0
  -13.5710    3.1640    1.2570 C   0  0  0  0  0  0  0  0  0  0  0  0
  -12.9590    4.4310    1.4890 O   0  0  0  0  0  0  0  0  0  0  0  0
  -11.6550    4.5760    1.1010 C   0  0  0  0  0  0  0  0  0  0  0  0
  -11.3980    5.7220    0.3370 C   0  0  0  0  0  0  0  0  0  0  0  0
  -10.1140    6.0070   -0.1360 C   0  0  0  0  0  0  0  0  0  0  0  0
   -9.0760    5.1290    0.1800 C   0  0  0  0  0  0  0  0  0  0  0  0
   -7.8240    5.3920   -0.2500 F   0  0  0  0  0  0  0  0  0  0  0  0
   -9.3210    3.9810    0.9370 C   0  0  0  0  0  0  0  0  0  0  0  0
  -10.6090    3.7030    1.3970 C   0  0  0  0  0  0  0  0  0  0  0  0
  -14.0160   -0.7820    3.8770 C   0  0  0  0  0  0  0  0  0  0  0  0
  -13.0560   -1.9250    4.2560 C   0  0  0  0  0  0  0  0  0  0  0  0
  -12.6740   -2.7680    3.0250 C   0  0  0  0  0  0  0  0  0  0  0  0
  -11.6230   -3.7310    3.3830 N   0  0  0  0  0  0  0  0  0  0  0  0
  -10.7130   -3.4120    4.2990 C   0  0  0  0  0  0  0  0  0  0  0  0
  -10.7520   -2.3120    4.8470 O   0  0  0  0  0  0  0  0  0  0  0  0
   -9.6550   -4.3820    4.6600 C   0  0  0  0  0  0  0  0  0  0  0  0
   -8.4400   -4.3830    3.9630 C   0  0  0  0  0  0  0  0  0  0  0  0
   -7.4390   -5.3010    4.3040 C   0  0  0  0  0  0  0  0  0  0  0  0
   -5.9300   -5.3030    3.4380 Cl  0  0  0  0  0  0  0  0  0  0  0  0
   -7.6520   -6.2160    5.3420 C   0  0  0  0  0  0  0  0  0  0  0  0
   -6.6490   -7.1340    5.6830 N   0  0  0  0  0  0  0  0  0  0  0  0
   -8.8660   -6.2140    6.0380 C   0  0  0  0  0  0  0  0  0  0  0  0
   -9.8680   -5.2970    5.6970 C   0  0  0  0  0  0  0  0  0  0  0  0
  -11.0560   -5.2950    6.3790 O   0  0  0  0  0  0  0  0  0  0  0  0
  -12.1140   -6.1210    5.8860 C   0  0  0  0  0  0  0  0  0  0  0  0
  -10.0770   -2.2260    0.3600 H   0  0  0  0  0  0  0  0  0  0  0  0
  -10.9610   -2.8350   -1.0550 H   0  0  0  0  0  0  0  0  0  0  0  0
  -11.2430   -1.1790   -0.4770 H   0  0  0  0  0  0  0  0  0  0  0  0
  -11.2280   -1.4520    2.1120 H   0  0  0  0  0  0  0  0  0  0  0  0
  -14.1320   -1.1580    1.2250 H   0  0  0  0  0  0  0  0  0  0  0  0
  -12.8060   -0.0900    0.8130 H   0  0  0  0  0  0  0  0  0  0  0  0
  -15.1930    1.0870    3.2290 H   0  0  0  0  0  0  0  0  0  0  0  0
  -14.7310    1.0110    1.4450 H   0  0  0  0  0  0  0  0  0  0  0  0
  -12.7420    2.3050    2.9980 H   0  0  0  0  0  0  0  0  0  0  0  0
  -14.3820    3.1210    3.2320 H   0  0  0  0  0  0  0  0  0  0  0  0
  -14.5670    3.3540    0.8620 H   0  0  0  0  0  0  0  0  0  0  0  0
  -12.9180    2.5450    0.6460 H   0  0  0  0  0  0  0  0  0  0  0  0
  -12.2080    6.3990    0.1090 H   0  0  0  0  0  0  0  0  0  0  0  0
   -9.9290    6.8880   -0.7330 H   0  0  0  0  0  0  0  0  0  0  0  0
   -8.5100    3.3060    1.1670 H   0  0  0  0  0  0  0  0  0  0  0  0
  -10.7950    2.8140    1.9810 H   0  0  0  0  0  0  0  0  0  0  0  0
  -14.9670   -1.2000    3.5530 H   0  0  0  0  0  0  0  0  0  0  0  0
  -14.2090   -0.1650    4.7520 H   0  0  0  0  0  0  0  0  0  0  0  0
  -12.1560   -1.5080    4.7030 H   0  0  0  0  0  0  0  0  0  0  0  0
  -13.5290   -2.5630    4.9990 H   0  0  0  0  0  0  0  0  0  0  0  0
  -13.5240   -3.3690    2.7080 H   0  0  0  0  0  0  0  0  0  0  0  0
  -11.5910   -4.6340    2.9330 H   0  0  0  0  0  0  0  0  0  0  0  0
   -8.2760   -3.6770    3.1630 H   0  0  0  0  0  0  0  0  0  0  0  0
   -5.9590   -6.8920    6.3790 H   0  0  0  0  0  0  0  0  0  0  0  0
   -6.6180   -8.0380    5.2330 H   0  0  0  0  0  0  0  0  0  0  0  0
   -9.0310   -6.9200    6.8390 H   0  0  0  0  0  0  0  0  0  0  0  0
  -12.3690   -5.8180    4.8730 H   0  0  0  0  0  0  0  0  0  0  0  0
  -12.9860   -6.0140    6.5270 H   0  0  0  0  0  0  0  0  0  0  0  0
  -11.7920   -7.1600    5.8830 H   0  0  0  0  0  0  0  0  0  0  0  0
  1 33  1  0  0  0  0
  1 34  1  0  0  0  0
  1 35  1  0  0  0  0
  1  2  1  0  0  0  0
  2  3  1  0  0  0  0
  3 36  1  0  0  0  0
  3  4  1  0  0  0  0
  4 37  1  0  0  0  0
  4 38  1  0  0  0  0
  4  5  1  0  0  0  0
  5  6  1  0  0  0  0
  6 39  1  0  0  0  0
  6 40  1  0  0  0  0
  6  7  1  0  0  0  0
  7 41  1  0  0  0  0
  7 42  1  0  0  0  0
  7  8  1  0  0  0  0
  8 43  1  0  0  0  0
  8 44  1  0  0  0  0
  8  9  1  0  0  0  0
  9 10  1  0  0  0  0
 10 11  2  0  0  0  0
 11 45  1  0  0  0  0
 11 12  1  0  0  0  0
 12 46  1  0  0  0  0
 12 13  2  0  0  0  0
 13 14  1  0  0  0  0
 13 15  1  0  0  0  0
 15 47  1  0  0  0  0
 15 16  2  0  0  0  0
 16 10  1  0  0  0  0
 16 48  1  0  0  0  0
  5 17  1  0  0  0  0
 17 49  1  0  0  0  0
 17 50  1  0  0  0  0
 17 18  1  0  0  0  0
 18 51  1  0  0  0  0
 18 52  1  0  0  0  0
 18 19  1  0  0  0  0
 19  3  1  0  0  0  0
 19 53  1  0  0  0  0
 19 20  1  0  0  0  0
 20 54  1  0  0  0  0
 20 21  1  0  0  0  0
 21 22  2  0  0  0  0
 21 23  1  0  0  0  0
 23 24  2  0  0  0  0
 24 55  1  0  0  0  0
 24 25  1  0  0  0  0
 25 26  1  0  0  0  0
 25 27  2  0  0  0  0
 27 28  1  0  0  0  0
 28 56  1  0  0  0  0
 28 57  1  0  0  0  0
 27 29  1  0  0  0  0
 29 58  1  0  0  0  0
 29 30  2  0  0  0  0
 30 23  1  0  0  0  0
 30 31  1  0  0  0  0
 31 32  1  0  0  0  0
 32 59  1  0  0  0  0
 32 60  1  0  0  0  0
 32 61  1  0  0  0  0
M  END
>  <LOGBIO>
6.6400

>  <PRED_LOGBIO>
6.8700

>  <XV_RES>
-0.3770

>  <WHL_TMPL>
3

>  <ANCH>
9-11;31-22

$$$$
ROW57
  -MTS-   01071501543D 0   0.00000     0.00000     0

 58 62  0  0  1  0  0  0  0  0999 V2000
   -4.3700  -10.7470    3.9170 C   0  0  0  0  0  0  0  0  0  0  0  0
   -2.9350  -10.4810    3.4720 C   0  0  0  0  0  0  0  0  0  0  0  0
   -2.2230   -9.6380    4.5260 C   0  0  0  0  0  0  0  0  0  0  0  0
   -2.2010  -11.8080    3.3000 C   0  0  0  0  0  0  0  0  0  0  0  0
   -2.9460   -9.7290    2.1410 C   0  0  1  0  0  0  0  0  0  0  0  0
   -4.1080  -10.0580    1.3760 O   0  0  0  0  0  0  0  0  0  0  0  0
   -1.6640  -10.1430    1.3960 C   0  0  0  0  0  0  0  0  0  0  0  0
   -0.4020   -9.6610    2.1360 C   0  0  0  0  0  0  0  0  0  0  0  0
   -0.4430   -8.2110    2.3740 N   0  0  0  0  0  0  0  0  0  0  0  0
    0.8010   -7.7510    3.0080 C   0  0  0  0  0  0  0  0  0  0  0  0
    0.8440   -6.2120    3.0530 C   0  0  2  0  0  0  0  0  0  0  0  0
    1.3670   -5.6250    1.7640 C   0  0  0  0  0  0  0  0  0  0  0  0
    1.5020   -6.5520    0.7240 C   0  0  0  0  0  0  0  0  0  0  0  0
    1.9780   -6.1380   -0.5260 C   0  0  0  0  0  0  0  0  0  0  0  0
    2.3180   -4.7960   -0.7350 C   0  0  0  0  0  0  0  0  0  0  0  0
    2.1830   -3.8690    0.3050 C   0  0  0  0  0  0  0  0  0  0  0  0
    1.7070   -4.2830    1.5550 C   0  0  0  0  0  0  0  0  0  0  0  0
    1.6120   -3.1790    2.5800 C   0  0  0  0  0  0  0  0  0  0  0  0
    0.5470   -3.1620    3.6930 C   0  0  0  0  0  0  0  0  0  0  0  0
   -0.4980   -4.2400    3.8410 C   0  0  0  0  0  0  0  0  0  0  0  0
   -1.7020   -3.6540    4.2510 C   0  0  0  0  0  0  0  0  0  0  0  0
   -2.8700   -4.4230    4.3120 C   0  0  0  0  0  0  0  0  0  0  0  0
   -2.8340   -5.7790    3.9640 C   0  0  0  0  0  0  0  0  0  0  0  0
   -1.6310   -6.3650    3.5550 C   0  0  0  0  0  0  0  0  0  0  0  0
   -1.6090   -7.8280    3.1820 C   0  0  1  0  0  0  0  0  0  0  0  0
   -2.9240   -8.2290    2.4880 C   0  0  0  0  0  0  0  0  0  0  0  0
   -0.4630   -5.5950    3.4930 C   0  0  0  0  0  0  0  0  0  0  0  0
   -4.8930   -9.8010    4.0390 H   0  0  0  0  0  0  0  0  0  0  0  0
   -4.3620  -11.2820    4.8650 H   0  0  0  0  0  0  0  0  0  0  0  0
   -4.8780  -11.3480    3.1660 H   0  0  0  0  0  0  0  0  0  0  0  0
   -2.7460   -8.6920    4.6490 H   0  0  0  0  0  0  0  0  0  0  0  0
   -2.2150  -10.1740    5.4730 H   0  0  0  0  0  0  0  0  0  0  0  0
   -1.2000   -9.4490    4.2090 H   0  0  0  0  0  0  0  0  0  0  0  0
   -2.7090  -12.4080    2.5490 H   0  0  0  0  0  0  0  0  0  0  0  0
   -2.1930  -12.3430    4.2470 H   0  0  0  0  0  0  0  0  0  0  0  0
   -1.1780  -11.6180    2.9820 H   0  0  0  0  0  0  0  0  0  0  0  0
   -4.4220  -10.9510    1.5870 H   0  0  0  0  0  0  0  0  0  0  0  0
   -1.6800   -9.6180    0.4440 H   0  0  0  0  0  0  0  0  0  0  0  0
   -1.6350  -11.2300    1.3470 H   0  0  0  0  0  0  0  0  0  0  0  0
    0.4350   -9.8380    1.4630 H   0  0  0  0  0  0  0  0  0  0  0  0
   -0.3580  -10.1740    3.0950 H   0  0  0  0  0  0  0  0  0  0  0  0
    1.6150   -8.0650    2.3580 H   0  0  0  0  0  0  0  0  0  0  0  0
    0.8350   -8.1200    4.0310 H   0  0  0  0  0  0  0  0  0  0  0  0
    1.5720   -5.9570    3.8200 H   0  0  0  0  0  0  0  0  0  0  0  0
    1.2390   -7.5880    0.8860 H   0  0  0  0  0  0  0  0  0  0  0  0
    2.0820   -6.8540   -1.3280 H   0  0  0  0  0  0  0  0  0  0  0  0
    2.6850   -4.4770   -1.6990 H   0  0  0  0  0  0  0  0  0  0  0  0
    2.4450   -2.8340    0.1430 H   0  0  0  0  0  0  0  0  0  0  0  0
    1.3860   -2.2940    1.9900 H   0  0  0  0  0  0  0  0  0  0  0  0
    2.5780   -3.1330    3.0800 H   0  0  0  0  0  0  0  0  0  0  0  0
   -0.0310   -2.2650    3.4850 H   0  0  0  0  0  0  0  0  0  0  0  0
    1.0890   -3.1200    4.6350 H   0  0  0  0  0  0  0  0  0  0  0  0
   -1.7300   -2.6080    4.5200 H   0  0  0  0  0  0  0  0  0  0  0  0
   -3.7980   -3.9710    4.6290 H   0  0  0  0  0  0  0  0  0  0  0  0
   -3.7350   -6.3720    4.0110 H   0  0  0  0  0  0  0  0  0  0  0  0
   -1.5620   -8.3920    4.1110 H   0  0  0  0  0  0  0  0  0  0  0  0
   -3.7150   -8.0720    3.2180 H   0  0  0  0  0  0  0  0  0  0  0  0
   -3.0050   -7.6650    1.5620 H   0  0  0  0  0  0  0  0  0  0  0  0
  1 28  1  0  0  0  0
  1 29  1  0  0  0  0
  1 30  1  0  0  0  0
  1  2  1  0  0  0  0
  2  3  1  0  0  0  0
  3 31  1  0  0  0  0
  3 32  1  0  0  0  0
  3 33  1  0  0  0  0
  2  4  1  0  0  0  0
  4 34  1  0  0  0  0
  4 35  1  0  0  0  0
  4 36  1  0  0  0  0
  2  5  1  0  0  0  0
  5  6  1  0  0  0  0
  6 37  1  0  0  0  0
  5  7  1  0  0  0  0
  7 38  1  0  0  0  0
  7 39  1  0  0  0  0
  7  8  1  0  0  0  0
  8 40  1  0  0  0  0
  8 41  1  0  0  0  0
  8  9  1  0  0  0  0
  9 10  1  0  0  0  0
 10 42  1  0  0  0  0
 10 43  1  0  0  0  0
 10 11  1  0  0  0  0
 11 44  1  0  0  0  0
 11 12  1  0  0  0  0
 12 13  2  0  0  0  0
 13 45  1  0  0  0  0
 13 14  1  0  0  0  0
 14 46  1  0  0  0  0
 14 15  2  0  0  0  0
 15 47  1  0  0  0  0
 15 16  1  0  0  0  0
 16 48  1  0  0  0  0
 16 17  2  0  0  0  0
 17 12  1  0  0  0  0
 17 18  1  0  0  0  0
 18 49  1  0  0  0  0
 18 50  1  0  0  0  0
 18 19  1  0  0  0  0
 19 51  1  0  0  0  0
 19 52  1  0  0  0  0
 19 20  1  0  0  0  0
 20 21  2  0  0  0  0
 21 53  1  0  0  0  0
 21 22  1  0  0  0  0
 22 54  1  0  0  0  0
 22 23  2  0  0  0  0
 23 55  1  0  0  0  0
 23 24  1  0  0  0  0
 24 25  1  0  0  0  0
 25  9  1  0  0  0  0
 25 56  1  0  0  0  0
 25 26  1  0  0  0  0
 26  5  1  0  0  0  0
 26 57  1  0  0  0  0
 26 58  1  0  0  0  0
 24 27  2  0  0  0  0
 27 11  1  0  0  0  0
 27 20  1  0  0  0  0
M  END
>  <LOGBIO>
8.0600

>  <PRED_LOGBIO>
8.8000

>  <XV_RES>
-0.8150

>  <WHL_TMPL>
1

>  <ANCH>
8-11;20-23

$$$$
ROW58
  -MTS-   01071501543D 0   0.00000     0.00000     0

 65 69  0  0  0  0  0  0  0  0999 V2000
   -9.3800   -2.3870    0.5080 C   0  0  0  0  0  0  0  0  0  0  0  0
  -10.2760   -3.4640    0.7980 O   0  0  0  0  0  0  0  0  0  0  0  0
  -10.2010   -4.0470    2.0350 C   0  0  0  0  0  0  0  0  0  0  0  0
   -9.3460   -5.1350    2.2350 C   0  0  0  0  0  0  0  0  0  0  0  0
   -9.2600   -5.7340    3.4890 C   0  0  0  0  0  0  0  0  0  0  0  0
  -10.0260   -5.2450    4.5440 C   0  0  0  0  0  0  0  0  0  0  0  0
  -10.8800   -4.1560    4.3460 C   0  0  0  0  0  0  0  0  0  0  0  0
  -10.9840   -3.5450    3.0870 C   0  0  0  0  0  0  0  0  0  0  0  0
  -11.9210   -2.4210    2.7000 N   0  0  0  0  0  0  0  0  0  0  0  0
  -13.1080   -2.3320    3.5620 C   0  0  0  0  0  0  0  0  0  0  0  0
  -14.0950   -1.2670    3.0480 C   0  0  0  0  0  0  0  0  0  0  0  0
  -13.4320    0.0230    2.8130 N   0  0  0  0  0  0  0  0  0  0  0  0
  -14.4080    1.1280    2.4770 C   0  0  0  0  0  0  0  0  0  0  0  0
  -13.7440    2.4900    2.6170 C   0  0  0  0  0  0  0  0  0  0  0  0
  -14.4420    3.6050    2.3630 C   0  0  0  0  0  0  0  0  0  0  0  0
  -13.7830    4.9570    2.5020 C   0  0  0  0  0  0  0  0  0  0  0  0
  -14.7530    6.0110    2.1700 N   0  0  0  0  0  0  0  0  0  0  0  0
  -14.3890    7.2890    2.2240 C   0  0  0  0  0  0  0  0  0  0  0  0
  -13.2430    7.5890    2.5520 O   0  0  0  0  0  0  0  0  0  0  0  0
  -15.3650    8.3500    1.8900 C   0  0  0  0  0  0  0  0  0  0  0  0
  -15.4820    8.8040    0.5710 C   0  0  0  0  0  0  0  0  0  0  0  0
  -16.4050    9.8080    0.2540 C   0  0  0  0  0  0  0  0  0  0  0  0
  -17.2120   10.3580    1.2580 C   0  0  0  0  0  0  0  0  0  0  0  0
  -17.0950    9.9050    2.5770 C   0  0  0  0  0  0  0  0  0  0  0  0
  -18.0820   10.6780    3.4190 C   0  0  0  0  0  0  0  0  0  0  0  0
  -18.7800   11.6190    2.4670 C   0  0  0  0  0  0  0  0  0  0  0  0
  -19.7850   12.5750    2.6610 C   0  0  0  0  0  0  0  0  0  0  0  0
  -20.2570   13.3240    1.5760 C   0  0  0  0  0  0  0  0  0  0  0  0
  -19.7250   13.1170    0.2980 C   0  0  0  0  0  0  0  0  0  0  0  0
  -18.7200   12.1620    0.1040 C   0  0  0  0  0  0  0  0  0  0  0  0
  -18.2480   11.4130    1.1890 C   0  0  0  0  0  0  0  0  0  0  0  0
  -16.1720    8.9010    2.8930 C   0  0  0  0  0  0  0  0  0  0  0  0
  -12.3280   -0.1140    1.8520 C   0  0  0  0  0  0  0  0  0  0  0  0
  -11.2900   -1.1440    2.3340 C   0  0  0  0  0  0  0  0  0  0  0  0
   -8.3540   -2.7360    0.5940 H   0  0  0  0  0  0  0  0  0  0  0  0
   -9.5580   -2.0300   -0.5040 H   0  0  0  0  0  0  0  0  0  0  0  0
   -9.5480   -1.5760    1.2130 H   0  0  0  0  0  0  0  0  0  0  0  0
   -8.7510   -5.5110    1.4160 H   0  0  0  0  0  0  0  0  0  0  0  0
   -8.6010   -6.5760    3.6430 H   0  0  0  0  0  0  0  0  0  0  0  0
   -9.9600   -5.7080    5.5180 H   0  0  0  0  0  0  0  0  0  0  0  0
  -11.4660   -3.7810    5.1720 H   0  0  0  0  0  0  0  0  0  0  0  0
  -12.7580   -1.9830    4.5310 H   0  0  0  0  0  0  0  0  0  0  0  0
  -13.6180   -3.2930    3.5580 H   0  0  0  0  0  0  0  0  0  0  0  0
  -14.8100   -1.1010    3.8510 H   0  0  0  0  0  0  0  0  0  0  0  0
  -14.5120   -1.6240    2.1080 H   0  0  0  0  0  0  0  0  0  0  0  0
  -15.1930    1.0870    3.2290 H   0  0  0  0  0  0  0  0  0  0  0  0
  -14.7260    1.0060    1.4440 H   0  0  0  0  0  0  0  0  0  0  0  0
  -12.7100    2.5580    2.9210 H   0  0  0  0  0  0  0  0  0  0  0  0
  -15.4760    3.5370    2.0590 H   0  0  0  0  0  0  0  0  0  0  0  0
  -13.4400    5.0890    3.5260 H   0  0  0  0  0  0  0  0  0  0  0  0
  -12.9350    5.0180    1.8240 H   0  0  0  0  0  0  0  0  0  0  0  0
  -15.6940    5.7640    1.9010 H   0  0  0  0  0  0  0  0  0  0  0  0
  -14.8600    8.3790   -0.2030 H   0  0  0  0  0  0  0  0  0  0  0  0
  -16.4950   10.1570   -0.7630 H   0  0  0  0  0  0  0  0  0  0  0  0
  -17.5420   11.2570    4.1650 H   0  0  0  0  0  0  0  0  0  0  0  0
  -18.8100    9.9890    3.8410 H   0  0  0  0  0  0  0  0  0  0  0  0
  -20.1960   12.7340    3.6470 H   0  0  0  0  0  0  0  0  0  0  0  0
  -21.0320   14.0610    1.7260 H   0  0  0  0  0  0  0  0  0  0  0  0
  -20.0900   13.6950   -0.5380 H   0  0  0  0  0  0  0  0  0  0  0  0
  -18.3100   12.0020   -0.8820 H   0  0  0  0  0  0  0  0  0  0  0  0
  -16.0820    8.5510    3.9110 H   0  0  0  0  0  0  0  0  0  0  0  0
  -11.8190    0.8470    1.8300 H   0  0  0  0  0  0  0  0  0  0  0  0
  -12.7300   -0.4610    0.9020 H   0  0  0  0  0  0  0  0  0  0  0  0
  -10.6490   -1.3540    1.4810 H   0  0  0  0  0  0  0  0  0  0  0  0
  -10.7940   -0.7340    3.2110 H   0  0  0  0  0  0  0  0  0  0  0  0
  1 35  1  0  0  0  0
  1 36  1  0  0  0  0
  1 37  1  0  0  0  0
  1  2  1  0  0  0  0
  2  3  1  0  0  0  0
  3  4  2  0  0  0  0
  4 38  1  0  0  0  0
  4  5  1  0  0  0  0
  5 39  1  0  0  0  0
  5  6  2  0  0  0  0
  6 40  1  0  0  0  0
  6  7  1  0  0  0  0
  7 41  1  0  0  0  0
  7  8  2  0  0  0  0
  8  3  1  0  0  0  0
  8  9  1  0  0  0  0
  9 10  1  0  0  0  0
 10 42  1  0  0  0  0
 10 43  1  0  0  0  0
 10 11  1  0  0  0  0
 11 44  1  0  0  0  0
 11 45  1  0  0  0  0
 11 12  1  0  0  0  0
 12 13  1  0  0  0  0
 13 46  1  0  0  0  0
 13 47  1  0  0  0  0
 13 14  1  0  0  0  0
 14 48  1  0  0  0  0
 14 15  2  0  0  0  0
 15 49  1  0  0  0  0
 15 16  1  0  0  0  0
 16 50  1  0  0  0  0
 16 51  1  0  0  0  0
 16 17  1  0  0  0  0
 17 52  1  0  0  0  0
 17 18  1  0  0  0  0
 18 19  2  0  0  0  0
 18 20  1  0  0  0  0
 20 21  2  0  0  0  0
 21 53  1  0  0  0  0
 21 22  1  0  0  0  0
 22 54  1  0  0  0  0
 22 23  2  0  0  0  0
 23 24  1  0  0  0  0
 24 25  1  0  0  0  0
 25 55  1  0  0  0  0
 25 56  1  0  0  0  0
 25 26  1  0  0  0  0
 26 27  2  0  0  0  0
 27 57  1  0  0  0  0
 27 28  1  0  0  0  0
 28 58  1  0  0  0  0
 28 29  2  0  0  0  0
 29 59  1  0  0  0  0
 29 30  1  0  0  0  0
 30 60  1  0  0  0  0
 30 31  2  0  0  0  0
 31 23  1  0  0  0  0
 31 26  1  0  0  0  0
 24 32  2  0  0  0  0
 32 20  1  0  0  0  0
 32 61  1  0  0  0  0
 12 33  1  0  0  0  0
 33 62  1  0  0  0  0
 33 63  1  0  0  0  0
 33 34  1  0  0  0  0
 34  9  1  0  0  0  0
 34 64  1  0  0  0  0
 34 65  1  0  0  0  0
M  END
>  <LOGBIO>
6.7500

>  <PRED_LOGBIO>
7.2000

>  <XV_RES>
-0.5910

>  <WHL_TMPL>
3

>  <ANCH>
24-34;23-60

$$$$
ROW59
  -MTS-   01071501543D 0   0.00000     0.00000     0

109116  0  0  0  0  0  0  0  0999 V2000
   -0.1600   10.1840   -2.2520 F   0  0  0  0  0  0  0  0  0  0  0  0
   -1.2060    9.7540   -2.9890 C   0  0  0  0  0  0  0  0  0  0  0  0
   -1.2830   10.0750   -4.3490 C   0  0  0  0  0  0  0  0  0  0  0  0
   -2.3680    9.6300   -5.1130 C   0  0  0  0  0  0  0  0  0  0  0  0
   -3.3760    8.8620   -4.5170 C   0  0  0  0  0  0  0  0  0  0  0  0
   -3.2990    8.5410   -3.1570 C   0  0  0  0  0  0  0  0  0  0  0  0
   -2.2140    8.9870   -2.3930 C   0  0  0  0  0  0  0  0  0  0  0  0
   -4.5230    8.3910   -5.3250 C   0  0  0  0  0  0  0  0  0  0  0  0
   -4.4650    7.3060   -5.9020 O   0  0  0  0  0  0  0  0  0  0  0  0
   -5.6170    9.1410   -5.4290 N   0  0  0  0  0  0  0  0  0  0  0  0
   -6.7130    8.6910   -6.2010 C   0  0  0  0  0  0  0  0  0  0  0  0
   -6.7900    9.0120   -7.5610 C   0  0  0  0  0  0  0  0  0  0  0  0
   -7.8750    8.5660   -8.3260 C   0  0  0  0  0  0  0  0  0  0  0  0
   -8.8830    7.7990   -7.7300 C   0  0  0  0  0  0  0  0  0  0  0  0
  -10.0720    7.2210   -8.2340 N   0  0  0  0  0  0  0  0  0  0  0  0
  -10.7110    6.5620   -7.2170 C   0  0  0  0  0  0  0  0  0  0  0  0
  -10.0140    6.6730   -6.0780 C   0  0  0  0  0  0  0  0  0  0  0  0
  -10.3920    6.0840   -4.7400 C   0  0  0  0  0  0  0  0  0  0  0  0
   -9.3310    5.0580   -4.2990 C   0  0  0  0  0  0  0  0  0  0  0  0
   -9.5820    4.5760   -2.8590 C   0  0  0  0  0  0  0  0  0  0  0  0
   -9.6620    5.7050   -1.9210 N   0  0  0  0  0  0  0  0  0  0  0  0
   -9.9020    5.1970   -0.5620 C   0  0  0  0  0  0  0  0  0  0  0  0
  -11.4060    5.1040   -0.3110 C   0  0  0  0  0  0  0  0  0  0  0  0
  -11.6550    4.5760    1.1010 C   0  0  0  0  0  0  0  0  0  0  0  0
  -12.9590    4.4310    1.4890 C   0  0  0  0  0  0  0  0  0  0  0  0
  -13.5710    3.1640    1.2570 C   0  0  0  0  0  0  0  0  0  0  0  0
  -13.7440    2.4900    2.6170 C   0  0  0  0  0  0  0  0  0  0  0  0
  -14.4080    1.1280    2.4770 C   0  0  0  0  0  0  0  0  0  0  0  0
  -13.4320    0.0230    2.8130 N   0  0  0  0  0  0  0  0  0  0  0  0
  -14.1110   -1.2630    3.0280 C   0  0  0  0  0  0  0  0  0  0  0  0
  -13.1400   -2.3290    3.5680 C   0  0  0  0  0  0  0  0  0  0  0  0
  -11.9120   -2.4850    2.6510 C   0  0  0  0  0  0  0  0  0  0  0  0
  -11.2700   -1.1220    2.3360 C   0  0  0  0  0  0  0  0  0  0  0  0
  -12.3280   -0.1140    1.8520 C   0  0  0  0  0  0  0  0  0  0  0  0
  -10.9650   -3.5690    3.0910 C   0  0  0  0  0  0  0  0  0  0  0  0
  -10.3460   -4.4390    2.2820 C   0  0  0  0  0  0  0  0  0  0  0  0
   -9.3630   -5.1080    2.9640 N   0  0  0  0  0  0  0  0  0  0  0  0
   -9.3380   -4.6470    4.3010 C   0  0  0  0  0  0  0  0  0  0  0  0
   -8.5460   -4.9840    5.4060 C   0  0  0  0  0  0  0  0  0  0  0  0
   -8.7520   -4.3470    6.6350 C   0  0  0  0  0  0  0  0  0  0  0  0
   -9.7500   -3.3730    6.7600 C   0  0  0  0  0  0  0  0  0  0  0  0
   -9.9580   -2.7290    8.0030 N   0  0  0  0  0  0  0  0  0  0  0  0
  -10.8140   -3.2410    8.8820 C   0  0  0  0  0  0  0  0  0  0  0  0
  -11.4260   -4.2740    8.6150 O   0  0  0  0  0  0  0  0  0  0  0  0
  -11.0320   -2.5670   10.1820 C   0  0  0  0  0  0  0  0  0  0  0  0
  -10.2410   -2.9050   11.2860 C   0  0  0  0  0  0  0  0  0  0  0  0
  -10.4460   -2.2680   12.5160 C   0  0  0  0  0  0  0  0  0  0  0  0
  -11.4440   -1.2930   12.6410 C   0  0  0  0  0  0  0  0  0  0  0  0
  -11.6430   -0.6790   13.8260 F   0  0  0  0  0  0  0  0  0  0  0  0
  -12.2360   -0.9560   11.5370 C   0  0  0  0  0  0  0  0  0  0  0  0
  -12.0300   -1.5930   10.3070 C   0  0  0  0  0  0  0  0  0  0  0  0
  -10.5410   -3.0350    5.6560 C   0  0  0  0  0  0  0  0  0  0  0  0
  -10.3350   -3.6720    4.4260 C   0  0  0  0  0  0  0  0  0  0  0  0
  -10.7490    6.6250   -2.2870 C   0  0  0  0  0  0  0  0  0  0  0  0
  -10.5530    7.2060   -3.7000 C   0  0  0  0  0  0  0  0  0  0  0  0
   -8.8060    7.4780   -6.3690 C   0  0  0  0  0  0  0  0  0  0  0  0
   -7.7210    7.9240   -5.6050 C   0  0  0  0  0  0  0  0  0  0  0  0
   -0.5060   10.6670   -4.8090 H   0  0  0  0  0  0  0  0  0  0  0  0
   -2.4280    9.8780   -6.1630 H   0  0  0  0  0  0  0  0  0  0  0  0
   -4.0770    7.9490   -2.6970 H   0  0  0  0  0  0  0  0  0  0  0  0
   -2.1550    8.7390   -1.3430 H   0  0  0  0  0  0  0  0  0  0  0  0
   -5.6650   10.0320   -4.9550 H   0  0  0  0  0  0  0  0  0  0  0  0
   -6.0130    9.6040   -8.0210 H   0  0  0  0  0  0  0  0  0  0  0  0
   -7.9350    8.8140   -9.3750 H   0  0  0  0  0  0  0  0  0  0  0  0
  -10.3970    7.2840   -9.1880 H   0  0  0  0  0  0  0  0  0  0  0  0
  -11.6450    6.0280   -7.3190 H   0  0  0  0  0  0  0  0  0  0  0  0
  -11.3460    5.5860   -4.9000 H   0  0  0  0  0  0  0  0  0  0  0  0
   -8.3430    5.5080   -4.3630 H   0  0  0  0  0  0  0  0  0  0  0  0
   -9.3500    4.2050   -4.9740 H   0  0  0  0  0  0  0  0  0  0  0  0
  -10.5100    4.0100   -2.8220 H   0  0  0  0  0  0  0  0  0  0  0  0
   -8.7780    3.9090   -2.5540 H   0  0  0  0  0  0  0  0  0  0  0  0
   -9.4550    4.2110   -0.4600 H   0  0  0  0  0  0  0  0  0  0  0  0
   -9.4550    5.8750    0.1620 H   0  0  0  0  0  0  0  0  0  0  0  0
  -11.8530    6.0900   -0.4140 H   0  0  0  0  0  0  0  0  0  0  0  0
  -11.8530    4.4260   -1.0360 H   0  0  0  0  0  0  0  0  0  0  0  0
  -11.2440    5.3340    1.7640 H   0  0  0  0  0  0  0  0  0  0  0  0
  -11.1580    3.6110    1.1690 H   0  0  0  0  0  0  0  0  0  0  0  0
  -13.5180    5.1330    0.8730 H   0  0  0  0  0  0  0  0  0  0  0  0
  -13.0270    4.6410    2.5540 H   0  0  0  0  0  0  0  0  0  0  0  0
  -12.8650    2.5640    0.6870 H   0  0  0  0  0  0  0  0  0  0  0  0
  -14.5550    3.3050    0.8140 H   0  0  0  0  0  0  0  0  0  0  0  0
  -14.4350    3.1120    3.1820 H   0  0  0  0  0  0  0  0  0  0  0  0
  -12.7580    2.3480    3.0550 H   0  0  0  0  0  0  0  0  0  0  0  0
  -14.6570    1.0120    1.4240 H   0  0  0  0  0  0  0  0  0  0  0  0
  -15.2400    1.0780    3.1760 H   0  0  0  0  0  0  0  0  0  0  0  0
  -14.4310   -1.6080    2.0470 H   0  0  0  0  0  0  0  0  0  0  0  0
  -14.9000   -1.1250    3.7640 H   0  0  0  0  0  0  0  0  0  0  0  0
  -13.6730   -3.2770    3.5300 H   0  0  0  0  0  0  0  0  0  0  0  0
  -12.7930   -2.0090    4.5480 H   0  0  0  0  0  0  0  0  0  0  0  0
  -12.3160   -2.8280    1.7010 H   0  0  0  0  0  0  0  0  0  0  0  0
  -10.5950   -1.2860    1.4990 H   0  0  0  0  0  0  0  0  0  0  0  0
  -10.8230   -0.7360    3.2490 H   0  0  0  0  0  0  0  0  0  0  0  0
  -11.8330    0.8540    1.8160 H   0  0  0  0  0  0  0  0  0  0  0  0
  -12.7290   -0.4760    0.9070 H   0  0  0  0  0  0  0  0  0  0  0  0
  -10.5870   -4.5920    1.2400 H   0  0  0  0  0  0  0  0  0  0  0  0
   -8.7550   -5.8140    2.5750 H   0  0  0  0  0  0  0  0  0  0  0  0
   -7.7770   -5.7360    5.3090 H   0  0  0  0  0  0  0  0  0  0  0  0
   -8.1410   -4.6070    7.4870 H   0  0  0  0  0  0  0  0  0  0  0  0
   -9.4560   -1.8800    8.2220 H   0  0  0  0  0  0  0  0  0  0  0  0
   -9.4710   -3.6560   11.1900 H   0  0  0  0  0  0  0  0  0  0  0  0
   -9.8360   -2.5280   13.3680 H   0  0  0  0  0  0  0  0  0  0  0  0
  -13.0050   -0.2050   11.6330 H   0  0  0  0  0  0  0  0  0  0  0  0
  -12.6400   -1.3330    9.4550 H   0  0  0  0  0  0  0  0  0  0  0  0
  -11.3110   -2.2840    5.7530 H   0  0  0  0  0  0  0  0  0  0  0  0
  -11.7000    6.0980   -2.2420 H   0  0  0  0  0  0  0  0  0  0  0  0
  -10.7950    7.4370   -1.5650 H   0  0  0  0  0  0  0  0  0  0  0  0
   -9.6700    7.8410   -3.7110 H   0  0  0  0  0  0  0  0  0  0  0  0
  -11.4120    7.8210   -3.9610 H   0  0  0  0  0  0  0  0  0  0  0  0
   -7.6620    7.6760   -4.5550 H   0  0  0  0  0  0  0  0  0  0  0  0
  1  2  1  0  0  0  0
  2  3  2  0  0  0  0
  3 58  1  0  0  0  0
  3  4  1  0  0  0  0
  4 59  1  0  0  0  0
  4  5  2  0  0  0  0
  5  6  1  0  0  0  0
  6 60  1  0  0  0  0
  6  7  2  0  0  0  0
  7  2  1  0  0  0  0
  7 61  1  0  0  0  0
  5  8  1  0  0  0  0
  8  9  2  0  0  0  0
  8 10  1  0  0  0  0
 10 62  1  0  0  0  0
 10 11  1  0  0  0  0
 11 12  2  0  0  0  0
 12 63  1  0  0  0  0
 12 13  1  0  0  0  0
 13 64  1  0  0  0  0
 13 14  2  0  0  0  0
 14 15  1  0  0  0  0
 15 65  1  0  0  0  0
 15 16  1  0  0  0  0
 16 66  1  0  0  0  0
 16 17  2  0  0  0  0
 17 18  1  0  0  0  0
 18 67  1  0  0  0  0
 18 19  1  0  0  0  0
 19 68  1  0  0  0  0
 19 69  1  0  0  0  0
 19 20  1  0  0  0  0
 20 70  1  0  0  0  0
 20 71  1  0  0  0  0
 20 21  1  0  0  0  0
 21 22  1  0  0  0  0
 22 72  1  0  0  0  0
 22 73  1  0  0  0  0
 22 23  1  0  0  0  0
 23 74  1  0  0  0  0
 23 75  1  0  0  0  0
 23 24  1  0  0  0  0
 24 76  1  0  0  0  0
 24 77  1  0  0  0  0
 24 25  1  0  0  0  0
 25 78  1  0  0  0  0
 25 79  1  0  0  0  0
 25 26  1  0  0  0  0
 26 80  1  0  0  0  0
 26 81  1  0  0  0  0
 26 27  1  0  0  0  0
 27 82  1  0  0  0  0
 27 83  1  0  0  0  0
 27 28  1  0  0  0  0
 28 84  1  0  0  0  0
 28 85  1  0  0  0  0
 28 29  1  0  0  0  0
 29 30  1  0  0  0  0
 30 86  1  0  0  0  0
 30 87  1  0  0  0  0
 30 31  1  0  0  0  0
 31 88  1  0  0  0  0
 31 89  1  0  0  0  0
 31 32  1  0  0  0  0
 32 90  1  0  0  0  0
 32 33  1  0  0  0  0
 33 91  1  0  0  0  0
 33 92  1  0  0  0  0
 33 34  1  0  0  0  0
 34 29  1  0  0  0  0
 34 93  1  0  0  0  0
 34 94  1  0  0  0  0
 32 35  1  0  0  0  0
 35 36  2  0  0  0  0
 36 95  1  0  0  0  0
 36 37  1  0  0  0  0
 37 96  1  0  0  0  0
 37 38  1  0  0  0  0
 38 39  2  0  0  0  0
 39 97  1  0  0  0  0
 39 40  1  0  0  0  0
 40 98  1  0  0  0  0
 40 41  2  0  0  0  0
 41 42  1  0  0  0  0
 42 99  1  0  0  0  0
 42 43  1  0  0  0  0
 43 44  2  0  0  0  0
 43 45  1  0  0  0  0
 45 46  2  0  0  0  0
 46100  1  0  0  0  0
 46 47  1  0  0  0  0
 47101  1  0  0  0  0
 47 48  2  0  0  0  0
 48 49  1  0  0  0  0
 48 50  1  0  0  0  0
 50102  1  0  0  0  0
 50 51  2  0  0  0  0
 51 45  1  0  0  0  0
 51103  1  0  0  0  0
 41 52  1  0  0  0  0
 52104  1  0  0  0  0
 52 53  2  0  0  0  0
 53 35  1  0  0  0  0
 53 38  1  0  0  0  0
 21 54  1  0  0  0  0
 54105  1  0  0  0  0
 54106  1  0  0  0  0
 54 55  1  0  0  0  0
 55 18  1  0  0  0  0
 55107  1  0  0  0  0
 55108  1  0  0  0  0
 17 56  1  0  0  0  0
 56 14  1  0  0  0  0
 56 57  2  0  0  0  0
 57 11  1  0  0  0  0
 57109  1  0  0  0  0
M  END
>  <LOGBIO>
6.1500

>  <PRED_LOGBIO>
6.3600

>  <XV_RES>
-0.3740

>  <WHL_TMPL>
3

>  <ANCH>
24-34;57-69

$$$$
ROW60
  -MTS-   01071501543D 0   0.00000     0.00000     0

 55 56  0  0  0  0  0  0  0  0999 V2000
  -11.7590   -1.1090    0.7820 C   0  0  0  0  0  0  0  0  0  0  0  0
  -10.8260    0.0760    1.0080 C   0  0  0  0  0  0  0  0  0  0  0  0
   -9.3750   -0.3930    0.9190 C   0  0  0  0  0  0  0  0  0  0  0  0
   -8.4400    0.7940    1.1450 C   0  0  0  0  0  0  0  0  0  0  0  0
   -6.9440    0.5160    1.0920 C   0  0  0  0  0  0  0  0  0  0  0  0
   -6.3540    0.4240    2.4980 C   0  0  0  0  0  0  0  0  0  0  0  0
   -4.9260   -0.1270    2.4970 N   0  0  0  0  0  0  0  0  0  0  0  0
   -4.8580   -1.6350    2.2520 C   0  0  0  0  0  0  0  0  0  0  0  0
   -3.9960   -2.3600    3.2810 C   0  0  0  0  0  0  0  0  0  0  0  0
   -4.7710   -2.6030    4.5540 C   0  0  0  0  0  0  0  0  0  0  0  0
   -4.9130   -1.5750    5.4940 C   0  0  0  0  0  0  0  0  0  0  0  0
   -5.6310   -1.8010    6.6740 C   0  0  0  0  0  0  0  0  0  0  0  0
   -6.2080   -3.0540    6.9140 C   0  0  0  0  0  0  0  0  0  0  0  0
   -6.0660   -4.0810    5.9740 C   0  0  0  0  0  0  0  0  0  0  0  0
   -5.3470   -3.8560    4.7940 C   0  0  0  0  0  0  0  0  0  0  0  0
   -3.9650    0.7140    1.5950 C   0  0  0  0  0  0  0  0  0  0  0  0
   -4.0290    2.2060    1.9890 C   0  0  0  0  0  0  0  0  0  0  0  0
   -2.9810    3.0320    1.2790 C   0  0  0  0  0  0  0  0  0  0  0  0
   -1.7880    2.4700    0.8080 C   0  0  0  0  0  0  0  0  0  0  0  0
   -0.8490    3.2720    0.1490 C   0  0  0  0  0  0  0  0  0  0  0  0
   -1.1020    4.6360   -0.0390 C   0  0  0  0  0  0  0  0  0  0  0  0
   -2.2940    5.1980    0.4320 C   0  0  0  0  0  0  0  0  0  0  0  0
   -2.4810    6.5350    0.2250 O   0  0  0  0  0  0  0  0  0  0  0  0
   -3.2340    4.3960    1.0910 C   0  0  0  0  0  0  0  0  0  0  0  0
  -11.5760   -1.5330   -0.2030 H   0  0  0  0  0  0  0  0  0  0  0  0
  -12.7930   -0.7750    0.8460 H   0  0  0  0  0  0  0  0  0  0  0  0
  -11.5760   -1.8660    1.5420 H   0  0  0  0  0  0  0  0  0  0  0  0
  -11.0100    0.8330    0.2480 H   0  0  0  0  0  0  0  0  0  0  0  0
  -11.0100    0.5000    1.9930 H   0  0  0  0  0  0  0  0  0  0  0  0
   -9.1910   -1.1500    1.6790 H   0  0  0  0  0  0  0  0  0  0  0  0
   -9.1910   -0.8170   -0.0660 H   0  0  0  0  0  0  0  0  0  0  0  0
   -8.6330    1.1170    2.1660 H   0  0  0  0  0  0  0  0  0  0  0  0
   -8.6630    1.5350    0.3800 H   0  0  0  0  0  0  0  0  0  0  0  0
   -6.4860    1.3840    0.6220 H   0  0  0  0  0  0  0  0  0  0  0  0
   -6.7900   -0.4380    0.5930 H   0  0  0  0  0  0  0  0  0  0  0  0
   -6.9590   -0.3050    3.0330 H   0  0  0  0  0  0  0  0  0  0  0  0
   -6.3300    1.4260    2.9220 H   0  0  0  0  0  0  0  0  0  0  0  0
   -4.3570   -1.7630    1.2950 H   0  0  0  0  0  0  0  0  0  0  0  0
   -5.8680   -2.0330    2.3160 H   0  0  0  0  0  0  0  0  0  0  0  0
   -3.1850   -1.6820    3.5380 H   0  0  0  0  0  0  0  0  0  0  0  0
   -3.7030   -3.3220    2.8650 H   0  0  0  0  0  0  0  0  0  0  0  0
   -4.4680   -0.6090    5.3080 H   0  0  0  0  0  0  0  0  0  0  0  0
   -5.7410   -1.0080    7.3990 H   0  0  0  0  0  0  0  0  0  0  0  0
   -6.7620   -3.2280    7.8250 H   0  0  0  0  0  0  0  0  0  0  0  0
   -6.5100   -5.0480    6.1600 H   0  0  0  0  0  0  0  0  0  0  0  0
   -5.2370   -4.6490    4.0690 H   0  0  0  0  0  0  0  0  0  0  0  0
   -4.3500    0.6440    0.5800 H   0  0  0  0  0  0  0  0  0  0  0  0
   -2.9500    0.3590    1.7570 H   0  0  0  0  0  0  0  0  0  0  0  0
   -3.7840    2.2510    3.0480 H   0  0  0  0  0  0  0  0  0  0  0  0
   -5.0100    2.5850    1.7110 H   0  0  0  0  0  0  0  0  0  0  0  0
   -1.5930    1.4180    0.9520 H   0  0  0  0  0  0  0  0  0  0  0  0
    0.0710    2.8380   -0.2150 H   0  0  0  0  0  0  0  0  0  0  0  0
   -0.3770    5.2550   -0.5470 H   0  0  0  0  0  0  0  0  0  0  0  0
   -1.7200    6.9320   -0.2270 H   0  0  0  0  0  0  0  0  0  0  0  0
   -4.1540    4.8290    1.4550 H   0  0  0  0  0  0  0  0  0  0  0  0
  1 25  1  0  0  0  0
  1 26  1  0  0  0  0
  1 27  1  0  0  0  0
  1  2  1  0  0  0  0
  2 28  1  0  0  0  0
  2 29  1  0  0  0  0
  2  3  1  0  0  0  0
  3 30  1  0  0  0  0
  3 31  1  0  0  0  0
  3  4  1  0  0  0  0
  4 32  1  0  0  0  0
  4 33  1  0  0  0  0
  4  5  1  0  0  0  0
  5 34  1  0  0  0  0
  5 35  1  0  0  0  0
  5  6  1  0  0  0  0
  6 36  1  0  0  0  0
  6 37  1  0  0  0  0
  6  7  1  0  0  0  0
  7  8  1  0  0  0  0
  8 38  1  0  0  0  0
  8 39  1  0  0  0  0
  8  9  1  0  0  0  0
  9 40  1  0  0  0  0
  9 41  1  0  0  0  0
  9 10  1  0  0  0  0
 10 11  2  0  0  0  0
 11 42  1  0  0  0  0
 11 12  1  0  0  0  0
 12 43  1  0  0  0  0
 12 13  2  0  0  0  0
 13 44  1  0  0  0  0
 13 14  1  0  0  0  0
 14 45  1  0  0  0  0
 14 15  2  0  0  0  0
 15 10  1  0  0  0  0
 15 46  1  0  0  0  0
  7 16  1  0  0  0  0
 16 47  1  0  0  0  0
 16 48  1  0  0  0  0
 16 17  1  0  0  0  0
 17 49  1  0  0  0  0
 17 50  1  0  0  0  0
 17 18  1  0  0  0  0
 18 19  2  0  0  0  0
 19 51  1  0  0  0  0
 19 20  1  0  0  0  0
 20 52  1  0  0  0  0
 20 21  2  0  0  0  0
 21 53  1  0  0  0  0
 21 22  1  0  0  0  0
 22 23  1  0  0  0  0
 23 54  1  0  0  0  0
 22 24  2  0  0  0  0
 24 18  1  0  0  0  0
 24 55  1  0  0  0  0
M  END
>  <LOGBIO>
5.9000

>  <PRED_LOGBIO>
6.7400

>  <XV_RES>
-1.0220

>  <WHL_TMPL>
2

>  <ANCH>
2-4;49-51

$$$$
ROW61
  -MTS-   01071501543D 0   0.00000     0.00000     0

 41 44  0  0  0  0  0  0  0  0999 V2000
   -4.3390   -0.5960   -1.0020 N   0  0  0  0  0  0  0  0  0  0  0  0
   -3.5200   -1.5630   -0.4820 C   0  0  0  0  0  0  0  0  0  0  0  0
   -3.8890   -2.6440    0.1810 N   0  0  0  0  0  0  0  0  0  0  0  0
   -2.8780   -3.5040    0.6270 C   0  0  0  0  0  0  0  0  0  0  0  0
   -3.1330   -4.6810    1.3400 C   0  0  0  0  0  0  0  0  0  0  0  0
   -2.0700   -5.4930    1.7530 C   0  0  0  0  0  0  0  0  0  0  0  0
   -2.5110   -6.7230    2.5100 C   0  0  0  0  0  0  0  0  0  0  0  0
   -1.8700   -8.0430    2.0440 C   0  0  0  0  0  0  0  0  0  0  0  0
   -0.4440   -8.1600    2.3820 N   0  0  0  0  0  0  0  0  0  0  0  0
   -0.4020   -9.6610    2.1360 C   0  0  0  0  0  0  0  0  0  0  0  0
    0.2890  -10.3480    3.2900 C   0  0  0  0  0  0  0  0  0  0  0  0
    0.1600   -9.8380    4.5870 C   0  0  0  0  0  0  0  0  0  0  0  0
    0.8010  -10.4750    5.6560 C   0  0  0  0  0  0  0  0  0  0  0  0
    1.5710  -11.6220    5.4280 C   0  0  0  0  0  0  0  0  0  0  0  0
    2.1890  -12.2370    6.4590 F   0  0  0  0  0  0  0  0  0  0  0  0
    1.6990  -12.1320    4.1310 C   0  0  0  0  0  0  0  0  0  0  0  0
    1.0590  -11.4950    3.0610 C   0  0  0  0  0  0  0  0  0  0  0  0
    0.4630   -7.3950    1.5130 C   0  0  0  0  0  0  0  0  0  0  0  0
    0.4980   -5.8880    1.8250 C   0  0  0  0  0  0  0  0  0  0  0  0
   -0.7520   -5.1270    1.4530 C   0  0  0  0  0  0  0  0  0  0  0  0
   -0.4970   -3.9500    0.7400 C   0  0  0  0  0  0  0  0  0  0  0  0
   -1.5600   -3.1380    0.3270 C   0  0  0  0  0  0  0  0  0  0  0  0
   -1.7530   -1.6190   -0.5610 S   0  0  0  0  0  0  0  0  0  0  0  0
   -4.5930    0.2050   -0.4430 H   0  0  0  0  0  0  0  0  0  0  0  0
   -4.6880   -0.6850   -1.9460 H   0  0  0  0  0  0  0  0  0  0  0  0
   -4.1490   -4.9630    1.5720 H   0  0  0  0  0  0  0  0  0  0  0  0
   -3.5740   -6.8260    2.3040 H   0  0  0  0  0  0  0  0  0  0  0  0
   -2.2520   -6.5830    3.5570 H   0  0  0  0  0  0  0  0  0  0  0  0
   -1.9180   -8.0300    0.9570 H   0  0  0  0  0  0  0  0  0  0  0  0
   -2.4070   -8.8580    2.5250 H   0  0  0  0  0  0  0  0  0  0  0  0
    0.2230   -9.8170    1.2590 H   0  0  0  0  0  0  0  0  0  0  0  0
   -1.4240  -10.0290    2.0730 H   0  0  0  0  0  0  0  0  0  0  0  0
   -0.4330   -8.9530    4.7630 H   0  0  0  0  0  0  0  0  0  0  0  0
    0.7020  -10.0820    6.6570 H   0  0  0  0  0  0  0  0  0  0  0  0
    2.2930  -13.0170    3.9550 H   0  0  0  0  0  0  0  0  0  0  0  0
    1.1580  -11.8890    2.0600 H   0  0  0  0  0  0  0  0  0  0  0  0
    0.0540   -7.4810    0.5090 H   0  0  0  0  0  0  0  0  0  0  0  0
    1.4710   -7.7820    1.6420 H   0  0  0  0  0  0  0  0  0  0  0  0
    1.2860   -5.4790    1.1960 H   0  0  0  0  0  0  0  0  0  0  0  0
    0.6530   -5.7770    2.8960 H   0  0  0  0  0  0  0  0  0  0  0  0
    0.5190   -3.6680    0.5080 H   0  0  0  0  0  0  0  0  0  0  0  0
  1 24  1  0  0  0  0
  1 25  1  0  0  0  0
  1  2  1  0  0  0  0
  2  3  2  0  0  0  0
  3  4  1  0  0  0  0
  4  5  2  0  0  0  0
  5 26  1  0  0  0  0
  5  6  1  0  0  0  0
  6  7  1  0  0  0  0
  7 27  1  0  0  0  0
  7 28  1  0  0  0  0
  7  8  1  0  0  0  0
  8 29  1  0  0  0  0
  8 30  1  0  0  0  0
  8  9  1  0  0  0  0
  9 10  1  0  0  0  0
 10 31  1  0  0  0  0
 10 32  1  0  0  0  0
 10 11  1  0  0  0  0
 11 12  2  0  0  0  0
 12 33  1  0  0  0  0
 12 13  1  0  0  0  0
 13 34  1  0  0  0  0
 13 14  2  0  0  0  0
 14 15  1  0  0  0  0
 14 16  1  0  0  0  0
 16 35  1  0  0  0  0
 16 17  2  0  0  0  0
 17 11  1  0  0  0  0
 17 36  1  0  0  0  0
  9 18  1  0  0  0  0
 18 37  1  0  0  0  0
 18 38  1  0  0  0  0
 18 19  1  0  0  0  0
 19 39  1  0  0  0  0
 19 40  1  0  0  0  0
 19 20  1  0  0  0  0
 20  6  2  0  0  0  0
 20 21  1  0  0  0  0
 21 41  1  0  0  0  0
 21 22  2  0  0  0  0
 22  4  1  0  0  0  0
 22 23  1  0  0  0  0
 23  2  1  0  0  0  0
M  END
>  <LOGBIO>
6.2200

>  <PRED_LOGBIO>
6.0600

>  <XV_RES>
0.2160

>  <WHL_TMPL>
1

>  <ANCH>
11-21;16-31

$$$$
ROW62
  -MTS-   01071501543D 0   0.00000     0.00000     0

 40 43  0  0  0  0  0  0  0  0999 V2000
   -4.3390   -0.5960   -1.0020 N   0  0  0  0  0  0  0  0  0  0  0  0
   -3.5200   -1.5630   -0.4820 C   0  0  0  0  0  0  0  0  0  0  0  0
   -3.8890   -2.6440    0.1810 N   0  0  0  0  0  0  0  0  0  0  0  0
   -2.8780   -3.5040    0.6270 C   0  0  0  0  0  0  0  0  0  0  0  0
   -3.1330   -4.6810    1.3400 C   0  0  0  0  0  0  0  0  0  0  0  0
   -2.0700   -5.4930    1.7530 C   0  0  0  0  0  0  0  0  0  0  0  0
   -2.5110   -6.7230    2.5100 C   0  0  0  0  0  0  0  0  0  0  0  0
   -1.8700   -8.0430    2.0440 C   0  0  0  0  0  0  0  0  0  0  0  0
   -0.4440   -8.1600    2.3820 N   0  0  0  0  0  0  0  0  0  0  0  0
   -0.4020   -9.6610    2.1360 C   0  0  0  0  0  0  0  0  0  0  0  0
    0.2890  -10.3480    3.2900 C   0  0  0  0  0  0  0  0  0  0  0  0
    0.1670   -9.8470    4.5910 C   0  0  0  0  0  0  0  0  0  0  0  0
    0.8180  -10.5020    5.6440 C   0  0  0  0  0  0  0  0  0  0  0  0
    1.5490  -11.5980    5.4020 N   0  0  0  0  0  0  0  0  0  0  0  0
    1.6870  -12.1050    4.1690 C   0  0  0  0  0  0  0  0  0  0  0  0
    1.0610  -11.4960    3.0730 C   0  0  0  0  0  0  0  0  0  0  0  0
    0.4630   -7.3950    1.5130 C   0  0  0  0  0  0  0  0  0  0  0  0
    0.4980   -5.8880    1.8250 C   0  0  0  0  0  0  0  0  0  0  0  0
   -0.7520   -5.1270    1.4530 C   0  0  0  0  0  0  0  0  0  0  0  0
   -0.4970   -3.9500    0.7400 C   0  0  0  0  0  0  0  0  0  0  0  0
   -1.5600   -3.1380    0.3270 C   0  0  0  0  0  0  0  0  0  0  0  0
   -1.7530   -1.6190   -0.5610 S   0  0  0  0  0  0  0  0  0  0  0  0
   -4.5930    0.2050   -0.4430 H   0  0  0  0  0  0  0  0  0  0  0  0
   -4.6880   -0.6850   -1.9460 H   0  0  0  0  0  0  0  0  0  0  0  0
   -4.1490   -4.9630    1.5720 H   0  0  0  0  0  0  0  0  0  0  0  0
   -3.5740   -6.8260    2.3040 H   0  0  0  0  0  0  0  0  0  0  0  0
   -2.2520   -6.5830    3.5570 H   0  0  0  0  0  0  0  0  0  0  0  0
   -1.9180   -8.0300    0.9570 H   0  0  0  0  0  0  0  0  0  0  0  0
   -2.4070   -8.8580    2.5250 H   0  0  0  0  0  0  0  0  0  0  0  0
    0.2230   -9.8170    1.2590 H   0  0  0  0  0  0  0  0  0  0  0  0
   -1.4240  -10.0290    2.0730 H   0  0  0  0  0  0  0  0  0  0  0  0
   -0.4230   -8.9630    4.7810 H   0  0  0  0  0  0  0  0  0  0  0  0
    0.7300  -10.1230    6.6520 H   0  0  0  0  0  0  0  0  0  0  0  0
    2.2860  -12.9910    4.0180 H   0  0  0  0  0  0  0  0  0  0  0  0
    1.1720  -11.9040    2.0800 H   0  0  0  0  0  0  0  0  0  0  0  0
    0.0540   -7.4810    0.5090 H   0  0  0  0  0  0  0  0  0  0  0  0
    1.4710   -7.7820    1.6420 H   0  0  0  0  0  0  0  0  0  0  0  0
    1.2860   -5.4790    1.1960 H   0  0  0  0  0  0  0  0  0  0  0  0
    0.6530   -5.7770    2.8960 H   0  0  0  0  0  0  0  0  0  0  0  0
    0.5190   -3.6680    0.5080 H   0  0  0  0  0  0  0  0  0  0  0  0
  1 23  1  0  0  0  0
  1 24  1  0  0  0  0
  1  2  1  0  0  0  0
  2  3  2  0  0  0  0
  3  4  1  0  0  0  0
  4  5  2  0  0  0  0
  5 25  1  0  0  0  0
  5  6  1  0  0  0  0
  6  7  1  0  0  0  0
  7 26  1  0  0  0  0
  7 27  1  0  0  0  0
  7  8  1  0  0  0  0
  8 28  1  0  0  0  0
  8 29  1  0  0  0  0
  8  9  1  0  0  0  0
  9 10  1  0  0  0  0
 10 30  1  0  0  0  0
 10 31  1  0  0  0  0
 10 11  1  0  0  0  0
 11 12  2  0  0  0  0
 12 32  1  0  0  0  0
 12 13  1  0  0  0  0
 13 33  1  0  0  0  0
 13 14  2  0  0  0  0
 14 15  1  0  0  0  0
 15 34  1  0  0  0  0
 15 16  2  0  0  0  0
 16 11  1  0  0  0  0
 16 35  1  0  0  0  0
  9 17  1  0  0  0  0
 17 36  1  0  0  0  0
 17 37  1  0  0  0  0
 17 18  1  0  0  0  0
 18 38  1  0  0  0  0
 18 39  1  0  0  0  0
 18 19  1  0  0  0  0
 19  6  2  0  0  0  0
 19 20  1  0  0  0  0
 20 40  1  0  0  0  0
 20 21  2  0  0  0  0
 21  4  1  0  0  0  0
 21 22  1  0  0  0  0
 22  2  1  0  0  0  0
M  END
>  <LOGBIO>
5.3500

>  <PRED_LOGBIO>
5.9200

>  <XV_RES>
-0.6380

>  <WHL_TMPL>
1

>  <ANCH>
11-21;16-30

$$$$
ROW63
  -MTS-   01071501543D 0   0.00000     0.00000     0

 58 60  0  0  0  0  0  0  0  0999 V2000
  -15.9380    3.4760   -4.8040 C   0  0  0  0  0  0  0  0  0  0  0  0
  -14.6280    3.5340   -4.2320 O   0  0  0  0  0  0  0  0  0  0  0  0
  -14.4600    4.2590   -3.0820 C   0  0  0  0  0  0  0  0  0  0  0  0
  -14.1300    5.6170   -3.1530 C   0  0  0  0  0  0  0  0  0  0  0  0
  -13.9580    6.3580   -1.9770 C   0  0  0  0  0  0  0  0  0  0  0  0
  -14.1170    5.7410   -0.7310 C   0  0  0  0  0  0  0  0  0  0  0  0
  -13.9490    6.4660    0.4190 O   0  0  0  0  0  0  0  0  0  0  0  0
  -12.6400    6.5230    0.9910 C   0  0  0  0  0  0  0  0  0  0  0  0
  -14.4470    4.3820   -0.6600 C   0  0  0  0  0  0  0  0  0  0  0  0
  -14.6190    3.6410   -1.8360 C   0  0  0  0  0  0  0  0  0  0  0  0
  -14.6150    3.7290    0.6570 C   0  0  0  0  0  0  0  0  0  0  0  0
  -15.7200    3.7090    1.1980 O   0  0  0  0  0  0  0  0  0  0  0  0
  -13.5710    3.1640    1.2570 N   0  0  0  0  0  0  0  0  0  0  0  0
  -13.7440    2.4900    2.6170 C   0  0  0  0  0  0  0  0  0  0  0  0
  -14.4080    1.1280    2.4770 C   0  0  0  0  0  0  0  0  0  0  0  0
  -13.4320    0.0230    2.8130 N   0  0  0  0  0  0  0  0  0  0  0  0
  -12.3280   -0.1140    1.8520 C   0  0  0  0  0  0  0  0  0  0  0  0
  -12.1850   -1.5680    1.3660 C   0  0  0  0  0  0  0  0  0  0  0  0
  -12.1090   -2.5200    2.4830 N   0  0  0  0  0  0  0  0  0  0  0  0
  -13.1240   -2.3250    3.5290 C   0  0  0  0  0  0  0  0  0  0  0  0
  -13.2480   -0.8580    3.9760 C   0  0  0  0  0  0  0  0  0  0  0  0
  -10.9840   -3.5450    3.0870 C   0  0  0  0  0  0  0  0  0  0  0  0
  -10.8800   -4.1560    4.3460 C   0  0  0  0  0  0  0  0  0  0  0  0
  -10.0260   -5.2450    4.5440 C   0  0  0  0  0  0  0  0  0  0  0  0
   -9.2600   -5.7340    3.4890 C   0  0  0  0  0  0  0  0  0  0  0  0
   -9.3460   -5.1350    2.2350 C   0  0  0  0  0  0  0  0  0  0  0  0
  -10.2010   -4.0470    2.0350 C   0  0  0  0  0  0  0  0  0  0  0  0
  -10.2760   -3.4640    0.7980 O   0  0  0  0  0  0  0  0  0  0  0  0
   -9.3800   -2.3870    0.5080 C   0  0  0  0  0  0  0  0  0  0  0  0
  -16.6270    3.0340   -4.0890 H   0  0  0  0  0  0  0  0  0  0  0  0
  -15.9130    2.8690   -5.7070 H   0  0  0  0  0  0  0  0  0  0  0  0
  -16.2690    4.4820   -5.0540 H   0  0  0  0  0  0  0  0  0  0  0  0
  -14.0080    6.0940   -4.1140 H   0  0  0  0  0  0  0  0  0  0  0  0
  -13.7040    7.4060   -2.0320 H   0  0  0  0  0  0  0  0  0  0  0  0
  -12.3080    5.5170    1.2400 H   0  0  0  0  0  0  0  0  0  0  0  0
  -12.6640    7.1310    1.8940 H   0  0  0  0  0  0  0  0  0  0  0  0
  -11.9500    6.9650    0.2750 H   0  0  0  0  0  0  0  0  0  0  0  0
  -14.8740    2.5930   -1.7810 H   0  0  0  0  0  0  0  0  0  0  0  0
  -12.6640    3.1800    0.8130 H   0  0  0  0  0  0  0  0  0  0  0  0
  -14.4350    3.1120    3.1820 H   0  0  0  0  0  0  0  0  0  0  0  0
  -12.7590    2.3480    3.0550 H   0  0  0  0  0  0  0  0  0  0  0  0
  -14.6570    1.0120    1.4240 H   0  0  0  0  0  0  0  0  0  0  0  0
  -15.2400    1.0780    3.1760 H   0  0  0  0  0  0  0  0  0  0  0  0
  -11.4160    0.1190    2.3970 H   0  0  0  0  0  0  0  0  0  0  0  0
  -12.5360    0.5110    0.9860 H   0  0  0  0  0  0  0  0  0  0  0  0
  -11.2270   -1.6240    0.8530 H   0  0  0  0  0  0  0  0  0  0  0  0
  -13.0580   -1.8060    0.7620 H   0  0  0  0  0  0  0  0  0  0  0  0
  -12.7690   -2.8750    4.3980 H   0  0  0  0  0  0  0  0  0  0  0  0
  -14.0900   -2.6370    3.1380 H   0  0  0  0  0  0  0  0  0  0  0  0
  -12.2930   -0.5870    4.4210 H   0  0  0  0  0  0  0  0  0  0  0  0
  -14.1180   -0.7740    4.6240 H   0  0  0  0  0  0  0  0  0  0  0  0
  -11.4660   -3.7810    5.1710 H   0  0  0  0  0  0  0  0  0  0  0  0
   -9.9600   -5.7080    5.5170 H   0  0  0  0  0  0  0  0  0  0  0  0
   -8.6010   -6.5760    3.6430 H   0  0  0  0  0  0  0  0  0  0  0  0
   -8.7510   -5.5110    1.4160 H   0  0  0  0  0  0  0  0  0  0  0  0
   -8.3530   -2.7360    0.5940 H   0  0  0  0  0  0  0  0  0  0  0  0
   -9.5580   -2.0300   -0.5040 H   0  0  0  0  0  0  0  0  0  0  0  0
   -9.5480   -1.5760    1.2130 H   0  0  0  0  0  0  0  0  0  0  0  0
  1 30  1  0  0  0  0
  1 31  1  0  0  0  0
  1 32  1  0  0  0  0
  1  2  1  0  0  0  0
  2  3  1  0  0  0  0
  3  4  2  0  0  0  0
  4 33  1  0  0  0  0
  4  5  1  0  0  0  0
  5 34  1  0  0  0  0
  5  6  2  0  0  0  0
  6  7  1  0  0  0  0
  7  8  1  0  0  0  0
  8 35  1  0  0  0  0
  8 36  1  0  0  0  0
  8 37  1  0  0  0  0
  6  9  1  0  0  0  0
  9 10  2  0  0  0  0
 10  3  1  0  0  0  0
 10 38  1  0  0  0  0
  9 11  1  0  0  0  0
 11 12  2  0  0  0  0
 11 13  1  0  0  0  0
 13 39  1  0  0  0  0
 13 14  1  0  0  0  0
 14 40  1  0  0  0  0
 14 41  1  0  0  0  0
 14 15  1  0  0  0  0
 15 42  1  0  0  0  0
 15 43  1  0  0  0  0
 15 16  1  0  0  0  0
 16 17  1  0  0  0  0
 17 44  1  0  0  0  0
 17 45  1  0  0  0  0
 17 18  1  0  0  0  0
 18 46  1  0  0  0  0
 18 47  1  0  0  0  0
 18 19  1  0  0  0  0
 19 20  1  0  0  0  0
 20 48  1  0  0  0  0
 20 49  1  0  0  0  0
 20 21  1  0  0  0  0
 21 16  1  0  0  0  0
 21 50  1  0  0  0  0
 21 51  1  0  0  0  0
 19 22  1  0  0  0  0
 22 23  2  0  0  0  0
 23 52  1  0  0  0  0
 23 24  1  0  0  0  0
 24 53  1  0  0  0  0
 24 25  2  0  0  0  0
 25 54  1  0  0  0  0
 25 26  1  0  0  0  0
 26 55  1  0  0  0  0
 26 27  2  0  0  0  0
 27 22  1  0  0  0  0
 27 28  1  0  0  0  0
 28 29  1  0  0  0  0
 29 56  1  0  0  0  0
 29 57  1  0  0  0  0
 29 58  1  0  0  0  0
M  END
>  <LOGBIO>
6.6000

>  <PRED_LOGBIO>
6.5600

>  <XV_RES>
0.0530

>  <WHL_TMPL>
3

>  <ANCH>
24-34;30-31

$$$$
ROW64
  -MTS-   01071501543D 0   0.00000     0.00000     0

 59 61  0  0  1  0  0  0  0  0999 V2000
  -10.6690   -0.4660    3.5070 O   0  0  0  0  0  0  0  0  0  0  0  0
  -11.2580   -1.1040    2.3710 C   0  0  1  0  0  0  0  0  0  0  0  0
  -12.2940   -0.1180    1.8220 C   0  0  0  0  0  0  0  0  0  0  0  0
  -13.4320    0.0230    2.8130 N   0  0  0  0  0  0  0  0  0  0  0  0
  -14.4080    1.1280    2.4770 C   0  0  0  0  0  0  0  0  0  0  0  0
  -13.7440    2.4900    2.6170 C   0  0  0  0  0  0  0  0  0  0  0  0
  -13.5710    3.1640    1.2570 S   0  0  0  0  0  0  0  0  0  0  0  0
  -12.9590    4.4310    1.4890 C   0  0  0  0  0  0  0  0  0  0  0  0
  -11.6550    4.5760    1.1010 C   0  0  0  0  0  0  0  0  0  0  0  0
  -11.4060    5.1040   -0.3110 C   0  0  0  0  0  0  0  0  0  0  0  0
   -9.9590    5.1940   -0.5520 N   0  0  0  0  0  0  0  0  0  0  0  0
   -9.7190    5.7020   -1.9110 C   0  0  0  0  0  0  0  0  0  0  0  0
   -8.2150    5.7950   -2.1620 C   0  0  0  0  0  0  0  0  0  0  0  0
   -7.9690    6.3170   -3.5570 C   0  0  0  0  0  0  0  0  0  0  0  0
   -7.8550    7.6940   -3.7800 C   0  0  0  0  0  0  0  0  0  0  0  0
   -7.6270    8.1780   -5.0740 C   0  0  0  0  0  0  0  0  0  0  0  0
   -7.5130    7.2840   -6.1450 C   0  0  0  0  0  0  0  0  0  0  0  0
   -7.6270    5.9070   -5.9230 C   0  0  0  0  0  0  0  0  0  0  0  0
   -7.8550    5.4230   -4.6290 C   0  0  0  0  0  0  0  0  0  0  0  0
   -7.9970    3.7110   -4.3520 Cl  0  0  0  0  0  0  0  0  0  0  0  0
  -11.8750   -2.3830    2.8840 C   0  0  0  0  0  0  0  0  0  0  0  0
  -12.0500   -3.4710    2.0210 C   0  0  0  0  0  0  0  0  0  0  0  0
  -12.6230   -4.6570    2.4970 C   0  0  0  0  0  0  0  0  0  0  0  0
  -13.0200   -4.7540    3.8360 C   0  0  0  0  0  0  0  0  0  0  0  0
  -13.5800   -5.9140    4.3020 O   0  0  0  0  0  0  0  0  0  0  0  0
  -12.8460   -3.6660    4.6990 C   0  0  0  0  0  0  0  0  0  0  0  0
  -13.2210   -3.6850    6.0630 N   0  0  0  0  0  0  0  0  0  0  0  0
  -12.9970   -2.5790    6.7680 C   0  0  0  0  0  0  0  0  0  0  0  0
  -13.2490   -2.3950    7.9570 O   0  0  0  0  0  0  0  0  0  0  0  0
  -12.2620   -1.4250    5.6450 S   0  0  0  0  0  0  0  0  0  0  0  0
  -12.2730   -2.4800    4.2230 C   0  0  0  0  0  0  0  0  0  0  0  0
   -9.9960   -1.0330    3.9150 H   0  0  0  0  0  0  0  0  0  0  0  0
  -10.5140   -1.3240    1.6080 H   0  0  0  0  0  0  0  0  0  0  0  0
  -12.7130   -0.5690    0.9250 H   0  0  0  0  0  0  0  0  0  0  0  0
  -11.8160    0.8520    1.7000 H   0  0  0  0  0  0  0  0  0  0  0  0
  -13.0030    0.2910    3.6870 H   0  0  0  0  0  0  0  0  0  0  0  0
  -15.1930    1.0870    3.2290 H   0  0  0  0  0  0  0  0  0  0  0  0
  -14.7260    1.0060    1.4440 H   0  0  0  0  0  0  0  0  0  0  0  0
  -12.7420    2.3050    2.9980 H   0  0  0  0  0  0  0  0  0  0  0  0
  -14.3820    3.1210    3.2320 H   0  0  0  0  0  0  0  0  0  0  0  0
  -12.9470    4.5460    2.5710 H   0  0  0  0  0  0  0  0  0  0  0  0
  -13.5560    5.1850    0.9790 H   0  0  0  0  0  0  0  0  0  0  0  0
  -11.2440    3.5690    1.1050 H   0  0  0  0  0  0  0  0  0  0  0  0
  -11.1580    5.2600    1.7860 H   0  0  0  0  0  0  0  0  0  0  0  0
  -11.8530    4.4260   -1.0360 H   0  0  0  0  0  0  0  0  0  0  0  0
  -11.8530    6.0900   -0.4140 H   0  0  0  0  0  0  0  0  0  0  0  0
   -9.5440    5.8230    0.1200 H   0  0  0  0  0  0  0  0  0  0  0  0
  -10.1660    5.0240   -2.6350 H   0  0  0  0  0  0  0  0  0  0  0  0
  -10.1660    6.6880   -2.0130 H   0  0  0  0  0  0  0  0  0  0  0  0
   -7.7680    6.4730   -1.4370 H   0  0  0  0  0  0  0  0  0  0  0  0
   -7.7680    4.8090   -2.0590 H   0  0  0  0  0  0  0  0  0  0  0  0
   -7.9430    8.3840   -2.9530 H   0  0  0  0  0  0  0  0  0  0  0  0
   -7.5390    9.2410   -5.2450 H   0  0  0  0  0  0  0  0  0  0  0  0
   -7.3370    7.6570   -7.1430 H   0  0  0  0  0  0  0  0  0  0  0  0
   -7.5390    5.2170   -6.7490 H   0  0  0  0  0  0  0  0  0  0  0  0
  -11.7430   -3.3960    0.9890 H   0  0  0  0  0  0  0  0  0  0  0  0
  -12.7570   -5.4970    1.8320 H   0  0  0  0  0  0  0  0  0  0  0  0
  -14.5450   -5.9010    4.1980 H   0  0  0  0  0  0  0  0  0  0  0  0
  -13.6400   -4.5020    6.4840 H   0  0  0  0  0  0  0  0  0  0  0  0
  1 32  1  0  0  0  0
  1  2  1  0  0  0  0
  2 33  1  0  0  0  0
  2  3  1  0  0  0  0
  3 34  1  0  0  0  0
  3 35  1  0  0  0  0
  3  4  1  0  0  0  0
  4 36  1  0  0  0  0
  4  5  1  0  0  0  0
  5 37  1  0  0  0  0
  5 38  1  0  0  0  0
  5  6  1  0  0  0  0
  6 39  1  0  0  0  0
  6 40  1  0  0  0  0
  6  7  1  0  0  0  0
  7  8  1  0  0  0  0
  8 41  1  0  0  0  0
  8 42  1  0  0  0  0
  8  9  1  0  0  0  0
  9 43  1  0  0  0  0
  9 44  1  0  0  0  0
  9 10  1  0  0  0  0
 10 45  1  0  0  0  0
 10 46  1  0  0  0  0
 10 11  1  0  0  0  0
 11 47  1  0  0  0  0
 11 12  1  0  0  0  0
 12 48  1  0  0  0  0
 12 49  1  0  0  0  0
 12 13  1  0  0  0  0
 13 50  1  0  0  0  0
 13 51  1  0  0  0  0
 13 14  1  0  0  0  0
 14 15  2  0  0  0  0
 15 52  1  0  0  0  0
 15 16  1  0  0  0  0
 16 53  1  0  0  0  0
 16 17  2  0  0  0  0
 17 54  1  0  0  0  0
 17 18  1  0  0  0  0
 18 55  1  0  0  0  0
 18 19  2  0  0  0  0
 19 14  1  0  0  0  0
 19 20  1  0  0  0  0
  2 21  1  0  0  0  0
 21 22  2  0  0  0  0
 22 56  1  0  0  0  0
 22 23  1  0  0  0  0
 23 57  1  0  0  0  0
 23 24  2  0  0  0  0
 24 25  1  0  0  0  0
 25 58  1  0  0  0  0
 24 26  1  0  0  0  0
 26 27  1  0  0  0  0
 27 59  1  0  0  0  0
 27 28  1  0  0  0  0
 28 29  2  0  0  0  0
 28 30  1  0  0  0  0
 30 31  1  0  0  0  0
 31 21  1  0  0  0  0
 31 26  2  0  0  0  0
M  END
>  <LOGBIO>
5.8000

>  <PRED_LOGBIO>
5.6000

>  <XV_RES>
0.2940

>  <WHL_TMPL>
3

>  <ANCH>
21-24;10-8

$$$$
ROW66
  -MTS-   01071501543D 0   0.00000     0.00000     0

 42 45  0  0  0  0  0  0  0  0999 V2000
  -10.9840   -3.5450    3.0870 C   0  0  0  0  0  0  0  0  0  0  0  0
  -11.8690   -2.3890    2.8850 N   0  0  0  0  0  0  0  0  0  0  0  0
  -12.7750   -2.2620    4.0360 C   0  0  0  0  0  0  0  0  0  0  0  0
  -13.7110   -1.0480    3.8810 C   0  0  0  0  0  0  0  0  0  0  0  0
  -12.9710    0.1860    3.5790 N   0  0  0  0  0  0  0  0  0  0  0  0
  -11.9630    0.0560    2.5170 C   0  0  0  0  0  0  0  0  0  0  0  0
  -11.0590   -1.1780    2.6970 C   0  0  0  0  0  0  0  0  0  0  0  0
  -13.2040    1.3650    4.2360 C   0  0  0  0  0  0  0  0  0  0  0  0
  -12.6500    1.5240    5.4240 N   0  0  0  0  0  0  0  0  0  0  0  0
  -12.7570    2.6710    6.2190 C   0  0  0  0  0  0  0  0  0  0  0  0
  -11.6200    3.1790    6.8600 C   0  0  0  0  0  0  0  0  0  0  0  0
  -11.7180    4.3270    7.6550 C   0  0  0  0  0  0  0  0  0  0  0  0
  -10.3050    4.9580    8.4500 Cl  0  0  0  0  0  0  0  0  0  0  0  0
  -12.9530    4.9670    7.8090 C   0  0  0  0  0  0  0  0  0  0  0  0
  -14.0900    4.4590    7.1690 C   0  0  0  0  0  0  0  0  0  0  0  0
  -13.9920    3.3110    6.3740 C   0  0  0  0  0  0  0  0  0  0  0  0
  -15.1290    2.7820    5.7190 N   0  0  0  0  0  0  0  0  0  0  0  0
  -15.0030    3.0530    4.3350 C   0  0  0  0  0  0  0  0  0  0  0  0
  -15.8320    4.0120    3.7400 C   0  0  0  0  0  0  0  0  0  0  0  0
  -15.7150    4.2870    2.3730 C   0  0  0  0  0  0  0  0  0  0  0  0
  -14.7680    3.6030    1.6000 C   0  0  0  0  0  0  0  0  0  0  0  0
  -13.9400    2.6440    2.1950 C   0  0  0  0  0  0  0  0  0  0  0  0
  -14.0570    2.3690    3.5630 C   0  0  0  0  0  0  0  0  0  0  0  0
  -11.5770   -4.4440    3.2440 H   0  0  0  0  0  0  0  0  0  0  0  0
  -10.4400   -3.6880    2.1560 H   0  0  0  0  0  0  0  0  0  0  0  0
  -10.3370   -3.3060    3.9280 H   0  0  0  0  0  0  0  0  0  0  0  0
  -12.1470   -2.0560    4.9000 H   0  0  0  0  0  0  0  0  0  0  0  0
  -13.3920   -3.1550    4.0990 H   0  0  0  0  0  0  0  0  0  0  0  0
  -14.1730   -0.8950    4.8550 H   0  0  0  0  0  0  0  0  0  0  0  0
  -14.3950   -1.2560    3.0610 H   0  0  0  0  0  0  0  0  0  0  0  0
  -11.3120    0.9220    2.6130 H   0  0  0  0  0  0  0  0  0  0  0  0
  -12.4740   -0.0440    1.5620 H   0  0  0  0  0  0  0  0  0  0  0  0
  -10.5210   -1.3070    1.7600 H   0  0  0  0  0  0  0  0  0  0  0  0
  -10.4460   -1.0210    3.5820 H   0  0  0  0  0  0  0  0  0  0  0  0
  -10.6670    2.6850    6.7400 H   0  0  0  0  0  0  0  0  0  0  0  0
  -13.0290    5.8530    8.4230 H   0  0  0  0  0  0  0  0  0  0  0  0
  -15.0430    4.9530    7.2890 H   0  0  0  0  0  0  0  0  0  0  0  0
  -15.9610    3.2290    6.0750 H   0  0  0  0  0  0  0  0  0  0  0  0
  -16.5620    4.5390    4.3370 H   0  0  0  0  0  0  0  0  0  0  0  0
  -16.3540    5.0260    1.9140 H   0  0  0  0  0  0  0  0  0  0  0  0
  -14.6780    3.8150    0.5450 H   0  0  0  0  0  0  0  0  0  0  0  0
  -13.2100    2.1160    1.5990 H   0  0  0  0  0  0  0  0  0  0  0  0
  1 24  1  0  0  0  0
  1 25  1  0  0  0  0
  1 26  1  0  0  0  0
  1  2  1  0  0  0  0
  2  3  1  0  0  0  0
  3 27  1  0  0  0  0
  3 28  1  0  0  0  0
  3  4  1  0  0  0  0
  4 29  1  0  0  0  0
  4 30  1  0  0  0  0
  4  5  1  0  0  0  0
  5  6  1  0  0  0  0
  6 31  1  0  0  0  0
  6 32  1  0  0  0  0
  6  7  1  0  0  0  0
  7  2  1  0  0  0  0
  7 33  1  0  0  0  0
  7 34  1  0  0  0  0
  5  8  1  0  0  0  0
  8  9  2  0  0  0  0
  9 10  1  0  0  0  0
 10 11  2  0  0  0  0
 11 35  1  0  0  0  0
 11 12  1  0  0  0  0
 12 13  1  0  0  0  0
 12 14  2  0  0  0  0
 14 36  1  0  0  0  0
 14 15  1  0  0  0  0
 15 37  1  0  0  0  0
 15 16  2  0  0  0  0
 16 10  1  0  0  0  0
 16 17  1  0  0  0  0
 17 38  1  0  0  0  0
 17 18  1  0  0  0  0
 18 19  2  0  0  0  0
 19 39  1  0  0  0  0
 19 20  1  0  0  0  0
 20 40  1  0  0  0  0
 20 21  2  0  0  0  0
 21 41  1  0  0  0  0
 21 22  1  0  0  0  0
 22 42  1  0  0  0  0
 22 23  2  0  0  0  0
 23  8  1  0  0  0  0
 23 18  1  0  0  0  0
M  END
>  <LOGBIO>
6.6400

>  <PRED_LOGBIO>
7.0300

>  <XV_RES>
-0.4060

>  <WHL_TMPL>
3

>  <ANCH>
37-30;1-5

$$$$
ROW67
  -MTS-   01071501543D 0   0.00000     0.00000     0

138145  0  0  0  0  0  0  0  0999 V2000
  -18.7500  -27.9050   15.5180 Cl  0  0  0  0  0  0  0  0  0  0  0  0
  -18.5130  -26.2950   14.9030 C   0  0  0  0  0  0  0  0  0  0  0  0
  -19.6000  -25.4180   14.8000 C   0  0  0  0  0  0  0  0  0  0  0  0
  -19.4090  -24.1220   14.3060 C   0  0  0  0  0  0  0  0  0  0  0  0
  -18.1320  -23.7030   13.9140 C   0  0  0  0  0  0  0  0  0  0  0  0
  -17.9130  -22.4060   13.3920 N   0  0  0  0  0  0  0  0  0  0  0  0
  -17.2320  -21.6340   14.3630 C   0  0  0  0  0  0  0  0  0  0  0  0
  -17.9080  -20.6240   15.0580 C   0  0  0  0  0  0  0  0  0  0  0  0
  -17.2370  -19.8740   16.0310 C   0  0  0  0  0  0  0  0  0  0  0  0
  -15.8890  -20.1340   16.3090 C   0  0  0  0  0  0  0  0  0  0  0  0
  -15.2130  -21.1440   15.6140 C   0  0  0  0  0  0  0  0  0  0  0  0
  -15.8850  -21.8940   14.6410 C   0  0  0  0  0  0  0  0  0  0  0  0
  -15.2240  -22.9730   13.8740 C   0  0  0  0  0  0  0  0  0  0  0  0
  -15.7740  -24.1460   13.6210 N   0  0  0  0  0  0  0  0  0  0  0  0
  -17.0450  -24.5800   14.0170 C   0  0  0  0  0  0  0  0  0  0  0  0
  -17.2360  -25.8760   14.5120 C   0  0  0  0  0  0  0  0  0  0  0  0
  -13.9610  -22.7410   13.3950 N   0  0  0  0  0  0  0  0  0  0  0  0
  -12.8360  -22.4310   14.2880 C   0  0  0  0  0  0  0  0  0  0  0  0
  -12.0320  -21.2200   13.7790 C   0  0  0  0  0  0  0  0  0  0  0  0
  -11.6480  -21.3750   12.3680 N   0  0  0  0  0  0  0  0  0  0  0  0
  -10.9110  -20.1820   11.9270 C   0  0  0  0  0  0  0  0  0  0  0  0
  -11.8930  -19.1530   11.3700 C   0  0  0  0  0  0  0  0  0  0  0  0
  -11.1270  -17.9140   10.9110 C   0  0  0  0  0  0  0  0  0  0  0  0
  -12.0720  -16.9240   10.3750 N   0  0  0  0  0  0  0  0  0  0  0  0
  -11.6250  -15.7590    9.9140 C   0  0  0  0  0  0  0  0  0  0  0  0
  -10.4200  -15.5100    9.9370 O   0  0  0  0  0  0  0  0  0  0  0  0
  -12.5950  -14.7420    9.3630 C   0  0  0  0  0  0  0  0  0  0  0  0
  -11.8290  -13.5020    8.9050 C   0  0  0  0  0  0  0  0  0  0  0  0
  -12.8110  -12.4730    8.3470 C   0  0  0  0  0  0  0  0  0  0  0  0
  -12.0450  -11.2340    7.8890 C   0  0  0  0  0  0  0  0  0  0  0  0
  -13.0270  -10.2050    7.3310 C   0  0  0  0  0  0  0  0  0  0  0  0
  -12.2610   -8.9650    6.8730 C   0  0  0  0  0  0  0  0  0  0  0  0
  -13.2430   -7.9360    6.3150 C   0  0  0  0  0  0  0  0  0  0  0  0
  -12.4760   -6.6960    5.8570 C   0  0  0  0  0  0  0  0  0  0  0  0
  -13.4590   -5.6670    5.2990 C   0  0  0  0  0  0  0  0  0  0  0  0
  -12.6920   -4.4270    4.8410 C   0  0  0  0  0  0  0  0  0  0  0  0
  -13.6750   -3.3980    4.2830 C   0  0  0  0  0  0  0  0  0  0  0  0
  -12.9080   -2.1590    3.8250 C   0  0  0  0  0  0  0  0  0  0  0  0
  -13.8790   -1.1420    3.2740 C   0  0  0  0  0  0  0  0  0  0  0  0
  -15.0830   -1.3910    3.2510 O   0  0  0  0  0  0  0  0  0  0  0  0
  -13.4320    0.0230    2.8130 N   0  0  0  0  0  0  0  0  0  0  0  0
  -14.4080    1.1280    2.4770 C   0  0  0  0  0  0  0  0  0  0  0  0
  -13.7440    2.4900    2.6170 C   0  0  0  0  0  0  0  0  0  0  0  0
  -13.5710    3.1640    1.2570 C   0  0  0  0  0  0  0  0  0  0  0  0
  -12.9400    4.4700    1.4960 N   0  0  0  0  0  0  0  0  0  0  0  0
  -13.9000    5.5410    1.1920 C   0  0  0  0  0  0  0  0  0  0  0  0
  -13.2890    6.9310    1.4490 C   0  0  0  0  0  0  0  0  0  0  0  0
  -12.7000    7.0370    2.7910 N   0  0  0  0  0  0  0  0  0  0  0  0
  -11.8360    5.9120    3.1760 C   0  0  0  0  0  0  0  0  0  0  0  0
  -12.4740    4.5420    2.8880 C   0  0  0  0  0  0  0  0  0  0  0  0
  -12.9390    8.1020    3.6200 C   0  0  0  0  0  0  0  0  0  0  0  0
  -14.1900    8.3350    3.9720 N   0  0  0  0  0  0  0  0  0  0  0  0
  -14.6100    9.3570    4.8320 C   0  0  0  0  0  0  0  0  0  0  0  0
  -15.5580    9.0810    5.8240 C   0  0  0  0  0  0  0  0  0  0  0  0
  -15.9820   10.0980    6.6890 C   0  0  0  0  0  0  0  0  0  0  0  0
  -17.1600    9.7550    7.9230 Cl  0  0  0  0  0  0  0  0  0  0  0  0
  -15.4580   11.3900    6.5610 C   0  0  0  0  0  0  0  0  0  0  0  0
  -14.5100   11.6650    5.5680 C   0  0  0  0  0  0  0  0  0  0  0  0
  -14.0860   10.6490    4.7030 C   0  0  0  0  0  0  0  0  0  0  0  0
  -13.1300   10.9070    3.6930 N   0  0  0  0  0  0  0  0  0  0  0  0
  -11.9110   10.3000    4.0790 C   0  0  0  0  0  0  0  0  0  0  0  0
  -10.8370   11.1010    4.4840 C   0  0  0  0  0  0  0  0  0  0  0  0
   -9.6270   10.5080    4.8670 C   0  0  0  0  0  0  0  0  0  0  0  0
   -9.4920    9.1150    4.8440 C   0  0  0  0  0  0  0  0  0  0  0  0
  -10.5660    8.3140    4.4390 C   0  0  0  0  0  0  0  0  0  0  0  0
  -11.7760    8.9060    4.0560 C   0  0  0  0  0  0  0  0  0  0  0  0
  -12.8290  -21.5630   11.5140 C   0  0  0  0  0  0  0  0  0  0  0  0
  -13.6530  -22.7860   11.9590 C   0  0  0  0  0  0  0  0  0  0  0  0
  -20.5850  -25.7410   15.1020 H   0  0  0  0  0  0  0  0  0  0  0  0
  -20.2470  -23.4450   14.2260 H   0  0  0  0  0  0  0  0  0  0  0  0
  -18.8010  -21.9740   13.1800 H   0  0  0  0  0  0  0  0  0  0  0  0
  -18.9470  -20.4240   14.8440 H   0  0  0  0  0  0  0  0  0  0  0  0
  -17.7580  -19.0960   16.5680 H   0  0  0  0  0  0  0  0  0  0  0  0
  -15.3710  -19.5560   17.0600 H   0  0  0  0  0  0  0  0  0  0  0  0
  -14.1740  -21.3450   15.8280 H   0  0  0  0  0  0  0  0  0  0  0  0
  -16.3980  -26.5520   14.5910 H   0  0  0  0  0  0  0  0  0  0  0  0
  -12.1800  -23.2960   14.3590 H   0  0  0  0  0  0  0  0  0  0  0  0
  -13.2130  -22.2200   15.2870 H   0  0  0  0  0  0  0  0  0  0  0  0
  -12.6270  -20.3160   13.8940 H   0  0  0  0  0  0  0  0  0  0  0  0
  -11.1370  -21.0970   14.3850 H   0  0  0  0  0  0  0  0  0  0  0  0
  -10.3770  -19.7530   12.7720 H   0  0  0  0  0  0  0  0  0  0  0  0
  -10.1990  -20.4620   11.1530 H   0  0  0  0  0  0  0  0  0  0  0  0
  -12.4270  -19.5830   10.5250 H   0  0  0  0  0  0  0  0  0  0  0  0
  -12.6040  -18.8740   12.1440 H   0  0  0  0  0  0  0  0  0  0  0  0
  -10.5930  -17.4840   11.7560 H   0  0  0  0  0  0  0  0  0  0  0  0
  -10.4150  -18.1930   10.1370 H   0  0  0  0  0  0  0  0  0  0  0  0
  -13.0610  -17.1280   10.3560 H   0  0  0  0  0  0  0  0  0  0  0  0
  -13.1290  -15.1710    8.5180 H   0  0  0  0  0  0  0  0  0  0  0  0
  -13.3070  -14.4630   10.1380 H   0  0  0  0  0  0  0  0  0  0  0  0
  -11.2950  -13.0730    9.7500 H   0  0  0  0  0  0  0  0  0  0  0  0
  -11.1180  -13.7820    8.1300 H   0  0  0  0  0  0  0  0  0  0  0  0
  -13.3450  -12.9030    7.5020 H   0  0  0  0  0  0  0  0  0  0  0  0
  -13.5230  -12.1940    9.1220 H   0  0  0  0  0  0  0  0  0  0  0  0
  -11.5110  -10.8040    8.7340 H   0  0  0  0  0  0  0  0  0  0  0  0
  -11.3330  -11.5130    7.1140 H   0  0  0  0  0  0  0  0  0  0  0  0
  -13.5610  -10.6340    6.4860 H   0  0  0  0  0  0  0  0  0  0  0  0
  -13.7380   -9.9250    8.1060 H   0  0  0  0  0  0  0  0  0  0  0  0
  -11.7270   -8.5360    7.7180 H   0  0  0  0  0  0  0  0  0  0  0  0
  -11.5490   -9.2440    6.0980 H   0  0  0  0  0  0  0  0  0  0  0  0
  -13.7770   -8.3650    5.4700 H   0  0  0  0  0  0  0  0  0  0  0  0
  -13.9540   -7.6570    7.0900 H   0  0  0  0  0  0  0  0  0  0  0  0
  -11.9420   -6.2670    6.7020 H   0  0  0  0  0  0  0  0  0  0  0  0
  -11.7650   -6.9750    5.0820 H   0  0  0  0  0  0  0  0  0  0  0  0
  -13.9930   -6.0960    4.4540 H   0  0  0  0  0  0  0  0  0  0  0  0
  -14.1700   -5.3880    6.0740 H   0  0  0  0  0  0  0  0  0  0  0  0
  -12.1580   -3.9980    5.6860 H   0  0  0  0  0  0  0  0  0  0  0  0
  -11.9810   -4.7070    4.0660 H   0  0  0  0  0  0  0  0  0  0  0  0
  -14.2090   -3.8280    3.4380 H   0  0  0  0  0  0  0  0  0  0  0  0
  -14.3860   -3.1190    5.0580 H   0  0  0  0  0  0  0  0  0  0  0  0
  -12.3740   -1.7290    4.6700 H   0  0  0  0  0  0  0  0  0  0  0  0
  -12.1970   -2.4380    3.0500 H   0  0  0  0  0  0  0  0  0  0  0  0
  -12.4410    0.1700    2.6880 H   0  0  0  0  0  0  0  0  0  0  0  0
  -15.1930    1.0870    3.2290 H   0  0  0  0  0  0  0  0  0  0  0  0
  -14.7260    1.0060    1.4440 H   0  0  0  0  0  0  0  0  0  0  0  0
  -12.7420    2.3050    2.9980 H   0  0  0  0  0  0  0  0  0  0  0  0
  -14.3820    3.1210    3.2320 H   0  0  0  0  0  0  0  0  0  0  0  0
  -14.5670    3.3540    0.8620 H   0  0  0  0  0  0  0  0  0  0  0  0
  -12.9120    2.5510    0.6460 H   0  0  0  0  0  0  0  0  0  0  0  0
  -14.7890    5.4170    1.8080 H   0  0  0  0  0  0  0  0  0  0  0  0
  -14.2070    5.4680    0.1510 H   0  0  0  0  0  0  0  0  0  0  0  0
  -12.5240    7.1350    0.7030 H   0  0  0  0  0  0  0  0  0  0  0  0
  -14.0580    7.6920    1.3310 H   0  0  0  0  0  0  0  0  0  0  0  0
  -10.8890    5.9880    2.6450 H   0  0  0  0  0  0  0  0  0  0  0  0
  -11.6000    5.9850    4.2360 H   0  0  0  0  0  0  0  0  0  0  0  0
  -13.3150    4.3850    3.5610 H   0  0  0  0  0  0  0  0  0  0  0  0
  -11.7420    3.7560    3.0650 H   0  0  0  0  0  0  0  0  0  0  0  0
  -15.9620    8.0850    5.9230 H   0  0  0  0  0  0  0  0  0  0  0  0
  -15.7850   12.1740    7.2280 H   0  0  0  0  0  0  0  0  0  0  0  0
  -14.1060   12.6620    5.4690 H   0  0  0  0  0  0  0  0  0  0  0  0
  -12.9950   11.9040    3.6040 H   0  0  0  0  0  0  0  0  0  0  0  0
  -10.9410   12.1750    4.5020 H   0  0  0  0  0  0  0  0  0  0  0  0
   -8.7990   11.1260    5.1800 H   0  0  0  0  0  0  0  0  0  0  0  0
   -8.5590    8.6580    5.1400 H   0  0  0  0  0  0  0  0  0  0  0  0
  -10.4620    7.2390    4.4210 H   0  0  0  0  0  0  0  0  0  0  0  0
  -12.5120  -21.6970   10.4810 H   0  0  0  0  0  0  0  0  0  0  0  0
  -13.4530  -20.6730   11.5550 H   0  0  0  0  0  0  0  0  0  0  0  0
  -13.1000  -23.6960   11.7370 H   0  0  0  0  0  0  0  0  0  0  0  0
  -14.5810  -22.8240   11.3910 H   0  0  0  0  0  0  0  0  0  0  0  0
  1  2  1  0  0  0  0
  2  3  2  0  0  0  0
  3 69  1  0  0  0  0
  3  4  1  0  0  0  0
  4 70  1  0  0  0  0
  4  5  2  0  0  0  0
  5  6  1  0  0  0  0
  6 71  1  0  0  0  0
  6  7  1  0  0  0  0
  7  8  2  0  0  0  0
  8 72  1  0  0  0  0
  8  9  1  0  0  0  0
  9 73  1  0  0  0  0
  9 10  2  0  0  0  0
 10 74  1  0  0  0  0
 10 11  1  0  0  0  0
 11 75  1  0  0  0  0
 11 12  2  0  0  0  0
 12  7  1  0  0  0  0
 12 13  1  0  0  0  0
 13 14  2  0  0  0  0
 14 15  1  0  0  0  0
 15  5  1  0  0  0  0
 15 16  2  0  0  0  0
 16  2  1  0  0  0  0
 16 76  1  0  0  0  0
 13 17  1  0  0  0  0
 17 18  1  0  0  0  0
 18 77  1  0  0  0  0
 18 78  1  0  0  0  0
 18 19  1  0  0  0  0
 19 79  1  0  0  0  0
 19 80  1  0  0  0  0
 19 20  1  0  0  0  0
 20 21  1  0  0  0  0
 21 81  1  0  0  0  0
 21 82  1  0  0  0  0
 21 22  1  0  0  0  0
 22 83  1  0  0  0  0
 22 84  1  0  0  0  0
 22 23  1  0  0  0  0
 23 85  1  0  0  0  0
 23 86  1  0  0  0  0
 23 24  1  0  0  0  0
 24 87  1  0  0  0  0
 24 25  1  0  0  0  0
 25 26  2  0  0  0  0
 25 27  1  0  0  0  0
 27 88  1  0  0  0  0
 27 89  1  0  0  0  0
 27 28  1  0  0  0  0
 28 90  1  0  0  0  0
 28 91  1  0  0  0  0
 28 29  1  0  0  0  0
 29 92  1  0  0  0  0
 29 93  1  0  0  0  0
 29 30  1  0  0  0  0
 30 94  1  0  0  0  0
 30 95  1  0  0  0  0
 30 31  1  0  0  0  0
 31 96  1  0  0  0  0
 31 97  1  0  0  0  0
 31 32  1  0  0  0  0
 32 98  1  0  0  0  0
 32 99  1  0  0  0  0
 32 33  1  0  0  0  0
 33100  1  0  0  0  0
 33101  1  0  0  0  0
 33 34  1  0  0  0  0
 34102  1  0  0  0  0
 34103  1  0  0  0  0
 34 35  1  0  0  0  0
 35104  1  0  0  0  0
 35105  1  0  0  0  0
 35 36  1  0  0  0  0
 36106  1  0  0  0  0
 36107  1  0  0  0  0
 36 37  1  0  0  0  0
 37108  1  0  0  0  0
 37109  1  0  0  0  0
 37 38  1  0  0  0  0
 38110  1  0  0  0  0
 38111  1  0  0  0  0
 38 39  1  0  0  0  0
 39 40  2  0  0  0  0
 39 41  1  0  0  0  0
 41112  1  0  0  0  0
 41 42  1  0  0  0  0
 42113  1  0  0  0  0
 42114  1  0  0  0  0
 42 43  1  0  0  0  0
 43115  1  0  0  0  0
 43116  1  0  0  0  0
 43 44  1  0  0  0  0
 44117  1  0  0  0  0
 44118  1  0  0  0  0
 44 45  1  0  0  0  0
 45 46  1  0  0  0  0
 46119  1  0  0  0  0
 46120  1  0  0  0  0
 46 47  1  0  0  0  0
 47121  1  0  0  0  0
 47122  1  0  0  0  0
 47 48  1  0  0  0  0
 48 49  1  0  0  0  0
 49123  1  0  0  0  0
 49124  1  0  0  0  0
 49 50  1  0  0  0  0
 50 45  1  0  0  0  0
 50125  1  0  0  0  0
 50126  1  0  0  0  0
 48 51  1  0  0  0  0
 51 52  2  0  0  0  0
 52 53  1  0  0  0  0
 53 54  2  0  0  0  0
 54127  1  0  0  0  0
 54 55  1  0  0  0  0
 55 56  1  0  0  0  0
 55 57  2  0  0  0  0
 57128  1  0  0  0  0
 57 58  1  0  0  0  0
 58129  1  0  0  0  0
 58 59  2  0  0  0  0
 59 53  1  0  0  0  0
 59 60  1  0  0  0  0
 60130  1  0  0  0  0
 60 61  1  0  0  0  0
 61 62  2  0  0  0  0
 62131  1  0  0  0  0
 62 63  1  0  0  0  0
 63132  1  0  0  0  0
 63 64  2  0  0  0  0
 64133  1  0  0  0  0
 64 65  1  0  0  0  0
 65134  1  0  0  0  0
 65 66  2  0  0  0  0
 66 51  1  0  0  0  0
 66 61  1  0  0  0  0
 20 67  1  0  0  0  0
 67135  1  0  0  0  0
 67136  1  0  0  0  0
 67 68  1  0  0  0  0
 68 17  1  0  0  0  0
 68137  1  0  0  0  0
 68138  1  0  0  0  0
M  END
>  <LOGBIO>
4.9700

>  <PRED_LOGBIO>
4.8500

>  <XV_RES>
-1.5710

>  <WHL_TMPL>
3

>  <ANCH>
21-24;86-84

$$$$
ROW68
  -MTS-   01071501543D 0   0.00000     0.00000     0

 66 68  0  0  1  0  0  0  0  0999 V2000
   -7.9560    8.5690   -9.5850 C   0  0  0  0  0  0  0  0  0  0  0  0
   -8.4260    8.0610   -8.2240 C   0  0  0  0  0  0  0  0  0  0  0  0
   -7.2890    7.7570   -7.4110 O   0  0  0  0  0  0  0  0  0  0  0  0
   -7.5120    7.2840   -6.1450 C   0  0  0  0  0  0  0  0  0  0  0  0
   -7.6260    5.9070   -5.9230 C   0  0  0  0  0  0  0  0  0  0  0  0
   -7.8550    5.4230   -4.6290 C   0  0  0  0  0  0  0  0  0  0  0  0
   -7.9690    6.3170   -3.5570 C   0  0  0  0  0  0  0  0  0  0  0  0
   -8.2150    5.7950   -2.1620 C   0  0  0  0  0  0  0  0  0  0  0  0
   -9.7190    5.7020   -1.9110 C   0  0  0  0  0  0  0  0  0  0  0  0
   -9.9590    5.1940   -0.5520 N   0  0  0  0  0  0  0  0  0  0  0  0
  -11.4060    5.1040   -0.3110 C   0  0  0  0  0  0  0  0  0  0  0  0
  -11.6550    4.5760    1.1010 C   0  0  0  0  0  0  0  0  0  0  0  0
  -12.9590    4.4310    1.4890 C   0  0  0  0  0  0  0  0  0  0  0  0
  -13.5710    3.1640    1.2570 S   0  0  0  0  0  0  0  0  0  0  0  0
  -13.7440    2.4900    2.6170 C   0  0  0  0  0  0  0  0  0  0  0  0
  -14.4080    1.1280    2.4770 C   0  0  0  0  0  0  0  0  0  0  0  0
  -13.4320    0.0230    2.8130 N   0  0  0  0  0  0  0  0  0  0  0  0
  -12.2940   -0.1180    1.8220 C   0  0  0  0  0  0  0  0  0  0  0  0
  -11.2580   -1.1040    2.3710 C   0  0  2  0  0  0  0  0  0  0  0  0
  -10.6690   -0.4660    3.5070 O   0  0  0  0  0  0  0  0  0  0  0  0
  -11.8750   -2.3830    2.8840 C   0  0  0  0  0  0  0  0  0  0  0  0
  -11.0760   -3.5130    3.0890 C   0  0  0  0  0  0  0  0  0  0  0  0
  -11.6480   -4.6990    3.5650 C   0  0  0  0  0  0  0  0  0  0  0  0
  -13.0200   -4.7540    3.8360 C   0  0  0  0  0  0  0  0  0  0  0  0
  -13.5810   -5.9140    4.3020 O   0  0  0  0  0  0  0  0  0  0  0  0
  -13.8200   -3.6240    3.6310 C   0  0  0  0  0  0  0  0  0  0  0  0
  -15.2130   -3.5990    3.8810 N   0  0  0  0  0  0  0  0  0  0  0  0
  -15.8500   -2.4560    3.6430 C   0  0  0  0  0  0  0  0  0  0  0  0
  -17.0500   -2.2310    3.7950 O   0  0  0  0  0  0  0  0  0  0  0  0
  -14.6200   -1.3230    3.0620 S   0  0  0  0  0  0  0  0  0  0  0  0
  -13.2480   -2.4380    3.1560 C   0  0  0  0  0  0  0  0  0  0  0  0
   -7.8550    7.6940   -3.7800 C   0  0  0  0  0  0  0  0  0  0  0  0
   -7.6270    8.1780   -5.0740 C   0  0  0  0  0  0  0  0  0  0  0  0
   -7.3570    9.4670   -9.4490 H   0  0  0  0  0  0  0  0  0  0  0  0
   -8.8210    8.8000  -10.2030 H   0  0  0  0  0  0  0  0  0  0  0  0
   -7.3570    7.8030  -10.0710 H   0  0  0  0  0  0  0  0  0  0  0  0
   -9.0250    8.8270   -7.7380 H   0  0  0  0  0  0  0  0  0  0  0  0
   -9.0250    7.1630   -8.3600 H   0  0  0  0  0  0  0  0  0  0  0  0
   -7.5380    5.2170   -6.7490 H   0  0  0  0  0  0  0  0  0  0  0  0
   -7.9430    4.3600   -4.4570 H   0  0  0  0  0  0  0  0  0  0  0  0
   -7.7680    6.4730   -1.4370 H   0  0  0  0  0  0  0  0  0  0  0  0
   -7.7680    4.8090   -2.0590 H   0  0  0  0  0  0  0  0  0  0  0  0
  -10.1660    5.0240   -2.6350 H   0  0  0  0  0  0  0  0  0  0  0  0
  -10.1660    6.6880   -2.0140 H   0  0  0  0  0  0  0  0  0  0  0  0
   -9.5440    5.8230    0.1200 H   0  0  0  0  0  0  0  0  0  0  0  0
  -11.8530    4.4260   -1.0360 H   0  0  0  0  0  0  0  0  0  0  0  0
  -11.8530    6.0900   -0.4140 H   0  0  0  0  0  0  0  0  0  0  0  0
  -11.2440    5.3340    1.7640 H   0  0  0  0  0  0  0  0  0  0  0  0
  -11.1580    3.6110    1.1690 H   0  0  0  0  0  0  0  0  0  0  0  0
  -13.5180    5.1330    0.8730 H   0  0  0  0  0  0  0  0  0  0  0  0
  -13.0270    4.6410    2.5540 H   0  0  0  0  0  0  0  0  0  0  0  0
  -14.4350    3.1120    3.1820 H   0  0  0  0  0  0  0  0  0  0  0  0
  -12.7580    2.3480    3.0550 H   0  0  0  0  0  0  0  0  0  0  0  0
  -14.6570    1.0120    1.4240 H   0  0  0  0  0  0  0  0  0  0  0  0
  -15.2400    1.0780    3.1760 H   0  0  0  0  0  0  0  0  0  0  0  0
  -13.9580   -0.8370    2.7510 H   0  0  0  0  0  0  0  0  0  0  0  0
  -11.8050    0.8520    1.7650 H   0  0  0  0  0  0  0  0  0  0  0  0
  -12.6900   -0.5170    0.8910 H   0  0  0  0  0  0  0  0  0  0  0  0
  -10.5140   -1.3240    1.6080 H   0  0  0  0  0  0  0  0  0  0  0  0
   -9.7220   -0.3090    3.3660 H   0  0  0  0  0  0  0  0  0  0  0  0
  -10.0170   -3.4710    2.8800 H   0  0  0  0  0  0  0  0  0  0  0  0
  -11.0310   -5.5710    3.7230 H   0  0  0  0  0  0  0  0  0  0  0  0
  -13.8800   -6.4740    3.5690 H   0  0  0  0  0  0  0  0  0  0  0  0
  -15.7010   -4.4130    4.2260 H   0  0  0  0  0  0  0  0  0  0  0  0
   -7.9430    8.3840   -2.9530 H   0  0  0  0  0  0  0  0  0  0  0  0
   -7.5390    9.2410   -5.2450 H   0  0  0  0  0  0  0  0  0  0  0  0
  1 34  1  0  0  0  0
  1 35  1  0  0  0  0
  1 36  1  0  0  0  0
  1  2  1  0  0  0  0
  2 37  1  0  0  0  0
  2 38  1  0  0  0  0
  2  3  1  0  0  0  0
  3  4  1  0  0  0  0
  4  5  2  0  0  0  0
  5 39  1  0  0  0  0
  5  6  1  0  0  0  0
  6 40  1  0  0  0  0
  6  7  2  0  0  0  0
  7  8  1  0  0  0  0
  8 41  1  0  0  0  0
  8 42  1  0  0  0  0
  8  9  1  0  0  0  0
  9 43  1  0  0  0  0
  9 44  1  0  0  0  0
  9 10  1  0  0  0  0
 10 45  1  0  0  0  0
 10 11  1  0  0  0  0
 11 46  1  0  0  0  0
 11 47  1  0  0  0  0
 11 12  1  0  0  0  0
 12 48  1  0  0  0  0
 12 49  1  0  0  0  0
 12 13  1  0  0  0  0
 13 50  1  0  0  0  0
 13 51  1  0  0  0  0
 13 14  1  0  0  0  0
 14 15  1  0  0  0  0
 15 52  1  0  0  0  0
 15 53  1  0  0  0  0
 15 16  1  0  0  0  0
 16 54  1  0  0  0  0
 16 55  1  0  0  0  0
 16 17  1  0  0  0  0
 17 56  1  0  0  0  0
 17 18  1  0  0  0  0
 18 57  1  0  0  0  0
 18 58  1  0  0  0  0
 18 19  1  0  0  0  0
 19 59  1  0  0  0  0
 19 20  1  0  0  0  0
 20 60  1  0  0  0  0
 19 21  1  0  0  0  0
 21 22  2  0  0  0  0
 22 61  1  0  0  0  0
 22 23  1  0  0  0  0
 23 62  1  0  0  0  0
 23 24  2  0  0  0  0
 24 25  1  0  0  0  0
 25 63  1  0  0  0  0
 24 26  1  0  0  0  0
 26 27  1  0  0  0  0
 27 64  1  0  0  0  0
 27 28  1  0  0  0  0
 28 29  2  0  0  0  0
 28 30  1  0  0  0  0
 30 31  1  0  0  0  0
 31 21  1  0  0  0  0
 31 26  2  0  0  0  0
  7 32  1  0  0  0  0
 32 65  1  0  0  0  0
 32 33  2  0  0  0  0
 33  4  1  0  0  0  0
 33 66  1  0  0  0  0
M  END
>  <LOGBIO>
5.4000

>  <PRED_LOGBIO>
5.4700

>  <XV_RES>
-0.2630

>  <WHL_TMPL>
3

>  <ANCH>
21-24;36-39

$$$$
ROW69
  -MTS-   01071501543D 0   0.00000     0.00000     0

 45 46  0  0  1  0  0  0  0  0999 V2000
  -11.0400    9.9860    0.4430 C   0  0  0  0  0  0  0  0  0  0  0  0
  -11.7520   10.5690    1.6600 C   0  0  0  0  0  0  0  0  0  0  0  0
  -13.1630   10.8160    1.3320 N   0  0  0  0  0  0  0  0  0  0  0  0
  -13.7190   11.8910    2.1650 C   0  0  0  0  0  0  0  0  0  0  0  0
  -15.2420   11.6620    2.1920 C   0  0  0  0  0  0  0  0  0  0  0  0
  -15.4190   10.1970    1.7540 C   0  0  0  0  0  0  0  0  0  0  0  0
  -13.9900    9.6380    1.6330 C   0  0  1  0  0  0  0  0  0  0  0  0
  -13.8870    8.5790    0.5370 C   0  0  0  0  0  0  0  0  0  0  0  0
  -12.7840    7.6580    0.8470 N   0  0  0  0  0  0  0  0  0  0  0  0
  -12.5080    6.6490    0.0250 C   0  0  0  0  0  0  0  0  0  0  0  0
  -13.1760    6.4870   -0.9950 O   0  0  0  0  0  0  0  0  0  0  0  0
  -11.3980    5.7220    0.3370 C   0  0  0  0  0  0  0  0  0  0  0  0
  -11.6550    4.5760    1.1010 C   0  0  0  0  0  0  0  0  0  0  0  0
  -12.9590    4.4310    1.4890 O   0  0  0  0  0  0  0  0  0  0  0  0
  -13.5710    3.1640    1.2570 C   0  0  0  0  0  0  0  0  0  0  0  0
  -10.6090    3.7030    1.3970 C   0  0  0  0  0  0  0  0  0  0  0  0
   -9.3210    3.9810    0.9370 C   0  0  0  0  0  0  0  0  0  0  0  0
   -9.0760    5.1290    0.1800 C   0  0  0  0  0  0  0  0  0  0  0  0
   -7.1280    5.5380   -0.4890 I   0  0  0  0  0  0  0  0  0  0  0  0
  -10.1140    6.0070   -0.1360 C   0  0  0  0  0  0  0  0  0  0  0  0
   -9.8690    7.1560   -0.8680 O   0  0  0  0  0  0  0  0  0  0  0  0
  -11.0300    7.8600   -1.3160 C   0  0  0  0  0  0  0  0  0  0  0  0
  -11.5160    9.0490    0.1590 H   0  0  0  0  0  0  0  0  0  0  0  0
   -9.9960    9.8030    0.6860 H   0  0  0  0  0  0  0  0  0  0  0  0
  -11.1020   10.6900   -0.3850 H   0  0  0  0  0  0  0  0  0  0  0  0
  -11.6900    9.8650    2.4880 H   0  0  0  0  0  0  0  0  0  0  0  0
  -11.2760   11.5050    1.9440 H   0  0  0  0  0  0  0  0  0  0  0  0
  -13.3250   11.8040    3.1750 H   0  0  0  0  0  0  0  0  0  0  0  0
  -13.5080   12.8520    1.7010 H   0  0  0  0  0  0  0  0  0  0  0  0
  -15.7520   12.3400    1.5100 H   0  0  0  0  0  0  0  0  0  0  0  0
  -15.6460   11.8260    3.1890 H   0  0  0  0  0  0  0  0  0  0  0  0
  -15.8980   10.1700    0.7780 H   0  0  0  0  0  0  0  0  0  0  0  0
  -15.9510    9.6530    2.5320 H   0  0  0  0  0  0  0  0  0  0  0  0
  -13.6700    9.1450    2.5490 H   0  0  0  0  0  0  0  0  0  0  0  0
  -13.6970    9.0630   -0.4190 H   0  0  0  0  0  0  0  0  0  0  0  0
  -14.8200    8.0220    0.4820 H   0  0  0  0  0  0  0  0  0  0  0  0
  -12.2360    7.7910    1.6840 H   0  0  0  0  0  0  0  0  0  0  0  0
  -14.6540    3.2660    1.2760 H   0  0  0  0  0  0  0  0  0  0  0  0
  -13.3030    2.5290    2.0990 H   0  0  0  0  0  0  0  0  0  0  0  0
  -13.1950    2.7910    0.3060 H   0  0  0  0  0  0  0  0  0  0  0  0
  -10.7950    2.8140    1.9810 H   0  0  0  0  0  0  0  0  0  0  0  0
   -8.5100    3.3060    1.1670 H   0  0  0  0  0  0  0  0  0  0  0  0
  -11.6240    8.1640   -0.4570 H   0  0  0  0  0  0  0  0  0  0  0  0
  -10.7260    8.7410   -1.8780 H   0  0  0  0  0  0  0  0  0  0  0  0
  -11.6240    7.2090   -1.9550 H   0  0  0  0  0  0  0  0  0  0  0  0
  1 23  1  0  0  0  0
  1 24  1  0  0  0  0
  1 25  1  0  0  0  0
  1  2  1  0  0  0  0
  2 26  1  0  0  0  0
  2 27  1  0  0  0  0
  2  3  1  0  0  0  0
  3  4  1  0  0  0  0
  4 28  1  0  0  0  0
  4 29  1  0  0  0  0
  4  5  1  0  0  0  0
  5 30  1  0  0  0  0
  5 31  1  0  0  0  0
  5  6  1  0  0  0  0
  6 32  1  0  0  0  0
  6 33  1  0  0  0  0
  6  7  1  0  0  0  0
  7  3  1  0  0  0  0
  7 34  1  0  0  0  0
  7  8  1  0  0  0  0
  8 35  1  0  0  0  0
  8 36  1  0  0  0  0
  8  9  1  0  0  0  0
  9 37  1  0  0  0  0
  9 10  1  0  0  0  0
 10 11  2  0  0  0  0
 10 12  1  0  0  0  0
 12 13  2  0  0  0  0
 13 14  1  0  0  0  0
 14 15  1  0  0  0  0
 15 38  1  0  0  0  0
 15 39  1  0  0  0  0
 15 40  1  0  0  0  0
 13 16  1  0  0  0  0
 16 41  1  0  0  0  0
 16 17  2  0  0  0  0
 17 42  1  0  0  0  0
 17 18  1  0  0  0  0
 18 19  1  0  0  0  0
 18 20  2  0  0  0  0
 20 12  1  0  0  0  0
 20 21  1  0  0  0  0
 21 22  1  0  0  0  0
 22 43  1  0  0  0  0
 22 44  1  0  0  0  0
 22 45  1  0  0  0  0
M  END
>  <LOGBIO>
9.1700

>  <PRED_LOGBIO>
8.2900

>  <XV_RES>
1.1430

>  <WHL_TMPL>
3

>  <ANCH>
9-11;34-28

$$$$
ROW70
  -MTS-   01071501543D 0   0.00000     0.00000     0

132139  0  0  0  0  0  0  0  0999 V2000
  -18.9240  -25.5180   14.7780 Cl  0  0  0  0  0  0  0  0  0  0  0  0
  -18.6880  -23.9130   14.1470 C   0  0  0  0  0  0  0  0  0  0  0  0
  -19.7730  -23.0340   14.0490 C   0  0  0  0  0  0  0  0  0  0  0  0
  -19.5830  -21.7430   13.5410 C   0  0  0  0  0  0  0  0  0  0  0  0
  -18.3090  -21.3320   13.1320 C   0  0  0  0  0  0  0  0  0  0  0  0
  -18.0910  -20.0400   12.5970 N   0  0  0  0  0  0  0  0  0  0  0  0
  -17.3970  -19.2620   13.5530 C   0  0  0  0  0  0  0  0  0  0  0  0
  -18.0620  -18.2440   14.2480 C   0  0  0  0  0  0  0  0  0  0  0  0
  -17.3770  -17.4890   15.2070 C   0  0  0  0  0  0  0  0  0  0  0  0
  -16.0270  -17.7510   15.4720 C   0  0  0  0  0  0  0  0  0  0  0  0
  -15.3630  -18.7690   14.7780 C   0  0  0  0  0  0  0  0  0  0  0  0
  -16.0470  -19.5250   13.8180 C   0  0  0  0  0  0  0  0  0  0  0  0
  -15.3990  -20.6130   13.0530 C   0  0  0  0  0  0  0  0  0  0  0  0
  -15.9560  -21.7860   12.8170 N   0  0  0  0  0  0  0  0  0  0  0  0
  -17.2240  -22.2120   13.2300 C   0  0  0  0  0  0  0  0  0  0  0  0
  -17.4140  -23.5020   13.7380 C   0  0  0  0  0  0  0  0  0  0  0  0
  -14.1410  -20.3880   12.5590 N   0  0  0  0  0  0  0  0  0  0  0  0
  -13.0040  -20.0750   13.4370 C   0  0  0  0  0  0  0  0  0  0  0  0
  -12.2030  -18.8710   12.9080 C   0  0  0  0  0  0  0  0  0  0  0  0
  -11.8350  -19.0400   11.4950 N   0  0  0  0  0  0  0  0  0  0  0  0
  -11.0980  -17.8530   11.0360 C   0  0  0  0  0  0  0  0  0  0  0  0
  -12.0830  -16.8260   10.4800 C   0  0  0  0  0  0  0  0  0  0  0  0
  -11.3180  -15.5920   10.0030 C   0  0  0  0  0  0  0  0  0  0  0  0
  -12.2650  -14.6040    9.4690 N   0  0  0  0  0  0  0  0  0  0  0  0
  -11.8190  -13.4440    8.9930 C   0  0  0  0  0  0  0  0  0  0  0  0
  -10.6140  -13.1990    9.0010 O   0  0  0  0  0  0  0  0  0  0  0  0
  -12.7930  -12.4290    8.4450 C   0  0  0  0  0  0  0  0  0  0  0  0
  -12.0270  -11.1960    7.9670 C   0  0  0  0  0  0  0  0  0  0  0  0
  -13.0120  -10.1680    7.4120 C   0  0  0  0  0  0  0  0  0  0  0  0
  -12.2460   -8.9350    6.9350 C   0  0  0  0  0  0  0  0  0  0  0  0
  -13.2310   -7.9070    6.3800 C   0  0  0  0  0  0  0  0  0  0  0  0
  -12.4660   -6.6740    5.9020 C   0  0  0  0  0  0  0  0  0  0  0  0
  -13.4510   -5.6460    5.3470 C   0  0  0  0  0  0  0  0  0  0  0  0
  -12.6850   -4.4130    4.8700 C   0  0  0  0  0  0  0  0  0  0  0  0
  -13.6700   -3.3850    4.3140 C   0  0  0  0  0  0  0  0  0  0  0  0
  -12.9050   -2.1520    3.8370 C   0  0  0  0  0  0  0  0  0  0  0  0
  -13.8780   -1.1360    3.2880 C   0  0  0  0  0  0  0  0  0  0  0  0
  -15.0830   -1.3810    3.2810 O   0  0  0  0  0  0  0  0  0  0  0  0
  -13.4320    0.0230    2.8130 N   0  0  0  0  0  0  0  0  0  0  0  0
  -14.4080    1.1280    2.4770 C   0  0  0  0  0  0  0  0  0  0  0  0
  -13.7440    2.4900    2.6170 C   0  0  0  0  0  0  0  0  0  0  0  0
  -13.5710    3.1640    1.2570 C   0  0  0  0  0  0  0  0  0  0  0  0
  -12.9400    4.4700    1.4960 N   0  0  0  0  0  0  0  0  0  0  0  0
  -13.9000    5.5410    1.1920 C   0  0  0  0  0  0  0  0  0  0  0  0
  -13.2890    6.9310    1.4490 C   0  0  0  0  0  0  0  0  0  0  0  0
  -12.7000    7.0370    2.7920 N   0  0  0  0  0  0  0  0  0  0  0  0
  -11.8350    5.9120    3.1760 C   0  0  0  0  0  0  0  0  0  0  0  0
  -12.4740    4.5410    2.8890 C   0  0  0  0  0  0  0  0  0  0  0  0
  -12.9390    8.1020    3.6200 C   0  0  0  0  0  0  0  0  0  0  0  0
  -14.1890    8.3350    3.9720 N   0  0  0  0  0  0  0  0  0  0  0  0
  -14.6100    9.3570    4.8320 C   0  0  0  0  0  0  0  0  0  0  0  0
  -15.5580    9.0810    5.8250 C   0  0  0  0  0  0  0  0  0  0  0  0
  -15.9820   10.0980    6.6890 C   0  0  0  0  0  0  0  0  0  0  0  0
  -17.1590    9.7550    7.9230 Cl  0  0  0  0  0  0  0  0  0  0  0  0
  -15.4580   11.3900    6.5610 C   0  0  0  0  0  0  0  0  0  0  0  0
  -14.5100   11.6650    5.5680 C   0  0  0  0  0  0  0  0  0  0  0  0
  -14.0860   10.6490    4.7040 C   0  0  0  0  0  0  0  0  0  0  0  0
  -13.1290   10.9070    3.6940 N   0  0  0  0  0  0  0  0  0  0  0  0
  -11.9110   10.3000    4.0790 C   0  0  0  0  0  0  0  0  0  0  0  0
  -10.8360   11.1010    4.4840 C   0  0  0  0  0  0  0  0  0  0  0  0
   -9.6270   10.5080    4.8670 C   0  0  0  0  0  0  0  0  0  0  0  0
   -9.4920    9.1150    4.8440 C   0  0  0  0  0  0  0  0  0  0  0  0
  -10.5660    8.3140    4.4390 C   0  0  0  0  0  0  0  0  0  0  0  0
  -11.7750    8.9060    4.0560 C   0  0  0  0  0  0  0  0  0  0  0  0
  -13.0260  -19.2310   10.6550 C   0  0  0  0  0  0  0  0  0  0  0  0
  -13.8490  -20.4470   11.1190 C   0  0  0  0  0  0  0  0  0  0  0  0
  -20.7560  -23.3510   14.3640 H   0  0  0  0  0  0  0  0  0  0  0  0
  -20.4190  -21.0640   13.4650 H   0  0  0  0  0  0  0  0  0  0  0  0
  -18.9800  -19.6070   12.3910 H   0  0  0  0  0  0  0  0  0  0  0  0
  -19.1030  -18.0420   14.0430 H   0  0  0  0  0  0  0  0  0  0  0  0
  -17.8900  -16.7040   15.7430 H   0  0  0  0  0  0  0  0  0  0  0  0
  -15.4990  -17.1680   16.2120 H   0  0  0  0  0  0  0  0  0  0  0  0
  -14.3220  -18.9710   14.9820 H   0  0  0  0  0  0  0  0  0  0  0  0
  -16.5770  -24.1810   13.8140 H   0  0  0  0  0  0  0  0  0  0  0  0
  -12.3510  -20.9420   13.5070 H   0  0  0  0  0  0  0  0  0  0  0  0
  -13.3690  -19.8550   14.4380 H   0  0  0  0  0  0  0  0  0  0  0  0
  -12.7930  -17.9640   13.0220 H   0  0  0  0  0  0  0  0  0  0  0  0
  -11.3010  -18.7470   13.5040 H   0  0  0  0  0  0  0  0  0  0  0  0
  -10.5530  -17.4190   11.8710 H   0  0  0  0  0  0  0  0  0  0  0  0
  -10.3970  -18.1410   10.2560 H   0  0  0  0  0  0  0  0  0  0  0  0
  -12.6280  -17.2600    9.6450 H   0  0  0  0  0  0  0  0  0  0  0  0
  -12.7850  -16.5370   11.2600 H   0  0  0  0  0  0  0  0  0  0  0  0
  -10.7730  -15.1580   10.8390 H   0  0  0  0  0  0  0  0  0  0  0  0
  -10.6160  -15.8810    9.2230 H   0  0  0  0  0  0  0  0  0  0  0  0
  -13.2550  -14.8050    9.4630 H   0  0  0  0  0  0  0  0  0  0  0  0
  -13.3370  -12.8630    7.6090 H   0  0  0  0  0  0  0  0  0  0  0  0
  -13.4940  -12.1410    9.2250 H   0  0  0  0  0  0  0  0  0  0  0  0
  -11.4820  -10.7610    8.8030 H   0  0  0  0  0  0  0  0  0  0  0  0
  -11.3250  -11.4840    7.1870 H   0  0  0  0  0  0  0  0  0  0  0  0
  -13.5570  -10.6020    6.5770 H   0  0  0  0  0  0  0  0  0  0  0  0
  -13.7140   -9.8800    8.1920 H   0  0  0  0  0  0  0  0  0  0  0  0
  -11.7010   -8.5000    7.7700 H   0  0  0  0  0  0  0  0  0  0  0  0
  -11.5450   -9.2230    6.1550 H   0  0  0  0  0  0  0  0  0  0  0  0
  -13.7760   -8.3410    5.5440 H   0  0  0  0  0  0  0  0  0  0  0  0
  -13.9330   -7.6190    7.1600 H   0  0  0  0  0  0  0  0  0  0  0  0
  -11.9210   -6.2390    6.7380 H   0  0  0  0  0  0  0  0  0  0  0  0
  -11.7640   -6.9620    5.1220 H   0  0  0  0  0  0  0  0  0  0  0  0
  -13.9960   -6.0800    4.5110 H   0  0  0  0  0  0  0  0  0  0  0  0
  -14.1520   -5.3580    6.1270 H   0  0  0  0  0  0  0  0  0  0  0  0
  -12.1400   -3.9780    5.7050 H   0  0  0  0  0  0  0  0  0  0  0  0
  -11.9830   -4.7010    4.0900 H   0  0  0  0  0  0  0  0  0  0  0  0
  -14.2150   -3.8200    3.4790 H   0  0  0  0  0  0  0  0  0  0  0  0
  -14.3720   -3.0970    5.0940 H   0  0  0  0  0  0  0  0  0  0  0  0
  -12.3600   -1.7170    4.6730 H   0  0  0  0  0  0  0  0  0  0  0  0
  -12.2030   -2.4400    3.0570 H   0  0  0  0  0  0  0  0  0  0  0  0
  -12.4410    0.1650    2.6760 H   0  0  0  0  0  0  0  0  0  0  0  0
  -15.1930    1.0870    3.2290 H   0  0  0  0  0  0  0  0  0  0  0  0
  -14.7260    1.0060    1.4440 H   0  0  0  0  0  0  0  0  0  0  0  0
  -12.7420    2.3050    2.9980 H   0  0  0  0  0  0  0  0  0  0  0  0
  -14.3820    3.1210    3.2320 H   0  0  0  0  0  0  0  0  0  0  0  0
  -14.5670    3.3540    0.8620 H   0  0  0  0  0  0  0  0  0  0  0  0
  -12.9120    2.5510    0.6460 H   0  0  0  0  0  0  0  0  0  0  0  0
  -14.7890    5.4170    1.8080 H   0  0  0  0  0  0  0  0  0  0  0  0
  -14.2070    5.4680    0.1510 H   0  0  0  0  0  0  0  0  0  0  0  0
  -12.5240    7.1350    0.7030 H   0  0  0  0  0  0  0  0  0  0  0  0
  -14.0580    7.6920    1.3310 H   0  0  0  0  0  0  0  0  0  0  0  0
  -10.8890    5.9880    2.6460 H   0  0  0  0  0  0  0  0  0  0  0  0
  -11.6000    5.9850    4.2360 H   0  0  0  0  0  0  0  0  0  0  0  0
  -13.3150    4.3850    3.5610 H   0  0  0  0  0  0  0  0  0  0  0  0
  -11.7420    3.7560    3.0650 H   0  0  0  0  0  0  0  0  0  0  0  0
  -15.9620    8.0850    5.9240 H   0  0  0  0  0  0  0  0  0  0  0  0
  -15.7850   12.1740    7.2280 H   0  0  0  0  0  0  0  0  0  0  0  0
  -14.1060   12.6620    5.4690 H   0  0  0  0  0  0  0  0  0  0  0  0
  -12.9950   11.9040    3.6040 H   0  0  0  0  0  0  0  0  0  0  0  0
  -10.9410   12.1750    4.5020 H   0  0  0  0  0  0  0  0  0  0  0  0
   -8.7980   11.1260    5.1800 H   0  0  0  0  0  0  0  0  0  0  0  0
   -8.5590    8.6580    5.1400 H   0  0  0  0  0  0  0  0  0  0  0  0
  -10.4620    7.2390    4.4210 H   0  0  0  0  0  0  0  0  0  0  0  0
  -12.7210  -19.3750    9.6200 H   0  0  0  0  0  0  0  0  0  0  0  0
  -13.6460  -18.3380   10.6960 H   0  0  0  0  0  0  0  0  0  0  0  0
  -13.3020  -21.3610   10.8990 H   0  0  0  0  0  0  0  0  0  0  0  0
  -14.7830  -20.4860   10.5630 H   0  0  0  0  0  0  0  0  0  0  0  0
  1  2  1  0  0  0  0
  2  3  2  0  0  0  0
  3 67  1  0  0  0  0
  3  4  1  0  0  0  0
  4 68  1  0  0  0  0
  4  5  2  0  0  0  0
  5  6  1  0  0  0  0
  6 69  1  0  0  0  0
  6  7  1  0  0  0  0
  7  8  2  0  0  0  0
  8 70  1  0  0  0  0
  8  9  1  0  0  0  0
  9 71  1  0  0  0  0
  9 10  2  0  0  0  0
 10 72  1  0  0  0  0
 10 11  1  0  0  0  0
 11 73  1  0  0  0  0
 11 12  2  0  0  0  0
 12  7  1  0  0  0  0
 12 13  1  0  0  0  0
 13 14  2  0  0  0  0
 14 15  1  0  0  0  0
 15  5  1  0  0  0  0
 15 16  2  0  0  0  0
 16  2  1  0  0  0  0
 16 74  1  0  0  0  0
 13 17  1  0  0  0  0
 17 18  1  0  0  0  0
 18 75  1  0  0  0  0
 18 76  1  0  0  0  0
 18 19  1  0  0  0  0
 19 77  1  0  0  0  0
 19 78  1  0  0  0  0
 19 20  1  0  0  0  0
 20 21  1  0  0  0  0
 21 79  1  0  0  0  0
 21 80  1  0  0  0  0
 21 22  1  0  0  0  0
 22 81  1  0  0  0  0
 22 82  1  0  0  0  0
 22 23  1  0  0  0  0
 23 83  1  0  0  0  0
 23 84  1  0  0  0  0
 23 24  1  0  0  0  0
 24 85  1  0  0  0  0
 24 25  1  0  0  0  0
 25 26  2  0  0  0  0
 25 27  1  0  0  0  0
 27 86  1  0  0  0  0
 27 87  1  0  0  0  0
 27 28  1  0  0  0  0
 28 88  1  0  0  0  0
 28 89  1  0  0  0  0
 28 29  1  0  0  0  0
 29 90  1  0  0  0  0
 29 91  1  0  0  0  0
 29 30  1  0  0  0  0
 30 92  1  0  0  0  0
 30 93  1  0  0  0  0
 30 31  1  0  0  0  0
 31 94  1  0  0  0  0
 31 95  1  0  0  0  0
 31 32  1  0  0  0  0
 32 96  1  0  0  0  0
 32 97  1  0  0  0  0
 32 33  1  0  0  0  0
 33 98  1  0  0  0  0
 33 99  1  0  0  0  0
 33 34  1  0  0  0  0
 34100  1  0  0  0  0
 34101  1  0  0  0  0
 34 35  1  0  0  0  0
 35102  1  0  0  0  0
 35103  1  0  0  0  0
 35 36  1  0  0  0  0
 36104  1  0  0  0  0
 36105  1  0  0  0  0
 36 37  1  0  0  0  0
 37 38  2  0  0  0  0
 37 39  1  0  0  0  0
 39106  1  0  0  0  0
 39 40  1  0  0  0  0
 40107  1  0  0  0  0
 40108  1  0  0  0  0
 40 41  1  0  0  0  0
 41109  1  0  0  0  0
 41110  1  0  0  0  0
 41 42  1  0  0  0  0
 42111  1  0  0  0  0
 42112  1  0  0  0  0
 42 43  1  0  0  0  0
 43 44  1  0  0  0  0
 44113  1  0  0  0  0
 44114  1  0  0  0  0
 44 45  1  0  0  0  0
 45115  1  0  0  0  0
 45116  1  0  0  0  0
 45 46  1  0  0  0  0
 46 47  1  0  0  0  0
 47117  1  0  0  0  0
 47118  1  0  0  0  0
 47 48  1  0  0  0  0
 48 43  1  0  0  0  0
 48119  1  0  0  0  0
 48120  1  0  0  0  0
 46 49  1  0  0  0  0
 49 50  2  0  0  0  0
 50 51  1  0  0  0  0
 51 52  2  0  0  0  0
 52121  1  0  0  0  0
 52 53  1  0  0  0  0
 53 54  1  0  0  0  0
 53 55  2  0  0  0  0
 55122  1  0  0  0  0
 55 56  1  0  0  0  0
 56123  1  0  0  0  0
 56 57  2  0  0  0  0
 57 51  1  0  0  0  0
 57 58  1  0  0  0  0
 58124  1  0  0  0  0
 58 59  1  0  0  0  0
 59 60  2  0  0  0  0
 60125  1  0  0  0  0
 60 61  1  0  0  0  0
 61126  1  0  0  0  0
 61 62  2  0  0  0  0
 62127  1  0  0  0  0
 62 63  1  0  0  0  0
 63128  1  0  0  0  0
 63 64  2  0  0  0  0
 64 49  1  0  0  0  0
 64 59  1  0  0  0  0
 20 65  1  0  0  0  0
 65129  1  0  0  0  0
 65130  1  0  0  0  0
 65 66  1  0  0  0  0
 66 17  1  0  0  0  0
 66131  1  0  0  0  0
 66132  1  0  0  0  0
M  END
>  <LOGBIO>
5.9500

>  <PRED_LOGBIO>
5.3700

>  <XV_RES>
-0.0350

>  <WHL_TMPL>
3

>  <ANCH>
21-24;80-78

$$$$
ROW71
  -MTS-   01071501543D 0   0.00000     0.00000     0

 54 57  0  0  0  0  0  0  0  0999 V2000
  -11.6100    8.0510    3.7650 C   0  0  0  0  0  0  0  0  0  0  0  0
  -10.2350    7.7760    3.1640 C   0  0  0  0  0  0  0  0  0  0  0  0
   -9.8840    6.3010    3.3510 C   0  0  0  0  0  0  0  0  0  0  0  0
   -8.5590    6.0350    2.7720 N   0  0  0  0  0  0  0  0  0  0  0  0
   -8.3410    6.9210    1.6200 C   0  0  0  0  0  0  0  0  0  0  0  0
   -6.9620    6.6800    0.9780 C   0  0  0  0  0  0  0  0  0  0  0  0
   -5.8300    6.8120    2.0130 C   0  0  0  0  0  0  0  0  0  0  0  0
   -4.5020    6.3850    1.3910 C   0  0  0  0  0  0  0  0  0  0  0  0
   -4.3070    4.9830    1.5990 O   0  0  0  0  0  0  0  0  0  0  0  0
   -3.1630    4.4130    1.1070 C   0  0  0  0  0  0  0  0  0  0  0  0
   -2.0640    4.3600    1.8730 N   0  0  0  0  0  0  0  0  0  0  0  0
   -0.9210    3.8130    1.4380 C   0  0  0  0  0  0  0  0  0  0  0  0
    0.1980    3.7840    2.2790 C   0  0  0  0  0  0  0  0  0  0  0  0
    1.3960    3.2140    1.8320 C   0  0  0  0  0  0  0  0  0  0  0  0
    1.4750    2.6730    0.5430 C   0  0  0  0  0  0  0  0  0  0  0  0
    0.3570    2.7020   -0.2980 C   0  0  0  0  0  0  0  0  0  0  0  0
   -0.8410    3.2720    0.1490 C   0  0  0  0  0  0  0  0  0  0  0  0
   -1.9700    3.3100   -0.6780 C   0  0  0  0  0  0  0  0  0  0  0  0
   -1.8350    2.7500   -1.9700 N   0  0  0  0  0  0  0  0  0  0  0  0
   -3.0000    2.7730   -2.8660 C   0  0  0  0  0  0  0  0  0  0  0  0
   -4.3410    2.7850   -2.1100 C   0  0  0  0  0  0  0  0  0  0  0  0
   -4.3660    3.9320   -1.0820 C   0  0  0  0  0  0  0  0  0  0  0  0
   -3.1480    3.8900   -0.1910 C   0  0  0  0  0  0  0  0  0  0  0  0
   -6.1170    5.9690    3.2690 C   0  0  0  0  0  0  0  0  0  0  0  0
   -7.5340    6.2440    3.8050 C   0  0  0  0  0  0  0  0  0  0  0  0
  -11.5970    7.8140    4.8260 H   0  0  0  0  0  0  0  0  0  0  0  0
  -11.8600    9.1020    3.6320 H   0  0  0  0  0  0  0  0  0  0  0  0
  -12.3550    7.4350    3.2650 H   0  0  0  0  0  0  0  0  0  0  0  0
   -9.4910    8.3920    3.6640 H   0  0  0  0  0  0  0  0  0  0  0  0
  -10.2490    8.0140    2.1020 H   0  0  0  0  0  0  0  0  0  0  0  0
  -10.6280    5.6840    2.8510 H   0  0  0  0  0  0  0  0  0  0  0  0
   -9.8700    6.0630    4.4130 H   0  0  0  0  0  0  0  0  0  0  0  0
   -8.4150    7.9580    1.9420 H   0  0  0  0  0  0  0  0  0  0  0  0
   -9.1200    6.7510    0.8800 H   0  0  0  0  0  0  0  0  0  0  0  0
   -6.9370    5.6860    0.5380 H   0  0  0  0  0  0  0  0  0  0  0  0
   -6.8060    7.4000    0.1760 H   0  0  0  0  0  0  0  0  0  0  0  0
   -5.6990    7.8570    2.2890 H   0  0  0  0  0  0  0  0  0  0  0  0
   -3.6890    6.9370    1.8580 H   0  0  0  0  0  0  0  0  0  0  0  0
   -4.5170    6.5950    0.3240 H   0  0  0  0  0  0  0  0  0  0  0  0
    0.1370    4.2010    3.2740 H   0  0  0  0  0  0  0  0  0  0  0  0
    2.2590    3.1910    2.4810 H   0  0  0  0  0  0  0  0  0  0  0  0
    2.4000    2.2330    0.1980 H   0  0  0  0  0  0  0  0  0  0  0  0
    0.4180    2.2850   -1.2920 H   0  0  0  0  0  0  0  0  0  0  0  0
   -0.9590    2.3440   -2.2690 H   0  0  0  0  0  0  0  0  0  0  0  0
   -2.9740    1.8340   -3.4160 H   0  0  0  0  0  0  0  0  0  0  0  0
   -2.9530    3.6740   -3.4740 H   0  0  0  0  0  0  0  0  0  0  0  0
   -4.3870    1.8580   -1.5420 H   0  0  0  0  0  0  0  0  0  0  0  0
   -5.1390    2.9530   -2.8300 H   0  0  0  0  0  0  0  0  0  0  0  0
   -5.2240    3.7490   -0.4380 H   0  0  0  0  0  0  0  0  0  0  0  0
   -4.3650    4.8740   -1.6250 H   0  0  0  0  0  0  0  0  0  0  0  0
   -6.0200    4.9130    3.0260 H   0  0  0  0  0  0  0  0  0  0  0  0
   -5.3860    6.2060    4.0380 H   0  0  0  0  0  0  0  0  0  0  0  0
   -7.5900    7.2680    4.1690 H   0  0  0  0  0  0  0  0  0  0  0  0
   -7.7330    5.5900    4.6510 H   0  0  0  0  0  0  0  0  0  0  0  0
  1 26  1  0  0  0  0
  1 27  1  0  0  0  0
  1 28  1  0  0  0  0
  1  2  1  0  0  0  0
  2 29  1  0  0  0  0
  2 30  1  0  0  0  0
  2  3  1  0  0  0  0
  3 31  1  0  0  0  0
  3 32  1  0  0  0  0
  3  4  1  0  0  0  0
  4  5  1  0  0  0  0
  5 33  1  0  0  0  0
  5 34  1  0  0  0  0
  5  6  1  0  0  0  0
  6 35  1  0  0  0  0
  6 36  1  0  0  0  0
  6  7  1  0  0  0  0
  7 37  1  0  0  0  0
  7  8  1  0  0  0  0
  8 38  1  0  0  0  0
  8 39  1  0  0  0  0
  8  9  1  0  0  0  0
  9 10  1  0  0  0  0
 10 11  2  0  0  0  0
 11 12  1  0  0  0  0
 12 13  1  0  0  0  0
 13 40  1  0  0  0  0
 13 14  2  0  0  0  0
 14 41  1  0  0  0  0
 14 15  1  0  0  0  0
 15 42  1  0  0  0  0
 15 16  2  0  0  0  0
 16 43  1  0  0  0  0
 16 17  1  0  0  0  0
 17 12  2  0  0  0  0
 17 18  1  0  0  0  0
 18 19  1  0  0  0  0
 19 44  1  0  0  0  0
 19 20  1  0  0  0  0
 20 45  1  0  0  0  0
 20 46  1  0  0  0  0
 20 21  1  0  0  0  0
 21 47  1  0  0  0  0
 21 48  1  0  0  0  0
 21 22  1  0  0  0  0
 22 49  1  0  0  0  0
 22 50  1  0  0  0  0
 22 23  1  0  0  0  0
 23 10  1  0  0  0  0
 23 18  2  0  0  0  0
  7 24  1  0  0  0  0
 24 51  1  0  0  0  0
 24 52  1  0  0  0  0
 24 25  1  0  0  0  0
 25  4  1  0  0  0  0
 25 53  1  0  0  0  0
 25 54  1  0  0  0  0
M  END
>  <LOGBIO>
5.4700

>  <PRED_LOGBIO>
6.7500

>  <XV_RES>
-1.7870

>  <WHL_TMPL>
2

>  <ANCH>
1-16;35-33

$$$$
ROW72
  -MTS-   01071501543D 0   0.00000     0.00000     0

 44 46  0  0  0  0  0  0  0  0999 V2000
    3.7220    1.0490    6.4880 C   0  0  0  0  0  0  0  0  0  0  0  0
    4.0330    2.2960    5.7760 N   0  0  0  0  0  0  0  0  0  0  0  0
    5.4910    2.4690    5.7030 C   0  0  0  0  0  0  0  0  0  0  0  0
    3.4790    2.2350    4.4160 C   0  0  0  0  0  0  0  0  0  0  0  0
    1.9630    2.0550    4.4910 C   0  0  0  0  0  0  0  0  0  0  0  0
    1.3940    1.9920    3.0940 C   0  0  0  0  0  0  0  0  0  0  0  0
    0.0750    1.8370    2.9140 C   0  0  0  0  0  0  0  0  0  0  0  0
   -0.7750    1.7330    4.1210 C   0  0  0  0  0  0  0  0  0  0  0  0
   -0.1330    2.2800    5.2390 C   0  0  0  0  0  0  0  0  0  0  0  0
   -0.7740    2.2790    6.4840 C   0  0  0  0  0  0  0  0  0  0  0  0
   -2.0560    1.7310    6.6110 C   0  0  0  0  0  0  0  0  0  0  0  0
   -2.6980    1.1850    5.4930 C   0  0  0  0  0  0  0  0  0  0  0  0
   -2.0570    1.1860    4.2490 C   0  0  0  0  0  0  0  0  0  0  0  0
   -2.9070    0.5550    3.1710 C   0  0  0  0  0  0  0  0  0  0  0  0
   -2.5140    0.2080    1.7230 C   0  0  0  0  0  0  0  0  0  0  0  0
   -1.5280    1.0930    1.0000 C   0  0  0  0  0  0  0  0  0  0  0  0
   -1.8250    1.1820   -0.3650 C   0  0  0  0  0  0  0  0  0  0  0  0
   -1.0220    1.9600   -1.2070 C   0  0  0  0  0  0  0  0  0  0  0  0
    0.0790    2.6490   -0.6840 C   0  0  0  0  0  0  0  0  0  0  0  0
    0.3760    2.5600    0.6810 C   0  0  0  0  0  0  0  0  0  0  0  0
   -0.4270    1.7820    1.5230 C   0  0  0  0  0  0  0  0  0  0  0  0
    4.1610    0.2080    5.9560 H   0  0  0  0  0  0  0  0  0  0  0  0
    4.1320    1.0940    7.4950 H   0  0  0  0  0  0  0  0  0  0  0  0
    2.6430    0.9210    6.5420 H   0  0  0  0  0  0  0  0  0  0  0  0
    5.9300    1.6280    5.1700 H   0  0  0  0  0  0  0  0  0  0  0  0
    5.9010    2.5140    6.7100 H   0  0  0  0  0  0  0  0  0  0  0  0
    5.7210    3.3920    5.1760 H   0  0  0  0  0  0  0  0  0  0  0  0
    3.9170    1.3940    3.8830 H   0  0  0  0  0  0  0  0  0  0  0  0
    3.7090    3.1580    3.8880 H   0  0  0  0  0  0  0  0  0  0  0  0
    1.5250    2.8970    5.0240 H   0  0  0  0  0  0  0  0  0  0  0  0
    1.7330    1.1320    5.0180 H   0  0  0  0  0  0  0  0  0  0  0  0
    2.0490    2.0720    2.2390 H   0  0  0  0  0  0  0  0  0  0  0  0
    0.8560    2.7020    5.1410 H   0  0  0  0  0  0  0  0  0  0  0  0
   -0.2780    2.7010    7.3460 H   0  0  0  0  0  0  0  0  0  0  0  0
   -2.5500    1.7310    7.5720 H   0  0  0  0  0  0  0  0  0  0  0  0
   -3.6870    0.7630    5.5920 H   0  0  0  0  0  0  0  0  0  0  0  0
   -3.6970    1.2900    3.0330 H   0  0  0  0  0  0  0  0  0  0  0  0
   -3.2830   -0.3720    3.5990 H   0  0  0  0  0  0  0  0  0  0  0  0
   -3.4380    0.3030    1.1560 H   0  0  0  0  0  0  0  0  0  0  0  0
   -2.0970   -0.7970    1.7390 H   0  0  0  0  0  0  0  0  0  0  0  0
   -2.6740    0.6510   -0.7690 H   0  0  0  0  0  0  0  0  0  0  0  0
   -1.2510    2.0290   -2.2600 H   0  0  0  0  0  0  0  0  0  0  0  0
    0.6990    3.2490   -1.3330 H   0  0  0  0  0  0  0  0  0  0  0  0
    1.2250    3.0910    1.0850 H   0  0  0  0  0  0  0  0  0  0  0  0
  1 22  1  0  0  0  0
  1 23  1  0  0  0  0
  1 24  1  0  0  0  0
  1  2  1  0  0  0  0
  2  3  1  0  0  0  0
  3 25  1  0  0  0  0
  3 26  1  0  0  0  0
  3 27  1  0  0  0  0
  2  4  1  0  0  0  0
  4 28  1  0  0  0  0
  4 29  1  0  0  0  0
  4  5  1  0  0  0  0
  5 30  1  0  0  0  0
  5 31  1  0  0  0  0
  5  6  1  0  0  0  0
  6 32  1  0  0  0  0
  6  7  2  0  0  0  0
  7  8  1  0  0  0  0
  8  9  2  0  0  0  0
  9 33  1  0  0  0  0
  9 10  1  0  0  0  0
 10 34  1  0  0  0  0
 10 11  2  0  0  0  0
 11 35  1  0  0  0  0
 11 12  1  0  0  0  0
 12 36  1  0  0  0  0
 12 13  2  0  0  0  0
 13  8  1  0  0  0  0
 13 14  1  0  0  0  0
 14 37  1  0  0  0  0
 14 38  1  0  0  0  0
 14 15  1  0  0  0  0
 15 39  1  0  0  0  0
 15 40  1  0  0  0  0
 15 16  1  0  0  0  0
 16 17  2  0  0  0  0
 17 41  1  0  0  0  0
 17 18  1  0  0  0  0
 18 42  1  0  0  0  0
 18 19  2  0  0  0  0
 19 43  1  0  0  0  0
 19 20  1  0  0  0  0
 20 44  1  0  0  0  0
 20 21  2  0  0  0  0
 21  7  1  0  0  0  0
 21 16  1  0  0  0  0
M  END
>  <LOGBIO>
6.0000

>  <PRED_LOGBIO>
6.3700

>  <XV_RES>
-0.5890

>  <WHL_TMPL>
2

>  <ANCH>
11-18;35-32

$$$$
ROW73
  -MTS-   01071501543D 0   0.00000     0.00000     0

 80 86  0  0  1  0  0  0  0  0999 V2000
  -11.3210   -3.4380   -0.3980 C   0  0  0  0  0  0  0  0  0  0  0  0
   -9.8430   -3.1350   -0.1710 C   0  0  0  0  0  0  0  0  0  0  0  0
   -9.5090   -1.7640   -0.7500 C   0  0  0  0  0  0  0  0  0  0  0  0
   -8.9920   -4.2010   -0.8610 C   0  0  2  0  0  0  0  0  0  0  0  0
   -7.7330   -4.3770   -0.1240 N   0  0  0  0  0  0  0  0  0  0  0  0
   -7.3230   -4.2200    1.1320 C   0  0  0  0  0  0  0  0  0  0  0  0
   -7.9650   -3.7040    2.0460 O   0  0  0  0  0  0  0  0  0  0  0  0
   -5.9290   -4.7900    1.2340 C   0  0  2  0  0  0  0  0  0  0  0  0
   -5.0480   -3.9320    2.0380 N   0  0  0  0  0  0  0  0  0  0  0  0
   -4.3440   -2.9670    1.4520 C   0  0  0  0  0  0  0  0  0  0  0  0
   -4.4310   -2.7930    0.2370 O   0  0  0  0  0  0  0  0  0  0  0  0
   -3.4390   -2.0850    2.2780 C   0  0  1  0  0  0  0  0  0  0  0  0
   -4.1240   -1.0780    3.2200 C   0  0  0  0  0  0  0  0  0  0  0  0
   -4.8680   -0.0770    2.4430 N   0  0  0  0  0  0  0  0  0  0  0  0
   -4.8610   -1.5770    2.2610 C   0  0  0  0  0  0  0  0  0  0  0  0
   -3.9650    0.7140    1.5950 C   0  0  2  0  0  0  0  0  0  0  0  0
   -4.7400    1.7830    0.8020 C   0  0  0  0  0  0  0  0  0  0  0  0
   -3.8510    2.6550   -0.0520 C   0  0  0  0  0  0  0  0  0  0  0  0
   -3.7650    3.8440   -0.6640 C   0  0  0  0  0  0  0  0  0  0  0  0
   -2.8090    3.8070   -1.6440 N   0  0  0  0  0  0  0  0  0  0  0  0
   -2.2330    2.5150   -1.6750 C   0  0  0  0  0  0  0  0  0  0  0  0
   -1.2300    1.9430   -2.4670 C   0  0  0  0  0  0  0  0  0  0  0  0
   -0.8570    0.6080   -2.2680 C   0  0  0  0  0  0  0  0  0  0  0  0
   -1.4870   -0.1540   -1.2760 C   0  0  0  0  0  0  0  0  0  0  0  0
   -2.4890    0.4180   -0.4840 C   0  0  0  0  0  0  0  0  0  0  0  0
   -3.0300   -0.1420    0.7740 C   0  0  0  0  0  0  0  0  0  0  0  0
   -2.7890   -1.4220    1.0860 C   0  0  0  0  0  0  0  0  0  0  0  0
   -2.8620    1.7530   -0.6840 C   0  0  0  0  0  0  0  0  0  0  0  0
   -5.4820   -4.8860   -0.1210 O   0  0  0  0  0  0  0  0  0  0  0  0
   -6.6730   -5.0360   -0.8990 C   0  0  2  0  0  0  0  0  0  0  0  0
   -7.0840   -6.3910   -1.1030 O   0  0  0  0  0  0  0  0  0  0  0  0
   -6.4040   -4.3220   -2.2360 C   0  0  2  0  0  0  0  0  0  0  0  0
   -5.4210   -4.8180   -3.3130 C   0  0  0  0  0  0  0  0  0  0  0  0
   -6.3020   -5.0210   -4.5600 C   0  0  0  0  0  0  0  0  0  0  0  0
   -7.4650   -4.0290   -4.3750 C   0  0  0  0  0  0  0  0  0  0  0  0
   -7.6360   -3.9030   -2.9210 N   0  0  0  0  0  0  0  0  0  0  0  0
   -8.8200   -3.8410   -2.3170 C   0  0  0  0  0  0  0  0  0  0  0  0
   -9.8010   -3.4790   -2.9640 O   0  0  0  0  0  0  0  0  0  0  0  0
   -5.9240   -6.1510    1.9280 C   0  0  0  0  0  0  0  0  0  0  0  0
   -6.8200   -7.1180    1.1590 C   0  0  0  0  0  0  0  0  0  0  0  0
   -6.4480   -5.9970    3.3530 C   0  0  0  0  0  0  0  0  0  0  0  0
  -11.5320   -3.4340   -1.4660 H   0  0  0  0  0  0  0  0  0  0  0  0
  -11.9260   -2.6790    0.0940 H   0  0  0  0  0  0  0  0  0  0  0  0
  -11.5590   -4.4160    0.0150 H   0  0  0  0  0  0  0  0  0  0  0  0
   -9.6320   -3.1390    0.8970 H   0  0  0  0  0  0  0  0  0  0  0  0
   -9.7200   -1.7600   -1.8180 H   0  0  0  0  0  0  0  0  0  0  0  0
  -10.1140   -1.0050   -0.2580 H   0  0  0  0  0  0  0  0  0  0  0  0
   -8.4550   -1.5480   -0.5880 H   0  0  0  0  0  0  0  0  0  0  0  0
   -9.5900   -5.1060   -0.7800 H   0  0  0  0  0  0  0  0  0  0  0  0
   -4.9760   -4.0740    3.0350 H   0  0  0  0  0  0  0  0  0  0  0  0
   -2.8970   -1.4770    1.5560 H   0  0  0  0  0  0  0  0  0  0  0  0
   -3.3290   -0.5430    3.7350 H   0  0  0  0  0  0  0  0  0  0  0  0
   -4.8200   -1.6260    3.8520 H   0  0  0  0  0  0  0  0  0  0  0  0
   -5.6350   -2.0740    2.8420 H   0  0  0  0  0  0  0  0  0  0  0  0
   -5.0140   -1.7790    1.2040 H   0  0  0  0  0  0  0  0  0  0  0  0
   -3.8840   -1.9500    2.5640 H   0  0  0  0  0  0  0  0  0  0  0  0
   -3.3260    1.2720    2.2770 H   0  0  0  0  0  0  0  0  0  0  0  0
   -5.1830    2.4430    1.5440 H   0  0  0  0  0  0  0  0  0  0  0  0
   -5.4420    1.2690    0.1480 H   0  0  0  0  0  0  0  0  0  0  0  0
   -4.3650    4.7080   -0.4200 H   0  0  0  0  0  0  0  0  0  0  0  0
   -2.5560    4.5770   -2.2470 H   0  0  0  0  0  0  0  0  0  0  0  0
   -0.7440    2.5310   -3.2320 H   0  0  0  0  0  0  0  0  0  0  0  0
   -0.0840    0.1660   -2.8780 H   0  0  0  0  0  0  0  0  0  0  0  0
   -1.1990   -1.1840   -1.1220 H   0  0  0  0  0  0  0  0  0  0  0  0
   -2.1130   -1.9960    0.4700 H   0  0  0  0  0  0  0  0  0  0  0  0
   -7.6810   -6.6830   -0.3970 H   0  0  0  0  0  0  0  0  0  0  0  0
   -5.9590   -3.3810   -1.9210 H   0  0  0  0  0  0  0  0  0  0  0  0
   -4.9440   -5.7480   -3.0120 H   0  0  0  0  0  0  0  0  0  0  0  0
   -4.6380   -4.0850   -3.4990 H   0  0  0  0  0  0  0  0  0  0  0  0
   -6.6650   -6.0450   -4.6210 H   0  0  0  0  0  0  0  0  0  0  0  0
   -5.7470   -4.8090   -5.4710 H   0  0  0  0  0  0  0  0  0  0  0  0
   -8.3700   -4.4540   -4.8060 H   0  0  0  0  0  0  0  0  0  0  0  0
   -7.1810   -3.0630   -4.7870 H   0  0  0  0  0  0  0  0  0  0  0  0
   -4.9090   -6.5410    1.9550 H   0  0  0  0  0  0  0  0  0  0  0  0
   -7.8350   -6.7280    1.1320 H   0  0  0  0  0  0  0  0  0  0  0  0
   -6.8160   -8.0870    1.6530 H   0  0  0  0  0  0  0  0  0  0  0  0
   -6.4460   -7.2280    0.1430 H   0  0  0  0  0  0  0  0  0  0  0  0
   -7.4630   -5.6080    3.3260 H   0  0  0  0  0  0  0  0  0  0  0  0
   -6.4440   -6.9660    3.8480 H   0  0  0  0  0  0  0  0  0  0  0  0
   -5.8090   -5.3080    3.9020 H   0  0  0  0  0  0  0  0  0  0  0  0
  1 42  1  0  0  0  0
  1 43  1  0  0  0  0
  1 44  1  0  0  0  0
  1  2  1  0  0  0  0
  2 45  1  0  0  0  0
  2  3  1  0  0  0  0
  3 46  1  0  0  0  0
  3 47  1  0  0  0  0
  3 48  1  0  0  0  0
  2  4  1  0  0  0  0
  4 49  1  0  0  0  0
  4  5  1  0  0  0  0
  5  6  1  0  0  0  0
  6  7  2  0  0  0  0
  6  8  1  0  0  0  0
  8  9  1  0  0  0  0
  9 50  1  0  0  0  0
  9 10  1  0  0  0  0
 10 11  2  0  0  0  0
 10 12  1  0  0  0  0
 12 51  1  0  0  0  0
 12 13  1  0  0  0  0
 13 52  1  0  0  0  0
 13 53  1  0  0  0  0
 13 14  1  0  0  0  0
 14 15  1  0  0  0  0
 15 54  1  0  0  0  0
 15 55  1  0  0  0  0
 15 56  1  0  0  0  0
 14 16  1  0  0  0  0
 16 57  1  0  0  0  0
 16 17  1  0  0  0  0
 17 58  1  0  0  0  0
 17 59  1  0  0  0  0
 17 18  1  0  0  0  0
 18 19  2  0  0  0  0
 19 60  1  0  0  0  0
 19 20  1  0  0  0  0
 20 61  1  0  0  0  0
 20 21  1  0  0  0  0
 21 22  2  0  0  0  0
 22 62  1  0  0  0  0
 22 23  1  0  0  0  0
 23 63  1  0  0  0  0
 23 24  2  0  0  0  0
 24 64  1  0  0  0  0
 24 25  1  0  0  0  0
 25 26  1  0  0  0  0
 26 16  1  0  0  0  0
 26 27  2  0  0  0  0
 27 12  1  0  0  0  0
 27 65  1  0  0  0  0
 25 28  2  0  0  0  0
 28 18  1  0  0  0  0
 28 21  1  0  0  0  0
  8 29  1  0  0  0  0
 29 30  1  0  0  0  0
 30  5  1  0  0  0  0
 30 31  1  0  0  0  0
 31 66  1  0  0  0  0
 30 32  1  0  0  0  0
 32 67  1  0  0  0  0
 32 33  1  0  0  0  0
 33 68  1  0  0  0  0
 33 69  1  0  0  0  0
 33 34  1  0  0  0  0
 34 70  1  0  0  0  0
 34 71  1  0  0  0  0
 34 35  1  0  0  0  0
 35 72  1  0  0  0  0
 35 73  1  0  0  0  0
 35 36  1  0  0  0  0
 36 32  1  0  0  0  0
 36 37  1  0  0  0  0
 37  4  1  0  0  0  0
 37 38  2  0  0  0  0
  8 39  1  0  0  0  0
 39 74  1  0  0  0  0
 39 40  1  0  0  0  0
 40 75  1  0  0  0  0
 40 76  1  0  0  0  0
 40 77  1  0  0  0  0
 39 41  1  0  0  0  0
 41 78  1  0  0  0  0
 41 79  1  0  0  0  0
 41 80  1  0  0  0  0
M  END
>  <LOGBIO>
8.3000

>  <PRED_LOGBIO>
7.7000

>  <XV_RES>
1.3130

>  <WHL_TMPL>
2

>  <ANCH>
21-26;31-26

$$$$
ROW74
  -MTS-   01071501543D 0   0.00000     0.00000     0

 61 64  0  0  1  0  0  0  0  0999 V2000
  -10.6690   -0.4660    3.5070 O   0  0  0  0  0  0  0  0  0  0  0  0
  -11.2580   -1.1040    2.3710 C   0  0  1  0  0  0  0  0  0  0  0  0
  -12.2940   -0.1180    1.8220 C   0  0  0  0  0  0  0  0  0  0  0  0
  -13.4320    0.0230    2.8130 N   0  0  0  0  0  0  0  0  0  0  0  0
  -14.4080    1.1280    2.4770 C   0  0  0  0  0  0  0  0  0  0  0  0
  -13.7440    2.4900    2.6170 C   0  0  0  0  0  0  0  0  0  0  0  0
  -13.5730    3.1560    1.2730 C   0  0  0  0  0  0  0  0  0  0  0  0
  -12.3800    2.9960    0.5590 C   0  0  0  0  0  0  0  0  0  0  0  0
  -12.2210    3.6130   -0.6870 C   0  0  0  0  0  0  0  0  0  0  0  0
  -13.2560    4.3910   -1.2200 C   0  0  0  0  0  0  0  0  0  0  0  0
  -14.4490    4.5520   -0.5060 C   0  0  0  0  0  0  0  0  0  0  0  0
  -15.5660    5.3910   -1.0800 C   0  0  0  0  0  0  0  0  0  0  0  0
  -15.4050    6.7850   -0.6440 N   0  0  0  0  0  0  0  0  0  0  0  0
  -16.4910    7.6020   -1.2030 C   0  0  0  0  0  0  0  0  0  0  0  0
  -16.3240    9.0520   -0.7490 C   0  0  0  0  0  0  0  0  0  0  0  0
  -17.4400    9.8910   -1.3230 C   0  0  0  0  0  0  0  0  0  0  0  0
  -18.6310   10.0480   -0.6050 C   0  0  0  0  0  0  0  0  0  0  0  0
  -19.6580   10.8280   -1.1490 C   0  0  0  0  0  0  0  0  0  0  0  0
  -19.4620   11.4300   -2.3980 C   0  0  0  0  0  0  0  0  0  0  0  0
  -18.2470   11.2330   -3.0640 C   0  0  0  0  0  0  0  0  0  0  0  0
  -17.2830   10.4800   -2.5170 N   0  0  0  0  0  0  0  0  0  0  0  0
  -14.6080    3.9340    0.7400 C   0  0  0  0  0  0  0  0  0  0  0  0
  -11.8750   -2.3830    2.8840 C   0  0  0  0  0  0  0  0  0  0  0  0
  -12.0500   -3.4710    2.0220 C   0  0  0  0  0  0  0  0  0  0  0  0
  -12.6230   -4.6570    2.4970 C   0  0  0  0  0  0  0  0  0  0  0  0
  -13.0200   -4.7540    3.8360 C   0  0  0  0  0  0  0  0  0  0  0  0
  -13.5800   -5.9140    4.3020 O   0  0  0  0  0  0  0  0  0  0  0  0
  -12.8460   -3.6660    4.6990 C   0  0  0  0  0  0  0  0  0  0  0  0
  -13.2210   -3.6850    6.0630 N   0  0  0  0  0  0  0  0  0  0  0  0
  -12.9970   -2.5790    6.7680 C   0  0  0  0  0  0  0  0  0  0  0  0
  -13.2490   -2.3950    7.9570 O   0  0  0  0  0  0  0  0  0  0  0  0
  -12.2620   -1.4250    5.6450 S   0  0  0  0  0  0  0  0  0  0  0  0
  -12.2730   -2.4800    4.2230 C   0  0  0  0  0  0  0  0  0  0  0  0
   -9.9960   -1.0330    3.9150 H   0  0  0  0  0  0  0  0  0  0  0  0
  -10.5140   -1.3240    1.6080 H   0  0  0  0  0  0  0  0  0  0  0  0
  -12.7130   -0.5690    0.9250 H   0  0  0  0  0  0  0  0  0  0  0  0
  -11.8160    0.8520    1.7000 H   0  0  0  0  0  0  0  0  0  0  0  0
  -13.0030    0.2910    3.6870 H   0  0  0  0  0  0  0  0  0  0  0  0
  -15.1930    1.0870    3.2290 H   0  0  0  0  0  0  0  0  0  0  0  0
  -14.7260    1.0060    1.4440 H   0  0  0  0  0  0  0  0  0  0  0  0
  -12.7420    2.3050    2.9980 H   0  0  0  0  0  0  0  0  0  0  0  0
  -14.3820    3.1190    3.2340 H   0  0  0  0  0  0  0  0  0  0  0  0
  -11.5810    2.3960    0.9700 H   0  0  0  0  0  0  0  0  0  0  0  0
  -11.3000    3.4900   -1.2380 H   0  0  0  0  0  0  0  0  0  0  0  0
  -13.1340    4.8680   -2.1810 H   0  0  0  0  0  0  0  0  0  0  0  0
  -16.5230    5.0100   -0.7300 H   0  0  0  0  0  0  0  0  0  0  0  0
  -15.5320    5.3450   -2.1670 H   0  0  0  0  0  0  0  0  0  0  0  0
  -14.5160    7.1390   -0.9680 H   0  0  0  0  0  0  0  0  0  0  0  0
  -17.4480    7.2210   -0.8530 H   0  0  0  0  0  0  0  0  0  0  0  0
  -16.4580    7.5560   -2.2890 H   0  0  0  0  0  0  0  0  0  0  0  0
  -15.3670    9.4330   -1.0990 H   0  0  0  0  0  0  0  0  0  0  0  0
  -16.3580    9.0980    0.3370 H   0  0  0  0  0  0  0  0  0  0  0  0
  -18.7570    9.5720    0.3570 H   0  0  0  0  0  0  0  0  0  0  0  0
  -20.5860   10.9640   -0.6140 H   0  0  0  0  0  0  0  0  0  0  0  0
  -20.2370   12.0370   -2.8410 H   0  0  0  0  0  0  0  0  0  0  0  0
  -18.0840   11.6920   -4.0280 H   0  0  0  0  0  0  0  0  0  0  0  0
  -15.5290    4.0580    1.2910 H   0  0  0  0  0  0  0  0  0  0  0  0
  -11.7430   -3.3960    0.9890 H   0  0  0  0  0  0  0  0  0  0  0  0
  -12.7570   -5.4970    1.8320 H   0  0  0  0  0  0  0  0  0  0  0  0
  -14.5450   -5.9010    4.1980 H   0  0  0  0  0  0  0  0  0  0  0  0
  -13.6400   -4.5020    6.4840 H   0  0  0  0  0  0  0  0  0  0  0  0
  1 34  1  0  0  0  0
  1  2  1  0  0  0  0
  2 35  1  0  0  0  0
  2  3  1  0  0  0  0
  3 36  1  0  0  0  0
  3 37  1  0  0  0  0
  3  4  1  0  0  0  0
  4 38  1  0  0  0  0
  4  5  1  0  0  0  0
  5 39  1  0  0  0  0
  5 40  1  0  0  0  0
  5  6  1  0  0  0  0
  6 41  1  0  0  0  0
  6 42  1  0  0  0  0
  6  7  1  0  0  0  0
  7  8  2  0  0  0  0
  8 43  1  0  0  0  0
  8  9  1  0  0  0  0
  9 44  1  0  0  0  0
  9 10  2  0  0  0  0
 10 45  1  0  0  0  0
 10 11  1  0  0  0  0
 11 12  1  0  0  0  0
 12 46  1  0  0  0  0
 12 47  1  0  0  0  0
 12 13  1  0  0  0  0
 13 48  1  0  0  0  0
 13 14  1  0  0  0  0
 14 49  1  0  0  0  0
 14 50  1  0  0  0  0
 14 15  1  0  0  0  0
 15 51  1  0  0  0  0
 15 52  1  0  0  0  0
 15 16  1  0  0  0  0
 16 17  2  0  0  0  0
 17 53  1  0  0  0  0
 17 18  1  0  0  0  0
 18 54  1  0  0  0  0
 18 19  2  0  0  0  0
 19 55  1  0  0  0  0
 19 20  1  0  0  0  0
 20 56  1  0  0  0  0
 20 21  2  0  0  0  0
 21 16  1  0  0  0  0
 11 22  2  0  0  0  0
 22  7  1  0  0  0  0
 22 57  1  0  0  0  0
  2 23  1  0  0  0  0
 23 24  2  0  0  0  0
 24 58  1  0  0  0  0
 24 25  1  0  0  0  0
 25 59  1  0  0  0  0
 25 26  2  0  0  0  0
 26 27  1  0  0  0  0
 27 60  1  0  0  0  0
 26 28  1  0  0  0  0
 28 29  1  0  0  0  0
 29 61  1  0  0  0  0
 29 30  1  0  0  0  0
 30 31  2  0  0  0  0
 30 32  1  0  0  0  0
 32 33  1  0  0  0  0
 33 23  1  0  0  0  0
 33 28  2  0  0  0  0
M  END
>  <LOGBIO>
5.8000

>  <PRED_LOGBIO>
6.6000

>  <XV_RES>
-0.9530

>  <WHL_TMPL>
3

>  <ANCH>
21-24;10-8

$$$$
ROW75
  -MTS-   01071501543D 0   0.00000     0.00000     0

 40 42  0  0  0  0  0  0  0  0999 V2000
  -14.1340   -1.3080    2.9880 C   0  0  0  0  0  0  0  0  0  0  0  0
  -13.4320    0.0230    2.8130 N   0  0  0  0  0  0  0  0  0  0  0  0
  -12.2940   -0.1180    1.8220 C   0  0  0  0  0  0  0  0  0  0  0  0
  -14.4080    1.1280    2.4770 C   0  0  0  0  0  0  0  0  0  0  0  0
  -13.7440    2.4900    2.6170 C   0  0  0  0  0  0  0  0  0  0  0  0
  -13.5710    3.1640    1.2570 C   0  0  0  0  0  0  0  0  0  0  0  0
  -12.9400    4.4700    1.4960 N   0  0  0  0  0  0  0  0  0  0  0  0
  -13.1990    4.8610    2.8310 C   0  0  0  0  0  0  0  0  0  0  0  0
  -12.2180    4.4340    3.7330 C   0  0  0  0  0  0  0  0  0  0  0  0
  -12.3340    4.7450    5.0930 C   0  0  0  0  0  0  0  0  0  0  0  0
  -13.4330    5.4830    5.5510 C   0  0  0  0  0  0  0  0  0  0  0  0
  -14.4140    5.9100    4.6490 C   0  0  0  0  0  0  0  0  0  0  0  0
  -14.2980    5.5990    3.2890 C   0  0  0  0  0  0  0  0  0  0  0  0
  -15.4530    6.0670    2.0330 S   0  0  0  0  0  0  0  0  0  0  0  0
  -14.5010    6.2000    0.5460 C   0  0  0  0  0  0  0  0  0  0  0  0
  -14.7990    7.0440   -0.5300 C   0  0  0  0  0  0  0  0  0  0  0  0
  -13.9680    7.0610   -1.6560 C   0  0  0  0  0  0  0  0  0  0  0  0
  -12.8400    6.2350   -1.7070 C   0  0  0  0  0  0  0  0  0  0  0  0
  -11.8070    6.2560   -3.1070 Cl  0  0  0  0  0  0  0  0  0  0  0  0
  -12.5420    5.3900   -0.6300 C   0  0  0  0  0  0  0  0  0  0  0  0
  -13.3730    5.3730    0.4960 C   0  0  0  0  0  0  0  0  0  0  0  0
  -15.2120   -1.1640    2.9690 H   0  0  0  0  0  0  0  0  0  0  0  0
  -13.8840   -1.9100    2.1170 H   0  0  0  0  0  0  0  0  0  0  0  0
  -13.7710   -1.7300    3.9230 H   0  0  0  0  0  0  0  0  0  0  0  0
  -12.6910   -0.2610    0.8190 H   0  0  0  0  0  0  0  0  0  0  0  0
  -11.7650   -1.0330    2.0820 H   0  0  0  0  0  0  0  0  0  0  0  0
  -11.6830    0.7770    1.9220 H   0  0  0  0  0  0  0  0  0  0  0  0
  -15.1930    1.0870    3.2290 H   0  0  0  0  0  0  0  0  0  0  0  0
  -14.7260    1.0060    1.4440 H   0  0  0  0  0  0  0  0  0  0  0  0
  -12.7420    2.3050    2.9980 H   0  0  0  0  0  0  0  0  0  0  0  0
  -14.3820    3.1210    3.2320 H   0  0  0  0  0  0  0  0  0  0  0  0
  -14.5670    3.3540    0.8620 H   0  0  0  0  0  0  0  0  0  0  0  0
  -12.9120    2.5510    0.6460 H   0  0  0  0  0  0  0  0  0  0  0  0
  -11.3700    3.8650    3.3800 H   0  0  0  0  0  0  0  0  0  0  0  0
  -11.5770    4.4160    5.7890 H   0  0  0  0  0  0  0  0  0  0  0  0
  -13.5230    5.7230    6.6000 H   0  0  0  0  0  0  0  0  0  0  0  0
  -15.2620    6.4790    5.0020 H   0  0  0  0  0  0  0  0  0  0  0  0
  -15.6700    7.6820   -0.4910 H   0  0  0  0  0  0  0  0  0  0  0  0
  -14.1980    7.7130   -2.4870 H   0  0  0  0  0  0  0  0  0  0  0  0
  -11.6710    4.7520   -0.6690 H   0  0  0  0  0  0  0  0  0  0  0  0
  1 22  1  0  0  0  0
  1 23  1  0  0  0  0
  1 24  1  0  0  0  0
  1  2  1  0  0  0  0
  2  3  1  0  0  0  0
  3 25  1  0  0  0  0
  3 26  1  0  0  0  0
  3 27  1  0  0  0  0
  2  4  1  0  0  0  0
  4 28  1  0  0  0  0
  4 29  1  0  0  0  0
  4  5  1  0  0  0  0
  5 30  1  0  0  0  0
  5 31  1  0  0  0  0
  5  6  1  0  0  0  0
  6 32  1  0  0  0  0
  6 33  1  0  0  0  0
  6  7  1  0  0  0  0
  7  8  1  0  0  0  0
  8  9  1  0  0  0  0
  9 34  1  0  0  0  0
  9 10  2  0  0  0  0
 10 35  1  0  0  0  0
 10 11  1  0  0  0  0
 11 36  1  0  0  0  0
 11 12  2  0  0  0  0
 12 37  1  0  0  0  0
 12 13  1  0  0  0  0
 13  8  2  0  0  0  0
 13 14  1  0  0  0  0
 14 15  1  0  0  0  0
 15 16  1  0  0  0  0
 16 38  1  0  0  0  0
 16 17  2  0  0  0  0
 17 39  1  0  0  0  0
 17 18  1  0  0  0  0
 18 19  1  0  0  0  0
 18 20  2  0  0  0  0
 20 40  1  0  0  0  0
 20 21  1  0  0  0  0
 21  7  1  0  0  0  0
 21 15  2  0  0  0  0
M  END
>  <LOGBIO>
7.9200

>  <PRED_LOGBIO>
6.6100

>  <XV_RES>
1.5410

>  <WHL_TMPL>
3

>  <ANCH>
21-24;10-5

$$$$
ROW76
  -MTS-   01071501543D 0   0.00000     0.00000     0

 51 54  0  0  0  0  0  0  0  0999 V2000
  -16.2150    6.1430    4.0680 C   0  0  0  0  0  0  0  0  0  0  0  0
  -16.3150    5.7430    2.6980 O   0  0  0  0  0  0  0  0  0  0  0  0
  -15.5880    6.4410    1.7700 C   0  0  0  0  0  0  0  0  0  0  0  0
  -16.1470    7.5600    1.1410 C   0  0  0  0  0  0  0  0  0  0  0  0
  -15.4040    8.2730    0.1920 C   0  0  0  0  0  0  0  0  0  0  0  0
  -14.1030    7.8670   -0.1270 C   0  0  0  0  0  0  0  0  0  0  0  0
  -13.5450    6.7480    0.5020 C   0  0  0  0  0  0  0  0  0  0  0  0
  -14.2870    6.0350    1.4500 C   0  0  0  0  0  0  0  0  0  0  0  0
  -13.6970    4.8520    2.1150 C   0  0  0  0  0  0  0  0  0  0  0  0
  -12.5270    4.9860    2.8730 C   0  0  0  0  0  0  0  0  0  0  0  0
  -11.9690    3.8670    3.5020 C   0  0  0  0  0  0  0  0  0  0  0  0
  -12.5800    2.6140    3.3740 C   0  0  0  0  0  0  0  0  0  0  0  0
  -13.7490    2.4800    2.6160 C   0  0  0  0  0  0  0  0  0  0  0  0
  -14.4080    1.1280    2.4770 C   0  0  0  0  0  0  0  0  0  0  0  0
  -13.4320    0.0230    2.8130 N   0  0  0  0  0  0  0  0  0  0  0  0
  -12.3280   -0.1140    1.8520 C   0  0  0  0  0  0  0  0  0  0  0  0
  -12.1850   -1.5680    1.3660 C   0  0  0  0  0  0  0  0  0  0  0  0
  -12.1090   -2.5200    2.4830 N   0  0  0  0  0  0  0  0  0  0  0  0
  -13.1240   -2.3250    3.5290 C   0  0  0  0  0  0  0  0  0  0  0  0
  -13.2480   -0.8580    3.9760 C   0  0  0  0  0  0  0  0  0  0  0  0
  -11.0230   -3.4950    3.0780 C   0  0  0  0  0  0  0  0  0  0  0  0
  -11.2310   -4.8170    3.0130 N   0  0  0  0  0  0  0  0  0  0  0  0
  -10.2120   -5.6800    3.1220 C   0  0  0  0  0  0  0  0  0  0  0  0
   -8.9110   -5.1950    3.3080 C   0  0  0  0  0  0  0  0  0  0  0  0
   -8.7310   -3.8090    3.3710 C   0  0  0  0  0  0  0  0  0  0  0  0
   -9.7910   -2.9970    3.2550 N   0  0  0  0  0  0  0  0  0  0  0  0
  -14.3080    3.5990    1.9870 C   0  0  0  0  0  0  0  0  0  0  0  0
  -16.5440    7.1750    4.1690 H   0  0  0  0  0  0  0  0  0  0  0  0
  -16.8440    5.5000    4.6800 H   0  0  0  0  0  0  0  0  0  0  0  0
  -15.1810    6.0570    4.3960 H   0  0  0  0  0  0  0  0  0  0  0  0
  -17.1500    7.8730    1.3880 H   0  0  0  0  0  0  0  0  0  0  0  0
  -15.8350    9.1360   -0.2930 H   0  0  0  0  0  0  0  0  0  0  0  0
  -13.5300    8.4170   -0.8590 H   0  0  0  0  0  0  0  0  0  0  0  0
  -12.5410    6.4340    0.2550 H   0  0  0  0  0  0  0  0  0  0  0  0
  -12.0560    5.9520    2.9730 H   0  0  0  0  0  0  0  0  0  0  0  0
  -11.0670    3.9700    4.0870 H   0  0  0  0  0  0  0  0  0  0  0  0
  -12.1490    1.7500    3.8590 H   0  0  0  0  0  0  0  0  0  0  0  0
  -14.6570    1.0120    1.4240 H   0  0  0  0  0  0  0  0  0  0  0  0
  -15.2410    1.0760    3.1750 H   0  0  0  0  0  0  0  0  0  0  0  0
  -11.4160    0.1190    2.3970 H   0  0  0  0  0  0  0  0  0  0  0  0
  -12.5370    0.5110    0.9860 H   0  0  0  0  0  0  0  0  0  0  0  0
  -11.2270   -1.6240    0.8530 H   0  0  0  0  0  0  0  0  0  0  0  0
  -13.0580   -1.8060    0.7620 H   0  0  0  0  0  0  0  0  0  0  0  0
  -12.7690   -2.8750    4.3980 H   0  0  0  0  0  0  0  0  0  0  0  0
  -14.0900   -2.6370    3.1380 H   0  0  0  0  0  0  0  0  0  0  0  0
  -12.2930   -0.5870    4.4210 H   0  0  0  0  0  0  0  0  0  0  0  0
  -14.1180   -0.7740    4.6240 H   0  0  0  0  0  0  0  0  0  0  0  0
  -10.3920   -6.7430    3.0680 H   0  0  0  0  0  0  0  0  0  0  0  0
   -8.0730   -5.8710    3.3980 H   0  0  0  0  0  0  0  0  0  0  0  0
   -7.7430   -3.3950    3.5130 H   0  0  0  0  0  0  0  0  0  0  0  0
  -15.2100    3.4950    1.4020 H   0  0  0  0  0  0  0  0  0  0  0  0
  1 28  1  0  0  0  0
  1 29  1  0  0  0  0
  1 30  1  0  0  0  0
  1  2  1  0  0  0  0
  2  3  1  0  0  0  0
  3  4  2  0  0  0  0
  4 31  1  0  0  0  0
  4  5  1  0  0  0  0
  5 32  1  0  0  0  0
  5  6  2  0  0  0  0
  6 33  1  0  0  0  0
  6  7  1  0  0  0  0
  7 34  1  0  0  0  0
  7  8  2  0  0  0  0
  8  3  1  0  0  0  0
  8  9  1  0  0  0  0
  9 10  2  0  0  0  0
 10 35  1  0  0  0  0
 10 11  1  0  0  0  0
 11 36  1  0  0  0  0
 11 12  2  0  0  0  0
 12 37  1  0  0  0  0
 12 13  1  0  0  0  0
 13 14  1  0  0  0  0
 14 38  1  0  0  0  0
 14 39  1  0  0  0  0
 14 15  1  0  0  0  0
 15 16  1  0  0  0  0
 16 40  1  0  0  0  0
 16 41  1  0  0  0  0
 16 17  1  0  0  0  0
 17 42  1  0  0  0  0
 17 43  1  0  0  0  0
 17 18  1  0  0  0  0
 18 19  1  0  0  0  0
 19 44  1  0  0  0  0
 19 45  1  0  0  0  0
 19 20  1  0  0  0  0
 20 15  1  0  0  0  0
 20 46  1  0  0  0  0
 20 47  1  0  0  0  0
 18 21  1  0  0  0  0
 21 22  2  0  0  0  0
 22 23  1  0  0  0  0
 23 48  1  0  0  0  0
 23 24  2  0  0  0  0
 24 49  1  0  0  0  0
 24 25  1  0  0  0  0
 25 50  1  0  0  0  0
 25 26  2  0  0  0  0
 26 21  1  0  0  0  0
 13 27  2  0  0  0  0
 27  9  1  0  0  0  0
 27 51  1  0  0  0  0
M  END
>  <LOGBIO>
6.4400

>  <PRED_LOGBIO>
6.0400

>  <XV_RES>
0.4280

>  <WHL_TMPL>
3

>  <ANCH>
24-34;27-28

$$$$
ROW77
  -MTS-   01071501543D 0   0.00000     0.00000     0

 56 59  0  0  1  0  0  0  0  0999 V2000
  -16.1440    3.6650    1.1310 C   0  0  0  0  0  0  0  0  0  0  0  0
  -15.1260    4.4490    1.9530 C   0  0  2  0  0  0  0  0  0  0  0  0
  -15.8440    5.5240    2.7890 C   0  0  0  0  0  0  0  0  0  0  0  0
  -15.5450    5.1620    4.2250 C   0  0  0  0  0  0  0  0  0  0  0  0
  -15.9230    5.7640    5.4310 C   0  0  0  0  0  0  0  0  0  0  0  0
  -15.5030    5.2160    6.6490 C   0  0  0  0  0  0  0  0  0  0  0  0
  -14.7040    4.0660    6.6610 C   0  0  0  0  0  0  0  0  0  0  0  0
  -14.3260    3.4640    5.4540 C   0  0  0  0  0  0  0  0  0  0  0  0
  -14.7470    4.0120    4.2370 C   0  0  0  0  0  0  0  0  0  0  0  0
  -14.4750    3.5580    2.9240 N   0  0  0  0  0  0  0  0  0  0  0  0
  -13.7440    2.4900    2.6170 C   0  0  0  0  0  0  0  0  0  0  0  0
  -12.5310    2.6030    2.4460 O   0  0  0  0  0  0  0  0  0  0  0  0
  -14.4080    1.1280    2.4770 C   0  0  0  0  0  0  0  0  0  0  0  0
  -13.4590    0.0540    2.8040 N   0  0  0  0  0  0  0  0  0  0  0  0
  -14.1620   -1.2370    2.8050 C   0  0  0  0  0  0  0  0  0  0  0  0
  -13.1910   -2.4040    3.0600 C   0  0  0  0  0  0  0  0  0  0  0  0
  -12.0820   -2.3940    2.0950 N   0  0  0  0  0  0  0  0  0  0  0  0
  -12.6900   -2.5350    0.7640 C   0  0  0  0  0  0  0  0  0  0  0  0
  -11.9840   -3.6310    0.0020 C   0  0  0  0  0  0  0  0  0  0  0  0
  -10.8740   -3.3270   -0.7950 C   0  0  0  0  0  0  0  0  0  0  0  0
  -10.2200   -4.3440   -1.5010 C   0  0  0  0  0  0  0  0  0  0  0  0
  -10.6760   -5.6640   -1.4110 C   0  0  0  0  0  0  0  0  0  0  0  0
   -9.9710   -6.7610   -2.1720 C   0  0  0  0  0  0  0  0  0  0  0  0
  -11.7860   -5.9680   -0.6140 C   0  0  0  0  0  0  0  0  0  0  0  0
  -12.4400   -4.9520    0.0930 C   0  0  0  0  0  0  0  0  0  0  0  0
  -11.3830   -1.1000    2.0960 C   0  0  0  0  0  0  0  0  0  0  0  0
  -12.3510    0.0680    1.8380 C   0  0  0  0  0  0  0  0  0  0  0  0
  -16.2260    4.1060    0.1390 H   0  0  0  0  0  0  0  0  0  0  0  0
  -17.1130    3.6990    1.6250 H   0  0  0  0  0  0  0  0  0  0  0  0
  -15.8190    2.6300    1.0420 H   0  0  0  0  0  0  0  0  0  0  0  0
  -14.3750    4.9150    1.3180 H   0  0  0  0  0  0  0  0  0  0  0  0
  -15.4710    6.5180    2.5510 H   0  0  0  0  0  0  0  0  0  0  0  0
  -16.9150    5.5160    2.5990 H   0  0  0  0  0  0  0  0  0  0  0  0
  -16.5390    6.6510    5.4220 H   0  0  0  0  0  0  0  0  0  0  0  0
  -15.7940    5.6800    7.5790 H   0  0  0  0  0  0  0  0  0  0  0  0
  -14.3800    3.6430    7.6000 H   0  0  0  0  0  0  0  0  0  0  0  0
  -13.7100    2.5770    5.4640 H   0  0  0  0  0  0  0  0  0  0  0  0
  -14.6570    1.0120    1.4240 H   0  0  0  0  0  0  0  0  0  0  0  0
  -15.2440    1.0840    3.1720 H   0  0  0  0  0  0  0  0  0  0  0  0
  -14.5510   -1.3760    1.7990 H   0  0  0  0  0  0  0  0  0  0  0  0
  -14.9010   -1.2350    3.6050 H   0  0  0  0  0  0  0  0  0  0  0  0
  -13.7520   -3.3180    2.8730 H   0  0  0  0  0  0  0  0  0  0  0  0
  -12.7850   -2.2920    4.0630 H   0  0  0  0  0  0  0  0  0  0  0  0
  -12.5950   -1.5970    0.2200 H   0  0  0  0  0  0  0  0  0  0  0  0
  -13.7430   -2.7870    0.8710 H   0  0  0  0  0  0  0  0  0  0  0  0
  -10.5230   -2.3080   -0.8650 H   0  0  0  0  0  0  0  0  0  0  0  0
   -9.3640   -4.1090   -2.1160 H   0  0  0  0  0  0  0  0  0  0  0  0
   -9.5380   -6.3500   -3.0820 H   0  0  0  0  0  0  0  0  0  0  0  0
   -9.1820   -7.1830   -1.5530 H   0  0  0  0  0  0  0  0  0  0  0  0
  -10.6850   -7.5400   -2.4310 H   0  0  0  0  0  0  0  0  0  0  0  0
  -12.1380   -6.9870   -0.5440 H   0  0  0  0  0  0  0  0  0  0  0  0
  -13.2970   -5.1860    0.7080 H   0  0  0  0  0  0  0  0  0  0  0  0
  -10.6980   -1.1220    1.2510 H   0  0  0  0  0  0  0  0  0  0  0  0
  -10.9270   -0.9490    3.0720 H   0  0  0  0  0  0  0  0  0  0  0  0
  -12.7930   -0.1070    0.8590 H   0  0  0  0  0  0  0  0  0  0  0  0
  -11.7960    0.9970    1.9510 H   0  0  0  0  0  0  0  0  0  0  0  0
  1 28  1  0  0  0  0
  1 29  1  0  0  0  0
  1 30  1  0  0  0  0
  1  2  1  0  0  0  0
  2 31  1  0  0  0  0
  2  3  1  0  0  0  0
  3 32  1  0  0  0  0
  3 33  1  0  0  0  0
  3  4  1  0  0  0  0
  4  5  2  0  0  0  0
  5 34  1  0  0  0  0
  5  6  1  0  0  0  0
  6 35  1  0  0  0  0
  6  7  2  0  0  0  0
  7 36  1  0  0  0  0
  7  8  1  0  0  0  0
  8 37  1  0  0  0  0
  8  9  2  0  0  0  0
  9  4  1  0  0  0  0
  9 10  1  0  0  0  0
 10  2  1  0  0  0  0
 10 11  1  0  0  0  0
 11 12  2  0  0  0  0
 11 13  1  0  0  0  0
 13 38  1  0  0  0  0
 13 39  1  0  0  0  0
 13 14  1  0  0  0  0
 14 15  1  0  0  0  0
 15 40  1  0  0  0  0
 15 41  1  0  0  0  0
 15 16  1  0  0  0  0
 16 42  1  0  0  0  0
 16 43  1  0  0  0  0
 16 17  1  0  0  0  0
 17 18  1  0  0  0  0
 18 44  1  0  0  0  0
 18 45  1  0  0  0  0
 18 19  1  0  0  0  0
 19 20  2  0  0  0  0
 20 46  1  0  0  0  0
 20 21  1  0  0  0  0
 21 47  1  0  0  0  0
 21 22  2  0  0  0  0
 22 23  1  0  0  0  0
 23 48  1  0  0  0  0
 23 49  1  0  0  0  0
 23 50  1  0  0  0  0
 22 24  1  0  0  0  0
 24 51  1  0  0  0  0
 24 25  2  0  0  0  0
 25 19  1  0  0  0  0
 25 52  1  0  0  0  0
 17 26  1  0  0  0  0
 26 53  1  0  0  0  0
 26 54  1  0  0  0  0
 26 27  1  0  0  0  0
 27 14  1  0  0  0  0
 27 55  1  0  0  0  0
 27 56  1  0  0  0  0
M  END
>  <LOGBIO>
6.9500

>  <PRED_LOGBIO>
6.5500

>  <XV_RES>
0.4480

>  <WHL_TMPL>
3

>  <ANCH>
21-24;23-26

$$$$
ROW78
  -MTS-   01071501543D 0   0.00000     0.00000     0

 59 62  0  0  1  0  0  0  0  0999 V2000
  -10.6690   -0.4660    3.5070 O   0  0  0  0  0  0  0  0  0  0  0  0
  -11.2580   -1.1040    2.3710 C   0  0  1  0  0  0  0  0  0  0  0  0
  -12.2940   -0.1180    1.8220 C   0  0  0  0  0  0  0  0  0  0  0  0
  -13.4320    0.0230    2.8130 N   0  0  0  0  0  0  0  0  0  0  0  0
  -14.4080    1.1280    2.4770 C   0  0  0  0  0  0  0  0  0  0  0  0
  -13.7440    2.4900    2.6170 C   0  0  0  0  0  0  0  0  0  0  0  0
  -13.5730    3.1560    1.2730 C   0  0  0  0  0  0  0  0  0  0  0  0
  -12.3800    2.9960    0.5590 C   0  0  0  0  0  0  0  0  0  0  0  0
  -12.2210    3.6130   -0.6870 C   0  0  0  0  0  0  0  0  0  0  0  0
  -13.2560    4.3910   -1.2200 C   0  0  0  0  0  0  0  0  0  0  0  0
  -14.4490    4.5520   -0.5060 C   0  0  0  0  0  0  0  0  0  0  0  0
  -15.5660    5.3910   -1.0800 C   0  0  0  0  0  0  0  0  0  0  0  0
  -15.4050    6.7850   -0.6440 N   0  0  0  0  0  0  0  0  0  0  0  0
  -16.4910    7.6020   -1.2030 C   0  0  0  0  0  0  0  0  0  0  0  0
  -16.3260    9.0350   -0.7550 C   0  0  0  0  0  0  0  0  0  0  0  0
  -16.9250    9.4700    0.4330 C   0  0  0  0  0  0  0  0  0  0  0  0
  -16.7720   10.7980    0.8490 C   0  0  0  0  0  0  0  0  0  0  0  0
  -16.0190   11.6910    0.0770 C   0  0  0  0  0  0  0  0  0  0  0  0
  -15.4200   11.2560   -1.1110 C   0  0  0  0  0  0  0  0  0  0  0  0
  -15.5730    9.9270   -1.5270 C   0  0  0  0  0  0  0  0  0  0  0  0
  -14.8280    9.3860   -3.0030 Cl  0  0  0  0  0  0  0  0  0  0  0  0
  -14.6080    3.9340    0.7400 C   0  0  0  0  0  0  0  0  0  0  0  0
  -11.8750   -2.3830    2.8840 C   0  0  0  0  0  0  0  0  0  0  0  0
  -12.0500   -3.4710    2.0220 C   0  0  0  0  0  0  0  0  0  0  0  0
  -12.6230   -4.6570    2.4970 C   0  0  0  0  0  0  0  0  0  0  0  0
  -13.0200   -4.7540    3.8360 C   0  0  0  0  0  0  0  0  0  0  0  0
  -13.5800   -5.9140    4.3020 O   0  0  0  0  0  0  0  0  0  0  0  0
  -12.8460   -3.6660    4.6990 C   0  0  0  0  0  0  0  0  0  0  0  0
  -13.2210   -3.6850    6.0630 N   0  0  0  0  0  0  0  0  0  0  0  0
  -12.9970   -2.5790    6.7680 C   0  0  0  0  0  0  0  0  0  0  0  0
  -13.2490   -2.3950    7.9570 O   0  0  0  0  0  0  0  0  0  0  0  0
  -12.2620   -1.4250    5.6450 S   0  0  0  0  0  0  0  0  0  0  0  0
  -12.2730   -2.4800    4.2230 C   0  0  0  0  0  0  0  0  0  0  0  0
   -9.9960   -1.0330    3.9150 H   0  0  0  0  0  0  0  0  0  0  0  0
  -10.5140   -1.3240    1.6080 H   0  0  0  0  0  0  0  0  0  0  0  0
  -12.7130   -0.5690    0.9250 H   0  0  0  0  0  0  0  0  0  0  0  0
  -11.8160    0.8520    1.7000 H   0  0  0  0  0  0  0  0  0  0  0  0
  -13.0030    0.2910    3.6870 H   0  0  0  0  0  0  0  0  0  0  0  0
  -15.1930    1.0870    3.2290 H   0  0  0  0  0  0  0  0  0  0  0  0
  -14.7260    1.0060    1.4440 H   0  0  0  0  0  0  0  0  0  0  0  0
  -12.7420    2.3050    2.9980 H   0  0  0  0  0  0  0  0  0  0  0  0
  -14.3820    3.1190    3.2340 H   0  0  0  0  0  0  0  0  0  0  0  0
  -11.5810    2.3960    0.9700 H   0  0  0  0  0  0  0  0  0  0  0  0
  -11.3000    3.4900   -1.2380 H   0  0  0  0  0  0  0  0  0  0  0  0
  -13.1340    4.8680   -2.1810 H   0  0  0  0  0  0  0  0  0  0  0  0
  -16.5230    5.0100   -0.7300 H   0  0  0  0  0  0  0  0  0  0  0  0
  -15.5320    5.3450   -2.1670 H   0  0  0  0  0  0  0  0  0  0  0  0
  -14.5160    7.1390   -0.9680 H   0  0  0  0  0  0  0  0  0  0  0  0
  -17.4480    7.2210   -0.8530 H   0  0  0  0  0  0  0  0  0  0  0  0
  -16.4580    7.5560   -2.2890 H   0  0  0  0  0  0  0  0  0  0  0  0
  -17.5060    8.7820    1.0290 H   0  0  0  0  0  0  0  0  0  0  0  0
  -17.2340   11.1340    1.7650 H   0  0  0  0  0  0  0  0  0  0  0  0
  -15.9010   12.7150    0.3970 H   0  0  0  0  0  0  0  0  0  0  0  0
  -14.8390   11.9440   -1.7070 H   0  0  0  0  0  0  0  0  0  0  0  0
  -15.5290    4.0580    1.2910 H   0  0  0  0  0  0  0  0  0  0  0  0
  -11.7430   -3.3960    0.9890 H   0  0  0  0  0  0  0  0  0  0  0  0
  -12.7570   -5.4970    1.8320 H   0  0  0  0  0  0  0  0  0  0  0  0
  -14.5450   -5.9010    4.1980 H   0  0  0  0  0  0  0  0  0  0  0  0
  -13.6400   -4.5020    6.4840 H   0  0  0  0  0  0  0  0  0  0  0  0
  1 34  1  0  0  0  0
  1  2  1  0  0  0  0
  2 35  1  0  0  0  0
  2  3  1  0  0  0  0
  3 36  1  0  0  0  0
  3 37  1  0  0  0  0
  3  4  1  0  0  0  0
  4 38  1  0  0  0  0
  4  5  1  0  0  0  0
  5 39  1  0  0  0  0
  5 40  1  0  0  0  0
  5  6  1  0  0  0  0
  6 41  1  0  0  0  0
  6 42  1  0  0  0  0
  6  7  1  0  0  0  0
  7  8  2  0  0  0  0
  8 43  1  0  0  0  0
  8  9  1  0  0  0  0
  9 44  1  0  0  0  0
  9 10  2  0  0  0  0
 10 45  1  0  0  0  0
 10 11  1  0  0  0  0
 11 12  1  0  0  0  0
 12 46  1  0  0  0  0
 12 47  1  0  0  0  0
 12 13  1  0  0  0  0
 13 48  1  0  0  0  0
 13 14  1  0  0  0  0
 14 49  1  0  0  0  0
 14 50  1  0  0  0  0
 14 15  1  0  0  0  0
 15 16  2  0  0  0  0
 16 51  1  0  0  0  0
 16 17  1  0  0  0  0
 17 52  1  0  0  0  0
 17 18  2  0  0  0  0
 18 53  1  0  0  0  0
 18 19  1  0  0  0  0
 19 54  1  0  0  0  0
 19 20  2  0  0  0  0
 20 15  1  0  0  0  0
 20 21  1  0  0  0  0
 11 22  2  0  0  0  0
 22  7  1  0  0  0  0
 22 55  1  0  0  0  0
  2 23  1  0  0  0  0
 23 24  2  0  0  0  0
 24 56  1  0  0  0  0
 24 25  1  0  0  0  0
 25 57  1  0  0  0  0
 25 26  2  0  0  0  0
 26 27  1  0  0  0  0
 27 58  1  0  0  0  0
 26 28  1  0  0  0  0
 28 29  1  0  0  0  0
 29 59  1  0  0  0  0
 29 30  1  0  0  0  0
 30 31  2  0  0  0  0
 30 32  1  0  0  0  0
 32 33  1  0  0  0  0
 33 23  1  0  0  0  0
 33 28  2  0  0  0  0
M  END
>  <LOGBIO>
6.6000

>  <PRED_LOGBIO>
6.2900

>  <XV_RES>
0.4180

>  <WHL_TMPL>
3

>  <ANCH>
21-24;10-8

$$$$
ROW79
  -MTS-   01071501543D 0   0.00000     0.00000     0

 52 54  0  0  0  0  0  0  0  0999 V2000
  -18.1760   12.5310    3.7160 O   0  5  0  0  0  0  0  0  0  0  0  0
  -18.5210   11.2840    3.5860 N   0  3  0  0  0  0  0  0  0  0  0  0
  -19.7220   10.9710    3.5610 O   0  0  0  0  0  0  0  0  0  0  0  0
  -17.5260   10.2840    3.4720 C   0  0  0  0  0  0  0  0  0  0  0  0
  -17.0430    9.9170    2.2110 C   0  0  0  0  0  0  0  0  0  0  0  0
  -16.0590    8.9280    2.0990 C   0  0  0  0  0  0  0  0  0  0  0  0
  -15.5580    8.3050    3.2480 C   0  0  0  0  0  0  0  0  0  0  0  0
  -16.0420    8.6720    4.5100 C   0  0  0  0  0  0  0  0  0  0  0  0
  -17.0250    9.6610    4.6220 C   0  0  0  0  0  0  0  0  0  0  0  0
  -14.5180    7.2590    3.1290 C   0  0  0  0  0  0  0  0  0  0  0  0
  -13.3280    7.5690    3.1540 O   0  0  0  0  0  0  0  0  0  0  0  0
  -14.8700    5.9830    2.9960 N   0  0  0  0  0  0  0  0  0  0  0  0
  -13.8370    4.9440    2.8780 C   0  0  0  0  0  0  0  0  0  0  0  0
  -14.4960    3.5920    2.7400 C   0  0  0  0  0  0  0  0  0  0  0  0
  -13.7440    2.4900    2.6170 C   0  0  0  0  0  0  0  0  0  0  0  0
  -14.4080    1.1280    2.4770 C   0  0  0  0  0  0  0  0  0  0  0  0
  -13.4320    0.0230    2.8130 N   0  0  0  0  0  0  0  0  0  0  0  0
  -14.1000   -1.2640    3.0560 C   0  0  0  0  0  0  0  0  0  0  0  0
  -13.1070   -2.3210    3.5740 C   0  0  0  0  0  0  0  0  0  0  0  0
  -11.9180   -2.4320    2.7170 N   0  0  0  0  0  0  0  0  0  0  0  0
  -11.3030   -1.1490    2.3490 C   0  0  0  0  0  0  0  0  0  0  0  0
  -12.3280   -0.1140    1.8520 C   0  0  0  0  0  0  0  0  0  0  0  0
  -10.9840   -3.5450    3.0870 C   0  0  0  0  0  0  0  0  0  0  0  0
  -10.8800   -4.1560    4.3460 C   0  0  0  0  0  0  0  0  0  0  0  0
  -10.0260   -5.2450    4.5440 C   0  0  0  0  0  0  0  0  0  0  0  0
   -9.2600   -5.7340    3.4890 C   0  0  0  0  0  0  0  0  0  0  0  0
   -9.3460   -5.1350    2.2350 C   0  0  0  0  0  0  0  0  0  0  0  0
   -8.3880   -5.7410    0.9150 Cl  0  0  0  0  0  0  0  0  0  0  0  0
  -10.2010   -4.0470    2.0350 C   0  0  0  0  0  0  0  0  0  0  0  0
  -10.2960   -3.3060    0.4640 Cl  0  0  0  0  0  0  0  0  0  0  0  0
  -17.4290   10.3980    1.3240 H   0  0  0  0  0  0  0  0  0  0  0  0
  -15.6860    8.6450    1.1250 H   0  0  0  0  0  0  0  0  0  0  0  0
  -15.6550    8.1910    5.3960 H   0  0  0  0  0  0  0  0  0  0  0  0
  -17.3980    9.9440    5.5950 H   0  0  0  0  0  0  0  0  0  0  0  0
  -15.8470    5.7280    2.9760 H   0  0  0  0  0  0  0  0  0  0  0  0
  -13.2110    4.9530    3.7680 H   0  0  0  0  0  0  0  0  0  0  0  0
  -13.2230    5.1400    2.0020 H   0  0  0  0  0  0  0  0  0  0  0  0
  -15.5730    3.5140    2.7390 H   0  0  0  0  0  0  0  0  0  0  0  0
  -12.6670    2.5680    2.6180 H   0  0  0  0  0  0  0  0  0  0  0  0
  -14.6570    1.0120    1.4240 H   0  0  0  0  0  0  0  0  0  0  0  0
  -15.2400    1.0780    3.1760 H   0  0  0  0  0  0  0  0  0  0  0  0
  -14.4460   -1.6170    2.0870 H   0  0  0  0  0  0  0  0  0  0  0  0
  -14.8680   -1.1240    3.8130 H   0  0  0  0  0  0  0  0  0  0  0  0
  -13.6210   -3.2780    3.5060 H   0  0  0  0  0  0  0  0  0  0  0  0
  -12.7930   -2.0230    4.5720 H   0  0  0  0  0  0  0  0  0  0  0  0
  -10.6530   -1.3590    1.5020 H   0  0  0  0  0  0  0  0  0  0  0  0
  -10.8110   -0.7340    3.2260 H   0  0  0  0  0  0  0  0  0  0  0  0
  -11.8150    0.8450    1.8310 H   0  0  0  0  0  0  0  0  0  0  0  0
  -12.7280   -0.4630    0.9020 H   0  0  0  0  0  0  0  0  0  0  0  0
  -11.4660   -3.7810    5.1720 H   0  0  0  0  0  0  0  0  0  0  0  0
   -9.9600   -5.7080    5.5180 H   0  0  0  0  0  0  0  0  0  0  0  0
   -8.6010   -6.5760    3.6430 H   0  0  0  0  0  0  0  0  0  0  0  0
  1  2  1  0  0  0  0
  2  3  2  0  0  0  0
  2  4  1  0  0  0  0
  4  5  2  0  0  0  0
  5 31  1  0  0  0  0
  5  6  1  0  0  0  0
  6 32  1  0  0  0  0
  6  7  2  0  0  0  0
  7  8  1  0  0  0  0
  8 33  1  0  0  0  0
  8  9  2  0  0  0  0
  9  4  1  0  0  0  0
  9 34  1  0  0  0  0
  7 10  1  0  0  0  0
 10 11  2  0  0  0  0
 10 12  1  0  0  0  0
 12 35  1  0  0  0  0
 12 13  1  0  0  0  0
 13 36  1  0  0  0  0
 13 37  1  0  0  0  0
 13 14  1  0  0  0  0
 14 38  1  0  0  0  0
 14 15  2  0  0  0  0
 15 39  1  0  0  0  0
 15 16  1  0  0  0  0
 16 40  1  0  0  0  0
 16 41  1  0  0  0  0
 16 17  1  0  0  0  0
 17 18  1  0  0  0  0
 18 42  1  0  0  0  0
 18 43  1  0  0  0  0
 18 19  1  0  0  0  0
 19 44  1  0  0  0  0
 19 45  1  0  0  0  0
 19 20  1  0  0  0  0
 20 21  1  0  0  0  0
 21 46  1  0  0  0  0
 21 47  1  0  0  0  0
 21 22  1  0  0  0  0
 22 17  1  0  0  0  0
 22 48  1  0  0  0  0
 22 49  1  0  0  0  0
 20 23  1  0  0  0  0
 23 24  2  0  0  0  0
 24 50  1  0  0  0  0
 24 25  1  0  0  0  0
 25 51  1  0  0  0  0
 25 26  2  0  0  0  0
 26 52  1  0  0  0  0
 26 27  1  0  0  0  0
 27 28  1  0  0  0  0
 27 29  2  0  0  0  0
 29 23  1  0  0  0  0
 29 30  1  0  0  0  0
M  CHG  2   1  -1   2   1
M  END
>  <LOGBIO>
7.8600

>  <PRED_LOGBIO>
7.6100

>  <XV_RES>
0.3550

>  <WHL_TMPL>
3

>  <ANCH>
24-34;28-39

$$$$
ROW80
  -MTS-   01071501543D 0   0.00000     0.00000     0

 49 53  0  0  1  0  0  0  0  0999 V2000
  -11.1720   -3.6450    2.4450 O   0  0  0  0  0  0  0  0  0  0  0  0
  -11.6860   -2.3720    2.8450 C   0  0  2  0  0  0  0  0  0  0  0  0
  -11.4440   -1.3100    1.7560 C   0  0  0  0  0  0  0  0  0  0  0  0
  -12.0390    0.0360    2.2080 C   0  0  1  0  0  0  0  0  0  0  0  0
  -11.6470    0.2930    3.6750 C   0  0  0  0  0  0  0  0  0  0  0  0
  -12.7160   -0.4090    4.5330 C   0  0  0  0  0  0  0  0  0  0  0  0
  -13.7040   -1.0560    3.5440 C   0  0  1  0  0  0  0  0  0  0  0  0
  -13.1920   -2.4550    3.1550 C   0  0  0  0  0  0  0  0  0  0  0  0
  -13.4830   -0.1160    2.4360 N   0  0  0  0  0  0  0  0  0  0  0  0
  -14.0410   -0.7440    1.2290 C   0  0  0  0  0  0  0  0  0  0  0  0
  -13.9420    0.2190    0.0700 C   0  0  0  0  0  0  0  0  0  0  0  0
  -14.8660    1.1180   -0.2920 C   0  0  0  0  0  0  0  0  0  0  0  0
  -14.4420    1.8220   -1.3890 N   0  0  0  0  0  0  0  0  0  0  0  0
  -13.1620    1.3530   -1.7680 C   0  0  0  0  0  0  0  0  0  0  0  0
  -12.2870    1.7160   -2.7990 C   0  0  0  0  0  0  0  0  0  0  0  0
  -11.0560    1.0630   -2.9340 C   0  0  0  0  0  0  0  0  0  0  0  0
  -10.7000    0.0480   -2.0380 C   0  0  0  0  0  0  0  0  0  0  0  0
  -11.5750   -0.3150   -1.0070 C   0  0  0  0  0  0  0  0  0  0  0  0
  -12.8060    0.3380   -0.8720 C   0  0  0  0  0  0  0  0  0  0  0  0
  -11.0100   -1.8720    4.0990 C   0  0  0  0  0  0  0  0  0  0  0  0
  -11.4940   -0.7290    4.7480 C   0  0  0  0  0  0  0  0  0  0  0  0
  -10.8670   -0.2660    5.9110 C   0  0  0  0  0  0  0  0  0  0  0  0
   -9.7560   -0.9450    6.4250 C   0  0  0  0  0  0  0  0  0  0  0  0
   -8.9770   -0.3680    7.8700 Cl  0  0  0  0  0  0  0  0  0  0  0  0
   -9.2720   -2.0870    5.7760 C   0  0  0  0  0  0  0  0  0  0  0  0
   -9.8980   -2.5500    4.6130 C   0  0  0  0  0  0  0  0  0  0  0  0
  -11.8440   -4.1560    1.9660 H   0  0  0  0  0  0  0  0  0  0  0  0
  -12.0080   -1.6240    0.8810 H   0  0  0  0  0  0  0  0  0  0  0  0
  -10.3710   -1.1860    1.6270 H   0  0  0  0  0  0  0  0  0  0  0  0
  -11.7770    0.8600    1.5480 H   0  0  0  0  0  0  0  0  0  0  0  0
  -11.7350    1.3620    3.8540 H   0  0  0  0  0  0  0  0  0  0  0  0
  -10.6810   -0.1690    3.8680 H   0  0  0  0  0  0  0  0  0  0  0  0
  -13.2570    0.3630    5.0770 H   0  0  0  0  0  0  0  0  0  0  0  0
  -12.2400   -1.1920    5.1200 H   0  0  0  0  0  0  0  0  0  0  0  0
  -14.7260   -1.0690    3.9160 H   0  0  0  0  0  0  0  0  0  0  0  0
  -13.2990   -3.0860    4.0350 H   0  0  0  0  0  0  0  0  0  0  0  0
  -13.7130   -2.7760    2.2560 H   0  0  0  0  0  0  0  0  0  0  0  0
  -15.0840   -0.9980    1.4010 H   0  0  0  0  0  0  0  0  0  0  0  0
  -13.4810   -1.6480    0.9990 H   0  0  0  0  0  0  0  0  0  0  0  0
  -15.8110    1.2680    0.2090 H   0  0  0  0  0  0  0  0  0  0  0  0
  -14.9600    2.5550   -1.8520 H   0  0  0  0  0  0  0  0  0  0  0  0
  -12.5620    2.4990   -3.4900 H   0  0  0  0  0  0  0  0  0  0  0  0
  -10.3810    1.3420   -3.7290 H   0  0  0  0  0  0  0  0  0  0  0  0
   -9.7500   -0.4560   -2.1420 H   0  0  0  0  0  0  0  0  0  0  0  0
  -11.3000   -1.0980   -0.3150 H   0  0  0  0  0  0  0  0  0  0  0  0
  -12.3510   -0.2060    4.3510 H   0  0  0  0  0  0  0  0  0  0  0  0
  -11.2410    0.6150    6.4110 H   0  0  0  0  0  0  0  0  0  0  0  0
   -8.4140   -2.6100    6.1730 H   0  0  0  0  0  0  0  0  0  0  0  0
   -9.5250   -3.4310    4.1130 H   0  0  0  0  0  0  0  0  0  0  0  0
  1 27  1  0  0  0  0
  1  2  1  0  0  0  0
  2  3  1  0  0  0  0
  3 28  1  0  0  0  0
  3 29  1  0  0  0  0
  3  4  1  0  0  0  0
  4 30  1  0  0  0  0
  4  5  1  0  0  0  0
  5 31  1  0  0  0  0
  5 32  1  0  0  0  0
  5  6  1  0  0  0  0
  6 33  1  0  0  0  0
  6 34  1  0  0  0  0
  6  7  1  0  0  0  0
  7 35  1  0  0  0  0
  7  8  1  0  0  0  0
  8  2  1  0  0  0  0
  8 36  1  0  0  0  0
  8 37  1  0  0  0  0
  7  9  1  0  0  0  0
  9  4  1  0  0  0  0
  9 10  1  0  0  0  0
 10 38  1  0  0  0  0
 10 39  1  0  0  0  0
 10 11  1  0  0  0  0
 11 12  2  0  0  0  0
 12 40  1  0  0  0  0
 12 13  1  0  0  0  0
 13 41  1  0  0  0  0
 13 14  1  0  0  0  0
 14 15  2  0  0  0  0
 15 42  1  0  0  0  0
 15 16  1  0  0  0  0
 16 43  1  0  0  0  0
 16 17  2  0  0  0  0
 17 44  1  0  0  0  0
 17 18  1  0  0  0  0
 18 45  1  0  0  0  0
 18 19  2  0  0  0  0
 19 11  1  0  0  0  0
 19 14  1  0  0  0  0
  2 20  1  0  0  0  0
 20 21  2  0  0  0  0
 21 46  1  0  0  0  0
 21 22  1  0  0  0  0
 22 47  1  0  0  0  0
 22 23  2  0  0  0  0
 23 24  1  0  0  0  0
 23 25  1  0  0  0  0
 25 48  1  0  0  0  0
 25 26  2  0  0  0  0
 26 20  1  0  0  0  0
 26 49  1  0  0  0  0
M  END
>  <LOGBIO>
7.3200

>  <PRED_LOGBIO>
7.8800

>  <XV_RES>
-0.6590

>  <WHL_TMPL>
3

>  <ANCH>
28-30;17-3

$$$$
ROW81
  -MTS-   01071501543D 0   0.00000     0.00000     0

 48 49  0  0  1  0  0  0  0  0999 V2000
   -7.2150    3.6710    0.9080 C   0  0  0  0  0  0  0  0  0  0  0  0
   -7.7900    4.3110    2.1680 C   0  0  0  0  0  0  0  0  0  0  0  0
   -8.1640    3.2590    3.1250 N   0  0  0  0  0  0  0  0  0  0  0  0
   -9.2370    3.7150    4.0200 C   0  0  0  0  0  0  0  0  0  0  0  0
   -9.1280    2.8490    5.2880 C   0  0  0  0  0  0  0  0  0  0  0  0
   -7.7040    2.2650    5.2350 C   0  0  0  0  0  0  0  0  0  0  0  0
   -7.0420    2.9330    4.0160 C   0  0  1  0  0  0  0  0  0  0  0  0
   -6.0330    2.0040    3.3410 C   0  0  0  0  0  0  0  0  0  0  0  0
   -5.0140    2.8070    2.6500 N   0  0  0  0  0  0  0  0  0  0  0  0
   -4.0290    2.2060    1.9890 C   0  0  0  0  0  0  0  0  0  0  0  0
   -3.9710    0.9780    1.9550 O   0  0  0  0  0  0  0  0  0  0  0  0
   -2.9810    3.0320    1.2790 C   0  0  0  0  0  0  0  0  0  0  0  0
   -1.7880    2.4700    0.8080 C   0  0  0  0  0  0  0  0  0  0  0  0
   -1.5150    0.9990    1.0100 C   0  0  0  0  0  0  0  0  0  0  0  0
   -0.8490    3.2720    0.1490 C   0  0  0  0  0  0  0  0  0  0  0  0
    0.4370    2.6660   -0.3600 C   0  0  0  0  0  0  0  0  0  0  0  0
   -1.1020    4.6360   -0.0390 C   0  0  0  0  0  0  0  0  0  0  0  0
   -2.2940    5.1980    0.4320 C   0  0  0  0  0  0  0  0  0  0  0  0
   -2.4810    6.5350    0.2250 O   0  0  0  0  0  0  0  0  0  0  0  0
   -3.2340    4.3960    1.0910 C   0  0  0  0  0  0  0  0  0  0  0  0
   -4.4010    4.9460    1.5530 O   0  0  0  0  0  0  0  0  0  0  0  0
   -5.5290    4.9600    0.6750 C   0  0  0  0  0  0  0  0  0  0  0  0
   -6.3340    3.0870    1.1680 H   0  0  0  0  0  0  0  0  0  0  0  0
   -6.9380    4.4500    0.2000 H   0  0  0  0  0  0  0  0  0  0  0  0
   -7.9610    3.0200    0.4580 H   0  0  0  0  0  0  0  0  0  0  0  0
   -7.0440    4.9620    2.6180 H   0  0  0  0  0  0  0  0  0  0  0  0
   -8.6710    4.8940    1.9090 H   0  0  0  0  0  0  0  0  0  0  0  0
   -9.0690    4.7580    4.2800 H   0  0  0  0  0  0  0  0  0  0  0  0
  -10.2000    3.5390    3.5450 H   0  0  0  0  0  0  0  0  0  0  0  0
   -9.8770    2.0600    5.2900 H   0  0  0  0  0  0  0  0  0  0  0  0
   -9.2730    3.4480    6.1850 H   0  0  0  0  0  0  0  0  0  0  0  0
   -7.7640    1.1920    5.0670 H   0  0  0  0  0  0  0  0  0  0  0  0
   -7.1660    2.5510    6.1360 H   0  0  0  0  0  0  0  0  0  0  0  0
   -6.4800    3.8210    4.2990 H   0  0  0  0  0  0  0  0  0  0  0  0
   -6.5480    1.3740    2.6190 H   0  0  0  0  0  0  0  0  0  0  0  0
   -5.5550    1.3800    4.0920 H   0  0  0  0  0  0  0  0  0  0  0  0
   -5.0610    3.8160    2.6780 H   0  0  0  0  0  0  0  0  0  0  0  0
   -2.4570    0.4540    1.0240 H   0  0  0  0  0  0  0  0  0  0  0  0
   -0.9970    0.8530    1.9560 H   0  0  0  0  0  0  0  0  0  0  0  0
   -0.8950    0.6300    0.1960 H   0  0  0  0  0  0  0  0  0  0  0  0
    0.2690    1.6230   -0.6200 H   0  0  0  0  0  0  0  0  0  0  0  0
    1.1990    2.7280    0.4150 H   0  0  0  0  0  0  0  0  0  0  0  0
    0.7710    3.2100   -1.2410 H   0  0  0  0  0  0  0  0  0  0  0  0
   -0.3770    5.2550   -0.5470 H   0  0  0  0  0  0  0  0  0  0  0  0
   -1.6680    6.9600   -0.0920 H   0  0  0  0  0  0  0  0  0  0  0  0
   -5.7870    3.9400    0.3990 H   0  0  0  0  0  0  0  0  0  0  0  0
   -6.3750    5.4250    1.1780 H   0  0  0  0  0  0  0  0  0  0  0  0
   -5.2840    5.5270   -0.2210 H   0  0  0  0  0  0  0  0  0  0  0  0
  1 23  1  0  0  0  0
  1 24  1  0  0  0  0
  1 25  1  0  0  0  0
  1  2  1  0  0  0  0
  2 26  1  0  0  0  0
  2 27  1  0  0  0  0
  2  3  1  0  0  0  0
  3  4  1  0  0  0  0
  4 28  1  0  0  0  0
  4 29  1  0  0  0  0
  4  5  1  0  0  0  0
  5 30  1  0  0  0  0
  5 31  1  0  0  0  0
  5  6  1  0  0  0  0
  6 32  1  0  0  0  0
  6 33  1  0  0  0  0
  6  7  1  0  0  0  0
  7  3  1  0  0  0  0
  7 34  1  0  0  0  0
  7  8  1  0  0  0  0
  8 35  1  0  0  0  0
  8 36  1  0  0  0  0
  8  9  1  0  0  0  0
  9 37  1  0  0  0  0
  9 10  1  0  0  0  0
 10 11  2  0  0  0  0
 10 12  1  0  0  0  0
 12 13  2  0  0  0  0
 13 14  1  0  0  0  0
 14 38  1  0  0  0  0
 14 39  1  0  0  0  0
 14 40  1  0  0  0  0
 13 15  1  0  0  0  0
 15 16  1  0  0  0  0
 16 41  1  0  0  0  0
 16 42  1  0  0  0  0
 16 43  1  0  0  0  0
 15 17  2  0  0  0  0
 17 44  1  0  0  0  0
 17 18  1  0  0  0  0
 18 19  1  0  0  0  0
 19 45  1  0  0  0  0
 18 20  2  0  0  0  0
 20 12  1  0  0  0  0
 20 21  1  0  0  0  0
 21 22  1  0  0  0  0
 22 46  1  0  0  0  0
 22 47  1  0  0  0  0
 22 48  1  0  0  0  0
M  END
>  <LOGBIO>
8.1100

>  <PRED_LOGBIO>
8.0700

>  <XV_RES>
0.0550

>  <WHL_TMPL>
2

>  <ANCH>
2-4;38-40

$$$$
ROW82
  -MTS-   01071501543D 0   0.00000     0.00000     0

 48 49  0  0  1  0  0  0  0  0999 V2000
   -7.2150    3.6710    0.9080 C   0  0  0  0  0  0  0  0  0  0  0  0
   -7.7910    4.3110    2.1680 C   0  0  0  0  0  0  0  0  0  0  0  0
   -8.1640    3.2590    3.1250 N   0  0  0  0  0  0  0  0  0  0  0  0
   -9.2370    3.7150    4.0200 C   0  0  0  0  0  0  0  0  0  0  0  0
   -9.1280    2.8490    5.2880 C   0  0  0  0  0  0  0  0  0  0  0  0
   -7.7040    2.2650    5.2350 C   0  0  0  0  0  0  0  0  0  0  0  0
   -7.0420    2.9330    4.0160 C   0  0  1  0  0  0  0  0  0  0  0  0
   -6.0330    2.0040    3.3410 C   0  0  0  0  0  0  0  0  0  0  0  0
   -5.0140    2.8070    2.6500 N   0  0  0  0  0  0  0  0  0  0  0  0
   -4.0290    2.2060    1.9890 C   0  0  0  0  0  0  0  0  0  0  0  0
   -3.9710    0.9780    1.9550 O   0  0  0  0  0  0  0  0  0  0  0  0
   -2.9810    3.0320    1.2790 C   0  0  0  0  0  0  0  0  0  0  0  0
   -1.7880    2.4700    0.8080 C   0  0  0  0  0  0  0  0  0  0  0  0
   -1.4450    0.6190    1.0620 Br  0  0  0  0  0  0  0  0  0  0  0  0
   -0.8490    3.2720    0.1490 C   0  0  0  0  0  0  0  0  0  0  0  0
    0.4370    2.6660   -0.3600 C   0  0  0  0  0  0  0  0  0  0  0  0
    1.5050    2.7520    0.7270 C   0  0  0  0  0  0  0  0  0  0  0  0
   -1.1020    4.6360   -0.0390 C   0  0  0  0  0  0  0  0  0  0  0  0
   -2.2950    5.1980    0.4320 C   0  0  0  0  0  0  0  0  0  0  0  0
   -2.4810    6.5350    0.2250 O   0  0  0  0  0  0  0  0  0  0  0  0
   -3.2340    4.3960    1.0910 C   0  0  0  0  0  0  0  0  0  0  0  0
   -4.4010    4.9460    1.5530 O   0  0  0  0  0  0  0  0  0  0  0  0
   -5.5290    4.9600    0.6750 C   0  0  0  0  0  0  0  0  0  0  0  0
   -6.3340    3.0870    1.1680 H   0  0  0  0  0  0  0  0  0  0  0  0
   -6.9380    4.4490    0.2000 H   0  0  0  0  0  0  0  0  0  0  0  0
   -7.9610    3.0200    0.4580 H   0  0  0  0  0  0  0  0  0  0  0  0
   -7.0440    4.9620    2.6180 H   0  0  0  0  0  0  0  0  0  0  0  0
   -8.6710    4.8940    1.9090 H   0  0  0  0  0  0  0  0  0  0  0  0
   -9.0690    4.7580    4.2800 H   0  0  0  0  0  0  0  0  0  0  0  0
  -10.2000    3.5390    3.5450 H   0  0  0  0  0  0  0  0  0  0  0  0
   -9.8770    2.0600    5.2900 H   0  0  0  0  0  0  0  0  0  0  0  0
   -9.2730    3.4480    6.1850 H   0  0  0  0  0  0  0  0  0  0  0  0
   -7.7640    1.1920    5.0670 H   0  0  0  0  0  0  0  0  0  0  0  0
   -7.1660    2.5510    6.1360 H   0  0  0  0  0  0  0  0  0  0  0  0
   -6.4800    3.8210    4.2990 H   0  0  0  0  0  0  0  0  0  0  0  0
   -6.5480    1.3740    2.6190 H   0  0  0  0  0  0  0  0  0  0  0  0
   -5.5550    1.3800    4.0920 H   0  0  0  0  0  0  0  0  0  0  0  0
   -5.0610    3.8160    2.6780 H   0  0  0  0  0  0  0  0  0  0  0  0
    0.7710    3.2100   -1.2410 H   0  0  0  0  0  0  0  0  0  0  0  0
    0.2680    1.6230   -0.6200 H   0  0  0  0  0  0  0  0  0  0  0  0
    1.6730    3.7950    0.9880 H   0  0  0  0  0  0  0  0  0  0  0  0
    2.4310    2.3150    0.3610 H   0  0  0  0  0  0  0  0  0  0  0  0
    1.1710    2.2080    1.6080 H   0  0  0  0  0  0  0  0  0  0  0  0
   -0.3770    5.2550   -0.5470 H   0  0  0  0  0  0  0  0  0  0  0  0
   -2.1560    6.8040   -0.6480 H   0  0  0  0  0  0  0  0  0  0  0  0
   -5.7880    3.9400    0.3990 H   0  0  0  0  0  0  0  0  0  0  0  0
   -6.3750    5.4250    1.1790 H   0  0  0  0  0  0  0  0  0  0  0  0
   -5.2850    5.5270   -0.2210 H   0  0  0  0  0  0  0  0  0  0  0  0
  1 24  1  0  0  0  0
  1 25  1  0  0  0  0
  1 26  1  0  0  0  0
  1  2  1  0  0  0  0
  2 27  1  0  0  0  0
  2 28  1  0  0  0  0
  2  3  1  0  0  0  0
  3  4  1  0  0  0  0
  4 29  1  0  0  0  0
  4 30  1  0  0  0  0
  4  5  1  0  0  0  0
  5 31  1  0  0  0  0
  5 32  1  0  0  0  0
  5  6  1  0  0  0  0
  6 33  1  0  0  0  0
  6 34  1  0  0  0  0
  6  7  1  0  0  0  0
  7  3  1  0  0  0  0
  7 35  1  0  0  0  0
  7  8  1  0  0  0  0
  8 36  1  0  0  0  0
  8 37  1  0  0  0  0
  8  9  1  0  0  0  0
  9 38  1  0  0  0  0
  9 10  1  0  0  0  0
 10 11  2  0  0  0  0
 10 12  1  0  0  0  0
 12 13  2  0  0  0  0
 13 14  1  0  0  0  0
 13 15  1  0  0  0  0
 15 16  1  0  0  0  0
 16 39  1  0  0  0  0
 16 40  1  0  0  0  0
 16 17  1  0  0  0  0
 17 41  1  0  0  0  0
 17 42  1  0  0  0  0
 17 43  1  0  0  0  0
 15 18  2  0  0  0  0
 18 44  1  0  0  0  0
 18 19  1  0  0  0  0
 19 20  1  0  0  0  0
 20 45  1  0  0  0  0
 19 21  2  0  0  0  0
 21 12  1  0  0  0  0
 21 22  1  0  0  0  0
 22 23  1  0  0  0  0
 23 46  1  0  0  0  0
 23 47  1  0  0  0  0
 23 48  1  0  0  0  0
M  END
>  <LOGBIO>
8.6400

>  <PRED_LOGBIO>
8.0800

>  <XV_RES>
0.6150

>  <WHL_TMPL>
2

>  <ANCH>
2-4;38-40

$$$$
ROW83
  -MTS-   01071501543D 0   0.00000     0.00000     0

 42 43  0  0  1  0  0  0  0  0999 V2000
   -7.2150    3.6710    0.9080 C   0  0  0  0  0  0  0  0  0  0  0  0
   -7.7910    4.3110    2.1680 C   0  0  0  0  0  0  0  0  0  0  0  0
   -8.1640    3.2590    3.1250 N   0  0  0  0  0  0  0  0  0  0  0  0
   -9.2370    3.7150    4.0200 C   0  0  0  0  0  0  0  0  0  0  0  0
   -9.1280    2.8490    5.2880 C   0  0  0  0  0  0  0  0  0  0  0  0
   -7.7040    2.2650    5.2350 C   0  0  0  0  0  0  0  0  0  0  0  0
   -7.0420    2.9330    4.0160 C   0  0  1  0  0  0  0  0  0  0  0  0
   -6.0330    2.0040    3.3410 C   0  0  0  0  0  0  0  0  0  0  0  0
   -5.0140    2.8070    2.6500 N   0  0  0  0  0  0  0  0  0  0  0  0
   -4.0290    2.2060    1.9890 C   0  0  0  0  0  0  0  0  0  0  0  0
   -3.9710    0.9780    1.9550 O   0  0  0  0  0  0  0  0  0  0  0  0
   -2.9810    3.0320    1.2790 C   0  0  0  0  0  0  0  0  0  0  0  0
   -1.7880    2.4700    0.8080 C   0  0  0  0  0  0  0  0  0  0  0  0
   -1.5440    1.1540    0.9880 F   0  0  0  0  0  0  0  0  0  0  0  0
   -0.8490    3.2720    0.1490 C   0  0  0  0  0  0  0  0  0  0  0  0
    0.7700    2.5090   -0.4910 Br  0  0  0  0  0  0  0  0  0  0  0  0
   -1.1020    4.6360   -0.0390 C   0  0  0  0  0  0  0  0  0  0  0  0
   -2.2940    5.1980    0.4320 C   0  0  0  0  0  0  0  0  0  0  0  0
   -2.4810    6.5350    0.2250 O   0  0  0  0  0  0  0  0  0  0  0  0
   -3.2340    4.3960    1.0910 C   0  0  0  0  0  0  0  0  0  0  0  0
   -4.4010    4.9460    1.5530 O   0  0  0  0  0  0  0  0  0  0  0  0
   -5.5290    4.9600    0.6740 C   0  0  0  0  0  0  0  0  0  0  0  0
   -6.3340    3.0870    1.1680 H   0  0  0  0  0  0  0  0  0  0  0  0
   -6.9380    4.4500    0.2000 H   0  0  0  0  0  0  0  0  0  0  0  0
   -7.9610    3.0200    0.4580 H   0  0  0  0  0  0  0  0  0  0  0  0
   -7.0440    4.9610    2.6180 H   0  0  0  0  0  0  0  0  0  0  0  0
   -8.6710    4.8940    1.9090 H   0  0  0  0  0  0  0  0  0  0  0  0
   -9.0690    4.7580    4.2800 H   0  0  0  0  0  0  0  0  0  0  0  0
  -10.2000    3.5380    3.5450 H   0  0  0  0  0  0  0  0  0  0  0  0
   -9.8770    2.0600    5.2900 H   0  0  0  0  0  0  0  0  0  0  0  0
   -9.2730    3.4470    6.1850 H   0  0  0  0  0  0  0  0  0  0  0  0
   -7.7640    1.1910    5.0670 H   0  0  0  0  0  0  0  0  0  0  0  0
   -7.1660    2.5510    6.1360 H   0  0  0  0  0  0  0  0  0  0  0  0
   -6.4800    3.8210    4.2990 H   0  0  0  0  0  0  0  0  0  0  0  0
   -6.5480    1.3730    2.6190 H   0  0  0  0  0  0  0  0  0  0  0  0
   -5.5550    1.3800    4.0920 H   0  0  0  0  0  0  0  0  0  0  0  0
   -5.0610    3.8160    2.6780 H   0  0  0  0  0  0  0  0  0  0  0  0
   -0.3770    5.2550   -0.5470 H   0  0  0  0  0  0  0  0  0  0  0  0
   -2.8320    6.9600    1.0230 H   0  0  0  0  0  0  0  0  0  0  0  0
   -5.7870    3.9400    0.3990 H   0  0  0  0  0  0  0  0  0  0  0  0
   -6.3750    5.4250    1.1770 H   0  0  0  0  0  0  0  0  0  0  0  0
   -5.2840    5.5270   -0.2220 H   0  0  0  0  0  0  0  0  0  0  0  0
  1 23  1  0  0  0  0
  1 24  1  0  0  0  0
  1 25  1  0  0  0  0
  1  2  1  0  0  0  0
  2 26  1  0  0  0  0
  2 27  1  0  0  0  0
  2  3  1  0  0  0  0
  3  4  1  0  0  0  0
  4 28  1  0  0  0  0
  4 29  1  0  0  0  0
  4  5  1  0  0  0  0
  5 30  1  0  0  0  0
  5 31  1  0  0  0  0
  5  6  1  0  0  0  0
  6 32  1  0  0  0  0
  6 33  1  0  0  0  0
  6  7  1  0  0  0  0
  7  3  1  0  0  0  0
  7 34  1  0  0  0  0
  7  8  1  0  0  0  0
  8 35  1  0  0  0  0
  8 36  1  0  0  0  0
  8  9  1  0  0  0  0
  9 37  1  0  0  0  0
  9 10  1  0  0  0  0
 10 11  2  0  0  0  0
 10 12  1  0  0  0  0
 12 13  2  0  0  0  0
 13 14  1  0  0  0  0
 13 15  1  0  0  0  0
 15 16  1  0  0  0  0
 15 17  2  0  0  0  0
 17 38  1  0  0  0  0
 17 18  1  0  0  0  0
 18 19  1  0  0  0  0
 19 39  1  0  0  0  0
 18 20  2  0  0  0  0
 20 12  1  0  0  0  0
 20 21  1  0  0  0  0
 21 22  1  0  0  0  0
 22 40  1  0  0  0  0
 22 41  1  0  0  0  0
 22 42  1  0  0  0  0
M  END
>  <LOGBIO>
8.1500

>  <PRED_LOGBIO>
7.3000

>  <XV_RES>
0.8980

>  <WHL_TMPL>
2

>  <ANCH>
2-4;32-34

$$$$
ROW85
  -MTS-   01071501543D 0   0.00000     0.00000     0

 55 56  0  0  1  0  0  0  0  0999 V2000
   -1.8040    7.4510    1.0900 C   0  0  0  0  0  0  0  0  0  0  0  0
   -2.4810    6.5350    0.2250 O   0  0  0  0  0  0  0  0  0  0  0  0
   -2.2940    5.1980    0.4320 C   0  0  0  0  0  0  0  0  0  0  0  0
   -1.1020    4.6360   -0.0390 C   0  0  0  0  0  0  0  0  0  0  0  0
   -0.8490    3.2720    0.1490 C   0  0  0  0  0  0  0  0  0  0  0  0
    0.4370    2.6660   -0.3600 C   0  0  0  0  0  0  0  0  0  0  0  0
    1.5060    2.7530    0.7290 C   0  0  0  0  0  0  0  0  0  0  0  0
    2.8080    2.1390    0.2140 C   0  0  0  0  0  0  0  0  0  0  0  0
    4.0460    2.2400    1.4750 Cl  0  0  0  0  0  0  0  0  0  0  0  0
   -1.7880    2.4700    0.8080 C   0  0  0  0  0  0  0  0  0  0  0  0
   -2.9810    3.0320    1.2790 C   0  0  0  0  0  0  0  0  0  0  0  0
   -4.0290    2.2060    1.9890 C   0  0  0  0  0  0  0  0  0  0  0  0
   -3.8470    1.0030    2.1670 O   0  0  0  0  0  0  0  0  0  0  0  0
   -5.1480    2.7810    2.4210 N   0  0  0  0  0  0  0  0  0  0  0  0
   -6.1680    1.9780    3.1110 C   0  0  0  0  0  0  0  0  0  0  0  0
   -7.3440    2.8720    3.5000 C   0  0  2  0  0  0  0  0  0  0  0  0
   -8.0680    2.2840    4.7250 C   0  0  0  0  0  0  0  0  0  0  0  0
   -9.5650    2.4370    4.3980 C   0  0  0  0  0  0  0  0  0  0  0  0
   -9.6090    3.2210    3.0730 C   0  0  0  0  0  0  0  0  0  0  0  0
   -8.3360    2.8940    2.4150 N   0  0  0  0  0  0  0  0  0  0  0  0
   -7.9900    3.9020    1.4030 C   0  0  0  0  0  0  0  0  0  0  0  0
   -7.1150    3.2740    0.3450 C   0  0  0  0  0  0  0  0  0  0  0  0
   -6.6750    4.0100   -0.6840 C   0  0  0  0  0  0  0  0  0  0  0  0
   -3.2340    4.3960    1.0910 C   0  0  0  0  0  0  0  0  0  0  0  0
   -4.4010    4.9460    1.5530 O   0  0  0  0  0  0  0  0  0  0  0  0
   -5.5290    4.9600    0.6750 C   0  0  0  0  0  0  0  0  0  0  0  0
   -0.7300    7.3000    1.0080 H   0  0  0  0  0  0  0  0  0  0  0  0
   -2.0500    8.4700    0.8020 H   0  0  0  0  0  0  0  0  0  0  0  0
   -2.1180    7.2780    2.1170 H   0  0  0  0  0  0  0  0  0  0  0  0
   -0.3770    5.2550   -0.5470 H   0  0  0  0  0  0  0  0  0  0  0  0
    0.7720    3.2100   -1.2400 H   0  0  0  0  0  0  0  0  0  0  0  0
[truncated: 8,509,577 more chars]
