# Supplementary material for: Template CoMFA Generates Single 3D-QSAR Models that, for Twelve of Twelve Biological Targets, Predict All ChEMBL-Tabulated Affinities
Source: PLoS One. 2015 Jun 12;10(6):e0129307. doi: 10.1371/journal.pone.0129307 (PMC4466312; doi:10.1371/journal.pone.0129307)
Supplement: S7 Text — The zip file contains, in. sdf format, the aligned structures, from the A, B, C, D, and F protocols, of all templates and training sets for the D2A target. The content of each file is evident from its name. (ZIP) [file pone.0129307.s008.zip › D2A_B_tmpl.sdf]

D5
  -MTS-   01061522143D 0   0.00000     0.00000     0

 37 39  0  0  0  0  0  0  0  0999 V2000
   -1.0430   -3.1450    4.4950 C   0  0  0  0  0  0  0  0  0  0  0  0
   -0.1100   -3.0090    3.3010 C   0  0  0  0  0  0  0  0  0  0  0  0
   -0.8090   -2.3140    2.1360 C   0  0  0  0  0  0  0  0  0  0  0  0
   -0.8500   -0.8140    2.3820 N   0  3  0  0  0  0  0  0  0  0  0  0
   -2.2770   -0.2940    2.2630 C   0  0  0  0  0  0  0  0  0  0  0  0
   -2.3510    1.1700    2.6850 C   0  0  0  0  0  0  0  0  0  0  0  0
   -1.2960    2.0110    2.0430 C   0  0  0  0  0  0  0  0  0  0  0  0
   -0.1960    1.4900    1.4740 C   0  0  0  0  0  0  0  0  0  0  0  0
    0.1020   -0.0110    1.4700 C   0  0  0  0  0  0  0  0  0  0  0  0
    1.5650   -0.2690    1.9210 C   0  0  0  0  0  0  0  0  0  0  0  0
    2.5650    0.4010    0.9620 C   0  0  0  0  0  0  0  0  0  0  0  0
    2.0980    1.7760    0.6480 C   0  0  0  0  0  0  0  0  0  0  0  0
    0.8360    2.2760    0.8720 C   0  0  0  0  0  0  0  0  0  0  0  0
    0.6340    3.5870    0.5150 N   0  0  0  0  0  0  0  0  0  0  0  0
    1.7420    4.0760    0.0010 C   0  0  0  0  0  0  0  0  0  0  0  0
    1.8640    5.3320   -0.4490 N   0  0  0  0  0  0  0  0  0  0  0  0
    3.0720    2.9760   -0.0640 S   0  0  0  0  0  0  0  0  0  0  0  0
   -0.5310   -3.6500    5.3200 H   0  0  0  0  0  0  0  0  0  0  0  0
   -1.3710   -2.1620    4.8490 H   0  0  0  0  0  0  0  0  0  0  0  0
   -1.9300   -3.7320    4.2360 H   0  0  0  0  0  0  0  0  0  0  0  0
    0.2240   -4.0080    2.9940 H   0  0  0  0  0  0  0  0  0  0  0  0
    0.7800   -2.4520    3.6110 H   0  0  0  0  0  0  0  0  0  0  0  0
   -1.8390   -2.6620    2.0010 H   0  0  0  0  0  0  0  0  0  0  0  0
   -0.2660   -2.5040    1.2080 H   0  0  0  0  0  0  0  0  0  0  0  0
   -2.5860   -0.4290    1.2190 H   0  0  0  0  0  0  0  0  0  0  0  0
   -2.9150   -0.9040    2.9090 H   0  0  0  0  0  0  0  0  0  0  0  0
   -2.2540    1.2540    3.7740 H   0  0  0  0  0  0  0  0  0  0  0  0
   -3.3390    1.5630    2.4190 H   0  0  0  0  0  0  0  0  0  0  0  0
   -1.4430    3.0900    2.0580 H   0  0  0  0  0  0  0  0  0  0  0  0
   -0.0610   -0.4040    0.4570 H   0  0  0  0  0  0  0  0  0  0  0  0
    1.7090    0.1320    2.9340 H   0  0  0  0  0  0  0  0  0  0  0  0
    1.8070   -1.3340    1.9730 H   0  0  0  0  0  0  0  0  0  0  0  0
    2.6280   -0.1810    0.0350 H   0  0  0  0  0  0  0  0  0  0  0  0
    3.5610    0.4120    1.4190 H   0  0  0  0  0  0  0  0  0  0  0  0
    1.0770    5.9670   -0.4030 H   0  0  0  0  0  0  0  0  0  0  0  0
    2.7270    5.6850   -0.8410 H   0  0  0  0  0  0  0  0  0  0  0  0
   -0.5420   -0.6310    3.3460 H   0  0  0  0  0  0  0  0  0  0  0  0
  1 18  1  0  0  0  0
  1 19  1  0  0  0  0
  1 20  1  0  0  0  0
  1  2  1  0  0  0  0
  2 21  1  0  0  0  0
  2 22  1  0  0  0  0
  2  3  1  0  0  0  0
  3 23  1  0  0  0  0
  3 24  1  0  0  0  0
  3  4  1  0  0  0  0
  4  5  1  0  0  0  0
  5 25  1  0  0  0  0
  5 26  1  0  0  0  0
  5  6  1  0  0  0  0
  6 27  1  0  0  0  0
  6 28  1  0  0  0  0
  6  7  1  0  0  0  0
  7 29  1  0  0  0  0
  7  8  2  0  0  0  0
  8  9  1  0  0  0  0
  9  4  1  0  0  0  0
  9 30  1  0  0  0  0
  9 10  1  0  0  0  0
 10 31  1  0  0  0  0
 10 32  1  0  0  0  0
 10 11  1  0  0  0  0
 11 33  1  0  0  0  0
 11 34  1  0  0  0  0
 11 12  1  0  0  0  0
 12 13  2  0  0  0  0
 13  8  1  0  0  0  0
 13 14  1  0  0  0  0
 14 15  2  0  0  0  0
 15 16  1  0  0  0  0
 16 35  1  0  0  0  0
 16 36  1  0  0  0  0
 15 17  1  0  0  0  0
 17 12  1  0  0  0  0
  4 37  1  0  0  0  0
M  CHG  1   4   1
M  END
$$$$
D3
  -MTS-   01061522143D 0   0.00000     0.00000     0

 47 49  0  0  0  0  0  0  0  0999 V2000
    3.2930    2.5470    0.1490 C   0  0  0  0  0  0  0  0  0  0  0  0
    3.0320    3.9120   -0.0390 C   0  0  0  0  0  0  0  0  0  0  0  0
    1.8480    4.4690    0.4290 C   0  0  0  0  0  0  0  0  0  0  0  0
    1.6540    5.8040    0.2260 O   0  0  0  0  0  0  0  0  0  0  0  0
    0.9020    3.6890    1.0820 C   0  0  0  0  0  0  0  0  0  0  0  0
    1.1330    2.3160    1.2620 C   0  0  0  0  0  0  0  0  0  0  0  0
    2.3350    1.7360    0.8070 C   0  0  0  0  0  0  0  0  0  0  0  0
    2.6060    0.3680    1.0000 C   0  0  0  0  0  0  0  0  0  0  0  0
    3.8230   -0.1750    0.5610 C   0  0  0  0  0  0  0  0  0  0  0  0
    4.7580    0.6240   -0.0910 C   0  0  0  0  0  0  0  0  0  0  0  0
    4.4940    1.9760   -0.2990 C   0  0  0  0  0  0  0  0  0  0  0  0
    1.6200   -0.5170    1.7230 C   0  0  0  0  0  0  0  0  0  0  0  0
    0.1690   -0.0110    1.5950 C   0  0  0  0  0  0  0  0  0  0  0  0
    0.1050    1.4810    1.9890 C   0  0  0  0  0  0  0  0  0  0  0  0
   -0.7910   -0.8520    2.4970 N   0  3  0  0  0  0  0  0  0  0  0  0
   -2.2200   -0.3010    2.4980 C   0  0  0  0  0  0  0  0  0  0  0  0
   -2.8100   -0.2090    1.0920 C   0  0  0  0  0  0  0  0  0  0  0  0
   -4.3060    0.0690    1.1450 C   0  0  0  0  0  0  0  0  0  0  0  0
   -0.7240   -2.3600    2.2520 C   0  0  0  0  0  0  0  0  0  0  0  0
    0.1380   -3.0850    3.2810 C   0  0  0  0  0  0  0  0  0  0  0  0
   -0.6430   -3.3300    4.5640 C   0  0  0  0  0  0  0  0  0  0  0  0
    3.7520    4.5520   -0.5430 H   0  0  0  0  0  0  0  0  0  0  0  0
    1.1460    5.9320   -0.5920 H   0  0  0  0  0  0  0  0  0  0  0  0
   -0.0170    4.1350    1.4520 H   0  0  0  0  0  0  0  0  0  0  0  0
    4.0500   -1.2260    0.7230 H   0  0  0  0  0  0  0  0  0  0  0  0
    5.6960    0.1960   -0.4330 H   0  0  0  0  0  0  0  0  0  0  0  0
    5.2390    2.5850   -0.8070 H   0  0  0  0  0  0  0  0  0  0  0  0
    1.9150   -0.5730    2.7780 H   0  0  0  0  0  0  0  0  0  0  0  0
    1.6980   -1.5220    1.2940 H   0  0  0  0  0  0  0  0  0  0  0  0
   -0.1860   -0.1340    0.5640 H   0  0  0  0  0  0  0  0  0  0  0  0
    0.2600    1.6010    3.0680 H   0  0  0  0  0  0  0  0  0  0  0  0
   -0.8810    1.8850    1.7390 H   0  0  0  0  0  0  0  0  0  0  0  0
   -2.8280   -1.0010    3.0750 H   0  0  0  0  0  0  0  0  0  0  0  0
   -2.2070    0.6670    3.0070 H   0  0  0  0  0  0  0  0  0  0  0  0
   -2.3380    0.6000    0.5250 H   0  0  0  0  0  0  0  0  0  0  0  0
   -2.6390   -1.1440    0.5460 H   0  0  0  0  0  0  0  0  0  0  0  0
   -4.7130    0.1430    0.1320 H   0  0  0  0  0  0  0  0  0  0  0  0
   -4.8370   -0.7350    1.6660 H   0  0  0  0  0  0  0  0  0  0  0  0
   -4.5110    1.0100    1.6650 H   0  0  0  0  0  0  0  0  0  0  0  0
   -1.7510   -2.7360    2.2410 H   0  0  0  0  0  0  0  0  0  0  0  0
   -0.3490   -2.5100    1.2350 H   0  0  0  0  0  0  0  0  0  0  0  0
    0.4760   -4.0510    2.8910 H   0  0  0  0  0  0  0  0  0  0  0  0
    1.0310   -2.5010    3.5250 H   0  0  0  0  0  0  0  0  0  0  0  0
   -0.0180   -3.8540    5.2930 H   0  0  0  0  0  0  0  0  0  0  0  0
   -0.9680   -2.3860    5.0120 H   0  0  0  0  0  0  0  0  0  0  0  0
   -1.5290   -3.9440    4.3730 H   0  0  0  0  0  0  0  0  0  0  0  0
   -0.4490   -0.7270    3.4600 H   0  0  0  0  0  0  0  0  0  0  0  0
  1  2  2  0  0  0  0
  2 22  1  0  0  0  0
  2  3  1  0  0  0  0
  3  4  1  0  0  0  0
  4 23  1  0  0  0  0
  3  5  2  0  0  0  0
  5 24  1  0  0  0  0
  5  6  1  0  0  0  0
  6  7  2  0  0  0  0
  7  1  1  0  0  0  0
  7  8  1  0  0  0  0
  8  9  2  0  0  0  0
  9 25  1  0  0  0  0
  9 10  1  0  0  0  0
 10 26  1  0  0  0  0
 10 11  2  0  0  0  0
 11  1  1  0  0  0  0
 11 27  1  0  0  0  0
  8 12  1  0  0  0  0
 12 28  1  0  0  0  0
 12 29  1  0  0  0  0
 12 13  1  0  0  0  0
 13 30  1  0  0  0  0
 13 14  1  0  0  0  0
 14  6  1  0  0  0  0
 14 31  1  0  0  0  0
 14 32  1  0  0  0  0
 13 15  1  0  0  0  0
 15 16  1  0  0  0  0
 16 33  1  0  0  0  0
 16 34  1  0  0  0  0
 16 17  1  0  0  0  0
 17 35  1  0  0  0  0
 17 36  1  0  0  0  0
 17 18  1  0  0  0  0
 18 37  1  0  0  0  0
 18 38  1  0  0  0  0
 18 39  1  0  0  0  0
 15 19  1  0  0  0  0
 19 40  1  0  0  0  0
 19 41  1  0  0  0  0
 19 20  1  0  0  0  0
 20 42  1  0  0  0  0
 20 43  1  0  0  0  0
 20 21  1  0  0  0  0
 21 44  1  0  0  0  0
 21 45  1  0  0  0  0
 21 46  1  0  0  0  0
 15 47  1  0  0  0  0
M  CHG  1  15   1
M  END
$$$$
str3
  -MTS-   01061522143D 0   0.00000     0.00000     0

 48 50  0  0  0  0  0  0  0  0999 V2000
    2.5330    6.0400   -0.8680 N   0  0  0  0  0  0  0  0  0  0  0  0
    2.2880    4.8920   -0.1360 C   0  0  0  0  0  0  0  0  0  0  0  0
    3.3260    4.0140    0.1800 C   0  0  0  0  0  0  0  0  0  0  0  0
    3.0820    2.8660    0.9370 C   0  0  0  0  0  0  0  0  0  0  0  0
    1.7930    2.5880    1.3970 C   0  0  0  0  0  0  0  0  0  0  0  0
    0.7470    3.4610    1.1010 C   0  0  0  0  0  0  0  0  0  0  0  0
    1.0040    4.6070    0.3370 C   0  0  0  0  0  0  0  0  0  0  0  0
   -0.5570    3.3160    1.4890 O   0  0  0  0  0  0  0  0  0  0  0  0
   -1.1690    2.0490    1.2570 C   0  0  0  0  0  0  0  0  0  0  0  0
   -1.3420    1.3750    2.6170 C   0  0  0  0  0  0  0  0  0  0  0  0
   -2.0060    0.0120    2.4770 C   0  0  0  0  0  0  0  0  0  0  0  0
   -1.0300   -1.0930    2.8130 N   0  3  0  0  0  0  0  0  0  0  0  0
   -1.7320   -2.4230    2.9880 C   0  0  0  0  0  0  0  0  0  0  0  0
   -0.7900   -3.5710    3.1550 C   0  0  0  0  0  0  0  0  0  0  0  0
    0.5270   -3.4970    2.8840 C   0  0  0  0  0  0  0  0  0  0  0  0
    1.1440   -2.2190    2.3710 C   0  0  0  0  0  0  0  0  0  0  0  0
    0.1080   -1.2340    1.8220 C   0  0  0  0  0  0  0  0  0  0  0  0
    1.4180   -4.6600    3.0870 C   0  0  0  0  0  0  0  0  0  0  0  0
    1.5220   -5.2720    4.3460 C   0  0  0  0  0  0  0  0  0  0  0  0
    2.3760   -6.3610    4.5440 C   0  0  0  0  0  0  0  0  0  0  0  0
    3.1420   -6.8490    3.4890 C   0  0  0  0  0  0  0  0  0  0  0  0
    3.0560   -6.2500    2.2350 C   0  0  0  0  0  0  0  0  0  0  0  0
    2.2010   -5.1620    2.0350 C   0  0  0  0  0  0  0  0  0  0  0  0
    1.7740    6.6550   -1.1300 H   0  0  0  0  0  0  0  0  0  0  0  0
    3.4530    6.2260   -1.2420 H   0  0  0  0  0  0  0  0  0  0  0  0
    4.3370    4.2150   -0.1640 H   0  0  0  0  0  0  0  0  0  0  0  0
    3.9000    2.1890    1.1700 H   0  0  0  0  0  0  0  0  0  0  0  0
    1.6440    1.6860    1.9800 H   0  0  0  0  0  0  0  0  0  0  0  0
    0.1830    5.2840    0.1130 H   0  0  0  0  0  0  0  0  0  0  0  0
   -2.1500    2.1840    0.7860 H   0  0  0  0  0  0  0  0  0  0  0  0
   -0.5270    1.4280    0.6200 H   0  0  0  0  0  0  0  0  0  0  0  0
   -0.3590    1.2910    3.0930 H   0  0  0  0  0  0  0  0  0  0  0  0
   -1.9360    2.0260    3.2700 H   0  0  0  0  0  0  0  0  0  0  0  0
   -2.8380   -0.0690    3.1850 H   0  0  0  0  0  0  0  0  0  0  0  0
   -2.3800   -0.1690    1.4630 H   0  0  0  0  0  0  0  0  0  0  0  0
   -2.3720   -2.5810    2.1130 H   0  0  0  0  0  0  0  0  0  0  0  0
   -2.3590   -2.3230    3.8810 H   0  0  0  0  0  0  0  0  0  0  0  0
   -1.2290   -4.4920    3.5310 H   0  0  0  0  0  0  0  0  0  0  0  0
    1.6970   -1.7340    3.1850 H   0  0  0  0  0  0  0  0  0  0  0  0
    1.8630   -2.4370    1.5720 H   0  0  0  0  0  0  0  0  0  0  0  0
   -0.3220   -1.5730    0.8720 H   0  0  0  0  0  0  0  0  0  0  0  0
    0.5670   -0.2520    1.6800 H   0  0  0  0  0  0  0  0  0  0  0  0
    0.9310   -4.9210    5.1880 H   0  0  0  0  0  0  0  0  0  0  0  0
    2.4410   -6.8280    5.5230 H   0  0  0  0  0  0  0  0  0  0  0  0
    3.8060   -7.6950    3.6440 H   0  0  0  0  0  0  0  0  0  0  0  0
    3.6580   -6.6260    1.4110 H   0  0  0  0  0  0  0  0  0  0  0  0
    2.1680   -4.7040    1.0500 H   0  0  0  0  0  0  0  0  0  0  0  0
   -0.6130   -0.8770    3.7280 H   0  0  0  0  0  0  0  0  0  0  0  0
  1 24  1  0  0  0  0
  1 25  1  0  0  0  0
  1  2  1  0  0  0  0
  2  3  2  0  0  0  0
  3 26  1  0  0  0  0
  3  4  1  0  0  0  0
  4 27  1  0  0  0  0
  4  5  2  0  0  0  0
  5 28  1  0  0  0  0
  5  6  1  0  0  0  0
  6  7  2  0  0  0  0
  7  2  1  0  0  0  0
  7 29  1  0  0  0  0
  6  8  1  0  0  0  0
  8  9  1  0  0  0  0
  9 30  1  0  0  0  0
  9 31  1  0  0  0  0
  9 10  1  0  0  0  0
 10 32  1  0  0  0  0
 10 33  1  0  0  0  0
 10 11  1  0  0  0  0
 11 34  1  0  0  0  0
 11 35  1  0  0  0  0
 11 12  1  0  0  0  0
 12 13  1  0  0  0  0
 13 36  1  0  0  0  0
 13 37  1  0  0  0  0
 13 14  1  0  0  0  0
 14 38  1  0  0  0  0
 14 15  2  0  0  0  0
 15 16  1  0  0  0  0
 16 39  1  0  0  0  0
 16 40  1  0  0  0  0
 16 17  1  0  0  0  0
 17 12  1  0  0  0  0
 17 41  1  0  0  0  0
 17 42  1  0  0  0  0
 15 18  1  0  0  0  0
 18 19  2  0  0  0  0
 19 43  1  0  0  0  0
 19 20  1  0  0  0  0
 20 44  1  0  0  0  0
 20 21  2  0  0  0  0
 21 45  1  0  0  0  0
 21 22  1  0  0  0  0
 22 46  1  0  0  0  0
 22 23  2  0  0  0  0
 23 18  1  0  0  0  0
 23 47  1  0  0  0  0
 12 48  1  0  0  0  0
M  CHG  1  12   1
M  END
$$$$
