# Supplementary material for: Template CoMFA Generates Single 3D-QSAR Models that, for Twelve of Twelve Biological Targets, Predict All ChEMBL-Tabulated Affinities
Source: PLoS One. 2015 Jun 12;10(6):e0129307. doi: 10.1371/journal.pone.0129307 (PMC4466312; doi:10.1371/journal.pone.0129307)
Supplement: S7 Text — The zip file contains, in. sdf format, the aligned structures, from the A, B, C, D, and F protocols, of all templates and training sets for the D2A target. The content of each file is evident from its name. (ZIP) [file pone.0129307.s008.zip › D2A_B_trng.sdf]

ROW1
  -MTS-   01071501483D 0   0.00000     0.00000     0

 22 22  0  0  0  0  0  0  0  0999 V2000
   -1.4100    0.2280   -0.8010 N   0  0  0  0  0  0  0  0  0  0  0  0
   -2.5480   -0.6230   -1.3950 C   0  0  0  0  0  0  0  0  0  0  0  0
   -3.8190   -0.5610   -0.5820 C   0  0  0  0  0  0  0  0  0  0  0  0
   -5.0730   -1.0930   -1.1610 C   0  0  0  0  0  0  0  0  0  0  0  0
   -6.2800   -0.4140   -0.9600 C   0  0  0  0  0  0  0  0  0  0  0  0
   -7.4660   -0.9170   -1.5070 C   0  0  0  0  0  0  0  0  0  0  0  0
   -7.4450   -2.1000   -2.2550 C   0  0  0  0  0  0  0  0  0  0  0  0
   -8.6060   -2.5930   -2.7900 O   0  0  0  0  0  0  0  0  0  0  0  0
   -6.2370   -2.7800   -2.4560 C   0  0  0  0  0  0  0  0  0  0  0  0
   -6.2160   -3.9380   -3.1880 O   0  0  0  0  0  0  0  0  0  0  0  0
   -5.0510   -2.2760   -1.9090 C   0  0  0  0  0  0  0  0  0  0  0  0
   -1.8170    0.9860   -0.2720 H   0  0  0  0  0  0  0  0  0  0  0  0
   -0.9160   -0.3580   -0.1440 H   0  0  0  0  0  0  0  0  0  0  0  0
   -2.2090   -1.6550   -1.3430 H   0  0  0  0  0  0  0  0  0  0  0  0
   -2.7630   -0.2450   -2.3920 H   0  0  0  0  0  0  0  0  0  0  0  0
   -4.0080    0.5020   -0.4460 H   0  0  0  0  0  0  0  0  0  0  0  0
   -3.6330   -1.1000    0.3440 H   0  0  0  0  0  0  0  0  0  0  0  0
   -6.2960    0.4990   -0.3830 H   0  0  0  0  0  0  0  0  0  0  0  0
   -8.3970   -0.3920   -1.3520 H   0  0  0  0  0  0  0  0  0  0  0  0
   -8.7560   -2.2380   -3.6810 H   0  0  0  0  0  0  0  0  0  0  0  0
   -6.3550   -4.7110   -2.6190 H   0  0  0  0  0  0  0  0  0  0  0  0
   -4.1190   -2.8000   -2.0640 H   0  0  0  0  0  0  0  0  0  0  0  0
  1 12  1  0  0  0  0
  1 13  1  0  0  0  0
  1  2  1  0  0  0  0
  2 14  1  0  0  0  0
  2 15  1  0  0  0  0
  2  3  1  0  0  0  0
  3 16  1  0  0  0  0
  3 17  1  0  0  0  0
  3  4  1  0  0  0  0
  4  5  2  0  0  0  0
  5 18  1  0  0  0  0
  5  6  1  0  0  0  0
  6 19  1  0  0  0  0
  6  7  2  0  0  0  0
  7  8  1  0  0  0  0
  8 20  1  0  0  0  0
  7  9  1  0  0  0  0
  9 10  1  0  0  0  0
 10 21  1  0  0  0  0
  9 11  2  0  0  0  0
 11  4  1  0  0  0  0
 11 22  1  0  0  0  0
M  END
>  <LOGBIO>
4.8200

>  <PRED_LOGBIO>
5.6100

>  <XV_RES>
-0.8830

>  <WHL_TMPL>
3

>  <ANCH>
37-46;10-11

$$$$
ROW2
  -MTS-   01071501483D 0   0.00000     0.00000     0

 46 49  0  0  1  0  0  0  0  0999 V2000
    4.0710   -3.5650   -2.1900 C   0  0  0  0  0  0  0  0  0  0  0  0
    3.7890   -2.1900   -2.4660 O   0  0  0  0  0  0  0  0  0  0  0  0
    2.5810   -1.6870   -2.0600 C   0  0  0  0  0  0  0  0  0  0  0  0
    1.4760   -1.7440   -2.9170 C   0  0  0  0  0  0  0  0  0  0  0  0
    0.2410   -1.2300   -2.5020 C   0  0  0  0  0  0  0  0  0  0  0  0
    0.1130   -0.6580   -1.2310 C   0  0  0  0  0  0  0  0  0  0  0  0
   -1.2260   -0.1080   -0.7980 C   0  0  1  0  0  0  0  0  0  0  0  0
   -2.3720   -0.9670   -1.3650 C   0  0  0  0  0  0  0  0  0  0  0  0
   -3.7490   -0.3980   -0.9780 C   0  0  2  0  0  0  0  0  0  0  0  0
   -3.8580    0.8730   -1.6250 O   0  0  0  0  0  0  0  0  0  0  0  0
   -3.8280   -0.1220    0.5350 C   0  0  0  0  0  0  0  0  0  0  0  0
   -2.6200    0.7000    1.0220 C   0  0  0  0  0  0  0  0  0  0  0  0
   -1.3520    0.0530    0.6570 N   0  0  0  0  0  0  0  0  0  0  0  0
   -0.2090    0.8050    1.1960 C   0  0  0  0  0  0  0  0  0  0  0  0
    1.0960    0.0110    1.0010 C   0  0  0  0  0  0  0  0  0  0  0  0
    1.2180   -0.6010   -0.3740 C   0  0  0  0  0  0  0  0  0  0  0  0
    2.4530   -1.1160   -0.7890 C   0  0  0  0  0  0  0  0  0  0  0  0
   -5.0730   -1.0930   -1.1610 C   0  0  0  0  0  0  0  0  0  0  0  0
   -5.9850   -0.9730   -0.1060 C   0  0  0  0  0  0  0  0  0  0  0  0
   -7.3430   -1.2370   -0.3210 C   0  0  0  0  0  0  0  0  0  0  0  0
   -7.7880   -1.6210   -1.5920 C   0  0  0  0  0  0  0  0  0  0  0  0
   -9.4760   -1.9490   -1.8610 Cl  0  0  0  0  0  0  0  0  0  0  0  0
   -6.8760   -1.7410   -2.6470 C   0  0  0  0  0  0  0  0  0  0  0  0
   -5.5180   -1.4770   -2.4310 C   0  0  0  0  0  0  0  0  0  0  0  0
    3.3260   -4.1920   -2.6740 H   0  0  0  0  0  0  0  0  0  0  0  0
    5.0590   -3.8160   -2.5690 H   0  0  0  0  0  0  0  0  0  0  0  0
    4.0420   -3.7320   -1.1150 H   0  0  0  0  0  0  0  0  0  0  0  0
    1.5750   -2.1850   -3.8980 H   0  0  0  0  0  0  0  0  0  0  0  0
   -0.6120   -1.2740   -3.1630 H   0  0  0  0  0  0  0  0  0  0  0  0
   -1.3240    0.8780   -1.2470 H   0  0  0  0  0  0  0  0  0  0  0  0
   -2.2950   -1.9380   -0.8810 H   0  0  0  0  0  0  0  0  0  0  0  0
   -2.2950   -0.9630   -2.4500 H   0  0  0  0  0  0  0  0  0  0  0  0
   -4.2530    0.7810   -2.5060 H   0  0  0  0  0  0  0  0  0  0  0  0
   -3.7580   -1.0900    1.0270 H   0  0  0  0  0  0  0  0  0  0  0  0
   -4.7320    0.4530    0.7300 H   0  0  0  0  0  0  0  0  0  0  0  0
   -2.6650    0.6970    2.1090 H   0  0  0  0  0  0  0  0  0  0  0  0
   -2.6660    1.6770    0.5470 H   0  0  0  0  0  0  0  0  0  0  0  0
   -0.3670    0.8830    2.2700 H   0  0  0  0  0  0  0  0  0  0  0  0
   -0.1170    1.7450    0.6560 H   0  0  0  0  0  0  0  0  0  0  0  0
    1.0470   -0.8230    1.6980 H   0  0  0  0  0  0  0  0  0  0  0  0
    1.9290    0.6970    1.1430 H   0  0  0  0  0  0  0  0  0  0  0  0
    3.3050   -1.0720   -0.1280 H   0  0  0  0  0  0  0  0  0  0  0  0
   -5.6410   -0.6760    0.8740 H   0  0  0  0  0  0  0  0  0  0  0  0
   -8.0470   -1.1450    0.4930 H   0  0  0  0  0  0  0  0  0  0  0  0
   -7.2190   -2.0370   -3.6270 H   0  0  0  0  0  0  0  0  0  0  0  0
   -4.8140   -1.5700   -3.2440 H   0  0  0  0  0  0  0  0  0  0  0  0
  1 25  1  0  0  0  0
  1 26  1  0  0  0  0
  1 27  1  0  0  0  0
  1  2  1  0  0  0  0
  2  3  1  0  0  0  0
  3  4  1  0  0  0  0
  4 28  1  0  0  0  0
  4  5  2  0  0  0  0
  5 29  1  0  0  0  0
  5  6  1  0  0  0  0
  6  7  1  0  0  0  0
  7 30  1  0  0  0  0
  7  8  1  0  0  0  0
  8 31  1  0  0  0  0
  8 32  1  0  0  0  0
  8  9  1  0  0  0  0
  9 10  1  0  0  0  0
 10 33  1  0  0  0  0
  9 11  1  0  0  0  0
 11 34  1  0  0  0  0
 11 35  1  0  0  0  0
 11 12  1  0  0  0  0
 12 36  1  0  0  0  0
 12 37  1  0  0  0  0
 12 13  1  0  0  0  0
 13  7  1  0  0  0  0
 13 14  1  0  0  0  0
 14 38  1  0  0  0  0
 14 39  1  0  0  0  0
 14 15  1  0  0  0  0
 15 40  1  0  0  0  0
 15 41  1  0  0  0  0
 15 16  1  0  0  0  0
 16  6  2  0  0  0  0
 16 17  1  0  0  0  0
 17  3  2  0  0  0  0
 17 42  1  0  0  0  0
  9 18  1  0  0  0  0
 18 19  2  0  0  0  0
 19 43  1  0  0  0  0
 19 20  1  0  0  0  0
 20 44  1  0  0  0  0
 20 21  2  0  0  0  0
 21 22  1  0  0  0  0
 21 23  1  0  0  0  0
 23 45  1  0  0  0  0
 23 24  2  0  0  0  0
 24 18  1  0  0  0  0
 24 46  1  0  0  0  0
M  END
>  <LOGBIO>
6.0000

>  <PRED_LOGBIO>
6.2400

>  <XV_RES>
-0.3350

>  <WHL_TMPL>
3

>  <ANCH>
21-24;27-26

$$$$
ROW3
  -MTS-   01071501483D 0   0.00000     0.00000     0

 28 30  0  0  0  0  0  0  0  0999 V2000
    8.6310    1.3230    0.1870 N   0  0  0  0  0  0  0  0  0  0  0  0
    7.3460    1.1390    0.6230 C   0  0  0  0  0  0  0  0  0  0  0  0
    6.2730    1.8060    0.2390 N   0  0  0  0  0  0  0  0  0  0  0  0
    5.0500    1.4500    0.8190 C   0  0  0  0  0  0  0  0  0  0  0  0
    3.8400    2.0770    0.5000 C   0  0  0  0  0  0  0  0  0  0  0  0
    2.6540    1.6670    1.1220 C   0  0  0  0  0  0  0  0  0  0  0  0
    1.4390    2.4410    0.6700 C   0  0  0  0  0  0  0  0  0  0  0  0
    0.2190    1.5810    0.2880 C   0  0  0  0  0  0  0  0  0  0  0  0
   -0.4310    0.9340    1.4360 N   0  0  0  0  0  0  0  0  0  0  0  0
    0.2650   -0.2540    1.9530 C   0  0  0  0  0  0  0  0  0  0  0  0
    1.4960    0.0730    2.8170 C   0  0  0  0  0  0  0  0  0  0  0  0
    2.6790    0.6300    2.0620 C   0  0  0  0  0  0  0  0  0  0  0  0
    3.8900    0.0030    2.3810 C   0  0  0  0  0  0  0  0  0  0  0  0
    5.0750    0.4130    1.7590 C   0  0  0  0  0  0  0  0  0  0  0  0
    6.7850   -0.0410    1.8170 S   0  0  0  0  0  0  0  0  0  0  0  0
    9.2380    1.9740    0.6650 H   0  0  0  0  0  0  0  0  0  0  0  0
    8.9720    0.8090   -0.6130 H   0  0  0  0  0  0  0  0  0  0  0  0
    3.8200    2.8770   -0.2250 H   0  0  0  0  0  0  0  0  0  0  0  0
    1.7380    2.9450   -0.2470 H   0  0  0  0  0  0  0  0  0  0  0  0
    1.1370    3.0960    1.4840 H   0  0  0  0  0  0  0  0  0  0  0  0
    0.6070    0.7730   -0.3290 H   0  0  0  0  0  0  0  0  0  0  0  0
   -0.5050    2.2330   -0.1970 H   0  0  0  0  0  0  0  0  0  0  0  0
   -1.3200    0.6000    1.0930 H   0  0  0  0  0  0  0  0  0  0  0  0
    0.6460   -0.7780    1.0800 H   0  0  0  0  0  0  0  0  0  0  0  0
   -0.4300   -0.8190    2.5700 H   0  0  0  0  0  0  0  0  0  0  0  0
    1.8300   -0.8800    3.2210 H   0  0  0  0  0  0  0  0  0  0  0  0
    1.1920    0.8110    3.5570 H   0  0  0  0  0  0  0  0  0  0  0  0
    3.9090   -0.7970    3.1060 H   0  0  0  0  0  0  0  0  0  0  0  0
  1 16  1  0  0  0  0
  1 17  1  0  0  0  0
  1  2  1  0  0  0  0
  2  3  2  0  0  0  0
  3  4  1  0  0  0  0
  4  5  2  0  0  0  0
  5 18  1  0  0  0  0
  5  6  1  0  0  0  0
  6  7  1  0  0  0  0
  7 19  1  0  0  0  0
  7 20  1  0  0  0  0
  7  8  1  0  0  0  0
  8 21  1  0  0  0  0
  8 22  1  0  0  0  0
  8  9  1  0  0  0  0
  9 23  1  0  0  0  0
  9 10  1  0  0  0  0
 10 24  1  0  0  0  0
 10 25  1  0  0  0  0
 10 11  1  0  0  0  0
 11 26  1  0  0  0  0
 11 27  1  0  0  0  0
 11 12  1  0  0  0  0
 12  6  2  0  0  0  0
 12 13  1  0  0  0  0
 13 28  1  0  0  0  0
 13 14  2  0  0  0  0
 14  4  1  0  0  0  0
 14 15  1  0  0  0  0
 15  2  1  0  0  0  0
M  END
>  <LOGBIO>
5.1200

>  <PRED_LOGBIO>
6.6500

>  <XV_RES>
-1.7570

>  <WHL_TMPL>
1

>  <ANCH>
11-18;24-21

$$$$
ROW5
  -MTS-   01071501483D 0   0.00000     0.00000     0

 34 36  0  0  0  0  0  0  0  0999 V2000
    0.8660    3.1890   -2.8850 N   0  0  0  0  0  0  0  0  0  0  0  0
    1.0060    2.3030   -1.8080 C   0  0  0  0  0  0  0  0  0  0  0  0
    1.0290    0.9220   -2.0350 C   0  0  0  0  0  0  0  0  0  0  0  0
    1.1690    0.0380   -0.9590 C   0  0  0  0  0  0  0  0  0  0  0  0
    1.2860    0.5350    0.3450 C   0  0  0  0  0  0  0  0  0  0  0  0
    1.4240   -0.3600    1.4040 O   0  0  0  0  0  0  0  0  0  0  0  0
    1.5440    0.0960    2.7150 C   0  0  0  0  0  0  0  0  0  0  0  0
    1.6650   -0.6950    3.6350 O   0  0  0  0  0  0  0  0  0  0  0  0
    1.5220    1.5520    2.9780 C   0  0  0  0  0  0  0  0  0  0  0  0
    1.3890    2.4140    1.9600 C   0  0  0  0  0  0  0  0  0  0  0  0
    1.2630    1.9160    0.5720 C   0  0  0  0  0  0  0  0  0  0  0  0
    1.1230    2.8000   -0.5040 C   0  0  0  0  0  0  0  0  0  0  0  0
    1.6500    2.0670    4.3920 C   0  0  0  0  0  0  0  0  0  0  0  0
    0.7710    3.2320    4.5710 N   0  0  0  0  0  0  0  0  0  0  0  0
    1.2790    4.1180    5.6280 C   0  0  0  0  0  0  0  0  0  0  0  0
    0.0600    4.9090    6.1380 C   0  0  0  0  0  0  0  0  0  0  0  0
   -1.1560    4.0930    5.6630 C   0  0  0  0  0  0  0  0  0  0  0  0
   -0.5630    2.8200    5.0290 C   0  0  0  0  0  0  0  0  0  0  0  0
   -0.0520    3.5080   -3.1600 H   0  0  0  0  0  0  0  0  0  0  0  0
    1.6820    3.5070   -3.3870 H   0  0  0  0  0  0  0  0  0  0  0  0
    0.9380    0.5390   -3.0400 H   0  0  0  0  0  0  0  0  0  0  0  0
    1.1860   -1.0280   -1.1340 H   0  0  0  0  0  0  0  0  0  0  0  0
    1.3730    3.4760    2.1540 H   0  0  0  0  0  0  0  0  0  0  0  0
    1.1050    3.8660   -0.3290 H   0  0  0  0  0  0  0  0  0  0  0  0
    2.6810    2.3580    4.5800 H   0  0  0  0  0  0  0  0  0  0  0  0
    1.3610    1.2840    5.0900 H   0  0  0  0  0  0  0  0  0  0  0  0
    1.6820    3.5160    6.4400 H   0  0  0  0  0  0  0  0  0  0  0  0
    2.0030    4.8090    5.2010 H   0  0  0  0  0  0  0  0  0  0  0  0
    0.0430    5.9150    5.7230 H   0  0  0  0  0  0  0  0  0  0  0  0
    0.0740    4.9970    7.2220 H   0  0  0  0  0  0  0  0  0  0  0  0
   -1.6910    4.6560    4.9020 H   0  0  0  0  0  0  0  0  0  0  0  0
   -1.7600    3.8150    6.5250 H   0  0  0  0  0  0  0  0  0  0  0  0
   -0.4980    2.0130    5.7560 H   0  0  0  0  0  0  0  0  0  0  0  0
   -1.1750    2.4740    4.1990 H   0  0  0  0  0  0  0  0  0  0  0  0
  1 19  1  0  0  0  0
  1 20  1  0  0  0  0
  1  2  1  0  0  0  0
  2  3  1  0  0  0  0
  3 21  1  0  0  0  0
  3  4  2  0  0  0  0
  4 22  1  0  0  0  0
  4  5  1  0  0  0  0
  5  6  1  0  0  0  0
  6  7  1  0  0  0  0
  7  8  2  0  0  0  0
  7  9  1  0  0  0  0
  9 10  2  0  0  0  0
 10 23  1  0  0  0  0
 10 11  1  0  0  0  0
 11  5  2  0  0  0  0
 11 12  1  0  0  0  0
 12  2  2  0  0  0  0
 12 24  1  0  0  0  0
  9 13  1  0  0  0  0
 13 25  1  0  0  0  0
 13 26  1  0  0  0  0
 13 14  1  0  0  0  0
 14 15  1  0  0  0  0
 15 27  1  0  0  0  0
 15 28  1  0  0  0  0
 15 16  1  0  0  0  0
 16 29  1  0  0  0  0
 16 30  1  0  0  0  0
 16 17  1  0  0  0  0
 17 31  1  0  0  0  0
 17 32  1  0  0  0  0
 17 18  1  0  0  0  0
 18 14  1  0  0  0  0
 18 33  1  0  0  0  0
 18 34  1  0  0  0  0
M  END
>  <LOGBIO>
4.7900

>  <PRED_LOGBIO>
6.7000

>  <XV_RES>
-2.3620

>  <WHL_TMPL>
1

>  <ANCH>
7-9;17-16

$$$$
ROW7
  -MTS-   01071501483D 0   0.00000     0.00000     0

 49 52  0  0  0  0  0  0  0  0999 V2000
   -4.5150   -0.5760   -1.0000 C   0  0  0  0  0  0  0  0  0  0  0  0
   -3.5880    0.4560   -0.5150 N   0  0  0  0  0  0  0  0  0  0  0  0
   -3.3760    0.2820    0.9290 C   0  0  0  0  0  0  0  0  0  0  0  0
   -2.3920    1.3290    1.4830 C   0  0  0  0  0  0  0  0  0  0  0  0
   -1.1430    1.3760    0.7090 N   0  0  0  0  0  0  0  0  0  0  0  0
   -1.3210    1.4200   -0.7490 C   0  0  0  0  0  0  0  0  0  0  0  0
   -2.3250    0.3700   -1.2620 C   0  0  0  0  0  0  0  0  0  0  0  0
    0.0920    1.3800    1.3020 C   0  0  0  0  0  0  0  0  0  0  0  0
   -0.0370    0.1270    1.6980 N   0  0  0  0  0  0  0  0  0  0  0  0
    0.8920   -0.8940    1.4670 C   0  0  0  0  0  0  0  0  0  0  0  0
    0.4470   -2.1540    1.0500 C   0  0  0  0  0  0  0  0  0  0  0  0
    1.3700   -3.1800    0.8150 C   0  0  0  0  0  0  0  0  0  0  0  0
    0.8170   -4.7460    0.2960 Cl  0  0  0  0  0  0  0  0  0  0  0  0
    2.7380   -2.9460    0.9970 C   0  0  0  0  0  0  0  0  0  0  0  0
    3.1830   -1.6860    1.4150 C   0  0  0  0  0  0  0  0  0  0  0  0
    2.2600   -0.6600    1.6500 C   0  0  0  0  0  0  0  0  0  0  0  0
    2.6890    0.6200    2.0730 N   0  0  0  0  0  0  0  0  0  0  0  0
    2.5380    1.5140    0.9860 C   0  0  0  0  0  0  0  0  0  0  0  0
    3.6730    1.9970    0.3240 C   0  0  0  0  0  0  0  0  0  0  0  0
    3.5330    2.8810   -0.7520 C   0  0  0  0  0  0  0  0  0  0  0  0
    2.2580    3.2830   -1.1660 C   0  0  0  0  0  0  0  0  0  0  0  0
    2.1210    4.1480   -2.2190 O   0  0  0  0  0  0  0  0  0  0  0  0
    1.9140    3.5370   -3.6560 S   0  0  0  0  0  0  0  0  0  0  0  0
    3.0370    2.7180   -3.9920 O   0  0  0  0  0  0  0  0  0  0  0  0
    0.7240    2.7440   -3.6700 O   0  0  0  0  0  0  0  0  0  0  0  0
    1.7610    4.8760   -4.8650 C   0  0  0  0  0  0  0  0  0  0  0  0
    2.8680    5.6130   -4.8520 F   0  0  0  0  0  0  0  0  0  0  0  0
    1.5870    4.3600   -6.0780 F   0  0  0  0  0  0  0  0  0  0  0  0
    0.7170    5.6380   -4.5530 F   0  0  0  0  0  0  0  0  0  0  0  0
    1.1220    2.8010   -0.5040 C   0  0  0  0  0  0  0  0  0  0  0  0
    1.2620    1.9160    0.5720 C   0  0  0  0  0  0  0  0  0  0  0  0
   -4.4100   -1.4730   -0.3940 H   0  0  0  0  0  0  0  0  0  0  0  0
   -5.5370   -0.2080   -0.9290 H   0  0  0  0  0  0  0  0  0  0  0  0
   -4.2860   -0.8100   -2.0380 H   0  0  0  0  0  0  0  0  0  0  0  0
   -2.9880   -0.7160    1.1210 H   0  0  0  0  0  0  0  0  0  0  0  0
   -4.3280    0.3700    1.4490 H   0  0  0  0  0  0  0  0  0  0  0  0
   -2.8620    2.3100    1.4690 H   0  0  0  0  0  0  0  0  0  0  0  0
   -2.1650    1.1000    2.5210 H   0  0  0  0  0  0  0  0  0  0  0  0
   -1.6570    2.4130   -1.0410 H   0  0  0  0  0  0  0  0  0  0  0  0
   -0.3600    1.2660   -1.2340 H   0  0  0  0  0  0  0  0  0  0  0  0
   -1.9010   -0.6250   -1.1430 H   0  0  0  0  0  0  0  0  0  0  0  0
   -2.5170    0.5390   -2.3190 H   0  0  0  0  0  0  0  0  0  0  0  0
   -0.6090   -2.3350    0.9090 H   0  0  0  0  0  0  0  0  0  0  0  0
    3.4510   -3.7370    0.8160 H   0  0  0  0  0  0  0  0  0  0  0  0
    4.2390   -1.5050    1.5560 H   0  0  0  0  0  0  0  0  0  0  0  0
    3.0410    0.8550    2.9900 H   0  0  0  0  0  0  0  0  0  0  0  0
    4.6570    1.6860    0.6440 H   0  0  0  0  0  0  0  0  0  0  0  0
    4.4090    3.2530   -1.2630 H   0  0  0  0  0  0  0  0  0  0  0  0
    0.1380    3.1110   -0.8240 H   0  0  0  0  0  0  0  0  0  0  0  0
  1 32  1  0  0  0  0
  1 33  1  0  0  0  0
  1 34  1  0  0  0  0
  1  2  1  0  0  0  0
  2  3  1  0  0  0  0
  3 35  1  0  0  0  0
  3 36  1  0  0  0  0
  3  4  1  0  0  0  0
  4 37  1  0  0  0  0
  4 38  1  0  0  0  0
  4  5  1  0  0  0  0
  5  6  1  0  0  0  0
  6 39  1  0  0  0  0
  6 40  1  0  0  0  0
  6  7  1  0  0  0  0
  7  2  1  0  0  0  0
  7 41  1  0  0  0  0
  7 42  1  0  0  0  0
  5  8  1  0  0  0  0
  8  9  2  0  0  0  0
  9 10  1  0  0  0  0
 10 11  2  0  0  0  0
 11 43  1  0  0  0  0
 11 12  1  0  0  0  0
 12 13  1  0  0  0  0
 12 14  2  0  0  0  0
 14 44  1  0  0  0  0
 14 15  1  0  0  0  0
 15 45  1  0  0  0  0
 15 16  2  0  0  0  0
 16 10  1  0  0  0  0
 16 17  1  0  0  0  0
 17 46  1  0  0  0  0
 17 18  1  0  0  0  0
 18 19  2  0  0  0  0
 19 47  1  0  0  0  0
 19 20  1  0  0  0  0
 20 48  1  0  0  0  0
 20 21  2  0  0  0  0
 21 22  1  0  0  0  0
 22 23  1  0  0  0  0
 23 24  2  0  0  0  0
 23 25  2  0  0  0  0
 23 26  1  0  0  0  0
 26 27  1  0  0  0  0
 26 28  1  0  0  0  0
 26 29  1  0  0  0  0
 21 30  1  0  0  0  0
 30 49  1  0  0  0  0
 30 31  2  0  0  0  0
 31  8  1  0  0  0  0
 31 18  1  0  0  0  0
M  END
>  <LOGBIO>
7.5200

>  <PRED_LOGBIO>
7.5600

>  <XV_RES>
0.0190

>  <WHL_TMPL>
1

>  <ANCH>
2-4;36-38

$$$$
ROW8
  -MTS-   01071501483D 0   0.00000     0.00000     0

 59 62  0  0  0  0  0  0  0  0999 V2000
    5.2620   -1.8870   -2.1780 Cl  0  0  0  0  0  0  0  0  0  0  0  0
    4.1550   -0.5570   -2.3590 C   0  0  0  0  0  0  0  0  0  0  0  0
    4.3750    0.4060   -3.3500 C   0  0  0  0  0  0  0  0  0  0  0  0
    3.4840    1.4760   -3.4960 C   0  0  0  0  0  0  0  0  0  0  0  0
    2.3730    1.5830   -2.6510 C   0  0  0  0  0  0  0  0  0  0  0  0
    2.1540    0.6190   -1.6590 C   0  0  0  0  0  0  0  0  0  0  0  0
    1.0310    0.7270   -0.8040 N   0  0  0  0  0  0  0  0  0  0  0  0
    1.1130    0.4170    0.6300 C   0  0  0  0  0  0  0  0  0  0  0  0
   -0.0510   -0.4870    1.0760 C   0  0  0  0  0  0  0  0  0  0  0  0
   -1.3520    0.0530    0.6570 N   0  0  0  0  0  0  0  0  0  0  0  0
   -0.2090    0.8050    1.1960 C   0  0  0  0  0  0  0  0  0  0  0  0
    1.0810    0.3020    0.5510 C   0  0  0  0  0  0  0  0  0  0  0  0
    2.2570    0.8460    0.8920 C   0  0  0  0  0  0  0  0  0  0  0  0
    3.5320    0.3490    0.2550 C   0  0  0  0  0  0  0  0  0  0  0  0
    4.6750    1.1000    0.7930 N   0  0  0  0  0  0  0  0  0  0  0  0
    5.9070    0.8300    0.3720 C   0  0  0  0  0  0  0  0  0  0  0  0
    6.0900   -0.0490   -0.4680 O   0  0  0  0  0  0  0  0  0  0  0  0
    7.0580    1.5870    0.9140 C   0  0  0  0  0  0  0  0  0  0  0  0
    7.4790    2.7640    0.2860 C   0  0  0  0  0  0  0  0  0  0  0  0
    8.5680    3.4800    0.7990 C   0  0  0  0  0  0  0  0  0  0  0  0
    9.2340    3.0180    1.9400 C   0  0  0  0  0  0  0  0  0  0  0  0
    8.8130    1.8400    2.5680 C   0  0  0  0  0  0  0  0  0  0  0  0
    7.7240    1.1240    2.0550 C   0  0  0  0  0  0  0  0  0  0  0  0
   10.3850    3.7750    2.4830 C   0  0  0  0  0  0  0  0  0  0  0  0
   10.3320    4.2770    3.7890 C   0  0  0  0  0  0  0  0  0  0  0  0
   11.4270    4.9910    4.2890 C   0  0  0  0  0  0  0  0  0  0  0  0
   12.5440    5.1820    3.4670 C   0  0  0  0  0  0  0  0  0  0  0  0
   12.5320    4.6530    2.1700 C   0  0  0  0  0  0  0  0  0  0  0  0
   11.4680    3.9740    1.7200 N   0  0  0  0  0  0  0  0  0  0  0  0
   -1.4100    0.2280   -0.8010 C   0  0  0  0  0  0  0  0  0  0  0  0
   -0.2850    1.1550   -1.2990 C   0  0  0  0  0  0  0  0  0  0  0  0
    3.0450   -0.4510   -1.5130 C   0  0  0  0  0  0  0  0  0  0  0  0
    2.7720   -1.6480   -0.2810 Cl  0  0  0  0  0  0  0  0  0  0  0  0
    5.2310    0.3240   -4.0030 H   0  0  0  0  0  0  0  0  0  0  0  0
    3.6530    2.2190   -4.2610 H   0  0  0  0  0  0  0  0  0  0  0  0
    1.6860    2.4080   -2.7630 H   0  0  0  0  0  0  0  0  0  0  0  0
    0.9870    1.3610    1.1560 H   0  0  0  0  0  0  0  0  0  0  0  0
    2.0430   -0.1130    0.8230 H   0  0  0  0  0  0  0  0  0  0  0  0
   -0.0500   -0.4710    2.1640 H   0  0  0  0  0  0  0  0  0  0  0  0
    0.0880   -1.4630    0.6160 H   0  0  0  0  0  0  0  0  0  0  0  0
   -0.1460    0.5640    2.2550 H   0  0  0  0  0  0  0  0  0  0  0  0
   -0.3280    1.8580    0.9490 H   0  0  0  0  0  0  0  0  0  0  0  0
    1.0450   -0.4920   -0.1800 H   0  0  0  0  0  0  0  0  0  0  0  0
    2.2930    1.6400    1.6240 H   0  0  0  0  0  0  0  0  0  0  0  0
    3.6590   -0.7100    0.4740 H   0  0  0  0  0  0  0  0  0  0  0  0
    3.4790    0.4920   -0.8220 H   0  0  0  0  0  0  0  0  0  0  0  0
    4.5250    1.8220    1.4840 H   0  0  0  0  0  0  0  0  0  0  0  0
    6.9650    3.1210   -0.5940 H   0  0  0  0  0  0  0  0  0  0  0  0
    8.8930    4.3890    0.3150 H   0  0  0  0  0  0  0  0  0  0  0  0
    9.3270    1.4840    3.4490 H   0  0  0  0  0  0  0  0  0  0  0  0
    7.3990    0.2160    2.5400 H   0  0  0  0  0  0  0  0  0  0  0  0
    9.4580    4.1160    4.4020 H   0  0  0  0  0  0  0  0  0  0  0  0
   11.4110    5.3890    5.2930 H   0  0  0  0  0  0  0  0  0  0  0  0
   13.4030    5.7290    3.8270 H   0  0  0  0  0  0  0  0  0  0  0  0
   13.3880    4.7940    1.5270 H   0  0  0  0  0  0  0  0  0  0  0  0
   -2.3460    0.7410   -1.0120 H   0  0  0  0  0  0  0  0  0  0  0  0
   -1.2820   -0.7420   -1.2780 H   0  0  0  0  0  0  0  0  0  0  0  0
   -0.2550    1.0450   -2.3810 H   0  0  0  0  0  0  0  0  0  0  0  0
   -0.4900    2.1580   -0.9300 H   0  0  0  0  0  0  0  0  0  0  0  0
  1  2  1  0  0  0  0
  2  3  2  0  0  0  0
  3 34  1  0  0  0  0
  3  4  1  0  0  0  0
  4 35  1  0  0  0  0
  4  5  2  0  0  0  0
  5 36  1  0  0  0  0
  5  6  1  0  0  0  0
  6  7  1  0  0  0  0
  7  8  1  0  0  0  0
  8 37  1  0  0  0  0
  8 38  1  0  0  0  0
  8  9  1  0  0  0  0
  9 39  1  0  0  0  0
  9 40  1  0  0  0  0
  9 10  1  0  0  0  0
 10 11  1  0  0  0  0
 11 41  1  0  0  0  0
 11 42  1  0  0  0  0
 11 12  1  0  0  0  0
 12 43  1  0  0  0  0
 12 13  2  0  0  0  0
 13 44  1  0  0  0  0
 13 14  1  0  0  0  0
 14 45  1  0  0  0  0
 14 46  1  0  0  0  0
 14 15  1  0  0  0  0
 15 47  1  0  0  0  0
 15 16  1  0  0  0  0
 16 17  2  0  0  0  0
 16 18  1  0  0  0  0
 18 19  2  0  0  0  0
 19 48  1  0  0  0  0
 19 20  1  0  0  0  0
 20 49  1  0  0  0  0
 20 21  2  0  0  0  0
 21 22  1  0  0  0  0
 22 50  1  0  0  0  0
 22 23  2  0  0  0  0
 23 18  1  0  0  0  0
 23 51  1  0  0  0  0
 21 24  1  0  0  0  0
 24 25  2  0  0  0  0
 25 52  1  0  0  0  0
 25 26  1  0  0  0  0
 26 53  1  0  0  0  0
 26 27  2  0  0  0  0
 27 54  1  0  0  0  0
 27 28  1  0  0  0  0
 28 55  1  0  0  0  0
 28 29  2  0  0  0  0
 29 24  1  0  0  0  0
 10 30  1  0  0  0  0
 30 56  1  0  0  0  0
 30 57  1  0  0  0  0
 30 31  1  0  0  0  0
 31  7  1  0  0  0  0
 31 58  1  0  0  0  0
 31 59  1  0  0  0  0
  6 32  2  0  0  0  0
 32  2  1  0  0  0  0
 32 33  1  0  0  0  0
M  END
>  <LOGBIO>
7.0900

>  <PRED_LOGBIO>
7.2000

>  <XV_RES>
-0.0940

>  <WHL_TMPL>
3

>  <ANCH>
24-34;17-52

$$$$
ROW9
  -MTS-   01071501483D 0   0.00000     0.00000     0

 59 61  0  0  0  0  0  0  0  0999 V2000
   -7.3290   -0.3900    1.6630 O   0  0  0  0  0  0  0  0  0  0  0  0
   -6.1760   -0.4460    0.9250 C   0  0  0  0  0  0  0  0  0  0  0  0
   -4.9800    0.0520    1.4560 C   0  0  0  0  0  0  0  0  0  0  0  0
   -3.8020   -0.0050    0.7030 C   0  0  0  0  0  0  0  0  0  0  0  0
   -3.8190   -0.5610   -0.5820 C   0  0  0  0  0  0  0  0  0  0  0  0
   -2.5480   -0.6230   -1.3950 C   0  0  0  0  0  0  0  0  0  0  0  0
   -1.4100    0.2280   -0.8010 C   0  0  0  0  0  0  0  0  0  0  0  0
   -1.3520    0.0530    0.6570 N   0  0  0  0  0  0  0  0  0  0  0  0
   -0.2090    0.8050    1.1960 C   0  0  0  0  0  0  0  0  0  0  0  0
    1.0810    0.3020    0.5510 C   0  0  0  0  0  0  0  0  0  0  0  0
    2.2690    1.0840    1.1110 S   0  0  0  0  0  0  0  0  0  0  0  0
    2.3520    0.7670    2.5030 O   0  0  0  0  0  0  0  0  0  0  0  0
    2.0830    2.4860    0.8980 O   0  0  0  0  0  0  0  0  0  0  0  0
    3.4770    0.6140    0.5080 C   0  0  0  0  0  0  0  0  0  0  0  0
    4.6560    1.1990    0.8870 C   0  0  0  0  0  0  0  0  0  0  0  0
    4.5600    2.4790    1.7160 C   0  0  0  0  0  0  0  0  0  0  0  0
    5.8760    2.9490    2.0210 O   0  0  0  0  0  0  0  0  0  0  0  0
    5.8500    4.1490    2.7980 C   0  0  0  0  0  0  0  0  0  0  0  0
    7.2800    4.5990    3.0900 C   0  0  0  0  0  0  0  0  0  0  0  0
    7.2520    5.8660    3.9100 C   0  0  0  0  0  0  0  0  0  0  0  0
    7.2390    5.7940    5.3080 C   0  0  0  0  0  0  0  0  0  0  0  0
    7.2140    6.9690    6.0700 C   0  0  0  0  0  0  0  0  0  0  0  0
    7.2010    8.2150    5.4330 C   0  0  0  0  0  0  0  0  0  0  0  0
    7.2140    8.2870    4.0340 C   0  0  0  0  0  0  0  0  0  0  0  0
    7.2400    7.1120    3.2730 C   0  0  0  0  0  0  0  0  0  0  0  0
   -5.0150   -1.0590   -1.1130 C   0  0  0  0  0  0  0  0  0  0  0  0
   -5.5260   -1.8240   -2.6250 S   0  0  0  0  0  0  0  0  0  0  0  0
   -7.2310   -2.0240   -2.1930 C   0  0  0  0  0  0  0  0  0  0  0  0
   -8.1170   -2.5210   -2.8860 O   0  0  0  0  0  0  0  0  0  0  0  0
   -7.3590   -1.5260   -0.9660 N   0  0  0  0  0  0  0  0  0  0  0  0
   -6.1930   -1.0020   -0.3590 C   0  0  0  0  0  0  0  0  0  0  0  0
   -7.8050    0.4390    1.5000 H   0  0  0  0  0  0  0  0  0  0  0  0
   -4.9670    0.4810    2.4480 H   0  0  0  0  0  0  0  0  0  0  0  0
   -2.8790    0.3790    1.1120 H   0  0  0  0  0  0  0  0  0  0  0  0
   -2.7860   -0.1760   -2.3580 H   0  0  0  0  0  0  0  0  0  0  0  0
   -2.2120   -1.6570   -1.4240 H   0  0  0  0  0  0  0  0  0  0  0  0
   -1.6740    1.2680   -0.9790 H   0  0  0  0  0  0  0  0  0  0  0  0
   -0.4720   -0.1100   -1.2360 H   0  0  0  0  0  0  0  0  0  0  0  0
   -1.1630   -0.9250    0.8260 H   0  0  0  0  0  0  0  0  0  0  0  0
   -0.1460    0.5640    2.2550 H   0  0  0  0  0  0  0  0  0  0  0  0
   -0.3280    1.8580    0.9490 H   0  0  0  0  0  0  0  0  0  0  0  0
    1.0170    0.5430   -0.5080 H   0  0  0  0  0  0  0  0  0  0  0  0
    1.2080   -0.7490    0.8040 H   0  0  0  0  0  0  0  0  0  0  0  0
    3.3730    0.8520   -0.5490 H   0  0  0  0  0  0  0  0  0  0  0  0
    3.5470   -0.4540    0.7040 H   0  0  0  0  0  0  0  0  0  0  0  0
    5.1370    1.4980   -0.0420 H   0  0  0  0  0  0  0  0  0  0  0  0
    5.2310    0.4850    1.4740 H   0  0  0  0  0  0  0  0  0  0  0  0
    4.0260    2.2730    2.6410 H   0  0  0  0  0  0  0  0  0  0  0  0
    4.0260    3.2390    1.1500 H   0  0  0  0  0  0  0  0  0  0  0  0
    5.3300    3.9620    3.7360 H   0  0  0  0  0  0  0  0  0  0  0  0
    5.3300    4.9280    2.2450 H   0  0  0  0  0  0  0  0  0  0  0  0
    7.8000    4.7850    2.1520 H   0  0  0  0  0  0  0  0  0  0  0  0
    7.8000    3.8190    3.6430 H   0  0  0  0  0  0  0  0  0  0  0  0
    7.2490    4.8320    5.8000 H   0  0  0  0  0  0  0  0  0  0  0  0
    7.2040    6.9130    7.1480 H   0  0  0  0  0  0  0  0  0  0  0  0
    7.1810    9.1220    6.0200 H   0  0  0  0  0  0  0  0  0  0  0  0
    7.2040    9.2490    3.5430 H   0  0  0  0  0  0  0  0  0  0  0  0
    7.2500    7.1680    2.1950 H   0  0  0  0  0  0  0  0  0  0  0  0
   -8.2490   -1.5220   -0.4890 H   0  0  0  0  0  0  0  0  0  0  0  0
  1 32  1  0  0  0  0
  1  2  1  0  0  0  0
  2  3  2  0  0  0  0
  3 33  1  0  0  0  0
  3  4  1  0  0  0  0
  4 34  1  0  0  0  0
  4  5  2  0  0  0  0
  5  6  1  0  0  0  0
  6 35  1  0  0  0  0
  6 36  1  0  0  0  0
  6  7  1  0  0  0  0
  7 37  1  0  0  0  0
  7 38  1  0  0  0  0
  7  8  1  0  0  0  0
  8 39  1  0  0  0  0
  8  9  1  0  0  0  0
  9 40  1  0  0  0  0
  9 41  1  0  0  0  0
  9 10  1  0  0  0  0
 10 42  1  0  0  0  0
 10 43  1  0  0  0  0
 10 11  1  0  0  0  0
 11 12  2  0  0  0  0
 11 13  2  0  0  0  0
 11 14  1  0  0  0  0
 14 44  1  0  0  0  0
 14 45  1  0  0  0  0
 14 15  1  0  0  0  0
 15 46  1  0  0  0  0
 15 47  1  0  0  0  0
 15 16  1  0  0  0  0
 16 48  1  0  0  0  0
 16 49  1  0  0  0  0
 16 17  1  0  0  0  0
 17 18  1  0  0  0  0
 18 50  1  0  0  0  0
 18 51  1  0  0  0  0
 18 19  1  0  0  0  0
 19 52  1  0  0  0  0
 19 53  1  0  0  0  0
 19 20  1  0  0  0  0
 20 21  2  0  0  0  0
 21 54  1  0  0  0  0
 21 22  1  0  0  0  0
 22 55  1  0  0  0  0
 22 23  2  0  0  0  0
 23 56  1  0  0  0  0
 23 24  1  0  0  0  0
 24 57  1  0  0  0  0
 24 25  2  0  0  0  0
 25 20  1  0  0  0  0
 25 58  1  0  0  0  0
  5 26  1  0  0  0  0
 26 27  1  0  0  0  0
 27 28  1  0  0  0  0
 28 29  2  0  0  0  0
 28 30  1  0  0  0  0
 30 59  1  0  0  0  0
 30 31  1  0  0  0  0
 31  2  1  0  0  0  0
 31 26  2  0  0  0  0
M  END
>  <LOGBIO>
7.0000

>  <PRED_LOGBIO>
5.3400

>  <XV_RES>
2.0050

>  <WHL_TMPL>
3

>  <ANCH>
21-24;17-15

$$$$
ROW10
  -MTS-   01071501483D 0   0.00000     0.00000     0

 49 52  0  0  0  0  0  0  0  0999 V2000
    1.1630   -0.7290   -1.4650 C   0  0  0  0  0  0  0  0  0  0  0  0
    1.0370    0.6150   -0.8820 N   0  0  0  0  0  0  0  0  0  0  0  0
    1.1010    0.4390    0.5760 C   0  0  0  0  0  0  0  0  0  0  0  0
   -0.0420   -0.4600    1.0830 C   0  0  0  0  0  0  0  0  0  0  0  0
   -1.3520    0.0530    0.6570 N   0  0  0  0  0  0  0  0  0  0  0  0
   -0.2090    0.8050    1.1960 C   0  0  0  0  0  0  0  0  0  0  0  0
    1.0810    0.3020    0.5510 C   0  0  0  0  0  0  0  0  0  0  0  0
    2.2690    1.0840    1.1110 C   0  0  0  0  0  0  0  0  0  0  0  0
    3.5110    0.6010    0.4910 N   0  0  0  0  0  0  0  0  0  0  0  0
    3.3540    0.6210   -0.9150 C   0  0  0  0  0  0  0  0  0  0  0  0
    3.7550    1.8280   -1.5000 C   0  0  0  0  0  0  0  0  0  0  0  0
    3.6600    2.0000   -2.8860 C   0  0  0  0  0  0  0  0  0  0  0  0
    3.1630    0.9660   -3.6870 C   0  0  0  0  0  0  0  0  0  0  0  0
    2.7620   -0.2410   -3.1030 C   0  0  0  0  0  0  0  0  0  0  0  0
    2.8570   -0.4140   -1.7170 C   0  0  0  0  0  0  0  0  0  0  0  0
    2.3910   -1.8770   -0.8360 S   0  0  0  0  0  0  0  0  0  0  0  0
    3.4290   -1.9120    0.5970 C   0  0  0  0  0  0  0  0  0  0  0  0
    3.8420   -3.0700    1.2660 C   0  0  0  0  0  0  0  0  0  0  0  0
    4.6660   -2.9710    2.3930 C   0  0  0  0  0  0  0  0  0  0  0  0
    5.0780   -1.7140    2.8510 C   0  0  0  0  0  0  0  0  0  0  0  0
    6.1030   -1.5910    4.2520 Cl  0  0  0  0  0  0  0  0  0  0  0  0
    4.6650   -0.5560    2.1820 C   0  0  0  0  0  0  0  0  0  0  0  0
    3.8410   -0.6550    1.0540 C   0  0  0  0  0  0  0  0  0  0  0  0
   -1.4100    0.2280   -0.8010 C   0  0  0  0  0  0  0  0  0  0  0  0
   -0.2710    1.1300   -1.3120 C   0  0  0  0  0  0  0  0  0  0  0  0
    0.5870   -0.7800   -2.3860 H   0  0  0  0  0  0  0  0  0  0  0  0
    2.2090   -0.9350   -1.6790 H   0  0  0  0  0  0  0  0  0  0  0  0
    0.7850   -1.4670   -0.7600 H   0  0  0  0  0  0  0  0  0  0  0  0
    0.9330    1.4220    1.0110 H   0  0  0  0  0  0  0  0  0  0  0  0
    2.0430   -0.0400    0.8320 H   0  0  0  0  0  0  0  0  0  0  0  0
   -0.0250   -0.3960    2.1690 H   0  0  0  0  0  0  0  0  0  0  0  0
    0.1000   -1.4540    0.6640 H   0  0  0  0  0  0  0  0  0  0  0  0
   -0.1460    0.5640    2.2550 H   0  0  0  0  0  0  0  0  0  0  0  0
   -0.3280    1.8580    0.9490 H   0  0  0  0  0  0  0  0  0  0  0  0
    1.0170    0.5430   -0.5080 H   0  0  0  0  0  0  0  0  0  0  0  0
    1.2080   -0.7490    0.8040 H   0  0  0  0  0  0  0  0  0  0  0  0
    2.3320    0.8430    2.1700 H   0  0  0  0  0  0  0  0  0  0  0  0
    2.1340    2.1350    0.8640 H   0  0  0  0  0  0  0  0  0  0  0  0
    4.1390    2.6260   -0.8810 H   0  0  0  0  0  0  0  0  0  0  0  0
    3.9690    2.9320   -3.3370 H   0  0  0  0  0  0  0  0  0  0  0  0
    3.0890    1.0990   -4.7560 H   0  0  0  0  0  0  0  0  0  0  0  0
    2.3780   -1.0400   -3.7210 H   0  0  0  0  0  0  0  0  0  0  0  0
    3.5240   -4.0400    0.9130 H   0  0  0  0  0  0  0  0  0  0  0  0
    4.9850   -3.8650    2.9090 H   0  0  0  0  0  0  0  0  0  0  0  0
    4.9830    0.4140    2.5350 H   0  0  0  0  0  0  0  0  0  0  0  0
   -2.3360    0.7600   -1.0090 H   0  0  0  0  0  0  0  0  0  0  0  0
   -1.3050   -0.7450   -1.2760 H   0  0  0  0  0  0  0  0  0  0  0  0
   -0.2870    1.0620   -2.3980 H   0  0  0  0  0  0  0  0  0  0  0  0
   -0.4140    2.1240   -0.8940 H   0  0  0  0  0  0  0  0  0  0  0  0
  1 26  1  0  0  0  0
  1 27  1  0  0  0  0
  1 28  1  0  0  0  0
  1  2  1  0  0  0  0
  2  3  1  0  0  0  0
  3 29  1  0  0  0  0
  3 30  1  0  0  0  0
  3  4  1  0  0  0  0
  4 31  1  0  0  0  0
  4 32  1  0  0  0  0
  4  5  1  0  0  0  0
  5  6  1  0  0  0  0
  6 33  1  0  0  0  0
  6 34  1  0  0  0  0
  6  7  1  0  0  0  0
  7 35  1  0  0  0  0
  7 36  1  0  0  0  0
  7  8  1  0  0  0  0
  8 37  1  0  0  0  0
  8 38  1  0  0  0  0
  8  9  1  0  0  0  0
  9 10  1  0  0  0  0
 10 11  1  0  0  0  0
 11 39  1  0  0  0  0
 11 12  2  0  0  0  0
 12 40  1  0  0  0  0
 12 13  1  0  0  0  0
 13 41  1  0  0  0  0
 13 14  2  0  0  0  0
 14 42  1  0  0  0  0
 14 15  1  0  0  0  0
 15 10  2  0  0  0  0
 15 16  1  0  0  0  0
 16 17  1  0  0  0  0
 17 18  1  0  0  0  0
 18 43  1  0  0  0  0
 18 19  2  0  0  0  0
 19 44  1  0  0  0  0
 19 20  1  0  0  0  0
 20 21  1  0  0  0  0
 20 22  2  0  0  0  0
 22 45  1  0  0  0  0
 22 23  1  0  0  0  0
 23  9  1  0  0  0  0
 23 17  2  0  0  0  0
  5 24  1  0  0  0  0
 24 46  1  0  0  0  0
 24 47  1  0  0  0  0
 24 25  1  0  0  0  0
 25  2  1  0  0  0  0
 25 48  1  0  0  0  0
 25 49  1  0  0  0  0
M  END
>  <LOGBIO>
7.9600

>  <PRED_LOGBIO>
7.2500

>  <XV_RES>
0.8430

>  <WHL_TMPL>
3

>  <ANCH>
24-34;12-44

$$$$
ROW11
  -MTS-   01071501483D 0   0.00000     0.00000     0

 46 47  0  0  1  0  0  0  0  0999 V2000
   -1.8450    4.4520    2.1130 C   0  0  0  0  0  0  0  0  0  0  0  0
   -1.7990    4.5210    3.6360 C   0  0  0  0  0  0  0  0  0  0  0  0
   -2.5940    3.4210    4.2010 N   0  0  0  0  0  0  0  0  0  0  0  0
   -3.0980    3.7650    5.5380 C   0  0  0  0  0  0  0  0  0  0  0  0
   -3.3590    2.4250    6.2510 C   0  0  0  0  0  0  0  0  0  0  0  0
   -2.5460    1.3950    5.4450 C   0  0  0  0  0  0  0  0  0  0  0  0
   -1.7670    2.2220    4.4060 C   0  0  1  0  0  0  0  0  0  0  0  0
   -1.5610    1.4480    3.1050 C   0  0  0  0  0  0  0  0  0  0  0  0
   -0.3540    1.9420    2.4270 N   0  0  0  0  0  0  0  0  0  0  0  0
    0.0230    1.4090    1.2680 C   0  0  0  0  0  0  0  0  0  0  0  0
   -0.6380    0.5030    0.7640 O   0  0  0  0  0  0  0  0  0  0  0  0
    1.2620    1.9160    0.5720 C   0  0  0  0  0  0  0  0  0  0  0  0
    2.5380    1.5140    0.9860 C   0  0  0  0  0  0  0  0  0  0  0  0
    2.6750    0.6480    2.0390 O   0  0  0  0  0  0  0  0  0  0  0  0
    2.7910    1.2020    3.3520 C   0  0  0  0  0  0  0  0  0  0  0  0
    3.6730    1.9960    0.3240 C   0  0  0  0  0  0  0  0  0  0  0  0
    3.5330    2.8810   -0.7520 C   0  0  0  0  0  0  0  0  0  0  0  0
    2.2570    3.2830   -1.1660 C   0  0  0  0  0  0  0  0  0  0  0  0
    2.1210    4.1480   -2.2190 O   0  0  0  0  0  0  0  0  0  0  0  0
    1.1220    2.8010   -0.5040 C   0  0  0  0  0  0  0  0  0  0  0  0
   -0.1260    3.1950   -0.9090 O   0  0  0  0  0  0  0  0  0  0  0  0
   -0.7870    2.4100   -1.9050 C   0  0  0  0  0  0  0  0  0  0  0  0
   -1.4360    3.5000    1.7800 H   0  0  0  0  0  0  0  0  0  0  0  0
   -1.2570    5.2660    1.6950 H   0  0  0  0  0  0  0  0  0  0  0  0
   -2.8760    4.5400    1.7770 H   0  0  0  0  0  0  0  0  0  0  0  0
   -0.7680    4.4320    3.9720 H   0  0  0  0  0  0  0  0  0  0  0  0
   -2.2080    5.4720    3.9690 H   0  0  0  0  0  0  0  0  0  0  0  0
   -2.3330    4.3180    6.0790 H   0  0  0  0  0  0  0  0  0  0  0  0
   -4.0360    4.3090    5.4390 H   0  0  0  0  0  0  0  0  0  0  0  0
   -4.4190    2.1790    6.2470 H   0  0  0  0  0  0  0  0  0  0  0  0
   -3.0300    2.4620    7.2870 H   0  0  0  0  0  0  0  0  0  0  0  0
   -3.2300    0.7250    4.9290 H   0  0  0  0  0  0  0  0  0  0  0  0
   -1.8410    0.8980    6.1080 H   0  0  0  0  0  0  0  0  0  0  0  0
   -0.7700    2.4760    4.7580 H   0  0  0  0  0  0  0  0  0  0  0  0
   -2.4240    1.5890    2.4580 H   0  0  0  0  0  0  0  0  0  0  0  0
   -1.4440    0.3890    3.3280 H   0  0  0  0  0  0  0  0  0  0  0  0
    0.1890    2.6860    2.8410 H   0  0  0  0  0  0  0  0  0  0  0  0
    1.9020    1.7860    3.5800 H   0  0  0  0  0  0  0  0  0  0  0  0
    2.8920    0.3970    4.0770 H   0  0  0  0  0  0  0  0  0  0  0  0
    3.6680    1.8450    3.3990 H   0  0  0  0  0  0  0  0  0  0  0  0
    4.6570    1.6860    0.6440 H   0  0  0  0  0  0  0  0  0  0  0  0
    4.4090    3.2530   -1.2630 H   0  0  0  0  0  0  0  0  0  0  0  0
    2.5610    4.9930   -2.0350 H   0  0  0  0  0  0  0  0  0  0  0  0
   -0.9170    1.3930   -1.5390 H   0  0  0  0  0  0  0  0  0  0  0  0
   -1.7610    2.8440   -2.1210 H   0  0  0  0  0  0  0  0  0  0  0  0
   -0.1870    2.3950   -2.8130 H   0  0  0  0  0  0  0  0  0  0  0  0
  1 23  1  0  0  0  0
  1 24  1  0  0  0  0
  1 25  1  0  0  0  0
  1  2  1  0  0  0  0
  2 26  1  0  0  0  0
  2 27  1  0  0  0  0
  2  3  1  0  0  0  0
  3  4  1  0  0  0  0
  4 28  1  0  0  0  0
  4 29  1  0  0  0  0
  4  5  1  0  0  0  0
  5 30  1  0  0  0  0
  5 31  1  0  0  0  0
  5  6  1  0  0  0  0
  6 32  1  0  0  0  0
  6 33  1  0  0  0  0
  6  7  1  0  0  0  0
  7  3  1  0  0  0  0
  7 34  1  0  0  0  0
  7  8  1  0  0  0  0
  8 35  1  0  0  0  0
  8 36  1  0  0  0  0
  8  9  1  0  0  0  0
  9 37  1  0  0  0  0
  9 10  1  0  0  0  0
 10 11  2  0  0  0  0
 10 12  1  0  0  0  0
 12 13  2  0  0  0  0
 13 14  1  0  0  0  0
 14 15  1  0  0  0  0
 15 38  1  0  0  0  0
 15 39  1  0  0  0  0
 15 40  1  0  0  0  0
 13 16  1  0  0  0  0
 16 41  1  0  0  0  0
 16 17  2  0  0  0  0
 17 42  1  0  0  0  0
 17 18  1  0  0  0  0
 18 19  1  0  0  0  0
 19 43  1  0  0  0  0
 18 20  2  0  0  0  0
 20 12  1  0  0  0  0
 20 21  1  0  0  0  0
 21 22  1  0  0  0  0
 22 44  1  0  0  0  0
 22 45  1  0  0  0  0
 22 46  1  0  0  0  0
M  END
>  <LOGBIO>
8.0600

>  <PRED_LOGBIO>
8.0700

>  <XV_RES>
0.0120

>  <WHL_TMPL>
1

>  <ANCH>
2-4;36-38

$$$$
ROW12
  -MTS-   01071501483D 0   0.00000     0.00000     0

 45 46  0  0  1  0  0  0  0  0999 V2000
   -1.8450    4.4520    2.1130 C   0  0  0  0  0  0  0  0  0  0  0  0
   -1.7990    4.5210    3.6360 C   0  0  0  0  0  0  0  0  0  0  0  0
   -2.5940    3.4210    4.2010 N   0  0  0  0  0  0  0  0  0  0  0  0
   -3.0980    3.7650    5.5380 C   0  0  0  0  0  0  0  0  0  0  0  0
   -3.3590    2.4250    6.2510 C   0  0  0  0  0  0  0  0  0  0  0  0
   -2.5460    1.3950    5.4450 C   0  0  0  0  0  0  0  0  0  0  0  0
   -1.7670    2.2220    4.4060 C   0  0  1  0  0  0  0  0  0  0  0  0
   -1.5610    1.4480    3.1050 C   0  0  0  0  0  0  0  0  0  0  0  0
   -0.3540    1.9420    2.4270 N   0  0  0  0  0  0  0  0  0  0  0  0
    0.0230    1.4090    1.2680 C   0  0  0  0  0  0  0  0  0  0  0  0
   -0.6380    0.5030    0.7640 O   0  0  0  0  0  0  0  0  0  0  0  0
    1.2620    1.9160    0.5720 C   0  0  0  0  0  0  0  0  0  0  0  0
    2.5380    1.5140    0.9860 C   0  0  0  0  0  0  0  0  0  0  0  0
    2.7120    0.4150    2.3230 Cl  0  0  0  0  0  0  0  0  0  0  0  0
    3.6730    1.9960    0.3240 C   0  0  0  0  0  0  0  0  0  0  0  0
    5.0490    1.5630    0.7710 C   0  0  0  0  0  0  0  0  0  0  0  0
    3.5330    2.8810   -0.7520 C   0  0  0  0  0  0  0  0  0  0  0  0
    2.2570    3.2830   -1.1660 C   0  0  0  0  0  0  0  0  0  0  0  0
    2.1210    4.1480   -2.2190 O   0  0  0  0  0  0  0  0  0  0  0  0
    1.1220    2.8010   -0.5040 C   0  0  0  0  0  0  0  0  0  0  0  0
   -0.1260    3.1950   -0.9090 O   0  0  0  0  0  0  0  0  0  0  0  0
   -0.7870    2.4100   -1.9050 C   0  0  0  0  0  0  0  0  0  0  0  0
   -1.4360    3.5000    1.7800 H   0  0  0  0  0  0  0  0  0  0  0  0
   -1.2570    5.2660    1.6950 H   0  0  0  0  0  0  0  0  0  0  0  0
   -2.8760    4.5400    1.7770 H   0  0  0  0  0  0  0  0  0  0  0  0
   -0.7680    4.4320    3.9720 H   0  0  0  0  0  0  0  0  0  0  0  0
   -2.2080    5.4720    3.9690 H   0  0  0  0  0  0  0  0  0  0  0  0
   -2.3330    4.3180    6.0790 H   0  0  0  0  0  0  0  0  0  0  0  0
   -4.0360    4.3090    5.4390 H   0  0  0  0  0  0  0  0  0  0  0  0
   -4.4190    2.1790    6.2470 H   0  0  0  0  0  0  0  0  0  0  0  0
   -3.0300    2.4620    7.2870 H   0  0  0  0  0  0  0  0  0  0  0  0
   -3.2300    0.7250    4.9290 H   0  0  0  0  0  0  0  0  0  0  0  0
   -1.8410    0.8980    6.1080 H   0  0  0  0  0  0  0  0  0  0  0  0
   -0.7700    2.4760    4.7580 H   0  0  0  0  0  0  0  0  0  0  0  0
   -2.4240    1.5890    2.4580 H   0  0  0  0  0  0  0  0  0  0  0  0
   -1.4440    0.3890    3.3280 H   0  0  0  0  0  0  0  0  0  0  0  0
    0.1890    2.6860    2.8410 H   0  0  0  0  0  0  0  0  0  0  0  0
    4.9940    0.5600    1.1910 H   0  0  0  0  0  0  0  0  0  0  0  0
    5.4190    2.2530    1.5260 H   0  0  0  0  0  0  0  0  0  0  0  0
    5.7240    1.5620   -0.0830 H   0  0  0  0  0  0  0  0  0  0  0  0
    4.4090    3.2530   -1.2630 H   0  0  0  0  0  0  0  0  0  0  0  0
    2.5610    4.9930   -2.0350 H   0  0  0  0  0  0  0  0  0  0  0  0
   -0.9170    1.3930   -1.5390 H   0  0  0  0  0  0  0  0  0  0  0  0
   -1.7610    2.8440   -2.1210 H   0  0  0  0  0  0  0  0  0  0  0  0
   -0.1870    2.3950   -2.8130 H   0  0  0  0  0  0  0  0  0  0  0  0
  1 23  1  0  0  0  0
  1 24  1  0  0  0  0
  1 25  1  0  0  0  0
  1  2  1  0  0  0  0
  2 26  1  0  0  0  0
  2 27  1  0  0  0  0
  2  3  1  0  0  0  0
  3  4  1  0  0  0  0
  4 28  1  0  0  0  0
  4 29  1  0  0  0  0
  4  5  1  0  0  0  0
  5 30  1  0  0  0  0
  5 31  1  0  0  0  0
  5  6  1  0  0  0  0
  6 32  1  0  0  0  0
  6 33  1  0  0  0  0
  6  7  1  0  0  0  0
  7  3  1  0  0  0  0
  7 34  1  0  0  0  0
  7  8  1  0  0  0  0
  8 35  1  0  0  0  0
  8 36  1  0  0  0  0
  8  9  1  0  0  0  0
  9 37  1  0  0  0  0
  9 10  1  0  0  0  0
 10 11  2  0  0  0  0
 10 12  1  0  0  0  0
 12 13  2  0  0  0  0
 13 14  1  0  0  0  0
 13 15  1  0  0  0  0
 15 16  1  0  0  0  0
 16 38  1  0  0  0  0
 16 39  1  0  0  0  0
 16 40  1  0  0  0  0
 15 17  2  0  0  0  0
 17 41  1  0  0  0  0
 17 18  1  0  0  0  0
 18 19  1  0  0  0  0
 19 42  1  0  0  0  0
 18 20  2  0  0  0  0
 20 12  1  0  0  0  0
 20 21  1  0  0  0  0
 21 22  1  0  0  0  0
 22 43  1  0  0  0  0
 22 44  1  0  0  0  0
 22 45  1  0  0  0  0
M  END
>  <LOGBIO>
7.5900

>  <PRED_LOGBIO>
7.9600

>  <XV_RES>
-0.4230

>  <WHL_TMPL>
1

>  <ANCH>
2-4;35-37

$$$$
ROW13
  -MTS-   01071501483D 0   0.00000     0.00000     0

 57 59  0  0  0  0  0  0  0  0999 V2000
   -1.4100    0.2280   -0.8010 C   0  0  0  0  0  0  0  0  0  0  0  0
   -2.5480   -0.6230   -1.3950 C   0  0  0  0  0  0  0  0  0  0  0  0
   -3.8190   -0.5610   -0.5820 C   0  0  0  0  0  0  0  0  0  0  0  0
   -3.8390   -0.0360    0.6510 C   0  0  0  0  0  0  0  0  0  0  0  0
   -2.6160    0.5110    1.2800 C   0  0  0  0  0  0  0  0  0  0  0  0
   -2.2840    1.8600    1.1090 C   0  0  0  0  0  0  0  0  0  0  0  0
   -1.1280    2.3770    1.7040 C   0  0  0  0  0  0  0  0  0  0  0  0
   -0.3030    1.5450    2.4700 C   0  0  0  0  0  0  0  0  0  0  0  0
   -0.6340    0.1960    2.6410 C   0  0  0  0  0  0  0  0  0  0  0  0
   -1.7910   -0.3210    2.0460 C   0  0  0  0  0  0  0  0  0  0  0  0
   -5.1140   -0.0020    1.4010 C   0  0  0  0  0  0  0  0  0  0  0  0
   -5.9640    1.1040    1.2880 C   0  0  0  0  0  0  0  0  0  0  0  0
   -7.1700    1.1360    1.9970 C   0  0  0  0  0  0  0  0  0  0  0  0
   -7.5270    0.0620    2.8210 C   0  0  0  0  0  0  0  0  0  0  0  0
   -8.7070    0.0930    3.5150 O   0  0  0  0  0  0  0  0  0  0  0  0
   -9.8730   -0.4420    2.8830 C   0  0  0  0  0  0  0  0  0  0  0  0
  -11.0700   -0.3090    3.8230 C   0  0  0  0  0  0  0  0  0  0  0  0
  -12.2680   -0.8600    3.1730 N   0  0  0  0  0  0  0  0  0  0  0  0
  -12.5350   -0.1190    1.9320 C   0  0  0  0  0  0  0  0  0  0  0  0
  -13.4190   -0.7310    4.0780 C   0  0  0  0  0  0  0  0  0  0  0  0
   -6.6770   -1.0450    2.9340 C   0  0  0  0  0  0  0  0  0  0  0  0
   -5.4710   -1.0770    2.2250 C   0  0  0  0  0  0  0  0  0  0  0  0
   -5.0730   -1.0930   -1.1610 C   0  0  0  0  0  0  0  0  0  0  0  0
   -5.0510   -2.2760   -1.9090 C   0  0  0  0  0  0  0  0  0  0  0  0
   -6.2370   -2.7800   -2.4560 C   0  0  0  0  0  0  0  0  0  0  0  0
   -7.4450   -2.1000   -2.2550 C   0  0  0  0  0  0  0  0  0  0  0  0
   -7.4660   -0.9170   -1.5070 C   0  0  0  0  0  0  0  0  0  0  0  0
   -6.2800   -0.4140   -0.9600 C   0  0  0  0  0  0  0  0  0  0  0  0
   -1.8250    1.0530   -0.2250 H   0  0  0  0  0  0  0  0  0  0  0  0
   -0.8790   -0.4090   -0.0960 H   0  0  0  0  0  0  0  0  0  0  0  0
   -0.7980    0.5500   -1.6410 H   0  0  0  0  0  0  0  0  0  0  0  0
   -2.2090   -1.6550   -1.3430 H   0  0  0  0  0  0  0  0  0  0  0  0
   -2.7630   -0.2450   -2.3920 H   0  0  0  0  0  0  0  0  0  0  0  0
   -2.9210    2.5020    0.5180 H   0  0  0  0  0  0  0  0  0  0  0  0
   -0.8720    3.4180    1.5720 H   0  0  0  0  0  0  0  0  0  0  0  0
    0.5900    1.9440    2.9290 H   0  0  0  0  0  0  0  0  0  0  0  0
    0.0020   -0.4460    3.2320 H   0  0  0  0  0  0  0  0  0  0  0  0
   -2.0470   -1.3620    2.1780 H   0  0  0  0  0  0  0  0  0  0  0  0
   -5.6890    1.9330    0.6530 H   0  0  0  0  0  0  0  0  0  0  0  0
   -7.8260    1.9900    1.9100 H   0  0  0  0  0  0  0  0  0  0  0  0
   -9.7090   -1.4930    2.6500 H   0  0  0  0  0  0  0  0  0  0  0  0
  -10.0710    0.1060    1.9640 H   0  0  0  0  0  0  0  0  0  0  0  0
  -11.2330    0.7410    4.0550 H   0  0  0  0  0  0  0  0  0  0  0  0
  -10.8720   -0.8570    4.7420 H   0  0  0  0  0  0  0  0  0  0  0  0
  -12.6990    0.9310    2.1640 H   0  0  0  0  0  0  0  0  0  0  0  0
  -13.4220   -0.5270    1.4500 H   0  0  0  0  0  0  0  0  0  0  0  0
  -11.6830   -0.2140    1.2620 H   0  0  0  0  0  0  0  0  0  0  0  0
  -13.5820    0.3190    4.3100 H   0  0  0  0  0  0  0  0  0  0  0  0
  -14.3060   -1.1390    3.5970 H   0  0  0  0  0  0  0  0  0  0  0  0
  -13.2210   -1.2790    4.9970 H   0  0  0  0  0  0  0  0  0  0  0  0
   -6.9520   -1.8740    3.5690 H   0  0  0  0  0  0  0  0  0  0  0  0
   -4.8150   -1.9310    2.3120 H   0  0  0  0  0  0  0  0  0  0  0  0
   -4.1190   -2.8000   -2.0640 H   0  0  0  0  0  0  0  0  0  0  0  0
   -6.2210   -3.6930   -3.0330 H   0  0  0  0  0  0  0  0  0  0  0  0
   -8.3600   -2.4880   -2.6770 H   0  0  0  0  0  0  0  0  0  0  0  0
   -8.3970   -0.3920   -1.3520 H   0  0  0  0  0  0  0  0  0  0  0  0
   -6.2960    0.4990   -0.3830 H   0  0  0  0  0  0  0  0  0  0  0  0
  1 29  1  0  0  0  0
  1 30  1  0  0  0  0
  1 31  1  0  0  0  0
  1  2  1  0  0  0  0
  2 32  1  0  0  0  0
  2 33  1  0  0  0  0
  2  3  1  0  0  0  0
  3  4  2  0  0  0  0
  4  5  1  0  0  0  0
  5  6  2  0  0  0  0
  6 34  1  0  0  0  0
  6  7  1  0  0  0  0
  7 35  1  0  0  0  0
  7  8  2  0  0  0  0
  8 36  1  0  0  0  0
  8  9  1  0  0  0  0
  9 37  1  0  0  0  0
  9 10  2  0  0  0  0
 10  5  1  0  0  0  0
 10 38  1  0  0  0  0
  4 11  1  0  0  0  0
 11 12  2  0  0  0  0
 12 39  1  0  0  0  0
 12 13  1  0  0  0  0
 13 40  1  0  0  0  0
 13 14  2  0  0  0  0
 14 15  1  0  0  0  0
 15 16  1  0  0  0  0
 16 41  1  0  0  0  0
 16 42  1  0  0  0  0
 16 17  1  0  0  0  0
 17 43  1  0  0  0  0
 17 44  1  0  0  0  0
 17 18  1  0  0  0  0
 18 19  1  0  0  0  0
 19 45  1  0  0  0  0
 19 46  1  0  0  0  0
 19 47  1  0  0  0  0
 18 20  1  0  0  0  0
 20 48  1  0  0  0  0
 20 49  1  0  0  0  0
 20 50  1  0  0  0  0
 14 21  1  0  0  0  0
 21 51  1  0  0  0  0
 21 22  2  0  0  0  0
 22 11  1  0  0  0  0
 22 52  1  0  0  0  0
  3 23  1  0  0  0  0
 23 24  2  0  0  0  0
 24 53  1  0  0  0  0
 24 25  1  0  0  0  0
 25 54  1  0  0  0  0
 25 26  2  0  0  0  0
 26 55  1  0  0  0  0
 26 27  1  0  0  0  0
 27 56  1  0  0  0  0
 27 28  2  0  0  0  0
 28 23  1  0  0  0  0
 28 57  1  0  0  0  0
M  END
>  <LOGBIO>
4.8600

>  <PRED_LOGBIO>
5.8300

>  <XV_RES>
-1.4840

>  <WHL_TMPL>
3

>  <ANCH>
30-31;8-5

$$$$
ROW14
  -MTS-   01071501483D 0   0.00000     0.00000     0

114121  0  0  0  0  0  0  0  0999 V2000
  -23.6020    2.0510    0.9090 Cl  0  0  0  0  0  0  0  0  0  0  0  0
  -22.9010    0.5610    1.4730 C   0  0  0  0  0  0  0  0  0  0  0  0
  -23.7150   -0.5560    1.6940 C   0  0  0  0  0  0  0  0  0  0  0  0
  -23.1500   -1.7540    2.1480 C   0  0  0  0  0  0  0  0  0  0  0  0
  -21.7730   -1.8350    2.3820 C   0  0  0  0  0  0  0  0  0  0  0  0
  -21.1780   -3.0260    2.8590 N   0  0  0  0  0  0  0  0  0  0  0  0
  -20.4440   -3.6230    1.8070 C   0  0  0  0  0  0  0  0  0  0  0  0
  -20.9240   -4.7810    1.1840 C   0  0  0  0  0  0  0  0  0  0  0  0
  -20.2050   -5.3590    0.1310 C   0  0  0  0  0  0  0  0  0  0  0  0
  -19.0070   -4.7770   -0.3010 C   0  0  0  0  0  0  0  0  0  0  0  0
  -18.5270   -3.6180    0.3210 C   0  0  0  0  0  0  0  0  0  0  0  0
  -19.2460   -3.0410    1.3750 C   0  0  0  0  0  0  0  0  0  0  0  0
  -18.7900   -1.8170    2.0710 C   0  0  0  0  0  0  0  0  0  0  0  0
  -19.5830   -0.8140    2.4000 N   0  0  0  0  0  0  0  0  0  0  0  0
  -20.9590   -0.7170    2.1610 C   0  0  0  0  0  0  0  0  0  0  0  0
  -21.5230    0.4810    1.7070 C   0  0  0  0  0  0  0  0  0  0  0  0
  -17.4630   -1.7190    2.3950 N   0  0  0  0  0  0  0  0  0  0  0  0
  -16.6140   -0.6350    1.8800 C   0  0  0  0  0  0  0  0  0  0  0  0
  -15.2810   -1.1790    1.3340 C   0  0  0  0  0  0  0  0  0  0  0  0
  -14.6080   -2.0510    2.3070 N   0  0  0  0  0  0  0  0  0  0  0  0
  -13.3590   -2.5630    1.7250 C   0  0  0  0  0  0  0  0  0  0  0  0
  -12.2150   -1.6030    2.0500 C   0  0  0  0  0  0  0  0  0  0  0  0
  -10.9160   -2.1350    1.4450 C   0  0  0  0  0  0  0  0  0  0  0  0
   -9.8160   -1.2120    1.7570 N   0  0  0  0  0  0  0  0  0  0  0  0
   -8.5850   -1.4760    1.3280 C   0  0  0  0  0  0  0  0  0  0  0  0
   -8.3670   -2.4910    0.6700 O   0  0  0  0  0  0  0  0  0  0  0  0
   -7.4540   -0.5280    1.6500 C   0  0  0  0  0  0  0  0  0  0  0  0
   -6.1560   -1.0590    1.0450 C   0  0  0  0  0  0  0  0  0  0  0  0
   -5.0120   -0.1000    1.3700 C   0  0  0  0  0  0  0  0  0  0  0  0
   -3.7130   -0.6320    0.7650 C   0  0  0  0  0  0  0  0  0  0  0  0
   -2.5830    0.3160    1.0860 C   0  0  0  0  0  0  0  0  0  0  0  0
   -2.8010    1.3320    1.7440 O   0  0  0  0  0  0  0  0  0  0  0  0
   -1.3520    0.0530    0.6570 N   0  0  0  0  0  0  0  0  0  0  0  0
   -0.2090    0.8050    1.1960 C   0  0  0  0  0  0  0  0  0  0  0  0
    1.0810    0.3020    0.5510 C   0  0  0  0  0  0  0  0  0  0  0  0
    2.2690    1.0840    1.1110 C   0  0  0  0  0  0  0  0  0  0  0  0
    3.5110    0.6010    0.4910 N   0  0  0  0  0  0  0  0  0  0  0  0
    4.4650    1.7130    0.3730 C   0  0  0  0  0  0  0  0  0  0  0  0
    5.7930    1.2490   -0.2530 C   0  0  0  0  0  0  0  0  0  0  0  0
    6.3470    0.0730    0.4330 N   0  0  0  0  0  0  0  0  0  0  0  0
    5.3820   -1.0070    0.6830 C   0  0  0  0  0  0  0  0  0  0  0  0
    4.0630   -0.5010    1.2930 C   0  0  0  0  0  0  0  0  0  0  0  0
    7.6610   -0.0090    0.8110 C   0  0  0  0  0  0  0  0  0  0  0  0
    8.5770    0.0730   -0.1360 N   0  0  0  0  0  0  0  0  0  0  0  0
    9.9610    0.0370    0.0720 C   0  0  0  0  0  0  0  0  0  0  0  0
   10.7870    0.9440   -0.6040 C   0  0  0  0  0  0  0  0  0  0  0  0
   12.1720    0.9160   -0.3990 C   0  0  0  0  0  0  0  0  0  0  0  0
   13.1980    2.0430   -1.2380 Cl  0  0  0  0  0  0  0  0  0  0  0  0
   12.7310   -0.0190    0.4810 C   0  0  0  0  0  0  0  0  0  0  0  0
   11.9050   -0.9250    1.1560 C   0  0  0  0  0  0  0  0  0  0  0  0
   10.5200   -0.8970    0.9510 C   0  0  0  0  0  0  0  0  0  0  0  0
    9.6680   -1.8050    1.6240 N   0  0  0  0  0  0  0  0  0  0  0  0
    8.9580   -1.0870    2.6150 C   0  0  0  0  0  0  0  0  0  0  0  0
    9.2660   -1.2840    3.9670 C   0  0  0  0  0  0  0  0  0  0  0  0
    8.5690   -0.5780    4.9540 C   0  0  0  0  0  0  0  0  0  0  0  0
    7.5630    0.3250    4.5910 C   0  0  0  0  0  0  0  0  0  0  0  0
    7.2540    0.5220    3.2390 C   0  0  0  0  0  0  0  0  0  0  0  0
    7.9520   -0.1840    2.2520 C   0  0  0  0  0  0  0  0  0  0  0  0
  -15.4660   -3.1810    2.6910 C   0  0  0  0  0  0  0  0  0  0  0  0
  -16.8040   -2.6920    3.2780 C   0  0  0  0  0  0  0  0  0  0  0  0
  -24.7780   -0.4940    1.5130 H   0  0  0  0  0  0  0  0  0  0  0  0
  -23.7780   -2.6160    2.3180 H   0  0  0  0  0  0  0  0  0  0  0  0
  -21.8990   -3.6620    3.1690 H   0  0  0  0  0  0  0  0  0  0  0  0
  -21.8480   -5.2300    1.5170 H   0  0  0  0  0  0  0  0  0  0  0  0
  -20.5740   -6.2520   -0.3500 H   0  0  0  0  0  0  0  0  0  0  0  0
  -18.4520   -5.2220   -1.1140 H   0  0  0  0  0  0  0  0  0  0  0  0
  -17.6030   -3.1690   -0.0110 H   0  0  0  0  0  0  0  0  0  0  0  0
  -20.8950    1.3430    1.5370 H   0  0  0  0  0  0  0  0  0  0  0  0
  -16.4140    0.0780    2.6760 H   0  0  0  0  0  0  0  0  0  0  0  0
  -17.1410   -0.1070    1.0880 H   0  0  0  0  0  0  0  0  0  0  0  0
  -15.4640   -1.7350    0.4170 H   0  0  0  0  0  0  0  0  0  0  0  0
  -14.6260   -0.3470    1.0810 H   0  0  0  0  0  0  0  0  0  0  0  0
  -13.1390   -3.5430    2.1410 H   0  0  0  0  0  0  0  0  0  0  0  0
  -13.4680   -2.6440    0.6450 H   0  0  0  0  0  0  0  0  0  0  0  0
  -12.4340   -0.6230    1.6330 H   0  0  0  0  0  0  0  0  0  0  0  0
  -12.1050   -1.5220    3.1290 H   0  0  0  0  0  0  0  0  0  0  0  0
  -10.6970   -3.1160    1.8620 H   0  0  0  0  0  0  0  0  0  0  0  0
  -11.0260   -2.2160    0.3650 H   0  0  0  0  0  0  0  0  0  0  0  0
   -9.9940   -0.3780    2.2980 H   0  0  0  0  0  0  0  0  0  0  0  0
   -7.6740    0.4530    1.2330 H   0  0  0  0  0  0  0  0  0  0  0  0
   -7.3450   -0.4460    2.7290 H   0  0  0  0  0  0  0  0  0  0  0  0
   -5.9360   -2.0400    1.4620 H   0  0  0  0  0  0  0  0  0  0  0  0
   -6.2650   -1.1400   -0.0350 H   0  0  0  0  0  0  0  0  0  0  0  0
   -5.2310    0.8810    0.9530 H   0  0  0  0  0  0  0  0  0  0  0  0
   -4.9020   -0.0190    2.4490 H   0  0  0  0  0  0  0  0  0  0  0  0
   -3.4940   -1.6120    1.1810 H   0  0  0  0  0  0  0  0  0  0  0  0
   -3.8230   -0.7130   -0.3150 H   0  0  0  0  0  0  0  0  0  0  0  0
   -1.2020   -0.6630   -0.0390 H   0  0  0  0  0  0  0  0  0  0  0  0
   -0.1460    0.5640    2.2550 H   0  0  0  0  0  0  0  0  0  0  0  0
   -0.3280    1.8580    0.9490 H   0  0  0  0  0  0  0  0  0  0  0  0
    1.0170    0.5430   -0.5080 H   0  0  0  0  0  0  0  0  0  0  0  0
    1.2080   -0.7490    0.8040 H   0  0  0  0  0  0  0  0  0  0  0  0
    2.3320    0.8430    2.1700 H   0  0  0  0  0  0  0  0  0  0  0  0
    2.1340    2.1350    0.8640 H   0  0  0  0  0  0  0  0  0  0  0  0
    4.6570    2.1320    1.3580 H   0  0  0  0  0  0  0  0  0  0  0  0
    4.0310    2.4990   -0.2420 H   0  0  0  0  0  0  0  0  0  0  0  0
    5.6360    1.0120   -1.3040 H   0  0  0  0  0  0  0  0  0  0  0  0
    6.5150    2.0620   -0.2160 H   0  0  0  0  0  0  0  0  0  0  0  0
    5.1730   -1.5260   -0.2500 H   0  0  0  0  0  0  0  0  0  0  0  0
    5.8290   -1.7420    1.3490 H   0  0  0  0  0  0  0  0  0  0  0  0
    4.2420   -0.1560    2.3090 H   0  0  0  0  0  0  0  0  0  0  0  0
    3.3430   -1.3170    1.3290 H   0  0  0  0  0  0  0  0  0  0  0  0
   10.3560    1.6650   -1.2820 H   0  0  0  0  0  0  0  0  0  0  0  0
   13.7990   -0.0400    0.6390 H   0  0  0  0  0  0  0  0  0  0  0  0
   12.3360   -1.6460    1.8350 H   0  0  0  0  0  0  0  0  0  0  0  0
   10.2240   -2.5250    2.0630 H   0  0  0  0  0  0  0  0  0  0  0  0
   10.0420   -1.9810    4.2470 H   0  0  0  0  0  0  0  0  0  0  0  0
    8.8070   -0.7310    5.9970 H   0  0  0  0  0  0  0  0  0  0  0  0
    7.0250    0.8690    5.3520 H   0  0  0  0  0  0  0  0  0  0  0  0
    6.4780    1.2190    2.9590 H   0  0  0  0  0  0  0  0  0  0  0  0
  -14.9510   -3.7940    3.4270 H   0  0  0  0  0  0  0  0  0  0  0  0
  -15.6600   -3.8020    1.8190 H   0  0  0  0  0  0  0  0  0  0  0  0
  -16.6280   -2.2370    4.2500 H   0  0  0  0  0  0  0  0  0  0  0  0
  -17.4630   -3.5430    3.4340 H   0  0  0  0  0  0  0  0  0  0  0  0
  1  2  1  0  0  0  0
  2  3  2  0  0  0  0
  3 61  1  0  0  0  0
  3  4  1  0  0  0  0
  4 62  1  0  0  0  0
  4  5  2  0  0  0  0
  5  6  1  0  0  0  0
  6 63  1  0  0  0  0
  6  7  1  0  0  0  0
  7  8  2  0  0  0  0
  8 64  1  0  0  0  0
  8  9  1  0  0  0  0
  9 65  1  0  0  0  0
  9 10  2  0  0  0  0
 10 66  1  0  0  0  0
 10 11  1  0  0  0  0
 11 67  1  0  0  0  0
 11 12  2  0  0  0  0
 12  7  1  0  0  0  0
 12 13  1  0  0  0  0
 13 14  2  0  0  0  0
 14 15  1  0  0  0  0
 15  5  1  0  0  0  0
 15 16  2  0  0  0  0
 16  2  1  0  0  0  0
 16 68  1  0  0  0  0
 13 17  1  0  0  0  0
 17 18  1  0  0  0  0
 18 69  1  0  0  0  0
 18 70  1  0  0  0  0
 18 19  1  0  0  0  0
 19 71  1  0  0  0  0
 19 72  1  0  0  0  0
 19 20  1  0  0  0  0
 20 21  1  0  0  0  0
 21 73  1  0  0  0  0
 21 74  1  0  0  0  0
 21 22  1  0  0  0  0
 22 75  1  0  0  0  0
 22 76  1  0  0  0  0
 22 23  1  0  0  0  0
 23 77  1  0  0  0  0
 23 78  1  0  0  0  0
 23 24  1  0  0  0  0
 24 79  1  0  0  0  0
 24 25  1  0  0  0  0
 25 26  2  0  0  0  0
 25 27  1  0  0  0  0
 27 80  1  0  0  0  0
 27 81  1  0  0  0  0
 27 28  1  0  0  0  0
 28 82  1  0  0  0  0
 28 83  1  0  0  0  0
 28 29  1  0  0  0  0
 29 84  1  0  0  0  0
 29 85  1  0  0  0  0
 29 30  1  0  0  0  0
 30 86  1  0  0  0  0
 30 87  1  0  0  0  0
 30 31  1  0  0  0  0
 31 32  2  0  0  0  0
 31 33  1  0  0  0  0
 33 88  1  0  0  0  0
 33 34  1  0  0  0  0
 34 89  1  0  0  0  0
 34 90  1  0  0  0  0
 34 35  1  0  0  0  0
 35 91  1  0  0  0  0
 35 92  1  0  0  0  0
 35 36  1  0  0  0  0
 36 93  1  0  0  0  0
 36 94  1  0  0  0  0
 36 37  1  0  0  0  0
 37 38  1  0  0  0  0
 38 95  1  0  0  0  0
 38 96  1  0  0  0  0
 38 39  1  0  0  0  0
 39 97  1  0  0  0  0
 39 98  1  0  0  0  0
 39 40  1  0  0  0  0
 40 41  1  0  0  0  0
 41 99  1  0  0  0  0
 41100  1  0  0  0  0
 41 42  1  0  0  0  0
 42 37  1  0  0  0  0
 42101  1  0  0  0  0
 42102  1  0  0  0  0
 40 43  1  0  0  0  0
 43 44  2  0  0  0  0
 44 45  1  0  0  0  0
 45 46  2  0  0  0  0
 46103  1  0  0  0  0
 46 47  1  0  0  0  0
 47 48  1  0  0  0  0
 47 49  2  0  0  0  0
 49104  1  0  0  0  0
 49 50  1  0  0  0  0
 50105  1  0  0  0  0
 50 51  2  0  0  0  0
 51 45  1  0  0  0  0
 51 52  1  0  0  0  0
 52106  1  0  0  0  0
 52 53  1  0  0  0  0
 53 54  2  0  0  0  0
 54107  1  0  0  0  0
 54 55  1  0  0  0  0
 55108  1  0  0  0  0
 55 56  2  0  0  0  0
 56109  1  0  0  0  0
 56 57  1  0  0  0  0
 57110  1  0  0  0  0
 57 58  2  0  0  0  0
 58 43  1  0  0  0  0
 58 53  1  0  0  0  0
 20 59  1  0  0  0  0
 59111  1  0  0  0  0
 59112  1  0  0  0  0
 59 60  1  0  0  0  0
 60 17  1  0  0  0  0
 60113  1  0  0  0  0
 60114  1  0  0  0  0
M  END
>  <LOGBIO>
7.0600

>  <PRED_LOGBIO>
7.8300

>  <XV_RES>
-0.9830

>  <WHL_TMPL>
3

>  <ANCH>
21-24;62-60

$$$$
ROW15
  -MTS-   01071501483D 0   0.00000     0.00000     0

 42 45  0  0  0  0  0  0  0  0999 V2000
   -3.9300    1.4280   -0.8550 C   0  0  0  0  0  0  0  0  0  0  0  0
   -3.8700   -0.0360   -0.7500 N   0  0  0  0  0  0  0  0  0  0  0  0
   -3.8170   -0.3450    0.6870 C   0  0  0  0  0  0  0  0  0  0  0  0
   -2.6110    0.3330    1.3620 C   0  0  0  0  0  0  0  0  0  0  0  0
   -1.3520    0.0530    0.6570 N   0  0  0  0  0  0  0  0  0  0  0  0
   -1.4100    0.2280   -0.8010 C   0  0  0  0  0  0  0  0  0  0  0  0
   -2.6380   -0.4490   -1.4380 C   0  0  0  0  0  0  0  0  0  0  0  0
   -0.2130   -0.3410    1.3080 C   0  0  0  0  0  0  0  0  0  0  0  0
    0.6780    0.5890    1.6010 N   0  0  0  0  0  0  0  0  0  0  0  0
    1.8790    0.3710    2.2860 C   0  0  0  0  0  0  0  0  0  0  0  0
    2.2720    1.2590    3.2950 C   0  0  0  0  0  0  0  0  0  0  0  0
    3.4700    1.0470    3.9860 C   0  0  0  0  0  0  0  0  0  0  0  0
    3.9590    2.1500    5.2400 Cl  0  0  0  0  0  0  0  0  0  0  0  0
    4.2760   -0.0540    3.6690 C   0  0  0  0  0  0  0  0  0  0  0  0
    3.8830   -0.9420    2.6610 C   0  0  0  0  0  0  0  0  0  0  0  0
    2.6840   -0.7290    1.9690 C   0  0  0  0  0  0  0  0  0  0  0  0
    2.2690   -1.6140    0.9470 N   0  0  0  0  0  0  0  0  0  0  0  0
    1.1820   -2.3750    1.4390 C   0  0  0  0  0  0  0  0  0  0  0  0
    1.3630   -3.7310    1.7340 C   0  0  0  0  0  0  0  0  0  0  0  0
    0.2930   -4.4910    2.2220 C   0  0  0  0  0  0  0  0  0  0  0  0
   -0.9580   -3.8940    2.4150 C   0  0  0  0  0  0  0  0  0  0  0  0
   -1.1400   -2.5370    2.1210 C   0  0  0  0  0  0  0  0  0  0  0  0
   -0.0700   -1.7770    1.6330 C   0  0  0  0  0  0  0  0  0  0  0  0
   -4.6190    1.8180   -0.1080 H   0  0  0  0  0  0  0  0  0  0  0  0
   -2.9400    1.8460   -0.6880 H   0  0  0  0  0  0  0  0  0  0  0  0
   -4.2780    1.7070   -1.8480 H   0  0  0  0  0  0  0  0  0  0  0  0
   -3.6490   -1.4170    0.7640 H   0  0  0  0  0  0  0  0  0  0  0  0
   -4.7220    0.0290    1.1600 H   0  0  0  0  0  0  0  0  0  0  0  0
   -2.5170   -0.1240    2.3450 H   0  0  0  0  0  0  0  0  0  0  0  0
   -2.7850    1.4070    1.3550 H   0  0  0  0  0  0  0  0  0  0  0  0
   -0.5400   -0.2890   -1.2010 H   0  0  0  0  0  0  0  0  0  0  0  0
   -1.4660    1.2920   -1.0220 H   0  0  0  0  0  0  0  0  0  0  0  0
   -2.7090   -0.0690   -2.4550 H   0  0  0  0  0  0  0  0  0  0  0  0
   -2.5200   -1.5260   -1.3370 H   0  0  0  0  0  0  0  0  0  0  0  0
    1.6500    2.1080    3.5400 H   0  0  0  0  0  0  0  0  0  0  0  0
    5.2000   -0.2180    4.2030 H   0  0  0  0  0  0  0  0  0  0  0  0
    4.5040   -1.7900    2.4160 H   0  0  0  0  0  0  0  0  0  0  0  0
    3.0310   -2.2330    0.7070 H   0  0  0  0  0  0  0  0  0  0  0  0
    2.3280   -4.1920    1.5840 H   0  0  0  0  0  0  0  0  0  0  0  0
    0.4330   -5.5370    2.4480 H   0  0  0  0  0  0  0  0  0  0  0  0
   -1.7840   -4.4800    2.7920 H   0  0  0  0  0  0  0  0  0  0  0  0
   -2.1050   -2.0760    2.2710 H   0  0  0  0  0  0  0  0  0  0  0  0
  1 24  1  0  0  0  0
  1 25  1  0  0  0  0
  1 26  1  0  0  0  0
  1  2  1  0  0  0  0
  2  3  1  0  0  0  0
  3 27  1  0  0  0  0
  3 28  1  0  0  0  0
  3  4  1  0  0  0  0
  4 29  1  0  0  0  0
  4 30  1  0  0  0  0
  4  5  1  0  0  0  0
  5  6  1  0  0  0  0
  6 31  1  0  0  0  0
  6 32  1  0  0  0  0
  6  7  1  0  0  0  0
  7  2  1  0  0  0  0
  7 33  1  0  0  0  0
  7 34  1  0  0  0  0
  5  8  1  0  0  0  0
  8  9  2  0  0  0  0
  9 10  1  0  0  0  0
 10 11  2  0  0  0  0
 11 35  1  0  0  0  0
 11 12  1  0  0  0  0
 12 13  1  0  0  0  0
 12 14  2  0  0  0  0
 14 36  1  0  0  0  0
 14 15  1  0  0  0  0
 15 37  1  0  0  0  0
 15 16  2  0  0  0  0
 16 10  1  0  0  0  0
 16 17  1  0  0  0  0
 17 38  1  0  0  0  0
 17 18  1  0  0  0  0
 18 19  2  0  0  0  0
 19 39  1  0  0  0  0
 19 20  1  0  0  0  0
 20 40  1  0  0  0  0
 20 21  2  0  0  0  0
 21 41  1  0  0  0  0
 21 22  1  0  0  0  0
 22 42  1  0  0  0  0
 22 23  2  0  0  0  0
 23  8  1  0  0  0  0
 23 18  1  0  0  0  0
M  END
>  <LOGBIO>
6.6900

>  <PRED_LOGBIO>
7.1400

>  <XV_RES>
-0.4690

>  <WHL_TMPL>
3

>  <ANCH>
24-34;12-13

$$$$
ROW17
  -MTS-   01071501483D 0   0.00000     0.00000     0

 50 52  0  0  1  0  0  0  0  0999 V2000
   -2.9460    0.2160   -1.1920 C   0  0  0  0  0  0  0  0  0  0  0  0
   -1.6770    0.7700   -0.6980 N   0  0  0  0  0  0  0  0  0  0  0  0
   -1.1160    1.6820   -1.7060 C   0  0  0  0  0  0  0  0  0  0  0  0
    0.2870    2.0220   -1.1710 C   0  0  0  0  0  0  0  0  0  0  0  0
    0.6950    0.8110   -0.3120 C   0  0  0  0  0  0  0  0  0  0  0  0
   -0.5540   -0.0900   -0.2980 C   0  0  2  0  0  0  0  0  0  0  0  0
   -0.7960   -0.5200    1.1480 C   0  0  0  0  0  0  0  0  0  0  0  0
    0.1920   -1.6240    1.5230 C   0  0  0  0  0  0  0  0  0  0  0  0
   -0.0340   -2.0260    2.8760 O   0  0  0  0  0  0  0  0  0  0  0  0
    0.8080   -3.0590    3.3960 C   0  0  2  0  0  0  0  0  0  0  0  0
    2.2630   -2.6040    3.3410 C   0  0  0  0  0  0  0  0  0  0  0  0
    0.6400   -4.3100    2.5680 C   0  0  0  0  0  0  0  0  0  0  0  0
    1.4590   -4.5270    1.4530 C   0  0  0  0  0  0  0  0  0  0  0  0
    1.3030   -5.6870    0.6850 C   0  0  0  0  0  0  0  0  0  0  0  0
    0.3280   -6.6300    1.0320 C   0  0  0  0  0  0  0  0  0  0  0  0
   -0.4910   -6.4140    2.1460 C   0  0  0  0  0  0  0  0  0  0  0  0
   -0.3350   -5.2540    2.9140 C   0  0  0  0  0  0  0  0  0  0  0  0
    0.4240   -3.3480    4.8280 C   0  0  0  0  0  0  0  0  0  0  0  0
    1.0370   -2.6450    5.8720 C   0  0  0  0  0  0  0  0  0  0  0  0
    0.6820   -2.9130    7.1990 C   0  0  0  0  0  0  0  0  0  0  0  0
   -0.2870   -3.8830    7.4820 C   0  0  0  0  0  0  0  0  0  0  0  0
   -0.7290   -4.2160    9.1320 Cl  0  0  0  0  0  0  0  0  0  0  0  0
   -0.9000   -4.5860    6.4380 C   0  0  0  0  0  0  0  0  0  0  0  0
   -0.5450   -4.3180    5.1110 C   0  0  0  0  0  0  0  0  0  0  0  0
   -3.7830    0.7350   -0.7290 H   0  0  0  0  0  0  0  0  0  0  0  0
   -2.9910    0.4380   -2.2560 H   0  0  0  0  0  0  0  0  0  0  0  0
   -2.9310   -0.8510   -0.9770 H   0  0  0  0  0  0  0  0  0  0  0  0
   -1.7080    2.5950   -1.6960 H   0  0  0  0  0  0  0  0  0  0  0  0
   -1.0150    1.1630   -2.6570 H   0  0  0  0  0  0  0  0  0  0  0  0
    0.1900    2.8790   -0.5090 H   0  0  0  0  0  0  0  0  0  0  0  0
    0.9750    2.1100   -2.0100 H   0  0  0  0  0  0  0  0  0  0  0  0
    0.8620    1.1640    0.7040 H   0  0  0  0  0  0  0  0  0  0  0  0
    1.5100    0.2830   -0.8030 H   0  0  0  0  0  0  0  0  0  0  0  0
   -0.4320   -0.9480   -0.9560 H   0  0  0  0  0  0  0  0  0  0  0  0
   -0.6540    0.3330    1.8080 H   0  0  0  0  0  0  0  0  0  0  0  0
   -1.8120   -0.8930    1.2500 H   0  0  0  0  0  0  0  0  0  0  0  0
    0.0500   -2.4770    0.8620 H   0  0  0  0  0  0  0  0  0  0  0  0
    1.2090   -1.2510    1.4200 H   0  0  0  0  0  0  0  0  0  0  0  0
    2.5400   -2.3960    2.3100 H   0  0  0  0  0  0  0  0  0  0  0  0
    2.9040   -3.3900    3.7370 H   0  0  0  0  0  0  0  0  0  0  0  0
    2.3840   -1.7030    3.9380 H   0  0  0  0  0  0  0  0  0  0  0  0
    2.2110   -3.7990    1.1860 H   0  0  0  0  0  0  0  0  0  0  0  0
    1.9350   -5.8540   -0.1750 H   0  0  0  0  0  0  0  0  0  0  0  0
    0.2080   -7.5250    0.4390 H   0  0  0  0  0  0  0  0  0  0  0  0
   -1.2420   -7.1410    2.4130 H   0  0  0  0  0  0  0  0  0  0  0  0
   -0.9670   -5.0860    3.7740 H   0  0  0  0  0  0  0  0  0  0  0  0
    1.7840   -1.8970    5.6540 H   0  0  0  0  0  0  0  0  0  0  0  0
    1.1550   -2.3710    8.0050 H   0  0  0  0  0  0  0  0  0  0  0  0
   -1.6470   -5.3340    6.6560 H   0  0  0  0  0  0  0  0  0  0  0  0
   -1.0180   -4.8600    4.3050 H   0  0  0  0  0  0  0  0  0  0  0  0
  1 25  1  0  0  0  0
  1 26  1  0  0  0  0
  1 27  1  0  0  0  0
  1  2  1  0  0  0  0
  2  3  1  0  0  0  0
  3 28  1  0  0  0  0
  3 29  1  0  0  0  0
  3  4  1  0  0  0  0
  4 30  1  0  0  0  0
  4 31  1  0  0  0  0
  4  5  1  0  0  0  0
  5 32  1  0  0  0  0
  5 33  1  0  0  0  0
  5  6  1  0  0  0  0
  6  2  1  0  0  0  0
  6 34  1  0  0  0  0
  6  7  1  0  0  0  0
  7 35  1  0  0  0  0
  7 36  1  0  0  0  0
  7  8  1  0  0  0  0
  8 37  1  0  0  0  0
  8 38  1  0  0  0  0
  8  9  1  0  0  0  0
  9 10  1  0  0  0  0
 10 11  1  0  0  0  0
 11 39  1  0  0  0  0
 11 40  1  0  0  0  0
 11 41  1  0  0  0  0
 10 12  1  0  0  0  0
 12 13  2  0  0  0  0
 13 42  1  0  0  0  0
 13 14  1  0  0  0  0
 14 43  1  0  0  0  0
 14 15  2  0  0  0  0
 15 44  1  0  0  0  0
 15 16  1  0  0  0  0
 16 45  1  0  0  0  0
 16 17  2  0  0  0  0
 17 12  1  0  0  0  0
 17 46  1  0  0  0  0
 10 18  1  0  0  0  0
 18 19  2  0  0  0  0
 19 47  1  0  0  0  0
 19 20  1  0  0  0  0
 20 48  1  0  0  0  0
 20 21  2  0  0  0  0
 21 22  1  0  0  0  0
 21 23  1  0  0  0  0
 23 49  1  0  0  0  0
 23 24  2  0  0  0  0
 24 18  1  0  0  0  0
 24 50  1  0  0  0  0
M  END
>  <LOGBIO>
6.8700

>  <PRED_LOGBIO>
7.2200

>  <XV_RES>
-0.4350

>  <WHL_TMPL>
2

>  <ANCH>
11-12;5-6

$$$$
ROW19
  -MTS-   01071501483D 0   0.00000     0.00000     0

 31 33  0  0  0  0  0  0  0  0999 V2000
   -2.9460    0.2160   -1.1920 C   0  0  0  0  0  0  0  0  0  0  0  0
   -1.6770    0.7700   -0.6980 N   0  0  0  0  0  0  0  0  0  0  0  0
   -1.3580    1.5470   -1.9040 C   0  0  0  0  0  0  0  0  0  0  0  0
   -0.2090    2.5530   -1.7070 C   0  0  0  0  0  0  0  0  0  0  0  0
    1.1620    1.9400   -1.5490 C   0  0  0  0  0  0  0  0  0  0  0  0
    2.1360    2.5370   -2.3580 C   0  0  0  0  0  0  0  0  0  0  0  0
    3.4570    2.0730   -2.3200 C   0  0  0  0  0  0  0  0  0  0  0  0
    4.4830    2.6210   -3.0990 N   0  0  0  0  0  0  0  0  0  0  0  0
    5.6880    2.0960   -2.9740 C   0  0  0  0  0  0  0  0  0  0  0  0
    6.8260    2.4760   -3.6350 N   0  0  0  0  0  0  0  0  0  0  0  0
    5.5340    0.8020   -1.7760 S   0  0  0  0  0  0  0  0  0  0  0  0
    3.8030    1.0140   -1.4740 C   0  0  0  0  0  0  0  0  0  0  0  0
    2.8280    0.4170   -0.6650 C   0  0  0  0  0  0  0  0  0  0  0  0
    1.5080    0.8800   -0.7030 C   0  0  0  0  0  0  0  0  0  0  0  0
    0.5810    0.1330    0.2260 C   0  0  0  0  0  0  0  0  0  0  0  0
   -0.7450   -0.3280   -0.4050 C   0  0  0  0  0  0  0  0  0  0  0  0
   -3.7830    0.7350   -0.7290 H   0  0  0  0  0  0  0  0  0  0  0  0
   -2.9910    0.4380   -2.2560 H   0  0  0  0  0  0  0  0  0  0  0  0
   -2.9310   -0.8500   -0.9770 H   0  0  0  0  0  0  0  0  0  0  0  0
   -2.2430    2.1440   -2.1160 H   0  0  0  0  0  0  0  0  0  0  0  0
   -1.0610    0.8580   -2.6910 H   0  0  0  0  0  0  0  0  0  0  0  0
   -0.4160    3.0510   -0.7620 H   0  0  0  0  0  0  0  0  0  0  0  0
   -0.1870    3.2030   -2.5800 H   0  0  0  0  0  0  0  0  0  0  0  0
    1.8690    3.3540   -3.0110 H   0  0  0  0  0  0  0  0  0  0  0  0
    7.4270    3.1850   -3.2400 H   0  0  0  0  0  0  0  0  0  0  0  0
    7.0640    2.0460   -4.5180 H   0  0  0  0  0  0  0  0  0  0  0  0
    3.0950   -0.4010   -0.0120 H   0  0  0  0  0  0  0  0  0  0  0  0
    0.3040    0.8480    0.9990 H   0  0  0  0  0  0  0  0  0  0  0  0
    1.1030   -0.7540    0.5790 H   0  0  0  0  0  0  0  0  0  0  0  0
   -0.4810   -0.7590   -1.3690 H   0  0  0  0  0  0  0  0  0  0  0  0
   -1.2240   -1.0100    0.2950 H   0  0  0  0  0  0  0  0  0  0  0  0
  1 17  1  0  0  0  0
  1 18  1  0  0  0  0
  1 19  1  0  0  0  0
  1  2  1  0  0  0  0
  2  3  1  0  0  0  0
  3 20  1  0  0  0  0
  3 21  1  0  0  0  0
  3  4  1  0  0  0  0
  4 22  1  0  0  0  0
  4 23  1  0  0  0  0
  4  5  1  0  0  0  0
  5  6  2  0  0  0  0
  6 24  1  0  0  0  0
  6  7  1  0  0  0  0
  7  8  1  0  0  0  0
  8  9  2  0  0  0  0
  9 10  1  0  0  0  0
 10 25  1  0  0  0  0
 10 26  1  0  0  0  0
  9 11  1  0  0  0  0
 11 12  1  0  0  0  0
 12  7  2  0  0  0  0
 12 13  1  0  0  0  0
 13 27  1  0  0  0  0
 13 14  2  0  0  0  0
 14  5  1  0  0  0  0
 14 15  1  0  0  0  0
 15 28  1  0  0  0  0
 15 29  1  0  0  0  0
 15 16  1  0  0  0  0
 16  2  1  0  0  0  0
 16 30  1  0  0  0  0
 16 31  1  0  0  0  0
M  END
>  <LOGBIO>
5.8500

>  <PRED_LOGBIO>
5.4600

>  <XV_RES>
0.3910

>  <WHL_TMPL>
2

>  <ANCH>
11-21;5-29

$$$$
ROW21
  -MTS-   01071501483D 0   0.00000     0.00000     0

 52 55  0  0  1  0  0  0  0  0999 V2000
   -0.2090    0.8050    1.1960 C   0  0  0  0  0  0  0  0  0  0  0  0
   -1.3520    0.0530    0.6570 N   0  0  0  0  0  0  0  0  0  0  0  0
   -2.3410   -0.1640    1.7220 C   0  0  0  0  0  0  0  0  0  0  0  0
   -3.5690   -0.9240    1.1870 C   0  0  0  0  0  0  0  0  0  0  0  0
   -3.1620   -2.2430    0.5060 C   0  0  0  0  0  0  0  0  0  0  0  0
   -2.0380   -2.0190   -0.5230 C   0  0  0  0  0  0  0  0  0  0  0  0
   -0.8750   -1.2130    0.0830 C   0  0  1  0  0  0  0  0  0  0  0  0
    0.0460   -0.8420   -1.0780 C   0  0  0  0  0  0  0  0  0  0  0  0
   -0.5260   -1.4010   -2.3800 C   0  0  0  0  0  0  0  0  0  0  0  0
    0.3600   -1.0440   -3.4980 N   0  0  0  0  0  0  0  0  0  0  0  0
    0.3910   -2.1220   -4.4140 C   0  0  0  0  0  0  0  0  0  0  0  0
    1.4100   -3.0440   -4.1490 C   0  0  0  0  0  0  0  0  0  0  0  0
    1.5700   -4.1670   -4.9700 C   0  0  0  0  0  0  0  0  0  0  0  0
    0.7090   -4.3670   -6.0560 C   0  0  0  0  0  0  0  0  0  0  0  0
   -0.3100   -3.4450   -6.3210 C   0  0  0  0  0  0  0  0  0  0  0  0
   -0.4690   -2.3220   -5.5000 C   0  0  0  0  0  0  0  0  0  0  0  0
   -1.7070   -1.0740   -5.7080 S   0  0  0  0  0  0  0  0  0  0  0  0
   -0.9950    0.4050   -5.0450 C   0  0  0  0  0  0  0  0  0  0  0  0
   -1.3030    1.7060   -5.4620 C   0  0  0  0  0  0  0  0  0  0  0  0
   -0.6730    2.8010   -4.8610 C   0  0  0  0  0  0  0  0  0  0  0  0
    0.2660    2.5970   -3.8420 C   0  0  0  0  0  0  0  0  0  0  0  0
    0.5740    1.2960   -3.4250 C   0  0  0  0  0  0  0  0  0  0  0  0
   -0.0570    0.2010   -4.0270 C   0  0  0  0  0  0  0  0  0  0  0  0
    1.0720    3.9980   -3.0730 S   0  0  0  0  0  0  0  0  0  0  0  0
    2.5850    4.3910   -3.9750 C   0  0  0  0  0  0  0  0  0  0  0  0
    1.4310    3.6410   -1.5660 O   0  0  0  0  0  0  0  0  0  0  0  0
   -0.5640    1.6410    1.7950 H   0  0  0  0  0  0  0  0  0  0  0  0
    0.3140    0.1340    1.8750 H   0  0  0  0  0  0  0  0  0  0  0  0
    0.3970    1.1130    0.3470 H   0  0  0  0  0  0  0  0  0  0  0  0
   -2.6940    0.8210    2.0200 H   0  0  0  0  0  0  0  0  0  0  0  0
   -1.8890   -0.7650    2.5070 H   0  0  0  0  0  0  0  0  0  0  0  0
   -4.0020   -0.2980    0.4090 H   0  0  0  0  0  0  0  0  0  0  0  0
   -4.2160   -1.1610    2.0290 H   0  0  0  0  0  0  0  0  0  0  0  0
   -4.0300   -2.5790   -0.0560 H   0  0  0  0  0  0  0  0  0  0  0  0
   -2.7910   -2.9220    1.2720 H   0  0  0  0  0  0  0  0  0  0  0  0
   -2.4630   -1.4000   -1.3100 H   0  0  0  0  0  0  0  0  0  0  0  0
   -1.6570   -2.9910   -0.8280 H   0  0  0  0  0  0  0  0  0  0  0  0
   -0.3410   -1.8100    0.8210 H   0  0  0  0  0  0  0  0  0  0  0  0
    0.1200    0.2410   -1.1500 H   0  0  0  0  0  0  0  0  0  0  0  0
    1.0350   -1.2630   -0.9060 H   0  0  0  0  0  0  0  0  0  0  0  0
   -0.6000   -2.4840   -2.3080 H   0  0  0  0  0  0  0  0  0  0  0  0
   -1.5150   -0.9810   -2.5520 H   0  0  0  0  0  0  0  0  0  0  0  0
    2.0740   -2.8890   -3.3110 H   0  0  0  0  0  0  0  0  0  0  0  0
    2.3560   -4.8780   -4.7660 H   0  0  0  0  0  0  0  0  0  0  0  0
    0.8320   -5.2330   -6.6900 H   0  0  0  0  0  0  0  0  0  0  0  0
   -0.9740   -3.6000   -7.1590 H   0  0  0  0  0  0  0  0  0  0  0  0
   -2.0270    1.8640   -6.2480 H   0  0  0  0  0  0  0  0  0  0  0  0
   -0.9110    3.8050   -5.1820 H   0  0  0  0  0  0  0  0  0  0  0  0
    1.2980    1.1380   -2.6400 H   0  0  0  0  0  0  0  0  0  0  0  0
    3.2530    3.5320   -3.9550 H   0  0  0  0  0  0  0  0  0  0  0  0
    3.0750    5.2420   -3.5080 H   0  0  0  0  0  0  0  0  0  0  0  0
    2.3390    4.6350   -5.0070 H   0  0  0  0  0  0  0  0  0  0  0  0
  1 27  1  0  0  0  0
  1 28  1  0  0  0  0
  1 29  1  0  0  0  0
  1  2  1  0  0  0  0
  2  3  1  0  0  0  0
  3 30  1  0  0  0  0
  3 31  1  0  0  0  0
  3  4  1  0  0  0  0
  4 32  1  0  0  0  0
  4 33  1  0  0  0  0
  4  5  1  0  0  0  0
  5 34  1  0  0  0  0
  5 35  1  0  0  0  0
  5  6  1  0  0  0  0
  6 36  1  0  0  0  0
  6 37  1  0  0  0  0
  6  7  1  0  0  0  0
  7  2  1  0  0  0  0
  7 38  1  0  0  0  0
  7  8  1  0  0  0  0
  8 39  1  0  0  0  0
  8 40  1  0  0  0  0
  8  9  1  0  0  0  0
  9 41  1  0  0  0  0
  9 42  1  0  0  0  0
  9 10  1  0  0  0  0
 10 11  1  0  0  0  0
 11 12  1  0  0  0  0
 12 43  1  0  0  0  0
 12 13  2  0  0  0  0
 13 44  1  0  0  0  0
 13 14  1  0  0  0  0
 14 45  1  0  0  0  0
 14 15  2  0  0  0  0
 15 46  1  0  0  0  0
 15 16  1  0  0  0  0
 16 11  2  0  0  0  0
 16 17  1  0  0  0  0
 17 18  1  0  0  0  0
 18 19  1  0  0  0  0
 19 47  1  0  0  0  0
 19 20  2  0  0  0  0
 20 48  1  0  0  0  0
 20 21  1  0  0  0  0
 21 22  2  0  0  0  0
 22 49  1  0  0  0  0
 22 23  1  0  0  0  0
 23 10  1  0  0  0  0
 23 18  2  0  0  0  0
 21 24  1  0  0  0  0
 24 25  1  0  0  0  0
 25 50  1  0  0  0  0
 25 51  1  0  0  0  0
 25 52  1  0  0  0  0
 24 26  2  0  0  0  0
M  END
>  <LOGBIO>
6.0800

>  <PRED_LOGBIO>
7.3500

>  <XV_RES>
-1.5240

>  <WHL_TMPL>
3

>  <ANCH>
21-24;1-5

$$$$
ROW22
  -MTS-   01071501483D 0   0.00000     0.00000     0

 53 56  0  0  0  0  0  0  0  0999 V2000
   -5.8940    2.9830  -10.1230 Cl  0  0  0  0  0  0  0  0  0  0  0  0
   -7.1150    2.9600   -8.8840 C   0  0  0  0  0  0  0  0  0  0  0  0
   -8.3660    2.3890   -9.1450 C   0  0  0  0  0  0  0  0  0  0  0  0
   -9.3490    2.3700   -8.1480 C   0  0  0  0  0  0  0  0  0  0  0  0
   -9.0810    2.9230   -6.8900 C   0  0  0  0  0  0  0  0  0  0  0  0
   -7.8300    3.4950   -6.6290 C   0  0  0  0  0  0  0  0  0  0  0  0
   -7.5590    4.0540   -5.3580 N   0  0  0  0  0  0  0  0  0  0  0  0
   -7.2010    5.4700   -5.1910 C   0  0  0  0  0  0  0  0  0  0  0  0
   -5.9750    5.6350   -4.2740 C   0  0  0  0  0  0  0  0  0  0  0  0
   -6.1420    4.9090   -3.0070 N   0  0  0  0  0  0  0  0  0  0  0  0
   -4.9350    5.0760   -2.1840 C   0  0  0  0  0  0  0  0  0  0  0  0
   -3.9570    3.9690   -2.4950 C   0  0  0  0  0  0  0  0  0  0  0  0
   -2.7780    3.9180   -1.8590 C   0  0  0  0  0  0  0  0  0  0  0  0
   -1.8000    2.8110   -2.1700 C   0  0  0  0  0  0  0  0  0  0  0  0
   -0.5930    2.9780   -1.3480 N   0  0  0  0  0  0  0  0  0  0  0  0
    0.4100    2.1110   -1.4550 C   0  0  0  0  0  0  0  0  0  0  0  0
    0.3280    1.1700   -2.2420 O   0  0  0  0  0  0  0  0  0  0  0  0
    1.6250    2.2790   -0.6270 C   0  0  0  0  0  0  0  0  0  0  0  0
    1.8310    3.3030    0.2960 O   0  0  0  0  0  0  0  0  0  0  0  0
    3.0840    3.1370    0.8830 C   0  0  0  0  0  0  0  0  0  0  0  0
    3.7690    3.8750    1.8550 C   0  0  0  0  0  0  0  0  0  0  0  0
    5.0440    3.4730    2.2690 C   0  0  0  0  0  0  0  0  0  0  0  0
    5.6350    2.3330    1.7110 C   0  0  0  0  0  0  0  0  0  0  0  0
    4.9490    1.5950    0.7380 C   0  0  0  0  0  0  0  0  0  0  0  0
    3.6740    1.9970    0.3240 C   0  0  0  0  0  0  0  0  0  0  0  0
    2.6930    1.4700   -0.6520 C   0  0  0  0  0  0  0  0  0  0  0  0
   -6.3790    3.4770   -3.2410 C   0  0  0  0  0  0  0  0  0  0  0  0
   -7.6180    3.2530   -4.1270 C   0  0  0  0  0  0  0  0  0  0  0  0
   -6.8470    3.5140   -7.6260 C   0  0  0  0  0  0  0  0  0  0  0  0
   -5.2920    4.2240   -7.3020 Cl  0  0  0  0  0  0  0  0  0  0  0  0
   -8.5730    1.9620  -10.1150 H   0  0  0  0  0  0  0  0  0  0  0  0
  -10.3140    1.9290   -8.3490 H   0  0  0  0  0  0  0  0  0  0  0  0
   -9.8390    2.9090   -6.1210 H   0  0  0  0  0  0  0  0  0  0  0  0
   -8.0450    6.0100   -4.7670 H   0  0  0  0  0  0  0  0  0  0  0  0
   -6.9860    5.9070   -6.1640 H   0  0  0  0  0  0  0  0  0  0  0  0
   -5.0870    5.2680   -4.7860 H   0  0  0  0  0  0  0  0  0  0  0  0
   -5.8160    6.6910   -4.0670 H   0  0  0  0  0  0  0  0  0  0  0  0
   -5.2050    5.0360   -1.1310 H   0  0  0  0  0  0  0  0  0  0  0  0
   -4.4760    6.0380   -2.4040 H   0  0  0  0  0  0  0  0  0  0  0  0
   -4.2070    3.2180   -3.2290 H   0  0  0  0  0  0  0  0  0  0  0  0
   -2.5270    4.6700   -1.1250 H   0  0  0  0  0  0  0  0  0  0  0  0
   -2.2580    1.8490   -1.9500 H   0  0  0  0  0  0  0  0  0  0  0  0
   -1.5290    2.8510   -3.2230 H   0  0  0  0  0  0  0  0  0  0  0  0
   -0.5250    3.7510   -0.7010 H   0  0  0  0  0  0  0  0  0  0  0  0
    3.3130    4.7540    2.2860 H   0  0  0  0  0  0  0  0  0  0  0  0
    5.5730    4.0420    3.0200 H   0  0  0  0  0  0  0  0  0  0  0  0
    6.6190    2.0230    2.0300 H   0  0  0  0  0  0  0  0  0  0  0  0
    5.4050    0.7150    0.3070 H   0  0  0  0  0  0  0  0  0  0  0  0
    2.8160    0.5940   -1.2700 H   0  0  0  0  0  0  0  0  0  0  0  0
   -5.5070    3.0390   -3.7210 H   0  0  0  0  0  0  0  0  0  0  0  0
   -6.5200    2.9730   -2.2880 H   0  0  0  0  0  0  0  0  0  0  0  0
   -8.5150    3.5140   -3.5690 H   0  0  0  0  0  0  0  0  0  0  0  0
   -7.6930    2.1990   -4.3860 H   0  0  0  0  0  0  0  0  0  0  0  0
  1  2  1  0  0  0  0
  2  3  2  0  0  0  0
  3 31  1  0  0  0  0
  3  4  1  0  0  0  0
  4 32  1  0  0  0  0
  4  5  2  0  0  0  0
  5 33  1  0  0  0  0
  5  6  1  0  0  0  0
  6  7  1  0  0  0  0
  7  8  1  0  0  0  0
  8 34  1  0  0  0  0
  8 35  1  0  0  0  0
  8  9  1  0  0  0  0
  9 36  1  0  0  0  0
  9 37  1  0  0  0  0
  9 10  1  0  0  0  0
 10 11  1  0  0  0  0
 11 38  1  0  0  0  0
 11 39  1  0  0  0  0
 11 12  1  0  0  0  0
 12 40  1  0  0  0  0
 12 13  2  0  0  0  0
 13 41  1  0  0  0  0
 13 14  1  0  0  0  0
 14 42  1  0  0  0  0
 14 43  1  0  0  0  0
 14 15  1  0  0  0  0
 15 44  1  0  0  0  0
 15 16  1  0  0  0  0
 16 17  2  0  0  0  0
 16 18  1  0  0  0  0
 18 19  1  0  0  0  0
 19 20  1  0  0  0  0
 20 21  2  0  0  0  0
 21 45  1  0  0  0  0
 21 22  1  0  0  0  0
 22 46  1  0  0  0  0
 22 23  2  0  0  0  0
 23 47  1  0  0  0  0
 23 24  1  0  0  0  0
 24 48  1  0  0  0  0
 24 25  2  0  0  0  0
 25 20  1  0  0  0  0
 25 26  1  0  0  0  0
 26 18  2  0  0  0  0
 26 49  1  0  0  0  0
 10 27  1  0  0  0  0
 27 50  1  0  0  0  0
 27 51  1  0  0  0  0
 27 28  1  0  0  0  0
 28  7  1  0  0  0  0
 28 52  1  0  0  0  0
 28 53  1  0  0  0  0
  6 29  2  0  0  0  0
 29  2  1  0  0  0  0
 29 30  1  0  0  0  0
M  END
>  <LOGBIO>
6.9500

>  <PRED_LOGBIO>
6.9000

>  <XV_RES>
0.1690

>  <WHL_TMPL>
1

>  <ANCH>
1-16;43-41

$$$$
ROW25
  -MTS-   01071501483D 0   0.00000     0.00000     0

 58 60  0  0  1  0  0  0  0  0999 V2000
   -2.1020   -1.9800   -1.3270 O   0  0  0  0  0  0  0  0  0  0  0  0
   -2.5480   -0.6230   -1.3950 C   0  0  1  0  0  0  0  0  0  0  0  0
   -1.4100    0.2280   -0.8010 C   0  0  0  0  0  0  0  0  0  0  0  0
   -1.3520    0.0530    0.6570 N   0  0  0  0  0  0  0  0  0  0  0  0
   -0.2090    0.8050    1.1960 C   0  0  0  0  0  0  0  0  0  0  0  0
    1.0810    0.3020    0.5510 C   0  0  0  0  0  0  0  0  0  0  0  0
    2.2690    1.0840    1.1110 C   0  0  0  0  0  0  0  0  0  0  0  0
    3.4770    0.6140    0.5080 O   0  0  0  0  0  0  0  0  0  0  0  0
    4.6560    1.1990    0.8870 C   0  0  0  0  0  0  0  0  0  0  0  0
    4.5600    2.4790    1.7160 C   0  0  0  0  0  0  0  0  0  0  0  0
    5.8760    2.9490    2.0210 O   0  0  0  0  0  0  0  0  0  0  0  0
    5.8490    4.1490    2.7980 C   0  0  0  0  0  0  0  0  0  0  0  0
    7.2800    4.5990    3.0900 C   0  0  0  0  0  0  0  0  0  0  0  0
    7.2520    5.8660    3.9100 C   0  0  0  0  0  0  0  0  0  0  0  0
    7.2390    5.7940    5.3080 C   0  0  0  0  0  0  0  0  0  0  0  0
    7.2130    6.9690    6.0700 C   0  0  0  0  0  0  0  0  0  0  0  0
    7.2000    8.2150    5.4330 C   0  0  0  0  0  0  0  0  0  0  0  0
    7.2130    8.2870    4.0350 C   0  0  0  0  0  0  0  0  0  0  0  0
    7.2390    7.1120    3.2740 C   0  0  0  0  0  0  0  0  0  0  0  0
   -3.8190   -0.5610   -0.5820 C   0  0  0  0  0  0  0  0  0  0  0  0
   -4.0370   -1.4840    0.4480 C   0  0  0  0  0  0  0  0  0  0  0  0
   -5.2150   -1.4270    1.2010 C   0  0  0  0  0  0  0  0  0  0  0  0
   -6.1760   -0.4460    0.9250 C   0  0  0  0  0  0  0  0  0  0  0  0
   -7.3290   -0.3900    1.6630 O   0  0  0  0  0  0  0  0  0  0  0  0
   -5.9580    0.4770   -0.1040 C   0  0  0  0  0  0  0  0  0  0  0  0
   -6.8780    1.4970   -0.4450 N   0  0  0  0  0  0  0  0  0  0  0  0
   -6.5420    2.3050   -1.4460 C   0  0  0  0  0  0  0  0  0  0  0  0
   -7.1990    3.2450   -1.8910 O   0  0  0  0  0  0  0  0  0  0  0  0
   -4.9570    1.7540   -2.0080 S   0  0  0  0  0  0  0  0  0  0  0  0
   -4.7790    0.4200   -0.8580 C   0  0  0  0  0  0  0  0  0  0  0  0
   -2.7710   -2.5840   -1.6860 H   0  0  0  0  0  0  0  0  0  0  0  0
   -2.7410   -0.3180   -2.4210 H   0  0  0  0  0  0  0  0  0  0  0  0
   -1.6740    1.2680   -0.9790 H   0  0  0  0  0  0  0  0  0  0  0  0
   -0.4720   -0.1100   -1.2370 H   0  0  0  0  0  0  0  0  0  0  0  0
   -1.1640   -0.9250    0.8260 H   0  0  0  0  0  0  0  0  0  0  0  0
   -0.1460    0.5640    2.2550 H   0  0  0  0  0  0  0  0  0  0  0  0
   -0.3280    1.8580    0.9490 H   0  0  0  0  0  0  0  0  0  0  0  0
    1.0170    0.5430   -0.5080 H   0  0  0  0  0  0  0  0  0  0  0  0
    1.2080   -0.7490    0.8040 H   0  0  0  0  0  0  0  0  0  0  0  0
    2.3320    0.8430    2.1700 H   0  0  0  0  0  0  0  0  0  0  0  0
    2.1280    2.1350    0.8690 H   0  0  0  0  0  0  0  0  0  0  0  0
    5.1370    1.4980   -0.0420 H   0  0  0  0  0  0  0  0  0  0  0  0
    5.2310    0.4850    1.4740 H   0  0  0  0  0  0  0  0  0  0  0  0
    4.0260    3.2390    1.1500 H   0  0  0  0  0  0  0  0  0  0  0  0
    4.0260    2.2730    2.6410 H   0  0  0  0  0  0  0  0  0  0  0  0
    5.3300    4.9280    2.2450 H   0  0  0  0  0  0  0  0  0  0  0  0
    5.3300    3.9620    3.7360 H   0  0  0  0  0  0  0  0  0  0  0  0
    7.8000    3.8190    3.6430 H   0  0  0  0  0  0  0  0  0  0  0  0
    7.8000    4.7860    2.1520 H   0  0  0  0  0  0  0  0  0  0  0  0
    7.2490    4.8320    5.8000 H   0  0  0  0  0  0  0  0  0  0  0  0
    7.2030    6.9130    7.1480 H   0  0  0  0  0  0  0  0  0  0  0  0
    7.1800    9.1210    6.0200 H   0  0  0  0  0  0  0  0  0  0  0  0
    7.2030    9.2490    3.5430 H   0  0  0  0  0  0  0  0  0  0  0  0
    7.2490    7.1680    2.1950 H   0  0  0  0  0  0  0  0  0  0  0  0
   -3.2960   -2.2410    0.6600 H   0  0  0  0  0  0  0  0  0  0  0  0
   -5.3840   -2.1390    1.9960 H   0  0  0  0  0  0  0  0  0  0  0  0
   -8.0240   -0.9350    1.2630 H   0  0  0  0  0  0  0  0  0  0  0  0
   -7.7510    1.6050    0.0510 H   0  0  0  0  0  0  0  0  0  0  0  0
  1 31  1  0  0  0  0
  1  2  1  0  0  0  0
  2 32  1  0  0  0  0
  2  3  1  0  0  0  0
  3 33  1  0  0  0  0
  3 34  1  0  0  0  0
  3  4  1  0  0  0  0
  4 35  1  0  0  0  0
  4  5  1  0  0  0  0
  5 36  1  0  0  0  0
  5 37  1  0  0  0  0
  5  6  1  0  0  0  0
  6 38  1  0  0  0  0
  6 39  1  0  0  0  0
  6  7  1  0  0  0  0
  7 40  1  0  0  0  0
  7 41  1  0  0  0  0
  7  8  1  0  0  0  0
  8  9  1  0  0  0  0
  9 42  1  0  0  0  0
  9 43  1  0  0  0  0
  9 10  1  0  0  0  0
 10 44  1  0  0  0  0
 10 45  1  0  0  0  0
 10 11  1  0  0  0  0
 11 12  1  0  0  0  0
 12 46  1  0  0  0  0
 12 47  1  0  0  0  0
 12 13  1  0  0  0  0
 13 48  1  0  0  0  0
 13 49  1  0  0  0  0
 13 14  1  0  0  0  0
 14 15  2  0  0  0  0
 15 50  1  0  0  0  0
 15 16  1  0  0  0  0
 16 51  1  0  0  0  0
 16 17  2  0  0  0  0
 17 52  1  0  0  0  0
 17 18  1  0  0  0  0
 18 53  1  0  0  0  0
 18 19  2  0  0  0  0
 19 14  1  0  0  0  0
 19 54  1  0  0  0  0
  2 20  1  0  0  0  0
 20 21  2  0  0  0  0
 21 55  1  0  0  0  0
 21 22  1  0  0  0  0
 22 56  1  0  0  0  0
 22 23  2  0  0  0  0
 23 24  1  0  0  0  0
 24 57  1  0  0  0  0
 23 25  1  0  0  0  0
 25 26  1  0  0  0  0
 26 58  1  0  0  0  0
 26 27  1  0  0  0  0
 27 28  2  0  0  0  0
 27 29  1  0  0  0  0
 29 30  1  0  0  0  0
 30 20  1  0  0  0  0
 30 25  2  0  0  0  0
M  END
>  <LOGBIO>
6.1000

>  <PRED_LOGBIO>
6.4700

>  <XV_RES>
-0.4170

>  <WHL_TMPL>
3

>  <ANCH>
14-15;19-16

$$$$
ROW26
  -MTS-   01071501483D 0   0.00000     0.00000     0

 46 47  0  0  1  0  0  0  0  0999 V2000
   -1.8450    4.4520    2.1130 C   0  0  0  0  0  0  0  0  0  0  0  0
   -1.7990    4.5200    3.6360 C   0  0  0  0  0  0  0  0  0  0  0  0
   -2.5940    3.4200    4.2010 N   0  0  0  0  0  0  0  0  0  0  0  0
   -3.0990    3.7650    5.5380 C   0  0  0  0  0  0  0  0  0  0  0  0
   -3.3590    2.4250    6.2510 C   0  0  0  0  0  0  0  0  0  0  0  0
   -2.5460    1.3950    5.4450 C   0  0  0  0  0  0  0  0  0  0  0  0
   -1.7670    2.2220    4.4060 C   0  0  1  0  0  0  0  0  0  0  0  0
   -1.5610    1.4480    3.1050 C   0  0  0  0  0  0  0  0  0  0  0  0
   -0.3540    1.9420    2.4270 N   0  0  0  0  0  0  0  0  0  0  0  0
    0.0230    1.4090    1.2680 C   0  0  0  0  0  0  0  0  0  0  0  0
   -0.6380    0.5030    0.7640 O   0  0  0  0  0  0  0  0  0  0  0  0
    1.2620    1.9160    0.5720 C   0  0  0  0  0  0  0  0  0  0  0  0
    2.5380    1.5140    0.9860 C   0  0  0  0  0  0  0  0  0  0  0  0
    2.7280    0.3130    2.4460 Br  0  0  0  0  0  0  0  0  0  0  0  0
    3.6730    1.9960    0.3240 C   0  0  0  0  0  0  0  0  0  0  0  0
    4.9210    1.6030    0.7300 O   0  0  0  0  0  0  0  0  0  0  0  0
    5.5820    2.3880    1.7260 C   0  0  0  0  0  0  0  0  0  0  0  0
    3.5330    2.8810   -0.7520 C   0  0  0  0  0  0  0  0  0  0  0  0
    2.2580    3.2830   -1.1660 C   0  0  0  0  0  0  0  0  0  0  0  0
    2.1210    4.1480   -2.2190 O   0  0  0  0  0  0  0  0  0  0  0  0
    1.1220    2.8010   -0.5040 C   0  0  0  0  0  0  0  0  0  0  0  0
   -0.1260    3.1940   -0.9100 O   0  0  0  0  0  0  0  0  0  0  0  0
   -0.7870    2.4090   -1.9050 C   0  0  0  0  0  0  0  0  0  0  0  0
   -1.4360    3.5000    1.7800 H   0  0  0  0  0  0  0  0  0  0  0  0
   -1.2570    5.2660    1.6950 H   0  0  0  0  0  0  0  0  0  0  0  0
   -2.8760    4.5400    1.7770 H   0  0  0  0  0  0  0  0  0  0  0  0
   -0.7680    4.4320    3.9720 H   0  0  0  0  0  0  0  0  0  0  0  0
   -2.2090    5.4720    3.9690 H   0  0  0  0  0  0  0  0  0  0  0  0
   -2.3340    4.3180    6.0790 H   0  0  0  0  0  0  0  0  0  0  0  0
   -4.0360    4.3090    5.4390 H   0  0  0  0  0  0  0  0  0  0  0  0
   -4.4190    2.1790    6.2470 H   0  0  0  0  0  0  0  0  0  0  0  0
   -3.0300    2.4620    7.2870 H   0  0  0  0  0  0  0  0  0  0  0  0
   -3.2300    0.7240    4.9290 H   0  0  0  0  0  0  0  0  0  0  0  0
   -1.8410    0.8980    6.1080 H   0  0  0  0  0  0  0  0  0  0  0  0
   -0.7700    2.4760    4.7580 H   0  0  0  0  0  0  0  0  0  0  0  0
   -2.4240    1.5890    2.4580 H   0  0  0  0  0  0  0  0  0  0  0  0
   -1.4440    0.3890    3.3280 H   0  0  0  0  0  0  0  0  0  0  0  0
    0.1890    2.6860    2.8410 H   0  0  0  0  0  0  0  0  0  0  0  0
    4.9820    2.4030    2.6330 H   0  0  0  0  0  0  0  0  0  0  0  0
    6.5560    1.9540    1.9420 H   0  0  0  0  0  0  0  0  0  0  0  0
    5.7110    3.4040    1.3600 H   0  0  0  0  0  0  0  0  0  0  0  0
    4.4090    3.2530   -1.2630 H   0  0  0  0  0  0  0  0  0  0  0  0
    1.5460    3.7730   -2.9050 H   0  0  0  0  0  0  0  0  0  0  0  0
   -0.9160    1.3930   -1.5390 H   0  0  0  0  0  0  0  0  0  0  0  0
   -1.7610    2.8430   -2.1220 H   0  0  0  0  0  0  0  0  0  0  0  0
   -0.1870    2.3940   -2.8130 H   0  0  0  0  0  0  0  0  0  0  0  0
  1 24  1  0  0  0  0
  1 25  1  0  0  0  0
  1 26  1  0  0  0  0
  1  2  1  0  0  0  0
  2 27  1  0  0  0  0
  2 28  1  0  0  0  0
  2  3  1  0  0  0  0
  3  4  1  0  0  0  0
  4 29  1  0  0  0  0
  4 30  1  0  0  0  0
  4  5  1  0  0  0  0
  5 31  1  0  0  0  0
  5 32  1  0  0  0  0
  5  6  1  0  0  0  0
  6 33  1  0  0  0  0
  6 34  1  0  0  0  0
  6  7  1  0  0  0  0
  7  3  1  0  0  0  0
  7 35  1  0  0  0  0
  7  8  1  0  0  0  0
  8 36  1  0  0  0  0
  8 37  1  0  0  0  0
  8  9  1  0  0  0  0
  9 38  1  0  0  0  0
  9 10  1  0  0  0  0
 10 11  2  0  0  0  0
 10 12  1  0  0  0  0
 12 13  2  0  0  0  0
 13 14  1  0  0  0  0
 13 15  1  0  0  0  0
 15 16  1  0  0  0  0
 16 17  1  0  0  0  0
 17 39  1  0  0  0  0
 17 40  1  0  0  0  0
 17 41  1  0  0  0  0
 15 18  2  0  0  0  0
 18 42  1  0  0  0  0
 18 19  1  0  0  0  0
 19 20  1  0  0  0  0
 20 43  1  0  0  0  0
 19 21  2  0  0  0  0
 21 12  1  0  0  0  0
 21 22  1  0  0  0  0
 22 23  1  0  0  0  0
 23 44  1  0  0  0  0
 23 45  1  0  0  0  0
 23 46  1  0  0  0  0
M  END
>  <LOGBIO>
7.1700

>  <PRED_LOGBIO>
8.1500

>  <XV_RES>
-1.0740

>  <WHL_TMPL>
1

>  <ANCH>
2-4;36-38

$$$$
ROW27
  -MTS-   01071501483D 0   0.00000     0.00000     0

 82 87  0  0  0  0  0  0  0  0999 V2000
    4.6230   -4.5950    1.0930 C   0  0  0  0  0  0  0  0  0  0  0  0
    4.0310   -3.4010    0.3850 C   0  0  0  0  0  0  0  0  0  0  0  0
    2.9090   -2.7560    0.9180 C   0  0  0  0  0  0  0  0  0  0  0  0
    2.2900   -3.2560    2.2020 C   0  0  0  0  0  0  0  0  0  0  0  0
    2.3600   -1.6480    0.2620 C   0  0  0  0  0  0  0  0  0  0  0  0
    1.2630   -1.0830    0.8570 O   0  0  0  0  0  0  0  0  0  0  0  0
    1.0810    0.3020    0.5510 C   0  0  0  0  0  0  0  0  0  0  0  0
    2.2170    1.1230    1.1540 C   0  0  0  0  0  0  0  0  0  0  0  0
   -0.2090    0.8050    1.1960 C   0  0  0  0  0  0  0  0  0  0  0  0
   -1.3520    0.0530    0.6570 N   0  0  0  0  0  0  0  0  0  0  0  0
   -2.6040    0.6400    1.1570 C   0  0  0  0  0  0  0  0  0  0  0  0
   -3.8320   -0.1030    0.6000 C   0  0  0  0  0  0  0  0  0  0  0  0
   -3.7870   -0.2280   -0.8640 N   0  0  0  0  0  0  0  0  0  0  0  0
   -2.5010   -0.6900   -1.4040 C   0  0  0  0  0  0  0  0  0  0  0  0
   -1.2970    0.0650   -0.8120 C   0  0  0  0  0  0  0  0  0  0  0  0
   -5.0180   -1.0700   -1.1360 C   0  0  0  0  0  0  0  0  0  0  0  0
   -6.1080   -0.1920   -1.1000 C   0  0  0  0  0  0  0  0  0  0  0  0
   -7.3950   -0.7450   -1.1070 C   0  0  0  0  0  0  0  0  0  0  0  0
   -7.5430   -2.0760   -1.1460 N   0  0  0  0  0  0  0  0  0  0  0  0
   -6.4770   -2.8870   -1.1790 C   0  0  0  0  0  0  0  0  0  0  0  0
   -5.2320   -2.3920   -1.1740 N   0  0  0  0  0  0  0  0  0  0  0  0
   -6.6690   -4.2880   -1.2200 N   0  0  0  0  0  0  0  0  0  0  0  0
   -7.3650   -5.1050   -0.2150 C   0  0  0  0  0  0  0  0  0  0  0  0
   -7.1200   -6.5930   -0.5290 C   0  0  0  0  0  0  0  0  0  0  0  0
   -6.8490   -6.5860   -2.0450 C   0  0  0  0  0  0  0  0  0  0  0  0
   -6.2110   -5.2030   -2.2750 C   0  0  0  0  0  0  0  0  0  0  0  0
   -8.5310    0.0980   -1.0720 N   0  0  0  0  0  0  0  0  0  0  0  0
   -8.8900    1.1240   -2.0620 C   0  0  0  0  0  0  0  0  0  0  0  0
  -10.3180    1.6180   -1.7690 C   0  0  0  0  0  0  0  0  0  0  0  0
  -10.4770    1.3430   -0.2620 C   0  0  0  0  0  0  0  0  0  0  0  0
   -9.5770    0.1130   -0.0400 C   0  0  0  0  0  0  0  0  0  0  0  0
    1.0270    0.5190   -0.9730 C   0  0  0  0  0  0  0  0  0  0  0  0
    2.3280    0.0110   -1.6230 C   0  0  0  0  0  0  0  0  0  0  0  0
    2.9340   -1.1850   -0.9280 C   0  0  0  0  0  0  0  0  0  0  0  0
    4.0560   -1.8290   -1.4620 C   0  0  0  0  0  0  0  0  0  0  0  0
    4.6750   -1.3300   -2.7450 C   0  0  0  0  0  0  0  0  0  0  0  0
    4.6050   -2.9370   -0.8050 C   0  0  0  0  0  0  0  0  0  0  0  0
    5.7030   -3.5680   -1.3270 O   0  0  0  0  0  0  0  0  0  0  0  0
    5.6930   -4.6380    0.9010 H   0  0  0  0  0  0  0  0  0  0  0  0
    4.1530   -5.5050    0.7260 H   0  0  0  0  0  0  0  0  0  0  0  0
    4.4510   -4.5050    2.1640 H   0  0  0  0  0  0  0  0  0  0  0  0
    3.0600   -3.7070    2.8240 H   0  0  0  0  0  0  0  0  0  0  0  0
    1.5290   -3.9980    1.9720 H   0  0  0  0  0  0  0  0  0  0  0  0
    1.8360   -2.4230    2.7340 H   0  0  0  0  0  0  0  0  0  0  0  0
    3.1640    0.8020    0.7250 H   0  0  0  0  0  0  0  0  0  0  0  0
    2.2390    0.9750    2.2320 H   0  0  0  0  0  0  0  0  0  0  0  0
    2.0590    2.1770    0.9360 H   0  0  0  0  0  0  0  0  0  0  0  0
   -0.3360    1.8380    0.8800 H   0  0  0  0  0  0  0  0  0  0  0  0
   -0.1450    0.6340    2.2690 H   0  0  0  0  0  0  0  0  0  0  0  0
   -2.6490    1.6510    0.7570 H   0  0  0  0  0  0  0  0  0  0  0  0
   -2.6230    0.5560    2.2410 H   0  0  0  0  0  0  0  0  0  0  0  0
   -4.6930    0.5220    0.8250 H   0  0  0  0  0  0  0  0  0  0  0  0
   -3.8450   -1.1000    1.0360 H   0  0  0  0  0  0  0  0  0  0  0  0
   -2.5150   -0.4470   -2.4650 H   0  0  0  0  0  0  0  0  0  0  0  0
   -2.3810   -1.7440   -1.1650 H   0  0  0  0  0  0  0  0  0  0  0  0
   -1.4030    1.1040   -1.1170 H   0  0  0  0  0  0  0  0  0  0  0  0
   -0.3890   -0.4380   -1.1360 H   0  0  0  0  0  0  0  0  0  0  0  0
   -5.9620    0.8770   -1.0690 H   0  0  0  0  0  0  0  0  0  0  0  0
   -8.4320   -4.8980   -0.2550 H   0  0  0  0  0  0  0  0  0  0  0  0
   -6.9750   -4.8740    0.7740 H   0  0  0  0  0  0  0  0  0  0  0  0
   -6.2680   -6.9810    0.0260 H   0  0  0  0  0  0  0  0  0  0  0  0
   -7.9880   -7.2000   -0.2830 H   0  0  0  0  0  0  0  0  0  0  0  0
   -7.7690   -6.6990   -2.6140 H   0  0  0  0  0  0  0  0  0  0  0  0
   -6.1730   -7.3890   -2.3320 H   0  0  0  0  0  0  0  0  0  0  0  0
   -5.1270   -5.2920   -2.2320 H   0  0  0  0  0  0  0  0  0  0  0  0
   -6.5170   -4.8200   -3.2460 H   0  0  0  0  0  0  0  0  0  0  0  0
   -8.1950    1.9580   -1.9880 H   0  0  0  0  0  0  0  0  0  0  0  0
   -8.8530    0.6930   -3.0610 H   0  0  0  0  0  0  0  0  0  0  0  0
  -10.4270    2.6770   -1.9940 H   0  0  0  0  0  0  0  0  0  0  0  0
  -11.0560    1.0720   -2.3530 H   0  0  0  0  0  0  0  0  0  0  0  0
  -10.1460    2.1910    0.3340 H   0  0  0  0  0  0  0  0  0  0  0  0
  -11.5120    1.1310   -0.0030 H   0  0  0  0  0  0  0  0  0  0  0  0
  -10.1760   -0.7930   -0.1160 H   0  0  0  0  0  0  0  0  0  0  0  0
   -9.1160    0.1750    0.9430 H   0  0  0  0  0  0  0  0  0  0  0  0
    0.1800   -0.0240   -1.3860 H   0  0  0  0  0  0  0  0  0  0  0  0
    0.9060    1.5790   -1.1840 H   0  0  0  0  0  0  0  0  0  0  0  0
    3.0560    0.8200   -1.6400 H   0  0  0  0  0  0  0  0  0  0  0  0
    2.1320   -0.2420   -2.6630 H   0  0  0  0  0  0  0  0  0  0  0  0
    5.1290   -2.1630   -3.2770 H   0  0  0  0  0  0  0  0  0  0  0  0
    5.4360   -0.5870   -2.5160 H   0  0  0  0  0  0  0  0  0  0  0  0
    3.9050   -0.8790   -3.3680 H   0  0  0  0  0  0  0  0  0  0  0  0
    6.5230   -3.1790   -0.9840 H   0  0  0  0  0  0  0  0  0  0  0  0
  1 39  1  0  0  0  0
  1 40  1  0  0  0  0
  1 41  1  0  0  0  0
  1  2  1  0  0  0  0
  2  3  2  0  0  0  0
  3  4  1  0  0  0  0
  4 42  1  0  0  0  0
  4 43  1  0  0  0  0
  4 44  1  0  0  0  0
  3  5  1  0  0  0  0
  5  6  1  0  0  0  0
  6  7  1  0  0  0  0
  7  8  1  0  0  0  0
  8 45  1  0  0  0  0
  8 46  1  0  0  0  0
  8 47  1  0  0  0  0
  7  9  1  0  0  0  0
  9 48  1  0  0  0  0
  9 49  1  0  0  0  0
  9 10  1  0  0  0  0
 10 11  1  0  0  0  0
 11 50  1  0  0  0  0
 11 51  1  0  0  0  0
 11 12  1  0  0  0  0
 12 52  1  0  0  0  0
 12 53  1  0  0  0  0
 12 13  1  0  0  0  0
 13 14  1  0  0  0  0
 14 54  1  0  0  0  0
 14 55  1  0  0  0  0
 14 15  1  0  0  0  0
 15 10  1  0  0  0  0
 15 56  1  0  0  0  0
 15 57  1  0  0  0  0
 13 16  1  0  0  0  0
 16 17  2  0  0  0  0
 17 58  1  0  0  0  0
 17 18  1  0  0  0  0
 18 19  2  0  0  0  0
 19 20  1  0  0  0  0
 20 21  2  0  0  0  0
 21 16  1  0  0  0  0
 20 22  1  0  0  0  0
 22 23  1  0  0  0  0
 23 59  1  0  0  0  0
 23 60  1  0  0  0  0
 23 24  1  0  0  0  0
 24 61  1  0  0  0  0
 24 62  1  0  0  0  0
 24 25  1  0  0  0  0
 25 63  1  0  0  0  0
 25 64  1  0  0  0  0
 25 26  1  0  0  0  0
 26 22  1  0  0  0  0
 26 65  1  0  0  0  0
 26 66  1  0  0  0  0
 18 27  1  0  0  0  0
 27 28  1  0  0  0  0
 28 67  1  0  0  0  0
 28 68  1  0  0  0  0
 28 29  1  0  0  0  0
 29 69  1  0  0  0  0
 29 70  1  0  0  0  0
 29 30  1  0  0  0  0
 30 71  1  0  0  0  0
 30 72  1  0  0  0  0
 30 31  1  0  0  0  0
 31 27  1  0  0  0  0
 31 73  1  0  0  0  0
 31 74  1  0  0  0  0
  7 32  1  0  0  0  0
 32 75  1  0  0  0  0
 32 76  1  0  0  0  0
 32 33  1  0  0  0  0
 33 77  1  0  0  0  0
 33 78  1  0  0  0  0
 33 34  1  0  0  0  0
 34  5  2  0  0  0  0
 34 35  1  0  0  0  0
 35 36  1  0  0  0  0
 36 79  1  0  0  0  0
 36 80  1  0  0  0  0
 36 81  1  0  0  0  0
 35 37  2  0  0  0  0
 37  2  1  0  0  0  0
 37 38  1  0  0  0  0
 38 82  1  0  0  0  0
M  END
>  <LOGBIO>
4.7800

>  <PRED_LOGBIO>
7.6600

>  <XV_RES>
-3.8770

>  <WHL_TMPL>
3

>  <ANCH>
21-24;18-21

$$$$
ROW28
  -MTS-   01071501483D 0   0.00000     0.00000     0

 47 50  0  0  0  0  0  0  0  0999 V2000
    4.7060   -1.1110   -1.2620 C   0  0  0  0  0  0  0  0  0  0  0  0
    3.4310   -0.6140   -0.6240 C   0  0  0  0  0  0  0  0  0  0  0  0
    3.2840    0.7440   -0.3200 C   0  0  0  0  0  0  0  0  0  0  0  0
    2.1010    1.2050    0.2710 C   0  0  0  0  0  0  0  0  0  0  0  0
    1.0660    0.3080    0.5580 C   0  0  0  0  0  0  0  0  0  0  0  0
   -0.2090    0.8050    1.1960 C   0  0  0  0  0  0  0  0  0  0  0  0
   -1.3520    0.0530    0.6570 N   0  0  0  0  0  0  0  0  0  0  0  0
   -2.5450    0.3260    1.4710 C   0  0  0  0  0  0  0  0  0  0  0  0
   -3.7690   -0.4510    0.9530 C   0  0  0  0  0  0  0  0  0  0  0  0
   -4.0250   -0.1650   -0.5390 C   0  0  0  0  0  0  0  0  0  0  0  0
   -2.7440   -0.3430   -1.3720 C   0  0  0  0  0  0  0  0  0  0  0  0
   -1.5690    0.4310   -0.7470 C   0  0  0  0  0  0  0  0  0  0  0  0
   -5.0640   -1.0890   -1.1570 N   0  0  0  0  0  0  0  0  0  0  0  0
   -6.3030   -0.5110   -1.2540 C   0  0  0  0  0  0  0  0  0  0  0  0
   -6.5630    0.8220   -1.0780 O   0  0  0  0  0  0  0  0  0  0  0  0
   -7.2080   -1.4280   -1.5410 N   0  0  0  0  0  0  0  0  0  0  0  0
   -6.5850   -2.6770   -1.6480 C   0  0  0  0  0  0  0  0  0  0  0  0
   -7.0610   -3.9630   -1.9290 C   0  0  0  0  0  0  0  0  0  0  0  0
   -6.1740   -5.0450   -1.9680 C   0  0  0  0  0  0  0  0  0  0  0  0
   -4.8110   -4.8420   -1.7260 C   0  0  0  0  0  0  0  0  0  0  0  0
   -4.3340   -3.5560   -1.4440 C   0  0  0  0  0  0  0  0  0  0  0  0
   -5.2210   -2.4740   -1.4050 C   0  0  0  0  0  0  0  0  0  0  0  0
    1.2130   -1.0510    0.2550 C   0  0  0  0  0  0  0  0  0  0  0  0
   -0.0730   -2.1670    0.6120 Cl  0  0  0  0  0  0  0  0  0  0  0  0
    2.3960   -1.5120   -0.3360 C   0  0  0  0  0  0  0  0  0  0  0  0
    5.5380   -0.4870   -0.9440 H   0  0  0  0  0  0  0  0  0  0  0  0
    4.6120   -1.0670   -2.3440 H   0  0  0  0  0  0  0  0  0  0  0  0
    4.8880   -2.1400   -0.9560 H   0  0  0  0  0  0  0  0  0  0  0  0
    4.0820    1.4370   -0.5420 H   0  0  0  0  0  0  0  0  0  0  0  0
    1.9880    2.2530    0.5050 H   0  0  0  0  0  0  0  0  0  0  0  0
   -0.3360    1.8380    0.8800 H   0  0  0  0  0  0  0  0  0  0  0  0
   -0.1470    0.6360    2.2690 H   0  0  0  0  0  0  0  0  0  0  0  0
   -2.7730    1.3810    1.3360 H   0  0  0  0  0  0  0  0  0  0  0  0
   -2.3540    0.0080    2.4940 H   0  0  0  0  0  0  0  0  0  0  0  0
   -4.6300   -0.0620    1.4920 H   0  0  0  0  0  0  0  0  0  0  0  0
   -3.5700   -1.5150    1.0660 H   0  0  0  0  0  0  0  0  0  0  0  0
   -4.3650    0.8630   -0.6410 H   0  0  0  0  0  0  0  0  0  0  0  0
   -2.9370    0.1190   -2.3380 H   0  0  0  0  0  0  0  0  0  0  0  0
   -2.4880   -1.4000   -1.3850 H   0  0  0  0  0  0  0  0  0  0  0  0
   -1.8630    1.4790   -0.7390 H   0  0  0  0  0  0  0  0  0  0  0  0
   -0.6720    0.1960   -1.3160 H   0  0  0  0  0  0  0  0  0  0  0  0
   -6.4930    1.3040   -1.9170 H   0  0  0  0  0  0  0  0  0  0  0  0
   -8.1130   -4.1200   -2.1160 H   0  0  0  0  0  0  0  0  0  0  0  0
   -6.5420   -6.0370   -2.1850 H   0  0  0  0  0  0  0  0  0  0  0  0
   -4.1260   -5.6770   -1.7560 H   0  0  0  0  0  0  0  0  0  0  0  0
   -3.2820   -3.3990   -1.2570 H   0  0  0  0  0  0  0  0  0  0  0  0
    2.5090   -2.5600   -0.5710 H   0  0  0  0  0  0  0  0  0  0  0  0
  1 26  1  0  0  0  0
  1 27  1  0  0  0  0
  1 28  1  0  0  0  0
  1  2  1  0  0  0  0
  2  3  2  0  0  0  0
  3 29  1  0  0  0  0
  3  4  1  0  0  0  0
  4 30  1  0  0  0  0
  4  5  2  0  0  0  0
  5  6  1  0  0  0  0
  6 31  1  0  0  0  0
  6 32  1  0  0  0  0
  6  7  1  0  0  0  0
  7  8  1  0  0  0  0
  8 33  1  0  0  0  0
  8 34  1  0  0  0  0
  8  9  1  0  0  0  0
  9 35  1  0  0  0  0
  9 36  1  0  0  0  0
  9 10  1  0  0  0  0
 10 37  1  0  0  0  0
 10 11  1  0  0  0  0
 11 38  1  0  0  0  0
 11 39  1  0  0  0  0
 11 12  1  0  0  0  0
 12  7  1  0  0  0  0
 12 40  1  0  0  0  0
 12 41  1  0  0  0  0
 10 13  1  0  0  0  0
 13 14  1  0  0  0  0
 14 15  1  0  0  0  0
 15 42  1  0  0  0  0
 14 16  2  0  0  0  0
 16 17  1  0  0  0  0
 17 18  2  0  0  0  0
 18 43  1  0  0  0  0
 18 19  1  0  0  0  0
 19 44  1  0  0  0  0
 19 20  2  0  0  0  0
 20 45  1  0  0  0  0
 20 21  1  0  0  0  0
 21 46  1  0  0  0  0
 21 22  2  0  0  0  0
 22 13  1  0  0  0  0
 22 17  1  0  0  0  0
  5 23  1  0  0  0  0
 23 24  1  0  0  0  0
 23 25  2  0  0  0  0
 25  2  1  0  0  0  0
 25 47  1  0  0  0  0
M  END
>  <LOGBIO>
6.3200

>  <PRED_LOGBIO>
6.5400

>  <XV_RES>
-0.2730

>  <WHL_TMPL>
3

>  <ANCH>
21-24;11-14

$$$$
ROW29
  -MTS-   01071501483D 0   0.00000     0.00000     0

 40 43  0  0  0  0  0  0  0  0999 V2000
   -2.9460    0.2160   -1.1920 C   0  0  0  0  0  0  0  0  0  0  0  0
   -1.6770    0.7700   -0.6980 N   0  0  0  0  0  0  0  0  0  0  0  0
   -1.1160    1.6820   -1.7060 C   0  0  0  0  0  0  0  0  0  0  0  0
    0.2040    2.3090   -1.2210 C   0  0  0  0  0  0  0  0  0  0  0  0
    1.1570    1.2930   -0.7520 N   0  0  0  0  0  0  0  0  0  0  0  0
    0.5930    0.2860    0.1590 C   0  0  0  0  0  0  0  0  0  0  0  0
   -0.7340   -0.3030   -0.3520 C   0  0  0  0  0  0  0  0  0  0  0  0
    1.2900   -1.0500    0.2460 C   0  0  0  0  0  0  0  0  0  0  0  0
    0.4460   -2.1570    0.0950 C   0  0  0  0  0  0  0  0  0  0  0  0
    0.9720   -3.4530    0.1560 C   0  0  0  0  0  0  0  0  0  0  0  0
    2.3430   -3.6420    0.3680 C   0  0  0  0  0  0  0  0  0  0  0  0
    3.1880   -2.5350    0.5190 C   0  0  0  0  0  0  0  0  0  0  0  0
    2.6610   -1.2400    0.4580 C   0  0  0  0  0  0  0  0  0  0  0  0
    3.6800   -0.1400    0.6360 C   0  0  0  0  0  0  0  0  0  0  0  0
    3.6610    0.9540   -0.4040 C   0  0  0  0  0  0  0  0  0  0  0  0
    4.9410    1.3720   -0.7880 C   0  0  0  0  0  0  0  0  0  0  0  0
    5.0910    2.3810   -1.7460 C   0  0  0  0  0  0  0  0  0  0  0  0
    3.9600    2.9730   -2.3210 C   0  0  0  0  0  0  0  0  0  0  0  0
    2.6800    2.5560   -1.9380 C   0  0  0  0  0  0  0  0  0  0  0  0
    2.5300    1.5470   -0.9790 C   0  0  0  0  0  0  0  0  0  0  0  0
   -3.7830    0.7350   -0.7290 H   0  0  0  0  0  0  0  0  0  0  0  0
   -2.9910    0.4380   -2.2560 H   0  0  0  0  0  0  0  0  0  0  0  0
   -2.9310   -0.8510   -0.9770 H   0  0  0  0  0  0  0  0  0  0  0  0
   -1.8260    2.5000   -1.8080 H   0  0  0  0  0  0  0  0  0  0  0  0
   -0.9070    1.1180   -2.6120 H   0  0  0  0  0  0  0  0  0  0  0  0
   -0.0480    2.9140   -0.3520 H   0  0  0  0  0  0  0  0  0  0  0  0
    0.6470    2.8450   -2.0580 H   0  0  0  0  0  0  0  0  0  0  0  0
    0.4530    0.7020    1.1540 H   0  0  0  0  0  0  0  0  0  0  0  0
   -1.1740   -0.8450    0.4820 H   0  0  0  0  0  0  0  0  0  0  0  0
   -0.5220   -0.8890   -1.2440 H   0  0  0  0  0  0  0  0  0  0  0  0
   -0.6120   -2.0110   -0.0680 H   0  0  0  0  0  0  0  0  0  0  0  0
    0.3210   -4.3060    0.0390 H   0  0  0  0  0  0  0  0  0  0  0  0
    2.7490   -4.6420    0.4150 H   0  0  0  0  0  0  0  0  0  0  0  0
    4.2450   -2.6820    0.6830 H   0  0  0  0  0  0  0  0  0  0  0  0
    4.6490   -0.6230    0.5290 H   0  0  0  0  0  0  0  0  0  0  0  0
    3.5020    0.3220    1.6050 H   0  0  0  0  0  0  0  0  0  0  0  0
    5.8130    0.9150   -0.3440 H   0  0  0  0  0  0  0  0  0  0  0  0
    6.0780    2.7030   -2.0420 H   0  0  0  0  0  0  0  0  0  0  0  0
    4.0750    3.7520   -3.0600 H   0  0  0  0  0  0  0  0  0  0  0  0
    1.8070    3.0130   -2.3810 H   0  0  0  0  0  0  0  0  0  0  0  0
  1 21  1  0  0  0  0
  1 22  1  0  0  0  0
  1 23  1  0  0  0  0
  1  2  1  0  0  0  0
  2  3  1  0  0  0  0
  3 24  1  0  0  0  0
  3 25  1  0  0  0  0
  3  4  1  0  0  0  0
  4 26  1  0  0  0  0
  4 27  1  0  0  0  0
  4  5  1  0  0  0  0
  5  6  1  0  0  0  0
  6 28  1  0  0  0  0
  6  7  1  0  0  0  0
  7  2  1  0  0  0  0
  7 29  1  0  0  0  0
  7 30  1  0  0  0  0
  6  8  1  0  0  0  0
  8  9  2  0  0  0  0
  9 31  1  0  0  0  0
  9 10  1  0  0  0  0
 10 32  1  0  0  0  0
 10 11  2  0  0  0  0
 11 33  1  0  0  0  0
 11 12  1  0  0  0  0
 12 34  1  0  0  0  0
 12 13  2  0  0  0  0
 13  8  1  0  0  0  0
 13 14  1  0  0  0  0
 14 35  1  0  0  0  0
 14 36  1  0  0  0  0
 14 15  1  0  0  0  0
 15 16  2  0  0  0  0
 16 37  1  0  0  0  0
 16 17  1  0  0  0  0
 17 38  1  0  0  0  0
 17 18  2  0  0  0  0
 18 39  1  0  0  0  0
 18 19  1  0  0  0  0
 19 40  1  0  0  0  0
 19 20  2  0  0  0  0
 20  5  1  0  0  0  0
 20 15  1  0  0  0  0
M  END
>  <LOGBIO>
5.1500

>  <PRED_LOGBIO>
6.6700

>  <XV_RES>
-1.7110

>  <WHL_TMPL>
2

>  <ANCH>
11-12;5-6

$$$$
ROW30
  -MTS-   01071501483D 0   0.00000     0.00000     0

 65 68  0  0  1  0  0  0  0  0999 V2000
    0.9970    0.6190   -0.8410 O   0  0  0  0  0  0  0  0  0  0  0  0
    1.0810    0.3020    0.5510 C   0  0  1  0  0  0  0  0  0  0  0  0
   -0.2090    0.8050    1.1960 C   0  0  0  0  0  0  0  0  0  0  0  0
   -1.3520    0.0530    0.6570 N   0  0  0  0  0  0  0  0  0  0  0  0
   -1.4100    0.2280   -0.8010 C   0  0  0  0  0  0  0  0  0  0  0  0
   -2.5480   -0.6230   -1.3950 C   0  0  0  0  0  0  0  0  0  0  0  0
   -3.8190   -0.5610   -0.5820 C   0  0  0  0  0  0  0  0  0  0  0  0
   -5.0730   -1.0930   -1.1610 C   0  0  0  0  0  0  0  0  0  0  0  0
   -6.2800   -0.4140   -0.9600 C   0  0  0  0  0  0  0  0  0  0  0  0
   -7.4660   -0.9170   -1.5070 C   0  0  0  0  0  0  0  0  0  0  0  0
   -7.4450   -2.1000   -2.2550 C   0  0  0  0  0  0  0  0  0  0  0  0
   -6.2370   -2.7800   -2.4560 C   0  0  0  0  0  0  0  0  0  0  0  0
   -6.2140   -4.0560   -3.2620 C   0  0  0  0  0  0  0  0  0  0  0  0
   -6.4270   -5.2040   -2.3690 N   0  0  0  0  0  0  0  0  0  0  0  0
   -6.4050   -6.4470   -3.1540 C   0  0  0  0  0  0  0  0  0  0  0  0
   -6.6270   -7.6400   -2.2260 C   0  0  0  0  0  0  0  0  0  0  0  0
   -6.6040   -8.9160   -3.0330 C   0  0  0  0  0  0  0  0  0  0  0  0
   -7.7900   -9.4200   -3.5800 C   0  0  0  0  0  0  0  0  0  0  0  0
   -9.2900   -8.5760   -3.3300 Cl  0  0  0  0  0  0  0  0  0  0  0  0
   -7.7680  -10.6040   -4.3270 C   0  0  0  0  0  0  0  0  0  0  0  0
   -6.5610  -11.2830   -4.5280 C   0  0  0  0  0  0  0  0  0  0  0  0
   -5.3750  -10.7790   -3.9810 C   0  0  0  0  0  0  0  0  0  0  0  0
   -5.3960   -9.5960   -3.2330 C   0  0  0  0  0  0  0  0  0  0  0  0
   -3.9220   -8.9690   -2.5540 Cl  0  0  0  0  0  0  0  0  0  0  0  0
   -5.0510   -2.2760   -1.9090 C   0  0  0  0  0  0  0  0  0  0  0  0
    2.2550    1.0750    1.1040 C   0  0  0  0  0  0  0  0  0  0  0  0
    2.6760    2.2530    0.4760 C   0  0  0  0  0  0  0  0  0  0  0  0
    3.7640    2.9690    0.9890 C   0  0  0  0  0  0  0  0  0  0  0  0
    4.4310    2.5070    2.1300 C   0  0  0  0  0  0  0  0  0  0  0  0
    5.4960    3.2080    2.6320 O   0  0  0  0  0  0  0  0  0  0  0  0
    4.0090    1.3290    2.7580 C   0  0  0  0  0  0  0  0  0  0  0  0
    4.6300    0.7970    3.9140 N   0  0  0  0  0  0  0  0  0  0  0  0
    4.1250   -0.3300    4.4060 C   0  0  0  0  0  0  0  0  0  0  0  0
    4.5180   -0.9470    5.3950 O   0  0  0  0  0  0  0  0  0  0  0  0
    2.7730   -0.7630    3.3490 S   0  0  0  0  0  0  0  0  0  0  0  0
    2.9210    0.6130    2.2450 C   0  0  0  0  0  0  0  0  0  0  0  0
    1.7920    0.3240   -1.3130 H   0  0  0  0  0  0  0  0  0  0  0  0
    1.2040   -0.7650    0.7210 H   0  0  0  0  0  0  0  0  0  0  0  0
   -0.3360    1.8380    0.8800 H   0  0  0  0  0  0  0  0  0  0  0  0
   -0.1450    0.6340    2.2690 H   0  0  0  0  0  0  0  0  0  0  0  0
   -2.1860    0.4790    1.0350 H   0  0  0  0  0  0  0  0  0  0  0  0
   -0.4810   -0.1730   -1.2000 H   0  0  0  0  0  0  0  0  0  0  0  0
   -1.6160    1.2730   -1.0250 H   0  0  0  0  0  0  0  0  0  0  0  0
   -2.2090   -1.6550   -1.3430 H   0  0  0  0  0  0  0  0  0  0  0  0
   -2.7630   -0.2450   -2.3920 H   0  0  0  0  0  0  0  0  0  0  0  0
   -4.0080    0.5020   -0.4460 H   0  0  0  0  0  0  0  0  0  0  0  0
   -3.6330   -1.1000    0.3440 H   0  0  0  0  0  0  0  0  0  0  0  0
   -6.2960    0.4990   -0.3830 H   0  0  0  0  0  0  0  0  0  0  0  0
   -8.3970   -0.3920   -1.3520 H   0  0  0  0  0  0  0  0  0  0  0  0
   -8.3600   -2.4880   -2.6770 H   0  0  0  0  0  0  0  0  0  0  0  0
   -5.2500   -4.1560   -3.7570 H   0  0  0  0  0  0  0  0  0  0  0  0
   -7.0040   -4.0270   -4.0100 H   0  0  0  0  0  0  0  0  0  0  0  0
   -7.3220   -5.1120   -1.9110 H   0  0  0  0  0  0  0  0  0  0  0  0
   -5.4410   -6.5460   -3.6490 H   0  0  0  0  0  0  0  0  0  0  0  0
   -7.1940   -6.4180   -3.9020 H   0  0  0  0  0  0  0  0  0  0  0  0
   -7.5910   -7.5410   -1.7320 H   0  0  0  0  0  0  0  0  0  0  0  0
   -5.8370   -7.6690   -1.4780 H   0  0  0  0  0  0  0  0  0  0  0  0
   -8.6830  -10.9930   -4.7490 H   0  0  0  0  0  0  0  0  0  0  0  0
   -6.5440  -12.1960   -5.1050 H   0  0  0  0  0  0  0  0  0  0  0  0
   -4.4430  -11.3030   -4.1360 H   0  0  0  0  0  0  0  0  0  0  0  0
   -4.1190   -2.8000   -2.0640 H   0  0  0  0  0  0  0  0  0  0  0  0
    2.1620    2.6090   -0.4040 H   0  0  0  0  0  0  0  0  0  0  0  0
    4.0890    3.8780    0.5040 H   0  0  0  0  0  0  0  0  0  0  0  0
    6.3280    2.9060    2.2360 H   0  0  0  0  0  0  0  0  0  0  0  0
    5.4200    1.2540    4.3450 H   0  0  0  0  0  0  0  0  0  0  0  0
  1 37  1  0  0  0  0
  1  2  1  0  0  0  0
  2 38  1  0  0  0  0
  2  3  1  0  0  0  0
  3 39  1  0  0  0  0
  3 40  1  0  0  0  0
  3  4  1  0  0  0  0
  4 41  1  0  0  0  0
  4  5  1  0  0  0  0
  5 42  1  0  0  0  0
  5 43  1  0  0  0  0
  5  6  1  0  0  0  0
  6 44  1  0  0  0  0
  6 45  1  0  0  0  0
  6  7  1  0  0  0  0
  7 46  1  0  0  0  0
  7 47  1  0  0  0  0
  7  8  1  0  0  0  0
  8  9  2  0  0  0  0
  9 48  1  0  0  0  0
  9 10  1  0  0  0  0
 10 49  1  0  0  0  0
 10 11  2  0  0  0  0
 11 50  1  0  0  0  0
 11 12  1  0  0  0  0
 12 13  1  0  0  0  0
 13 51  1  0  0  0  0
 13 52  1  0  0  0  0
 13 14  1  0  0  0  0
 14 53  1  0  0  0  0
 14 15  1  0  0  0  0
 15 54  1  0  0  0  0
 15 55  1  0  0  0  0
 15 16  1  0  0  0  0
 16 56  1  0  0  0  0
 16 57  1  0  0  0  0
 16 17  1  0  0  0  0
 17 18  2  0  0  0  0
 18 19  1  0  0  0  0
 18 20  1  0  0  0  0
 20 58  1  0  0  0  0
 20 21  2  0  0  0  0
 21 59  1  0  0  0  0
 21 22  1  0  0  0  0
 22 60  1  0  0  0  0
 22 23  2  0  0  0  0
 23 17  1  0  0  0  0
 23 24  1  0  0  0  0
 12 25  2  0  0  0  0
 25  8  1  0  0  0  0
 25 61  1  0  0  0  0
  2 26  1  0  0  0  0
 26 27  2  0  0  0  0
 27 62  1  0  0  0  0
 27 28  1  0  0  0  0
 28 63  1  0  0  0  0
 28 29  2  0  0  0  0
 29 30  1  0  0  0  0
 30 64  1  0  0  0  0
 29 31  1  0  0  0  0
 31 32  1  0  0  0  0
 32 65  1  0  0  0  0
 32 33  1  0  0  0  0
 33 34  2  0  0  0  0
 33 35  1  0  0  0  0
 35 36  1  0  0  0  0
 36 26  1  0  0  0  0
 36 31  2  0  0  0  0
M  END
>  <LOGBIO>
7.1000

>  <PRED_LOGBIO>
7.0000

>  <XV_RES>
0.2790

>  <WHL_TMPL>
3

>  <ANCH>
37-46;19-20

$$$$
ROW31
  -MTS-   01071501483D 0   0.00000     0.00000     0

 94 99  0  0  0  0  0  0  0  0999 V2000
   14.4980    5.4180   -0.1820 C   0  0  0  0  0  0  0  0  0  0  0  0
   13.9260    6.5930   -0.7630 O   0  0  0  0  0  0  0  0  0  0  0  0
   14.2370    6.8840   -2.0650 C   0  0  0  0  0  0  0  0  0  0  0  0
   15.3490    7.6820   -2.3570 C   0  0  0  0  0  0  0  0  0  0  0  0
   15.6670    7.9800   -3.6880 C   0  0  0  0  0  0  0  0  0  0  0  0
   14.8720    7.4790   -4.7260 C   0  0  0  0  0  0  0  0  0  0  0  0
   13.7590    6.6820   -4.4330 C   0  0  0  0  0  0  0  0  0  0  0  0
   13.4420    6.3840   -3.1030 C   0  0  0  0  0  0  0  0  0  0  0  0
   12.3170    5.5770   -2.8070 N   0  0  0  0  0  0  0  0  0  0  0  0
   11.2020    6.0690   -1.9860 C   0  0  0  0  0  0  0  0  0  0  0  0
   10.8060    5.0440   -0.9070 C   0  0  0  0  0  0  0  0  0  0  0  0
   10.5810    3.7090   -1.4790 N   0  0  0  0  0  0  0  0  0  0  0  0
   10.2350    2.7670   -0.4050 C   0  0  0  0  0  0  0  0  0  0  0  0
    8.7190    2.7510   -0.2100 C   0  0  0  0  0  0  0  0  0  0  0  0
    8.3600    1.7720    0.9060 C   0  0  0  0  0  0  0  0  0  0  0  0
    6.9020    1.7570    1.0940 N   0  0  0  0  0  0  0  0  0  0  0  0
    5.9950    0.9440    0.4660 C   0  0  0  0  0  0  0  0  0  0  0  0
    4.7770    1.2590    0.9260 C   0  0  0  0  0  0  0  0  0  0  0  0
    3.4770    0.6140    0.5080 C   0  0  0  0  0  0  0  0  0  0  0  0
    2.2690    1.0840    1.1110 C   0  0  0  0  0  0  0  0  0  0  0  0
    1.0810    0.3020    0.5510 C   0  0  0  0  0  0  0  0  0  0  0  0
   -0.2090    0.8050    1.1960 C   0  0  0  0  0  0  0  0  0  0  0  0
   -1.3520    0.0530    0.6570 N   0  0  0  0  0  0  0  0  0  0  0  0
   -1.4100    0.2280   -0.8010 C   0  0  0  0  0  0  0  0  0  0  0  0
   -2.6460    1.0110   -1.2830 C   0  0  0  0  0  0  0  0  0  0  0  0
   -3.9590    0.2760   -1.1610 C   0  0  0  0  0  0  0  0  0  0  0  0
   -4.7370    0.3270   -2.3240 C   0  0  0  0  0  0  0  0  0  0  0  0
   -5.9830   -0.3110   -2.3610 C   0  0  0  0  0  0  0  0  0  0  0  0
   -6.7440   -0.2610   -3.4990 O   0  0  0  0  0  0  0  0  0  0  0  0
   -6.4510   -0.9990   -1.2350 C   0  0  0  0  0  0  0  0  0  0  0  0
   -7.6700   -1.6230   -1.2720 O   0  0  0  0  0  0  0  0  0  0  0  0
   -5.6730   -1.0500   -0.0720 C   0  0  0  0  0  0  0  0  0  0  0  0
   -4.4270   -0.4130   -0.0350 C   0  0  0  0  0  0  0  0  0  0  0  0
   -3.7150   -0.5610    1.2880 C   0  0  0  0  0  0  0  0  0  0  0  0
   -2.2400   -0.9900    1.1910 C   0  0  0  0  0  0  0  0  0  0  0  0
   -4.4190   -1.6900    2.0020 C   0  0  0  0  0  0  0  0  0  0  0  0
   -4.8610   -1.5170    3.3190 C   0  0  0  0  0  0  0  0  0  0  0  0
   -5.5130   -2.5640    3.9820 C   0  0  0  0  0  0  0  0  0  0  0  0
   -5.7240   -3.7830    3.3270 C   0  0  0  0  0  0  0  0  0  0  0  0
   -5.2820   -3.9560    2.0100 C   0  0  0  0  0  0  0  0  0  0  0  0
   -5.5090   -5.2710    1.3040 C   0  0  0  0  0  0  0  0  0  0  0  0
   -4.6290   -2.9090    1.3480 C   0  0  0  0  0  0  0  0  0  0  0  0
    4.9200    2.2900    1.8620 N   0  0  0  0  0  0  0  0  0  0  0  0
    6.1250    2.6000    1.9820 N   0  0  0  0  0  0  0  0  0  0  0  0
   11.7760    3.2260   -2.1870 C   0  0  0  0  0  0  0  0  0  0  0  0
   12.1970    4.1990   -3.3040 C   0  0  0  0  0  0  0  0  0  0  0  0
   15.5840    5.4950   -0.2030 H   0  0  0  0  0  0  0  0  0  0  0  0
   14.1620    5.3210    0.8480 H   0  0  0  0  0  0  0  0  0  0  0  0
   14.1860    4.5440   -0.7500 H   0  0  0  0  0  0  0  0  0  0  0  0
   15.9620    8.0680   -1.5560 H   0  0  0  0  0  0  0  0  0  0  0  0
   16.5250    8.5950   -3.9130 H   0  0  0  0  0  0  0  0  0  0  0  0
   15.1170    7.7090   -5.7520 H   0  0  0  0  0  0  0  0  0  0  0  0
   13.1460    6.2960   -5.2340 H   0  0  0  0  0  0  0  0  0  0  0  0
   10.3440    6.2720   -2.6240 H   0  0  0  0  0  0  0  0  0  0  0  0
   11.4870    7.0040   -1.5090 H   0  0  0  0  0  0  0  0  0  0  0  0
   11.5900    4.9870   -0.1560 H   0  0  0  0  0  0  0  0  0  0  0  0
    9.9010    5.3780   -0.4040 H   0  0  0  0  0  0  0  0  0  0  0  0
   10.5760    1.7690   -0.6740 H   0  0  0  0  0  0  0  0  0  0  0  0
   10.7160    3.0780    0.5190 H   0  0  0  0  0  0  0  0  0  0  0  0
    8.3780    3.7490    0.0580 H   0  0  0  0  0  0  0  0  0  0  0  0
    8.2380    2.4400   -1.1350 H   0  0  0  0  0  0  0  0  0  0  0  0
    8.7010    0.7750    0.6380 H   0  0  0  0  0  0  0  0  0  0  0  0
    8.8410    2.0840    1.8310 H   0  0  0  0  0  0  0  0  0  0  0  0
    6.2220    0.1850   -0.2680 H   0  0  0  0  0  0  0  0  0  0  0  0
    3.5640   -0.4230    0.8260 H   0  0  0  0  0  0  0  0  0  0  0  0
    3.3890    0.7410   -0.5690 H   0  0  0  0  0  0  0  0  0  0  0  0
    2.1420    2.1170    0.7950 H   0  0  0  0  0  0  0  0  0  0  0  0
    2.3100    0.9160    2.1850 H   0  0  0  0  0  0  0  0  0  0  0  0
    1.2080   -0.7310    0.8670 H   0  0  0  0  0  0  0  0  0  0  0  0
    1.0240    0.4790   -0.5210 H   0  0  0  0  0  0  0  0  0  0  0  0
   -0.3360    1.8380    0.8800 H   0  0  0  0  0  0  0  0  0  0  0  0
   -0.1450    0.6340    2.2690 H   0  0  0  0  0  0  0  0  0  0  0  0
   -1.5110   -0.7720   -1.2170 H   0  0  0  0  0  0  0  0  0  0  0  0
   -0.5270    0.7790   -1.1190 H   0  0  0  0  0  0  0  0  0  0  0  0
   -2.4960    1.1650   -2.3490 H   0  0  0  0  0  0  0  0  0  0  0  0
   -2.7130    1.9180   -0.6860 H   0  0  0  0  0  0  0  0  0  0  0  0
   -4.3760    0.8580   -3.1920 H   0  0  0  0  0  0  0  0  0  0  0  0
   -6.5410   -1.0060   -4.0860 H   0  0  0  0  0  0  0  0  0  0  0  0
   -8.3760   -1.0230   -0.9830 H   0  0  0  0  0  0  0  0  0  0  0  0
   -6.0350   -1.5810    0.7960 H   0  0  0  0  0  0  0  0  0  0  0  0
   -3.7960    0.3580    1.8640 H   0  0  0  0  0  0  0  0  0  0  0  0
   -1.9130   -1.1620    2.2150 H   0  0  0  0  0  0  0  0  0  0  0  0
   -2.1900   -1.8550    0.5340 H   0  0  0  0  0  0  0  0  0  0  0  0
   -4.6990   -0.5760    3.8240 H   0  0  0  0  0  0  0  0  0  0  0  0
   -5.8540   -2.4300    4.9980 H   0  0  0  0  0  0  0  0  0  0  0  0
   -6.2270   -4.5900    3.8380 H   0  0  0  0  0  0  0  0  0  0  0  0
   -6.4150   -5.7360    1.6860 H   0  0  0  0  0  0  0  0  0  0  0  0
   -4.6610   -5.9300    1.4820 H   0  0  0  0  0  0  0  0  0  0  0  0
   -5.6130   -5.0960    0.2360 H   0  0  0  0  0  0  0  0  0  0  0  0
   -4.2880   -3.0430    0.3320 H   0  0  0  0  0  0  0  0  0  0  0  0
   12.5940    3.1110   -1.4790 H   0  0  0  0  0  0  0  0  0  0  0  0
   11.5720    2.2480   -2.6170 H   0  0  0  0  0  0  0  0  0  0  0  0
   11.4640    4.1670   -4.1070 H   0  0  0  0  0  0  0  0  0  0  0  0
   13.1490    3.8810   -3.7220 H   0  0  0  0  0  0  0  0  0  0  0  0
  1 47  1  0  0  0  0
  1 48  1  0  0  0  0
  1 49  1  0  0  0  0
  1  2  1  0  0  0  0
  2  3  1  0  0  0  0
  3  4  2  0  0  0  0
  4 50  1  0  0  0  0
  4  5  1  0  0  0  0
  5 51  1  0  0  0  0
  5  6  2  0  0  0  0
  6 52  1  0  0  0  0
  6  7  1  0  0  0  0
  7 53  1  0  0  0  0
  7  8  2  0  0  0  0
  8  3  1  0  0  0  0
  8  9  1  0  0  0  0
  9 10  1  0  0  0  0
 10 54  1  0  0  0  0
 10 55  1  0  0  0  0
 10 11  1  0  0  0  0
 11 56  1  0  0  0  0
 11 57  1  0  0  0  0
 11 12  1  0  0  0  0
 12 13  1  0  0  0  0
 13 58  1  0  0  0  0
 13 59  1  0  0  0  0
 13 14  1  0  0  0  0
 14 60  1  0  0  0  0
 14 61  1  0  0  0  0
 14 15  1  0  0  0  0
 15 62  1  0  0  0  0
 15 63  1  0  0  0  0
 15 16  1  0  0  0  0
 16 17  1  0  0  0  0
 17 64  1  0  0  0  0
 17 18  2  0  0  0  0
 18 19  1  0  0  0  0
 19 65  1  0  0  0  0
 19 66  1  0  0  0  0
 19 20  1  0  0  0  0
 20 67  1  0  0  0  0
 20 68  1  0  0  0  0
 20 21  1  0  0  0  0
 21 69  1  0  0  0  0
 21 70  1  0  0  0  0
 21 22  1  0  0  0  0
 22 71  1  0  0  0  0
 22 72  1  0  0  0  0
 22 23  1  0  0  0  0
 23 24  1  0  0  0  0
 24 73  1  0  0  0  0
 24 74  1  0  0  0  0
 24 25  1  0  0  0  0
 25 75  1  0  0  0  0
 25 76  1  0  0  0  0
 25 26  1  0  0  0  0
 26 27  2  0  0  0  0
 27 77  1  0  0  0  0
 27 28  1  0  0  0  0
 28 29  1  0  0  0  0
 29 78  1  0  0  0  0
 28 30  2  0  0  0  0
 30 31  1  0  0  0  0
 31 79  1  0  0  0  0
 30 32  1  0  0  0  0
 32 80  1  0  0  0  0
 32 33  2  0  0  0  0
 33 26  1  0  0  0  0
 33 34  1  0  0  0  0
 34 81  1  0  0  0  0
 34 35  1  0  0  0  0
 35 23  1  0  0  0  0
 35 82  1  0  0  0  0
 35 83  1  0  0  0  0
 34 36  1  0  0  0  0
 36 37  2  0  0  0  0
 37 84  1  0  0  0  0
 37 38  1  0  0  0  0
 38 85  1  0  0  0  0
 38 39  2  0  0  0  0
 39 86  1  0  0  0  0
 39 40  1  0  0  0  0
 40 41  1  0  0  0  0
 41 87  1  0  0  0  0
 41 88  1  0  0  0  0
 41 89  1  0  0  0  0
 40 42  2  0  0  0  0
 42 36  1  0  0  0  0
 42 90  1  0  0  0  0
 18 43  1  0  0  0  0
 43 44  2  0  0  0  0
 44 16  1  0  0  0  0
 12 45  1  0  0  0  0
 45 91  1  0  0  0  0
 45 92  1  0  0  0  0
 45 46  1  0  0  0  0
 46  9  1  0  0  0  0
 46 93  1  0  0  0  0
 46 94  1  0  0  0  0
M  END
>  <LOGBIO>
5.8000

>  <PRED_LOGBIO>
6.4700

>  <XV_RES>
-1.2030

>  <WHL_TMPL>
3

>  <ANCH>
24-34;49-50

$$$$
ROW32
  -MTS-   01071501483D 0   0.00000     0.00000     0

 41 44  0  0  0  0  0  0  0  0999 V2000
    6.8260    2.4760   -3.6350 N   0  0  0  0  0  0  0  0  0  0  0  0
    5.6880    2.0960   -2.9740 C   0  0  0  0  0  0  0  0  0  0  0  0
    4.4830    2.6210   -3.1000 N   0  0  0  0  0  0  0  0  0  0  0  0
    3.4570    2.0740   -2.3200 C   0  0  0  0  0  0  0  0  0  0  0  0
    2.1360    2.5370   -2.3580 C   0  0  0  0  0  0  0  0  0  0  0  0
    1.1620    1.9400   -1.5490 C   0  0  0  0  0  0  0  0  0  0  0  0
   -0.2090    2.5530   -1.7070 C   0  0  0  0  0  0  0  0  0  0  0  0
   -1.3580    1.5470   -1.9040 C   0  0  0  0  0  0  0  0  0  0  0  0
   -1.6770    0.7700   -0.6980 N   0  0  0  0  0  0  0  0  0  0  0  0
   -2.9460    0.2160   -1.1920 C   0  0  0  0  0  0  0  0  0  0  0  0
   -4.0650    0.6130   -0.2590 C   0  0  0  0  0  0  0  0  0  0  0  0
   -3.7890    1.3780    0.8800 C   0  0  0  0  0  0  0  0  0  0  0  0
   -4.8270    1.7470    1.7440 C   0  0  0  0  0  0  0  0  0  0  0  0
   -6.1410    1.3490    1.4700 C   0  0  0  0  0  0  0  0  0  0  0  0
   -6.4170    0.5840    0.3300 C   0  0  0  0  0  0  0  0  0  0  0  0
   -5.3790    0.2160   -0.5340 C   0  0  0  0  0  0  0  0  0  0  0  0
   -0.7450   -0.3280   -0.4050 C   0  0  0  0  0  0  0  0  0  0  0  0
    0.5810    0.1330    0.2260 C   0  0  0  0  0  0  0  0  0  0  0  0
    1.5080    0.8800   -0.7030 C   0  0  0  0  0  0  0  0  0  0  0  0
    2.8280    0.4170   -0.6650 C   0  0  0  0  0  0  0  0  0  0  0  0
    3.8030    1.0140   -1.4740 C   0  0  0  0  0  0  0  0  0  0  0  0
    5.5340    0.8020   -1.7760 S   0  0  0  0  0  0  0  0  0  0  0  0
    7.4270    3.1850   -3.2410 H   0  0  0  0  0  0  0  0  0  0  0  0
    7.0640    2.0460   -4.5180 H   0  0  0  0  0  0  0  0  0  0  0  0
    1.8690    3.3540   -3.0110 H   0  0  0  0  0  0  0  0  0  0  0  0
   -0.1660    3.1310   -2.6280 H   0  0  0  0  0  0  0  0  0  0  0  0
   -0.4250    3.1270   -0.8080 H   0  0  0  0  0  0  0  0  0  0  0  0
   -1.0000    0.8270   -2.6370 H   0  0  0  0  0  0  0  0  0  0  0  0
   -2.2420    2.1100   -2.1960 H   0  0  0  0  0  0  0  0  0  0  0  0
   -2.8590   -0.8670   -1.1350 H   0  0  0  0  0  0  0  0  0  0  0  0
   -3.1540    0.6290   -2.1770 H   0  0  0  0  0  0  0  0  0  0  0  0
   -2.7750    1.6850    1.0920 H   0  0  0  0  0  0  0  0  0  0  0  0
   -4.6140    2.3370    2.6230 H   0  0  0  0  0  0  0  0  0  0  0  0
   -6.9410    1.6330    2.1370 H   0  0  0  0  0  0  0  0  0  0  0  0
   -7.4310    0.2780    0.1180 H   0  0  0  0  0  0  0  0  0  0  0  0
   -5.5930   -0.3740   -1.4130 H   0  0  0  0  0  0  0  0  0  0  0  0
   -0.4810   -0.7590   -1.3690 H   0  0  0  0  0  0  0  0  0  0  0  0
   -1.2240   -1.0100    0.2950 H   0  0  0  0  0  0  0  0  0  0  0  0
    1.1100   -0.7790    0.4940 H   0  0  0  0  0  0  0  0  0  0  0  0
    0.3380    0.7910    1.0580 H   0  0  0  0  0  0  0  0  0  0  0  0
    3.0950   -0.4010   -0.0120 H   0  0  0  0  0  0  0  0  0  0  0  0
  1 23  1  0  0  0  0
  1 24  1  0  0  0  0
  1  2  1  0  0  0  0
  2  3  2  0  0  0  0
  3  4  1  0  0  0  0
  4  5  2  0  0  0  0
  5 25  1  0  0  0  0
  5  6  1  0  0  0  0
  6  7  1  0  0  0  0
  7 26  1  0  0  0  0
  7 27  1  0  0  0  0
  7  8  1  0  0  0  0
  8 28  1  0  0  0  0
  8 29  1  0  0  0  0
  8  9  1  0  0  0  0
  9 10  1  0  0  0  0
 10 30  1  0  0  0  0
 10 31  1  0  0  0  0
 10 11  1  0  0  0  0
 11 12  2  0  0  0  0
 12 32  1  0  0  0  0
 12 13  1  0  0  0  0
 13 33  1  0  0  0  0
 13 14  2  0  0  0  0
 14 34  1  0  0  0  0
 14 15  1  0  0  0  0
 15 35  1  0  0  0  0
 15 16  2  0  0  0  0
 16 11  1  0  0  0  0
 16 36  1  0  0  0  0
  9 17  1  0  0  0  0
 17 37  1  0  0  0  0
 17 38  1  0  0  0  0
 17 18  1  0  0  0  0
 18 39  1  0  0  0  0
 18 40  1  0  0  0  0
 18 19  1  0  0  0  0
 19  6  2  0  0  0  0
 19 20  1  0  0  0  0
 20 41  1  0  0  0  0
 20 21  2  0  0  0  0
 21  4  1  0  0  0  0
 21 22  1  0  0  0  0
 22  2  1  0  0  0  0
M  END
>  <LOGBIO>
5.5400

>  <PRED_LOGBIO>
6.0700

>  <XV_RES>
-0.6050

>  <WHL_TMPL>
2

>  <ANCH>
11-21;16-31

$$$$
ROW34
  -MTS-   01071501483D 0   0.00000     0.00000     0

 58 61  0  0  1  0  0  0  0  0999 V2000
   -6.8910    1.1680    8.8120 O   0  0  0  0  0  0  0  0  0  0  0  0
   -7.6190    0.2900    7.9500 C   0  0  0  0  0  0  0  0  0  0  0  0
   -7.0480    0.3750    6.5350 C   0  0  1  0  0  0  0  0  0  0  0  0
   -6.0070   -0.5910    6.3710 O   0  0  0  0  0  0  0  0  0  0  0  0
   -5.3800   -0.4690    5.0920 C   0  0  2  0  0  0  0  0  0  0  0  0
   -4.3040   -1.4070    5.0040 O   0  0  0  0  0  0  0  0  0  0  0  0
   -3.2070   -1.0600    4.2610 C   0  0  0  0  0  0  0  0  0  0  0  0
   -3.1570   -1.3770    2.8980 C   0  0  0  0  0  0  0  0  0  0  0  0
   -2.0360   -1.0220    2.1380 C   0  0  0  0  0  0  0  0  0  0  0  0
   -0.9650   -0.3510    2.7410 C   0  0  0  0  0  0  0  0  0  0  0  0
    0.2440    0.0310    1.9210 C   0  0  0  0  0  0  0  0  0  0  0  0
    0.0470    1.0750    1.0020 C   0  0  0  0  0  0  0  0  0  0  0  0
    0.3560   -0.1200    1.8010 N   0  0  0  0  0  0  0  0  0  0  0  0
    1.3720    0.1850    2.8180 C   0  0  0  0  0  0  0  0  0  0  0  0
    2.7060    0.5640    2.1480 C   0  0  0  0  0  0  0  0  0  0  0  0
    2.5380    1.5140    0.9870 C   0  0  0  0  0  0  0  0  0  0  0  0
    3.6640    2.1550    0.4570 C   0  0  0  0  0  0  0  0  0  0  0  0
    3.5240    3.0390   -0.6200 C   0  0  0  0  0  0  0  0  0  0  0  0
    4.6260    3.6660   -1.1390 O   0  0  0  0  0  0  0  0  0  0  0  0
    2.2580    3.2830   -1.1660 C   0  0  0  0  0  0  0  0  0  0  0  0
    2.1210    4.1480   -2.2190 O   0  0  0  0  0  0  0  0  0  0  0  0
    1.1320    2.6420   -0.6350 C   0  0  0  0  0  0  0  0  0  0  0  0
    1.2720    1.7580    0.4410 C   0  0  0  0  0  0  0  0  0  0  0  0
   -1.0160   -0.0350    4.1040 C   0  0  0  0  0  0  0  0  0  0  0  0
   -2.1370   -0.3890    4.8630 C   0  0  0  0  0  0  0  0  0  0  0  0
   -6.3720   -0.7290    3.9430 C   0  0  2  0  0  0  0  0  0  0  0  0
   -5.7250   -0.4710    2.6950 O   0  0  0  0  0  0  0  0  0  0  0  0
   -7.6070    0.1820    4.0710 C   0  0  2  0  0  0  0  0  0  0  0  0
   -8.6180   -0.2690    3.1660 O   0  0  0  0  0  0  0  0  0  0  0  0
   -8.1740    0.1820    5.5020 C   0  0  1  0  0  0  0  0  0  0  0  0
   -9.1200    1.2460    5.6340 O   0  0  0  0  0  0  0  0  0  0  0  0
   -7.2360    1.1310    9.7180 H   0  0  0  0  0  0  0  0  0  0  0  0
   -8.6670    0.5820    7.9360 H   0  0  0  0  0  0  0  0  0  0  0  0
   -7.5320   -0.7310    8.3150 H   0  0  0  0  0  0  0  0  0  0  0  0
   -6.6380    1.3790    6.4530 H   0  0  0  0  0  0  0  0  0  0  0  0
   -4.9710    0.5340    4.9890 H   0  0  0  0  0  0  0  0  0  0  0  0
   -3.9830   -1.8940    2.4330 H   0  0  0  0  0  0  0  0  0  0  0  0
   -1.9970   -1.2670    1.0870 H   0  0  0  0  0  0  0  0  0  0  0  0
    0.4750   -0.8450    1.3190 H   0  0  0  0  0  0  0  0  0  0  0  0
    1.0290    0.3210    2.6160 H   0  0  0  0  0  0  0  0  0  0  0  0
   -0.7960    0.9930    0.3200 H   0  0  0  0  0  0  0  0  0  0  0  0
    0.7730   -0.7880    1.1690 H   0  0  0  0  0  0  0  0  0  0  0  0
    1.5500   -0.7380    3.3650 H   0  0  0  0  0  0  0  0  0  0  0  0
    1.0380    1.0350    3.4100 H   0  0  0  0  0  0  0  0  0  0  0  0
    3.1010   -0.3580    1.7260 H   0  0  0  0  0  0  0  0  0  0  0  0
    3.3300    1.0470    2.8970 H   0  0  0  0  0  0  0  0  0  0  0  0
    4.6410    1.9670    0.8780 H   0  0  0  0  0  0  0  0  0  0  0  0
    4.7880    4.5120   -0.6920 H   0  0  0  0  0  0  0  0  0  0  0  0
    1.1730    4.2780   -2.3770 H   0  0  0  0  0  0  0  0  0  0  0  0
    0.1550    2.8300   -1.0560 H   0  0  0  0  0  0  0  0  0  0  0  0
   -0.1900    0.4830    4.5680 H   0  0  0  0  0  0  0  0  0  0  0  0
   -2.1750   -0.1450    5.9150 H   0  0  0  0  0  0  0  0  0  0  0  0
   -6.6910   -1.7690    3.9750 H   0  0  0  0  0  0  0  0  0  0  0  0
   -5.2960   -1.2720    2.3530 H   0  0  0  0  0  0  0  0  0  0  0  0
   -7.3310    1.1980    3.7960 H   0  0  0  0  0  0  0  0  0  0  0  0
   -9.1980   -0.9210    3.5890 H   0  0  0  0  0  0  0  0  0  0  0  0
   -8.6720   -0.7670    5.6900 H   0  0  0  0  0  0  0  0  0  0  0  0
   -8.8830    1.9940    5.0640 H   0  0  0  0  0  0  0  0  0  0  0  0
  1 32  1  0  0  0  0
  1  2  1  0  0  0  0
  2 33  1  0  0  0  0
  2 34  1  0  0  0  0
  2  3  1  0  0  0  0
  3 35  1  0  0  0  0
  3  4  1  0  0  0  0
  4  5  1  0  0  0  0
  5 36  1  0  0  0  0
  5  6  1  0  0  0  0
  6  7  1  0  0  0  0
  7  8  2  0  0  0  0
  8 37  1  0  0  0  0
  8  9  1  0  0  0  0
  9 38  1  0  0  0  0
  9 10  2  0  0  0  0
 10 11  1  0  0  0  0
 11 39  1  0  0  0  0
 11 40  1  0  0  0  0
 11 12  1  0  0  0  0
 12 41  1  0  0  0  0
 12 13  1  0  0  0  0
 13 42  1  0  0  0  0
 13 14  1  0  0  0  0
 14 43  1  0  0  0  0
 14 44  1  0  0  0  0
 14 15  1  0  0  0  0
 15 45  1  0  0  0  0
 15 46  1  0  0  0  0
 15 16  1  0  0  0  0
 16 17  1  0  0  0  0
 17 47  1  0  0  0  0
 17 18  2  0  0  0  0
 18 19  1  0  0  0  0
 19 48  1  0  0  0  0
 18 20  1  0  0  0  0
 20 21  1  0  0  0  0
 21 49  1  0  0  0  0
 20 22  2  0  0  0  0
 22 50  1  0  0  0  0
 22 23  1  0  0  0  0
 23 12  1  0  0  0  0
 23 16  2  0  0  0  0
 10 24  1  0  0  0  0
 24 51  1  0  0  0  0
 24 25  2  0  0  0  0
 25  7  1  0  0  0  0
 25 52  1  0  0  0  0
  5 26  1  0  0  0  0
 26 53  1  0  0  0  0
 26 27  1  0  0  0  0
 27 54  1  0  0  0  0
 26 28  1  0  0  0  0
 28 55  1  0  0  0  0
 28 29  1  0  0  0  0
 29 56  1  0  0  0  0
 28 30  1  0  0  0  0
 30  3  1  0  0  0  0
 30 57  1  0  0  0  0
 30 31  1  0  0  0  0
 31 58  1  0  0  0  0
M  END
>  <LOGBIO>
5.6200

>  <PRED_LOGBIO>
5.8500

>  <XV_RES>
-0.5660

>  <WHL_TMPL>
1

>  <ANCH>
4-5;37-38

$$$$
ROW35
  -MTS-   01071501483D 0   0.00000     0.00000     0

 62 66  0  0  0  0  0  0  0  0999 V2000
    2.8860    4.2500    3.6120 C   0  0  0  0  0  0  0  0  0  0  0  0
    1.5990    5.0070    3.9280 C   0  0  0  0  0  0  0  0  0  0  0  0
    1.2080    4.7190    5.3890 C   0  0  0  0  0  0  0  0  0  0  0  0
   -0.1700    4.1560    5.6450 C   0  0  0  0  0  0  0  0  0  0  0  0
   -0.5410    3.9050    6.7900 O   0  0  0  0  0  0  0  0  0  0  0  0
   -1.0660    3.9120    4.4920 C   0  0  0  0  0  0  0  0  0  0  0  0
   -2.3430    3.3890    4.7320 C   0  0  0  0  0  0  0  0  0  0  0  0
   -3.2120    3.1480    3.6620 C   0  0  0  0  0  0  0  0  0  0  0  0
   -2.8060    3.4280    2.3520 C   0  0  0  0  0  0  0  0  0  0  0  0
   -3.7440    3.1680    1.1980 C   0  0  0  0  0  0  0  0  0  0  0  0
   -1.5290    3.9500    2.1130 C   0  0  0  0  0  0  0  0  0  0  0  0
   -0.6590    4.1920    3.1830 C   0  0  0  0  0  0  0  0  0  0  0  0
    0.6160    4.7200    2.8720 N   0  0  0  0  0  0  0  0  0  0  0  0
    1.0320    5.0370    1.2020 S   0  0  0  0  0  0  0  0  0  0  0  0
   -0.1510    5.3680    0.4710 O   0  0  0  0  0  0  0  0  0  0  0  0
    1.9530    6.1300    1.1400 O   0  0  0  0  0  0  0  0  0  0  0  0
    1.8080    3.5390    0.4680 C   0  0  0  0  0  0  0  0  0  0  0  0
    1.1230    2.8010   -0.5040 C   0  0  0  0  0  0  0  0  0  0  0  0
    1.7130    1.6610   -1.0630 C   0  0  0  0  0  0  0  0  0  0  0  0
    2.9890    1.2590   -0.6490 C   0  0  0  0  0  0  0  0  0  0  0  0
    3.5790    0.1190   -1.2070 C   0  0  0  0  0  0  0  0  0  0  0  0
    4.8550   -0.2830   -0.7930 C   0  0  0  0  0  0  0  0  0  0  0  0
    5.5400    0.4550    0.1800 C   0  0  0  0  0  0  0  0  0  0  0  0
    4.9490    1.5950    0.7380 C   0  0  0  0  0  0  0  0  0  0  0  0
    3.6740    1.9970    0.3240 C   0  0  0  0  0  0  0  0  0  0  0  0
    3.0840    3.1370    0.8830 C   0  0  0  0  0  0  0  0  0  0  0  0
   -2.7540    3.1060    6.0560 N   0  0  0  0  0  0  0  0  0  0  0  0
   -3.1400    1.7520    6.4780 C   0  0  0  0  0  0  0  0  0  0  0  0
   -4.4590    1.7660    7.2730 C   0  0  0  0  0  0  0  0  0  0  0  0
   -4.4230    2.7440    8.3690 N   0  0  0  0  0  0  0  0  0  0  0  0
   -5.7130    2.7360    9.0750 C   0  0  0  0  0  0  0  0  0  0  0  0
   -4.1500    4.0980    7.8660 C   0  0  0  0  0  0  0  0  0  0  0  0
   -2.8200    4.1490    7.0900 C   0  0  0  0  0  0  0  0  0  0  0  0
    2.6460    3.3380    3.0700 H   0  0  0  0  0  0  0  0  0  0  0  0
    3.5330    4.8750    3.0000 H   0  0  0  0  0  0  0  0  0  0  0  0
    3.3960    3.9990    4.5390 H   0  0  0  0  0  0  0  0  0  0  0  0
    1.8960    6.0510    3.8490 H   0  0  0  0  0  0  0  0  0  0  0  0
    1.3110    5.6400    5.9580 H   0  0  0  0  0  0  0  0  0  0  0  0
    1.9400    4.0330    5.8100 H   0  0  0  0  0  0  0  0  0  0  0  0
   -4.1970    2.7450    3.8470 H   0  0  0  0  0  0  0  0  0  0  0  0
   -3.5380    3.8750    0.3970 H   0  0  0  0  0  0  0  0  0  0  0  0
   -3.5960    2.1530    0.8330 H   0  0  0  0  0  0  0  0  0  0  0  0
   -4.7720    3.2870    1.5320 H   0  0  0  0  0  0  0  0  0  0  0  0
   -1.2150    4.1670    1.1020 H   0  0  0  0  0  0  0  0  0  0  0  0
    0.1390    3.1110   -0.8240 H   0  0  0  0  0  0  0  0  0  0  0  0
    1.1850    1.0920   -1.8130 H   0  0  0  0  0  0  0  0  0  0  0  0
    3.0510   -0.4500   -1.9580 H   0  0  0  0  0  0  0  0  0  0  0  0
    5.3100   -1.1620   -1.2240 H   0  0  0  0  0  0  0  0  0  0  0  0
    6.5240    0.1450    0.4990 H   0  0  0  0  0  0  0  0  0  0  0  0
    5.4780    2.1640    1.4880 H   0  0  0  0  0  0  0  0  0  0  0  0
    3.6120    3.7060    1.6330 H   0  0  0  0  0  0  0  0  0  0  0  0
   -2.3510    1.3250    7.0940 H   0  0  0  0  0  0  0  0  0  0  0  0
   -3.2530    1.1170    5.6010 H   0  0  0  0  0  0  0  0  0  0  0  0
   -5.2830    2.0040    6.6030 H   0  0  0  0  0  0  0  0  0  0  0  0
   -4.6480    0.7750    7.6790 H   0  0  0  0  0  0  0  0  0  0  0  0
   -6.5050    2.4690    8.3790 H   0  0  0  0  0  0  0  0  0  0  0  0
   -5.6800    2.0100    9.8840 H   0  0  0  0  0  0  0  0  0  0  0  0
   -5.9090    3.7260    9.4840 H   0  0  0  0  0  0  0  0  0  0  0  0
   -4.9610    4.4130    7.2140 H   0  0  0  0  0  0  0  0  0  0  0  0
   -4.1080    4.7940    8.7010 H   0  0  0  0  0  0  0  0  0  0  0  0
   -1.9910    4.0230    7.7830 H   0  0  0  0  0  0  0  0  0  0  0  0
   -2.7090    5.1260    6.6250 H   0  0  0  0  0  0  0  0  0  0  0  0
  1 34  1  0  0  0  0
  1 35  1  0  0  0  0
  1 36  1  0  0  0  0
  1  2  1  0  0  0  0
  2 37  1  0  0  0  0
  2  3  1  0  0  0  0
  3 38  1  0  0  0  0
  3 39  1  0  0  0  0
  3  4  1  0  0  0  0
  4  5  2  0  0  0  0
  4  6  1  0  0  0  0
  6  7  1  0  0  0  0
  7  8  2  0  0  0  0
  8 40  1  0  0  0  0
  8  9  1  0  0  0  0
  9 10  1  0  0  0  0
 10 41  1  0  0  0  0
 10 42  1  0  0  0  0
 10 43  1  0  0  0  0
  9 11  2  0  0  0  0
 11 44  1  0  0  0  0
 11 12  1  0  0  0  0
 12  6  2  0  0  0  0
 12 13  1  0  0  0  0
 13  2  1  0  0  0  0
 13 14  1  0  0  0  0
 14 15  2  0  0  0  0
 14 16  2  0  0  0  0
 14 17  1  0  0  0  0
 17 18  2  0  0  0  0
 18 45  1  0  0  0  0
 18 19  1  0  0  0  0
 19 46  1  0  0  0  0
 19 20  2  0  0  0  0
 20 21  1  0  0  0  0
 21 47  1  0  0  0  0
 21 22  2  0  0  0  0
 22 48  1  0  0  0  0
 22 23  1  0  0  0  0
 23 49  1  0  0  0  0
 23 24  2  0  0  0  0
 24 50  1  0  0  0  0
 24 25  1  0  0  0  0
 25 20  1  0  0  0  0
 25 26  2  0  0  0  0
 26 17  1  0  0  0  0
 26 51  1  0  0  0  0
  7 27  1  0  0  0  0
 27 28  1  0  0  0  0
 28 52  1  0  0  0  0
 28 53  1  0  0  0  0
 28 29  1  0  0  0  0
 29 54  1  0  0  0  0
 29 55  1  0  0  0  0
 29 30  1  0  0  0  0
 30 31  1  0  0  0  0
 31 56  1  0  0  0  0
 31 57  1  0  0  0  0
 31 58  1  0  0  0  0
 30 32  1  0  0  0  0
 32 59  1  0  0  0  0
 32 60  1  0  0  0  0
 32 33  1  0  0  0  0
 33 27  1  0  0  0  0
 33 61  1  0  0  0  0
 33 62  1  0  0  0  0
M  END
>  <LOGBIO>
5.7500

>  <PRED_LOGBIO>
7.0700

>  <XV_RES>
-2.0430

>  <WHL_TMPL>
1

>  <ANCH>
1-16;42-40

$$$$
ROW36
  -MTS-   01071501483D 0   0.00000     0.00000     0

 48 49  0  0  1  0  0  0  0  0999 V2000
   -1.8450    4.4520    2.1130 C   0  0  0  0  0  0  0  0  0  0  0  0
   -1.7990    4.5210    3.6370 C   0  0  0  0  0  0  0  0  0  0  0  0
   -2.5940    3.4210    4.2010 N   0  0  0  0  0  0  0  0  0  0  0  0
   -3.0980    3.7650    5.5380 C   0  0  0  0  0  0  0  0  0  0  0  0
   -3.3590    2.4250    6.2510 C   0  0  0  0  0  0  0  0  0  0  0  0
   -2.5460    1.3950    5.4450 C   0  0  0  0  0  0  0  0  0  0  0  0
   -1.7670    2.2220    4.4060 C   0  0  1  0  0  0  0  0  0  0  0  0
   -1.5610    1.4480    3.1050 C   0  0  0  0  0  0  0  0  0  0  0  0
   -0.3540    1.9420    2.4270 N   0  0  0  0  0  0  0  0  0  0  0  0
    0.0230    1.4090    1.2680 C   0  0  0  0  0  0  0  0  0  0  0  0
   -0.6380    0.5030    0.7640 O   0  0  0  0  0  0  0  0  0  0  0  0
    1.2620    1.9160    0.5720 C   0  0  0  0  0  0  0  0  0  0  0  0
    2.5380    1.5140    0.9860 C   0  0  0  0  0  0  0  0  0  0  0  0
    2.6890    0.5600    2.1470 C   0  0  0  0  0  0  0  0  0  0  0  0
    2.7960    1.3530    3.4460 C   0  0  0  0  0  0  0  0  0  0  0  0
    3.6730    1.9960    0.3240 C   0  0  0  0  0  0  0  0  0  0  0  0
    3.5330    2.8810   -0.7520 C   0  0  0  0  0  0  0  0  0  0  0  0
    2.2580    3.2830   -1.1660 C   0  0  0  0  0  0  0  0  0  0  0  0
    2.1210    4.1480   -2.2190 O   0  0  0  0  0  0  0  0  0  0  0  0
    1.1220    2.8010   -0.5040 C   0  0  0  0  0  0  0  0  0  0  0  0
   -0.1260    3.1940   -0.9090 O   0  0  0  0  0  0  0  0  0  0  0  0
   -0.7870    2.4090   -1.9050 C   0  0  0  0  0  0  0  0  0  0  0  0
   -1.4360    3.5000    1.7800 H   0  0  0  0  0  0  0  0  0  0  0  0
   -1.2570    5.2660    1.6950 H   0  0  0  0  0  0  0  0  0  0  0  0
   -2.8760    4.5400    1.7770 H   0  0  0  0  0  0  0  0  0  0  0  0
   -0.7680    4.4320    3.9720 H   0  0  0  0  0  0  0  0  0  0  0  0
   -2.2080    5.4720    3.9690 H   0  0  0  0  0  0  0  0  0  0  0  0
   -2.3340    4.3180    6.0790 H   0  0  0  0  0  0  0  0  0  0  0  0
   -4.0360    4.3090    5.4390 H   0  0  0  0  0  0  0  0  0  0  0  0
   -4.4190    2.1790    6.2470 H   0  0  0  0  0  0  0  0  0  0  0  0
   -3.0300    2.4620    7.2870 H   0  0  0  0  0  0  0  0  0  0  0  0
   -3.2300    0.7250    4.9290 H   0  0  0  0  0  0  0  0  0  0  0  0
   -1.8410    0.8980    6.1080 H   0  0  0  0  0  0  0  0  0  0  0  0
   -0.7700    2.4760    4.7580 H   0  0  0  0  0  0  0  0  0  0  0  0
   -2.4240    1.5890    2.4580 H   0  0  0  0  0  0  0  0  0  0  0  0
   -1.4440    0.3890    3.3280 H   0  0  0  0  0  0  0  0  0  0  0  0
    0.1890    2.6860    2.8410 H   0  0  0  0  0  0  0  0  0  0  0  0
    3.5880   -0.0370    2.0110 H   0  0  0  0  0  0  0  0  0  0  0  0
    1.8220   -0.0960    2.1920 H   0  0  0  0  0  0  0  0  0  0  0  0
    3.6630    2.0090    3.4000 H   0  0  0  0  0  0  0  0  0  0  0  0
    2.9050    0.6650    4.2820 H   0  0  0  0  0  0  0  0  0  0  0  0
    1.8960    1.9500    3.5820 H   0  0  0  0  0  0  0  0  0  0  0  0
    4.6570    1.6860    0.6440 H   0  0  0  0  0  0  0  0  0  0  0  0
    4.4090    3.2530   -1.2630 H   0  0  0  0  0  0  0  0  0  0  0  0
    1.8150    5.0180   -1.9170 H   0  0  0  0  0  0  0  0  0  0  0  0
   -0.9160    1.3930   -1.5390 H   0  0  0  0  0  0  0  0  0  0  0  0
   -1.7610    2.8430   -2.1220 H   0  0  0  0  0  0  0  0  0  0  0  0
   -0.1870    2.3950   -2.8130 H   0  0  0  0  0  0  0  0  0  0  0  0
  1 23  1  0  0  0  0
  1 24  1  0  0  0  0
  1 25  1  0  0  0  0
  1  2  1  0  0  0  0
  2 26  1  0  0  0  0
  2 27  1  0  0  0  0
  2  3  1  0  0  0  0
  3  4  1  0  0  0  0
  4 28  1  0  0  0  0
  4 29  1  0  0  0  0
  4  5  1  0  0  0  0
  5 30  1  0  0  0  0
  5 31  1  0  0  0  0
  5  6  1  0  0  0  0
  6 32  1  0  0  0  0
  6 33  1  0  0  0  0
  6  7  1  0  0  0  0
  7  3  1  0  0  0  0
  7 34  1  0  0  0  0
  7  8  1  0  0  0  0
  8 35  1  0  0  0  0
  8 36  1  0  0  0  0
  8  9  1  0  0  0  0
  9 37  1  0  0  0  0
  9 10  1  0  0  0  0
 10 11  2  0  0  0  0
 10 12  1  0  0  0  0
 12 13  2  0  0  0  0
 13 14  1  0  0  0  0
 14 38  1  0  0  0  0
 14 39  1  0  0  0  0
 14 15  1  0  0  0  0
 15 40  1  0  0  0  0
 15 41  1  0  0  0  0
 15 42  1  0  0  0  0
 13 16  1  0  0  0  0
 16 43  1  0  0  0  0
 16 17  2  0  0  0  0
 17 44  1  0  0  0  0
 17 18  1  0  0  0  0
 18 19  1  0  0  0  0
 19 45  1  0  0  0  0
 18 20  2  0  0  0  0
 20 12  1  0  0  0  0
 20 21  1  0  0  0  0
 21 22  1  0  0  0  0
 22 46  1  0  0  0  0
 22 47  1  0  0  0  0
 22 48  1  0  0  0  0
M  END
>  <LOGBIO>
6.9100

>  <PRED_LOGBIO>
8.2100

>  <XV_RES>
-1.4330

>  <WHL_TMPL>
1

>  <ANCH>
2-4;38-40

$$$$
ROW37
  -MTS-   01071501483D 0   0.00000     0.00000     0

 56 59  0  0  0  0  0  0  0  0999 V2000
   -5.5630    1.0360   -1.9330 C   0  0  0  0  0  0  0  0  0  0  0  0
   -6.4230    1.2570   -0.8120 O   0  0  0  0  0  0  0  0  0  0  0  0
   -6.8930    0.1620   -0.1360 C   0  0  0  0  0  0  0  0  0  0  0  0
   -8.0980   -0.4370   -0.5240 C   0  0  0  0  0  0  0  0  0  0  0  0
   -8.5780   -1.5560    0.1670 C   0  0  0  0  0  0  0  0  0  0  0  0
   -7.8530   -2.0770    1.2450 C   0  0  0  0  0  0  0  0  0  0  0  0
   -6.6480   -1.4780    1.6330 C   0  0  0  0  0  0  0  0  0  0  0  0
   -6.1680   -0.3590    0.9420 C   0  0  0  0  0  0  0  0  0  0  0  0
   -4.9890    0.2260    1.3210 O   0  0  0  0  0  0  0  0  0  0  0  0
   -3.7810   -0.2440    0.7180 C   0  0  0  0  0  0  0  0  0  0  0  0
   -2.5930    0.5370    1.2780 C   0  0  0  0  0  0  0  0  0  0  0  0
   -1.3520    0.0540    0.6570 N   0  0  0  0  0  0  0  0  0  0  0  0
   -0.2090    0.8060    1.1960 C   0  0  0  0  0  0  0  0  0  0  0  0
    1.0810    0.3030    0.5510 C   0  0  0  0  0  0  0  0  0  0  0  0
    1.2480   -1.0880    0.8390 O   0  0  0  0  0  0  0  0  0  0  0  0
    2.2690    1.0840    1.1120 C   0  0  0  0  0  0  0  0  0  0  0  0
    3.4770    0.6140    0.5080 O   0  0  0  0  0  0  0  0  0  0  0  0
    4.6560    1.1990    0.8870 C   0  0  0  0  0  0  0  0  0  0  0  0
    4.6530    2.2260    1.8390 C   0  0  0  0  0  0  0  0  0  0  0  0
    5.8580    2.8250    2.2270 C   0  0  0  0  0  0  0  0  0  0  0  0
    7.0650    2.3970    1.6620 C   0  0  0  0  0  0  0  0  0  0  0  0
    7.0680    1.3700    0.7110 C   0  0  0  0  0  0  0  0  0  0  0  0
    8.1260    0.7580   -0.0030 N   0  0  0  0  0  0  0  0  0  0  0  0
    7.5860   -0.2380   -0.8510 C   0  0  0  0  0  0  0  0  0  0  0  0
    8.1980   -1.1180   -1.7510 C   0  0  0  0  0  0  0  0  0  0  0  0
    7.4200   -2.0240   -2.4820 C   0  0  0  0  0  0  0  0  0  0  0  0
    6.0310   -2.0490   -2.3130 C   0  0  0  0  0  0  0  0  0  0  0  0
    5.4190   -1.1690   -1.4130 C   0  0  0  0  0  0  0  0  0  0  0  0
    6.1960   -0.2630   -0.6820 C   0  0  0  0  0  0  0  0  0  0  0  0
    5.8640    0.7710    0.3230 C   0  0  0  0  0  0  0  0  0  0  0  0
   -4.6730    0.5020   -1.6080 H   0  0  0  0  0  0  0  0  0  0  0  0
   -5.2750    1.9930   -2.3630 H   0  0  0  0  0  0  0  0  0  0  0  0
   -6.0870    0.4460   -2.6820 H   0  0  0  0  0  0  0  0  0  0  0  0
   -8.6570   -0.0350   -1.3560 H   0  0  0  0  0  0  0  0  0  0  0  0
   -9.5070   -2.0170   -0.1320 H   0  0  0  0  0  0  0  0  0  0  0  0
   -8.2230   -2.9400    1.7780 H   0  0  0  0  0  0  0  0  0  0  0  0
   -6.0890   -1.8800    2.4650 H   0  0  0  0  0  0  0  0  0  0  0  0
   -3.6540   -1.3030    0.9370 H   0  0  0  0  0  0  0  0  0  0  0  0
   -3.8340   -0.1010   -0.3590 H   0  0  0  0  0  0  0  0  0  0  0  0
   -2.7200    1.5950    1.0590 H   0  0  0  0  0  0  0  0  0  0  0  0
   -2.5400    0.3940    2.3550 H   0  0  0  0  0  0  0  0  0  0  0  0
   -1.2340   -0.9290    0.8610 H   0  0  0  0  0  0  0  0  0  0  0  0
   -0.3360    1.8640    0.9770 H   0  0  0  0  0  0  0  0  0  0  0  0
   -0.1560    0.6620    2.2740 H   0  0  0  0  0  0  0  0  0  0  0  0
    1.0280    0.4460   -0.5260 H   0  0  0  0  0  0  0  0  0  0  0  0
    0.5040   -1.6060    0.4930 H   0  0  0  0  0  0  0  0  0  0  0  0
    2.1420    2.1430    0.8930 H   0  0  0  0  0  0  0  0  0  0  0  0
    2.3220    0.9410    2.1890 H   0  0  0  0  0  0  0  0  0  0  0  0
    3.7210    2.5560    2.2740 H   0  0  0  0  0  0  0  0  0  0  0  0
    5.8550    3.6170    2.9610 H   0  0  0  0  0  0  0  0  0  0  0  0
    7.9950    2.8580    1.9610 H   0  0  0  0  0  0  0  0  0  0  0  0
    9.1050    0.9930    0.0790 H   0  0  0  0  0  0  0  0  0  0  0  0
    9.2700   -1.0980   -1.8810 H   0  0  0  0  0  0  0  0  0  0  0  0
    7.8930   -2.7030   -3.1770 H   0  0  0  0  0  0  0  0  0  0  0  0
    5.4310   -2.7480   -2.8780 H   0  0  0  0  0  0  0  0  0  0  0  0
    4.3470   -1.1890   -1.2830 H   0  0  0  0  0  0  0  0  0  0  0  0
  1 31  1  0  0  0  0
  1 32  1  0  0  0  0
  1 33  1  0  0  0  0
  1  2  1  0  0  0  0
  2  3  1  0  0  0  0
  3  4  2  0  0  0  0
  4 34  1  0  0  0  0
  4  5  1  0  0  0  0
  5 35  1  0  0  0  0
  5  6  2  0  0  0  0
  6 36  1  0  0  0  0
  6  7  1  0  0  0  0
  7 37  1  0  0  0  0
  7  8  2  0  0  0  0
  8  3  1  0  0  0  0
  8  9  1  0  0  0  0
  9 10  1  0  0  0  0
 10 38  1  0  0  0  0
 10 39  1  0  0  0  0
 10 11  1  0  0  0  0
 11 40  1  0  0  0  0
 11 41  1  0  0  0  0
 11 12  1  0  0  0  0
 12 42  1  0  0  0  0
 12 13  1  0  0  0  0
 13 43  1  0  0  0  0
 13 44  1  0  0  0  0
 13 14  1  0  0  0  0
 14 45  1  0  0  0  0
 14 15  1  0  0  0  0
 15 46  1  0  0  0  0
 14 16  1  0  0  0  0
 16 47  1  0  0  0  0
 16 48  1  0  0  0  0
 16 17  1  0  0  0  0
 17 18  1  0  0  0  0
 18 19  2  0  0  0  0
 19 49  1  0  0  0  0
 19 20  1  0  0  0  0
 20 50  1  0  0  0  0
 20 21  2  0  0  0  0
 21 51  1  0  0  0  0
 21 22  1  0  0  0  0
 22 23  1  0  0  0  0
 23 52  1  0  0  0  0
 23 24  1  0  0  0  0
 24 25  2  0  0  0  0
 25 53  1  0  0  0  0
 25 26  1  0  0  0  0
 26 54  1  0  0  0  0
 26 27  2  0  0  0  0
 27 55  1  0  0  0  0
 27 28  1  0  0  0  0
 28 56  1  0  0  0  0
 28 29  2  0  0  0  0
 29 24  1  0  0  0  0
 29 30  1  0  0  0  0
 30 18  1  0  0  0  0
 30 22  2  0  0  0  0
M  END
>  <LOGBIO>
6.8400

>  <PRED_LOGBIO>
7.1900

>  <XV_RES>
-0.4200

>  <WHL_TMPL>
3

>  <ANCH>
9-11;37-36

$$$$
ROW38
  -MTS-   01071501483D 0   0.00000     0.00000     0

 42 43  0  0  1  0  0  0  0  0999 V2000
   -1.8450    4.4520    2.1130 C   0  0  0  0  0  0  0  0  0  0  0  0
   -1.7990    4.5200    3.6360 C   0  0  0  0  0  0  0  0  0  0  0  0
   -2.5940    3.4200    4.2010 N   0  0  0  0  0  0  0  0  0  0  0  0
   -3.0990    3.7650    5.5380 C   0  0  0  0  0  0  0  0  0  0  0  0
   -3.3590    2.4250    6.2510 C   0  0  0  0  0  0  0  0  0  0  0  0
   -2.5460    1.3950    5.4450 C   0  0  0  0  0  0  0  0  0  0  0  0
   -1.7670    2.2220    4.4060 C   0  0  1  0  0  0  0  0  0  0  0  0
   -1.5610    1.4480    3.1050 C   0  0  0  0  0  0  0  0  0  0  0  0
   -0.3540    1.9420    2.4270 N   0  0  0  0  0  0  0  0  0  0  0  0
    0.0230    1.4090    1.2680 C   0  0  0  0  0  0  0  0  0  0  0  0
   -0.6380    0.5030    0.7640 O   0  0  0  0  0  0  0  0  0  0  0  0
    1.2620    1.9160    0.5720 C   0  0  0  0  0  0  0  0  0  0  0  0
    2.5380    1.5140    0.9860 C   0  0  0  0  0  0  0  0  0  0  0  0
    3.6730    1.9960    0.3240 C   0  0  0  0  0  0  0  0  0  0  0  0
    5.5860    1.3930    0.9460 I   0  0  0  0  0  0  0  0  0  0  0  0
    3.5330    2.8810   -0.7520 C   0  0  0  0  0  0  0  0  0  0  0  0
    2.2580    3.2830   -1.1660 C   0  0  0  0  0  0  0  0  0  0  0  0
    2.1210    4.1480   -2.2190 O   0  0  0  0  0  0  0  0  0  0  0  0
    1.1220    2.8010   -0.5040 C   0  0  0  0  0  0  0  0  0  0  0  0
   -0.1260    3.1940   -0.9100 O   0  0  0  0  0  0  0  0  0  0  0  0
   -0.7870    2.4090   -1.9050 C   0  0  0  0  0  0  0  0  0  0  0  0
   -1.4360    3.5000    1.7800 H   0  0  0  0  0  0  0  0  0  0  0  0
   -1.2570    5.2660    1.6950 H   0  0  0  0  0  0  0  0  0  0  0  0
   -2.8760    4.5400    1.7770 H   0  0  0  0  0  0  0  0  0  0  0  0
   -0.7680    4.4320    3.9720 H   0  0  0  0  0  0  0  0  0  0  0  0
   -2.2090    5.4720    3.9690 H   0  0  0  0  0  0  0  0  0  0  0  0
   -2.3340    4.3180    6.0790 H   0  0  0  0  0  0  0  0  0  0  0  0
   -4.0360    4.3090    5.4390 H   0  0  0  0  0  0  0  0  0  0  0  0
   -4.4190    2.1790    6.2470 H   0  0  0  0  0  0  0  0  0  0  0  0
   -3.0300    2.4620    7.2870 H   0  0  0  0  0  0  0  0  0  0  0  0
   -3.2300    0.7240    4.9290 H   0  0  0  0  0  0  0  0  0  0  0  0
   -1.8410    0.8980    6.1080 H   0  0  0  0  0  0  0  0  0  0  0  0
   -0.7700    2.4760    4.7580 H   0  0  0  0  0  0  0  0  0  0  0  0
   -2.4240    1.5890    2.4580 H   0  0  0  0  0  0  0  0  0  0  0  0
   -1.4440    0.3890    3.3280 H   0  0  0  0  0  0  0  0  0  0  0  0
    0.1890    2.6860    2.8410 H   0  0  0  0  0  0  0  0  0  0  0  0
    2.6460    0.8310    1.8160 H   0  0  0  0  0  0  0  0  0  0  0  0
    4.4090    3.2530   -1.2630 H   0  0  0  0  0  0  0  0  0  0  0  0
    1.5460    3.7730   -2.9050 H   0  0  0  0  0  0  0  0  0  0  0  0
   -0.9160    1.3930   -1.5390 H   0  0  0  0  0  0  0  0  0  0  0  0
   -1.7610    2.8430   -2.1220 H   0  0  0  0  0  0  0  0  0  0  0  0
   -0.1870    2.3940   -2.8130 H   0  0  0  0  0  0  0  0  0  0  0  0
  1 22  1  0  0  0  0
  1 23  1  0  0  0  0
  1 24  1  0  0  0  0
  1  2  1  0  0  0  0
  2 25  1  0  0  0  0
  2 26  1  0  0  0  0
  2  3  1  0  0  0  0
  3  4  1  0  0  0  0
  4 27  1  0  0  0  0
  4 28  1  0  0  0  0
  4  5  1  0  0  0  0
  5 29  1  0  0  0  0
  5 30  1  0  0  0  0
  5  6  1  0  0  0  0
  6 31  1  0  0  0  0
  6 32  1  0  0  0  0
  6  7  1  0  0  0  0
  7  3  1  0  0  0  0
  7 33  1  0  0  0  0
  7  8  1  0  0  0  0
  8 34  1  0  0  0  0
  8 35  1  0  0  0  0
  8  9  1  0  0  0  0
  9 36  1  0  0  0  0
  9 10  1  0  0  0  0
 10 11  2  0  0  0  0
 10 12  1  0  0  0  0
 12 13  2  0  0  0  0
 13 37  1  0  0  0  0
 13 14  1  0  0  0  0
 14 15  1  0  0  0  0
 14 16  2  0  0  0  0
 16 38  1  0  0  0  0
 16 17  1  0  0  0  0
 17 18  1  0  0  0  0
 18 39  1  0  0  0  0
 17 19  2  0  0  0  0
 19 12  1  0  0  0  0
 19 20  1  0  0  0  0
 20 21  1  0  0  0  0
 21 40  1  0  0  0  0
 21 41  1  0  0  0  0
 21 42  1  0  0  0  0
M  END
>  <LOGBIO>
8.5200

>  <PRED_LOGBIO>
7.7700

>  <XV_RES>
0.8130

>  <WHL_TMPL>
1

>  <ANCH>
2-4;32-34

$$$$
ROW39
  -MTS-   01071501483D 0   0.00000     0.00000     0

 73 76  0  0  0  0  0  0  0  0999 V2000
   -0.2060  -16.0340    4.4570 C   0  0  0  0  0  0  0  0  0  0  0  0
   -0.7080  -14.7440    3.8150 C   0  0  0  0  0  0  0  0  0  0  0  0
    0.2490  -13.6020    4.1520 C   0  0  0  0  0  0  0  0  0  0  0  0
   -0.2530  -12.3100    3.5090 C   0  0  0  0  0  0  0  0  0  0  0  0
    0.7050  -11.1680    3.8460 C   0  0  0  0  0  0  0  0  0  0  0  0
    0.2020   -9.8750    3.2040 C   0  0  0  0  0  0  0  0  0  0  0  0
    1.1600   -8.7330    3.5400 C   0  0  0  0  0  0  0  0  0  0  0  0
    0.6570   -7.4410    2.8980 C   0  0  0  0  0  0  0  0  0  0  0  0
    1.6150   -6.2990    3.2350 C   0  0  0  0  0  0  0  0  0  0  0  0
    1.1180   -5.0220    2.6000 C   0  0  0  0  0  0  0  0  0  0  0  0
    0.0840   -5.0280    1.9340 O   0  0  0  0  0  0  0  0  0  0  0  0
    1.7990   -3.8910    2.7610 N   0  0  0  0  0  0  0  0  0  0  0  0
    1.3320   -2.6900    2.1630 N   0  0  0  0  0  0  0  0  0  0  0  0
    2.3970   -1.7890    1.9290 C   0  0  0  0  0  0  0  0  0  0  0  0
    3.6730   -2.0890    2.4220 C   0  0  0  0  0  0  0  0  0  0  0  0
    4.7360   -1.2070    2.1970 C   0  0  0  0  0  0  0  0  0  0  0  0
    4.5230   -0.0240    1.4780 C   0  0  0  0  0  0  0  0  0  0  0  0
    5.8450    1.0730    1.1990 Cl  0  0  0  0  0  0  0  0  0  0  0  0
    3.2480    0.2760    0.9850 C   0  0  0  0  0  0  0  0  0  0  0  0
    2.1850   -0.6070    1.2100 C   0  0  0  0  0  0  0  0  0  0  0  0
    0.9500   -0.2390    0.6640 N   0  0  0  0  0  0  0  0  0  0  0  0
   -0.2050   -0.3400    1.2950 C   0  0  0  0  0  0  0  0  0  0  0  0
   -1.3520    0.0530    0.6570 N   0  0  0  0  0  0  0  0  0  0  0  0
   -2.5970    0.3240    1.3910 C   0  0  0  0  0  0  0  0  0  0  0  0
   -3.8020   -0.3610    0.7220 C   0  0  0  0  0  0  0  0  0  0  0  0
   -3.8780   -0.0530   -0.7130 N   0  0  0  0  0  0  0  0  0  0  0  0
   -3.9540    1.4110   -0.8200 C   0  0  0  0  0  0  0  0  0  0  0  0
   -2.6480   -0.4580   -1.4090 C   0  0  0  0  0  0  0  0  0  0  0  0
   -1.4100    0.2280   -0.8010 C   0  0  0  0  0  0  0  0  0  0  0  0
   -0.2910   -0.8680    2.6750 C   0  0  0  0  0  0  0  0  0  0  0  0
   -1.1220   -0.2520    3.6180 C   0  0  0  0  0  0  0  0  0  0  0  0
   -1.1970   -0.7580    4.9210 C   0  0  0  0  0  0  0  0  0  0  0  0
   -0.4430   -1.8810    5.2810 C   0  0  0  0  0  0  0  0  0  0  0  0
    0.3880   -2.4970    4.3370 C   0  0  0  0  0  0  0  0  0  0  0  0
    0.4630   -1.9910    3.0340 C   0  0  0  0  0  0  0  0  0  0  0  0
   -0.1580  -15.9080    5.5360 H   0  0  0  0  0  0  0  0  0  0  0  0
   -0.8880  -16.8480    4.2170 H   0  0  0  0  0  0  0  0  0  0  0  0
    0.7850  -16.2680    4.0750 H   0  0  0  0  0  0  0  0  0  0  0  0
   -1.7000  -14.5110    4.1970 H   0  0  0  0  0  0  0  0  0  0  0  0
   -0.7560  -14.8710    2.7350 H   0  0  0  0  0  0  0  0  0  0  0  0
    1.2410  -13.8350    3.7700 H   0  0  0  0  0  0  0  0  0  0  0  0
    0.2970  -13.4750    5.2310 H   0  0  0  0  0  0  0  0  0  0  0  0
   -1.2450  -12.0760    3.8910 H   0  0  0  0  0  0  0  0  0  0  0  0
   -0.3010  -12.4360    2.4300 H   0  0  0  0  0  0  0  0  0  0  0  0
    1.6960  -11.4010    3.4640 H   0  0  0  0  0  0  0  0  0  0  0  0
    0.7520  -11.0410    4.9260 H   0  0  0  0  0  0  0  0  0  0  0  0
   -0.7890   -9.6420    3.5860 H   0  0  0  0  0  0  0  0  0  0  0  0
    0.1540  -10.0020    2.1240 H   0  0  0  0  0  0  0  0  0  0  0  0
    2.1510   -8.9670    3.1580 H   0  0  0  0  0  0  0  0  0  0  0  0
    1.2070   -8.6070    4.6200 H   0  0  0  0  0  0  0  0  0  0  0  0
   -0.3340   -7.2080    3.2800 H   0  0  0  0  0  0  0  0  0  0  0  0
    0.6090   -7.5680    1.8180 H   0  0  0  0  0  0  0  0  0  0  0  0
    2.6060   -6.5320    2.8530 H   0  0  0  0  0  0  0  0  0  0  0  0
    1.6630   -6.1720    4.3140 H   0  0  0  0  0  0  0  0  0  0  0  0
    2.6480   -3.8860    3.3080 H   0  0  0  0  0  0  0  0  0  0  0  0
    3.8370   -3.0020    2.9760 H   0  0  0  0  0  0  0  0  0  0  0  0
    5.7200   -1.4380    2.5770 H   0  0  0  0  0  0  0  0  0  0  0  0
    3.0840    1.1880    0.4310 H   0  0  0  0  0  0  0  0  0  0  0  0
   -2.7710    1.3960    1.3130 H   0  0  0  0  0  0  0  0  0  0  0  0
   -2.5030   -0.0700    2.4000 H   0  0  0  0  0  0  0  0  0  0  0  0
   -4.6910    0.0740    1.1750 H   0  0  0  0  0  0  0  0  0  0  0  0
   -3.6870   -1.4360    0.8450 H   0  0  0  0  0  0  0  0  0  0  0  0
   -3.5510    1.8620    0.0840 H   0  0  0  0  0  0  0  0  0  0  0  0
   -3.3740    1.7420   -1.6790 H   0  0  0  0  0  0  0  0  0  0  0  0
   -4.9920    1.7120   -0.9450 H   0  0  0  0  0  0  0  0  0  0  0  0
   -2.7350   -0.0860   -2.4280 H   0  0  0  0  0  0  0  0  0  0  0  0
   -2.5210   -1.5330   -1.3040 H   0  0  0  0  0  0  0  0  0  0  0  0
   -0.5440   -0.2910   -1.2060 H   0  0  0  0  0  0  0  0  0  0  0  0
   -1.4720    1.2910   -1.0250 H   0  0  0  0  0  0  0  0  0  0  0  0
   -1.7040    0.6150    3.3410 H   0  0  0  0  0  0  0  0  0  0  0  0
   -1.8380   -0.2820    5.6490 H   0  0  0  0  0  0  0  0  0  0  0  0
   -0.5010   -2.2710    6.2860 H   0  0  0  0  0  0  0  0  0  0  0  0
    0.9700   -3.3640    4.6150 H   0  0  0  0  0  0  0  0  0  0  0  0
  1 36  1  0  0  0  0
  1 37  1  0  0  0  0
  1 38  1  0  0  0  0
  1  2  1  0  0  0  0
  2 39  1  0  0  0  0
  2 40  1  0  0  0  0
  2  3  1  0  0  0  0
  3 41  1  0  0  0  0
  3 42  1  0  0  0  0
  3  4  1  0  0  0  0
  4 43  1  0  0  0  0
  4 44  1  0  0  0  0
  4  5  1  0  0  0  0
  5 45  1  0  0  0  0
  5 46  1  0  0  0  0
  5  6  1  0  0  0  0
  6 47  1  0  0  0  0
  6 48  1  0  0  0  0
  6  7  1  0  0  0  0
  7 49  1  0  0  0  0
  7 50  1  0  0  0  0
  7  8  1  0  0  0  0
  8 51  1  0  0  0  0
  8 52  1  0  0  0  0
  8  9  1  0  0  0  0
  9 53  1  0  0  0  0
  9 54  1  0  0  0  0
  9 10  1  0  0  0  0
 10 11  2  0  0  0  0
 10 12  1  0  0  0  0
 12 55  1  0  0  0  0
 12 13  1  0  0  0  0
 13 14  1  0  0  0  0
 14 15  2  0  0  0  0
 15 56  1  0  0  0  0
 15 16  1  0  0  0  0
 16 57  1  0  0  0  0
 16 17  2  0  0  0  0
 17 18  1  0  0  0  0
 17 19  1  0  0  0  0
 19 58  1  0  0  0  0
 19 20  2  0  0  0  0
 20 14  1  0  0  0  0
 20 21  1  0  0  0  0
 21 22  2  0  0  0  0
 22 23  1  0  0  0  0
 23 24  1  0  0  0  0
 24 59  1  0  0  0  0
 24 60  1  0  0  0  0
 24 25  1  0  0  0  0
 25 61  1  0  0  0  0
 25 62  1  0  0  0  0
 25 26  1  0  0  0  0
 26 27  1  0  0  0  0
 27 63  1  0  0  0  0
 27 64  1  0  0  0  0
 27 65  1  0  0  0  0
 26 28  1  0  0  0  0
 28 66  1  0  0  0  0
 28 67  1  0  0  0  0
 28 29  1  0  0  0  0
 29 23  1  0  0  0  0
 29 68  1  0  0  0  0
 29 69  1  0  0  0  0
 22 30  1  0  0  0  0
 30 31  2  0  0  0  0
 31 70  1  0  0  0  0
 31 32  1  0  0  0  0
 32 71  1  0  0  0  0
 32 33  2  0  0  0  0
 33 72  1  0  0  0  0
 33 34  1  0  0  0  0
 34 73  1  0  0  0  0
 34 35  2  0  0  0  0
 35 13  1  0  0  0  0
 35 30  1  0  0  0  0
M  END
>  <LOGBIO>
5.0500

>  <PRED_LOGBIO>
5.5300

>  <XV_RES>
-0.8380

>  <WHL_TMPL>
3

>  <ANCH>
24-34;46-61

$$$$
ROW40
  -MTS-   01071501483D 0   0.00000     0.00000     0

 50 52  0  0  0  0  0  0  0  0999 V2000
    5.2620   -1.8870   -2.1780 Cl  0  0  0  0  0  0  0  0  0  0  0  0
    4.1550   -0.5570   -2.3590 C   0  0  0  0  0  0  0  0  0  0  0  0
    4.3750    0.4060   -3.3500 C   0  0  0  0  0  0  0  0  0  0  0  0
    3.4840    1.4760   -3.4960 C   0  0  0  0  0  0  0  0  0  0  0  0
    2.3730    1.5830   -2.6510 C   0  0  0  0  0  0  0  0  0  0  0  0
    2.1540    0.6190   -1.6590 C   0  0  0  0  0  0  0  0  0  0  0  0
    1.0310    0.7270   -0.8040 N   0  0  0  0  0  0  0  0  0  0  0  0
    1.1130    0.4170    0.6300 C   0  0  0  0  0  0  0  0  0  0  0  0
   -0.0510   -0.4870    1.0760 C   0  0  0  0  0  0  0  0  0  0  0  0
   -1.3520    0.0530    0.6570 N   0  0  0  0  0  0  0  0  0  0  0  0
   -0.2090    0.8050    1.1960 C   0  0  0  0  0  0  0  0  0  0  0  0
    1.0810    0.3020    0.5510 C   0  0  0  0  0  0  0  0  0  0  0  0
    2.2570    0.8460    0.8920 C   0  0  0  0  0  0  0  0  0  0  0  0
    3.5320    0.3490    0.2550 C   0  0  0  0  0  0  0  0  0  0  0  0
    4.6750    1.1000    0.7930 N   0  0  0  0  0  0  0  0  0  0  0  0
    5.9070    0.8300    0.3720 C   0  0  0  0  0  0  0  0  0  0  0  0
    6.0900   -0.0490   -0.4680 O   0  0  0  0  0  0  0  0  0  0  0  0
    7.0580    1.5870    0.9140 C   0  0  0  0  0  0  0  0  0  0  0  0
    7.4790    2.7640    0.2860 C   0  0  0  0  0  0  0  0  0  0  0  0
    8.5680    3.4800    0.7990 C   0  0  0  0  0  0  0  0  0  0  0  0
    9.2340    3.0180    1.9400 C   0  0  0  0  0  0  0  0  0  0  0  0
   10.8670    4.0920    2.7100 I   0  0  0  0  0  0  0  0  0  0  0  0
    8.8130    1.8400    2.5680 C   0  0  0  0  0  0  0  0  0  0  0  0
    7.7240    1.1240    2.0550 C   0  0  0  0  0  0  0  0  0  0  0  0
   -1.4100    0.2280   -0.8010 C   0  0  0  0  0  0  0  0  0  0  0  0
   -0.2850    1.1550   -1.2990 C   0  0  0  0  0  0  0  0  0  0  0  0
    3.0450   -0.4510   -1.5130 C   0  0  0  0  0  0  0  0  0  0  0  0
    2.7720   -1.6480   -0.2810 Cl  0  0  0  0  0  0  0  0  0  0  0  0
    5.2310    0.3240   -4.0030 H   0  0  0  0  0  0  0  0  0  0  0  0
    3.6530    2.2190   -4.2610 H   0  0  0  0  0  0  0  0  0  0  0  0
    1.6860    2.4080   -2.7630 H   0  0  0  0  0  0  0  0  0  0  0  0
    0.9870    1.3610    1.1560 H   0  0  0  0  0  0  0  0  0  0  0  0
    2.0430   -0.1130    0.8230 H   0  0  0  0  0  0  0  0  0  0  0  0
   -0.0500   -0.4710    2.1640 H   0  0  0  0  0  0  0  0  0  0  0  0
    0.0880   -1.4630    0.6160 H   0  0  0  0  0  0  0  0  0  0  0  0
   -0.1460    0.5640    2.2550 H   0  0  0  0  0  0  0  0  0  0  0  0
   -0.3280    1.8580    0.9490 H   0  0  0  0  0  0  0  0  0  0  0  0
    1.0450   -0.4920   -0.1800 H   0  0  0  0  0  0  0  0  0  0  0  0
    2.2930    1.6400    1.6240 H   0  0  0  0  0  0  0  0  0  0  0  0
    3.6590   -0.7100    0.4740 H   0  0  0  0  0  0  0  0  0  0  0  0
    3.4790    0.4920   -0.8220 H   0  0  0  0  0  0  0  0  0  0  0  0
    4.5250    1.8220    1.4840 H   0  0  0  0  0  0  0  0  0  0  0  0
    6.9650    3.1210   -0.5940 H   0  0  0  0  0  0  0  0  0  0  0  0
    8.8930    4.3890    0.3150 H   0  0  0  0  0  0  0  0  0  0  0  0
    9.3270    1.4840    3.4490 H   0  0  0  0  0  0  0  0  0  0  0  0
    7.3990    0.2160    2.5400 H   0  0  0  0  0  0  0  0  0  0  0  0
   -2.3460    0.7410   -1.0120 H   0  0  0  0  0  0  0  0  0  0  0  0
   -1.2820   -0.7420   -1.2780 H   0  0  0  0  0  0  0  0  0  0  0  0
   -0.2550    1.0450   -2.3810 H   0  0  0  0  0  0  0  0  0  0  0  0
   -0.4900    2.1580   -0.9300 H   0  0  0  0  0  0  0  0  0  0  0  0
  1  2  1  0  0  0  0
  2  3  2  0  0  0  0
  3 29  1  0  0  0  0
  3  4  1  0  0  0  0
  4 30  1  0  0  0  0
  4  5  2  0  0  0  0
  5 31  1  0  0  0  0
  5  6  1  0  0  0  0
  6  7  1  0  0  0  0
  7  8  1  0  0  0  0
  8 32  1  0  0  0  0
  8 33  1  0  0  0  0
  8  9  1  0  0  0  0
  9 34  1  0  0  0  0
  9 35  1  0  0  0  0
  9 10  1  0  0  0  0
 10 11  1  0  0  0  0
 11 36  1  0  0  0  0
 11 37  1  0  0  0  0
 11 12  1  0  0  0  0
 12 38  1  0  0  0  0
 12 13  2  0  0  0  0
 13 39  1  0  0  0  0
 13 14  1  0  0  0  0
 14 40  1  0  0  0  0
 14 41  1  0  0  0  0
 14 15  1  0  0  0  0
 15 42  1  0  0  0  0
 15 16  1  0  0  0  0
 16 17  2  0  0  0  0
 16 18  1  0  0  0  0
 18 19  2  0  0  0  0
 19 43  1  0  0  0  0
 19 20  1  0  0  0  0
 20 44  1  0  0  0  0
 20 21  2  0  0  0  0
 21 22  1  0  0  0  0
 21 23  1  0  0  0  0
 23 45  1  0  0  0  0
 23 24  2  0  0  0  0
 24 18  1  0  0  0  0
 24 46  1  0  0  0  0
 10 25  1  0  0  0  0
 25 47  1  0  0  0  0
 25 48  1  0  0  0  0
 25 26  1  0  0  0  0
 26  7  1  0  0  0  0
 26 49  1  0  0  0  0
 26 50  1  0  0  0  0
  6 27  2  0  0  0  0
 27  2  1  0  0  0  0
 27 28  1  0  0  0  0
M  END
>  <LOGBIO>
6.7900

>  <PRED_LOGBIO>
7.1000

>  <XV_RES>
-0.3210

>  <WHL_TMPL>
3

>  <ANCH>
24-34;17-43

$$$$
ROW41
  -MTS-   01071501483D 0   0.00000     0.00000     0

 51 52  0  0  1  0  0  0  0  0999 V2000
    8.2880    0.7970   -3.2030 C   0  0  0  0  0  0  0  0  0  0  0  0
    7.4490    1.0720   -4.4470 C   0  0  0  0  0  0  0  0  0  0  0  0
    6.9170   -0.1960   -4.9680 N   0  0  0  0  0  0  0  0  0  0  0  0
    6.6600   -0.1070   -6.4130 C   0  0  0  0  0  0  0  0  0  0  0  0
    5.5980   -1.1780   -6.7210 C   0  0  0  0  0  0  0  0  0  0  0  0
    4.9670   -1.5010   -5.3540 C   0  0  0  0  0  0  0  0  0  0  0  0
    5.6100   -0.5050   -4.3700 C   0  0  1  0  0  0  0  0  0  0  0  0
    5.7550   -1.1040   -2.9720 C   0  0  0  0  0  0  0  0  0  0  0  0
    5.7510   -0.0260   -1.9740 N   0  0  0  0  0  0  0  0  0  0  0  0
    5.8660   -0.3150   -0.6810 C   0  0  0  0  0  0  0  0  0  0  0  0
    5.9750   -1.4860   -0.3210 O   0  0  0  0  0  0  0  0  0  0  0  0
    5.8630    0.7710    0.3240 C   0  0  0  0  0  0  0  0  0  0  0  0
    4.6560    1.1990    0.8870 C   0  0  0  0  0  0  0  0  0  0  0  0
    3.4770    0.6140    0.5080 O   0  0  0  0  0  0  0  0  0  0  0  0
    2.2690    1.0840    1.1110 C   0  0  0  0  0  0  0  0  0  0  0  0
    4.6530    2.2260    1.8390 C   0  0  0  0  0  0  0  0  0  0  0  0
    5.8570    2.8250    2.2260 C   0  0  0  0  0  0  0  0  0  0  0  0
    7.0650    2.3970    1.6620 C   0  0  0  0  0  0  0  0  0  0  0  0
    8.3640    3.0430    2.0800 C   0  0  0  0  0  0  0  0  0  0  0  0
    8.9480    2.2890    3.2710 C   0  0  0  0  0  0  0  0  0  0  0  0
    7.0680    1.3700    0.7110 C   0  0  0  0  0  0  0  0  0  0  0  0
    8.2770    0.9410    0.1470 O   0  0  0  0  0  0  0  0  0  0  0  0
    8.1550    0.0780   -0.9870 C   0  0  0  0  0  0  0  0  0  0  0  0
    7.6680    0.3250   -2.4440 H   0  0  0  0  0  0  0  0  0  0  0  0
    8.6820    1.7350   -2.8170 H   0  0  0  0  0  0  0  0  0  0  0  0
    9.1130    0.1360   -3.4600 H   0  0  0  0  0  0  0  0  0  0  0  0
    6.6240    1.7330   -4.1900 H   0  0  0  0  0  0  0  0  0  0  0  0
    8.0690    1.5440   -5.2060 H   0  0  0  0  0  0  0  0  0  0  0  0
    6.2580    0.8770   -6.6470 H   0  0  0  0  0  0  0  0  0  0  0  0
    7.5740   -0.3400   -6.9550 H   0  0  0  0  0  0  0  0  0  0  0  0
    6.0500   -2.0630   -7.1640 H   0  0  0  0  0  0  0  0  0  0  0  0
    4.8520   -0.8010   -7.4180 H   0  0  0  0  0  0  0  0  0  0  0  0
    5.2380   -2.5140   -5.0660 H   0  0  0  0  0  0  0  0  0  0  0  0
    3.8960   -1.3160   -5.4010 H   0  0  0  0  0  0  0  0  0  0  0  0
    5.0020    0.3880   -4.2460 H   0  0  0  0  0  0  0  0  0  0  0  0
    6.6910   -1.6550   -2.9090 H   0  0  0  0  0  0  0  0  0  0  0  0
    4.9230   -1.7800   -2.7790 H   0  0  0  0  0  0  0  0  0  0  0  0
    5.6620    0.9360   -2.2700 H   0  0  0  0  0  0  0  0  0  0  0  0
    1.4090    0.6750    0.5860 H   0  0  0  0  0  0  0  0  0  0  0  0
    2.2430    2.1610    0.9600 H   0  0  0  0  0  0  0  0  0  0  0  0
    2.3000    0.8020    2.1610 H   0  0  0  0  0  0  0  0  0  0  0  0
    3.7210    2.5560    2.2750 H   0  0  0  0  0  0  0  0  0  0  0  0
    5.8540    3.6170    2.9600 H   0  0  0  0  0  0  0  0  0  0  0  0
    8.1810    4.0780    2.3610 H   0  0  0  0  0  0  0  0  0  0  0  0
    9.0680    3.0120    1.2500 H   0  0  0  0  0  0  0  0  0  0  0  0
    8.2440    2.3200    4.1000 H   0  0  0  0  0  0  0  0  0  0  0  0
    9.8840    2.7540    3.5720 H   0  0  0  0  0  0  0  0  0  0  0  0
    9.1320    1.2540    2.9900 H   0  0  0  0  0  0  0  0  0  0  0  0
    7.6130    0.5930   -1.7780 H   0  0  0  0  0  0  0  0  0  0  0  0
    9.1460   -0.1930   -1.3440 H   0  0  0  0  0  0  0  0  0  0  0  0
    7.6130   -0.8210   -0.7020 H   0  0  0  0  0  0  0  0  0  0  0  0
  1 24  1  0  0  0  0
  1 25  1  0  0  0  0
  1 26  1  0  0  0  0
  1  2  1  0  0  0  0
  2 27  1  0  0  0  0
  2 28  1  0  0  0  0
  2  3  1  0  0  0  0
  3  4  1  0  0  0  0
  4 29  1  0  0  0  0
  4 30  1  0  0  0  0
  4  5  1  0  0  0  0
  5 31  1  0  0  0  0
  5 32  1  0  0  0  0
  5  6  1  0  0  0  0
  6 33  1  0  0  0  0
  6 34  1  0  0  0  0
  6  7  1  0  0  0  0
  7  3  1  0  0  0  0
  7 35  1  0  0  0  0
  7  8  1  0  0  0  0
  8 36  1  0  0  0  0
  8 37  1  0  0  0  0
  8  9  1  0  0  0  0
  9 38  1  0  0  0  0
  9 10  1  0  0  0  0
 10 11  2  0  0  0  0
 10 12  1  0  0  0  0
 12 13  2  0  0  0  0
 13 14  1  0  0  0  0
 14 15  1  0  0  0  0
 15 39  1  0  0  0  0
 15 40  1  0  0  0  0
 15 41  1  0  0  0  0
 13 16  1  0  0  0  0
 16 42  1  0  0  0  0
 16 17  2  0  0  0  0
 17 43  1  0  0  0  0
 17 18  1  0  0  0  0
 18 19  1  0  0  0  0
 19 44  1  0  0  0  0
 19 45  1  0  0  0  0
 19 20  1  0  0  0  0
 20 46  1  0  0  0  0
 20 47  1  0  0  0  0
 20 48  1  0  0  0  0
 18 21  2  0  0  0  0
 21 12  1  0  0  0  0
 21 22  1  0  0  0  0
 22 23  1  0  0  0  0
 23 49  1  0  0  0  0
 23 50  1  0  0  0  0
 23 51  1  0  0  0  0
M  END
>  <LOGBIO>
8.8900

>  <PRED_LOGBIO>
8.1100

>  <XV_RES>
1.0020

>  <WHL_TMPL>
3

>  <ANCH>
9-11;34-28

$$$$
ROW42
  -MTS-   01071501483D 0   0.00000     0.00000     0

 76 79  0  0  0  0  0  0  0  0999 V2000
    9.3510    2.9990    0.9170 C   0  0  0  0  0  0  0  0  0  0  0  0
    8.3640    3.0430    2.0800 C   0  0  0  0  0  0  0  0  0  0  0  0
    8.9480    2.2890    3.2710 C   0  0  0  0  0  0  0  0  0  0  0  0
    8.1070    4.4950    2.4740 C   0  0  0  0  0  0  0  0  0  0  0  0
    7.0650    2.3970    1.6620 C   0  0  0  0  0  0  0  0  0  0  0  0
    7.0680    1.3700    0.7110 C   0  0  0  0  0  0  0  0  0  0  0  0
    5.8630    0.7710    0.3240 C   0  0  0  0  0  0  0  0  0  0  0  0
    4.6560    1.1990    0.8870 C   0  0  0  0  0  0  0  0  0  0  0  0
    4.6530    2.2260    1.8390 C   0  0  0  0  0  0  0  0  0  0  0  0
    5.8570    2.8250    2.2260 C   0  0  0  0  0  0  0  0  0  0  0  0
    3.4770    0.6140    0.5080 C   0  0  0  0  0  0  0  0  0  0  0  0
    3.5910   -0.7490    0.9260 O   0  0  0  0  0  0  0  0  0  0  0  0
    2.2690    1.0840    1.1110 C   0  0  0  0  0  0  0  0  0  0  0  0
    1.0810    0.3020    0.5510 C   0  0  0  0  0  0  0  0  0  0  0  0
   -0.2090    0.8050    1.1960 C   0  0  0  0  0  0  0  0  0  0  0  0
   -1.3520    0.0530    0.6570 N   0  0  0  0  0  0  0  0  0  0  0  0
   -2.6040    0.7130    1.0550 C   0  0  0  0  0  0  0  0  0  0  0  0
   -3.8330   -0.0470    0.5240 C   0  0  0  0  0  0  0  0  0  0  0  0
   -3.7570   -0.2410   -1.0020 C   0  0  0  0  0  0  0  0  0  0  0  0
   -2.3990   -0.8280   -1.4260 C   0  0  0  0  0  0  0  0  0  0  0  0
   -1.2370   -0.0300   -0.8060 C   0  0  0  0  0  0  0  0  0  0  0  0
   -3.8340    1.1560   -1.6180 C   0  0  0  0  0  0  0  0  0  0  0  0
   -2.5110    1.6430   -1.8610 O   0  0  0  0  0  0  0  0  0  0  0  0
   -4.5930    1.0900   -2.9220 C   0  0  0  0  0  0  0  0  0  0  0  0
   -5.9820    1.2640   -2.9320 C   0  0  0  0  0  0  0  0  0  0  0  0
   -6.6870    1.2030   -4.1400 C   0  0  0  0  0  0  0  0  0  0  0  0
   -6.0020    0.9680   -5.3390 C   0  0  0  0  0  0  0  0  0  0  0  0
   -4.6130    0.7930   -5.3280 C   0  0  0  0  0  0  0  0  0  0  0  0
   -3.9080    0.8540   -4.1200 C   0  0  0  0  0  0  0  0  0  0  0  0
   -4.5460    2.0870   -0.6670 C   0  0  0  0  0  0  0  0  0  0  0  0
   -5.9360    2.2340   -0.7410 C   0  0  0  0  0  0  0  0  0  0  0  0
   -6.5970    3.0970    0.1420 C   0  0  0  0  0  0  0  0  0  0  0  0
   -5.8670    3.8140    1.0970 C   0  0  0  0  0  0  0  0  0  0  0  0
   -4.4770    3.6670    1.1710 C   0  0  0  0  0  0  0  0  0  0  0  0
   -3.8160    2.8040    0.2890 C   0  0  0  0  0  0  0  0  0  0  0  0
    9.5350    1.9640    0.6360 H   0  0  0  0  0  0  0  0  0  0  0  0
   10.2870    3.4650    1.2180 H   0  0  0  0  0  0  0  0  0  0  0  0
    8.9350    3.5370    0.0670 H   0  0  0  0  0  0  0  0  0  0  0  0
    9.1320    1.2540    2.9900 H   0  0  0  0  0  0  0  0  0  0  0  0
    9.8840    2.7550    3.5710 H   0  0  0  0  0  0  0  0  0  0  0  0
    8.2440    2.3200    4.1000 H   0  0  0  0  0  0  0  0  0  0  0  0
    7.6910    5.0330    1.6240 H   0  0  0  0  0  0  0  0  0  0  0  0
    9.0430    4.9600    2.7750 H   0  0  0  0  0  0  0  0  0  0  0  0
    7.4030    4.5260    3.3030 H   0  0  0  0  0  0  0  0  0  0  0  0
    8.0000    1.0400    0.2760 H   0  0  0  0  0  0  0  0  0  0  0  0
    5.8650   -0.0220   -0.4090 H   0  0  0  0  0  0  0  0  0  0  0  0
    3.7210    2.5560    2.2750 H   0  0  0  0  0  0  0  0  0  0  0  0
    5.8540    3.6170    2.9600 H   0  0  0  0  0  0  0  0  0  0  0  0
    3.3740    0.6490   -0.5740 H   0  0  0  0  0  0  0  0  0  0  0  0
    3.8890   -0.8060    1.8480 H   0  0  0  0  0  0  0  0  0  0  0  0
    2.1420    2.1170    0.7950 H   0  0  0  0  0  0  0  0  0  0  0  0
    2.3100    0.9160    2.1850 H   0  0  0  0  0  0  0  0  0  0  0  0
    1.2080   -0.7310    0.8670 H   0  0  0  0  0  0  0  0  0  0  0  0
    1.0240    0.4790   -0.5210 H   0  0  0  0  0  0  0  0  0  0  0  0
   -0.3360    1.8380    0.8800 H   0  0  0  0  0  0  0  0  0  0  0  0
   -0.1450    0.6340    2.2690 H   0  0  0  0  0  0  0  0  0  0  0  0
   -2.6080    1.6840    0.5630 H   0  0  0  0  0  0  0  0  0  0  0  0
   -2.6630    0.7300    2.1410 H   0  0  0  0  0  0  0  0  0  0  0  0
   -4.6930    0.5940    0.7090 H   0  0  0  0  0  0  0  0  0  0  0  0
   -3.8550   -1.0290    0.9910 H   0  0  0  0  0  0  0  0  0  0  0  0
   -4.5750   -0.8660   -1.3530 H   0  0  0  0  0  0  0  0  0  0  0  0
   -2.3270   -0.6910   -2.5030 H   0  0  0  0  0  0  0  0  0  0  0  0
   -2.3420   -1.8520   -1.0640 H   0  0  0  0  0  0  0  0  0  0  0  0
   -1.3330    0.9880   -1.1780 H   0  0  0  0  0  0  0  0  0  0  0  0
   -0.3090   -0.5410   -1.0560 H   0  0  0  0  0  0  0  0  0  0  0  0
   -2.5340    2.5300   -2.2530 H   0  0  0  0  0  0  0  0  0  0  0  0
   -6.5110    1.4460   -2.0080 H   0  0  0  0  0  0  0  0  0  0  0  0
   -7.7580    1.3380   -4.1480 H   0  0  0  0  0  0  0  0  0  0  0  0
   -6.5450    0.9200   -6.2710 H   0  0  0  0  0  0  0  0  0  0  0  0
   -4.0840    0.6110   -6.2520 H   0  0  0  0  0  0  0  0  0  0  0  0
   -2.8370    0.7190   -4.1120 H   0  0  0  0  0  0  0  0  0  0  0  0
   -6.4990    1.6800   -1.4780 H   0  0  0  0  0  0  0  0  0  0  0  0
   -7.6700    3.2100    0.0850 H   0  0  0  0  0  0  0  0  0  0  0  0
   -6.3770    4.4800    1.7780 H   0  0  0  0  0  0  0  0  0  0  0  0
   -3.9140    4.2210    1.9080 H   0  0  0  0  0  0  0  0  0  0  0  0
   -2.7440    2.6910    0.3460 H   0  0  0  0  0  0  0  0  0  0  0  0
  1 36  1  0  0  0  0
  1 37  1  0  0  0  0
  1 38  1  0  0  0  0
  1  2  1  0  0  0  0
  2  3  1  0  0  0  0
  3 39  1  0  0  0  0
  3 40  1  0  0  0  0
  3 41  1  0  0  0  0
  2  4  1  0  0  0  0
  4 42  1  0  0  0  0
  4 43  1  0  0  0  0
  4 44  1  0  0  0  0
  2  5  1  0  0  0  0
  5  6  2  0  0  0  0
  6 45  1  0  0  0  0
  6  7  1  0  0  0  0
  7 46  1  0  0  0  0
  7  8  2  0  0  0  0
  8  9  1  0  0  0  0
  9 47  1  0  0  0  0
  9 10  2  0  0  0  0
 10  5  1  0  0  0  0
 10 48  1  0  0  0  0
  8 11  1  0  0  0  0
 11 49  1  0  0  0  0
 11 12  1  0  0  0  0
 12 50  1  0  0  0  0
 11 13  1  0  0  0  0
 13 51  1  0  0  0  0
 13 52  1  0  0  0  0
 13 14  1  0  0  0  0
 14 53  1  0  0  0  0
 14 54  1  0  0  0  0
 14 15  1  0  0  0  0
 15 55  1  0  0  0  0
 15 56  1  0  0  0  0
 15 16  1  0  0  0  0
 16 17  1  0  0  0  0
 17 57  1  0  0  0  0
 17 58  1  0  0  0  0
 17 18  1  0  0  0  0
 18 59  1  0  0  0  0
 18 60  1  0  0  0  0
 18 19  1  0  0  0  0
 19 61  1  0  0  0  0
 19 20  1  0  0  0  0
 20 62  1  0  0  0  0
 20 63  1  0  0  0  0
 20 21  1  0  0  0  0
 21 16  1  0  0  0  0
 21 64  1  0  0  0  0
 21 65  1  0  0  0  0
 19 22  1  0  0  0  0
 22 23  1  0  0  0  0
 23 66  1  0  0  0  0
 22 24  1  0  0  0  0
 24 25  2  0  0  0  0
 25 67  1  0  0  0  0
 25 26  1  0  0  0  0
 26 68  1  0  0  0  0
 26 27  2  0  0  0  0
 27 69  1  0  0  0  0
 27 28  1  0  0  0  0
 28 70  1  0  0  0  0
 28 29  2  0  0  0  0
 29 24  1  0  0  0  0
 29 71  1  0  0  0  0
 22 30  1  0  0  0  0
 30 31  2  0  0  0  0
 31 72  1  0  0  0  0
 31 32  1  0  0  0  0
 32 73  1  0  0  0  0
 32 33  2  0  0  0  0
 33 74  1  0  0  0  0
 33 34  1  0  0  0  0
 34 75  1  0  0  0  0
 34 35  2  0  0  0  0
 35 30  1  0  0  0  0
 35 76  1  0  0  0  0
M  END
>  <LOGBIO>
5.2100

>  <PRED_LOGBIO>
5.9400

>  <XV_RES>
-1.2010

>  <WHL_TMPL>
3

>  <ANCH>
21-24;34-37

$$$$
ROW43
  -MTS-   01071501483D 0   0.00000     0.00000     0

 55 58  0  0  0  0  0  0  0  0999 V2000
   -8.5890   -2.5850   -2.7830 F   0  0  0  0  0  0  0  0  0  0  0  0
   -7.4450   -2.1000   -2.2550 C   0  0  0  0  0  0  0  0  0  0  0  0
   -7.4660   -0.9170   -1.5070 C   0  0  0  0  0  0  0  0  0  0  0  0
   -6.2800   -0.4140   -0.9600 C   0  0  0  0  0  0  0  0  0  0  0  0
   -5.0730   -1.0930   -1.1610 C   0  0  0  0  0  0  0  0  0  0  0  0
   -5.0510   -2.2760   -1.9090 C   0  0  0  0  0  0  0  0  0  0  0  0
   -6.2370   -2.7800   -2.4560 C   0  0  0  0  0  0  0  0  0  0  0  0
   -3.8190   -0.5610   -0.5820 C   0  0  0  0  0  0  0  0  0  0  0  0
   -3.8380    0.4780    0.0760 O   0  0  0  0  0  0  0  0  0  0  0  0
   -2.5170   -1.2940   -0.7990 C   0  0  0  0  0  0  0  0  0  0  0  0
   -1.3850   -0.5400   -0.1020 C   0  0  0  0  0  0  0  0  0  0  0  0
   -0.0680   -1.2810   -0.3220 C   0  0  0  0  0  0  0  0  0  0  0  0
    1.0210   -0.5550    0.3490 N   0  0  0  0  0  0  0  0  0  0  0  0
    1.1620   -1.0480    1.7270 C   0  0  0  0  0  0  0  0  0  0  0  0
    2.2780   -0.3070    2.4860 C   0  0  0  0  0  0  0  0  0  0  0  0
    3.6120   -0.3840    1.7210 C   0  0  0  0  0  0  0  0  0  0  0  0
    3.4380    0.0240    0.2460 C   0  0  0  0  0  0  0  0  0  0  0  0
    2.2680   -0.7320   -0.4090 C   0  0  0  0  0  0  0  0  0  0  0  0
    4.1810   -1.7370    1.7950 N   0  0  0  0  0  0  0  0  0  0  0  0
    5.6180   -1.5850    2.0650 C   0  0  0  0  0  0  0  0  0  0  0  0
    5.7730   -0.2070    2.5520 N   0  0  0  0  0  0  0  0  0  0  0  0
    4.6560    0.4930    2.3700 C   0  0  0  0  0  0  0  0  0  0  0  0
    4.4980    1.6720    2.6820 O   0  0  0  0  0  0  0  0  0  0  0  0
    3.4790   -2.9550    1.6380 C   0  0  0  0  0  0  0  0  0  0  0  0
    2.4260   -3.2730    2.5040 C   0  0  0  0  0  0  0  0  0  0  0  0
    1.7310   -4.4790    2.3480 C   0  0  0  0  0  0  0  0  0  0  0  0
    2.0890   -5.3660    1.3260 C   0  0  0  0  0  0  0  0  0  0  0  0
    3.1420   -5.0480    0.4600 C   0  0  0  0  0  0  0  0  0  0  0  0
    3.8370   -3.8430    0.6160 C   0  0  0  0  0  0  0  0  0  0  0  0
   -8.3970   -0.3920   -1.3520 H   0  0  0  0  0  0  0  0  0  0  0  0
   -6.2960    0.4990   -0.3830 H   0  0  0  0  0  0  0  0  0  0  0  0
   -4.1190   -2.8000   -2.0640 H   0  0  0  0  0  0  0  0  0  0  0  0
   -6.2210   -3.6930   -3.0330 H   0  0  0  0  0  0  0  0  0  0  0  0
   -2.5920   -2.2970   -0.3860 H   0  0  0  0  0  0  0  0  0  0  0  0
   -2.3090   -1.3560   -1.8650 H   0  0  0  0  0  0  0  0  0  0  0  0
   -1.3100    0.4640   -0.5150 H   0  0  0  0  0  0  0  0  0  0  0  0
   -1.5940   -0.4780    0.9640 H   0  0  0  0  0  0  0  0  0  0  0  0
   -0.1430   -2.2850    0.0920 H   0  0  0  0  0  0  0  0  0  0  0  0
    0.1410   -1.3430   -1.3880 H   0  0  0  0  0  0  0  0  0  0  0  0
    1.3830   -2.1130    1.7100 H   0  0  0  0  0  0  0  0  0  0  0  0
    0.2200   -0.9220    2.2560 H   0  0  0  0  0  0  0  0  0  0  0  0
    1.9960    0.7360    2.6180 H   0  0  0  0  0  0  0  0  0  0  0  0
    2.4010   -0.7490    3.4730 H   0  0  0  0  0  0  0  0  0  0  0  0
    3.2560    1.0950    0.1850 H   0  0  0  0  0  0  0  0  0  0  0  0
    4.3550   -0.1860   -0.3000 H   0  0  0  0  0  0  0  0  0  0  0  0
    2.5080   -1.7920   -0.4680 H   0  0  0  0  0  0  0  0  0  0  0  0
    2.1260   -0.3700   -1.4260 H   0  0  0  0  0  0  0  0  0  0  0  0
    6.1710   -1.7000    1.1340 H   0  0  0  0  0  0  0  0  0  0  0  0
    5.9100   -2.2770    2.8510 H   0  0  0  0  0  0  0  0  0  0  0  0
    6.6160    0.1610    2.9690 H   0  0  0  0  0  0  0  0  0  0  0  0
    2.1500   -2.5890    3.2920 H   0  0  0  0  0  0  0  0  0  0  0  0
    0.9180   -4.7240    3.0160 H   0  0  0  0  0  0  0  0  0  0  0  0
    1.5530   -6.2960    1.2060 H   0  0  0  0  0  0  0  0  0  0  0  0
    3.4180   -5.7330   -0.3280 H   0  0  0  0  0  0  0  0  0  0  0  0
    4.6490   -3.5980   -0.0520 H   0  0  0  0  0  0  0  0  0  0  0  0
  1  2  1  0  0  0  0
  2  3  2  0  0  0  0
  3 30  1  0  0  0  0
  3  4  1  0  0  0  0
  4 31  1  0  0  0  0
  4  5  2  0  0  0  0
  5  6  1  0  0  0  0
  6 32  1  0  0  0  0
  6  7  2  0  0  0  0
  7  2  1  0  0  0  0
  7 33  1  0  0  0  0
  5  8  1  0  0  0  0
  8  9  2  0  0  0  0
  8 10  1  0  0  0  0
 10 34  1  0  0  0  0
 10 35  1  0  0  0  0
 10 11  1  0  0  0  0
 11 36  1  0  0  0  0
 11 37  1  0  0  0  0
 11 12  1  0  0  0  0
 12 38  1  0  0  0  0
 12 39  1  0  0  0  0
 12 13  1  0  0  0  0
 13 14  1  0  0  0  0
 14 40  1  0  0  0  0
 14 41  1  0  0  0  0
 14 15  1  0  0  0  0
 15 42  1  0  0  0  0
 15 43  1  0  0  0  0
 15 16  1  0  0  0  0
 16 17  1  0  0  0  0
 17 44  1  0  0  0  0
 17 45  1  0  0  0  0
 17 18  1  0  0  0  0
 18 13  1  0  0  0  0
 18 46  1  0  0  0  0
 18 47  1  0  0  0  0
 16 19  1  0  0  0  0
 19 20  1  0  0  0  0
 20 48  1  0  0  0  0
 20 49  1  0  0  0  0
 20 21  1  0  0  0  0
 21 50  1  0  0  0  0
 21 22  1  0  0  0  0
 22 16  1  0  0  0  0
 22 23  2  0  0  0  0
 19 24  1  0  0  0  0
 24 25  2  0  0  0  0
 25 51  1  0  0  0  0
 25 26  1  0  0  0  0
 26 52  1  0  0  0  0
 26 27  2  0  0  0  0
 27 53  1  0  0  0  0
 27 28  1  0  0  0  0
 28 54  1  0  0  0  0
 28 29  2  0  0  0  0
 29 24  1  0  0  0  0
 29 55  1  0  0  0  0
M  END
>  <LOGBIO>
8.9000

>  <PRED_LOGBIO>
7.9800

>  <XV_RES>
1.2710

>  <WHL_TMPL>
3

>  <ANCH>
37-46;7-5

$$$$
ROW44
  -MTS-   01071501483D 0   0.00000     0.00000     0

 42 45  0  0  0  0  0  0  0  0999 V2000
   -3.9300    1.4280   -0.8550 C   0  0  0  0  0  0  0  0  0  0  0  0
   -3.8700   -0.0360   -0.7500 N   0  0  0  0  0  0  0  0  0  0  0  0
   -3.8170   -0.3450    0.6870 C   0  0  0  0  0  0  0  0  0  0  0  0
   -2.6110    0.3330    1.3620 C   0  0  0  0  0  0  0  0  0  0  0  0
   -1.3520    0.0530    0.6570 N   0  0  0  0  0  0  0  0  0  0  0  0
   -1.4100    0.2280   -0.8010 C   0  0  0  0  0  0  0  0  0  0  0  0
   -2.6380   -0.4490   -1.4380 C   0  0  0  0  0  0  0  0  0  0  0  0
   -0.2130   -0.3410    1.3080 C   0  0  0  0  0  0  0  0  0  0  0  0
    0.6800    0.5860    1.6030 N   0  0  0  0  0  0  0  0  0  0  0  0
    1.8870    0.3550    2.2730 C   0  0  0  0  0  0  0  0  0  0  0  0
    2.3210    1.2390    3.2680 C   0  0  0  0  0  0  0  0  0  0  0  0
    3.5290    1.0030    3.9350 C   0  0  0  0  0  0  0  0  0  0  0  0
    4.3030   -0.1170    3.6070 C   0  0  0  0  0  0  0  0  0  0  0  0
    3.8690   -1.0010    2.6120 C   0  0  0  0  0  0  0  0  0  0  0  0
    2.6610   -0.7640    1.9450 C   0  0  0  0  0  0  0  0  0  0  0  0
    2.1920   -1.6360    0.9340 N   0  0  0  0  0  0  0  0  0  0  0  0
    1.1300   -2.3450    1.4300 C   0  0  0  0  0  0  0  0  0  0  0  0
    0.9290   -4.0330    1.9240 S   0  0  0  0  0  0  0  0  0  0  0  0
   -0.7730   -3.9270    2.3980 C   0  0  0  0  0  0  0  0  0  0  0  0
   -1.6410   -5.0360    2.9400 C   0  0  0  0  0  0  0  0  0  0  0  0
   -1.1280   -2.6540    2.1750 C   0  0  0  0  0  0  0  0  0  0  0  0
   -0.0660   -1.7770    1.6350 C   0  0  0  0  0  0  0  0  0  0  0  0
   -4.6190    1.8180   -0.1080 H   0  0  0  0  0  0  0  0  0  0  0  0
   -2.9400    1.8460   -0.6880 H   0  0  0  0  0  0  0  0  0  0  0  0
   -4.2780    1.7070   -1.8480 H   0  0  0  0  0  0  0  0  0  0  0  0
   -3.6490   -1.4170    0.7640 H   0  0  0  0  0  0  0  0  0  0  0  0
   -4.7220    0.0290    1.1600 H   0  0  0  0  0  0  0  0  0  0  0  0
   -2.5170   -0.1240    2.3450 H   0  0  0  0  0  0  0  0  0  0  0  0
   -2.7850    1.4070    1.3550 H   0  0  0  0  0  0  0  0  0  0  0  0
   -0.5400   -0.2890   -1.2010 H   0  0  0  0  0  0  0  0  0  0  0  0
   -1.4660    1.2920   -1.0220 H   0  0  0  0  0  0  0  0  0  0  0  0
   -2.7090   -0.0690   -2.4550 H   0  0  0  0  0  0  0  0  0  0  0  0
   -2.5200   -1.5260   -1.3370 H   0  0  0  0  0  0  0  0  0  0  0  0
    1.7250    2.1030    3.5220 H   0  0  0  0  0  0  0  0  0  0  0  0
    3.8640    1.6840    4.7030 H   0  0  0  0  0  0  0  0  0  0  0  0
    5.2350   -0.2990    4.1220 H   0  0  0  0  0  0  0  0  0  0  0  0
    4.4650   -1.8640    2.3590 H   0  0  0  0  0  0  0  0  0  0  0  0
    2.9300   -2.2740    0.6710 H   0  0  0  0  0  0  0  0  0  0  0  0
   -1.0240   -5.7430    3.4920 H   0  0  0  0  0  0  0  0  0  0  0  0
   -2.1310   -5.5490    2.1150 H   0  0  0  0  0  0  0  0  0  0  0  0
   -2.3930   -4.6160    3.6050 H   0  0  0  0  0  0  0  0  0  0  0  0
   -2.1260   -2.2920    2.3760 H   0  0  0  0  0  0  0  0  0  0  0  0
  1 23  1  0  0  0  0
  1 24  1  0  0  0  0
  1 25  1  0  0  0  0
  1  2  1  0  0  0  0
  2  3  1  0  0  0  0
  3 26  1  0  0  0  0
  3 27  1  0  0  0  0
  3  4  1  0  0  0  0
  4 28  1  0  0  0  0
  4 29  1  0  0  0  0
  4  5  1  0  0  0  0
  5  6  1  0  0  0  0
  6 30  1  0  0  0  0
  6 31  1  0  0  0  0
  6  7  1  0  0  0  0
  7  2  1  0  0  0  0
  7 32  1  0  0  0  0
  7 33  1  0  0  0  0
  5  8  1  0  0  0  0
  8  9  2  0  0  0  0
  9 10  1  0  0  0  0
 10 11  2  0  0  0  0
 11 34  1  0  0  0  0
 11 12  1  0  0  0  0
 12 35  1  0  0  0  0
 12 13  2  0  0  0  0
 13 36  1  0  0  0  0
 13 14  1  0  0  0  0
 14 37  1  0  0  0  0
 14 15  2  0  0  0  0
 15 10  1  0  0  0  0
 15 16  1  0  0  0  0
 16 38  1  0  0  0  0
 16 17  1  0  0  0  0
 17 18  1  0  0  0  0
 18 19  1  0  0  0  0
 19 20  1  0  0  0  0
 20 39  1  0  0  0  0
 20 40  1  0  0  0  0
 20 41  1  0  0  0  0
 19 21  2  0  0  0  0
 21 42  1  0  0  0  0
 21 22  1  0  0  0  0
 22  8  1  0  0  0  0
 22 17  2  0  0  0  0
M  END
>  <LOGBIO>
8.0000

>  <PRED_LOGBIO>
7.0100

>  <XV_RES>
1.0870

>  <WHL_TMPL>
3

>  <ANCH>
24-34;12-13

$$$$
ROW45
  -MTS-   01071501483D 0   0.00000     0.00000     0

 38 41  0  0  0  0  0  0  0  0999 V2000
    0.9260   -4.2910   -1.9850 Cl  0  0  0  0  0  0  0  0  0  0  0  0
    1.3830   -2.9690   -0.9500 C   0  0  0  0  0  0  0  0  0  0  0  0
    2.7340   -2.6370   -0.7940 C   0  0  0  0  0  0  0  0  0  0  0  0
    3.1010   -1.5730    0.0390 C   0  0  0  0  0  0  0  0  0  0  0  0
    2.1180   -0.8420    0.7160 C   0  0  0  0  0  0  0  0  0  0  0  0
    2.4930    0.1960    1.5270 O   0  0  0  0  0  0  0  0  0  0  0  0
    2.3310   -0.1850    2.8330 C   0  0  0  0  0  0  0  0  0  0  0  0
    3.4420   -0.4930    3.6280 C   0  0  0  0  0  0  0  0  0  0  0  0
    3.2620   -0.8810    4.9610 C   0  0  0  0  0  0  0  0  0  0  0  0
    1.9720   -0.9620    5.4990 C   0  0  0  0  0  0  0  0  0  0  0  0
    0.8620   -0.6540    4.7040 C   0  0  0  0  0  0  0  0  0  0  0  0
    1.0410   -0.2660    3.3710 C   0  0  0  0  0  0  0  0  0  0  0  0
   -0.0570    0.0450    2.5610 N   0  0  0  0  0  0  0  0  0  0  0  0
   -0.2130   -0.3410    1.3080 C   0  0  0  0  0  0  0  0  0  0  0  0
   -1.3520    0.0530    0.6570 N   0  0  0  0  0  0  0  0  0  0  0  0
   -2.6110    0.3330    1.3620 C   0  0  0  0  0  0  0  0  0  0  0  0
   -3.8170   -0.3450    0.6860 C   0  0  0  0  0  0  0  0  0  0  0  0
   -3.8700   -0.0360   -0.7500 N   0  0  0  0  0  0  0  0  0  0  0  0
   -2.6380   -0.4490   -1.4380 C   0  0  0  0  0  0  0  0  0  0  0  0
   -1.4100    0.2280   -0.8010 C   0  0  0  0  0  0  0  0  0  0  0  0
    0.7670   -1.1750    0.5600 C   0  0  0  0  0  0  0  0  0  0  0  0
    0.3990   -2.2380   -0.2730 C   0  0  0  0  0  0  0  0  0  0  0  0
    3.4920   -3.2010   -1.3160 H   0  0  0  0  0  0  0  0  0  0  0  0
    4.1430   -1.3170    0.1590 H   0  0  0  0  0  0  0  0  0  0  0  0
    4.4370   -0.4310    3.2130 H   0  0  0  0  0  0  0  0  0  0  0  0
    4.1190   -1.1180    5.5750 H   0  0  0  0  0  0  0  0  0  0  0  0
    1.8340   -1.2610    6.5280 H   0  0  0  0  0  0  0  0  0  0  0  0
   -0.1330   -0.7170    5.1190 H   0  0  0  0  0  0  0  0  0  0  0  0
   -2.7770    1.4050    1.2740 H   0  0  0  0  0  0  0  0  0  0  0  0
   -2.5370   -0.0520    2.3770 H   0  0  0  0  0  0  0  0  0  0  0  0
   -4.7060    0.0990    1.1280 H   0  0  0  0  0  0  0  0  0  0  0  0
   -3.7110   -1.4210    0.8110 H   0  0  0  0  0  0  0  0  0  0  0  0
   -3.9110    0.9700   -0.8220 H   0  0  0  0  0  0  0  0  0  0  0  0
   -2.7090   -0.0690   -2.4550 H   0  0  0  0  0  0  0  0  0  0  0  0
   -2.5200   -1.5260   -1.3370 H   0  0  0  0  0  0  0  0  0  0  0  0
   -0.5400   -0.2890   -1.2010 H   0  0  0  0  0  0  0  0  0  0  0  0
   -1.4660    1.2920   -1.0220 H   0  0  0  0  0  0  0  0  0  0  0  0
   -0.6430   -2.4950   -0.3930 H   0  0  0  0  0  0  0  0  0  0  0  0
  1  2  1  0  0  0  0
  2  3  2  0  0  0  0
  3 23  1  0  0  0  0
  3  4  1  0  0  0  0
  4 24  1  0  0  0  0
  4  5  2  0  0  0  0
  5  6  1  0  0  0  0
  6  7  1  0  0  0  0
  7  8  2  0  0  0  0
  8 25  1  0  0  0  0
  8  9  1  0  0  0  0
  9 26  1  0  0  0  0
  9 10  2  0  0  0  0
 10 27  1  0  0  0  0
 10 11  1  0  0  0  0
 11 28  1  0  0  0  0
 11 12  2  0  0  0  0
 12  7  1  0  0  0  0
 12 13  1  0  0  0  0
 13 14  2  0  0  0  0
 14 15  1  0  0  0  0
 15 16  1  0  0  0  0
 16 29  1  0  0  0  0
 16 30  1  0  0  0  0
 16 17  1  0  0  0  0
 17 31  1  0  0  0  0
 17 32  1  0  0  0  0
 17 18  1  0  0  0  0
 18 33  1  0  0  0  0
 18 19  1  0  0  0  0
 19 34  1  0  0  0  0
 19 35  1  0  0  0  0
 19 20  1  0  0  0  0
 20 15  1  0  0  0  0
 20 36  1  0  0  0  0
 20 37  1  0  0  0  0
 14 21  1  0  0  0  0
 21  5  1  0  0  0  0
 21 22  2  0  0  0  0
 22  2  1  0  0  0  0
 22 38  1  0  0  0  0
M  END
>  <LOGBIO>
6.7000

>  <PRED_LOGBIO>
6.4500

>  <XV_RES>
0.2530

>  <WHL_TMPL>
3

>  <ANCH>
24-34;21-33

$$$$
ROW46
  -MTS-   01071501483D 0   0.00000     0.00000     0

 56 59  0  0  0  0  0  0  0  0999 V2000
    0.7550   -3.0720   -1.0420 O   0  0  0  0  0  0  0  0  0  0  0  0
    0.6320   -1.7650   -0.4750 C   0  0  0  0  0  0  0  0  0  0  0  0
    1.1630   -0.7290   -1.4650 C   0  0  0  0  0  0  0  0  0  0  0  0
    1.0370    0.6150   -0.8820 N   0  0  0  0  0  0  0  0  0  0  0  0
    1.1010    0.4390    0.5760 C   0  0  0  0  0  0  0  0  0  0  0  0
   -0.0420   -0.4600    1.0830 C   0  0  0  0  0  0  0  0  0  0  0  0
   -1.3520    0.0530    0.6570 N   0  0  0  0  0  0  0  0  0  0  0  0
   -0.2090    0.8050    1.1960 C   0  0  0  0  0  0  0  0  0  0  0  0
    1.0810    0.3020    0.5510 C   0  0  0  0  0  0  0  0  0  0  0  0
    2.2690    1.0840    1.1110 C   0  0  0  0  0  0  0  0  0  0  0  0
    3.5110    0.6010    0.4910 N   0  0  0  0  0  0  0  0  0  0  0  0
    3.3540    0.6210   -0.9150 C   0  0  0  0  0  0  0  0  0  0  0  0
    3.7550    1.8280   -1.5000 C   0  0  0  0  0  0  0  0  0  0  0  0
    3.6600    2.0000   -2.8860 C   0  0  0  0  0  0  0  0  0  0  0  0
    3.1630    0.9660   -3.6870 C   0  0  0  0  0  0  0  0  0  0  0  0
    2.7620   -0.2410   -3.1030 C   0  0  0  0  0  0  0  0  0  0  0  0
    2.8570   -0.4140   -1.7170 C   0  0  0  0  0  0  0  0  0  0  0  0
    2.3910   -1.8770   -0.8360 S   0  0  0  0  0  0  0  0  0  0  0  0
    3.4290   -1.9120    0.5970 C   0  0  0  0  0  0  0  0  0  0  0  0
    3.8420   -3.0700    1.2660 C   0  0  0  0  0  0  0  0  0  0  0  0
    4.6660   -2.9710    2.3930 C   0  0  0  0  0  0  0  0  0  0  0  0
    5.0780   -1.7140    2.8510 C   0  0  0  0  0  0  0  0  0  0  0  0
    4.6650   -0.5560    2.1820 C   0  0  0  0  0  0  0  0  0  0  0  0
    3.8410   -0.6550    1.0540 C   0  0  0  0  0  0  0  0  0  0  0  0
    5.9680   -1.6070    4.0660 C   0  0  0  0  0  0  0  0  0  0  0  0
    6.7360   -2.6900    4.1500 F   0  0  0  0  0  0  0  0  0  0  0  0
    5.2150   -1.5120    5.1590 F   0  0  0  0  0  0  0  0  0  0  0  0
    6.7350   -0.5260    3.9610 F   0  0  0  0  0  0  0  0  0  0  0  0
   -1.4100    0.2280   -0.8010 C   0  0  0  0  0  0  0  0  0  0  0  0
   -0.2710    1.1300   -1.3120 C   0  0  0  0  0  0  0  0  0  0  0  0
    0.4230   -3.7490   -0.4310 H   0  0  0  0  0  0  0  0  0  0  0  0
    1.2080   -1.7140    0.4470 H   0  0  0  0  0  0  0  0  0  0  0  0
   -0.4150   -1.5600   -0.2610 H   0  0  0  0  0  0  0  0  0  0  0  0
    0.5870   -0.7800   -2.3860 H   0  0  0  0  0  0  0  0  0  0  0  0
    2.2090   -0.9350   -1.6790 H   0  0  0  0  0  0  0  0  0  0  0  0
    0.9330    1.4220    1.0110 H   0  0  0  0  0  0  0  0  0  0  0  0
    2.0430   -0.0400    0.8320 H   0  0  0  0  0  0  0  0  0  0  0  0
   -0.0250   -0.3960    2.1690 H   0  0  0  0  0  0  0  0  0  0  0  0
    0.1000   -1.4540    0.6640 H   0  0  0  0  0  0  0  0  0  0  0  0
   -0.1460    0.5640    2.2550 H   0  0  0  0  0  0  0  0  0  0  0  0
   -0.3280    1.8580    0.9490 H   0  0  0  0  0  0  0  0  0  0  0  0
    1.0170    0.5430   -0.5080 H   0  0  0  0  0  0  0  0  0  0  0  0
    1.2080   -0.7490    0.8040 H   0  0  0  0  0  0  0  0  0  0  0  0
    2.3320    0.8430    2.1700 H   0  0  0  0  0  0  0  0  0  0  0  0
    2.1340    2.1350    0.8640 H   0  0  0  0  0  0  0  0  0  0  0  0
    4.1390    2.6260   -0.8810 H   0  0  0  0  0  0  0  0  0  0  0  0
    3.9690    2.9320   -3.3370 H   0  0  0  0  0  0  0  0  0  0  0  0
    3.0890    1.0990   -4.7560 H   0  0  0  0  0  0  0  0  0  0  0  0
    2.3780   -1.0400   -3.7210 H   0  0  0  0  0  0  0  0  0  0  0  0
    3.5240   -4.0400    0.9130 H   0  0  0  0  0  0  0  0  0  0  0  0
    4.9850   -3.8650    2.9090 H   0  0  0  0  0  0  0  0  0  0  0  0
    4.9830    0.4140    2.5350 H   0  0  0  0  0  0  0  0  0  0  0  0
   -2.3360    0.7600   -1.0090 H   0  0  0  0  0  0  0  0  0  0  0  0
   -1.3050   -0.7450   -1.2760 H   0  0  0  0  0  0  0  0  0  0  0  0
   -0.2870    1.0620   -2.3980 H   0  0  0  0  0  0  0  0  0  0  0  0
   -0.4140    2.1240   -0.8940 H   0  0  0  0  0  0  0  0  0  0  0  0
  1 31  1  0  0  0  0
  1  2  1  0  0  0  0
  2 32  1  0  0  0  0
  2 33  1  0  0  0  0
  2  3  1  0  0  0  0
  3 34  1  0  0  0  0
  3 35  1  0  0  0  0
  3  4  1  0  0  0  0
  4  5  1  0  0  0  0
  5 36  1  0  0  0  0
  5 37  1  0  0  0  0
  5  6  1  0  0  0  0
  6 38  1  0  0  0  0
  6 39  1  0  0  0  0
  6  7  1  0  0  0  0
  7  8  1  0  0  0  0
  8 40  1  0  0  0  0
  8 41  1  0  0  0  0
  8  9  1  0  0  0  0
  9 42  1  0  0  0  0
  9 43  1  0  0  0  0
  9 10  1  0  0  0  0
 10 44  1  0  0  0  0
 10 45  1  0  0  0  0
 10 11  1  0  0  0  0
 11 12  1  0  0  0  0
 12 13  1  0  0  0  0
 13 46  1  0  0  0  0
 13 14  2  0  0  0  0
 14 47  1  0  0  0  0
 14 15  1  0  0  0  0
 15 48  1  0  0  0  0
 15 16  2  0  0  0  0
 16 49  1  0  0  0  0
 16 17  1  0  0  0  0
 17 12  2  0  0  0  0
 17 18  1  0  0  0  0
 18 19  1  0  0  0  0
 19 20  1  0  0  0  0
 20 50  1  0  0  0  0
 20 21  2  0  0  0  0
 21 51  1  0  0  0  0
 21 22  1  0  0  0  0
 22 23  2  0  0  0  0
 23 52  1  0  0  0  0
 23 24  1  0  0  0  0
 24 11  1  0  0  0  0
 24 19  2  0  0  0  0
 22 25  1  0  0  0  0
 25 26  1  0  0  0  0
 25 27  1  0  0  0  0
 25 28  1  0  0  0  0
  7 29  1  0  0  0  0
 29 53  1  0  0  0  0
 29 54  1  0  0  0  0
 29 30  1  0  0  0  0
 30  4  1  0  0  0  0
 30 55  1  0  0  0  0
 30 56  1  0  0  0  0
M  END
>  <LOGBIO>
8.7900

>  <PRED_LOGBIO>
6.9100

>  <XV_RES>
2.3390

>  <WHL_TMPL>
3

>  <ANCH>
24-34;16-51

$$$$
ROW47
  -MTS-   01071501483D 0   0.00000     0.00000     0

 51 54  0  0  1  0  0  0  0  0999 V2000
   -0.9230   -4.2470    8.8970 C   0  0  0  0  0  0  0  0  0  0  0  0
   -0.4130   -3.4120    7.7260 C   0  0  0  0  0  0  0  0  0  0  0  0
   -1.1280   -2.1280    7.6930 N   0  0  0  0  0  0  0  0  0  0  0  0
   -2.1560   -1.8320    8.7020 C   0  0  0  0  0  0  0  0  0  0  0  0
   -2.2840   -3.0140    9.6590 C   0  0  0  0  0  0  0  0  0  0  0  0
   -0.8460   -1.2340    6.7500 C   0  0  0  0  0  0  0  0  0  0  0  0
   -1.4540   -0.1420    6.7210 O   0  0  0  0  0  0  0  0  0  0  0  0
    0.0840   -1.5010    5.8370 N   0  0  0  0  0  0  0  0  0  0  0  0
    0.3960   -0.5120    4.7950 C   0  0  2  0  0  0  0  0  0  0  0  0
   -0.8110    0.1450    4.1010 C   0  0  0  0  0  0  0  0  0  0  0  0
   -0.9330   -0.3410    2.7190 N   0  0  0  0  0  0  0  0  0  0  0  0
   -0.9640   -1.8000    2.8940 C   0  0  0  0  0  0  0  0  0  0  0  0
    0.2440    0.0310    1.9210 C   0  0  2  0  0  0  0  0  0  0  0  0
    0.1050   -0.4530    0.4660 C   0  0  0  0  0  0  0  0  0  0  0  0
    1.2690   -0.0550   -0.4100 C   0  0  0  0  0  0  0  0  0  0  0  0
    1.6480    0.1560   -1.6780 C   0  0  0  0  0  0  0  0  0  0  0  0
    3.0120    0.0900   -1.7850 N   0  0  0  0  0  0  0  0  0  0  0  0
    3.5600   -0.1810   -0.5080 C   0  0  0  0  0  0  0  0  0  0  0  0
    4.8740   -0.3470   -0.0560 C   0  0  0  0  0  0  0  0  0  0  0  0
    5.1210   -0.6130    1.2960 C   0  0  0  0  0  0  0  0  0  0  0  0
    4.0530   -0.7130    2.1960 C   0  0  0  0  0  0  0  0  0  0  0  0
    2.7390   -0.5470    1.7440 C   0  0  0  0  0  0  0  0  0  0  0  0
    1.5480   -0.3270    2.5940 C   0  0  0  0  0  0  0  0  0  0  0  0
    1.6170   -0.5750    3.9090 C   0  0  0  0  0  0  0  0  0  0  0  0
    2.4920   -0.2810    0.3920 C   0  0  0  0  0  0  0  0  0  0  0  0
   -1.9890   -4.4290    8.7760 H   0  0  0  0  0  0  0  0  0  0  0  0
   -0.3930   -5.1980    8.9220 H   0  0  0  0  0  0  0  0  0  0  0  0
   -0.7500   -3.7110    9.8280 H   0  0  0  0  0  0  0  0  0  0  0  0
   -0.5860   -3.9480    6.7950 H   0  0  0  0  0  0  0  0  0  0  0  0
    0.6530   -3.2300    7.8470 H   0  0  0  0  0  0  0  0  0  0  0  0
   -1.8710   -0.9430    9.2600 H   0  0  0  0  0  0  0  0  0  0  0  0
   -3.1100   -1.6610    8.2080 H   0  0  0  0  0  0  0  0  0  0  0  0
   -1.3290   -3.1860   10.1520 H   0  0  0  0  0  0  0  0  0  0  0  0
   -3.0440   -2.7950   10.4050 H   0  0  0  0  0  0  0  0  0  0  0  0
   -2.5680   -3.9040    9.1000 H   0  0  0  0  0  0  0  0  0  0  0  0
    0.5750   -2.3830    5.8600 H   0  0  0  0  0  0  0  0  0  0  0  0
    0.9080   -1.0700    4.0130 H   0  0  0  0  0  0  0  0  0  0  0  0
   -0.5920    1.2090    4.0380 H   0  0  0  0  0  0  0  0  0  0  0  0
   -1.7080   -0.1270    4.6530 H   0  0  0  0  0  0  0  0  0  0  0  0
   -1.1180   -2.0360    3.9450 H   0  0  0  0  0  0  0  0  0  0  0  0
   -1.7770   -2.2190    2.3050 H   0  0  0  0  0  0  0  0  0  0  0  0
   -0.0190   -2.2250    2.5620 H   0  0  0  0  0  0  0  0  0  0  0  0
    0.2350    1.1170    1.8630 H   0  0  0  0  0  0  0  0  0  0  0  0
   -0.7640    0.0630    0.0610 H   0  0  0  0  0  0  0  0  0  0  0  0
    0.0450   -1.5390    0.4800 H   0  0  0  0  0  0  0  0  0  0  0  0
    0.9740    0.3500   -2.4990 H   0  0  0  0  0  0  0  0  0  0  0  0
    3.5410    0.2150   -2.6360 H   0  0  0  0  0  0  0  0  0  0  0  0
    5.6980   -0.2700   -0.7510 H   0  0  0  0  0  0  0  0  0  0  0  0
    6.1350   -0.7410    1.6440 H   0  0  0  0  0  0  0  0  0  0  0  0
    4.2440   -0.9180    3.2390 H   0  0  0  0  0  0  0  0  0  0  0  0
    2.5720   -0.8270    4.3470 H   0  0  0  0  0  0  0  0  0  0  0  0
  1 26  1  0  0  0  0
  1 27  1  0  0  0  0
  1 28  1  0  0  0  0
  1  2  1  0  0  0  0
  2 29  1  0  0  0  0
  2 30  1  0  0  0  0
  2  3  1  0  0  0  0
  3  4  1  0  0  0  0
  4 31  1  0  0  0  0
  4 32  1  0  0  0  0
  4  5  1  0  0  0  0
  5 33  1  0  0  0  0
  5 34  1  0  0  0  0
  5 35  1  0  0  0  0
  3  6  1  0  0  0  0
  6  7  2  0  0  0  0
  6  8  1  0  0  0  0
  8 36  1  0  0  0  0
  8  9  1  0  0  0  0
  9 37  1  0  0  0  0
  9 10  1  0  0  0  0
 10 38  1  0  0  0  0
 10 39  1  0  0  0  0
 10 11  1  0  0  0  0
 11 12  1  0  0  0  0
 12 40  1  0  0  0  0
 12 41  1  0  0  0  0
 12 42  1  0  0  0  0
 11 13  1  0  0  0  0
 13 43  1  0  0  0  0
 13 14  1  0  0  0  0
 14 44  1  0  0  0  0
 14 45  1  0  0  0  0
 14 15  1  0  0  0  0
 15 16  2  0  0  0  0
 16 46  1  0  0  0  0
 16 17  1  0  0  0  0
 17 47  1  0  0  0  0
 17 18  1  0  0  0  0
 18 19  2  0  0  0  0
 19 48  1  0  0  0  0
 19 20  1  0  0  0  0
 20 49  1  0  0  0  0
 20 21  2  0  0  0  0
 21 50  1  0  0  0  0
 21 22  1  0  0  0  0
 22 23  1  0  0  0  0
 23 13  1  0  0  0  0
 23 24  2  0  0  0  0
 24  9  1  0  0  0  0
 24 51  1  0  0  0  0
 22 25  2  0  0  0  0
 25 15  1  0  0  0  0
 25 18  1  0  0  0  0
M  END
>  <LOGBIO>
8.5400

>  <PRED_LOGBIO>
7.5600

>  <XV_RES>
1.3330

>  <WHL_TMPL>
1

>  <ANCH>
21-26;30-25

$$$$
ROW48
  -MTS-   01071501483D 0   0.00000     0.00000     0

 56 59  0  0  0  0  0  0  0  0999 V2000
   -2.5910    0.5220    1.2930 C   0  0  0  0  0  0  0  0  0  0  0  0
   -3.8390   -0.0360    0.6510 C   0  0  0  0  0  0  0  0  0  0  0  0
   -3.8190   -0.5610   -0.5820 C   0  0  0  0  0  0  0  0  0  0  0  0
   -5.0730   -1.0930   -1.1610 C   0  0  0  0  0  0  0  0  0  0  0  0
   -6.2800   -0.4140   -0.9600 C   0  0  0  0  0  0  0  0  0  0  0  0
   -7.4660   -0.9170   -1.5070 C   0  0  0  0  0  0  0  0  0  0  0  0
   -7.4450   -2.1000   -2.2550 C   0  0  0  0  0  0  0  0  0  0  0  0
   -6.2370   -2.7800   -2.4560 C   0  0  0  0  0  0  0  0  0  0  0  0
   -5.0510   -2.2760   -1.9090 C   0  0  0  0  0  0  0  0  0  0  0  0
   -1.3520    0.0530    0.6570 N   0  0  0  0  0  0  0  0  0  0  0  0
   -0.9490   -1.2290    1.2540 C   0  0  0  0  0  0  0  0  0  0  0  0
    0.3000   -1.8020    0.5600 C   0  0  0  0  0  0  0  0  0  0  0  0
    0.0950   -1.9220   -0.8910 N   0  0  0  0  0  0  0  0  0  0  0  0
   -0.3090   -0.6390   -1.4820 C   0  0  0  0  0  0  0  0  0  0  0  0
   -1.5590   -0.0640   -0.7940 C   0  0  0  0  0  0  0  0  0  0  0  0
    1.3390   -2.3830   -1.5250 C   0  0  0  0  0  0  0  0  0  0  0  0
    1.3510   -3.8920   -1.5720 C   0  0  0  0  0  0  0  0  0  0  0  0
    0.8140   -4.5620   -2.6780 C   0  0  0  0  0  0  0  0  0  0  0  0
    0.8250   -5.9620   -2.7210 C   0  0  0  0  0  0  0  0  0  0  0  0
    1.3730   -6.6910   -1.6590 C   0  0  0  0  0  0  0  0  0  0  0  0
    1.9100   -6.0210   -0.5530 C   0  0  0  0  0  0  0  0  0  0  0  0
    1.8980   -4.6210   -0.5100 C   0  0  0  0  0  0  0  0  0  0  0  0
    1.4200   -1.8350   -2.9300 C   0  0  0  0  0  0  0  0  0  0  0  0
    2.0340   -0.5990   -3.1640 C   0  0  0  0  0  0  0  0  0  0  0  0
    2.1100   -0.0910   -4.4670 C   0  0  0  0  0  0  0  0  0  0  0  0
    1.5710   -0.8190   -5.5340 C   0  0  0  0  0  0  0  0  0  0  0  0
    0.9570   -2.0550   -5.3000 C   0  0  0  0  0  0  0  0  0  0  0  0
    0.8820   -2.5630   -3.9970 C   0  0  0  0  0  0  0  0  0  0  0  0
   -2.5740    0.1280    2.3070 H   0  0  0  0  0  0  0  0  0  0  0  0
   -2.6300    1.6060    1.2150 H   0  0  0  0  0  0  0  0  0  0  0  0
   -4.7700   -0.0110    1.1980 H   0  0  0  0  0  0  0  0  0  0  0  0
   -2.8990   -0.5950   -1.1460 H   0  0  0  0  0  0  0  0  0  0  0  0
   -6.2960    0.4990   -0.3830 H   0  0  0  0  0  0  0  0  0  0  0  0
   -8.3970   -0.3920   -1.3520 H   0  0  0  0  0  0  0  0  0  0  0  0
   -8.3600   -2.4880   -2.6770 H   0  0  0  0  0  0  0  0  0  0  0  0
   -6.2210   -3.6930   -3.0330 H   0  0  0  0  0  0  0  0  0  0  0  0
   -4.1190   -2.8000   -2.0640 H   0  0  0  0  0  0  0  0  0  0  0  0
   -1.7670   -1.9400    1.1710 H   0  0  0  0  0  0  0  0  0  0  0  0
   -0.7410   -1.0860    2.3120 H   0  0  0  0  0  0  0  0  0  0  0  0
    1.1520   -1.1540    0.7520 H   0  0  0  0  0  0  0  0  0  0  0  0
    0.5280   -2.7820    0.9750 H   0  0  0  0  0  0  0  0  0  0  0  0
    0.5100    0.0730   -1.3980 H   0  0  0  0  0  0  0  0  0  0  0  0
   -0.5110   -0.7760   -2.5430 H   0  0  0  0  0  0  0  0  0  0  0  0
   -2.4100   -0.7140   -0.9870 H   0  0  0  0  0  0  0  0  0  0  0  0
   -1.7820    0.9170   -1.2060 H   0  0  0  0  0  0  0  0  0  0  0  0
    2.1920   -2.0310   -0.9480 H   0  0  0  0  0  0  0  0  0  0  0  0
    0.3920   -4.0000   -3.4970 H   0  0  0  0  0  0  0  0  0  0  0  0
    0.4110   -6.4790   -3.5750 H   0  0  0  0  0  0  0  0  0  0  0  0
    1.3810   -7.7700   -1.6930 H   0  0  0  0  0  0  0  0  0  0  0  0
    2.3320   -6.5830    0.2660 H   0  0  0  0  0  0  0  0  0  0  0  0
    2.3120   -4.1040    0.3440 H   0  0  0  0  0  0  0  0  0  0  0  0
    2.4500   -0.0370   -2.3410 H   0  0  0  0  0  0  0  0  0  0  0  0
    2.5830    0.8630   -4.6480 H   0  0  0  0  0  0  0  0  0  0  0  0
    1.6300   -0.4270   -6.5390 H   0  0  0  0  0  0  0  0  0  0  0  0
    0.5420   -2.6170   -6.1230 H   0  0  0  0  0  0  0  0  0  0  0  0
    0.4080   -3.5170   -3.8160 H   0  0  0  0  0  0  0  0  0  0  0  0
  1 29  1  0  0  0  0
  1 30  1  0  0  0  0
  1  2  1  0  0  0  0
  2 31  1  0  0  0  0
  2  3  2  0  0  0  0
  3 32  1  0  0  0  0
  3  4  1  0  0  0  0
  4  5  2  0  0  0  0
  5 33  1  0  0  0  0
  5  6  1  0  0  0  0
  6 34  1  0  0  0  0
  6  7  2  0  0  0  0
  7 35  1  0  0  0  0
  7  8  1  0  0  0  0
  8 36  1  0  0  0  0
  8  9  2  0  0  0  0
  9  4  1  0  0  0  0
  9 37  1  0  0  0  0
  1 10  1  0  0  0  0
 10 11  1  0  0  0  0
 11 38  1  0  0  0  0
 11 39  1  0  0  0  0
 11 12  1  0  0  0  0
 12 40  1  0  0  0  0
 12 41  1  0  0  0  0
 12 13  1  0  0  0  0
 13 14  1  0  0  0  0
 14 42  1  0  0  0  0
 14 43  1  0  0  0  0
 14 15  1  0  0  0  0
 15 10  1  0  0  0  0
 15 44  1  0  0  0  0
 15 45  1  0  0  0  0
 13 16  1  0  0  0  0
 16 46  1  0  0  0  0
 16 17  1  0  0  0  0
 17 18  2  0  0  0  0
 18 47  1  0  0  0  0
 18 19  1  0  0  0  0
 19 48  1  0  0  0  0
 19 20  2  0  0  0  0
 20 49  1  0  0  0  0
 20 21  1  0  0  0  0
 21 50  1  0  0  0  0
 21 22  2  0  0  0  0
 22 17  1  0  0  0  0
 22 51  1  0  0  0  0
 16 23  1  0  0  0  0
 23 24  2  0  0  0  0
 24 52  1  0  0  0  0
 24 25  1  0  0  0  0
 25 53  1  0  0  0  0
 25 26  2  0  0  0  0
 26 54  1  0  0  0  0
 26 27  1  0  0  0  0
 27 55  1  0  0  0  0
 27 28  2  0  0  0  0
 28 23  1  0  0  0  0
 28 56  1  0  0  0  0
M  END
>  <LOGBIO>
6.1100

>  <PRED_LOGBIO>
6.9400

>  <XV_RES>
-1.0350

>  <WHL_TMPL>
3

>  <ANCH>
37-46;8-9

$$$$
ROW49
  -MTS-   01071501483D 0   0.00000     0.00000     0

 55 58  0  0  0  0  0  0  0  0999 V2000
   -8.5890   -2.5850   -2.7830 F   0  0  0  0  0  0  0  0  0  0  0  0
   -7.4450   -2.1000   -2.2550 C   0  0  0  0  0  0  0  0  0  0  0  0
   -7.4660   -0.9170   -1.5070 C   0  0  0  0  0  0  0  0  0  0  0  0
   -6.2800   -0.4140   -0.9600 C   0  0  0  0  0  0  0  0  0  0  0  0
   -5.0730   -1.0930   -1.1610 C   0  0  0  0  0  0  0  0  0  0  0  0
   -5.0510   -2.2760   -1.9090 C   0  0  0  0  0  0  0  0  0  0  0  0
   -6.2370   -2.7800   -2.4560 C   0  0  0  0  0  0  0  0  0  0  0  0
   -3.8190   -0.5610   -0.5820 C   0  0  0  0  0  0  0  0  0  0  0  0
   -3.8380    0.4780    0.0760 O   0  0  0  0  0  0  0  0  0  0  0  0
   -2.5170   -1.2940   -0.7990 C   0  0  0  0  0  0  0  0  0  0  0  0
   -1.3850   -0.5400   -0.1020 C   0  0  0  0  0  0  0  0  0  0  0  0
   -0.0680   -1.2810   -0.3220 C   0  0  0  0  0  0  0  0  0  0  0  0
    1.0210   -0.5550    0.3490 N   0  0  0  0  0  0  0  0  0  0  0  0
    1.1620   -1.0480    1.7270 C   0  0  0  0  0  0  0  0  0  0  0  0
    2.2780   -0.3070    2.4860 C   0  0  0  0  0  0  0  0  0  0  0  0
    3.6120   -0.3840    1.7210 C   0  0  0  0  0  0  0  0  0  0  0  0
    3.4380    0.0240    0.2460 C   0  0  0  0  0  0  0  0  0  0  0  0
    2.2680   -0.7320   -0.4090 C   0  0  0  0  0  0  0  0  0  0  0  0
    4.1810   -1.7370    1.7950 N   0  0  0  0  0  0  0  0  0  0  0  0
    5.6180   -1.5850    2.0650 C   0  0  0  0  0  0  0  0  0  0  0  0
    5.7730   -0.2070    2.5520 N   0  0  0  0  0  0  0  0  0  0  0  0
    4.6560    0.4930    2.3700 C   0  0  0  0  0  0  0  0  0  0  0  0
    4.4980    1.6720    2.6820 O   0  0  0  0  0  0  0  0  0  0  0  0
    3.4790   -2.9550    1.6380 C   0  0  0  0  0  0  0  0  0  0  0  0
    2.4260   -3.2730    2.5040 C   0  0  0  0  0  0  0  0  0  0  0  0
    1.7310   -4.4790    2.3480 C   0  0  0  0  0  0  0  0  0  0  0  0
    2.0890   -5.3660    1.3260 C   0  0  0  0  0  0  0  0  0  0  0  0
    3.1420   -5.0480    0.4600 C   0  0  0  0  0  0  0  0  0  0  0  0
    3.8370   -3.8430    0.6160 C   0  0  0  0  0  0  0  0  0  0  0  0
   -8.3970   -0.3920   -1.3520 H   0  0  0  0  0  0  0  0  0  0  0  0
   -6.2960    0.4990   -0.3830 H   0  0  0  0  0  0  0  0  0  0  0  0
   -4.1190   -2.8000   -2.0640 H   0  0  0  0  0  0  0  0  0  0  0  0
   -6.2210   -3.6930   -3.0330 H   0  0  0  0  0  0  0  0  0  0  0  0
   -2.5920   -2.2970   -0.3860 H   0  0  0  0  0  0  0  0  0  0  0  0
   -2.3090   -1.3560   -1.8650 H   0  0  0  0  0  0  0  0  0  0  0  0
   -1.3100    0.4640   -0.5150 H   0  0  0  0  0  0  0  0  0  0  0  0
   -1.5940   -0.4780    0.9640 H   0  0  0  0  0  0  0  0  0  0  0  0
   -0.1430   -2.2850    0.0920 H   0  0  0  0  0  0  0  0  0  0  0  0
    0.1410   -1.3430   -1.3880 H   0  0  0  0  0  0  0  0  0  0  0  0
    1.3830   -2.1130    1.7100 H   0  0  0  0  0  0  0  0  0  0  0  0
    0.2200   -0.9220    2.2560 H   0  0  0  0  0  0  0  0  0  0  0  0
    1.9960    0.7360    2.6180 H   0  0  0  0  0  0  0  0  0  0  0  0
    2.4010   -0.7490    3.4730 H   0  0  0  0  0  0  0  0  0  0  0  0
    3.2560    1.0950    0.1850 H   0  0  0  0  0  0  0  0  0  0  0  0
    4.3550   -0.1860   -0.3000 H   0  0  0  0  0  0  0  0  0  0  0  0
    2.5080   -1.7920   -0.4680 H   0  0  0  0  0  0  0  0  0  0  0  0
    2.1260   -0.3700   -1.4260 H   0  0  0  0  0  0  0  0  0  0  0  0
    6.1710   -1.7000    1.1340 H   0  0  0  0  0  0  0  0  0  0  0  0
    5.9100   -2.2770    2.8510 H   0  0  0  0  0  0  0  0  0  0  0  0
    6.6160    0.1610    2.9690 H   0  0  0  0  0  0  0  0  0  0  0  0
    2.1500   -2.5890    3.2920 H   0  0  0  0  0  0  0  0  0  0  0  0
    0.9180   -4.7240    3.0160 H   0  0  0  0  0  0  0  0  0  0  0  0
    1.5530   -6.2960    1.2060 H   0  0  0  0  0  0  0  0  0  0  0  0
    3.4180   -5.7330   -0.3280 H   0  0  0  0  0  0  0  0  0  0  0  0
    4.6490   -3.5980   -0.0520 H   0  0  0  0  0  0  0  0  0  0  0  0
  1  2  1  0  0  0  0
  2  3  2  0  0  0  0
  3 30  1  0  0  0  0
  3  4  1  0  0  0  0
  4 31  1  0  0  0  0
  4  5  2  0  0  0  0
  5  6  1  0  0  0  0
  6 32  1  0  0  0  0
  6  7  2  0  0  0  0
  7  2  1  0  0  0  0
  7 33  1  0  0  0  0
  5  8  1  0  0  0  0
  8  9  2  0  0  0  0
  8 10  1  0  0  0  0
 10 34  1  0  0  0  0
 10 35  1  0  0  0  0
 10 11  1  0  0  0  0
 11 36  1  0  0  0  0
 11 37  1  0  0  0  0
 11 12  1  0  0  0  0
 12 38  1  0  0  0  0
 12 39  1  0  0  0  0
 12 13  1  0  0  0  0
 13 14  1  0  0  0  0
 14 40  1  0  0  0  0
 14 41  1  0  0  0  0
 14 15  1  0  0  0  0
 15 42  1  0  0  0  0
 15 43  1  0  0  0  0
 15 16  1  0  0  0  0
 16 17  1  0  0  0  0
 17 44  1  0  0  0  0
 17 45  1  0  0  0  0
 17 18  1  0  0  0  0
 18 13  1  0  0  0  0
 18 46  1  0  0  0  0
 18 47  1  0  0  0  0
 16 19  1  0  0  0  0
 19 20  1  0  0  0  0
 20 48  1  0  0  0  0
 20 49  1  0  0  0  0
 20 21  1  0  0  0  0
 21 50  1  0  0  0  0
 21 22  1  0  0  0  0
 22 16  1  0  0  0  0
 22 23  2  0  0  0  0
 19 24  1  0  0  0  0
 24 25  2  0  0  0  0
 25 51  1  0  0  0  0
 25 26  1  0  0  0  0
 26 52  1  0  0  0  0
 26 27  2  0  0  0  0
 27 53  1  0  0  0  0
 27 28  1  0  0  0  0
 28 54  1  0  0  0  0
 28 29  2  0  0  0  0
 29 24  1  0  0  0  0
 29 55  1  0  0  0  0
M  END
>  <LOGBIO>
9.6000

>  <PRED_LOGBIO>
7.9800

>  <XV_RES>
2.1160

>  <WHL_TMPL>
3

>  <ANCH>
37-46;7-5

$$$$
ROW50
  -MTS-   01071501483D 0   0.00000     0.00000     0

 70 74  0  0  0  0  0  0  0  0999 V2000
   10.3970    6.4100   -0.0450 F   0  0  0  0  0  0  0  0  0  0  0  0
    9.8290    5.5100    0.7860 C   0  0  0  0  0  0  0  0  0  0  0  0
   10.5530    5.0060    1.8720 C   0  0  0  0  0  0  0  0  0  0  0  0
    9.9640    4.0730    2.7340 C   0  0  0  0  0  0  0  0  0  0  0  0
    8.6510    3.6440    2.5090 C   0  0  0  0  0  0  0  0  0  0  0  0
    7.9800    2.6600    3.3870 C   0  0  0  0  0  0  0  0  0  0  0  0
    8.5670    2.1820    4.3570 O   0  0  0  0  0  0  0  0  0  0  0  0
    6.7300    2.3020    3.1070 N   0  0  0  0  0  0  0  0  0  0  0  0
    6.0610    2.8230    2.0310 C   0  0  0  0  0  0  0  0  0  0  0  0
    6.6150    3.7030    1.2180 N   0  0  0  0  0  0  0  0  0  0  0  0
    7.9260    4.1480    1.4220 C   0  0  0  0  0  0  0  0  0  0  0  0
    8.5150    5.0810    0.5600 C   0  0  0  0  0  0  0  0  0  0  0  0
    4.6430    2.3760    1.7670 C   0  0  0  0  0  0  0  0  0  0  0  0
    4.6560    1.1990    0.8870 N   0  0  0  0  0  0  0  0  0  0  0  0
    3.4770    0.6140    0.5080 C   0  0  0  0  0  0  0  0  0  0  0  0
    3.4580   -0.2890   -0.3270 O   0  0  0  0  0  0  0  0  0  0  0  0
    2.2690    1.0840    1.1110 C   0  0  0  0  0  0  0  0  0  0  0  0
    1.0810    0.3020    0.5510 C   0  0  0  0  0  0  0  0  0  0  0  0
   -0.2090    0.8050    1.1960 C   0  0  0  0  0  0  0  0  0  0  0  0
   -1.3520    0.0530    0.6570 N   0  0  0  0  0  0  0  0  0  0  0  0
   -2.6090    0.4620    1.3010 C   0  0  0  0  0  0  0  0  0  0  0  0
   -3.8070   -0.3300    0.7450 C   0  0  0  0  0  0  0  0  0  0  0  0
   -3.8620   -0.2910   -0.7240 N   0  0  0  0  0  0  0  0  0  0  0  0
   -2.5850   -0.5690   -1.3960 C   0  0  0  0  0  0  0  0  0  0  0  0
   -1.4100    0.2280   -0.8010 C   0  0  0  0  0  0  0  0  0  0  0  0
   -5.0730   -1.0930   -1.1610 C   0  0  0  0  0  0  0  0  0  0  0  0
   -5.0510   -2.2760   -1.9090 C   0  0  0  0  0  0  0  0  0  0  0  0
   -6.2370   -2.7800   -2.4560 C   0  0  0  0  0  0  0  0  0  0  0  0
   -7.4450   -2.1000   -2.2550 C   0  0  0  0  0  0  0  0  0  0  0  0
   -7.4660   -0.9170   -1.5070 C   0  0  0  0  0  0  0  0  0  0  0  0
   -6.2800   -0.4140   -0.9600 C   0  0  0  0  0  0  0  0  0  0  0  0
   -8.7680   -0.1840   -1.2900 C   0  0  0  0  0  0  0  0  0  0  0  0
   -9.7720   -1.0560   -1.2840 F   0  0  0  0  0  0  0  0  0  0  0  0
   -8.9500    0.6960   -2.2710 F   0  0  0  0  0  0  0  0  0  0  0  0
   -8.7290    0.4550   -0.1240 F   0  0  0  0  0  0  0  0  0  0  0  0
    6.0770    1.3630    3.9390 C   0  0  0  0  0  0  0  0  0  0  0  0
    6.6080    0.0770    4.0940 C   0  0  0  0  0  0  0  0  0  0  0  0
    5.9620   -0.8530    4.9170 C   0  0  0  0  0  0  0  0  0  0  0  0
    4.7840   -0.4970    5.5850 C   0  0  0  0  0  0  0  0  0  0  0  0
    4.2520    0.7880    5.4290 C   0  0  0  0  0  0  0  0  0  0  0  0
    4.8980    1.7180    4.6060 C   0  0  0  0  0  0  0  0  0  0  0  0
   11.5660    5.3370    2.0460 H   0  0  0  0  0  0  0  0  0  0  0  0
   10.5230    3.6840    3.5720 H   0  0  0  0  0  0  0  0  0  0  0  0
    7.9560    5.4700   -0.2780 H   0  0  0  0  0  0  0  0  0  0  0  0
    4.0920    3.1820    1.2870 H   0  0  0  0  0  0  0  0  0  0  0  0
    4.1620    2.1200    2.7090 H   0  0  0  0  0  0  0  0  0  0  0  0
    5.5350    0.8210    0.5620 H   0  0  0  0  0  0  0  0  0  0  0  0
    2.1420    2.1170    0.7950 H   0  0  0  0  0  0  0  0  0  0  0  0
    2.3100    0.9160    2.1850 H   0  0  0  0  0  0  0  0  0  0  0  0
    1.2080   -0.7310    0.8670 H   0  0  0  0  0  0  0  0  0  0  0  0
    1.0240    0.4790   -0.5210 H   0  0  0  0  0  0  0  0  0  0  0  0
   -0.3360    1.8380    0.8800 H   0  0  0  0  0  0  0  0  0  0  0  0
   -0.1450    0.6340    2.2690 H   0  0  0  0  0  0  0  0  0  0  0  0
   -2.7720    1.5010    1.0230 H   0  0  0  0  0  0  0  0  0  0  0  0
   -2.5390    0.2610    2.3680 H   0  0  0  0  0  0  0  0  0  0  0  0
   -4.7000    0.1840    1.0960 H   0  0  0  0  0  0  0  0  0  0  0  0
   -3.7010   -1.3640    1.0640 H   0  0  0  0  0  0  0  0  0  0  0  0
   -2.7010   -0.2160   -2.4190 H   0  0  0  0  0  0  0  0  0  0  0  0
   -2.3570   -1.6270   -1.2870 H   0  0  0  0  0  0  0  0  0  0  0  0
   -0.5010   -0.2140   -1.2030 H   0  0  0  0  0  0  0  0  0  0  0  0
   -1.5680    1.2810   -1.0250 H   0  0  0  0  0  0  0  0  0  0  0  0
   -4.1190   -2.8000   -2.0640 H   0  0  0  0  0  0  0  0  0  0  0  0
   -6.2210   -3.6930   -3.0330 H   0  0  0  0  0  0  0  0  0  0  0  0
   -8.3600   -2.4880   -2.6770 H   0  0  0  0  0  0  0  0  0  0  0  0
   -6.2960    0.4990   -0.3830 H   0  0  0  0  0  0  0  0  0  0  0  0
    7.5170   -0.1980    3.5800 H   0  0  0  0  0  0  0  0  0  0  0  0
    6.3720   -1.8450    5.0380 H   0  0  0  0  0  0  0  0  0  0  0  0
    4.2850   -1.2150    6.2200 H   0  0  0  0  0  0  0  0  0  0  0  0
    3.3430    1.0630    5.9440 H   0  0  0  0  0  0  0  0  0  0  0  0
    4.4880    2.7100    4.4860 H   0  0  0  0  0  0  0  0  0  0  0  0
  1  2  1  0  0  0  0
  2  3  1  0  0  0  0
  3 42  1  0  0  0  0
  3  4  2  0  0  0  0
  4 43  1  0  0  0  0
  4  5  1  0  0  0  0
  5  6  1  0  0  0  0
  6  7  2  0  0  0  0
  6  8  1  0  0  0  0
  8  9  1  0  0  0  0
  9 10  2  0  0  0  0
 10 11  1  0  0  0  0
 11  5  2  0  0  0  0
 11 12  1  0  0  0  0
 12  2  2  0  0  0  0
 12 44  1  0  0  0  0
  9 13  1  0  0  0  0
 13 45  1  0  0  0  0
 13 46  1  0  0  0  0
 13 14  1  0  0  0  0
 14 47  1  0  0  0  0
 14 15  1  0  0  0  0
 15 16  2  0  0  0  0
 15 17  1  0  0  0  0
 17 48  1  0  0  0  0
 17 49  1  0  0  0  0
 17 18  1  0  0  0  0
 18 50  1  0  0  0  0
 18 51  1  0  0  0  0
 18 19  1  0  0  0  0
 19 52  1  0  0  0  0
 19 53  1  0  0  0  0
 19 20  1  0  0  0  0
 20 21  1  0  0  0  0
 21 54  1  0  0  0  0
 21 55  1  0  0  0  0
 21 22  1  0  0  0  0
 22 56  1  0  0  0  0
 22 57  1  0  0  0  0
 22 23  1  0  0  0  0
 23 24  1  0  0  0  0
 24 58  1  0  0  0  0
 24 59  1  0  0  0  0
 24 25  1  0  0  0  0
 25 20  1  0  0  0  0
 25 60  1  0  0  0  0
 25 61  1  0  0  0  0
 23 26  1  0  0  0  0
 26 27  2  0  0  0  0
 27 62  1  0  0  0  0
 27 28  1  0  0  0  0
 28 63  1  0  0  0  0
 28 29  2  0  0  0  0
 29 64  1  0  0  0  0
 29 30  1  0  0  0  0
 30 31  2  0  0  0  0
 31 26  1  0  0  0  0
 31 65  1  0  0  0  0
 30 32  1  0  0  0  0
 32 33  1  0  0  0  0
 32 34  1  0  0  0  0
 32 35  1  0  0  0  0
  8 36  1  0  0  0  0
 36 37  2  0  0  0  0
 37 66  1  0  0  0  0
 37 38  1  0  0  0  0
 38 67  1  0  0  0  0
 38 39  2  0  0  0  0
 39 68  1  0  0  0  0
 39 40  1  0  0  0  0
 40 69  1  0  0  0  0
 40 41  2  0  0  0  0
 41 36  1  0  0  0  0
 41 70  1  0  0  0  0
M  END
>  <LOGBIO>
5.1800

>  <PRED_LOGBIO>
5.9500

>  <XV_RES>
-1.0990

>  <WHL_TMPL>
3

>  <ANCH>
24-34;32-43

$$$$
ROW52
  -MTS-   01071501483D 0   0.00000     0.00000     0

 47 50  0  0  0  0  0  0  0  0999 V2000
   -2.3860    9.0790   -2.1290 C   0  0  0  0  0  0  0  0  0  0  0  0
   -0.9510    8.9310   -1.8440 N   0  0  0  0  0  0  0  0  0  0  0  0
   -0.2030    9.9960   -2.5280 C   0  0  0  0  0  0  0  0  0  0  0  0
   -0.4890    7.6210   -2.3250 C   0  0  0  0  0  0  0  0  0  0  0  0
   -1.2660    6.5140   -1.6140 C   0  0  0  0  0  0  0  0  0  0  0  0
   -0.7850    5.1530   -2.1140 C   0  0  0  0  0  0  0  0  0  0  0  0
   -1.9050    4.1300   -1.8450 C   0  0  0  0  0  0  0  0  0  0  0  0
   -1.1440    2.9340   -1.2430 C   0  0  0  0  0  0  0  0  0  0  0  0
    0.2580    3.3740   -1.2620 N   0  0  0  0  0  0  0  0  0  0  0  0
    0.2930    4.7340   -1.2740 O   0  0  0  0  0  0  0  0  0  0  0  0
    1.3120    2.7750   -0.5320 C   0  0  0  0  0  0  0  0  0  0  0  0
    2.5480    3.1570   -1.0680 C   0  0  0  0  0  0  0  0  0  0  0  0
    3.7350    2.6800   -0.4990 C   0  0  0  0  0  0  0  0  0  0  0  0
    3.6860    1.8210    0.6050 C   0  0  0  0  0  0  0  0  0  0  0  0
    2.4500    1.4390    1.1410 C   0  0  0  0  0  0  0  0  0  0  0  0
    1.2630    1.9160    0.5720 C   0  0  0  0  0  0  0  0  0  0  0  0
    0.0230    1.4090    1.2680 C   0  0  0  0  0  0  0  0  0  0  0  0
   -1.2030    2.2910    1.2660 C   0  0  0  0  0  0  0  0  0  0  0  0
   -1.8330    2.4060    2.5110 C   0  0  0  0  0  0  0  0  0  0  0  0
   -2.9800    3.1980    2.6440 C   0  0  0  0  0  0  0  0  0  0  0  0
   -3.4970    3.8740    1.5330 C   0  0  0  0  0  0  0  0  0  0  0  0
   -2.8670    3.7590    0.2880 C   0  0  0  0  0  0  0  0  0  0  0  0
   -1.7200    2.9680    0.1550 C   0  0  0  0  0  0  0  0  0  0  0  0
   -2.5510    9.0080   -3.2020 H   0  0  0  0  0  0  0  0  0  0  0  0
   -2.7280   10.0490   -1.7730 H   0  0  0  0  0  0  0  0  0  0  0  0
   -2.9390    8.2910   -1.6240 H   0  0  0  0  0  0  0  0  0  0  0  0
   -0.3690    9.9250   -3.6000 H   0  0  0  0  0  0  0  0  0  0  0  0
   -0.5450   10.9660   -2.1720 H   0  0  0  0  0  0  0  0  0  0  0  0
    0.8590    9.8870   -2.3160 H   0  0  0  0  0  0  0  0  0  0  0  0
   -0.6540    7.5500   -3.3980 H   0  0  0  0  0  0  0  0  0  0  0  0
    0.5730    7.5120   -2.1140 H   0  0  0  0  0  0  0  0  0  0  0  0
   -1.1000    6.5860   -0.5410 H   0  0  0  0  0  0  0  0  0  0  0  0
   -2.3280    6.6240   -1.8250 H   0  0  0  0  0  0  0  0  0  0  0  0
   -0.5200    5.1840   -3.1690 H   0  0  0  0  0  0  0  0  0  0  0  0
   -2.3180    3.8210   -2.8020 H   0  0  0  0  0  0  0  0  0  0  0  0
   -2.5890    4.5330   -1.1010 H   0  0  0  0  0  0  0  0  0  0  0  0
   -1.3290    2.0000   -1.7690 H   0  0  0  0  0  0  0  0  0  0  0  0
    2.5850    3.8200   -1.9200 H   0  0  0  0  0  0  0  0  0  0  0  0
    4.6880    2.9750   -0.9120 H   0  0  0  0  0  0  0  0  0  0  0  0
    4.6010    1.4520    1.0440 H   0  0  0  0  0  0  0  0  0  0  0  0
    2.4120    0.7760    1.9930 H   0  0  0  0  0  0  0  0  0  0  0  0
    0.3050    1.3240    2.3150 H   0  0  0  0  0  0  0  0  0  0  0  0
   -0.2530    0.4680    0.7970 H   0  0  0  0  0  0  0  0  0  0  0  0
   -1.4340    1.8840    3.3680 H   0  0  0  0  0  0  0  0  0  0  0  0
   -3.4660    3.2860    3.6050 H   0  0  0  0  0  0  0  0  0  0  0  0
   -4.3820    4.4850    1.6360 H   0  0  0  0  0  0  0  0  0  0  0  0
   -3.2650    4.2810   -0.5690 H   0  0  0  0  0  0  0  0  0  0  0  0
  1 24  1  0  0  0  0
  1 25  1  0  0  0  0
  1 26  1  0  0  0  0
  1  2  1  0  0  0  0
  2  3  1  0  0  0  0
  3 27  1  0  0  0  0
  3 28  1  0  0  0  0
  3 29  1  0  0  0  0
  2  4  1  0  0  0  0
  4 30  1  0  0  0  0
  4 31  1  0  0  0  0
  4  5  1  0  0  0  0
  5 32  1  0  0  0  0
  5 33  1  0  0  0  0
  5  6  1  0  0  0  0
  6 34  1  0  0  0  0
  6  7  1  0  0  0  0
  7 35  1  0  0  0  0
  7 36  1  0  0  0  0
  7  8  1  0  0  0  0
  8 37  1  0  0  0  0
  8  9  1  0  0  0  0
  9 10  1  0  0  0  0
 10  6  1  0  0  0  0
  9 11  1  0  0  0  0
 11 12  2  0  0  0  0
 12 38  1  0  0  0  0
 12 13  1  0  0  0  0
 13 39  1  0  0  0  0
 13 14  2  0  0  0  0
 14 40  1  0  0  0  0
 14 15  1  0  0  0  0
 15 41  1  0  0  0  0
 15 16  2  0  0  0  0
 16 11  1  0  0  0  0
 16 17  1  0  0  0  0
 17 42  1  0  0  0  0
 17 43  1  0  0  0  0
 17 18  1  0  0  0  0
 18 19  2  0  0  0  0
 19 44  1  0  0  0  0
 19 20  1  0  0  0  0
 20 45  1  0  0  0  0
 20 21  2  0  0  0  0
 21 46  1  0  0  0  0
 21 22  1  0  0  0  0
 22 47  1  0  0  0  0
 22 23  2  0  0  0  0
 23  8  1  0  0  0  0
 23 18  1  0  0  0  0
M  END
>  <LOGBIO>
5.0200

>  <PRED_LOGBIO>
5.9300

>  <XV_RES>
-1.2380

>  <WHL_TMPL>
1

>  <ANCH>
9-23;34-35

$$$$
ROW53
  -MTS-   01071501483D 0   0.00000     0.00000     0

 42 43  0  0  1  0  0  0  0  0999 V2000
   -1.8450    4.4520    2.1130 C   0  0  0  0  0  0  0  0  0  0  0  0
   -1.7990    4.5200    3.6360 C   0  0  0  0  0  0  0  0  0  0  0  0
   -2.5940    3.4200    4.2010 N   0  0  0  0  0  0  0  0  0  0  0  0
   -3.0990    3.7650    5.5380 C   0  0  0  0  0  0  0  0  0  0  0  0
   -3.3590    2.4250    6.2510 C   0  0  0  0  0  0  0  0  0  0  0  0
   -2.5460    1.3950    5.4450 C   0  0  0  0  0  0  0  0  0  0  0  0
   -1.7670    2.2220    4.4060 C   0  0  1  0  0  0  0  0  0  0  0  0
   -1.5610    1.4480    3.1050 C   0  0  0  0  0  0  0  0  0  0  0  0
   -0.3540    1.9420    2.4270 N   0  0  0  0  0  0  0  0  0  0  0  0
    0.0230    1.4090    1.2680 C   0  0  0  0  0  0  0  0  0  0  0  0
   -0.6380    0.5030    0.7640 O   0  0  0  0  0  0  0  0  0  0  0  0
    1.2620    1.9160    0.5720 C   0  0  0  0  0  0  0  0  0  0  0  0
    2.5380    1.5140    0.9860 C   0  0  0  0  0  0  0  0  0  0  0  0
    2.7280    0.3130    2.4460 Br  0  0  0  0  0  0  0  0  0  0  0  0
    3.6730    1.9960    0.3240 C   0  0  0  0  0  0  0  0  0  0  0  0
    3.5330    2.8810   -0.7520 C   0  0  0  0  0  0  0  0  0  0  0  0
    2.2580    3.2830   -1.1660 C   0  0  0  0  0  0  0  0  0  0  0  0
    2.1210    4.1480   -2.2190 O   0  0  0  0  0  0  0  0  0  0  0  0
    1.1220    2.8010   -0.5040 C   0  0  0  0  0  0  0  0  0  0  0  0
   -0.1260    3.1940   -0.9100 O   0  0  0  0  0  0  0  0  0  0  0  0
   -0.7870    2.4090   -1.9050 C   0  0  0  0  0  0  0  0  0  0  0  0
   -1.4360    3.5000    1.7800 H   0  0  0  0  0  0  0  0  0  0  0  0
   -1.2570    5.2660    1.6950 H   0  0  0  0  0  0  0  0  0  0  0  0
   -2.8760    4.5400    1.7770 H   0  0  0  0  0  0  0  0  0  0  0  0
   -0.7680    4.4320    3.9720 H   0  0  0  0  0  0  0  0  0  0  0  0
   -2.2090    5.4720    3.9690 H   0  0  0  0  0  0  0  0  0  0  0  0
   -2.3340    4.3180    6.0790 H   0  0  0  0  0  0  0  0  0  0  0  0
   -4.0360    4.3090    5.4390 H   0  0  0  0  0  0  0  0  0  0  0  0
   -4.4190    2.1790    6.2470 H   0  0  0  0  0  0  0  0  0  0  0  0
   -3.0300    2.4620    7.2870 H   0  0  0  0  0  0  0  0  0  0  0  0
   -3.2300    0.7240    4.9290 H   0  0  0  0  0  0  0  0  0  0  0  0
   -1.8410    0.8980    6.1080 H   0  0  0  0  0  0  0  0  0  0  0  0
   -0.7700    2.4760    4.7580 H   0  0  0  0  0  0  0  0  0  0  0  0
   -2.4240    1.5890    2.4580 H   0  0  0  0  0  0  0  0  0  0  0  0
   -1.4440    0.3890    3.3280 H   0  0  0  0  0  0  0  0  0  0  0  0
    0.1890    2.6860    2.8410 H   0  0  0  0  0  0  0  0  0  0  0  0
    4.6570    1.6860    0.6440 H   0  0  0  0  0  0  0  0  0  0  0  0
    4.4090    3.2530   -1.2630 H   0  0  0  0  0  0  0  0  0  0  0  0
    1.5460    3.7730   -2.9050 H   0  0  0  0  0  0  0  0  0  0  0  0
   -0.9160    1.3930   -1.5390 H   0  0  0  0  0  0  0  0  0  0  0  0
   -1.7610    2.8430   -2.1220 H   0  0  0  0  0  0  0  0  0  0  0  0
   -0.1870    2.3940   -2.8130 H   0  0  0  0  0  0  0  0  0  0  0  0
  1 22  1  0  0  0  0
  1 23  1  0  0  0  0
  1 24  1  0  0  0  0
  1  2  1  0  0  0  0
  2 25  1  0  0  0  0
  2 26  1  0  0  0  0
  2  3  1  0  0  0  0
  3  4  1  0  0  0  0
  4 27  1  0  0  0  0
  4 28  1  0  0  0  0
  4  5  1  0  0  0  0
  5 29  1  0  0  0  0
  5 30  1  0  0  0  0
  5  6  1  0  0  0  0
  6 31  1  0  0  0  0
  6 32  1  0  0  0  0
  6  7  1  0  0  0  0
  7  3  1  0  0  0  0
  7 33  1  0  0  0  0
  7  8  1  0  0  0  0
  8 34  1  0  0  0  0
  8 35  1  0  0  0  0
  8  9  1  0  0  0  0
  9 36  1  0  0  0  0
  9 10  1  0  0  0  0
 10 11  2  0  0  0  0
 10 12  1  0  0  0  0
 12 13  2  0  0  0  0
 13 14  1  0  0  0  0
 13 15  1  0  0  0  0
 15 37  1  0  0  0  0
 15 16  2  0  0  0  0
 16 38  1  0  0  0  0
 16 17  1  0  0  0  0
 17 18  1  0  0  0  0
 18 39  1  0  0  0  0
 17 19  2  0  0  0  0
 19 12  1  0  0  0  0
 19 20  1  0  0  0  0
 20 21  1  0  0  0  0
 21 40  1  0  0  0  0
 21 41  1  0  0  0  0
 21 42  1  0  0  0  0
M  END
>  <LOGBIO>
7.2500

>  <PRED_LOGBIO>
7.8200

>  <XV_RES>
-0.6230

>  <WHL_TMPL>
1

>  <ANCH>
2-4;32-34

$$$$
ROW54
  -MTS-   01071501483D 0   0.00000     0.00000     0

 59 61  0  0  1  0  0  0  0  0999 V2000
   -2.1020   -1.9800   -1.3270 O   0  0  0  0  0  0  0  0  0  0  0  0
   -2.5480   -0.6230   -1.3950 C   0  0  1  0  0  0  0  0  0  0  0  0
   -1.4100    0.2280   -0.8010 C   0  0  0  0  0  0  0  0  0  0  0  0
   -1.3520    0.0530    0.6570 N   0  0  0  0  0  0  0  0  0  0  0  0
   -0.2090    0.8050    1.1960 C   0  0  0  0  0  0  0  0  0  0  0  0
    1.0810    0.3020    0.5510 C   0  0  0  0  0  0  0  0  0  0  0  0
    2.2690    1.0840    1.1110 S   0  0  0  0  0  0  0  0  0  0  0  0
    3.4770    0.6140    0.5080 C   0  0  0  0  0  0  0  0  0  0  0  0
    4.6560    1.1990    0.8870 C   0  0  0  0  0  0  0  0  0  0  0  0
    4.5600    2.4790    1.7160 C   0  0  0  0  0  0  0  0  0  0  0  0
    5.9130    2.9620    2.0290 N   0  0  0  0  0  0  0  0  0  0  0  0
    5.8210    4.1940    2.8270 C   0  0  0  0  0  0  0  0  0  0  0  0
    7.2270    4.6960    3.1520 C   0  0  0  0  0  0  0  0  0  0  0  0
    7.1320    5.9610    3.9720 C   0  0  0  0  0  0  0  0  0  0  0  0
    7.0880    5.8880    5.3690 C   0  0  0  0  0  0  0  0  0  0  0  0
    7.0000    7.0600    6.1290 C   0  0  0  0  0  0  0  0  0  0  0  0
    6.9560    8.3060    5.4910 C   0  0  0  0  0  0  0  0  0  0  0  0
    7.0000    8.3790    4.0940 C   0  0  0  0  0  0  0  0  0  0  0  0
    7.0880    7.2060    3.3340 C   0  0  0  0  0  0  0  0  0  0  0  0
   -3.8190   -0.5610   -0.5820 C   0  0  0  0  0  0  0  0  0  0  0  0
   -4.0370   -1.4840    0.4480 C   0  0  0  0  0  0  0  0  0  0  0  0
   -5.2150   -1.4270    1.2010 C   0  0  0  0  0  0  0  0  0  0  0  0
   -6.1760   -0.4460    0.9250 C   0  0  0  0  0  0  0  0  0  0  0  0
   -7.3290   -0.3900    1.6630 O   0  0  0  0  0  0  0  0  0  0  0  0
   -5.9580    0.4770   -0.1040 C   0  0  0  0  0  0  0  0  0  0  0  0
   -6.8780    1.4960   -0.4450 N   0  0  0  0  0  0  0  0  0  0  0  0
   -6.5420    2.3050   -1.4460 C   0  0  0  0  0  0  0  0  0  0  0  0
   -7.1990    3.2450   -1.8910 O   0  0  0  0  0  0  0  0  0  0  0  0
   -4.9570    1.7540   -2.0080 S   0  0  0  0  0  0  0  0  0  0  0  0
   -4.7790    0.4200   -0.8580 C   0  0  0  0  0  0  0  0  0  0  0  0
   -2.7710   -2.5840   -1.6860 H   0  0  0  0  0  0  0  0  0  0  0  0
   -2.7410   -0.3180   -2.4210 H   0  0  0  0  0  0  0  0  0  0  0  0
   -1.6740    1.2680   -0.9790 H   0  0  0  0  0  0  0  0  0  0  0  0
   -0.4720   -0.1100   -1.2360 H   0  0  0  0  0  0  0  0  0  0  0  0
   -1.1630   -0.9250    0.8260 H   0  0  0  0  0  0  0  0  0  0  0  0
   -0.1460    0.5640    2.2550 H   0  0  0  0  0  0  0  0  0  0  0  0
   -0.3280    1.8580    0.9490 H   0  0  0  0  0  0  0  0  0  0  0  0
    1.0170    0.5430   -0.5080 H   0  0  0  0  0  0  0  0  0  0  0  0
    1.2080   -0.7490    0.8040 H   0  0  0  0  0  0  0  0  0  0  0  0
    3.3730    0.8520   -0.5490 H   0  0  0  0  0  0  0  0  0  0  0  0
    3.5470   -0.4540    0.7040 H   0  0  0  0  0  0  0  0  0  0  0  0
    5.1370    1.4980   -0.0420 H   0  0  0  0  0  0  0  0  0  0  0  0
    5.2310    0.4850    1.4740 H   0  0  0  0  0  0  0  0  0  0  0  0
    4.0260    3.2390    1.1500 H   0  0  0  0  0  0  0  0  0  0  0  0
    4.0260    2.2730    2.6410 H   0  0  0  0  0  0  0  0  0  0  0  0
    6.4090    2.2570    2.5550 H   0  0  0  0  0  0  0  0  0  0  0  0
    5.2860    4.9530    2.2610 H   0  0  0  0  0  0  0  0  0  0  0  0
    5.2860    3.9870    3.7520 H   0  0  0  0  0  0  0  0  0  0  0  0
    7.7610    3.9360    3.7190 H   0  0  0  0  0  0  0  0  0  0  0  0
    7.7610    4.9020    2.2280 H   0  0  0  0  0  0  0  0  0  0  0  0
    7.1220    4.9270    5.8610 H   0  0  0  0  0  0  0  0  0  0  0  0
    6.9660    7.0040    7.2070 H   0  0  0  0  0  0  0  0  0  0  0  0
    6.8890    9.2110    6.0770 H   0  0  0  0  0  0  0  0  0  0  0  0
    6.9670    9.3400    3.6020 H   0  0  0  0  0  0  0  0  0  0  0  0
    7.1220    7.2620    2.2560 H   0  0  0  0  0  0  0  0  0  0  0  0
   -3.2960   -2.2410    0.6610 H   0  0  0  0  0  0  0  0  0  0  0  0
   -5.3840   -2.1390    1.9960 H   0  0  0  0  0  0  0  0  0  0  0  0
   -8.0240   -0.9350    1.2630 H   0  0  0  0  0  0  0  0  0  0  0  0
   -7.7510    1.6050    0.0510 H   0  0  0  0  0  0  0  0  0  0  0  0
  1 31  1  0  0  0  0
  1  2  1  0  0  0  0
  2 32  1  0  0  0  0
  2  3  1  0  0  0  0
  3 33  1  0  0  0  0
  3 34  1  0  0  0  0
  3  4  1  0  0  0  0
  4 35  1  0  0  0  0
  4  5  1  0  0  0  0
  5 36  1  0  0  0  0
  5 37  1  0  0  0  0
  5  6  1  0  0  0  0
  6 38  1  0  0  0  0
  6 39  1  0  0  0  0
  6  7  1  0  0  0  0
  7  8  1  0  0  0  0
  8 40  1  0  0  0  0
  8 41  1  0  0  0  0
  8  9  1  0  0  0  0
  9 42  1  0  0  0  0
  9 43  1  0  0  0  0
  9 10  1  0  0  0  0
 10 44  1  0  0  0  0
 10 45  1  0  0  0  0
 10 11  1  0  0  0  0
 11 46  1  0  0  0  0
 11 12  1  0  0  0  0
 12 47  1  0  0  0  0
 12 48  1  0  0  0  0
 12 13  1  0  0  0  0
 13 49  1  0  0  0  0
 13 50  1  0  0  0  0
 13 14  1  0  0  0  0
 14 15  2  0  0  0  0
 15 51  1  0  0  0  0
 15 16  1  0  0  0  0
 16 52  1  0  0  0  0
 16 17  2  0  0  0  0
 17 53  1  0  0  0  0
 17 18  1  0  0  0  0
 18 54  1  0  0  0  0
 18 19  2  0  0  0  0
 19 14  1  0  0  0  0
 19 55  1  0  0  0  0
  2 20  1  0  0  0  0
 20 21  2  0  0  0  0
 21 56  1  0  0  0  0
 21 22  1  0  0  0  0
 22 57  1  0  0  0  0
 22 23  2  0  0  0  0
 23 24  1  0  0  0  0
 24 58  1  0  0  0  0
 23 25  1  0  0  0  0
 25 26  1  0  0  0  0
 26 59  1  0  0  0  0
 26 27  1  0  0  0  0
 27 28  2  0  0  0  0
 27 29  1  0  0  0  0
 29 30  1  0  0  0  0
 30 20  1  0  0  0  0
 30 25  2  0  0  0  0
M  END
>  <LOGBIO>
5.4000

>  <PRED_LOGBIO>
5.8700

>  <XV_RES>
-0.5890

>  <WHL_TMPL>
3

>  <ANCH>
21-24;10-8

$$$$
ROW55
  -MTS-   01071501483D 0   0.00000     0.00000     0

 53 56  0  0  1  0  0  0  0  0999 V2000
   -2.9550   -4.2770    8.8250 C   0  0  0  0  0  0  0  0  0  0  0  0
   -2.6630   -3.9520    7.3630 C   0  0  0  0  0  0  0  0  0  0  0  0
   -1.3260   -3.2210    7.2610 C   0  0  1  0  0  0  0  0  0  0  0  0
   -0.2150   -4.1110    7.8170 C   0  0  0  0  0  0  0  0  0  0  0  0
   -0.4880   -4.4160    9.1870 O   0  0  0  0  0  0  0  0  0  0  0  0
   -1.0440   -2.9080    5.8530 N   0  0  0  0  0  0  0  0  0  0  0  0
    0.0740   -2.2680    5.5240 C   0  0  0  0  0  0  0  0  0  0  0  0
    0.8740   -1.9390    6.3990 O   0  0  0  0  0  0  0  0  0  0  0  0
    0.3630   -1.9470    4.0780 C   0  0  1  0  0  0  0  0  0  0  0  0
   -0.8540   -1.7420    3.1570 C   0  0  0  0  0  0  0  0  0  0  0  0
   -0.9330   -0.3410    2.7190 N   0  0  0  0  0  0  0  0  0  0  0  0
   -0.9640   -1.8000    2.8940 C   0  0  0  0  0  0  0  0  0  0  0  0
    0.2440    0.0310    1.9210 C   0  0  2  0  0  0  0  0  0  0  0  0
    0.1490    1.4900    1.4370 C   0  0  0  0  0  0  0  0  0  0  0  0
    1.3140    1.9090    0.5720 C   0  0  0  0  0  0  0  0  0  0  0  0
    1.7090    2.7820   -0.3640 C   0  0  0  0  0  0  0  0  0  0  0  0
    3.0770    2.8570   -0.4000 N   0  0  0  0  0  0  0  0  0  0  0  0
    3.8620    3.7100   -1.3030 C   0  0  0  0  0  0  0  0  0  0  0  0
    3.6110    1.9790    0.5720 C   0  0  0  0  0  0  0  0  0  0  0  0
    4.9220    1.6680    0.9530 C   0  0  0  0  0  0  0  0  0  0  0  0
    5.1520    0.7370    1.9730 C   0  0  0  0  0  0  0  0  0  0  0  0
    4.0720    0.1170    2.6120 C   0  0  0  0  0  0  0  0  0  0  0  0
    2.7610    0.4280    2.2310 C   0  0  0  0  0  0  0  0  0  0  0  0
    1.5470   -0.3410    2.5870 C   0  0  0  0  0  0  0  0  0  0  0  0
    1.6020   -1.2450    3.5740 C   0  0  0  0  0  0  0  0  0  0  0  0
    2.5310    1.3590    1.2110 C   0  0  0  0  0  0  0  0  0  0  0  0
   -3.0020   -3.3540    9.4000 H   0  0  0  0  0  0  0  0  0  0  0  0
   -3.9080   -4.7980    8.8980 H   0  0  0  0  0  0  0  0  0  0  0  0
   -2.1640   -4.9110    9.2210 H   0  0  0  0  0  0  0  0  0  0  0  0
   -3.4540   -3.3180    6.9680 H   0  0  0  0  0  0  0  0  0  0  0  0
   -2.6170   -4.8750    6.7890 H   0  0  0  0  0  0  0  0  0  0  0  0
   -1.3720   -2.2980    7.8360 H   0  0  0  0  0  0  0  0  0  0  0  0
    0.7380   -3.5900    7.7440 H   0  0  0  0  0  0  0  0  0  0  0  0
   -0.1690   -5.0340    7.2420 H   0  0  0  0  0  0  0  0  0  0  0  0
    0.2050   -4.9810    9.5620 H   0  0  0  0  0  0  0  0  0  0  0  0
   -1.7010   -3.1780    5.1350 H   0  0  0  0  0  0  0  0  0  0  0  0
    0.8720   -2.8250    3.6860 H   0  0  0  0  0  0  0  0  0  0  0  0
   -1.7380   -1.9280    3.7650 H   0  0  0  0  0  0  0  0  0  0  0  0
   -0.7300   -2.3800    2.2850 H   0  0  0  0  0  0  0  0  0  0  0  0
   -1.2780   -2.2700    1.9650 H   0  0  0  0  0  0  0  0  0  0  0  0
   -1.6660   -2.0560    3.6850 H   0  0  0  0  0  0  0  0  0  0  0  0
    0.0290   -2.1550    3.1620 H   0  0  0  0  0  0  0  0  0  0  0  0
    0.1960   -0.5730    1.0180 H   0  0  0  0  0  0  0  0  0  0  0  0
    0.2040    2.1060    2.3320 H   0  0  0  0  0  0  0  0  0  0  0  0
   -0.7620    1.5890    0.8510 H   0  0  0  0  0  0  0  0  0  0  0  0
    1.0440    3.3470   -1.0000 H   0  0  0  0  0  0  0  0  0  0  0  0
    3.6860    4.7560   -1.0580 H   0  0  0  0  0  0  0  0  0  0  0  0
    3.5600    3.5240   -2.3320 H   0  0  0  0  0  0  0  0  0  0  0  0
    4.9200    3.4840   -1.1890 H   0  0  0  0  0  0  0  0  0  0  0  0
    5.7560    2.1460    0.4600 H   0  0  0  0  0  0  0  0  0  0  0  0
    6.1630    0.4970    2.2670 H   0  0  0  0  0  0  0  0  0  0  0  0
    4.2490   -0.6010    3.3990 H   0  0  0  0  0  0  0  0  0  0  0  0
    2.5570   -1.4790    4.0210 H   0  0  0  0  0  0  0  0  0  0  0  0
  1 27  1  0  0  0  0
  1 28  1  0  0  0  0
  1 29  1  0  0  0  0
  1  2  1  0  0  0  0
  2 30  1  0  0  0  0
  2 31  1  0  0  0  0
  2  3  1  0  0  0  0
  3 32  1  0  0  0  0
  3  4  1  0  0  0  0
  4 33  1  0  0  0  0
  4 34  1  0  0  0  0
  4  5  1  0  0  0  0
  5 35  1  0  0  0  0
  3  6  1  0  0  0  0
  6 36  1  0  0  0  0
  6  7  1  0  0  0  0
  7  8  2  0  0  0  0
  7  9  1  0  0  0  0
  9 37  1  0  0  0  0
  9 10  1  0  0  0  0
 10 38  1  0  0  0  0
 10 39  1  0  0  0  0
 10 11  1  0  0  0  0
 11 12  1  0  0  0  0
 12 40  1  0  0  0  0
 12 41  1  0  0  0  0
 12 42  1  0  0  0  0
 11 13  1  0  0  0  0
 13 43  1  0  0  0  0
 13 14  1  0  0  0  0
 14 44  1  0  0  0  0
 14 45  1  0  0  0  0
 14 15  1  0  0  0  0
 15 16  2  0  0  0  0
 16 46  1  0  0  0  0
 16 17  1  0  0  0  0
 17 18  1  0  0  0  0
 18 47  1  0  0  0  0
 18 48  1  0  0  0  0
 18 49  1  0  0  0  0
 17 19  1  0  0  0  0
 19 20  2  0  0  0  0
 20 50  1  0  0  0  0
 20 21  1  0  0  0  0
 21 51  1  0  0  0  0
 21 22  2  0  0  0  0
 22 52  1  0  0  0  0
 22 23  1  0  0  0  0
 23 24  1  0  0  0  0
 24 13  1  0  0  0  0
 24 25  2  0  0  0  0
 25  9  1  0  0  0  0
 25 53  1  0  0  0  0
 23 26  2  0  0  0  0
 26 15  1  0  0  0  0
 26 19  1  0  0  0  0
M  END
>  <LOGBIO>
6.0900

>  <PRED_LOGBIO>
7.1700

>  <XV_RES>
-1.4620

>  <WHL_TMPL>
1

>  <ANCH>
21-26;29-24

$$$$
ROW56
  -MTS-   01071501483D 0   0.00000     0.00000     0

 61 63  0  0  0  0  0  0  0  0999 V2000
   -4.5670   -1.8210    3.1120 C   0  0  0  0  0  0  0  0  0  0  0  0
   -3.5880   -2.4480    2.2800 O   0  0  0  0  0  0  0  0  0  0  0  0
   -3.1410   -1.5840    1.2330 C   0  0  0  0  0  0  0  0  0  0  0  0
   -1.9260   -0.7760    1.7270 C   0  0  0  0  0  0  0  0  0  0  0  0
   -1.3520    0.0530    0.6570 N   0  0  0  0  0  0  0  0  0  0  0  0
   -0.2090    0.8050    1.1960 C   0  0  0  0  0  0  0  0  0  0  0  0
    1.0810    0.3020    0.5510 C   0  0  0  0  0  0  0  0  0  0  0  0
    2.2690    1.0840    1.1110 C   0  0  0  0  0  0  0  0  0  0  0  0
    3.4770    0.6140    0.5080 O   0  0  0  0  0  0  0  0  0  0  0  0
    4.6560    1.1990    0.8870 C   0  0  0  0  0  0  0  0  0  0  0  0
    5.8630    0.7710    0.3240 C   0  0  0  0  0  0  0  0  0  0  0  0
    7.0680    1.3700    0.7110 C   0  0  0  0  0  0  0  0  0  0  0  0
    7.0650    2.3970    1.6620 C   0  0  0  0  0  0  0  0  0  0  0  0
    8.2270    2.9750    2.0350 F   0  0  0  0  0  0  0  0  0  0  0  0
    5.8570    2.8250    2.2260 C   0  0  0  0  0  0  0  0  0  0  0  0
    4.6530    2.2260    1.8390 C   0  0  0  0  0  0  0  0  0  0  0  0
   -0.9050   -0.7720   -0.4750 C   0  0  0  0  0  0  0  0  0  0  0  0
   -2.0700   -1.5810   -1.0750 C   0  0  0  0  0  0  0  0  0  0  0  0
   -2.7750   -2.4300   -0.0010 C   0  0  0  0  0  0  0  0  0  0  0  0
   -3.9860   -3.0450   -0.5640 N   0  0  0  0  0  0  0  0  0  0  0  0
   -3.9180   -4.2420   -1.1390 C   0  0  0  0  0  0  0  0  0  0  0  0
   -2.8420   -4.8340   -1.2010 O   0  0  0  0  0  0  0  0  0  0  0  0
   -5.1370   -4.8610   -1.7060 C   0  0  0  0  0  0  0  0  0  0  0  0
   -5.4850   -4.6270   -3.0410 C   0  0  0  0  0  0  0  0  0  0  0  0
   -6.6380   -5.2130   -3.5770 C   0  0  0  0  0  0  0  0  0  0  0  0
   -7.0710   -4.9220   -5.2370 Cl  0  0  0  0  0  0  0  0  0  0  0  0
   -7.4430   -6.0330   -2.7770 C   0  0  0  0  0  0  0  0  0  0  0  0
   -8.5980   -6.6190   -3.3140 N   0  0  0  0  0  0  0  0  0  0  0  0
   -7.0950   -6.2670   -1.4420 C   0  0  0  0  0  0  0  0  0  0  0  0
   -5.9420   -5.6810   -0.9060 C   0  0  0  0  0  0  0  0  0  0  0  0
   -5.6010   -5.9100    0.4010 O   0  0  0  0  0  0  0  0  0  0  0  0
   -6.1100   -5.0150    1.3940 C   0  0  0  0  0  0  0  0  0  0  0  0
   -5.4290   -1.5420    2.5100 H   0  0  0  0  0  0  0  0  0  0  0  0
   -4.8770   -2.5120    3.8930 H   0  0  0  0  0  0  0  0  0  0  0  0
   -4.1390   -0.9290    3.5670 H   0  0  0  0  0  0  0  0  0  0  0  0
   -3.9430   -0.8980    0.9700 H   0  0  0  0  0  0  0  0  0  0  0  0
   -1.1680   -1.4590    2.1040 H   0  0  0  0  0  0  0  0  0  0  0  0
   -2.2290   -0.1400    2.5560 H   0  0  0  0  0  0  0  0  0  0  0  0
   -0.1460    0.5640    2.2550 H   0  0  0  0  0  0  0  0  0  0  0  0
   -0.3270    1.8580    0.9490 H   0  0  0  0  0  0  0  0  0  0  0  0
    1.0170    0.5430   -0.5080 H   0  0  0  0  0  0  0  0  0  0  0  0
    1.2080   -0.7490    0.8040 H   0  0  0  0  0  0  0  0  0  0  0  0
    2.3320    0.8430    2.1700 H   0  0  0  0  0  0  0  0  0  0  0  0
    2.1280    2.1350    0.8690 H   0  0  0  0  0  0  0  0  0  0  0  0
    5.8650   -0.0220   -0.4090 H   0  0  0  0  0  0  0  0  0  0  0  0
    8.0000    1.0400    0.2760 H   0  0  0  0  0  0  0  0  0  0  0  0
    5.8540    3.6170    2.9600 H   0  0  0  0  0  0  0  0  0  0  0  0
    3.7210    2.5560    2.2750 H   0  0  0  0  0  0  0  0  0  0  0  0
   -0.1250   -1.4530   -0.1400 H   0  0  0  0  0  0  0  0  0  0  0  0
   -0.4750   -0.1310   -1.2420 H   0  0  0  0  0  0  0  0  0  0  0  0
   -2.7870   -0.9000   -1.5280 H   0  0  0  0  0  0  0  0  0  0  0  0
   -1.6910   -2.2310   -1.8600 H   0  0  0  0  0  0  0  0  0  0  0  0
   -2.1370   -3.2600    0.2940 H   0  0  0  0  0  0  0  0  0  0  0  0
   -4.8700   -2.5590   -0.5130 H   0  0  0  0  0  0  0  0  0  0  0  0
   -4.8640   -3.9950   -3.6590 H   0  0  0  0  0  0  0  0  0  0  0  0
   -9.4820   -6.1330   -3.2630 H   0  0  0  0  0  0  0  0  0  0  0  0
   -8.5460   -7.5280   -3.7510 H   0  0  0  0  0  0  0  0  0  0  0  0
   -7.7160   -6.8990   -0.8240 H   0  0  0  0  0  0  0  0  0  0  0  0
   -5.7630   -4.0050    1.1840 H   0  0  0  0  0  0  0  0  0  0  0  0
   -5.7560   -5.3230    2.3760 H   0  0  0  0  0  0  0  0  0  0  0  0
   -7.1970   -5.0350    1.3780 H   0  0  0  0  0  0  0  0  0  0  0  0
  1 33  1  0  0  0  0
  1 34  1  0  0  0  0
  1 35  1  0  0  0  0
  1  2  1  0  0  0  0
  2  3  1  0  0  0  0
  3 36  1  0  0  0  0
  3  4  1  0  0  0  0
  4 37  1  0  0  0  0
  4 38  1  0  0  0  0
  4  5  1  0  0  0  0
  5  6  1  0  0  0  0
  6 39  1  0  0  0  0
  6 40  1  0  0  0  0
  6  7  1  0  0  0  0
  7 41  1  0  0  0  0
  7 42  1  0  0  0  0
  7  8  1  0  0  0  0
  8 43  1  0  0  0  0
  8 44  1  0  0  0  0
  8  9  1  0  0  0  0
  9 10  1  0  0  0  0
 10 11  2  0  0  0  0
 11 45  1  0  0  0  0
 11 12  1  0  0  0  0
 12 46  1  0  0  0  0
 12 13  2  0  0  0  0
 13 14  1  0  0  0  0
 13 15  1  0  0  0  0
 15 47  1  0  0  0  0
 15 16  2  0  0  0  0
 16 10  1  0  0  0  0
 16 48  1  0  0  0  0
  5 17  1  0  0  0  0
 17 49  1  0  0  0  0
 17 50  1  0  0  0  0
 17 18  1  0  0  0  0
 18 51  1  0  0  0  0
 18 52  1  0  0  0  0
 18 19  1  0  0  0  0
 19  3  1  0  0  0  0
 19 53  1  0  0  0  0
 19 20  1  0  0  0  0
 20 54  1  0  0  0  0
 20 21  1  0  0  0  0
 21 22  2  0  0  0  0
 21 23  1  0  0  0  0
 23 24  2  0  0  0  0
 24 55  1  0  0  0  0
 24 25  1  0  0  0  0
 25 26  1  0  0  0  0
 25 27  2  0  0  0  0
 27 28  1  0  0  0  0
 28 56  1  0  0  0  0
 28 57  1  0  0  0  0
 27 29  1  0  0  0  0
 29 58  1  0  0  0  0
 29 30  2  0  0  0  0
 30 23  1  0  0  0  0
 30 31  1  0  0  0  0
 31 32  1  0  0  0  0
 32 59  1  0  0  0  0
 32 60  1  0  0  0  0
 32 61  1  0  0  0  0
M  END
>  <LOGBIO>
6.6400

>  <PRED_LOGBIO>
7.1100

>  <XV_RES>
-0.7490

>  <WHL_TMPL>
3

>  <ANCH>
9-11;31-22

$$$$
ROW57
  -MTS-   01071501483D 0   0.00000     0.00000     0

 58 62  0  0  1  0  0  0  0  0999 V2000
   -4.1000    3.5440   -3.9640 C   0  0  0  0  0  0  0  0  0  0  0  0
   -3.8700    2.4720   -2.9040 C   0  0  0  0  0  0  0  0  0  0  0  0
   -3.5420    3.1370   -1.5700 C   0  0  0  0  0  0  0  0  0  0  0  0
   -5.1310    1.6260   -2.7540 C   0  0  0  0  0  0  0  0  0  0  0  0
   -2.7050    1.5780   -3.3280 C   0  0  1  0  0  0  0  0  0  0  0  0
   -2.6020    1.5110   -4.7530 O   0  0  0  0  0  0  0  0  0  0  0  0
   -2.9830    0.1860   -2.7310 C   0  0  0  0  0  0  0  0  0  0  0  0
   -2.9460    0.2160   -1.1920 C   0  0  0  0  0  0  0  0  0  0  0  0
   -1.6770    0.7700   -0.6980 N   0  0  0  0  0  0  0  0  0  0  0  0
   -1.6210    0.7190    0.7700 C   0  0  0  0  0  0  0  0  0  0  0  0
   -0.2130    1.0930    1.2670 C   0  0  2  0  0  0  0  0  0  0  0  0
    0.7200   -0.0940    1.2610 C   0  0  0  0  0  0  0  0  0  0  0  0
    0.2070   -1.2250    0.6150 C   0  0  0  0  0  0  0  0  0  0  0  0
    0.9710   -2.3950    0.5390 C   0  0  0  0  0  0  0  0  0  0  0  0
    2.2500   -2.4340    1.1070 C   0  0  0  0  0  0  0  0  0  0  0  0
    2.7640   -1.3020    1.7520 C   0  0  0  0  0  0  0  0  0  0  0  0
    1.9990   -0.1320    1.8290 C   0  0  0  0  0  0  0  0  0  0  0  0
    2.6770    1.0070    2.5520 C   0  0  0  0  0  0  0  0  0  0  0  0
    2.4320    2.4850    2.1970 C   0  0  0  0  0  0  0  0  0  0  0  0
    1.5050    2.9170    1.0880 C   0  0  0  0  0  0  0  0  0  0  0  0
    2.0510    4.0360    0.4470 C   0  0  0  0  0  0  0  0  0  0  0  0
    1.4560    4.5360   -0.7170 C   0  0  0  0  0  0  0  0  0  0  0  0
    0.3140    3.9170   -1.2410 C   0  0  0  0  0  0  0  0  0  0  0  0
   -0.2320    2.7990   -0.6000 C   0  0  0  0  0  0  0  0  0  0  0  0
   -1.4640    2.1430   -1.1770 C   0  0  1  0  0  0  0  0  0  0  0  0
   -1.4350    2.1990   -2.7160 C   0  0  0  0  0  0  0  0  0  0  0  0
    0.3640    2.2990    0.5640 C   0  0  0  0  0  0  0  0  0  0  0  0
   -3.2010    4.1480   -4.0720 H   0  0  0  0  0  0  0  0  0  0  0  0
   -4.9300    4.1800   -3.6630 H   0  0  0  0  0  0  0  0  0  0  0  0
   -4.3340    3.0700   -4.9150 H   0  0  0  0  0  0  0  0  0  0  0  0
   -2.6430    3.7400   -1.6770 H   0  0  0  0  0  0  0  0  0  0  0  0
   -4.3720    3.7730   -1.2690 H   0  0  0  0  0  0  0  0  0  0  0  0
   -3.3780    2.3720   -0.8140 H   0  0  0  0  0  0  0  0  0  0  0  0
   -5.3650    1.1510   -3.7050 H   0  0  0  0  0  0  0  0  0  0  0  0
   -5.9600    2.2620   -2.4520 H   0  0  0  0  0  0  0  0  0  0  0  0
   -4.9670    0.8610   -1.9980 H   0  0  0  0  0  0  0  0  0  0  0  0
   -3.4680    1.6420   -5.1700 H   0  0  0  0  0  0  0  0  0  0  0  0
   -2.1600   -0.4520   -3.0450 H   0  0  0  0  0  0  0  0  0  0  0  0
   -3.9790   -0.1240   -3.0410 H   0  0  0  0  0  0  0  0  0  0  0  0
   -2.9760   -0.8210   -0.8640 H   0  0  0  0  0  0  0  0  0  0  0  0
   -3.7630    0.8470   -0.8480 H   0  0  0  0  0  0  0  0  0  0  0  0
   -1.7830   -0.3200    1.0510 H   0  0  0  0  0  0  0  0  0  0  0  0
   -2.3270    1.4400    1.1770 H   0  0  0  0  0  0  0  0  0  0  0  0
   -0.3320    1.3790    2.3100 H   0  0  0  0  0  0  0  0  0  0  0  0
   -0.7800   -1.1950    0.1770 H   0  0  0  0  0  0  0  0  0  0  0  0
    0.5750   -3.2670    0.0410 H   0  0  0  0  0  0  0  0  0  0  0  0
    2.8400   -3.3360    1.0470 H   0  0  0  0  0  0  0  0  0  0  0  0
    3.7510   -1.3320    2.1910 H   0  0  0  0  0  0  0  0  0  0  0  0
    3.7340    0.8590    2.3370 H   0  0  0  0  0  0  0  0  0  0  0  0
    2.4300    0.9000    3.6060 H   0  0  0  0  0  0  0  0  0  0  0  0
    3.4090    2.8400    1.8730 H   0  0  0  0  0  0  0  0  0  0  0  0
    2.0760    2.9640    3.1060 H   0  0  0  0  0  0  0  0  0  0  0  0
    2.9320    4.5130    0.8500 H   0  0  0  0  0  0  0  0  0  0  0  0
    1.8770    5.3990   -1.2120 H   0  0  0  0  0  0  0  0  0  0  0  0
   -0.1460    4.3030   -2.1390 H   0  0  0  0  0  0  0  0  0  0  0  0
   -2.3190    2.7370   -0.8590 H   0  0  0  0  0  0  0  0  0  0  0  0
   -1.4490    3.2530   -2.9840 H   0  0  0  0  0  0  0  0  0  0  0  0
   -0.5770    1.6260   -3.0610 H   0  0  0  0  0  0  0  0  0  0  0  0
  1 28  1  0  0  0  0
  1 29  1  0  0  0  0
  1 30  1  0  0  0  0
  1  2  1  0  0  0  0
  2  3  1  0  0  0  0
  3 31  1  0  0  0  0
  3 32  1  0  0  0  0
  3 33  1  0  0  0  0
  2  4  1  0  0  0  0
  4 34  1  0  0  0  0
  4 35  1  0  0  0  0
  4 36  1  0  0  0  0
  2  5  1  0  0  0  0
  5  6  1  0  0  0  0
  6 37  1  0  0  0  0
  5  7  1  0  0  0  0
  7 38  1  0  0  0  0
  7 39  1  0  0  0  0
  7  8  1  0  0  0  0
  8 40  1  0  0  0  0
  8 41  1  0  0  0  0
  8  9  1  0  0  0  0
  9 10  1  0  0  0  0
 10 42  1  0  0  0  0
 10 43  1  0  0  0  0
 10 11  1  0  0  0  0
 11 44  1  0  0  0  0
 11 12  1  0  0  0  0
 12 13  2  0  0  0  0
 13 45  1  0  0  0  0
 13 14  1  0  0  0  0
 14 46  1  0  0  0  0
 14 15  2  0  0  0  0
 15 47  1  0  0  0  0
 15 16  1  0  0  0  0
 16 48  1  0  0  0  0
 16 17  2  0  0  0  0
 17 12  1  0  0  0  0
 17 18  1  0  0  0  0
 18 49  1  0  0  0  0
 18 50  1  0  0  0  0
 18 19  1  0  0  0  0
 19 51  1  0  0  0  0
 19 52  1  0  0  0  0
 19 20  1  0  0  0  0
 20 21  2  0  0  0  0
 21 53  1  0  0  0  0
 21 22  1  0  0  0  0
 22 54  1  0  0  0  0
 22 23  2  0  0  0  0
 23 55  1  0  0  0  0
 23 24  1  0  0  0  0
 24 25  1  0  0  0  0
 25  9  1  0  0  0  0
 25 56  1  0  0  0  0
 25 26  1  0  0  0  0
 26  5  1  0  0  0  0
 26 57  1  0  0  0  0
 26 58  1  0  0  0  0
 24 27  2  0  0  0  0
 27 11  1  0  0  0  0
 27 20  1  0  0  0  0
M  END
>  <LOGBIO>
8.0600

>  <PRED_LOGBIO>
8.6000

>  <XV_RES>
-0.4540

>  <WHL_TMPL>
2

>  <ANCH>
8-11;20-23

$$$$
ROW58
  -MTS-   01071501483D 0   0.00000     0.00000     0

 65 69  0  0  0  0  0  0  0  0999 V2000
   -6.1100    1.9800   -0.9200 C   0  0  0  0  0  0  0  0  0  0  0  0
   -6.3010    0.7430   -0.2280 O   0  0  0  0  0  0  0  0  0  0  0  0
   -6.2800   -0.4140   -0.9600 C   0  0  0  0  0  0  0  0  0  0  0  0
   -7.4660   -0.9170   -1.5070 C   0  0  0  0  0  0  0  0  0  0  0  0
   -7.4450   -2.1000   -2.2550 C   0  0  0  0  0  0  0  0  0  0  0  0
   -6.2370   -2.7800   -2.4560 C   0  0  0  0  0  0  0  0  0  0  0  0
   -5.0510   -2.2760   -1.9090 C   0  0  0  0  0  0  0  0  0  0  0  0
   -5.0730   -1.0930   -1.1610 C   0  0  0  0  0  0  0  0  0  0  0  0
   -3.8490   -0.2790   -0.7310 N   0  0  0  0  0  0  0  0  0  0  0  0
   -3.8150   -0.3180    0.7380 C   0  0  0  0  0  0  0  0  0  0  0  0
   -2.6110    0.4670    1.2930 C   0  0  0  0  0  0  0  0  0  0  0  0
   -1.3520    0.0530    0.6570 N   0  0  0  0  0  0  0  0  0  0  0  0
   -0.2090    0.8050    1.1960 C   0  0  0  0  0  0  0  0  0  0  0  0
    1.0810    0.3020    0.5510 C   0  0  0  0  0  0  0  0  0  0  0  0
    2.2570    0.8460    0.8920 C   0  0  0  0  0  0  0  0  0  0  0  0
    3.5320    0.3490    0.2550 C   0  0  0  0  0  0  0  0  0  0  0  0
    4.6750    1.1000    0.7930 N   0  0  0  0  0  0  0  0  0  0  0  0
    5.9070    0.8300    0.3720 C   0  0  0  0  0  0  0  0  0  0  0  0
    6.0910   -0.0490   -0.4690 O   0  0  0  0  0  0  0  0  0  0  0  0
    7.0580    1.5870    0.9140 C   0  0  0  0  0  0  0  0  0  0  0  0
    7.4790    2.7650    0.2860 C   0  0  0  0  0  0  0  0  0  0  0  0
    8.5670    3.4810    0.7990 C   0  0  0  0  0  0  0  0  0  0  0  0
    9.2340    3.0180    1.9400 C   0  0  0  0  0  0  0  0  0  0  0  0
    8.8130    1.8400    2.5680 C   0  0  0  0  0  0  0  0  0  0  0  0
    9.7150    1.6030    3.7560 C   0  0  0  0  0  0  0  0  0  0  0  0
   10.6960    2.7510    3.7580 C   0  0  0  0  0  0  0  0  0  0  0  0
   11.7610    3.0730    4.6080 C   0  0  0  0  0  0  0  0  0  0  0  0
   12.5230    4.2230    4.3710 C   0  0  0  0  0  0  0  0  0  0  0  0
   12.2190    5.0520    3.2840 C   0  0  0  0  0  0  0  0  0  0  0  0
   11.1540    4.7300    2.4340 C   0  0  0  0  0  0  0  0  0  0  0  0
   10.3930    3.5790    2.6710 C   0  0  0  0  0  0  0  0  0  0  0  0
    7.7240    1.1240    2.0550 C   0  0  0  0  0  0  0  0  0  0  0  0
   -1.4100    0.2280   -0.8010 C   0  0  0  0  0  0  0  0  0  0  0  0
   -2.5790   -0.5650   -1.4140 C   0  0  0  0  0  0  0  0  0  0  0  0
   -6.8930    2.1030   -1.6650 H   0  0  0  0  0  0  0  0  0  0  0  0
   -6.1520    2.8030   -0.2100 H   0  0  0  0  0  0  0  0  0  0  0  0
   -5.1390    1.9740   -1.4110 H   0  0  0  0  0  0  0  0  0  0  0  0
   -8.3970   -0.3920   -1.3520 H   0  0  0  0  0  0  0  0  0  0  0  0
   -8.3600   -2.4880   -2.6770 H   0  0  0  0  0  0  0  0  0  0  0  0
   -6.2210   -3.6930   -3.0330 H   0  0  0  0  0  0  0  0  0  0  0  0
   -4.1190   -2.8000   -2.0640 H   0  0  0  0  0  0  0  0  0  0  0  0
   -3.6570   -1.3580    1.0140 H   0  0  0  0  0  0  0  0  0  0  0  0
   -4.7220    0.1440    1.1230 H   0  0  0  0  0  0  0  0  0  0  0  0
   -2.5270    0.1940    2.3420 H   0  0  0  0  0  0  0  0  0  0  0  0
   -2.7770    1.5220    1.0890 H   0  0  0  0  0  0  0  0  0  0  0  0
   -0.1460    0.5640    2.2550 H   0  0  0  0  0  0  0  0  0  0  0  0
   -0.3280    1.8580    0.9490 H   0  0  0  0  0  0  0  0  0  0  0  0
    1.0450   -0.4920   -0.1800 H   0  0  0  0  0  0  0  0  0  0  0  0
    2.2930    1.6400    1.6240 H   0  0  0  0  0  0  0  0  0  0  0  0
    3.6590   -0.7100    0.4740 H   0  0  0  0  0  0  0  0  0  0  0  0
    3.4790    0.4920   -0.8220 H   0  0  0  0  0  0  0  0  0  0  0  0
    4.5250    1.8220    1.4840 H   0  0  0  0  0  0  0  0  0  0  0  0
    6.9650    3.1210   -0.5940 H   0  0  0  0  0  0  0  0  0  0  0  0
    8.8930    4.3890    0.3150 H   0  0  0  0  0  0  0  0  0  0  0  0
   10.2550    0.6690    3.6160 H   0  0  0  0  0  0  0  0  0  0  0  0
    9.1230    1.6350    4.6680 H   0  0  0  0  0  0  0  0  0  0  0  0
   11.9950    2.4330    5.4460 H   0  0  0  0  0  0  0  0  0  0  0  0
   13.3440    4.4710    5.0260 H   0  0  0  0  0  0  0  0  0  0  0  0
   12.8070    5.9390    3.1010 H   0  0  0  0  0  0  0  0  0  0  0  0
   10.9200    5.3690    1.5960 H   0  0  0  0  0  0  0  0  0  0  0  0
    7.3990    0.2160    2.5400 H   0  0  0  0  0  0  0  0  0  0  0  0
   -0.4980   -0.2120   -1.2000 H   0  0  0  0  0  0  0  0  0  0  0  0
   -1.5660    1.2820   -1.0230 H   0  0  0  0  0  0  0  0  0  0  0  0
   -2.6930   -0.2030   -2.4340 H   0  0  0  0  0  0  0  0  0  0  0  0
   -2.3560   -1.6250   -1.3100 H   0  0  0  0  0  0  0  0  0  0  0  0
  1 35  1  0  0  0  0
  1 36  1  0  0  0  0
  1 37  1  0  0  0  0
  1  2  1  0  0  0  0
  2  3  1  0  0  0  0
  3  4  2  0  0  0  0
  4 38  1  0  0  0  0
  4  5  1  0  0  0  0
  5 39  1  0  0  0  0
  5  6  2  0  0  0  0
  6 40  1  0  0  0  0
  6  7  1  0  0  0  0
  7 41  1  0  0  0  0
  7  8  2  0  0  0  0
  8  3  1  0  0  0  0
  8  9  1  0  0  0  0
  9 10  1  0  0  0  0
 10 42  1  0  0  0  0
 10 43  1  0  0  0  0
 10 11  1  0  0  0  0
 11 44  1  0  0  0  0
 11 45  1  0  0  0  0
 11 12  1  0  0  0  0
 12 13  1  0  0  0  0
 13 46  1  0  0  0  0
 13 47  1  0  0  0  0
 13 14  1  0  0  0  0
 14 48  1  0  0  0  0
 14 15  2  0  0  0  0
 15 49  1  0  0  0  0
 15 16  1  0  0  0  0
 16 50  1  0  0  0  0
 16 51  1  0  0  0  0
 16 17  1  0  0  0  0
 17 52  1  0  0  0  0
 17 18  1  0  0  0  0
 18 19  2  0  0  0  0
 18 20  1  0  0  0  0
 20 21  2  0  0  0  0
 21 53  1  0  0  0  0
 21 22  1  0  0  0  0
 22 54  1  0  0  0  0
 22 23  2  0  0  0  0
 23 24  1  0  0  0  0
 24 25  1  0  0  0  0
 25 55  1  0  0  0  0
 25 56  1  0  0  0  0
 25 26  1  0  0  0  0
 26 27  2  0  0  0  0
 27 57  1  0  0  0  0
 27 28  1  0  0  0  0
 28 58  1  0  0  0  0
 28 29  2  0  0  0  0
 29 59  1  0  0  0  0
 29 30  1  0  0  0  0
 30 60  1  0  0  0  0
 30 31  2  0  0  0  0
 31 23  1  0  0  0  0
 31 26  1  0  0  0  0
 24 32  2  0  0  0  0
 32 20  1  0  0  0  0
 32 61  1  0  0  0  0
 12 33  1  0  0  0  0
 33 62  1  0  0  0  0
 33 63  1  0  0  0  0
 33 34  1  0  0  0  0
 34  9  1  0  0  0  0
 34 64  1  0  0  0  0
 34 65  1  0  0  0  0
M  END
>  <LOGBIO>
6.7500

>  <PRED_LOGBIO>
6.7700

>  <XV_RES>
-0.0410

>  <WHL_TMPL>
3

>  <ANCH>
24-34;23-60

$$$$
ROW59
  -MTS-   01071501483D 0   0.00000     0.00000     0

109116  0  0  0  0  0  0  0  0999 V2000
    8.1190    2.5380   15.4740 F   0  0  0  0  0  0  0  0  0  0  0  0
    8.0370    3.3840   14.4250 C   0  0  0  0  0  0  0  0  0  0  0  0
    8.1680    2.8950   13.1200 C   0  0  0  0  0  0  0  0  0  0  0  0
    8.0840    3.7710   12.0320 C   0  0  0  0  0  0  0  0  0  0  0  0
    7.8680    5.1370   12.2490 C   0  0  0  0  0  0  0  0  0  0  0  0
    7.7360    5.6270   13.5540 C   0  0  0  0  0  0  0  0  0  0  0  0
    7.8210    4.7500   14.6420 C   0  0  0  0  0  0  0  0  0  0  0  0
    7.7780    6.0640   11.0990 C   0  0  0  0  0  0  0  0  0  0  0  0
    8.7930    6.6090   10.6670 O   0  0  0  0  0  0  0  0  0  0  0  0
    6.6000    6.3090   10.5310 N   0  0  0  0  0  0  0  0  0  0  0  0
    6.5150    7.1950    9.4320 C   0  0  0  0  0  0  0  0  0  0  0  0
    6.2980    8.5610    9.6490 C   0  0  0  0  0  0  0  0  0  0  0  0
    6.2140    9.4380    8.5610 C   0  0  0  0  0  0  0  0  0  0  0  0
    6.3450    8.9490    7.2560 C   0  0  0  0  0  0  0  0  0  0  0  0
    6.3060    9.5770    5.9880 N   0  0  0  0  0  0  0  0  0  0  0  0
    6.4930    8.6290    5.0170 C   0  0  0  0  0  0  0  0  0  0  0  0
    6.6510    7.4190    5.5700 C   0  0  0  0  0  0  0  0  0  0  0  0
    6.8800    6.1230    4.8300 C   0  0  0  0  0  0  0  0  0  0  0  0
    5.7470    5.1300    5.1480 C   0  0  0  0  0  0  0  0  0  0  0  0
    5.8430    3.8690    4.2680 C   0  0  0  0  0  0  0  0  0  0  0  0
    5.8740    4.2130    2.8390 N   0  0  0  0  0  0  0  0  0  0  0  0
    5.9660    2.9810    2.0420 C   0  0  0  0  0  0  0  0  0  0  0  0
    4.5600    2.4790    1.7160 C   0  0  0  0  0  0  0  0  0  0  0  0
    4.6560    1.1990    0.8870 C   0  0  0  0  0  0  0  0  0  0  0  0
    3.4770    0.6140    0.5080 C   0  0  0  0  0  0  0  0  0  0  0  0
    2.2690    1.0840    1.1110 C   0  0  0  0  0  0  0  0  0  0  0  0
    1.0810    0.3020    0.5510 C   0  0  0  0  0  0  0  0  0  0  0  0
   -0.2090    0.8050    1.1960 C   0  0  0  0  0  0  0  0  0  0  0  0
   -1.3520    0.0530    0.6570 N   0  0  0  0  0  0  0  0  0  0  0  0
   -0.0600   -0.5110    1.0730 C   0  0  0  0  0  0  0  0  0  0  0  0
    1.1110    0.3980    0.6560 C   0  0  0  0  0  0  0  0  0  0  0  0
    1.0830    0.6910   -0.8560 C   0  0  0  0  0  0  0  0  0  0  0  0
   -0.3060    1.1740   -1.3080 C   0  0  0  0  0  0  0  0  0  0  0  0
   -1.4100    0.2280   -0.8010 C   0  0  0  0  0  0  0  0  0  0  0  0
    1.3210   -0.6290   -1.5490 C   0  0  0  0  0  0  0  0  0  0  0  0
    1.8970   -1.7130   -1.0110 C   0  0  0  0  0  0  0  0  0  0  0  0
    1.9490   -2.7300   -1.9280 N   0  0  0  0  0  0  0  0  0  0  0  0
    1.3720   -2.2840   -3.1410 C   0  0  0  0  0  0  0  0  0  0  0  0
    1.1710   -2.9040   -4.3800 C   0  0  0  0  0  0  0  0  0  0  0  0
    0.5600   -2.2000   -5.4240 C   0  0  0  0  0  0  0  0  0  0  0  0
    0.1490   -0.8760   -5.2290 C   0  0  0  0  0  0  0  0  0  0  0  0
   -0.4690   -0.1650   -6.2850 N   0  0  0  0  0  0  0  0  0  0  0  0
    0.2720    0.5410   -7.1340 C   0  0  0  0  0  0  0  0  0  0  0  0
    1.4940    0.5760   -7.0020 O   0  0  0  0  0  0  0  0  0  0  0  0
   -0.3750    1.2850   -8.2380 C   0  0  0  0  0  0  0  0  0  0  0  0
   -0.7860    2.6100   -8.0430 C   0  0  0  0  0  0  0  0  0  0  0  0
   -1.3970    3.3140   -9.0870 C   0  0  0  0  0  0  0  0  0  0  0  0
   -1.5980    2.6940  -10.3260 C   0  0  0  0  0  0  0  0  0  0  0  0
   -2.1880    3.3720  -11.3330 F   0  0  0  0  0  0  0  0  0  0  0  0
   -1.1880    1.3690  -10.5210 C   0  0  0  0  0  0  0  0  0  0  0  0
   -0.5760    0.6650   -9.4770 C   0  0  0  0  0  0  0  0  0  0  0  0
    0.3500   -0.2560   -3.9900 C   0  0  0  0  0  0  0  0  0  0  0  0
    0.9620   -0.9600   -2.9460 C   0  0  0  0  0  0  0  0  0  0  0  0
    7.0220    5.0750    2.5240 C   0  0  0  0  0  0  0  0  0  0  0  0
    6.9820    6.3930    3.3180 C   0  0  0  0  0  0  0  0  0  0  0  0
    6.5610    7.5830    7.0390 C   0  0  0  0  0  0  0  0  0  0  0  0
    6.6460    6.7060    8.1270 C   0  0  0  0  0  0  0  0  0  0  0  0
    8.3350    1.8410   12.9520 H   0  0  0  0  0  0  0  0  0  0  0  0
    8.1850    3.3940   11.0250 H   0  0  0  0  0  0  0  0  0  0  0  0
    7.5690    6.6800   13.7210 H   0  0  0  0  0  0  0  0  0  0  0  0
    7.7190    5.1270   15.6490 H   0  0  0  0  0  0  0  0  0  0  0  0
    5.7670    5.8620   10.8860 H   0  0  0  0  0  0  0  0  0  0  0  0
    6.1970    8.9390   10.6560 H   0  0  0  0  0  0  0  0  0  0  0  0
    6.0470   10.4920    8.7280 H   0  0  0  0  0  0  0  0  0  0  0  0
    6.1640   10.5640    5.8260 H   0  0  0  0  0  0  0  0  0  0  0  0
    6.5090    8.8290    3.9560 H   0  0  0  0  0  0  0  0  0  0  0  0
    7.8270    5.7380    5.2030 H   0  0  0  0  0  0  0  0  0  0  0  0
    4.7850    5.6120    4.9850 H   0  0  0  0  0  0  0  0  0  0  0  0
    5.7990    4.8440    6.1960 H   0  0  0  0  0  0  0  0  0  0  0  0
    6.7430    3.3150    4.5260 H   0  0  0  0  0  0  0  0  0  0  0  0
    4.9910    3.2230    4.4670 H   0  0  0  0  0  0  0  0  0  0  0  0
    6.5010    3.1870    1.1170 H   0  0  0  0  0  0  0  0  0  0  0  0
    6.5010    2.2210    2.6080 H   0  0  0  0  0  0  0  0  0  0  0  0
    4.0260    2.2730    2.6410 H   0  0  0  0  0  0  0  0  0  0  0  0
    4.0260    3.2390    1.1500 H   0  0  0  0  0  0  0  0  0  0  0  0
    5.1370    0.4730    1.5390 H   0  0  0  0  0  0  0  0  0  0  0  0
    5.2310    1.4430   -0.0040 H   0  0  0  0  0  0  0  0  0  0  0  0
    3.5640   -0.4230    0.8260 H   0  0  0  0  0  0  0  0  0  0  0  0
    3.3710    0.7260   -0.5690 H   0  0  0  0  0  0  0  0  0  0  0  0
    2.1420    2.1170    0.7950 H   0  0  0  0  0  0  0  0  0  0  0  0
    2.3100    0.9160    2.1850 H   0  0  0  0  0  0  0  0  0  0  0  0
    1.2080   -0.7310    0.8670 H   0  0  0  0  0  0  0  0  0  0  0  0
    1.0240    0.4790   -0.5210 H   0  0  0  0  0  0  0  0  0  0  0  0
   -0.3360    1.8380    0.8800 H   0  0  0  0  0  0  0  0  0  0  0  0
   -0.1450    0.6340    2.2690 H   0  0  0  0  0  0  0  0  0  0  0  0
    0.0610   -1.4400    0.5200 H   0  0  0  0  0  0  0  0  0  0  0  0
   -0.0470   -0.5990    2.1570 H   0  0  0  0  0  0  0  0  0  0  0  0
    2.0210   -0.1690    0.8420 H   0  0  0  0  0  0  0  0  0  0  0  0
    1.0150    1.3430    1.1870 H   0  0  0  0  0  0  0  0  0  0  0  0
    1.8490    1.4170   -1.1210 H   0  0  0  0  0  0  0  0  0  0  0  0
   -0.3170    1.1070   -2.3940 H   0  0  0  0  0  0  0  0  0  0  0  0
   -0.4800    2.1600   -0.8830 H   0  0  0  0  0  0  0  0  0  0  0  0
   -2.3560    0.7230   -1.0120 H   0  0  0  0  0  0  0  0  0  0  0  0
   -1.2660   -0.7400   -1.2770 H   0  0  0  0  0  0  0  0  0  0  0  0
    2.2670   -1.7760    0.0020 H   0  0  0  0  0  0  0  0  0  0  0  0
    2.3360   -3.6480   -1.7650 H   0  0  0  0  0  0  0  0  0  0  0  0
    1.4880   -3.9260   -4.5300 H   0  0  0  0  0  0  0  0  0  0  0  0
    0.4050   -2.6790   -6.3800 H   0  0  0  0  0  0  0  0  0  0  0  0
   -1.4730   -0.1930   -6.3930 H   0  0  0  0  0  0  0  0  0  0  0  0
   -0.6300    3.0880   -7.0880 H   0  0  0  0  0  0  0  0  0  0  0  0
   -1.7140    4.3350   -8.9370 H   0  0  0  0  0  0  0  0  0  0  0  0
   -1.3430    0.8910  -11.4770 H   0  0  0  0  0  0  0  0  0  0  0  0
   -0.2590   -0.3560   -9.6270 H   0  0  0  0  0  0  0  0  0  0  0  0
    0.0330    0.7660   -3.8400 H   0  0  0  0  0  0  0  0  0  0  0  0
    7.9460    4.5450    2.7500 H   0  0  0  0  0  0  0  0  0  0  0  0
    7.0290    5.2950    1.4590 H   0  0  0  0  0  0  0  0  0  0  0  0
    6.1260    6.9840    2.9980 H   0  0  0  0  0  0  0  0  0  0  0  0
    7.8830    6.9680    3.1130 H   0  0  0  0  0  0  0  0  0  0  0  0
    6.8130    5.6520    7.9590 H   0  0  0  0  0  0  0  0  0  0  0  0
  1  2  1  0  0  0  0
  2  3  2  0  0  0  0
  3 58  1  0  0  0  0
  3  4  1  0  0  0  0
  4 59  1  0  0  0  0
  4  5  2  0  0  0  0
  5  6  1  0  0  0  0
  6 60  1  0  0  0  0
  6  7  2  0  0  0  0
  7  2  1  0  0  0  0
  7 61  1  0  0  0  0
  5  8  1  0  0  0  0
  8  9  2  0  0  0  0
  8 10  1  0  0  0  0
 10 62  1  0  0  0  0
 10 11  1  0  0  0  0
 11 12  2  0  0  0  0
 12 63  1  0  0  0  0
 12 13  1  0  0  0  0
 13 64  1  0  0  0  0
 13 14  2  0  0  0  0
 14 15  1  0  0  0  0
 15 65  1  0  0  0  0
 15 16  1  0  0  0  0
 16 66  1  0  0  0  0
 16 17  2  0  0  0  0
 17 18  1  0  0  0  0
 18 67  1  0  0  0  0
 18 19  1  0  0  0  0
 19 68  1  0  0  0  0
 19 69  1  0  0  0  0
 19 20  1  0  0  0  0
 20 70  1  0  0  0  0
 20 71  1  0  0  0  0
 20 21  1  0  0  0  0
 21 22  1  0  0  0  0
 22 72  1  0  0  0  0
 22 73  1  0  0  0  0
 22 23  1  0  0  0  0
 23 74  1  0  0  0  0
 23 75  1  0  0  0  0
 23 24  1  0  0  0  0
 24 76  1  0  0  0  0
 24 77  1  0  0  0  0
 24 25  1  0  0  0  0
 25 78  1  0  0  0  0
 25 79  1  0  0  0  0
 25 26  1  0  0  0  0
 26 80  1  0  0  0  0
 26 81  1  0  0  0  0
 26 27  1  0  0  0  0
 27 82  1  0  0  0  0
 27 83  1  0  0  0  0
 27 28  1  0  0  0  0
 28 84  1  0  0  0  0
 28 85  1  0  0  0  0
 28 29  1  0  0  0  0
 29 30  1  0  0  0  0
 30 86  1  0  0  0  0
 30 87  1  0  0  0  0
 30 31  1  0  0  0  0
 31 88  1  0  0  0  0
 31 89  1  0  0  0  0
 31 32  1  0  0  0  0
 32 90  1  0  0  0  0
 32 33  1  0  0  0  0
 33 91  1  0  0  0  0
 33 92  1  0  0  0  0
 33 34  1  0  0  0  0
 34 29  1  0  0  0  0
 34 93  1  0  0  0  0
 34 94  1  0  0  0  0
 32 35  1  0  0  0  0
 35 36  2  0  0  0  0
 36 95  1  0  0  0  0
 36 37  1  0  0  0  0
 37 96  1  0  0  0  0
 37 38  1  0  0  0  0
 38 39  2  0  0  0  0
 39 97  1  0  0  0  0
 39 40  1  0  0  0  0
 40 98  1  0  0  0  0
 40 41  2  0  0  0  0
 41 42  1  0  0  0  0
 42 99  1  0  0  0  0
 42 43  1  0  0  0  0
 43 44  2  0  0  0  0
 43 45  1  0  0  0  0
 45 46  2  0  0  0  0
 46100  1  0  0  0  0
 46 47  1  0  0  0  0
 47101  1  0  0  0  0
 47 48  2  0  0  0  0
 48 49  1  0  0  0  0
 48 50  1  0  0  0  0
 50102  1  0  0  0  0
 50 51  2  0  0  0  0
 51 45  1  0  0  0  0
 51103  1  0  0  0  0
 41 52  1  0  0  0  0
 52104  1  0  0  0  0
 52 53  2  0  0  0  0
 53 35  1  0  0  0  0
 53 38  1  0  0  0  0
 21 54  1  0  0  0  0
 54105  1  0  0  0  0
 54106  1  0  0  0  0
 54 55  1  0  0  0  0
 55 18  1  0  0  0  0
 55107  1  0  0  0  0
 55108  1  0  0  0  0
 17 56  1  0  0  0  0
 56 14  1  0  0  0  0
 56 57  2  0  0  0  0
 57 11  1  0  0  0  0
 57109  1  0  0  0  0
M  END
>  <LOGBIO>
6.1500

>  <PRED_LOGBIO>
5.7400

>  <XV_RES>
-0.1070

>  <WHL_TMPL>
3

>  <ANCH>
24-34;57-69

$$$$
ROW60
  -MTS-   01071501483D 0   0.00000     0.00000     0

 55 56  0  0  0  0  0  0  0  0999 V2000
   -8.4580   -0.0930    2.5370 C   0  0  0  0  0  0  0  0  0  0  0  0
   -7.1250    0.3020    1.9080 C   0  0  0  0  0  0  0  0  0  0  0  0
   -5.9790   -0.2360    2.7630 C   0  0  0  0  0  0  0  0  0  0  0  0
   -4.6440    0.1600    2.1340 C   0  0  0  0  0  0  0  0  0  0  0  0
   -3.3770   -0.2930    2.8540 C   0  0  0  0  0  0  0  0  0  0  0  0
   -2.1540    0.0950    2.0250 C   0  0  0  0  0  0  0  0  0  0  0  0
   -0.9330   -0.3410    2.7190 N   0  0  0  0  0  0  0  0  0  0  0  0
   -0.9640   -1.8010    2.8940 C   0  0  0  0  0  0  0  0  0  0  0  0
   -1.4580   -2.4580    1.6060 C   0  0  0  0  0  0  0  0  0  0  0  0
   -1.1210   -3.9290    1.6310 C   0  0  0  0  0  0  0  0  0  0  0  0
   -0.2680   -4.4360    2.6190 C   0  0  0  0  0  0  0  0  0  0  0  0
    0.0450   -5.8000    2.6420 C   0  0  0  0  0  0  0  0  0  0  0  0
   -0.4950   -6.6580    1.6770 C   0  0  0  0  0  0  0  0  0  0  0  0
   -1.3470   -6.1520    0.6880 C   0  0  0  0  0  0  0  0  0  0  0  0
   -1.6600   -4.7880    0.6650 C   0  0  0  0  0  0  0  0  0  0  0  0
    0.2440    0.0310    1.9210 C   0  0  0  0  0  0  0  0  0  0  0  0
    0.0230    1.4090    1.2680 C   0  0  0  0  0  0  0  0  0  0  0  0
    1.2620    1.9160    0.5720 C   0  0  0  0  0  0  0  0  0  0  0  0
    2.5380    1.5140    0.9860 C   0  0  0  0  0  0  0  0  0  0  0  0
    3.6730    1.9960    0.3240 C   0  0  0  0  0  0  0  0  0  0  0  0
    3.5330    2.8810   -0.7520 C   0  0  0  0  0  0  0  0  0  0  0  0
    2.2580    3.2830   -1.1660 C   0  0  0  0  0  0  0  0  0  0  0  0
    2.1210    4.1480   -2.2190 O   0  0  0  0  0  0  0  0  0  0  0  0
    1.1220    2.8010   -0.5040 C   0  0  0  0  0  0  0  0  0  0  0  0
   -8.5250   -1.1780    2.5920 H   0  0  0  0  0  0  0  0  0  0  0  0
   -9.2740    0.2900    1.9280 H   0  0  0  0  0  0  0  0  0  0  0  0
   -8.5250    0.3260    3.5380 H   0  0  0  0  0  0  0  0  0  0  0  0
   -7.0580   -0.1170    0.9060 H   0  0  0  0  0  0  0  0  0  0  0  0
   -7.0580    1.3870    1.8520 H   0  0  0  0  0  0  0  0  0  0  0  0
   -6.0460    0.1830    3.7650 H   0  0  0  0  0  0  0  0  0  0  0  0
   -6.0460   -1.3200    2.8190 H   0  0  0  0  0  0  0  0  0  0  0  0
   -4.6210    1.2470    2.1760 H   0  0  0  0  0  0  0  0  0  0  0  0
   -4.6180   -0.2610    1.1310 H   0  0  0  0  0  0  0  0  0  0  0  0
   -3.4040   -1.3800    2.8840 H   0  0  0  0  0  0  0  0  0  0  0  0
   -3.3220    0.2180    3.8130 H   0  0  0  0  0  0  0  0  0  0  0  0
   -2.1270    1.1820    1.9950 H   0  0  0  0  0  0  0  0  0  0  0  0
   -2.2170   -0.4110    1.0640 H   0  0  0  0  0  0  0  0  0  0  0  0
   -1.7090   -2.0100    3.6590 H   0  0  0  0  0  0  0  0  0  0  0  0
    0.0440   -2.1570    3.0950 H   0  0  0  0  0  0  0  0  0  0  0  0
   -0.8880   -2.0190    0.7900 H   0  0  0  0  0  0  0  0  0  0  0  0
   -2.5390   -2.3480    1.5550 H   0  0  0  0  0  0  0  0  0  0  0  0
    0.1480   -3.7730    3.3640 H   0  0  0  0  0  0  0  0  0  0  0  0
    0.7030   -6.1900    3.4050 H   0  0  0  0  0  0  0  0  0  0  0  0
   -0.2530   -7.7110    1.6940 H   0  0  0  0  0  0  0  0  0  0  0  0
   -1.7640   -6.8140   -0.0560 H   0  0  0  0  0  0  0  0  0  0  0  0
   -2.3180   -4.3970   -0.0970 H   0  0  0  0  0  0  0  0  0  0  0  0
    0.3120   -0.6910    1.1100 H   0  0  0  0  0  0  0  0  0  0  0  0
    1.1100    0.1010    2.5760 H   0  0  0  0  0  0  0  0  0  0  0  0
   -0.1730    2.1030    2.0830 H   0  0  0  0  0  0  0  0  0  0  0  0
   -0.7690    1.3080    0.5290 H   0  0  0  0  0  0  0  0  0  0  0  0
    2.6460    0.8320    1.8160 H   0  0  0  0  0  0  0  0  0  0  0  0
    4.6570    1.6860    0.6440 H   0  0  0  0  0  0  0  0  0  0  0  0
    4.4090    3.2530   -1.2630 H   0  0  0  0  0  0  0  0  0  0  0  0
    1.9580    5.0520   -1.9080 H   0  0  0  0  0  0  0  0  0  0  0  0
    0.1380    3.1110   -0.8240 H   0  0  0  0  0  0  0  0  0  0  0  0
  1 25  1  0  0  0  0
  1 26  1  0  0  0  0
  1 27  1  0  0  0  0
  1  2  1  0  0  0  0
  2 28  1  0  0  0  0
  2 29  1  0  0  0  0
  2  3  1  0  0  0  0
  3 30  1  0  0  0  0
  3 31  1  0  0  0  0
  3  4  1  0  0  0  0
  4 32  1  0  0  0  0
  4 33  1  0  0  0  0
  4  5  1  0  0  0  0
  5 34  1  0  0  0  0
  5 35  1  0  0  0  0
  5  6  1  0  0  0  0
  6 36  1  0  0  0  0
  6 37  1  0  0  0  0
  6  7  1  0  0  0  0
  7  8  1  0  0  0  0
  8 38  1  0  0  0  0
  8 39  1  0  0  0  0
  8  9  1  0  0  0  0
  9 40  1  0  0  0  0
  9 41  1  0  0  0  0
  9 10  1  0  0  0  0
 10 11  2  0  0  0  0
 11 42  1  0  0  0  0
 11 12  1  0  0  0  0
 12 43  1  0  0  0  0
 12 13  2  0  0  0  0
 13 44  1  0  0  0  0
 13 14  1  0  0  0  0
 14 45  1  0  0  0  0
 14 15  2  0  0  0  0
 15 10  1  0  0  0  0
 15 46  1  0  0  0  0
  7 16  1  0  0  0  0
 16 47  1  0  0  0  0
 16 48  1  0  0  0  0
 16 17  1  0  0  0  0
 17 49  1  0  0  0  0
 17 50  1  0  0  0  0
 17 18  1  0  0  0  0
 18 19  2  0  0  0  0
 19 51  1  0  0  0  0
 19 20  1  0  0  0  0
 20 52  1  0  0  0  0
 20 21  2  0  0  0  0
 21 53  1  0  0  0  0
 21 22  1  0  0  0  0
 22 23  1  0  0  0  0
 23 54  1  0  0  0  0
 22 24  2  0  0  0  0
 24 18  1  0  0  0  0
 24 55  1  0  0  0  0
M  END
>  <LOGBIO>
5.9000

>  <PRED_LOGBIO>
7.1700

>  <XV_RES>
-1.4670

>  <WHL_TMPL>
1

>  <ANCH>
2-4;49-51

$$$$
ROW61
  -MTS-   01071501483D 0   0.00000     0.00000     0

 41 44  0  0  0  0  0  0  0  0999 V2000
    6.8260    2.4760   -3.6350 N   0  0  0  0  0  0  0  0  0  0  0  0
    5.6880    2.0960   -2.9740 C   0  0  0  0  0  0  0  0  0  0  0  0
    4.4830    2.6210   -3.1000 N   0  0  0  0  0  0  0  0  0  0  0  0
    3.4570    2.0740   -2.3200 C   0  0  0  0  0  0  0  0  0  0  0  0
    2.1360    2.5370   -2.3580 C   0  0  0  0  0  0  0  0  0  0  0  0
    1.1620    1.9400   -1.5490 C   0  0  0  0  0  0  0  0  0  0  0  0
   -0.2090    2.5530   -1.7070 C   0  0  0  0  0  0  0  0  0  0  0  0
   -1.3580    1.5470   -1.9040 C   0  0  0  0  0  0  0  0  0  0  0  0
   -1.6770    0.7700   -0.6980 N   0  0  0  0  0  0  0  0  0  0  0  0
   -2.9460    0.2160   -1.1920 C   0  0  0  0  0  0  0  0  0  0  0  0
   -4.0650    0.6130   -0.2590 C   0  0  0  0  0  0  0  0  0  0  0  0
   -3.7890    1.3780    0.8800 C   0  0  0  0  0  0  0  0  0  0  0  0
   -4.8270    1.7470    1.7440 C   0  0  0  0  0  0  0  0  0  0  0  0
   -6.1410    1.3490    1.4700 C   0  0  0  0  0  0  0  0  0  0  0  0
   -7.1420    1.7040    2.3030 F   0  0  0  0  0  0  0  0  0  0  0  0
   -6.4170    0.5840    0.3300 C   0  0  0  0  0  0  0  0  0  0  0  0
   -5.3790    0.2160   -0.5340 C   0  0  0  0  0  0  0  0  0  0  0  0
   -0.7450   -0.3280   -0.4050 C   0  0  0  0  0  0  0  0  0  0  0  0
    0.5810    0.1330    0.2260 C   0  0  0  0  0  0  0  0  0  0  0  0
    1.5080    0.8800   -0.7030 C   0  0  0  0  0  0  0  0  0  0  0  0
    2.8280    0.4170   -0.6650 C   0  0  0  0  0  0  0  0  0  0  0  0
    3.8030    1.0140   -1.4740 C   0  0  0  0  0  0  0  0  0  0  0  0
    5.5340    0.8020   -1.7760 S   0  0  0  0  0  0  0  0  0  0  0  0
    7.4270    3.1850   -3.2410 H   0  0  0  0  0  0  0  0  0  0  0  0
    7.0640    2.0460   -4.5180 H   0  0  0  0  0  0  0  0  0  0  0  0
    1.8690    3.3540   -3.0110 H   0  0  0  0  0  0  0  0  0  0  0  0
   -0.1660    3.1310   -2.6280 H   0  0  0  0  0  0  0  0  0  0  0  0
   -0.4250    3.1270   -0.8080 H   0  0  0  0  0  0  0  0  0  0  0  0
   -1.0000    0.8270   -2.6370 H   0  0  0  0  0  0  0  0  0  0  0  0
   -2.2420    2.1100   -2.1960 H   0  0  0  0  0  0  0  0  0  0  0  0
   -2.8590   -0.8670   -1.1350 H   0  0  0  0  0  0  0  0  0  0  0  0
   -3.1540    0.6290   -2.1770 H   0  0  0  0  0  0  0  0  0  0  0  0
   -2.7750    1.6850    1.0920 H   0  0  0  0  0  0  0  0  0  0  0  0
   -4.6140    2.3370    2.6230 H   0  0  0  0  0  0  0  0  0  0  0  0
   -7.4310    0.2780    0.1180 H   0  0  0  0  0  0  0  0  0  0  0  0
   -5.5930   -0.3740   -1.4130 H   0  0  0  0  0  0  0  0  0  0  0  0
   -0.4810   -0.7590   -1.3690 H   0  0  0  0  0  0  0  0  0  0  0  0
   -1.2240   -1.0100    0.2950 H   0  0  0  0  0  0  0  0  0  0  0  0
    1.1100   -0.7790    0.4940 H   0  0  0  0  0  0  0  0  0  0  0  0
    0.3380    0.7910    1.0580 H   0  0  0  0  0  0  0  0  0  0  0  0
    3.0950   -0.4010   -0.0120 H   0  0  0  0  0  0  0  0  0  0  0  0
  1 24  1  0  0  0  0
  1 25  1  0  0  0  0
  1  2  1  0  0  0  0
  2  3  2  0  0  0  0
  3  4  1  0  0  0  0
  4  5  2  0  0  0  0
  5 26  1  0  0  0  0
  5  6  1  0  0  0  0
  6  7  1  0  0  0  0
  7 27  1  0  0  0  0
  7 28  1  0  0  0  0
  7  8  1  0  0  0  0
  8 29  1  0  0  0  0
  8 30  1  0  0  0  0
  8  9  1  0  0  0  0
  9 10  1  0  0  0  0
 10 31  1  0  0  0  0
 10 32  1  0  0  0  0
 10 11  1  0  0  0  0
 11 12  2  0  0  0  0
 12 33  1  0  0  0  0
 12 13  1  0  0  0  0
 13 34  1  0  0  0  0
 13 14  2  0  0  0  0
 14 15  1  0  0  0  0
 14 16  1  0  0  0  0
 16 35  1  0  0  0  0
 16 17  2  0  0  0  0
 17 11  1  0  0  0  0
 17 36  1  0  0  0  0
  9 18  1  0  0  0  0
 18 37  1  0  0  0  0
 18 38  1  0  0  0  0
 18 19  1  0  0  0  0
 19 39  1  0  0  0  0
 19 40  1  0  0  0  0
 19 20  1  0  0  0  0
 20  6  2  0  0  0  0
 20 21  1  0  0  0  0
 21 41  1  0  0  0  0
 21 22  2  0  0  0  0
 22  4  1  0  0  0  0
 22 23  1  0  0  0  0
 23  2  1  0  0  0  0
M  END
>  <LOGBIO>
6.2200

>  <PRED_LOGBIO>
5.9000

>  <XV_RES>
0.3290

>  <WHL_TMPL>
2

>  <ANCH>
11-21;16-31

$$$$
ROW62
  -MTS-   01071501483D 0   0.00000     0.00000     0

 40 43  0  0  0  0  0  0  0  0999 V2000
    6.8260    2.4760   -3.6350 N   0  0  0  0  0  0  0  0  0  0  0  0
    5.6880    2.0960   -2.9740 C   0  0  0  0  0  0  0  0  0  0  0  0
    4.4830    2.6210   -3.1000 N   0  0  0  0  0  0  0  0  0  0  0  0
    3.4570    2.0740   -2.3200 C   0  0  0  0  0  0  0  0  0  0  0  0
    2.1360    2.5370   -2.3580 C   0  0  0  0  0  0  0  0  0  0  0  0
    1.1620    1.9400   -1.5490 C   0  0  0  0  0  0  0  0  0  0  0  0
   -0.2090    2.5530   -1.7070 C   0  0  0  0  0  0  0  0  0  0  0  0
   -1.3580    1.5470   -1.9040 C   0  0  0  0  0  0  0  0  0  0  0  0
   -1.6770    0.7700   -0.6980 N   0  0  0  0  0  0  0  0  0  0  0  0
   -2.9460    0.2160   -1.1920 C   0  0  0  0  0  0  0  0  0  0  0  0
   -4.0650    0.6130   -0.2590 C   0  0  0  0  0  0  0  0  0  0  0  0
   -3.8010    1.3780    0.8830 C   0  0  0  0  0  0  0  0  0  0  0  0
   -4.8550    1.7340    1.7320 C   0  0  0  0  0  0  0  0  0  0  0  0
   -6.1050    1.3420    1.4490 N   0  0  0  0  0  0  0  0  0  0  0  0
   -6.3950    0.6100    0.3650 C   0  0  0  0  0  0  0  0  0  0  0  0
   -5.3830    0.2220   -0.5240 C   0  0  0  0  0  0  0  0  0  0  0  0
   -0.7450   -0.3280   -0.4050 C   0  0  0  0  0  0  0  0  0  0  0  0
    0.5810    0.1330    0.2260 C   0  0  0  0  0  0  0  0  0  0  0  0
    1.5080    0.8800   -0.7030 C   0  0  0  0  0  0  0  0  0  0  0  0
    2.8280    0.4170   -0.6650 C   0  0  0  0  0  0  0  0  0  0  0  0
    3.8030    1.0140   -1.4740 C   0  0  0  0  0  0  0  0  0  0  0  0
    5.5340    0.8020   -1.7760 S   0  0  0  0  0  0  0  0  0  0  0  0
    7.4270    3.1850   -3.2410 H   0  0  0  0  0  0  0  0  0  0  0  0
    7.0640    2.0460   -4.5180 H   0  0  0  0  0  0  0  0  0  0  0  0
    1.8690    3.3540   -3.0110 H   0  0  0  0  0  0  0  0  0  0  0  0
   -0.1660    3.1310   -2.6280 H   0  0  0  0  0  0  0  0  0  0  0  0
   -0.4250    3.1270   -0.8080 H   0  0  0  0  0  0  0  0  0  0  0  0
   -1.0000    0.8270   -2.6370 H   0  0  0  0  0  0  0  0  0  0  0  0
   -2.2420    2.1100   -2.1960 H   0  0  0  0  0  0  0  0  0  0  0  0
   -2.8590   -0.8670   -1.1350 H   0  0  0  0  0  0  0  0  0  0  0  0
   -3.1540    0.6290   -2.1770 H   0  0  0  0  0  0  0  0  0  0  0  0
   -2.7920    1.6910    1.1070 H   0  0  0  0  0  0  0  0  0  0  0  0
   -4.6620    2.3240    2.6160 H   0  0  0  0  0  0  0  0  0  0  0  0
   -7.4160    0.3150    0.1740 H   0  0  0  0  0  0  0  0  0  0  0  0
   -5.6160   -0.3690   -1.3980 H   0  0  0  0  0  0  0  0  0  0  0  0
   -0.4810   -0.7590   -1.3690 H   0  0  0  0  0  0  0  0  0  0  0  0
   -1.2240   -1.0100    0.2950 H   0  0  0  0  0  0  0  0  0  0  0  0
    1.1100   -0.7790    0.4940 H   0  0  0  0  0  0  0  0  0  0  0  0
    0.3380    0.7910    1.0580 H   0  0  0  0  0  0  0  0  0  0  0  0
    3.0950   -0.4010   -0.0120 H   0  0  0  0  0  0  0  0  0  0  0  0
  1 23  1  0  0  0  0
  1 24  1  0  0  0  0
  1  2  1  0  0  0  0
  2  3  2  0  0  0  0
  3  4  1  0  0  0  0
  4  5  2  0  0  0  0
  5 25  1  0  0  0  0
  5  6  1  0  0  0  0
  6  7  1  0  0  0  0
  7 26  1  0  0  0  0
  7 27  1  0  0  0  0
  7  8  1  0  0  0  0
  8 28  1  0  0  0  0
  8 29  1  0  0  0  0
  8  9  1  0  0  0  0
  9 10  1  0  0  0  0
 10 30  1  0  0  0  0
 10 31  1  0  0  0  0
 10 11  1  0  0  0  0
 11 12  2  0  0  0  0
 12 32  1  0  0  0  0
 12 13  1  0  0  0  0
 13 33  1  0  0  0  0
 13 14  2  0  0  0  0
 14 15  1  0  0  0  0
 15 34  1  0  0  0  0
 15 16  2  0  0  0  0
 16 11  1  0  0  0  0
 16 35  1  0  0  0  0
  9 17  1  0  0  0  0
 17 36  1  0  0  0  0
 17 37  1  0  0  0  0
 17 18  1  0  0  0  0
 18 38  1  0  0  0  0
 18 39  1  0  0  0  0
 18 19  1  0  0  0  0
 19  6  2  0  0  0  0
 19 20  1  0  0  0  0
 20 40  1  0  0  0  0
 20 21  2  0  0  0  0
 21  4  1  0  0  0  0
 21 22  1  0  0  0  0
 22  2  1  0  0  0  0
M  END
>  <LOGBIO>
5.3500

>  <PRED_LOGBIO>
5.9700

>  <XV_RES>
-0.7170

>  <WHL_TMPL>
2

>  <ANCH>
11-21;16-30

$$$$
ROW63
  -MTS-   01071501483D 0   0.00000     0.00000     0

 58 60  0  0  0  0  0  0  0  0999 V2000
    6.8180    1.6350    5.0640 C   0  0  0  0  0  0  0  0  0  0  0  0
    5.7040    2.4990    5.3040 O   0  0  0  0  0  0  0  0  0  0  0  0
    5.0170    2.9800    4.2210 C   0  0  0  0  0  0  0  0  0  0  0  0
    5.4030    4.1870    3.6260 C   0  0  0  0  0  0  0  0  0  0  0  0
    4.7010    4.6780    2.5190 C   0  0  0  0  0  0  0  0  0  0  0  0
    3.6130    3.9620    2.0060 C   0  0  0  0  0  0  0  0  0  0  0  0
    2.9260    4.4420    0.9230 O   0  0  0  0  0  0  0  0  0  0  0  0
    1.8120    5.3060    1.1630 C   0  0  0  0  0  0  0  0  0  0  0  0
    3.2270    2.7540    2.6010 C   0  0  0  0  0  0  0  0  0  0  0  0
    3.9290    2.2630    3.7080 C   0  0  0  0  0  0  0  0  0  0  0  0
    2.0770    1.9970    2.0580 C   0  0  0  0  0  0  0  0  0  0  0  0
    0.9430    2.2130    2.4840 O   0  0  0  0  0  0  0  0  0  0  0  0
    2.2690    1.0840    1.1110 N   0  0  0  0  0  0  0  0  0  0  0  0
    1.0810    0.3020    0.5510 C   0  0  0  0  0  0  0  0  0  0  0  0
   -0.2090    0.8050    1.1960 C   0  0  0  0  0  0  0  0  0  0  0  0
   -1.3520    0.0530    0.6570 N   0  0  0  0  0  0  0  0  0  0  0  0
   -1.4100    0.2280   -0.8010 C   0  0  0  0  0  0  0  0  0  0  0  0
   -2.7710    0.7960   -1.2440 C   0  0  0  0  0  0  0  0  0  0  0  0
   -3.8970    0.0200   -0.7030 N   0  0  0  0  0  0  0  0  0  0  0  0
   -3.8020   -0.2840    0.7320 C   0  0  0  0  0  0  0  0  0  0  0  0
   -2.4230   -0.8320    1.1380 C   0  0  0  0  0  0  0  0  0  0  0  0
   -4.9860   -0.4010   -1.5010 C   0  0  0  0  0  0  0  0  0  0  0  0
   -6.2890   -0.3520   -0.9900 C   0  0  0  0  0  0  0  0  0  0  0  0
   -7.3670   -0.7690   -1.7800 C   0  0  0  0  0  0  0  0  0  0  0  0
   -7.1430   -1.2340   -3.0810 C   0  0  0  0  0  0  0  0  0  0  0  0
   -5.8400   -1.2830   -3.5920 C   0  0  0  0  0  0  0  0  0  0  0  0
   -4.7620   -0.8660   -2.8020 C   0  0  0  0  0  0  0  0  0  0  0  0
   -3.4880   -0.9140   -3.3030 O   0  0  0  0  0  0  0  0  0  0  0  0
   -2.7330   -2.1130   -3.1050 C   0  0  0  0  0  0  0  0  0  0  0  0
    7.5620    2.1600    4.4670 H   0  0  0  0  0  0  0  0  0  0  0  0
    7.2580    1.3380    6.0130 H   0  0  0  0  0  0  0  0  0  0  0  0
    6.4820    0.7500    4.5270 H   0  0  0  0  0  0  0  0  0  0  0  0
    6.2430    4.7390    4.0220 H   0  0  0  0  0  0  0  0  0  0  0  0
    4.9990    5.6090    2.0610 H   0  0  0  0  0  0  0  0  0  0  0  0
    2.1490    6.1910    1.7000 H   0  0  0  0  0  0  0  0  0  0  0  0
    1.3720    5.6030    0.2140 H   0  0  0  0  0  0  0  0  0  0  0  0
    1.0680    4.7810    1.7590 H   0  0  0  0  0  0  0  0  0  0  0  0
    3.6310    1.3320    4.1660 H   0  0  0  0  0  0  0  0  0  0  0  0
    3.2000    0.9070    0.7620 H   0  0  0  0  0  0  0  0  0  0  0  0
    1.2080   -0.7310    0.8670 H   0  0  0  0  0  0  0  0  0  0  0  0
    1.0240    0.4790   -0.5210 H   0  0  0  0  0  0  0  0  0  0  0  0
   -0.3360    1.8380    0.8800 H   0  0  0  0  0  0  0  0  0  0  0  0
   -0.1450    0.6340    2.2690 H   0  0  0  0  0  0  0  0  0  0  0  0
   -1.3380   -0.7680   -1.2330 H   0  0  0  0  0  0  0  0  0  0  0  0
   -0.6380    0.9330   -1.1020 H   0  0  0  0  0  0  0  0  0  0  0  0
   -2.8130    0.6770   -2.3250 H   0  0  0  0  0  0  0  0  0  0  0  0
   -2.8420    1.8180   -0.8780 H   0  0  0  0  0  0  0  0  0  0  0  0
   -4.5120   -1.0870    0.9170 H   0  0  0  0  0  0  0  0  0  0  0  0
   -3.9730    0.6320    1.2940 H   0  0  0  0  0  0  0  0  0  0  0  0
   -2.3000   -1.7790    0.6150 H   0  0  0  0  0  0  0  0  0  0  0  0
   -2.3830   -0.8780    2.2240 H   0  0  0  0  0  0  0  0  0  0  0  0
   -6.4620    0.0070    0.0140 H   0  0  0  0  0  0  0  0  0  0  0  0
   -8.3720   -0.7310   -1.3850 H   0  0  0  0  0  0  0  0  0  0  0  0
   -7.9740   -1.5560   -3.6900 H   0  0  0  0  0  0  0  0  0  0  0  0
   -5.6670   -1.6420   -4.5960 H   0  0  0  0  0  0  0  0  0  0  0  0
   -3.2510   -2.9480   -3.5710 H   0  0  0  0  0  0  0  0  0  0  0  0
   -1.7490   -2.0000   -3.5550 H   0  0  0  0  0  0  0  0  0  0  0  0
   -2.6260   -2.3020   -2.0390 H   0  0  0  0  0  0  0  0  0  0  0  0
  1 30  1  0  0  0  0
  1 31  1  0  0  0  0
  1 32  1  0  0  0  0
  1  2  1  0  0  0  0
  2  3  1  0  0  0  0
  3  4  2  0  0  0  0
  4 33  1  0  0  0  0
  4  5  1  0  0  0  0
  5 34  1  0  0  0  0
  5  6  2  0  0  0  0
  6  7  1  0  0  0  0
  7  8  1  0  0  0  0
  8 35  1  0  0  0  0
  8 36  1  0  0  0  0
  8 37  1  0  0  0  0
  6  9  1  0  0  0  0
  9 10  2  0  0  0  0
 10  3  1  0  0  0  0
 10 38  1  0  0  0  0
  9 11  1  0  0  0  0
 11 12  2  0  0  0  0
 11 13  1  0  0  0  0
 13 39  1  0  0  0  0
 13 14  1  0  0  0  0
 14 40  1  0  0  0  0
 14 41  1  0  0  0  0
 14 15  1  0  0  0  0
 15 42  1  0  0  0  0
 15 43  1  0  0  0  0
 15 16  1  0  0  0  0
 16 17  1  0  0  0  0
 17 44  1  0  0  0  0
 17 45  1  0  0  0  0
 17 18  1  0  0  0  0
 18 46  1  0  0  0  0
 18 47  1  0  0  0  0
 18 19  1  0  0  0  0
 19 20  1  0  0  0  0
 20 48  1  0  0  0  0
 20 49  1  0  0  0  0
 20 21  1  0  0  0  0
 21 16  1  0  0  0  0
 21 50  1  0  0  0  0
 21 51  1  0  0  0  0
 19 22  1  0  0  0  0
 22 23  2  0  0  0  0
 23 52  1  0  0  0  0
 23 24  1  0  0  0  0
 24 53  1  0  0  0  0
 24 25  2  0  0  0  0
 25 54  1  0  0  0  0
 25 26  1  0  0  0  0
 26 55  1  0  0  0  0
 26 27  2  0  0  0  0
 27 22  1  0  0  0  0
 27 28  1  0  0  0  0
 28 29  1  0  0  0  0
 29 56  1  0  0  0  0
 29 57  1  0  0  0  0
 29 58  1  0  0  0  0
M  END
>  <LOGBIO>
6.6000

>  <PRED_LOGBIO>
7.2600

>  <XV_RES>
-0.7940

>  <WHL_TMPL>
3

>  <ANCH>
24-34;30-31

$$$$
ROW64
  -MTS-   01071501483D 0   0.00000     0.00000     0

 59 61  0  0  1  0  0  0  0  0999 V2000
   -2.1020   -1.9800   -1.3270 O   0  0  0  0  0  0  0  0  0  0  0  0
   -2.5480   -0.6230   -1.3950 C   0  0  1  0  0  0  0  0  0  0  0  0
   -1.4100    0.2280   -0.8010 C   0  0  0  0  0  0  0  0  0  0  0  0
   -1.3520    0.0530    0.6570 N   0  0  0  0  0  0  0  0  0  0  0  0
   -0.2090    0.8050    1.1960 C   0  0  0  0  0  0  0  0  0  0  0  0
    1.0810    0.3020    0.5510 C   0  0  0  0  0  0  0  0  0  0  0  0
    2.2690    1.0840    1.1110 S   0  0  0  0  0  0  0  0  0  0  0  0
    3.4770    0.6140    0.5080 C   0  0  0  0  0  0  0  0  0  0  0  0
    4.6560    1.1990    0.8870 C   0  0  0  0  0  0  0  0  0  0  0  0
    4.5600    2.4790    1.7160 C   0  0  0  0  0  0  0  0  0  0  0  0
    5.9130    2.9620    2.0290 N   0  0  0  0  0  0  0  0  0  0  0  0
    5.8210    4.1930    2.8270 C   0  0  0  0  0  0  0  0  0  0  0  0
    7.2270    4.6960    3.1520 C   0  0  0  0  0  0  0  0  0  0  0  0
    7.1320    5.9600    3.9720 C   0  0  0  0  0  0  0  0  0  0  0  0
    7.0880    7.2060    3.3340 C   0  0  0  0  0  0  0  0  0  0  0  0
    7.0000    8.3790    4.0940 C   0  0  0  0  0  0  0  0  0  0  0  0
    6.9560    8.3060    5.4910 C   0  0  0  0  0  0  0  0  0  0  0  0
    7.0000    7.0600    6.1290 C   0  0  0  0  0  0  0  0  0  0  0  0
    7.0880    5.8880    5.3690 C   0  0  0  0  0  0  0  0  0  0  0  0
    7.1430    4.3390    6.1620 Cl  0  0  0  0  0  0  0  0  0  0  0  0
   -3.8190   -0.5610   -0.5820 C   0  0  0  0  0  0  0  0  0  0  0  0
   -4.0370   -1.4840    0.4480 C   0  0  0  0  0  0  0  0  0  0  0  0
   -5.2150   -1.4270    1.2010 C   0  0  0  0  0  0  0  0  0  0  0  0
   -6.1760   -0.4460    0.9250 C   0  0  0  0  0  0  0  0  0  0  0  0
   -7.3290   -0.3900    1.6630 O   0  0  0  0  0  0  0  0  0  0  0  0
   -5.9580    0.4770   -0.1040 C   0  0  0  0  0  0  0  0  0  0  0  0
   -6.8780    1.4970   -0.4450 N   0  0  0  0  0  0  0  0  0  0  0  0
   -6.5420    2.3050   -1.4460 C   0  0  0  0  0  0  0  0  0  0  0  0
   -7.2000    3.2450   -1.8910 O   0  0  0  0  0  0  0  0  0  0  0  0
   -4.9570    1.7540   -2.0080 S   0  0  0  0  0  0  0  0  0  0  0  0
   -4.7790    0.4200   -0.8580 C   0  0  0  0  0  0  0  0  0  0  0  0
   -2.7710   -2.5840   -1.6860 H   0  0  0  0  0  0  0  0  0  0  0  0
   -2.7410   -0.3180   -2.4210 H   0  0  0  0  0  0  0  0  0  0  0  0
   -1.6740    1.2680   -0.9790 H   0  0  0  0  0  0  0  0  0  0  0  0
   -0.4720   -0.1100   -1.2360 H   0  0  0  0  0  0  0  0  0  0  0  0
   -1.1640   -0.9250    0.8260 H   0  0  0  0  0  0  0  0  0  0  0  0
   -0.1460    0.5640    2.2550 H   0  0  0  0  0  0  0  0  0  0  0  0
   -0.3280    1.8580    0.9490 H   0  0  0  0  0  0  0  0  0  0  0  0
    1.0170    0.5430   -0.5080 H   0  0  0  0  0  0  0  0  0  0  0  0
    1.2080   -0.7490    0.8040 H   0  0  0  0  0  0  0  0  0  0  0  0
    3.3730    0.8520   -0.5490 H   0  0  0  0  0  0  0  0  0  0  0  0
    3.5470   -0.4540    0.7040 H   0  0  0  0  0  0  0  0  0  0  0  0
    5.1370    1.4980   -0.0420 H   0  0  0  0  0  0  0  0  0  0  0  0
    5.2310    0.4850    1.4740 H   0  0  0  0  0  0  0  0  0  0  0  0
    4.0260    3.2390    1.1500 H   0  0  0  0  0  0  0  0  0  0  0  0
    4.0260    2.2730    2.6410 H   0  0  0  0  0  0  0  0  0  0  0  0
    6.4090    2.2570    2.5550 H   0  0  0  0  0  0  0  0  0  0  0  0
    5.2860    4.9530    2.2610 H   0  0  0  0  0  0  0  0  0  0  0  0
    5.2860    3.9870    3.7520 H   0  0  0  0  0  0  0  0  0  0  0  0
    7.7610    3.9360    3.7190 H   0  0  0  0  0  0  0  0  0  0  0  0
    7.7610    4.9020    2.2280 H   0  0  0  0  0  0  0  0  0  0  0  0
    7.1220    7.2620    2.2560 H   0  0  0  0  0  0  0  0  0  0  0  0
    6.9660    9.3400    3.6020 H   0  0  0  0  0  0  0  0  0  0  0  0
    6.8890    9.2100    6.0770 H   0  0  0  0  0  0  0  0  0  0  0  0
    6.9670    7.0040    7.2070 H   0  0  0  0  0  0  0  0  0  0  0  0
   -3.2960   -2.2410    0.6610 H   0  0  0  0  0  0  0  0  0  0  0  0
   -5.3840   -2.1390    1.9960 H   0  0  0  0  0  0  0  0  0  0  0  0
   -8.0240   -0.9350    1.2630 H   0  0  0  0  0  0  0  0  0  0  0  0
   -7.7510    1.6050    0.0510 H   0  0  0  0  0  0  0  0  0  0  0  0
  1 32  1  0  0  0  0
  1  2  1  0  0  0  0
  2 33  1  0  0  0  0
  2  3  1  0  0  0  0
  3 34  1  0  0  0  0
  3 35  1  0  0  0  0
  3  4  1  0  0  0  0
  4 36  1  0  0  0  0
  4  5  1  0  0  0  0
  5 37  1  0  0  0  0
  5 38  1  0  0  0  0
  5  6  1  0  0  0  0
  6 39  1  0  0  0  0
  6 40  1  0  0  0  0
  6  7  1  0  0  0  0
  7  8  1  0  0  0  0
  8 41  1  0  0  0  0
  8 42  1  0  0  0  0
  8  9  1  0  0  0  0
  9 43  1  0  0  0  0
  9 44  1  0  0  0  0
  9 10  1  0  0  0  0
 10 45  1  0  0  0  0
 10 46  1  0  0  0  0
 10 11  1  0  0  0  0
 11 47  1  0  0  0  0
 11 12  1  0  0  0  0
 12 48  1  0  0  0  0
 12 49  1  0  0  0  0
 12 13  1  0  0  0  0
 13 50  1  0  0  0  0
 13 51  1  0  0  0  0
 13 14  1  0  0  0  0
 14 15  2  0  0  0  0
 15 52  1  0  0  0  0
 15 16  1  0  0  0  0
 16 53  1  0  0  0  0
 16 17  2  0  0  0  0
 17 54  1  0  0  0  0
 17 18  1  0  0  0  0
 18 55  1  0  0  0  0
 18 19  2  0  0  0  0
 19 14  1  0  0  0  0
 19 20  1  0  0  0  0
  2 21  1  0  0  0  0
 21 22  2  0  0  0  0
 22 56  1  0  0  0  0
 22 23  1  0  0  0  0
 23 57  1  0  0  0  0
 23 24  2  0  0  0  0
 24 25  1  0  0  0  0
 25 58  1  0  0  0  0
 24 26  1  0  0  0  0
 26 27  1  0  0  0  0
 27 59  1  0  0  0  0
 27 28  1  0  0  0  0
 28 29  2  0  0  0  0
 28 30  1  0  0  0  0
 30 31  1  0  0  0  0
 31 21  1  0  0  0  0
 31 26  2  0  0  0  0
M  END
>  <LOGBIO>
5.8000

>  <PRED_LOGBIO>
5.9700

>  <XV_RES>
-0.2410

>  <WHL_TMPL>
3

>  <ANCH>
21-24;10-8

$$$$
ROW66
  -MTS-   01071501483D 0   0.00000     0.00000     0

 42 45  0  0  0  0  0  0  0  0999 V2000
   -3.9300    1.4280   -0.8550 C   0  0  0  0  0  0  0  0  0  0  0  0
   -3.8700   -0.0360   -0.7500 N   0  0  0  0  0  0  0  0  0  0  0  0
   -3.8170   -0.3450    0.6870 C   0  0  0  0  0  0  0  0  0  0  0  0
   -2.6110    0.3330    1.3620 C   0  0  0  0  0  0  0  0  0  0  0  0
   -1.3520    0.0530    0.6570 N   0  0  0  0  0  0  0  0  0  0  0  0
   -1.4100    0.2280   -0.8010 C   0  0  0  0  0  0  0  0  0  0  0  0
   -2.6380   -0.4490   -1.4380 C   0  0  0  0  0  0  0  0  0  0  0  0
   -0.2130   -0.3410    1.3080 C   0  0  0  0  0  0  0  0  0  0  0  0
    0.6780    0.5890    1.6010 N   0  0  0  0  0  0  0  0  0  0  0  0
    1.8790    0.3710    2.2860 C   0  0  0  0  0  0  0  0  0  0  0  0
    2.2720    1.2590    3.2950 C   0  0  0  0  0  0  0  0  0  0  0  0
    3.4700    1.0470    3.9860 C   0  0  0  0  0  0  0  0  0  0  0  0
    3.9590    2.1500    5.2400 Cl  0  0  0  0  0  0  0  0  0  0  0  0
    4.2760   -0.0540    3.6690 C   0  0  0  0  0  0  0  0  0  0  0  0
    3.8830   -0.9420    2.6610 C   0  0  0  0  0  0  0  0  0  0  0  0
    2.6840   -0.7290    1.9690 C   0  0  0  0  0  0  0  0  0  0  0  0
    2.2690   -1.6140    0.9470 N   0  0  0  0  0  0  0  0  0  0  0  0
    1.1820   -2.3750    1.4390 C   0  0  0  0  0  0  0  0  0  0  0  0
    1.3630   -3.7310    1.7340 C   0  0  0  0  0  0  0  0  0  0  0  0
    0.2930   -4.4910    2.2220 C   0  0  0  0  0  0  0  0  0  0  0  0
   -0.9580   -3.8940    2.4150 C   0  0  0  0  0  0  0  0  0  0  0  0
   -1.1400   -2.5370    2.1210 C   0  0  0  0  0  0  0  0  0  0  0  0
   -0.0700   -1.7770    1.6330 C   0  0  0  0  0  0  0  0  0  0  0  0
   -4.6190    1.8180   -0.1080 H   0  0  0  0  0  0  0  0  0  0  0  0
   -2.9400    1.8460   -0.6880 H   0  0  0  0  0  0  0  0  0  0  0  0
   -4.2780    1.7070   -1.8480 H   0  0  0  0  0  0  0  0  0  0  0  0
   -3.6490   -1.4170    0.7640 H   0  0  0  0  0  0  0  0  0  0  0  0
   -4.7220    0.0290    1.1600 H   0  0  0  0  0  0  0  0  0  0  0  0
   -2.5170   -0.1240    2.3450 H   0  0  0  0  0  0  0  0  0  0  0  0
   -2.7850    1.4070    1.3550 H   0  0  0  0  0  0  0  0  0  0  0  0
   -0.5400   -0.2890   -1.2010 H   0  0  0  0  0  0  0  0  0  0  0  0
   -1.4660    1.2920   -1.0220 H   0  0  0  0  0  0  0  0  0  0  0  0
   -2.7090   -0.0690   -2.4550 H   0  0  0  0  0  0  0  0  0  0  0  0
   -2.5200   -1.5260   -1.3370 H   0  0  0  0  0  0  0  0  0  0  0  0
    1.6500    2.1080    3.5400 H   0  0  0  0  0  0  0  0  0  0  0  0
    5.2000   -0.2180    4.2030 H   0  0  0  0  0  0  0  0  0  0  0  0
    4.5040   -1.7900    2.4160 H   0  0  0  0  0  0  0  0  0  0  0  0
    3.0310   -2.2330    0.7070 H   0  0  0  0  0  0  0  0  0  0  0  0
    2.3280   -4.1920    1.5840 H   0  0  0  0  0  0  0  0  0  0  0  0
    0.4330   -5.5370    2.4480 H   0  0  0  0  0  0  0  0  0  0  0  0
   -1.7840   -4.4800    2.7920 H   0  0  0  0  0  0  0  0  0  0  0  0
   -2.1050   -2.0760    2.2710 H   0  0  0  0  0  0  0  0  0  0  0  0
  1 24  1  0  0  0  0
  1 25  1  0  0  0  0
  1 26  1  0  0  0  0
  1  2  1  0  0  0  0
  2  3  1  0  0  0  0
  3 27  1  0  0  0  0
  3 28  1  0  0  0  0
  3  4  1  0  0  0  0
  4 29  1  0  0  0  0
  4 30  1  0  0  0  0
  4  5  1  0  0  0  0
  5  6  1  0  0  0  0
  6 31  1  0  0  0  0
  6 32  1  0  0  0  0
  6  7  1  0  0  0  0
  7  2  1  0  0  0  0
  7 33  1  0  0  0  0
  7 34  1  0  0  0  0
  5  8  1  0  0  0  0
  8  9  2  0  0  0  0
  9 10  1  0  0  0  0
 10 11  2  0  0  0  0
 11 35  1  0  0  0  0
 11 12  1  0  0  0  0
 12 13  1  0  0  0  0
 12 14  2  0  0  0  0
 14 36  1  0  0  0  0
 14 15  1  0  0  0  0
 15 37  1  0  0  0  0
 15 16  2  0  0  0  0
 16 10  1  0  0  0  0
 16 17  1  0  0  0  0
 17 38  1  0  0  0  0
 17 18  1  0  0  0  0
 18 19  2  0  0  0  0
 19 39  1  0  0  0  0
 19 20  1  0  0  0  0
 20 40  1  0  0  0  0
 20 21  2  0  0  0  0
 21 41  1  0  0  0  0
 21 22  1  0  0  0  0
 22 42  1  0  0  0  0
 22 23  2  0  0  0  0
 23  8  1  0  0  0  0
 23 18  1  0  0  0  0
M  END
>  <LOGBIO>
6.6400

>  <PRED_LOGBIO>
7.1400

>  <XV_RES>
-0.5210

>  <WHL_TMPL>
3

>  <ANCH>
24-34;12-13

$$$$
ROW67
  -MTS-   01071501483D 0   0.00000     0.00000     0

138145  0  0  0  0  0  0  0  0999 V2000
  -33.3730    0.3820    1.9740 Cl  0  0  0  0  0  0  0  0  0  0  0  0
  -32.6750   -1.1060    2.5430 C   0  0  0  0  0  0  0  0  0  0  0  0
  -33.4900   -2.2220    2.7650 C   0  0  0  0  0  0  0  0  0  0  0  0
  -32.9280   -3.4200    3.2230 C   0  0  0  0  0  0  0  0  0  0  0  0
  -31.5510   -3.5010    3.4600 C   0  0  0  0  0  0  0  0  0  0  0  0
  -30.9580   -4.6920    3.9410 N   0  0  0  0  0  0  0  0  0  0  0  0
  -30.2240   -5.2920    2.8910 C   0  0  0  0  0  0  0  0  0  0  0  0
  -30.7030   -6.4520    2.2710 C   0  0  0  0  0  0  0  0  0  0  0  0
  -29.9840   -7.0330    1.2200 C   0  0  0  0  0  0  0  0  0  0  0  0
  -28.7840   -6.4530    0.7890 C   0  0  0  0  0  0  0  0  0  0  0  0
  -28.3040   -5.2940    1.4090 C   0  0  0  0  0  0  0  0  0  0  0  0
  -29.0240   -4.7130    2.4610 C   0  0  0  0  0  0  0  0  0  0  0  0
  -28.5680   -3.4880    3.1540 C   0  0  0  0  0  0  0  0  0  0  0  0
  -29.3600   -2.4830    3.4790 N   0  0  0  0  0  0  0  0  0  0  0  0
  -30.7350   -2.3850    3.2380 C   0  0  0  0  0  0  0  0  0  0  0  0
  -31.2970   -1.1880    2.7800 C   0  0  0  0  0  0  0  0  0  0  0  0
  -27.2410   -3.3910    3.4800 N   0  0  0  0  0  0  0  0  0  0  0  0
  -26.3900   -2.3100    2.9640 C   0  0  0  0  0  0  0  0  0  0  0  0
  -25.0560   -2.8560    2.4210 C   0  0  0  0  0  0  0  0  0  0  0  0
  -24.3860   -3.7270    3.3970 N   0  0  0  0  0  0  0  0  0  0  0  0
  -23.1370   -4.2410    2.8190 C   0  0  0  0  0  0  0  0  0  0  0  0
  -21.9920   -3.2820    3.1430 C   0  0  0  0  0  0  0  0  0  0  0  0
  -20.6930   -3.8170    2.5420 C   0  0  0  0  0  0  0  0  0  0  0  0
  -19.5920   -2.8950    2.8540 N   0  0  0  0  0  0  0  0  0  0  0  0
  -18.3610   -3.1610    2.4280 C   0  0  0  0  0  0  0  0  0  0  0  0
  -18.1430   -4.1790    1.7720 O   0  0  0  0  0  0  0  0  0  0  0  0
  -17.2300   -2.2130    2.7490 C   0  0  0  0  0  0  0  0  0  0  0  0
  -15.9310   -2.7480    2.1470 C   0  0  0  0  0  0  0  0  0  0  0  0
  -14.7860   -1.7890    2.4720 C   0  0  0  0  0  0  0  0  0  0  0  0
  -13.4880   -2.3240    1.8700 C   0  0  0  0  0  0  0  0  0  0  0  0
  -12.3430   -1.3650    2.1950 C   0  0  0  0  0  0  0  0  0  0  0  0
  -11.0440   -1.9000    1.5930 C   0  0  0  0  0  0  0  0  0  0  0  0
   -9.9000   -0.9420    1.9180 C   0  0  0  0  0  0  0  0  0  0  0  0
   -8.6010   -1.4770    1.3160 C   0  0  0  0  0  0  0  0  0  0  0  0
   -7.4570   -0.5180    1.6410 C   0  0  0  0  0  0  0  0  0  0  0  0
   -6.1580   -1.0530    1.0390 C   0  0  0  0  0  0  0  0  0  0  0  0
   -5.0130   -0.0940    1.3640 C   0  0  0  0  0  0  0  0  0  0  0  0
   -3.7150   -0.6290    0.7620 C   0  0  0  0  0  0  0  0  0  0  0  0
   -2.5830    0.3190    1.0830 C   0  0  0  0  0  0  0  0  0  0  0  0
   -2.8010    1.3370    1.7390 O   0  0  0  0  0  0  0  0  0  0  0  0
   -1.3520    0.0530    0.6570 N   0  0  0  0  0  0  0  0  0  0  0  0
   -0.2090    0.8050    1.1960 C   0  0  0  0  0  0  0  0  0  0  0  0
    1.0810    0.3020    0.5510 C   0  0  0  0  0  0  0  0  0  0  0  0
    2.2690    1.0840    1.1110 C   0  0  0  0  0  0  0  0  0  0  0  0
    3.5110    0.6010    0.4910 N   0  0  0  0  0  0  0  0  0  0  0  0
    4.4650    1.7130    0.3730 C   0  0  0  0  0  0  0  0  0  0  0  0
    5.7930    1.2490   -0.2540 C   0  0  0  0  0  0  0  0  0  0  0  0
    6.3470    0.0730    0.4330 N   0  0  0  0  0  0  0  0  0  0  0  0
    5.3820   -1.0070    0.6830 C   0  0  0  0  0  0  0  0  0  0  0  0
    4.0630   -0.5010    1.2930 C   0  0  0  0  0  0  0  0  0  0  0  0
    7.6620   -0.0090    0.8110 C   0  0  0  0  0  0  0  0  0  0  0  0
    8.5770    0.0730   -0.1370 N   0  0  0  0  0  0  0  0  0  0  0  0
    9.9610    0.0380    0.0710 C   0  0  0  0  0  0  0  0  0  0  0  0
   10.7870    0.9440   -0.6040 C   0  0  0  0  0  0  0  0  0  0  0  0
   12.1720    0.9160   -0.4000 C   0  0  0  0  0  0  0  0  0  0  0  0
   13.1980    2.0430   -1.2390 Cl  0  0  0  0  0  0  0  0  0  0  0  0
   12.7310   -0.0180    0.4800 C   0  0  0  0  0  0  0  0  0  0  0  0
   11.9050   -0.9250    1.1560 C   0  0  0  0  0  0  0  0  0  0  0  0
   10.5200   -0.8970    0.9510 C   0  0  0  0  0  0  0  0  0  0  0  0
    9.6680   -1.8040    1.6240 N   0  0  0  0  0  0  0  0  0  0  0  0
    8.9580   -1.0870    2.6150 C   0  0  0  0  0  0  0  0  0  0  0  0
    9.2670   -1.2840    3.9660 C   0  0  0  0  0  0  0  0  0  0  0  0
    8.5690   -0.5780    4.9540 C   0  0  0  0  0  0  0  0  0  0  0  0
    7.5630    0.3250    4.5900 C   0  0  0  0  0  0  0  0  0  0  0  0
    7.2540    0.5220    3.2390 C   0  0  0  0  0  0  0  0  0  0  0  0
    7.9520   -0.1840    2.2510 C   0  0  0  0  0  0  0  0  0  0  0  0
  -25.2470   -4.8540    3.7830 C   0  0  0  0  0  0  0  0  0  0  0  0
  -26.5850   -4.3630    4.3670 C   0  0  0  0  0  0  0  0  0  0  0  0
  -34.5530   -2.1590    2.5830 H   0  0  0  0  0  0  0  0  0  0  0  0
  -33.5570   -4.2810    3.3940 H   0  0  0  0  0  0  0  0  0  0  0  0
  -31.6810   -5.3260    4.2520 H   0  0  0  0  0  0  0  0  0  0  0  0
  -31.6290   -6.8990    2.6030 H   0  0  0  0  0  0  0  0  0  0  0  0
  -30.3540   -7.9270    0.7420 H   0  0  0  0  0  0  0  0  0  0  0  0
  -28.2290   -6.9010   -0.0220 H   0  0  0  0  0  0  0  0  0  0  0  0
  -27.3790   -4.8470    1.0770 H   0  0  0  0  0  0  0  0  0  0  0  0
  -30.6680   -0.3270    2.6090 H   0  0  0  0  0  0  0  0  0  0  0  0
  -26.1910   -1.5940    3.7590 H   0  0  0  0  0  0  0  0  0  0  0  0
  -26.9150   -1.7830    2.1690 H   0  0  0  0  0  0  0  0  0  0  0  0
  -25.2390   -3.4140    1.5050 H   0  0  0  0  0  0  0  0  0  0  0  0
  -24.4010   -2.0260    2.1670 H   0  0  0  0  0  0  0  0  0  0  0  0
  -22.9190   -5.2210    3.2380 H   0  0  0  0  0  0  0  0  0  0  0  0
  -23.2440   -4.3250    1.7390 H   0  0  0  0  0  0  0  0  0  0  0  0
  -22.2100   -2.3030    2.7230 H   0  0  0  0  0  0  0  0  0  0  0  0
  -21.8840   -3.1990    4.2230 H   0  0  0  0  0  0  0  0  0  0  0  0
  -20.4760   -4.7970    2.9620 H   0  0  0  0  0  0  0  0  0  0  0  0
  -20.8010   -3.9010    1.4620 H   0  0  0  0  0  0  0  0  0  0  0  0
  -19.7710   -2.0590    3.3920 H   0  0  0  0  0  0  0  0  0  0  0  0
  -17.4470   -1.2330    2.3290 H   0  0  0  0  0  0  0  0  0  0  0  0
  -17.1220   -2.1300    3.8280 H   0  0  0  0  0  0  0  0  0  0  0  0
  -15.7130   -3.7280    2.5670 H   0  0  0  0  0  0  0  0  0  0  0  0
  -16.0390   -2.8320    1.0680 H   0  0  0  0  0  0  0  0  0  0  0  0
  -15.0040   -0.8100    2.0520 H   0  0  0  0  0  0  0  0  0  0  0  0
  -14.6790   -1.7060    3.5510 H   0  0  0  0  0  0  0  0  0  0  0  0
  -13.2700   -3.3040    2.2900 H   0  0  0  0  0  0  0  0  0  0  0  0
  -13.5960   -2.4080    0.7910 H   0  0  0  0  0  0  0  0  0  0  0  0
  -12.5610   -0.3860    1.7750 H   0  0  0  0  0  0  0  0  0  0  0  0
  -12.2350   -1.2820    3.2740 H   0  0  0  0  0  0  0  0  0  0  0  0
  -10.8270   -2.8800    2.0130 H   0  0  0  0  0  0  0  0  0  0  0  0
  -11.1520   -1.9840    0.5140 H   0  0  0  0  0  0  0  0  0  0  0  0
  -10.1170    0.0380    1.4980 H   0  0  0  0  0  0  0  0  0  0  0  0
   -9.7920   -0.8580    2.9970 H   0  0  0  0  0  0  0  0  0  0  0  0
   -8.3840   -2.4560    1.7360 H   0  0  0  0  0  0  0  0  0  0  0  0
   -8.7090   -1.5600    0.2370 H   0  0  0  0  0  0  0  0  0  0  0  0
   -7.6740    0.4620    1.2210 H   0  0  0  0  0  0  0  0  0  0  0  0
   -7.3490   -0.4340    2.7200 H   0  0  0  0  0  0  0  0  0  0  0  0
   -5.9400   -2.0320    1.4590 H   0  0  0  0  0  0  0  0  0  0  0  0
   -6.2660   -1.1360   -0.0400 H   0  0  0  0  0  0  0  0  0  0  0  0
   -5.2310    0.8860    0.9440 H   0  0  0  0  0  0  0  0  0  0  0  0
   -4.9050   -0.0100    2.4430 H   0  0  0  0  0  0  0  0  0  0  0  0
   -3.4970   -1.6090    1.1820 H   0  0  0  0  0  0  0  0  0  0  0  0
   -3.8220   -0.7120   -0.3170 H   0  0  0  0  0  0  0  0  0  0  0  0
   -1.2020   -0.6650   -0.0370 H   0  0  0  0  0  0  0  0  0  0  0  0
   -0.1460    0.5640    2.2550 H   0  0  0  0  0  0  0  0  0  0  0  0
   -0.3280    1.8580    0.9490 H   0  0  0  0  0  0  0  0  0  0  0  0
    1.0170    0.5430   -0.5080 H   0  0  0  0  0  0  0  0  0  0  0  0
    1.2080   -0.7490    0.8040 H   0  0  0  0  0  0  0  0  0  0  0  0
    2.3320    0.8430    2.1700 H   0  0  0  0  0  0  0  0  0  0  0  0
    2.1340    2.1350    0.8640 H   0  0  0  0  0  0  0  0  0  0  0  0
    4.6570    2.1330    1.3580 H   0  0  0  0  0  0  0  0  0  0  0  0
    4.0310    2.4990   -0.2420 H   0  0  0  0  0  0  0  0  0  0  0  0
    5.6350    1.0120   -1.3040 H   0  0  0  0  0  0  0  0  0  0  0  0
    6.5150    2.0620   -0.2170 H   0  0  0  0  0  0  0  0  0  0  0  0
    5.1730   -1.5260   -0.2500 H   0  0  0  0  0  0  0  0  0  0  0  0
    5.8290   -1.7420    1.3490 H   0  0  0  0  0  0  0  0  0  0  0  0
    4.2420   -0.1560    2.3090 H   0  0  0  0  0  0  0  0  0  0  0  0
    3.3430   -1.3170    1.3290 H   0  0  0  0  0  0  0  0  0  0  0  0
   10.3560    1.6650   -1.2830 H   0  0  0  0  0  0  0  0  0  0  0  0
   13.7990   -0.0400    0.6380 H   0  0  0  0  0  0  0  0  0  0  0  0
   12.3360   -1.6460    1.8340 H   0  0  0  0  0  0  0  0  0  0  0  0
   10.2240   -2.5250    2.0630 H   0  0  0  0  0  0  0  0  0  0  0  0
   10.0430   -1.9800    4.2470 H   0  0  0  0  0  0  0  0  0  0  0  0
    8.8070   -0.7300    5.9960 H   0  0  0  0  0  0  0  0  0  0  0  0
    7.0250    0.8700    5.3520 H   0  0  0  0  0  0  0  0  0  0  0  0
    6.4780    1.2190    2.9580 H   0  0  0  0  0  0  0  0  0  0  0  0
  -24.7330   -5.4660    4.5220 H   0  0  0  0  0  0  0  0  0  0  0  0
  -25.4390   -5.4780    2.9130 H   0  0  0  0  0  0  0  0  0  0  0  0
  -26.4100   -3.9050    5.3380 H   0  0  0  0  0  0  0  0  0  0  0  0
  -27.2460   -5.2120    4.5240 H   0  0  0  0  0  0  0  0  0  0  0  0
  1  2  1  0  0  0  0
  2  3  2  0  0  0  0
  3 69  1  0  0  0  0
  3  4  1  0  0  0  0
  4 70  1  0  0  0  0
  4  5  2  0  0  0  0
  5  6  1  0  0  0  0
  6 71  1  0  0  0  0
  6  7  1  0  0  0  0
  7  8  2  0  0  0  0
  8 72  1  0  0  0  0
  8  9  1  0  0  0  0
  9 73  1  0  0  0  0
  9 10  2  0  0  0  0
 10 74  1  0  0  0  0
 10 11  1  0  0  0  0
 11 75  1  0  0  0  0
 11 12  2  0  0  0  0
 12  7  1  0  0  0  0
 12 13  1  0  0  0  0
 13 14  2  0  0  0  0
 14 15  1  0  0  0  0
 15  5  1  0  0  0  0
 15 16  2  0  0  0  0
 16  2  1  0  0  0  0
 16 76  1  0  0  0  0
 13 17  1  0  0  0  0
 17 18  1  0  0  0  0
 18 77  1  0  0  0  0
 18 78  1  0  0  0  0
 18 19  1  0  0  0  0
 19 79  1  0  0  0  0
 19 80  1  0  0  0  0
 19 20  1  0  0  0  0
 20 21  1  0  0  0  0
 21 81  1  0  0  0  0
 21 82  1  0  0  0  0
 21 22  1  0  0  0  0
 22 83  1  0  0  0  0
 22 84  1  0  0  0  0
 22 23  1  0  0  0  0
 23 85  1  0  0  0  0
 23 86  1  0  0  0  0
 23 24  1  0  0  0  0
 24 87  1  0  0  0  0
 24 25  1  0  0  0  0
 25 26  2  0  0  0  0
 25 27  1  0  0  0  0
 27 88  1  0  0  0  0
 27 89  1  0  0  0  0
 27 28  1  0  0  0  0
 28 90  1  0  0  0  0
 28 91  1  0  0  0  0
 28 29  1  0  0  0  0
 29 92  1  0  0  0  0
 29 93  1  0  0  0  0
 29 30  1  0  0  0  0
 30 94  1  0  0  0  0
 30 95  1  0  0  0  0
 30 31  1  0  0  0  0
 31 96  1  0  0  0  0
 31 97  1  0  0  0  0
 31 32  1  0  0  0  0
 32 98  1  0  0  0  0
 32 99  1  0  0  0  0
 32 33  1  0  0  0  0
 33100  1  0  0  0  0
 33101  1  0  0  0  0
 33 34  1  0  0  0  0
 34102  1  0  0  0  0
 34103  1  0  0  0  0
 34 35  1  0  0  0  0
 35104  1  0  0  0  0
 35105  1  0  0  0  0
 35 36  1  0  0  0  0
 36106  1  0  0  0  0
 36107  1  0  0  0  0
 36 37  1  0  0  0  0
 37108  1  0  0  0  0
 37109  1  0  0  0  0
 37 38  1  0  0  0  0
 38110  1  0  0  0  0
 38111  1  0  0  0  0
 38 39  1  0  0  0  0
 39 40  2  0  0  0  0
 39 41  1  0  0  0  0
 41112  1  0  0  0  0
 41 42  1  0  0  0  0
 42113  1  0  0  0  0
 42114  1  0  0  0  0
 42 43  1  0  0  0  0
 43115  1  0  0  0  0
 43116  1  0  0  0  0
 43 44  1  0  0  0  0
 44117  1  0  0  0  0
 44118  1  0  0  0  0
 44 45  1  0  0  0  0
 45 46  1  0  0  0  0
 46119  1  0  0  0  0
 46120  1  0  0  0  0
 46 47  1  0  0  0  0
 47121  1  0  0  0  0
 47122  1  0  0  0  0
 47 48  1  0  0  0  0
 48 49  1  0  0  0  0
 49123  1  0  0  0  0
 49124  1  0  0  0  0
 49 50  1  0  0  0  0
 50 45  1  0  0  0  0
 50125  1  0  0  0  0
 50126  1  0  0  0  0
 48 51  1  0  0  0  0
 51 52  2  0  0  0  0
 52 53  1  0  0  0  0
 53 54  2  0  0  0  0
 54127  1  0  0  0  0
 54 55  1  0  0  0  0
 55 56  1  0  0  0  0
 55 57  2  0  0  0  0
 57128  1  0  0  0  0
 57 58  1  0  0  0  0
 58129  1  0  0  0  0
 58 59  2  0  0  0  0
 59 53  1  0  0  0  0
 59 60  1  0  0  0  0
 60130  1  0  0  0  0
 60 61  1  0  0  0  0
 61 62  2  0  0  0  0
 62131  1  0  0  0  0
 62 63  1  0  0  0  0
 63132  1  0  0  0  0
 63 64  2  0  0  0  0
 64133  1  0  0  0  0
 64 65  1  0  0  0  0
 65134  1  0  0  0  0
 65 66  2  0  0  0  0
 66 51  1  0  0  0  0
 66 61  1  0  0  0  0
 20 67  1  0  0  0  0
 67135  1  0  0  0  0
 67136  1  0  0  0  0
 67 68  1  0  0  0  0
 68 17  1  0  0  0  0
 68137  1  0  0  0  0
 68138  1  0  0  0  0
M  END
>  <LOGBIO>
4.9700

>  <PRED_LOGBIO>
5.2400

>  <XV_RES>
-1.8170

>  <WHL_TMPL>
3

>  <ANCH>
21-24;86-84

$$$$
ROW68
  -MTS-   01071501483D 0   0.00000     0.00000     0

 66 68  0  0  1  0  0  0  0  0999 V2000
    5.7000   11.2250    7.3830 C   0  0  0  0  0  0  0  0  0  0  0  0
    5.5690    9.9490    6.5560 C   0  0  0  0  0  0  0  0  0  0  0  0
    6.8710    9.4530    6.2350 O   0  0  0  0  0  0  0  0  0  0  0  0
    6.9570    8.3060    5.4910 C   0  0  0  0  0  0  0  0  0  0  0  0
    7.0000    7.0600    6.1290 C   0  0  0  0  0  0  0  0  0  0  0  0
    7.0880    5.8880    5.3690 C   0  0  0  0  0  0  0  0  0  0  0  0
    7.1320    5.9610    3.9720 C   0  0  0  0  0  0  0  0  0  0  0  0
    7.2270    4.6960    3.1530 C   0  0  0  0  0  0  0  0  0  0  0  0
    5.8210    4.1930    2.8270 C   0  0  0  0  0  0  0  0  0  0  0  0
    5.9130    2.9620    2.0290 N   0  0  0  0  0  0  0  0  0  0  0  0
    4.5600    2.4790    1.7160 C   0  0  0  0  0  0  0  0  0  0  0  0
    4.6560    1.1990    0.8870 C   0  0  0  0  0  0  0  0  0  0  0  0
    3.4770    0.6140    0.5080 C   0  0  0  0  0  0  0  0  0  0  0  0
    2.2690    1.0840    1.1110 S   0  0  0  0  0  0  0  0  0  0  0  0
    1.0810    0.3020    0.5510 C   0  0  0  0  0  0  0  0  0  0  0  0
   -0.2090    0.8050    1.1960 C   0  0  0  0  0  0  0  0  0  0  0  0
   -1.3520    0.0530    0.6570 N   0  0  0  0  0  0  0  0  0  0  0  0
   -1.4100    0.2280   -0.8010 C   0  0  0  0  0  0  0  0  0  0  0  0
   -2.5480   -0.6230   -1.3950 C   0  0  2  0  0  0  0  0  0  0  0  0
   -2.1020   -1.9800   -1.3270 O   0  0  0  0  0  0  0  0  0  0  0  0
   -3.8190   -0.5610   -0.5820 C   0  0  0  0  0  0  0  0  0  0  0  0
   -3.8020   -0.0050    0.7030 C   0  0  0  0  0  0  0  0  0  0  0  0
   -4.9800    0.0520    1.4570 C   0  0  0  0  0  0  0  0  0  0  0  0
   -6.1760   -0.4460    0.9250 C   0  0  0  0  0  0  0  0  0  0  0  0
   -7.3290   -0.3900    1.6630 O   0  0  0  0  0  0  0  0  0  0  0  0
   -6.1930   -1.0020   -0.3590 C   0  0  0  0  0  0  0  0  0  0  0  0
   -7.3590   -1.5260   -0.9660 N   0  0  0  0  0  0  0  0  0  0  0  0
   -7.2310   -2.0240   -2.1930 C   0  0  0  0  0  0  0  0  0  0  0  0
   -8.1170   -2.5220   -2.8860 O   0  0  0  0  0  0  0  0  0  0  0  0
   -5.5260   -1.8240   -2.6250 S   0  0  0  0  0  0  0  0  0  0  0  0
   -5.0150   -1.0590   -1.1130 C   0  0  0  0  0  0  0  0  0  0  0  0
    7.0880    7.2060    3.3340 C   0  0  0  0  0  0  0  0  0  0  0  0
    7.0010    8.3790    4.0940 C   0  0  0  0  0  0  0  0  0  0  0  0
    6.2420   11.9740    6.8100 H   0  0  0  0  0  0  0  0  0  0  0  0
    4.7090   11.6020    7.6270 H   0  0  0  0  0  0  0  0  0  0  0  0
    6.2420   11.0080    8.3010 H   0  0  0  0  0  0  0  0  0  0  0  0
    5.0270   10.1660    5.6380 H   0  0  0  0  0  0  0  0  0  0  0  0
    5.0260    9.2000    7.1290 H   0  0  0  0  0  0  0  0  0  0  0  0
    6.9670    7.0040    7.2070 H   0  0  0  0  0  0  0  0  0  0  0  0
    7.1220    4.9270    5.8610 H   0  0  0  0  0  0  0  0  0  0  0  0
    7.7610    3.9360    3.7190 H   0  0  0  0  0  0  0  0  0  0  0  0
    7.7610    4.9020    2.2280 H   0  0  0  0  0  0  0  0  0  0  0  0
    5.2860    4.9530    2.2610 H   0  0  0  0  0  0  0  0  0  0  0  0
    5.2860    3.9870    3.7520 H   0  0  0  0  0  0  0  0  0  0  0  0
    6.4090    2.2570    2.5550 H   0  0  0  0  0  0  0  0  0  0  0  0
    4.0260    3.2390    1.1500 H   0  0  0  0  0  0  0  0  0  0  0  0
    4.0260    2.2730    2.6410 H   0  0  0  0  0  0  0  0  0  0  0  0
    5.1370    0.4730    1.5390 H   0  0  0  0  0  0  0  0  0  0  0  0
    5.2310    1.4430   -0.0040 H   0  0  0  0  0  0  0  0  0  0  0  0
    3.5640   -0.4230    0.8260 H   0  0  0  0  0  0  0  0  0  0  0  0
    3.3710    0.7260   -0.5690 H   0  0  0  0  0  0  0  0  0  0  0  0
    1.2080   -0.7310    0.8670 H   0  0  0  0  0  0  0  0  0  0  0  0
    1.0240    0.4790   -0.5210 H   0  0  0  0  0  0  0  0  0  0  0  0
   -0.3360    1.8380    0.8800 H   0  0  0  0  0  0  0  0  0  0  0  0
   -0.1450    0.6340    2.2690 H   0  0  0  0  0  0  0  0  0  0  0  0
   -2.1860    0.4790    1.0350 H   0  0  0  0  0  0  0  0  0  0  0  0
   -0.4810   -0.1730   -1.2000 H   0  0  0  0  0  0  0  0  0  0  0  0
   -1.6160    1.2730   -1.0250 H   0  0  0  0  0  0  0  0  0  0  0  0
   -2.7410   -0.3180   -2.4210 H   0  0  0  0  0  0  0  0  0  0  0  0
   -2.6650   -2.5580   -1.8660 H   0  0  0  0  0  0  0  0  0  0  0  0
   -2.8790    0.3790    1.1130 H   0  0  0  0  0  0  0  0  0  0  0  0
   -4.9670    0.4810    2.4480 H   0  0  0  0  0  0  0  0  0  0  0  0
   -7.4370   -1.1900    2.2000 H   0  0  0  0  0  0  0  0  0  0  0  0
   -8.2490   -1.5220   -0.4890 H   0  0  0  0  0  0  0  0  0  0  0  0
    7.1220    7.2620    2.2560 H   0  0  0  0  0  0  0  0  0  0  0  0
    6.9670    9.3400    3.6020 H   0  0  0  0  0  0  0  0  0  0  0  0
  1 34  1  0  0  0  0
  1 35  1  0  0  0  0
  1 36  1  0  0  0  0
  1  2  1  0  0  0  0
  2 37  1  0  0  0  0
  2 38  1  0  0  0  0
  2  3  1  0  0  0  0
  3  4  1  0  0  0  0
  4  5  2  0  0  0  0
  5 39  1  0  0  0  0
  5  6  1  0  0  0  0
  6 40  1  0  0  0  0
  6  7  2  0  0  0  0
  7  8  1  0  0  0  0
  8 41  1  0  0  0  0
  8 42  1  0  0  0  0
  8  9  1  0  0  0  0
  9 43  1  0  0  0  0
  9 44  1  0  0  0  0
  9 10  1  0  0  0  0
 10 45  1  0  0  0  0
 10 11  1  0  0  0  0
 11 46  1  0  0  0  0
 11 47  1  0  0  0  0
 11 12  1  0  0  0  0
 12 48  1  0  0  0  0
 12 49  1  0  0  0  0
 12 13  1  0  0  0  0
 13 50  1  0  0  0  0
 13 51  1  0  0  0  0
 13 14  1  0  0  0  0
 14 15  1  0  0  0  0
 15 52  1  0  0  0  0
 15 53  1  0  0  0  0
 15 16  1  0  0  0  0
 16 54  1  0  0  0  0
 16 55  1  0  0  0  0
 16 17  1  0  0  0  0
 17 56  1  0  0  0  0
 17 18  1  0  0  0  0
 18 57  1  0  0  0  0
 18 58  1  0  0  0  0
 18 19  1  0  0  0  0
 19 59  1  0  0  0  0
 19 20  1  0  0  0  0
 20 60  1  0  0  0  0
 19 21  1  0  0  0  0
 21 22  2  0  0  0  0
 22 61  1  0  0  0  0
 22 23  1  0  0  0  0
 23 62  1  0  0  0  0
 23 24  2  0  0  0  0
 24 25  1  0  0  0  0
 25 63  1  0  0  0  0
 24 26  1  0  0  0  0
 26 27  1  0  0  0  0
 27 64  1  0  0  0  0
 27 28  1  0  0  0  0
 28 29  2  0  0  0  0
 28 30  1  0  0  0  0
 30 31  1  0  0  0  0
 31 21  1  0  0  0  0
 31 26  2  0  0  0  0
  7 32  1  0  0  0  0
 32 65  1  0  0  0  0
 32 33  2  0  0  0  0
 33  4  1  0  0  0  0
 33 66  1  0  0  0  0
M  END
>  <LOGBIO>
5.4000

>  <PRED_LOGBIO>
6.6700

>  <XV_RES>
-1.6990

>  <WHL_TMPL>
3

>  <ANCH>
21-24;36-39

$$$$
ROW69
  -MTS-   01071501483D 0   0.00000     0.00000     0

 45 46  0  0  1  0  0  0  0  0999 V2000
    8.2880    0.7970   -3.2030 C   0  0  0  0  0  0  0  0  0  0  0  0
    7.4490    1.0720   -4.4470 C   0  0  0  0  0  0  0  0  0  0  0  0
    6.9170   -0.1960   -4.9680 N   0  0  0  0  0  0  0  0  0  0  0  0
    6.6600   -0.1070   -6.4130 C   0  0  0  0  0  0  0  0  0  0  0  0
    5.5980   -1.1780   -6.7210 C   0  0  0  0  0  0  0  0  0  0  0  0
    4.9670   -1.5010   -5.3540 C   0  0  0  0  0  0  0  0  0  0  0  0
    5.6100   -0.5050   -4.3700 C   0  0  1  0  0  0  0  0  0  0  0  0
    5.7550   -1.1040   -2.9720 C   0  0  0  0  0  0  0  0  0  0  0  0
    5.7510   -0.0260   -1.9740 N   0  0  0  0  0  0  0  0  0  0  0  0
    5.8660   -0.3150   -0.6810 C   0  0  0  0  0  0  0  0  0  0  0  0
    5.9750   -1.4860   -0.3210 O   0  0  0  0  0  0  0  0  0  0  0  0
    5.8630    0.7710    0.3240 C   0  0  0  0  0  0  0  0  0  0  0  0
    4.6560    1.1990    0.8870 C   0  0  0  0  0  0  0  0  0  0  0  0
    3.4770    0.6140    0.5080 O   0  0  0  0  0  0  0  0  0  0  0  0
    2.2690    1.0840    1.1110 C   0  0  0  0  0  0  0  0  0  0  0  0
    4.6530    2.2260    1.8390 C   0  0  0  0  0  0  0  0  0  0  0  0
    5.8570    2.8250    2.2260 C   0  0  0  0  0  0  0  0  0  0  0  0
    7.0650    2.3970    1.6620 C   0  0  0  0  0  0  0  0  0  0  0  0
    8.8720    3.2960    2.2430 I   0  0  0  0  0  0  0  0  0  0  0  0
    7.0680    1.3700    0.7110 C   0  0  0  0  0  0  0  0  0  0  0  0
    8.2770    0.9410    0.1470 O   0  0  0  0  0  0  0  0  0  0  0  0
    8.1550    0.0780   -0.9870 C   0  0  0  0  0  0  0  0  0  0  0  0
    7.6680    0.3250   -2.4440 H   0  0  0  0  0  0  0  0  0  0  0  0
    8.6820    1.7350   -2.8170 H   0  0  0  0  0  0  0  0  0  0  0  0
    9.1130    0.1360   -3.4600 H   0  0  0  0  0  0  0  0  0  0  0  0
    6.6240    1.7330   -4.1900 H   0  0  0  0  0  0  0  0  0  0  0  0
    8.0690    1.5440   -5.2060 H   0  0  0  0  0  0  0  0  0  0  0  0
    6.2580    0.8770   -6.6470 H   0  0  0  0  0  0  0  0  0  0  0  0
    7.5740   -0.3400   -6.9550 H   0  0  0  0  0  0  0  0  0  0  0  0
    6.0500   -2.0630   -7.1640 H   0  0  0  0  0  0  0  0  0  0  0  0
    4.8520   -0.8010   -7.4180 H   0  0  0  0  0  0  0  0  0  0  0  0
    5.2380   -2.5140   -5.0660 H   0  0  0  0  0  0  0  0  0  0  0  0
    3.8960   -1.3160   -5.4010 H   0  0  0  0  0  0  0  0  0  0  0  0
    5.0020    0.3880   -4.2460 H   0  0  0  0  0  0  0  0  0  0  0  0
    6.6910   -1.6550   -2.9090 H   0  0  0  0  0  0  0  0  0  0  0  0
    4.9230   -1.7800   -2.7790 H   0  0  0  0  0  0  0  0  0  0  0  0
    5.6620    0.9360   -2.2700 H   0  0  0  0  0  0  0  0  0  0  0  0
    1.4080    0.6750    0.5860 H   0  0  0  0  0  0  0  0  0  0  0  0
    2.2430    2.1610    0.9600 H   0  0  0  0  0  0  0  0  0  0  0  0
    2.3000    0.8020    2.1610 H   0  0  0  0  0  0  0  0  0  0  0  0
    3.7210    2.5560    2.2750 H   0  0  0  0  0  0  0  0  0  0  0  0
    5.8540    3.6170    2.9600 H   0  0  0  0  0  0  0  0  0  0  0  0
    7.6130    0.5930   -1.7780 H   0  0  0  0  0  0  0  0  0  0  0  0
    9.1470   -0.1930   -1.3440 H   0  0  0  0  0  0  0  0  0  0  0  0
    7.6140   -0.8210   -0.7020 H   0  0  0  0  0  0  0  0  0  0  0  0
  1 23  1  0  0  0  0
  1 24  1  0  0  0  0
  1 25  1  0  0  0  0
  1  2  1  0  0  0  0
  2 26  1  0  0  0  0
  2 27  1  0  0  0  0
  2  3  1  0  0  0  0
  3  4  1  0  0  0  0
  4 28  1  0  0  0  0
  4 29  1  0  0  0  0
  4  5  1  0  0  0  0
  5 30  1  0  0  0  0
  5 31  1  0  0  0  0
  5  6  1  0  0  0  0
  6 32  1  0  0  0  0
  6 33  1  0  0  0  0
  6  7  1  0  0  0  0
  7  3  1  0  0  0  0
  7 34  1  0  0  0  0
  7  8  1  0  0  0  0
  8 35  1  0  0  0  0
  8 36  1  0  0  0  0
  8  9  1  0  0  0  0
  9 37  1  0  0  0  0
  9 10  1  0  0  0  0
 10 11  2  0  0  0  0
 10 12  1  0  0  0  0
 12 13  2  0  0  0  0
 13 14  1  0  0  0  0
 14 15  1  0  0  0  0
 15 38  1  0  0  0  0
 15 39  1  0  0  0  0
 15 40  1  0  0  0  0
 13 16  1  0  0  0  0
 16 41  1  0  0  0  0
 16 17  2  0  0  0  0
 17 42  1  0  0  0  0
 17 18  1  0  0  0  0
 18 19  1  0  0  0  0
 18 20  2  0  0  0  0
 20 12  1  0  0  0  0
 20 21  1  0  0  0  0
 21 22  1  0  0  0  0
 22 43  1  0  0  0  0
 22 44  1  0  0  0  0
 22 45  1  0  0  0  0
M  END
>  <LOGBIO>
9.1700

>  <PRED_LOGBIO>
8.2600

>  <XV_RES>
1.1470

>  <WHL_TMPL>
3

>  <ANCH>
9-11;34-28

$$$$
ROW70
  -MTS-   01071501483D 0   0.00000     0.00000     0

132139  0  0  0  0  0  0  0  0999 V2000
  -30.9300    0.7990    1.7060 Cl  0  0  0  0  0  0  0  0  0  0  0  0
  -30.2310   -0.6890    2.2750 C   0  0  0  0  0  0  0  0  0  0  0  0
  -31.0460   -1.8060    2.4960 C   0  0  0  0  0  0  0  0  0  0  0  0
  -30.4840   -3.0030    2.9530 C   0  0  0  0  0  0  0  0  0  0  0  0
  -29.1060   -3.0850    3.1890 C   0  0  0  0  0  0  0  0  0  0  0  0
  -28.5130   -4.2760    3.6700 N   0  0  0  0  0  0  0  0  0  0  0  0
  -27.7790   -4.8750    2.6200 C   0  0  0  0  0  0  0  0  0  0  0  0
  -28.2580   -6.0350    1.9990 C   0  0  0  0  0  0  0  0  0  0  0  0
  -27.5390   -6.6150    0.9480 C   0  0  0  0  0  0  0  0  0  0  0  0
  -26.3390   -6.0350    0.5170 C   0  0  0  0  0  0  0  0  0  0  0  0
  -25.8600   -4.8750    1.1370 C   0  0  0  0  0  0  0  0  0  0  0  0
  -26.5800   -4.2950    2.1890 C   0  0  0  0  0  0  0  0  0  0  0  0
  -26.1230   -3.0710    2.8830 C   0  0  0  0  0  0  0  0  0  0  0  0
  -26.9150   -2.0660    3.2080 N   0  0  0  0  0  0  0  0  0  0  0  0
  -28.2910   -1.9680    2.9680 C   0  0  0  0  0  0  0  0  0  0  0  0
  -28.8530   -0.7710    2.5110 C   0  0  0  0  0  0  0  0  0  0  0  0
  -24.7960   -2.9740    3.2090 N   0  0  0  0  0  0  0  0  0  0  0  0
  -23.9460   -1.8920    2.6920 C   0  0  0  0  0  0  0  0  0  0  0  0
  -22.6120   -2.4370    2.1490 C   0  0  0  0  0  0  0  0  0  0  0  0
  -21.9410   -3.3080    3.1250 N   0  0  0  0  0  0  0  0  0  0  0  0
  -20.6920   -3.8220    2.5450 C   0  0  0  0  0  0  0  0  0  0  0  0
  -19.5480   -2.8640    2.8700 C   0  0  0  0  0  0  0  0  0  0  0  0
  -18.2490   -3.3980    2.2680 C   0  0  0  0  0  0  0  0  0  0  0  0
  -17.1480   -2.4750    2.5810 N   0  0  0  0  0  0  0  0  0  0  0  0
  -15.9160   -2.7410    2.1540 C   0  0  0  0  0  0  0  0  0  0  0  0
  -15.6990   -3.7580    1.4980 O   0  0  0  0  0  0  0  0  0  0  0  0
  -14.7850   -1.7930    2.4750 C   0  0  0  0  0  0  0  0  0  0  0  0
  -13.4870   -2.3280    1.8730 C   0  0  0  0  0  0  0  0  0  0  0  0
  -12.3420   -1.3690    2.1970 C   0  0  0  0  0  0  0  0  0  0  0  0
  -11.0440   -1.9030    1.5950 C   0  0  0  0  0  0  0  0  0  0  0  0
   -9.8990   -0.9440    1.9200 C   0  0  0  0  0  0  0  0  0  0  0  0
   -8.6010   -1.4780    1.3180 C   0  0  0  0  0  0  0  0  0  0  0  0
   -7.4560   -0.5200    1.6420 C   0  0  0  0  0  0  0  0  0  0  0  0
   -6.1570   -1.0540    1.0400 C   0  0  0  0  0  0  0  0  0  0  0  0
   -5.0130   -0.0950    1.3650 C   0  0  0  0  0  0  0  0  0  0  0  0
   -3.7140   -0.6290    0.7630 C   0  0  0  0  0  0  0  0  0  0  0  0
   -2.5830    0.3180    1.0840 C   0  0  0  0  0  0  0  0  0  0  0  0
   -2.8010    1.3360    1.7400 O   0  0  0  0  0  0  0  0  0  0  0  0
   -1.3520    0.0530    0.6570 N   0  0  0  0  0  0  0  0  0  0  0  0
   -0.2090    0.8050    1.1960 C   0  0  0  0  0  0  0  0  0  0  0  0
    1.0810    0.3020    0.5510 C   0  0  0  0  0  0  0  0  0  0  0  0
    2.2690    1.0840    1.1110 C   0  0  0  0  0  0  0  0  0  0  0  0
    3.5110    0.6010    0.4910 N   0  0  0  0  0  0  0  0  0  0  0  0
    4.4650    1.7130    0.3730 C   0  0  0  0  0  0  0  0  0  0  0  0
    5.7930    1.2490   -0.2540 C   0  0  0  0  0  0  0  0  0  0  0  0
    6.3470    0.0730    0.4330 N   0  0  0  0  0  0  0  0  0  0  0  0
    5.3820   -1.0070    0.6830 C   0  0  0  0  0  0  0  0  0  0  0  0
    4.0630   -0.5010    1.2930 C   0  0  0  0  0  0  0  0  0  0  0  0
    7.6610   -0.0090    0.8110 C   0  0  0  0  0  0  0  0  0  0  0  0
    8.5770    0.0730   -0.1370 N   0  0  0  0  0  0  0  0  0  0  0  0
    9.9610    0.0370    0.0710 C   0  0  0  0  0  0  0  0  0  0  0  0
   10.7870    0.9440   -0.6040 C   0  0  0  0  0  0  0  0  0  0  0  0
   12.1720    0.9160   -0.4000 C   0  0  0  0  0  0  0  0  0  0  0  0
   13.1980    2.0430   -1.2390 Cl  0  0  0  0  0  0  0  0  0  0  0  0
   12.7310   -0.0180    0.4800 C   0  0  0  0  0  0  0  0  0  0  0  0
   11.9050   -0.9250    1.1560 C   0  0  0  0  0  0  0  0  0  0  0  0
   10.5200   -0.8970    0.9510 C   0  0  0  0  0  0  0  0  0  0  0  0
    9.6680   -1.8050    1.6240 N   0  0  0  0  0  0  0  0  0  0  0  0
    8.9580   -1.0870    2.6150 C   0  0  0  0  0  0  0  0  0  0  0  0
    9.2670   -1.2840    3.9660 C   0  0  0  0  0  0  0  0  0  0  0  0
    8.5690   -0.5780    4.9540 C   0  0  0  0  0  0  0  0  0  0  0  0
    7.5630    0.3250    4.5900 C   0  0  0  0  0  0  0  0  0  0  0  0
    7.2540    0.5220    3.2390 C   0  0  0  0  0  0  0  0  0  0  0  0
    7.9520   -0.1840    2.2510 C   0  0  0  0  0  0  0  0  0  0  0  0
  -22.8020   -4.4360    3.5100 C   0  0  0  0  0  0  0  0  0  0  0  0
  -24.1390   -3.9450    4.0950 C   0  0  0  0  0  0  0  0  0  0  0  0
  -32.1090   -1.7430    2.3140 H   0  0  0  0  0  0  0  0  0  0  0  0
  -31.1120   -3.8650    3.1240 H   0  0  0  0  0  0  0  0  0  0  0  0
  -29.2360   -4.9100    3.9800 H   0  0  0  0  0  0  0  0  0  0  0  0
  -29.1840   -6.4820    2.3320 H   0  0  0  0  0  0  0  0  0  0  0  0
  -27.9090   -7.5090    0.4690 H   0  0  0  0  0  0  0  0  0  0  0  0
  -25.7840   -6.4820   -0.2940 H   0  0  0  0  0  0  0  0  0  0  0  0
  -24.9350   -4.4280    0.8050 H   0  0  0  0  0  0  0  0  0  0  0  0
  -28.2240    0.0910    2.3400 H   0  0  0  0  0  0  0  0  0  0  0  0
  -23.7460   -1.1760    3.4880 H   0  0  0  0  0  0  0  0  0  0  0  0
  -24.4710   -1.3650    1.8990 H   0  0  0  0  0  0  0  0  0  0  0  0
  -22.7950   -2.9950    1.2330 H   0  0  0  0  0  0  0  0  0  0  0  0
  -21.9560   -1.6070    1.8960 H   0  0  0  0  0  0  0  0  0  0  0  0
  -20.4740   -4.8030    2.9650 H   0  0  0  0  0  0  0  0  0  0  0  0
  -20.8000   -3.9060    1.4660 H   0  0  0  0  0  0  0  0  0  0  0  0
  -19.7660   -1.8840    2.4510 H   0  0  0  0  0  0  0  0  0  0  0  0
  -19.4390   -2.7800    3.9500 H   0  0  0  0  0  0  0  0  0  0  0  0
  -18.0310   -4.3780    2.6870 H   0  0  0  0  0  0  0  0  0  0  0  0
  -18.3570   -3.4810    1.1890 H   0  0  0  0  0  0  0  0  0  0  0  0
  -17.3270   -1.6400    3.1190 H   0  0  0  0  0  0  0  0  0  0  0  0
  -15.0030   -0.8130    2.0560 H   0  0  0  0  0  0  0  0  0  0  0  0
  -14.6770   -1.7100    3.5540 H   0  0  0  0  0  0  0  0  0  0  0  0
  -13.2690   -3.3080    2.2920 H   0  0  0  0  0  0  0  0  0  0  0  0
  -13.5950   -2.4110    0.7930 H   0  0  0  0  0  0  0  0  0  0  0  0
  -12.5600   -0.3890    1.7780 H   0  0  0  0  0  0  0  0  0  0  0  0
  -12.2340   -1.2850    3.2770 H   0  0  0  0  0  0  0  0  0  0  0  0
  -10.8260   -2.8830    2.0140 H   0  0  0  0  0  0  0  0  0  0  0  0
  -11.1520   -1.9860    0.5160 H   0  0  0  0  0  0  0  0  0  0  0  0
  -10.1170    0.0360    1.5010 H   0  0  0  0  0  0  0  0  0  0  0  0
   -9.7910   -0.8610    2.9990 H   0  0  0  0  0  0  0  0  0  0  0  0
   -8.3830   -2.4580    1.7370 H   0  0  0  0  0  0  0  0  0  0  0  0
   -8.7090   -1.5620    0.2380 H   0  0  0  0  0  0  0  0  0  0  0  0
   -7.6740    0.4610    1.2230 H   0  0  0  0  0  0  0  0  0  0  0  0
   -7.3480   -0.4360    2.7220 H   0  0  0  0  0  0  0  0  0  0  0  0
   -5.9390   -2.0340    1.4600 H   0  0  0  0  0  0  0  0  0  0  0  0
   -6.2660   -1.1370   -0.0390 H   0  0  0  0  0  0  0  0  0  0  0  0
   -5.2310    0.8850    0.9460 H   0  0  0  0  0  0  0  0  0  0  0  0
   -4.9050   -0.0120    2.4440 H   0  0  0  0  0  0  0  0  0  0  0  0
   -3.4960   -1.6090    1.1820 H   0  0  0  0  0  0  0  0  0  0  0  0
   -3.8220   -0.7130   -0.3170 H   0  0  0  0  0  0  0  0  0  0  0  0
   -1.2020   -0.6650   -0.0370 H   0  0  0  0  0  0  0  0  0  0  0  0
   -0.1460    0.5640    2.2550 H   0  0  0  0  0  0  0  0  0  0  0  0
   -0.3280    1.8580    0.9490 H   0  0  0  0  0  0  0  0  0  0  0  0
    1.0170    0.5430   -0.5080 H   0  0  0  0  0  0  0  0  0  0  0  0
    1.2080   -0.7490    0.8040 H   0  0  0  0  0  0  0  0  0  0  0  0
    2.3320    0.8430    2.1700 H   0  0  0  0  0  0  0  0  0  0  0  0
    2.1340    2.1350    0.8640 H   0  0  0  0  0  0  0  0  0  0  0  0
    4.6570    2.1320    1.3580 H   0  0  0  0  0  0  0  0  0  0  0  0
    4.0310    2.4990   -0.2420 H   0  0  0  0  0  0  0  0  0  0  0  0
    5.6350    1.0120   -1.3040 H   0  0  0  0  0  0  0  0  0  0  0  0
    6.5150    2.0620   -0.2170 H   0  0  0  0  0  0  0  0  0  0  0  0
    5.1730   -1.5260   -0.2500 H   0  0  0  0  0  0  0  0  0  0  0  0
    5.8290   -1.7420    1.3490 H   0  0  0  0  0  0  0  0  0  0  0  0
    4.2420   -0.1560    2.3090 H   0  0  0  0  0  0  0  0  0  0  0  0
    3.3430   -1.3170    1.3290 H   0  0  0  0  0  0  0  0  0  0  0  0
   10.3560    1.6650   -1.2830 H   0  0  0  0  0  0  0  0  0  0  0  0
   13.7990   -0.0400    0.6380 H   0  0  0  0  0  0  0  0  0  0  0  0
   12.3360   -1.6460    1.8340 H   0  0  0  0  0  0  0  0  0  0  0  0
   10.2240   -2.5250    2.0630 H   0  0  0  0  0  0  0  0  0  0  0  0
   10.0430   -1.9810    4.2470 H   0  0  0  0  0  0  0  0  0  0  0  0
    8.8070   -0.7300    5.9960 H   0  0  0  0  0  0  0  0  0  0  0  0
    7.0250    0.8690    5.3520 H   0  0  0  0  0  0  0  0  0  0  0  0
    6.4780    1.2190    2.9580 H   0  0  0  0  0  0  0  0  0  0  0  0
  -22.2880   -5.0490    4.2480 H   0  0  0  0  0  0  0  0  0  0  0  0
  -22.9940   -5.0600    2.6400 H   0  0  0  0  0  0  0  0  0  0  0  0
  -23.9650   -3.4880    5.0660 H   0  0  0  0  0  0  0  0  0  0  0  0
  -24.8000   -4.7950    4.2510 H   0  0  0  0  0  0  0  0  0  0  0  0
  1  2  1  0  0  0  0
  2  3  2  0  0  0  0
  3 67  1  0  0  0  0
  3  4  1  0  0  0  0
  4 68  1  0  0  0  0
  4  5  2  0  0  0  0
  5  6  1  0  0  0  0
  6 69  1  0  0  0  0
  6  7  1  0  0  0  0
  7  8  2  0  0  0  0
  8 70  1  0  0  0  0
  8  9  1  0  0  0  0
  9 71  1  0  0  0  0
  9 10  2  0  0  0  0
 10 72  1  0  0  0  0
 10 11  1  0  0  0  0
 11 73  1  0  0  0  0
 11 12  2  0  0  0  0
 12  7  1  0  0  0  0
 12 13  1  0  0  0  0
 13 14  2  0  0  0  0
 14 15  1  0  0  0  0
 15  5  1  0  0  0  0
 15 16  2  0  0  0  0
 16  2  1  0  0  0  0
 16 74  1  0  0  0  0
 13 17  1  0  0  0  0
 17 18  1  0  0  0  0
 18 75  1  0  0  0  0
 18 76  1  0  0  0  0
 18 19  1  0  0  0  0
 19 77  1  0  0  0  0
 19 78  1  0  0  0  0
 19 20  1  0  0  0  0
 20 21  1  0  0  0  0
 21 79  1  0  0  0  0
 21 80  1  0  0  0  0
 21 22  1  0  0  0  0
 22 81  1  0  0  0  0
 22 82  1  0  0  0  0
 22 23  1  0  0  0  0
 23 83  1  0  0  0  0
 23 84  1  0  0  0  0
 23 24  1  0  0  0  0
 24 85  1  0  0  0  0
 24 25  1  0  0  0  0
 25 26  2  0  0  0  0
 25 27  1  0  0  0  0
 27 86  1  0  0  0  0
 27 87  1  0  0  0  0
 27 28  1  0  0  0  0
 28 88  1  0  0  0  0
 28 89  1  0  0  0  0
 28 29  1  0  0  0  0
 29 90  1  0  0  0  0
 29 91  1  0  0  0  0
 29 30  1  0  0  0  0
 30 92  1  0  0  0  0
 30 93  1  0  0  0  0
 30 31  1  0  0  0  0
 31 94  1  0  0  0  0
 31 95  1  0  0  0  0
 31 32  1  0  0  0  0
 32 96  1  0  0  0  0
 32 97  1  0  0  0  0
 32 33  1  0  0  0  0
 33 98  1  0  0  0  0
 33 99  1  0  0  0  0
 33 34  1  0  0  0  0
 34100  1  0  0  0  0
 34101  1  0  0  0  0
 34 35  1  0  0  0  0
 35102  1  0  0  0  0
 35103  1  0  0  0  0
 35 36  1  0  0  0  0
 36104  1  0  0  0  0
 36105  1  0  0  0  0
 36 37  1  0  0  0  0
 37 38  2  0  0  0  0
 37 39  1  0  0  0  0
 39106  1  0  0  0  0
 39 40  1  0  0  0  0
 40107  1  0  0  0  0
 40108  1  0  0  0  0
 40 41  1  0  0  0  0
 41109  1  0  0  0  0
 41110  1  0  0  0  0
 41 42  1  0  0  0  0
 42111  1  0  0  0  0
 42112  1  0  0  0  0
 42 43  1  0  0  0  0
 43 44  1  0  0  0  0
 44113  1  0  0  0  0
 44114  1  0  0  0  0
 44 45  1  0  0  0  0
 45115  1  0  0  0  0
 45116  1  0  0  0  0
 45 46  1  0  0  0  0
 46 47  1  0  0  0  0
 47117  1  0  0  0  0
 47118  1  0  0  0  0
 47 48  1  0  0  0  0
 48 43  1  0  0  0  0
 48119  1  0  0  0  0
 48120  1  0  0  0  0
 46 49  1  0  0  0  0
 49 50  2  0  0  0  0
 50 51  1  0  0  0  0
 51 52  2  0  0  0  0
 52121  1  0  0  0  0
 52 53  1  0  0  0  0
 53 54  1  0  0  0  0
 53 55  2  0  0  0  0
 55122  1  0  0  0  0
 55 56  1  0  0  0  0
 56123  1  0  0  0  0
 56 57  2  0  0  0  0
 57 51  1  0  0  0  0
 57 58  1  0  0  0  0
 58124  1  0  0  0  0
 58 59  1  0  0  0  0
 59 60  2  0  0  0  0
 60125  1  0  0  0  0
 60 61  1  0  0  0  0
 61126  1  0  0  0  0
 61 62  2  0  0  0  0
 62127  1  0  0  0  0
 62 63  1  0  0  0  0
 63128  1  0  0  0  0
 63 64  2  0  0  0  0
 64 49  1  0  0  0  0
 64 59  1  0  0  0  0
 20 65  1  0  0  0  0
 65129  1  0  0  0  0
 65130  1  0  0  0  0
 65 66  1  0  0  0  0
 66 17  1  0  0  0  0
 66131  1  0  0  0  0
 66132  1  0  0  0  0
M  END
>  <LOGBIO>
5.9500

>  <PRED_LOGBIO>
5.6800

>  <XV_RES>
-0.3200

>  <WHL_TMPL>
3

>  <ANCH>
21-24;80-78

$$$$
ROW71
  -MTS-   01071501483D 0   0.00000     0.00000     0

 54 57  0  0  0  0  0  0  0  0999 V2000
   -7.6300    5.1110   -3.4730 C   0  0  0  0  0  0  0  0  0  0  0  0
   -6.1300    4.8950   -3.2960 C   0  0  0  0  0  0  0  0  0  0  0  0
   -5.8860    3.9370   -2.1310 C   0  0  0  0  0  0  0  0  0  0  0  0
   -4.4410    3.7300   -1.9610 N   0  0  0  0  0  0  0  0  0  0  0  0
   -3.7760    3.8180   -3.2690 C   0  0  0  0  0  0  0  0  0  0  0  0
   -2.2560    3.6060   -3.1430 C   0  0  0  0  0  0  0  0  0  0  0  0
   -1.6360    4.5840   -2.1270 C   0  0  0  0  0  0  0  0  0  0  0  0
   -0.1710    4.2260   -1.8860 C   0  0  0  0  0  0  0  0  0  0  0  0
   -0.0790    3.2980   -0.8020 O   0  0  0  0  0  0  0  0  0  0  0  0
    1.1650    2.8570   -0.4360 C   0  0  0  0  0  0  0  0  0  0  0  0
    1.8630    3.5280    0.4910 N   0  0  0  0  0  0  0  0  0  0  0  0
    3.0840    3.1370    0.8830 C   0  0  0  0  0  0  0  0  0  0  0  0
    3.7690    3.8750    1.8550 C   0  0  0  0  0  0  0  0  0  0  0  0
    5.0440    3.4730    2.2690 C   0  0  0  0  0  0  0  0  0  0  0  0
    5.6350    2.3330    1.7110 C   0  0  0  0  0  0  0  0  0  0  0  0
    4.9500    1.5950    0.7380 C   0  0  0  0  0  0  0  0  0  0  0  0
    3.6740    1.9970    0.3240 C   0  0  0  0  0  0  0  0  0  0  0  0
    2.9730    1.2720   -0.6470 C   0  0  0  0  0  0  0  0  0  0  0  0
    3.6160    0.1290   -1.1780 N   0  0  0  0  0  0  0  0  0  0  0  0
    2.9100   -0.6570   -2.2010 C   0  0  0  0  0  0  0  0  0  0  0  0
    1.3780   -0.5490   -2.0920 C   0  0  0  0  0  0  0  0  0  0  0  0
    0.9440    0.9280   -2.0800 C   0  0  0  0  0  0  0  0  0  0  0  0
    1.7000    1.7090   -1.0330 C   0  0  0  0  0  0  0  0  0  0  0  0
   -2.4060    4.5720   -0.7950 C   0  0  0  0  0  0  0  0  0  0  0  0
   -3.9190    4.7400   -1.0300 C   0  0  0  0  0  0  0  0  0  0  0  0
   -8.0450    5.5360   -2.5620 H   0  0  0  0  0  0  0  0  0  0  0  0
   -7.8030    5.7930   -4.3030 H   0  0  0  0  0  0  0  0  0  0  0  0
   -8.1110    4.1580   -3.6810 H   0  0  0  0  0  0  0  0  0  0  0  0
   -5.6480    5.8490   -3.0890 H   0  0  0  0  0  0  0  0  0  0  0  0
   -5.7140    4.4710   -4.2080 H   0  0  0  0  0  0  0  0  0  0  0  0
   -6.3680    2.9840   -2.3390 H   0  0  0  0  0  0  0  0  0  0  0  0
   -6.3020    4.3620   -1.2200 H   0  0  0  0  0  0  0  0  0  0  0  0
   -3.9710    4.7930   -3.7090 H   0  0  0  0  0  0  0  0  0  0  0  0
   -4.1920    3.0670   -3.9370 H   0  0  0  0  0  0  0  0  0  0  0  0
   -2.0580    2.5830   -2.8280 H   0  0  0  0  0  0  0  0  0  0  0  0
   -1.7890    3.7490   -4.1150 H   0  0  0  0  0  0  0  0  0  0  0  0
   -1.6260    5.5910   -2.5410 H   0  0  0  0  0  0  0  0  0  0  0  0
    0.3870    5.1270   -1.6410 H   0  0  0  0  0  0  0  0  0  0  0  0
    0.2450    3.7750   -2.7850 H   0  0  0  0  0  0  0  0  0  0  0  0
    3.3140    4.7540    2.2860 H   0  0  0  0  0  0  0  0  0  0  0  0
    5.5730    4.0420    3.0200 H   0  0  0  0  0  0  0  0  0  0  0  0
    6.6190    2.0230    2.0300 H   0  0  0  0  0  0  0  0  0  0  0  0
    5.4050    0.7150    0.3070 H   0  0  0  0  0  0  0  0  0  0  0  0
    4.5370   -0.1410   -0.8630 H   0  0  0  0  0  0  0  0  0  0  0  0
    3.1530   -1.6980   -2.0000 H   0  0  0  0  0  0  0  0  0  0  0  0
    3.1990   -0.2890   -3.1830 H   0  0  0  0  0  0  0  0  0  0  0  0
    1.1060   -0.9600   -1.1220 H   0  0  0  0  0  0  0  0  0  0  0  0
    0.9370   -1.0290   -2.9630 H   0  0  0  0  0  0  0  0  0  0  0  0
   -0.1010    0.9400   -1.7770 H   0  0  0  0  0  0  0  0  0  0  0  0
    1.1650    1.3550   -3.0560 H   0  0  0  0  0  0  0  0  0  0  0  0
   -2.2210    3.6320   -0.2790 H   0  0  0  0  0  0  0  0  0  0  0  0
   -2.0460    5.3800   -0.1610 H   0  0  0  0  0  0  0  0  0  0  0  0
   -4.1140    5.7340   -1.4260 H   0  0  0  0  0  0  0  0  0  0  0  0
   -4.4420    4.6630   -0.0800 H   0  0  0  0  0  0  0  0  0  0  0  0
  1 26  1  0  0  0  0
  1 27  1  0  0  0  0
  1 28  1  0  0  0  0
  1  2  1  0  0  0  0
  2 29  1  0  0  0  0
  2 30  1  0  0  0  0
  2  3  1  0  0  0  0
  3 31  1  0  0  0  0
  3 32  1  0  0  0  0
  3  4  1  0  0  0  0
  4  5  1  0  0  0  0
  5 33  1  0  0  0  0
  5 34  1  0  0  0  0
  5  6  1  0  0  0  0
  6 35  1  0  0  0  0
  6 36  1  0  0  0  0
  6  7  1  0  0  0  0
  7 37  1  0  0  0  0
  7  8  1  0  0  0  0
  8 38  1  0  0  0  0
  8 39  1  0  0  0  0
  8  9  1  0  0  0  0
  9 10  1  0  0  0  0
 10 11  2  0  0  0  0
 11 12  1  0  0  0  0
 12 13  1  0  0  0  0
 13 40  1  0  0  0  0
 13 14  2  0  0  0  0
 14 41  1  0  0  0  0
 14 15  1  0  0  0  0
 15 42  1  0  0  0  0
 15 16  2  0  0  0  0
 16 43  1  0  0  0  0
 16 17  1  0  0  0  0
 17 12  2  0  0  0  0
 17 18  1  0  0  0  0
 18 19  1  0  0  0  0
 19 44  1  0  0  0  0
 19 20  1  0  0  0  0
 20 45  1  0  0  0  0
 20 46  1  0  0  0  0
 20 21  1  0  0  0  0
 21 47  1  0  0  0  0
 21 48  1  0  0  0  0
 21 22  1  0  0  0  0
 22 49  1  0  0  0  0
 22 50  1  0  0  0  0
 22 23  1  0  0  0  0
 23 10  1  0  0  0  0
 23 18  2  0  0  0  0
  7 24  1  0  0  0  0
 24 51  1  0  0  0  0
 24 52  1  0  0  0  0
 24 25  1  0  0  0  0
 25  4  1  0  0  0  0
 25 53  1  0  0  0  0
 25 54  1  0  0  0  0
M  END
>  <LOGBIO>
5.4700

>  <PRED_LOGBIO>
6.4200

>  <XV_RES>
-1.2900

>  <WHL_TMPL>
1

>  <ANCH>
1-16;35-33

$$$$
ROW72
  -MTS-   01071501483D 0   0.00000     0.00000     0

 44 46  0  0  0  0  0  0  0  0999 V2000
    0.4800    5.2110   -2.1590 C   0  0  0  0  0  0  0  0  0  0  0  0
    1.0820    4.3010   -3.1450 N   0  0  0  0  0  0  0  0  0  0  0  0
    1.2440    5.0050   -4.4260 C   0  0  0  0  0  0  0  0  0  0  0  0
    2.3960    3.8550   -2.6610 C   0  0  0  0  0  0  0  0  0  0  0  0
    2.2270    3.1240   -1.3300 C   0  0  0  0  0  0  0  0  0  0  0  0
    3.5780    2.6650   -0.8340 C   0  0  0  0  0  0  0  0  0  0  0  0
    3.6740    1.9970    0.3240 C   0  0  0  0  0  0  0  0  0  0  0  0
    5.0220    1.5720    0.7620 C   0  0  0  0  0  0  0  0  0  0  0  0
    6.0180    2.3360    0.1420 C   0  0  0  0  0  0  0  0  0  0  0  0
    7.3670    2.0890    0.4240 C   0  0  0  0  0  0  0  0  0  0  0  0
    7.7200    1.0780    1.3250 C   0  0  0  0  0  0  0  0  0  0  0  0
    6.7240    0.3140    1.9450 C   0  0  0  0  0  0  0  0  0  0  0  0
    5.3760    0.5610    1.6630 C   0  0  0  0  0  0  0  0  0  0  0  0
    4.4570   -0.3630    2.4260 C   0  0  0  0  0  0  0  0  0  0  0  0
    2.9330   -0.5350    2.2780 C   0  0  0  0  0  0  0  0  0  0  0  0
    2.0940    0.6640    1.9090 C   0  0  0  0  0  0  0  0  0  0  0  0
    0.8370    0.6180    2.5260 C   0  0  0  0  0  0  0  0  0  0  0  0
   -0.0880    1.6460    2.3060 C   0  0  0  0  0  0  0  0  0  0  0  0
    0.2430    2.7190    1.4700 C   0  0  0  0  0  0  0  0  0  0  0  0
    1.4990    2.7650    0.8540 C   0  0  0  0  0  0  0  0  0  0  0  0
    2.4250    1.7370    1.0730 C   0  0  0  0  0  0  0  0  0  0  0  0
    1.1270    6.0740   -2.0190 H   0  0  0  0  0  0  0  0  0  0  0  0
   -0.4930    5.5410   -2.5170 H   0  0  0  0  0  0  0  0  0  0  0  0
    0.3600    4.6900   -1.2120 H   0  0  0  0  0  0  0  0  0  0  0  0
    1.8910    5.8680   -4.2860 H   0  0  0  0  0  0  0  0  0  0  0  0
    0.2710    5.3350   -4.7840 H   0  0  0  0  0  0  0  0  0  0  0  0
    1.6890    4.3320   -5.1550 H   0  0  0  0  0  0  0  0  0  0  0  0
    3.0440    4.7180   -2.5220 H   0  0  0  0  0  0  0  0  0  0  0  0
    2.8420    3.1820   -3.3910 H   0  0  0  0  0  0  0  0  0  0  0  0
    1.5800    2.2610   -1.4700 H   0  0  0  0  0  0  0  0  0  0  0  0
    1.7820    3.7970   -0.6010 H   0  0  0  0  0  0  0  0  0  0  0  0
    4.4660    2.8750   -1.4110 H   0  0  0  0  0  0  0  0  0  0  0  0
    5.7460    3.1160   -0.5540 H   0  0  0  0  0  0  0  0  0  0  0  0
    8.1350    2.6790   -0.0540 H   0  0  0  0  0  0  0  0  0  0  0  0
    8.7610    0.8880    1.5430 H   0  0  0  0  0  0  0  0  0  0  0  0
    6.9970   -0.4660    2.6410 H   0  0  0  0  0  0  0  0  0  0  0  0
    4.5550   -0.0040    3.4490 H   0  0  0  0  0  0  0  0  0  0  0  0
    4.8730   -1.3600    2.3030 H   0  0  0  0  0  0  0  0  0  0  0  0
    2.5890   -0.8190    3.2700 H   0  0  0  0  0  0  0  0  0  0  0  0
    2.7720   -1.2920    1.5120 H   0  0  0  0  0  0  0  0  0  0  0  0
    0.5820   -0.2090    3.1710 H   0  0  0  0  0  0  0  0  0  0  0  0
   -1.0570    1.6110    2.7820 H   0  0  0  0  0  0  0  0  0  0  0  0
   -0.4700    3.5120    1.3010 H   0  0  0  0  0  0  0  0  0  0  0  0
    1.7550    3.5930    0.2090 H   0  0  0  0  0  0  0  0  0  0  0  0
  1 22  1  0  0  0  0
  1 23  1  0  0  0  0
  1 24  1  0  0  0  0
  1  2  1  0  0  0  0
  2  3  1  0  0  0  0
  3 25  1  0  0  0  0
  3 26  1  0  0  0  0
  3 27  1  0  0  0  0
  2  4  1  0  0  0  0
  4 28  1  0  0  0  0
  4 29  1  0  0  0  0
  4  5  1  0  0  0  0
  5 30  1  0  0  0  0
  5 31  1  0  0  0  0
  5  6  1  0  0  0  0
  6 32  1  0  0  0  0
  6  7  2  0  0  0  0
  7  8  1  0  0  0  0
  8  9  2  0  0  0  0
  9 33  1  0  0  0  0
  9 10  1  0  0  0  0
 10 34  1  0  0  0  0
 10 11  2  0  0  0  0
 11 35  1  0  0  0  0
 11 12  1  0  0  0  0
 12 36  1  0  0  0  0
 12 13  2  0  0  0  0
 13  8  1  0  0  0  0
 13 14  1  0  0  0  0
 14 37  1  0  0  0  0
 14 38  1  0  0  0  0
 14 15  1  0  0  0  0
 15 39  1  0  0  0  0
 15 40  1  0  0  0  0
 15 16  1  0  0  0  0
 16 17  2  0  0  0  0
 17 41  1  0  0  0  0
 17 18  1  0  0  0  0
 18 42  1  0  0  0  0
 18 19  2  0  0  0  0
 19 43  1  0  0  0  0
 19 20  1  0  0  0  0
 20 44  1  0  0  0  0
 20 21  2  0  0  0  0
 21  7  1  0  0  0  0
 21 16  1  0  0  0  0
M  END
>  <LOGBIO>
6.0000

>  <PRED_LOGBIO>
6.4200

>  <XV_RES>
-0.5520

>  <WHL_TMPL>
1

>  <ANCH>
1-16;18-19

$$$$
ROW73
  -MTS-   01071501483D 0   0.00000     0.00000     0

 80 86  0  0  1  0  0  0  0  0999 V2000
   -2.9130   -6.9340    8.8260 C   0  0  0  0  0  0  0  0  0  0  0  0
   -1.8430   -6.1440    8.0790 C   0  0  0  0  0  0  0  0  0  0  0  0
   -1.1850   -7.0410    7.0340 C   0  0  0  0  0  0  0  0  0  0  0  0
   -0.7860   -5.6560    9.0690 C   0  0  2  0  0  0  0  0  0  0  0  0
   -0.2090   -4.3930    8.5870 N   0  0  0  0  0  0  0  0  0  0  0  0
   -0.6110   -3.3800    7.8240 C   0  0  0  0  0  0  0  0  0  0  0  0
   -1.6500   -3.3350    7.1660 O   0  0  0  0  0  0  0  0  0  0  0  0
    0.4360   -2.2960    7.9120 C   0  0  2  0  0  0  0  0  0  0  0  0
    0.7040   -1.6910    6.6000 N   0  0  0  0  0  0  0  0  0  0  0  0
    0.0000   -0.6360    6.1970 C   0  0  0  0  0  0  0  0  0  0  0  0
   -0.8750   -0.1670    6.9240 O   0  0  0  0  0  0  0  0  0  0  0  0
    0.2760   -0.0150    4.8490 C   0  0  1  0  0  0  0  0  0  0  0  0
   -0.9500    0.3750    4.0030 C   0  0  0  0  0  0  0  0  0  0  0  0
   -0.9330   -0.3410    2.7190 N   0  0  0  0  0  0  0  0  0  0  0  0
   -0.9640   -1.8000    2.8940 C   0  0  0  0  0  0  0  0  0  0  0  0
    0.2440    0.0310    1.9210 C   0  0  2  0  0  0  0  0  0  0  0  0
    0.2480   -0.6970    0.5640 C   0  0  0  0  0  0  0  0  0  0  0  0
    1.4140   -0.3140   -0.3160 C   0  0  0  0  0  0  0  0  0  0  0  0
    1.8460   -0.2690   -1.5840 C   0  0  0  0  0  0  0  0  0  0  0  0
    3.2130   -0.1910   -1.6190 N   0  0  0  0  0  0  0  0  0  0  0  0
    3.7070   -0.1850   -0.2930 C   0  0  0  0  0  0  0  0  0  0  0  0
    5.0010   -0.1200    0.2370 C   0  0  0  0  0  0  0  0  0  0  0  0
    5.1910   -0.1310    1.6240 C   0  0  0  0  0  0  0  0  0  0  0  0
    4.0870   -0.2070    2.4810 C   0  0  0  0  0  0  0  0  0  0  0  0
    2.7930   -0.2720    1.9520 C   0  0  0  0  0  0  0  0  0  0  0  0
    1.5340   -0.0570    2.7000 C   0  0  0  0  0  0  0  0  0  0  0  0
    1.5490   -0.0780    4.0400 C   0  0  0  0  0  0  0  0  0  0  0  0
    2.6030   -0.2610    0.5650 C   0  0  0  0  0  0  0  0  0  0  0  0
    1.5910   -2.9560    8.4370 O   0  0  0  0  0  0  0  0  0  0  0  0
    1.0810   -4.0510    9.2020 C   0  0  2  0  0  0  0  0  0  0  0  0
    0.8230   -3.7490   10.5760 O   0  0  0  0  0  0  0  0  0  0  0  0
    2.1100   -5.1880    9.0600 C   0  0  2  0  0  0  0  0  0  0  0  0
    3.5210   -5.1770    9.6780 C   0  0  0  0  0  0  0  0  0  0  0  0
    3.5360   -6.4090   10.6010 C   0  0  0  0  0  0  0  0  0  0  0  0
    2.5210   -7.3790    9.9660 C   0  0  0  0  0  0  0  0  0  0  0  0
    1.5320   -6.5180    9.3010 N   0  0  0  0  0  0  0  0  0  0  0  0
    0.2230   -6.7530    9.3100 C   0  0  0  0  0  0  0  0  0  0  0  0
   -0.1770   -7.8970    9.5200 O   0  0  0  0  0  0  0  0  0  0  0  0
   -0.0160   -1.1460    8.8120 C   0  0  0  0  0  0  0  0  0  0  0  0
   -0.3200   -1.6810   10.2080 C   0  0  0  0  0  0  0  0  0  0  0  0
   -1.2720   -0.5060    8.2280 C   0  0  0  0  0  0  0  0  0  0  0  0
   -2.4550   -7.7900    9.3180 H   0  0  0  0  0  0  0  0  0  0  0  0
   -3.6660   -7.2820    8.1210 H   0  0  0  0  0  0  0  0  0  0  0  0
   -3.3820   -6.2950    9.5710 H   0  0  0  0  0  0  0  0  0  0  0  0
   -2.3010   -5.2890    7.5860 H   0  0  0  0  0  0  0  0  0  0  0  0
   -0.7270   -7.8960    7.5260 H   0  0  0  0  0  0  0  0  0  0  0  0
   -1.9380   -7.3880    6.3290 H   0  0  0  0  0  0  0  0  0  0  0  0
   -0.4220   -6.4770    6.5010 H   0  0  0  0  0  0  0  0  0  0  0  0
   -1.3480   -5.4730    9.9820 H   0  0  0  0  0  0  0  0  0  0  0  0
    1.4220   -2.0760    6.0040 H   0  0  0  0  0  0  0  0  0  0  0  0
    0.7830   -0.7890    4.2770 H   0  0  0  0  0  0  0  0  0  0  0  0
   -0.8440    1.4330    3.7700 H   0  0  0  0  0  0  0  0  0  0  0  0
   -1.8450    0.0940    4.5540 H   0  0  0  0  0  0  0  0  0  0  0  0
   -0.2200   -2.2590    2.2460 H   0  0  0  0  0  0  0  0  0  0  0  0
   -0.7430   -2.0460    3.9300 H   0  0  0  0  0  0  0  0  0  0  0  0
   -1.9520   -2.1760    2.6350 H   0  0  0  0  0  0  0  0  0  0  0  0
    0.1210    1.0850    1.6800 H   0  0  0  0  0  0  0  0  0  0  0  0
   -0.6440   -0.3590    0.0410 H   0  0  0  0  0  0  0  0  0  0  0  0
    0.3050   -1.7650    0.7590 H   0  0  0  0  0  0  0  0  0  0  0  0
    1.2070   -0.2920   -2.4540 H   0  0  0  0  0  0  0  0  0  0  0  0
    3.7780   -0.1460   -2.4560 H   0  0  0  0  0  0  0  0  0  0  0  0
    5.8530   -0.0610   -0.4240 H   0  0  0  0  0  0  0  0  0  0  0  0
    6.1900   -0.0810    2.0330 H   0  0  0  0  0  0  0  0  0  0  0  0
    4.2340   -0.2160    3.5510 H   0  0  0  0  0  0  0  0  0  0  0  0
    2.4970   -0.1420    4.5550 H   0  0  0  0  0  0  0  0  0  0  0  0
   -0.0850   -3.4310   10.6970 H   0  0  0  0  0  0  0  0  0  0  0  0
    2.3160   -5.1940    7.9920 H   0  0  0  0  0  0  0  0  0  0  0  0
    3.6970   -4.2620   10.2390 H   0  0  0  0  0  0  0  0  0  0  0  0
    4.2880   -5.2510    8.9090 H   0  0  0  0  0  0  0  0  0  0  0  0
    3.2440   -6.1440   11.6140 H   0  0  0  0  0  0  0  0  0  0  0  0
    4.5280   -6.8540   10.6460 H   0  0  0  0  0  0  0  0  0  0  0  0
    2.0300   -7.9480   10.7520 H   0  0  0  0  0  0  0  0  0  0  0  0
    3.0260   -7.9870    9.2190 H   0  0  0  0  0  0  0  0  0  0  0  0
    0.7750   -0.4010    8.8730 H   0  0  0  0  0  0  0  0  0  0  0  0
   -1.1110   -2.4260   10.1470 H   0  0  0  0  0  0  0  0  0  0  0  0
   -0.6410   -0.8630   10.8490 H   0  0  0  0  0  0  0  0  0  0  0  0
    0.5760   -2.1370   10.6240 H   0  0  0  0  0  0  0  0  0  0  0  0
   -2.0630   -1.2510    8.1670 H   0  0  0  0  0  0  0  0  0  0  0  0
   -1.5940    0.3120    8.8680 H   0  0  0  0  0  0  0  0  0  0  0  0
   -1.0560   -0.1250    7.2320 H   0  0  0  0  0  0  0  0  0  0  0  0
  1 42  1  0  0  0  0
  1 43  1  0  0  0  0
  1 44  1  0  0  0  0
  1  2  1  0  0  0  0
  2 45  1  0  0  0  0
  2  3  1  0  0  0  0
  3 46  1  0  0  0  0
  3 47  1  0  0  0  0
  3 48  1  0  0  0  0
  2  4  1  0  0  0  0
  4 49  1  0  0  0  0
  4  5  1  0  0  0  0
  5  6  1  0  0  0  0
  6  7  2  0  0  0  0
  6  8  1  0  0  0  0
  8  9  1  0  0  0  0
  9 50  1  0  0  0  0
  9 10  1  0  0  0  0
 10 11  2  0  0  0  0
 10 12  1  0  0  0  0
 12 51  1  0  0  0  0
 12 13  1  0  0  0  0
 13 52  1  0  0  0  0
 13 53  1  0  0  0  0
 13 14  1  0  0  0  0
 14 15  1  0  0  0  0
 15 54  1  0  0  0  0
 15 55  1  0  0  0  0
 15 56  1  0  0  0  0
 14 16  1  0  0  0  0
 16 57  1  0  0  0  0
 16 17  1  0  0  0  0
 17 58  1  0  0  0  0
 17 59  1  0  0  0  0
 17 18  1  0  0  0  0
 18 19  2  0  0  0  0
 19 60  1  0  0  0  0
 19 20  1  0  0  0  0
 20 61  1  0  0  0  0
 20 21  1  0  0  0  0
 21 22  2  0  0  0  0
 22 62  1  0  0  0  0
 22 23  1  0  0  0  0
 23 63  1  0  0  0  0
 23 24  2  0  0  0  0
 24 64  1  0  0  0  0
 24 25  1  0  0  0  0
 25 26  1  0  0  0  0
 26 16  1  0  0  0  0
 26 27  2  0  0  0  0
 27 12  1  0  0  0  0
 27 65  1  0  0  0  0
 25 28  2  0  0  0  0
 28 18  1  0  0  0  0
 28 21  1  0  0  0  0
  8 29  1  0  0  0  0
 29 30  1  0  0  0  0
 30  5  1  0  0  0  0
 30 31  1  0  0  0  0
 31 66  1  0  0  0  0
 30 32  1  0  0  0  0
 32 67  1  0  0  0  0
 32 33  1  0  0  0  0
 33 68  1  0  0  0  0
 33 69  1  0  0  0  0
 33 34  1  0  0  0  0
 34 70  1  0  0  0  0
 34 71  1  0  0  0  0
 34 35  1  0  0  0  0
 35 72  1  0  0  0  0
 35 73  1  0  0  0  0
 35 36  1  0  0  0  0
 36 32  1  0  0  0  0
 36 37  1  0  0  0  0
 37  4  1  0  0  0  0
 37 38  2  0  0  0  0
  8 39  1  0  0  0  0
 39 74  1  0  0  0  0
 39 40  1  0  0  0  0
 40 75  1  0  0  0  0
 40 76  1  0  0  0  0
 40 77  1  0  0  0  0
 39 41  1  0  0  0  0
 41 78  1  0  0  0  0
 41 79  1  0  0  0  0
 41 80  1  0  0  0  0
M  END
>  <LOGBIO>
8.3000

>  <PRED_LOGBIO>
8.2300

>  <XV_RES>
0.6040

>  <WHL_TMPL>
1

>  <ANCH>
21-26;31-26

$$$$
ROW74
  -MTS-   01071501483D 0   0.00000     0.00000     0

 61 64  0  0  1  0  0  0  0  0999 V2000
   -2.1020   -1.9800   -1.3270 O   0  0  0  0  0  0  0  0  0  0  0  0
   -2.5480   -0.6230   -1.3950 C   0  0  1  0  0  0  0  0  0  0  0  0
   -1.4100    0.2280   -0.8010 C   0  0  0  0  0  0  0  0  0  0  0  0
   -1.3520    0.0530    0.6570 N   0  0  0  0  0  0  0  0  0  0  0  0
   -0.2090    0.8050    1.1960 C   0  0  0  0  0  0  0  0  0  0  0  0
    1.0810    0.3020    0.5510 C   0  0  0  0  0  0  0  0  0  0  0  0
    2.2540    1.0740    1.1040 C   0  0  0  0  0  0  0  0  0  0  0  0
    2.2900    1.4170    2.4610 C   0  0  0  0  0  0  0  0  0  0  0  0
    3.3780    2.1330    2.9740 C   0  0  0  0  0  0  0  0  0  0  0  0
    4.4310    2.5070    2.1300 C   0  0  0  0  0  0  0  0  0  0  0  0
    4.3950    2.1650    0.7730 C   0  0  0  0  0  0  0  0  0  0  0  0
    5.5300    2.5680   -0.1370 C   0  0  0  0  0  0  0  0  0  0  0  0
    5.2480    3.8900   -0.7160 N   0  0  0  0  0  0  0  0  0  0  0  0
    6.3530    4.2830   -1.6020 C   0  0  0  0  0  0  0  0  0  0  0  0
    6.0600    5.6560   -2.2040 C   0  0  0  0  0  0  0  0  0  0  0  0
    7.1950    6.0600   -3.1140 C   0  0  0  0  0  0  0  0  0  0  0  0
    7.1530    5.7150   -4.4700 C   0  0  0  0  0  0  0  0  0  0  0  0
    8.2120    6.0950   -5.3030 C   0  0  0  0  0  0  0  0  0  0  0  0
    9.2830    6.8110   -4.7530 C   0  0  0  0  0  0  0  0  0  0  0  0
    9.2620    7.1230   -3.3890 C   0  0  0  0  0  0  0  0  0  0  0  0
    8.2340    6.7450   -2.6170 N   0  0  0  0  0  0  0  0  0  0  0  0
    3.3070    1.4490    0.2600 C   0  0  0  0  0  0  0  0  0  0  0  0
   -3.8190   -0.5610   -0.5820 C   0  0  0  0  0  0  0  0  0  0  0  0
   -4.0370   -1.4840    0.4480 C   0  0  0  0  0  0  0  0  0  0  0  0
   -5.2150   -1.4270    1.2010 C   0  0  0  0  0  0  0  0  0  0  0  0
   -6.1760   -0.4460    0.9250 C   0  0  0  0  0  0  0  0  0  0  0  0
   -7.3290   -0.3900    1.6630 O   0  0  0  0  0  0  0  0  0  0  0  0
   -5.9580    0.4770   -0.1040 C   0  0  0  0  0  0  0  0  0  0  0  0
   -6.8780    1.4970   -0.4450 N   0  0  0  0  0  0  0  0  0  0  0  0
   -6.5420    2.3050   -1.4460 C   0  0  0  0  0  0  0  0  0  0  0  0
   -7.1990    3.2450   -1.8910 O   0  0  0  0  0  0  0  0  0  0  0  0
   -4.9570    1.7540   -2.0080 S   0  0  0  0  0  0  0  0  0  0  0  0
   -4.7790    0.4200   -0.8580 C   0  0  0  0  0  0  0  0  0  0  0  0
   -2.7710   -2.5840   -1.6860 H   0  0  0  0  0  0  0  0  0  0  0  0
   -2.7410   -0.3180   -2.4210 H   0  0  0  0  0  0  0  0  0  0  0  0
   -1.6740    1.2680   -0.9790 H   0  0  0  0  0  0  0  0  0  0  0  0
   -0.4720   -0.1100   -1.2360 H   0  0  0  0  0  0  0  0  0  0  0  0
   -1.1630   -0.9250    0.8260 H   0  0  0  0  0  0  0  0  0  0  0  0
   -0.1460    0.5640    2.2550 H   0  0  0  0  0  0  0  0  0  0  0  0
   -0.3280    1.8580    0.9490 H   0  0  0  0  0  0  0  0  0  0  0  0
    1.0170    0.5430   -0.5080 H   0  0  0  0  0  0  0  0  0  0  0  0
    1.2050   -0.7490    0.8020 H   0  0  0  0  0  0  0  0  0  0  0  0
    1.4780    1.1280    3.1120 H   0  0  0  0  0  0  0  0  0  0  0  0
    3.4060    2.3970    4.0210 H   0  0  0  0  0  0  0  0  0  0  0  0
    5.2700    3.0590    2.5260 H   0  0  0  0  0  0  0  0  0  0  0  0
    5.6310    1.8370   -0.9360 H   0  0  0  0  0  0  0  0  0  0  0  0
    6.4550    2.6120    0.4340 H   0  0  0  0  0  0  0  0  0  0  0  0
    5.1540    4.5690    0.0260 H   0  0  0  0  0  0  0  0  0  0  0  0
    6.4550    3.5510   -2.4010 H   0  0  0  0  0  0  0  0  0  0  0  0
    7.2780    4.3270   -1.0310 H   0  0  0  0  0  0  0  0  0  0  0  0
    5.9580    6.3880   -1.4050 H   0  0  0  0  0  0  0  0  0  0  0  0
    5.1350    5.6120   -2.7750 H   0  0  0  0  0  0  0  0  0  0  0  0
    6.3150    5.1620   -4.8690 H   0  0  0  0  0  0  0  0  0  0  0  0
    8.2040    5.8410   -6.3530 H   0  0  0  0  0  0  0  0  0  0  0  0
   10.1130    7.1170   -5.3730 H   0  0  0  0  0  0  0  0  0  0  0  0
   10.0820    7.6750   -2.9540 H   0  0  0  0  0  0  0  0  0  0  0  0
    3.2790    1.1850   -0.7870 H   0  0  0  0  0  0  0  0  0  0  0  0
   -3.2960   -2.2410    0.6600 H   0  0  0  0  0  0  0  0  0  0  0  0
   -5.3840   -2.1390    1.9960 H   0  0  0  0  0  0  0  0  0  0  0  0
   -8.0240   -0.9350    1.2630 H   0  0  0  0  0  0  0  0  0  0  0  0
   -7.7510    1.6060    0.0510 H   0  0  0  0  0  0  0  0  0  0  0  0
  1 34  1  0  0  0  0
  1  2  1  0  0  0  0
  2 35  1  0  0  0  0
  2  3  1  0  0  0  0
  3 36  1  0  0  0  0
  3 37  1  0  0  0  0
  3  4  1  0  0  0  0
  4 38  1  0  0  0  0
  4  5  1  0  0  0  0
  5 39  1  0  0  0  0
  5 40  1  0  0  0  0
  5  6  1  0  0  0  0
  6 41  1  0  0  0  0
  6 42  1  0  0  0  0
  6  7  1  0  0  0  0
  7  8  2  0  0  0  0
  8 43  1  0  0  0  0
  8  9  1  0  0  0  0
  9 44  1  0  0  0  0
  9 10  2  0  0  0  0
 10 45  1  0  0  0  0
 10 11  1  0  0  0  0
 11 12  1  0  0  0  0
 12 46  1  0  0  0  0
 12 47  1  0  0  0  0
 12 13  1  0  0  0  0
 13 48  1  0  0  0  0
 13 14  1  0  0  0  0
 14 49  1  0  0  0  0
 14 50  1  0  0  0  0
 14 15  1  0  0  0  0
 15 51  1  0  0  0  0
 15 52  1  0  0  0  0
 15 16  1  0  0  0  0
 16 17  2  0  0  0  0
 17 53  1  0  0  0  0
 17 18  1  0  0  0  0
 18 54  1  0  0  0  0
 18 19  2  0  0  0  0
 19 55  1  0  0  0  0
 19 20  1  0  0  0  0
 20 56  1  0  0  0  0
 20 21  2  0  0  0  0
 21 16  1  0  0  0  0
 11 22  2  0  0  0  0
 22  7  1  0  0  0  0
 22 57  1  0  0  0  0
  2 23  1  0  0  0  0
 23 24  2  0  0  0  0
 24 58  1  0  0  0  0
 24 25  1  0  0  0  0
 25 59  1  0  0  0  0
 25 26  2  0  0  0  0
 26 27  1  0  0  0  0
 27 60  1  0  0  0  0
 26 28  1  0  0  0  0
 28 29  1  0  0  0  0
 29 61  1  0  0  0  0
 29 30  1  0  0  0  0
 30 31  2  0  0  0  0
 30 32  1  0  0  0  0
 32 33  1  0  0  0  0
 33 23  1  0  0  0  0
 33 28  2  0  0  0  0
M  END
>  <LOGBIO>
5.8000

>  <PRED_LOGBIO>
6.1000

>  <XV_RES>
-0.3350

>  <WHL_TMPL>
3

>  <ANCH>
21-24;10-8

$$$$
ROW75
  -MTS-   01071501483D 0   0.00000     0.00000     0

 40 42  0  0  0  0  0  0  0  0999 V2000
   -2.5910    0.5220    1.2930 C   0  0  0  0  0  0  0  0  0  0  0  0
   -1.3520    0.0530    0.6570 N   0  0  0  0  0  0  0  0  0  0  0  0
   -1.4100    0.2280   -0.8010 C   0  0  0  0  0  0  0  0  0  0  0  0
   -0.2090    0.8050    1.1960 C   0  0  0  0  0  0  0  0  0  0  0  0
    1.0810    0.3020    0.5510 C   0  0  0  0  0  0  0  0  0  0  0  0
    2.2690    1.0840    1.1110 C   0  0  0  0  0  0  0  0  0  0  0  0
    3.5110    0.6010    0.4910 N   0  0  0  0  0  0  0  0  0  0  0  0
    4.3970    0.1860    1.5130 C   0  0  0  0  0  0  0  0  0  0  0  0
    4.2610   -1.1670    1.8480 C   0  0  0  0  0  0  0  0  0  0  0  0
    5.0700   -1.7260    2.8440 C   0  0  0  0  0  0  0  0  0  0  0  0
    6.0150   -0.9330    3.5060 C   0  0  0  0  0  0  0  0  0  0  0  0
    6.1510    0.4190    3.1720 C   0  0  0  0  0  0  0  0  0  0  0  0
    5.3420    0.9790    2.1750 C   0  0  0  0  0  0  0  0  0  0  0  0
    5.3970    2.6660    1.6450 S   0  0  0  0  0  0  0  0  0  0  0  0
    4.8790    2.6420   -0.0480 C   0  0  0  0  0  0  0  0  0  0  0  0
    5.2780    3.5610   -1.0260 C   0  0  0  0  0  0  0  0  0  0  0  0
    4.8000    3.4390   -2.3360 C   0  0  0  0  0  0  0  0  0  0  0  0
    3.9240    2.3990   -2.6680 C   0  0  0  0  0  0  0  0  0  0  0  0
    3.3300    2.2470   -4.2960 Cl  0  0  0  0  0  0  0  0  0  0  0  0
    3.5250    1.4800   -1.6890 C   0  0  0  0  0  0  0  0  0  0  0  0
    4.0030    1.6020   -0.3790 C   0  0  0  0  0  0  0  0  0  0  0  0
   -3.4540    0.1290    0.7600 H   0  0  0  0  0  0  0  0  0  0  0  0
   -2.6150    0.0860    2.2900 H   0  0  0  0  0  0  0  0  0  0  0  0
   -2.5510    1.6090    1.3010 H   0  0  0  0  0  0  0  0  0  0  0  0
   -2.4470    0.2670   -1.1290 H   0  0  0  0  0  0  0  0  0  0  0  0
   -0.9770   -0.6680   -1.2410 H   0  0  0  0  0  0  0  0  0  0  0  0
   -0.8520    1.1320   -1.0340 H   0  0  0  0  0  0  0  0  0  0  0  0
   -0.1460    0.5640    2.2550 H   0  0  0  0  0  0  0  0  0  0  0  0
   -0.3280    1.8580    0.9490 H   0  0  0  0  0  0  0  0  0  0  0  0
    1.0170    0.5430   -0.5080 H   0  0  0  0  0  0  0  0  0  0  0  0
    1.2080   -0.7490    0.8040 H   0  0  0  0  0  0  0  0  0  0  0  0
    2.3320    0.8430    2.1700 H   0  0  0  0  0  0  0  0  0  0  0  0
    2.1340    2.1350    0.8640 H   0  0  0  0  0  0  0  0  0  0  0  0
    3.5320   -1.7790    1.3370 H   0  0  0  0  0  0  0  0  0  0  0  0
    4.9650   -2.7700    3.1020 H   0  0  0  0  0  0  0  0  0  0  0  0
    6.6390   -1.3650    4.2750 H   0  0  0  0  0  0  0  0  0  0  0  0
    6.8800    1.0310    3.6820 H   0  0  0  0  0  0  0  0  0  0  0  0
    5.9540    4.3640   -0.7700 H   0  0  0  0  0  0  0  0  0  0  0  0
    5.1070    4.1480   -3.0910 H   0  0  0  0  0  0  0  0  0  0  0  0
    2.8490    0.6780   -1.9450 H   0  0  0  0  0  0  0  0  0  0  0  0
  1 22  1  0  0  0  0
  1 23  1  0  0  0  0
  1 24  1  0  0  0  0
  1  2  1  0  0  0  0
  2  3  1  0  0  0  0
  3 25  1  0  0  0  0
  3 26  1  0  0  0  0
  3 27  1  0  0  0  0
  2  4  1  0  0  0  0
  4 28  1  0  0  0  0
  4 29  1  0  0  0  0
  4  5  1  0  0  0  0
  5 30  1  0  0  0  0
  5 31  1  0  0  0  0
  5  6  1  0  0  0  0
  6 32  1  0  0  0  0
  6 33  1  0  0  0  0
  6  7  1  0  0  0  0
  7  8  1  0  0  0  0
  8  9  1  0  0  0  0
  9 34  1  0  0  0  0
  9 10  2  0  0  0  0
 10 35  1  0  0  0  0
 10 11  1  0  0  0  0
 11 36  1  0  0  0  0
 11 12  2  0  0  0  0
 12 37  1  0  0  0  0
 12 13  1  0  0  0  0
 13  8  2  0  0  0  0
 13 14  1  0  0  0  0
 14 15  1  0  0  0  0
 15 16  1  0  0  0  0
 16 38  1  0  0  0  0
 16 17  2  0  0  0  0
 17 39  1  0  0  0  0
 17 18  1  0  0  0  0
 18 19  1  0  0  0  0
 18 20  2  0  0  0  0
 20 40  1  0  0  0  0
 20 21  1  0  0  0  0
 21  7  1  0  0  0  0
 21 15  2  0  0  0  0
M  END
>  <LOGBIO>
7.9200

>  <PRED_LOGBIO>
6.9900

>  <XV_RES>
1.0810

>  <WHL_TMPL>
3

>  <ANCH>
21-24;10-5

$$$$
ROW76
  -MTS-   01071501483D 0   0.00000     0.00000     0

 51 54  0  0  0  0  0  0  0  0999 V2000
    5.1580    2.1480    1.7750 C   0  0  0  0  0  0  0  0  0  0  0  0
    4.3380    2.8490    0.8360 O   0  0  0  0  0  0  0  0  0  0  0  0
    4.6420    2.7350   -0.4940 C   0  0  0  0  0  0  0  0  0  0  0  0
    5.5270    3.6420   -1.0900 C   0  0  0  0  0  0  0  0  0  0  0  0
    5.8370    3.5260   -2.4500 C   0  0  0  0  0  0  0  0  0  0  0  0
    5.2630    2.5030   -3.2150 C   0  0  0  0  0  0  0  0  0  0  0  0
    4.3790    1.5960   -2.6190 C   0  0  0  0  0  0  0  0  0  0  0  0
    4.0680    1.7120   -1.2590 C   0  0  0  0  0  0  0  0  0  0  0  0
    3.1330    0.7540   -0.6290 C   0  0  0  0  0  0  0  0  0  0  0  0
    3.4310   -0.6140   -0.6240 C   0  0  0  0  0  0  0  0  0  0  0  0
    2.5460   -1.5210   -0.0280 C   0  0  0  0  0  0  0  0  0  0  0  0
    1.3640   -1.0600    0.5630 C   0  0  0  0  0  0  0  0  0  0  0  0
    1.0660    0.3080    0.5580 C   0  0  0  0  0  0  0  0  0  0  0  0
   -0.2090    0.8050    1.1960 C   0  0  0  0  0  0  0  0  0  0  0  0
   -1.3520    0.0530    0.6570 N   0  0  0  0  0  0  0  0  0  0  0  0
   -1.4100    0.2280   -0.8010 C   0  0  0  0  0  0  0  0  0  0  0  0
   -2.7710    0.7960   -1.2440 C   0  0  0  0  0  0  0  0  0  0  0  0
   -3.8970    0.0200   -0.7030 N   0  0  0  0  0  0  0  0  0  0  0  0
   -3.8020   -0.2830    0.7320 C   0  0  0  0  0  0  0  0  0  0  0  0
   -2.4220   -0.8320    1.1380 C   0  0  0  0  0  0  0  0  0  0  0  0
   -4.9860   -0.4010   -1.5010 C   0  0  0  0  0  0  0  0  0  0  0  0
   -6.2290   -0.3500   -1.0010 N   0  0  0  0  0  0  0  0  0  0  0  0
   -7.2810   -0.7420   -1.7330 C   0  0  0  0  0  0  0  0  0  0  0  0
   -7.0810   -1.2110   -3.0360 C   0  0  0  0  0  0  0  0  0  0  0  0
   -5.7700   -1.2510   -3.5260 C   0  0  0  0  0  0  0  0  0  0  0  0
   -4.7600   -0.8450   -2.7450 N   0  0  0  0  0  0  0  0  0  0  0  0
    1.9510    1.2150   -0.0380 C   0  0  0  0  0  0  0  0  0  0  0  0
    6.1860    2.4940    1.6890 H   0  0  0  0  0  0  0  0  0  0  0  0
    4.7950    2.3340    2.7830 H   0  0  0  0  0  0  0  0  0  0  0  0
    5.1170    1.0810    1.5660 H   0  0  0  0  0  0  0  0  0  0  0  0
    5.9690    4.4310   -0.5010 H   0  0  0  0  0  0  0  0  0  0  0  0
    6.5200    4.2260   -2.9100 H   0  0  0  0  0  0  0  0  0  0  0  0
    5.5030    2.4140   -4.2640 H   0  0  0  0  0  0  0  0  0  0  0  0
    3.9360    0.8070   -3.2080 H   0  0  0  0  0  0  0  0  0  0  0  0
    4.3430   -0.9700   -1.0800 H   0  0  0  0  0  0  0  0  0  0  0  0
    2.7760   -2.5760   -0.0250 H   0  0  0  0  0  0  0  0  0  0  0  0
    0.6820   -1.7600    1.0230 H   0  0  0  0  0  0  0  0  0  0  0  0
   -0.3360    1.8380    0.8800 H   0  0  0  0  0  0  0  0  0  0  0  0
   -0.1470    0.6360    2.2690 H   0  0  0  0  0  0  0  0  0  0  0  0
   -1.3380   -0.7680   -1.2330 H   0  0  0  0  0  0  0  0  0  0  0  0
   -0.6380    0.9330   -1.1020 H   0  0  0  0  0  0  0  0  0  0  0  0
   -2.8130    0.6770   -2.3250 H   0  0  0  0  0  0  0  0  0  0  0  0
   -2.8420    1.8180   -0.8780 H   0  0  0  0  0  0  0  0  0  0  0  0
   -4.5120   -1.0870    0.9170 H   0  0  0  0  0  0  0  0  0  0  0  0
   -3.9730    0.6330    1.2940 H   0  0  0  0  0  0  0  0  0  0  0  0
   -2.3000   -1.7790    0.6150 H   0  0  0  0  0  0  0  0  0  0  0  0
   -2.3830   -0.8780    2.2240 H   0  0  0  0  0  0  0  0  0  0  0  0
   -8.2770   -0.6960   -1.3190 H   0  0  0  0  0  0  0  0  0  0  0  0
   -7.9130   -1.5330   -3.6460 H   0  0  0  0  0  0  0  0  0  0  0  0
   -5.5750   -1.6060   -4.5270 H   0  0  0  0  0  0  0  0  0  0  0  0
    1.7210    2.2700   -0.0410 H   0  0  0  0  0  0  0  0  0  0  0  0
  1 28  1  0  0  0  0
  1 29  1  0  0  0  0
  1 30  1  0  0  0  0
  1  2  1  0  0  0  0
  2  3  1  0  0  0  0
  3  4  2  0  0  0  0
  4 31  1  0  0  0  0
  4  5  1  0  0  0  0
  5 32  1  0  0  0  0
  5  6  2  0  0  0  0
  6 33  1  0  0  0  0
  6  7  1  0  0  0  0
  7 34  1  0  0  0  0
  7  8  2  0  0  0  0
  8  3  1  0  0  0  0
  8  9  1  0  0  0  0
  9 10  2  0  0  0  0
 10 35  1  0  0  0  0
 10 11  1  0  0  0  0
 11 36  1  0  0  0  0
 11 12  2  0  0  0  0
 12 37  1  0  0  0  0
 12 13  1  0  0  0  0
 13 14  1  0  0  0  0
 14 38  1  0  0  0  0
 14 39  1  0  0  0  0
 14 15  1  0  0  0  0
 15 16  1  0  0  0  0
 16 40  1  0  0  0  0
 16 41  1  0  0  0  0
 16 17  1  0  0  0  0
 17 42  1  0  0  0  0
 17 43  1  0  0  0  0
 17 18  1  0  0  0  0
 18 19  1  0  0  0  0
 19 44  1  0  0  0  0
 19 45  1  0  0  0  0
 19 20  1  0  0  0  0
 20 15  1  0  0  0  0
 20 46  1  0  0  0  0
 20 47  1  0  0  0  0
 18 21  1  0  0  0  0
 21 22  2  0  0  0  0
 22 23  1  0  0  0  0
 23 48  1  0  0  0  0
 23 24  2  0  0  0  0
 24 49  1  0  0  0  0
 24 25  1  0  0  0  0
 25 50  1  0  0  0  0
 25 26  2  0  0  0  0
 26 21  1  0  0  0  0
 13 27  2  0  0  0  0
 27  9  1  0  0  0  0
 27 51  1  0  0  0  0
M  END
>  <LOGBIO>
6.4400

>  <PRED_LOGBIO>
6.3600

>  <XV_RES>
0.0770

>  <WHL_TMPL>
3

>  <ANCH>
24-34;27-28

$$$$
ROW77
  -MTS-   01071501483D 0   0.00000     0.00000     0

 56 59  0  0  1  0  0  0  0  0999 V2000
    2.2900    3.0480    1.1410 C   0  0  0  0  0  0  0  0  0  0  0  0
    3.0660    1.7830    0.7860 C   0  0  2  0  0  0  0  0  0  0  0  0
    4.3240    1.6750    1.6670 C   0  0  0  0  0  0  0  0  0  0  0  0
    4.1410    0.3940    2.4470 C   0  0  0  0  0  0  0  0  0  0  0  0
    4.9490   -0.2320    3.4030 C   0  0  0  0  0  0  0  0  0  0  0  0
    4.5390   -1.4370    3.9850 C   0  0  0  0  0  0  0  0  0  0  0  0
    3.3210   -2.0170    3.6100 C   0  0  0  0  0  0  0  0  0  0  0  0
    2.5130   -1.3910    2.6540 C   0  0  0  0  0  0  0  0  0  0  0  0
    2.9230   -0.1850    2.0720 C   0  0  0  0  0  0  0  0  0  0  0  0
    2.2570    0.5960    1.0990 N   0  0  0  0  0  0  0  0  0  0  0  0
    1.0810    0.3020    0.5510 C   0  0  0  0  0  0  0  0  0  0  0  0
    1.0320   -0.3750   -0.4750 O   0  0  0  0  0  0  0  0  0  0  0  0
   -0.2090    0.8050    1.1960 C   0  0  0  0  0  0  0  0  0  0  0  0
   -1.3520    0.0530    0.6570 N   0  0  0  0  0  0  0  0  0  0  0  0
   -2.5850    0.4900    1.3270 C   0  0  0  0  0  0  0  0  0  0  0  0
   -3.8220   -0.2100    0.7350 C   0  0  0  0  0  0  0  0  0  0  0  0
   -3.8990   -0.0160   -0.7200 N   0  0  0  0  0  0  0  0  0  0  0  0
   -3.9970    1.4340   -0.9390 C   0  0  0  0  0  0  0  0  0  0  0  0
   -5.3520    1.9220   -0.4850 C   0  0  0  0  0  0  0  0  0  0  0  0
   -6.4240    1.9500   -1.3840 C   0  0  0  0  0  0  0  0  0  0  0  0
   -7.6800    2.4010   -0.9630 C   0  0  0  0  0  0  0  0  0  0  0  0
   -7.8650    2.8250    0.3580 C   0  0  0  0  0  0  0  0  0  0  0  0
   -9.2190    3.3130    0.8130 C   0  0  0  0  0  0  0  0  0  0  0  0
   -6.7930    2.7970    1.2580 C   0  0  0  0  0  0  0  0  0  0  0  0
   -5.5360    2.3460    0.8370 C   0  0  0  0  0  0  0  0  0  0  0  0
   -2.6630   -0.4530   -1.3840 C   0  0  0  0  0  0  0  0  0  0  0  0
   -1.4240    0.2490   -0.7980 C   0  0  0  0  0  0  0  0  0  0  0  0
    2.5890    3.8560    0.4770 H   0  0  0  0  0  0  0  0  0  0  0  0
    2.5030    3.3270    2.1710 H   0  0  0  0  0  0  0  0  0  0  0  0
    1.2230    2.8630    1.0290 H   0  0  0  0  0  0  0  0  0  0  0  0
    3.3480    1.7720   -0.2650 H   0  0  0  0  0  0  0  0  0  0  0  0
    5.2250    1.6370    1.0590 H   0  0  0  0  0  0  0  0  0  0  0  0
    4.4080    2.5310    2.3340 H   0  0  0  0  0  0  0  0  0  0  0  0
    5.8890    0.2150    3.6930 H   0  0  0  0  0  0  0  0  0  0  0  0
    5.1630   -1.9200    4.7230 H   0  0  0  0  0  0  0  0  0  0  0  0
    3.0050   -2.9470    4.0590 H   0  0  0  0  0  0  0  0  0  0  0  0
    1.5730   -1.8380    2.3650 H   0  0  0  0  0  0  0  0  0  0  0  0
   -0.3360    1.8380    0.8800 H   0  0  0  0  0  0  0  0  0  0  0  0
   -0.1450    0.6340    2.2690 H   0  0  0  0  0  0  0  0  0  0  0  0
   -2.6960    1.5490    1.1050 H   0  0  0  0  0  0  0  0  0  0  0  0
   -2.5240    0.2300    2.3820 H   0  0  0  0  0  0  0  0  0  0  0  0
   -4.6910    0.2900    1.1580 H   0  0  0  0  0  0  0  0  0  0  0  0
   -3.7380   -1.2750    0.9440 H   0  0  0  0  0  0  0  0  0  0  0  0
   -3.8700    1.6510   -1.9980 H   0  0  0  0  0  0  0  0  0  0  0  0
   -3.2200    1.9410   -0.3700 H   0  0  0  0  0  0  0  0  0  0  0  0
   -6.2820    1.6230   -2.4040 H   0  0  0  0  0  0  0  0  0  0  0  0
   -8.5070    2.4230   -1.6570 H   0  0  0  0  0  0  0  0  0  0  0  0
   -9.7440    3.7630   -0.0270 H   0  0  0  0  0  0  0  0  0  0  0  0
   -9.7980    2.4730    1.1940 H   0  0  0  0  0  0  0  0  0  0  0  0
   -9.0930    4.0530    1.6000 H   0  0  0  0  0  0  0  0  0  0  0  0
   -6.9350    3.1240    2.2780 H   0  0  0  0  0  0  0  0  0  0  0  0
   -4.7090    2.3240    1.5310 H   0  0  0  0  0  0  0  0  0  0  0  0
   -2.7390   -0.1240   -2.4190 H   0  0  0  0  0  0  0  0  0  0  0  0
   -2.5430   -1.5240   -1.2350 H   0  0  0  0  0  0  0  0  0  0  0  0
   -1.5680    1.3150   -0.9590 H   0  0  0  0  0  0  0  0  0  0  0  0
   -0.5400   -0.1880   -1.2570 H   0  0  0  0  0  0  0  0  0  0  0  0
  1 28  1  0  0  0  0
  1 29  1  0  0  0  0
  1 30  1  0  0  0  0
  1  2  1  0  0  0  0
  2 31  1  0  0  0  0
  2  3  1  0  0  0  0
  3 32  1  0  0  0  0
  3 33  1  0  0  0  0
  3  4  1  0  0  0  0
  4  5  2  0  0  0  0
  5 34  1  0  0  0  0
  5  6  1  0  0  0  0
  6 35  1  0  0  0  0
  6  7  2  0  0  0  0
  7 36  1  0  0  0  0
  7  8  1  0  0  0  0
  8 37  1  0  0  0  0
  8  9  2  0  0  0  0
  9  4  1  0  0  0  0
  9 10  1  0  0  0  0
 10  2  1  0  0  0  0
 10 11  1  0  0  0  0
 11 12  2  0  0  0  0
 11 13  1  0  0  0  0
 13 38  1  0  0  0  0
 13 39  1  0  0  0  0
 13 14  1  0  0  0  0
 14 15  1  0  0  0  0
 15 40  1  0  0  0  0
 15 41  1  0  0  0  0
 15 16  1  0  0  0  0
 16 42  1  0  0  0  0
 16 43  1  0  0  0  0
 16 17  1  0  0  0  0
 17 18  1  0  0  0  0
 18 44  1  0  0  0  0
 18 45  1  0  0  0  0
 18 19  1  0  0  0  0
 19 20  2  0  0  0  0
 20 46  1  0  0  0  0
 20 21  1  0  0  0  0
 21 47  1  0  0  0  0
 21 22  2  0  0  0  0
 22 23  1  0  0  0  0
 23 48  1  0  0  0  0
 23 49  1  0  0  0  0
 23 50  1  0  0  0  0
 22 24  1  0  0  0  0
 24 51  1  0  0  0  0
 24 25  2  0  0  0  0
 25 19  1  0  0  0  0
 25 52  1  0  0  0  0
 17 26  1  0  0  0  0
 26 53  1  0  0  0  0
 26 54  1  0  0  0  0
 26 27  1  0  0  0  0
 27 14  1  0  0  0  0
 27 55  1  0  0  0  0
 27 56  1  0  0  0  0
M  END
>  <LOGBIO>
6.9500

>  <PRED_LOGBIO>
6.4000

>  <XV_RES>
0.6180

>  <WHL_TMPL>
3

>  <ANCH>
21-24;23-26

$$$$
ROW78
  -MTS-   01071501483D 0   0.00000     0.00000     0

 59 62  0  0  1  0  0  0  0  0999 V2000
   -2.1020   -1.9800   -1.3270 O   0  0  0  0  0  0  0  0  0  0  0  0
   -2.5480   -0.6230   -1.3950 C   0  0  1  0  0  0  0  0  0  0  0  0
   -1.4100    0.2280   -0.8010 C   0  0  0  0  0  0  0  0  0  0  0  0
   -1.3520    0.0530    0.6570 N   0  0  0  0  0  0  0  0  0  0  0  0
   -0.2090    0.8050    1.1960 C   0  0  0  0  0  0  0  0  0  0  0  0
    1.0810    0.3020    0.5510 C   0  0  0  0  0  0  0  0  0  0  0  0
    2.2540    1.0740    1.1040 C   0  0  0  0  0  0  0  0  0  0  0  0
    2.2900    1.4170    2.4610 C   0  0  0  0  0  0  0  0  0  0  0  0
    3.3780    2.1330    2.9740 C   0  0  0  0  0  0  0  0  0  0  0  0
    4.4310    2.5070    2.1300 C   0  0  0  0  0  0  0  0  0  0  0  0
    4.3950    2.1650    0.7730 C   0  0  0  0  0  0  0  0  0  0  0  0
    5.5300    2.5680   -0.1370 C   0  0  0  0  0  0  0  0  0  0  0  0
    5.2480    3.8900   -0.7160 N   0  0  0  0  0  0  0  0  0  0  0  0
    6.3530    4.2830   -1.6020 C   0  0  0  0  0  0  0  0  0  0  0  0
    6.0630    5.6400   -2.1970 C   0  0  0  0  0  0  0  0  0  0  0  0
    5.3670    5.7400   -3.4070 C   0  0  0  0  0  0  0  0  0  0  0  0
    5.0990    6.9990   -3.9580 C   0  0  0  0  0  0  0  0  0  0  0  0
    5.5260    8.1580   -3.2990 C   0  0  0  0  0  0  0  0  0  0  0  0
    6.2220    8.0570   -2.0880 C   0  0  0  0  0  0  0  0  0  0  0  0
    6.4910    6.7990   -1.5370 C   0  0  0  0  0  0  0  0  0  0  0  0
    7.3560    6.6740   -0.0330 Cl  0  0  0  0  0  0  0  0  0  0  0  0
    3.3070    1.4490    0.2600 C   0  0  0  0  0  0  0  0  0  0  0  0
   -3.8190   -0.5610   -0.5820 C   0  0  0  0  0  0  0  0  0  0  0  0
   -4.0370   -1.4840    0.4480 C   0  0  0  0  0  0  0  0  0  0  0  0
   -5.2150   -1.4270    1.2010 C   0  0  0  0  0  0  0  0  0  0  0  0
   -6.1760   -0.4460    0.9250 C   0  0  0  0  0  0  0  0  0  0  0  0
   -7.3290   -0.3900    1.6630 O   0  0  0  0  0  0  0  0  0  0  0  0
   -5.9580    0.4770   -0.1040 C   0  0  0  0  0  0  0  0  0  0  0  0
   -6.8780    1.4970   -0.4450 N   0  0  0  0  0  0  0  0  0  0  0  0
   -6.5420    2.3050   -1.4460 C   0  0  0  0  0  0  0  0  0  0  0  0
   -7.1990    3.2450   -1.8910 O   0  0  0  0  0  0  0  0  0  0  0  0
   -4.9570    1.7540   -2.0080 S   0  0  0  0  0  0  0  0  0  0  0  0
   -4.7790    0.4200   -0.8580 C   0  0  0  0  0  0  0  0  0  0  0  0
   -2.7710   -2.5840   -1.6860 H   0  0  0  0  0  0  0  0  0  0  0  0
   -2.7410   -0.3180   -2.4210 H   0  0  0  0  0  0  0  0  0  0  0  0
   -1.6740    1.2680   -0.9790 H   0  0  0  0  0  0  0  0  0  0  0  0
   -0.4720   -0.1100   -1.2360 H   0  0  0  0  0  0  0  0  0  0  0  0
   -1.1630   -0.9250    0.8260 H   0  0  0  0  0  0  0  0  0  0  0  0
   -0.1460    0.5640    2.2550 H   0  0  0  0  0  0  0  0  0  0  0  0
   -0.3280    1.8580    0.9490 H   0  0  0  0  0  0  0  0  0  0  0  0
    1.0170    0.5430   -0.5080 H   0  0  0  0  0  0  0  0  0  0  0  0
    1.2050   -0.7490    0.8020 H   0  0  0  0  0  0  0  0  0  0  0  0
    1.4780    1.1280    3.1120 H   0  0  0  0  0  0  0  0  0  0  0  0
    3.4060    2.3970    4.0210 H   0  0  0  0  0  0  0  0  0  0  0  0
    5.2700    3.0590    2.5260 H   0  0  0  0  0  0  0  0  0  0  0  0
    5.6310    1.8370   -0.9360 H   0  0  0  0  0  0  0  0  0  0  0  0
    6.4550    2.6120    0.4340 H   0  0  0  0  0  0  0  0  0  0  0  0
    5.1540    4.5690    0.0260 H   0  0  0  0  0  0  0  0  0  0  0  0
    6.4550    3.5510   -2.4010 H   0  0  0  0  0  0  0  0  0  0  0  0
    7.2780    4.3270   -1.0310 H   0  0  0  0  0  0  0  0  0  0  0  0
    5.0370    4.8470   -3.9160 H   0  0  0  0  0  0  0  0  0  0  0  0
    4.5620    7.0760   -4.8920 H   0  0  0  0  0  0  0  0  0  0  0  0
    5.3190    9.1290   -3.7240 H   0  0  0  0  0  0  0  0  0  0  0  0
    6.5520    8.9510   -1.5790 H   0  0  0  0  0  0  0  0  0  0  0  0
    3.2790    1.1850   -0.7870 H   0  0  0  0  0  0  0  0  0  0  0  0
   -3.2960   -2.2410    0.6600 H   0  0  0  0  0  0  0  0  0  0  0  0
   -5.3840   -2.1390    1.9960 H   0  0  0  0  0  0  0  0  0  0  0  0
   -8.0240   -0.9350    1.2630 H   0  0  0  0  0  0  0  0  0  0  0  0
   -7.7510    1.6060    0.0510 H   0  0  0  0  0  0  0  0  0  0  0  0
  1 34  1  0  0  0  0
  1  2  1  0  0  0  0
  2 35  1  0  0  0  0
  2  3  1  0  0  0  0
  3 36  1  0  0  0  0
  3 37  1  0  0  0  0
  3  4  1  0  0  0  0
  4 38  1  0  0  0  0
  4  5  1  0  0  0  0
  5 39  1  0  0  0  0
  5 40  1  0  0  0  0
  5  6  1  0  0  0  0
  6 41  1  0  0  0  0
  6 42  1  0  0  0  0
  6  7  1  0  0  0  0
  7  8  2  0  0  0  0
  8 43  1  0  0  0  0
  8  9  1  0  0  0  0
  9 44  1  0  0  0  0
  9 10  2  0  0  0  0
 10 45  1  0  0  0  0
 10 11  1  0  0  0  0
 11 12  1  0  0  0  0
 12 46  1  0  0  0  0
 12 47  1  0  0  0  0
 12 13  1  0  0  0  0
 13 48  1  0  0  0  0
 13 14  1  0  0  0  0
 14 49  1  0  0  0  0
 14 50  1  0  0  0  0
 14 15  1  0  0  0  0
 15 16  2  0  0  0  0
 16 51  1  0  0  0  0
 16 17  1  0  0  0  0
 17 52  1  0  0  0  0
 17 18  2  0  0  0  0
 18 53  1  0  0  0  0
 18 19  1  0  0  0  0
 19 54  1  0  0  0  0
 19 20  2  0  0  0  0
 20 15  1  0  0  0  0
 20 21  1  0  0  0  0
 11 22  2  0  0  0  0
 22  7  1  0  0  0  0
 22 55  1  0  0  0  0
  2 23  1  0  0  0  0
 23 24  2  0  0  0  0
 24 56  1  0  0  0  0
 24 25  1  0  0  0  0
 25 57  1  0  0  0  0
 25 26  2  0  0  0  0
 26 27  1  0  0  0  0
 27 58  1  0  0  0  0
 26 28  1  0  0  0  0
 28 29  1  0  0  0  0
 29 59  1  0  0  0  0
 29 30  1  0  0  0  0
 30 31  2  0  0  0  0
 30 32  1  0  0  0  0
 32 33  1  0  0  0  0
 33 23  1  0  0  0  0
 33 28  2  0  0  0  0
M  END
>  <LOGBIO>
6.6000

>  <PRED_LOGBIO>
5.8300

>  <XV_RES>
0.9610

>  <WHL_TMPL>
3

>  <ANCH>
21-24;10-8

$$$$
ROW79
  -MTS-   01071501483D 0   0.00000     0.00000     0

 52 54  0  0  0  0  0  0  0  0999 V2000
    2.8720   -4.0200   -9.4380 O   0  5  0  0  0  0  0  0  0  0  0  0
    1.9130   -3.5430   -8.7020 N   0  3  0  0  0  0  0  0  0  0  0  0
    0.7530   -3.4990   -9.1440 O   0  0  0  0  0  0  0  0  0  0  0  0
    2.1900   -3.0760   -7.3950 C   0  0  0  0  0  0  0  0  0  0  0  0
    2.5390   -1.7350   -7.1910 C   0  0  0  0  0  0  0  0  0  0  0  0
    2.8130   -1.2730   -5.8980 C   0  0  0  0  0  0  0  0  0  0  0  0
    2.7380   -2.1500   -4.8100 C   0  0  0  0  0  0  0  0  0  0  0  0
    2.3900   -3.4910   -5.0150 C   0  0  0  0  0  0  0  0  0  0  0  0
    2.1160   -3.9530   -6.3070 C   0  0  0  0  0  0  0  0  0  0  0  0
    3.0280   -1.6610   -3.4440 C   0  0  0  0  0  0  0  0  0  0  0  0
    4.1760   -1.7050   -3.0050 O   0  0  0  0  0  0  0  0  0  0  0  0
    2.0470   -1.1740   -2.6900 N   0  0  0  0  0  0  0  0  0  0  0  0
    2.3350   -0.6880   -1.3330 C   0  0  0  0  0  0  0  0  0  0  0  0
    1.0590   -0.1900   -0.6950 C   0  0  0  0  0  0  0  0  0  0  0  0
    1.0810    0.3020    0.5510 C   0  0  0  0  0  0  0  0  0  0  0  0
   -0.2090    0.8050    1.1960 C   0  0  0  0  0  0  0  0  0  0  0  0
   -1.3520    0.0530    0.6570 N   0  0  0  0  0  0  0  0  0  0  0  0
   -2.6090    0.4620    1.3010 C   0  0  0  0  0  0  0  0  0  0  0  0
   -3.8070   -0.3300    0.7450 C   0  0  0  0  0  0  0  0  0  0  0  0
   -3.8620   -0.2910   -0.7240 N   0  0  0  0  0  0  0  0  0  0  0  0
   -2.5850   -0.5690   -1.3960 C   0  0  0  0  0  0  0  0  0  0  0  0
   -1.4100    0.2280   -0.8020 C   0  0  0  0  0  0  0  0  0  0  0  0
   -5.0730   -1.0930   -1.1610 C   0  0  0  0  0  0  0  0  0  0  0  0
   -5.0510   -2.2760   -1.9090 C   0  0  0  0  0  0  0  0  0  0  0  0
   -6.2370   -2.7800   -2.4560 C   0  0  0  0  0  0  0  0  0  0  0  0
   -7.4450   -2.1000   -2.2550 C   0  0  0  0  0  0  0  0  0  0  0  0
   -7.4660   -0.9170   -1.5070 C   0  0  0  0  0  0  0  0  0  0  0  0
   -8.9660   -0.0720   -1.2570 Cl  0  0  0  0  0  0  0  0  0  0  0  0
   -6.2800   -0.4140   -0.9600 C   0  0  0  0  0  0  0  0  0  0  0  0
   -6.3060    1.0560   -0.0300 Cl  0  0  0  0  0  0  0  0  0  0  0  0
    2.5960   -1.0580   -8.0300 H   0  0  0  0  0  0  0  0  0  0  0  0
    3.0820   -0.2390   -5.7410 H   0  0  0  0  0  0  0  0  0  0  0  0
    2.3320   -4.1680   -4.1750 H   0  0  0  0  0  0  0  0  0  0  0  0
    1.8470   -4.9870   -6.4650 H   0  0  0  0  0  0  0  0  0  0  0  0
    1.1040   -1.1370   -3.0500 H   0  0  0  0  0  0  0  0  0  0  0  0
    3.0560    0.1260   -1.3840 H   0  0  0  0  0  0  0  0  0  0  0  0
    2.7460   -1.5000   -0.7360 H   0  0  0  0  0  0  0  0  0  0  0  0
    0.1300   -0.2320   -1.2430 H   0  0  0  0  0  0  0  0  0  0  0  0
    2.0110    0.3430    1.0990 H   0  0  0  0  0  0  0  0  0  0  0  0
   -0.3360    1.8380    0.8800 H   0  0  0  0  0  0  0  0  0  0  0  0
   -0.1450    0.6340    2.2690 H   0  0  0  0  0  0  0  0  0  0  0  0
   -2.7720    1.5010    1.0220 H   0  0  0  0  0  0  0  0  0  0  0  0
   -2.5390    0.2610    2.3680 H   0  0  0  0  0  0  0  0  0  0  0  0
   -4.7000    0.1840    1.0960 H   0  0  0  0  0  0  0  0  0  0  0  0
   -3.7010   -1.3640    1.0640 H   0  0  0  0  0  0  0  0  0  0  0  0
   -2.7010   -0.2160   -2.4190 H   0  0  0  0  0  0  0  0  0  0  0  0
   -2.3570   -1.6270   -1.2870 H   0  0  0  0  0  0  0  0  0  0  0  0
   -0.5010   -0.2140   -1.2030 H   0  0  0  0  0  0  0  0  0  0  0  0
   -1.5680    1.2810   -1.0250 H   0  0  0  0  0  0  0  0  0  0  0  0
   -4.1190   -2.8000   -2.0640 H   0  0  0  0  0  0  0  0  0  0  0  0
   -6.2210   -3.6930   -3.0330 H   0  0  0  0  0  0  0  0  0  0  0  0
   -8.3600   -2.4880   -2.6770 H   0  0  0  0  0  0  0  0  0  0  0  0
  1  2  1  0  0  0  0
  2  3  2  0  0  0  0
  2  4  1  0  0  0  0
  4  5  2  0  0  0  0
  5 31  1  0  0  0  0
  5  6  1  0  0  0  0
  6 32  1  0  0  0  0
  6  7  2  0  0  0  0
  7  8  1  0  0  0  0
  8 33  1  0  0  0  0
  8  9  2  0  0  0  0
  9  4  1  0  0  0  0
  9 34  1  0  0  0  0
  7 10  1  0  0  0  0
 10 11  2  0  0  0  0
 10 12  1  0  0  0  0
 12 35  1  0  0  0  0
 12 13  1  0  0  0  0
 13 36  1  0  0  0  0
 13 37  1  0  0  0  0
 13 14  1  0  0  0  0
 14 38  1  0  0  0  0
 14 15  2  0  0  0  0
 15 39  1  0  0  0  0
 15 16  1  0  0  0  0
 16 40  1  0  0  0  0
 16 41  1  0  0  0  0
 16 17  1  0  0  0  0
 17 18  1  0  0  0  0
 18 42  1  0  0  0  0
 18 43  1  0  0  0  0
 18 19  1  0  0  0  0
 19 44  1  0  0  0  0
 19 45  1  0  0  0  0
 19 20  1  0  0  0  0
 20 21  1  0  0  0  0
 21 46  1  0  0  0  0
 21 47  1  0  0  0  0
 21 22  1  0  0  0  0
 22 17  1  0  0  0  0
 22 48  1  0  0  0  0
 22 49  1  0  0  0  0
 20 23  1  0  0  0  0
 23 24  2  0  0  0  0
 24 50  1  0  0  0  0
 24 25  1  0  0  0  0
 25 51  1  0  0  0  0
 25 26  2  0  0  0  0
 26 52  1  0  0  0  0
 26 27  1  0  0  0  0
 27 28  1  0  0  0  0
 27 29  2  0  0  0  0
 29 23  1  0  0  0  0
 29 30  1  0  0  0  0
M  CHG  2   1  -1   2   1
M  END
>  <LOGBIO>
7.8600

>  <PRED_LOGBIO>
7.5000

>  <XV_RES>
0.5230

>  <WHL_TMPL>
3

>  <ANCH>
24-34;28-39

$$$$
ROW80
  -MTS-   01071501483D 0   0.00000     0.00000     0

 49 53  0  0  1  0  0  0  0  0999 V2000
   -3.5400   -1.5500    0.4130 O   0  0  0  0  0  0  0  0  0  0  0  0
   -3.8190   -0.5610   -0.5820 C   0  0  2  0  0  0  0  0  0  0  0  0
   -2.5230   -0.6240   -1.4110 C   0  0  0  0  0  0  0  0  0  0  0  0
   -1.3060   -0.5400   -0.4720 C   0  0  1  0  0  0  0  0  0  0  0  0
   -1.5320   -1.4760    0.7300 C   0  0  0  0  0  0  0  0  0  0  0  0
   -2.3240   -0.6580    1.7670 C   0  0  0  0  0  0  0  0  0  0  0  0
   -2.5380    0.7330    1.1440 C   0  0  1  0  0  0  0  0  0  0  0  0
   -3.8140    0.7140    0.2810 C   0  0  0  0  0  0  0  0  0  0  0  0
   -1.3500    0.7230    0.2780 N   0  0  0  0  0  0  0  0  0  0  0  0
   -1.5330    1.7980   -0.7080 C   0  0  0  0  0  0  0  0  0  0  0  0
   -0.3890    1.7770   -1.6930 C   0  0  0  0  0  0  0  0  0  0  0  0
    0.7680    2.4420   -1.5760 C   0  0  0  0  0  0  0  0  0  0  0  0
    1.5740    2.1890   -2.6550 N   0  0  0  0  0  0  0  0  0  0  0  0
    0.9020    1.3050   -3.5320 C   0  0  0  0  0  0  0  0  0  0  0  0
    1.2600    0.7330   -4.7590 C   0  0  0  0  0  0  0  0  0  0  0  0
    0.3720   -0.1270   -5.4160 C   0  0  0  0  0  0  0  0  0  0  0  0
   -0.8740   -0.4150   -4.8470 C   0  0  0  0  0  0  0  0  0  0  0  0
   -1.2320    0.1570   -3.6200 C   0  0  0  0  0  0  0  0  0  0  0  0
   -0.3440    1.0170   -2.9630 C   0  0  0  0  0  0  0  0  0  0  0  0
   -5.0730   -1.0930   -1.1610 C   0  0  0  0  0  0  0  0  0  0  0  0
   -5.5810   -0.5500   -2.3470 C   0  0  0  0  0  0  0  0  0  0  0  0
   -6.7680   -1.0520   -2.8940 C   0  0  0  0  0  0  0  0  0  0  0  0
   -7.4460   -2.0980   -2.2550 C   0  0  0  0  0  0  0  0  0  0  0  0
   -8.9200   -2.7230   -2.9360 Cl  0  0  0  0  0  0  0  0  0  0  0  0
   -6.9360   -2.6410   -1.0700 C   0  0  0  0  0  0  0  0  0  0  0  0
   -5.7500   -2.1380   -0.5230 C   0  0  0  0  0  0  0  0  0  0  0  0
   -3.1030   -1.1540    1.1830 H   0  0  0  0  0  0  0  0  0  0  0  0
   -2.5030    0.2700   -2.0310 H   0  0  0  0  0  0  0  0  0  0  0  0
   -2.4920   -1.5800   -1.9310 H   0  0  0  0  0  0  0  0  0  0  0  0
   -0.3620   -0.7230   -0.9820 H   0  0  0  0  0  0  0  0  0  0  0  0
   -0.5580   -1.6950    1.1610 H   0  0  0  0  0  0  0  0  0  0  0  0
   -2.1380   -2.3210    0.4100 H   0  0  0  0  0  0  0  0  0  0  0  0
   -1.6850   -0.5310    2.6390 H   0  0  0  0  0  0  0  0  0  0  0  0
   -3.2920   -1.1290    1.9230 H   0  0  0  0  0  0  0  0  0  0  0  0
   -2.5410    1.5310    1.8830 H   0  0  0  0  0  0  0  0  0  0  0  0
   -4.6560    0.6350    0.9660 H   0  0  0  0  0  0  0  0  0  0  0  0
   -3.7990    1.5790   -0.3790 H   0  0  0  0  0  0  0  0  0  0  0  0
   -1.5540    2.7590   -0.1980 H   0  0  0  0  0  0  0  0  0  0  0  0
   -2.4710    1.6480   -1.2380 H   0  0  0  0  0  0  0  0  0  0  0  0
    1.0290    3.0850   -0.7490 H   0  0  0  0  0  0  0  0  0  0  0  0
    2.4970    2.5720   -2.8010 H   0  0  0  0  0  0  0  0  0  0  0  0
    2.2210    0.9550   -5.1980 H   0  0  0  0  0  0  0  0  0  0  0  0
    0.6480   -0.5690   -6.3620 H   0  0  0  0  0  0  0  0  0  0  0  0
   -1.5600   -1.0780   -5.3540 H   0  0  0  0  0  0  0  0  0  0  0  0
   -2.1940   -0.0640   -3.1810 H   0  0  0  0  0  0  0  0  0  0  0  0
   -5.0580    0.2570   -2.8390 H   0  0  0  0  0  0  0  0  0  0  0  0
   -7.1600   -0.6330   -3.8090 H   0  0  0  0  0  0  0  0  0  0  0  0
   -7.4590   -3.4480   -0.5770 H   0  0  0  0  0  0  0  0  0  0  0  0
   -5.3580   -2.5570    0.3920 H   0  0  0  0  0  0  0  0  0  0  0  0
  1 27  1  0  0  0  0
  1  2  1  0  0  0  0
  2  3  1  0  0  0  0
  3 28  1  0  0  0  0
  3 29  1  0  0  0  0
  3  4  1  0  0  0  0
  4 30  1  0  0  0  0
  4  5  1  0  0  0  0
  5 31  1  0  0  0  0
  5 32  1  0  0  0  0
  5  6  1  0  0  0  0
  6 33  1  0  0  0  0
  6 34  1  0  0  0  0
  6  7  1  0  0  0  0
  7 35  1  0  0  0  0
  7  8  1  0  0  0  0
  8  2  1  0  0  0  0
  8 36  1  0  0  0  0
  8 37  1  0  0  0  0
  7  9  1  0  0  0  0
  9  4  1  0  0  0  0
  9 10  1  0  0  0  0
 10 38  1  0  0  0  0
 10 39  1  0  0  0  0
 10 11  1  0  0  0  0
 11 12  2  0  0  0  0
 12 40  1  0  0  0  0
 12 13  1  0  0  0  0
 13 41  1  0  0  0  0
 13 14  1  0  0  0  0
 14 15  2  0  0  0  0
 15 42  1  0  0  0  0
 15 16  1  0  0  0  0
 16 43  1  0  0  0  0
 16 17  2  0  0  0  0
 17 44  1  0  0  0  0
 17 18  1  0  0  0  0
 18 45  1  0  0  0  0
 18 19  2  0  0  0  0
 19 11  1  0  0  0  0
 19 14  1  0  0  0  0
  2 20  1  0  0  0  0
 20 21  2  0  0  0  0
 21 46  1  0  0  0  0
 21 22  1  0  0  0  0
 22 47  1  0  0  0  0
 22 23  2  0  0  0  0
 23 24  1  0  0  0  0
 23 25  1  0  0  0  0
 25 48  1  0  0  0  0
 25 26  2  0  0  0  0
 26 20  1  0  0  0  0
 26 49  1  0  0  0  0
M  END
>  <LOGBIO>
7.3200

>  <PRED_LOGBIO>
7.6500

>  <XV_RES>
-0.3640

>  <WHL_TMPL>
3

>  <ANCH>
30-31;3-4

$$$$
ROW81
  -MTS-   01071501483D 0   0.00000     0.00000     0

 48 49  0  0  1  0  0  0  0  0999 V2000
   -1.8450    4.4520    2.1130 C   0  0  0  0  0  0  0  0  0  0  0  0
   -1.7990    4.5210    3.6370 C   0  0  0  0  0  0  0  0  0  0  0  0
   -2.5940    3.4210    4.2010 N   0  0  0  0  0  0  0  0  0  0  0  0
   -3.0980    3.7650    5.5380 C   0  0  0  0  0  0  0  0  0  0  0  0
   -3.3590    2.4250    6.2510 C   0  0  0  0  0  0  0  0  0  0  0  0
   -2.5460    1.3950    5.4450 C   0  0  0  0  0  0  0  0  0  0  0  0
   -1.7670    2.2220    4.4060 C   0  0  1  0  0  0  0  0  0  0  0  0
   -1.5610    1.4480    3.1050 C   0  0  0  0  0  0  0  0  0  0  0  0
   -0.3540    1.9420    2.4270 N   0  0  0  0  0  0  0  0  0  0  0  0
    0.0230    1.4090    1.2680 C   0  0  0  0  0  0  0  0  0  0  0  0
   -0.6380    0.5030    0.7640 O   0  0  0  0  0  0  0  0  0  0  0  0
    1.2620    1.9160    0.5720 C   0  0  0  0  0  0  0  0  0  0  0  0
    2.5380    1.5140    0.9860 C   0  0  0  0  0  0  0  0  0  0  0  0
    2.6890    0.5600    2.1470 C   0  0  0  0  0  0  0  0  0  0  0  0
    3.6730    1.9960    0.3240 C   0  0  0  0  0  0  0  0  0  0  0  0
    5.0490    1.5630    0.7710 C   0  0  0  0  0  0  0  0  0  0  0  0
    3.5330    2.8810   -0.7520 C   0  0  0  0  0  0  0  0  0  0  0  0
    2.2580    3.2830   -1.1660 C   0  0  0  0  0  0  0  0  0  0  0  0
    2.1210    4.1480   -2.2190 O   0  0  0  0  0  0  0  0  0  0  0  0
    1.1220    2.8010   -0.5040 C   0  0  0  0  0  0  0  0  0  0  0  0
   -0.1260    3.1940   -0.9090 O   0  0  0  0  0  0  0  0  0  0  0  0
   -0.7870    2.4090   -1.9050 C   0  0  0  0  0  0  0  0  0  0  0  0
   -1.4360    3.5000    1.7800 H   0  0  0  0  0  0  0  0  0  0  0  0
   -1.2570    5.2660    1.6950 H   0  0  0  0  0  0  0  0  0  0  0  0
   -2.8760    4.5400    1.7770 H   0  0  0  0  0  0  0  0  0  0  0  0
   -0.7680    4.4320    3.9720 H   0  0  0  0  0  0  0  0  0  0  0  0
   -2.2080    5.4720    3.9690 H   0  0  0  0  0  0  0  0  0  0  0  0
   -2.3340    4.3180    6.0790 H   0  0  0  0  0  0  0  0  0  0  0  0
   -4.0360    4.3090    5.4390 H   0  0  0  0  0  0  0  0  0  0  0  0
   -4.4190    2.1790    6.2470 H   0  0  0  0  0  0  0  0  0  0  0  0
   -3.0300    2.4620    7.2870 H   0  0  0  0  0  0  0  0  0  0  0  0
   -3.2300    0.7250    4.9290 H   0  0  0  0  0  0  0  0  0  0  0  0
   -1.8410    0.8980    6.1080 H   0  0  0  0  0  0  0  0  0  0  0  0
   -0.7700    2.4760    4.7580 H   0  0  0  0  0  0  0  0  0  0  0  0
   -2.4240    1.5890    2.4580 H   0  0  0  0  0  0  0  0  0  0  0  0
   -1.4440    0.3890    3.3280 H   0  0  0  0  0  0  0  0  0  0  0  0
    0.1890    2.6860    2.8410 H   0  0  0  0  0  0  0  0  0  0  0  0
    1.8220   -0.0960    2.1920 H   0  0  0  0  0  0  0  0  0  0  0  0
    2.7650    1.1250    3.0730 H   0  0  0  0  0  0  0  0  0  0  0  0
    3.5880   -0.0370    2.0110 H   0  0  0  0  0  0  0  0  0  0  0  0
    4.9940    0.5610    1.1910 H   0  0  0  0  0  0  0  0  0  0  0  0
    5.4190    2.2530    1.5260 H   0  0  0  0  0  0  0  0  0  0  0  0
    5.7240    1.5620   -0.0830 H   0  0  0  0  0  0  0  0  0  0  0  0
    4.4090    3.2530   -1.2630 H   0  0  0  0  0  0  0  0  0  0  0  0
    1.8150    5.0180   -1.9170 H   0  0  0  0  0  0  0  0  0  0  0  0
   -0.9160    1.3930   -1.5390 H   0  0  0  0  0  0  0  0  0  0  0  0
   -1.7610    2.8430   -2.1220 H   0  0  0  0  0  0  0  0  0  0  0  0
   -0.1870    2.3950   -2.8130 H   0  0  0  0  0  0  0  0  0  0  0  0
  1 23  1  0  0  0  0
  1 24  1  0  0  0  0
  1 25  1  0  0  0  0
  1  2  1  0  0  0  0
  2 26  1  0  0  0  0
  2 27  1  0  0  0  0
  2  3  1  0  0  0  0
  3  4  1  0  0  0  0
  4 28  1  0  0  0  0
  4 29  1  0  0  0  0
  4  5  1  0  0  0  0
  5 30  1  0  0  0  0
  5 31  1  0  0  0  0
  5  6  1  0  0  0  0
  6 32  1  0  0  0  0
  6 33  1  0  0  0  0
  6  7  1  0  0  0  0
  7  3  1  0  0  0  0
  7 34  1  0  0  0  0
  7  8  1  0  0  0  0
  8 35  1  0  0  0  0
  8 36  1  0  0  0  0
  8  9  1  0  0  0  0
  9 37  1  0  0  0  0
  9 10  1  0  0  0  0
 10 11  2  0  0  0  0
 10 12  1  0  0  0  0
 12 13  2  0  0  0  0
 13 14  1  0  0  0  0
 14 38  1  0  0  0  0
 14 39  1  0  0  0  0
 14 40  1  0  0  0  0
 13 15  1  0  0  0  0
 15 16  1  0  0  0  0
 16 41  1  0  0  0  0
 16 42  1  0  0  0  0
 16 43  1  0  0  0  0
 15 17  2  0  0  0  0
 17 44  1  0  0  0  0
 17 18  1  0  0  0  0
 18 19  1  0  0  0  0
 19 45  1  0  0  0  0
 18 20  2  0  0  0  0
 20 12  1  0  0  0  0
 20 21  1  0  0  0  0
 21 22  1  0  0  0  0
 22 46  1  0  0  0  0
 22 47  1  0  0  0  0
 22 48  1  0  0  0  0
M  END
>  <LOGBIO>
8.1100

>  <PRED_LOGBIO>
8.3400

>  <XV_RES>
-0.2380

>  <WHL_TMPL>
1

>  <ANCH>
2-4;38-40

$$$$
ROW82
  -MTS-   01071501483D 0   0.00000     0.00000     0

 48 49  0  0  1  0  0  0  0  0999 V2000
   -1.8450    4.4520    2.1130 C   0  0  0  0  0  0  0  0  0  0  0  0
   -1.7990    4.5210    3.6360 C   0  0  0  0  0  0  0  0  0  0  0  0
   -2.5940    3.4210    4.2010 N   0  0  0  0  0  0  0  0  0  0  0  0
   -3.0980    3.7650    5.5380 C   0  0  0  0  0  0  0  0  0  0  0  0
   -3.3590    2.4250    6.2510 C   0  0  0  0  0  0  0  0  0  0  0  0
   -2.5460    1.3950    5.4450 C   0  0  0  0  0  0  0  0  0  0  0  0
   -1.7670    2.2220    4.4060 C   0  0  1  0  0  0  0  0  0  0  0  0
   -1.5610    1.4480    3.1050 C   0  0  0  0  0  0  0  0  0  0  0  0
   -0.3540    1.9420    2.4270 N   0  0  0  0  0  0  0  0  0  0  0  0
    0.0230    1.4090    1.2680 C   0  0  0  0  0  0  0  0  0  0  0  0
   -0.6380    0.5030    0.7640 O   0  0  0  0  0  0  0  0  0  0  0  0
    1.2620    1.9160    0.5720 C   0  0  0  0  0  0  0  0  0  0  0  0
    2.5380    1.5140    0.9860 C   0  0  0  0  0  0  0  0  0  0  0  0
    2.7280    0.3140    2.4460 Br  0  0  0  0  0  0  0  0  0  0  0  0
    3.6730    1.9960    0.3240 C   0  0  0  0  0  0  0  0  0  0  0  0
    5.0490    1.5630    0.7710 C   0  0  0  0  0  0  0  0  0  0  0  0
    5.5680    2.5300    1.8300 C   0  0  0  0  0  0  0  0  0  0  0  0
    3.5330    2.8810   -0.7520 C   0  0  0  0  0  0  0  0  0  0  0  0
    2.2570    3.2830   -1.1660 C   0  0  0  0  0  0  0  0  0  0  0  0
    2.1210    4.1480   -2.2190 O   0  0  0  0  0  0  0  0  0  0  0  0
    1.1220    2.8010   -0.5040 C   0  0  0  0  0  0  0  0  0  0  0  0
   -0.1260    3.1950   -0.9090 O   0  0  0  0  0  0  0  0  0  0  0  0
   -0.7870    2.4100   -1.9050 C   0  0  0  0  0  0  0  0  0  0  0  0
   -1.4360    3.5000    1.7800 H   0  0  0  0  0  0  0  0  0  0  0  0
   -1.2570    5.2660    1.6950 H   0  0  0  0  0  0  0  0  0  0  0  0
   -2.8760    4.5400    1.7770 H   0  0  0  0  0  0  0  0  0  0  0  0
   -0.7680    4.4320    3.9720 H   0  0  0  0  0  0  0  0  0  0  0  0
   -2.2080    5.4720    3.9690 H   0  0  0  0  0  0  0  0  0  0  0  0
   -2.3330    4.3180    6.0790 H   0  0  0  0  0  0  0  0  0  0  0  0
   -4.0360    4.3090    5.4390 H   0  0  0  0  0  0  0  0  0  0  0  0
   -4.4190    2.1790    6.2470 H   0  0  0  0  0  0  0  0  0  0  0  0
   -3.0300    2.4620    7.2870 H   0  0  0  0  0  0  0  0  0  0  0  0
   -3.2300    0.7250    4.9290 H   0  0  0  0  0  0  0  0  0  0  0  0
   -1.8410    0.8980    6.1080 H   0  0  0  0  0  0  0  0  0  0  0  0
   -0.7700    2.4760    4.7580 H   0  0  0  0  0  0  0  0  0  0  0  0
   -2.4240    1.5890    2.4580 H   0  0  0  0  0  0  0  0  0  0  0  0
   -1.4440    0.3890    3.3280 H   0  0  0  0  0  0  0  0  0  0  0  0
    0.1890    2.6860    2.8410 H   0  0  0  0  0  0  0  0  0  0  0  0
    5.7240    1.5620   -0.0830 H   0  0  0  0  0  0  0  0  0  0  0  0
    4.9940    0.5600    1.1910 H   0  0  0  0  0  0  0  0  0  0  0  0
    5.6230    3.5330    1.4100 H   0  0  0  0  0  0  0  0  0  0  0  0
    6.5600    2.2180    2.1520 H   0  0  0  0  0  0  0  0  0  0  0  0
    4.8930    2.5310    2.6830 H   0  0  0  0  0  0  0  0  0  0  0  0
    4.4090    3.2530   -1.2630 H   0  0  0  0  0  0  0  0  0  0  0  0
    2.5610    4.9930   -2.0350 H   0  0  0  0  0  0  0  0  0  0  0  0
   -0.9170    1.3930   -1.5390 H   0  0  0  0  0  0  0  0  0  0  0  0
   -1.7610    2.8440   -2.1210 H   0  0  0  0  0  0  0  0  0  0  0  0
   -0.1870    2.3950   -2.8130 H   0  0  0  0  0  0  0  0  0  0  0  0
  1 24  1  0  0  0  0
  1 25  1  0  0  0  0
  1 26  1  0  0  0  0
  1  2  1  0  0  0  0
  2 27  1  0  0  0  0
  2 28  1  0  0  0  0
  2  3  1  0  0  0  0
  3  4  1  0  0  0  0
  4 29  1  0  0  0  0
  4 30  1  0  0  0  0
  4  5  1  0  0  0  0
  5 31  1  0  0  0  0
  5 32  1  0  0  0  0
  5  6  1  0  0  0  0
  6 33  1  0  0  0  0
  6 34  1  0  0  0  0
  6  7  1  0  0  0  0
  7  3  1  0  0  0  0
  7 35  1  0  0  0  0
  7  8  1  0  0  0  0
  8 36  1  0  0  0  0
  8 37  1  0  0  0  0
  8  9  1  0  0  0  0
  9 38  1  0  0  0  0
  9 10  1  0  0  0  0
 10 11  2  0  0  0  0
 10 12  1  0  0  0  0
 12 13  2  0  0  0  0
 13 14  1  0  0  0  0
 13 15  1  0  0  0  0
 15 16  1  0  0  0  0
 16 39  1  0  0  0  0
 16 40  1  0  0  0  0
 16 17  1  0  0  0  0
 17 41  1  0  0  0  0
 17 42  1  0  0  0  0
 17 43  1  0  0  0  0
 15 18  2  0  0  0  0
 18 44  1  0  0  0  0
 18 19  1  0  0  0  0
 19 20  1  0  0  0  0
 20 45  1  0  0  0  0
 19 21  2  0  0  0  0
 21 12  1  0  0  0  0
 21 22  1  0  0  0  0
 22 23  1  0  0  0  0
 23 46  1  0  0  0  0
 23 47  1  0  0  0  0
 23 48  1  0  0  0  0
M  END
>  <LOGBIO>
8.6400

>  <PRED_LOGBIO>
8.2600

>  <XV_RES>
0.4230

>  <WHL_TMPL>
1

>  <ANCH>
2-4;38-40

$$$$
ROW83
  -MTS-   01071501483D 0   0.00000     0.00000     0

 42 43  0  0  1  0  0  0  0  0999 V2000
   -1.8450    4.4520    2.1130 C   0  0  0  0  0  0  0  0  0  0  0  0
   -1.7990    4.5200    3.6360 C   0  0  0  0  0  0  0  0  0  0  0  0
   -2.5940    3.4200    4.2010 N   0  0  0  0  0  0  0  0  0  0  0  0
   -3.0990    3.7650    5.5380 C   0  0  0  0  0  0  0  0  0  0  0  0
   -3.3590    2.4250    6.2510 C   0  0  0  0  0  0  0  0  0  0  0  0
   -2.5460    1.3950    5.4450 C   0  0  0  0  0  0  0  0  0  0  0  0
   -1.7670    2.2220    4.4060 C   0  0  1  0  0  0  0  0  0  0  0  0
   -1.5610    1.4480    3.1050 C   0  0  0  0  0  0  0  0  0  0  0  0
   -0.3540    1.9420    2.4270 N   0  0  0  0  0  0  0  0  0  0  0  0
    0.0230    1.4090    1.2680 C   0  0  0  0  0  0  0  0  0  0  0  0
   -0.6380    0.5030    0.7640 O   0  0  0  0  0  0  0  0  0  0  0  0
    1.2620    1.9160    0.5720 C   0  0  0  0  0  0  0  0  0  0  0  0
    2.5380    1.5140    0.9860 C   0  0  0  0  0  0  0  0  0  0  0  0
    2.6730    0.6610    2.0230 F   0  0  0  0  0  0  0  0  0  0  0  0
    3.6730    1.9960    0.3240 C   0  0  0  0  0  0  0  0  0  0  0  0
    5.4040    1.4510    0.8860 Br  0  0  0  0  0  0  0  0  0  0  0  0
    3.5330    2.8810   -0.7520 C   0  0  0  0  0  0  0  0  0  0  0  0
    2.2580    3.2830   -1.1660 C   0  0  0  0  0  0  0  0  0  0  0  0
    2.1210    4.1480   -2.2190 O   0  0  0  0  0  0  0  0  0  0  0  0
    1.1220    2.8010   -0.5040 C   0  0  0  0  0  0  0  0  0  0  0  0
   -0.1260    3.1940   -0.9100 O   0  0  0  0  0  0  0  0  0  0  0  0
   -0.7870    2.4090   -1.9050 C   0  0  0  0  0  0  0  0  0  0  0  0
   -1.4360    3.5000    1.7800 H   0  0  0  0  0  0  0  0  0  0  0  0
   -1.2570    5.2660    1.6950 H   0  0  0  0  0  0  0  0  0  0  0  0
   -2.8760    4.5400    1.7770 H   0  0  0  0  0  0  0  0  0  0  0  0
   -0.7680    4.4320    3.9720 H   0  0  0  0  0  0  0  0  0  0  0  0
   -2.2090    5.4720    3.9690 H   0  0  0  0  0  0  0  0  0  0  0  0
   -2.3340    4.3180    6.0790 H   0  0  0  0  0  0  0  0  0  0  0  0
   -4.0360    4.3090    5.4390 H   0  0  0  0  0  0  0  0  0  0  0  0
   -4.4190    2.1790    6.2470 H   0  0  0  0  0  0  0  0  0  0  0  0
   -3.0300    2.4620    7.2870 H   0  0  0  0  0  0  0  0  0  0  0  0
   -3.2300    0.7240    4.9290 H   0  0  0  0  0  0  0  0  0  0  0  0
   -1.8410    0.8980    6.1080 H   0  0  0  0  0  0  0  0  0  0  0  0
   -0.7700    2.4760    4.7580 H   0  0  0  0  0  0  0  0  0  0  0  0
   -2.4240    1.5890    2.4580 H   0  0  0  0  0  0  0  0  0  0  0  0
   -1.4440    0.3890    3.3280 H   0  0  0  0  0  0  0  0  0  0  0  0
    0.1890    2.6860    2.8410 H   0  0  0  0  0  0  0  0  0  0  0  0
    4.4090    3.2530   -1.2630 H   0  0  0  0  0  0  0  0  0  0  0  0
    1.5460    3.7730   -2.9050 H   0  0  0  0  0  0  0  0  0  0  0  0
   -0.9160    1.3930   -1.5390 H   0  0  0  0  0  0  0  0  0  0  0  0
   -1.7610    2.8430   -2.1220 H   0  0  0  0  0  0  0  0  0  0  0  0
   -0.1870    2.3940   -2.8130 H   0  0  0  0  0  0  0  0  0  0  0  0
  1 23  1  0  0  0  0
  1 24  1  0  0  0  0
  1 25  1  0  0  0  0
  1  2  1  0  0  0  0
  2 26  1  0  0  0  0
  2 27  1  0  0  0  0
  2  3  1  0  0  0  0
  3  4  1  0  0  0  0
  4 28  1  0  0  0  0
  4 29  1  0  0  0  0
  4  5  1  0  0  0  0
  5 30  1  0  0  0  0
  5 31  1  0  0  0  0
  5  6  1  0  0  0  0
  6 32  1  0  0  0  0
  6 33  1  0  0  0  0
  6  7  1  0  0  0  0
  7  3  1  0  0  0  0
  7 34  1  0  0  0  0
  7  8  1  0  0  0  0
  8 35  1  0  0  0  0
  8 36  1  0  0  0  0
  8  9  1  0  0  0  0
  9 37  1  0  0  0  0
  9 10  1  0  0  0  0
 10 11  2  0  0  0  0
 10 12  1  0  0  0  0
 12 13  2  0  0  0  0
 13 14  1  0  0  0  0
 13 15  1  0  0  0  0
 15 16  1  0  0  0  0
 15 17  2  0  0  0  0
 17 38  1  0  0  0  0
 17 18  1  0  0  0  0
 18 19  1  0  0  0  0
 19 39  1  0  0  0  0
 18 20  2  0  0  0  0
 20 12  1  0  0  0  0
 20 21  1  0  0  0  0
 21 22  1  0  0  0  0
 22 40  1  0  0  0  0
 22 41  1  0  0  0  0
 22 42  1  0  0  0  0
M  END
>  <LOGBIO>
8.1500

>  <PRED_LOGBIO>
7.4100

>  <XV_RES>
0.8060

>  <WHL_TMPL>
1

>  <ANCH>
2-4;32-34

$$$$
ROW85
  -MTS-   01071501483D 0   0.00000     0.00000     0

 55 56  0  0  1  0  0  0  0  0999 V2000
    0.8020    4.5720   -2.5730 C   0  0  0  0  0  0  0  0  0  0  0  0
    2.1210    4.1480   -2.2190 O   0  0  0  0  0  0  0  0  0  0  0  0
    2.2580    3.2830   -1.1660 C   0  0  0  0  0  0  0  0  0  0  0  0
    3.5330    2.8810   -0.7520 C   0  0  0  0  0  0  0  0  0  0  0  0
    3.6730    1.9960    0.3240 C   0  0  0  0  0  0  0  0  0  0  0  0
    5.0490    1.5630    0.7710 C   0  0  0  0  0  0  0  0  0  0  0  0
    5.5690    2.5320    1.8310 C   0  0  0  0  0  0  0  0  0  0  0  0
    6.9610    2.0930    2.2830 C   0  0  0  0  0  0  0  0  0  0  0  0
    7.5640    3.2160    3.5110 Cl  0  0  0  0  0  0  0  0  0  0  0  0
    2.5380    1.5140    0.9860 C   0  0  0  0  0  0  0  0  0  0  0  0
    1.2620    1.9160    0.5720 C   0  0  0  0  0  0  0  0  0  0  0  0
    0.0230    1.4090    1.2680 C   0  0  0  0  0  0  0  0  0  0  0  0
    0.1250    0.6300    2.2150 O   0  0  0  0  0  0  0  0  0  0  0  0
   -1.1790    1.8040    0.8580 N   0  0  0  0  0  0  0  0  0  0  0  0
   -2.3860    1.3100    1.5360 C   0  0  0  0  0  0  0  0  0  0  0  0
   -3.6250    1.9130    0.8740 C   0  0  2  0  0  0  0  0  0  0  0  0
   -4.7840    1.9710    1.8860 C   0  0  0  0  0  0  0  0  0  0  0  0
   -6.0150    1.5030    1.0890 C   0  0  0  0  0  0  0  0  0  0  0  0
   -5.5170    1.3340   -0.3580 C   0  0  0  0  0  0  0  0  0  0  0  0
   -4.0840    1.0410   -0.2160 N   0  0  0  0  0  0  0  0  0  0  0  0
   -3.3600    1.3290   -1.4630 C   0  0  0  0  0  0  0  0  0  0  0  0
   -2.1230    0.4670   -1.5380 C   0  0  0  0  0  0  0  0  0  0  0  0
   -1.3040    0.5600   -2.5950 C   0  0  0  0  0  0  0  0  0  0  0  0
    1.1220    2.8010   -0.5040 C   0  0  0  0  0  0  0  0  0  0  0  0
   -0.1260    3.1940   -0.9090 O   0  0  0  0  0  0  0  0  0  0  0  0
   -0.7870    2.4090   -1.9050 C   0  0  0  0  0  0  0  0  0  0  0  0
    0.3460    5.0820   -1.7270 H   0  0  0  0  0  0  0  0  0  0  0  0
    0.8540    5.2520   -3.4210 H   0  0  0  0  0  0  0  0  0  0  0  0
    0.2020    3.7050   -2.8400 H   0  0  0  0  0  0  0  0  0  0  0  0
    4.4090    3.2530   -1.2630 H   0  0  0  0  0  0  0  0  0  0  0  0
    5.7240    1.5620   -0.0830 H   0  0  0  0  0  0  0  0  0  0  0  0
[truncated: 8,509,546 more chars]
