# Supplementary material for: Template CoMFA Generates Single 3D-QSAR Models that, for Twelve of Twelve Biological Targets, Predict All ChEMBL-Tabulated Affinities
Source: PLoS One. 2015 Jun 12;10(6):e0129307. doi: 10.1371/journal.pone.0129307 (PMC4466312; doi:10.1371/journal.pone.0129307)
Supplement: S7 Text — The zip file contains, in. sdf format, the aligned structures, from the A, B, C, D, and F protocols, of all templates and training sets for the D2A target. The content of each file is evident from its name. (ZIP) [file pone.0129307.s008.zip › D2A_C_tmpl.sdf]

D5
  -MTS-   01061522153D 0   0.00000     0.00000     0

 37 39  0  0  0  0  0  0  0  0999 V2000
   -0.2500   -2.8870    4.4560 C   0  0  0  0  0  0  0  0  0  0  0  0
   -1.4810   -2.6900    3.5860 C   0  0  0  0  0  0  0  0  0  0  0  0
   -1.1130   -2.0450    2.2530 C   0  0  0  0  0  0  0  0  0  0  0  0
   -1.0390   -0.5340    2.4150 N   0  3  0  0  0  0  0  0  0  0  0  0
   -2.4090    0.0940    2.1980 C   0  0  0  0  0  0  0  0  0  0  0  0
   -2.3780    1.5800    2.5370 C   0  0  0  0  0  0  0  0  0  0  0  0
   -1.2280    2.2940    1.9040 C   0  0  0  0  0  0  0  0  0  0  0  0
   -0.1510    1.6520    1.4200 C   0  0  0  0  0  0  0  0  0  0  0  0
    0.0180    0.1340    1.5100 C   0  0  0  0  0  0  0  0  0  0  0  0
    1.4320   -0.2170    2.0470 C   0  0  0  0  0  0  0  0  0  0  0  0
    2.5280    0.3130    1.1040 C   0  0  0  0  0  0  0  0  0  0  0  0
    2.1940    1.7010    0.6940 C   0  0  0  0  0  0  0  0  0  0  0  0
    0.9700    2.3150    0.8280 C   0  0  0  0  0  0  0  0  0  0  0  0
    0.8970    3.6160    0.3920 N   0  0  0  0  0  0  0  0  0  0  0  0
    2.0640    3.9810   -0.0920 C   0  0  0  0  0  0  0  0  0  0  0  0
    2.3120    5.1950   -0.6020 N   0  0  0  0  0  0  0  0  0  0  0  0
    3.2980    2.7740   -0.0320 S   0  0  0  0  0  0  0  0  0  0  0  0
   -0.5290   -3.3450    5.4100 H   0  0  0  0  0  0  0  0  0  0  0  0
    0.4760   -3.5420    3.9640 H   0  0  0  0  0  0  0  0  0  0  0  0
    0.2380   -1.9300    4.6680 H   0  0  0  0  0  0  0  0  0  0  0  0
   -2.1990   -2.0570    4.1210 H   0  0  0  0  0  0  0  0  0  0  0  0
   -1.9620   -3.6620    3.4290 H   0  0  0  0  0  0  0  0  0  0  0  0
   -1.8460   -2.2630    1.4680 H   0  0  0  0  0  0  0  0  0  0  0  0
   -0.1410   -2.4110    1.9160 H   0  0  0  0  0  0  0  0  0  0  0  0
   -2.6800   -0.0750    1.1490 H   0  0  0  0  0  0  0  0  0  0  0  0
   -3.1260   -0.4240    2.8420 H   0  0  0  0  0  0  0  0  0  0  0  0
   -2.3230    1.7180    3.6230 H   0  0  0  0  0  0  0  0  0  0  0  0
   -3.3160    2.0370    2.2010 H   0  0  0  0  0  0  0  0  0  0  0  0
   -1.2830    3.3800    1.8530 H   0  0  0  0  0  0  0  0  0  0  0  0
   -0.1310   -0.3020    0.5130 H   0  0  0  0  0  0  0  0  0  0  0  0
    1.5650    0.2290    3.0430 H   0  0  0  0  0  0  0  0  0  0  0  0
    1.5810   -1.2930    2.1680 H   0  0  0  0  0  0  0  0  0  0  0  0
    2.5830   -0.3250    0.2140 H   0  0  0  0  0  0  0  0  0  0  0  0
    3.4990    0.2680    1.6090 H   0  0  0  0  0  0  0  0  0  0  0  0
    1.5800    5.8940   -0.6290 H   0  0  0  0  0  0  0  0  0  0  0  0
    3.2190    5.4530   -0.9680 H   0  0  0  0  0  0  0  0  0  0  0  0
   -0.7600   -0.3220    3.3830 H   0  0  0  0  0  0  0  0  0  0  0  0
  1 18  1  0  0  0  0
  1 19  1  0  0  0  0
  1 20  1  0  0  0  0
  1  2  1  0  0  0  0
  2 21  1  0  0  0  0
  2 22  1  0  0  0  0
  2  3  1  0  0  0  0
  3 23  1  0  0  0  0
  3 24  1  0  0  0  0
  3  4  1  0  0  0  0
  4  5  1  0  0  0  0
  5 25  1  0  0  0  0
  5 26  1  0  0  0  0
  5  6  1  0  0  0  0
  6 27  1  0  0  0  0
  6 28  1  0  0  0  0
  6  7  1  0  0  0  0
  7 29  1  0  0  0  0
  7  8  2  0  0  0  0
  8  9  1  0  0  0  0
  9  4  1  0  0  0  0
  9 30  1  0  0  0  0
  9 10  1  0  0  0  0
 10 31  1  0  0  0  0
 10 32  1  0  0  0  0
 10 11  1  0  0  0  0
 11 33  1  0  0  0  0
 11 34  1  0  0  0  0
 11 12  1  0  0  0  0
 12 13  2  0  0  0  0
 13  8  1  0  0  0  0
 13 14  1  0  0  0  0
 14 15  2  0  0  0  0
 15 16  1  0  0  0  0
 16 35  1  0  0  0  0
 16 36  1  0  0  0  0
 15 17  1  0  0  0  0
 17 12  1  0  0  0  0
  4 37  1  0  0  0  0
M  CHG  1   4   1
M  END
$$$$
D3
  -MTS-   01061522153D 0   0.00000     0.00000     0

 47 49  0  0  0  0  0  0  0  0999 V2000
    3.1770    2.1640   -0.1720 C   0  0  0  0  0  0  0  0  0  0  0  0
    3.1940    3.5570   -0.3320 C   0  0  0  0  0  0  0  0  0  0  0  0
    2.2350    4.3450    0.2920 C   0  0  0  0  0  0  0  0  0  0  0  0
    2.3090    5.6950    0.1090 O   0  0  0  0  0  0  0  0  0  0  0  0
    1.2420    3.7730    1.0780 C   0  0  0  0  0  0  0  0  0  0  0  0
    1.1930    2.3780    1.2340 C   0  0  0  0  0  0  0  0  0  0  0  0
    2.1660    1.5640    0.6200 C   0  0  0  0  0  0  0  0  0  0  0  0
    2.1580    0.1650    0.7830 C   0  0  0  0  0  0  0  0  0  0  0  0
    3.1560   -0.6170    0.1830 C   0  0  0  0  0  0  0  0  0  0  0  0
    4.1420   -0.0230   -0.5990 C   0  0  0  0  0  0  0  0  0  0  0  0
    4.1510    1.3580   -0.7780 C   0  0  0  0  0  0  0  0  0  0  0  0
    1.1130   -0.5020    1.6450 C   0  0  0  0  0  0  0  0  0  0  0  0
   -0.1970    0.3080    1.7170 C   0  0  0  0  0  0  0  0  0  0  0  0
    0.1190    1.7680    2.1040 C   0  0  0  0  0  0  0  0  0  0  0  0
   -1.1830   -0.3270    2.7510 N   0  3  0  0  0  0  0  0  0  0  0  0
   -2.5930    0.2590    2.6450 C   0  0  0  0  0  0  0  0  0  0  0  0
   -3.5050   -0.5750    1.7480 C   0  0  0  0  0  0  0  0  0  0  0  0
   -2.9750   -0.6200    0.3220 C   0  0  0  0  0  0  0  0  0  0  0  0
   -1.1630   -1.8560    2.7820 C   0  0  0  0  0  0  0  0  0  0  0  0
   -0.0260   -2.4130    3.6320 C   0  0  0  0  0  0  0  0  0  0  0  0
   -0.5140   -3.5620    4.5020 C   0  0  0  0  0  0  0  0  0  0  0  0
    3.9590    4.0380   -0.9370 H   0  0  0  0  0  0  0  0  0  0  0  0
    1.6830    5.9570   -0.5870 H   0  0  0  0  0  0  0  0  0  0  0  0
    0.5010    4.3980    1.5690 H   0  0  0  0  0  0  0  0  0  0  0  0
    3.1700   -1.6960    0.3200 H   0  0  0  0  0  0  0  0  0  0  0  0
    4.9090   -0.6360   -1.0660 H   0  0  0  0  0  0  0  0  0  0  0  0
    4.9330    1.8030   -1.3910 H   0  0  0  0  0  0  0  0  0  0  0  0
    1.5330   -0.6440    2.6490 H   0  0  0  0  0  0  0  0  0  0  0  0
    0.9120   -1.4900    1.2170 H   0  0  0  0  0  0  0  0  0  0  0  0
   -0.7090    0.2870    0.7470 H   0  0  0  0  0  0  0  0  0  0  0  0
    0.4440    1.8270    3.1500 H   0  0  0  0  0  0  0  0  0  0  0  0
   -0.7820    2.3810    1.9920 H   0  0  0  0  0  0  0  0  0  0  0  0
   -3.0130    0.2540    3.6540 H   0  0  0  0  0  0  0  0  0  0  0  0
   -2.5020    1.2930    2.3000 H   0  0  0  0  0  0  0  0  0  0  0  0
   -3.5730   -1.6050    2.1140 H   0  0  0  0  0  0  0  0  0  0  0  0
   -4.5180   -0.1560    1.7400 H   0  0  0  0  0  0  0  0  0  0  0  0
   -3.6310   -1.2300   -0.3070 H   0  0  0  0  0  0  0  0  0  0  0  0
   -2.9270    0.3830   -0.1120 H   0  0  0  0  0  0  0  0  0  0  0  0
   -1.9710   -1.0570    0.2920 H   0  0  0  0  0  0  0  0  0  0  0  0
   -2.1410   -2.1890    3.1400 H   0  0  0  0  0  0  0  0  0  0  0  0
   -1.0990   -2.2040    1.7470 H   0  0  0  0  0  0  0  0  0  0  0  0
    0.7890   -2.7790    2.9990 H   0  0  0  0  0  0  0  0  0  0  0  0
    0.3920   -1.6390    4.2840 H   0  0  0  0  0  0  0  0  0  0  0  0
    0.3100   -3.9570    5.1050 H   0  0  0  0  0  0  0  0  0  0  0  0
   -1.3040   -3.2300    5.1830 H   0  0  0  0  0  0  0  0  0  0  0  0
   -0.9080   -4.3790    3.8890 H   0  0  0  0  0  0  0  0  0  0  0  0
   -0.8350   -0.0420    3.6770 H   0  0  0  0  0  0  0  0  0  0  0  0
  1  2  2  0  0  0  0
  2 22  1  0  0  0  0
  2  3  1  0  0  0  0
  3  4  1  0  0  0  0
  4 23  1  0  0  0  0
  3  5  2  0  0  0  0
  5 24  1  0  0  0  0
  5  6  1  0  0  0  0
  6  7  2  0  0  0  0
  7  1  1  0  0  0  0
  7  8  1  0  0  0  0
  8  9  2  0  0  0  0
  9 25  1  0  0  0  0
  9 10  1  0  0  0  0
 10 26  1  0  0  0  0
 10 11  2  0  0  0  0
 11  1  1  0  0  0  0
 11 27  1  0  0  0  0
  8 12  1  0  0  0  0
 12 28  1  0  0  0  0
 12 29  1  0  0  0  0
 12 13  1  0  0  0  0
 13 30  1  0  0  0  0
 13 14  1  0  0  0  0
 14  6  1  0  0  0  0
 14 31  1  0  0  0  0
 14 32  1  0  0  0  0
 13 15  1  0  0  0  0
 15 16  1  0  0  0  0
 16 33  1  0  0  0  0
 16 34  1  0  0  0  0
 16 17  1  0  0  0  0
 17 35  1  0  0  0  0
 17 36  1  0  0  0  0
 17 18  1  0  0  0  0
 18 37  1  0  0  0  0
 18 38  1  0  0  0  0
 18 39  1  0  0  0  0
 15 19  1  0  0  0  0
 19 40  1  0  0  0  0
 19 41  1  0  0  0  0
 19 20  1  0  0  0  0
 20 42  1  0  0  0  0
 20 43  1  0  0  0  0
 20 21  1  0  0  0  0
 21 44  1  0  0  0  0
 21 45  1  0  0  0  0
 21 46  1  0  0  0  0
 15 47  1  0  0  0  0
M  CHG  1  15   1
M  END
$$$$
str3
  -MTS-   01061522153D 0   0.00000     0.00000     0

 48 50  0  0  0  0  0  0  0  0999 V2000
    2.7750    5.9520   -0.8130 N   0  0  0  0  0  0  0  0  0  0  0  0
    2.6120    4.6800   -0.2930 C   0  0  0  0  0  0  0  0  0  0  0  0
    3.6850    3.7900   -0.2380 C   0  0  0  0  0  0  0  0  0  0  0  0
    3.5240    2.5140    0.3070 C   0  0  0  0  0  0  0  0  0  0  0  0
    2.2850    2.1160    0.8120 C   0  0  0  0  0  0  0  0  0  0  0  0
    1.2050    2.9970    0.7750 C   0  0  0  0  0  0  0  0  0  0  0  0
    1.3780    4.2730    0.2230 C   0  0  0  0  0  0  0  0  0  0  0  0
   -0.0580    2.7430    1.2360 O   0  0  0  0  0  0  0  0  0  0  0  0
   -0.1780    2.2400    2.5650 C   0  0  0  0  0  0  0  0  0  0  0  0
   -1.6260    1.7920    2.7500 C   0  0  0  0  0  0  0  0  0  0  0  0
   -1.9460    0.5850    1.8800 C   0  0  0  0  0  0  0  0  0  0  0  0
   -1.2640   -0.6540    2.4180 N   0  3  0  0  0  0  0  0  0  0  0  0
   -2.2600   -1.7570    2.7080 C   0  0  0  0  0  0  0  0  0  0  0  0
   -1.6150   -3.0520    3.0820 C   0  0  0  0  0  0  0  0  0  0  0  0
   -0.3070   -3.3120    2.8970 C   0  0  0  0  0  0  0  0  0  0  0  0
    0.6080   -2.2860    2.2730 C   0  0  0  0  0  0  0  0  0  0  0  0
   -0.1510   -1.1790    1.5340 C   0  0  0  0  0  0  0  0  0  0  0  0
    0.2840   -4.6050    3.3050 C   0  0  0  0  0  0  0  0  0  0  0  0
    0.6470   -4.8370    4.6400 C   0  0  0  0  0  0  0  0  0  0  0  0
    1.2200   -6.0520    5.0250 C   0  0  0  0  0  0  0  0  0  0  0  0
    1.4440   -7.0500    4.0800 C   0  0  0  0  0  0  0  0  0  0  0  0
    1.0960   -6.8340    2.7490 C   0  0  0  0  0  0  0  0  0  0  0  0
    0.5220   -5.6190    2.3640 C   0  0  0  0  0  0  0  0  0  0  0  0
    1.9880    6.5820   -0.8900 H   0  0  0  0  0  0  0  0  0  0  0  0
    3.6570    6.2310   -1.2210 H   0  0  0  0  0  0  0  0  0  0  0  0
    4.6600    4.0820   -0.6200 H   0  0  0  0  0  0  0  0  0  0  0  0
    4.3690    1.8300    0.3390 H   0  0  0  0  0  0  0  0  0  0  0  0
    2.2000    1.1170    1.2250 H   0  0  0  0  0  0  0  0  0  0  0  0
    0.5320    4.9550    0.2000 H   0  0  0  0  0  0  0  0  0  0  0  0
    0.4930    1.3850    2.7070 H   0  0  0  0  0  0  0  0  0  0  0  0
    0.0560    3.0280    3.2910 H   0  0  0  0  0  0  0  0  0  0  0  0
   -1.7920    1.5740    3.8110 H   0  0  0  0  0  0  0  0  0  0  0  0
   -2.2960    2.6270    2.5080 H   0  0  0  0  0  0  0  0  0  0  0  0
   -3.0240    0.3890    1.8970 H   0  0  0  0  0  0  0  0  0  0  0  0
   -1.6230    0.7200    0.8420 H   0  0  0  0  0  0  0  0  0  0  0  0
   -2.8840   -1.8870    1.8170 H   0  0  0  0  0  0  0  0  0  0  0  0
   -2.8820   -1.3990    3.5360 H   0  0  0  0  0  0  0  0  0  0  0  0
   -2.2690   -3.7920    3.5380 H   0  0  0  0  0  0  0  0  0  0  0  0
    1.2250   -1.8290    3.0570 H   0  0  0  0  0  0  0  0  0  0  0  0
    1.2890   -2.7670    1.5600 H   0  0  0  0  0  0  0  0  0  0  0  0
   -0.6090   -1.5420    0.6070 H   0  0  0  0  0  0  0  0  0  0  0  0
    0.5270   -0.3540    1.3040 H   0  0  0  0  0  0  0  0  0  0  0  0
    0.4760   -4.0830    5.4050 H   0  0  0  0  0  0  0  0  0  0  0  0
    1.4910   -6.2200    6.0650 H   0  0  0  0  0  0  0  0  0  0  0  0
    1.8920   -7.9940    4.3800 H   0  0  0  0  0  0  0  0  0  0  0  0
    1.2760   -7.6090    2.0080 H   0  0  0  0  0  0  0  0  0  0  0  0
    0.2770   -5.4730    1.3150 H   0  0  0  0  0  0  0  0  0  0  0  0
   -0.8450   -0.4130    3.3270 H   0  0  0  0  0  0  0  0  0  0  0  0
  1 24  1  0  0  0  0
  1 25  1  0  0  0  0
  1  2  1  0  0  0  0
  2  3  2  0  0  0  0
  3 26  1  0  0  0  0
  3  4  1  0  0  0  0
  4 27  1  0  0  0  0
  4  5  2  0  0  0  0
  5 28  1  0  0  0  0
  5  6  1  0  0  0  0
  6  7  2  0  0  0  0
  7  2  1  0  0  0  0
  7 29  1  0  0  0  0
  6  8  1  0  0  0  0
  8  9  1  0  0  0  0
  9 30  1  0  0  0  0
  9 31  1  0  0  0  0
  9 10  1  0  0  0  0
 10 32  1  0  0  0  0
 10 33  1  0  0  0  0
 10 11  1  0  0  0  0
 11 34  1  0  0  0  0
 11 35  1  0  0  0  0
 11 12  1  0  0  0  0
 12 13  1  0  0  0  0
 13 36  1  0  0  0  0
 13 37  1  0  0  0  0
 13 14  1  0  0  0  0
 14 38  1  0  0  0  0
 14 15  2  0  0  0  0
 15 16  1  0  0  0  0
 16 39  1  0  0  0  0
 16 40  1  0  0  0  0
 16 17  1  0  0  0  0
 17 12  1  0  0  0  0
 17 41  1  0  0  0  0
 17 42  1  0  0  0  0
 15 18  1  0  0  0  0
 18 19  2  0  0  0  0
 19 43  1  0  0  0  0
 19 20  1  0  0  0  0
 20 44  1  0  0  0  0
 20 21  2  0  0  0  0
 21 45  1  0  0  0  0
 21 22  1  0  0  0  0
 22 46  1  0  0  0  0
 22 23  2  0  0  0  0
 23 18  1  0  0  0  0
 23 47  1  0  0  0  0
 12 48  1  0  0  0  0
M  CHG  1  12   1
M  END
$$$$
