# Supplementary material for: Template CoMFA Generates Single 3D-QSAR Models that, for Twelve of Twelve Biological Targets, Predict All ChEMBL-Tabulated Affinities
Source: PLoS One. 2015 Jun 12;10(6):e0129307. doi: 10.1371/journal.pone.0129307 (PMC4466312; doi:10.1371/journal.pone.0129307)
Supplement: S7 Text — The zip file contains, in. sdf format, the aligned structures, from the A, B, C, D, and F protocols, of all templates and training sets for the D2A target. The content of each file is evident from its name. (ZIP) [file pone.0129307.s008.zip › D2A_C_trng.sdf]

ROW1
  -MTS-   01071501493D 0   0.00000     0.00000     0

 22 22  0  0  0  0  0  0  0  0999 V2000
   -0.1510   -1.1790    1.5340 N   0  0  0  0  0  0  0  0  0  0  0  0
    0.6080   -2.2860    2.2730 C   0  0  0  0  0  0  0  0  0  0  0  0
   -0.3070   -3.3120    2.8970 C   0  0  0  0  0  0  0  0  0  0  0  0
    0.2840   -4.6050    3.3050 C   0  0  0  0  0  0  0  0  0  0  0  0
    0.5220   -5.6190    2.3640 C   0  0  0  0  0  0  0  0  0  0  0  0
    1.0960   -6.8340    2.7490 C   0  0  0  0  0  0  0  0  0  0  0  0
    1.4440   -7.0500    4.0800 C   0  0  0  0  0  0  0  0  0  0  0  0
    2.0050   -8.2410    4.4590 O   0  0  0  0  0  0  0  0  0  0  0  0
    1.2200   -6.0520    5.0250 C   0  0  0  0  0  0  0  0  0  0  0  0
    1.5620   -6.2620    6.3350 O   0  0  0  0  0  0  0  0  0  0  0  0
    0.6470   -4.8370    4.6400 C   0  0  0  0  0  0  0  0  0  0  0  0
   -1.1420   -1.3400    1.6420 H   0  0  0  0  0  0  0  0  0  0  0  0
    0.0590   -0.3110    2.0070 H   0  0  0  0  0  0  0  0  0  0  0  0
    1.1210   -1.7980    3.1000 H   0  0  0  0  0  0  0  0  0  0  0  0
    1.2470   -2.7930    1.5530 H   0  0  0  0  0  0  0  0  0  0  0  0
   -1.0210   -3.5630    2.1160 H   0  0  0  0  0  0  0  0  0  0  0  0
   -0.7490   -2.8570    3.7810 H   0  0  0  0  0  0  0  0  0  0  0  0
    0.2580   -5.4580    1.3290 H   0  0  0  0  0  0  0  0  0  0  0  0
    1.2700   -7.6060    2.0140 H   0  0  0  0  0  0  0  0  0  0  0  0
    2.9720   -8.2060    4.3940 H   0  0  0  0  0  0  0  0  0  0  0  0
    0.8240   -6.6530    6.8290 H   0  0  0  0  0  0  0  0  0  0  0  0
    0.4820   -4.0670    5.3790 H   0  0  0  0  0  0  0  0  0  0  0  0
  1 12  1  0  0  0  0
  1 13  1  0  0  0  0
  1  2  1  0  0  0  0
  2 14  1  0  0  0  0
  2 15  1  0  0  0  0
  2  3  1  0  0  0  0
  3 16  1  0  0  0  0
  3 17  1  0  0  0  0
  3  4  1  0  0  0  0
  4  5  2  0  0  0  0
  5 18  1  0  0  0  0
  5  6  1  0  0  0  0
  6 19  1  0  0  0  0
  6  7  2  0  0  0  0
  7  8  1  0  0  0  0
  8 20  1  0  0  0  0
  7  9  1  0  0  0  0
  9 10  1  0  0  0  0
 10 21  1  0  0  0  0
  9 11  2  0  0  0  0
 11  4  1  0  0  0  0
 11 22  1  0  0  0  0
M  END
>  <LOGBIO>
4.8200

>  <PRED_LOGBIO>
5.8100

>  <XV_RES>
-1.1120

>  <WHL_TMPL>
3

>  <ANCH>
37-46;10-11

$$$$
ROW2
  -MTS-   01071501493D 0   0.00000     0.00000     0

 46 49  0  0  1  0  0  0  0  0999 V2000
    3.8020    4.2450    3.4410 C   0  0  0  0  0  0  0  0  0  0  0  0
    3.2950    3.8750    2.1570 O   0  0  0  0  0  0  0  0  0  0  0  0
    2.5090    2.7560    2.0730 C   0  0  0  0  0  0  0  0  0  0  0  0
    3.0940    1.5060    1.8360 C   0  0  0  0  0  0  0  0  0  0  0  0
    2.2910    0.3620    1.7510 C   0  0  0  0  0  0  0  0  0  0  0  0
    0.9030    0.4680    1.9030 C   0  0  0  0  0  0  0  0  0  0  0  0
    0.0520   -0.7750    1.8080 C   0  0  1  0  0  0  0  0  0  0  0  0
    0.7910   -1.9840    2.4090 C   0  0  0  0  0  0  0  0  0  0  0  0
   -0.0380   -3.2760    2.2810 C   0  0  2  0  0  0  0  0  0  0  0  0
   -0.0510   -3.7380    0.9280 O   0  0  0  0  0  0  0  0  0  0  0  0
   -1.4720   -3.0650    2.8000 C   0  0  0  0  0  0  0  0  0  0  0  0
   -2.1160   -1.8100    2.1830 C   0  0  0  0  0  0  0  0  0  0  0  0
   -1.2830   -0.6190    2.4030 N   0  0  0  0  0  0  0  0  0  0  0  0
   -1.9460    0.5850    1.8800 C   0  0  0  0  0  0  0  0  0  0  0  0
   -1.1760    1.8490    2.3050 C   0  0  0  0  0  0  0  0  0  0  0  0
    0.3190    1.7180    2.1390 C   0  0  0  0  0  0  0  0  0  0  0  0
    1.1210    2.8620    2.2250 C   0  0  0  0  0  0  0  0  0  0  0  0
    0.6040   -4.2890    3.1980 C   0  0  0  0  0  0  0  0  0  0  0  0
    0.6860   -5.6320    2.8100 C   0  0  0  0  0  0  0  0  0  0  0  0
    1.2810   -6.5710    3.6600 C   0  0  0  0  0  0  0  0  0  0  0  0
    1.7950   -6.1680    4.8980 C   0  0  0  0  0  0  0  0  0  0  0  0
    2.5350   -7.3360    5.9540 Cl  0  0  0  0  0  0  0  0  0  0  0  0
    1.7140   -4.8250    5.2860 C   0  0  0  0  0  0  0  0  0  0  0  0
    1.1190   -3.8860    4.4360 C   0  0  0  0  0  0  0  0  0  0  0  0
    4.4170    3.4380    3.8350 H   0  0  0  0  0  0  0  0  0  0  0  0
    4.4030    5.1470    3.3480 H   0  0  0  0  0  0  0  0  0  0  0  0
    2.9720    4.4320    4.1190 H   0  0  0  0  0  0  0  0  0  0  0  0
    4.1640    1.4240    1.7190 H   0  0  0  0  0  0  0  0  0  0  0  0
    2.7420   -0.6020    1.5680 H   0  0  0  0  0  0  0  0  0  0  0  0
   -0.0850   -0.9870    0.7490 H   0  0  0  0  0  0  0  0  0  0  0  0
    0.8860   -1.7860    3.4750 H   0  0  0  0  0  0  0  0  0  0  0  0
    1.7210   -2.1210    1.8600 H   0  0  0  0  0  0  0  0  0  0  0  0
   -0.1230   -2.9950    0.3070 H   0  0  0  0  0  0  0  0  0  0  0  0
   -1.3870   -2.8730    3.8670 H   0  0  0  0  0  0  0  0  0  0  0  0
   -2.0680   -3.9290    2.5130 H   0  0  0  0  0  0  0  0  0  0  0  0
   -3.0430   -1.6410    2.7270 H   0  0  0  0  0  0  0  0  0  0  0  0
   -2.2170   -1.9760    1.1130 H   0  0  0  0  0  0  0  0  0  0  0  0
   -2.9200    0.6370    2.3620 H   0  0  0  0  0  0  0  0  0  0  0  0
   -1.9520    0.5420    0.7930 H   0  0  0  0  0  0  0  0  0  0  0  0
   -1.3510    1.9610    3.3730 H   0  0  0  0  0  0  0  0  0  0  0  0
   -1.5170    2.6730    1.6820 H   0  0  0  0  0  0  0  0  0  0  0  0
    0.6700    3.8260    2.4080 H   0  0  0  0  0  0  0  0  0  0  0  0
    0.2890   -5.9430    1.8540 H   0  0  0  0  0  0  0  0  0  0  0  0
    1.3440   -7.6070    3.3600 H   0  0  0  0  0  0  0  0  0  0  0  0
    2.1110   -4.5140    6.2410 H   0  0  0  0  0  0  0  0  0  0  0  0
    1.0560   -2.8500    4.7350 H   0  0  0  0  0  0  0  0  0  0  0  0
  1 25  1  0  0  0  0
  1 26  1  0  0  0  0
  1 27  1  0  0  0  0
  1  2  1  0  0  0  0
  2  3  1  0  0  0  0
  3  4  1  0  0  0  0
  4 28  1  0  0  0  0
  4  5  2  0  0  0  0
  5 29  1  0  0  0  0
  5  6  1  0  0  0  0
  6  7  1  0  0  0  0
  7 30  1  0  0  0  0
  7  8  1  0  0  0  0
  8 31  1  0  0  0  0
  8 32  1  0  0  0  0
  8  9  1  0  0  0  0
  9 10  1  0  0  0  0
 10 33  1  0  0  0  0
  9 11  1  0  0  0  0
 11 34  1  0  0  0  0
 11 35  1  0  0  0  0
 11 12  1  0  0  0  0
 12 36  1  0  0  0  0
 12 37  1  0  0  0  0
 12 13  1  0  0  0  0
 13  7  1  0  0  0  0
 13 14  1  0  0  0  0
 14 38  1  0  0  0  0
 14 39  1  0  0  0  0
 14 15  1  0  0  0  0
 15 40  1  0  0  0  0
 15 41  1  0  0  0  0
 15 16  1  0  0  0  0
 16  6  2  0  0  0  0
 16 17  1  0  0  0  0
 17  3  2  0  0  0  0
 17 42  1  0  0  0  0
  9 18  1  0  0  0  0
 18 19  2  0  0  0  0
 19 43  1  0  0  0  0
 19 20  1  0  0  0  0
 20 44  1  0  0  0  0
 20 21  2  0  0  0  0
 21 22  1  0  0  0  0
 21 23  1  0  0  0  0
 23 45  1  0  0  0  0
 23 24  2  0  0  0  0
 24 18  1  0  0  0  0
 24 46  1  0  0  0  0
M  END
>  <LOGBIO>
6.0000

>  <PRED_LOGBIO>
6.8400

>  <XV_RES>
-1.0370

>  <WHL_TMPL>
3

>  <ANCH>
21-24;27-26

$$$$
ROW3
  -MTS-   01071501493D 0   0.00000     0.00000     0

 28 30  0  0  0  0  0  0  0  0999 V2000
    5.5590    4.7760   -1.7870 N   0  0  0  0  0  0  0  0  0  0  0  0
    4.7940    3.8010   -1.2030 C   0  0  0  0  0  0  0  0  0  0  0  0
    4.8780    2.4990   -1.4030 N   0  0  0  0  0  0  0  0  0  0  0  0
    3.9920    1.6780   -0.6960 C   0  0  0  0  0  0  0  0  0  0  0  0
    3.9760    0.2830   -0.8170 C   0  0  0  0  0  0  0  0  0  0  0  0
    3.0590   -0.4730   -0.0770 C   0  0  0  0  0  0  0  0  0  0  0  0
    3.1710   -1.9590   -0.3200 C   0  0  0  0  0  0  0  0  0  0  0  0
    3.2110   -2.8290    0.9500 C   0  0  0  0  0  0  0  0  0  0  0  0
    1.9290   -2.8880    1.6670 N   0  0  0  0  0  0  0  0  0  0  0  0
    1.6150   -1.6990    2.4720 C   0  0  0  0  0  0  0  0  0  0  0  0
    1.1130   -0.5020    1.6450 C   0  0  0  0  0  0  0  0  0  0  0  0
    2.1580    0.1650    0.7830 C   0  0  0  0  0  0  0  0  0  0  0  0
    2.1730    1.5600    0.9040 C   0  0  0  0  0  0  0  0  0  0  0  0
    3.0900    2.3160    0.1640 C   0  0  0  0  0  0  0  0  0  0  0  0
    3.4920    4.0290   -0.0260 S   0  0  0  0  0  0  0  0  0  0  0  0
    5.2620    5.1980   -2.6550 H   0  0  0  0  0  0  0  0  0  0  0  0
    6.4190    5.0730   -1.3490 H   0  0  0  0  0  0  0  0  0  0  0  0
    4.6710   -0.2090   -1.4810 H   0  0  0  0  0  0  0  0  0  0  0  0
    4.1350   -2.1040   -0.8030 H   0  0  0  0  0  0  0  0  0  0  0  0
    2.3070   -2.2700   -0.9040 H   0  0  0  0  0  0  0  0  0  0  0  0
    3.9080   -2.3370    1.6260 H   0  0  0  0  0  0  0  0  0  0  0  0
    3.4860   -3.8380    0.6500 H   0  0  0  0  0  0  0  0  0  0  0  0
    2.0220   -3.6460    2.3280 H   0  0  0  0  0  0  0  0  0  0  0  0
    2.5580   -1.3810    2.9120 H   0  0  0  0  0  0  0  0  0  0  0  0
    0.8340   -1.9600    3.1830 H   0  0  0  0  0  0  0  0  0  0  0  0
    0.8110    0.2490    2.3720 H   0  0  0  0  0  0  0  0  0  0  0  0
    0.3210   -0.8630    0.9930 H   0  0  0  0  0  0  0  0  0  0  0  0
    1.4780    2.0520    1.5680 H   0  0  0  0  0  0  0  0  0  0  0  0
  1 16  1  0  0  0  0
  1 17  1  0  0  0  0
  1  2  1  0  0  0  0
  2  3  2  0  0  0  0
  3  4  1  0  0  0  0
  4  5  2  0  0  0  0
  5 18  1  0  0  0  0
  5  6  1  0  0  0  0
  6  7  1  0  0  0  0
  7 19  1  0  0  0  0
  7 20  1  0  0  0  0
  7  8  1  0  0  0  0
  8 21  1  0  0  0  0
  8 22  1  0  0  0  0
  8  9  1  0  0  0  0
  9 23  1  0  0  0  0
  9 10  1  0  0  0  0
 10 24  1  0  0  0  0
 10 25  1  0  0  0  0
 10 11  1  0  0  0  0
 11 26  1  0  0  0  0
 11 27  1  0  0  0  0
 11 12  1  0  0  0  0
 12  6  2  0  0  0  0
 12 13  1  0  0  0  0
 13 28  1  0  0  0  0
 13 14  2  0  0  0  0
 14  4  1  0  0  0  0
 14 15  1  0  0  0  0
 15  2  1  0  0  0  0
M  END
>  <LOGBIO>
5.1200

>  <PRED_LOGBIO>
6.2000

>  <XV_RES>
-1.3840

>  <WHL_TMPL>
2

>  <ANCH>
11-18;24-21

$$$$
ROW5
  -MTS-   01071501493D 0   0.00000     0.00000     0

 34 36  0  0  0  0  0  0  0  0999 V2000
    2.0240    5.9450    1.8250 N   0  0  0  0  0  0  0  0  0  0  0  0
    1.9750    4.5530    1.9800 C   0  0  0  0  0  0  0  0  0  0  0  0
    2.6590    3.9430    3.0380 C   0  0  0  0  0  0  0  0  0  0  0  0
    2.6100    2.5520    3.1940 C   0  0  0  0  0  0  0  0  0  0  0  0
    1.8770    1.7720    2.2910 C   0  0  0  0  0  0  0  0  0  0  0  0
    1.8400    0.3900    2.4610 O   0  0  0  0  0  0  0  0  0  0  0  0
    1.1210   -0.4190    1.5840 C   0  0  0  0  0  0  0  0  0  0  0  0
    1.0950   -1.6290    1.7420 O   0  0  0  0  0  0  0  0  0  0  0  0
    0.3910    0.2050    0.4590 C   0  0  0  0  0  0  0  0  0  0  0  0
    0.4260    1.5340    0.2940 C   0  0  0  0  0  0  0  0  0  0  0  0
    1.1930    2.3830    1.2330 C   0  0  0  0  0  0  0  0  0  0  0  0
    1.2420    3.7730    1.0780 C   0  0  0  0  0  0  0  0  0  0  0  0
   -0.3940   -0.6550   -0.5030 C   0  0  0  0  0  0  0  0  0  0  0  0
   -0.7120   -1.9400    0.1370 N   0  0  0  0  0  0  0  0  0  0  0  0
   -0.7630   -1.8030    1.5990 C   0  0  0  0  0  0  0  0  0  0  0  0
   -0.4950   -3.2100    2.1660 C   0  0  0  0  0  0  0  0  0  0  0  0
    0.1570   -3.9770    1.0000 C   0  0  0  0  0  0  0  0  0  0  0  0
    0.3440   -2.9310   -0.1150 C   0  0  0  0  0  0  0  0  0  0  0  0
    1.3560    6.4100    1.2260 H   0  0  0  0  0  0  0  0  0  0  0  0
    2.7260    6.4840    2.3110 H   0  0  0  0  0  0  0  0  0  0  0  0
    3.2240    4.5440    3.7340 H   0  0  0  0  0  0  0  0  0  0  0  0
    3.1380    2.0810    4.0100 H   0  0  0  0  0  0  0  0  0  0  0  0
   -0.1080    1.9890   -0.5270 H   0  0  0  0  0  0  0  0  0  0  0  0
    0.7140    4.2440    0.2620 H   0  0  0  0  0  0  0  0  0  0  0  0
    0.2000   -0.8330   -1.3970 H   0  0  0  0  0  0  0  0  0  0  0  0
   -1.3160   -0.1470   -0.7740 H   0  0  0  0  0  0  0  0  0  0  0  0
    0.0250   -1.1280    1.9250 H   0  0  0  0  0  0  0  0  0  0  0  0
   -1.7590   -1.4810    1.8960 H   0  0  0  0  0  0  0  0  0  0  0  0
   -1.4190   -3.6890    2.4820 H   0  0  0  0  0  0  0  0  0  0  0  0
    0.1690   -3.1670    3.0270 H   0  0  0  0  0  0  0  0  0  0  0  0
   -0.5260   -4.7500    0.6540 H   0  0  0  0  0  0  0  0  0  0  0  0
    1.1320   -4.3440    1.3140 H   0  0  0  0  0  0  0  0  0  0  0  0
    1.3310   -2.4760   -0.0650 H   0  0  0  0  0  0  0  0  0  0  0  0
    0.2340   -3.3820   -1.0990 H   0  0  0  0  0  0  0  0  0  0  0  0
  1 19  1  0  0  0  0
  1 20  1  0  0  0  0
  1  2  1  0  0  0  0
  2  3  1  0  0  0  0
  3 21  1  0  0  0  0
  3  4  2  0  0  0  0
  4 22  1  0  0  0  0
  4  5  1  0  0  0  0
  5  6  1  0  0  0  0
  6  7  1  0  0  0  0
  7  8  2  0  0  0  0
  7  9  1  0  0  0  0
  9 10  2  0  0  0  0
 10 23  1  0  0  0  0
 10 11  1  0  0  0  0
 11  5  2  0  0  0  0
 11 12  1  0  0  0  0
 12  2  2  0  0  0  0
 12 24  1  0  0  0  0
  9 13  1  0  0  0  0
 13 25  1  0  0  0  0
 13 26  1  0  0  0  0
 13 14  1  0  0  0  0
 14 15  1  0  0  0  0
 15 27  1  0  0  0  0
 15 28  1  0  0  0  0
 15 16  1  0  0  0  0
 16 29  1  0  0  0  0
 16 30  1  0  0  0  0
 16 17  1  0  0  0  0
 17 31  1  0  0  0  0
 17 32  1  0  0  0  0
 17 18  1  0  0  0  0
 18 14  1  0  0  0  0
 18 33  1  0  0  0  0
 18 34  1  0  0  0  0
M  END
>  <LOGBIO>
4.7900

>  <PRED_LOGBIO>
5.4900

>  <XV_RES>
-1.0550

>  <WHL_TMPL>
2

>  <ANCH>
7-9;17-16

$$$$
ROW7
  -MTS-   01071501493D 0   0.00000     0.00000     0

 49 52  0  0  0  0  0  0  0  0999 V2000
   -5.2200    2.7390    1.9520 C   0  0  0  0  0  0  0  0  0  0  0  0
   -3.8160    2.9550    2.3300 N   0  0  0  0  0  0  0  0  0  0  0  0
   -3.3270    1.7890    3.0790 C   0  0  0  0  0  0  0  0  0  0  0  0
   -1.8500    1.9580    3.4810 C   0  0  0  0  0  0  0  0  0  0  0  0
   -1.0030    2.3150    2.3330 N   0  0  0  0  0  0  0  0  0  0  0  0
   -1.5320    3.3950    1.4880 C   0  0  0  0  0  0  0  0  0  0  0  0
   -3.0150    3.1980    1.1220 C   0  0  0  0  0  0  0  0  0  0  0  0
    0.1870    1.6890    2.0730 C   0  0  0  0  0  0  0  0  0  0  0  0
   -0.4290    0.5700    1.7390 N   0  0  0  0  0  0  0  0  0  0  0  0
   -0.2330   -0.1360    0.5460 C   0  0  0  0  0  0  0  0  0  0  0  0
   -1.3390   -0.6320   -0.1560 C   0  0  0  0  0  0  0  0  0  0  0  0
   -1.1510   -1.3370   -1.3500 C   0  0  0  0  0  0  0  0  0  0  0  0
   -2.5250   -1.9540   -2.2220 Cl  0  0  0  0  0  0  0  0  0  0  0  0
    0.1420   -1.5460   -1.8440 C   0  0  0  0  0  0  0  0  0  0  0  0
    1.2480   -1.0510   -1.1430 C   0  0  0  0  0  0  0  0  0  0  0  0
    1.0600   -0.3450    0.0520 C   0  0  0  0  0  0  0  0  0  0  0  0
    2.1640    0.1640    0.7760 N   0  0  0  0  0  0  0  0  0  0  0  0
    2.1800    1.5700    0.6190 C   0  0  0  0  0  0  0  0  0  0  0  0
    3.1700    2.1670   -0.1710 C   0  0  0  0  0  0  0  0  0  0  0  0
    3.1940    3.5570   -0.3320 C   0  0  0  0  0  0  0  0  0  0  0  0
    2.2280    4.3510    0.2970 C   0  0  0  0  0  0  0  0  0  0  0  0
    2.3090    5.7010    0.1080 O   0  0  0  0  0  0  0  0  0  0  0  0
    3.1660    6.2370   -1.1000 S   0  0  0  0  0  0  0  0  0  0  0  0
    4.5210    5.8050   -0.9530 O   0  0  0  0  0  0  0  0  0  0  0  0
    2.6330    5.7280   -2.3250 O   0  0  0  0  0  0  0  0  0  0  0  0
    3.1080    8.0460   -1.1230 C   0  0  0  0  0  0  0  0  0  0  0  0
    3.6040    8.5200    0.0160 F   0  0  0  0  0  0  0  0  0  0  0  0
    3.8310    8.4990   -2.1440 F   0  0  0  0  0  0  0  0  0  0  0  0
    1.8480    8.4480   -1.2600 F   0  0  0  0  0  0  0  0  0  0  0  0
    1.2370    3.7550    1.0870 C   0  0  0  0  0  0  0  0  0  0  0  0
    1.2140    2.3640    1.2480 C   0  0  0  0  0  0  0  0  0  0  0  0
   -5.4000    1.6740    1.8190 H   0  0  0  0  0  0  0  0  0  0  0  0
   -5.8700    3.1210    2.7360 H   0  0  0  0  0  0  0  0  0  0  0  0
   -5.4290    3.2610    1.0200 H   0  0  0  0  0  0  0  0  0  0  0  0
   -3.4360    0.8950    2.4690 H   0  0  0  0  0  0  0  0  0  0  0  0
   -3.9320    1.6530    3.9740 H   0  0  0  0  0  0  0  0  0  0  0  0
   -1.7680    2.7300    4.2430 H   0  0  0  0  0  0  0  0  0  0  0  0
   -1.4870    1.0340    3.9240 H   0  0  0  0  0  0  0  0  0  0  0  0
   -1.4100    4.3460    2.0010 H   0  0  0  0  0  0  0  0  0  0  0  0
   -0.9420    3.4600    0.5760 H   0  0  0  0  0  0  0  0  0  0  0  0
   -3.1120    2.3510    0.4460 H   0  0  0  0  0  0  0  0  0  0  0  0
   -3.3840    4.0870    0.6150 H   0  0  0  0  0  0  0  0  0  0  0  0
   -2.3370   -0.4710    0.2250 H   0  0  0  0  0  0  0  0  0  0  0  0
    0.2870   -2.0900   -2.7660 H   0  0  0  0  0  0  0  0  0  0  0  0
    2.2450   -1.2120   -1.5230 H   0  0  0  0  0  0  0  0  0  0  0  0
    2.8250   -0.3810    1.3120 H   0  0  0  0  0  0  0  0  0  0  0  0
    3.9160    1.5540   -0.6560 H   0  0  0  0  0  0  0  0  0  0  0  0
    3.9580    4.0170   -0.9410 H   0  0  0  0  0  0  0  0  0  0  0  0
    0.4920    4.3670    1.5720 H   0  0  0  0  0  0  0  0  0  0  0  0
  1 32  1  0  0  0  0
  1 33  1  0  0  0  0
  1 34  1  0  0  0  0
  1  2  1  0  0  0  0
  2  3  1  0  0  0  0
  3 35  1  0  0  0  0
  3 36  1  0  0  0  0
  3  4  1  0  0  0  0
  4 37  1  0  0  0  0
  4 38  1  0  0  0  0
  4  5  1  0  0  0  0
  5  6  1  0  0  0  0
  6 39  1  0  0  0  0
  6 40  1  0  0  0  0
  6  7  1  0  0  0  0
  7  2  1  0  0  0  0
  7 41  1  0  0  0  0
  7 42  1  0  0  0  0
  5  8  1  0  0  0  0
  8  9  2  0  0  0  0
  9 10  1  0  0  0  0
 10 11  2  0  0  0  0
 11 43  1  0  0  0  0
 11 12  1  0  0  0  0
 12 13  1  0  0  0  0
 12 14  2  0  0  0  0
 14 44  1  0  0  0  0
 14 15  1  0  0  0  0
 15 45  1  0  0  0  0
 15 16  2  0  0  0  0
 16 10  1  0  0  0  0
 16 17  1  0  0  0  0
 17 46  1  0  0  0  0
 17 18  1  0  0  0  0
 18 19  2  0  0  0  0
 19 47  1  0  0  0  0
 19 20  1  0  0  0  0
 20 48  1  0  0  0  0
 20 21  2  0  0  0  0
 21 22  1  0  0  0  0
 22 23  1  0  0  0  0
 23 24  2  0  0  0  0
 23 25  2  0  0  0  0
 23 26  1  0  0  0  0
 26 27  1  0  0  0  0
 26 28  1  0  0  0  0
 26 29  1  0  0  0  0
 21 30  1  0  0  0  0
 30 49  1  0  0  0  0
 30 31  2  0  0  0  0
 31  8  1  0  0  0  0
 31 18  1  0  0  0  0
M  END
>  <LOGBIO>
7.5200

>  <PRED_LOGBIO>
6.4500

>  <XV_RES>
1.3110

>  <WHL_TMPL>
2

>  <ANCH>
2-4;36-38

$$$$
ROW8
  -MTS-   01071501493D 0   0.00000     0.00000     0

 59 62  0  0  0  0  0  0  0  0999 V2000
    1.3760   -8.0770    1.5640 Cl  0  0  0  0  0  0  0  0  0  0  0  0
    1.0960   -6.8340    2.7490 C   0  0  0  0  0  0  0  0  0  0  0  0
    1.4440   -7.0500    4.0800 C   0  0  0  0  0  0  0  0  0  0  0  0
    1.2200   -6.0520    5.0250 C   0  0  0  0  0  0  0  0  0  0  0  0
    0.6470   -4.8370    4.6400 C   0  0  0  0  0  0  0  0  0  0  0  0
    0.2840   -4.6050    3.3050 C   0  0  0  0  0  0  0  0  0  0  0  0
   -0.3520   -3.3650    2.7150 N   0  0  0  0  0  0  0  0  0  0  0  0
   -1.5200   -2.8970    3.4740 C   0  0  0  0  0  0  0  0  0  0  0  0
   -2.2150   -1.7200    2.7650 C   0  0  0  0  0  0  0  0  0  0  0  0
   -1.2640   -0.6540    2.4180 N   0  0  0  0  0  0  0  0  0  0  0  0
   -1.9460    0.5850    1.8800 C   0  0  0  0  0  0  0  0  0  0  0  0
   -1.6260    1.7920    2.7500 C   0  0  0  0  0  0  0  0  0  0  0  0
   -2.1350    2.9930    2.4430 C   0  0  0  0  0  0  0  0  0  0  0  0
   -1.8180    4.1900    3.3070 C   0  0  0  0  0  0  0  0  0  0  0  0
   -2.4910    5.3790    2.7630 N   0  0  0  0  0  0  0  0  0  0  0  0
   -2.3530    6.5560    3.3660 C   0  0  0  0  0  0  0  0  0  0  0  0
   -1.6610    6.6500    4.3790 O   0  0  0  0  0  0  0  0  0  0  0  0
   -3.0310    7.7520    2.8190 C   0  0  0  0  0  0  0  0  0  0  0  0
   -2.3800    8.5550    1.8740 C   0  0  0  0  0  0  0  0  0  0  0  0
   -3.0210    9.6870    1.3570 C   0  0  0  0  0  0  0  0  0  0  0  0
   -4.3130   10.0160    1.7840 C   0  0  0  0  0  0  0  0  0  0  0  0
   -4.9640    9.2130    2.7280 C   0  0  0  0  0  0  0  0  0  0  0  0
   -4.3230    8.0810    3.2460 C   0  0  0  0  0  0  0  0  0  0  0  0
   -4.9910   11.2120    1.2360 C   0  0  0  0  0  0  0  0  0  0  0  0
   -5.3910   12.2390    2.1000 C   0  0  0  0  0  0  0  0  0  0  0  0
   -6.0310   13.3650    1.5680 C   0  0  0  0  0  0  0  0  0  0  0  0
   -6.2530   13.4300    0.1870 C   0  0  0  0  0  0  0  0  0  0  0  0
   -5.8280   12.3680   -0.6190 C   0  0  0  0  0  0  0  0  0  0  0  0
   -5.2180   11.3030   -0.0810 N   0  0  0  0  0  0  0  0  0  0  0  0
   -0.1840   -1.1630    1.5600 C   0  0  0  0  0  0  0  0  0  0  0  0
    0.5690   -2.3230    2.2380 C   0  0  0  0  0  0  0  0  0  0  0  0
    0.5220   -5.6190    2.3640 C   0  0  0  0  0  0  0  0  0  0  0  0
    0.0970   -5.3600    0.6970 Cl  0  0  0  0  0  0  0  0  0  0  0  0
    1.8860   -7.9890    4.3790 H   0  0  0  0  0  0  0  0  0  0  0  0
    1.4900   -6.2170    6.0580 H   0  0  0  0  0  0  0  0  0  0  0  0
    0.4820   -4.0670    5.3790 H   0  0  0  0  0  0  0  0  0  0  0  0
   -1.1380   -2.5050    4.4150 H   0  0  0  0  0  0  0  0  0  0  0  0
   -2.2370   -3.7110    3.5550 H   0  0  0  0  0  0  0  0  0  0  0  0
   -2.9040   -1.2900    3.4890 H   0  0  0  0  0  0  0  0  0  0  0  0
   -2.6650   -2.0990    1.8500 H   0  0  0  0  0  0  0  0  0  0  0  0
   -3.0170    0.4130    1.9700 H   0  0  0  0  0  0  0  0  0  0  0  0
   -1.5730    0.7760    0.8760 H   0  0  0  0  0  0  0  0  0  0  0  0
   -0.9880    1.6810    3.6150 H   0  0  0  0  0  0  0  0  0  0  0  0
   -2.7730    3.1040    1.5790 H   0  0  0  0  0  0  0  0  0  0  0  0
   -2.1660    4.0090    4.3210 H   0  0  0  0  0  0  0  0  0  0  0  0
   -0.7430    4.3560    3.3160 H   0  0  0  0  0  0  0  0  0  0  0  0
   -3.0600    5.3010    1.9320 H   0  0  0  0  0  0  0  0  0  0  0  0
   -1.3830    8.3010    1.5450 H   0  0  0  0  0  0  0  0  0  0  0  0
   -2.5190   10.3060    0.6280 H   0  0  0  0  0  0  0  0  0  0  0  0
   -5.9610    9.4670    3.0580 H   0  0  0  0  0  0  0  0  0  0  0  0
   -4.8250    7.4620    3.9750 H   0  0  0  0  0  0  0  0  0  0  0  0
   -5.2080   12.1640    3.1610 H   0  0  0  0  0  0  0  0  0  0  0  0
   -6.3490   14.1710    2.2130 H   0  0  0  0  0  0  0  0  0  0  0  0
   -6.7450   14.2870   -0.2490 H   0  0  0  0  0  0  0  0  0  0  0  0
   -5.9940   12.4070   -1.6860 H   0  0  0  0  0  0  0  0  0  0  0  0
    0.5330   -0.3520    1.4550 H   0  0  0  0  0  0  0  0  0  0  0  0
   -0.6170   -1.5390    0.6360 H   0  0  0  0  0  0  0  0  0  0  0  0
    1.1780   -2.7850    1.4640 H   0  0  0  0  0  0  0  0  0  0  0  0
    1.1120   -1.9180    3.0900 H   0  0  0  0  0  0  0  0  0  0  0  0
  1  2  1  0  0  0  0
  2  3  2  0  0  0  0
  3 34  1  0  0  0  0
  3  4  1  0  0  0  0
  4 35  1  0  0  0  0
  4  5  2  0  0  0  0
  5 36  1  0  0  0  0
  5  6  1  0  0  0  0
  6  7  1  0  0  0  0
  7  8  1  0  0  0  0
  8 37  1  0  0  0  0
  8 38  1  0  0  0  0
  8  9  1  0  0  0  0
  9 39  1  0  0  0  0
  9 40  1  0  0  0  0
  9 10  1  0  0  0  0
 10 11  1  0  0  0  0
 11 41  1  0  0  0  0
 11 42  1  0  0  0  0
 11 12  1  0  0  0  0
 12 43  1  0  0  0  0
 12 13  2  0  0  0  0
 13 44  1  0  0  0  0
 13 14  1  0  0  0  0
 14 45  1  0  0  0  0
 14 46  1  0  0  0  0
 14 15  1  0  0  0  0
 15 47  1  0  0  0  0
 15 16  1  0  0  0  0
 16 17  2  0  0  0  0
 16 18  1  0  0  0  0
 18 19  2  0  0  0  0
 19 48  1  0  0  0  0
 19 20  1  0  0  0  0
 20 49  1  0  0  0  0
 20 21  2  0  0  0  0
 21 22  1  0  0  0  0
 22 50  1  0  0  0  0
 22 23  2  0  0  0  0
 23 18  1  0  0  0  0
 23 51  1  0  0  0  0
 21 24  1  0  0  0  0
 24 25  2  0  0  0  0
 25 52  1  0  0  0  0
 25 26  1  0  0  0  0
 26 53  1  0  0  0  0
 26 27  2  0  0  0  0
 27 54  1  0  0  0  0
 27 28  1  0  0  0  0
 28 55  1  0  0  0  0
 28 29  2  0  0  0  0
 29 24  1  0  0  0  0
 10 30  1  0  0  0  0
 30 56  1  0  0  0  0
 30 57  1  0  0  0  0
 30 31  1  0  0  0  0
 31  7  1  0  0  0  0
 31 58  1  0  0  0  0
 31 59  1  0  0  0  0
  6 32  2  0  0  0  0
 32  2  1  0  0  0  0
 32 33  1  0  0  0  0
M  END
>  <LOGBIO>
7.0900

>  <PRED_LOGBIO>
7.1700

>  <XV_RES>
-0.1160

>  <WHL_TMPL>
3

>  <ANCH>
24-34;17-52

$$$$
ROW9
  -MTS-   01071501493D 0   0.00000     0.00000     0

 59 61  0  0  0  0  0  0  0  0999 V2000
   -2.8340   -6.1460    4.6210 O   0  0  0  0  0  0  0  0  0  0  0  0
   -2.0040   -5.2150    4.0540 C   0  0  0  0  0  0  0  0  0  0  0  0
   -2.5130   -3.9740    3.6550 C   0  0  0  0  0  0  0  0  0  0  0  0
   -1.6650   -3.0220    3.0760 C   0  0  0  0  0  0  0  0  0  0  0  0
   -0.3070   -3.3120    2.8970 C   0  0  0  0  0  0  0  0  0  0  0  0
    0.6080   -2.2860    2.2730 C   0  0  0  0  0  0  0  0  0  0  0  0
   -0.1510   -1.1790    1.5340 C   0  0  0  0  0  0  0  0  0  0  0  0
   -1.2640   -0.6540    2.4180 N   0  0  0  0  0  0  0  0  0  0  0  0
   -1.9460    0.5850    1.8800 C   0  0  0  0  0  0  0  0  0  0  0  0
   -1.6260    1.7920    2.7500 C   0  0  0  0  0  0  0  0  0  0  0  0
   -0.1780    2.2400    2.5650 S   0  0  0  0  0  0  0  0  0  0  0  0
    0.6420    1.0720    2.6520 O   0  0  0  0  0  0  0  0  0  0  0  0
    0.1750    3.2190    3.5460 O   0  0  0  0  0  0  0  0  0  0  0  0
   -0.0580    2.7430    1.2360 C   0  0  0  0  0  0  0  0  0  0  0  0
    1.2050    2.9970    0.7750 C   0  0  0  0  0  0  0  0  0  0  0  0
    1.3220    3.7320   -0.5590 C   0  0  0  0  0  0  0  0  0  0  0  0
    2.7020    3.9120   -0.8860 O   0  0  0  0  0  0  0  0  0  0  0  0
    2.8740    4.5970   -2.1290 C   0  0  0  0  0  0  0  0  0  0  0  0
    4.3660    4.7570   -2.4200 C   0  0  0  0  0  0  0  0  0  0  0  0
    4.5470    5.4810   -3.7330 C   0  0  0  0  0  0  0  0  0  0  0  0
    4.6310    4.7540   -4.9270 C   0  0  0  0  0  0  0  0  0  0  0  0
    4.8000    5.4250   -6.1440 C   0  0  0  0  0  0  0  0  0  0  0  0
    4.8840    6.8220   -6.1680 C   0  0  0  0  0  0  0  0  0  0  0  0
    4.8000    7.5490   -4.9740 C   0  0  0  0  0  0  0  0  0  0  0  0
    4.6310    6.8780   -3.7570 C   0  0  0  0  0  0  0  0  0  0  0  0
    0.2020   -4.5540    3.2970 C   0  0  0  0  0  0  0  0  0  0  0  0
    1.7790   -5.3580    3.2820 S   0  0  0  0  0  0  0  0  0  0  0  0
    1.2470   -6.8750    4.0230 C   0  0  0  0  0  0  0  0  0  0  0  0
    1.9410   -7.8580    4.2760 O   0  0  0  0  0  0  0  0  0  0  0  0
   -0.0560   -6.7340    4.2520 N   0  0  0  0  0  0  0  0  0  0  0  0
   -0.6460   -5.5050    3.8750 C   0  0  0  0  0  0  0  0  0  0  0  0
   -2.8650   -6.0440    5.5850 H   0  0  0  0  0  0  0  0  0  0  0  0
   -3.5610   -3.7500    3.7930 H   0  0  0  0  0  0  0  0  0  0  0  0
   -2.0580   -2.0650    2.7680 H   0  0  0  0  0  0  0  0  0  0  0  0
    1.1800   -2.8160    1.5140 H   0  0  0  0  0  0  0  0  0  0  0  0
    1.1900   -1.8220    3.0660 H   0  0  0  0  0  0  0  0  0  0  0  0
   -0.6270   -1.6450    0.6730 H   0  0  0  0  0  0  0  0  0  0  0  0
    0.5410   -0.3660    1.3250 H   0  0  0  0  0  0  0  0  0  0  0  0
   -0.8200   -0.3710    3.2800 H   0  0  0  0  0  0  0  0  0  0  0  0
   -3.0170    0.4130    1.9700 H   0  0  0  0  0  0  0  0  0  0  0  0
   -1.5730    0.7760    0.8760 H   0  0  0  0  0  0  0  0  0  0  0  0
   -1.7150    1.4590    3.7820 H   0  0  0  0  0  0  0  0  0  0  0  0
   -2.2780    2.6110    2.4530 H   0  0  0  0  0  0  0  0  0  0  0  0
   -0.5530    3.7120    1.2540 H   0  0  0  0  0  0  0  0  0  0  0  0
   -0.5310    2.0270    0.5680 H   0  0  0  0  0  0  0  0  0  0  0  0
    1.6460    2.0180    0.6000 H   0  0  0  0  0  0  0  0  0  0  0  0
    1.7350    3.5960    1.5130 H   0  0  0  0  0  0  0  0  0  0  0  0
    0.8380    4.7040   -0.4820 H   0  0  0  0  0  0  0  0  0  0  0  0
    0.8380    3.1480   -1.3390 H   0  0  0  0  0  0  0  0  0  0  0  0
    2.4090    5.5790   -2.0700 H   0  0  0  0  0  0  0  0  0  0  0  0
    2.4090    4.0220   -2.9270 H   0  0  0  0  0  0  0  0  0  0  0  0
    4.8310    3.7760   -2.4790 H   0  0  0  0  0  0  0  0  0  0  0  0
    4.8310    5.3320   -1.6220 H   0  0  0  0  0  0  0  0  0  0  0  0
    4.5660    3.6760   -4.9090 H   0  0  0  0  0  0  0  0  0  0  0  0
    4.8650    4.8640   -7.0650 H   0  0  0  0  0  0  0  0  0  0  0  0
    5.0140    7.3400   -7.1070 H   0  0  0  0  0  0  0  0  0  0  0  0
    4.8650    8.6270   -4.9920 H   0  0  0  0  0  0  0  0  0  0  0  0
    4.5670    7.4390   -2.8360 H   0  0  0  0  0  0  0  0  0  0  0  0
   -0.5990   -7.4730    4.6760 H   0  0  0  0  0  0  0  0  0  0  0  0
  1 32  1  0  0  0  0
  1  2  1  0  0  0  0
  2  3  2  0  0  0  0
  3 33  1  0  0  0  0
  3  4  1  0  0  0  0
  4 34  1  0  0  0  0
  4  5  2  0  0  0  0
  5  6  1  0  0  0  0
  6 35  1  0  0  0  0
  6 36  1  0  0  0  0
  6  7  1  0  0  0  0
  7 37  1  0  0  0  0
  7 38  1  0  0  0  0
  7  8  1  0  0  0  0
  8 39  1  0  0  0  0
  8  9  1  0  0  0  0
  9 40  1  0  0  0  0
  9 41  1  0  0  0  0
  9 10  1  0  0  0  0
 10 42  1  0  0  0  0
 10 43  1  0  0  0  0
 10 11  1  0  0  0  0
 11 12  2  0  0  0  0
 11 13  2  0  0  0  0
 11 14  1  0  0  0  0
 14 44  1  0  0  0  0
 14 45  1  0  0  0  0
 14 15  1  0  0  0  0
 15 46  1  0  0  0  0
 15 47  1  0  0  0  0
 15 16  1  0  0  0  0
 16 48  1  0  0  0  0
 16 49  1  0  0  0  0
 16 17  1  0  0  0  0
 17 18  1  0  0  0  0
 18 50  1  0  0  0  0
 18 51  1  0  0  0  0
 18 19  1  0  0  0  0
 19 52  1  0  0  0  0
 19 53  1  0  0  0  0
 19 20  1  0  0  0  0
 20 21  2  0  0  0  0
 21 54  1  0  0  0  0
 21 22  1  0  0  0  0
 22 55  1  0  0  0  0
 22 23  2  0  0  0  0
 23 56  1  0  0  0  0
 23 24  1  0  0  0  0
 24 57  1  0  0  0  0
 24 25  2  0  0  0  0
 25 20  1  0  0  0  0
 25 58  1  0  0  0  0
  5 26  1  0  0  0  0
 26 27  1  0  0  0  0
 27 28  1  0  0  0  0
 28 29  2  0  0  0  0
 28 30  1  0  0  0  0
 30 59  1  0  0  0  0
 30 31  1  0  0  0  0
 31  2  1  0  0  0  0
 31 26  2  0  0  0  0
M  END
>  <LOGBIO>
7.0000

>  <PRED_LOGBIO>
6.6600

>  <XV_RES>
0.6000

>  <WHL_TMPL>
3

>  <ANCH>
21-24;17-15

$$$$
ROW10
  -MTS-   01071501493D 0   0.00000     0.00000     0

 49 52  0  0  0  0  0  0  0  0999 V2000
    0.2840   -4.6050    3.3050 C   0  0  0  0  0  0  0  0  0  0  0  0
   -0.3850   -3.4080    2.5910 N   0  0  0  0  0  0  0  0  0  0  0  0
   -1.4670   -2.9050    3.4500 C   0  0  0  0  0  0  0  0  0  0  0  0
   -2.2020   -1.7230    2.7900 C   0  0  0  0  0  0  0  0  0  0  0  0
   -1.2640   -0.6540    2.4180 N   0  0  0  0  0  0  0  0  0  0  0  0
   -1.9460    0.5850    1.8800 C   0  0  0  0  0  0  0  0  0  0  0  0
   -1.6260    1.7920    2.7500 C   0  0  0  0  0  0  0  0  0  0  0  0
   -0.1780    2.2400    2.5650 C   0  0  0  0  0  0  0  0  0  0  0  0
   -0.0540    2.7580    1.1950 N   0  0  0  0  0  0  0  0  0  0  0  0
   -1.0900    3.6960    0.9690 C   0  0  0  0  0  0  0  0  0  0  0  0
   -0.7300    5.0080    1.2960 C   0  0  0  0  0  0  0  0  0  0  0  0
   -1.6500    6.0500    1.1270 C   0  0  0  0  0  0  0  0  0  0  0  0
   -2.9310    5.7780    0.6320 C   0  0  0  0  0  0  0  0  0  0  0  0
   -3.2910    4.4650    0.3050 C   0  0  0  0  0  0  0  0  0  0  0  0
   -2.3710    3.4240    0.4740 C   0  0  0  0  0  0  0  0  0  0  0  0
   -2.6800    1.7200    0.1060 S   0  0  0  0  0  0  0  0  0  0  0  0
   -1.1010    1.0390   -0.3140 C   0  0  0  0  0  0  0  0  0  0  0  0
   -0.8930   -0.0390   -1.1830 C   0  0  0  0  0  0  0  0  0  0  0  0
    0.4070   -0.4910   -1.4400 C   0  0  0  0  0  0  0  0  0  0  0  0
    1.4990    0.1350   -0.8270 C   0  0  0  0  0  0  0  0  0  0  0  0
    3.1150   -0.4260   -1.1450 Cl  0  0  0  0  0  0  0  0  0  0  0  0
    1.2910    1.2130    0.0420 C   0  0  0  0  0  0  0  0  0  0  0  0
   -0.0090    1.6650    0.2980 C   0  0  0  0  0  0  0  0  0  0  0  0
   -0.1840   -1.1630    1.5600 C   0  0  0  0  0  0  0  0  0  0  0  0
    0.5560   -2.3430    2.2170 C   0  0  0  0  0  0  0  0  0  0  0  0
   -0.4770   -5.2720    3.7030 H   0  0  0  0  0  0  0  0  0  0  0  0
    0.8210   -5.1640    2.5410 H   0  0  0  0  0  0  0  0  0  0  0  0
    0.9320   -4.1810    4.0690 H   0  0  0  0  0  0  0  0  0  0  0  0
   -0.9890   -2.5090    4.3430 H   0  0  0  0  0  0  0  0  0  0  0  0
   -2.1890   -3.7020    3.6100 H   0  0  0  0  0  0  0  0  0  0  0  0
   -2.8570   -1.3050    3.5520 H   0  0  0  0  0  0  0  0  0  0  0  0
   -2.6910   -2.0910    1.8910 H   0  0  0  0  0  0  0  0  0  0  0  0
   -3.0170    0.4130    1.9700 H   0  0  0  0  0  0  0  0  0  0  0  0
   -1.5730    0.7760    0.8760 H   0  0  0  0  0  0  0  0  0  0  0  0
   -1.7150    1.4590    3.7820 H   0  0  0  0  0  0  0  0  0  0  0  0
   -2.2780    2.6110    2.4530 H   0  0  0  0  0  0  0  0  0  0  0  0
    0.4460    1.3510    2.6310 H   0  0  0  0  0  0  0  0  0  0  0  0
    0.0330    3.0380    3.2740 H   0  0  0  0  0  0  0  0  0  0  0  0
    0.2580    5.2180    1.6790 H   0  0  0  0  0  0  0  0  0  0  0  0
   -1.3720    7.0620    1.3790 H   0  0  0  0  0  0  0  0  0  0  0  0
   -3.6410    6.5810    0.5010 H   0  0  0  0  0  0  0  0  0  0  0  0
   -4.2800    4.2560   -0.0780 H   0  0  0  0  0  0  0  0  0  0  0  0
   -1.7360   -0.5210   -1.6560 H   0  0  0  0  0  0  0  0  0  0  0  0
    0.5670   -1.3220   -2.1100 H   0  0  0  0  0  0  0  0  0  0  0  0
    2.1340    1.6960    0.5150 H   0  0  0  0  0  0  0  0  0  0  0  0
    0.5420   -0.3580    1.4730 H   0  0  0  0  0  0  0  0  0  0  0  0
   -0.6150   -1.5170    0.6260 H   0  0  0  0  0  0  0  0  0  0  0  0
    1.2090   -2.7610    1.4540 H   0  0  0  0  0  0  0  0  0  0  0  0
    1.0470   -1.9750    3.1160 H   0  0  0  0  0  0  0  0  0  0  0  0
  1 26  1  0  0  0  0
  1 27  1  0  0  0  0
  1 28  1  0  0  0  0
  1  2  1  0  0  0  0
  2  3  1  0  0  0  0
  3 29  1  0  0  0  0
  3 30  1  0  0  0  0
  3  4  1  0  0  0  0
  4 31  1  0  0  0  0
  4 32  1  0  0  0  0
  4  5  1  0  0  0  0
  5  6  1  0  0  0  0
  6 33  1  0  0  0  0
  6 34  1  0  0  0  0
  6  7  1  0  0  0  0
  7 35  1  0  0  0  0
  7 36  1  0  0  0  0
  7  8  1  0  0  0  0
  8 37  1  0  0  0  0
  8 38  1  0  0  0  0
  8  9  1  0  0  0  0
  9 10  1  0  0  0  0
 10 11  1  0  0  0  0
 11 39  1  0  0  0  0
 11 12  2  0  0  0  0
 12 40  1  0  0  0  0
 12 13  1  0  0  0  0
 13 41  1  0  0  0  0
 13 14  2  0  0  0  0
 14 42  1  0  0  0  0
 14 15  1  0  0  0  0
 15 10  2  0  0  0  0
 15 16  1  0  0  0  0
 16 17  1  0  0  0  0
 17 18  1  0  0  0  0
 18 43  1  0  0  0  0
 18 19  2  0  0  0  0
 19 44  1  0  0  0  0
 19 20  1  0  0  0  0
 20 21  1  0  0  0  0
 20 22  2  0  0  0  0
 22 45  1  0  0  0  0
 22 23  1  0  0  0  0
 23  9  1  0  0  0  0
 23 17  2  0  0  0  0
  5 24  1  0  0  0  0
 24 46  1  0  0  0  0
 24 47  1  0  0  0  0
 24 25  1  0  0  0  0
 25  2  1  0  0  0  0
 25 48  1  0  0  0  0
 25 49  1  0  0  0  0
M  END
>  <LOGBIO>
7.9600

>  <PRED_LOGBIO>
7.2200

>  <XV_RES>
0.9020

>  <WHL_TMPL>
3

>  <ANCH>
24-34;12-44

$$$$
ROW11
  -MTS-   01071501493D 0   0.00000     0.00000     0

 46 47  0  0  1  0  0  0  0  0999 V2000
   -1.9670    4.6410    3.0290 C   0  0  0  0  0  0  0  0  0  0  0  0
   -1.7620    4.7960    4.5340 C   0  0  0  0  0  0  0  0  0  0  0  0
   -2.3650    3.6520    5.2310 N   0  0  0  0  0  0  0  0  0  0  0  0
   -2.7540    4.0140    6.6010 C   0  0  0  0  0  0  0  0  0  0  0  0
   -2.7870    2.6940    7.3950 C   0  0  0  0  0  0  0  0  0  0  0  0
   -1.9600    1.7120    6.5450 C   0  0  0  0  0  0  0  0  0  0  0  0
   -1.3950    2.5590    5.3900 C   0  0  1  0  0  0  0  0  0  0  0  0
   -1.2480    1.7410    4.1080 C   0  0  0  0  0  0  0  0  0  0  0  0
   -0.1840    2.3200    3.2750 N   0  0  0  0  0  0  0  0  0  0  0  0
    0.1190    1.7680    2.1040 C   0  0  0  0  0  0  0  0  0  0  0  0
   -0.4910    0.7720    1.7170 O   0  0  0  0  0  0  0  0  0  0  0  0
    1.2140    2.3640    1.2480 C   0  0  0  0  0  0  0  0  0  0  0  0
    2.1800    1.5700    0.6190 C   0  0  0  0  0  0  0  0  0  0  0  0
    2.1570    0.2090    0.7770 O   0  0  0  0  0  0  0  0  0  0  0  0
    2.8910   -0.3530    1.8670 C   0  0  0  0  0  0  0  0  0  0  0  0
    3.1700    2.1660   -0.1710 C   0  0  0  0  0  0  0  0  0  0  0  0
    3.1940    3.5570   -0.3320 C   0  0  0  0  0  0  0  0  0  0  0  0
    2.2280    4.3510    0.2970 C   0  0  0  0  0  0  0  0  0  0  0  0
    2.3090    5.7010    0.1080 O   0  0  0  0  0  0  0  0  0  0  0  0
    1.2370    3.7550    1.0870 C   0  0  0  0  0  0  0  0  0  0  0  0
    0.2920    4.5320    1.7020 O   0  0  0  0  0  0  0  0  0  0  0  0
   -0.9170    4.8080    0.9910 C   0  0  0  0  0  0  0  0  0  0  0  0
   -1.4950    3.7210    2.6920 H   0  0  0  0  0  0  0  0  0  0  0  0
   -1.5200    5.4890    2.5130 H   0  0  0  0  0  0  0  0  0  0  0  0
   -3.0320    4.6040    2.8110 H   0  0  0  0  0  0  0  0  0  0  0  0
   -0.6970    4.8340    4.7520 H   0  0  0  0  0  0  0  0  0  0  0  0
   -2.2340    5.7170    4.8710 H   0  0  0  0  0  0  0  0  0  0  0  0
   -2.0000    4.6710    7.0280 H   0  0  0  0  0  0  0  0  0  0  0  0
   -3.7500    4.4510    6.5890 H   0  0  0  0  0  0  0  0  0  0  0  0
   -3.8080    2.3390    7.5230 H   0  0  0  0  0  0  0  0  0  0  0  0
   -2.3520    2.8200    8.3840 H   0  0  0  0  0  0  0  0  0  0  0  0
   -2.6190    0.9470    6.1390 H   0  0  0  0  0  0  0  0  0  0  0  0
   -1.1360    1.3280    7.1430 H   0  0  0  0  0  0  0  0  0  0  0  0
   -0.3980    2.9340    5.6150 H   0  0  0  0  0  0  0  0  0  0  0  0
   -2.1880    1.7570    3.5580 H   0  0  0  0  0  0  0  0  0  0  0  0
   -0.9930    0.7140    4.3600 H   0  0  0  0  0  0  0  0  0  0  0  0
    0.3160    3.1380    3.5930 H   0  0  0  0  0  0  0  0  0  0  0  0
    2.5100    0.0470    2.8050 H   0  0  0  0  0  0  0  0  0  0  0  0
    2.7780   -1.4350    1.8620 H   0  0  0  0  0  0  0  0  0  0  0  0
    3.9440   -0.0980    1.7660 H   0  0  0  0  0  0  0  0  0  0  0  0
    3.9160    1.5540   -0.6560 H   0  0  0  0  0  0  0  0  0  0  0  0
    3.9580    4.0170   -0.9410 H   0  0  0  0  0  0  0  0  0  0  0  0
    2.1760    6.1730    0.9450 H   0  0  0  0  0  0  0  0  0  0  0  0
   -1.4250    3.8740    0.7620 H   0  0  0  0  0  0  0  0  0  0  0  0
   -1.5640    5.4320    1.6040 H   0  0  0  0  0  0  0  0  0  0  0  0
   -0.6820    5.3290    0.0650 H   0  0  0  0  0  0  0  0  0  0  0  0
  1 23  1  0  0  0  0
  1 24  1  0  0  0  0
  1 25  1  0  0  0  0
  1  2  1  0  0  0  0
  2 26  1  0  0  0  0
  2 27  1  0  0  0  0
  2  3  1  0  0  0  0
  3  4  1  0  0  0  0
  4 28  1  0  0  0  0
  4 29  1  0  0  0  0
  4  5  1  0  0  0  0
  5 30  1  0  0  0  0
  5 31  1  0  0  0  0
  5  6  1  0  0  0  0
  6 32  1  0  0  0  0
  6 33  1  0  0  0  0
  6  7  1  0  0  0  0
  7  3  1  0  0  0  0
  7 34  1  0  0  0  0
  7  8  1  0  0  0  0
  8 35  1  0  0  0  0
  8 36  1  0  0  0  0
  8  9  1  0  0  0  0
  9 37  1  0  0  0  0
  9 10  1  0  0  0  0
 10 11  2  0  0  0  0
 10 12  1  0  0  0  0
 12 13  2  0  0  0  0
 13 14  1  0  0  0  0
 14 15  1  0  0  0  0
 15 38  1  0  0  0  0
 15 39  1  0  0  0  0
 15 40  1  0  0  0  0
 13 16  1  0  0  0  0
 16 41  1  0  0  0  0
 16 17  2  0  0  0  0
 17 42  1  0  0  0  0
 17 18  1  0  0  0  0
 18 19  1  0  0  0  0
 19 43  1  0  0  0  0
 18 20  2  0  0  0  0
 20 12  1  0  0  0  0
 20 21  1  0  0  0  0
 21 22  1  0  0  0  0
 22 44  1  0  0  0  0
 22 45  1  0  0  0  0
 22 46  1  0  0  0  0
M  END
>  <LOGBIO>
8.0600

>  <PRED_LOGBIO>
7.7700

>  <XV_RES>
0.2930

>  <WHL_TMPL>
2

>  <ANCH>
2-4;36-38

$$$$
ROW12
  -MTS-   01071501493D 0   0.00000     0.00000     0

 45 46  0  0  1  0  0  0  0  0999 V2000
   -1.9670    4.6410    3.0290 C   0  0  0  0  0  0  0  0  0  0  0  0
   -1.7620    4.7960    4.5340 C   0  0  0  0  0  0  0  0  0  0  0  0
   -2.3650    3.6520    5.2310 N   0  0  0  0  0  0  0  0  0  0  0  0
   -2.7540    4.0140    6.6010 C   0  0  0  0  0  0  0  0  0  0  0  0
   -2.7870    2.6940    7.3950 C   0  0  0  0  0  0  0  0  0  0  0  0
   -1.9600    1.7120    6.5450 C   0  0  0  0  0  0  0  0  0  0  0  0
   -1.3950    2.5590    5.3900 C   0  0  1  0  0  0  0  0  0  0  0  0
   -1.2480    1.7410    4.1080 C   0  0  0  0  0  0  0  0  0  0  0  0
   -0.1840    2.3200    3.2750 N   0  0  0  0  0  0  0  0  0  0  0  0
    0.1190    1.7680    2.1040 C   0  0  0  0  0  0  0  0  0  0  0  0
   -0.4910    0.7720    1.7170 O   0  0  0  0  0  0  0  0  0  0  0  0
    1.2140    2.3640    1.2480 C   0  0  0  0  0  0  0  0  0  0  0  0
    2.1800    1.5700    0.6190 C   0  0  0  0  0  0  0  0  0  0  0  0
    2.1510   -0.1580    0.8190 Cl  0  0  0  0  0  0  0  0  0  0  0  0
    3.1700    2.1660   -0.1710 C   0  0  0  0  0  0  0  0  0  0  0  0
    4.2130    1.3100   -0.8490 C   0  0  0  0  0  0  0  0  0  0  0  0
    3.1940    3.5570   -0.3320 C   0  0  0  0  0  0  0  0  0  0  0  0
    2.2280    4.3510    0.2970 C   0  0  0  0  0  0  0  0  0  0  0  0
    2.3090    5.7010    0.1080 O   0  0  0  0  0  0  0  0  0  0  0  0
    1.2370    3.7550    1.0870 C   0  0  0  0  0  0  0  0  0  0  0  0
    0.2920    4.5320    1.7020 O   0  0  0  0  0  0  0  0  0  0  0  0
   -0.9170    4.8080    0.9910 C   0  0  0  0  0  0  0  0  0  0  0  0
   -1.4950    3.7210    2.6920 H   0  0  0  0  0  0  0  0  0  0  0  0
   -1.5200    5.4890    2.5130 H   0  0  0  0  0  0  0  0  0  0  0  0
   -3.0320    4.6040    2.8110 H   0  0  0  0  0  0  0  0  0  0  0  0
   -0.6970    4.8340    4.7520 H   0  0  0  0  0  0  0  0  0  0  0  0
   -2.2340    5.7170    4.8710 H   0  0  0  0  0  0  0  0  0  0  0  0
   -2.0000    4.6710    7.0280 H   0  0  0  0  0  0  0  0  0  0  0  0
   -3.7500    4.4510    6.5890 H   0  0  0  0  0  0  0  0  0  0  0  0
   -3.8080    2.3390    7.5230 H   0  0  0  0  0  0  0  0  0  0  0  0
   -2.3520    2.8200    8.3840 H   0  0  0  0  0  0  0  0  0  0  0  0
   -2.6190    0.9470    6.1390 H   0  0  0  0  0  0  0  0  0  0  0  0
   -1.1360    1.3280    7.1430 H   0  0  0  0  0  0  0  0  0  0  0  0
   -0.3980    2.9340    5.6150 H   0  0  0  0  0  0  0  0  0  0  0  0
   -2.1880    1.7570    3.5580 H   0  0  0  0  0  0  0  0  0  0  0  0
   -0.9930    0.7140    4.3600 H   0  0  0  0  0  0  0  0  0  0  0  0
    0.3160    3.1380    3.5930 H   0  0  0  0  0  0  0  0  0  0  0  0
    3.7890    0.3340   -1.0750 H   0  0  0  0  0  0  0  0  0  0  0  0
    5.0690    1.1890   -0.1890 H   0  0  0  0  0  0  0  0  0  0  0  0
    4.5310    1.7900   -1.7720 H   0  0  0  0  0  0  0  0  0  0  0  0
    3.9580    4.0170   -0.9410 H   0  0  0  0  0  0  0  0  0  0  0  0
    2.1760    6.1730    0.9450 H   0  0  0  0  0  0  0  0  0  0  0  0
   -1.4250    3.8740    0.7620 H   0  0  0  0  0  0  0  0  0  0  0  0
   -1.5640    5.4320    1.6040 H   0  0  0  0  0  0  0  0  0  0  0  0
   -0.6820    5.3290    0.0650 H   0  0  0  0  0  0  0  0  0  0  0  0
  1 23  1  0  0  0  0
  1 24  1  0  0  0  0
  1 25  1  0  0  0  0
  1  2  1  0  0  0  0
  2 26  1  0  0  0  0
  2 27  1  0  0  0  0
  2  3  1  0  0  0  0
  3  4  1  0  0  0  0
  4 28  1  0  0  0  0
  4 29  1  0  0  0  0
  4  5  1  0  0  0  0
  5 30  1  0  0  0  0
  5 31  1  0  0  0  0
  5  6  1  0  0  0  0
  6 32  1  0  0  0  0
  6 33  1  0  0  0  0
  6  7  1  0  0  0  0
  7  3  1  0  0  0  0
  7 34  1  0  0  0  0
  7  8  1  0  0  0  0
  8 35  1  0  0  0  0
  8 36  1  0  0  0  0
  8  9  1  0  0  0  0
  9 37  1  0  0  0  0
  9 10  1  0  0  0  0
 10 11  2  0  0  0  0
 10 12  1  0  0  0  0
 12 13  2  0  0  0  0
 13 14  1  0  0  0  0
 13 15  1  0  0  0  0
 15 16  1  0  0  0  0
 16 38  1  0  0  0  0
 16 39  1  0  0  0  0
 16 40  1  0  0  0  0
 15 17  2  0  0  0  0
 17 41  1  0  0  0  0
 17 18  1  0  0  0  0
 18 19  1  0  0  0  0
 19 42  1  0  0  0  0
 18 20  2  0  0  0  0
 20 12  1  0  0  0  0
 20 21  1  0  0  0  0
 21 22  1  0  0  0  0
 22 43  1  0  0  0  0
 22 44  1  0  0  0  0
 22 45  1  0  0  0  0
M  END
>  <LOGBIO>
7.5900

>  <PRED_LOGBIO>
8.1100

>  <XV_RES>
-0.5890

>  <WHL_TMPL>
2

>  <ANCH>
2-4;35-37

$$$$
ROW13
  -MTS-   01071501493D 0   0.00000     0.00000     0

 57 59  0  0  0  0  0  0  0  0999 V2000
   -0.1510   -1.1790    1.5340 C   0  0  0  0  0  0  0  0  0  0  0  0
    0.6080   -2.2860    2.2730 C   0  0  0  0  0  0  0  0  0  0  0  0
   -0.3070   -3.3120    2.8970 C   0  0  0  0  0  0  0  0  0  0  0  0
   -1.6150   -3.0520    3.0820 C   0  0  0  0  0  0  0  0  0  0  0  0
   -2.2540   -1.7690    2.7120 C   0  0  0  0  0  0  0  0  0  0  0  0
   -2.3120   -0.7230    3.6400 C   0  0  0  0  0  0  0  0  0  0  0  0
   -2.9170    0.4900    3.2890 C   0  0  0  0  0  0  0  0  0  0  0  0
   -3.4620    0.6570    2.0110 C   0  0  0  0  0  0  0  0  0  0  0  0
   -3.4040   -0.3890    1.0830 C   0  0  0  0  0  0  0  0  0  0  0  0
   -2.7990   -1.6030    1.4330 C   0  0  0  0  0  0  0  0  0  0  0  0
   -2.4590   -4.1050    3.6880 C   0  0  0  0  0  0  0  0  0  0  0  0
   -3.1020   -5.0440    2.8720 C   0  0  0  0  0  0  0  0  0  0  0  0
   -3.9010   -6.0400    3.4450 C   0  0  0  0  0  0  0  0  0  0  0  0
   -4.0570   -6.0980    4.8350 C   0  0  0  0  0  0  0  0  0  0  0  0
   -4.8390   -7.0730    5.3970 O   0  0  0  0  0  0  0  0  0  0  0  0
   -4.2160   -8.3110    5.7530 C   0  0  0  0  0  0  0  0  0  0  0  0
   -5.2590   -9.2500    6.3570 C   0  0  0  0  0  0  0  0  0  0  0  0
   -4.6190  -10.5220    6.7230 N   0  0  0  0  0  0  0  0  0  0  0  0
   -4.0380  -11.1420    5.5230 C   0  0  0  0  0  0  0  0  0  0  0  0
   -5.6220  -11.4250    7.3050 C   0  0  0  0  0  0  0  0  0  0  0  0
   -3.4140   -5.1600    5.6520 C   0  0  0  0  0  0  0  0  0  0  0  0
   -2.6150   -4.1640    5.0780 C   0  0  0  0  0  0  0  0  0  0  0  0
    0.2840   -4.6050    3.3050 C   0  0  0  0  0  0  0  0  0  0  0  0
    0.6470   -4.8370    4.6400 C   0  0  0  0  0  0  0  0  0  0  0  0
    1.2200   -6.0520    5.0250 C   0  0  0  0  0  0  0  0  0  0  0  0
    1.4440   -7.0500    4.0800 C   0  0  0  0  0  0  0  0  0  0  0  0
    1.0960   -6.8340    2.7490 C   0  0  0  0  0  0  0  0  0  0  0  0
    0.5220   -5.6190    2.3640 C   0  0  0  0  0  0  0  0  0  0  0  0
   -1.2230   -1.3320    1.6360 H   0  0  0  0  0  0  0  0  0  0  0  0
    0.0810   -0.2470    2.0440 H   0  0  0  0  0  0  0  0  0  0  0  0
    0.1940   -1.2060    0.5020 H   0  0  0  0  0  0  0  0  0  0  0  0
    1.1210   -1.7980    3.1000 H   0  0  0  0  0  0  0  0  0  0  0  0
    1.2470   -2.7930    1.5530 H   0  0  0  0  0  0  0  0  0  0  0  0
   -1.8910   -0.8520    4.6260 H   0  0  0  0  0  0  0  0  0  0  0  0
   -2.9620    1.2980    4.0050 H   0  0  0  0  0  0  0  0  0  0  0  0
   -3.9280    1.5930    1.7410 H   0  0  0  0  0  0  0  0  0  0  0  0
   -3.8250   -0.2610    0.0970 H   0  0  0  0  0  0  0  0  0  0  0  0
   -2.7540   -2.4100    0.7170 H   0  0  0  0  0  0  0  0  0  0  0  0
   -2.9820   -4.9980    1.8000 H   0  0  0  0  0  0  0  0  0  0  0  0
   -4.3970   -6.7640    2.8160 H   0  0  0  0  0  0  0  0  0  0  0  0
   -3.4300   -8.1250    6.4810 H   0  0  0  0  0  0  0  0  0  0  0  0
   -3.7860   -8.7690    4.8650 H   0  0  0  0  0  0  0  0  0  0  0  0
   -6.0450   -9.4360    5.6290 H   0  0  0  0  0  0  0  0  0  0  0  0
   -5.6880   -8.7910    7.2460 H   0  0  0  0  0  0  0  0  0  0  0  0
   -4.8250  -11.3280    4.7950 H   0  0  0  0  0  0  0  0  0  0  0  0
   -3.5650  -12.0830    5.7950 H   0  0  0  0  0  0  0  0  0  0  0  0
   -3.2960  -10.4730    5.0930 H   0  0  0  0  0  0  0  0  0  0  0  0
   -6.4080  -11.6110    6.5760 H   0  0  0  0  0  0  0  0  0  0  0  0
   -5.1490  -12.3670    7.5760 H   0  0  0  0  0  0  0  0  0  0  0  0
   -6.0520  -10.9670    8.1930 H   0  0  0  0  0  0  0  0  0  0  0  0
   -3.5340   -5.2050    6.7240 H   0  0  0  0  0  0  0  0  0  0  0  0
   -2.1190   -3.4400    5.7080 H   0  0  0  0  0  0  0  0  0  0  0  0
    0.4820   -4.0670    5.3790 H   0  0  0  0  0  0  0  0  0  0  0  0
    1.4900   -6.2170    6.0580 H   0  0  0  0  0  0  0  0  0  0  0  0
    1.8860   -7.9890    4.3790 H   0  0  0  0  0  0  0  0  0  0  0  0
    1.2700   -7.6060    2.0140 H   0  0  0  0  0  0  0  0  0  0  0  0
    0.2580   -5.4580    1.3290 H   0  0  0  0  0  0  0  0  0  0  0  0
  1 29  1  0  0  0  0
  1 30  1  0  0  0  0
  1 31  1  0  0  0  0
  1  2  1  0  0  0  0
  2 32  1  0  0  0  0
  2 33  1  0  0  0  0
  2  3  1  0  0  0  0
  3  4  2  0  0  0  0
  4  5  1  0  0  0  0
  5  6  2  0  0  0  0
  6 34  1  0  0  0  0
  6  7  1  0  0  0  0
  7 35  1  0  0  0  0
  7  8  2  0  0  0  0
  8 36  1  0  0  0  0
  8  9  1  0  0  0  0
  9 37  1  0  0  0  0
  9 10  2  0  0  0  0
 10  5  1  0  0  0  0
 10 38  1  0  0  0  0
  4 11  1  0  0  0  0
 11 12  2  0  0  0  0
 12 39  1  0  0  0  0
 12 13  1  0  0  0  0
 13 40  1  0  0  0  0
 13 14  2  0  0  0  0
 14 15  1  0  0  0  0
 15 16  1  0  0  0  0
 16 41  1  0  0  0  0
 16 42  1  0  0  0  0
 16 17  1  0  0  0  0
 17 43  1  0  0  0  0
 17 44  1  0  0  0  0
 17 18  1  0  0  0  0
 18 19  1  0  0  0  0
 19 45  1  0  0  0  0
 19 46  1  0  0  0  0
 19 47  1  0  0  0  0
 18 20  1  0  0  0  0
 20 48  1  0  0  0  0
 20 49  1  0  0  0  0
 20 50  1  0  0  0  0
 14 21  1  0  0  0  0
 21 51  1  0  0  0  0
 21 22  2  0  0  0  0
 22 11  1  0  0  0  0
 22 52  1  0  0  0  0
  3 23  1  0  0  0  0
 23 24  2  0  0  0  0
 24 53  1  0  0  0  0
 24 25  1  0  0  0  0
 25 54  1  0  0  0  0
 25 26  2  0  0  0  0
 26 55  1  0  0  0  0
 26 27  1  0  0  0  0
 27 56  1  0  0  0  0
 27 28  2  0  0  0  0
 28 23  1  0  0  0  0
 28 57  1  0  0  0  0
M  END
>  <LOGBIO>
4.8600

>  <PRED_LOGBIO>
5.2000

>  <XV_RES>
-0.8600

>  <WHL_TMPL>
3

>  <ANCH>
30-31;8-5

$$$$
ROW14
  -MTS-   01071501493D 0   0.00000     0.00000     0

114121  0  0  0  0  0  0  0  0999 V2000
  -11.7520  -16.0080   13.4900 Cl  0  0  0  0  0  0  0  0  0  0  0  0
  -11.1300  -14.6030   12.6730 C   0  0  0  0  0  0  0  0  0  0  0  0
  -11.9480  -13.4830   12.4840 C   0  0  0  0  0  0  0  0  0  0  0  0
  -11.4470  -12.3530   11.8260 C   0  0  0  0  0  0  0  0  0  0  0  0
  -10.1280  -12.3430   11.3580 C   0  0  0  0  0  0  0  0  0  0  0  0
   -9.6010  -11.2230   10.6720 N   0  0  0  0  0  0  0  0  0  0  0  0
   -8.6880  -10.5570   11.5240 C   0  0  0  0  0  0  0  0  0  0  0  0
   -9.0320   -9.3290   12.1010 C   0  0  0  0  0  0  0  0  0  0  0  0
   -8.1340   -8.6820   12.9570 C   0  0  0  0  0  0  0  0  0  0  0  0
   -6.8910   -9.2620   13.2370 C   0  0  0  0  0  0  0  0  0  0  0  0
   -6.5460  -10.4910   12.6590 C   0  0  0  0  0  0  0  0  0  0  0  0
   -7.4450  -11.1380   11.8030 C   0  0  0  0  0  0  0  0  0  0  0  0
   -7.1370  -12.4370   11.1630 C   0  0  0  0  0  0  0  0  0  0  0  0
   -7.9920  -13.4380   11.0730 N   0  0  0  0  0  0  0  0  0  0  0  0
   -9.3090  -13.4630   11.5470 C   0  0  0  0  0  0  0  0  0  0  0  0
   -9.8100  -14.5930   12.2040 C   0  0  0  0  0  0  0  0  0  0  0  0
   -5.8860  -12.6110   10.6330 N   0  0  0  0  0  0  0  0  0  0  0  0
   -4.6720  -12.5160   11.4560 C   0  0  0  0  0  0  0  0  0  0  0  0
   -3.6040  -11.6340   10.7810 C   0  0  0  0  0  0  0  0  0  0  0  0
   -3.3530  -12.0490    9.3930 N   0  0  0  0  0  0  0  0  0  0  0  0
   -2.3500  -11.1590    8.7900 C   0  0  0  0  0  0  0  0  0  0  0  0
   -3.0530   -9.9740    8.1290 C   0  0  0  0  0  0  0  0  0  0  0  0
   -2.0110   -9.0490    7.5020 C   0  0  0  0  0  0  0  0  0  0  0  0
   -2.6860   -7.9100    6.8660 N   0  0  0  0  0  0  0  0  0  0  0  0
   -1.9720   -6.9700    6.2530 C   0  0  0  0  0  0  0  0  0  0  0  0
   -0.7450   -7.0550    6.2180 O   0  0  0  0  0  0  0  0  0  0  0  0
   -2.6660   -5.7990    5.5990 C   0  0  0  0  0  0  0  0  0  0  0  0
   -1.6240   -4.8740    4.9720 C   0  0  0  0  0  0  0  0  0  0  0  0
   -2.3270   -3.6890    4.3110 C   0  0  0  0  0  0  0  0  0  0  0  0
   -1.2840   -2.7640    3.6840 C   0  0  0  0  0  0  0  0  0  0  0  0
   -1.9790   -1.5930    3.0310 C   0  0  0  0  0  0  0  0  0  0  0  0
   -3.2050   -1.5090    3.0650 O   0  0  0  0  0  0  0  0  0  0  0  0
   -1.2640   -0.6540    2.4180 N   0  0  0  0  0  0  0  0  0  0  0  0
   -1.9460    0.5850    1.8800 C   0  0  0  0  0  0  0  0  0  0  0  0
   -1.6260    1.7920    2.7500 C   0  0  0  0  0  0  0  0  0  0  0  0
   -0.1780    2.2400    2.5650 C   0  0  0  0  0  0  0  0  0  0  0  0
   -0.0540    2.7580    1.1950 N   0  0  0  0  0  0  0  0  0  0  0  0
    0.9130    3.8650    1.1750 C   0  0  0  0  0  0  0  0  0  0  0  0
    1.0930    4.4280   -0.2470 C   0  0  0  0  0  0  0  0  0  0  0  0
    1.3900    3.3720   -1.2260 N   0  0  0  0  0  0  0  0  0  0  0  0
    0.5180    2.1920   -1.1450 C   0  0  0  0  0  0  0  0  0  0  0  0
    0.3510    1.6700    0.2940 C   0  0  0  0  0  0  0  0  0  0  0  0
    2.4020    3.4810   -2.1430 C   0  0  0  0  0  0  0  0  0  0  0  0
    2.0780    3.4300   -3.4220 N   0  0  0  0  0  0  0  0  0  0  0  0
    2.9750    3.5520   -4.4900 C   0  0  0  0  0  0  0  0  0  0  0  0
    2.6400    4.3550   -5.5870 C   0  0  0  0  0  0  0  0  0  0  0  0
    3.5330    4.4850   -6.6570 C   0  0  0  0  0  0  0  0  0  0  0  0
    3.1180    5.4820   -8.0210 Cl  0  0  0  0  0  0  0  0  0  0  0  0
    4.7610    3.8110   -6.6300 C   0  0  0  0  0  0  0  0  0  0  0  0
    5.0950    3.0090   -5.5330 C   0  0  0  0  0  0  0  0  0  0  0  0
    4.2020    2.8790   -4.4630 C   0  0  0  0  0  0  0  0  0  0  0  0
    4.5200    2.0730   -3.3440 N   0  0  0  0  0  0  0  0  0  0  0  0
    4.8060    2.9280   -2.2540 C   0  0  0  0  0  0  0  0  0  0  0  0
    6.1250    3.0540   -1.8010 C   0  0  0  0  0  0  0  0  0  0  0  0
    6.4170    3.8990   -0.7230 C   0  0  0  0  0  0  0  0  0  0  0  0
    5.3910    4.6170   -0.0980 C   0  0  0  0  0  0  0  0  0  0  0  0
    4.0720    4.4910   -0.5510 C   0  0  0  0  0  0  0  0  0  0  0  0
    3.7800    3.6470   -1.6290 C   0  0  0  0  0  0  0  0  0  0  0  0
   -4.5860  -12.0080    8.5940 C   0  0  0  0  0  0  0  0  0  0  0  0
   -5.6800  -12.9030    9.2070 C   0  0  0  0  0  0  0  0  0  0  0  0
  -12.9660  -13.4910   12.8450 H   0  0  0  0  0  0  0  0  0  0  0  0
  -12.0780  -11.4890   11.6800 H   0  0  0  0  0  0  0  0  0  0  0  0
  -10.3520  -10.5950   10.4270 H   0  0  0  0  0  0  0  0  0  0  0  0
   -9.9910   -8.8810   11.8860 H   0  0  0  0  0  0  0  0  0  0  0  0
   -8.3990   -7.7350   13.4030 H   0  0  0  0  0  0  0  0  0  0  0  0
   -6.1980   -8.7630   13.8970 H   0  0  0  0  0  0  0  0  0  0  0  0
   -5.5880  -10.9380   12.8750 H   0  0  0  0  0  0  0  0  0  0  0  0
   -9.1790  -15.4570   12.3500 H   0  0  0  0  0  0  0  0  0  0  0  0
   -4.2660  -13.5120   11.6200 H   0  0  0  0  0  0  0  0  0  0  0  0
   -4.9240  -12.0980   12.4280 H   0  0  0  0  0  0  0  0  0  0  0  0
   -3.9300  -10.5960   10.7940 H   0  0  0  0  0  0  0  0  0  0  0  0
   -2.6770  -11.6890   11.3480 H   0  0  0  0  0  0  0  0  0  0  0  0
   -1.6760  -10.7960    9.5630 H   0  0  0  0  0  0  0  0  0  0  0  0
   -1.7820  -11.7080    8.0410 H   0  0  0  0  0  0  0  0  0  0  0  0
   -3.7270  -10.3380    7.3560 H   0  0  0  0  0  0  0  0  0  0  0  0
   -3.6210   -9.4260    8.8770 H   0  0  0  0  0  0  0  0  0  0  0  0
   -1.3370   -8.6860    8.2750 H   0  0  0  0  0  0  0  0  0  0  0  0
   -1.4420   -9.5980    6.7530 H   0  0  0  0  0  0  0  0  0  0  0  0
   -3.6940   -7.8400    6.8940 H   0  0  0  0  0  0  0  0  0  0  0  0
   -3.3400   -6.1630    4.8260 H   0  0  0  0  0  0  0  0  0  0  0  0
   -3.2340   -5.2510    6.3480 H   0  0  0  0  0  0  0  0  0  0  0  0
   -0.9500   -4.5110    5.7450 H   0  0  0  0  0  0  0  0  0  0  0  0
   -1.0560   -5.4230    4.2240 H   0  0  0  0  0  0  0  0  0  0  0  0
   -3.0010   -4.0530    3.5380 H   0  0  0  0  0  0  0  0  0  0  0  0
   -2.8950   -3.1410    5.0590 H   0  0  0  0  0  0  0  0  0  0  0  0
   -0.6100   -2.4010    4.4570 H   0  0  0  0  0  0  0  0  0  0  0  0
   -0.7160   -3.3130    2.9360 H   0  0  0  0  0  0  0  0  0  0  0  0
   -0.2660   -0.7680    2.3120 H   0  0  0  0  0  0  0  0  0  0  0  0
   -3.0170    0.4130    1.9700 H   0  0  0  0  0  0  0  0  0  0  0  0
   -1.5730    0.7760    0.8760 H   0  0  0  0  0  0  0  0  0  0  0  0
   -1.7150    1.4590    3.7820 H   0  0  0  0  0  0  0  0  0  0  0  0
   -2.2780    2.6110    2.4530 H   0  0  0  0  0  0  0  0  0  0  0  0
    0.4460    1.3510    2.6310 H   0  0  0  0  0  0  0  0  0  0  0  0
    0.0330    3.0380    3.2740 H   0  0  0  0  0  0  0  0  0  0  0  0
    1.8730    3.5140    1.5490 H   0  0  0  0  0  0  0  0  0  0  0  0
    0.5710    4.6580    1.8370 H   0  0  0  0  0  0  0  0  0  0  0  0
    0.1880    4.9520   -0.5460 H   0  0  0  0  0  0  0  0  0  0  0  0
    1.8990    5.1590   -0.2490 H   0  0  0  0  0  0  0  0  0  0  0  0
   -0.4590    2.4370   -1.5560 H   0  0  0  0  0  0  0  0  0  0  0  0
    0.9250    1.4000   -1.7700 H   0  0  0  0  0  0  0  0  0  0  0  0
    1.2920    1.2460    0.6380 H   0  0  0  0  0  0  0  0  0  0  0  0
   -0.4050    0.8880    0.3100 H   0  0  0  0  0  0  0  0  0  0  0  0
    1.6940    4.8750   -5.6070 H   0  0  0  0  0  0  0  0  0  0  0  0
    5.4500    3.9110   -7.4560 H   0  0  0  0  0  0  0  0  0  0  0  0
    6.0410    2.4890   -5.5120 H   0  0  0  0  0  0  0  0  0  0  0  0
    5.3340    1.5120   -3.5550 H   0  0  0  0  0  0  0  0  0  0  0  0
    6.9170    2.5000   -2.2830 H   0  0  0  0  0  0  0  0  0  0  0  0
    7.4350    3.9960   -0.3740 H   0  0  0  0  0  0  0  0  0  0  0  0
    5.6160    5.2680    0.7330 H   0  0  0  0  0  0  0  0  0  0  0  0
    3.2800    5.0450   -0.0690 H   0  0  0  0  0  0  0  0  0  0  0  0
   -4.3730  -12.3410    7.5810 H   0  0  0  0  0  0  0  0  0  0  0  0
   -4.9470  -10.9840    8.5370 H   0  0  0  0  0  0  0  0  0  0  0  0
   -5.4010  -13.9480    9.0890 H   0  0  0  0  0  0  0  0  0  0  0  0
   -6.6140  -12.7540    8.6690 H   0  0  0  0  0  0  0  0  0  0  0  0
  1  2  1  0  0  0  0
  2  3  2  0  0  0  0
  3 61  1  0  0  0  0
  3  4  1  0  0  0  0
  4 62  1  0  0  0  0
  4  5  2  0  0  0  0
  5  6  1  0  0  0  0
  6 63  1  0  0  0  0
  6  7  1  0  0  0  0
  7  8  2  0  0  0  0
  8 64  1  0  0  0  0
  8  9  1  0  0  0  0
  9 65  1  0  0  0  0
  9 10  2  0  0  0  0
 10 66  1  0  0  0  0
 10 11  1  0  0  0  0
 11 67  1  0  0  0  0
 11 12  2  0  0  0  0
 12  7  1  0  0  0  0
 12 13  1  0  0  0  0
 13 14  2  0  0  0  0
 14 15  1  0  0  0  0
 15  5  1  0  0  0  0
 15 16  2  0  0  0  0
 16  2  1  0  0  0  0
 16 68  1  0  0  0  0
 13 17  1  0  0  0  0
 17 18  1  0  0  0  0
 18 69  1  0  0  0  0
 18 70  1  0  0  0  0
 18 19  1  0  0  0  0
 19 71  1  0  0  0  0
 19 72  1  0  0  0  0
 19 20  1  0  0  0  0
 20 21  1  0  0  0  0
 21 73  1  0  0  0  0
 21 74  1  0  0  0  0
 21 22  1  0  0  0  0
 22 75  1  0  0  0  0
 22 76  1  0  0  0  0
 22 23  1  0  0  0  0
 23 77  1  0  0  0  0
 23 78  1  0  0  0  0
 23 24  1  0  0  0  0
 24 79  1  0  0  0  0
 24 25  1  0  0  0  0
 25 26  2  0  0  0  0
 25 27  1  0  0  0  0
 27 80  1  0  0  0  0
 27 81  1  0  0  0  0
 27 28  1  0  0  0  0
 28 82  1  0  0  0  0
 28 83  1  0  0  0  0
 28 29  1  0  0  0  0
 29 84  1  0  0  0  0
 29 85  1  0  0  0  0
 29 30  1  0  0  0  0
 30 86  1  0  0  0  0
 30 87  1  0  0  0  0
 30 31  1  0  0  0  0
 31 32  2  0  0  0  0
 31 33  1  0  0  0  0
 33 88  1  0  0  0  0
 33 34  1  0  0  0  0
 34 89  1  0  0  0  0
 34 90  1  0  0  0  0
 34 35  1  0  0  0  0
 35 91  1  0  0  0  0
 35 92  1  0  0  0  0
 35 36  1  0  0  0  0
 36 93  1  0  0  0  0
 36 94  1  0  0  0  0
 36 37  1  0  0  0  0
 37 38  1  0  0  0  0
 38 95  1  0  0  0  0
 38 96  1  0  0  0  0
 38 39  1  0  0  0  0
 39 97  1  0  0  0  0
 39 98  1  0  0  0  0
 39 40  1  0  0  0  0
 40 41  1  0  0  0  0
 41 99  1  0  0  0  0
 41100  1  0  0  0  0
 41 42  1  0  0  0  0
 42 37  1  0  0  0  0
 42101  1  0  0  0  0
 42102  1  0  0  0  0
 40 43  1  0  0  0  0
 43 44  2  0  0  0  0
 44 45  1  0  0  0  0
 45 46  2  0  0  0  0
 46103  1  0  0  0  0
 46 47  1  0  0  0  0
 47 48  1  0  0  0  0
 47 49  2  0  0  0  0
 49104  1  0  0  0  0
 49 50  1  0  0  0  0
 50105  1  0  0  0  0
 50 51  2  0  0  0  0
 51 45  1  0  0  0  0
 51 52  1  0  0  0  0
 52106  1  0  0  0  0
 52 53  1  0  0  0  0
 53 54  2  0  0  0  0
 54107  1  0  0  0  0
 54 55  1  0  0  0  0
 55108  1  0  0  0  0
 55 56  2  0  0  0  0
 56109  1  0  0  0  0
 56 57  1  0  0  0  0
 57110  1  0  0  0  0
 57 58  2  0  0  0  0
 58 43  1  0  0  0  0
 58 53  1  0  0  0  0
 20 59  1  0  0  0  0
 59111  1  0  0  0  0
 59112  1  0  0  0  0
 59 60  1  0  0  0  0
 60 17  1  0  0  0  0
 60113  1  0  0  0  0
 60114  1  0  0  0  0
M  END
>  <LOGBIO>
7.0600

>  <PRED_LOGBIO>
7.9200

>  <XV_RES>
-1.1690

>  <WHL_TMPL>
3

>  <ANCH>
21-24;62-60

$$$$
ROW15
  -MTS-   01071501493D 0   0.00000     0.00000     0

 42 45  0  0  0  0  0  0  0  0999 V2000
    0.2840   -4.6050    3.3050 C   0  0  0  0  0  0  0  0  0  0  0  0
   -0.3030   -3.3200    2.9000 N   0  0  0  0  0  0  0  0  0  0  0  0
   -1.1430   -2.8020    3.9890 C   0  0  0  0  0  0  0  0  0  0  0  0
   -1.7650   -1.4420    3.6200 C   0  0  0  0  0  0  0  0  0  0  0  0
   -0.7560   -0.4820    3.1510 N   0  0  0  0  0  0  0  0  0  0  0  0
    0.1830   -1.0120    2.1520 C   0  0  0  0  0  0  0  0  0  0  0  0
    0.7700   -2.3790    2.5490 C   0  0  0  0  0  0  0  0  0  0  0  0
   -0.6960    0.8080    3.6090 C   0  0  0  0  0  0  0  0  0  0  0  0
   -1.4000    1.7200    2.9650 N   0  0  0  0  0  0  0  0  0  0  0  0
   -1.4790    3.0740    3.3100 C   0  0  0  0  0  0  0  0  0  0  0  0
   -2.7210    3.7210    3.3010 C   0  0  0  0  0  0  0  0  0  0  0  0
   -2.8080    5.0750    3.6480 C   0  0  0  0  0  0  0  0  0  0  0  0
   -4.3510    5.8780    3.6360 Cl  0  0  0  0  0  0  0  0  0  0  0  0
   -1.6530    5.7810    4.0040 C   0  0  0  0  0  0  0  0  0  0  0  0
   -0.4110    5.1350    4.0140 C   0  0  0  0  0  0  0  0  0  0  0  0
   -0.3240    3.7810    3.6670 C   0  0  0  0  0  0  0  0  0  0  0  0
    0.9210    3.1090    3.6700 N   0  0  0  0  0  0  0  0  0  0  0  0
    0.9440    2.2340    4.7820 C   0  0  0  0  0  0  0  0  0  0  0  0
    1.7630    2.5300    5.8780 C   0  0  0  0  0  0  0  0  0  0  0  0
    1.7920    1.6700    6.9820 C   0  0  0  0  0  0  0  0  0  0  0  0
    1.0020    0.5140    6.9900 C   0  0  0  0  0  0  0  0  0  0  0  0
    0.1830    0.2180    5.8940 C   0  0  0  0  0  0  0  0  0  0  0  0
    0.1540    1.0780    4.7900 C   0  0  0  0  0  0  0  0  0  0  0  0
   -0.5050   -5.3190    3.5300 H   0  0  0  0  0  0  0  0  0  0  0  0
    0.8170   -4.9920    2.4390 H   0  0  0  0  0  0  0  0  0  0  0  0
    0.9340   -4.4030    4.1540 H   0  0  0  0  0  0  0  0  0  0  0  0
   -0.4760   -2.6160    4.8280 H   0  0  0  0  0  0  0  0  0  0  0  0
   -1.9540   -3.5030    4.1730 H   0  0  0  0  0  0  0  0  0  0  0  0
   -2.1690   -1.0320    4.5430 H   0  0  0  0  0  0  0  0  0  0  0  0
   -2.4850   -1.6100    2.8220 H   0  0  0  0  0  0  0  0  0  0  0  0
    1.0220   -0.3200    2.1310 H   0  0  0  0  0  0  0  0  0  0  0  0
   -0.3450   -1.1390    1.2100 H   0  0  0  0  0  0  0  0  0  0  0  0
    1.2540   -2.7790    1.6600 H   0  0  0  0  0  0  0  0  0  0  0  0
    1.4100   -2.2340    3.4170 H   0  0  0  0  0  0  0  0  0  0  0  0
   -3.6120    3.1760    3.0260 H   0  0  0  0  0  0  0  0  0  0  0  0
   -1.7200    6.8260    4.2720 H   0  0  0  0  0  0  0  0  0  0  0  0
    0.4790    5.6800    4.2890 H   0  0  0  0  0  0  0  0  0  0  0  0
    1.6670    3.7840    3.7570 H   0  0  0  0  0  0  0  0  0  0  0  0
    2.3730    3.4210    5.8720 H   0  0  0  0  0  0  0  0  0  0  0  0
    2.4240    1.8980    7.8280 H   0  0  0  0  0  0  0  0  0  0  0  0
    1.0240   -0.1500    7.8420 H   0  0  0  0  0  0  0  0  0  0  0  0
   -0.4270   -0.6730    5.9010 H   0  0  0  0  0  0  0  0  0  0  0  0
  1 24  1  0  0  0  0
  1 25  1  0  0  0  0
  1 26  1  0  0  0  0
  1  2  1  0  0  0  0
  2  3  1  0  0  0  0
  3 27  1  0  0  0  0
  3 28  1  0  0  0  0
  3  4  1  0  0  0  0
  4 29  1  0  0  0  0
  4 30  1  0  0  0  0
  4  5  1  0  0  0  0
  5  6  1  0  0  0  0
  6 31  1  0  0  0  0
  6 32  1  0  0  0  0
  6  7  1  0  0  0  0
  7  2  1  0  0  0  0
  7 33  1  0  0  0  0
  7 34  1  0  0  0  0
  5  8  1  0  0  0  0
  8  9  2  0  0  0  0
  9 10  1  0  0  0  0
 10 11  2  0  0  0  0
 11 35  1  0  0  0  0
 11 12  1  0  0  0  0
 12 13  1  0  0  0  0
 12 14  2  0  0  0  0
 14 36  1  0  0  0  0
 14 15  1  0  0  0  0
 15 37  1  0  0  0  0
 15 16  2  0  0  0  0
 16 10  1  0  0  0  0
 16 17  1  0  0  0  0
 17 38  1  0  0  0  0
 17 18  1  0  0  0  0
 18 19  2  0  0  0  0
 19 39  1  0  0  0  0
 19 20  1  0  0  0  0
 20 40  1  0  0  0  0
 20 21  2  0  0  0  0
 21 41  1  0  0  0  0
 21 22  1  0  0  0  0
 22 42  1  0  0  0  0
 22 23  2  0  0  0  0
 23  8  1  0  0  0  0
 23 18  1  0  0  0  0
M  END
>  <LOGBIO>
6.6900

>  <PRED_LOGBIO>
7.1300

>  <XV_RES>
-0.4570

>  <WHL_TMPL>
3

>  <ANCH>
37-30;1-5

$$$$
ROW17
  -MTS-   01071501493D 0   0.00000     0.00000     0

 50 52  0  0  1  0  0  0  0  0999 V2000
   -1.1130   -2.0450    2.2530 C   0  0  0  0  0  0  0  0  0  0  0  0
   -1.0390   -0.5340    2.4150 N   0  0  0  0  0  0  0  0  0  0  0  0
   -2.3620    0.0720    2.2050 C   0  0  0  0  0  0  0  0  0  0  0  0
   -2.1080    1.5870    2.3170 C   0  0  0  0  0  0  0  0  0  0  0  0
   -0.6370    1.7800    1.9030 C   0  0  0  0  0  0  0  0  0  0  0  0
   -0.1010    0.3490    1.7070 C   0  0  2  0  0  0  0  0  0  0  0  0
    1.2450    0.2600    2.4250 C   0  0  0  0  0  0  0  0  0  0  0  0
    2.3520    0.7520    1.4940 C   0  0  0  0  0  0  0  0  0  0  0  0
    3.6120    0.6690    2.1660 O   0  0  0  0  0  0  0  0  0  0  0  0
    4.7660    1.0930    1.4360 C   0  0  2  0  0  0  0  0  0  0  0  0
    4.6090    2.5580    1.0410 C   0  0  0  0  0  0  0  0  0  0  0  0
    4.9130    0.2490    0.1920 C   0  0  0  0  0  0  0  0  0  0  0  0
    4.3010    0.6490   -1.0010 C   0  0  0  0  0  0  0  0  0  0  0  0
    4.4370   -0.1330   -2.1540 C   0  0  0  0  0  0  0  0  0  0  0  0
    5.1860   -1.3150   -2.1140 C   0  0  0  0  0  0  0  0  0  0  0  0
    5.7980   -1.7150   -0.9200 C   0  0  0  0  0  0  0  0  0  0  0  0
    5.6620   -0.9330    0.2330 C   0  0  0  0  0  0  0  0  0  0  0  0
    5.9940    0.9340    2.3000 C   0  0  0  0  0  0  0  0  0  0  0  0
    6.4150    1.9880    3.1200 C   0  0  0  0  0  0  0  0  0  0  0  0
    7.5530    1.8410    3.9210 C   0  0  0  0  0  0  0  0  0  0  0  0
    8.2720    0.6390    3.9020 C   0  0  0  0  0  0  0  0  0  0  0  0
    9.6870    0.4560    4.8980 Cl  0  0  0  0  0  0  0  0  0  0  0  0
    7.8510   -0.4150    3.0830 C   0  0  0  0  0  0  0  0  0  0  0  0
    6.7130   -0.2680    2.2820 C   0  0  0  0  0  0  0  0  0  0  0  0
   -2.1530   -2.3640    2.2190 H   0  0  0  0  0  0  0  0  0  0  0  0
   -0.6830   -2.2760    1.2810 H   0  0  0  0  0  0  0  0  0  0  0  0
   -0.5570   -2.4730    3.0840 H   0  0  0  0  0  0  0  0  0  0  0  0
   -2.9990   -0.2210    3.0370 H   0  0  0  0  0  0  0  0  0  0  0  0
   -2.7160   -0.1530    1.2020 H   0  0  0  0  0  0  0  0  0  0  0  0
   -2.1940    1.8600    3.3670 H   0  0  0  0  0  0  0  0  0  0  0  0
   -2.7470    2.1080    1.6080 H   0  0  0  0  0  0  0  0  0  0  0  0
   -0.1090    2.2210    2.7450 H   0  0  0  0  0  0  0  0  0  0  0  0
   -0.6000    2.3070    0.9520 H   0  0  0  0  0  0  0  0  0  0  0  0
   -0.0090    0.1000    0.6520 H   0  0  0  0  0  0  0  0  0  0  0  0
    1.2210    0.8800    3.3190 H   0  0  0  0  0  0  0  0  0  0  0  0
    1.4390   -0.7730    2.7050 H   0  0  0  0  0  0  0  0  0  0  0  0
    2.3760    0.1330    0.6000 H   0  0  0  0  0  0  0  0  0  0  0  0
    2.1580    1.7860    1.2140 H   0  0  0  0  0  0  0  0  0  0  0  0
    3.7240    2.6730    0.4180 H   0  0  0  0  0  0  0  0  0  0  0  0
    5.4870    2.8800    0.4850 H   0  0  0  0  0  0  0  0  0  0  0  0
    4.5030    3.1660    1.9370 H   0  0  0  0  0  0  0  0  0  0  0  0
    3.7230    1.5610   -1.0330 H   0  0  0  0  0  0  0  0  0  0  0  0
    3.9640    0.1750   -3.0750 H   0  0  0  0  0  0  0  0  0  0  0  0
    5.2910   -1.9190   -3.0030 H   0  0  0  0  0  0  0  0  0  0  0  0
    6.3760   -2.6270   -0.8890 H   0  0  0  0  0  0  0  0  0  0  0  0
    6.1340   -1.2420    1.1540 H   0  0  0  0  0  0  0  0  0  0  0  0
    5.8610    2.9150    3.1340 H   0  0  0  0  0  0  0  0  0  0  0  0
    7.8780    2.6540    4.5530 H   0  0  0  0  0  0  0  0  0  0  0  0
    8.4050   -1.3420    3.0680 H   0  0  0  0  0  0  0  0  0  0  0  0
    6.3880   -1.0810    1.6490 H   0  0  0  0  0  0  0  0  0  0  0  0
  1 25  1  0  0  0  0
  1 26  1  0  0  0  0
  1 27  1  0  0  0  0
  1  2  1  0  0  0  0
  2  3  1  0  0  0  0
  3 28  1  0  0  0  0
  3 29  1  0  0  0  0
  3  4  1  0  0  0  0
  4 30  1  0  0  0  0
  4 31  1  0  0  0  0
  4  5  1  0  0  0  0
  5 32  1  0  0  0  0
  5 33  1  0  0  0  0
  5  6  1  0  0  0  0
  6  2  1  0  0  0  0
  6 34  1  0  0  0  0
  6  7  1  0  0  0  0
  7 35  1  0  0  0  0
  7 36  1  0  0  0  0
  7  8  1  0  0  0  0
  8 37  1  0  0  0  0
  8 38  1  0  0  0  0
  8  9  1  0  0  0  0
  9 10  1  0  0  0  0
 10 11  1  0  0  0  0
 11 39  1  0  0  0  0
 11 40  1  0  0  0  0
 11 41  1  0  0  0  0
 10 12  1  0  0  0  0
 12 13  2  0  0  0  0
 13 42  1  0  0  0  0
 13 14  1  0  0  0  0
 14 43  1  0  0  0  0
 14 15  2  0  0  0  0
 15 44  1  0  0  0  0
 15 16  1  0  0  0  0
 16 45  1  0  0  0  0
 16 17  2  0  0  0  0
 17 12  1  0  0  0  0
 17 46  1  0  0  0  0
 10 18  1  0  0  0  0
 18 19  2  0  0  0  0
 19 47  1  0  0  0  0
 19 20  1  0  0  0  0
 20 48  1  0  0  0  0
 20 21  2  0  0  0  0
 21 22  1  0  0  0  0
 21 23  1  0  0  0  0
 23 49  1  0  0  0  0
 23 24  2  0  0  0  0
 24 18  1  0  0  0  0
 24 50  1  0  0  0  0
M  END
>  <LOGBIO>
6.8700

>  <PRED_LOGBIO>
6.7600

>  <XV_RES>
0.2710

>  <WHL_TMPL>
1

>  <ANCH>
11-12;5-6

$$$$
ROW19
  -MTS-   01071501493D 0   0.00000     0.00000     0

 31 33  0  0  0  0  0  0  0  0999 V2000
   -1.1130   -2.0450    2.2530 C   0  0  0  0  0  0  0  0  0  0  0  0
   -1.0390   -0.5340    2.4150 N   0  0  0  0  0  0  0  0  0  0  0  0
   -2.4330   -0.3190    2.0010 C   0  0  0  0  0  0  0  0  0  0  0  0
   -2.9790    1.0740    2.3640 C   0  0  0  0  0  0  0  0  0  0  0  0
   -2.4010    2.2180    1.5650 C   0  0  0  0  0  0  0  0  0  0  0  0
   -3.3720    3.0900    1.0570 C   0  0  0  0  0  0  0  0  0  0  0  0
   -2.9850    4.1990    0.2950 C   0  0  0  0  0  0  0  0  0  0  0  0
   -3.8980    5.1130   -0.2450 N   0  0  0  0  0  0  0  0  0  0  0  0
   -3.4100    6.1190   -0.9450 C   0  0  0  0  0  0  0  0  0  0  0  0
   -4.1180    7.1190   -1.5570 N   0  0  0  0  0  0  0  0  0  0  0  0
   -1.6520    5.9140   -0.9340 S   0  0  0  0  0  0  0  0  0  0  0  0
   -1.6290    4.4370    0.0420 C   0  0  0  0  0  0  0  0  0  0  0  0
   -0.6590    3.5650    0.5500 C   0  0  0  0  0  0  0  0  0  0  0  0
   -1.0450    2.4550    1.3120 C   0  0  0  0  0  0  0  0  0  0  0  0
    0.1180    1.6160    1.7850 C   0  0  0  0  0  0  0  0  0  0  0  0
   -0.0320    0.1020    1.5530 C   0  0  0  0  0  0  0  0  0  0  0  0
   -2.1530   -2.3640    2.2190 H   0  0  0  0  0  0  0  0  0  0  0  0
   -0.6830   -2.2760    1.2810 H   0  0  0  0  0  0  0  0  0  0  0  0
   -0.5570   -2.4730    3.0840 H   0  0  0  0  0  0  0  0  0  0  0  0
   -3.0260   -1.0300    2.5740 H   0  0  0  0  0  0  0  0  0  0  0  0
   -2.4930   -0.4260    0.9200 H   0  0  0  0  0  0  0  0  0  0  0  0
   -2.6700    1.2500    3.3920 H   0  0  0  0  0  0  0  0  0  0  0  0
   -4.0550    1.0590    2.1970 H   0  0  0  0  0  0  0  0  0  0  0  0
   -4.4180    2.9070    1.2520 H   0  0  0  0  0  0  0  0  0  0  0  0
   -4.3280    7.9700   -1.0540 H   0  0  0  0  0  0  0  0  0  0  0  0
   -4.4310    7.0060   -2.5100 H   0  0  0  0  0  0  0  0  0  0  0  0
    0.3870    3.7480    0.3550 H   0  0  0  0  0  0  0  0  0  0  0  0
    0.1500    1.7440    2.8650 H   0  0  0  0  0  0  0  0  0  0  0  0
    1.0070    1.9440    1.2510 H   0  0  0  0  0  0  0  0  0  0  0  0
   -0.4010   -0.0070    0.5350 H   0  0  0  0  0  0  0  0  0  0  0  0
    0.9330   -0.3590    1.7520 H   0  0  0  0  0  0  0  0  0  0  0  0
  1 17  1  0  0  0  0
  1 18  1  0  0  0  0
  1 19  1  0  0  0  0
  1  2  1  0  0  0  0
  2  3  1  0  0  0  0
  3 20  1  0  0  0  0
  3 21  1  0  0  0  0
  3  4  1  0  0  0  0
  4 22  1  0  0  0  0
  4 23  1  0  0  0  0
  4  5  1  0  0  0  0
  5  6  2  0  0  0  0
  6 24  1  0  0  0  0
  6  7  1  0  0  0  0
  7  8  1  0  0  0  0
  8  9  2  0  0  0  0
  9 10  1  0  0  0  0
 10 25  1  0  0  0  0
 10 26  1  0  0  0  0
  9 11  1  0  0  0  0
 11 12  1  0  0  0  0
 12  7  2  0  0  0  0
 12 13  1  0  0  0  0
 13 27  1  0  0  0  0
 13 14  2  0  0  0  0
 14  5  1  0  0  0  0
 14 15  1  0  0  0  0
 15 28  1  0  0  0  0
 15 29  1  0  0  0  0
 15 16  1  0  0  0  0
 16  2  1  0  0  0  0
 16 30  1  0  0  0  0
 16 31  1  0  0  0  0
M  END
>  <LOGBIO>
5.8500

>  <PRED_LOGBIO>
5.8600

>  <XV_RES>
-0.0070

>  <WHL_TMPL>
1

>  <ANCH>
11-21;5-29

$$$$
ROW21
  -MTS-   01071501493D 0   0.00000     0.00000     0

 52 55  0  0  1  0  0  0  0  0999 V2000
   -1.9460    0.5850    1.8800 C   0  0  0  0  0  0  0  0  0  0  0  0
   -1.2830   -0.6190    2.4030 N   0  0  0  0  0  0  0  0  0  0  0  0
   -2.2280   -1.3750    3.2370 C   0  0  0  0  0  0  0  0  0  0  0  0
   -1.5780   -2.6610    3.7800 C   0  0  0  0  0  0  0  0  0  0  0  0
   -0.2680   -2.3560    4.5290 C   0  0  0  0  0  0  0  0  0  0  0  0
    0.6640   -1.4630    3.6890 C   0  0  0  0  0  0  0  0  0  0  0  0
   -0.0800   -0.2270    3.1510 C   0  0  1  0  0  0  0  0  0  0  0  0
    0.8570    0.4380    2.1440 C   0  0  0  0  0  0  0  0  0  0  0  0
    2.1570   -0.3610    2.0540 C   0  0  0  0  0  0  0  0  0  0  0  0
    3.0590    0.2780    1.0850 N   0  0  0  0  0  0  0  0  0  0  0  0
    3.7570   -0.7310    0.3810 C   0  0  0  0  0  0  0  0  0  0  0  0
    3.1050   -1.1440   -0.7870 C   0  0  0  0  0  0  0  0  0  0  0  0
    3.6730   -2.1380   -1.5920 C   0  0  0  0  0  0  0  0  0  0  0  0
    4.8950   -2.7180   -1.2300 C   0  0  0  0  0  0  0  0  0  0  0  0
    5.5470   -2.3050   -0.0630 C   0  0  0  0  0  0  0  0  0  0  0  0
    4.9790   -1.3110    0.7430 C   0  0  0  0  0  0  0  0  0  0  0  0
    5.6830   -0.6870    2.2420 S   0  0  0  0  0  0  0  0  0  0  0  0
    5.1030    0.9810    2.3720 C   0  0  0  0  0  0  0  0  0  0  0  0
    5.7830    2.0230    3.0140 C   0  0  0  0  0  0  0  0  0  0  0  0
    5.2220    3.3050    3.0530 C   0  0  0  0  0  0  0  0  0  0  0  0
    3.9820    3.5450    2.4480 C   0  0  0  0  0  0  0  0  0  0  0  0
    3.3030    2.5030    1.8060 C   0  0  0  0  0  0  0  0  0  0  0  0
    3.8640    1.2210    1.7680 C   0  0  0  0  0  0  0  0  0  0  0  0
    3.2660    5.1850    2.4970 S   0  0  0  0  0  0  0  0  0  0  0  0
    2.2390    5.3490    3.9720 C   0  0  0  0  0  0  0  0  0  0  0  0
    4.4270    6.2700    2.5360 O   0  0  0  0  0  0  0  0  0  0  0  0
   -3.0260    0.4660    1.9320 H   0  0  0  0  0  0  0  0  0  0  0  0
   -1.6890    1.4000    2.5530 H   0  0  0  0  0  0  0  0  0  0  0  0
   -1.5790    0.7340    0.8670 H   0  0  0  0  0  0  0  0  0  0  0  0
   -3.0350   -1.6910    2.5800 H   0  0  0  0  0  0  0  0  0  0  0  0
   -2.5180   -0.7600    4.0870 H   0  0  0  0  0  0  0  0  0  0  0  0
   -1.3030   -3.2550    2.9110 H   0  0  0  0  0  0  0  0  0  0  0  0
   -2.2710   -3.1230    4.4800 H   0  0  0  0  0  0  0  0  0  0  0  0
    0.2460   -3.3080    4.6490 H   0  0  0  0  0  0  0  0  0  0  0  0
   -0.5150   -1.8240    5.4450 H   0  0  0  0  0  0  0  0  0  0  0  0
    0.9510   -2.0510    2.8200 H   0  0  0  0  0  0  0  0  0  0  0  0
    1.4750   -1.1200    4.3290 H   0  0  0  0  0  0  0  0  0  0  0  0
   -0.3200    0.4570    3.9620 H   0  0  0  0  0  0  0  0  0  0  0  0
    0.3800    0.4650    1.1670 H   0  0  0  0  0  0  0  0  0  0  0  0
    1.0770    1.4530    2.4690 H   0  0  0  0  0  0  0  0  0  0  0  0
    2.6340   -0.3880    3.0310 H   0  0  0  0  0  0  0  0  0  0  0  0
    1.9370   -1.3760    1.7290 H   0  0  0  0  0  0  0  0  0  0  0  0
    2.1620   -0.6960   -1.0660 H   0  0  0  0  0  0  0  0  0  0  0  0
    3.1700   -2.4570   -2.4930 H   0  0  0  0  0  0  0  0  0  0  0  0
    5.3330   -3.4850   -1.8510 H   0  0  0  0  0  0  0  0  0  0  0  0
    6.4900   -2.7530    0.2170 H   0  0  0  0  0  0  0  0  0  0  0  0
    6.7390    1.8370    3.4800 H   0  0  0  0  0  0  0  0  0  0  0  0
    5.7460    4.1090    3.5480 H   0  0  0  0  0  0  0  0  0  0  0  0
    2.3470    2.6880    1.3400 H   0  0  0  0  0  0  0  0  0  0  0  0
    2.8500    5.1940    4.8590 H   0  0  0  0  0  0  0  0  0  0  0  0
    1.8030    6.3450    4.0020 H   0  0  0  0  0  0  0  0  0  0  0  0
    1.4440    4.6060    3.9460 H   0  0  0  0  0  0  0  0  0  0  0  0
  1 27  1  0  0  0  0
  1 28  1  0  0  0  0
  1 29  1  0  0  0  0
  1  2  1  0  0  0  0
  2  3  1  0  0  0  0
  3 30  1  0  0  0  0
  3 31  1  0  0  0  0
  3  4  1  0  0  0  0
  4 32  1  0  0  0  0
  4 33  1  0  0  0  0
  4  5  1  0  0  0  0
  5 34  1  0  0  0  0
  5 35  1  0  0  0  0
  5  6  1  0  0  0  0
  6 36  1  0  0  0  0
  6 37  1  0  0  0  0
  6  7  1  0  0  0  0
  7  2  1  0  0  0  0
  7 38  1  0  0  0  0
  7  8  1  0  0  0  0
  8 39  1  0  0  0  0
  8 40  1  0  0  0  0
  8  9  1  0  0  0  0
  9 41  1  0  0  0  0
  9 42  1  0  0  0  0
  9 10  1  0  0  0  0
 10 11  1  0  0  0  0
 11 12  1  0  0  0  0
 12 43  1  0  0  0  0
 12 13  2  0  0  0  0
 13 44  1  0  0  0  0
 13 14  1  0  0  0  0
 14 45  1  0  0  0  0
 14 15  2  0  0  0  0
 15 46  1  0  0  0  0
 15 16  1  0  0  0  0
 16 11  2  0  0  0  0
 16 17  1  0  0  0  0
 17 18  1  0  0  0  0
 18 19  1  0  0  0  0
 19 47  1  0  0  0  0
 19 20  2  0  0  0  0
 20 48  1  0  0  0  0
 20 21  1  0  0  0  0
 21 22  2  0  0  0  0
 22 49  1  0  0  0  0
 22 23  1  0  0  0  0
 23 10  1  0  0  0  0
 23 18  2  0  0  0  0
 21 24  1  0  0  0  0
 24 25  1  0  0  0  0
 25 50  1  0  0  0  0
 25 51  1  0  0  0  0
 25 52  1  0  0  0  0
 24 26  2  0  0  0  0
M  END
>  <LOGBIO>
6.0800

>  <PRED_LOGBIO>
7.8400

>  <XV_RES>
-2.0170

>  <WHL_TMPL>
3

>  <ANCH>
21-24;1-5

$$$$
ROW22
  -MTS-   01071501493D 0   0.00000     0.00000     0

 53 56  0  0  0  0  0  0  0  0999 V2000
  -12.9900    7.7400   -6.3500 Cl  0  0  0  0  0  0  0  0  0  0  0  0
  -11.2650    7.7190   -6.5770 C   0  0  0  0  0  0  0  0  0  0  0  0
  -10.7080    8.2410   -7.7510 C   0  0  0  0  0  0  0  0  0  0  0  0
   -9.3200    8.2240   -7.9330 C   0  0  0  0  0  0  0  0  0  0  0  0
   -8.4900    7.6870   -6.9420 C   0  0  0  0  0  0  0  0  0  0  0  0
   -9.0470    7.1660   -5.7690 C   0  0  0  0  0  0  0  0  0  0  0  0
   -8.2080    6.6220   -4.7680 N   0  0  0  0  0  0  0  0  0  0  0  0
   -7.1740    7.4250   -4.1000 C   0  0  0  0  0  0  0  0  0  0  0  0
   -5.8300    6.6740   -4.0440 C   0  0  0  0  0  0  0  0  0  0  0  0
   -5.9840    5.3210   -3.4910 N   0  0  0  0  0  0  0  0  0  0  0  0
   -4.6810    4.6420   -3.4880 C   0  0  0  0  0  0  0  0  0  0  0  0
   -3.9750    4.9140   -2.1810 C   0  0  0  0  0  0  0  0  0  0  0  0
   -2.7620    4.3920   -1.9530 C   0  0  0  0  0  0  0  0  0  0  0  0
   -2.0550    4.6640   -0.6470 C   0  0  0  0  0  0  0  0  0  0  0  0
   -0.7520    3.9850   -0.6430 N   0  0  0  0  0  0  0  0  0  0  0  0
    0.0480    4.0860    0.4150 C   0  0  0  0  0  0  0  0  0  0  0  0
   -0.3030    4.7480    1.3900 O   0  0  0  0  0  0  0  0  0  0  0  0
    1.3600    3.4020    0.4180 C   0  0  0  0  0  0  0  0  0  0  0  0
    2.2790    3.4360    1.4650 O   0  0  0  0  0  0  0  0  0  0  0  0
    3.3950    2.6800    1.1110 C   0  0  0  0  0  0  0  0  0  0  0  0
    4.5850    2.3910    1.7890 C   0  0  0  0  0  0  0  0  0  0  0  0
    5.5570    1.5860    1.1840 C   0  0  0  0  0  0  0  0  0  0  0  0
    5.3400    1.0700   -0.0990 C   0  0  0  0  0  0  0  0  0  0  0  0
    4.1500    1.3590   -0.7770 C   0  0  0  0  0  0  0  0  0  0  0  0
    3.1770    2.1640   -0.1720 C   0  0  0  0  0  0  0  0  0  0  0  0
    1.8440    2.6570   -0.5860 C   0  0  0  0  0  0  0  0  0  0  0  0
   -6.9450    4.5320   -4.2750 C   0  0  0  0  0  0  0  0  0  0  0  0
   -8.3200    5.2220   -4.3340 C   0  0  0  0  0  0  0  0  0  0  0  0
  -10.4350    7.1820   -5.5860 C   0  0  0  0  0  0  0  0  0  0  0  0
  -11.1290    6.5340   -4.1280 Cl  0  0  0  0  0  0  0  0  0  0  0  0
  -11.3480    8.6550   -8.5150 H   0  0  0  0  0  0  0  0  0  0  0  0
   -8.8890    8.6270   -8.8390 H   0  0  0  0  0  0  0  0  0  0  0  0
   -7.4190    7.6740   -7.0830 H   0  0  0  0  0  0  0  0  0  0  0  0
   -7.4970    7.6630   -3.0880 H   0  0  0  0  0  0  0  0  0  0  0  0
   -7.0420    8.3640   -4.6340 H   0  0  0  0  0  0  0  0  0  0  0  0
   -5.4100    6.6090   -5.0460 H   0  0  0  0  0  0  0  0  0  0  0  0
   -5.1260    7.2360   -3.4340 H   0  0  0  0  0  0  0  0  0  0  0  0
   -4.0750    5.0150   -4.3110 H   0  0  0  0  0  0  0  0  0  0  0  0
   -4.8300    3.5710   -3.6030 H   0  0  0  0  0  0  0  0  0  0  0  0
   -4.4470    5.5300   -1.4300 H   0  0  0  0  0  0  0  0  0  0  0  0
   -2.2890    3.7770   -2.7050 H   0  0  0  0  0  0  0  0  0  0  0  0
   -1.9060    5.7360   -0.5310 H   0  0  0  0  0  0  0  0  0  0  0  0
   -2.6610    4.2920    0.1770 H   0  0  0  0  0  0  0  0  0  0  0  0
   -0.4640    3.4410   -1.4440 H   0  0  0  0  0  0  0  0  0  0  0  0
    4.7520    2.7880    2.7790 H   0  0  0  0  0  0  0  0  0  0  0  0
    6.4760    1.3630    1.7070 H   0  0  0  0  0  0  0  0  0  0  0  0
    6.0900    0.4490   -0.5660 H   0  0  0  0  0  0  0  0  0  0  0  0
    3.9820    0.9610   -1.7670 H   0  0  0  0  0  0  0  0  0  0  0  0
    1.3510    2.4540   -1.5250 H   0  0  0  0  0  0  0  0  0  0  0  0
   -6.5640    4.3980   -5.2860 H   0  0  0  0  0  0  0  0  0  0  0  0
   -7.0540    3.5460   -3.8290 H   0  0  0  0  0  0  0  0  0  0  0  0
   -8.7870    5.1840   -3.3520 H   0  0  0  0  0  0  0  0  0  0  0  0
   -8.9670    4.6820   -5.0220 H   0  0  0  0  0  0  0  0  0  0  0  0
  1  2  1  0  0  0  0
  2  3  2  0  0  0  0
  3 31  1  0  0  0  0
  3  4  1  0  0  0  0
  4 32  1  0  0  0  0
  4  5  2  0  0  0  0
  5 33  1  0  0  0  0
  5  6  1  0  0  0  0
  6  7  1  0  0  0  0
  7  8  1  0  0  0  0
  8 34  1  0  0  0  0
  8 35  1  0  0  0  0
  8  9  1  0  0  0  0
  9 36  1  0  0  0  0
  9 37  1  0  0  0  0
  9 10  1  0  0  0  0
 10 11  1  0  0  0  0
 11 38  1  0  0  0  0
 11 39  1  0  0  0  0
 11 12  1  0  0  0  0
 12 40  1  0  0  0  0
 12 13  2  0  0  0  0
 13 41  1  0  0  0  0
 13 14  1  0  0  0  0
 14 42  1  0  0  0  0
 14 43  1  0  0  0  0
 14 15  1  0  0  0  0
 15 44  1  0  0  0  0
 15 16  1  0  0  0  0
 16 17  2  0  0  0  0
 16 18  1  0  0  0  0
 18 19  1  0  0  0  0
 19 20  1  0  0  0  0
 20 21  2  0  0  0  0
 21 45  1  0  0  0  0
 21 22  1  0  0  0  0
 22 46  1  0  0  0  0
 22 23  2  0  0  0  0
 23 47  1  0  0  0  0
 23 24  1  0  0  0  0
 24 48  1  0  0  0  0
 24 25  2  0  0  0  0
 25 20  1  0  0  0  0
 25 26  1  0  0  0  0
 26 18  2  0  0  0  0
 26 49  1  0  0  0  0
 10 27  1  0  0  0  0
 27 50  1  0  0  0  0
 27 51  1  0  0  0  0
 27 28  1  0  0  0  0
 28  7  1  0  0  0  0
 28 52  1  0  0  0  0
 28 53  1  0  0  0  0
  6 29  2  0  0  0  0
 29  2  1  0  0  0  0
 29 30  1  0  0  0  0
M  END
>  <LOGBIO>
6.9500

>  <PRED_LOGBIO>
6.4000

>  <XV_RES>
0.9240

>  <WHL_TMPL>
2

>  <ANCH>
1-16;43-41

$$$$
ROW25
  -MTS-   01071501493D 0   0.00000     0.00000     0

 58 60  0  0  1  0  0  0  0  0999 V2000
    1.2820   -1.6450    3.3590 O   0  0  0  0  0  0  0  0  0  0  0  0
    0.6080   -2.2860    2.2730 C   0  0  1  0  0  0  0  0  0  0  0  0
   -0.1510   -1.1790    1.5340 C   0  0  0  0  0  0  0  0  0  0  0  0
   -1.2640   -0.6540    2.4180 N   0  0  0  0  0  0  0  0  0  0  0  0
   -1.9460    0.5850    1.8800 C   0  0  0  0  0  0  0  0  0  0  0  0
   -1.6260    1.7920    2.7500 C   0  0  0  0  0  0  0  0  0  0  0  0
   -0.1780    2.2400    2.5650 C   0  0  0  0  0  0  0  0  0  0  0  0
   -0.0580    2.7430    1.2360 O   0  0  0  0  0  0  0  0  0  0  0  0
    1.2050    2.9970    0.7750 C   0  0  0  0  0  0  0  0  0  0  0  0
    1.3220    3.7320   -0.5590 C   0  0  0  0  0  0  0  0  0  0  0  0
    2.7020    3.9120   -0.8860 O   0  0  0  0  0  0  0  0  0  0  0  0
    2.8740    4.5970   -2.1290 C   0  0  0  0  0  0  0  0  0  0  0  0
    4.3660    4.7570   -2.4200 C   0  0  0  0  0  0  0  0  0  0  0  0
    4.5470    5.4810   -3.7330 C   0  0  0  0  0  0  0  0  0  0  0  0
    4.6310    4.7540   -4.9270 C   0  0  0  0  0  0  0  0  0  0  0  0
    4.8000    5.4250   -6.1440 C   0  0  0  0  0  0  0  0  0  0  0  0
    4.8840    6.8220   -6.1680 C   0  0  0  0  0  0  0  0  0  0  0  0
    4.8000    7.5490   -4.9740 C   0  0  0  0  0  0  0  0  0  0  0  0
    4.6310    6.8780   -3.7570 C   0  0  0  0  0  0  0  0  0  0  0  0
   -0.3070   -3.3120    2.8970 C   0  0  0  0  0  0  0  0  0  0  0  0
   -0.6930   -4.4420    2.1670 C   0  0  0  0  0  0  0  0  0  0  0  0
   -1.5420   -5.3940    2.7450 C   0  0  0  0  0  0  0  0  0  0  0  0
   -2.0040   -5.2150    4.0540 C   0  0  0  0  0  0  0  0  0  0  0  0
   -2.8340   -6.1460    4.6210 O   0  0  0  0  0  0  0  0  0  0  0  0
   -1.6180   -4.0850    4.7850 C   0  0  0  0  0  0  0  0  0  0  0  0
   -2.0420   -3.8320    6.1110 N   0  0  0  0  0  0  0  0  0  0  0  0
   -1.5980   -2.7180    6.6860 C   0  0  0  0  0  0  0  0  0  0  0  0
   -1.8490   -2.3210    7.8230 O   0  0  0  0  0  0  0  0  0  0  0  0
   -0.5730   -1.9230    5.4820 S   0  0  0  0  0  0  0  0  0  0  0  0
   -0.7700   -3.1330    4.2060 C   0  0  0  0  0  0  0  0  0  0  0  0
    1.7900   -2.2870    3.8800 H   0  0  0  0  0  0  0  0  0  0  0  0
    1.3110   -2.7690    1.5980 H   0  0  0  0  0  0  0  0  0  0  0  0
   -0.6270   -1.6450    0.6730 H   0  0  0  0  0  0  0  0  0  0  0  0
    0.5420   -0.3660    1.3250 H   0  0  0  0  0  0  0  0  0  0  0  0
   -0.8200   -0.3710    3.2800 H   0  0  0  0  0  0  0  0  0  0  0  0
   -3.0170    0.4130    1.9700 H   0  0  0  0  0  0  0  0  0  0  0  0
   -1.5730    0.7760    0.8760 H   0  0  0  0  0  0  0  0  0  0  0  0
   -1.7150    1.4590    3.7820 H   0  0  0  0  0  0  0  0  0  0  0  0
   -2.2780    2.6110    2.4530 H   0  0  0  0  0  0  0  0  0  0  0  0
    0.4460    1.3510    2.6310 H   0  0  0  0  0  0  0  0  0  0  0  0
    0.0320    3.0330    3.2800 H   0  0  0  0  0  0  0  0  0  0  0  0
    1.6460    2.0180    0.6000 H   0  0  0  0  0  0  0  0  0  0  0  0
    1.7350    3.5960    1.5120 H   0  0  0  0  0  0  0  0  0  0  0  0
    0.8380    3.1480   -1.3390 H   0  0  0  0  0  0  0  0  0  0  0  0
    0.8380    4.7040   -0.4820 H   0  0  0  0  0  0  0  0  0  0  0  0
    2.4090    4.0230   -2.9270 H   0  0  0  0  0  0  0  0  0  0  0  0
    2.4090    5.5790   -2.0700 H   0  0  0  0  0  0  0  0  0  0  0  0
    4.8310    5.3320   -1.6220 H   0  0  0  0  0  0  0  0  0  0  0  0
    4.8310    3.7760   -2.4800 H   0  0  0  0  0  0  0  0  0  0  0  0
    4.5660    3.6760   -4.9080 H   0  0  0  0  0  0  0  0  0  0  0  0
    4.8640    4.8640   -7.0650 H   0  0  0  0  0  0  0  0  0  0  0  0
    5.0140    7.3400   -7.1070 H   0  0  0  0  0  0  0  0  0  0  0  0
    4.8650    8.6260   -4.9920 H   0  0  0  0  0  0  0  0  0  0  0  0
    4.5660    7.4380   -2.8360 H   0  0  0  0  0  0  0  0  0  0  0  0
   -0.3360   -4.5800    1.1570 H   0  0  0  0  0  0  0  0  0  0  0  0
   -1.8390   -6.2660    2.1820 H   0  0  0  0  0  0  0  0  0  0  0  0
   -3.7650   -5.9330    4.4490 H   0  0  0  0  0  0  0  0  0  0  0  0
   -2.6550   -4.4700    6.5990 H   0  0  0  0  0  0  0  0  0  0  0  0
  1 31  1  0  0  0  0
  1  2  1  0  0  0  0
  2 32  1  0  0  0  0
  2  3  1  0  0  0  0
  3 33  1  0  0  0  0
  3 34  1  0  0  0  0
  3  4  1  0  0  0  0
  4 35  1  0  0  0  0
  4  5  1  0  0  0  0
  5 36  1  0  0  0  0
  5 37  1  0  0  0  0
  5  6  1  0  0  0  0
  6 38  1  0  0  0  0
  6 39  1  0  0  0  0
  6  7  1  0  0  0  0
  7 40  1  0  0  0  0
  7 41  1  0  0  0  0
  7  8  1  0  0  0  0
  8  9  1  0  0  0  0
  9 42  1  0  0  0  0
  9 43  1  0  0  0  0
  9 10  1  0  0  0  0
 10 44  1  0  0  0  0
 10 45  1  0  0  0  0
 10 11  1  0  0  0  0
 11 12  1  0  0  0  0
 12 46  1  0  0  0  0
 12 47  1  0  0  0  0
 12 13  1  0  0  0  0
 13 48  1  0  0  0  0
 13 49  1  0  0  0  0
 13 14  1  0  0  0  0
 14 15  2  0  0  0  0
 15 50  1  0  0  0  0
 15 16  1  0  0  0  0
 16 51  1  0  0  0  0
 16 17  2  0  0  0  0
 17 52  1  0  0  0  0
 17 18  1  0  0  0  0
 18 53  1  0  0  0  0
 18 19  2  0  0  0  0
 19 14  1  0  0  0  0
 19 54  1  0  0  0  0
  2 20  1  0  0  0  0
 20 21  2  0  0  0  0
 21 55  1  0  0  0  0
 21 22  1  0  0  0  0
 22 56  1  0  0  0  0
 22 23  2  0  0  0  0
 23 24  1  0  0  0  0
 24 57  1  0  0  0  0
 23 25  1  0  0  0  0
 25 26  1  0  0  0  0
 26 58  1  0  0  0  0
 26 27  1  0  0  0  0
 27 28  2  0  0  0  0
 27 29  1  0  0  0  0
 29 30  1  0  0  0  0
 30 20  1  0  0  0  0
 30 25  2  0  0  0  0
M  END
>  <LOGBIO>
6.1000

>  <PRED_LOGBIO>
6.1200

>  <XV_RES>
0.0920

>  <WHL_TMPL>
3

>  <ANCH>
14-15;19-16

$$$$
ROW26
  -MTS-   01071501493D 0   0.00000     0.00000     0

 46 47  0  0  1  0  0  0  0  0999 V2000
   -1.9670    4.6410    3.0290 C   0  0  0  0  0  0  0  0  0  0  0  0
   -1.7620    4.7960    4.5340 C   0  0  0  0  0  0  0  0  0  0  0  0
   -2.3650    3.6510    5.2310 N   0  0  0  0  0  0  0  0  0  0  0  0
   -2.7550    4.0130    6.6010 C   0  0  0  0  0  0  0  0  0  0  0  0
   -2.7880    2.6940    7.3950 C   0  0  0  0  0  0  0  0  0  0  0  0
   -1.9600    1.7120    6.5450 C   0  0  0  0  0  0  0  0  0  0  0  0
   -1.3950    2.5590    5.3900 C   0  0  1  0  0  0  0  0  0  0  0  0
   -1.2490    1.7410    4.1070 C   0  0  0  0  0  0  0  0  0  0  0  0
   -0.1850    2.3200    3.2750 N   0  0  0  0  0  0  0  0  0  0  0  0
    0.1190    1.7680    2.1040 C   0  0  0  0  0  0  0  0  0  0  0  0
   -0.4910    0.7720    1.7170 O   0  0  0  0  0  0  0  0  0  0  0  0
    1.2140    2.3640    1.2480 C   0  0  0  0  0  0  0  0  0  0  0  0
    2.1800    1.5700    0.6190 C   0  0  0  0  0  0  0  0  0  0  0  0
    2.1480   -0.3170    0.8370 Br  0  0  0  0  0  0  0  0  0  0  0  0
    3.1700    2.1660   -0.1710 C   0  0  0  0  0  0  0  0  0  0  0  0
    4.1160    1.3890   -0.7860 O   0  0  0  0  0  0  0  0  0  0  0  0
    5.3250    1.1130   -0.0740 C   0  0  0  0  0  0  0  0  0  0  0  0
    3.1940    3.5570   -0.3320 C   0  0  0  0  0  0  0  0  0  0  0  0
    2.2280    4.3510    0.2970 C   0  0  0  0  0  0  0  0  0  0  0  0
    2.3090    5.7010    0.1080 O   0  0  0  0  0  0  0  0  0  0  0  0
    1.2370    3.7550    1.0870 C   0  0  0  0  0  0  0  0  0  0  0  0
    0.2920    4.5320    1.7020 O   0  0  0  0  0  0  0  0  0  0  0  0
   -0.9170    4.8080    0.9900 C   0  0  0  0  0  0  0  0  0  0  0  0
   -1.4950    3.7210    2.6920 H   0  0  0  0  0  0  0  0  0  0  0  0
   -1.5200    5.4880    2.5130 H   0  0  0  0  0  0  0  0  0  0  0  0
   -3.0320    4.6040    2.8110 H   0  0  0  0  0  0  0  0  0  0  0  0
   -0.6970    4.8340    4.7520 H   0  0  0  0  0  0  0  0  0  0  0  0
   -2.2340    5.7160    4.8710 H   0  0  0  0  0  0  0  0  0  0  0  0
   -2.0000    4.6710    7.0280 H   0  0  0  0  0  0  0  0  0  0  0  0
   -3.7510    4.4500    6.5890 H   0  0  0  0  0  0  0  0  0  0  0  0
   -3.8080    2.3390    7.5230 H   0  0  0  0  0  0  0  0  0  0  0  0
   -2.3520    2.8200    8.3840 H   0  0  0  0  0  0  0  0  0  0  0  0
   -2.6190    0.9470    6.1390 H   0  0  0  0  0  0  0  0  0  0  0  0
   -1.1360    1.3270    7.1430 H   0  0  0  0  0  0  0  0  0  0  0  0
   -0.3990    2.9340    5.6150 H   0  0  0  0  0  0  0  0  0  0  0  0
   -2.1880    1.7570    3.5580 H   0  0  0  0  0  0  0  0  0  0  0  0
   -0.9930    0.7140    4.3590 H   0  0  0  0  0  0  0  0  0  0  0  0
    0.3160    3.1380    3.5930 H   0  0  0  0  0  0  0  0  0  0  0  0
    5.0900    0.5920    0.8520 H   0  0  0  0  0  0  0  0  0  0  0  0
    5.9730    0.4890   -0.6860 H   0  0  0  0  0  0  0  0  0  0  0  0
    5.8330    2.0480    0.1550 H   0  0  0  0  0  0  0  0  0  0  0  0
    3.9580    4.0170   -0.9410 H   0  0  0  0  0  0  0  0  0  0  0  0
    2.4020    5.9190   -0.8320 H   0  0  0  0  0  0  0  0  0  0  0  0
   -1.4250    3.8730    0.7610 H   0  0  0  0  0  0  0  0  0  0  0  0
   -1.5650    5.4320    1.6020 H   0  0  0  0  0  0  0  0  0  0  0  0
   -0.6820    5.3290    0.0640 H   0  0  0  0  0  0  0  0  0  0  0  0
  1 24  1  0  0  0  0
  1 25  1  0  0  0  0
  1 26  1  0  0  0  0
  1  2  1  0  0  0  0
  2 27  1  0  0  0  0
  2 28  1  0  0  0  0
  2  3  1  0  0  0  0
  3  4  1  0  0  0  0
  4 29  1  0  0  0  0
  4 30  1  0  0  0  0
  4  5  1  0  0  0  0
  5 31  1  0  0  0  0
  5 32  1  0  0  0  0
  5  6  1  0  0  0  0
  6 33  1  0  0  0  0
  6 34  1  0  0  0  0
  6  7  1  0  0  0  0
  7  3  1  0  0  0  0
  7 35  1  0  0  0  0
  7  8  1  0  0  0  0
  8 36  1  0  0  0  0
  8 37  1  0  0  0  0
  8  9  1  0  0  0  0
  9 38  1  0  0  0  0
  9 10  1  0  0  0  0
 10 11  2  0  0  0  0
 10 12  1  0  0  0  0
 12 13  2  0  0  0  0
 13 14  1  0  0  0  0
 13 15  1  0  0  0  0
 15 16  1  0  0  0  0
 16 17  1  0  0  0  0
 17 39  1  0  0  0  0
 17 40  1  0  0  0  0
 17 41  1  0  0  0  0
 15 18  2  0  0  0  0
 18 42  1  0  0  0  0
 18 19  1  0  0  0  0
 19 20  1  0  0  0  0
 20 43  1  0  0  0  0
 19 21  2  0  0  0  0
 21 12  1  0  0  0  0
 21 22  1  0  0  0  0
 22 23  1  0  0  0  0
 23 44  1  0  0  0  0
 23 45  1  0  0  0  0
 23 46  1  0  0  0  0
M  END
>  <LOGBIO>
7.1700

>  <PRED_LOGBIO>
8.0200

>  <XV_RES>
-0.9830

>  <WHL_TMPL>
2

>  <ANCH>
2-4;36-38

$$$$
ROW27
  -MTS-   01071501493D 0   0.00000     0.00000     0

 82 87  0  0  0  0  0  0  0  0999 V2000
   -2.8600    7.7360    2.6200 C   0  0  0  0  0  0  0  0  0  0  0  0
   -2.5040    6.4220    3.2730 C   0  0  0  0  0  0  0  0  0  0  0  0
   -2.6360    5.2270    2.5570 C   0  0  0  0  0  0  0  0  0  0  0  0
   -3.1350    5.2510    1.1320 C   0  0  0  0  0  0  0  0  0  0  0  0
   -2.3060    4.0080    3.1620 C   0  0  0  0  0  0  0  0  0  0  0  0
   -2.4680    2.8910    2.3850 O   0  0  0  0  0  0  0  0  0  0  0  0
   -1.6250    1.7970    2.7530 C   0  0  0  0  0  0  0  0  0  0  0  0
   -0.1640    2.1500    2.4860 C   0  0  0  0  0  0  0  0  0  0  0  0
   -1.9460    0.5850    1.8800 C   0  0  0  0  0  0  0  0  0  0  0  0
   -1.2830   -0.6190    2.4030 N   0  0  0  0  0  0  0  0  0  0  0  0
   -2.1970   -1.7650    2.2990 C   0  0  0  0  0  0  0  0  0  0  0  0
   -1.5370   -3.0570    2.8160 C   0  0  0  0  0  0  0  0  0  0  0  0
   -0.2270   -3.2950    2.1950 N   0  0  0  0  0  0  0  0  0  0  0  0
    0.6640   -2.1260    2.1670 C   0  0  0  0  0  0  0  0  0  0  0  0
   -0.0360   -0.8530    1.6600 C   0  0  0  0  0  0  0  0  0  0  0  0
    0.1490   -4.5530    1.6660 C   0  0  0  0  0  0  0  0  0  0  0  0
    0.6040   -5.5670    2.5160 C   0  0  0  0  0  0  0  0  0  0  0  0
    0.9630   -6.7930    1.9420 C   0  0  0  0  0  0  0  0  0  0  0  0
    0.8620   -6.9570    0.6160 N   0  0  0  0  0  0  0  0  0  0  0  0
    0.4220   -5.9640   -0.1690 C   0  0  0  0  0  0  0  0  0  0  0  0
    0.0700   -4.7790    0.3470 N   0  0  0  0  0  0  0  0  0  0  0  0
    0.3280   -6.1710   -1.5660 N   0  0  0  0  0  0  0  0  0  0  0  0
   -0.4910   -7.1850   -2.2470 C   0  0  0  0  0  0  0  0  0  0  0  0
   -0.4890   -6.8910   -3.7580 C   0  0  0  0  0  0  0  0  0  0  0  0
    0.8330   -6.1290   -3.9610 C   0  0  0  0  0  0  0  0  0  0  0  0
    1.0290   -5.4120   -2.6120 C   0  0  0  0  0  0  0  0  0  0  0  0
    1.4290   -7.8510    2.7570 N   0  0  0  0  0  0  0  0  0  0  0  0
    2.6160   -7.8290    3.6240 C   0  0  0  0  0  0  0  0  0  0  0  0
    2.8900   -9.2590    4.1260 C   0  0  0  0  0  0  0  0  0  0  0  0
    1.5000   -9.9200    4.0640 C   0  0  0  0  0  0  0  0  0  0  0  0
    0.8190   -9.1810    2.8970 C   0  0  0  0  0  0  0  0  0  0  0  0
   -1.8160    1.4400    4.2390 C   0  0  0  0  0  0  0  0  0  0  0  0
   -1.4920    2.6620    5.1190 C   0  0  0  0  0  0  0  0  0  0  0  0
   -1.8430    3.9850    4.4830 C   0  0  0  0  0  0  0  0  0  0  0  0
   -1.7110    5.1810    5.1990 C   0  0  0  0  0  0  0  0  0  0  0  0
   -1.2120    5.1560    6.6240 C   0  0  0  0  0  0  0  0  0  0  0  0
   -2.0410    6.3990    4.5940 C   0  0  0  0  0  0  0  0  0  0  0  0
   -1.9120    7.5700    5.2950 O   0  0  0  0  0  0  0  0  0  0  0  0
   -2.2450    8.5290    3.0420 H   0  0  0  0  0  0  0  0  0  0  0  0
   -3.9100    7.9580    2.8000 H   0  0  0  0  0  0  0  0  0  0  0  0
   -2.6810    7.6700    1.5490 H   0  0  0  0  0  0  0  0  0  0  0  0
   -2.8450    6.1890    0.6620 H   0  0  0  0  0  0  0  0  0  0  0  0
   -4.2200    5.1630    1.1260 H   0  0  0  0  0  0  0  0  0  0  0  0
   -2.7000    4.4200    0.5810 H   0  0  0  0  0  0  0  0  0  0  0  0
    0.1160    3.0120    3.0870 H   0  0  0  0  0  0  0  0  0  0  0  0
   -0.0360    2.3860    1.4320 H   0  0  0  0  0  0  0  0  0  0  0  0
    0.4670    1.3040    2.7480 H   0  0  0  0  0  0  0  0  0  0  0  0
   -1.5070    0.7810    0.9040 H   0  0  0  0  0  0  0  0  0  0  0  0
   -3.0230    0.4300    1.8960 H   0  0  0  0  0  0  0  0  0  0  0  0
   -2.3790   -1.9180    1.2370 H   0  0  0  0  0  0  0  0  0  0  0  0
   -3.0770   -1.5700    2.9080 H   0  0  0  0  0  0  0  0  0  0  0  0
   -2.1790   -3.8750    2.4950 H   0  0  0  0  0  0  0  0  0  0  0  0
   -1.4020   -2.9560    3.8910 H   0  0  0  0  0  0  0  0  0  0  0  0
    1.4380   -2.3550    1.4370 H   0  0  0  0  0  0  0  0  0  0  0  0
    1.0160   -1.9320    3.1780 H   0  0  0  0  0  0  0  0  0  0  0  0
   -0.3220   -1.0460    0.6280 H   0  0  0  0  0  0  0  0  0  0  0  0
    0.6340   -0.0120    1.8220 H   0  0  0  0  0  0  0  0  0  0  0  0
    0.6760   -5.4100    3.5820 H   0  0  0  0  0  0  0  0  0  0  0  0
   -0.0670   -8.1720   -2.0690 H   0  0  0  0  0  0  0  0  0  0  0  0
   -1.5100   -7.1410   -1.8690 H   0  0  0  0  0  0  0  0  0  0  0  0
   -1.3460   -6.2850   -4.0460 H   0  0  0  0  0  0  0  0  0  0  0  0
   -0.5130   -7.8090   -4.3420 H   0  0  0  0  0  0  0  0  0  0  0  0
    1.6560   -6.8090   -4.1730 H   0  0  0  0  0  0  0  0  0  0  0  0
    0.7620   -5.4190   -4.7820 H   0  0  0  0  0  0  0  0  0  0  0  0
    0.6140   -4.4080   -2.6710 H   0  0  0  0  0  0  0  0  0  0  0  0
    2.0900   -5.3660   -2.3760 H   0  0  0  0  0  0  0  0  0  0  0  0
    2.4320   -7.1760    4.4750 H   0  0  0  0  0  0  0  0  0  0  0  0
    3.4730   -7.4730    3.0570 H   0  0  0  0  0  0  0  0  0  0  0  0
    3.2850   -9.2570    5.1400 H   0  0  0  0  0  0  0  0  0  0  0  0
    3.6040   -9.7750    3.4870 H   0  0  0  0  0  0  0  0  0  0  0  0
    0.9540   -9.7830    4.9940 H   0  0  0  0  0  0  0  0  0  0  0  0
    1.5760  -10.9880    3.8700 H   0  0  0  0  0  0  0  0  0  0  0  0
    0.9630   -9.7450    1.9780 H   0  0  0  0  0  0  0  0  0  0  0  0
   -0.2430   -9.0730    3.1070 H   0  0  0  0  0  0  0  0  0  0  0  0
   -2.8460    1.1340    4.4090 H   0  0  0  0  0  0  0  0  0  0  0  0
   -1.1540    0.6180    4.5030 H   0  0  0  0  0  0  0  0  0  0  0  0
   -0.4320    2.6540    5.3630 H   0  0  0  0  0  0  0  0  0  0  0  0
   -2.0210    2.5690    6.0650 H   0  0  0  0  0  0  0  0  0  0  0  0
   -1.6470    5.9880    7.1750 H   0  0  0  0  0  0  0  0  0  0  0  0
   -0.1280    5.2450    6.6300 H   0  0  0  0  0  0  0  0  0  0  0  0
   -1.5020    4.2190    7.0940 H   0  0  0  0  0  0  0  0  0  0  0  0
   -2.7300    7.7830    5.7690 H   0  0  0  0  0  0  0  0  0  0  0  0
  1 39  1  0  0  0  0
  1 40  1  0  0  0  0
  1 41  1  0  0  0  0
  1  2  1  0  0  0  0
  2  3  2  0  0  0  0
  3  4  1  0  0  0  0
  4 42  1  0  0  0  0
  4 43  1  0  0  0  0
  4 44  1  0  0  0  0
  3  5  1  0  0  0  0
  5  6  1  0  0  0  0
  6  7  1  0  0  0  0
  7  8  1  0  0  0  0
  8 45  1  0  0  0  0
  8 46  1  0  0  0  0
  8 47  1  0  0  0  0
  7  9  1  0  0  0  0
  9 48  1  0  0  0  0
  9 49  1  0  0  0  0
  9 10  1  0  0  0  0
 10 11  1  0  0  0  0
 11 50  1  0  0  0  0
 11 51  1  0  0  0  0
 11 12  1  0  0  0  0
 12 52  1  0  0  0  0
 12 53  1  0  0  0  0
 12 13  1  0  0  0  0
 13 14  1  0  0  0  0
 14 54  1  0  0  0  0
 14 55  1  0  0  0  0
 14 15  1  0  0  0  0
 15 10  1  0  0  0  0
 15 56  1  0  0  0  0
 15 57  1  0  0  0  0
 13 16  1  0  0  0  0
 16 17  2  0  0  0  0
 17 58  1  0  0  0  0
 17 18  1  0  0  0  0
 18 19  2  0  0  0  0
 19 20  1  0  0  0  0
 20 21  2  0  0  0  0
 21 16  1  0  0  0  0
 20 22  1  0  0  0  0
 22 23  1  0  0  0  0
 23 59  1  0  0  0  0
 23 60  1  0  0  0  0
 23 24  1  0  0  0  0
 24 61  1  0  0  0  0
 24 62  1  0  0  0  0
 24 25  1  0  0  0  0
 25 63  1  0  0  0  0
 25 64  1  0  0  0  0
 25 26  1  0  0  0  0
 26 22  1  0  0  0  0
 26 65  1  0  0  0  0
 26 66  1  0  0  0  0
 18 27  1  0  0  0  0
 27 28  1  0  0  0  0
 28 67  1  0  0  0  0
 28 68  1  0  0  0  0
 28 29  1  0  0  0  0
 29 69  1  0  0  0  0
 29 70  1  0  0  0  0
 29 30  1  0  0  0  0
 30 71  1  0  0  0  0
 30 72  1  0  0  0  0
 30 31  1  0  0  0  0
 31 27  1  0  0  0  0
 31 73  1  0  0  0  0
 31 74  1  0  0  0  0
  7 32  1  0  0  0  0
 32 75  1  0  0  0  0
 32 76  1  0  0  0  0
 32 33  1  0  0  0  0
 33 77  1  0  0  0  0
 33 78  1  0  0  0  0
 33 34  1  0  0  0  0
 34  5  2  0  0  0  0
 34 35  1  0  0  0  0
 35 36  1  0  0  0  0
 36 79  1  0  0  0  0
 36 80  1  0  0  0  0
 36 81  1  0  0  0  0
 35 37  2  0  0  0  0
 37  2  1  0  0  0  0
 37 38  1  0  0  0  0
 38 82  1  0  0  0  0
M  END
>  <LOGBIO>
4.7800

>  <PRED_LOGBIO>
5.4600

>  <XV_RES>
-1.4900

>  <WHL_TMPL>
3

>  <ANCH>
21-24;18-21

$$$$
ROW28
  -MTS-   01071501493D 0   0.00000     0.00000     0

 47 50  0  0  0  0  0  0  0  0999 V2000
   -0.7220    5.2010    5.2070 C   0  0  0  0  0  0  0  0  0  0  0  0
   -1.0400    4.0030    4.3440 C   0  0  0  0  0  0  0  0  0  0  0  0
   -2.1090    4.0540    3.4420 C   0  0  0  0  0  0  0  0  0  0  0  0
   -2.4030    2.9440    2.6410 C   0  0  0  0  0  0  0  0  0  0  0  0
   -1.6280    1.7830    2.7430 C   0  0  0  0  0  0  0  0  0  0  0  0
   -1.9460    0.5850    1.8800 C   0  0  0  0  0  0  0  0  0  0  0  0
   -1.2830   -0.6190    2.4030 N   0  0  0  0  0  0  0  0  0  0  0  0
   -2.2950   -1.6380    2.7170 C   0  0  0  0  0  0  0  0  0  0  0  0
   -1.6500   -2.9160    3.2820 C   0  0  0  0  0  0  0  0  0  0  0  0
   -0.5710   -3.4670    2.3310 C   0  0  0  0  0  0  0  0  0  0  0  0
    0.4230   -2.3680    1.9140 C   0  0  0  0  0  0  0  0  0  0  0  0
   -0.3190   -1.1170    1.4110 C   0  0  0  0  0  0  0  0  0  0  0  0
   -1.2700   -3.8800    1.1060 N   0  0  0  0  0  0  0  0  0  0  0  0
   -1.3560   -3.1640   -0.0590 C   0  0  0  0  0  0  0  0  0  0  0  0
   -0.7940   -1.9310   -0.2660 O   0  0  0  0  0  0  0  0  0  0  0  0
   -2.0590   -3.8360   -0.9510 N   0  0  0  0  0  0  0  0  0  0  0  0
   -2.4740   -5.0520   -0.3940 C   0  0  0  0  0  0  0  0  0  0  0  0
   -3.2280   -6.1220   -0.8890 C   0  0  0  0  0  0  0  0  0  0  0  0
   -3.4860   -7.2320   -0.0750 C   0  0  0  0  0  0  0  0  0  0  0  0
   -2.9900   -7.2710    1.2330 C   0  0  0  0  0  0  0  0  0  0  0  0
   -2.2350   -6.2000    1.7280 C   0  0  0  0  0  0  0  0  0  0  0  0
   -1.9770   -5.0900    0.9140 C   0  0  0  0  0  0  0  0  0  0  0  0
   -0.5590    1.7310    3.6460 C   0  0  0  0  0  0  0  0  0  0  0  0
    0.4040    0.2880    3.7720 Cl  0  0  0  0  0  0  0  0  0  0  0  0
   -0.2650    2.8420    4.4460 C   0  0  0  0  0  0  0  0  0  0  0  0
    0.3450    5.2220    5.4190 H   0  0  0  0  0  0  0  0  0  0  0  0
   -1.2760    5.1320    6.1410 H   0  0  0  0  0  0  0  0  0  0  0  0
   -1.0060    6.1110    4.6830 H   0  0  0  0  0  0  0  0  0  0  0  0
   -2.7060    4.9510    3.3630 H   0  0  0  0  0  0  0  0  0  0  0  0
   -3.2280    2.9840    1.9450 H   0  0  0  0  0  0  0  0  0  0  0  0
   -1.5070    0.7810    0.9040 H   0  0  0  0  0  0  0  0  0  0  0  0
   -3.0220    0.4280    1.8940 H   0  0  0  0  0  0  0  0  0  0  0  0
   -2.7530   -1.9180    1.7700 H   0  0  0  0  0  0  0  0  0  0  0  0
   -2.9710   -1.2410    3.4720 H   0  0  0  0  0  0  0  0  0  0  0  0
   -2.4370   -3.6660    3.3200 H   0  0  0  0  0  0  0  0  0  0  0  0
   -1.1750   -2.6680    4.2290 H   0  0  0  0  0  0  0  0  0  0  0  0
   -0.0460   -4.3010    2.7920 H   0  0  0  0  0  0  0  0  0  0  0  0
    0.9770   -2.7610    1.0640 H   0  0  0  0  0  0  0  0  0  0  0  0
    1.0100   -2.0900    2.7870 H   0  0  0  0  0  0  0  0  0  0  0  0
   -0.9030   -1.4340    0.5500 H   0  0  0  0  0  0  0  0  0  0  0  0
    0.4210   -0.3420    1.2220 H   0  0  0  0  0  0  0  0  0  0  0  0
    0.1060   -2.0140   -0.6180 H   0  0  0  0  0  0  0  0  0  0  0  0
   -3.6100   -6.0920   -1.8990 H   0  0  0  0  0  0  0  0  0  0  0  0
   -4.0680   -8.0580   -0.4570 H   0  0  0  0  0  0  0  0  0  0  0  0
   -3.1890   -8.1270    1.8610 H   0  0  0  0  0  0  0  0  0  0  0  0
   -1.8530   -6.2300    2.7370 H   0  0  0  0  0  0  0  0  0  0  0  0
    0.5600    2.8020    5.1420 H   0  0  0  0  0  0  0  0  0  0  0  0
  1 26  1  0  0  0  0
  1 27  1  0  0  0  0
  1 28  1  0  0  0  0
  1  2  1  0  0  0  0
  2  3  2  0  0  0  0
  3 29  1  0  0  0  0
  3  4  1  0  0  0  0
  4 30  1  0  0  0  0
  4  5  2  0  0  0  0
  5  6  1  0  0  0  0
  6 31  1  0  0  0  0
  6 32  1  0  0  0  0
  6  7  1  0  0  0  0
  7  8  1  0  0  0  0
  8 33  1  0  0  0  0
  8 34  1  0  0  0  0
  8  9  1  0  0  0  0
  9 35  1  0  0  0  0
  9 36  1  0  0  0  0
  9 10  1  0  0  0  0
 10 37  1  0  0  0  0
 10 11  1  0  0  0  0
 11 38  1  0  0  0  0
 11 39  1  0  0  0  0
 11 12  1  0  0  0  0
 12  7  1  0  0  0  0
 12 40  1  0  0  0  0
 12 41  1  0  0  0  0
 10 13  1  0  0  0  0
 13 14  1  0  0  0  0
 14 15  1  0  0  0  0
 15 42  1  0  0  0  0
 14 16  2  0  0  0  0
 16 17  1  0  0  0  0
 17 18  2  0  0  0  0
 18 43  1  0  0  0  0
 18 19  1  0  0  0  0
 19 44  1  0  0  0  0
 19 20  2  0  0  0  0
 20 45  1  0  0  0  0
 20 21  1  0  0  0  0
 21 46  1  0  0  0  0
 21 22  2  0  0  0  0
 22 13  1  0  0  0  0
 22 17  1  0  0  0  0
  5 23  1  0  0  0  0
 23 24  1  0  0  0  0
 23 25  2  0  0  0  0
 25  2  1  0  0  0  0
 25 47  1  0  0  0  0
M  END
>  <LOGBIO>
6.3200

>  <PRED_LOGBIO>
7.3700

>  <XV_RES>
-1.1360

>  <WHL_TMPL>
3

>  <ANCH>
21-24;11-14

$$$$
ROW29
  -MTS-   01071501493D 0   0.00000     0.00000     0

 40 43  0  0  0  0  0  0  0  0999 V2000
   -1.1130   -2.0450    2.2530 C   0  0  0  0  0  0  0  0  0  0  0  0
   -1.0390   -0.5340    2.4150 N   0  0  0  0  0  0  0  0  0  0  0  0
   -2.3620    0.0720    2.2050 C   0  0  0  0  0  0  0  0  0  0  0  0
   -2.3410    1.5820    2.5110 C   0  0  0  0  0  0  0  0  0  0  0  0
   -1.2580    2.2730    1.7970 N   0  0  0  0  0  0  0  0  0  0  0  0
    0.0560    1.6190    1.8800 C   0  0  0  0  0  0  0  0  0  0  0  0
   -0.0090    0.1090    1.5860 C   0  0  0  0  0  0  0  0  0  0  0  0
    1.0550    1.9090    0.7850 C   0  0  0  0  0  0  0  0  0  0  0  0
    1.6300    0.7710    0.2070 C   0  0  0  0  0  0  0  0  0  0  0  0
    2.5720    0.9070   -0.8200 C   0  0  0  0  0  0  0  0  0  0  0  0
    2.9380    2.1810   -1.2700 C   0  0  0  0  0  0  0  0  0  0  0  0
    2.3620    3.3190   -0.6920 C   0  0  0  0  0  0  0  0  0  0  0  0
    1.4210    3.1830    0.3350 C   0  0  0  0  0  0  0  0  0  0  0  0
    0.8810    4.4890    0.8680 C   0  0  0  0  0  0  0  0  0  0  0  0
   -0.6230    4.5950    0.9550 C   0  0  0  0  0  0  0  0  0  0  0  0
   -1.1090    5.8500    0.5690 C   0  0  0  0  0  0  0  0  0  0  0  0
   -2.4850    6.1060    0.5960 C   0  0  0  0  0  0  0  0  0  0  0  0
   -3.3750    5.1070    1.0080 C   0  0  0  0  0  0  0  0  0  0  0  0
   -2.8890    3.8530    1.3950 C   0  0  0  0  0  0  0  0  0  0  0  0
   -1.5130    3.5970    1.3680 C   0  0  0  0  0  0  0  0  0  0  0  0
   -2.1530   -2.3640    2.2190 H   0  0  0  0  0  0  0  0  0  0  0  0
   -0.6830   -2.2760    1.2810 H   0  0  0  0  0  0  0  0  0  0  0  0
   -0.5570   -2.4730    3.0840 H   0  0  0  0  0  0  0  0  0  0  0  0
   -3.0260   -0.3800    2.9390 H   0  0  0  0  0  0  0  0  0  0  0  0
   -2.6460   -0.0560    1.1630 H   0  0  0  0  0  0  0  0  0  0  0  0
   -2.1150    1.6750    3.5710 H   0  0  0  0  0  0  0  0  0  0  0  0
   -3.2930    2.0000    2.1920 H   0  0  0  0  0  0  0  0  0  0  0  0
    0.5100    1.7860    2.8550 H   0  0  0  0  0  0  0  0  0  0  0  0
    0.9450   -0.3090    1.8980 H   0  0  0  0  0  0  0  0  0  0  0  0
   -0.2680   -0.0200    0.5370 H   0  0  0  0  0  0  0  0  0  0  0  0
    1.3480   -0.2120    0.5540 H   0  0  0  0  0  0  0  0  0  0  0  0
    3.0160    0.0290   -1.2660 H   0  0  0  0  0  0  0  0  0  0  0  0
    3.6640    2.2860   -2.0620 H   0  0  0  0  0  0  0  0  0  0  0  0
    2.6450    4.3020   -1.0390 H   0  0  0  0  0  0  0  0  0  0  0  0
    1.1820    5.2420    0.1430 H   0  0  0  0  0  0  0  0  0  0  0  0
    1.2810    4.6280    1.8700 H   0  0  0  0  0  0  0  0  0  0  0  0
   -0.4230    6.6210    0.2510 H   0  0  0  0  0  0  0  0  0  0  0  0
   -2.8600    7.0740    0.2980 H   0  0  0  0  0  0  0  0  0  0  0  0
   -4.4370    5.3050    1.0290 H   0  0  0  0  0  0  0  0  0  0  0  0
   -3.5760    3.0820    1.7130 H   0  0  0  0  0  0  0  0  0  0  0  0
  1 21  1  0  0  0  0
  1 22  1  0  0  0  0
  1 23  1  0  0  0  0
  1  2  1  0  0  0  0
  2  3  1  0  0  0  0
  3 24  1  0  0  0  0
  3 25  1  0  0  0  0
  3  4  1  0  0  0  0
  4 26  1  0  0  0  0
  4 27  1  0  0  0  0
  4  5  1  0  0  0  0
  5  6  1  0  0  0  0
  6 28  1  0  0  0  0
  6  7  1  0  0  0  0
  7  2  1  0  0  0  0
  7 29  1  0  0  0  0
  7 30  1  0  0  0  0
  6  8  1  0  0  0  0
  8  9  2  0  0  0  0
  9 31  1  0  0  0  0
  9 10  1  0  0  0  0
 10 32  1  0  0  0  0
 10 11  2  0  0  0  0
 11 33  1  0  0  0  0
 11 12  1  0  0  0  0
 12 34  1  0  0  0  0
 12 13  2  0  0  0  0
 13  8  1  0  0  0  0
 13 14  1  0  0  0  0
 14 35  1  0  0  0  0
 14 36  1  0  0  0  0
 14 15  1  0  0  0  0
 15 16  2  0  0  0  0
 16 37  1  0  0  0  0
 16 17  1  0  0  0  0
 17 38  1  0  0  0  0
 17 18  2  0  0  0  0
 18 39  1  0  0  0  0
 18 19  1  0  0  0  0
 19 40  1  0  0  0  0
 19 20  2  0  0  0  0
 20  5  1  0  0  0  0
 20 15  1  0  0  0  0
M  END
>  <LOGBIO>
5.1500

>  <PRED_LOGBIO>
7.1200

>  <XV_RES>
-2.2470

>  <WHL_TMPL>
1

>  <ANCH>
11-12;5-6

$$$$
ROW30
  -MTS-   01071501493D 0   0.00000     0.00000     0

 65 68  0  0  1  0  0  0  0  0999 V2000
   -1.7430    1.3540    4.1060 O   0  0  0  0  0  0  0  0  0  0  0  0
   -1.6260    1.7920    2.7500 C   0  0  1  0  0  0  0  0  0  0  0  0
   -1.9460    0.5850    1.8800 C   0  0  0  0  0  0  0  0  0  0  0  0
   -1.2640   -0.6540    2.4180 N   0  0  0  0  0  0  0  0  0  0  0  0
   -0.1510   -1.1790    1.5340 C   0  0  0  0  0  0  0  0  0  0  0  0
    0.6080   -2.2860    2.2730 C   0  0  0  0  0  0  0  0  0  0  0  0
   -0.3070   -3.3120    2.8970 C   0  0  0  0  0  0  0  0  0  0  0  0
    0.2840   -4.6050    3.3050 C   0  0  0  0  0  0  0  0  0  0  0  0
    0.5220   -5.6190    2.3640 C   0  0  0  0  0  0  0  0  0  0  0  0
    1.0960   -6.8340    2.7490 C   0  0  0  0  0  0  0  0  0  0  0  0
    1.4440   -7.0500    4.0800 C   0  0  0  0  0  0  0  0  0  0  0  0
    1.2200   -6.0520    5.0250 C   0  0  0  0  0  0  0  0  0  0  0  0
    1.5970   -6.2830    6.4690 C   0  0  0  0  0  0  0  0  0  0  0  0
    0.4570   -6.8750    7.1840 N   0  0  0  0  0  0  0  0  0  0  0  0
    0.8240   -7.1000    8.5900 C   0  0  0  0  0  0  0  0  0  0  0  0
   -0.3600   -7.7150    9.3330 C   0  0  0  0  0  0  0  0  0  0  0  0
    0.0170   -7.9470   10.7770 C   0  0  0  0  0  0  0  0  0  0  0  0
   -0.2080   -6.9440   11.7280 C   0  0  0  0  0  0  0  0  0  0  0  0
   -0.9210   -5.4320   11.2470 Cl  0  0  0  0  0  0  0  0  0  0  0  0
    0.1420   -7.1580   13.0670 C   0  0  0  0  0  0  0  0  0  0  0  0
    0.7160   -8.3750   13.4540 C   0  0  0  0  0  0  0  0  0  0  0  0
    0.9410   -9.3780   12.5030 C   0  0  0  0  0  0  0  0  0  0  0  0
    0.5910   -9.1630   11.1640 C   0  0  0  0  0  0  0  0  0  0  0  0
    0.8700  -10.4090    9.9820 Cl  0  0  0  0  0  0  0  0  0  0  0  0
    0.6470   -4.8370    4.6400 C   0  0  0  0  0  0  0  0  0  0  0  0
   -0.1940    2.2350    2.5670 C   0  0  0  0  0  0  0  0  0  0  0  0
    0.1270    3.1790    1.5840 C   0  0  0  0  0  0  0  0  0  0  0  0
    1.4540    3.5900    1.4140 C   0  0  0  0  0  0  0  0  0  0  0  0
    2.4610    3.0570    2.2280 C   0  0  0  0  0  0  0  0  0  0  0  0
    3.7600    3.4590    2.0620 O   0  0  0  0  0  0  0  0  0  0  0  0
    2.1410    2.1130    3.2110 C   0  0  0  0  0  0  0  0  0  0  0  0
    3.0990    1.5280    4.0720 N   0  0  0  0  0  0  0  0  0  0  0  0
    2.6550    0.6440    4.9610 C   0  0  0  0  0  0  0  0  0  0  0  0
    3.3220    0.0300    5.7910 O   0  0  0  0  0  0  0  0  0  0  0  0
    0.9070    0.5320    4.7060 S   0  0  0  0  0  0  0  0  0  0  0  0
    0.8130    1.7020    3.3810 C   0  0  0  0  0  0  0  0  0  0  0  0
   -1.5510    2.0780    4.7230 H   0  0  0  0  0  0  0  0  0  0  0  0
   -2.3100    2.6090    2.5300 H   0  0  0  0  0  0  0  0  0  0  0  0
   -1.5070    0.7810    0.9040 H   0  0  0  0  0  0  0  0  0  0  0  0
   -3.0220    0.4230    1.8990 H   0  0  0  0  0  0  0  0  0  0  0  0
   -1.9710   -1.3750    2.4270 H   0  0  0  0  0  0  0  0  0  0  0  0
    0.5500   -0.3590    1.3910 H   0  0  0  0  0  0  0  0  0  0  0  0
   -0.5910   -1.6040    0.6340 H   0  0  0  0  0  0  0  0  0  0  0  0
    1.1210   -1.7990    3.1000 H   0  0  0  0  0  0  0  0  0  0  0  0
    1.2470   -2.7930    1.5530 H   0  0  0  0  0  0  0  0  0  0  0  0
   -1.0210   -3.5630    2.1160 H   0  0  0  0  0  0  0  0  0  0  0  0
   -0.7490   -2.8570    3.7810 H   0  0  0  0  0  0  0  0  0  0  0  0
    0.2580   -5.4580    1.3290 H   0  0  0  0  0  0  0  0  0  0  0  0
    1.2700   -7.6060    2.0140 H   0  0  0  0  0  0  0  0  0  0  0  0
    1.8860   -7.9890    4.3790 H   0  0  0  0  0  0  0  0  0  0  0  0
    1.8620   -5.3340    6.9310 H   0  0  0  0  0  0  0  0  0  0  0  0
    2.4470   -6.9600    6.5180 H   0  0  0  0  0  0  0  0  0  0  0  0
    0.2110   -7.7560    6.7550 H   0  0  0  0  0  0  0  0  0  0  0  0
    1.0890   -6.1510    9.0520 H   0  0  0  0  0  0  0  0  0  0  0  0
    1.6750   -7.7770    8.6390 H   0  0  0  0  0  0  0  0  0  0  0  0
   -0.6250   -8.6640    8.8710 H   0  0  0  0  0  0  0  0  0  0  0  0
   -1.2100   -7.0380    9.2840 H   0  0  0  0  0  0  0  0  0  0  0  0
   -0.0310   -6.3850   13.8010 H   0  0  0  0  0  0  0  0  0  0  0  0
    0.9860   -8.5400   14.4870 H   0  0  0  0  0  0  0  0  0  0  0  0
    1.3840  -10.3160   12.8020 H   0  0  0  0  0  0  0  0  0  0  0  0
    0.4820   -4.0670    5.3790 H   0  0  0  0  0  0  0  0  0  0  0  0
   -0.6500    3.5900    0.9560 H   0  0  0  0  0  0  0  0  0  0  0  0
    1.7010    4.3180    0.6560 H   0  0  0  0  0  0  0  0  0  0  0  0
    4.2200    2.8930    1.4210 H   0  0  0  0  0  0  0  0  0  0  0  0
    4.0780    1.7710    4.0130 H   0  0  0  0  0  0  0  0  0  0  0  0
  1 37  1  0  0  0  0
  1  2  1  0  0  0  0
  2 38  1  0  0  0  0
  2  3  1  0  0  0  0
  3 39  1  0  0  0  0
  3 40  1  0  0  0  0
  3  4  1  0  0  0  0
  4 41  1  0  0  0  0
  4  5  1  0  0  0  0
  5 42  1  0  0  0  0
  5 43  1  0  0  0  0
  5  6  1  0  0  0  0
  6 44  1  0  0  0  0
  6 45  1  0  0  0  0
  6  7  1  0  0  0  0
  7 46  1  0  0  0  0
  7 47  1  0  0  0  0
  7  8  1  0  0  0  0
  8  9  2  0  0  0  0
  9 48  1  0  0  0  0
  9 10  1  0  0  0  0
 10 49  1  0  0  0  0
 10 11  2  0  0  0  0
 11 50  1  0  0  0  0
 11 12  1  0  0  0  0
 12 13  1  0  0  0  0
 13 51  1  0  0  0  0
 13 52  1  0  0  0  0
 13 14  1  0  0  0  0
 14 53  1  0  0  0  0
 14 15  1  0  0  0  0
 15 54  1  0  0  0  0
 15 55  1  0  0  0  0
 15 16  1  0  0  0  0
 16 56  1  0  0  0  0
 16 57  1  0  0  0  0
 16 17  1  0  0  0  0
 17 18  2  0  0  0  0
 18 19  1  0  0  0  0
 18 20  1  0  0  0  0
 20 58  1  0  0  0  0
 20 21  2  0  0  0  0
 21 59  1  0  0  0  0
 21 22  1  0  0  0  0
 22 60  1  0  0  0  0
 22 23  2  0  0  0  0
 23 17  1  0  0  0  0
 23 24  1  0  0  0  0
 12 25  2  0  0  0  0
 25  8  1  0  0  0  0
 25 61  1  0  0  0  0
  2 26  1  0  0  0  0
 26 27  2  0  0  0  0
 27 62  1  0  0  0  0
 27 28  1  0  0  0  0
 28 63  1  0  0  0  0
 28 29  2  0  0  0  0
 29 30  1  0  0  0  0
 30 64  1  0  0  0  0
 29 31  1  0  0  0  0
 31 32  1  0  0  0  0
 32 65  1  0  0  0  0
 32 33  1  0  0  0  0
 33 34  2  0  0  0  0
 33 35  1  0  0  0  0
 35 36  1  0  0  0  0
 36 26  1  0  0  0  0
 36 31  2  0  0  0  0
M  END
>  <LOGBIO>
7.1000

>  <PRED_LOGBIO>
6.8400

>  <XV_RES>
0.2650

>  <WHL_TMPL>
3

>  <ANCH>
37-46;19-20

$$$$
ROW31
  -MTS-   01071501493D 0   0.00000     0.00000     0

 94 99  0  0  0  0  0  0  0  0999 V2000
    8.3340   11.1370    4.5750 C   0  0  0  0  0  0  0  0  0  0  0  0
    8.5490   11.6210    3.2460 O   0  0  0  0  0  0  0  0  0  0  0  0
    9.6490   11.1670    2.5670 C   0  0  0  0  0  0  0  0  0  0  0  0
   10.8630   11.8570    2.6600 C   0  0  0  0  0  0  0  0  0  0  0  0
   11.9870   11.3930    1.9660 C   0  0  0  0  0  0  0  0  0  0  0  0
   11.8960   10.2400    1.1770 C   0  0  0  0  0  0  0  0  0  0  0  0
   10.6810    9.5510    1.0830 C   0  0  0  0  0  0  0  0  0  0  0  0
    9.5580   10.0140    1.7780 C   0  0  0  0  0  0  0  0  0  0  0  0
    8.3300    9.3170    1.6830 N   0  0  0  0  0  0  0  0  0  0  0  0
    8.1980    7.9140    2.1010 C   0  0  0  0  0  0  0  0  0  0  0  0
    7.4580    7.0800    1.0380 C   0  0  0  0  0  0  0  0  0  0  0  0
    6.1880    7.7050    0.6420 N   0  0  0  0  0  0  0  0  0  0  0  0
    5.5400    6.8850   -0.3910 C   0  0  0  0  0  0  0  0  0  0  0  0
    4.6280    5.8550    0.2740 C   0  0  0  0  0  0  0  0  0  0  0  0
    3.9530    5.0030   -0.8000 C   0  0  0  0  0  0  0  0  0  0  0  0
    3.0760    4.0120   -0.1590 N   0  0  0  0  0  0  0  0  0  0  0  0
    1.7520    4.1640    0.1600 C   0  0  0  0  0  0  0  0  0  0  0  0
    1.3360    3.0230    0.7270 C   0  0  0  0  0  0  0  0  0  0  0  0
   -0.0580    2.7430    1.2360 C   0  0  0  0  0  0  0  0  0  0  0  0
   -0.1780    2.2400    2.5650 C   0  0  0  0  0  0  0  0  0  0  0  0
   -1.6260    1.7920    2.7500 C   0  0  0  0  0  0  0  0  0  0  0  0
   -1.9460    0.5850    1.8800 C   0  0  0  0  0  0  0  0  0  0  0  0
   -1.2640   -0.6540    2.4180 N   0  0  0  0  0  0  0  0  0  0  0  0
   -0.1840   -1.1630    1.5600 C   0  0  0  0  0  0  0  0  0  0  0  0
   -0.4290   -2.5920    1.0390 C   0  0  0  0  0  0  0  0  0  0  0  0
   -0.3290   -3.6810    2.0800 C   0  0  0  0  0  0  0  0  0  0  0  0
    0.4630   -4.7640    1.6800 C   0  0  0  0  0  0  0  0  0  0  0  0
    0.6490   -5.8510    2.5420 C   0  0  0  0  0  0  0  0  0  0  0  0
    1.4240   -6.9110    2.1510 O   0  0  0  0  0  0  0  0  0  0  0  0
    0.0420   -5.8570    3.8030 C   0  0  0  0  0  0  0  0  0  0  0  0
    0.2230   -6.9210    4.6470 O   0  0  0  0  0  0  0  0  0  0  0  0
   -0.7510   -4.7740    4.2030 C   0  0  0  0  0  0  0  0  0  0  0  0
   -0.9360   -3.6860    3.3410 C   0  0  0  0  0  0  0  0  0  0  0  0
   -1.8150   -2.6030    3.9200 C   0  0  0  0  0  0  0  0  0  0  0  0
   -1.2600   -1.1740    3.7930 C   0  0  0  0  0  0  0  0  0  0  0  0
   -1.8800   -2.8830    5.4020 C   0  0  0  0  0  0  0  0  0  0  0  0
   -0.7460   -3.3490    6.0770 C   0  0  0  0  0  0  0  0  0  0  0  0
   -0.8060   -3.6090    7.4510 C   0  0  0  0  0  0  0  0  0  0  0  0
   -2.0000   -3.4020    8.1510 C   0  0  0  0  0  0  0  0  0  0  0  0
   -3.1350   -2.9350    7.4760 C   0  0  0  0  0  0  0  0  0  0  0  0
   -4.4230   -2.7120    8.2310 C   0  0  0  0  0  0  0  0  0  0  0  0
   -3.0750   -2.6760    6.1020 C   0  0  0  0  0  0  0  0  0  0  0  0
    2.4190    2.1370    0.7660 N   0  0  0  0  0  0  0  0  0  0  0  0
    3.4320    2.6730    0.2660 N   0  0  0  0  0  0  0  0  0  0  0  0
    6.4040    9.0640    0.1220 C   0  0  0  0  0  0  0  0  0  0  0  0
    7.1120    9.9540    1.1610 C   0  0  0  0  0  0  0  0  0  0  0  0
    9.1830   11.4050    5.2000 H   0  0  0  0  0  0  0  0  0  0  0  0
    7.4290   11.5840    4.9810 H   0  0  0  0  0  0  0  0  0  0  0  0
    8.2260   10.0550    4.5530 H   0  0  0  0  0  0  0  0  0  0  0  0
   10.9340   12.7460    3.2690 H   0  0  0  0  0  0  0  0  0  0  0  0
   12.9240   11.9260    2.0380 H   0  0  0  0  0  0  0  0  0  0  0  0
   12.7630    9.8830    0.6410 H   0  0  0  0  0  0  0  0  0  0  0  0
   10.6110    8.6610    0.4750 H   0  0  0  0  0  0  0  0  0  0  0  0
    7.6540    7.8650    3.0420 H   0  0  0  0  0  0  0  0  0  0  0  0
    9.1860    7.4910    2.2690 H   0  0  0  0  0  0  0  0  0  0  0  0
    8.0920    6.9630    0.1620 H   0  0  0  0  0  0  0  0  0  0  0  0
    7.2630    6.0840    1.4310 H   0  0  0  0  0  0  0  0  0  0  0  0
    4.9490    7.5240   -1.0440 H   0  0  0  0  0  0  0  0  0  0  0  0
    6.2990    6.3720   -0.9770 H   0  0  0  0  0  0  0  0  0  0  0  0
    5.2180    5.2160    0.9270 H   0  0  0  0  0  0  0  0  0  0  0  0
    3.8680    6.3690    0.8600 H   0  0  0  0  0  0  0  0  0  0  0  0
    3.3630    5.6420   -1.4520 H   0  0  0  0  0  0  0  0  0  0  0  0
    4.7130    4.4890   -1.3850 H   0  0  0  0  0  0  0  0  0  0  0  0
    1.1520    5.0440   -0.0150 H   0  0  0  0  0  0  0  0  0  0  0  0
   -0.4390    1.9490    0.5970 H   0  0  0  0  0  0  0  0  0  0  0  0
   -0.6170    3.6740    1.1720 H   0  0  0  0  0  0  0  0  0  0  0  0
   -0.0090    3.0750    3.2420 H   0  0  0  0  0  0  0  0  0  0  0  0
    0.4700    1.3750    2.6920 H   0  0  0  0  0  0  0  0  0  0  0  0
   -2.2480    2.6070    2.3860 H   0  0  0  0  0  0  0  0  0  0  0  0
   -1.7660    1.5100    3.7920 H   0  0  0  0  0  0  0  0  0  0  0  0
   -1.5070    0.7810    0.9040 H   0  0  0  0  0  0  0  0  0  0  0  0
   -3.0220    0.4230    1.8990 H   0  0  0  0  0  0  0  0  0  0  0  0
    0.6960   -1.2260    2.1960 H   0  0  0  0  0  0  0  0  0  0  0  0
   -0.0910   -0.5080    0.6970 H   0  0  0  0  0  0  0  0  0  0  0  0
    0.3770   -2.7870    0.3350 H   0  0  0  0  0  0  0  0  0  0  0  0
   -1.4320   -2.6210    0.6180 H   0  0  0  0  0  0  0  0  0  0  0  0
    0.9320   -4.7600    0.7070 H   0  0  0  0  0  0  0  0  0  0  0  0
    2.3510   -6.7760    2.4040 H   0  0  0  0  0  0  0  0  0  0  0  0
   -0.4610   -7.5950    4.5080 H   0  0  0  0  0  0  0  0  0  0  0  0
   -1.2190   -4.7780    5.1760 H   0  0  0  0  0  0  0  0  0  0  0  0
   -2.8110   -2.6530    3.4830 H   0  0  0  0  0  0  0  0  0  0  0  0
   -1.9440   -0.5390    4.3530 H   0  0  0  0  0  0  0  0  0  0  0  0
   -0.2340   -1.1860    4.1540 H   0  0  0  0  0  0  0  0  0  0  0  0
    0.1760   -3.5090    5.5370 H   0  0  0  0  0  0  0  0  0  0  0  0
    0.0700   -3.9680    7.9720 H   0  0  0  0  0  0  0  0  0  0  0  0
   -2.0470   -3.6020    9.2110 H   0  0  0  0  0  0  0  0  0  0  0  0
   -4.1980   -2.4410    9.2610 H   0  0  0  0  0  0  0  0  0  0  0  0
   -5.0150   -3.6250    8.2180 H   0  0  0  0  0  0  0  0  0  0  0  0
   -4.9860   -1.9090    7.7600 H   0  0  0  0  0  0  0  0  0  0  0  0
   -3.9500   -2.3160    5.5820 H   0  0  0  0  0  0  0  0  0  0  0  0
    7.0060    9.0150   -0.7820 H   0  0  0  0  0  0  0  0  0  0  0  0
    5.4470    9.5080   -0.1410 H   0  0  0  0  0  0  0  0  0  0  0  0
    6.4320   10.1620    1.9840 H   0  0  0  0  0  0  0  0  0  0  0  0
    7.3700   10.9070    0.7050 H   0  0  0  0  0  0  0  0  0  0  0  0
  1 47  1  0  0  0  0
  1 48  1  0  0  0  0
  1 49  1  0  0  0  0
  1  2  1  0  0  0  0
  2  3  1  0  0  0  0
  3  4  2  0  0  0  0
  4 50  1  0  0  0  0
  4  5  1  0  0  0  0
  5 51  1  0  0  0  0
  5  6  2  0  0  0  0
  6 52  1  0  0  0  0
  6  7  1  0  0  0  0
  7 53  1  0  0  0  0
  7  8  2  0  0  0  0
  8  3  1  0  0  0  0
  8  9  1  0  0  0  0
  9 10  1  0  0  0  0
 10 54  1  0  0  0  0
 10 55  1  0  0  0  0
 10 11  1  0  0  0  0
 11 56  1  0  0  0  0
 11 57  1  0  0  0  0
 11 12  1  0  0  0  0
 12 13  1  0  0  0  0
 13 58  1  0  0  0  0
 13 59  1  0  0  0  0
 13 14  1  0  0  0  0
 14 60  1  0  0  0  0
 14 61  1  0  0  0  0
 14 15  1  0  0  0  0
 15 62  1  0  0  0  0
 15 63  1  0  0  0  0
 15 16  1  0  0  0  0
 16 17  1  0  0  0  0
 17 64  1  0  0  0  0
 17 18  2  0  0  0  0
 18 19  1  0  0  0  0
 19 65  1  0  0  0  0
 19 66  1  0  0  0  0
 19 20  1  0  0  0  0
 20 67  1  0  0  0  0
 20 68  1  0  0  0  0
 20 21  1  0  0  0  0
 21 69  1  0  0  0  0
 21 70  1  0  0  0  0
 21 22  1  0  0  0  0
 22 71  1  0  0  0  0
 22 72  1  0  0  0  0
 22 23  1  0  0  0  0
 23 24  1  0  0  0  0
 24 73  1  0  0  0  0
 24 74  1  0  0  0  0
 24 25  1  0  0  0  0
 25 75  1  0  0  0  0
 25 76  1  0  0  0  0
 25 26  1  0  0  0  0
 26 27  2  0  0  0  0
 27 77  1  0  0  0  0
 27 28  1  0  0  0  0
 28 29  1  0  0  0  0
 29 78  1  0  0  0  0
 28 30  2  0  0  0  0
 30 31  1  0  0  0  0
 31 79  1  0  0  0  0
 30 32  1  0  0  0  0
 32 80  1  0  0  0  0
 32 33  2  0  0  0  0
 33 26  1  0  0  0  0
 33 34  1  0  0  0  0
 34 81  1  0  0  0  0
 34 35  1  0  0  0  0
 35 23  1  0  0  0  0
 35 82  1  0  0  0  0
 35 83  1  0  0  0  0
 34 36  1  0  0  0  0
 36 37  2  0  0  0  0
 37 84  1  0  0  0  0
 37 38  1  0  0  0  0
 38 85  1  0  0  0  0
 38 39  2  0  0  0  0
 39 86  1  0  0  0  0
 39 40  1  0  0  0  0
 40 41  1  0  0  0  0
 41 87  1  0  0  0  0
 41 88  1  0  0  0  0
 41 89  1  0  0  0  0
 40 42  2  0  0  0  0
 42 36  1  0  0  0  0
 42 90  1  0  0  0  0
 18 43  1  0  0  0  0
 43 44  2  0  0  0  0
 44 16  1  0  0  0  0
 12 45  1  0  0  0  0
 45 91  1  0  0  0  0
 45 92  1  0  0  0  0
 45 46  1  0  0  0  0
 46  9  1  0  0  0  0
 46 93  1  0  0  0  0
 46 94  1  0  0  0  0
M  END
>  <LOGBIO>
5.8000

>  <PRED_LOGBIO>
6.3800

>  <XV_RES>
-1.2530

>  <WHL_TMPL>
3

>  <ANCH>
24-34;49-50

$$$$
ROW32
  -MTS-   01071501493D 0   0.00000     0.00000     0

 41 44  0  0  0  0  0  0  0  0999 V2000
   -4.1190    7.1190   -1.5570 N   0  0  0  0  0  0  0  0  0  0  0  0
   -3.4100    6.1190   -0.9450 C   0  0  0  0  0  0  0  0  0  0  0  0
   -3.8990    5.1130   -0.2450 N   0  0  0  0  0  0  0  0  0  0  0  0
   -2.9860    4.1990    0.2950 C   0  0  0  0  0  0  0  0  0  0  0  0
   -3.3720    3.0900    1.0570 C   0  0  0  0  0  0  0  0  0  0  0  0
   -2.4010    2.2180    1.5650 C   0  0  0  0  0  0  0  0  0  0  0  0
   -2.9800    1.0740    2.3630 C   0  0  0  0  0  0  0  0  0  0  0  0
   -2.4330   -0.3190    2.0010 C   0  0  0  0  0  0  0  0  0  0  0  0
   -1.0390   -0.5340    2.4150 N   0  0  0  0  0  0  0  0  0  0  0  0
   -1.1130   -2.0450    2.2530 C   0  0  0  0  0  0  0  0  0  0  0  0
   -1.4770   -2.6830    3.5720 C   0  0  0  0  0  0  0  0  0  0  0  0
   -0.6310   -2.5370    4.6780 C   0  0  0  0  0  0  0  0  0  0  0  0
   -0.9690   -3.1290    5.9010 C   0  0  0  0  0  0  0  0  0  0  0  0
   -2.1530   -3.8670    6.0180 C   0  0  0  0  0  0  0  0  0  0  0  0
   -2.9990   -4.0130    4.9120 C   0  0  0  0  0  0  0  0  0  0  0  0
   -2.6610   -3.4220    3.6890 C   0  0  0  0  0  0  0  0  0  0  0  0
   -0.0320    0.1020    1.5530 C   0  0  0  0  0  0  0  0  0  0  0  0
    0.1180    1.6160    1.7850 C   0  0  0  0  0  0  0  0  0  0  0  0
   -1.0450    2.4560    1.3120 C   0  0  0  0  0  0  0  0  0  0  0  0
   -0.6590    3.5650    0.5500 C   0  0  0  0  0  0  0  0  0  0  0  0
   -1.6290    4.4370    0.0420 C   0  0  0  0  0  0  0  0  0  0  0  0
   -1.6520    5.9130   -0.9340 S   0  0  0  0  0  0  0  0  0  0  0  0
   -4.3280    7.9700   -1.0540 H   0  0  0  0  0  0  0  0  0  0  0  0
   -4.4320    7.0060   -2.5110 H   0  0  0  0  0  0  0  0  0  0  0  0
   -4.4180    2.9070    1.2520 H   0  0  0  0  0  0  0  0  0  0  0  0
   -4.0370    1.0470    2.1100 H   0  0  0  0  0  0  0  0  0  0  0  0
   -2.7570    1.2520    3.4130 H   0  0  0  0  0  0  0  0  0  0  0  0
   -2.4310   -0.3650    0.9140 H   0  0  0  0  0  0  0  0  0  0  0  0
   -3.0590   -1.0580    2.4980 H   0  0  0  0  0  0  0  0  0  0  0  0
   -0.1080   -2.3830    2.0090 H   0  0  0  0  0  0  0  0  0  0  0  0
   -1.8900   -2.2770    1.5280 H   0  0  0  0  0  0  0  0  0  0  0  0
    0.2820   -1.9680    4.5870 H   0  0  0  0  0  0  0  0  0  0  0  0
   -0.3160   -3.0160    6.7540 H   0  0  0  0  0  0  0  0  0  0  0  0
   -2.4130   -4.3240    6.9620 H   0  0  0  0  0  0  0  0  0  0  0  0
   -3.9120   -4.5830    5.0030 H   0  0  0  0  0  0  0  0  0  0  0  0
   -3.3140   -3.5340    2.8360 H   0  0  0  0  0  0  0  0  0  0  0  0
   -0.4010   -0.0070    0.5350 H   0  0  0  0  0  0  0  0  0  0  0  0
    0.9330   -0.3590    1.7520 H   0  0  0  0  0  0  0  0  0  0  0  0
    0.9650    1.9220    1.1750 H   0  0  0  0  0  0  0  0  0  0  0  0
    0.2330    1.7750    2.8550 H   0  0  0  0  0  0  0  0  0  0  0  0
    0.3870    3.7480    0.3550 H   0  0  0  0  0  0  0  0  0  0  0  0
  1 23  1  0  0  0  0
  1 24  1  0  0  0  0
  1  2  1  0  0  0  0
  2  3  2  0  0  0  0
  3  4  1  0  0  0  0
  4  5  2  0  0  0  0
  5 25  1  0  0  0  0
  5  6  1  0  0  0  0
  6  7  1  0  0  0  0
  7 26  1  0  0  0  0
  7 27  1  0  0  0  0
  7  8  1  0  0  0  0
  8 28  1  0  0  0  0
  8 29  1  0  0  0  0
  8  9  1  0  0  0  0
  9 10  1  0  0  0  0
 10 30  1  0  0  0  0
 10 31  1  0  0  0  0
 10 11  1  0  0  0  0
 11 12  2  0  0  0  0
 12 32  1  0  0  0  0
 12 13  1  0  0  0  0
 13 33  1  0  0  0  0
 13 14  2  0  0  0  0
 14 34  1  0  0  0  0
 14 15  1  0  0  0  0
 15 35  1  0  0  0  0
 15 16  2  0  0  0  0
 16 11  1  0  0  0  0
 16 36  1  0  0  0  0
  9 17  1  0  0  0  0
 17 37  1  0  0  0  0
 17 38  1  0  0  0  0
 17 18  1  0  0  0  0
 18 39  1  0  0  0  0
 18 40  1  0  0  0  0
 18 19  1  0  0  0  0
 19  6  2  0  0  0  0
 19 20  1  0  0  0  0
 20 41  1  0  0  0  0
 20 21  2  0  0  0  0
 21  4  1  0  0  0  0
 21 22  1  0  0  0  0
 22  2  1  0  0  0  0
M  END
>  <LOGBIO>
5.5400

>  <PRED_LOGBIO>
6.3200

>  <XV_RES>
-0.8490

>  <WHL_TMPL>
1

>  <ANCH>
11-21;16-31

$$$$
ROW34
  -MTS-   01071501493D 0   0.00000     0.00000     0

 58 61  0  0  1  0  0  0  0  0999 V2000
   -5.9090   -0.0730    9.8970 O   0  0  0  0  0  0  0  0  0  0  0  0
   -6.6560   -1.0120    9.1180 C   0  0  0  0  0  0  0  0  0  0  0  0
   -6.3970   -0.7630    7.6330 C   0  0  1  0  0  0  0  0  0  0  0  0
   -5.2780   -1.5390    7.1980 O   0  0  0  0  0  0  0  0  0  0  0  0
   -4.9430   -1.2520    5.8380 C   0  0  2  0  0  0  0  0  0  0  0  0
   -3.7790   -1.9990    5.4730 O   0  0  0  0  0  0  0  0  0  0  0  0
   -2.9150   -1.4420    4.5670 C   0  0  0  0  0  0  0  0  0  0  0  0
   -3.0900   -1.6760    3.1980 C   0  0  0  0  0  0  0  0  0  0  0  0
   -2.2070   -1.1080    2.2720 C   0  0  0  0  0  0  0  0  0  0  0  0
   -1.1490   -0.3050    2.7160 C   0  0  0  0  0  0  0  0  0  0  0  0
   -0.1970    0.3080    1.7170 C   0  0  0  0  0  0  0  0  0  0  0  0
    0.1750    1.8550    2.3040 C   0  0  0  0  0  0  0  0  0  0  0  0
   -0.1000    0.4270    2.0910 N   0  0  0  0  0  0  0  0  0  0  0  0
    1.1510   -0.3440    2.0660 C   0  0  0  0  0  0  0  0  0  0  0  0
    2.0140    0.0730    0.8600 C   0  0  0  0  0  0  0  0  0  0  0  0
    2.0830    1.5690    0.6680 C   0  0  0  0  0  0  0  0  0  0  0  0
    3.0350    2.1050   -0.2070 C   0  0  0  0  0  0  0  0  0  0  0  0
    3.1110    3.4910   -0.3950 C   0  0  0  0  0  0  0  0  0  0  0  0
    4.0420    4.0160   -1.2510 O   0  0  0  0  0  0  0  0  0  0  0  0
    2.2350    4.3390    0.2930 C   0  0  0  0  0  0  0  0  0  0  0  0
    2.3090    5.6950    0.1090 O   0  0  0  0  0  0  0  0  0  0  0  0
    1.2830    3.8030    1.1680 C   0  0  0  0  0  0  0  0  0  0  0  0
    1.2070    2.4180    1.3560 C   0  0  0  0  0  0  0  0  0  0  0  0
   -0.9740   -0.0710    4.0850 C   0  0  0  0  0  0  0  0  0  0  0  0
   -1.8570   -0.6400    5.0110 C   0  0  0  0  0  0  0  0  0  0  0  0
   -6.0940   -1.6090    4.8790 C   0  0  2  0  0  0  0  0  0  0  0  0
   -5.7520   -1.1870    3.5560 O   0  0  0  0  0  0  0  0  0  0  0  0
   -7.3990   -0.9160    5.3110 C   0  0  2  0  0  0  0  0  0  0  0  0
   -8.4920   -1.4770    4.5780 O   0  0  0  0  0  0  0  0  0  0  0  0
   -7.6640   -1.0810    6.8190 C   0  0  1  0  0  0  0  0  0  0  0  0
   -8.7120   -0.1910    7.2120 O   0  0  0  0  0  0  0  0  0  0  0  0
   -6.0580   -0.2110   10.8450 H   0  0  0  0  0  0  0  0  0  0  0  0
   -7.7180   -0.8920    9.3260 H   0  0  0  0  0  0  0  0  0  0  0  0
   -6.3480   -2.0230    9.3760 H   0  0  0  0  0  0  0  0  0  0  0  0
   -6.1640    0.2970    7.5580 H   0  0  0  0  0  0  0  0  0  0  0  0
   -4.7150   -0.1920    5.7420 H   0  0  0  0  0  0  0  0  0  0  0  0
   -3.9060   -2.2960    2.8560 H   0  0  0  0  0  0  0  0  0  0  0  0
   -2.3420   -1.2880    1.2160 H   0  0  0  0  0  0  0  0  0  0  0  0
   -0.7410    0.4350    0.7830 H   0  0  0  0  0  0  0  0  0  0  0  0
    0.7290   -0.2640    1.6940 H   0  0  0  0  0  0  0  0  0  0  0  0
   -0.7270    2.4620    2.3440 H   0  0  0  0  0  0  0  0  0  0  0  0
   -0.5060    0.3460    1.1700 H   0  0  0  0  0  0  0  0  0  0  0  0
    0.8720   -1.3830    1.9040 H   0  0  0  0  0  0  0  0  0  0  0  0
    1.7140   -0.1350    2.9730 H   0  0  0  0  0  0  0  0  0  0  0  0
    1.5080   -0.3190   -0.0200 H   0  0  0  0  0  0  0  0  0  0  0  0
    3.0240   -0.2960    1.0290 H   0  0  0  0  0  0  0  0  0  0  0  0
    3.7100    1.4510   -0.7370 H   0  0  0  0  0  0  0  0  0  0  0  0
    4.8710    4.2090   -0.7870 H   0  0  0  0  0  0  0  0  0  0  0  0
    1.4040    6.0400    0.0620 H   0  0  0  0  0  0  0  0  0  0  0  0
    0.6070    4.4580    1.6990 H   0  0  0  0  0  0  0  0  0  0  0  0
   -0.1580    0.5480    4.4270 H   0  0  0  0  0  0  0  0  0  0  0  0
   -1.7220   -0.4590    6.0670 H   0  0  0  0  0  0  0  0  0  0  0  0
   -6.2420   -2.6870    4.8850 H   0  0  0  0  0  0  0  0  0  0  0  0
   -5.2870   -1.8890    3.0760 H   0  0  0  0  0  0  0  0  0  0  0  0
   -7.3360    0.1440    5.0730 H   0  0  0  0  0  0  0  0  0  0  0  0
   -8.8730   -2.2350    5.0490 H   0  0  0  0  0  0  0  0  0  0  0  0
   -7.9690   -2.1060    7.0180 H   0  0  0  0  0  0  0  0  0  0  0  0
   -8.7050    0.6140    6.6710 H   0  0  0  0  0  0  0  0  0  0  0  0
  1 32  1  0  0  0  0
  1  2  1  0  0  0  0
  2 33  1  0  0  0  0
  2 34  1  0  0  0  0
  2  3  1  0  0  0  0
  3 35  1  0  0  0  0
  3  4  1  0  0  0  0
  4  5  1  0  0  0  0
  5 36  1  0  0  0  0
  5  6  1  0  0  0  0
  6  7  1  0  0  0  0
  7  8  2  0  0  0  0
  8 37  1  0  0  0  0
  8  9  1  0  0  0  0
  9 38  1  0  0  0  0
  9 10  2  0  0  0  0
 10 11  1  0  0  0  0
 11 39  1  0  0  0  0
 11 40  1  0  0  0  0
 11 12  1  0  0  0  0
 12 41  1  0  0  0  0
 12 13  1  0  0  0  0
 13 42  1  0  0  0  0
 13 14  1  0  0  0  0
 14 43  1  0  0  0  0
 14 44  1  0  0  0  0
 14 15  1  0  0  0  0
 15 45  1  0  0  0  0
 15 46  1  0  0  0  0
 15 16  1  0  0  0  0
 16 17  1  0  0  0  0
 17 47  1  0  0  0  0
 17 18  2  0  0  0  0
 18 19  1  0  0  0  0
 19 48  1  0  0  0  0
 18 20  1  0  0  0  0
 20 21  1  0  0  0  0
 21 49  1  0  0  0  0
 20 22  2  0  0  0  0
 22 50  1  0  0  0  0
 22 23  1  0  0  0  0
 23 12  1  0  0  0  0
 23 16  2  0  0  0  0
 10 24  1  0  0  0  0
 24 51  1  0  0  0  0
 24 25  2  0  0  0  0
 25  7  1  0  0  0  0
 25 52  1  0  0  0  0
  5 26  1  0  0  0  0
 26 53  1  0  0  0  0
 26 27  1  0  0  0  0
 27 54  1  0  0  0  0
 26 28  1  0  0  0  0
 28 55  1  0  0  0  0
 28 29  1  0  0  0  0
 29 56  1  0  0  0  0
 28 30  1  0  0  0  0
 30  3  1  0  0  0  0
 30 57  1  0  0  0  0
 30 31  1  0  0  0  0
 31 58  1  0  0  0  0
M  END
>  <LOGBIO>
5.6200

>  <PRED_LOGBIO>
6.2200

>  <XV_RES>
-1.0690

>  <WHL_TMPL>
2

>  <ANCH>
4-5;37-38

$$$$
ROW35
  -MTS-   01071501493D 0   0.00000     0.00000     0

 62 66  0  0  0  0  0  0  0  0999 V2000
   -1.7040    3.4940    1.7800 C   0  0  0  0  0  0  0  0  0  0  0  0
   -2.6450    3.1460    0.6300 C   0  0  0  0  0  0  0  0  0  0  0  0
   -3.7760    2.2540    1.1740 C   0  0  0  0  0  0  0  0  0  0  0  0
   -3.9880    0.9140    0.5110 C   0  0  0  0  0  0  0  0  0  0  0  0
   -4.8750    0.1560    0.9010 O   0  0  0  0  0  0  0  0  0  0  0  0
   -3.1090    0.5280   -0.6150 C   0  0  0  0  0  0  0  0  0  0  0  0
   -3.3080   -0.7150   -1.2280 C   0  0  0  0  0  0  0  0  0  0  0  0
   -2.4930   -1.1070   -2.2960 C   0  0  0  0  0  0  0  0  0  0  0  0
   -1.4780   -0.2560   -2.7520 C   0  0  0  0  0  0  0  0  0  0  0  0
   -0.5990   -0.6790   -3.9040 C   0  0  0  0  0  0  0  0  0  0  0  0
   -1.2800    0.9870   -2.1390 C   0  0  0  0  0  0  0  0  0  0  0  0
   -2.0950    1.3790   -1.0710 C   0  0  0  0  0  0  0  0  0  0  0  0
   -1.8420    2.6470   -0.4960 N   0  0  0  0  0  0  0  0  0  0  0  0
   -0.5500    3.6380   -1.1360 S   0  0  0  0  0  0  0  0  0  0  0  0
   -0.3840    3.3630   -2.5290 O   0  0  0  0  0  0  0  0  0  0  0  0
   -0.8760    5.0190   -0.9590 O   0  0  0  0  0  0  0  0  0  0  0  0
    1.0140    3.2580   -0.2450 C   0  0  0  0  0  0  0  0  0  0  0  0
    1.2320    3.7740    1.0380 C   0  0  0  0  0  0  0  0  0  0  0  0
    2.4220    3.4840    1.7160 C   0  0  0  0  0  0  0  0  0  0  0  0
    3.3950    2.6800    1.1110 C   0  0  0  0  0  0  0  0  0  0  0  0
    4.5850    2.3900    1.7890 C   0  0  0  0  0  0  0  0  0  0  0  0
    5.5570    1.5860    1.1840 C   0  0  0  0  0  0  0  0  0  0  0  0
    5.3400    1.0700   -0.0990 C   0  0  0  0  0  0  0  0  0  0  0  0
    4.1500    1.3590   -0.7770 C   0  0  0  0  0  0  0  0  0  0  0  0
    3.1770    2.1640   -0.1720 C   0  0  0  0  0  0  0  0  0  0  0  0
    1.9870    2.4530   -0.8500 C   0  0  0  0  0  0  0  0  0  0  0  0
   -4.3330   -1.5750   -0.7680 N   0  0  0  0  0  0  0  0  0  0  0  0
   -5.4300   -2.0150   -1.6420 C   0  0  0  0  0  0  0  0  0  0  0  0
   -6.7960   -1.8640   -0.9460 C   0  0  0  0  0  0  0  0  0  0  0  0
   -6.8040   -2.4930    0.3820 N   0  0  0  0  0  0  0  0  0  0  0  0
   -8.1180   -2.2950    1.0100 C   0  0  0  0  0  0  0  0  0  0  0  0
   -5.7590   -1.9250    1.2460 C   0  0  0  0  0  0  0  0  0  0  0  0
   -4.3640   -2.0800    0.6120 C   0  0  0  0  0  0  0  0  0  0  0  0
   -0.8300    2.8480    1.7410 H   0  0  0  0  0  0  0  0  0  0  0  0
   -1.3930    4.5320    1.6920 H   0  0  0  0  0  0  0  0  0  0  0  0
   -2.2210    3.3490    2.7270 H   0  0  0  0  0  0  0  0  0  0  0  0
   -3.0680    4.1100    0.3530 H   0  0  0  0  0  0  0  0  0  0  0  0
   -4.7080    2.8130    1.1200 H   0  0  0  0  0  0  0  0  0  0  0  0
   -3.5980    2.0860    2.2340 H   0  0  0  0  0  0  0  0  0  0  0  0
   -2.6460   -2.0660   -2.7690 H   0  0  0  0  0  0  0  0  0  0  0  0
   -0.2720    0.2010   -4.4530 H   0  0  0  0  0  0  0  0  0  0  0  0
    0.2700   -1.2110   -3.5210 H   0  0  0  0  0  0  0  0  0  0  0  0
   -1.1600   -1.3330   -4.5680 H   0  0  0  0  0  0  0  0  0  0  0  0
   -0.4970    1.6430   -2.4900 H   0  0  0  0  0  0  0  0  0  0  0  0
    0.4820    4.3940    1.5050 H   0  0  0  0  0  0  0  0  0  0  0  0
    2.5900    3.8820    2.7060 H   0  0  0  0  0  0  0  0  0  0  0  0
    4.7530    2.7880    2.7790 H   0  0  0  0  0  0  0  0  0  0  0  0
    6.4760    1.3630    1.7070 H   0  0  0  0  0  0  0  0  0  0  0  0
    6.0900    0.4490   -0.5660 H   0  0  0  0  0  0  0  0  0  0  0  0
    3.9820    0.9610   -1.7670 H   0  0  0  0  0  0  0  0  0  0  0  0
    1.8190    2.0550   -1.8400 H   0  0  0  0  0  0  0  0  0  0  0  0
   -5.2780   -3.0560   -1.9180 H   0  0  0  0  0  0  0  0  0  0  0  0
   -5.4240   -1.4260   -2.5570 H   0  0  0  0  0  0  0  0  0  0  0  0
   -7.0380   -0.8080   -0.8470 H   0  0  0  0  0  0  0  0  0  0  0  0
   -7.5690   -2.3160   -1.5640 H   0  0  0  0  0  0  0  0  0  0  0  0
   -8.5520   -1.3630    0.6570 H   0  0  0  0  0  0  0  0  0  0  0  0
   -8.7730   -3.1230    0.7480 H   0  0  0  0  0  0  0  0  0  0  0  0
   -8.0010   -2.2540    2.0910 H   0  0  0  0  0  0  0  0  0  0  0  0
   -5.9630   -0.8700    1.4160 H   0  0  0  0  0  0  0  0  0  0  0  0
   -5.7750   -2.4250    2.2120 H   0  0  0  0  0  0  0  0  0  0  0  0
   -4.0770   -3.1300    0.6190 H   0  0  0  0  0  0  0  0  0  0  0  0
   -3.6320   -1.5410    1.2100 H   0  0  0  0  0  0  0  0  0  0  0  0
  1 34  1  0  0  0  0
  1 35  1  0  0  0  0
  1 36  1  0  0  0  0
  1  2  1  0  0  0  0
  2 37  1  0  0  0  0
  2  3  1  0  0  0  0
  3 38  1  0  0  0  0
  3 39  1  0  0  0  0
  3  4  1  0  0  0  0
  4  5  2  0  0  0  0
  4  6  1  0  0  0  0
  6  7  1  0  0  0  0
  7  8  2  0  0  0  0
  8 40  1  0  0  0  0
  8  9  1  0  0  0  0
  9 10  1  0  0  0  0
 10 41  1  0  0  0  0
 10 42  1  0  0  0  0
 10 43  1  0  0  0  0
  9 11  2  0  0  0  0
 11 44  1  0  0  0  0
 11 12  1  0  0  0  0
 12  6  2  0  0  0  0
 12 13  1  0  0  0  0
 13  2  1  0  0  0  0
 13 14  1  0  0  0  0
 14 15  2  0  0  0  0
 14 16  2  0  0  0  0
 14 17  1  0  0  0  0
 17 18  2  0  0  0  0
 18 45  1  0  0  0  0
 18 19  1  0  0  0  0
 19 46  1  0  0  0  0
 19 20  2  0  0  0  0
 20 21  1  0  0  0  0
 21 47  1  0  0  0  0
 21 22  2  0  0  0  0
 22 48  1  0  0  0  0
 22 23  1  0  0  0  0
 23 49  1  0  0  0  0
 23 24  2  0  0  0  0
 24 50  1  0  0  0  0
 24 25  1  0  0  0  0
 25 20  1  0  0  0  0
 25 26  2  0  0  0  0
 26 17  1  0  0  0  0
 26 51  1  0  0  0  0
  7 27  1  0  0  0  0
 27 28  1  0  0  0  0
 28 52  1  0  0  0  0
 28 53  1  0  0  0  0
 28 29  1  0  0  0  0
 29 54  1  0  0  0  0
 29 55  1  0  0  0  0
 29 30  1  0  0  0  0
 30 31  1  0  0  0  0
 31 56  1  0  0  0  0
 31 57  1  0  0  0  0
 31 58  1  0  0  0  0
 30 32  1  0  0  0  0
 32 59  1  0  0  0  0
 32 60  1  0  0  0  0
 32 33  1  0  0  0  0
 33 27  1  0  0  0  0
 33 61  1  0  0  0  0
 33 62  1  0  0  0  0
M  END
>  <LOGBIO>
5.7500

>  <PRED_LOGBIO>
6.3800

>  <XV_RES>
-1.0910

>  <WHL_TMPL>
2

>  <ANCH>
1-16;42-40

$$$$
ROW36
  -MTS-   01071501493D 0   0.00000     0.00000     0

 48 49  0  0  1  0  0  0  0  0999 V2000
   -1.9670    4.6410    3.0290 C   0  0  0  0  0  0  0  0  0  0  0  0
   -1.7610    4.7960    4.5340 C   0  0  0  0  0  0  0  0  0  0  0  0
   -2.3650    3.6520    5.2310 N   0  0  0  0  0  0  0  0  0  0  0  0
   -2.7540    4.0140    6.6010 C   0  0  0  0  0  0  0  0  0  0  0  0
   -2.7870    2.6940    7.3950 C   0  0  0  0  0  0  0  0  0  0  0  0
   -1.9600    1.7120    6.5450 C   0  0  0  0  0  0  0  0  0  0  0  0
   -1.3950    2.5590    5.3900 C   0  0  1  0  0  0  0  0  0  0  0  0
   -1.2490    1.7410    4.1080 C   0  0  0  0  0  0  0  0  0  0  0  0
   -0.1840    2.3200    3.2750 N   0  0  0  0  0  0  0  0  0  0  0  0
    0.1190    1.7680    2.1040 C   0  0  0  0  0  0  0  0  0  0  0  0
   -0.4910    0.7720    1.7170 O   0  0  0  0  0  0  0  0  0  0  0  0
    1.2140    2.3640    1.2480 C   0  0  0  0  0  0  0  0  0  0  0  0
    2.1800    1.5700    0.6190 C   0  0  0  0  0  0  0  0  0  0  0  0
    2.1550    0.0700    0.7930 C   0  0  0  0  0  0  0  0  0  0  0  0
    2.9960   -0.3150    2.0060 C   0  0  0  0  0  0  0  0  0  0  0  0
    3.1700    2.1670   -0.1710 C   0  0  0  0  0  0  0  0  0  0  0  0
    3.1940    3.5570   -0.3320 C   0  0  0  0  0  0  0  0  0  0  0  0
    2.2280    4.3510    0.2970 C   0  0  0  0  0  0  0  0  0  0  0  0
    2.3090    5.7010    0.1080 O   0  0  0  0  0  0  0  0  0  0  0  0
    1.2370    3.7550    1.0870 C   0  0  0  0  0  0  0  0  0  0  0  0
    0.2920    4.5320    1.7020 O   0  0  0  0  0  0  0  0  0  0  0  0
   -0.9170    4.8080    0.9900 C   0  0  0  0  0  0  0  0  0  0  0  0
   -1.4950    3.7210    2.6920 H   0  0  0  0  0  0  0  0  0  0  0  0
   -1.5200    5.4890    2.5130 H   0  0  0  0  0  0  0  0  0  0  0  0
   -3.0320    4.6040    2.8110 H   0  0  0  0  0  0  0  0  0  0  0  0
   -0.6960    4.8340    4.7520 H   0  0  0  0  0  0  0  0  0  0  0  0
   -2.2340    5.7170    4.8710 H   0  0  0  0  0  0  0  0  0  0  0  0
   -2.0000    4.6710    7.0280 H   0  0  0  0  0  0  0  0  0  0  0  0
   -3.7500    4.4510    6.5890 H   0  0  0  0  0  0  0  0  0  0  0  0
   -3.8080    2.3390    7.5230 H   0  0  0  0  0  0  0  0  0  0  0  0
   -2.3520    2.8200    8.3840 H   0  0  0  0  0  0  0  0  0  0  0  0
   -2.6190    0.9470    6.1390 H   0  0  0  0  0  0  0  0  0  0  0  0
   -1.1360    1.3280    7.1430 H   0  0  0  0  0  0  0  0  0  0  0  0
   -0.3980    2.9340    5.6150 H   0  0  0  0  0  0  0  0  0  0  0  0
   -2.1880    1.7570    3.5580 H   0  0  0  0  0  0  0  0  0  0  0  0
   -0.9930    0.7140    4.3600 H   0  0  0  0  0  0  0  0  0  0  0  0
    0.3160    3.1380    3.5930 H   0  0  0  0  0  0  0  0  0  0  0  0
    2.5620   -0.4050   -0.0970 H   0  0  0  0  0  0  0  0  0  0  0  0
    1.1290   -0.2600    0.9430 H   0  0  0  0  0  0  0  0  0  0  0  0
    4.0210    0.0150    1.8560 H   0  0  0  0  0  0  0  0  0  0  0  0
    2.9770   -1.3960    2.1310 H   0  0  0  0  0  0  0  0  0  0  0  0
    2.5880    0.1600    2.8960 H   0  0  0  0  0  0  0  0  0  0  0  0
    3.9160    1.5540   -0.6560 H   0  0  0  0  0  0  0  0  0  0  0  0
    3.9580    4.0170   -0.9410 H   0  0  0  0  0  0  0  0  0  0  0  0
    1.5530    6.1490    0.5180 H   0  0  0  0  0  0  0  0  0  0  0  0
   -1.4250    3.8730    0.7610 H   0  0  0  0  0  0  0  0  0  0  0  0
   -1.5650    5.4320    1.6030 H   0  0  0  0  0  0  0  0  0  0  0  0
   -0.6820    5.3290    0.0640 H   0  0  0  0  0  0  0  0  0  0  0  0
  1 23  1  0  0  0  0
  1 24  1  0  0  0  0
  1 25  1  0  0  0  0
  1  2  1  0  0  0  0
  2 26  1  0  0  0  0
  2 27  1  0  0  0  0
  2  3  1  0  0  0  0
  3  4  1  0  0  0  0
  4 28  1  0  0  0  0
  4 29  1  0  0  0  0
  4  5  1  0  0  0  0
  5 30  1  0  0  0  0
  5 31  1  0  0  0  0
  5  6  1  0  0  0  0
  6 32  1  0  0  0  0
  6 33  1  0  0  0  0
  6  7  1  0  0  0  0
  7  3  1  0  0  0  0
  7 34  1  0  0  0  0
  7  8  1  0  0  0  0
  8 35  1  0  0  0  0
  8 36  1  0  0  0  0
  8  9  1  0  0  0  0
  9 37  1  0  0  0  0
  9 10  1  0  0  0  0
 10 11  2  0  0  0  0
 10 12  1  0  0  0  0
 12 13  2  0  0  0  0
 13 14  1  0  0  0  0
 14 38  1  0  0  0  0
 14 39  1  0  0  0  0
 14 15  1  0  0  0  0
 15 40  1  0  0  0  0
 15 41  1  0  0  0  0
 15 42  1  0  0  0  0
 13 16  1  0  0  0  0
 16 43  1  0  0  0  0
 16 17  2  0  0  0  0
 17 44  1  0  0  0  0
 17 18  1  0  0  0  0
 18 19  1  0  0  0  0
 19 45  1  0  0  0  0
 18 20  2  0  0  0  0
 20 12  1  0  0  0  0
 20 21  1  0  0  0  0
 21 22  1  0  0  0  0
 22 46  1  0  0  0  0
 22 47  1  0  0  0  0
 22 48  1  0  0  0  0
M  END
>  <LOGBIO>
6.9100

>  <PRED_LOGBIO>
7.9300

>  <XV_RES>
-1.1350

>  <WHL_TMPL>
2

>  <ANCH>
2-4;38-40

$$$$
ROW37
  -MTS-   01071501493D 0   0.00000     0.00000     0

 56 59  0  0  0  0  0  0  0  0999 V2000
   -6.6330    2.9830    7.9140 C   0  0  0  0  0  0  0  0  0  0  0  0
   -6.4220    1.9950    8.9260 O   0  0  0  0  0  0  0  0  0  0  0  0
   -6.9790    0.7570    8.7420 C   0  0  0  0  0  0  0  0  0  0  0  0
   -8.2690    0.4920    9.2160 C   0  0  0  0  0  0  0  0  0  0  0  0
   -8.8380   -0.7730    9.0280 C   0  0  0  0  0  0  0  0  0  0  0  0
   -8.1170   -1.7730    8.3650 C   0  0  0  0  0  0  0  0  0  0  0  0
   -6.8270   -1.5080    7.8910 C   0  0  0  0  0  0  0  0  0  0  0  0
   -6.2580   -0.2430    8.0790 C   0  0  0  0  0  0  0  0  0  0  0  0
   -4.9950    0.0160    7.6150 O   0  0  0  0  0  0  0  0  0  0  0  0
   -4.8600    0.5240    6.2850 C   0  0  0  0  0  0  0  0  0  0  0  0
   -3.3810    0.7420    5.9710 C   0  0  0  0  0  0  0  0  0  0  0  0
   -3.2420    1.2640    4.6040 N   0  0  0  0  0  0  0  0  0  0  0  0
   -1.8180    1.4740    4.3010 C   0  0  0  0  0  0  0  0  0  0  0  0
   -1.6740    2.0170    2.8810 C   0  0  0  0  0  0  0  0  0  0  0  0
   -2.2260    1.0790    1.9530 O   0  0  0  0  0  0  0  0  0  0  0  0
   -0.1950    2.2340    2.5660 C   0  0  0  0  0  0  0  0  0  0  0  0
   -0.0600    2.7430    1.2370 O   0  0  0  0  0  0  0  0  0  0  0  0
    1.2010    3.0010    0.7750 C   0  0  0  0  0  0  0  0  0  0  0  0
    2.2850    2.1160    0.8120 C   0  0  0  0  0  0  0  0  0  0  0  0
    3.5280    2.5110    0.3030 C   0  0  0  0  0  0  0  0  0  0  0  0
    3.6870    3.7900   -0.2420 C   0  0  0  0  0  0  0  0  0  0  0  0
    2.6020    4.6750   -0.2790 C   0  0  0  0  0  0  0  0  0  0  0  0
    2.4910    5.9990   -0.7660 N   0  0  0  0  0  0  0  0  0  0  0  0
    1.1640    6.4470   -0.5630 C   0  0  0  0  0  0  0  0  0  0  0  0
    0.5430    7.6660   -0.8630 C   0  0  0  0  0  0  0  0  0  0  0  0
   -0.8090    7.8570   -0.5530 C   0  0  0  0  0  0  0  0  0  0  0  0
   -1.5390    6.8300    0.0570 C   0  0  0  0  0  0  0  0  0  0  0  0
   -0.9180    5.6120    0.3570 C   0  0  0  0  0  0  0  0  0  0  0  0
    0.4330    5.4200    0.0470 C   0  0  0  0  0  0  0  0  0  0  0  0
    1.3590    4.2800    0.2290 C   0  0  0  0  0  0  0  0  0  0  0  0
   -6.2260    2.6280    6.9700 H   0  0  0  0  0  0  0  0  0  0  0  0
   -6.1340    3.9070    8.2000 H   0  0  0  0  0  0  0  0  0  0  0  0
   -7.6990    3.1670    7.8030 H   0  0  0  0  0  0  0  0  0  0  0  0
   -8.8250    1.2640    9.7270 H   0  0  0  0  0  0  0  0  0  0  0  0
   -9.8340   -0.9770    9.3940 H   0  0  0  0  0  0  0  0  0  0  0  0
   -8.5560   -2.7490    8.2200 H   0  0  0  0  0  0  0  0  0  0  0  0
   -6.2710   -2.2800    7.3800 H   0  0  0  0  0  0  0  0  0  0  0  0
   -5.2800   -0.1900    5.5790 H   0  0  0  0  0  0  0  0  0  0  0  0
   -5.3910    1.4700    6.2030 H   0  0  0  0  0  0  0  0  0  0  0  0
   -2.9610    1.4560    6.6760 H   0  0  0  0  0  0  0  0  0  0  0  0
   -2.8500   -0.2040    6.0530 H   0  0  0  0  0  0  0  0  0  0  0  0
   -3.6310    0.6020    3.9490 H   0  0  0  0  0  0  0  0  0  0  0  0
   -1.3990    2.1870    5.0070 H   0  0  0  0  0  0  0  0  0  0  0  0
   -1.2870    0.5280    4.3840 H   0  0  0  0  0  0  0  0  0  0  0  0
   -2.2050    2.9630    2.7980 H   0  0  0  0  0  0  0  0  0  0  0  0
   -3.1660    0.9240    2.1330 H   0  0  0  0  0  0  0  0  0  0  0  0
    0.2250    2.9480    3.2720 H   0  0  0  0  0  0  0  0  0  0  0  0
    0.3360    1.2880    2.6490 H   0  0  0  0  0  0  0  0  0  0  0  0
    2.1630    1.1290    1.2330 H   0  0  0  0  0  0  0  0  0  0  0  0
    4.3650    1.8280    0.3320 H   0  0  0  0  0  0  0  0  0  0  0  0
    4.6460    4.0950   -0.6350 H   0  0  0  0  0  0  0  0  0  0  0  0
    3.2350    6.5360   -1.1870 H   0  0  0  0  0  0  0  0  0  0  0  0
    1.1070    8.4580   -1.3330 H   0  0  0  0  0  0  0  0  0  0  0  0
   -1.2880    8.7970   -0.7840 H   0  0  0  0  0  0  0  0  0  0  0  0
   -2.5820    6.9780    0.2960 H   0  0  0  0  0  0  0  0  0  0  0  0
   -1.4820    4.8200    0.8270 H   0  0  0  0  0  0  0  0  0  0  0  0
  1 31  1  0  0  0  0
  1 32  1  0  0  0  0
  1 33  1  0  0  0  0
  1  2  1  0  0  0  0
  2  3  1  0  0  0  0
  3  4  2  0  0  0  0
  4 34  1  0  0  0  0
  4  5  1  0  0  0  0
  5 35  1  0  0  0  0
  5  6  2  0  0  0  0
  6 36  1  0  0  0  0
  6  7  1  0  0  0  0
  7 37  1  0  0  0  0
  7  8  2  0  0  0  0
  8  3  1  0  0  0  0
  8  9  1  0  0  0  0
  9 10  1  0  0  0  0
 10 38  1  0  0  0  0
 10 39  1  0  0  0  0
 10 11  1  0  0  0  0
 11 40  1  0  0  0  0
 11 41  1  0  0  0  0
 11 12  1  0  0  0  0
 12 42  1  0  0  0  0
 12 13  1  0  0  0  0
 13 43  1  0  0  0  0
 13 44  1  0  0  0  0
 13 14  1  0  0  0  0
 14 45  1  0  0  0  0
 14 15  1  0  0  0  0
 15 46  1  0  0  0  0
 14 16  1  0  0  0  0
 16 47  1  0  0  0  0
 16 48  1  0  0  0  0
 16 17  1  0  0  0  0
 17 18  1  0  0  0  0
 18 19  2  0  0  0  0
 19 49  1  0  0  0  0
 19 20  1  0  0  0  0
 20 50  1  0  0  0  0
 20 21  2  0  0  0  0
 21 51  1  0  0  0  0
 21 22  1  0  0  0  0
 22 23  1  0  0  0  0
 23 52  1  0  0  0  0
 23 24  1  0  0  0  0
 24 25  2  0  0  0  0
 25 53  1  0  0  0  0
 25 26  1  0  0  0  0
 26 54  1  0  0  0  0
 26 27  2  0  0  0  0
 27 55  1  0  0  0  0
 27 28  1  0  0  0  0
 28 56  1  0  0  0  0
 28 29  2  0  0  0  0
 29 24  1  0  0  0  0
 29 30  1  0  0  0  0
 30 18  1  0  0  0  0
 30 22  2  0  0  0  0
M  END
>  <LOGBIO>
6.8400

>  <PRED_LOGBIO>
7.5800

>  <XV_RES>
-1.0460

>  <WHL_TMPL>
3

>  <ANCH>
9-11;37-36

$$$$
ROW38
  -MTS-   01071501493D 0   0.00000     0.00000     0

 42 43  0  0  1  0  0  0  0  0999 V2000
   -1.9670    4.6410    3.0290 C   0  0  0  0  0  0  0  0  0  0  0  0
   -1.7620    4.7960    4.5340 C   0  0  0  0  0  0  0  0  0  0  0  0
   -2.3650    3.6510    5.2310 N   0  0  0  0  0  0  0  0  0  0  0  0
   -2.7550    4.0130    6.6010 C   0  0  0  0  0  0  0  0  0  0  0  0
   -2.7880    2.6940    7.3950 C   0  0  0  0  0  0  0  0  0  0  0  0
   -1.9600    1.7120    6.5450 C   0  0  0  0  0  0  0  0  0  0  0  0
   -1.3950    2.5590    5.3900 C   0  0  1  0  0  0  0  0  0  0  0  0
   -1.2490    1.7410    4.1070 C   0  0  0  0  0  0  0  0  0  0  0  0
   -0.1850    2.3200    3.2750 N   0  0  0  0  0  0  0  0  0  0  0  0
    0.1190    1.7680    2.1040 C   0  0  0  0  0  0  0  0  0  0  0  0
   -0.4910    0.7720    1.7170 O   0  0  0  0  0  0  0  0  0  0  0  0
    1.2140    2.3640    1.2480 C   0  0  0  0  0  0  0  0  0  0  0  0
    2.1800    1.5700    0.6190 C   0  0  0  0  0  0  0  0  0  0  0  0
    3.1700    2.1660   -0.1710 C   0  0  0  0  0  0  0  0  0  0  0  0
    4.6200    0.9750   -1.1140 I   0  0  0  0  0  0  0  0  0  0  0  0
    3.1940    3.5570   -0.3320 C   0  0  0  0  0  0  0  0  0  0  0  0
    2.2280    4.3510    0.2970 C   0  0  0  0  0  0  0  0  0  0  0  0
    2.3090    5.7010    0.1080 O   0  0  0  0  0  0  0  0  0  0  0  0
    1.2370    3.7550    1.0870 C   0  0  0  0  0  0  0  0  0  0  0  0
    0.2920    4.5320    1.7020 O   0  0  0  0  0  0  0  0  0  0  0  0
   -0.9170    4.8080    0.9900 C   0  0  0  0  0  0  0  0  0  0  0  0
   -1.4950    3.7210    2.6920 H   0  0  0  0  0  0  0  0  0  0  0  0
   -1.5200    5.4880    2.5130 H   0  0  0  0  0  0  0  0  0  0  0  0
   -3.0320    4.6040    2.8110 H   0  0  0  0  0  0  0  0  0  0  0  0
   -0.6970    4.8340    4.7520 H   0  0  0  0  0  0  0  0  0  0  0  0
   -2.2340    5.7160    4.8710 H   0  0  0  0  0  0  0  0  0  0  0  0
   -2.0000    4.6710    7.0280 H   0  0  0  0  0  0  0  0  0  0  0  0
   -3.7510    4.4500    6.5890 H   0  0  0  0  0  0  0  0  0  0  0  0
   -3.8080    2.3390    7.5230 H   0  0  0  0  0  0  0  0  0  0  0  0
   -2.3520    2.8200    8.3840 H   0  0  0  0  0  0  0  0  0  0  0  0
   -2.6190    0.9470    6.1390 H   0  0  0  0  0  0  0  0  0  0  0  0
   -1.1360    1.3270    7.1430 H   0  0  0  0  0  0  0  0  0  0  0  0
   -0.3990    2.9340    5.6150 H   0  0  0  0  0  0  0  0  0  0  0  0
   -2.1880    1.7570    3.5580 H   0  0  0  0  0  0  0  0  0  0  0  0
   -0.9930    0.7140    4.3590 H   0  0  0  0  0  0  0  0  0  0  0  0
    0.3160    3.1380    3.5930 H   0  0  0  0  0  0  0  0  0  0  0  0
    2.1620    0.4970    0.7430 H   0  0  0  0  0  0  0  0  0  0  0  0
    3.9580    4.0170   -0.9410 H   0  0  0  0  0  0  0  0  0  0  0  0
    2.4020    5.9190   -0.8320 H   0  0  0  0  0  0  0  0  0  0  0  0
   -1.4250    3.8730    0.7610 H   0  0  0  0  0  0  0  0  0  0  0  0
   -1.5650    5.4320    1.6020 H   0  0  0  0  0  0  0  0  0  0  0  0
   -0.6820    5.3290    0.0640 H   0  0  0  0  0  0  0  0  0  0  0  0
  1 22  1  0  0  0  0
  1 23  1  0  0  0  0
  1 24  1  0  0  0  0
  1  2  1  0  0  0  0
  2 25  1  0  0  0  0
  2 26  1  0  0  0  0
  2  3  1  0  0  0  0
  3  4  1  0  0  0  0
  4 27  1  0  0  0  0
  4 28  1  0  0  0  0
  4  5  1  0  0  0  0
  5 29  1  0  0  0  0
  5 30  1  0  0  0  0
  5  6  1  0  0  0  0
  6 31  1  0  0  0  0
  6 32  1  0  0  0  0
  6  7  1  0  0  0  0
  7  3  1  0  0  0  0
  7 33  1  0  0  0  0
  7  8  1  0  0  0  0
  8 34  1  0  0  0  0
  8 35  1  0  0  0  0
  8  9  1  0  0  0  0
  9 36  1  0  0  0  0
  9 10  1  0  0  0  0
 10 11  2  0  0  0  0
 10 12  1  0  0  0  0
 12 13  2  0  0  0  0
 13 37  1  0  0  0  0
 13 14  1  0  0  0  0
 14 15  1  0  0  0  0
 14 16  2  0  0  0  0
 16 38  1  0  0  0  0
 16 17  1  0  0  0  0
 17 18  1  0  0  0  0
 18 39  1  0  0  0  0
 17 19  2  0  0  0  0
 19 12  1  0  0  0  0
 19 20  1  0  0  0  0
 20 21  1  0  0  0  0
 21 40  1  0  0  0  0
 21 41  1  0  0  0  0
 21 42  1  0  0  0  0
M  END
>  <LOGBIO>
8.5200

>  <PRED_LOGBIO>
7.5400

>  <XV_RES>
1.0570

>  <WHL_TMPL>
2

>  <ANCH>
2-4;32-34

$$$$
ROW39
  -MTS-   01071501493D 0   0.00000     0.00000     0

 73 76  0  0  0  0  0  0  0  0999 V2000
   -9.9750    8.6200   -8.1960 C   0  0  0  0  0  0  0  0  0  0  0  0
   -9.4070    7.3860   -7.5010 C   0  0  0  0  0  0  0  0  0  0  0  0
   -8.6280    7.8150   -6.2580 C   0  0  0  0  0  0  0  0  0  0  0  0
   -8.0590    6.5790   -5.5620 C   0  0  0  0  0  0  0  0  0  0  0  0
   -7.2800    7.0080   -4.3190 C   0  0  0  0  0  0  0  0  0  0  0  0
   -6.7110    5.7730   -3.6240 C   0  0  0  0  0  0  0  0  0  0  0  0
   -5.9330    6.2010   -2.3810 C   0  0  0  0  0  0  0  0  0  0  0  0
   -5.3630    4.9660   -1.6850 C   0  0  0  0  0  0  0  0  0  0  0  0
   -4.5850    5.3950   -0.4420 C   0  0  0  0  0  0  0  0  0  0  0  0
   -4.0220    4.1740    0.2460 C   0  0  0  0  0  0  0  0  0  0  0  0
   -4.2280    3.0550   -0.2220 O   0  0  0  0  0  0  0  0  0  0  0  0
   -3.3040    4.3080    1.3570 N   0  0  0  0  0  0  0  0  0  0  0  0
   -2.7740    3.1600    2.0030 N   0  0  0  0  0  0  0  0  0  0  0  0
   -2.5800    3.3960    3.3840 C   0  0  0  0  0  0  0  0  0  0  0  0
   -2.7610    4.6880    3.8930 C   0  0  0  0  0  0  0  0  0  0  0  0
   -2.5720    4.9360    5.2580 C   0  0  0  0  0  0  0  0  0  0  0  0
   -2.2010    3.8920    6.1140 C   0  0  0  0  0  0  0  0  0  0  0  0
   -1.9650    4.2000    7.8100 Cl  0  0  0  0  0  0  0  0  0  0  0  0
   -2.0190    2.6000    5.6050 C   0  0  0  0  0  0  0  0  0  0  0  0
   -2.2080    2.3530    4.2400 C   0  0  0  0  0  0  0  0  0  0  0  0
   -2.0260    1.0290    3.8210 N   0  0  0  0  0  0  0  0  0  0  0  0
   -1.3790    0.6760    2.7260 C   0  0  0  0  0  0  0  0  0  0  0  0
   -1.2640   -0.6540    2.4180 N   0  0  0  0  0  0  0  0  0  0  0  0
   -2.2130   -1.6550    2.9250 C   0  0  0  0  0  0  0  0  0  0  0  0
   -1.4810   -2.8830    3.4980 C   0  0  0  0  0  0  0  0  0  0  0  0
   -0.4970   -3.4220    2.5490 N   0  0  0  0  0  0  0  0  0  0  0  0
    0.2840   -4.6050    3.3050 C   0  0  0  0  0  0  0  0  0  0  0  0
    0.4940   -2.4030    2.1730 C   0  0  0  0  0  0  0  0  0  0  0  0
   -0.1840   -1.1630    1.5600 C   0  0  0  0  0  0  0  0  0  0  0  0
   -0.7750    1.6810    1.8240 C   0  0  0  0  0  0  0  0  0  0  0  0
    0.4990    1.4710    1.2820 C   0  0  0  0  0  0  0  0  0  0  0  0
    1.0630    2.4270    0.4290 C   0  0  0  0  0  0  0  0  0  0  0  0
    0.3530    3.5930    0.1180 C   0  0  0  0  0  0  0  0  0  0  0  0
   -0.9200    3.8030    0.6600 C   0  0  0  0  0  0  0  0  0  0  0  0
   -1.4840    2.8470    1.5130 C   0  0  0  0  0  0  0  0  0  0  0  0
   -9.1610    9.2800   -8.4870 H   0  0  0  0  0  0  0  0  0  0  0  0
  -10.5290    8.3150   -9.0810 H   0  0  0  0  0  0  0  0  0  0  0  0
  -10.6410    9.1450   -7.5140 H   0  0  0  0  0  0  0  0  0  0  0  0
   -8.7410    6.8610   -8.1830 H   0  0  0  0  0  0  0  0  0  0  0  0
  -10.2210    6.7270   -7.2090 H   0  0  0  0  0  0  0  0  0  0  0  0
   -9.2940    8.3400   -5.5770 H   0  0  0  0  0  0  0  0  0  0  0  0
   -7.8140    8.4750   -6.5500 H   0  0  0  0  0  0  0  0  0  0  0  0
   -7.3930    6.0540   -6.2440 H   0  0  0  0  0  0  0  0  0  0  0  0
   -8.8730    5.9200   -5.2710 H   0  0  0  0  0  0  0  0  0  0  0  0
   -7.9460    7.5330   -3.6380 H   0  0  0  0  0  0  0  0  0  0  0  0
   -6.4660    7.6680   -4.6110 H   0  0  0  0  0  0  0  0  0  0  0  0
   -6.0450    5.2480   -4.3050 H   0  0  0  0  0  0  0  0  0  0  0  0
   -7.5250    5.1130   -3.3320 H   0  0  0  0  0  0  0  0  0  0  0  0
   -6.5990    6.7270   -1.6990 H   0  0  0  0  0  0  0  0  0  0  0  0
   -5.1180    6.8610   -2.6720 H   0  0  0  0  0  0  0  0  0  0  0  0
   -4.6970    4.4410   -2.3670 H   0  0  0  0  0  0  0  0  0  0  0  0
   -6.1780    4.3060   -1.3930 H   0  0  0  0  0  0  0  0  0  0  0  0
   -5.2510    5.9200    0.2400 H   0  0  0  0  0  0  0  0  0  0  0  0
   -3.7700    6.0550   -0.7340 H   0  0  0  0  0  0  0  0  0  0  0  0
   -3.1350    5.2270    1.7410 H   0  0  0  0  0  0  0  0  0  0  0  0
   -3.0480    5.4930    3.2330 H   0  0  0  0  0  0  0  0  0  0  0  0
   -2.7120    5.9320    5.6510 H   0  0  0  0  0  0  0  0  0  0  0  0
   -1.7330    1.7950    6.2650 H   0  0  0  0  0  0  0  0  0  0  0  0
   -2.7760   -2.0080    2.0640 H   0  0  0  0  0  0  0  0  0  0  0  0
   -2.8000   -1.2100    3.7260 H   0  0  0  0  0  0  0  0  0  0  0  0
   -2.2360   -3.6550    3.6280 H   0  0  0  0  0  0  0  0  0  0  0  0
   -0.9620   -2.5710    4.4020 H   0  0  0  0  0  0  0  0  0  0  0  0
   -0.4290   -5.2970    3.7470 H   0  0  0  0  0  0  0  0  0  0  0  0
    0.8250   -4.1450    4.1290 H   0  0  0  0  0  0  0  0  0  0  0  0
    0.9300   -5.0600    2.5570 H   0  0  0  0  0  0  0  0  0  0  0  0
    1.1010   -2.8420    1.3840 H   0  0  0  0  0  0  0  0  0  0  0  0
    1.0290   -2.0860    3.0660 H   0  0  0  0  0  0  0  0  0  0  0  0
    0.5750   -0.3840    1.5300 H   0  0  0  0  0  0  0  0  0  0  0  0
   -0.6060   -1.4520    0.6000 H   0  0  0  0  0  0  0  0  0  0  0  0
    1.0460    0.5720    1.5220 H   0  0  0  0  0  0  0  0  0  0  0  0
    2.0450    2.2650    0.0100 H   0  0  0  0  0  0  0  0  0  0  0  0
    0.7880    4.3310   -0.5410 H   0  0  0  0  0  0  0  0  0  0  0  0
   -1.4680    4.7030    0.4200 H   0  0  0  0  0  0  0  0  0  0  0  0
  1 36  1  0  0  0  0
  1 37  1  0  0  0  0
  1 38  1  0  0  0  0
  1  2  1  0  0  0  0
  2 39  1  0  0  0  0
  2 40  1  0  0  0  0
  2  3  1  0  0  0  0
  3 41  1  0  0  0  0
  3 42  1  0  0  0  0
  3  4  1  0  0  0  0
  4 43  1  0  0  0  0
  4 44  1  0  0  0  0
  4  5  1  0  0  0  0
  5 45  1  0  0  0  0
  5 46  1  0  0  0  0
  5  6  1  0  0  0  0
  6 47  1  0  0  0  0
  6 48  1  0  0  0  0
  6  7  1  0  0  0  0
  7 49  1  0  0  0  0
  7 50  1  0  0  0  0
  7  8  1  0  0  0  0
  8 51  1  0  0  0  0
  8 52  1  0  0  0  0
  8  9  1  0  0  0  0
  9 53  1  0  0  0  0
  9 54  1  0  0  0  0
  9 10  1  0  0  0  0
 10 11  2  0  0  0  0
 10 12  1  0  0  0  0
 12 55  1  0  0  0  0
 12 13  1  0  0  0  0
 13 14  1  0  0  0  0
 14 15  2  0  0  0  0
 15 56  1  0  0  0  0
 15 16  1  0  0  0  0
 16 57  1  0  0  0  0
 16 17  2  0  0  0  0
 17 18  1  0  0  0  0
 17 19  1  0  0  0  0
 19 58  1  0  0  0  0
 19 20  2  0  0  0  0
 20 14  1  0  0  0  0
 20 21  1  0  0  0  0
 21 22  2  0  0  0  0
 22 23  1  0  0  0  0
 23 24  1  0  0  0  0
 24 59  1  0  0  0  0
 24 60  1  0  0  0  0
 24 25  1  0  0  0  0
 25 61  1  0  0  0  0
 25 62  1  0  0  0  0
 25 26  1  0  0  0  0
 26 27  1  0  0  0  0
 27 63  1  0  0  0  0
 27 64  1  0  0  0  0
 27 65  1  0  0  0  0
 26 28  1  0  0  0  0
 28 66  1  0  0  0  0
 28 67  1  0  0  0  0
 28 29  1  0  0  0  0
 29 23  1  0  0  0  0
 29 68  1  0  0  0  0
 29 69  1  0  0  0  0
 22 30  1  0  0  0  0
 30 31  2  0  0  0  0
 31 70  1  0  0  0  0
 31 32  1  0  0  0  0
 32 71  1  0  0  0  0
 32 33  2  0  0  0  0
 33 72  1  0  0  0  0
 33 34  1  0  0  0  0
 34 73  1  0  0  0  0
 34 35  2  0  0  0  0
 35 13  1  0  0  0  0
 35 30  1  0  0  0  0
M  END
>  <LOGBIO>
5.0500

>  <PRED_LOGBIO>
5.6800

>  <XV_RES>
-0.8340

>  <WHL_TMPL>
3

>  <ANCH>
24-34;46-61

$$$$
ROW40
  -MTS-   01071501493D 0   0.00000     0.00000     0

 50 52  0  0  0  0  0  0  0  0999 V2000
    1.3760   -8.0770    1.5640 Cl  0  0  0  0  0  0  0  0  0  0  0  0
    1.0960   -6.8340    2.7490 C   0  0  0  0  0  0  0  0  0  0  0  0
    1.4440   -7.0500    4.0800 C   0  0  0  0  0  0  0  0  0  0  0  0
    1.2200   -6.0520    5.0250 C   0  0  0  0  0  0  0  0  0  0  0  0
    0.6470   -4.8370    4.6400 C   0  0  0  0  0  0  0  0  0  0  0  0
    0.2840   -4.6050    3.3050 C   0  0  0  0  0  0  0  0  0  0  0  0
   -0.3520   -3.3650    2.7150 N   0  0  0  0  0  0  0  0  0  0  0  0
   -1.5200   -2.8970    3.4740 C   0  0  0  0  0  0  0  0  0  0  0  0
   -2.2150   -1.7200    2.7650 C   0  0  0  0  0  0  0  0  0  0  0  0
   -1.2640   -0.6540    2.4180 N   0  0  0  0  0  0  0  0  0  0  0  0
   -1.9460    0.5850    1.8800 C   0  0  0  0  0  0  0  0  0  0  0  0
   -1.6260    1.7920    2.7500 C   0  0  0  0  0  0  0  0  0  0  0  0
   -2.1350    2.9930    2.4430 C   0  0  0  0  0  0  0  0  0  0  0  0
   -1.8180    4.1900    3.3070 C   0  0  0  0  0  0  0  0  0  0  0  0
   -2.4910    5.3790    2.7630 N   0  0  0  0  0  0  0  0  0  0  0  0
   -2.3530    6.5560    3.3660 C   0  0  0  0  0  0  0  0  0  0  0  0
   -1.6610    6.6500    4.3790 O   0  0  0  0  0  0  0  0  0  0  0  0
   -3.0310    7.7520    2.8190 C   0  0  0  0  0  0  0  0  0  0  0  0
   -2.3800    8.5550    1.8740 C   0  0  0  0  0  0  0  0  0  0  0  0
   -3.0210    9.6870    1.3570 C   0  0  0  0  0  0  0  0  0  0  0  0
   -4.3130   10.0160    1.7840 C   0  0  0  0  0  0  0  0  0  0  0  0
   -5.2750   11.7130    1.0070 I   0  0  0  0  0  0  0  0  0  0  0  0
   -4.9640    9.2130    2.7280 C   0  0  0  0  0  0  0  0  0  0  0  0
   -4.3230    8.0810    3.2460 C   0  0  0  0  0  0  0  0  0  0  0  0
   -0.1840   -1.1630    1.5600 C   0  0  0  0  0  0  0  0  0  0  0  0
    0.5690   -2.3230    2.2380 C   0  0  0  0  0  0  0  0  0  0  0  0
    0.5220   -5.6190    2.3640 C   0  0  0  0  0  0  0  0  0  0  0  0
    0.0970   -5.3600    0.6970 Cl  0  0  0  0  0  0  0  0  0  0  0  0
    1.8860   -7.9890    4.3790 H   0  0  0  0  0  0  0  0  0  0  0  0
    1.4900   -6.2170    6.0580 H   0  0  0  0  0  0  0  0  0  0  0  0
    0.4820   -4.0670    5.3790 H   0  0  0  0  0  0  0  0  0  0  0  0
   -1.1380   -2.5050    4.4150 H   0  0  0  0  0  0  0  0  0  0  0  0
   -2.2370   -3.7110    3.5550 H   0  0  0  0  0  0  0  0  0  0  0  0
   -2.9040   -1.2900    3.4890 H   0  0  0  0  0  0  0  0  0  0  0  0
   -2.6650   -2.0990    1.8500 H   0  0  0  0  0  0  0  0  0  0  0  0
   -3.0170    0.4130    1.9700 H   0  0  0  0  0  0  0  0  0  0  0  0
   -1.5730    0.7760    0.8760 H   0  0  0  0  0  0  0  0  0  0  0  0
   -0.9880    1.6810    3.6150 H   0  0  0  0  0  0  0  0  0  0  0  0
   -2.7730    3.1040    1.5790 H   0  0  0  0  0  0  0  0  0  0  0  0
   -2.1660    4.0090    4.3210 H   0  0  0  0  0  0  0  0  0  0  0  0
   -0.7430    4.3560    3.3160 H   0  0  0  0  0  0  0  0  0  0  0  0
   -3.0600    5.3010    1.9320 H   0  0  0  0  0  0  0  0  0  0  0  0
   -1.3830    8.3010    1.5450 H   0  0  0  0  0  0  0  0  0  0  0  0
   -2.5190   10.3060    0.6280 H   0  0  0  0  0  0  0  0  0  0  0  0
   -5.9610    9.4670    3.0580 H   0  0  0  0  0  0  0  0  0  0  0  0
   -4.8250    7.4620    3.9750 H   0  0  0  0  0  0  0  0  0  0  0  0
    0.5330   -0.3520    1.4550 H   0  0  0  0  0  0  0  0  0  0  0  0
   -0.6170   -1.5390    0.6360 H   0  0  0  0  0  0  0  0  0  0  0  0
    1.1780   -2.7850    1.4640 H   0  0  0  0  0  0  0  0  0  0  0  0
    1.1120   -1.9180    3.0900 H   0  0  0  0  0  0  0  0  0  0  0  0
  1  2  1  0  0  0  0
  2  3  2  0  0  0  0
  3 29  1  0  0  0  0
  3  4  1  0  0  0  0
  4 30  1  0  0  0  0
  4  5  2  0  0  0  0
  5 31  1  0  0  0  0
  5  6  1  0  0  0  0
  6  7  1  0  0  0  0
  7  8  1  0  0  0  0
  8 32  1  0  0  0  0
  8 33  1  0  0  0  0
  8  9  1  0  0  0  0
  9 34  1  0  0  0  0
  9 35  1  0  0  0  0
  9 10  1  0  0  0  0
 10 11  1  0  0  0  0
 11 36  1  0  0  0  0
 11 37  1  0  0  0  0
 11 12  1  0  0  0  0
 12 38  1  0  0  0  0
 12 13  2  0  0  0  0
 13 39  1  0  0  0  0
 13 14  1  0  0  0  0
 14 40  1  0  0  0  0
 14 41  1  0  0  0  0
 14 15  1  0  0  0  0
 15 42  1  0  0  0  0
 15 16  1  0  0  0  0
 16 17  2  0  0  0  0
 16 18  1  0  0  0  0
 18 19  2  0  0  0  0
 19 43  1  0  0  0  0
 19 20  1  0  0  0  0
 20 44  1  0  0  0  0
 20 21  2  0  0  0  0
 21 22  1  0  0  0  0
 21 23  1  0  0  0  0
 23 45  1  0  0  0  0
 23 24  2  0  0  0  0
 24 18  1  0  0  0  0
 24 46  1  0  0  0  0
 10 25  1  0  0  0  0
 25 47  1  0  0  0  0
 25 48  1  0  0  0  0
 25 26  1  0  0  0  0
 26  7  1  0  0  0  0
 26 49  1  0  0  0  0
 26 50  1  0  0  0  0
  6 27  2  0  0  0  0
 27  2  1  0  0  0  0
 27 28  1  0  0  0  0
M  END
>  <LOGBIO>
6.7900

>  <PRED_LOGBIO>
7.0600

>  <XV_RES>
-0.3070

>  <WHL_TMPL>
3

>  <ANCH>
24-34;17-43

$$$$
ROW41
  -MTS-   01071501493D 0   0.00000     0.00000     0

 51 52  0  0  1  0  0  0  0  0999 V2000
    1.6840    8.4500    1.1030 C   0  0  0  0  0  0  0  0  0  0  0  0
    1.0740    8.7730    2.4640 C   0  0  0  0  0  0  0  0  0  0  0  0
   -0.3640    9.0350    2.3070 N   0  0  0  0  0  0  0  0  0  0  0  0
   -0.8600    9.9180    3.3730 C   0  0  0  0  0  0  0  0  0  0  0  0
   -2.3710    9.6420    3.4820 C   0  0  0  0  0  0  0  0  0  0  0  0
   -2.5650    8.2800    2.7920 C   0  0  0  0  0  0  0  0  0  0  0  0
   -1.1440    7.7970    2.4480 C   0  0  1  0  0  0  0  0  0  0  0  0
   -1.1230    6.9660    1.1660 C   0  0  0  0  0  0  0  0  0  0  0  0
    0.0150    6.0360    1.2040 N   0  0  0  0  0  0  0  0  0  0  0  0
    0.2320    5.2090    0.1850 C   0  0  0  0  0  0  0  0  0  0  0  0
   -0.5200    5.2210   -0.7880 O   0  0  0  0  0  0  0  0  0  0  0  0
    1.3780    4.2730    0.2230 C   0  0  0  0  0  0  0  0  0  0  0  0
    1.2050    2.9970    0.7750 C   0  0  0  0  0  0  0  0  0  0  0  0
   -0.0580    2.7430    1.2360 O   0  0  0  0  0  0  0  0  0  0  0  0
   -0.1780    2.2400    2.5650 C   0  0  0  0  0  0  0  0  0  0  0  0
    2.2850    2.1160    0.8120 C   0  0  0  0  0  0  0  0  0  0  0  0
    3.5240    2.5140    0.3070 C   0  0  0  0  0  0  0  0  0  0  0  0
    3.6850    3.7900   -0.2380 C   0  0  0  0  0  0  0  0  0  0  0  0
    5.0330    4.2100   -0.7730 C   0  0  0  0  0  0  0  0  0  0  0  0
    5.1310    3.8420   -2.2500 C   0  0  0  0  0  0  0  0  0  0  0  0
    2.6120    4.6800   -0.2930 C   0  0  0  0  0  0  0  0  0  0  0  0
    2.7750    5.9520   -0.8130 O   0  0  0  0  0  0  0  0  0  0  0  0
    1.5660    6.6580   -1.1020 C   0  0  0  0  0  0  0  0  0  0  0  0
    1.1990    7.5700    0.6880 H   0  0  0  0  0  0  0  0  0  0  0  0
    2.7490    8.2570    1.2200 H   0  0  0  0  0  0  0  0  0  0  0  0
    1.5410    9.2940    0.4320 H   0  0  0  0  0  0  0  0  0  0  0  0
    1.2180    7.9290    3.1360 H   0  0  0  0  0  0  0  0  0  0  0  0
    1.5600    9.6540    2.8800 H   0  0  0  0  0  0  0  0  0  0  0  0
   -0.3770    9.6550    4.3110 H   0  0  0  0  0  0  0  0  0  0  0  0
   -0.7030   10.9550    3.0820 H   0  0  0  0  0  0  0  0  0  0  0  0
   -2.9480   10.4200    2.9860 H   0  0  0  0  0  0  0  0  0  0  0  0
   -2.6880    9.6040    4.5220 H   0  0  0  0  0  0  0  0  0  0  0  0
   -3.1270    8.4220    1.8710 H   0  0  0  0  0  0  0  0  0  0  0  0
   -3.0190    7.5840    3.4940 H   0  0  0  0  0  0  0  0  0  0  0  0
   -0.7390    7.1510    3.2240 H   0  0  0  0  0  0  0  0  0  0  0  0
   -1.0240    7.6260    0.3070 H   0  0  0  0  0  0  0  0  0  0  0  0
   -2.0490    6.4010    1.0850 H   0  0  0  0  0  0  0  0  0  0  0  0
    0.6330    6.0260    2.0030 H   0  0  0  0  0  0  0  0  0  0  0  0
   -1.2280    2.1400    2.8300 H   0  0  0  0  0  0  0  0  0  0  0  0
    0.2400    2.9980    3.2250 H   0  0  0  0  0  0  0  0  0  0  0  0
    0.3630    1.2970    2.6050 H   0  0  0  0  0  0  0  0  0  0  0  0
    2.1630    1.1280    1.2300 H   0  0  0  0  0  0  0  0  0  0  0  0
    4.3610    1.8330    0.3380 H   0  0  0  0  0  0  0  0  0  0  0  0
    5.8180    3.6990   -0.2190 H   0  0  0  0  0  0  0  0  0  0  0  0
    5.1500    5.2860   -0.6580 H   0  0  0  0  0  0  0  0  0  0  0  0
    5.0150    2.7670   -2.3650 H   0  0  0  0  0  0  0  0  0  0  0  0
    6.1030    4.1450   -2.6360 H   0  0  0  0  0  0  0  0  0  0  0  0
    4.3470    4.3530   -2.8040 H   0  0  0  0  0  0  0  0  0  0  0  0
    0.9850    6.7720   -0.1880 H   0  0  0  0  0  0  0  0  0  0  0  0
    1.8070    7.6400   -1.5030 H   0  0  0  0  0  0  0  0  0  0  0  0
    0.9850    6.1000   -1.8330 H   0  0  0  0  0  0  0  0  0  0  0  0
  1 24  1  0  0  0  0
  1 25  1  0  0  0  0
  1 26  1  0  0  0  0
  1  2  1  0  0  0  0
  2 27  1  0  0  0  0
  2 28  1  0  0  0  0
  2  3  1  0  0  0  0
  3  4  1  0  0  0  0
  4 29  1  0  0  0  0
  4 30  1  0  0  0  0
  4  5  1  0  0  0  0
  5 31  1  0  0  0  0
  5 32  1  0  0  0  0
  5  6  1  0  0  0  0
  6 33  1  0  0  0  0
  6 34  1  0  0  0  0
  6  7  1  0  0  0  0
  7  3  1  0  0  0  0
  7 35  1  0  0  0  0
  7  8  1  0  0  0  0
  8 36  1  0  0  0  0
  8 37  1  0  0  0  0
  8  9  1  0  0  0  0
  9 38  1  0  0  0  0
  9 10  1  0  0  0  0
 10 11  2  0  0  0  0
 10 12  1  0  0  0  0
 12 13  2  0  0  0  0
 13 14  1  0  0  0  0
 14 15  1  0  0  0  0
 15 39  1  0  0  0  0
 15 40  1  0  0  0  0
 15 41  1  0  0  0  0
 13 16  1  0  0  0  0
 16 42  1  0  0  0  0
 16 17  2  0  0  0  0
 17 43  1  0  0  0  0
 17 18  1  0  0  0  0
 18 19  1  0  0  0  0
 19 44  1  0  0  0  0
 19 45  1  0  0  0  0
 19 20  1  0  0  0  0
 20 46  1  0  0  0  0
 20 47  1  0  0  0  0
 20 48  1  0  0  0  0
 18 21  2  0  0  0  0
 21 12  1  0  0  0  0
 21 22  1  0  0  0  0
 22 23  1  0  0  0  0
 23 49  1  0  0  0  0
 23 50  1  0  0  0  0
 23 51  1  0  0  0  0
M  END
>  <LOGBIO>
8.8900

>  <PRED_LOGBIO>
8.4800

>  <XV_RES>
0.5900

>  <WHL_TMPL>
3

>  <ANCH>
9-11;34-28

$$$$
ROW42
  -MTS-   01071501493D 0   0.00000     0.00000     0

 76 79  0  0  0  0  0  0  0  0999 V2000
    5.7780    2.9840   -1.2940 C   0  0  0  0  0  0  0  0  0  0  0  0
    5.0330    4.2100   -0.7730 C   0  0  0  0  0  0  0  0  0  0  0  0
    5.8430    4.8610    0.3450 C   0  0  0  0  0  0  0  0  0  0  0  0
    4.8400    5.2090   -1.9100 C   0  0  0  0  0  0  0  0  0  0  0  0
    3.6850    3.7900   -0.2380 C   0  0  0  0  0  0  0  0  0  0  0  0
    2.6120    4.6800   -0.2930 C   0  0  0  0  0  0  0  0  0  0  0  0
    1.3780    4.2730    0.2230 C   0  0  0  0  0  0  0  0  0  0  0  0
    1.2050    2.9970    0.7750 C   0  0  0  0  0  0  0  0  0  0  0  0
    2.2850    2.1160    0.8120 C   0  0  0  0  0  0  0  0  0  0  0  0
    3.5240    2.5140    0.3070 C   0  0  0  0  0  0  0  0  0  0  0  0
   -0.0580    2.7430    1.2360 C   0  0  0  0  0  0  0  0  0  0  0  0
   -0.5580    1.6990    0.3960 O   0  0  0  0  0  0  0  0  0  0  0  0
   -0.1780    2.2400    2.5650 C   0  0  0  0  0  0  0  0  0  0  0  0
   -1.6260    1.7920    2.7500 C   0  0  0  0  0  0  0  0  0  0  0  0
   -1.9460    0.5850    1.8800 C   0  0  0  0  0  0  0  0  0  0  0  0
   -1.2830   -0.6190    2.4030 N   0  0  0  0  0  0  0  0  0  0  0  0
   -2.2990   -1.5800    2.8550 C   0  0  0  0  0  0  0  0  0  0  0  0
   -1.6530   -2.8560    3.4250 C   0  0  0  0  0  0  0  0  0  0  0  0
   -0.6840   -3.4940    2.4130 C   0  0  0  0  0  0  0  0  0  0  0  0
    0.3080   -2.4570    1.8550 C   0  0  0  0  0  0  0  0  0  0  0  0
   -0.4300   -1.2010    1.3570 C   0  0  0  0  0  0  0  0  0  0  0  0
   -1.5360   -3.9530    1.2310 C   0  0  0  0  0  0  0  0  0  0  0  0
   -2.8370   -3.3670    1.3260 O   0  0  0  0  0  0  0  0  0  0  0  0
   -0.8830   -3.5200   -0.0590 C   0  0  0  0  0  0  0  0  0  0  0  0
    0.0350   -4.3630   -0.6970 C   0  0  0  0  0  0  0  0  0  0  0  0
    0.6410   -3.9610   -1.8930 C   0  0  0  0  0  0  0  0  0  0  0  0
    0.3290   -2.7170   -2.4530 C   0  0  0  0  0  0  0  0  0  0  0  0
   -0.5900   -1.8730   -1.8160 C   0  0  0  0  0  0  0  0  0  0  0  0
   -1.1950   -2.2750   -0.6190 C   0  0  0  0  0  0  0  0  0  0  0  0
   -1.6590   -5.4580    1.2530 C   0  0  0  0  0  0  0  0  0  0  0  0
   -2.7120   -6.0640    1.9470 C   0  0  0  0  0  0  0  0  0  0  0  0
   -2.8250   -7.4600    1.9680 C   0  0  0  0  0  0  0  0  0  0  0  0
   -1.8850   -8.2480    1.2940 C   0  0  0  0  0  0  0  0  0  0  0  0
   -0.8310   -7.6410    0.6000 C   0  0  0  0  0  0  0  0  0  0  0  0
   -0.7180   -6.2460    0.5790 C   0  0  0  0  0  0  0  0  0  0  0  0
    5.9160    2.2720   -0.4830 H   0  0  0  0  0  0  0  0  0  0  0  0
    6.7500    3.2870   -1.6790 H   0  0  0  0  0  0  0  0  0  0  0  0
    5.2010    2.5200   -2.0900 H   0  0  0  0  0  0  0  0  0  0  0  0
    5.9810    4.1490    1.1550 H   0  0  0  0  0  0  0  0  0  0  0  0
    6.8150    5.1640   -0.0410 H   0  0  0  0  0  0  0  0  0  0  0  0
    5.3120    5.7350    0.7160 H   0  0  0  0  0  0  0  0  0  0  0  0
    4.2630    4.7450   -2.7060 H   0  0  0  0  0  0  0  0  0  0  0  0
    5.8120    5.5120   -2.2950 H   0  0  0  0  0  0  0  0  0  0  0  0
    4.3090    6.0830   -1.5380 H   0  0  0  0  0  0  0  0  0  0  0  0
    2.7320    5.6630   -0.7250 H   0  0  0  0  0  0  0  0  0  0  0  0
    0.5420    4.9560    0.1960 H   0  0  0  0  0  0  0  0  0  0  0  0
    2.1630    1.1280    1.2300 H   0  0  0  0  0  0  0  0  0  0  0  0
    4.3610    1.8330    0.3380 H   0  0  0  0  0  0  0  0  0  0  0  0
   -0.6840    3.6260    1.1260 H   0  0  0  0  0  0  0  0  0  0  0  0
   -1.0800    2.0630   -0.3360 H   0  0  0  0  0  0  0  0  0  0  0  0
   -0.0090    3.0750    3.2420 H   0  0  0  0  0  0  0  0  0  0  0  0
    0.4690    1.3750    2.6920 H   0  0  0  0  0  0  0  0  0  0  0  0
   -2.2480    2.6070    2.3860 H   0  0  0  0  0  0  0  0  0  0  0  0
   -1.7660    1.5100    3.7920 H   0  0  0  0  0  0  0  0  0  0  0  0
   -1.5070    0.7810    0.9040 H   0  0  0  0  0  0  0  0  0  0  0  0
   -3.0230    0.4300    1.8950 H   0  0  0  0  0  0  0  0  0  0  0  0
   -2.8490   -1.8850    1.9680 H   0  0  0  0  0  0  0  0  0  0  0  0
   -2.8900   -1.1210    3.6460 H   0  0  0  0  0  0  0  0  0  0  0  0
   -2.4600   -3.5710    3.5700 H   0  0  0  0  0  0  0  0  0  0  0  0
   -1.0860   -2.5830    4.3130 H   0  0  0  0  0  0  0  0  0  0  0  0
   -0.1550   -4.3330    2.8600 H   0  0  0  0  0  0  0  0  0  0  0  0
    0.7690   -2.9110    0.9810 H   0  0  0  0  0  0  0  0  0  0  0  0
    0.9810   -2.1620    2.6580 H   0  0  0  0  0  0  0  0  0  0  0  0
   -1.1000   -1.5350    0.5670 H   0  0  0  0  0  0  0  0  0  0  0  0
    0.3180   -0.4670    1.0650 H   0  0  0  0  0  0  0  0  0  0  0  0
   -3.3990   -3.6450    0.5850 H   0  0  0  0  0  0  0  0  0  0  0  0
    0.2770   -5.3230   -0.2650 H   0  0  0  0  0  0  0  0  0  0  0  0
    1.3500   -4.6120   -2.3840 H   0  0  0  0  0  0  0  0  0  0  0  0
    0.7960   -2.4070   -3.3760 H   0  0  0  0  0  0  0  0  0  0  0  0
   -0.8310   -0.9130   -2.2470 H   0  0  0  0  0  0  0  0  0  0  0  0
   -1.9040   -1.6250   -0.1280 H   0  0  0  0  0  0  0  0  0  0  0  0
   -3.4370   -5.4560    2.4670 H   0  0  0  0  0  0  0  0  0  0  0  0
   -3.6380   -7.9280    2.5030 H   0  0  0  0  0  0  0  0  0  0  0  0
   -1.9720   -9.3240    1.3100 H   0  0  0  0  0  0  0  0  0  0  0  0
   -0.1060   -8.2500    0.0800 H   0  0  0  0  0  0  0  0  0  0  0  0
    0.0950   -5.7780    0.0440 H   0  0  0  0  0  0  0  0  0  0  0  0
  1 36  1  0  0  0  0
  1 37  1  0  0  0  0
  1 38  1  0  0  0  0
  1  2  1  0  0  0  0
  2  3  1  0  0  0  0
  3 39  1  0  0  0  0
  3 40  1  0  0  0  0
  3 41  1  0  0  0  0
  2  4  1  0  0  0  0
  4 42  1  0  0  0  0
  4 43  1  0  0  0  0
  4 44  1  0  0  0  0
  2  5  1  0  0  0  0
  5  6  2  0  0  0  0
  6 45  1  0  0  0  0
  6  7  1  0  0  0  0
  7 46  1  0  0  0  0
  7  8  2  0  0  0  0
  8  9  1  0  0  0  0
  9 47  1  0  0  0  0
  9 10  2  0  0  0  0
 10  5  1  0  0  0  0
 10 48  1  0  0  0  0
  8 11  1  0  0  0  0
 11 49  1  0  0  0  0
 11 12  1  0  0  0  0
 12 50  1  0  0  0  0
 11 13  1  0  0  0  0
 13 51  1  0  0  0  0
 13 52  1  0  0  0  0
 13 14  1  0  0  0  0
 14 53  1  0  0  0  0
 14 54  1  0  0  0  0
 14 15  1  0  0  0  0
 15 55  1  0  0  0  0
 15 56  1  0  0  0  0
 15 16  1  0  0  0  0
 16 17  1  0  0  0  0
 17 57  1  0  0  0  0
 17 58  1  0  0  0  0
 17 18  1  0  0  0  0
 18 59  1  0  0  0  0
 18 60  1  0  0  0  0
 18 19  1  0  0  0  0
 19 61  1  0  0  0  0
 19 20  1  0  0  0  0
 20 62  1  0  0  0  0
 20 63  1  0  0  0  0
 20 21  1  0  0  0  0
 21 16  1  0  0  0  0
 21 64  1  0  0  0  0
 21 65  1  0  0  0  0
 19 22  1  0  0  0  0
 22 23  1  0  0  0  0
 23 66  1  0  0  0  0
 22 24  1  0  0  0  0
 24 25  2  0  0  0  0
 25 67  1  0  0  0  0
 25 26  1  0  0  0  0
 26 68  1  0  0  0  0
 26 27  2  0  0  0  0
 27 69  1  0  0  0  0
 27 28  1  0  0  0  0
 28 70  1  0  0  0  0
 28 29  2  0  0  0  0
 29 24  1  0  0  0  0
 29 71  1  0  0  0  0
 22 30  1  0  0  0  0
 30 31  2  0  0  0  0
 31 72  1  0  0  0  0
 31 32  1  0  0  0  0
 32 73  1  0  0  0  0
 32 33  2  0  0  0  0
 33 74  1  0  0  0  0
 33 34  1  0  0  0  0
 34 75  1  0  0  0  0
 34 35  2  0  0  0  0
 35 30  1  0  0  0  0
 35 76  1  0  0  0  0
M  END
>  <LOGBIO>
5.2100

>  <PRED_LOGBIO>
6.7500

>  <XV_RES>
-2.2150

>  <WHL_TMPL>
3

>  <ANCH>
21-24;34-37

$$$$
ROW43
  -MTS-   01071501493D 0   0.00000     0.00000     0

 55 58  0  0  0  0  0  0  0  0999 V2000
    1.9970   -8.2240    4.4530 F   0  0  0  0  0  0  0  0  0  0  0  0
    1.4440   -7.0500    4.0800 C   0  0  0  0  0  0  0  0  0  0  0  0
    1.0960   -6.8340    2.7490 C   0  0  0  0  0  0  0  0  0  0  0  0
    0.5220   -5.6190    2.3640 C   0  0  0  0  0  0  0  0  0  0  0  0
    0.2840   -4.6050    3.3050 C   0  0  0  0  0  0  0  0  0  0  0  0
    0.6470   -4.8370    4.6400 C   0  0  0  0  0  0  0  0  0  0  0  0
    1.2200   -6.0520    5.0250 C   0  0  0  0  0  0  0  0  0  0  0  0
   -0.3070   -3.3120    2.8970 C   0  0  0  0  0  0  0  0  0  0  0  0
   -0.5970   -3.1130    1.7180 O   0  0  0  0  0  0  0  0  0  0  0  0
   -0.5540   -2.2360    3.9270 C   0  0  0  0  0  0  0  0  0  0  0  0
   -1.1660   -1.0120    3.2480 C   0  0  0  0  0  0  0  0  0  0  0  0
   -1.4160    0.0770    4.2910 C   0  0  0  0  0  0  0  0  0  0  0  0
   -2.0040    1.2550    3.6380 N   0  0  0  0  0  0  0  0  0  0  0  0
   -3.4700    1.1390    3.6470 C   0  0  0  0  0  0  0  0  0  0  0  0
   -4.1410    2.3400    2.9550 C   0  0  0  0  0  0  0  0  0  0  0  0
   -3.6780    3.6680    3.5820 C   0  0  0  0  0  0  0  0  0  0  0  0
   -2.1420    3.7390    3.6760 C   0  0  0  0  0  0  0  0  0  0  0  0
   -1.5630    2.4730    4.3340 C   0  0  0  0  0  0  0  0  0  0  0  0
   -4.2640    3.8500    4.9170 N   0  0  0  0  0  0  0  0  0  0  0  0
   -4.7150    5.2470    5.0020 C   0  0  0  0  0  0  0  0  0  0  0  0
   -4.7700    5.7170    3.6110 N   0  0  0  0  0  0  0  0  0  0  0  0
   -4.1920    4.8460    2.7880 C   0  0  0  0  0  0  0  0  0  0  0  0
   -4.0920    4.9780    1.5700 O   0  0  0  0  0  0  0  0  0  0  0  0
   -4.3740    2.8670    5.9290 C   0  0  0  0  0  0  0  0  0  0  0  0
   -5.1020    1.6960    5.6910 C   0  0  0  0  0  0  0  0  0  0  0  0
   -5.2110    0.7230    6.6920 C   0  0  0  0  0  0  0  0  0  0  0  0
   -4.5910    0.9220    7.9320 C   0  0  0  0  0  0  0  0  0  0  0  0
   -3.8630    2.0940    8.1700 C   0  0  0  0  0  0  0  0  0  0  0  0
   -3.7540    3.0670    7.1690 C   0  0  0  0  0  0  0  0  0  0  0  0
    1.2700   -7.6060    2.0140 H   0  0  0  0  0  0  0  0  0  0  0  0
    0.2580   -5.4580    1.3290 H   0  0  0  0  0  0  0  0  0  0  0  0
    0.4820   -4.0670    5.3790 H   0  0  0  0  0  0  0  0  0  0  0  0
    1.4900   -6.2170    6.0580 H   0  0  0  0  0  0  0  0  0  0  0  0
   -1.2380   -2.6100    4.6860 H   0  0  0  0  0  0  0  0  0  0  0  0
    0.3890   -1.9580    4.3950 H   0  0  0  0  0  0  0  0  0  0  0  0
   -0.4810   -0.6370    2.4900 H   0  0  0  0  0  0  0  0  0  0  0  0
   -2.1080   -1.2890    2.7810 H   0  0  0  0  0  0  0  0  0  0  0  0
   -2.1000   -0.2970    5.0490 H   0  0  0  0  0  0  0  0  0  0  0  0
   -0.4730    0.3550    4.7590 H   0  0  0  0  0  0  0  0  0  0  0  0
   -3.8220    1.0710    4.6740 H   0  0  0  0  0  0  0  0  0  0  0  0
   -3.7640    0.2210    3.1430 H   0  0  0  0  0  0  0  0  0  0  0  0
   -3.8940    2.3340    1.8960 H   0  0  0  0  0  0  0  0  0  0  0  0
   -5.2220    2.2540    3.0480 H   0  0  0  0  0  0  0  0  0  0  0  0
   -1.7220    3.8530    2.6790 H   0  0  0  0  0  0  0  0  0  0  0  0
   -1.8540    4.6120    4.2570 H   0  0  0  0  0  0  0  0  0  0  0  0
   -1.8770    2.4290    5.3740 H   0  0  0  0  0  0  0  0  0  0  0  0
   -0.4760    2.5220    4.3200 H   0  0  0  0  0  0  0  0  0  0  0  0
   -3.9750    5.8290    5.5470 H   0  0  0  0  0  0  0  0  0  0  0  0
   -5.7150    5.2750    5.4290 H   0  0  0  0  0  0  0  0  0  0  0  0
   -5.1910    6.5870    3.3170 H   0  0  0  0  0  0  0  0  0  0  0  0
   -5.5800    1.5420    4.7350 H   0  0  0  0  0  0  0  0  0  0  0  0
   -5.7720   -0.1810    6.5080 H   0  0  0  0  0  0  0  0  0  0  0  0
   -4.6750    0.1720    8.7040 H   0  0  0  0  0  0  0  0  0  0  0  0
   -3.3850    2.2480    9.1260 H   0  0  0  0  0  0  0  0  0  0  0  0
   -3.1920    3.9700    7.3530 H   0  0  0  0  0  0  0  0  0  0  0  0
  1  2  1  0  0  0  0
  2  3  2  0  0  0  0
  3 30  1  0  0  0  0
  3  4  1  0  0  0  0
  4 31  1  0  0  0  0
  4  5  2  0  0  0  0
  5  6  1  0  0  0  0
  6 32  1  0  0  0  0
  6  7  2  0  0  0  0
  7  2  1  0  0  0  0
  7 33  1  0  0  0  0
  5  8  1  0  0  0  0
  8  9  2  0  0  0  0
  8 10  1  0  0  0  0
 10 34  1  0  0  0  0
 10 35  1  0  0  0  0
 10 11  1  0  0  0  0
 11 36  1  0  0  0  0
 11 37  1  0  0  0  0
 11 12  1  0  0  0  0
 12 38  1  0  0  0  0
 12 39  1  0  0  0  0
 12 13  1  0  0  0  0
 13 14  1  0  0  0  0
 14 40  1  0  0  0  0
 14 41  1  0  0  0  0
 14 15  1  0  0  0  0
 15 42  1  0  0  0  0
 15 43  1  0  0  0  0
 15 16  1  0  0  0  0
 16 17  1  0  0  0  0
 17 44  1  0  0  0  0
 17 45  1  0  0  0  0
 17 18  1  0  0  0  0
 18 13  1  0  0  0  0
 18 46  1  0  0  0  0
 18 47  1  0  0  0  0
 16 19  1  0  0  0  0
 19 20  1  0  0  0  0
 20 48  1  0  0  0  0
 20 49  1  0  0  0  0
 20 21  1  0  0  0  0
 21 50  1  0  0  0  0
 21 22  1  0  0  0  0
 22 16  1  0  0  0  0
 22 23  2  0  0  0  0
 19 24  1  0  0  0  0
 24 25  2  0  0  0  0
 25 51  1  0  0  0  0
 25 26  1  0  0  0  0
 26 52  1  0  0  0  0
 26 27  2  0  0  0  0
 27 53  1  0  0  0  0
 27 28  1  0  0  0  0
 28 54  1  0  0  0  0
 28 29  2  0  0  0  0
 29 24  1  0  0  0  0
 29 55  1  0  0  0  0
M  END
>  <LOGBIO>
8.9000

>  <PRED_LOGBIO>
8.9900

>  <XV_RES>
0.0850

>  <WHL_TMPL>
3

>  <ANCH>
37-46;7-5

$$$$
ROW44
  -MTS-   01071501493D 0   0.00000     0.00000     0

 42 45  0  0  0  0  0  0  0  0999 V2000
    0.2840   -4.6050    3.3050 C   0  0  0  0  0  0  0  0  0  0  0  0
   -0.3030   -3.3200    2.9000 N   0  0  0  0  0  0  0  0  0  0  0  0
   -1.1430   -2.8020    3.9890 C   0  0  0  0  0  0  0  0  0  0  0  0
   -1.7650   -1.4420    3.6200 C   0  0  0  0  0  0  0  0  0  0  0  0
   -0.7560   -0.4820    3.1510 N   0  0  0  0  0  0  0  0  0  0  0  0
    0.1830   -1.0120    2.1520 C   0  0  0  0  0  0  0  0  0  0  0  0
    0.7700   -2.3790    2.5490 C   0  0  0  0  0  0  0  0  0  0  0  0
   -0.6960    0.8080    3.6090 C   0  0  0  0  0  0  0  0  0  0  0  0
   -1.3990    1.7230    2.9670 N   0  0  0  0  0  0  0  0  0  0  0  0
   -1.4570    3.0790    3.3100 C   0  0  0  0  0  0  0  0  0  0  0  0
   -2.6790    3.7610    3.2850 C   0  0  0  0  0  0  0  0  0  0  0  0
   -2.7310    5.1170    3.6290 C   0  0  0  0  0  0  0  0  0  0  0  0
   -1.5610    5.7910    3.9990 C   0  0  0  0  0  0  0  0  0  0  0  0
   -0.3390    5.1090    4.0240 C   0  0  0  0  0  0  0  0  0  0  0  0
   -0.2870    3.7530    3.6800 C   0  0  0  0  0  0  0  0  0  0  0  0
    0.9310    3.0320    3.6940 N   0  0  0  0  0  0  0  0  0  0  0  0
    0.9200    2.1810    4.7670 C   0  0  0  0  0  0  0  0  0  0  0  0
    1.7750    2.1790    6.3160 S   0  0  0  0  0  0  0  0  0  0  0  0
    1.0710    0.6870    6.9590 C   0  0  0  0  0  0  0  0  0  0  0  0
    1.3550    0.0450    8.2950 C   0  0  0  0  0  0  0  0  0  0  0  0
    0.2340    0.2480    6.0090 C   0  0  0  0  0  0  0  0  0  0  0  0
    0.1520    1.0830    4.7900 C   0  0  0  0  0  0  0  0  0  0  0  0
   -0.5050   -5.3190    3.5300 H   0  0  0  0  0  0  0  0  0  0  0  0
    0.8170   -4.9920    2.4390 H   0  0  0  0  0  0  0  0  0  0  0  0
    0.9340   -4.4030    4.1540 H   0  0  0  0  0  0  0  0  0  0  0  0
   -0.4760   -2.6160    4.8280 H   0  0  0  0  0  0  0  0  0  0  0  0
   -1.9540   -3.5030    4.1730 H   0  0  0  0  0  0  0  0  0  0  0  0
   -2.1690   -1.0320    4.5430 H   0  0  0  0  0  0  0  0  0  0  0  0
   -2.4850   -1.6100    2.8220 H   0  0  0  0  0  0  0  0  0  0  0  0
    1.0220   -0.3200    2.1310 H   0  0  0  0  0  0  0  0  0  0  0  0
   -0.3450   -1.1390    1.2100 H   0  0  0  0  0  0  0  0  0  0  0  0
    1.2540   -2.7790    1.6600 H   0  0  0  0  0  0  0  0  0  0  0  0
    1.4100   -2.2340    3.4170 H   0  0  0  0  0  0  0  0  0  0  0  0
   -3.5820    3.2420    3.0000 H   0  0  0  0  0  0  0  0  0  0  0  0
   -3.6740    5.6440    3.6100 H   0  0  0  0  0  0  0  0  0  0  0  0
   -1.6010    6.8370    4.2640 H   0  0  0  0  0  0  0  0  0  0  0  0
    0.5640    5.6280    4.3090 H   0  0  0  0  0  0  0  0  0  0  0  0
    1.7030    3.6780    3.7840 H   0  0  0  0  0  0  0  0  0  0  0  0
    1.6120    0.8140    9.0200 H   0  0  0  0  0  0  0  0  0  0  0  0
    2.1850   -0.6510    8.1950 H   0  0  0  0  0  0  0  0  0  0  0  0
    0.4710   -0.4920    8.6350 H   0  0  0  0  0  0  0  0  0  0  0  0
   -0.3440   -0.6570    6.1260 H   0  0  0  0  0  0  0  0  0  0  0  0
  1 23  1  0  0  0  0
  1 24  1  0  0  0  0
  1 25  1  0  0  0  0
  1  2  1  0  0  0  0
  2  3  1  0  0  0  0
  3 26  1  0  0  0  0
  3 27  1  0  0  0  0
  3  4  1  0  0  0  0
  4 28  1  0  0  0  0
  4 29  1  0  0  0  0
  4  5  1  0  0  0  0
  5  6  1  0  0  0  0
  6 30  1  0  0  0  0
  6 31  1  0  0  0  0
  6  7  1  0  0  0  0
  7  2  1  0  0  0  0
  7 32  1  0  0  0  0
  7 33  1  0  0  0  0
  5  8  1  0  0  0  0
  8  9  2  0  0  0  0
  9 10  1  0  0  0  0
 10 11  2  0  0  0  0
 11 34  1  0  0  0  0
 11 12  1  0  0  0  0
 12 35  1  0  0  0  0
 12 13  2  0  0  0  0
 13 36  1  0  0  0  0
 13 14  1  0  0  0  0
 14 37  1  0  0  0  0
 14 15  2  0  0  0  0
 15 10  1  0  0  0  0
 15 16  1  0  0  0  0
 16 38  1  0  0  0  0
 16 17  1  0  0  0  0
 17 18  1  0  0  0  0
 18 19  1  0  0  0  0
 19 20  1  0  0  0  0
 20 39  1  0  0  0  0
 20 40  1  0  0  0  0
 20 41  1  0  0  0  0
 19 21  2  0  0  0  0
 21 42  1  0  0  0  0
 21 22  1  0  0  0  0
 22  8  1  0  0  0  0
 22 17  2  0  0  0  0
M  END
>  <LOGBIO>
8.0000

>  <PRED_LOGBIO>
7.3100

>  <XV_RES>
0.7880

>  <WHL_TMPL>
3

>  <ANCH>
37-30;1-5

$$$$
ROW45
  -MTS-   01071501493D 0   0.00000     0.00000     0

 38 41  0  0  0  0  0  0  0  0999 V2000
    0.2860    0.8530    6.8250 Cl  0  0  0  0  0  0  0  0  0  0  0  0
    0.1850    1.4130    5.1810 C   0  0  0  0  0  0  0  0  0  0  0  0
   -0.1220    0.5150    4.1530 C   0  0  0  0  0  0  0  0  0  0  0  0
   -0.2030    0.9660    2.8300 C   0  0  0  0  0  0  0  0  0  0  0  0
    0.0230    2.3160    2.5360 C   0  0  0  0  0  0  0  0  0  0  0  0
   -0.0600    2.7430    1.2370 O   0  0  0  0  0  0  0  0  0  0  0  0
    1.2050    2.9970    0.7750 C   0  0  0  0  0  0  0  0  0  0  0  0
    1.8250    2.1210   -0.1240 C   0  0  0  0  0  0  0  0  0  0  0  0
    3.1170    2.3920   -0.5880 C   0  0  0  0  0  0  0  0  0  0  0  0
    3.7900    3.5400   -0.1530 C   0  0  0  0  0  0  0  0  0  0  0  0
    3.1710    4.4170    0.7460 C   0  0  0  0  0  0  0  0  0  0  0  0
    1.8780    4.1450    1.2100 C   0  0  0  0  0  0  0  0  0  0  0  0
    1.2430    5.0100    2.1090 N   0  0  0  0  0  0  0  0  0  0  0  0
    0.5460    4.6320    3.1650 C   0  0  0  0  0  0  0  0  0  0  0  0
    0.0060    5.6450    3.9140 N   0  0  0  0  0  0  0  0  0  0  0  0
    0.7670    6.3540    4.9520 C   0  0  0  0  0  0  0  0  0  0  0  0
   -0.0290    6.4880    6.2640 C   0  0  0  0  0  0  0  0  0  0  0  0
   -1.3640    7.0570    6.0240 N   0  0  0  0  0  0  0  0  0  0  0  0
   -2.1360    6.2440    5.0740 C   0  0  0  0  0  0  0  0  0  0  0  0
   -1.3790    6.1060    3.7400 C   0  0  0  0  0  0  0  0  0  0  0  0
    0.3300    3.2150    3.5650 C   0  0  0  0  0  0  0  0  0  0  0  0
    0.4110    2.7630    4.8870 C   0  0  0  0  0  0  0  0  0  0  0  0
   -0.2960   -0.5270    4.3790 H   0  0  0  0  0  0  0  0  0  0  0  0
   -0.4390    0.2730    2.0360 H   0  0  0  0  0  0  0  0  0  0  0  0
    1.3060    1.2350   -0.4600 H   0  0  0  0  0  0  0  0  0  0  0  0
    3.5950    1.7160   -1.2810 H   0  0  0  0  0  0  0  0  0  0  0  0
    4.7880    3.7500   -0.5100 H   0  0  0  0  0  0  0  0  0  0  0  0
    3.6900    5.3020    1.0820 H   0  0  0  0  0  0  0  0  0  0  0  0
    1.0370    7.3440    4.5890 H   0  0  0  0  0  0  0  0  0  0  0  0
    1.6960    5.8230    5.1450 H   0  0  0  0  0  0  0  0  0  0  0  0
   -0.1300    5.5090    6.7270 H   0  0  0  0  0  0  0  0  0  0  0  0
    0.5180    7.1260    6.9550 H   0  0  0  0  0  0  0  0  0  0  0  0
   -1.8640    7.1180    6.9000 H   0  0  0  0  0  0  0  0  0  0  0  0
   -2.3080    5.2560    5.4970 H   0  0  0  0  0  0  0  0  0  0  0  0
   -3.1010    6.7140    4.8960 H   0  0  0  0  0  0  0  0  0  0  0  0
   -1.3780    7.0650    3.2260 H   0  0  0  0  0  0  0  0  0  0  0  0
   -1.9110    5.4120    3.0940 H   0  0  0  0  0  0  0  0  0  0  0  0
    0.6480    3.4570    5.6810 H   0  0  0  0  0  0  0  0  0  0  0  0
  1  2  1  0  0  0  0
  2  3  2  0  0  0  0
  3 23  1  0  0  0  0
  3  4  1  0  0  0  0
  4 24  1  0  0  0  0
  4  5  2  0  0  0  0
  5  6  1  0  0  0  0
  6  7  1  0  0  0  0
  7  8  2  0  0  0  0
  8 25  1  0  0  0  0
  8  9  1  0  0  0  0
  9 26  1  0  0  0  0
  9 10  2  0  0  0  0
 10 27  1  0  0  0  0
 10 11  1  0  0  0  0
 11 28  1  0  0  0  0
 11 12  2  0  0  0  0
 12  7  1  0  0  0  0
 12 13  1  0  0  0  0
 13 14  2  0  0  0  0
 14 15  1  0  0  0  0
 15 16  1  0  0  0  0
 16 29  1  0  0  0  0
 16 30  1  0  0  0  0
 16 17  1  0  0  0  0
 17 31  1  0  0  0  0
 17 32  1  0  0  0  0
 17 18  1  0  0  0  0
 18 33  1  0  0  0  0
 18 19  1  0  0  0  0
 19 34  1  0  0  0  0
 19 35  1  0  0  0  0
 19 20  1  0  0  0  0
 20 15  1  0  0  0  0
 20 36  1  0  0  0  0
 20 37  1  0  0  0  0
 14 21  1  0  0  0  0
 21  5  1  0  0  0  0
 21 22  2  0  0  0  0
 22  2  1  0  0  0  0
 22 38  1  0  0  0  0
M  END
>  <LOGBIO>
6.7000

>  <PRED_LOGBIO>
7.1000

>  <XV_RES>
-0.4410

>  <WHL_TMPL>
3

>  <ANCH>
11-14;9-8

$$$$
ROW46
  -MTS-   01071501493D 0   0.00000     0.00000     0

 56 59  0  0  0  0  0  0  0  0999 V2000
    0.1400   -6.6760    4.5410 O   0  0  0  0  0  0  0  0  0  0  0  0
   -0.6430   -5.6480    3.9280 C   0  0  0  0  0  0  0  0  0  0  0  0
    0.2840   -4.6050    3.3050 C   0  0  0  0  0  0  0  0  0  0  0  0
   -0.3850   -3.4080    2.5910 N   0  0  0  0  0  0  0  0  0  0  0  0
   -1.4670   -2.9050    3.4500 C   0  0  0  0  0  0  0  0  0  0  0  0
   -2.2020   -1.7230    2.7900 C   0  0  0  0  0  0  0  0  0  0  0  0
   -1.2640   -0.6540    2.4180 N   0  0  0  0  0  0  0  0  0  0  0  0
   -1.9460    0.5850    1.8800 C   0  0  0  0  0  0  0  0  0  0  0  0
   -1.6260    1.7920    2.7500 C   0  0  0  0  0  0  0  0  0  0  0  0
   -0.1780    2.2400    2.5650 C   0  0  0  0  0  0  0  0  0  0  0  0
   -0.0540    2.7580    1.1950 N   0  0  0  0  0  0  0  0  0  0  0  0
   -1.0900    3.6960    0.9690 C   0  0  0  0  0  0  0  0  0  0  0  0
   -0.7300    5.0080    1.2960 C   0  0  0  0  0  0  0  0  0  0  0  0
   -1.6500    6.0500    1.1270 C   0  0  0  0  0  0  0  0  0  0  0  0
   -2.9310    5.7780    0.6320 C   0  0  0  0  0  0  0  0  0  0  0  0
   -3.2910    4.4650    0.3050 C   0  0  0  0  0  0  0  0  0  0  0  0
   -2.3710    3.4240    0.4740 C   0  0  0  0  0  0  0  0  0  0  0  0
   -2.6800    1.7200    0.1060 S   0  0  0  0  0  0  0  0  0  0  0  0
   -1.1010    1.0390   -0.3140 C   0  0  0  0  0  0  0  0  0  0  0  0
   -0.8930   -0.0390   -1.1830 C   0  0  0  0  0  0  0  0  0  0  0  0
    0.4070   -0.4910   -1.4400 C   0  0  0  0  0  0  0  0  0  0  0  0
    1.4990    0.1350   -0.8270 C   0  0  0  0  0  0  0  0  0  0  0  0
    1.2910    1.2130    0.0420 C   0  0  0  0  0  0  0  0  0  0  0  0
   -0.0090    1.6650    0.2980 C   0  0  0  0  0  0  0  0  0  0  0  0
    2.9010   -0.3520   -1.1030 C   0  0  0  0  0  0  0  0  0  0  0  0
    2.9600   -0.8610   -2.3310 F   0  0  0  0  0  0  0  0  0  0  0  0
    3.2270   -1.2910   -0.2190 F   0  0  0  0  0  0  0  0  0  0  0  0
    3.7520    0.6650   -1.0040 F   0  0  0  0  0  0  0  0  0  0  0  0
   -0.1840   -1.1630    1.5600 C   0  0  0  0  0  0  0  0  0  0  0  0
    0.5560   -2.3430    2.2170 C   0  0  0  0  0  0  0  0  0  0  0  0
   -0.4280   -7.3510    4.9440 H   0  0  0  0  0  0  0  0  0  0  0  0
   -1.2710   -5.1730    4.6790 H   0  0  0  0  0  0  0  0  0  0  0  0
   -1.2710   -6.0840    3.1530 H   0  0  0  0  0  0  0  0  0  0  0  0
    0.8250   -5.1360    2.5240 H   0  0  0  0  0  0  0  0  0  0  0  0
    0.9050   -4.2010    4.1020 H   0  0  0  0  0  0  0  0  0  0  0  0
   -0.9890   -2.5090    4.3430 H   0  0  0  0  0  0  0  0  0  0  0  0
   -2.1890   -3.7020    3.6100 H   0  0  0  0  0  0  0  0  0  0  0  0
   -2.8570   -1.3050    3.5520 H   0  0  0  0  0  0  0  0  0  0  0  0
   -2.6910   -2.0910    1.8910 H   0  0  0  0  0  0  0  0  0  0  0  0
   -3.0170    0.4130    1.9700 H   0  0  0  0  0  0  0  0  0  0  0  0
   -1.5730    0.7760    0.8760 H   0  0  0  0  0  0  0  0  0  0  0  0
   -1.7150    1.4590    3.7820 H   0  0  0  0  0  0  0  0  0  0  0  0
   -2.2780    2.6110    2.4530 H   0  0  0  0  0  0  0  0  0  0  0  0
    0.4460    1.3510    2.6310 H   0  0  0  0  0  0  0  0  0  0  0  0
    0.0330    3.0380    3.2740 H   0  0  0  0  0  0  0  0  0  0  0  0
    0.2580    5.2180    1.6790 H   0  0  0  0  0  0  0  0  0  0  0  0
   -1.3720    7.0620    1.3790 H   0  0  0  0  0  0  0  0  0  0  0  0
   -3.6410    6.5810    0.5010 H   0  0  0  0  0  0  0  0  0  0  0  0
   -4.2800    4.2560   -0.0780 H   0  0  0  0  0  0  0  0  0  0  0  0
   -1.7360   -0.5210   -1.6560 H   0  0  0  0  0  0  0  0  0  0  0  0
    0.5670   -1.3220   -2.1100 H   0  0  0  0  0  0  0  0  0  0  0  0
    2.1340    1.6960    0.5150 H   0  0  0  0  0  0  0  0  0  0  0  0
    0.5420   -0.3580    1.4730 H   0  0  0  0  0  0  0  0  0  0  0  0
   -0.6150   -1.5170    0.6260 H   0  0  0  0  0  0  0  0  0  0  0  0
    1.2090   -2.7610    1.4540 H   0  0  0  0  0  0  0  0  0  0  0  0
    1.0470   -1.9750    3.1160 H   0  0  0  0  0  0  0  0  0  0  0  0
  1 31  1  0  0  0  0
  1  2  1  0  0  0  0
  2 32  1  0  0  0  0
  2 33  1  0  0  0  0
  2  3  1  0  0  0  0
  3 34  1  0  0  0  0
  3 35  1  0  0  0  0
  3  4  1  0  0  0  0
  4  5  1  0  0  0  0
  5 36  1  0  0  0  0
  5 37  1  0  0  0  0
  5  6  1  0  0  0  0
  6 38  1  0  0  0  0
  6 39  1  0  0  0  0
  6  7  1  0  0  0  0
  7  8  1  0  0  0  0
  8 40  1  0  0  0  0
  8 41  1  0  0  0  0
  8  9  1  0  0  0  0
  9 42  1  0  0  0  0
  9 43  1  0  0  0  0
  9 10  1  0  0  0  0
 10 44  1  0  0  0  0
 10 45  1  0  0  0  0
 10 11  1  0  0  0  0
 11 12  1  0  0  0  0
 12 13  1  0  0  0  0
 13 46  1  0  0  0  0
 13 14  2  0  0  0  0
 14 47  1  0  0  0  0
 14 15  1  0  0  0  0
 15 48  1  0  0  0  0
 15 16  2  0  0  0  0
 16 49  1  0  0  0  0
 16 17  1  0  0  0  0
 17 12  2  0  0  0  0
 17 18  1  0  0  0  0
 18 19  1  0  0  0  0
 19 20  1  0  0  0  0
 20 50  1  0  0  0  0
 20 21  2  0  0  0  0
 21 51  1  0  0  0  0
 21 22  1  0  0  0  0
 22 23  2  0  0  0  0
 23 52  1  0  0  0  0
 23 24  1  0  0  0  0
 24 11  1  0  0  0  0
 24 19  2  0  0  0  0
 22 25  1  0  0  0  0
 25 26  1  0  0  0  0
 25 27  1  0  0  0  0
 25 28  1  0  0  0  0
  7 29  1  0  0  0  0
 29 53  1  0  0  0  0
 29 54  1  0  0  0  0
 29 30  1  0  0  0  0
 30  4  1  0  0  0  0
 30 55  1  0  0  0  0
 30 56  1  0  0  0  0
M  END
>  <LOGBIO>
8.7900

>  <PRED_LOGBIO>
7.5200

>  <XV_RES>
1.6840

>  <WHL_TMPL>
3

>  <ANCH>
24-34;16-51

$$$$
ROW47
  -MTS-   01071501493D 0   0.00000     0.00000     0

 51 54  0  0  1  0  0  0  0  0999 V2000
   -3.6640    0.3770    7.7680 C   0  0  0  0  0  0  0  0  0  0  0  0
   -2.6360    0.0510    6.6880 C   0  0  0  0  0  0  0  0  0  0  0  0
   -3.3140   -0.0810    5.3900 N   0  0  0  0  0  0  0  0  0  0  0  0
   -4.7700    0.1020    5.3000 C   0  0  0  0  0  0  0  0  0  0  0  0
   -5.3300    0.4180    6.6840 C   0  0  0  0  0  0  0  0  0  0  0  0
   -2.6100   -0.3650    4.2980 C   0  0  0  0  0  0  0  0  0  0  0  0
   -3.1870   -0.4780    3.1950 O   0  0  0  0  0  0  0  0  0  0  0  0
   -1.2930   -0.5310    4.3800 N   0  0  0  0  0  0  0  0  0  0  0  0
   -0.5160   -0.8460    3.1730 C   0  0  2  0  0  0  0  0  0  0  0  0
   -1.5300   -0.9070    2.0160 C   0  0  0  0  0  0  0  0  0  0  0  0
   -2.3450   -2.1260    2.1160 N   0  0  0  0  0  0  0  0  0  0  0  0
   -3.2480   -2.1190    0.9560 C   0  0  0  0  0  0  0  0  0  0  0  0
   -1.5130   -3.3310    1.9880 C   0  0  2  0  0  0  0  0  0  0  0  0
   -2.3690   -4.6090    2.0640 C   0  0  0  0  0  0  0  0  0  0  0  0
   -1.5670   -5.8770    1.8910 C   0  0  0  0  0  0  0  0  0  0  0  0
   -1.6440   -7.1680    1.5430 C   0  0  0  0  0  0  0  0  0  0  0  0
   -0.5660   -7.8590    2.0310 N   0  0  0  0  0  0  0  0  0  0  0  0
    0.2670   -6.9650    2.7430 C   0  0  0  0  0  0  0  0  0  0  0  0
    1.4740   -7.1370    3.4310 C   0  0  0  0  0  0  0  0  0  0  0  0
    2.0860   -6.0440    4.0560 C   0  0  0  0  0  0  0  0  0  0  0  0
    1.4910   -4.7790    3.9930 C   0  0  0  0  0  0  0  0  0  0  0  0
    0.2840   -4.6060    3.3050 C   0  0  0  0  0  0  0  0  0  0  0  0
   -0.3070   -3.3120    2.8970 C   0  0  0  0  0  0  0  0  0  0  0  0
    0.1490   -2.1750    3.4390 C   0  0  0  0  0  0  0  0  0  0  0  0
   -0.3280   -5.6990    2.6800 C   0  0  0  0  0  0  0  0  0  0  0  0
   -4.3990   -0.4220    7.8220 H   0  0  0  0  0  0  0  0  0  0  0  0
   -3.1620    0.4750    8.7280 H   0  0  0  0  0  0  0  0  0  0  0  0
   -4.1630    1.3130    7.5230 H   0  0  0  0  0  0  0  0  0  0  0  0
   -2.1370   -0.8850    6.9330 H   0  0  0  0  0  0  0  0  0  0  0  0
   -1.9010    0.8510    6.6330 H   0  0  0  0  0  0  0  0  0  0  0  0
   -4.9910    0.9250    4.6230 H   0  0  0  0  0  0  0  0  0  0  0  0
   -5.2270   -0.8100    4.9220 H   0  0  0  0  0  0  0  0  0  0  0  0
   -4.8720    1.3300    7.0610 H   0  0  0  0  0  0  0  0  0  0  0  0
   -6.4070    0.5530    6.6160 H   0  0  0  0  0  0  0  0  0  0  0  0
   -5.1090   -0.4050    7.3600 H   0  0  0  0  0  0  0  0  0  0  0  0
   -0.8270   -0.4410    5.2710 H   0  0  0  0  0  0  0  0  0  0  0  0
    0.2300   -0.0780    2.9760 H   0  0  0  0  0  0  0  0  0  0  0  0
   -0.9510   -0.9940    1.0990 H   0  0  0  0  0  0  0  0  0  0  0  0
   -2.1810   -0.0380    2.0910 H   0  0  0  0  0  0  0  0  0  0  0  0
   -2.7610   -2.6080    0.1150 H   0  0  0  0  0  0  0  0  0  0  0  0
   -4.1630   -2.6530    1.2050 H   0  0  0  0  0  0  0  0  0  0  0  0
   -3.4880   -1.0920    0.6900 H   0  0  0  0  0  0  0  0  0  0  0  0
   -1.1150   -3.3140    0.9760 H   0  0  0  0  0  0  0  0  0  0  0  0
   -3.0470   -4.5660    1.2140 H   0  0  0  0  0  0  0  0  0  0  0  0
   -2.8420   -4.6360    3.0440 H   0  0  0  0  0  0  0  0  0  0  0  0
   -2.4420   -7.6030    0.9590 H   0  0  0  0  0  0  0  0  0  0  0  0
   -0.3950   -8.8460    1.9030 H   0  0  0  0  0  0  0  0  0  0  0  0
    1.9330   -8.1140    3.4790 H   0  0  0  0  0  0  0  0  0  0  0  0
    3.0180   -6.1770    4.5860 H   0  0  0  0  0  0  0  0  0  0  0  0
    1.9640   -3.9350    4.4750 H   0  0  0  0  0  0  0  0  0  0  0  0
    1.0160   -2.2100    4.0830 H   0  0  0  0  0  0  0  0  0  0  0  0
  1 26  1  0  0  0  0
  1 27  1  0  0  0  0
  1 28  1  0  0  0  0
  1  2  1  0  0  0  0
  2 29  1  0  0  0  0
  2 30  1  0  0  0  0
  2  3  1  0  0  0  0
  3  4  1  0  0  0  0
  4 31  1  0  0  0  0
  4 32  1  0  0  0  0
  4  5  1  0  0  0  0
  5 33  1  0  0  0  0
  5 34  1  0  0  0  0
  5 35  1  0  0  0  0
  3  6  1  0  0  0  0
  6  7  2  0  0  0  0
  6  8  1  0  0  0  0
  8 36  1  0  0  0  0
  8  9  1  0  0  0  0
  9 37  1  0  0  0  0
  9 10  1  0  0  0  0
 10 38  1  0  0  0  0
 10 39  1  0  0  0  0
 10 11  1  0  0  0  0
 11 12  1  0  0  0  0
 12 40  1  0  0  0  0
 12 41  1  0  0  0  0
 12 42  1  0  0  0  0
 11 13  1  0  0  0  0
 13 43  1  0  0  0  0
 13 14  1  0  0  0  0
 14 44  1  0  0  0  0
 14 45  1  0  0  0  0
 14 15  1  0  0  0  0
 15 16  2  0  0  0  0
 16 46  1  0  0  0  0
 16 17  1  0  0  0  0
 17 47  1  0  0  0  0
 17 18  1  0  0  0  0
 18 19  2  0  0  0  0
 19 48  1  0  0  0  0
 19 20  1  0  0  0  0
 20 49  1  0  0  0  0
 20 21  2  0  0  0  0
 21 50  1  0  0  0  0
 21 22  1  0  0  0  0
 22 23  1  0  0  0  0
 23 13  1  0  0  0  0
 23 24  2  0  0  0  0
 24  9  1  0  0  0  0
 24 51  1  0  0  0  0
 22 25  2  0  0  0  0
 25 15  1  0  0  0  0
 25 18  1  0  0  0  0
M  END
>  <LOGBIO>
8.5400

>  <PRED_LOGBIO>
8.1600

>  <XV_RES>
0.6050

>  <WHL_TMPL>
3

>  <ANCH>
30-37;48-47

$$$$
ROW48
  -MTS-   01071501493D 0   0.00000     0.00000     0

 56 59  0  0  0  0  0  0  0  0999 V2000
   -2.2600   -1.7570    2.7080 C   0  0  0  0  0  0  0  0  0  0  0  0
   -1.6150   -3.0520    3.0820 C   0  0  0  0  0  0  0  0  0  0  0  0
   -0.3070   -3.3120    2.8970 C   0  0  0  0  0  0  0  0  0  0  0  0
    0.2840   -4.6050    3.3050 C   0  0  0  0  0  0  0  0  0  0  0  0
    0.5220   -5.6190    2.3640 C   0  0  0  0  0  0  0  0  0  0  0  0
    1.0960   -6.8340    2.7490 C   0  0  0  0  0  0  0  0  0  0  0  0
    1.4440   -7.0500    4.0800 C   0  0  0  0  0  0  0  0  0  0  0  0
    1.2200   -6.0520    5.0250 C   0  0  0  0  0  0  0  0  0  0  0  0
    0.6470   -4.8370    4.6400 C   0  0  0  0  0  0  0  0  0  0  0  0
   -1.2930   -0.6860    2.4260 N   0  0  0  0  0  0  0  0  0  0  0  0
   -1.8210    0.5930    2.9210 C   0  0  0  0  0  0  0  0  0  0  0  0
   -0.8050    1.7330    2.7240 C   0  0  0  0  0  0  0  0  0  0  0  0
    0.4880    1.4060    3.3430 N   0  0  0  0  0  0  0  0  0  0  0  0
    1.0110    0.1250    2.8470 C   0  0  0  0  0  0  0  0  0  0  0  0
   -0.0020   -1.0170    3.0460 C   0  0  0  0  0  0  0  0  0  0  0  0
    1.4550    2.4740    3.0520 C   0  0  0  0  0  0  0  0  0  0  0  0
    1.3900    3.5210    4.1380 C   0  0  0  0  0  0  0  0  0  0  0  0
    0.5120    4.6040    4.0150 C   0  0  0  0  0  0  0  0  0  0  0  0
    0.4520    5.5750    5.0220 C   0  0  0  0  0  0  0  0  0  0  0  0
    1.2700    5.4630    6.1530 C   0  0  0  0  0  0  0  0  0  0  0  0
    2.1490    4.3800    6.2760 C   0  0  0  0  0  0  0  0  0  0  0  0
    2.2090    3.4090    5.2690 C   0  0  0  0  0  0  0  0  0  0  0  0
    2.8470    1.8920    2.9970 C   0  0  0  0  0  0  0  0  0  0  0  0
    3.3600    1.4180    1.7840 C   0  0  0  0  0  0  0  0  0  0  0  0
    4.6500    0.8780    1.7330 C   0  0  0  0  0  0  0  0  0  0  0  0
    5.4280    0.8110    2.8950 C   0  0  0  0  0  0  0  0  0  0  0  0
    4.9150    1.2850    4.1080 C   0  0  0  0  0  0  0  0  0  0  0  0
    3.6240    1.8250    4.1590 C   0  0  0  0  0  0  0  0  0  0  0  0
   -2.8160   -1.4350    3.5860 H   0  0  0  0  0  0  0  0  0  0  0  0
   -2.8590   -1.9230    1.8150 H   0  0  0  0  0  0  0  0  0  0  0  0
   -2.2310   -3.8210    3.5240 H   0  0  0  0  0  0  0  0  0  0  0  0
    0.3230   -2.5620    2.4420 H   0  0  0  0  0  0  0  0  0  0  0  0
    0.2580   -5.4580    1.3290 H   0  0  0  0  0  0  0  0  0  0  0  0
    1.2700   -7.6060    2.0140 H   0  0  0  0  0  0  0  0  0  0  0  0
    1.8860   -7.9890    4.3790 H   0  0  0  0  0  0  0  0  0  0  0  0
    1.4900   -6.2170    6.0580 H   0  0  0  0  0  0  0  0  0  0  0  0
    0.4820   -4.0670    5.3790 H   0  0  0  0  0  0  0  0  0  0  0  0
   -2.0620    0.5020    3.9780 H   0  0  0  0  0  0  0  0  0  0  0  0
   -2.7410    0.8340    2.3920 H   0  0  0  0  0  0  0  0  0  0  0  0
   -0.6610    1.9120    1.6600 H   0  0  0  0  0  0  0  0  0  0  0  0
   -1.1960    2.6480    3.1640 H   0  0  0  0  0  0  0  0  0  0  0  0
    1.2500    0.2170    1.7890 H   0  0  0  0  0  0  0  0  0  0  0  0
    1.9350   -0.1160    3.3680 H   0  0  0  0  0  0  0  0  0  0  0  0
   -0.1440   -1.1940    4.1100 H   0  0  0  0  0  0  0  0  0  0  0  0
    0.3890   -1.9290    2.6000 H   0  0  0  0  0  0  0  0  0  0  0  0
    1.2140    2.9300    2.0940 H   0  0  0  0  0  0  0  0  0  0  0  0
   -0.1200    4.6910    3.1440 H   0  0  0  0  0  0  0  0  0  0  0  0
   -0.2260    6.4100    4.9270 H   0  0  0  0  0  0  0  0  0  0  0  0
    1.2240    6.2120    6.9290 H   0  0  0  0  0  0  0  0  0  0  0  0
    2.7800    4.2930    7.1480 H   0  0  0  0  0  0  0  0  0  0  0  0
    2.8870    2.5740    5.3640 H   0  0  0  0  0  0  0  0  0  0  0  0
    2.7600    1.4690    0.8870 H   0  0  0  0  0  0  0  0  0  0  0  0
    5.0460    0.5120    0.7960 H   0  0  0  0  0  0  0  0  0  0  0  0
    6.4240    0.3950    2.8550 H   0  0  0  0  0  0  0  0  0  0  0  0
    5.5150    1.2340    5.0050 H   0  0  0  0  0  0  0  0  0  0  0  0
    3.2290    2.1910    5.0960 H   0  0  0  0  0  0  0  0  0  0  0  0
  1 29  1  0  0  0  0
  1 30  1  0  0  0  0
  1  2  1  0  0  0  0
  2 31  1  0  0  0  0
  2  3  2  0  0  0  0
  3 32  1  0  0  0  0
  3  4  1  0  0  0  0
  4  5  2  0  0  0  0
  5 33  1  0  0  0  0
  5  6  1  0  0  0  0
  6 34  1  0  0  0  0
  6  7  2  0  0  0  0
  7 35  1  0  0  0  0
  7  8  1  0  0  0  0
  8 36  1  0  0  0  0
  8  9  2  0  0  0  0
  9  4  1  0  0  0  0
  9 37  1  0  0  0  0
  1 10  1  0  0  0  0
 10 11  1  0  0  0  0
 11 38  1  0  0  0  0
 11 39  1  0  0  0  0
 11 12  1  0  0  0  0
 12 40  1  0  0  0  0
 12 41  1  0  0  0  0
 12 13  1  0  0  0  0
 13 14  1  0  0  0  0
 14 42  1  0  0  0  0
 14 43  1  0  0  0  0
 14 15  1  0  0  0  0
 15 10  1  0  0  0  0
 15 44  1  0  0  0  0
 15 45  1  0  0  0  0
 13 16  1  0  0  0  0
 16 46  1  0  0  0  0
 16 17  1  0  0  0  0
 17 18  2  0  0  0  0
 18 47  1  0  0  0  0
 18 19  1  0  0  0  0
 19 48  1  0  0  0  0
 19 20  2  0  0  0  0
 20 49  1  0  0  0  0
 20 21  1  0  0  0  0
 21 50  1  0  0  0  0
 21 22  2  0  0  0  0
 22 17  1  0  0  0  0
 22 51  1  0  0  0  0
 16 23  1  0  0  0  0
 23 24  2  0  0  0  0
 24 52  1  0  0  0  0
 24 25  1  0  0  0  0
 25 53  1  0  0  0  0
 25 26  2  0  0  0  0
 26 54  1  0  0  0  0
 26 27  1  0  0  0  0
 27 55  1  0  0  0  0
 27 28  2  0  0  0  0
 28 23  1  0  0  0  0
 28 56  1  0  0  0  0
M  END
>  <LOGBIO>
6.1100

>  <PRED_LOGBIO>
6.7200

>  <XV_RES>
-0.8000

>  <WHL_TMPL>
3

>  <ANCH>
37-46;8-9

$$$$
ROW49
  -MTS-   01071501493D 0   0.00000     0.00000     0

 55 58  0  0  0  0  0  0  0  0999 V2000
    1.9970   -8.2240    4.4530 F   0  0  0  0  0  0  0  0  0  0  0  0
    1.4440   -7.0500    4.0800 C   0  0  0  0  0  0  0  0  0  0  0  0
    1.0960   -6.8340    2.7490 C   0  0  0  0  0  0  0  0  0  0  0  0
    0.5220   -5.6190    2.3640 C   0  0  0  0  0  0  0  0  0  0  0  0
    0.2840   -4.6050    3.3050 C   0  0  0  0  0  0  0  0  0  0  0  0
    0.6470   -4.8370    4.6400 C   0  0  0  0  0  0  0  0  0  0  0  0
    1.2200   -6.0520    5.0250 C   0  0  0  0  0  0  0  0  0  0  0  0
   -0.3070   -3.3120    2.8970 C   0  0  0  0  0  0  0  0  0  0  0  0
   -0.5970   -3.1130    1.7180 O   0  0  0  0  0  0  0  0  0  0  0  0
   -0.5540   -2.2360    3.9270 C   0  0  0  0  0  0  0  0  0  0  0  0
   -1.1660   -1.0120    3.2480 C   0  0  0  0  0  0  0  0  0  0  0  0
   -1.4160    0.0770    4.2910 C   0  0  0  0  0  0  0  0  0  0  0  0
   -2.0040    1.2550    3.6380 N   0  0  0  0  0  0  0  0  0  0  0  0
   -3.4700    1.1390    3.6470 C   0  0  0  0  0  0  0  0  0  0  0  0
   -4.1410    2.3400    2.9550 C   0  0  0  0  0  0  0  0  0  0  0  0
   -3.6780    3.6680    3.5820 C   0  0  0  0  0  0  0  0  0  0  0  0
   -2.1420    3.7390    3.6760 C   0  0  0  0  0  0  0  0  0  0  0  0
   -1.5630    2.4730    4.3340 C   0  0  0  0  0  0  0  0  0  0  0  0
   -4.2640    3.8500    4.9170 N   0  0  0  0  0  0  0  0  0  0  0  0
   -4.7150    5.2470    5.0020 C   0  0  0  0  0  0  0  0  0  0  0  0
   -4.7700    5.7170    3.6110 N   0  0  0  0  0  0  0  0  0  0  0  0
   -4.1920    4.8460    2.7880 C   0  0  0  0  0  0  0  0  0  0  0  0
   -4.0920    4.9780    1.5700 O   0  0  0  0  0  0  0  0  0  0  0  0
   -4.3740    2.8670    5.9290 C   0  0  0  0  0  0  0  0  0  0  0  0
   -5.1020    1.6960    5.6910 C   0  0  0  0  0  0  0  0  0  0  0  0
   -5.2110    0.7230    6.6920 C   0  0  0  0  0  0  0  0  0  0  0  0
   -4.5910    0.9220    7.9320 C   0  0  0  0  0  0  0  0  0  0  0  0
   -3.8630    2.0940    8.1700 C   0  0  0  0  0  0  0  0  0  0  0  0
   -3.7540    3.0670    7.1690 C   0  0  0  0  0  0  0  0  0  0  0  0
    1.2700   -7.6060    2.0140 H   0  0  0  0  0  0  0  0  0  0  0  0
    0.2580   -5.4580    1.3290 H   0  0  0  0  0  0  0  0  0  0  0  0
    0.4820   -4.0670    5.3790 H   0  0  0  0  0  0  0  0  0  0  0  0
    1.4900   -6.2170    6.0580 H   0  0  0  0  0  0  0  0  0  0  0  0
   -1.2380   -2.6100    4.6860 H   0  0  0  0  0  0  0  0  0  0  0  0
    0.3890   -1.9580    4.3950 H   0  0  0  0  0  0  0  0  0  0  0  0
   -0.4810   -0.6370    2.4900 H   0  0  0  0  0  0  0  0  0  0  0  0
   -2.1080   -1.2890    2.7810 H   0  0  0  0  0  0  0  0  0  0  0  0
   -2.1000   -0.2970    5.0490 H   0  0  0  0  0  0  0  0  0  0  0  0
   -0.4730    0.3550    4.7590 H   0  0  0  0  0  0  0  0  0  0  0  0
   -3.8220    1.0710    4.6740 H   0  0  0  0  0  0  0  0  0  0  0  0
   -3.7640    0.2210    3.1430 H   0  0  0  0  0  0  0  0  0  0  0  0
   -3.8940    2.3340    1.8960 H   0  0  0  0  0  0  0  0  0  0  0  0
   -5.2220    2.2540    3.0480 H   0  0  0  0  0  0  0  0  0  0  0  0
   -1.7220    3.8530    2.6790 H   0  0  0  0  0  0  0  0  0  0  0  0
   -1.8540    4.6120    4.2570 H   0  0  0  0  0  0  0  0  0  0  0  0
   -1.8770    2.4290    5.3740 H   0  0  0  0  0  0  0  0  0  0  0  0
   -0.4760    2.5220    4.3200 H   0  0  0  0  0  0  0  0  0  0  0  0
   -3.9750    5.8290    5.5470 H   0  0  0  0  0  0  0  0  0  0  0  0
   -5.7150    5.2750    5.4290 H   0  0  0  0  0  0  0  0  0  0  0  0
   -5.1910    6.5870    3.3170 H   0  0  0  0  0  0  0  0  0  0  0  0
   -5.5800    1.5420    4.7350 H   0  0  0  0  0  0  0  0  0  0  0  0
   -5.7720   -0.1810    6.5080 H   0  0  0  0  0  0  0  0  0  0  0  0
   -4.6750    0.1720    8.7040 H   0  0  0  0  0  0  0  0  0  0  0  0
   -3.3850    2.2480    9.1260 H   0  0  0  0  0  0  0  0  0  0  0  0
   -3.1920    3.9700    7.3530 H   0  0  0  0  0  0  0  0  0  0  0  0
  1  2  1  0  0  0  0
  2  3  2  0  0  0  0
  3 30  1  0  0  0  0
  3  4  1  0  0  0  0
  4 31  1  0  0  0  0
  4  5  2  0  0  0  0
  5  6  1  0  0  0  0
  6 32  1  0  0  0  0
  6  7  2  0  0  0  0
  7  2  1  0  0  0  0
  7 33  1  0  0  0  0
  5  8  1  0  0  0  0
  8  9  2  0  0  0  0
  8 10  1  0  0  0  0
 10 34  1  0  0  0  0
 10 35  1  0  0  0  0
 10 11  1  0  0  0  0
 11 36  1  0  0  0  0
 11 37  1  0  0  0  0
 11 12  1  0  0  0  0
 12 38  1  0  0  0  0
 12 39  1  0  0  0  0
 12 13  1  0  0  0  0
 13 14  1  0  0  0  0
 14 40  1  0  0  0  0
 14 41  1  0  0  0  0
 14 15  1  0  0  0  0
 15 42  1  0  0  0  0
 15 43  1  0  0  0  0
 15 16  1  0  0  0  0
 16 17  1  0  0  0  0
 17 44  1  0  0  0  0
 17 45  1  0  0  0  0
 17 18  1  0  0  0  0
 18 13  1  0  0  0  0
 18 46  1  0  0  0  0
 18 47  1  0  0  0  0
 16 19  1  0  0  0  0
 19 20  1  0  0  0  0
 20 48  1  0  0  0  0
 20 49  1  0  0  0  0
 20 21  1  0  0  0  0
 21 50  1  0  0  0  0
 21 22  1  0  0  0  0
 22 16  1  0  0  0  0
 22 23  2  0  0  0  0
 19 24  1  0  0  0  0
 24 25  2  0  0  0  0
 25 51  1  0  0  0  0
 25 26  1  0  0  0  0
 26 52  1  0  0  0  0
 26 27  2  0  0  0  0
 27 53  1  0  0  0  0
 27 28  1  0  0  0  0
 28 54  1  0  0  0  0
 28 29  2  0  0  0  0
 29 24  1  0  0  0  0
 29 55  1  0  0  0  0
M  END
>  <LOGBIO>
9.6000

>  <PRED_LOGBIO>
8.9900

>  <XV_RES>
0.9730

>  <WHL_TMPL>
3

>  <ANCH>
37-46;7-5

$$$$
ROW50
  -MTS-   01071501493D 0   0.00000     0.00000     0

 70 74  0  0  0  0  0  0  0  0999 V2000
    6.4040    3.9250   -4.9770 F   0  0  0  0  0  0  0  0  0  0  0  0
    6.1580    4.0770   -3.6580 C   0  0  0  0  0  0  0  0  0  0  0  0
    7.2210    4.2380   -2.7620 C   0  0  0  0  0  0  0  0  0  0  0  0
    6.9660    4.3950   -1.3940 C   0  0  0  0  0  0  0  0  0  0  0  0
    5.6470    4.3920   -0.9230 C   0  0  0  0  0  0  0  0  0  0  0  0
    5.3210    4.5540    0.5110 C   0  0  0  0  0  0  0  0  0  0  0  0
    6.2130    4.6990    1.3450 O   0  0  0  0  0  0  0  0  0  0  0  0
    4.0430    4.5400    0.8800 N   0  0  0  0  0  0  0  0  0  0  0  0
    3.0360    4.3800   -0.0350 C   0  0  0  0  0  0  0  0  0  0  0  0
    3.2750    4.2320   -1.3250 N   0  0  0  0  0  0  0  0  0  0  0  0
    4.5840    4.2310   -1.8200 C   0  0  0  0  0  0  0  0  0  0  0  0
    4.8400    4.0740   -3.1870 C   0  0  0  0  0  0  0  0  0  0  0  0
    1.6050    4.3730    0.4480 C   0  0  0  0  0  0  0  0  0  0  0  0
    1.2050    2.9970    0.7750 N   0  0  0  0  0  0  0  0  0  0  0  0
   -0.0580    2.7430    1.2360 C   0  0  0  0  0  0  0  0  0  0  0  0
   -1.0480    2.9400    0.5340 O   0  0  0  0  0  0  0  0  0  0  0  0
   -0.1780    2.2400    2.5650 C   0  0  0  0  0  0  0  0  0  0  0  0
   -1.6260    1.7920    2.7500 C   0  0  0  0  0  0  0  0  0  0  0  0
   -1.9460    0.5850    1.8800 C   0  0  0  0  0  0  0  0  0  0  0  0
   -1.2640   -0.6540    2.4180 N   0  0  0  0  0  0  0  0  0  0  0  0
   -2.2190   -1.7140    2.7720 C   0  0  0  0  0  0  0  0  0  0  0  0
   -1.5180   -2.8850    3.4850 C   0  0  0  0  0  0  0  0  0  0  0  0
   -0.3530   -3.3730    2.7330 N   0  0  0  0  0  0  0  0  0  0  0  0
    0.5560   -2.3230    2.2520 C   0  0  0  0  0  0  0  0  0  0  0  0
   -0.1840   -1.1630    1.5600 C   0  0  0  0  0  0  0  0  0  0  0  0
    0.2840   -4.6050    3.3050 C   0  0  0  0  0  0  0  0  0  0  0  0
    0.6470   -4.8370    4.6400 C   0  0  0  0  0  0  0  0  0  0  0  0
    1.2200   -6.0520    5.0250 C   0  0  0  0  0  0  0  0  0  0  0  0
    1.4440   -7.0500    4.0800 C   0  0  0  0  0  0  0  0  0  0  0  0
    1.0960   -6.8340    2.7490 C   0  0  0  0  0  0  0  0  0  0  0  0
    0.5220   -5.6190    2.3640 C   0  0  0  0  0  0  0  0  0  0  0  0
    1.3390   -7.9130    1.7210 C   0  0  0  0  0  0  0  0  0  0  0  0
    1.2530   -9.1060    2.3020 F   0  0  0  0  0  0  0  0  0  0  0  0
    2.5520   -7.7610    1.1970 F   0  0  0  0  0  0  0  0  0  0  0  0
    0.4250   -7.8220    0.7590 F   0  0  0  0  0  0  0  0  0  0  0  0
    3.7160    4.6950    2.2480 C   0  0  0  0  0  0  0  0  0  0  0  0
    4.0950    5.8560    2.9310 C   0  0  0  0  0  0  0  0  0  0  0  0
    3.7720    6.0090    4.2850 C   0  0  0  0  0  0  0  0  0  0  0  0
    3.0700    5.0000    4.9550 C   0  0  0  0  0  0  0  0  0  0  0  0
    2.6910    3.8380    4.2720 C   0  0  0  0  0  0  0  0  0  0  0  0
    3.0140    3.6860    2.9180 C   0  0  0  0  0  0  0  0  0  0  0  0
    8.2380    4.2400   -3.1250 H   0  0  0  0  0  0  0  0  0  0  0  0
    7.7860    4.5190   -0.7030 H   0  0  0  0  0  0  0  0  0  0  0  0
    4.0200    3.9500   -3.8790 H   0  0  0  0  0  0  0  0  0  0  0  0
    0.9570    4.7630   -0.3330 H   0  0  0  0  0  0  0  0  0  0  0  0
    1.5190    4.9960    1.3360 H   0  0  0  0  0  0  0  0  0  0  0  0
    1.8620    2.2390    0.6590 H   0  0  0  0  0  0  0  0  0  0  0  0
   -0.0090    3.0750    3.2420 H   0  0  0  0  0  0  0  0  0  0  0  0
    0.4700    1.3750    2.6920 H   0  0  0  0  0  0  0  0  0  0  0  0
   -2.2480    2.6070    2.3860 H   0  0  0  0  0  0  0  0  0  0  0  0
   -1.7660    1.5100    3.7910 H   0  0  0  0  0  0  0  0  0  0  0  0
   -1.5070    0.7810    0.9040 H   0  0  0  0  0  0  0  0  0  0  0  0
   -3.0220    0.4230    1.8990 H   0  0  0  0  0  0  0  0  0  0  0  0
   -2.5990   -2.1110    1.8330 H   0  0  0  0  0  0  0  0  0  0  0  0
   -2.9640   -1.3050    3.4510 H   0  0  0  0  0  0  0  0  0  0  0  0
   -2.2340   -3.7040    3.5010 H   0  0  0  0  0  0  0  0  0  0  0  0
   -1.1830   -2.5310    4.4580 H   0  0  0  0  0  0  0  0  0  0  0  0
    1.1720   -2.7860    1.4850 H   0  0  0  0  0  0  0  0  0  0  0  0
    1.0940   -1.9120    3.1030 H   0  0  0  0  0  0  0  0  0  0  0  0
    0.5360   -0.3550    1.4560 H   0  0  0  0  0  0  0  0  0  0  0  0
   -0.6150   -1.5420    0.6360 H   0  0  0  0  0  0  0  0  0  0  0  0
    0.4820   -4.0670    5.3790 H   0  0  0  0  0  0  0  0  0  0  0  0
    1.4900   -6.2170    6.0580 H   0  0  0  0  0  0  0  0  0  0  0  0
    1.8860   -7.9890    4.3790 H   0  0  0  0  0  0  0  0  0  0  0  0
    0.2580   -5.4580    1.3290 H   0  0  0  0  0  0  0  0  0  0  0  0
    4.6370    6.6350    2.4140 H   0  0  0  0  0  0  0  0  0  0  0  0
    4.0650    6.9050    4.8120 H   0  0  0  0  0  0  0  0  0  0  0  0
    2.8210    5.1180    5.9990 H   0  0  0  0  0  0  0  0  0  0  0  0
    2.1500    3.0600    4.7890 H   0  0  0  0  0  0  0  0  0  0  0  0
    2.7220    2.7900    2.3910 H   0  0  0  0  0  0  0  0  0  0  0  0
  1  2  1  0  0  0  0
  2  3  1  0  0  0  0
  3 42  1  0  0  0  0
  3  4  2  0  0  0  0
  4 43  1  0  0  0  0
  4  5  1  0  0  0  0
  5  6  1  0  0  0  0
  6  7  2  0  0  0  0
  6  8  1  0  0  0  0
  8  9  1  0  0  0  0
  9 10  2  0  0  0  0
 10 11  1  0  0  0  0
 11  5  2  0  0  0  0
 11 12  1  0  0  0  0
 12  2  2  0  0  0  0
 12 44  1  0  0  0  0
  9 13  1  0  0  0  0
 13 45  1  0  0  0  0
 13 46  1  0  0  0  0
 13 14  1  0  0  0  0
 14 47  1  0  0  0  0
 14 15  1  0  0  0  0
 15 16  2  0  0  0  0
 15 17  1  0  0  0  0
 17 48  1  0  0  0  0
 17 49  1  0  0  0  0
 17 18  1  0  0  0  0
 18 50  1  0  0  0  0
 18 51  1  0  0  0  0
 18 19  1  0  0  0  0
 19 52  1  0  0  0  0
 19 53  1  0  0  0  0
 19 20  1  0  0  0  0
 20 21  1  0  0  0  0
 21 54  1  0  0  0  0
 21 55  1  0  0  0  0
 21 22  1  0  0  0  0
 22 56  1  0  0  0  0
 22 57  1  0  0  0  0
 22 23  1  0  0  0  0
 23 24  1  0  0  0  0
 24 58  1  0  0  0  0
 24 59  1  0  0  0  0
 24 25  1  0  0  0  0
 25 20  1  0  0  0  0
 25 60  1  0  0  0  0
 25 61  1  0  0  0  0
 23 26  1  0  0  0  0
 26 27  2  0  0  0  0
 27 62  1  0  0  0  0
 27 28  1  0  0  0  0
 28 63  1  0  0  0  0
 28 29  2  0  0  0  0
 29 64  1  0  0  0  0
 29 30  1  0  0  0  0
 30 31  2  0  0  0  0
 31 26  1  0  0  0  0
 31 65  1  0  0  0  0
 30 32  1  0  0  0  0
 32 33  1  0  0  0  0
 32 34  1  0  0  0  0
 32 35  1  0  0  0  0
  8 36  1  0  0  0  0
 36 37  2  0  0  0  0
 37 66  1  0  0  0  0
 37 38  1  0  0  0  0
 38 67  1  0  0  0  0
 38 39  2  0  0  0  0
 39 68  1  0  0  0  0
 39 40  1  0  0  0  0
 40 69  1  0  0  0  0
 40 41  2  0  0  0  0
 41 36  1  0  0  0  0
 41 70  1  0  0  0  0
M  END
>  <LOGBIO>
5.1800

>  <PRED_LOGBIO>
6.2500

>  <XV_RES>
-1.5300

>  <WHL_TMPL>
3

>  <ANCH>
24-34;32-43

$$$$
ROW52
  -MTS-   01071501493D 0   0.00000     0.00000     0

 47 50  0  0  0  0  0  0  0  0999 V2000
    1.0530    9.8810    5.1860 C   0  0  0  0  0  0  0  0  0  0  0  0
    2.2310    9.3150    4.5130 N   0  0  0  0  0  0  0  0  0  0  0  0
    3.1860   10.3910    4.2110 C   0  0  0  0  0  0  0  0  0  0  0  0
    1.8160    8.6640    3.2620 C   0  0  0  0  0  0  0  0  0  0  0  0
    0.8230    7.5450    3.5760 C   0  0  0  0  0  0  0  0  0  0  0  0
    0.3910    6.8680    2.2760 C   0  0  0  0  0  0  0  0  0  0  0  0
   -0.9620    6.1790    2.5310 C   0  0  0  0  0  0  0  0  0  0  0  0
   -0.7730    4.7930    1.8870 C   0  0  0  0  0  0  0  0  0  0  0  0
    0.5900    4.8530    1.3390 N   0  0  0  0  0  0  0  0  0  0  0  0
    1.2980    5.7920    2.0210 O   0  0  0  0  0  0  0  0  0  0  0  0
    1.3550    3.7350    0.9300 C   0  0  0  0  0  0  0  0  0  0  0  0
    2.4070    4.1470    0.1030 C   0  0  0  0  0  0  0  0  0  0  0  0
    3.2970    3.2010   -0.4200 C   0  0  0  0  0  0  0  0  0  0  0  0
    3.1350    1.8440   -0.1160 C   0  0  0  0  0  0  0  0  0  0  0  0
    2.0830    1.4330    0.7110 C   0  0  0  0  0  0  0  0  0  0  0  0
    1.1930    2.3780    1.2340 C   0  0  0  0  0  0  0  0  0  0  0  0
    0.1200    1.7680    2.1040 C   0  0  0  0  0  0  0  0  0  0  0  0
   -0.4390    2.6030    3.2310 C   0  0  0  0  0  0  0  0  0  0  0  0
   -0.5470    1.9260    4.4510 C   0  0  0  0  0  0  0  0  0  0  0  0
   -1.0490    2.5890    5.5780 C   0  0  0  0  0  0  0  0  0  0  0  0
   -1.4440    3.9290    5.4830 C   0  0  0  0  0  0  0  0  0  0  0  0
   -1.3360    4.6060    4.2620 C   0  0  0  0  0  0  0  0  0  0  0  0
   -0.8340    3.9430    3.1360 C   0  0  0  0  0  0  0  0  0  0  0  0
    0.5800   10.6130    4.5350 H   0  0  0  0  0  0  0  0  0  0  0  0
    1.3610   10.3630    6.1110 H   0  0  0  0  0  0  0  0  0  0  0  0
    0.3460    9.0840    5.4090 H   0  0  0  0  0  0  0  0  0  0  0  0
    2.7140   11.1240    3.5600 H   0  0  0  0  0  0  0  0  0  0  0  0
    3.4940   10.8740    5.1360 H   0  0  0  0  0  0  0  0  0  0  0  0
    4.0590    9.9730    3.7130 H   0  0  0  0  0  0  0  0  0  0  0  0
    1.3430    9.3960    2.6110 H   0  0  0  0  0  0  0  0  0  0  0  0
    2.6880    8.2450    2.7640 H   0  0  0  0  0  0  0  0  0  0  0  0
    1.2960    6.8130    4.2270 H   0  0  0  0  0  0  0  0  0  0  0  0
   -0.0490    7.9640    4.0740 H   0  0  0  0  0  0  0  0  0  0  0  0
    0.3280    7.5790    1.4550 H   0  0  0  0  0  0  0  0  0  0  0  0
   -1.7250    6.7130    1.9670 H   0  0  0  0  0  0  0  0  0  0  0  0
   -1.1100    6.0620    3.6020 H   0  0  0  0  0  0  0  0  0  0  0  0
   -1.5410    4.5510    1.1560 H   0  0  0  0  0  0  0  0  0  0  0  0
    2.5310    5.1940   -0.1310 H   0  0  0  0  0  0  0  0  0  0  0  0
    4.1080    3.5190   -1.0580 H   0  0  0  0  0  0  0  0  0  0  0  0
    3.8220    1.1150   -0.5200 H   0  0  0  0  0  0  0  0  0  0  0  0
    1.9580    0.3860    0.9450 H   0  0  0  0  0  0  0  0  0  0  0  0
    0.6010    0.9240    2.5920 H   0  0  0  0  0  0  0  0  0  0  0  0
   -0.7110    1.5000    1.4540 H   0  0  0  0  0  0  0  0  0  0  0  0
   -0.2430    0.8930    4.5240 H   0  0  0  0  0  0  0  0  0  0  0  0
   -1.1330    2.0670    6.5190 H   0  0  0  0  0  0  0  0  0  0  0  0
   -1.8310    4.4410    6.3520 H   0  0  0  0  0  0  0  0  0  0  0  0
   -1.6410    5.6400    4.1890 H   0  0  0  0  0  0  0  0  0  0  0  0
  1 24  1  0  0  0  0
  1 25  1  0  0  0  0
  1 26  1  0  0  0  0
  1  2  1  0  0  0  0
  2  3  1  0  0  0  0
  3 27  1  0  0  0  0
  3 28  1  0  0  0  0
  3 29  1  0  0  0  0
  2  4  1  0  0  0  0
  4 30  1  0  0  0  0
  4 31  1  0  0  0  0
  4  5  1  0  0  0  0
  5 32  1  0  0  0  0
  5 33  1  0  0  0  0
  5  6  1  0  0  0  0
  6 34  1  0  0  0  0
  6  7  1  0  0  0  0
  7 35  1  0  0  0  0
  7 36  1  0  0  0  0
  7  8  1  0  0  0  0
  8 37  1  0  0  0  0
  8  9  1  0  0  0  0
  9 10  1  0  0  0  0
 10  6  1  0  0  0  0
  9 11  1  0  0  0  0
 11 12  2  0  0  0  0
 12 38  1  0  0  0  0
 12 13  1  0  0  0  0
 13 39  1  0  0  0  0
 13 14  2  0  0  0  0
 14 40  1  0  0  0  0
 14 15  1  0  0  0  0
 15 41  1  0  0  0  0
 15 16  2  0  0  0  0
 16 11  1  0  0  0  0
 16 17  1  0  0  0  0
 17 42  1  0  0  0  0
 17 43  1  0  0  0  0
 17 18  1  0  0  0  0
 18 19  2  0  0  0  0
 19 44  1  0  0  0  0
 19 20  1  0  0  0  0
 20 45  1  0  0  0  0
 20 21  2  0  0  0  0
 21 46  1  0  0  0  0
 21 22  1  0  0  0  0
 22 47  1  0  0  0  0
 22 23  2  0  0  0  0
 23  8  1  0  0  0  0
 23 18  1  0  0  0  0
M  END
>  <LOGBIO>
5.0200

>  <PRED_LOGBIO>
5.4100

>  <XV_RES>
-0.7240

>  <WHL_TMPL>
2

>  <ANCH>
9-23;34-35

$$$$
ROW53
  -MTS-   01071501493D 0   0.00000     0.00000     0

 42 43  0  0  1  0  0  0  0  0999 V2000
   -1.9670    4.6410    3.0290 C   0  0  0  0  0  0  0  0  0  0  0  0
   -1.7620    4.7960    4.5340 C   0  0  0  0  0  0  0  0  0  0  0  0
   -2.3650    3.6510    5.2310 N   0  0  0  0  0  0  0  0  0  0  0  0
   -2.7550    4.0130    6.6010 C   0  0  0  0  0  0  0  0  0  0  0  0
   -2.7880    2.6940    7.3950 C   0  0  0  0  0  0  0  0  0  0  0  0
   -1.9600    1.7120    6.5450 C   0  0  0  0  0  0  0  0  0  0  0  0
   -1.3950    2.5590    5.3900 C   0  0  1  0  0  0  0  0  0  0  0  0
   -1.2490    1.7410    4.1070 C   0  0  0  0  0  0  0  0  0  0  0  0
   -0.1850    2.3200    3.2750 N   0  0  0  0  0  0  0  0  0  0  0  0
    0.1190    1.7680    2.1040 C   0  0  0  0  0  0  0  0  0  0  0  0
   -0.4910    0.7720    1.7170 O   0  0  0  0  0  0  0  0  0  0  0  0
    1.2140    2.3640    1.2480 C   0  0  0  0  0  0  0  0  0  0  0  0
    2.1800    1.5700    0.6190 C   0  0  0  0  0  0  0  0  0  0  0  0
    2.1480   -0.3170    0.8370 Br  0  0  0  0  0  0  0  0  0  0  0  0
    3.1700    2.1660   -0.1710 C   0  0  0  0  0  0  0  0  0  0  0  0
    3.1940    3.5570   -0.3320 C   0  0  0  0  0  0  0  0  0  0  0  0
    2.2280    4.3510    0.2970 C   0  0  0  0  0  0  0  0  0  0  0  0
    2.3090    5.7010    0.1080 O   0  0  0  0  0  0  0  0  0  0  0  0
    1.2370    3.7550    1.0870 C   0  0  0  0  0  0  0  0  0  0  0  0
    0.2920    4.5320    1.7020 O   0  0  0  0  0  0  0  0  0  0  0  0
   -0.9170    4.8080    0.9900 C   0  0  0  0  0  0  0  0  0  0  0  0
   -1.4950    3.7210    2.6920 H   0  0  0  0  0  0  0  0  0  0  0  0
   -1.5200    5.4880    2.5130 H   0  0  0  0  0  0  0  0  0  0  0  0
   -3.0320    4.6040    2.8110 H   0  0  0  0  0  0  0  0  0  0  0  0
   -0.6970    4.8340    4.7520 H   0  0  0  0  0  0  0  0  0  0  0  0
   -2.2340    5.7160    4.8710 H   0  0  0  0  0  0  0  0  0  0  0  0
   -2.0000    4.6710    7.0280 H   0  0  0  0  0  0  0  0  0  0  0  0
   -3.7510    4.4500    6.5890 H   0  0  0  0  0  0  0  0  0  0  0  0
   -3.8080    2.3390    7.5230 H   0  0  0  0  0  0  0  0  0  0  0  0
   -2.3520    2.8200    8.3840 H   0  0  0  0  0  0  0  0  0  0  0  0
   -2.6190    0.9470    6.1390 H   0  0  0  0  0  0  0  0  0  0  0  0
   -1.1360    1.3270    7.1430 H   0  0  0  0  0  0  0  0  0  0  0  0
   -0.3990    2.9340    5.6150 H   0  0  0  0  0  0  0  0  0  0  0  0
   -2.1880    1.7570    3.5580 H   0  0  0  0  0  0  0  0  0  0  0  0
   -0.9930    0.7140    4.3590 H   0  0  0  0  0  0  0  0  0  0  0  0
    0.3160    3.1380    3.5930 H   0  0  0  0  0  0  0  0  0  0  0  0
    3.9160    1.5540   -0.6560 H   0  0  0  0  0  0  0  0  0  0  0  0
    3.9580    4.0170   -0.9410 H   0  0  0  0  0  0  0  0  0  0  0  0
    2.4020    5.9190   -0.8320 H   0  0  0  0  0  0  0  0  0  0  0  0
   -1.4250    3.8730    0.7610 H   0  0  0  0  0  0  0  0  0  0  0  0
   -1.5650    5.4320    1.6020 H   0  0  0  0  0  0  0  0  0  0  0  0
   -0.6820    5.3290    0.0640 H   0  0  0  0  0  0  0  0  0  0  0  0
  1 22  1  0  0  0  0
  1 23  1  0  0  0  0
  1 24  1  0  0  0  0
  1  2  1  0  0  0  0
  2 25  1  0  0  0  0
  2 26  1  0  0  0  0
  2  3  1  0  0  0  0
  3  4  1  0  0  0  0
  4 27  1  0  0  0  0
  4 28  1  0  0  0  0
  4  5  1  0  0  0  0
  5 29  1  0  0  0  0
  5 30  1  0  0  0  0
  5  6  1  0  0  0  0
  6 31  1  0  0  0  0
  6 32  1  0  0  0  0
  6  7  1  0  0  0  0
  7  3  1  0  0  0  0
  7 33  1  0  0  0  0
  7  8  1  0  0  0  0
  8 34  1  0  0  0  0
  8 35  1  0  0  0  0
  8  9  1  0  0  0  0
  9 36  1  0  0  0  0
  9 10  1  0  0  0  0
 10 11  2  0  0  0  0
 10 12  1  0  0  0  0
 12 13  2  0  0  0  0
 13 14  1  0  0  0  0
 13 15  1  0  0  0  0
 15 37  1  0  0  0  0
 15 16  2  0  0  0  0
 16 38  1  0  0  0  0
 16 17  1  0  0  0  0
 17 18  1  0  0  0  0
 18 39  1  0  0  0  0
 17 19  2  0  0  0  0
 19 12  1  0  0  0  0
 19 20  1  0  0  0  0
 20 21  1  0  0  0  0
 21 40  1  0  0  0  0
 21 41  1  0  0  0  0
 21 42  1  0  0  0  0
M  END
>  <LOGBIO>
7.2500

>  <PRED_LOGBIO>
7.7500

>  <XV_RES>
-0.5760

>  <WHL_TMPL>
2

>  <ANCH>
2-4;32-34

$$$$
ROW54
  -MTS-   01071501493D 0   0.00000     0.00000     0

 59 61  0  0  1  0  0  0  0  0999 V2000
    1.2820   -1.6450    3.3590 O   0  0  0  0  0  0  0  0  0  0  0  0
    0.6080   -2.2860    2.2730 C   0  0  1  0  0  0  0  0  0  0  0  0
   -0.1510   -1.1790    1.5340 C   0  0  0  0  0  0  0  0  0  0  0  0
   -1.2640   -0.6540    2.4180 N   0  0  0  0  0  0  0  0  0  0  0  0
   -1.9460    0.5850    1.8800 C   0  0  0  0  0  0  0  0  0  0  0  0
   -1.6260    1.7920    2.7500 C   0  0  0  0  0  0  0  0  0  0  0  0
   -0.1780    2.2400    2.5650 S   0  0  0  0  0  0  0  0  0  0  0  0
   -0.0580    2.7430    1.2360 C   0  0  0  0  0  0  0  0  0  0  0  0
    1.2050    2.9970    0.7750 C   0  0  0  0  0  0  0  0  0  0  0  0
    1.3220    3.7320   -0.5590 C   0  0  0  0  0  0  0  0  0  0  0  0
    2.7410    3.9170   -0.8950 N   0  0  0  0  0  0  0  0  0  0  0  0
    2.8530    4.6240   -2.1780 C   0  0  0  0  0  0  0  0  0  0  0  0
    4.3280    4.8160   -2.5270 C   0  0  0  0  0  0  0  0  0  0  0  0
    4.4440    5.5430   -3.8460 C   0  0  0  0  0  0  0  0  0  0  0  0
    4.4970    4.8180   -5.0420 C   0  0  0  0  0  0  0  0  0  0  0  0
    4.6040    5.4910   -6.2640 C   0  0  0  0  0  0  0  0  0  0  0  0
    4.6570    6.8900   -6.2910 C   0  0  0  0  0  0  0  0  0  0  0  0
    4.6040    7.6150   -5.0950 C   0  0  0  0  0  0  0  0  0  0  0  0
    4.4970    6.9410   -3.8720 C   0  0  0  0  0  0  0  0  0  0  0  0
   -0.3070   -3.3120    2.8970 C   0  0  0  0  0  0  0  0  0  0  0  0
   -0.6930   -4.4420    2.1660 C   0  0  0  0  0  0  0  0  0  0  0  0
   -1.5420   -5.3940    2.7450 C   0  0  0  0  0  0  0  0  0  0  0  0
   -2.0040   -5.2150    4.0540 C   0  0  0  0  0  0  0  0  0  0  0  0
   -2.8340   -6.1460    4.6210 O   0  0  0  0  0  0  0  0  0  0  0  0
   -1.6180   -4.0850    4.7850 C   0  0  0  0  0  0  0  0  0  0  0  0
   -2.0420   -3.8320    6.1110 N   0  0  0  0  0  0  0  0  0  0  0  0
   -1.5980   -2.7180    6.6860 C   0  0  0  0  0  0  0  0  0  0  0  0
   -1.8490   -2.3210    7.8230 O   0  0  0  0  0  0  0  0  0  0  0  0
   -0.5730   -1.9230    5.4820 S   0  0  0  0  0  0  0  0  0  0  0  0
   -0.7700   -3.1330    4.2060 C   0  0  0  0  0  0  0  0  0  0  0  0
    1.7900   -2.2870    3.8800 H   0  0  0  0  0  0  0  0  0  0  0  0
    1.3110   -2.7690    1.5980 H   0  0  0  0  0  0  0  0  0  0  0  0
   -0.6270   -1.6450    0.6730 H   0  0  0  0  0  0  0  0  0  0  0  0
    0.5410   -0.3660    1.3250 H   0  0  0  0  0  0  0  0  0  0  0  0
   -0.8200   -0.3710    3.2800 H   0  0  0  0  0  0  0  0  0  0  0  0
   -3.0170    0.4130    1.9700 H   0  0  0  0  0  0  0  0  0  0  0  0
   -1.5730    0.7760    0.8760 H   0  0  0  0  0  0  0  0  0  0  0  0
   -1.7150    1.4590    3.7820 H   0  0  0  0  0  0  0  0  0  0  0  0
   -2.2780    2.6110    2.4530 H   0  0  0  0  0  0  0  0  0  0  0  0
   -0.5530    3.7120    1.2540 H   0  0  0  0  0  0  0  0  0  0  0  0
   -0.5310    2.0270    0.5680 H   0  0  0  0  0  0  0  0  0  0  0  0
    1.6460    2.0180    0.6000 H   0  0  0  0  0  0  0  0  0  0  0  0
    1.7350    3.5960    1.5130 H   0  0  0  0  0  0  0  0  0  0  0  0
    0.8380    3.1470   -1.3390 H   0  0  0  0  0  0  0  0  0  0  0  0
    0.8380    4.7040   -0.4820 H   0  0  0  0  0  0  0  0  0  0  0  0
    3.1900    4.4600   -0.1710 H   0  0  0  0  0  0  0  0  0  0  0  0
    2.3690    4.0400   -2.9580 H   0  0  0  0  0  0  0  0  0  0  0  0
    2.3690    5.5960   -2.1010 H   0  0  0  0  0  0  0  0  0  0  0  0
    4.8120    5.4010   -1.7470 H   0  0  0  0  0  0  0  0  0  0  0  0
    4.8120    3.8450   -2.6050 H   0  0  0  0  0  0  0  0  0  0  0  0
    4.4560    3.7390   -5.0220 H   0  0  0  0  0  0  0  0  0  0  0  0
    4.6450    4.9320   -7.1870 H   0  0  0  0  0  0  0  0  0  0  0  0
    4.7400    7.4090   -7.2340 H   0  0  0  0  0  0  0  0  0  0  0  0
    4.6450    8.6940   -5.1150 H   0  0  0  0  0  0  0  0  0  0  0  0
    4.4560    7.5010   -2.9490 H   0  0  0  0  0  0  0  0  0  0  0  0
   -0.3360   -4.5800    1.1570 H   0  0  0  0  0  0  0  0  0  0  0  0
   -1.8390   -6.2660    2.1820 H   0  0  0  0  0  0  0  0  0  0  0  0
   -3.7650   -5.9330    4.4490 H   0  0  0  0  0  0  0  0  0  0  0  0
   -2.6550   -4.4700    6.5990 H   0  0  0  0  0  0  0  0  0  0  0  0
  1 31  1  0  0  0  0
  1  2  1  0  0  0  0
  2 32  1  0  0  0  0
  2  3  1  0  0  0  0
  3 33  1  0  0  0  0
  3 34  1  0  0  0  0
  3  4  1  0  0  0  0
  4 35  1  0  0  0  0
  4  5  1  0  0  0  0
  5 36  1  0  0  0  0
  5 37  1  0  0  0  0
  5  6  1  0  0  0  0
  6 38  1  0  0  0  0
  6 39  1  0  0  0  0
  6  7  1  0  0  0  0
  7  8  1  0  0  0  0
  8 40  1  0  0  0  0
  8 41  1  0  0  0  0
  8  9  1  0  0  0  0
  9 42  1  0  0  0  0
  9 43  1  0  0  0  0
  9 10  1  0  0  0  0
 10 44  1  0  0  0  0
 10 45  1  0  0  0  0
 10 11  1  0  0  0  0
 11 46  1  0  0  0  0
 11 12  1  0  0  0  0
 12 47  1  0  0  0  0
 12 48  1  0  0  0  0
 12 13  1  0  0  0  0
 13 49  1  0  0  0  0
 13 50  1  0  0  0  0
 13 14  1  0  0  0  0
 14 15  2  0  0  0  0
 15 51  1  0  0  0  0
 15 16  1  0  0  0  0
 16 52  1  0  0  0  0
 16 17  2  0  0  0  0
 17 53  1  0  0  0  0
 17 18  1  0  0  0  0
 18 54  1  0  0  0  0
 18 19  2  0  0  0  0
 19 14  1  0  0  0  0
 19 55  1  0  0  0  0
  2 20  1  0  0  0  0
 20 21  2  0  0  0  0
 21 56  1  0  0  0  0
 21 22  1  0  0  0  0
 22 57  1  0  0  0  0
 22 23  2  0  0  0  0
 23 24  1  0  0  0  0
 24 58  1  0  0  0  0
 23 25  1  0  0  0  0
 25 26  1  0  0  0  0
 26 59  1  0  0  0  0
 26 27  1  0  0  0  0
 27 28  2  0  0  0  0
 27 29  1  0  0  0  0
 29 30  1  0  0  0  0
 30 20  1  0  0  0  0
 30 25  2  0  0  0  0
M  END
>  <LOGBIO>
5.4000

>  <PRED_LOGBIO>
6.2500

>  <XV_RES>
-0.9220

>  <WHL_TMPL>
3

>  <ANCH>
21-24;10-8

$$$$
ROW55
  -MTS-   01071501493D 0   0.00000     0.00000     0

 53 56  0  0  1  0  0  0  0  0999 V2000
   -0.4160   -8.5430    0.0290 C   0  0  0  0  0  0  0  0  0  0  0  0
    0.1380   -7.1820    0.4400 C   0  0  0  0  0  0  0  0  0  0  0  0
   -1.0190   -6.2200    0.7060 C   0  0  1  0  0  0  0  0  0  0  0  0
   -1.8940   -6.7740    1.8300 C   0  0  0  0  0  0  0  0  0  0  0  0
   -2.4140   -8.0490    1.4440 O   0  0  0  0  0  0  0  0  0  0  0  0
   -0.4850   -4.9090    1.1030 N   0  0  0  0  0  0  0  0  0  0  0  0
   -1.3160   -3.9100    1.3850 C   0  0  0  0  0  0  0  0  0  0  0  0
   -2.5320   -4.0830    1.3150 O   0  0  0  0  0  0  0  0  0  0  0  0
   -0.7670   -2.5630    1.7930 C   0  0  1  0  0  0  0  0  0  0  0  0
   -1.7970   -1.4670    2.1240 C   0  0  0  0  0  0  0  0  0  0  0  0
   -1.1240   -0.2890    2.6890 N   0  0  0  0  0  0  0  0  0  0  0  0
   -1.1640   -1.7970    2.7810 C   0  0  0  0  0  0  0  0  0  0  0  0
   -0.1970    0.3080    1.7170 C   0  0  2  0  0  0  0  0  0  0  0  0
    0.4880    1.5600    2.2970 C   0  0  0  0  0  0  0  0  0  0  0  0
    1.4170    2.2390    1.3200 C   0  0  0  0  0  0  0  0  0  0  0  0
    2.0140    3.4010    1.0220 C   0  0  0  0  0  0  0  0  0  0  0  0
    3.0930    3.1870    0.2060 N   0  0  0  0  0  0  0  0  0  0  0  0
    3.9840    4.2290   -0.3230 C   0  0  0  0  0  0  0  0  0  0  0  0
    3.2110    1.7990   -0.0470 C   0  0  0  0  0  0  0  0  0  0  0  0
    4.1170    1.0450   -0.8020 C   0  0  0  0  0  0  0  0  0  0  0  0
    3.9830   -0.3470   -0.8700 C   0  0  0  0  0  0  0  0  0  0  0  0
    2.9420   -0.9840   -0.1830 C   0  0  0  0  0  0  0  0  0  0  0  0
    2.0360   -0.2300    0.5710 C   0  0  0  0  0  0  0  0  0  0  0  0
    0.7360   -0.7040    1.0970 C   0  0  0  0  0  0  0  0  0  0  0  0
    0.4760   -2.0180    1.1310 C   0  0  0  0  0  0  0  0  0  0  0  0
    2.1710    1.1620    0.6390 C   0  0  0  0  0  0  0  0  0  0  0  0
   -1.0120   -8.4330   -0.8750 H   0  0  0  0  0  0  0  0  0  0  0  0
    0.4070   -9.2280   -0.1610 H   0  0  0  0  0  0  0  0  0  0  0  0
   -1.0400   -8.9370    0.8290 H   0  0  0  0  0  0  0  0  0  0  0  0
    0.7610   -6.7870   -0.3590 H   0  0  0  0  0  0  0  0  0  0  0  0
    0.7340   -7.2910    1.3440 H   0  0  0  0  0  0  0  0  0  0  0  0
   -1.6150   -6.1100   -0.1970 H   0  0  0  0  0  0  0  0  0  0  0  0
   -2.7180   -6.0890    2.0190 H   0  0  0  0  0  0  0  0  0  0  0  0
   -1.2980   -6.8840    2.7330 H   0  0  0  0  0  0  0  0  0  0  0  0
   -2.9740   -8.4220    2.1420 H   0  0  0  0  0  0  0  0  0  0  0  0
    0.5140   -4.7670    1.1610 H   0  0  0  0  0  0  0  0  0  0  0  0
   -0.2320   -2.1970    0.9190 H   0  0  0  0  0  0  0  0  0  0  0  0
   -2.4350   -1.8680    2.9100 H   0  0  0  0  0  0  0  0  0  0  0  0
   -2.2960   -1.1820    1.2010 H   0  0  0  0  0  0  0  0  0  0  0  0
   -0.8920   -2.1360    3.7780 H   0  0  0  0  0  0  0  0  0  0  0  0
   -0.4350   -2.1640    2.0620 H   0  0  0  0  0  0  0  0  0  0  0  0
   -2.1500   -2.1770    2.5240 H   0  0  0  0  0  0  0  0  0  0  0  0
   -0.8150    0.6740    0.9000 H   0  0  0  0  0  0  0  0  0  0  0  0
    1.1160    1.2060    3.1120 H   0  0  0  0  0  0  0  0  0  0  0  0
   -0.2910    2.2670    2.5740 H   0  0  0  0  0  0  0  0  0  0  0  0
    1.6910    4.3690    1.3750 H   0  0  0  0  0  0  0  0  0  0  0  0
    3.5230    5.2050   -0.1840 H   0  0  0  0  0  0  0  0  0  0  0  0
    4.1550    4.0570   -1.3840 H   0  0  0  0  0  0  0  0  0  0  0  0
    4.9340    4.1980    0.2070 H   0  0  0  0  0  0  0  0  0  0  0  0
    4.9200    1.5360   -1.3310 H   0  0  0  0  0  0  0  0  0  0  0  0
    4.6820   -0.9300   -1.4520 H   0  0  0  0  0  0  0  0  0  0  0  0
    2.8390   -2.0580   -0.2350 H   0  0  0  0  0  0  0  0  0  0  0  0
    1.1730   -2.7050    0.6740 H   0  0  0  0  0  0  0  0  0  0  0  0
  1 27  1  0  0  0  0
  1 28  1  0  0  0  0
  1 29  1  0  0  0  0
  1  2  1  0  0  0  0
  2 30  1  0  0  0  0
  2 31  1  0  0  0  0
  2  3  1  0  0  0  0
  3 32  1  0  0  0  0
  3  4  1  0  0  0  0
  4 33  1  0  0  0  0
  4 34  1  0  0  0  0
  4  5  1  0  0  0  0
  5 35  1  0  0  0  0
  3  6  1  0  0  0  0
  6 36  1  0  0  0  0
  6  7  1  0  0  0  0
  7  8  2  0  0  0  0
  7  9  1  0  0  0  0
  9 37  1  0  0  0  0
  9 10  1  0  0  0  0
 10 38  1  0  0  0  0
 10 39  1  0  0  0  0
 10 11  1  0  0  0  0
 11 12  1  0  0  0  0
 12 40  1  0  0  0  0
 12 41  1  0  0  0  0
 12 42  1  0  0  0  0
 11 13  1  0  0  0  0
 13 43  1  0  0  0  0
 13 14  1  0  0  0  0
 14 44  1  0  0  0  0
 14 45  1  0  0  0  0
 14 15  1  0  0  0  0
 15 16  2  0  0  0  0
 16 46  1  0  0  0  0
 16 17  1  0  0  0  0
 17 18  1  0  0  0  0
 18 47  1  0  0  0  0
 18 48  1  0  0  0  0
 18 49  1  0  0  0  0
 17 19  1  0  0  0  0
 19 20  2  0  0  0  0
 20 50  1  0  0  0  0
 20 21  1  0  0  0  0
 21 51  1  0  0  0  0
 21 22  2  0  0  0  0
 22 52  1  0  0  0  0
 22 23  1  0  0  0  0
 23 24  1  0  0  0  0
 24 13  1  0  0  0  0
 24 25  2  0  0  0  0
 25  9  1  0  0  0  0
 25 53  1  0  0  0  0
 23 26  2  0  0  0  0
 26 15  1  0  0  0  0
 26 19  1  0  0  0  0
M  END
>  <LOGBIO>
6.0900

>  <PRED_LOGBIO>
6.5900

>  <XV_RES>
-0.7540

>  <WHL_TMPL>
2

>  <ANCH>
21-26;29-24

$$$$
ROW56
  -MTS-   01071501493D 0   0.00000     0.00000     0

 61 63  0  0  0  0  0  0  0  0999 V2000
    0.6660   -3.7540   -0.0960 C   0  0  0  0  0  0  0  0  0  0  0  0
   -0.4870   -3.8590    0.7430 O   0  0  0  0  0  0  0  0  0  0  0  0
   -0.4710   -2.8960    1.7990 C   0  0  0  0  0  0  0  0  0  0  0  0
   -1.1700   -1.6100    1.3230 C   0  0  0  0  0  0  0  0  0  0  0  0
   -1.2830   -0.6190    2.4030 N   0  0  0  0  0  0  0  0  0  0  0  0
   -1.9460    0.5850    1.8800 C   0  0  0  0  0  0  0  0  0  0  0  0
   -1.6260    1.7920    2.7500 C   0  0  0  0  0  0  0  0  0  0  0  0
   -0.1780    2.2400    2.5650 C   0  0  0  0  0  0  0  0  0  0  0  0
   -0.0580    2.7430    1.2360 O   0  0  0  0  0  0  0  0  0  0  0  0
    1.2050    2.9970    0.7750 C   0  0  0  0  0  0  0  0  0  0  0  0
    1.3780    4.2730    0.2230 C   0  0  0  0  0  0  0  0  0  0  0  0
    2.6120    4.6800   -0.2930 C   0  0  0  0  0  0  0  0  0  0  0  0
    3.6850    3.7900   -0.2380 C   0  0  0  0  0  0  0  0  0  0  0  0
    4.8900    4.1660   -0.7160 F   0  0  0  0  0  0  0  0  0  0  0  0
    3.5240    2.5140    0.3070 C   0  0  0  0  0  0  0  0  0  0  0  0
    2.2850    2.1160    0.8120 C   0  0  0  0  0  0  0  0  0  0  0  0
   -2.0560   -1.1510    3.5350 C   0  0  0  0  0  0  0  0  0  0  0  0
   -1.4000   -2.4160    4.1180 C   0  0  0  0  0  0  0  0  0  0  0  0
   -1.1800   -3.4850    3.0330 C   0  0  0  0  0  0  0  0  0  0  0  0
   -0.3940   -4.6000    3.5790 N   0  0  0  0  0  0  0  0  0  0  0  0
   -1.0090   -5.6320    4.1490 C   0  0  0  0  0  0  0  0  0  0  0  0
   -2.2370   -5.6540    4.2190 O   0  0  0  0  0  0  0  0  0  0  0  0
   -0.2170   -6.7550    4.6990 C   0  0  0  0  0  0  0  0  0  0  0  0
    0.2090   -6.7240    6.0320 C   0  0  0  0  0  0  0  0  0  0  0  0
    0.9580   -7.7860    6.5530 C   0  0  0  0  0  0  0  0  0  0  0  0
    1.4880   -7.7470    8.2100 Cl  0  0  0  0  0  0  0  0  0  0  0  0
    1.2820   -8.8790    5.7400 C   0  0  0  0  0  0  0  0  0  0  0  0
    2.0320   -9.9420    6.2610 N   0  0  0  0  0  0  0  0  0  0  0  0
    0.8550   -8.9100    4.4070 C   0  0  0  0  0  0  0  0  0  0  0  0
    0.1060   -7.8480    3.8860 C   0  0  0  0  0  0  0  0  0  0  0  0
   -0.3110   -7.8790    2.5820 O   0  0  0  0  0  0  0  0  0  0  0  0
    0.5500   -7.3150    1.5880 C   0  0  0  0  0  0  0  0  0  0  0  0
    1.5630   -3.9170    0.4980 H   0  0  0  0  0  0  0  0  0  0  0  0
    0.6120   -4.5020   -0.8840 H   0  0  0  0  0  0  0  0  0  0  0  0
    0.7020   -2.7610   -0.5410 H   0  0  0  0  0  0  0  0  0  0  0  0
    0.5610   -2.6680    2.0570 H   0  0  0  0  0  0  0  0  0  0  0  0
   -2.1620   -1.8550    0.9500 H   0  0  0  0  0  0  0  0  0  0  0  0
   -0.6110   -1.1810    0.4940 H   0  0  0  0  0  0  0  0  0  0  0  0
   -3.0170    0.4130    1.9700 H   0  0  0  0  0  0  0  0  0  0  0  0
   -1.5780    0.7820    0.8750 H   0  0  0  0  0  0  0  0  0  0  0  0
   -1.7150    1.4590    3.7820 H   0  0  0  0  0  0  0  0  0  0  0  0
   -2.2780    2.6110    2.4530 H   0  0  0  0  0  0  0  0  0  0  0  0
    0.4460    1.3510    2.6310 H   0  0  0  0  0  0  0  0  0  0  0  0
    0.0320    3.0330    3.2800 H   0  0  0  0  0  0  0  0  0  0  0  0
    0.5420    4.9560    0.1960 H   0  0  0  0  0  0  0  0  0  0  0  0
    2.7320    5.6630   -0.7250 H   0  0  0  0  0  0  0  0  0  0  0  0
    4.3610    1.8330    0.3380 H   0  0  0  0  0  0  0  0  0  0  0  0
    2.1630    1.1280    1.2300 H   0  0  0  0  0  0  0  0  0  0  0  0
   -3.0660   -1.3850    3.2050 H   0  0  0  0  0  0  0  0  0  0  0  0
   -2.1310   -0.3910    4.3100 H   0  0  0  0  0  0  0  0  0  0  0  0
   -0.4450   -2.1530    4.5670 H   0  0  0  0  0  0  0  0  0  0  0  0
   -2.0340   -2.8220    4.9040 H   0  0  0  0  0  0  0  0  0  0  0  0
   -2.1350   -3.9190    2.7400 H   0  0  0  0  0  0  0  0  0  0  0  0
    0.6150   -4.5830    3.5210 H   0  0  0  0  0  0  0  0  0  0  0  0
   -0.0400   -5.8800    6.6590 H   0  0  0  0  0  0  0  0  0  0  0  0
    3.0400   -9.9250    6.2030 H   0  0  0  0  0  0  0  0  0  0  0  0
    1.5650  -10.7260    6.6940 H   0  0  0  0  0  0  0  0  0  0  0  0
    1.1050   -9.7530    3.7800 H   0  0  0  0  0  0  0  0  0  0  0  0
    0.7160   -6.2630    1.8070 H   0  0  0  0  0  0  0  0  0  0  0  0
    0.0860   -7.4130    0.6090 H   0  0  0  0  0  0  0  0  0  0  0  0
    1.5020   -7.8420    1.5930 H   0  0  0  0  0  0  0  0  0  0  0  0
  1 33  1  0  0  0  0
  1 34  1  0  0  0  0
  1 35  1  0  0  0  0
  1  2  1  0  0  0  0
  2  3  1  0  0  0  0
  3 36  1  0  0  0  0
  3  4  1  0  0  0  0
  4 37  1  0  0  0  0
  4 38  1  0  0  0  0
  4  5  1  0  0  0  0
  5  6  1  0  0  0  0
  6 39  1  0  0  0  0
  6 40  1  0  0  0  0
  6  7  1  0  0  0  0
  7 41  1  0  0  0  0
  7 42  1  0  0  0  0
  7  8  1  0  0  0  0
  8 43  1  0  0  0  0
  8 44  1  0  0  0  0
  8  9  1  0  0  0  0
  9 10  1  0  0  0  0
 10 11  2  0  0  0  0
 11 45  1  0  0  0  0
 11 12  1  0  0  0  0
 12 46  1  0  0  0  0
 12 13  2  0  0  0  0
 13 14  1  0  0  0  0
 13 15  1  0  0  0  0
 15 47  1  0  0  0  0
 15 16  2  0  0  0  0
 16 10  1  0  0  0  0
 16 48  1  0  0  0  0
  5 17  1  0  0  0  0
 17 49  1  0  0  0  0
 17 50  1  0  0  0  0
 17 18  1  0  0  0  0
 18 51  1  0  0  0  0
 18 52  1  0  0  0  0
 18 19  1  0  0  0  0
 19  3  1  0  0  0  0
 19 53  1  0  0  0  0
 19 20  1  0  0  0  0
 20 54  1  0  0  0  0
 20 21  1  0  0  0  0
 21 22  2  0  0  0  0
 21 23  1  0  0  0  0
 23 24  2  0  0  0  0
 24 55  1  0  0  0  0
 24 25  1  0  0  0  0
 25 26  1  0  0  0  0
 25 27  2  0  0  0  0
 27 28  1  0  0  0  0
 28 56  1  0  0  0  0
 28 57  1  0  0  0  0
 27 29  1  0  0  0  0
 29 58  1  0  0  0  0
 29 30  2  0  0  0  0
 30 23  1  0  0  0  0
 30 31  1  0  0  0  0
 31 32  1  0  0  0  0
 32 59  1  0  0  0  0
 32 60  1  0  0  0  0
 32 61  1  0  0  0  0
M  END
>  <LOGBIO>
6.6400

>  <PRED_LOGBIO>
6.6300

>  <XV_RES>
-0.0600

>  <WHL_TMPL>
3

>  <ANCH>
9-11;31-22

$$$$
ROW57
  -MTS-   01071501493D 0   0.00000     0.00000     0

 58 62  0  0  1  0  0  0  0  0999 V2000
   -5.0080   -2.7580    4.3540 C   0  0  0  0  0  0  0  0  0  0  0  0
   -3.5940   -2.6160    3.7990 C   0  0  0  0  0  0  0  0  0  0  0  0
   -2.7560   -1.7700    4.7540 C   0  0  0  0  0  0  0  0  0  0  0  0
   -2.9630   -3.9970    3.6560 C   0  0  0  0  0  0  0  0  0  0  0  0
   -3.6490   -1.9360    2.4320 C   0  0  1  0  0  0  0  0  0  0  0  0
   -4.8820   -2.2230    1.7660 O   0  0  0  0  0  0  0  0  0  0  0  0
   -2.4520   -2.4770    1.6280 C   0  0  0  0  0  0  0  0  0  0  0  0
   -1.1130   -2.0450    2.2530 C   0  0  0  0  0  0  0  0  0  0  0  0
   -1.0410   -0.5850    2.4100 N   0  0  0  0  0  0  0  0  0  0  0  0
    0.2710   -0.1800    2.9320 C   0  0  0  0  0  0  0  0  0  0  0  0
    0.4180    1.3530    2.8870 C   0  0  2  0  0  0  0  0  0  0  0  0
    0.8860    1.8330    1.5340 C   0  0  0  0  0  0  0  0  0  0  0  0
    0.8870    0.8450    0.5420 C   0  0  0  0  0  0  0  0  0  0  0  0
    1.2990    1.1600   -0.7590 C   0  0  0  0  0  0  0  0  0  0  0  0
    1.7110    2.4620   -1.0670 C   0  0  0  0  0  0  0  0  0  0  0  0
    1.7110    3.4490   -0.0750 C   0  0  0  0  0  0  0  0  0  0  0  0
    1.2980    3.1350    1.2260 C   0  0  0  0  0  0  0  0  0  0  0  0
    1.3490    4.2950    2.1900 C   0  0  0  0  0  0  0  0  0  0  0  0
    0.3680    4.4450    3.3690 C   0  0  0  0  0  0  0  0  0  0  0  0
   -0.7330    3.4520    3.6480 C   0  0  0  0  0  0  0  0  0  0  0  0
   -1.8640    4.1410    4.1030 C   0  0  0  0  0  0  0  0  0  0  0  0
   -3.0730    3.4580    4.2860 C   0  0  0  0  0  0  0  0  0  0  0  0
   -3.1500    2.0870    4.0140 C   0  0  0  0  0  0  0  0  0  0  0  0
   -2.0200    1.3990    3.5600 C   0  0  0  0  0  0  0  0  0  0  0  0
   -2.1200   -0.0800    3.2710 C   0  0  1  0  0  0  0  0  0  0  0  0
   -3.5040   -0.4250    2.6900 C   0  0  0  0  0  0  0  0  0  0  0  0
   -0.8110    2.0810    3.3760 C   0  0  0  0  0  0  0  0  0  0  0  0
   -5.4590   -1.7730    4.4570 H   0  0  0  0  0  0  0  0  0  0  0  0
   -4.9690   -3.2420    5.3280 H   0  0  0  0  0  0  0  0  0  0  0  0
   -5.6060   -3.3610    3.6740 H   0  0  0  0  0  0  0  0  0  0  0  0
   -3.2060   -0.7850    4.8570 H   0  0  0  0  0  0  0  0  0  0  0  0
   -2.7160   -2.2540    5.7280 H   0  0  0  0  0  0  0  0  0  0  0  0
   -1.7470   -1.6690    4.3590 H   0  0  0  0  0  0  0  0  0  0  0  0
   -3.5600   -4.6000    2.9750 H   0  0  0  0  0  0  0  0  0  0  0  0
   -2.9230   -4.4810    4.6290 H   0  0  0  0  0  0  0  0  0  0  0  0
   -1.9540   -3.8960    3.2600 H   0  0  0  0  0  0  0  0  0  0  0  0
   -5.2380   -3.0800    2.0490 H   0  0  0  0  0  0  0  0  0  0  0  0
   -2.5010   -2.0030    0.6500 H   0  0  0  0  0  0  0  0  0  0  0  0
   -2.4980   -3.5640    1.6390 H   0  0  0  0  0  0  0  0  0  0  0  0
   -0.3390   -2.3150    1.5370 H   0  0  0  0  0  0  0  0  0  0  0  0
   -1.0350   -2.5080    3.2340 H   0  0  0  0  0  0  0  0  0  0  0  0
    1.0150   -0.5830    2.2480 H   0  0  0  0  0  0  0  0  0  0  0  0
    0.3530   -0.4970    3.9690 H   0  0  0  0  0  0  0  0  0  0  0  0
    1.2140    1.5960    3.5870 H   0  0  0  0  0  0  0  0  0  0  0  0
    0.5690   -0.1590    0.7800 H   0  0  0  0  0  0  0  0  0  0  0  0
    1.3000    0.3970   -1.5240 H   0  0  0  0  0  0  0  0  0  0  0  0
    2.0300    2.7040   -2.0700 H   0  0  0  0  0  0  0  0  0  0  0  0
    2.0290    4.4540   -0.3130 H   0  0  0  0  0  0  0  0  0  0  0  0
    1.1400    5.1620    1.5670 H   0  0  0  0  0  0  0  0  0  0  0  0
    2.3480    4.3010    2.6210 H   0  0  0  0  0  0  0  0  0  0  0  0
   -0.1640    5.3680    3.1490 H   0  0  0  0  0  0  0  0  0  0  0  0
    0.9770    4.4990    4.2690 H   0  0  0  0  0  0  0  0  0  0  0  0
   -1.8040    5.1990    4.3130 H   0  0  0  0  0  0  0  0  0  0  0  0
   -3.9450    3.9900    4.6370 H   0  0  0  0  0  0  0  0  0  0  0  0
   -4.0830    1.5610    4.1560 H   0  0  0  0  0  0  0  0  0  0  0  0
   -2.0450   -0.5970    4.2260 H   0  0  0  0  0  0  0  0  0  0  0  0
   -4.2310   -0.1750    3.4610 H   0  0  0  0  0  0  0  0  0  0  0  0
   -3.6130    0.0940    1.7400 H   0  0  0  0  0  0  0  0  0  0  0  0
  1 28  1  0  0  0  0
  1 29  1  0  0  0  0
  1 30  1  0  0  0  0
  1  2  1  0  0  0  0
  2  3  1  0  0  0  0
  3 31  1  0  0  0  0
  3 32  1  0  0  0  0
  3 33  1  0  0  0  0
  2  4  1  0  0  0  0
  4 34  1  0  0  0  0
  4 35  1  0  0  0  0
  4 36  1  0  0  0  0
  2  5  1  0  0  0  0
  5  6  1  0  0  0  0
  6 37  1  0  0  0  0
  5  7  1  0  0  0  0
  7 38  1  0  0  0  0
  7 39  1  0  0  0  0
  7  8  1  0  0  0  0
  8 40  1  0  0  0  0
  8 41  1  0  0  0  0
  8  9  1  0  0  0  0
  9 10  1  0  0  0  0
 10 42  1  0  0  0  0
 10 43  1  0  0  0  0
 10 11  1  0  0  0  0
 11 44  1  0  0  0  0
 11 12  1  0  0  0  0
 12 13  2  0  0  0  0
 13 45  1  0  0  0  0
 13 14  1  0  0  0  0
 14 46  1  0  0  0  0
 14 15  2  0  0  0  0
 15 47  1  0  0  0  0
 15 16  1  0  0  0  0
 16 48  1  0  0  0  0
 16 17  2  0  0  0  0
 17 12  1  0  0  0  0
 17 18  1  0  0  0  0
 18 49  1  0  0  0  0
 18 50  1  0  0  0  0
 18 19  1  0  0  0  0
 19 51  1  0  0  0  0
 19 52  1  0  0  0  0
 19 20  1  0  0  0  0
 20 21  2  0  0  0  0
 21 53  1  0  0  0  0
 21 22  1  0  0  0  0
 22 54  1  0  0  0  0
 22 23  2  0  0  0  0
 23 55  1  0  0  0  0
 23 24  1  0  0  0  0
 24 25  1  0  0  0  0
 25  9  1  0  0  0  0
 25 56  1  0  0  0  0
 25 26  1  0  0  0  0
 26  5  1  0  0  0  0
 26 57  1  0  0  0  0
 26 58  1  0  0  0  0
 24 27  2  0  0  0  0
 27 11  1  0  0  0  0
 27 20  1  0  0  0  0
M  END
>  <LOGBIO>
8.0600

>  <PRED_LOGBIO>
8.7300

>  <XV_RES>
-0.6860

>  <WHL_TMPL>
1

>  <ANCH>
8-11;20-23

$$$$
ROW58
  -MTS-   01071501493D 0   0.00000     0.00000     0

 65 69  0  0  0  0  0  0  0  0999 V2000
    1.1730   -4.8420    0.1880 C   0  0  0  0  0  0  0  0  0  0  0  0
    0.1870   -5.4150    1.0510 O   0  0  0  0  0  0  0  0  0  0  0  0
    0.5220   -5.6190    2.3640 C   0  0  0  0  0  0  0  0  0  0  0  0
    1.0960   -6.8340    2.7490 C   0  0  0  0  0  0  0  0  0  0  0  0
    1.4440   -7.0500    4.0800 C   0  0  0  0  0  0  0  0  0  0  0  0
    1.2200   -6.0520    5.0250 C   0  0  0  0  0  0  0  0  0  0  0  0
    0.6470   -4.8370    4.6400 C   0  0  0  0  0  0  0  0  0  0  0  0
    0.2840   -4.6050    3.3050 C   0  0  0  0  0  0  0  0  0  0  0  0
   -0.3520   -3.3650    2.7150 N   0  0  0  0  0  0  0  0  0  0  0  0
   -1.5200   -2.8970    3.4740 C   0  0  0  0  0  0  0  0  0  0  0  0
   -2.2150   -1.7200    2.7650 C   0  0  0  0  0  0  0  0  0  0  0  0
   -1.2640   -0.6540    2.4180 N   0  0  0  0  0  0  0  0  0  0  0  0
   -1.9460    0.5850    1.8800 C   0  0  0  0  0  0  0  0  0  0  0  0
   -1.6260    1.7920    2.7500 C   0  0  0  0  0  0  0  0  0  0  0  0
   -2.1350    2.9930    2.4430 C   0  0  0  0  0  0  0  0  0  0  0  0
   -1.8180    4.1900    3.3070 C   0  0  0  0  0  0  0  0  0  0  0  0
   -2.4910    5.3790    2.7630 N   0  0  0  0  0  0  0  0  0  0  0  0
   -2.3530    6.5560    3.3660 C   0  0  0  0  0  0  0  0  0  0  0  0
   -1.6610    6.6500    4.3790 O   0  0  0  0  0  0  0  0  0  0  0  0
   -3.0310    7.7520    2.8190 C   0  0  0  0  0  0  0  0  0  0  0  0
   -2.3800    8.5550    1.8740 C   0  0  0  0  0  0  0  0  0  0  0  0
   -3.0210    9.6870    1.3560 C   0  0  0  0  0  0  0  0  0  0  0  0
   -4.3130   10.0160    1.7830 C   0  0  0  0  0  0  0  0  0  0  0  0
   -4.9640    9.2130    2.7280 C   0  0  0  0  0  0  0  0  0  0  0  0
   -6.3250    9.8150    2.9850 C   0  0  0  0  0  0  0  0  0  0  0  0
   -6.4020   11.0380    2.1040 C   0  0  0  0  0  0  0  0  0  0  0  0
   -7.4080   11.9930    1.9100 C   0  0  0  0  0  0  0  0  0  0  0  0
   -7.2090   13.0470    1.0110 C   0  0  0  0  0  0  0  0  0  0  0  0
   -6.0030   13.1480    0.3060 C   0  0  0  0  0  0  0  0  0  0  0  0
   -4.9970   12.1930    0.5000 C   0  0  0  0  0  0  0  0  0  0  0  0
   -5.1970   11.1390    1.3990 C   0  0  0  0  0  0  0  0  0  0  0  0
   -4.3230    8.0810    3.2460 C   0  0  0  0  0  0  0  0  0  0  0  0
   -0.1840   -1.1630    1.5600 C   0  0  0  0  0  0  0  0  0  0  0  0
    0.5690   -2.3230    2.2380 C   0  0  0  0  0  0  0  0  0  0  0  0
    2.0490   -5.4860    0.1600 H   0  0  0  0  0  0  0  0  0  0  0  0
    0.7630   -4.7420   -0.8150 H   0  0  0  0  0  0  0  0  0  0  0  0
    1.4560   -3.8610    0.5630 H   0  0  0  0  0  0  0  0  0  0  0  0
    1.2700   -7.6060    2.0140 H   0  0  0  0  0  0  0  0  0  0  0  0
    1.8860   -7.9890    4.3790 H   0  0  0  0  0  0  0  0  0  0  0  0
    1.4900   -6.2170    6.0580 H   0  0  0  0  0  0  0  0  0  0  0  0
    0.4820   -4.0670    5.3790 H   0  0  0  0  0  0  0  0  0  0  0  0
   -1.1380   -2.5050    4.4150 H   0  0  0  0  0  0  0  0  0  0  0  0
   -2.2370   -3.7110    3.5550 H   0  0  0  0  0  0  0  0  0  0  0  0
   -2.9040   -1.2900    3.4890 H   0  0  0  0  0  0  0  0  0  0  0  0
   -2.6650   -2.0990    1.8500 H   0  0  0  0  0  0  0  0  0  0  0  0
   -3.0170    0.4130    1.9700 H   0  0  0  0  0  0  0  0  0  0  0  0
   -1.5730    0.7760    0.8760 H   0  0  0  0  0  0  0  0  0  0  0  0
   -0.9880    1.6810    3.6140 H   0  0  0  0  0  0  0  0  0  0  0  0
   -2.7730    3.1040    1.5790 H   0  0  0  0  0  0  0  0  0  0  0  0
   -2.1660    4.0090    4.3210 H   0  0  0  0  0  0  0  0  0  0  0  0
   -0.7420    4.3560    3.3160 H   0  0  0  0  0  0  0  0  0  0  0  0
   -3.0600    5.3010    1.9320 H   0  0  0  0  0  0  0  0  0  0  0  0
   -1.3830    8.3010    1.5450 H   0  0  0  0  0  0  0  0  0  0  0  0
   -2.5190   10.3060    0.6280 H   0  0  0  0  0  0  0  0  0  0  0  0
   -6.3920   10.1190    4.0280 H   0  0  0  0  0  0  0  0  0  0  0  0
   -7.0940    9.1060    2.6840 H   0  0  0  0  0  0  0  0  0  0  0  0
   -8.3380   11.9160    2.4540 H   0  0  0  0  0  0  0  0  0  0  0  0
   -7.9840   13.7840    0.8620 H   0  0  0  0  0  0  0  0  0  0  0  0
   -5.8490   13.9610   -0.3880 H   0  0  0  0  0  0  0  0  0  0  0  0
   -4.0680   12.2710   -0.0440 H   0  0  0  0  0  0  0  0  0  0  0  0
   -4.8250    7.4620    3.9750 H   0  0  0  0  0  0  0  0  0  0  0  0
    0.5330   -0.3520    1.4550 H   0  0  0  0  0  0  0  0  0  0  0  0
   -0.6170   -1.5390    0.6350 H   0  0  0  0  0  0  0  0  0  0  0  0
    1.1780   -2.7850    1.4640 H   0  0  0  0  0  0  0  0  0  0  0  0
    1.1120   -1.9180    3.0900 H   0  0  0  0  0  0  0  0  0  0  0  0
  1 35  1  0  0  0  0
  1 36  1  0  0  0  0
  1 37  1  0  0  0  0
  1  2  1  0  0  0  0
  2  3  1  0  0  0  0
  3  4  2  0  0  0  0
  4 38  1  0  0  0  0
  4  5  1  0  0  0  0
  5 39  1  0  0  0  0
  5  6  2  0  0  0  0
  6 40  1  0  0  0  0
  6  7  1  0  0  0  0
  7 41  1  0  0  0  0
  7  8  2  0  0  0  0
  8  3  1  0  0  0  0
  8  9  1  0  0  0  0
  9 10  1  0  0  0  0
 10 42  1  0  0  0  0
 10 43  1  0  0  0  0
 10 11  1  0  0  0  0
 11 44  1  0  0  0  0
 11 45  1  0  0  0  0
 11 12  1  0  0  0  0
 12 13  1  0  0  0  0
 13 46  1  0  0  0  0
 13 47  1  0  0  0  0
 13 14  1  0  0  0  0
 14 48  1  0  0  0  0
 14 15  2  0  0  0  0
 15 49  1  0  0  0  0
 15 16  1  0  0  0  0
 16 50  1  0  0  0  0
 16 51  1  0  0  0  0
 16 17  1  0  0  0  0
 17 52  1  0  0  0  0
 17 18  1  0  0  0  0
 18 19  2  0  0  0  0
 18 20  1  0  0  0  0
 20 21  2  0  0  0  0
 21 53  1  0  0  0  0
 21 22  1  0  0  0  0
 22 54  1  0  0  0  0
 22 23  2  0  0  0  0
 23 24  1  0  0  0  0
 24 25  1  0  0  0  0
 25 55  1  0  0  0  0
 25 56  1  0  0  0  0
 25 26  1  0  0  0  0
 26 27  2  0  0  0  0
 27 57  1  0  0  0  0
 27 28  1  0  0  0  0
 28 58  1  0  0  0  0
 28 29  2  0  0  0  0
 29 59  1  0  0  0  0
 29 30  1  0  0  0  0
 30 60  1  0  0  0  0
 30 31  2  0  0  0  0
 31 23  1  0  0  0  0
 31 26  1  0  0  0  0
 24 32  2  0  0  0  0
 32 20  1  0  0  0  0
 32 61  1  0  0  0  0
 12 33  1  0  0  0  0
 33 62  1  0  0  0  0
 33 63  1  0  0  0  0
 33 34  1  0  0  0  0
 34  9  1  0  0  0  0
 34 64  1  0  0  0  0
 34 65  1  0  0  0  0
M  END
>  <LOGBIO>
6.7500

>  <PRED_LOGBIO>
7.1800

>  <XV_RES>
-0.5690

>  <WHL_TMPL>
3

>  <ANCH>
24-34;23-60

$$$$
ROW59
  -MTS-   01071501493D 0   0.00000     0.00000     0

109116  0  0  0  0  0  0  0  0999 V2000
   12.2110    9.5070   -2.5870 F   0  0  0  0  0  0  0  0  0  0  0  0
   11.1220    9.1440   -3.2970 C   0  0  0  0  0  0  0  0  0  0  0  0
   10.9240    9.6540   -4.5860 C   0  0  0  0  0  0  0  0  0  0  0  0
    9.7950    9.2770   -5.3220 C   0  0  0  0  0  0  0  0  0  0  0  0
    8.8630    8.3910   -4.7700 C   0  0  0  0  0  0  0  0  0  0  0  0
    9.0600    7.8810   -3.4810 C   0  0  0  0  0  0  0  0  0  0  0  0
   10.1900    8.2570   -2.7450 C   0  0  0  0  0  0  0  0  0  0  0  0
    7.6680    7.9930   -5.5480 C   0  0  0  0  0  0  0  0  0  0  0  0
    7.7120    7.0050   -6.2800 O   0  0  0  0  0  0  0  0  0  0  0  0
    6.5480    8.7030   -5.4560 N   0  0  0  0  0  0  0  0  0  0  0  0
    5.4060    8.3230   -6.2010 C   0  0  0  0  0  0  0  0  0  0  0  0
    5.2080    8.8330   -7.4890 C   0  0  0  0  0  0  0  0  0  0  0  0
    4.0790    8.4560   -8.2260 C   0  0  0  0  0  0  0  0  0  0  0  0
    3.1470    7.5700   -7.6730 C   0  0  0  0  0  0  0  0  0  0  0  0
    1.9390    7.0200   -8.1650 N   0  0  0  0  0  0  0  0  0  0  0  0
    1.4050    6.1950   -7.2100 C   0  0  0  0  0  0  0  0  0  0  0  0
    2.1900    6.1710   -6.1230 C   0  0  0  0  0  0  0  0  0  0  0  0
    1.9400    5.3810   -4.8610 C   0  0  0  0  0  0  0  0  0  0  0  0
    3.0640    4.3480   -4.6580 C   0  0  0  0  0  0  0  0  0  0  0  0
    2.9470    3.6530   -3.2880 C   0  0  0  0  0  0  0  0  0  0  0  0
    2.9090    4.6320   -2.1920 N   0  0  0  0  0  0  0  0  0  0  0  0
    2.7970    3.9240   -0.9080 C   0  0  0  0  0  0  0  0  0  0  0  0
    1.3220    3.7320   -0.5590 C   0  0  0  0  0  0  0  0  0  0  0  0
    1.2050    2.9970    0.7750 C   0  0  0  0  0  0  0  0  0  0  0  0
   -0.0580    2.7430    1.2360 C   0  0  0  0  0  0  0  0  0  0  0  0
   -0.1780    2.2400    2.5650 C   0  0  0  0  0  0  0  0  0  0  0  0
   -1.6260    1.7920    2.7500 C   0  0  0  0  0  0  0  0  0  0  0  0
   -1.9460    0.5850    1.8800 C   0  0  0  0  0  0  0  0  0  0  0  0
   -1.2640   -0.6540    2.4180 N   0  0  0  0  0  0  0  0  0  0  0  0
   -2.2280   -1.7150    2.7430 C   0  0  0  0  0  0  0  0  0  0  0  0
   -1.5500   -2.8860    3.4780 C   0  0  0  0  0  0  0  0  0  0  0  0
   -0.3560   -3.4350    2.6750 C   0  0  0  0  0  0  0  0  0  0  0  0
    0.5940   -2.3060    2.2380 C   0  0  0  0  0  0  0  0  0  0  0  0
   -0.1840   -1.1630    1.5600 C   0  0  0  0  0  0  0  0  0  0  0  0
    0.2960   -4.6320    3.3140 C   0  0  0  0  0  0  0  0  0  0  0  0
    0.0260   -5.9170    3.0460 C   0  0  0  0  0  0  0  0  0  0  0  0
    0.9790   -6.7300    3.6000 N   0  0  0  0  0  0  0  0  0  0  0  0
    1.9320   -5.9290    4.2710 C   0  0  0  0  0  0  0  0  0  0  0  0
    3.0900   -6.2380    4.9940 C   0  0  0  0  0  0  0  0  0  0  0  0
    3.8560   -5.2120    5.5620 C   0  0  0  0  0  0  0  0  0  0  0  0
    3.4630   -3.8770    5.4070 C   0  0  0  0  0  0  0  0  0  0  0  0
    4.2370   -2.8410    5.9800 N   0  0  0  0  0  0  0  0  0  0  0  0
    3.9780   -2.4240    7.2170 C   0  0  0  0  0  0  0  0  0  0  0  0
    3.0660   -2.9400    7.8610 O   0  0  0  0  0  0  0  0  0  0  0  0
    4.7870   -1.3400    7.8170 C   0  0  0  0  0  0  0  0  0  0  0  0
    5.9460   -1.6490    8.5400 C   0  0  0  0  0  0  0  0  0  0  0  0
    6.7110   -0.6240    9.1070 C   0  0  0  0  0  0  0  0  0  0  0  0
    6.3180    0.7110    8.9520 C   0  0  0  0  0  0  0  0  0  0  0  0
    7.0560    1.7000    9.5000 F   0  0  0  0  0  0  0  0  0  0  0  0
    5.1600    1.0200    8.2290 C   0  0  0  0  0  0  0  0  0  0  0  0
    4.3940   -0.0050    7.6620 C   0  0  0  0  0  0  0  0  0  0  0  0
    2.3050   -3.5680    4.6840 C   0  0  0  0  0  0  0  0  0  0  0  0
    1.5390   -4.5940    4.1160 C   0  0  0  0  0  0  0  0  0  0  0  0
    1.7690    5.5480   -2.3350 C   0  0  0  0  0  0  0  0  0  0  0  0
    1.8300    6.3340   -3.6580 C   0  0  0  0  0  0  0  0  0  0  0  0
    3.3440    7.0600   -6.3850 C   0  0  0  0  0  0  0  0  0  0  0  0
    4.4740    7.4360   -5.6480 C   0  0  0  0  0  0  0  0  0  0  0  0
   11.6430   10.3380   -5.0120 H   0  0  0  0  0  0  0  0  0  0  0  0
    9.6420    9.6710   -6.3160 H   0  0  0  0  0  0  0  0  0  0  0  0
    8.3410    7.1970   -3.0550 H   0  0  0  0  0  0  0  0  0  0  0  0
   10.3420    7.8640   -1.7510 H   0  0  0  0  0  0  0  0  0  0  0  0
    6.5110    9.5140   -4.8560 H   0  0  0  0  0  0  0  0  0  0  0  0
    5.9270    9.5170   -7.9150 H   0  0  0  0  0  0  0  0  0  0  0  0
    3.9260    8.8500   -9.2200 H   0  0  0  0  0  0  0  0  0  0  0  0
    1.5360    7.2060   -9.0720 H   0  0  0  0  0  0  0  0  0  0  0  0
    0.4830    5.6430   -7.3170 H   0  0  0  0  0  0  0  0  0  0  0  0
    0.9920    4.8710   -5.0190 H   0  0  0  0  0  0  0  0  0  0  0  0
    4.0300    4.8430   -4.7300 H   0  0  0  0  0  0  0  0  0  0  0  0
    3.0170    3.6000   -5.4470 H   0  0  0  0  0  0  0  0  0  0  0  0
    2.0420    3.0490   -3.2650 H   0  0  0  0  0  0  0  0  0  0  0  0
    3.7930    2.9840   -3.1470 H   0  0  0  0  0  0  0  0  0  0  0  0
    3.2810    2.9530   -0.9860 H   0  0  0  0  0  0  0  0  0  0  0  0
    3.2810    4.5090   -0.1280 H   0  0  0  0  0  0  0  0  0  0  0  0
    0.8380    4.7040   -0.4820 H   0  0  0  0  0  0  0  0  0  0  0  0
    0.8380    3.1480   -1.3390 H   0  0  0  0  0  0  0  0  0  0  0  0
    1.6460    3.6680    1.5090 H   0  0  0  0  0  0  0  0  0  0  0  0
    1.7350    2.0540    0.6630 H   0  0  0  0  0  0  0  0  0  0  0  0
   -0.4390    1.9490    0.5970 H   0  0  0  0  0  0  0  0  0  0  0  0
   -0.6380    3.6620    1.1770 H   0  0  0  0  0  0  0  0  0  0  0  0
   -0.0090    3.0750    3.2420 H   0  0  0  0  0  0  0  0  0  0  0  0
    0.4700    1.3750    2.6920 H   0  0  0  0  0  0  0  0  0  0  0  0
   -2.2480    2.6070    2.3860 H   0  0  0  0  0  0  0  0  0  0  0  0
   -1.7660    1.5100    3.7920 H   0  0  0  0  0  0  0  0  0  0  0  0
   -1.5070    0.7810    0.9040 H   0  0  0  0  0  0  0  0  0  0  0  0
   -3.0220    0.4230    1.8990 H   0  0  0  0  0  0  0  0  0  0  0  0
   -2.5800   -2.1110    1.7930 H   0  0  0  0  0  0  0  0  0  0  0  0
   -2.9930   -1.3050    3.4000 H   0  0  0  0  0  0  0  0  0  0  0  0
   -2.2850   -3.6870    3.5220 H   0  0  0  0  0  0  0  0  0  0  0  0
   -1.1790   -2.5200    4.4330 H   0  0  0  0  0  0  0  0  0  0  0  0
   -0.7910   -3.8080    1.7490 H   0  0  0  0  0  0  0  0  0  0  0  0
    1.2460   -2.7290    1.4770 H   0  0  0  0  0  0  0  0  0  0  0  0
    1.0810   -1.9080    3.1260 H   0  0  0  0  0  0  0  0  0  0  0  0
    0.5210   -0.3440    1.4390 H   0  0  0  0  0  0  0  0  0  0  0  0
   -0.6200   -1.5530    0.6430 H   0  0  0  0  0  0  0  0  0  0  0  0
   -0.8230   -6.2620    2.4740 H   0  0  0  0  0  0  0  0  0  0  0  0
    0.9990   -7.7380    3.5380 H   0  0  0  0  0  0  0  0  0  0  0  0
    3.3940   -7.2670    5.1140 H   0  0  0  0  0  0  0  0  0  0  0  0
    4.7500   -5.4510    6.1200 H   0  0  0  0  0  0  0  0  0  0  0  0
    4.9850   -2.4170    5.4510 H   0  0  0  0  0  0  0  0  0  0  0  0
    6.2490   -2.6790    8.6600 H   0  0  0  0  0  0  0  0  0  0  0  0
    7.6050   -0.8620    9.6650 H   0  0  0  0  0  0  0  0  0  0  0  0
    4.8560    2.0500    8.1100 H   0  0  0  0  0  0  0  0  0  0  0  0
    3.5010    0.2330    7.1040 H   0  0  0  0  0  0  0  0  0  0  0  0
    2.0020   -2.5390    4.5640 H   0  0  0  0  0  0  0  0  0  0  0  0
    0.8410    4.9810   -2.2950 H   0  0  0  0  0  0  0  0  0  0  0  0
    1.7570    6.2450   -1.5010 H   0  0  0  0  0  0  0  0  0  0  0  0
    2.6900    7.0000   -3.6440 H   0  0  0  0  0  0  0  0  0  0  0  0
    0.9350    6.9430   -3.7600 H   0  0  0  0  0  0  0  0  0  0  0  0
    4.6260    7.0430   -4.6540 H   0  0  0  0  0  0  0  0  0  0  0  0
  1  2  1  0  0  0  0
  2  3  2  0  0  0  0
  3 58  1  0  0  0  0
  3  4  1  0  0  0  0
  4 59  1  0  0  0  0
  4  5  2  0  0  0  0
  5  6  1  0  0  0  0
  6 60  1  0  0  0  0
  6  7  2  0  0  0  0
  7  2  1  0  0  0  0
  7 61  1  0  0  0  0
  5  8  1  0  0  0  0
  8  9  2  0  0  0  0
  8 10  1  0  0  0  0
 10 62  1  0  0  0  0
 10 11  1  0  0  0  0
 11 12  2  0  0  0  0
 12 63  1  0  0  0  0
 12 13  1  0  0  0  0
 13 64  1  0  0  0  0
 13 14  2  0  0  0  0
 14 15  1  0  0  0  0
 15 65  1  0  0  0  0
 15 16  1  0  0  0  0
 16 66  1  0  0  0  0
 16 17  2  0  0  0  0
 17 18  1  0  0  0  0
 18 67  1  0  0  0  0
 18 19  1  0  0  0  0
 19 68  1  0  0  0  0
 19 69  1  0  0  0  0
 19 20  1  0  0  0  0
 20 70  1  0  0  0  0
 20 71  1  0  0  0  0
 20 21  1  0  0  0  0
 21 22  1  0  0  0  0
 22 72  1  0  0  0  0
 22 73  1  0  0  0  0
 22 23  1  0  0  0  0
 23 74  1  0  0  0  0
 23 75  1  0  0  0  0
 23 24  1  0  0  0  0
 24 76  1  0  0  0  0
 24 77  1  0  0  0  0
 24 25  1  0  0  0  0
 25 78  1  0  0  0  0
 25 79  1  0  0  0  0
 25 26  1  0  0  0  0
 26 80  1  0  0  0  0
 26 81  1  0  0  0  0
 26 27  1  0  0  0  0
 27 82  1  0  0  0  0
 27 83  1  0  0  0  0
 27 28  1  0  0  0  0
 28 84  1  0  0  0  0
 28 85  1  0  0  0  0
 28 29  1  0  0  0  0
 29 30  1  0  0  0  0
 30 86  1  0  0  0  0
 30 87  1  0  0  0  0
 30 31  1  0  0  0  0
 31 88  1  0  0  0  0
 31 89  1  0  0  0  0
 31 32  1  0  0  0  0
 32 90  1  0  0  0  0
 32 33  1  0  0  0  0
 33 91  1  0  0  0  0
 33 92  1  0  0  0  0
 33 34  1  0  0  0  0
 34 29  1  0  0  0  0
 34 93  1  0  0  0  0
 34 94  1  0  0  0  0
 32 35  1  0  0  0  0
 35 36  2  0  0  0  0
 36 95  1  0  0  0  0
 36 37  1  0  0  0  0
 37 96  1  0  0  0  0
 37 38  1  0  0  0  0
 38 39  2  0  0  0  0
 39 97  1  0  0  0  0
 39 40  1  0  0  0  0
 40 98  1  0  0  0  0
 40 41  2  0  0  0  0
 41 42  1  0  0  0  0
 42 99  1  0  0  0  0
 42 43  1  0  0  0  0
 43 44  2  0  0  0  0
 43 45  1  0  0  0  0
 45 46  2  0  0  0  0
 46100  1  0  0  0  0
 46 47  1  0  0  0  0
 47101  1  0  0  0  0
 47 48  2  0  0  0  0
 48 49  1  0  0  0  0
 48 50  1  0  0  0  0
 50102  1  0  0  0  0
 50 51  2  0  0  0  0
 51 45  1  0  0  0  0
 51103  1  0  0  0  0
 41 52  1  0  0  0  0
 52104  1  0  0  0  0
 52 53  2  0  0  0  0
 53 35  1  0  0  0  0
 53 38  1  0  0  0  0
 21 54  1  0  0  0  0
 54105  1  0  0  0  0
 54106  1  0  0  0  0
 54 55  1  0  0  0  0
 55 18  1  0  0  0  0
 55107  1  0  0  0  0
 55108  1  0  0  0  0
 17 56  1  0  0  0  0
 56 14  1  0  0  0  0
 56 57  2  0  0  0  0
 57 11  1  0  0  0  0
 57109  1  0  0  0  0
M  END
>  <LOGBIO>
6.1500

>  <PRED_LOGBIO>
6.3400

>  <XV_RES>
-0.9340

>  <WHL_TMPL>
3

>  <ANCH>
24-34;57-69

$$$$
ROW60
  -MTS-   01071501493D 0   0.00000     0.00000     0

 55 56  0  0  0  0  0  0  0  0999 V2000
   -4.3280   -0.7330   -3.2740 C   0  0  0  0  0  0  0  0  0  0  0  0
   -3.2940   -0.6980   -2.1510 C   0  0  0  0  0  0  0  0  0  0  0  0
   -4.0100   -0.6550   -0.8020 C   0  0  0  0  0  0  0  0  0  0  0  0
   -2.9750   -0.6200    0.3220 C   0  0  0  0  0  0  0  0  0  0  0  0
   -3.5050   -0.5750    1.7480 C   0  0  0  0  0  0  0  0  0  0  0  0
   -2.5930    0.2590    2.6450 C   0  0  0  0  0  0  0  0  0  0  0  0
   -1.1830   -0.3270    2.7510 N   0  0  0  0  0  0  0  0  0  0  0  0
   -1.1630   -1.8560    2.7820 C   0  0  0  0  0  0  0  0  0  0  0  0
   -0.0260   -2.4130    3.6320 C   0  0  0  0  0  0  0  0  0  0  0  0
   -0.5100   -3.5530    4.4950 C   0  0  0  0  0  0  0  0  0  0  0  0
   -1.7690   -3.4840    5.1050 C   0  0  0  0  0  0  0  0  0  0  0  0
   -2.2180   -4.5410    5.9050 C   0  0  0  0  0  0  0  0  0  0  0  0
   -1.4080   -5.6670    6.0960 C   0  0  0  0  0  0  0  0  0  0  0  0
   -0.1500   -5.7360    5.4870 C   0  0  0  0  0  0  0  0  0  0  0  0
    0.2990   -4.6790    4.6860 C   0  0  0  0  0  0  0  0  0  0  0  0
   -0.1970    0.3080    1.7170 C   0  0  0  0  0  0  0  0  0  0  0  0
    0.1190    1.7680    2.1040 C   0  0  0  0  0  0  0  0  0  0  0  0
    1.2140    2.3640    1.2480 C   0  0  0  0  0  0  0  0  0  0  0  0
    2.1800    1.5700    0.6190 C   0  0  0  0  0  0  0  0  0  0  0  0
    3.1700    2.1660   -0.1710 C   0  0  0  0  0  0  0  0  0  0  0  0
    3.1940    3.5570   -0.3320 C   0  0  0  0  0  0  0  0  0  0  0  0
    2.2280    4.3510    0.2970 C   0  0  0  0  0  0  0  0  0  0  0  0
    2.3090    5.7010    0.1080 O   0  0  0  0  0  0  0  0  0  0  0  0
    1.2370    3.7550    1.0870 C   0  0  0  0  0  0  0  0  0  0  0  0
   -4.9510   -1.6190   -3.1650 H   0  0  0  0  0  0  0  0  0  0  0  0
   -3.8180   -0.7640   -4.2350 H   0  0  0  0  0  0  0  0  0  0  0  0
   -4.9510    0.1570   -3.2220 H   0  0  0  0  0  0  0  0  0  0  0  0
   -2.6710   -1.5880   -2.2040 H   0  0  0  0  0  0  0  0  0  0  0  0
   -2.6710    0.1870   -2.2600 H   0  0  0  0  0  0  0  0  0  0  0  0
   -4.6330    0.2350   -0.7500 H   0  0  0  0  0  0  0  0  0  0  0  0
   -4.6330   -1.5410   -0.6930 H   0  0  0  0  0  0  0  0  0  0  0  0
   -2.4410    0.3180    0.1870 H   0  0  0  0  0  0  0  0  0  0  0  0
   -2.3610   -1.5140    0.2290 H   0  0  0  0  0  0  0  0  0  0  0  0
   -3.4600   -1.5940    2.1260 H   0  0  0  0  0  0  0  0  0  0  0  0
   -4.4890   -0.1110    1.7340 H   0  0  0  0  0  0  0  0  0  0  0  0
   -3.0190    0.2040    3.6450 H   0  0  0  0  0  0  0  0  0  0  0  0
   -2.5140    1.2550    2.2150 H   0  0  0  0  0  0  0  0  0  0  0  0
   -0.9610   -2.1750    1.7620 H   0  0  0  0  0  0  0  0  0  0  0  0
   -2.1040   -2.1970    3.2090 H   0  0  0  0  0  0  0  0  0  0  0  0
    0.2710   -1.6160    4.3110 H   0  0  0  0  0  0  0  0  0  0  0  0
    0.7470   -2.7890    2.9650 H   0  0  0  0  0  0  0  0  0  0  0  0
   -2.3930   -2.6150    4.9570 H   0  0  0  0  0  0  0  0  0  0  0  0
   -3.1880   -4.4880    6.3750 H   0  0  0  0  0  0  0  0  0  0  0  0
   -1.7550   -6.4830    6.7140 H   0  0  0  0  0  0  0  0  0  0  0  0
    0.4740   -6.6050    5.6340 H   0  0  0  0  0  0  0  0  0  0  0  0
    1.2700   -4.7330    4.2160 H   0  0  0  0  0  0  0  0  0  0  0  0
   -0.7250    0.3460    0.7670 H   0  0  0  0  0  0  0  0  0  0  0  0
    0.7300   -0.2620    1.7380 H   0  0  0  0  0  0  0  0  0  0  0  0
    0.5120    1.7350    3.1180 H   0  0  0  0  0  0  0  0  0  0  0  0
   -0.7850    2.3560    1.9630 H   0  0  0  0  0  0  0  0  0  0  0  0
    2.1620    0.4970    0.7430 H   0  0  0  0  0  0  0  0  0  0  0  0
    3.9160    1.5540   -0.6560 H   0  0  0  0  0  0  0  0  0  0  0  0
    3.9580    4.0170   -0.9410 H   0  0  0  0  0  0  0  0  0  0  0  0
    1.6380    6.1600    0.6370 H   0  0  0  0  0  0  0  0  0  0  0  0
    0.4920    4.3670    1.5720 H   0  0  0  0  0  0  0  0  0  0  0  0
  1 25  1  0  0  0  0
  1 26  1  0  0  0  0
  1 27  1  0  0  0  0
  1  2  1  0  0  0  0
  2 28  1  0  0  0  0
  2 29  1  0  0  0  0
  2  3  1  0  0  0  0
  3 30  1  0  0  0  0
  3 31  1  0  0  0  0
  3  4  1  0  0  0  0
  4 32  1  0  0  0  0
  4 33  1  0  0  0  0
  4  5  1  0  0  0  0
  5 34  1  0  0  0  0
  5 35  1  0  0  0  0
  5  6  1  0  0  0  0
  6 36  1  0  0  0  0
  6 37  1  0  0  0  0
  6  7  1  0  0  0  0
  7  8  1  0  0  0  0
  8 38  1  0  0  0  0
  8 39  1  0  0  0  0
  8  9  1  0  0  0  0
  9 40  1  0  0  0  0
  9 41  1  0  0  0  0
  9 10  1  0  0  0  0
 10 11  2  0  0  0  0
 11 42  1  0  0  0  0
 11 12  1  0  0  0  0
 12 43  1  0  0  0  0
 12 13  2  0  0  0  0
 13 44  1  0  0  0  0
 13 14  1  0  0  0  0
 14 45  1  0  0  0  0
 14 15  2  0  0  0  0
 15 10  1  0  0  0  0
 15 46  1  0  0  0  0
  7 16  1  0  0  0  0
 16 47  1  0  0  0  0
 16 48  1  0  0  0  0
 16 17  1  0  0  0  0
 17 49  1  0  0  0  0
 17 50  1  0  0  0  0
 17 18  1  0  0  0  0
 18 19  2  0  0  0  0
 19 51  1  0  0  0  0
 19 20  1  0  0  0  0
 20 52  1  0  0  0  0
 20 21  2  0  0  0  0
 21 53  1  0  0  0  0
 21 22  1  0  0  0  0
 22 23  1  0  0  0  0
 23 54  1  0  0  0  0
 22 24  2  0  0  0  0
 24 18  1  0  0  0  0
 24 55  1  0  0  0  0
M  END
>  <LOGBIO>
5.9000

>  <PRED_LOGBIO>
6.1100

>  <XV_RES>
-0.3260

>  <WHL_TMPL>
2

>  <ANCH>
2-4;49-51

$$$$
ROW61
  -MTS-   01071501493D 0   0.00000     0.00000     0

 41 44  0  0  0  0  0  0  0  0999 V2000
   -4.1190    7.1190   -1.5570 N   0  0  0  0  0  0  0  0  0  0  0  0
   -3.4100    6.1190   -0.9450 C   0  0  0  0  0  0  0  0  0  0  0  0
   -3.8990    5.1130   -0.2450 N   0  0  0  0  0  0  0  0  0  0  0  0
   -2.9860    4.1990    0.2950 C   0  0  0  0  0  0  0  0  0  0  0  0
   -3.3720    3.0900    1.0570 C   0  0  0  0  0  0  0  0  0  0  0  0
   -2.4010    2.2180    1.5650 C   0  0  0  0  0  0  0  0  0  0  0  0
   -2.9800    1.0740    2.3630 C   0  0  0  0  0  0  0  0  0  0  0  0
   -2.4330   -0.3190    2.0010 C   0  0  0  0  0  0  0  0  0  0  0  0
   -1.0390   -0.5340    2.4150 N   0  0  0  0  0  0  0  0  0  0  0  0
   -1.1130   -2.0450    2.2530 C   0  0  0  0  0  0  0  0  0  0  0  0
   -1.4770   -2.6830    3.5720 C   0  0  0  0  0  0  0  0  0  0  0  0
   -0.6310   -2.5370    4.6780 C   0  0  0  0  0  0  0  0  0  0  0  0
   -0.9690   -3.1290    5.9010 C   0  0  0  0  0  0  0  0  0  0  0  0
   -2.1530   -3.8670    6.0180 C   0  0  0  0  0  0  0  0  0  0  0  0
   -2.4780   -4.4380    7.1970 F   0  0  0  0  0  0  0  0  0  0  0  0
   -2.9990   -4.0130    4.9120 C   0  0  0  0  0  0  0  0  0  0  0  0
   -2.6610   -3.4220    3.6890 C   0  0  0  0  0  0  0  0  0  0  0  0
   -0.0320    0.1020    1.5530 C   0  0  0  0  0  0  0  0  0  0  0  0
    0.1180    1.6160    1.7850 C   0  0  0  0  0  0  0  0  0  0  0  0
   -1.0450    2.4560    1.3120 C   0  0  0  0  0  0  0  0  0  0  0  0
   -0.6590    3.5650    0.5500 C   0  0  0  0  0  0  0  0  0  0  0  0
   -1.6290    4.4370    0.0420 C   0  0  0  0  0  0  0  0  0  0  0  0
   -1.6520    5.9130   -0.9340 S   0  0  0  0  0  0  0  0  0  0  0  0
   -4.3280    7.9700   -1.0540 H   0  0  0  0  0  0  0  0  0  0  0  0
   -4.4320    7.0060   -2.5110 H   0  0  0  0  0  0  0  0  0  0  0  0
   -4.4180    2.9070    1.2520 H   0  0  0  0  0  0  0  0  0  0  0  0
   -4.0370    1.0470    2.1100 H   0  0  0  0  0  0  0  0  0  0  0  0
   -2.7570    1.2520    3.4130 H   0  0  0  0  0  0  0  0  0  0  0  0
   -2.4310   -0.3650    0.9140 H   0  0  0  0  0  0  0  0  0  0  0  0
   -3.0590   -1.0580    2.4980 H   0  0  0  0  0  0  0  0  0  0  0  0
   -0.1080   -2.3830    2.0090 H   0  0  0  0  0  0  0  0  0  0  0  0
   -1.8900   -2.2770    1.5280 H   0  0  0  0  0  0  0  0  0  0  0  0
    0.2820   -1.9680    4.5870 H   0  0  0  0  0  0  0  0  0  0  0  0
   -0.3160   -3.0160    6.7540 H   0  0  0  0  0  0  0  0  0  0  0  0
   -3.9120   -4.5830    5.0030 H   0  0  0  0  0  0  0  0  0  0  0  0
   -3.3140   -3.5340    2.8360 H   0  0  0  0  0  0  0  0  0  0  0  0
   -0.4010   -0.0070    0.5350 H   0  0  0  0  0  0  0  0  0  0  0  0
    0.9330   -0.3590    1.7520 H   0  0  0  0  0  0  0  0  0  0  0  0
    0.9650    1.9220    1.1750 H   0  0  0  0  0  0  0  0  0  0  0  0
    0.2330    1.7750    2.8550 H   0  0  0  0  0  0  0  0  0  0  0  0
    0.3870    3.7480    0.3550 H   0  0  0  0  0  0  0  0  0  0  0  0
  1 24  1  0  0  0  0
  1 25  1  0  0  0  0
  1  2  1  0  0  0  0
  2  3  2  0  0  0  0
  3  4  1  0  0  0  0
  4  5  2  0  0  0  0
  5 26  1  0  0  0  0
  5  6  1  0  0  0  0
  6  7  1  0  0  0  0
  7 27  1  0  0  0  0
  7 28  1  0  0  0  0
  7  8  1  0  0  0  0
  8 29  1  0  0  0  0
  8 30  1  0  0  0  0
  8  9  1  0  0  0  0
  9 10  1  0  0  0  0
 10 31  1  0  0  0  0
 10 32  1  0  0  0  0
 10 11  1  0  0  0  0
 11 12  2  0  0  0  0
 12 33  1  0  0  0  0
 12 13  1  0  0  0  0
 13 34  1  0  0  0  0
 13 14  2  0  0  0  0
 14 15  1  0  0  0  0
 14 16  1  0  0  0  0
 16 35  1  0  0  0  0
 16 17  2  0  0  0  0
 17 11  1  0  0  0  0
 17 36  1  0  0  0  0
  9 18  1  0  0  0  0
 18 37  1  0  0  0  0
 18 38  1  0  0  0  0
 18 19  1  0  0  0  0
 19 39  1  0  0  0  0
 19 40  1  0  0  0  0
 19 20  1  0  0  0  0
 20  6  2  0  0  0  0
 20 21  1  0  0  0  0
 21 41  1  0  0  0  0
 21 22  2  0  0  0  0
 22  4  1  0  0  0  0
 22 23  1  0  0  0  0
 23  2  1  0  0  0  0
M  END
>  <LOGBIO>
6.2200

>  <PRED_LOGBIO>
6.4600

>  <XV_RES>
-0.2460

>  <WHL_TMPL>
1

>  <ANCH>
11-21;16-31

$$$$
ROW62
  -MTS-   01071501493D 0   0.00000     0.00000     0

 40 43  0  0  0  0  0  0  0  0999 V2000
   -4.1190    7.1190   -1.5570 N   0  0  0  0  0  0  0  0  0  0  0  0
   -3.4100    6.1190   -0.9450 C   0  0  0  0  0  0  0  0  0  0  0  0
   -3.8990    5.1130   -0.2450 N   0  0  0  0  0  0  0  0  0  0  0  0
   -2.9860    4.1990    0.2950 C   0  0  0  0  0  0  0  0  0  0  0  0
   -3.3720    3.0900    1.0570 C   0  0  0  0  0  0  0  0  0  0  0  0
   -2.4010    2.2180    1.5650 C   0  0  0  0  0  0  0  0  0  0  0  0
   -2.9800    1.0740    2.3630 C   0  0  0  0  0  0  0  0  0  0  0  0
   -2.4330   -0.3190    2.0010 C   0  0  0  0  0  0  0  0  0  0  0  0
   -1.0390   -0.5340    2.4150 N   0  0  0  0  0  0  0  0  0  0  0  0
   -1.1130   -2.0450    2.2530 C   0  0  0  0  0  0  0  0  0  0  0  0
   -1.4770   -2.6830    3.5720 C   0  0  0  0  0  0  0  0  0  0  0  0
   -0.6390   -2.5440    4.6850 C   0  0  0  0  0  0  0  0  0  0  0  0
   -0.9980   -3.1450    5.8970 C   0  0  0  0  0  0  0  0  0  0  0  0
   -2.1360   -3.8470    5.9850 N   0  0  0  0  0  0  0  0  0  0  0  0
   -2.9620   -4.0010    4.9410 C   0  0  0  0  0  0  0  0  0  0  0  0
   -2.6580   -3.4240    3.7010 C   0  0  0  0  0  0  0  0  0  0  0  0
   -0.0320    0.1020    1.5530 C   0  0  0  0  0  0  0  0  0  0  0  0
    0.1180    1.6160    1.7850 C   0  0  0  0  0  0  0  0  0  0  0  0
   -1.0450    2.4560    1.3120 C   0  0  0  0  0  0  0  0  0  0  0  0
   -0.6590    3.5650    0.5500 C   0  0  0  0  0  0  0  0  0  0  0  0
   -1.6290    4.4370    0.0420 C   0  0  0  0  0  0  0  0  0  0  0  0
   -1.6520    5.9130   -0.9340 S   0  0  0  0  0  0  0  0  0  0  0  0
   -4.3280    7.9700   -1.0540 H   0  0  0  0  0  0  0  0  0  0  0  0
   -4.4320    7.0060   -2.5110 H   0  0  0  0  0  0  0  0  0  0  0  0
   -4.4180    2.9070    1.2520 H   0  0  0  0  0  0  0  0  0  0  0  0
   -4.0370    1.0470    2.1100 H   0  0  0  0  0  0  0  0  0  0  0  0
   -2.7570    1.2520    3.4130 H   0  0  0  0  0  0  0  0  0  0  0  0
   -2.4310   -0.3650    0.9140 H   0  0  0  0  0  0  0  0  0  0  0  0
   -3.0590   -1.0580    2.4980 H   0  0  0  0  0  0  0  0  0  0  0  0
   -0.1080   -2.3830    2.0090 H   0  0  0  0  0  0  0  0  0  0  0  0
   -1.8900   -2.2770    1.5280 H   0  0  0  0  0  0  0  0  0  0  0  0
    0.2770   -1.9770    4.6080 H   0  0  0  0  0  0  0  0  0  0  0  0
   -0.3580   -3.0430    6.7610 H   0  0  0  0  0  0  0  0  0  0  0  0
   -3.8690   -4.5750    5.0570 H   0  0  0  0  0  0  0  0  0  0  0  0
   -3.3240   -3.5480    2.8590 H   0  0  0  0  0  0  0  0  0  0  0  0
   -0.4010   -0.0070    0.5350 H   0  0  0  0  0  0  0  0  0  0  0  0
    0.9330   -0.3590    1.7520 H   0  0  0  0  0  0  0  0  0  0  0  0
    0.9650    1.9220    1.1750 H   0  0  0  0  0  0  0  0  0  0  0  0
    0.2330    1.7750    2.8550 H   0  0  0  0  0  0  0  0  0  0  0  0
    0.3870    3.7480    0.3550 H   0  0  0  0  0  0  0  0  0  0  0  0
  1 23  1  0  0  0  0
  1 24  1  0  0  0  0
  1  2  1  0  0  0  0
  2  3  2  0  0  0  0
  3  4  1  0  0  0  0
  4  5  2  0  0  0  0
  5 25  1  0  0  0  0
  5  6  1  0  0  0  0
  6  7  1  0  0  0  0
  7 26  1  0  0  0  0
  7 27  1  0  0  0  0
  7  8  1  0  0  0  0
  8 28  1  0  0  0  0
  8 29  1  0  0  0  0
  8  9  1  0  0  0  0
  9 10  1  0  0  0  0
 10 30  1  0  0  0  0
 10 31  1  0  0  0  0
 10 11  1  0  0  0  0
 11 12  2  0  0  0  0
 12 32  1  0  0  0  0
 12 13  1  0  0  0  0
 13 33  1  0  0  0  0
 13 14  2  0  0  0  0
 14 15  1  0  0  0  0
 15 34  1  0  0  0  0
 15 16  2  0  0  0  0
 16 11  1  0  0  0  0
 16 35  1  0  0  0  0
  9 17  1  0  0  0  0
 17 36  1  0  0  0  0
 17 37  1  0  0  0  0
 17 18  1  0  0  0  0
 18 38  1  0  0  0  0
 18 39  1  0  0  0  0
 18 19  1  0  0  0  0
 19  6  2  0  0  0  0
 19 20  1  0  0  0  0
 20 40  1  0  0  0  0
 20 21  2  0  0  0  0
 21  4  1  0  0  0  0
 21 22  1  0  0  0  0
 22  2  1  0  0  0  0
M  END
>  <LOGBIO>
5.3500

>  <PRED_LOGBIO>
6.2600

>  <XV_RES>
-1.0230

>  <WHL_TMPL>
1

>  <ANCH>
11-21;16-30

$$$$
ROW63
  -MTS-   01071501493D 0   0.00000     0.00000     0

 58 60  0  0  0  0  0  0  0  0999 V2000
    3.6130    7.3340    1.1120 C   0  0  0  0  0  0  0  0  0  0  0  0
    3.6550    5.9350    0.8210 O   0  0  0  0  0  0  0  0  0  0  0  0
    3.3310    5.0600    1.8240 C   0  0  0  0  0  0  0  0  0  0  0  0
    4.3280    4.5760    2.6800 C   0  0  0  0  0  0  0  0  0  0  0  0
    3.9980    3.6810    3.7050 C   0  0  0  0  0  0  0  0  0  0  0  0
    2.6700    3.2710    3.8740 C   0  0  0  0  0  0  0  0  0  0  0  0
    2.3470    2.3950    4.8770 O   0  0  0  0  0  0  0  0  0  0  0  0
    2.3890    0.9960    4.5860 C   0  0  0  0  0  0  0  0  0  0  0  0
    1.6730    3.7550    3.0190 C   0  0  0  0  0  0  0  0  0  0  0  0
    2.0040    4.6490    1.9940 C   0  0  0  0  0  0  0  0  0  0  0  0
    0.2700    3.3200    3.1980 C   0  0  0  0  0  0  0  0  0  0  0  0
   -0.4820    3.9590    3.9330 O   0  0  0  0  0  0  0  0  0  0  0  0
   -0.1780    2.2400    2.5650 N   0  0  0  0  0  0  0  0  0  0  0  0
   -1.6260    1.7920    2.7500 C   0  0  0  0  0  0  0  0  0  0  0  0
   -1.9460    0.5850    1.8800 C   0  0  0  0  0  0  0  0  0  0  0  0
   -1.2640   -0.6540    2.4180 N   0  0  0  0  0  0  0  0  0  0  0  0
   -0.1840   -1.1630    1.5600 C   0  0  0  0  0  0  0  0  0  0  0  0
   -0.3600   -2.6650    1.2700 C   0  0  0  0  0  0  0  0  0  0  0  0
   -0.5490   -3.4480    2.5000 N   0  0  0  0  0  0  0  0  0  0  0  0
   -1.5320   -2.8910    3.4400 C   0  0  0  0  0  0  0  0  0  0  0  0
   -1.3340   -1.3860    3.6910 C   0  0  0  0  0  0  0  0  0  0  0  0
    0.2840   -4.6050    3.3050 C   0  0  0  0  0  0  0  0  0  0  0  0
    0.6470   -4.8370    4.6400 C   0  0  0  0  0  0  0  0  0  0  0  0
    1.2200   -6.0520    5.0250 C   0  0  0  0  0  0  0  0  0  0  0  0
    1.4440   -7.0500    4.0800 C   0  0  0  0  0  0  0  0  0  0  0  0
    1.0960   -6.8340    2.7490 C   0  0  0  0  0  0  0  0  0  0  0  0
    0.5220   -5.6190    2.3640 C   0  0  0  0  0  0  0  0  0  0  0  0
    0.1870   -5.4150    1.0510 O   0  0  0  0  0  0  0  0  0  0  0  0
    1.1730   -4.8420    0.1880 C   0  0  0  0  0  0  0  0  0  0  0  0
    2.6060    7.6120    1.4160 H   0  0  0  0  0  0  0  0  0  0  0  0
    3.8930    7.8980    0.2240 H   0  0  0  0  0  0  0  0  0  0  0  0
    4.3090    7.5580    1.9180 H   0  0  0  0  0  0  0  0  0  0  0  0
    5.3530    4.8930    2.5490 H   0  0  0  0  0  0  0  0  0  0  0  0
    4.7670    3.3080    4.3640 H   0  0  0  0  0  0  0  0  0  0  0  0
    1.6930    0.7720    3.7800 H   0  0  0  0  0  0  0  0  0  0  0  0
    2.1090    0.4320    5.4740 H   0  0  0  0  0  0  0  0  0  0  0  0
    3.3960    0.7180    4.2830 H   0  0  0  0  0  0  0  0  0  0  0  0
    1.2350    5.0220    1.3340 H   0  0  0  0  0  0  0  0  0  0  0  0
    0.4400    1.7160    1.9620 H   0  0  0  0  0  0  0  0  0  0  0  0
   -2.2480    2.6070    2.3860 H   0  0  0  0  0  0  0  0  0  0  0  0
   -1.7660    1.5100    3.7920 H   0  0  0  0  0  0  0  0  0  0  0  0
   -1.5070    0.7810    0.9040 H   0  0  0  0  0  0  0  0  0  0  0  0
   -3.0220    0.4230    1.8990 H   0  0  0  0  0  0  0  0  0  0  0  0
    0.7350   -1.0680    2.1350 H   0  0  0  0  0  0  0  0  0  0  0  0
   -0.2090   -0.6330    0.6110 H   0  0  0  0  0  0  0  0  0  0  0  0
    0.5790   -3.0030    0.8360 H   0  0  0  0  0  0  0  0  0  0  0  0
   -1.2400   -2.7830    0.6410 H   0  0  0  0  0  0  0  0  0  0  0  0
   -1.3480   -3.3820    4.3930 H   0  0  0  0  0  0  0  0  0  0  0  0
   -2.5280   -3.0300    3.0250 H   0  0  0  0  0  0  0  0  0  0  0  0
   -0.3600   -1.2770    4.1650 H   0  0  0  0  0  0  0  0  0  0  0  0
   -2.1860   -1.0230    4.2620 H   0  0  0  0  0  0  0  0  0  0  0  0
    0.4820   -4.0670    5.3790 H   0  0  0  0  0  0  0  0  0  0  0  0
    1.4900   -6.2170    6.0580 H   0  0  0  0  0  0  0  0  0  0  0  0
    1.8860   -7.9890    4.3790 H   0  0  0  0  0  0  0  0  0  0  0  0
    1.2700   -7.6060    2.0140 H   0  0  0  0  0  0  0  0  0  0  0  0
    2.0490   -5.4860    0.1600 H   0  0  0  0  0  0  0  0  0  0  0  0
    0.7630   -4.7420   -0.8150 H   0  0  0  0  0  0  0  0  0  0  0  0
    1.4570   -3.8610    0.5630 H   0  0  0  0  0  0  0  0  0  0  0  0
  1 30  1  0  0  0  0
  1 31  1  0  0  0  0
  1 32  1  0  0  0  0
  1  2  1  0  0  0  0
  2  3  1  0  0  0  0
  3  4  2  0  0  0  0
  4 33  1  0  0  0  0
  4  5  1  0  0  0  0
  5 34  1  0  0  0  0
  5  6  2  0  0  0  0
  6  7  1  0  0  0  0
  7  8  1  0  0  0  0
  8 35  1  0  0  0  0
  8 36  1  0  0  0  0
  8 37  1  0  0  0  0
  6  9  1  0  0  0  0
  9 10  2  0  0  0  0
 10  3  1  0  0  0  0
 10 38  1  0  0  0  0
  9 11  1  0  0  0  0
 11 12  2  0  0  0  0
 11 13  1  0  0  0  0
 13 39  1  0  0  0  0
 13 14  1  0  0  0  0
 14 40  1  0  0  0  0
 14 41  1  0  0  0  0
 14 15  1  0  0  0  0
 15 42  1  0  0  0  0
 15 43  1  0  0  0  0
 15 16  1  0  0  0  0
 16 17  1  0  0  0  0
 17 44  1  0  0  0  0
 17 45  1  0  0  0  0
 17 18  1  0  0  0  0
 18 46  1  0  0  0  0
 18 47  1  0  0  0  0
 18 19  1  0  0  0  0
 19 20  1  0  0  0  0
 20 48  1  0  0  0  0
 20 49  1  0  0  0  0
 20 21  1  0  0  0  0
 21 16  1  0  0  0  0
 21 50  1  0  0  0  0
 21 51  1  0  0  0  0
 19 22  1  0  0  0  0
 22 23  2  0  0  0  0
 23 52  1  0  0  0  0
 23 24  1  0  0  0  0
 24 53  1  0  0  0  0
 24 25  2  0  0  0  0
 25 54  1  0  0  0  0
 25 26  1  0  0  0  0
 26 55  1  0  0  0  0
 26 27  2  0  0  0  0
 27 22  1  0  0  0  0
 27 28  1  0  0  0  0
 28 29  1  0  0  0  0
 29 56  1  0  0  0  0
 29 57  1  0  0  0  0
 29 58  1  0  0  0  0
M  END
>  <LOGBIO>
6.6000

>  <PRED_LOGBIO>
6.8100

>  <XV_RES>
-0.2780

>  <WHL_TMPL>
3

>  <ANCH>
24-34;30-31

$$$$
ROW64
  -MTS-   01071501493D 0   0.00000     0.00000     0

 59 61  0  0  1  0  0  0  0  0999 V2000
    1.2820   -1.6450    3.3590 O   0  0  0  0  0  0  0  0  0  0  0  0
    0.6080   -2.2860    2.2730 C   0  0  1  0  0  0  0  0  0  0  0  0
   -0.1510   -1.1790    1.5340 C   0  0  0  0  0  0  0  0  0  0  0  0
   -1.2640   -0.6540    2.4180 N   0  0  0  0  0  0  0  0  0  0  0  0
   -1.9460    0.5850    1.8800 C   0  0  0  0  0  0  0  0  0  0  0  0
   -1.6260    1.7920    2.7500 C   0  0  0  0  0  0  0  0  0  0  0  0
   -0.1780    2.2400    2.5650 S   0  0  0  0  0  0  0  0  0  0  0  0
   -0.0580    2.7430    1.2360 C   0  0  0  0  0  0  0  0  0  0  0  0
    1.2050    2.9970    0.7750 C   0  0  0  0  0  0  0  0  0  0  0  0
    1.3220    3.7320   -0.5590 C   0  0  0  0  0  0  0  0  0  0  0  0
    2.7410    3.9170   -0.8950 N   0  0  0  0  0  0  0  0  0  0  0  0
    2.8530    4.6240   -2.1780 C   0  0  0  0  0  0  0  0  0  0  0  0
    4.3280    4.8160   -2.5270 C   0  0  0  0  0  0  0  0  0  0  0  0
    4.4440    5.5430   -3.8450 C   0  0  0  0  0  0  0  0  0  0  0  0
    4.4970    6.9420   -3.8720 C   0  0  0  0  0  0  0  0  0  0  0  0
    4.6040    7.6150   -5.0940 C   0  0  0  0  0  0  0  0  0  0  0  0
    4.6570    6.8900   -6.2910 C   0  0  0  0  0  0  0  0  0  0  0  0
    4.6040    5.4920   -6.2640 C   0  0  0  0  0  0  0  0  0  0  0  0
    4.4970    4.8180   -5.0420 C   0  0  0  0  0  0  0  0  0  0  0  0
    4.4300    3.0790   -5.0090 Cl  0  0  0  0  0  0  0  0  0  0  0  0
   -0.3070   -3.3120    2.8970 C   0  0  0  0  0  0  0  0  0  0  0  0
   -0.6930   -4.4420    2.1670 C   0  0  0  0  0  0  0  0  0  0  0  0
   -1.5420   -5.3940    2.7450 C   0  0  0  0  0  0  0  0  0  0  0  0
   -2.0040   -5.2150    4.0540 C   0  0  0  0  0  0  0  0  0  0  0  0
   -2.8340   -6.1460    4.6210 O   0  0  0  0  0  0  0  0  0  0  0  0
   -1.6180   -4.0850    4.7850 C   0  0  0  0  0  0  0  0  0  0  0  0
   -2.0420   -3.8320    6.1110 N   0  0  0  0  0  0  0  0  0  0  0  0
   -1.5980   -2.7180    6.6860 C   0  0  0  0  0  0  0  0  0  0  0  0
   -1.8490   -2.3210    7.8230 O   0  0  0  0  0  0  0  0  0  0  0  0
   -0.5730   -1.9230    5.4820 S   0  0  0  0  0  0  0  0  0  0  0  0
   -0.7700   -3.1330    4.2060 C   0  0  0  0  0  0  0  0  0  0  0  0
    1.7900   -2.2870    3.8800 H   0  0  0  0  0  0  0  0  0  0  0  0
    1.3110   -2.7690    1.5980 H   0  0  0  0  0  0  0  0  0  0  0  0
   -0.6270   -1.6450    0.6730 H   0  0  0  0  0  0  0  0  0  0  0  0
    0.5410   -0.3660    1.3250 H   0  0  0  0  0  0  0  0  0  0  0  0
   -0.8200   -0.3710    3.2800 H   0  0  0  0  0  0  0  0  0  0  0  0
   -3.0170    0.4130    1.9700 H   0  0  0  0  0  0  0  0  0  0  0  0
   -1.5730    0.7760    0.8760 H   0  0  0  0  0  0  0  0  0  0  0  0
   -1.7150    1.4590    3.7820 H   0  0  0  0  0  0  0  0  0  0  0  0
   -2.2780    2.6110    2.4530 H   0  0  0  0  0  0  0  0  0  0  0  0
   -0.5530    3.7120    1.2540 H   0  0  0  0  0  0  0  0  0  0  0  0
   -0.5310    2.0270    0.5680 H   0  0  0  0  0  0  0  0  0  0  0  0
    1.6460    2.0180    0.6000 H   0  0  0  0  0  0  0  0  0  0  0  0
    1.7350    3.5960    1.5130 H   0  0  0  0  0  0  0  0  0  0  0  0
    0.8380    3.1480   -1.3390 H   0  0  0  0  0  0  0  0  0  0  0  0
    0.8380    4.7040   -0.4820 H   0  0  0  0  0  0  0  0  0  0  0  0
    3.1900    4.4600   -0.1710 H   0  0  0  0  0  0  0  0  0  0  0  0
    2.3690    4.0400   -2.9580 H   0  0  0  0  0  0  0  0  0  0  0  0
    2.3690    5.5960   -2.1010 H   0  0  0  0  0  0  0  0  0  0  0  0
    4.8120    5.4010   -1.7470 H   0  0  0  0  0  0  0  0  0  0  0  0
    4.8120    3.8450   -2.6050 H   0  0  0  0  0  0  0  0  0  0  0  0
    4.4560    7.5010   -2.9490 H   0  0  0  0  0  0  0  0  0  0  0  0
    4.6450    8.6940   -5.1140 H   0  0  0  0  0  0  0  0  0  0  0  0
    4.7400    7.4100   -7.2340 H   0  0  0  0  0  0  0  0  0  0  0  0
    4.6450    4.9320   -7.1870 H   0  0  0  0  0  0  0  0  0  0  0  0
   -0.3360   -4.5800    1.1570 H   0  0  0  0  0  0  0  0  0  0  0  0
   -1.8390   -6.2660    2.1820 H   0  0  0  0  0  0  0  0  0  0  0  0
   -3.7650   -5.9320    4.4490 H   0  0  0  0  0  0  0  0  0  0  0  0
   -2.6550   -4.4700    6.5990 H   0  0  0  0  0  0  0  0  0  0  0  0
  1 32  1  0  0  0  0
  1  2  1  0  0  0  0
  2 33  1  0  0  0  0
  2  3  1  0  0  0  0
  3 34  1  0  0  0  0
  3 35  1  0  0  0  0
  3  4  1  0  0  0  0
  4 36  1  0  0  0  0
  4  5  1  0  0  0  0
  5 37  1  0  0  0  0
  5 38  1  0  0  0  0
  5  6  1  0  0  0  0
  6 39  1  0  0  0  0
  6 40  1  0  0  0  0
  6  7  1  0  0  0  0
  7  8  1  0  0  0  0
  8 41  1  0  0  0  0
  8 42  1  0  0  0  0
  8  9  1  0  0  0  0
  9 43  1  0  0  0  0
  9 44  1  0  0  0  0
  9 10  1  0  0  0  0
 10 45  1  0  0  0  0
 10 46  1  0  0  0  0
 10 11  1  0  0  0  0
 11 47  1  0  0  0  0
 11 12  1  0  0  0  0
 12 48  1  0  0  0  0
 12 49  1  0  0  0  0
 12 13  1  0  0  0  0
 13 50  1  0  0  0  0
 13 51  1  0  0  0  0
 13 14  1  0  0  0  0
 14 15  2  0  0  0  0
 15 52  1  0  0  0  0
 15 16  1  0  0  0  0
 16 53  1  0  0  0  0
 16 17  2  0  0  0  0
 17 54  1  0  0  0  0
 17 18  1  0  0  0  0
 18 55  1  0  0  0  0
 18 19  2  0  0  0  0
 19 14  1  0  0  0  0
 19 20  1  0  0  0  0
  2 21  1  0  0  0  0
 21 22  2  0  0  0  0
 22 56  1  0  0  0  0
 22 23  1  0  0  0  0
 23 57  1  0  0  0  0
 23 24  2  0  0  0  0
 24 25  1  0  0  0  0
 25 58  1  0  0  0  0
 24 26  1  0  0  0  0
 26 27  1  0  0  0  0
 27 59  1  0  0  0  0
 27 28  1  0  0  0  0
 28 29  2  0  0  0  0
 28 30  1  0  0  0  0
 30 31  1  0  0  0  0
 31 21  1  0  0  0  0
 31 26  2  0  0  0  0
M  END
>  <LOGBIO>
5.8000

>  <PRED_LOGBIO>
6.2800

>  <XV_RES>
-0.4920

>  <WHL_TMPL>
3

>  <ANCH>
21-24;10-8

$$$$
ROW66
  -MTS-   01071501493D 0   0.00000     0.00000     0

 42 45  0  0  0  0  0  0  0  0999 V2000
    0.2840   -4.6050    3.3050 C   0  0  0  0  0  0  0  0  0  0  0  0
   -0.3030   -3.3200    2.9000 N   0  0  0  0  0  0  0  0  0  0  0  0
   -1.1430   -2.8020    3.9890 C   0  0  0  0  0  0  0  0  0  0  0  0
   -1.7650   -1.4420    3.6200 C   0  0  0  0  0  0  0  0  0  0  0  0
   -0.7560   -0.4820    3.1510 N   0  0  0  0  0  0  0  0  0  0  0  0
    0.1830   -1.0120    2.1520 C   0  0  0  0  0  0  0  0  0  0  0  0
    0.7700   -2.3790    2.5490 C   0  0  0  0  0  0  0  0  0  0  0  0
   -0.6960    0.8080    3.6090 C   0  0  0  0  0  0  0  0  0  0  0  0
   -1.4000    1.7200    2.9650 N   0  0  0  0  0  0  0  0  0  0  0  0
   -1.4790    3.0740    3.3100 C   0  0  0  0  0  0  0  0  0  0  0  0
   -2.7210    3.7210    3.3010 C   0  0  0  0  0  0  0  0  0  0  0  0
   -2.8080    5.0750    3.6480 C   0  0  0  0  0  0  0  0  0  0  0  0
   -4.3510    5.8780    3.6360 Cl  0  0  0  0  0  0  0  0  0  0  0  0
   -1.6530    5.7810    4.0040 C   0  0  0  0  0  0  0  0  0  0  0  0
   -0.4110    5.1350    4.0140 C   0  0  0  0  0  0  0  0  0  0  0  0
   -0.3240    3.7810    3.6670 C   0  0  0  0  0  0  0  0  0  0  0  0
    0.9210    3.1090    3.6700 N   0  0  0  0  0  0  0  0  0  0  0  0
    0.9440    2.2340    4.7820 C   0  0  0  0  0  0  0  0  0  0  0  0
    1.7630    2.5300    5.8780 C   0  0  0  0  0  0  0  0  0  0  0  0
    1.7920    1.6700    6.9820 C   0  0  0  0  0  0  0  0  0  0  0  0
    1.0020    0.5140    6.9900 C   0  0  0  0  0  0  0  0  0  0  0  0
    0.1830    0.2180    5.8940 C   0  0  0  0  0  0  0  0  0  0  0  0
    0.1540    1.0780    4.7900 C   0  0  0  0  0  0  0  0  0  0  0  0
   -0.5050   -5.3190    3.5300 H   0  0  0  0  0  0  0  0  0  0  0  0
    0.8170   -4.9920    2.4390 H   0  0  0  0  0  0  0  0  0  0  0  0
    0.9340   -4.4030    4.1540 H   0  0  0  0  0  0  0  0  0  0  0  0
   -0.4760   -2.6160    4.8280 H   0  0  0  0  0  0  0  0  0  0  0  0
   -1.9540   -3.5030    4.1730 H   0  0  0  0  0  0  0  0  0  0  0  0
   -2.1690   -1.0320    4.5430 H   0  0  0  0  0  0  0  0  0  0  0  0
   -2.4850   -1.6100    2.8220 H   0  0  0  0  0  0  0  0  0  0  0  0
    1.0220   -0.3200    2.1310 H   0  0  0  0  0  0  0  0  0  0  0  0
   -0.3450   -1.1390    1.2100 H   0  0  0  0  0  0  0  0  0  0  0  0
    1.2540   -2.7790    1.6600 H   0  0  0  0  0  0  0  0  0  0  0  0
    1.4100   -2.2340    3.4170 H   0  0  0  0  0  0  0  0  0  0  0  0
   -3.6120    3.1760    3.0260 H   0  0  0  0  0  0  0  0  0  0  0  0
   -1.7200    6.8260    4.2720 H   0  0  0  0  0  0  0  0  0  0  0  0
    0.4790    5.6800    4.2890 H   0  0  0  0  0  0  0  0  0  0  0  0
    1.6670    3.7840    3.7570 H   0  0  0  0  0  0  0  0  0  0  0  0
    2.3730    3.4210    5.8720 H   0  0  0  0  0  0  0  0  0  0  0  0
    2.4240    1.8980    7.8280 H   0  0  0  0  0  0  0  0  0  0  0  0
    1.0240   -0.1500    7.8420 H   0  0  0  0  0  0  0  0  0  0  0  0
   -0.4270   -0.6730    5.9010 H   0  0  0  0  0  0  0  0  0  0  0  0
  1 24  1  0  0  0  0
  1 25  1  0  0  0  0
  1 26  1  0  0  0  0
  1  2  1  0  0  0  0
  2  3  1  0  0  0  0
  3 27  1  0  0  0  0
  3 28  1  0  0  0  0
  3  4  1  0  0  0  0
  4 29  1  0  0  0  0
  4 30  1  0  0  0  0
  4  5  1  0  0  0  0
  5  6  1  0  0  0  0
  6 31  1  0  0  0  0
  6 32  1  0  0  0  0
  6  7  1  0  0  0  0
  7  2  1  0  0  0  0
  7 33  1  0  0  0  0
  7 34  1  0  0  0  0
  5  8  1  0  0  0  0
  8  9  2  0  0  0  0
  9 10  1  0  0  0  0
 10 11  2  0  0  0  0
 11 35  1  0  0  0  0
 11 12  1  0  0  0  0
 12 13  1  0  0  0  0
 12 14  2  0  0  0  0
 14 36  1  0  0  0  0
 14 15  1  0  0  0  0
 15 37  1  0  0  0  0
 15 16  2  0  0  0  0
 16 10  1  0  0  0  0
 16 17  1  0  0  0  0
 17 38  1  0  0  0  0
 17 18  1  0  0  0  0
 18 19  2  0  0  0  0
 19 39  1  0  0  0  0
 19 20  1  0  0  0  0
 20 40  1  0  0  0  0
 20 21  2  0  0  0  0
 21 41  1  0  0  0  0
 21 22  1  0  0  0  0
 22 42  1  0  0  0  0
 22 23  2  0  0  0  0
 23  8  1  0  0  0  0
 23 18  1  0  0  0  0
M  END
>  <LOGBIO>
6.6400

>  <PRED_LOGBIO>
7.1300

>  <XV_RES>
-0.5100

>  <WHL_TMPL>
3

>  <ANCH>
37-30;1-5

$$$$
ROW67
  -MTS-   01071501493D 0   0.00000     0.00000     0

138145  0  0  0  0  0  0  0  0999 V2000
  -13.4780  -25.4920   16.6860 Cl  0  0  0  0  0  0  0  0  0  0  0  0
  -12.8440  -24.0350   15.9770 C   0  0  0  0  0  0  0  0  0  0  0  0
  -13.6860  -22.9360   15.7660 C   0  0  0  0  0  0  0  0  0  0  0  0
  -13.1760  -21.7630   15.1960 C   0  0  0  0  0  0  0  0  0  0  0  0
  -11.8250  -21.6890   14.8370 C   0  0  0  0  0  0  0  0  0  0  0  0
  -11.2870  -20.5240   14.2410 N   0  0  0  0  0  0  0  0  0  0  0  0
  -10.4700  -19.8640   15.1890 C   0  0  0  0  0  0  0  0  0  0  0  0
  -10.9050  -18.6730   15.7840 C   0  0  0  0  0  0  0  0  0  0  0  0
  -10.1020  -18.0330   16.7350 C   0  0  0  0  0  0  0  0  0  0  0  0
   -8.8640  -18.5820   17.0920 C   0  0  0  0  0  0  0  0  0  0  0  0
   -8.4300  -19.7730   16.4970 C   0  0  0  0  0  0  0  0  0  0  0  0
   -9.2320  -20.4130   15.5460 C   0  0  0  0  0  0  0  0  0  0  0  0
   -8.8270  -21.6730   14.8830 C   0  0  0  0  0  0  0  0  0  0  0  0
   -9.6350  -22.6980   14.6840 N   0  0  0  0  0  0  0  0  0  0  0  0
  -10.9830  -22.7880   15.0480 C   0  0  0  0  0  0  0  0  0  0  0  0
  -11.4930  -23.9610   15.6180 C   0  0  0  0  0  0  0  0  0  0  0  0
   -7.5320  -21.7820   14.4490 N   0  0  0  0  0  0  0  0  0  0  0  0
   -6.3920  -21.6810   15.3710 C   0  0  0  0  0  0  0  0  0  0  0  0
   -5.3070  -20.7370   14.8200 C   0  0  0  0  0  0  0  0  0  0  0  0
   -4.9310  -21.0840   13.4420 N   0  0  0  0  0  0  0  0  0  0  0  0
   -3.9170  -20.1370   12.9570 C   0  0  0  0  0  0  0  0  0  0  0  0
   -4.6080  -18.9490   12.2880 C   0  0  0  0  0  0  0  0  0  0  0  0
   -3.5540  -17.9640   11.7840 C   0  0  0  0  0  0  0  0  0  0  0  0
   -4.2190  -16.8220   11.1410 N   0  0  0  0  0  0  0  0  0  0  0  0
   -3.4930  -15.8340   10.6250 C   0  0  0  0  0  0  0  0  0  0  0  0
   -2.2650  -15.8760   10.6870 O   0  0  0  0  0  0  0  0  0  0  0  0
   -4.1750  -14.6610    9.9630 C   0  0  0  0  0  0  0  0  0  0  0  0
   -3.1210  -13.6760    9.4600 C   0  0  0  0  0  0  0  0  0  0  0  0
   -3.8130  -12.4890    8.7910 C   0  0  0  0  0  0  0  0  0  0  0  0
   -2.7590  -11.5040    8.2870 C   0  0  0  0  0  0  0  0  0  0  0  0
   -3.4500  -10.3170    7.6180 C   0  0  0  0  0  0  0  0  0  0  0  0
   -2.3960   -9.3320    7.1140 C   0  0  0  0  0  0  0  0  0  0  0  0
   -3.0870   -8.1450    6.4450 C   0  0  0  0  0  0  0  0  0  0  0  0
   -2.0330   -7.1590    5.9410 C   0  0  0  0  0  0  0  0  0  0  0  0
   -2.7240   -5.9720    5.2720 C   0  0  0  0  0  0  0  0  0  0  0  0
   -1.6700   -4.9870    4.7680 C   0  0  0  0  0  0  0  0  0  0  0  0
   -2.3610   -3.8000    4.0990 C   0  0  0  0  0  0  0  0  0  0  0  0
   -1.3070   -2.8150    3.5950 C   0  0  0  0  0  0  0  0  0  0  0  0
   -1.9900   -1.6420    2.9340 C   0  0  0  0  0  0  0  0  0  0  0  0
   -3.2180   -1.6000    2.8720 O   0  0  0  0  0  0  0  0  0  0  0  0
   -1.2640   -0.6540    2.4180 N   0  0  0  0  0  0  0  0  0  0  0  0
   -1.9460    0.5850    1.8800 C   0  0  0  0  0  0  0  0  0  0  0  0
   -1.6260    1.7920    2.7500 C   0  0  0  0  0  0  0  0  0  0  0  0
   -0.1780    2.2400    2.5650 C   0  0  0  0  0  0  0  0  0  0  0  0
   -0.0540    2.7590    1.1950 N   0  0  0  0  0  0  0  0  0  0  0  0
    0.9130    3.8650    1.1750 C   0  0  0  0  0  0  0  0  0  0  0  0
    1.0930    4.4280   -0.2470 C   0  0  0  0  0  0  0  0  0  0  0  0
    1.3900    3.3730   -1.2260 N   0  0  0  0  0  0  0  0  0  0  0  0
    0.5180    2.1920   -1.1440 C   0  0  0  0  0  0  0  0  0  0  0  0
    0.3510    1.6700    0.2940 C   0  0  0  0  0  0  0  0  0  0  0  0
    2.4020    3.4810   -2.1430 C   0  0  0  0  0  0  0  0  0  0  0  0
    2.0770    3.4300   -3.4220 N   0  0  0  0  0  0  0  0  0  0  0  0
    2.9740    3.5530   -4.4900 C   0  0  0  0  0  0  0  0  0  0  0  0
    2.6400    4.3560   -5.5870 C   0  0  0  0  0  0  0  0  0  0  0  0
    3.5330    4.4850   -6.6570 C   0  0  0  0  0  0  0  0  0  0  0  0
    3.1180    5.4830   -8.0210 Cl  0  0  0  0  0  0  0  0  0  0  0  0
    4.7600    3.8120   -6.6300 C   0  0  0  0  0  0  0  0  0  0  0  0
    5.0950    3.0090   -5.5330 C   0  0  0  0  0  0  0  0  0  0  0  0
    4.2020    2.8800   -4.4630 C   0  0  0  0  0  0  0  0  0  0  0  0
    4.5200    2.0730   -3.3440 N   0  0  0  0  0  0  0  0  0  0  0  0
    4.8060    2.9290   -2.2540 C   0  0  0  0  0  0  0  0  0  0  0  0
    6.1250    3.0550   -1.8010 C   0  0  0  0  0  0  0  0  0  0  0  0
    6.4170    3.8990   -0.7230 C   0  0  0  0  0  0  0  0  0  0  0  0
    5.3910    4.6170   -0.0980 C   0  0  0  0  0  0  0  0  0  0  0  0
    4.0720    4.4910   -0.5510 C   0  0  0  0  0  0  0  0  0  0  0  0
    3.7800    3.6470   -1.6290 C   0  0  0  0  0  0  0  0  0  0  0  0
   -6.0970  -21.0520   12.5480 C   0  0  0  0  0  0  0  0  0  0  0  0
   -7.2020  -22.0070   13.0340 C   0  0  0  0  0  0  0  0  0  0  0  0
  -14.7280  -22.9930   16.0430 H   0  0  0  0  0  0  0  0  0  0  0  0
  -13.8250  -20.9160   15.0340 H   0  0  0  0  0  0  0  0  0  0  0  0
  -12.0390  -19.9110   13.9610 H   0  0  0  0  0  0  0  0  0  0  0  0
  -11.8590  -18.2500   15.5090 H   0  0  0  0  0  0  0  0  0  0  0  0
  -10.4370  -17.1140   17.1940 H   0  0  0  0  0  0  0  0  0  0  0  0
   -8.2450  -18.0880   17.8260 H   0  0  0  0  0  0  0  0  0  0  0  0
   -7.4750  -20.1960   16.7720 H   0  0  0  0  0  0  0  0  0  0  0  0
  -10.8440  -24.8080   15.7810 H   0  0  0  0  0  0  0  0  0  0  0  0
   -5.9640  -22.6690   15.5290 H   0  0  0  0  0  0  0  0  0  0  0  0
   -6.7360  -21.3130   16.3350 H   0  0  0  0  0  0  0  0  0  0  0  0
   -5.6710  -19.7120   14.8470 H   0  0  0  0  0  0  0  0  0  0  0  0
   -4.4270  -20.7840   15.4580 H   0  0  0  0  0  0  0  0  0  0  0  0
   -3.3200  -19.7830   13.7960 H   0  0  0  0  0  0  0  0  0  0  0  0
   -3.2710  -20.6340   12.2370 H   0  0  0  0  0  0  0  0  0  0  0  0
   -5.2040  -19.3030   11.4500 H   0  0  0  0  0  0  0  0  0  0  0  0
   -5.2540  -18.4520   13.0090 H   0  0  0  0  0  0  0  0  0  0  0  0
   -2.9570  -17.6110   12.6230 H   0  0  0  0  0  0  0  0  0  0  0  0
   -2.9080  -18.4610   11.0640 H   0  0  0  0  0  0  0  0  0  0  0  0
   -5.2270  -16.7880   11.0900 H   0  0  0  0  0  0  0  0  0  0  0  0
   -4.7720  -15.0140    9.1250 H   0  0  0  0  0  0  0  0  0  0  0  0
   -4.8210  -14.1640   10.6840 H   0  0  0  0  0  0  0  0  0  0  0  0
   -2.5250  -13.3230   10.2980 H   0  0  0  0  0  0  0  0  0  0  0  0
   -2.4760  -14.1730    8.7390 H   0  0  0  0  0  0  0  0  0  0  0  0
   -4.4090  -12.8420    7.9520 H   0  0  0  0  0  0  0  0  0  0  0  0
   -4.4590  -11.9920    9.5110 H   0  0  0  0  0  0  0  0  0  0  0  0
   -2.1620  -11.1510    9.1250 H   0  0  0  0  0  0  0  0  0  0  0  0
   -2.1130  -12.0010    7.5660 H   0  0  0  0  0  0  0  0  0  0  0  0
   -4.0460  -10.6700    6.7790 H   0  0  0  0  0  0  0  0  0  0  0  0
   -4.0960   -9.8200    8.3380 H   0  0  0  0  0  0  0  0  0  0  0  0
   -1.7990   -8.9780    7.9530 H   0  0  0  0  0  0  0  0  0  0  0  0
   -1.7500   -9.8290    6.3930 H   0  0  0  0  0  0  0  0  0  0  0  0
   -3.6830   -8.4980    5.6060 H   0  0  0  0  0  0  0  0  0  0  0  0
   -3.7330   -7.6480    7.1650 H   0  0  0  0  0  0  0  0  0  0  0  0
   -1.4360   -6.8060    6.7790 H   0  0  0  0  0  0  0  0  0  0  0  0
   -1.3870   -7.6570    5.2200 H   0  0  0  0  0  0  0  0  0  0  0  0
   -3.3200   -6.3260    4.4330 H   0  0  0  0  0  0  0  0  0  0  0  0
   -3.3700   -5.4750    5.9920 H   0  0  0  0  0  0  0  0  0  0  0  0
   -1.0740   -4.6340    5.6070 H   0  0  0  0  0  0  0  0  0  0  0  0
   -1.0240   -5.4840    4.0470 H   0  0  0  0  0  0  0  0  0  0  0  0
   -2.9570   -4.1530    3.2600 H   0  0  0  0  0  0  0  0  0  0  0  0
   -3.0070   -3.3030    4.8190 H   0  0  0  0  0  0  0  0  0  0  0  0
   -0.7110   -2.4620    4.4340 H   0  0  0  0  0  0  0  0  0  0  0  0
   -0.6610   -3.3120    2.8740 H   0  0  0  0  0  0  0  0  0  0  0  0
   -0.2570   -0.7310    2.3860 H   0  0  0  0  0  0  0  0  0  0  0  0
   -3.0170    0.4130    1.9700 H   0  0  0  0  0  0  0  0  0  0  0  0
   -1.5730    0.7760    0.8760 H   0  0  0  0  0  0  0  0  0  0  0  0
   -1.7150    1.4590    3.7820 H   0  0  0  0  0  0  0  0  0  0  0  0
   -2.2780    2.6110    2.4530 H   0  0  0  0  0  0  0  0  0  0  0  0
    0.4460    1.3510    2.6310 H   0  0  0  0  0  0  0  0  0  0  0  0
    0.0330    3.0380    3.2740 H   0  0  0  0  0  0  0  0  0  0  0  0
    1.8730    3.5140    1.5490 H   0  0  0  0  0  0  0  0  0  0  0  0
    0.5710    4.6580    1.8380 H   0  0  0  0  0  0  0  0  0  0  0  0
    0.1880    4.9520   -0.5460 H   0  0  0  0  0  0  0  0  0  0  0  0
    1.8990    5.1590   -0.2480 H   0  0  0  0  0  0  0  0  0  0  0  0
   -0.4590    2.4370   -1.5560 H   0  0  0  0  0  0  0  0  0  0  0  0
    0.9240    1.4000   -1.7700 H   0  0  0  0  0  0  0  0  0  0  0  0
    1.2920    1.2460    0.6370 H   0  0  0  0  0  0  0  0  0  0  0  0
   -0.4050    0.8880    0.3100 H   0  0  0  0  0  0  0  0  0  0  0  0
    1.6940    4.8750   -5.6070 H   0  0  0  0  0  0  0  0  0  0  0  0
    5.4490    3.9120   -7.4560 H   0  0  0  0  0  0  0  0  0  0  0  0
    6.0410    2.4900   -5.5130 H   0  0  0  0  0  0  0  0  0  0  0  0
    5.3340    1.5130   -3.5550 H   0  0  0  0  0  0  0  0  0  0  0  0
    6.9170    2.5010   -2.2840 H   0  0  0  0  0  0  0  0  0  0  0  0
    7.4350    3.9960   -0.3740 H   0  0  0  0  0  0  0  0  0  0  0  0
    5.6160    5.2680    0.7330 H   0  0  0  0  0  0  0  0  0  0  0  0
    3.2800    5.0450   -0.0690 H   0  0  0  0  0  0  0  0  0  0  0  0
   -5.7910  -21.3340   11.5430 H   0  0  0  0  0  0  0  0  0  0  0  0
   -6.4900  -20.0380   12.5010 H   0  0  0  0  0  0  0  0  0  0  0  0
   -6.8770  -23.0370   12.8990 H   0  0  0  0  0  0  0  0  0  0  0  0
   -8.0950  -21.8680   12.4290 H   0  0  0  0  0  0  0  0  0  0  0  0
  1  2  1  0  0  0  0
  2  3  2  0  0  0  0
  3 69  1  0  0  0  0
  3  4  1  0  0  0  0
  4 70  1  0  0  0  0
  4  5  2  0  0  0  0
  5  6  1  0  0  0  0
  6 71  1  0  0  0  0
  6  7  1  0  0  0  0
  7  8  2  0  0  0  0
  8 72  1  0  0  0  0
  8  9  1  0  0  0  0
  9 73  1  0  0  0  0
  9 10  2  0  0  0  0
 10 74  1  0  0  0  0
 10 11  1  0  0  0  0
 11 75  1  0  0  0  0
 11 12  2  0  0  0  0
 12  7  1  0  0  0  0
 12 13  1  0  0  0  0
 13 14  2  0  0  0  0
 14 15  1  0  0  0  0
 15  5  1  0  0  0  0
 15 16  2  0  0  0  0
 16  2  1  0  0  0  0
 16 76  1  0  0  0  0
 13 17  1  0  0  0  0
 17 18  1  0  0  0  0
 18 77  1  0  0  0  0
 18 78  1  0  0  0  0
 18 19  1  0  0  0  0
 19 79  1  0  0  0  0
 19 80  1  0  0  0  0
 19 20  1  0  0  0  0
 20 21  1  0  0  0  0
 21 81  1  0  0  0  0
 21 82  1  0  0  0  0
 21 22  1  0  0  0  0
 22 83  1  0  0  0  0
 22 84  1  0  0  0  0
 22 23  1  0  0  0  0
 23 85  1  0  0  0  0
 23 86  1  0  0  0  0
 23 24  1  0  0  0  0
 24 87  1  0  0  0  0
 24 25  1  0  0  0  0
 25 26  2  0  0  0  0
 25 27  1  0  0  0  0
 27 88  1  0  0  0  0
 27 89  1  0  0  0  0
 27 28  1  0  0  0  0
 28 90  1  0  0  0  0
 28 91  1  0  0  0  0
 28 29  1  0  0  0  0
 29 92  1  0  0  0  0
 29 93  1  0  0  0  0
 29 30  1  0  0  0  0
 30 94  1  0  0  0  0
 30 95  1  0  0  0  0
 30 31  1  0  0  0  0
 31 96  1  0  0  0  0
 31 97  1  0  0  0  0
 31 32  1  0  0  0  0
 32 98  1  0  0  0  0
 32 99  1  0  0  0  0
 32 33  1  0  0  0  0
 33100  1  0  0  0  0
 33101  1  0  0  0  0
 33 34  1  0  0  0  0
 34102  1  0  0  0  0
 34103  1  0  0  0  0
 34 35  1  0  0  0  0
 35104  1  0  0  0  0
 35105  1  0  0  0  0
 35 36  1  0  0  0  0
 36106  1  0  0  0  0
 36107  1  0  0  0  0
 36 37  1  0  0  0  0
 37108  1  0  0  0  0
 37109  1  0  0  0  0
 37 38  1  0  0  0  0
 38110  1  0  0  0  0
 38111  1  0  0  0  0
 38 39  1  0  0  0  0
 39 40  2  0  0  0  0
 39 41  1  0  0  0  0
 41112  1  0  0  0  0
 41 42  1  0  0  0  0
 42113  1  0  0  0  0
 42114  1  0  0  0  0
 42 43  1  0  0  0  0
 43115  1  0  0  0  0
 43116  1  0  0  0  0
 43 44  1  0  0  0  0
 44117  1  0  0  0  0
 44118  1  0  0  0  0
 44 45  1  0  0  0  0
 45 46  1  0  0  0  0
 46119  1  0  0  0  0
 46120  1  0  0  0  0
 46 47  1  0  0  0  0
 47121  1  0  0  0  0
 47122  1  0  0  0  0
 47 48  1  0  0  0  0
 48 49  1  0  0  0  0
 49123  1  0  0  0  0
 49124  1  0  0  0  0
 49 50  1  0  0  0  0
 50 45  1  0  0  0  0
 50125  1  0  0  0  0
 50126  1  0  0  0  0
 48 51  1  0  0  0  0
 51 52  2  0  0  0  0
 52 53  1  0  0  0  0
 53 54  2  0  0  0  0
 54127  1  0  0  0  0
 54 55  1  0  0  0  0
 55 56  1  0  0  0  0
 55 57  2  0  0  0  0
 57128  1  0  0  0  0
 57 58  1  0  0  0  0
 58129  1  0  0  0  0
 58 59  2  0  0  0  0
 59 53  1  0  0  0  0
 59 60  1  0  0  0  0
 60130  1  0  0  0  0
 60 61  1  0  0  0  0
 61 62  2  0  0  0  0
 62131  1  0  0  0  0
 62 63  1  0  0  0  0
 63132  1  0  0  0  0
 63 64  2  0  0  0  0
 64133  1  0  0  0  0
 64 65  1  0  0  0  0
 65134  1  0  0  0  0
 65 66  2  0  0  0  0
 66 51  1  0  0  0  0
 66 61  1  0  0  0  0
 20 67  1  0  0  0  0
 67135  1  0  0  0  0
 67136  1  0  0  0  0
 67 68  1  0  0  0  0
 68 17  1  0  0  0  0
 68137  1  0  0  0  0
 68138  1  0  0  0  0
M  END
>  <LOGBIO>
4.9700

>  <PRED_LOGBIO>
4.7200

>  <XV_RES>
-1.4780

>  <WHL_TMPL>
3

>  <ANCH>
21-24;86-84

$$$$
ROW68
  -MTS-   01071501493D 0   0.00000     0.00000     0

 66 68  0  0  1  0  0  0  0  0999 V2000
    5.9620    8.5600   -9.3220 C   0  0  0  0  0  0  0  0  0  0  0  0
    6.0720    7.8260   -7.9890 C   0  0  0  0  0  0  0  0  0  0  0  0
    4.7620    7.5490   -7.4870 O   0  0  0  0  0  0  0  0  0  0  0  0
    4.6570    6.8900   -6.2910 C   0  0  0  0  0  0  0  0  0  0  0  0
    4.6040    5.4920   -6.2640 C   0  0  0  0  0  0  0  0  0  0  0  0
    4.4970    4.8180   -5.0420 C   0  0  0  0  0  0  0  0  0  0  0  0
    4.4440    5.5430   -3.8460 C   0  0  0  0  0  0  0  0  0  0  0  0
    4.3280    4.8160   -2.5270 C   0  0  0  0  0  0  0  0  0  0  0  0
    2.8530    4.6240   -2.1780 C   0  0  0  0  0  0  0  0  0  0  0  0
    2.7410    3.9170   -0.8950 N   0  0  0  0  0  0  0  0  0  0  0  0
    1.3220    3.7320   -0.5590 C   0  0  0  0  0  0  0  0  0  0  0  0
    1.2050    2.9970    0.7750 C   0  0  0  0  0  0  0  0  0  0  0  0
   -0.0580    2.7430    1.2360 C   0  0  0  0  0  0  0  0  0  0  0  0
   -0.1780    2.2400    2.5650 S   0  0  0  0  0  0  0  0  0  0  0  0
   -1.6260    1.7920    2.7500 C   0  0  0  0  0  0  0  0  0  0  0  0
   -1.9460    0.5850    1.8800 C   0  0  0  0  0  0  0  0  0  0  0  0
   -1.2640   -0.6540    2.4180 N   0  0  0  0  0  0  0  0  0  0  0  0
   -0.1510   -1.1790    1.5340 C   0  0  0  0  0  0  0  0  0  0  0  0
    0.6080   -2.2860    2.2730 C   0  0  2  0  0  0  0  0  0  0  0  0
    1.2820   -1.6450    3.3590 O   0  0  0  0  0  0  0  0  0  0  0  0
   -0.3070   -3.3120    2.8970 C   0  0  0  0  0  0  0  0  0  0  0  0
    0.2020   -4.5530    3.2970 C   0  0  0  0  0  0  0  0  0  0  0  0
   -0.6460   -5.5050    3.8750 C   0  0  0  0  0  0  0  0  0  0  0  0
   -2.0040   -5.2150    4.0540 C   0  0  0  0  0  0  0  0  0  0  0  0
   -2.8350   -6.1460    4.6210 O   0  0  0  0  0  0  0  0  0  0  0  0
   -2.5140   -3.9740    3.6550 C   0  0  0  0  0  0  0  0  0  0  0  0
   -3.8720   -3.6050    3.8020 N   0  0  0  0  0  0  0  0  0  0  0  0
   -4.2190   -2.3930    3.3780 C   0  0  0  0  0  0  0  0  0  0  0  0
   -5.3400   -1.8880    3.4170 O   0  0  0  0  0  0  0  0  0  0  0  0
   -2.7390   -1.6540    2.7480 S   0  0  0  0  0  0  0  0  0  0  0  0
   -1.6650   -3.0220    3.0760 C   0  0  0  0  0  0  0  0  0  0  0  0
    4.4970    6.9420   -3.8720 C   0  0  0  0  0  0  0  0  0  0  0  0
    4.6040    7.6150   -5.0940 C   0  0  0  0  0  0  0  0  0  0  0  0
    5.4240    7.9390  -10.0350 H   0  0  0  0  0  0  0  0  0  0  0  0
    6.9590    8.7710   -9.7040 H   0  0  0  0  0  0  0  0  0  0  0  0
    5.4240    9.4950   -9.1780 H   0  0  0  0  0  0  0  0  0  0  0  0
    6.6100    6.8910   -8.1330 H   0  0  0  0  0  0  0  0  0  0  0  0
    6.6100    8.4470   -7.2760 H   0  0  0  0  0  0  0  0  0  0  0  0
    4.6450    4.9320   -7.1870 H   0  0  0  0  0  0  0  0  0  0  0  0
    4.4560    3.7390   -5.0220 H   0  0  0  0  0  0  0  0  0  0  0  0
    4.8120    5.4010   -1.7470 H   0  0  0  0  0  0  0  0  0  0  0  0
    4.8120    3.8450   -2.6040 H   0  0  0  0  0  0  0  0  0  0  0  0
    2.3690    4.0400   -2.9580 H   0  0  0  0  0  0  0  0  0  0  0  0
    2.3690    5.5960   -2.1010 H   0  0  0  0  0  0  0  0  0  0  0  0
    3.1900    4.4600   -0.1710 H   0  0  0  0  0  0  0  0  0  0  0  0
    0.8380    3.1480   -1.3390 H   0  0  0  0  0  0  0  0  0  0  0  0
    0.8380    4.7040   -0.4820 H   0  0  0  0  0  0  0  0  0  0  0  0
    1.6460    3.6680    1.5090 H   0  0  0  0  0  0  0  0  0  0  0  0
    1.7350    2.0540    0.6630 H   0  0  0  0  0  0  0  0  0  0  0  0
   -0.4390    1.9490    0.5970 H   0  0  0  0  0  0  0  0  0  0  0  0
   -0.6380    3.6620    1.1770 H   0  0  0  0  0  0  0  0  0  0  0  0
   -2.2480    2.6070    2.3860 H   0  0  0  0  0  0  0  0  0  0  0  0
   -1.7660    1.5100    3.7920 H   0  0  0  0  0  0  0  0  0  0  0  0
   -1.5070    0.7810    0.9040 H   0  0  0  0  0  0  0  0  0  0  0  0
   -3.0220    0.4230    1.8990 H   0  0  0  0  0  0  0  0  0  0  0  0
   -1.9710   -1.3750    2.4270 H   0  0  0  0  0  0  0  0  0  0  0  0
    0.5500   -0.3590    1.3910 H   0  0  0  0  0  0  0  0  0  0  0  0
   -0.5910   -1.6040    0.6340 H   0  0  0  0  0  0  0  0  0  0  0  0
    1.3110   -2.7690    1.5980 H   0  0  0  0  0  0  0  0  0  0  0  0
    2.2250   -1.5280    3.1630 H   0  0  0  0  0  0  0  0  0  0  0  0
    1.2500   -4.7770    3.1590 H   0  0  0  0  0  0  0  0  0  0  0  0
   -0.2530   -6.4630    4.1830 H   0  0  0  0  0  0  0  0  0  0  0  0
   -2.8650   -6.0440    5.5850 H   0  0  0  0  0  0  0  0  0  0  0  0
   -4.5480   -4.2350    4.2100 H   0  0  0  0  0  0  0  0  0  0  0  0
    4.4560    7.5010   -2.9490 H   0  0  0  0  0  0  0  0  0  0  0  0
    4.6450    8.6940   -5.1150 H   0  0  0  0  0  0  0  0  0  0  0  0
  1 34  1  0  0  0  0
  1 35  1  0  0  0  0
  1 36  1  0  0  0  0
  1  2  1  0  0  0  0
  2 37  1  0  0  0  0
  2 38  1  0  0  0  0
  2  3  1  0  0  0  0
  3  4  1  0  0  0  0
  4  5  2  0  0  0  0
  5 39  1  0  0  0  0
  5  6  1  0  0  0  0
  6 40  1  0  0  0  0
  6  7  2  0  0  0  0
  7  8  1  0  0  0  0
  8 41  1  0  0  0  0
  8 42  1  0  0  0  0
  8  9  1  0  0  0  0
  9 43  1  0  0  0  0
  9 44  1  0  0  0  0
  9 10  1  0  0  0  0
 10 45  1  0  0  0  0
 10 11  1  0  0  0  0
 11 46  1  0  0  0  0
 11 47  1  0  0  0  0
 11 12  1  0  0  0  0
 12 48  1  0  0  0  0
 12 49  1  0  0  0  0
 12 13  1  0  0  0  0
 13 50  1  0  0  0  0
 13 51  1  0  0  0  0
 13 14  1  0  0  0  0
 14 15  1  0  0  0  0
 15 52  1  0  0  0  0
 15 53  1  0  0  0  0
 15 16  1  0  0  0  0
 16 54  1  0  0  0  0
 16 55  1  0  0  0  0
 16 17  1  0  0  0  0
 17 56  1  0  0  0  0
 17 18  1  0  0  0  0
 18 57  1  0  0  0  0
 18 58  1  0  0  0  0
 18 19  1  0  0  0  0
 19 59  1  0  0  0  0
 19 20  1  0  0  0  0
 20 60  1  0  0  0  0
 19 21  1  0  0  0  0
 21 22  2  0  0  0  0
 22 61  1  0  0  0  0
 22 23  1  0  0  0  0
 23 62  1  0  0  0  0
 23 24  2  0  0  0  0
 24 25  1  0  0  0  0
 25 63  1  0  0  0  0
 24 26  1  0  0  0  0
 26 27  1  0  0  0  0
 27 64  1  0  0  0  0
 27 28  1  0  0  0  0
 28 29  2  0  0  0  0
 28 30  1  0  0  0  0
 30 31  1  0  0  0  0
 31 21  1  0  0  0  0
 31 26  2  0  0  0  0
  7 32  1  0  0  0  0
 32 65  1  0  0  0  0
 32 33  2  0  0  0  0
 33  4  1  0  0  0  0
 33 66  1  0  0  0  0
M  END
>  <LOGBIO>
5.4000

>  <PRED_LOGBIO>
5.6000

>  <XV_RES>
-0.3020

>  <WHL_TMPL>
3

>  <ANCH>
21-24;36-39

$$$$
ROW69
  -MTS-   01071501493D 0   0.00000     0.00000     0

 45 46  0  0  1  0  0  0  0  0999 V2000
    1.6840    8.4500    1.1030 C   0  0  0  0  0  0  0  0  0  0  0  0
    1.0740    8.7730    2.4640 C   0  0  0  0  0  0  0  0  0  0  0  0
   -0.3640    9.0350    2.3070 N   0  0  0  0  0  0  0  0  0  0  0  0
   -0.8600    9.9180    3.3730 C   0  0  0  0  0  0  0  0  0  0  0  0
   -2.3710    9.6420    3.4820 C   0  0  0  0  0  0  0  0  0  0  0  0
   -2.5650    8.2800    2.7920 C   0  0  0  0  0  0  0  0  0  0  0  0
   -1.1440    7.7970    2.4480 C   0  0  1  0  0  0  0  0  0  0  0  0
   -1.1230    6.9660    1.1660 C   0  0  0  0  0  0  0  0  0  0  0  0
    0.0150    6.0360    1.2040 N   0  0  0  0  0  0  0  0  0  0  0  0
    0.2320    5.2090    0.1850 C   0  0  0  0  0  0  0  0  0  0  0  0
   -0.5200    5.2210   -0.7880 O   0  0  0  0  0  0  0  0  0  0  0  0
    1.3780    4.2730    0.2230 C   0  0  0  0  0  0  0  0  0  0  0  0
    1.2050    2.9970    0.7750 C   0  0  0  0  0  0  0  0  0  0  0  0
   -0.0580    2.7430    1.2360 O   0  0  0  0  0  0  0  0  0  0  0  0
   -0.1780    2.2400    2.5650 C   0  0  0  0  0  0  0  0  0  0  0  0
    2.2850    2.1160    0.8120 C   0  0  0  0  0  0  0  0  0  0  0  0
    3.5240    2.5140    0.3070 C   0  0  0  0  0  0  0  0  0  0  0  0
    3.6850    3.7900   -0.2380 C   0  0  0  0  0  0  0  0  0  0  0  0
    5.5600    4.3740   -0.9820 I   0  0  0  0  0  0  0  0  0  0  0  0
    2.6120    4.6800   -0.2930 C   0  0  0  0  0  0  0  0  0  0  0  0
    2.7750    5.9520   -0.8130 O   0  0  0  0  0  0  0  0  0  0  0  0
    1.5660    6.6590   -1.1020 C   0  0  0  0  0  0  0  0  0  0  0  0
    1.1990    7.5700    0.6880 H   0  0  0  0  0  0  0  0  0  0  0  0
    2.7490    8.2570    1.2200 H   0  0  0  0  0  0  0  0  0  0  0  0
    1.5410    9.2940    0.4320 H   0  0  0  0  0  0  0  0  0  0  0  0
    1.2180    7.9290    3.1360 H   0  0  0  0  0  0  0  0  0  0  0  0
    1.5600    9.6540    2.8800 H   0  0  0  0  0  0  0  0  0  0  0  0
   -0.3770    9.6550    4.3110 H   0  0  0  0  0  0  0  0  0  0  0  0
   -0.7030   10.9550    3.0820 H   0  0  0  0  0  0  0  0  0  0  0  0
   -2.9480   10.4200    2.9860 H   0  0  0  0  0  0  0  0  0  0  0  0
   -2.6880    9.6040    4.5220 H   0  0  0  0  0  0  0  0  0  0  0  0
   -3.1270    8.4220    1.8710 H   0  0  0  0  0  0  0  0  0  0  0  0
   -3.0190    7.5840    3.4940 H   0  0  0  0  0  0  0  0  0  0  0  0
   -0.7390    7.1510    3.2240 H   0  0  0  0  0  0  0  0  0  0  0  0
   -1.0240    7.6260    0.3070 H   0  0  0  0  0  0  0  0  0  0  0  0
   -2.0490    6.4010    1.0850 H   0  0  0  0  0  0  0  0  0  0  0  0
    0.6330    6.0260    2.0030 H   0  0  0  0  0  0  0  0  0  0  0  0
   -1.2280    2.1400    2.8300 H   0  0  0  0  0  0  0  0  0  0  0  0
    0.2400    2.9980    3.2250 H   0  0  0  0  0  0  0  0  0  0  0  0
    0.3630    1.2970    2.6050 H   0  0  0  0  0  0  0  0  0  0  0  0
    2.1630    1.1280    1.2300 H   0  0  0  0  0  0  0  0  0  0  0  0
    4.3610    1.8330    0.3380 H   0  0  0  0  0  0  0  0  0  0  0  0
    0.9850    6.7720   -0.1890 H   0  0  0  0  0  0  0  0  0  0  0  0
    1.8070    7.6410   -1.5030 H   0  0  0  0  0  0  0  0  0  0  0  0
    0.9850    6.1000   -1.8330 H   0  0  0  0  0  0  0  0  0  0  0  0
  1 23  1  0  0  0  0
  1 24  1  0  0  0  0
  1 25  1  0  0  0  0
  1  2  1  0  0  0  0
  2 26  1  0  0  0  0
  2 27  1  0  0  0  0
  2  3  1  0  0  0  0
  3  4  1  0  0  0  0
  4 28  1  0  0  0  0
  4 29  1  0  0  0  0
  4  5  1  0  0  0  0
  5 30  1  0  0  0  0
  5 31  1  0  0  0  0
  5  6  1  0  0  0  0
  6 32  1  0  0  0  0
  6 33  1  0  0  0  0
  6  7  1  0  0  0  0
  7  3  1  0  0  0  0
  7 34  1  0  0  0  0
  7  8  1  0  0  0  0
  8 35  1  0  0  0  0
  8 36  1  0  0  0  0
  8  9  1  0  0  0  0
  9 37  1  0  0  0  0
  9 10  1  0  0  0  0
 10 11  2  0  0  0  0
 10 12  1  0  0  0  0
 12 13  2  0  0  0  0
 13 14  1  0  0  0  0
 14 15  1  0  0  0  0
 15 38  1  0  0  0  0
 15 39  1  0  0  0  0
 15 40  1  0  0  0  0
 13 16  1  0  0  0  0
 16 41  1  0  0  0  0
 16 17  2  0  0  0  0
 17 42  1  0  0  0  0
 17 18  1  0  0  0  0
 18 19  1  0  0  0  0
 18 20  2  0  0  0  0
 20 12  1  0  0  0  0
 20 21  1  0  0  0  0
 21 22  1  0  0  0  0
 22 43  1  0  0  0  0
 22 44  1  0  0  0  0
 22 45  1  0  0  0  0
M  END
>  <LOGBIO>
9.1700

>  <PRED_LOGBIO>
8.5600

>  <XV_RES>
0.8120

>  <WHL_TMPL>
3

>  <ANCH>
9-11;34-28

$$$$
ROW70
  -MTS-   01071501493D 0   0.00000     0.00000     0

132139  0  0  0  0  0  0  0  0999 V2000
  -13.0640  -23.1430   15.8590 Cl  0  0  0  0  0  0  0  0  0  0  0  0
  -12.4320  -21.6950   15.1300 C   0  0  0  0  0  0  0  0  0  0  0  0
  -13.2700  -20.5920   14.9230 C   0  0  0  0  0  0  0  0  0  0  0  0
  -12.7610  -19.4270   14.3370 C   0  0  0  0  0  0  0  0  0  0  0  0
  -11.4150  -19.3650   13.9570 C   0  0  0  0  0  0  0  0  0  0  0  0
  -10.8780  -18.2080   13.3450 N   0  0  0  0  0  0  0  0  0  0  0  0
  -10.0430  -17.5460   14.2750 C   0  0  0  0  0  0  0  0  0  0  0  0
  -10.4610  -16.3480   14.8670 C   0  0  0  0  0  0  0  0  0  0  0  0
   -9.6400  -15.7050   15.8020 C   0  0  0  0  0  0  0  0  0  0  0  0
   -8.4010  -16.2600   16.1440 C   0  0  0  0  0  0  0  0  0  0  0  0
   -7.9830  -17.4580   15.5520 C   0  0  0  0  0  0  0  0  0  0  0  0
   -8.8040  -18.1010   14.6170 C   0  0  0  0  0  0  0  0  0  0  0  0
   -8.4170  -19.3680   13.9590 C   0  0  0  0  0  0  0  0  0  0  0  0
   -9.2340  -20.3890   13.7790 N   0  0  0  0  0  0  0  0  0  0  0  0
  -10.5770  -20.4670   14.1640 C   0  0  0  0  0  0  0  0  0  0  0  0
  -11.0860  -21.6320   14.7510 C   0  0  0  0  0  0  0  0  0  0  0  0
   -7.1290  -19.4890   13.5060 N   0  0  0  0  0  0  0  0  0  0  0  0
   -5.9740  -19.3880   14.4100 C   0  0  0  0  0  0  0  0  0  0  0  0
   -4.8920  -18.4550   13.8360 C   0  0  0  0  0  0  0  0  0  0  0  0
   -4.5380  -18.8150   12.4560 N   0  0  0  0  0  0  0  0  0  0  0  0
   -3.5260  -17.8780   11.9490 C   0  0  0  0  0  0  0  0  0  0  0  0
   -4.2190  -16.6920   11.2810 C   0  0  0  0  0  0  0  0  0  0  0  0
   -3.1660  -15.7170   10.7540 C   0  0  0  0  0  0  0  0  0  0  0  0
   -3.8330  -14.5760   10.1120 N   0  0  0  0  0  0  0  0  0  0  0  0
   -3.1090  -13.5960    9.5780 C   0  0  0  0  0  0  0  0  0  0  0  0
   -1.8800  -13.6460    9.6220 O   0  0  0  0  0  0  0  0  0  0  0  0
   -3.7940  -12.4240    8.9170 C   0  0  0  0  0  0  0  0  0  0  0  0
   -2.7410  -11.4490    8.3910 C   0  0  0  0  0  0  0  0  0  0  0  0
   -3.4340  -10.2630    7.7230 C   0  0  0  0  0  0  0  0  0  0  0  0
   -2.3820   -9.2880    7.1960 C   0  0  0  0  0  0  0  0  0  0  0  0
   -3.0750   -8.1020    6.5280 C   0  0  0  0  0  0  0  0  0  0  0  0
   -2.0220   -7.1280    6.0010 C   0  0  0  0  0  0  0  0  0  0  0  0
   -2.7150   -5.9410    5.3330 C   0  0  0  0  0  0  0  0  0  0  0  0
   -1.6630   -4.9670    4.8070 C   0  0  0  0  0  0  0  0  0  0  0  0
   -2.3560   -3.7800    4.1390 C   0  0  0  0  0  0  0  0  0  0  0  0
   -1.3040   -2.8060    3.6120 C   0  0  0  0  0  0  0  0  0  0  0  0
   -1.9890   -1.6330    2.9520 C   0  0  0  0  0  0  0  0  0  0  0  0
   -3.2170   -1.5840    2.9080 O   0  0  0  0  0  0  0  0  0  0  0  0
   -1.2640   -0.6540    2.4180 N   0  0  0  0  0  0  0  0  0  0  0  0
   -1.9460    0.5850    1.8800 C   0  0  0  0  0  0  0  0  0  0  0  0
   -1.6260    1.7920    2.7500 C   0  0  0  0  0  0  0  0  0  0  0  0
   -0.1780    2.2400    2.5650 C   0  0  0  0  0  0  0  0  0  0  0  0
   -0.0540    2.7580    1.1950 N   0  0  0  0  0  0  0  0  0  0  0  0
    0.9130    3.8650    1.1750 C   0  0  0  0  0  0  0  0  0  0  0  0
    1.0930    4.4280   -0.2470 C   0  0  0  0  0  0  0  0  0  0  0  0
    1.3900    3.3730   -1.2260 N   0  0  0  0  0  0  0  0  0  0  0  0
    0.5180    2.1920   -1.1450 C   0  0  0  0  0  0  0  0  0  0  0  0
    0.3510    1.6700    0.2940 C   0  0  0  0  0  0  0  0  0  0  0  0
    2.4020    3.4810   -2.1430 C   0  0  0  0  0  0  0  0  0  0  0  0
    2.0770    3.4300   -3.4220 N   0  0  0  0  0  0  0  0  0  0  0  0
    2.9740    3.5530   -4.4900 C   0  0  0  0  0  0  0  0  0  0  0  0
    2.6400    4.3560   -5.5870 C   0  0  0  0  0  0  0  0  0  0  0  0
    3.5330    4.4850   -6.6570 C   0  0  0  0  0  0  0  0  0  0  0  0
    3.1170    5.4830   -8.0210 Cl  0  0  0  0  0  0  0  0  0  0  0  0
    4.7600    3.8120   -6.6310 C   0  0  0  0  0  0  0  0  0  0  0  0
    5.0940    3.0090   -5.5330 C   0  0  0  0  0  0  0  0  0  0  0  0
    4.2010    2.8800   -4.4630 C   0  0  0  0  0  0  0  0  0  0  0  0
    4.5200    2.0730   -3.3450 N   0  0  0  0  0  0  0  0  0  0  0  0
    4.8060    2.9280   -2.2550 C   0  0  0  0  0  0  0  0  0  0  0  0
    6.1250    3.0540   -1.8020 C   0  0  0  0  0  0  0  0  0  0  0  0
    6.4170    3.8980   -0.7240 C   0  0  0  0  0  0  0  0  0  0  0  0
    5.3910    4.6160   -0.0980 C   0  0  0  0  0  0  0  0  0  0  0  0
    4.0720    4.4910   -0.5510 C   0  0  0  0  0  0  0  0  0  0  0  0
    3.7800    3.6470   -1.6290 C   0  0  0  0  0  0  0  0  0  0  0  0
   -5.7170  -18.7820   11.5790 C   0  0  0  0  0  0  0  0  0  0  0  0
   -6.8210  -19.7270   12.0890 C   0  0  0  0  0  0  0  0  0  0  0  0
  -14.3080  -20.6410   15.2160 H   0  0  0  0  0  0  0  0  0  0  0  0
  -13.4070  -18.5770   14.1770 H   0  0  0  0  0  0  0  0  0  0  0  0
  -11.6310  -17.5920   13.0700 H   0  0  0  0  0  0  0  0  0  0  0  0
  -11.4170  -15.9200   14.6040 H   0  0  0  0  0  0  0  0  0  0  0  0
   -9.9630  -14.7820   16.2590 H   0  0  0  0  0  0  0  0  0  0  0  0
   -7.7680  -15.7650   16.8650 H   0  0  0  0  0  0  0  0  0  0  0  0
   -7.0280  -17.8860   15.8160 H   0  0  0  0  0  0  0  0  0  0  0  0
  -10.4400  -22.4830   14.9100 H   0  0  0  0  0  0  0  0  0  0  0  0
   -5.5510  -20.3780   14.5690 H   0  0  0  0  0  0  0  0  0  0  0  0
   -6.3020  -19.0110   15.3770 H   0  0  0  0  0  0  0  0  0  0  0  0
   -5.2490  -17.4280   13.8610 H   0  0  0  0  0  0  0  0  0  0  0  0
   -4.0030  -18.5030   14.4610 H   0  0  0  0  0  0  0  0  0  0  0  0
   -2.9150  -17.5230   12.7760 H   0  0  0  0  0  0  0  0  0  0  0  0
   -2.8940  -18.3850   11.2230 H   0  0  0  0  0  0  0  0  0  0  0  0
   -4.8300  -17.0470   10.4540 H   0  0  0  0  0  0  0  0  0  0  0  0
   -4.8510  -16.1850   12.0070 H   0  0  0  0  0  0  0  0  0  0  0  0
   -2.5550  -15.3620   11.5810 H   0  0  0  0  0  0  0  0  0  0  0  0
   -2.5340  -16.2240   10.0280 H   0  0  0  0  0  0  0  0  0  0  0  0
   -4.8420  -14.5350   10.0750 H   0  0  0  0  0  0  0  0  0  0  0  0
   -4.4050  -12.7790    8.0910 H   0  0  0  0  0  0  0  0  0  0  0  0
   -4.4260  -11.9170    9.6440 H   0  0  0  0  0  0  0  0  0  0  0  0
   -2.1300  -11.0940    9.2180 H   0  0  0  0  0  0  0  0  0  0  0  0
   -2.1090  -11.9560    7.6650 H   0  0  0  0  0  0  0  0  0  0  0  0
   -4.0450  -10.6180    6.8960 H   0  0  0  0  0  0  0  0  0  0  0  0
   -4.0660   -9.7560    8.4490 H   0  0  0  0  0  0  0  0  0  0  0  0
   -1.7700   -8.9330    8.0230 H   0  0  0  0  0  0  0  0  0  0  0  0
   -1.7500   -9.7950    6.4700 H   0  0  0  0  0  0  0  0  0  0  0  0
   -3.6860   -8.4580    5.7010 H   0  0  0  0  0  0  0  0  0  0  0  0
   -3.7070   -7.5950    7.2540 H   0  0  0  0  0  0  0  0  0  0  0  0
   -1.4110   -6.7720    6.8280 H   0  0  0  0  0  0  0  0  0  0  0  0
   -1.3900   -7.6340    5.2750 H   0  0  0  0  0  0  0  0  0  0  0  0
   -3.3270   -6.2970    4.5060 H   0  0  0  0  0  0  0  0  0  0  0  0
   -3.3480   -5.4340    6.0600 H   0  0  0  0  0  0  0  0  0  0  0  0
   -1.0520   -4.6110    5.6340 H   0  0  0  0  0  0  0  0  0  0  0  0
   -1.0310   -5.4730    4.0800 H   0  0  0  0  0  0  0  0  0  0  0  0
   -2.9670   -4.1360    3.3120 H   0  0  0  0  0  0  0  0  0  0  0  0
   -2.9880   -3.2730    4.8650 H   0  0  0  0  0  0  0  0  0  0  0  0
   -0.6920   -2.4500    4.4390 H   0  0  0  0  0  0  0  0  0  0  0  0
   -0.6710   -3.3120    2.8860 H   0  0  0  0  0  0  0  0  0  0  0  0
   -0.2580   -0.7370    2.3720 H   0  0  0  0  0  0  0  0  0  0  0  0
   -3.0170    0.4130    1.9700 H   0  0  0  0  0  0  0  0  0  0  0  0
   -1.5730    0.7760    0.8760 H   0  0  0  0  0  0  0  0  0  0  0  0
   -1.7150    1.4590    3.7820 H   0  0  0  0  0  0  0  0  0  0  0  0
   -2.2780    2.6110    2.4530 H   0  0  0  0  0  0  0  0  0  0  0  0
    0.4460    1.3510    2.6310 H   0  0  0  0  0  0  0  0  0  0  0  0
    0.0330    3.0380    3.2740 H   0  0  0  0  0  0  0  0  0  0  0  0
    1.8730    3.5140    1.5490 H   0  0  0  0  0  0  0  0  0  0  0  0
    0.5710    4.6580    1.8370 H   0  0  0  0  0  0  0  0  0  0  0  0
    0.1880    4.9520   -0.5460 H   0  0  0  0  0  0  0  0  0  0  0  0
    1.8980    5.1590   -0.2490 H   0  0  0  0  0  0  0  0  0  0  0  0
   -0.4590    2.4370   -1.5560 H   0  0  0  0  0  0  0  0  0  0  0  0
    0.9240    1.4000   -1.7700 H   0  0  0  0  0  0  0  0  0  0  0  0
    1.2920    1.2460    0.6370 H   0  0  0  0  0  0  0  0  0  0  0  0
   -0.4050    0.8880    0.3100 H   0  0  0  0  0  0  0  0  0  0  0  0
    1.6930    4.8750   -5.6070 H   0  0  0  0  0  0  0  0  0  0  0  0
    5.4490    3.9120   -7.4560 H   0  0  0  0  0  0  0  0  0  0  0  0
    6.0410    2.4900   -5.5130 H   0  0  0  0  0  0  0  0  0  0  0  0
    5.3330    1.5130   -3.5560 H   0  0  0  0  0  0  0  0  0  0  0  0
    6.9170    2.5000   -2.2840 H   0  0  0  0  0  0  0  0  0  0  0  0
    7.4350    3.9960   -0.3740 H   0  0  0  0  0  0  0  0  0  0  0  0
    5.6160    5.2680    0.7330 H   0  0  0  0  0  0  0  0  0  0  0  0
    3.2800    5.0450   -0.0690 H   0  0  0  0  0  0  0  0  0  0  0  0
   -5.4290  -19.0740   10.5710 H   0  0  0  0  0  0  0  0  0  0  0  0
   -6.1050  -17.7660   11.5300 H   0  0  0  0  0  0  0  0  0  0  0  0
   -6.5050  -20.7590   11.9560 H   0  0  0  0  0  0  0  0  0  0  0  0
   -7.7220  -19.5860   11.4950 H   0  0  0  0  0  0  0  0  0  0  0  0
  1  2  1  0  0  0  0
  2  3  2  0  0  0  0
  3 67  1  0  0  0  0
  3  4  1  0  0  0  0
  4 68  1  0  0  0  0
  4  5  2  0  0  0  0
  5  6  1  0  0  0  0
  6 69  1  0  0  0  0
  6  7  1  0  0  0  0
  7  8  2  0  0  0  0
  8 70  1  0  0  0  0
  8  9  1  0  0  0  0
  9 71  1  0  0  0  0
  9 10  2  0  0  0  0
 10 72  1  0  0  0  0
 10 11  1  0  0  0  0
 11 73  1  0  0  0  0
 11 12  2  0  0  0  0
 12  7  1  0  0  0  0
 12 13  1  0  0  0  0
 13 14  2  0  0  0  0
 14 15  1  0  0  0  0
 15  5  1  0  0  0  0
 15 16  2  0  0  0  0
 16  2  1  0  0  0  0
 16 74  1  0  0  0  0
 13 17  1  0  0  0  0
 17 18  1  0  0  0  0
 18 75  1  0  0  0  0
 18 76  1  0  0  0  0
 18 19  1  0  0  0  0
 19 77  1  0  0  0  0
 19 78  1  0  0  0  0
 19 20  1  0  0  0  0
 20 21  1  0  0  0  0
 21 79  1  0  0  0  0
 21 80  1  0  0  0  0
 21 22  1  0  0  0  0
 22 81  1  0  0  0  0
 22 82  1  0  0  0  0
 22 23  1  0  0  0  0
 23 83  1  0  0  0  0
 23 84  1  0  0  0  0
 23 24  1  0  0  0  0
 24 85  1  0  0  0  0
 24 25  1  0  0  0  0
 25 26  2  0  0  0  0
 25 27  1  0  0  0  0
 27 86  1  0  0  0  0
 27 87  1  0  0  0  0
 27 28  1  0  0  0  0
 28 88  1  0  0  0  0
 28 89  1  0  0  0  0
 28 29  1  0  0  0  0
 29 90  1  0  0  0  0
 29 91  1  0  0  0  0
 29 30  1  0  0  0  0
 30 92  1  0  0  0  0
 30 93  1  0  0  0  0
 30 31  1  0  0  0  0
 31 94  1  0  0  0  0
 31 95  1  0  0  0  0
 31 32  1  0  0  0  0
 32 96  1  0  0  0  0
 32 97  1  0  0  0  0
 32 33  1  0  0  0  0
 33 98  1  0  0  0  0
 33 99  1  0  0  0  0
 33 34  1  0  0  0  0
 34100  1  0  0  0  0
 34101  1  0  0  0  0
 34 35  1  0  0  0  0
 35102  1  0  0  0  0
 35103  1  0  0  0  0
 35 36  1  0  0  0  0
 36104  1  0  0  0  0
 36105  1  0  0  0  0
 36 37  1  0  0  0  0
 37 38  2  0  0  0  0
 37 39  1  0  0  0  0
 39106  1  0  0  0  0
 39 40  1  0  0  0  0
 40107  1  0  0  0  0
 40108  1  0  0  0  0
 40 41  1  0  0  0  0
 41109  1  0  0  0  0
 41110  1  0  0  0  0
 41 42  1  0  0  0  0
 42111  1  0  0  0  0
 42112  1  0  0  0  0
 42 43  1  0  0  0  0
 43 44  1  0  0  0  0
 44113  1  0  0  0  0
 44114  1  0  0  0  0
 44 45  1  0  0  0  0
 45115  1  0  0  0  0
 45116  1  0  0  0  0
 45 46  1  0  0  0  0
 46 47  1  0  0  0  0
 47117  1  0  0  0  0
 47118  1  0  0  0  0
 47 48  1  0  0  0  0
 48 43  1  0  0  0  0
 48119  1  0  0  0  0
 48120  1  0  0  0  0
 46 49  1  0  0  0  0
 49 50  2  0  0  0  0
 50 51  1  0  0  0  0
 51 52  2  0  0  0  0
 52121  1  0  0  0  0
 52 53  1  0  0  0  0
 53 54  1  0  0  0  0
 53 55  2  0  0  0  0
 55122  1  0  0  0  0
 55 56  1  0  0  0  0
 56123  1  0  0  0  0
 56 57  2  0  0  0  0
 57 51  1  0  0  0  0
 57 58  1  0  0  0  0
 58124  1  0  0  0  0
 58 59  1  0  0  0  0
 59 60  2  0  0  0  0
 60125  1  0  0  0  0
 60 61  1  0  0  0  0
 61126  1  0  0  0  0
 61 62  2  0  0  0  0
 62127  1  0  0  0  0
 62 63  1  0  0  0  0
 63128  1  0  0  0  0
 63 64  2  0  0  0  0
 64 49  1  0  0  0  0
 64 59  1  0  0  0  0
 20 65  1  0  0  0  0
 65129  1  0  0  0  0
 65130  1  0  0  0  0
 65 66  1  0  0  0  0
 66 17  1  0  0  0  0
 66131  1  0  0  0  0
 66132  1  0  0  0  0
M  END
>  <LOGBIO>
5.9500

>  <PRED_LOGBIO>
5.5500

>  <XV_RES>
-0.2820

>  <WHL_TMPL>
3

>  <ANCH>
21-24;80-78

$$$$
ROW71
  -MTS-   01071501493D 0   0.00000     0.00000     0

 54 57  0  0  0  0  0  0  0  0999 V2000
   -5.6970    9.0720    4.8700 C   0  0  0  0  0  0  0  0  0  0  0  0
   -4.5100    8.5200    4.0860 C   0  0  0  0  0  0  0  0  0  0  0  0
   -4.4650    7.0000    4.2330 C   0  0  0  0  0  0  0  0  0  0  0  0
   -3.3220    6.4680    3.4780 N   0  0  0  0  0  0  0  0  0  0  0  0
   -3.0770    7.3120    2.3000 C   0  0  0  0  0  0  0  0  0  0  0  0
   -1.8850    6.7940    1.4740 C   0  0  0  0  0  0  0  0  0  0  0  0
   -0.6210    6.6540    2.3410 C   0  0  0  0  0  0  0  0  0  0  0  0
    0.4850    5.9650    1.5440 C   0  0  0  0  0  0  0  0  0  0  0  0
    0.3970    4.5500    1.7330 O   0  0  0  0  0  0  0  0  0  0  0  0
    1.3130    3.7570    1.0910 C   0  0  0  0  0  0  0  0  0  0  0  0
    2.4680    3.4510    1.6970 N   0  0  0  0  0  0  0  0  0  0  0  0
    3.3950    2.6800    1.1110 C   0  0  0  0  0  0  0  0  0  0  0  0
    4.5850    2.3900    1.7890 C   0  0  0  0  0  0  0  0  0  0  0  0
    5.5570    1.5860    1.1840 C   0  0  0  0  0  0  0  0  0  0  0  0
    5.3400    1.0700   -0.0990 C   0  0  0  0  0  0  0  0  0  0  0  0
    4.1500    1.3590   -0.7770 C   0  0  0  0  0  0  0  0  0  0  0  0
    3.1770    2.1640   -0.1720 C   0  0  0  0  0  0  0  0  0  0  0  0
    1.9810    2.4640   -0.8340 C   0  0  0  0  0  0  0  0  0  0  0  0
    1.8120    1.9170   -2.1280 N   0  0  0  0  0  0  0  0  0  0  0  0
    0.5680    2.2120   -2.8540 C   0  0  0  0  0  0  0  0  0  0  0  0
   -0.6220    2.4970   -1.9190 C   0  0  0  0  0  0  0  0  0  0  0  0
   -0.2560    3.5970   -0.9060 C   0  0  0  0  0  0  0  0  0  0  0  0
    1.0350    3.2730   -0.1930 C   0  0  0  0  0  0  0  0  0  0  0  0
   -0.9080    5.8650    3.6310 C   0  0  0  0  0  0  0  0  0  0  0  0
   -2.1450    6.4270    4.3570 C   0  0  0  0  0  0  0  0  0  0  0  0
   -5.5900    8.8130    5.9210 H   0  0  0  0  0  0  0  0  0  0  0  0
   -5.7290   10.1550    4.7650 H   0  0  0  0  0  0  0  0  0  0  0  0
   -6.6190    8.6430    4.4830 H   0  0  0  0  0  0  0  0  0  0  0  0
   -3.5890    8.9490    4.4730 H   0  0  0  0  0  0  0  0  0  0  0  0
   -4.6180    8.7790    3.0350 H   0  0  0  0  0  0  0  0  0  0  0  0
   -5.3870    6.5700    3.8460 H   0  0  0  0  0  0  0  0  0  0  0  0
   -4.3580    6.7400    5.2840 H   0  0  0  0  0  0  0  0  0  0  0  0
   -2.8790    8.3320    2.6220 H   0  0  0  0  0  0  0  0  0  0  0  0
   -3.9690    7.3310    1.6770 H   0  0  0  0  0  0  0  0  0  0  0  0
   -2.1370    5.8280    1.0420 H   0  0  0  0  0  0  0  0  0  0  0  0
   -1.6880    7.4810    0.6530 H   0  0  0  0  0  0  0  0  0  0  0  0
   -0.2300    7.6390    2.5890 H   0  0  0  0  0  0  0  0  0  0  0  0
    1.4550    6.3170    1.8880 H   0  0  0  0  0  0  0  0  0  0  0  0
    0.3690    6.1970    0.4870 H   0  0  0  0  0  0  0  0  0  0  0  0
    4.7530    2.7880    2.7790 H   0  0  0  0  0  0  0  0  0  0  0  0
    6.4760    1.3630    1.7070 H   0  0  0  0  0  0  0  0  0  0  0  0
    6.0900    0.4490   -0.5660 H   0  0  0  0  0  0  0  0  0  0  0  0
    3.9820    0.9610   -1.7670 H   0  0  0  0  0  0  0  0  0  0  0  0
    2.5290    1.3390   -2.5430 H   0  0  0  0  0  0  0  0  0  0  0  0
    0.3140    1.3030   -3.3950 H   0  0  0  0  0  0  0  0  0  0  0  0
    0.7250    3.0950   -3.4690 H   0  0  0  0  0  0  0  0  0  0  0  0
   -0.7890    1.5880   -1.3430 H   0  0  0  0  0  0  0  0  0  0  0  0
   -1.4550    2.8490   -2.5220 H   0  0  0  0  0  0  0  0  0  0  0  0
   -1.0360    3.5900   -0.1480 H   0  0  0  0  0  0  0  0  0  0  0  0
   -0.1250    4.5300   -1.4510 H   0  0  0  0  0  0  0  0  0  0  0  0
   -1.0770    4.8190    3.3840 H   0  0  0  0  0  0  0  0  0  0  0  0
   -0.0440    5.9200    4.2890 H   0  0  0  0  0  0  0  0  0  0  0  0
   -1.9260    7.4300    4.7170 H   0  0  0  0  0  0  0  0  0  0  0  0
   -2.3630    5.8120    5.2270 H   0  0  0  0  0  0  0  0  0  0  0  0
  1 26  1  0  0  0  0
  1 27  1  0  0  0  0
  1 28  1  0  0  0  0
  1  2  1  0  0  0  0
  2 29  1  0  0  0  0
  2 30  1  0  0  0  0
  2  3  1  0  0  0  0
  3 31  1  0  0  0  0
  3 32  1  0  0  0  0
  3  4  1  0  0  0  0
  4  5  1  0  0  0  0
  5 33  1  0  0  0  0
  5 34  1  0  0  0  0
  5  6  1  0  0  0  0
  6 35  1  0  0  0  0
  6 36  1  0  0  0  0
  6  7  1  0  0  0  0
  7 37  1  0  0  0  0
  7  8  1  0  0  0  0
  8 38  1  0  0  0  0
  8 39  1  0  0  0  0
  8  9  1  0  0  0  0
  9 10  1  0  0  0  0
 10 11  2  0  0  0  0
 11 12  1  0  0  0  0
 12 13  1  0  0  0  0
 13 40  1  0  0  0  0
 13 14  2  0  0  0  0
 14 41  1  0  0  0  0
 14 15  1  0  0  0  0
 15 42  1  0  0  0  0
 15 16  2  0  0  0  0
 16 43  1  0  0  0  0
 16 17  1  0  0  0  0
 17 12  2  0  0  0  0
 17 18  1  0  0  0  0
 18 19  1  0  0  0  0
 19 44  1  0  0  0  0
 19 20  1  0  0  0  0
 20 45  1  0  0  0  0
 20 46  1  0  0  0  0
 20 21  1  0  0  0  0
 21 47  1  0  0  0  0
 21 48  1  0  0  0  0
 21 22  1  0  0  0  0
 22 49  1  0  0  0  0
 22 50  1  0  0  0  0
 22 23  1  0  0  0  0
 23 10  1  0  0  0  0
 23 18  2  0  0  0  0
  7 24  1  0  0  0  0
 24 51  1  0  0  0  0
 24 52  1  0  0  0  0
 24 25  1  0  0  0  0
 25  4  1  0  0  0  0
 25 53  1  0  0  0  0
 25 54  1  0  0  0  0
M  END
>  <LOGBIO>
5.4700

>  <PRED_LOGBIO>
6.6000

>  <XV_RES>
-1.7040

>  <WHL_TMPL>
2

>  <ANCH>
1-16;35-33

$$$$
ROW72
  -MTS-   01071501493D 0   0.00000     0.00000     0

 44 46  0  0  0  0  0  0  0  0999 V2000
    7.9830   -1.1370    5.4800 C   0  0  0  0  0  0  0  0  0  0  0  0
    8.4560    0.0290    4.7200 N   0  0  0  0  0  0  0  0  0  0  0  0
    9.8920   -0.1160    4.4420 C   0  0  0  0  0  0  0  0  0  0  0  0
    7.7180    0.1200    3.4520 C   0  0  0  0  0  0  0  0  0  0  0  0
    6.2250    0.2710    3.7410 C   0  0  0  0  0  0  0  0  0  0  0  0
    5.4670    0.3640    2.4380 C   0  0  0  0  0  0  0  0  0  0  0  0
    4.1340    0.5020    2.4470 C   0  0  0  0  0  0  0  0  0  0  0  0
    3.4580    0.5570    3.7620 C   0  0  0  0  0  0  0  0  0  0  0  0
    4.3520    0.9260    4.7740 C   0  0  0  0  0  0  0  0  0  0  0  0
    3.9060    1.0360    6.0960 C   0  0  0  0  0  0  0  0  0  0  0  0
    2.5660    0.7770    6.4070 C   0  0  0  0  0  0  0  0  0  0  0  0
    1.6720    0.4070    5.3950 C   0  0  0  0  0  0  0  0  0  0  0  0
    2.1180    0.2970    4.0730 C   0  0  0  0  0  0  0  0  0  0  0  0
    1.0100   -0.1110    3.1310 C   0  0  0  0  0  0  0  0  0  0  0  0
    1.1130   -0.5020    1.6450 C   0  0  0  0  0  0  0  0  0  0  0  0
    2.1580    0.1650    0.7830 C   0  0  0  0  0  0  0  0  0  0  0  0
    1.7010    0.3470   -0.5280 C   0  0  0  0  0  0  0  0  0  0  0  0
    2.5290    0.9510   -1.4810 C   0  0  0  0  0  0  0  0  0  0  0  0
    3.8150    1.3740   -1.1230 C   0  0  0  0  0  0  0  0  0  0  0  0
    4.2720    1.1920    0.1880 C   0  0  0  0  0  0  0  0  0  0  0  0
    3.4440    0.5870    1.1410 C   0  0  0  0  0  0  0  0  0  0  0  0
    8.1500   -2.0410    4.8980 H   0  0  0  0  0  0  0  0  0  0  0  0
    8.5290   -1.2040    6.4190 H   0  0  0  0  0  0  0  0  0  0  0  0
    6.9200   -1.0290    5.6860 H   0  0  0  0  0  0  0  0  0  0  0  0
   10.0590   -1.0200    3.8600 H   0  0  0  0  0  0  0  0  0  0  0  0
   10.4380   -0.1830    5.3810 H   0  0  0  0  0  0  0  0  0  0  0  0
   10.2410    0.7470    3.8800 H   0  0  0  0  0  0  0  0  0  0  0  0
    7.8850   -0.7840    2.8700 H   0  0  0  0  0  0  0  0  0  0  0  0
    8.0680    0.9830    2.8900 H   0  0  0  0  0  0  0  0  0  0  0  0
    6.0580    1.1750    4.3230 H   0  0  0  0  0  0  0  0  0  0  0  0
    5.8750   -0.5920    4.3030 H   0  0  0  0  0  0  0  0  0  0  0  0
    5.9990    0.3190    1.5000 H   0  0  0  0  0  0  0  0  0  0  0  0
    5.3860    1.1270    4.5340 H   0  0  0  0  0  0  0  0  0  0  0  0
    4.5960    1.3210    6.8770 H   0  0  0  0  0  0  0  0  0  0  0  0
    2.2220    0.8610    7.4270 H   0  0  0  0  0  0  0  0  0  0  0  0
    0.6380    0.2070    5.6350 H   0  0  0  0  0  0  0  0  0  0  0  0
    0.3870    0.7810    3.0980 H   0  0  0  0  0  0  0  0  0  0  0  0
    0.5050   -0.9440    3.6140 H   0  0  0  0  0  0  0  0  0  0  0  0
    0.1620   -0.1970    1.2130 H   0  0  0  0  0  0  0  0  0  0  0  0
    1.3000   -1.5730    1.6110 H   0  0  0  0  0  0  0  0  0  0  0  0
    0.7090    0.0210   -0.8040 H   0  0  0  0  0  0  0  0  0  0  0  0
    2.1770    1.0910   -2.4920 H   0  0  0  0  0  0  0  0  0  0  0  0
    4.4540    1.8400   -1.8580 H   0  0  0  0  0  0  0  0  0  0  0  0
    5.2640    1.5180    0.4640 H   0  0  0  0  0  0  0  0  0  0  0  0
  1 22  1  0  0  0  0
  1 23  1  0  0  0  0
  1 24  1  0  0  0  0
  1  2  1  0  0  0  0
  2  3  1  0  0  0  0
  3 25  1  0  0  0  0
  3 26  1  0  0  0  0
  3 27  1  0  0  0  0
  2  4  1  0  0  0  0
  4 28  1  0  0  0  0
  4 29  1  0  0  0  0
  4  5  1  0  0  0  0
  5 30  1  0  0  0  0
  5 31  1  0  0  0  0
  5  6  1  0  0  0  0
  6 32  1  0  0  0  0
  6  7  2  0  0  0  0
  7  8  1  0  0  0  0
  8  9  2  0  0  0  0
  9 33  1  0  0  0  0
  9 10  1  0  0  0  0
 10 34  1  0  0  0  0
 10 11  2  0  0  0  0
 11 35  1  0  0  0  0
 11 12  1  0  0  0  0
 12 36  1  0  0  0  0
 12 13  2  0  0  0  0
 13  8  1  0  0  0  0
 13 14  1  0  0  0  0
 14 37  1  0  0  0  0
 14 38  1  0  0  0  0
 14 15  1  0  0  0  0
 15 39  1  0  0  0  0
 15 40  1  0  0  0  0
 15 16  1  0  0  0  0
 16 17  2  0  0  0  0
 17 41  1  0  0  0  0
 17 18  1  0  0  0  0
 18 42  1  0  0  0  0
 18 19  2  0  0  0  0
 19 43  1  0  0  0  0
 19 20  1  0  0  0  0
 20 44  1  0  0  0  0
 20 21  2  0  0  0  0
 21  7  1  0  0  0  0
 21 16  1  0  0  0  0
M  END
>  <LOGBIO>
6.0000

>  <PRED_LOGBIO>
6.6500

>  <XV_RES>
-0.8520

>  <WHL_TMPL>
2

>  <ANCH>
11-18;35-32

$$$$
ROW73
  -MTS-   01071501493D 0   0.00000     0.00000     0

 80 86  0  0  1  0  0  0  0  0999 V2000
    4.9570   -3.2830   -3.4140 C   0  0  0  0  0  0  0  0  0  0  0  0
    3.6160   -3.2420   -2.6870 C   0  0  0  0  0  0  0  0  0  0  0  0
    3.2390   -4.6490   -2.2340 C   0  0  0  0  0  0  0  0  0  0  0  0
    2.5410   -2.7060   -3.6310 C   0  0  2  0  0  0  0  0  0  0  0  0
    1.5110   -2.0030   -2.8530 N   0  0  0  0  0  0  0  0  0  0  0  0
    1.4580   -1.3490   -1.6960 C   0  0  0  0  0  0  0  0  0  0  0  0
    2.3520   -1.2920   -0.8530 O   0  0  0  0  0  0  0  0  0  0  0  0
    0.1030   -0.6900   -1.6030 C   0  0  2  0  0  0  0  0  0  0  0  0
   -0.4730   -0.8180   -0.2560 N   0  0  0  0  0  0  0  0  0  0  0  0
   -1.2360   -1.8650    0.0440 C   0  0  0  0  0  0  0  0  0  0  0  0
   -1.4600   -2.7270   -0.8040 O   0  0  0  0  0  0  0  0  0  0  0  0
   -1.8270   -1.9960    1.4280 C   0  0  1  0  0  0  0  0  0  0  0  0
   -1.3490   -0.7620    2.2140 C   0  0  0  0  0  0  0  0  0  0  0  0
    0.0800   -0.8850    2.5380 N   0  0  0  0  0  0  0  0  0  0  0  0
    0.4340    0.3090    3.3190 C   0  0  0  0  0  0  0  0  0  0  0  0
    0.3270   -2.0420    3.4110 C   0  0  2  0  0  0  0  0  0  0  0  0
    1.8190   -2.1550    3.7740 C   0  0  0  0  0  0  0  0  0  0  0  0
    2.1210   -3.3020    4.7090 C   0  0  0  0  0  0  0  0  0  0  0  0
    2.9990   -3.7630    5.6110 C   0  0  0  0  0  0  0  0  0  0  0  0
    2.8550   -5.1160    5.7670 N   0  0  0  0  0  0  0  0  0  0  0  0
    1.8200   -5.5690    4.9160 C   0  0  0  0  0  0  0  0  0  0  0  0
    1.2710   -6.8360    4.6820 C   0  0  0  0  0  0  0  0  0  0  0  0
    0.2280   -6.9870    3.7600 C   0  0  0  0  0  0  0  0  0  0  0  0
   -0.2650   -5.8720    3.0720 C   0  0  0  0  0  0  0  0  0  0  0  0
    0.2840   -4.6060    3.3050 C   0  0  0  0  0  0  0  0  0  0  0  0
   -0.3070   -3.3120    2.8970 C   0  0  0  0  0  0  0  0  0  0  0  0
   -1.2930   -3.2910    1.9890 C   0  0  0  0  0  0  0  0  0  0  0  0
    1.3270   -4.4540    4.2270 C   0  0  0  0  0  0  0  0  0  0  0  0
   -0.6910   -1.3640   -2.5830 O   0  0  0  0  0  0  0  0  0  0  0  0
    0.2400   -1.8210   -3.5680 C   0  0  2  0  0  0  0  0  0  0  0  0
    0.4850   -0.8960   -4.6300 O   0  0  0  0  0  0  0  0  0  0  0  0
   -0.3200   -3.1530   -4.1010 C   0  0  2  0  0  0  0  0  0  0  0  0
   -1.5840   -3.2880   -4.9700 C   0  0  0  0  0  0  0  0  0  0  0  0
   -1.0790   -3.9470   -6.2670 C   0  0  0  0  0  0  0  0  0  0  0  0
    0.1590   -4.7530   -5.8330 C   0  0  0  0  0  0  0  0  0  0  0  0
    0.7150   -4.0170   -4.6880 N   0  0  0  0  0  0  0  0  0  0  0  0
    2.0170   -3.8330   -4.4890 C   0  0  0  0  0  0  0  0  0  0  0  0
    2.8170   -4.6030   -5.0180 O   0  0  0  0  0  0  0  0  0  0  0  0
    0.1840    0.8110   -1.8760 C   0  0  0  0  0  0  0  0  0  0  0  0
    0.7750    1.0440   -3.2640 C   0  0  0  0  0  0  0  0  0  0  0  0
    1.0740    1.4710   -0.8270 C   0  0  0  0  0  0  0  0  0  0  0  0
    4.8790   -3.9340   -4.2820 H   0  0  0  0  0  0  0  0  0  0  0  0
    5.7220   -3.6640   -2.7420 H   0  0  0  0  0  0  0  0  0  0  0  0
    5.2250   -2.2790   -3.7370 H   0  0  0  0  0  0  0  0  0  0  0  0
    3.6940   -2.5900   -1.8190 H   0  0  0  0  0  0  0  0  0  0  0  0
    3.1620   -5.3010   -3.1020 H   0  0  0  0  0  0  0  0  0  0  0  0
    4.0050   -5.0310   -1.5620 H   0  0  0  0  0  0  0  0  0  0  0  0
    2.2830   -4.6200   -1.7160 H   0  0  0  0  0  0  0  0  0  0  0  0
    3.0730   -1.9920   -4.2570 H   0  0  0  0  0  0  0  0  0  0  0  0
   -0.2890   -0.1100    0.4400 H   0  0  0  0  0  0  0  0  0  0  0  0
   -2.9140   -2.0160    1.3810 H   0  0  0  0  0  0  0  0  0  0  0  0
   -1.8840   -0.7700    3.1610 H   0  0  0  0  0  0  0  0  0  0  0  0
   -1.4960    0.1160    1.5890 H   0  0  0  0  0  0  0  0  0  0  0  0
    0.2580    0.1160    4.3760 H   0  0  0  0  0  0  0  0  0  0  0  0
    1.4840    0.5460    3.1630 H   0  0  0  0  0  0  0  0  0  0  0  0
   -0.1790    1.1480    2.9970 H   0  0  0  0  0  0  0  0  0  0  0  0
   -0.1790   -1.8220    4.3490 H   0  0  0  0  0  0  0  0  0  0  0  0
    2.0630   -1.2490    4.3250 H   0  0  0  0  0  0  0  0  0  0  0  0
    2.3760   -2.3120    2.8530 H   0  0  0  0  0  0  0  0  0  0  0  0
    3.7170   -3.1530    6.1390 H   0  0  0  0  0  0  0  0  0  0  0  0
    3.4000   -5.6960    6.3890 H   0  0  0  0  0  0  0  0  0  0  0  0
    1.6510   -7.6960    5.2130 H   0  0  0  0  0  0  0  0  0  0  0  0
   -0.1960   -7.9640    3.5800 H   0  0  0  0  0  0  0  0  0  0  0  0
   -1.0690   -5.9890    2.3600 H   0  0  0  0  0  0  0  0  0  0  0  0
   -1.7160   -4.2260    1.6510 H   0  0  0  0  0  0  0  0  0  0  0  0
    1.2260   -0.3070   -4.4140 H   0  0  0  0  0  0  0  0  0  0  0  0
   -0.5980   -3.6780   -3.1900 H   0  0  0  0  0  0  0  0  0  0  0  0
   -2.0300   -2.3160   -5.1700 H   0  0  0  0  0  0  0  0  0  0  0  0
   -2.3350   -3.9060   -4.4810 H   0  0  0  0  0  0  0  0  0  0  0  0
   -0.8190   -3.1980   -7.0120 H   0  0  0  0  0  0  0  0  0  0  0  0
   -1.8380   -4.5960   -6.6990 H   0  0  0  0  0  0  0  0  0  0  0  0
    0.8860   -4.7570   -6.6430 H   0  0  0  0  0  0  0  0  0  0  0  0
   -0.1540   -5.7420   -5.5040 H   0  0  0  0  0  0  0  0  0  0  0  0
   -0.8130    1.2430   -1.8290 H   0  0  0  0  0  0  0  0  0  0  0  0
    1.7720    0.6120   -3.3100 H   0  0  0  0  0  0  0  0  0  0  0  0
    0.8330    2.1130   -3.4580 H   0  0  0  0  0  0  0  0  0  0  0  0
    0.1410    0.5730   -4.0120 H   0  0  0  0  0  0  0  0  0  0  0  0
    2.0710    1.0390   -0.8740 H   0  0  0  0  0  0  0  0  0  0  0  0
    1.1320    2.5400   -1.0210 H   0  0  0  0  0  0  0  0  0  0  0  0
    0.6530    1.3050    0.1620 H   0  0  0  0  0  0  0  0  0  0  0  0
  1 42  1  0  0  0  0
  1 43  1  0  0  0  0
  1 44  1  0  0  0  0
  1  2  1  0  0  0  0
  2 45  1  0  0  0  0
  2  3  1  0  0  0  0
  3 46  1  0  0  0  0
  3 47  1  0  0  0  0
  3 48  1  0  0  0  0
  2  4  1  0  0  0  0
  4 49  1  0  0  0  0
  4  5  1  0  0  0  0
  5  6  1  0  0  0  0
  6  7  2  0  0  0  0
  6  8  1  0  0  0  0
  8  9  1  0  0  0  0
  9 50  1  0  0  0  0
  9 10  1  0  0  0  0
 10 11  2  0  0  0  0
 10 12  1  0  0  0  0
 12 51  1  0  0  0  0
 12 13  1  0  0  0  0
 13 52  1  0  0  0  0
 13 53  1  0  0  0  0
 13 14  1  0  0  0  0
 14 15  1  0  0  0  0
 15 54  1  0  0  0  0
 15 55  1  0  0  0  0
 15 56  1  0  0  0  0
 14 16  1  0  0  0  0
 16 57  1  0  0  0  0
 16 17  1  0  0  0  0
 17 58  1  0  0  0  0
 17 59  1  0  0  0  0
 17 18  1  0  0  0  0
 18 19  2  0  0  0  0
 19 60  1  0  0  0  0
 19 20  1  0  0  0  0
 20 61  1  0  0  0  0
 20 21  1  0  0  0  0
 21 22  2  0  0  0  0
 22 62  1  0  0  0  0
 22 23  1  0  0  0  0
 23 63  1  0  0  0  0
 23 24  2  0  0  0  0
 24 64  1  0  0  0  0
 24 25  1  0  0  0  0
 25 26  1  0  0  0  0
 26 16  1  0  0  0  0
 26 27  2  0  0  0  0
 27 12  1  0  0  0  0
 27 65  1  0  0  0  0
 25 28  2  0  0  0  0
 28 18  1  0  0  0  0
 28 21  1  0  0  0  0
  8 29  1  0  0  0  0
 29 30  1  0  0  0  0
 30  5  1  0  0  0  0
 30 31  1  0  0  0  0
 31 66  1  0  0  0  0
 30 32  1  0  0  0  0
 32 67  1  0  0  0  0
 32 33  1  0  0  0  0
 33 68  1  0  0  0  0
 33 69  1  0  0  0  0
 33 34  1  0  0  0  0
 34 70  1  0  0  0  0
 34 71  1  0  0  0  0
 34 35  1  0  0  0  0
 35 72  1  0  0  0  0
 35 73  1  0  0  0  0
 35 36  1  0  0  0  0
 36 32  1  0  0  0  0
 36 37  1  0  0  0  0
 37  4  1  0  0  0  0
 37 38  2  0  0  0  0
  8 39  1  0  0  0  0
 39 74  1  0  0  0  0
 39 40  1  0  0  0  0
 40 75  1  0  0  0  0
 40 76  1  0  0  0  0
 40 77  1  0  0  0  0
 39 41  1  0  0  0  0
 41 78  1  0  0  0  0
 41 79  1  0  0  0  0
 41 80  1  0  0  0  0
M  END
>  <LOGBIO>
8.3000

>  <PRED_LOGBIO>
7.2300

>  <XV_RES>
1.8000

>  <WHL_TMPL>
3

>  <ANCH>
30-37;49-48

$$$$
ROW74
  -MTS-   01071501493D 0   0.00000     0.00000     0

 61 64  0  0  1  0  0  0  0  0999 V2000
    1.2820   -1.6450    3.3590 O   0  0  0  0  0  0  0  0  0  0  0  0
    0.6080   -2.2860    2.2730 C   0  0  1  0  0  0  0  0  0  0  0  0
   -0.1510   -1.1790    1.5340 C   0  0  0  0  0  0  0  0  0  0  0  0
   -1.2640   -0.6540    2.4180 N   0  0  0  0  0  0  0  0  0  0  0  0
   -1.9460    0.5850    1.8800 C   0  0  0  0  0  0  0  0  0  0  0  0
   -1.6260    1.7920    2.7500 C   0  0  0  0  0  0  0  0  0  0  0  0
   -0.1940    2.2350    2.5670 C   0  0  0  0  0  0  0  0  0  0  0  0
    0.5840    2.5670    3.6830 C   0  0  0  0  0  0  0  0  0  0  0  0
    1.9110    2.9780    3.5130 C   0  0  0  0  0  0  0  0  0  0  0  0
    2.4610    3.0560    2.2280 C   0  0  0  0  0  0  0  0  0  0  0  0
    1.6830    2.7240    1.1120 C   0  0  0  0  0  0  0  0  0  0  0  0
    2.2760    2.8080   -0.2740 C   0  0  0  0  0  0  0  0  0  0  0  0
    2.0490    4.1530   -0.8230 N   0  0  0  0  0  0  0  0  0  0  0  0
    2.6260    4.2350   -2.1720 C   0  0  0  0  0  0  0  0  0  0  0  0
    2.3890    5.6320   -2.7440 C   0  0  0  0  0  0  0  0  0  0  0  0
    2.9820    5.7170   -4.1300 C   0  0  0  0  0  0  0  0  0  0  0  0
    4.3100    6.1280   -4.2930 C   0  0  0  0  0  0  0  0  0  0  0  0
    4.8470    6.2020   -5.5830 C   0  0  0  0  0  0  0  0  0  0  0  0
    4.0380    5.8610   -6.6740 C   0  0  0  0  0  0  0  0  0  0  0  0
    2.7180    5.4580   -6.4410 C   0  0  0  0  0  0  0  0  0  0  0  0
    2.2330    5.3970   -5.1930 N   0  0  0  0  0  0  0  0  0  0  0  0
    0.3560    2.3130    1.2820 C   0  0  0  0  0  0  0  0  0  0  0  0
   -0.3070   -3.3120    2.8970 C   0  0  0  0  0  0  0  0  0  0  0  0
   -0.6930   -4.4420    2.1670 C   0  0  0  0  0  0  0  0  0  0  0  0
   -1.5420   -5.3940    2.7450 C   0  0  0  0  0  0  0  0  0  0  0  0
   -2.0040   -5.2150    4.0540 C   0  0  0  0  0  0  0  0  0  0  0  0
   -2.8350   -6.1460    4.6210 O   0  0  0  0  0  0  0  0  0  0  0  0
   -1.6180   -4.0850    4.7850 C   0  0  0  0  0  0  0  0  0  0  0  0
   -2.0420   -3.8320    6.1110 N   0  0  0  0  0  0  0  0  0  0  0  0
   -1.5980   -2.7180    6.6860 C   0  0  0  0  0  0  0  0  0  0  0  0
   -1.8490   -2.3210    7.8230 O   0  0  0  0  0  0  0  0  0  0  0  0
   -0.5730   -1.9230    5.4820 S   0  0  0  0  0  0  0  0  0  0  0  0
   -0.7700   -3.1330    4.2060 C   0  0  0  0  0  0  0  0  0  0  0  0
    1.7900   -2.2870    3.8800 H   0  0  0  0  0  0  0  0  0  0  0  0
    1.3110   -2.7690    1.5980 H   0  0  0  0  0  0  0  0  0  0  0  0
   -0.6260   -1.6450    0.6730 H   0  0  0  0  0  0  0  0  0  0  0  0
    0.5420   -0.3660    1.3250 H   0  0  0  0  0  0  0  0  0  0  0  0
   -0.8200   -0.3710    3.2800 H   0  0  0  0  0  0  0  0  0  0  0  0
   -3.0170    0.4130    1.9700 H   0  0  0  0  0  0  0  0  0  0  0  0
   -1.5730    0.7760    0.8760 H   0  0  0  0  0  0  0  0  0  0  0  0
   -1.7150    1.4590    3.7820 H   0  0  0  0  0  0  0  0  0  0  0  0
   -2.2800    2.6100    2.4540 H   0  0  0  0  0  0  0  0  0  0  0  0
    0.1590    2.5070    4.6740 H   0  0  0  0  0  0  0  0  0  0  0  0
    2.5110    3.2350    4.3740 H   0  0  0  0  0  0  0  0  0  0  0  0
    3.4850    3.3730    2.0970 H   0  0  0  0  0  0  0  0  0  0  0  0
    1.8030    2.0690   -0.9160 H   0  0  0  0  0  0  0  0  0  0  0  0
    3.3450    2.6140   -0.2230 H   0  0  0  0  0  0  0  0  0  0  0  0
    2.4880    4.8390   -0.2260 H   0  0  0  0  0  0  0  0  0  0  0  0
    2.1520    3.4950   -2.8150 H   0  0  0  0  0  0  0  0  0  0  0  0
    3.6950    4.0400   -2.1220 H   0  0  0  0  0  0  0  0  0  0  0  0
    2.8620    6.3720   -2.1010 H   0  0  0  0  0  0  0  0  0  0  0  0
    1.3200    5.8270   -2.7940 H   0  0  0  0  0  0  0  0  0  0  0  0
    4.9130    6.3850   -3.4340 H   0  0  0  0  0  0  0  0  0  0  0  0
    5.8690    6.5160   -5.7350 H   0  0  0  0  0  0  0  0  0  0  0  0
    4.4270    5.9090   -7.6810 H   0  0  0  0  0  0  0  0  0  0  0  0
    2.0850    5.1920   -7.2750 H   0  0  0  0  0  0  0  0  0  0  0  0
   -0.2440    2.0570    0.4210 H   0  0  0  0  0  0  0  0  0  0  0  0
   -0.3360   -4.5800    1.1570 H   0  0  0  0  0  0  0  0  0  0  0  0
   -1.8390   -6.2660    2.1820 H   0  0  0  0  0  0  0  0  0  0  0  0
   -3.7650   -5.9320    4.4490 H   0  0  0  0  0  0  0  0  0  0  0  0
   -2.6550   -4.4700    6.6000 H   0  0  0  0  0  0  0  0  0  0  0  0
  1 34  1  0  0  0  0
  1  2  1  0  0  0  0
  2 35  1  0  0  0  0
  2  3  1  0  0  0  0
  3 36  1  0  0  0  0
  3 37  1  0  0  0  0
  3  4  1  0  0  0  0
  4 38  1  0  0  0  0
  4  5  1  0  0  0  0
  5 39  1  0  0  0  0
  5 40  1  0  0  0  0
  5  6  1  0  0  0  0
  6 41  1  0  0  0  0
  6 42  1  0  0  0  0
  6  7  1  0  0  0  0
  7  8  2  0  0  0  0
  8 43  1  0  0  0  0
  8  9  1  0  0  0  0
  9 44  1  0  0  0  0
  9 10  2  0  0  0  0
 10 45  1  0  0  0  0
 10 11  1  0  0  0  0
 11 12  1  0  0  0  0
 12 46  1  0  0  0  0
 12 47  1  0  0  0  0
 12 13  1  0  0  0  0
 13 48  1  0  0  0  0
 13 14  1  0  0  0  0
 14 49  1  0  0  0  0
 14 50  1  0  0  0  0
 14 15  1  0  0  0  0
 15 51  1  0  0  0  0
 15 52  1  0  0  0  0
 15 16  1  0  0  0  0
 16 17  2  0  0  0  0
 17 53  1  0  0  0  0
 17 18  1  0  0  0  0
 18 54  1  0  0  0  0
 18 19  2  0  0  0  0
 19 55  1  0  0  0  0
 19 20  1  0  0  0  0
 20 56  1  0  0  0  0
 20 21  2  0  0  0  0
 21 16  1  0  0  0  0
 11 22  2  0  0  0  0
 22  7  1  0  0  0  0
 22 57  1  0  0  0  0
  2 23  1  0  0  0  0
 23 24  2  0  0  0  0
 24 58  1  0  0  0  0
 24 25  1  0  0  0  0
 25 59  1  0  0  0  0
 25 26  2  0  0  0  0
 26 27  1  0  0  0  0
 27 60  1  0  0  0  0
 26 28  1  0  0  0  0
 28 29  1  0  0  0  0
 29 61  1  0  0  0  0
 29 30  1  0  0  0  0
 30 31  2  0  0  0  0
 30 32  1  0  0  0  0
 32 33  1  0  0  0  0
 33 23  1  0  0  0  0
 33 28  2  0  0  0  0
M  END
>  <LOGBIO>
5.8000

>  <PRED_LOGBIO>
6.4100

>  <XV_RES>
-0.6870

>  <WHL_TMPL>
3

>  <ANCH>
21-24;10-8

$$$$
ROW75
  -MTS-   01071501493D 0   0.00000     0.00000     0

 40 42  0  0  0  0  0  0  0  0999 V2000
   -2.2600   -1.7570    2.7080 C   0  0  0  0  0  0  0  0  0  0  0  0
   -1.2640   -0.6540    2.4180 N   0  0  0  0  0  0  0  0  0  0  0  0
   -0.1510   -1.1790    1.5340 C   0  0  0  0  0  0  0  0  0  0  0  0
   -1.9460    0.5850    1.8800 C   0  0  0  0  0  0  0  0  0  0  0  0
   -1.6260    1.7920    2.7500 C   0  0  0  0  0  0  0  0  0  0  0  0
   -0.1780    2.2400    2.5650 C   0  0  0  0  0  0  0  0  0  0  0  0
   -0.0540    2.7580    1.1950 N   0  0  0  0  0  0  0  0  0  0  0  0
    0.9930    2.0680    0.5410 C   0  0  0  0  0  0  0  0  0  0  0  0
    0.5620    0.9200   -0.1350 C   0  0  0  0  0  0  0  0  0  0  0  0
    1.4840    0.1290   -0.8300 C   0  0  0  0  0  0  0  0  0  0  0  0
    2.8380    0.4860   -0.8500 C   0  0  0  0  0  0  0  0  0  0  0  0
    3.2690    1.6340   -0.1750 C   0  0  0  0  0  0  0  0  0  0  0  0
    2.3470    2.4240    0.5210 C   0  0  0  0  0  0  0  0  0  0  0  0
    2.7400    3.8980    1.4200 S   0  0  0  0  0  0  0  0  0  0  0  0
    1.2740    4.8890    1.3570 C   0  0  0  0  0  0  0  0  0  0  0  0
    1.2440    6.2880    1.4040 C   0  0  0  0  0  0  0  0  0  0  0  0
    0.0190    6.9640    1.3470 C   0  0  0  0  0  0  0  0  0  0  0  0
   -1.1750    6.2410    1.2420 C   0  0  0  0  0  0  0  0  0  0  0  0
   -2.6970    7.0800    1.1710 Cl  0  0  0  0  0  0  0  0  0  0  0  0
   -1.1440    4.8420    1.1960 C   0  0  0  0  0  0  0  0  0  0  0  0
    0.0800    4.1660    1.2530 C   0  0  0  0  0  0  0  0  0  0  0  0
   -3.2740   -1.3770    2.6080 H   0  0  0  0  0  0  0  0  0  0  0  0
   -2.1300   -2.5070    1.9310 H   0  0  0  0  0  0  0  0  0  0  0  0
   -2.0330   -2.1250    3.7060 H   0  0  0  0  0  0  0  0  0  0  0  0
   -0.5720   -1.6910    0.6720 H   0  0  0  0  0  0  0  0  0  0  0  0
    0.3810   -1.9300    2.1140 H   0  0  0  0  0  0  0  0  0  0  0  0
    0.4650   -0.3220    1.2690 H   0  0  0  0  0  0  0  0  0  0  0  0
   -3.0170    0.4130    1.9700 H   0  0  0  0  0  0  0  0  0  0  0  0
   -1.5730    0.7760    0.8760 H   0  0  0  0  0  0  0  0  0  0  0  0
   -1.7150    1.4590    3.7820 H   0  0  0  0  0  0  0  0  0  0  0  0
   -2.2780    2.6110    2.4530 H   0  0  0  0  0  0  0  0  0  0  0  0
    0.4460    1.3510    2.6310 H   0  0  0  0  0  0  0  0  0  0  0  0
    0.0330    3.0380    3.2740 H   0  0  0  0  0  0  0  0  0  0  0  0
   -0.4820    0.6440   -0.1190 H   0  0  0  0  0  0  0  0  0  0  0  0
    1.1520   -0.7560   -1.3520 H   0  0  0  0  0  0  0  0  0  0  0  0
    3.5490   -0.1240   -1.3870 H   0  0  0  0  0  0  0  0  0  0  0  0
    4.3130    1.9090   -0.1900 H   0  0  0  0  0  0  0  0  0  0  0  0
    2.1650    6.8460    1.4840 H   0  0  0  0  0  0  0  0  0  0  0  0
   -0.0040    8.0430    1.3830 H   0  0  0  0  0  0  0  0  0  0  0  0
   -2.0660    4.2840    1.1150 H   0  0  0  0  0  0  0  0  0  0  0  0
  1 22  1  0  0  0  0
  1 23  1  0  0  0  0
  1 24  1  0  0  0  0
  1  2  1  0  0  0  0
  2  3  1  0  0  0  0
  3 25  1  0  0  0  0
  3 26  1  0  0  0  0
  3 27  1  0  0  0  0
  2  4  1  0  0  0  0
  4 28  1  0  0  0  0
  4 29  1  0  0  0  0
  4  5  1  0  0  0  0
  5 30  1  0  0  0  0
  5 31  1  0  0  0  0
  5  6  1  0  0  0  0
  6 32  1  0  0  0  0
  6 33  1  0  0  0  0
  6  7  1  0  0  0  0
  7  8  1  0  0  0  0
  8  9  1  0  0  0  0
  9 34  1  0  0  0  0
  9 10  2  0  0  0  0
 10 35  1  0  0  0  0
 10 11  1  0  0  0  0
 11 36  1  0  0  0  0
 11 12  2  0  0  0  0
 12 37  1  0  0  0  0
 12 13  1  0  0  0  0
 13  8  2  0  0  0  0
 13 14  1  0  0  0  0
 14 15  1  0  0  0  0
 15 16  1  0  0  0  0
 16 38  1  0  0  0  0
 16 17  2  0  0  0  0
 17 39  1  0  0  0  0
 17 18  1  0  0  0  0
 18 19  1  0  0  0  0
 18 20  2  0  0  0  0
 20 40  1  0  0  0  0
 20 21  1  0  0  0  0
 21  7  1  0  0  0  0
 21 15  2  0  0  0  0
M  END
>  <LOGBIO>
7.9200

>  <PRED_LOGBIO>
7.1200

>  <XV_RES>
0.9700

>  <WHL_TMPL>
3

>  <ANCH>
21-24;10-5

$$$$
ROW76
  -MTS-   01071501493D 0   0.00000     0.00000     0

 51 54  0  0  0  0  0  0  0  0999 V2000
   -5.0630    4.4090    4.4500 C   0  0  0  0  0  0  0  0  0  0  0  0
   -4.6490    4.6100    3.0960 O   0  0  0  0  0  0  0  0  0  0  0  0
   -3.8090    5.6590    2.8300 C   0  0  0  0  0  0  0  0  0  0  0  0
   -4.3380    6.9140    2.5070 C   0  0  0  0  0  0  0  0  0  0  0  0
   -3.4800    7.9860    2.2340 C   0  0  0  0  0  0  0  0  0  0  0  0
   -2.0930    7.8030    2.2850 C   0  0  0  0  0  0  0  0  0  0  0  0
   -1.5640    6.5480    2.6070 C   0  0  0  0  0  0  0  0  0  0  0  0
   -2.4220    5.4760    2.8800 C   0  0  0  0  0  0  0  0  0  0  0  0
   -1.8630    4.1480    3.2210 C   0  0  0  0  0  0  0  0  0  0  0  0
   -1.0400    4.0030    4.3440 C   0  0  0  0  0  0  0  0  0  0  0  0
   -0.5110    2.7480    4.6660 C   0  0  0  0  0  0  0  0  0  0  0  0
   -0.8050    1.6370    3.8660 C   0  0  0  0  0  0  0  0  0  0  0  0
   -1.6290    1.7830    2.7430 C   0  0  0  0  0  0  0  0  0  0  0  0
   -1.9460    0.5850    1.8800 C   0  0  0  0  0  0  0  0  0  0  0  0
   -1.2640   -0.6540    2.4180 N   0  0  0  0  0  0  0  0  0  0  0  0
   -0.1840   -1.1630    1.5600 C   0  0  0  0  0  0  0  0  0  0  0  0
   -0.3600   -2.6650    1.2700 C   0  0  0  0  0  0  0  0  0  0  0  0
   -0.5490   -3.4480    2.5000 N   0  0  0  0  0  0  0  0  0  0  0  0
   -1.5320   -2.8910    3.4400 C   0  0  0  0  0  0  0  0  0  0  0  0
   -1.3340   -1.3860    3.6910 C   0  0  0  0  0  0  0  0  0  0  0  0
    0.2580   -4.5490    3.2870 C   0  0  0  0  0  0  0  0  0  0  0  0
   -0.3770   -5.3620    4.1420 N   0  0  0  0  0  0  0  0  0  0  0  0
    0.1640   -6.5310    4.5110 C   0  0  0  0  0  0  0  0  0  0  0  0
    1.4090   -6.9100    3.9970 C   0  0  0  0  0  0  0  0  0  0  0  0
    2.0450   -6.0370    3.1060 C   0  0  0  0  0  0  0  0  0  0  0  0
    1.4520   -4.8810    2.7760 N   0  0  0  0  0  0  0  0  0  0  0  0
   -2.1570    3.0380    2.4210 C   0  0  0  0  0  0  0  0  0  0  0  0
   -5.5930    5.2910    4.8020 H   0  0  0  0  0  0  0  0  0  0  0  0
   -5.7220    3.5450    4.5030 H   0  0  0  0  0  0  0  0  0  0  0  0
   -4.1900    4.2370    5.0750 H   0  0  0  0  0  0  0  0  0  0  0  0
   -5.4080    7.0560    2.4680 H   0  0  0  0  0  0  0  0  0  0  0  0
   -3.8880    8.9550    1.9860 H   0  0  0  0  0  0  0  0  0  0  0  0
   -1.4310    8.6300    2.0740 H   0  0  0  0  0  0  0  0  0  0  0  0
   -0.4940    6.4060    2.6460 H   0  0  0  0  0  0  0  0  0  0  0  0
   -0.8130    4.8600    4.9610 H   0  0  0  0  0  0  0  0  0  0  0  0
    0.1240    2.6360    5.5330 H   0  0  0  0  0  0  0  0  0  0  0  0
   -0.3970    0.6690    4.1150 H   0  0  0  0  0  0  0  0  0  0  0  0
   -1.5070    0.7810    0.9040 H   0  0  0  0  0  0  0  0  0  0  0  0
   -3.0220    0.4220    1.8980 H   0  0  0  0  0  0  0  0  0  0  0  0
    0.7350   -1.0680    2.1350 H   0  0  0  0  0  0  0  0  0  0  0  0
   -0.2090   -0.6330    0.6110 H   0  0  0  0  0  0  0  0  0  0  0  0
    0.5790   -3.0030    0.8360 H   0  0  0  0  0  0  0  0  0  0  0  0
   -1.2400   -2.7830    0.6410 H   0  0  0  0  0  0  0  0  0  0  0  0
   -1.3480   -3.3820    4.3930 H   0  0  0  0  0  0  0  0  0  0  0  0
   -2.5280   -3.0300    3.0250 H   0  0  0  0  0  0  0  0  0  0  0  0
   -0.3600   -1.2770    4.1650 H   0  0  0  0  0  0  0  0  0  0  0  0
   -2.1860   -1.0230    4.2620 H   0  0  0  0  0  0  0  0  0  0  0  0
   -0.3590   -7.1770    5.2010 H   0  0  0  0  0  0  0  0  0  0  0  0
    1.8660   -7.8470    4.2780 H   0  0  0  0  0  0  0  0  0  0  0  0
    3.0070   -6.2930    2.6870 H   0  0  0  0  0  0  0  0  0  0  0  0
   -2.7930    3.1500    1.5540 H   0  0  0  0  0  0  0  0  0  0  0  0
  1 28  1  0  0  0  0
  1 29  1  0  0  0  0
  1 30  1  0  0  0  0
  1  2  1  0  0  0  0
  2  3  1  0  0  0  0
  3  4  2  0  0  0  0
  4 31  1  0  0  0  0
  4  5  1  0  0  0  0
  5 32  1  0  0  0  0
  5  6  2  0  0  0  0
  6 33  1  0  0  0  0
  6  7  1  0  0  0  0
  7 34  1  0  0  0  0
  7  8  2  0  0  0  0
  8  3  1  0  0  0  0
  8  9  1  0  0  0  0
  9 10  2  0  0  0  0
 10 35  1  0  0  0  0
 10 11  1  0  0  0  0
 11 36  1  0  0  0  0
 11 12  2  0  0  0  0
 12 37  1  0  0  0  0
 12 13  1  0  0  0  0
 13 14  1  0  0  0  0
 14 38  1  0  0  0  0
 14 39  1  0  0  0  0
 14 15  1  0  0  0  0
 15 16  1  0  0  0  0
 16 40  1  0  0  0  0
 16 41  1  0  0  0  0
 16 17  1  0  0  0  0
 17 42  1  0  0  0  0
 17 43  1  0  0  0  0
 17 18  1  0  0  0  0
 18 19  1  0  0  0  0
 19 44  1  0  0  0  0
 19 45  1  0  0  0  0
 19 20  1  0  0  0  0
 20 15  1  0  0  0  0
 20 46  1  0  0  0  0
 20 47  1  0  0  0  0
 18 21  1  0  0  0  0
 21 22  2  0  0  0  0
 22 23  1  0  0  0  0
 23 48  1  0  0  0  0
 23 24  2  0  0  0  0
 24 49  1  0  0  0  0
 24 25  1  0  0  0  0
 25 50  1  0  0  0  0
 25 26  2  0  0  0  0
 26 21  1  0  0  0  0
 13 27  2  0  0  0  0
 27  9  1  0  0  0  0
 27 51  1  0  0  0  0
M  END
>  <LOGBIO>
6.4400

>  <PRED_LOGBIO>
6.8700

>  <XV_RES>
-0.4950

>  <WHL_TMPL>
3

>  <ANCH>
24-34;27-28

$$$$
ROW77
  -MTS-   01071501493D 0   0.00000     0.00000     0

 56 59  0  0  1  0  0  0  0  0999 V2000
   -4.5580    2.6100    2.4620 C   0  0  0  0  0  0  0  0  0  0  0  0
   -3.5760    3.1400    3.5030 C   0  0  2  0  0  0  0  0  0  0  0  0
   -4.2740    3.2540    4.8710 C   0  0  0  0  0  0  0  0  0  0  0  0
   -3.5050    2.3200    5.7760 C   0  0  0  0  0  0  0  0  0  0  0  0
   -3.6670    1.9990    7.1290 C   0  0  0  0  0  0  0  0  0  0  0  0
   -2.8010    1.0830    7.7400 C   0  0  0  0  0  0  0  0  0  0  0  0
   -1.7740    0.4890    6.9970 C   0  0  0  0  0  0  0  0  0  0  0  0
   -1.6120    0.8100    5.6440 C   0  0  0  0  0  0  0  0  0  0  0  0
   -2.4780    1.7260    5.0330 C   0  0  0  0  0  0  0  0  0  0  0  0
   -2.4810    2.1780    3.6930 N   0  0  0  0  0  0  0  0  0  0  0  0
   -1.6260    1.7920    2.7500 C   0  0  0  0  0  0  0  0  0  0  0  0
   -0.5760    2.4110    2.5810 O   0  0  0  0  0  0  0  0  0  0  0  0
   -1.9460    0.5850    1.8800 C   0  0  0  0  0  0  0  0  0  0  0  0
   -1.2830   -0.6190    2.4030 N   0  0  0  0  0  0  0  0  0  0  0  0
   -2.2630   -1.7100    2.5100 C   0  0  0  0  0  0  0  0  0  0  0  0
   -1.5960   -3.0180    2.9740 C   0  0  0  0  0  0  0  0  0  0  0  0
   -0.4740   -3.3830    2.0980 N   0  0  0  0  0  0  0  0  0  0  0  0
   -1.0400   -3.5640    0.7530 C   0  0  0  0  0  0  0  0  0  0  0  0
   -0.2730   -4.6420    0.0260 C   0  0  0  0  0  0  0  0  0  0  0  0
    0.8460   -4.3070   -0.7460 C   0  0  0  0  0  0  0  0  0  0  0  0
    1.5560   -5.3070   -1.4200 C   0  0  0  0  0  0  0  0  0  0  0  0
    1.1480   -6.6430   -1.3230 C   0  0  0  0  0  0  0  0  0  0  0  0
    1.9140   -7.7220   -2.0510 C   0  0  0  0  0  0  0  0  0  0  0  0
    0.0280   -6.9780   -0.5520 C   0  0  0  0  0  0  0  0  0  0  0  0
   -0.6820   -5.9780    0.1220 C   0  0  0  0  0  0  0  0  0  0  0  0
    0.5020   -2.2880    1.9930 C   0  0  0  0  0  0  0  0  0  0  0  0
   -0.1610   -0.9800    1.5250 C   0  0  0  0  0  0  0  0  0  0  0  0
   -5.0210    3.4450    1.9410 H   0  0  0  0  0  0  0  0  0  0  0  0
   -5.3280    2.0200    2.9570 H   0  0  0  0  0  0  0  0  0  0  0  0
   -4.0270    1.9850    1.7470 H   0  0  0  0  0  0  0  0  0  0  0  0
   -3.1730    4.1070    3.2120 H   0  0  0  0  0  0  0  0  0  0  0  0
   -4.2390    4.2750    5.2430 H   0  0  0  0  0  0  0  0  0  0  0  0
   -5.3190    2.9590    4.8020 H   0  0  0  0  0  0  0  0  0  0  0  0
   -4.4590    2.4570    7.7020 H   0  0  0  0  0  0  0  0  0  0  0  0
   -2.9260    0.8360    8.7830 H   0  0  0  0  0  0  0  0  0  0  0  0
   -1.1060   -0.2170    7.4680 H   0  0  0  0  0  0  0  0  0  0  0  0
   -0.8200    0.3520    5.0710 H   0  0  0  0  0  0  0  0  0  0  0  0
   -1.5070    0.7810    0.9040 H   0  0  0  0  0  0  0  0  0  0  0  0
   -3.0230    0.4300    1.8950 H   0  0  0  0  0  0  0  0  0  0  0  0
   -2.6290   -1.8930    1.5020 H   0  0  0  0  0  0  0  0  0  0  0  0
   -3.0150   -1.4360    3.2470 H   0  0  0  0  0  0  0  0  0  0  0  0
   -2.3430   -3.8010    2.8590 H   0  0  0  0  0  0  0  0  0  0  0  0
   -1.2200   -2.8640    3.9830 H   0  0  0  0  0  0  0  0  0  0  0  0
   -0.9650   -2.6300    0.2000 H   0  0  0  0  0  0  0  0  0  0  0  0
   -2.0850   -3.8540    0.8360 H   0  0  0  0  0  0  0  0  0  0  0  0
    1.1610   -3.2770   -0.8200 H   0  0  0  0  0  0  0  0  0  0  0  0
    2.4200   -5.0490   -2.0150 H   0  0  0  0  0  0  0  0  0  0  0  0
    1.8390   -8.6550   -1.4970 H   0  0  0  0  0  0  0  0  0  0  0  0
    1.4950   -7.8550   -3.0460 H   0  0  0  0  0  0  0  0  0  0  0  0
    2.9590   -7.4310   -2.1330 H   0  0  0  0  0  0  0  0  0  0  0  0
   -0.2870   -8.0080   -0.4780 H   0  0  0  0  0  0  0  0  0  0  0  0
   -1.5460   -6.2370    0.7170 H   0  0  0  0  0  0  0  0  0  0  0  0
    1.2000   -2.5750    1.2090 H   0  0  0  0  0  0  0  0  0  0  0  0
    0.9380   -2.1110    2.9740 H   0  0  0  0  0  0  0  0  0  0  0  0
   -0.5880   -1.1830    0.5460 H   0  0  0  0  0  0  0  0  0  0  0  0
    0.5870   -0.1900    1.5650 H   0  0  0  0  0  0  0  0  0  0  0  0
  1 28  1  0  0  0  0
  1 29  1  0  0  0  0
  1 30  1  0  0  0  0
  1  2  1  0  0  0  0
  2 31  1  0  0  0  0
  2  3  1  0  0  0  0
  3 32  1  0  0  0  0
  3 33  1  0  0  0  0
  3  4  1  0  0  0  0
  4  5  2  0  0  0  0
  5 34  1  0  0  0  0
  5  6  1  0  0  0  0
  6 35  1  0  0  0  0
  6  7  2  0  0  0  0
  7 36  1  0  0  0  0
  7  8  1  0  0  0  0
  8 37  1  0  0  0  0
  8  9  2  0  0  0  0
  9  4  1  0  0  0  0
  9 10  1  0  0  0  0
 10  2  1  0  0  0  0
 10 11  1  0  0  0  0
 11 12  2  0  0  0  0
 11 13  1  0  0  0  0
 13 38  1  0  0  0  0
 13 39  1  0  0  0  0
 13 14  1  0  0  0  0
 14 15  1  0  0  0  0
 15 40  1  0  0  0  0
 15 41  1  0  0  0  0
 15 16  1  0  0  0  0
 16 42  1  0  0  0  0
 16 43  1  0  0  0  0
 16 17  1  0  0  0  0
 17 18  1  0  0  0  0
 18 44  1  0  0  0  0
 18 45  1  0  0  0  0
 18 19  1  0  0  0  0
 19 20  2  0  0  0  0
 20 46  1  0  0  0  0
 20 21  1  0  0  0  0
 21 47  1  0  0  0  0
 21 22  2  0  0  0  0
 22 23  1  0  0  0  0
 23 48  1  0  0  0  0
 23 49  1  0  0  0  0
 23 50  1  0  0  0  0
 22 24  1  0  0  0  0
 24 51  1  0  0  0  0
 24 25  2  0  0  0  0
 25 19  1  0  0  0  0
 25 52  1  0  0  0  0
 17 26  1  0  0  0  0
 26 53  1  0  0  0  0
 26 54  1  0  0  0  0
 26 27  1  0  0  0  0
 27 14  1  0  0  0  0
 27 55  1  0  0  0  0
 27 56  1  0  0  0  0
M  END
>  <LOGBIO>
6.9500

>  <PRED_LOGBIO>
6.6000

>  <XV_RES>
0.3910

>  <WHL_TMPL>
3

>  <ANCH>
21-24;23-26

$$$$
ROW78
  -MTS-   01071501493D 0   0.00000     0.00000     0

 59 62  0  0  1  0  0  0  0  0999 V2000
    1.2820   -1.6450    3.3590 O   0  0  0  0  0  0  0  0  0  0  0  0
    0.6080   -2.2860    2.2730 C   0  0  1  0  0  0  0  0  0  0  0  0
   -0.1510   -1.1790    1.5340 C   0  0  0  0  0  0  0  0  0  0  0  0
   -1.2640   -0.6540    2.4180 N   0  0  0  0  0  0  0  0  0  0  0  0
   -1.9460    0.5850    1.8800 C   0  0  0  0  0  0  0  0  0  0  0  0
   -1.6260    1.7920    2.7500 C   0  0  0  0  0  0  0  0  0  0  0  0
   -0.1940    2.2350    2.5670 C   0  0  0  0  0  0  0  0  0  0  0  0
    0.5840    2.5670    3.6830 C   0  0  0  0  0  0  0  0  0  0  0  0
    1.9110    2.9780    3.5130 C   0  0  0  0  0  0  0  0  0  0  0  0
    2.4610    3.0560    2.2280 C   0  0  0  0  0  0  0  0  0  0  0  0
    1.6830    2.7240    1.1120 C   0  0  0  0  0  0  0  0  0  0  0  0
    2.2760    2.8080   -0.2740 C   0  0  0  0  0  0  0  0  0  0  0  0
    2.0490    4.1530   -0.8230 N   0  0  0  0  0  0  0  0  0  0  0  0
    2.6260    4.2350   -2.1720 C   0  0  0  0  0  0  0  0  0  0  0  0
    2.3920    5.6160   -2.7370 C   0  0  0  0  0  0  0  0  0  0  0  0
    1.2310    5.8840   -3.4710 C   0  0  0  0  0  0  0  0  0  0  0  0
    1.0140    7.1650   -3.9950 C   0  0  0  0  0  0  0  0  0  0  0  0
    1.9580    8.1760   -3.7830 C   0  0  0  0  0  0  0  0  0  0  0  0
    3.1190    7.9080   -3.0490 C   0  0  0  0  0  0  0  0  0  0  0  0
    3.3360    6.6270   -2.5250 C   0  0  0  0  0  0  0  0  0  0  0  0
    4.7790    6.2940   -1.6130 Cl  0  0  0  0  0  0  0  0  0  0  0  0
    0.3560    2.3130    1.2820 C   0  0  0  0  0  0  0  0  0  0  0  0
   -0.3070   -3.3120    2.8970 C   0  0  0  0  0  0  0  0  0  0  0  0
   -0.6930   -4.4420    2.1670 C   0  0  0  0  0  0  0  0  0  0  0  0
   -1.5420   -5.3940    2.7450 C   0  0  0  0  0  0  0  0  0  0  0  0
   -2.0040   -5.2150    4.0540 C   0  0  0  0  0  0  0  0  0  0  0  0
   -2.8350   -6.1460    4.6210 O   0  0  0  0  0  0  0  0  0  0  0  0
   -1.6180   -4.0850    4.7850 C   0  0  0  0  0  0  0  0  0  0  0  0
   -2.0420   -3.8320    6.1110 N   0  0  0  0  0  0  0  0  0  0  0  0
   -1.5980   -2.7180    6.6860 C   0  0  0  0  0  0  0  0  0  0  0  0
   -1.8490   -2.3210    7.8230 O   0  0  0  0  0  0  0  0  0  0  0  0
   -0.5730   -1.9230    5.4820 S   0  0  0  0  0  0  0  0  0  0  0  0
   -0.7700   -3.1330    4.2060 C   0  0  0  0  0  0  0  0  0  0  0  0
    1.7900   -2.2870    3.8800 H   0  0  0  0  0  0  0  0  0  0  0  0
    1.3110   -2.7690    1.5980 H   0  0  0  0  0  0  0  0  0  0  0  0
   -0.6260   -1.6450    0.6730 H   0  0  0  0  0  0  0  0  0  0  0  0
    0.5420   -0.3660    1.3250 H   0  0  0  0  0  0  0  0  0  0  0  0
   -0.8200   -0.3710    3.2800 H   0  0  0  0  0  0  0  0  0  0  0  0
   -3.0170    0.4130    1.9700 H   0  0  0  0  0  0  0  0  0  0  0  0
   -1.5730    0.7760    0.8760 H   0  0  0  0  0  0  0  0  0  0  0  0
   -1.7150    1.4590    3.7820 H   0  0  0  0  0  0  0  0  0  0  0  0
   -2.2800    2.6100    2.4540 H   0  0  0  0  0  0  0  0  0  0  0  0
    0.1590    2.5070    4.6740 H   0  0  0  0  0  0  0  0  0  0  0  0
    2.5110    3.2350    4.3740 H   0  0  0  0  0  0  0  0  0  0  0  0
    3.4850    3.3730    2.0970 H   0  0  0  0  0  0  0  0  0  0  0  0
    1.8030    2.0690   -0.9160 H   0  0  0  0  0  0  0  0  0  0  0  0
    3.3450    2.6140   -0.2230 H   0  0  0  0  0  0  0  0  0  0  0  0
    2.4880    4.8390   -0.2260 H   0  0  0  0  0  0  0  0  0  0  0  0
    2.1520    3.4950   -2.8150 H   0  0  0  0  0  0  0  0  0  0  0  0
    3.6950    4.0400   -2.1220 H   0  0  0  0  0  0  0  0  0  0  0  0
    0.5020    5.1040   -3.6340 H   0  0  0  0  0  0  0  0  0  0  0  0
    0.1180    7.3720   -4.5610 H   0  0  0  0  0  0  0  0  0  0  0  0
    1.7910    9.1640   -4.1870 H   0  0  0  0  0  0  0  0  0  0  0  0
    3.8480    8.6880   -2.8860 H   0  0  0  0  0  0  0  0  0  0  0  0
   -0.2440    2.0570    0.4210 H   0  0  0  0  0  0  0  0  0  0  0  0
   -0.3360   -4.5800    1.1570 H   0  0  0  0  0  0  0  0  0  0  0  0
   -1.8390   -6.2660    2.1820 H   0  0  0  0  0  0  0  0  0  0  0  0
   -3.7650   -5.9320    4.4490 H   0  0  0  0  0  0  0  0  0  0  0  0
   -2.6550   -4.4700    6.6000 H   0  0  0  0  0  0  0  0  0  0  0  0
  1 34  1  0  0  0  0
  1  2  1  0  0  0  0
  2 35  1  0  0  0  0
  2  3  1  0  0  0  0
  3 36  1  0  0  0  0
  3 37  1  0  0  0  0
  3  4  1  0  0  0  0
  4 38  1  0  0  0  0
  4  5  1  0  0  0  0
  5 39  1  0  0  0  0
  5 40  1  0  0  0  0
  5  6  1  0  0  0  0
  6 41  1  0  0  0  0
  6 42  1  0  0  0  0
  6  7  1  0  0  0  0
  7  8  2  0  0  0  0
  8 43  1  0  0  0  0
  8  9  1  0  0  0  0
  9 44  1  0  0  0  0
  9 10  2  0  0  0  0
 10 45  1  0  0  0  0
 10 11  1  0  0  0  0
 11 12  1  0  0  0  0
 12 46  1  0  0  0  0
 12 47  1  0  0  0  0
 12 13  1  0  0  0  0
 13 48  1  0  0  0  0
 13 14  1  0  0  0  0
 14 49  1  0  0  0  0
 14 50  1  0  0  0  0
 14 15  1  0  0  0  0
 15 16  2  0  0  0  0
 16 51  1  0  0  0  0
 16 17  1  0  0  0  0
 17 52  1  0  0  0  0
 17 18  2  0  0  0  0
 18 53  1  0  0  0  0
 18 19  1  0  0  0  0
 19 54  1  0  0  0  0
 19 20  2  0  0  0  0
 20 15  1  0  0  0  0
 20 21  1  0  0  0  0
 11 22  2  0  0  0  0
 22  7  1  0  0  0  0
 22 55  1  0  0  0  0
  2 23  1  0  0  0  0
 23 24  2  0  0  0  0
 24 56  1  0  0  0  0
 24 25  1  0  0  0  0
 25 57  1  0  0  0  0
 25 26  2  0  0  0  0
 26 27  1  0  0  0  0
 27 58  1  0  0  0  0
 26 28  1  0  0  0  0
 28 29  1  0  0  0  0
 29 59  1  0  0  0  0
 29 30  1  0  0  0  0
 30 31  2  0  0  0  0
 30 32  1  0  0  0  0
 32 33  1  0  0  0  0
 33 23  1  0  0  0  0
 33 28  2  0  0  0  0
M  END
>  <LOGBIO>
6.6000

>  <PRED_LOGBIO>
5.7200

>  <XV_RES>
1.1330

>  <WHL_TMPL>
3

>  <ANCH>
21-24;10-8

$$$$
ROW79
  -MTS-   01071501493D 0   0.00000     0.00000     0

 52 54  0  0  0  0  0  0  0  0999 V2000
   -9.4840    7.7460    6.1800 O   0  5  0  0  0  0  0  0  0  0  0  0
   -8.3430    8.2040    6.6030 N   0  3  0  0  0  0  0  0  0  0  0  0
   -8.3080    9.2210    7.3150 O   0  0  0  0  0  0  0  0  0  0  0  0
   -7.1420    7.5440    6.2530 C   0  0  0  0  0  0  0  0  0  0  0  0
   -6.6380    6.5260    7.0720 C   0  0  0  0  0  0  0  0  0  0  0  0
   -5.4500    5.8720    6.7250 C   0  0  0  0  0  0  0  0  0  0  0  0
   -4.7650    6.2370    5.5590 C   0  0  0  0  0  0  0  0  0  0  0  0
   -5.2690    7.2550    4.7410 C   0  0  0  0  0  0  0  0  0  0  0  0
   -6.4570    7.9080    5.0880 C   0  0  0  0  0  0  0  0  0  0  0  0
   -3.5090    5.5460    5.1930 C   0  0  0  0  0  0  0  0  0  0  0  0
   -2.4290    5.9790    5.5930 O   0  0  0  0  0  0  0  0  0  0  0  0
   -3.5470    4.4560    4.4310 N   0  0  0  0  0  0  0  0  0  0  0  0
   -2.2990    3.7700    4.0670 C   0  0  0  0  0  0  0  0  0  0  0  0
   -2.6160    2.5730    3.2030 C   0  0  0  0  0  0  0  0  0  0  0  0
   -1.6260    1.7920    2.7500 C   0  0  0  0  0  0  0  0  0  0  0  0
   -1.9460    0.5850    1.8800 C   0  0  0  0  0  0  0  0  0  0  0  0
   -1.2640   -0.6540    2.4180 N   0  0  0  0  0  0  0  0  0  0  0  0
   -2.2190   -1.7140    2.7720 C   0  0  0  0  0  0  0  0  0  0  0  0
   -1.5170   -2.8850    3.4850 C   0  0  0  0  0  0  0  0  0  0  0  0
   -0.3530   -3.3730    2.7330 N   0  0  0  0  0  0  0  0  0  0  0  0
    0.5560   -2.3230    2.2520 C   0  0  0  0  0  0  0  0  0  0  0  0
   -0.1840   -1.1630    1.5600 C   0  0  0  0  0  0  0  0  0  0  0  0
    0.2840   -4.6050    3.3050 C   0  0  0  0  0  0  0  0  0  0  0  0
    0.6470   -4.8370    4.6400 C   0  0  0  0  0  0  0  0  0  0  0  0
    1.2200   -6.0520    5.0250 C   0  0  0  0  0  0  0  0  0  0  0  0
    1.4440   -7.0500    4.0800 C   0  0  0  0  0  0  0  0  0  0  0  0
    1.0960   -6.8340    2.7490 C   0  0  0  0  0  0  0  0  0  0  0  0
    1.3760   -8.0770    1.5640 Cl  0  0  0  0  0  0  0  0  0  0  0  0
    0.5220   -5.6190    2.3640 C   0  0  0  0  0  0  0  0  0  0  0  0
    0.0970   -5.3600    0.6970 Cl  0  0  0  0  0  0  0  0  0  0  0  0
   -7.1670    6.2450    7.9710 H   0  0  0  0  0  0  0  0  0  0  0  0
   -5.0610    5.0870    7.3560 H   0  0  0  0  0  0  0  0  0  0  0  0
   -4.7400    7.5350    3.8420 H   0  0  0  0  0  0  0  0  0  0  0  0
   -6.8460    8.6930    4.4560 H   0  0  0  0  0  0  0  0  0  0  0  0
   -4.4330    4.1010    4.1020 H   0  0  0  0  0  0  0  0  0  0  0  0
   -1.7890    3.4410    4.9700 H   0  0  0  0  0  0  0  0  0  0  0  0
   -1.6560    4.4540    3.5160 H   0  0  0  0  0  0  0  0  0  0  0  0
   -3.6420    2.3450    2.9510 H   0  0  0  0  0  0  0  0  0  0  0  0
   -0.6010    2.0190    3.0020 H   0  0  0  0  0  0  0  0  0  0  0  0
   -1.5070    0.7810    0.9040 H   0  0  0  0  0  0  0  0  0  0  0  0
   -3.0220    0.4230    1.8990 H   0  0  0  0  0  0  0  0  0  0  0  0
   -2.5990   -2.1110    1.8330 H   0  0  0  0  0  0  0  0  0  0  0  0
   -2.9640   -1.3050    3.4510 H   0  0  0  0  0  0  0  0  0  0  0  0
   -2.2340   -3.7040    3.5010 H   0  0  0  0  0  0  0  0  0  0  0  0
   -1.1820   -2.5310    4.4580 H   0  0  0  0  0  0  0  0  0  0  0  0
    1.1720   -2.7860    1.4850 H   0  0  0  0  0  0  0  0  0  0  0  0
    1.0940   -1.9120    3.1030 H   0  0  0  0  0  0  0  0  0  0  0  0
    0.5360   -0.3550    1.4560 H   0  0  0  0  0  0  0  0  0  0  0  0
   -0.6150   -1.5420    0.6360 H   0  0  0  0  0  0  0  0  0  0  0  0
    0.4820   -4.0670    5.3790 H   0  0  0  0  0  0  0  0  0  0  0  0
    1.4900   -6.2170    6.0580 H   0  0  0  0  0  0  0  0  0  0  0  0
    1.8860   -7.9890    4.3790 H   0  0  0  0  0  0  0  0  0  0  0  0
  1  2  1  0  0  0  0
  2  3  2  0  0  0  0
  2  4  1  0  0  0  0
  4  5  2  0  0  0  0
  5 31  1  0  0  0  0
  5  6  1  0  0  0  0
  6 32  1  0  0  0  0
  6  7  2  0  0  0  0
  7  8  1  0  0  0  0
  8 33  1  0  0  0  0
  8  9  2  0  0  0  0
  9  4  1  0  0  0  0
  9 34  1  0  0  0  0
  7 10  1  0  0  0  0
 10 11  2  0  0  0  0
 10 12  1  0  0  0  0
 12 35  1  0  0  0  0
 12 13  1  0  0  0  0
 13 36  1  0  0  0  0
 13 37  1  0  0  0  0
 13 14  1  0  0  0  0
 14 38  1  0  0  0  0
 14 15  2  0  0  0  0
 15 39  1  0  0  0  0
 15 16  1  0  0  0  0
 16 40  1  0  0  0  0
 16 41  1  0  0  0  0
 16 17  1  0  0  0  0
 17 18  1  0  0  0  0
 18 42  1  0  0  0  0
 18 43  1  0  0  0  0
 18 19  1  0  0  0  0
 19 44  1  0  0  0  0
 19 45  1  0  0  0  0
 19 20  1  0  0  0  0
 20 21  1  0  0  0  0
 21 46  1  0  0  0  0
 21 47  1  0  0  0  0
 21 22  1  0  0  0  0
 22 17  1  0  0  0  0
 22 48  1  0  0  0  0
 22 49  1  0  0  0  0
 20 23  1  0  0  0  0
 23 24  2  0  0  0  0
 24 50  1  0  0  0  0
 24 25  1  0  0  0  0
 25 51  1  0  0  0  0
 25 26  2  0  0  0  0
 26 52  1  0  0  0  0
 26 27  1  0  0  0  0
 27 28  1  0  0  0  0
 27 29  2  0  0  0  0
 29 23  1  0  0  0  0
 29 30  1  0  0  0  0
M  CHG  2   1  -1   2   1
M  END
>  <LOGBIO>
7.8600

>  <PRED_LOGBIO>
7.6400

>  <XV_RES>
0.3930

>  <WHL_TMPL>
3

>  <ANCH>
24-34;28-39

$$$$
ROW80
  -MTS-   01071501493D 0   0.00000     0.00000     0

 49 53  0  0  1  0  0  0  0  0999 V2000
    0.1040   -4.7470    2.6680 O   0  0  0  0  0  0  0  0  0  0  0  0
   -0.1190   -3.3490    2.8700 C   0  0  2  0  0  0  0  0  0  0  0  0
    0.4040   -2.5280    1.6780 C   0  0  0  0  0  0  0  0  0  0  0  0
    0.1170   -1.0340    1.9160 C   0  0  1  0  0  0  0  0  0  0  0  0
    0.4980   -0.6730    3.3630 C   0  0  0  0  0  0  0  0  0  0  0  0
   -0.7370   -0.9940    4.2250 C   0  0  0  0  0  0  0  0  0  0  0  0
   -1.8060   -1.5340    3.2580 C   0  0  1  0  0  0  0  0  0  0  0  0
   -1.6150   -3.0520    3.0820 C   0  0  0  0  0  0  0  0  0  0  0  0
   -1.3310   -0.8280    2.0590 N   0  0  0  0  0  0  0  0  0  0  0  0
   -1.9700   -1.4750    0.9030 C   0  0  0  0  0  0  0  0  0  0  0  0
   -2.5590   -0.4200   -0.0020 C   0  0  0  0  0  0  0  0  0  0  0  0
   -3.8010    0.0780    0.0690 C   0  0  0  0  0  0  0  0  0  0  0  0
   -3.9930    1.0180   -0.9090 N   0  0  0  0  0  0  0  0  0  0  0  0
   -2.8050    1.1410   -1.6670 C   0  0  0  0  0  0  0  0  0  0  0  0
   -2.4580    1.9400   -2.7640 C   0  0  0  0  0  0  0  0  0  0  0  0
   -1.1770    1.8460   -3.3210 C   0  0  0  0  0  0  0  0  0  0  0  0
   -0.2430    0.9550   -2.7810 C   0  0  0  0  0  0  0  0  0  0  0  0
   -0.5890    0.1560   -1.6850 C   0  0  0  0  0  0  0  0  0  0  0  0
   -1.8700    0.2490   -1.1280 C   0  0  0  0  0  0  0  0  0  0  0  0
    0.6030   -2.8460    4.0970 C   0  0  0  0  0  0  0  0  0  0  0  0
   -0.0160   -1.9180    4.9420 C   0  0  0  0  0  0  0  0  0  0  0  0
    0.6540   -1.4510    6.0800 C   0  0  0  0  0  0  0  0  0  0  0  0
    1.9430   -1.9110    6.3710 C   0  0  0  0  0  0  0  0  0  0  0  0
    2.7750   -1.3310    7.7850 Cl  0  0  0  0  0  0  0  0  0  0  0  0
    2.5620   -2.8390    5.5260 C   0  0  0  0  0  0  0  0  0  0  0  0
    1.8930   -3.3060    4.3890 C   0  0  0  0  0  0  0  0  0  0  0  0
   -0.7040   -5.1870    2.3590 H   0  0  0  0  0  0  0  0  0  0  0  0
   -0.1820   -2.8260    0.8110 H   0  0  0  0  0  0  0  0  0  0  0  0
    1.4810   -2.6650    1.6100 H   0  0  0  0  0  0  0  0  0  0  0  0
    0.5880   -0.3880    1.1780 H   0  0  0  0  0  0  0  0  0  0  0  0
    0.6520    0.4030    3.4020 H   0  0  0  0  0  0  0  0  0  0  0  0
    1.3240   -1.3070    3.6790 H   0  0  0  0  0  0  0  0  0  0  0  0
   -1.1070   -0.0540    4.6290 H   0  0  0  0  0  0  0  0  0  0  0  0
   -0.4770   -1.7760    4.9360 H   0  0  0  0  0  0  0  0  0  0  0  0
   -2.8180   -1.2680    3.5560 H   0  0  0  0  0  0  0  0  0  0  0  0
   -1.8990   -3.5170    4.0240 H   0  0  0  0  0  0  0  0  0  0  0  0
   -2.1600   -3.3690    2.1950 H   0  0  0  0  0  0  0  0  0  0  0  0
   -2.7590   -2.1380    1.2500 H   0  0  0  0  0  0  0  0  0  0  0  0
   -1.2270   -2.0500    0.3540 H   0  0  0  0  0  0  0  0  0  0  0  0
   -4.5440   -0.2180    0.7950 H   0  0  0  0  0  0  0  0  0  0  0  0
   -4.8450    1.5380   -1.0650 H   0  0  0  0  0  0  0  0  0  0  0  0
   -3.1790    2.6280   -3.1800 H   0  0  0  0  0  0  0  0  0  0  0  0
   -0.9100    2.4630   -4.1660 H   0  0  0  0  0  0  0  0  0  0  0  0
    0.7460    0.8830   -3.2110 H   0  0  0  0  0  0  0  0  0  0  0  0
    0.1320   -0.5320   -1.2680 H   0  0  0  0  0  0  0  0  0  0  0  0
   -1.0110   -1.5620    4.7170 H   0  0  0  0  0  0  0  0  0  0  0  0
    0.1760   -0.7350    6.7320 H   0  0  0  0  0  0  0  0  0  0  0  0
    3.5570   -3.1950    5.7510 H   0  0  0  0  0  0  0  0  0  0  0  0
    2.3710   -4.0220    3.7360 H   0  0  0  0  0  0  0  0  0  0  0  0
  1 27  1  0  0  0  0
  1  2  1  0  0  0  0
  2  3  1  0  0  0  0
  3 28  1  0  0  0  0
  3 29  1  0  0  0  0
  3  4  1  0  0  0  0
  4 30  1  0  0  0  0
  4  5  1  0  0  0  0
  5 31  1  0  0  0  0
  5 32  1  0  0  0  0
  5  6  1  0  0  0  0
  6 33  1  0  0  0  0
  6 34  1  0  0  0  0
  6  7  1  0  0  0  0
  7 35  1  0  0  0  0
  7  8  1  0  0  0  0
  8  2  1  0  0  0  0
  8 36  1  0  0  0  0
  8 37  1  0  0  0  0
  7  9  1  0  0  0  0
  9  4  1  0  0  0  0
  9 10  1  0  0  0  0
 10 38  1  0  0  0  0
 10 39  1  0  0  0  0
 10 11  1  0  0  0  0
 11 12  2  0  0  0  0
 12 40  1  0  0  0  0
 12 13  1  0  0  0  0
 13 41  1  0  0  0  0
 13 14  1  0  0  0  0
 14 15  2  0  0  0  0
 15 42  1  0  0  0  0
 15 16  1  0  0  0  0
 16 43  1  0  0  0  0
 16 17  2  0  0  0  0
 17 44  1  0  0  0  0
 17 18  1  0  0  0  0
 18 45  1  0  0  0  0
 18 19  2  0  0  0  0
 19 11  1  0  0  0  0
 19 14  1  0  0  0  0
  2 20  1  0  0  0  0
 20 21  2  0  0  0  0
 21 46  1  0  0  0  0
 21 22  1  0  0  0  0
 22 47  1  0  0  0  0
 22 23  2  0  0  0  0
 23 24  1  0  0  0  0
 23 25  1  0  0  0  0
 25 48  1  0  0  0  0
 25 26  2  0  0  0  0
 26 20  1  0  0  0  0
 26 49  1  0  0  0  0
M  END
>  <LOGBIO>
7.3200

>  <PRED_LOGBIO>
7.4700

>  <XV_RES>
-0.1900

>  <WHL_TMPL>
3

>  <ANCH>
28-30;17-3

$$$$
ROW81
  -MTS-   01071501493D 0   0.00000     0.00000     0

 48 49  0  0  1  0  0  0  0  0999 V2000
   -1.9670    4.6410    3.0290 C   0  0  0  0  0  0  0  0  0  0  0  0
   -1.7610    4.7960    4.5340 C   0  0  0  0  0  0  0  0  0  0  0  0
   -2.3650    3.6520    5.2310 N   0  0  0  0  0  0  0  0  0  0  0  0
   -2.7540    4.0140    6.6010 C   0  0  0  0  0  0  0  0  0  0  0  0
   -2.7870    2.6940    7.3950 C   0  0  0  0  0  0  0  0  0  0  0  0
   -1.9600    1.7120    6.5450 C   0  0  0  0  0  0  0  0  0  0  0  0
   -1.3950    2.5590    5.3900 C   0  0  1  0  0  0  0  0  0  0  0  0
   -1.2490    1.7410    4.1080 C   0  0  0  0  0  0  0  0  0  0  0  0
   -0.1840    2.3200    3.2750 N   0  0  0  0  0  0  0  0  0  0  0  0
    0.1190    1.7680    2.1040 C   0  0  0  0  0  0  0  0  0  0  0  0
   -0.4910    0.7720    1.7170 O   0  0  0  0  0  0  0  0  0  0  0  0
    1.2140    2.3640    1.2480 C   0  0  0  0  0  0  0  0  0  0  0  0
    2.1800    1.5700    0.6190 C   0  0  0  0  0  0  0  0  0  0  0  0
    2.1550    0.0700    0.7930 C   0  0  0  0  0  0  0  0  0  0  0  0
    3.1700    2.1670   -0.1710 C   0  0  0  0  0  0  0  0  0  0  0  0
    4.2130    1.3100   -0.8490 C   0  0  0  0  0  0  0  0  0  0  0  0
    3.1940    3.5570   -0.3320 C   0  0  0  0  0  0  0  0  0  0  0  0
    2.2280    4.3510    0.2970 C   0  0  0  0  0  0  0  0  0  0  0  0
    2.3090    5.7010    0.1080 O   0  0  0  0  0  0  0  0  0  0  0  0
    1.2370    3.7550    1.0870 C   0  0  0  0  0  0  0  0  0  0  0  0
    0.2920    4.5320    1.7020 O   0  0  0  0  0  0  0  0  0  0  0  0
   -0.9170    4.8080    0.9900 C   0  0  0  0  0  0  0  0  0  0  0  0
   -1.4950    3.7210    2.6920 H   0  0  0  0  0  0  0  0  0  0  0  0
   -1.5200    5.4890    2.5130 H   0  0  0  0  0  0  0  0  0  0  0  0
   -3.0320    4.6040    2.8110 H   0  0  0  0  0  0  0  0  0  0  0  0
   -0.6960    4.8340    4.7520 H   0  0  0  0  0  0  0  0  0  0  0  0
   -2.2340    5.7170    4.8710 H   0  0  0  0  0  0  0  0  0  0  0  0
   -2.0000    4.6710    7.0280 H   0  0  0  0  0  0  0  0  0  0  0  0
   -3.7500    4.4510    6.5890 H   0  0  0  0  0  0  0  0  0  0  0  0
   -3.8080    2.3390    7.5230 H   0  0  0  0  0  0  0  0  0  0  0  0
   -2.3520    2.8200    8.3840 H   0  0  0  0  0  0  0  0  0  0  0  0
   -2.6190    0.9470    6.1390 H   0  0  0  0  0  0  0  0  0  0  0  0
   -1.1360    1.3280    7.1430 H   0  0  0  0  0  0  0  0  0  0  0  0
   -0.3980    2.9340    5.6150 H   0  0  0  0  0  0  0  0  0  0  0  0
   -2.1880    1.7570    3.5580 H   0  0  0  0  0  0  0  0  0  0  0  0
   -0.9930    0.7140    4.3600 H   0  0  0  0  0  0  0  0  0  0  0  0
    0.3160    3.1380    3.5930 H   0  0  0  0  0  0  0  0  0  0  0  0
    1.1290   -0.2600    0.9420 H   0  0  0  0  0  0  0  0  0  0  0  0
    2.7540   -0.2050    1.6580 H   0  0  0  0  0  0  0  0  0  0  0  0
    2.5630   -0.4050   -0.0970 H   0  0  0  0  0  0  0  0  0  0  0  0
    3.7890    0.3340   -1.0750 H   0  0  0  0  0  0  0  0  0  0  0  0
    5.0690    1.1890   -0.1890 H   0  0  0  0  0  0  0  0  0  0  0  0
    4.5310    1.7900   -1.7720 H   0  0  0  0  0  0  0  0  0  0  0  0
    3.9580    4.0170   -0.9410 H   0  0  0  0  0  0  0  0  0  0  0  0
    1.5530    6.1490    0.5180 H   0  0  0  0  0  0  0  0  0  0  0  0
   -1.4250    3.8730    0.7610 H   0  0  0  0  0  0  0  0  0  0  0  0
   -1.5650    5.4320    1.6030 H   0  0  0  0  0  0  0  0  0  0  0  0
   -0.6820    5.3290    0.0640 H   0  0  0  0  0  0  0  0  0  0  0  0
  1 23  1  0  0  0  0
  1 24  1  0  0  0  0
  1 25  1  0  0  0  0
  1  2  1  0  0  0  0
  2 26  1  0  0  0  0
  2 27  1  0  0  0  0
  2  3  1  0  0  0  0
  3  4  1  0  0  0  0
  4 28  1  0  0  0  0
  4 29  1  0  0  0  0
  4  5  1  0  0  0  0
  5 30  1  0  0  0  0
  5 31  1  0  0  0  0
  5  6  1  0  0  0  0
  6 32  1  0  0  0  0
  6 33  1  0  0  0  0
  6  7  1  0  0  0  0
  7  3  1  0  0  0  0
  7 34  1  0  0  0  0
  7  8  1  0  0  0  0
  8 35  1  0  0  0  0
  8 36  1  0  0  0  0
  8  9  1  0  0  0  0
  9 37  1  0  0  0  0
  9 10  1  0  0  0  0
 10 11  2  0  0  0  0
 10 12  1  0  0  0  0
 12 13  2  0  0  0  0
 13 14  1  0  0  0  0
 14 38  1  0  0  0  0
 14 39  1  0  0  0  0
 14 40  1  0  0  0  0
 13 15  1  0  0  0  0
 15 16  1  0  0  0  0
 16 41  1  0  0  0  0
 16 42  1  0  0  0  0
 16 43  1  0  0  0  0
 15 17  2  0  0  0  0
 17 44  1  0  0  0  0
 17 18  1  0  0  0  0
 18 19  1  0  0  0  0
 19 45  1  0  0  0  0
 18 20  2  0  0  0  0
 20 12  1  0  0  0  0
 20 21  1  0  0  0  0
 21 22  1  0  0  0  0
 22 46  1  0  0  0  0
 22 47  1  0  0  0  0
 22 48  1  0  0  0  0
M  END
>  <LOGBIO>
8.1100

>  <PRED_LOGBIO>
8.0500

>  <XV_RES>
0.0540

>  <WHL_TMPL>
2

>  <ANCH>
2-4;38-40

$$$$
ROW82
  -MTS-   01071501493D 0   0.00000     0.00000     0

 48 49  0  0  1  0  0  0  0  0999 V2000
   -1.9670    4.6410    3.0290 C   0  0  0  0  0  0  0  0  0  0  0  0
   -1.7620    4.7960    4.5340 C   0  0  0  0  0  0  0  0  0  0  0  0
   -2.3650    3.6520    5.2310 N   0  0  0  0  0  0  0  0  0  0  0  0
   -2.7540    4.0140    6.6010 C   0  0  0  0  0  0  0  0  0  0  0  0
   -2.7870    2.6940    7.3950 C   0  0  0  0  0  0  0  0  0  0  0  0
   -1.9600    1.7120    6.5450 C   0  0  0  0  0  0  0  0  0  0  0  0
   -1.3950    2.5590    5.3900 C   0  0  1  0  0  0  0  0  0  0  0  0
   -1.2480    1.7410    4.1080 C   0  0  0  0  0  0  0  0  0  0  0  0
   -0.1840    2.3200    3.2750 N   0  0  0  0  0  0  0  0  0  0  0  0
    0.1190    1.7680    2.1040 C   0  0  0  0  0  0  0  0  0  0  0  0
   -0.4910    0.7720    1.7170 O   0  0  0  0  0  0  0  0  0  0  0  0
    1.2140    2.3640    1.2480 C   0  0  0  0  0  0  0  0  0  0  0  0
    2.1800    1.5700    0.6190 C   0  0  0  0  0  0  0  0  0  0  0  0
    2.1480   -0.3170    0.8380 Br  0  0  0  0  0  0  0  0  0  0  0  0
    3.1700    2.1660   -0.1710 C   0  0  0  0  0  0  0  0  0  0  0  0
    4.2130    1.3100   -0.8490 C   0  0  0  0  0  0  0  0  0  0  0  0
    5.4130    1.1410    0.0770 C   0  0  0  0  0  0  0  0  0  0  0  0
    3.1940    3.5570   -0.3320 C   0  0  0  0  0  0  0  0  0  0  0  0
    2.2280    4.3510    0.2970 C   0  0  0  0  0  0  0  0  0  0  0  0
    2.3090    5.7010    0.1080 O   0  0  0  0  0  0  0  0  0  0  0  0
    1.2370    3.7550    1.0870 C   0  0  0  0  0  0  0  0  0  0  0  0
    0.2920    4.5320    1.7020 O   0  0  0  0  0  0  0  0  0  0  0  0
   -0.9170    4.8080    0.9910 C   0  0  0  0  0  0  0  0  0  0  0  0
   -1.4950    3.7210    2.6920 H   0  0  0  0  0  0  0  0  0  0  0  0
   -1.5200    5.4890    2.5130 H   0  0  0  0  0  0  0  0  0  0  0  0
   -3.0320    4.6040    2.8110 H   0  0  0  0  0  0  0  0  0  0  0  0
   -0.6970    4.8340    4.7520 H   0  0  0  0  0  0  0  0  0  0  0  0
   -2.2340    5.7170    4.8710 H   0  0  0  0  0  0  0  0  0  0  0  0
   -2.0000    4.6710    7.0280 H   0  0  0  0  0  0  0  0  0  0  0  0
   -3.7500    4.4510    6.5890 H   0  0  0  0  0  0  0  0  0  0  0  0
   -3.8080    2.3390    7.5230 H   0  0  0  0  0  0  0  0  0  0  0  0
   -2.3520    2.8200    8.3840 H   0  0  0  0  0  0  0  0  0  0  0  0
   -2.6190    0.9470    6.1390 H   0  0  0  0  0  0  0  0  0  0  0  0
   -1.1360    1.3280    7.1430 H   0  0  0  0  0  0  0  0  0  0  0  0
   -0.3980    2.9340    5.6150 H   0  0  0  0  0  0  0  0  0  0  0  0
   -2.1880    1.7570    3.5580 H   0  0  0  0  0  0  0  0  0  0  0  0
   -0.9930    0.7140    4.3600 H   0  0  0  0  0  0  0  0  0  0  0  0
    0.3160    3.1380    3.5930 H   0  0  0  0  0  0  0  0  0  0  0  0
    4.5310    1.7900   -1.7720 H   0  0  0  0  0  0  0  0  0  0  0  0
    3.7880    0.3340   -1.0750 H   0  0  0  0  0  0  0  0  0  0  0  0
    5.8370    2.1170    0.3040 H   0  0  0  0  0  0  0  0  0  0  0  0
    6.1640    0.5230   -0.4110 H   0  0  0  0  0  0  0  0  0  0  0  0
    5.0940    0.6610    1.0000 H   0  0  0  0  0  0  0  0  0  0  0  0
    3.9580    4.0170   -0.9410 H   0  0  0  0  0  0  0  0  0  0  0  0
    2.1760    6.1730    0.9450 H   0  0  0  0  0  0  0  0  0  0  0  0
   -1.4250    3.8740    0.7620 H   0  0  0  0  0  0  0  0  0  0  0  0
   -1.5640    5.4320    1.6040 H   0  0  0  0  0  0  0  0  0  0  0  0
   -0.6820    5.3290    0.0650 H   0  0  0  0  0  0  0  0  0  0  0  0
  1 24  1  0  0  0  0
  1 25  1  0  0  0  0
  1 26  1  0  0  0  0
  1  2  1  0  0  0  0
  2 27  1  0  0  0  0
  2 28  1  0  0  0  0
  2  3  1  0  0  0  0
  3  4  1  0  0  0  0
  4 29  1  0  0  0  0
  4 30  1  0  0  0  0
  4  5  1  0  0  0  0
  5 31  1  0  0  0  0
  5 32  1  0  0  0  0
  5  6  1  0  0  0  0
  6 33  1  0  0  0  0
  6 34  1  0  0  0  0
  6  7  1  0  0  0  0
  7  3  1  0  0  0  0
  7 35  1  0  0  0  0
  7  8  1  0  0  0  0
  8 36  1  0  0  0  0
  8 37  1  0  0  0  0
  8  9  1  0  0  0  0
  9 38  1  0  0  0  0
  9 10  1  0  0  0  0
 10 11  2  0  0  0  0
 10 12  1  0  0  0  0
 12 13  2  0  0  0  0
 13 14  1  0  0  0  0
 13 15  1  0  0  0  0
 15 16  1  0  0  0  0
 16 39  1  0  0  0  0
 16 40  1  0  0  0  0
 16 17  1  0  0  0  0
 17 41  1  0  0  0  0
 17 42  1  0  0  0  0
 17 43  1  0  0  0  0
 15 18  2  0  0  0  0
 18 44  1  0  0  0  0
 18 19  1  0  0  0  0
 19 20  1  0  0  0  0
 20 45  1  0  0  0  0
 19 21  2  0  0  0  0
 21 12  1  0  0  0  0
 21 22  1  0  0  0  0
 22 23  1  0  0  0  0
 23 46  1  0  0  0  0
 23 47  1  0  0  0  0
 23 48  1  0  0  0  0
M  END
>  <LOGBIO>
8.6400

>  <PRED_LOGBIO>
8.3300

>  <XV_RES>
0.3370

>  <WHL_TMPL>
2

>  <ANCH>
2-4;38-40

$$$$
ROW83
  -MTS-   01071501493D 0   0.00000     0.00000     0

 42 43  0  0  1  0  0  0  0  0999 V2000
   -1.9670    4.6410    3.0290 C   0  0  0  0  0  0  0  0  0  0  0  0
   -1.7620    4.7960    4.5340 C   0  0  0  0  0  0  0  0  0  0  0  0
   -2.3650    3.6510    5.2310 N   0  0  0  0  0  0  0  0  0  0  0  0
   -2.7550    4.0130    6.6010 C   0  0  0  0  0  0  0  0  0  0  0  0
   -2.7880    2.6940    7.3950 C   0  0  0  0  0  0  0  0  0  0  0  0
   -1.9600    1.7120    6.5450 C   0  0  0  0  0  0  0  0  0  0  0  0
   -1.3950    2.5590    5.3900 C   0  0  1  0  0  0  0  0  0  0  0  0
   -1.2490    1.7410    4.1070 C   0  0  0  0  0  0  0  0  0  0  0  0
   -0.1850    2.3200    3.2750 N   0  0  0  0  0  0  0  0  0  0  0  0
    0.1190    1.7680    2.1040 C   0  0  0  0  0  0  0  0  0  0  0  0
   -0.4910    0.7720    1.7170 O   0  0  0  0  0  0  0  0  0  0  0  0
    1.2140    2.3640    1.2480 C   0  0  0  0  0  0  0  0  0  0  0  0
    2.1800    1.5700    0.6190 C   0  0  0  0  0  0  0  0  0  0  0  0
    2.1570    0.2290    0.7740 F   0  0  0  0  0  0  0  0  0  0  0  0
    3.1700    2.1660   -0.1710 C   0  0  0  0  0  0  0  0  0  0  0  0
    4.4820    1.0890   -1.0240 Br  0  0  0  0  0  0  0  0  0  0  0  0
    3.1940    3.5570   -0.3320 C   0  0  0  0  0  0  0  0  0  0  0  0
    2.2280    4.3510    0.2970 C   0  0  0  0  0  0  0  0  0  0  0  0
    2.3090    5.7010    0.1080 O   0  0  0  0  0  0  0  0  0  0  0  0
    1.2370    3.7550    1.0870 C   0  0  0  0  0  0  0  0  0  0  0  0
    0.2920    4.5320    1.7020 O   0  0  0  0  0  0  0  0  0  0  0  0
   -0.9170    4.8080    0.9900 C   0  0  0  0  0  0  0  0  0  0  0  0
   -1.4950    3.7210    2.6920 H   0  0  0  0  0  0  0  0  0  0  0  0
   -1.5200    5.4880    2.5130 H   0  0  0  0  0  0  0  0  0  0  0  0
   -3.0320    4.6040    2.8110 H   0  0  0  0  0  0  0  0  0  0  0  0
   -0.6970    4.8340    4.7520 H   0  0  0  0  0  0  0  0  0  0  0  0
   -2.2340    5.7160    4.8710 H   0  0  0  0  0  0  0  0  0  0  0  0
   -2.0000    4.6710    7.0280 H   0  0  0  0  0  0  0  0  0  0  0  0
   -3.7510    4.4500    6.5890 H   0  0  0  0  0  0  0  0  0  0  0  0
   -3.8080    2.3390    7.5230 H   0  0  0  0  0  0  0  0  0  0  0  0
   -2.3520    2.8200    8.3840 H   0  0  0  0  0  0  0  0  0  0  0  0
   -2.6190    0.9470    6.1390 H   0  0  0  0  0  0  0  0  0  0  0  0
   -1.1360    1.3270    7.1430 H   0  0  0  0  0  0  0  0  0  0  0  0
   -0.3990    2.9340    5.6150 H   0  0  0  0  0  0  0  0  0  0  0  0
   -2.1880    1.7570    3.5580 H   0  0  0  0  0  0  0  0  0  0  0  0
   -0.9930    0.7140    4.3590 H   0  0  0  0  0  0  0  0  0  0  0  0
    0.3160    3.1380    3.5930 H   0  0  0  0  0  0  0  0  0  0  0  0
    3.9580    4.0170   -0.9410 H   0  0  0  0  0  0  0  0  0  0  0  0
    2.4020    5.9190   -0.8320 H   0  0  0  0  0  0  0  0  0  0  0  0
   -1.4250    3.8730    0.7610 H   0  0  0  0  0  0  0  0  0  0  0  0
   -1.5650    5.4320    1.6020 H   0  0  0  0  0  0  0  0  0  0  0  0
   -0.6820    5.3290    0.0640 H   0  0  0  0  0  0  0  0  0  0  0  0
  1 23  1  0  0  0  0
  1 24  1  0  0  0  0
  1 25  1  0  0  0  0
  1  2  1  0  0  0  0
  2 26  1  0  0  0  0
  2 27  1  0  0  0  0
  2  3  1  0  0  0  0
  3  4  1  0  0  0  0
  4 28  1  0  0  0  0
  4 29  1  0  0  0  0
  4  5  1  0  0  0  0
  5 30  1  0  0  0  0
  5 31  1  0  0  0  0
  5  6  1  0  0  0  0
  6 32  1  0  0  0  0
  6 33  1  0  0  0  0
  6  7  1  0  0  0  0
  7  3  1  0  0  0  0
  7 34  1  0  0  0  0
  7  8  1  0  0  0  0
  8 35  1  0  0  0  0
  8 36  1  0  0  0  0
  8  9  1  0  0  0  0
  9 37  1  0  0  0  0
  9 10  1  0  0  0  0
 10 11  2  0  0  0  0
 10 12  1  0  0  0  0
 12 13  2  0  0  0  0
 13 14  1  0  0  0  0
 13 15  1  0  0  0  0
 15 16  1  0  0  0  0
 15 17  2  0  0  0  0
 17 38  1  0  0  0  0
 17 18  1  0  0  0  0
 18 19  1  0  0  0  0
 19 39  1  0  0  0  0
 18 20  2  0  0  0  0
 20 12  1  0  0  0  0
 20 21  1  0  0  0  0
 21 22  1  0  0  0  0
 22 40  1  0  0  0  0
 22 41  1  0  0  0  0
 22 42  1  0  0  0  0
M  END
>  <LOGBIO>
8.1500

>  <PRED_LOGBIO>
7.5100

>  <XV_RES>
0.6660

>  <WHL_TMPL>
2

>  <ANCH>
2-4;32-34

$$$$
ROW85
  -MTS-   01071501493D 0   0.00000     0.00000     0

 55 56  0  0  1  0  0  0  0  0999 V2000
    1.3370    6.3180   -0.7390 C   0  0  0  0  0  0  0  0  0  0  0  0
    2.3090    5.7000    0.1080 O   0  0  0  0  0  0  0  0  0  0  0  0
    2.2280    4.3510    0.2970 C   0  0  0  0  0  0  0  0  0  0  0  0
    3.1940    3.5570   -0.3320 C   0  0  0  0  0  0  0  0  0  0  0  0
    3.1700    2.1670   -0.1710 C   0  0  0  0  0  0  0  0  0  0  0  0
    4.2130    1.3100   -0.8490 C   0  0  0  0  0  0  0  0  0  0  0  0
    5.4150    1.1410    0.0780 C   0  0  0  0  0  0  0  0  0  0  0  0
    6.4700    0.2740   -0.6080 C   0  0  0  0  0  0  0  0  0  0  0  0
    7.8620    0.0780    0.4670 Cl  0  0  0  0  0  0  0  0  0  0  0  0
    2.1800    1.5700    0.6190 C   0  0  0  0  0  0  0  0  0  0  0  0
    1.2140    2.3640    1.2480 C   0  0  0  0  0  0  0  0  0  0  0  0
    0.1190    1.7680    2.1040 C   0  0  0  0  0  0  0  0  0  0  0  0
    0.0590    0.5500    2.2650 O   0  0  0  0  0  0  0  0  0  0  0  0
   -0.7790    2.5610    2.6830 N   0  0  0  0  0  0  0  0  0  0  0  0
   -1.8430    1.9810    3.5150 C   0  0  0  0  0  0  0  0  0  0  0  0
   -2.7320    3.1000    4.0560 C   0  0  2  0  0  0  0  0  0  0  0  0
   -3.3910    2.6540    5.3750 C   0  0  0  0  0  0  0  0  0  0  0  0
   -4.8500    3.1340    5.2580 C   0  0  0  0  0  0  0  0  0  0  0  0
   -4.9050    3.9380    3.9460 C   0  0  0  0  0  0  0  0  0  0  0  0
   -3.8360    3.3590    3.1210 N   0  0  0  0  0  0  0  0  0  0  0  0
   -3.4220    4.2910    2.0620 C   0  0  0  0  0  0  0  0  0  0  0  0
   -2.8580    3.5130    0.8970 C   0  0  0  0  0  0  0  0  0  0  0  0
   -2.4150    4.1600   -0.1890 C   0  0  0  0  0  0  0  0  0  0  0  0
    1.2380    3.7550    1.0870 C   0  0  0  0  0  0  0  0  0  0  0  0
    0.2920    4.5320    1.7020 O   0  0  0  0  0  0  0  0  0  0  0  0
   -0.9170    4.8080    0.9900 C   0  0  0  0  0  0  0  0  0  0  0  0
    0.3420    6.1480   -0.3330 H   0  0  0  0  0  0  0  0  0  0  0  0
    1.5290    7.3870   -0.7920 H   0  0  0  0  0  0  0  0  0  0  0  0
    1.3990    5.8880   -1.7360 H   0  0  0  0  0  0  0  0  0  0  0  0
    3.9580    4.0170   -0.9410 H   0  0  0  0  0  0  0  0  0  0  0  0
    4.5320    1.7900   -1.7720 H   0  0  0  0  0  0  0  0  0  0  0  0
[truncated: 8,509,558 more chars]
