# Supplementary material for: Template CoMFA Generates Single 3D-QSAR Models that, for Twelve of Twelve Biological Targets, Predict All ChEMBL-Tabulated Affinities
Source: PLoS One. 2015 Jun 12;10(6):e0129307. doi: 10.1371/journal.pone.0129307 (PMC4466312; doi:10.1371/journal.pone.0129307)
Supplement: S7 Text — The zip file contains, in. sdf format, the aligned structures, from the A, B, C, D, and F protocols, of all templates and training sets for the D2A target. The content of each file is evident from its name. (ZIP) [file pone.0129307.s008.zip › D2A_D_tmpl.sdf]

str3
  -MTS-   01061522153D 0   0.00000     0.00000     0

 23 25  0  0  0  0  0  0  0  0999 V2000
    8.2150   -0.3740   -1.4780 N   0  0  0  0  0  0  0  0  0  0  0  0
    7.0200    0.2060   -1.9280 C   0  0  0  0  0  0  0  0  0  0  0  0
    7.0410    1.1240   -2.9840 C   0  0  0  0  0  0  0  0  0  0  0  0
    5.8480    1.7030   -3.4330 C   0  0  0  0  0  0  0  0  0  0  0  0
    4.6330    1.3630   -2.8250 C   0  0  0  0  0  0  0  0  0  0  0  0
    4.6120    0.4440   -1.7690 C   0  0  0  0  0  0  0  0  0  0  0  0
    5.8050   -0.1340   -1.3200 C   0  0  0  0  0  0  0  0  0  0  0  0
    3.4230    0.1110   -1.1740 O   0  0  0  0  0  0  0  0  0  0  0  0
    2.2310    0.7280   -1.6670 C   0  0  0  0  0  0  0  0  0  0  0  0
    1.0290    0.2210   -0.8700 C   0  0  0  0  0  0  0  0  0  0  0  0
   -0.2450    0.8790   -1.3960 C   0  0  0  0  0  0  0  0  0  0  0  0
   -1.4210    0.3830   -0.6170 N   0  3  0  0  0  0  0  0  0  0  0  0
   -1.5210   -1.1030   -0.7360 C   0  0  0  0  0  0  0  0  0  0  0  0
   -2.8120   -1.6600   -0.1840 C   0  0  0  0  0  0  0  0  0  0  0  0
   -3.8830   -0.8850    0.0370 C   0  0  0  0  0  0  0  0  0  0  0  0
   -3.8730    0.5970   -0.2500 C   0  0  0  0  0  0  0  0  0  0  0  0
   -2.6710    1.0430   -1.1040 C   0  0  0  0  0  0  0  0  0  0  0  0
   -5.1140   -1.5020    0.5800 C   0  0  0  0  0  0  0  0  0  0  0  0
   -6.3670   -1.1050    0.0990 C   0  0  0  0  0  0  0  0  0  0  0  0
   -7.5320   -1.6880    0.6120 C   0  0  0  0  0  0  0  0  0  0  0  0
   -7.4430   -2.6690    1.6070 C   0  0  0  0  0  0  0  0  0  0  0  0
   -6.1900   -3.0660    2.0890 C   0  0  0  0  0  0  0  0  0  0  0  0
   -5.0250   -2.4830    1.5750 C   0  0  0  0  0  0  0  0  0  0  0  0
  1  2  1  0  0  0  0
  2  3  2  0  0  0  0
  3  4  1  0  0  0  0
  4  5  2  0  0  0  0
  5  6  1  0  0  0  0
  6  7  2  0  0  0  0
  7  2  1  0  0  0  0
  6  8  1  0  0  0  0
  8  9  1  0  0  0  0
  9 10  1  0  0  0  0
 10 11  1  0  0  0  0
 11 12  1  0  0  0  0
 12 13  1  0  0  0  0
 13 14  1  0  0  0  0
 14 15  2  0  0  0  0
 15 16  1  0  0  0  0
 16 17  1  0  0  0  0
 17 12  1  0  0  0  0
 15 18  1  0  0  0  0
 18 19  2  0  0  0  0
 19 20  1  0  0  0  0
 20 21  2  0  0  0  0
 21 22  1  0  0  0  0
 22 23  2  0  0  0  0
 23 18  1  0  0  0  0
M  CHG  1  12   1
M  END
$$$$
D3
  -MTS-   01061522153D 0   0.00000     0.00000     0

 21 23  0  0  0  0  0  0  0  0999 V2000
    3.4210    1.5590   -1.2760 C   0  0  0  0  0  0  0  0  0  0  0  0
    3.2820    2.5770   -2.2270 C   0  0  0  0  0  0  0  0  0  0  0  0
    2.0070    2.9590   -2.6630 C   0  0  0  0  0  0  0  0  0  0  0  0
    1.8710    3.9550   -3.5940 O   0  0  0  0  0  0  0  0  0  0  0  0
    0.8720    2.3220   -2.1480 C   0  0  0  0  0  0  0  0  0  0  0  0
    1.0110    1.3040   -1.1970 C   0  0  0  0  0  0  0  0  0  0  0  0
    2.2850    0.9230   -0.7610 C   0  0  0  0  0  0  0  0  0  0  0  0
    2.4240   -0.0940    0.1900 C   0  0  0  0  0  0  0  0  0  0  0  0
    3.6990   -0.4760    0.6270 C   0  0  0  0  0  0  0  0  0  0  0  0
    4.8340    0.1610    0.1120 C   0  0  0  0  0  0  0  0  0  0  0  0
    4.6950    1.1780   -0.8400 C   0  0  0  0  0  0  0  0  0  0  0  0
    1.2410   -0.8200    0.7850 C   0  0  0  0  0  0  0  0  0  0  0  0
   -0.0160    0.0700    0.7610 C   0  0  0  0  0  0  0  0  0  0  0  0
   -0.2290    0.6340   -0.6560 C   0  0  0  0  0  0  0  0  0  0  0  0
   -1.2120   -0.7230    1.1810 N   0  3  0  0  0  0  0  0  0  0  0  0
   -2.4550   -0.0230    0.7350 C   0  0  0  0  0  0  0  0  0  0  0  0
   -3.6780   -0.8330    1.1650 C   0  0  0  0  0  0  0  0  0  0  0  0
   -4.9470   -0.1190    0.7090 C   0  0  0  0  0  0  0  0  0  0  0  0
   -1.2230   -0.8560    2.6700 C   0  0  0  0  0  0  0  0  0  0  0  0
   -1.6890   -2.2600    3.0520 C   0  0  0  0  0  0  0  0  0  0  0  0
   -0.4900   -3.0880    3.5060 C   0  0  0  0  0  0  0  0  0  0  0  0
  1  2  2  0  0  0  0
  2  3  1  0  0  0  0
  3  4  1  0  0  0  0
  3  5  2  0  0  0  0
  5  6  1  0  0  0  0
  6  7  2  0  0  0  0
  7  1  1  0  0  0  0
  7  8  1  0  0  0  0
  8  9  2  0  0  0  0
  9 10  1  0  0  0  0
 10 11  2  0  0  0  0
 11  1  1  0  0  0  0
  8 12  1  0  0  0  0
 12 13  1  0  0  0  0
 13 14  1  0  0  0  0
 14  6  1  0  0  0  0
 13 15  1  0  0  0  0
 15 16  1  0  0  0  0
 16 17  1  0  0  0  0
 17 18  1  0  0  0  0
 15 19  1  0  0  0  0
 19 20  1  0  0  0  0
 20 21  1  0  0  0  0
M  CHG  1  15   1
M  END
$$$$
D5
  -MTS-   01061522153D 0   0.00000     0.00000     0

 17 19  0  0  0  0  0  0  0  0999 V2000
   -4.7020    1.6000    1.0940 C   0  0  0  0  0  0  0  0  0  0  0  0
   -4.0030    0.8320   -0.0240 C   0  0  0  0  0  0  0  0  0  0  0  0
   -2.5150    1.1800   -0.0280 C   0  0  0  0  0  0  0  0  0  0  0  0
   -1.8300    0.4280   -1.1230 N   0  3  0  0  0  0  0  0  0  0  0  0
   -1.2250    1.3850   -2.0990 C   0  0  0  0  0  0  0  0  0  0  0  0
   -0.1860    2.2820   -1.4000 C   0  0  0  0  0  0  0  0  0  0  0  0
    0.7120    1.5170   -0.4580 C   0  0  0  0  0  0  0  0  0  0  0  0
    0.4390    0.2640   -0.0700 C   0  0  0  0  0  0  0  0  0  0  0  0
   -0.7870   -0.4760   -0.5480 C   0  0  0  0  0  0  0  0  0  0  0  0
   -1.4190   -1.3240    0.5710 C   0  0  0  0  0  0  0  0  0  0  0  0
   -0.3650   -2.2740    1.1690 C   0  0  0  0  0  0  0  0  0  0  0  0
    0.9560   -1.6070    1.4680 C   0  0  0  0  0  0  0  0  0  0  0  0
    1.3080   -0.4490    0.8930 C   0  0  0  0  0  0  0  0  0  0  0  0
    2.5550    0.0840    1.2390 N   0  0  0  0  0  0  0  0  0  0  0  0
    3.2910   -0.5910    2.1030 C   0  0  0  0  0  0  0  0  0  0  0  0
    4.5320   -0.2590    2.5800 N   0  0  0  0  0  0  0  0  0  0  0  0
    2.3260   -2.0170    2.5110 S   0  0  0  0  0  0  0  0  0  0  0  0
  1  2  1  0  0  0  0
  2  3  1  0  0  0  0
  3  4  1  0  0  0  0
  4  5  1  0  0  0  0
  5  6  1  0  0  0  0
  6  7  1  0  0  0  0
  7  8  2  0  0  0  0
  8  9  1  0  0  0  0
  9  4  1  0  0  0  0
  9 10  1  0  0  0  0
 10 11  1  0  0  0  0
 11 12  1  0  0  0  0
 12 13  2  0  0  0  0
 13  8  1  0  0  0  0
 13 14  1  0  0  0  0
 14 15  2  0  0  0  0
 15 16  1  0  0  0  0
 15 17  1  0  0  0  0
 17 12  1  0  0  0  0
M  CHG  1   4   1
M  END
$$$$
