# Supplementary material for: Template CoMFA Generates Single 3D-QSAR Models that, for Twelve of Twelve Biological Targets, Predict All ChEMBL-Tabulated Affinities
Source: PLoS One. 2015 Jun 12;10(6):e0129307. doi: 10.1371/journal.pone.0129307 (PMC4466312; doi:10.1371/journal.pone.0129307)
Supplement: S7 Text — The zip file contains, in. sdf format, the aligned structures, from the A, B, C, D, and F protocols, of all templates and training sets for the D2A target. The content of each file is evident from its name. (ZIP) [file pone.0129307.s008.zip › D2A_D_trng.sdf]

ROW1
  -MTS-   01071501523D 0   0.00000     0.00000     0

 22 22  0  0  0  0  0  0  0  0999 V2000
   -2.6710    1.0430   -1.1040 N   0  0  0  0  0  0  0  0  0  0  0  0
   -3.8730    0.5970   -0.2500 C   0  0  0  0  0  0  0  0  0  0  0  0
   -3.8830   -0.8850    0.0370 C   0  0  0  0  0  0  0  0  0  0  0  0
   -5.1140   -1.5020    0.5800 C   0  0  0  0  0  0  0  0  0  0  0  0
   -5.0250   -2.4830    1.5750 C   0  0  0  0  0  0  0  0  0  0  0  0
   -6.1900   -3.0660    2.0890 C   0  0  0  0  0  0  0  0  0  0  0  0
   -7.4430   -2.6690    1.6070 C   0  0  0  0  0  0  0  0  0  0  0  0
   -8.5820   -3.2410    2.1090 O   0  0  0  0  0  0  0  0  0  0  0  0
   -7.5320   -1.6880    0.6120 C   0  0  0  0  0  0  0  0  0  0  0  0
   -8.7580   -1.2990    0.1410 O   0  0  0  0  0  0  0  0  0  0  0  0
   -6.3670   -1.1050    0.0990 C   0  0  0  0  0  0  0  0  0  0  0  0
   -3.0180    1.4820   -1.9450 H   0  0  0  0  0  0  0  0  0  0  0  0
   -2.1850    1.7550   -0.5790 H   0  0  0  0  0  0  0  0  0  0  0  0
   -4.7570    0.7910   -0.8540 H   0  0  0  0  0  0  0  0  0  0  0  0
   -3.8230    1.1270    0.6990 H   0  0  0  0  0  0  0  0  0  0  0  0
   -3.1380   -1.0200    0.8190 H   0  0  0  0  0  0  0  0  0  0  0  0
   -3.6460   -1.3940   -0.8950 H   0  0  0  0  0  0  0  0  0  0  0  0
   -4.0580   -2.7900    1.9460 H   0  0  0  0  0  0  0  0  0  0  0  0
   -6.1220   -3.8220    2.8570 H   0  0  0  0  0  0  0  0  0  0  0  0
   -8.9130   -2.7430    2.8730 H   0  0  0  0  0  0  0  0  0  0  0  0
   -9.0280   -1.8420   -0.6160 H   0  0  0  0  0  0  0  0  0  0  0  0
   -6.4350   -0.3480   -0.6690 H   0  0  0  0  0  0  0  0  0  0  0  0
  1 12  1  0  0  0  0
  1 13  1  0  0  0  0
  1  2  1  0  0  0  0
  2 14  1  0  0  0  0
  2 15  1  0  0  0  0
  2  3  1  0  0  0  0
  3 16  1  0  0  0  0
  3 17  1  0  0  0  0
  3  4  1  0  0  0  0
  4  5  2  0  0  0  0
  5 18  1  0  0  0  0
  5  6  1  0  0  0  0
  6 19  1  0  0  0  0
  6  7  2  0  0  0  0
  7  8  1  0  0  0  0
  8 20  1  0  0  0  0
  7  9  1  0  0  0  0
  9 10  1  0  0  0  0
 10 21  1  0  0  0  0
  9 11  2  0  0  0  0
 11  4  1  0  0  0  0
 11 22  1  0  0  0  0
M  END
>  <LOGBIO>
4.8200

>  <PRED_LOGBIO>
6.0000

>  <XV_RES>
-1.3170

>  <WHL_TMPL>
1

>  <ANCH>
38-47;10-11

$$$$
ROW2
  -MTS-   01071501523D 0   0.00000     0.00000     0

 46 49  0  0  1  0  0  0  0  0999 V2000
    3.8870   -3.1150    2.5850 C   0  0  0  0  0  0  0  0  0  0  0  0
    3.5320   -3.2810    1.2100 O   0  0  0  0  0  0  0  0  0  0  0  0
    2.3460   -2.7460    0.7820 C   0  0  0  0  0  0  0  0  0  0  0  0
    1.1740   -3.5100    0.8350 C   0  0  0  0  0  0  0  0  0  0  0  0
   -0.0380   -2.9630    0.3980 C   0  0  0  0  0  0  0  0  0  0  0  0
   -0.0780   -1.6520   -0.0920 C   0  0  0  0  0  0  0  0  0  0  0  0
   -1.3940   -1.0770   -0.5600 C   0  0  1  0  0  0  0  0  0  0  0  0
   -2.5520   -1.5990    0.3110 C   0  0  0  0  0  0  0  0  0  0  0  0
   -3.9120   -1.0640   -0.1760 C   0  0  2  0  0  0  0  0  0  0  0  0
   -4.0700   -1.5930   -1.4950 O   0  0  0  0  0  0  0  0  0  0  0  0
   -3.8710    0.4650   -0.3590 C   0  0  0  0  0  0  0  0  0  0  0  0
   -2.6570    0.8990   -1.2010 C   0  0  0  0  0  0  0  0  0  0  0  0
   -1.4010    0.3910   -0.6300 N   0  0  0  0  0  0  0  0  0  0  0  0
   -0.2450    0.8790   -1.3960 C   0  0  0  0  0  0  0  0  0  0  0  0
    1.0670    0.5270   -0.6700 C   0  0  0  0  0  0  0  0  0  0  0  0
    1.0940   -0.8880   -0.1450 C   0  0  0  0  0  0  0  0  0  0  0  0
    2.3060   -1.4350    0.2920 C   0  0  0  0  0  0  0  0  0  0  0  0
   -5.1140   -1.5020    0.5800 C   0  0  0  0  0  0  0  0  0  0  0  0
   -5.2820   -1.0090    1.8790 C   0  0  0  0  0  0  0  0  0  0  0  0
   -6.2450   -1.5750    2.7240 C   0  0  0  0  0  0  0  0  0  0  0  0
   -7.0400   -2.6330    2.2690 C   0  0  0  0  0  0  0  0  0  0  0  0
   -8.2360   -3.3370    3.3190 Cl  0  0  0  0  0  0  0  0  0  0  0  0
   -6.8720   -3.1260    0.9690 C   0  0  0  0  0  0  0  0  0  0  0  0
   -5.9090   -2.5610    0.1250 C   0  0  0  0  0  0  0  0  0  0  0  0
    3.1270   -3.5740    3.2140 H   0  0  0  0  0  0  0  0  0  0  0  0
    4.8480   -3.5900    2.7720 H   0  0  0  0  0  0  0  0  0  0  0  0
    3.9560   -2.0540    2.8160 H   0  0  0  0  0  0  0  0  0  0  0  0
    1.2050   -4.5210    1.2130 H   0  0  0  0  0  0  0  0  0  0  0  0
   -0.9420   -3.5520    0.4380 H   0  0  0  0  0  0  0  0  0  0  0  0
   -1.5660   -1.4530   -1.5660 H   0  0  0  0  0  0  0  0  0  0  0  0
   -2.3990   -1.1840    1.3050 H   0  0  0  0  0  0  0  0  0  0  0  0
   -2.5690   -2.6840    0.2400 H   0  0  0  0  0  0  0  0  0  0  0  0
   -3.2090   -1.7570   -1.9100 H   0  0  0  0  0  0  0  0  0  0  0  0
   -3.7240    0.8880    0.6330 H   0  0  0  0  0  0  0  0  0  0  0  0
   -4.7750    0.7690   -0.8830 H   0  0  0  0  0  0  0  0  0  0  0  0
   -2.6080    1.9840   -1.1320 H   0  0  0  0  0  0  0  0  0  0  0  0
   -2.7790    0.4910   -2.2020 H   0  0  0  0  0  0  0  0  0  0  0  0
   -0.3140    1.9650   -1.4040 H   0  0  0  0  0  0  0  0  0  0  0  0
   -0.2340    0.3930   -2.3690 H   0  0  0  0  0  0  0  0  0  0  0  0
    1.1080    1.1730    0.2040 H   0  0  0  0  0  0  0  0  0  0  0  0
    1.8830    0.6420   -1.3810 H   0  0  0  0  0  0  0  0  0  0  0  0
    3.2100   -0.8460    0.2510 H   0  0  0  0  0  0  0  0  0  0  0  0
   -4.6690   -0.1930    2.2300 H   0  0  0  0  0  0  0  0  0  0  0  0
   -6.3740   -1.1940    3.7270 H   0  0  0  0  0  0  0  0  0  0  0  0
   -7.4860   -3.9420    0.6180 H   0  0  0  0  0  0  0  0  0  0  0  0
   -5.7790   -2.9420   -0.8780 H   0  0  0  0  0  0  0  0  0  0  0  0
  1 25  1  0  0  0  0
  1 26  1  0  0  0  0
  1 27  1  0  0  0  0
  1  2  1  0  0  0  0
  2  3  1  0  0  0  0
  3  4  1  0  0  0  0
  4 28  1  0  0  0  0
  4  5  2  0  0  0  0
  5 29  1  0  0  0  0
  5  6  1  0  0  0  0
  6  7  1  0  0  0  0
  7 30  1  0  0  0  0
  7  8  1  0  0  0  0
  8 31  1  0  0  0  0
  8 32  1  0  0  0  0
  8  9  1  0  0  0  0
  9 10  1  0  0  0  0
 10 33  1  0  0  0  0
  9 11  1  0  0  0  0
 11 34  1  0  0  0  0
 11 35  1  0  0  0  0
 11 12  1  0  0  0  0
 12 36  1  0  0  0  0
 12 37  1  0  0  0  0
 12 13  1  0  0  0  0
 13  7  1  0  0  0  0
 13 14  1  0  0  0  0
 14 38  1  0  0  0  0
 14 39  1  0  0  0  0
 14 15  1  0  0  0  0
 15 40  1  0  0  0  0
 15 41  1  0  0  0  0
 15 16  1  0  0  0  0
 16  6  2  0  0  0  0
 16 17  1  0  0  0  0
 17  3  2  0  0  0  0
 17 42  1  0  0  0  0
  9 18  1  0  0  0  0
 18 19  2  0  0  0  0
 19 43  1  0  0  0  0
 19 20  1  0  0  0  0
 20 44  1  0  0  0  0
 20 21  2  0  0  0  0
 21 22  1  0  0  0  0
 21 23  1  0  0  0  0
 23 45  1  0  0  0  0
 23 24  2  0  0  0  0
 24 18  1  0  0  0  0
 24 46  1  0  0  0  0
M  END
>  <LOGBIO>
6.0000

>  <PRED_LOGBIO>
6.5600

>  <XV_RES>
-0.7150

>  <WHL_TMPL>
1

>  <ANCH>
21-24;27-26

$$$$
ROW3
  -MTS-   01071501523D 0   0.00000     0.00000     0

 28 30  0  0  0  0  0  0  0  0999 V2000
    5.8320    4.6520   -2.1090 N   0  0  0  0  0  0  0  0  0  0  0  0
    5.0540    3.6450   -1.6010 C   0  0  0  0  0  0  0  0  0  0  0  0
    5.3950    2.3790   -1.4480 N   0  0  0  0  0  0  0  0  0  0  0  0
    4.4370    1.5150   -0.9050 C   0  0  0  0  0  0  0  0  0  0  0  0
    4.6700    0.1510   -0.6900 C   0  0  0  0  0  0  0  0  0  0  0  0
    3.6640   -0.6530   -0.1420 C   0  0  0  0  0  0  0  0  0  0  0  0
    4.0720   -2.0970    0.0260 C   0  0  0  0  0  0  0  0  0  0  0  0
    3.7600   -2.7100    1.4040 C   0  0  0  0  0  0  0  0  0  0  0  0
    2.3260   -2.9280    1.6430 N   0  0  0  0  0  0  0  0  0  0  0  0
    1.5660   -1.7190    1.9910 C   0  0  0  0  0  0  0  0  0  0  0  0
    1.2410   -0.8200    0.7850 C   0  0  0  0  0  0  0  0  0  0  0  0
    2.4240   -0.0940    0.1900 C   0  0  0  0  0  0  0  0  0  0  0  0
    2.1910    1.2700   -0.0250 C   0  0  0  0  0  0  0  0  0  0  0  0
    3.1980    2.0740   -0.5720 C   0  0  0  0  0  0  0  0  0  0  0  0
    3.3890    3.7760   -1.0180 S   0  0  0  0  0  0  0  0  0  0  0  0
    5.8230    4.8460   -3.1000 H   0  0  0  0  0  0  0  0  0  0  0  0
    6.4140    5.2010   -1.4930 H   0  0  0  0  0  0  0  0  0  0  0  0
    5.6260   -0.2810   -0.9460 H   0  0  0  0  0  0  0  0  0  0  0  0
    5.1570   -2.1050   -0.0580 H   0  0  0  0  0  0  0  0  0  0  0  0
    3.5430   -2.6840   -0.7220 H   0  0  0  0  0  0  0  0  0  0  0  0
    4.0750   -1.9700    2.1360 H   0  0  0  0  0  0  0  0  0  0  0  0
    4.2700   -3.6690    1.4610 H   0  0  0  0  0  0  0  0  0  0  0  0
    2.2750   -3.5250    2.4560 H   0  0  0  0  0  0  0  0  0  0  0  0
    2.2190   -1.1320    2.6320 H   0  0  0  0  0  0  0  0  0  0  0  0
    0.6220   -2.0230    2.4400 H   0  0  0  0  0  0  0  0  0  0  0  0
    0.5850   -0.0420    1.1690 H   0  0  0  0  0  0  0  0  0  0  0  0
    0.8110   -1.4510    0.0100 H   0  0  0  0  0  0  0  0  0  0  0  0
    1.2350    1.7010    0.2320 H   0  0  0  0  0  0  0  0  0  0  0  0
  1 16  1  0  0  0  0
  1 17  1  0  0  0  0
  1  2  1  0  0  0  0
  2  3  2  0  0  0  0
  3  4  1  0  0  0  0
  4  5  2  0  0  0  0
  5 18  1  0  0  0  0
  5  6  1  0  0  0  0
  6  7  1  0  0  0  0
  7 19  1  0  0  0  0
  7 20  1  0  0  0  0
  7  8  1  0  0  0  0
  8 21  1  0  0  0  0
  8 22  1  0  0  0  0
  8  9  1  0  0  0  0
  9 23  1  0  0  0  0
  9 10  1  0  0  0  0
 10 24  1  0  0  0  0
 10 25  1  0  0  0  0
 10 11  1  0  0  0  0
 11 26  1  0  0  0  0
 11 27  1  0  0  0  0
 11 12  1  0  0  0  0
 12  6  2  0  0  0  0
 12 13  1  0  0  0  0
 13 28  1  0  0  0  0
 13 14  2  0  0  0  0
 14  4  1  0  0  0  0
 14 15  1  0  0  0  0
 15  2  1  0  0  0  0
M  END
>  <LOGBIO>
5.1200

>  <PRED_LOGBIO>
6.4300

>  <XV_RES>
-2.0830

>  <WHL_TMPL>
2

>  <ANCH>
11-18;24-21

$$$$
ROW5
  -MTS-   01071501523D 0   0.00000     0.00000     0

 34 36  0  0  0  0  0  0  0  0999 V2000
    0.7220    3.0280   -4.4650 N   0  0  0  0  0  0  0  0  0  0  0  0
    0.8610    2.0090   -3.5120 C   0  0  0  0  0  0  0  0  0  0  0  0
    0.9880    0.6770   -3.9260 C   0  0  0  0  0  0  0  0  0  0  0  0
    1.1270   -0.3410   -2.9750 C   0  0  0  0  0  0  0  0  0  0  0  0
    1.1390   -0.0270   -1.6110 C   0  0  0  0  0  0  0  0  0  0  0  0
    1.2780   -1.0530   -0.6780 O   0  0  0  0  0  0  0  0  0  0  0  0
    1.2940   -0.7810    0.6880 C   0  0  0  0  0  0  0  0  0  0  0  0
    1.4160   -1.6860    1.4960 O   0  0  0  0  0  0  0  0  0  0  0  0
    1.1600    0.6200    1.1470 C   0  0  0  0  0  0  0  0  0  0  0  0
    1.0260    1.6070    0.2510 C   0  0  0  0  0  0  0  0  0  0  0  0
    1.0110    1.3040   -1.1970 C   0  0  0  0  0  0  0  0  0  0  0  0
    0.8720    2.3220   -2.1480 C   0  0  0  0  0  0  0  0  0  0  0  0
    1.1750    0.9350    2.6240 C   0  0  0  0  0  0  0  0  0  0  0  0
    1.9560    2.1590    2.8560 N   0  0  0  0  0  0  0  0  0  0  0  0
    2.5230    2.1750    4.2120 C   0  0  0  0  0  0  0  0  0  0  0  0
    2.7680    3.6570    4.5510 C   0  0  0  0  0  0  0  0  0  0  0  0
    1.8920    4.4320    3.5490 C   0  0  0  0  0  0  0  0  0  0  0  0
    1.1000    3.3520    2.7890 C   0  0  0  0  0  0  0  0  0  0  0  0
    0.3460    3.9250   -4.1930 H   0  0  0  0  0  0  0  0  0  0  0  0
    0.9970    2.8650   -5.4230 H   0  0  0  0  0  0  0  0  0  0  0  0
    0.9800    0.4360   -4.9780 H   0  0  0  0  0  0  0  0  0  0  0  0
    1.2260   -1.3680   -3.2940 H   0  0  0  0  0  0  0  0  0  0  0  0
    0.9290    2.6290    0.5880 H   0  0  0  0  0  0  0  0  0  0  0  0
    0.7730    3.3490   -1.8290 H   0  0  0  0  0  0  0  0  0  0  0  0
    1.6270    0.1080    3.1670 H   0  0  0  0  0  0  0  0  0  0  0  0
    0.1550    1.0840    2.9730 H   0  0  0  0  0  0  0  0  0  0  0  0
    1.7970    1.7620    4.9100 H   0  0  0  0  0  0  0  0  0  0  0  0
    3.4720    1.6440    4.2110 H   0  0  0  0  0  0  0  0  0  0  0  0
    3.8190    3.9160    4.4360 H   0  0  0  0  0  0  0  0  0  0  0  0
    2.4810    3.8770    5.5770 H   0  0  0  0  0  0  0  0  0  0  0  0
    2.5340    4.9640    2.8500 H   0  0  0  0  0  0  0  0  0  0  0  0
    1.1990    5.0660    4.0970 H   0  0  0  0  0  0  0  0  0  0  0  0
    0.1350    3.1700    3.2570 H   0  0  0  0  0  0  0  0  0  0  0  0
    0.9190    3.6500    1.7580 H   0  0  0  0  0  0  0  0  0  0  0  0
  1 19  1  0  0  0  0
  1 20  1  0  0  0  0
  1  2  1  0  0  0  0
  2  3  1  0  0  0  0
  3 21  1  0  0  0  0
  3  4  2  0  0  0  0
  4 22  1  0  0  0  0
  4  5  1  0  0  0  0
  5  6  1  0  0  0  0
  6  7  1  0  0  0  0
  7  8  2  0  0  0  0
  7  9  1  0  0  0  0
  9 10  2  0  0  0  0
 10 23  1  0  0  0  0
 10 11  1  0  0  0  0
 11  5  2  0  0  0  0
 11 12  1  0  0  0  0
 12  2  2  0  0  0  0
 12 24  1  0  0  0  0
  9 13  1  0  0  0  0
 13 25  1  0  0  0  0
 13 26  1  0  0  0  0
 13 14  1  0  0  0  0
 14 15  1  0  0  0  0
 15 27  1  0  0  0  0
 15 28  1  0  0  0  0
 15 16  1  0  0  0  0
 16 29  1  0  0  0  0
 16 30  1  0  0  0  0
 16 17  1  0  0  0  0
 17 31  1  0  0  0  0
 17 32  1  0  0  0  0
 17 18  1  0  0  0  0
 18 14  1  0  0  0  0
 18 33  1  0  0  0  0
 18 34  1  0  0  0  0
M  END
>  <LOGBIO>
4.7900

>  <PRED_LOGBIO>
5.7200

>  <XV_RES>
-1.5460

>  <WHL_TMPL>
2

>  <ANCH>
7-9;17-16

$$$$
ROW7
  -MTS-   01071501523D 0   0.00000     0.00000     0

 49 52  0  0  0  0  0  0  0  0999 V2000
   -4.9680   -0.2730   -3.1680 C   0  0  0  0  0  0  0  0  0  0  0  0
   -3.5590   -0.5240   -2.8330 N   0  0  0  0  0  0  0  0  0  0  0  0
   -2.7530    0.6490   -3.2030 C   0  0  0  0  0  0  0  0  0  0  0  0
   -1.2680    0.4430   -2.8500 C   0  0  0  0  0  0  0  0  0  0  0  0
   -1.0850    0.0240   -1.4530 N   0  0  0  0  0  0  0  0  0  0  0  0
   -1.9710   -1.0630   -1.0140 C   0  0  0  0  0  0  0  0  0  0  0  0
   -3.4430   -0.8300   -1.4000 C   0  0  0  0  0  0  0  0  0  0  0  0
   -0.1600    0.6020   -0.6240 C   0  0  0  0  0  0  0  0  0  0  0  0
   -0.2270   -0.6990   -0.4140 N   0  0  0  0  0  0  0  0  0  0  0  0
    0.7790   -1.6220   -0.7230 C   0  0  0  0  0  0  0  0  0  0  0  0
    0.4430   -2.8340   -1.3380 C   0  0  0  0  0  0  0  0  0  0  0  0
    1.4440   -3.7600   -1.6520 C   0  0  0  0  0  0  0  0  0  0  0  0
    1.0260   -5.2670   -2.4160 Cl  0  0  0  0  0  0  0  0  0  0  0  0
    2.7810   -3.4750   -1.3520 C   0  0  0  0  0  0  0  0  0  0  0  0
    3.1170   -2.2630   -0.7370 C   0  0  0  0  0  0  0  0  0  0  0  0
    2.1160   -1.3360   -0.4220 C   0  0  0  0  0  0  0  0  0  0  0  0
    2.4350   -0.1060    0.1990 N   0  0  0  0  0  0  0  0  0  0  0  0
    2.2850    0.9220   -0.7610 C   0  0  0  0  0  0  0  0  0  0  0  0
    3.4210    1.5590   -1.2760 C   0  0  0  0  0  0  0  0  0  0  0  0
    3.2820    2.5770   -2.2270 C   0  0  0  0  0  0  0  0  0  0  0  0
    2.0080    2.9590   -2.6630 C   0  0  0  0  0  0  0  0  0  0  0  0
    1.8710    3.9550   -3.5940 O   0  0  0  0  0  0  0  0  0  0  0  0
    0.5080    4.0530   -4.3780 S   0  0  0  0  0  0  0  0  0  0  0  0
    0.2840    2.8390   -5.0980 O   0  0  0  0  0  0  0  0  0  0  0  0
   -0.5600    4.2630   -3.4510 O   0  0  0  0  0  0  0  0  0  0  0  0
    0.5800    5.4400   -5.5400 C   0  0  0  0  0  0  0  0  0  0  0  0
    1.5740    5.2450   -6.4010 F   0  0  0  0  0  0  0  0  0  0  0  0
   -0.5710    5.5230   -6.2010 F   0  0  0  0  0  0  0  0  0  0  0  0
    0.7890    6.5690   -4.8700 F   0  0  0  0  0  0  0  0  0  0  0  0
    0.8720    2.3220   -2.1480 C   0  0  0  0  0  0  0  0  0  0  0  0
    1.0110    1.3040   -1.1970 C   0  0  0  0  0  0  0  0  0  0  0  0
   -5.6070   -0.8530   -2.5060 H   0  0  0  0  0  0  0  0  0  0  0  0
   -5.1860    0.7860   -3.0490 H   0  0  0  0  0  0  0  0  0  0  0  0
   -5.1530   -0.5670   -4.1990 H   0  0  0  0  0  0  0  0  0  0  0  0
   -3.1300    1.5270   -2.6830 H   0  0  0  0  0  0  0  0  0  0  0  0
   -2.8490    0.8320   -4.2710 H   0  0  0  0  0  0  0  0  0  0  0  0
   -0.8390   -0.3080   -3.5110 H   0  0  0  0  0  0  0  0  0  0  0  0
   -0.7230    1.3680   -3.0240 H   0  0  0  0  0  0  0  0  0  0  0  0
   -1.6300   -2.0020   -1.4450 H   0  0  0  0  0  0  0  0  0  0  0  0
   -1.8950   -1.1760    0.0660 H   0  0  0  0  0  0  0  0  0  0  0  0
   -3.8430   -0.0010   -0.8190 H   0  0  0  0  0  0  0  0  0  0  0  0
   -4.0240   -1.7210   -1.1720 H   0  0  0  0  0  0  0  0  0  0  0  0
   -0.5890   -3.0540   -1.5700 H   0  0  0  0  0  0  0  0  0  0  0  0
    3.5540   -4.1900   -1.5940 H   0  0  0  0  0  0  0  0  0  0  0  0
    4.1490   -2.0430   -0.5050 H   0  0  0  0  0  0  0  0  0  0  0  0
    2.7190    0.0170    1.1600 H   0  0  0  0  0  0  0  0  0  0  0  0
    4.4040    1.2640   -0.9400 H   0  0  0  0  0  0  0  0  0  0  0  0
    4.1580    3.0680   -2.6240 H   0  0  0  0  0  0  0  0  0  0  0  0
   -0.1110    2.6170   -2.4840 H   0  0  0  0  0  0  0  0  0  0  0  0
  1 32  1  0  0  0  0
  1 33  1  0  0  0  0
  1 34  1  0  0  0  0
  1  2  1  0  0  0  0
  2  3  1  0  0  0  0
  3 35  1  0  0  0  0
  3 36  1  0  0  0  0
  3  4  1  0  0  0  0
  4 37  1  0  0  0  0
  4 38  1  0  0  0  0
  4  5  1  0  0  0  0
  5  6  1  0  0  0  0
  6 39  1  0  0  0  0
  6 40  1  0  0  0  0
  6  7  1  0  0  0  0
  7  2  1  0  0  0  0
  7 41  1  0  0  0  0
  7 42  1  0  0  0  0
  5  8  1  0  0  0  0
  8  9  2  0  0  0  0
  9 10  1  0  0  0  0
 10 11  2  0  0  0  0
 11 43  1  0  0  0  0
 11 12  1  0  0  0  0
 12 13  1  0  0  0  0
 12 14  2  0  0  0  0
 14 44  1  0  0  0  0
 14 15  1  0  0  0  0
 15 45  1  0  0  0  0
 15 16  2  0  0  0  0
 16 10  1  0  0  0  0
 16 17  1  0  0  0  0
 17 46  1  0  0  0  0
 17 18  1  0  0  0  0
 18 19  2  0  0  0  0
 19 47  1  0  0  0  0
 19 20  1  0  0  0  0
 20 48  1  0  0  0  0
 20 21  2  0  0  0  0
 21 22  1  0  0  0  0
 22 23  1  0  0  0  0
 23 24  2  0  0  0  0
 23 25  2  0  0  0  0
 23 26  1  0  0  0  0
 26 27  1  0  0  0  0
 26 28  1  0  0  0  0
 26 29  1  0  0  0  0
 21 30  1  0  0  0  0
 30 49  1  0  0  0  0
 30 31  2  0  0  0  0
 31  8  1  0  0  0  0
 31 18  1  0  0  0  0
M  END
>  <LOGBIO>
7.5200

>  <PRED_LOGBIO>
6.7000

>  <XV_RES>
1.2850

>  <WHL_TMPL>
2

>  <ANCH>
2-4;36-38

$$$$
ROW8
  -MTS-   01071501523D 0   0.00000     0.00000     0

 59 62  0  0  0  0  0  0  0  0999 V2000
   -8.7820   -2.1180   -1.8550 Cl  0  0  0  0  0  0  0  0  0  0  0  0
   -7.5280   -1.9320   -0.6630 C   0  0  0  0  0  0  0  0  0  0  0  0
   -7.8090   -2.1610    0.6890 C   0  0  0  0  0  0  0  0  0  0  0  0
   -6.8000   -2.0110    1.6480 C   0  0  0  0  0  0  0  0  0  0  0  0
   -5.5110   -1.6330    1.2550 C   0  0  0  0  0  0  0  0  0  0  0  0
   -5.2300   -1.4040   -0.0970 C   0  0  0  0  0  0  0  0  0  0  0  0
   -3.9270   -1.0210   -0.4950 N   0  0  0  0  0  0  0  0  0  0  0  0
   -2.7250   -1.6140    0.1080 C   0  0  0  0  0  0  0  0  0  0  0  0
   -1.7030   -0.5300    0.5000 C   0  0  0  0  0  0  0  0  0  0  0  0
   -1.4210    0.3830   -0.6170 N   0  0  0  0  0  0  0  0  0  0  0  0
   -0.2450    0.8790   -1.3960 C   0  0  0  0  0  0  0  0  0  0  0  0
    1.0290    0.2210   -0.8700 C   0  0  0  0  0  0  0  0  0  0  0  0
    2.2130    0.5180   -1.4220 C   0  0  0  0  0  0  0  0  0  0  0  0
    3.4730   -0.1330   -0.9020 C   0  0  0  0  0  0  0  0  0  0  0  0
    4.6290    0.3550   -1.6680 N   0  0  0  0  0  0  0  0  0  0  0  0
    5.8500   -0.0860   -1.3820 C   0  0  0  0  0  0  0  0  0  0  0  0
    6.0130   -0.9020   -0.4760 O   0  0  0  0  0  0  0  0  0  0  0  0
    7.0140    0.4060   -2.1530 C   0  0  0  0  0  0  0  0  0  0  0  0
    7.4230   -0.2690   -3.3090 C   0  0  0  0  0  0  0  0  0  0  0  0
    8.5240    0.1950   -4.0390 C   0  0  0  0  0  0  0  0  0  0  0  0
    9.2160    1.3350   -3.6120 C   0  0  0  0  0  0  0  0  0  0  0  0
    8.8070    2.0100   -2.4560 C   0  0  0  0  0  0  0  0  0  0  0  0
    7.7060    1.5450   -1.7260 C   0  0  0  0  0  0  0  0  0  0  0  0
   10.3790    1.8260   -4.3840 C   0  0  0  0  0  0  0  0  0  0  0  0
   11.4930    0.9970   -4.5640 C   0  0  0  0  0  0  0  0  0  0  0  0
   12.5870    1.4750   -5.2950 C   0  0  0  0  0  0  0  0  0  0  0  0
   12.5340    2.7690   -5.8260 C   0  0  0  0  0  0  0  0  0  0  0  0
   11.3900    3.5460   -5.6090 C   0  0  0  0  0  0  0  0  0  0  0  0
   10.3580    3.0610   -4.9040 N   0  0  0  0  0  0  0  0  0  0  0  0
   -2.6500    1.0320   -1.0960 C   0  0  0  0  0  0  0  0  0  0  0  0
   -3.6970   -0.0080   -1.5350 C   0  0  0  0  0  0  0  0  0  0  0  0
   -6.2390   -1.5540   -1.0560 C   0  0  0  0  0  0  0  0  0  0  0  0
   -5.8910   -1.2690   -2.7370 Cl  0  0  0  0  0  0  0  0  0  0  0  0
   -8.8030   -2.4530    0.9930 H   0  0  0  0  0  0  0  0  0  0  0  0
   -7.0160   -2.1880    2.6920 H   0  0  0  0  0  0  0  0  0  0  0  0
   -4.7320   -1.5170    1.9950 H   0  0  0  0  0  0  0  0  0  0  0  0
   -2.2550   -2.2120   -0.6700 H   0  0  0  0  0  0  0  0  0  0  0  0
   -3.0110   -2.1480    1.0110 H   0  0  0  0  0  0  0  0  0  0  0  0
   -0.7710   -1.0520    0.7100 H   0  0  0  0  0  0  0  0  0  0  0  0
   -2.1210    0.0430    1.3240 H   0  0  0  0  0  0  0  0  0  0  0  0
   -0.1570    1.9430   -1.1890 H   0  0  0  0  0  0  0  0  0  0  0  0
   -0.3710    0.5990   -2.4400 H   0  0  0  0  0  0  0  0  0  0  0  0
    0.9750   -0.4830   -0.0530 H   0  0  0  0  0  0  0  0  0  0  0  0
    2.2670    1.2220   -2.2390 H   0  0  0  0  0  0  0  0  0  0  0  0
    3.6030    0.1170    0.1490 H   0  0  0  0  0  0  0  0  0  0  0  0
    3.3950   -1.2130   -1.0110 H   0  0  0  0  0  0  0  0  0  0  0  0
    4.4950    1.0250   -2.4120 H   0  0  0  0  0  0  0  0  0  0  0  0
    6.8890   -1.1480   -3.6390 H   0  0  0  0  0  0  0  0  0  0  0  0
    8.8390   -0.3250   -4.9310 H   0  0  0  0  0  0  0  0  0  0  0  0
    9.3410    2.8890   -2.1260 H   0  0  0  0  0  0  0  0  0  0  0  0
    7.3910    2.0660   -0.8340 H   0  0  0  0  0  0  0  0  0  0  0  0
   11.5080    0.0020   -4.1440 H   0  0  0  0  0  0  0  0  0  0  0  0
   13.4570    0.8540   -5.4480 H   0  0  0  0  0  0  0  0  0  0  0  0
   13.3630    3.1630   -6.3940 H   0  0  0  0  0  0  0  0  0  0  0  0
   11.3380    4.5460   -6.0130 H   0  0  0  0  0  0  0  0  0  0  0  0
   -2.3750    1.5870   -1.9900 H   0  0  0  0  0  0  0  0  0  0  0  0
   -3.0780    1.6180   -0.2850 H   0  0  0  0  0  0  0  0  0  0  0  0
   -4.6350    0.5320   -1.6480 H   0  0  0  0  0  0  0  0  0  0  0  0
   -3.3240   -0.5020   -2.4300 H   0  0  0  0  0  0  0  0  0  0  0  0
  1  2  1  0  0  0  0
  2  3  2  0  0  0  0
  3 34  1  0  0  0  0
  3  4  1  0  0  0  0
  4 35  1  0  0  0  0
  4  5  2  0  0  0  0
  5 36  1  0  0  0  0
  5  6  1  0  0  0  0
  6  7  1  0  0  0  0
  7  8  1  0  0  0  0
  8 37  1  0  0  0  0
  8 38  1  0  0  0  0
  8  9  1  0  0  0  0
  9 39  1  0  0  0  0
  9 40  1  0  0  0  0
  9 10  1  0  0  0  0
 10 11  1  0  0  0  0
 11 41  1  0  0  0  0
 11 42  1  0  0  0  0
 11 12  1  0  0  0  0
 12 43  1  0  0  0  0
 12 13  2  0  0  0  0
 13 44  1  0  0  0  0
 13 14  1  0  0  0  0
 14 45  1  0  0  0  0
 14 46  1  0  0  0  0
 14 15  1  0  0  0  0
 15 47  1  0  0  0  0
 15 16  1  0  0  0  0
 16 17  2  0  0  0  0
 16 18  1  0  0  0  0
 18 19  2  0  0  0  0
 19 48  1  0  0  0  0
 19 20  1  0  0  0  0
 20 49  1  0  0  0  0
 20 21  2  0  0  0  0
 21 22  1  0  0  0  0
 22 50  1  0  0  0  0
 22 23  2  0  0  0  0
 23 18  1  0  0  0  0
 23 51  1  0  0  0  0
 21 24  1  0  0  0  0
 24 25  2  0  0  0  0
 25 52  1  0  0  0  0
 25 26  1  0  0  0  0
 26 53  1  0  0  0  0
 26 27  2  0  0  0  0
 27 54  1  0  0  0  0
 27 28  1  0  0  0  0
 28 55  1  0  0  0  0
 28 29  2  0  0  0  0
 29 24  1  0  0  0  0
 10 30  1  0  0  0  0
 30 56  1  0  0  0  0
 30 57  1  0  0  0  0
 30 31  1  0  0  0  0
 31  7  1  0  0  0  0
 31 58  1  0  0  0  0
 31 59  1  0  0  0  0
  6 32  2  0  0  0  0
 32  2  1  0  0  0  0
 32 33  1  0  0  0  0
M  END
>  <LOGBIO>
7.0900

>  <PRED_LOGBIO>
7.2700

>  <XV_RES>
-0.1950

>  <WHL_TMPL>
1

>  <ANCH>
24-35;17-52

$$$$
ROW9
  -MTS-   01071501523D 0   0.00000     0.00000     0

 59 61  0  0  0  0  0  0  0  0999 V2000
   -3.9110   -4.9790    0.8300 O   0  0  0  0  0  0  0  0  0  0  0  0
   -3.9020   -3.6340    0.5690 C   0  0  0  0  0  0  0  0  0  0  0  0
   -2.7490   -3.0290    0.0560 C   0  0  0  0  0  0  0  0  0  0  0  0
   -2.7390   -1.6540   -0.2100 C   0  0  0  0  0  0  0  0  0  0  0  0
   -3.8830   -0.8850    0.0370 C   0  0  0  0  0  0  0  0  0  0  0  0
   -3.8730    0.5970   -0.2500 C   0  0  0  0  0  0  0  0  0  0  0  0
   -2.6710    1.0430   -1.1040 C   0  0  0  0  0  0  0  0  0  0  0  0
   -1.4210    0.3830   -0.6170 N   0  0  0  0  0  0  0  0  0  0  0  0
   -0.2450    0.8790   -1.3960 C   0  0  0  0  0  0  0  0  0  0  0  0
    1.0290    0.2210   -0.8700 C   0  0  0  0  0  0  0  0  0  0  0  0
    2.2310    0.7280   -1.6670 S   0  0  0  0  0  0  0  0  0  0  0  0
    2.3470    2.1270   -1.3940 O   0  0  0  0  0  0  0  0  0  0  0  0
    2.0420    0.4750   -3.0620 O   0  0  0  0  0  0  0  0  0  0  0  0
    3.4230    0.1110   -1.1740 C   0  0  0  0  0  0  0  0  0  0  0  0
    4.6120    0.4440   -1.7690 C   0  0  0  0  0  0  0  0  0  0  0  0
    4.5370    1.1890   -3.1010 C   0  0  0  0  0  0  0  0  0  0  0  0
    5.8600    1.4540   -3.5740 O   0  0  0  0  0  0  0  0  0  0  0  0
    5.8520    2.1530   -4.8220 C   0  0  0  0  0  0  0  0  0  0  0  0
    7.2900    2.4050   -5.2730 C   0  0  0  0  0  0  0  0  0  0  0  0
    7.2820    3.1430   -6.5910 C   0  0  0  0  0  0  0  0  0  0  0  0
    7.2780    2.4270   -7.7940 C   0  0  0  0  0  0  0  0  0  0  0  0
    7.2710    3.1100   -9.0160 C   0  0  0  0  0  0  0  0  0  0  0  0
    7.2670    4.5100   -9.0340 C   0  0  0  0  0  0  0  0  0  0  0  0
    7.2710    5.2260   -7.8310 C   0  0  0  0  0  0  0  0  0  0  0  0
    7.2780    4.5430   -6.6100 C   0  0  0  0  0  0  0  0  0  0  0  0
   -5.0360   -1.4910    0.5510 C   0  0  0  0  0  0  0  0  0  0  0  0
   -6.6630   -0.9680    1.0120 S   0  0  0  0  0  0  0  0  0  0  0  0
   -7.2570   -2.5560    1.5210 C   0  0  0  0  0  0  0  0  0  0  0  0
   -8.3750   -2.8230    1.9580 O   0  0  0  0  0  0  0  0  0  0  0  0
   -6.2480   -3.4020    1.3340 N   0  0  0  0  0  0  0  0  0  0  0  0
   -5.0450   -2.8660    0.8170 C   0  0  0  0  0  0  0  0  0  0  0  0
   -4.2040   -5.4820    0.0540 H   0  0  0  0  0  0  0  0  0  0  0  0
   -1.8670   -3.6210   -0.1350 H   0  0  0  0  0  0  0  0  0  0  0  0
   -1.8500   -1.1870   -0.6070 H   0  0  0  0  0  0  0  0  0  0  0  0
   -3.7540    1.0880    0.7140 H   0  0  0  0  0  0  0  0  0  0  0  0
   -4.7810    0.8440   -0.7970 H   0  0  0  0  0  0  0  0  0  0  0  0
   -2.5470    2.1100   -0.9330 H   0  0  0  0  0  0  0  0  0  0  0  0
   -2.8520    0.7370   -2.1320 H   0  0  0  0  0  0  0  0  0  0  0  0
   -1.5130   -0.6010   -0.8260 H   0  0  0  0  0  0  0  0  0  0  0  0
   -0.1570    1.9430   -1.1890 H   0  0  0  0  0  0  0  0  0  0  0  0
   -0.3710    0.5990   -2.4400 H   0  0  0  0  0  0  0  0  0  0  0  0
    0.9410   -0.8440   -1.0770 H   0  0  0  0  0  0  0  0  0  0  0  0
    1.1600    0.5040    0.1720 H   0  0  0  0  0  0  0  0  0  0  0  0
    3.2950   -0.9500   -1.3780 H   0  0  0  0  0  0  0  0  0  0  0  0
    3.4960    0.3400   -0.1130 H   0  0  0  0  0  0  0  0  0  0  0  0
    5.0890   -0.5060   -2.0010 H   0  0  0  0  0  0  0  0  0  0  0  0
    5.1830    1.0720   -1.0880 H   0  0  0  0  0  0  0  0  0  0  0  0
    4.0060    2.1290   -2.9610 H   0  0  0  0  0  0  0  0  0  0  0  0
    4.0060    0.5790   -3.8290 H   0  0  0  0  0  0  0  0  0  0  0  0
    5.3370    3.1040   -4.7020 H   0  0  0  0  0  0  0  0  0  0  0  0
    5.3370    1.5530   -5.5700 H   0  0  0  0  0  0  0  0  0  0  0  0
    7.8050    1.4540   -5.3930 H   0  0  0  0  0  0  0  0  0  0  0  0
    7.8050    3.0050   -4.5250 H   0  0  0  0  0  0  0  0  0  0  0  0
    7.2810    1.3470   -7.7790 H   0  0  0  0  0  0  0  0  0  0  0  0
    7.2680    2.5580   -9.9440 H   0  0  0  0  0  0  0  0  0  0  0  0
    7.2610    5.0380   -9.9770 H   0  0  0  0  0  0  0  0  0  0  0  0
    7.2680    6.3060   -7.8460 H   0  0  0  0  0  0  0  0  0  0  0  0
    7.2810    5.0950   -5.6820 H   0  0  0  0  0  0  0  0  0  0  0  0
   -6.3360   -4.3850    1.5530 H   0  0  0  0  0  0  0  0  0  0  0  0
  1 32  1  0  0  0  0
  1  2  1  0  0  0  0
  2  3  2  0  0  0  0
  3 33  1  0  0  0  0
  3  4  1  0  0  0  0
  4 34  1  0  0  0  0
  4  5  2  0  0  0  0
  5  6  1  0  0  0  0
  6 35  1  0  0  0  0
  6 36  1  0  0  0  0
  6  7  1  0  0  0  0
  7 37  1  0  0  0  0
  7 38  1  0  0  0  0
  7  8  1  0  0  0  0
  8 39  1  0  0  0  0
  8  9  1  0  0  0  0
  9 40  1  0  0  0  0
  9 41  1  0  0  0  0
  9 10  1  0  0  0  0
 10 42  1  0  0  0  0
 10 43  1  0  0  0  0
 10 11  1  0  0  0  0
 11 12  2  0  0  0  0
 11 13  2  0  0  0  0
 11 14  1  0  0  0  0
 14 44  1  0  0  0  0
 14 45  1  0  0  0  0
 14 15  1  0  0  0  0
 15 46  1  0  0  0  0
 15 47  1  0  0  0  0
 15 16  1  0  0  0  0
 16 48  1  0  0  0  0
 16 49  1  0  0  0  0
 16 17  1  0  0  0  0
 17 18  1  0  0  0  0
 18 50  1  0  0  0  0
 18 51  1  0  0  0  0
 18 19  1  0  0  0  0
 19 52  1  0  0  0  0
 19 53  1  0  0  0  0
 19 20  1  0  0  0  0
 20 21  2  0  0  0  0
 21 54  1  0  0  0  0
 21 22  1  0  0  0  0
 22 55  1  0  0  0  0
 22 23  2  0  0  0  0
 23 56  1  0  0  0  0
 23 24  1  0  0  0  0
 24 57  1  0  0  0  0
 24 25  2  0  0  0  0
 25 20  1  0  0  0  0
 25 58  1  0  0  0  0
  5 26  1  0  0  0  0
 26 27  1  0  0  0  0
 27 28  1  0  0  0  0
 28 29  2  0  0  0  0
 28 30  1  0  0  0  0
 30 59  1  0  0  0  0
 30 31  1  0  0  0  0
 31  2  1  0  0  0  0
 31 26  2  0  0  0  0
M  END
>  <LOGBIO>
7.0000

>  <PRED_LOGBIO>
5.8700

>  <XV_RES>
2.0770

>  <WHL_TMPL>
1

>  <ANCH>
21-24;17-15

$$$$
ROW10
  -MTS-   01071501523D 0   0.00000     0.00000     0

 49 52  0  0  0  0  0  0  0  0999 V2000
   -5.1140   -1.5020    0.5800 C   0  0  0  0  0  0  0  0  0  0  0  0
   -3.9910   -0.9360   -0.4100 N   0  0  0  0  0  0  0  0  0  0  0  0
   -2.7650   -1.5890    0.0720 C   0  0  0  0  0  0  0  0  0  0  0  0
   -1.7020   -0.5530    0.4810 C   0  0  0  0  0  0  0  0  0  0  0  0
   -1.4210    0.3830   -0.6170 N   0  0  0  0  0  0  0  0  0  0  0  0
   -0.2450    0.8790   -1.3960 C   0  0  0  0  0  0  0  0  0  0  0  0
    1.0290    0.2210   -0.8700 C   0  0  0  0  0  0  0  0  0  0  0  0
    2.2310    0.7280   -1.6670 C   0  0  0  0  0  0  0  0  0  0  0  0
    3.4560    0.0940   -1.1600 N   0  0  0  0  0  0  0  0  0  0  0  0
    4.3040   -0.1940   -2.2560 C   0  0  0  0  0  0  0  0  0  0  0  0
    5.1930    0.8450   -2.5560 C   0  0  0  0  0  0  0  0  0  0  0  0
    6.0970    0.7080   -3.6160 C   0  0  0  0  0  0  0  0  0  0  0  0
    6.1130   -0.4680   -4.3760 C   0  0  0  0  0  0  0  0  0  0  0  0
    5.2240   -1.5070   -4.0750 C   0  0  0  0  0  0  0  0  0  0  0  0
    4.3200   -1.3700   -3.0150 C   0  0  0  0  0  0  0  0  0  0  0  0
    3.1410   -2.5920   -2.5170 S   0  0  0  0  0  0  0  0  0  0  0  0
    2.9000   -2.3310   -0.7830 C   0  0  0  0  0  0  0  0  0  0  0  0
    2.5420   -3.3210    0.1400 C   0  0  0  0  0  0  0  0  0  0  0  0
    2.3800   -2.9920    1.4910 C   0  0  0  0  0  0  0  0  0  0  0  0
    2.5750   -1.6740    1.9190 C   0  0  0  0  0  0  0  0  0  0  0  0
    2.3740   -1.2650    3.5980 Cl  0  0  0  0  0  0  0  0  0  0  0  0
    2.9330   -0.6840    0.9960 C   0  0  0  0  0  0  0  0  0  0  0  0
    3.0950   -1.0120   -0.3550 C   0  0  0  0  0  0  0  0  0  0  0  0
   -2.6500    1.0320   -1.0960 C   0  0  0  0  0  0  0  0  0  0  0  0
   -3.7150   -0.0010   -1.5090 C   0  0  0  0  0  0  0  0  0  0  0  0
   -6.1030   -1.2770    0.1870 H   0  0  0  0  0  0  0  0  0  0  0  0
   -5.0160   -2.5860    0.5770 H   0  0  0  0  0  0  0  0  0  0  0  0
   -4.9140   -1.0470    1.5480 H   0  0  0  0  0  0  0  0  0  0  0  0
   -2.3540   -2.1320   -0.7760 H   0  0  0  0  0  0  0  0  0  0  0  0
   -3.0060   -2.1870    0.9480 H   0  0  0  0  0  0  0  0  0  0  0  0
   -0.7830   -1.1080    0.6550 H   0  0  0  0  0  0  0  0  0  0  0  0
   -2.0880    0.0070    1.3310 H   0  0  0  0  0  0  0  0  0  0  0  0
   -0.1570    1.9430   -1.1890 H   0  0  0  0  0  0  0  0  0  0  0  0
   -0.3710    0.5990   -2.4400 H   0  0  0  0  0  0  0  0  0  0  0  0
    0.9410   -0.8430   -1.0770 H   0  0  0  0  0  0  0  0  0  0  0  0
    1.1600    0.5040    0.1720 H   0  0  0  0  0  0  0  0  0  0  0  0
    2.3190    1.7920   -1.4600 H   0  0  0  0  0  0  0  0  0  0  0  0
    2.0920    0.4510   -2.7100 H   0  0  0  0  0  0  0  0  0  0  0  0
    5.1810    1.7520   -1.9700 H   0  0  0  0  0  0  0  0  0  0  0  0
    6.7830    1.5100   -3.8480 H   0  0  0  0  0  0  0  0  0  0  0  0
    6.8110   -0.5730   -5.1930 H   0  0  0  0  0  0  0  0  0  0  0  0
    5.2360   -2.4140   -4.6610 H   0  0  0  0  0  0  0  0  0  0  0  0
    2.3910   -4.3380   -0.1900 H   0  0  0  0  0  0  0  0  0  0  0  0
    2.1040   -3.7560    2.2030 H   0  0  0  0  0  0  0  0  0  0  0  0
    3.0840    0.3330    1.3260 H   0  0  0  0  0  0  0  0  0  0  0  0
   -2.3780    1.5700   -2.0020 H   0  0  0  0  0  0  0  0  0  0  0  0
   -3.0640    1.6360   -0.2910 H   0  0  0  0  0  0  0  0  0  0  0  0
   -4.6340    0.5550   -1.6800 H   0  0  0  0  0  0  0  0  0  0  0  0
   -3.3300   -0.5590   -2.3600 H   0  0  0  0  0  0  0  0  0  0  0  0
  1 26  1  0  0  0  0
  1 27  1  0  0  0  0
  1 28  1  0  0  0  0
  1  2  1  0  0  0  0
  2  3  1  0  0  0  0
  3 29  1  0  0  0  0
  3 30  1  0  0  0  0
  3  4  1  0  0  0  0
  4 31  1  0  0  0  0
  4 32  1  0  0  0  0
  4  5  1  0  0  0  0
  5  6  1  0  0  0  0
  6 33  1  0  0  0  0
  6 34  1  0  0  0  0
  6  7  1  0  0  0  0
  7 35  1  0  0  0  0
  7 36  1  0  0  0  0
  7  8  1  0  0  0  0
  8 37  1  0  0  0  0
  8 38  1  0  0  0  0
  8  9  1  0  0  0  0
  9 10  1  0  0  0  0
 10 11  1  0  0  0  0
 11 39  1  0  0  0  0
 11 12  2  0  0  0  0
 12 40  1  0  0  0  0
 12 13  1  0  0  0  0
 13 41  1  0  0  0  0
 13 14  2  0  0  0  0
 14 42  1  0  0  0  0
 14 15  1  0  0  0  0
 15 10  2  0  0  0  0
 15 16  1  0  0  0  0
 16 17  1  0  0  0  0
 17 18  1  0  0  0  0
 18 43  1  0  0  0  0
 18 19  2  0  0  0  0
 19 44  1  0  0  0  0
 19 20  1  0  0  0  0
 20 21  1  0  0  0  0
 20 22  2  0  0  0  0
 22 45  1  0  0  0  0
 22 23  1  0  0  0  0
 23  9  1  0  0  0  0
 23 17  2  0  0  0  0
  5 24  1  0  0  0  0
 24 46  1  0  0  0  0
 24 47  1  0  0  0  0
 24 25  1  0  0  0  0
 25  2  1  0  0  0  0
 25 48  1  0  0  0  0
 25 49  1  0  0  0  0
M  END
>  <LOGBIO>
7.9600

>  <PRED_LOGBIO>
7.2900

>  <XV_RES>
0.9050

>  <WHL_TMPL>
1

>  <ANCH>
24-35;12-44

$$$$
ROW11
  -MTS-   01071501523D 0   0.00000     0.00000     0

 46 47  0  0  1  0  0  0  0  0999 V2000
   -2.9540    2.9240   -1.5480 C   0  0  0  0  0  0  0  0  0  0  0  0
   -3.4480    3.4710   -0.2120 C   0  0  0  0  0  0  0  0  0  0  0  0
   -4.0950    2.3940    0.5500 N   0  0  0  0  0  0  0  0  0  0  0  0
   -5.0930    2.9330    1.4850 C   0  0  0  0  0  0  0  0  0  0  0  0
   -5.2470    1.8780    2.5960 C   0  0  0  0  0  0  0  0  0  0  0  0
   -3.9830    1.0060    2.4770 C   0  0  0  0  0  0  0  0  0  0  0  0
   -3.1230    1.6900    1.3990 C   0  0  1  0  0  0  0  0  0  0  0  0
   -2.3030    0.6770    0.6010 C   0  0  0  0  0  0  0  0  0  0  0  0
   -1.0960    1.3300    0.0740 N   0  0  0  0  0  0  0  0  0  0  0  0
   -0.2290    0.6340   -0.6560 C   0  0  0  0  0  0  0  0  0  0  0  0
   -0.4370   -0.5550   -0.8900 O   0  0  0  0  0  0  0  0  0  0  0  0
    1.0110    1.3040   -1.1970 C   0  0  0  0  0  0  0  0  0  0  0  0
    2.2850    0.9220   -0.7610 C   0  0  0  0  0  0  0  0  0  0  0  0
    2.4210   -0.0740    0.1690 O   0  0  0  0  0  0  0  0  0  0  0  0
    2.4270    0.2940    1.5510 C   0  0  0  0  0  0  0  0  0  0  0  0
    3.4210    1.5590   -1.2760 C   0  0  0  0  0  0  0  0  0  0  0  0
    3.2820    2.5770   -2.2270 C   0  0  0  0  0  0  0  0  0  0  0  0
    2.0070    2.9590   -2.6630 C   0  0  0  0  0  0  0  0  0  0  0  0
    1.8710    3.9550   -3.5940 O   0  0  0  0  0  0  0  0  0  0  0  0
    0.8720    2.3220   -2.1480 C   0  0  0  0  0  0  0  0  0  0  0  0
   -0.3750    2.6960   -2.5740 O   0  0  0  0  0  0  0  0  0  0  0  0
   -0.9270    2.0230   -3.7090 C   0  0  0  0  0  0  0  0  0  0  0  0
   -2.2370    2.1250   -1.3700 H   0  0  0  0  0  0  0  0  0  0  0  0
   -2.4750    3.7210   -2.1120 H   0  0  0  0  0  0  0  0  0  0  0  0
   -3.7970    2.5340   -2.1150 H   0  0  0  0  0  0  0  0  0  0  0  0
   -2.6050    3.8610    0.3540 H   0  0  0  0  0  0  0  0  0  0  0  0
   -4.1650    4.2700   -0.3910 H   0  0  0  0  0  0  0  0  0  0  0  0
   -4.7180    3.8580    1.9170 H   0  0  0  0  0  0  0  0  0  0  0  0
   -6.0430    3.0520    0.9670 H   0  0  0  0  0  0  0  0  0  0  0  0
   -6.1480    1.2850    2.4510 H   0  0  0  0  0  0  0  0  0  0  0  0
   -5.3100    2.3470    3.5750 H   0  0  0  0  0  0  0  0  0  0  0  0
   -4.2650    0.0130    2.1330 H   0  0  0  0  0  0  0  0  0  0  0  0
   -3.4490    1.0200    3.4240 H   0  0  0  0  0  0  0  0  0  0  0  0
   -2.3990    2.3750    1.8360 H   0  0  0  0  0  0  0  0  0  0  0  0
   -2.9000    0.2980   -0.2250 H   0  0  0  0  0  0  0  0  0  0  0  0
   -2.0160   -0.1480    1.2500 H   0  0  0  0  0  0  0  0  0  0  0  0
   -0.9250    2.3060    0.2660 H   0  0  0  0  0  0  0  0  0  0  0  0
    1.4890    0.7870    1.7990 H   0  0  0  0  0  0  0  0  0  0  0  0
    2.5410   -0.5980    2.1630 H   0  0  0  0  0  0  0  0  0  0  0  0
    3.2550    0.9730    1.7410 H   0  0  0  0  0  0  0  0  0  0  0  0
    4.4040    1.2640   -0.9400 H   0  0  0  0  0  0  0  0  0  0  0  0
    4.1580    3.0680   -2.6240 H   0  0  0  0  0  0  0  0  0  0  0  0
    2.7340    4.2190   -3.9490 H   0  0  0  0  0  0  0  0  0  0  0  0
   -1.0080    0.9600   -3.4960 H   0  0  0  0  0  0  0  0  0  0  0  0
   -1.9140    2.4270   -3.9250 H   0  0  0  0  0  0  0  0  0  0  0  0
   -0.2780    2.1720   -4.5690 H   0  0  0  0  0  0  0  0  0  0  0  0
  1 23  1  0  0  0  0
  1 24  1  0  0  0  0
  1 25  1  0  0  0  0
  1  2  1  0  0  0  0
  2 26  1  0  0  0  0
  2 27  1  0  0  0  0
  2  3  1  0  0  0  0
  3  4  1  0  0  0  0
  4 28  1  0  0  0  0
  4 29  1  0  0  0  0
  4  5  1  0  0  0  0
  5 30  1  0  0  0  0
  5 31  1  0  0  0  0
  5  6  1  0  0  0  0
  6 32  1  0  0  0  0
  6 33  1  0  0  0  0
  6  7  1  0  0  0  0
  7  3  1  0  0  0  0
  7 34  1  0  0  0  0
  7  8  1  0  0  0  0
  8 35  1  0  0  0  0
  8 36  1  0  0  0  0
  8  9  1  0  0  0  0
  9 37  1  0  0  0  0
  9 10  1  0  0  0  0
 10 11  2  0  0  0  0
 10 12  1  0  0  0  0
 12 13  2  0  0  0  0
 13 14  1  0  0  0  0
 14 15  1  0  0  0  0
 15 38  1  0  0  0  0
 15 39  1  0  0  0  0
 15 40  1  0  0  0  0
 13 16  1  0  0  0  0
 16 41  1  0  0  0  0
 16 17  2  0  0  0  0
 17 42  1  0  0  0  0
 17 18  1  0  0  0  0
 18 19  1  0  0  0  0
 19 43  1  0  0  0  0
 18 20  2  0  0  0  0
 20 12  1  0  0  0  0
 20 21  1  0  0  0  0
 21 22  1  0  0  0  0
 22 44  1  0  0  0  0
 22 45  1  0  0  0  0
 22 46  1  0  0  0  0
M  END
>  <LOGBIO>
8.0600

>  <PRED_LOGBIO>
8.1200

>  <XV_RES>
-0.1230

>  <WHL_TMPL>
2

>  <ANCH>
2-4;36-38

$$$$
ROW12
  -MTS-   01071501523D 0   0.00000     0.00000     0

 45 46  0  0  1  0  0  0  0  0999 V2000
   -2.9540    2.9240   -1.5480 C   0  0  0  0  0  0  0  0  0  0  0  0
   -3.4480    3.4710   -0.2120 C   0  0  0  0  0  0  0  0  0  0  0  0
   -4.0950    2.3940    0.5500 N   0  0  0  0  0  0  0  0  0  0  0  0
   -5.0930    2.9330    1.4850 C   0  0  0  0  0  0  0  0  0  0  0  0
   -5.2470    1.8780    2.5960 C   0  0  0  0  0  0  0  0  0  0  0  0
   -3.9830    1.0060    2.4770 C   0  0  0  0  0  0  0  0  0  0  0  0
   -3.1230    1.6900    1.3990 C   0  0  1  0  0  0  0  0  0  0  0  0
   -2.3030    0.6770    0.6010 C   0  0  0  0  0  0  0  0  0  0  0  0
   -1.0960    1.3300    0.0740 N   0  0  0  0  0  0  0  0  0  0  0  0
   -0.2290    0.6340   -0.6560 C   0  0  0  0  0  0  0  0  0  0  0  0
   -0.4370   -0.5550   -0.8900 O   0  0  0  0  0  0  0  0  0  0  0  0
    1.0110    1.3040   -1.1970 C   0  0  0  0  0  0  0  0  0  0  0  0
    2.2850    0.9220   -0.7610 C   0  0  0  0  0  0  0  0  0  0  0  0
    2.4570   -0.3430    0.4200 Cl  0  0  0  0  0  0  0  0  0  0  0  0
    3.4210    1.5590   -1.2760 C   0  0  0  0  0  0  0  0  0  0  0  0
    4.7950    1.1470   -0.8060 C   0  0  0  0  0  0  0  0  0  0  0  0
    3.2820    2.5770   -2.2270 C   0  0  0  0  0  0  0  0  0  0  0  0
    2.0070    2.9590   -2.6630 C   0  0  0  0  0  0  0  0  0  0  0  0
    1.8710    3.9550   -3.5940 O   0  0  0  0  0  0  0  0  0  0  0  0
    0.8720    2.3220   -2.1480 C   0  0  0  0  0  0  0  0  0  0  0  0
   -0.3750    2.6960   -2.5740 O   0  0  0  0  0  0  0  0  0  0  0  0
   -0.9270    2.0230   -3.7090 C   0  0  0  0  0  0  0  0  0  0  0  0
   -2.2370    2.1250   -1.3700 H   0  0  0  0  0  0  0  0  0  0  0  0
   -2.4750    3.7210   -2.1120 H   0  0  0  0  0  0  0  0  0  0  0  0
   -3.7970    2.5340   -2.1150 H   0  0  0  0  0  0  0  0  0  0  0  0
   -2.6050    3.8610    0.3540 H   0  0  0  0  0  0  0  0  0  0  0  0
   -4.1650    4.2700   -0.3910 H   0  0  0  0  0  0  0  0  0  0  0  0
   -4.7180    3.8580    1.9170 H   0  0  0  0  0  0  0  0  0  0  0  0
   -6.0430    3.0520    0.9670 H   0  0  0  0  0  0  0  0  0  0  0  0
   -6.1480    1.2850    2.4510 H   0  0  0  0  0  0  0  0  0  0  0  0
   -5.3100    2.3470    3.5750 H   0  0  0  0  0  0  0  0  0  0  0  0
   -4.2650    0.0130    2.1330 H   0  0  0  0  0  0  0  0  0  0  0  0
   -3.4490    1.0200    3.4240 H   0  0  0  0  0  0  0  0  0  0  0  0
   -2.3990    2.3750    1.8360 H   0  0  0  0  0  0  0  0  0  0  0  0
   -2.9000    0.2980   -0.2250 H   0  0  0  0  0  0  0  0  0  0  0  0
   -2.0160   -0.1480    1.2500 H   0  0  0  0  0  0  0  0  0  0  0  0
   -0.9250    2.3060    0.2660 H   0  0  0  0  0  0  0  0  0  0  0  0
    4.7850    0.0940   -0.5330 H   0  0  0  0  0  0  0  0  0  0  0  0
    5.0770    1.7430    0.0590 H   0  0  0  0  0  0  0  0  0  0  0  0
    5.5150    1.3060   -1.6060 H   0  0  0  0  0  0  0  0  0  0  0  0
    4.1580    3.0680   -2.6240 H   0  0  0  0  0  0  0  0  0  0  0  0
    2.7340    4.2190   -3.9490 H   0  0  0  0  0  0  0  0  0  0  0  0
   -1.0080    0.9600   -3.4960 H   0  0  0  0  0  0  0  0  0  0  0  0
   -1.9140    2.4270   -3.9250 H   0  0  0  0  0  0  0  0  0  0  0  0
   -0.2780    2.1720   -4.5690 H   0  0  0  0  0  0  0  0  0  0  0  0
  1 23  1  0  0  0  0
  1 24  1  0  0  0  0
  1 25  1  0  0  0  0
  1  2  1  0  0  0  0
  2 26  1  0  0  0  0
  2 27  1  0  0  0  0
  2  3  1  0  0  0  0
  3  4  1  0  0  0  0
  4 28  1  0  0  0  0
  4 29  1  0  0  0  0
  4  5  1  0  0  0  0
  5 30  1  0  0  0  0
  5 31  1  0  0  0  0
  5  6  1  0  0  0  0
  6 32  1  0  0  0  0
  6 33  1  0  0  0  0
  6  7  1  0  0  0  0
  7  3  1  0  0  0  0
  7 34  1  0  0  0  0
  7  8  1  0  0  0  0
  8 35  1  0  0  0  0
  8 36  1  0  0  0  0
  8  9  1  0  0  0  0
  9 37  1  0  0  0  0
  9 10  1  0  0  0  0
 10 11  2  0  0  0  0
 10 12  1  0  0  0  0
 12 13  2  0  0  0  0
 13 14  1  0  0  0  0
 13 15  1  0  0  0  0
 15 16  1  0  0  0  0
 16 38  1  0  0  0  0
 16 39  1  0  0  0  0
 16 40  1  0  0  0  0
 15 17  2  0  0  0  0
 17 41  1  0  0  0  0
 17 18  1  0  0  0  0
 18 19  1  0  0  0  0
 19 42  1  0  0  0  0
 18 20  2  0  0  0  0
 20 12  1  0  0  0  0
 20 21  1  0  0  0  0
 21 22  1  0  0  0  0
 22 43  1  0  0  0  0
 22 44  1  0  0  0  0
 22 45  1  0  0  0  0
M  END
>  <LOGBIO>
7.5900

>  <PRED_LOGBIO>
8.3000

>  <XV_RES>
-0.8830

>  <WHL_TMPL>
2

>  <ANCH>
2-4;35-37

$$$$
ROW13
  -MTS-   01071501523D 0   0.00000     0.00000     0

 57 59  0  0  0  0  0  0  0  0999 V2000
   -2.6710    1.0430   -1.1040 C   0  0  0  0  0  0  0  0  0  0  0  0
   -3.8730    0.5970   -0.2500 C   0  0  0  0  0  0  0  0  0  0  0  0
   -3.8830   -0.8850    0.0370 C   0  0  0  0  0  0  0  0  0  0  0  0
   -2.8120   -1.6600   -0.1840 C   0  0  0  0  0  0  0  0  0  0  0  0
   -1.5470   -1.1140   -0.7250 C   0  0  0  0  0  0  0  0  0  0  0  0
   -0.5600   -0.6400    0.1470 C   0  0  0  0  0  0  0  0  0  0  0  0
    0.6370   -0.1240   -0.3640 C   0  0  0  0  0  0  0  0  0  0  0  0
    0.8460   -0.0820   -1.7480 C   0  0  0  0  0  0  0  0  0  0  0  0
   -0.1410   -0.5560   -2.6200 C   0  0  0  0  0  0  0  0  0  0  0  0
   -1.3380   -1.0720   -2.1080 C   0  0  0  0  0  0  0  0  0  0  0  0
   -2.8970   -3.1050    0.1220 C   0  0  0  0  0  0  0  0  0  0  0  0
   -3.3260   -4.0050   -0.8610 C   0  0  0  0  0  0  0  0  0  0  0  0
   -3.4070   -5.3720   -0.5710 C   0  0  0  0  0  0  0  0  0  0  0  0
   -3.0580   -5.8400    0.7010 C   0  0  0  0  0  0  0  0  0  0  0  0
   -3.1360   -7.1780    0.9850 O   0  0  0  0  0  0  0  0  0  0  0  0
   -1.9810   -7.9850    0.7410 C   0  0  0  0  0  0  0  0  0  0  0  0
   -2.2820   -9.4340    1.1220 C   0  0  0  0  0  0  0  0  0  0  0  0
   -1.0950  -10.2630    0.8710 N   0  0  0  0  0  0  0  0  0  0  0  0
   -0.7410  -10.1950   -0.5540 C   0  0  0  0  0  0  0  0  0  0  0  0
   -1.3840  -11.6570    1.2380 C   0  0  0  0  0  0  0  0  0  0  0  0
   -2.6280   -4.9400    1.6840 C   0  0  0  0  0  0  0  0  0  0  0  0
   -2.5480   -3.5730    1.3950 C   0  0  0  0  0  0  0  0  0  0  0  0
   -5.1140   -1.5020    0.5800 C   0  0  0  0  0  0  0  0  0  0  0  0
   -6.3670   -1.1050    0.0990 C   0  0  0  0  0  0  0  0  0  0  0  0
   -7.5320   -1.6880    0.6120 C   0  0  0  0  0  0  0  0  0  0  0  0
   -7.4430   -2.6690    1.6070 C   0  0  0  0  0  0  0  0  0  0  0  0
   -6.1900   -3.0660    2.0890 C   0  0  0  0  0  0  0  0  0  0  0  0
   -5.0250   -2.4830    1.5750 C   0  0  0  0  0  0  0  0  0  0  0  0
   -3.0210    1.5200   -2.0170 H   0  0  0  0  0  0  0  0  0  0  0  0
   -2.1490    1.8080   -0.5330 H   0  0  0  0  0  0  0  0  0  0  0  0
   -2.0740    0.1510   -1.2820 H   0  0  0  0  0  0  0  0  0  0  0  0
   -4.7570    0.7910   -0.8540 H   0  0  0  0  0  0  0  0  0  0  0  0
   -3.8230    1.1270    0.6990 H   0  0  0  0  0  0  0  0  0  0  0  0
   -0.7210   -0.6730    1.2150 H   0  0  0  0  0  0  0  0  0  0  0  0
    1.3980    0.2420    0.3080 H   0  0  0  0  0  0  0  0  0  0  0  0
    1.7690    0.3160   -2.1430 H   0  0  0  0  0  0  0  0  0  0  0  0
    0.0200   -0.5230   -3.6870 H   0  0  0  0  0  0  0  0  0  0  0  0
   -2.0990   -1.4380   -2.7810 H   0  0  0  0  0  0  0  0  0  0  0  0
   -3.5950   -3.6440   -1.8430 H   0  0  0  0  0  0  0  0  0  0  0  0
   -3.7380   -6.0670   -1.3300 H   0  0  0  0  0  0  0  0  0  0  0  0
   -1.1500   -7.6180    1.3390 H   0  0  0  0  0  0  0  0  0  0  0  0
   -1.7200   -7.9350   -0.3140 H   0  0  0  0  0  0  0  0  0  0  0  0
   -3.1140   -9.8010    0.5240 H   0  0  0  0  0  0  0  0  0  0  0  0
   -2.5440   -9.4840    2.1770 H   0  0  0  0  0  0  0  0  0  0  0  0
   -1.5730  -10.5620   -1.1520 H   0  0  0  0  0  0  0  0  0  0  0  0
    0.1380  -10.8090   -0.7390 H   0  0  0  0  0  0  0  0  0  0  0  0
   -0.5270   -9.1640   -0.8260 H   0  0  0  0  0  0  0  0  0  0  0  0
   -2.2160  -12.0240    0.6400 H   0  0  0  0  0  0  0  0  0  0  0  0
   -0.5050  -12.2710    1.0530 H   0  0  0  0  0  0  0  0  0  0  0  0
   -1.6460  -11.7080    2.2930 H   0  0  0  0  0  0  0  0  0  0  0  0
   -2.3590   -5.3010    2.6660 H   0  0  0  0  0  0  0  0  0  0  0  0
   -2.2170   -2.8790    2.1530 H   0  0  0  0  0  0  0  0  0  0  0  0
   -6.4350   -0.3480   -0.6690 H   0  0  0  0  0  0  0  0  0  0  0  0
   -8.4990   -1.3810    0.2400 H   0  0  0  0  0  0  0  0  0  0  0  0
   -8.3410   -3.1200    2.0030 H   0  0  0  0  0  0  0  0  0  0  0  0
   -6.1220   -3.8220    2.8570 H   0  0  0  0  0  0  0  0  0  0  0  0
   -4.0580   -2.7900    1.9460 H   0  0  0  0  0  0  0  0  0  0  0  0
  1 29  1  0  0  0  0
  1 30  1  0  0  0  0
  1 31  1  0  0  0  0
  1  2  1  0  0  0  0
  2 32  1  0  0  0  0
  2 33  1  0  0  0  0
  2  3  1  0  0  0  0
  3  4  2  0  0  0  0
  4  5  1  0  0  0  0
  5  6  2  0  0  0  0
  6 34  1  0  0  0  0
  6  7  1  0  0  0  0
  7 35  1  0  0  0  0
  7  8  2  0  0  0  0
  8 36  1  0  0  0  0
  8  9  1  0  0  0  0
  9 37  1  0  0  0  0
  9 10  2  0  0  0  0
 10  5  1  0  0  0  0
 10 38  1  0  0  0  0
  4 11  1  0  0  0  0
 11 12  2  0  0  0  0
 12 39  1  0  0  0  0
 12 13  1  0  0  0  0
 13 40  1  0  0  0  0
 13 14  2  0  0  0  0
 14 15  1  0  0  0  0
 15 16  1  0  0  0  0
 16 41  1  0  0  0  0
 16 42  1  0  0  0  0
 16 17  1  0  0  0  0
 17 43  1  0  0  0  0
 17 44  1  0  0  0  0
 17 18  1  0  0  0  0
 18 19  1  0  0  0  0
 19 45  1  0  0  0  0
 19 46  1  0  0  0  0
 19 47  1  0  0  0  0
 18 20  1  0  0  0  0
 20 48  1  0  0  0  0
 20 49  1  0  0  0  0
 20 50  1  0  0  0  0
 14 21  1  0  0  0  0
 21 51  1  0  0  0  0
 21 22  2  0  0  0  0
 22 11  1  0  0  0  0
 22 52  1  0  0  0  0
  3 23  1  0  0  0  0
 23 24  2  0  0  0  0
 24 53  1  0  0  0  0
 24 25  1  0  0  0  0
 25 54  1  0  0  0  0
 25 26  2  0  0  0  0
 26 55  1  0  0  0  0
 26 27  1  0  0  0  0
 27 56  1  0  0  0  0
 27 28  2  0  0  0  0
 28 23  1  0  0  0  0
 28 57  1  0  0  0  0
M  END
>  <LOGBIO>
4.8600

>  <PRED_LOGBIO>
5.1500

>  <XV_RES>
-0.8950

>  <WHL_TMPL>
1

>  <ANCH>
31-32;8-5

$$$$
ROW14
  -MTS-   01071501523D 0   0.00000     0.00000     0

114121  0  0  0  0  0  0  0  0999 V2000
  -18.2570    7.8300  -13.2740 Cl  0  0  0  0  0  0  0  0  0  0  0  0
  -17.7750    6.1660  -13.4380 C   0  0  0  0  0  0  0  0  0  0  0  0
  -18.2590    5.3990  -14.5040 C   0  0  0  0  0  0  0  0  0  0  0  0
  -17.8710    4.0600  -14.6360 C   0  0  0  0  0  0  0  0  0  0  0  0
  -17.0000    3.4890  -13.7010 C   0  0  0  0  0  0  0  0  0  0  0  0
  -16.6060    2.1330  -13.7980 N   0  0  0  0  0  0  0  0  0  0  0  0
  -15.2570    2.0800  -14.2200 C   0  0  0  0  0  0  0  0  0  0  0  0
  -14.9430    1.6750  -15.5230 C   0  0  0  0  0  0  0  0  0  0  0  0
  -13.6080    1.6410  -15.9430 C   0  0  0  0  0  0  0  0  0  0  0  0
  -12.5870    2.0120  -15.0600 C   0  0  0  0  0  0  0  0  0  0  0  0
  -12.9000    2.4170  -13.7570 C   0  0  0  0  0  0  0  0  0  0  0  0
  -14.2350    2.4510  -13.3370 C   0  0  0  0  0  0  0  0  0  0  0  0
  -14.6290    2.8700  -11.9730 C   0  0  0  0  0  0  0  0  0  0  0  0
  -15.6450    3.6700  -11.7090 N   0  0  0  0  0  0  0  0  0  0  0  0
  -16.5160    4.2560  -12.6350 C   0  0  0  0  0  0  0  0  0  0  0  0
  -16.9040    5.5950  -12.5030 C   0  0  0  0  0  0  0  0  0  0  0  0
  -13.8920    2.3980  -10.9190 N   0  0  0  0  0  0  0  0  0  0  0  0
  -13.1840    3.2990   -9.9990 C   0  0  0  0  0  0  0  0  0  0  0  0
  -11.7370    2.8320   -9.7590 C   0  0  0  0  0  0  0  0  0  0  0  0
  -11.6780    1.4160   -9.3680 N   0  0  0  0  0  0  0  0  0  0  0  0
  -10.2760    1.0170   -9.1800 C   0  0  0  0  0  0  0  0  0  0  0  0
   -9.8680    1.2590   -7.7270 C   0  0  0  0  0  0  0  0  0  0  0  0
   -8.4110    0.8440   -7.5320 C   0  0  0  0  0  0  0  0  0  0  0  0
   -8.0180    1.0760   -6.1340 N   0  0  0  0  0  0  0  0  0  0  0  0
   -6.7840    0.7850   -5.7330 C   0  0  0  0  0  0  0  0  0  0  0  0
   -5.9710    0.3220   -6.5310 O   0  0  0  0  0  0  0  0  0  0  0  0
   -6.3810    1.0240   -4.2980 C   0  0  0  0  0  0  0  0  0  0  0  0
   -4.9230    0.6090   -4.1020 C   0  0  0  0  0  0  0  0  0  0  0  0
   -4.5160    0.8500   -2.6490 C   0  0  0  0  0  0  0  0  0  0  0  0
   -3.0580    0.4350   -2.4540 C   0  0  0  0  0  0  0  0  0  0  0  0
   -2.6550    0.6740   -1.0180 C   0  0  0  0  0  0  0  0  0  0  0  0
   -3.4680    1.1370   -0.2200 O   0  0  0  0  0  0  0  0  0  0  0  0
   -1.4210    0.3830   -0.6170 N   0  0  0  0  0  0  0  0  0  0  0  0
   -0.2450    0.8790   -1.3960 C   0  0  0  0  0  0  0  0  0  0  0  0
    1.0290    0.2210   -0.8700 C   0  0  0  0  0  0  0  0  0  0  0  0
    2.2310    0.7280   -1.6670 C   0  0  0  0  0  0  0  0  0  0  0  0
    3.4560    0.0940   -1.1600 N   0  0  0  0  0  0  0  0  0  0  0  0
    4.4060    1.1320   -0.7340 C   0  0  0  0  0  0  0  0  0  0  0  0
    5.7000    0.5130   -0.1740 C   0  0  0  0  0  0  0  0  0  0  0  0
    5.4280   -0.4930    0.8630 N   0  0  0  0  0  0  0  0  0  0  0  0
    4.3870   -1.4700    0.5160 C   0  0  0  0  0  0  0  0  0  0  0  0
    3.1170   -0.8150   -0.0550 C   0  0  0  0  0  0  0  0  0  0  0  0
    6.0940   -0.5170    2.0600 C   0  0  0  0  0  0  0  0  0  0  0  0
    7.4050   -0.6650    2.0280 N   0  0  0  0  0  0  0  0  0  0  0  0
    8.2450   -0.6830    3.1490 C   0  0  0  0  0  0  0  0  0  0  0  0
    9.4470    0.0340    3.1260 C   0  0  0  0  0  0  0  0  0  0  0  0
   10.2900    0.0230    4.2430 C   0  0  0  0  0  0  0  0  0  0  0  0
   11.7840    0.9150    4.2140 Cl  0  0  0  0  0  0  0  0  0  0  0  0
    9.9310   -0.7050    5.3840 C   0  0  0  0  0  0  0  0  0  0  0  0
    8.7290   -1.4220    5.4070 C   0  0  0  0  0  0  0  0  0  0  0  0
    7.8860   -1.4110    4.2890 C   0  0  0  0  0  0  0  0  0  0  0  0
    6.6670   -2.1290    4.2920 N   0  0  0  0  0  0  0  0  0  0  0  0
    5.6080   -1.1960    4.3840 C   0  0  0  0  0  0  0  0  0  0  0  0
    4.8750   -1.0950    5.5730 C   0  0  0  0  0  0  0  0  0  0  0  0
    3.8250   -0.1740    5.6720 C   0  0  0  0  0  0  0  0  0  0  0  0
    3.5090    0.6470    4.5840 C   0  0  0  0  0  0  0  0  0  0  0  0
    4.2420    0.5470    3.3950 C   0  0  0  0  0  0  0  0  0  0  0  0
    5.2910   -0.3740    3.2950 C   0  0  0  0  0  0  0  0  0  0  0  0
  -12.2980    0.5580  -10.3870 C   0  0  0  0  0  0  0  0  0  0  0  0
  -13.7630    0.9600  -10.6420 C   0  0  0  0  0  0  0  0  0  0  0  0
  -18.9320    5.8400  -15.2250 H   0  0  0  0  0  0  0  0  0  0  0  0
  -18.2450    3.4680  -15.4580 H   0  0  0  0  0  0  0  0  0  0  0  0
  -17.1890    1.6610  -14.4740 H   0  0  0  0  0  0  0  0  0  0  0  0
  -15.7310    1.3890  -16.2040 H   0  0  0  0  0  0  0  0  0  0  0  0
  -13.3660    1.3290  -16.9480 H   0  0  0  0  0  0  0  0  0  0  0  0
  -11.5570    1.9860  -15.3840 H   0  0  0  0  0  0  0  0  0  0  0  0
  -12.1130    2.7040  -13.0760 H   0  0  0  0  0  0  0  0  0  0  0  0
  -16.5300    6.1870  -11.6810 H   0  0  0  0  0  0  0  0  0  0  0  0
  -13.7140    3.3370   -9.0490 H   0  0  0  0  0  0  0  0  0  0  0  0
  -13.1760    4.3060  -10.4120 H   0  0  0  0  0  0  0  0  0  0  0  0
  -11.1530    2.9810  -10.6650 H   0  0  0  0  0  0  0  0  0  0  0  0
  -11.2840    3.4410   -8.9790 H   0  0  0  0  0  0  0  0  0  0  0  0
  -10.1650   -0.0390   -9.4170 H   0  0  0  0  0  0  0  0  0  0  0  0
   -9.6400    1.6060   -9.8380 H   0  0  0  0  0  0  0  0  0  0  0  0
   -9.9800    2.3140   -7.4900 H   0  0  0  0  0  0  0  0  0  0  0  0
  -10.5040    0.6700   -7.0700 H   0  0  0  0  0  0  0  0  0  0  0  0
   -8.2990   -0.2120   -7.7690 H   0  0  0  0  0  0  0  0  0  0  0  0
   -7.7750    1.4320   -8.1900 H   0  0  0  0  0  0  0  0  0  0  0  0
   -8.6860    1.4560   -5.4790 H   0  0  0  0  0  0  0  0  0  0  0  0
   -6.4930    2.0800   -4.0600 H   0  0  0  0  0  0  0  0  0  0  0  0
   -7.0170    0.4350   -3.6400 H   0  0  0  0  0  0  0  0  0  0  0  0
   -4.8120   -0.4470   -4.3390 H   0  0  0  0  0  0  0  0  0  0  0  0
   -4.2880    1.1980   -4.7600 H   0  0  0  0  0  0  0  0  0  0  0  0
   -4.6270    1.9060   -2.4120 H   0  0  0  0  0  0  0  0  0  0  0  0
   -5.1520    0.2620   -1.9920 H   0  0  0  0  0  0  0  0  0  0  0  0
   -2.9470   -0.6200   -2.6910 H   0  0  0  0  0  0  0  0  0  0  0  0
   -2.4220    1.0240   -3.1120 H   0  0  0  0  0  0  0  0  0  0  0  0
   -1.2780   -0.1730    0.2140 H   0  0  0  0  0  0  0  0  0  0  0  0
   -0.1570    1.9430   -1.1890 H   0  0  0  0  0  0  0  0  0  0  0  0
   -0.3710    0.5990   -2.4400 H   0  0  0  0  0  0  0  0  0  0  0  0
    0.9410   -0.8430   -1.0770 H   0  0  0  0  0  0  0  0  0  0  0  0
    1.1600    0.5040    0.1720 H   0  0  0  0  0  0  0  0  0  0  0  0
    2.3190    1.7920   -1.4600 H   0  0  0  0  0  0  0  0  0  0  0  0
    2.0920    0.4510   -2.7100 H   0  0  0  0  0  0  0  0  0  0  0  0
    3.9430    1.7550    0.0290 H   0  0  0  0  0  0  0  0  0  0  0  0
    4.6470    1.7720   -1.5800 H   0  0  0  0  0  0  0  0  0  0  0  0
    6.2620    0.0530   -0.9840 H   0  0  0  0  0  0  0  0  0  0  0  0
    6.3270    1.2990    0.2420 H   0  0  0  0  0  0  0  0  0  0  0  0
    4.7840   -2.1790   -0.2080 H   0  0  0  0  0  0  0  0  0  0  0  0
    4.1270   -2.0490    1.4000 H   0  0  0  0  0  0  0  0  0  0  0  0
    2.6120   -0.2570    0.7310 H   0  0  0  0  0  0  0  0  0  0  0  0
    2.4410   -1.5870   -0.4170 H   0  0  0  0  0  0  0  0  0  0  0  0
    9.7230    0.5960    2.2460 H   0  0  0  0  0  0  0  0  0  0  0  0
   10.5820   -0.7130    6.2460 H   0  0  0  0  0  0  0  0  0  0  0  0
    8.4520   -1.9840    6.2870 H   0  0  0  0  0  0  0  0  0  0  0  0
    6.6420   -2.7460    5.0920 H   0  0  0  0  0  0  0  0  0  0  0  0
    5.1190   -1.7290    6.4130 H   0  0  0  0  0  0  0  0  0  0  0  0
    3.2600   -0.0970    6.5890 H   0  0  0  0  0  0  0  0  0  0  0  0
    2.6990    1.3580    4.6600 H   0  0  0  0  0  0  0  0  0  0  0  0
    3.9980    1.1800    2.5550 H   0  0  0  0  0  0  0  0  0  0  0  0
  -12.2600   -0.4790  -10.0600 H   0  0  0  0  0  0  0  0  0  0  0  0
  -11.7360    0.6330  -11.3160 H   0  0  0  0  0  0  0  0  0  0  0  0
  -14.3660    0.7040   -9.7740 H   0  0  0  0  0  0  0  0  0  0  0  0
  -14.1530    0.3930  -11.4850 H   0  0  0  0  0  0  0  0  0  0  0  0
  1  2  1  0  0  0  0
  2  3  2  0  0  0  0
  3 61  1  0  0  0  0
  3  4  1  0  0  0  0
  4 62  1  0  0  0  0
  4  5  2  0  0  0  0
  5  6  1  0  0  0  0
  6 63  1  0  0  0  0
  6  7  1  0  0  0  0
  7  8  2  0  0  0  0
  8 64  1  0  0  0  0
  8  9  1  0  0  0  0
  9 65  1  0  0  0  0
  9 10  2  0  0  0  0
 10 66  1  0  0  0  0
 10 11  1  0  0  0  0
 11 67  1  0  0  0  0
 11 12  2  0  0  0  0
 12  7  1  0  0  0  0
 12 13  1  0  0  0  0
 13 14  2  0  0  0  0
 14 15  1  0  0  0  0
 15  5  1  0  0  0  0
 15 16  2  0  0  0  0
 16  2  1  0  0  0  0
 16 68  1  0  0  0  0
 13 17  1  0  0  0  0
 17 18  1  0  0  0  0
 18 69  1  0  0  0  0
 18 70  1  0  0  0  0
 18 19  1  0  0  0  0
 19 71  1  0  0  0  0
 19 72  1  0  0  0  0
 19 20  1  0  0  0  0
 20 21  1  0  0  0  0
 21 73  1  0  0  0  0
 21 74  1  0  0  0  0
 21 22  1  0  0  0  0
 22 75  1  0  0  0  0
 22 76  1  0  0  0  0
 22 23  1  0  0  0  0
 23 77  1  0  0  0  0
 23 78  1  0  0  0  0
 23 24  1  0  0  0  0
 24 79  1  0  0  0  0
 24 25  1  0  0  0  0
 25 26  2  0  0  0  0
 25 27  1  0  0  0  0
 27 80  1  0  0  0  0
 27 81  1  0  0  0  0
 27 28  1  0  0  0  0
 28 82  1  0  0  0  0
 28 83  1  0  0  0  0
 28 29  1  0  0  0  0
 29 84  1  0  0  0  0
 29 85  1  0  0  0  0
 29 30  1  0  0  0  0
 30 86  1  0  0  0  0
 30 87  1  0  0  0  0
 30 31  1  0  0  0  0
 31 32  2  0  0  0  0
 31 33  1  0  0  0  0
 33 88  1  0  0  0  0
 33 34  1  0  0  0  0
 34 89  1  0  0  0  0
 34 90  1  0  0  0  0
 34 35  1  0  0  0  0
 35 91  1  0  0  0  0
 35 92  1  0  0  0  0
 35 36  1  0  0  0  0
 36 93  1  0  0  0  0
 36 94  1  0  0  0  0
 36 37  1  0  0  0  0
 37 38  1  0  0  0  0
 38 95  1  0  0  0  0
 38 96  1  0  0  0  0
 38 39  1  0  0  0  0
 39 97  1  0  0  0  0
 39 98  1  0  0  0  0
 39 40  1  0  0  0  0
 40 41  1  0  0  0  0
 41 99  1  0  0  0  0
 41100  1  0  0  0  0
 41 42  1  0  0  0  0
 42 37  1  0  0  0  0
 42101  1  0  0  0  0
 42102  1  0  0  0  0
 40 43  1  0  0  0  0
 43 44  2  0  0  0  0
 44 45  1  0  0  0  0
 45 46  2  0  0  0  0
 46103  1  0  0  0  0
 46 47  1  0  0  0  0
 47 48  1  0  0  0  0
 47 49  2  0  0  0  0
 49104  1  0  0  0  0
 49 50  1  0  0  0  0
 50105  1  0  0  0  0
 50 51  2  0  0  0  0
 51 45  1  0  0  0  0
 51 52  1  0  0  0  0
 52106  1  0  0  0  0
 52 53  1  0  0  0  0
 53 54  2  0  0  0  0
 54107  1  0  0  0  0
 54 55  1  0  0  0  0
 55108  1  0  0  0  0
 55 56  2  0  0  0  0
 56109  1  0  0  0  0
 56 57  1  0  0  0  0
 57110  1  0  0  0  0
 57 58  2  0  0  0  0
 58 43  1  0  0  0  0
 58 53  1  0  0  0  0
 20 59  1  0  0  0  0
 59111  1  0  0  0  0
 59112  1  0  0  0  0
 59 60  1  0  0  0  0
 60 17  1  0  0  0  0
 60113  1  0  0  0  0
 60114  1  0  0  0  0
M  END
>  <LOGBIO>
7.0600

>  <PRED_LOGBIO>
7.5600

>  <XV_RES>
-0.8600

>  <WHL_TMPL>
1

>  <ANCH>
21-24;62-60

$$$$
ROW15
  -MTS-   01071501523D 0   0.00000     0.00000     0

 42 45  0  0  0  0  0  0  0  0999 V2000
   -5.1140   -1.5020    0.5800 C   0  0  0  0  0  0  0  0  0  0  0  0
   -3.9910   -0.8890   -0.3000 N   0  0  0  0  0  0  0  0  0  0  0  0
   -2.7630   -1.6100    0.0640 C   0  0  0  0  0  0  0  0  0  0  0  0
   -1.6260   -0.6350    0.4230 C   0  0  0  0  0  0  0  0  0  0  0  0
   -1.4210    0.3830   -0.6170 N   0  0  0  0  0  0  0  0  0  0  0  0
   -2.6500    1.0320   -1.0960 C   0  0  0  0  0  0  0  0  0  0  0  0
   -3.7680    0.0270   -1.4280 C   0  0  0  0  0  0  0  0  0  0  0  0
   -0.1800    0.7020   -1.1030 C   0  0  0  0  0  0  0  0  0  0  0  0
    0.0580    1.9690   -1.3890 N   0  0  0  0  0  0  0  0  0  0  0  0
    1.2730    2.4760   -1.8640 C   0  0  0  0  0  0  0  0  0  0  0  0
    1.7870    3.6620   -1.3260 C   0  0  0  0  0  0  0  0  0  0  0  0
    3.0030    4.1740   -1.7940 C   0  0  0  0  0  0  0  0  0  0  0  0
    3.6420    5.6480   -1.1260 Cl  0  0  0  0  0  0  0  0  0  0  0  0
    3.7050    3.5000   -2.8010 C   0  0  0  0  0  0  0  0  0  0  0  0
    3.1910    2.3140   -3.3390 C   0  0  0  0  0  0  0  0  0  0  0  0
    1.9750    1.8020   -2.8710 C   0  0  0  0  0  0  0  0  0  0  0  0
    1.4380    0.6050   -3.4010 N   0  0  0  0  0  0  0  0  0  0  0  0
    1.5830   -0.4100   -2.4260 C   0  0  0  0  0  0  0  0  0  0  0  0
    2.5190   -1.4310   -2.6250 C   0  0  0  0  0  0  0  0  0  0  0  0
    2.6690   -2.4400   -1.6660 C   0  0  0  0  0  0  0  0  0  0  0  0
    1.8830   -2.4270   -0.5080 C   0  0  0  0  0  0  0  0  0  0  0  0
    0.9460   -1.4060   -0.3090 C   0  0  0  0  0  0  0  0  0  0  0  0
    0.7960   -0.3970   -1.2680 C   0  0  0  0  0  0  0  0  0  0  0  0
   -6.0890   -1.2260    0.1840 H   0  0  0  0  0  0  0  0  0  0  0  0
   -5.0320   -2.5830    0.4830 H   0  0  0  0  0  0  0  0  0  0  0  0
   -4.9390   -1.1420    1.5920 H   0  0  0  0  0  0  0  0  0  0  0  0
   -2.4420   -2.1390   -0.8310 H   0  0  0  0  0  0  0  0  0  0  0  0
   -2.9630   -2.2290    0.9360 H   0  0  0  0  0  0  0  0  0  0  0  0
   -0.7150   -1.2290    0.4510 H   0  0  0  0  0  0  0  0  0  0  0  0
   -1.8950   -0.1370    1.3520 H   0  0  0  0  0  0  0  0  0  0  0  0
   -2.3890    1.5130   -2.0360 H   0  0  0  0  0  0  0  0  0  0  0  0
   -3.0200    1.6940   -0.3160 H   0  0  0  0  0  0  0  0  0  0  0  0
   -4.6820    0.6060   -1.5430 H   0  0  0  0  0  0  0  0  0  0  0  0
   -3.4560   -0.5510   -2.2960 H   0  0  0  0  0  0  0  0  0  0  0  0
    1.2460    4.1820   -0.5490 H   0  0  0  0  0  0  0  0  0  0  0  0
    4.6430    3.8950   -3.1630 H   0  0  0  0  0  0  0  0  0  0  0  0
    3.7320    1.7940   -4.1160 H   0  0  0  0  0  0  0  0  0  0  0  0
    1.9480    0.3480   -4.2340 H   0  0  0  0  0  0  0  0  0  0  0  0
    3.1260   -1.4410   -3.5180 H   0  0  0  0  0  0  0  0  0  0  0  0
    3.3920   -3.2280   -1.8190 H   0  0  0  0  0  0  0  0  0  0  0  0
    1.9980   -3.2060    0.2320 H   0  0  0  0  0  0  0  0  0  0  0  0
    0.3390   -1.3960    0.5840 H   0  0  0  0  0  0  0  0  0  0  0  0
  1 24  1  0  0  0  0
  1 25  1  0  0  0  0
  1 26  1  0  0  0  0
  1  2  1  0  0  0  0
  2  3  1  0  0  0  0
  3 27  1  0  0  0  0
  3 28  1  0  0  0  0
  3  4  1  0  0  0  0
  4 29  1  0  0  0  0
  4 30  1  0  0  0  0
  4  5  1  0  0  0  0
  5  6  1  0  0  0  0
  6 31  1  0  0  0  0
  6 32  1  0  0  0  0
  6  7  1  0  0  0  0
  7  2  1  0  0  0  0
  7 33  1  0  0  0  0
  7 34  1  0  0  0  0
  5  8  1  0  0  0  0
  8  9  2  0  0  0  0
  9 10  1  0  0  0  0
 10 11  2  0  0  0  0
 11 35  1  0  0  0  0
 11 12  1  0  0  0  0
 12 13  1  0  0  0  0
 12 14  2  0  0  0  0
 14 36  1  0  0  0  0
 14 15  1  0  0  0  0
 15 37  1  0  0  0  0
 15 16  2  0  0  0  0
 16 10  1  0  0  0  0
 16 17  1  0  0  0  0
 17 38  1  0  0  0  0
 17 18  1  0  0  0  0
 18 19  2  0  0  0  0
 19 39  1  0  0  0  0
 19 20  1  0  0  0  0
 20 40  1  0  0  0  0
 20 21  2  0  0  0  0
 21 41  1  0  0  0  0
 21 22  1  0  0  0  0
 22 42  1  0  0  0  0
 22 23  2  0  0  0  0
 23  8  1  0  0  0  0
 23 18  1  0  0  0  0
M  END
>  <LOGBIO>
6.6900

>  <PRED_LOGBIO>
6.9700

>  <XV_RES>
-0.2870

>  <WHL_TMPL>
1

>  <ANCH>
24-35;12-13

$$$$
ROW17
  -MTS-   01071501523D 0   0.00000     0.00000     0

 50 52  0  0  1  0  0  0  0  0999 V2000
   -2.5150    1.1800   -0.0280 C   0  0  0  0  0  0  0  0  0  0  0  0
   -1.8300    0.4280   -1.1230 N   0  0  0  0  0  0  0  0  0  0  0  0
   -1.2350    1.3690   -2.0830 C   0  0  0  0  0  0  0  0  0  0  0  0
   -0.0420    1.9810   -1.3260 C   0  0  0  0  0  0  0  0  0  0  0  0
    0.3770    0.9090   -0.3020 C   0  0  0  0  0  0  0  0  0  0  0  0
   -0.6850   -0.1970   -0.4460 C   0  0  2  0  0  0  0  0  0  0  0  0
   -1.1380   -0.5840    0.9610 C   0  0  0  0  0  0  0  0  0  0  0  0
   -0.0780   -1.4730    1.6110 C   0  0  0  0  0  0  0  0  0  0  0  0
   -0.5020   -1.8360    2.9280 O   0  0  0  0  0  0  0  0  0  0  0  0
    0.3760   -2.6720    3.6860 C   0  0  2  0  0  0  0  0  0  0  0  0
    1.7180   -1.9680    3.8660 C   0  0  0  0  0  0  0  0  0  0  0  0
    0.5860   -3.9760    2.9540 C   0  0  0  0  0  0  0  0  0  0  0  0
    1.6360   -4.1030    2.0370 C   0  0  0  0  0  0  0  0  0  0  0  0
    1.8310   -5.3110    1.3580 C   0  0  0  0  0  0  0  0  0  0  0  0
    0.9750   -6.3940    1.5960 C   0  0  0  0  0  0  0  0  0  0  0  0
   -0.0760   -6.2670    2.5130 C   0  0  0  0  0  0  0  0  0  0  0  0
   -0.2700   -5.0580    3.1920 C   0  0  0  0  0  0  0  0  0  0  0  0
   -0.2350   -2.9470    5.0390 C   0  0  0  0  0  0  0  0  0  0  0  0
    0.0320   -2.0910    6.1140 C   0  0  0  0  0  0  0  0  0  0  0  0
   -0.5340   -2.3460    7.3690 C   0  0  0  0  0  0  0  0  0  0  0  0
   -1.3670   -3.4570    7.5490 C   0  0  0  0  0  0  0  0  0  0  0  0
   -2.0700   -3.7740    9.1080 Cl  0  0  0  0  0  0  0  0  0  0  0  0
   -1.6340   -4.3130    6.4730 C   0  0  0  0  0  0  0  0  0  0  0  0
   -1.0680   -4.0580    5.2180 C   0  0  0  0  0  0  0  0  0  0  0  0
   -3.5940    1.1010   -0.1430 H   0  0  0  0  0  0  0  0  0  0  0  0
   -2.2620    0.6760    0.9020 H   0  0  0  0  0  0  0  0  0  0  0  0
   -2.1510    2.2040   -0.0760 H   0  0  0  0  0  0  0  0  0  0  0  0
   -1.9570    2.1620   -2.2640 H   0  0  0  0  0  0  0  0  0  0  0  0
   -0.8620    0.8270   -2.9490 H   0  0  0  0  0  0  0  0  0  0  0  0
   -0.4080    2.8420   -0.7710 H   0  0  0  0  0  0  0  0  0  0  0  0
    0.7760    2.1440   -2.0240 H   0  0  0  0  0  0  0  0  0  0  0  0
    0.2770    1.3400    0.6910 H   0  0  0  0  0  0  0  0  0  0  0  0
    1.3490    0.5080   -0.5830 H   0  0  0  0  0  0  0  0  0  0  0  0
   -0.2950   -1.0540   -0.9910 H   0  0  0  0  0  0  0  0  0  0  0  0
   -1.2740    0.3150    1.5590 H   0  0  0  0  0  0  0  0  0  0  0  0
   -2.0800   -1.1260    0.9030 H   0  0  0  0  0  0  0  0  0  0  0  0
    0.0570   -2.3720    1.0130 H   0  0  0  0  0  0  0  0  0  0  0  0
    0.8630   -0.9310    1.6700 H   0  0  0  0  0  0  0  0  0  0  0  0
    2.1580   -1.7700    2.8910 H   0  0  0  0  0  0  0  0  0  0  0  0
    2.3860   -2.6050    4.4430 H   0  0  0  0  0  0  0  0  0  0  0  0
    1.5670   -1.0290    4.3940 H   0  0  0  0  0  0  0  0  0  0  0  0
    2.2960   -3.2680    1.8530 H   0  0  0  0  0  0  0  0  0  0  0  0
    2.6410   -5.4090    0.6510 H   0  0  0  0  0  0  0  0  0  0  0  0
    1.1250   -7.3260    1.0720 H   0  0  0  0  0  0  0  0  0  0  0  0
   -0.7360   -7.1010    2.6960 H   0  0  0  0  0  0  0  0  0  0  0  0
   -1.0800   -4.9600    3.8990 H   0  0  0  0  0  0  0  0  0  0  0  0
    0.6750   -1.2340    5.9760 H   0  0  0  0  0  0  0  0  0  0  0  0
   -0.3280   -1.6860    8.1990 H   0  0  0  0  0  0  0  0  0  0  0  0
   -2.2760   -5.1700    6.6120 H   0  0  0  0  0  0  0  0  0  0  0  0
   -1.2730   -4.7180    4.3890 H   0  0  0  0  0  0  0  0  0  0  0  0
  1 25  1  0  0  0  0
  1 26  1  0  0  0  0
  1 27  1  0  0  0  0
  1  2  1  0  0  0  0
  2  3  1  0  0  0  0
  3 28  1  0  0  0  0
  3 29  1  0  0  0  0
  3  4  1  0  0  0  0
  4 30  1  0  0  0  0
  4 31  1  0  0  0  0
  4  5  1  0  0  0  0
  5 32  1  0  0  0  0
  5 33  1  0  0  0  0
  5  6  1  0  0  0  0
  6  2  1  0  0  0  0
  6 34  1  0  0  0  0
  6  7  1  0  0  0  0
  7 35  1  0  0  0  0
  7 36  1  0  0  0  0
  7  8  1  0  0  0  0
  8 37  1  0  0  0  0
  8 38  1  0  0  0  0
  8  9  1  0  0  0  0
  9 10  1  0  0  0  0
 10 11  1  0  0  0  0
 11 39  1  0  0  0  0
 11 40  1  0  0  0  0
 11 41  1  0  0  0  0
 10 12  1  0  0  0  0
 12 13  2  0  0  0  0
 13 42  1  0  0  0  0
 13 14  1  0  0  0  0
 14 43  1  0  0  0  0
 14 15  2  0  0  0  0
 15 44  1  0  0  0  0
 15 16  1  0  0  0  0
 16 45  1  0  0  0  0
 16 17  2  0  0  0  0
 17 12  1  0  0  0  0
 17 46  1  0  0  0  0
 10 18  1  0  0  0  0
 18 19  2  0  0  0  0
 19 47  1  0  0  0  0
 19 20  1  0  0  0  0
 20 48  1  0  0  0  0
 20 21  2  0  0  0  0
 21 22  1  0  0  0  0
 21 23  1  0  0  0  0
 23 49  1  0  0  0  0
 23 24  2  0  0  0  0
 24 18  1  0  0  0  0
 24 50  1  0  0  0  0
M  END
>  <LOGBIO>
6.8700

>  <PRED_LOGBIO>
6.6300

>  <XV_RES>
0.2500

>  <WHL_TMPL>
3

>  <ANCH>
11-13;5-6

$$$$
ROW19
  -MTS-   01071501523D 0   0.00000     0.00000     0

 31 33  0  0  0  0  0  0  0  0999 V2000
   -2.5150    1.1800   -0.0280 C   0  0  0  0  0  0  0  0  0  0  0  0
   -1.8300    0.4280   -1.1230 N   0  0  0  0  0  0  0  0  0  0  0  0
   -1.4150    1.1670   -2.3240 C   0  0  0  0  0  0  0  0  0  0  0  0
   -0.5090    2.3750   -2.0260 C   0  0  0  0  0  0  0  0  0  0  0  0
    0.8870    2.0320   -1.5640 C   0  0  0  0  0  0  0  0  0  0  0  0
    1.8890    2.7390   -2.2400 C   0  0  0  0  0  0  0  0  0  0  0  0
    3.2350    2.5260   -1.9180 C   0  0  0  0  0  0  0  0  0  0  0  0
    4.2890    3.1960   -2.5520 N   0  0  0  0  0  0  0  0  0  0  0  0
    5.5150    2.9080   -2.1590 C   0  0  0  0  0  0  0  0  0  0  0  0
    6.6820    3.4420   -2.6400 N   0  0  0  0  0  0  0  0  0  0  0  0
    5.3470    1.6910   -0.8840 S   0  0  0  0  0  0  0  0  0  0  0  0
    3.5790    1.6070   -0.9210 C   0  0  0  0  0  0  0  0  0  0  0  0
    2.5780    0.9000   -0.2450 C   0  0  0  0  0  0  0  0  0  0  0  0
    1.2320    1.1120   -0.5660 C   0  0  0  0  0  0  0  0  0  0  0  0
    0.2780    0.2750    0.2520 C   0  0  0  0  0  0  0  0  0  0  0  0
   -0.8050   -0.4610   -0.5580 C   0  0  0  0  0  0  0  0  0  0  0  0
   -3.5940    1.1010   -0.1430 H   0  0  0  0  0  0  0  0  0  0  0  0
   -2.2620    0.6760    0.9020 H   0  0  0  0  0  0  0  0  0  0  0  0
   -2.1510    2.2040   -0.0760 H   0  0  0  0  0  0  0  0  0  0  0  0
   -2.3280    1.5770   -2.7510 H   0  0  0  0  0  0  0  0  0  0  0  0
   -0.8610    0.4900   -2.9720 H   0  0  0  0  0  0  0  0  0  0  0  0
   -0.9750    2.8900   -1.1890 H   0  0  0  0  0  0  0  0  0  0  0  0
   -0.4250    2.9570   -2.9420 H   0  0  0  0  0  0  0  0  0  0  0  0
    1.6230    3.4490   -3.0100 H   0  0  0  0  0  0  0  0  0  0  0  0
    7.0690    4.2730   -2.2170 H   0  0  0  0  0  0  0  0  0  0  0  0
    7.1550    3.0030   -3.4170 H   0  0  0  0  0  0  0  0  0  0  0  0
    2.8430    0.1900    0.5250 H   0  0  0  0  0  0  0  0  0  0  0  0
   -0.2580    0.9780    0.8850 H   0  0  0  0  0  0  0  0  0  0  0  0
    0.8610   -0.4770    0.7810 H   0  0  0  0  0  0  0  0  0  0  0  0
   -0.2910   -0.9010   -1.4100 H   0  0  0  0  0  0  0  0  0  0  0  0
   -1.2910   -1.1690    0.1100 H   0  0  0  0  0  0  0  0  0  0  0  0
  1 17  1  0  0  0  0
  1 18  1  0  0  0  0
  1 19  1  0  0  0  0
  1  2  1  0  0  0  0
  2  3  1  0  0  0  0
  3 20  1  0  0  0  0
  3 21  1  0  0  0  0
  3  4  1  0  0  0  0
  4 22  1  0  0  0  0
  4 23  1  0  0  0  0
  4  5  1  0  0  0  0
  5  6  2  0  0  0  0
  6 24  1  0  0  0  0
  6  7  1  0  0  0  0
  7  8  1  0  0  0  0
  8  9  2  0  0  0  0
  9 10  1  0  0  0  0
 10 25  1  0  0  0  0
 10 26  1  0  0  0  0
  9 11  1  0  0  0  0
 11 12  1  0  0  0  0
 12  7  2  0  0  0  0
 12 13  1  0  0  0  0
 13 27  1  0  0  0  0
 13 14  2  0  0  0  0
 14  5  1  0  0  0  0
 14 15  1  0  0  0  0
 15 28  1  0  0  0  0
 15 29  1  0  0  0  0
 15 16  1  0  0  0  0
 16  2  1  0  0  0  0
 16 30  1  0  0  0  0
 16 31  1  0  0  0  0
M  END
>  <LOGBIO>
5.8500

>  <PRED_LOGBIO>
5.4700

>  <XV_RES>
0.4830

>  <WHL_TMPL>
3

>  <ANCH>
11-22;5-29

$$$$
ROW21
  -MTS-   01071501523D 0   0.00000     0.00000     0

 52 55  0  0  1  0  0  0  0  0999 V2000
   -0.2450    0.8790   -1.3960 C   0  0  0  0  0  0  0  0  0  0  0  0
   -1.4010    0.3910   -0.6300 N   0  0  0  0  0  0  0  0  0  0  0  0
   -1.6990   -0.9940   -1.0220 C   0  0  0  0  0  0  0  0  0  0  0  0
   -2.8890   -1.5500   -0.2170 C   0  0  0  0  0  0  0  0  0  0  0  0
   -4.1250   -0.6410   -0.3390 C   0  0  0  0  0  0  0  0  0  0  0  0
   -3.7730    0.8280   -0.0430 C   0  0  0  0  0  0  0  0  0  0  0  0
   -2.5460    1.2850   -0.8550 C   0  0  1  0  0  0  0  0  0  0  0  0
   -3.8730    0.5970   -0.2500 C   0  0  0  0  0  0  0  0  0  0  0  0
   -3.8830   -0.8850    0.0370 C   0  0  0  0  0  0  0  0  0  0  0  0
   -5.1060   -1.4980    0.5760 N   0  0  0  0  0  0  0  0  0  0  0  0
   -4.9220   -1.7350    1.9590 C   0  0  0  0  0  0  0  0  0  0  0  0
   -5.3310   -0.6650    2.7630 C   0  0  0  0  0  0  0  0  0  0  0  0
   -5.2120   -0.7500    4.1560 C   0  0  0  0  0  0  0  0  0  0  0  0
   -4.6840   -1.9050    4.7440 C   0  0  0  0  0  0  0  0  0  0  0  0
   -4.2760   -2.9760    3.9390 C   0  0  0  0  0  0  0  0  0  0  0  0
   -4.3940   -2.8910    2.5470 C   0  0  0  0  0  0  0  0  0  0  0  0
   -3.9220   -4.1570    1.4040 S   0  0  0  0  0  0  0  0  0  0  0  0
   -4.9870   -3.9450    0.0060 C   0  0  0  0  0  0  0  0  0  0  0  0
   -5.3940   -4.9670   -0.8600 C   0  0  0  0  0  0  0  0  0  0  0  0
   -6.2410   -4.6770   -1.9360 C   0  0  0  0  0  0  0  0  0  0  0  0
   -6.6810   -3.3650   -2.1470 C   0  0  0  0  0  0  0  0  0  0  0  0
   -6.2740   -2.3430   -1.2810 C   0  0  0  0  0  0  0  0  0  0  0  0
   -5.4270   -2.6330   -0.2050 C   0  0  0  0  0  0  0  0  0  0  0  0
   -7.7640   -2.9940   -3.5230 S   0  0  0  0  0  0  0  0  0  0  0  0
   -6.7740   -2.5730   -4.9720 C   0  0  0  0  0  0  0  0  0  0  0  0
   -8.6640   -4.2640   -3.8460 O   0  0  0  0  0  0  0  0  0  0  0  0
   -0.5850    1.4340   -2.2680 H   0  0  0  0  0  0  0  0  0  0  0  0
    0.2760    1.5890   -0.7570 H   0  0  0  0  0  0  0  0  0  0  0  0
    0.3570    0.0090   -1.6500 H   0  0  0  0  0  0  0  0  0  0  0  0
   -0.8320   -1.5870   -0.7400 H   0  0  0  0  0  0  0  0  0  0  0  0
   -1.9680   -1.0120   -2.0760 H   0  0  0  0  0  0  0  0  0  0  0  0
   -2.5900   -1.5230    0.8290 H   0  0  0  0  0  0  0  0  0  0  0  0
   -3.1440   -2.5280   -0.6200 H   0  0  0  0  0  0  0  0  0  0  0  0
   -4.8150   -0.9550    0.4420 H   0  0  0  0  0  0  0  0  0  0  0  0
   -4.4940   -0.7030   -1.3610 H   0  0  0  0  0  0  0  0  0  0  0  0
   -3.4800    0.8680    1.0040 H   0  0  0  0  0  0  0  0  0  0  0  0
   -4.6210    1.4460   -0.3300 H   0  0  0  0  0  0  0  0  0  0  0  0
   -2.6070    2.0240   -1.6510 H   0  0  0  0  0  0  0  0  0  0  0  0
   -4.6270    0.7310   -1.0230 H   0  0  0  0  0  0  0  0  0  0  0  0
   -4.0860    1.1120    0.6840 H   0  0  0  0  0  0  0  0  0  0  0  0
   -3.1380   -1.0200    0.8190 H   0  0  0  0  0  0  0  0  0  0  0  0
   -3.6450   -1.3930   -0.8950 H   0  0  0  0  0  0  0  0  0  0  0  0
   -5.7380    0.2270    2.3100 H   0  0  0  0  0  0  0  0  0  0  0  0
   -5.5280    0.0760    4.7760 H   0  0  0  0  0  0  0  0  0  0  0  0
   -4.5930   -1.9710    5.8180 H   0  0  0  0  0  0  0  0  0  0  0  0
   -3.8680   -3.8670    4.3930 H   0  0  0  0  0  0  0  0  0  0  0  0
   -5.0550   -5.9800   -0.6980 H   0  0  0  0  0  0  0  0  0  0  0  0
   -6.5550   -5.4660   -2.6040 H   0  0  0  0  0  0  0  0  0  0  0  0
   -6.6130   -1.3300   -1.4430 H   0  0  0  0  0  0  0  0  0  0  0  0
   -6.1340   -3.4140   -5.2300 H   0  0  0  0  0  0  0  0  0  0  0  0
   -7.4320   -2.3480   -5.8080 H   0  0  0  0  0  0  0  0  0  0  0  0
   -6.1580   -1.7040   -4.7500 H   0  0  0  0  0  0  0  0  0  0  0  0
  1 27  1  0  0  0  0
  1 28  1  0  0  0  0
  1 29  1  0  0  0  0
  1  2  1  0  0  0  0
  2  3  1  0  0  0  0
  3 30  1  0  0  0  0
  3 31  1  0  0  0  0
  3  4  1  0  0  0  0
  4 32  1  0  0  0  0
  4 33  1  0  0  0  0
  4  5  1  0  0  0  0
  5 34  1  0  0  0  0
  5 35  1  0  0  0  0
  5  6  1  0  0  0  0
  6 36  1  0  0  0  0
  6 37  1  0  0  0  0
  6  7  1  0  0  0  0
  7  2  1  0  0  0  0
  7 38  1  0  0  0  0
  7  8  1  0  0  0  0
  8 39  1  0  0  0  0
  8 40  1  0  0  0  0
  8  9  1  0  0  0  0
  9 41  1  0  0  0  0
  9 42  1  0  0  0  0
  9 10  1  0  0  0  0
 10 11  1  0  0  0  0
 11 12  1  0  0  0  0
 12 43  1  0  0  0  0
 12 13  2  0  0  0  0
 13 44  1  0  0  0  0
 13 14  1  0  0  0  0
 14 45  1  0  0  0  0
 14 15  2  0  0  0  0
 15 46  1  0  0  0  0
 15 16  1  0  0  0  0
 16 11  2  0  0  0  0
 16 17  1  0  0  0  0
 17 18  1  0  0  0  0
 18 19  1  0  0  0  0
 19 47  1  0  0  0  0
 19 20  2  0  0  0  0
 20 48  1  0  0  0  0
 20 21  1  0  0  0  0
 21 22  2  0  0  0  0
 22 49  1  0  0  0  0
 22 23  1  0  0  0  0
 23 10  1  0  0  0  0
 23 18  2  0  0  0  0
 21 24  1  0  0  0  0
 24 25  1  0  0  0  0
 25 50  1  0  0  0  0
 25 51  1  0  0  0  0
 25 52  1  0  0  0  0
 24 26  2  0  0  0  0
M  END
>  <LOGBIO>
6.0800

>  <PRED_LOGBIO>
8.1600

>  <XV_RES>
-2.6120

>  <WHL_TMPL>
1

>  <ANCH>
21-24;1-5

$$$$
ROW22
  -MTS-   01071501523D 0   0.00000     0.00000     0

 53 56  0  0  0  0  0  0  0  0999 V2000
   -9.9200   -2.8910  -11.2050 Cl  0  0  0  0  0  0  0  0  0  0  0  0
   -8.8080   -1.9590  -10.2460 C   0  0  0  0  0  0  0  0  0  0  0  0
   -9.2900   -0.9850   -9.3640 C   0  0  0  0  0  0  0  0  0  0  0  0
   -8.3950   -0.2340   -8.5920 C   0  0  0  0  0  0  0  0  0  0  0  0
   -7.0170   -0.4590   -8.7020 C   0  0  0  0  0  0  0  0  0  0  0  0
   -6.5350   -1.4330   -9.5840 C   0  0  0  0  0  0  0  0  0  0  0  0
   -5.1430   -1.6600   -9.6950 N   0  0  0  0  0  0  0  0  0  0  0  0
   -4.5410   -2.9680   -9.3960 C   0  0  0  0  0  0  0  0  0  0  0  0
   -3.3030   -2.8220   -8.4920 C   0  0  0  0  0  0  0  0  0  0  0  0
   -2.3510   -1.8370   -9.0260 N   0  0  0  0  0  0  0  0  0  0  0  0
   -1.2060   -1.7170   -8.1120 C   0  0  0  0  0  0  0  0  0  0  0  0
   -1.4870   -0.6410   -7.0910 C   0  0  0  0  0  0  0  0  0  0  0  0
   -0.5770   -0.3560   -6.1500 C   0  0  0  0  0  0  0  0  0  0  0  0
   -0.8580    0.7200   -5.1290 C   0  0  0  0  0  0  0  0  0  0  0  0
    0.2880    0.8400   -4.2150 N   0  0  0  0  0  0  0  0  0  0  0  0
    0.2610    1.7310   -3.2280 C   0  0  0  0  0  0  0  0  0  0  0  0
   -0.7230    2.4550   -3.0800 O   0  0  0  0  0  0  0  0  0  0  0  0
    1.4140    1.8520   -2.3090 C   0  0  0  0  0  0  0  0  0  0  0  0
    1.4990    2.7460   -1.2430 O   0  0  0  0  0  0  0  0  0  0  0  0
    2.7260    2.5720   -0.6060 C   0  0  0  0  0  0  0  0  0  0  0  0
    3.3050    3.2050    0.5010 C   0  0  0  0  0  0  0  0  0  0  0  0
    4.5800    2.8240    0.9370 C   0  0  0  0  0  0  0  0  0  0  0  0
    5.2750    1.8100    0.2670 C   0  0  0  0  0  0  0  0  0  0  0  0
    4.6960    1.1780   -0.8400 C   0  0  0  0  0  0  0  0  0  0  0  0
    3.4210    1.5590   -1.2760 C   0  0  0  0  0  0  0  0  0  0  0  0
    2.5330    1.1190   -2.3750 C   0  0  0  0  0  0  0  0  0  0  0  0
   -2.9850   -0.5200   -9.1900 C   0  0  0  0  0  0  0  0  0  0  0  0
   -4.2130   -0.6020  -10.1160 C   0  0  0  0  0  0  0  0  0  0  0  0
   -7.4300   -2.1840  -10.3560 C   0  0  0  0  0  0  0  0  0  0  0  0
   -6.8310   -3.3950  -11.4520 Cl  0  0  0  0  0  0  0  0  0  0  0  0
  -10.3520   -0.8110   -9.2790 H   0  0  0  0  0  0  0  0  0  0  0  0
   -8.7670    0.5170   -7.9120 H   0  0  0  0  0  0  0  0  0  0  0  0
   -6.3260    0.1200   -8.1070 H   0  0  0  0  0  0  0  0  0  0  0  0
   -4.2550   -3.4560  -10.3250 H   0  0  0  0  0  0  0  0  0  0  0  0
   -5.2760   -3.6010   -8.9030 H   0  0  0  0  0  0  0  0  0  0  0  0
   -3.6150   -2.5180   -7.4950 H   0  0  0  0  0  0  0  0  0  0  0  0
   -2.8080   -3.7860   -8.3960 H   0  0  0  0  0  0  0  0  0  0  0  0
   -0.3160   -1.4540   -8.6800 H   0  0  0  0  0  0  0  0  0  0  0  0
   -1.0460   -2.6660   -7.6050 H   0  0  0  0  0  0  0  0  0  0  0  0
   -2.4230   -0.1020   -7.1180 H   0  0  0  0  0  0  0  0  0  0  0  0
    0.3590   -0.8950   -6.1230 H   0  0  0  0  0  0  0  0  0  0  0  0
   -1.0180    1.6690   -5.6360 H   0  0  0  0  0  0  0  0  0  0  0  0
   -1.7480    0.4570   -4.5610 H   0  0  0  0  0  0  0  0  0  0  0  0
    1.0950    0.2460   -4.3370 H   0  0  0  0  0  0  0  0  0  0  0  0
    2.7690    3.9870    1.0180 H   0  0  0  0  0  0  0  0  0  0  0  0
    5.0270    3.3120    1.7910 H   0  0  0  0  0  0  0  0  0  0  0  0
    6.2580    1.5160    0.6030 H   0  0  0  0  0  0  0  0  0  0  0  0
    5.2320    0.3960   -1.3570 H   0  0  0  0  0  0  0  0  0  0  0  0
    2.7490    0.3470   -3.0990 H   0  0  0  0  0  0  0  0  0  0  0  0
   -3.2910   -0.1410   -8.2170 H   0  0  0  0  0  0  0  0  0  0  0  0
   -2.2640    0.1800   -9.6070 H   0  0  0  0  0  0  0  0  0  0  0  0
   -3.8860   -0.7940  -11.1360 H   0  0  0  0  0  0  0  0  0  0  0  0
   -4.7310    0.3540  -10.1170 H   0  0  0  0  0  0  0  0  0  0  0  0
  1  2  1  0  0  0  0
  2  3  2  0  0  0  0
  3 31  1  0  0  0  0
  3  4  1  0  0  0  0
  4 32  1  0  0  0  0
  4  5  2  0  0  0  0
  5 33  1  0  0  0  0
  5  6  1  0  0  0  0
  6  7  1  0  0  0  0
  7  8  1  0  0  0  0
  8 34  1  0  0  0  0
  8 35  1  0  0  0  0
  8  9  1  0  0  0  0
  9 36  1  0  0  0  0
  9 37  1  0  0  0  0
  9 10  1  0  0  0  0
 10 11  1  0  0  0  0
 11 38  1  0  0  0  0
 11 39  1  0  0  0  0
 11 12  1  0  0  0  0
 12 40  1  0  0  0  0
 12 13  2  0  0  0  0
 13 41  1  0  0  0  0
 13 14  1  0  0  0  0
 14 42  1  0  0  0  0
 14 43  1  0  0  0  0
 14 15  1  0  0  0  0
 15 44  1  0  0  0  0
 15 16  1  0  0  0  0
 16 17  2  0  0  0  0
 16 18  1  0  0  0  0
 18 19  1  0  0  0  0
 19 20  1  0  0  0  0
 20 21  2  0  0  0  0
 21 45  1  0  0  0  0
 21 22  1  0  0  0  0
 22 46  1  0  0  0  0
 22 23  2  0  0  0  0
 23 47  1  0  0  0  0
 23 24  1  0  0  0  0
 24 48  1  0  0  0  0
 24 25  2  0  0  0  0
 25 20  1  0  0  0  0
 25 26  1  0  0  0  0
 26 18  2  0  0  0  0
 26 49  1  0  0  0  0
 10 27  1  0  0  0  0
 27 50  1  0  0  0  0
 27 51  1  0  0  0  0
 27 28  1  0  0  0  0
 28  7  1  0  0  0  0
 28 52  1  0  0  0  0
 28 53  1  0  0  0  0
  6 29  2  0  0  0  0
 29  2  1  0  0  0  0
 29 30  1  0  0  0  0
M  END
>  <LOGBIO>
6.9500

>  <PRED_LOGBIO>
6.9100

>  <XV_RES>
0.2250

>  <WHL_TMPL>
2

>  <ANCH>
1-16;43-41

$$$$
ROW25
  -MTS-   01071501523D 0   0.00000     0.00000     0

 58 60  0  0  1  0  0  0  0  0999 V2000
   -5.0350    0.8520   -1.0430 O   0  0  0  0  0  0  0  0  0  0  0  0
   -3.8730    0.5970   -0.2500 C   0  0  1  0  0  0  0  0  0  0  0  0
   -2.6710    1.0430   -1.1040 C   0  0  0  0  0  0  0  0  0  0  0  0
   -1.4210    0.3830   -0.6170 N   0  0  0  0  0  0  0  0  0  0  0  0
   -0.2450    0.8790   -1.3960 C   0  0  0  0  0  0  0  0  0  0  0  0
    1.0290    0.2210   -0.8700 C   0  0  0  0  0  0  0  0  0  0  0  0
    2.2310    0.7280   -1.6670 C   0  0  0  0  0  0  0  0  0  0  0  0
    3.4230    0.1110   -1.1740 O   0  0  0  0  0  0  0  0  0  0  0  0
    4.6120    0.4440   -1.7690 C   0  0  0  0  0  0  0  0  0  0  0  0
    4.5370    1.1890   -3.1010 C   0  0  0  0  0  0  0  0  0  0  0  0
    5.8590    1.4540   -3.5740 O   0  0  0  0  0  0  0  0  0  0  0  0
    5.8520    2.1530   -4.8220 C   0  0  0  0  0  0  0  0  0  0  0  0
    7.2900    2.4050   -5.2730 C   0  0  0  0  0  0  0  0  0  0  0  0
    7.2820    3.1430   -6.5910 C   0  0  0  0  0  0  0  0  0  0  0  0
    7.2780    2.4260   -7.7940 C   0  0  0  0  0  0  0  0  0  0  0  0
    7.2710    3.1100   -9.0150 C   0  0  0  0  0  0  0  0  0  0  0  0
    7.2670    4.5100   -9.0340 C   0  0  0  0  0  0  0  0  0  0  0  0
    7.2710    5.2260   -7.8310 C   0  0  0  0  0  0  0  0  0  0  0  0
    7.2780    4.5420   -6.6100 C   0  0  0  0  0  0  0  0  0  0  0  0
   -3.8830   -0.8850    0.0370 C   0  0  0  0  0  0  0  0  0  0  0  0
   -3.2420   -1.3820    1.1790 C   0  0  0  0  0  0  0  0  0  0  0  0
   -3.2510   -2.7560    1.4450 C   0  0  0  0  0  0  0  0  0  0  0  0
   -3.9020   -3.6340    0.5690 C   0  0  0  0  0  0  0  0  0  0  0  0
   -3.9110   -4.9790    0.8300 O   0  0  0  0  0  0  0  0  0  0  0  0
   -4.5420   -3.1380   -0.5720 C   0  0  0  0  0  0  0  0  0  0  0  0
   -5.2200   -3.9590   -1.5040 N   0  0  0  0  0  0  0  0  0  0  0  0
   -5.7860   -3.3540   -2.5450 C   0  0  0  0  0  0  0  0  0  0  0  0
   -6.4150   -3.8850   -3.4580 O   0  0  0  0  0  0  0  0  0  0  0  0
   -5.4470   -1.6270   -2.3480 S   0  0  0  0  0  0  0  0  0  0  0  0
   -4.5330   -1.7640   -0.8380 C   0  0  0  0  0  0  0  0  0  0  0  0
   -5.8420    0.5950   -0.5700 H   0  0  0  0  0  0  0  0  0  0  0  0
   -3.8950    1.1610    0.6800 H   0  0  0  0  0  0  0  0  0  0  0  0
   -2.5470    2.1100   -0.9330 H   0  0  0  0  0  0  0  0  0  0  0  0
   -2.8520    0.7370   -2.1320 H   0  0  0  0  0  0  0  0  0  0  0  0
   -1.5130   -0.6010   -0.8260 H   0  0  0  0  0  0  0  0  0  0  0  0
   -0.1570    1.9430   -1.1890 H   0  0  0  0  0  0  0  0  0  0  0  0
   -0.3710    0.5990   -2.4400 H   0  0  0  0  0  0  0  0  0  0  0  0
    0.9410   -0.8430   -1.0770 H   0  0  0  0  0  0  0  0  0  0  0  0
    1.1600    0.5040    0.1720 H   0  0  0  0  0  0  0  0  0  0  0  0
    2.3190    1.7920   -1.4600 H   0  0  0  0  0  0  0  0  0  0  0  0
    2.0860    0.4560   -2.7100 H   0  0  0  0  0  0  0  0  0  0  0  0
    5.0890   -0.5060   -2.0010 H   0  0  0  0  0  0  0  0  0  0  0  0
    5.1830    1.0720   -1.0880 H   0  0  0  0  0  0  0  0  0  0  0  0
    4.0060    0.5790   -3.8290 H   0  0  0  0  0  0  0  0  0  0  0  0
    4.0060    2.1290   -2.9610 H   0  0  0  0  0  0  0  0  0  0  0  0
    5.3370    1.5530   -5.5700 H   0  0  0  0  0  0  0  0  0  0  0  0
    5.3370    3.1040   -4.7020 H   0  0  0  0  0  0  0  0  0  0  0  0
    7.8050    3.0040   -4.5250 H   0  0  0  0  0  0  0  0  0  0  0  0
    7.8040    1.4540   -5.3930 H   0  0  0  0  0  0  0  0  0  0  0  0
    7.2810    1.3470   -7.7790 H   0  0  0  0  0  0  0  0  0  0  0  0
    7.2680    2.5580   -9.9430 H   0  0  0  0  0  0  0  0  0  0  0  0
    7.2610    5.0370   -9.9770 H   0  0  0  0  0  0  0  0  0  0  0  0
    7.2680    6.3060   -7.8460 H   0  0  0  0  0  0  0  0  0  0  0  0
    7.2810    5.0950   -5.6820 H   0  0  0  0  0  0  0  0  0  0  0  0
   -2.7400   -0.7040    1.8540 H   0  0  0  0  0  0  0  0  0  0  0  0
   -2.7570   -3.1390    2.3250 H   0  0  0  0  0  0  0  0  0  0  0  0
   -4.6790   -5.2240    1.3680 H   0  0  0  0  0  0  0  0  0  0  0  0
   -5.2730   -4.9600   -1.3840 H   0  0  0  0  0  0  0  0  0  0  0  0
  1 31  1  0  0  0  0
  1  2  1  0  0  0  0
  2 32  1  0  0  0  0
  2  3  1  0  0  0  0
  3 33  1  0  0  0  0
  3 34  1  0  0  0  0
  3  4  1  0  0  0  0
  4 35  1  0  0  0  0
  4  5  1  0  0  0  0
  5 36  1  0  0  0  0
  5 37  1  0  0  0  0
  5  6  1  0  0  0  0
  6 38  1  0  0  0  0
  6 39  1  0  0  0  0
  6  7  1  0  0  0  0
  7 40  1  0  0  0  0
  7 41  1  0  0  0  0
  7  8  1  0  0  0  0
  8  9  1  0  0  0  0
  9 42  1  0  0  0  0
  9 43  1  0  0  0  0
  9 10  1  0  0  0  0
 10 44  1  0  0  0  0
 10 45  1  0  0  0  0
 10 11  1  0  0  0  0
 11 12  1  0  0  0  0
 12 46  1  0  0  0  0
 12 47  1  0  0  0  0
 12 13  1  0  0  0  0
 13 48  1  0  0  0  0
 13 49  1  0  0  0  0
 13 14  1  0  0  0  0
 14 15  2  0  0  0  0
 15 50  1  0  0  0  0
 15 16  1  0  0  0  0
 16 51  1  0  0  0  0
 16 17  2  0  0  0  0
 17 52  1  0  0  0  0
 17 18  1  0  0  0  0
 18 53  1  0  0  0  0
 18 19  2  0  0  0  0
 19 14  1  0  0  0  0
 19 54  1  0  0  0  0
  2 20  1  0  0  0  0
 20 21  2  0  0  0  0
 21 55  1  0  0  0  0
 21 22  1  0  0  0  0
 22 56  1  0  0  0  0
 22 23  2  0  0  0  0
 23 24  1  0  0  0  0
 24 57  1  0  0  0  0
 23 25  1  0  0  0  0
 25 26  1  0  0  0  0
 26 58  1  0  0  0  0
 26 27  1  0  0  0  0
 27 28  2  0  0  0  0
 27 29  1  0  0  0  0
 29 30  1  0  0  0  0
 30 20  1  0  0  0  0
 30 25  2  0  0  0  0
M  END
>  <LOGBIO>
6.1000

>  <PRED_LOGBIO>
6.2500

>  <XV_RES>
-0.1490

>  <WHL_TMPL>
1

>  <ANCH>
14-15;19-16

$$$$
ROW26
  -MTS-   01071501523D 0   0.00000     0.00000     0

 46 47  0  0  1  0  0  0  0  0999 V2000
   -2.9540    2.9240   -1.5480 C   0  0  0  0  0  0  0  0  0  0  0  0
   -3.4480    3.4710   -0.2120 C   0  0  0  0  0  0  0  0  0  0  0  0
   -4.0950    2.3930    0.5500 N   0  0  0  0  0  0  0  0  0  0  0  0
   -5.0930    2.9330    1.4840 C   0  0  0  0  0  0  0  0  0  0  0  0
   -5.2470    1.8780    2.5950 C   0  0  0  0  0  0  0  0  0  0  0  0
   -3.9840    1.0060    2.4770 C   0  0  0  0  0  0  0  0  0  0  0  0
   -3.1230    1.6900    1.3990 C   0  0  1  0  0  0  0  0  0  0  0  0
   -2.3030    0.6770    0.6010 C   0  0  0  0  0  0  0  0  0  0  0  0
   -1.0960    1.3300    0.0740 N   0  0  0  0  0  0  0  0  0  0  0  0
   -0.2290    0.6340   -0.6560 C   0  0  0  0  0  0  0  0  0  0  0  0
   -0.4370   -0.5550   -0.8900 O   0  0  0  0  0  0  0  0  0  0  0  0
    1.0110    1.3040   -1.1970 C   0  0  0  0  0  0  0  0  0  0  0  0
    2.2850    0.9220   -0.7610 C   0  0  0  0  0  0  0  0  0  0  0  0
    2.4730   -0.4600    0.5290 Br  0  0  0  0  0  0  0  0  0  0  0  0
    3.4210    1.5590   -1.2760 C   0  0  0  0  0  0  0  0  0  0  0  0
    4.6680    1.1850   -0.8500 O   0  0  0  0  0  0  0  0  0  0  0  0
    5.2190    1.8580    0.2850 C   0  0  0  0  0  0  0  0  0  0  0  0
    3.2820    2.5770   -2.2270 C   0  0  0  0  0  0  0  0  0  0  0  0
    2.0080    2.9590   -2.6630 C   0  0  0  0  0  0  0  0  0  0  0  0
    1.8710    3.9550   -3.5940 O   0  0  0  0  0  0  0  0  0  0  0  0
    0.8720    2.3220   -2.1480 C   0  0  0  0  0  0  0  0  0  0  0  0
   -0.3750    2.6960   -2.5740 O   0  0  0  0  0  0  0  0  0  0  0  0
   -0.9260    2.0230   -3.7090 C   0  0  0  0  0  0  0  0  0  0  0  0
   -2.2370    2.1250   -1.3700 H   0  0  0  0  0  0  0  0  0  0  0  0
   -2.4750    3.7210   -2.1120 H   0  0  0  0  0  0  0  0  0  0  0  0
   -3.7970    2.5340   -2.1150 H   0  0  0  0  0  0  0  0  0  0  0  0
   -2.6050    3.8610    0.3540 H   0  0  0  0  0  0  0  0  0  0  0  0
   -4.1650    4.2700   -0.3910 H   0  0  0  0  0  0  0  0  0  0  0  0
   -4.7180    3.8580    1.9170 H   0  0  0  0  0  0  0  0  0  0  0  0
   -6.0430    3.0520    0.9670 H   0  0  0  0  0  0  0  0  0  0  0  0
   -6.1480    1.2850    2.4510 H   0  0  0  0  0  0  0  0  0  0  0  0
   -5.3100    2.3460    3.5750 H   0  0  0  0  0  0  0  0  0  0  0  0
   -4.2650    0.0130    2.1330 H   0  0  0  0  0  0  0  0  0  0  0  0
   -3.4490    1.0200    3.4240 H   0  0  0  0  0  0  0  0  0  0  0  0
   -2.3990    2.3750    1.8360 H   0  0  0  0  0  0  0  0  0  0  0  0
   -2.9000    0.2970   -0.2250 H   0  0  0  0  0  0  0  0  0  0  0  0
   -2.0160   -0.1480    1.2500 H   0  0  0  0  0  0  0  0  0  0  0  0
   -0.9250    2.3060    0.2660 H   0  0  0  0  0  0  0  0  0  0  0  0
    4.5690    1.7100    1.1460 H   0  0  0  0  0  0  0  0  0  0  0  0
    6.2060    1.4560    0.5020 H   0  0  0  0  0  0  0  0  0  0  0  0
    5.3000    2.9220    0.0720 H   0  0  0  0  0  0  0  0  0  0  0  0
    4.1580    3.0680   -2.6240 H   0  0  0  0  0  0  0  0  0  0  0  0
    0.9490    4.2500   -3.6550 H   0  0  0  0  0  0  0  0  0  0  0  0
   -1.0070    0.9590   -3.4960 H   0  0  0  0  0  0  0  0  0  0  0  0
   -1.9130    2.4260   -3.9260 H   0  0  0  0  0  0  0  0  0  0  0  0
   -0.2770    2.1710   -4.5700 H   0  0  0  0  0  0  0  0  0  0  0  0
  1 24  1  0  0  0  0
  1 25  1  0  0  0  0
  1 26  1  0  0  0  0
  1  2  1  0  0  0  0
  2 27  1  0  0  0  0
  2 28  1  0  0  0  0
  2  3  1  0  0  0  0
  3  4  1  0  0  0  0
  4 29  1  0  0  0  0
  4 30  1  0  0  0  0
  4  5  1  0  0  0  0
  5 31  1  0  0  0  0
  5 32  1  0  0  0  0
  5  6  1  0  0  0  0
  6 33  1  0  0  0  0
  6 34  1  0  0  0  0
  6  7  1  0  0  0  0
  7  3  1  0  0  0  0
  7 35  1  0  0  0  0
  7  8  1  0  0  0  0
  8 36  1  0  0  0  0
  8 37  1  0  0  0  0
  8  9  1  0  0  0  0
  9 38  1  0  0  0  0
  9 10  1  0  0  0  0
 10 11  2  0  0  0  0
 10 12  1  0  0  0  0
 12 13  2  0  0  0  0
 13 14  1  0  0  0  0
 13 15  1  0  0  0  0
 15 16  1  0  0  0  0
 16 17  1  0  0  0  0
 17 39  1  0  0  0  0
 17 40  1  0  0  0  0
 17 41  1  0  0  0  0
 15 18  2  0  0  0  0
 18 42  1  0  0  0  0
 18 19  1  0  0  0  0
 19 20  1  0  0  0  0
 20 43  1  0  0  0  0
 19 21  2  0  0  0  0
 21 12  1  0  0  0  0
 21 22  1  0  0  0  0
 22 23  1  0  0  0  0
 23 44  1  0  0  0  0
 23 45  1  0  0  0  0
 23 46  1  0  0  0  0
M  END
>  <LOGBIO>
7.1700

>  <PRED_LOGBIO>
7.3000

>  <XV_RES>
-0.2080

>  <WHL_TMPL>
2

>  <ANCH>
2-4;36-38

$$$$
ROW27
  -MTS-   01071501523D 0   0.00000     0.00000     0

 82 87  0  0  0  0  0  0  0  0999 V2000
    4.5760    0.8380    4.0150 C   0  0  0  0  0  0  0  0  0  0  0  0
    3.9700    0.1060    2.8420 C   0  0  0  0  0  0  0  0  0  0  0  0
    2.8610    0.6440    2.1790 C   0  0  0  0  0  0  0  0  0  0  0  0
    2.2710    1.9570    2.6360 C   0  0  0  0  0  0  0  0  0  0  0  0
    2.2990   -0.0350    1.0910 C   0  0  0  0  0  0  0  0  0  0  0  0
    1.2170    0.5670    0.5050 O   0  0  0  0  0  0  0  0  0  0  0  0
    1.0300    0.2210   -0.8700 C   0  0  0  0  0  0  0  0  0  0  0  0
    2.1800    0.7710   -1.7070 C   0  0  0  0  0  0  0  0  0  0  0  0
   -0.2450    0.8790   -1.3960 C   0  0  0  0  0  0  0  0  0  0  0  0
   -1.4010    0.3910   -0.6300 N   0  0  0  0  0  0  0  0  0  0  0  0
   -0.9470   -0.5710    0.3840 C   0  0  0  0  0  0  0  0  0  0  0  0
   -2.1240   -1.0940    1.2280 C   0  0  0  0  0  0  0  0  0  0  0  0
   -2.9370   -0.0020    1.7800 N   0  0  0  0  0  0  0  0  0  0  0  0
   -3.2990    1.0470    0.8160 C   0  0  0  0  0  0  0  0  0  0  0  0
   -2.1000    1.5310   -0.0190 C   0  0  0  0  0  0  0  0  0  0  0  0
   -3.3410    0.0380    3.1360 C   0  0  0  0  0  0  0  0  0  0  0  0
   -4.6290    0.4690    3.4750 C   0  0  0  0  0  0  0  0  0  0  0  0
   -4.9780    0.4890    4.8310 C   0  0  0  0  0  0  0  0  0  0  0  0
   -4.0840    0.1020    5.7500 N   0  0  0  0  0  0  0  0  0  0  0  0
   -2.8590   -0.3050    5.3910 C   0  0  0  0  0  0  0  0  0  0  0  0
   -2.4920   -0.3370    4.1030 N   0  0  0  0  0  0  0  0  0  0  0  0
   -1.9380   -0.7070    6.3880 N   0  0  0  0  0  0  0  0  0  0  0  0
   -2.1140   -1.8060    7.3480 C   0  0  0  0  0  0  0  0  0  0  0  0
   -0.7760   -2.0520    8.0710 C   0  0  0  0  0  0  0  0  0  0  0  0
   -0.0770   -0.6830    7.9770 C   0  0  0  0  0  0  0  0  0  0  0  0
   -0.6250   -0.1050    6.6600 C   0  0  0  0  0  0  0  0  0  0  0  0
   -6.2680    0.9160    5.2270 N   0  0  0  0  0  0  0  0  0  0  0  0
   -6.8660    2.2350    4.9800 C   0  0  0  0  0  0  0  0  0  0  0  0
   -8.1670    2.3510    5.7960 C   0  0  0  0  0  0  0  0  0  0  0  0
   -8.6030    0.8830    5.9610 C   0  0  0  0  0  0  0  0  0  0  0  0
   -7.2630    0.1240    5.9640 C   0  0  0  0  0  0  0  0  0  0  0  0
    0.9400   -1.3070   -1.0380 C   0  0  0  0  0  0  0  0  0  0  0  0
    2.2250   -1.9710   -0.5070 C   0  0  0  0  0  0  0  0  0  0  0  0
    2.8450   -1.2520    0.6670 C   0  0  0  0  0  0  0  0  0  0  0  0
    3.9540   -1.7900    1.3310 C   0  0  0  0  0  0  0  0  0  0  0  0
    4.5440   -3.1030    0.8740 C   0  0  0  0  0  0  0  0  0  0  0  0
    4.5170   -1.1110    2.4180 C   0  0  0  0  0  0  0  0  0  0  0  0
    5.6020   -1.6380    3.0680 O   0  0  0  0  0  0  0  0  0  0  0  0
    5.6420    0.6230    4.0660 H   0  0  0  0  0  0  0  0  0  0  0  0
    4.0960    0.5110    4.9350 H   0  0  0  0  0  0  0  0  0  0  0  0
    4.4290    1.9090    3.8900 H   0  0  0  0  0  0  0  0  0  0  0  0
    3.0550    2.5750    3.0680 H   0  0  0  0  0  0  0  0  0  0  0  0
    1.5040    1.7690    3.3830 H   0  0  0  0  0  0  0  0  0  0  0  0
    1.8300    2.4720    1.7850 H   0  0  0  0  0  0  0  0  0  0  0  0
    3.1170    0.3310   -1.3710 H   0  0  0  0  0  0  0  0  0  0  0  0
    2.2260    1.8520   -1.5940 H   0  0  0  0  0  0  0  0  0  0  0  0
    2.0180    0.5230   -2.7540 H   0  0  0  0  0  0  0  0  0  0  0  0
   -0.3780    0.5330   -2.4190 H   0  0  0  0  0  0  0  0  0  0  0  0
   -0.1560    1.9550   -1.2600 H   0  0  0  0  0  0  0  0  0  0  0  0
   -0.3030   -0.0170    1.0650 H   0  0  0  0  0  0  0  0  0  0  0  0
   -0.4890   -1.4210   -0.1170 H   0  0  0  0  0  0  0  0  0  0  0  0
   -1.6830   -1.6060    2.0810 H   0  0  0  0  0  0  0  0  0  0  0  0
   -2.7510   -1.7060    0.5830 H   0  0  0  0  0  0  0  0  0  0  0  0
   -3.6190    1.9020    1.4070 H   0  0  0  0  0  0  0  0  0  0  0  0
   -4.0420    0.6460    0.1290 H   0  0  0  0  0  0  0  0  0  0  0  0
   -1.4000    1.9850    0.6790 H   0  0  0  0  0  0  0  0  0  0  0  0
   -2.4770    2.1790   -0.8080 H   0  0  0  0  0  0  0  0  0  0  0  0
   -5.3310    0.7760    2.7140 H   0  0  0  0  0  0  0  0  0  0  0  0
   -2.8750   -1.5340    8.0760 H   0  0  0  0  0  0  0  0  0  0  0  0
   -2.4090   -2.7080    6.8160 H   0  0  0  0  0  0  0  0  0  0  0  0
   -0.1960   -2.8300    7.5800 H   0  0  0  0  0  0  0  0  0  0  0  0
   -0.9320   -2.3500    9.1060 H   0  0  0  0  0  0  0  0  0  0  0  0
   -0.3280   -0.0500    8.8250 H   0  0  0  0  0  0  0  0  0  0  0  0
    1.0050   -0.7910    7.9450 H   0  0  0  0  0  0  0  0  0  0  0  0
    0.0580   -0.3420    5.8470 H   0  0  0  0  0  0  0  0  0  0  0  0
   -0.7340    0.9740    6.7550 H   0  0  0  0  0  0  0  0  0  0  0  0
   -7.0920    2.3380    3.9210 H   0  0  0  0  0  0  0  0  0  0  0  0
   -6.1720    3.0130    5.2920 H   0  0  0  0  0  0  0  0  0  0  0  0
   -8.9190    2.9320    5.2660 H   0  0  0  0  0  0  0  0  0  0  0  0
   -7.9920    2.8240    6.7590 H   0  0  0  0  0  0  0  0  0  0  0  0
   -9.2400    0.5620    5.1390 H   0  0  0  0  0  0  0  0  0  0  0  0
   -9.1480    0.7310    6.8900 H   0  0  0  0  0  0  0  0  0  0  0  0
   -6.9280   -0.0160    6.9900 H   0  0  0  0  0  0  0  0  0  0  0  0
   -7.3920   -0.8410    5.4770 H   0  0  0  0  0  0  0  0  0  0  0  0
    0.0830   -1.6840   -0.4840 H   0  0  0  0  0  0  0  0  0  0  0  0
    0.8150   -1.5500   -2.0910 H   0  0  0  0  0  0  0  0  0  0  0  0
    2.9540   -2.0310   -1.3130 H   0  0  0  0  0  0  0  0  0  0  0  0
    2.0050   -2.9970   -0.2210 H   0  0  0  0  0  0  0  0  0  0  0  0
    4.9850   -3.6180    1.7240 H   0  0  0  0  0  0  0  0  0  0  0  0
    5.3110   -2.9150    0.1260 H   0  0  0  0  0  0  0  0  0  0  0  0
    3.7600   -3.7220    0.4420 H   0  0  0  0  0  0  0  0  0  0  0  0
    6.4300   -1.3270    2.6690 H   0  0  0  0  0  0  0  0  0  0  0  0
  1 39  1  0  0  0  0
  1 40  1  0  0  0  0
  1 41  1  0  0  0  0
  1  2  1  0  0  0  0
  2  3  2  0  0  0  0
  3  4  1  0  0  0  0
  4 42  1  0  0  0  0
  4 43  1  0  0  0  0
  4 44  1  0  0  0  0
  3  5  1  0  0  0  0
  5  6  1  0  0  0  0
  6  7  1  0  0  0  0
  7  8  1  0  0  0  0
  8 45  1  0  0  0  0
  8 46  1  0  0  0  0
  8 47  1  0  0  0  0
  7  9  1  0  0  0  0
  9 48  1  0  0  0  0
  9 49  1  0  0  0  0
  9 10  1  0  0  0  0
 10 11  1  0  0  0  0
 11 50  1  0  0  0  0
 11 51  1  0  0  0  0
 11 12  1  0  0  0  0
 12 52  1  0  0  0  0
 12 53  1  0  0  0  0
 12 13  1  0  0  0  0
 13 14  1  0  0  0  0
 14 54  1  0  0  0  0
 14 55  1  0  0  0  0
 14 15  1  0  0  0  0
 15 10  1  0  0  0  0
 15 56  1  0  0  0  0
 15 57  1  0  0  0  0
 13 16  1  0  0  0  0
 16 17  2  0  0  0  0
 17 58  1  0  0  0  0
 17 18  1  0  0  0  0
 18 19  2  0  0  0  0
 19 20  1  0  0  0  0
 20 21  2  0  0  0  0
 21 16  1  0  0  0  0
 20 22  1  0  0  0  0
 22 23  1  0  0  0  0
 23 59  1  0  0  0  0
 23 60  1  0  0  0  0
 23 24  1  0  0  0  0
 24 61  1  0  0  0  0
 24 62  1  0  0  0  0
 24 25  1  0  0  0  0
 25 63  1  0  0  0  0
 25 64  1  0  0  0  0
 25 26  1  0  0  0  0
 26 22  1  0  0  0  0
 26 65  1  0  0  0  0
 26 66  1  0  0  0  0
 18 27  1  0  0  0  0
 27 28  1  0  0  0  0
 28 67  1  0  0  0  0
 28 68  1  0  0  0  0
 28 29  1  0  0  0  0
 29 69  1  0  0  0  0
 29 70  1  0  0  0  0
 29 30  1  0  0  0  0
 30 71  1  0  0  0  0
 30 72  1  0  0  0  0
 30 31  1  0  0  0  0
 31 27  1  0  0  0  0
 31 73  1  0  0  0  0
 31 74  1  0  0  0  0
  7 32  1  0  0  0  0
 32 75  1  0  0  0  0
 32 76  1  0  0  0  0
 32 33  1  0  0  0  0
 33 77  1  0  0  0  0
 33 78  1  0  0  0  0
 33 34  1  0  0  0  0
 34  5  2  0  0  0  0
 34 35  1  0  0  0  0
 35 36  1  0  0  0  0
 36 79  1  0  0  0  0
 36 80  1  0  0  0  0
 36 81  1  0  0  0  0
 35 37  2  0  0  0  0
 37  2  1  0  0  0  0
 37 38  1  0  0  0  0
 38 82  1  0  0  0  0
M  END
>  <LOGBIO>
4.7800

>  <PRED_LOGBIO>
6.0500

>  <XV_RES>
-3.4110

>  <WHL_TMPL>
1

>  <ANCH>
21-24;18-21

$$$$
ROW28
  -MTS-   01071501523D 0   0.00000     0.00000     0

 47 50  0  0  0  0  0  0  0  0999 V2000
    4.6100   -1.6280    0.6080 C   0  0  0  0  0  0  0  0  0  0  0  0
    3.3500   -0.9780    0.0880 C   0  0  0  0  0  0  0  0  0  0  0  0
    3.2670    0.4170    0.0020 C   0  0  0  0  0  0  0  0  0  0  0  0
    2.0990    1.0200   -0.4800 C   0  0  0  0  0  0  0  0  0  0  0  0
    1.0150    0.2280   -0.8760 C   0  0  0  0  0  0  0  0  0  0  0  0
   -0.2450    0.8790   -1.3960 C   0  0  0  0  0  0  0  0  0  0  0  0
   -1.4010    0.3910   -0.6300 N   0  0  0  0  0  0  0  0  0  0  0  0
   -1.0430   -0.8590    0.0550 C   0  0  0  0  0  0  0  0  0  0  0  0
   -2.2290   -1.4180    0.8620 C   0  0  0  0  0  0  0  0  0  0  0  0
   -2.7790   -0.3710    1.8490 C   0  0  0  0  0  0  0  0  0  0  0  0
   -3.0470    0.9730    1.1490 C   0  0  0  0  0  0  0  0  0  0  0  0
   -1.8220    1.4210    0.3310 C   0  0  0  0  0  0  0  0  0  0  0  0
   -1.7110   -0.1230    2.8280 N   0  0  0  0  0  0  0  0  0  0  0  0
   -1.8720    0.0510    4.1770 C   0  0  0  0  0  0  0  0  0  0  0  0
   -3.0740    0.0200    4.8350 O   0  0  0  0  0  0  0  0  0  0  0  0
   -0.7000    0.2520    4.7500 N   0  0  0  0  0  0  0  0  0  0  0  0
    0.3040    0.2170    3.7750 C   0  0  0  0  0  0  0  0  0  0  0  0
    1.6950    0.3670    3.8290 C   0  0  0  0  0  0  0  0  0  0  0  0
    2.4550    0.2800    2.6570 C   0  0  0  0  0  0  0  0  0  0  0  0
    1.8230    0.0420    1.4300 C   0  0  0  0  0  0  0  0  0  0  0  0
    0.4320   -0.1090    1.3760 C   0  0  0  0  0  0  0  0  0  0  0  0
   -0.3270   -0.0210    2.5490 C   0  0  0  0  0  0  0  0  0  0  0  0
    1.0980   -1.1660   -0.7890 C   0  0  0  0  0  0  0  0  0  0  0  0
   -0.2510   -2.1500   -1.2810 Cl  0  0  0  0  0  0  0  0  0  0  0  0
    2.2650   -1.7690   -0.3070 C   0  0  0  0  0  0  0  0  0  0  0  0
    5.0920   -0.9650    1.3230 H   0  0  0  0  0  0  0  0  0  0  0  0
    5.2870   -1.8220   -0.2210 H   0  0  0  0  0  0  0  0  0  0  0  0
    4.3580   -2.5670    1.0970 H   0  0  0  0  0  0  0  0  0  0  0  0
    4.1040    1.0280    0.3070 H   0  0  0  0  0  0  0  0  0  0  0  0
    2.0350    2.0960   -0.5470 H   0  0  0  0  0  0  0  0  0  0  0  0
   -0.3780    0.5330   -2.4190 H   0  0  0  0  0  0  0  0  0  0  0  0
   -0.1590    1.9550   -1.2610 H   0  0  0  0  0  0  0  0  0  0  0  0
   -0.2730   -0.6020    0.7790 H   0  0  0  0  0  0  0  0  0  0  0  0
   -0.7650   -1.6010   -0.6910 H   0  0  0  0  0  0  0  0  0  0  0  0
   -1.8330   -2.2310    1.4670 H   0  0  0  0  0  0  0  0  0  0  0  0
   -3.0230   -1.6790    0.1650 H   0  0  0  0  0  0  0  0  0  0  0  0
   -3.6840   -0.7380    2.3290 H   0  0  0  0  0  0  0  0  0  0  0  0
   -3.1760    1.7110    1.9380 H   0  0  0  0  0  0  0  0  0  0  0  0
   -3.8840    0.8430    0.4670 H   0  0  0  0  0  0  0  0  0  0  0  0
   -1.0040    1.5290    1.0400 H   0  0  0  0  0  0  0  0  0  0  0  0
   -2.0960    2.3200   -0.2170 H   0  0  0  0  0  0  0  0  0  0  0  0
   -3.2870   -0.8790    5.1280 H   0  0  0  0  0  0  0  0  0  0  0  0
    2.1820    0.5510    4.7760 H   0  0  0  0  0  0  0  0  0  0  0  0
    3.5280    0.3960    2.6980 H   0  0  0  0  0  0  0  0  0  0  0  0
    2.4090   -0.0260    0.5250 H   0  0  0  0  0  0  0  0  0  0  0  0
   -0.0540   -0.2920    0.4300 H   0  0  0  0  0  0  0  0  0  0  0  0
    2.3290   -2.8450   -0.2400 H   0  0  0  0  0  0  0  0  0  0  0  0
  1 26  1  0  0  0  0
  1 27  1  0  0  0  0
  1 28  1  0  0  0  0
  1  2  1  0  0  0  0
  2  3  2  0  0  0  0
  3 29  1  0  0  0  0
  3  4  1  0  0  0  0
  4 30  1  0  0  0  0
  4  5  2  0  0  0  0
  5  6  1  0  0  0  0
  6 31  1  0  0  0  0
  6 32  1  0  0  0  0
  6  7  1  0  0  0  0
  7  8  1  0  0  0  0
  8 33  1  0  0  0  0
  8 34  1  0  0  0  0
  8  9  1  0  0  0  0
  9 35  1  0  0  0  0
  9 36  1  0  0  0  0
  9 10  1  0  0  0  0
 10 37  1  0  0  0  0
 10 11  1  0  0  0  0
 11 38  1  0  0  0  0
 11 39  1  0  0  0  0
 11 12  1  0  0  0  0
 12  7  1  0  0  0  0
 12 40  1  0  0  0  0
 12 41  1  0  0  0  0
 10 13  1  0  0  0  0
 13 14  1  0  0  0  0
 14 15  1  0  0  0  0
 15 42  1  0  0  0  0
 14 16  2  0  0  0  0
 16 17  1  0  0  0  0
 17 18  2  0  0  0  0
 18 43  1  0  0  0  0
 18 19  1  0  0  0  0
 19 44  1  0  0  0  0
 19 20  2  0  0  0  0
 20 45  1  0  0  0  0
 20 21  1  0  0  0  0
 21 46  1  0  0  0  0
 21 22  2  0  0  0  0
 22 13  1  0  0  0  0
 22 17  1  0  0  0  0
  5 23  1  0  0  0  0
 23 24  1  0  0  0  0
 23 25  2  0  0  0  0
 25  2  1  0  0  0  0
 25 47  1  0  0  0  0
M  END
>  <LOGBIO>
6.3200

>  <PRED_LOGBIO>
7.1700

>  <XV_RES>
-1.0250

>  <WHL_TMPL>
1

>  <ANCH>
21-24;11-14

$$$$
ROW29
  -MTS-   01071501523D 0   0.00000     0.00000     0

 40 43  0  0  0  0  0  0  0  0999 V2000
   -2.5150    1.1800   -0.0280 C   0  0  0  0  0  0  0  0  0  0  0  0
   -1.8300    0.4280   -1.1230 N   0  0  0  0  0  0  0  0  0  0  0  0
   -1.2350    1.3690   -2.0830 C   0  0  0  0  0  0  0  0  0  0  0  0
   -0.1590    2.2460   -1.4150 C   0  0  0  0  0  0  0  0  0  0  0  0
    0.8330    1.4410   -0.6880 N   0  0  0  0  0  0  0  0  0  0  0  0
    0.2700    0.4010    0.1850 C   0  0  0  0  0  0  0  0  0  0  0  0
   -0.8130   -0.4410   -0.5130 C   0  0  0  0  0  0  0  0  0  0  0  0
    1.1440   -0.7850    0.5180 C   0  0  0  0  0  0  0  0  0  0  0  0
    0.5390   -2.0300    0.3080 C   0  0  0  0  0  0  0  0  0  0  0  0
    1.2470   -3.2060    0.5800 C   0  0  0  0  0  0  0  0  0  0  0  0
    2.5600   -3.1380    1.0620 C   0  0  0  0  0  0  0  0  0  0  0  0
    3.1650   -1.8930    1.2720 C   0  0  0  0  0  0  0  0  0  0  0  0
    2.4570   -0.7160    1.0000 C   0  0  0  0  0  0  0  0  0  0  0  0
    3.2260    0.5550    1.2700 C   0  0  0  0  0  0  0  0  0  0  0  0
    3.2380    1.5710    0.1530 C   0  0  0  0  0  0  0  0  0  0  0  0
    4.4830    2.1870   -0.0170 C   0  0  0  0  0  0  0  0  0  0  0  0
    4.6550    3.1540   -1.0150 C   0  0  0  0  0  0  0  0  0  0  0  0
    3.5810    3.5050   -1.8420 C   0  0  0  0  0  0  0  0  0  0  0  0
    2.3360    2.8880   -1.6720 C   0  0  0  0  0  0  0  0  0  0  0  0
    2.1640    1.9210   -0.6740 C   0  0  0  0  0  0  0  0  0  0  0  0
   -3.5940    1.1010   -0.1430 H   0  0  0  0  0  0  0  0  0  0  0  0
   -2.2620    0.6760    0.9030 H   0  0  0  0  0  0  0  0  0  0  0  0
   -2.1510    2.2040   -0.0760 H   0  0  0  0  0  0  0  0  0  0  0  0
   -2.0340    2.0420   -2.3880 H   0  0  0  0  0  0  0  0  0  0  0  0
   -0.7590    0.8040   -2.8810 H   0  0  0  0  0  0  0  0  0  0  0  0
   -0.6750    2.8420   -0.6650 H   0  0  0  0  0  0  0  0  0  0  0  0
    0.3490    2.8050   -2.1970 H   0  0  0  0  0  0  0  0  0  0  0  0
   -0.1330    0.8380    1.0960 H   0  0  0  0  0  0  0  0  0  0  0  0
   -1.3170   -1.0070    0.2670 H   0  0  0  0  0  0  0  0  0  0  0  0
   -0.3340   -1.0270   -1.2950 H   0  0  0  0  0  0  0  0  0  0  0  0
   -0.4730   -2.0820   -0.0630 H   0  0  0  0  0  0  0  0  0  0  0  0
    0.7810   -4.1670    0.4180 H   0  0  0  0  0  0  0  0  0  0  0  0
    3.1060   -4.0460    1.2720 H   0  0  0  0  0  0  0  0  0  0  0  0
    4.1770   -1.8410    1.6440 H   0  0  0  0  0  0  0  0  0  0  0  0
    4.2620    0.2450    1.3890 H   0  0  0  0  0  0  0  0  0  0  0  0
    2.7850    1.0290    2.1440 H   0  0  0  0  0  0  0  0  0  0  0  0
    5.3110    1.9160    0.6210 H   0  0  0  0  0  0  0  0  0  0  0  0
    5.6160    3.6290   -1.1470 H   0  0  0  0  0  0  0  0  0  0  0  0
    3.7130    4.2510   -2.6120 H   0  0  0  0  0  0  0  0  0  0  0  0
    1.5070    3.1590   -2.3100 H   0  0  0  0  0  0  0  0  0  0  0  0
  1 21  1  0  0  0  0
  1 22  1  0  0  0  0
  1 23  1  0  0  0  0
  1  2  1  0  0  0  0
  2  3  1  0  0  0  0
  3 24  1  0  0  0  0
  3 25  1  0  0  0  0
  3  4  1  0  0  0  0
  4 26  1  0  0  0  0
  4 27  1  0  0  0  0
  4  5  1  0  0  0  0
  5  6  1  0  0  0  0
  6 28  1  0  0  0  0
  6  7  1  0  0  0  0
  7  2  1  0  0  0  0
  7 29  1  0  0  0  0
  7 30  1  0  0  0  0
  6  8  1  0  0  0  0
  8  9  2  0  0  0  0
  9 31  1  0  0  0  0
  9 10  1  0  0  0  0
 10 32  1  0  0  0  0
 10 11  2  0  0  0  0
 11 33  1  0  0  0  0
 11 12  1  0  0  0  0
 12 34  1  0  0  0  0
 12 13  2  0  0  0  0
 13  8  1  0  0  0  0
 13 14  1  0  0  0  0
 14 35  1  0  0  0  0
 14 36  1  0  0  0  0
 14 15  1  0  0  0  0
 15 16  2  0  0  0  0
 16 37  1  0  0  0  0
 16 17  1  0  0  0  0
 17 38  1  0  0  0  0
 17 18  2  0  0  0  0
 18 39  1  0  0  0  0
 18 19  1  0  0  0  0
 19 40  1  0  0  0  0
 19 20  2  0  0  0  0
 20  5  1  0  0  0  0
 20 15  1  0  0  0  0
M  END
>  <LOGBIO>
5.1500

>  <PRED_LOGBIO>
5.9400

>  <XV_RES>
-1.1720

>  <WHL_TMPL>
3

>  <ANCH>
11-13;5-6

$$$$
ROW30
  -MTS-   01071501523D 0   0.00000     0.00000     0

 65 68  0  0  1  0  0  0  0  0999 V2000
    0.9140   -1.1780   -1.1420 O   0  0  0  0  0  0  0  0  0  0  0  0
    1.0290    0.2210   -0.8700 C   0  0  1  0  0  0  0  0  0  0  0  0
   -0.2450    0.8790   -1.3960 C   0  0  0  0  0  0  0  0  0  0  0  0
   -1.4210    0.3830   -0.6170 N   0  0  0  0  0  0  0  0  0  0  0  0
   -2.6710    1.0430   -1.1040 C   0  0  0  0  0  0  0  0  0  0  0  0
   -3.8730    0.5970   -0.2500 C   0  0  0  0  0  0  0  0  0  0  0  0
   -3.8830   -0.8850    0.0370 C   0  0  0  0  0  0  0  0  0  0  0  0
   -5.1140   -1.5020    0.5800 C   0  0  0  0  0  0  0  0  0  0  0  0
   -5.0250   -2.4830    1.5750 C   0  0  0  0  0  0  0  0  0  0  0  0
   -6.1900   -3.0660    2.0890 C   0  0  0  0  0  0  0  0  0  0  0  0
   -7.4430   -2.6690    1.6070 C   0  0  0  0  0  0  0  0  0  0  0  0
   -7.5320   -1.6880    0.6120 C   0  0  0  0  0  0  0  0  0  0  0  0
   -8.8830   -1.2590    0.0930 C   0  0  0  0  0  0  0  0  0  0  0  0
   -9.2590   -2.1030   -1.0510 N   0  0  0  0  0  0  0  0  0  0  0  0
  -10.5750   -1.6850   -1.5570 C   0  0  0  0  0  0  0  0  0  0  0  0
  -10.9650   -2.5630   -2.7450 C   0  0  0  0  0  0  0  0  0  0  0  0
  -12.3170   -2.1340   -3.2650 C   0  0  0  0  0  0  0  0  0  0  0  0
  -12.4050   -1.1530   -4.2600 C   0  0  0  0  0  0  0  0  0  0  0  0
  -10.9580   -0.4280   -4.8970 Cl  0  0  0  0  0  0  0  0  0  0  0  0
  -13.6580   -0.7550   -4.7410 C   0  0  0  0  0  0  0  0  0  0  0  0
  -14.8230   -1.3380   -4.2280 C   0  0  0  0  0  0  0  0  0  0  0  0
  -14.7340   -2.3190   -3.2330 C   0  0  0  0  0  0  0  0  0  0  0  0
  -13.4820   -2.7170   -2.7510 C   0  0  0  0  0  0  0  0  0  0  0  0
  -13.3720   -3.9360   -1.5150 Cl  0  0  0  0  0  0  0  0  0  0  0  0
   -6.3670   -1.1050    0.0990 C   0  0  0  0  0  0  0  0  0  0  0  0
    2.2160    0.7220   -1.6570 C   0  0  0  0  0  0  0  0  0  0  0  0
    2.6250    0.0460   -2.8140 C   0  0  0  0  0  0  0  0  0  0  0  0
    3.7250    0.5110   -3.5430 C   0  0  0  0  0  0  0  0  0  0  0  0
    4.4180    1.6500   -3.1170 C   0  0  0  0  0  0  0  0  0  0  0  0
    5.4950    2.1050   -3.8310 O   0  0  0  0  0  0  0  0  0  0  0  0
    4.0090    2.3260   -1.9610 C   0  0  0  0  0  0  0  0  0  0  0  0
    4.6550    3.4830   -1.4650 N   0  0  0  0  0  0  0  0  0  0  0  0
    4.1610    4.0230   -0.3550 C   0  0  0  0  0  0  0  0  0  0  0  0
    4.5760    5.0220    0.2310 O   0  0  0  0  0  0  0  0  0  0  0  0
    2.7840    3.0120    0.1090 S   0  0  0  0  0  0  0  0  0  0  0  0
    2.9090    1.8610   -1.2310 C   0  0  0  0  0  0  0  0  0  0  0  0
    1.6970   -1.6590   -0.8310 H   0  0  0  0  0  0  0  0  0  0  0  0
    1.1550    0.4230    0.1920 H   0  0  0  0  0  0  0  0  0  0  0  0
   -0.3780    0.5330   -2.4190 H   0  0  0  0  0  0  0  0  0  0  0  0
   -0.1590    1.9550   -1.2570 H   0  0  0  0  0  0  0  0  0  0  0  0
   -1.2860    0.6870    0.3370 H   0  0  0  0  0  0  0  0  0  0  0  0
   -2.8480    0.6700   -2.1110 H   0  0  0  0  0  0  0  0  0  0  0  0
   -2.5620    2.1210   -1.0010 H   0  0  0  0  0  0  0  0  0  0  0  0
   -4.7570    0.7910   -0.8530 H   0  0  0  0  0  0  0  0  0  0  0  0
   -3.8230    1.1270    0.6990 H   0  0  0  0  0  0  0  0  0  0  0  0
   -3.1380   -1.0200    0.8190 H   0  0  0  0  0  0  0  0  0  0  0  0
   -3.6460   -1.3940   -0.8950 H   0  0  0  0  0  0  0  0  0  0  0  0
   -4.0580   -2.7900    1.9460 H   0  0  0  0  0  0  0  0  0  0  0  0
   -6.1220   -3.8220    2.8570 H   0  0  0  0  0  0  0  0  0  0  0  0
   -8.3410   -3.1200    2.0030 H   0  0  0  0  0  0  0  0  0  0  0  0
   -8.8370   -0.2190   -0.2240 H   0  0  0  0  0  0  0  0  0  0  0  0
   -9.6250   -1.3650    0.8810 H   0  0  0  0  0  0  0  0  0  0  0  0
   -9.3020   -3.0680   -0.7570 H   0  0  0  0  0  0  0  0  0  0  0  0
  -10.5280   -0.6450   -1.8730 H   0  0  0  0  0  0  0  0  0  0  0  0
  -11.3170   -1.7920   -0.7680 H   0  0  0  0  0  0  0  0  0  0  0  0
  -11.0120   -3.6020   -2.4290 H   0  0  0  0  0  0  0  0  0  0  0  0
  -10.2230   -2.4560   -3.5340 H   0  0  0  0  0  0  0  0  0  0  0  0
  -13.7260    0.0020   -5.5090 H   0  0  0  0  0  0  0  0  0  0  0  0
  -15.7890   -1.0310   -4.6000 H   0  0  0  0  0  0  0  0  0  0  0  0
  -15.6330   -2.7690   -2.8370 H   0  0  0  0  0  0  0  0  0  0  0  0
   -6.4350   -0.3480   -0.6690 H   0  0  0  0  0  0  0  0  0  0  0  0
    2.0910   -0.8330   -3.1430 H   0  0  0  0  0  0  0  0  0  0  0  0
    4.0410   -0.0100   -4.4350 H   0  0  0  0  0  0  0  0  0  0  0  0
    6.3180    1.7000   -3.5150 H   0  0  0  0  0  0  0  0  0  0  0  0
    5.4570    3.8810   -1.9330 H   0  0  0  0  0  0  0  0  0  0  0  0
  1 37  1  0  0  0  0
  1  2  1  0  0  0  0
  2 38  1  0  0  0  0
  2  3  1  0  0  0  0
  3 39  1  0  0  0  0
  3 40  1  0  0  0  0
  3  4  1  0  0  0  0
  4 41  1  0  0  0  0
  4  5  1  0  0  0  0
  5 42  1  0  0  0  0
  5 43  1  0  0  0  0
  5  6  1  0  0  0  0
  6 44  1  0  0  0  0
  6 45  1  0  0  0  0
  6  7  1  0  0  0  0
  7 46  1  0  0  0  0
  7 47  1  0  0  0  0
  7  8  1  0  0  0  0
  8  9  2  0  0  0  0
  9 48  1  0  0  0  0
  9 10  1  0  0  0  0
 10 49  1  0  0  0  0
 10 11  2  0  0  0  0
 11 50  1  0  0  0  0
 11 12  1  0  0  0  0
 12 13  1  0  0  0  0
 13 51  1  0  0  0  0
 13 52  1  0  0  0  0
 13 14  1  0  0  0  0
 14 53  1  0  0  0  0
 14 15  1  0  0  0  0
 15 54  1  0  0  0  0
 15 55  1  0  0  0  0
 15 16  1  0  0  0  0
 16 56  1  0  0  0  0
 16 57  1  0  0  0  0
 16 17  1  0  0  0  0
 17 18  2  0  0  0  0
 18 19  1  0  0  0  0
 18 20  1  0  0  0  0
 20 58  1  0  0  0  0
 20 21  2  0  0  0  0
 21 59  1  0  0  0  0
 21 22  1  0  0  0  0
 22 60  1  0  0  0  0
 22 23  2  0  0  0  0
 23 17  1  0  0  0  0
 23 24  1  0  0  0  0
 12 25  2  0  0  0  0
 25  8  1  0  0  0  0
 25 61  1  0  0  0  0
  2 26  1  0  0  0  0
 26 27  2  0  0  0  0
 27 62  1  0  0  0  0
 27 28  1  0  0  0  0
 28 63  1  0  0  0  0
 28 29  2  0  0  0  0
 29 30  1  0  0  0  0
 30 64  1  0  0  0  0
 29 31  1  0  0  0  0
 31 32  1  0  0  0  0
 32 65  1  0  0  0  0
 32 33  1  0  0  0  0
 33 34  2  0  0  0  0
 33 35  1  0  0  0  0
 35 36  1  0  0  0  0
 36 26  1  0  0  0  0
 36 31  2  0  0  0  0
M  END
>  <LOGBIO>
7.1000

>  <PRED_LOGBIO>
7.4700

>  <XV_RES>
-0.8470

>  <WHL_TMPL>
1

>  <ANCH>
38-47;19-20

$$$$
ROW31
  -MTS-   01071501523D 0   0.00000     0.00000     0

 94 99  0  0  0  0  0  0  0  0999 V2000
    9.3620   10.8750   -2.1250 C   0  0  0  0  0  0  0  0  0  0  0  0
    9.5230   10.7940   -3.5430 O   0  0  0  0  0  0  0  0  0  0  0  0
   10.7330   10.3750   -4.0300 C   0  0  0  0  0  0  0  0  0  0  0  0
   11.7400   11.3100   -4.3010 C   0  0  0  0  0  0  0  0  0  0  0  0
   12.9760   10.8830   -4.7990 C   0  0  0  0  0  0  0  0  0  0  0  0
   13.2070    9.5210   -5.0260 C   0  0  0  0  0  0  0  0  0  0  0  0
   12.2010    8.5860   -4.7550 C   0  0  0  0  0  0  0  0  0  0  0  0
   10.9640    9.0130   -4.2580 C   0  0  0  0  0  0  0  0  0  0  0  0
    9.9470    8.0690   -3.9840 N   0  0  0  0  0  0  0  0  0  0  0  0
   10.1350    6.9830   -3.0110 C   0  0  0  0  0  0  0  0  0  0  0  0
    9.6740    5.6300   -3.5840 C   0  0  0  0  0  0  0  0  0  0  0  0
    8.3130    5.7070   -4.1350 N   0  0  0  0  0  0  0  0  0  0  0  0
    7.9360    4.4000   -4.6920 C   0  0  0  0  0  0  0  0  0  0  0  0
    7.2650    3.5580   -3.6080 C   0  0  0  0  0  0  0  0  0  0  0  0
    6.8730    2.2000   -4.1870 C   0  0  0  0  0  0  0  0  0  0  0  0
    6.2270    1.3900   -3.1430 N   0  0  0  0  0  0  0  0  0  0  0  0
    4.8910    1.3390   -2.8440 C   0  0  0  0  0  0  0  0  0  0  0  0
    4.7330    0.4780   -1.8290 C   0  0  0  0  0  0  0  0  0  0  0  0
    3.4230    0.1110   -1.1740 C   0  0  0  0  0  0  0  0  0  0  0  0
    2.2310    0.7280   -1.6670 C   0  0  0  0  0  0  0  0  0  0  0  0
    1.0290    0.2210   -0.8700 C   0  0  0  0  0  0  0  0  0  0  0  0
   -0.2450    0.8790   -1.3960 C   0  0  0  0  0  0  0  0  0  0  0  0
   -1.4010    0.3910   -0.6300 N   0  0  0  0  0  0  0  0  0  0  0  0
   -1.0440   -0.8820    0.0120 C   0  0  0  0  0  0  0  0  0  0  0  0
   -2.2610   -1.7290    0.4270 C   0  0  0  0  0  0  0  0  0  0  0  0
   -3.0550   -1.1840    1.5910 C   0  0  0  0  0  0  0  0  0  0  0  0
   -3.3360   -2.1430    2.5720 C   0  0  0  0  0  0  0  0  0  0  0  0
   -4.0650   -1.7850    3.7120 C   0  0  0  0  0  0  0  0  0  0  0  0
   -4.3400   -2.7230    4.6720 O   0  0  0  0  0  0  0  0  0  0  0  0
   -4.5140   -0.4680    3.8710 C   0  0  0  0  0  0  0  0  0  0  0  0
   -5.2280   -0.1180    4.9860 O   0  0  0  0  0  0  0  0  0  0  0  0
   -4.2340    0.4900    2.8890 C   0  0  0  0  0  0  0  0  0  0  0  0
   -3.5040    0.1320    1.7490 C   0  0  0  0  0  0  0  0  0  0  0  0
   -3.2870    1.2770    0.7900 C   0  0  0  0  0  0  0  0  0  0  0  0
   -1.8410    1.4480    0.2930 C   0  0  0  0  0  0  0  0  0  0  0  0
   -3.5950    2.5290    1.5760 C   0  0  0  0  0  0  0  0  0  0  0  0
   -3.9880    2.4340    2.9170 C   0  0  0  0  0  0  0  0  0  0  0  0
   -4.2740    3.5940    3.6460 C   0  0  0  0  0  0  0  0  0  0  0  0
   -4.1670    4.8500    3.0350 C   0  0  0  0  0  0  0  0  0  0  0  0
   -3.7740    4.9440    1.6950 C   0  0  0  0  0  0  0  0  0  0  0  0
   -3.6590    6.2980    1.0360 C   0  0  0  0  0  0  0  0  0  0  0  0
   -3.4880    3.7840    0.9650 C   0  0  0  0  0  0  0  0  0  0  0  0
    5.9940   -0.0220   -1.4830 N   0  0  0  0  0  0  0  0  0  0  0  0
    6.8730    0.4810   -2.2170 N   0  0  0  0  0  0  0  0  0  0  0  0
    8.2230    6.7310   -5.1860 C   0  0  0  0  0  0  0  0  0  0  0  0
    8.6400    8.1150   -4.6560 C   0  0  0  0  0  0  0  0  0  0  0  0
   10.0880   11.5750   -1.7170 H   0  0  0  0  0  0  0  0  0  0  0  0
    8.3560   11.2190   -1.8930 H   0  0  0  0  0  0  0  0  0  0  0  0
    9.5190    9.8920   -1.6850 H   0  0  0  0  0  0  0  0  0  0  0  0
   11.5620   12.3610   -4.1260 H   0  0  0  0  0  0  0  0  0  0  0  0
   13.7530   11.6040   -5.0080 H   0  0  0  0  0  0  0  0  0  0  0  0
   14.1610    9.1910   -5.4100 H   0  0  0  0  0  0  0  0  0  0  0  0
   12.3780    7.5350   -4.9300 H   0  0  0  0  0  0  0  0  0  0  0  0
    9.5700    7.2040   -2.1070 H   0  0  0  0  0  0  0  0  0  0  0  0
   11.1850    6.9200   -2.7360 H   0  0  0  0  0  0  0  0  0  0  0  0
   10.3620    5.3130   -4.3640 H   0  0  0  0  0  0  0  0  0  0  0  0
    9.7040    4.8750   -2.8010 H   0  0  0  0  0  0  0  0  0  0  0  0
    7.2440    4.5440   -5.5190 H   0  0  0  0  0  0  0  0  0  0  0  0
    8.8260    3.8870   -5.0500 H   0  0  0  0  0  0  0  0  0  0  0  0
    7.9570    3.4140   -2.7810 H   0  0  0  0  0  0  0  0  0  0  0  0
    6.3750    4.0710   -3.2500 H   0  0  0  0  0  0  0  0  0  0  0  0
    6.1800    2.3440   -5.0130 H   0  0  0  0  0  0  0  0  0  0  0  0
    7.7630    1.6870   -4.5440 H   0  0  0  0  0  0  0  0  0  0  0  0
    4.1070    1.8920   -3.3380 H   0  0  0  0  0  0  0  0  0  0  0  0
    3.5160    0.4600   -0.1480 H   0  0  0  0  0  0  0  0  0  0  0  0
    3.3090   -0.9670   -1.2680 H   0  0  0  0  0  0  0  0  0  0  0  0
    2.0980    0.3820   -2.6900 H   0  0  0  0  0  0  0  0  0  0  0  0
    2.2980    1.8060   -1.5320 H   0  0  0  0  0  0  0  0  0  0  0  0
    1.1620    0.5670    0.1530 H   0  0  0  0  0  0  0  0  0  0  0  0
    0.9480   -0.8550   -1.0130 H   0  0  0  0  0  0  0  0  0  0  0  0
   -0.3780    0.5330   -2.4190 H   0  0  0  0  0  0  0  0  0  0  0  0
   -0.1560    1.9550   -1.2600 H   0  0  0  0  0  0  0  0  0  0  0  0
   -0.5360   -0.6170    0.9370 H   0  0  0  0  0  0  0  0  0  0  0  0
   -0.4570   -1.4700   -0.6910 H   0  0  0  0  0  0  0  0  0  0  0  0
   -1.8530   -2.6770    0.7710 H   0  0  0  0  0  0  0  0  0  0  0  0
   -2.9260   -1.7930   -0.4320 H   0  0  0  0  0  0  0  0  0  0  0  0
   -2.9890   -3.1580    2.4500 H   0  0  0  0  0  0  0  0  0  0  0  0
   -3.6390   -2.7490    5.3420 H   0  0  0  0  0  0  0  0  0  0  0  0
   -6.1800   -0.2410    4.8430 H   0  0  0  0  0  0  0  0  0  0  0  0
   -4.5810    1.5050    3.0120 H   0  0  0  0  0  0  0  0  0  0  0  0
   -3.9620    1.1900   -0.0590 H   0  0  0  0  0  0  0  0  0  0  0  0
   -1.2100    1.3530    1.1740 H   0  0  0  0  0  0  0  0  0  0  0  0
   -1.7800    2.4040   -0.2230 H   0  0  0  0  0  0  0  0  0  0  0  0
   -4.0710    1.4660    3.3880 H   0  0  0  0  0  0  0  0  0  0  0  0
   -4.5770    3.5210    4.6800 H   0  0  0  0  0  0  0  0  0  0  0  0
   -4.3870    5.7450    3.5980 H   0  0  0  0  0  0  0  0  0  0  0  0
   -3.3890    7.0420    1.7820 H   0  0  0  0  0  0  0  0  0  0  0  0
   -4.6130    6.5650    0.5860 H   0  0  0  0  0  0  0  0  0  0  0  0
   -2.8920    6.2620    0.2650 H   0  0  0  0  0  0  0  0  0  0  0  0
   -3.1850    3.8570   -0.0690 H   0  0  0  0  0  0  0  0  0  0  0  0
    8.8650    6.4530   -6.0190 H   0  0  0  0  0  0  0  0  0  0  0  0
    7.2010    6.7790   -5.5580 H   0  0  0  0  0  0  0  0  0  0  0  0
    7.8880    8.4790   -3.9600 H   0  0  0  0  0  0  0  0  0  0  0  0
    8.6850    8.8210   -5.4830 H   0  0  0  0  0  0  0  0  0  0  0  0
  1 47  1  0  0  0  0
  1 48  1  0  0  0  0
  1 49  1  0  0  0  0
  1  2  1  0  0  0  0
  2  3  1  0  0  0  0
  3  4  2  0  0  0  0
  4 50  1  0  0  0  0
  4  5  1  0  0  0  0
  5 51  1  0  0  0  0
  5  6  2  0  0  0  0
  6 52  1  0  0  0  0
  6  7  1  0  0  0  0
  7 53  1  0  0  0  0
  7  8  2  0  0  0  0
  8  3  1  0  0  0  0
  8  9  1  0  0  0  0
  9 10  1  0  0  0  0
 10 54  1  0  0  0  0
 10 55  1  0  0  0  0
 10 11  1  0  0  0  0
 11 56  1  0  0  0  0
 11 57  1  0  0  0  0
 11 12  1  0  0  0  0
 12 13  1  0  0  0  0
 13 58  1  0  0  0  0
 13 59  1  0  0  0  0
 13 14  1  0  0  0  0
 14 60  1  0  0  0  0
 14 61  1  0  0  0  0
 14 15  1  0  0  0  0
 15 62  1  0  0  0  0
 15 63  1  0  0  0  0
 15 16  1  0  0  0  0
 16 17  1  0  0  0  0
 17 64  1  0  0  0  0
 17 18  2  0  0  0  0
 18 19  1  0  0  0  0
 19 65  1  0  0  0  0
 19 66  1  0  0  0  0
 19 20  1  0  0  0  0
 20 67  1  0  0  0  0
 20 68  1  0  0  0  0
 20 21  1  0  0  0  0
 21 69  1  0  0  0  0
 21 70  1  0  0  0  0
 21 22  1  0  0  0  0
 22 71  1  0  0  0  0
 22 72  1  0  0  0  0
 22 23  1  0  0  0  0
 23 24  1  0  0  0  0
 24 73  1  0  0  0  0
 24 74  1  0  0  0  0
 24 25  1  0  0  0  0
 25 75  1  0  0  0  0
 25 76  1  0  0  0  0
 25 26  1  0  0  0  0
 26 27  2  0  0  0  0
 27 77  1  0  0  0  0
 27 28  1  0  0  0  0
 28 29  1  0  0  0  0
 29 78  1  0  0  0  0
 28 30  2  0  0  0  0
 30 31  1  0  0  0  0
 31 79  1  0  0  0  0
 30 32  1  0  0  0  0
 32 80  1  0  0  0  0
 32 33  2  0  0  0  0
 33 26  1  0  0  0  0
 33 34  1  0  0  0  0
 34 81  1  0  0  0  0
 34 35  1  0  0  0  0
 35 23  1  0  0  0  0
 35 82  1  0  0  0  0
 35 83  1  0  0  0  0
 34 36  1  0  0  0  0
 36 37  2  0  0  0  0
 37 84  1  0  0  0  0
 37 38  1  0  0  0  0
 38 85  1  0  0  0  0
 38 39  2  0  0  0  0
 39 86  1  0  0  0  0
 39 40  1  0  0  0  0
 40 41  1  0  0  0  0
 41 87  1  0  0  0  0
 41 88  1  0  0  0  0
 41 89  1  0  0  0  0
 40 42  2  0  0  0  0
 42 36  1  0  0  0  0
 42 90  1  0  0  0  0
 18 43  1  0  0  0  0
 43 44  2  0  0  0  0
 44 16  1  0  0  0  0
 12 45  1  0  0  0  0
 45 91  1  0  0  0  0
 45 92  1  0  0  0  0
 45 46  1  0  0  0  0
 46  9  1  0  0  0  0
 46 93  1  0  0  0  0
 46 94  1  0  0  0  0
M  END
>  <LOGBIO>
5.8000

>  <PRED_LOGBIO>
6.5200

>  <XV_RES>
-1.5950

>  <WHL_TMPL>
1

>  <ANCH>
21-24;46-49

$$$$
ROW32
  -MTS-   01071501523D 0   0.00000     0.00000     0

 41 44  0  0  0  0  0  0  0  0999 V2000
    6.6820    3.4420   -2.6400 N   0  0  0  0  0  0  0  0  0  0  0  0
    5.5150    2.9080   -2.1590 C   0  0  0  0  0  0  0  0  0  0  0  0
    4.2890    3.1960   -2.5520 N   0  0  0  0  0  0  0  0  0  0  0  0
    3.2350    2.5260   -1.9190 C   0  0  0  0  0  0  0  0  0  0  0  0
    1.8890    2.7390   -2.2400 C   0  0  0  0  0  0  0  0  0  0  0  0
    0.8870    2.0320   -1.5640 C   0  0  0  0  0  0  0  0  0  0  0  0
   -0.5080    2.3750   -2.0260 C   0  0  0  0  0  0  0  0  0  0  0  0
   -1.4150    1.1670   -2.3240 C   0  0  0  0  0  0  0  0  0  0  0  0
   -1.8300    0.4280   -1.1230 N   0  0  0  0  0  0  0  0  0  0  0  0
   -2.5150    1.1800   -0.0280 C   0  0  0  0  0  0  0  0  0  0  0  0
   -3.9850    0.8360   -0.0240 C   0  0  0  0  0  0  0  0  0  0  0  0
   -4.8470    1.4580    0.8870 C   0  0  0  0  0  0  0  0  0  0  0  0
   -6.2100    1.1390    0.8910 C   0  0  0  0  0  0  0  0  0  0  0  0
   -6.7120    0.1980   -0.0170 C   0  0  0  0  0  0  0  0  0  0  0  0
   -5.8500   -0.4240   -0.9280 C   0  0  0  0  0  0  0  0  0  0  0  0
   -4.4870   -0.1050   -0.9320 C   0  0  0  0  0  0  0  0  0  0  0  0
   -0.8050   -0.4610   -0.5580 C   0  0  0  0  0  0  0  0  0  0  0  0
    0.2780    0.2750    0.2520 C   0  0  0  0  0  0  0  0  0  0  0  0
    1.2320    1.1120   -0.5660 C   0  0  0  0  0  0  0  0  0  0  0  0
    2.5780    0.9000   -0.2450 C   0  0  0  0  0  0  0  0  0  0  0  0
    3.5790    1.6070   -0.9210 C   0  0  0  0  0  0  0  0  0  0  0  0
    5.3470    1.6920   -0.8840 S   0  0  0  0  0  0  0  0  0  0  0  0
    7.0690    4.2730   -2.2170 H   0  0  0  0  0  0  0  0  0  0  0  0
    7.1550    3.0030   -3.4180 H   0  0  0  0  0  0  0  0  0  0  0  0
    1.6230    3.4490   -3.0100 H   0  0  0  0  0  0  0  0  0  0  0  0
   -0.3830    2.8870   -2.9780 H   0  0  0  0  0  0  0  0  0  0  0  0
   -0.9870    2.9600   -1.2440 H   0  0  0  0  0  0  0  0  0  0  0  0
   -0.8080    0.4750   -2.9040 H   0  0  0  0  0  0  0  0  0  0  0  0
   -2.3060    1.5380   -2.8260 H   0  0  0  0  0  0  0  0  0  0  0  0
   -2.4400    2.2360   -0.2780 H   0  0  0  0  0  0  0  0  0  0  0  0
   -2.0860    0.8790    0.9260 H   0  0  0  0  0  0  0  0  0  0  0  0
   -4.4610    2.1840    1.5870 H   0  0  0  0  0  0  0  0  0  0  0  0
   -6.8750    1.6190    1.5940 H   0  0  0  0  0  0  0  0  0  0  0  0
   -7.7630   -0.0480   -0.0140 H   0  0  0  0  0  0  0  0  0  0  0  0
   -6.2360   -1.1490   -1.6280 H   0  0  0  0  0  0  0  0  0  0  0  0
   -3.8220   -0.5840   -1.6350 H   0  0  0  0  0  0  0  0  0  0  0  0
   -0.2910   -0.9010   -1.4100 H   0  0  0  0  0  0  0  0  0  0  0  0
   -1.2910   -1.1690    0.1100 H   0  0  0  0  0  0  0  0  0  0  0  0
    0.8880   -0.5070    0.7010 H   0  0  0  0  0  0  0  0  0  0  0  0
   -0.2270    0.9330    0.9560 H   0  0  0  0  0  0  0  0  0  0  0  0
    2.8440    0.1900    0.5250 H   0  0  0  0  0  0  0  0  0  0  0  0
  1 23  1  0  0  0  0
  1 24  1  0  0  0  0
  1  2  1  0  0  0  0
  2  3  2  0  0  0  0
  3  4  1  0  0  0  0
  4  5  2  0  0  0  0
  5 25  1  0  0  0  0
  5  6  1  0  0  0  0
  6  7  1  0  0  0  0
  7 26  1  0  0  0  0
  7 27  1  0  0  0  0
  7  8  1  0  0  0  0
  8 28  1  0  0  0  0
  8 29  1  0  0  0  0
  8  9  1  0  0  0  0
  9 10  1  0  0  0  0
 10 30  1  0  0  0  0
 10 31  1  0  0  0  0
 10 11  1  0  0  0  0
 11 12  2  0  0  0  0
 12 32  1  0  0  0  0
 12 13  1  0  0  0  0
 13 33  1  0  0  0  0
 13 14  2  0  0  0  0
 14 34  1  0  0  0  0
 14 15  1  0  0  0  0
 15 35  1  0  0  0  0
 15 16  2  0  0  0  0
 16 11  1  0  0  0  0
 16 36  1  0  0  0  0
  9 17  1  0  0  0  0
 17 37  1  0  0  0  0
 17 38  1  0  0  0  0
 17 18  1  0  0  0  0
 18 39  1  0  0  0  0
 18 40  1  0  0  0  0
 18 19  1  0  0  0  0
 19  6  2  0  0  0  0
 19 20  1  0  0  0  0
 20 41  1  0  0  0  0
 20 21  2  0  0  0  0
 21  4  1  0  0  0  0
 21 22  1  0  0  0  0
 22  2  1  0  0  0  0
M  END
>  <LOGBIO>
5.5400

>  <PRED_LOGBIO>
6.3500

>  <XV_RES>
-0.8650

>  <WHL_TMPL>
3

>  <ANCH>
11-22;16-31

$$$$
ROW34
  -MTS-   01071501523D 0   0.00000     0.00000     0

 58 61  0  0  1  0  0  0  0  0999 V2000
   -8.8910   -1.5670    5.0320 O   0  0  0  0  0  0  0  0  0  0  0  0
   -8.9860   -2.5870    4.0350 C   0  0  0  0  0  0  0  0  0  0  0  0
   -8.0660   -2.2440    2.8650 C   0  0  1  0  0  0  0  0  0  0  0  0
   -6.7700   -2.8050    3.0830 O   0  0  0  0  0  0  0  0  0  0  0  0
   -5.8540   -2.4150    2.0560 C   0  0  2  0  0  0  0  0  0  0  0  0
   -4.5590   -2.9430    2.3560 O   0  0  0  0  0  0  0  0  0  0  0  0
   -3.4640   -2.2160    1.9720 C   0  0  0  0  0  0  0  0  0  0  0  0
   -2.8930   -2.4250    0.7100 C   0  0  0  0  0  0  0  0  0  0  0  0
   -1.7730   -1.6820    0.3170 C   0  0  0  0  0  0  0  0  0  0  0  0
   -1.2240   -0.7310    1.1850 C   0  0  0  0  0  0  0  0  0  0  0  0
   -0.0160    0.0700    0.7610 C   0  0  0  0  0  0  0  0  0  0  0  0
   -0.2200    0.5820   -0.7010 C   0  0  0  0  0  0  0  0  0  0  0  0
    0.0630   -0.7150   -0.0710 N   0  0  0  0  0  0  0  0  0  0  0  0
    1.1270   -0.5800    0.9360 C   0  0  0  0  0  0  0  0  0  0  0  0
    2.4520   -0.1720    0.2650 C   0  0  0  0  0  0  0  0  0  0  0  0
    2.2850    0.9240   -0.7600 C   0  0  0  0  0  0  0  0  0  0  0  0
    3.4180    1.5830   -1.2510 C   0  0  0  0  0  0  0  0  0  0  0  0
    3.2790    2.6000   -2.2030 C   0  0  0  0  0  0  0  0  0  0  0  0
    4.3890    3.2450   -2.6830 O   0  0  0  0  0  0  0  0  0  0  0  0
    2.0070    2.9590   -2.6630 C   0  0  0  0  0  0  0  0  0  0  0  0
    1.8710    3.9550   -3.5940 O   0  0  0  0  0  0  0  0  0  0  0  0
    0.8730    2.3000   -2.1720 C   0  0  0  0  0  0  0  0  0  0  0  0
    1.0120    1.2830   -1.2210 C   0  0  0  0  0  0  0  0  0  0  0  0
   -1.7950   -0.5220    2.4460 C   0  0  0  0  0  0  0  0  0  0  0  0
   -2.9140   -1.2650    2.8390 C   0  0  0  0  0  0  0  0  0  0  0  0
   -6.2990   -2.9240    0.6720 C   0  0  2  0  0  0  0  0  0  0  0  0
   -5.4180   -2.4010   -0.3260 O   0  0  0  0  0  0  0  0  0  0  0  0
   -7.7390   -2.4760    0.3620 C   0  0  2  0  0  0  0  0  0  0  0  0
   -8.2130   -3.1840   -0.7860 O   0  0  0  0  0  0  0  0  0  0  0  0
   -8.6880   -2.7390    1.5460 C   0  0  1  0  0  0  0  0  0  0  0  0
   -9.9220   -2.0530    1.3200 O   0  0  0  0  0  0  0  0  0  0  0  0
   -9.4670   -1.7630    5.7870 H   0  0  0  0  0  0  0  0  0  0  0  0
  -10.0130   -2.6550    3.6820 H   0  0  0  0  0  0  0  0  0  0  0  0
   -8.6870   -3.5420    4.4640 H   0  0  0  0  0  0  0  0  0  0  0  0
   -8.0040   -1.1570    2.8600 H   0  0  0  0  0  0  0  0  0  0  0  0
   -5.7860   -1.3290    2.0320 H   0  0  0  0  0  0  0  0  0  0  0  0
   -3.3160   -3.1590    0.0410 H   0  0  0  0  0  0  0  0  0  0  0  0
   -1.3330   -1.8430   -0.6560 H   0  0  0  0  0  0  0  0  0  0  0  0
    0.8260   -0.6190    0.7380 H   0  0  0  0  0  0  0  0  0  0  0  0
    0.0790    0.9350    1.4140 H   0  0  0  0  0  0  0  0  0  0  0  0
   -1.2140    0.8520   -1.0520 H   0  0  0  0  0  0  0  0  0  0  0  0
    0.4290   -1.3140   -0.7970 H   0  0  0  0  0  0  0  0  0  0  0  0
    1.2840   -1.5720    1.3560 H   0  0  0  0  0  0  0  0  0  0  0  0
    0.8500    0.2000    1.6410 H   0  0  0  0  0  0  0  0  0  0  0  0
    2.7920   -1.0470   -0.2840 H   0  0  0  0  0  0  0  0  0  0  0  0
    3.1220    0.1890    1.0430 H   0  0  0  0  0  0  0  0  0  0  0  0
    4.4000    1.3060   -0.8960 H   0  0  0  0  0  0  0  0  0  0  0  0
    4.6020    4.0200   -2.1410 H   0  0  0  0  0  0  0  0  0  0  0  0
    0.9230    4.1050   -3.7340 H   0  0  0  0  0  0  0  0  0  0  0  0
   -0.1080    2.5770   -2.5270 H   0  0  0  0  0  0  0  0  0  0  0  0
   -1.3710    0.2120    3.1160 H   0  0  0  0  0  0  0  0  0  0  0  0
   -3.3550   -1.1030    3.8120 H   0  0  0  0  0  0  0  0  0  0  0  0
   -6.2520   -4.0110    0.6590 H   0  0  0  0  0  0  0  0  0  0  0  0
   -4.6680   -2.9980   -0.4750 H   0  0  0  0  0  0  0  0  0  0  0  0
   -7.7400   -1.4130    0.1330 H   0  0  0  0  0  0  0  0  0  0  0  0
   -8.6480   -4.0120   -0.5290 H   0  0  0  0  0  0  0  0  0  0  0  0
   -8.8790   -3.8080    1.6200 H   0  0  0  0  0  0  0  0  0  0  0  0
  -10.5500   -2.6150    0.8400 H   0  0  0  0  0  0  0  0  0  0  0  0
  1 32  1  0  0  0  0
  1  2  1  0  0  0  0
  2 33  1  0  0  0  0
  2 34  1  0  0  0  0
  2  3  1  0  0  0  0
  3 35  1  0  0  0  0
  3  4  1  0  0  0  0
  4  5  1  0  0  0  0
  5 36  1  0  0  0  0
  5  6  1  0  0  0  0
  6  7  1  0  0  0  0
  7  8  2  0  0  0  0
  8 37  1  0  0  0  0
  8  9  1  0  0  0  0
  9 38  1  0  0  0  0
  9 10  2  0  0  0  0
 10 11  1  0  0  0  0
 11 39  1  0  0  0  0
 11 40  1  0  0  0  0
 11 12  1  0  0  0  0
 12 41  1  0  0  0  0
 12 13  1  0  0  0  0
 13 42  1  0  0  0  0
 13 14  1  0  0  0  0
 14 43  1  0  0  0  0
 14 44  1  0  0  0  0
 14 15  1  0  0  0  0
 15 45  1  0  0  0  0
 15 46  1  0  0  0  0
 15 16  1  0  0  0  0
 16 17  1  0  0  0  0
 17 47  1  0  0  0  0
 17 18  2  0  0  0  0
 18 19  1  0  0  0  0
 19 48  1  0  0  0  0
 18 20  1  0  0  0  0
 20 21  1  0  0  0  0
 21 49  1  0  0  0  0
 20 22  2  0  0  0  0
 22 50  1  0  0  0  0
 22 23  1  0  0  0  0
 23 12  1  0  0  0  0
 23 16  2  0  0  0  0
 10 24  1  0  0  0  0
 24 51  1  0  0  0  0
 24 25  2  0  0  0  0
 25  7  1  0  0  0  0
 25 52  1  0  0  0  0
  5 26  1  0  0  0  0
 26 53  1  0  0  0  0
 26 27  1  0  0  0  0
 27 54  1  0  0  0  0
 26 28  1  0  0  0  0
 28 55  1  0  0  0  0
 28 29  1  0  0  0  0
 29 56  1  0  0  0  0
 28 30  1  0  0  0  0
 30  3  1  0  0  0  0
 30 57  1  0  0  0  0
 30 31  1  0  0  0  0
 31 58  1  0  0  0  0
M  END
>  <LOGBIO>
5.6200

>  <PRED_LOGBIO>
6.2300

>  <XV_RES>
-1.2680

>  <WHL_TMPL>
2

>  <ANCH>
4-5;37-38

$$$$
ROW35
  -MTS-   01071501523D 0   0.00000     0.00000     0

 62 66  0  0  0  0  0  0  0  0999 V2000
    2.4450    3.4130    2.1750 C   0  0  0  0  0  0  0  0  0  0  0  0
    1.0930    4.0100    2.5530 C   0  0  0  0  0  0  0  0  0  0  0  0
    0.7240    3.5290    3.9690 C   0  0  0  0  0  0  0  0  0  0  0  0
   -0.5970    2.8180    4.1420 C   0  0  0  0  0  0  0  0  0  0  0  0
   -0.9470    2.4110    5.2480 O   0  0  0  0  0  0  0  0  0  0  0  0
   -1.4620    2.6210    2.9580 C   0  0  0  0  0  0  0  0  0  0  0  0
   -2.6860    1.9610    3.1210 C   0  0  0  0  0  0  0  0  0  0  0  0
   -3.5250    1.7590    2.0190 C   0  0  0  0  0  0  0  0  0  0  0  0
   -3.1400    2.2170    0.7530 C   0  0  0  0  0  0  0  0  0  0  0  0
   -4.0460    2.0000   -0.4350 C   0  0  0  0  0  0  0  0  0  0  0  0
   -1.9160    2.8770    0.5900 C   0  0  0  0  0  0  0  0  0  0  0  0
   -1.0770    3.0780    1.6920 C   0  0  0  0  0  0  0  0  0  0  0  0
    0.1460    3.7510    1.4590 N   0  0  0  0  0  0  0  0  0  0  0  0
    0.5370    4.2860   -0.1610 S   0  0  0  0  0  0  0  0  0  0  0  0
   -0.6690    4.5850   -0.8690 O   0  0  0  0  0  0  0  0  0  0  0  0
    1.3530    5.4580   -0.0920 O   0  0  0  0  0  0  0  0  0  0  0  0
    1.4510    2.9540   -1.0420 C   0  0  0  0  0  0  0  0  0  0  0  0
    0.8720    2.3210   -2.1490 C   0  0  0  0  0  0  0  0  0  0  0  0
    1.5670    1.3080   -2.8190 C   0  0  0  0  0  0  0  0  0  0  0  0
    2.8420    0.9270   -2.3830 C   0  0  0  0  0  0  0  0  0  0  0  0
    3.5370   -0.0870   -3.0530 C   0  0  0  0  0  0  0  0  0  0  0  0
    4.8120   -0.4680   -2.6170 C   0  0  0  0  0  0  0  0  0  0  0  0
    5.3910    0.1640   -1.5100 C   0  0  0  0  0  0  0  0  0  0  0  0
    4.6960    1.1780   -0.8400 C   0  0  0  0  0  0  0  0  0  0  0  0
    3.4210    1.5590   -1.2760 C   0  0  0  0  0  0  0  0  0  0  0  0
    2.7260    2.5730   -0.6060 C   0  0  0  0  0  0  0  0  0  0  0  0
   -3.0750    1.4980    4.4010 N   0  0  0  0  0  0  0  0  0  0  0  0
   -3.3350    0.0770    4.6680 C   0  0  0  0  0  0  0  0  0  0  0  0
   -4.6530   -0.1160    5.4410 C   0  0  0  0  0  0  0  0  0  0  0  0
   -4.7130    0.7350    6.6380 N   0  0  0  0  0  0  0  0  0  0  0  0
   -5.9990    0.5330    7.3200 C   0  0  0  0  0  0  0  0  0  0  0  0
   -4.5630    2.1550    6.2880 C   0  0  0  0  0  0  0  0  0  0  0  0
   -3.2410    2.4110    5.5410 C   0  0  0  0  0  0  0  0  0  0  0  0
    2.2930    2.5460    1.5350 H   0  0  0  0  0  0  0  0  0  0  0  0
    3.0350    4.1570    1.6440 H   0  0  0  0  0  0  0  0  0  0  0  0
    2.9730    3.1090    3.0770 H   0  0  0  0  0  0  0  0  0  0  0  0
    1.2930    5.0780    2.5920 H   0  0  0  0  0  0  0  0  0  0  0  0
    0.7400    4.3890    4.6360 H   0  0  0  0  0  0  0  0  0  0  0  0
    1.5150    2.8710    4.3230 H   0  0  0  0  0  0  0  0  0  0  0  0
   -4.4690    1.2510    2.1460 H   0  0  0  0  0  0  0  0  0  0  0  0
   -3.9030    2.8060   -1.1520 H   0  0  0  0  0  0  0  0  0  0  0  0
   -3.8040    1.0490   -0.9060 H   0  0  0  0  0  0  0  0  0  0  0  0
   -5.0820    1.9870   -0.1050 H   0  0  0  0  0  0  0  0  0  0  0  0
   -1.6190    3.2300   -0.3870 H   0  0  0  0  0  0  0  0  0  0  0  0
   -0.1110    2.6150   -2.4850 H   0  0  0  0  0  0  0  0  0  0  0  0
    1.1200    0.8200   -3.6720 H   0  0  0  0  0  0  0  0  0  0  0  0
    3.0900   -0.5750   -3.9070 H   0  0  0  0  0  0  0  0  0  0  0  0
    5.3480   -1.2500   -3.1340 H   0  0  0  0  0  0  0  0  0  0  0  0
    6.3740   -0.1300   -1.1740 H   0  0  0  0  0  0  0  0  0  0  0  0
    5.1420    1.6660    0.0140 H   0  0  0  0  0  0  0  0  0  0  0  0
    3.1730    3.0600    0.2480 H   0  0  0  0  0  0  0  0  0  0  0  0
   -2.5130   -0.3410    5.2450 H   0  0  0  0  0  0  0  0  0  0  0  0
   -3.3860   -0.4660    3.7260 H   0  0  0  0  0  0  0  0  0  0  0  0
   -5.4930    0.1170    4.7900 H   0  0  0  0  0  0  0  0  0  0  0  0
   -4.7520   -1.1590    5.7350 H   0  0  0  0  0  0  0  0  0  0  0  0
   -6.7610    0.2710    6.5880 H   0  0  0  0  0  0  0  0  0  0  0  0
   -5.9020   -0.2720    8.0450 H   0  0  0  0  0  0  0  0  0  0  0  0
   -6.2870    1.4490    7.8300 H   0  0  0  0  0  0  0  0  0  0  0  0
   -5.3980    2.4640    5.6620 H   0  0  0  0  0  0  0  0  0  0  0  0
   -4.5890    2.7570    7.1940 H   0  0  0  0  0  0  0  0  0  0  0  0
   -2.4070    2.2870    6.2280 H   0  0  0  0  0  0  0  0  0  0  0  0
   -3.2180    3.4400    5.1860 H   0  0  0  0  0  0  0  0  0  0  0  0
  1 34  1  0  0  0  0
  1 35  1  0  0  0  0
  1 36  1  0  0  0  0
  1  2  1  0  0  0  0
  2 37  1  0  0  0  0
  2  3  1  0  0  0  0
  3 38  1  0  0  0  0
  3 39  1  0  0  0  0
  3  4  1  0  0  0  0
  4  5  2  0  0  0  0
  4  6  1  0  0  0  0
  6  7  1  0  0  0  0
  7  8  2  0  0  0  0
  8 40  1  0  0  0  0
  8  9  1  0  0  0  0
  9 10  1  0  0  0  0
 10 41  1  0  0  0  0
 10 42  1  0  0  0  0
 10 43  1  0  0  0  0
  9 11  2  0  0  0  0
 11 44  1  0  0  0  0
 11 12  1  0  0  0  0
 12  6  2  0  0  0  0
 12 13  1  0  0  0  0
 13  2  1  0  0  0  0
 13 14  1  0  0  0  0
 14 15  2  0  0  0  0
 14 16  2  0  0  0  0
 14 17  1  0  0  0  0
 17 18  2  0  0  0  0
 18 45  1  0  0  0  0
 18 19  1  0  0  0  0
 19 46  1  0  0  0  0
 19 20  2  0  0  0  0
 20 21  1  0  0  0  0
 21 47  1  0  0  0  0
 21 22  2  0  0  0  0
 22 48  1  0  0  0  0
 22 23  1  0  0  0  0
 23 49  1  0  0  0  0
 23 24  2  0  0  0  0
 24 50  1  0  0  0  0
 24 25  1  0  0  0  0
 25 20  1  0  0  0  0
 25 26  2  0  0  0  0
 26 17  1  0  0  0  0
 26 51  1  0  0  0  0
  7 27  1  0  0  0  0
 27 28  1  0  0  0  0
 28 52  1  0  0  0  0
 28 53  1  0  0  0  0
 28 29  1  0  0  0  0
 29 54  1  0  0  0  0
 29 55  1  0  0  0  0
 29 30  1  0  0  0  0
 30 31  1  0  0  0  0
 31 56  1  0  0  0  0
 31 57  1  0  0  0  0
 31 58  1  0  0  0  0
 30 32  1  0  0  0  0
 32 59  1  0  0  0  0
 32 60  1  0  0  0  0
 32 33  1  0  0  0  0
 33 27  1  0  0  0  0
 33 61  1  0  0  0  0
 33 62  1  0  0  0  0
M  END
>  <LOGBIO>
5.7500

>  <PRED_LOGBIO>
6.5800

>  <XV_RES>
-2.4840

>  <WHL_TMPL>
2

>  <ANCH>
1-16;42-40

$$$$
ROW36
  -MTS-   01071501523D 0   0.00000     0.00000     0

 48 49  0  0  1  0  0  0  0  0999 V2000
   -2.9540    2.9240   -1.5480 C   0  0  0  0  0  0  0  0  0  0  0  0
   -3.4480    3.4710   -0.2120 C   0  0  0  0  0  0  0  0  0  0  0  0
   -4.0950    2.3940    0.5500 N   0  0  0  0  0  0  0  0  0  0  0  0
   -5.0930    2.9330    1.4850 C   0  0  0  0  0  0  0  0  0  0  0  0
   -5.2470    1.8780    2.5960 C   0  0  0  0  0  0  0  0  0  0  0  0
   -3.9830    1.0060    2.4770 C   0  0  0  0  0  0  0  0  0  0  0  0
   -3.1230    1.6900    1.3990 C   0  0  1  0  0  0  0  0  0  0  0  0
   -2.3030    0.6770    0.6010 C   0  0  0  0  0  0  0  0  0  0  0  0
   -1.0960    1.3300    0.0740 N   0  0  0  0  0  0  0  0  0  0  0  0
   -0.2290    0.6340   -0.6560 C   0  0  0  0  0  0  0  0  0  0  0  0
   -0.4370   -0.5550   -0.8900 O   0  0  0  0  0  0  0  0  0  0  0  0
    1.0110    1.3040   -1.1970 C   0  0  0  0  0  0  0  0  0  0  0  0
    2.2850    0.9220   -0.7610 C   0  0  0  0  0  0  0  0  0  0  0  0
    2.4350   -0.1760    0.2640 C   0  0  0  0  0  0  0  0  0  0  0  0
    2.4170    0.4300    1.6650 C   0  0  0  0  0  0  0  0  0  0  0  0
    3.4210    1.5590   -1.2760 C   0  0  0  0  0  0  0  0  0  0  0  0
    3.2820    2.5770   -2.2270 C   0  0  0  0  0  0  0  0  0  0  0  0
    2.0080    2.9590   -2.6630 C   0  0  0  0  0  0  0  0  0  0  0  0
    1.8710    3.9550   -3.5940 O   0  0  0  0  0  0  0  0  0  0  0  0
    0.8720    2.3220   -2.1480 C   0  0  0  0  0  0  0  0  0  0  0  0
   -0.3750    2.6960   -2.5740 O   0  0  0  0  0  0  0  0  0  0  0  0
   -0.9260    2.0230   -3.7090 C   0  0  0  0  0  0  0  0  0  0  0  0
   -2.2370    2.1250   -1.3700 H   0  0  0  0  0  0  0  0  0  0  0  0
   -2.4750    3.7210   -2.1120 H   0  0  0  0  0  0  0  0  0  0  0  0
   -3.7970    2.5340   -2.1150 H   0  0  0  0  0  0  0  0  0  0  0  0
   -2.6050    3.8610    0.3540 H   0  0  0  0  0  0  0  0  0  0  0  0
   -4.1650    4.2700   -0.3910 H   0  0  0  0  0  0  0  0  0  0  0  0
   -4.7180    3.8580    1.9170 H   0  0  0  0  0  0  0  0  0  0  0  0
   -6.0430    3.0520    0.9670 H   0  0  0  0  0  0  0  0  0  0  0  0
   -6.1480    1.2850    2.4510 H   0  0  0  0  0  0  0  0  0  0  0  0
   -5.3100    2.3460    3.5760 H   0  0  0  0  0  0  0  0  0  0  0  0
   -4.2650    0.0130    2.1330 H   0  0  0  0  0  0  0  0  0  0  0  0
   -3.4490    1.0200    3.4240 H   0  0  0  0  0  0  0  0  0  0  0  0
   -2.3990    2.3750    1.8360 H   0  0  0  0  0  0  0  0  0  0  0  0
   -2.9000    0.2980   -0.2250 H   0  0  0  0  0  0  0  0  0  0  0  0
   -2.0160   -0.1480    1.2500 H   0  0  0  0  0  0  0  0  0  0  0  0
   -0.9250    2.3060    0.2660 H   0  0  0  0  0  0  0  0  0  0  0  0
    3.3780   -0.6940    0.1050 H   0  0  0  0  0  0  0  0  0  0  0  0
    1.6120   -0.8810    0.1630 H   0  0  0  0  0  0  0  0  0  0  0  0
    3.2390    1.1350    1.7650 H   0  0  0  0  0  0  0  0  0  0  0  0
    2.5250   -0.3610    2.4030 H   0  0  0  0  0  0  0  0  0  0  0  0
    1.4730    0.9480    1.8230 H   0  0  0  0  0  0  0  0  0  0  0  0
    4.4040    1.2640   -0.9400 H   0  0  0  0  0  0  0  0  0  0  0  0
    4.1580    3.0680   -2.6240 H   0  0  0  0  0  0  0  0  0  0  0  0
    2.4810    4.6870   -3.4120 H   0  0  0  0  0  0  0  0  0  0  0  0
   -1.0080    0.9590   -3.4960 H   0  0  0  0  0  0  0  0  0  0  0  0
   -1.9140    2.4260   -3.9260 H   0  0  0  0  0  0  0  0  0  0  0  0
   -0.2770    2.1720   -4.5700 H   0  0  0  0  0  0  0  0  0  0  0  0
  1 23  1  0  0  0  0
  1 24  1  0  0  0  0
  1 25  1  0  0  0  0
  1  2  1  0  0  0  0
  2 26  1  0  0  0  0
  2 27  1  0  0  0  0
  2  3  1  0  0  0  0
  3  4  1  0  0  0  0
  4 28  1  0  0  0  0
  4 29  1  0  0  0  0
  4  5  1  0  0  0  0
  5 30  1  0  0  0  0
  5 31  1  0  0  0  0
  5  6  1  0  0  0  0
  6 32  1  0  0  0  0
  6 33  1  0  0  0  0
  6  7  1  0  0  0  0
  7  3  1  0  0  0  0
  7 34  1  0  0  0  0
  7  8  1  0  0  0  0
  8 35  1  0  0  0  0
  8 36  1  0  0  0  0
  8  9  1  0  0  0  0
  9 37  1  0  0  0  0
  9 10  1  0  0  0  0
 10 11  2  0  0  0  0
 10 12  1  0  0  0  0
 12 13  2  0  0  0  0
 13 14  1  0  0  0  0
 14 38  1  0  0  0  0
 14 39  1  0  0  0  0
 14 15  1  0  0  0  0
 15 40  1  0  0  0  0
 15 41  1  0  0  0  0
 15 42  1  0  0  0  0
 13 16  1  0  0  0  0
 16 43  1  0  0  0  0
 16 17  2  0  0  0  0
 17 44  1  0  0  0  0
 17 18  1  0  0  0  0
 18 19  1  0  0  0  0
 19 45  1  0  0  0  0
 18 20  2  0  0  0  0
 20 12  1  0  0  0  0
 20 21  1  0  0  0  0
 21 22  1  0  0  0  0
 22 46  1  0  0  0  0
 22 47  1  0  0  0  0
 22 48  1  0  0  0  0
M  END
>  <LOGBIO>
6.9100

>  <PRED_LOGBIO>
7.5300

>  <XV_RES>
-0.7720

>  <WHL_TMPL>
2

>  <ANCH>
2-4;38-40

$$$$
ROW37
  -MTS-   01071501523D 0   0.00000     0.00000     0

 56 59  0  0  0  0  0  0  0  0999 V2000
   -6.2200   -3.4580   -3.3780 C   0  0  0  0  0  0  0  0  0  0  0  0
   -6.0040   -3.1460   -2.0000 O   0  0  0  0  0  0  0  0  0  0  0  0
   -6.0520   -4.1720   -1.0930 C   0  0  0  0  0  0  0  0  0  0  0  0
   -7.2670   -4.5120   -0.4850 C   0  0  0  0  0  0  0  0  0  0  0  0
   -7.3170   -5.5610    0.4410 C   0  0  0  0  0  0  0  0  0  0  0  0
   -6.1520   -6.2690    0.7600 C   0  0  0  0  0  0  0  0  0  0  0  0
   -4.9370   -5.9290    0.1520 C   0  0  0  0  0  0  0  0  0  0  0  0
   -4.8880   -4.8810   -0.7740 C   0  0  0  0  0  0  0  0  0  0  0  0
   -3.6990   -4.5480   -1.3690 O   0  0  0  0  0  0  0  0  0  0  0  0
   -2.8770   -3.5700   -0.7260 C   0  0  0  0  0  0  0  0  0  0  0  0
   -1.6090   -3.3490   -1.5500 C   0  0  0  0  0  0  0  0  0  0  0  0
   -0.7640   -2.3440   -0.8890 N   0  0  0  0  0  0  0  0  0  0  0  0
    0.4550   -2.1320   -1.6810 C   0  0  0  0  0  0  0  0  0  0  0  0
    1.3340   -1.0870   -0.9940 C   0  0  0  0  0  0  0  0  0  0  0  0
    0.6150    0.1440   -0.8860 O   0  0  0  0  0  0  0  0  0  0  0  0
    2.6010   -0.8660   -1.8180 C   0  0  0  0  0  0  0  0  0  0  0  0
    3.4240    0.1110   -1.1740 O   0  0  0  0  0  0  0  0  0  0  0  0
    4.6120    0.4440   -1.7690 C   0  0  0  0  0  0  0  0  0  0  0  0
    4.6330    1.3630   -2.8250 C   0  0  0  0  0  0  0  0  0  0  0  0
    5.8470    1.7040   -3.4330 C   0  0  0  0  0  0  0  0  0  0  0  0
    7.0410    1.1250   -2.9840 C   0  0  0  0  0  0  0  0  0  0  0  0
    7.0200    0.2060   -1.9280 C   0  0  0  0  0  0  0  0  0  0  0  0
    8.0600   -0.5120   -1.2920 N   0  0  0  0  0  0  0  0  0  0  0  0
    7.4980   -1.3160   -0.2710 C   0  0  0  0  0  0  0  0  0  0  0  0
    8.0870   -2.2020    0.6380 C   0  0  0  0  0  0  0  0  0  0  0  0
    7.2910   -2.8870    1.5640 C   0  0  0  0  0  0  0  0  0  0  0  0
    5.9060   -2.6850    1.5810 C   0  0  0  0  0  0  0  0  0  0  0  0
    5.3170   -1.7980    0.6720 C   0  0  0  0  0  0  0  0  0  0  0  0
    6.1130   -1.1140   -0.2540 C   0  0  0  0  0  0  0  0  0  0  0  0
    5.8050   -0.1340   -1.3210 C   0  0  0  0  0  0  0  0  0  0  0  0
   -7.2080   -3.8960   -3.5010 H   0  0  0  0  0  0  0  0  0  0  0  0
   -6.1510   -2.5480   -3.9710 H   0  0  0  0  0  0  0  0  0  0  0  0
   -5.4640   -4.1660   -3.7130 H   0  0  0  0  0  0  0  0  0  0  0  0
   -8.1650   -3.9660   -0.7310 H   0  0  0  0  0  0  0  0  0  0  0  0
   -8.2530   -5.8230    0.9100 H   0  0  0  0  0  0  0  0  0  0  0  0
   -6.1900   -7.0780    1.4740 H   0  0  0  0  0  0  0  0  0  0  0  0
   -4.0390   -6.4750    0.3980 H   0  0  0  0  0  0  0  0  0  0  0  0
   -3.4240   -2.6330   -0.6440 H   0  0  0  0  0  0  0  0  0  0  0  0
   -2.6070   -3.9210    0.2680 H   0  0  0  0  0  0  0  0  0  0  0  0
   -1.0620   -4.2860   -1.6320 H   0  0  0  0  0  0  0  0  0  0  0  0
   -1.8790   -2.9990   -2.5440 H   0  0  0  0  0  0  0  0  0  0  0  0
   -1.2720   -1.4750   -0.8130 H   0  0  0  0  0  0  0  0  0  0  0  0
    1.0030   -3.0690   -1.7630 H   0  0  0  0  0  0  0  0  0  0  0  0
    0.1860   -1.7810   -2.6750 H   0  0  0  0  0  0  0  0  0  0  0  0
    1.6030   -1.4380    0.0000 H   0  0  0  0  0  0  0  0  0  0  0  0
   -0.1960    0.0290   -0.3660 H   0  0  0  0  0  0  0  0  0  0  0  0
    3.1490   -1.8030   -1.8990 H   0  0  0  0  0  0  0  0  0  0  0  0
    2.3320   -0.5160   -2.8120 H   0  0  0  0  0  0  0  0  0  0  0  0
    3.7120    1.8090   -3.1710 H   0  0  0  0  0  0  0  0  0  0  0  0
    5.8640    2.4120   -4.2470 H   0  0  0  0  0  0  0  0  0  0  0  0
    7.9780    1.3880   -3.4530 H   0  0  0  0  0  0  0  0  0  0  0  0
    9.0410   -0.4600   -1.5270 H   0  0  0  0  0  0  0  0  0  0  0  0
    9.1560   -2.3580    0.6250 H   0  0  0  0  0  0  0  0  0  0  0  0
    7.7460   -3.5710    2.2660 H   0  0  0  0  0  0  0  0  0  0  0  0
    5.2920   -3.2130    2.2960 H   0  0  0  0  0  0  0  0  0  0  0  0
    4.2480   -1.6420    0.6850 H   0  0  0  0  0  0  0  0  0  0  0  0
  1 31  1  0  0  0  0
  1 32  1  0  0  0  0
  1 33  1  0  0  0  0
  1  2  1  0  0  0  0
  2  3  1  0  0  0  0
  3  4  2  0  0  0  0
  4 34  1  0  0  0  0
  4  5  1  0  0  0  0
  5 35  1  0  0  0  0
  5  6  2  0  0  0  0
  6 36  1  0  0  0  0
  6  7  1  0  0  0  0
  7 37  1  0  0  0  0
  7  8  2  0  0  0  0
  8  3  1  0  0  0  0
  8  9  1  0  0  0  0
  9 10  1  0  0  0  0
 10 38  1  0  0  0  0
 10 39  1  0  0  0  0
 10 11  1  0  0  0  0
 11 40  1  0  0  0  0
 11 41  1  0  0  0  0
 11 12  1  0  0  0  0
 12 42  1  0  0  0  0
 12 13  1  0  0  0  0
 13 43  1  0  0  0  0
 13 44  1  0  0  0  0
 13 14  1  0  0  0  0
 14 45  1  0  0  0  0
 14 15  1  0  0  0  0
 15 46  1  0  0  0  0
 14 16  1  0  0  0  0
 16 47  1  0  0  0  0
 16 48  1  0  0  0  0
 16 17  1  0  0  0  0
 17 18  1  0  0  0  0
 18 19  2  0  0  0  0
 19 49  1  0  0  0  0
 19 20  1  0  0  0  0
 20 50  1  0  0  0  0
 20 21  2  0  0  0  0
 21 51  1  0  0  0  0
 21 22  1  0  0  0  0
 22 23  1  0  0  0  0
 23 52  1  0  0  0  0
 23 24  1  0  0  0  0
 24 25  2  0  0  0  0
 25 53  1  0  0  0  0
 25 26  1  0  0  0  0
 26 54  1  0  0  0  0
 26 27  2  0  0  0  0
 27 55  1  0  0  0  0
 27 28  1  0  0  0  0
 28 56  1  0  0  0  0
 28 29  2  0  0  0  0
 29 24  1  0  0  0  0
 29 30  1  0  0  0  0
 30 18  1  0  0  0  0
 30 22  2  0  0  0  0
M  END
>  <LOGBIO>
6.8400

>  <PRED_LOGBIO>
7.1800

>  <XV_RES>
-0.4860

>  <WHL_TMPL>
1

>  <ANCH>
9-11;37-36

$$$$
ROW38
  -MTS-   01071501523D 0   0.00000     0.00000     0

 42 43  0  0  1  0  0  0  0  0999 V2000
   -2.9540    2.9240   -1.5480 C   0  0  0  0  0  0  0  0  0  0  0  0
   -3.4480    3.4710   -0.2120 C   0  0  0  0  0  0  0  0  0  0  0  0
   -4.0950    2.3930    0.5500 N   0  0  0  0  0  0  0  0  0  0  0  0
   -5.0930    2.9330    1.4840 C   0  0  0  0  0  0  0  0  0  0  0  0
   -5.2470    1.8780    2.5950 C   0  0  0  0  0  0  0  0  0  0  0  0
   -3.9840    1.0060    2.4770 C   0  0  0  0  0  0  0  0  0  0  0  0
   -3.1230    1.6900    1.3990 C   0  0  1  0  0  0  0  0  0  0  0  0
   -2.3030    0.6770    0.6010 C   0  0  0  0  0  0  0  0  0  0  0  0
   -1.0960    1.3300    0.0740 N   0  0  0  0  0  0  0  0  0  0  0  0
   -0.2290    0.6340   -0.6560 C   0  0  0  0  0  0  0  0  0  0  0  0
   -0.4370   -0.5550   -0.8900 O   0  0  0  0  0  0  0  0  0  0  0  0
    1.0110    1.3040   -1.1970 C   0  0  0  0  0  0  0  0  0  0  0  0
    2.2850    0.9220   -0.7610 C   0  0  0  0  0  0  0  0  0  0  0  0
    3.4210    1.5590   -1.2760 C   0  0  0  0  0  0  0  0  0  0  0  0
    5.3320    0.9860   -0.6220 I   0  0  0  0  0  0  0  0  0  0  0  0
    3.2820    2.5770   -2.2270 C   0  0  0  0  0  0  0  0  0  0  0  0
    2.0080    2.9590   -2.6630 C   0  0  0  0  0  0  0  0  0  0  0  0
    1.8710    3.9550   -3.5940 O   0  0  0  0  0  0  0  0  0  0  0  0
    0.8720    2.3220   -2.1480 C   0  0  0  0  0  0  0  0  0  0  0  0
   -0.3750    2.6960   -2.5740 O   0  0  0  0  0  0  0  0  0  0  0  0
   -0.9260    2.0230   -3.7090 C   0  0  0  0  0  0  0  0  0  0  0  0
   -2.2370    2.1250   -1.3700 H   0  0  0  0  0  0  0  0  0  0  0  0
   -2.4750    3.7210   -2.1120 H   0  0  0  0  0  0  0  0  0  0  0  0
   -3.7970    2.5340   -2.1150 H   0  0  0  0  0  0  0  0  0  0  0  0
   -2.6050    3.8610    0.3540 H   0  0  0  0  0  0  0  0  0  0  0  0
   -4.1650    4.2700   -0.3910 H   0  0  0  0  0  0  0  0  0  0  0  0
   -4.7180    3.8580    1.9170 H   0  0  0  0  0  0  0  0  0  0  0  0
   -6.0430    3.0520    0.9670 H   0  0  0  0  0  0  0  0  0  0  0  0
   -6.1480    1.2850    2.4510 H   0  0  0  0  0  0  0  0  0  0  0  0
   -5.3100    2.3460    3.5750 H   0  0  0  0  0  0  0  0  0  0  0  0
   -4.2650    0.0130    2.1330 H   0  0  0  0  0  0  0  0  0  0  0  0
   -3.4490    1.0200    3.4240 H   0  0  0  0  0  0  0  0  0  0  0  0
   -2.3990    2.3750    1.8360 H   0  0  0  0  0  0  0  0  0  0  0  0
   -2.9000    0.2970   -0.2250 H   0  0  0  0  0  0  0  0  0  0  0  0
   -2.0160   -0.1480    1.2500 H   0  0  0  0  0  0  0  0  0  0  0  0
   -0.9250    2.3060    0.2660 H   0  0  0  0  0  0  0  0  0  0  0  0
    2.3920    0.1370   -0.0280 H   0  0  0  0  0  0  0  0  0  0  0  0
    4.1580    3.0680   -2.6240 H   0  0  0  0  0  0  0  0  0  0  0  0
    0.9490    4.2500   -3.6550 H   0  0  0  0  0  0  0  0  0  0  0  0
   -1.0070    0.9590   -3.4960 H   0  0  0  0  0  0  0  0  0  0  0  0
   -1.9130    2.4260   -3.9260 H   0  0  0  0  0  0  0  0  0  0  0  0
   -0.2770    2.1710   -4.5700 H   0  0  0  0  0  0  0  0  0  0  0  0
  1 22  1  0  0  0  0
  1 23  1  0  0  0  0
  1 24  1  0  0  0  0
  1  2  1  0  0  0  0
  2 25  1  0  0  0  0
  2 26  1  0  0  0  0
  2  3  1  0  0  0  0
  3  4  1  0  0  0  0
  4 27  1  0  0  0  0
  4 28  1  0  0  0  0
  4  5  1  0  0  0  0
  5 29  1  0  0  0  0
  5 30  1  0  0  0  0
  5  6  1  0  0  0  0
  6 31  1  0  0  0  0
  6 32  1  0  0  0  0
  6  7  1  0  0  0  0
  7  3  1  0  0  0  0
  7 33  1  0  0  0  0
  7  8  1  0  0  0  0
  8 34  1  0  0  0  0
  8 35  1  0  0  0  0
  8  9  1  0  0  0  0
  9 36  1  0  0  0  0
  9 10  1  0  0  0  0
 10 11  2  0  0  0  0
 10 12  1  0  0  0  0
 12 13  2  0  0  0  0
 13 37  1  0  0  0  0
 13 14  1  0  0  0  0
 14 15  1  0  0  0  0
 14 16  2  0  0  0  0
 16 38  1  0  0  0  0
 16 17  1  0  0  0  0
 17 18  1  0  0  0  0
 18 39  1  0  0  0  0
 17 19  2  0  0  0  0
 19 12  1  0  0  0  0
 19 20  1  0  0  0  0
 20 21  1  0  0  0  0
 21 40  1  0  0  0  0
 21 41  1  0  0  0  0
 21 42  1  0  0  0  0
M  END
>  <LOGBIO>
8.5200

>  <PRED_LOGBIO>
8.0600

>  <XV_RES>
0.4890

>  <WHL_TMPL>
2

>  <ANCH>
2-4;32-34

$$$$
ROW39
  -MTS-   01071501523D 0   0.00000     0.00000     0

 73 76  0  0  0  0  0  0  0  0999 V2000
    9.4620  -12.0230   -2.0980 C   0  0  0  0  0  0  0  0  0  0  0  0
    8.1360  -11.2940   -1.9010 C   0  0  0  0  0  0  0  0  0  0  0  0
    8.3340   -9.8000   -2.1550 C   0  0  0  0  0  0  0  0  0  0  0  0
    7.0070   -9.0690   -1.9590 C   0  0  0  0  0  0  0  0  0  0  0  0
    7.2050   -7.5760   -2.2130 C   0  0  0  0  0  0  0  0  0  0  0  0
    5.8780   -6.8450   -2.0160 C   0  0  0  0  0  0  0  0  0  0  0  0
    6.0760   -5.3520   -2.2700 C   0  0  0  0  0  0  0  0  0  0  0  0
    4.7480   -4.6210   -2.0730 C   0  0  0  0  0  0  0  0  0  0  0  0
    4.9470   -3.1270   -2.3280 C   0  0  0  0  0  0  0  0  0  0  0  0
    3.6350   -2.4050   -2.1330 C   0  0  0  0  0  0  0  0  0  0  0  0
    2.6270   -3.0350   -1.8180 O   0  0  0  0  0  0  0  0  0  0  0  0
    3.5690   -1.0880   -2.3030 N   0  0  0  0  0  0  0  0  0  0  0  0
    2.3360   -0.4090   -2.1200 N   0  0  0  0  0  0  0  0  0  0  0  0
    2.2950    0.7870   -2.8750 C   0  0  0  0  0  0  0  0  0  0  0  0
    3.4480    1.2210   -3.5400 C   0  0  0  0  0  0  0  0  0  0  0  0
    3.4210    2.4020   -4.2900 C   0  0  0  0  0  0  0  0  0  0  0  0
    2.2410    3.1500   -4.3760 C   0  0  0  0  0  0  0  0  0  0  0  0
    2.2080    4.6190   -5.3090 Cl  0  0  0  0  0  0  0  0  0  0  0  0
    1.0880    2.7170   -3.7120 C   0  0  0  0  0  0  0  0  0  0  0  0
    1.1150    1.5350   -2.9610 C   0  0  0  0  0  0  0  0  0  0  0  0
   -0.0880    1.1660   -2.3470 N   0  0  0  0  0  0  0  0  0  0  0  0
   -0.1870    0.7140   -1.1110 C   0  0  0  0  0  0  0  0  0  0  0  0
   -1.4210    0.3830   -0.6170 N   0  0  0  0  0  0  0  0  0  0  0  0
   -1.5940   -0.6410    0.4230 C   0  0  0  0  0  0  0  0  0  0  0  0
   -2.7230   -1.6230    0.0610 C   0  0  0  0  0  0  0  0  0  0  0  0
   -3.9640   -0.9200   -0.2940 N   0  0  0  0  0  0  0  0  0  0  0  0
   -5.1140   -1.5020    0.5800 C   0  0  0  0  0  0  0  0  0  0  0  0
   -3.7490    0.0030   -1.4190 C   0  0  0  0  0  0  0  0  0  0  0  0
   -2.6500    1.0320   -1.0960 C   0  0  0  0  0  0  0  0  0  0  0  0
    1.0040    0.5550   -0.2460 C   0  0  0  0  0  0  0  0  0  0  0  0
    0.9580    0.9420    1.0990 C   0  0  0  0  0  0  0  0  0  0  0  0
    2.0880    0.7880    1.9100 C   0  0  0  0  0  0  0  0  0  0  0  0
    3.2640    0.2470    1.3770 C   0  0  0  0  0  0  0  0  0  0  0  0
    3.3100   -0.1390    0.0320 C   0  0  0  0  0  0  0  0  0  0  0  0
    2.1800    0.0140   -0.7790 C   0  0  0  0  0  0  0  0  0  0  0  0
   10.1990  -11.6310   -1.4000 H   0  0  0  0  0  0  0  0  0  0  0  0
    9.3210  -13.0870   -1.9170 H   0  0  0  0  0  0  0  0  0  0  0  0
    9.8120  -11.8720   -3.1170 H   0  0  0  0  0  0  0  0  0  0  0  0
    7.7870  -11.4450   -0.8820 H   0  0  0  0  0  0  0  0  0  0  0  0
    7.4000  -11.6860   -2.5990 H   0  0  0  0  0  0  0  0  0  0  0  0
    8.6840   -9.6490   -3.1740 H   0  0  0  0  0  0  0  0  0  0  0  0
    9.0710   -9.4080   -1.4570 H   0  0  0  0  0  0  0  0  0  0  0  0
    6.6570   -9.2210   -0.9400 H   0  0  0  0  0  0  0  0  0  0  0  0
    6.2700   -9.4610   -2.6570 H   0  0  0  0  0  0  0  0  0  0  0  0
    7.5550   -7.4250   -3.2320 H   0  0  0  0  0  0  0  0  0  0  0  0
    7.9420   -7.1840   -1.5150 H   0  0  0  0  0  0  0  0  0  0  0  0
    5.5280   -6.9960   -0.9970 H   0  0  0  0  0  0  0  0  0  0  0  0
    5.1410   -7.2370   -2.7140 H   0  0  0  0  0  0  0  0  0  0  0  0
    6.4260   -5.2000   -3.2890 H   0  0  0  0  0  0  0  0  0  0  0  0
    6.8130   -4.9590   -1.5720 H   0  0  0  0  0  0  0  0  0  0  0  0
    4.3990   -4.7720   -1.0540 H   0  0  0  0  0  0  0  0  0  0  0  0
    4.0120   -5.0130   -2.7720 H   0  0  0  0  0  0  0  0  0  0  0  0
    5.2960   -2.9760   -3.3470 H   0  0  0  0  0  0  0  0  0  0  0  0
    5.6830   -2.7350   -1.6290 H   0  0  0  0  0  0  0  0  0  0  0  0
    4.3970   -0.5700   -2.5620 H   0  0  0  0  0  0  0  0  0  0  0  0
    4.3590    0.6430   -3.4740 H   0  0  0  0  0  0  0  0  0  0  0  0
    4.3110    2.7360   -4.8030 H   0  0  0  0  0  0  0  0  0  0  0  0
    0.1780    3.2940   -3.7780 H   0  0  0  0  0  0  0  0  0  0  0  0
   -1.9190   -0.1170    1.3190 H   0  0  0  0  0  0  0  0  0  0  0  0
   -0.6710   -1.2100    0.5140 H   0  0  0  0  0  0  0  0  0  0  0  0
   -2.9400   -2.1860    0.9660 H   0  0  0  0  0  0  0  0  0  0  0  0
   -2.3960   -2.2100   -0.7950 H   0  0  0  0  0  0  0  0  0  0  0  0
   -6.0780   -1.2220    0.1600 H   0  0  0  0  0  0  0  0  0  0  0  0
   -5.0440   -1.0170    1.5510 H   0  0  0  0  0  0  0  0  0  0  0  0
   -4.9520   -2.5770    0.6180 H   0  0  0  0  0  0  0  0  0  0  0  0
   -4.6730    0.5660   -1.5340 H   0  0  0  0  0  0  0  0  0  0  0  0
   -3.4300   -0.5690   -2.2870 H   0  0  0  0  0  0  0  0  0  0  0  0
   -2.3950    1.5120   -2.0380 H   0  0  0  0  0  0  0  0  0  0  0  0
   -3.0260    1.6900   -0.3160 H   0  0  0  0  0  0  0  0  0  0  0  0
    0.0500    1.3590    1.5100 H   0  0  0  0  0  0  0  0  0  0  0  0
    2.0530    1.0870    2.9470 H   0  0  0  0  0  0  0  0  0  0  0  0
    4.1360    0.1290    2.0030 H   0  0  0  0  0  0  0  0  0  0  0  0
    4.2170   -0.5560   -0.3790 H   0  0  0  0  0  0  0  0  0  0  0  0
  1 36  1  0  0  0  0
  1 37  1  0  0  0  0
  1 38  1  0  0  0  0
  1  2  1  0  0  0  0
  2 39  1  0  0  0  0
  2 40  1  0  0  0  0
  2  3  1  0  0  0  0
  3 41  1  0  0  0  0
  3 42  1  0  0  0  0
  3  4  1  0  0  0  0
  4 43  1  0  0  0  0
  4 44  1  0  0  0  0
  4  5  1  0  0  0  0
  5 45  1  0  0  0  0
  5 46  1  0  0  0  0
  5  6  1  0  0  0  0
  6 47  1  0  0  0  0
  6 48  1  0  0  0  0
  6  7  1  0  0  0  0
  7 49  1  0  0  0  0
  7 50  1  0  0  0  0
  7  8  1  0  0  0  0
  8 51  1  0  0  0  0
  8 52  1  0  0  0  0
  8  9  1  0  0  0  0
  9 53  1  0  0  0  0
  9 54  1  0  0  0  0
  9 10  1  0  0  0  0
 10 11  2  0  0  0  0
 10 12  1  0  0  0  0
 12 55  1  0  0  0  0
 12 13  1  0  0  0  0
 13 14  1  0  0  0  0
 14 15  2  0  0  0  0
 15 56  1  0  0  0  0
 15 16  1  0  0  0  0
 16 57  1  0  0  0  0
 16 17  2  0  0  0  0
 17 18  1  0  0  0  0
 17 19  1  0  0  0  0
 19 58  1  0  0  0  0
 19 20  2  0  0  0  0
 20 14  1  0  0  0  0
 20 21  1  0  0  0  0
 21 22  2  0  0  0  0
 22 23  1  0  0  0  0
 23 24  1  0  0  0  0
 24 59  1  0  0  0  0
 24 60  1  0  0  0  0
 24 25  1  0  0  0  0
 25 61  1  0  0  0  0
 25 62  1  0  0  0  0
 25 26  1  0  0  0  0
 26 27  1  0  0  0  0
 27 63  1  0  0  0  0
 27 64  1  0  0  0  0
 27 65  1  0  0  0  0
 26 28  1  0  0  0  0
 28 66  1  0  0  0  0
 28 67  1  0  0  0  0
 28 29  1  0  0  0  0
 29 23  1  0  0  0  0
 29 68  1  0  0  0  0
 29 69  1  0  0  0  0
 22 30  1  0  0  0  0
 30 31  2  0  0  0  0
 31 70  1  0  0  0  0
 31 32  1  0  0  0  0
 32 71  1  0  0  0  0
 32 33  2  0  0  0  0
 33 72  1  0  0  0  0
 33 34  1  0  0  0  0
 34 73  1  0  0  0  0
 34 35  2  0  0  0  0
 35 13  1  0  0  0  0
 35 30  1  0  0  0  0
M  END
>  <LOGBIO>
5.0500

>  <PRED_LOGBIO>
4.8200

>  <XV_RES>
-0.0180

>  <WHL_TMPL>
1

>  <ANCH>
24-35;46-61

$$$$
ROW40
  -MTS-   01071501523D 0   0.00000     0.00000     0

 50 52  0  0  0  0  0  0  0  0999 V2000
   -8.7820   -2.1180   -1.8550 Cl  0  0  0  0  0  0  0  0  0  0  0  0
   -7.5280   -1.9320   -0.6630 C   0  0  0  0  0  0  0  0  0  0  0  0
   -7.8090   -2.1610    0.6890 C   0  0  0  0  0  0  0  0  0  0  0  0
   -6.8000   -2.0110    1.6480 C   0  0  0  0  0  0  0  0  0  0  0  0
   -5.5110   -1.6330    1.2550 C   0  0  0  0  0  0  0  0  0  0  0  0
   -5.2300   -1.4040   -0.0970 C   0  0  0  0  0  0  0  0  0  0  0  0
   -3.9270   -1.0210   -0.4950 N   0  0  0  0  0  0  0  0  0  0  0  0
   -2.7250   -1.6140    0.1080 C   0  0  0  0  0  0  0  0  0  0  0  0
   -1.7030   -0.5300    0.5000 C   0  0  0  0  0  0  0  0  0  0  0  0
   -1.4210    0.3830   -0.6170 N   0  0  0  0  0  0  0  0  0  0  0  0
   -0.2450    0.8790   -1.3960 C   0  0  0  0  0  0  0  0  0  0  0  0
    1.0290    0.2210   -0.8700 C   0  0  0  0  0  0  0  0  0  0  0  0
    2.2130    0.5180   -1.4220 C   0  0  0  0  0  0  0  0  0  0  0  0
    3.4730   -0.1330   -0.9020 C   0  0  0  0  0  0  0  0  0  0  0  0
    4.6290    0.3550   -1.6680 N   0  0  0  0  0  0  0  0  0  0  0  0
    5.8500   -0.0860   -1.3820 C   0  0  0  0  0  0  0  0  0  0  0  0
    6.0130   -0.9020   -0.4760 O   0  0  0  0  0  0  0  0  0  0  0  0
    7.0140    0.4060   -2.1530 C   0  0  0  0  0  0  0  0  0  0  0  0
    7.4230   -0.2690   -3.3090 C   0  0  0  0  0  0  0  0  0  0  0  0
    8.5240    0.1950   -4.0390 C   0  0  0  0  0  0  0  0  0  0  0  0
    9.2160    1.3350   -3.6120 C   0  0  0  0  0  0  0  0  0  0  0  0
   10.8670    2.0320   -4.7070 I   0  0  0  0  0  0  0  0  0  0  0  0
    8.8070    2.0100   -2.4560 C   0  0  0  0  0  0  0  0  0  0  0  0
    7.7060    1.5450   -1.7260 C   0  0  0  0  0  0  0  0  0  0  0  0
   -2.6500    1.0320   -1.0960 C   0  0  0  0  0  0  0  0  0  0  0  0
   -3.6970   -0.0080   -1.5350 C   0  0  0  0  0  0  0  0  0  0  0  0
   -6.2390   -1.5540   -1.0560 C   0  0  0  0  0  0  0  0  0  0  0  0
   -5.8910   -1.2690   -2.7370 Cl  0  0  0  0  0  0  0  0  0  0  0  0
   -8.8030   -2.4530    0.9930 H   0  0  0  0  0  0  0  0  0  0  0  0
   -7.0160   -2.1880    2.6920 H   0  0  0  0  0  0  0  0  0  0  0  0
   -4.7320   -1.5170    1.9950 H   0  0  0  0  0  0  0  0  0  0  0  0
   -2.2550   -2.2120   -0.6700 H   0  0  0  0  0  0  0  0  0  0  0  0
   -3.0110   -2.1480    1.0110 H   0  0  0  0  0  0  0  0  0  0  0  0
   -0.7710   -1.0520    0.7100 H   0  0  0  0  0  0  0  0  0  0  0  0
   -2.1210    0.0430    1.3240 H   0  0  0  0  0  0  0  0  0  0  0  0
   -0.1570    1.9430   -1.1890 H   0  0  0  0  0  0  0  0  0  0  0  0
   -0.3710    0.5990   -2.4400 H   0  0  0  0  0  0  0  0  0  0  0  0
    0.9750   -0.4830   -0.0530 H   0  0  0  0  0  0  0  0  0  0  0  0
    2.2670    1.2220   -2.2390 H   0  0  0  0  0  0  0  0  0  0  0  0
    3.6030    0.1170    0.1490 H   0  0  0  0  0  0  0  0  0  0  0  0
    3.3950   -1.2130   -1.0110 H   0  0  0  0  0  0  0  0  0  0  0  0
    4.4950    1.0250   -2.4120 H   0  0  0  0  0  0  0  0  0  0  0  0
    6.8890   -1.1480   -3.6390 H   0  0  0  0  0  0  0  0  0  0  0  0
    8.8390   -0.3250   -4.9310 H   0  0  0  0  0  0  0  0  0  0  0  0
    9.3410    2.8890   -2.1260 H   0  0  0  0  0  0  0  0  0  0  0  0
    7.3910    2.0660   -0.8340 H   0  0  0  0  0  0  0  0  0  0  0  0
   -2.3750    1.5870   -1.9900 H   0  0  0  0  0  0  0  0  0  0  0  0
   -3.0780    1.6180   -0.2850 H   0  0  0  0  0  0  0  0  0  0  0  0
   -4.6350    0.5320   -1.6480 H   0  0  0  0  0  0  0  0  0  0  0  0
   -3.3240   -0.5020   -2.4300 H   0  0  0  0  0  0  0  0  0  0  0  0
  1  2  1  0  0  0  0
  2  3  2  0  0  0  0
  3 29  1  0  0  0  0
  3  4  1  0  0  0  0
  4 30  1  0  0  0  0
  4  5  2  0  0  0  0
  5 31  1  0  0  0  0
  5  6  1  0  0  0  0
  6  7  1  0  0  0  0
  7  8  1  0  0  0  0
  8 32  1  0  0  0  0
  8 33  1  0  0  0  0
  8  9  1  0  0  0  0
  9 34  1  0  0  0  0
  9 35  1  0  0  0  0
  9 10  1  0  0  0  0
 10 11  1  0  0  0  0
 11 36  1  0  0  0  0
 11 37  1  0  0  0  0
 11 12  1  0  0  0  0
 12 38  1  0  0  0  0
 12 13  2  0  0  0  0
 13 39  1  0  0  0  0
 13 14  1  0  0  0  0
 14 40  1  0  0  0  0
 14 41  1  0  0  0  0
 14 15  1  0  0  0  0
 15 42  1  0  0  0  0
 15 16  1  0  0  0  0
 16 17  2  0  0  0  0
 16 18  1  0  0  0  0
 18 19  2  0  0  0  0
 19 43  1  0  0  0  0
 19 20  1  0  0  0  0
 20 44  1  0  0  0  0
 20 21  2  0  0  0  0
 21 22  1  0  0  0  0
 21 23  1  0  0  0  0
 23 45  1  0  0  0  0
 23 24  2  0  0  0  0
 24 18  1  0  0  0  0
 24 46  1  0  0  0  0
 10 25  1  0  0  0  0
 25 47  1  0  0  0  0
 25 48  1  0  0  0  0
 25 26  1  0  0  0  0
 26  7  1  0  0  0  0
 26 49  1  0  0  0  0
 26 50  1  0  0  0  0
  6 27  2  0  0  0  0
 27  2  1  0  0  0  0
 27 28  1  0  0  0  0
M  END
>  <LOGBIO>
6.7900

>  <PRED_LOGBIO>
7.0600

>  <XV_RES>
-0.2920

>  <WHL_TMPL>
1

>  <ANCH>
24-35;17-43

$$$$
ROW41
  -MTS-   01071501523D 0   0.00000     0.00000     0

 51 52  0  0  1  0  0  0  0  0999 V2000
    2.9190   -4.3420    2.0230 C   0  0  0  0  0  0  0  0  0  0  0  0
    3.4810   -5.5610    1.2960 C   0  0  0  0  0  0  0  0  0  0  0  0
    4.0200   -5.1480   -0.0070 N   0  0  0  0  0  0  0  0  0  0  0  0
    3.9920   -6.2610   -0.9670 C   0  0  0  0  0  0  0  0  0  0  0  0
    5.0720   -5.9430   -2.0170 C   0  0  0  0  0  0  0  0  0  0  0  0
    5.9750   -4.8970   -1.3370 C   0  0  0  0  0  0  0  0  0  0  0  0
    5.4390   -4.7790    0.1020 C   0  0  1  0  0  0  0  0  0  0  0  0
    5.6150   -3.3670    0.6570 C   0  0  0  0  0  0  0  0  0  0  0  0
    5.6380   -2.4030   -0.4520 N   0  0  0  0  0  0  0  0  0  0  0  0
    5.7830   -1.1040   -0.2030 C   0  0  0  0  0  0  0  0  0  0  0  0
    5.8980   -0.7100    0.9560 O   0  0  0  0  0  0  0  0  0  0  0  0
    5.8050   -0.1340   -1.3200 C   0  0  0  0  0  0  0  0  0  0  0  0
    4.6120    0.4440   -1.7690 C   0  0  0  0  0  0  0  0  0  0  0  0
    3.4230    0.1110   -1.1740 O   0  0  0  0  0  0  0  0  0  0  0  0
    2.2310    0.7280   -1.6670 C   0  0  0  0  0  0  0  0  0  0  0  0
    4.6330    1.3630   -2.8250 C   0  0  0  0  0  0  0  0  0  0  0  0
    5.8480    1.7030   -3.4330 C   0  0  0  0  0  0  0  0  0  0  0  0
    7.0410    1.1240   -2.9840 C   0  0  0  0  0  0  0  0  0  0  0  0
    8.3510    1.4900   -3.6400 C   0  0  0  0  0  0  0  0  0  0  0  0
    8.9610    2.6900   -2.9210 C   0  0  0  0  0  0  0  0  0  0  0  0
    7.0200    0.2060   -1.9280 C   0  0  0  0  0  0  0  0  0  0  0  0
    8.2150   -0.3740   -1.4780 O   0  0  0  0  0  0  0  0  0  0  0  0
    8.0640   -1.4970   -0.6060 C   0  0  0  0  0  0  0  0  0  0  0  0
    3.7110   -3.6120    2.1730 H   0  0  0  0  0  0  0  0  0  0  0  0
    2.5190   -4.6480    2.9880 H   0  0  0  0  0  0  0  0  0  0  0  0
    2.1250   -3.8980    1.4260 H   0  0  0  0  0  0  0  0  0  0  0  0
    4.2740   -6.0050    1.8930 H   0  0  0  0  0  0  0  0  0  0  0  0
    2.6880   -6.2910    1.1460 H   0  0  0  0  0  0  0  0  0  0  0  0
    4.2500   -7.1850   -0.4540 H   0  0  0  0  0  0  0  0  0  0  0  0
    3.0180   -6.2940   -1.4510 H   0  0  0  0  0  0  0  0  0  0  0  0
    4.6290   -5.5460   -2.9280 H   0  0  0  0  0  0  0  0  0  0  0  0
    5.6360   -6.8350   -2.2830 H   0  0  0  0  0  0  0  0  0  0  0  0
    5.8580   -3.9410   -1.8420 H   0  0  0  0  0  0  0  0  0  0  0  0
    6.9970   -5.2710   -1.3090 H   0  0  0  0  0  0  0  0  0  0  0  0
    5.9750   -5.4330    0.7860 H   0  0  0  0  0  0  0  0  0  0  0  0
    6.5520   -3.3080    1.2070 H   0  0  0  0  0  0  0  0  0  0  0  0
    4.7880   -3.1330    1.3240 H   0  0  0  0  0  0  0  0  0  0  0  0
    5.5430   -2.7260   -1.4040 H   0  0  0  0  0  0  0  0  0  0  0  0
    1.3570    0.2220   -1.2630 H   0  0  0  0  0  0  0  0  0  0  0  0
    2.2170    0.5650   -2.7430 H   0  0  0  0  0  0  0  0  0  0  0  0
    2.2760    1.7810   -1.3970 H   0  0  0  0  0  0  0  0  0  0  0  0
    3.7120    1.8100   -3.1710 H   0  0  0  0  0  0  0  0  0  0  0  0
    5.8650    2.4120   -4.2480 H   0  0  0  0  0  0  0  0  0  0  0  0
    8.1760    1.7430   -4.6830 H   0  0  0  0  0  0  0  0  0  0  0  0
    9.0350    0.6460   -3.5800 H   0  0  0  0  0  0  0  0  0  0  0  0
    8.2780    3.5340   -2.9800 H   0  0  0  0  0  0  0  0  0  0  0  0
    9.9050    2.9540   -3.3930 H   0  0  0  0  0  0  0  0  0  0  0  0
    9.1360    2.4370   -1.8770 H   0  0  0  0  0  0  0  0  0  0  0  0
    7.5150   -2.2840   -1.1210 H   0  0  0  0  0  0  0  0  0  0  0  0
    9.0450   -1.8680   -0.3190 H   0  0  0  0  0  0  0  0  0  0  0  0
    7.5150   -1.1950    0.2830 H   0  0  0  0  0  0  0  0  0  0  0  0
  1 24  1  0  0  0  0
  1 25  1  0  0  0  0
  1 26  1  0  0  0  0
  1  2  1  0  0  0  0
  2 27  1  0  0  0  0
  2 28  1  0  0  0  0
  2  3  1  0  0  0  0
  3  4  1  0  0  0  0
  4 29  1  0  0  0  0
  4 30  1  0  0  0  0
  4  5  1  0  0  0  0
  5 31  1  0  0  0  0
  5 32  1  0  0  0  0
  5  6  1  0  0  0  0
  6 33  1  0  0  0  0
  6 34  1  0  0  0  0
  6  7  1  0  0  0  0
  7  3  1  0  0  0  0
  7 35  1  0  0  0  0
  7  8  1  0  0  0  0
  8 36  1  0  0  0  0
  8 37  1  0  0  0  0
  8  9  1  0  0  0  0
  9 38  1  0  0  0  0
  9 10  1  0  0  0  0
 10 11  2  0  0  0  0
 10 12  1  0  0  0  0
 12 13  2  0  0  0  0
 13 14  1  0  0  0  0
 14 15  1  0  0  0  0
 15 39  1  0  0  0  0
 15 40  1  0  0  0  0
 15 41  1  0  0  0  0
 13 16  1  0  0  0  0
 16 42  1  0  0  0  0
 16 17  2  0  0  0  0
 17 43  1  0  0  0  0
 17 18  1  0  0  0  0
 18 19  1  0  0  0  0
 19 44  1  0  0  0  0
 19 45  1  0  0  0  0
 19 20  1  0  0  0  0
 20 46  1  0  0  0  0
 20 47  1  0  0  0  0
 20 48  1  0  0  0  0
 18 21  2  0  0  0  0
 21 12  1  0  0  0  0
 21 22  1  0  0  0  0
 22 23  1  0  0  0  0
 23 49  1  0  0  0  0
 23 50  1  0  0  0  0
 23 51  1  0  0  0  0
M  END
>  <LOGBIO>
8.8900

>  <PRED_LOGBIO>
8.1500

>  <XV_RES>
0.9360

>  <WHL_TMPL>
1

>  <ANCH>
9-11;34-28

$$$$
ROW42
  -MTS-   01071501523D 0   0.00000     0.00000     0

 76 79  0  0  0  0  0  0  0  0999 V2000
    9.3100    0.3060   -3.5570 C   0  0  0  0  0  0  0  0  0  0  0  0
    8.3510    1.4900   -3.6390 C   0  0  0  0  0  0  0  0  0  0  0  0
    8.9610    2.6900   -2.9210 C   0  0  0  0  0  0  0  0  0  0  0  0
    8.1060    1.8450   -5.1030 C   0  0  0  0  0  0  0  0  0  0  0  0
    7.0410    1.1240   -2.9840 C   0  0  0  0  0  0  0  0  0  0  0  0
    7.0200    0.2060   -1.9280 C   0  0  0  0  0  0  0  0  0  0  0  0
    5.8050   -0.1340   -1.3200 C   0  0  0  0  0  0  0  0  0  0  0  0
    4.6120    0.4440   -1.7690 C   0  0  0  0  0  0  0  0  0  0  0  0
    4.6330    1.3630   -2.8250 C   0  0  0  0  0  0  0  0  0  0  0  0
    5.8480    1.7030   -3.4330 C   0  0  0  0  0  0  0  0  0  0  0  0
    3.4230    0.1110   -1.1740 C   0  0  0  0  0  0  0  0  0  0  0  0
    3.5450    0.5700    0.1750 O   0  0  0  0  0  0  0  0  0  0  0  0
    2.2310    0.7280   -1.6670 C   0  0  0  0  0  0  0  0  0  0  0  0
    1.0290    0.2210   -0.8700 C   0  0  0  0  0  0  0  0  0  0  0  0
   -0.2450    0.8790   -1.3960 C   0  0  0  0  0  0  0  0  0  0  0  0
   -1.4010    0.3910   -0.6300 N   0  0  0  0  0  0  0  0  0  0  0  0
   -0.9350   -0.4740    0.4630 C   0  0  0  0  0  0  0  0  0  0  0  0
   -2.1140   -1.0220    1.2890 C   0  0  0  0  0  0  0  0  0  0  0  0
   -3.0090    0.1170    1.8120 C   0  0  0  0  0  0  0  0  0  0  0  0
   -3.4030    1.0850    0.6830 C   0  0  0  0  0  0  0  0  0  0  0  0
   -2.1640    1.5360   -0.1120 C   0  0  0  0  0  0  0  0  0  0  0  0
   -2.1550    0.9210    2.7910 C   0  0  0  0  0  0  0  0  0  0  0  0
   -3.0010    1.5510    3.7560 O   0  0  0  0  0  0  0  0  0  0  0  0
   -1.1910   -0.0040    3.4950 C   0  0  0  0  0  0  0  0  0  0  0  0
    0.0760   -0.2420    2.9490 C   0  0  0  0  0  0  0  0  0  0  0  0
    0.9700   -1.0990    3.6020 C   0  0  0  0  0  0  0  0  0  0  0  0
    0.5970   -1.7190    4.8010 C   0  0  0  0  0  0  0  0  0  0  0  0
   -0.6700   -1.4810    5.3470 C   0  0  0  0  0  0  0  0  0  0  0  0
   -1.5640   -0.6240    4.6940 C   0  0  0  0  0  0  0  0  0  0  0  0
   -1.3810    1.9740    2.0360 C   0  0  0  0  0  0  0  0  0  0  0  0
   -0.1080    1.6810    1.5310 C   0  0  0  0  0  0  0  0  0  0  0  0
    0.6090    2.6580    0.8300 C   0  0  0  0  0  0  0  0  0  0  0  0
    0.0540    3.9280    0.6350 C   0  0  0  0  0  0  0  0  0  0  0  0
   -1.2180    4.2220    1.1400 C   0  0  0  0  0  0  0  0  0  0  0  0
   -1.9350    3.2450    1.8400 C   0  0  0  0  0  0  0  0  0  0  0  0
    9.4850    0.0530   -2.5130 H   0  0  0  0  0  0  0  0  0  0  0  0
   10.2540    0.5700   -4.0290 H   0  0  0  0  0  0  0  0  0  0  0  0
    8.8750   -0.5490   -4.0690 H   0  0  0  0  0  0  0  0  0  0  0  0
    9.1360    2.4380   -1.8770 H   0  0  0  0  0  0  0  0  0  0  0  0
    9.9050    2.9540   -3.3940 H   0  0  0  0  0  0  0  0  0  0  0  0
    8.2780    3.5340   -2.9800 H   0  0  0  0  0  0  0  0  0  0  0  0
    7.6710    0.9890   -5.6160 H   0  0  0  0  0  0  0  0  0  0  0  0
    9.0500    2.1080   -5.5760 H   0  0  0  0  0  0  0  0  0  0  0  0
    7.4220    2.6890   -5.1630 H   0  0  0  0  0  0  0  0  0  0  0  0
    7.9410   -0.2400   -1.5820 H   0  0  0  0  0  0  0  0  0  0  0  0
    5.7890   -0.8420   -0.5050 H   0  0  0  0  0  0  0  0  0  0  0  0
    3.7120    1.8100   -3.1710 H   0  0  0  0  0  0  0  0  0  0  0  0
    5.8650    2.4120   -4.2480 H   0  0  0  0  0  0  0  0  0  0  0  0
    3.2940   -0.9690   -1.1750 H   0  0  0  0  0  0  0  0  0  0  0  0
    3.1450   -0.0610    0.7940 H   0  0  0  0  0  0  0  0  0  0  0  0
    2.0980    0.3820   -2.6900 H   0  0  0  0  0  0  0  0  0  0  0  0
    2.2980    1.8060   -1.5320 H   0  0  0  0  0  0  0  0  0  0  0  0
    1.1620    0.5670    0.1530 H   0  0  0  0  0  0  0  0  0  0  0  0
    0.9480   -0.8550   -1.0130 H   0  0  0  0  0  0  0  0  0  0  0  0
   -0.3780    0.5330   -2.4190 H   0  0  0  0  0  0  0  0  0  0  0  0
   -0.1560    1.9550   -1.2600 H   0  0  0  0  0  0  0  0  0  0  0  0
   -0.3610    0.1620    1.1340 H   0  0  0  0  0  0  0  0  0  0  0  0
   -0.4010   -1.3210    0.0380 H   0  0  0  0  0  0  0  0  0  0  0  0
   -1.6790   -1.4980    2.1650 H   0  0  0  0  0  0  0  0  0  0  0  0
   -2.7150   -1.6580    0.6430 H   0  0  0  0  0  0  0  0  0  0  0  0
   -3.8930   -0.2830    2.3040 H   0  0  0  0  0  0  0  0  0  0  0  0
   -3.8000    1.9760    1.1650 H   0  0  0  0  0  0  0  0  0  0  0  0
   -4.0740    0.5640    0.0040 H   0  0  0  0  0  0  0  0  0  0  0  0
   -1.5120    2.0410    0.5980 H   0  0  0  0  0  0  0  0  0  0  0  0
   -2.5060    2.1380   -0.9520 H   0  0  0  0  0  0  0  0  0  0  0  0
   -2.4800    2.0690    4.3900 H   0  0  0  0  0  0  0  0  0  0  0  0
    0.3640    0.2360    2.0240 H   0  0  0  0  0  0  0  0  0  0  0  0
    1.9470   -1.2830    3.1810 H   0  0  0  0  0  0  0  0  0  0  0  0
    1.2860   -2.3800    5.3040 H   0  0  0  0  0  0  0  0  0  0  0  0
   -0.9580   -1.9590    6.2710 H   0  0  0  0  0  0  0  0  0  0  0  0
   -2.5410   -0.4400    5.1150 H   0  0  0  0  0  0  0  0  0  0  0  0
    0.3190    0.7010    1.6810 H   0  0  0  0  0  0  0  0  0  0  0  0
    1.5910    2.4310    0.4410 H   0  0  0  0  0  0  0  0  0  0  0  0
    0.6080    4.6820    0.0950 H   0  0  0  0  0  0  0  0  0  0  0  0
   -1.6460    5.2020    0.9890 H   0  0  0  0  0  0  0  0  0  0  0  0
   -2.9170    3.4710    2.2300 H   0  0  0  0  0  0  0  0  0  0  0  0
  1 36  1  0  0  0  0
  1 37  1  0  0  0  0
  1 38  1  0  0  0  0
  1  2  1  0  0  0  0
  2  3  1  0  0  0  0
  3 39  1  0  0  0  0
  3 40  1  0  0  0  0
  3 41  1  0  0  0  0
  2  4  1  0  0  0  0
  4 42  1  0  0  0  0
  4 43  1  0  0  0  0
  4 44  1  0  0  0  0
  2  5  1  0  0  0  0
  5  6  2  0  0  0  0
  6 45  1  0  0  0  0
  6  7  1  0  0  0  0
  7 46  1  0  0  0  0
  7  8  2  0  0  0  0
  8  9  1  0  0  0  0
  9 47  1  0  0  0  0
  9 10  2  0  0  0  0
 10  5  1  0  0  0  0
 10 48  1  0  0  0  0
  8 11  1  0  0  0  0
 11 49  1  0  0  0  0
 11 12  1  0  0  0  0
 12 50  1  0  0  0  0
 11 13  1  0  0  0  0
 13 51  1  0  0  0  0
 13 52  1  0  0  0  0
 13 14  1  0  0  0  0
 14 53  1  0  0  0  0
 14 54  1  0  0  0  0
 14 15  1  0  0  0  0
 15 55  1  0  0  0  0
 15 56  1  0  0  0  0
 15 16  1  0  0  0  0
 16 17  1  0  0  0  0
 17 57  1  0  0  0  0
 17 58  1  0  0  0  0
 17 18  1  0  0  0  0
 18 59  1  0  0  0  0
 18 60  1  0  0  0  0
 18 19  1  0  0  0  0
 19 61  1  0  0  0  0
 19 20  1  0  0  0  0
 20 62  1  0  0  0  0
 20 63  1  0  0  0  0
 20 21  1  0  0  0  0
 21 16  1  0  0  0  0
 21 64  1  0  0  0  0
 21 65  1  0  0  0  0
 19 22  1  0  0  0  0
 22 23  1  0  0  0  0
 23 66  1  0  0  0  0
 22 24  1  0  0  0  0
 24 25  2  0  0  0  0
 25 67  1  0  0  0  0
 25 26  1  0  0  0  0
 26 68  1  0  0  0  0
 26 27  2  0  0  0  0
 27 69  1  0  0  0  0
 27 28  1  0  0  0  0
 28 70  1  0  0  0  0
 28 29  2  0  0  0  0
 29 24  1  0  0  0  0
 29 71  1  0  0  0  0
 22 30  1  0  0  0  0
 30 31  2  0  0  0  0
 31 72  1  0  0  0  0
 31 32  1  0  0  0  0
 32 73  1  0  0  0  0
 32 33  2  0  0  0  0
 33 74  1  0  0  0  0
 33 34  1  0  0  0  0
 34 75  1  0  0  0  0
 34 35  2  0  0  0  0
 35 30  1  0  0  0  0
 35 76  1  0  0  0  0
M  END
>  <LOGBIO>
5.2100

>  <PRED_LOGBIO>
6.4700

>  <XV_RES>
-2.3720

>  <WHL_TMPL>
1

>  <ANCH>
21-24;34-37

$$$$
ROW43
  -MTS-   01071501523D 0   0.00000     0.00000     0

 55 58  0  0  0  0  0  0  0  0999 V2000
   -8.5660   -3.2320    2.1020 F   0  0  0  0  0  0  0  0  0  0  0  0
   -7.4430   -2.6690    1.6070 C   0  0  0  0  0  0  0  0  0  0  0  0
   -6.1900   -3.0660    2.0890 C   0  0  0  0  0  0  0  0  0  0  0  0
   -5.0250   -2.4830    1.5750 C   0  0  0  0  0  0  0  0  0  0  0  0
   -5.1140   -1.5020    0.5800 C   0  0  0  0  0  0  0  0  0  0  0  0
   -6.3670   -1.1050    0.0990 C   0  0  0  0  0  0  0  0  0  0  0  0
   -7.5320   -1.6880    0.6120 C   0  0  0  0  0  0  0  0  0  0  0  0
   -3.8830   -0.8850    0.0370 C   0  0  0  0  0  0  0  0  0  0  0  0
   -2.7820   -1.2340    0.4600 O   0  0  0  0  0  0  0  0  0  0  0  0
   -3.9790    0.1730   -1.0360 C   0  0  0  0  0  0  0  0  0  0  0  0
   -2.5750    0.6410   -1.4170 C   0  0  0  0  0  0  0  0  0  0  0  0
   -2.6720    1.7110   -2.5030 C   0  0  0  0  0  0  0  0  0  0  0  0
   -1.3210    2.1610   -2.8700 N   0  0  0  0  0  0  0  0  0  0  0  0
   -0.9340    3.2940   -2.0170 C   0  0  0  0  0  0  0  0  0  0  0  0
    0.4690    3.8210   -2.3720 C   0  0  0  0  0  0  0  0  0  0  0  0
    1.5140    2.6920   -2.3160 C   0  0  0  0  0  0  0  0  0  0  0  0
    1.0530    1.4600   -3.1180 C   0  0  0  0  0  0  0  0  0  0  0  0
   -0.3770    1.0430   -2.7290 C   0  0  0  0  0  0  0  0  0  0  0  0
    1.7890    2.3020   -0.9260 N   0  0  0  0  0  0  0  0  0  0  0  0
    3.2470    2.1510   -0.8020 C   0  0  0  0  0  0  0  0  0  0  0  0
    3.8040    2.8510   -1.9690 N   0  0  0  0  0  0  0  0  0  0  0  0
    2.8480    3.1670   -2.8380 C   0  0  0  0  0  0  0  0  0  0  0  0
    3.0240    3.7560   -3.9040 O   0  0  0  0  0  0  0  0  0  0  0  0
    0.8340    2.1080    0.0990 C   0  0  0  0  0  0  0  0  0  0  0  0
   -0.1650    1.1390   -0.0490 C   0  0  0  0  0  0  0  0  0  0  0  0
   -1.1110    0.9470    0.9650 C   0  0  0  0  0  0  0  0  0  0  0  0
   -1.0580    1.7240    2.1280 C   0  0  0  0  0  0  0  0  0  0  0  0
   -0.0590    2.6940    2.2770 C   0  0  0  0  0  0  0  0  0  0  0  0
    0.8870    2.8850    1.2620 C   0  0  0  0  0  0  0  0  0  0  0  0
   -6.1220   -3.8220    2.8570 H   0  0  0  0  0  0  0  0  0  0  0  0
   -4.0580   -2.7900    1.9460 H   0  0  0  0  0  0  0  0  0  0  0  0
   -6.4350   -0.3480   -0.6690 H   0  0  0  0  0  0  0  0  0  0  0  0
   -8.4990   -1.3810    0.2400 H   0  0  0  0  0  0  0  0  0  0  0  0
   -4.4730   -0.2420   -1.9120 H   0  0  0  0  0  0  0  0  0  0  0  0
   -4.5530    1.0180   -0.6620 H   0  0  0  0  0  0  0  0  0  0  0  0
   -2.0810    1.0560   -0.5420 H   0  0  0  0  0  0  0  0  0  0  0  0
   -2.0000   -0.2040   -1.7910 H   0  0  0  0  0  0  0  0  0  0  0  0
   -3.1660    1.2960   -3.3790 H   0  0  0  0  0  0  0  0  0  0  0  0
   -3.2460    2.5560   -2.1290 H   0  0  0  0  0  0  0  0  0  0  0  0
   -0.9500    2.9850   -0.9740 H   0  0  0  0  0  0  0  0  0  0  0  0
   -1.6600    4.0960   -2.1280 H   0  0  0  0  0  0  0  0  0  0  0  0
    0.4530    4.2510   -3.3710 H   0  0  0  0  0  0  0  0  0  0  0  0
    0.7480    4.6070   -1.6730 H   0  0  0  0  0  0  0  0  0  0  0  0
    1.0870    1.6860   -4.1810 H   0  0  0  0  0  0  0  0  0  0  0  0
    1.7340    0.6320   -2.9340 H   0  0  0  0  0  0  0  0  0  0  0  0
   -0.3850    0.6900   -1.7000 H   0  0  0  0  0  0  0  0  0  0  0  0
   -0.6990    0.2180   -3.3610 H   0  0  0  0  0  0  0  0  0  0  0  0
    3.5040    1.0960   -0.8620 H   0  0  0  0  0  0  0  0  0  0  0  0
    3.5820    2.6480    0.1060 H   0  0  0  0  0  0  0  0  0  0  0  0
    4.7830    3.0630   -2.0940 H   0  0  0  0  0  0  0  0  0  0  0  0
   -0.2070    0.5390   -0.9460 H   0  0  0  0  0  0  0  0  0  0  0  0
   -1.8820    0.1990    0.8500 H   0  0  0  0  0  0  0  0  0  0  0  0
   -1.7880    1.5760    2.9100 H   0  0  0  0  0  0  0  0  0  0  0  0
   -0.0180    3.2930    3.1740 H   0  0  0  0  0  0  0  0  0  0  0  0
    1.6580    3.6330    1.3770 H   0  0  0  0  0  0  0  0  0  0  0  0
  1  2  1  0  0  0  0
  2  3  2  0  0  0  0
  3 30  1  0  0  0  0
  3  4  1  0  0  0  0
  4 31  1  0  0  0  0
  4  5  2  0  0  0  0
  5  6  1  0  0  0  0
  6 32  1  0  0  0  0
  6  7  2  0  0  0  0
  7  2  1  0  0  0  0
  7 33  1  0  0  0  0
  5  8  1  0  0  0  0
  8  9  2  0  0  0  0
  8 10  1  0  0  0  0
 10 34  1  0  0  0  0
 10 35  1  0  0  0  0
 10 11  1  0  0  0  0
 11 36  1  0  0  0  0
 11 37  1  0  0  0  0
 11 12  1  0  0  0  0
 12 38  1  0  0  0  0
 12 39  1  0  0  0  0
 12 13  1  0  0  0  0
 13 14  1  0  0  0  0
 14 40  1  0  0  0  0
 14 41  1  0  0  0  0
 14 15  1  0  0  0  0
 15 42  1  0  0  0  0
 15 43  1  0  0  0  0
 15 16  1  0  0  0  0
 16 17  1  0  0  0  0
 17 44  1  0  0  0  0
 17 45  1  0  0  0  0
 17 18  1  0  0  0  0
 18 13  1  0  0  0  0
 18 46  1  0  0  0  0
 18 47  1  0  0  0  0
 16 19  1  0  0  0  0
 19 20  1  0  0  0  0
 20 48  1  0  0  0  0
 20 49  1  0  0  0  0
 20 21  1  0  0  0  0
 21 50  1  0  0  0  0
 21 22  1  0  0  0  0
 22 16  1  0  0  0  0
 22 23  2  0  0  0  0
 19 24  1  0  0  0  0
 24 25  2  0  0  0  0
 25 51  1  0  0  0  0
 25 26  1  0  0  0  0
 26 52  1  0  0  0  0
 26 27  2  0  0  0  0
 27 53  1  0  0  0  0
 27 28  1  0  0  0  0
 28 54  1  0  0  0  0
 28 29  2  0  0  0  0
 29 24  1  0  0  0  0
 29 55  1  0  0  0  0
M  END
>  <LOGBIO>
8.9000

>  <PRED_LOGBIO>
8.9600

>  <XV_RES>
0.0720

>  <WHL_TMPL>
1

>  <ANCH>
38-47;7-5

$$$$
ROW44
  -MTS-   01071501523D 0   0.00000     0.00000     0

 42 45  0  0  0  0  0  0  0  0999 V2000
   -5.1140   -1.5020    0.5800 C   0  0  0  0  0  0  0  0  0  0  0  0
   -3.9910   -0.8890   -0.3000 N   0  0  0  0  0  0  0  0  0  0  0  0
   -2.7630   -1.6100    0.0640 C   0  0  0  0  0  0  0  0  0  0  0  0
   -1.6260   -0.6350    0.4230 C   0  0  0  0  0  0  0  0  0  0  0  0
   -1.4210    0.3830   -0.6170 N   0  0  0  0  0  0  0  0  0  0  0  0
   -2.6500    1.0320   -1.0960 C   0  0  0  0  0  0  0  0  0  0  0  0
   -3.7680    0.0270   -1.4280 C   0  0  0  0  0  0  0  0  0  0  0  0
   -0.1800    0.7020   -1.1030 C   0  0  0  0  0  0  0  0  0  0  0  0
    0.0620    1.9680   -1.3900 N   0  0  0  0  0  0  0  0  0  0  0  0
    1.2750    2.4630   -1.8820 C   0  0  0  0  0  0  0  0  0  0  0  0
    1.8030    3.6600   -1.3830 C   0  0  0  0  0  0  0  0  0  0  0  0
    3.0170    4.1500   -1.8790 C   0  0  0  0  0  0  0  0  0  0  0  0
    3.7040    3.4420   -2.8740 C   0  0  0  0  0  0  0  0  0  0  0  0
    3.1760    2.2450   -3.3720 C   0  0  0  0  0  0  0  0  0  0  0  0
    1.9620    1.7550   -2.8760 C   0  0  0  0  0  0  0  0  0  0  0  0
    1.3990    0.5500   -3.3570 N   0  0  0  0  0  0  0  0  0  0  0  0
    1.5350   -0.4100   -2.3890 C   0  0  0  0  0  0  0  0  0  0  0  0
    2.5720   -1.8370   -2.2400 S   0  0  0  0  0  0  0  0  0  0  0  0
    1.9820   -2.3780   -0.6620 C   0  0  0  0  0  0  0  0  0  0  0  0
    2.4380   -3.5880    0.1190 C   0  0  0  0  0  0  0  0  0  0  0  0
    1.0450   -1.4890   -0.3050 C   0  0  0  0  0  0  0  0  0  0  0  0
    0.7990   -0.3940   -1.2700 C   0  0  0  0  0  0  0  0  0  0  0  0
   -6.0890   -1.2260    0.1840 H   0  0  0  0  0  0  0  0  0  0  0  0
   -5.0320   -2.5830    0.4830 H   0  0  0  0  0  0  0  0  0  0  0  0
   -4.9390   -1.1420    1.5920 H   0  0  0  0  0  0  0  0  0  0  0  0
   -2.4420   -2.1390   -0.8310 H   0  0  0  0  0  0  0  0  0  0  0  0
   -2.9630   -2.2290    0.9360 H   0  0  0  0  0  0  0  0  0  0  0  0
   -0.7150   -1.2290    0.4510 H   0  0  0  0  0  0  0  0  0  0  0  0
   -1.8950   -0.1370    1.3520 H   0  0  0  0  0  0  0  0  0  0  0  0
   -2.3890    1.5130   -2.0360 H   0  0  0  0  0  0  0  0  0  0  0  0
   -3.0200    1.6940   -0.3160 H   0  0  0  0  0  0  0  0  0  0  0  0
   -4.6820    0.6060   -1.5430 H   0  0  0  0  0  0  0  0  0  0  0  0
   -3.4560   -0.5510   -2.2960 H   0  0  0  0  0  0  0  0  0  0  0  0
    1.2740    4.2060   -0.6160 H   0  0  0  0  0  0  0  0  0  0  0  0
    3.4240    5.0730   -1.4950 H   0  0  0  0  0  0  0  0  0  0  0  0
    4.6400    3.8200   -3.2560 H   0  0  0  0  0  0  0  0  0  0  0  0
    3.7050    1.6990   -4.1390 H   0  0  0  0  0  0  0  0  0  0  0  0
    1.8890    0.2590   -4.1910 H   0  0  0  0  0  0  0  0  0  0  0  0
    3.4820   -3.7930   -0.1080 H   0  0  0  0  0  0  0  0  0  0  0  0
    1.8310   -4.4480   -0.1570 H   0  0  0  0  0  0  0  0  0  0  0  0
    2.3300   -3.3940    1.1840 H   0  0  0  0  0  0  0  0  0  0  0  0
    0.5040   -1.5670    0.6270 H   0  0  0  0  0  0  0  0  0  0  0  0
  1 23  1  0  0  0  0
  1 24  1  0  0  0  0
  1 25  1  0  0  0  0
  1  2  1  0  0  0  0
  2  3  1  0  0  0  0
  3 26  1  0  0  0  0
  3 27  1  0  0  0  0
  3  4  1  0  0  0  0
  4 28  1  0  0  0  0
  4 29  1  0  0  0  0
  4  5  1  0  0  0  0
  5  6  1  0  0  0  0
  6 30  1  0  0  0  0
  6 31  1  0  0  0  0
  6  7  1  0  0  0  0
  7  2  1  0  0  0  0
  7 32  1  0  0  0  0
  7 33  1  0  0  0  0
  5  8  1  0  0  0  0
  8  9  2  0  0  0  0
  9 10  1  0  0  0  0
 10 11  2  0  0  0  0
 11 34  1  0  0  0  0
 11 12  1  0  0  0  0
 12 35  1  0  0  0  0
 12 13  2  0  0  0  0
 13 36  1  0  0  0  0
 13 14  1  0  0  0  0
 14 37  1  0  0  0  0
 14 15  2  0  0  0  0
 15 10  1  0  0  0  0
 15 16  1  0  0  0  0
 16 38  1  0  0  0  0
 16 17  1  0  0  0  0
 17 18  1  0  0  0  0
 18 19  1  0  0  0  0
 19 20  1  0  0  0  0
 20 39  1  0  0  0  0
 20 40  1  0  0  0  0
 20 41  1  0  0  0  0
 19 21  2  0  0  0  0
 21 42  1  0  0  0  0
 21 22  1  0  0  0  0
 22  8  1  0  0  0  0
 22 17  2  0  0  0  0
M  END
>  <LOGBIO>
8.0000

>  <PRED_LOGBIO>
7.2700

>  <XV_RES>
0.8930

>  <WHL_TMPL>
1

>  <ANCH>
24-35;12-13

$$$$
ROW45
  -MTS-   01071501523D 0   0.00000     0.00000     0

 38 41  0  0  0  0  0  0  0  0999 V2000
   -0.1160   -3.0130   -4.8370 Cl  0  0  0  0  0  0  0  0  0  0  0  0
    0.2490   -1.4170   -4.2460 C   0  0  0  0  0  0  0  0  0  0  0  0
    0.9050   -0.4980   -5.0720 C   0  0  0  0  0  0  0  0  0  0  0  0
    1.1980    0.7860   -4.5960 C   0  0  0  0  0  0  0  0  0  0  0  0
    0.8340    1.1500   -3.2940 C   0  0  0  0  0  0  0  0  0  0  0  0
    1.1280    2.4100   -2.8430 O   0  0  0  0  0  0  0  0  0  0  0  0
    2.1590    2.3270   -1.9450 C   0  0  0  0  0  0  0  0  0  0  0  0
    3.4480    2.7430   -2.3000 C   0  0  0  0  0  0  0  0  0  0  0  0
    4.4920    2.6530   -1.3720 C   0  0  0  0  0  0  0  0  0  0  0  0
    4.2480    2.1470   -0.0900 C   0  0  0  0  0  0  0  0  0  0  0  0
    2.9600    1.7300    0.2650 C   0  0  0  0  0  0  0  0  0  0  0  0
    1.9150    1.8210   -0.6630 C   0  0  0  0  0  0  0  0  0  0  0  0
    0.6200    1.4090   -0.3260 N   0  0  0  0  0  0  0  0  0  0  0  0
   -0.1800    0.7020   -1.1030 C   0  0  0  0  0  0  0  0  0  0  0  0
   -1.4210    0.3830   -0.6170 N   0  0  0  0  0  0  0  0  0  0  0  0
   -1.6260   -0.6350    0.4230 C   0  0  0  0  0  0  0  0  0  0  0  0
   -2.7630   -1.6100    0.0640 C   0  0  0  0  0  0  0  0  0  0  0  0
   -3.9920   -0.8890   -0.3000 N   0  0  0  0  0  0  0  0  0  0  0  0
   -3.7680    0.0270   -1.4280 C   0  0  0  0  0  0  0  0  0  0  0  0
   -2.6500    1.0320   -1.0960 C   0  0  0  0  0  0  0  0  0  0  0  0
    0.1780    0.2300   -2.4680 C   0  0  0  0  0  0  0  0  0  0  0  0
   -0.1150   -1.0530   -2.9440 C   0  0  0  0  0  0  0  0  0  0  0  0
    1.1860   -0.7790   -6.0760 H   0  0  0  0  0  0  0  0  0  0  0  0
    1.7040    1.4950   -5.2340 H   0  0  0  0  0  0  0  0  0  0  0  0
    3.6360    3.1340   -3.2890 H   0  0  0  0  0  0  0  0  0  0  0  0
    5.4870    2.9740   -1.6450 H   0  0  0  0  0  0  0  0  0  0  0  0
    5.0540    2.0770    0.6260 H   0  0  0  0  0  0  0  0  0  0  0  0
    2.7710    1.3400    1.2540 H   0  0  0  0  0  0  0  0  0  0  0  0
   -1.9550   -0.1000    1.3120 H   0  0  0  0  0  0  0  0  0  0  0  0
   -0.7120   -1.2140    0.5310 H   0  0  0  0  0  0  0  0  0  0  0  0
   -2.9910   -2.1640    0.9720 H   0  0  0  0  0  0  0  0  0  0  0  0
   -2.4390   -2.2050   -0.7880 H   0  0  0  0  0  0  0  0  0  0  0  0
   -4.2260   -0.3100    0.4930 H   0  0  0  0  0  0  0  0  0  0  0  0
   -4.6820    0.6060   -1.5430 H   0  0  0  0  0  0  0  0  0  0  0  0
   -3.4560   -0.5510   -2.2960 H   0  0  0  0  0  0  0  0  0  0  0  0
   -2.3890    1.5130   -2.0360 H   0  0  0  0  0  0  0  0  0  0  0  0
   -3.0200    1.6940   -0.3160 H   0  0  0  0  0  0  0  0  0  0  0  0
   -0.6220   -1.7630   -2.3060 H   0  0  0  0  0  0  0  0  0  0  0  0
  1  2  1  0  0  0  0
  2  3  2  0  0  0  0
  3 23  1  0  0  0  0
  3  4  1  0  0  0  0
  4 24  1  0  0  0  0
  4  5  2  0  0  0  0
  5  6  1  0  0  0  0
  6  7  1  0  0  0  0
  7  8  2  0  0  0  0
  8 25  1  0  0  0  0
  8  9  1  0  0  0  0
  9 26  1  0  0  0  0
  9 10  2  0  0  0  0
 10 27  1  0  0  0  0
 10 11  1  0  0  0  0
 11 28  1  0  0  0  0
 11 12  2  0  0  0  0
 12  7  1  0  0  0  0
 12 13  1  0  0  0  0
 13 14  2  0  0  0  0
 14 15  1  0  0  0  0
 15 16  1  0  0  0  0
 16 29  1  0  0  0  0
 16 30  1  0  0  0  0
 16 17  1  0  0  0  0
 17 31  1  0  0  0  0
 17 32  1  0  0  0  0
 17 18  1  0  0  0  0
 18 33  1  0  0  0  0
 18 19  1  0  0  0  0
 19 34  1  0  0  0  0
 19 35  1  0  0  0  0
 19 20  1  0  0  0  0
 20 15  1  0  0  0  0
 20 36  1  0  0  0  0
 20 37  1  0  0  0  0
 14 21  1  0  0  0  0
 21  5  1  0  0  0  0
 21 22  2  0  0  0  0
 22  2  1  0  0  0  0
 22 38  1  0  0  0  0
M  END
>  <LOGBIO>
6.7000

>  <PRED_LOGBIO>
7.1600

>  <XV_RES>
-0.5980

>  <WHL_TMPL>
1

>  <ANCH>
24-35;21-33

$$$$
ROW46
  -MTS-   01071501523D 0   0.00000     0.00000     0

 56 59  0  0  0  0  0  0  0  0999 V2000
   -7.4320   -1.8400    1.1710 O   0  0  0  0  0  0  0  0  0  0  0  0
   -6.5710   -1.2730    0.1800 C   0  0  0  0  0  0  0  0  0  0  0  0
   -5.1140   -1.5020    0.5800 C   0  0  0  0  0  0  0  0  0  0  0  0
   -3.9910   -0.9360   -0.4100 N   0  0  0  0  0  0  0  0  0  0  0  0
   -2.7650   -1.5890    0.0720 C   0  0  0  0  0  0  0  0  0  0  0  0
   -1.7020   -0.5530    0.4810 C   0  0  0  0  0  0  0  0  0  0  0  0
   -1.4210    0.3830   -0.6170 N   0  0  0  0  0  0  0  0  0  0  0  0
   -0.2450    0.8790   -1.3960 C   0  0  0  0  0  0  0  0  0  0  0  0
    1.0290    0.2210   -0.8700 C   0  0  0  0  0  0  0  0  0  0  0  0
    2.2310    0.7280   -1.6670 C   0  0  0  0  0  0  0  0  0  0  0  0
    3.4560    0.0940   -1.1600 N   0  0  0  0  0  0  0  0  0  0  0  0
    4.3040   -0.1940   -2.2560 C   0  0  0  0  0  0  0  0  0  0  0  0
    5.1930    0.8450   -2.5560 C   0  0  0  0  0  0  0  0  0  0  0  0
    6.0970    0.7080   -3.6160 C   0  0  0  0  0  0  0  0  0  0  0  0
    6.1130   -0.4680   -4.3760 C   0  0  0  0  0  0  0  0  0  0  0  0
    5.2240   -1.5070   -4.0750 C   0  0  0  0  0  0  0  0  0  0  0  0
    4.3200   -1.3700   -3.0150 C   0  0  0  0  0  0  0  0  0  0  0  0
    3.1410   -2.5920   -2.5170 S   0  0  0  0  0  0  0  0  0  0  0  0
    2.9000   -2.3310   -0.7830 C   0  0  0  0  0  0  0  0  0  0  0  0
    2.5420   -3.3210    0.1400 C   0  0  0  0  0  0  0  0  0  0  0  0
    2.3800   -2.9920    1.4910 C   0  0  0  0  0  0  0  0  0  0  0  0
    2.5750   -1.6740    1.9190 C   0  0  0  0  0  0  0  0  0  0  0  0
    2.9330   -0.6840    0.9960 C   0  0  0  0  0  0  0  0  0  0  0  0
    3.0950   -1.0120   -0.3550 C   0  0  0  0  0  0  0  0  0  0  0  0
    2.4000   -1.3190    3.3770 C   0  0  0  0  0  0  0  0  0  0  0  0
    2.7070   -2.3720    4.1290 F   0  0  0  0  0  0  0  0  0  0  0  0
    1.1370   -0.9690    3.5990 F   0  0  0  0  0  0  0  0  0  0  0  0
    3.2020   -0.3050    3.6850 F   0  0  0  0  0  0  0  0  0  0  0  0
   -2.6500    1.0320   -1.0960 C   0  0  0  0  0  0  0  0  0  0  0  0
   -3.7150   -0.0010   -1.5090 C   0  0  0  0  0  0  0  0  0  0  0  0
   -8.3640   -1.7070    0.9380 H   0  0  0  0  0  0  0  0  0  0  0  0
   -6.7620   -0.2050    0.1010 H   0  0  0  0  0  0  0  0  0  0  0  0
   -6.7620   -1.7470   -0.7810 H   0  0  0  0  0  0  0  0  0  0  0  0
   -4.9830   -2.5820    0.5710 H   0  0  0  0  0  0  0  0  0  0  0  0
   -4.9560   -1.0230    1.5440 H   0  0  0  0  0  0  0  0  0  0  0  0
   -2.3540   -2.1320   -0.7760 H   0  0  0  0  0  0  0  0  0  0  0  0
   -3.0060   -2.1870    0.9480 H   0  0  0  0  0  0  0  0  0  0  0  0
   -0.7830   -1.1080    0.6550 H   0  0  0  0  0  0  0  0  0  0  0  0
   -2.0880    0.0070    1.3310 H   0  0  0  0  0  0  0  0  0  0  0  0
   -0.1570    1.9430   -1.1890 H   0  0  0  0  0  0  0  0  0  0  0  0
   -0.3710    0.5990   -2.4400 H   0  0  0  0  0  0  0  0  0  0  0  0
    0.9410   -0.8430   -1.0770 H   0  0  0  0  0  0  0  0  0  0  0  0
    1.1600    0.5040    0.1720 H   0  0  0  0  0  0  0  0  0  0  0  0
    2.3190    1.7920   -1.4600 H   0  0  0  0  0  0  0  0  0  0  0  0
    2.0920    0.4510   -2.7100 H   0  0  0  0  0  0  0  0  0  0  0  0
    5.1810    1.7520   -1.9700 H   0  0  0  0  0  0  0  0  0  0  0  0
    6.7830    1.5100   -3.8480 H   0  0  0  0  0  0  0  0  0  0  0  0
    6.8110   -0.5730   -5.1930 H   0  0  0  0  0  0  0  0  0  0  0  0
    5.2360   -2.4140   -4.6610 H   0  0  0  0  0  0  0  0  0  0  0  0
    2.3910   -4.3380   -0.1900 H   0  0  0  0  0  0  0  0  0  0  0  0
    2.1040   -3.7560    2.2030 H   0  0  0  0  0  0  0  0  0  0  0  0
    3.0840    0.3330    1.3260 H   0  0  0  0  0  0  0  0  0  0  0  0
   -2.3780    1.5700   -2.0020 H   0  0  0  0  0  0  0  0  0  0  0  0
   -3.0640    1.6360   -0.2910 H   0  0  0  0  0  0  0  0  0  0  0  0
   -4.6340    0.5550   -1.6800 H   0  0  0  0  0  0  0  0  0  0  0  0
   -3.3300   -0.5590   -2.3600 H   0  0  0  0  0  0  0  0  0  0  0  0
  1 31  1  0  0  0  0
  1  2  1  0  0  0  0
  2 32  1  0  0  0  0
  2 33  1  0  0  0  0
  2  3  1  0  0  0  0
  3 34  1  0  0  0  0
  3 35  1  0  0  0  0
  3  4  1  0  0  0  0
  4  5  1  0  0  0  0
  5 36  1  0  0  0  0
  5 37  1  0  0  0  0
  5  6  1  0  0  0  0
  6 38  1  0  0  0  0
  6 39  1  0  0  0  0
  6  7  1  0  0  0  0
  7  8  1  0  0  0  0
  8 40  1  0  0  0  0
  8 41  1  0  0  0  0
  8  9  1  0  0  0  0
  9 42  1  0  0  0  0
  9 43  1  0  0  0  0
  9 10  1  0  0  0  0
 10 44  1  0  0  0  0
 10 45  1  0  0  0  0
 10 11  1  0  0  0  0
 11 12  1  0  0  0  0
 12 13  1  0  0  0  0
 13 46  1  0  0  0  0
 13 14  2  0  0  0  0
 14 47  1  0  0  0  0
 14 15  1  0  0  0  0
 15 48  1  0  0  0  0
 15 16  2  0  0  0  0
 16 49  1  0  0  0  0
 16 17  1  0  0  0  0
 17 12  2  0  0  0  0
 17 18  1  0  0  0  0
 18 19  1  0  0  0  0
 19 20  1  0  0  0  0
 20 50  1  0  0  0  0
 20 21  2  0  0  0  0
 21 51  1  0  0  0  0
 21 22  1  0  0  0  0
 22 23  2  0  0  0  0
 23 52  1  0  0  0  0
 23 24  1  0  0  0  0
 24 11  1  0  0  0  0
 24 19  2  0  0  0  0
 22 25  1  0  0  0  0
 25 26  1  0  0  0  0
 25 27  1  0  0  0  0
 25 28  1  0  0  0  0
  7 29  1  0  0  0  0
 29 53  1  0  0  0  0
 29 54  1  0  0  0  0
 29 30  1  0  0  0  0
 30  4  1  0  0  0  0
 30 55  1  0  0  0  0
 30 56  1  0  0  0  0
M  END
>  <LOGBIO>
8.7900

>  <PRED_LOGBIO>
8.0700

>  <XV_RES>
1.0280

>  <WHL_TMPL>
1

>  <ANCH>
24-35;16-51

$$$$
ROW47
  -MTS-   01071501523D 0   0.00000     0.00000     0

 51 54  0  0  1  0  0  0  0  0999 V2000
   -1.1850   -7.5590    3.6260 C   0  0  0  0  0  0  0  0  0  0  0  0
   -0.6460   -6.1340    3.5340 C   0  0  0  0  0  0  0  0  0  0  0  0
   -1.5140   -5.3390    2.6530 N   0  0  0  0  0  0  0  0  0  0  0  0
   -2.6890   -5.9590    2.0240 C   0  0  0  0  0  0  0  0  0  0  0  0
   -2.7800   -7.4220    2.4470 C   0  0  0  0  0  0  0  0  0  0  0  0
   -1.2350   -4.0590    2.4240 C   0  0  0  0  0  0  0  0  0  0  0  0
   -1.9730   -3.3830    1.6750 O   0  0  0  0  0  0  0  0  0  0  0  0
   -0.1720   -3.4980    2.9930 N   0  0  0  0  0  0  0  0  0  0  0  0
    0.1360   -2.0830    2.7400 C   0  0  2  0  0  0  0  0  0  0  0  0
   -1.0740   -1.1450    2.5730 C   0  0  0  0  0  0  0  0  0  0  0  0
   -1.1920   -0.7100    1.1740 N   0  0  0  0  0  0  0  0  0  0  0  0
   -1.2230   -0.8540    2.6450 C   0  0  0  0  0  0  0  0  0  0  0  0
   -0.0160    0.0700    0.7610 C   0  0  2  0  0  0  0  0  0  0  0  0
   -0.1520    0.5520   -0.6960 C   0  0  0  0  0  0  0  0  0  0  0  0
    1.0110    1.3980   -1.1560 C   0  0  0  0  0  0  0  0  0  0  0  0
    1.3900    2.3270   -2.0440 C   0  0  0  0  0  0  0  0  0  0  0  0
    2.7550    2.3430   -2.1640 N   0  0  0  0  0  0  0  0  0  0  0  0
    3.3030    1.3650   -1.3010 C   0  0  0  0  0  0  0  0  0  0  0  0
    4.6180    0.9660   -1.0330 C   0  0  0  0  0  0  0  0  0  0  0  0
    4.8650   -0.0550   -0.1070 C   0  0  0  0  0  0  0  0  0  0  0  0
    3.7970   -0.6770    0.5510 C   0  0  0  0  0  0  0  0  0  0  0  0
    2.4820   -0.2780    0.2830 C   0  0  0  0  0  0  0  0  0  0  0  0
    1.2890   -0.6140    1.0920 C   0  0  0  0  0  0  0  0  0  0  0  0
    1.3590   -1.6000    1.9970 C   0  0  0  0  0  0  0  0  0  0  0  0
    2.2350    0.7430   -0.6430 C   0  0  0  0  0  0  0  0  0  0  0  0
   -1.2010   -8.0060    2.6340 H   0  0  0  0  0  0  0  0  0  0  0  0
   -0.5430   -8.1480    4.2780 H   0  0  0  0  0  0  0  0  0  0  0  0
   -2.1940   -7.5400    4.0320 H   0  0  0  0  0  0  0  0  0  0  0  0
    0.3630   -6.1530    3.1280 H   0  0  0  0  0  0  0  0  0  0  0  0
   -0.6300   -5.6880    4.5260 H   0  0  0  0  0  0  0  0  0  0  0  0
   -3.5880   -5.4340    2.3400 H   0  0  0  0  0  0  0  0  0  0  0  0
   -2.5960   -5.8990    0.9420 H   0  0  0  0  0  0  0  0  0  0  0  0
   -2.8740   -7.4820    3.5300 H   0  0  0  0  0  0  0  0  0  0  0  0
   -3.6500   -7.8810    1.9820 H   0  0  0  0  0  0  0  0  0  0  0  0
   -1.8810   -7.9470    2.1320 H   0  0  0  0  0  0  0  0  0  0  0  0
    0.4240   -4.0440    3.5980 H   0  0  0  0  0  0  0  0  0  0  0  0
    0.6480   -2.0670    1.7800 H   0  0  0  0  0  0  0  0  0  0  0  0
   -0.8590   -0.2540    3.1590 H   0  0  0  0  0  0  0  0  0  0  0  0
   -1.9700   -1.6970    2.8490 H   0  0  0  0  0  0  0  0  0  0  0  0
   -1.0430   -1.8910    2.9180 H   0  0  0  0  0  0  0  0  0  0  0  0
   -0.4430   -0.2260    3.0710 H   0  0  0  0  0  0  0  0  0  0  0  0
   -2.1910   -0.5400    3.0300 H   0  0  0  0  0  0  0  0  0  0  0  0
   -0.0310    0.9760    1.3640 H   0  0  0  0  0  0  0  0  0  0  0  0
   -1.0220    1.2040   -0.7150 H   0  0  0  0  0  0  0  0  0  0  0  0
   -0.2060   -0.3280   -1.3340 H   0  0  0  0  0  0  0  0  0  0  0  0
    0.7160    2.9710   -2.5890 H   0  0  0  0  0  0  0  0  0  0  0  0
    3.2840    2.9540   -2.7700 H   0  0  0  0  0  0  0  0  0  0  0  0
    5.4410    1.4460   -1.5400 H   0  0  0  0  0  0  0  0  0  0  0  0
    5.8790   -0.3620    0.1000 H   0  0  0  0  0  0  0  0  0  0  0  0
    3.9870   -1.4640    1.2650 H   0  0  0  0  0  0  0  0  0  0  0  0
    2.3140   -2.0600    2.2010 H   0  0  0  0  0  0  0  0  0  0  0  0
  1 26  1  0  0  0  0
  1 27  1  0  0  0  0
  1 28  1  0  0  0  0
  1  2  1  0  0  0  0
  2 29  1  0  0  0  0
  2 30  1  0  0  0  0
  2  3  1  0  0  0  0
  3  4  1  0  0  0  0
  4 31  1  0  0  0  0
  4 32  1  0  0  0  0
  4  5  1  0  0  0  0
  5 33  1  0  0  0  0
  5 34  1  0  0  0  0
  5 35  1  0  0  0  0
  3  6  1  0  0  0  0
  6  7  2  0  0  0  0
  6  8  1  0  0  0  0
  8 36  1  0  0  0  0
  8  9  1  0  0  0  0
  9 37  1  0  0  0  0
  9 10  1  0  0  0  0
 10 38  1  0  0  0  0
 10 39  1  0  0  0  0
 10 11  1  0  0  0  0
 11 12  1  0  0  0  0
 12 40  1  0  0  0  0
 12 41  1  0  0  0  0
 12 42  1  0  0  0  0
 11 13  1  0  0  0  0
 13 43  1  0  0  0  0
 13 14  1  0  0  0  0
 14 44  1  0  0  0  0
 14 45  1  0  0  0  0
 14 15  1  0  0  0  0
 15 16  2  0  0  0  0
 16 46  1  0  0  0  0
 16 17  1  0  0  0  0
 17 47  1  0  0  0  0
 17 18  1  0  0  0  0
 18 19  2  0  0  0  0
 19 48  1  0  0  0  0
 19 20  1  0  0  0  0
 20 49  1  0  0  0  0
 20 21  2  0  0  0  0
 21 50  1  0  0  0  0
 21 22  1  0  0  0  0
 22 23  1  0  0  0  0
 23 13  1  0  0  0  0
 23 24  2  0  0  0  0
 24  9  1  0  0  0  0
 24 51  1  0  0  0  0
 22 25  2  0  0  0  0
 25 15  1  0  0  0  0
 25 18  1  0  0  0  0
M  END
>  <LOGBIO>
8.5400

>  <PRED_LOGBIO>
8.8700

>  <XV_RES>
-0.1570

>  <WHL_TMPL>
2

>  <ANCH>
21-26;30-25

$$$$
ROW48
  -MTS-   01071501523D 0   0.00000     0.00000     0

 56 59  0  0  0  0  0  0  0  0999 V2000
   -1.5210   -1.1030   -0.7360 C   0  0  0  0  0  0  0  0  0  0  0  0
   -2.8120   -1.6600   -0.1840 C   0  0  0  0  0  0  0  0  0  0  0  0
   -3.8830   -0.8850    0.0370 C   0  0  0  0  0  0  0  0  0  0  0  0
   -5.1140   -1.5020    0.5800 C   0  0  0  0  0  0  0  0  0  0  0  0
   -5.0250   -2.4830    1.5750 C   0  0  0  0  0  0  0  0  0  0  0  0
   -6.1900   -3.0660    2.0890 C   0  0  0  0  0  0  0  0  0  0  0  0
   -7.4430   -2.6690    1.6070 C   0  0  0  0  0  0  0  0  0  0  0  0
   -7.5320   -1.6880    0.6120 C   0  0  0  0  0  0  0  0  0  0  0  0
   -6.3670   -1.1050    0.0990 C   0  0  0  0  0  0  0  0  0  0  0  0
   -1.4230    0.3590   -0.6190 N   0  0  0  0  0  0  0  0  0  0  0  0
   -2.1260    0.8020    0.5930 C   0  0  0  0  0  0  0  0  0  0  0  0
   -1.9780    2.3200    0.8040 C   0  0  0  0  0  0  0  0  0  0  0  0
   -0.5640    2.7190    0.8230 N   0  0  0  0  0  0  0  0  0  0  0  0
    0.1350    2.2730   -0.3900 C   0  0  0  0  0  0  0  0  0  0  0  0
   -0.0070    0.7550   -0.6020 C   0  0  0  0  0  0  0  0  0  0  0  0
   -0.4690    4.1820    0.9310 C   0  0  0  0  0  0  0  0  0  0  0  0
   -1.6430    4.8170    0.2240 C   0  0  0  0  0  0  0  0  0  0  0  0
   -2.8260    5.0760    0.9270 C   0  0  0  0  0  0  0  0  0  0  0  0
   -3.9140    5.6640    0.2710 C   0  0  0  0  0  0  0  0  0  0  0  0
   -3.8200    5.9920   -1.0870 C   0  0  0  0  0  0  0  0  0  0  0  0
   -2.6360    5.7330   -1.7890 C   0  0  0  0  0  0  0  0  0  0  0  0
   -1.5480    5.1450   -1.1330 C   0  0  0  0  0  0  0  0  0  0  0  0
   -0.4830    4.5810    2.3880 C   0  0  0  0  0  0  0  0  0  0  0  0
    0.7200    4.6860    3.0970 C   0  0  0  0  0  0  0  0  0  0  0  0
    0.7070    5.0550    4.4470 C   0  0  0  0  0  0  0  0  0  0  0  0
   -0.5090    5.3210    5.0880 C   0  0  0  0  0  0  0  0  0  0  0  0
   -1.7120    5.2180    4.3790 C   0  0  0  0  0  0  0  0  0  0  0  0
   -1.6990    4.8470    3.0290 C   0  0  0  0  0  0  0  0  0  0  0  0
   -1.5340   -1.3180   -1.8020 H   0  0  0  0  0  0  0  0  0  0  0  0
   -0.6990   -1.5490   -0.1810 H   0  0  0  0  0  0  0  0  0  0  0  0
   -2.8740   -2.7150    0.0390 H   0  0  0  0  0  0  0  0  0  0  0  0
   -3.8480    0.1730   -0.1780 H   0  0  0  0  0  0  0  0  0  0  0  0
   -4.0580   -2.7900    1.9460 H   0  0  0  0  0  0  0  0  0  0  0  0
   -6.1220   -3.8220    2.8570 H   0  0  0  0  0  0  0  0  0  0  0  0
   -8.3410   -3.1200    2.0030 H   0  0  0  0  0  0  0  0  0  0  0  0
   -8.4990   -1.3810    0.2410 H   0  0  0  0  0  0  0  0  0  0  0  0
   -6.4350   -0.3480   -0.6690 H   0  0  0  0  0  0  0  0  0  0  0  0
   -1.7260    0.2760    1.4580 H   0  0  0  0  0  0  0  0  0  0  0  0
   -3.1810    0.5490    0.5130 H   0  0  0  0  0  0  0  0  0  0  0  0
   -2.4930    2.8490    0.0050 H   0  0  0  0  0  0  0  0  0  0  0  0
   -2.4470    2.6030    1.7450 H   0  0  0  0  0  0  0  0  0  0  0  0
   -0.2670    2.7980   -1.2540 H   0  0  0  0  0  0  0  0  0  0  0  0
    1.1900    2.5300   -0.3170 H   0  0  0  0  0  0  0  0  0  0  0  0
    0.5070    0.2280    0.1990 H   0  0  0  0  0  0  0  0  0  0  0  0
    0.4570    0.4750   -1.5450 H   0  0  0  0  0  0  0  0  0  0  0  0
    0.4570    4.5210    0.4720 H   0  0  0  0  0  0  0  0  0  0  0  0
   -2.8990    4.8220    1.9740 H   0  0  0  0  0  0  0  0  0  0  0  0
   -4.8270    5.8640    0.8130 H   0  0  0  0  0  0  0  0  0  0  0  0
   -4.6590    6.4460   -1.5920 H   0  0  0  0  0  0  0  0  0  0  0  0
   -2.5630    5.9870   -2.8360 H   0  0  0  0  0  0  0  0  0  0  0  0
   -0.6350    4.9450   -1.6750 H   0  0  0  0  0  0  0  0  0  0  0  0
    1.6580    4.4800    2.6020 H   0  0  0  0  0  0  0  0  0  0  0  0
    1.6350    5.1360    4.9940 H   0  0  0  0  0  0  0  0  0  0  0  0
   -0.5190    5.6070    6.1290 H   0  0  0  0  0  0  0  0  0  0  0  0
   -2.6490    5.4230    4.8740 H   0  0  0  0  0  0  0  0  0  0  0  0
   -2.6260    4.7670    2.4820 H   0  0  0  0  0  0  0  0  0  0  0  0
  1 29  1  0  0  0  0
  1 30  1  0  0  0  0
  1  2  1  0  0  0  0
  2 31  1  0  0  0  0
  2  3  2  0  0  0  0
  3 32  1  0  0  0  0
  3  4  1  0  0  0  0
  4  5  2  0  0  0  0
  5 33  1  0  0  0  0
  5  6  1  0  0  0  0
  6 34  1  0  0  0  0
  6  7  2  0  0  0  0
  7 35  1  0  0  0  0
  7  8  1  0  0  0  0
  8 36  1  0  0  0  0
  8  9  2  0  0  0  0
  9  4  1  0  0  0  0
  9 37  1  0  0  0  0
  1 10  1  0  0  0  0
 10 11  1  0  0  0  0
 11 38  1  0  0  0  0
 11 39  1  0  0  0  0
 11 12  1  0  0  0  0
 12 40  1  0  0  0  0
 12 41  1  0  0  0  0
 12 13  1  0  0  0  0
 13 14  1  0  0  0  0
 14 42  1  0  0  0  0
 14 43  1  0  0  0  0
 14 15  1  0  0  0  0
 15 10  1  0  0  0  0
 15 44  1  0  0  0  0
 15 45  1  0  0  0  0
 13 16  1  0  0  0  0
 16 46  1  0  0  0  0
 16 17  1  0  0  0  0
 17 18  2  0  0  0  0
 18 47  1  0  0  0  0
 18 19  1  0  0  0  0
 19 48  1  0  0  0  0
 19 20  2  0  0  0  0
 20 49  1  0  0  0  0
 20 21  1  0  0  0  0
 21 50  1  0  0  0  0
 21 22  2  0  0  0  0
 22 17  1  0  0  0  0
 22 51  1  0  0  0  0
 16 23  1  0  0  0  0
 23 24  2  0  0  0  0
 24 52  1  0  0  0  0
 24 25  1  0  0  0  0
 25 53  1  0  0  0  0
 25 26  2  0  0  0  0
 26 54  1  0  0  0  0
 26 27  1  0  0  0  0
 27 55  1  0  0  0  0
 27 28  2  0  0  0  0
 28 23  1  0  0  0  0
 28 56  1  0  0  0  0
M  END
>  <LOGBIO>
6.1100

>  <PRED_LOGBIO>
5.9100

>  <XV_RES>
0.1980

>  <WHL_TMPL>
1

>  <ANCH>
38-47;8-9

$$$$
ROW49
  -MTS-   01071501523D 0   0.00000     0.00000     0

 55 58  0  0  0  0  0  0  0  0999 V2000
   -8.5660   -3.2320    2.1020 F   0  0  0  0  0  0  0  0  0  0  0  0
   -7.4430   -2.6690    1.6070 C   0  0  0  0  0  0  0  0  0  0  0  0
   -6.1900   -3.0660    2.0890 C   0  0  0  0  0  0  0  0  0  0  0  0
   -5.0250   -2.4830    1.5750 C   0  0  0  0  0  0  0  0  0  0  0  0
   -5.1140   -1.5020    0.5800 C   0  0  0  0  0  0  0  0  0  0  0  0
   -6.3670   -1.1050    0.0990 C   0  0  0  0  0  0  0  0  0  0  0  0
   -7.5320   -1.6880    0.6120 C   0  0  0  0  0  0  0  0  0  0  0  0
   -3.8830   -0.8850    0.0370 C   0  0  0  0  0  0  0  0  0  0  0  0
   -2.7820   -1.2340    0.4600 O   0  0  0  0  0  0  0  0  0  0  0  0
   -3.9790    0.1730   -1.0360 C   0  0  0  0  0  0  0  0  0  0  0  0
   -2.5750    0.6410   -1.4170 C   0  0  0  0  0  0  0  0  0  0  0  0
   -2.6720    1.7110   -2.5030 C   0  0  0  0  0  0  0  0  0  0  0  0
   -1.3210    2.1610   -2.8700 N   0  0  0  0  0  0  0  0  0  0  0  0
   -0.9340    3.2940   -2.0170 C   0  0  0  0  0  0  0  0  0  0  0  0
    0.4690    3.8210   -2.3720 C   0  0  0  0  0  0  0  0  0  0  0  0
    1.5140    2.6920   -2.3160 C   0  0  0  0  0  0  0  0  0  0  0  0
    1.0530    1.4600   -3.1180 C   0  0  0  0  0  0  0  0  0  0  0  0
   -0.3770    1.0430   -2.7290 C   0  0  0  0  0  0  0  0  0  0  0  0
    1.7890    2.3020   -0.9260 N   0  0  0  0  0  0  0  0  0  0  0  0
    3.2470    2.1510   -0.8020 C   0  0  0  0  0  0  0  0  0  0  0  0
    3.8040    2.8510   -1.9690 N   0  0  0  0  0  0  0  0  0  0  0  0
    2.8480    3.1670   -2.8380 C   0  0  0  0  0  0  0  0  0  0  0  0
    3.0240    3.7560   -3.9040 O   0  0  0  0  0  0  0  0  0  0  0  0
    0.8340    2.1080    0.0990 C   0  0  0  0  0  0  0  0  0  0  0  0
   -0.1650    1.1390   -0.0490 C   0  0  0  0  0  0  0  0  0  0  0  0
   -1.1110    0.9470    0.9650 C   0  0  0  0  0  0  0  0  0  0  0  0
   -1.0580    1.7240    2.1280 C   0  0  0  0  0  0  0  0  0  0  0  0
   -0.0590    2.6940    2.2770 C   0  0  0  0  0  0  0  0  0  0  0  0
    0.8870    2.8850    1.2620 C   0  0  0  0  0  0  0  0  0  0  0  0
   -6.1220   -3.8220    2.8570 H   0  0  0  0  0  0  0  0  0  0  0  0
   -4.0580   -2.7900    1.9460 H   0  0  0  0  0  0  0  0  0  0  0  0
   -6.4350   -0.3480   -0.6690 H   0  0  0  0  0  0  0  0  0  0  0  0
   -8.4990   -1.3810    0.2400 H   0  0  0  0  0  0  0  0  0  0  0  0
   -4.4730   -0.2420   -1.9120 H   0  0  0  0  0  0  0  0  0  0  0  0
   -4.5530    1.0180   -0.6620 H   0  0  0  0  0  0  0  0  0  0  0  0
   -2.0810    1.0560   -0.5420 H   0  0  0  0  0  0  0  0  0  0  0  0
   -2.0000   -0.2040   -1.7910 H   0  0  0  0  0  0  0  0  0  0  0  0
   -3.1660    1.2960   -3.3790 H   0  0  0  0  0  0  0  0  0  0  0  0
   -3.2460    2.5560   -2.1290 H   0  0  0  0  0  0  0  0  0  0  0  0
   -0.9500    2.9850   -0.9740 H   0  0  0  0  0  0  0  0  0  0  0  0
   -1.6600    4.0960   -2.1280 H   0  0  0  0  0  0  0  0  0  0  0  0
    0.4530    4.2510   -3.3710 H   0  0  0  0  0  0  0  0  0  0  0  0
    0.7480    4.6070   -1.6730 H   0  0  0  0  0  0  0  0  0  0  0  0
    1.0870    1.6860   -4.1810 H   0  0  0  0  0  0  0  0  0  0  0  0
    1.7340    0.6320   -2.9340 H   0  0  0  0  0  0  0  0  0  0  0  0
   -0.3850    0.6900   -1.7000 H   0  0  0  0  0  0  0  0  0  0  0  0
   -0.6990    0.2180   -3.3610 H   0  0  0  0  0  0  0  0  0  0  0  0
    3.5040    1.0960   -0.8620 H   0  0  0  0  0  0  0  0  0  0  0  0
    3.5820    2.6480    0.1060 H   0  0  0  0  0  0  0  0  0  0  0  0
    4.7830    3.0630   -2.0940 H   0  0  0  0  0  0  0  0  0  0  0  0
   -0.2070    0.5390   -0.9460 H   0  0  0  0  0  0  0  0  0  0  0  0
   -1.8820    0.1990    0.8500 H   0  0  0  0  0  0  0  0  0  0  0  0
   -1.7880    1.5760    2.9100 H   0  0  0  0  0  0  0  0  0  0  0  0
   -0.0180    3.2930    3.1740 H   0  0  0  0  0  0  0  0  0  0  0  0
    1.6580    3.6330    1.3770 H   0  0  0  0  0  0  0  0  0  0  0  0
  1  2  1  0  0  0  0
  2  3  2  0  0  0  0
  3 30  1  0  0  0  0
  3  4  1  0  0  0  0
  4 31  1  0  0  0  0
  4  5  2  0  0  0  0
  5  6  1  0  0  0  0
  6 32  1  0  0  0  0
  6  7  2  0  0  0  0
  7  2  1  0  0  0  0
  7 33  1  0  0  0  0
  5  8  1  0  0  0  0
  8  9  2  0  0  0  0
  8 10  1  0  0  0  0
 10 34  1  0  0  0  0
 10 35  1  0  0  0  0
 10 11  1  0  0  0  0
 11 36  1  0  0  0  0
 11 37  1  0  0  0  0
 11 12  1  0  0  0  0
 12 38  1  0  0  0  0
 12 39  1  0  0  0  0
 12 13  1  0  0  0  0
 13 14  1  0  0  0  0
 14 40  1  0  0  0  0
 14 41  1  0  0  0  0
 14 15  1  0  0  0  0
 15 42  1  0  0  0  0
 15 43  1  0  0  0  0
 15 16  1  0  0  0  0
 16 17  1  0  0  0  0
 17 44  1  0  0  0  0
 17 45  1  0  0  0  0
 17 18  1  0  0  0  0
 18 13  1  0  0  0  0
 18 46  1  0  0  0  0
 18 47  1  0  0  0  0
 16 19  1  0  0  0  0
 19 20  1  0  0  0  0
 20 48  1  0  0  0  0
 20 49  1  0  0  0  0
 20 21  1  0  0  0  0
 21 50  1  0  0  0  0
 21 22  1  0  0  0  0
 22 16  1  0  0  0  0
 22 23  2  0  0  0  0
 19 24  1  0  0  0  0
 24 25  2  0  0  0  0
 25 51  1  0  0  0  0
 25 26  1  0  0  0  0
 26 52  1  0  0  0  0
 26 27  2  0  0  0  0
 27 53  1  0  0  0  0
 27 28  1  0  0  0  0
 28 54  1  0  0  0  0
 28 29  2  0  0  0  0
 29 24  1  0  0  0  0
 29 55  1  0  0  0  0
M  END
>  <LOGBIO>
9.6000

>  <PRED_LOGBIO>
8.9600

>  <XV_RES>
0.9570

>  <WHL_TMPL>
1

>  <ANCH>
38-47;7-5

$$$$
ROW50
  -MTS-   01071501523D 0   0.00000     0.00000     0

 70 74  0  0  0  0  0  0  0  0999 V2000
   11.0530   -1.3350   -5.8100 F   0  0  0  0  0  0  0  0  0  0  0  0
   10.2730   -0.3420   -5.3310 C   0  0  0  0  0  0  0  0  0  0  0  0
   10.7840    0.9560   -5.2170 C   0  0  0  0  0  0  0  0  0  0  0  0
    9.9750    1.9850   -4.7200 C   0  0  0  0  0  0  0  0  0  0  0  0
    8.6560    1.7160   -4.3380 C   0  0  0  0  0  0  0  0  0  0  0  0
    7.7570    2.7660   -3.8060 C   0  0  0  0  0  0  0  0  0  0  0  0
    8.1510    3.9250   -3.6840 O   0  0  0  0  0  0  0  0  0  0  0  0
    6.5170    2.4300   -3.4640 N   0  0  0  0  0  0  0  0  0  0  0  0
    6.0610    1.1450   -3.5940 C   0  0  0  0  0  0  0  0  0  0  0  0
    6.8230    0.1730   -4.0620 N   0  0  0  0  0  0  0  0  0  0  0  0
    8.1450    0.4170   -4.4510 C   0  0  0  0  0  0  0  0  0  0  0  0
    8.9540   -0.6120   -4.9480 C   0  0  0  0  0  0  0  0  0  0  0  0
    4.6420    0.8290   -3.1870 C   0  0  0  0  0  0  0  0  0  0  0  0
    4.6120    0.4440   -1.7690 N   0  0  0  0  0  0  0  0  0  0  0  0
    3.4230    0.1110   -1.1740 C   0  0  0  0  0  0  0  0  0  0  0  0
    3.3830   -0.6940   -0.2450 O   0  0  0  0  0  0  0  0  0  0  0  0
    2.2310    0.7280   -1.6670 C   0  0  0  0  0  0  0  0  0  0  0  0
    1.0290    0.2210   -0.8700 C   0  0  0  0  0  0  0  0  0  0  0  0
   -0.2450    0.8790   -1.3960 C   0  0  0  0  0  0  0  0  0  0  0  0
   -1.4210    0.3830   -0.6170 N   0  0  0  0  0  0  0  0  0  0  0  0
   -1.6940   -0.5340    0.4990 C   0  0  0  0  0  0  0  0  0  0  0  0
   -2.7130   -1.6170    0.0980 C   0  0  0  0  0  0  0  0  0  0  0  0
   -3.9280   -1.0410   -0.4960 N   0  0  0  0  0  0  0  0  0  0  0  0
   -3.6860   -0.0220   -1.5280 C   0  0  0  0  0  0  0  0  0  0  0  0
   -2.6500    1.0320   -1.0960 C   0  0  0  0  0  0  0  0  0  0  0  0
   -5.2290   -1.4370   -0.1060 C   0  0  0  0  0  0  0  0  0  0  0  0
   -5.5120   -1.6760    1.2440 C   0  0  0  0  0  0  0  0  0  0  0  0
   -6.8000   -2.0670    1.6300 C   0  0  0  0  0  0  0  0  0  0  0  0
   -7.8040   -2.2200    0.6670 C   0  0  0  0  0  0  0  0  0  0  0  0
   -7.5200   -1.9810   -0.6830 C   0  0  0  0  0  0  0  0  0  0  0  0
   -6.2330   -1.5890   -1.0700 C   0  0  0  0  0  0  0  0  0  0  0  0
   -8.6030   -2.1450   -1.7230 C   0  0  0  0  0  0  0  0  0  0  0  0
   -9.7860   -1.8740   -1.1770 F   0  0  0  0  0  0  0  0  0  0  0  0
   -8.5990   -3.3960   -2.1730 F   0  0  0  0  0  0  0  0  0  0  0  0
   -8.3790   -1.3090   -2.7330 F   0  0  0  0  0  0  0  0  0  0  0  0
    5.6480    3.4240   -2.9550 C   0  0  0  0  0  0  0  0  0  0  0  0
    5.3300    4.5430   -3.7350 C   0  0  0  0  0  0  0  0  0  0  0  0
    4.4700    5.5260   -3.2310 C   0  0  0  0  0  0  0  0  0  0  0  0
    3.9270    5.3900   -1.9480 C   0  0  0  0  0  0  0  0  0  0  0  0
    4.2440    4.2710   -1.1680 C   0  0  0  0  0  0  0  0  0  0  0  0
    5.1040    3.2880   -1.6720 C   0  0  0  0  0  0  0  0  0  0  0  0
   11.8010    1.1640   -5.5120 H   0  0  0  0  0  0  0  0  0  0  0  0
   10.3690    2.9870   -4.6330 H   0  0  0  0  0  0  0  0  0  0  0  0
    8.5600   -1.6140   -5.0360 H   0  0  0  0  0  0  0  0  0  0  0  0
    4.2650    0.0080   -3.7940 H   0  0  0  0  0  0  0  0  0  0  0  0
    4.0170    1.7070   -3.3380 H   0  0  0  0  0  0  0  0  0  0  0  0
    5.4680    0.4250   -1.2330 H   0  0  0  0  0  0  0  0  0  0  0  0
    2.0980    0.3820   -2.6900 H   0  0  0  0  0  0  0  0  0  0  0  0
    2.2980    1.8060   -1.5320 H   0  0  0  0  0  0  0  0  0  0  0  0
    1.1620    0.5670    0.1530 H   0  0  0  0  0  0  0  0  0  0  0  0
    0.9480   -0.8540   -1.0130 H   0  0  0  0  0  0  0  0  0  0  0  0
   -0.3780    0.5330   -2.4190 H   0  0  0  0  0  0  0  0  0  0  0  0
   -0.1600    1.9550   -1.2570 H   0  0  0  0  0  0  0  0  0  0  0  0
   -2.1680    0.0610    1.2760 H   0  0  0  0  0  0  0  0  0  0  0  0
   -0.7680   -1.0320    0.7790 H   0  0  0  0  0  0  0  0  0  0  0  0
   -3.0250   -2.0970    1.0230 H   0  0  0  0  0  0  0  0  0  0  0  0
   -2.2390   -2.2670   -0.6350 H   0  0  0  0  0  0  0  0  0  0  0  0
   -4.6260    0.5120   -1.6490 H   0  0  0  0  0  0  0  0  0  0  0  0
   -3.3070   -0.5140   -2.4210 H   0  0  0  0  0  0  0  0  0  0  0  0
   -2.3790    1.5850   -1.9930 H   0  0  0  0  0  0  0  0  0  0  0  0
   -3.0800    1.6160   -0.2850 H   0  0  0  0  0  0  0  0  0  0  0  0
   -4.7380   -1.5580    1.9870 H   0  0  0  0  0  0  0  0  0  0  0  0
   -7.0180   -2.2520    2.6720 H   0  0  0  0  0  0  0  0  0  0  0  0
   -8.7970   -2.5220    0.9650 H   0  0  0  0  0  0  0  0  0  0  0  0
   -6.0140   -1.4040   -2.1110 H   0  0  0  0  0  0  0  0  0  0  0  0
    5.7490    4.6470   -4.7250 H   0  0  0  0  0  0  0  0  0  0  0  0
    4.2260    6.3890   -3.8320 H   0  0  0  0  0  0  0  0  0  0  0  0
    3.2640    6.1480   -1.5590 H   0  0  0  0  0  0  0  0  0  0  0  0
    3.8250    4.1660   -0.1780 H   0  0  0  0  0  0  0  0  0  0  0  0
    5.3490    2.4250   -1.0710 H   0  0  0  0  0  0  0  0  0  0  0  0
  1  2  1  0  0  0  0
  2  3  1  0  0  0  0
  3 42  1  0  0  0  0
  3  4  2  0  0  0  0
  4 43  1  0  0  0  0
  4  5  1  0  0  0  0
  5  6  1  0  0  0  0
  6  7  2  0  0  0  0
  6  8  1  0  0  0  0
  8  9  1  0  0  0  0
  9 10  2  0  0  0  0
 10 11  1  0  0  0  0
 11  5  2  0  0  0  0
 11 12  1  0  0  0  0
 12  2  2  0  0  0  0
 12 44  1  0  0  0  0
  9 13  1  0  0  0  0
 13 45  1  0  0  0  0
 13 46  1  0  0  0  0
 13 14  1  0  0  0  0
 14 47  1  0  0  0  0
 14 15  1  0  0  0  0
 15 16  2  0  0  0  0
 15 17  1  0  0  0  0
 17 48  1  0  0  0  0
 17 49  1  0  0  0  0
 17 18  1  0  0  0  0
 18 50  1  0  0  0  0
 18 51  1  0  0  0  0
 18 19  1  0  0  0  0
 19 52  1  0  0  0  0
 19 53  1  0  0  0  0
 19 20  1  0  0  0  0
 20 21  1  0  0  0  0
 21 54  1  0  0  0  0
 21 55  1  0  0  0  0
 21 22  1  0  0  0  0
 22 56  1  0  0  0  0
 22 57  1  0  0  0  0
 22 23  1  0  0  0  0
 23 24  1  0  0  0  0
 24 58  1  0  0  0  0
 24 59  1  0  0  0  0
 24 25  1  0  0  0  0
 25 20  1  0  0  0  0
 25 60  1  0  0  0  0
 25 61  1  0  0  0  0
 23 26  1  0  0  0  0
 26 27  2  0  0  0  0
 27 62  1  0  0  0  0
 27 28  1  0  0  0  0
 28 63  1  0  0  0  0
 28 29  2  0  0  0  0
 29 64  1  0  0  0  0
 29 30  1  0  0  0  0
 30 31  2  0  0  0  0
 31 26  1  0  0  0  0
 31 65  1  0  0  0  0
 30 32  1  0  0  0  0
 32 33  1  0  0  0  0
 32 34  1  0  0  0  0
 32 35  1  0  0  0  0
  8 36  1  0  0  0  0
 36 37  2  0  0  0  0
 37 66  1  0  0  0  0
 37 38  1  0  0  0  0
 38 67  1  0  0  0  0
 38 39  2  0  0  0  0
 39 68  1  0  0  0  0
 39 40  1  0  0  0  0
 40 69  1  0  0  0  0
 40 41  2  0  0  0  0
 41 36  1  0  0  0  0
 41 70  1  0  0  0  0
M  END
>  <LOGBIO>
5.1800

>  <PRED_LOGBIO>
5.4700

>  <XV_RES>
-0.7490

>  <WHL_TMPL>
1

>  <ANCH>
24-35;32-43

$$$$
ROW52
  -MTS-   01071501523D 0   0.00000     0.00000     0

 47 50  0  0  0  0  0  0  0  0999 V2000
    4.8570    3.3380    7.5540 C   0  0  0  0  0  0  0  0  0  0  0  0
    5.7650    3.0210    6.4420 N   0  0  0  0  0  0  0  0  0  0  0  0
    7.0060    3.7950    6.5870 C   0  0  0  0  0  0  0  0  0  0  0  0
    5.1190    3.3660    5.1680 C   0  0  0  0  0  0  0  0  0  0  0  0
    3.8280    2.5610    5.0170 C   0  0  0  0  0  0  0  0  0  0  0  0
    3.1560    2.9200    3.6920 C   0  0  0  0  0  0  0  0  0  0  0  0
    1.6620    2.5680    3.8110 C   0  0  0  0  0  0  0  0  0  0  0  0
    1.3700    1.8420    2.4840 C   0  0  0  0  0  0  0  0  0  0  0  0
    2.6590    1.8860    1.7790 N   0  0  0  0  0  0  0  0  0  0  0  0
    3.6560    2.0290    2.6920 O   0  0  0  0  0  0  0  0  0  0  0  0
    3.0060    1.0880    0.6630 C   0  0  0  0  0  0  0  0  0  0  0  0
    4.1060    1.6420   -0.0020 C   0  0  0  0  0  0  0  0  0  0  0  0
    4.6240    1.0140   -1.1420 C   0  0  0  0  0  0  0  0  0  0  0  0
    4.0410   -0.1680   -1.6150 C   0  0  0  0  0  0  0  0  0  0  0  0
    2.9410   -0.7220   -0.9490 C   0  0  0  0  0  0  0  0  0  0  0  0
    2.4240   -0.0940    0.1900 C   0  0  0  0  0  0  0  0  0  0  0  0
    1.2410   -0.8200    0.7850 C   0  0  0  0  0  0  0  0  0  0  0  0
    1.0210   -0.7160    2.2750 C   0  0  0  0  0  0  0  0  0  0  0  0
    0.7420   -1.9360    2.9030 C   0  0  0  0  0  0  0  0  0  0  0  0
    0.5200   -1.9770    4.2850 C   0  0  0  0  0  0  0  0  0  0  0  0
    0.5780   -0.7980    5.0390 C   0  0  0  0  0  0  0  0  0  0  0  0
    0.8580    0.4210    4.4110 C   0  0  0  0  0  0  0  0  0  0  0  0
    1.0790    0.4620    3.0290 C   0  0  0  0  0  0  0  0  0  0  0  0
    4.6250    4.4010    7.5410 H   0  0  0  0  0  0  0  0  0  0  0  0
    5.3350    3.0820    8.4970 H   0  0  0  0  0  0  0  0  0  0  0  0
    3.9380    2.7650    7.4460 H   0  0  0  0  0  0  0  0  0  0  0  0
    6.7740    4.8580    6.5750 H   0  0  0  0  0  0  0  0  0  0  0  0
    7.4850    3.5390    7.5310 H   0  0  0  0  0  0  0  0  0  0  0  0
    7.6780    3.5600    5.7650 H   0  0  0  0  0  0  0  0  0  0  0  0
    4.8870    4.4290    5.1550 H   0  0  0  0  0  0  0  0  0  0  0  0
    5.7910    3.1320    4.3450 H   0  0  0  0  0  0  0  0  0  0  0  0
    4.0600    1.4990    5.0300 H   0  0  0  0  0  0  0  0  0  0  0  0
    3.1560    2.7960    5.8400 H   0  0  0  0  0  0  0  0  0  0  0  0
    3.2990    3.9690    3.4420 H   0  0  0  0  0  0  0  0  0  0  0  0
    1.0950    3.4960    3.8210 H   0  0  0  0  0  0  0  0  0  0  0  0
    1.5210    1.8750    4.6380 H   0  0  0  0  0  0  0  0  0  0  0  0
    0.5400    2.2770    1.9310 H   0  0  0  0  0  0  0  0  0  0  0  0
    4.5550    2.5530    0.3630 H   0  0  0  0  0  0  0  0  0  0  0  0
    5.4720    1.4410   -1.6550 H   0  0  0  0  0  0  0  0  0  0  0  0
    4.4400   -0.6520   -2.4940 H   0  0  0  0  0  0  0  0  0  0  0  0
    2.4920   -1.6330   -1.3150 H   0  0  0  0  0  0  0  0  0  0  0  0
    1.4400   -1.8740    0.6040 H   0  0  0  0  0  0  0  0  0  0  0  0
    0.3470   -0.4390    0.2970 H   0  0  0  0  0  0  0  0  0  0  0  0
    0.6970   -2.8450    2.3220 H   0  0  0  0  0  0  0  0  0  0  0  0
    0.3040   -2.9180    4.7700 H   0  0  0  0  0  0  0  0  0  0  0  0
    0.4070   -0.8300    6.1050 H   0  0  0  0  0  0  0  0  0  0  0  0
    0.9020    1.3300    4.9920 H   0  0  0  0  0  0  0  0  0  0  0  0
  1 24  1  0  0  0  0
  1 25  1  0  0  0  0
  1 26  1  0  0  0  0
  1  2  1  0  0  0  0
  2  3  1  0  0  0  0
  3 27  1  0  0  0  0
  3 28  1  0  0  0  0
  3 29  1  0  0  0  0
  2  4  1  0  0  0  0
  4 30  1  0  0  0  0
  4 31  1  0  0  0  0
  4  5  1  0  0  0  0
  5 32  1  0  0  0  0
  5 33  1  0  0  0  0
  5  6  1  0  0  0  0
  6 34  1  0  0  0  0
  6  7  1  0  0  0  0
  7 35  1  0  0  0  0
  7 36  1  0  0  0  0
  7  8  1  0  0  0  0
  8 37  1  0  0  0  0
  8  9  1  0  0  0  0
  9 10  1  0  0  0  0
 10  6  1  0  0  0  0
  9 11  1  0  0  0  0
 11 12  2  0  0  0  0
 12 38  1  0  0  0  0
 12 13  1  0  0  0  0
 13 39  1  0  0  0  0
 13 14  2  0  0  0  0
 14 40  1  0  0  0  0
 14 15  1  0  0  0  0
 15 41  1  0  0  0  0
 15 16  2  0  0  0  0
 16 11  1  0  0  0  0
 16 17  1  0  0  0  0
 17 42  1  0  0  0  0
 17 43  1  0  0  0  0
 17 18  1  0  0  0  0
 18 19  2  0  0  0  0
 19 44  1  0  0  0  0
 19 20  1  0  0  0  0
 20 45  1  0  0  0  0
 20 21  2  0  0  0  0
 21 46  1  0  0  0  0
 21 22  1  0  0  0  0
 22 47  1  0  0  0  0
 22 23  2  0  0  0  0
 23  8  1  0  0  0  0
 23 18  1  0  0  0  0
M  END
>  <LOGBIO>
5.0200

>  <PRED_LOGBIO>
5.6900

>  <XV_RES>
-1.6040

>  <WHL_TMPL>
2

>  <ANCH>
11-18;34-35

$$$$
ROW53
  -MTS-   01071501523D 0   0.00000     0.00000     0

 42 43  0  0  1  0  0  0  0  0999 V2000
   -2.9540    2.9240   -1.5480 C   0  0  0  0  0  0  0  0  0  0  0  0
   -3.4480    3.4710   -0.2120 C   0  0  0  0  0  0  0  0  0  0  0  0
   -4.0950    2.3930    0.5500 N   0  0  0  0  0  0  0  0  0  0  0  0
   -5.0930    2.9330    1.4840 C   0  0  0  0  0  0  0  0  0  0  0  0
   -5.2470    1.8780    2.5950 C   0  0  0  0  0  0  0  0  0  0  0  0
   -3.9840    1.0060    2.4770 C   0  0  0  0  0  0  0  0  0  0  0  0
   -3.1230    1.6900    1.3990 C   0  0  1  0  0  0  0  0  0  0  0  0
   -2.3030    0.6770    0.6010 C   0  0  0  0  0  0  0  0  0  0  0  0
   -1.0960    1.3300    0.0740 N   0  0  0  0  0  0  0  0  0  0  0  0
   -0.2290    0.6340   -0.6560 C   0  0  0  0  0  0  0  0  0  0  0  0
   -0.4370   -0.5550   -0.8900 O   0  0  0  0  0  0  0  0  0  0  0  0
    1.0110    1.3040   -1.1970 C   0  0  0  0  0  0  0  0  0  0  0  0
    2.2850    0.9220   -0.7610 C   0  0  0  0  0  0  0  0  0  0  0  0
    2.4730   -0.4600    0.5290 Br  0  0  0  0  0  0  0  0  0  0  0  0
    3.4210    1.5590   -1.2760 C   0  0  0  0  0  0  0  0  0  0  0  0
    3.2820    2.5770   -2.2270 C   0  0  0  0  0  0  0  0  0  0  0  0
    2.0080    2.9590   -2.6630 C   0  0  0  0  0  0  0  0  0  0  0  0
    1.8710    3.9550   -3.5940 O   0  0  0  0  0  0  0  0  0  0  0  0
    0.8720    2.3220   -2.1480 C   0  0  0  0  0  0  0  0  0  0  0  0
   -0.3750    2.6960   -2.5740 O   0  0  0  0  0  0  0  0  0  0  0  0
   -0.9260    2.0230   -3.7090 C   0  0  0  0  0  0  0  0  0  0  0  0
   -2.2370    2.1250   -1.3700 H   0  0  0  0  0  0  0  0  0  0  0  0
   -2.4750    3.7210   -2.1120 H   0  0  0  0  0  0  0  0  0  0  0  0
   -3.7970    2.5340   -2.1150 H   0  0  0  0  0  0  0  0  0  0  0  0
   -2.6050    3.8610    0.3540 H   0  0  0  0  0  0  0  0  0  0  0  0
   -4.1650    4.2700   -0.3910 H   0  0  0  0  0  0  0  0  0  0  0  0
   -4.7180    3.8580    1.9170 H   0  0  0  0  0  0  0  0  0  0  0  0
   -6.0430    3.0520    0.9670 H   0  0  0  0  0  0  0  0  0  0  0  0
   -6.1480    1.2850    2.4510 H   0  0  0  0  0  0  0  0  0  0  0  0
   -5.3100    2.3460    3.5750 H   0  0  0  0  0  0  0  0  0  0  0  0
   -4.2650    0.0130    2.1330 H   0  0  0  0  0  0  0  0  0  0  0  0
   -3.4490    1.0200    3.4240 H   0  0  0  0  0  0  0  0  0  0  0  0
   -2.3990    2.3750    1.8360 H   0  0  0  0  0  0  0  0  0  0  0  0
   -2.9000    0.2970   -0.2250 H   0  0  0  0  0  0  0  0  0  0  0  0
   -2.0160   -0.1480    1.2500 H   0  0  0  0  0  0  0  0  0  0  0  0
   -0.9250    2.3060    0.2660 H   0  0  0  0  0  0  0  0  0  0  0  0
    4.4040    1.2640   -0.9400 H   0  0  0  0  0  0  0  0  0  0  0  0
    4.1580    3.0680   -2.6240 H   0  0  0  0  0  0  0  0  0  0  0  0
    0.9490    4.2500   -3.6550 H   0  0  0  0  0  0  0  0  0  0  0  0
   -1.0070    0.9590   -3.4960 H   0  0  0  0  0  0  0  0  0  0  0  0
   -1.9130    2.4260   -3.9260 H   0  0  0  0  0  0  0  0  0  0  0  0
   -0.2770    2.1710   -4.5700 H   0  0  0  0  0  0  0  0  0  0  0  0
  1 22  1  0  0  0  0
  1 23  1  0  0  0  0
  1 24  1  0  0  0  0
  1  2  1  0  0  0  0
  2 25  1  0  0  0  0
  2 26  1  0  0  0  0
  2  3  1  0  0  0  0
  3  4  1  0  0  0  0
  4 27  1  0  0  0  0
  4 28  1  0  0  0  0
  4  5  1  0  0  0  0
  5 29  1  0  0  0  0
  5 30  1  0  0  0  0
  5  6  1  0  0  0  0
  6 31  1  0  0  0  0
  6 32  1  0  0  0  0
  6  7  1  0  0  0  0
  7  3  1  0  0  0  0
  7 33  1  0  0  0  0
  7  8  1  0  0  0  0
  8 34  1  0  0  0  0
  8 35  1  0  0  0  0
  8  9  1  0  0  0  0
  9 36  1  0  0  0  0
  9 10  1  0  0  0  0
 10 11  2  0  0  0  0
 10 12  1  0  0  0  0
 12 13  2  0  0  0  0
 13 14  1  0  0  0  0
 13 15  1  0  0  0  0
 15 37  1  0  0  0  0
 15 16  2  0  0  0  0
 16 38  1  0  0  0  0
 16 17  1  0  0  0  0
 17 18  1  0  0  0  0
 18 39  1  0  0  0  0
 17 19  2  0  0  0  0
 19 12  1  0  0  0  0
 19 20  1  0  0  0  0
 20 21  1  0  0  0  0
 21 40  1  0  0  0  0
 21 41  1  0  0  0  0
 21 42  1  0  0  0  0
M  END
>  <LOGBIO>
7.2500

>  <PRED_LOGBIO>
7.2700

>  <XV_RES>
-0.0610

>  <WHL_TMPL>
2

>  <ANCH>
2-4;32-34

$$$$
ROW54
  -MTS-   01071501523D 0   0.00000     0.00000     0

 59 61  0  0  1  0  0  0  0  0999 V2000
   -5.0350    0.8520   -1.0430 O   0  0  0  0  0  0  0  0  0  0  0  0
   -3.8730    0.5970   -0.2500 C   0  0  1  0  0  0  0  0  0  0  0  0
   -2.6710    1.0430   -1.1040 C   0  0  0  0  0  0  0  0  0  0  0  0
   -1.4210    0.3830   -0.6170 N   0  0  0  0  0  0  0  0  0  0  0  0
   -0.2450    0.8790   -1.3960 C   0  0  0  0  0  0  0  0  0  0  0  0
    1.0290    0.2210   -0.8700 C   0  0  0  0  0  0  0  0  0  0  0  0
    2.2310    0.7280   -1.6670 S   0  0  0  0  0  0  0  0  0  0  0  0
    3.4230    0.1110   -1.1740 C   0  0  0  0  0  0  0  0  0  0  0  0
    4.6120    0.4440   -1.7690 C   0  0  0  0  0  0  0  0  0  0  0  0
    4.5360    1.1890   -3.1010 C   0  0  0  0  0  0  0  0  0  0  0  0
    5.8960    1.4620   -3.5880 N   0  0  0  0  0  0  0  0  0  0  0  0
    5.8240    2.1790   -4.8690 C   0  0  0  0  0  0  0  0  0  0  0  0
    7.2380    2.4620   -5.3750 C   0  0  0  0  0  0  0  0  0  0  0  0
    7.1630    3.1980   -6.6910 C   0  0  0  0  0  0  0  0  0  0  0  0
    7.1280    2.4820   -7.8930 C   0  0  0  0  0  0  0  0  0  0  0  0
    7.0590    3.1650   -9.1130 C   0  0  0  0  0  0  0  0  0  0  0  0
    7.0250    4.5640   -9.1310 C   0  0  0  0  0  0  0  0  0  0  0  0
    7.0590    5.2810   -7.9290 C   0  0  0  0  0  0  0  0  0  0  0  0
    7.1280    4.5980   -6.7090 C   0  0  0  0  0  0  0  0  0  0  0  0
   -3.8830   -0.8850    0.0370 C   0  0  0  0  0  0  0  0  0  0  0  0
   -3.2420   -1.3820    1.1790 C   0  0  0  0  0  0  0  0  0  0  0  0
   -3.2510   -2.7560    1.4450 C   0  0  0  0  0  0  0  0  0  0  0  0
   -3.9020   -3.6340    0.5690 C   0  0  0  0  0  0  0  0  0  0  0  0
   -3.9110   -4.9790    0.8300 O   0  0  0  0  0  0  0  0  0  0  0  0
   -4.5430   -3.1380   -0.5720 C   0  0  0  0  0  0  0  0  0  0  0  0
   -5.2210   -3.9590   -1.5040 N   0  0  0  0  0  0  0  0  0  0  0  0
   -5.7860   -3.3530   -2.5450 C   0  0  0  0  0  0  0  0  0  0  0  0
   -6.4160   -3.8850   -3.4580 O   0  0  0  0  0  0  0  0  0  0  0  0
   -5.4470   -1.6270   -2.3480 S   0  0  0  0  0  0  0  0  0  0  0  0
   -4.5330   -1.7640   -0.8380 C   0  0  0  0  0  0  0  0  0  0  0  0
   -5.8420    0.5950   -0.5700 H   0  0  0  0  0  0  0  0  0  0  0  0
   -3.8950    1.1610    0.6800 H   0  0  0  0  0  0  0  0  0  0  0  0
   -2.5470    2.1100   -0.9330 H   0  0  0  0  0  0  0  0  0  0  0  0
   -2.8520    0.7370   -2.1320 H   0  0  0  0  0  0  0  0  0  0  0  0
   -1.5130   -0.6010   -0.8260 H   0  0  0  0  0  0  0  0  0  0  0  0
   -0.1570    1.9430   -1.1890 H   0  0  0  0  0  0  0  0  0  0  0  0
   -0.3710    0.5990   -2.4400 H   0  0  0  0  0  0  0  0  0  0  0  0
    0.9410   -0.8430   -1.0770 H   0  0  0  0  0  0  0  0  0  0  0  0
    1.1600    0.5040    0.1720 H   0  0  0  0  0  0  0  0  0  0  0  0
    3.2950   -0.9500   -1.3780 H   0  0  0  0  0  0  0  0  0  0  0  0
    3.4960    0.3400   -0.1130 H   0  0  0  0  0  0  0  0  0  0  0  0
    5.0890   -0.5060   -2.0010 H   0  0  0  0  0  0  0  0  0  0  0  0
    5.1830    1.0720   -1.0880 H   0  0  0  0  0  0  0  0  0  0  0  0
    4.0060    0.5790   -3.8290 H   0  0  0  0  0  0  0  0  0  0  0  0
    4.0060    2.1290   -2.9610 H   0  0  0  0  0  0  0  0  0  0  0  0
    6.3890    2.0290   -2.9120 H   0  0  0  0  0  0  0  0  0  0  0  0
    5.2940    1.5680   -5.5970 H   0  0  0  0  0  0  0  0  0  0  0  0
    5.2940    3.1180   -4.7290 H   0  0  0  0  0  0  0  0  0  0  0  0
    7.7680    3.0730   -4.6470 H   0  0  0  0  0  0  0  0  0  0  0  0
    7.7680    1.5220   -5.5150 H   0  0  0  0  0  0  0  0  0  0  0  0
    7.1550    1.4020   -7.8790 H   0  0  0  0  0  0  0  0  0  0  0  0
    7.0330    2.6120  -10.0410 H   0  0  0  0  0  0  0  0  0  0  0  0
    6.9710    5.0910  -10.0730 H   0  0  0  0  0  0  0  0  0  0  0  0
    7.0320    6.3600   -7.9430 H   0  0  0  0  0  0  0  0  0  0  0  0
    7.1550    5.1510   -5.7820 H   0  0  0  0  0  0  0  0  0  0  0  0
   -2.7400   -0.7040    1.8540 H   0  0  0  0  0  0  0  0  0  0  0  0
   -2.7570   -3.1390    2.3250 H   0  0  0  0  0  0  0  0  0  0  0  0
   -4.6790   -5.2240    1.3680 H   0  0  0  0  0  0  0  0  0  0  0  0
   -5.2730   -4.9600   -1.3840 H   0  0  0  0  0  0  0  0  0  0  0  0
  1 31  1  0  0  0  0
  1  2  1  0  0  0  0
  2 32  1  0  0  0  0
  2  3  1  0  0  0  0
  3 33  1  0  0  0  0
  3 34  1  0  0  0  0
  3  4  1  0  0  0  0
  4 35  1  0  0  0  0
  4  5  1  0  0  0  0
  5 36  1  0  0  0  0
  5 37  1  0  0  0  0
  5  6  1  0  0  0  0
  6 38  1  0  0  0  0
  6 39  1  0  0  0  0
  6  7  1  0  0  0  0
  7  8  1  0  0  0  0
  8 40  1  0  0  0  0
  8 41  1  0  0  0  0
  8  9  1  0  0  0  0
  9 42  1  0  0  0  0
  9 43  1  0  0  0  0
  9 10  1  0  0  0  0
 10 44  1  0  0  0  0
 10 45  1  0  0  0  0
 10 11  1  0  0  0  0
 11 46  1  0  0  0  0
 11 12  1  0  0  0  0
 12 47  1  0  0  0  0
 12 48  1  0  0  0  0
 12 13  1  0  0  0  0
 13 49  1  0  0  0  0
 13 50  1  0  0  0  0
 13 14  1  0  0  0  0
 14 15  2  0  0  0  0
 15 51  1  0  0  0  0
 15 16  1  0  0  0  0
 16 52  1  0  0  0  0
 16 17  2  0  0  0  0
 17 53  1  0  0  0  0
 17 18  1  0  0  0  0
 18 54  1  0  0  0  0
 18 19  2  0  0  0  0
 19 14  1  0  0  0  0
 19 55  1  0  0  0  0
  2 20  1  0  0  0  0
 20 21  2  0  0  0  0
 21 56  1  0  0  0  0
 21 22  1  0  0  0  0
 22 57  1  0  0  0  0
 22 23  2  0  0  0  0
 23 24  1  0  0  0  0
 24 58  1  0  0  0  0
 23 25  1  0  0  0  0
 25 26  1  0  0  0  0
 26 59  1  0  0  0  0
 26 27  1  0  0  0  0
 27 28  2  0  0  0  0
 27 29  1  0  0  0  0
 29 30  1  0  0  0  0
 30 20  1  0  0  0  0
 30 25  2  0  0  0  0
M  END
>  <LOGBIO>
5.4000

>  <PRED_LOGBIO>
6.0500

>  <XV_RES>
-0.8030

>  <WHL_TMPL>
1

>  <ANCH>
21-24;10-8

$$$$
ROW55
  -MTS-   01071501523D 0   0.00000     0.00000     0

 53 56  0  0  1  0  0  0  0  0999 V2000
    0.3540   -8.6530    3.4800 C   0  0  0  0  0  0  0  0  0  0  0  0
    0.6460   -7.5250    2.4950 C   0  0  0  0  0  0  0  0  0  0  0  0
    0.0050   -6.2320    2.9970 C   0  0  1  0  0  0  0  0  0  0  0  0
    0.5840   -5.8750    4.3650 C   0  0  0  0  0  0  0  0  0  0  0  0
    0.3110   -6.9320    5.2890 O   0  0  0  0  0  0  0  0  0  0  0  0
    0.2860   -5.1450    2.0480 N   0  0  0  0  0  0  0  0  0  0  0  0
   -0.1770   -3.9200    2.2830 C   0  0  0  0  0  0  0  0  0  0  0  0
   -0.8400   -3.6970    3.2950 O   0  0  0  0  0  0  0  0  0  0  0  0
    0.1120   -2.8040    1.3080 C   0  0  1  0  0  0  0  0  0  0  0  0
   -1.1060   -2.0940    0.6880 C   0  0  0  0  0  0  0  0  0  0  0  0
   -1.1920   -0.7100    1.1740 N   0  0  0  0  0  0  0  0  0  0  0  0
   -1.2230   -0.8540    2.6450 C   0  0  0  0  0  0  0  0  0  0  0  0
   -0.0160    0.0700    0.7610 C   0  0  2  0  0  0  0  0  0  0  0  0
   -0.1180    1.5280    1.2450 C   0  0  0  0  0  0  0  0  0  0  0  0
    1.0460    2.3860    0.8070 C   0  0  0  0  0  0  0  0  0  0  0  0
    1.4370    3.6470    0.5790 C   0  0  0  0  0  0  0  0  0  0  0  0
    2.8040    3.7330    0.6000 N   0  0  0  0  0  0  0  0  0  0  0  0
    3.5850    4.9600    0.3900 C   0  0  0  0  0  0  0  0  0  0  0  0
    3.3420    2.4500    0.8570 C   0  0  0  0  0  0  0  0  0  0  0  0
    4.6540    1.9780    0.9810 C   0  0  0  0  0  0  0  0  0  0  0  0
    4.8880    0.6220    1.2430 C   0  0  0  0  0  0  0  0  0  0  0  0
    3.8100   -0.2600    1.3810 C   0  0  0  0  0  0  0  0  0  0  0  0
    2.4990    0.2120    1.2560 C   0  0  0  0  0  0  0  0  0  0  0  0
    1.2890   -0.6210    1.0780 C   0  0  0  0  0  0  0  0  0  0  0  0
    1.3470   -1.9360    1.3280 C   0  0  0  0  0  0  0  0  0  0  0  0
    2.2650    1.5670    0.9940 C   0  0  0  0  0  0  0  0  0  0  0  0
   -0.7210   -8.7910    3.5660 H   0  0  0  0  0  0  0  0  0  0  0  0
    0.8100   -9.5740    3.1220 H   0  0  0  0  0  0  0  0  0  0  0  0
    0.7660   -8.3990    4.4540 H   0  0  0  0  0  0  0  0  0  0  0  0
    0.2340   -7.7790    1.5200 H   0  0  0  0  0  0  0  0  0  0  0  0
    1.7220   -7.3870    2.4090 H   0  0  0  0  0  0  0  0  0  0  0  0
   -1.0710   -6.3690    3.0830 H   0  0  0  0  0  0  0  0  0  0  0  0
    0.1280   -4.9540    4.7230 H   0  0  0  0  0  0  0  0  0  0  0  0
    1.6600   -5.7370    4.2790 H   0  0  0  0  0  0  0  0  0  0  0  0
    0.6690   -6.7280    6.1670 H   0  0  0  0  0  0  0  0  0  0  0  0
    0.8300   -5.3280    1.2170 H   0  0  0  0  0  0  0  0  0  0  0  0
    0.6210   -3.2800    0.4720 H   0  0  0  0  0  0  0  0  0  0  0  0
   -1.9890   -2.6100    1.0600 H   0  0  0  0  0  0  0  0  0  0  0  0
   -0.9780   -2.0840   -0.3920 H   0  0  0  0  0  0  0  0  0  0  0  0
   -0.9540    0.0990    3.0960 H   0  0  0  0  0  0  0  0  0  0  0  0
   -0.5050   -1.6140    2.9470 H   0  0  0  0  0  0  0  0  0  0  0  0
   -2.2180   -1.1440    2.9760 H   0  0  0  0  0  0  0  0  0  0  0  0
   -0.0600    0.1260   -0.3250 H   0  0  0  0  0  0  0  0  0  0  0  0
   -0.0670    1.4880    2.3310 H   0  0  0  0  0  0  0  0  0  0  0  0
   -1.0290    1.9550    0.8310 H   0  0  0  0  0  0  0  0  0  0  0  0
    0.7690    4.4780    0.4050 H   0  0  0  0  0  0  0  0  0  0  0  0
    2.9190    5.8210    0.4000 H   0  0  0  0  0  0  0  0  0  0  0  0
    4.0930    4.9070   -0.5710 H   0  0  0  0  0  0  0  0  0  0  0  0
    4.3220    5.0620    1.1840 H   0  0  0  0  0  0  0  0  0  0  0  0
    5.4860    2.6590    0.8750 H   0  0  0  0  0  0  0  0  0  0  0  0
    5.9000    0.2580    1.3390 H   0  0  0  0  0  0  0  0  0  0  0  0
    3.9910   -1.3060    1.5830 H   0  0  0  0  0  0  0  0  0  0  0  0
    2.3030   -2.3870    1.5500 H   0  0  0  0  0  0  0  0  0  0  0  0
  1 27  1  0  0  0  0
  1 28  1  0  0  0  0
  1 29  1  0  0  0  0
  1  2  1  0  0  0  0
  2 30  1  0  0  0  0
  2 31  1  0  0  0  0
  2  3  1  0  0  0  0
  3 32  1  0  0  0  0
  3  4  1  0  0  0  0
  4 33  1  0  0  0  0
  4 34  1  0  0  0  0
  4  5  1  0  0  0  0
  5 35  1  0  0  0  0
  3  6  1  0  0  0  0
  6 36  1  0  0  0  0
  6  7  1  0  0  0  0
  7  8  2  0  0  0  0
  7  9  1  0  0  0  0
  9 37  1  0  0  0  0
  9 10  1  0  0  0  0
 10 38  1  0  0  0  0
 10 39  1  0  0  0  0
 10 11  1  0  0  0  0
 11 12  1  0  0  0  0
 12 40  1  0  0  0  0
 12 41  1  0  0  0  0
 12 42  1  0  0  0  0
 11 13  1  0  0  0  0
 13 43  1  0  0  0  0
 13 14  1  0  0  0  0
 14 44  1  0  0  0  0
 14 45  1  0  0  0  0
 14 15  1  0  0  0  0
 15 16  2  0  0  0  0
 16 46  1  0  0  0  0
 16 17  1  0  0  0  0
 17 18  1  0  0  0  0
 18 47  1  0  0  0  0
 18 48  1  0  0  0  0
 18 49  1  0  0  0  0
 17 19  1  0  0  0  0
 19 20  2  0  0  0  0
 20 50  1  0  0  0  0
 20 21  1  0  0  0  0
 21 51  1  0  0  0  0
 21 22  2  0  0  0  0
 22 52  1  0  0  0  0
 22 23  1  0  0  0  0
 23 24  1  0  0  0  0
 24 13  1  0  0  0  0
 24 25  2  0  0  0  0
 25  9  1  0  0  0  0
 25 53  1  0  0  0  0
 23 26  2  0  0  0  0
 26 15  1  0  0  0  0
 26 19  1  0  0  0  0
M  END
>  <LOGBIO>
6.0900

>  <PRED_LOGBIO>
6.3400

>  <XV_RES>
-0.9810

>  <WHL_TMPL>
2

>  <ANCH>
21-26;29-24

$$$$
ROW56
  -MTS-   01071501523D 0   0.00000     0.00000     0

 61 63  0  0  0  0  0  0  0  0999 V2000
   -5.2070   -1.0960   -2.4130 C   0  0  0  0  0  0  0  0  0  0  0  0
   -4.9840    0.0590   -1.6010 O   0  0  0  0  0  0  0  0  0  0  0  0
   -3.8430   -0.0930   -0.7540 C   0  0  0  0  0  0  0  0  0  0  0  0
   -2.5920    0.4200   -1.4920 C   0  0  0  0  0  0  0  0  0  0  0  0
   -1.4010    0.3910   -0.6300 N   0  0  0  0  0  0  0  0  0  0  0  0
   -0.2450    0.8790   -1.3960 C   0  0  0  0  0  0  0  0  0  0  0  0
    1.0290    0.2210   -0.8700 C   0  0  0  0  0  0  0  0  0  0  0  0
    2.2310    0.7280   -1.6670 C   0  0  0  0  0  0  0  0  0  0  0  0
    3.4230    0.1110   -1.1740 O   0  0  0  0  0  0  0  0  0  0  0  0
    4.6120    0.4440   -1.7690 C   0  0  0  0  0  0  0  0  0  0  0  0
    5.8050   -0.1340   -1.3200 C   0  0  0  0  0  0  0  0  0  0  0  0
    7.0200    0.2060   -1.9280 C   0  0  0  0  0  0  0  0  0  0  0  0
    7.0410    1.1240   -2.9840 C   0  0  0  0  0  0  0  0  0  0  0  0
    8.2120    1.4510   -3.5700 F   0  0  0  0  0  0  0  0  0  0  0  0
    5.8480    1.7030   -3.4330 C   0  0  0  0  0  0  0  0  0  0  0  0
    4.6330    1.3630   -2.8250 C   0  0  0  0  0  0  0  0  0  0  0  0
   -1.5870    1.2300    0.5630 C   0  0  0  0  0  0  0  0  0  0  0  0
   -2.7900    0.7570    1.4010 C   0  0  0  0  0  0  0  0  0  0  0  0
   -4.0730    0.6910    0.5520 C   0  0  0  0  0  0  0  0  0  0  0  0
   -5.1560    0.0680    1.3270 N   0  0  0  0  0  0  0  0  0  0  0  0
   -4.8760   -0.8820    2.2140 C   0  0  0  0  0  0  0  0  0  0  0  0
   -3.7120   -1.2400    2.3870 O   0  0  0  0  0  0  0  0  0  0  0  0
   -5.9660   -1.5100    2.9950 C   0  0  0  0  0  0  0  0  0  0  0  0
   -6.6130   -2.6490    2.5020 C   0  0  0  0  0  0  0  0  0  0  0  0
   -7.6440   -3.2430    3.2400 C   0  0  0  0  0  0  0  0  0  0  0  0
   -8.4480   -4.6600    2.6290 Cl  0  0  0  0  0  0  0  0  0  0  0  0
   -8.0280   -2.6970    4.4710 C   0  0  0  0  0  0  0  0  0  0  0  0
   -9.0610   -3.2910    5.2100 N   0  0  0  0  0  0  0  0  0  0  0  0
   -7.3820   -1.5570    4.9630 C   0  0  0  0  0  0  0  0  0  0  0  0
   -6.3500   -0.9630    4.2250 C   0  0  0  0  0  0  0  0  0  0  0  0
   -5.7180    0.1520    4.7070 O   0  0  0  0  0  0  0  0  0  0  0  0
   -6.2510    1.4310    4.3540 C   0  0  0  0  0  0  0  0  0  0  0  0
   -5.3710   -1.9620   -1.7750 H   0  0  0  0  0  0  0  0  0  0  0  0
   -6.0820   -0.9370   -3.0400 H   0  0  0  0  0  0  0  0  0  0  0  0
   -4.3360   -1.2700   -3.0430 H   0  0  0  0  0  0  0  0  0  0  0  0
   -3.7120   -1.1470   -0.5180 H   0  0  0  0  0  0  0  0  0  0  0  0
   -2.7680    1.4370   -1.8350 H   0  0  0  0  0  0  0  0  0  0  0  0
   -2.4170   -0.1930   -2.3730 H   0  0  0  0  0  0  0  0  0  0  0  0
   -0.1570    1.9430   -1.1890 H   0  0  0  0  0  0  0  0  0  0  0  0
   -0.3680    0.6010   -2.4410 H   0  0  0  0  0  0  0  0  0  0  0  0
    0.9410   -0.8430   -1.0770 H   0  0  0  0  0  0  0  0  0  0  0  0
    1.1600    0.5040    0.1720 H   0  0  0  0  0  0  0  0  0  0  0  0
    2.3190    1.7920   -1.4600 H   0  0  0  0  0  0  0  0  0  0  0  0
    2.0860    0.4560   -2.7100 H   0  0  0  0  0  0  0  0  0  0  0  0
    5.7890   -0.8420   -0.5050 H   0  0  0  0  0  0  0  0  0  0  0  0
    7.9410   -0.2400   -1.5820 H   0  0  0  0  0  0  0  0  0  0  0  0
    5.8650    2.4120   -4.2480 H   0  0  0  0  0  0  0  0  0  0  0  0
    3.7120    1.8100   -3.1710 H   0  0  0  0  0  0  0  0  0  0  0  0
   -1.7410    2.2630    0.2590 H   0  0  0  0  0  0  0  0  0  0  0  0
   -0.6860    1.1970    1.1720 H   0  0  0  0  0  0  0  0  0  0  0  0
   -2.5780   -0.2260    1.8150 H   0  0  0  0  0  0  0  0  0  0  0  0
   -2.9410    1.4400    2.2340 H   0  0  0  0  0  0  0  0  0  0  0  0
   -4.4200    1.6970    0.3240 H   0  0  0  0  0  0  0  0  0  0  0  0
   -6.1120    0.3610    1.1850 H   0  0  0  0  0  0  0  0  0  0  0  0
   -6.3170   -3.0710    1.5530 H   0  0  0  0  0  0  0  0  0  0  0  0
   -8.8490   -4.0120    5.8840 H   0  0  0  0  0  0  0  0  0  0  0  0
  -10.0170   -2.9970    5.0680 H   0  0  0  0  0  0  0  0  0  0  0  0
   -7.6780   -1.1350    5.9120 H   0  0  0  0  0  0  0  0  0  0  0  0
   -6.2370    1.5440    3.2720 H   0  0  0  0  0  0  0  0  0  0  0  0
   -5.6460    2.2140    4.8080 H   0  0  0  0  0  0  0  0  0  0  0  0
   -7.2740    1.5100    4.7140 H   0  0  0  0  0  0  0  0  0  0  0  0
  1 33  1  0  0  0  0
  1 34  1  0  0  0  0
  1 35  1  0  0  0  0
  1  2  1  0  0  0  0
  2  3  1  0  0  0  0
  3 36  1  0  0  0  0
  3  4  1  0  0  0  0
  4 37  1  0  0  0  0
  4 38  1  0  0  0  0
  4  5  1  0  0  0  0
  5  6  1  0  0  0  0
  6 39  1  0  0  0  0
  6 40  1  0  0  0  0
  6  7  1  0  0  0  0
  7 41  1  0  0  0  0
  7 42  1  0  0  0  0
  7  8  1  0  0  0  0
  8 43  1  0  0  0  0
  8 44  1  0  0  0  0
  8  9  1  0  0  0  0
  9 10  1  0  0  0  0
 10 11  2  0  0  0  0
 11 45  1  0  0  0  0
 11 12  1  0  0  0  0
 12 46  1  0  0  0  0
 12 13  2  0  0  0  0
 13 14  1  0  0  0  0
 13 15  1  0  0  0  0
 15 47  1  0  0  0  0
 15 16  2  0  0  0  0
 16 10  1  0  0  0  0
 16 48  1  0  0  0  0
  5 17  1  0  0  0  0
 17 49  1  0  0  0  0
 17 50  1  0  0  0  0
 17 18  1  0  0  0  0
 18 51  1  0  0  0  0
 18 52  1  0  0  0  0
 18 19  1  0  0  0  0
 19  3  1  0  0  0  0
 19 53  1  0  0  0  0
 19 20  1  0  0  0  0
 20 54  1  0  0  0  0
 20 21  1  0  0  0  0
 21 22  2  0  0  0  0
 21 23  1  0  0  0  0
 23 24  2  0  0  0  0
 24 55  1  0  0  0  0
 24 25  1  0  0  0  0
 25 26  1  0  0  0  0
 25 27  2  0  0  0  0
 27 28  1  0  0  0  0
 28 56  1  0  0  0  0
 28 57  1  0  0  0  0
 27 29  1  0  0  0  0
 29 58  1  0  0  0  0
 29 30  2  0  0  0  0
 30 23  1  0  0  0  0
 30 31  1  0  0  0  0
 31 32  1  0  0  0  0
 32 59  1  0  0  0  0
 32 60  1  0  0  0  0
 32 61  1  0  0  0  0
M  END
>  <LOGBIO>
6.6400

>  <PRED_LOGBIO>
6.8900

>  <XV_RES>
-0.6930

>  <WHL_TMPL>
1

>  <ANCH>
9-11;31-22

$$$$
ROW57
  -MTS-   01071501523D 0   0.00000     0.00000     0

 58 62  0  0  1  0  0  0  0  0999 V2000
   -6.4730    1.8300   -2.0310 C   0  0  0  0  0  0  0  0  0  0  0  0
   -5.0990    1.8150   -1.3670 C   0  0  0  0  0  0  0  0  0  0  0  0
   -4.0450    2.2810   -2.3680 C   0  0  0  0  0  0  0  0  0  0  0  0
   -5.1050    2.7520   -0.1630 C   0  0  0  0  0  0  0  0  0  0  0  0
   -4.7710    0.3960   -0.9060 C   0  0  1  0  0  0  0  0  0  0  0  0
   -5.9630   -0.3280   -0.5870 O   0  0  0  0  0  0  0  0  0  0  0  0
   -3.8670    0.5380    0.3320 C   0  0  0  0  0  0  0  0  0  0  0  0
   -2.5150    1.1800   -0.0280 C   0  0  0  0  0  0  0  0  0  0  0  0
   -1.8410    0.4400   -1.1050 N   0  0  0  0  0  0  0  0  0  0  0  0
   -0.5180    1.0150   -1.3840 C   0  0  0  0  0  0  0  0  0  0  0  0
    0.2680    0.1110   -2.3520 C   0  0  2  0  0  0  0  0  0  0  0  0
    0.9830   -1.0030   -1.6260 C   0  0  0  0  0  0  0  0  0  0  0  0
    0.6290   -1.1300   -0.2770 C   0  0  0  0  0  0  0  0  0  0  0  0
    1.2200   -2.1250    0.5110 C   0  0  0  0  0  0  0  0  0  0  0  0
    2.1640   -2.9930   -0.0490 C   0  0  0  0  0  0  0  0  0  0  0  0
    2.5180   -2.8660   -1.3970 C   0  0  0  0  0  0  0  0  0  0  0  0
    1.9270   -1.8720   -2.1860 C   0  0  0  0  0  0  0  0  0  0  0  0
    2.4020   -1.8510   -3.6190 C   0  0  0  0  0  0  0  0  0  0  0  0
    1.5030   -1.4140   -4.7900 C   0  0  0  0  0  0  0  0  0  0  0  0
    0.0690   -0.9830   -4.6050 C   0  0  0  0  0  0  0  0  0  0  0  0
   -0.6890   -1.4450   -5.6870 C   0  0  0  0  0  0  0  0  0  0  0  0
   -2.0830   -1.3060   -5.6750 C   0  0  0  0  0  0  0  0  0  0  0  0
   -2.7170   -0.7060   -4.5810 C   0  0  0  0  0  0  0  0  0  0  0  0
   -1.9580   -0.2440   -3.4990 C   0  0  0  0  0  0  0  0  0  0  0  0
   -2.6580    0.4010   -2.3270 C   0  0  1  0  0  0  0  0  0  0  0  0
   -4.0160   -0.2760   -2.0680 C   0  0  0  0  0  0  0  0  0  0  0  0
   -0.5650   -0.3820   -3.5110 C   0  0  0  0  0  0  0  0  0  0  0  0
   -6.4680    1.1620   -2.8900 H   0  0  0  0  0  0  0  0  0  0  0  0
   -6.7060    2.8410   -2.3590 H   0  0  0  0  0  0  0  0  0  0  0  0
   -7.2240    1.4980   -1.3170 H   0  0  0  0  0  0  0  0  0  0  0  0
   -4.0400    1.6130   -3.2270 H   0  0  0  0  0  0  0  0  0  0  0  0
   -4.2790    3.2920   -2.6960 H   0  0  0  0  0  0  0  0  0  0  0  0
   -3.0660    2.2710   -1.8950 H   0  0  0  0  0  0  0  0  0  0  0  0
   -5.8570    2.4200    0.5510 H   0  0  0  0  0  0  0  0  0  0  0  0
   -5.3390    3.7630   -0.4910 H   0  0  0  0  0  0  0  0  0  0  0  0
   -4.1260    2.7420    0.3110 H   0  0  0  0  0  0  0  0  0  0  0  0
   -6.6660    0.2730   -0.2960 H   0  0  0  0  0  0  0  0  0  0  0  0
   -3.6460   -0.4740    0.6680 H   0  0  0  0  0  0  0  0  0  0  0  0
   -4.3710    1.1830    1.0490 H   0  0  0  0  0  0  0  0  0  0  0  0
   -1.8840    1.0820    0.8530 H   0  0  0  0  0  0  0  0  0  0  0  0
   -2.7050    2.1970   -0.3650 H   0  0  0  0  0  0  0  0  0  0  0  0
    0.0280    1.0100   -0.4430 H   0  0  0  0  0  0  0  0  0  0  0  0
   -0.6460    1.9860   -1.8580 H   0  0  0  0  0  0  0  0  0  0  0  0
    1.0440    0.7390   -2.7830 H   0  0  0  0  0  0  0  0  0  0  0  0
   -0.1000   -0.4600    0.1550 H   0  0  0  0  0  0  0  0  0  0  0  0
    0.9470   -2.2220    1.5520 H   0  0  0  0  0  0  0  0  0  0  0  0
    2.6200   -3.7600    0.5590 H   0  0  0  0  0  0  0  0  0  0  0  0
    3.2470   -3.5360   -1.8300 H   0  0  0  0  0  0  0  0  0  0  0  0
    2.6220   -2.8950   -3.8350 H   0  0  0  0  0  0  0  0  0  0  0  0
    3.2790   -1.2080   -3.6490 H   0  0  0  0  0  0  0  0  0  0  0  0
    1.4290   -2.3060   -5.4090 H   0  0  0  0  0  0  0  0  0  0  0  0
    2.0170   -0.5890   -5.2800 H   0  0  0  0  0  0  0  0  0  0  0  0
   -0.2000   -1.9080   -6.5310 H   0  0  0  0  0  0  0  0  0  0  0  0
   -2.6680   -1.6630   -6.5100 H   0  0  0  0  0  0  0  0  0  0  0  0
   -3.7910   -0.5990   -4.5720 H   0  0  0  0  0  0  0  0  0  0  0  0
   -2.8710    1.4300   -2.6100 H   0  0  0  0  0  0  0  0  0  0  0  0
   -4.6160   -0.1100   -2.9600 H   0  0  0  0  0  0  0  0  0  0  0  0
   -3.8320   -1.3140   -1.7990 H   0  0  0  0  0  0  0  0  0  0  0  0
  1 28  1  0  0  0  0
  1 29  1  0  0  0  0
  1 30  1  0  0  0  0
  1  2  1  0  0  0  0
  2  3  1  0  0  0  0
  3 31  1  0  0  0  0
  3 32  1  0  0  0  0
  3 33  1  0  0  0  0
  2  4  1  0  0  0  0
  4 34  1  0  0  0  0
  4 35  1  0  0  0  0
  4 36  1  0  0  0  0
  2  5  1  0  0  0  0
  5  6  1  0  0  0  0
  6 37  1  0  0  0  0
  5  7  1  0  0  0  0
  7 38  1  0  0  0  0
  7 39  1  0  0  0  0
  7  8  1  0  0  0  0
  8 40  1  0  0  0  0
  8 41  1  0  0  0  0
  8  9  1  0  0  0  0
  9 10  1  0  0  0  0
 10 42  1  0  0  0  0
 10 43  1  0  0  0  0
 10 11  1  0  0  0  0
 11 44  1  0  0  0  0
 11 12  1  0  0  0  0
 12 13  2  0  0  0  0
 13 45  1  0  0  0  0
 13 14  1  0  0  0  0
 14 46  1  0  0  0  0
 14 15  2  0  0  0  0
 15 47  1  0  0  0  0
 15 16  1  0  0  0  0
 16 48  1  0  0  0  0
 16 17  2  0  0  0  0
 17 12  1  0  0  0  0
 17 18  1  0  0  0  0
 18 49  1  0  0  0  0
 18 50  1  0  0  0  0
 18 19  1  0  0  0  0
 19 51  1  0  0  0  0
 19 52  1  0  0  0  0
 19 20  1  0  0  0  0
 20 21  2  0  0  0  0
 21 53  1  0  0  0  0
 21 22  1  0  0  0  0
 22 54  1  0  0  0  0
 22 23  2  0  0  0  0
 23 55  1  0  0  0  0
 23 24  1  0  0  0  0
 24 25  1  0  0  0  0
 25  9  1  0  0  0  0
 25 56  1  0  0  0  0
 25 26  1  0  0  0  0
 26  5  1  0  0  0  0
 26 57  1  0  0  0  0
 26 58  1  0  0  0  0
 24 27  2  0  0  0  0
 27 11  1  0  0  0  0
 27 20  1  0  0  0  0
M  END
>  <LOGBIO>
8.0600

>  <PRED_LOGBIO>
8.7300

>  <XV_RES>
-0.8250

>  <WHL_TMPL>
3

>  <ANCH>
8-11;20-23

$$$$
ROW58
  -MTS-   01071501523D 0   0.00000     0.00000     0

 65 69  0  0  0  0  0  0  0  0999 V2000
   -5.5170   -2.4340   -3.1690 C   0  0  0  0  0  0  0  0  0  0  0  0
   -5.9650   -1.3290   -2.3800 O   0  0  0  0  0  0  0  0  0  0  0  0
   -6.2390   -1.5530   -1.0560 C   0  0  0  0  0  0  0  0  0  0  0  0
   -7.5280   -1.9320   -0.6630 C   0  0  0  0  0  0  0  0  0  0  0  0
   -7.8090   -2.1610    0.6890 C   0  0  0  0  0  0  0  0  0  0  0  0
   -6.8000   -2.0110    1.6480 C   0  0  0  0  0  0  0  0  0  0  0  0
   -5.5110   -1.6330    1.2550 C   0  0  0  0  0  0  0  0  0  0  0  0
   -5.2310   -1.4040   -0.0970 C   0  0  0  0  0  0  0  0  0  0  0  0
   -3.9280   -1.0210   -0.4950 N   0  0  0  0  0  0  0  0  0  0  0  0
   -2.7250   -1.6130    0.1080 C   0  0  0  0  0  0  0  0  0  0  0  0
   -1.7020   -0.5300    0.5000 C   0  0  0  0  0  0  0  0  0  0  0  0
   -1.4210    0.3830   -0.6170 N   0  0  0  0  0  0  0  0  0  0  0  0
   -0.2450    0.8790   -1.3960 C   0  0  0  0  0  0  0  0  0  0  0  0
    1.0290    0.2210   -0.8700 C   0  0  0  0  0  0  0  0  0  0  0  0
    2.2130    0.5180   -1.4220 C   0  0  0  0  0  0  0  0  0  0  0  0
    3.4730   -0.1330   -0.9020 C   0  0  0  0  0  0  0  0  0  0  0  0
    4.6290    0.3550   -1.6680 N   0  0  0  0  0  0  0  0  0  0  0  0
    5.8510   -0.0860   -1.3820 C   0  0  0  0  0  0  0  0  0  0  0  0
    6.0130   -0.9020   -0.4760 O   0  0  0  0  0  0  0  0  0  0  0  0
    7.0140    0.4050   -2.1530 C   0  0  0  0  0  0  0  0  0  0  0  0
    7.4230   -0.2690   -3.3100 C   0  0  0  0  0  0  0  0  0  0  0  0
    8.5230    0.1950   -4.0390 C   0  0  0  0  0  0  0  0  0  0  0  0
    9.2160    1.3350   -3.6120 C   0  0  0  0  0  0  0  0  0  0  0  0
    8.8070    2.0100   -2.4560 C   0  0  0  0  0  0  0  0  0  0  0  0
    9.7360    3.1830   -2.2550 C   0  0  0  0  0  0  0  0  0  0  0  0
   10.7190    3.1260   -3.4000 C   0  0  0  0  0  0  0  0  0  0  0  0
   11.8030    3.9400   -3.7470 C   0  0  0  0  0  0  0  0  0  0  0  0
   12.5610    3.6490   -4.8870 C   0  0  0  0  0  0  0  0  0  0  0  0
   12.2340    2.5430   -5.6810 C   0  0  0  0  0  0  0  0  0  0  0  0
   11.1490    1.7290   -5.3350 C   0  0  0  0  0  0  0  0  0  0  0  0
   10.3910    2.0210   -4.1940 C   0  0  0  0  0  0  0  0  0  0  0  0
    7.7060    1.5450   -1.7260 C   0  0  0  0  0  0  0  0  0  0  0  0
   -2.6500    1.0320   -1.0960 C   0  0  0  0  0  0  0  0  0  0  0  0
   -3.6980   -0.0080   -1.5350 C   0  0  0  0  0  0  0  0  0  0  0  0
   -6.2760   -3.2140   -3.1660 H   0  0  0  0  0  0  0  0  0  0  0  0
   -5.3420   -2.1030   -4.1900 H   0  0  0  0  0  0  0  0  0  0  0  0
   -4.5920   -2.8270   -2.7510 H   0  0  0  0  0  0  0  0  0  0  0  0
   -8.3070   -2.0470   -1.4030 H   0  0  0  0  0  0  0  0  0  0  0  0
   -8.8030   -2.4530    0.9930 H   0  0  0  0  0  0  0  0  0  0  0  0
   -7.0160   -2.1880    2.6920 H   0  0  0  0  0  0  0  0  0  0  0  0
   -4.7320   -1.5170    1.9950 H   0  0  0  0  0  0  0  0  0  0  0  0
   -2.2550   -2.2120   -0.6700 H   0  0  0  0  0  0  0  0  0  0  0  0
   -3.0110   -2.1480    1.0110 H   0  0  0  0  0  0  0  0  0  0  0  0
   -0.7710   -1.0520    0.7100 H   0  0  0  0  0  0  0  0  0  0  0  0
   -2.1210    0.0430    1.3240 H   0  0  0  0  0  0  0  0  0  0  0  0
   -0.1570    1.9430   -1.1890 H   0  0  0  0  0  0  0  0  0  0  0  0
   -0.3710    0.5990   -2.4400 H   0  0  0  0  0  0  0  0  0  0  0  0
    0.9750   -0.4830   -0.0530 H   0  0  0  0  0  0  0  0  0  0  0  0
    2.2670    1.2220   -2.2390 H   0  0  0  0  0  0  0  0  0  0  0  0
    3.6030    0.1170    0.1490 H   0  0  0  0  0  0  0  0  0  0  0  0
    3.3950   -1.2130   -1.0110 H   0  0  0  0  0  0  0  0  0  0  0  0
    4.4950    1.0250   -2.4120 H   0  0  0  0  0  0  0  0  0  0  0  0
    6.8890   -1.1490   -3.6390 H   0  0  0  0  0  0  0  0  0  0  0  0
    8.8390   -0.3250   -4.9310 H   0  0  0  0  0  0  0  0  0  0  0  0
   10.2710    3.0610   -1.3160 H   0  0  0  0  0  0  0  0  0  0  0  0
    9.1650    4.1080   -2.3170 H   0  0  0  0  0  0  0  0  0  0  0  0
   12.0560    4.7930   -3.1340 H   0  0  0  0  0  0  0  0  0  0  0  0
   13.3980    4.2770   -5.1550 H   0  0  0  0  0  0  0  0  0  0  0  0
   12.8180    2.3190   -6.5610 H   0  0  0  0  0  0  0  0  0  0  0  0
   10.8960    0.8760   -5.9470 H   0  0  0  0  0  0  0  0  0  0  0  0
    7.3910    2.0660   -0.8340 H   0  0  0  0  0  0  0  0  0  0  0  0
   -2.3750    1.5870   -1.9900 H   0  0  0  0  0  0  0  0  0  0  0  0
   -3.0780    1.6180   -0.2850 H   0  0  0  0  0  0  0  0  0  0  0  0
   -4.6350    0.5320   -1.6480 H   0  0  0  0  0  0  0  0  0  0  0  0
   -3.3240   -0.5020   -2.4300 H   0  0  0  0  0  0  0  0  0  0  0  0
  1 35  1  0  0  0  0
  1 36  1  0  0  0  0
  1 37  1  0  0  0  0
  1  2  1  0  0  0  0
  2  3  1  0  0  0  0
  3  4  2  0  0  0  0
  4 38  1  0  0  0  0
  4  5  1  0  0  0  0
  5 39  1  0  0  0  0
  5  6  2  0  0  0  0
  6 40  1  0  0  0  0
  6  7  1  0  0  0  0
  7 41  1  0  0  0  0
  7  8  2  0  0  0  0
  8  3  1  0  0  0  0
  8  9  1  0  0  0  0
  9 10  1  0  0  0  0
 10 42  1  0  0  0  0
 10 43  1  0  0  0  0
 10 11  1  0  0  0  0
 11 44  1  0  0  0  0
 11 45  1  0  0  0  0
 11 12  1  0  0  0  0
 12 13  1  0  0  0  0
 13 46  1  0  0  0  0
 13 47  1  0  0  0  0
 13 14  1  0  0  0  0
 14 48  1  0  0  0  0
 14 15  2  0  0  0  0
 15 49  1  0  0  0  0
 15 16  1  0  0  0  0
 16 50  1  0  0  0  0
 16 51  1  0  0  0  0
 16 17  1  0  0  0  0
 17 52  1  0  0  0  0
 17 18  1  0  0  0  0
 18 19  2  0  0  0  0
 18 20  1  0  0  0  0
 20 21  2  0  0  0  0
 21 53  1  0  0  0  0
 21 22  1  0  0  0  0
 22 54  1  0  0  0  0
 22 23  2  0  0  0  0
 23 24  1  0  0  0  0
 24 25  1  0  0  0  0
 25 55  1  0  0  0  0
 25 56  1  0  0  0  0
 25 26  1  0  0  0  0
 26 27  2  0  0  0  0
 27 57  1  0  0  0  0
 27 28  1  0  0  0  0
 28 58  1  0  0  0  0
 28 29  2  0  0  0  0
 29 59  1  0  0  0  0
 29 30  1  0  0  0  0
 30 60  1  0  0  0  0
 30 31  2  0  0  0  0
 31 23  1  0  0  0  0
 31 26  1  0  0  0  0
 24 32  2  0  0  0  0
 32 20  1  0  0  0  0
 32 61  1  0  0  0  0
 12 33  1  0  0  0  0
 33 62  1  0  0  0  0
 33 63  1  0  0  0  0
 33 34  1  0  0  0  0
 34  9  1  0  0  0  0
 34 64  1  0  0  0  0
 34 65  1  0  0  0  0
M  END
>  <LOGBIO>
6.7500

>  <PRED_LOGBIO>
6.9400

>  <XV_RES>
-0.1850

>  <WHL_TMPL>
1

>  <ANCH>
24-35;23-60

$$$$
ROW59
  -MTS-   01071501523D 0   0.00000     0.00000     0

109116  0  0  0  0  0  0  0  0999 V2000
   14.7670    7.6270   -6.2510 F   0  0  0  0  0  0  0  0  0  0  0  0
   13.6310    7.2000   -6.8410 C   0  0  0  0  0  0  0  0  0  0  0  0
   13.2620    7.7010   -8.0950 C   0  0  0  0  0  0  0  0  0  0  0  0
   12.0830    7.2590   -8.7070 C   0  0  0  0  0  0  0  0  0  0  0  0
   11.2730    6.3150   -8.0650 C   0  0  0  0  0  0  0  0  0  0  0  0
   11.6410    5.8140   -6.8110 C   0  0  0  0  0  0  0  0  0  0  0  0
   12.8200    6.2560   -6.1990 C   0  0  0  0  0  0  0  0  0  0  0  0
   10.0270    5.8470   -8.7120 C   0  0  0  0  0  0  0  0  0  0  0  0
   10.0500    4.8660   -9.4540 O   0  0  0  0  0  0  0  0  0  0  0  0
    8.8820    6.4870   -8.4910 N   0  0  0  0  0  0  0  0  0  0  0  0
    7.6900    6.0400   -9.1090 C   0  0  0  0  0  0  0  0  0  0  0  0
    7.3220    6.5410  -10.3630 C   0  0  0  0  0  0  0  0  0  0  0  0
    6.1430    6.0980  -10.9750 C   0  0  0  0  0  0  0  0  0  0  0  0
    5.3330    5.1550  -10.3330 C   0  0  0  0  0  0  0  0  0  0  0  0
    4.1140    4.5340  -10.6950 N   0  0  0  0  0  0  0  0  0  0  0  0
    3.7390    3.6750   -9.6950 C   0  0  0  0  0  0  0  0  0  0  0  0
    4.6380    3.6950   -8.7020 C   0  0  0  0  0  0  0  0  0  0  0  0
    4.5780    2.8870   -7.4280 C   0  0  0  0  0  0  0  0  0  0  0  0
    5.7770    1.9240   -7.3590 C   0  0  0  0  0  0  0  0  0  0  0  0
    5.8530    1.2190   -5.9920 C   0  0  0  0  0  0  0  0  0  0  0  0
    5.8780    2.1900   -4.8880 N   0  0  0  0  0  0  0  0  0  0  0  0
    5.9500    1.4730   -3.6070 C   0  0  0  0  0  0  0  0  0  0  0  0
    4.5370    1.1890   -3.1010 C   0  0  0  0  0  0  0  0  0  0  0  0
    4.6120    0.4440   -1.7690 C   0  0  0  0  0  0  0  0  0  0  0  0
    3.4230    0.1110   -1.1740 C   0  0  0  0  0  0  0  0  0  0  0  0
    2.2310    0.7280   -1.6670 C   0  0  0  0  0  0  0  0  0  0  0  0
    1.0290    0.2210   -0.8700 C   0  0  0  0  0  0  0  0  0  0  0  0
   -0.2450    0.8790   -1.3960 C   0  0  0  0  0  0  0  0  0  0  0  0
   -1.4210    0.3830   -0.6170 N   0  0  0  0  0  0  0  0  0  0  0  0
   -1.7000   -0.5110    0.5160 C   0  0  0  0  0  0  0  0  0  0  0  0
   -2.7010   -1.6150    0.1290 C   0  0  0  0  0  0  0  0  0  0  0  0
   -3.9960   -1.0190   -0.4520 C   0  0  0  0  0  0  0  0  0  0  0  0
   -3.6950    0.0030   -1.5630 C   0  0  0  0  0  0  0  0  0  0  0  0
   -2.6500    1.0320   -1.0960 C   0  0  0  0  0  0  0  0  0  0  0  0
   -4.6500   -0.2480    0.6700 C   0  0  0  0  0  0  0  0  0  0  0  0
   -5.5530    0.7330    0.5340 C   0  0  0  0  0  0  0  0  0  0  0  0
   -5.9300    1.2070    1.7630 N   0  0  0  0  0  0  0  0  0  0  0  0
   -5.2300    0.4930    2.7650 C   0  0  0  0  0  0  0  0  0  0  0  0
   -5.2350    0.5700    4.1630 C   0  0  0  0  0  0  0  0  0  0  0  0
   -4.4190   -0.2840    4.9130 C   0  0  0  0  0  0  0  0  0  0  0  0
   -3.5970   -1.2150    4.2660 C   0  0  0  0  0  0  0  0  0  0  0  0
   -2.7720   -2.0780    5.0250 N   0  0  0  0  0  0  0  0  0  0  0  0
   -1.5350   -1.7070    5.3420 C   0  0  0  0  0  0  0  0  0  0  0  0
   -1.1080   -0.6130    4.9760 O   0  0  0  0  0  0  0  0  0  0  0  0
   -0.6710   -2.6100    6.1360 C   0  0  0  0  0  0  0  0  0  0  0  0
    0.1500   -3.5410    5.4880 C   0  0  0  0  0  0  0  0  0  0  0  0
    0.9670   -4.3950    6.2390 C   0  0  0  0  0  0  0  0  0  0  0  0
    0.9620   -4.3190    7.6370 C   0  0  0  0  0  0  0  0  0  0  0  0
    1.7500   -5.1420    8.3600 F   0  0  0  0  0  0  0  0  0  0  0  0
    0.1410   -3.3880    8.2840 C   0  0  0  0  0  0  0  0  0  0  0  0
   -0.6760   -2.5340    7.5330 C   0  0  0  0  0  0  0  0  0  0  0  0
   -3.5920   -1.2920    2.8680 C   0  0  0  0  0  0  0  0  0  0  0  0
   -4.4090   -0.4380    2.1180 C   0  0  0  0  0  0  0  0  0  0  0  0
    4.6750    3.0350   -4.8970 C   0  0  0  0  0  0  0  0  0  0  0  0
    4.5430    3.8280   -6.2100 C   0  0  0  0  0  0  0  0  0  0  0  0
    5.7010    4.6530   -9.0790 C   0  0  0  0  0  0  0  0  0  0  0  0
    6.8800    5.0960   -8.4670 C   0  0  0  0  0  0  0  0  0  0  0  0
   13.8870    8.4300   -8.5910 H   0  0  0  0  0  0  0  0  0  0  0  0
   11.7990    7.6450   -9.6750 H   0  0  0  0  0  0  0  0  0  0  0  0
   11.0160    5.0860   -6.3150 H   0  0  0  0  0  0  0  0  0  0  0  0
   13.1040    5.8700   -5.2310 H   0  0  0  0  0  0  0  0  0  0  0  0
    8.8630    7.2920   -7.8820 H   0  0  0  0  0  0  0  0  0  0  0  0
    7.9470    7.2690  -10.8590 H   0  0  0  0  0  0  0  0  0  0  0  0
    5.8590    6.4850  -11.9430 H   0  0  0  0  0  0  0  0  0  0  0  0
    3.6030    4.6970  -11.5500 H   0  0  0  0  0  0  0  0  0  0  0  0
    2.8470    3.0670   -9.7070 H   0  0  0  0  0  0  0  0  0  0  0  0
    3.6500    2.3210   -7.4860 H   0  0  0  0  0  0  0  0  0  0  0  0
    6.6980    2.4780   -7.5320 H   0  0  0  0  0  0  0  0  0  0  0  0
    5.6890    1.1780   -8.1460 H   0  0  0  0  0  0  0  0  0  0  0  0
    4.9950    0.5600   -5.8750 H   0  0  0  0  0  0  0  0  0  0  0  0
    6.7490    0.6030   -5.9510 H   0  0  0  0  0  0  0  0  0  0  0  0
    6.4800    0.5330   -3.7470 H   0  0  0  0  0  0  0  0  0  0  0  0
    6.4800    2.0830   -2.8790 H   0  0  0  0  0  0  0  0  0  0  0  0
    4.0060    2.1290   -2.9610 H   0  0  0  0  0  0  0  0  0  0  0  0
    4.0060    0.5790   -3.8290 H   0  0  0  0  0  0  0  0  0  0  0  0
    5.0890    1.1390   -1.0810 H   0  0  0  0  0  0  0  0  0  0  0  0
    5.1830   -0.4650   -1.9480 H   0  0  0  0  0  0  0  0  0  0  0  0
    3.5160    0.4600   -0.1480 H   0  0  0  0  0  0  0  0  0  0  0  0
    3.2910   -0.9660   -1.2520 H   0  0  0  0  0  0  0  0  0  0  0  0
    2.0980    0.3820   -2.6900 H   0  0  0  0  0  0  0  0  0  0  0  0
    2.2980    1.8060   -1.5320 H   0  0  0  0  0  0  0  0  0  0  0  0
    1.1620    0.5670    0.1530 H   0  0  0  0  0  0  0  0  0  0  0  0
    0.9480   -0.8550   -1.0130 H   0  0  0  0  0  0  0  0  0  0  0  0
   -0.3780    0.5330   -2.4190 H   0  0  0  0  0  0  0  0  0  0  0  0
   -0.1600    1.9550   -1.2570 H   0  0  0  0  0  0  0  0  0  0  0  0
   -2.1920    0.0970    1.2730 H   0  0  0  0  0  0  0  0  0  0  0  0
   -0.7720   -0.9910    0.8220 H   0  0  0  0  0  0  0  0  0  0  0  0
   -2.9810   -2.1140    1.0550 H   0  0  0  0  0  0  0  0  0  0  0  0
   -2.2410   -2.2390   -0.6350 H   0  0  0  0  0  0  0  0  0  0  0  0
   -4.6510   -1.8060   -0.8200 H   0  0  0  0  0  0  0  0  0  0  0  0
   -4.6180    0.5550   -1.7320 H   0  0  0  0  0  0  0  0  0  0  0  0
   -3.2890   -0.5330   -2.4180 H   0  0  0  0  0  0  0  0  0  0  0  0
   -2.3690    1.6030   -1.9780 H   0  0  0  0  0  0  0  0  0  0  0  0
   -3.0850    1.6040   -0.2790 H   0  0  0  0  0  0  0  0  0  0  0  0
   -5.9310    1.0970   -0.4090 H   0  0  0  0  0  0  0  0  0  0  0  0
   -6.5990    1.9460    1.9280 H   0  0  0  0  0  0  0  0  0  0  0  0
   -5.8690    1.2880    4.6620 H   0  0  0  0  0  0  0  0  0  0  0  0
   -4.4220   -0.2250    5.9920 H   0  0  0  0  0  0  0  0  0  0  0  0
   -3.1220   -2.9770    5.3260 H   0  0  0  0  0  0  0  0  0  0  0  0
    0.1540   -3.6000    4.4100 H   0  0  0  0  0  0  0  0  0  0  0  0
    1.6010   -5.1130    5.7390 H   0  0  0  0  0  0  0  0  0  0  0  0
    0.1370   -3.3290    9.3620 H   0  0  0  0  0  0  0  0  0  0  0  0
   -1.3100   -1.8160    8.0330 H   0  0  0  0  0  0  0  0  0  0  0  0
   -2.9580   -2.0100    2.3690 H   0  0  0  0  0  0  0  0  0  0  0  0
    3.7930    2.4120   -4.7610 H   0  0  0  0  0  0  0  0  0  0  0  0
    4.7120    3.7280   -4.0590 H   0  0  0  0  0  0  0  0  0  0  0  0
    5.3570    4.5450   -6.2840 H   0  0  0  0  0  0  0  0  0  0  0  0
    3.6060    4.3810   -6.2070 H   0  0  0  0  0  0  0  0  0  0  0  0
    7.1640    4.7090   -7.5000 H   0  0  0  0  0  0  0  0  0  0  0  0
  1  2  1  0  0  0  0
  2  3  2  0  0  0  0
  3 58  1  0  0  0  0
  3  4  1  0  0  0  0
  4 59  1  0  0  0  0
  4  5  2  0  0  0  0
  5  6  1  0  0  0  0
  6 60  1  0  0  0  0
  6  7  2  0  0  0  0
  7  2  1  0  0  0  0
  7 61  1  0  0  0  0
  5  8  1  0  0  0  0
  8  9  2  0  0  0  0
  8 10  1  0  0  0  0
 10 62  1  0  0  0  0
 10 11  1  0  0  0  0
 11 12  2  0  0  0  0
 12 63  1  0  0  0  0
 12 13  1  0  0  0  0
 13 64  1  0  0  0  0
 13 14  2  0  0  0  0
 14 15  1  0  0  0  0
 15 65  1  0  0  0  0
 15 16  1  0  0  0  0
 16 66  1  0  0  0  0
 16 17  2  0  0  0  0
 17 18  1  0  0  0  0
 18 67  1  0  0  0  0
 18 19  1  0  0  0  0
 19 68  1  0  0  0  0
 19 69  1  0  0  0  0
 19 20  1  0  0  0  0
 20 70  1  0  0  0  0
 20 71  1  0  0  0  0
 20 21  1  0  0  0  0
 21 22  1  0  0  0  0
 22 72  1  0  0  0  0
 22 73  1  0  0  0  0
 22 23  1  0  0  0  0
 23 74  1  0  0  0  0
 23 75  1  0  0  0  0
 23 24  1  0  0  0  0
 24 76  1  0  0  0  0
 24 77  1  0  0  0  0
 24 25  1  0  0  0  0
 25 78  1  0  0  0  0
 25 79  1  0  0  0  0
 25 26  1  0  0  0  0
 26 80  1  0  0  0  0
 26 81  1  0  0  0  0
 26 27  1  0  0  0  0
 27 82  1  0  0  0  0
 27 83  1  0  0  0  0
 27 28  1  0  0  0  0
 28 84  1  0  0  0  0
 28 85  1  0  0  0  0
 28 29  1  0  0  0  0
 29 30  1  0  0  0  0
 30 86  1  0  0  0  0
 30 87  1  0  0  0  0
 30 31  1  0  0  0  0
 31 88  1  0  0  0  0
 31 89  1  0  0  0  0
 31 32  1  0  0  0  0
 32 90  1  0  0  0  0
 32 33  1  0  0  0  0
 33 91  1  0  0  0  0
 33 92  1  0  0  0  0
 33 34  1  0  0  0  0
 34 29  1  0  0  0  0
 34 93  1  0  0  0  0
 34 94  1  0  0  0  0
 32 35  1  0  0  0  0
 35 36  2  0  0  0  0
 36 95  1  0  0  0  0
 36 37  1  0  0  0  0
 37 96  1  0  0  0  0
 37 38  1  0  0  0  0
 38 39  2  0  0  0  0
 39 97  1  0  0  0  0
 39 40  1  0  0  0  0
 40 98  1  0  0  0  0
 40 41  2  0  0  0  0
 41 42  1  0  0  0  0
 42 99  1  0  0  0  0
 42 43  1  0  0  0  0
 43 44  2  0  0  0  0
 43 45  1  0  0  0  0
 45 46  2  0  0  0  0
 46100  1  0  0  0  0
 46 47  1  0  0  0  0
 47101  1  0  0  0  0
 47 48  2  0  0  0  0
 48 49  1  0  0  0  0
 48 50  1  0  0  0  0
 50102  1  0  0  0  0
 50 51  2  0  0  0  0
 51 45  1  0  0  0  0
 51103  1  0  0  0  0
 41 52  1  0  0  0  0
 52104  1  0  0  0  0
 52 53  2  0  0  0  0
 53 35  1  0  0  0  0
 53 38  1  0  0  0  0
 21 54  1  0  0  0  0
 54105  1  0  0  0  0
 54106  1  0  0  0  0
 54 55  1  0  0  0  0
 55 18  1  0  0  0  0
 55107  1  0  0  0  0
 55108  1  0  0  0  0
 17 56  1  0  0  0  0
 56 14  1  0  0  0  0
 56 57  2  0  0  0  0
 57 11  1  0  0  0  0
 57109  1  0  0  0  0
M  END
>  <LOGBIO>
6.1500

>  <PRED_LOGBIO>
6.7000

>  <XV_RES>
-2.3150

>  <WHL_TMPL>
1

>  <ANCH>
24-35;57-69

$$$$
ROW60
  -MTS-   01071501523D 0   0.00000     0.00000     0

 55 56  0  0  0  0  0  0  0  0999 V2000
   -8.7600   -0.5280    0.9700 C   0  0  0  0  0  0  0  0  0  0  0  0
   -7.4290    0.1010    0.5690 C   0  0  0  0  0  0  0  0  0  0  0  0
   -6.2800   -0.7490    1.1110 C   0  0  0  0  0  0  0  0  0  0  0  0
   -4.9470   -0.1190    0.7090 C   0  0  0  0  0  0  0  0  0  0  0  0
   -3.6780   -0.8330    1.1650 C   0  0  0  0  0  0  0  0  0  0  0  0
   -2.4550   -0.0230    0.7350 C   0  0  0  0  0  0  0  0  0  0  0  0
   -1.2120   -0.7230    1.1810 N   0  0  0  0  0  0  0  0  0  0  0  0
   -1.2230   -0.8560    2.6700 C   0  0  0  0  0  0  0  0  0  0  0  0
   -1.6890   -2.2600    3.0520 C   0  0  0  0  0  0  0  0  0  0  0  0
   -0.5030   -3.0790    3.5010 C   0  0  0  0  0  0  0  0  0  0  0  0
   -0.2160   -3.2060    4.8650 C   0  0  0  0  0  0  0  0  0  0  0  0
    0.8840   -3.9650    5.2820 C   0  0  0  0  0  0  0  0  0  0  0  0
    1.6970   -4.5980    4.3340 C   0  0  0  0  0  0  0  0  0  0  0  0
    1.4100   -4.4720    2.9700 C   0  0  0  0  0  0  0  0  0  0  0  0
    0.3100   -3.7120    2.5530 C   0  0  0  0  0  0  0  0  0  0  0  0
   -0.0160    0.0700    0.7610 C   0  0  0  0  0  0  0  0  0  0  0  0
   -0.2290    0.6340   -0.6560 C   0  0  0  0  0  0  0  0  0  0  0  0
    1.0110    1.3040   -1.1970 C   0  0  0  0  0  0  0  0  0  0  0  0
    2.2850    0.9220   -0.7610 C   0  0  0  0  0  0  0  0  0  0  0  0
    3.4210    1.5590   -1.2760 C   0  0  0  0  0  0  0  0  0  0  0  0
    3.2820    2.5770   -2.2270 C   0  0  0  0  0  0  0  0  0  0  0  0
    2.0080    2.9590   -2.6630 C   0  0  0  0  0  0  0  0  0  0  0  0
    1.8710    3.9550   -3.5940 O   0  0  0  0  0  0  0  0  0  0  0  0
    0.8720    2.3220   -2.1480 C   0  0  0  0  0  0  0  0  0  0  0  0
   -8.8250   -1.5330    0.5580 H   0  0  0  0  0  0  0  0  0  0  0  0
   -9.5780    0.0760    0.5840 H   0  0  0  0  0  0  0  0  0  0  0  0
   -8.8250   -0.5770    2.0550 H   0  0  0  0  0  0  0  0  0  0  0  0
   -7.3630    0.1490   -0.5160 H   0  0  0  0  0  0  0  0  0  0  0  0
   -7.3630    1.1050    0.9810 H   0  0  0  0  0  0  0  0  0  0  0  0
   -6.3460   -0.7970    2.1960 H   0  0  0  0  0  0  0  0  0  0  0  0
   -6.3450   -1.7530    0.6990 H   0  0  0  0  0  0  0  0  0  0  0  0
   -4.9260    0.8460    1.2110 H   0  0  0  0  0  0  0  0  0  0  0  0
   -4.9230   -0.0720   -0.3780 H   0  0  0  0  0  0  0  0  0  0  0  0
   -3.6360   -1.7760    0.6240 H   0  0  0  0  0  0  0  0  0  0  0  0
   -3.6870   -0.8960    2.2510 H   0  0  0  0  0  0  0  0  0  0  0  0
   -2.4960    0.9200    1.2770 H   0  0  0  0  0  0  0  0  0  0  0  0
   -2.4510    0.0440   -0.3510 H   0  0  0  0  0  0  0  0  0  0  0  0
   -1.9750   -0.1630    3.0420 H   0  0  0  0  0  0  0  0  0  0  0  0
   -0.2110   -0.7160    3.0430 H   0  0  0  0  0  0  0  0  0  0  0  0
   -2.0650   -2.7240    2.1430 H   0  0  0  0  0  0  0  0  0  0  0  0
   -2.3900   -2.1780    3.8800 H   0  0  0  0  0  0  0  0  0  0  0  0
   -0.8430   -2.7170    5.5970 H   0  0  0  0  0  0  0  0  0  0  0  0
    1.1050   -4.0630    6.3350 H   0  0  0  0  0  0  0  0  0  0  0  0
    2.5450   -5.1840    4.6550 H   0  0  0  0  0  0  0  0  0  0  0  0
    2.0370   -4.9600    2.2390 H   0  0  0  0  0  0  0  0  0  0  0  0
    0.0890   -3.6140    1.5010 H   0  0  0  0  0  0  0  0  0  0  0  0
    0.8150   -0.6290    0.6970 H   0  0  0  0  0  0  0  0  0  0  0  0
    0.1090    0.9060    1.4460 H   0  0  0  0  0  0  0  0  0  0  0  0
   -0.9800    1.4160   -0.5610 H   0  0  0  0  0  0  0  0  0  0  0  0
   -0.4850   -0.1950   -1.3130 H   0  0  0  0  0  0  0  0  0  0  0  0
    2.3920    0.1370   -0.0280 H   0  0  0  0  0  0  0  0  0  0  0  0
    4.4040    1.2640   -0.9400 H   0  0  0  0  0  0  0  0  0  0  0  0
    4.1580    3.0680   -2.6240 H   0  0  0  0  0  0  0  0  0  0  0  0
    2.5750    4.6160   -3.5010 H   0  0  0  0  0  0  0  0  0  0  0  0
   -0.1110    2.6170   -2.4840 H   0  0  0  0  0  0  0  0  0  0  0  0
  1 25  1  0  0  0  0
  1 26  1  0  0  0  0
  1 27  1  0  0  0  0
  1  2  1  0  0  0  0
  2 28  1  0  0  0  0
  2 29  1  0  0  0  0
  2  3  1  0  0  0  0
  3 30  1  0  0  0  0
  3 31  1  0  0  0  0
  3  4  1  0  0  0  0
  4 32  1  0  0  0  0
  4 33  1  0  0  0  0
  4  5  1  0  0  0  0
  5 34  1  0  0  0  0
  5 35  1  0  0  0  0
  5  6  1  0  0  0  0
  6 36  1  0  0  0  0
  6 37  1  0  0  0  0
  6  7  1  0  0  0  0
  7  8  1  0  0  0  0
  8 38  1  0  0  0  0
  8 39  1  0  0  0  0
  8  9  1  0  0  0  0
  9 40  1  0  0  0  0
  9 41  1  0  0  0  0
  9 10  1  0  0  0  0
 10 11  2  0  0  0  0
 11 42  1  0  0  0  0
 11 12  1  0  0  0  0
 12 43  1  0  0  0  0
 12 13  2  0  0  0  0
 13 44  1  0  0  0  0
 13 14  1  0  0  0  0
 14 45  1  0  0  0  0
 14 15  2  0  0  0  0
 15 10  1  0  0  0  0
 15 46  1  0  0  0  0
  7 16  1  0  0  0  0
 16 47  1  0  0  0  0
 16 48  1  0  0  0  0
 16 17  1  0  0  0  0
 17 49  1  0  0  0  0
 17 50  1  0  0  0  0
 17 18  1  0  0  0  0
 18 19  2  0  0  0  0
 19 51  1  0  0  0  0
 19 20  1  0  0  0  0
 20 52  1  0  0  0  0
 20 21  2  0  0  0  0
 21 53  1  0  0  0  0
 21 22  1  0  0  0  0
 22 23  1  0  0  0  0
 23 54  1  0  0  0  0
 22 24  2  0  0  0  0
 24 18  1  0  0  0  0
 24 55  1  0  0  0  0
M  END
>  <LOGBIO>
5.9000

>  <PRED_LOGBIO>
7.3200

>  <XV_RES>
-2.0060

>  <WHL_TMPL>
2

>  <ANCH>
2-4;49-51

$$$$
ROW61
  -MTS-   01071501523D 0   0.00000     0.00000     0

 41 44  0  0  0  0  0  0  0  0999 V2000
    6.6820    3.4420   -2.6400 N   0  0  0  0  0  0  0  0  0  0  0  0
    5.5150    2.9080   -2.1590 C   0  0  0  0  0  0  0  0  0  0  0  0
    4.2890    3.1960   -2.5520 N   0  0  0  0  0  0  0  0  0  0  0  0
    3.2350    2.5260   -1.9190 C   0  0  0  0  0  0  0  0  0  0  0  0
    1.8890    2.7390   -2.2400 C   0  0  0  0  0  0  0  0  0  0  0  0
    0.8870    2.0320   -1.5640 C   0  0  0  0  0  0  0  0  0  0  0  0
   -0.5080    2.3750   -2.0260 C   0  0  0  0  0  0  0  0  0  0  0  0
   -1.4150    1.1670   -2.3240 C   0  0  0  0  0  0  0  0  0  0  0  0
   -1.8300    0.4280   -1.1230 N   0  0  0  0  0  0  0  0  0  0  0  0
   -2.5150    1.1800   -0.0280 C   0  0  0  0  0  0  0  0  0  0  0  0
   -3.9850    0.8360   -0.0240 C   0  0  0  0  0  0  0  0  0  0  0  0
   -4.8470    1.4580    0.8870 C   0  0  0  0  0  0  0  0  0  0  0  0
   -6.2100    1.1390    0.8910 C   0  0  0  0  0  0  0  0  0  0  0  0
   -6.7120    0.1980   -0.0170 C   0  0  0  0  0  0  0  0  0  0  0  0
   -8.0260   -0.1090   -0.0130 F   0  0  0  0  0  0  0  0  0  0  0  0
   -5.8500   -0.4240   -0.9280 C   0  0  0  0  0  0  0  0  0  0  0  0
   -4.4870   -0.1050   -0.9320 C   0  0  0  0  0  0  0  0  0  0  0  0
   -0.8050   -0.4610   -0.5580 C   0  0  0  0  0  0  0  0  0  0  0  0
    0.2780    0.2750    0.2520 C   0  0  0  0  0  0  0  0  0  0  0  0
    1.2320    1.1120   -0.5660 C   0  0  0  0  0  0  0  0  0  0  0  0
    2.5780    0.9000   -0.2450 C   0  0  0  0  0  0  0  0  0  0  0  0
    3.5790    1.6070   -0.9210 C   0  0  0  0  0  0  0  0  0  0  0  0
    5.3470    1.6920   -0.8840 S   0  0  0  0  0  0  0  0  0  0  0  0
    7.0690    4.2730   -2.2170 H   0  0  0  0  0  0  0  0  0  0  0  0
    7.1550    3.0030   -3.4180 H   0  0  0  0  0  0  0  0  0  0  0  0
    1.6230    3.4490   -3.0100 H   0  0  0  0  0  0  0  0  0  0  0  0
   -0.3830    2.8870   -2.9780 H   0  0  0  0  0  0  0  0  0  0  0  0
   -0.9870    2.9600   -1.2440 H   0  0  0  0  0  0  0  0  0  0  0  0
   -0.8080    0.4750   -2.9040 H   0  0  0  0  0  0  0  0  0  0  0  0
   -2.3060    1.5380   -2.8260 H   0  0  0  0  0  0  0  0  0  0  0  0
   -2.4400    2.2360   -0.2780 H   0  0  0  0  0  0  0  0  0  0  0  0
   -2.0860    0.8790    0.9260 H   0  0  0  0  0  0  0  0  0  0  0  0
   -4.4610    2.1840    1.5870 H   0  0  0  0  0  0  0  0  0  0  0  0
   -6.8750    1.6190    1.5940 H   0  0  0  0  0  0  0  0  0  0  0  0
   -6.2360   -1.1490   -1.6280 H   0  0  0  0  0  0  0  0  0  0  0  0
   -3.8220   -0.5840   -1.6350 H   0  0  0  0  0  0  0  0  0  0  0  0
   -0.2910   -0.9010   -1.4100 H   0  0  0  0  0  0  0  0  0  0  0  0
   -1.2910   -1.1690    0.1100 H   0  0  0  0  0  0  0  0  0  0  0  0
    0.8880   -0.5070    0.7010 H   0  0  0  0  0  0  0  0  0  0  0  0
   -0.2270    0.9330    0.9560 H   0  0  0  0  0  0  0  0  0  0  0  0
    2.8440    0.1900    0.5250 H   0  0  0  0  0  0  0  0  0  0  0  0
  1 24  1  0  0  0  0
  1 25  1  0  0  0  0
  1  2  1  0  0  0  0
  2  3  2  0  0  0  0
  3  4  1  0  0  0  0
  4  5  2  0  0  0  0
  5 26  1  0  0  0  0
  5  6  1  0  0  0  0
  6  7  1  0  0  0  0
  7 27  1  0  0  0  0
  7 28  1  0  0  0  0
  7  8  1  0  0  0  0
  8 29  1  0  0  0  0
  8 30  1  0  0  0  0
  8  9  1  0  0  0  0
  9 10  1  0  0  0  0
 10 31  1  0  0  0  0
 10 32  1  0  0  0  0
 10 11  1  0  0  0  0
 11 12  2  0  0  0  0
 12 33  1  0  0  0  0
 12 13  1  0  0  0  0
 13 34  1  0  0  0  0
 13 14  2  0  0  0  0
 14 15  1  0  0  0  0
 14 16  1  0  0  0  0
 16 35  1  0  0  0  0
 16 17  2  0  0  0  0
 17 11  1  0  0  0  0
 17 36  1  0  0  0  0
  9 18  1  0  0  0  0
 18 37  1  0  0  0  0
 18 38  1  0  0  0  0
 18 19  1  0  0  0  0
 19 39  1  0  0  0  0
 19 40  1  0  0  0  0
 19 20  1  0  0  0  0
 20  6  2  0  0  0  0
 20 21  1  0  0  0  0
 21 41  1  0  0  0  0
 21 22  2  0  0  0  0
 22  4  1  0  0  0  0
 22 23  1  0  0  0  0
 23  2  1  0  0  0  0
M  END
>  <LOGBIO>
6.2200

>  <PRED_LOGBIO>
5.8700

>  <XV_RES>
0.4340

>  <WHL_TMPL>
3

>  <ANCH>
11-22;16-31

$$$$
ROW62
  -MTS-   01071501523D 0   0.00000     0.00000     0

 40 43  0  0  0  0  0  0  0  0999 V2000
    6.6820    3.4420   -2.6400 N   0  0  0  0  0  0  0  0  0  0  0  0
    5.5150    2.9080   -2.1590 C   0  0  0  0  0  0  0  0  0  0  0  0
    4.2890    3.1960   -2.5520 N   0  0  0  0  0  0  0  0  0  0  0  0
    3.2350    2.5260   -1.9190 C   0  0  0  0  0  0  0  0  0  0  0  0
    1.8890    2.7390   -2.2400 C   0  0  0  0  0  0  0  0  0  0  0  0
    0.8870    2.0320   -1.5640 C   0  0  0  0  0  0  0  0  0  0  0  0
   -0.5080    2.3750   -2.0260 C   0  0  0  0  0  0  0  0  0  0  0  0
   -1.4150    1.1670   -2.3240 C   0  0  0  0  0  0  0  0  0  0  0  0
   -1.8300    0.4280   -1.1230 N   0  0  0  0  0  0  0  0  0  0  0  0
   -2.5150    1.1800   -0.0280 C   0  0  0  0  0  0  0  0  0  0  0  0
   -3.9850    0.8360   -0.0240 C   0  0  0  0  0  0  0  0  0  0  0  0
   -4.8570    1.4520    0.8830 C   0  0  0  0  0  0  0  0  0  0  0  0
   -6.2160    1.1160    0.8670 C   0  0  0  0  0  0  0  0  0  0  0  0
   -6.6730    0.2130   -0.0110 N   0  0  0  0  0  0  0  0  0  0  0  0
   -5.8680   -0.3960   -0.8930 C   0  0  0  0  0  0  0  0  0  0  0  0
   -4.4980   -0.1030   -0.9270 C   0  0  0  0  0  0  0  0  0  0  0  0
   -0.8050   -0.4610   -0.5580 C   0  0  0  0  0  0  0  0  0  0  0  0
    0.2780    0.2750    0.2520 C   0  0  0  0  0  0  0  0  0  0  0  0
    1.2320    1.1120   -0.5660 C   0  0  0  0  0  0  0  0  0  0  0  0
    2.5780    0.9000   -0.2450 C   0  0  0  0  0  0  0  0  0  0  0  0
    3.5790    1.6070   -0.9210 C   0  0  0  0  0  0  0  0  0  0  0  0
    5.3470    1.6920   -0.8840 S   0  0  0  0  0  0  0  0  0  0  0  0
    7.0690    4.2730   -2.2170 H   0  0  0  0  0  0  0  0  0  0  0  0
    7.1550    3.0030   -3.4180 H   0  0  0  0  0  0  0  0  0  0  0  0
    1.6230    3.4490   -3.0100 H   0  0  0  0  0  0  0  0  0  0  0  0
   -0.3830    2.8870   -2.9780 H   0  0  0  0  0  0  0  0  0  0  0  0
   -0.9870    2.9600   -1.2440 H   0  0  0  0  0  0  0  0  0  0  0  0
   -0.8080    0.4750   -2.9040 H   0  0  0  0  0  0  0  0  0  0  0  0
   -2.3060    1.5380   -2.8260 H   0  0  0  0  0  0  0  0  0  0  0  0
   -2.4400    2.2360   -0.2780 H   0  0  0  0  0  0  0  0  0  0  0  0
   -2.0860    0.8790    0.9260 H   0  0  0  0  0  0  0  0  0  0  0  0
   -4.4830    2.1790    1.5880 H   0  0  0  0  0  0  0  0  0  0  0  0
   -6.8960    1.5850    1.5620 H   0  0  0  0  0  0  0  0  0  0  0  0
   -6.2780   -1.1180   -1.5830 H   0  0  0  0  0  0  0  0  0  0  0  0
   -3.8490   -0.5930   -1.6380 H   0  0  0  0  0  0  0  0  0  0  0  0
   -0.2910   -0.9010   -1.4100 H   0  0  0  0  0  0  0  0  0  0  0  0
   -1.2910   -1.1690    0.1100 H   0  0  0  0  0  0  0  0  0  0  0  0
    0.8880   -0.5070    0.7010 H   0  0  0  0  0  0  0  0  0  0  0  0
   -0.2270    0.9330    0.9560 H   0  0  0  0  0  0  0  0  0  0  0  0
    2.8440    0.1900    0.5250 H   0  0  0  0  0  0  0  0  0  0  0  0
  1 23  1  0  0  0  0
  1 24  1  0  0  0  0
  1  2  1  0  0  0  0
  2  3  2  0  0  0  0
  3  4  1  0  0  0  0
  4  5  2  0  0  0  0
  5 25  1  0  0  0  0
  5  6  1  0  0  0  0
  6  7  1  0  0  0  0
  7 26  1  0  0  0  0
  7 27  1  0  0  0  0
  7  8  1  0  0  0  0
  8 28  1  0  0  0  0
  8 29  1  0  0  0  0
  8  9  1  0  0  0  0
  9 10  1  0  0  0  0
 10 30  1  0  0  0  0
 10 31  1  0  0  0  0
 10 11  1  0  0  0  0
 11 12  2  0  0  0  0
 12 32  1  0  0  0  0
 12 13  1  0  0  0  0
 13 33  1  0  0  0  0
 13 14  2  0  0  0  0
 14 15  1  0  0  0  0
 15 34  1  0  0  0  0
 15 16  2  0  0  0  0
 16 11  1  0  0  0  0
 16 35  1  0  0  0  0
  9 17  1  0  0  0  0
 17 36  1  0  0  0  0
 17 37  1  0  0  0  0
 17 18  1  0  0  0  0
 18 38  1  0  0  0  0
 18 39  1  0  0  0  0
 18 19  1  0  0  0  0
 19  6  2  0  0  0  0
 19 20  1  0  0  0  0
 20 40  1  0  0  0  0
 20 21  2  0  0  0  0
 21  4  1  0  0  0  0
 21 22  1  0  0  0  0
 22  2  1  0  0  0  0
M  END
>  <LOGBIO>
5.3500

>  <PRED_LOGBIO>
5.8100

>  <XV_RES>
-0.4650

>  <WHL_TMPL>
3

>  <ANCH>
11-22;16-30

$$$$
ROW63
  -MTS-   01071501523D 0   0.00000     0.00000     0

 58 60  0  0  0  0  0  0  0  0999 V2000
    5.2360    0.4100   -7.4380 C   0  0  0  0  0  0  0  0  0  0  0  0
    5.6740    0.4930   -6.0800 O   0  0  0  0  0  0  0  0  0  0  0  0
    5.0040    1.3410   -5.2380 C   0  0  0  0  0  0  0  0  0  0  0  0
    5.4190    2.6710   -5.1080 C   0  0  0  0  0  0  0  0  0  0  0  0
    4.7340    3.5370   -4.2470 C   0  0  0  0  0  0  0  0  0  0  0  0
    3.6330    3.0730   -3.5180 C   0  0  0  0  0  0  0  0  0  0  0  0
    2.9620    3.9210   -2.6760 O   0  0  0  0  0  0  0  0  0  0  0  0
    3.4010    4.0040   -1.3170 C   0  0  0  0  0  0  0  0  0  0  0  0
    3.2170    1.7430   -3.6480 C   0  0  0  0  0  0  0  0  0  0  0  0
    3.9030    0.8760   -4.5080 C   0  0  0  0  0  0  0  0  0  0  0  0
    2.0540    1.2520   -2.8770 C   0  0  0  0  0  0  0  0  0  0  0  0
    0.9230    1.3280   -3.3540 O   0  0  0  0  0  0  0  0  0  0  0  0
    2.2310    0.7280   -1.6670 N   0  0  0  0  0  0  0  0  0  0  0  0
    1.0290    0.2210   -0.8700 C   0  0  0  0  0  0  0  0  0  0  0  0
   -0.2450    0.8790   -1.3960 C   0  0  0  0  0  0  0  0  0  0  0  0
   -1.4210    0.3830   -0.6170 N   0  0  0  0  0  0  0  0  0  0  0  0
   -2.6500    1.0320   -1.0960 C   0  0  0  0  0  0  0  0  0  0  0  0
   -3.8780    0.5710   -0.2900 C   0  0  0  0  0  0  0  0  0  0  0  0
   -3.9780   -0.8940   -0.2230 N   0  0  0  0  0  0  0  0  0  0  0  0
   -2.7270   -1.5820    0.1270 C   0  0  0  0  0  0  0  0  0  0  0  0
   -1.5210   -1.0820   -0.6870 C   0  0  0  0  0  0  0  0  0  0  0  0
   -5.1140   -1.5020    0.5800 C   0  0  0  0  0  0  0  0  0  0  0  0
   -6.3670   -1.1050    0.0990 C   0  0  0  0  0  0  0  0  0  0  0  0
   -7.5320   -1.6880    0.6120 C   0  0  0  0  0  0  0  0  0  0  0  0
   -7.4430   -2.6690    1.6070 C   0  0  0  0  0  0  0  0  0  0  0  0
   -6.1900   -3.0660    2.0890 C   0  0  0  0  0  0  0  0  0  0  0  0
   -5.0250   -2.4830    1.5750 C   0  0  0  0  0  0  0  0  0  0  0  0
   -3.7990   -2.8720    2.0460 O   0  0  0  0  0  0  0  0  0  0  0  0
   -3.2540   -2.1680    3.1640 C   0  0  0  0  0  0  0  0  0  0  0  0
    4.2010    0.0750   -7.4660 H   0  0  0  0  0  0  0  0  0  0  0  0
    5.8600   -0.2980   -7.9790 H   0  0  0  0  0  0  0  0  0  0  0  0
    5.3120    1.3900   -7.9050 H   0  0  0  0  0  0  0  0  0  0  0  0
    6.2680    3.0290   -5.6710 H   0  0  0  0  0  0  0  0  0  0  0  0
    5.0540    4.5640   -4.1470 H   0  0  0  0  0  0  0  0  0  0  0  0
    3.3250    3.0230   -0.8510 H   0  0  0  0  0  0  0  0  0  0  0  0
    2.7760    4.7120   -0.7770 H   0  0  0  0  0  0  0  0  0  0  0  0
    4.4360    4.3390   -1.2900 H   0  0  0  0  0  0  0  0  0  0  0  0
    3.5820   -0.1500   -4.6090 H   0  0  0  0  0  0  0  0  0  0  0  0
    3.1600    0.6650   -1.2750 H   0  0  0  0  0  0  0  0  0  0  0  0
    1.1620    0.5670    0.1530 H   0  0  0  0  0  0  0  0  0  0  0  0
    0.9480   -0.8540   -1.0130 H   0  0  0  0  0  0  0  0  0  0  0  0
   -0.3780    0.5330   -2.4190 H   0  0  0  0  0  0  0  0  0  0  0  0
   -0.1600    1.9550   -1.2570 H   0  0  0  0  0  0  0  0  0  0  0  0
   -2.8040    0.6840   -2.1150 H   0  0  0  0  0  0  0  0  0  0  0  0
   -2.5510    2.1080   -0.9710 H   0  0  0  0  0  0  0  0  0  0  0  0
   -4.7510    0.9090   -0.8450 H   0  0  0  0  0  0  0  0  0  0  0  0
   -3.7800    0.9610    0.7210 H   0  0  0  0  0  0  0  0  0  0  0  0
   -2.8680   -2.6240   -0.1530 H   0  0  0  0  0  0  0  0  0  0  0  0
   -2.5150   -1.4030    1.1790 H   0  0  0  0  0  0  0  0  0  0  0  0
   -1.7260   -1.3290   -1.7270 H   0  0  0  0  0  0  0  0  0  0  0  0
   -0.6200   -1.5190   -0.2610 H   0  0  0  0  0  0  0  0  0  0  0  0
   -6.4350   -0.3480   -0.6680 H   0  0  0  0  0  0  0  0  0  0  0  0
   -8.4990   -1.3810    0.2400 H   0  0  0  0  0  0  0  0  0  0  0  0
   -8.3410   -3.1200    2.0030 H   0  0  0  0  0  0  0  0  0  0  0  0
   -6.1220   -3.8220    2.8570 H   0  0  0  0  0  0  0  0  0  0  0  0
   -3.9260   -2.2620    4.0150 H   0  0  0  0  0  0  0  0  0  0  0  0
   -2.2840   -2.5880    3.4200 H   0  0  0  0  0  0  0  0  0  0  0  0
   -3.1380   -1.1160    2.9090 H   0  0  0  0  0  0  0  0  0  0  0  0
  1 30  1  0  0  0  0
  1 31  1  0  0  0  0
  1 32  1  0  0  0  0
  1  2  1  0  0  0  0
  2  3  1  0  0  0  0
  3  4  2  0  0  0  0
  4 33  1  0  0  0  0
  4  5  1  0  0  0  0
  5 34  1  0  0  0  0
  5  6  2  0  0  0  0
  6  7  1  0  0  0  0
  7  8  1  0  0  0  0
  8 35  1  0  0  0  0
  8 36  1  0  0  0  0
  8 37  1  0  0  0  0
  6  9  1  0  0  0  0
  9 10  2  0  0  0  0
 10  3  1  0  0  0  0
 10 38  1  0  0  0  0
  9 11  1  0  0  0  0
 11 12  2  0  0  0  0
 11 13  1  0  0  0  0
 13 39  1  0  0  0  0
 13 14  1  0  0  0  0
 14 40  1  0  0  0  0
 14 41  1  0  0  0  0
 14 15  1  0  0  0  0
 15 42  1  0  0  0  0
 15 43  1  0  0  0  0
 15 16  1  0  0  0  0
 16 17  1  0  0  0  0
 17 44  1  0  0  0  0
 17 45  1  0  0  0  0
 17 18  1  0  0  0  0
 18 46  1  0  0  0  0
 18 47  1  0  0  0  0
 18 19  1  0  0  0  0
 19 20  1  0  0  0  0
 20 48  1  0  0  0  0
 20 49  1  0  0  0  0
 20 21  1  0  0  0  0
 21 16  1  0  0  0  0
 21 50  1  0  0  0  0
 21 51  1  0  0  0  0
 19 22  1  0  0  0  0
 22 23  2  0  0  0  0
 23 52  1  0  0  0  0
 23 24  1  0  0  0  0
 24 53  1  0  0  0  0
 24 25  2  0  0  0  0
 25 54  1  0  0  0  0
 25 26  1  0  0  0  0
 26 55  1  0  0  0  0
 26 27  2  0  0  0  0
 27 22  1  0  0  0  0
 27 28  1  0  0  0  0
 28 29  1  0  0  0  0
 29 56  1  0  0  0  0
 29 57  1  0  0  0  0
 29 58  1  0  0  0  0
M  END
>  <LOGBIO>
6.6000

>  <PRED_LOGBIO>
6.6000

>  <XV_RES>
-0.1140

>  <WHL_TMPL>
1

>  <ANCH>
24-35;30-31

$$$$
ROW64
  -MTS-   01071501523D 0   0.00000     0.00000     0

 59 61  0  0  1  0  0  0  0  0999 V2000
   -5.0350    0.8520   -1.0430 O   0  0  0  0  0  0  0  0  0  0  0  0
   -3.8730    0.5970   -0.2500 C   0  0  1  0  0  0  0  0  0  0  0  0
   -2.6710    1.0430   -1.1040 C   0  0  0  0  0  0  0  0  0  0  0  0
   -1.4210    0.3830   -0.6170 N   0  0  0  0  0  0  0  0  0  0  0  0
   -0.2450    0.8790   -1.3960 C   0  0  0  0  0  0  0  0  0  0  0  0
    1.0290    0.2210   -0.8700 C   0  0  0  0  0  0  0  0  0  0  0  0
    2.2310    0.7280   -1.6670 S   0  0  0  0  0  0  0  0  0  0  0  0
    3.4230    0.1110   -1.1740 C   0  0  0  0  0  0  0  0  0  0  0  0
    4.6120    0.4440   -1.7690 C   0  0  0  0  0  0  0  0  0  0  0  0
    4.5360    1.1890   -3.1010 C   0  0  0  0  0  0  0  0  0  0  0  0
    5.8960    1.4620   -3.5880 N   0  0  0  0  0  0  0  0  0  0  0  0
    5.8240    2.1790   -4.8690 C   0  0  0  0  0  0  0  0  0  0  0  0
    7.2380    2.4620   -5.3750 C   0  0  0  0  0  0  0  0  0  0  0  0
    7.1630    3.1990   -6.6910 C   0  0  0  0  0  0  0  0  0  0  0  0
    7.1280    4.5980   -6.7090 C   0  0  0  0  0  0  0  0  0  0  0  0
    7.0590    5.2810   -7.9290 C   0  0  0  0  0  0  0  0  0  0  0  0
    7.0250    4.5650   -9.1310 C   0  0  0  0  0  0  0  0  0  0  0  0
    7.0590    3.1650   -9.1130 C   0  0  0  0  0  0  0  0  0  0  0  0
    7.1280    2.4820   -7.8930 C   0  0  0  0  0  0  0  0  0  0  0  0
    7.1710    0.7430   -7.8710 Cl  0  0  0  0  0  0  0  0  0  0  0  0
   -3.8830   -0.8850    0.0370 C   0  0  0  0  0  0  0  0  0  0  0  0
   -3.2420   -1.3820    1.1780 C   0  0  0  0  0  0  0  0  0  0  0  0
   -3.2510   -2.7560    1.4450 C   0  0  0  0  0  0  0  0  0  0  0  0
   -3.9020   -3.6340    0.5690 C   0  0  0  0  0  0  0  0  0  0  0  0
   -3.9110   -4.9790    0.8300 O   0  0  0  0  0  0  0  0  0  0  0  0
   -4.5430   -3.1380   -0.5720 C   0  0  0  0  0  0  0  0  0  0  0  0
   -5.2210   -3.9590   -1.5040 N   0  0  0  0  0  0  0  0  0  0  0  0
   -5.7860   -3.3540   -2.5450 C   0  0  0  0  0  0  0  0  0  0  0  0
   -6.4160   -3.8850   -3.4580 O   0  0  0  0  0  0  0  0  0  0  0  0
   -5.4470   -1.6270   -2.3480 S   0  0  0  0  0  0  0  0  0  0  0  0
   -4.5330   -1.7640   -0.8380 C   0  0  0  0  0  0  0  0  0  0  0  0
   -5.8420    0.5950   -0.5700 H   0  0  0  0  0  0  0  0  0  0  0  0
   -3.8950    1.1610    0.6800 H   0  0  0  0  0  0  0  0  0  0  0  0
   -2.5470    2.1100   -0.9330 H   0  0  0  0  0  0  0  0  0  0  0  0
   -2.8520    0.7370   -2.1320 H   0  0  0  0  0  0  0  0  0  0  0  0
   -1.5130   -0.6010   -0.8260 H   0  0  0  0  0  0  0  0  0  0  0  0
   -0.1570    1.9430   -1.1890 H   0  0  0  0  0  0  0  0  0  0  0  0
   -0.3710    0.5990   -2.4400 H   0  0  0  0  0  0  0  0  0  0  0  0
    0.9410   -0.8430   -1.0770 H   0  0  0  0  0  0  0  0  0  0  0  0
    1.1600    0.5040    0.1720 H   0  0  0  0  0  0  0  0  0  0  0  0
    3.2950   -0.9500   -1.3780 H   0  0  0  0  0  0  0  0  0  0  0  0
    3.4960    0.3400   -0.1130 H   0  0  0  0  0  0  0  0  0  0  0  0
    5.0890   -0.5060   -2.0010 H   0  0  0  0  0  0  0  0  0  0  0  0
    5.1830    1.0720   -1.0880 H   0  0  0  0  0  0  0  0  0  0  0  0
    4.0060    0.5790   -3.8290 H   0  0  0  0  0  0  0  0  0  0  0  0
    4.0060    2.1290   -2.9610 H   0  0  0  0  0  0  0  0  0  0  0  0
    6.3890    2.0290   -2.9120 H   0  0  0  0  0  0  0  0  0  0  0  0
    5.2940    1.5680   -5.5970 H   0  0  0  0  0  0  0  0  0  0  0  0
    5.2940    3.1190   -4.7290 H   0  0  0  0  0  0  0  0  0  0  0  0
    7.7680    3.0730   -4.6470 H   0  0  0  0  0  0  0  0  0  0  0  0
    7.7680    1.5220   -5.5150 H   0  0  0  0  0  0  0  0  0  0  0  0
    7.1550    5.1510   -5.7810 H   0  0  0  0  0  0  0  0  0  0  0  0
    7.0330    6.3610   -7.9420 H   0  0  0  0  0  0  0  0  0  0  0  0
    6.9710    5.0910  -10.0720 H   0  0  0  0  0  0  0  0  0  0  0  0
    7.0320    2.6130  -10.0410 H   0  0  0  0  0  0  0  0  0  0  0  0
   -2.7400   -0.7040    1.8540 H   0  0  0  0  0  0  0  0  0  0  0  0
   -2.7570   -3.1390    2.3250 H   0  0  0  0  0  0  0  0  0  0  0  0
   -4.6790   -5.2240    1.3680 H   0  0  0  0  0  0  0  0  0  0  0  0
   -5.2730   -4.9600   -1.3840 H   0  0  0  0  0  0  0  0  0  0  0  0
  1 32  1  0  0  0  0
  1  2  1  0  0  0  0
  2 33  1  0  0  0  0
  2  3  1  0  0  0  0
  3 34  1  0  0  0  0
  3 35  1  0  0  0  0
  3  4  1  0  0  0  0
  4 36  1  0  0  0  0
  4  5  1  0  0  0  0
  5 37  1  0  0  0  0
  5 38  1  0  0  0  0
  5  6  1  0  0  0  0
  6 39  1  0  0  0  0
  6 40  1  0  0  0  0
  6  7  1  0  0  0  0
  7  8  1  0  0  0  0
  8 41  1  0  0  0  0
  8 42  1  0  0  0  0
  8  9  1  0  0  0  0
  9 43  1  0  0  0  0
  9 44  1  0  0  0  0
  9 10  1  0  0  0  0
 10 45  1  0  0  0  0
 10 46  1  0  0  0  0
 10 11  1  0  0  0  0
 11 47  1  0  0  0  0
 11 12  1  0  0  0  0
 12 48  1  0  0  0  0
 12 49  1  0  0  0  0
 12 13  1  0  0  0  0
 13 50  1  0  0  0  0
 13 51  1  0  0  0  0
 13 14  1  0  0  0  0
 14 15  2  0  0  0  0
 15 52  1  0  0  0  0
 15 16  1  0  0  0  0
 16 53  1  0  0  0  0
 16 17  2  0  0  0  0
 17 54  1  0  0  0  0
 17 18  1  0  0  0  0
 18 55  1  0  0  0  0
 18 19  2  0  0  0  0
 19 14  1  0  0  0  0
 19 20  1  0  0  0  0
  2 21  1  0  0  0  0
 21 22  2  0  0  0  0
 22 56  1  0  0  0  0
 22 23  1  0  0  0  0
 23 57  1  0  0  0  0
 23 24  2  0  0  0  0
 24 25  1  0  0  0  0
 25 58  1  0  0  0  0
 24 26  1  0  0  0  0
 26 27  1  0  0  0  0
 27 59  1  0  0  0  0
 27 28  1  0  0  0  0
 28 29  2  0  0  0  0
 28 30  1  0  0  0  0
 30 31  1  0  0  0  0
 31 21  1  0  0  0  0
 31 26  2  0  0  0  0
M  END
>  <LOGBIO>
5.8000

>  <PRED_LOGBIO>
6.1000

>  <XV_RES>
-0.3480

>  <WHL_TMPL>
1

>  <ANCH>
21-24;10-8

$$$$
ROW66
  -MTS-   01071501523D 0   0.00000     0.00000     0

 42 45  0  0  0  0  0  0  0  0999 V2000
   -5.1140   -1.5020    0.5800 C   0  0  0  0  0  0  0  0  0  0  0  0
   -3.9910   -0.8890   -0.3000 N   0  0  0  0  0  0  0  0  0  0  0  0
   -2.7630   -1.6100    0.0640 C   0  0  0  0  0  0  0  0  0  0  0  0
   -1.6260   -0.6350    0.4230 C   0  0  0  0  0  0  0  0  0  0  0  0
   -1.4210    0.3830   -0.6170 N   0  0  0  0  0  0  0  0  0  0  0  0
   -2.6500    1.0320   -1.0960 C   0  0  0  0  0  0  0  0  0  0  0  0
   -3.7680    0.0270   -1.4280 C   0  0  0  0  0  0  0  0  0  0  0  0
   -0.1800    0.7020   -1.1030 C   0  0  0  0  0  0  0  0  0  0  0  0
    0.0580    1.9690   -1.3890 N   0  0  0  0  0  0  0  0  0  0  0  0
    1.2730    2.4760   -1.8640 C   0  0  0  0  0  0  0  0  0  0  0  0
    1.7870    3.6620   -1.3260 C   0  0  0  0  0  0  0  0  0  0  0  0
    3.0030    4.1740   -1.7940 C   0  0  0  0  0  0  0  0  0  0  0  0
    3.6420    5.6480   -1.1260 Cl  0  0  0  0  0  0  0  0  0  0  0  0
    3.7050    3.5000   -2.8010 C   0  0  0  0  0  0  0  0  0  0  0  0
    3.1910    2.3140   -3.3390 C   0  0  0  0  0  0  0  0  0  0  0  0
    1.9750    1.8020   -2.8710 C   0  0  0  0  0  0  0  0  0  0  0  0
    1.4380    0.6050   -3.4010 N   0  0  0  0  0  0  0  0  0  0  0  0
    1.5830   -0.4100   -2.4260 C   0  0  0  0  0  0  0  0  0  0  0  0
    2.5190   -1.4310   -2.6250 C   0  0  0  0  0  0  0  0  0  0  0  0
    2.6690   -2.4400   -1.6660 C   0  0  0  0  0  0  0  0  0  0  0  0
    1.8830   -2.4270   -0.5080 C   0  0  0  0  0  0  0  0  0  0  0  0
    0.9460   -1.4060   -0.3090 C   0  0  0  0  0  0  0  0  0  0  0  0
    0.7960   -0.3970   -1.2680 C   0  0  0  0  0  0  0  0  0  0  0  0
   -6.0890   -1.2260    0.1840 H   0  0  0  0  0  0  0  0  0  0  0  0
   -5.0320   -2.5830    0.4830 H   0  0  0  0  0  0  0  0  0  0  0  0
   -4.9390   -1.1420    1.5920 H   0  0  0  0  0  0  0  0  0  0  0  0
   -2.4420   -2.1390   -0.8310 H   0  0  0  0  0  0  0  0  0  0  0  0
   -2.9630   -2.2290    0.9360 H   0  0  0  0  0  0  0  0  0  0  0  0
   -0.7150   -1.2290    0.4510 H   0  0  0  0  0  0  0  0  0  0  0  0
   -1.8950   -0.1370    1.3520 H   0  0  0  0  0  0  0  0  0  0  0  0
   -2.3890    1.5130   -2.0360 H   0  0  0  0  0  0  0  0  0  0  0  0
   -3.0200    1.6940   -0.3160 H   0  0  0  0  0  0  0  0  0  0  0  0
   -4.6820    0.6060   -1.5430 H   0  0  0  0  0  0  0  0  0  0  0  0
   -3.4560   -0.5510   -2.2960 H   0  0  0  0  0  0  0  0  0  0  0  0
    1.2460    4.1820   -0.5490 H   0  0  0  0  0  0  0  0  0  0  0  0
    4.6430    3.8950   -3.1630 H   0  0  0  0  0  0  0  0  0  0  0  0
    3.7320    1.7940   -4.1160 H   0  0  0  0  0  0  0  0  0  0  0  0
    1.9480    0.3480   -4.2340 H   0  0  0  0  0  0  0  0  0  0  0  0
    3.1260   -1.4410   -3.5180 H   0  0  0  0  0  0  0  0  0  0  0  0
    3.3920   -3.2280   -1.8190 H   0  0  0  0  0  0  0  0  0  0  0  0
    1.9980   -3.2060    0.2320 H   0  0  0  0  0  0  0  0  0  0  0  0
    0.3390   -1.3960    0.5840 H   0  0  0  0  0  0  0  0  0  0  0  0
  1 24  1  0  0  0  0
  1 25  1  0  0  0  0
  1 26  1  0  0  0  0
  1  2  1  0  0  0  0
  2  3  1  0  0  0  0
  3 27  1  0  0  0  0
  3 28  1  0  0  0  0
  3  4  1  0  0  0  0
  4 29  1  0  0  0  0
  4 30  1  0  0  0  0
  4  5  1  0  0  0  0
  5  6  1  0  0  0  0
  6 31  1  0  0  0  0
  6 32  1  0  0  0  0
  6  7  1  0  0  0  0
  7  2  1  0  0  0  0
  7 33  1  0  0  0  0
  7 34  1  0  0  0  0
  5  8  1  0  0  0  0
  8  9  2  0  0  0  0
  9 10  1  0  0  0  0
 10 11  2  0  0  0  0
 11 35  1  0  0  0  0
 11 12  1  0  0  0  0
 12 13  1  0  0  0  0
 12 14  2  0  0  0  0
 14 36  1  0  0  0  0
 14 15  1  0  0  0  0
 15 37  1  0  0  0  0
 15 16  2  0  0  0  0
 16 10  1  0  0  0  0
 16 17  1  0  0  0  0
 17 38  1  0  0  0  0
 17 18  1  0  0  0  0
 18 19  2  0  0  0  0
 19 39  1  0  0  0  0
 19 20  1  0  0  0  0
 20 40  1  0  0  0  0
 20 21  2  0  0  0  0
 21 41  1  0  0  0  0
 21 22  1  0  0  0  0
 22 42  1  0  0  0  0
 22 23  2  0  0  0  0
 23  8  1  0  0  0  0
 23 18  1  0  0  0  0
M  END
>  <LOGBIO>
6.6400

>  <PRED_LOGBIO>
6.9700

>  <XV_RES>
-0.3400

>  <WHL_TMPL>
1

>  <ANCH>
24-35;12-13

$$$$
ROW67
  -MTS-   01071501523D 0   0.00000     0.00000     0

138145  0  0  0  0  0  0  0  0999 V2000
  -25.2420    6.3270  -21.2190 Cl  0  0  0  0  0  0  0  0  0  0  0  0
  -24.5910    4.7200  -21.3630 C   0  0  0  0  0  0  0  0  0  0  0  0
  -24.9350    3.9200  -22.4590 C   0  0  0  0  0  0  0  0  0  0  0  0
  -24.4110    2.6270  -22.5750 C   0  0  0  0  0  0  0  0  0  0  0  0
  -23.5430    2.1330  -21.5930 C   0  0  0  0  0  0  0  0  0  0  0  0
  -23.0140    0.8230  -21.6740 N   0  0  0  0  0  0  0  0  0  0  0  0
  -21.6440    0.9060  -22.0160 C   0  0  0  0  0  0  0  0  0  0  0  0
  -21.2170    0.5480  -23.3000 C   0  0  0  0  0  0  0  0  0  0  0  0
  -19.8630    0.6480  -23.6410 C   0  0  0  0  0  0  0  0  0  0  0  0
  -18.9360    1.1080  -22.6980 C   0  0  0  0  0  0  0  0  0  0  0  0
  -19.3620    1.4660  -21.4140 C   0  0  0  0  0  0  0  0  0  0  0  0
  -20.7160    1.3650  -21.0730 C   0  0  0  0  0  0  0  0  0  0  0  0
  -21.2270    1.7290  -19.7320 C   0  0  0  0  0  0  0  0  0  0  0  0
  -22.3300    2.4240  -19.5240 N   0  0  0  0  0  0  0  0  0  0  0  0
  -23.1990    2.9330  -20.4970 C   0  0  0  0  0  0  0  0  0  0  0  0
  -23.7230    4.2260  -20.3810 C   0  0  0  0  0  0  0  0  0  0  0  0
  -20.5100    1.3200  -18.6390 N   0  0  0  0  0  0  0  0  0  0  0  0
  -19.9480    2.2760  -17.6740 C   0  0  0  0  0  0  0  0  0  0  0  0
  -18.4780    1.9500  -17.3520 C   0  0  0  0  0  0  0  0  0  0  0  0
  -18.3050    0.5420  -16.9660 N   0  0  0  0  0  0  0  0  0  0  0  0
  -16.8830    0.2790  -16.6980 C   0  0  0  0  0  0  0  0  0  0  0  0
  -16.5860    0.5440  -15.2220 C   0  0  0  0  0  0  0  0  0  0  0  0
  -15.1090    0.2700  -14.9440 C   0  0  0  0  0  0  0  0  0  0  0  0
  -14.8230    0.5250  -13.5250 N   0  0  0  0  0  0  0  0  0  0  0  0
  -13.5910    0.3510  -13.0530 C   0  0  0  0  0  0  0  0  0  0  0  0
  -12.6920   -0.0230  -13.8040 O   0  0  0  0  0  0  0  0  0  0  0  0
  -13.2970    0.6120  -11.5950 C   0  0  0  0  0  0  0  0  0  0  0  0
  -11.8200    0.3390  -11.3160 C   0  0  0  0  0  0  0  0  0  0  0  0
  -11.5230    0.6040   -9.8410 C   0  0  0  0  0  0  0  0  0  0  0  0
  -10.0450    0.3300   -9.5620 C   0  0  0  0  0  0  0  0  0  0  0  0
   -9.7480    0.5950   -8.0870 C   0  0  0  0  0  0  0  0  0  0  0  0
   -8.2700    0.3220   -7.8080 C   0  0  0  0  0  0  0  0  0  0  0  0
   -7.9730    0.5860   -6.3330 C   0  0  0  0  0  0  0  0  0  0  0  0
   -6.4960    0.3130   -6.0540 C   0  0  0  0  0  0  0  0  0  0  0  0
   -6.1980    0.5770   -4.5790 C   0  0  0  0  0  0  0  0  0  0  0  0
   -4.7210    0.3040   -4.3010 C   0  0  0  0  0  0  0  0  0  0  0  0
   -4.4240    0.5690   -2.8250 C   0  0  0  0  0  0  0  0  0  0  0  0
   -2.9460    0.2950   -2.5470 C   0  0  0  0  0  0  0  0  0  0  0  0
   -2.6520    0.5570   -1.0890 C   0  0  0  0  0  0  0  0  0  0  0  0
   -3.5520    0.9300   -0.3370 O   0  0  0  0  0  0  0  0  0  0  0  0
   -1.4210    0.3830   -0.6170 N   0  0  0  0  0  0  0  0  0  0  0  0
   -0.2450    0.8790   -1.3960 C   0  0  0  0  0  0  0  0  0  0  0  0
    1.0290    0.2210   -0.8700 C   0  0  0  0  0  0  0  0  0  0  0  0
    2.2310    0.7280   -1.6670 C   0  0  0  0  0  0  0  0  0  0  0  0
    3.4560    0.0940   -1.1600 N   0  0  0  0  0  0  0  0  0  0  0  0
    4.4060    1.1320   -0.7340 C   0  0  0  0  0  0  0  0  0  0  0  0
    5.7000    0.5130   -0.1740 C   0  0  0  0  0  0  0  0  0  0  0  0
    5.4280   -0.4920    0.8630 N   0  0  0  0  0  0  0  0  0  0  0  0
    4.3870   -1.4700    0.5160 C   0  0  0  0  0  0  0  0  0  0  0  0
    3.1170   -0.8150   -0.0550 C   0  0  0  0  0  0  0  0  0  0  0  0
    6.0940   -0.5170    2.0600 C   0  0  0  0  0  0  0  0  0  0  0  0
    7.4060   -0.6650    2.0280 N   0  0  0  0  0  0  0  0  0  0  0  0
    8.2450   -0.6830    3.1480 C   0  0  0  0  0  0  0  0  0  0  0  0
    9.4470    0.0350    3.1250 C   0  0  0  0  0  0  0  0  0  0  0  0
   10.2900    0.0240    4.2430 C   0  0  0  0  0  0  0  0  0  0  0  0
   11.7840    0.9150    4.2140 Cl  0  0  0  0  0  0  0  0  0  0  0  0
    9.9320   -0.7040    5.3830 C   0  0  0  0  0  0  0  0  0  0  0  0
    8.7300   -1.4220    5.4070 C   0  0  0  0  0  0  0  0  0  0  0  0
    7.8860   -1.4110    4.2890 C   0  0  0  0  0  0  0  0  0  0  0  0
    6.6670   -2.1290    4.2920 N   0  0  0  0  0  0  0  0  0  0  0  0
    5.6080   -1.1950    4.3840 C   0  0  0  0  0  0  0  0  0  0  0  0
    4.8750   -1.0950    5.5730 C   0  0  0  0  0  0  0  0  0  0  0  0
    3.8260   -0.1730    5.6720 C   0  0  0  0  0  0  0  0  0  0  0  0
    3.5090    0.6480    4.5830 C   0  0  0  0  0  0  0  0  0  0  0  0
    4.2420    0.5470    3.3950 C   0  0  0  0  0  0  0  0  0  0  0  0
    5.2920   -0.3740    3.2950 C   0  0  0  0  0  0  0  0  0  0  0  0
  -18.7780   -0.3620  -18.0240 C   0  0  0  0  0  0  0  0  0  0  0  0
  -20.2570   -0.1010  -18.3620 C   0  0  0  0  0  0  0  0  0  0  0  0
  -25.6040    4.3010  -23.2160 H   0  0  0  0  0  0  0  0  0  0  0  0
  -24.6760    2.0110  -23.4210 H   0  0  0  0  0  0  0  0  0  0  0  0
  -23.5080    0.3040  -22.3850 H   0  0  0  0  0  0  0  0  0  0  0  0
  -21.9320    0.1930  -24.0280 H   0  0  0  0  0  0  0  0  0  0  0  0
  -19.5340    0.3720  -24.6320 H   0  0  0  0  0  0  0  0  0  0  0  0
  -17.8910    1.1850  -22.9610 H   0  0  0  0  0  0  0  0  0  0  0  0
  -18.6470    1.8200  -20.6870 H   0  0  0  0  0  0  0  0  0  0  0  0
  -23.4570    4.8420  -19.5350 H   0  0  0  0  0  0  0  0  0  0  0  0
  -20.5330    2.2520  -16.7570 H   0  0  0  0  0  0  0  0  0  0  0  0
  -20.0140    3.2830  -18.0810 H   0  0  0  0  0  0  0  0  0  0  0  0
  -17.8600    2.1640  -18.2210 H   0  0  0  0  0  0  0  0  0  0  0  0
  -18.1330    2.5910  -16.5440 H   0  0  0  0  0  0  0  0  0  0  0  0
  -16.6560   -0.7580  -16.9330 H   0  0  0  0  0  0  0  0  0  0  0  0
  -16.2710    0.9340  -17.3140 H   0  0  0  0  0  0  0  0  0  0  0  0
  -16.8140    1.5810  -14.9870 H   0  0  0  0  0  0  0  0  0  0  0  0
  -17.1980   -0.1110  -14.6060 H   0  0  0  0  0  0  0  0  0  0  0  0
  -14.8810   -0.7670  -15.1790 H   0  0  0  0  0  0  0  0  0  0  0  0
  -14.4960    0.9250  -15.5600 H   0  0  0  0  0  0  0  0  0  0  0  0
  -15.5610    0.8320  -12.9080 H   0  0  0  0  0  0  0  0  0  0  0  0
  -13.5250    1.6500  -11.3590 H   0  0  0  0  0  0  0  0  0  0  0  0
  -13.9100   -0.0420  -10.9790 H   0  0  0  0  0  0  0  0  0  0  0  0
  -11.5920   -0.6980  -11.5520 H   0  0  0  0  0  0  0  0  0  0  0  0
  -11.2080    0.9940  -11.9330 H   0  0  0  0  0  0  0  0  0  0  0  0
  -11.7500    1.6410   -9.6050 H   0  0  0  0  0  0  0  0  0  0  0  0
  -12.1350   -0.0510   -9.2250 H   0  0  0  0  0  0  0  0  0  0  0  0
   -9.8170   -0.7070   -9.7980 H   0  0  0  0  0  0  0  0  0  0  0  0
   -9.4330    0.9850  -10.1790 H   0  0  0  0  0  0  0  0  0  0  0  0
   -9.9750    1.6320   -7.8520 H   0  0  0  0  0  0  0  0  0  0  0  0
  -10.3600   -0.0600   -7.4710 H   0  0  0  0  0  0  0  0  0  0  0  0
   -8.0430   -0.7160   -8.0440 H   0  0  0  0  0  0  0  0  0  0  0  0
   -7.6580    0.9760   -8.4250 H   0  0  0  0  0  0  0  0  0  0  0  0
   -8.2010    1.6240   -6.0980 H   0  0  0  0  0  0  0  0  0  0  0  0
   -8.5860   -0.0690   -5.7170 H   0  0  0  0  0  0  0  0  0  0  0  0
   -6.2680   -0.7240   -6.2900 H   0  0  0  0  0  0  0  0  0  0  0  0
   -5.8830    0.9680   -6.6710 H   0  0  0  0  0  0  0  0  0  0  0  0
   -6.4260    1.6150   -4.3440 H   0  0  0  0  0  0  0  0  0  0  0  0
   -6.8110   -0.0770   -3.9630 H   0  0  0  0  0  0  0  0  0  0  0  0
   -4.4930   -0.7330   -4.5360 H   0  0  0  0  0  0  0  0  0  0  0  0
   -4.1090    0.9590   -4.9170 H   0  0  0  0  0  0  0  0  0  0  0  0
   -4.6510    1.6060   -2.5900 H   0  0  0  0  0  0  0  0  0  0  0  0
   -5.0360   -0.0860   -2.2090 H   0  0  0  0  0  0  0  0  0  0  0  0
   -2.7180   -0.7420   -2.7820 H   0  0  0  0  0  0  0  0  0  0  0  0
   -2.3340    0.9500   -3.1630 H   0  0  0  0  0  0  0  0  0  0  0  0
   -1.2800   -0.0840    0.2670 H   0  0  0  0  0  0  0  0  0  0  0  0
   -0.1570    1.9430   -1.1890 H   0  0  0  0  0  0  0  0  0  0  0  0
   -0.3710    0.5990   -2.4400 H   0  0  0  0  0  0  0  0  0  0  0  0
    0.9410   -0.8440   -1.0770 H   0  0  0  0  0  0  0  0  0  0  0  0
    1.1600    0.5040    0.1720 H   0  0  0  0  0  0  0  0  0  0  0  0
    2.3190    1.7920   -1.4600 H   0  0  0  0  0  0  0  0  0  0  0  0
    2.0920    0.4510   -2.7100 H   0  0  0  0  0  0  0  0  0  0  0  0
    3.9430    1.7550    0.0290 H   0  0  0  0  0  0  0  0  0  0  0  0
    4.6470    1.7720   -1.5800 H   0  0  0  0  0  0  0  0  0  0  0  0
    6.2620    0.0530   -0.9840 H   0  0  0  0  0  0  0  0  0  0  0  0
    6.3270    1.2990    0.2410 H   0  0  0  0  0  0  0  0  0  0  0  0
    4.7850   -2.1780   -0.2080 H   0  0  0  0  0  0  0  0  0  0  0  0
    4.1280   -2.0490    1.4000 H   0  0  0  0  0  0  0  0  0  0  0  0
    2.6120   -0.2570    0.7310 H   0  0  0  0  0  0  0  0  0  0  0  0
    2.4420   -1.5870   -0.4170 H   0  0  0  0  0  0  0  0  0  0  0  0
    9.7240    0.5960    2.2450 H   0  0  0  0  0  0  0  0  0  0  0  0
   10.5820   -0.7130    6.2450 H   0  0  0  0  0  0  0  0  0  0  0  0
    8.4530   -1.9830    6.2870 H   0  0  0  0  0  0  0  0  0  0  0  0
    6.6420   -2.7460    5.0910 H   0  0  0  0  0  0  0  0  0  0  0  0
    5.1200   -1.7280    6.4130 H   0  0  0  0  0  0  0  0  0  0  0  0
    3.2610   -0.0960    6.5890 H   0  0  0  0  0  0  0  0  0  0  0  0
    2.7000    1.3580    4.6600 H   0  0  0  0  0  0  0  0  0  0  0  0
    3.9980    1.1810    2.5550 H   0  0  0  0  0  0  0  0  0  0  0  0
  -18.6570   -1.3940  -17.7000 H   0  0  0  0  0  0  0  0  0  0  0  0
  -18.1730   -0.2230  -18.9170 H   0  0  0  0  0  0  0  0  0  0  0  0
  -20.8820   -0.4240  -17.5320 H   0  0  0  0  0  0  0  0  0  0  0  0
  -20.5410   -0.6940  -19.2300 H   0  0  0  0  0  0  0  0  0  0  0  0
  1  2  1  0  0  0  0
  2  3  2  0  0  0  0
  3 69  1  0  0  0  0
  3  4  1  0  0  0  0
  4 70  1  0  0  0  0
  4  5  2  0  0  0  0
  5  6  1  0  0  0  0
  6 71  1  0  0  0  0
  6  7  1  0  0  0  0
  7  8  2  0  0  0  0
  8 72  1  0  0  0  0
  8  9  1  0  0  0  0
  9 73  1  0  0  0  0
  9 10  2  0  0  0  0
 10 74  1  0  0  0  0
 10 11  1  0  0  0  0
 11 75  1  0  0  0  0
 11 12  2  0  0  0  0
 12  7  1  0  0  0  0
 12 13  1  0  0  0  0
 13 14  2  0  0  0  0
 14 15  1  0  0  0  0
 15  5  1  0  0  0  0
 15 16  2  0  0  0  0
 16  2  1  0  0  0  0
 16 76  1  0  0  0  0
 13 17  1  0  0  0  0
 17 18  1  0  0  0  0
 18 77  1  0  0  0  0
 18 78  1  0  0  0  0
 18 19  1  0  0  0  0
 19 79  1  0  0  0  0
 19 80  1  0  0  0  0
 19 20  1  0  0  0  0
 20 21  1  0  0  0  0
 21 81  1  0  0  0  0
 21 82  1  0  0  0  0
 21 22  1  0  0  0  0
 22 83  1  0  0  0  0
 22 84  1  0  0  0  0
 22 23  1  0  0  0  0
 23 85  1  0  0  0  0
 23 86  1  0  0  0  0
 23 24  1  0  0  0  0
 24 87  1  0  0  0  0
 24 25  1  0  0  0  0
 25 26  2  0  0  0  0
 25 27  1  0  0  0  0
 27 88  1  0  0  0  0
 27 89  1  0  0  0  0
 27 28  1  0  0  0  0
 28 90  1  0  0  0  0
 28 91  1  0  0  0  0
 28 29  1  0  0  0  0
 29 92  1  0  0  0  0
 29 93  1  0  0  0  0
 29 30  1  0  0  0  0
 30 94  1  0  0  0  0
 30 95  1  0  0  0  0
 30 31  1  0  0  0  0
 31 96  1  0  0  0  0
 31 97  1  0  0  0  0
 31 32  1  0  0  0  0
 32 98  1  0  0  0  0
 32 99  1  0  0  0  0
 32 33  1  0  0  0  0
 33100  1  0  0  0  0
 33101  1  0  0  0  0
 33 34  1  0  0  0  0
 34102  1  0  0  0  0
 34103  1  0  0  0  0
 34 35  1  0  0  0  0
 35104  1  0  0  0  0
 35105  1  0  0  0  0
 35 36  1  0  0  0  0
 36106  1  0  0  0  0
 36107  1  0  0  0  0
 36 37  1  0  0  0  0
 37108  1  0  0  0  0
 37109  1  0  0  0  0
 37 38  1  0  0  0  0
 38110  1  0  0  0  0
 38111  1  0  0  0  0
 38 39  1  0  0  0  0
 39 40  2  0  0  0  0
 39 41  1  0  0  0  0
 41112  1  0  0  0  0
 41 42  1  0  0  0  0
 42113  1  0  0  0  0
 42114  1  0  0  0  0
 42 43  1  0  0  0  0
 43115  1  0  0  0  0
 43116  1  0  0  0  0
 43 44  1  0  0  0  0
 44117  1  0  0  0  0
 44118  1  0  0  0  0
 44 45  1  0  0  0  0
 45 46  1  0  0  0  0
 46119  1  0  0  0  0
 46120  1  0  0  0  0
 46 47  1  0  0  0  0
 47121  1  0  0  0  0
 47122  1  0  0  0  0
 47 48  1  0  0  0  0
 48 49  1  0  0  0  0
 49123  1  0  0  0  0
 49124  1  0  0  0  0
 49 50  1  0  0  0  0
 50 45  1  0  0  0  0
 50125  1  0  0  0  0
 50126  1  0  0  0  0
 48 51  1  0  0  0  0
 51 52  2  0  0  0  0
 52 53  1  0  0  0  0
 53 54  2  0  0  0  0
 54127  1  0  0  0  0
 54 55  1  0  0  0  0
 55 56  1  0  0  0  0
 55 57  2  0  0  0  0
 57128  1  0  0  0  0
 57 58  1  0  0  0  0
 58129  1  0  0  0  0
 58 59  2  0  0  0  0
 59 53  1  0  0  0  0
 59 60  1  0  0  0  0
 60130  1  0  0  0  0
 60 61  1  0  0  0  0
 61 62  2  0  0  0  0
 62131  1  0  0  0  0
 62 63  1  0  0  0  0
 63132  1  0  0  0  0
 63 64  2  0  0  0  0
 64133  1  0  0  0  0
 64 65  1  0  0  0  0
 65134  1  0  0  0  0
 65 66  2  0  0  0  0
 66 51  1  0  0  0  0
 66 61  1  0  0  0  0
 20 67  1  0  0  0  0
 67135  1  0  0  0  0
 67136  1  0  0  0  0
 67 68  1  0  0  0  0
 68 17  1  0  0  0  0
 68137  1  0  0  0  0
 68138  1  0  0  0  0
M  END
>  <LOGBIO>
4.9700

>  <PRED_LOGBIO>
4.4400

>  <XV_RES>
-1.2920

>  <WHL_TMPL>
1

>  <ANCH>
21-24;86-84

$$$$
ROW68
  -MTS-   01071501523D 0   0.00000     0.00000     0

 66 68  0  0  1  0  0  0  0  0999 V2000
    7.8850    6.3210  -12.2700 C   0  0  0  0  0  0  0  0  0  0  0  0
    8.1850    5.5910  -10.9650 C   0  0  0  0  0  0  0  0  0  0  0  0
    6.9570    5.2330  -10.3250 O   0  0  0  0  0  0  0  0  0  0  0  0
    7.0250    4.5640   -9.1310 C   0  0  0  0  0  0  0  0  0  0  0  0
    7.0590    3.1650   -9.1130 C   0  0  0  0  0  0  0  0  0  0  0  0
    7.1290    2.4820   -7.8930 C   0  0  0  0  0  0  0  0  0  0  0  0
    7.1630    3.1990   -6.6910 C   0  0  0  0  0  0  0  0  0  0  0  0
    7.2380    2.4620   -5.3750 C   0  0  0  0  0  0  0  0  0  0  0  0
    5.8240    2.1790   -4.8690 C   0  0  0  0  0  0  0  0  0  0  0  0
    5.8970    1.4620   -3.5880 N   0  0  0  0  0  0  0  0  0  0  0  0
    4.5370    1.1890   -3.1010 C   0  0  0  0  0  0  0  0  0  0  0  0
    4.6120    0.4440   -1.7690 C   0  0  0  0  0  0  0  0  0  0  0  0
    3.4230    0.1110   -1.1740 C   0  0  0  0  0  0  0  0  0  0  0  0
    2.2310    0.7280   -1.6670 S   0  0  0  0  0  0  0  0  0  0  0  0
    1.0290    0.2210   -0.8700 C   0  0  0  0  0  0  0  0  0  0  0  0
   -0.2450    0.8790   -1.3960 C   0  0  0  0  0  0  0  0  0  0  0  0
   -1.4210    0.3830   -0.6170 N   0  0  0  0  0  0  0  0  0  0  0  0
   -2.6710    1.0430   -1.1040 C   0  0  0  0  0  0  0  0  0  0  0  0
   -3.8730    0.5970   -0.2500 C   0  0  2  0  0  0  0  0  0  0  0  0
   -5.0350    0.8520   -1.0430 O   0  0  0  0  0  0  0  0  0  0  0  0
   -3.8830   -0.8850    0.0370 C   0  0  0  0  0  0  0  0  0  0  0  0
   -2.7390   -1.6540   -0.2100 C   0  0  0  0  0  0  0  0  0  0  0  0
   -2.7490   -3.0290    0.0560 C   0  0  0  0  0  0  0  0  0  0  0  0
   -3.9020   -3.6340    0.5690 C   0  0  0  0  0  0  0  0  0  0  0  0
   -3.9110   -4.9790    0.8300 O   0  0  0  0  0  0  0  0  0  0  0  0
   -5.0450   -2.8660    0.8170 C   0  0  0  0  0  0  0  0  0  0  0  0
   -6.2480   -3.4020    1.3340 N   0  0  0  0  0  0  0  0  0  0  0  0
   -7.2570   -2.5560    1.5210 C   0  0  0  0  0  0  0  0  0  0  0  0
   -8.3760   -2.8230    1.9580 O   0  0  0  0  0  0  0  0  0  0  0  0
   -6.6630   -0.9680    1.0120 S   0  0  0  0  0  0  0  0  0  0  0  0
   -5.0360   -1.4910    0.5510 C   0  0  0  0  0  0  0  0  0  0  0  0
    7.1280    4.5980   -6.7090 C   0  0  0  0  0  0  0  0  0  0  0  0
    7.0590    5.2810   -7.9290 C   0  0  0  0  0  0  0  0  0  0  0  0
    7.3100    5.6700  -12.9260 H   0  0  0  0  0  0  0  0  0  0  0  0
    8.8190    6.5930  -12.7570 H   0  0  0  0  0  0  0  0  0  0  0  0
    7.3100    7.2210  -12.0590 H   0  0  0  0  0  0  0  0  0  0  0  0
    8.7590    4.6910  -11.1760 H   0  0  0  0  0  0  0  0  0  0  0  0
    8.7590    6.2410  -10.3090 H   0  0  0  0  0  0  0  0  0  0  0  0
    7.0330    2.6120  -10.0410 H   0  0  0  0  0  0  0  0  0  0  0  0
    7.1550    1.4030   -7.8790 H   0  0  0  0  0  0  0  0  0  0  0  0
    7.7680    3.0730   -4.6470 H   0  0  0  0  0  0  0  0  0  0  0  0
    7.7680    1.5220   -5.5150 H   0  0  0  0  0  0  0  0  0  0  0  0
    5.2940    1.5680   -5.5970 H   0  0  0  0  0  0  0  0  0  0  0  0
    5.2940    3.1190   -4.7290 H   0  0  0  0  0  0  0  0  0  0  0  0
    6.3890    2.0290   -2.9120 H   0  0  0  0  0  0  0  0  0  0  0  0
    4.0060    0.5790   -3.8290 H   0  0  0  0  0  0  0  0  0  0  0  0
    4.0060    2.1290   -2.9610 H   0  0  0  0  0  0  0  0  0  0  0  0
    5.0890    1.1390   -1.0810 H   0  0  0  0  0  0  0  0  0  0  0  0
    5.1830   -0.4650   -1.9480 H   0  0  0  0  0  0  0  0  0  0  0  0
    3.5160    0.4600   -0.1480 H   0  0  0  0  0  0  0  0  0  0  0  0
    3.2910   -0.9660   -1.2520 H   0  0  0  0  0  0  0  0  0  0  0  0
    1.1620    0.5670    0.1530 H   0  0  0  0  0  0  0  0  0  0  0  0
    0.9480   -0.8540   -1.0130 H   0  0  0  0  0  0  0  0  0  0  0  0
   -0.3780    0.5330   -2.4190 H   0  0  0  0  0  0  0  0  0  0  0  0
   -0.1600    1.9550   -1.2570 H   0  0  0  0  0  0  0  0  0  0  0  0
   -1.2860    0.6870    0.3370 H   0  0  0  0  0  0  0  0  0  0  0  0
   -2.8480    0.6700   -2.1110 H   0  0  0  0  0  0  0  0  0  0  0  0
   -2.5620    2.1210   -1.0010 H   0  0  0  0  0  0  0  0  0  0  0  0
   -3.8950    1.1610    0.6800 H   0  0  0  0  0  0  0  0  0  0  0  0
   -5.2030    0.1210   -1.6590 H   0  0  0  0  0  0  0  0  0  0  0  0
   -1.8500   -1.1870   -0.6070 H   0  0  0  0  0  0  0  0  0  0  0  0
   -1.8670   -3.6220   -0.1350 H   0  0  0  0  0  0  0  0  0  0  0  0
   -3.6220   -5.1590    1.7380 H   0  0  0  0  0  0  0  0  0  0  0  0
   -6.3360   -4.3840    1.5530 H   0  0  0  0  0  0  0  0  0  0  0  0
    7.1550    5.1510   -5.7810 H   0  0  0  0  0  0  0  0  0  0  0  0
    7.0330    6.3600   -7.9430 H   0  0  0  0  0  0  0  0  0  0  0  0
  1 34  1  0  0  0  0
  1 35  1  0  0  0  0
  1 36  1  0  0  0  0
  1  2  1  0  0  0  0
  2 37  1  0  0  0  0
  2 38  1  0  0  0  0
  2  3  1  0  0  0  0
  3  4  1  0  0  0  0
  4  5  2  0  0  0  0
  5 39  1  0  0  0  0
  5  6  1  0  0  0  0
  6 40  1  0  0  0  0
  6  7  2  0  0  0  0
  7  8  1  0  0  0  0
  8 41  1  0  0  0  0
  8 42  1  0  0  0  0
  8  9  1  0  0  0  0
  9 43  1  0  0  0  0
  9 44  1  0  0  0  0
  9 10  1  0  0  0  0
 10 45  1  0  0  0  0
 10 11  1  0  0  0  0
 11 46  1  0  0  0  0
 11 47  1  0  0  0  0
 11 12  1  0  0  0  0
 12 48  1  0  0  0  0
 12 49  1  0  0  0  0
 12 13  1  0  0  0  0
 13 50  1  0  0  0  0
 13 51  1  0  0  0  0
 13 14  1  0  0  0  0
 14 15  1  0  0  0  0
 15 52  1  0  0  0  0
 15 53  1  0  0  0  0
 15 16  1  0  0  0  0
 16 54  1  0  0  0  0
 16 55  1  0  0  0  0
 16 17  1  0  0  0  0
 17 56  1  0  0  0  0
 17 18  1  0  0  0  0
 18 57  1  0  0  0  0
 18 58  1  0  0  0  0
 18 19  1  0  0  0  0
 19 59  1  0  0  0  0
 19 20  1  0  0  0  0
 20 60  1  0  0  0  0
 19 21  1  0  0  0  0
 21 22  2  0  0  0  0
 22 61  1  0  0  0  0
 22 23  1  0  0  0  0
 23 62  1  0  0  0  0
 23 24  2  0  0  0  0
 24 25  1  0  0  0  0
 25 63  1  0  0  0  0
 24 26  1  0  0  0  0
 26 27  1  0  0  0  0
 27 64  1  0  0  0  0
 27 28  1  0  0  0  0
 28 29  2  0  0  0  0
 28 30  1  0  0  0  0
 30 31  1  0  0  0  0
 31 21  1  0  0  0  0
 31 26  2  0  0  0  0
  7 32  1  0  0  0  0
 32 65  1  0  0  0  0
 32 33  2  0  0  0  0
 33  4  1  0  0  0  0
 33 66  1  0  0  0  0
M  END
>  <LOGBIO>
5.4000

>  <PRED_LOGBIO>
5.8100

>  <XV_RES>
-0.6280

>  <WHL_TMPL>
1

>  <ANCH>
21-24;36-39

$$$$
ROW69
  -MTS-   01071501523D 0   0.00000     0.00000     0

 45 46  0  0  1  0  0  0  0  0999 V2000
    2.9190   -4.3420    2.0230 C   0  0  0  0  0  0  0  0  0  0  0  0
    3.4810   -5.5610    1.2960 C   0  0  0  0  0  0  0  0  0  0  0  0
    4.0200   -5.1480   -0.0070 N   0  0  0  0  0  0  0  0  0  0  0  0
    3.9920   -6.2610   -0.9670 C   0  0  0  0  0  0  0  0  0  0  0  0
    5.0720   -5.9430   -2.0170 C   0  0  0  0  0  0  0  0  0  0  0  0
    5.9750   -4.8970   -1.3370 C   0  0  0  0  0  0  0  0  0  0  0  0
    5.4390   -4.7790    0.1020 C   0  0  1  0  0  0  0  0  0  0  0  0
    5.6150   -3.3670    0.6570 C   0  0  0  0  0  0  0  0  0  0  0  0
    5.6380   -2.4030   -0.4520 N   0  0  0  0  0  0  0  0  0  0  0  0
    5.7830   -1.1040   -0.2030 C   0  0  0  0  0  0  0  0  0  0  0  0
    5.8980   -0.7100    0.9560 O   0  0  0  0  0  0  0  0  0  0  0  0
    5.8050   -0.1340   -1.3200 C   0  0  0  0  0  0  0  0  0  0  0  0
    4.6120    0.4440   -1.7690 C   0  0  0  0  0  0  0  0  0  0  0  0
    3.4230    0.1110   -1.1740 O   0  0  0  0  0  0  0  0  0  0  0  0
    2.2310    0.7280   -1.6670 C   0  0  0  0  0  0  0  0  0  0  0  0
    4.6330    1.3630   -2.8250 C   0  0  0  0  0  0  0  0  0  0  0  0
    5.8480    1.7030   -3.4330 C   0  0  0  0  0  0  0  0  0  0  0  0
    7.0410    1.1240   -2.9840 C   0  0  0  0  0  0  0  0  0  0  0  0
    8.8630    1.6330   -3.8960 I   0  0  0  0  0  0  0  0  0  0  0  0
    7.0200    0.2060   -1.9280 C   0  0  0  0  0  0  0  0  0  0  0  0
    8.2150   -0.3740   -1.4780 O   0  0  0  0  0  0  0  0  0  0  0  0
    8.0640   -1.4970   -0.6060 C   0  0  0  0  0  0  0  0  0  0  0  0
    3.7110   -3.6120    2.1730 H   0  0  0  0  0  0  0  0  0  0  0  0
    2.5190   -4.6480    2.9880 H   0  0  0  0  0  0  0  0  0  0  0  0
    2.1250   -3.8980    1.4260 H   0  0  0  0  0  0  0  0  0  0  0  0
    4.2740   -6.0050    1.8930 H   0  0  0  0  0  0  0  0  0  0  0  0
    2.6880   -6.2910    1.1460 H   0  0  0  0  0  0  0  0  0  0  0  0
    4.2500   -7.1850   -0.4540 H   0  0  0  0  0  0  0  0  0  0  0  0
    3.0180   -6.2940   -1.4510 H   0  0  0  0  0  0  0  0  0  0  0  0
    4.6290   -5.5460   -2.9280 H   0  0  0  0  0  0  0  0  0  0  0  0
    5.6360   -6.8350   -2.2830 H   0  0  0  0  0  0  0  0  0  0  0  0
    5.8580   -3.9410   -1.8420 H   0  0  0  0  0  0  0  0  0  0  0  0
    6.9970   -5.2710   -1.3090 H   0  0  0  0  0  0  0  0  0  0  0  0
    5.9750   -5.4330    0.7860 H   0  0  0  0  0  0  0  0  0  0  0  0
    6.5520   -3.3080    1.2070 H   0  0  0  0  0  0  0  0  0  0  0  0
    4.7880   -3.1330    1.3240 H   0  0  0  0  0  0  0  0  0  0  0  0
    5.5430   -2.7260   -1.4040 H   0  0  0  0  0  0  0  0  0  0  0  0
    1.3570    0.2220   -1.2630 H   0  0  0  0  0  0  0  0  0  0  0  0
    2.2170    0.5650   -2.7430 H   0  0  0  0  0  0  0  0  0  0  0  0
    2.2760    1.7810   -1.3970 H   0  0  0  0  0  0  0  0  0  0  0  0
    3.7120    1.8100   -3.1710 H   0  0  0  0  0  0  0  0  0  0  0  0
    5.8650    2.4120   -4.2480 H   0  0  0  0  0  0  0  0  0  0  0  0
    7.5150   -2.2840   -1.1200 H   0  0  0  0  0  0  0  0  0  0  0  0
    9.0460   -1.8680   -0.3190 H   0  0  0  0  0  0  0  0  0  0  0  0
    7.5160   -1.1950    0.2830 H   0  0  0  0  0  0  0  0  0  0  0  0
  1 23  1  0  0  0  0
  1 24  1  0  0  0  0
  1 25  1  0  0  0  0
  1  2  1  0  0  0  0
  2 26  1  0  0  0  0
  2 27  1  0  0  0  0
  2  3  1  0  0  0  0
  3  4  1  0  0  0  0
  4 28  1  0  0  0  0
  4 29  1  0  0  0  0
  4  5  1  0  0  0  0
  5 30  1  0  0  0  0
  5 31  1  0  0  0  0
  5  6  1  0  0  0  0
  6 32  1  0  0  0  0
  6 33  1  0  0  0  0
  6  7  1  0  0  0  0
  7  3  1  0  0  0  0
  7 34  1  0  0  0  0
  7  8  1  0  0  0  0
  8 35  1  0  0  0  0
  8 36  1  0  0  0  0
  8  9  1  0  0  0  0
  9 37  1  0  0  0  0
  9 10  1  0  0  0  0
 10 11  2  0  0  0  0
 10 12  1  0  0  0  0
 12 13  2  0  0  0  0
 13 14  1  0  0  0  0
 14 15  1  0  0  0  0
 15 38  1  0  0  0  0
 15 39  1  0  0  0  0
 15 40  1  0  0  0  0
 13 16  1  0  0  0  0
 16 41  1  0  0  0  0
 16 17  2  0  0  0  0
 17 42  1  0  0  0  0
 17 18  1  0  0  0  0
 18 19  1  0  0  0  0
 18 20  2  0  0  0  0
 20 12  1  0  0  0  0
 20 21  1  0  0  0  0
 21 22  1  0  0  0  0
 22 43  1  0  0  0  0
 22 44  1  0  0  0  0
 22 45  1  0  0  0  0
M  END
>  <LOGBIO>
9.1700

>  <PRED_LOGBIO>
8.4700

>  <XV_RES>
0.7990

>  <WHL_TMPL>
1

>  <ANCH>
9-11;34-28

$$$$
ROW70
  -MTS-   01071501523D 0   0.00000     0.00000     0

132139  0  0  0  0  0  0  0  0999 V2000
  -23.5400    6.7330  -19.2430 Cl  0  0  0  0  0  0  0  0  0  0  0  0
  -22.9190    5.1150  -19.3950 C   0  0  0  0  0  0  0  0  0  0  0  0
  -23.2870    4.3240  -20.4900 C   0  0  0  0  0  0  0  0  0  0  0  0
  -22.7870    3.0220  -20.6120 C   0  0  0  0  0  0  0  0  0  0  0  0
  -21.9180    2.5110  -19.6400 C   0  0  0  0  0  0  0  0  0  0  0  0
  -21.4130    1.1920  -19.7270 N   0  0  0  0  0  0  0  0  0  0  0  0
  -20.0450    1.2520  -20.0830 C   0  0  0  0  0  0  0  0  0  0  0  0
  -19.6370    0.8880  -21.3710 C   0  0  0  0  0  0  0  0  0  0  0  0
  -18.2840    0.9660  -21.7260 C   0  0  0  0  0  0  0  0  0  0  0  0
  -17.3400    1.4070  -20.7910 C   0  0  0  0  0  0  0  0  0  0  0  0
  -17.7490    1.7710  -19.5020 C   0  0  0  0  0  0  0  0  0  0  0  0
  -19.1010    1.6930  -19.1480 C   0  0  0  0  0  0  0  0  0  0  0  0
  -19.5920    2.0640  -17.8020 C   0  0  0  0  0  0  0  0  0  0  0  0
  -20.6810    2.7770  -17.5820 N   0  0  0  0  0  0  0  0  0  0  0  0
  -21.5500    3.3020  -18.5450 C   0  0  0  0  0  0  0  0  0  0  0  0
  -22.0500    4.6040  -18.4230 C   0  0  0  0  0  0  0  0  0  0  0  0
  -18.8720    1.6400  -16.7160 N   0  0  0  0  0  0  0  0  0  0  0  0
  -18.2840    2.5850  -15.7550 C   0  0  0  0  0  0  0  0  0  0  0  0
  -16.8170    2.2320  -15.4480 C   0  0  0  0  0  0  0  0  0  0  0  0
  -16.6640    0.8210  -15.0650 N   0  0  0  0  0  0  0  0  0  0  0  0
  -15.2450    0.5330  -14.8110 C   0  0  0  0  0  0  0  0  0  0  0  0
  -14.9290    0.7900  -13.3390 C   0  0  0  0  0  0  0  0  0  0  0  0
  -13.4540    0.4900  -13.0750 C   0  0  0  0  0  0  0  0  0  0  0  0
  -13.1500    0.7370  -11.6580 N   0  0  0  0  0  0  0  0  0  0  0  0
  -11.9180    0.5410  -11.1980 C   0  0  0  0  0  0  0  0  0  0  0  0
  -11.0320    0.1530  -11.9590 O   0  0  0  0  0  0  0  0  0  0  0  0
  -11.6050    0.7950   -9.7430 C   0  0  0  0  0  0  0  0  0  0  0  0
  -10.1300    0.4960   -9.4790 C   0  0  0  0  0  0  0  0  0  0  0  0
   -9.8140    0.7520   -8.0060 C   0  0  0  0  0  0  0  0  0  0  0  0
   -8.3390    0.4530   -7.7420 C   0  0  0  0  0  0  0  0  0  0  0  0
   -8.0230    0.7100   -6.2690 C   0  0  0  0  0  0  0  0  0  0  0  0
   -6.5480    0.4100   -6.0050 C   0  0  0  0  0  0  0  0  0  0  0  0
   -6.2320    0.6670   -4.5330 C   0  0  0  0  0  0  0  0  0  0  0  0
   -4.7570    0.3680   -4.2690 C   0  0  0  0  0  0  0  0  0  0  0  0
   -4.4410    0.6250   -2.7960 C   0  0  0  0  0  0  0  0  0  0  0  0
   -2.9660    0.3250   -2.5320 C   0  0  0  0  0  0  0  0  0  0  0  0
   -2.6540    0.5790   -1.0770 C   0  0  0  0  0  0  0  0  0  0  0  0
   -3.5390    0.9670   -0.3160 O   0  0  0  0  0  0  0  0  0  0  0  0
   -1.4210    0.3830   -0.6170 N   0  0  0  0  0  0  0  0  0  0  0  0
   -0.2450    0.8790   -1.3960 C   0  0  0  0  0  0  0  0  0  0  0  0
    1.0290    0.2210   -0.8700 C   0  0  0  0  0  0  0  0  0  0  0  0
    2.2310    0.7280   -1.6670 C   0  0  0  0  0  0  0  0  0  0  0  0
    3.4560    0.0940   -1.1600 N   0  0  0  0  0  0  0  0  0  0  0  0
    4.4060    1.1320   -0.7340 C   0  0  0  0  0  0  0  0  0  0  0  0
    5.7000    0.5130   -0.1740 C   0  0  0  0  0  0  0  0  0  0  0  0
    5.4280   -0.4930    0.8630 N   0  0  0  0  0  0  0  0  0  0  0  0
    4.3870   -1.4710    0.5160 C   0  0  0  0  0  0  0  0  0  0  0  0
    3.1170   -0.8150   -0.0550 C   0  0  0  0  0  0  0  0  0  0  0  0
    6.0940   -0.5170    2.0600 C   0  0  0  0  0  0  0  0  0  0  0  0
    7.4060   -0.6650    2.0280 N   0  0  0  0  0  0  0  0  0  0  0  0
    8.2450   -0.6830    3.1490 C   0  0  0  0  0  0  0  0  0  0  0  0
    9.4470    0.0340    3.1250 C   0  0  0  0  0  0  0  0  0  0  0  0
   10.2900    0.0230    4.2430 C   0  0  0  0  0  0  0  0  0  0  0  0
   11.7840    0.9150    4.2140 Cl  0  0  0  0  0  0  0  0  0  0  0  0
    9.9320   -0.7050    5.3830 C   0  0  0  0  0  0  0  0  0  0  0  0
    8.7300   -1.4220    5.4070 C   0  0  0  0  0  0  0  0  0  0  0  0
    7.8860   -1.4110    4.2890 C   0  0  0  0  0  0  0  0  0  0  0  0
    6.6670   -2.1290    4.2920 N   0  0  0  0  0  0  0  0  0  0  0  0
    5.6080   -1.1960    4.3840 C   0  0  0  0  0  0  0  0  0  0  0  0
    4.8750   -1.0950    5.5730 C   0  0  0  0  0  0  0  0  0  0  0  0
    3.8260   -0.1740    5.6720 C   0  0  0  0  0  0  0  0  0  0  0  0
    3.5090    0.6470    4.5830 C   0  0  0  0  0  0  0  0  0  0  0  0
    4.2420    0.5470    3.3950 C   0  0  0  0  0  0  0  0  0  0  0  0
    5.2910   -0.3740    3.2950 C   0  0  0  0  0  0  0  0  0  0  0  0
  -17.1630   -0.0730  -16.1200 C   0  0  0  0  0  0  0  0  0  0  0  0
  -18.6410    0.2140  -16.4440 C   0  0  0  0  0  0  0  0  0  0  0  0
  -23.9570    4.7170  -21.2400 H   0  0  0  0  0  0  0  0  0  0  0  0
  -23.0710    2.4110  -21.4570 H   0  0  0  0  0  0  0  0  0  0  0  0
  -21.9230    0.6830  -20.4350 H   0  0  0  0  0  0  0  0  0  0  0  0
  -20.3650    0.5480  -22.0930 H   0  0  0  0  0  0  0  0  0  0  0  0
  -17.9700    0.6850  -22.7200 H   0  0  0  0  0  0  0  0  0  0  0  0
  -16.2970    1.4670  -21.0640 H   0  0  0  0  0  0  0  0  0  0  0  0
  -17.0200    2.1110  -18.7810 H   0  0  0  0  0  0  0  0  0  0  0  0
  -21.7660    5.2150  -17.5790 H   0  0  0  0  0  0  0  0  0  0  0  0
  -18.8610    2.5690  -14.8330 H   0  0  0  0  0  0  0  0  0  0  0  0
  -18.3370    3.5930  -16.1600 H   0  0  0  0  0  0  0  0  0  0  0  0
  -16.2040    2.4370  -16.3230 H   0  0  0  0  0  0  0  0  0  0  0  0
  -16.4530    2.8660  -14.6420 H   0  0  0  0  0  0  0  0  0  0  0  0
  -15.0380   -0.5080  -15.0510 H   0  0  0  0  0  0  0  0  0  0  0  0
  -14.6280    1.1780  -15.4330 H   0  0  0  0  0  0  0  0  0  0  0  0
  -15.1370    1.8300  -13.0990 H   0  0  0  0  0  0  0  0  0  0  0  0
  -15.5470    0.1450  -12.7170 H   0  0  0  0  0  0  0  0  0  0  0  0
  -13.2470   -0.5510  -13.3140 H   0  0  0  0  0  0  0  0  0  0  0  0
  -12.8370    1.1350  -13.6960 H   0  0  0  0  0  0  0  0  0  0  0  0
  -13.8770    1.0560  -11.0330 H   0  0  0  0  0  0  0  0  0  0  0  0
  -11.8130    1.8360   -9.5040 H   0  0  0  0  0  0  0  0  0  0  0  0
  -12.2230    0.1500   -9.1220 H   0  0  0  0  0  0  0  0  0  0  0  0
   -9.9230   -0.5450   -9.7180 H   0  0  0  0  0  0  0  0  0  0  0  0
   -9.5130    1.1410  -10.1000 H   0  0  0  0  0  0  0  0  0  0  0  0
  -10.0220    1.7930   -7.7670 H   0  0  0  0  0  0  0  0  0  0  0  0
  -10.4320    0.1070   -7.3850 H   0  0  0  0  0  0  0  0  0  0  0  0
   -8.1320   -0.5880   -7.9820 H   0  0  0  0  0  0  0  0  0  0  0  0
   -7.7210    1.0980   -8.3640 H   0  0  0  0  0  0  0  0  0  0  0  0
   -8.2300    1.7510   -6.0300 H   0  0  0  0  0  0  0  0  0  0  0  0
   -8.6410    0.0650   -5.6480 H   0  0  0  0  0  0  0  0  0  0  0  0
   -6.3410   -0.6300   -6.2450 H   0  0  0  0  0  0  0  0  0  0  0  0
   -5.9300    1.0550   -6.6270 H   0  0  0  0  0  0  0  0  0  0  0  0
   -6.4390    1.7080   -4.2930 H   0  0  0  0  0  0  0  0  0  0  0  0
   -6.8500    0.0220   -3.9110 H   0  0  0  0  0  0  0  0  0  0  0  0
   -4.5500   -0.6730   -4.5080 H   0  0  0  0  0  0  0  0  0  0  0  0
   -4.1390    1.0130   -4.8900 H   0  0  0  0  0  0  0  0  0  0  0  0
   -4.6480    1.6650   -2.5570 H   0  0  0  0  0  0  0  0  0  0  0  0
   -5.0590   -0.0200   -2.1750 H   0  0  0  0  0  0  0  0  0  0  0  0
   -2.7590   -0.7160   -2.7710 H   0  0  0  0  0  0  0  0  0  0  0  0
   -2.3480    0.9700   -3.1530 H   0  0  0  0  0  0  0  0  0  0  0  0
   -1.2790   -0.1010    0.2580 H   0  0  0  0  0  0  0  0  0  0  0  0
   -0.1570    1.9430   -1.1890 H   0  0  0  0  0  0  0  0  0  0  0  0
   -0.3710    0.5990   -2.4400 H   0  0  0  0  0  0  0  0  0  0  0  0
    0.9410   -0.8440   -1.0770 H   0  0  0  0  0  0  0  0  0  0  0  0
    1.1600    0.5040    0.1720 H   0  0  0  0  0  0  0  0  0  0  0  0
    2.3190    1.7920   -1.4600 H   0  0  0  0  0  0  0  0  0  0  0  0
    2.0920    0.4510   -2.7100 H   0  0  0  0  0  0  0  0  0  0  0  0
    3.9430    1.7550    0.0290 H   0  0  0  0  0  0  0  0  0  0  0  0
    4.6470    1.7720   -1.5800 H   0  0  0  0  0  0  0  0  0  0  0  0
    6.2620    0.0530   -0.9840 H   0  0  0  0  0  0  0  0  0  0  0  0
    6.3270    1.2990    0.2410 H   0  0  0  0  0  0  0  0  0  0  0  0
    4.7850   -2.1790   -0.2080 H   0  0  0  0  0  0  0  0  0  0  0  0
    4.1270   -2.0490    1.4000 H   0  0  0  0  0  0  0  0  0  0  0  0
    2.6120   -0.2570    0.7310 H   0  0  0  0  0  0  0  0  0  0  0  0
    2.4410   -1.5870   -0.4170 H   0  0  0  0  0  0  0  0  0  0  0  0
    9.7240    0.5960    2.2450 H   0  0  0  0  0  0  0  0  0  0  0  0
   10.5820   -0.7130    6.2450 H   0  0  0  0  0  0  0  0  0  0  0  0
    8.4530   -1.9840    6.2860 H   0  0  0  0  0  0  0  0  0  0  0  0
    6.6420   -2.7460    5.0910 H   0  0  0  0  0  0  0  0  0  0  0  0
    5.1190   -1.7290    6.4130 H   0  0  0  0  0  0  0  0  0  0  0  0
    3.2600   -0.0970    6.5890 H   0  0  0  0  0  0  0  0  0  0  0  0
    2.7000    1.3580    4.6600 H   0  0  0  0  0  0  0  0  0  0  0  0
    3.9980    1.1800    2.5550 H   0  0  0  0  0  0  0  0  0  0  0  0
  -17.0580   -1.1070  -15.7990 H   0  0  0  0  0  0  0  0  0  0  0  0
  -16.5640    0.0570  -17.0190 H   0  0  0  0  0  0  0  0  0  0  0  0
  -19.2630   -0.0990  -15.6080 H   0  0  0  0  0  0  0  0  0  0  0  0
  -18.9430   -0.3720  -17.3100 H   0  0  0  0  0  0  0  0  0  0  0  0
  1  2  1  0  0  0  0
  2  3  2  0  0  0  0
  3 67  1  0  0  0  0
  3  4  1  0  0  0  0
  4 68  1  0  0  0  0
  4  5  2  0  0  0  0
  5  6  1  0  0  0  0
  6 69  1  0  0  0  0
  6  7  1  0  0  0  0
  7  8  2  0  0  0  0
  8 70  1  0  0  0  0
  8  9  1  0  0  0  0
  9 71  1  0  0  0  0
  9 10  2  0  0  0  0
 10 72  1  0  0  0  0
 10 11  1  0  0  0  0
 11 73  1  0  0  0  0
 11 12  2  0  0  0  0
 12  7  1  0  0  0  0
 12 13  1  0  0  0  0
 13 14  2  0  0  0  0
 14 15  1  0  0  0  0
 15  5  1  0  0  0  0
 15 16  2  0  0  0  0
 16  2  1  0  0  0  0
 16 74  1  0  0  0  0
 13 17  1  0  0  0  0
 17 18  1  0  0  0  0
 18 75  1  0  0  0  0
 18 76  1  0  0  0  0
 18 19  1  0  0  0  0
 19 77  1  0  0  0  0
 19 78  1  0  0  0  0
 19 20  1  0  0  0  0
 20 21  1  0  0  0  0
 21 79  1  0  0  0  0
 21 80  1  0  0  0  0
 21 22  1  0  0  0  0
 22 81  1  0  0  0  0
 22 82  1  0  0  0  0
 22 23  1  0  0  0  0
 23 83  1  0  0  0  0
 23 84  1  0  0  0  0
 23 24  1  0  0  0  0
 24 85  1  0  0  0  0
 24 25  1  0  0  0  0
 25 26  2  0  0  0  0
 25 27  1  0  0  0  0
 27 86  1  0  0  0  0
 27 87  1  0  0  0  0
 27 28  1  0  0  0  0
 28 88  1  0  0  0  0
 28 89  1  0  0  0  0
 28 29  1  0  0  0  0
 29 90  1  0  0  0  0
 29 91  1  0  0  0  0
 29 30  1  0  0  0  0
 30 92  1  0  0  0  0
 30 93  1  0  0  0  0
 30 31  1  0  0  0  0
 31 94  1  0  0  0  0
 31 95  1  0  0  0  0
 31 32  1  0  0  0  0
 32 96  1  0  0  0  0
 32 97  1  0  0  0  0
 32 33  1  0  0  0  0
 33 98  1  0  0  0  0
 33 99  1  0  0  0  0
 33 34  1  0  0  0  0
 34100  1  0  0  0  0
 34101  1  0  0  0  0
 34 35  1  0  0  0  0
 35102  1  0  0  0  0
 35103  1  0  0  0  0
 35 36  1  0  0  0  0
 36104  1  0  0  0  0
 36105  1  0  0  0  0
 36 37  1  0  0  0  0
 37 38  2  0  0  0  0
 37 39  1  0  0  0  0
 39106  1  0  0  0  0
 39 40  1  0  0  0  0
 40107  1  0  0  0  0
 40108  1  0  0  0  0
 40 41  1  0  0  0  0
 41109  1  0  0  0  0
 41110  1  0  0  0  0
 41 42  1  0  0  0  0
 42111  1  0  0  0  0
 42112  1  0  0  0  0
 42 43  1  0  0  0  0
 43 44  1  0  0  0  0
 44113  1  0  0  0  0
 44114  1  0  0  0  0
 44 45  1  0  0  0  0
 45115  1  0  0  0  0
 45116  1  0  0  0  0
 45 46  1  0  0  0  0
 46 47  1  0  0  0  0
 47117  1  0  0  0  0
 47118  1  0  0  0  0
 47 48  1  0  0  0  0
 48 43  1  0  0  0  0
 48119  1  0  0  0  0
 48120  1  0  0  0  0
 46 49  1  0  0  0  0
 49 50  2  0  0  0  0
 50 51  1  0  0  0  0
 51 52  2  0  0  0  0
 52121  1  0  0  0  0
 52 53  1  0  0  0  0
 53 54  1  0  0  0  0
 53 55  2  0  0  0  0
 55122  1  0  0  0  0
 55 56  1  0  0  0  0
 56123  1  0  0  0  0
 56 57  2  0  0  0  0
 57 51  1  0  0  0  0
 57 58  1  0  0  0  0
 58124  1  0  0  0  0
 58 59  1  0  0  0  0
 59 60  2  0  0  0  0
 60125  1  0  0  0  0
 60 61  1  0  0  0  0
 61126  1  0  0  0  0
 61 62  2  0  0  0  0
 62127  1  0  0  0  0
 62 63  1  0  0  0  0
 63128  1  0  0  0  0
 63 64  2  0  0  0  0
 64 49  1  0  0  0  0
 64 59  1  0  0  0  0
 20 65  1  0  0  0  0
 65129  1  0  0  0  0
 65130  1  0  0  0  0
 65 66  1  0  0  0  0
 66 17  1  0  0  0  0
 66131  1  0  0  0  0
 66132  1  0  0  0  0
M  END
>  <LOGBIO>
5.9500

>  <PRED_LOGBIO>
5.6600

>  <XV_RES>
-0.1020

>  <WHL_TMPL>
1

>  <ANCH>
21-24;80-78

$$$$
ROW71
  -MTS-   01071501523D 0   0.00000     0.00000     0

 54 57  0  0  0  0  0  0  0  0999 V2000
   -7.8380    4.5100   -5.3290 C   0  0  0  0  0  0  0  0  0  0  0  0
   -6.3390    4.3600   -5.0870 C   0  0  0  0  0  0  0  0  0  0  0  0
   -6.0970    3.2630   -4.0510 C   0  0  0  0  0  0  0  0  0  0  0  0
   -4.6530    3.1190   -3.8190 N   0  0  0  0  0  0  0  0  0  0  0  0
   -3.9230    3.4290   -5.0570 C   0  0  0  0  0  0  0  0  0  0  0  0
   -2.4020    3.2910   -4.8630 C   0  0  0  0  0  0  0  0  0  0  0  0
   -1.9060    4.1500   -3.6860 C   0  0  0  0  0  0  0  0  0  0  0  0
   -0.4360    3.8480   -3.4020 C   0  0  0  0  0  0  0  0  0  0  0  0
   -0.3420    2.7840   -2.4520 O   0  0  0  0  0  0  0  0  0  0  0  0
    0.9060    2.3700   -2.0700 C   0  0  0  0  0  0  0  0  0  0  0  0
    1.5060    2.9420   -1.0170 N   0  0  0  0  0  0  0  0  0  0  0  0
    2.7260    2.5720   -0.6060 C   0  0  0  0  0  0  0  0  0  0  0  0
    3.3050    3.2050    0.5010 C   0  0  0  0  0  0  0  0  0  0  0  0
    4.5800    2.8240    0.9370 C   0  0  0  0  0  0  0  0  0  0  0  0
    5.2750    1.8100    0.2670 C   0  0  0  0  0  0  0  0  0  0  0  0
    4.6960    1.1780   -0.8400 C   0  0  0  0  0  0  0  0  0  0  0  0
    3.4210    1.5590   -1.2760 C   0  0  0  0  0  0  0  0  0  0  0  0
    2.8250    0.9380   -2.3800 C   0  0  0  0  0  0  0  0  0  0  0  0
    3.5720   -0.0790   -3.0210 N   0  0  0  0  0  0  0  0  0  0  0  0
    2.9770   -0.7530   -4.1840 C   0  0  0  0  0  0  0  0  0  0  0  0
    1.4370   -0.7510   -4.1600 C   0  0  0  0  0  0  0  0  0  0  0  0
    0.9060    0.6820   -3.9740 C   0  0  0  0  0  0  0  0  0  0  0  0
    1.5490    1.3500   -2.7830 C   0  0  0  0  0  0  0  0  0  0  0  0
   -2.7460    3.9060   -2.4200 C   0  0  0  0  0  0  0  0  0  0  0  0
   -4.2510    4.0160   -2.7260 C   0  0  0  0  0  0  0  0  0  0  0  0
   -8.3300    4.7770   -4.3960 H   0  0  0  0  0  0  0  0  0  0  0  0
   -8.0100    5.2910   -6.0660 H   0  0  0  0  0  0  0  0  0  0  0  0
   -8.2420    3.5690   -5.6960 H   0  0  0  0  0  0  0  0  0  0  0  0
   -5.9340    5.3010   -4.7200 H   0  0  0  0  0  0  0  0  0  0  0  0
   -5.8460    4.0930   -6.0200 H   0  0  0  0  0  0  0  0  0  0  0  0
   -6.5010    2.3220   -4.4180 H   0  0  0  0  0  0  0  0  0  0  0  0
   -6.5900    3.5300   -3.1190 H   0  0  0  0  0  0  0  0  0  0  0  0
   -4.1590    4.4430   -5.3700 H   0  0  0  0  0  0  0  0  0  0  0  0
   -4.2510    2.7560   -5.8470 H   0  0  0  0  0  0  0  0  0  0  0  0
   -2.1540    2.2470   -4.6800 H   0  0  0  0  0  0  0  0  0  0  0  0
   -1.8930    3.5960   -5.7750 H   0  0  0  0  0  0  0  0  0  0  0  0
   -1.9400    5.2040   -3.9560 H   0  0  0  0  0  0  0  0  0  0  0  0
    0.0460    4.7370   -3.0000 H   0  0  0  0  0  0  0  0  0  0  0  0
    0.0590    3.5540   -4.3260 H   0  0  0  0  0  0  0  0  0  0  0  0
    2.7690    3.9870    1.0180 H   0  0  0  0  0  0  0  0  0  0  0  0
    5.0270    3.3120    1.7910 H   0  0  0  0  0  0  0  0  0  0  0  0
    6.2580    1.5160    0.6030 H   0  0  0  0  0  0  0  0  0  0  0  0
    5.2320    0.3960   -1.3570 H   0  0  0  0  0  0  0  0  0  0  0  0
    4.4890   -0.3360   -2.6870 H   0  0  0  0  0  0  0  0  0  0  0  0
    3.2780   -1.7960   -4.1130 H   0  0  0  0  0  0  0  0  0  0  0  0
    3.2950   -0.2340   -5.0860 H   0  0  0  0  0  0  0  0  0  0  0  0
    1.1400   -1.3100   -3.2750 H   0  0  0  0  0  0  0  0  0  0  0  0
    1.0790   -1.1290   -5.1160 H   0  0  0  0  0  0  0  0  0  0  0  0
   -0.1530    0.5890   -3.7400 H   0  0  0  0  0  0  0  0  0  0  0  0
    1.1520    1.2530   -4.8670 H   0  0  0  0  0  0  0  0  0  0  0  0
   -2.5280    2.9150   -2.0260 H   0  0  0  0  0  0  0  0  0  0  0  0
   -2.4760    4.6360   -1.6600 H   0  0  0  0  0  0  0  0  0  0  0  0
   -4.4900    5.0430   -2.9940 H   0  0  0  0  0  0  0  0  0  0  0  0
   -4.8210    3.7760   -1.8310 H   0  0  0  0  0  0  0  0  0  0  0  0
  1 26  1  0  0  0  0
  1 27  1  0  0  0  0
  1 28  1  0  0  0  0
  1  2  1  0  0  0  0
  2 29  1  0  0  0  0
  2 30  1  0  0  0  0
  2  3  1  0  0  0  0
  3 31  1  0  0  0  0
  3 32  1  0  0  0  0
  3  4  1  0  0  0  0
  4  5  1  0  0  0  0
  5 33  1  0  0  0  0
  5 34  1  0  0  0  0
  5  6  1  0  0  0  0
  6 35  1  0  0  0  0
  6 36  1  0  0  0  0
  6  7  1  0  0  0  0
  7 37  1  0  0  0  0
  7  8  1  0  0  0  0
  8 38  1  0  0  0  0
  8 39  1  0  0  0  0
  8  9  1  0  0  0  0
  9 10  1  0  0  0  0
 10 11  2  0  0  0  0
 11 12  1  0  0  0  0
 12 13  1  0  0  0  0
 13 40  1  0  0  0  0
 13 14  2  0  0  0  0
 14 41  1  0  0  0  0
 14 15  1  0  0  0  0
 15 42  1  0  0  0  0
 15 16  2  0  0  0  0
 16 43  1  0  0  0  0
 16 17  1  0  0  0  0
 17 12  2  0  0  0  0
 17 18  1  0  0  0  0
 18 19  1  0  0  0  0
 19 44  1  0  0  0  0
 19 20  1  0  0  0  0
 20 45  1  0  0  0  0
 20 46  1  0  0  0  0
 20 21  1  0  0  0  0
 21 47  1  0  0  0  0
 21 48  1  0  0  0  0
 21 22  1  0  0  0  0
 22 49  1  0  0  0  0
 22 50  1  0  0  0  0
 22 23  1  0  0  0  0
 23 10  1  0  0  0  0
 23 18  2  0  0  0  0
  7 24  1  0  0  0  0
 24 51  1  0  0  0  0
 24 52  1  0  0  0  0
 24 25  1  0  0  0  0
 25  4  1  0  0  0  0
 25 53  1  0  0  0  0
 25 54  1  0  0  0  0
M  END
>  <LOGBIO>
5.4700

>  <PRED_LOGBIO>
6.0700

>  <XV_RES>
-1.7660

>  <WHL_TMPL>
2

>  <ANCH>
1-16;35-33

$$$$
ROW72
  -MTS-   01071501523D 0   0.00000     0.00000     0

 44 46  0  0  0  0  0  0  0  0999 V2000
    0.1620    4.8980   -3.4960 C   0  0  0  0  0  0  0  0  0  0  0  0
    0.8770    4.1730   -4.5560 N   0  0  0  0  0  0  0  0  0  0  0  0
    1.0630    5.0580   -5.7150 C   0  0  0  0  0  0  0  0  0  0  0  0
    2.1890    3.7410   -4.0550 C   0  0  0  0  0  0  0  0  0  0  0  0
    1.9960    2.8210   -2.8500 C   0  0  0  0  0  0  0  0  0  0  0  0
    3.3450    2.3760   -2.3350 C   0  0  0  0  0  0  0  0  0  0  0  0
    3.4210    1.5590   -1.2760 C   0  0  0  0  0  0  0  0  0  0  0  0
    4.7680    1.1560   -0.8150 C   0  0  0  0  0  0  0  0  0  0  0  0
    5.7440    2.0570   -1.2590 C   0  0  0  0  0  0  0  0  0  0  0  0
    7.0880    1.8520   -0.9280 C   0  0  0  0  0  0  0  0  0  0  0  0
    7.4580    0.7470   -0.1520 C   0  0  0  0  0  0  0  0  0  0  0  0
    6.4820   -0.1540    0.2920 C   0  0  0  0  0  0  0  0  0  0  0  0
    5.1380    0.0510   -0.0400 C   0  0  0  0  0  0  0  0  0  0  0  0
    4.2420   -1.0240    0.5290 C   0  0  0  0  0  0  0  0  0  0  0  0
    2.7440   -1.2620    0.2610 C   0  0  0  0  0  0  0  0  0  0  0  0
    1.8480   -0.0740    0.0070 C   0  0  0  0  0  0  0  0  0  0  0  0
    0.5650   -0.2790    0.5290 C   0  0  0  0  0  0  0  0  0  0  0  0
   -0.4130    0.7130    0.3940 C   0  0  0  0  0  0  0  0  0  0  0  0
   -0.1090    1.9110   -0.2640 C   0  0  0  0  0  0  0  0  0  0  0  0
    1.1740    2.1160   -0.7870 C   0  0  0  0  0  0  0  0  0  0  0  0
    2.1520    1.1240   -0.6510 C   0  0  0  0  0  0  0  0  0  0  0  0
    0.7410    5.7690   -3.1970 H   0  0  0  0  0  0  0  0  0  0  0  0
   -0.8090    5.2180   -3.8660 H   0  0  0  0  0  0  0  0  0  0  0  0
    0.0240    4.2430   -2.6380 H   0  0  0  0  0  0  0  0  0  0  0  0
    1.6420    5.9290   -5.4170 H   0  0  0  0  0  0  0  0  0  0  0  0
    0.0910    5.3780   -6.0860 H   0  0  0  0  0  0  0  0  0  0  0  0
    1.5920    4.5220   -6.5000 H   0  0  0  0  0  0  0  0  0  0  0  0
    2.7690    4.6120   -3.7570 H   0  0  0  0  0  0  0  0  0  0  0  0
    2.7190    3.2040   -4.8390 H   0  0  0  0  0  0  0  0  0  0  0  0
    1.4170    1.9500   -3.1480 H   0  0  0  0  0  0  0  0  0  0  0  0
    1.4670    3.3570   -2.0650 H   0  0  0  0  0  0  0  0  0  0  0  0
    4.2470    2.7170   -2.8200 H   0  0  0  0  0  0  0  0  0  0  0  0
    5.4590    2.9100   -1.8570 H   0  0  0  0  0  0  0  0  0  0  0  0
    7.8410    2.5470   -1.2700 H   0  0  0  0  0  0  0  0  0  0  0  0
    8.4950    0.5890    0.1040 H   0  0  0  0  0  0  0  0  0  0  0  0
    6.7670   -1.0070    0.8900 H   0  0  0  0  0  0  0  0  0  0  0  0
    4.2590   -0.8070    1.5950 H   0  0  0  0  0  0  0  0  0  0  0  0
    4.7300   -1.9680    0.2970 H   0  0  0  0  0  0  0  0  0  0  0  0
    2.3650   -1.7020    1.1810 H   0  0  0  0  0  0  0  0  0  0  0  0
    2.6770   -1.9110   -0.6100 H   0  0  0  0  0  0  0  0  0  0  0  0
    0.3300   -1.2030    1.0370 H   0  0  0  0  0  0  0  0  0  0  0  0
   -1.4020    0.5550    0.7970 H   0  0  0  0  0  0  0  0  0  0  0  0
   -0.8630    2.6760   -0.3690 H   0  0  0  0  0  0  0  0  0  0  0  0
    1.4090    3.0400   -1.2940 H   0  0  0  0  0  0  0  0  0  0  0  0
  1 22  1  0  0  0  0
  1 23  1  0  0  0  0
  1 24  1  0  0  0  0
  1  2  1  0  0  0  0
  2  3  1  0  0  0  0
  3 25  1  0  0  0  0
  3 26  1  0  0  0  0
  3 27  1  0  0  0  0
  2  4  1  0  0  0  0
  4 28  1  0  0  0  0
  4 29  1  0  0  0  0
  4  5  1  0  0  0  0
  5 30  1  0  0  0  0
  5 31  1  0  0  0  0
  5  6  1  0  0  0  0
  6 32  1  0  0  0  0
  6  7  2  0  0  0  0
  7  8  1  0  0  0  0
  8  9  2  0  0  0  0
  9 33  1  0  0  0  0
  9 10  1  0  0  0  0
 10 34  1  0  0  0  0
 10 11  2  0  0  0  0
 11 35  1  0  0  0  0
 11 12  1  0  0  0  0
 12 36  1  0  0  0  0
 12 13  2  0  0  0  0
 13  8  1  0  0  0  0
 13 14  1  0  0  0  0
 14 37  1  0  0  0  0
 14 38  1  0  0  0  0
 14 15  1  0  0  0  0
 15 39  1  0  0  0  0
 15 40  1  0  0  0  0
 15 16  1  0  0  0  0
 16 17  2  0  0  0  0
 17 41  1  0  0  0  0
 17 18  1  0  0  0  0
 18 42  1  0  0  0  0
 18 19  2  0  0  0  0
 19 43  1  0  0  0  0
 19 20  1  0  0  0  0
 20 44  1  0  0  0  0
 20 21  2  0  0  0  0
 21  7  1  0  0  0  0
 21 16  1  0  0  0  0
M  END
>  <LOGBIO>
6.0000

>  <PRED_LOGBIO>
6.1800

>  <XV_RES>
-0.2410

>  <WHL_TMPL>
2

>  <ANCH>
1-16;18-19

$$$$
ROW73
  -MTS-   01071501523D 0   0.00000     0.00000     0

 80 86  0  0  1  0  0  0  0  0999 V2000
   -3.4520    3.5330    6.9530 C   0  0  0  0  0  0  0  0  0  0  0  0
   -3.0060    2.5700    5.8570 C   0  0  0  0  0  0  0  0  0  0  0  0
   -3.6910    1.2210    6.0560 C   0  0  0  0  0  0  0  0  0  0  0  0
   -1.4910    2.3860    5.9260 C   0  0  2  0  0  0  0  0  0  0  0  0
   -0.9690    2.1080    4.5800 N   0  0  0  0  0  0  0  0  0  0  0  0
   -1.3310    2.3860    3.3310 C   0  0  0  0  0  0  0  0  0  0  0  0
   -2.3930    2.9000    2.9800 O   0  0  0  0  0  0  0  0  0  0  0  0
   -0.2050    1.9590    2.4200 C   0  0  2  0  0  0  0  0  0  0  0  0
   -0.7080    1.2900    1.2110 N   0  0  0  0  0  0  0  0  0  0  0  0
   -0.8840   -0.0280    1.2050 C   0  0  0  0  0  0  0  0  0  0  0  0
   -0.6260   -0.6880    2.2110 O   0  0  0  0  0  0  0  0  0  0  0  0
   -1.3990   -0.7150   -0.0370 C   0  0  1  0  0  0  0  0  0  0  0  0
   -1.6110    0.3960   -1.0820 C   0  0  0  0  0  0  0  0  0  0  0  0
   -2.7870    1.2060   -0.7350 N   0  0  0  0  0  0  0  0  0  0  0  0
   -2.9340    2.2060   -1.8030 C   0  0  0  0  0  0  0  0  0  0  0  0
   -4.0130    0.3950   -0.7540 C   0  0  2  0  0  0  0  0  0  0  0  0
   -5.2500    1.2490   -0.4180 C   0  0  0  0  0  0  0  0  0  0  0  0
   -6.5440    0.4720   -0.4700 C   0  0  0  0  0  0  0  0  0  0  0  0
   -7.8710    0.5860   -0.6170 C   0  0  0  0  0  0  0  0  0  0  0  0
   -8.5020   -0.5250   -0.1250 N   0  0  0  0  0  0  0  0  0  0  0  0
   -7.5290   -1.4230    0.3750 C   0  0  0  0  0  0  0  0  0  0  0  0
   -7.6210   -2.6840    0.9760 C   0  0  0  0  0  0  0  0  0  0  0  0
   -6.4600   -3.3540    1.3790 C   0  0  0  0  0  0  0  0  0  0  0  0
   -5.2060   -2.7630    1.1810 C   0  0  0  0  0  0  0  0  0  0  0  0
   -5.1140   -1.5020    0.5800 C   0  0  0  0  0  0  0  0  0  0  0  0
   -3.8830   -0.8850    0.0370 C   0  0  0  0  0  0  0  0  0  0  0  0
   -2.6870   -1.3930    0.3650 C   0  0  0  0  0  0  0  0  0  0  0  0
   -6.2750   -0.8320    0.1770 C   0  0  0  0  0  0  0  0  0  0  0  0
    0.5870    1.0780    3.2210 O   0  0  0  0  0  0  0  0  0  0  0  0
    0.3690    1.5010    4.5700 C   0  0  2  0  0  0  0  0  0  0  0  0
    1.2840    2.4960    5.0370 O   0  0  0  0  0  0  0  0  0  0  0  0
    0.4340    0.2280    5.4340 C   0  0  2  0  0  0  0  0  0  0  0  0
    1.7140   -0.5850    5.7030 C   0  0  0  0  0  0  0  0  0  0  0  0
    1.8660   -0.5480    7.2350 C   0  0  0  0  0  0  0  0  0  0  0  0
    0.4280   -0.3810    7.7610 C   0  0  0  0  0  0  0  0  0  0  0  0
   -0.2810    0.3640    6.7110 N   0  0  0  0  0  0  0  0  0  0  0  0
   -1.1570    1.3340    6.9560 C   0  0  0  0  0  0  0  0  0  0  0  0
   -1.7120    1.3750    8.0530 O   0  0  0  0  0  0  0  0  0  0  0  0
    0.6050    3.1550    1.9230 C   0  0  0  0  0  0  0  0  0  0  0  0
    1.1720    3.9170    3.1180 C   0  0  0  0  0  0  0  0  0  0  0  0
   -0.2980    4.0790    1.1120 C   0  0  0  0  0  0  0  0  0  0  0  0
   -3.1790    3.1280    7.9250 H   0  0  0  0  0  0  0  0  0  0  0  0
   -4.5310    3.6640    6.9040 H   0  0  0  0  0  0  0  0  0  0  0  0
   -2.9630    4.4950    6.8120 H   0  0  0  0  0  0  0  0  0  0  0  0
   -3.2790    2.9750    4.8850 H   0  0  0  0  0  0  0  0  0  0  0  0
   -3.4190    0.8150    7.0280 H   0  0  0  0  0  0  0  0  0  0  0  0
   -4.7700    1.3520    6.0070 H   0  0  0  0  0  0  0  0  0  0  0  0
   -3.3740    0.5340    5.2740 H   0  0  0  0  0  0  0  0  0  0  0  0
   -1.1240    3.3530    6.2630 H   0  0  0  0  0  0  0  0  0  0  0  0
   -0.9190    1.8310    0.3850 H   0  0  0  0  0  0  0  0  0  0  0  0
   -0.6780   -1.4440   -0.4010 H   0  0  0  0  0  0  0  0  0  0  0  0
   -1.8420   -0.1010   -2.0220 H   0  0  0  0  0  0  0  0  0  0  0  0
   -0.7290    1.0330   -1.0810 H   0  0  0  0  0  0  0  0  0  0  0  0
   -3.5490    1.7960   -2.6010 H   0  0  0  0  0  0  0  0  0  0  0  0
   -3.4080    3.0990   -1.4010 H   0  0  0  0  0  0  0  0  0  0  0  0
   -1.9520    2.4620   -2.1960 H   0  0  0  0  0  0  0  0  0  0  0  0
   -4.1510    0.0860   -1.7880 H   0  0  0  0  0  0  0  0  0  0  0  0
   -5.3190    1.9970   -1.2050 H   0  0  0  0  0  0  0  0  0  0  0  0
   -5.1250    1.6350    0.5910 H   0  0  0  0  0  0  0  0  0  0  0  0
   -8.3710    1.4340   -1.0600 H   0  0  0  0  0  0  0  0  0  0  0  0
   -9.5000   -0.6800   -0.1190 H   0  0  0  0  0  0  0  0  0  0  0  0
   -8.5880   -3.1400    1.1290 H   0  0  0  0  0  0  0  0  0  0  0  0
   -6.5310   -4.3270    1.8430 H   0  0  0  0  0  0  0  0  0  0  0  0
   -4.3100   -3.2800    1.4920 H   0  0  0  0  0  0  0  0  0  0  0  0
   -2.6440   -2.3120    0.9320 H   0  0  0  0  0  0  0  0  0  0  0  0
    0.9480    3.3880    4.8570 H   0  0  0  0  0  0  0  0  0  0  0  0
   -0.1820   -0.4730    4.8740 H   0  0  0  0  0  0  0  0  0  0  0  0
    2.5750   -0.1380    5.2110 H   0  0  0  0  0  0  0  0  0  0  0  0
    1.6160   -1.6070    5.3420 H   0  0  0  0  0  0  0  0  0  0  0  0
    2.4970    0.2820    7.5470 H   0  0  0  0  0  0  0  0  0  0  0  0
    2.3160   -1.4660    7.6070 H   0  0  0  0  0  0  0  0  0  0  0  0
    0.4470    0.2140    8.6720 H   0  0  0  0  0  0  0  0  0  0  0  0
   -0.0270   -1.3630    7.8740 H   0  0  0  0  0  0  0  0  0  0  0  0
    1.4220    2.8040    1.2970 H   0  0  0  0  0  0  0  0  0  0  0  0
    0.3540    4.2680    3.7450 H   0  0  0  0  0  0  0  0  0  0  0  0
    1.7490    4.7690    2.7640 H   0  0  0  0  0  0  0  0  0  0  0  0
    1.8150    3.2580    3.6970 H   0  0  0  0  0  0  0  0  0  0  0  0
   -1.1150    4.4300    1.7380 H   0  0  0  0  0  0  0  0  0  0  0  0
    0.2790    4.9310    0.7580 H   0  0  0  0  0  0  0  0  0  0  0  0
   -0.7020    3.5360    0.2600 H   0  0  0  0  0  0  0  0  0  0  0  0
  1 42  1  0  0  0  0
  1 43  1  0  0  0  0
  1 44  1  0  0  0  0
  1  2  1  0  0  0  0
  2 45  1  0  0  0  0
  2  3  1  0  0  0  0
  3 46  1  0  0  0  0
  3 47  1  0  0  0  0
  3 48  1  0  0  0  0
  2  4  1  0  0  0  0
  4 49  1  0  0  0  0
  4  5  1  0  0  0  0
  5  6  1  0  0  0  0
  6  7  2  0  0  0  0
  6  8  1  0  0  0  0
  8  9  1  0  0  0  0
  9 50  1  0  0  0  0
  9 10  1  0  0  0  0
 10 11  2  0  0  0  0
 10 12  1  0  0  0  0
 12 51  1  0  0  0  0
 12 13  1  0  0  0  0
 13 52  1  0  0  0  0
 13 53  1  0  0  0  0
 13 14  1  0  0  0  0
 14 15  1  0  0  0  0
 15 54  1  0  0  0  0
 15 55  1  0  0  0  0
 15 56  1  0  0  0  0
 14 16  1  0  0  0  0
 16 57  1  0  0  0  0
 16 17  1  0  0  0  0
 17 58  1  0  0  0  0
 17 59  1  0  0  0  0
 17 18  1  0  0  0  0
 18 19  2  0  0  0  0
 19 60  1  0  0  0  0
 19 20  1  0  0  0  0
 20 61  1  0  0  0  0
 20 21  1  0  0  0  0
 21 22  2  0  0  0  0
 22 62  1  0  0  0  0
 22 23  1  0  0  0  0
 23 63  1  0  0  0  0
 23 24  2  0  0  0  0
 24 64  1  0  0  0  0
 24 25  1  0  0  0  0
 25 26  1  0  0  0  0
 26 16  1  0  0  0  0
 26 27  2  0  0  0  0
 27 12  1  0  0  0  0
 27 65  1  0  0  0  0
 25 28  2  0  0  0  0
 28 18  1  0  0  0  0
 28 21  1  0  0  0  0
  8 29  1  0  0  0  0
 29 30  1  0  0  0  0
 30  5  1  0  0  0  0
 30 31  1  0  0  0  0
 31 66  1  0  0  0  0
 30 32  1  0  0  0  0
 32 67  1  0  0  0  0
 32 33  1  0  0  0  0
 33 68  1  0  0  0  0
 33 69  1  0  0  0  0
 33 34  1  0  0  0  0
 34 70  1  0  0  0  0
 34 71  1  0  0  0  0
 34 35  1  0  0  0  0
 35 72  1  0  0  0  0
 35 73  1  0  0  0  0
 35 36  1  0  0  0  0
 36 32  1  0  0  0  0
 36 37  1  0  0  0  0
 37  4  1  0  0  0  0
 37 38  2  0  0  0  0
  8 39  1  0  0  0  0
 39 74  1  0  0  0  0
 39 40  1  0  0  0  0
 40 75  1  0  0  0  0
 40 76  1  0  0  0  0
 40 77  1  0  0  0  0
 39 41  1  0  0  0  0
 41 78  1  0  0  0  0
 41 79  1  0  0  0  0
 41 80  1  0  0  0  0
M  END
>  <LOGBIO>
8.3000

>  <PRED_LOGBIO>
7.6300

>  <XV_RES>
1.4180

>  <WHL_TMPL>
1

>  <ANCH>
31-38;49-48

$$$$
ROW74
  -MTS-   01071501523D 0   0.00000     0.00000     0

 61 64  0  0  1  0  0  0  0  0999 V2000
   -5.0350    0.8520   -1.0430 O   0  0  0  0  0  0  0  0  0  0  0  0
   -3.8730    0.5970   -0.2500 C   0  0  1  0  0  0  0  0  0  0  0  0
   -2.6710    1.0430   -1.1040 C   0  0  0  0  0  0  0  0  0  0  0  0
   -1.4210    0.3830   -0.6170 N   0  0  0  0  0  0  0  0  0  0  0  0
   -0.2450    0.8790   -1.3960 C   0  0  0  0  0  0  0  0  0  0  0  0
    1.0290    0.2210   -0.8700 C   0  0  0  0  0  0  0  0  0  0  0  0
    2.2160    0.7220   -1.6570 C   0  0  0  0  0  0  0  0  0  0  0  0
    3.3920    1.0880   -0.9930 C   0  0  0  0  0  0  0  0  0  0  0  0
    4.4930    1.5520   -1.7220 C   0  0  0  0  0  0  0  0  0  0  0  0
    4.4180    1.6500   -3.1170 C   0  0  0  0  0  0  0  0  0  0  0  0
    3.2410    1.2840   -3.7810 C   0  0  0  0  0  0  0  0  0  0  0  0
    3.1600    1.3900   -5.2860 C   0  0  0  0  0  0  0  0  0  0  0  0
    2.6630    2.7220   -5.6570 N   0  0  0  0  0  0  0  0  0  0  0  0
    2.5840    2.8250   -7.1210 C   0  0  0  0  0  0  0  0  0  0  0  0
    2.0670    4.2100   -7.5070 C   0  0  0  0  0  0  0  0  0  0  0  0
    1.9860    4.3160   -9.0110 C   0  0  0  0  0  0  0  0  0  0  0  0
    3.0900    4.7810   -9.7350 C   0  0  0  0  0  0  0  0  0  0  0  0
    3.0000    4.8740  -11.1290 C   0  0  0  0  0  0  0  0  0  0  0  0
    1.8070    4.4980  -11.7580 C   0  0  0  0  0  0  0  0  0  0  0  0
    0.7410    4.0420  -10.9750 C   0  0  0  0  0  0  0  0  0  0  0  0
    0.8570    3.9640   -9.6420 N   0  0  0  0  0  0  0  0  0  0  0  0
    2.1410    0.8200   -3.0520 C   0  0  0  0  0  0  0  0  0  0  0  0
   -3.8830   -0.8850    0.0370 C   0  0  0  0  0  0  0  0  0  0  0  0
   -3.2420   -1.3820    1.1780 C   0  0  0  0  0  0  0  0  0  0  0  0
   -3.2510   -2.7560    1.4450 C   0  0  0  0  0  0  0  0  0  0  0  0
   -3.9020   -3.6340    0.5690 C   0  0  0  0  0  0  0  0  0  0  0  0
   -3.9110   -4.9790    0.8300 O   0  0  0  0  0  0  0  0  0  0  0  0
   -4.5430   -3.1380   -0.5720 C   0  0  0  0  0  0  0  0  0  0  0  0
   -5.2210   -3.9590   -1.5040 N   0  0  0  0  0  0  0  0  0  0  0  0
   -5.7860   -3.3530   -2.5450 C   0  0  0  0  0  0  0  0  0  0  0  0
   -6.4160   -3.8850   -3.4580 O   0  0  0  0  0  0  0  0  0  0  0  0
   -5.4470   -1.6270   -2.3480 S   0  0  0  0  0  0  0  0  0  0  0  0
   -4.5330   -1.7640   -0.8380 C   0  0  0  0  0  0  0  0  0  0  0  0
   -5.8420    0.5950   -0.5700 H   0  0  0  0  0  0  0  0  0  0  0  0
   -3.8950    1.1610    0.6800 H   0  0  0  0  0  0  0  0  0  0  0  0
   -2.5470    2.1100   -0.9330 H   0  0  0  0  0  0  0  0  0  0  0  0
   -2.8520    0.7370   -2.1320 H   0  0  0  0  0  0  0  0  0  0  0  0
   -1.5130   -0.6010   -0.8260 H   0  0  0  0  0  0  0  0  0  0  0  0
   -0.1570    1.9430   -1.1890 H   0  0  0  0  0  0  0  0  0  0  0  0
   -0.3710    0.5990   -2.4400 H   0  0  0  0  0  0  0  0  0  0  0  0
    0.9410   -0.8430   -1.0770 H   0  0  0  0  0  0  0  0  0  0  0  0
    1.1580    0.5030    0.1730 H   0  0  0  0  0  0  0  0  0  0  0  0
    3.4510    1.0130    0.0830 H   0  0  0  0  0  0  0  0  0  0  0  0
    5.4010    1.8350   -1.2100 H   0  0  0  0  0  0  0  0  0  0  0  0
    5.2670    2.0090   -3.6800 H   0  0  0  0  0  0  0  0  0  0  0  0
    2.4800    0.6300   -5.6660 H   0  0  0  0  0  0  0  0  0  0  0  0
    4.1480    1.2390   -5.7140 H   0  0  0  0  0  0  0  0  0  0  0  0
    3.2940    3.4270   -5.3040 H   0  0  0  0  0  0  0  0  0  0  0  0
    1.9040    2.0660   -7.5020 H   0  0  0  0  0  0  0  0  0  0  0  0
    3.5720    2.6740   -7.5500 H   0  0  0  0  0  0  0  0  0  0  0  0
    2.7470    4.9700   -7.1270 H   0  0  0  0  0  0  0  0  0  0  0  0
    1.0780    4.3610   -7.0790 H   0  0  0  0  0  0  0  0  0  0  0  0
    3.9990    5.0640   -9.2250 H   0  0  0  0  0  0  0  0  0  0  0  0
    3.8380    5.2300  -11.7110 H   0  0  0  0  0  0  0  0  0  0  0  0
    1.7110    4.5600  -12.8320 H   0  0  0  0  0  0  0  0  0  0  0  0
   -0.1840    3.7490  -11.4490 H   0  0  0  0  0  0  0  0  0  0  0  0
    1.2330    0.5370   -3.5640 H   0  0  0  0  0  0  0  0  0  0  0  0
   -2.7400   -0.7040    1.8540 H   0  0  0  0  0  0  0  0  0  0  0  0
   -2.7570   -3.1390    2.3250 H   0  0  0  0  0  0  0  0  0  0  0  0
   -4.6790   -5.2240    1.3680 H   0  0  0  0  0  0  0  0  0  0  0  0
   -5.2730   -4.9600   -1.3840 H   0  0  0  0  0  0  0  0  0  0  0  0
  1 34  1  0  0  0  0
  1  2  1  0  0  0  0
  2 35  1  0  0  0  0
  2  3  1  0  0  0  0
  3 36  1  0  0  0  0
  3 37  1  0  0  0  0
  3  4  1  0  0  0  0
  4 38  1  0  0  0  0
  4  5  1  0  0  0  0
  5 39  1  0  0  0  0
  5 40  1  0  0  0  0
  5  6  1  0  0  0  0
  6 41  1  0  0  0  0
  6 42  1  0  0  0  0
  6  7  1  0  0  0  0
  7  8  2  0  0  0  0
  8 43  1  0  0  0  0
  8  9  1  0  0  0  0
  9 44  1  0  0  0  0
  9 10  2  0  0  0  0
 10 45  1  0  0  0  0
 10 11  1  0  0  0  0
 11 12  1  0  0  0  0
 12 46  1  0  0  0  0
 12 47  1  0  0  0  0
 12 13  1  0  0  0  0
 13 48  1  0  0  0  0
 13 14  1  0  0  0  0
 14 49  1  0  0  0  0
 14 50  1  0  0  0  0
 14 15  1  0  0  0  0
 15 51  1  0  0  0  0
 15 52  1  0  0  0  0
 15 16  1  0  0  0  0
 16 17  2  0  0  0  0
 17 53  1  0  0  0  0
 17 18  1  0  0  0  0
 18 54  1  0  0  0  0
 18 19  2  0  0  0  0
 19 55  1  0  0  0  0
 19 20  1  0  0  0  0
 20 56  1  0  0  0  0
 20 21  2  0  0  0  0
 21 16  1  0  0  0  0
 11 22  2  0  0  0  0
 22  7  1  0  0  0  0
 22 57  1  0  0  0  0
  2 23  1  0  0  0  0
 23 24  2  0  0  0  0
 24 58  1  0  0  0  0
 24 25  1  0  0  0  0
 25 59  1  0  0  0  0
 25 26  2  0  0  0  0
 26 27  1  0  0  0  0
 27 60  1  0  0  0  0
 26 28  1  0  0  0  0
 28 29  1  0  0  0  0
 29 61  1  0  0  0  0
 29 30  1  0  0  0  0
 30 31  2  0  0  0  0
 30 32  1  0  0  0  0
 32 33  1  0  0  0  0
 33 23  1  0  0  0  0
 33 28  2  0  0  0  0
M  END
>  <LOGBIO>
5.8000

>  <PRED_LOGBIO>
6.5700

>  <XV_RES>
-1.1810

>  <WHL_TMPL>
1

>  <ANCH>
21-24;10-8

$$$$
ROW75
  -MTS-   01071501523D 0   0.00000     0.00000     0

 40 42  0  0  0  0  0  0  0  0999 V2000
   -1.5210   -1.1030   -0.7360 C   0  0  0  0  0  0  0  0  0  0  0  0
   -1.4210    0.3830   -0.6170 N   0  0  0  0  0  0  0  0  0  0  0  0
   -2.6710    1.0430   -1.1040 C   0  0  0  0  0  0  0  0  0  0  0  0
   -0.2450    0.8790   -1.3960 C   0  0  0  0  0  0  0  0  0  0  0  0
    1.0290    0.2210   -0.8700 C   0  0  0  0  0  0  0  0  0  0  0  0
    2.2310    0.7280   -1.6670 C   0  0  0  0  0  0  0  0  0  0  0  0
    3.4560    0.0940   -1.1600 N   0  0  0  0  0  0  0  0  0  0  0  0
    3.3220   -0.1030    0.2340 C   0  0  0  0  0  0  0  0  0  0  0  0
    2.7680   -1.3450    0.5670 C   0  0  0  0  0  0  0  0  0  0  0  0
    2.5720   -1.6870    1.9110 C   0  0  0  0  0  0  0  0  0  0  0  0
    2.9300   -0.7870    2.9210 C   0  0  0  0  0  0  0  0  0  0  0  0
    3.4840    0.4550    2.5890 C   0  0  0  0  0  0  0  0  0  0  0  0
    3.6800    0.7970    1.2450 C   0  0  0  0  0  0  0  0  0  0  0  0
    4.3660    2.3240    0.6710 S   0  0  0  0  0  0  0  0  0  0  0  0
    5.1450    1.9370   -0.8700 C   0  0  0  0  0  0  0  0  0  0  0  0
    6.2500    2.6070   -1.4070 C   0  0  0  0  0  0  0  0  0  0  0  0
    6.7800    2.2090   -2.6400 C   0  0  0  0  0  0  0  0  0  0  0  0
    6.2050    1.1390   -3.3360 C   0  0  0  0  0  0  0  0  0  0  0  0
    6.8640    0.6440   -4.8690 Cl  0  0  0  0  0  0  0  0  0  0  0  0
    5.0990    0.4690   -2.8000 C   0  0  0  0  0  0  0  0  0  0  0  0
    4.5690    0.8670   -1.5670 C   0  0  0  0  0  0  0  0  0  0  0  0
   -2.5660   -1.4040   -0.7600 H   0  0  0  0  0  0  0  0  0  0  0  0
   -1.0970   -1.3680   -1.7020 H   0  0  0  0  0  0  0  0  0  0  0  0
   -0.9720   -1.5220    0.1040 H   0  0  0  0  0  0  0  0  0  0  0  0
   -3.5420    0.5190   -0.7170 H   0  0  0  0  0  0  0  0  0  0  0  0
   -2.6880    0.9210   -2.1850 H   0  0  0  0  0  0  0  0  0  0  0  0
   -2.6190    2.0830   -0.7890 H   0  0  0  0  0  0  0  0  0  0  0  0
   -0.1570    1.9430   -1.1890 H   0  0  0  0  0  0  0  0  0  0  0  0
   -0.3710    0.5990   -2.4400 H   0  0  0  0  0  0  0  0  0  0  0  0
    0.9410   -0.8430   -1.0770 H   0  0  0  0  0  0  0  0  0  0  0  0
    1.1600    0.5040    0.1720 H   0  0  0  0  0  0  0  0  0  0  0  0
    2.3190    1.7920   -1.4600 H   0  0  0  0  0  0  0  0  0  0  0  0
    2.0920    0.4510   -2.7100 H   0  0  0  0  0  0  0  0  0  0  0  0
    2.4920   -2.0400   -0.2130 H   0  0  0  0  0  0  0  0  0  0  0  0
    2.1450   -2.6450    2.1670 H   0  0  0  0  0  0  0  0  0  0  0  0
    2.7780   -1.0510    3.9580 H   0  0  0  0  0  0  0  0  0  0  0  0
    3.7600    1.1490    3.3680 H   0  0  0  0  0  0  0  0  0  0  0  0
    6.6940    3.4320   -0.8700 H   0  0  0  0  0  0  0  0  0  0  0  0
    7.6330    2.7260   -3.0540 H   0  0  0  0  0  0  0  0  0  0  0  0
    4.6550   -0.3560   -3.3370 H   0  0  0  0  0  0  0  0  0  0  0  0
  1 22  1  0  0  0  0
  1 23  1  0  0  0  0
  1 24  1  0  0  0  0
  1  2  1  0  0  0  0
  2  3  1  0  0  0  0
  3 25  1  0  0  0  0
  3 26  1  0  0  0  0
  3 27  1  0  0  0  0
  2  4  1  0  0  0  0
  4 28  1  0  0  0  0
  4 29  1  0  0  0  0
  4  5  1  0  0  0  0
  5 30  1  0  0  0  0
  5 31  1  0  0  0  0
  5  6  1  0  0  0  0
  6 32  1  0  0  0  0
  6 33  1  0  0  0  0
  6  7  1  0  0  0  0
  7  8  1  0  0  0  0
  8  9  1  0  0  0  0
  9 34  1  0  0  0  0
  9 10  2  0  0  0  0
 10 35  1  0  0  0  0
 10 11  1  0  0  0  0
 11 36  1  0  0  0  0
 11 12  2  0  0  0  0
 12 37  1  0  0  0  0
 12 13  1  0  0  0  0
 13  8  2  0  0  0  0
 13 14  1  0  0  0  0
 14 15  1  0  0  0  0
 15 16  1  0  0  0  0
 16 38  1  0  0  0  0
 16 17  2  0  0  0  0
 17 39  1  0  0  0  0
 17 18  1  0  0  0  0
 18 19  1  0  0  0  0
 18 20  2  0  0  0  0
 20 40  1  0  0  0  0
 20 21  1  0  0  0  0
 21  7  1  0  0  0  0
 21 15  2  0  0  0  0
M  END
>  <LOGBIO>
7.9200

>  <PRED_LOGBIO>
6.7400

>  <XV_RES>
1.4900

>  <WHL_TMPL>
1

>  <ANCH>
21-24;10-5

$$$$
ROW76
  -MTS-   01071501523D 0   0.00000     0.00000     0

 51 54  0  0  0  0  0  0  0  0999 V2000
    3.4130    2.2110    2.5770 C   0  0  0  0  0  0  0  0  0  0  0  0
    3.5860    2.7040    1.2460 O   0  0  0  0  0  0  0  0  0  0  0  0
    4.6890    2.2940    0.5450 C   0  0  0  0  0  0  0  0  0  0  0  0
    5.8780    3.0290    0.6190 C   0  0  0  0  0  0  0  0  0  0  0  0
    7.0060    2.6100   -0.0970 C   0  0  0  0  0  0  0  0  0  0  0  0
    6.9450    1.4550   -0.8860 C   0  0  0  0  0  0  0  0  0  0  0  0
    5.7560    0.7190   -0.9590 C   0  0  0  0  0  0  0  0  0  0  0  0
    4.6280    1.1390   -0.2430 C   0  0  0  0  0  0  0  0  0  0  0  0
    3.3710    0.3610   -0.3210 C   0  0  0  0  0  0  0  0  0  0  0  0
    3.3500   -0.9780    0.0880 C   0  0  0  0  0  0  0  0  0  0  0  0
    2.1610   -1.7130    0.0150 C   0  0  0  0  0  0  0  0  0  0  0  0
    0.9930   -1.1100   -0.4670 C   0  0  0  0  0  0  0  0  0  0  0  0
    1.0150    0.2280   -0.8760 C   0  0  0  0  0  0  0  0  0  0  0  0
   -0.2450    0.8790   -1.3960 C   0  0  0  0  0  0  0  0  0  0  0  0
   -1.4210    0.3830   -0.6170 N   0  0  0  0  0  0  0  0  0  0  0  0
   -2.6500    1.0320   -1.0960 C   0  0  0  0  0  0  0  0  0  0  0  0
   -2.3590    1.9880   -2.2670 C   0  0  0  0  0  0  0  0  0  0  0  0
   -1.2810    2.9370   -1.9530 N   0  0  0  0  0  0  0  0  0  0  0  0
   -0.0850    2.3320   -1.3500 C   0  0  0  0  0  0  0  0  0  0  0  0
   -0.4180    1.3710   -0.1950 C   0  0  0  0  0  0  0  0  0  0  0  0
   -1.3870    4.3240   -2.2100 C   0  0  0  0  0  0  0  0  0  0  0  0
   -0.3250    4.9900   -2.6820 N   0  0  0  0  0  0  0  0  0  0  0  0
   -0.3930    6.3040   -2.9360 C   0  0  0  0  0  0  0  0  0  0  0  0
   -1.5910    6.9920   -2.7060 C   0  0  0  0  0  0  0  0  0  0  0  0
   -2.6810    6.2640   -2.2120 C   0  0  0  0  0  0  0  0  0  0  0  0
   -2.5480    4.9510   -1.9780 N   0  0  0  0  0  0  0  0  0  0  0  0
    2.2040    0.9640   -0.8030 C   0  0  0  0  0  0  0  0  0  0  0  0
    4.2630    2.5100    3.1870 H   0  0  0  0  0  0  0  0  0  0  0  0
    2.5000    2.6220    3.0010 H   0  0  0  0  0  0  0  0  0  0  0  0
    3.3470    1.1250    2.5560 H   0  0  0  0  0  0  0  0  0  0  0  0
    5.9250    3.9200    1.2270 H   0  0  0  0  0  0  0  0  0  0  0  0
    7.9230    3.1770   -0.0410 H   0  0  0  0  0  0  0  0  0  0  0  0
    7.8150    1.1310   -1.4380 H   0  0  0  0  0  0  0  0  0  0  0  0
    5.7090   -0.1720   -1.5680 H   0  0  0  0  0  0  0  0  0  0  0  0
    4.2510   -1.4430    0.4600 H   0  0  0  0  0  0  0  0  0  0  0  0
    2.1450   -2.7460    0.3300 H   0  0  0  0  0  0  0  0  0  0  0  0
    0.0760   -1.6780   -0.5240 H   0  0  0  0  0  0  0  0  0  0  0  0
   -0.3780    0.5330   -2.4190 H   0  0  0  0  0  0  0  0  0  0  0  0
   -0.1620    1.9550   -1.2580 H   0  0  0  0  0  0  0  0  0  0  0  0
   -3.0090    1.6510   -0.2760 H   0  0  0  0  0  0  0  0  0  0  0  0
   -3.3370    0.2660   -1.4500 H   0  0  0  0  0  0  0  0  0  0  0  0
   -3.2590    2.5850   -2.4030 H   0  0  0  0  0  0  0  0  0  0  0  0
   -2.0580    1.3870   -3.1220 H   0  0  0  0  0  0  0  0  0  0  0  0
    0.4760    3.1530   -0.9060 H   0  0  0  0  0  0  0  0  0  0  0  0
    0.4410    1.7640   -2.1140 H   0  0  0  0  0  0  0  0  0  0  0  0
   -0.8830    1.9720    0.5840 H   0  0  0  0  0  0  0  0  0  0  0  0
    0.4960    0.8500    0.0860 H   0  0  0  0  0  0  0  0  0  0  0  0
    0.4700    6.8300   -3.3160 H   0  0  0  0  0  0  0  0  0  0  0  0
   -1.6720    8.0510   -2.9020 H   0  0  0  0  0  0  0  0  0  0  0  0
   -3.6220    6.7580   -2.0210 H   0  0  0  0  0  0  0  0  0  0  0  0
    2.2200    1.9970   -1.1180 H   0  0  0  0  0  0  0  0  0  0  0  0
  1 28  1  0  0  0  0
  1 29  1  0  0  0  0
  1 30  1  0  0  0  0
  1  2  1  0  0  0  0
  2  3  1  0  0  0  0
  3  4  2  0  0  0  0
  4 31  1  0  0  0  0
  4  5  1  0  0  0  0
  5 32  1  0  0  0  0
  5  6  2  0  0  0  0
  6 33  1  0  0  0  0
  6  7  1  0  0  0  0
  7 34  1  0  0  0  0
  7  8  2  0  0  0  0
  8  3  1  0  0  0  0
  8  9  1  0  0  0  0
  9 10  2  0  0  0  0
 10 35  1  0  0  0  0
 10 11  1  0  0  0  0
 11 36  1  0  0  0  0
 11 12  2  0  0  0  0
 12 37  1  0  0  0  0
 12 13  1  0  0  0  0
 13 14  1  0  0  0  0
 14 38  1  0  0  0  0
 14 39  1  0  0  0  0
 14 15  1  0  0  0  0
 15 16  1  0  0  0  0
 16 40  1  0  0  0  0
 16 41  1  0  0  0  0
 16 17  1  0  0  0  0
 17 42  1  0  0  0  0
 17 43  1  0  0  0  0
 17 18  1  0  0  0  0
 18 19  1  0  0  0  0
 19 44  1  0  0  0  0
 19 45  1  0  0  0  0
 19 20  1  0  0  0  0
 20 15  1  0  0  0  0
 20 46  1  0  0  0  0
 20 47  1  0  0  0  0
 18 21  1  0  0  0  0
 21 22  2  0  0  0  0
 22 23  1  0  0  0  0
 23 48  1  0  0  0  0
 23 24  2  0  0  0  0
 24 49  1  0  0  0  0
 24 25  1  0  0  0  0
 25 50  1  0  0  0  0
 25 26  2  0  0  0  0
 26 21  1  0  0  0  0
 13 27  2  0  0  0  0
 27  9  1  0  0  0  0
 27 51  1  0  0  0  0
M  END
>  <LOGBIO>
6.4400

>  <PRED_LOGBIO>
7.0800

>  <XV_RES>
-0.9440

>  <WHL_TMPL>
1

>  <ANCH>
24-35;27-28

$$$$
ROW77
  -MTS-   01071501523D 0   0.00000     0.00000     0

 56 59  0  0  1  0  0  0  0  0999 V2000
    2.5340    2.7270   -1.7660 C   0  0  0  0  0  0  0  0  0  0  0  0
    3.1600    1.3790   -1.4210 C   0  0  2  0  0  0  0  0  0  0  0  0
    4.2740    1.0450   -2.4300 C   0  0  0  0  0  0  0  0  0  0  0  0
    3.8190   -0.2300   -3.1010 C   0  0  0  0  0  0  0  0  0  0  0  0
    4.4090   -1.0120   -4.1010 C   0  0  0  0  0  0  0  0  0  0  0  0
    3.7650   -2.1700   -4.5550 C   0  0  0  0  0  0  0  0  0  0  0  0
    2.5310   -2.5440   -4.0090 C   0  0  0  0  0  0  0  0  0  0  0  0
    1.9420   -1.7610   -3.0090 C   0  0  0  0  0  0  0  0  0  0  0  0
    2.5860   -0.6040   -2.5550 C   0  0  0  0  0  0  0  0  0  0  0  0
    2.1600    0.3120   -1.5640 N   0  0  0  0  0  0  0  0  0  0  0  0
    1.0290    0.2210   -0.8700 C   0  0  0  0  0  0  0  0  0  0  0  0
    1.0090   -0.3930    0.1960 O   0  0  0  0  0  0  0  0  0  0  0  0
   -0.2450    0.8790   -1.3960 C   0  0  0  0  0  0  0  0  0  0  0  0
   -1.4010    0.3910   -0.6300 N   0  0  0  0  0  0  0  0  0  0  0  0
   -0.9850   -0.7290    0.2250 C   0  0  0  0  0  0  0  0  0  0  0  0
   -2.1450   -1.2200    1.1110 C   0  0  0  0  0  0  0  0  0  0  0  0
   -2.7130   -0.1180    1.9010 N   0  0  0  0  0  0  0  0  0  0  0  0
   -1.6240    0.3900    2.7470 C   0  0  0  0  0  0  0  0  0  0  0  0
   -0.3330    0.3830    1.9630 C   0  0  0  0  0  0  0  0  0  0  0  0
    0.4920   -0.7470    1.9840 C   0  0  0  0  0  0  0  0  0  0  0  0
    1.6890   -0.7530    1.2570 C   0  0  0  0  0  0  0  0  0  0  0  0
    2.0600    0.3710    0.5090 C   0  0  0  0  0  0  0  0  0  0  0  0
    3.3500    0.3640   -0.2740 C   0  0  0  0  0  0  0  0  0  0  0  0
    1.2340    1.5010    0.4890 C   0  0  0  0  0  0  0  0  0  0  0  0
    0.0380    1.5070    1.2150 C   0  0  0  0  0  0  0  0  0  0  0  0
   -3.1270    1.0000    1.0410 C   0  0  0  0  0  0  0  0  0  0  0  0
   -1.9680    1.4950    0.1580 C   0  0  0  0  0  0  0  0  0  0  0  0
    1.7480    2.5830   -2.5040 H   0  0  0  0  0  0  0  0  0  0  0  0
    2.1120    3.1720   -0.8680 H   0  0  0  0  0  0  0  0  0  0  0  0
    3.2970    3.3870   -2.1740 H   0  0  0  0  0  0  0  0  0  0  0  0
    3.5630    1.3750   -0.4100 H   0  0  0  0  0  0  0  0  0  0  0  0
    5.2280    0.9020   -1.9260 H   0  0  0  0  0  0  0  0  0  0  0  0
    4.3980    1.8460   -3.1550 H   0  0  0  0  0  0  0  0  0  0  0  0
    5.3610   -0.7240   -4.5220 H   0  0  0  0  0  0  0  0  0  0  0  0
    4.2200   -2.7740   -5.3260 H   0  0  0  0  0  0  0  0  0  0  0  0
    2.0350   -3.4370   -4.3590 H   0  0  0  0  0  0  0  0  0  0  0  0
    0.9900   -2.0500   -2.5880 H   0  0  0  0  0  0  0  0  0  0  0  0
   -0.3780    0.5330   -2.4190 H   0  0  0  0  0  0  0  0  0  0  0  0
   -0.1560    1.9550   -1.2600 H   0  0  0  0  0  0  0  0  0  0  0  0
   -0.2290   -0.3350    0.9010 H   0  0  0  0  0  0  0  0  0  0  0  0
   -0.6720   -1.5570   -0.4080 H   0  0  0  0  0  0  0  0  0  0  0  0
   -1.7130   -1.9190    1.8240 H   0  0  0  0  0  0  0  0  0  0  0  0
   -2.9190   -1.6210    0.4600 H   0  0  0  0  0  0  0  0  0  0  0  0
   -1.5190   -0.2450    3.6240 H   0  0  0  0  0  0  0  0  0  0  0  0
   -1.8520    1.4060    3.0610 H   0  0  0  0  0  0  0  0  0  0  0  0
    0.2060   -1.6140    2.5610 H   0  0  0  0  0  0  0  0  0  0  0  0
    2.3260   -1.6250    1.2730 H   0  0  0  0  0  0  0  0  0  0  0  0
    3.2460    0.9990   -1.1510 H   0  0  0  0  0  0  0  0  0  0  0  0
    4.1570    0.7400    0.3520 H   0  0  0  0  0  0  0  0  0  0  0  0
    3.5790   -0.6530   -0.5880 H   0  0  0  0  0  0  0  0  0  0  0  0
    1.5200    2.3680   -0.0880 H   0  0  0  0  0  0  0  0  0  0  0  0
   -0.5990    2.3790    1.1990 H   0  0  0  0  0  0  0  0  0  0  0  0
   -3.3750    1.8230    1.7090 H   0  0  0  0  0  0  0  0  0  0  0  0
   -3.9270    0.6620    0.3860 H   0  0  0  0  0  0  0  0  0  0  0  0
   -1.1830    1.8260    0.8350 H   0  0  0  0  0  0  0  0  0  0  0  0
   -2.3600    2.2490   -0.5220 H   0  0  0  0  0  0  0  0  0  0  0  0
  1 28  1  0  0  0  0
  1 29  1  0  0  0  0
  1 30  1  0  0  0  0
  1  2  1  0  0  0  0
  2 31  1  0  0  0  0
  2  3  1  0  0  0  0
  3 32  1  0  0  0  0
  3 33  1  0  0  0  0
  3  4  1  0  0  0  0
  4  5  2  0  0  0  0
  5 34  1  0  0  0  0
  5  6  1  0  0  0  0
  6 35  1  0  0  0  0
  6  7  2  0  0  0  0
  7 36  1  0  0  0  0
  7  8  1  0  0  0  0
  8 37  1  0  0  0  0
  8  9  2  0  0  0  0
  9  4  1  0  0  0  0
  9 10  1  0  0  0  0
 10  2  1  0  0  0  0
 10 11  1  0  0  0  0
 11 12  2  0  0  0  0
 11 13  1  0  0  0  0
 13 38  1  0  0  0  0
 13 39  1  0  0  0  0
 13 14  1  0  0  0  0
 14 15  1  0  0  0  0
 15 40  1  0  0  0  0
 15 41  1  0  0  0  0
 15 16  1  0  0  0  0
 16 42  1  0  0  0  0
 16 43  1  0  0  0  0
 16 17  1  0  0  0  0
 17 18  1  0  0  0  0
 18 44  1  0  0  0  0
 18 45  1  0  0  0  0
 18 19  1  0  0  0  0
 19 20  2  0  0  0  0
 20 46  1  0  0  0  0
 20 21  1  0  0  0  0
 21 47  1  0  0  0  0
 21 22  2  0  0  0  0
 22 23  1  0  0  0  0
 23 48  1  0  0  0  0
 23 49  1  0  0  0  0
 23 50  1  0  0  0  0
 22 24  1  0  0  0  0
 24 51  1  0  0  0  0
 24 25  2  0  0  0  0
 25 19  1  0  0  0  0
 25 52  1  0  0  0  0
 17 26  1  0  0  0  0
 26 53  1  0  0  0  0
 26 54  1  0  0  0  0
 26 27  1  0  0  0  0
 27 14  1  0  0  0  0
 27 55  1  0  0  0  0
 27 56  1  0  0  0  0
M  END
>  <LOGBIO>
6.9500

>  <PRED_LOGBIO>
6.1100

>  <XV_RES>
0.9370

>  <WHL_TMPL>
1

>  <ANCH>
21-24;23-26

$$$$
ROW78
  -MTS-   01071501523D 0   0.00000     0.00000     0

 59 62  0  0  1  0  0  0  0  0999 V2000
   -5.0350    0.8520   -1.0430 O   0  0  0  0  0  0  0  0  0  0  0  0
   -3.8730    0.5970   -0.2500 C   0  0  1  0  0  0  0  0  0  0  0  0
   -2.6710    1.0430   -1.1040 C   0  0  0  0  0  0  0  0  0  0  0  0
   -1.4210    0.3830   -0.6170 N   0  0  0  0  0  0  0  0  0  0  0  0
   -0.2450    0.8790   -1.3960 C   0  0  0  0  0  0  0  0  0  0  0  0
    1.0290    0.2210   -0.8700 C   0  0  0  0  0  0  0  0  0  0  0  0
    2.2160    0.7220   -1.6570 C   0  0  0  0  0  0  0  0  0  0  0  0
    3.3920    1.0880   -0.9930 C   0  0  0  0  0  0  0  0  0  0  0  0
    4.4930    1.5520   -1.7220 C   0  0  0  0  0  0  0  0  0  0  0  0
    4.4180    1.6500   -3.1170 C   0  0  0  0  0  0  0  0  0  0  0  0
    3.2410    1.2840   -3.7810 C   0  0  0  0  0  0  0  0  0  0  0  0
    3.1600    1.3900   -5.2860 C   0  0  0  0  0  0  0  0  0  0  0  0
    2.6630    2.7220   -5.6570 N   0  0  0  0  0  0  0  0  0  0  0  0
    2.5840    2.8250   -7.1210 C   0  0  0  0  0  0  0  0  0  0  0  0
    2.0730    4.1940   -7.5030 C   0  0  0  0  0  0  0  0  0  0  0  0
    0.6980    4.4130   -7.6470 C   0  0  0  0  0  0  0  0  0  0  0  0
    0.2250    5.6830   -8.0010 C   0  0  0  0  0  0  0  0  0  0  0  0
    1.1270    6.7330   -8.2100 C   0  0  0  0  0  0  0  0  0  0  0  0
    2.5020    6.5130   -8.0660 C   0  0  0  0  0  0  0  0  0  0  0  0
    2.9750    5.2440   -7.7120 C   0  0  0  0  0  0  0  0  0  0  0  0
    4.6840    4.9710   -7.5330 Cl  0  0  0  0  0  0  0  0  0  0  0  0
    2.1410    0.8200   -3.0520 C   0  0  0  0  0  0  0  0  0  0  0  0
   -3.8830   -0.8850    0.0370 C   0  0  0  0  0  0  0  0  0  0  0  0
   -3.2420   -1.3820    1.1780 C   0  0  0  0  0  0  0  0  0  0  0  0
   -3.2510   -2.7560    1.4450 C   0  0  0  0  0  0  0  0  0  0  0  0
   -3.9020   -3.6340    0.5690 C   0  0  0  0  0  0  0  0  0  0  0  0
   -3.9110   -4.9790    0.8300 O   0  0  0  0  0  0  0  0  0  0  0  0
   -4.5430   -3.1380   -0.5720 C   0  0  0  0  0  0  0  0  0  0  0  0
   -5.2210   -3.9590   -1.5040 N   0  0  0  0  0  0  0  0  0  0  0  0
   -5.7860   -3.3530   -2.5450 C   0  0  0  0  0  0  0  0  0  0  0  0
   -6.4160   -3.8850   -3.4580 O   0  0  0  0  0  0  0  0  0  0  0  0
   -5.4470   -1.6270   -2.3480 S   0  0  0  0  0  0  0  0  0  0  0  0
   -4.5330   -1.7640   -0.8380 C   0  0  0  0  0  0  0  0  0  0  0  0
   -5.8420    0.5950   -0.5700 H   0  0  0  0  0  0  0  0  0  0  0  0
   -3.8950    1.1610    0.6800 H   0  0  0  0  0  0  0  0  0  0  0  0
   -2.5470    2.1100   -0.9330 H   0  0  0  0  0  0  0  0  0  0  0  0
   -2.8520    0.7370   -2.1320 H   0  0  0  0  0  0  0  0  0  0  0  0
   -1.5130   -0.6010   -0.8260 H   0  0  0  0  0  0  0  0  0  0  0  0
   -0.1570    1.9430   -1.1890 H   0  0  0  0  0  0  0  0  0  0  0  0
   -0.3710    0.5990   -2.4400 H   0  0  0  0  0  0  0  0  0  0  0  0
    0.9410   -0.8430   -1.0770 H   0  0  0  0  0  0  0  0  0  0  0  0
    1.1580    0.5030    0.1730 H   0  0  0  0  0  0  0  0  0  0  0  0
    3.4510    1.0130    0.0830 H   0  0  0  0  0  0  0  0  0  0  0  0
    5.4010    1.8350   -1.2100 H   0  0  0  0  0  0  0  0  0  0  0  0
    5.2670    2.0090   -3.6800 H   0  0  0  0  0  0  0  0  0  0  0  0
    2.4800    0.6300   -5.6660 H   0  0  0  0  0  0  0  0  0  0  0  0
    4.1480    1.2390   -5.7140 H   0  0  0  0  0  0  0  0  0  0  0  0
    3.2940    3.4270   -5.3040 H   0  0  0  0  0  0  0  0  0  0  0  0
    1.9040    2.0660   -7.5020 H   0  0  0  0  0  0  0  0  0  0  0  0
    3.5720    2.6740   -7.5500 H   0  0  0  0  0  0  0  0  0  0  0  0
    0.0020    3.6030   -7.4850 H   0  0  0  0  0  0  0  0  0  0  0  0
   -0.8360    5.8520   -8.1120 H   0  0  0  0  0  0  0  0  0  0  0  0
    0.7620    7.7120   -8.4830 H   0  0  0  0  0  0  0  0  0  0  0  0
    3.1980    7.3230   -8.2270 H   0  0  0  0  0  0  0  0  0  0  0  0
    1.2330    0.5370   -3.5640 H   0  0  0  0  0  0  0  0  0  0  0  0
   -2.7400   -0.7040    1.8540 H   0  0  0  0  0  0  0  0  0  0  0  0
   -2.7570   -3.1390    2.3250 H   0  0  0  0  0  0  0  0  0  0  0  0
   -4.6790   -5.2240    1.3680 H   0  0  0  0  0  0  0  0  0  0  0  0
   -5.2730   -4.9600   -1.3840 H   0  0  0  0  0  0  0  0  0  0  0  0
  1 34  1  0  0  0  0
  1  2  1  0  0  0  0
  2 35  1  0  0  0  0
  2  3  1  0  0  0  0
  3 36  1  0  0  0  0
  3 37  1  0  0  0  0
  3  4  1  0  0  0  0
  4 38  1  0  0  0  0
  4  5  1  0  0  0  0
  5 39  1  0  0  0  0
  5 40  1  0  0  0  0
  5  6  1  0  0  0  0
  6 41  1  0  0  0  0
  6 42  1  0  0  0  0
  6  7  1  0  0  0  0
  7  8  2  0  0  0  0
  8 43  1  0  0  0  0
  8  9  1  0  0  0  0
  9 44  1  0  0  0  0
  9 10  2  0  0  0  0
 10 45  1  0  0  0  0
 10 11  1  0  0  0  0
 11 12  1  0  0  0  0
 12 46  1  0  0  0  0
 12 47  1  0  0  0  0
 12 13  1  0  0  0  0
 13 48  1  0  0  0  0
 13 14  1  0  0  0  0
 14 49  1  0  0  0  0
 14 50  1  0  0  0  0
 14 15  1  0  0  0  0
 15 16  2  0  0  0  0
 16 51  1  0  0  0  0
 16 17  1  0  0  0  0
 17 52  1  0  0  0  0
 17 18  2  0  0  0  0
 18 53  1  0  0  0  0
 18 19  1  0  0  0  0
 19 54  1  0  0  0  0
 19 20  2  0  0  0  0
 20 15  1  0  0  0  0
 20 21  1  0  0  0  0
 11 22  2  0  0  0  0
 22  7  1  0  0  0  0
 22 55  1  0  0  0  0
  2 23  1  0  0  0  0
 23 24  2  0  0  0  0
 24 56  1  0  0  0  0
 24 25  1  0  0  0  0
 25 57  1  0  0  0  0
 25 26  2  0  0  0  0
 26 27  1  0  0  0  0
 27 58  1  0  0  0  0
 26 28  1  0  0  0  0
 28 29  1  0  0  0  0
 29 59  1  0  0  0  0
 29 30  1  0  0  0  0
 30 31  2  0  0  0  0
 30 32  1  0  0  0  0
 32 33  1  0  0  0  0
 33 23  1  0  0  0  0
 33 28  2  0  0  0  0
M  END
>  <LOGBIO>
6.6000

>  <PRED_LOGBIO>
6.0900

>  <XV_RES>
0.8700

>  <WHL_TMPL>
1

>  <ANCH>
21-24;10-8

$$$$
ROW79
  -MTS-   01071501523D 0   0.00000     0.00000     0

 52 54  0  0  0  0  0  0  0  0999 V2000
    3.0800   -9.6500   -3.5760 O   0  5  0  0  0  0  0  0  0  0  0  0
    4.0160   -9.1820   -2.8060 N   0  3  0  0  0  0  0  0  0  0  0  0
    4.9810   -9.8990   -2.4950 O   0  0  0  0  0  0  0  0  0  0  0  0
    3.9360   -7.8550   -2.3210 C   0  0  0  0  0  0  0  0  0  0  0  0
    4.5010   -6.8060   -3.0550 C   0  0  0  0  0  0  0  0  0  0  0  0
    4.4210   -5.4930   -2.5750 C   0  0  0  0  0  0  0  0  0  0  0  0
    3.7770   -5.2300   -1.3610 C   0  0  0  0  0  0  0  0  0  0  0  0
    3.2110   -6.2790   -0.6270 C   0  0  0  0  0  0  0  0  0  0  0  0
    3.2910   -7.5920   -1.1070 C   0  0  0  0  0  0  0  0  0  0  0  0
    3.6920   -3.8420   -0.8540 C   0  0  0  0  0  0  0  0  0  0  0  0
    4.5790   -3.3990   -0.1250 O   0  0  0  0  0  0  0  0  0  0  0  0
    2.6590   -3.0740   -1.1860 N   0  0  0  0  0  0  0  0  0  0  0  0
    2.5750   -1.6960   -0.6820 C   0  0  0  0  0  0  0  0  0  0  0  0
    1.3160   -1.0450   -1.2020 C   0  0  0  0  0  0  0  0  0  0  0  0
    1.0290    0.2210   -0.8700 C   0  0  0  0  0  0  0  0  0  0  0  0
   -0.2450    0.8790   -1.3960 C   0  0  0  0  0  0  0  0  0  0  0  0
   -1.4210    0.3830   -0.6170 N   0  0  0  0  0  0  0  0  0  0  0  0
   -1.6940   -0.5340    0.4990 C   0  0  0  0  0  0  0  0  0  0  0  0
   -2.7130   -1.6170    0.0980 C   0  0  0  0  0  0  0  0  0  0  0  0
   -3.9280   -1.0410   -0.4960 N   0  0  0  0  0  0  0  0  0  0  0  0
   -3.6860   -0.0220   -1.5280 C   0  0  0  0  0  0  0  0  0  0  0  0
   -2.6500    1.0320   -1.0960 C   0  0  0  0  0  0  0  0  0  0  0  0
   -5.2290   -1.4370   -0.1060 C   0  0  0  0  0  0  0  0  0  0  0  0
   -6.2330   -1.5890   -1.0700 C   0  0  0  0  0  0  0  0  0  0  0  0
   -7.5200   -1.9810   -0.6840 C   0  0  0  0  0  0  0  0  0  0  0  0
   -7.8040   -2.2200    0.6660 C   0  0  0  0  0  0  0  0  0  0  0  0
   -6.8000   -2.0680    1.6300 C   0  0  0  0  0  0  0  0  0  0  0  0
   -7.1520   -2.3660    3.3080 Cl  0  0  0  0  0  0  0  0  0  0  0  0
   -5.5120   -1.6760    1.2440 C   0  0  0  0  0  0  0  0  0  0  0  0
   -4.2650   -1.4870    2.4420 Cl  0  0  0  0  0  0  0  0  0  0  0  0
    4.9990   -7.0100   -3.9920 H   0  0  0  0  0  0  0  0  0  0  0  0
    4.8580   -4.6840   -3.1420 H   0  0  0  0  0  0  0  0  0  0  0  0
    2.7140   -6.0760    0.3100 H   0  0  0  0  0  0  0  0  0  0  0  0
    2.8550   -8.4010   -0.5400 H   0  0  0  0  0  0  0  0  0  0  0  0
    1.9310   -3.4380   -1.7850 H   0  0  0  0  0  0  0  0  0  0  0  0
    3.4410   -1.1320   -1.0220 H   0  0  0  0  0  0  0  0  0  0  0  0
    2.5550   -1.7080    0.4050 H   0  0  0  0  0  0  0  0  0  0  0  0
    0.6460   -1.6000   -1.8420 H   0  0  0  0  0  0  0  0  0  0  0  0
    1.6990    0.7760   -0.2300 H   0  0  0  0  0  0  0  0  0  0  0  0
   -0.3780    0.5330   -2.4190 H   0  0  0  0  0  0  0  0  0  0  0  0
   -0.1600    1.9550   -1.2570 H   0  0  0  0  0  0  0  0  0  0  0  0
   -2.1680    0.0600    1.2760 H   0  0  0  0  0  0  0  0  0  0  0  0
   -0.7680   -1.0320    0.7790 H   0  0  0  0  0  0  0  0  0  0  0  0
   -3.0250   -2.0980    1.0230 H   0  0  0  0  0  0  0  0  0  0  0  0
   -2.2390   -2.2670   -0.6350 H   0  0  0  0  0  0  0  0  0  0  0  0
   -4.6260    0.5130   -1.6490 H   0  0  0  0  0  0  0  0  0  0  0  0
   -3.3060   -0.5140   -2.4210 H   0  0  0  0  0  0  0  0  0  0  0  0
   -2.3790    1.5850   -1.9920 H   0  0  0  0  0  0  0  0  0  0  0  0
   -3.0800    1.6160   -0.2850 H   0  0  0  0  0  0  0  0  0  0  0  0
   -6.0140   -1.4050   -2.1110 H   0  0  0  0  0  0  0  0  0  0  0  0
   -8.2950   -2.0980   -1.4270 H   0  0  0  0  0  0  0  0  0  0  0  0
   -8.7970   -2.5220    0.9640 H   0  0  0  0  0  0  0  0  0  0  0  0
  1  2  1  0  0  0  0
  2  3  2  0  0  0  0
  2  4  1  0  0  0  0
  4  5  2  0  0  0  0
  5 31  1  0  0  0  0
  5  6  1  0  0  0  0
  6 32  1  0  0  0  0
  6  7  2  0  0  0  0
  7  8  1  0  0  0  0
  8 33  1  0  0  0  0
  8  9  2  0  0  0  0
  9  4  1  0  0  0  0
  9 34  1  0  0  0  0
  7 10  1  0  0  0  0
 10 11  2  0  0  0  0
 10 12  1  0  0  0  0
 12 35  1  0  0  0  0
 12 13  1  0  0  0  0
 13 36  1  0  0  0  0
 13 37  1  0  0  0  0
 13 14  1  0  0  0  0
 14 38  1  0  0  0  0
 14 15  2  0  0  0  0
 15 39  1  0  0  0  0
 15 16  1  0  0  0  0
 16 40  1  0  0  0  0
 16 41  1  0  0  0  0
 16 17  1  0  0  0  0
 17 18  1  0  0  0  0
 18 42  1  0  0  0  0
 18 43  1  0  0  0  0
 18 19  1  0  0  0  0
 19 44  1  0  0  0  0
 19 45  1  0  0  0  0
 19 20  1  0  0  0  0
 20 21  1  0  0  0  0
 21 46  1  0  0  0  0
 21 47  1  0  0  0  0
 21 22  1  0  0  0  0
 22 17  1  0  0  0  0
 22 48  1  0  0  0  0
 22 49  1  0  0  0  0
 20 23  1  0  0  0  0
 23 24  2  0  0  0  0
 24 50  1  0  0  0  0
 24 25  1  0  0  0  0
 25 51  1  0  0  0  0
 25 26  2  0  0  0  0
 26 52  1  0  0  0  0
 26 27  1  0  0  0  0
 27 28  1  0  0  0  0
 27 29  2  0  0  0  0
 29 23  1  0  0  0  0
 29 30  1  0  0  0  0
M  CHG  2   1  -1   2   1
M  END
>  <LOGBIO>
7.8600

>  <PRED_LOGBIO>
7.6000

>  <XV_RES>
0.4310

>  <WHL_TMPL>
1

>  <ANCH>
24-35;28-39

$$$$
ROW80
  -MTS-   01071501523D 0   0.00000     0.00000     0

 49 53  0  0  1  0  0  0  0  0999 V2000
   -4.8360   -1.2830    1.1430 O   0  0  0  0  0  0  0  0  0  0  0  0
   -4.0430   -0.7700    0.0700 C   0  0  2  0  0  0  0  0  0  0  0  0
   -3.5820    0.6710    0.3630 C   0  0  0  0  0  0  0  0  0  0  0  0
   -2.7050    1.1760   -0.7960 C   0  0  1  0  0  0  0  0  0  0  0  0
   -3.3740    0.8080   -2.1330 C   0  0  0  0  0  0  0  0  0  0  0  0
   -2.9050   -0.6200   -2.4690 C   0  0  0  0  0  0  0  0  0  0  0  0
   -1.9730   -1.0460   -1.3200 C   0  0  1  0  0  0  0  0  0  0  0  0
   -2.8120   -1.6600   -0.1840 C   0  0  0  0  0  0  0  0  0  0  0  0
   -1.5300    0.3040   -0.9420 N   0  0  0  0  0  0  0  0  0  0  0  0
   -0.9150    0.1930    0.3890 C   0  0  0  0  0  0  0  0  0  0  0  0
    0.2860   -0.7190    0.3140 C   0  0  0  0  0  0  0  0  0  0  0  0
    1.5460   -0.3470    0.0530 C   0  0  0  0  0  0  0  0  0  0  0  0
    2.3760   -1.4370    0.0640 N   0  0  0  0  0  0  0  0  0  0  0  0
    1.6120   -2.5930    0.3490 C   0  0  0  0  0  0  0  0  0  0  0  0
    1.9500   -3.9450    0.4780 C   0  0  0  0  0  0  0  0  0  0  0  0
    0.9600   -4.8900    0.7720 C   0  0  0  0  0  0  0  0  0  0  0  0
   -0.3690   -4.4830    0.9370 C   0  0  0  0  0  0  0  0  0  0  0  0
   -0.7080   -3.1300    0.8080 C   0  0  0  0  0  0  0  0  0  0  0  0
    0.2830   -2.1850    0.5150 C   0  0  0  0  0  0  0  0  0  0  0  0
   -4.8220   -0.7240   -1.2230 C   0  0  0  0  0  0  0  0  0  0  0  0
   -4.6440    0.3440   -2.1100 C   0  0  0  0  0  0  0  0  0  0  0  0
   -5.3670    0.3870   -3.3080 C   0  0  0  0  0  0  0  0  0  0  0  0
   -6.2670   -0.6400   -3.6190 C   0  0  0  0  0  0  0  0  0  0  0  0
   -7.1650   -0.5870   -5.1090 Cl  0  0  0  0  0  0  0  0  0  0  0  0
   -6.4440   -1.7080   -2.7320 C   0  0  0  0  0  0  0  0  0  0  0  0
   -5.7220   -1.7500   -1.5340 C   0  0  0  0  0  0  0  0  0  0  0  0
   -5.3290   -2.0710    0.8640 H   0  0  0  0  0  0  0  0  0  0  0  0
   -2.9440    0.6230    1.2420 H   0  0  0  0  0  0  0  0  0  0  0  0
   -4.4620    1.3060    0.4320 H   0  0  0  0  0  0  0  0  0  0  0  0
   -2.4660    2.2350   -0.7180 H   0  0  0  0  0  0  0  0  0  0  0  0
   -2.9720    1.4720   -2.8940 H   0  0  0  0  0  0  0  0  0  0  0  0
   -4.4540    0.8010   -1.9970 H   0  0  0  0  0  0  0  0  0  0  0  0
   -2.3020   -0.5610   -3.3730 H   0  0  0  0  0  0  0  0  0  0  0  0
   -3.7680   -1.2810   -2.4870 H   0  0  0  0  0  0  0  0  0  0  0  0
   -1.1670   -1.6990   -1.6500 H   0  0  0  0  0  0  0  0  0  0  0  0
   -3.1840   -2.6160   -0.5470 H   0  0  0  0  0  0  0  0  0  0  0  0
   -2.2080   -1.6810    0.7200 H   0  0  0  0  0  0  0  0  0  0  0  0
   -1.6390   -0.2170    1.0900 H   0  0  0  0  0  0  0  0  0  0  0  0
   -0.6020    1.1790    0.7260 H   0  0  0  0  0  0  0  0  0  0  0  0
    1.8630    0.6680   -0.1380 H   0  0  0  0  0  0  0  0  0  0  0  0
    3.3720   -1.4180   -0.1040 H   0  0  0  0  0  0  0  0  0  0  0  0
    2.9760   -4.2600    0.3500 H   0  0  0  0  0  0  0  0  0  0  0  0
    1.2210   -5.9330    0.8710 H   0  0  0  0  0  0  0  0  0  0  0  0
   -1.1330   -5.2110    1.1640 H   0  0  0  0  0  0  0  0  0  0  0  0
   -1.7330   -2.8160    0.9360 H   0  0  0  0  0  0  0  0  0  0  0  0
   -3.9500    1.1360   -1.8700 H   0  0  0  0  0  0  0  0  0  0  0  0
   -5.2300    1.2110   -3.9930 H   0  0  0  0  0  0  0  0  0  0  0  0
   -7.1390   -2.5000   -2.9720 H   0  0  0  0  0  0  0  0  0  0  0  0
   -5.8590   -2.5740   -0.8490 H   0  0  0  0  0  0  0  0  0  0  0  0
  1 27  1  0  0  0  0
  1  2  1  0  0  0  0
  2  3  1  0  0  0  0
  3 28  1  0  0  0  0
  3 29  1  0  0  0  0
  3  4  1  0  0  0  0
  4 30  1  0  0  0  0
  4  5  1  0  0  0  0
  5 31  1  0  0  0  0
  5 32  1  0  0  0  0
  5  6  1  0  0  0  0
  6 33  1  0  0  0  0
  6 34  1  0  0  0  0
  6  7  1  0  0  0  0
  7 35  1  0  0  0  0
  7  8  1  0  0  0  0
  8  2  1  0  0  0  0
  8 36  1  0  0  0  0
  8 37  1  0  0  0  0
  7  9  1  0  0  0  0
  9  4  1  0  0  0  0
  9 10  1  0  0  0  0
 10 38  1  0  0  0  0
 10 39  1  0  0  0  0
 10 11  1  0  0  0  0
 11 12  2  0  0  0  0
 12 40  1  0  0  0  0
 12 13  1  0  0  0  0
 13 41  1  0  0  0  0
 13 14  1  0  0  0  0
 14 15  2  0  0  0  0
 15 42  1  0  0  0  0
 15 16  1  0  0  0  0
 16 43  1  0  0  0  0
 16 17  2  0  0  0  0
 17 44  1  0  0  0  0
 17 18  1  0  0  0  0
 18 45  1  0  0  0  0
 18 19  2  0  0  0  0
 19 11  1  0  0  0  0
 19 14  1  0  0  0  0
  2 20  1  0  0  0  0
 20 21  2  0  0  0  0
 21 46  1  0  0  0  0
 21 22  1  0  0  0  0
 22 47  1  0  0  0  0
 22 23  2  0  0  0  0
 23 24  1  0  0  0  0
 23 25  1  0  0  0  0
 25 48  1  0  0  0  0
 25 26  2  0  0  0  0
 26 20  1  0  0  0  0
 26 49  1  0  0  0  0
M  END
>  <LOGBIO>
7.3200

>  <PRED_LOGBIO>
7.8700

>  <XV_RES>
-0.6370

>  <WHL_TMPL>
1

>  <ANCH>
29-31;17-3

$$$$
ROW81
  -MTS-   01071501523D 0   0.00000     0.00000     0

 48 49  0  0  1  0  0  0  0  0999 V2000
   -2.9540    2.9240   -1.5480 C   0  0  0  0  0  0  0  0  0  0  0  0
   -3.4480    3.4710   -0.2120 C   0  0  0  0  0  0  0  0  0  0  0  0
   -4.0950    2.3940    0.5500 N   0  0  0  0  0  0  0  0  0  0  0  0
   -5.0930    2.9330    1.4850 C   0  0  0  0  0  0  0  0  0  0  0  0
   -5.2470    1.8780    2.5960 C   0  0  0  0  0  0  0  0  0  0  0  0
   -3.9830    1.0060    2.4770 C   0  0  0  0  0  0  0  0  0  0  0  0
   -3.1230    1.6900    1.3990 C   0  0  1  0  0  0  0  0  0  0  0  0
   -2.3030    0.6770    0.6010 C   0  0  0  0  0  0  0  0  0  0  0  0
   -1.0960    1.3300    0.0740 N   0  0  0  0  0  0  0  0  0  0  0  0
   -0.2290    0.6340   -0.6560 C   0  0  0  0  0  0  0  0  0  0  0  0
   -0.4370   -0.5550   -0.8900 O   0  0  0  0  0  0  0  0  0  0  0  0
    1.0110    1.3040   -1.1970 C   0  0  0  0  0  0  0  0  0  0  0  0
    2.2850    0.9220   -0.7610 C   0  0  0  0  0  0  0  0  0  0  0  0
    2.4350   -0.1760    0.2640 C   0  0  0  0  0  0  0  0  0  0  0  0
    3.4210    1.5590   -1.2760 C   0  0  0  0  0  0  0  0  0  0  0  0
    4.7950    1.1470   -0.8060 C   0  0  0  0  0  0  0  0  0  0  0  0
    3.2820    2.5770   -2.2270 C   0  0  0  0  0  0  0  0  0  0  0  0
    2.0080    2.9590   -2.6630 C   0  0  0  0  0  0  0  0  0  0  0  0
    1.8710    3.9550   -3.5940 O   0  0  0  0  0  0  0  0  0  0  0  0
    0.8720    2.3220   -2.1480 C   0  0  0  0  0  0  0  0  0  0  0  0
   -0.3750    2.6960   -2.5740 O   0  0  0  0  0  0  0  0  0  0  0  0
   -0.9260    2.0230   -3.7090 C   0  0  0  0  0  0  0  0  0  0  0  0
   -2.2370    2.1250   -1.3700 H   0  0  0  0  0  0  0  0  0  0  0  0
   -2.4750    3.7210   -2.1120 H   0  0  0  0  0  0  0  0  0  0  0  0
   -3.7970    2.5340   -2.1150 H   0  0  0  0  0  0  0  0  0  0  0  0
   -2.6050    3.8610    0.3540 H   0  0  0  0  0  0  0  0  0  0  0  0
   -4.1650    4.2700   -0.3910 H   0  0  0  0  0  0  0  0  0  0  0  0
   -4.7180    3.8580    1.9170 H   0  0  0  0  0  0  0  0  0  0  0  0
   -6.0430    3.0520    0.9670 H   0  0  0  0  0  0  0  0  0  0  0  0
   -6.1480    1.2850    2.4510 H   0  0  0  0  0  0  0  0  0  0  0  0
   -5.3100    2.3460    3.5760 H   0  0  0  0  0  0  0  0  0  0  0  0
   -4.2650    0.0130    2.1330 H   0  0  0  0  0  0  0  0  0  0  0  0
   -3.4490    1.0200    3.4240 H   0  0  0  0  0  0  0  0  0  0  0  0
   -2.3990    2.3750    1.8360 H   0  0  0  0  0  0  0  0  0  0  0  0
   -2.9000    0.2980   -0.2250 H   0  0  0  0  0  0  0  0  0  0  0  0
   -2.0160   -0.1480    1.2500 H   0  0  0  0  0  0  0  0  0  0  0  0
   -0.9250    2.3060    0.2660 H   0  0  0  0  0  0  0  0  0  0  0  0
    1.6120   -0.8810    0.1630 H   0  0  0  0  0  0  0  0  0  0  0  0
    2.4220    0.2560    1.2630 H   0  0  0  0  0  0  0  0  0  0  0  0
    3.3780   -0.6940    0.1050 H   0  0  0  0  0  0  0  0  0  0  0  0
    4.7850    0.0940   -0.5320 H   0  0  0  0  0  0  0  0  0  0  0  0
    5.0770    1.7440    0.0590 H   0  0  0  0  0  0  0  0  0  0  0  0
    5.5150    1.3060   -1.6060 H   0  0  0  0  0  0  0  0  0  0  0  0
    4.1580    3.0680   -2.6240 H   0  0  0  0  0  0  0  0  0  0  0  0
    2.4810    4.6870   -3.4120 H   0  0  0  0  0  0  0  0  0  0  0  0
   -1.0080    0.9590   -3.4960 H   0  0  0  0  0  0  0  0  0  0  0  0
   -1.9140    2.4260   -3.9260 H   0  0  0  0  0  0  0  0  0  0  0  0
   -0.2770    2.1720   -4.5700 H   0  0  0  0  0  0  0  0  0  0  0  0
  1 23  1  0  0  0  0
  1 24  1  0  0  0  0
  1 25  1  0  0  0  0
  1  2  1  0  0  0  0
  2 26  1  0  0  0  0
  2 27  1  0  0  0  0
  2  3  1  0  0  0  0
  3  4  1  0  0  0  0
  4 28  1  0  0  0  0
  4 29  1  0  0  0  0
  4  5  1  0  0  0  0
  5 30  1  0  0  0  0
  5 31  1  0  0  0  0
  5  6  1  0  0  0  0
  6 32  1  0  0  0  0
  6 33  1  0  0  0  0
  6  7  1  0  0  0  0
  7  3  1  0  0  0  0
  7 34  1  0  0  0  0
  7  8  1  0  0  0  0
  8 35  1  0  0  0  0
  8 36  1  0  0  0  0
  8  9  1  0  0  0  0
  9 37  1  0  0  0  0
  9 10  1  0  0  0  0
 10 11  2  0  0  0  0
 10 12  1  0  0  0  0
 12 13  2  0  0  0  0
 13 14  1  0  0  0  0
 14 38  1  0  0  0  0
 14 39  1  0  0  0  0
 14 40  1  0  0  0  0
 13 15  1  0  0  0  0
 15 16  1  0  0  0  0
 16 41  1  0  0  0  0
 16 42  1  0  0  0  0
 16 43  1  0  0  0  0
 15 17  2  0  0  0  0
 17 44  1  0  0  0  0
 17 18  1  0  0  0  0
 18 19  1  0  0  0  0
 19 45  1  0  0  0  0
 18 20  2  0  0  0  0
 20 12  1  0  0  0  0
 20 21  1  0  0  0  0
 21 22  1  0  0  0  0
 22 46  1  0  0  0  0
 22 47  1  0  0  0  0
 22 48  1  0  0  0  0
M  END
>  <LOGBIO>
8.1100

>  <PRED_LOGBIO>
7.5100

>  <XV_RES>
0.6780

>  <WHL_TMPL>
2

>  <ANCH>
2-4;38-40

$$$$
ROW82
  -MTS-   01071501523D 0   0.00000     0.00000     0

 48 49  0  0  1  0  0  0  0  0999 V2000
   -2.9540    2.9240   -1.5480 C   0  0  0  0  0  0  0  0  0  0  0  0
   -3.4480    3.4710   -0.2120 C   0  0  0  0  0  0  0  0  0  0  0  0
   -4.0950    2.3940    0.5500 N   0  0  0  0  0  0  0  0  0  0  0  0
   -5.0930    2.9330    1.4850 C   0  0  0  0  0  0  0  0  0  0  0  0
   -5.2470    1.8780    2.5960 C   0  0  0  0  0  0  0  0  0  0  0  0
   -3.9830    1.0060    2.4770 C   0  0  0  0  0  0  0  0  0  0  0  0
   -3.1230    1.6900    1.3990 C   0  0  1  0  0  0  0  0  0  0  0  0
   -2.3030    0.6770    0.6010 C   0  0  0  0  0  0  0  0  0  0  0  0
   -1.0960    1.3300    0.0740 N   0  0  0  0  0  0  0  0  0  0  0  0
   -0.2290    0.6340   -0.6560 C   0  0  0  0  0  0  0  0  0  0  0  0
   -0.4370   -0.5550   -0.8900 O   0  0  0  0  0  0  0  0  0  0  0  0
    1.0110    1.3040   -1.1970 C   0  0  0  0  0  0  0  0  0  0  0  0
    2.2850    0.9220   -0.7610 C   0  0  0  0  0  0  0  0  0  0  0  0
    2.4730   -0.4600    0.5290 Br  0  0  0  0  0  0  0  0  0  0  0  0
    3.4210    1.5590   -1.2760 C   0  0  0  0  0  0  0  0  0  0  0  0
    4.7950    1.1470   -0.8060 C   0  0  0  0  0  0  0  0  0  0  0  0
    5.1900    1.9840    0.4070 C   0  0  0  0  0  0  0  0  0  0  0  0
    3.2820    2.5770   -2.2270 C   0  0  0  0  0  0  0  0  0  0  0  0
    2.0070    2.9590   -2.6630 C   0  0  0  0  0  0  0  0  0  0  0  0
    1.8710    3.9550   -3.5940 O   0  0  0  0  0  0  0  0  0  0  0  0
    0.8720    2.3220   -2.1480 C   0  0  0  0  0  0  0  0  0  0  0  0
   -0.3750    2.6960   -2.5740 O   0  0  0  0  0  0  0  0  0  0  0  0
   -0.9270    2.0230   -3.7090 C   0  0  0  0  0  0  0  0  0  0  0  0
   -2.2370    2.1250   -1.3700 H   0  0  0  0  0  0  0  0  0  0  0  0
   -2.4750    3.7210   -2.1120 H   0  0  0  0  0  0  0  0  0  0  0  0
   -3.7970    2.5340   -2.1150 H   0  0  0  0  0  0  0  0  0  0  0  0
   -2.6050    3.8610    0.3540 H   0  0  0  0  0  0  0  0  0  0  0  0
   -4.1650    4.2700   -0.3910 H   0  0  0  0  0  0  0  0  0  0  0  0
   -4.7180    3.8580    1.9170 H   0  0  0  0  0  0  0  0  0  0  0  0
   -6.0430    3.0520    0.9670 H   0  0  0  0  0  0  0  0  0  0  0  0
   -6.1480    1.2850    2.4510 H   0  0  0  0  0  0  0  0  0  0  0  0
   -5.3100    2.3470    3.5750 H   0  0  0  0  0  0  0  0  0  0  0  0
   -4.2650    0.0130    2.1330 H   0  0  0  0  0  0  0  0  0  0  0  0
   -3.4490    1.0200    3.4240 H   0  0  0  0  0  0  0  0  0  0  0  0
   -2.3990    2.3750    1.8360 H   0  0  0  0  0  0  0  0  0  0  0  0
   -2.9000    0.2980   -0.2250 H   0  0  0  0  0  0  0  0  0  0  0  0
   -2.0160   -0.1480    1.2500 H   0  0  0  0  0  0  0  0  0  0  0  0
   -0.9250    2.3060    0.2660 H   0  0  0  0  0  0  0  0  0  0  0  0
    5.5150    1.3060   -1.6070 H   0  0  0  0  0  0  0  0  0  0  0  0
    4.7850    0.0940   -0.5330 H   0  0  0  0  0  0  0  0  0  0  0  0
    5.2010    3.0370    0.1340 H   0  0  0  0  0  0  0  0  0  0  0  0
    6.1800    1.6870    0.7460 H   0  0  0  0  0  0  0  0  0  0  0  0
    4.4700    1.8240    1.2070 H   0  0  0  0  0  0  0  0  0  0  0  0
    4.1580    3.0680   -2.6240 H   0  0  0  0  0  0  0  0  0  0  0  0
    2.7340    4.2190   -3.9490 H   0  0  0  0  0  0  0  0  0  0  0  0
   -1.0080    0.9600   -3.4960 H   0  0  0  0  0  0  0  0  0  0  0  0
   -1.9140    2.4270   -3.9250 H   0  0  0  0  0  0  0  0  0  0  0  0
   -0.2780    2.1720   -4.5690 H   0  0  0  0  0  0  0  0  0  0  0  0
  1 24  1  0  0  0  0
  1 25  1  0  0  0  0
  1 26  1  0  0  0  0
  1  2  1  0  0  0  0
  2 27  1  0  0  0  0
  2 28  1  0  0  0  0
  2  3  1  0  0  0  0
  3  4  1  0  0  0  0
  4 29  1  0  0  0  0
  4 30  1  0  0  0  0
  4  5  1  0  0  0  0
  5 31  1  0  0  0  0
  5 32  1  0  0  0  0
  5  6  1  0  0  0  0
  6 33  1  0  0  0  0
  6 34  1  0  0  0  0
  6  7  1  0  0  0  0
  7  3  1  0  0  0  0
  7 35  1  0  0  0  0
  7  8  1  0  0  0  0
  8 36  1  0  0  0  0
  8 37  1  0  0  0  0
  8  9  1  0  0  0  0
  9 38  1  0  0  0  0
  9 10  1  0  0  0  0
 10 11  2  0  0  0  0
 10 12  1  0  0  0  0
 12 13  2  0  0  0  0
 13 14  1  0  0  0  0
 13 15  1  0  0  0  0
 15 16  1  0  0  0  0
 16 39  1  0  0  0  0
 16 40  1  0  0  0  0
 16 17  1  0  0  0  0
 17 41  1  0  0  0  0
 17 42  1  0  0  0  0
 17 43  1  0  0  0  0
 15 18  2  0  0  0  0
 18 44  1  0  0  0  0
 18 19  1  0  0  0  0
 19 20  1  0  0  0  0
 20 45  1  0  0  0  0
 19 21  2  0  0  0  0
 21 12  1  0  0  0  0
 21 22  1  0  0  0  0
 22 23  1  0  0  0  0
 23 46  1  0  0  0  0
 23 47  1  0  0  0  0
 23 48  1  0  0  0  0
M  END
>  <LOGBIO>
8.6400

>  <PRED_LOGBIO>
8.3800

>  <XV_RES>
0.2500

>  <WHL_TMPL>
2

>  <ANCH>
2-4;38-40

$$$$
ROW83
  -MTS-   01071501523D 0   0.00000     0.00000     0

 42 43  0  0  1  0  0  0  0  0999 V2000
   -2.9540    2.9240   -1.5480 C   0  0  0  0  0  0  0  0  0  0  0  0
   -3.4480    3.4710   -0.2120 C   0  0  0  0  0  0  0  0  0  0  0  0
   -4.0950    2.3930    0.5500 N   0  0  0  0  0  0  0  0  0  0  0  0
   -5.0930    2.9330    1.4840 C   0  0  0  0  0  0  0  0  0  0  0  0
   -5.2470    1.8780    2.5950 C   0  0  0  0  0  0  0  0  0  0  0  0
   -3.9840    1.0060    2.4770 C   0  0  0  0  0  0  0  0  0  0  0  0
   -3.1230    1.6900    1.3990 C   0  0  1  0  0  0  0  0  0  0  0  0
   -2.3030    0.6770    0.6010 C   0  0  0  0  0  0  0  0  0  0  0  0
   -1.0960    1.3300    0.0740 N   0  0  0  0  0  0  0  0  0  0  0  0
   -0.2290    0.6340   -0.6560 C   0  0  0  0  0  0  0  0  0  0  0  0
   -0.4370   -0.5550   -0.8900 O   0  0  0  0  0  0  0  0  0  0  0  0
    1.0110    1.3040   -1.1970 C   0  0  0  0  0  0  0  0  0  0  0  0
    2.2850    0.9220   -0.7610 C   0  0  0  0  0  0  0  0  0  0  0  0
    2.4190   -0.0600    0.1550 F   0  0  0  0  0  0  0  0  0  0  0  0
    3.4210    1.5590   -1.2760 C   0  0  0  0  0  0  0  0  0  0  0  0
    5.1500    1.0410   -0.6840 Br  0  0  0  0  0  0  0  0  0  0  0  0
    3.2820    2.5770   -2.2270 C   0  0  0  0  0  0  0  0  0  0  0  0
    2.0080    2.9590   -2.6630 C   0  0  0  0  0  0  0  0  0  0  0  0
    1.8710    3.9550   -3.5940 O   0  0  0  0  0  0  0  0  0  0  0  0
    0.8720    2.3220   -2.1480 C   0  0  0  0  0  0  0  0  0  0  0  0
   -0.3750    2.6960   -2.5740 O   0  0  0  0  0  0  0  0  0  0  0  0
   -0.9260    2.0230   -3.7090 C   0  0  0  0  0  0  0  0  0  0  0  0
   -2.2370    2.1250   -1.3700 H   0  0  0  0  0  0  0  0  0  0  0  0
   -2.4750    3.7210   -2.1120 H   0  0  0  0  0  0  0  0  0  0  0  0
   -3.7970    2.5340   -2.1150 H   0  0  0  0  0  0  0  0  0  0  0  0
   -2.6050    3.8610    0.3540 H   0  0  0  0  0  0  0  0  0  0  0  0
   -4.1650    4.2700   -0.3910 H   0  0  0  0  0  0  0  0  0  0  0  0
   -4.7180    3.8580    1.9170 H   0  0  0  0  0  0  0  0  0  0  0  0
   -6.0430    3.0520    0.9670 H   0  0  0  0  0  0  0  0  0  0  0  0
   -6.1480    1.2850    2.4510 H   0  0  0  0  0  0  0  0  0  0  0  0
   -5.3100    2.3460    3.5750 H   0  0  0  0  0  0  0  0  0  0  0  0
   -4.2650    0.0130    2.1330 H   0  0  0  0  0  0  0  0  0  0  0  0
   -3.4490    1.0200    3.4240 H   0  0  0  0  0  0  0  0  0  0  0  0
   -2.3990    2.3750    1.8360 H   0  0  0  0  0  0  0  0  0  0  0  0
   -2.9000    0.2970   -0.2250 H   0  0  0  0  0  0  0  0  0  0  0  0
   -2.0160   -0.1480    1.2500 H   0  0  0  0  0  0  0  0  0  0  0  0
   -0.9250    2.3060    0.2660 H   0  0  0  0  0  0  0  0  0  0  0  0
    4.1580    3.0680   -2.6240 H   0  0  0  0  0  0  0  0  0  0  0  0
    0.9490    4.2500   -3.6550 H   0  0  0  0  0  0  0  0  0  0  0  0
   -1.0070    0.9590   -3.4960 H   0  0  0  0  0  0  0  0  0  0  0  0
   -1.9130    2.4260   -3.9260 H   0  0  0  0  0  0  0  0  0  0  0  0
   -0.2770    2.1710   -4.5700 H   0  0  0  0  0  0  0  0  0  0  0  0
  1 23  1  0  0  0  0
  1 24  1  0  0  0  0
  1 25  1  0  0  0  0
  1  2  1  0  0  0  0
  2 26  1  0  0  0  0
  2 27  1  0  0  0  0
  2  3  1  0  0  0  0
  3  4  1  0  0  0  0
  4 28  1  0  0  0  0
  4 29  1  0  0  0  0
  4  5  1  0  0  0  0
  5 30  1  0  0  0  0
  5 31  1  0  0  0  0
  5  6  1  0  0  0  0
  6 32  1  0  0  0  0
  6 33  1  0  0  0  0
  6  7  1  0  0  0  0
  7  3  1  0  0  0  0
  7 34  1  0  0  0  0
  7  8  1  0  0  0  0
  8 35  1  0  0  0  0
  8 36  1  0  0  0  0
  8  9  1  0  0  0  0
  9 37  1  0  0  0  0
  9 10  1  0  0  0  0
 10 11  2  0  0  0  0
 10 12  1  0  0  0  0
 12 13  2  0  0  0  0
 13 14  1  0  0  0  0
 13 15  1  0  0  0  0
 15 16  1  0  0  0  0
 15 17  2  0  0  0  0
 17 38  1  0  0  0  0
 17 18  1  0  0  0  0
 18 19  1  0  0  0  0
 19 39  1  0  0  0  0
 18 20  2  0  0  0  0
 20 12  1  0  0  0  0
 20 21  1  0  0  0  0
 21 22  1  0  0  0  0
 22 40  1  0  0  0  0
 22 41  1  0  0  0  0
 22 42  1  0  0  0  0
M  END
>  <LOGBIO>
8.1500

>  <PRED_LOGBIO>
7.7700

>  <XV_RES>
0.3590

>  <WHL_TMPL>
2

>  <ANCH>
2-4;32-34

$$$$
ROW85
  -MTS-   01071501523D 0   0.00000     0.00000     0

 55 56  0  0  1  0  0  0  0  0999 V2000
    1.3310    5.2070   -3.1640 C   0  0  0  0  0  0  0  0  0  0  0  0
    1.8710    3.9550   -3.5940 O   0  0  0  0  0  0  0  0  0  0  0  0
    2.0080    2.9590   -2.6630 C   0  0  0  0  0  0  0  0  0  0  0  0
    3.2820    2.5770   -2.2270 C   0  0  0  0  0  0  0  0  0  0  0  0
    3.4210    1.5590   -1.2760 C   0  0  0  0  0  0  0  0  0  0  0  0
    4.7950    1.1470   -0.8060 C   0  0  0  0  0  0  0  0  0  0  0  0
    5.1910    1.9850    0.4090 C   0  0  0  0  0  0  0  0  0  0  0  0
    6.5820    1.5680    0.8840 C   0  0  0  0  0  0  0  0  0  0  0  0
    7.0390    2.5390    2.2920 Cl  0  0  0  0  0  0  0  0  0  0  0  0
    2.2850    0.9220   -0.7610 C   0  0  0  0  0  0  0  0  0  0  0  0
    1.0110    1.3040   -1.1970 C   0  0  0  0  0  0  0  0  0  0  0  0
   -0.2290    0.6340   -0.6560 C   0  0  0  0  0  0  0  0  0  0  0  0
   -0.1280   -0.2620    0.1810 O   0  0  0  0  0  0  0  0  0  0  0  0
   -1.4300    1.0120   -1.0840 N   0  0  0  0  0  0  0  0  0  0  0  0
   -2.6370    0.3600   -0.5570 C   0  0  0  0  0  0  0  0  0  0  0  0
   -3.8750    0.9760   -1.2080 C   0  0  2  0  0  0  0  0  0  0  0  0
   -5.0890    0.8250   -0.2730 C   0  0  0  0  0  0  0  0  0  0  0  0
   -6.2420    0.4030   -1.2020 C   0  0  0  0  0  0  0  0  0  0  0  0
   -5.6550    0.4660   -2.6250 C   0  0  0  0  0  0  0  0  0  0  0  0
   -4.2150    0.2400   -2.4330 N   0  0  0  0  0  0  0  0  0  0  0  0
   -3.4450    0.7400   -3.5810 C   0  0  0  0  0  0  0  0  0  0  0  0
   -2.1510   -0.0300   -3.6940 C   0  0  0  0  0  0  0  0  0  0  0  0
   -1.2840    0.2560   -4.6740 C   0  0  0  0  0  0  0  0  0  0  0  0
    0.8720    2.3220   -2.1480 C   0  0  0  0  0  0  0  0  0  0  0  0
   -0.3750    2.6960   -2.5740 O   0  0  0  0  0  0  0  0  0  0  0  0
   -0.9260    2.0230   -3.7090 C   0  0  0  0  0  0  0  0  0  0  0  0
    1.9680    5.6300   -2.3890 H   0  0  0  0  0  0  0  0  0  0  0  0
    1.2850    5.8910   -4.0080 H   0  0  0  0  0  0  0  0  0  0  0  0
    0.3300    5.0530   -2.7660 H   0  0  0  0  0  0  0  0  0  0  0  0
    4.1580    3.0680   -2.6240 H   0  0  0  0  0  0  0  0  0  0  0  0
    5.5150    1.3060   -1.6060 H   0  0  0  0  0  0  0  0  0  0  0  0
[truncated: 8,509,640 more chars]
