# Supplementary material for: Template CoMFA Generates Single 3D-QSAR Models that, for Twelve of Twelve Biological Targets, Predict All ChEMBL-Tabulated Affinities
Source: PLoS One. 2015 Jun 12;10(6):e0129307. doi: 10.1371/journal.pone.0129307 (PMC4466312; doi:10.1371/journal.pone.0129307)
Supplement: S7 Text — The zip file contains, in. sdf format, the aligned structures, from the A, B, C, D, and F protocols, of all templates and training sets for the D2A target. The content of each file is evident from its name. (ZIP) [file pone.0129307.s008.zip › D2A_F_tmpl.sdf]

D5
  -MTS-   01061522153D 0   0.00000     0.00000     0

 37 39  0  0  0  0  0  0  0  0999 V2000
   -0.6360  -10.4910    4.4950 C   0  0  0  0  0  0  0  0  0  0  0  0
    0.2960  -10.3550    3.3010 C   0  0  0  0  0  0  0  0  0  0  0  0
   -0.4020   -9.6610    2.1360 C   0  0  0  0  0  0  0  0  0  0  0  0
   -0.4440   -8.1600    2.3820 N   0  3  0  0  0  0  0  0  0  0  0  0
   -1.8710   -7.6400    2.2630 C   0  0  0  0  0  0  0  0  0  0  0  0
   -1.9450   -6.1760    2.6850 C   0  0  0  0  0  0  0  0  0  0  0  0
   -0.8900   -5.3350    2.0430 C   0  0  0  0  0  0  0  0  0  0  0  0
    0.2110   -5.8570    1.4740 C   0  0  0  0  0  0  0  0  0  0  0  0
    0.5080   -7.3570    1.4700 C   0  0  0  0  0  0  0  0  0  0  0  0
    1.9710   -7.6150    1.9210 C   0  0  0  0  0  0  0  0  0  0  0  0
    2.9710   -6.9450    0.9620 C   0  0  0  0  0  0  0  0  0  0  0  0
    2.5040   -5.5700    0.6480 C   0  0  0  0  0  0  0  0  0  0  0  0
    1.2420   -5.0700    0.8720 C   0  0  0  0  0  0  0  0  0  0  0  0
    1.0410   -3.7590    0.5150 N   0  0  0  0  0  0  0  0  0  0  0  0
    2.1480   -3.2710    0.0010 C   0  0  0  0  0  0  0  0  0  0  0  0
    2.2700   -2.0140   -0.4490 N   0  0  0  0  0  0  0  0  0  0  0  0
    3.4780   -4.3700   -0.0640 S   0  0  0  0  0  0  0  0  0  0  0  0
   -0.1250  -10.9960    5.3200 H   0  0  0  0  0  0  0  0  0  0  0  0
   -0.9650   -9.5090    4.8490 H   0  0  0  0  0  0  0  0  0  0  0  0
   -1.5230  -11.0780    4.2360 H   0  0  0  0  0  0  0  0  0  0  0  0
    0.6310  -11.3540    2.9940 H   0  0  0  0  0  0  0  0  0  0  0  0
    1.1860   -9.7980    3.6110 H   0  0  0  0  0  0  0  0  0  0  0  0
   -1.4330  -10.0080    2.0010 H   0  0  0  0  0  0  0  0  0  0  0  0
    0.1410   -9.8500    1.2080 H   0  0  0  0  0  0  0  0  0  0  0  0
   -2.1790   -7.7750    1.2190 H   0  0  0  0  0  0  0  0  0  0  0  0
   -2.5090   -8.2510    2.9090 H   0  0  0  0  0  0  0  0  0  0  0  0
   -1.8470   -6.0920    3.7740 H   0  0  0  0  0  0  0  0  0  0  0  0
   -2.9330   -5.7840    2.4190 H   0  0  0  0  0  0  0  0  0  0  0  0
   -1.0370   -4.2560    2.0580 H   0  0  0  0  0  0  0  0  0  0  0  0
    0.3450   -7.7500    0.4570 H   0  0  0  0  0  0  0  0  0  0  0  0
    2.1160   -7.2140    2.9340 H   0  0  0  0  0  0  0  0  0  0  0  0
    2.2140   -8.6800    1.9730 H   0  0  0  0  0  0  0  0  0  0  0  0
    3.0340   -7.5270    0.0350 H   0  0  0  0  0  0  0  0  0  0  0  0
    3.9670   -6.9340    1.4190 H   0  0  0  0  0  0  0  0  0  0  0  0
    1.4830   -1.3800   -0.4030 H   0  0  0  0  0  0  0  0  0  0  0  0
    3.1340   -1.6610   -0.8410 H   0  0  0  0  0  0  0  0  0  0  0  0
   -0.1350   -7.9770    3.3460 H   0  0  0  0  0  0  0  0  0  0  0  0
  1 18  1  0  0  0  0
  1 19  1  0  0  0  0
  1 20  1  0  0  0  0
  1  2  1  0  0  0  0
  2 21  1  0  0  0  0
  2 22  1  0  0  0  0
  2  3  1  0  0  0  0
  3 23  1  0  0  0  0
  3 24  1  0  0  0  0
  3  4  1  0  0  0  0
  4  5  1  0  0  0  0
  5 25  1  0  0  0  0
  5 26  1  0  0  0  0
  5  6  1  0  0  0  0
  6 27  1  0  0  0  0
  6 28  1  0  0  0  0
  6  7  1  0  0  0  0
  7 29  1  0  0  0  0
  7  8  2  0  0  0  0
  8  9  1  0  0  0  0
  9  4  1  0  0  0  0
  9 30  1  0  0  0  0
  9 10  1  0  0  0  0
 10 31  1  0  0  0  0
 10 32  1  0  0  0  0
 10 11  1  0  0  0  0
 11 33  1  0  0  0  0
 11 34  1  0  0  0  0
 11 12  1  0  0  0  0
 12 13  2  0  0  0  0
 13  8  1  0  0  0  0
 13 14  1  0  0  0  0
 14 15  2  0  0  0  0
 15 16  1  0  0  0  0
 16 35  1  0  0  0  0
 16 36  1  0  0  0  0
 15 17  1  0  0  0  0
 17 12  1  0  0  0  0
  4 37  1  0  0  0  0
M  CHG  1   4   1
M  END
$$$$
D3
  -MTS-   01061522153D 0   0.00000     0.00000     0

 47 49  0  0  0  0  0  0  0  0999 V2000
   -0.8410    3.2720    0.1490 C   0  0  0  0  0  0  0  0  0  0  0  0
   -1.1020    4.6360   -0.0390 C   0  0  0  0  0  0  0  0  0  0  0  0
   -2.2860    5.1940    0.4290 C   0  0  0  0  0  0  0  0  0  0  0  0
   -2.4800    6.5290    0.2260 O   0  0  0  0  0  0  0  0  0  0  0  0
   -3.2320    4.4140    1.0820 C   0  0  0  0  0  0  0  0  0  0  0  0
   -3.0010    3.0410    1.2620 C   0  0  0  0  0  0  0  0  0  0  0  0
   -1.7990    2.4610    0.8070 C   0  0  0  0  0  0  0  0  0  0  0  0
   -1.5280    1.0930    1.0000 C   0  0  0  0  0  0  0  0  0  0  0  0
   -0.3110    0.5500    0.5610 C   0  0  0  0  0  0  0  0  0  0  0  0
    0.6240    1.3490   -0.0910 C   0  0  0  0  0  0  0  0  0  0  0  0
    0.3590    2.7010   -0.2990 C   0  0  0  0  0  0  0  0  0  0  0  0
   -2.5140    0.2080    1.7230 C   0  0  0  0  0  0  0  0  0  0  0  0
   -3.9650    0.7140    1.5950 C   0  0  0  0  0  0  0  0  0  0  0  0
   -4.0290    2.2060    1.9890 C   0  0  0  0  0  0  0  0  0  0  0  0
   -4.9260   -0.1270    2.4970 N   0  3  0  0  0  0  0  0  0  0  0  0
   -6.3540    0.4240    2.4980 C   0  0  0  0  0  0  0  0  0  0  0  0
   -6.9440    0.5160    1.0920 C   0  0  0  0  0  0  0  0  0  0  0  0
   -8.4400    0.7940    1.1450 C   0  0  0  0  0  0  0  0  0  0  0  0
   -4.8580   -1.6350    2.2520 C   0  0  0  0  0  0  0  0  0  0  0  0
   -3.9960   -2.3600    3.2810 C   0  0  0  0  0  0  0  0  0  0  0  0
   -4.7770   -2.6050    4.5640 C   0  0  0  0  0  0  0  0  0  0  0  0
   -0.3820    5.2770   -0.5430 H   0  0  0  0  0  0  0  0  0  0  0  0
   -2.9880    6.6570   -0.5920 H   0  0  0  0  0  0  0  0  0  0  0  0
   -4.1510    4.8600    1.4520 H   0  0  0  0  0  0  0  0  0  0  0  0
   -0.0840   -0.5020    0.7230 H   0  0  0  0  0  0  0  0  0  0  0  0
    1.5620    0.9210   -0.4330 H   0  0  0  0  0  0  0  0  0  0  0  0
    1.1050    3.3100   -0.8070 H   0  0  0  0  0  0  0  0  0  0  0  0
   -2.2190    0.1520    2.7780 H   0  0  0  0  0  0  0  0  0  0  0  0
   -2.4360   -0.7970    1.2940 H   0  0  0  0  0  0  0  0  0  0  0  0
   -4.3200    0.5910    0.5640 H   0  0  0  0  0  0  0  0  0  0  0  0
   -3.8740    2.3260    3.0680 H   0  0  0  0  0  0  0  0  0  0  0  0
   -5.0160    2.6100    1.7390 H   0  0  0  0  0  0  0  0  0  0  0  0
   -6.9620   -0.2760    3.0750 H   0  0  0  0  0  0  0  0  0  0  0  0
   -6.3410    1.3920    3.0070 H   0  0  0  0  0  0  0  0  0  0  0  0
   -6.4730    1.3250    0.5250 H   0  0  0  0  0  0  0  0  0  0  0  0
   -6.7730   -0.4190    0.5460 H   0  0  0  0  0  0  0  0  0  0  0  0
   -8.8480    0.8680    0.1320 H   0  0  0  0  0  0  0  0  0  0  0  0
   -8.9710   -0.0100    1.6660 H   0  0  0  0  0  0  0  0  0  0  0  0
   -8.6450    1.7350    1.6650 H   0  0  0  0  0  0  0  0  0  0  0  0
   -5.8850   -2.0110    2.2410 H   0  0  0  0  0  0  0  0  0  0  0  0
   -4.4830   -1.7850    1.2350 H   0  0  0  0  0  0  0  0  0  0  0  0
   -3.6580   -3.3260    2.8910 H   0  0  0  0  0  0  0  0  0  0  0  0
   -3.1030   -1.7760    3.5250 H   0  0  0  0  0  0  0  0  0  0  0  0
   -4.1520   -3.1290    5.2930 H   0  0  0  0  0  0  0  0  0  0  0  0
   -5.1020   -1.6610    5.0120 H   0  0  0  0  0  0  0  0  0  0  0  0
   -5.6630   -3.2190    4.3730 H   0  0  0  0  0  0  0  0  0  0  0  0
   -4.5830   -0.0020    3.4600 H   0  0  0  0  0  0  0  0  0  0  0  0
  1  2  2  0  0  0  0
  2 22  1  0  0  0  0
  2  3  1  0  0  0  0
  3  4  1  0  0  0  0
  4 23  1  0  0  0  0
  3  5  2  0  0  0  0
  5 24  1  0  0  0  0
  5  6  1  0  0  0  0
  6  7  2  0  0  0  0
  7  1  1  0  0  0  0
  7  8  1  0  0  0  0
  8  9  2  0  0  0  0
  9 25  1  0  0  0  0
  9 10  1  0  0  0  0
 10 26  1  0  0  0  0
 10 11  2  0  0  0  0
 11  1  1  0  0  0  0
 11 27  1  0  0  0  0
  8 12  1  0  0  0  0
 12 28  1  0  0  0  0
 12 29  1  0  0  0  0
 12 13  1  0  0  0  0
 13 30  1  0  0  0  0
 13 14  1  0  0  0  0
 14  6  1  0  0  0  0
 14 31  1  0  0  0  0
 14 32  1  0  0  0  0
 13 15  1  0  0  0  0
 15 16  1  0  0  0  0
 16 33  1  0  0  0  0
 16 34  1  0  0  0  0
 16 17  1  0  0  0  0
 17 35  1  0  0  0  0
 17 36  1  0  0  0  0
 17 18  1  0  0  0  0
 18 37  1  0  0  0  0
 18 38  1  0  0  0  0
 18 39  1  0  0  0  0
 15 19  1  0  0  0  0
 19 40  1  0  0  0  0
 19 41  1  0  0  0  0
 19 20  1  0  0  0  0
 20 42  1  0  0  0  0
 20 43  1  0  0  0  0
 20 21  1  0  0  0  0
 21 44  1  0  0  0  0
 21 45  1  0  0  0  0
 21 46  1  0  0  0  0
 15 47  1  0  0  0  0
M  CHG  1  15   1
M  END
$$$$
str3
  -MTS-   01061522153D 0   0.00000     0.00000     0

 48 50  0  0  0  0  0  0  0  0999 V2000
   -9.8690    7.1560   -0.8680 N   0  0  0  0  0  0  0  0  0  0  0  0
  -10.1140    6.0070   -0.1360 C   0  0  0  0  0  0  0  0  0  0  0  0
   -9.0760    5.1290    0.1800 C   0  0  0  0  0  0  0  0  0  0  0  0
   -9.3210    3.9810    0.9370 C   0  0  0  0  0  0  0  0  0  0  0  0
  -10.6090    3.7030    1.3970 C   0  0  0  0  0  0  0  0  0  0  0  0
  -11.6550    4.5760    1.1010 C   0  0  0  0  0  0  0  0  0  0  0  0
  -11.3980    5.7220    0.3370 C   0  0  0  0  0  0  0  0  0  0  0  0
  -12.9590    4.4310    1.4890 O   0  0  0  0  0  0  0  0  0  0  0  0
  -13.5710    3.1640    1.2570 C   0  0  0  0  0  0  0  0  0  0  0  0
  -13.7440    2.4900    2.6170 C   0  0  0  0  0  0  0  0  0  0  0  0
  -14.4080    1.1280    2.4770 C   0  0  0  0  0  0  0  0  0  0  0  0
  -13.4320    0.0230    2.8130 N   0  3  0  0  0  0  0  0  0  0  0  0
  -14.1340   -1.3080    2.9880 C   0  0  0  0  0  0  0  0  0  0  0  0
  -13.1920   -2.4550    3.1550 C   0  0  0  0  0  0  0  0  0  0  0  0
  -11.8750   -2.3820    2.8840 C   0  0  0  0  0  0  0  0  0  0  0  0
  -11.2580   -1.1040    2.3710 C   0  0  0  0  0  0  0  0  0  0  0  0
  -12.2940   -0.1180    1.8220 C   0  0  0  0  0  0  0  0  0  0  0  0
  -10.9840   -3.5450    3.0870 C   0  0  0  0  0  0  0  0  0  0  0  0
  -10.8800   -4.1560    4.3460 C   0  0  0  0  0  0  0  0  0  0  0  0
  -10.0260   -5.2450    4.5440 C   0  0  0  0  0  0  0  0  0  0  0  0
   -9.2600   -5.7340    3.4890 C   0  0  0  0  0  0  0  0  0  0  0  0
   -9.3460   -5.1350    2.2350 C   0  0  0  0  0  0  0  0  0  0  0  0
  -10.2010   -4.0470    2.0350 C   0  0  0  0  0  0  0  0  0  0  0  0
  -10.6280    7.7700   -1.1300 H   0  0  0  0  0  0  0  0  0  0  0  0
   -8.9490    7.3410   -1.2420 H   0  0  0  0  0  0  0  0  0  0  0  0
   -8.0650    5.3310   -0.1640 H   0  0  0  0  0  0  0  0  0  0  0  0
   -8.5020    3.3040    1.1700 H   0  0  0  0  0  0  0  0  0  0  0  0
  -10.7580    2.8010    1.9800 H   0  0  0  0  0  0  0  0  0  0  0  0
  -12.2190    6.3990    0.1130 H   0  0  0  0  0  0  0  0  0  0  0  0
  -14.5520    3.2990    0.7860 H   0  0  0  0  0  0  0  0  0  0  0  0
  -12.9290    2.5430    0.6200 H   0  0  0  0  0  0  0  0  0  0  0  0
  -12.7610    2.4060    3.0930 H   0  0  0  0  0  0  0  0  0  0  0  0
  -14.3380    3.1420    3.2700 H   0  0  0  0  0  0  0  0  0  0  0  0
  -15.2400    1.0460    3.1850 H   0  0  0  0  0  0  0  0  0  0  0  0
  -14.7820    0.9460    1.4630 H   0  0  0  0  0  0  0  0  0  0  0  0
  -14.7740   -1.4660    2.1130 H   0  0  0  0  0  0  0  0  0  0  0  0
  -14.7610   -1.2080    3.8810 H   0  0  0  0  0  0  0  0  0  0  0  0
  -13.6310   -3.3770    3.5310 H   0  0  0  0  0  0  0  0  0  0  0  0
  -10.7050   -0.6190    3.1850 H   0  0  0  0  0  0  0  0  0  0  0  0
  -10.5390   -1.3220    1.5720 H   0  0  0  0  0  0  0  0  0  0  0  0
  -12.7240   -0.4580    0.8720 H   0  0  0  0  0  0  0  0  0  0  0  0
  -11.8350    0.8630    1.6800 H   0  0  0  0  0  0  0  0  0  0  0  0
  -11.4710   -3.8060    5.1880 H   0  0  0  0  0  0  0  0  0  0  0  0
   -9.9610   -5.7120    5.5230 H   0  0  0  0  0  0  0  0  0  0  0  0
   -8.5960   -6.5800    3.6440 H   0  0  0  0  0  0  0  0  0  0  0  0
   -8.7450   -5.5110    1.4110 H   0  0  0  0  0  0  0  0  0  0  0  0
  -10.2340   -3.5880    1.0500 H   0  0  0  0  0  0  0  0  0  0  0  0
  -13.0150    0.2380    3.7280 H   0  0  0  0  0  0  0  0  0  0  0  0
  1 24  1  0  0  0  0
  1 25  1  0  0  0  0
  1  2  1  0  0  0  0
  2  3  2  0  0  0  0
  3 26  1  0  0  0  0
  3  4  1  0  0  0  0
  4 27  1  0  0  0  0
  4  5  2  0  0  0  0
  5 28  1  0  0  0  0
  5  6  1  0  0  0  0
  6  7  2  0  0  0  0
  7  2  1  0  0  0  0
  7 29  1  0  0  0  0
  6  8  1  0  0  0  0
  8  9  1  0  0  0  0
  9 30  1  0  0  0  0
  9 31  1  0  0  0  0
  9 10  1  0  0  0  0
 10 32  1  0  0  0  0
 10 33  1  0  0  0  0
 10 11  1  0  0  0  0
 11 34  1  0  0  0  0
 11 35  1  0  0  0  0
 11 12  1  0  0  0  0
 12 13  1  0  0  0  0
 13 36  1  0  0  0  0
 13 37  1  0  0  0  0
 13 14  1  0  0  0  0
 14 38  1  0  0  0  0
 14 15  2  0  0  0  0
 15 16  1  0  0  0  0
 16 39  1  0  0  0  0
 16 40  1  0  0  0  0
 16 17  1  0  0  0  0
 17 12  1  0  0  0  0
 17 41  1  0  0  0  0
 17 42  1  0  0  0  0
 15 18  1  0  0  0  0
 18 19  2  0  0  0  0
 19 43  1  0  0  0  0
 19 20  1  0  0  0  0
 20 44  1  0  0  0  0
 20 21  2  0  0  0  0
 21 45  1  0  0  0  0
 21 22  1  0  0  0  0
 22 46  1  0  0  0  0
 22 23  2  0  0  0  0
 23 18  1  0  0  0  0
 23 47  1  0  0  0  0
 12 48  1  0  0  0  0
M  CHG  1  12   1
M  END
$$$$
