# Supplementary material for: Template CoMFA Generates Single 3D-QSAR Models that, for Twelve of Twelve Biological Targets, Predict All ChEMBL-Tabulated Affinities
Source: PLoS One. 2015 Jun 12;10(6):e0129307. doi: 10.1371/journal.pone.0129307 (PMC4466312; doi:10.1371/journal.pone.0129307)
Supplement: S8 Text — The zip file contains, in. sdf format, the aligned structures, from the A, B, C, D, and F protocols, of all templates and training sets for the endocrine receptor target. The content of each file is evident from its name. (ZIP) [file pone.0129307.s009.zip › ER_F_trng.sdf]

ROW1
  -MTS-   01071502013D 0   0.00000     0.00000     0

 94 96  0  0  1  0  0  0  0  0999 V2000
    8.2140   -3.0560    8.2150 C   0  0  0  0  0  0  0  0  0  0  0  0
    7.1040   -2.0120    8.2940 C   0  0  0  0  0  0  0  0  0  0  0  0
    7.5460   -0.8660    9.1980 C   0  0  0  0  0  0  0  0  0  0  0  0
    6.8100   -1.4730    6.8950 C   0  0  0  0  0  0  0  0  0  0  0  0
    6.3830   -2.5780    6.0240 N   0  0  0  0  0  0  0  0  0  0  0  0
    6.0730   -2.3410    4.7520 C   0  0  0  0  0  0  0  0  0  0  0  0
    6.1440   -1.1970    4.3050 O   0  0  0  0  0  0  0  0  0  0  0  0
    5.6350   -3.4760    3.8580 C   0  0  2  0  0  0  0  0  0  0  0  0
    4.3730   -4.1180    4.4310 C   0  0  0  0  0  0  0  0  0  0  0  0
    4.6670   -4.6570    5.8310 C   0  0  0  0  0  0  0  0  0  0  0  0
    3.4850   -5.2580    6.3680 O   0  0  0  0  0  0  0  0  0  0  0  0
    5.3520   -2.9570    2.5120 N   0  0  0  0  0  0  0  0  0  0  0  0
    4.9260   -4.0620    1.6410 C   0  0  0  0  0  0  0  0  0  0  0  0
    4.6320   -3.5230    0.2410 C   0  0  2  0  0  0  0  0  0  0  0  0
    4.1880   -4.6710   -0.6640 C   0  0  0  0  0  0  0  0  0  0  0  0
    2.9410   -5.3060   -0.0970 C   0  0  0  0  0  0  0  0  0  0  0  0
    2.2080   -4.5630    0.8360 C   0  0  0  0  0  0  0  0  0  0  0  0
    1.0430   -5.0980    1.3970 C   0  0  0  0  0  0  0  0  0  0  0  0
    0.6100   -6.3760    1.0250 C   0  0  0  0  0  0  0  0  0  0  0  0
    1.3420   -7.1190    0.0920 C   0  0  0  0  0  0  0  0  0  0  0  0
    2.5080   -6.5840   -0.4690 C   0  0  0  0  0  0  0  0  0  0  0  0
    5.8460   -2.9050   -0.3110 N   0  0  0  0  0  0  0  0  0  0  0  0
    6.4140   -1.8780    0.3160 C   0  0  0  0  0  0  0  0  0  0  0  0
    5.9230   -1.4460    1.3580 O   0  0  0  0  0  0  0  0  0  0  0  0
    7.6360   -1.2560   -0.2390 C   0  0  0  0  0  0  0  0  0  0  0  0
    7.5310   -0.1920   -1.1430 C   0  0  0  0  0  0  0  0  0  0  0  0
    8.6880    0.3960   -1.6690 C   0  0  0  0  0  0  0  0  0  0  0  0
    9.9490   -0.0790   -1.2910 C   0  0  0  0  0  0  0  0  0  0  0  0
   10.0540   -1.1430   -0.3870 C   0  0  0  0  0  0  0  0  0  0  0  0
    8.8980   -1.7310    0.1390 C   0  0  0  0  0  0  0  0  0  0  0  0
   11.3870   -1.6450    0.0130 C   0  0  0  0  0  0  0  0  0  0  0  0
   11.9580   -1.1630    0.9900 O   0  0  0  0  0  0  0  0  0  0  0  0
   11.9680   -2.6180   -0.6840 N   0  0  0  0  0  0  0  0  0  0  0  0
   13.2930   -3.1170   -0.2860 C   0  0  2  0  0  0  0  0  0  0  0  0
   14.3030   -1.9740   -0.3360 C   0  0  0  0  0  0  0  0  0  0  0  0
   13.7230   -4.2110   -1.2340 C   0  0  0  0  0  0  0  0  0  0  0  0
   14.4490   -3.8910   -2.3880 C   0  0  0  0  0  0  0  0  0  0  0  0
   14.8480   -4.9060   -3.2670 C   0  0  0  0  0  0  0  0  0  0  0  0
   14.5220   -6.2390   -2.9910 C   0  0  0  0  0  0  0  0  0  0  0  0
   14.9070   -7.2170   -3.8380 F   0  0  0  0  0  0  0  0  0  0  0  0
   13.7970   -6.5580   -1.8370 C   0  0  0  0  0  0  0  0  0  0  0  0
   13.3970   -5.5440   -0.9580 C   0  0  0  0  0  0  0  0  0  0  0  0
    8.5820    1.4710   -2.5830 N   0  0  0  0  0  0  0  0  0  0  0  0
    8.5060    1.2040   -4.0260 C   0  0  0  0  0  0  0  0  0  0  0  0
    8.5400    3.1190   -1.9940 S   0  0  0  0  0  0  0  0  0  0  0  0
    9.7420    3.3970   -1.2710 O   0  0  0  0  0  0  0  0  0  0  0  0
    7.4140    3.2880   -1.1300 O   0  0  0  0  0  0  0  0  0  0  0  0
    8.4020    4.2570   -3.3950 C   0  0  0  0  0  0  0  0  0  0  0  0
    9.1130   -2.5980    7.8060 H   0  0  0  0  0  0  0  0  0  0  0  0
    8.4230   -3.4390    9.2110 H   0  0  0  0  0  0  0  0  0  0  0  0
    7.8990   -3.8730    7.5700 H   0  0  0  0  0  0  0  0  0  0  0  0
    6.2050   -2.4700    8.7030 H   0  0  0  0  0  0  0  0  0  0  0  0
    8.4450   -0.4080    8.7900 H   0  0  0  0  0  0  0  0  0  0  0  0
    7.7560   -1.2490   10.1940 H   0  0  0  0  0  0  0  0  0  0  0  0
    6.7540   -0.1220    9.2550 H   0  0  0  0  0  0  0  0  0  0  0  0
    7.7090   -1.0160    6.4860 H   0  0  0  0  0  0  0  0  0  0  0  0
    6.0180   -0.7290    6.9510 H   0  0  0  0  0  0  0  0  0  0  0  0
    6.3250   -3.5170    6.3910 H   0  0  0  0  0  0  0  0  0  0  0  0
    6.4270   -4.2190    3.8010 H   0  0  0  0  0  0  0  0  0  0  0  0
    3.5810   -3.3740    4.4880 H   0  0  0  0  0  0  0  0  0  0  0  0
    4.0570   -4.9360    3.7870 H   0  0  0  0  0  0  0  0  0  0  0  0
    5.4580   -5.4010    5.7740 H   0  0  0  0  0  0  0  0  0  0  0  0
    4.9830   -3.8390    6.4750 H   0  0  0  0  0  0  0  0  0  0  0  0
    3.6470   -5.6080    7.2580 H   0  0  0  0  0  0  0  0  0  0  0  0
    6.1870   -2.5320    2.1320 H   0  0  0  0  0  0  0  0  0  0  0  0
    4.0270   -4.5190    2.0490 H   0  0  0  0  0  0  0  0  0  0  0  0
    5.7170   -4.8060    1.5840 H   0  0  0  0  0  0  0  0  0  0  0  0
    3.8400   -2.7790    0.2980 H   0  0  0  0  0  0  0  0  0  0  0  0
    3.9790   -4.2870   -1.6600 H   0  0  0  0  0  0  0  0  0  0  0  0
    4.9800   -5.4150   -0.7210 H   0  0  0  0  0  0  0  0  0  0  0  0
    2.5420   -3.5760    1.1230 H   0  0  0  0  0  0  0  0  0  0  0  0
    0.4770   -4.5240    2.1170 H   0  0  0  0  0  0  0  0  0  0  0  0
   -0.2900   -6.7890    1.4580 H   0  0  0  0  0  0  0  0  0  0  0  0
    1.0080   -8.1050   -0.1950 H   0  0  0  0  0  0  0  0  0  0  0  0
    3.0730   -7.1570   -1.1890 H   0  0  0  0  0  0  0  0  0  0  0  0
    6.2490   -3.2600   -1.1660 H   0  0  0  0  0  0  0  0  0  0  0  0
    6.5580    0.1740   -1.4350 H   0  0  0  0  0  0  0  0  0  0  0  0
   10.8410    0.3750   -1.6960 H   0  0  0  0  0  0  0  0  0  0  0  0
    8.9790   -2.5520    0.8370 H   0  0  0  0  0  0  0  0  0  0  0  0
   11.4990   -3.0140   -1.4860 H   0  0  0  0  0  0  0  0  0  0  0  0
   13.2420   -3.5120    0.7260 H   0  0  0  0  0  0  0  0  0  0  0  0
   13.9920   -1.1860    0.3470 H   0  0  0  0  0  0  0  0  0  0  0  0
   15.2830   -2.3430   -0.0420 H   0  0  0  0  0  0  0  0  0  0  0  0
   14.3530   -1.5780   -1.3480 H   0  0  0  0  0  0  0  0  0  0  0  0
   14.7000   -2.8630   -2.6010 H   0  0  0  0  0  0  0  0  0  0  0  0
   15.4080   -4.6600   -4.1570 H   0  0  0  0  0  0  0  0  0  0  0  0
   13.5450   -7.5870   -1.6240 H   0  0  0  0  0  0  0  0  0  0  0  0
   12.8380   -5.7900   -0.0680 H   0  0  0  0  0  0  0  0  0  0  0  0
    9.4020    0.6760   -4.3450 H   0  0  0  0  0  0  0  0  0  0  0  0
    8.4290    2.1460   -4.5660 H   0  0  0  0  0  0  0  0  0  0  0  0
    7.6310    0.5930   -4.2370 H   0  0  0  0  0  0  0  0  0  0  0  0
    9.2590    4.1280   -4.0530 H   0  0  0  0  0  0  0  0  0  0  0  0
    8.3760    5.2810   -3.0290 H   0  0  0  0  0  0  0  0  0  0  0  0
    7.4870    4.0450   -3.9450 H   0  0  0  0  0  0  0  0  0  0  0  0
  1 49  1  0  0  0  0
  1 50  1  0  0  0  0
  1 51  1  0  0  0  0
  1  2  1  0  0  0  0
  2 52  1  0  0  0  0
  2  3  1  0  0  0  0
  3 53  1  0  0  0  0
  3 54  1  0  0  0  0
  3 55  1  0  0  0  0
  2  4  1  0  0  0  0
  4 56  1  0  0  0  0
  4 57  1  0  0  0  0
  4  5  1  0  0  0  0
  5 58  1  0  0  0  0
  5  6  1  0  0  0  0
  6  7  2  0  0  0  0
  6  8  1  0  0  0  0
  8 59  1  0  0  0  0
  8  9  1  0  0  0  0
  9 60  1  0  0  0  0
  9 61  1  0  0  0  0
  9 10  1  0  0  0  0
 10 62  1  0  0  0  0
 10 63  1  0  0  0  0
 10 11  1  0  0  0  0
 11 64  1  0  0  0  0
  8 12  1  0  0  0  0
 12 65  1  0  0  0  0
 12 13  1  0  0  0  0
 13 66  1  0  0  0  0
 13 67  1  0  0  0  0
 13 14  1  0  0  0  0
 14 68  1  0  0  0  0
 14 15  1  0  0  0  0
 15 69  1  0  0  0  0
 15 70  1  0  0  0  0
 15 16  1  0  0  0  0
 16 17  2  0  0  0  0
 17 71  1  0  0  0  0
 17 18  1  0  0  0  0
 18 72  1  0  0  0  0
 18 19  2  0  0  0  0
 19 73  1  0  0  0  0
 19 20  1  0  0  0  0
 20 74  1  0  0  0  0
 20 21  2  0  0  0  0
 21 16  1  0  0  0  0
 21 75  1  0  0  0  0
 14 22  1  0  0  0  0
 22 76  1  0  0  0  0
 22 23  1  0  0  0  0
 23 24  2  0  0  0  0
 23 25  1  0  0  0  0
 25 26  2  0  0  0  0
 26 77  1  0  0  0  0
 26 27  1  0  0  0  0
 27 28  2  0  0  0  0
 28 78  1  0  0  0  0
 28 29  1  0  0  0  0
 29 30  2  0  0  0  0
 30 25  1  0  0  0  0
 30 79  1  0  0  0  0
 29 31  1  0  0  0  0
 31 32  2  0  0  0  0
 31 33  1  0  0  0  0
 33 80  1  0  0  0  0
 33 34  1  0  0  0  0
 34 81  1  0  0  0  0
 34 35  1  0  0  0  0
 35 82  1  0  0  0  0
 35 83  1  0  0  0  0
 35 84  1  0  0  0  0
 34 36  1  0  0  0  0
 36 37  2  0  0  0  0
 37 85  1  0  0  0  0
 37 38  1  0  0  0  0
 38 86  1  0  0  0  0
 38 39  2  0  0  0  0
 39 40  1  0  0  0  0
 39 41  1  0  0  0  0
 41 87  1  0  0  0  0
 41 42  2  0  0  0  0
 42 36  1  0  0  0  0
 42 88  1  0  0  0  0
 27 43  1  0  0  0  0
 43 44  1  0  0  0  0
 44 89  1  0  0  0  0
 44 90  1  0  0  0  0
 44 91  1  0  0  0  0
 43 45  1  0  0  0  0
 45 46  2  0  0  0  0
 45 47  2  0  0  0  0
 45 48  1  0  0  0  0
 48 92  1  0  0  0  0
 48 93  1  0  0  0  0
 48 94  1  0  0  0  0
M  END
>  <LOGBIO>
6.1200

>  <PRED_LOGBIO>
7.1500

>  <XV_RES>
-1.1990

>  <WHL_TMPL>
2

>  <ANCH>
9-11;47-38

$$$$
ROW2
  -MTS-   01071502013D 0   0.00000     0.00000     0

 83 86  0  0  1  0  0  0  0  0999 V2000
    9.7470   -0.2110   -5.2640 C   0  0  0  0  0  0  0  0  0  0  0  0
    8.4640   -0.5080   -6.0350 C   0  0  0  0  0  0  0  0  0  0  0  0
    8.3470    0.4520   -7.2160 C   0  0  0  0  0  0  0  0  0  0  0  0
    8.4990   -1.8910   -6.5300 N   0  0  0  0  0  0  0  0  0  0  0  0
    8.6050   -2.9670   -5.6160 C   0  0  0  0  0  0  0  0  0  0  0  0
    9.8660   -3.4420   -5.2380 C   0  0  0  0  0  0  0  0  0  0  0  0
    9.9710   -4.5060   -4.3330 C   0  0  0  0  0  0  0  0  0  0  0  0
    8.8140   -5.0940   -3.8080 C   0  0  0  0  0  0  0  0  0  0  0  0
    7.5530   -4.6190   -4.1860 C   0  0  0  0  0  0  0  0  0  0  0  0
    7.4480   -3.5550   -5.0900 C   0  0  0  0  0  0  0  0  0  0  0  0
    6.3310   -5.2410   -3.6300 C   0  0  0  0  0  0  0  0  0  0  0  0
    5.8050   -6.1900   -4.2100 O   0  0  0  0  0  0  0  0  0  0  0  0
    5.8000   -4.7730   -2.5040 N   0  0  0  0  0  0  0  0  0  0  0  0
    4.5860   -5.3910   -1.9520 C   0  0  1  0  0  0  0  0  0  0  0  0
    4.1880   -4.6710   -0.6640 C   0  0  0  0  0  0  0  0  0  0  0  0
    2.9410   -5.3060   -0.0970 C   0  0  0  0  0  0  0  0  0  0  0  0
    2.2080   -4.5620    0.8360 C   0  0  0  0  0  0  0  0  0  0  0  0
    1.0430   -5.0970    1.3970 C   0  0  0  0  0  0  0  0  0  0  0  0
    0.6090   -6.3760    1.0250 C   0  0  0  0  0  0  0  0  0  0  0  0
    1.3420   -7.1190    0.0920 C   0  0  0  0  0  0  0  0  0  0  0  0
    2.5080   -6.5840   -0.4690 C   0  0  0  0  0  0  0  0  0  0  0  0
    4.8560   -6.8640   -1.6490 C   0  0  2  0  0  0  0  0  0  0  0  0
    3.6750   -7.4650   -1.1120 O   0  0  0  0  0  0  0  0  0  0  0  0
    5.2540   -7.5840   -2.9360 C   0  0  0  0  0  0  0  0  0  0  0  0
    5.5140   -9.0010   -2.6450 N   0  0  0  0  0  0  0  0  0  0  0  0
    5.8970   -9.6940   -3.8840 C   0  0  0  0  0  0  0  0  0  0  0  0
    6.1640  -11.1500   -3.5840 C   0  0  0  0  0  0  0  0  0  0  0  0
    5.1230  -12.0830   -3.6610 C   0  0  0  0  0  0  0  0  0  0  0  0
    5.3710  -13.4330   -3.3830 C   0  0  0  0  0  0  0  0  0  0  0  0
    6.6600  -13.8490   -3.0290 C   0  0  0  0  0  0  0  0  0  0  0  0
    7.7010  -12.9160   -2.9530 C   0  0  0  0  0  0  0  0  0  0  0  0
    7.4530  -11.5660   -3.2300 C   0  0  0  0  0  0  0  0  0  0  0  0
    9.0910  -13.3650   -2.5710 C   0  0  0  0  0  0  0  0  0  0  0  0
    9.9880  -12.5740   -3.1530 F   0  0  0  0  0  0  0  0  0  0  0  0
    9.2320  -13.2980   -1.2500 F   0  0  0  0  0  0  0  0  0  0  0  0
    9.2780  -14.6190   -2.9730 F   0  0  0  0  0  0  0  0  0  0  0  0
   11.2460   -4.9860   -3.9510 N   0  0  0  0  0  0  0  0  0  0  0  0
   12.1990   -5.5260   -4.9310 C   0  0  0  0  0  0  0  0  0  0  0  0
   12.8240   -6.8570   -4.4730 C   0  0  0  0  0  0  0  0  0  0  0  0
   13.7670   -6.6510   -3.2740 C   0  0  0  0  0  0  0  0  0  0  0  0
   12.9740   -6.3010   -2.0010 C   0  0  0  0  0  0  0  0  0  0  0  0
   11.7780   -4.9720   -2.2840 S   0  0  0  0  0  0  0  0  0  0  0  0
   10.6570   -5.1290   -1.4110 O   0  0  0  0  0  0  0  0  0  0  0  0
   12.3680   -3.7080   -1.9700 O   0  0  0  0  0  0  0  0  0  0  0  0
   10.6040   -0.3400   -5.9220 H   0  0  0  0  0  0  0  0  0  0  0  0
    9.7210    0.8140   -4.8980 H   0  0  0  0  0  0  0  0  0  0  0  0
    9.8300   -0.8950   -4.4220 H   0  0  0  0  0  0  0  0  0  0  0  0
    7.6070   -0.3790   -5.3770 H   0  0  0  0  0  0  0  0  0  0  0  0
    9.2040    0.3230   -7.8740 H   0  0  0  0  0  0  0  0  0  0  0  0
    8.3220    1.4760   -6.8500 H   0  0  0  0  0  0  0  0  0  0  0  0
    7.4330    0.2400   -7.7660 H   0  0  0  0  0  0  0  0  0  0  0  0
    8.4470   -2.0750   -7.5220 H   0  0  0  0  0  0  0  0  0  0  0  0
   10.7580   -2.9880   -5.6430 H   0  0  0  0  0  0  0  0  0  0  0  0
    8.8950   -5.9150   -3.1100 H   0  0  0  0  0  0  0  0  0  0  0  0
    6.4750   -3.1880   -5.3820 H   0  0  0  0  0  0  0  0  0  0  0  0
    6.2310   -3.9940   -2.0280 H   0  0  0  0  0  0  0  0  0  0  0  0
    3.7770   -5.3120   -2.6760 H   0  0  0  0  0  0  0  0  0  0  0  0
    3.9950   -3.6220   -0.8800 H   0  0  0  0  0  0  0  0  0  0  0  0
    4.9970   -4.7500    0.0600 H   0  0  0  0  0  0  0  0  0  0  0  0
    2.5420   -3.5760    1.1230 H   0  0  0  0  0  0  0  0  0  0  0  0
    0.4770   -4.5240    2.1170 H   0  0  0  0  0  0  0  0  0  0  0  0
   -0.2900   -6.7880    1.4580 H   0  0  0  0  0  0  0  0  0  0  0  0
    1.0080   -8.1050   -0.1950 H   0  0  0  0  0  0  0  0  0  0  0  0
    3.0730   -7.1570   -1.1890 H   0  0  0  0  0  0  0  0  0  0  0  0
    5.6650   -6.9430   -0.9250 H   0  0  0  0  0  0  0  0  0  0  0  0
    3.8230   -8.4030   -0.9110 H   0  0  0  0  0  0  0  0  0  0  0  0
    6.1530   -7.1270   -3.3450 H   0  0  0  0  0  0  0  0  0  0  0  0
    4.4450   -7.5050   -3.6600 H   0  0  0  0  0  0  0  0  0  0  0  0
    4.6800   -9.4260   -2.2660 H   0  0  0  0  0  0  0  0  0  0  0  0
    6.7950   -9.2370   -4.2920 H   0  0  0  0  0  0  0  0  0  0  0  0
    5.0880   -9.6150   -4.6080 H   0  0  0  0  0  0  0  0  0  0  0  0
    4.1290  -11.7620   -3.9340 H   0  0  0  0  0  0  0  0  0  0  0  0
    4.5680  -14.1520   -3.4420 H   0  0  0  0  0  0  0  0  0  0  0  0
    6.8510  -14.8900   -2.8150 H   0  0  0  0  0  0  0  0  0  0  0  0
    8.2560  -10.8460   -3.1710 H   0  0  0  0  0  0  0  0  0  0  0  0
   12.9890   -4.7970   -5.1050 H   0  0  0  0  0  0  0  0  0  0  0  0
   11.6940   -5.6730   -5.8830 H   0  0  0  0  0  0  0  0  0  0  0  0
   12.0340   -7.5520   -4.1970 H   0  0  0  0  0  0  0  0  0  0  0  0
   13.3800   -7.2990   -5.2980 H   0  0  0  0  0  0  0  0  0  0  0  0
   14.4670   -5.8470   -3.4960 H   0  0  0  0  0  0  0  0  0  0  0  0
   14.3420   -7.5580   -3.1040 H   0  0  0  0  0  0  0  0  0  0  0  0
   12.4510   -7.1870   -1.6450 H   0  0  0  0  0  0  0  0  0  0  0  0
   13.6640   -6.0030   -1.2140 H   0  0  0  0  0  0  0  0  0  0  0  0
  1 45  1  0  0  0  0
  1 46  1  0  0  0  0
  1 47  1  0  0  0  0
  1  2  1  0  0  0  0
  2 48  1  0  0  0  0
  2  3  1  0  0  0  0
  3 49  1  0  0  0  0
  3 50  1  0  0  0  0
  3 51  1  0  0  0  0
  2  4  1  0  0  0  0
  4 52  1  0  0  0  0
  4  5  1  0  0  0  0
  5  6  2  0  0  0  0
  6 53  1  0  0  0  0
  6  7  1  0  0  0  0
  7  8  2  0  0  0  0
  8 54  1  0  0  0  0
  8  9  1  0  0  0  0
  9 10  2  0  0  0  0
 10  5  1  0  0  0  0
 10 55  1  0  0  0  0
  9 11  1  0  0  0  0
 11 12  2  0  0  0  0
 11 13  1  0  0  0  0
 13 56  1  0  0  0  0
 13 14  1  0  0  0  0
 14 57  1  0  0  0  0
 14 15  1  0  0  0  0
 15 58  1  0  0  0  0
 15 59  1  0  0  0  0
 15 16  1  0  0  0  0
 16 17  2  0  0  0  0
 17 60  1  0  0  0  0
 17 18  1  0  0  0  0
 18 61  1  0  0  0  0
 18 19  2  0  0  0  0
 19 62  1  0  0  0  0
 19 20  1  0  0  0  0
 20 63  1  0  0  0  0
 20 21  2  0  0  0  0
 21 16  1  0  0  0  0
 21 64  1  0  0  0  0
 14 22  1  0  0  0  0
 22 65  1  0  0  0  0
 22 23  1  0  0  0  0
 23 66  1  0  0  0  0
 22 24  1  0  0  0  0
 24 67  1  0  0  0  0
 24 68  1  0  0  0  0
 24 25  1  0  0  0  0
 25 69  1  0  0  0  0
 25 26  1  0  0  0  0
 26 70  1  0  0  0  0
 26 71  1  0  0  0  0
 26 27  1  0  0  0  0
 27 28  2  0  0  0  0
 28 72  1  0  0  0  0
 28 29  1  0  0  0  0
 29 73  1  0  0  0  0
 29 30  2  0  0  0  0
 30 74  1  0  0  0  0
 30 31  1  0  0  0  0
 31 32  2  0  0  0  0
 32 27  1  0  0  0  0
 32 75  1  0  0  0  0
 31 33  1  0  0  0  0
 33 34  1  0  0  0  0
 33 35  1  0  0  0  0
 33 36  1  0  0  0  0
  7 37  1  0  0  0  0
 37 38  1  0  0  0  0
 38 76  1  0  0  0  0
 38 77  1  0  0  0  0
 38 39  1  0  0  0  0
 39 78  1  0  0  0  0
 39 79  1  0  0  0  0
 39 40  1  0  0  0  0
 40 80  1  0  0  0  0
 40 81  1  0  0  0  0
 40 41  1  0  0  0  0
 41 82  1  0  0  0  0
 41 83  1  0  0  0  0
 41 42  1  0  0  0  0
 42 37  1  0  0  0  0
 42 43  2  0  0  0  0
 42 44  2  0  0  0  0
M  END
>  <LOGBIO>
6.3800

>  <PRED_LOGBIO>
7.0700

>  <XV_RES>
-0.7580

>  <WHL_TMPL>
2

>  <ANCH>
9-11;40-31

$$$$
ROW4
  -MTS-   01071502013D 0   0.00000     0.00000     0

113116  0  0  1  0  0  0  0  0999 V2000
    1.2210   13.2830   -6.9590 C   0  0  0  0  0  0  0  0  0  0  0  0
    0.8020   12.2340   -7.9860 C   0  0  0  0  0  0  0  0  0  0  0  0
    0.1710   12.9250   -9.1910 C   0  0  0  0  0  0  0  0  0  0  0  0
   -0.2130   11.2810   -7.3550 C   0  0  0  0  0  0  0  0  0  0  0  0
    0.4190   10.5890   -6.1480 C   0  0  2  0  0  0  0  0  0  0  0  0
   -0.5580    9.6730   -5.5420 N   0  0  0  0  0  0  0  0  0  0  0  0
   -1.7110   10.1440   -5.0750 C   0  0  0  0  0  0  0  0  0  0  0  0
   -1.9600   11.3460   -5.1510 O   0  0  0  0  0  0  0  0  0  0  0  0
   -2.6940    9.2210   -4.4650 C   0  0  0  0  0  0  0  0  0  0  0  0
   -3.6700    8.6110   -5.2620 C   0  0  0  0  0  0  0  0  0  0  0  0
   -4.6000    7.7380   -4.6840 C   0  0  0  0  0  0  0  0  0  0  0  0
   -4.5540    7.4760   -3.3100 C   0  0  0  0  0  0  0  0  0  0  0  0
   -3.5780    8.0860   -2.5130 C   0  0  0  0  0  0  0  0  0  0  0  0
   -2.6480    8.9590   -3.0900 C   0  0  0  0  0  0  0  0  0  0  0  0
   -3.5300    7.8090   -1.0600 C   0  0  0  0  0  0  0  0  0  0  0  0
   -4.1680    8.5120   -0.2780 O   0  0  0  0  0  0  0  0  0  0  0  0
   -2.7970    6.7990   -0.6000 N   0  0  0  0  0  0  0  0  0  0  0  0
   -2.7470    6.5120    0.9030 C   0  0  2  0  0  0  0  0  0  0  0  0
   -1.5730    5.5650    1.1760 C   0  0  0  0  0  0  0  0  0  0  0  0
   -4.0560    5.9760    1.4460 C   0  0  0  0  0  0  0  0  0  0  0  0
   -4.8350    6.7080    2.3580 C   0  0  0  0  0  0  0  0  0  0  0  0
   -6.0400    6.1940    2.8460 C   0  0  0  0  0  0  0  0  0  0  0  0
   -6.4700    4.9410    2.4220 C   0  0  0  0  0  0  0  0  0  0  0  0
   -7.6370    4.3990    2.8740 F   0  0  0  0  0  0  0  0  0  0  0  0
   -5.7170    4.2000    1.5200 C   0  0  0  0  0  0  0  0  0  0  0  0
   -4.5150    4.7150    1.0330 C   0  0  0  0  0  0  0  0  0  0  0  0
   -5.5860    7.1210   -5.4900 N   0  0  0  0  0  0  0  0  0  0  0  0
   -5.3120    5.8220   -6.1210 C   0  0  0  0  0  0  0  0  0  0  0  0
   -7.1310    7.9050   -5.7350 S   0  0  0  0  0  0  0  0  0  0  0  0
   -6.9280    9.1780   -6.3520 O   0  0  0  0  0  0  0  0  0  0  0  0
   -7.7790    8.0850   -4.4730 O   0  0  0  0  0  0  0  0  0  0  0  0
   -8.1670    6.8750   -6.8030 C   0  0  0  0  0  0  0  0  0  0  0  0
    1.6460    9.8000   -6.5990 C   0  0  1  0  0  0  0  0  0  0  0  0
    1.2540    8.8170   -7.5610 O   0  0  0  0  0  0  0  0  0  0  0  0
    2.6620   10.7520   -7.2300 C   0  0  0  0  0  0  0  0  0  0  0  0
    3.8890    9.9620   -7.6810 C   0  0  1  0  0  0  0  0  0  0  0  0
    3.4710    8.9130   -8.7070 C   0  0  0  0  0  0  0  0  0  0  0  0
    4.8920   10.9030   -8.3040 C   0  0  0  0  0  0  0  0  0  0  0  0
    4.6430   12.1060   -8.3790 O   0  0  0  0  0  0  0  0  0  0  0  0
    6.0450   10.4330   -8.7700 N   0  0  0  0  0  0  0  0  0  0  0  0
    7.0220   11.3490   -9.3770 C   0  0  0  0  0  0  0  0  0  0  0  0
    8.2500   10.5590   -9.8280 C   0  0  0  0  0  0  0  0  0  0  0  0
    9.2650   11.5120  -10.4580 C   0  0  0  0  0  0  0  0  0  0  0  0
   10.0320   10.7930  -11.5830 C   0  0  0  0  0  0  0  0  0  0  0  0
   11.1890   11.6580  -12.1150 C   0  0  0  0  0  0  0  0  0  0  0  0
   12.0900   12.0750  -11.0300 N   0  0  0  0  0  0  0  0  0  0  0  0
   13.1760   12.8960  -11.5840 C   0  0  0  0  0  0  0  0  0  0  0  0
   14.4310   12.6840  -10.7710 C   0  0  0  0  0  0  0  0  0  0  0  0
   15.3320   11.6720  -11.1260 C   0  0  0  0  0  0  0  0  0  0  0  0
   16.4950   11.4760  -10.3720 C   0  0  0  0  0  0  0  0  0  0  0  0
   16.7590   12.2910   -9.2650 C   0  0  0  0  0  0  0  0  0  0  0  0
   15.8590   13.3030   -8.9110 C   0  0  0  0  0  0  0  0  0  0  0  0
   14.6950   13.5000   -9.6640 C   0  0  0  0  0  0  0  0  0  0  0  0
   11.3710   12.8550  -10.0120 C   0  0  0  0  0  0  0  0  0  0  0  0
   10.2230   12.0470   -9.3790 C   0  0  0  0  0  0  0  0  0  0  0  0
    0.3460   13.8450   -6.6380 H   0  0  0  0  0  0  0  0  0  0  0  0
    1.9430   13.9610   -7.4080 H   0  0  0  0  0  0  0  0  0  0  0  0
    1.6710   12.7900   -6.1000 H   0  0  0  0  0  0  0  0  0  0  0  0
    1.6760   11.6710   -8.3070 H   0  0  0  0  0  0  0  0  0  0  0  0
   -0.7030   13.4870   -8.8700 H   0  0  0  0  0  0  0  0  0  0  0  0
    0.8940   13.6030   -9.6400 H   0  0  0  0  0  0  0  0  0  0  0  0
   -0.1280   12.1770   -9.9230 H   0  0  0  0  0  0  0  0  0  0  0  0
   -1.0880   11.8440   -7.0340 H   0  0  0  0  0  0  0  0  0  0  0  0
   -0.5120   10.5340   -8.0870 H   0  0  0  0  0  0  0  0  0  0  0  0
    0.7170   11.3370   -5.4170 H   0  0  0  0  0  0  0  0  0  0  0  0
   -0.3530    8.6860   -5.4800 H   0  0  0  0  0  0  0  0  0  0  0  0
   -3.7050    8.8130   -6.3220 H   0  0  0  0  0  0  0  0  0  0  0  0
   -5.2710    6.8030   -2.8650 H   0  0  0  0  0  0  0  0  0  0  0  0
   -1.8950    9.4300   -2.4760 H   0  0  0  0  0  0  0  0  0  0  0  0
   -2.2730    6.2210   -1.2420 H   0  0  0  0  0  0  0  0  0  0  0  0
   -2.5360    7.4510    1.4100 H   0  0  0  0  0  0  0  0  0  0  0  0
   -1.9460    4.5830    1.4590 H   0  0  0  0  0  0  0  0  0  0  0  0
   -1.0470    5.9610    2.0420 H   0  0  0  0  0  0  0  0  0  0  0  0
   -0.9690    5.5550    0.2710 H   0  0  0  0  0  0  0  0  0  0  0  0
   -4.4980    7.6800    2.6860 H   0  0  0  0  0  0  0  0  0  0  0  0
   -6.6320    6.7650    3.5460 H   0  0  0  0  0  0  0  0  0  0  0  0
   -6.0610    3.2290    1.1970 H   0  0  0  0  0  0  0  0  0  0  0  0
   -3.9320    4.1380    0.3310 H   0  0  0  0  0  0  0  0  0  0  0  0
   -4.4530    5.9140   -6.7820 H   0  0  0  0  0  0  0  0  0  0  0  0
   -6.1810    5.5090   -6.6970 H   0  0  0  0  0  0  0  0  0  0  0  0
   -5.1010    5.0830   -5.3520 H   0  0  0  0  0  0  0  0  0  0  0  0
   -7.6740    6.7370   -7.7630 H   0  0  0  0  0  0  0  0  0  0  0  0
   -9.1280    7.3620   -6.9550 H   0  0  0  0  0  0  0  0  0  0  0  0
   -8.3220    5.9060   -6.3330 H   0  0  0  0  0  0  0  0  0  0  0  0
    2.0960    9.3070   -5.7400 H   0  0  0  0  0  0  0  0  0  0  0  0
    2.0180    8.3010   -7.8630 H   0  0  0  0  0  0  0  0  0  0  0  0
    2.9600   11.5000   -6.4980 H   0  0  0  0  0  0  0  0  0  0  0  0
    2.2120   11.2450   -8.0890 H   0  0  0  0  0  0  0  0  0  0  0  0
    4.3390    9.4690   -6.8210 H   0  0  0  0  0  0  0  0  0  0  0  0
    2.7480    8.2350   -8.2580 H   0  0  0  0  0  0  0  0  0  0  0  0
    4.3450    8.3510   -9.0280 H   0  0  0  0  0  0  0  0  0  0  0  0
    3.0210    9.4060   -9.5660 H   0  0  0  0  0  0  0  0  0  0  0  0
    6.2500    9.4460   -8.7080 H   0  0  0  0  0  0  0  0  0  0  0  0
    7.3200   12.0970   -8.6450 H   0  0  0  0  0  0  0  0  0  0  0  0
    6.5720   11.8420  -10.2360 H   0  0  0  0  0  0  0  0  0  0  0  0
    7.9510    9.8110  -10.5600 H   0  0  0  0  0  0  0  0  0  0  0  0
    8.7000   10.0660   -8.9680 H   0  0  0  0  0  0  0  0  0  0  0  0
    8.6780   12.3290  -10.8720 H   0  0  0  0  0  0  0  0  0  0  0  0
   10.4270    9.8510  -11.2090 H   0  0  0  0  0  0  0  0  0  0  0  0
    9.3480   10.5630  -12.3980 H   0  0  0  0  0  0  0  0  0  0  0  0
   10.7860   12.5390  -12.6090 H   0  0  0  0  0  0  0  0  0  0  0  0
   11.7530   11.0950  -12.8560 H   0  0  0  0  0  0  0  0  0  0  0  0
   13.3590   12.6070  -12.6160 H   0  0  0  0  0  0  0  0  0  0  0  0
   12.8930   13.9460  -11.5460 H   0  0  0  0  0  0  0  0  0  0  0  0
   15.1290   11.0430  -11.9790 H   0  0  0  0  0  0  0  0  0  0  0  0
   17.1900   10.6950  -10.6460 H   0  0  0  0  0  0  0  0  0  0  0  0
   17.6570   12.1400   -8.6840 H   0  0  0  0  0  0  0  0  0  0  0  0
   16.0620   13.9320   -8.0570 H   0  0  0  0  0  0  0  0  0  0  0  0
   14.0000   14.2800   -9.3910 H   0  0  0  0  0  0  0  0  0  0  0  0
   10.9690   13.7590  -10.4650 H   0  0  0  0  0  0  0  0  0  0  0  0
   12.0660   13.1650   -9.2350 H   0  0  0  0  0  0  0  0  0  0  0  0
   10.6350   11.2120   -8.8150 H   0  0  0  0  0  0  0  0  0  0  0  0
    9.6720   12.6810   -8.6870 H   0  0  0  0  0  0  0  0  0  0  0  0
  1 56  1  0  0  0  0
  1 57  1  0  0  0  0
  1 58  1  0  0  0  0
  1  2  1  0  0  0  0
  2 59  1  0  0  0  0
  2  3  1  0  0  0  0
  3 60  1  0  0  0  0
  3 61  1  0  0  0  0
  3 62  1  0  0  0  0
  2  4  1  0  0  0  0
  4 63  1  0  0  0  0
  4 64  1  0  0  0  0
  4  5  1  0  0  0  0
  5 65  1  0  0  0  0
  5  6  1  0  0  0  0
  6 66  1  0  0  0  0
  6  7  1  0  0  0  0
  7  8  2  0  0  0  0
  7  9  1  0  0  0  0
  9 10  2  0  0  0  0
 10 67  1  0  0  0  0
 10 11  1  0  0  0  0
 11 12  2  0  0  0  0
 12 68  1  0  0  0  0
 12 13  1  0  0  0  0
 13 14  2  0  0  0  0
 14  9  1  0  0  0  0
 14 69  1  0  0  0  0
 13 15  1  0  0  0  0
 15 16  2  0  0  0  0
 15 17  1  0  0  0  0
 17 70  1  0  0  0  0
 17 18  1  0  0  0  0
 18 71  1  0  0  0  0
 18 19  1  0  0  0  0
 19 72  1  0  0  0  0
 19 73  1  0  0  0  0
 19 74  1  0  0  0  0
 18 20  1  0  0  0  0
 20 21  2  0  0  0  0
 21 75  1  0  0  0  0
 21 22  1  0  0  0  0
 22 76  1  0  0  0  0
 22 23  2  0  0  0  0
 23 24  1  0  0  0  0
 23 25  1  0  0  0  0
 25 77  1  0  0  0  0
 25 26  2  0  0  0  0
 26 20  1  0  0  0  0
 26 78  1  0  0  0  0
 11 27  1  0  0  0  0
 27 28  1  0  0  0  0
 28 79  1  0  0  0  0
 28 80  1  0  0  0  0
 28 81  1  0  0  0  0
 27 29  1  0  0  0  0
 29 30  2  0  0  0  0
 29 31  2  0  0  0  0
 29 32  1  0  0  0  0
 32 82  1  0  0  0  0
 32 83  1  0  0  0  0
 32 84  1  0  0  0  0
  5 33  1  0  0  0  0
 33 85  1  0  0  0  0
 33 34  1  0  0  0  0
 34 86  1  0  0  0  0
 33 35  1  0  0  0  0
 35 87  1  0  0  0  0
 35 88  1  0  0  0  0
 35 36  1  0  0  0  0
 36 89  1  0  0  0  0
 36 37  1  0  0  0  0
 37 90  1  0  0  0  0
 37 91  1  0  0  0  0
 37 92  1  0  0  0  0
 36 38  1  0  0  0  0
 38 39  2  0  0  0  0
 38 40  1  0  0  0  0
 40 93  1  0  0  0  0
 40 41  1  0  0  0  0
 41 94  1  0  0  0  0
 41 95  1  0  0  0  0
 41 42  1  0  0  0  0
 42 96  1  0  0  0  0
 42 97  1  0  0  0  0
 42 43  1  0  0  0  0
 43 98  1  0  0  0  0
 43 44  1  0  0  0  0
 44 99  1  0  0  0  0
 44100  1  0  0  0  0
 44 45  1  0  0  0  0
 45101  1  0  0  0  0
 45102  1  0  0  0  0
 45 46  1  0  0  0  0
 46 47  1  0  0  0  0
 47103  1  0  0  0  0
 47104  1  0  0  0  0
 47 48  1  0  0  0  0
 48 49  2  0  0  0  0
 49105  1  0  0  0  0
 49 50  1  0  0  0  0
 50106  1  0  0  0  0
 50 51  2  0  0  0  0
 51107  1  0  0  0  0
 51 52  1  0  0  0  0
 52108  1  0  0  0  0
 52 53  2  0  0  0  0
 53 48  1  0  0  0  0
 53109  1  0  0  0  0
 46 54  1  0  0  0  0
 54110  1  0  0  0  0
 54111  1  0  0  0  0
 54 55  1  0  0  0  0
 55 43  1  0  0  0  0
 55112  1  0  0  0  0
 55113  1  0  0  0  0
M  END
>  <LOGBIO>
5.8700

>  <PRED_LOGBIO>
5.9300

>  <XV_RES>
-0.0330

>  <WHL_TMPL>
1

>  <ANCH>
13-23;39-40

$$$$
ROW5
  -MTS-   01071502013D 0   0.00000     0.00000     0

 83 85  0  0  1  0  0  0  0  0999 V2000
   -2.7300   -6.9540   -7.6150 C   0  0  0  0  0  0  0  0  0  0  0  0
   -1.6300   -7.1100   -8.5150 O   0  0  0  0  0  0  0  0  0  0  0  0
   -0.5970   -6.2140   -8.4280 C   0  0  0  0  0  0  0  0  0  0  0  0
   -0.6250   -5.0380   -9.1870 C   0  0  0  0  0  0  0  0  0  0  0  0
    0.4310   -4.1230   -9.0980 C   0  0  0  0  0  0  0  0  0  0  0  0
    1.5140   -4.3830   -8.2510 C   0  0  0  0  0  0  0  0  0  0  0  0
    1.5420   -5.5590   -7.4920 C   0  0  0  0  0  0  0  0  0  0  0  0
    2.7100   -5.8400   -6.5770 C   0  0  0  0  0  0  0  0  0  0  0  0
    2.4370   -5.2790   -5.2460 N   0  0  0  0  0  0  0  0  0  0  0  0
    3.5740   -5.5530   -4.3560 C   0  0  0  0  0  0  0  0  0  0  0  0
    3.2900   -4.9700   -2.9730 C   0  0  1  0  0  0  0  0  0  0  0  0
    2.1090   -5.5710   -2.4350 O   0  0  0  0  0  0  0  0  0  0  0  0
    4.4720   -5.2540   -2.0470 C   0  0  2  0  0  0  0  0  0  0  0  0
    4.1880   -4.6710   -0.6640 C   0  0  0  0  0  0  0  0  0  0  0  0
    2.9410   -5.3060   -0.0970 C   0  0  0  0  0  0  0  0  0  0  0  0
    2.2080   -4.5620    0.8360 C   0  0  0  0  0  0  0  0  0  0  0  0
    1.0420   -5.0980    1.3970 C   0  0  0  0  0  0  0  0  0  0  0  0
    0.3360   -4.3810    2.2970 F   0  0  0  0  0  0  0  0  0  0  0  0
    0.6090   -6.3760    1.0250 C   0  0  0  0  0  0  0  0  0  0  0  0
    1.3420   -7.1190    0.0920 C   0  0  0  0  0  0  0  0  0  0  0  0
    0.9250   -8.3520   -0.2670 F   0  0  0  0  0  0  0  0  0  0  0  0
    2.5080   -6.5840   -0.4690 C   0  0  0  0  0  0  0  0  0  0  0  0
    5.6860   -4.6360   -2.6000 N   0  0  0  0  0  0  0  0  0  0  0  0
    6.1270   -4.9940   -3.8030 C   0  0  0  0  0  0  0  0  0  0  0  0
    5.5180   -5.8420   -4.4530 O   0  0  0  0  0  0  0  0  0  0  0  0
    7.3490   -4.3720   -4.3580 C   0  0  0  0  0  0  0  0  0  0  0  0
    7.2530   -3.2060   -5.1270 C   0  0  0  0  0  0  0  0  0  0  0  0
    8.4100   -2.6180   -5.6530 C   0  0  0  0  0  0  0  0  0  0  0  0
    9.6620   -3.1950   -5.4100 C   0  0  0  0  0  0  0  0  0  0  0  0
    9.7570   -4.3610   -4.6420 C   0  0  0  0  0  0  0  0  0  0  0  0
    8.6010   -4.9500   -4.1160 C   0  0  0  0  0  0  0  0  0  0  0  0
   11.0810   -4.9720   -4.3850 C   0  0  0  0  0  0  0  0  0  0  0  0
   11.5620   -5.8770   -5.2170 N   0  0  0  0  0  0  0  0  0  0  0  0
   12.8060   -6.4950   -5.0350 O   0  0  0  0  0  0  0  0  0  0  0  0
   13.2230   -7.4610   -6.0020 C   0  0  0  0  0  0  0  0  0  0  0  0
   14.5810   -8.0010   -5.6210 C   0  0  0  0  0  0  0  0  0  0  0  0
   15.1740   -8.9260   -6.3890 C   0  0  0  0  0  0  0  0  0  0  0  0
   11.8800   -4.5600   -3.1720 C   0  0  0  0  0  0  0  0  0  0  0  0
    8.3130   -1.4390   -6.4300 N   0  0  0  0  0  0  0  0  0  0  0  0
    8.1420   -1.5310   -7.8870 C   0  0  0  0  0  0  0  0  0  0  0  0
    8.3970    0.1280   -5.6560 S   0  0  0  0  0  0  0  0  0  0  0  0
    7.3320    0.2500   -4.7100 O   0  0  0  0  0  0  0  0  0  0  0  0
    9.6510    0.2610   -4.9830 O   0  0  0  0  0  0  0  0  0  0  0  0
    8.2440    1.4280   -6.9070 C   0  0  0  0  0  0  0  0  0  0  0  0
    0.4860   -6.4740   -7.5800 C   0  0  0  0  0  0  0  0  0  0  0  0
   -2.3750   -7.0320   -6.5900 H   0  0  0  0  0  0  0  0  0  0  0  0
   -3.4660   -7.7340   -7.8040 H   0  0  0  0  0  0  0  0  0  0  0  0
   -3.1890   -5.9790   -7.7670 H   0  0  0  0  0  0  0  0  0  0  0  0
   -1.4600   -4.8370   -9.8410 H   0  0  0  0  0  0  0  0  0  0  0  0
    0.4100   -3.2150   -9.6840 H   0  0  0  0  0  0  0  0  0  0  0  0
    2.3280   -3.6770   -8.1820 H   0  0  0  0  0  0  0  0  0  0  0  0
    3.6090   -5.3830   -6.9860 H   0  0  0  0  0  0  0  0  0  0  0  0
    2.8560   -6.9150   -6.4950 H   0  0  0  0  0  0  0  0  0  0  0  0
    1.6030   -5.7040   -4.8670 H   0  0  0  0  0  0  0  0  0  0  0  0
    4.4730   -5.0960   -4.7650 H   0  0  0  0  0  0  0  0  0  0  0  0
    3.7200   -6.6280   -4.2740 H   0  0  0  0  0  0  0  0  0  0  0  0
    3.1450   -3.8950   -3.0550 H   0  0  0  0  0  0  0  0  0  0  0  0
    1.3430   -5.4030   -3.0070 H   0  0  0  0  0  0  0  0  0  0  0  0
    4.6180   -6.3290   -1.9650 H   0  0  0  0  0  0  0  0  0  0  0  0
    5.0300   -4.8740   -0.0050 H   0  0  0  0  0  0  0  0  0  0  0  0
    4.0430   -3.5960   -0.7460 H   0  0  0  0  0  0  0  0  0  0  0  0
    2.5420   -3.5760    1.1230 H   0  0  0  0  0  0  0  0  0  0  0  0
   -0.2900   -6.7880    1.4580 H   0  0  0  0  0  0  0  0  0  0  0  0
    3.0730   -7.1570   -1.1890 H   0  0  0  0  0  0  0  0  0  0  0  0
    6.1860   -3.9400   -2.0650 H   0  0  0  0  0  0  0  0  0  0  0  0
    6.2880   -2.7600   -5.3150 H   0  0  0  0  0  0  0  0  0  0  0  0
   10.5540   -2.7410   -5.8160 H   0  0  0  0  0  0  0  0  0  0  0  0
    8.6750   -5.8490   -3.5230 H   0  0  0  0  0  0  0  0  0  0  0  0
   13.2810   -6.9920   -6.9820 H   0  0  0  0  0  0  0  0  0  0  0  0
   12.5040   -8.2770   -6.0330 H   0  0  0  0  0  0  0  0  0  0  0  0
   15.0740   -7.6420   -4.7300 H   0  0  0  0  0  0  0  0  0  0  0  0
   14.6800   -9.2850   -7.2800 H   0  0  0  0  0  0  0  0  0  0  0  0
   16.1450   -9.3120   -6.1160 H   0  0  0  0  0  0  0  0  0  0  0  0
   11.3100   -4.7790   -2.2710 H   0  0  0  0  0  0  0  0  0  0  0  0
   12.8170   -5.1120   -3.1510 H   0  0  0  0  0  0  0  0  0  0  0  0
   12.0880   -3.4930   -3.2200 H   0  0  0  0  0  0  0  0  0  0  0  0
    7.2230   -2.0700   -8.1110 H   0  0  0  0  0  0  0  0  0  0  0  0
    8.0880   -0.5300   -8.3100 H   0  0  0  0  0  0  0  0  0  0  0  0
    8.9880   -2.0620   -8.3190 H   0  0  0  0  0  0  0  0  0  0  0  0
    7.2900    1.3270   -7.4200 H   0  0  0  0  0  0  0  0  0  0  0  0
    8.2960    2.4020   -6.4260 H   0  0  0  0  0  0  0  0  0  0  0  0
    9.0540    1.3350   -7.6280 H   0  0  0  0  0  0  0  0  0  0  0  0
    0.5080   -7.3820   -6.9950 H   0  0  0  0  0  0  0  0  0  0  0  0
  1 46  1  0  0  0  0
  1 47  1  0  0  0  0
  1 48  1  0  0  0  0
  1  2  1  0  0  0  0
  2  3  1  0  0  0  0
  3  4  2  0  0  0  0
  4 49  1  0  0  0  0
  4  5  1  0  0  0  0
  5 50  1  0  0  0  0
  5  6  2  0  0  0  0
  6 51  1  0  0  0  0
  6  7  1  0  0  0  0
  7  8  1  0  0  0  0
  8 52  1  0  0  0  0
  8 53  1  0  0  0  0
  8  9  1  0  0  0  0
  9 54  1  0  0  0  0
  9 10  1  0  0  0  0
 10 55  1  0  0  0  0
 10 56  1  0  0  0  0
 10 11  1  0  0  0  0
 11 57  1  0  0  0  0
 11 12  1  0  0  0  0
 12 58  1  0  0  0  0
 11 13  1  0  0  0  0
 13 59  1  0  0  0  0
 13 14  1  0  0  0  0
 14 60  1  0  0  0  0
 14 61  1  0  0  0  0
 14 15  1  0  0  0  0
 15 16  2  0  0  0  0
 16 62  1  0  0  0  0
 16 17  1  0  0  0  0
 17 18  1  0  0  0  0
 17 19  2  0  0  0  0
 19 63  1  0  0  0  0
 19 20  1  0  0  0  0
 20 21  1  0  0  0  0
 20 22  2  0  0  0  0
 22 15  1  0  0  0  0
 22 64  1  0  0  0  0
 13 23  1  0  0  0  0
 23 65  1  0  0  0  0
 23 24  1  0  0  0  0
 24 25  2  0  0  0  0
 24 26  1  0  0  0  0
 26 27  2  0  0  0  0
 27 66  1  0  0  0  0
 27 28  1  0  0  0  0
 28 29  2  0  0  0  0
 29 67  1  0  0  0  0
 29 30  1  0  0  0  0
 30 31  2  0  0  0  0
 31 26  1  0  0  0  0
 31 68  1  0  0  0  0
 30 32  1  0  0  0  0
 32 33  2  0  0  0  0
 33 34  1  0  0  0  0
 34 35  1  0  0  0  0
 35 69  1  0  0  0  0
 35 70  1  0  0  0  0
 35 36  1  0  0  0  0
 36 71  1  0  0  0  0
 36 37  2  0  0  0  0
 37 72  1  0  0  0  0
 37 73  1  0  0  0  0
 32 38  1  0  0  0  0
 38 74  1  0  0  0  0
 38 75  1  0  0  0  0
 38 76  1  0  0  0  0
 28 39  1  0  0  0  0
 39 40  1  0  0  0  0
 40 77  1  0  0  0  0
 40 78  1  0  0  0  0
 40 79  1  0  0  0  0
 39 41  1  0  0  0  0
 41 42  2  0  0  0  0
 41 43  2  0  0  0  0
 41 44  1  0  0  0  0
 44 80  1  0  0  0  0
 44 81  1  0  0  0  0
 44 82  1  0  0  0  0
  7 45  2  0  0  0  0
 45  3  1  0  0  0  0
 45 83  1  0  0  0  0
M  END
>  <LOGBIO>
6.4400

>  <PRED_LOGBIO>
6.8100

>  <XV_RES>
-0.4490

>  <WHL_TMPL>
2

>  <ANCH>
9-11;40-31

$$$$
ROW6
  -MTS-   01071502013D 0   0.00000     0.00000     0

 81 84  0  0  1  0  0  0  0  0999 V2000
   -2.7300   -6.9540   -7.6150 C   0  0  0  0  0  0  0  0  0  0  0  0
   -1.6300   -7.1100   -8.5150 O   0  0  0  0  0  0  0  0  0  0  0  0
   -0.5970   -6.2140   -8.4280 C   0  0  0  0  0  0  0  0  0  0  0  0
   -0.6250   -5.0380   -9.1870 C   0  0  0  0  0  0  0  0  0  0  0  0
    0.4310   -4.1230   -9.0980 C   0  0  0  0  0  0  0  0  0  0  0  0
    1.5140   -4.3830   -8.2510 C   0  0  0  0  0  0  0  0  0  0  0  0
    1.5420   -5.5590   -7.4920 C   0  0  0  0  0  0  0  0  0  0  0  0
    2.7100   -5.8400   -6.5770 C   0  0  0  0  0  0  0  0  0  0  0  0
    2.4370   -5.2790   -5.2460 N   0  0  0  0  0  0  0  0  0  0  0  0
    3.5740   -5.5530   -4.3560 C   0  0  0  0  0  0  0  0  0  0  0  0
    3.2900   -4.9700   -2.9730 C   0  0  1  0  0  0  0  0  0  0  0  0
    2.1090   -5.5710   -2.4350 O   0  0  0  0  0  0  0  0  0  0  0  0
    4.4720   -5.2540   -2.0470 C   0  0  2  0  0  0  0  0  0  0  0  0
    4.1880   -4.6710   -0.6640 C   0  0  0  0  0  0  0  0  0  0  0  0
    2.9410   -5.3060   -0.0970 C   0  0  0  0  0  0  0  0  0  0  0  0
    2.2080   -4.5620    0.8360 C   0  0  0  0  0  0  0  0  0  0  0  0
    1.0420   -5.0980    1.3970 C   0  0  0  0  0  0  0  0  0  0  0  0
    0.3360   -4.3810    2.2970 F   0  0  0  0  0  0  0  0  0  0  0  0
    0.6090   -6.3760    1.0250 C   0  0  0  0  0  0  0  0  0  0  0  0
    1.3420   -7.1190    0.0920 C   0  0  0  0  0  0  0  0  0  0  0  0
    0.9250   -8.3520   -0.2670 F   0  0  0  0  0  0  0  0  0  0  0  0
    2.5080   -6.5840   -0.4690 C   0  0  0  0  0  0  0  0  0  0  0  0
    5.6860   -4.6360   -2.6000 N   0  0  0  0  0  0  0  0  0  0  0  0
    6.1270   -4.9940   -3.8030 C   0  0  0  0  0  0  0  0  0  0  0  0
    5.5180   -5.8420   -4.4530 O   0  0  0  0  0  0  0  0  0  0  0  0
    7.3490   -4.3720   -4.3580 C   0  0  0  0  0  0  0  0  0  0  0  0
    8.6010   -4.9500   -4.1160 C   0  0  0  0  0  0  0  0  0  0  0  0
    9.7570   -4.3610   -4.6410 C   0  0  0  0  0  0  0  0  0  0  0  0
    9.6620   -3.1950   -5.4100 C   0  0  0  0  0  0  0  0  0  0  0  0
    8.4100   -2.6180   -5.6530 C   0  0  0  0  0  0  0  0  0  0  0  0
    7.2530   -3.2060   -5.1270 C   0  0  0  0  0  0  0  0  0  0  0  0
    8.3090   -1.3850   -6.4660 C   0  0  0  0  0  0  0  0  0  0  0  0
    8.1660   -1.4620   -7.6850 O   0  0  0  0  0  0  0  0  0  0  0  0
    8.3810   -0.0320   -5.7980 C   0  0  0  0  0  0  0  0  0  0  0  0
   11.0230   -4.9450   -4.3960 N   0  0  0  0  0  0  0  0  0  0  0  0
   11.5390   -5.9150   -5.2870 C   0  0  0  0  0  0  0  0  0  0  0  0
   11.2640   -7.2720   -5.0810 C   0  0  0  0  0  0  0  0  0  0  0  0
   11.7750   -8.2320   -5.9630 C   0  0  0  0  0  0  0  0  0  0  0  0
   12.5610   -7.8340   -7.0510 C   0  0  0  0  0  0  0  0  0  0  0  0
   12.8360   -6.4770   -7.2570 C   0  0  0  0  0  0  0  0  0  0  0  0
   12.3250   -5.5180   -6.3760 C   0  0  0  0  0  0  0  0  0  0  0  0
   11.9490   -4.4680   -2.9900 S   0  0  0  0  0  0  0  0  0  0  0  0
   12.2210   -3.0650   -3.0520 O   0  0  0  0  0  0  0  0  0  0  0  0
   11.2000   -4.7550   -1.8060 O   0  0  0  0  0  0  0  0  0  0  0  0
   13.5080   -5.3850   -2.9550 C   0  0  0  0  0  0  0  0  0  0  0  0
    0.4860   -6.4740   -7.5800 C   0  0  0  0  0  0  0  0  0  0  0  0
   -2.3750   -7.0320   -6.5900 H   0  0  0  0  0  0  0  0  0  0  0  0
   -3.4660   -7.7340   -7.8040 H   0  0  0  0  0  0  0  0  0  0  0  0
   -3.1890   -5.9790   -7.7670 H   0  0  0  0  0  0  0  0  0  0  0  0
   -1.4600   -4.8370   -9.8410 H   0  0  0  0  0  0  0  0  0  0  0  0
    0.4100   -3.2150   -9.6840 H   0  0  0  0  0  0  0  0  0  0  0  0
    2.3280   -3.6770   -8.1820 H   0  0  0  0  0  0  0  0  0  0  0  0
    3.6090   -5.3830   -6.9860 H   0  0  0  0  0  0  0  0  0  0  0  0
    2.8560   -6.9150   -6.4950 H   0  0  0  0  0  0  0  0  0  0  0  0
    1.6030   -5.7040   -4.8670 H   0  0  0  0  0  0  0  0  0  0  0  0
    4.4730   -5.0960   -4.7650 H   0  0  0  0  0  0  0  0  0  0  0  0
    3.7200   -6.6280   -4.2740 H   0  0  0  0  0  0  0  0  0  0  0  0
    3.1450   -3.8950   -3.0550 H   0  0  0  0  0  0  0  0  0  0  0  0
    1.3430   -5.4030   -3.0070 H   0  0  0  0  0  0  0  0  0  0  0  0
    4.6180   -6.3290   -1.9650 H   0  0  0  0  0  0  0  0  0  0  0  0
    5.0300   -4.8740   -0.0050 H   0  0  0  0  0  0  0  0  0  0  0  0
    4.0430   -3.5960   -0.7460 H   0  0  0  0  0  0  0  0  0  0  0  0
    2.5420   -3.5760    1.1230 H   0  0  0  0  0  0  0  0  0  0  0  0
   -0.2900   -6.7880    1.4580 H   0  0  0  0  0  0  0  0  0  0  0  0
    3.0730   -7.1570   -1.1890 H   0  0  0  0  0  0  0  0  0  0  0  0
    6.1860   -3.9400   -2.0650 H   0  0  0  0  0  0  0  0  0  0  0  0
    8.6750   -5.8490   -3.5230 H   0  0  0  0  0  0  0  0  0  0  0  0
   10.5540   -2.7410   -5.8160 H   0  0  0  0  0  0  0  0  0  0  0  0
    6.2880   -2.7600   -5.3150 H   0  0  0  0  0  0  0  0  0  0  0  0
    9.3350    0.0680   -5.2850 H   0  0  0  0  0  0  0  0  0  0  0  0
    8.2890    0.7490   -6.5500 H   0  0  0  0  0  0  0  0  0  0  0  0
    7.5710    0.0610   -5.0780 H   0  0  0  0  0  0  0  0  0  0  0  0
   10.6580   -7.5790   -4.2410 H   0  0  0  0  0  0  0  0  0  0  0  0
   11.5630   -9.2790   -5.8040 H   0  0  0  0  0  0  0  0  0  0  0  0
   12.9560   -8.5750   -7.7320 H   0  0  0  0  0  0  0  0  0  0  0  0
   13.4420   -6.1710   -8.0970 H   0  0  0  0  0  0  0  0  0  0  0  0
   12.5370   -4.4710   -6.5350 H   0  0  0  0  0  0  0  0  0  0  0  0
   14.0780   -5.1660   -3.8550 H   0  0  0  0  0  0  0  0  0  0  0  0
   14.0840   -5.0880   -2.0810 H   0  0  0  0  0  0  0  0  0  0  0  0
   13.3010   -6.4520   -2.9070 H   0  0  0  0  0  0  0  0  0  0  0  0
    0.5080   -7.3820   -6.9950 H   0  0  0  0  0  0  0  0  0  0  0  0
  1 47  1  0  0  0  0
  1 48  1  0  0  0  0
  1 49  1  0  0  0  0
  1  2  1  0  0  0  0
  2  3  1  0  0  0  0
  3  4  2  0  0  0  0
  4 50  1  0  0  0  0
  4  5  1  0  0  0  0
  5 51  1  0  0  0  0
  5  6  2  0  0  0  0
  6 52  1  0  0  0  0
  6  7  1  0  0  0  0
  7  8  1  0  0  0  0
  8 53  1  0  0  0  0
  8 54  1  0  0  0  0
  8  9  1  0  0  0  0
  9 55  1  0  0  0  0
  9 10  1  0  0  0  0
 10 56  1  0  0  0  0
 10 57  1  0  0  0  0
 10 11  1  0  0  0  0
 11 58  1  0  0  0  0
 11 12  1  0  0  0  0
 12 59  1  0  0  0  0
 11 13  1  0  0  0  0
 13 60  1  0  0  0  0
 13 14  1  0  0  0  0
 14 61  1  0  0  0  0
 14 62  1  0  0  0  0
 14 15  1  0  0  0  0
 15 16  2  0  0  0  0
 16 63  1  0  0  0  0
 16 17  1  0  0  0  0
 17 18  1  0  0  0  0
 17 19  2  0  0  0  0
 19 64  1  0  0  0  0
 19 20  1  0  0  0  0
 20 21  1  0  0  0  0
 20 22  2  0  0  0  0
 22 15  1  0  0  0  0
 22 65  1  0  0  0  0
 13 23  1  0  0  0  0
 23 66  1  0  0  0  0
 23 24  1  0  0  0  0
 24 25  2  0  0  0  0
 24 26  1  0  0  0  0
 26 27  2  0  0  0  0
 27 67  1  0  0  0  0
 27 28  1  0  0  0  0
 28 29  2  0  0  0  0
 29 68  1  0  0  0  0
 29 30  1  0  0  0  0
 30 31  2  0  0  0  0
 31 26  1  0  0  0  0
 31 69  1  0  0  0  0
 30 32  1  0  0  0  0
 32 33  2  0  0  0  0
 32 34  1  0  0  0  0
 34 70  1  0  0  0  0
 34 71  1  0  0  0  0
 34 72  1  0  0  0  0
 28 35  1  0  0  0  0
 35 36  1  0  0  0  0
 36 37  2  0  0  0  0
 37 73  1  0  0  0  0
 37 38  1  0  0  0  0
 38 74  1  0  0  0  0
 38 39  2  0  0  0  0
 39 75  1  0  0  0  0
 39 40  1  0  0  0  0
 40 76  1  0  0  0  0
 40 41  2  0  0  0  0
 41 36  1  0  0  0  0
 41 77  1  0  0  0  0
 35 42  1  0  0  0  0
 42 43  2  0  0  0  0
 42 44  2  0  0  0  0
 42 45  1  0  0  0  0
 45 78  1  0  0  0  0
 45 79  1  0  0  0  0
 45 80  1  0  0  0  0
  7 46  2  0  0  0  0
 46  3  1  0  0  0  0
 46 81  1  0  0  0  0
M  END
>  <LOGBIO>
7.7700

>  <PRED_LOGBIO>
7.1600

>  <XV_RES>
0.7090

>  <WHL_TMPL>
2

>  <ANCH>
9-11;40-31

$$$$
ROW7
  -MTS-   01071502013D 0   0.00000     0.00000     0

 52 55  0  0  0  0  0  0  0  0999 V2000
    1.4460    9.1540   -0.5090 C   0  0  0  0  0  0  0  0  0  0  0  0
    1.3600    8.0160    0.3520 O   0  0  0  0  0  0  0  0  0  0  0  0
    1.2660    6.7770   -0.2250 C   0  0  0  0  0  0  0  0  0  0  0  0
    0.0100    6.2360   -0.5210 C   0  0  0  0  0  0  0  0  0  0  0  0
   -0.0850    4.9700   -1.1110 C   0  0  0  0  0  0  0  0  0  0  0  0
    1.0760    4.2450   -1.4050 C   0  0  0  0  0  0  0  0  0  0  0  0
    2.3330    4.7870   -1.1090 C   0  0  0  0  0  0  0  0  0  0  0  0
    2.4280    6.0530   -0.5190 C   0  0  0  0  0  0  0  0  0  0  0  0
    3.7830    6.6370   -0.1990 C   0  0  0  0  0  0  0  0  0  0  0  0
    0.9740    2.8800   -2.0420 C   0  0  0  0  0  0  0  0  0  0  0  0
   -0.1890    2.7750   -2.9360 N   0  0  0  0  0  0  0  0  0  0  0  0
    0.2550    2.4810   -4.1440 C   0  0  0  0  0  0  0  0  0  0  0  0
   -0.5480    2.3060   -5.2390 N   0  0  0  0  0  0  0  0  0  0  0  0
    1.6210    2.3740   -4.1620 N   0  0  0  0  0  0  0  0  0  0  0  0
    2.4120    2.0560   -5.3600 C   0  0  0  0  0  0  0  0  0  0  0  0
    2.1400    2.5940   -2.9580 C   0  0  0  0  0  0  0  0  0  0  0  0
    3.3300    2.5700   -2.6510 O   0  0  0  0  0  0  0  0  0  0  0  0
    0.8980    1.8960   -0.8990 C   0  0  0  0  0  0  0  0  0  0  0  0
    2.0620    1.3500   -0.3690 C   0  0  0  0  0  0  0  0  0  0  0  0
    2.0000    0.4430    0.6830 C   0  0  0  0  0  0  0  0  0  0  0  0
    0.7580    0.0780    1.2120 C   0  0  0  0  0  0  0  0  0  0  0  0
    0.7040   -0.8690    2.3090 C   0  0  0  0  0  0  0  0  0  0  0  0
    0.6610   -1.6260    3.1870 N   0  0  0  0  0  0  0  0  0  0  0  0
   -0.4440    0.6120    0.7000 C   0  0  0  0  0  0  0  0  0  0  0  0
   -0.3440    1.5290   -0.3680 C   0  0  0  0  0  0  0  0  0  0  0  0
   -1.7520    0.2250    1.2560 C   0  0  0  0  0  0  0  0  0  0  0  0
   -2.3070   -1.0280    0.9680 C   0  0  0  0  0  0  0  0  0  0  0  0
   -3.5520   -1.3620    1.5140 C   0  0  0  0  0  0  0  0  0  0  0  0
   -4.2040   -0.4310    2.3320 C   0  0  0  0  0  0  0  0  0  0  0  0
   -3.6480    0.7600    2.5900 N   0  0  0  0  0  0  0  0  0  0  0  0
   -2.4580    1.1080    2.0820 C   0  0  0  0  0  0  0  0  0  0  0  0
    0.5600    9.2010   -1.1380 H   0  0  0  0  0  0  0  0  0  0  0  0
    1.5140   10.0590    0.0910 H   0  0  0  0  0  0  0  0  0  0  0  0
    2.3320    9.0670   -1.1360 H   0  0  0  0  0  0  0  0  0  0  0  0
   -0.8860    6.7950   -0.2950 H   0  0  0  0  0  0  0  0  0  0  0  0
   -1.0550    4.5520   -1.3400 H   0  0  0  0  0  0  0  0  0  0  0  0
    3.2290    4.2280   -1.3360 H   0  0  0  0  0  0  0  0  0  0  0  0
    3.7010    7.2910    0.6660 H   0  0  0  0  0  0  0  0  0  0  0  0
    4.1420    7.2080   -1.0530 H   0  0  0  0  0  0  0  0  0  0  0  0
    4.4820    5.8330    0.0190 H   0  0  0  0  0  0  0  0  0  0  0  0
   -0.9090    1.3890   -5.4600 H   0  0  0  0  0  0  0  0  0  0  0  0
   -0.7790    3.0940   -5.8270 H   0  0  0  0  0  0  0  0  0  0  0  0
    1.8980    2.4300   -6.2430 H   0  0  0  0  0  0  0  0  0  0  0  0
    2.5310    0.9770   -5.4400 H   0  0  0  0  0  0  0  0  0  0  0  0
    3.3910    2.5240   -5.2840 H   0  0  0  0  0  0  0  0  0  0  0  0
    3.0210    1.6330   -0.7770 H   0  0  0  0  0  0  0  0  0  0  0  0
    2.9080    0.0220    1.0900 H   0  0  0  0  0  0  0  0  0  0  0  0
   -1.2440    1.9560   -0.7840 H   0  0  0  0  0  0  0  0  0  0  0  0
   -1.7820   -1.7270    0.3340 H   0  0  0  0  0  0  0  0  0  0  0  0
   -4.0020   -2.3210    1.3080 H   0  0  0  0  0  0  0  0  0  0  0  0
   -5.1650   -0.6760    2.7600 H   0  0  0  0  0  0  0  0  0  0  0  0
   -2.0400    2.0770    2.3110 H   0  0  0  0  0  0  0  0  0  0  0  0
  1 32  1  0  0  0  0
  1 33  1  0  0  0  0
  1 34  1  0  0  0  0
  1  2  1  0  0  0  0
  2  3  1  0  0  0  0
  3  4  2  0  0  0  0
  4 35  1  0  0  0  0
  4  5  1  0  0  0  0
  5 36  1  0  0  0  0
  5  6  2  0  0  0  0
  6  7  1  0  0  0  0
  7 37  1  0  0  0  0
  7  8  2  0  0  0  0
  8  3  1  0  0  0  0
  8  9  1  0  0  0  0
  9 38  1  0  0  0  0
  9 39  1  0  0  0  0
  9 40  1  0  0  0  0
  6 10  1  0  0  0  0
 10 11  1  0  0  0  0
 11 12  2  0  0  0  0
 12 13  1  0  0  0  0
 13 41  1  0  0  0  0
 13 42  1  0  0  0  0
 12 14  1  0  0  0  0
 14 15  1  0  0  0  0
 15 43  1  0  0  0  0
 15 44  1  0  0  0  0
 15 45  1  0  0  0  0
 14 16  1  0  0  0  0
 16 10  1  0  0  0  0
 16 17  2  0  0  0  0
 10 18  1  0  0  0  0
 18 19  2  0  0  0  0
 19 46  1  0  0  0  0
 19 20  1  0  0  0  0
 20 47  1  0  0  0  0
 20 21  2  0  0  0  0
 21 22  1  0  0  0  0
 22 23  3  0  0  0  0
 21 24  1  0  0  0  0
 24 25  2  0  0  0  0
 25 18  1  0  0  0  0
 25 48  1  0  0  0  0
 24 26  1  0  0  0  0
 26 27  2  0  0  0  0
 27 49  1  0  0  0  0
 27 28  1  0  0  0  0
 28 50  1  0  0  0  0
 28 29  2  0  0  0  0
 29 51  1  0  0  0  0
 29 30  1  0  0  0  0
 30 31  2  0  0  0  0
 31 26  1  0  0  0  0
 31 52  1  0  0  0  0
M  END
>  <LOGBIO>
6.2000

>  <PRED_LOGBIO>
7.0200

>  <XV_RES>
-0.9400

>  <WHL_TMPL>
3

>  <ANCH>
8-9;43-44

$$$$
ROW8
  -MTS-   01071502013D 0   0.00000     0.00000     0

 53 57  0  0  1  0  0  0  0  0999 V2000
   -3.1650    2.9450    6.6030 N   0  0  0  0  0  0  0  0  0  0  0  0
   -3.8230    2.3210    5.5760 C   0  0  0  0  0  0  0  0  0  0  0  0
   -3.5670    2.5320    4.2980 N   0  0  0  0  0  0  0  0  0  0  0  0
   -4.4680    1.6880    3.5010 C   0  0  1  0  0  0  0  0  0  0  0  0
   -5.2840    0.9580    4.5410 C   0  0  0  0  0  0  0  0  0  0  0  0
   -6.2450    0.0720    4.3560 N   0  0  0  0  0  0  0  0  0  0  0  0
   -6.9060   -0.5130    5.5320 C   0  0  0  0  0  0  0  0  0  0  0  0
   -6.0220   -0.5050    6.7930 C   0  0  0  0  0  0  0  0  0  0  0  0
   -5.4080    0.8920    7.0010 C   0  0  0  0  0  0  0  0  0  0  0  0
   -4.8250    1.4040    5.7520 N   0  0  0  0  0  0  0  0  0  0  0  0
   -5.3370    2.5080    2.5770 C   0  0  0  0  0  0  0  0  0  0  0  0
   -6.6290    2.0730    2.2620 C   0  0  0  0  0  0  0  0  0  0  0  0
   -7.4350    2.8330    1.4060 C   0  0  0  0  0  0  0  0  0  0  0  0
   -6.9480    4.0290    0.8650 C   0  0  0  0  0  0  0  0  0  0  0  0
   -7.7360    4.7730    0.0270 O   0  0  0  0  0  0  0  0  0  0  0  0
   -7.6660    4.5030   -1.3760 C   0  0  0  0  0  0  0  0  0  0  0  0
   -8.0170    3.2400   -1.6020 F   0  0  0  0  0  0  0  0  0  0  0  0
   -8.4940    5.3160   -2.0260 F   0  0  0  0  0  0  0  0  0  0  0  0
   -6.4230    4.7010   -1.8040 F   0  0  0  0  0  0  0  0  0  0  0  0
   -5.6550    4.4640    1.1800 C   0  0  0  0  0  0  0  0  0  0  0  0
   -4.8500    3.7040    2.0360 C   0  0  0  0  0  0  0  0  0  0  0  0
   -3.7070    0.7350    2.6110 C   0  0  0  0  0  0  0  0  0  0  0  0
   -4.2370   -0.5150    2.3110 C   0  0  0  0  0  0  0  0  0  0  0  0
   -3.5490   -1.4040    1.4920 C   0  0  0  0  0  0  0  0  0  0  0  0
   -2.3090   -1.0330    0.9670 C   0  0  0  0  0  0  0  0  0  0  0  0
   -1.7520    0.2250    1.2560 C   0  0  0  0  0  0  0  0  0  0  0  0
   -2.4670    1.1040    2.0850 C   0  0  0  0  0  0  0  0  0  0  0  0
   -0.4380    0.6140    0.6970 C   0  0  0  0  0  0  0  0  0  0  0  0
   -0.3580    1.5260   -0.3610 C   0  0  0  0  0  0  0  0  0  0  0  0
    0.9000    1.8730   -0.8670 C   0  0  0  0  0  0  0  0  0  0  0  0
    2.0420    1.2960   -0.2970 C   0  0  0  0  0  0  0  0  0  0  0  0
    1.9340    0.4250    0.7160 N   0  0  0  0  0  0  0  0  0  0  0  0
    0.7430    0.0740    1.2200 C   0  0  0  0  0  0  0  0  0  0  0  0
    0.6820   -0.8070    2.2410 F   0  0  0  0  0  0  0  0  0  0  0  0
   -2.3310    2.5310    6.9940 H   0  0  0  0  0  0  0  0  0  0  0  0
   -3.5140    3.8190    6.9690 H   0  0  0  0  0  0  0  0  0  0  0  0
   -7.8260    0.0300    5.7340 H   0  0  0  0  0  0  0  0  0  0  0  0
   -7.2020   -1.5350    5.3060 H   0  0  0  0  0  0  0  0  0  0  0  0
   -5.2260   -1.2380    6.6820 H   0  0  0  0  0  0  0  0  0  0  0  0
   -6.6240   -0.7690    7.6590 H   0  0  0  0  0  0  0  0  0  0  0  0
   -6.1770    1.5770    7.3490 H   0  0  0  0  0  0  0  0  0  0  0  0
   -4.6360    0.8380    7.7660 H   0  0  0  0  0  0  0  0  0  0  0  0
   -7.0050    1.1500    2.6790 H   0  0  0  0  0  0  0  0  0  0  0  0
   -8.4320    2.4970    1.1620 H   0  0  0  0  0  0  0  0  0  0  0  0
   -5.2790    5.3870    0.7630 H   0  0  0  0  0  0  0  0  0  0  0  0
   -3.8530    4.0400    2.2790 H   0  0  0  0  0  0  0  0  0  0  0  0
   -5.1960   -0.7990    2.7190 H   0  0  0  0  0  0  0  0  0  0  0  0
   -3.9700   -2.3720    1.2640 H   0  0  0  0  0  0  0  0  0  0  0  0
   -1.7720   -1.7210    0.3310 H   0  0  0  0  0  0  0  0  0  0  0  0
   -2.0540    2.0740    2.3180 H   0  0  0  0  0  0  0  0  0  0  0  0
   -1.2550    1.9570   -0.7820 H   0  0  0  0  0  0  0  0  0  0  0  0
    0.9900    2.5750   -1.6830 H   0  0  0  0  0  0  0  0  0  0  0  0
    3.0180    1.5550   -0.6780 H   0  0  0  0  0  0  0  0  0  0  0  0
  1 35  1  0  0  0  0
  1 36  1  0  0  0  0
  1  2  1  0  0  0  0
  2  3  2  0  0  0  0
  3  4  1  0  0  0  0
  4  5  1  0  0  0  0
  5  6  2  0  0  0  0
  6  7  1  0  0  0  0
  7 37  1  0  0  0  0
  7 38  1  0  0  0  0
  7  8  1  0  0  0  0
  8 39  1  0  0  0  0
  8 40  1  0  0  0  0
  8  9  1  0  0  0  0
  9 41  1  0  0  0  0
  9 42  1  0  0  0  0
  9 10  1  0  0  0  0
 10  2  1  0  0  0  0
 10  5  1  0  0  0  0
  4 11  1  0  0  0  0
 11 12  2  0  0  0  0
 12 43  1  0  0  0  0
 12 13  1  0  0  0  0
 13 44  1  0  0  0  0
 13 14  2  0  0  0  0
 14 15  1  0  0  0  0
 15 16  1  0  0  0  0
 16 17  1  0  0  0  0
 16 18  1  0  0  0  0
 16 19  1  0  0  0  0
 14 20  1  0  0  0  0
 20 45  1  0  0  0  0
 20 21  2  0  0  0  0
 21 11  1  0  0  0  0
 21 46  1  0  0  0  0
  4 22  1  0  0  0  0
 22 23  2  0  0  0  0
 23 47  1  0  0  0  0
 23 24  1  0  0  0  0
 24 48  1  0  0  0  0
 24 25  2  0  0  0  0
 25 49  1  0  0  0  0
 25 26  1  0  0  0  0
 26 27  2  0  0  0  0
 27 22  1  0  0  0  0
 27 50  1  0  0  0  0
 26 28  1  0  0  0  0
 28 29  2  0  0  0  0
 29 51  1  0  0  0  0
 29 30  1  0  0  0  0
 30 52  1  0  0  0  0
 30 31  2  0  0  0  0
 31 53  1  0  0  0  0
 31 32  1  0  0  0  0
 32 33  2  0  0  0  0
 33 28  1  0  0  0  0
 33 34  1  0  0  0  0
M  END
>  <LOGBIO>
6.4300

>  <PRED_LOGBIO>
7.0400

>  <XV_RES>
-0.7210

>  <WHL_TMPL>
3

>  <ANCH>
8-9;41-39

$$$$
ROW9
  -MTS-   01071502013D 0   0.00000     0.00000     0

 60 63  0  0  0  0  0  0  0  0999 V2000
   12.8290    3.8280   -0.1350 N   0  0  0  0  0  0  0  0  0  0  0  0
   11.8380    3.7530   -1.2180 C   0  0  0  0  0  0  0  0  0  0  0  0
   10.4970    3.3580   -0.6470 C   0  0  0  0  0  0  0  0  0  0  0  0
   10.1490    2.0060   -0.5500 C   0  0  0  0  0  0  0  0  0  0  0  0
    8.9060    1.6390   -0.0210 C   0  0  0  0  0  0  0  0  0  0  0  0
    8.0110    2.6260    0.4120 C   0  0  0  0  0  0  0  0  0  0  0  0
    6.6700    2.2310    0.9840 C   0  0  0  0  0  0  0  0  0  0  0  0
    5.6790    2.1550   -0.1000 N   0  0  0  0  0  0  0  0  0  0  0  0
    4.4210    1.8220    0.1730 C   0  0  0  0  0  0  0  0  0  0  0  0
    4.0860    1.5780    1.3310 O   0  0  0  0  0  0  0  0  0  0  0  0
    3.4030    1.7450   -0.9400 C   0  0  0  0  0  0  0  0  0  0  0  0
    3.2860    3.1090   -1.6190 C   0  0  0  0  0  0  0  0  0  0  0  0
    4.6260    3.5040   -2.1900 C   0  0  0  0  0  0  0  0  0  0  0  0
    4.9630    3.1420   -3.5000 C   0  0  0  0  0  0  0  0  0  0  0  0
    6.2060    3.5090   -4.0290 C   0  0  0  0  0  0  0  0  0  0  0  0
    7.1130    4.2360   -3.2490 C   0  0  0  0  0  0  0  0  0  0  0  0
    6.7760    4.5980   -1.9390 C   0  0  0  0  0  0  0  0  0  0  0  0
    5.5330    4.2320   -1.4100 C   0  0  0  0  0  0  0  0  0  0  0  0
    2.0620    1.3500   -0.3690 C   0  0  0  0  0  0  0  0  0  0  0  0
    2.0000    0.4430    0.6830 C   0  0  0  0  0  0  0  0  0  0  0  0
    0.7580    0.0780    1.2120 C   0  0  0  0  0  0  0  0  0  0  0  0
   -0.4440    0.6120    0.7000 C   0  0  0  0  0  0  0  0  0  0  0  0
   -0.3440    1.5290   -0.3680 C   0  0  0  0  0  0  0  0  0  0  0  0
    0.8980    1.8960   -0.8990 C   0  0  0  0  0  0  0  0  0  0  0  0
   -1.7520    0.2250    1.2560 C   0  0  0  0  0  0  0  0  0  0  0  0
   -2.3090   -1.0330    0.9670 C   0  0  0  0  0  0  0  0  0  0  0  0
   -3.5490   -1.4040    1.4920 C   0  0  0  0  0  0  0  0  0  0  0  0
   -4.2370   -0.5150    2.3110 C   0  0  0  0  0  0  0  0  0  0  0  0
   -3.7070    0.7350    2.6110 C   0  0  0  0  0  0  0  0  0  0  0  0
   -2.4670    1.1040    2.0850 C   0  0  0  0  0  0  0  0  0  0  0  0
    8.3600    3.9780    0.3160 C   0  0  0  0  0  0  0  0  0  0  0  0
    9.6030    4.3440   -0.2140 C   0  0  0  0  0  0  0  0  0  0  0  0
   12.9070    2.9270    0.3140 H   0  0  0  0  0  0  0  0  0  0  0  0
   13.7260    4.0930   -0.5170 H   0  0  0  0  0  0  0  0  0  0  0  0
   12.1550    3.0110   -1.9470 H   0  0  0  0  0  0  0  0  0  0  0  0
   11.7550    4.7240   -1.7010 H   0  0  0  0  0  0  0  0  0  0  0  0
   10.8390    1.2450   -0.8840 H   0  0  0  0  0  0  0  0  0  0  0  0
    8.6370    0.5960    0.0540 H   0  0  0  0  0  0  0  0  0  0  0  0
    6.3540    2.9730    1.7130 H   0  0  0  0  0  0  0  0  0  0  0  0
    6.7540    1.2590    1.4670 H   0  0  0  0  0  0  0  0  0  0  0  0
    5.9540    2.3560   -1.0500 H   0  0  0  0  0  0  0  0  0  0  0  0
    3.7190    1.0030   -1.6700 H   0  0  0  0  0  0  0  0  0  0  0  0
    2.5520    3.0530   -2.4200 H   0  0  0  0  0  0  0  0  0  0  0  0
    2.9690    3.8510   -0.8890 H   0  0  0  0  0  0  0  0  0  0  0  0
    4.2640    2.5810   -4.1020 H   0  0  0  0  0  0  0  0  0  0  0  0
    6.4660    3.2300   -5.0400 H   0  0  0  0  0  0  0  0  0  0  0  0
    8.0720    4.5190   -3.6570 H   0  0  0  0  0  0  0  0  0  0  0  0
    7.4750    5.1590   -1.3370 H   0  0  0  0  0  0  0  0  0  0  0  0
    5.2730    4.5110   -0.3990 H   0  0  0  0  0  0  0  0  0  0  0  0
    2.9070    0.0220    1.0900 H   0  0  0  0  0  0  0  0  0  0  0  0
    0.7180   -0.6270    2.0290 H   0  0  0  0  0  0  0  0  0  0  0  0
   -1.2440    1.9560   -0.7840 H   0  0  0  0  0  0  0  0  0  0  0  0
    0.9520    2.6000   -1.7160 H   0  0  0  0  0  0  0  0  0  0  0  0
   -1.7720   -1.7210    0.3310 H   0  0  0  0  0  0  0  0  0  0  0  0
   -3.9700   -2.3720    1.2640 H   0  0  0  0  0  0  0  0  0  0  0  0
   -5.1960   -0.7990    2.7190 H   0  0  0  0  0  0  0  0  0  0  0  0
   -4.2510    1.4170    3.2470 H   0  0  0  0  0  0  0  0  0  0  0  0
   -2.0540    2.0740    2.3180 H   0  0  0  0  0  0  0  0  0  0  0  0
    7.6700    4.7390    0.6500 H   0  0  0  0  0  0  0  0  0  0  0  0
    9.8720    5.3870   -0.2880 H   0  0  0  0  0  0  0  0  0  0  0  0
  1 33  1  0  0  0  0
  1 34  1  0  0  0  0
  1  2  1  0  0  0  0
  2 35  1  0  0  0  0
  2 36  1  0  0  0  0
  2  3  1  0  0  0  0
  3  4  2  0  0  0  0
  4 37  1  0  0  0  0
  4  5  1  0  0  0  0
  5 38  1  0  0  0  0
  5  6  2  0  0  0  0
  6  7  1  0  0  0  0
  7 39  1  0  0  0  0
  7 40  1  0  0  0  0
  7  8  1  0  0  0  0
  8 41  1  0  0  0  0
  8  9  1  0  0  0  0
  9 10  2  0  0  0  0
  9 11  1  0  0  0  0
 11 42  1  0  0  0  0
 11 12  1  0  0  0  0
 12 43  1  0  0  0  0
 12 44  1  0  0  0  0
 12 13  1  0  0  0  0
 13 14  2  0  0  0  0
 14 45  1  0  0  0  0
 14 15  1  0  0  0  0
 15 46  1  0  0  0  0
 15 16  2  0  0  0  0
 16 47  1  0  0  0  0
 16 17  1  0  0  0  0
 17 48  1  0  0  0  0
 17 18  2  0  0  0  0
 18 13  1  0  0  0  0
 18 49  1  0  0  0  0
 11 19  1  0  0  0  0
 19 20  2  0  0  0  0
 20 50  1  0  0  0  0
 20 21  1  0  0  0  0
 21 51  1  0  0  0  0
 21 22  2  0  0  0  0
 22 23  1  0  0  0  0
 23 52  1  0  0  0  0
 23 24  2  0  0  0  0
 24 19  1  0  0  0  0
 24 53  1  0  0  0  0
 22 25  1  0  0  0  0
 25 26  2  0  0  0  0
 26 54  1  0  0  0  0
 26 27  1  0  0  0  0
 27 55  1  0  0  0  0
 27 28  2  0  0  0  0
 28 56  1  0  0  0  0
 28 29  1  0  0  0  0
 29 57  1  0  0  0  0
 29 30  2  0  0  0  0
 30 25  1  0  0  0  0
 30 58  1  0  0  0  0
  6 31  1  0  0  0  0
 31 59  1  0  0  0  0
 31 32  2  0  0  0  0
 32  3  1  0  0  0  0
 32 60  1  0  0  0  0
M  END
>  <LOGBIO>
4.5700

>  <PRED_LOGBIO>
5.2100

>  <XV_RES>
-0.8540

>  <WHL_TMPL>
3

>  <ANCH>
8-9;46-47

$$$$
ROW10
  -MTS-   01071502013D 0   0.00000     0.00000     0

 58 61  0  0  0  0  0  0  0  0999 V2000
   -3.7690   -3.7220    2.0740 C   0  0  0  0  0  0  0  0  0  0  0  0
   -4.0830   -2.6320    1.2030 O   0  0  0  0  0  0  0  0  0  0  0  0
   -3.5490   -1.4040    1.4920 C   0  0  0  0  0  0  0  0  0  0  0  0
   -4.2370   -0.5150    2.3110 C   0  0  0  0  0  0  0  0  0  0  0  0
   -3.7070    0.7350    2.6110 C   0  0  0  0  0  0  0  0  0  0  0  0
   -2.4670    1.1040    2.0850 C   0  0  0  0  0  0  0  0  0  0  0  0
   -1.7520    0.2250    1.2560 C   0  0  0  0  0  0  0  0  0  0  0  0
   -2.3090   -1.0330    0.9670 C   0  0  0  0  0  0  0  0  0  0  0  0
   -0.4440    0.6120    0.7000 C   0  0  0  0  0  0  0  0  0  0  0  0
    0.7580    0.0780    1.2120 C   0  0  0  0  0  0  0  0  0  0  0  0
    2.0000    0.4430    0.6830 C   0  0  0  0  0  0  0  0  0  0  0  0
    2.0620    1.3500   -0.3690 C   0  0  0  0  0  0  0  0  0  0  0  0
    0.8980    1.8960   -0.8990 C   0  0  0  0  0  0  0  0  0  0  0  0
   -0.3440    1.5290   -0.3680 C   0  0  0  0  0  0  0  0  0  0  0  0
    0.9740    2.8800   -2.0420 C   0  0  0  0  0  0  0  0  0  0  0  0
   -0.2090    2.7370   -2.9030 N   0  0  0  0  0  0  0  0  0  0  0  0
    0.2000    2.3810   -4.1060 C   0  0  0  0  0  0  0  0  0  0  0  0
   -0.6970    2.1280   -5.2950 C   0  0  0  0  0  0  0  0  0  0  0  0
    1.6750    2.2690   -4.1070 C   0  0  0  0  0  0  0  0  0  0  0  0
    2.1230    2.5610   -2.9000 N   0  0  0  0  0  0  0  0  0  0  0  0
    2.4490    1.9190   -5.1830 N   0  0  0  0  0  0  0  0  0  0  0  0
    1.0820    4.3210   -1.5440 C   0  0  0  0  0  0  0  0  0  0  0  0
    0.3650    5.2700   -2.5220 C   0  0  0  0  0  0  0  0  0  0  0  0
    0.5550    6.7430   -2.1150 C   0  0  0  0  0  0  0  0  0  0  0  0
    1.9700    7.0870   -1.9120 N   0  0  0  0  0  0  0  0  0  0  0  0
    2.6930    6.1940   -0.9950 C   0  0  0  0  0  0  0  0  0  0  0  0
    2.5620    4.7070   -1.3710 C   0  0  0  0  0  0  0  0  0  0  0  0
    2.5490    8.1240   -2.5110 C   0  0  0  0  0  0  0  0  0  0  0  0
    2.5480    9.2270   -1.9680 O   0  0  0  0  0  0  0  0  0  0  0  0
    3.2090    7.9460   -3.8580 C   0  0  0  0  0  0  0  0  0  0  0  0
   -4.1150   -3.4940    3.0800 H   0  0  0  0  0  0  0  0  0  0  0  0
   -4.2620   -4.6240    1.7170 H   0  0  0  0  0  0  0  0  0  0  0  0
   -2.6930   -3.8780    2.0870 H   0  0  0  0  0  0  0  0  0  0  0  0
   -5.1960   -0.7990    2.7190 H   0  0  0  0  0  0  0  0  0  0  0  0
   -4.2510    1.4170    3.2470 H   0  0  0  0  0  0  0  0  0  0  0  0
   -2.0540    2.0740    2.3180 H   0  0  0  0  0  0  0  0  0  0  0  0
   -1.7720   -1.7210    0.3310 H   0  0  0  0  0  0  0  0  0  0  0  0
    0.7180   -0.6270    2.0290 H   0  0  0  0  0  0  0  0  0  0  0  0
    2.9070    0.0220    1.0900 H   0  0  0  0  0  0  0  0  0  0  0  0
    3.0210    1.6330   -0.7770 H   0  0  0  0  0  0  0  0  0  0  0  0
   -1.2440    1.9560   -0.7840 H   0  0  0  0  0  0  0  0  0  0  0  0
   -0.2380    1.3850   -5.9430 H   0  0  0  0  0  0  0  0  0  0  0  0
   -0.8370    3.0540   -5.8470 H   0  0  0  0  0  0  0  0  0  0  0  0
   -1.6620    1.7610   -4.9500 H   0  0  0  0  0  0  0  0  0  0  0  0
    2.7980    2.6320   -5.8070 H   0  0  0  0  0  0  0  0  0  0  0  0
    2.6700    0.9480   -5.3510 H   0  0  0  0  0  0  0  0  0  0  0  0
    0.5800    4.3330   -0.5790 H   0  0  0  0  0  0  0  0  0  0  0  0
    0.7550    5.1180   -3.5260 H   0  0  0  0  0  0  0  0  0  0  0  0
   -0.6970    5.0350   -2.5420 H   0  0  0  0  0  0  0  0  0  0  0  0
    0.0020    6.9410   -1.2000 H   0  0  0  0  0  0  0  0  0  0  0  0
    0.1340    7.3880   -2.8830 H   0  0  0  0  0  0  0  0  0  0  0  0
    2.3240    6.3430    0.0170 H   0  0  0  0  0  0  0  0  0  0  0  0
    3.7450    6.4700   -0.9790 H   0  0  0  0  0  0  0  0  0  0  0  0
    3.0960    4.5190   -2.3010 H   0  0  0  0  0  0  0  0  0  0  0  0
    3.0080    4.0940   -0.5900 H   0  0  0  0  0  0  0  0  0  0  0  0
    4.0060    7.2100   -3.7760 H   0  0  0  0  0  0  0  0  0  0  0  0
    3.6250    8.8960   -4.1860 H   0  0  0  0  0  0  0  0  0  0  0  0
    2.4720    7.6030   -4.5800 H   0  0  0  0  0  0  0  0  0  0  0  0
  1 31  1  0  0  0  0
  1 32  1  0  0  0  0
  1 33  1  0  0  0  0
  1  2  1  0  0  0  0
  2  3  1  0  0  0  0
  3  4  2  0  0  0  0
  4 34  1  0  0  0  0
  4  5  1  0  0  0  0
  5 35  1  0  0  0  0
  5  6  2  0  0  0  0
  6 36  1  0  0  0  0
  6  7  1  0  0  0  0
  7  8  2  0  0  0  0
  8  3  1  0  0  0  0
  8 37  1  0  0  0  0
  7  9  1  0  0  0  0
  9 10  2  0  0  0  0
 10 38  1  0  0  0  0
 10 11  1  0  0  0  0
 11 39  1  0  0  0  0
 11 12  2  0  0  0  0
 12 40  1  0  0  0  0
 12 13  1  0  0  0  0
 13 14  2  0  0  0  0
 14  9  1  0  0  0  0
 14 41  1  0  0  0  0
 13 15  1  0  0  0  0
 15 16  1  0  0  0  0
 16 17  2  0  0  0  0
 17 18  1  0  0  0  0
 18 42  1  0  0  0  0
 18 43  1  0  0  0  0
 18 44  1  0  0  0  0
 17 19  1  0  0  0  0
 19 20  2  0  0  0  0
 20 15  1  0  0  0  0
 19 21  1  0  0  0  0
 21 45  1  0  0  0  0
 21 46  1  0  0  0  0
 15 22  1  0  0  0  0
 22 47  1  0  0  0  0
 22 23  1  0  0  0  0
 23 48  1  0  0  0  0
 23 49  1  0  0  0  0
 23 24  1  0  0  0  0
 24 50  1  0  0  0  0
 24 51  1  0  0  0  0
 24 25  1  0  0  0  0
 25 26  1  0  0  0  0
 26 52  1  0  0  0  0
 26 53  1  0  0  0  0
 26 27  1  0  0  0  0
 27 22  1  0  0  0  0
 27 54  1  0  0  0  0
 27 55  1  0  0  0  0
 25 28  1  0  0  0  0
 28 29  2  0  0  0  0
 28 30  1  0  0  0  0
 30 56  1  0  0  0  0
 30 57  1  0  0  0  0
 30 58  1  0  0  0  0
M  END
>  <LOGBIO>
6.1000

>  <PRED_LOGBIO>
6.6700

>  <XV_RES>
-0.7900

>  <WHL_TMPL>
3

>  <ANCH>
8-9;13-14

$$$$
ROW11
  -MTS-   01071502013D 0   0.00000     0.00000     0

 62 65  0  0  1  0  0  0  0  0999 V2000
   -1.3750   -2.7990    2.9950 C   0  0  0  0  0  0  0  0  0  0  0  0
   -0.7070   -3.5100    1.8210 C   0  0  0  0  0  0  0  0  0  0  0  0
    0.3260   -4.3700    2.3100 O   0  0  0  0  0  0  0  0  0  0  0  0
    1.0430   -5.0970    1.3970 C   0  0  0  0  0  0  0  0  0  0  0  0
    2.2080   -4.5620    0.8360 C   0  0  0  0  0  0  0  0  0  0  0  0
    2.9410   -5.3060   -0.0970 C   0  0  0  0  0  0  0  0  0  0  0  0
    4.1880   -4.6710   -0.6640 C   0  0  0  0  0  0  0  0  0  0  0  0
    4.5030   -3.4500    0.0910 N   0  0  0  0  0  0  0  0  0  0  0  0
    5.1360   -2.4700   -0.8030 C   0  0  0  0  0  0  0  0  0  0  0  0
    5.4690   -1.1580   -0.0690 C   0  0  0  0  0  0  0  0  0  0  0  0
    6.3390   -1.4280    1.1730 C   0  0  1  0  0  0  0  0  0  0  0  0
    5.7330   -2.5370    2.0520 C   0  0  0  0  0  0  0  0  0  0  0  0
    5.3850   -3.7850    1.2190 C   0  0  2  0  0  0  0  0  0  0  0  0
    4.7190   -4.8340    2.1060 C   0  0  0  0  0  0  0  0  0  0  0  0
    6.4890   -0.1250    1.9800 C   0  0  0  0  0  0  0  0  0  0  0  0
    7.2550    0.7680    1.0970 N   0  0  0  0  0  0  0  0  0  0  0  0
    7.0720    2.2150    0.9120 C   0  0  0  0  0  0  0  0  0  0  0  0
    8.4300   -0.2660    0.3160 S   0  0  0  0  0  0  0  0  0  0  0  0
    8.5130   -0.0580   -1.0970 O   0  0  0  0  0  0  0  0  0  0  0  0
    9.7530   -0.1110    0.8370 O   0  0  0  0  0  0  0  0  0  0  0  0
    7.6960   -1.7960    0.7440 N   0  0  0  0  0  0  0  0  0  0  0  0
    8.2740   -3.0860    0.6910 C   0  0  0  0  0  0  0  0  0  0  0  0
    8.7350   -3.5970   -0.5280 C   0  0  0  0  0  0  0  0  0  0  0  0
    9.3070   -4.8740   -0.5800 C   0  0  0  0  0  0  0  0  0  0  0  0
    9.4170   -5.6400    0.5860 C   0  0  0  0  0  0  0  0  0  0  0  0
    8.9560   -5.1290    1.8050 C   0  0  0  0  0  0  0  0  0  0  0  0
    9.0630   -5.8670    2.9300 F   0  0  0  0  0  0  0  0  0  0  0  0
    8.3850   -3.8520    1.8580 C   0  0  0  0  0  0  0  0  0  0  0  0
    2.5080   -6.5840   -0.4690 C   0  0  0  0  0  0  0  0  0  0  0  0
    1.3420   -7.1190    0.0920 C   0  0  0  0  0  0  0  0  0  0  0  0
    0.6100   -6.3760    1.0250 C   0  0  0  0  0  0  0  0  0  0  0  0
   -0.5310   -6.8990    1.5740 O   0  0  0  0  0  0  0  0  0  0  0  0
   -0.6340   -2.2090    3.5300 H   0  0  0  0  0  0  0  0  0  0  0  0
   -2.1610   -2.1450    2.6230 H   0  0  0  0  0  0  0  0  0  0  0  0
   -1.8060   -3.5370    3.6680 H   0  0  0  0  0  0  0  0  0  0  0  0
   -0.2760   -2.7720    1.1480 H   0  0  0  0  0  0  0  0  0  0  0  0
   -1.4480   -4.1010    1.2860 H   0  0  0  0  0  0  0  0  0  0  0  0
    2.5420   -3.5760    1.1230 H   0  0  0  0  0  0  0  0  0  0  0  0
    4.0240   -4.4180   -1.7090 H   0  0  0  0  0  0  0  0  0  0  0  0
    5.0180   -5.3700   -0.5860 H   0  0  0  0  0  0  0  0  0  0  0  0
    6.0470   -2.8940   -1.2190 H   0  0  0  0  0  0  0  0  0  0  0  0
    4.4690   -2.2570   -1.6370 H   0  0  0  0  0  0  0  0  0  0  0  0
    4.5470   -0.6670    0.2330 H   0  0  0  0  0  0  0  0  0  0  0  0
    6.0000   -0.4900   -0.7440 H   0  0  0  0  0  0  0  0  0  0  0  0
    4.8330   -2.1650    2.5380 H   0  0  0  0  0  0  0  0  0  0  0  0
    6.4410   -2.8090    2.8320 H   0  0  0  0  0  0  0  0  0  0  0  0
    6.2960   -4.2520    0.8520 H   0  0  0  0  0  0  0  0  0  0  0  0
    5.0520   -4.7040    3.1340 H   0  0  0  0  0  0  0  0  0  0  0  0
    4.9910   -5.8280    1.7590 H   0  0  0  0  0  0  0  0  0  0  0  0
    3.6380   -4.7160    2.0580 H   0  0  0  0  0  0  0  0  0  0  0  0
    7.0180   -0.3010    2.9140 H   0  0  0  0  0  0  0  0  0  0  0  0
    5.5180    0.3020    2.2220 H   0  0  0  0  0  0  0  0  0  0  0  0
    7.3630    2.4900   -0.1000 H   0  0  0  0  0  0  0  0  0  0  0  0
    7.6920    2.7530    1.6260 H   0  0  0  0  0  0  0  0  0  0  0  0
    6.0280    2.4720    1.0720 H   0  0  0  0  0  0  0  0  0  0  0  0
    8.6490   -3.0060   -1.4280 H   0  0  0  0  0  0  0  0  0  0  0  0
    9.6620   -5.2680   -1.5210 H   0  0  0  0  0  0  0  0  0  0  0  0
    9.8590   -6.6250    0.5450 H   0  0  0  0  0  0  0  0  0  0  0  0
    8.0290   -3.4580    2.7980 H   0  0  0  0  0  0  0  0  0  0  0  0
    3.0730   -7.1570   -1.1890 H   0  0  0  0  0  0  0  0  0  0  0  0
    1.0080   -8.1050   -0.1950 H   0  0  0  0  0  0  0  0  0  0  0  0
   -0.3320   -7.3930    2.3850 H   0  0  0  0  0  0  0  0  0  0  0  0
  1 33  1  0  0  0  0
  1 34  1  0  0  0  0
  1 35  1  0  0  0  0
  1  2  1  0  0  0  0
  2 36  1  0  0  0  0
  2 37  1  0  0  0  0
  2  3  1  0  0  0  0
  3  4  1  0  0  0  0
  4  5  2  0  0  0  0
  5 38  1  0  0  0  0
  5  6  1  0  0  0  0
  6  7  1  0  0  0  0
  7 39  1  0  0  0  0
  7 40  1  0  0  0  0
  7  8  1  0  0  0  0
  8  9  1  0  0  0  0
  9 41  1  0  0  0  0
  9 42  1  0  0  0  0
  9 10  1  0  0  0  0
 10 43  1  0  0  0  0
 10 44  1  0  0  0  0
 10 11  1  0  0  0  0
 11 12  1  0  0  0  0
 12 45  1  0  0  0  0
 12 46  1  0  0  0  0
 12 13  1  0  0  0  0
 13  8  1  0  0  0  0
 13 47  1  0  0  0  0
 13 14  1  0  0  0  0
 14 48  1  0  0  0  0
 14 49  1  0  0  0  0
 14 50  1  0  0  0  0
 11 15  1  0  0  0  0
 15 51  1  0  0  0  0
 15 52  1  0  0  0  0
 15 16  1  0  0  0  0
 16 17  1  0  0  0  0
 17 53  1  0  0  0  0
 17 54  1  0  0  0  0
 17 55  1  0  0  0  0
 16 18  1  0  0  0  0
 18 19  2  0  0  0  0
 18 20  2  0  0  0  0
 18 21  1  0  0  0  0
 21 11  1  0  0  0  0
 21 22  1  0  0  0  0
 22 23  2  0  0  0  0
 23 56  1  0  0  0  0
 23 24  1  0  0  0  0
 24 57  1  0  0  0  0
 24 25  2  0  0  0  0
 25 58  1  0  0  0  0
 25 26  1  0  0  0  0
 26 27  1  0  0  0  0
 26 28  2  0  0  0  0
 28 22  1  0  0  0  0
 28 59  1  0  0  0  0
  6 29  2  0  0  0  0
 29 60  1  0  0  0  0
 29 30  1  0  0  0  0
 30 61  1  0  0  0  0
 30 31  2  0  0  0  0
 31  4  1  0  0  0  0
 31 32  1  0  0  0  0
 32 62  1  0  0  0  0
M  END
>  <LOGBIO>
5.8000

>  <PRED_LOGBIO>
5.6100

>  <XV_RES>
0.1020

>  <WHL_TMPL>
2

>  <ANCH>
9-11;56-12

$$$$
ROW12
  -MTS-   01071502013D 0   0.00000     0.00000     0

 47 50  0  0  1  0  0  0  0  0999 V2000
   -2.0910    7.9030   -2.4480 C   0  0  0  0  0  0  0  0  0  0  0  0
   -1.8640    6.8030   -1.4150 C   0  0  1  0  0  0  0  0  0  0  0  0
   -0.5260    7.0180   -0.6830 C   0  0  0  0  0  0  0  0  0  0  0  0
   -0.3460    6.0150    0.4310 C   0  0  0  0  0  0  0  0  0  0  0  0
    0.9080    5.5030    0.7830 C   0  0  0  0  0  0  0  0  0  0  0  0
    1.0180    4.5750    1.8250 C   0  0  0  0  0  0  0  0  0  0  0  0
   -0.1270    4.1590    2.5150 C   0  0  0  0  0  0  0  0  0  0  0  0
   -1.3810    4.6700    2.1630 C   0  0  0  0  0  0  0  0  0  0  0  0
   -1.4910    5.5990    1.1210 C   0  0  0  0  0  0  0  0  0  0  0  0
   -2.8020    6.1590    0.7240 C   0  0  0  0  0  0  0  0  0  0  0  0
   -2.9740    6.7290   -0.4540 N   0  0  0  0  0  0  0  0  0  0  0  0
   -3.8570    6.0850    1.5950 N   0  0  0  0  0  0  0  0  0  0  0  0
   -1.7790    5.4500   -2.0790 C   0  0  0  0  0  0  0  0  0  0  0  0
   -2.8210    5.0070   -2.9020 C   0  0  0  0  0  0  0  0  0  0  0  0
   -2.7420    3.7520   -3.5170 C   0  0  0  0  0  0  0  0  0  0  0  0
   -3.7950    3.3040   -4.3500 N   0  0  0  0  0  0  0  0  0  0  0  0
   -3.7730    3.5730   -5.6520 C   0  0  0  0  0  0  0  0  0  0  0  0
   -2.8380    4.2110   -6.1330 O   0  0  0  0  0  0  0  0  0  0  0  0
   -4.8750    3.1050   -6.5230 C   0  0  0  0  0  0  0  0  0  0  0  0
   -4.7910    1.8490   -7.1360 C   0  0  0  0  0  0  0  0  0  0  0  0
   -5.8430    1.4240   -7.9560 C   0  0  0  0  0  0  0  0  0  0  0  0
   -6.9490    2.2620   -8.1420 C   0  0  0  0  0  0  0  0  0  0  0  0
   -8.2750    1.7680   -9.1540 Cl  0  0  0  0  0  0  0  0  0  0  0  0
   -6.9670    3.5060   -7.4980 C   0  0  0  0  0  0  0  0  0  0  0  0
   -5.9460    3.8860   -6.7190 N   0  0  0  0  0  0  0  0  0  0  0  0
   -1.6210    2.9400   -3.3090 C   0  0  0  0  0  0  0  0  0  0  0  0
   -0.5790    3.3820   -2.4850 C   0  0  0  0  0  0  0  0  0  0  0  0
   -0.6580    4.6370   -1.8700 C   0  0  0  0  0  0  0  0  0  0  0  0
    0.3470    5.0640   -1.0760 F   0  0  0  0  0  0  0  0  0  0  0  0
   -1.7650    8.8570   -2.0390 H   0  0  0  0  0  0  0  0  0  0  0  0
   -3.1490    7.9570   -2.6940 H   0  0  0  0  0  0  0  0  0  0  0  0
   -1.5200    7.6800   -3.3470 H   0  0  0  0  0  0  0  0  0  0  0  0
   -0.5880    7.9950   -0.2100 H   0  0  0  0  0  0  0  0  0  0  0  0
    0.2790    6.8830   -1.4030 H   0  0  0  0  0  0  0  0  0  0  0  0
    1.7920    5.8240    0.2510 H   0  0  0  0  0  0  0  0  0  0  0  0
    1.9860    4.1800    2.0970 H   0  0  0  0  0  0  0  0  0  0  0  0
   -0.0420    3.4420    3.3200 H   0  0  0  0  0  0  0  0  0  0  0  0
   -2.2640    4.3490    2.6950 H   0  0  0  0  0  0  0  0  0  0  0  0
   -4.4720    5.2850    1.5760 H   0  0  0  0  0  0  0  0  0  0  0  0
   -4.0180    6.8300    2.2570 H   0  0  0  0  0  0  0  0  0  0  0  0
   -3.6860    5.6330   -3.0630 H   0  0  0  0  0  0  0  0  0  0  0  0
   -4.5630    2.7810   -3.9550 H   0  0  0  0  0  0  0  0  0  0  0  0
   -3.9280    1.2180   -6.9790 H   0  0  0  0  0  0  0  0  0  0  0  0
   -5.8020    0.4600   -8.4400 H   0  0  0  0  0  0  0  0  0  0  0  0
   -7.8130    4.1640   -7.6310 H   0  0  0  0  0  0  0  0  0  0  0  0
   -1.5600    1.9710   -3.7840 H   0  0  0  0  0  0  0  0  0  0  0  0
    0.2860    2.7560   -2.3250 H   0  0  0  0  0  0  0  0  0  0  0  0
  1 30  1  0  0  0  0
  1 31  1  0  0  0  0
  1 32  1  0  0  0  0
  1  2  1  0  0  0  0
  2  3  1  0  0  0  0
  3 33  1  0  0  0  0
  3 34  1  0  0  0  0
  3  4  1  0  0  0  0
  4  5  1  0  0  0  0
  5 35  1  0  0  0  0
  5  6  2  0  0  0  0
  6 36  1  0  0  0  0
  6  7  1  0  0  0  0
  7 37  1  0  0  0  0
  7  8  2  0  0  0  0
  8 38  1  0  0  0  0
  8  9  1  0  0  0  0
  9  4  2  0  0  0  0
  9 10  1  0  0  0  0
 10 11  2  0  0  0  0
 11  2  1  0  0  0  0
 10 12  1  0  0  0  0
 12 39  1  0  0  0  0
 12 40  1  0  0  0  0
  2 13  1  0  0  0  0
 13 14  2  0  0  0  0
 14 41  1  0  0  0  0
 14 15  1  0  0  0  0
 15 16  1  0  0  0  0
 16 42  1  0  0  0  0
 16 17  1  0  0  0  0
 17 18  2  0  0  0  0
 17 19  1  0  0  0  0
 19 20  2  0  0  0  0
 20 43  1  0  0  0  0
 20 21  1  0  0  0  0
 21 44  1  0  0  0  0
 21 22  2  0  0  0  0
 22 23  1  0  0  0  0
 22 24  1  0  0  0  0
 24 45  1  0  0  0  0
 24 25  2  0  0  0  0
 25 19  1  0  0  0  0
 15 26  2  0  0  0  0
 26 46  1  0  0  0  0
 26 27  1  0  0  0  0
 27 47  1  0  0  0  0
 27 28  2  0  0  0  0
 28 13  1  0  0  0  0
 28 29  1  0  0  0  0
M  END
>  <LOGBIO>
7.6000

>  <PRED_LOGBIO>
7.1000

>  <XV_RES>
1.4480

>  <WHL_TMPL>
1

>  <ANCH>
28-29;9-10

$$$$
ROW13
  -MTS-   01071502013D 0   0.00000     0.00000     0

 71 73  0  0  1  0  0  0  0  0999 V2000
   13.1390   -7.0350   -2.8140 C   0  0  0  0  0  0  0  0  0  0  0  0
   13.2090   -6.4790   -4.2340 C   0  0  1  0  0  0  0  0  0  0  0  0
   11.8850   -5.9800   -4.6310 N   0  0  0  0  0  0  0  0  0  0  0  0
   11.3040   -5.0080   -3.9340 C   0  0  0  0  0  0  0  0  0  0  0  0
   11.8750   -4.5260   -2.9570 O   0  0  0  0  0  0  0  0  0  0  0  0
    9.9710   -4.5050   -4.3340 C   0  0  0  0  0  0  0  0  0  0  0  0
    9.8660   -3.4420   -5.2380 C   0  0  0  0  0  0  0  0  0  0  0  0
    8.6040   -2.9670   -5.6160 C   0  0  0  0  0  0  0  0  0  0  0  0
    7.4480   -3.5550   -5.0900 C   0  0  0  0  0  0  0  0  0  0  0  0
    7.5530   -4.6190   -4.1860 C   0  0  0  0  0  0  0  0  0  0  0  0
    8.8140   -5.0940   -3.8080 C   0  0  0  0  0  0  0  0  0  0  0  0
    6.3310   -5.2410   -3.6300 C   0  0  0  0  0  0  0  0  0  0  0  0
    5.8050   -6.1900   -4.2100 O   0  0  0  0  0  0  0  0  0  0  0  0
    5.8000   -4.7730   -2.5040 N   0  0  0  0  0  0  0  0  0  0  0  0
    4.5860   -5.3910   -1.9520 C   0  0  0  0  0  0  0  0  0  0  0  0
    4.8560   -6.8640   -1.6490 C   0  0  0  0  0  0  0  0  0  0  0  0
    5.2280   -7.5380   -2.8540 O   0  0  0  0  0  0  0  0  0  0  0  0
    3.4500   -5.2800   -2.9680 C   0  0  0  0  0  0  0  0  0  0  0  0
    3.8220   -5.9540   -4.1730 O   0  0  0  0  0  0  0  0  0  0  0  0
    4.1880   -4.6710   -0.6640 C   0  0  0  0  0  0  0  0  0  0  0  0
    2.9410   -5.3060   -0.0970 C   0  0  0  0  0  0  0  0  0  0  0  0
    2.2080   -4.5620    0.8360 C   0  0  0  0  0  0  0  0  0  0  0  0
    1.0430   -5.0970    1.3970 C   0  0  0  0  0  0  0  0  0  0  0  0
    0.6090   -6.3760    1.0250 C   0  0  0  0  0  0  0  0  0  0  0  0
    1.3420   -7.1190    0.0920 C   0  0  0  0  0  0  0  0  0  0  0  0
    2.5080   -6.5840   -0.4690 C   0  0  0  0  0  0  0  0  0  0  0  0
    8.4980   -1.8910   -6.5300 N   0  0  0  0  0  0  0  0  0  0  0  0
    8.4230   -2.1580   -7.9730 C   0  0  0  0  0  0  0  0  0  0  0  0
    8.4570   -0.2440   -5.9410 S   0  0  0  0  0  0  0  0  0  0  0  0
    7.3310   -0.0750   -5.0770 O   0  0  0  0  0  0  0  0  0  0  0  0
    9.6590    0.0340   -5.2190 O   0  0  0  0  0  0  0  0  0  0  0  0
    8.3180    0.8940   -7.3420 C   0  0  0  0  0  0  0  0  0  0  0  0
   13.6400   -7.5730   -5.1810 C   0  0  0  0  0  0  0  0  0  0  0  0
   13.3140   -8.9070   -4.9060 C   0  0  0  0  0  0  0  0  0  0  0  0
   13.7130   -9.9210   -5.7840 C   0  0  0  0  0  0  0  0  0  0  0  0
   14.4380   -9.6020   -6.9390 C   0  0  0  0  0  0  0  0  0  0  0  0
   14.8230  -10.5800   -7.7860 F   0  0  0  0  0  0  0  0  0  0  0  0
   14.7640   -8.2690   -7.2140 C   0  0  0  0  0  0  0  0  0  0  0  0
   14.3650   -7.2540   -6.3360 C   0  0  0  0  0  0  0  0  0  0  0  0
   12.8290   -6.2460   -2.1310 H   0  0  0  0  0  0  0  0  0  0  0  0
   14.1190   -7.4040   -2.5200 H   0  0  0  0  0  0  0  0  0  0  0  0
   12.4190   -7.8490   -2.7790 H   0  0  0  0  0  0  0  0  0  0  0  0
   13.9290   -5.6650   -4.2690 H   0  0  0  0  0  0  0  0  0  0  0  0
   11.4160   -6.3760   -5.4330 H   0  0  0  0  0  0  0  0  0  0  0  0
   10.7580   -2.9880   -5.6430 H   0  0  0  0  0  0  0  0  0  0  0  0
    6.4750   -3.1880   -5.3820 H   0  0  0  0  0  0  0  0  0  0  0  0
    8.8950   -5.9140   -3.1100 H   0  0  0  0  0  0  0  0  0  0  0  0
    6.2310   -3.9940   -2.0280 H   0  0  0  0  0  0  0  0  0  0  0  0
    3.9580   -7.3210   -1.2400 H   0  0  0  0  0  0  0  0  0  0  0  0
    5.6650   -6.9430   -0.9250 H   0  0  0  0  0  0  0  0  0  0  0  0
    5.4060   -8.4770   -2.6870 H   0  0  0  0  0  0  0  0  0  0  0  0
    2.5520   -5.7380   -2.5600 H   0  0  0  0  0  0  0  0  0  0  0  0
    3.2580   -4.2320   -3.1840 H   0  0  0  0  0  0  0  0  0  0  0  0
    3.1160   -5.8980   -4.8360 H   0  0  0  0  0  0  0  0  0  0  0  0
    3.9950   -3.6220   -0.8800 H   0  0  0  0  0  0  0  0  0  0  0  0
    4.9970   -4.7500    0.0600 H   0  0  0  0  0  0  0  0  0  0  0  0
    2.5420   -3.5760    1.1230 H   0  0  0  0  0  0  0  0  0  0  0  0
    0.4770   -4.5240    2.1170 H   0  0  0  0  0  0  0  0  0  0  0  0
   -0.2900   -6.7880    1.4580 H   0  0  0  0  0  0  0  0  0  0  0  0
    1.0080   -8.1050   -0.1950 H   0  0  0  0  0  0  0  0  0  0  0  0
    3.0730   -7.1570   -1.1890 H   0  0  0  0  0  0  0  0  0  0  0  0
    7.5470   -2.7690   -8.1840 H   0  0  0  0  0  0  0  0  0  0  0  0
    8.3460   -1.2160   -8.5130 H   0  0  0  0  0  0  0  0  0  0  0  0
    9.3190   -2.6860   -8.2920 H   0  0  0  0  0  0  0  0  0  0  0  0
    7.4040    0.6820   -7.8920 H   0  0  0  0  0  0  0  0  0  0  0  0
    8.2920    1.9180   -6.9760 H   0  0  0  0  0  0  0  0  0  0  0  0
    9.1750    0.7650   -8.0000 H   0  0  0  0  0  0  0  0  0  0  0  0
   12.7540   -9.1530   -4.0150 H   0  0  0  0  0  0  0  0  0  0  0  0
   13.4610  -10.9500   -5.5720 H   0  0  0  0  0  0  0  0  0  0  0  0
   15.3240   -8.0230   -8.1050 H   0  0  0  0  0  0  0  0  0  0  0  0
   14.6160   -6.2260   -6.5480 H   0  0  0  0  0  0  0  0  0  0  0  0
  1 40  1  0  0  0  0
  1 41  1  0  0  0  0
  1 42  1  0  0  0  0
  1  2  1  0  0  0  0
  2 43  1  0  0  0  0
  2  3  1  0  0  0  0
  3 44  1  0  0  0  0
  3  4  1  0  0  0  0
  4  5  2  0  0  0  0
  4  6  1  0  0  0  0
  6  7  2  0  0  0  0
  7 45  1  0  0  0  0
  7  8  1  0  0  0  0
  8  9  2  0  0  0  0
  9 46  1  0  0  0  0
  9 10  1  0  0  0  0
 10 11  2  0  0  0  0
 11  6  1  0  0  0  0
 11 47  1  0  0  0  0
 10 12  1  0  0  0  0
 12 13  2  0  0  0  0
 12 14  1  0  0  0  0
 14 48  1  0  0  0  0
 14 15  1  0  0  0  0
 15 16  1  0  0  0  0
 16 49  1  0  0  0  0
 16 50  1  0  0  0  0
 16 17  1  0  0  0  0
 17 51  1  0  0  0  0
 15 18  1  0  0  0  0
 18 52  1  0  0  0  0
 18 53  1  0  0  0  0
 18 19  1  0  0  0  0
 19 54  1  0  0  0  0
 15 20  1  0  0  0  0
 20 55  1  0  0  0  0
 20 56  1  0  0  0  0
 20 21  1  0  0  0  0
 21 22  2  0  0  0  0
 22 57  1  0  0  0  0
 22 23  1  0  0  0  0
 23 58  1  0  0  0  0
 23 24  2  0  0  0  0
 24 59  1  0  0  0  0
 24 25  1  0  0  0  0
 25 60  1  0  0  0  0
 25 26  2  0  0  0  0
 26 21  1  0  0  0  0
 26 61  1  0  0  0  0
  8 27  1  0  0  0  0
 27 28  1  0  0  0  0
 28 62  1  0  0  0  0
 28 63  1  0  0  0  0
 28 64  1  0  0  0  0
 27 29  1  0  0  0  0
 29 30  2  0  0  0  0
 29 31  2  0  0  0  0
 29 32  1  0  0  0  0
 32 65  1  0  0  0  0
 32 66  1  0  0  0  0
 32 67  1  0  0  0  0
  2 33  1  0  0  0  0
 33 34  2  0  0  0  0
 34 68  1  0  0  0  0
 34 35  1  0  0  0  0
 35 69  1  0  0  0  0
 35 36  2  0  0  0  0
 36 37  1  0  0  0  0
 36 38  1  0  0  0  0
 38 70  1  0  0  0  0
 38 39  2  0  0  0  0
 39 33  1  0  0  0  0
 39 71  1  0  0  0  0
M  END
>  <LOGBIO>
5.5700

>  <PRED_LOGBIO>
5.9500

>  <XV_RES>
-0.6270

>  <WHL_TMPL>
2

>  <ANCH>
9-11;47-38

$$$$
ROW14
  -MTS-   01071502013D 0   0.00000     0.00000     0

 91 94  0  0  1  0  0  0  0  0999 V2000
    4.3750   -4.1170    4.4310 C   0  0  0  0  0  0  0  0  0  0  0  0
    5.6350   -3.4760    3.8580 C   0  0  2  0  0  0  0  0  0  0  0  0
    5.3520   -2.9570    2.5120 N   0  0  0  0  0  0  0  0  0  0  0  0
    4.9260   -4.0620    1.6410 C   0  0  0  0  0  0  0  0  0  0  0  0
    4.6320   -3.5230    0.2410 C   0  0  2  0  0  0  0  0  0  0  0  0
    4.1880   -4.6710   -0.6640 C   0  0  0  0  0  0  0  0  0  0  0  0
    2.9410   -5.3060   -0.0970 C   0  0  0  0  0  0  0  0  0  0  0  0
    2.2080   -4.5630    0.8360 C   0  0  0  0  0  0  0  0  0  0  0  0
    1.0430   -5.0980    1.3970 C   0  0  0  0  0  0  0  0  0  0  0  0
    0.6100   -6.3760    1.0250 C   0  0  0  0  0  0  0  0  0  0  0  0
    1.3420   -7.1190    0.0920 C   0  0  0  0  0  0  0  0  0  0  0  0
    2.5080   -6.5840   -0.4690 C   0  0  0  0  0  0  0  0  0  0  0  0
    5.8460   -2.9050   -0.3110 N   0  0  0  0  0  0  0  0  0  0  0  0
    6.4140   -1.8780    0.3160 C   0  0  0  0  0  0  0  0  0  0  0  0
    5.9230   -1.4460    1.3580 O   0  0  0  0  0  0  0  0  0  0  0  0
    7.6360   -1.2560   -0.2390 C   0  0  0  0  0  0  0  0  0  0  0  0
    7.5310   -0.1920   -1.1430 C   0  0  0  0  0  0  0  0  0  0  0  0
    8.6880    0.3960   -1.6690 C   0  0  0  0  0  0  0  0  0  0  0  0
    9.9490   -0.0790   -1.2910 C   0  0  0  0  0  0  0  0  0  0  0  0
   10.0540   -1.1430   -0.3870 C   0  0  0  0  0  0  0  0  0  0  0  0
    8.8980   -1.7310    0.1390 C   0  0  0  0  0  0  0  0  0  0  0  0
   11.3870   -1.6450    0.0130 C   0  0  0  0  0  0  0  0  0  0  0  0
   11.9580   -1.1630    0.9900 O   0  0  0  0  0  0  0  0  0  0  0  0
   11.9680   -2.6180   -0.6840 N   0  0  0  0  0  0  0  0  0  0  0  0
   13.2930   -3.1170   -0.2860 C   0  0  2  0  0  0  0  0  0  0  0  0
   14.3030   -1.9740   -0.3360 C   0  0  0  0  0  0  0  0  0  0  0  0
   13.7230   -4.2110   -1.2340 C   0  0  0  0  0  0  0  0  0  0  0  0
   14.4490   -3.8910   -2.3880 C   0  0  0  0  0  0  0  0  0  0  0  0
   14.8480   -4.9060   -3.2670 C   0  0  0  0  0  0  0  0  0  0  0  0
   14.5220   -6.2390   -2.9910 C   0  0  0  0  0  0  0  0  0  0  0  0
   14.9070   -7.2170   -3.8380 F   0  0  0  0  0  0  0  0  0  0  0  0
   13.7970   -6.5580   -1.8370 C   0  0  0  0  0  0  0  0  0  0  0  0
   13.3970   -5.5440   -0.9580 C   0  0  0  0  0  0  0  0  0  0  0  0
    8.5820    1.4710   -2.5830 N   0  0  0  0  0  0  0  0  0  0  0  0
    8.5060    1.2040   -4.0260 C   0  0  0  0  0  0  0  0  0  0  0  0
    8.5400    3.1190   -1.9940 S   0  0  0  0  0  0  0  0  0  0  0  0
    9.7420    3.3970   -1.2710 O   0  0  0  0  0  0  0  0  0  0  0  0
    7.4140    3.2880   -1.1300 O   0  0  0  0  0  0  0  0  0  0  0  0
    8.4020    4.2570   -3.3950 C   0  0  0  0  0  0  0  0  0  0  0  0
    6.0730   -2.3410    4.7520 C   0  0  0  0  0  0  0  0  0  0  0  0
    6.1440   -1.1970    4.3050 O   0  0  0  0  0  0  0  0  0  0  0  0
    6.3830   -2.5780    6.0240 N   0  0  0  0  0  0  0  0  0  0  0  0
    7.7110   -2.9240    6.5500 C   0  0  0  0  0  0  0  0  0  0  0  0
    7.5650   -3.3560    8.0210 C   0  0  0  0  0  0  0  0  0  0  0  0
    6.2840   -2.6280    8.4690 C   0  0  0  0  0  0  0  0  0  0  0  0
    5.4620   -2.5430    7.1690 C   0  0  1  0  0  0  0  0  0  0  0  0
    4.6580   -1.2650    7.1480 C   0  0  0  0  0  0  0  0  0  0  0  0
    5.0750   -0.2730    7.7210 O   0  0  0  0  0  0  0  0  0  0  0  0
    3.5040   -1.2230    6.5080 O   0  0  0  0  0  0  0  0  0  0  0  0
    4.0590   -4.9350    3.7860 H   0  0  0  0  0  0  0  0  0  0  0  0
    4.5840   -4.5010    5.4270 H   0  0  0  0  0  0  0  0  0  0  0  0
    3.5830   -3.3730    4.4870 H   0  0  0  0  0  0  0  0  0  0  0  0
    6.4270   -4.2190    3.8010 H   0  0  0  0  0  0  0  0  0  0  0  0
    6.1870   -2.5320    2.1320 H   0  0  0  0  0  0  0  0  0  0  0  0
    4.0270   -4.5190    2.0490 H   0  0  0  0  0  0  0  0  0  0  0  0
    5.7170   -4.8060    1.5840 H   0  0  0  0  0  0  0  0  0  0  0  0
    3.8400   -2.7790    0.2980 H   0  0  0  0  0  0  0  0  0  0  0  0
    3.9790   -4.2870   -1.6600 H   0  0  0  0  0  0  0  0  0  0  0  0
    4.9800   -5.4150   -0.7210 H   0  0  0  0  0  0  0  0  0  0  0  0
    2.5420   -3.5760    1.1230 H   0  0  0  0  0  0  0  0  0  0  0  0
    0.4770   -4.5240    2.1170 H   0  0  0  0  0  0  0  0  0  0  0  0
   -0.2900   -6.7890    1.4580 H   0  0  0  0  0  0  0  0  0  0  0  0
    1.0080   -8.1050   -0.1950 H   0  0  0  0  0  0  0  0  0  0  0  0
    3.0730   -7.1570   -1.1890 H   0  0  0  0  0  0  0  0  0  0  0  0
    6.2490   -3.2600   -1.1660 H   0  0  0  0  0  0  0  0  0  0  0  0
    6.5580    0.1740   -1.4350 H   0  0  0  0  0  0  0  0  0  0  0  0
   10.8410    0.3750   -1.6960 H   0  0  0  0  0  0  0  0  0  0  0  0
    8.9790   -2.5520    0.8370 H   0  0  0  0  0  0  0  0  0  0  0  0
   11.4990   -3.0140   -1.4860 H   0  0  0  0  0  0  0  0  0  0  0  0
   13.2420   -3.5120    0.7260 H   0  0  0  0  0  0  0  0  0  0  0  0
   13.9920   -1.1860    0.3470 H   0  0  0  0  0  0  0  0  0  0  0  0
   15.2830   -2.3430   -0.0420 H   0  0  0  0  0  0  0  0  0  0  0  0
   14.3530   -1.5780   -1.3480 H   0  0  0  0  0  0  0  0  0  0  0  0
   14.7000   -2.8630   -2.6010 H   0  0  0  0  0  0  0  0  0  0  0  0
   15.4080   -4.6600   -4.1570 H   0  0  0  0  0  0  0  0  0  0  0  0
   13.5450   -7.5870   -1.6240 H   0  0  0  0  0  0  0  0  0  0  0  0
   12.8380   -5.7900   -0.0680 H   0  0  0  0  0  0  0  0  0  0  0  0
    9.4020    0.6760   -4.3450 H   0  0  0  0  0  0  0  0  0  0  0  0
    8.4290    2.1460   -4.5660 H   0  0  0  0  0  0  0  0  0  0  0  0
    7.6310    0.5930   -4.2370 H   0  0  0  0  0  0  0  0  0  0  0  0
    9.2590    4.1280   -4.0530 H   0  0  0  0  0  0  0  0  0  0  0  0
    8.3760    5.2810   -3.0290 H   0  0  0  0  0  0  0  0  0  0  0  0
    7.4870    4.0450   -3.9450 H   0  0  0  0  0  0  0  0  0  0  0  0
    8.3630   -2.0550    6.4910 H   0  0  0  0  0  0  0  0  0  0  0  0
    8.1280   -3.7460    5.9710 H   0  0  0  0  0  0  0  0  0  0  0  0
    7.4610   -4.4350    8.1110 H   0  0  0  0  0  0  0  0  0  0  0  0
    8.4240   -3.0490    8.6130 H   0  0  0  0  0  0  0  0  0  0  0  0
    6.5060   -1.6380    8.8640 H   0  0  0  0  0  0  0  0  0  0  0  0
    5.7560   -3.1870    9.2380 H   0  0  0  0  0  0  0  0  0  0  0  0
    4.7670   -3.3780    7.1130 H   0  0  0  0  0  0  0  0  0  0  0  0
    3.1400   -0.3290    6.6060 H   0  0  0  0  0  0  0  0  0  0  0  0
  1 50  1  0  0  0  0
  1 51  1  0  0  0  0
  1 52  1  0  0  0  0
  1  2  1  0  0  0  0
  2 53  1  0  0  0  0
  2  3  1  0  0  0  0
  3 54  1  0  0  0  0
  3  4  1  0  0  0  0
  4 55  1  0  0  0  0
  4 56  1  0  0  0  0
  4  5  1  0  0  0  0
  5 57  1  0  0  0  0
  5  6  1  0  0  0  0
  6 58  1  0  0  0  0
  6 59  1  0  0  0  0
  6  7  1  0  0  0  0
  7  8  2  0  0  0  0
  8 60  1  0  0  0  0
  8  9  1  0  0  0  0
  9 61  1  0  0  0  0
  9 10  2  0  0  0  0
 10 62  1  0  0  0  0
 10 11  1  0  0  0  0
 11 63  1  0  0  0  0
 11 12  2  0  0  0  0
 12  7  1  0  0  0  0
 12 64  1  0  0  0  0
  5 13  1  0  0  0  0
 13 65  1  0  0  0  0
 13 14  1  0  0  0  0
 14 15  2  0  0  0  0
 14 16  1  0  0  0  0
 16 17  2  0  0  0  0
 17 66  1  0  0  0  0
 17 18  1  0  0  0  0
 18 19  2  0  0  0  0
 19 67  1  0  0  0  0
 19 20  1  0  0  0  0
 20 21  2  0  0  0  0
 21 16  1  0  0  0  0
 21 68  1  0  0  0  0
 20 22  1  0  0  0  0
 22 23  2  0  0  0  0
 22 24  1  0  0  0  0
 24 69  1  0  0  0  0
 24 25  1  0  0  0  0
 25 70  1  0  0  0  0
 25 26  1  0  0  0  0
 26 71  1  0  0  0  0
 26 72  1  0  0  0  0
 26 73  1  0  0  0  0
 25 27  1  0  0  0  0
 27 28  2  0  0  0  0
 28 74  1  0  0  0  0
 28 29  1  0  0  0  0
 29 75  1  0  0  0  0
 29 30  2  0  0  0  0
 30 31  1  0  0  0  0
 30 32  1  0  0  0  0
 32 76  1  0  0  0  0
 32 33  2  0  0  0  0
 33 27  1  0  0  0  0
 33 77  1  0  0  0  0
 18 34  1  0  0  0  0
 34 35  1  0  0  0  0
 35 78  1  0  0  0  0
 35 79  1  0  0  0  0
 35 80  1  0  0  0  0
 34 36  1  0  0  0  0
 36 37  2  0  0  0  0
 36 38  2  0  0  0  0
 36 39  1  0  0  0  0
 39 81  1  0  0  0  0
 39 82  1  0  0  0  0
 39 83  1  0  0  0  0
  2 40  1  0  0  0  0
 40 41  2  0  0  0  0
 40 42  1  0  0  0  0
 42 43  1  0  0  0  0
 43 84  1  0  0  0  0
 43 85  1  0  0  0  0
 43 44  1  0  0  0  0
 44 86  1  0  0  0  0
 44 87  1  0  0  0  0
 44 45  1  0  0  0  0
 45 88  1  0  0  0  0
 45 89  1  0  0  0  0
 45 46  1  0  0  0  0
 46 42  1  0  0  0  0
 46 90  1  0  0  0  0
 46 47  1  0  0  0  0
 47 48  2  0  0  0  0
 47 49  1  0  0  0  0
 49 91  1  0  0  0  0
M  END
>  <LOGBIO>
4.7600

>  <PRED_LOGBIO>
6.6100

>  <XV_RES>
-2.6900

>  <WHL_TMPL>
2

>  <ANCH>
9-11;26-17

$$$$
ROW16
  -MTS-   01071502013D 0   0.00000     0.00000     0

 72 75  0  0  1  0  0  0  0  0999 V2000
    0.4330   -4.6270    7.2670 C   0  0  0  0  0  0  0  0  0  0  0  0
    1.4440   -4.5210    6.1290 C   0  0  0  0  0  0  0  0  0  0  0  0
    2.6210   -3.6530    6.5730 C   0  0  0  0  0  0  0  0  0  0  0  0
    3.5950   -3.5500    5.4770 N   0  0  0  0  0  0  0  0  0  0  0  0
    3.5690   -2.5030    4.4460 C   0  0  0  0  0  0  0  0  0  0  0  0
    4.9170   -2.5830    3.7050 C   0  0  0  0  0  0  0  0  0  0  0  0
    5.4070   -3.9940    4.0800 C   0  0  0  0  0  0  0  0  0  0  0  0
    4.6080   -4.3930    5.2980 C   0  0  0  0  0  0  0  0  0  0  0  0
    4.8580   -5.3570    6.0190 O   0  0  0  0  0  0  0  0  0  0  0  0
    4.7600   -2.4110    2.2130 C   0  0  0  0  0  0  0  0  0  0  0  0
    4.8180   -1.2880    1.7140 O   0  0  0  0  0  0  0  0  0  0  0  0
    4.5590   -3.4730    1.4390 N   0  0  0  0  0  0  0  0  0  0  0  0
    4.4060   -3.3060   -0.0140 C   0  0  1  0  0  0  0  0  0  0  0  0
    4.1880   -4.6710   -0.6640 C   0  0  0  0  0  0  0  0  0  0  0  0
    2.9410   -5.3060   -0.0970 C   0  0  0  0  0  0  0  0  0  0  0  0
    2.2080   -4.5620    0.8360 C   0  0  0  0  0  0  0  0  0  0  0  0
    1.0420   -5.0970    1.3970 C   0  0  0  0  0  0  0  0  0  0  0  0
    0.3360   -4.3810    2.2970 F   0  0  0  0  0  0  0  0  0  0  0  0
    0.6090   -6.3760    1.0250 C   0  0  0  0  0  0  0  0  0  0  0  0
    1.3420   -7.1190    0.0920 C   0  0  0  0  0  0  0  0  0  0  0  0
    0.9240   -8.3520   -0.2670 F   0  0  0  0  0  0  0  0  0  0  0  0
    2.5080   -6.5840   -0.4690 C   0  0  0  0  0  0  0  0  0  0  0  0
    5.6680   -2.6640   -0.5880 C   0  0  2  0  0  0  0  0  0  0  0  0
    5.5200   -2.5010   -2.0010 O   0  0  0  0  0  0  0  0  0  0  0  0
    5.8860   -1.2980    0.0630 C   0  0  2  0  0  0  0  0  0  0  0  0
    6.4490   -0.3630   -0.9220 N   0  0  0  0  0  0  0  0  0  0  0  0
    6.8680    0.8900   -0.2770 C   0  0  0  0  0  0  0  0  0  0  0  0
    7.9660    0.6050    0.7650 C   0  0  0  0  0  0  0  0  0  0  0  0
    7.6810   -0.5680    1.6040 N   0  0  0  0  0  0  0  0  0  0  0  0
    8.4740   -0.7720    2.8240 C   0  0  0  0  0  0  0  0  0  0  0  0
    9.6930   -1.6030    2.5000 C   0  0  0  0  0  0  0  0  0  0  0  0
   10.8840   -0.9760    2.1120 C   0  0  0  0  0  0  0  0  0  0  0  0
   12.0140   -1.7460    1.8110 C   0  0  0  0  0  0  0  0  0  0  0  0
   11.9530   -3.1420    1.8970 C   0  0  0  0  0  0  0  0  0  0  0  0
   10.7620   -3.7680    2.2860 C   0  0  0  0  0  0  0  0  0  0  0  0
    9.6330   -2.9980    2.5870 C   0  0  0  0  0  0  0  0  0  0  0  0
    6.7350   -1.4520    1.3020 C   0  0  0  0  0  0  0  0  0  0  0  0
    6.5470   -2.4130    2.0470 O   0  0  0  0  0  0  0  0  0  0  0  0
    0.0730   -3.6340    7.5260 H   0  0  0  0  0  0  0  0  0  0  0  0
   -0.4050   -5.2460    6.9510 H   0  0  0  0  0  0  0  0  0  0  0  0
    0.9090   -5.0790    8.1350 H   0  0  0  0  0  0  0  0  0  0  0  0
    0.9680   -4.0700    5.2610 H   0  0  0  0  0  0  0  0  0  0  0  0
    1.8040   -5.5140    5.8700 H   0  0  0  0  0  0  0  0  0  0  0  0
    3.0970   -4.1040    7.4410 H   0  0  0  0  0  0  0  0  0  0  0  0
    2.2610   -2.6590    6.8330 H   0  0  0  0  0  0  0  0  0  0  0  0
    2.7610   -2.7060    3.7460 H   0  0  0  0  0  0  0  0  0  0  0  0
    3.4760   -1.5300    4.9220 H   0  0  0  0  0  0  0  0  0  0  0  0
    5.6090   -1.8080    4.0270 H   0  0  0  0  0  0  0  0  0  0  0  0
    5.1860   -4.6790    3.2650 H   0  0  0  0  0  0  0  0  0  0  0  0
    6.4620   -3.9490    4.3420 H   0  0  0  0  0  0  0  0  0  0  0  0
    4.5110   -4.3950    1.8480 H   0  0  0  0  0  0  0  0  0  0  0  0
    3.5490   -2.6660   -0.2170 H   0  0  0  0  0  0  0  0  0  0  0  0
    5.0450   -5.3100   -0.4610 H   0  0  0  0  0  0  0  0  0  0  0  0
    4.0750   -4.5470   -1.7390 H   0  0  0  0  0  0  0  0  0  0  0  0
    2.5430   -3.5760    1.1230 H   0  0  0  0  0  0  0  0  0  0  0  0
   -0.2900   -6.7880    1.4580 H   0  0  0  0  0  0  0  0  0  0  0  0
    3.0730   -7.1570   -1.1890 H   0  0  0  0  0  0  0  0  0  0  0  0
    6.5250   -3.3030   -0.3850 H   0  0  0  0  0  0  0  0  0  0  0  0
    6.3100   -2.0940   -2.3890 H   0  0  0  0  0  0  0  0  0  0  0  0
    4.8830   -0.9810    0.3400 H   0  0  0  0  0  0  0  0  0  0  0  0
    5.7570   -0.1620   -1.6290 H   0  0  0  0  0  0  0  0  0  0  0  0
    6.0130    1.3490    0.2140 H   0  0  0  0  0  0  0  0  0  0  0  0
    7.2520    1.5750   -1.0300 H   0  0  0  0  0  0  0  0  0  0  0  0
    8.9170    0.4620    0.2560 H   0  0  0  0  0  0  0  0  0  0  0  0
    8.0940    1.4790    1.4010 H   0  0  0  0  0  0  0  0  0  0  0  0
    8.7870    0.1920    3.2190 H   0  0  0  0  0  0  0  0  0  0  0  0
    7.8710   -1.2890    3.5670 H   0  0  0  0  0  0  0  0  0  0  0  0
   10.9300    0.1000    2.0440 H   0  0  0  0  0  0  0  0  0  0  0  0
   12.9320   -1.2630    1.5110 H   0  0  0  0  0  0  0  0  0  0  0  0
   12.8250   -3.7360    1.6650 H   0  0  0  0  0  0  0  0  0  0  0  0
   10.7160   -4.8450    2.3530 H   0  0  0  0  0  0  0  0  0  0  0  0
    8.7140   -3.4820    2.8860 H   0  0  0  0  0  0  0  0  0  0  0  0
  1 39  1  0  0  0  0
  1 40  1  0  0  0  0
  1 41  1  0  0  0  0
  1  2  1  0  0  0  0
  2 42  1  0  0  0  0
  2 43  1  0  0  0  0
  2  3  1  0  0  0  0
  3 44  1  0  0  0  0
  3 45  1  0  0  0  0
  3  4  1  0  0  0  0
  4  5  1  0  0  0  0
  5 46  1  0  0  0  0
  5 47  1  0  0  0  0
  5  6  1  0  0  0  0
  6 48  1  0  0  0  0
  6  7  1  0  0  0  0
  7 49  1  0  0  0  0
  7 50  1  0  0  0  0
  7  8  1  0  0  0  0
  8  4  1  0  0  0  0
  8  9  2  0  0  0  0
  6 10  1  0  0  0  0
 10 11  2  0  0  0  0
 10 12  1  0  0  0  0
 12 51  1  0  0  0  0
 12 13  1  0  0  0  0
 13 52  1  0  0  0  0
 13 14  1  0  0  0  0
 14 53  1  0  0  0  0
 14 54  1  0  0  0  0
 14 15  1  0  0  0  0
 15 16  2  0  0  0  0
 16 55  1  0  0  0  0
 16 17  1  0  0  0  0
 17 18  1  0  0  0  0
 17 19  2  0  0  0  0
 19 56  1  0  0  0  0
 19 20  1  0  0  0  0
 20 21  1  0  0  0  0
 20 22  2  0  0  0  0
 22 15  1  0  0  0  0
 22 57  1  0  0  0  0
 13 23  1  0  0  0  0
 23 58  1  0  0  0  0
 23 24  1  0  0  0  0
 24 59  1  0  0  0  0
 23 25  1  0  0  0  0
 25 60  1  0  0  0  0
 25 26  1  0  0  0  0
 26 61  1  0  0  0  0
 26 27  1  0  0  0  0
 27 62  1  0  0  0  0
 27 63  1  0  0  0  0
 27 28  1  0  0  0  0
 28 64  1  0  0  0  0
 28 65  1  0  0  0  0
 28 29  1  0  0  0  0
 29 30  1  0  0  0  0
 30 66  1  0  0  0  0
 30 67  1  0  0  0  0
 30 31  1  0  0  0  0
 31 32  2  0  0  0  0
 32 68  1  0  0  0  0
 32 33  1  0  0  0  0
 33 69  1  0  0  0  0
 33 34  2  0  0  0  0
 34 70  1  0  0  0  0
 34 35  1  0  0  0  0
 35 71  1  0  0  0  0
 35 36  2  0  0  0  0
 36 31  1  0  0  0  0
 36 72  1  0  0  0  0
 29 37  1  0  0  0  0
 37 25  1  0  0  0  0
 37 38  2  0  0  0  0
M  END
>  <LOGBIO>
6.2900

>  <PRED_LOGBIO>
6.2200

>  <XV_RES>
0.1480

>  <WHL_TMPL>
2

>  <ANCH>
9-11;40-31

$$$$
ROW17
  -MTS-   01071502013D 0   0.00000     0.00000     0

 77 81  0  0  1  0  0  0  0  0999 V2000
   -0.8120   -2.4140    2.1920 C   0  0  0  0  0  0  0  0  0  0  0  0
   -0.0790   -3.4680    3.0170 C   0  0  0  0  0  0  0  0  0  0  0  0
   -0.0530   -4.7730    2.2570 C   0  0  0  0  0  0  0  0  0  0  0  0
   -0.9660   -5.7510    2.3130 C   0  0  0  0  0  0  0  0  0  0  0  0
   -0.6310   -6.7540    1.5310 N   0  0  0  0  0  0  0  0  0  0  0  0
   -1.4930   -7.9260    1.3540 C   0  0  0  0  0  0  0  0  0  0  0  0
   -0.9760   -9.1010    2.2050 C   0  0  0  0  0  0  0  0  0  0  0  0
   -0.2660  -10.1830    1.3700 C   0  0  0  0  0  0  0  0  0  0  0  0
    1.3760   -9.6550    0.8190 S   0  0  0  0  0  0  0  0  0  0  0  0
    2.0160  -10.7870    0.2240 O   0  0  0  0  0  0  0  0  0  0  0  0
    2.0820   -9.0800    1.9220 O   0  0  0  0  0  0  0  0  0  0  0  0
    1.1140   -8.5570   -0.3640 N   0  0  0  0  0  0  0  0  0  0  0  0
    1.3660   -7.2190    0.0350 C   0  0  0  0  0  0  0  0  0  0  0  0
    2.5080   -6.5840   -0.4690 C   0  0  0  0  0  0  0  0  0  0  0  0
    2.9410   -5.3060   -0.0970 C   0  0  0  0  0  0  0  0  0  0  0  0
    2.1540   -4.6040    0.8380 C   0  0  0  0  0  0  0  0  0  0  0  0
    0.9870   -5.2220    1.3050 C   0  0  0  0  0  0  0  0  0  0  0  0
    0.5550   -6.4960    0.9170 C   0  0  0  0  0  0  0  0  0  0  0  0
    4.1630   -4.6840   -0.6530 C   0  0  0  0  0  0  0  0  0  0  0  0
    4.8030   -5.2620   -1.5300 O   0  0  0  0  0  0  0  0  0  0  0  0
    4.5700   -3.5000   -0.2040 N   0  0  0  0  0  0  0  0  0  0  0  0
    5.7840   -2.8820   -0.7560 C   0  0  1  0  0  0  0  0  0  0  0  0
    6.9800   -3.8010   -0.5100 C   0  0  0  0  0  0  0  0  0  0  0  0
    8.2280   -3.1660   -1.0770 C   0  0  0  0  0  0  0  0  0  0  0  0
    9.0300   -2.3180   -0.3040 C   0  0  0  0  0  0  0  0  0  0  0  0
   10.1770   -1.7310   -0.8510 C   0  0  0  0  0  0  0  0  0  0  0  0
   10.5320   -1.9920   -2.1790 C   0  0  0  0  0  0  0  0  0  0  0  0
    9.7390   -2.8400   -2.9540 C   0  0  0  0  0  0  0  0  0  0  0  0
    8.5910   -3.4230   -2.4050 C   0  0  0  0  0  0  0  0  0  0  0  0
    6.0270   -1.5360   -0.0740 C   0  0  2  0  0  0  0  0  0  0  0  0
    6.1920   -1.7380    1.3320 O   0  0  0  0  0  0  0  0  0  0  0  0
    7.2890   -0.8940   -0.6480 C   0  0  0  0  0  0  0  0  0  0  0  0
    7.5230    0.4050    0.0110 N   0  0  0  0  0  0  0  0  0  0  0  0
    8.5810    1.2020   -0.3020 C   0  0  0  0  0  0  0  0  0  0  0  0
    8.4350    2.1670   -1.3060 C   0  0  0  0  0  0  0  0  0  0  0  0
    9.4980    3.0060   -1.6590 C   0  0  0  0  0  0  0  0  0  0  0  0
   10.7400    2.9100   -1.0190 C   0  0  0  0  0  0  0  0  0  0  0  0
   11.7360    3.7610   -1.4190 O   0  0  0  0  0  0  0  0  0  0  0  0
   12.6050    3.3310   -2.4700 C   0  0  0  0  0  0  0  0  0  0  0  0
   10.8870    1.9510   -0.0040 C   0  0  0  0  0  0  0  0  0  0  0  0
    9.8190    1.1160    0.3460 C   0  0  0  0  0  0  0  0  0  0  0  0
   -0.2970   -2.2720    1.2450 H   0  0  0  0  0  0  0  0  0  0  0  0
   -0.8310   -1.4740    2.7400 H   0  0  0  0  0  0  0  0  0  0  0  0
   -1.8310   -2.7450    2.0050 H   0  0  0  0  0  0  0  0  0  0  0  0
    0.9410   -3.1370    3.2040 H   0  0  0  0  0  0  0  0  0  0  0  0
   -0.5940   -3.6100    3.9640 H   0  0  0  0  0  0  0  0  0  0  0  0
   -1.8590   -5.7210    2.9210 H   0  0  0  0  0  0  0  0  0  0  0  0
   -1.3970   -8.2290    0.3140 H   0  0  0  0  0  0  0  0  0  0  0  0
   -2.4980   -7.6820    1.6910 H   0  0  0  0  0  0  0  0  0  0  0  0
   -1.8580   -9.5780    2.6260 H   0  0  0  0  0  0  0  0  0  0  0  0
   -0.2590   -8.7060    2.9220 H   0  0  0  0  0  0  0  0  0  0  0  0
   -0.8610  -10.3100    0.4690 H   0  0  0  0  0  0  0  0  0  0  0  0
   -0.1060  -11.0610    1.9920 H   0  0  0  0  0  0  0  0  0  0  0  0
    0.7840   -8.8230   -1.3460 H   0  0  0  0  0  0  0  0  0  0  0  0
    3.0980   -7.1200   -1.1980 H   0  0  0  0  0  0  0  0  0  0  0  0
    2.4410   -3.6220    1.1830 H   0  0  0  0  0  0  0  0  0  0  0  0
    4.0450   -3.0250    0.5160 H   0  0  0  0  0  0  0  0  0  0  0  0
    5.6590   -2.7280   -1.8260 H   0  0  0  0  0  0  0  0  0  0  0  0
    6.8080   -4.7590   -0.9960 H   0  0  0  0  0  0  0  0  0  0  0  0
    7.1060   -3.9540    0.5600 H   0  0  0  0  0  0  0  0  0  0  0  0
    8.7720   -2.1120    0.7240 H   0  0  0  0  0  0  0  0  0  0  0  0
   10.7890   -1.0770   -0.2480 H   0  0  0  0  0  0  0  0  0  0  0  0
   11.4170   -1.5400   -2.6030 H   0  0  0  0  0  0  0  0  0  0  0  0
   10.0120   -3.0460   -3.9780 H   0  0  0  0  0  0  0  0  0  0  0  0
    7.9840   -4.0750   -3.0150 H   0  0  0  0  0  0  0  0  0  0  0  0
    5.1750   -0.8820   -0.2490 H   0  0  0  0  0  0  0  0  0  0  0  0
    6.3470   -0.8960    1.7880 H   0  0  0  0  0  0  0  0  0  0  0  0
    7.1640   -0.7410   -1.7170 H   0  0  0  0  0  0  0  0  0  0  0  0
    8.1400   -1.5480   -0.4720 H   0  0  0  0  0  0  0  0  0  0  0  0
    6.8250    0.7750    0.6700 H   0  0  0  0  0  0  0  0  0  0  0  0
    7.4940    2.2760   -1.8250 H   0  0  0  0  0  0  0  0  0  0  0  0
    9.3590    3.7410   -2.4380 H   0  0  0  0  0  0  0  0  0  0  0  0
   13.1160    2.4190   -2.1680 H   0  0  0  0  0  0  0  0  0  0  0  0
   13.3390    4.1070   -2.6750 H   0  0  0  0  0  0  0  0  0  0  0  0
   12.0210    3.1380   -3.3680 H   0  0  0  0  0  0  0  0  0  0  0  0
   11.8090    1.8160    0.5420 H   0  0  0  0  0  0  0  0  0  0  0  0
    9.9880    0.4050    1.1410 H   0  0  0  0  0  0  0  0  0  0  0  0
  1 42  1  0  0  0  0
  1 43  1  0  0  0  0
  1 44  1  0  0  0  0
  1  2  1  0  0  0  0
  2 45  1  0  0  0  0
  2 46  1  0  0  0  0
  2  3  1  0  0  0  0
  3  4  2  0  0  0  0
  4 47  1  0  0  0  0
  4  5  1  0  0  0  0
  5  6  1  0  0  0  0
  6 48  1  0  0  0  0
  6 49  1  0  0  0  0
  6  7  1  0  0  0  0
  7 50  1  0  0  0  0
  7 51  1  0  0  0  0
  7  8  1  0  0  0  0
  8 52  1  0  0  0  0
  8 53  1  0  0  0  0
  8  9  1  0  0  0  0
  9 10  2  0  0  0  0
  9 11  2  0  0  0  0
  9 12  1  0  0  0  0
 12 54  1  0  0  0  0
 12 13  1  0  0  0  0
 13 14  2  0  0  0  0
 14 55  1  0  0  0  0
 14 15  1  0  0  0  0
 15 16  2  0  0  0  0
 16 56  1  0  0  0  0
 16 17  1  0  0  0  0
 17  3  1  0  0  0  0
 17 18  2  0  0  0  0
 18  5  1  0  0  0  0
 18 13  1  0  0  0  0
 15 19  1  0  0  0  0
 19 20  2  0  0  0  0
 19 21  1  0  0  0  0
 21 57  1  0  0  0  0
 21 22  1  0  0  0  0
 22 58  1  0  0  0  0
 22 23  1  0  0  0  0
 23 59  1  0  0  0  0
 23 60  1  0  0  0  0
 23 24  1  0  0  0  0
 24 25  2  0  0  0  0
 25 61  1  0  0  0  0
 25 26  1  0  0  0  0
 26 62  1  0  0  0  0
 26 27  2  0  0  0  0
 27 63  1  0  0  0  0
 27 28  1  0  0  0  0
 28 64  1  0  0  0  0
 28 29  2  0  0  0  0
 29 24  1  0  0  0  0
 29 65  1  0  0  0  0
 22 30  1  0  0  0  0
 30 66  1  0  0  0  0
 30 31  1  0  0  0  0
 31 67  1  0  0  0  0
 30 32  1  0  0  0  0
 32 68  1  0  0  0  0
 32 69  1  0  0  0  0
 32 33  1  0  0  0  0
 33 70  1  0  0  0  0
 33 34  1  0  0  0  0
 34 35  2  0  0  0  0
 35 71  1  0  0  0  0
 35 36  1  0  0  0  0
 36 72  1  0  0  0  0
 36 37  2  0  0  0  0
 37 38  1  0  0  0  0
 38 39  1  0  0  0  0
 39 73  1  0  0  0  0
 39 74  1  0  0  0  0
 39 75  1  0  0  0  0
 37 40  1  0  0  0  0
 40 76  1  0  0  0  0
 40 41  2  0  0  0  0
 41 34  1  0  0  0  0
 41 77  1  0  0  0  0
M  END
>  <LOGBIO>
7.5500

>  <PRED_LOGBIO>
6.7600

>  <XV_RES>
1.8140

>  <WHL_TMPL>
2

>  <ANCH>
9-11;27-29

$$$$
ROW18
  -MTS-   01071502013D 0   0.00000     0.00000     0

 85 89  0  0  1  0  0  0  0  0999 V2000
   14.6050   -4.7930    0.7800 C   0  0  0  0  0  0  0  0  0  0  0  0
   13.1270   -4.6610    0.4230 C   0  0  0  0  0  0  0  0  0  0  0  0
   12.8050   -3.1980    0.1210 C   0  0  0  0  0  0  0  0  0  0  0  0
   11.3250   -3.0660   -0.2370 C   0  0  0  0  0  0  0  0  0  0  0  0
   11.0030   -1.6030   -0.5390 C   0  0  0  0  0  0  0  0  0  0  0  0
    9.5800   -1.4760   -0.8830 N   0  0  0  0  0  0  0  0  0  0  0  0
    8.5140   -1.2210    0.0970 C   0  0  0  0  0  0  0  0  0  0  0  0
    7.2550   -0.8540   -0.7100 C   0  0  2  0  0  0  0  0  0  0  0  0
    7.5990   -1.3960   -2.1090 C   0  0  2  0  0  0  0  0  0  0  0  0
    7.1930   -0.3790   -3.1750 C   0  0  0  0  0  0  0  0  0  0  0  0
    7.8110    0.9760   -3.1350 C   0  0  0  0  0  0  0  0  0  0  0  0
    8.1980    0.0120   -4.2030 C   0  0  0  0  0  0  0  0  0  0  0  0
    9.0980   -1.5770   -2.1180 C   0  0  0  0  0  0  0  0  0  0  0  0
    9.7760   -1.7890   -3.1230 O   0  0  0  0  0  0  0  0  0  0  0  0
    6.0070   -1.4880   -0.1430 C   0  0  0  0  0  0  0  0  0  0  0  0
    5.3490   -0.8950    0.7110 O   0  0  0  0  0  0  0  0  0  0  0  0
    5.6200   -2.6880   -0.5660 N   0  0  0  0  0  0  0  0  0  0  0  0
    4.4060   -3.3060   -0.0140 C   0  0  1  0  0  0  0  0  0  0  0  0
    4.1880   -4.6710   -0.6640 C   0  0  0  0  0  0  0  0  0  0  0  0
    2.9410   -5.3060   -0.0970 C   0  0  0  0  0  0  0  0  0  0  0  0
    2.2080   -4.5620    0.8360 C   0  0  0  0  0  0  0  0  0  0  0  0
    1.0420   -5.0970    1.3970 C   0  0  0  0  0  0  0  0  0  0  0  0
    0.3360   -4.3810    2.2970 F   0  0  0  0  0  0  0  0  0  0  0  0
    0.6090   -6.3760    1.0250 C   0  0  0  0  0  0  0  0  0  0  0  0
    1.3420   -7.1190    0.0920 C   0  0  0  0  0  0  0  0  0  0  0  0
    0.9240   -8.3520   -0.2670 F   0  0  0  0  0  0  0  0  0  0  0  0
    2.5080   -6.5840   -0.4690 C   0  0  0  0  0  0  0  0  0  0  0  0
    3.2030   -2.4080   -0.2990 C   0  0  2  0  0  0  0  0  0  0  0  0
    2.0220   -3.0090    0.2380 O   0  0  0  0  0  0  0  0  0  0  0  0
    3.4210   -1.0420    0.3510 C   0  0  1  0  0  0  0  0  0  0  0  0
    4.1350   -0.0640   -0.6000 C   0  0  0  0  0  0  0  0  0  0  0  0
    3.6710    1.3020   -0.0610 C   0  0  2  0  0  0  0  0  0  0  0  0
    2.3820    1.0710    0.7490 C   0  0  0  0  0  0  0  0  0  0  0  0
    2.1470   -0.3780    0.6630 N   0  0  0  0  0  0  0  0  0  0  0  0
    3.3830    2.1670   -1.1630 O   0  0  0  0  0  0  0  0  0  0  0  0
    2.0190    2.0660   -1.5810 C   0  0  0  0  0  0  0  0  0  0  0  0
    1.7780    3.0000   -2.7430 C   0  0  0  0  0  0  0  0  0  0  0  0
    1.3650    4.3170   -2.5080 C   0  0  0  0  0  0  0  0  0  0  0  0
    1.1420    5.1830   -3.5860 C   0  0  0  0  0  0  0  0  0  0  0  0
    1.3330    4.7320   -4.8970 C   0  0  0  0  0  0  0  0  0  0  0  0
    1.7460    3.4160   -5.1320 C   0  0  0  0  0  0  0  0  0  0  0  0
    1.9690    2.5500   -4.0550 C   0  0  0  0  0  0  0  0  0  0  0  0
   15.2120   -4.4530   -0.0570 H   0  0  0  0  0  0  0  0  0  0  0  0
   14.8350   -5.8340    0.9950 H   0  0  0  0  0  0  0  0  0  0  0  0
   14.8220   -4.1850    1.6560 H   0  0  0  0  0  0  0  0  0  0  0  0
   12.9100   -5.2690   -0.4530 H   0  0  0  0  0  0  0  0  0  0  0  0
   12.5200   -5.0010    1.2590 H   0  0  0  0  0  0  0  0  0  0  0  0
   13.0220   -2.5910    0.9970 H   0  0  0  0  0  0  0  0  0  0  0  0
   13.4120   -2.8580   -0.7160 H   0  0  0  0  0  0  0  0  0  0  0  0
   11.1080   -3.6740   -1.1130 H   0  0  0  0  0  0  0  0  0  0  0  0
   10.7180   -3.4060    0.6000 H   0  0  0  0  0  0  0  0  0  0  0  0
   11.2200   -0.9960    0.3370 H   0  0  0  0  0  0  0  0  0  0  0  0
   11.6100   -1.2630   -1.3760 H   0  0  0  0  0  0  0  0  0  0  0  0
    8.3240   -2.1280    0.6680 H   0  0  0  0  0  0  0  0  0  0  0  0
    8.7960   -0.3810    0.7270 H   0  0  0  0  0  0  0  0  0  0  0  0
    7.0700    0.2190   -0.7180 H   0  0  0  0  0  0  0  0  0  0  0  0
    7.1090   -2.3550   -2.2650 H   0  0  0  0  0  0  0  0  0  0  0  0
    6.1510   -0.4640   -3.4760 H   0  0  0  0  0  0  0  0  0  0  0  0
    8.5380    1.1740   -2.3500 H   0  0  0  0  0  0  0  0  0  0  0  0
    7.1890    1.8210   -3.4230 H   0  0  0  0  0  0  0  0  0  0  0  0
    9.1850   -0.4410   -4.1370 H   0  0  0  0  0  0  0  0  0  0  0  0
    7.8360    0.2070   -5.2100 H   0  0  0  0  0  0  0  0  0  0  0  0
    6.1610   -3.1750   -1.2660 H   0  0  0  0  0  0  0  0  0  0  0  0
    4.5190   -3.4300    1.0610 H   0  0  0  0  0  0  0  0  0  0  0  0
    5.0450   -5.3100   -0.4610 H   0  0  0  0  0  0  0  0  0  0  0  0
    4.0750   -4.5470   -1.7390 H   0  0  0  0  0  0  0  0  0  0  0  0
    2.5430   -3.5760    1.1230 H   0  0  0  0  0  0  0  0  0  0  0  0
   -0.2900   -6.7880    1.4580 H   0  0  0  0  0  0  0  0  0  0  0  0
    3.0730   -7.1570   -1.1890 H   0  0  0  0  0  0  0  0  0  0  0  0
    3.0900   -2.2840   -1.3740 H   0  0  0  0  0  0  0  0  0  0  0  0
    1.2430   -2.4560    0.0690 H   0  0  0  0  0  0  0  0  0  0  0  0
    4.0070   -1.2330    1.2480 H   0  0  0  0  0  0  0  0  0  0  0  0
    3.8280   -0.2130   -1.6330 H   0  0  0  0  0  0  0  0  0  0  0  0
    5.2160   -0.1700   -0.5470 H   0  0  0  0  0  0  0  0  0  0  0  0
    4.4380    1.7060    0.5960 H   0  0  0  0  0  0  0  0  0  0  0  0
    2.5060    1.3880    1.7830 H   0  0  0  0  0  0  0  0  0  0  0  0
    1.5480    1.6290    0.3280 H   0  0  0  0  0  0  0  0  0  0  0  0
    1.8000   -0.7160    1.5500 H   0  0  0  0  0  0  0  0  0  0  0  0
    1.8080    1.0440   -1.8880 H   0  0  0  0  0  0  0  0  0  0  0  0
    1.3650    2.3390   -0.7550 H   0  0  0  0  0  0  0  0  0  0  0  0
    1.2180    4.6650   -1.4970 H   0  0  0  0  0  0  0  0  0  0  0  0
    0.8230    6.1990   -3.4050 H   0  0  0  0  0  0  0  0  0  0  0  0
    1.1610    5.4000   -5.7280 H   0  0  0  0  0  0  0  0  0  0  0  0
    1.8940    3.0680   -6.1440 H   0  0  0  0  0  0  0  0  0  0  0  0
    2.2880    1.5340   -4.2350 H   0  0  0  0  0  0  0  0  0  0  0  0
  1 43  1  0  0  0  0
  1 44  1  0  0  0  0
  1 45  1  0  0  0  0
  1  2  1  0  0  0  0
  2 46  1  0  0  0  0
  2 47  1  0  0  0  0
  2  3  1  0  0  0  0
  3 48  1  0  0  0  0
  3 49  1  0  0  0  0
  3  4  1  0  0  0  0
  4 50  1  0  0  0  0
  4 51  1  0  0  0  0
  4  5  1  0  0  0  0
  5 52  1  0  0  0  0
  5 53  1  0  0  0  0
  5  6  1  0  0  0  0
  6  7  1  0  0  0  0
  7 54  1  0  0  0  0
  7 55  1  0  0  0  0
  7  8  1  0  0  0  0
  8 56  1  0  0  0  0
  8  9  1  0  0  0  0
  9 57  1  0  0  0  0
  9 10  1  0  0  0  0
 10 58  1  0  0  0  0
 10 11  1  0  0  0  0
 11 59  1  0  0  0  0
 11 60  1  0  0  0  0
 11 12  1  0  0  0  0
 12 10  1  0  0  0  0
 12 61  1  0  0  0  0
 12 62  1  0  0  0  0
  9 13  1  0  0  0  0
 13  6  1  0  0  0  0
 13 14  2  0  0  0  0
  8 15  1  0  0  0  0
 15 16  2  0  0  0  0
 15 17  1  0  0  0  0
 17 63  1  0  0  0  0
 17 18  1  0  0  0  0
 18 64  1  0  0  0  0
 18 19  1  0  0  0  0
 19 65  1  0  0  0  0
 19 66  1  0  0  0  0
 19 20  1  0  0  0  0
 20 21  2  0  0  0  0
 21 67  1  0  0  0  0
 21 22  1  0  0  0  0
 22 23  1  0  0  0  0
 22 24  2  0  0  0  0
 24 68  1  0  0  0  0
 24 25  1  0  0  0  0
 25 26  1  0  0  0  0
 25 27  2  0  0  0  0
 27 20  1  0  0  0  0
 27 69  1  0  0  0  0
 18 28  1  0  0  0  0
 28 70  1  0  0  0  0
 28 29  1  0  0  0  0
 29 71  1  0  0  0  0
 28 30  1  0  0  0  0
 30 72  1  0  0  0  0
 30 31  1  0  0  0  0
 31 73  1  0  0  0  0
 31 74  1  0  0  0  0
 31 32  1  0  0  0  0
 32 75  1  0  0  0  0
 32 33  1  0  0  0  0
 33 76  1  0  0  0  0
 33 77  1  0  0  0  0
 33 34  1  0  0  0  0
 34 30  1  0  0  0  0
 34 78  1  0  0  0  0
 32 35  1  0  0  0  0
 35 36  1  0  0  0  0
 36 79  1  0  0  0  0
 36 80  1  0  0  0  0
 36 37  1  0  0  0  0
 37 38  2  0  0  0  0
 38 81  1  0  0  0  0
 38 39  1  0  0  0  0
 39 82  1  0  0  0  0
 39 40  2  0  0  0  0
 40 83  1  0  0  0  0
 40 41  1  0  0  0  0
 41 84  1  0  0  0  0
 41 42  2  0  0  0  0
 42 37  1  0  0  0  0
 42 85  1  0  0  0  0
M  END
>  <LOGBIO>
6.2400

>  <PRED_LOGBIO>
6.2300

>  <XV_RES>
-0.0090

>  <WHL_TMPL>
2

>  <ANCH>
9-11;53-44

$$$$
ROW19
  -MTS-   01071502013D 0   0.00000     0.00000     0

 90 93  0  0  1  0  0  0  0  0999 V2000
    2.2600   -3.4920   -2.4620 C   0  0  0  0  0  0  0  0  0  0  0  0
    2.3040   -4.9090   -3.0260 C   0  0  0  0  0  0  0  0  0  0  0  0
    2.0280   -4.8690   -4.5260 C   0  0  0  0  0  0  0  0  0  0  0  0
    3.6840   -5.5120   -2.7790 C   0  0  0  0  0  0  0  0  0  0  0  0
    1.2440   -5.7660   -2.3350 C   0  0  0  0  0  0  0  0  0  0  0  0
    1.5180   -5.8060   -0.8510 C   0  0  0  0  0  0  0  0  0  0  0  0
    2.5690   -6.5800   -0.3440 C   0  0  0  0  0  0  0  0  0  0  0  0
    2.8140   -6.6170    0.9730 N   0  0  0  0  0  0  0  0  0  0  0  0
    2.0730   -5.9250    1.8490 C   0  0  0  0  0  0  0  0  0  0  0  0
    2.4380   -6.0580    3.1620 O   0  0  0  0  0  0  0  0  0  0  0  0
    2.0770   -4.9430    3.9820 C   0  0  0  0  0  0  0  0  0  0  0  0
    2.9440   -3.6890    3.7680 C   0  0  0  0  0  0  0  0  0  0  0  0
    3.2420   -3.6490    5.2790 C   0  0  0  0  0  0  0  0  0  0  0  0
    2.5800   -5.0310    5.4350 C   0  0  0  0  0  0  0  0  0  0  0  0
    0.5670   -4.6540    3.8850 C   0  0  0  0  0  0  0  0  0  0  0  0
    0.1930   -4.3650    2.4190 C   0  0  2  0  0  0  0  0  0  0  0  0
    0.5160   -2.9480    2.1980 N   0  0  0  0  0  0  0  0  0  0  0  0
    1.3320   -2.8150    0.9830 C   0  0  0  0  0  0  0  0  0  0  0  0
    1.6680   -1.3420    0.7530 C   0  0  1  0  0  0  0  0  0  0  0  0
    0.4580   -0.5950    0.5990 O   0  0  0  0  0  0  0  0  0  0  0  0
    2.5160   -1.2030   -0.5100 C   0  0  2  0  0  0  0  0  0  0  0  0
    2.8520    0.2700   -0.7390 C   0  0  0  0  0  0  0  0  0  0  0  0
    3.6900    0.4060   -1.9880 C   0  0  0  0  0  0  0  0  0  0  0  0
    3.0710    0.5960   -3.2290 C   0  0  0  0  0  0  0  0  0  0  0  0
    3.8480    0.7230   -4.3870 C   0  0  0  0  0  0  0  0  0  0  0  0
    5.2440    0.6600   -4.3030 C   0  0  0  0  0  0  0  0  0  0  0  0
    5.8630    0.4700   -3.0620 C   0  0  0  0  0  0  0  0  0  0  0  0
    7.3690    0.4020   -2.9720 C   0  0  0  0  0  0  0  0  0  0  0  0
    7.8180   -1.0310   -3.1310 C   0  0  0  0  0  0  0  0  0  0  0  0
    9.1230   -1.3330   -3.0850 C   0  0  0  0  0  0  0  0  0  0  0  0
    5.0860    0.3430   -1.9040 C   0  0  0  0  0  0  0  0  0  0  0  0
    3.7600   -1.9700   -0.3520 N   0  0  0  0  0  0  0  0  0  0  0  0
    4.6560   -1.9940   -1.3340 C   0  0  0  0  0  0  0  0  0  0  0  0
    4.4440   -1.3750   -2.3750 O   0  0  0  0  0  0  0  0  0  0  0  0
    5.9340   -2.7820   -1.1710 C   0  0  0  0  0  0  0  0  0  0  0  0
    6.7820   -2.6440   -2.4350 C   0  0  0  0  0  0  0  0  0  0  0  0
    8.0750   -3.4410   -2.2700 C   0  0  0  0  0  0  0  0  0  0  0  0
    8.9130   -3.3040   -3.5190 C   0  0  0  0  0  0  0  0  0  0  0  0
   10.0990   -3.9230   -3.6010 C   0  0  0  0  0  0  0  0  0  0  0  0
    1.0070   -5.1320    1.4070 C   0  0  0  0  0  0  0  0  0  0  0  0
    0.7240   -5.0710    0.0370 C   0  0  0  0  0  0  0  0  0  0  0  0
    1.2760   -3.0630   -2.6370 H   0  0  0  0  0  0  0  0  0  0  0  0
    3.0150   -2.8820   -2.9530 H   0  0  0  0  0  0  0  0  0  0  0  0
    2.4570   -3.5210   -1.3920 H   0  0  0  0  0  0  0  0  0  0  0  0
    1.0440   -4.4390   -4.7020 H   0  0  0  0  0  0  0  0  0  0  0  0
    2.7830   -4.2590   -5.0170 H   0  0  0  0  0  0  0  0  0  0  0  0
    2.0590   -5.8790   -4.9280 H   0  0  0  0  0  0  0  0  0  0  0  0
    3.8820   -5.5410   -1.7100 H   0  0  0  0  0  0  0  0  0  0  0  0
    4.4400   -4.9020   -3.2710 H   0  0  0  0  0  0  0  0  0  0  0  0
    3.7160   -6.5220   -3.1810 H   0  0  0  0  0  0  0  0  0  0  0  0
    0.2600   -5.3360   -2.5110 H   0  0  0  0  0  0  0  0  0  0  0  0
    1.2760   -6.7760   -2.7380 H   0  0  0  0  0  0  0  0  0  0  0  0
    3.1870   -7.1510   -1.0200 H   0  0  0  0  0  0  0  0  0  0  0  0
    2.3300   -2.8400    3.4740 H   0  0  0  0  0  0  0  0  0  0  0  0
    3.8420   -3.9330    3.2050 H   0  0  0  0  0  0  0  0  0  0  0  0
    2.6490   -2.8800    5.7690 H   0  0  0  0  0  0  0  0  0  0  0  0
    4.3120   -3.7120    5.4620 H   0  0  0  0  0  0  0  0  0  0  0  0
    3.3330   -5.8100    5.5360 H   0  0  0  0  0  0  0  0  0  0  0  0
    1.7480   -4.9830    6.1340 H   0  0  0  0  0  0  0  0  0  0  0  0
    0.3860   -3.7380    4.4420 H   0  0  0  0  0  0  0  0  0  0  0  0
    0.0250   -5.5400    4.2100 H   0  0  0  0  0  0  0  0  0  0  0  0
   -0.8680   -4.5480    2.2660 H   0  0  0  0  0  0  0  0  0  0  0  0
   -0.3380   -2.4210    2.0890 H   0  0  0  0  0  0  0  0  0  0  0  0
    2.2530   -3.3820    1.1000 H   0  0  0  0  0  0  0  0  0  0  0  0
    0.7770   -3.1970    0.1290 H   0  0  0  0  0  0  0  0  0  0  0  0
    2.2240   -0.9590    1.6070 H   0  0  0  0  0  0  0  0  0  0  0  0
    0.6460    0.3450    0.4520 H   0  0  0  0  0  0  0  0  0  0  0  0
    1.9600   -1.5860   -1.3640 H   0  0  0  0  0  0  0  0  0  0  0  0
    3.4070    0.6520    0.1140 H   0  0  0  0  0  0  0  0  0  0  0  0
    1.9310    0.8370   -0.8570 H   0  0  0  0  0  0  0  0  0  0  0  0
    1.9940    0.6450   -3.2940 H   0  0  0  0  0  0  0  0  0  0  0  0
    3.3700    0.8690   -5.3440 H   0  0  0  0  0  0  0  0  0  0  0  0
    5.8430    0.7580   -5.1960 H   0  0  0  0  0  0  0  0  0  0  0  0
    7.8070    1.0100   -3.7610 H   0  0  0  0  0  0  0  0  0  0  0  0
    7.6910    0.7780   -2.0030 H   0  0  0  0  0  0  0  0  0  0  0  0
    7.0880   -1.8120   -3.2820 H   0  0  0  0  0  0  0  0  0  0  0  0
    9.8530   -0.5510   -2.9340 H   0  0  0  0  0  0  0  0  0  0  0  0
    9.4440   -2.3570   -3.1990 H   0  0  0  0  0  0  0  0  0  0  0  0
    5.5630    0.1970   -0.9470 H   0  0  0  0  0  0  0  0  0  0  0  0
    3.9340   -2.4790    0.5030 H   0  0  0  0  0  0  0  0  0  0  0  0
    6.4900   -2.3990   -0.3180 H   0  0  0  0  0  0  0  0  0  0  0  0
    5.6950   -3.8310   -1.0080 H   0  0  0  0  0  0  0  0  0  0  0  0
    6.2260   -3.0260   -3.2880 H   0  0  0  0  0  0  0  0  0  0  0  0
    7.0210   -1.5950   -2.5980 H   0  0  0  0  0  0  0  0  0  0  0  0
    8.6310   -3.0580   -1.4160 H   0  0  0  0  0  0  0  0  0  0  0  0
    7.8360   -4.4900   -2.1070 H   0  0  0  0  0  0  0  0  0  0  0  0
    8.5570   -2.7080   -4.3450 H   0  0  0  0  0  0  0  0  0  0  0  0
   10.4550   -4.5190   -2.7740 H   0  0  0  0  0  0  0  0  0  0  0  0
   10.6980   -3.8250   -4.4940 H   0  0  0  0  0  0  0  0  0  0  0  0
   -0.0930   -4.4660   -0.3280 H   0  0  0  0  0  0  0  0  0  0  0  0
  1 42  1  0  0  0  0
  1 43  1  0  0  0  0
  1 44  1  0  0  0  0
  1  2  1  0  0  0  0
  2  3  1  0  0  0  0
  3 45  1  0  0  0  0
  3 46  1  0  0  0  0
  3 47  1  0  0  0  0
  2  4  1  0  0  0  0
  4 48  1  0  0  0  0
  4 49  1  0  0  0  0
  4 50  1  0  0  0  0
  2  5  1  0  0  0  0
  5 51  1  0  0  0  0
  5 52  1  0  0  0  0
  5  6  1  0  0  0  0
  6  7  1  0  0  0  0
  7 53  1  0  0  0  0
  7  8  2  0  0  0  0
  8  9  1  0  0  0  0
  9 10  1  0  0  0  0
 10 11  1  0  0  0  0
 11 12  1  0  0  0  0
 12 54  1  0  0  0  0
 12 55  1  0  0  0  0
 12 13  1  0  0  0  0
 13 56  1  0  0  0  0
 13 57  1  0  0  0  0
 13 14  1  0  0  0  0
 14 11  1  0  0  0  0
 14 58  1  0  0  0  0
 14 59  1  0  0  0  0
 11 15  1  0  0  0  0
 15 60  1  0  0  0  0
 15 61  1  0  0  0  0
 15 16  1  0  0  0  0
 16 62  1  0  0  0  0
 16 17  1  0  0  0  0
 17 63  1  0  0  0  0
 17 18  1  0  0  0  0
 18 64  1  0  0  0  0
 18 65  1  0  0  0  0
 18 19  1  0  0  0  0
 19 66  1  0  0  0  0
 19 20  1  0  0  0  0
 20 67  1  0  0  0  0
 19 21  1  0  0  0  0
 21 68  1  0  0  0  0
 21 22  1  0  0  0  0
 22 69  1  0  0  0  0
 22 70  1  0  0  0  0
 22 23  1  0  0  0  0
 23 24  2  0  0  0  0
 24 71  1  0  0  0  0
 24 25  1  0  0  0  0
 25 72  1  0  0  0  0
 25 26  2  0  0  0  0
 26 73  1  0  0  0  0
 26 27  1  0  0  0  0
 27 28  1  0  0  0  0
 28 74  1  0  0  0  0
 28 75  1  0  0  0  0
 28 29  1  0  0  0  0
 29 76  1  0  0  0  0
 29 30  2  0  0  0  0
 30 77  1  0  0  0  0
 30 78  1  0  0  0  0
 27 31  2  0  0  0  0
 31 23  1  0  0  0  0
 31 79  1  0  0  0  0
 21 32  1  0  0  0  0
 32 80  1  0  0  0  0
 32 33  1  0  0  0  0
 33 34  2  0  0  0  0
 33 35  1  0  0  0  0
 35 81  1  0  0  0  0
 35 82  1  0  0  0  0
 35 36  1  0  0  0  0
 36 83  1  0  0  0  0
 36 84  1  0  0  0  0
 36 37  1  0  0  0  0
 37 85  1  0  0  0  0
 37 86  1  0  0  0  0
 37 38  1  0  0  0  0
 38 87  1  0  0  0  0
 38 39  2  0  0  0  0
 39 88  1  0  0  0  0
 39 89  1  0  0  0  0
 16 40  1  0  0  0  0
 40  9  2  0  0  0  0
 40 41  1  0  0  0  0
 41  6  2  0  0  0  0
 41 90  1  0  0  0  0
M  END
>  <LOGBIO>
7.1800

>  <PRED_LOGBIO>
7.1600

>  <XV_RES>
-0.0090

>  <WHL_TMPL>
2

>  <ANCH>
35-36;88-36

$$$$
ROW20
  -MTS-   01071502013D 0   0.00000     0.00000     0

 65 67  0  0  0  0  0  0  0  0999 V2000
   -9.0800   -0.3440    2.0240 C   0  0  0  0  0  0  0  0  0  0  0  0
   -7.8670   -0.8180    2.8190 C   0  0  0  0  0  0  0  0  0  0  0  0
   -6.5880   -0.3900    2.1010 C   0  0  0  0  0  0  0  0  0  0  0  0
   -5.4510   -0.8340    2.8460 O   0  0  0  0  0  0  0  0  0  0  0  0
   -4.2370   -0.5150    2.3110 C   0  0  0  0  0  0  0  0  0  0  0  0
   -3.5490   -1.4040    1.4920 C   0  0  0  0  0  0  0  0  0  0  0  0
   -2.3090   -1.0330    0.9670 C   0  0  0  0  0  0  0  0  0  0  0  0
   -1.7520    0.2250    1.2560 C   0  0  0  0  0  0  0  0  0  0  0  0
   -2.4670    1.1040    2.0850 C   0  0  0  0  0  0  0  0  0  0  0  0
   -3.7070    0.7350    2.6110 C   0  0  0  0  0  0  0  0  0  0  0  0
   -0.4380    0.6140    0.6970 C   0  0  0  0  0  0  0  0  0  0  0  0
   -0.2440    1.4750   -0.3110 C   0  0  0  0  0  0  0  0  0  0  0  0
    1.2190    1.5510   -0.5230 C   0  0  0  0  0  0  0  0  0  0  0  0
    1.7710    0.7290    0.3790 C   0  0  0  0  0  0  0  0  0  0  0  0
    3.2210    0.4820    0.5420 C   0  0  0  0  0  0  0  0  0  0  0  0
    3.9660   -0.0410   -0.5220 C   0  0  0  0  0  0  0  0  0  0  0  0
    5.3370   -0.2750   -0.3680 C   0  0  0  0  0  0  0  0  0  0  0  0
    5.9650    0.0160    0.8490 C   0  0  0  0  0  0  0  0  0  0  0  0
    5.2200    0.5390    1.9130 C   0  0  0  0  0  0  0  0  0  0  0  0
    3.8480    0.7720    1.7590 C   0  0  0  0  0  0  0  0  0  0  0  0
    2.9230    1.4230    3.0810 Cl  0  0  0  0  0  0  0  0  0  0  0  0
    0.7780    0.1520    1.1270 N   0  0  0  0  0  0  0  0  0  0  0  0
    0.9850   -0.8100    2.2190 C   0  0  0  0  0  0  0  0  0  0  0  0
    0.9780   -2.2130    1.6610 C   0  0  0  0  0  0  0  0  0  0  0  0
    0.8140   -2.3950    0.4560 O   0  0  0  0  0  0  0  0  0  0  0  0
    1.1580   -3.3070    2.5160 N   0  0  0  0  0  0  0  0  0  0  0  0
    1.1620   -4.5580    2.0930 C   0  0  0  0  0  0  0  0  0  0  0  0
    0.9850   -4.8310    0.7620 N   0  0  0  0  0  0  0  0  0  0  0  0
    1.3440   -5.5820    2.9840 N   0  0  0  0  0  0  0  0  0  0  0  0
    1.3480   -6.9740    2.5130 C   0  0  0  0  0  0  0  0  0  0  0  0
    1.5670   -7.9130    3.6990 C   0  0  0  0  0  0  0  0  0  0  0  0
    1.5720   -9.3600    3.2080 C   0  0  0  0  0  0  0  0  0  0  0  0
    1.7890  -10.2880    4.3800 C   0  0  0  0  0  0  0  0  0  0  0  0
    1.9280   -9.8260    5.5120 O   0  0  0  0  0  0  0  0  0  0  0  0
    1.8300  -11.6030    4.1880 N   0  0  0  0  0  0  0  0  0  0  0  0
   -9.0570   -0.7860    1.0300 H   0  0  0  0  0  0  0  0  0  0  0  0
   -9.9900   -0.6490    2.5360 H   0  0  0  0  0  0  0  0  0  0  0  0
   -9.0570    0.7400    1.9400 H   0  0  0  0  0  0  0  0  0  0  0  0
   -7.8890   -1.9030    2.9040 H   0  0  0  0  0  0  0  0  0  0  0  0
   -7.8890   -0.3770    3.8130 H   0  0  0  0  0  0  0  0  0  0  0  0
   -6.5650    0.6950    2.0170 H   0  0  0  0  0  0  0  0  0  0  0  0
   -6.5650   -0.8310    1.1070 H   0  0  0  0  0  0  0  0  0  0  0  0
   -3.9700   -2.3720    1.2640 H   0  0  0  0  0  0  0  0  0  0  0  0
   -1.7720   -1.7210    0.3310 H   0  0  0  0  0  0  0  0  0  0  0  0
   -2.0540    2.0740    2.3180 H   0  0  0  0  0  0  0  0  0  0  0  0
   -4.2510    1.4170    3.2470 H   0  0  0  0  0  0  0  0  0  0  0  0
   -1.0050    2.0070   -0.8610 H   0  0  0  0  0  0  0  0  0  0  0  0
    1.7370    2.1500   -1.2570 H   0  0  0  0  0  0  0  0  0  0  0  0
    3.4820   -0.2650   -1.4610 H   0  0  0  0  0  0  0  0  0  0  0  0
    5.9120   -0.6780   -1.1890 H   0  0  0  0  0  0  0  0  0  0  0  0
    7.0230   -0.1640    0.9680 H   0  0  0  0  0  0  0  0  0  0  0  0
    5.7040    0.7630    2.8520 H   0  0  0  0  0  0  0  0  0  0  0  0
    0.1870   -0.7060    2.9500 H   0  0  0  0  0  0  0  0  0  0  0  0
    1.9430   -0.6150    2.6980 H   0  0  0  0  0  0  0  0  0  0  0  0
    0.8510   -4.0750    0.1050 H   0  0  0  0  0  0  0  0  0  0  0  0
    0.9880   -5.7870    0.4380 H   0  0  0  0  0  0  0  0  0  0  0  0
    1.4740   -5.3810    3.9650 H   0  0  0  0  0  0  0  0  0  0  0  0
    0.3930   -7.2010    2.0430 H   0  0  0  0  0  0  0  0  0  0  0  0
    2.1500   -7.1100    1.7900 H   0  0  0  0  0  0  0  0  0  0  0  0
    2.5220   -7.6860    4.1690 H   0  0  0  0  0  0  0  0  0  0  0  0
    0.7660   -7.7770    4.4220 H   0  0  0  0  0  0  0  0  0  0  0  0
    0.6180   -9.5870    2.7380 H   0  0  0  0  0  0  0  0  0  0  0  0
    2.3740   -9.4960    2.4850 H   0  0  0  0  0  0  0  0  0  0  0  0
    1.7160  -11.9820    3.2590 H   0  0  0  0  0  0  0  0  0  0  0  0
    1.9750  -12.2230    4.9720 H   0  0  0  0  0  0  0  0  0  0  0  0
  1 36  1  0  0  0  0
  1 37  1  0  0  0  0
  1 38  1  0  0  0  0
  1  2  1  0  0  0  0
  2 39  1  0  0  0  0
  2 40  1  0  0  0  0
  2  3  1  0  0  0  0
  3 41  1  0  0  0  0
  3 42  1  0  0  0  0
  3  4  1  0  0  0  0
  4  5  1  0  0  0  0
  5  6  2  0  0  0  0
  6 43  1  0  0  0  0
  6  7  1  0  0  0  0
  7 44  1  0  0  0  0
  7  8  2  0  0  0  0
  8  9  1  0  0  0  0
  9 45  1  0  0  0  0
  9 10  2  0  0  0  0
 10  5  1  0  0  0  0
 10 46  1  0  0  0  0
  8 11  1  0  0  0  0
 11 12  2  0  0  0  0
 12 47  1  0  0  0  0
 12 13  1  0  0  0  0
 13 48  1  0  0  0  0
 13 14  2  0  0  0  0
 14 15  1  0  0  0  0
 15 16  2  0  0  0  0
 16 49  1  0  0  0  0
 16 17  1  0  0  0  0
 17 50  1  0  0  0  0
 17 18  2  0  0  0  0
 18 51  1  0  0  0  0
 18 19  1  0  0  0  0
 19 52  1  0  0  0  0
 19 20  2  0  0  0  0
 20 15  1  0  0  0  0
 20 21  1  0  0  0  0
 14 22  1  0  0  0  0
 22 11  1  0  0  0  0
 22 23  1  0  0  0  0
 23 53  1  0  0  0  0
 23 54  1  0  0  0  0
 23 24  1  0  0  0  0
 24 25  2  0  0  0  0
 24 26  1  0  0  0  0
 26 27  2  0  0  0  0
 27 28  1  0  0  0  0
 28 55  1  0  0  0  0
 28 56  1  0  0  0  0
 27 29  1  0  0  0  0
 29 57  1  0  0  0  0
 29 30  1  0  0  0  0
 30 58  1  0  0  0  0
 30 59  1  0  0  0  0
 30 31  1  0  0  0  0
 31 60  1  0  0  0  0
 31 61  1  0  0  0  0
 31 32  1  0  0  0  0
 32 62  1  0  0  0  0
 32 63  1  0  0  0  0
 32 33  1  0  0  0  0
 33 34  2  0  0  0  0
 33 35  1  0  0  0  0
 35 64  1  0  0  0  0
 35 65  1  0  0  0  0
M  END
>  <LOGBIO>
6.8600

>  <PRED_LOGBIO>
6.4700

>  <XV_RES>
0.4920

>  <WHL_TMPL>
3

>  <ANCH>
8-9;17-15

$$$$
ROW21
  -MTS-   01071502013D 0   0.00000     0.00000     0

 88 91  0  0  1  0  0  0  0  0999 V2000
   11.3690   -8.2440   -7.6260 C   0  0  0  0  0  0  0  0  0  0  0  0
   12.0780   -7.6460   -6.4140 C   0  0  0  0  0  0  0  0  0  0  0  0
   11.2020   -6.5560   -5.7980 C   0  0  0  0  0  0  0  0  0  0  0  0
   11.8850   -5.9800   -4.6310 N   0  0  0  0  0  0  0  0  0  0  0  0
   13.2090   -6.4790   -4.2340 C   0  0  0  0  0  0  0  0  0  0  0  0
   13.6450   -7.5860   -5.1920 C   0  0  0  0  0  0  0  0  0  0  0  0
   15.0200   -8.1040   -4.7800 C   0  0  0  0  0  0  0  0  0  0  0  0
   11.3040   -5.0080   -3.9340 C   0  0  0  0  0  0  0  0  0  0  0  0
   11.8750   -4.5260   -2.9570 O   0  0  0  0  0  0  0  0  0  0  0  0
    9.9710   -4.5050   -4.3340 C   0  0  0  0  0  0  0  0  0  0  0  0
    9.8660   -3.4420   -5.2380 C   0  0  0  0  0  0  0  0  0  0  0  0
    8.6040   -2.9670   -5.6160 C   0  0  0  0  0  0  0  0  0  0  0  0
    8.4910   -1.8190   -6.5910 C   0  0  0  0  0  0  0  0  0  0  0  0
    7.4480   -3.5550   -5.0900 C   0  0  0  0  0  0  0  0  0  0  0  0
    7.5530   -4.6190   -4.1860 C   0  0  0  0  0  0  0  0  0  0  0  0
    8.8140   -5.0940   -3.8080 C   0  0  0  0  0  0  0  0  0  0  0  0
    6.3310   -5.2410   -3.6300 C   0  0  0  0  0  0  0  0  0  0  0  0
    5.8050   -6.1900   -4.2100 O   0  0  0  0  0  0  0  0  0  0  0  0
    5.8000   -4.7730   -2.5040 N   0  0  0  0  0  0  0  0  0  0  0  0
    4.5860   -5.3910   -1.9520 C   0  0  1  0  0  0  0  0  0  0  0  0
    4.1880   -4.6710   -0.6640 C   0  0  0  0  0  0  0  0  0  0  0  0
    2.9410   -5.3060   -0.0970 C   0  0  0  0  0  0  0  0  0  0  0  0
    2.2080   -4.5620    0.8360 C   0  0  0  0  0  0  0  0  0  0  0  0
    1.0430   -5.0970    1.3970 C   0  0  0  0  0  0  0  0  0  0  0  0
    0.3360   -4.3810    2.2970 F   0  0  0  0  0  0  0  0  0  0  0  0
    0.6090   -6.3760    1.0250 C   0  0  0  0  0  0  0  0  0  0  0  0
    1.3420   -7.1190    0.0920 C   0  0  0  0  0  0  0  0  0  0  0  0
    0.9250   -8.3520   -0.2670 F   0  0  0  0  0  0  0  0  0  0  0  0
    2.5080   -6.5840   -0.4690 C   0  0  0  0  0  0  0  0  0  0  0  0
    4.8560   -6.8640   -1.6490 C   0  0  2  0  0  0  0  0  0  0  0  0
    3.6750   -7.4650   -1.1120 O   0  0  0  0  0  0  0  0  0  0  0  0
    5.2540   -7.5840   -2.9360 C   0  0  1  0  0  0  0  0  0  0  0  0
    4.0000   -8.1410   -3.6370 C   0  0  0  0  0  0  0  0  0  0  0  0
    4.2900   -8.7110   -4.9600 N   0  0  0  0  0  0  0  0  0  0  0  0
    5.1230   -7.8650   -5.8270 C   0  0  0  0  0  0  0  0  0  0  0  0
    6.3550   -7.3130   -5.0870 C   0  0  0  0  0  0  0  0  0  0  0  0
    5.9750   -6.6620   -3.8260 N   0  0  0  0  0  0  0  0  0  0  0  0
    3.6900  -10.2760   -5.4640 S   0  0  0  0  0  0  0  0  0  0  0  0
    4.6100  -10.8640   -6.3870 O   0  0  0  0  0  0  0  0  0  0  0  0
    3.5520  -11.1240   -4.3220 O   0  0  0  0  0  0  0  0  0  0  0  0
    2.0520  -10.0710   -6.2780 C   0  0  0  0  0  0  0  0  0  0  0  0
    1.8380   -9.8630   -7.5840 C   0  0  0  0  0  0  0  0  0  0  0  0
    0.4860   -9.7660   -7.7810 N   0  0  0  0  0  0  0  0  0  0  0  0
   -0.1890   -9.5380   -9.0660 C   0  0  0  0  0  0  0  0  0  0  0  0
   -0.1240   -9.9190   -6.5640 C   0  0  0  0  0  0  0  0  0  0  0  0
    0.8040  -10.1050   -5.6440 N   0  0  0  0  0  0  0  0  0  0  0  0
   11.1900   -7.4640   -8.3630 H   0  0  0  0  0  0  0  0  0  0  0  0
   11.9930   -9.0200   -8.0650 H   0  0  0  0  0  0  0  0  0  0  0  0
   10.4190   -8.6740   -7.3150 H   0  0  0  0  0  0  0  0  0  0  0  0
   13.0280   -7.2160   -6.7250 H   0  0  0  0  0  0  0  0  0  0  0  0
   12.2570   -8.4270   -5.6780 H   0  0  0  0  0  0  0  0  0  0  0  0
   10.2520   -6.9870   -5.4880 H   0  0  0  0  0  0  0  0  0  0  0  0
   11.0230   -5.7760   -6.5350 H   0  0  0  0  0  0  0  0  0  0  0  0
   13.9290   -5.6640   -4.2690 H   0  0  0  0  0  0  0  0  0  0  0  0
   13.1590   -6.8750   -3.2210 H   0  0  0  0  0  0  0  0  0  0  0  0
   12.9250   -8.4010   -5.1570 H   0  0  0  0  0  0  0  0  0  0  0  0
   13.6950   -7.1900   -6.2050 H   0  0  0  0  0  0  0  0  0  0  0  0
   14.9700   -8.5000   -3.7680 H   0  0  0  0  0  0  0  0  0  0  0  0
   15.3300   -8.8920   -5.4630 H   0  0  0  0  0  0  0  0  0  0  0  0
   15.7400   -7.2890   -4.8160 H   0  0  0  0  0  0  0  0  0  0  0  0
   10.7580   -2.9880   -5.6430 H   0  0  0  0  0  0  0  0  0  0  0  0
    9.3410   -1.8350   -7.2700 H   0  0  0  0  0  0  0  0  0  0  0  0
    8.4800   -0.8780   -6.0450 H   0  0  0  0  0  0  0  0  0  0  0  0
    7.5700   -1.9180   -7.1620 H   0  0  0  0  0  0  0  0  0  0  0  0
    6.4750   -3.1880   -5.3820 H   0  0  0  0  0  0  0  0  0  0  0  0
    8.8950   -5.9140   -3.1100 H   0  0  0  0  0  0  0  0  0  0  0  0
    6.2310   -3.9940   -2.0280 H   0  0  0  0  0  0  0  0  0  0  0  0
    3.7770   -5.3120   -2.6760 H   0  0  0  0  0  0  0  0  0  0  0  0
    3.9950   -3.6220   -0.8800 H   0  0  0  0  0  0  0  0  0  0  0  0
    4.9970   -4.7500    0.0600 H   0  0  0  0  0  0  0  0  0  0  0  0
    2.5420   -3.5760    1.1230 H   0  0  0  0  0  0  0  0  0  0  0  0
   -0.2900   -6.7880    1.4580 H   0  0  0  0  0  0  0  0  0  0  0  0
    3.0730   -7.1570   -1.1890 H   0  0  0  0  0  0  0  0  0  0  0  0
    5.6650   -6.9430   -0.9250 H   0  0  0  0  0  0  0  0  0  0  0  0
    3.8230   -8.4030   -0.9110 H   0  0  0  0  0  0  0  0  0  0  0  0
    5.9070   -8.4020   -2.6390 H   0  0  0  0  0  0  0  0  0  0  0  0
    3.2630   -7.3470   -3.7400 H   0  0  0  0  0  0  0  0  0  0  0  0
    3.5440   -8.9030   -3.0080 H   0  0  0  0  0  0  0  0  0  0  0  0
    4.5260   -7.0370   -6.2040 H   0  0  0  0  0  0  0  0  0  0  0  0
    5.4460   -8.4420   -6.6910 H   0  0  0  0  0  0  0  0  0  0  0  0
    7.0480   -8.1270   -4.8820 H   0  0  0  0  0  0  0  0  0  0  0  0
    6.8690   -6.5970   -5.7250 H   0  0  0  0  0  0  0  0  0  0  0  0
    6.8050   -6.3250   -3.3590 H   0  0  0  0  0  0  0  0  0  0  0  0
    2.5980   -9.7850   -8.3480 H   0  0  0  0  0  0  0  0  0  0  0  0
   -1.1190   -8.9980   -8.8970 H   0  0  0  0  0  0  0  0  0  0  0  0
   -0.4060  -10.4950   -9.5370 H   0  0  0  0  0  0  0  0  0  0  0  0
    0.4570   -8.9520   -9.7170 H   0  0  0  0  0  0  0  0  0  0  0  0
   -1.1890   -9.8930   -6.3860 H   0  0  0  0  0  0  0  0  0  0  0  0
  1 47  1  0  0  0  0
  1 48  1  0  0  0  0
  1 49  1  0  0  0  0
  1  2  1  0  0  0  0
  2 50  1  0  0  0  0
  2 51  1  0  0  0  0
  2  3  1  0  0  0  0
  3 52  1  0  0  0  0
  3 53  1  0  0  0  0
  3  4  1  0  0  0  0
  4  5  1  0  0  0  0
  5 54  1  0  0  0  0
  5 55  1  0  0  0  0
  5  6  1  0  0  0  0
  6 56  1  0  0  0  0
  6 57  1  0  0  0  0
  6  7  1  0  0  0  0
  7 58  1  0  0  0  0
  7 59  1  0  0  0  0
  7 60  1  0  0  0  0
  4  8  1  0  0  0  0
  8  9  2  0  0  0  0
  8 10  1  0  0  0  0
 10 11  2  0  0  0  0
 11 61  1  0  0  0  0
 11 12  1  0  0  0  0
 12 13  1  0  0  0  0
 13 62  1  0  0  0  0
 13 63  1  0  0  0  0
 13 64  1  0  0  0  0
 12 14  2  0  0  0  0
 14 65  1  0  0  0  0
 14 15  1  0  0  0  0
 15 16  2  0  0  0  0
 16 10  1  0  0  0  0
 16 66  1  0  0  0  0
 15 17  1  0  0  0  0
 17 18  2  0  0  0  0
 17 19  1  0  0  0  0
 19 67  1  0  0  0  0
 19 20  1  0  0  0  0
 20 68  1  0  0  0  0
 20 21  1  0  0  0  0
 21 69  1  0  0  0  0
 21 70  1  0  0  0  0
 21 22  1  0  0  0  0
 22 23  2  0  0  0  0
 23 71  1  0  0  0  0
 23 24  1  0  0  0  0
 24 25  1  0  0  0  0
 24 26  2  0  0  0  0
 26 72  1  0  0  0  0
 26 27  1  0  0  0  0
 27 28  1  0  0  0  0
 27 29  2  0  0  0  0
 29 22  1  0  0  0  0
 29 73  1  0  0  0  0
 20 30  1  0  0  0  0
 30 74  1  0  0  0  0
 30 31  1  0  0  0  0
 31 75  1  0  0  0  0
 30 32  1  0  0  0  0
 32 76  1  0  0  0  0
 32 33  1  0  0  0  0
 33 77  1  0  0  0  0
 33 78  1  0  0  0  0
 33 34  1  0  0  0  0
 34 35  1  0  0  0  0
 35 79  1  0  0  0  0
 35 80  1  0  0  0  0
 35 36  1  0  0  0  0
 36 81  1  0  0  0  0
 36 82  1  0  0  0  0
 36 37  1  0  0  0  0
 37 32  1  0  0  0  0
 37 83  1  0  0  0  0
 34 38  1  0  0  0  0
 38 39  2  0  0  0  0
 38 40  2  0  0  0  0
 38 41  1  0  0  0  0
 41 42  2  0  0  0  0
 42 84  1  0  0  0  0
 42 43  1  0  0  0  0
 43 44  1  0  0  0  0
 44 85  1  0  0  0  0
 44 86  1  0  0  0  0
 44 87  1  0  0  0  0
 43 45  1  0  0  0  0
 45 88  1  0  0  0  0
 45 46  2  0  0  0  0
 46 41  1  0  0  0  0
M  END
>  <LOGBIO>
7.0000

>  <PRED_LOGBIO>
6.6200

>  <XV_RES>
0.4970

>  <WHL_TMPL>
2

>  <ANCH>
9-11;55-46

$$$$
ROW22
  -MTS-   01071502013D 0   0.00000     0.00000     0

 83 86  0  0  1  0  0  0  0  0999 V2000
    8.1560    3.6820   -4.0210 C   0  0  0  0  0  0  0  0  0  0  0  0
    8.2460    2.8750   -2.7290 C   0  0  0  0  0  0  0  0  0  0  0  0
    8.3810    1.4470   -3.0510 N   0  0  0  0  0  0  0  0  0  0  0  0
    8.4830    0.4930   -2.0110 C   0  0  0  0  0  0  0  0  0  0  0  0
    7.3270   -0.0950   -1.4850 C   0  0  0  0  0  0  0  0  0  0  0  0
    7.4280   -1.0390   -0.4560 C   0  0  0  0  0  0  0  0  0  0  0  0
    8.6850   -1.3940    0.0480 C   0  0  0  0  0  0  0  0  0  0  0  0
    9.8410   -0.8050   -0.4780 C   0  0  0  0  0  0  0  0  0  0  0  0
   11.1120   -1.1640    0.0310 N   0  0  0  0  0  0  0  0  0  0  0  0
   12.1510   -1.7590   -0.8220 C   0  0  0  0  0  0  0  0  0  0  0  0
   12.8120   -2.9900   -0.1730 C   0  0  0  0  0  0  0  0  0  0  0  0
   13.6650   -2.5920    1.0450 C   0  0  0  0  0  0  0  0  0  0  0  0
   12.7770   -2.1430    2.2200 C   0  0  0  0  0  0  0  0  0  0  0  0
   11.5370   -0.9260    1.7120 S   0  0  0  0  0  0  0  0  0  0  0  0
   10.3710   -1.0440    2.5320 O   0  0  0  0  0  0  0  0  0  0  0  0
   12.0420    0.3970    1.9060 O   0  0  0  0  0  0  0  0  0  0  0  0
    9.7400    0.1380   -1.5080 C   0  0  0  0  0  0  0  0  0  0  0  0
   10.9880    0.7730   -2.0750 C   0  0  0  0  0  0  0  0  0  0  0  0
    6.2050   -1.6610    0.1000 C   0  0  0  0  0  0  0  0  0  0  0  0
    5.6280   -1.1390    1.0530 O   0  0  0  0  0  0  0  0  0  0  0  0
    5.7300   -2.7840   -0.4310 N   0  0  0  0  0  0  0  0  0  0  0  0
    4.5160   -3.4020    0.1210 C   0  0  1  0  0  0  0  0  0  0  0  0
    4.1880   -4.6710   -0.6640 C   0  0  0  0  0  0  0  0  0  0  0  0
    2.9410   -5.3060   -0.0970 C   0  0  0  0  0  0  0  0  0  0  0  0
    2.2080   -4.5620    0.8360 C   0  0  0  0  0  0  0  0  0  0  0  0
    1.0420   -5.0970    1.3970 C   0  0  0  0  0  0  0  0  0  0  0  0
    0.6090   -6.3760    1.0250 C   0  0  0  0  0  0  0  0  0  0  0  0
    1.3420   -7.1190    0.0920 C   0  0  0  0  0  0  0  0  0  0  0  0
    2.5080   -6.5840   -0.4690 C   0  0  0  0  0  0  0  0  0  0  0  0
    3.3500   -2.4200    0.0120 C   0  0  2  0  0  0  0  0  0  0  0  0
    2.1690   -3.0210    0.5490 O   0  0  0  0  0  0  0  0  0  0  0  0
    3.6780   -1.1510    0.7970 C   0  0  0  0  0  0  0  0  0  0  0  0
    2.5560   -0.2060    0.6920 N   0  0  0  0  0  0  0  0  0  0  0  0
    2.8720    1.0150    1.4470 C   0  0  0  0  0  0  0  0  0  0  0  0
    1.7190    1.9850    1.3390 C   0  0  0  0  0  0  0  0  0  0  0  0
    1.6860    2.9190    0.2970 C   0  0  0  0  0  0  0  0  0  0  0  0
    0.6180    3.8180    0.1970 C   0  0  0  0  0  0  0  0  0  0  0  0
   -0.4170    3.7840    1.1390 C   0  0  0  0  0  0  0  0  0  0  0  0
   -0.3840    2.8490    2.1820 C   0  0  0  0  0  0  0  0  0  0  0  0
    0.6840    1.9500    2.2820 C   0  0  0  0  0  0  0  0  0  0  0  0
   -1.5000    2.8120    3.1980 C   0  0  0  0  0  0  0  0  0  0  0  0
   -2.6330    3.2120    2.6270 F   0  0  0  0  0  0  0  0  0  0  0  0
   -1.2040    3.6210    4.2110 F   0  0  0  0  0  0  0  0  0  0  0  0
   -1.6460    1.5700    3.6500 F   0  0  0  0  0  0  0  0  0  0  0  0
    9.0580    3.5260   -4.6090 H   0  0  0  0  0  0  0  0  0  0  0  0
    8.0560    4.7380   -3.7830 H   0  0  0  0  0  0  0  0  0  0  0  0
    7.2900    3.3550   -4.5930 H   0  0  0  0  0  0  0  0  0  0  0  0
    9.1130    3.2010   -2.1570 H   0  0  0  0  0  0  0  0  0  0  0  0
    7.3440    3.0300   -2.1410 H   0  0  0  0  0  0  0  0  0  0  0  0
    8.4020    1.1470   -4.0160 H   0  0  0  0  0  0  0  0  0  0  0  0
    6.3570    0.1790   -1.8740 H   0  0  0  0  0  0  0  0  0  0  0  0
    8.7620   -2.1220    0.8420 H   0  0  0  0  0  0  0  0  0  0  0  0
   12.9120   -1.0120   -1.0360 H   0  0  0  0  0  0  0  0  0  0  0  0
   11.7150   -2.0450   -1.7770 H   0  0  0  0  0  0  0  0  0  0  0  0
   12.0420   -3.6930    0.1390 H   0  0  0  0  0  0  0  0  0  0  0  0
   13.4400   -3.4930   -0.9060 H   0  0  0  0  0  0  0  0  0  0  0  0
   14.3360   -1.7810    0.7680 H   0  0  0  0  0  0  0  0  0  0  0  0
   14.2730   -3.4390    1.3540 H   0  0  0  0  0  0  0  0  0  0  0  0
   12.2780   -3.0090    2.6490 H   0  0  0  0  0  0  0  0  0  0  0  0
   13.4000   -1.7160    3.0030 H   0  0  0  0  0  0  0  0  0  0  0  0
   11.7510    0.8250   -1.3020 H   0  0  0  0  0  0  0  0  0  0  0  0
   11.3530    0.1740   -2.9060 H   0  0  0  0  0  0  0  0  0  0  0  0
   10.7570    1.7770   -2.4250 H   0  0  0  0  0  0  0  0  0  0  0  0
    6.2040   -3.2120   -1.2130 H   0  0  0  0  0  0  0  0  0  0  0  0
    4.6810   -3.6540    1.1660 H   0  0  0  0  0  0  0  0  0  0  0  0
    5.0180   -5.3700   -0.5860 H   0  0  0  0  0  0  0  0  0  0  0  0
    4.0240   -4.4190   -1.7090 H   0  0  0  0  0  0  0  0  0  0  0  0
    2.5420   -3.5760    1.1230 H   0  0  0  0  0  0  0  0  0  0  0  0
    0.4770   -4.5240    2.1170 H   0  0  0  0  0  0  0  0  0  0  0  0
   -0.2900   -6.7880    1.4580 H   0  0  0  0  0  0  0  0  0  0  0  0
    1.0080   -8.1050   -0.1950 H   0  0  0  0  0  0  0  0  0  0  0  0
    3.0730   -7.1570   -1.1890 H   0  0  0  0  0  0  0  0  0  0  0  0
    3.1850   -2.1680   -1.0330 H   0  0  0  0  0  0  0  0  0  0  0  0
    1.4130   -2.4160    0.4910 H   0  0  0  0  0  0  0  0  0  0  0  0
    4.5770   -0.6940    0.3880 H   0  0  0  0  0  0  0  0  0  0  0  0
    3.8430   -1.4040    1.8420 H   0  0  0  0  0  0  0  0  0  0  0  0
    1.7220   -0.6310    1.0710 H   0  0  0  0  0  0  0  0  0  0  0  0
    3.7700    1.4720    1.0390 H   0  0  0  0  0  0  0  0  0  0  0  0
    3.0360    0.7620    2.4930 H   0  0  0  0  0  0  0  0  0  0  0  0
    2.4850    2.9460   -0.4300 H   0  0  0  0  0  0  0  0  0  0  0  0
    0.5920    4.5390   -0.6070 H   0  0  0  0  0  0  0  0  0  0  0  0
   -1.2410    4.4770    1.0620 H   0  0  0  0  0  0  0  0  0  0  0  0
    0.7100    1.2290    3.0860 H   0  0  0  0  0  0  0  0  0  0  0  0
  1 45  1  0  0  0  0
  1 46  1  0  0  0  0
  1 47  1  0  0  0  0
  1  2  1  0  0  0  0
  2 48  1  0  0  0  0
  2 49  1  0  0  0  0
  2  3  1  0  0  0  0
  3 50  1  0  0  0  0
  3  4  1  0  0  0  0
  4  5  2  0  0  0  0
  5 51  1  0  0  0  0
  5  6  1  0  0  0  0
  6  7  2  0  0  0  0
  7 52  1  0  0  0  0
  7  8  1  0  0  0  0
  8  9  1  0  0  0  0
  9 10  1  0  0  0  0
 10 53  1  0  0  0  0
 10 54  1  0  0  0  0
 10 11  1  0  0  0  0
 11 55  1  0  0  0  0
 11 56  1  0  0  0  0
 11 12  1  0  0  0  0
 12 57  1  0  0  0  0
 12 58  1  0  0  0  0
 12 13  1  0  0  0  0
 13 59  1  0  0  0  0
 13 60  1  0  0  0  0
 13 14  1  0  0  0  0
 14  9  1  0  0  0  0
 14 15  2  0  0  0  0
 14 16  2  0  0  0  0
  8 17  2  0  0  0  0
 17  4  1  0  0  0  0
 17 18  1  0  0  0  0
 18 61  1  0  0  0  0
 18 62  1  0  0  0  0
 18 63  1  0  0  0  0
  6 19  1  0  0  0  0
 19 20  2  0  0  0  0
 19 21  1  0  0  0  0
 21 64  1  0  0  0  0
 21 22  1  0  0  0  0
 22 65  1  0  0  0  0
 22 23  1  0  0  0  0
 23 66  1  0  0  0  0
 23 67  1  0  0  0  0
 23 24  1  0  0  0  0
 24 25  2  0  0  0  0
 25 68  1  0  0  0  0
 25 26  1  0  0  0  0
 26 69  1  0  0  0  0
 26 27  2  0  0  0  0
 27 70  1  0  0  0  0
 27 28  1  0  0  0  0
 28 71  1  0  0  0  0
 28 29  2  0  0  0  0
 29 24  1  0  0  0  0
 29 72  1  0  0  0  0
 22 30  1  0  0  0  0
 30 73  1  0  0  0  0
 30 31  1  0  0  0  0
 31 74  1  0  0  0  0
 30 32  1  0  0  0  0
 32 75  1  0  0  0  0
 32 76  1  0  0  0  0
 32 33  1  0  0  0  0
 33 77  1  0  0  0  0
 33 34  1  0  0  0  0
 34 78  1  0  0  0  0
 34 79  1  0  0  0  0
 34 35  1  0  0  0  0
 35 36  2  0  0  0  0
 36 80  1  0  0  0  0
 36 37  1  0  0  0  0
 37 81  1  0  0  0  0
 37 38  2  0  0  0  0
 38 82  1  0  0  0  0
 38 39  1  0  0  0  0
 39 40  2  0  0  0  0
 40 35  1  0  0  0  0
 40 83  1  0  0  0  0
 39 41  1  0  0  0  0
 41 42  1  0  0  0  0
 41 43  1  0  0  0  0
 41 44  1  0  0  0  0
M  END
>  <LOGBIO>
7.6400

>  <PRED_LOGBIO>
7.1600

>  <XV_RES>
0.5660

>  <WHL_TMPL>
2

>  <ANCH>
9-11;56-47

$$$$
ROW23
  -MTS-   01071502013D 0   0.00000     0.00000     0

 73 77  0  0  1  0  0  0  0  0999 V2000
   -0.5660   -2.2550    2.1560 C   0  0  0  0  0  0  0  0  0  0  0  0
    0.1860   -3.2840    2.9960 C   0  0  0  0  0  0  0  0  0  0  0  0
    0.1140   -4.5980    2.3410 N   0  0  0  0  0  0  0  0  0  0  0  0
   -0.8620   -5.5370    2.5470 C   0  0  0  0  0  0  0  0  0  0  0  0
   -0.6300   -6.6220    1.7950 C   0  0  0  0  0  0  0  0  0  0  0  0
   -1.1490   -7.9940    2.1540 C   0  0  0  0  0  0  0  0  0  0  0  0
   -1.4500   -8.9700    1.0020 C   0  0  0  0  0  0  0  0  0  0  0  0
    0.0140   -9.4620    0.0580 S   0  0  0  0  0  0  0  0  0  0  0  0
   -0.4640  -10.3160   -0.9850 O   0  0  0  0  0  0  0  0  0  0  0  0
    0.9340  -10.1000    0.9470 O   0  0  0  0  0  0  0  0  0  0  0  0
    0.8190   -8.1320   -0.7460 N   0  0  0  0  0  0  0  0  0  0  0  0
    0.9450   -8.0710   -2.2090 C   0  0  0  0  0  0  0  0  0  0  0  0
    1.3420   -7.1190    0.0920 C   0  0  0  0  0  0  0  0  0  0  0  0
    2.5080   -6.5840   -0.4690 C   0  0  0  0  0  0  0  0  0  0  0  0
    2.9410   -5.3060   -0.0970 C   0  0  0  0  0  0  0  0  0  0  0  0
    2.2080   -4.5620    0.8360 C   0  0  0  0  0  0  0  0  0  0  0  0
    1.0430   -5.0970    1.3970 C   0  0  0  0  0  0  0  0  0  0  0  0
    0.6100   -6.3760    1.0250 C   0  0  0  0  0  0  0  0  0  0  0  0
    4.1630   -4.6840   -0.6530 C   0  0  0  0  0  0  0  0  0  0  0  0
    5.2710   -5.0500   -0.2630 O   0  0  0  0  0  0  0  0  0  0  0  0
    4.0640   -3.7290   -1.5730 N   0  0  0  0  0  0  0  0  0  0  0  0
    5.2790   -3.1110   -2.1250 C   0  0  1  0  0  0  0  0  0  0  0  0
    6.0740   -2.4550   -0.9970 C   0  0  0  0  0  0  0  0  0  0  0  0
    7.3220   -1.8210   -1.5640 C   0  0  0  0  0  0  0  0  0  0  0  0
    8.5060   -2.5620   -1.6520 C   0  0  0  0  0  0  0  0  0  0  0  0
    9.6630   -1.9740   -2.1780 C   0  0  0  0  0  0  0  0  0  0  0  0
    9.6350   -0.6440   -2.6150 C   0  0  0  0  0  0  0  0  0  0  0  0
    8.4510    0.0970   -2.5270 C   0  0  0  0  0  0  0  0  0  0  0  0
    7.2940   -0.4910   -2.0010 C   0  0  0  0  0  0  0  0  0  0  0  0
    4.8890   -2.0520   -3.1550 C   0  0  2  0  0  0  0  0  0  0  0  0
    4.0870   -1.0490   -2.5270 O   0  0  0  0  0  0  0  0  0  0  0  0
    6.1510   -1.4100   -3.7290 C   0  0  0  0  0  0  0  0  0  0  0  0
    5.7760   -0.3910   -4.7200 N   0  0  0  0  0  0  0  0  0  0  0  0
    6.7790    0.3450   -5.3930 C   0  0  0  0  0  0  0  0  0  0  0  0
    7.2460    1.5480   -4.8510 C   0  0  0  0  0  0  0  0  0  0  0  0
    8.2390    2.2770   -5.5170 C   0  0  0  0  0  0  0  0  0  0  0  0
    8.7660    1.8020   -6.7240 C   0  0  0  0  0  0  0  0  0  0  0  0
    8.2990    0.5980   -7.2650 C   0  0  0  0  0  0  0  0  0  0  0  0
    7.3060   -0.1310   -6.6000 C   0  0  0  0  0  0  0  0  0  0  0  0
   -0.1140   -2.1940    1.1680 H   0  0  0  0  0  0  0  0  0  0  0  0
   -0.5130   -1.2830    2.6400 H   0  0  0  0  0  0  0  0  0  0  0  0
   -1.6070   -2.5570    2.0600 H   0  0  0  0  0  0  0  0  0  0  0  0
    1.2270   -2.9820    3.0920 H   0  0  0  0  0  0  0  0  0  0  0  0
   -0.2660   -3.3460    3.9830 H   0  0  0  0  0  0  0  0  0  0  0  0
   -1.6990   -5.4200    3.2190 H   0  0  0  0  0  0  0  0  0  0  0  0
   -2.1120   -7.8150    2.6300 H   0  0  0  0  0  0  0  0  0  0  0  0
   -0.4070   -8.4680    2.7930 H   0  0  0  0  0  0  0  0  0  0  0  0
   -2.0820   -8.4210    0.3060 H   0  0  0  0  0  0  0  0  0  0  0  0
   -1.8560   -9.8880    1.4200 H   0  0  0  0  0  0  0  0  0  0  0  0
    0.0970   -8.5750   -2.6680 H   0  0  0  0  0  0  0  0  0  0  0  0
    1.8670   -8.5620   -2.5150 H   0  0  0  0  0  0  0  0  0  0  0  0
    0.9650   -7.0310   -2.5280 H   0  0  0  0  0  0  0  0  0  0  0  0
    3.0730   -7.1570   -1.1890 H   0  0  0  0  0  0  0  0  0  0  0  0
    2.5420   -3.5760    1.1230 H   0  0  0  0  0  0  0  0  0  0  0  0
    3.1550   -3.4280   -1.8930 H   0  0  0  0  0  0  0  0  0  0  0  0
    5.8890   -3.8750   -2.6030 H   0  0  0  0  0  0  0  0  0  0  0  0
    6.3520   -3.2090   -0.2640 H   0  0  0  0  0  0  0  0  0  0  0  0
    5.4640   -1.6920   -0.5190 H   0  0  0  0  0  0  0  0  0  0  0  0
    8.5270   -3.5880   -1.3150 H   0  0  0  0  0  0  0  0  0  0  0  0
   10.5760   -2.5460   -2.2460 H   0  0  0  0  0  0  0  0  0  0  0  0
   10.5270   -0.1900   -3.0210 H   0  0  0  0  0  0  0  0  0  0  0  0
    8.4290    1.1230   -2.8640 H   0  0  0  0  0  0  0  0  0  0  0  0
    6.3800    0.0810   -1.9330 H   0  0  0  0  0  0  0  0  0  0  0  0
    4.3220   -2.5190   -3.9580 H   0  0  0  0  0  0  0  0  0  0  0  0
    3.8260   -0.3640   -3.1630 H   0  0  0  0  0  0  0  0  0  0  0  0
    6.7610   -2.1740   -4.2070 H   0  0  0  0  0  0  0  0  0  0  0  0
    6.7170   -0.9430   -2.9260 H   0  0  0  0  0  0  0  0  0  0  0  0
    4.8010   -0.2170   -4.9210 H   0  0  0  0  0  0  0  0  0  0  0  0
    6.8400    1.9150   -3.9200 H   0  0  0  0  0  0  0  0  0  0  0  0
    8.5990    3.2060   -5.0990 H   0  0  0  0  0  0  0  0  0  0  0  0
    9.5320    2.3630   -7.2380 H   0  0  0  0  0  0  0  0  0  0  0  0
    8.7050    0.2310   -8.1970 H   0  0  0  0  0  0  0  0  0  0  0  0
    6.9460   -1.0590   -7.0170 H   0  0  0  0  0  0  0  0  0  0  0  0
  1 40  1  0  0  0  0
  1 41  1  0  0  0  0
  1 42  1  0  0  0  0
  1  2  1  0  0  0  0
  2 43  1  0  0  0  0
  2 44  1  0  0  0  0
  2  3  1  0  0  0  0
  3  4  1  0  0  0  0
  4 45  1  0  0  0  0
  4  5  2  0  0  0  0
  5  6  1  0  0  0  0
  6 46  1  0  0  0  0
  6 47  1  0  0  0  0
  6  7  1  0  0  0  0
  7 48  1  0  0  0  0
  7 49  1  0  0  0  0
  7  8  1  0  0  0  0
  8  9  2  0  0  0  0
  8 10  2  0  0  0  0
  8 11  1  0  0  0  0
 11 12  1  0  0  0  0
 12 50  1  0  0  0  0
 12 51  1  0  0  0  0
 12 52  1  0  0  0  0
 11 13  1  0  0  0  0
 13 14  2  0  0  0  0
 14 53  1  0  0  0  0
 14 15  1  0  0  0  0
 15 16  2  0  0  0  0
 16 54  1  0  0  0  0
 16 17  1  0  0  0  0
 17  3  1  0  0  0  0
 17 18  2  0  0  0  0
 18  5  1  0  0  0  0
 18 13  1  0  0  0  0
 15 19  1  0  0  0  0
 19 20  2  0  0  0  0
 19 21  1  0  0  0  0
 21 55  1  0  0  0  0
 21 22  1  0  0  0  0
 22 56  1  0  0  0  0
 22 23  1  0  0  0  0
 23 57  1  0  0  0  0
 23 58  1  0  0  0  0
 23 24  1  0  0  0  0
 24 25  2  0  0  0  0
 25 59  1  0  0  0  0
 25 26  1  0  0  0  0
 26 60  1  0  0  0  0
 26 27  2  0  0  0  0
 27 61  1  0  0  0  0
 27 28  1  0  0  0  0
 28 62  1  0  0  0  0
 28 29  2  0  0  0  0
 29 24  1  0  0  0  0
 29 63  1  0  0  0  0
 22 30  1  0  0  0  0
 30 64  1  0  0  0  0
 30 31  1  0  0  0  0
 31 65  1  0  0  0  0
 30 32  1  0  0  0  0
 32 66  1  0  0  0  0
 32 67  1  0  0  0  0
 32 33  1  0  0  0  0
 33 68  1  0  0  0  0
 33 34  1  0  0  0  0
 34 35  2  0  0  0  0
 35 69  1  0  0  0  0
 35 36  1  0  0  0  0
 36 70  1  0  0  0  0
 36 37  2  0  0  0  0
 37 71  1  0  0  0  0
 37 38  1  0  0  0  0
 38 72  1  0  0  0  0
 38 39  2  0  0  0  0
 39 34  1  0  0  0  0
 39 73  1  0  0  0  0
M  END
>  <LOGBIO>
8.3000

>  <PRED_LOGBIO>
7.5100

>  <XV_RES>
0.9490

>  <WHL_TMPL>
2

>  <ANCH>
9-11;27-29

$$$$
ROW24
  -MTS-   01071502013D 0   0.00000     0.00000     0

 51 53  0  0  1  0  0  0  0  0999 V2000
   -3.7690   -3.7220    2.0740 C   0  0  0  0  0  0  0  0  0  0  0  0
   -4.0830   -2.6320    1.2030 O   0  0  0  0  0  0  0  0  0  0  0  0
   -3.5490   -1.4040    1.4920 C   0  0  0  0  0  0  0  0  0  0  0  0
   -4.2370   -0.5150    2.3110 C   0  0  0  0  0  0  0  0  0  0  0  0
   -3.7070    0.7350    2.6110 C   0  0  0  0  0  0  0  0  0  0  0  0
   -2.4670    1.1040    2.0850 C   0  0  0  0  0  0  0  0  0  0  0  0
   -1.7520    0.2250    1.2560 C   0  0  0  0  0  0  0  0  0  0  0  0
   -2.3090   -1.0330    0.9670 C   0  0  0  0  0  0  0  0  0  0  0  0
   -0.4440    0.6120    0.7000 C   0  0  0  0  0  0  0  0  0  0  0  0
    0.7580    0.0780    1.2120 C   0  0  0  0  0  0  0  0  0  0  0  0
    2.0000    0.4430    0.6830 C   0  0  0  0  0  0  0  0  0  0  0  0
    2.0620    1.3500   -0.3690 C   0  0  0  0  0  0  0  0  0  0  0  0
    0.8980    1.8960   -0.8990 C   0  0  0  0  0  0  0  0  0  0  0  0
    0.9740    2.8800   -2.0420 C   0  0  0  0  0  0  0  0  0  0  0  0
    1.0800    4.2990   -1.4860 C   0  0  0  0  0  0  0  0  0  0  0  0
    1.1570    5.2950   -2.6420 C   0  0  2  0  0  0  0  0  0  0  0  0
    1.7480    4.4740   -3.7850 C   0  0  0  0  0  0  0  0  0  0  0  0
    2.1410    6.4200   -2.2720 C   0  0  0  0  0  0  0  0  0  0  0  0
    1.5760    7.8190   -2.3300 C   0  0  0  0  0  0  0  0  0  0  0  0
    2.2870    8.7830   -2.0510 O   0  0  0  0  0  0  0  0  0  0  0  0
    0.3080    8.0070   -2.6840 N   0  0  0  0  0  0  0  0  0  0  0  0
   -0.2050    9.3840   -2.7290 C   0  0  0  0  0  0  0  0  0  0  0  0
   -0.5470    6.9870   -3.0090 C   0  0  0  0  0  0  0  0  0  0  0  0
   -0.2050    5.7120   -3.0060 N   0  0  0  0  0  0  0  0  0  0  0  0
   -1.8320    7.3090   -3.3580 N   0  0  0  0  0  0  0  0  0  0  0  0
   -0.3440    1.5290   -0.3680 C   0  0  0  0  0  0  0  0  0  0  0  0
   -4.1150   -3.4940    3.0800 H   0  0  0  0  0  0  0  0  0  0  0  0
   -4.2620   -4.6240    1.7170 H   0  0  0  0  0  0  0  0  0  0  0  0
   -2.6930   -3.8780    2.0870 H   0  0  0  0  0  0  0  0  0  0  0  0
   -5.1960   -0.7990    2.7190 H   0  0  0  0  0  0  0  0  0  0  0  0
   -4.2510    1.4170    3.2470 H   0  0  0  0  0  0  0  0  0  0  0  0
   -2.0540    2.0740    2.3180 H   0  0  0  0  0  0  0  0  0  0  0  0
   -1.7720   -1.7210    0.3310 H   0  0  0  0  0  0  0  0  0  0  0  0
    0.7180   -0.6270    2.0290 H   0  0  0  0  0  0  0  0  0  0  0  0
    2.9070    0.0220    1.0900 H   0  0  0  0  0  0  0  0  0  0  0  0
    3.0210    1.6330   -0.7770 H   0  0  0  0  0  0  0  0  0  0  0  0
    0.0770    2.7960   -2.6520 H   0  0  0  0  0  0  0  0  0  0  0  0
    1.8490    2.6620   -2.6510 H   0  0  0  0  0  0  0  0  0  0  0  0
    1.9770    4.3830   -0.8750 H   0  0  0  0  0  0  0  0  0  0  0  0
    0.2050    4.5170   -0.8770 H   0  0  0  0  0  0  0  0  0  0  0  0
    1.0910    3.6340   -4.0050 H   0  0  0  0  0  0  0  0  0  0  0  0
    1.8450    5.1000   -4.6690 H   0  0  0  0  0  0  0  0  0  0  0  0
    2.7280    4.1010   -3.4950 H   0  0  0  0  0  0  0  0  0  0  0  0
    3.0040    6.3630   -2.9320 H   0  0  0  0  0  0  0  0  0  0  0  0
    2.5210    6.2370   -1.2690 H   0  0  0  0  0  0  0  0  0  0  0  0
   -1.2690    9.3830   -2.5030 H   0  0  0  0  0  0  0  0  0  0  0  0
   -0.0460    9.7980   -3.7230 H   0  0  0  0  0  0  0  0  0  0  0  0
    0.3210    9.9910   -1.9950 H   0  0  0  0  0  0  0  0  0  0  0  0
   -2.0620    7.4910   -4.3240 H   0  0  0  0  0  0  0  0  0  0  0  0
   -2.5490    7.3640   -2.6490 H   0  0  0  0  0  0  0  0  0  0  0  0
   -1.2440    1.9560   -0.7840 H   0  0  0  0  0  0  0  0  0  0  0  0
  1 27  1  0  0  0  0
  1 28  1  0  0  0  0
  1 29  1  0  0  0  0
  1  2  1  0  0  0  0
  2  3  1  0  0  0  0
  3  4  2  0  0  0  0
  4 30  1  0  0  0  0
  4  5  1  0  0  0  0
  5 31  1  0  0  0  0
  5  6  2  0  0  0  0
  6 32  1  0  0  0  0
  6  7  1  0  0  0  0
  7  8  2  0  0  0  0
  8  3  1  0  0  0  0
  8 33  1  0  0  0  0
  7  9  1  0  0  0  0
  9 10  2  0  0  0  0
 10 34  1  0  0  0  0
 10 11  1  0  0  0  0
 11 35  1  0  0  0  0
 11 12  2  0  0  0  0
 12 36  1  0  0  0  0
 12 13  1  0  0  0  0
 13 14  1  0  0  0  0
 14 37  1  0  0  0  0
 14 38  1  0  0  0  0
 14 15  1  0  0  0  0
 15 39  1  0  0  0  0
 15 40  1  0  0  0  0
 15 16  1  0  0  0  0
 16 17  1  0  0  0  0
 17 41  1  0  0  0  0
 17 42  1  0  0  0  0
 17 43  1  0  0  0  0
 16 18  1  0  0  0  0
 18 44  1  0  0  0  0
 18 45  1  0  0  0  0
 18 19  1  0  0  0  0
 19 20  2  0  0  0  0
 19 21  1  0  0  0  0
 21 22  1  0  0  0  0
 22 46  1  0  0  0  0
 22 47  1  0  0  0  0
 22 48  1  0  0  0  0
 21 23  1  0  0  0  0
 23 24  2  0  0  0  0
 24 16  1  0  0  0  0
 23 25  1  0  0  0  0
 25 49  1  0  0  0  0
 25 50  1  0  0  0  0
 13 26  2  0  0  0  0
 26  9  1  0  0  0  0
 26 51  1  0  0  0  0
M  END
>  <LOGBIO>
7.1000

>  <PRED_LOGBIO>
6.0300

>  <XV_RES>
1.2860

>  <WHL_TMPL>
3

>  <ANCH>
8-9;13-14

$$$$
ROW25
  -MTS-   01071502013D 0   0.00000     0.00000     0

 53 56  0  0  0  0  0  0  0  0999 V2000
   -3.7420    6.3650   -0.7500 N   0  0  0  0  0  0  0  0  0  0  0  0
   -2.7820    5.5270   -0.2480 C   0  0  0  0  0  0  0  0  0  0  0  0
   -2.1060    5.8700    0.8330 N   0  0  0  0  0  0  0  0  0  0  0  0
   -2.5220    4.3330   -0.8670 N   0  0  0  0  0  0  0  0  0  0  0  0
   -1.5900    3.5190   -0.3790 C   0  0  0  0  0  0  0  0  0  0  0  0
   -0.9610    3.8390    0.6280 O   0  0  0  0  0  0  0  0  0  0  0  0
   -1.3050    2.2030   -1.0610 C   0  0  0  0  0  0  0  0  0  0  0  0
   -0.2420    1.4940   -0.3340 N   0  0  0  0  0  0  0  0  0  0  0  0
    1.1010    1.6100   -0.5800 C   0  0  0  0  0  0  0  0  0  0  0  0
    1.7690    0.8220    0.2720 C   0  0  0  0  0  0  0  0  0  0  0  0
    0.7510    0.1610    1.1190 C   0  0  0  0  0  0  0  0  0  0  0  0
   -0.4380    0.6140    0.6970 C   0  0  0  0  0  0  0  0  0  0  0  0
   -1.7520    0.2250    1.2560 C   0  0  0  0  0  0  0  0  0  0  0  0
   -2.3090   -1.0330    0.9670 C   0  0  0  0  0  0  0  0  0  0  0  0
   -3.5490   -1.4040    1.4920 C   0  0  0  0  0  0  0  0  0  0  0  0
   -4.2370   -0.5150    2.3110 C   0  0  0  0  0  0  0  0  0  0  0  0
   -5.4510   -0.8340    2.8460 O   0  0  0  0  0  0  0  0  0  0  0  0
   -6.5260   -0.3990    2.1170 C   0  0  0  0  0  0  0  0  0  0  0  0
   -7.0760    0.8640    2.3650 C   0  0  0  0  0  0  0  0  0  0  0  0
   -8.1750    1.3080    1.6200 C   0  0  0  0  0  0  0  0  0  0  0  0
   -8.7240    0.4890    0.6270 C   0  0  0  0  0  0  0  0  0  0  0  0
   -8.1750   -0.7740    0.3780 C   0  0  0  0  0  0  0  0  0  0  0  0
   -7.0760   -1.2180    1.1230 C   0  0  0  0  0  0  0  0  0  0  0  0
   -3.7070    0.7350    2.6110 C   0  0  0  0  0  0  0  0  0  0  0  0
   -2.4670    1.1040    2.0850 C   0  0  0  0  0  0  0  0  0  0  0  0
    1.7140    2.4670   -1.6200 C   0  0  0  0  0  0  0  0  0  0  0  0
    1.3950    2.2680   -2.9680 C   0  0  0  0  0  0  0  0  0  0  0  0
    1.9750    3.0790   -3.9520 C   0  0  0  0  0  0  0  0  0  0  0  0
    2.8730    4.0880   -3.5860 C   0  0  0  0  0  0  0  0  0  0  0  0
    3.1920    4.2870   -2.2370 C   0  0  0  0  0  0  0  0  0  0  0  0
    2.6120    3.4770   -1.2540 C   0  0  0  0  0  0  0  0  0  0  0  0
   -4.2590    6.1020   -1.5780 H   0  0  0  0  0  0  0  0  0  0  0  0
   -3.9330    7.2450   -0.2940 H   0  0  0  0  0  0  0  0  0  0  0  0
   -2.2940    6.7330    1.2810 H   0  0  0  0  0  0  0  0  0  0  0  0
   -3.0390    4.0700   -1.6940 H   0  0  0  0  0  0  0  0  0  0  0  0
   -2.2070    1.5950   -1.0680 H   0  0  0  0  0  0  0  0  0  0  0  0
   -0.9830    2.3870   -2.0840 H   0  0  0  0  0  0  0  0  0  0  0  0
    2.8400    0.6930    0.3300 H   0  0  0  0  0  0  0  0  0  0  0  0
    0.9300   -0.5440    1.9170 H   0  0  0  0  0  0  0  0  0  0  0  0
   -1.7720   -1.7210    0.3310 H   0  0  0  0  0  0  0  0  0  0  0  0
   -3.9700   -2.3720    1.2640 H   0  0  0  0  0  0  0  0  0  0  0  0
   -6.6520    1.4960    3.1320 H   0  0  0  0  0  0  0  0  0  0  0  0
   -8.5990    2.2830    1.8120 H   0  0  0  0  0  0  0  0  0  0  0  0
   -9.5720    0.8320    0.0520 H   0  0  0  0  0  0  0  0  0  0  0  0
   -8.5980   -1.4060   -0.3880 H   0  0  0  0  0  0  0  0  0  0  0  0
   -6.6520   -2.1930    0.9320 H   0  0  0  0  0  0  0  0  0  0  0  0
   -4.2510    1.4170    3.2470 H   0  0  0  0  0  0  0  0  0  0  0  0
   -2.0540    2.0740    2.3180 H   0  0  0  0  0  0  0  0  0  0  0  0
    0.7020    1.4890   -3.2500 H   0  0  0  0  0  0  0  0  0  0  0  0
    1.7290    2.9250   -4.9920 H   0  0  0  0  0  0  0  0  0  0  0  0
    3.3200    4.7140   -4.3450 H   0  0  0  0  0  0  0  0  0  0  0  0
    3.8850    5.0660   -1.9560 H   0  0  0  0  0  0  0  0  0  0  0  0
    2.8580    3.6300   -0.2140 H   0  0  0  0  0  0  0  0  0  0  0  0
  1 32  1  0  0  0  0
  1 33  1  0  0  0  0
  1  2  1  0  0  0  0
  2  3  2  0  0  0  0
  3 34  1  0  0  0  0
  2  4  1  0  0  0  0
  4 35  1  0  0  0  0
  4  5  1  0  0  0  0
  5  6  2  0  0  0  0
  5  7  1  0  0  0  0
  7 36  1  0  0  0  0
  7 37  1  0  0  0  0
  7  8  1  0  0  0  0
  8  9  1  0  0  0  0
  9 10  2  0  0  0  0
 10 38  1  0  0  0  0
 10 11  1  0  0  0  0
 11 39  1  0  0  0  0
 11 12  2  0  0  0  0
 12  8  1  0  0  0  0
 12 13  1  0  0  0  0
 13 14  2  0  0  0  0
 14 40  1  0  0  0  0
 14 15  1  0  0  0  0
 15 41  1  0  0  0  0
 15 16  2  0  0  0  0
 16 17  1  0  0  0  0
 17 18  1  0  0  0  0
 18 19  2  0  0  0  0
 19 42  1  0  0  0  0
 19 20  1  0  0  0  0
 20 43  1  0  0  0  0
 20 21  2  0  0  0  0
 21 44  1  0  0  0  0
 21 22  1  0  0  0  0
 22 45  1  0  0  0  0
 22 23  2  0  0  0  0
 23 18  1  0  0  0  0
 23 46  1  0  0  0  0
 16 24  1  0  0  0  0
 24 47  1  0  0  0  0
 24 25  2  0  0  0  0
 25 13  1  0  0  0  0
 25 48  1  0  0  0  0
  9 26  1  0  0  0  0
 26 27  2  0  0  0  0
 27 49  1  0  0  0  0
 27 28  1  0  0  0  0
 28 50  1  0  0  0  0
 28 29  2  0  0  0  0
 29 51  1  0  0  0  0
 29 30  1  0  0  0  0
 30 52  1  0  0  0  0
 30 31  2  0  0  0  0
 31 26  1  0  0  0  0
 31 53  1  0  0  0  0
M  END
>  <LOGBIO>
5.8900

>  <PRED_LOGBIO>
5.9700

>  <XV_RES>
-0.0740

>  <WHL_TMPL>
3

>  <ANCH>
8-9;21-22

$$$$
ROW26
  -MTS-   01071502013D 0   0.00000     0.00000     0

 76 79  0  0  1  0  0  0  0  0999 V2000
   -2.7300   -6.9540   -7.6150 C   0  0  0  0  0  0  0  0  0  0  0  0
   -1.6300   -7.1100   -8.5150 O   0  0  0  0  0  0  0  0  0  0  0  0
   -0.5970   -6.2140   -8.4280 C   0  0  0  0  0  0  0  0  0  0  0  0
   -0.6250   -5.0380   -9.1870 C   0  0  0  0  0  0  0  0  0  0  0  0
    0.4310   -4.1230   -9.0980 C   0  0  0  0  0  0  0  0  0  0  0  0
    1.5140   -4.3830   -8.2510 C   0  0  0  0  0  0  0  0  0  0  0  0
    1.5420   -5.5590   -7.4920 C   0  0  0  0  0  0  0  0  0  0  0  0
    2.7100   -5.8400   -6.5770 C   0  0  0  0  0  0  0  0  0  0  0  0
    2.4370   -5.2790   -5.2460 N   0  0  0  0  0  0  0  0  0  0  0  0
    3.5740   -5.5530   -4.3560 C   0  0  0  0  0  0  0  0  0  0  0  0
    3.2900   -4.9700   -2.9730 C   0  0  1  0  0  0  0  0  0  0  0  0
    2.1090   -5.5710   -2.4350 O   0  0  0  0  0  0  0  0  0  0  0  0
    4.4720   -5.2540   -2.0470 C   0  0  2  0  0  0  0  0  0  0  0  0
    4.1880   -4.6710   -0.6640 C   0  0  0  0  0  0  0  0  0  0  0  0
    2.9410   -5.3060   -0.0970 C   0  0  0  0  0  0  0  0  0  0  0  0
    2.2080   -4.5620    0.8360 C   0  0  0  0  0  0  0  0  0  0  0  0
    1.0420   -5.0980    1.3970 C   0  0  0  0  0  0  0  0  0  0  0  0
    0.3360   -4.3810    2.2970 F   0  0  0  0  0  0  0  0  0  0  0  0
    0.6090   -6.3760    1.0250 C   0  0  0  0  0  0  0  0  0  0  0  0
    1.3420   -7.1190    0.0920 C   0  0  0  0  0  0  0  0  0  0  0  0
    0.9250   -8.3520   -0.2670 F   0  0  0  0  0  0  0  0  0  0  0  0
    2.5080   -6.5840   -0.4690 C   0  0  0  0  0  0  0  0  0  0  0  0
    5.6860   -4.6360   -2.6000 N   0  0  0  0  0  0  0  0  0  0  0  0
    6.1270   -4.9940   -3.8030 C   0  0  0  0  0  0  0  0  0  0  0  0
    5.5180   -5.8420   -4.4530 O   0  0  0  0  0  0  0  0  0  0  0  0
    7.3490   -4.3720   -4.3580 C   0  0  0  0  0  0  0  0  0  0  0  0
    7.2530   -3.2060   -5.1270 C   0  0  0  0  0  0  0  0  0  0  0  0
    8.4100   -2.6180   -5.6530 C   0  0  0  0  0  0  0  0  0  0  0  0
    9.6620   -3.1950   -5.4100 C   0  0  0  0  0  0  0  0  0  0  0  0
    9.7570   -4.3610   -4.6410 C   0  0  0  0  0  0  0  0  0  0  0  0
    8.6010   -4.9500   -4.1160 C   0  0  0  0  0  0  0  0  0  0  0  0
   11.0230   -4.9450   -4.3960 N   0  0  0  0  0  0  0  0  0  0  0  0
   11.5390   -5.9150   -5.2870 C   0  0  0  0  0  0  0  0  0  0  0  0
   11.2640   -7.2720   -5.0810 C   0  0  0  0  0  0  0  0  0  0  0  0
   11.7750   -8.2320   -5.9630 C   0  0  0  0  0  0  0  0  0  0  0  0
   12.5610   -7.8340   -7.0510 C   0  0  0  0  0  0  0  0  0  0  0  0
   12.8360   -6.4770   -7.2570 C   0  0  0  0  0  0  0  0  0  0  0  0
   12.3250   -5.5180   -6.3760 C   0  0  0  0  0  0  0  0  0  0  0  0
   11.9490   -4.4680   -2.9900 S   0  0  0  0  0  0  0  0  0  0  0  0
   12.2210   -3.0660   -3.0520 O   0  0  0  0  0  0  0  0  0  0  0  0
   11.2000   -4.7550   -1.8060 O   0  0  0  0  0  0  0  0  0  0  0  0
   13.5080   -5.3850   -2.9550 C   0  0  0  0  0  0  0  0  0  0  0  0
    0.4860   -6.4740   -7.5800 C   0  0  0  0  0  0  0  0  0  0  0  0
   -2.3750   -7.0320   -6.5900 H   0  0  0  0  0  0  0  0  0  0  0  0
   -3.4660   -7.7340   -7.8040 H   0  0  0  0  0  0  0  0  0  0  0  0
   -3.1890   -5.9790   -7.7670 H   0  0  0  0  0  0  0  0  0  0  0  0
   -1.4600   -4.8370   -9.8410 H   0  0  0  0  0  0  0  0  0  0  0  0
    0.4100   -3.2150   -9.6840 H   0  0  0  0  0  0  0  0  0  0  0  0
    2.3280   -3.6770   -8.1820 H   0  0  0  0  0  0  0  0  0  0  0  0
    3.6090   -5.3830   -6.9860 H   0  0  0  0  0  0  0  0  0  0  0  0
    2.8560   -6.9150   -6.4950 H   0  0  0  0  0  0  0  0  0  0  0  0
    1.6030   -5.7040   -4.8670 H   0  0  0  0  0  0  0  0  0  0  0  0
    4.4730   -5.0960   -4.7650 H   0  0  0  0  0  0  0  0  0  0  0  0
    3.7200   -6.6280   -4.2740 H   0  0  0  0  0  0  0  0  0  0  0  0
    3.1450   -3.8950   -3.0550 H   0  0  0  0  0  0  0  0  0  0  0  0
    1.3430   -5.4030   -3.0070 H   0  0  0  0  0  0  0  0  0  0  0  0
    4.6180   -6.3290   -1.9650 H   0  0  0  0  0  0  0  0  0  0  0  0
    5.0300   -4.8740   -0.0050 H   0  0  0  0  0  0  0  0  0  0  0  0
    4.0430   -3.5960   -0.7460 H   0  0  0  0  0  0  0  0  0  0  0  0
    2.5420   -3.5760    1.1230 H   0  0  0  0  0  0  0  0  0  0  0  0
   -0.2900   -6.7880    1.4580 H   0  0  0  0  0  0  0  0  0  0  0  0
    3.0730   -7.1570   -1.1890 H   0  0  0  0  0  0  0  0  0  0  0  0
    6.1860   -3.9400   -2.0650 H   0  0  0  0  0  0  0  0  0  0  0  0
    6.2880   -2.7600   -5.3150 H   0  0  0  0  0  0  0  0  0  0  0  0
    8.3360   -1.7180   -6.2460 H   0  0  0  0  0  0  0  0  0  0  0  0
   10.5540   -2.7410   -5.8160 H   0  0  0  0  0  0  0  0  0  0  0  0
    8.6750   -5.8490   -3.5230 H   0  0  0  0  0  0  0  0  0  0  0  0
   10.6580   -7.5790   -4.2410 H   0  0  0  0  0  0  0  0  0  0  0  0
   11.5630   -9.2790   -5.8040 H   0  0  0  0  0  0  0  0  0  0  0  0
   12.9560   -8.5750   -7.7320 H   0  0  0  0  0  0  0  0  0  0  0  0
   13.4420   -6.1710   -8.0970 H   0  0  0  0  0  0  0  0  0  0  0  0
   12.5370   -4.4710   -6.5350 H   0  0  0  0  0  0  0  0  0  0  0  0
   14.0780   -5.1660   -3.8550 H   0  0  0  0  0  0  0  0  0  0  0  0
   14.0840   -5.0880   -2.0810 H   0  0  0  0  0  0  0  0  0  0  0  0
   13.3010   -6.4520   -2.9070 H   0  0  0  0  0  0  0  0  0  0  0  0
    0.5080   -7.3820   -6.9950 H   0  0  0  0  0  0  0  0  0  0  0  0
  1 44  1  0  0  0  0
  1 45  1  0  0  0  0
  1 46  1  0  0  0  0
  1  2  1  0  0  0  0
  2  3  1  0  0  0  0
  3  4  2  0  0  0  0
  4 47  1  0  0  0  0
  4  5  1  0  0  0  0
  5 48  1  0  0  0  0
  5  6  2  0  0  0  0
  6 49  1  0  0  0  0
  6  7  1  0  0  0  0
  7  8  1  0  0  0  0
  8 50  1  0  0  0  0
  8 51  1  0  0  0  0
  8  9  1  0  0  0  0
  9 52  1  0  0  0  0
  9 10  1  0  0  0  0
 10 53  1  0  0  0  0
 10 54  1  0  0  0  0
 10 11  1  0  0  0  0
 11 55  1  0  0  0  0
 11 12  1  0  0  0  0
 12 56  1  0  0  0  0
 11 13  1  0  0  0  0
 13 57  1  0  0  0  0
 13 14  1  0  0  0  0
 14 58  1  0  0  0  0
 14 59  1  0  0  0  0
 14 15  1  0  0  0  0
 15 16  2  0  0  0  0
 16 60  1  0  0  0  0
 16 17  1  0  0  0  0
 17 18  1  0  0  0  0
 17 19  2  0  0  0  0
 19 61  1  0  0  0  0
 19 20  1  0  0  0  0
 20 21  1  0  0  0  0
 20 22  2  0  0  0  0
 22 15  1  0  0  0  0
 22 62  1  0  0  0  0
 13 23  1  0  0  0  0
 23 63  1  0  0  0  0
 23 24  1  0  0  0  0
 24 25  2  0  0  0  0
 24 26  1  0  0  0  0
 26 27  2  0  0  0  0
 27 64  1  0  0  0  0
 27 28  1  0  0  0  0
 28 65  1  0  0  0  0
 28 29  2  0  0  0  0
 29 66  1  0  0  0  0
 29 30  1  0  0  0  0
 30 31  2  0  0  0  0
 31 26  1  0  0  0  0
 31 67  1  0  0  0  0
 30 32  1  0  0  0  0
 32 33  1  0  0  0  0
 33 34  2  0  0  0  0
 34 68  1  0  0  0  0
 34 35  1  0  0  0  0
 35 69  1  0  0  0  0
 35 36  2  0  0  0  0
 36 70  1  0  0  0  0
 36 37  1  0  0  0  0
 37 71  1  0  0  0  0
 37 38  2  0  0  0  0
 38 33  1  0  0  0  0
 38 72  1  0  0  0  0
 32 39  1  0  0  0  0
 39 40  2  0  0  0  0
 39 41  2  0  0  0  0
 39 42  1  0  0  0  0
 42 73  1  0  0  0  0
 42 74  1  0  0  0  0
 42 75  1  0  0  0  0
  7 43  2  0  0  0  0
 43  3  1  0  0  0  0
 43 76  1  0  0  0  0
M  END
>  <LOGBIO>
6.8600

>  <PRED_LOGBIO>
7.0300

>  <XV_RES>
-0.2180

>  <WHL_TMPL>
2

>  <ANCH>
9-11;40-31

$$$$
ROW27
  -MTS-   01071502013D 0   0.00000     0.00000     0

 82 84  0  0  1  0  0  0  0  0999 V2000
    8.4320    3.6980    1.6800 C   0  0  0  0  0  0  0  0  0  0  0  0
    9.3860    4.0050    0.5300 C   0  0  0  0  0  0  0  0  0  0  0  0
    9.0520    5.3740   -0.0560 C   0  0  0  0  0  0  0  0  0  0  0  0
    9.2470    3.0060   -0.4840 O   0  0  0  0  0  0  0  0  0  0  0  0
    9.5030    1.7240   -0.1490 C   0  0  0  0  0  0  0  0  0  0  0  0
    9.8410    1.4460    0.9900 O   0  0  0  0  0  0  0  0  0  0  0  0
    9.3710    0.6320   -1.1840 C   0  0  0  0  0  0  0  0  0  0  0  0
    9.7010   -0.6640   -0.5740 N   0  0  0  0  0  0  0  0  0  0  0  0
    8.5600   -1.2210   -0.0590 C   0  0  0  0  0  0  0  0  0  0  0  0
    8.4830   -2.5350    0.1890 C   0  0  0  0  0  0  0  0  0  0  0  0
    9.7170   -3.3440   -0.1320 C   0  0  0  0  0  0  0  0  0  0  0  0
    9.3390   -4.8030   -0.3660 C   0  0  0  0  0  0  0  0  0  0  0  0
   10.3880   -2.7800   -1.3620 C   0  0  0  0  0  0  0  0  0  0  0  0
   10.3330   -1.4480   -1.5030 C   0  0  0  0  0  0  0  0  0  0  0  0
   11.0650   -3.6460   -2.3520 C   0  0  0  0  0  0  0  0  0  0  0  0
   12.2250   -3.9040   -2.2270 O   0  0  0  0  0  0  0  0  0  0  0  0
   10.3720   -4.1450   -3.3980 O   0  0  0  0  0  0  0  0  0  0  0  0
   11.0680   -4.9780   -4.3290 C   0  0  0  0  0  0  0  0  0  0  0  0
   12.2170   -4.1910   -4.9540 C   0  0  0  0  0  0  0  0  0  0  0  0
   10.1070   -5.4310   -5.4240 C   0  0  0  0  0  0  0  0  0  0  0  0
   11.6240   -6.1990   -3.6030 C   0  0  0  0  0  0  0  0  0  0  0  0
    7.2600   -3.1580    0.7450 C   0  0  0  0  0  0  0  0  0  0  0  0
    7.1170   -3.2510    1.9630 O   0  0  0  0  0  0  0  0  0  0  0  0
    6.3160   -3.6160   -0.0720 N   0  0  0  0  0  0  0  0  0  0  0  0
    5.1020   -4.2340    0.4800 C   0  0  1  0  0  0  0  0  0  0  0  0
    4.1880   -4.6710   -0.6640 C   0  0  0  0  0  0  0  0  0  0  0  0
    2.9410   -5.3060   -0.0970 C   0  0  0  0  0  0  0  0  0  0  0  0
    2.2080   -4.5620    0.8360 C   0  0  0  0  0  0  0  0  0  0  0  0
    1.0430   -5.0970    1.3970 C   0  0  0  0  0  0  0  0  0  0  0  0
    0.6090   -6.3760    1.0250 C   0  0  0  0  0  0  0  0  0  0  0  0
    1.3420   -7.1190    0.0920 C   0  0  0  0  0  0  0  0  0  0  0  0
    2.5080   -6.5840   -0.4690 C   0  0  0  0  0  0  0  0  0  0  0  0
    4.3700   -3.2210    1.3580 C   0  0  2  0  0  0  0  0  0  0  0  0
    3.1880   -3.8220    1.8950 O   0  0  0  0  0  0  0  0  0  0  0  0
    5.2840   -2.7830    2.5020 C   0  0  0  0  0  0  0  0  0  0  0  0
    4.5790   -1.8090    3.3470 N   0  0  0  0  0  0  0  0  0  0  0  0
    5.4580   -1.3880    4.4470 C   0  0  0  0  0  0  0  0  0  0  0  0
    6.3430   -0.2080    4.2360 C   0  0  0  0  0  0  0  0  0  0  0  0
    6.9280   -1.5770    4.2930 C   0  0  0  0  0  0  0  0  0  0  0  0
    7.4080    3.6950    1.3120 H   0  0  0  0  0  0  0  0  0  0  0  0
    8.5370    4.4580    2.4520 H   0  0  0  0  0  0  0  0  0  0  0  0
    8.6700    2.7220    2.0980 H   0  0  0  0  0  0  0  0  0  0  0  0
   10.4090    4.0080    0.8990 H   0  0  0  0  0  0  0  0  0  0  0  0
    8.0290    5.3710   -0.4250 H   0  0  0  0  0  0  0  0  0  0  0  0
    9.1580    6.1340    0.7150 H   0  0  0  0  0  0  0  0  0  0  0  0
    9.7330    5.5930   -0.8760 H   0  0  0  0  0  0  0  0  0  0  0  0
    8.3490    0.6080   -1.5570 H   0  0  0  0  0  0  0  0  0  0  0  0
   10.0540    0.8300   -2.0080 H   0  0  0  0  0  0  0  0  0  0  0  0
    7.7090   -0.5900    0.1500 H   0  0  0  0  0  0  0  0  0  0  0  0
   10.4050   -3.3220    0.7100 H   0  0  0  0  0  0  0  0  0  0  0  0
   10.1690   -5.4440   -0.0740 H   0  0  0  0  0  0  0  0  0  0  0  0
    9.1170   -4.9560   -1.4200 H   0  0  0  0  0  0  0  0  0  0  0  0
    8.4630   -5.0510    0.2290 H   0  0  0  0  0  0  0  0  0  0  0  0
   10.7950   -0.9860   -2.3630 H   0  0  0  0  0  0  0  0  0  0  0  0
   11.8210   -3.3200   -5.4720 H   0  0  0  0  0  0  0  0  0  0  0  0
   12.7470   -4.8240   -5.6630 H   0  0  0  0  0  0  0  0  0  0  0  0
   12.9020   -3.8680   -4.1730 H   0  0  0  0  0  0  0  0  0  0  0  0
    9.7110   -4.5600   -5.9420 H   0  0  0  0  0  0  0  0  0  0  0  0
   10.6370   -6.0640   -6.1330 H   0  0  0  0  0  0  0  0  0  0  0  0
    9.2880   -5.9920   -4.9790 H   0  0  0  0  0  0  0  0  0  0  0  0
   12.3090   -5.8760   -2.8220 H   0  0  0  0  0  0  0  0  0  0  0  0
   12.1540   -6.8320   -4.3110 H   0  0  0  0  0  0  0  0  0  0  0  0
   10.8050   -6.7600   -3.1570 H   0  0  0  0  0  0  0  0  0  0  0  0
    6.4340   -3.5390   -1.0730 H   0  0  0  0  0  0  0  0  0  0  0  0
    5.3760   -5.1010    1.0770 H   0  0  0  0  0  0  0  0  0  0  0  0
    4.7100   -5.3920   -1.2890 H   0  0  0  0  0  0  0  0  0  0  0  0
    3.9140   -3.8040   -1.2610 H   0  0  0  0  0  0  0  0  0  0  0  0
    2.5420   -3.5760    1.1230 H   0  0  0  0  0  0  0  0  0  0  0  0
    0.4770   -4.5240    2.1170 H   0  0  0  0  0  0  0  0  0  0  0  0
   -0.2900   -6.7880    1.4580 H   0  0  0  0  0  0  0  0  0  0  0  0
    1.0080   -8.1050   -0.1950 H   0  0  0  0  0  0  0  0  0  0  0  0
    3.0730   -7.1570   -1.1890 H   0  0  0  0  0  0  0  0  0  0  0  0
    4.0960   -2.3540    0.7610 H   0  0  0  0  0  0  0  0  0  0  0  0
    2.7050   -3.1960    2.4580 H   0  0  0  0  0  0  0  0  0  0  0  0
    6.1820   -2.3260    2.0930 H   0  0  0  0  0  0  0  0  0  0  0  0
    5.5580   -3.6500    3.0990 H   0  0  0  0  0  0  0  0  0  0  0  0
    3.7450   -2.2330    3.7260 H   0  0  0  0  0  0  0  0  0  0  0  0
    5.0170   -1.5350    5.4310 H   0  0  0  0  0  0  0  0  0  0  0  0
    6.3050    0.2820    3.2650 H   0  0  0  0  0  0  0  0  0  0  0  0
    6.5170    0.4480    5.0870 H   0  0  0  0  0  0  0  0  0  0  0  0
    7.2830   -2.0100    3.3600 H   0  0  0  0  0  0  0  0  0  0  0  0
    7.4960   -1.8440    5.1820 H   0  0  0  0  0  0  0  0  0  0  0  0
  1 40  1  0  0  0  0
  1 41  1  0  0  0  0
  1 42  1  0  0  0  0
  1  2  1  0  0  0  0
  2 43  1  0  0  0  0
  2  3  1  0  0  0  0
  3 44  1  0  0  0  0
  3 45  1  0  0  0  0
  3 46  1  0  0  0  0
  2  4  1  0  0  0  0
  4  5  1  0  0  0  0
  5  6  2  0  0  0  0
  5  7  1  0  0  0  0
  7 47  1  0  0  0  0
  7 48  1  0  0  0  0
  7  8  1  0  0  0  0
  8  9  1  0  0  0  0
  9 49  1  0  0  0  0
  9 10  2  0  0  0  0
 10 11  1  0  0  0  0
 11 50  1  0  0  0  0
 11 12  1  0  0  0  0
 12 51  1  0  0  0  0
 12 52  1  0  0  0  0
 12 53  1  0  0  0  0
 11 13  1  0  0  0  0
 13 14  2  0  0  0  0
 14  8  1  0  0  0  0
 14 54  1  0  0  0  0
 13 15  1  0  0  0  0
 15 16  2  0  0  0  0
 15 17  1  0  0  0  0
 17 18  1  0  0  0  0
 18 19  1  0  0  0  0
 19 55  1  0  0  0  0
 19 56  1  0  0  0  0
 19 57  1  0  0  0  0
 18 20  1  0  0  0  0
 20 58  1  0  0  0  0
 20 59  1  0  0  0  0
 20 60  1  0  0  0  0
 18 21  1  0  0  0  0
 21 61  1  0  0  0  0
 21 62  1  0  0  0  0
 21 63  1  0  0  0  0
 10 22  1  0  0  0  0
 22 23  2  0  0  0  0
 22 24  1  0  0  0  0
 24 64  1  0  0  0  0
 24 25  1  0  0  0  0
 25 65  1  0  0  0  0
 25 26  1  0  0  0  0
 26 66  1  0  0  0  0
 26 67  1  0  0  0  0
 26 27  1  0  0  0  0
 27 28  2  0  0  0  0
 28 68  1  0  0  0  0
 28 29  1  0  0  0  0
 29 69  1  0  0  0  0
 29 30  2  0  0  0  0
 30 70  1  0  0  0  0
 30 31  1  0  0  0  0
 31 71  1  0  0  0  0
 31 32  2  0  0  0  0
 32 27  1  0  0  0  0
 32 72  1  0  0  0  0
 25 33  1  0  0  0  0
 33 73  1  0  0  0  0
 33 34  1  0  0  0  0
 34 74  1  0  0  0  0
 33 35  1  0  0  0  0
 35 75  1  0  0  0  0
 35 76  1  0  0  0  0
 35 36  1  0  0  0  0
 36 77  1  0  0  0  0
 36 37  1  0  0  0  0
 37 78  1  0  0  0  0
 37 38  1  0  0  0  0
 38 79  1  0  0  0  0
 38 80  1  0  0  0  0
 38 39  1  0  0  0  0
 39 37  1  0  0  0  0
 39 81  1  0  0  0  0
 39 82  1  0  0  0  0
M  END
>  <LOGBIO>
4.5000

>  <PRED_LOGBIO>
4.6000

>  <XV_RES>
-0.8710

>  <WHL_TMPL>
2

>  <ANCH>
9-11;64-55

$$$$
ROW28
  -MTS-   01071502013D 0   0.00000     0.00000     0

 43 46  0  0  0  0  0  0  0  0999 V2000
   -0.5650    2.2810   -5.3630 C   0  0  0  0  0  0  0  0  0  0  0  0
    0.2620    2.4770   -4.1640 N   0  0  0  0  0  0  0  0  0  0  0  0
    1.6280    2.3780   -4.1420 C   0  0  0  0  0  0  0  0  0  0  0  0
    2.1090    2.6020   -2.9330 N   0  0  0  0  0  0  0  0  0  0  0  0
    0.9740    2.8800   -2.0420 C   0  0  0  0  0  0  0  0  0  0  0  0
   -0.2200    2.7730   -2.9600 C   0  0  0  0  0  0  0  0  0  0  0  0
   -1.4020    2.9280   -2.6560 O   0  0  0  0  0  0  0  0  0  0  0  0
    1.0760    4.2450   -1.4050 C   0  0  0  0  0  0  0  0  0  0  0  0
    2.3270    4.7970   -1.1050 C   0  0  0  0  0  0  0  0  0  0  0  0
    2.3970    6.0640   -0.5140 C   0  0  0  0  0  0  0  0  0  0  0  0
    1.2710    6.7390   -0.2420 N   0  0  0  0  0  0  0  0  0  0  0  0
    0.0580    6.2420   -0.5160 C   0  0  0  0  0  0  0  0  0  0  0  0
   -0.0780    4.9790   -1.1070 C   0  0  0  0  0  0  0  0  0  0  0  0
    0.8980    1.8960   -0.8990 C   0  0  0  0  0  0  0  0  0  0  0  0
    2.0620    1.3500   -0.3690 C   0  0  0  0  0  0  0  0  0  0  0  0
    2.0000    0.4430    0.6830 C   0  0  0  0  0  0  0  0  0  0  0  0
    0.7580    0.0780    1.2120 C   0  0  0  0  0  0  0  0  0  0  0  0
   -0.4440    0.6120    0.7000 C   0  0  0  0  0  0  0  0  0  0  0  0
   -0.3440    1.5290   -0.3680 C   0  0  0  0  0  0  0  0  0  0  0  0
   -1.7520    0.2250    1.2560 C   0  0  0  0  0  0  0  0  0  0  0  0
   -2.3070   -1.0280    0.9680 C   0  0  0  0  0  0  0  0  0  0  0  0
   -3.5520   -1.3620    1.5140 C   0  0  0  0  0  0  0  0  0  0  0  0
   -4.2040   -0.4310    2.3320 C   0  0  0  0  0  0  0  0  0  0  0  0
   -3.6480    0.7610    2.5900 N   0  0  0  0  0  0  0  0  0  0  0  0
   -2.4580    1.1080    2.0820 C   0  0  0  0  0  0  0  0  0  0  0  0
    2.3980    2.0830   -5.2360 N   0  0  0  0  0  0  0  0  0  0  0  0
   -0.0750    1.5740   -6.0300 H   0  0  0  0  0  0  0  0  0  0  0  0
   -0.6930    3.2320   -5.8750 H   0  0  0  0  0  0  0  0  0  0  0  0
   -1.5380    1.8910   -5.0730 H   0  0  0  0  0  0  0  0  0  0  0  0
    3.2310    4.2490   -1.3260 H   0  0  0  0  0  0  0  0  0  0  0  0
    3.3570    6.4990   -0.2790 H   0  0  0  0  0  0  0  0  0  0  0  0
   -0.8240    6.8200   -0.2800 H   0  0  0  0  0  0  0  0  0  0  0  0
   -1.0570    4.5780   -1.3280 H   0  0  0  0  0  0  0  0  0  0  0  0
    3.0210    1.6320   -0.7770 H   0  0  0  0  0  0  0  0  0  0  0  0
    2.9070    0.0220    1.0900 H   0  0  0  0  0  0  0  0  0  0  0  0
    0.7180   -0.6270    2.0290 H   0  0  0  0  0  0  0  0  0  0  0  0
   -1.2440    1.9560   -0.7840 H   0  0  0  0  0  0  0  0  0  0  0  0
   -1.7820   -1.7270    0.3340 H   0  0  0  0  0  0  0  0  0  0  0  0
   -4.0020   -2.3210    1.3080 H   0  0  0  0  0  0  0  0  0  0  0  0
   -5.1650   -0.6760    2.7600 H   0  0  0  0  0  0  0  0  0  0  0  0
   -2.0400    2.0770    2.3110 H   0  0  0  0  0  0  0  0  0  0  0  0
    2.7460    2.8280   -5.8240 H   0  0  0  0  0  0  0  0  0  0  0  0
    2.6170    1.1220   -5.4560 H   0  0  0  0  0  0  0  0  0  0  0  0
  1 27  1  0  0  0  0
  1 28  1  0  0  0  0
  1 29  1  0  0  0  0
  1  2  1  0  0  0  0
  2  3  1  0  0  0  0
  3  4  2  0  0  0  0
  4  5  1  0  0  0  0
  5  6  1  0  0  0  0
  6  2  1  0  0  0  0
  6  7  2  0  0  0  0
  5  8  1  0  0  0  0
  8  9  2  0  0  0  0
  9 30  1  0  0  0  0
  9 10  1  0  0  0  0
 10 31  1  0  0  0  0
 10 11  2  0  0  0  0
 11 12  1  0  0  0  0
 12 32  1  0  0  0  0
 12 13  2  0  0  0  0
 13  8  1  0  0  0  0
 13 33  1  0  0  0  0
  5 14  1  0  0  0  0
 14 15  2  0  0  0  0
 15 34  1  0  0  0  0
 15 16  1  0  0  0  0
 16 35  1  0  0  0  0
 16 17  2  0  0  0  0
 17 36  1  0  0  0  0
 17 18  1  0  0  0  0
 18 19  2  0  0  0  0
 19 14  1  0  0  0  0
 19 37  1  0  0  0  0
 18 20  1  0  0  0  0
 20 21  2  0  0  0  0
 21 38  1  0  0  0  0
 21 22  1  0  0  0  0
 22 39  1  0  0  0  0
 22 23  2  0  0  0  0
 23 40  1  0  0  0  0
 23 24  1  0  0  0  0
 24 25  2  0  0  0  0
 25 20  1  0  0  0  0
 25 41  1  0  0  0  0
  3 26  1  0  0  0  0
 26 42  1  0  0  0  0
 26 43  1  0  0  0  0
M  END
>  <LOGBIO>
7.2200

>  <PRED_LOGBIO>
6.5700

>  <XV_RES>
0.7190

>  <WHL_TMPL>
3

>  <ANCH>
8-9;31-32

$$$$
ROW29
  -MTS-   01071502013D 0   0.00000     0.00000     0

 91 94  0  0  1  0  0  0  0  0999 V2000
   11.3690   -8.2440   -7.6260 C   0  0  0  0  0  0  0  0  0  0  0  0
   12.0780   -7.6460   -6.4140 C   0  0  0  0  0  0  0  0  0  0  0  0
   11.2020   -6.5560   -5.7980 C   0  0  0  0  0  0  0  0  0  0  0  0
   11.8850   -5.9800   -4.6310 N   0  0  0  0  0  0  0  0  0  0  0  0
   13.2090   -6.4790   -4.2340 C   0  0  0  0  0  0  0  0  0  0  0  0
   13.6450   -7.5860   -5.1920 C   0  0  0  0  0  0  0  0  0  0  0  0
   15.0200   -8.1040   -4.7800 C   0  0  0  0  0  0  0  0  0  0  0  0
   11.3040   -5.0080   -3.9340 C   0  0  0  0  0  0  0  0  0  0  0  0
   11.8750   -4.5260   -2.9570 O   0  0  0  0  0  0  0  0  0  0  0  0
    9.9710   -4.5050   -4.3340 C   0  0  0  0  0  0  0  0  0  0  0  0
    9.8660   -3.4420   -5.2380 C   0  0  0  0  0  0  0  0  0  0  0  0
    8.6040   -2.9670   -5.6160 C   0  0  0  0  0  0  0  0  0  0  0  0
    8.4910   -1.8190   -6.5910 C   0  0  0  0  0  0  0  0  0  0  0  0
    7.4480   -3.5550   -5.0900 C   0  0  0  0  0  0  0  0  0  0  0  0
    7.5530   -4.6190   -4.1860 C   0  0  0  0  0  0  0  0  0  0  0  0
    8.8140   -5.0940   -3.8080 C   0  0  0  0  0  0  0  0  0  0  0  0
    6.3310   -5.2410   -3.6300 C   0  0  0  0  0  0  0  0  0  0  0  0
    5.8050   -6.1900   -4.2100 O   0  0  0  0  0  0  0  0  0  0  0  0
    5.8000   -4.7730   -2.5040 N   0  0  0  0  0  0  0  0  0  0  0  0
    4.5860   -5.3910   -1.9520 C   0  0  1  0  0  0  0  0  0  0  0  0
    4.1880   -4.6710   -0.6640 C   0  0  0  0  0  0  0  0  0  0  0  0
    2.9410   -5.3060   -0.0970 C   0  0  0  0  0  0  0  0  0  0  0  0
    2.2080   -4.5620    0.8360 C   0  0  0  0  0  0  0  0  0  0  0  0
    1.0430   -5.0970    1.3970 C   0  0  0  0  0  0  0  0  0  0  0  0
    0.3360   -4.3810    2.2970 F   0  0  0  0  0  0  0  0  0  0  0  0
    0.6090   -6.3760    1.0250 C   0  0  0  0  0  0  0  0  0  0  0  0
    1.3420   -7.1190    0.0920 C   0  0  0  0  0  0  0  0  0  0  0  0
    0.9250   -8.3520   -0.2670 F   0  0  0  0  0  0  0  0  0  0  0  0
    2.5080   -6.5840   -0.4690 C   0  0  0  0  0  0  0  0  0  0  0  0
    4.8560   -6.8640   -1.6490 C   0  0  2  0  0  0  0  0  0  0  0  0
    3.6750   -7.4650   -1.1120 O   0  0  0  0  0  0  0  0  0  0  0  0
    5.2540   -7.5840   -2.9360 C   0  0  1  0  0  0  0  0  0  0  0  0
    4.0000   -8.1410   -3.6370 C   0  0  0  0  0  0  0  0  0  0  0  0
    4.2900   -8.7110   -4.9600 N   0  0  0  0  0  0  0  0  0  0  0  0
    5.1230   -7.8650   -5.8270 C   0  0  0  0  0  0  0  0  0  0  0  0
    6.3550   -7.3130   -5.0870 C   0  0  0  0  0  0  0  0  0  0  0  0
    5.9750   -6.6620   -3.8260 N   0  0  0  0  0  0  0  0  0  0  0  0
    3.6900  -10.2760   -5.4640 S   0  0  0  0  0  0  0  0  0  0  0  0
    4.6100  -10.8640   -6.3870 O   0  0  0  0  0  0  0  0  0  0  0  0
    3.5520  -11.1240   -4.3220 O   0  0  0  0  0  0  0  0  0  0  0  0
    2.0520  -10.0710   -6.2780 C   0  0  0  0  0  0  0  0  0  0  0  0
    0.8600  -10.1040   -5.6670 C   0  0  0  0  0  0  0  0  0  0  0  0
   -0.1200   -9.9070   -6.6480 N   0  0  0  0  0  0  0  0  0  0  0  0
    0.4860   -9.7610   -7.8120 C   0  0  0  0  0  0  0  0  0  0  0  0
   -0.1970   -9.5260   -9.1380 C   0  0  0  0  0  0  0  0  0  0  0  0
    1.8380   -9.8580   -7.6140 N   0  0  0  0  0  0  0  0  0  0  0  0
    2.8740   -9.7530   -8.6510 C   0  0  0  0  0  0  0  0  0  0  0  0
   11.1900   -7.4640   -8.3630 H   0  0  0  0  0  0  0  0  0  0  0  0
   11.9930   -9.0200   -8.0650 H   0  0  0  0  0  0  0  0  0  0  0  0
   10.4190   -8.6740   -7.3150 H   0  0  0  0  0  0  0  0  0  0  0  0
   13.0280   -7.2160   -6.7250 H   0  0  0  0  0  0  0  0  0  0  0  0
   12.2570   -8.4270   -5.6780 H   0  0  0  0  0  0  0  0  0  0  0  0
   10.2520   -6.9870   -5.4880 H   0  0  0  0  0  0  0  0  0  0  0  0
   11.0230   -5.7760   -6.5350 H   0  0  0  0  0  0  0  0  0  0  0  0
   13.9290   -5.6640   -4.2690 H   0  0  0  0  0  0  0  0  0  0  0  0
   13.1590   -6.8750   -3.2210 H   0  0  0  0  0  0  0  0  0  0  0  0
   12.9250   -8.4010   -5.1570 H   0  0  0  0  0  0  0  0  0  0  0  0
   13.6950   -7.1900   -6.2050 H   0  0  0  0  0  0  0  0  0  0  0  0
   14.9700   -8.5000   -3.7680 H   0  0  0  0  0  0  0  0  0  0  0  0
   15.3300   -8.8920   -5.4630 H   0  0  0  0  0  0  0  0  0  0  0  0
   15.7400   -7.2890   -4.8160 H   0  0  0  0  0  0  0  0  0  0  0  0
   10.7580   -2.9880   -5.6430 H   0  0  0  0  0  0  0  0  0  0  0  0
    9.3410   -1.8350   -7.2700 H   0  0  0  0  0  0  0  0  0  0  0  0
    8.4800   -0.8780   -6.0450 H   0  0  0  0  0  0  0  0  0  0  0  0
    7.5700   -1.9180   -7.1620 H   0  0  0  0  0  0  0  0  0  0  0  0
    6.4750   -3.1880   -5.3820 H   0  0  0  0  0  0  0  0  0  0  0  0
    8.8950   -5.9140   -3.1100 H   0  0  0  0  0  0  0  0  0  0  0  0
    6.2310   -3.9940   -2.0280 H   0  0  0  0  0  0  0  0  0  0  0  0
    3.7770   -5.3120   -2.6760 H   0  0  0  0  0  0  0  0  0  0  0  0
    3.9950   -3.6220   -0.8800 H   0  0  0  0  0  0  0  0  0  0  0  0
    4.9970   -4.7500    0.0600 H   0  0  0  0  0  0  0  0  0  0  0  0
    2.5420   -3.5760    1.1230 H   0  0  0  0  0  0  0  0  0  0  0  0
   -0.2900   -6.7880    1.4580 H   0  0  0  0  0  0  0  0  0  0  0  0
    3.0730   -7.1570   -1.1890 H   0  0  0  0  0  0  0  0  0  0  0  0
    5.6650   -6.9430   -0.9250 H   0  0  0  0  0  0  0  0  0  0  0  0
    3.8230   -8.4030   -0.9110 H   0  0  0  0  0  0  0  0  0  0  0  0
    5.9070   -8.4020   -2.6390 H   0  0  0  0  0  0  0  0  0  0  0  0
    3.2630   -7.3470   -3.7400 H   0  0  0  0  0  0  0  0  0  0  0  0
    3.5440   -8.9030   -3.0080 H   0  0  0  0  0  0  0  0  0  0  0  0
    4.5260   -7.0370   -6.2040 H   0  0  0  0  0  0  0  0  0  0  0  0
    5.4460   -8.4420   -6.6910 H   0  0  0  0  0  0  0  0  0  0  0  0
    7.0480   -8.1270   -4.8820 H   0  0  0  0  0  0  0  0  0  0  0  0
    6.8690   -6.5970   -5.7250 H   0  0  0  0  0  0  0  0  0  0  0  0
    6.8050   -6.3250   -3.3590 H   0  0  0  0  0  0  0  0  0  0  0  0
    0.6860  -10.2550   -4.6120 H   0  0  0  0  0  0  0  0  0  0  0  0
   -1.1270   -8.9850   -8.9760 H   0  0  0  0  0  0  0  0  0  0  0  0
   -0.4120  -10.4830   -9.6090 H   0  0  0  0  0  0  0  0  0  0  0  0
    0.4550   -8.9420   -9.7830 H   0  0  0  0  0  0  0  0  0  0  0  0
    2.5270   -9.0960   -9.4460 H   0  0  0  0  0  0  0  0  0  0  0  0
    3.0800  -10.7400   -9.0610 H   0  0  0  0  0  0  0  0  0  0  0  0
    3.7840   -9.3450   -8.2150 H   0  0  0  0  0  0  0  0  0  0  0  0
  1 48  1  0  0  0  0
  1 49  1  0  0  0  0
  1 50  1  0  0  0  0
  1  2  1  0  0  0  0
  2 51  1  0  0  0  0
  2 52  1  0  0  0  0
  2  3  1  0  0  0  0
  3 53  1  0  0  0  0
  3 54  1  0  0  0  0
  3  4  1  0  0  0  0
  4  5  1  0  0  0  0
  5 55  1  0  0  0  0
  5 56  1  0  0  0  0
  5  6  1  0  0  0  0
  6 57  1  0  0  0  0
  6 58  1  0  0  0  0
  6  7  1  0  0  0  0
  7 59  1  0  0  0  0
  7 60  1  0  0  0  0
  7 61  1  0  0  0  0
  4  8  1  0  0  0  0
  8  9  2  0  0  0  0
  8 10  1  0  0  0  0
 10 11  2  0  0  0  0
 11 62  1  0  0  0  0
 11 12  1  0  0  0  0
 12 13  1  0  0  0  0
 13 63  1  0  0  0  0
 13 64  1  0  0  0  0
 13 65  1  0  0  0  0
 12 14  2  0  0  0  0
 14 66  1  0  0  0  0
 14 15  1  0  0  0  0
 15 16  2  0  0  0  0
 16 10  1  0  0  0  0
 16 67  1  0  0  0  0
 15 17  1  0  0  0  0
 17 18  2  0  0  0  0
 17 19  1  0  0  0  0
 19 68  1  0  0  0  0
 19 20  1  0  0  0  0
 20 69  1  0  0  0  0
 20 21  1  0  0  0  0
 21 70  1  0  0  0  0
 21 71  1  0  0  0  0
 21 22  1  0  0  0  0
 22 23  2  0  0  0  0
 23 72  1  0  0  0  0
 23 24  1  0  0  0  0
 24 25  1  0  0  0  0
 24 26  2  0  0  0  0
 26 73  1  0  0  0  0
 26 27  1  0  0  0  0
 27 28  1  0  0  0  0
 27 29  2  0  0  0  0
 29 22  1  0  0  0  0
 29 74  1  0  0  0  0
 20 30  1  0  0  0  0
 30 75  1  0  0  0  0
 30 31  1  0  0  0  0
 31 76  1  0  0  0  0
 30 32  1  0  0  0  0
 32 77  1  0  0  0  0
 32 33  1  0  0  0  0
 33 78  1  0  0  0  0
 33 79  1  0  0  0  0
 33 34  1  0  0  0  0
 34 35  1  0  0  0  0
 35 80  1  0  0  0  0
 35 81  1  0  0  0  0
 35 36  1  0  0  0  0
 36 82  1  0  0  0  0
 36 83  1  0  0  0  0
 36 37  1  0  0  0  0
 37 32  1  0  0  0  0
 37 84  1  0  0  0  0
 34 38  1  0  0  0  0
 38 39  2  0  0  0  0
 38 40  2  0  0  0  0
 38 41  1  0  0  0  0
 41 42  2  0  0  0  0
 42 85  1  0  0  0  0
 42 43  1  0  0  0  0
 43 44  2  0  0  0  0
 44 45  1  0  0  0  0
 45 86  1  0  0  0  0
 45 87  1  0  0  0  0
 45 88  1  0  0  0  0
 44 46  1  0  0  0  0
 46 41  1  0  0  0  0
 46 47  1  0  0  0  0
 47 89  1  0  0  0  0
 47 90  1  0  0  0  0
 47 91  1  0  0  0  0
M  END
>  <LOGBIO>
7.2400

>  <PRED_LOGBIO>
6.7000

>  <XV_RES>
0.7340

>  <WHL_TMPL>
2

>  <ANCH>
9-11;55-46

$$$$
ROW30
  -MTS-   01071502013D 0   0.00000     0.00000     0

 72 74  0  0  1  0  0  0  0  0999 V2000
   15.0210   -8.1020   -4.7780 C   0  0  0  0  0  0  0  0  0  0  0  0
   13.6470   -7.5840   -5.1910 C   0  0  0  0  0  0  0  0  0  0  0  0
   13.2100   -6.4770   -4.2320 C   0  0  0  0  0  0  0  0  0  0  0  0
   11.8860   -5.9790   -4.6290 N   0  0  0  0  0  0  0  0  0  0  0  0
   11.3050   -5.0060   -3.9320 C   0  0  0  0  0  0  0  0  0  0  0  0
   11.8760   -4.5240   -2.9550 O   0  0  0  0  0  0  0  0  0  0  0  0
    9.9720   -4.5040   -4.3320 C   0  0  0  0  0  0  0  0  0  0  0  0
    9.8670   -3.4400   -5.2360 C   0  0  0  0  0  0  0  0  0  0  0  0
    8.6050   -2.9650   -5.6150 C   0  0  0  0  0  0  0  0  0  0  0  0
    7.4490   -3.5540   -5.0890 C   0  0  0  0  0  0  0  0  0  0  0  0
    7.5540   -4.6180   -4.1850 C   0  0  0  0  0  0  0  0  0  0  0  0
    8.8150   -5.0930   -3.8070 C   0  0  0  0  0  0  0  0  0  0  0  0
    6.3310   -5.2400   -3.6300 C   0  0  0  0  0  0  0  0  0  0  0  0
    5.8070   -6.1890   -4.2100 O   0  0  0  0  0  0  0  0  0  0  0  0
    5.8000   -4.7730   -2.5030 N   0  0  0  0  0  0  0  0  0  0  0  0
    4.5860   -5.3910   -1.9520 C   0  0  1  0  0  0  0  0  0  0  0  0
    4.1880   -4.6710   -0.6640 C   0  0  0  0  0  0  0  0  0  0  0  0
    2.9410   -5.3060   -0.0970 C   0  0  0  0  0  0  0  0  0  0  0  0
    2.2080   -4.5620    0.8360 C   0  0  0  0  0  0  0  0  0  0  0  0
    1.0420   -5.0970    1.3970 C   0  0  0  0  0  0  0  0  0  0  0  0
    0.6090   -6.3760    1.0250 C   0  0  0  0  0  0  0  0  0  0  0  0
    1.3420   -7.1190    0.0920 C   0  0  0  0  0  0  0  0  0  0  0  0
    2.5080   -6.5840   -0.4690 C   0  0  0  0  0  0  0  0  0  0  0  0
    4.8570   -6.8640   -1.6490 C   0  0  2  0  0  0  0  0  0  0  0  0
    3.6760   -7.4650   -1.1120 O   0  0  0  0  0  0  0  0  0  0  0  0
    5.2550   -7.5840   -2.9360 C   0  0  0  0  0  0  0  0  0  0  0  0
    5.5160   -9.0010   -2.6450 N   0  0  0  0  0  0  0  0  0  0  0  0
    5.8990   -9.6930   -3.8840 C   0  0  0  0  0  0  0  0  0  0  0  0
    6.1660  -11.1490   -3.5850 C   0  0  0  0  0  0  0  0  0  0  0  0
    5.1250  -12.0820   -3.6620 C   0  0  0  0  0  0  0  0  0  0  0  0
    5.3740  -13.4320   -3.3840 C   0  0  0  0  0  0  0  0  0  0  0  0
    6.6630  -13.8480   -3.0300 C   0  0  0  0  0  0  0  0  0  0  0  0
    7.7030  -12.9150   -2.9530 C   0  0  0  0  0  0  0  0  0  0  0  0
    8.9640  -13.3220   -2.6060 O   0  0  0  0  0  0  0  0  0  0  0  0
    9.3130  -13.3210   -1.2190 C   0  0  0  0  0  0  0  0  0  0  0  0
    7.4550  -11.5650   -3.2300 C   0  0  0  0  0  0  0  0  0  0  0  0
    8.4960   -1.8640   -6.5510 C   0  0  0  0  0  0  0  0  0  0  0  0
    8.4090   -0.9820   -7.3000 N   0  0  0  0  0  0  0  0  0  0  0  0
   14.9710   -8.4980   -3.7660 H   0  0  0  0  0  0  0  0  0  0  0  0
   15.3320   -8.8900   -5.4610 H   0  0  0  0  0  0  0  0  0  0  0  0
   15.7410   -7.2870   -4.8140 H   0  0  0  0  0  0  0  0  0  0  0  0
   12.9270   -8.3990   -5.1550 H   0  0  0  0  0  0  0  0  0  0  0  0
   13.6970   -7.1890   -6.2030 H   0  0  0  0  0  0  0  0  0  0  0  0
   13.9300   -5.6630   -4.2670 H   0  0  0  0  0  0  0  0  0  0  0  0
   13.1600   -6.8730   -3.2200 H   0  0  0  0  0  0  0  0  0  0  0  0
   11.4170   -6.3750   -5.4320 H   0  0  0  0  0  0  0  0  0  0  0  0
   10.7590   -2.9860   -5.6420 H   0  0  0  0  0  0  0  0  0  0  0  0
    6.4760   -3.1870   -5.3810 H   0  0  0  0  0  0  0  0  0  0  0  0
    8.8960   -5.9130   -3.1090 H   0  0  0  0  0  0  0  0  0  0  0  0
    6.2310   -3.9930   -2.0270 H   0  0  0  0  0  0  0  0  0  0  0  0
    3.7780   -5.3120   -2.6760 H   0  0  0  0  0  0  0  0  0  0  0  0
    3.9950   -3.6220   -0.8790 H   0  0  0  0  0  0  0  0  0  0  0  0
    4.9960   -4.7500    0.0600 H   0  0  0  0  0  0  0  0  0  0  0  0
    2.5420   -3.5760    1.1230 H   0  0  0  0  0  0  0  0  0  0  0  0
    0.4770   -4.5240    2.1170 H   0  0  0  0  0  0  0  0  0  0  0  0
   -0.2900   -6.7880    1.4580 H   0  0  0  0  0  0  0  0  0  0  0  0
    1.0080   -8.1050   -0.1950 H   0  0  0  0  0  0  0  0  0  0  0  0
    3.0730   -7.1570   -1.1890 H   0  0  0  0  0  0  0  0  0  0  0  0
    5.6650   -6.9430   -0.9250 H   0  0  0  0  0  0  0  0  0  0  0  0
    3.8230   -8.4030   -0.9110 H   0  0  0  0  0  0  0  0  0  0  0  0
    6.1540   -7.1260   -3.3450 H   0  0  0  0  0  0  0  0  0  0  0  0
    4.4470   -7.5050   -3.6610 H   0  0  0  0  0  0  0  0  0  0  0  0
    4.6810   -9.4260   -2.2660 H   0  0  0  0  0  0  0  0  0  0  0  0
    6.7970   -9.2360   -4.2920 H   0  0  0  0  0  0  0  0  0  0  0  0
    5.0900   -9.6150   -4.6080 H   0  0  0  0  0  0  0  0  0  0  0  0
    4.1310  -11.7610   -3.9350 H   0  0  0  0  0  0  0  0  0  0  0  0
    4.5710  -14.1520   -3.4440 H   0  0  0  0  0  0  0  0  0  0  0  0
    6.8540  -14.8890   -2.8160 H   0  0  0  0  0  0  0  0  0  0  0  0
    9.2230  -12.3120   -0.8240 H   0  0  0  0  0  0  0  0  0  0  0  0
   10.3380  -13.6670   -1.1020 H   0  0  0  0  0  0  0  0  0  0  0  0
    8.6420  -13.9850   -0.6760 H   0  0  0  0  0  0  0  0  0  0  0  0
    8.2580  -10.8450   -3.1710 H   0  0  0  0  0  0  0  0  0  0  0  0
  1 39  1  0  0  0  0
  1 40  1  0  0  0  0
  1 41  1  0  0  0  0
  1  2  1  0  0  0  0
  2 42  1  0  0  0  0
  2 43  1  0  0  0  0
  2  3  1  0  0  0  0
  3 44  1  0  0  0  0
  3 45  1  0  0  0  0
  3  4  1  0  0  0  0
  4 46  1  0  0  0  0
  4  5  1  0  0  0  0
  5  6  2  0  0  0  0
  5  7  1  0  0  0  0
  7  8  2  0  0  0  0
  8 47  1  0  0  0  0
  8  9  1  0  0  0  0
  9 10  2  0  0  0  0
 10 48  1  0  0  0  0
 10 11  1  0  0  0  0
 11 12  2  0  0  0  0
 12  7  1  0  0  0  0
 12 49  1  0  0  0  0
 11 13  1  0  0  0  0
 13 14  2  0  0  0  0
 13 15  1  0  0  0  0
 15 50  1  0  0  0  0
 15 16  1  0  0  0  0
 16 51  1  0  0  0  0
 16 17  1  0  0  0  0
 17 52  1  0  0  0  0
 17 53  1  0  0  0  0
 17 18  1  0  0  0  0
 18 19  2  0  0  0  0
 19 54  1  0  0  0  0
 19 20  1  0  0  0  0
 20 55  1  0  0  0  0
 20 21  2  0  0  0  0
 21 56  1  0  0  0  0
 21 22  1  0  0  0  0
 22 57  1  0  0  0  0
 22 23  2  0  0  0  0
 23 18  1  0  0  0  0
 23 58  1  0  0  0  0
 16 24  1  0  0  0  0
 24 59  1  0  0  0  0
 24 25  1  0  0  0  0
 25 60  1  0  0  0  0
 24 26  1  0  0  0  0
 26 61  1  0  0  0  0
 26 62  1  0  0  0  0
 26 27  1  0  0  0  0
 27 63  1  0  0  0  0
 27 28  1  0  0  0  0
 28 64  1  0  0  0  0
 28 65  1  0  0  0  0
 28 29  1  0  0  0  0
 29 30  2  0  0  0  0
 30 66  1  0  0  0  0
 30 31  1  0  0  0  0
 31 67  1  0  0  0  0
 31 32  2  0  0  0  0
 32 68  1  0  0  0  0
 32 33  1  0  0  0  0
 33 34  1  0  0  0  0
 34 35  1  0  0  0  0
 35 69  1  0  0  0  0
 35 70  1  0  0  0  0
 35 71  1  0  0  0  0
 33 36  2  0  0  0  0
 36 29  1  0  0  0  0
 36 72  1  0  0  0  0
  9 37  1  0  0  0  0
 37 38  3  0  0  0  0
M  END
>  <LOGBIO>
6.1100

>  <PRED_LOGBIO>
5.6500

>  <XV_RES>
0.4390

>  <WHL_TMPL>
2

>  <ANCH>
9-11;42-33

$$$$
ROW32
  -MTS-   01071502013D 0   0.00000     0.00000     0

 83 84  0  0  1  0  0  0  0  0999 V2000
   11.3710   -8.2430   -7.6250 C   0  0  0  0  0  0  0  0  0  0  0  0
   12.0800   -7.6450   -6.4120 C   0  0  0  0  0  0  0  0  0  0  0  0
   11.2030   -6.5550   -5.7970 C   0  0  0  0  0  0  0  0  0  0  0  0
   11.8860   -5.9790   -4.6290 N   0  0  0  0  0  0  0  0  0  0  0  0
   13.2100   -6.4770   -4.2320 C   0  0  0  0  0  0  0  0  0  0  0  0
   13.6460   -7.5840   -5.1910 C   0  0  0  0  0  0  0  0  0  0  0  0
   15.0220   -8.1020   -4.7780 C   0  0  0  0  0  0  0  0  0  0  0  0
   11.3050   -5.0060   -3.9320 C   0  0  0  0  0  0  0  0  0  0  0  0
   11.8760   -4.5240   -2.9560 O   0  0  0  0  0  0  0  0  0  0  0  0
    9.9720   -4.5040   -4.3320 C   0  0  0  0  0  0  0  0  0  0  0  0
    9.8670   -3.4400   -5.2360 C   0  0  0  0  0  0  0  0  0  0  0  0
    8.6050   -2.9650   -5.6150 C   0  0  0  0  0  0  0  0  0  0  0  0
    7.4490   -3.5540   -5.0890 C   0  0  0  0  0  0  0  0  0  0  0  0
    7.5540   -4.6180   -4.1850 C   0  0  0  0  0  0  0  0  0  0  0  0
    8.8150   -5.0930   -3.8070 C   0  0  0  0  0  0  0  0  0  0  0  0
    6.3310   -5.2400   -3.6300 C   0  0  0  0  0  0  0  0  0  0  0  0
    5.8070   -6.1890   -4.2100 O   0  0  0  0  0  0  0  0  0  0  0  0
    5.8000   -4.7730   -2.5030 N   0  0  0  0  0  0  0  0  0  0  0  0
    4.5860   -5.3910   -1.9520 C   0  0  1  0  0  0  0  0  0  0  0  0
    4.1880   -4.6710   -0.6640 C   0  0  0  0  0  0  0  0  0  0  0  0
    2.9410   -5.3060   -0.0970 C   0  0  0  0  0  0  0  0  0  0  0  0
    2.2080   -4.5620    0.8360 C   0  0  0  0  0  0  0  0  0  0  0  0
    1.0420   -5.0970    1.3970 C   0  0  0  0  0  0  0  0  0  0  0  0
    0.3360   -4.3810    2.2970 F   0  0  0  0  0  0  0  0  0  0  0  0
    0.6090   -6.3760    1.0250 C   0  0  0  0  0  0  0  0  0  0  0  0
    1.3420   -7.1190    0.0920 C   0  0  0  0  0  0  0  0  0  0  0  0
    0.9240   -8.3520   -0.2670 F   0  0  0  0  0  0  0  0  0  0  0  0
    2.5080   -6.5840   -0.4690 C   0  0  0  0  0  0  0  0  0  0  0  0
    4.8570   -6.8640   -1.6490 C   0  0  1  0  0  0  0  0  0  0  0  0
    3.6760   -7.4650   -1.1120 O   0  0  0  0  0  0  0  0  0  0  0  0
    5.2550   -7.5840   -2.9360 C   0  0  0  0  0  0  0  0  0  0  0  0
    5.5260   -9.0570   -2.6340 C   0  0  1  0  0  0  0  0  0  0  0  0
    4.2640   -9.6990   -2.0600 C   0  0  0  0  0  0  0  0  0  0  0  0
    4.5340  -11.1700   -1.7580 C   0  0  0  0  0  0  0  0  0  0  0  0
    5.9190   -9.7680   -3.9060 C   0  0  0  0  0  0  0  0  0  0  0  0
    5.9770   -9.1460   -4.9660 O   0  0  0  0  0  0  0  0  0  0  0  0
    6.2030  -11.0670   -3.8810 N   0  0  0  0  0  0  0  0  0  0  0  0
    6.5860  -11.7600   -5.1200 C   0  0  0  0  0  0  0  0  0  0  0  0
    6.8570  -13.2330   -4.8170 C   0  0  0  0  0  0  0  0  0  0  0  0
    7.2500  -13.9440   -6.0900 C   0  0  0  0  0  0  0  0  0  0  0  0
    7.3080  -13.3270   -7.1400 O   0  0  0  0  0  0  0  0  0  0  0  0
    7.5320  -15.2340   -6.0650 O   0  0  0  0  0  0  0  0  0  0  0  0
   11.1920   -7.4630   -8.3610 H   0  0  0  0  0  0  0  0  0  0  0  0
   11.9950   -9.0190   -8.0630 H   0  0  0  0  0  0  0  0  0  0  0  0
   10.4220   -8.6740   -7.3140 H   0  0  0  0  0  0  0  0  0  0  0  0
   13.0290   -7.2140   -6.7230 H   0  0  0  0  0  0  0  0  0  0  0  0
   12.2590   -8.4250   -5.6760 H   0  0  0  0  0  0  0  0  0  0  0  0
   10.2540   -6.9850   -5.4860 H   0  0  0  0  0  0  0  0  0  0  0  0
   11.0240   -5.7750   -6.5340 H   0  0  0  0  0  0  0  0  0  0  0  0
   13.9300   -5.6620   -4.2680 H   0  0  0  0  0  0  0  0  0  0  0  0
   13.1600   -6.8730   -3.2200 H   0  0  0  0  0  0  0  0  0  0  0  0
   12.9270   -8.3990   -5.1550 H   0  0  0  0  0  0  0  0  0  0  0  0
   13.6970   -7.1890   -6.2030 H   0  0  0  0  0  0  0  0  0  0  0  0
   14.9710   -8.4980   -3.7660 H   0  0  0  0  0  0  0  0  0  0  0  0
   15.3320   -8.8900   -5.4610 H   0  0  0  0  0  0  0  0  0  0  0  0
   15.7410   -7.2870   -4.8140 H   0  0  0  0  0  0  0  0  0  0  0  0
   10.7590   -2.9860   -5.6420 H   0  0  0  0  0  0  0  0  0  0  0  0
    8.5240   -2.1450   -6.3120 H   0  0  0  0  0  0  0  0  0  0  0  0
    6.4760   -3.1870   -5.3810 H   0  0  0  0  0  0  0  0  0  0  0  0
    8.8960   -5.9130   -3.1090 H   0  0  0  0  0  0  0  0  0  0  0  0
    6.2310   -3.9930   -2.0270 H   0  0  0  0  0  0  0  0  0  0  0  0
    3.7780   -5.3120   -2.6760 H   0  0  0  0  0  0  0  0  0  0  0  0
    3.9950   -3.6220   -0.8790 H   0  0  0  0  0  0  0  0  0  0  0  0
    4.9960   -4.7500    0.0600 H   0  0  0  0  0  0  0  0  0  0  0  0
    2.5420   -3.5760    1.1230 H   0  0  0  0  0  0  0  0  0  0  0  0
   -0.2900   -6.7880    1.4580 H   0  0  0  0  0  0  0  0  0  0  0  0
    3.0730   -7.1570   -1.1890 H   0  0  0  0  0  0  0  0  0  0  0  0
    5.6650   -6.9430   -0.9250 H   0  0  0  0  0  0  0  0  0  0  0  0
    3.8230   -8.4030   -0.9110 H   0  0  0  0  0  0  0  0  0  0  0  0
    6.1540   -7.1260   -3.3450 H   0  0  0  0  0  0  0  0  0  0  0  0
    4.4470   -7.5050   -3.6610 H   0  0  0  0  0  0  0  0  0  0  0  0
    6.3340   -9.1350   -1.9090 H   0  0  0  0  0  0  0  0  0  0  0  0
    3.4560   -9.6210   -2.7840 H   0  0  0  0  0  0  0  0  0  0  0  0
    3.9800   -9.1870   -1.1430 H   0  0  0  0  0  0  0  0  0  0  0  0
    4.8180  -11.6830   -2.6740 H   0  0  0  0  0  0  0  0  0  0  0  0
    3.6350  -11.6280   -1.3490 H   0  0  0  0  0  0  0  0  0  0  0  0
    5.3420  -11.2490   -1.0330 H   0  0  0  0  0  0  0  0  0  0  0  0
    6.1550  -11.5780   -3.0110 H   0  0  0  0  0  0  0  0  0  0  0  0
    5.7780  -11.6810   -5.8440 H   0  0  0  0  0  0  0  0  0  0  0  0
    7.4850  -11.3020   -5.5280 H   0  0  0  0  0  0  0  0  0  0  0  0
    7.6650  -13.3120   -4.0930 H   0  0  0  0  0  0  0  0  0  0  0  0
    5.9580  -13.6900   -4.4090 H   0  0  0  0  0  0  0  0  0  0  0  0
    7.7600  -15.5080   -6.9670 H   0  0  0  0  0  0  0  0  0  0  0  0
  1 43  1  0  0  0  0
  1 44  1  0  0  0  0
  1 45  1  0  0  0  0
  1  2  1  0  0  0  0
  2 46  1  0  0  0  0
  2 47  1  0  0  0  0
  2  3  1  0  0  0  0
  3 48  1  0  0  0  0
  3 49  1  0  0  0  0
  3  4  1  0  0  0  0
  4  5  1  0  0  0  0
  5 50  1  0  0  0  0
  5 51  1  0  0  0  0
  5  6  1  0  0  0  0
  6 52  1  0  0  0  0
  6 53  1  0  0  0  0
  6  7  1  0  0  0  0
  7 54  1  0  0  0  0
  7 55  1  0  0  0  0
  7 56  1  0  0  0  0
  4  8  1  0  0  0  0
  8  9  2  0  0  0  0
  8 10  1  0  0  0  0
 10 11  2  0  0  0  0
 11 57  1  0  0  0  0
 11 12  1  0  0  0  0
 12 58  1  0  0  0  0
 12 13  2  0  0  0  0
 13 59  1  0  0  0  0
 13 14  1  0  0  0  0
 14 15  2  0  0  0  0
 15 10  1  0  0  0  0
 15 60  1  0  0  0  0
 14 16  1  0  0  0  0
 16 17  2  0  0  0  0
 16 18  1  0  0  0  0
 18 61  1  0  0  0  0
 18 19  1  0  0  0  0
 19 62  1  0  0  0  0
 19 20  1  0  0  0  0
 20 63  1  0  0  0  0
 20 64  1  0  0  0  0
 20 21  1  0  0  0  0
 21 22  2  0  0  0  0
 22 65  1  0  0  0  0
 22 23  1  0  0  0  0
 23 24  1  0  0  0  0
 23 25  2  0  0  0  0
 25 66  1  0  0  0  0
 25 26  1  0  0  0  0
 26 27  1  0  0  0  0
 26 28  2  0  0  0  0
 28 21  1  0  0  0  0
 28 67  1  0  0  0  0
 19 29  1  0  0  0  0
 29 68  1  0  0  0  0
 29 30  1  0  0  0  0
 30 69  1  0  0  0  0
 29 31  1  0  0  0  0
 31 70  1  0  0  0  0
 31 71  1  0  0  0  0
 31 32  1  0  0  0  0
 32 72  1  0  0  0  0
 32 33  1  0  0  0  0
 33 73  1  0  0  0  0
 33 74  1  0  0  0  0
 33 34  1  0  0  0  0
 34 75  1  0  0  0  0
 34 76  1  0  0  0  0
 34 77  1  0  0  0  0
 32 35  1  0  0  0  0
 35 36  2  0  0  0  0
 35 37  1  0  0  0  0
 37 78  1  0  0  0  0
 37 38  1  0  0  0  0
 38 79  1  0  0  0  0
 38 80  1  0  0  0  0
 38 39  1  0  0  0  0
 39 81  1  0  0  0  0
 39 82  1  0  0  0  0
 39 40  1  0  0  0  0
 40 41  2  0  0  0  0
 40 42  1  0  0  0  0
 42 83  1  0  0  0  0
M  END
>  <LOGBIO>
5.5500

>  <PRED_LOGBIO>
6.2900

>  <XV_RES>
-1.2040

>  <WHL_TMPL>
2

>  <ANCH>
9-11;52-43

$$$$
ROW34
  -MTS-   01071502013D 0   0.00000     0.00000     0

 75 77  0  0  1  0  0  0  0  0999 V2000
    3.3530    9.7840    1.5100 C   0  0  0  0  0  0  0  0  0  0  0  0
    3.2710    8.2850    1.3470 C   0  0  0  0  0  0  0  0  0  0  0  0
    4.2240    7.6640    0.8780 O   0  0  0  0  0  0  0  0  0  0  0  0
    2.1690    7.6360    1.7110 N   0  0  0  0  0  0  0  0  0  0  0  0
    2.0900    6.1760    1.5530 C   0  0  1  0  0  0  0  0  0  0  0  0
    3.1960    5.5140    2.3730 C   0  0  0  0  0  0  0  0  0  0  0  0
    4.5410    6.0000    1.8890 C   0  0  0  0  0  0  0  0  0  0  0  0
    5.1210    7.1390    2.4610 C   0  0  0  0  0  0  0  0  0  0  0  0
    6.3680    7.5900    2.0120 C   0  0  0  0  0  0  0  0  0  0  0  0
    6.9270    8.6880    2.5640 F   0  0  0  0  0  0  0  0  0  0  0  0
    7.0350    6.9020    0.9920 C   0  0  0  0  0  0  0  0  0  0  0  0
    6.4550    5.7630    0.4200 C   0  0  0  0  0  0  0  0  0  0  0  0
    7.0990    5.1000   -0.5650 F   0  0  0  0  0  0  0  0  0  0  0  0
    5.2080    5.3130    0.8680 C   0  0  0  0  0  0  0  0  0  0  0  0
    0.7290    5.6840    2.0430 C   0  0  2  0  0  0  0  0  0  0  0  0
    0.6510    4.2650    1.8890 O   0  0  0  0  0  0  0  0  0  0  0  0
   -0.3780    6.3460    1.2230 C   0  0  0  0  0  0  0  0  0  0  0  0
   -1.6870    5.8730    1.6940 N   0  0  0  0  0  0  0  0  0  0  0  0
   -2.7510    6.5100    0.9050 C   0  0  0  0  0  0  0  0  0  0  0  0
   -2.6950    8.0380    1.0820 C   0  0  0  0  0  0  0  0  0  0  0  0
   -1.4410    8.6350    0.4150 C   0  0  0  0  0  0  0  0  0  0  0  0
   -1.3280    8.1980   -1.0570 C   0  0  0  0  0  0  0  0  0  0  0  0
   -1.4260    6.7400   -1.2170 N   0  0  0  0  0  0  0  0  0  0  0  0
   -2.6040    6.1320   -0.5810 C   0  0  0  0  0  0  0  0  0  0  0  0
   -0.5220    6.0280   -1.8830 C   0  0  0  0  0  0  0  0  0  0  0  0
    0.4680    5.5560   -1.2830 O   0  0  0  0  0  0  0  0  0  0  0  0
   -0.6700    5.8190   -3.1880 N   0  0  0  0  0  0  0  0  0  0  0  0
   -4.0560    5.9760    1.4460 C   0  0  0  0  0  0  0  0  0  0  0  0
   -4.5150    4.7150    1.0330 C   0  0  0  0  0  0  0  0  0  0  0  0
   -5.7170    4.2000    1.5200 C   0  0  0  0  0  0  0  0  0  0  0  0
   -6.4700    4.9410    2.4220 C   0  0  0  0  0  0  0  0  0  0  0  0
   -6.0400    6.1940    2.8460 C   0  0  0  0  0  0  0  0  0  0  0  0
   -4.8350    6.7080    2.3580 C   0  0  0  0  0  0  0  0  0  0  0  0
   -6.8680    6.9920    3.8250 C   0  0  0  0  0  0  0  0  0  0  0  0
   -7.6390    6.0400    4.7340 C   0  0  0  0  0  0  0  0  0  0  0  0
   -7.8510    7.8730    3.0600 C   0  0  0  0  0  0  0  0  0  0  0  0
   -5.9490    7.8700    4.6700 C   0  0  0  0  0  0  0  0  0  0  0  0
    3.2300   10.0420    2.5600 H   0  0  0  0  0  0  0  0  0  0  0  0
    4.3220   10.1340    1.1610 H   0  0  0  0  0  0  0  0  0  0  0  0
    2.5650   10.2550    0.9260 H   0  0  0  0  0  0  0  0  0  0  0  0
    1.3870    8.1450    2.0960 H   0  0  0  0  0  0  0  0  0  0  0  0
    2.2120    5.9180    0.5030 H   0  0  0  0  0  0  0  0  0  0  0  0
    3.0730    5.7720    3.4230 H   0  0  0  0  0  0  0  0  0  0  0  0
    3.1370    4.4340    2.2560 H   0  0  0  0  0  0  0  0  0  0  0  0
    4.6060    7.6690    3.2480 H   0  0  0  0  0  0  0  0  0  0  0  0
    7.9970    7.2500    0.6450 H   0  0  0  0  0  0  0  0  0  0  0  0
    4.7610    4.4340    0.4270 H   0  0  0  0  0  0  0  0  0  0  0  0
    0.6060    5.9420    3.0920 H   0  0  0  0  0  0  0  0  0  0  0  0
    1.3450    3.8210    2.4010 H   0  0  0  0  0  0  0  0  0  0  0  0
   -0.3190    7.4270    1.3400 H   0  0  0  0  0  0  0  0  0  0  0  0
   -0.2550    6.0880    0.1730 H   0  0  0  0  0  0  0  0  0  0  0  0
   -1.7420    4.8710    1.5850 H   0  0  0  0  0  0  0  0  0  0  0  0
   -3.5840    8.4870    0.6450 H   0  0  0  0  0  0  0  0  0  0  0  0
   -2.6900    8.2810    2.1420 H   0  0  0  0  0  0  0  0  0  0  0  0
   -0.5540    8.3130    0.9570 H   0  0  0  0  0  0  0  0  0  0  0  0
   -1.4840    9.7200    0.4680 H   0  0  0  0  0  0  0  0  0  0  0  0
   -2.1130    8.6780   -1.6390 H   0  0  0  0  0  0  0  0  0  0  0  0
   -0.3800    8.5420   -1.4660 H   0  0  0  0  0  0  0  0  0  0  0  0
   -3.4990    6.4330   -1.1200 H   0  0  0  0  0  0  0  0  0  0  0  0
   -2.5430    5.0500   -0.6720 H   0  0  0  0  0  0  0  0  0  0  0  0
   -1.4690    6.2000   -3.6730 H   0  0  0  0  0  0  0  0  0  0  0  0
    0.0170    5.2780   -3.6940 H   0  0  0  0  0  0  0  0  0  0  0  0
   -3.9320    4.1380    0.3310 H   0  0  0  0  0  0  0  0  0  0  0  0
   -6.0610    3.2290    1.1970 H   0  0  0  0  0  0  0  0  0  0  0  0
   -7.3990    4.5400    2.7980 H   0  0  0  0  0  0  0  0  0  0  0  0
   -4.4980    7.6800    2.6860 H   0  0  0  0  0  0  0  0  0  0  0  0
   -8.2940    5.4140    4.1310 H   0  0  0  0  0  0  0  0  0  0  0  0
   -8.2350    6.6150    5.4390 H   0  0  0  0  0  0  0  0  0  0  0  0
   -6.9380    5.4120    5.2800 H   0  0  0  0  0  0  0  0  0  0  0  0
   -8.5060    7.2470    2.4570 H   0  0  0  0  0  0  0  0  0  0  0  0
   -8.4470    8.4480    3.7650 H   0  0  0  0  0  0  0  0  0  0  0  0
   -7.3010    8.5520    2.4120 H   0  0  0  0  0  0  0  0  0  0  0  0
   -5.2480    7.2420    5.2150 H   0  0  0  0  0  0  0  0  0  0  0  0
   -6.5450    8.4450    5.3750 H   0  0  0  0  0  0  0  0  0  0  0  0
   -5.3990    8.5490    4.0220 H   0  0  0  0  0  0  0  0  0  0  0  0
  1 38  1  0  0  0  0
  1 39  1  0  0  0  0
  1 40  1  0  0  0  0
  1  2  1  0  0  0  0
  2  3  2  0  0  0  0
  2  4  1  0  0  0  0
  4 41  1  0  0  0  0
  4  5  1  0  0  0  0
  5 42  1  0  0  0  0
  5  6  1  0  0  0  0
  6 43  1  0  0  0  0
  6 44  1  0  0  0  0
  6  7  1  0  0  0  0
  7  8  2  0  0  0  0
  8 45  1  0  0  0  0
  8  9  1  0  0  0  0
  9 10  1  0  0  0  0
  9 11  2  0  0  0  0
 11 46  1  0  0  0  0
 11 12  1  0  0  0  0
 12 13  1  0  0  0  0
 12 14  2  0  0  0  0
 14  7  1  0  0  0  0
 14 47  1  0  0  0  0
  5 15  1  0  0  0  0
 15 48  1  0  0  0  0
 15 16  1  0  0  0  0
 16 49  1  0  0  0  0
 15 17  1  0  0  0  0
 17 50  1  0  0  0  0
 17 51  1  0  0  0  0
 17 18  1  0  0  0  0
 18 52  1  0  0  0  0
 18 19  1  0  0  0  0
 19 20  1  0  0  0  0
 20 53  1  0  0  0  0
 20 54  1  0  0  0  0
 20 21  1  0  0  0  0
 21 55  1  0  0  0  0
 21 56  1  0  0  0  0
 21 22  1  0  0  0  0
 22 57  1  0  0  0  0
 22 58  1  0  0  0  0
 22 23  1  0  0  0  0
 23 24  1  0  0  0  0
 24 19  1  0  0  0  0
 24 59  1  0  0  0  0
 24 60  1  0  0  0  0
 23 25  1  0  0  0  0
 25 26  2  0  0  0  0
 25 27  1  0  0  0  0
 27 61  1  0  0  0  0
 27 62  1  0  0  0  0
 19 28  1  0  0  0  0
 28 29  2  0  0  0  0
 29 63  1  0  0  0  0
 29 30  1  0  0  0  0
 30 64  1  0  0  0  0
 30 31  2  0  0  0  0
 31 65  1  0  0  0  0
 31 32  1  0  0  0  0
 32 33  2  0  0  0  0
 33 28  1  0  0  0  0
 33 66  1  0  0  0  0
 32 34  1  0  0  0  0
 34 35  1  0  0  0  0
 35 67  1  0  0  0  0
 35 68  1  0  0  0  0
 35 69  1  0  0  0  0
 34 36  1  0  0  0  0
 36 70  1  0  0  0  0
 36 71  1  0  0  0  0
 36 72  1  0  0  0  0
 34 37  1  0  0  0  0
 37 73  1  0  0  0  0
 37 74  1  0  0  0  0
 37 75  1  0  0  0  0
M  END
>  <LOGBIO>
6.4800

>  <PRED_LOGBIO>
6.7500

>  <XV_RES>
-0.3180

>  <WHL_TMPL>
1

>  <ANCH>
13-23;53-61

$$$$
ROW36
  -MTS-   01071502013D 0   0.00000     0.00000     0

 56 59  0  0  0  0  0  0  0  0999 V2000
   -2.5020    9.5550   -1.1990 C   0  0  0  0  0  0  0  0  0  0  0  0
   -2.5010    8.4900   -0.1850 N   0  0  0  0  0  0  0  0  0  0  0  0
   -2.0470    8.6450    1.0980 C   0  0  0  0  0  0  0  0  0  0  0  0
   -2.1640    7.5270    1.7890 N   0  0  0  0  0  0  0  0  0  0  0  0
   -2.7520    6.5100    0.9050 C   0  0  0  0  0  0  0  0  0  0  0  0
   -1.8380    5.2960    0.7430 C   0  0  0  0  0  0  0  0  0  0  0  0
   -2.6720    4.0580    0.3650 C   0  0  0  0  0  0  0  0  0  0  0  0
   -1.7940    2.7960    0.2670 C   0  0  0  0  0  0  0  0  0  0  0  0
   -0.9940    2.5640    1.5630 C   0  0  0  0  0  0  0  0  0  0  0  0
   -0.1610    3.8020    1.9400 C   0  0  0  0  0  0  0  0  0  0  0  0
   -1.0390    5.0640    2.0390 C   0  0  0  0  0  0  0  0  0  0  0  0
   -2.9410    7.2530   -0.3960 C   0  0  0  0  0  0  0  0  0  0  0  0
   -3.4080    6.8040   -1.4410 O   0  0  0  0  0  0  0  0  0  0  0  0
   -4.0560    5.9760    1.4460 C   0  0  0  0  0  0  0  0  0  0  0  0
   -4.8350    6.7080    2.3580 C   0  0  0  0  0  0  0  0  0  0  0  0
   -6.0400    6.1940    2.8460 C   0  0  0  0  0  0  0  0  0  0  0  0
   -6.4700    4.9410    2.4220 C   0  0  0  0  0  0  0  0  0  0  0  0
   -5.7170    4.2000    1.5200 C   0  0  0  0  0  0  0  0  0  0  0  0
   -6.1670    2.9270    1.0960 N   0  0  0  0  0  0  0  0  0  0  0  0
   -5.8140    1.8380    1.7730 C   0  0  0  0  0  0  0  0  0  0  0  0
   -5.0960    1.9370    2.7660 O   0  0  0  0  0  0  0  0  0  0  0  0
   -6.2850    0.5070    1.3300 C   0  0  0  0  0  0  0  0  0  0  0  0
   -5.6480   -0.2980    0.4670 C   0  0  0  0  0  0  0  0  0  0  0  0
   -6.4860   -1.5100    0.3270 C   0  0  0  0  0  0  0  0  0  0  0  0
   -7.5500   -1.3230    1.1190 C   0  0  0  0  0  0  0  0  0  0  0  0
   -7.4430   -0.1040    1.7350 N   0  0  0  0  0  0  0  0  0  0  0  0
   -8.4170    0.4610    2.6800 C   0  0  0  0  0  0  0  0  0  0  0  0
   -4.5150    4.7150    1.0330 C   0  0  0  0  0  0  0  0  0  0  0  0
   -1.5350    9.8130    1.6000 N   0  0  0  0  0  0  0  0  0  0  0  0
   -1.6760   10.2370   -1.0090 H   0  0  0  0  0  0  0  0  0  0  0  0
   -3.4420   10.1010   -1.1510 H   0  0  0  0  0  0  0  0  0  0  0  0
   -2.3890    9.1140   -2.1870 H   0  0  0  0  0  0  0  0  0  0  0  0
   -1.1610    5.5500   -0.0700 H   0  0  0  0  0  0  0  0  0  0  0  0
   -3.4470    3.9010    1.1130 H   0  0  0  0  0  0  0  0  0  0  0  0
   -3.1650    4.2300   -0.5890 H   0  0  0  0  0  0  0  0  0  0  0  0
   -1.1050    2.8980   -0.5690 H   0  0  0  0  0  0  0  0  0  0  0  0
   -2.4230    1.9310    0.0700 H   0  0  0  0  0  0  0  0  0  0  0  0
   -1.6800    2.3290    2.3740 H   0  0  0  0  0  0  0  0  0  0  0  0
   -0.3340    1.7090    1.4330 H   0  0  0  0  0  0  0  0  0  0  0  0
    0.6140    3.9590    1.1930 H   0  0  0  0  0  0  0  0  0  0  0  0
    0.3330    3.6300    2.8940 H   0  0  0  0  0  0  0  0  0  0  0  0
   -1.7280    4.9620    2.8750 H   0  0  0  0  0  0  0  0  0  0  0  0
   -0.4090    5.9290    2.2350 H   0  0  0  0  0  0  0  0  0  0  0  0
   -4.4980    7.6800    2.6860 H   0  0  0  0  0  0  0  0  0  0  0  0
   -6.6320    6.7650    3.5460 H   0  0  0  0  0  0  0  0  0  0  0  0
   -7.3990    4.5400    2.7980 H   0  0  0  0  0  0  0  0  0  0  0  0
   -6.7570    2.8460    0.2810 H   0  0  0  0  0  0  0  0  0  0  0  0
   -4.7090   -0.1000   -0.0280 H   0  0  0  0  0  0  0  0  0  0  0  0
   -6.2800   -2.3720   -0.2900 H   0  0  0  0  0  0  0  0  0  0  0  0
   -8.3630   -2.0220    1.2520 H   0  0  0  0  0  0  0  0  0  0  0  0
   -7.9020    1.1090    3.3870 H   0  0  0  0  0  0  0  0  0  0  0  0
   -9.1600    1.0380    2.1340 H   0  0  0  0  0  0  0  0  0  0  0  0
   -8.9080   -0.3460    3.2200 H   0  0  0  0  0  0  0  0  0  0  0  0
   -3.9320    4.1380    0.3310 H   0  0  0  0  0  0  0  0  0  0  0  0
   -2.1480   10.4850    2.0390 H   0  0  0  0  0  0  0  0  0  0  0  0
   -0.5460   10.0020    1.5300 H   0  0  0  0  0  0  0  0  0  0  0  0
  1 30  1  0  0  0  0
  1 31  1  0  0  0  0
  1 32  1  0  0  0  0
  1  2  1  0  0  0  0
  2  3  1  0  0  0  0
  3  4  2  0  0  0  0
  4  5  1  0  0  0  0
  5  6  1  0  0  0  0
  6 33  1  0  0  0  0
  6  7  1  0  0  0  0
  7 34  1  0  0  0  0
  7 35  1  0  0  0  0
  7  8  1  0  0  0  0
  8 36  1  0  0  0  0
  8 37  1  0  0  0  0
  8  9  1  0  0  0  0
  9 38  1  0  0  0  0
  9 39  1  0  0  0  0
  9 10  1  0  0  0  0
 10 40  1  0  0  0  0
 10 41  1  0  0  0  0
 10 11  1  0  0  0  0
 11  6  1  0  0  0  0
 11 42  1  0  0  0  0
 11 43  1  0  0  0  0
  5 12  1  0  0  0  0
 12  2  1  0  0  0  0
 12 13  2  0  0  0  0
  5 14  1  0  0  0  0
 14 15  2  0  0  0  0
 15 44  1  0  0  0  0
 15 16  1  0  0  0  0
 16 45  1  0  0  0  0
 16 17  2  0  0  0  0
 17 46  1  0  0  0  0
 17 18  1  0  0  0  0
 18 19  1  0  0  0  0
 19 47  1  0  0  0  0
 19 20  1  0  0  0  0
 20 21  2  0  0  0  0
 20 22  1  0  0  0  0
 22 23  2  0  0  0  0
 23 48  1  0  0  0  0
 23 24  1  0  0  0  0
 24 49  1  0  0  0  0
 24 25  2  0  0  0  0
 25 50  1  0  0  0  0
 25 26  1  0  0  0  0
 26 22  1  0  0  0  0
 26 27  1  0  0  0  0
 27 51  1  0  0  0  0
 27 52  1  0  0  0  0
 27 53  1  0  0  0  0
 18 28  2  0  0  0  0
 28 14  1  0  0  0  0
 28 54  1  0  0  0  0
  3 29  1  0  0  0  0
 29 55  1  0  0  0  0
 29 56  1  0  0  0  0
M  END
>  <LOGBIO>
6.0700

>  <PRED_LOGBIO>
6.4700

>  <XV_RES>
-0.5410

>  <WHL_TMPL>
1

>  <ANCH>
13-23;28-29

$$$$
ROW37
  -MTS-   01071502013D 0   0.00000     0.00000     0

 60 63  0  0  0  0  0  0  0  0999 V2000
   -0.2020    7.9510    2.9760 N   0  0  0  0  0  0  0  0  0  0  0  0
   -1.2170    7.6450    2.1100 C   0  0  0  0  0  0  0  0  0  0  0  0
   -1.6680    6.4230    1.8950 N   0  0  0  0  0  0  0  0  0  0  0  0
   -2.7520    6.5100    0.9050 C   0  0  0  0  0  0  0  0  0  0  0  0
   -2.4500    5.6880   -0.3470 C   0  0  0  0  0  0  0  0  0  0  0  0
   -3.7650    5.2960   -1.0470 C   0  0  0  0  0  0  0  0  0  0  0  0
   -3.5050    4.4020   -2.2740 C   0  0  0  0  0  0  0  0  0  0  0  0
   -2.6750    3.1600   -1.8990 C   0  0  0  0  0  0  0  0  0  0  0  0
   -1.3600    3.5510   -1.1990 C   0  0  0  0  0  0  0  0  0  0  0  0
   -1.6200    4.4460    0.0270 C   0  0  0  0  0  0  0  0  0  0  0  0
   -2.8270    7.9880    0.6060 C   0  0  0  0  0  0  0  0  0  0  0  0
   -3.5960    8.5450   -0.1750 O   0  0  0  0  0  0  0  0  0  0  0  0
   -1.8930    8.5670    1.3560 N   0  0  0  0  0  0  0  0  0  0  0  0
   -1.6220   10.0120    1.3740 C   0  0  0  0  0  0  0  0  0  0  0  0
   -2.4860   10.6790    2.4430 C   0  0  2  0  0  0  0  0  0  0  0  0
   -1.7350   10.7000    3.7870 C   0  0  0  0  0  0  0  0  0  0  0  0
   -2.5440   11.4320    4.8730 C   0  0  0  0  0  0  0  0  0  0  0  0
   -2.9330   12.8530    4.4240 C   0  0  2  0  0  0  0  0  0  0  0  0
   -3.6840   12.8330    3.0790 C   0  0  0  0  0  0  0  0  0  0  0  0
   -2.8750   12.1000    1.9930 C   0  0  0  0  0  0  0  0  0  0  0  0
   -3.7870   13.5120    5.4810 C   0  0  0  0  0  0  0  0  0  0  0  0
   -3.7140   14.7170    5.6600 O   0  0  0  0  0  0  0  0  0  0  0  0
   -4.6120   12.7850    6.2100 O   0  0  0  0  0  0  0  0  0  0  0  0
   -4.0560    5.9760    1.4460 C   0  0  0  0  0  0  0  0  0  0  0  0
   -4.8350    6.7080    2.3580 C   0  0  0  0  0  0  0  0  0  0  0  0
   -6.0400    6.1940    2.8460 C   0  0  0  0  0  0  0  0  0  0  0  0
   -6.4700    4.9410    2.4220 C   0  0  0  0  0  0  0  0  0  0  0  0
   -5.7170    4.2000    1.5200 C   0  0  0  0  0  0  0  0  0  0  0  0
   -4.5150    4.7150    1.0330 C   0  0  0  0  0  0  0  0  0  0  0  0
   -0.4090    8.1650    3.9420 H   0  0  0  0  0  0  0  0  0  0  0  0
    0.7540    7.9630    2.6510 H   0  0  0  0  0  0  0  0  0  0  0  0
   -1.8680    6.3430   -0.9910 H   0  0  0  0  0  0  0  0  0  0  0  0
   -4.4070    4.7690   -0.3450 H   0  0  0  0  0  0  0  0  0  0  0  0
   -4.2910    6.1960   -1.3610 H   0  0  0  0  0  0  0  0  0  0  0  0
   -2.9770    4.9730   -3.0340 H   0  0  0  0  0  0  0  0  0  0  0  0
   -4.4550    4.0860   -2.7000 H   0  0  0  0  0  0  0  0  0  0  0  0
   -3.2580    2.5190   -1.2410 H   0  0  0  0  0  0  0  0  0  0  0  0
   -2.4500    2.5900   -2.7980 H   0  0  0  0  0  0  0  0  0  0  0  0
   -0.7180    4.0790   -1.9020 H   0  0  0  0  0  0  0  0  0  0  0  0
   -0.8340    2.6520   -0.8850 H   0  0  0  0  0  0  0  0  0  0  0  0
   -2.1480    3.8740    0.7880 H   0  0  0  0  0  0  0  0  0  0  0  0
   -0.6700    4.7610    0.4540 H   0  0  0  0  0  0  0  0  0  0  0  0
   -1.8570   10.4370    0.4000 H   0  0  0  0  0  0  0  0  0  0  0  0
   -0.5710   10.1810    1.5990 H   0  0  0  0  0  0  0  0  0  0  0  0
   -3.3760   10.0590    2.5250 H   0  0  0  0  0  0  0  0  0  0  0  0
   -0.7740   11.1930    3.6590 H   0  0  0  0  0  0  0  0  0  0  0  0
   -1.5400    9.6790    4.1090 H   0  0  0  0  0  0  0  0  0  0  0  0
   -3.4450   10.8660    5.0990 H   0  0  0  0  0  0  0  0  0  0  0  0
   -1.9560   11.4910    5.7870 H   0  0  0  0  0  0  0  0  0  0  0  0
   -2.0430   13.4730    4.3420 H   0  0  0  0  0  0  0  0  0  0  0  0
   -4.6450   12.3400    3.2080 H   0  0  0  0  0  0  0  0  0  0  0  0
   -3.8790   13.8530    2.7570 H   0  0  0  0  0  0  0  0  0  0  0  0
   -1.9740   12.6670    1.7680 H   0  0  0  0  0  0  0  0  0  0  0  0
   -3.4630   12.0420    1.0800 H   0  0  0  0  0  0  0  0  0  0  0  0
   -5.0690   13.3790    6.8270 H   0  0  0  0  0  0  0  0  0  0  0  0
   -4.4980    7.6800    2.6860 H   0  0  0  0  0  0  0  0  0  0  0  0
   -6.6320    6.7650    3.5460 H   0  0  0  0  0  0  0  0  0  0  0  0
   -7.3990    4.5400    2.7980 H   0  0  0  0  0  0  0  0  0  0  0  0
   -6.0610    3.2290    1.1970 H   0  0  0  0  0  0  0  0  0  0  0  0
   -3.9320    4.1380    0.3310 H   0  0  0  0  0  0  0  0  0  0  0  0
  1 30  1  0  0  0  0
  1 31  1  0  0  0  0
  1  2  1  0  0  0  0
  2  3  2  0  0  0  0
  3  4  1  0  0  0  0
  4  5  1  0  0  0  0
  5 32  1  0  0  0  0
  5  6  1  0  0  0  0
  6 33  1  0  0  0  0
  6 34  1  0  0  0  0
  6  7  1  0  0  0  0
  7 35  1  0  0  0  0
  7 36  1  0  0  0  0
  7  8  1  0  0  0  0
  8 37  1  0  0  0  0
  8 38  1  0  0  0  0
  8  9  1  0  0  0  0
  9 39  1  0  0  0  0
  9 40  1  0  0  0  0
  9 10  1  0  0  0  0
 10  5  1  0  0  0  0
 10 41  1  0  0  0  0
 10 42  1  0  0  0  0
  4 11  1  0  0  0  0
 11 12  2  0  0  0  0
 11 13  1  0  0  0  0
 13  2  1  0  0  0  0
 13 14  1  0  0  0  0
 14 43  1  0  0  0  0
 14 44  1  0  0  0  0
 14 15  1  0  0  0  0
 15 45  1  0  0  0  0
 15 16  1  0  0  0  0
 16 46  1  0  0  0  0
 16 47  1  0  0  0  0
 16 17  1  0  0  0  0
 17 48  1  0  0  0  0
 17 49  1  0  0  0  0
 17 18  1  0  0  0  0
 18 50  1  0  0  0  0
 18 19  1  0  0  0  0
 19 51  1  0  0  0  0
 19 52  1  0  0  0  0
 19 20  1  0  0  0  0
 20 15  1  0  0  0  0
 20 53  1  0  0  0  0
 20 54  1  0  0  0  0
 18 21  1  0  0  0  0
 21 22  2  0  0  0  0
 21 23  1  0  0  0  0
 23 55  1  0  0  0  0
  4 24  1  0  0  0  0
 24 25  2  0  0  0  0
 25 56  1  0  0  0  0
 25 26  1  0  0  0  0
 26 57  1  0  0  0  0
 26 27  2  0  0  0  0
 27 58  1  0  0  0  0
 27 28  1  0  0  0  0
 28 59  1  0  0  0  0
 28 29  2  0  0  0  0
 29 24  1  0  0  0  0
 29 60  1  0  0  0  0
M  END
>  <LOGBIO>
6.4100

>  <PRED_LOGBIO>
6.1200

>  <XV_RES>
0.6210

>  <WHL_TMPL>
1

>  <ANCH>
13-23;50-51

$$$$
ROW38
  -MTS-   01071502013D 0   0.00000     0.00000     0

 40 43  0  0  0  0  0  0  0  0999 V2000
   -0.1670    7.8690    2.9960 N   0  0  0  0  0  0  0  0  0  0  0  0
   -1.1920    7.6050    2.1260 C   0  0  0  0  0  0  0  0  0  0  0  0
   -1.6630    6.3950    1.8860 N   0  0  0  0  0  0  0  0  0  0  0  0
   -2.7510    6.5100    0.9050 C   0  0  0  0  0  0  0  0  0  0  0  0
   -2.8230    7.9920    0.6250 C   0  0  0  0  0  0  0  0  0  0  0  0
   -3.6370    8.6350   -0.1910 N   0  0  0  0  0  0  0  0  0  0  0  0
   -3.5220   10.0960   -0.3030 C   0  0  0  0  0  0  0  0  0  0  0  0
   -2.9220   10.7560    0.9530 C   0  0  0  0  0  0  0  0  0  0  0  0
   -1.6390   10.0180    1.3770 C   0  0  0  0  0  0  0  0  0  0  0  0
   -1.8500    8.5640    1.4030 N   0  0  0  0  0  0  0  0  0  0  0  0
   -2.4680    5.7140   -0.3460 C   0  0  0  0  0  0  0  0  0  0  0  0
   -1.7290    4.5270   -0.2690 C   0  0  0  0  0  0  0  0  0  0  0  0
   -1.4670    3.7890   -1.4290 C   0  0  0  0  0  0  0  0  0  0  0  0
   -1.9430    4.2370   -2.6670 C   0  0  0  0  0  0  0  0  0  0  0  0
   -2.6820    5.4240   -2.7440 C   0  0  0  0  0  0  0  0  0  0  0  0
   -2.9440    6.1620   -1.5840 C   0  0  0  0  0  0  0  0  0  0  0  0
   -4.0560    5.9760    1.4460 C   0  0  0  0  0  0  0  0  0  0  0  0
   -4.8350    6.7080    2.3580 C   0  0  0  0  0  0  0  0  0  0  0  0
   -6.0400    6.1940    2.8460 C   0  0  0  0  0  0  0  0  0  0  0  0
   -6.4700    4.9410    2.4220 C   0  0  0  0  0  0  0  0  0  0  0  0
   -5.7170    4.2000    1.5200 C   0  0  0  0  0  0  0  0  0  0  0  0
   -4.5150    4.7150    1.0330 C   0  0  0  0  0  0  0  0  0  0  0  0
   -0.3650    8.0620    3.9670 H   0  0  0  0  0  0  0  0  0  0  0  0
    0.7880    7.8710    2.6650 H   0  0  0  0  0  0  0  0  0  0  0  0
   -2.9100   10.3440   -1.1670 H   0  0  0  0  0  0  0  0  0  0  0  0
   -4.5050   10.5210   -0.4970 H   0  0  0  0  0  0  0  0  0  0  0  0
   -3.6460   10.7200    1.7630 H   0  0  0  0  0  0  0  0  0  0  0  0
   -2.6870   11.7970    0.7380 H   0  0  0  0  0  0  0  0  0  0  0  0
   -0.8370   10.2560    0.6810 H   0  0  0  0  0  0  0  0  0  0  0  0
   -1.3360   10.3580    2.3650 H   0  0  0  0  0  0  0  0  0  0  0  0
   -1.3620    4.1810    0.6860 H   0  0  0  0  0  0  0  0  0  0  0  0
   -0.8970    2.8730   -1.3690 H   0  0  0  0  0  0  0  0  0  0  0  0
   -1.7400    3.6670   -3.5610 H   0  0  0  0  0  0  0  0  0  0  0  0
   -3.0490    5.7690   -3.6990 H   0  0  0  0  0  0  0  0  0  0  0  0
   -3.5140    7.0770   -1.6440 H   0  0  0  0  0  0  0  0  0  0  0  0
   -4.4980    7.6800    2.6860 H   0  0  0  0  0  0  0  0  0  0  0  0
   -6.6320    6.7650    3.5460 H   0  0  0  0  0  0  0  0  0  0  0  0
   -7.3990    4.5400    2.7980 H   0  0  0  0  0  0  0  0  0  0  0  0
   -6.0610    3.2290    1.1970 H   0  0  0  0  0  0  0  0  0  0  0  0
   -3.9320    4.1380    0.3310 H   0  0  0  0  0  0  0  0  0  0  0  0
  1 23  1  0  0  0  0
  1 24  1  0  0  0  0
  1  2  1  0  0  0  0
  2  3  2  0  0  0  0
  3  4  1  0  0  0  0
  4  5  1  0  0  0  0
  5  6  2  0  0  0  0
  6  7  1  0  0  0  0
  7 25  1  0  0  0  0
  7 26  1  0  0  0  0
  7  8  1  0  0  0  0
  8 27  1  0  0  0  0
  8 28  1  0  0  0  0
  8  9  1  0  0  0  0
  9 29  1  0  0  0  0
  9 30  1  0  0  0  0
  9 10  1  0  0  0  0
 10  2  1  0  0  0  0
 10  5  1  0  0  0  0
  4 11  1  0  0  0  0
 11 12  2  0  0  0  0
 12 31  1  0  0  0  0
 12 13  1  0  0  0  0
 13 32  1  0  0  0  0
 13 14  2  0  0  0  0
 14 33  1  0  0  0  0
 14 15  1  0  0  0  0
 15 34  1  0  0  0  0
 15 16  2  0  0  0  0
 16 11  1  0  0  0  0
 16 35  1  0  0  0  0
  4 17  1  0  0  0  0
 17 18  2  0  0  0  0
 18 36  1  0  0  0  0
 18 19  1  0  0  0  0
 19 37  1  0  0  0  0
 19 20  2  0  0  0  0
 20 38  1  0  0  0  0
 20 21  1  0  0  0  0
 21 39  1  0  0  0  0
 21 22  2  0  0  0  0
 22 17  1  0  0  0  0
 22 40  1  0  0  0  0
M  END
>  <LOGBIO>
4.4200

>  <PRED_LOGBIO>
5.0500

>  <XV_RES>
-0.6980

>  <WHL_TMPL>
1

>  <ANCH>
13-23;30-31

$$$$
ROW39
  -MTS-   01071502013D 0   0.00000     0.00000     0

 57 57  0  0  1  0  0  0  0  0999 V2000
    3.0110   -3.8400   -2.7930 C   0  0  0  0  0  0  0  0  0  0  0  0
    4.1890   -4.6280   -2.2260 C   0  0  0  0  0  0  0  0  0  0  0  0
    5.4440   -3.8680   -2.6440 C   0  0  0  0  0  0  0  0  0  0  0  0
    4.2060   -4.6620   -0.6720 C   0  0  0  0  0  0  0  0  0  0  0  0
    5.5310   -5.2680   -0.0890 C   0  0  2  0  0  0  0  0  0  0  0  0
    5.5690   -5.2100    1.4520 N   0  0  0  0  0  0  0  0  0  0  0  0
    6.6240   -5.6830    2.1090 C   0  0  0  0  0  0  0  0  0  0  0  0
    7.5690   -6.1670    1.4890 O   0  0  0  0  0  0  0  0  0  0  0  0
    6.6610   -5.6260    3.6180 C   0  0  1  0  0  0  0  0  0  0  0  0
    7.9230   -6.2070    4.0990 N   0  0  0  0  0  0  0  0  0  0  0  0
    8.1740   -6.2630    5.4040 C   0  0  0  0  0  0  0  0  0  0  0  0
    7.3510   -5.8280    6.2080 O   0  0  0  0  0  0  0  0  0  0  0  0
    9.4700   -6.8590    5.8990 C   0  0  1  0  0  0  0  0  0  0  0  0
    9.5650   -8.2580    5.4590 N   0  0  0  0  0  0  0  0  0  0  0  0
    9.5080   -6.8020    7.4250 C   0  0  0  0  0  0  0  0  0  0  0  0
   10.7700   -7.3820    7.9060 N   0  0  0  0  0  0  0  0  0  0  0  0
   11.0210   -7.4380    9.2110 C   0  0  0  0  0  0  0  0  0  0  0  0
   10.1980   -7.0040   10.0150 O   0  0  0  0  0  0  0  0  0  0  0  0
   12.2910   -8.0230    9.6960 C   0  0  0  0  0  0  0  0  0  0  0  0
   13.4780   -7.3120    9.9090 N   0  0  0  0  0  0  0  0  0  0  0  0
   14.3840   -8.0670   10.3190 N   0  0  0  0  0  0  0  0  0  0  0  0
   13.8600   -9.4150   10.4220 N   0  0  0  0  0  0  0  0  0  0  0  0
   12.4800   -9.2950    9.9930 N   0  0  0  0  0  0  0  0  0  0  0  0
    6.5630   -4.1710    4.0750 C   0  0  0  0  0  0  0  0  0  0  0  0
    6.6000   -4.1140    5.6000 C   0  0  0  0  0  0  0  0  0  0  0  0
    5.2530   -3.5690    3.5760 C   0  0  0  0  0  0  0  0  0  0  0  0
    6.6980   -4.3220   -0.5210 C   0  0  0  0  0  0  0  0  0  0  0  0
    6.5730   -3.1090   -0.1810 O   0  0  0  0  0  0  0  0  0  0  0  0
    7.6370   -4.8600   -1.1730 O   0  0  0  0  0  0  0  0  0  0  0  0
    2.0740   -4.2890   -2.4700 H   0  0  0  0  0  0  0  0  0  0  0  0
    3.0530   -2.8490   -2.3450 H   0  0  0  0  0  0  0  0  0  0  0  0
    3.1370   -3.8320   -3.8740 H   0  0  0  0  0  0  0  0  0  0  0  0
    4.2020   -5.6400   -2.6250 H   0  0  0  0  0  0  0  0  0  0  0  0
    6.2570   -4.1060   -1.9610 H   0  0  0  0  0  0  0  0  0  0  0  0
    5.2470   -2.7980   -2.6150 H   0  0  0  0  0  0  0  0  0  0  0  0
    5.7240   -4.1570   -3.6550 H   0  0  0  0  0  0  0  0  0  0  0  0
    3.4090   -5.3420   -0.3770 H   0  0  0  0  0  0  0  0  0  0  0  0
    4.1210   -3.6390   -0.3120 H   0  0  0  0  0  0  0  0  0  0  0  0
    5.6910   -6.2810   -0.4530 H   0  0  0  0  0  0  0  0  0  0  0  0
    4.7930   -4.8130    1.9620 H   0  0  0  0  0  0  0  0  0  0  0  0
    5.8240   -6.1910    4.0230 H   0  0  0  0  0  0  0  0  0  0  0  0
    8.5990   -6.5630    3.4390 H   0  0  0  0  0  0  0  0  0  0  0  0
   10.3070   -6.2940    5.4940 H   0  0  0  0  0  0  0  0  0  0  0  0
    8.7880   -8.7830    5.8350 H   0  0  0  0  0  0  0  0  0  0  0  0
   10.4320   -8.6580    5.7890 H   0  0  0  0  0  0  0  0  0  0  0  0
    9.4380   -5.7660    7.7510 H   0  0  0  0  0  0  0  0  0  0  0  0
    8.6710   -7.3660    7.8300 H   0  0  0  0  0  0  0  0  0  0  0  0
   11.4460   -7.7390    7.2460 H   0  0  0  0  0  0  0  0  0  0  0  0
   14.3460  -10.2480   10.7230 H   0  0  0  0  0  0  0  0  0  0  0  0
    7.4000   -3.6070    3.6700 H   0  0  0  0  0  0  0  0  0  0  0  0
    5.7630   -4.6790    6.0050 H   0  0  0  0  0  0  0  0  0  0  0  0
    6.5300   -3.0780    5.9250 H   0  0  0  0  0  0  0  0  0  0  0  0
    7.5340   -4.5440    5.9560 H   0  0  0  0  0  0  0  0  0  0  0  0
    4.4160   -4.1340    3.9810 H   0  0  0  0  0  0  0  0  0  0  0  0
    5.1830   -2.5330    3.9010 H   0  0  0  0  0  0  0  0  0  0  0  0
    5.2260   -3.6100    2.4890 H   0  0  0  0  0  0  0  0  0  0  0  0
    7.2410   -5.4240   -1.8560 H   0  0  0  0  0  0  0  0  0  0  0  0
  1 30  1  0  0  0  0
  1 31  1  0  0  0  0
  1 32  1  0  0  0  0
  1  2  1  0  0  0  0
  2 33  1  0  0  0  0
  2  3  1  0  0  0  0
  3 34  1  0  0  0  0
  3 35  1  0  0  0  0
  3 36  1  0  0  0  0
  2  4  1  0  0  0  0
  4 37  1  0  0  0  0
  4 38  1  0  0  0  0
  4  5  1  0  0  0  0
  5 39  1  0  0  0  0
  5  6  1  0  0  0  0
  6 40  1  0  0  0  0
  6  7  1  0  0  0  0
  7  8  2  0  0  0  0
  7  9  1  0  0  0  0
  9 41  1  0  0  0  0
  9 10  1  0  0  0  0
 10 42  1  0  0  0  0
 10 11  1  0  0  0  0
 11 12  2  0  0  0  0
 11 13  1  0  0  0  0
 13 43  1  0  0  0  0
 13 14  1  0  0  0  0
 14 44  1  0  0  0  0
 14 45  1  0  0  0  0
 13 15  1  0  0  0  0
 15 46  1  0  0  0  0
 15 47  1  0  0  0  0
 15 16  1  0  0  0  0
 16 48  1  0  0  0  0
 16 17  1  0  0  0  0
 17 18  2  0  0  0  0
 17 19  1  0  0  0  0
 19 20  1  0  0  0  0
 20 21  2  0  0  0  0
 21 22  1  0  0  0  0
 22 49  1  0  0  0  0
 22 23  1  0  0  0  0
 23 19  2  0  0  0  0
  9 24  1  0  0  0  0
 24 50  1  0  0  0  0
 24 25  1  0  0  0  0
 25 51  1  0  0  0  0
 25 52  1  0  0  0  0
 25 53  1  0  0  0  0
 24 26  1  0  0  0  0
 26 54  1  0  0  0  0
 26 55  1  0  0  0  0
 26 56  1  0  0  0  0
  5 27  1  0  0  0  0
 27 28  2  0  0  0  0
 27 29  1  0  0  0  0
 29 57  1  0  0  0  0
M  END
>  <LOGBIO>
5.3600

>  <PRED_LOGBIO>
5.3800

>  <XV_RES>
-0.2340

>  <WHL_TMPL>
2

>  <ANCH>
30-32;54-56

$$$$
ROW40
  -MTS-   01071502013D 0   0.00000     0.00000     0

 50 53  0  0  0  0  0  0  0  0999 V2000
    1.1140    4.7400   -1.5760 C   0  0  0  0  0  0  0  0  0  0  0  0
    0.9870    3.0490   -2.2390 S   0  0  0  0  0  0  0  0  0  0  0  0
    0.8980    1.8960   -0.8990 C   0  0  0  0  0  0  0  0  0  0  0  0
    2.0620    1.3500   -0.3690 C   0  0  0  0  0  0  0  0  0  0  0  0
    2.0000    0.4430    0.6830 C   0  0  0  0  0  0  0  0  0  0  0  0
    0.7580    0.0780    1.2120 C   0  0  0  0  0  0  0  0  0  0  0  0
   -0.4440    0.6120    0.7000 C   0  0  0  0  0  0  0  0  0  0  0  0
   -0.3440    1.5290   -0.3680 C   0  0  0  0  0  0  0  0  0  0  0  0
   -1.7560    0.3200    1.3030 C   0  0  0  0  0  0  0  0  0  0  0  0
   -2.5030    1.1760    2.1210 C   0  0  0  0  0  0  0  0  0  0  0  0
   -3.7410    0.7590    2.6240 C   0  0  0  0  0  0  0  0  0  0  0  0
   -4.2320   -0.5140    2.3090 C   0  0  0  0  0  0  0  0  0  0  0  0
   -5.4510   -0.8340    2.8460 O   0  0  0  0  0  0  0  0  0  0  0  0
   -6.1810   -1.8090    2.0970 C   0  0  0  0  0  0  0  0  0  0  0  0
   -6.4030   -1.2140    0.7090 C   0  0  0  0  0  0  0  0  0  0  0  0
   -7.5160   -2.1520    2.7520 C   0  0  0  0  0  0  0  0  0  0  0  0
   -5.3390   -3.0830    1.8970 C   0  0  0  0  0  0  0  0  0  0  0  0
   -4.0300   -2.7390    1.1620 C   0  0  0  0  0  0  0  0  0  0  0  0
   -3.0280   -3.7740    1.4510 N   0  0  0  0  0  0  0  0  0  0  0  0
   -2.7360   -4.3830    0.3170 C   0  0  0  0  0  0  0  0  0  0  0  0
   -1.8350   -5.4080    0.2010 N   0  0  0  0  0  0  0  0  0  0  0  0
   -3.4490   -3.8600   -0.7300 N   0  0  0  0  0  0  0  0  0  0  0  0
   -3.3460   -4.3270   -2.1200 C   0  0  0  0  0  0  0  0  0  0  0  0
   -4.2480   -2.8760   -0.3260 C   0  0  0  0  0  0  0  0  0  0  0  0
   -5.0100   -2.2100   -1.0250 O   0  0  0  0  0  0  0  0  0  0  0  0
   -3.4850   -1.3700    1.4910 C   0  0  0  0  0  0  0  0  0  0  0  0
   -2.2470   -0.9530    0.9880 C   0  0  0  0  0  0  0  0  0  0  0  0
    2.0100    4.8240   -0.9660 H   0  0  0  0  0  0  0  0  0  0  0  0
    1.1680    5.4490   -2.4000 H   0  0  0  0  0  0  0  0  0  0  0  0
    0.2390    4.9580   -0.9680 H   0  0  0  0  0  0  0  0  0  0  0  0
    3.0210    1.6330   -0.7770 H   0  0  0  0  0  0  0  0  0  0  0  0
    2.9080    0.0220    1.0900 H   0  0  0  0  0  0  0  0  0  0  0  0
    0.7180   -0.6270    2.0290 H   0  0  0  0  0  0  0  0  0  0  0  0
   -1.2440    1.9560   -0.7840 H   0  0  0  0  0  0  0  0  0  0  0  0
   -2.1240    2.1580    2.3640 H   0  0  0  0  0  0  0  0  0  0  0  0
   -4.3170    1.4190    3.2550 H   0  0  0  0  0  0  0  0  0  0  0  0
   -7.3310   -1.5990    0.2930 H   0  0  0  0  0  0  0  0  0  0  0  0
   -5.5730   -1.4870    0.0610 H   0  0  0  0  0  0  0  0  0  0  0  0
   -6.4620   -0.1300    0.7850 H   0  0  0  0  0  0  0  0  0  0  0  0
   -7.7810   -3.1810    2.5180 H   0  0  0  0  0  0  0  0  0  0  0  0
   -8.2870   -1.4840    2.3750 H   0  0  0  0  0  0  0  0  0  0  0  0
   -7.4310   -2.0360    3.8310 H   0  0  0  0  0  0  0  0  0  0  0  0
   -5.9080   -3.7320    1.2350 H   0  0  0  0  0  0  0  0  0  0  0  0
   -5.0870   -3.4860    2.8760 H   0  0  0  0  0  0  0  0  0  0  0  0
   -0.8630   -5.2070    0.0110 H   0  0  0  0  0  0  0  0  0  0  0  0
   -2.1420   -6.3650    0.3050 H   0  0  0  0  0  0  0  0  0  0  0  0
   -3.0920   -5.3850   -2.1290 H   0  0  0  0  0  0  0  0  0  0  0  0
   -2.5700   -3.7640   -2.6340 H   0  0  0  0  0  0  0  0  0  0  0  0
   -4.2980   -4.1780   -2.6240 H   0  0  0  0  0  0  0  0  0  0  0  0
   -1.6700   -1.6130    0.3560 H   0  0  0  0  0  0  0  0  0  0  0  0
  1 28  1  0  0  0  0
  1 29  1  0  0  0  0
  1 30  1  0  0  0  0
  1  2  1  0  0  0  0
  2  3  1  0  0  0  0
  3  4  2  0  0  0  0
  4 31  1  0  0  0  0
  4  5  1  0  0  0  0
  5 32  1  0  0  0  0
  5  6  2  0  0  0  0
  6 33  1  0  0  0  0
  6  7  1  0  0  0  0
  7  8  2  0  0  0  0
  8  3  1  0  0  0  0
  8 34  1  0  0  0  0
  7  9  1  0  0  0  0
  9 10  1  0  0  0  0
 10 35  1  0  0  0  0
 10 11  2  0  0  0  0
 11 36  1  0  0  0  0
 11 12  1  0  0  0  0
 12 13  1  0  0  0  0
 13 14  1  0  0  0  0
 14 15  1  0  0  0  0
 15 37  1  0  0  0  0
 15 38  1  0  0  0  0
 15 39  1  0  0  0  0
 14 16  1  0  0  0  0
 16 40  1  0  0  0  0
 16 41  1  0  0  0  0
 16 42  1  0  0  0  0
 14 17  1  0  0  0  0
 17 43  1  0  0  0  0
 17 44  1  0  0  0  0
 17 18  1  0  0  0  0
 18 19  1  0  0  0  0
 19 20  2  0  0  0  0
 20 21  1  0  0  0  0
 21 45  1  0  0  0  0
 21 46  1  0  0  0  0
 20 22  1  0  0  0  0
 22 23  1  0  0  0  0
 23 47  1  0  0  0  0
 23 48  1  0  0  0  0
 23 49  1  0  0  0  0
 22 24  1  0  0  0  0
 24 18  1  0  0  0  0
 24 25  2  0  0  0  0
 18 26  1  0  0  0  0
 26 12  2  0  0  0  0
 26 27  1  0  0  0  0
 27  9  2  0  0  0  0
 27 50  1  0  0  0  0
M  END
>  <LOGBIO>
6.4600

>  <PRED_LOGBIO>
6.5200

>  <XV_RES>
-0.0780

>  <WHL_TMPL>
3

>  <ANCH>
2-3;22-21

$$$$
ROW41
  -MTS-   01071502013D 0   0.00000     0.00000     0

 79 82  0  0  1  0  0  0  0  0999 V2000
    8.3550    0.4030   -7.1200 C   0  0  0  0  0  0  0  0  0  0  0  0
    8.4720   -0.5970   -5.9730 C   0  0  0  0  0  0  0  0  0  0  0  0
    8.5020   -1.9260   -6.5010 O   0  0  0  0  0  0  0  0  0  0  0  0
    8.6050   -2.9670   -5.6160 C   0  0  0  0  0  0  0  0  0  0  0  0
    9.8660   -3.4420   -5.2380 C   0  0  0  0  0  0  0  0  0  0  0  0
    9.9710   -4.5060   -4.3330 C   0  0  0  0  0  0  0  0  0  0  0  0
    8.8140   -5.0940   -3.8080 C   0  0  0  0  0  0  0  0  0  0  0  0
    7.5530   -4.6190   -4.1860 C   0  0  0  0  0  0  0  0  0  0  0  0
    7.4480   -3.5550   -5.0900 C   0  0  0  0  0  0  0  0  0  0  0  0
    6.3310   -5.2410   -3.6300 C   0  0  0  0  0  0  0  0  0  0  0  0
    5.8050   -6.1900   -4.2100 O   0  0  0  0  0  0  0  0  0  0  0  0
    5.8000   -4.7730   -2.5040 N   0  0  0  0  0  0  0  0  0  0  0  0
    4.5860   -5.3910   -1.9520 C   0  0  1  0  0  0  0  0  0  0  0  0
    4.1880   -4.6710   -0.6640 C   0  0  0  0  0  0  0  0  0  0  0  0
    2.9410   -5.3060   -0.0970 C   0  0  0  0  0  0  0  0  0  0  0  0
    2.2080   -4.5620    0.8360 C   0  0  0  0  0  0  0  0  0  0  0  0
    1.0430   -5.0970    1.3970 C   0  0  0  0  0  0  0  0  0  0  0  0
    0.6090   -6.3760    1.0250 C   0  0  0  0  0  0  0  0  0  0  0  0
    1.3420   -7.1190    0.0920 C   0  0  0  0  0  0  0  0  0  0  0  0
    2.5080   -6.5840   -0.4690 C   0  0  0  0  0  0  0  0  0  0  0  0
    4.8560   -6.8640   -1.6490 C   0  0  2  0  0  0  0  0  0  0  0  0
    3.6750   -7.4650   -1.1120 O   0  0  0  0  0  0  0  0  0  0  0  0
    5.2540   -7.5840   -2.9360 C   0  0  0  0  0  0  0  0  0  0  0  0
    5.5140   -9.0010   -2.6450 N   0  0  0  0  0  0  0  0  0  0  0  0
    5.8970   -9.6940   -3.8840 C   0  0  0  0  0  0  0  0  0  0  0  0
    6.1640  -11.1500   -3.5840 C   0  0  0  0  0  0  0  0  0  0  0  0
    5.1230  -12.0830   -3.6610 C   0  0  0  0  0  0  0  0  0  0  0  0
    5.3710  -13.4330   -3.3830 C   0  0  0  0  0  0  0  0  0  0  0  0
    6.6600  -13.8490   -3.0290 C   0  0  0  0  0  0  0  0  0  0  0  0
    7.7010  -12.9160   -2.9530 C   0  0  0  0  0  0  0  0  0  0  0  0
    7.4530  -11.5660   -3.2300 C   0  0  0  0  0  0  0  0  0  0  0  0
    9.0910  -13.3650   -2.5710 C   0  0  0  0  0  0  0  0  0  0  0  0
    9.9880  -12.5740   -3.1530 F   0  0  0  0  0  0  0  0  0  0  0  0
    9.2320  -13.2980   -1.2500 F   0  0  0  0  0  0  0  0  0  0  0  0
    9.2780  -14.6190   -2.9730 F   0  0  0  0  0  0  0  0  0  0  0  0
   11.2460   -4.9860   -3.9510 N   0  0  0  0  0  0  0  0  0  0  0  0
   12.1990   -5.5260   -4.9310 C   0  0  0  0  0  0  0  0  0  0  0  0
   12.8240   -6.8570   -4.4730 C   0  0  0  0  0  0  0  0  0  0  0  0
   13.7670   -6.6510   -3.2740 C   0  0  0  0  0  0  0  0  0  0  0  0
   12.9740   -6.3010   -2.0010 C   0  0  0  0  0  0  0  0  0  0  0  0
   11.7780   -4.9720   -2.2840 S   0  0  0  0  0  0  0  0  0  0  0  0
   10.6570   -5.1290   -1.4110 O   0  0  0  0  0  0  0  0  0  0  0  0
   12.3680   -3.7080   -1.9700 O   0  0  0  0  0  0  0  0  0  0  0  0
    7.4390    0.2130   -7.6750 H   0  0  0  0  0  0  0  0  0  0  0  0
    8.3330    1.4140   -6.7190 H   0  0  0  0  0  0  0  0  0  0  0  0
    9.2110    0.2950   -7.7830 H   0  0  0  0  0  0  0  0  0  0  0  0
    7.6170   -0.4890   -5.3100 H   0  0  0  0  0  0  0  0  0  0  0  0
    9.3880   -0.4060   -5.4180 H   0  0  0  0  0  0  0  0  0  0  0  0
   10.7580   -2.9880   -5.6430 H   0  0  0  0  0  0  0  0  0  0  0  0
    8.8950   -5.9150   -3.1100 H   0  0  0  0  0  0  0  0  0  0  0  0
    6.4750   -3.1880   -5.3820 H   0  0  0  0  0  0  0  0  0  0  0  0
    6.2310   -3.9940   -2.0280 H   0  0  0  0  0  0  0  0  0  0  0  0
    3.7770   -5.3120   -2.6760 H   0  0  0  0  0  0  0  0  0  0  0  0
    3.9950   -3.6220   -0.8800 H   0  0  0  0  0  0  0  0  0  0  0  0
    4.9970   -4.7500    0.0600 H   0  0  0  0  0  0  0  0  0  0  0  0
    2.5420   -3.5760    1.1230 H   0  0  0  0  0  0  0  0  0  0  0  0
    0.4770   -4.5240    2.1170 H   0  0  0  0  0  0  0  0  0  0  0  0
   -0.2900   -6.7880    1.4580 H   0  0  0  0  0  0  0  0  0  0  0  0
    1.0080   -8.1050   -0.1950 H   0  0  0  0  0  0  0  0  0  0  0  0
    3.0730   -7.1570   -1.1890 H   0  0  0  0  0  0  0  0  0  0  0  0
    5.6650   -6.9430   -0.9250 H   0  0  0  0  0  0  0  0  0  0  0  0
    3.8230   -8.4030   -0.9110 H   0  0  0  0  0  0  0  0  0  0  0  0
    6.1530   -7.1270   -3.3450 H   0  0  0  0  0  0  0  0  0  0  0  0
    4.4450   -7.5050   -3.6600 H   0  0  0  0  0  0  0  0  0  0  0  0
    4.6800   -9.4260   -2.2660 H   0  0  0  0  0  0  0  0  0  0  0  0
    6.7950   -9.2370   -4.2920 H   0  0  0  0  0  0  0  0  0  0  0  0
    5.0880   -9.6150   -4.6080 H   0  0  0  0  0  0  0  0  0  0  0  0
    4.1290  -11.7620   -3.9340 H   0  0  0  0  0  0  0  0  0  0  0  0
    4.5680  -14.1520   -3.4420 H   0  0  0  0  0  0  0  0  0  0  0  0
    6.8510  -14.8900   -2.8150 H   0  0  0  0  0  0  0  0  0  0  0  0
    8.2560  -10.8460   -3.1710 H   0  0  0  0  0  0  0  0  0  0  0  0
   12.9890   -4.7970   -5.1050 H   0  0  0  0  0  0  0  0  0  0  0  0
   11.6940   -5.6730   -5.8830 H   0  0  0  0  0  0  0  0  0  0  0  0
   12.0340   -7.5520   -4.1970 H   0  0  0  0  0  0  0  0  0  0  0  0
   13.3800   -7.2990   -5.2980 H   0  0  0  0  0  0  0  0  0  0  0  0
   14.4670   -5.8470   -3.4960 H   0  0  0  0  0  0  0  0  0  0  0  0
   14.3420   -7.5580   -3.1040 H   0  0  0  0  0  0  0  0  0  0  0  0
   12.4510   -7.1870   -1.6450 H   0  0  0  0  0  0  0  0  0  0  0  0
   13.6640   -6.0030   -1.2140 H   0  0  0  0  0  0  0  0  0  0  0  0
  1 44  1  0  0  0  0
  1 45  1  0  0  0  0
  1 46  1  0  0  0  0
  1  2  1  0  0  0  0
  2 47  1  0  0  0  0
  2 48  1  0  0  0  0
  2  3  1  0  0  0  0
  3  4  1  0  0  0  0
  4  5  2  0  0  0  0
  5 49  1  0  0  0  0
  5  6  1  0  0  0  0
  6  7  2  0  0  0  0
  7 50  1  0  0  0  0
  7  8  1  0  0  0  0
  8  9  2  0  0  0  0
  9  4  1  0  0  0  0
  9 51  1  0  0  0  0
  8 10  1  0  0  0  0
 10 11  2  0  0  0  0
 10 12  1  0  0  0  0
 12 52  1  0  0  0  0
 12 13  1  0  0  0  0
 13 53  1  0  0  0  0
 13 14  1  0  0  0  0
 14 54  1  0  0  0  0
 14 55  1  0  0  0  0
 14 15  1  0  0  0  0
 15 16  2  0  0  0  0
 16 56  1  0  0  0  0
 16 17  1  0  0  0  0
 17 57  1  0  0  0  0
 17 18  2  0  0  0  0
 18 58  1  0  0  0  0
 18 19  1  0  0  0  0
 19 59  1  0  0  0  0
 19 20  2  0  0  0  0
 20 15  1  0  0  0  0
 20 60  1  0  0  0  0
 13 21  1  0  0  0  0
 21 61  1  0  0  0  0
 21 22  1  0  0  0  0
 22 62  1  0  0  0  0
 21 23  1  0  0  0  0
 23 63  1  0  0  0  0
 23 64  1  0  0  0  0
 23 24  1  0  0  0  0
 24 65  1  0  0  0  0
 24 25  1  0  0  0  0
 25 66  1  0  0  0  0
 25 67  1  0  0  0  0
 25 26  1  0  0  0  0
 26 27  2  0  0  0  0
 27 68  1  0  0  0  0
 27 28  1  0  0  0  0
 28 69  1  0  0  0  0
 28 29  2  0  0  0  0
 29 70  1  0  0  0  0
 29 30  1  0  0  0  0
 30 31  2  0  0  0  0
 31 26  1  0  0  0  0
 31 71  1  0  0  0  0
 30 32  1  0  0  0  0
 32 33  1  0  0  0  0
 32 34  1  0  0  0  0
 32 35  1  0  0  0  0
  6 36  1  0  0  0  0
 36 37  1  0  0  0  0
 37 72  1  0  0  0  0
 37 73  1  0  0  0  0
 37 38  1  0  0  0  0
 38 74  1  0  0  0  0
 38 75  1  0  0  0  0
 38 39  1  0  0  0  0
 39 76  1  0  0  0  0
 39 77  1  0  0  0  0
 39 40  1  0  0  0  0
 40 78  1  0  0  0  0
 40 79  1  0  0  0  0
 40 41  1  0  0  0  0
 41 36  1  0  0  0  0
 41 42  2  0  0  0  0
 41 43  2  0  0  0  0
M  END
>  <LOGBIO>
7.5700

>  <PRED_LOGBIO>
7.2200

>  <XV_RES>
0.3800

>  <WHL_TMPL>
2

>  <ANCH>
9-11;36-27

$$$$
ROW42
  -MTS-   01071502013D 0   0.00000     0.00000     0

 47 51  0  0  1  0  0  0  0  0999 V2000
   -6.2890   -1.6820    0.7750 C   0  0  0  0  0  0  0  0  0  0  0  0
   -6.0660   -1.9810    2.2540 C   0  0  2  0  0  0  0  0  0  0  0  0
   -7.4490   -2.3050    2.8500 C   0  0  0  0  0  0  0  0  0  0  0  0
   -7.9860   -3.6400    2.3030 C   0  0  0  0  0  0  0  0  0  0  0  0
   -7.0480   -4.7000    2.5050 O   0  0  0  0  0  0  0  0  0  0  0  0
   -5.8210   -4.4710    1.8070 C   0  0  0  0  0  0  0  0  0  0  0  0
   -5.1230   -3.1970    2.3180 C   0  0  2  0  0  0  0  0  0  0  0  0
   -3.8060   -2.8800    1.5850 C   0  0  1  0  0  0  0  0  0  0  0  0
   -3.9010   -3.2820    0.1020 C   0  0  0  0  0  0  0  0  0  0  0  0
   -2.6340   -3.9250   -0.1630 O   0  0  0  0  0  0  0  0  0  0  0  0
   -2.1060   -4.2960    1.0460 C   0  0  0  0  0  0  0  0  0  0  0  0
   -2.7210   -3.7430    2.0740 N   0  0  0  0  0  0  0  0  0  0  0  0
   -1.0470   -5.1550    1.1730 N   0  0  0  0  0  0  0  0  0  0  0  0
   -3.3810   -1.4350    1.6860 C   0  0  0  0  0  0  0  0  0  0  0  0
   -2.1520   -1.0120    1.1660 C   0  0  0  0  0  0  0  0  0  0  0  0
   -1.7740    0.3320    1.2690 C   0  0  0  0  0  0  0  0  0  0  0  0
   -2.6240    1.2530    1.8910 C   0  0  0  0  0  0  0  0  0  0  0  0
   -3.8540    0.8300    2.4110 C   0  0  0  0  0  0  0  0  0  0  0  0
   -4.2320   -0.5140    2.3090 C   0  0  0  0  0  0  0  0  0  0  0  0
   -5.4510   -0.8340    2.8460 O   0  0  0  0  0  0  0  0  0  0  0  0
   -0.4380    0.6140    0.6970 C   0  0  0  0  0  0  0  0  0  0  0  0
   -0.3430    1.3360   -0.4980 C   0  0  0  0  0  0  0  0  0  0  0  0
    0.8530    1.6870   -0.9900 N   0  0  0  0  0  0  0  0  0  0  0  0
    1.9940    1.3660   -0.3660 C   0  0  0  0  0  0  0  0  0  0  0  0
    1.9690    0.6440    0.8340 C   0  0  0  0  0  0  0  0  0  0  0  0
    3.1200    0.3210    1.4610 F   0  0  0  0  0  0  0  0  0  0  0  0
    0.7360    0.2620    1.3750 C   0  0  0  0  0  0  0  0  0  0  0  0
   -6.4460   -0.6130    0.6410 H   0  0  0  0  0  0  0  0  0  0  0  0
   -5.4170   -1.9950    0.2060 H   0  0  0  0  0  0  0  0  0  0  0  0
   -7.1650   -2.2230    0.4230 H   0  0  0  0  0  0  0  0  0  0  0  0
   -8.1260   -1.5310    2.4940 H   0  0  0  0  0  0  0  0  0  0  0  0
   -7.3430   -2.3960    3.9290 H   0  0  0  0  0  0  0  0  0  0  0  0
   -8.0800   -3.5150    1.2260 H   0  0  0  0  0  0  0  0  0  0  0  0
   -8.9080   -3.8710    2.8330 H   0  0  0  0  0  0  0  0  0  0  0  0
   -6.0880   -4.2810    0.7700 H   0  0  0  0  0  0  0  0  0  0  0  0
   -5.1500   -5.3100    1.9760 H   0  0  0  0  0  0  0  0  0  0  0  0
   -4.8780   -3.3610    3.3660 H   0  0  0  0  0  0  0  0  0  0  0  0
   -3.9450   -2.3700   -0.4910 H   0  0  0  0  0  0  0  0  0  0  0  0
   -4.7150   -3.9940   -0.0190 H   0  0  0  0  0  0  0  0  0  0  0  0
   -0.1030   -4.7950    1.1870 H   0  0  0  0  0  0  0  0  0  0  0  0
   -1.2090   -6.1490    1.2540 H   0  0  0  0  0  0  0  0  0  0  0  0
   -1.4960   -1.7230    0.6860 H   0  0  0  0  0  0  0  0  0  0  0  0
   -2.3320    2.2900    1.9700 H   0  0  0  0  0  0  0  0  0  0  0  0
   -4.5100    1.5410    2.8920 H   0  0  0  0  0  0  0  0  0  0  0  0
   -1.2420    1.6130   -1.0290 H   0  0  0  0  0  0  0  0  0  0  0  0
    2.9400    1.6660   -0.7910 H   0  0  0  0  0  0  0  0  0  0  0  0
    0.6910   -0.2950    2.2990 H   0  0  0  0  0  0  0  0  0  0  0  0
  1 28  1  0  0  0  0
  1 29  1  0  0  0  0
  1 30  1  0  0  0  0
  1  2  1  0  0  0  0
  2  3  1  0  0  0  0
  3 31  1  0  0  0  0
  3 32  1  0  0  0  0
  3  4  1  0  0  0  0
  4 33  1  0  0  0  0
  4 34  1  0  0  0  0
  4  5  1  0  0  0  0
  5  6  1  0  0  0  0
  6 35  1  0  0  0  0
  6 36  1  0  0  0  0
  6  7  1  0  0  0  0
  7  2  1  0  0  0  0
  7 37  1  0  0  0  0
  7  8  1  0  0  0  0
  8  9  1  0  0  0  0
  9 38  1  0  0  0  0
  9 39  1  0  0  0  0
  9 10  1  0  0  0  0
 10 11  1  0  0  0  0
 11 12  2  0  0  0  0
 12  8  1  0  0  0  0
 11 13  1  0  0  0  0
 13 40  1  0  0  0  0
 13 41  1  0  0  0  0
  8 14  1  0  0  0  0
 14 15  1  0  0  0  0
 15 42  1  0  0  0  0
 15 16  2  0  0  0  0
 16 17  1  0  0  0  0
 17 43  1  0  0  0  0
 17 18  2  0  0  0  0
 18 44  1  0  0  0  0
 18 19  1  0  0  0  0
 19 14  2  0  0  0  0
 19 20  1  0  0  0  0
 20  2  1  0  0  0  0
 16 21  1  0  0  0  0
 21 22  2  0  0  0  0
 22 45  1  0  0  0  0
 22 23  1  0  0  0  0
 23 24  2  0  0  0  0
 24 46  1  0  0  0  0
 24 25  1  0  0  0  0
 25 26  1  0  0  0  0
 25 27  2  0  0  0  0
 27 21  1  0  0  0  0
 27 47  1  0  0  0  0
M  END
>  <LOGBIO>
6.2800

>  <PRED_LOGBIO>
6.8000

>  <XV_RES>
-0.6190

>  <WHL_TMPL>
3

>  <ANCH>
2-3;37-36

$$$$
ROW43
  -MTS-   01071502013D 0   0.00000     0.00000     0

 52 56  0  0  1  0  0  0  0  0999 V2000
    1.0710    4.1790   -1.6190 C   0  0  0  0  0  0  0  0  0  0  0  0
    0.9670    2.7890   -1.9360 O   0  0  0  0  0  0  0  0  0  0  0  0
    0.8980    1.8960   -0.8990 C   0  0  0  0  0  0  0  0  0  0  0  0
    2.0620    1.3500   -0.3690 C   0  0  0  0  0  0  0  0  0  0  0  0
    2.0000    0.4430    0.6830 C   0  0  0  0  0  0  0  0  0  0  0  0
    0.7580    0.0780    1.2120 C   0  0  0  0  0  0  0  0  0  0  0  0
   -0.4440    0.6120    0.7000 C   0  0  0  0  0  0  0  0  0  0  0  0
   -0.3440    1.5290   -0.3680 C   0  0  0  0  0  0  0  0  0  0  0  0
   -1.7550    0.3170    1.3010 C   0  0  0  0  0  0  0  0  0  0  0  0
   -2.5010    1.1740    2.1190 C   0  0  0  0  0  0  0  0  0  0  0  0
   -3.7400    0.7590    2.6230 C   0  0  0  0  0  0  0  0  0  0  0  0
   -4.2320   -0.5140    2.3090 C   0  0  0  0  0  0  0  0  0  0  0  0
   -5.4510   -0.8340    2.8460 O   0  0  0  0  0  0  0  0  0  0  0  0
   -6.1790   -1.8100    2.0960 C   0  0  1  0  0  0  0  0  0  0  0  0
   -7.5630   -2.1260    2.6920 C   0  0  0  0  0  0  0  0  0  0  0  0
   -8.2320   -3.2950    1.9450 C   0  0  0  0  0  0  0  0  0  0  0  0
   -7.3820   -4.4440    1.9110 O   0  0  0  0  0  0  0  0  0  0  0  0
   -6.1650   -4.1900    1.2060 C   0  0  0  0  0  0  0  0  0  0  0  0
   -5.3420   -3.0880    1.8980 C   0  0  2  0  0  0  0  0  0  0  0  0
   -4.0350   -2.7370    1.1640 C   0  0  2  0  0  0  0  0  0  0  0  0
   -3.0320   -3.7730    1.4490 N   0  0  0  0  0  0  0  0  0  0  0  0
   -2.7430   -4.3800    0.3140 C   0  0  0  0  0  0  0  0  0  0  0  0
   -1.8430   -5.4060    0.1940 N   0  0  0  0  0  0  0  0  0  0  0  0
   -3.4580   -3.8560   -0.7310 N   0  0  0  0  0  0  0  0  0  0  0  0
   -3.3570   -4.3210   -2.1210 C   0  0  0  0  0  0  0  0  0  0  0  0
   -4.2560   -2.8720   -0.3240 C   0  0  0  0  0  0  0  0  0  0  0  0
   -5.0190   -2.2050   -1.0210 O   0  0  0  0  0  0  0  0  0  0  0  0
   -3.4860   -1.3710    1.4910 C   0  0  0  0  0  0  0  0  0  0  0  0
   -2.2480   -0.9550    0.9870 C   0  0  0  0  0  0  0  0  0  0  0  0
    1.9750    4.3520   -1.0370 H   0  0  0  0  0  0  0  0  0  0  0  0
    1.1160    4.7580   -2.5390 H   0  0  0  0  0  0  0  0  0  0  0  0
    0.2030    4.4860   -1.0390 H   0  0  0  0  0  0  0  0  0  0  0  0
    3.0210    1.6330   -0.7770 H   0  0  0  0  0  0  0  0  0  0  0  0
    2.9080    0.0220    1.0900 H   0  0  0  0  0  0  0  0  0  0  0  0
    0.7180   -0.6270    2.0290 H   0  0  0  0  0  0  0  0  0  0  0  0
   -1.2440    1.9560   -0.7840 H   0  0  0  0  0  0  0  0  0  0  0  0
   -2.1210    2.1550    2.3610 H   0  0  0  0  0  0  0  0  0  0  0  0
   -4.3150    1.4200    3.2540 H   0  0  0  0  0  0  0  0  0  0  0  0
   -6.3570   -1.4010    1.1040 H   0  0  0  0  0  0  0  0  0  0  0  0
   -8.1830   -1.2500    2.5120 H   0  0  0  0  0  0  0  0  0  0  0  0
   -7.4290   -2.4170    3.7320 H   0  0  0  0  0  0  0  0  0  0  0  0
   -8.3510   -2.9710    0.9130 H   0  0  0  0  0  0  0  0  0  0  0  0
   -9.1510   -3.5430    2.4710 H   0  0  0  0  0  0  0  0  0  0  0  0
   -6.4490   -3.7960    0.2320 H   0  0  0  0  0  0  0  0  0  0  0  0
   -5.5620   -5.0960    1.1910 H   0  0  0  0  0  0  0  0  0  0  0  0
   -5.0720   -3.4560    2.8860 H   0  0  0  0  0  0  0  0  0  0  0  0
   -0.8710   -5.2050    0.0030 H   0  0  0  0  0  0  0  0  0  0  0  0
   -2.1500   -6.3620    0.2970 H   0  0  0  0  0  0  0  0  0  0  0  0
   -3.1040   -5.3790   -2.1330 H   0  0  0  0  0  0  0  0  0  0  0  0
   -2.5830   -3.7570   -2.6370 H   0  0  0  0  0  0  0  0  0  0  0  0
   -4.3110   -4.1710   -2.6240 H   0  0  0  0  0  0  0  0  0  0  0  0
   -1.6720   -1.6170    0.3560 H   0  0  0  0  0  0  0  0  0  0  0  0
  1 30  1  0  0  0  0
  1 31  1  0  0  0  0
  1 32  1  0  0  0  0
  1  2  1  0  0  0  0
  2  3  1  0  0  0  0
  3  4  2  0  0  0  0
  4 33  1  0  0  0  0
  4  5  1  0  0  0  0
  5 34  1  0  0  0  0
  5  6  2  0  0  0  0
  6 35  1  0  0  0  0
  6  7  1  0  0  0  0
  7  8  2  0  0  0  0
  8  3  1  0  0  0  0
  8 36  1  0  0  0  0
  7  9  1  0  0  0  0
  9 10  1  0  0  0  0
 10 37  1  0  0  0  0
 10 11  2  0  0  0  0
 11 38  1  0  0  0  0
 11 12  1  0  0  0  0
 12 13  1  0  0  0  0
 13 14  1  0  0  0  0
 14 39  1  0  0  0  0
 14 15  1  0  0  0  0
 15 40  1  0  0  0  0
 15 41  1  0  0  0  0
 15 16  1  0  0  0  0
 16 42  1  0  0  0  0
 16 43  1  0  0  0  0
 16 17  1  0  0  0  0
 17 18  1  0  0  0  0
 18 44  1  0  0  0  0
 18 45  1  0  0  0  0
 18 19  1  0  0  0  0
 19 14  1  0  0  0  0
 19 46  1  0  0  0  0
 19 20  1  0  0  0  0
 20 21  1  0  0  0  0
 21 22  2  0  0  0  0
 22 23  1  0  0  0  0
 23 47  1  0  0  0  0
 23 48  1  0  0  0  0
 22 24  1  0  0  0  0
 24 25  1  0  0  0  0
 25 49  1  0  0  0  0
 25 50  1  0  0  0  0
 25 51  1  0  0  0  0
 24 26  1  0  0  0  0
 26 20  1  0  0  0  0
 26 27  2  0  0  0  0
 20 28  1  0  0  0  0
 28 12  2  0  0  0  0
 28 29  1  0  0  0  0
 29  9  2  0  0  0  0
 29 52  1  0  0  0  0
M  END
>  <LOGBIO>
7.5500

>  <PRED_LOGBIO>
7.2900

>  <XV_RES>
0.3290

>  <WHL_TMPL>
3

>  <ANCH>
2-3;22-21

$$$$
ROW44
  -MTS-   01071502013D 0   0.00000     0.00000     0

 85 87  0  0  1  0  0  0  0  0999 V2000
   13.3190    2.3480    2.7040 C   0  0  0  0  0  0  0  0  0  0  0  0
   12.0770    2.4140    1.9980 O   0  0  0  0  0  0  0  0  0  0  0  0
   11.8560    1.2520    1.1950 C   0  0  0  0  0  0  0  0  0  0  0  0
   10.5180    1.3820    0.4690 C   0  0  0  0  0  0  0  0  0  0  0  0
   10.2900    0.1880   -0.3570 N   0  0  0  0  0  0  0  0  0  0  0  0
   11.2890   -0.8910   -0.3810 C   0  0  0  0  0  0  0  0  0  0  0  0
   12.4570   -0.5230    0.5310 C   0  0  1  0  0  0  0  0  0  0  0  0
   13.3390   -1.6150    1.0310 C   0  0  0  0  0  0  0  0  0  0  0  0
   12.3970   -0.9330    1.9620 C   0  0  2  0  0  0  0  0  0  0  0  0
   12.9710    0.0120    3.0140 C   0  0  0  0  0  0  0  0  0  0  0  0
    9.1090    0.0760   -1.1290 C   0  0  0  0  0  0  0  0  0  0  0  0
    7.9710   -0.5190   -0.5720 C   0  0  0  0  0  0  0  0  0  0  0  0
    6.8100   -0.6230   -1.3480 C   0  0  0  0  0  0  0  0  0  0  0  0
    6.8240   -0.1280   -2.6570 C   0  0  0  0  0  0  0  0  0  0  0  0
    7.9960    0.4550   -3.1530 C   0  0  0  0  0  0  0  0  0  0  0  0
    9.0920    0.5390   -2.3860 N   0  0  0  0  0  0  0  0  0  0  0  0
    8.0250    0.9580   -4.4750 N   0  0  0  0  0  0  0  0  0  0  0  0
    8.4250    0.0840   -5.5860 C   0  0  0  0  0  0  0  0  0  0  0  0
    7.5830    2.6230   -4.7870 S   0  0  0  0  0  0  0  0  0  0  0  0
    8.4620    3.4920   -4.0670 O   0  0  0  0  0  0  0  0  0  0  0  0
    6.2370    2.8470   -4.3600 O   0  0  0  0  0  0  0  0  0  0  0  0
    7.7190    2.9610   -6.5600 C   0  0  0  0  0  0  0  0  0  0  0  0
    7.3340    4.4130   -6.8310 C   0  0  0  0  0  0  0  0  0  0  0  0
    6.7820    2.0340   -7.3280 C   0  0  0  0  0  0  0  0  0  0  0  0
    5.5870   -1.2450   -0.7920 C   0  0  0  0  0  0  0  0  0  0  0  0
    4.7570   -0.5520   -0.2060 O   0  0  0  0  0  0  0  0  0  0  0  0
    5.3870   -2.5530   -0.9270 N   0  0  0  0  0  0  0  0  0  0  0  0
    4.1730   -3.1710   -0.3750 C   0  0  1  0  0  0  0  0  0  0  0  0
    4.1880   -4.6710   -0.6640 C   0  0  0  0  0  0  0  0  0  0  0  0
    2.9410   -5.3060   -0.0970 C   0  0  0  0  0  0  0  0  0  0  0  0
    2.2080   -4.5620    0.8360 C   0  0  0  0  0  0  0  0  0  0  0  0
    1.0430   -5.0970    1.3970 C   0  0  0  0  0  0  0  0  0  0  0  0
    0.6090   -6.3760    1.0250 C   0  0  0  0  0  0  0  0  0  0  0  0
    1.3420   -7.1190    0.0920 C   0  0  0  0  0  0  0  0  0  0  0  0
    2.5080   -6.5840   -0.4690 C   0  0  0  0  0  0  0  0  0  0  0  0
    2.9410   -2.5400   -1.0220 C   0  0  1  0  0  0  0  0  0  0  0  0
    1.7260   -3.1580   -0.4700 N   0  0  0  0  0  0  0  0  0  0  0  0
    2.9250   -1.0400   -0.7330 C   0  0  0  0  0  0  0  0  0  0  0  0
    1.7720   -0.4490   -1.3390 O   0  0  0  0  0  0  0  0  0  0  0  0
    1.7040    0.9590   -1.1010 C   0  0  0  0  0  0  0  0  0  0  0  0
   13.3190    1.4790    3.3580 H   0  0  0  0  0  0  0  0  0  0  0  0
   13.4450    3.2500    3.3000 H   0  0  0  0  0  0  0  0  0  0  0  0
   14.1370    2.2670    1.9920 H   0  0  0  0  0  0  0  0  0  0  0  0
   12.6570    1.1580    0.4650 H   0  0  0  0  0  0  0  0  0  0  0  0
   11.8390    0.3690    1.8310 H   0  0  0  0  0  0  0  0  0  0  0  0
    9.7160    1.4770    1.1990 H   0  0  0  0  0  0  0  0  0  0  0  0
   10.5350    2.2650   -0.1670 H   0  0  0  0  0  0  0  0  0  0  0  0
   11.6510   -1.0270   -1.3980 H   0  0  0  0  0  0  0  0  0  0  0  0
   10.8330   -1.8150   -0.0320 H   0  0  0  0  0  0  0  0  0  0  0  0
   12.9090    0.4360    0.2860 H   0  0  0  0  0  0  0  0  0  0  0  0
   14.3990   -1.3960    1.1390 H   0  0  0  0  0  0  0  0  0  0  0  0
   13.0980   -2.6320    0.7290 H   0  0  0  0  0  0  0  0  0  0  0  0
   11.5220   -1.4800    2.3080 H   0  0  0  0  0  0  0  0  0  0  0  0
   13.7880    0.5850    2.5800 H   0  0  0  0  0  0  0  0  0  0  0  0
   12.1930    0.6910    3.3560 H   0  0  0  0  0  0  0  0  0  0  0  0
   13.3430   -0.5670    3.8570 H   0  0  0  0  0  0  0  0  0  0  0  0
    7.9870   -0.8920    0.4410 H   0  0  0  0  0  0  0  0  0  0  0  0
    5.9420   -0.1960   -3.2770 H   0  0  0  0  0  0  0  0  0  0  0  0
    9.4390   -0.2740   -5.4190 H   0  0  0  0  0  0  0  0  0  0  0  0
    8.3860    0.6420   -6.5190 H   0  0  0  0  0  0  0  0  0  0  0  0
    7.7460   -0.7650   -5.6430 H   0  0  0  0  0  0  0  0  0  0  0  0
    8.7440    2.7910   -6.8840 H   0  0  0  0  0  0  0  0  0  0  0  0
    6.3100    4.5830   -6.5070 H   0  0  0  0  0  0  0  0  0  0  0  0
    7.4160    4.6160   -7.8970 H   0  0  0  0  0  0  0  0  0  0  0  0
    8.0030    5.0740   -6.2840 H   0  0  0  0  0  0  0  0  0  0  0  0
    5.7570    2.2050   -7.0040 H   0  0  0  0  0  0  0  0  0  0  0  0
    6.8630    2.2370   -8.3930 H   0  0  0  0  0  0  0  0  0  0  0  0
    7.0560    0.9990   -7.1340 H   0  0  0  0  0  0  0  0  0  0  0  0
    6.0690   -3.1210   -1.4080 H   0  0  0  0  0  0  0  0  0  0  0  0
    4.1400   -3.0090    0.7010 H   0  0  0  0  0  0  0  0  0  0  0  0
    5.0650   -5.1200   -0.2030 H   0  0  0  0  0  0  0  0  0  0  0  0
    4.2210   -4.8330   -1.7390 H   0  0  0  0  0  0  0  0  0  0  0  0
    2.5420   -3.5760    1.1230 H   0  0  0  0  0  0  0  0  0  0  0  0
    0.4770   -4.5240    2.1170 H   0  0  0  0  0  0  0  0  0  0  0  0
   -0.2900   -6.7880    1.4580 H   0  0  0  0  0  0  0  0  0  0  0  0
    1.0080   -8.1050   -0.1950 H   0  0  0  0  0  0  0  0  0  0  0  0
    3.0730   -7.1570   -1.1890 H   0  0  0  0  0  0  0  0  0  0  0  0
    2.9730   -2.7020   -2.0970 H   0  0  0  0  0  0  0  0  0  0  0  0
    1.6960   -3.0080    0.5280 H   0  0  0  0  0  0  0  0  0  0  0  0
    0.9120   -2.7410   -0.8980 H   0  0  0  0  0  0  0  0  0  0  0  0
    3.8240   -0.5820   -1.1410 H   0  0  0  0  0  0  0  0  0  0  0  0
    2.8930   -0.8780    0.3430 H   0  0  0  0  0  0  0  0  0  0  0  0
    2.5880    1.4400   -1.5130 H   0  0  0  0  0  0  0  0  0  0  0  0
    0.8140    1.3650   -1.5780 H   0  0  0  0  0  0  0  0  0  0  0  0
    1.6570    1.1440   -0.0290 H   0  0  0  0  0  0  0  0  0  0  0  0
  1 41  1  0  0  0  0
  1 42  1  0  0  0  0
  1 43  1  0  0  0  0
  1  2  1  0  0  0  0
  2  3  1  0  0  0  0
  3 44  1  0  0  0  0
  3 45  1  0  0  0  0
  3  4  1  0  0  0  0
  4 46  1  0  0  0  0
  4 47  1  0  0  0  0
  4  5  1  0  0  0  0
  5  6  1  0  0  0  0
  6 48  1  0  0  0  0
  6 49  1  0  0  0  0
  6  7  1  0  0  0  0
  7 50  1  0  0  0  0
  7  8  1  0  0  0  0
  8 51  1  0  0  0  0
  8 52  1  0  0  0  0
  8  9  1  0  0  0  0
  9  7  1  0  0  0  0
  9 53  1  0  0  0  0
  9 10  1  0  0  0  0
 10 54  1  0  0  0  0
 10 55  1  0  0  0  0
 10 56  1  0  0  0  0
  5 11  1  0  0  0  0
 11 12  2  0  0  0  0
 12 57  1  0  0  0  0
 12 13  1  0  0  0  0
 13 14  2  0  0  0  0
 14 58  1  0  0  0  0
 14 15  1  0  0  0  0
 15 16  2  0  0  0  0
 16 11  1  0  0  0  0
 15 17  1  0  0  0  0
 17 18  1  0  0  0  0
 18 59  1  0  0  0  0
 18 60  1  0  0  0  0
 18 61  1  0  0  0  0
 17 19  1  0  0  0  0
 19 20  2  0  0  0  0
 19 21  2  0  0  0  0
 19 22  1  0  0  0  0
 22 62  1  0  0  0  0
 22 23  1  0  0  0  0
 23 63  1  0  0  0  0
 23 64  1  0  0  0  0
 23 65  1  0  0  0  0
 22 24  1  0  0  0  0
 24 66  1  0  0  0  0
 24 67  1  0  0  0  0
 24 68  1  0  0  0  0
 13 25  1  0  0  0  0
 25 26  2  0  0  0  0
 25 27  1  0  0  0  0
 27 69  1  0  0  0  0
 27 28  1  0  0  0  0
 28 70  1  0  0  0  0
 28 29  1  0  0  0  0
 29 71  1  0  0  0  0
 29 72  1  0  0  0  0
 29 30  1  0  0  0  0
 30 31  2  0  0  0  0
 31 73  1  0  0  0  0
 31 32  1  0  0  0  0
 32 74  1  0  0  0  0
 32 33  2  0  0  0  0
 33 75  1  0  0  0  0
 33 34  1  0  0  0  0
 34 76  1  0  0  0  0
 34 35  2  0  0  0  0
 35 30  1  0  0  0  0
 35 77  1  0  0  0  0
 28 36  1  0  0  0  0
 36 78  1  0  0  0  0
 36 37  1  0  0  0  0
 37 79  1  0  0  0  0
 37 80  1  0  0  0  0
 36 38  1  0  0  0  0
 38 81  1  0  0  0  0
 38 82  1  0  0  0  0
 38 39  1  0  0  0  0
 39 40  1  0  0  0  0
 40 83  1  0  0  0  0
 40 84  1  0  0  0  0
 40 85  1  0  0  0  0
M  END
>  <LOGBIO>
8.2200

>  <PRED_LOGBIO>
7.6500

>  <XV_RES>
1.2530

>  <WHL_TMPL>
2

>  <ANCH>
9-11;71-62

$$$$
ROW45
  -MTS-   01071502013D 0   0.00000     0.00000     0

 72 74  0  0  1  0  0  0  0  0999 V2000
    6.0650   -2.3850    4.7500 C   0  0  0  0  0  0  0  0  0  0  0  0
    5.6440   -3.4180    3.8560 O   0  0  0  0  0  0  0  0  0  0  0  0
    5.3690   -2.9140    2.5460 C   0  0  0  0  0  0  0  0  0  0  0  0
    4.9260   -4.0620    1.6410 C   0  0  2  0  0  0  0  0  0  0  0  0
    3.7110   -4.6800    2.1930 N   0  0  0  0  0  0  0  0  0  0  0  0
    4.6320   -3.5230    0.2410 C   0  0  2  0  0  0  0  0  0  0  0  0
    4.1880   -4.6710   -0.6640 C   0  0  0  0  0  0  0  0  0  0  0  0
    2.9410   -5.3060   -0.0970 C   0  0  0  0  0  0  0  0  0  0  0  0
    2.2080   -4.5630    0.8360 C   0  0  0  0  0  0  0  0  0  0  0  0
    1.0430   -5.0980    1.3970 C   0  0  0  0  0  0  0  0  0  0  0  0
    0.6100   -6.3760    1.0250 C   0  0  0  0  0  0  0  0  0  0  0  0
    1.3420   -7.1190    0.0920 C   0  0  0  0  0  0  0  0  0  0  0  0
    2.5080   -6.5840   -0.4690 C   0  0  0  0  0  0  0  0  0  0  0  0
    5.8460   -2.9050   -0.3110 N   0  0  0  0  0  0  0  0  0  0  0  0
    6.4140   -1.8780    0.3160 C   0  0  0  0  0  0  0  0  0  0  0  0
    5.9230   -1.4460    1.3580 O   0  0  0  0  0  0  0  0  0  0  0  0
    7.6360   -1.2560   -0.2390 C   0  0  0  0  0  0  0  0  0  0  0  0
    8.9030   -1.7230    0.1310 C   0  0  0  0  0  0  0  0  0  0  0  0
   10.0380   -1.1110   -0.4130 C   0  0  0  0  0  0  0  0  0  0  0  0
    9.9180   -0.0940   -1.2770 N   0  0  0  0  0  0  0  0  0  0  0  0
    8.7200    0.3750   -1.6510 C   0  0  0  0  0  0  0  0  0  0  0  0
    7.5440   -0.1920   -1.1440 C   0  0  0  0  0  0  0  0  0  0  0  0
    8.6420    1.4510   -2.5670 N   0  0  0  0  0  0  0  0  0  0  0  0
    8.5810    1.1850   -4.0110 C   0  0  0  0  0  0  0  0  0  0  0  0
    8.6170    3.0990   -1.9790 S   0  0  0  0  0  0  0  0  0  0  0  0
    9.8140    3.3600   -1.2410 O   0  0  0  0  0  0  0  0  0  0  0  0
    7.4830    3.2860   -1.1290 O   0  0  0  0  0  0  0  0  0  0  0  0
    8.5140    4.2380   -3.3820 C   0  0  0  0  0  0  0  0  0  0  0  0
   11.3260   -1.5710   -0.0480 N   0  0  0  0  0  0  0  0  0  0  0  0
   12.0140   -0.9850    1.1110 C   0  0  0  0  0  0  0  0  0  0  0  0
   11.9740   -2.6360   -0.8270 C   0  0  0  0  0  0  0  0  0  0  0  0
   13.3450   -2.9440   -0.2270 C   0  0  1  0  0  0  0  0  0  0  0  0
   13.6050   -2.5510    1.1870 C   0  0  0  0  0  0  0  0  0  0  0  0
   13.4380   -3.9880    0.8320 C   0  0  2  0  0  0  0  0  0  0  0  0
   14.6680   -4.8910    0.8560 C   0  0  0  0  0  0  0  0  0  0  0  0
    5.2820   -1.6350    4.8320 H   0  0  0  0  0  0  0  0  0  0  0  0
    6.2630   -2.8120    5.7310 H   0  0  0  0  0  0  0  0  0  0  0  0
    6.9720   -1.9210    4.3670 H   0  0  0  0  0  0  0  0  0  0  0  0
    6.2680   -2.4560    2.1370 H   0  0  0  0  0  0  0  0  0  0  0  0
    4.5770   -2.1700    2.6030 H   0  0  0  0  0  0  0  0  0  0  0  0
    5.7170   -4.8060    1.5840 H   0  0  0  0  0  0  0  0  0  0  0  0
    2.9760   -3.9890    2.2450 H   0  0  0  0  0  0  0  0  0  0  0  0
    3.9060   -5.0360    3.1180 H   0  0  0  0  0  0  0  0  0  0  0  0
    3.8400   -2.7790    0.2980 H   0  0  0  0  0  0  0  0  0  0  0  0
    3.9790   -4.2870   -1.6600 H   0  0  0  0  0  0  0  0  0  0  0  0
    4.9800   -5.4150   -0.7210 H   0  0  0  0  0  0  0  0  0  0  0  0
    2.5420   -3.5760    1.1230 H   0  0  0  0  0  0  0  0  0  0  0  0
    0.4770   -4.5240    2.1170 H   0  0  0  0  0  0  0  0  0  0  0  0
   -0.2900   -6.7890    1.4580 H   0  0  0  0  0  0  0  0  0  0  0  0
    1.0080   -8.1050   -0.1950 H   0  0  0  0  0  0  0  0  0  0  0  0
    3.0730   -7.1570   -1.1890 H   0  0  0  0  0  0  0  0  0  0  0  0
    6.2490   -3.2600   -1.1660 H   0  0  0  0  0  0  0  0  0  0  0  0
    9.0030   -2.5420    0.8280 H   0  0  0  0  0  0  0  0  0  0  0  0
    6.5790    0.1870   -1.4470 H   0  0  0  0  0  0  0  0  0  0  0  0
    9.4730    0.6430   -4.3180 H   0  0  0  0  0  0  0  0  0  0  0  0
    8.5250    2.1270   -4.5520 H   0  0  0  0  0  0  0  0  0  0  0  0
    7.6990    0.5870   -4.2330 H   0  0  0  0  0  0  0  0  0  0  0  0
    9.3770    4.0960   -4.0290 H   0  0  0  0  0  0  0  0  0  0  0  0
    8.4990    5.2630   -3.0170 H   0  0  0  0  0  0  0  0  0  0  0  0
    7.6040    4.0400   -3.9440 H   0  0  0  0  0  0  0  0  0  0  0  0
   12.1530    0.0820    0.9480 H   0  0  0  0  0  0  0  0  0  0  0  0
   12.9840   -1.4620    1.2350 H   0  0  0  0  0  0  0  0  0  0  0  0
   11.4160   -1.1410    2.0060 H   0  0  0  0  0  0  0  0  0  0  0  0
   12.0950   -2.3090   -1.8580 H   0  0  0  0  0  0  0  0  0  0  0  0
   11.3570   -3.5320   -0.8010 H   0  0  0  0  0  0  0  0  0  0  0  0
   14.1580   -2.8610   -0.9450 H   0  0  0  0  0  0  0  0  0  0  0  0
   12.7940   -2.0710    1.7320 H   0  0  0  0  0  0  0  0  0  0  0  0
   14.6070   -2.2090    1.4370 H   0  0  0  0  0  0  0  0  0  0  0  0
   12.5260   -4.4960    1.1400 H   0  0  0  0  0  0  0  0  0  0  0  0
   14.3970   -5.8620    1.2630 H   0  0  0  0  0  0  0  0  0  0  0  0
   15.4370   -4.4380    1.4780 H   0  0  0  0  0  0  0  0  0  0  0  0
   15.0470   -5.0150   -0.1560 H   0  0  0  0  0  0  0  0  0  0  0  0
  1 36  1  0  0  0  0
  1 37  1  0  0  0  0
  1 38  1  0  0  0  0
  1  2  1  0  0  0  0
  2  3  1  0  0  0  0
  3 39  1  0  0  0  0
  3 40  1  0  0  0  0
  3  4  1  0  0  0  0
  4 41  1  0  0  0  0
  4  5  1  0  0  0  0
  5 42  1  0  0  0  0
  5 43  1  0  0  0  0
  4  6  1  0  0  0  0
  6 44  1  0  0  0  0
  6  7  1  0  0  0  0
  7 45  1  0  0  0  0
  7 46  1  0  0  0  0
  7  8  1  0  0  0  0
  8  9  2  0  0  0  0
  9 47  1  0  0  0  0
  9 10  1  0  0  0  0
 10 48  1  0  0  0  0
 10 11  2  0  0  0  0
 11 49  1  0  0  0  0
 11 12  1  0  0  0  0
 12 50  1  0  0  0  0
 12 13  2  0  0  0  0
 13  8  1  0  0  0  0
 13 51  1  0  0  0  0
  6 14  1  0  0  0  0
 14 52  1  0  0  0  0
 14 15  1  0  0  0  0
 15 16  2  0  0  0  0
 15 17  1  0  0  0  0
 17 18  2  0  0  0  0
 18 53  1  0  0  0  0
 18 19  1  0  0  0  0
 19 20  2  0  0  0  0
 20 21  1  0  0  0  0
 21 22  2  0  0  0  0
 22 17  1  0  0  0  0
 22 54  1  0  0  0  0
 21 23  1  0  0  0  0
 23 24  1  0  0  0  0
 24 55  1  0  0  0  0
 24 56  1  0  0  0  0
 24 57  1  0  0  0  0
 23 25  1  0  0  0  0
 25 26  2  0  0  0  0
 25 27  2  0  0  0  0
 25 28  1  0  0  0  0
 28 58  1  0  0  0  0
 28 59  1  0  0  0  0
 28 60  1  0  0  0  0
 19 29  1  0  0  0  0
 29 30  1  0  0  0  0
 30 61  1  0  0  0  0
 30 62  1  0  0  0  0
 30 63  1  0  0  0  0
 29 31  1  0  0  0  0
 31 64  1  0  0  0  0
 31 65  1  0  0  0  0
 31 32  1  0  0  0  0
 32 66  1  0  0  0  0
 32 33  1  0  0  0  0
 33 67  1  0  0  0  0
 33 68  1  0  0  0  0
 33 34  1  0  0  0  0
 34 32  1  0  0  0  0
 34 69  1  0  0  0  0
 34 35  1  0  0  0  0
 35 70  1  0  0  0  0
 35 71  1  0  0  0  0
 35 72  1  0  0  0  0
M  END
>  <LOGBIO>
7.9200

>  <PRED_LOGBIO>
6.7400

>  <XV_RES>
1.3650

>  <WHL_TMPL>
2

>  <ANCH>
9-11;28-19

$$$$
ROW46
  -MTS-   01071502013D 0   0.00000     0.00000     0

 69 72  0  0  1  0  0  0  0  0999 V2000
   15.4460   -6.5840    0.4400 C   0  0  0  0  0  0  0  0  0  0  0  0
   14.8180   -6.1880    1.7740 C   0  0  0  0  0  0  0  0  0  0  0  0
   15.9000   -5.6460    2.7040 C   0  0  0  0  0  0  0  0  0  0  0  0
   14.1650   -7.4110    2.4120 C   0  0  0  0  0  0  0  0  0  0  0  0
   13.8290   -5.1790    1.5540 O   0  0  0  0  0  0  0  0  0  0  0  0
   12.7860   -5.4780    0.7510 C   0  0  0  0  0  0  0  0  0  0  0  0
   12.7090   -6.5820    0.2380 O   0  0  0  0  0  0  0  0  0  0  0  0
   11.8430   -4.5700    0.5190 N   0  0  0  0  0  0  0  0  0  0  0  0
   10.7070   -4.8960   -0.3550 C   0  0  0  0  0  0  0  0  0  0  0  0
    9.7770   -3.6870   -0.4530 C   0  0  2  0  0  0  0  0  0  0  0  0
   10.4940   -2.5760   -0.9970 O   0  0  0  0  0  0  0  0  0  0  0  0
    8.6100   -4.0220   -1.3520 C   0  0  0  0  0  0  0  0  0  0  0  0
    8.6930   -3.7750   -2.7270 C   0  0  0  0  0  0  0  0  0  0  0  0
    7.6110   -4.0860   -3.5600 C   0  0  0  0  0  0  0  0  0  0  0  0
    6.4470   -4.6430   -3.0170 C   0  0  0  0  0  0  0  0  0  0  0  0
    6.3650   -4.8900   -1.6420 C   0  0  0  0  0  0  0  0  0  0  0  0
    5.1880   -5.4530   -1.0940 N   0  0  0  0  0  0  0  0  0  0  0  0
    4.2060   -4.6620   -0.6720 C   0  0  0  0  0  0  0  0  0  0  0  0
    4.3200   -3.4400   -0.7590 O   0  0  0  0  0  0  0  0  0  0  0  0
    2.9220   -5.2770   -0.0730 C   0  0  0  0  0  0  0  0  0  0  0  0
    2.5170   -6.5570   -0.4720 C   0  0  0  0  0  0  0  0  0  0  0  0
    1.3570   -7.1240    0.0690 C   0  0  0  0  0  0  0  0  0  0  0  0
    0.6020   -6.4120    1.0090 C   0  0  0  0  0  0  0  0  0  0  0  0
    1.0070   -5.1320    1.4070 C   0  0  0  0  0  0  0  0  0  0  0  0
    0.2520   -4.4200    2.3460 C   0  0  0  0  0  0  0  0  0  0  0  0
    0.6570   -3.1400    2.7450 C   0  0  0  0  0  0  0  0  0  0  0  0
    1.8170   -2.5730    2.2030 C   0  0  0  0  0  0  0  0  0  0  0  0
    2.5720   -3.2850    1.2640 C   0  0  0  0  0  0  0  0  0  0  0  0
    2.1670   -4.5650    0.8660 C   0  0  0  0  0  0  0  0  0  0  0  0
    7.4460   -4.5800   -0.8090 C   0  0  0  0  0  0  0  0  0  0  0  0
   11.9360   -3.2390    1.1380 C   0  0  0  0  0  0  0  0  0  0  0  0
   13.1860   -3.1630    1.9820 C   0  0  0  0  0  0  0  0  0  0  0  0
   13.1420   -3.5300    3.3320 C   0  0  0  0  0  0  0  0  0  0  0  0
   14.3010   -3.4590    4.1150 C   0  0  0  0  0  0  0  0  0  0  0  0
   15.5030   -3.0220    3.5470 C   0  0  0  0  0  0  0  0  0  0  0  0
   15.5470   -2.6550    2.1960 C   0  0  0  0  0  0  0  0  0  0  0  0
   14.3880   -2.7260    1.4140 C   0  0  0  0  0  0  0  0  0  0  0  0
   15.9120   -5.7120   -0.0140 H   0  0  0  0  0  0  0  0  0  0  0  0
   16.1980   -7.3520    0.6080 H   0  0  0  0  0  0  0  0  0  0  0  0
   14.6750   -6.9700   -0.2230 H   0  0  0  0  0  0  0  0  0  0  0  0
   16.3660   -4.7740    2.2490 H   0  0  0  0  0  0  0  0  0  0  0  0
   16.6520   -6.4130    2.8710 H   0  0  0  0  0  0  0  0  0  0  0  0
   15.4520   -5.3640    3.6550 H   0  0  0  0  0  0  0  0  0  0  0  0
   13.3940   -7.7970    1.7490 H   0  0  0  0  0  0  0  0  0  0  0  0
   14.9180   -8.1780    2.5790 H   0  0  0  0  0  0  0  0  0  0  0  0
   13.7180   -7.1280    3.3620 H   0  0  0  0  0  0  0  0  0  0  0  0
   10.1620   -5.7410    0.0590 H   0  0  0  0  0  0  0  0  0  0  0  0
   11.0750   -5.1520   -1.3470 H   0  0  0  0  0  0  0  0  0  0  0  0
    9.4090   -3.4320    0.5380 H   0  0  0  0  0  0  0  0  0  0  0  0
   11.2500   -2.3420   -0.4360 H   0  0  0  0  0  0  0  0  0  0  0  0
    9.5910   -3.3450   -3.1460 H   0  0  0  0  0  0  0  0  0  0  0  0
    7.6750   -3.8950   -4.6210 H   0  0  0  0  0  0  0  0  0  0  0  0
    5.6130   -4.8820   -3.6600 H   0  0  0  0  0  0  0  0  0  0  0  0
    5.0940   -6.4560   -1.0220 H   0  0  0  0  0  0  0  0  0  0  0  0
    3.1000   -7.1060   -1.1960 H   0  0  0  0  0  0  0  0  0  0  0  0
    1.0450   -8.1110   -0.2380 H   0  0  0  0  0  0  0  0  0  0  0  0
   -0.2920   -6.8490    1.4260 H   0  0  0  0  0  0  0  0  0  0  0  0
   -0.6430   -4.8570    2.7640 H   0  0  0  0  0  0  0  0  0  0  0  0
    0.0740   -2.5910    3.4690 H   0  0  0  0  0  0  0  0  0  0  0  0
    2.1290   -1.5860    2.5110 H   0  0  0  0  0  0  0  0  0  0  0  0
    3.4660   -2.8470    0.8470 H   0  0  0  0  0  0  0  0  0  0  0  0
    7.3830   -4.7700    0.2520 H   0  0  0  0  0  0  0  0  0  0  0  0
   11.0640   -3.0690    1.7650 H   0  0  0  0  0  0  0  0  0  0  0  0
   11.9770   -2.4800    0.3600 H   0  0  0  0  0  0  0  0  0  0  0  0
   12.2140   -3.8670    3.7700 H   0  0  0  0  0  0  0  0  0  0  0  0
   14.2670   -3.7420    5.1560 H   0  0  0  0  0  0  0  0  0  0  0  0
   16.3970   -2.9670    4.1500 H   0  0  0  0  0  0  0  0  0  0  0  0
   16.4750   -2.3170    1.7580 H   0  0  0  0  0  0  0  0  0  0  0  0
   14.4220   -2.4430    0.3720 H   0  0  0  0  0  0  0  0  0  0  0  0
  1 38  1  0  0  0  0
  1 39  1  0  0  0  0
  1 40  1  0  0  0  0
  1  2  1  0  0  0  0
  2  3  1  0  0  0  0
  3 41  1  0  0  0  0
  3 42  1  0  0  0  0
  3 43  1  0  0  0  0
  2  4  1  0  0  0  0
  4 44  1  0  0  0  0
  4 45  1  0  0  0  0
  4 46  1  0  0  0  0
  2  5  1  0  0  0  0
  5  6  1  0  0  0  0
  6  7  2  0  0  0  0
  6  8  1  0  0  0  0
  8  9  1  0  0  0  0
  9 47  1  0  0  0  0
  9 48  1  0  0  0  0
  9 10  1  0  0  0  0
 10 49  1  0  0  0  0
 10 11  1  0  0  0  0
 11 50  1  0  0  0  0
 10 12  1  0  0  0  0
 12 13  2  0  0  0  0
 13 51  1  0  0  0  0
 13 14  1  0  0  0  0
 14 52  1  0  0  0  0
 14 15  2  0  0  0  0
 15 53  1  0  0  0  0
 15 16  1  0  0  0  0
 16 17  1  0  0  0  0
 17 54  1  0  0  0  0
 17 18  1  0  0  0  0
 18 19  2  0  0  0  0
 18 20  1  0  0  0  0
 20 21  2  0  0  0  0
 21 55  1  0  0  0  0
 21 22  1  0  0  0  0
 22 56  1  0  0  0  0
 22 23  2  0  0  0  0
 23 57  1  0  0  0  0
 23 24  1  0  0  0  0
 24 25  1  0  0  0  0
 25 58  1  0  0  0  0
 25 26  2  0  0  0  0
 26 59  1  0  0  0  0
 26 27  1  0  0  0  0
 27 60  1  0  0  0  0
 27 28  2  0  0  0  0
 28 61  1  0  0  0  0
 28 29  1  0  0  0  0
 29 20  1  0  0  0  0
 29 24  2  0  0  0  0
 16 30  2  0  0  0  0
 30 12  1  0  0  0  0
 30 62  1  0  0  0  0
  8 31  1  0  0  0  0
 31 63  1  0  0  0  0
 31 64  1  0  0  0  0
 31 32  1  0  0  0  0
 32 33  2  0  0  0  0
 33 65  1  0  0  0  0
 33 34  1  0  0  0  0
 34 66  1  0  0  0  0
 34 35  2  0  0  0  0
 35 67  1  0  0  0  0
 35 36  1  0  0  0  0
 36 68  1  0  0  0  0
 36 37  2  0  0  0  0
 37 32  1  0  0  0  0
 37 69  1  0  0  0  0
M  END
>  <LOGBIO>
4.9600

>  <PRED_LOGBIO>
4.9100

>  <XV_RES>
0.0460

>  <WHL_TMPL>
2

>  <ANCH>
35-36;44-45

$$$$
ROW47
  -MTS-   01071502013D 0   0.00000     0.00000     0

 93 95  0  0  1  0  0  0  0  0999 V2000
    8.3630    5.2490    2.1340 C   0  0  0  0  0  0  0  0  0  0  0  0
    9.4720    4.2040    2.0500 C   0  0  0  0  0  0  0  0  0  0  0  0
    9.0260    3.0590    1.1420 C   0  0  0  0  0  0  0  0  0  0  0  0
   10.1360    2.0130    1.0570 C   0  0  0  0  0  0  0  0  0  0  0  0
   11.3990    2.6560    0.4840 C   0  0  0  0  0  0  0  0  0  0  0  0
   11.8450    3.8010    1.3920 C   0  0  0  0  0  0  0  0  0  0  0  0
   13.1060    4.4420    0.8190 C   0  0  0  0  0  0  0  0  0  0  0  0
    9.6080    0.6570   -0.0180 S   0  0  0  0  0  0  0  0  0  0  0  0
    9.3310    1.1650   -1.3260 O   0  0  0  0  0  0  0  0  0  0  0  0
   10.6470   -0.3220   -0.0970 O   0  0  0  0  0  0  0  0  0  0  0  0
    8.1120   -0.1040    0.6620 C   0  0  0  0  0  0  0  0  0  0  0  0
    7.6660   -1.2490   -0.2460 C   0  0  1  0  0  0  0  0  0  0  0  0
    7.3820   -0.7270   -1.5910 N   0  0  0  0  0  0  0  0  0  0  0  0
    8.3420   -0.1210   -2.2850 C   0  0  0  0  0  0  0  0  0  0  0  0
    9.4660    0.0010   -1.8020 O   0  0  0  0  0  0  0  0  0  0  0  0
    8.0560    0.4050   -3.6380 C   0  0  0  0  0  0  0  0  0  0  0  0
    8.2400   -0.4030   -4.7670 C   0  0  0  0  0  0  0  0  0  0  0  0
    7.9610    0.1260   -6.0330 C   0  0  0  0  0  0  0  0  0  0  0  0
    7.5050    1.4460   -6.1310 C   0  0  0  0  0  0  0  0  0  0  0  0
    7.3390    2.1940   -5.0330 N   0  0  0  0  0  0  0  0  0  0  0  0
    7.5980    1.7170   -3.8080 C   0  0  0  0  0  0  0  0  0  0  0  0
    6.4190   -1.8840    0.3210 C   0  0  0  0  0  0  0  0  0  0  0  0
    5.9300   -1.4540    1.3640 O   0  0  0  0  0  0  0  0  0  0  0  0
    5.8490   -2.9080   -0.3080 N   0  0  0  0  0  0  0  0  0  0  0  0
    4.6350   -3.5260    0.2440 C   0  0  1  0  0  0  0  0  0  0  0  0
    4.1880   -4.6710   -0.6640 C   0  0  0  0  0  0  0  0  0  0  0  0
    2.9410   -5.3060   -0.0970 C   0  0  0  0  0  0  0  0  0  0  0  0
    2.2080   -4.5620    0.8360 C   0  0  0  0  0  0  0  0  0  0  0  0
    1.0430   -5.0970    1.3970 C   0  0  0  0  0  0  0  0  0  0  0  0
    0.3360   -4.3800    2.2970 F   0  0  0  0  0  0  0  0  0  0  0  0
    0.6090   -6.3750    1.0250 C   0  0  0  0  0  0  0  0  0  0  0  0
    1.3420   -7.1190    0.0920 C   0  0  0  0  0  0  0  0  0  0  0  0
    0.9240   -8.3510   -0.2670 F   0  0  0  0  0  0  0  0  0  0  0  0
    2.5080   -6.5840   -0.4690 C   0  0  0  0  0  0  0  0  0  0  0  0
    3.5240   -2.4800    0.3280 C   0  0  2  0  0  0  0  0  0  0  0  0
    2.3430   -3.0810    0.8650 O   0  0  0  0  0  0  0  0  0  0  0  0
    3.9700   -1.3350    1.2350 C   0  0  0  0  0  0  0  0  0  0  0  0
    2.9020   -0.3280    1.3160 N   0  0  0  0  0  0  0  0  0  0  0  0
    3.3310    0.7730    2.1900 C   0  0  0  0  0  0  0  0  0  0  0  0
    2.2340    1.8070    2.2730 C   0  0  0  0  0  0  0  0  0  0  0  0
    2.1950    2.8620    1.3530 C   0  0  0  0  0  0  0  0  0  0  0  0
    1.1770    3.8200    1.4300 C   0  0  0  0  0  0  0  0  0  0  0  0
    0.1980    3.7240    2.4260 C   0  0  0  0  0  0  0  0  0  0  0  0
    0.2370    2.6680    3.3460 C   0  0  0  0  0  0  0  0  0  0  0  0
   -0.8190    2.5640    4.4200 C   0  0  0  0  0  0  0  0  0  0  0  0
   -0.3590    3.3250    5.6610 C   0  0  0  0  0  0  0  0  0  0  0  0
    1.2550    1.7100    3.2690 C   0  0  0  0  0  0  0  0  0  0  0  0
    8.1530    5.6360    1.1390 H   0  0  0  0  0  0  0  0  0  0  0  0
    8.6810    6.0640    2.7800 H   0  0  0  0  0  0  0  0  0  0  0  0
    7.4640    4.7910    2.5420 H   0  0  0  0  0  0  0  0  0  0  0  0
   10.3710    4.6620    1.6410 H   0  0  0  0  0  0  0  0  0  0  0  0
    9.6820    3.8170    3.0450 H   0  0  0  0  0  0  0  0  0  0  0  0
    8.1270    2.6020    1.5500 H   0  0  0  0  0  0  0  0  0  0  0  0
    8.8160    3.4460    0.1470 H   0  0  0  0  0  0  0  0  0  0  0  0
   10.3470    1.6270    2.0520 H   0  0  0  0  0  0  0  0  0  0  0  0
   11.1890    3.0420   -0.5110 H   0  0  0  0  0  0  0  0  0  0  0  0
   12.1900    1.9110    0.4240 H   0  0  0  0  0  0  0  0  0  0  0  0
   12.0550    3.4140    2.3870 H   0  0  0  0  0  0  0  0  0  0  0  0
   11.0540    4.5460    1.4520 H   0  0  0  0  0  0  0  0  0  0  0  0
   13.8960    3.6980    0.7590 H   0  0  0  0  0  0  0  0  0  0  0  0
   13.4230    5.2580    1.4650 H   0  0  0  0  0  0  0  0  0  0  0  0
   12.8960    4.8290   -0.1760 H   0  0  0  0  0  0  0  0  0  0  0  0
    8.3220   -0.4910    1.6570 H   0  0  0  0  0  0  0  0  0  0  0  0
    7.3220    0.6410    0.7220 H   0  0  0  0  0  0  0  0  0  0  0  0
    8.4570   -1.9940   -0.3060 H   0  0  0  0  0  0  0  0  0  0  0  0
    6.4590   -0.8270   -1.9870 H   0  0  0  0  0  0  0  0  0  0  0  0
    8.5930   -1.4180   -4.6630 H   0  0  0  0  0  0  0  0  0  0  0  0
    8.0940   -0.4760   -6.9200 H   0  0  0  0  0  0  0  0  0  0  0  0
    7.2860    1.8650   -7.1020 H   0  0  0  0  0  0  0  0  0  0  0  0
    7.4520    2.3490   -2.9440 H   0  0  0  0  0  0  0  0  0  0  0  0
    6.2500   -3.2610   -1.1650 H   0  0  0  0  0  0  0  0  0  0  0  0
    4.8450   -3.9130    1.2390 H   0  0  0  0  0  0  0  0  0  0  0  0
    4.9790   -5.4160   -0.7240 H   0  0  0  0  0  0  0  0  0  0  0  0
    3.9780   -4.2840   -1.6590 H   0  0  0  0  0  0  0  0  0  0  0  0
    2.5430   -3.5760    1.1230 H   0  0  0  0  0  0  0  0  0  0  0  0
   -0.2900   -6.7880    1.4580 H   0  0  0  0  0  0  0  0  0  0  0  0
    3.0730   -7.1570   -1.1890 H   0  0  0  0  0  0  0  0  0  0  0  0
    3.3140   -2.0930   -0.6670 H   0  0  0  0  0  0  0  0  0  0  0  0
    1.6220   -2.4350    0.9280 H   0  0  0  0  0  0  0  0  0  0  0  0
    4.8690   -0.8770    0.8270 H   0  0  0  0  0  0  0  0  0  0  0  0
    4.1800   -1.7210    2.2310 H   0  0  0  0  0  0  0  0  0  0  0  0
    2.0670   -0.7530    1.6960 H   0  0  0  0  0  0  0  0  0  0  0  0
    4.2300    1.2310    1.7810 H   0  0  0  0  0  0  0  0  0  0  0  0
    3.5410    0.3870    3.1850 H   0  0  0  0  0  0  0  0  0  0  0  0
    2.9500    2.9370    0.5850 H   0  0  0  0  0  0  0  0  0  0  0  0
    1.1470    4.6340    0.7210 H   0  0  0  0  0  0  0  0  0  0  0  0
   -0.5870    4.4630    2.4860 H   0  0  0  0  0  0  0  0  0  0  0  0
   -0.9760    1.5180    4.6740 H   0  0  0  0  0  0  0  0  0  0  0  0
   -1.7500    2.9930    4.0570 H   0  0  0  0  0  0  0  0  0  0  0  0
    0.5730    2.8950    6.0250 H   0  0  0  0  0  0  0  0  0  0  0  0
   -1.1190    3.2490    6.4350 H   0  0  0  0  0  0  0  0  0  0  0  0
   -0.2010    4.3710    5.4070 H   0  0  0  0  0  0  0  0  0  0  0  0
    1.2850    0.8960    3.9780 H   0  0  0  0  0  0  0  0  0  0  0  0
  1 48  1  0  0  0  0
  1 49  1  0  0  0  0
  1 50  1  0  0  0  0
  1  2  1  0  0  0  0
  2 51  1  0  0  0  0
  2 52  1  0  0  0  0
  2  3  1  0  0  0  0
  3 53  1  0  0  0  0
  3 54  1  0  0  0  0
  3  4  1  0  0  0  0
  4 55  1  0  0  0  0
  4  5  1  0  0  0  0
  5 56  1  0  0  0  0
  5 57  1  0  0  0  0
  5  6  1  0  0  0  0
  6 58  1  0  0  0  0
  6 59  1  0  0  0  0
  6  7  1  0  0  0  0
  7 60  1  0  0  0  0
  7 61  1  0  0  0  0
  7 62  1  0  0  0  0
  4  8  1  0  0  0  0
  8  9  2  0  0  0  0
  8 10  2  0  0  0  0
  8 11  1  0  0  0  0
 11 63  1  0  0  0  0
 11 64  1  0  0  0  0
 11 12  1  0  0  0  0
 12 65  1  0  0  0  0
 12 13  1  0  0  0  0
 13 66  1  0  0  0  0
 13 14  1  0  0  0  0
 14 15  2  0  0  0  0
 14 16  1  0  0  0  0
 16 17  2  0  0  0  0
 17 67  1  0  0  0  0
 17 18  1  0  0  0  0
 18 68  1  0  0  0  0
 18 19  2  0  0  0  0
 19 69  1  0  0  0  0
 19 20  1  0  0  0  0
 20 21  2  0  0  0  0
 21 16  1  0  0  0  0
 21 70  1  0  0  0  0
 12 22  1  0  0  0  0
 22 23  2  0  0  0  0
 22 24  1  0  0  0  0
 24 71  1  0  0  0  0
 24 25  1  0  0  0  0
 25 72  1  0  0  0  0
 25 26  1  0  0  0  0
 26 73  1  0  0  0  0
 26 74  1  0  0  0  0
 26 27  1  0  0  0  0
 27 28  2  0  0  0  0
 28 75  1  0  0  0  0
 28 29  1  0  0  0  0
 29 30  1  0  0  0  0
 29 31  2  0  0  0  0
 31 76  1  0  0  0  0
 31 32  1  0  0  0  0
 32 33  1  0  0  0  0
 32 34  2  0  0  0  0
 34 27  1  0  0  0  0
 34 77  1  0  0  0  0
 25 35  1  0  0  0  0
 35 78  1  0  0  0  0
 35 36  1  0  0  0  0
 36 79  1  0  0  0  0
 35 37  1  0  0  0  0
 37 80  1  0  0  0  0
 37 81  1  0  0  0  0
 37 38  1  0  0  0  0
 38 82  1  0  0  0  0
 38 39  1  0  0  0  0
 39 83  1  0  0  0  0
 39 84  1  0  0  0  0
 39 40  1  0  0  0  0
 40 41  2  0  0  0  0
 41 85  1  0  0  0  0
 41 42  1  0  0  0  0
 42 86  1  0  0  0  0
 42 43  2  0  0  0  0
 43 87  1  0  0  0  0
 43 44  1  0  0  0  0
 44 45  1  0  0  0  0
 45 88  1  0  0  0  0
 45 89  1  0  0  0  0
 45 46  1  0  0  0  0
 46 90  1  0  0  0  0
 46 91  1  0  0  0  0
 46 92  1  0  0  0  0
 44 47  2  0  0  0  0
 47 40  1  0  0  0  0
 47 93  1  0  0  0  0
M  END
>  <LOGBIO>
9.0000

>  <PRED_LOGBIO>
9.1500

>  <XV_RES>
-0.1020

>  <WHL_TMPL>
2

>  <ANCH>
9-11;63-54

$$$$
ROW48
  -MTS-   01071502013D 0   0.00000     0.00000     0

 83 85  0  0  1  0  0  0  0  0999 V2000
   11.3690   -8.2440   -7.6260 C   0  0  0  0  0  0  0  0  0  0  0  0
   12.0780   -7.6460   -6.4140 C   0  0  0  0  0  0  0  0  0  0  0  0
   11.2020   -6.5560   -5.7980 C   0  0  0  0  0  0  0  0  0  0  0  0
   11.8850   -5.9800   -4.6310 N   0  0  0  0  0  0  0  0  0  0  0  0
   13.2090   -6.4790   -4.2340 C   0  0  0  0  0  0  0  0  0  0  0  0
   13.6450   -7.5860   -5.1920 C   0  0  0  0  0  0  0  0  0  0  0  0
   15.0200   -8.1040   -4.7800 C   0  0  0  0  0  0  0  0  0  0  0  0
   11.3040   -5.0080   -3.9340 C   0  0  0  0  0  0  0  0  0  0  0  0
   11.8750   -4.5260   -2.9570 O   0  0  0  0  0  0  0  0  0  0  0  0
    9.9710   -4.5050   -4.3340 C   0  0  0  0  0  0  0  0  0  0  0  0
    9.8660   -3.4420   -5.2380 C   0  0  0  0  0  0  0  0  0  0  0  0
    8.6040   -2.9670   -5.6160 C   0  0  0  0  0  0  0  0  0  0  0  0
    8.4910   -1.8190   -6.5910 C   0  0  0  0  0  0  0  0  0  0  0  0
    7.4480   -3.5550   -5.0900 C   0  0  0  0  0  0  0  0  0  0  0  0
    7.5530   -4.6190   -4.1860 C   0  0  0  0  0  0  0  0  0  0  0  0
    8.8140   -5.0940   -3.8080 C   0  0  0  0  0  0  0  0  0  0  0  0
    6.3310   -5.2410   -3.6300 C   0  0  0  0  0  0  0  0  0  0  0  0
    5.8050   -6.1900   -4.2100 O   0  0  0  0  0  0  0  0  0  0  0  0
    5.8000   -4.7730   -2.5040 N   0  0  0  0  0  0  0  0  0  0  0  0
    4.5860   -5.3910   -1.9520 C   0  0  1  0  0  0  0  0  0  0  0  0
    4.1880   -4.6710   -0.6640 C   0  0  0  0  0  0  0  0  0  0  0  0
    2.9410   -5.3060   -0.0970 C   0  0  0  0  0  0  0  0  0  0  0  0
    2.2080   -4.5620    0.8360 C   0  0  0  0  0  0  0  0  0  0  0  0
    1.0430   -5.0970    1.3970 C   0  0  0  0  0  0  0  0  0  0  0  0
    0.3360   -4.3810    2.2970 F   0  0  0  0  0  0  0  0  0  0  0  0
    0.6090   -6.3760    1.0250 C   0  0  0  0  0  0  0  0  0  0  0  0
    1.3420   -7.1190    0.0920 C   0  0  0  0  0  0  0  0  0  0  0  0
    0.9250   -8.3520   -0.2670 F   0  0  0  0  0  0  0  0  0  0  0  0
    2.5080   -6.5840   -0.4690 C   0  0  0  0  0  0  0  0  0  0  0  0
    4.8560   -6.8640   -1.6490 C   0  0  2  0  0  0  0  0  0  0  0  0
    3.6750   -7.4650   -1.1120 O   0  0  0  0  0  0  0  0  0  0  0  0
    5.2540   -7.5840   -2.9360 C   0  0  1  0  0  0  0  0  0  0  0  0
    4.0000   -8.1400   -3.6360 C   0  0  0  0  0  0  0  0  0  0  0  0
    4.3490   -8.8030   -4.9810 C   0  0  2  0  0  0  0  0  0  0  0  0
    5.2170   -7.8740   -5.8510 C   0  0  0  0  0  0  0  0  0  0  0  0
    6.4190   -7.3290   -5.0580 C   0  0  0  0  0  0  0  0  0  0  0  0
    5.9870   -6.6660   -3.8200 N   0  0  0  0  0  0  0  0  0  0  0  0
    3.1400   -9.1090   -5.6820 O   0  0  0  0  0  0  0  0  0  0  0  0
    2.7220   -8.0310   -6.5230 C   0  0  0  0  0  0  0  0  0  0  0  0
    1.4310   -8.4170   -7.2400 C   0  0  0  0  0  0  0  0  0  0  0  0
   11.1900   -7.4640   -8.3630 H   0  0  0  0  0  0  0  0  0  0  0  0
   11.9930   -9.0200   -8.0650 H   0  0  0  0  0  0  0  0  0  0  0  0
   10.4190   -8.6740   -7.3150 H   0  0  0  0  0  0  0  0  0  0  0  0
   13.0280   -7.2160   -6.7250 H   0  0  0  0  0  0  0  0  0  0  0  0
   12.2570   -8.4270   -5.6780 H   0  0  0  0  0  0  0  0  0  0  0  0
   10.2520   -6.9870   -5.4880 H   0  0  0  0  0  0  0  0  0  0  0  0
   11.0230   -5.7760   -6.5350 H   0  0  0  0  0  0  0  0  0  0  0  0
   13.9290   -5.6640   -4.2690 H   0  0  0  0  0  0  0  0  0  0  0  0
   13.1590   -6.8750   -3.2210 H   0  0  0  0  0  0  0  0  0  0  0  0
   12.9250   -8.4010   -5.1570 H   0  0  0  0  0  0  0  0  0  0  0  0
   13.6950   -7.1900   -6.2050 H   0  0  0  0  0  0  0  0  0  0  0  0
   14.9700   -8.5000   -3.7680 H   0  0  0  0  0  0  0  0  0  0  0  0
   15.3300   -8.8920   -5.4630 H   0  0  0  0  0  0  0  0  0  0  0  0
   15.7400   -7.2890   -4.8160 H   0  0  0  0  0  0  0  0  0  0  0  0
   10.7580   -2.9880   -5.6430 H   0  0  0  0  0  0  0  0  0  0  0  0
    9.3410   -1.8350   -7.2700 H   0  0  0  0  0  0  0  0  0  0  0  0
    8.4800   -0.8780   -6.0450 H   0  0  0  0  0  0  0  0  0  0  0  0
    7.5700   -1.9180   -7.1620 H   0  0  0  0  0  0  0  0  0  0  0  0
    6.4750   -3.1880   -5.3820 H   0  0  0  0  0  0  0  0  0  0  0  0
    8.8950   -5.9140   -3.1100 H   0  0  0  0  0  0  0  0  0  0  0  0
    6.2310   -3.9940   -2.0280 H   0  0  0  0  0  0  0  0  0  0  0  0
    3.7770   -5.3120   -2.6760 H   0  0  0  0  0  0  0  0  0  0  0  0
    3.9950   -3.6220   -0.8800 H   0  0  0  0  0  0  0  0  0  0  0  0
    4.9970   -4.7500    0.0600 H   0  0  0  0  0  0  0  0  0  0  0  0
    2.5420   -3.5760    1.1230 H   0  0  0  0  0  0  0  0  0  0  0  0
   -0.2900   -6.7880    1.4580 H   0  0  0  0  0  0  0  0  0  0  0  0
    3.0730   -7.1570   -1.1890 H   0  0  0  0  0  0  0  0  0  0  0  0
    5.6650   -6.9430   -0.9250 H   0  0  0  0  0  0  0  0  0  0  0  0
    3.8230   -8.4030   -0.9110 H   0  0  0  0  0  0  0  0  0  0  0  0
    5.9030   -8.4030   -2.6310 H   0  0  0  0  0  0  0  0  0  0  0  0
    3.2910   -7.3320   -3.8030 H   0  0  0  0  0  0  0  0  0  0  0  0
    3.5170   -8.8680   -2.9870 H   0  0  0  0  0  0  0  0  0  0  0  0
    4.8920   -9.7270   -4.7940 H   0  0  0  0  0  0  0  0  0  0  0  0
    4.6110   -7.0440   -6.2090 H   0  0  0  0  0  0  0  0  0  0  0  0
    5.5740   -8.4230   -6.7200 H   0  0  0  0  0  0  0  0  0  0  0  0
    7.0930   -8.1470   -4.8150 H   0  0  0  0  0  0  0  0  0  0  0  0
    6.9560   -6.6170   -5.6820 H   0  0  0  0  0  0  0  0  0  0  0  0
    6.7950   -6.3040   -3.3340 H   0  0  0  0  0  0  0  0  0  0  0  0
    2.5480   -7.1440   -5.9170 H   0  0  0  0  0  0  0  0  0  0  0  0
    3.4970   -7.8220   -7.2580 H   0  0  0  0  0  0  0  0  0  0  0  0
    0.6570   -8.6260   -6.5060 H   0  0  0  0  0  0  0  0  0  0  0  0
    1.1130   -7.5970   -7.8800 H   0  0  0  0  0  0  0  0  0  0  0  0
    1.6050   -9.3040   -7.8470 H   0  0  0  0  0  0  0  0  0  0  0  0
  1 41  1  0  0  0  0
  1 42  1  0  0  0  0
  1 43  1  0  0  0  0
  1  2  1  0  0  0  0
  2 44  1  0  0  0  0
  2 45  1  0  0  0  0
  2  3  1  0  0  0  0
  3 46  1  0  0  0  0
  3 47  1  0  0  0  0
  3  4  1  0  0  0  0
  4  5  1  0  0  0  0
  5 48  1  0  0  0  0
  5 49  1  0  0  0  0
  5  6  1  0  0  0  0
  6 50  1  0  0  0  0
  6 51  1  0  0  0  0
  6  7  1  0  0  0  0
  7 52  1  0  0  0  0
  7 53  1  0  0  0  0
  7 54  1  0  0  0  0
  4  8  1  0  0  0  0
  8  9  2  0  0  0  0
  8 10  1  0  0  0  0
 10 11  2  0  0  0  0
 11 55  1  0  0  0  0
 11 12  1  0  0  0  0
 12 13  1  0  0  0  0
 13 56  1  0  0  0  0
 13 57  1  0  0  0  0
 13 58  1  0  0  0  0
 12 14  2  0  0  0  0
 14 59  1  0  0  0  0
 14 15  1  0  0  0  0
 15 16  2  0  0  0  0
 16 10  1  0  0  0  0
 16 60  1  0  0  0  0
 15 17  1  0  0  0  0
 17 18  2  0  0  0  0
 17 19  1  0  0  0  0
 19 61  1  0  0  0  0
 19 20  1  0  0  0  0
 20 62  1  0  0  0  0
 20 21  1  0  0  0  0
 21 63  1  0  0  0  0
 21 64  1  0  0  0  0
 21 22  1  0  0  0  0
 22 23  2  0  0  0  0
 23 65  1  0  0  0  0
 23 24  1  0  0  0  0
 24 25  1  0  0  0  0
 24 26  2  0  0  0  0
 26 66  1  0  0  0  0
 26 27  1  0  0  0  0
 27 28  1  0  0  0  0
 27 29  2  0  0  0  0
 29 22  1  0  0  0  0
 29 67  1  0  0  0  0
 20 30  1  0  0  0  0
 30 68  1  0  0  0  0
 30 31  1  0  0  0  0
 31 69  1  0  0  0  0
 30 32  1  0  0  0  0
 32 70  1  0  0  0  0
 32 33  1  0  0  0  0
 33 71  1  0  0  0  0
 33 72  1  0  0  0  0
 33 34  1  0  0  0  0
 34 73  1  0  0  0  0
 34 35  1  0  0  0  0
 35 74  1  0  0  0  0
 35 75  1  0  0  0  0
 35 36  1  0  0  0  0
 36 76  1  0  0  0  0
 36 77  1  0  0  0  0
 36 37  1  0  0  0  0
 37 32  1  0  0  0  0
 37 78  1  0  0  0  0
 34 38  1  0  0  0  0
 38 39  1  0  0  0  0
 39 79  1  0  0  0  0
 39 80  1  0  0  0  0
 39 40  1  0  0  0  0
 40 81  1  0  0  0  0
 40 82  1  0  0  0  0
 40 83  1  0  0  0  0
M  END
>  <LOGBIO>
6.9700

>  <PRED_LOGBIO>
6.7100

>  <XV_RES>
0.2900

>  <WHL_TMPL>
2

>  <ANCH>
9-11;55-46

$$$$
ROW49
  -MTS-   01071502013D 0   0.00000     0.00000     0

 79 83  0  0  1  0  0  0  0  0999 V2000
   -0.6890   -2.2440    2.2510 C   0  0  0  0  0  0  0  0  0  0  0  0
    0.0790   -3.2690    3.0820 C   0  0  0  0  0  0  0  0  0  0  0  0
    0.0530   -4.6060    2.3820 C   0  0  0  0  0  0  0  0  0  0  0  0
   -0.8710   -5.5640    2.5390 C   0  0  0  0  0  0  0  0  0  0  0  0
   -0.5780   -6.6430    1.7460 N   0  0  0  0  0  0  0  0  0  0  0  0
   -1.0750   -7.9840    2.0870 C   0  0  0  0  0  0  0  0  0  0  0  0
   -1.5770   -8.8800    0.9390 C   0  0  0  0  0  0  0  0  0  0  0  0
   -0.2320   -9.3870   -0.1610 S   0  0  0  0  0  0  0  0  0  0  0  0
   -0.8790   -9.9060   -1.3260 O   0  0  0  0  0  0  0  0  0  0  0  0
    0.5530  -10.3660    0.5240 O   0  0  0  0  0  0  0  0  0  0  0  0
    0.8350   -8.1330   -0.7550 N   0  0  0  0  0  0  0  0  0  0  0  0
    1.2150   -8.1320   -2.1750 C   0  0  0  0  0  0  0  0  0  0  0  0
    1.3420   -7.1190    0.0920 C   0  0  0  0  0  0  0  0  0  0  0  0
    2.5080   -6.5840   -0.4690 C   0  0  0  0  0  0  0  0  0  0  0  0
    2.9410   -5.3060   -0.0970 C   0  0  0  0  0  0  0  0  0  0  0  0
    2.2080   -4.5620    0.8360 C   0  0  0  0  0  0  0  0  0  0  0  0
    1.0430   -5.0970    1.3970 C   0  0  0  0  0  0  0  0  0  0  0  0
    0.6090   -6.3760    1.0250 C   0  0  0  0  0  0  0  0  0  0  0  0
    4.1630   -4.6840   -0.6530 C   0  0  0  0  0  0  0  0  0  0  0  0
    5.2680   -5.1550   -0.3870 O   0  0  0  0  0  0  0  0  0  0  0  0
    4.0680   -3.6150   -1.4390 N   0  0  0  0  0  0  0  0  0  0  0  0
    5.2820   -2.9980   -1.9910 C   0  0  1  0  0  0  0  0  0  0  0  0
    6.1830   -2.5340   -0.8470 C   0  0  0  0  0  0  0  0  0  0  0  0
    7.4300   -1.9000   -1.4140 C   0  0  0  0  0  0  0  0  0  0  0  0
    8.5590   -2.6860   -1.6730 C   0  0  0  0  0  0  0  0  0  0  0  0
    9.7160   -2.0970   -2.1990 C   0  0  0  0  0  0  0  0  0  0  0  0
    9.7430   -0.7230   -2.4650 C   0  0  0  0  0  0  0  0  0  0  0  0
    8.6140    0.0630   -2.2060 C   0  0  0  0  0  0  0  0  0  0  0  0
    7.4570   -0.5260   -1.6800 C   0  0  0  0  0  0  0  0  0  0  0  0
    4.8960   -1.7970   -2.8540 C   0  0  2  0  0  0  0  0  0  0  0  0
    4.1960   -0.8410   -2.0530 O   0  0  0  0  0  0  0  0  0  0  0  0
    6.1580   -1.1550   -3.4270 C   0  0  0  0  0  0  0  0  0  0  0  0
    5.7860    0.0000   -4.2570 N   0  0  0  0  0  0  0  0  0  0  0  0
    7.0010    0.6180   -4.8090 C   0  0  0  0  0  0  0  0  0  0  0  0
    7.3460   -0.0230   -6.1660 C   0  0  0  0  0  0  0  0  0  0  0  0
    8.5710    0.6510   -6.8120 C   0  0  0  0  0  0  0  0  0  0  0  0
    8.3730    2.1720   -6.9420 C   0  0  0  0  0  0  0  0  0  0  0  0
    8.0280    2.8130   -5.5850 C   0  0  0  0  0  0  0  0  0  0  0  0
    6.8030    2.1400   -4.9390 C   0  0  0  0  0  0  0  0  0  0  0  0
   -0.2240   -2.1500    1.2720 H   0  0  0  0  0  0  0  0  0  0  0  0
   -0.6700   -1.2810    2.7550 H   0  0  0  0  0  0  0  0  0  0  0  0
   -1.7200   -2.5720    2.1330 H   0  0  0  0  0  0  0  0  0  0  0  0
    1.1100   -2.9410    3.1990 H   0  0  0  0  0  0  0  0  0  0  0  0
   -0.3860   -3.3630    4.0610 H   0  0  0  0  0  0  0  0  0  0  0  0
   -1.7240   -5.4960    3.1970 H   0  0  0  0  0  0  0  0  0  0  0  0
   -1.9500   -7.8090    2.7090 H   0  0  0  0  0  0  0  0  0  0  0  0
   -0.2700   -8.5220    2.5820 H   0  0  0  0  0  0  0  0  0  0  0  0
   -2.2430   -8.2630    0.3400 H   0  0  0  0  0  0  0  0  0  0  0  0
   -1.9850   -9.7970    1.3590 H   0  0  0  0  0  0  0  0  0  0  0  0
    0.4100   -8.5660   -2.7650 H   0  0  0  0  0  0  0  0  0  0  0  0
    2.1200   -8.7200   -2.3080 H   0  0  0  0  0  0  0  0  0  0  0  0
    1.3940   -7.1100   -2.5020 H   0  0  0  0  0  0  0  0  0  0  0  0
    3.0730   -7.1570   -1.1890 H   0  0  0  0  0  0  0  0  0  0  0  0
    2.5420   -3.5760    1.1230 H   0  0  0  0  0  0  0  0  0  0  0  0
    3.1600   -3.2290   -1.6570 H   0  0  0  0  0  0  0  0  0  0  0  0
    5.8140   -3.7250   -2.6000 H   0  0  0  0  0  0  0  0  0  0  0  0
    6.4580   -3.3890   -0.2330 H   0  0  0  0  0  0  0  0  0  0  0  0
    5.6500   -1.8070   -0.2380 H   0  0  0  0  0  0  0  0  0  0  0  0
    8.5380   -3.7460   -1.4680 H   0  0  0  0  0  0  0  0  0  0  0  0
   10.5870   -2.7040   -2.3990 H   0  0  0  0  0  0  0  0  0  0  0  0
   10.6350   -0.2690   -2.8710 H   0  0  0  0  0  0  0  0  0  0  0  0
    8.6350    1.1230   -2.4120 H   0  0  0  0  0  0  0  0  0  0  0  0
    6.5860    0.0800   -1.4800 H   0  0  0  0  0  0  0  0  0  0  0  0
    4.2540   -2.1270   -3.6680 H   0  0  0  0  0  0  0  0  0  0  0  0
    3.9400   -0.0680   -2.5800 H   0  0  0  0  0  0  0  0  0  0  0  0
    6.6900   -1.8830   -4.0360 H   0  0  0  0  0  0  0  0  0  0  0  0
    6.7990   -0.8250   -2.6130 H   0  0  0  0  0  0  0  0  0  0  0  0
    5.2920    0.6760   -3.6920 H   0  0  0  0  0  0  0  0  0  0  0  0
    7.7870    0.4060   -4.0880 H   0  0  0  0  0  0  0  0  0  0  0  0
    6.4920    0.0620   -6.8350 H   0  0  0  0  0  0  0  0  0  0  0  0
    7.5480   -1.0830   -6.0260 H   0  0  0  0  0  0  0  0  0  0  0  0
    9.4540    0.4510   -6.2090 H   0  0  0  0  0  0  0  0  0  0  0  0
    8.7420    0.2230   -7.7980 H   0  0  0  0  0  0  0  0  0  0  0  0
    7.5740    2.3750   -7.6510 H   0  0  0  0  0  0  0  0  0  0  0  0
    9.2820    2.6240   -7.3340 H   0  0  0  0  0  0  0  0  0  0  0  0
    8.8820    2.7280   -4.9160 H   0  0  0  0  0  0  0  0  0  0  0  0
    7.8260    3.8730   -5.7250 H   0  0  0  0  0  0  0  0  0  0  0  0
    5.9200    2.3390   -5.5420 H   0  0  0  0  0  0  0  0  0  0  0  0
    6.6320    2.5670   -3.9530 H   0  0  0  0  0  0  0  0  0  0  0  0
  1 40  1  0  0  0  0
  1 41  1  0  0  0  0
  1 42  1  0  0  0  0
  1  2  1  0  0  0  0
  2 43  1  0  0  0  0
  2 44  1  0  0  0  0
  2  3  1  0  0  0  0
  3  4  2  0  0  0  0
  4 45  1  0  0  0  0
  4  5  1  0  0  0  0
  5  6  1  0  0  0  0
  6 46  1  0  0  0  0
  6 47  1  0  0  0  0
  6  7  1  0  0  0  0
  7 48  1  0  0  0  0
  7 49  1  0  0  0  0
  7  8  1  0  0  0  0
  8  9  2  0  0  0  0
  8 10  2  0  0  0  0
  8 11  1  0  0  0  0
 11 12  1  0  0  0  0
 12 50  1  0  0  0  0
 12 51  1  0  0  0  0
 12 52  1  0  0  0  0
 11 13  1  0  0  0  0
 13 14  2  0  0  0  0
 14 53  1  0  0  0  0
 14 15  1  0  0  0  0
 15 16  2  0  0  0  0
 16 54  1  0  0  0  0
 16 17  1  0  0  0  0
 17  3  1  0  0  0  0
 17 18  2  0  0  0  0
 18  5  1  0  0  0  0
 18 13  1  0  0  0  0
 15 19  1  0  0  0  0
 19 20  2  0  0  0  0
 19 21  1  0  0  0  0
 21 55  1  0  0  0  0
 21 22  1  0  0  0  0
 22 56  1  0  0  0  0
 22 23  1  0  0  0  0
 23 57  1  0  0  0  0
 23 58  1  0  0  0  0
 23 24  1  0  0  0  0
 24 25  2  0  0  0  0
 25 59  1  0  0  0  0
 25 26  1  0  0  0  0
 26 60  1  0  0  0  0
 26 27  2  0  0  0  0
 27 61  1  0  0  0  0
 27 28  1  0  0  0  0
 28 62  1  0  0  0  0
 28 29  2  0  0  0  0
 29 24  1  0  0  0  0
 29 63  1  0  0  0  0
 22 30  1  0  0  0  0
 30 64  1  0  0  0  0
 30 31  1  0  0  0  0
 31 65  1  0  0  0  0
 30 32  1  0  0  0  0
 32 66  1  0  0  0  0
 32 67  1  0  0  0  0
 32 33  1  0  0  0  0
 33 68  1  0  0  0  0
 33 34  1  0  0  0  0
 34 69  1  0  0  0  0
 34 35  1  0  0  0  0
 35 70  1  0  0  0  0
 35 71  1  0  0  0  0
 35 36  1  0  0  0  0
 36 72  1  0  0  0  0
 36 73  1  0  0  0  0
 36 37  1  0  0  0  0
 37 74  1  0  0  0  0
 37 75  1  0  0  0  0
 37 38  1  0  0  0  0
 38 76  1  0  0  0  0
 38 77  1  0  0  0  0
 38 39  1  0  0  0  0
 39 34  1  0  0  0  0
 39 78  1  0  0  0  0
 39 79  1  0  0  0  0
M  END
>  <LOGBIO>
7.0300

>  <PRED_LOGBIO>
7.3400

>  <XV_RES>
-0.3310

>  <WHL_TMPL>
2

>  <ANCH>
9-11;27-29

$$$$
ROW50
  -MTS-   01071502013D 0   0.00000     0.00000     0

 85 88  0  0  1  0  0  0  0  0999 V2000
   -0.9480    9.0570   -5.1530 C   0  0  0  0  0  0  0  0  0  0  0  0
   -0.7500    9.7900   -3.8300 C   0  0  0  0  0  0  0  0  0  0  0  0
   -0.6430    8.7850   -2.7080 C   0  0  0  0  0  0  0  0  0  0  0  0
    0.6080    8.2730   -2.3440 C   0  0  0  0  0  0  0  0  0  0  0  0
    0.7070    7.3410   -1.3040 C   0  0  0  0  0  0  0  0  0  0  0  0
   -0.4450    6.9200   -0.6290 C   0  0  0  0  0  0  0  0  0  0  0  0
   -0.2520    6.0060    0.3730 O   0  0  0  0  0  0  0  0  0  0  0  0
   -1.2620    6.0320    1.3860 C   0  0  0  0  0  0  0  0  0  0  0  0
   -1.1780    7.2380    2.3390 C   0  0  0  0  0  0  0  0  0  0  0  0
   -1.1600    6.2750    3.5400 C   0  0  0  0  0  0  0  0  0  0  0  0
   -0.9960    5.0880    2.5730 C   0  0  0  0  0  0  0  0  0  0  0  0
   -2.6620    5.8460    0.7710 C   0  0  0  0  0  0  0  0  0  0  0  0
   -2.9250    6.9660   -0.2530 C   0  0  2  0  0  0  0  0  0  0  0  0
   -3.3810    8.1230    0.5300 N   0  0  0  0  0  0  0  0  0  0  0  0
   -3.8670    7.6680    1.8400 C   0  0  0  0  0  0  0  0  0  0  0  0
   -4.3410    8.8710    2.6540 C   0  0  1  0  0  0  0  0  0  0  0  0
   -3.2530    9.7800    2.8390 O   0  0  0  0  0  0  0  0  0  0  0  0
   -4.8460    8.3970    4.0160 C   0  0  2  0  0  0  0  0  0  0  0  0
   -5.3200    9.6010    4.8300 C   0  0  0  0  0  0  0  0  0  0  0  0
   -5.8190    9.1330    6.1760 C   0  0  0  0  0  0  0  0  0  0  0  0
   -4.9350    9.0450    7.2590 C   0  0  0  0  0  0  0  0  0  0  0  0
   -5.3980    8.6110    8.5070 C   0  0  0  0  0  0  0  0  0  0  0  0
   -6.7440    8.2650    8.6730 C   0  0  0  0  0  0  0  0  0  0  0  0
   -7.6280    8.3530    7.5900 C   0  0  0  0  0  0  0  0  0  0  0  0
   -9.0800    7.9790    7.7690 C   0  0  0  0  0  0  0  0  0  0  0  0
   -9.2620    6.5100    7.4730 C   0  0  0  0  0  0  0  0  0  0  0  0
  -10.4770    5.9520    7.5680 C   0  0  0  0  0  0  0  0  0  0  0  0
   -7.1650    8.7860    6.3420 C   0  0  0  0  0  0  0  0  0  0  0  0
   -5.9640    7.4630    3.8270 N   0  0  0  0  0  0  0  0  0  0  0  0
   -6.5640    6.9200    4.8820 C   0  0  0  0  0  0  0  0  0  0  0  0
   -6.1830    7.2000    6.0180 O   0  0  0  0  0  0  0  0  0  0  0  0
   -7.7130    5.9600    4.6870 C   0  0  0  0  0  0  0  0  0  0  0  0
   -8.2180    5.4860    6.0490 C   0  0  0  0  0  0  0  0  0  0  0  0
   -9.3810    4.5150    5.8520 C   0  0  0  0  0  0  0  0  0  0  0  0
   -9.8850    4.0410    7.2140 C   0  0  0  0  0  0  0  0  0  0  0  0
  -11.0340    3.0810    7.0190 C   0  0  0  0  0  0  0  0  0  0  0  0
  -11.6390    2.5350    8.0830 C   0  0  0  0  0  0  0  0  0  0  0  0
   -1.6960    7.4320   -0.9940 C   0  0  0  0  0  0  0  0  0  0  0  0
   -1.7950    8.3640   -2.0330 C   0  0  0  0  0  0  0  0  0  0  0  0
   -0.1000    8.4000   -5.3350 H   0  0  0  0  0  0  0  0  0  0  0  0
   -1.0250    9.7820   -5.9610 H   0  0  0  0  0  0  0  0  0  0  0  0
   -1.8610    8.4670   -5.1070 H   0  0  0  0  0  0  0  0  0  0  0  0
    0.1630   10.3810   -3.8760 H   0  0  0  0  0  0  0  0  0  0  0  0
   -1.5980   10.4470   -3.6480 H   0  0  0  0  0  0  0  0  0  0  0  0
    1.4970    8.5980   -2.8640 H   0  0  0  0  0  0  0  0  0  0  0  0
    1.6720    6.9460   -1.0230 H   0  0  0  0  0  0  0  0  0  0  0  0
   -2.1020    7.8120    2.3170 H   0  0  0  0  0  0  0  0  0  0  0  0
   -0.2200    7.7440    2.2360 H   0  0  0  0  0  0  0  0  0  0  0  0
   -2.1330    6.2460    4.0260 H   0  0  0  0  0  0  0  0  0  0  0  0
   -0.2590    6.4160    4.1330 H   0  0  0  0  0  0  0  0  0  0  0  0
   -1.8120    4.3780    2.6920 H   0  0  0  0  0  0  0  0  0  0  0  0
    0.0340    4.7380    2.5640 H   0  0  0  0  0  0  0  0  0  0  0  0
   -3.3790    5.9830    1.5770 H   0  0  0  0  0  0  0  0  0  0  0  0
   -2.6870    4.8910    0.2520 H   0  0  0  0  0  0  0  0  0  0  0  0
   -3.6920    6.6490   -0.9570 H   0  0  0  0  0  0  0  0  0  0  0  0
   -2.6130    8.7660    0.6600 H   0  0  0  0  0  0  0  0  0  0  0  0
   -4.6950    6.9760    1.7000 H   0  0  0  0  0  0  0  0  0  0  0  0
   -3.0610    7.1660    2.3710 H   0  0  0  0  0  0  0  0  0  0  0  0
   -5.1470    9.3730    2.1230 H   0  0  0  0  0  0  0  0  0  0  0  0
   -3.5300   10.5540    3.3540 H   0  0  0  0  0  0  0  0  0  0  0  0
   -4.0400    7.8950    4.5470 H   0  0  0  0  0  0  0  0  0  0  0  0
   -6.1260   10.1030    4.2990 H   0  0  0  0  0  0  0  0  0  0  0  0
   -4.4920   10.2920    4.9710 H   0  0  0  0  0  0  0  0  0  0  0  0
   -3.8960    9.3120    7.1310 H   0  0  0  0  0  0  0  0  0  0  0  0
   -4.7160    8.5440    9.3420 H   0  0  0  0  0  0  0  0  0  0  0  0
   -7.1010    7.9310    9.6350 H   0  0  0  0  0  0  0  0  0  0  0  0
   -9.3830    8.1830    8.7940 H   0  0  0  0  0  0  0  0  0  0  0  0
   -9.6920    8.5650    7.0870 H   0  0  0  0  0  0  0  0  0  0  0  0
   -8.4130    5.9080    7.1850 H   0  0  0  0  0  0  0  0  0  0  0  0
  -11.3260    6.5540    7.8560 H   0  0  0  0  0  0  0  0  0  0  0  0
  -10.6070    4.9010    7.3570 H   0  0  0  0  0  0  0  0  0  0  0  0
   -7.8470    8.8540    5.5070 H   0  0  0  0  0  0  0  0  0  0  0  0
   -6.2770    7.2330    2.8940 H   0  0  0  0  0  0  0  0  0  0  0  0
   -8.5190    6.4620    4.1560 H   0  0  0  0  0  0  0  0  0  0  0  0
   -7.3750    5.1030    4.1080 H   0  0  0  0  0  0  0  0  0  0  0  0
   -7.4120    4.9840    6.5800 H   0  0  0  0  0  0  0  0  0  0  0  0
   -8.5550    6.3430    6.6290 H   0  0  0  0  0  0  0  0  0  0  0  0
  -10.1870    5.0170    5.3210 H   0  0  0  0  0  0  0  0  0  0  0  0
   -9.0430    3.6580    5.2730 H   0  0  0  0  0  0  0  0  0  0  0  0
   -9.0790    3.5390    7.7450 H   0  0  0  0  0  0  0  0  0  0  0  0
  -10.2230    4.8980    7.7940 H   0  0  0  0  0  0  0  0  0  0  0  0
  -11.3690    2.8350    6.0220 H   0  0  0  0  0  0  0  0  0  0  0  0
  -11.3040    2.7810    9.0800 H   0  0  0  0  0  0  0  0  0  0  0  0
  -12.4610    1.8480    7.9440 H   0  0  0  0  0  0  0  0  0  0  0  0
   -2.7600    8.7590   -2.3150 H   0  0  0  0  0  0  0  0  0  0  0  0
  1 40  1  0  0  0  0
  1 41  1  0  0  0  0
  1 42  1  0  0  0  0
  1  2  1  0  0  0  0
  2 43  1  0  0  0  0
  2 44  1  0  0  0  0
  2  3  1  0  0  0  0
  3  4  1  0  0  0  0
  4 45  1  0  0  0  0
  4  5  2  0  0  0  0
  5 46  1  0  0  0  0
  5  6  1  0  0  0  0
  6  7  1  0  0  0  0
  7  8  1  0  0  0  0
  8  9  1  0  0  0  0
  9 47  1  0  0  0  0
  9 48  1  0  0  0  0
  9 10  1  0  0  0  0
 10 49  1  0  0  0  0
 10 50  1  0  0  0  0
 10 11  1  0  0  0  0
 11  8  1  0  0  0  0
 11 51  1  0  0  0  0
 11 52  1  0  0  0  0
  8 12  1  0  0  0  0
 12 53  1  0  0  0  0
 12 54  1  0  0  0  0
 12 13  1  0  0  0  0
 13 55  1  0  0  0  0
 13 14  1  0  0  0  0
 14 56  1  0  0  0  0
 14 15  1  0  0  0  0
 15 57  1  0  0  0  0
 15 58  1  0  0  0  0
 15 16  1  0  0  0  0
 16 59  1  0  0  0  0
 16 17  1  0  0  0  0
 17 60  1  0  0  0  0
 16 18  1  0  0  0  0
 18 61  1  0  0  0  0
 18 19  1  0  0  0  0
 19 62  1  0  0  0  0
 19 63  1  0  0  0  0
 19 20  1  0  0  0  0
 20 21  2  0  0  0  0
 21 64  1  0  0  0  0
 21 22  1  0  0  0  0
 22 65  1  0  0  0  0
 22 23  2  0  0  0  0
 23 66  1  0  0  0  0
 23 24  1  0  0  0  0
 24 25  1  0  0  0  0
 25 67  1  0  0  0  0
 25 68  1  0  0  0  0
 25 26  1  0  0  0  0
 26 69  1  0  0  0  0
 26 27  2  0  0  0  0
 27 70  1  0  0  0  0
 27 71  1  0  0  0  0
 24 28  2  0  0  0  0
 28 20  1  0  0  0  0
 28 72  1  0  0  0  0
 18 29  1  0  0  0  0
 29 73  1  0  0  0  0
 29 30  1  0  0  0  0
 30 31  2  0  0  0  0
 30 32  1  0  0  0  0
 32 74  1  0  0  0  0
 32 75  1  0  0  0  0
 32 33  1  0  0  0  0
 33 76  1  0  0  0  0
 33 77  1  0  0  0  0
 33 34  1  0  0  0  0
 34 78  1  0  0  0  0
 34 79  1  0  0  0  0
 34 35  1  0  0  0  0
 35 80  1  0  0  0  0
 35 81  1  0  0  0  0
 35 36  1  0  0  0  0
 36 82  1  0  0  0  0
 36 37  2  0  0  0  0
 37 83  1  0  0  0  0
 37 84  1  0  0  0  0
 13 38  1  0  0  0  0
 38  6  2  0  0  0  0
 38 39  1  0  0  0  0
 39  3  2  0  0  0  0
 39 85  1  0  0  0  0
M  END
>  <LOGBIO>
7.0400

>  <PRED_LOGBIO>
6.9800

>  <XV_RES>
0.1320

>  <WHL_TMPL>
1

>  <ANCH>
4-6;11-13

$$$$
ROW51
  -MTS-   01071502013D 0   0.00000     0.00000     0

 69 72  0  0  1  0  0  0  0  0999 V2000
    6.7040    2.2740   -4.9640 C   0  0  0  0  0  0  0  0  0  0  0  0
    7.0660    0.9540   -4.2900 C   0  0  0  0  0  0  0  0  0  0  0  0
    5.8520    0.3360   -3.7380 N   0  0  0  0  0  0  0  0  0  0  0  0
    6.2000   -0.9360   -3.0890 C   0  0  0  0  0  0  0  0  0  0  0  0
    4.9380   -1.5780   -2.5150 C   0  0  1  0  0  0  0  0  0  0  0  0
    4.0050   -1.8220   -3.5710 O   0  0  0  0  0  0  0  0  0  0  0  0
    5.3010   -2.9000   -1.8410 C   0  0  2  0  0  0  0  0  0  0  0  0
    5.9290   -3.8410   -2.8680 C   0  0  0  0  0  0  0  0  0  0  0  0
    7.1760   -3.2070   -3.4350 C   0  0  0  0  0  0  0  0  0  0  0  0
    8.4150   -3.4280   -2.8220 C   0  0  0  0  0  0  0  0  0  0  0  0
    9.5710   -2.8400   -3.3480 C   0  0  0  0  0  0  0  0  0  0  0  0
    9.4890   -2.0300   -4.4870 C   0  0  0  0  0  0  0  0  0  0  0  0
    8.2500   -1.8080   -5.1000 C   0  0  0  0  0  0  0  0  0  0  0  0
    7.0940   -2.3970   -4.5740 C   0  0  0  0  0  0  0  0  0  0  0  0
    4.0860   -3.5180   -1.2890 N   0  0  0  0  0  0  0  0  0  0  0  0
    4.1630   -4.6840   -0.6530 C   0  0  0  0  0  0  0  0  0  0  0  0
    5.2510   -5.2450   -0.5260 O   0  0  0  0  0  0  0  0  0  0  0  0
    2.9410   -5.3060   -0.0970 C   0  0  0  0  0  0  0  0  0  0  0  0
    2.5080   -6.5840   -0.4690 C   0  0  0  0  0  0  0  0  0  0  0  0
    1.3420   -7.1190    0.0920 C   0  0  0  0  0  0  0  0  0  0  0  0
    0.8190   -8.1320   -0.7460 N   0  0  0  0  0  0  0  0  0  0  0  0
    0.9450   -8.0710   -2.2090 C   0  0  0  0  0  0  0  0  0  0  0  0
    0.0140   -9.4620    0.0580 S   0  0  0  0  0  0  0  0  0  0  0  0
    0.9480   -9.9600    1.0190 O   0  0  0  0  0  0  0  0  0  0  0  0
   -0.3800  -10.4310   -0.9170 O   0  0  0  0  0  0  0  0  0  0  0  0
   -1.4500   -8.9700    1.0020 C   0  0  0  0  0  0  0  0  0  0  0  0
   -1.1490   -7.9930    2.1550 C   0  0  0  0  0  0  0  0  0  0  0  0
   -0.6300   -6.6220    1.7950 C   0  0  0  0  0  0  0  0  0  0  0  0
   -0.8620   -5.5370    2.5470 C   0  0  0  0  0  0  0  0  0  0  0  0
    0.1140   -4.5980    2.3410 N   0  0  0  0  0  0  0  0  0  0  0  0
    0.1860   -3.2840    2.9960 C   0  0  0  0  0  0  0  0  0  0  0  0
   -0.5660   -2.2550    2.1550 C   0  0  0  0  0  0  0  0  0  0  0  0
    1.0430   -5.0970    1.3970 C   0  0  0  0  0  0  0  0  0  0  0  0
    2.2080   -4.5620    0.8360 C   0  0  0  0  0  0  0  0  0  0  0  0
    0.6090   -6.3750    1.0250 C   0  0  0  0  0  0  0  0  0  0  0  0
    6.2570    2.9440   -4.2320 H   0  0  0  0  0  0  0  0  0  0  0  0
    7.6030    2.7310   -5.3720 H   0  0  0  0  0  0  0  0  0  0  0  0
    5.9940    2.0880   -5.7670 H   0  0  0  0  0  0  0  0  0  0  0  0
    7.7760    1.1390   -3.4870 H   0  0  0  0  0  0  0  0  0  0  0  0
    7.5130    0.2840   -5.0220 H   0  0  0  0  0  0  0  0  0  0  0  0
    5.1930    0.1640   -4.4840 H   0  0  0  0  0  0  0  0  0  0  0  0
    6.9100   -0.7510   -2.2860 H   0  0  0  0  0  0  0  0  0  0  0  0
    6.6480   -1.6060   -3.8210 H   0  0  0  0  0  0  0  0  0  0  0  0
    4.4910   -0.9080   -1.7840 H   0  0  0  0  0  0  0  0  0  0  0  0
    3.7590   -0.9960   -4.0160 H   0  0  0  0  0  0  0  0  0  0  0  0
    6.0110   -2.7150   -1.0370 H   0  0  0  0  0  0  0  0  0  0  0  0
    6.1870   -4.7820   -2.3880 H   0  0  0  0  0  0  0  0  0  0  0  0
    5.2190   -4.0260   -3.6720 H   0  0  0  0  0  0  0  0  0  0  0  0
    8.4780   -4.0530   -1.9430 H   0  0  0  0  0  0  0  0  0  0  0  0
   10.5270   -3.0110   -2.8750 H   0  0  0  0  0  0  0  0  0  0  0  0
   10.3810   -1.5760   -4.8920 H   0  0  0  0  0  0  0  0  0  0  0  0
    8.1870   -1.1830   -5.9780 H   0  0  0  0  0  0  0  0  0  0  0  0
    6.1380   -2.2260   -5.0470 H   0  0  0  0  0  0  0  0  0  0  0  0
    3.1940   -3.0580   -1.3930 H   0  0  0  0  0  0  0  0  0  0  0  0
    3.0730   -7.1570   -1.1890 H   0  0  0  0  0  0  0  0  0  0  0  0
    0.0970   -8.5750   -2.6680 H   0  0  0  0  0  0  0  0  0  0  0  0
    1.8670   -8.5620   -2.5140 H   0  0  0  0  0  0  0  0  0  0  0  0
    0.9650   -7.0310   -2.5280 H   0  0  0  0  0  0  0  0  0  0  0  0
   -1.8200   -9.8790    1.4720 H   0  0  0  0  0  0  0  0  0  0  0  0
   -2.1100   -8.4770    0.2910 H   0  0  0  0  0  0  0  0  0  0  0  0
   -0.3440   -8.4610    2.7170 H   0  0  0  0  0  0  0  0  0  0  0  0
   -2.0740   -7.8590    2.7120 H   0  0  0  0  0  0  0  0  0  0  0  0
   -1.6990   -5.4200    3.2190 H   0  0  0  0  0  0  0  0  0  0  0  0
    1.2270   -2.9820    3.0920 H   0  0  0  0  0  0  0  0  0  0  0  0
   -0.2660   -3.3450    3.9830 H   0  0  0  0  0  0  0  0  0  0  0  0
   -0.1140   -2.1940    1.1680 H   0  0  0  0  0  0  0  0  0  0  0  0
   -0.5130   -1.2820    2.6400 H   0  0  0  0  0  0  0  0  0  0  0  0
   -1.6070   -2.5560    2.0590 H   0  0  0  0  0  0  0  0  0  0  0  0
    2.5430   -3.5760    1.1230 H   0  0  0  0  0  0  0  0  0  0  0  0
  1 36  1  0  0  0  0
  1 37  1  0  0  0  0
  1 38  1  0  0  0  0
  1  2  1  0  0  0  0
  2 39  1  0  0  0  0
  2 40  1  0  0  0  0
  2  3  1  0  0  0  0
  3 41  1  0  0  0  0
  3  4  1  0  0  0  0
  4 42  1  0  0  0  0
  4 43  1  0  0  0  0
  4  5  1  0  0  0  0
  5 44  1  0  0  0  0
  5  6  1  0  0  0  0
  6 45  1  0  0  0  0
  5  7  1  0  0  0  0
  7 46  1  0  0  0  0
  7  8  1  0  0  0  0
  8 47  1  0  0  0  0
  8 48  1  0  0  0  0
  8  9  1  0  0  0  0
  9 10  2  0  0  0  0
 10 49  1  0  0  0  0
 10 11  1  0  0  0  0
 11 50  1  0  0  0  0
 11 12  2  0  0  0  0
 12 51  1  0  0  0  0
 12 13  1  0  0  0  0
 13 52  1  0  0  0  0
 13 14  2  0  0  0  0
 14  9  1  0  0  0  0
 14 53  1  0  0  0  0
  7 15  1  0  0  0  0
 15 54  1  0  0  0  0
 15 16  1  0  0  0  0
 16 17  2  0  0  0  0
 16 18  1  0  0  0  0
 18 19  2  0  0  0  0
 19 55  1  0  0  0  0
 19 20  1  0  0  0  0
 20 21  1  0  0  0  0
 21 22  1  0  0  0  0
 22 56  1  0  0  0  0
 22 57  1  0  0  0  0
 22 58  1  0  0  0  0
 21 23  1  0  0  0  0
 23 24  2  0  0  0  0
 23 25  2  0  0  0  0
 23 26  1  0  0  0  0
 26 59  1  0  0  0  0
 26 60  1  0  0  0  0
 26 27  1  0  0  0  0
 27 61  1  0  0  0  0
 27 62  1  0  0  0  0
 27 28  1  0  0  0  0
 28 29  2  0  0  0  0
 29 63  1  0  0  0  0
 29 30  1  0  0  0  0
 30 31  1  0  0  0  0
 31 64  1  0  0  0  0
 31 65  1  0  0  0  0
 31 32  1  0  0  0  0
 32 66  1  0  0  0  0
 32 67  1  0  0  0  0
 32 68  1  0  0  0  0
 30 33  1  0  0  0  0
 33 34  2  0  0  0  0
 34 18  1  0  0  0  0
 34 69  1  0  0  0  0
 33 35  1  0  0  0  0
 35 20  2  0  0  0  0
 35 28  1  0  0  0  0
M  END
>  <LOGBIO>
7.1400

>  <PRED_LOGBIO>
7.5800

>  <XV_RES>
-0.4760

>  <WHL_TMPL>
2

>  <ANCH>
9-11;38-37

$$$$
ROW52
  -MTS-   01071502013D 0   0.00000     0.00000     0

 80 84  0  0  1  0  0  0  0  0999 V2000
   -0.6890   -2.2440    2.2510 C   0  0  0  0  0  0  0  0  0  0  0  0
    0.0790   -3.2690    3.0820 C   0  0  0  0  0  0  0  0  0  0  0  0
    0.0530   -4.6060    2.3820 C   0  0  0  0  0  0  0  0  0  0  0  0
   -0.8710   -5.5640    2.5390 C   0  0  0  0  0  0  0  0  0  0  0  0
   -0.5780   -6.6430    1.7460 N   0  0  0  0  0  0  0  0  0  0  0  0
   -1.0750   -7.9840    2.0870 C   0  0  0  0  0  0  0  0  0  0  0  0
   -1.5770   -8.8800    0.9390 C   0  0  0  0  0  0  0  0  0  0  0  0
   -0.2320   -9.3870   -0.1610 S   0  0  0  0  0  0  0  0  0  0  0  0
   -0.8790   -9.9060   -1.3260 O   0  0  0  0  0  0  0  0  0  0  0  0
    0.5530  -10.3660    0.5240 O   0  0  0  0  0  0  0  0  0  0  0  0
    0.8350   -8.1330   -0.7550 N   0  0  0  0  0  0  0  0  0  0  0  0
    1.2150   -8.1320   -2.1750 C   0  0  0  0  0  0  0  0  0  0  0  0
    1.3420   -7.1190    0.0920 C   0  0  0  0  0  0  0  0  0  0  0  0
    2.5080   -6.5840   -0.4690 C   0  0  0  0  0  0  0  0  0  0  0  0
    2.9410   -5.3060   -0.0970 C   0  0  0  0  0  0  0  0  0  0  0  0
    2.2080   -4.5620    0.8360 C   0  0  0  0  0  0  0  0  0  0  0  0
    1.0430   -5.0970    1.3970 C   0  0  0  0  0  0  0  0  0  0  0  0
    0.6090   -6.3760    1.0250 C   0  0  0  0  0  0  0  0  0  0  0  0
    4.1630   -4.6840   -0.6530 C   0  0  0  0  0  0  0  0  0  0  0  0
    5.2680   -5.1550   -0.3870 O   0  0  0  0  0  0  0  0  0  0  0  0
    4.0680   -3.6150   -1.4390 N   0  0  0  0  0  0  0  0  0  0  0  0
    5.2820   -2.9980   -1.9910 C   0  0  1  0  0  0  0  0  0  0  0  0
    6.1830   -2.5340   -0.8470 C   0  0  0  0  0  0  0  0  0  0  0  0
    7.4300   -1.9000   -1.4140 C   0  0  0  0  0  0  0  0  0  0  0  0
    8.5590   -2.6860   -1.6730 C   0  0  0  0  0  0  0  0  0  0  0  0
    9.7160   -2.0970   -2.1990 C   0  0  0  0  0  0  0  0  0  0  0  0
    9.7430   -0.7230   -2.4650 C   0  0  0  0  0  0  0  0  0  0  0  0
    8.6140    0.0630   -2.2060 C   0  0  0  0  0  0  0  0  0  0  0  0
    7.4570   -0.5260   -1.6800 C   0  0  0  0  0  0  0  0  0  0  0  0
    4.8960   -1.7970   -2.8540 C   0  0  2  0  0  0  0  0  0  0  0  0
    4.1960   -0.8410   -2.0530 O   0  0  0  0  0  0  0  0  0  0  0  0
    6.1580   -1.1550   -3.4270 C   0  0  0  0  0  0  0  0  0  0  0  0
    5.7860    0.0000   -4.2570 N   0  0  0  0  0  0  0  0  0  0  0  0
    7.0010    0.6180   -4.8090 C   0  0  0  0  0  0  0  0  0  0  0  0
    6.6190    1.8040   -5.6610 C   0  0  0  0  0  0  0  0  0  0  0  0
    6.3680    1.6330   -7.0280 C   0  0  0  0  0  0  0  0  0  0  0  0
    6.0140    2.7330   -7.8180 C   0  0  0  0  0  0  0  0  0  0  0  0
    5.9110    4.0050   -7.2420 C   0  0  0  0  0  0  0  0  0  0  0  0
    6.1620    4.1760   -5.8760 C   0  0  0  0  0  0  0  0  0  0  0  0
    6.0620    5.4210   -5.3120 O   0  0  0  0  0  0  0  0  0  0  0  0
    7.2320    6.2430   -5.2860 C   0  0  0  0  0  0  0  0  0  0  0  0
    6.5160    3.0760   -5.0850 C   0  0  0  0  0  0  0  0  0  0  0  0
   -0.2240   -2.1500    1.2720 H   0  0  0  0  0  0  0  0  0  0  0  0
   -0.6700   -1.2810    2.7550 H   0  0  0  0  0  0  0  0  0  0  0  0
   -1.7200   -2.5720    2.1330 H   0  0  0  0  0  0  0  0  0  0  0  0
    1.1100   -2.9410    3.1990 H   0  0  0  0  0  0  0  0  0  0  0  0
   -0.3860   -3.3630    4.0610 H   0  0  0  0  0  0  0  0  0  0  0  0
   -1.7240   -5.4960    3.1970 H   0  0  0  0  0  0  0  0  0  0  0  0
   -1.9500   -7.8090    2.7090 H   0  0  0  0  0  0  0  0  0  0  0  0
   -0.2700   -8.5220    2.5820 H   0  0  0  0  0  0  0  0  0  0  0  0
   -2.2430   -8.2630    0.3400 H   0  0  0  0  0  0  0  0  0  0  0  0
   -1.9850   -9.7970    1.3590 H   0  0  0  0  0  0  0  0  0  0  0  0
    0.4100   -8.5660   -2.7650 H   0  0  0  0  0  0  0  0  0  0  0  0
    2.1200   -8.7200   -2.3080 H   0  0  0  0  0  0  0  0  0  0  0  0
    1.3940   -7.1100   -2.5020 H   0  0  0  0  0  0  0  0  0  0  0  0
    3.0730   -7.1570   -1.1890 H   0  0  0  0  0  0  0  0  0  0  0  0
    2.5420   -3.5760    1.1230 H   0  0  0  0  0  0  0  0  0  0  0  0
    3.1600   -3.2290   -1.6570 H   0  0  0  0  0  0  0  0  0  0  0  0
    5.8140   -3.7250   -2.6000 H   0  0  0  0  0  0  0  0  0  0  0  0
    6.4580   -3.3890   -0.2330 H   0  0  0  0  0  0  0  0  0  0  0  0
    5.6500   -1.8070   -0.2380 H   0  0  0  0  0  0  0  0  0  0  0  0
    8.5380   -3.7460   -1.4680 H   0  0  0  0  0  0  0  0  0  0  0  0
   10.5870   -2.7040   -2.3990 H   0  0  0  0  0  0  0  0  0  0  0  0
   10.6350   -0.2690   -2.8710 H   0  0  0  0  0  0  0  0  0  0  0  0
    8.6350    1.1230   -2.4120 H   0  0  0  0  0  0  0  0  0  0  0  0
    6.5860    0.0800   -1.4800 H   0  0  0  0  0  0  0  0  0  0  0  0
    4.2540   -2.1270   -3.6680 H   0  0  0  0  0  0  0  0  0  0  0  0
    3.9400   -0.0680   -2.5800 H   0  0  0  0  0  0  0  0  0  0  0  0
    6.6900   -1.8830   -4.0360 H   0  0  0  0  0  0  0  0  0  0  0  0
    6.7990   -0.8250   -2.6130 H   0  0  0  0  0  0  0  0  0  0  0  0
    5.2920    0.6760   -3.6920 H   0  0  0  0  0  0  0  0  0  0  0  0
    7.5330   -0.1100   -5.4180 H   0  0  0  0  0  0  0  0  0  0  0  0
    7.6420    0.9480   -3.9950 H   0  0  0  0  0  0  0  0  0  0  0  0
    6.4470    0.6520   -7.4730 H   0  0  0  0  0  0  0  0  0  0  0  0
    5.8200    2.6000   -8.8730 H   0  0  0  0  0  0  0  0  0  0  0  0
    5.6380    4.8530   -7.8520 H   0  0  0  0  0  0  0  0  0  0  0  0
    7.5730    6.4200   -6.3040 H   0  0  0  0  0  0  0  0  0  0  0  0
    6.9970    7.1930   -4.8110 H   0  0  0  0  0  0  0  0  0  0  0  0
    8.0160    5.7400   -4.7240 H   0  0  0  0  0  0  0  0  0  0  0  0
    6.7100    3.2090   -4.0310 H   0  0  0  0  0  0  0  0  0  0  0  0
  1 43  1  0  0  0  0
  1 44  1  0  0  0  0
  1 45  1  0  0  0  0
  1  2  1  0  0  0  0
  2 46  1  0  0  0  0
  2 47  1  0  0  0  0
  2  3  1  0  0  0  0
  3  4  2  0  0  0  0
  4 48  1  0  0  0  0
  4  5  1  0  0  0  0
  5  6  1  0  0  0  0
  6 49  1  0  0  0  0
  6 50  1  0  0  0  0
  6  7  1  0  0  0  0
  7 51  1  0  0  0  0
  7 52  1  0  0  0  0
  7  8  1  0  0  0  0
  8  9  2  0  0  0  0
  8 10  2  0  0  0  0
  8 11  1  0  0  0  0
 11 12  1  0  0  0  0
 12 53  1  0  0  0  0
 12 54  1  0  0  0  0
 12 55  1  0  0  0  0
 11 13  1  0  0  0  0
 13 14  2  0  0  0  0
 14 56  1  0  0  0  0
 14 15  1  0  0  0  0
 15 16  2  0  0  0  0
 16 57  1  0  0  0  0
 16 17  1  0  0  0  0
 17  3  1  0  0  0  0
 17 18  2  0  0  0  0
 18  5  1  0  0  0  0
 18 13  1  0  0  0  0
 15 19  1  0  0  0  0
 19 20  2  0  0  0  0
 19 21  1  0  0  0  0
 21 58  1  0  0  0  0
 21 22  1  0  0  0  0
 22 59  1  0  0  0  0
 22 23  1  0  0  0  0
 23 60  1  0  0  0  0
 23 61  1  0  0  0  0
 23 24  1  0  0  0  0
 24 25  2  0  0  0  0
 25 62  1  0  0  0  0
 25 26  1  0  0  0  0
 26 63  1  0  0  0  0
 26 27  2  0  0  0  0
 27 64  1  0  0  0  0
 27 28  1  0  0  0  0
 28 65  1  0  0  0  0
 28 29  2  0  0  0  0
 29 24  1  0  0  0  0
 29 66  1  0  0  0  0
 22 30  1  0  0  0  0
 30 67  1  0  0  0  0
 30 31  1  0  0  0  0
 31 68  1  0  0  0  0
 30 32  1  0  0  0  0
 32 69  1  0  0  0  0
 32 70  1  0  0  0  0
 32 33  1  0  0  0  0
 33 71  1  0  0  0  0
 33 34  1  0  0  0  0
 34 72  1  0  0  0  0
 34 73  1  0  0  0  0
 34 35  1  0  0  0  0
 35 36  2  0  0  0  0
 36 74  1  0  0  0  0
 36 37  1  0  0  0  0
 37 75  1  0  0  0  0
 37 38  2  0  0  0  0
 38 76  1  0  0  0  0
 38 39  1  0  0  0  0
 39 40  1  0  0  0  0
 40 41  1  0  0  0  0
 41 77  1  0  0  0  0
 41 78  1  0  0  0  0
 41 79  1  0  0  0  0
 39 42  2  0  0  0  0
 42 35  1  0  0  0  0
 42 80  1  0  0  0  0
M  END
>  <LOGBIO>
8.7000

>  <PRED_LOGBIO>
7.8400

>  <XV_RES>
1.1600

>  <WHL_TMPL>
2

>  <ANCH>
9-11;27-29

$$$$
ROW53
  -MTS-   01071502013D 0   0.00000     0.00000     0

 68 71  0  0  0  0  0  0  0  0999 V2000
    5.7860   -4.4170    3.3620 O   0  0  0  0  0  0  0  0  0  0  0  0
    6.1900   -3.0830    3.6840 C   0  0  0  0  0  0  0  0  0  0  0  0
    5.7370   -2.7430    5.1040 C   0  0  0  0  0  0  0  0  0  0  0  0
    6.3500   -3.6840    6.0520 N   0  0  0  0  0  0  0  0  0  0  0  0
    6.0960   -3.5770    7.3530 C   0  0  0  0  0  0  0  0  0  0  0  0
    5.3480   -2.6910    7.7630 O   0  0  0  0  0  0  0  0  0  0  0  0
    6.7130   -4.5250    8.3080 C   0  0  0  0  0  0  0  0  0  0  0  0
    7.9540   -4.2280    8.8840 C   0  0  0  0  0  0  0  0  0  0  0  0
    8.5380   -5.1240    9.7880 C   0  0  0  0  0  0  0  0  0  0  0  0
    7.8810   -6.3160   10.1150 C   0  0  0  0  0  0  0  0  0  0  0  0
    6.6400   -6.6130    9.5390 C   0  0  0  0  0  0  0  0  0  0  0  0
    6.0560   -5.7170    8.6360 C   0  0  0  0  0  0  0  0  0  0  0  0
    4.8020   -6.0160    8.0530 N   0  0  0  0  0  0  0  0  0  0  0  0
    4.7440   -6.6890    6.9080 C   0  0  0  0  0  0  0  0  0  0  0  0
    5.7810   -7.0520    6.3540 O   0  0  0  0  0  0  0  0  0  0  0  0
    3.4320   -7.0020    6.2990 C   0  0  0  0  0  0  0  0  0  0  0  0
    2.8480   -6.1060    5.3950 C   0  0  0  0  0  0  0  0  0  0  0  0
    1.6070   -6.4030    4.8190 C   0  0  0  0  0  0  0  0  0  0  0  0
    0.9500   -7.5950    5.1460 C   0  0  0  0  0  0  0  0  0  0  0  0
    1.5340   -8.4910    6.0500 C   0  0  0  0  0  0  0  0  0  0  0  0
    2.7750   -8.1940    6.6260 C   0  0  0  0  0  0  0  0  0  0  0  0
    5.5520   -2.1060    2.6990 C   0  0  0  0  0  0  0  0  0  0  0  0
    5.9880   -2.4330    1.3330 N   0  0  0  0  0  0  0  0  0  0  0  0
    5.5550   -1.7080    0.3050 C   0  0  0  0  0  0  0  0  0  0  0  0
    4.7900   -0.7640    0.4970 O   0  0  0  0  0  0  0  0  0  0  0  0
    5.9930   -2.0370   -1.0690 C   0  0  0  0  0  0  0  0  0  0  0  0
    7.1500   -1.4490   -1.5950 C   0  0  0  0  0  0  0  0  0  0  0  0
    7.5640   -1.7610   -2.8950 C   0  0  0  0  0  0  0  0  0  0  0  0
    6.8230   -2.6600   -3.6700 C   0  0  0  0  0  0  0  0  0  0  0  0
    5.6660   -3.2490   -3.1440 C   0  0  0  0  0  0  0  0  0  0  0  0
    5.2510   -2.9370   -1.8440 C   0  0  0  0  0  0  0  0  0  0  0  0
    4.0830   -3.5320   -1.3120 N   0  0  0  0  0  0  0  0  0  0  0  0
    4.1630   -4.6840   -0.6530 C   0  0  0  0  0  0  0  0  0  0  0  0
    5.2540   -5.2320   -0.5040 O   0  0  0  0  0  0  0  0  0  0  0  0
    2.9410   -5.3060   -0.0970 C   0  0  0  0  0  0  0  0  0  0  0  0
    2.2080   -4.5620    0.8360 C   0  0  0  0  0  0  0  0  0  0  0  0
    1.0430   -5.0970    1.3970 C   0  0  0  0  0  0  0  0  0  0  0  0
    0.6090   -6.3760    1.0250 C   0  0  0  0  0  0  0  0  0  0  0  0
    1.3420   -7.1190    0.0920 C   0  0  0  0  0  0  0  0  0  0  0  0
    2.5080   -6.5840   -0.4690 C   0  0  0  0  0  0  0  0  0  0  0  0
    6.1790   -5.0570    3.9750 H   0  0  0  0  0  0  0  0  0  0  0  0
    7.2730   -3.0070    3.6210 H   0  0  0  0  0  0  0  0  0  0  0  0
    6.0440   -1.7290    5.3490 H   0  0  0  0  0  0  0  0  0  0  0  0
    4.6540   -2.8190    5.1670 H   0  0  0  0  0  0  0  0  0  0  0  0
    6.9650   -4.4120    5.7160 H   0  0  0  0  0  0  0  0  0  0  0  0
    8.4610   -3.3090    8.6320 H   0  0  0  0  0  0  0  0  0  0  0  0
    9.4960   -4.8960   10.2320 H   0  0  0  0  0  0  0  0  0  0  0  0
    8.3320   -7.0080   10.8120 H   0  0  0  0  0  0  0  0  0  0  0  0
    6.1340   -7.5320    9.7910 H   0  0  0  0  0  0  0  0  0  0  0  0
    3.9510   -5.7190    8.5080 H   0  0  0  0  0  0  0  0  0  0  0  0
    3.3550   -5.1870    5.1430 H   0  0  0  0  0  0  0  0  0  0  0  0
    1.1570   -5.7110    4.1220 H   0  0  0  0  0  0  0  0  0  0  0  0
   -0.0070   -7.8230    4.7020 H   0  0  0  0  0  0  0  0  0  0  0  0
    1.0270   -9.4100    6.3020 H   0  0  0  0  0  0  0  0  0  0  0  0
    3.2260   -8.8860    7.3230 H   0  0  0  0  0  0  0  0  0  0  0  0
    5.8600   -1.0910    2.9440 H   0  0  0  0  0  0  0  0  0  0  0  0
    4.4690   -2.1820    2.7620 H   0  0  0  0  0  0  0  0  0  0  0  0
    6.6160   -3.2070    1.1760 H   0  0  0  0  0  0  0  0  0  0  0  0
    7.7220   -0.7550   -0.9970 H   0  0  0  0  0  0  0  0  0  0  0  0
    8.4560   -1.3070   -3.3010 H   0  0  0  0  0  0  0  0  0  0  0  0
    7.1430   -2.9010   -4.6730 H   0  0  0  0  0  0  0  0  0  0  0  0
    5.0940   -3.9430   -3.7420 H   0  0  0  0  0  0  0  0  0  0  0  0
    3.1870   -3.0810   -1.4340 H   0  0  0  0  0  0  0  0  0  0  0  0
    2.5420   -3.5760    1.1230 H   0  0  0  0  0  0  0  0  0  0  0  0
    0.4770   -4.5240    2.1170 H   0  0  0  0  0  0  0  0  0  0  0  0
   -0.2900   -6.7880    1.4580 H   0  0  0  0  0  0  0  0  0  0  0  0
    1.0080   -8.1050   -0.1950 H   0  0  0  0  0  0  0  0  0  0  0  0
    3.0730   -7.1570   -1.1890 H   0  0  0  0  0  0  0  0  0  0  0  0
  1 41  1  0  0  0  0
  1  2  1  0  0  0  0
  2 42  1  0  0  0  0
  2  3  1  0  0  0  0
  3 43  1  0  0  0  0
  3 44  1  0  0  0  0
  3  4  1  0  0  0  0
  4 45  1  0  0  0  0
  4  5  1  0  0  0  0
  5  6  2  0  0  0  0
  5  7  1  0  0  0  0
  7  8  2  0  0  0  0
  8 46  1  0  0  0  0
  8  9  1  0  0  0  0
  9 47  1  0  0  0  0
  9 10  2  0  0  0  0
 10 48  1  0  0  0  0
 10 11  1  0  0  0  0
 11 49  1  0  0  0  0
 11 12  2  0  0  0  0
 12  7  1  0  0  0  0
 12 13  1  0  0  0  0
 13 50  1  0  0  0  0
 13 14  1  0  0  0  0
 14 15  2  0  0  0  0
 14 16  1  0  0  0  0
 16 17  2  0  0  0  0
 17 51  1  0  0  0  0
 17 18  1  0  0  0  0
 18 52  1  0  0  0  0
 18 19  2  0  0  0  0
 19 53  1  0  0  0  0
 19 20  1  0  0  0  0
 20 54  1  0  0  0  0
 20 21  2  0  0  0  0
 21 16  1  0  0  0  0
 21 55  1  0  0  0  0
  2 22  1  0  0  0  0
 22 56  1  0  0  0  0
 22 57  1  0  0  0  0
 22 23  1  0  0  0  0
 23 58  1  0  0  0  0
 23 24  1  0  0  0  0
 24 25  2  0  0  0  0
 24 26  1  0  0  0  0
 26 27  2  0  0  0  0
 27 59  1  0  0  0  0
 27 28  1  0  0  0  0
 28 60  1  0  0  0  0
 28 29  2  0  0  0  0
 29 61  1  0  0  0  0
 29 30  1  0  0  0  0
 30 62  1  0  0  0  0
 30 31  2  0  0  0  0
 31 26  1  0  0  0  0
 31 32  1  0  0  0  0
 32 63  1  0  0  0  0
 32 33  1  0  0  0  0
 33 34  2  0  0  0  0
 33 35  1  0  0  0  0
 35 36  2  0  0  0  0
 36 64  1  0  0  0  0
 36 37  1  0  0  0  0
 37 65  1  0  0  0  0
 37 38  2  0  0  0  0
 38 66  1  0  0  0  0
 38 39  1  0  0  0  0
 39 67  1  0  0  0  0
 39 40  2  0  0  0  0
 40 35  1  0  0  0  0
 40 68  1  0  0  0  0
M  END
>  <LOGBIO>
4.0000

>  <PRED_LOGBIO>
4.2300

>  <XV_RES>
-1.6250

>  <WHL_TMPL>
2

>  <ANCH>
9-11;67-58

$$$$
ROW54
  -MTS-   01071502013D 0   0.00000     0.00000     0

 70 72  0  0  1  0  0  0  0  0999 V2000
    2.6300   -0.3910    1.1340 C   0  0  0  0  0  0  0  0  0  0  0  0
    3.7290   -1.4230    1.0550 C   0  0  0  0  0  0  0  0  0  0  0  0
    4.7790   -1.2520    1.6730 O   0  0  0  0  0  0  0  0  0  0  0  0
    3.5620   -2.5180    0.3180 N   0  0  0  0  0  0  0  0  0  0  0  0
    4.6320   -3.5230    0.2410 C   0  0  1  0  0  0  0  0  0  0  0  0
    4.1880   -4.6710   -0.6640 C   0  0  0  0  0  0  0  0  0  0  0  0
    2.9410   -5.3060   -0.0970 C   0  0  0  0  0  0  0  0  0  0  0  0
    2.2080   -4.5630    0.8360 C   0  0  0  0  0  0  0  0  0  0  0  0
    1.0430   -5.0980    1.3970 C   0  0  0  0  0  0  0  0  0  0  0  0
    0.3360   -4.3810    2.2970 F   0  0  0  0  0  0  0  0  0  0  0  0
    0.6090   -6.3760    1.0250 C   0  0  0  0  0  0  0  0  0  0  0  0
    1.3420   -7.1190    0.0920 C   0  0  0  0  0  0  0  0  0  0  0  0
    0.9250   -8.3520   -0.2670 F   0  0  0  0  0  0  0  0  0  0  0  0
    2.5080   -6.5840   -0.4690 C   0  0  0  0  0  0  0  0  0  0  0  0
    5.8940   -2.8800   -0.3320 C   0  0  2  0  0  0  0  0  0  0  0  0
    6.9350   -3.8580   -0.4070 O   0  0  0  0  0  0  0  0  0  0  0  0
    6.3380   -1.7320    0.5730 C   0  0  0  0  0  0  0  0  0  0  0  0
    7.5520   -1.1140    0.0210 N   0  0  0  0  0  0  0  0  0  0  0  0
    7.9790   -0.0100    0.8920 C   0  0  0  0  0  0  0  0  0  0  0  0
    8.3140   -0.5470    2.2950 C   0  0  0  0  0  0  0  0  0  0  0  0
    7.0560   -1.0640    3.0170 C   0  0  0  0  0  0  0  0  0  0  0  0
    5.9570    0.0140    3.0750 C   0  0  0  0  0  0  0  0  0  0  0  0
    5.6220    0.5520    1.6710 C   0  0  0  0  0  0  0  0  0  0  0  0
    6.8810    1.0680    0.9500 C   0  0  0  0  0  0  0  0  0  0  0  0
    9.2210    0.5550    0.2460 C   0  0  0  0  0  0  0  0  0  0  0  0
   10.4830    0.0510    0.5840 C   0  0  0  0  0  0  0  0  0  0  0  0
   11.6030    0.6090   -0.0440 C   0  0  0  0  0  0  0  0  0  0  0  0
   11.4350    1.5950   -0.9370 N   0  0  0  0  0  0  0  0  0  0  0  0
   10.2150    2.0570   -1.2400 C   0  0  0  0  0  0  0  0  0  0  0  0
    9.1240    1.5420   -0.6550 N   0  0  0  0  0  0  0  0  0  0  0  0
   12.9880    0.1050    0.2820 C   0  0  0  0  0  0  0  0  0  0  0  0
   13.0210   -0.3960    1.7230 C   0  0  0  0  0  0  0  0  0  0  0  0
   13.3490   -1.0380   -0.6630 C   0  0  0  0  0  0  0  0  0  0  0  0
   13.9950    1.2400    0.1150 C   0  0  0  0  0  0  0  0  0  0  0  0
    1.7310   -0.8480    1.5430 H   0  0  0  0  0  0  0  0  0  0  0  0
    2.9460    0.4270    1.7790 H   0  0  0  0  0  0  0  0  0  0  0  0
    2.4210   -0.0070    0.1380 H   0  0  0  0  0  0  0  0  0  0  0  0
    2.7000   -2.6580   -0.1890 H   0  0  0  0  0  0  0  0  0  0  0  0
    4.8410   -3.9070    1.2380 H   0  0  0  0  0  0  0  0  0  0  0  0
    3.9790   -4.2870   -1.6600 H   0  0  0  0  0  0  0  0  0  0  0  0
    4.9800   -5.4150   -0.7210 H   0  0  0  0  0  0  0  0  0  0  0  0
    2.5420   -3.5760    1.1230 H   0  0  0  0  0  0  0  0  0  0  0  0
   -0.2900   -6.7880    1.4580 H   0  0  0  0  0  0  0  0  0  0  0  0
    3.0730   -7.1570   -1.1890 H   0  0  0  0  0  0  0  0  0  0  0  0
    5.6850   -2.4970   -1.3290 H   0  0  0  0  0  0  0  0  0  0  0  0
    7.7480   -3.4730   -0.7690 H   0  0  0  0  0  0  0  0  0  0  0  0
    5.5460   -0.9880    0.6300 H   0  0  0  0  0  0  0  0  0  0  0  0
    6.5470   -2.1160    1.5690 H   0  0  0  0  0  0  0  0  0  0  0  0
    8.2870   -1.8050   -0.0320 H   0  0  0  0  0  0  0  0  0  0  0  0
    8.7710    0.2440    2.8870 H   0  0  0  0  0  0  0  0  0  0  0  0
    9.0390   -1.3540    2.2110 H   0  0  0  0  0  0  0  0  0  0  0  0
    6.6740   -1.9410    2.4980 H   0  0  0  0  0  0  0  0  0  0  0  0
    7.3170   -1.3680    4.0280 H   0  0  0  0  0  0  0  0  0  0  0  0
    6.2880    0.8360    3.7060 H   0  0  0  0  0  0  0  0  0  0  0  0
    5.0600   -0.4050    3.5250 H   0  0  0  0  0  0  0  0  0  0  0  0
    5.1650   -0.2390    1.0800 H   0  0  0  0  0  0  0  0  0  0  0  0
    4.8970    1.3590    1.7560 H   0  0  0  0  0  0  0  0  0  0  0  0
    7.2620    1.9450    1.4690 H   0  0  0  0  0  0  0  0  0  0  0  0
    6.6200    1.3730   -0.0620 H   0  0  0  0  0  0  0  0  0  0  0  0
   10.5890   -0.7440    1.3070 H   0  0  0  0  0  0  0  0  0  0  0  0
   10.1080    2.8520   -1.9630 H   0  0  0  0  0  0  0  0  0  0  0  0
   12.3030   -1.2050    1.8420 H   0  0  0  0  0  0  0  0  0  0  0  0
   14.0190   -0.7600    1.9570 H   0  0  0  0  0  0  0  0  0  0  0  0
   12.7640    0.4180    2.3960 H   0  0  0  0  0  0  0  0  0  0  0  0
   12.6310   -1.8470   -0.5440 H   0  0  0  0  0  0  0  0  0  0  0  0
   14.3470   -1.4010   -0.4280 H   0  0  0  0  0  0  0  0  0  0  0  0
   13.3250   -0.6800   -1.6900 H   0  0  0  0  0  0  0  0  0  0  0  0
   13.7380    2.0550    0.7880 H   0  0  0  0  0  0  0  0  0  0  0  0
   14.9930    0.8760    0.3500 H   0  0  0  0  0  0  0  0  0  0  0  0
   13.9710    1.5970   -0.9130 H   0  0  0  0  0  0  0  0  0  0  0  0
  1 35  1  0  0  0  0
  1 36  1  0  0  0  0
  1 37  1  0  0  0  0
  1  2  1  0  0  0  0
  2  3  2  0  0  0  0
  2  4  1  0  0  0  0
  4 38  1  0  0  0  0
  4  5  1  0  0  0  0
  5 39  1  0  0  0  0
  5  6  1  0  0  0  0
  6 40  1  0  0  0  0
  6 41  1  0  0  0  0
  6  7  1  0  0  0  0
  7  8  2  0  0  0  0
  8 42  1  0  0  0  0
  8  9  1  0  0  0  0
  9 10  1  0  0  0  0
  9 11  2  0  0  0  0
 11 43  1  0  0  0  0
 11 12  1  0  0  0  0
 12 13  1  0  0  0  0
 12 14  2  0  0  0  0
 14  7  1  0  0  0  0
 14 44  1  0  0  0  0
  5 15  1  0  0  0  0
 15 45  1  0  0  0  0
 15 16  1  0  0  0  0
 16 46  1  0  0  0  0
 15 17  1  0  0  0  0
 17 47  1  0  0  0  0
 17 48  1  0  0  0  0
 17 18  1  0  0  0  0
 18 49  1  0  0  0  0
 18 19  1  0  0  0  0
 19 20  1  0  0  0  0
 20 50  1  0  0  0  0
 20 51  1  0  0  0  0
 20 21  1  0  0  0  0
 21 52  1  0  0  0  0
 21 53  1  0  0  0  0
 21 22  1  0  0  0  0
 22 54  1  0  0  0  0
 22 55  1  0  0  0  0
 22 23  1  0  0  0  0
 23 56  1  0  0  0  0
 23 57  1  0  0  0  0
 23 24  1  0  0  0  0
 24 19  1  0  0  0  0
 24 58  1  0  0  0  0
 24 59  1  0  0  0  0
 19 25  1  0  0  0  0
 25 26  2  0  0  0  0
 26 60  1  0  0  0  0
 26 27  1  0  0  0  0
 27 28  2  0  0  0  0
 28 29  1  0  0  0  0
 29 61  1  0  0  0  0
 29 30  2  0  0  0  0
 30 25  1  0  0  0  0
 27 31  1  0  0  0  0
 31 32  1  0  0  0  0
 32 62  1  0  0  0  0
 32 63  1  0  0  0  0
 32 64  1  0  0  0  0
 31 33  1  0  0  0  0
 33 65  1  0  0  0  0
 33 66  1  0  0  0  0
 33 67  1  0  0  0  0
 31 34  1  0  0  0  0
 34 68  1  0  0  0  0
 34 69  1  0  0  0  0
 34 70  1  0  0  0  0
M  END
>  <LOGBIO>
5.6100

>  <PRED_LOGBIO>
6.2000

>  <XV_RES>
-0.6780

>  <WHL_TMPL>
2

>  <ANCH>
9-11;23-14

$$$$
ROW55
  -MTS-   01071502013D 0   0.00000     0.00000     0

 80 82  0  0  1  0  0  0  0  0999 V2000
   11.3710   -8.2430   -7.6250 C   0  0  0  0  0  0  0  0  0  0  0  0
   12.0800   -7.6450   -6.4120 C   0  0  0  0  0  0  0  0  0  0  0  0
   11.2030   -6.5550   -5.7970 C   0  0  0  0  0  0  0  0  0  0  0  0
   11.8860   -5.9790   -4.6290 N   0  0  0  0  0  0  0  0  0  0  0  0
   13.2100   -6.4770   -4.2320 C   0  0  0  0  0  0  0  0  0  0  0  0
   13.6460   -7.5840   -5.1910 C   0  0  0  0  0  0  0  0  0  0  0  0
   15.0220   -8.1020   -4.7780 C   0  0  0  0  0  0  0  0  0  0  0  0
   11.3050   -5.0060   -3.9320 C   0  0  0  0  0  0  0  0  0  0  0  0
   11.8760   -4.5240   -2.9560 O   0  0  0  0  0  0  0  0  0  0  0  0
    9.9720   -4.5040   -4.3320 C   0  0  0  0  0  0  0  0  0  0  0  0
    9.8670   -3.4400   -5.2360 C   0  0  0  0  0  0  0  0  0  0  0  0
    8.6050   -2.9650   -5.6150 C   0  0  0  0  0  0  0  0  0  0  0  0
    7.4490   -3.5540   -5.0890 C   0  0  0  0  0  0  0  0  0  0  0  0
    7.5540   -4.6180   -4.1850 C   0  0  0  0  0  0  0  0  0  0  0  0
    8.8150   -5.0930   -3.8070 C   0  0  0  0  0  0  0  0  0  0  0  0
    6.3310   -5.2400   -3.6300 C   0  0  0  0  0  0  0  0  0  0  0  0
    5.8070   -6.1890   -4.2100 O   0  0  0  0  0  0  0  0  0  0  0  0
    5.8000   -4.7730   -2.5030 N   0  0  0  0  0  0  0  0  0  0  0  0
    4.5860   -5.3910   -1.9520 C   0  0  1  0  0  0  0  0  0  0  0  0
    4.1880   -4.6710   -0.6640 C   0  0  0  0  0  0  0  0  0  0  0  0
    2.9410   -5.3060   -0.0970 C   0  0  0  0  0  0  0  0  0  0  0  0
    2.2080   -4.5620    0.8360 C   0  0  0  0  0  0  0  0  0  0  0  0
    1.0420   -5.0970    1.3970 C   0  0  0  0  0  0  0  0  0  0  0  0
    0.3360   -4.3810    2.2970 F   0  0  0  0  0  0  0  0  0  0  0  0
    0.6090   -6.3760    1.0250 C   0  0  0  0  0  0  0  0  0  0  0  0
    1.3420   -7.1190    0.0920 C   0  0  0  0  0  0  0  0  0  0  0  0
    0.9240   -8.3520   -0.2670 F   0  0  0  0  0  0  0  0  0  0  0  0
    2.5080   -6.5840   -0.4690 C   0  0  0  0  0  0  0  0  0  0  0  0
    4.8570   -6.8640   -1.6490 C   0  0  2  0  0  0  0  0  0  0  0  0
    3.6760   -7.4650   -1.1120 O   0  0  0  0  0  0  0  0  0  0  0  0
    5.2550   -7.5840   -2.9360 C   0  0  0  0  0  0  0  0  0  0  0  0
    5.5160   -9.0010   -2.6450 N   0  0  0  0  0  0  0  0  0  0  0  0
    5.8990   -9.6930   -3.8840 C   0  0  0  0  0  0  0  0  0  0  0  0
    6.1660  -11.1490   -3.5850 C   0  0  0  0  0  0  0  0  0  0  0  0
    5.1250  -12.0820   -3.6620 C   0  0  0  0  0  0  0  0  0  0  0  0
    5.3740  -13.4320   -3.3840 C   0  0  0  0  0  0  0  0  0  0  0  0
    6.6630  -13.8480   -3.0300 C   0  0  0  0  0  0  0  0  0  0  0  0
    7.7030  -12.9150   -2.9530 C   0  0  0  0  0  0  0  0  0  0  0  0
    8.9640  -13.3220   -2.6060 O   0  0  0  0  0  0  0  0  0  0  0  0
    9.3130  -13.3210   -1.2190 C   0  0  0  0  0  0  0  0  0  0  0  0
    7.4550  -11.5650   -3.2300 C   0  0  0  0  0  0  0  0  0  0  0  0
   11.1920   -7.4630   -8.3610 H   0  0  0  0  0  0  0  0  0  0  0  0
   11.9950   -9.0190   -8.0630 H   0  0  0  0  0  0  0  0  0  0  0  0
   10.4220   -8.6740   -7.3140 H   0  0  0  0  0  0  0  0  0  0  0  0
   13.0290   -7.2140   -6.7230 H   0  0  0  0  0  0  0  0  0  0  0  0
   12.2590   -8.4250   -5.6760 H   0  0  0  0  0  0  0  0  0  0  0  0
   10.2540   -6.9850   -5.4860 H   0  0  0  0  0  0  0  0  0  0  0  0
   11.0240   -5.7750   -6.5340 H   0  0  0  0  0  0  0  0  0  0  0  0
   13.9300   -5.6620   -4.2680 H   0  0  0  0  0  0  0  0  0  0  0  0
   13.1600   -6.8730   -3.2200 H   0  0  0  0  0  0  0  0  0  0  0  0
   12.9270   -8.3990   -5.1550 H   0  0  0  0  0  0  0  0  0  0  0  0
   13.6970   -7.1890   -6.2030 H   0  0  0  0  0  0  0  0  0  0  0  0
   14.9710   -8.4980   -3.7660 H   0  0  0  0  0  0  0  0  0  0  0  0
   15.3320   -8.8900   -5.4610 H   0  0  0  0  0  0  0  0  0  0  0  0
   15.7410   -7.2870   -4.8140 H   0  0  0  0  0  0  0  0  0  0  0  0
   10.7590   -2.9860   -5.6420 H   0  0  0  0  0  0  0  0  0  0  0  0
    8.5240   -2.1450   -6.3120 H   0  0  0  0  0  0  0  0  0  0  0  0
    6.4760   -3.1870   -5.3810 H   0  0  0  0  0  0  0  0  0  0  0  0
    8.8960   -5.9130   -3.1090 H   0  0  0  0  0  0  0  0  0  0  0  0
    6.2310   -3.9930   -2.0270 H   0  0  0  0  0  0  0  0  0  0  0  0
    3.7780   -5.3120   -2.6760 H   0  0  0  0  0  0  0  0  0  0  0  0
    3.9950   -3.6220   -0.8790 H   0  0  0  0  0  0  0  0  0  0  0  0
    4.9960   -4.7500    0.0600 H   0  0  0  0  0  0  0  0  0  0  0  0
    2.5420   -3.5760    1.1230 H   0  0  0  0  0  0  0  0  0  0  0  0
   -0.2900   -6.7880    1.4580 H   0  0  0  0  0  0  0  0  0  0  0  0
    3.0730   -7.1570   -1.1890 H   0  0  0  0  0  0  0  0  0  0  0  0
    5.6650   -6.9430   -0.9250 H   0  0  0  0  0  0  0  0  0  0  0  0
    3.8230   -8.4030   -0.9110 H   0  0  0  0  0  0  0  0  0  0  0  0
    6.1540   -7.1260   -3.3450 H   0  0  0  0  0  0  0  0  0  0  0  0
    4.4470   -7.5050   -3.6610 H   0  0  0  0  0  0  0  0  0  0  0  0
    4.6810   -9.4260   -2.2660 H   0  0  0  0  0  0  0  0  0  0  0  0
    6.7970   -9.2360   -4.2920 H   0  0  0  0  0  0  0  0  0  0  0  0
    5.0900   -9.6150   -4.6080 H   0  0  0  0  0  0  0  0  0  0  0  0
    4.1310  -11.7610   -3.9350 H   0  0  0  0  0  0  0  0  0  0  0  0
    4.5710  -14.1520   -3.4440 H   0  0  0  0  0  0  0  0  0  0  0  0
    6.8540  -14.8890   -2.8160 H   0  0  0  0  0  0  0  0  0  0  0  0
    9.2230  -12.3120   -0.8240 H   0  0  0  0  0  0  0  0  0  0  0  0
   10.3380  -13.6670   -1.1020 H   0  0  0  0  0  0  0  0  0  0  0  0
    8.6420  -13.9840   -0.6770 H   0  0  0  0  0  0  0  0  0  0  0  0
    8.2580  -10.8450   -3.1710 H   0  0  0  0  0  0  0  0  0  0  0  0
  1 42  1  0  0  0  0
  1 43  1  0  0  0  0
  1 44  1  0  0  0  0
  1  2  1  0  0  0  0
  2 45  1  0  0  0  0
  2 46  1  0  0  0  0
  2  3  1  0  0  0  0
  3 47  1  0  0  0  0
  3 48  1  0  0  0  0
  3  4  1  0  0  0  0
  4  5  1  0  0  0  0
  5 49  1  0  0  0  0
  5 50  1  0  0  0  0
  5  6  1  0  0  0  0
  6 51  1  0  0  0  0
  6 52  1  0  0  0  0
  6  7  1  0  0  0  0
  7 53  1  0  0  0  0
  7 54  1  0  0  0  0
  7 55  1  0  0  0  0
  4  8  1  0  0  0  0
  8  9  2  0  0  0  0
  8 10  1  0  0  0  0
 10 11  2  0  0  0  0
 11 56  1  0  0  0  0
 11 12  1  0  0  0  0
 12 57  1  0  0  0  0
 12 13  2  0  0  0  0
 13 58  1  0  0  0  0
 13 14  1  0  0  0  0
 14 15  2  0  0  0  0
 15 10  1  0  0  0  0
 15 59  1  0  0  0  0
 14 16  1  0  0  0  0
 16 17  2  0  0  0  0
 16 18  1  0  0  0  0
 18 60  1  0  0  0  0
 18 19  1  0  0  0  0
 19 61  1  0  0  0  0
 19 20  1  0  0  0  0
 20 62  1  0  0  0  0
 20 63  1  0  0  0  0
 20 21  1  0  0  0  0
 21 22  2  0  0  0  0
 22 64  1  0  0  0  0
 22 23  1  0  0  0  0
 23 24  1  0  0  0  0
 23 25  2  0  0  0  0
 25 65  1  0  0  0  0
 25 26  1  0  0  0  0
 26 27  1  0  0  0  0
 26 28  2  0  0  0  0
 28 21  1  0  0  0  0
 28 66  1  0  0  0  0
 19 29  1  0  0  0  0
 29 67  1  0  0  0  0
 29 30  1  0  0  0  0
 30 68  1  0  0  0  0
 29 31  1  0  0  0  0
 31 69  1  0  0  0  0
 31 70  1  0  0  0  0
 31 32  1  0  0  0  0
 32 71  1  0  0  0  0
 32 33  1  0  0  0  0
 33 72  1  0  0  0  0
 33 73  1  0  0  0  0
 33 34  1  0  0  0  0
 34 35  2  0  0  0  0
 35 74  1  0  0  0  0
 35 36  1  0  0  0  0
 36 75  1  0  0  0  0
 36 37  2  0  0  0  0
 37 76  1  0  0  0  0
 37 38  1  0  0  0  0
 38 39  1  0  0  0  0
 39 40  1  0  0  0  0
 40 77  1  0  0  0  0
 40 78  1  0  0  0  0
 40 79  1  0  0  0  0
 38 41  2  0  0  0  0
 41 34  1  0  0  0  0
 41 80  1  0  0  0  0
M  END
>  <LOGBIO>
7.5100

>  <PRED_LOGBIO>
7.1900

>  <XV_RES>
0.3430

>  <WHL_TMPL>
2

>  <ANCH>
9-11;52-43

$$$$
ROW56
  -MTS-   01071502013D 0   0.00000     0.00000     0

 51 54  0  0  0  0  0  0  0  0999 V2000
    9.9980   -3.2650    6.4600 C   0  0  0  0  0  0  0  0  0  0  0  0
    9.7880   -1.8930    7.0960 C   0  0  0  0  0  0  0  0  0  0  0  0
    8.9260   -1.0450    6.1910 C   0  0  0  0  0  0  0  0  0  0  0  0
    9.3270   -0.2390    5.2260 N   0  0  0  0  0  0  0  0  0  0  0  0
    8.2930    0.4690    4.4980 N   0  0  0  0  0  0  0  0  0  0  0  0
    7.0460    0.2430    4.8660 C   0  0  0  0  0  0  0  0  0  0  0  0
    5.9080    0.7890    4.3340 N   0  0  0  0  0  0  0  0  0  0  0  0
    5.2900    0.1850    3.3220 C   0  0  0  0  0  0  0  0  0  0  0  0
    5.7410   -0.8640    2.8650 O   0  0  0  0  0  0  0  0  0  0  0  0
    4.0360    0.7870    2.7360 C   0  0  0  0  0  0  0  0  0  0  0  0
    3.4360   -0.2660    1.3780 S   0  0  0  0  0  0  0  0  0  0  0  0
    1.9650    0.4400    0.6900 C   0  0  0  0  0  0  0  0  0  0  0  0
    0.7690    0.0980    1.1870 N   0  0  0  0  0  0  0  0  0  0  0  0
   -0.3700    0.6080    0.6970 C   0  0  0  0  0  0  0  0  0  0  0  0
   -0.3450    1.5230   -0.3610 C   0  0  0  0  0  0  0  0  0  0  0  0
    0.8900    1.9000   -0.9030 C   0  0  0  0  0  0  0  0  0  0  0  0
    0.9560    2.8650   -2.0230 C   0  0  0  0  0  0  0  0  0  0  0  0
    1.5330    2.4860   -3.2410 C   0  0  0  0  0  0  0  0  0  0  0  0
    1.5950    3.3990   -4.3000 C   0  0  0  0  0  0  0  0  0  0  0  0
    1.0810    4.6910   -4.1410 C   0  0  0  0  0  0  0  0  0  0  0  0
    0.5040    5.0700   -2.9230 C   0  0  0  0  0  0  0  0  0  0  0  0
    0.4420    4.1570   -1.8640 C   0  0  0  0  0  0  0  0  0  0  0  0
    2.0620    1.3500   -0.3690 C   0  0  0  0  0  0  0  0  0  0  0  0
    3.3580    1.7180   -0.9060 C   0  0  0  0  0  0  0  0  0  0  0  0
    4.3940    2.0130   -1.3350 N   0  0  0  0  0  0  0  0  0  0  0  0
   -1.7520    0.2250    1.2560 C   0  0  0  0  0  0  0  0  0  0  0  0
   -2.4670    1.1040    2.0850 C   0  0  0  0  0  0  0  0  0  0  0  0
   -3.7070    0.7350    2.6110 C   0  0  0  0  0  0  0  0  0  0  0  0
   -4.2370   -0.5150    2.3110 C   0  0  0  0  0  0  0  0  0  0  0  0
   -5.4510   -0.8340    2.8460 F   0  0  0  0  0  0  0  0  0  0  0  0
   -3.5490   -1.4040    1.4920 C   0  0  0  0  0  0  0  0  0  0  0  0
   -2.3090   -1.0330    0.9670 C   0  0  0  0  0  0  0  0  0  0  0  0
    7.1610   -0.9180    6.1970 S   0  0  0  0  0  0  0  0  0  0  0  0
   10.4890   -3.1470    5.4970 H   0  0  0  0  0  0  0  0  0  0  0  0
   10.6190   -3.8750    7.1120 H   0  0  0  0  0  0  0  0  0  0  0  0
    9.0340   -3.7500    6.3190 H   0  0  0  0  0  0  0  0  0  0  0  0
   10.7520   -1.4080    7.2380 H   0  0  0  0  0  0  0  0  0  0  0  0
    9.2970   -2.0110    8.0590 H   0  0  0  0  0  0  0  0  0  0  0  0
    5.5370    1.6500    4.7090 H   0  0  0  0  0  0  0  0  0  0  0  0
    3.2720    0.8560    3.5070 H   0  0  0  0  0  0  0  0  0  0  0  0
    4.2560    1.7820    2.3530 H   0  0  0  0  0  0  0  0  0  0  0  0
   -1.2640    1.9320   -0.7550 H   0  0  0  0  0  0  0  0  0  0  0  0
    1.9290    1.4890   -3.3630 H   0  0  0  0  0  0  0  0  0  0  0  0
    2.0400    3.1060   -5.2400 H   0  0  0  0  0  0  0  0  0  0  0  0
    1.1290    5.3960   -4.9590 H   0  0  0  0  0  0  0  0  0  0  0  0
    0.1070    6.0670   -2.8010 H   0  0  0  0  0  0  0  0  0  0  0  0
   -0.0030    4.4500   -0.9240 H   0  0  0  0  0  0  0  0  0  0  0  0
   -2.0540    2.0740    2.3180 H   0  0  0  0  0  0  0  0  0  0  0  0
   -4.2510    1.4170    3.2470 H   0  0  0  0  0  0  0  0  0  0  0  0
   -3.9700   -2.3720    1.2640 H   0  0  0  0  0  0  0  0  0  0  0  0
   -1.7720   -1.7210    0.3310 H   0  0  0  0  0  0  0  0  0  0  0  0
  1 34  1  0  0  0  0
  1 35  1  0  0  0  0
  1 36  1  0  0  0  0
  1  2  1  0  0  0  0
  2 37  1  0  0  0  0
  2 38  1  0  0  0  0
  2  3  1  0  0  0  0
  3  4  2  0  0  0  0
  4  5  1  0  0  0  0
  5  6  2  0  0  0  0
  6  7  1  0  0  0  0
  7 39  1  0  0  0  0
  7  8  1  0  0  0  0
  8  9  2  0  0  0  0
  8 10  1  0  0  0  0
 10 40  1  0  0  0  0
 10 41  1  0  0  0  0
 10 11  1  0  0  0  0
 11 12  1  0  0  0  0
 12 13  1  0  0  0  0
 13 14  2  0  0  0  0
 14 15  1  0  0  0  0
 15 42  1  0  0  0  0
 15 16  2  0  0  0  0
 16 17  1  0  0  0  0
 17 18  2  0  0  0  0
 18 43  1  0  0  0  0
 18 19  1  0  0  0  0
 19 44  1  0  0  0  0
 19 20  2  0  0  0  0
 20 45  1  0  0  0  0
 20 21  1  0  0  0  0
 21 46  1  0  0  0  0
 21 22  2  0  0  0  0
 22 17  1  0  0  0  0
 22 47  1  0  0  0  0
 16 23  1  0  0  0  0
 23 12  2  0  0  0  0
 23 24  1  0  0  0  0
 24 25  3  0  0  0  0
 14 26  1  0  0  0  0
 26 27  2  0  0  0  0
 27 48  1  0  0  0  0
 27 28  1  0  0  0  0
 28 49  1  0  0  0  0
 28 29  2  0  0  0  0
 29 30  1  0  0  0  0
 29 31  1  0  0  0  0
 31 50  1  0  0  0  0
 31 32  2  0  0  0  0
 32 26  1  0  0  0  0
 32 51  1  0  0  0  0
  6 33  1  0  0  0  0
 33  3  1  0  0  0  0
M  END
>  <LOGBIO>
4.3000

>  <PRED_LOGBIO>
5.4600

>  <XV_RES>
-2.2970

>  <WHL_TMPL>
3

>  <ANCH>
18-20;37-25

$$$$
ROW57
  -MTS-   01071502013D 0   0.00000     0.00000     0

 51 54  0  0  0  0  0  0  0  0999 V2000
    1.4460    9.1540   -0.5090 C   0  0  0  0  0  0  0  0  0  0  0  0
    1.3600    8.0160    0.3520 O   0  0  0  0  0  0  0  0  0  0  0  0
    1.2660    6.7770   -0.2250 C   0  0  0  0  0  0  0  0  0  0  0  0
    0.0100    6.2360   -0.5210 C   0  0  0  0  0  0  0  0  0  0  0  0
   -0.0850    4.9700   -1.1110 C   0  0  0  0  0  0  0  0  0  0  0  0
    1.0760    4.2450   -1.4050 C   0  0  0  0  0  0  0  0  0  0  0  0
    2.3330    4.7870   -1.1090 C   0  0  0  0  0  0  0  0  0  0  0  0
    2.4280    6.0530   -0.5190 C   0  0  0  0  0  0  0  0  0  0  0  0
    3.7830    6.6370   -0.1990 C   0  0  0  0  0  0  0  0  0  0  0  0
    0.9740    2.8800   -2.0420 C   0  0  0  0  0  0  0  0  0  0  0  0
   -0.1890    2.7750   -2.9360 N   0  0  0  0  0  0  0  0  0  0  0  0
    0.2550    2.4810   -4.1440 C   0  0  0  0  0  0  0  0  0  0  0  0
   -0.5480    2.3060   -5.2390 N   0  0  0  0  0  0  0  0  0  0  0  0
    1.6210    2.3740   -4.1620 N   0  0  0  0  0  0  0  0  0  0  0  0
    2.4120    2.0560   -5.3600 C   0  0  0  0  0  0  0  0  0  0  0  0
    2.1400    2.5940   -2.9580 C   0  0  0  0  0  0  0  0  0  0  0  0
    3.3300    2.5700   -2.6510 O   0  0  0  0  0  0  0  0  0  0  0  0
    0.8980    1.8960   -0.8990 C   0  0  0  0  0  0  0  0  0  0  0  0
    2.0620    1.3500   -0.3690 C   0  0  0  0  0  0  0  0  0  0  0  0
    2.0000    0.4430    0.6830 C   0  0  0  0  0  0  0  0  0  0  0  0
    0.7580    0.0780    1.2120 C   0  0  0  0  0  0  0  0  0  0  0  0
   -0.4440    0.6120    0.7000 C   0  0  0  0  0  0  0  0  0  0  0  0
   -0.3440    1.5290   -0.3680 C   0  0  0  0  0  0  0  0  0  0  0  0
   -1.7520    0.2250    1.2560 C   0  0  0  0  0  0  0  0  0  0  0  0
   -2.3070   -1.0280    0.9680 C   0  0  0  0  0  0  0  0  0  0  0  0
   -3.5520   -1.3620    1.5140 C   0  0  0  0  0  0  0  0  0  0  0  0
   -4.2040   -0.4310    2.3320 C   0  0  0  0  0  0  0  0  0  0  0  0
   -3.6480    0.7600    2.5900 N   0  0  0  0  0  0  0  0  0  0  0  0
   -2.4580    1.1080    2.0820 C   0  0  0  0  0  0  0  0  0  0  0  0
    0.5600    9.2010   -1.1380 H   0  0  0  0  0  0  0  0  0  0  0  0
    1.5140   10.0590    0.0910 H   0  0  0  0  0  0  0  0  0  0  0  0
    2.3320    9.0670   -1.1360 H   0  0  0  0  0  0  0  0  0  0  0  0
   -0.8860    6.7950   -0.2950 H   0  0  0  0  0  0  0  0  0  0  0  0
   -1.0550    4.5520   -1.3400 H   0  0  0  0  0  0  0  0  0  0  0  0
    3.2290    4.2280   -1.3360 H   0  0  0  0  0  0  0  0  0  0  0  0
    3.7010    7.2910    0.6660 H   0  0  0  0  0  0  0  0  0  0  0  0
    4.1420    7.2080   -1.0530 H   0  0  0  0  0  0  0  0  0  0  0  0
    4.4820    5.8330    0.0190 H   0  0  0  0  0  0  0  0  0  0  0  0
   -0.9090    1.3890   -5.4600 H   0  0  0  0  0  0  0  0  0  0  0  0
   -0.7790    3.0940   -5.8270 H   0  0  0  0  0  0  0  0  0  0  0  0
    1.8980    2.4300   -6.2430 H   0  0  0  0  0  0  0  0  0  0  0  0
    2.5310    0.9770   -5.4400 H   0  0  0  0  0  0  0  0  0  0  0  0
    3.3910    2.5240   -5.2840 H   0  0  0  0  0  0  0  0  0  0  0  0
    3.0210    1.6330   -0.7770 H   0  0  0  0  0  0  0  0  0  0  0  0
    2.9080    0.0220    1.0900 H   0  0  0  0  0  0  0  0  0  0  0  0
    0.7180   -0.6270    2.0290 H   0  0  0  0  0  0  0  0  0  0  0  0
   -1.2440    1.9560   -0.7840 H   0  0  0  0  0  0  0  0  0  0  0  0
   -1.7820   -1.7270    0.3340 H   0  0  0  0  0  0  0  0  0  0  0  0
   -4.0020   -2.3210    1.3080 H   0  0  0  0  0  0  0  0  0  0  0  0
   -5.1650   -0.6760    2.7600 H   0  0  0  0  0  0  0  0  0  0  0  0
   -2.0400    2.0770    2.3110 H   0  0  0  0  0  0  0  0  0  0  0  0
  1 30  1  0  0  0  0
  1 31  1  0  0  0  0
  1 32  1  0  0  0  0
  1  2  1  0  0  0  0
  2  3  1  0  0  0  0
  3  4  2  0  0  0  0
  4 33  1  0  0  0  0
  4  5  1  0  0  0  0
  5 34  1  0  0  0  0
  5  6  2  0  0  0  0
  6  7  1  0  0  0  0
  7 35  1  0  0  0  0
  7  8  2  0  0  0  0
  8  3  1  0  0  0  0
  8  9  1  0  0  0  0
  9 36  1  0  0  0  0
  9 37  1  0  0  0  0
  9 38  1  0  0  0  0
  6 10  1  0  0  0  0
 10 11  1  0  0  0  0
 11 12  2  0  0  0  0
 12 13  1  0  0  0  0
 13 39  1  0  0  0  0
 13 40  1  0  0  0  0
 12 14  1  0  0  0  0
 14 15  1  0  0  0  0
 15 41  1  0  0  0  0
 15 42  1  0  0  0  0
 15 43  1  0  0  0  0
 14 16  1  0  0  0  0
 16 10  1  0  0  0  0
 16 17  2  0  0  0  0
 10 18  1  0  0  0  0
 18 19  2  0  0  0  0
 19 44  1  0  0  0  0
 19 20  1  0  0  0  0
 20 45  1  0  0  0  0
 20 21  2  0  0  0  0
 21 46  1  0  0  0  0
 21 22  1  0  0  0  0
 22 23  2  0  0  0  0
 23 18  1  0  0  0  0
 23 47  1  0  0  0  0
 22 24  1  0  0  0  0
 24 25  2  0  0  0  0
 25 48  1  0  0  0  0
 25 26  1  0  0  0  0
 26 49  1  0  0  0  0
 26 27  2  0  0  0  0
 27 50  1  0  0  0  0
 27 28  1  0  0  0  0
 28 29  2  0  0  0  0
 29 24  1  0  0  0  0
 29 51  1  0  0  0  0
M  END
>  <LOGBIO>
7.4000

>  <PRED_LOGBIO>
7.1300

>  <XV_RES>
0.3010

>  <WHL_TMPL>
3

>  <ANCH>
8-9;42-43

$$$$
ROW59
  -MTS-   01071502013D 0   0.00000     0.00000     0

 49 52  0  0  0  0  0  0  0  0999 V2000
   -1.6600    0.2540    1.2190 O   0  0  0  0  0  0  0  0  0  0  0  0
   -0.4440    0.6120    0.7000 C   0  0  0  0  0  0  0  0  0  0  0  0
   -0.3440    1.5290   -0.3680 C   0  0  0  0  0  0  0  0  0  0  0  0
   -1.7480    2.2520   -1.0830 Cl  0  0  0  0  0  0  0  0  0  0  0  0
    0.8980    1.8960   -0.8990 C   0  0  0  0  0  0  0  0  0  0  0  0
    2.0620    1.3500   -0.3690 C   0  0  0  0  0  0  0  0  0  0  0  0
    3.5900    1.8000   -1.0210 Cl  0  0  0  0  0  0  0  0  0  0  0  0
    2.0000    0.4430    0.6830 C   0  0  0  0  0  0  0  0  0  0  0  0
    0.7580    0.0780    1.2120 C   0  0  0  0  0  0  0  0  0  0  0  0
    0.7030   -0.8880    2.3320 C   0  0  0  0  0  0  0  0  0  0  0  0
    1.0340   -0.5050    3.5510 N   0  0  0  0  0  0  0  0  0  0  0  0
    1.0040   -1.3970    4.6940 N   0  0  0  0  0  0  0  0  0  0  0  0
    1.3730   -0.9180    5.9740 C   0  0  0  0  0  0  0  0  0  0  0  0
    2.6490   -0.9930    6.3750 N   0  0  0  0  0  0  0  0  0  0  0  0
    2.9980   -0.5400    7.5870 C   0  0  0  0  0  0  0  0  0  0  0  0
    4.3460   -0.6180    8.0100 N   0  0  0  0  0  0  0  0  0  0  0  0
    5.2340    0.4510    7.7450 C   0  0  0  0  0  0  0  0  0  0  0  0
    5.3710    1.4920    8.6720 C   0  0  0  0  0  0  0  0  0  0  0  0
    6.2500    2.5500    8.4100 C   0  0  0  0  0  0  0  0  0  0  0  0
    6.9910    2.5680    7.2230 C   0  0  0  0  0  0  0  0  0  0  0  0
    6.8540    1.5270    6.2960 C   0  0  0  0  0  0  0  0  0  0  0  0
    5.9750    0.4680    6.5580 C   0  0  0  0  0  0  0  0  0  0  0  0
    2.0710   -0.0130    8.3980 N   0  0  0  0  0  0  0  0  0  0  0  0
    0.7940    0.0610    7.9970 C   0  0  0  0  0  0  0  0  0  0  0  0
   -0.1850    0.6180    8.8530 N   0  0  0  0  0  0  0  0  0  0  0  0
   -0.8880   -0.2120    9.7570 C   0  0  0  0  0  0  0  0  0  0  0  0
   -2.0860   -0.8210    9.3620 C   0  0  0  0  0  0  0  0  0  0  0  0
   -2.7820   -1.6430   10.2570 C   0  0  0  0  0  0  0  0  0  0  0  0
   -2.2810   -1.8560   11.5470 C   0  0  0  0  0  0  0  0  0  0  0  0
   -1.0830   -1.2470   11.9420 C   0  0  0  0  0  0  0  0  0  0  0  0
   -0.3870   -0.4250   11.0470 C   0  0  0  0  0  0  0  0  0  0  0  0
    0.4450   -0.3910    6.7850 N   0  0  0  0  0  0  0  0  0  0  0  0
   -1.6370    0.2540    2.1890 H   0  0  0  0  0  0  0  0  0  0  0  0
    0.9520    2.6000   -1.7160 H   0  0  0  0  0  0  0  0  0  0  0  0
    2.9070    0.0220    1.0900 H   0  0  0  0  0  0  0  0  0  0  0  0
    0.3910   -1.9060    2.1520 H   0  0  0  0  0  0  0  0  0  0  0  0
    0.7200   -2.3590    4.5770 H   0  0  0  0  0  0  0  0  0  0  0  0
    4.6750   -1.4380    8.5000 H   0  0  0  0  0  0  0  0  0  0  0  0
    4.8000    1.4790    9.5880 H   0  0  0  0  0  0  0  0  0  0  0  0
    6.3560    3.3530    9.1250 H   0  0  0  0  0  0  0  0  0  0  0  0
    7.6690    3.3840    7.0210 H   0  0  0  0  0  0  0  0  0  0  0  0
    7.4260    1.5400    5.3800 H   0  0  0  0  0  0  0  0  0  0  0  0
    5.8690   -0.3350    5.8430 H   0  0  0  0  0  0  0  0  0  0  0  0
   -0.3810    1.6080    8.8190 H   0  0  0  0  0  0  0  0  0  0  0  0
   -2.4720   -0.6570    8.3670 H   0  0  0  0  0  0  0  0  0  0  0  0
   -3.7050   -2.1120    9.9520 H   0  0  0  0  0  0  0  0  0  0  0  0
   -2.8180   -2.4900   12.2370 H   0  0  0  0  0  0  0  0  0  0  0  0
   -0.6970   -1.4120   12.9370 H   0  0  0  0  0  0  0  0  0  0  0  0
    0.5360    0.0440   11.3520 H   0  0  0  0  0  0  0  0  0  0  0  0
  1 33  1  0  0  0  0
  1  2  1  0  0  0  0
  2  3  2  0  0  0  0
  3  4  1  0  0  0  0
  3  5  1  0  0  0  0
  5 34  1  0  0  0  0
  5  6  2  0  0  0  0
  6  7  1  0  0  0  0
  6  8  1  0  0  0  0
  8 35  1  0  0  0  0
  8  9  2  0  0  0  0
  9  2  1  0  0  0  0
  9 10  1  0  0  0  0
 10 36  1  0  0  0  0
 10 11  2  0  0  0  0
 11 12  1  0  0  0  0
 12 37  1  0  0  0  0
 12 13  1  0  0  0  0
 13 14  2  0  0  0  0
 14 15  1  0  0  0  0
 15 16  1  0  0  0  0
 16 38  1  0  0  0  0
 16 17  1  0  0  0  0
 17 18  2  0  0  0  0
 18 39  1  0  0  0  0
 18 19  1  0  0  0  0
 19 40  1  0  0  0  0
 19 20  2  0  0  0  0
 20 41  1  0  0  0  0
 20 21  1  0  0  0  0
 21 42  1  0  0  0  0
 21 22  2  0  0  0  0
 22 17  1  0  0  0  0
 22 43  1  0  0  0  0
 15 23  2  0  0  0  0
 23 24  1  0  0  0  0
 24 25  1  0  0  0  0
 25 44  1  0  0  0  0
 25 26  1  0  0  0  0
 26 27  2  0  0  0  0
 27 45  1  0  0  0  0
 27 28  1  0  0  0  0
 28 46  1  0  0  0  0
 28 29  2  0  0  0  0
 29 47  1  0  0  0  0
 29 30  1  0  0  0  0
 30 48  1  0  0  0  0
 30 31  2  0  0  0  0
 31 26  1  0  0  0  0
 31 49  1  0  0  0  0
 24 32  2  0  0  0  0
 32 13  1  0  0  0  0
M  END
>  <LOGBIO>
4.9500

>  <PRED_LOGBIO>
4.6200

>  <XV_RES>
0.1520

>  <WHL_TMPL>
3

>  <ANCH>
22-23;4-5

$$$$
ROW60
  -MTS-   01071502013D 0   0.00000     0.00000     0

 74 76  0  0  1  0  0  0  0  0999 V2000
    5.1480   -5.7620   -1.1300 C   0  0  0  0  0  0  0  0  0  0  0  0
    4.1880   -4.6710   -0.6640 C   0  0  1  0  0  0  0  0  0  0  0  0
    4.8380   -3.8570    0.3730 N   0  0  0  0  0  0  0  0  0  0  0  0
    5.9610   -3.2010    0.0960 C   0  0  0  0  0  0  0  0  0  0  0  0
    6.4560   -3.2750   -1.0270 O   0  0  0  0  0  0  0  0  0  0  0  0
    6.6160   -2.3810    1.1400 C   0  0  0  0  0  0  0  0  0  0  0  0
    7.5740   -2.9560    1.9830 C   0  0  0  0  0  0  0  0  0  0  0  0
    8.1930   -2.1810    2.9710 C   0  0  0  0  0  0  0  0  0  0  0  0
    9.1310   -2.7440    3.7960 O   0  0  0  0  0  0  0  0  0  0  0  0
   10.5000   -2.7040    3.3830 C   0  0  0  0  0  0  0  0  0  0  0  0
   11.3610   -3.3730    4.4270 C   0  0  0  0  0  0  0  0  0  0  0  0
   10.8450   -3.8450    5.4390 O   0  0  0  0  0  0  0  0  0  0  0  0
   12.6770   -3.4540    4.2520 N   0  0  0  0  0  0  0  0  0  0  0  0
   13.5150   -4.1050    5.2680 C   0  0  0  0  0  0  0  0  0  0  0  0
   14.9770   -4.0630    4.8270 C   0  0  0  0  0  0  0  0  0  0  0  0
   15.8480   -4.7400    5.8830 C   0  0  0  0  0  0  0  0  0  0  0  0
   17.3100   -4.6980    5.4420 C   0  0  0  0  0  0  0  0  0  0  0  0
   18.1820   -5.3750    6.4980 C   0  0  0  0  0  0  0  0  0  0  0  0
   19.5880   -5.3340    6.0730 N   0  0  0  0  0  0  0  0  0  0  0  0
    7.8540   -0.8300    3.1160 C   0  0  0  0  0  0  0  0  0  0  0  0
    6.8960   -0.2550    2.2730 C   0  0  0  0  0  0  0  0  0  0  0  0
    6.5640    1.0670    2.4140 O   0  0  0  0  0  0  0  0  0  0  0  0
    5.3840    1.4320    3.3910 S   0  0  0  0  0  0  0  0  0  0  0  0
    5.7030    0.9860    4.7120 O   0  0  0  0  0  0  0  0  0  0  0  0
    4.1840    0.7930    2.9490 O   0  0  0  0  0  0  0  0  0  0  0  0
    5.1440    3.2260    3.4030 C   0  0  0  0  0  0  0  0  0  0  0  0
    4.0120    3.5770    4.3390 C   0  0  0  0  0  0  0  0  0  0  0  0
    2.6990    3.6390    3.8580 C   0  0  0  0  0  0  0  0  0  0  0  0
    1.6500    3.9640    4.7260 C   0  0  0  0  0  0  0  0  0  0  0  0
    1.9150    4.2260    6.0760 C   0  0  0  0  0  0  0  0  0  0  0  0
    3.2280    4.1640    6.5570 C   0  0  0  0  0  0  0  0  0  0  0  0
    4.2770    3.8390    5.6890 C   0  0  0  0  0  0  0  0  0  0  0  0
    6.2770   -1.0300    1.2850 C   0  0  0  0  0  0  0  0  0  0  0  0
    2.9410   -5.3060   -0.0970 C   0  0  0  0  0  0  0  0  0  0  0  0
    2.2080   -4.5620    0.8360 C   0  0  0  0  0  0  0  0  0  0  0  0
    1.0420   -5.0970    1.3970 C   0  0  0  0  0  0  0  0  0  0  0  0
    0.6090   -6.3760    1.0250 C   0  0  0  0  0  0  0  0  0  0  0  0
    1.3420   -7.1190    0.0920 C   0  0  0  0  0  0  0  0  0  0  0  0
    2.5080   -6.5840   -0.4690 C   0  0  0  0  0  0  0  0  0  0  0  0
    5.4140   -6.3950   -0.2860 H   0  0  0  0  0  0  0  0  0  0  0  0
    6.0460   -5.3050   -1.5380 H   0  0  0  0  0  0  0  0  0  0  0  0
    4.6660   -6.3650   -1.8970 H   0  0  0  0  0  0  0  0  0  0  0  0
    3.9220   -4.0380   -1.5080 H   0  0  0  0  0  0  0  0  0  0  0  0
    4.4320   -3.7960    1.2960 H   0  0  0  0  0  0  0  0  0  0  0  0
    7.8360   -3.9980    1.8720 H   0  0  0  0  0  0  0  0  0  0  0  0
   10.8120   -1.6690    3.2640 H   0  0  0  0  0  0  0  0  0  0  0  0
   10.6070   -3.2260    2.4340 H   0  0  0  0  0  0  0  0  0  0  0  0
   13.1000   -3.0670    3.4210 H   0  0  0  0  0  0  0  0  0  0  0  0
   13.4070   -3.5830    6.2170 H   0  0  0  0  0  0  0  0  0  0  0  0
   13.2020   -5.1410    5.3870 H   0  0  0  0  0  0  0  0  0  0  0  0
   15.0850   -4.5850    3.8780 H   0  0  0  0  0  0  0  0  0  0  0  0
   15.2900   -3.0270    4.7080 H   0  0  0  0  0  0  0  0  0  0  0  0
   15.7400   -4.2180    6.8320 H   0  0  0  0  0  0  0  0  0  0  0  0
   15.5350   -5.7760    6.0020 H   0  0  0  0  0  0  0  0  0  0  0  0
   17.4180   -5.2200    4.4930 H   0  0  0  0  0  0  0  0  0  0  0  0
   17.6230   -3.6620    5.3230 H   0  0  0  0  0  0  0  0  0  0  0  0
   18.0740   -4.8530    7.4470 H   0  0  0  0  0  0  0  0  0  0  0  0
   17.8690   -6.4100    6.6170 H   0  0  0  0  0  0  0  0  0  0  0  0
   19.8790   -4.3730    5.9630 H   0  0  0  0  0  0  0  0  0  0  0  0
   20.1640   -5.7820    6.7720 H   0  0  0  0  0  0  0  0  0  0  0  0
    8.3320   -0.2320    3.8780 H   0  0  0  0  0  0  0  0  0  0  0  0
    4.9010    3.5660    2.3980 H   0  0  0  0  0  0  0  0  0  0  0  0
    6.0570    3.7120    3.7390 H   0  0  0  0  0  0  0  0  0  0  0  0
    2.4950    3.4360    2.8170 H   0  0  0  0  0  0  0  0  0  0  0  0
    0.6370    4.0120    4.3550 H   0  0  0  0  0  0  0  0  0  0  0  0
    1.1050    4.4770    6.7460 H   0  0  0  0  0  0  0  0  0  0  0  0
    3.4320    4.3660    7.5980 H   0  0  0  0  0  0  0  0  0  0  0  0
    5.2900    3.7910    6.0600 H   0  0  0  0  0  0  0  0  0  0  0  0
    5.5380   -0.5870    0.6350 H   0  0  0  0  0  0  0  0  0  0  0  0
    2.5420   -3.5760    1.1230 H   0  0  0  0  0  0  0  0  0  0  0  0
    0.4770   -4.5240    2.1170 H   0  0  0  0  0  0  0  0  0  0  0  0
   -0.2900   -6.7880    1.4580 H   0  0  0  0  0  0  0  0  0  0  0  0
    1.0080   -8.1050   -0.1950 H   0  0  0  0  0  0  0  0  0  0  0  0
    3.0730   -7.1570   -1.1890 H   0  0  0  0  0  0  0  0  0  0  0  0
  1 40  1  0  0  0  0
  1 41  1  0  0  0  0
  1 42  1  0  0  0  0
  1  2  1  0  0  0  0
  2 43  1  0  0  0  0
  2  3  1  0  0  0  0
  3 44  1  0  0  0  0
  3  4  1  0  0  0  0
  4  5  2  0  0  0  0
  4  6  1  0  0  0  0
  6  7  2  0  0  0  0
  7 45  1  0  0  0  0
  7  8  1  0  0  0  0
  8  9  1  0  0  0  0
  9 10  1  0  0  0  0
 10 46  1  0  0  0  0
 10 47  1  0  0  0  0
 10 11  1  0  0  0  0
 11 12  2  0  0  0  0
 11 13  1  0  0  0  0
 13 48  1  0  0  0  0
 13 14  1  0  0  0  0
 14 49  1  0  0  0  0
 14 50  1  0  0  0  0
 14 15  1  0  0  0  0
 15 51  1  0  0  0  0
 15 52  1  0  0  0  0
 15 16  1  0  0  0  0
 16 53  1  0  0  0  0
 16 54  1  0  0  0  0
 16 17  1  0  0  0  0
 17 55  1  0  0  0  0
 17 56  1  0  0  0  0
 17 18  1  0  0  0  0
 18 57  1  0  0  0  0
 18 58  1  0  0  0  0
 18 19  1  0  0  0  0
 19 59  1  0  0  0  0
 19 60  1  0  0  0  0
  8 20  2  0  0  0  0
 20 61  1  0  0  0  0
 20 21  1  0  0  0  0
 21 22  1  0  0  0  0
 22 23  1  0  0  0  0
 23 24  2  0  0  0  0
 23 25  2  0  0  0  0
 23 26  1  0  0  0  0
 26 62  1  0  0  0  0
 26 63  1  0  0  0  0
 26 27  1  0  0  0  0
 27 28  2  0  0  0  0
 28 64  1  0  0  0  0
 28 29  1  0  0  0  0
 29 65  1  0  0  0  0
 29 30  2  0  0  0  0
 30 66  1  0  0  0  0
 30 31  1  0  0  0  0
 31 67  1  0  0  0  0
 31 32  2  0  0  0  0
 32 27  1  0  0  0  0
 32 68  1  0  0  0  0
 21 33  2  0  0  0  0
 33  6  1  0  0  0  0
 33 69  1  0  0  0  0
  2 34  1  0  0  0  0
 34 35  2  0  0  0  0
 35 70  1  0  0  0  0
 35 36  1  0  0  0  0
 36 71  1  0  0  0  0
 36 37  2  0  0  0  0
 37 72  1  0  0  0  0
 37 38  1  0  0  0  0
 38 73  1  0  0  0  0
 38 39  2  0  0  0  0
 39 34  1  0  0  0  0
 39 74  1  0  0  0  0
M  END
>  <LOGBIO>
5.4700

>  <PRED_LOGBIO>
5.2800

>  <XV_RES>
0.5300

>  <WHL_TMPL>
2

>  <ANCH>
9-11;73-64

$$$$
ROW61
  -MTS-   01071502013D 0   0.00000     0.00000     0

 45 47  0  0  0  0  0  0  0  0999 V2000
    5.6800   -0.4640    9.3830 F   0  0  0  0  0  0  0  0  0  0  0  0
    6.1300   -1.4860    8.6600 C   0  0  0  0  0  0  0  0  0  0  0  0
    6.8010   -2.3230    9.4460 F   0  0  0  0  0  0  0  0  0  0  0  0
    6.9370   -1.0310    7.7060 F   0  0  0  0  0  0  0  0  0  0  0  0
    4.9500   -2.2180    8.0240 C   0  0  0  0  0  0  0  0  0  0  0  0
    4.1430   -2.6730    8.9790 F   0  0  0  0  0  0  0  0  0  0  0  0
    5.4000   -3.2400    7.3010 F   0  0  0  0  0  0  0  0  0  0  0  0
    4.1800   -1.2560    7.1210 C   0  0  0  0  0  0  0  0  0  0  0  0
    4.9860   -0.8020    6.1670 F   0  0  0  0  0  0  0  0  0  0  0  0
    3.7290   -0.2340    7.8440 F   0  0  0  0  0  0  0  0  0  0  0  0
    2.7660   -2.1330    6.3590 S   0  0  0  0  0  0  0  0  0  0  0  0
    1.8740   -1.0190    5.3140 C   0  0  0  0  0  0  0  0  0  0  0  0
    0.8190   -0.2610    5.8370 C   0  0  0  0  0  0  0  0  0  0  0  0
    0.1130    0.6210    5.0100 C   0  0  0  0  0  0  0  0  0  0  0  0
    0.4620    0.7450    3.6600 C   0  0  0  0  0  0  0  0  0  0  0  0
    1.5170   -0.0120    3.1370 C   0  0  0  0  0  0  0  0  0  0  0  0
    2.2230   -0.8940    3.9630 C   0  0  0  0  0  0  0  0  0  0  0  0
    3.2890   -1.6600    3.4350 N   0  0  0  0  0  0  0  0  0  0  0  0
    3.0510   -2.8620    2.9180 C   0  0  0  0  0  0  0  0  0  0  0  0
    1.9050   -3.3090    2.9000 O   0  0  0  0  0  0  0  0  0  0  0  0
    4.1890   -3.6790    2.3540 C   0  0  0  0  0  0  0  0  0  0  0  0
    3.6490   -5.0090    1.8280 C   0  0  0  0  0  0  0  0  0  0  0  0
    2.1760   -4.5920    0.8440 S   0  0  0  0  0  0  0  0  0  0  0  0
    0.7040   -5.2720    1.5530 C   0  0  0  0  0  0  0  0  0  0  0  0
   -0.5880   -5.1290    1.0330 C   0  0  0  0  0  0  0  0  0  0  0  0
   -1.6760   -5.7170    1.6890 C   0  0  0  0  0  0  0  0  0  0  0  0
   -1.4720   -6.4480    2.8650 C   0  0  0  0  0  0  0  0  0  0  0  0
   -0.1800   -6.5920    3.3850 C   0  0  0  0  0  0  0  0  0  0  0  0
    0.9080   -6.0040    2.7290 C   0  0  0  0  0  0  0  0  0  0  0  0
    2.1330   -6.2500    3.3930 N   0  0  0  0  0  0  0  0  0  0  0  0
    3.3520   -5.8450    3.0500 C   0  0  0  0  0  0  0  0  0  0  0  0
    4.2940   -6.1710    3.7700 O   0  0  0  0  0  0  0  0  0  0  0  0
    0.5500   -0.3570    6.8780 H   0  0  0  0  0  0  0  0  0  0  0  0
   -0.7000    1.2050    5.4130 H   0  0  0  0  0  0  0  0  0  0  0  0
   -0.0830    1.4260    3.0220 H   0  0  0  0  0  0  0  0  0  0  0  0
    1.7860    0.0840    2.0950 H   0  0  0  0  0  0  0  0  0  0  0  0
    4.2290   -1.2930    3.4500 H   0  0  0  0  0  0  0  0  0  0  0  0
    4.9220   -3.8690    3.1350 H   0  0  0  0  0  0  0  0  0  0  0  0
    4.6600   -3.1320    1.5400 H   0  0  0  0  0  0  0  0  0  0  0  0
    4.3650   -5.4970    1.1690 H   0  0  0  0  0  0  0  0  0  0  0  0
   -0.7450   -4.5640    0.1260 H   0  0  0  0  0  0  0  0  0  0  0  0
   -2.6730   -5.6060    1.2880 H   0  0  0  0  0  0  0  0  0  0  0  0
   -2.3120   -6.9020    3.3710 H   0  0  0  0  0  0  0  0  0  0  0  0
   -0.0230   -7.1560    4.2930 H   0  0  0  0  0  0  0  0  0  0  0  0
    2.0740   -6.8040    4.2350 H   0  0  0  0  0  0  0  0  0  0  0  0
  1  2  1  0  0  0  0
  2  3  1  0  0  0  0
  2  4  1  0  0  0  0
  2  5  1  0  0  0  0
  5  6  1  0  0  0  0
  5  7  1  0  0  0  0
  5  8  1  0  0  0  0
  8  9  1  0  0  0  0
  8 10  1  0  0  0  0
  8 11  1  0  0  0  0
 11 12  1  0  0  0  0
 12 13  2  0  0  0  0
 13 33  1  0  0  0  0
 13 14  1  0  0  0  0
 14 34  1  0  0  0  0
 14 15  2  0  0  0  0
 15 35  1  0  0  0  0
 15 16  1  0  0  0  0
 16 36  1  0  0  0  0
 16 17  2  0  0  0  0
 17 12  1  0  0  0  0
 17 18  1  0  0  0  0
 18 37  1  0  0  0  0
 18 19  1  0  0  0  0
 19 20  2  0  0  0  0
 19 21  1  0  0  0  0
 21 38  1  0  0  0  0
 21 39  1  0  0  0  0
 21 22  1  0  0  0  0
 22 40  1  0  0  0  0
 22 23  1  0  0  0  0
 23 24  1  0  0  0  0
 24 25  1  0  0  0  0
 25 41  1  0  0  0  0
 25 26  2  0  0  0  0
 26 42  1  0  0  0  0
 26 27  1  0  0  0  0
 27 43  1  0  0  0  0
 27 28  2  0  0  0  0
 28 44  1  0  0  0  0
 28 29  1  0  0  0  0
 29 24  2  0  0  0  0
 29 30  1  0  0  0  0
 30 45  1  0  0  0  0
 30 31  1  0  0  0  0
 31 22  1  0  0  0  0
 31 32  2  0  0  0  0
M  END
>  <LOGBIO>
4.0000

>  <PRED_LOGBIO>
4.4100

>  <XV_RES>
-1.6540

>  <WHL_TMPL>
2

>  <ANCH>
33-35;31-32

$$$$
ROW62
  -MTS-   01071502013D 0   0.00000     0.00000     0

 89 90  0  0  1  0  0  0  0  0999 V2000
   13.5760    4.5850    2.7980 C   0  0  0  0  0  0  0  0  0  0  0  0
   13.2830    5.1230    1.4000 C   0  0  0  0  0  0  0  0  0  0  0  0
   14.5430    5.7650    0.8270 C   0  0  0  0  0  0  0  0  0  0  0  0
   12.8390    3.9750    0.4950 C   0  0  0  0  0  0  0  0  0  0  0  0
   11.6250    3.3570    1.0470 N   0  0  0  0  0  0  0  0  0  0  0  0
   11.0570    2.3300    0.4200 C   0  0  0  0  0  0  0  0  0  0  0  0
   11.5490    1.8980   -0.6220 O   0  0  0  0  0  0  0  0  0  0  0  0
    9.8100    1.6950    0.9860 C   0  0  2  0  0  0  0  0  0  0  0  0
    8.6990    2.7390    1.0660 C   0  0  0  0  0  0  0  0  0  0  0  0
    9.3670    0.5470    0.0810 C   0  0  0  0  0  0  0  0  0  0  0  0
    8.1050   -0.0950    0.6550 C   0  0  2  0  0  0  0  0  0  0  0  0
    7.0640    0.8820    0.7290 O   0  0  0  0  0  0  0  0  0  0  0  0
    7.6610   -1.2440   -0.2510 C   0  0  2  0  0  0  0  0  0  0  0  0
    7.3670   -0.7050   -1.6500 C   0  0  0  0  0  0  0  0  0  0  0  0
    8.6290   -0.0620   -2.2230 C   0  0  0  0  0  0  0  0  0  0  0  0
    8.3360    0.4760   -3.6210 C   0  0  0  0  0  0  0  0  0  0  0  0
    9.0720    1.0840   -1.3200 C   0  0  0  0  0  0  0  0  0  0  0  0
    6.4470   -1.8620    0.3010 N   0  0  0  0  0  0  0  0  0  0  0  0
    5.8790   -2.8880   -0.3260 C   0  0  0  0  0  0  0  0  0  0  0  0
    6.3700   -3.3200   -1.3670 O   0  0  0  0  0  0  0  0  0  0  0  0
    4.6320   -3.5230    0.2410 C   0  0  2  0  0  0  0  0  0  0  0  0
    4.1880   -4.6710   -0.6640 C   0  0  0  0  0  0  0  0  0  0  0  0
    2.9410   -5.3060   -0.0970 C   0  0  0  0  0  0  0  0  0  0  0  0
    2.2080   -4.5630    0.8360 C   0  0  0  0  0  0  0  0  0  0  0  0
    1.0430   -5.0980    1.3970 C   0  0  0  0  0  0  0  0  0  0  0  0
    0.6090   -6.3760    1.0250 C   0  0  0  0  0  0  0  0  0  0  0  0
    1.3420   -7.1190    0.0920 C   0  0  0  0  0  0  0  0  0  0  0  0
    2.5080   -6.5840   -0.4690 C   0  0  0  0  0  0  0  0  0  0  0  0
   -0.5690   -6.9160    1.5920 N   0  3  0  0  0  0  0  0  0  0  0  0
   -1.6660   -6.7250    1.0430 O   0  0  0  0  0  0  0  0  0  0  0  0
   -0.5030   -7.6140    2.6870 O   0  5  0  0  0  0  0  0  0  0  0  0
    4.9140   -4.0410    1.5870 N   0  0  0  0  0  0  0  0  0  0  0  0
    5.3190   -3.2140    2.5470 C   0  0  0  0  0  0  0  0  0  0  0  0
    5.4560   -2.0150    2.3090 O   0  0  0  0  0  0  0  0  0  0  0  0
    5.6030   -3.7360    3.9030 C   0  0  0  0  0  0  0  0  0  0  0  0
    6.0110   -2.9030    4.8700 C   0  0  0  0  0  0  0  0  0  0  0  0
    6.2950   -3.4240    6.2250 C   0  0  0  0  0  0  0  0  0  0  0  0
    7.5840   -3.8670    6.5480 C   0  0  0  0  0  0  0  0  0  0  0  0
    7.8530   -4.3610    7.8300 C   0  0  0  0  0  0  0  0  0  0  0  0
    6.8340   -4.4120    8.7890 C   0  0  0  0  0  0  0  0  0  0  0  0
    5.5460   -3.9700    8.4660 C   0  0  0  0  0  0  0  0  0  0  0  0
    5.2760   -3.4760    7.1840 C   0  0  0  0  0  0  0  0  0  0  0  0
    7.1240   -4.9450   10.1720 C   0  0  0  0  0  0  0  0  0  0  0  0
    6.3270   -4.3480   11.0530 F   0  0  0  0  0  0  0  0  0  0  0  0
    6.9090   -6.2570   10.1960 F   0  0  0  0  0  0  0  0  0  0  0  0
    8.3930   -4.6980   10.4840 F   0  0  0  0  0  0  0  0  0  0  0  0
   14.3680    3.8410    2.7410 H   0  0  0  0  0  0  0  0  0  0  0  0
   13.8920    5.4030    3.4420 H   0  0  0  0  0  0  0  0  0  0  0  0
   12.6770    4.1280    3.2060 H   0  0  0  0  0  0  0  0  0  0  0  0
   12.4910    5.8670    1.4570 H   0  0  0  0  0  0  0  0  0  0  0  0
   15.3350    5.0210    0.7710 H   0  0  0  0  0  0  0  0  0  0  0  0
   14.8590    6.5830    1.4720 H   0  0  0  0  0  0  0  0  0  0  0  0
   14.3340    6.1490   -0.1690 H   0  0  0  0  0  0  0  0  0  0  0  0
   13.6310    3.2310    0.4380 H   0  0  0  0  0  0  0  0  0  0  0  0
   12.6300    4.3590   -0.5010 H   0  0  0  0  0  0  0  0  0  0  0  0
   11.2220    3.7120    1.9020 H   0  0  0  0  0  0  0  0  0  0  0  0
   10.0190    1.3110    1.9830 H   0  0  0  0  0  0  0  0  0  0  0  0
    7.8010    2.2810    1.4750 H   0  0  0  0  0  0  0  0  0  0  0  0
    9.0150    3.5560    1.7110 H   0  0  0  0  0  0  0  0  0  0  0  0
    8.4900    3.1220    0.0700 H   0  0  0  0  0  0  0  0  0  0  0  0
   10.1590   -0.1970    0.0240 H   0  0  0  0  0  0  0  0  0  0  0  0
    9.1570    0.9310   -0.9150 H   0  0  0  0  0  0  0  0  0  0  0  0
    8.3140   -0.4790    1.6510 H   0  0  0  0  0  0  0  0  0  0  0  0
    7.3230    1.6230    1.3000 H   0  0  0  0  0  0  0  0  0  0  0  0
    8.4530   -1.9870   -0.3070 H   0  0  0  0  0  0  0  0  0  0  0  0
    7.0510   -1.5220   -2.2940 H   0  0  0  0  0  0  0  0  0  0  0  0
    6.5750    0.0390   -1.5930 H   0  0  0  0  0  0  0  0  0  0  0  0
    9.4210   -0.8060   -2.2800 H   0  0  0  0  0  0  0  0  0  0  0  0
    7.5440    1.2200   -3.5640 H   0  0  0  0  0  0  0  0  0  0  0  0
    9.2350    0.9330   -4.0290 H   0  0  0  0  0  0  0  0  0  0  0  0
    8.0200   -0.3420   -4.2660 H   0  0  0  0  0  0  0  0  0  0  0  0
    8.2810    1.8280   -1.2630 H   0  0  0  0  0  0  0  0  0  0  0  0
    9.9710    1.5420   -1.7280 H   0  0  0  0  0  0  0  0  0  0  0  0
    9.2820    0.7010   -0.3230 H   0  0  0  0  0  0  0  0  0  0  0  0
    6.0430   -1.5070    1.1570 H   0  0  0  0  0  0  0  0  0  0  0  0
    3.8400   -2.7790    0.2980 H   0  0  0  0  0  0  0  0  0  0  0  0
    3.9790   -4.2870   -1.6600 H   0  0  0  0  0  0  0  0  0  0  0  0
    4.9800   -5.4150   -0.7210 H   0  0  0  0  0  0  0  0  0  0  0  0
    2.5420   -3.5760    1.1230 H   0  0  0  0  0  0  0  0  0  0  0  0
    0.4770   -4.5240    2.1170 H   0  0  0  0  0  0  0  0  0  0  0  0
    1.0080   -8.1050   -0.1950 H   0  0  0  0  0  0  0  0  0  0  0  0
    3.0730   -7.1570   -1.1890 H   0  0  0  0  0  0  0  0  0  0  0  0
    4.8020   -5.0260    1.7840 H   0  0  0  0  0  0  0  0  0  0  0  0
    5.4830   -4.7890    4.1120 H   0  0  0  0  0  0  0  0  0  0  0  0
    6.1310   -1.8500    4.6600 H   0  0  0  0  0  0  0  0  0  0  0  0
    8.3700   -3.8270    5.8090 H   0  0  0  0  0  0  0  0  0  0  0  0
    8.8470   -4.7020    8.0800 H   0  0  0  0  0  0  0  0  0  0  0  0
    4.7590   -4.0090    9.2050 H   0  0  0  0  0  0  0  0  0  0  0  0
    4.2820   -3.1350    6.9340 H   0  0  0  0  0  0  0  0  0  0  0  0
  1 47  1  0  0  0  0
  1 48  1  0  0  0  0
  1 49  1  0  0  0  0
  1  2  1  0  0  0  0
  2 50  1  0  0  0  0
  2  3  1  0  0  0  0
  3 51  1  0  0  0  0
  3 52  1  0  0  0  0
  3 53  1  0  0  0  0
  2  4  1  0  0  0  0
  4 54  1  0  0  0  0
  4 55  1  0  0  0  0
  4  5  1  0  0  0  0
  5 56  1  0  0  0  0
  5  6  1  0  0  0  0
  6  7  2  0  0  0  0
  6  8  1  0  0  0  0
  8 57  1  0  0  0  0
  8  9  1  0  0  0  0
  9 58  1  0  0  0  0
  9 59  1  0  0  0  0
  9 60  1  0  0  0  0
  8 10  1  0  0  0  0
 10 61  1  0  0  0  0
 10 62  1  0  0  0  0
 10 11  1  0  0  0  0
 11 63  1  0  0  0  0
 11 12  1  0  0  0  0
 12 64  1  0  0  0  0
 11 13  1  0  0  0  0
 13 65  1  0  0  0  0
 13 14  1  0  0  0  0
 14 66  1  0  0  0  0
 14 67  1  0  0  0  0
 14 15  1  0  0  0  0
 15 68  1  0  0  0  0
 15 16  1  0  0  0  0
 16 69  1  0  0  0  0
 16 70  1  0  0  0  0
 16 71  1  0  0  0  0
 15 17  1  0  0  0  0
 17 72  1  0  0  0  0
 17 73  1  0  0  0  0
 17 74  1  0  0  0  0
 13 18  1  0  0  0  0
 18 75  1  0  0  0  0
 18 19  1  0  0  0  0
 19 20  2  0  0  0  0
 19 21  1  0  0  0  0
 21 76  1  0  0  0  0
 21 22  1  0  0  0  0
 22 77  1  0  0  0  0
 22 78  1  0  0  0  0
 22 23  1  0  0  0  0
 23 24  2  0  0  0  0
 24 79  1  0  0  0  0
 24 25  1  0  0  0  0
 25 80  1  0  0  0  0
 25 26  2  0  0  0  0
 26 27  1  0  0  0  0
 27 81  1  0  0  0  0
 27 28  2  0  0  0  0
 28 23  1  0  0  0  0
 28 82  1  0  0  0  0
 26 29  1  0  0  0  0
 29 30  2  0  0  0  0
 29 31  1  0  0  0  0
 21 32  1  0  0  0  0
 32 83  1  0  0  0  0
 32 33  1  0  0  0  0
 33 34  2  0  0  0  0
 33 35  1  0  0  0  0
 35 84  1  0  0  0  0
 35 36  2  0  0  0  0
 36 85  1  0  0  0  0
 36 37  1  0  0  0  0
 37 38  2  0  0  0  0
 38 86  1  0  0  0  0
 38 39  1  0  0  0  0
 39 87  1  0  0  0  0
 39 40  2  0  0  0  0
 40 41  1  0  0  0  0
 41 88  1  0  0  0  0
 41 42  2  0  0  0  0
 42 37  1  0  0  0  0
 42 89  1  0  0  0  0
 40 43  1  0  0  0  0
 43 44  1  0  0  0  0
 43 45  1  0  0  0  0
 43 46  1  0  0  0  0
M  CHG  2  29   1  31  -1
M  END
>  <LOGBIO>
5.4200

>  <PRED_LOGBIO>
5.4600

>  <XV_RES>
0.0240

>  <WHL_TMPL>
2

>  <ANCH>
9-11;63-55

$$$$
ROW63
  -MTS-   01071502013D 0   0.00000     0.00000     0

 86 89  0  0  1  0  0  0  0  0999 V2000
    0.8980    6.1920   -5.9790 C   0  0  0  0  0  0  0  0  0  0  0  0
   -0.1030    5.7050   -5.0800 O   0  0  0  0  0  0  0  0  0  0  0  0
    0.4700    5.0640   -3.9380 C   0  0  0  0  0  0  0  0  0  0  0  0
   -0.6460    4.5670   -3.0200 C   0  0  1  0  0  0  0  0  0  0  0  0
   -1.8810    5.4780   -3.1510 C   0  0  0  0  0  0  0  0  0  0  0  0
   -3.0540    4.5000   -2.9550 C   0  0  0  0  0  0  0  0  0  0  0  0
   -2.4940    3.1750   -3.5040 C   0  0  0  0  0  0  0  0  0  0  0  0
   -1.0280    3.1960   -3.3880 N   0  0  0  0  0  0  0  0  0  0  0  0
   -0.2050    2.1700   -3.5800 C   0  0  0  0  0  0  0  0  0  0  0  0
    0.2540    1.9510   -4.7000 O   0  0  0  0  0  0  0  0  0  0  0  0
    0.1680    1.2740   -2.4230 C   0  0  0  0  0  0  0  0  0  0  0  0
    1.1190    0.1820   -2.9100 C   0  0  0  0  0  0  0  0  0  0  0  0
    1.4950   -0.7250   -1.7390 C   0  0  0  0  0  0  0  0  0  0  0  0
    2.4350   -1.8040   -2.2200 C   0  0  0  0  0  0  0  0  0  0  0  0
    2.7740   -1.8430   -3.4020 O   0  0  0  0  0  0  0  0  0  0  0  0
    2.8970   -2.7130   -1.3660 N   0  0  0  0  0  0  0  0  0  0  0  0
    3.8110   -3.7640   -1.8350 C   0  0  1  0  0  0  0  0  0  0  0  0
    4.1880   -4.6710   -0.6640 C   0  0  0  0  0  0  0  0  0  0  0  0
    2.9410   -5.3060   -0.0970 C   0  0  0  0  0  0  0  0  0  0  0  0
    2.2080   -4.5620    0.8360 C   0  0  0  0  0  0  0  0  0  0  0  0
    1.0430   -5.0970    1.3970 C   0  0  0  0  0  0  0  0  0  0  0  0
    0.3360   -4.3810    2.2970 F   0  0  0  0  0  0  0  0  0  0  0  0
    0.6090   -6.3760    1.0250 C   0  0  0  0  0  0  0  0  0  0  0  0
    1.3420   -7.1190    0.0920 C   0  0  0  0  0  0  0  0  0  0  0  0
    0.9240   -8.3510   -0.2670 F   0  0  0  0  0  0  0  0  0  0  0  0
    2.5080   -6.5840   -0.4690 C   0  0  0  0  0  0  0  0  0  0  0  0
    5.0740   -3.1220   -2.4080 C   0  0  2  0  0  0  0  0  0  0  0  0
    5.9640   -4.1450   -2.8640 O   0  0  0  0  0  0  0  0  0  0  0  0
    4.6970   -2.2160   -3.5790 C   0  0  1  0  0  0  0  0  0  0  0  0
    4.4150   -0.7900   -3.0710 C   0  0  0  0  0  0  0  0  0  0  0  0
    4.1980    0.1730   -4.1600 N   0  0  0  0  0  0  0  0  0  0  0  0
    5.1950    0.1190   -5.2390 C   0  0  0  0  0  0  0  0  0  0  0  0
    5.4630   -1.3230   -5.7080 C   0  0  0  0  0  0  0  0  0  0  0  0
    5.7790   -2.2040   -4.5740 N   0  0  0  0  0  0  0  0  0  0  0  0
    2.8570    1.2980   -4.1720 S   0  0  0  0  0  0  0  0  0  0  0  0
    2.4820    1.5790   -5.5230 O   0  0  0  0  0  0  0  0  0  0  0  0
    1.7470    0.7220   -3.4790 O   0  0  0  0  0  0  0  0  0  0  0  0
    3.3590    2.8590   -3.3370 C   0  0  0  0  0  0  0  0  0  0  0  0
    3.1680    3.0080   -1.9580 C   0  0  0  0  0  0  0  0  0  0  0  0
    3.5500    4.1960   -1.3230 C   0  0  0  0  0  0  0  0  0  0  0  0
    4.1220    5.2350   -2.0670 C   0  0  0  0  0  0  0  0  0  0  0  0
    4.3130    5.0850   -3.4460 C   0  0  0  0  0  0  0  0  0  0  0  0
    4.9310    6.2060   -4.2480 C   0  0  0  0  0  0  0  0  0  0  0  0
    3.9310    3.8980   -4.0810 C   0  0  0  0  0  0  0  0  0  0  0  0
    1.5090    5.3610   -6.3260 H   0  0  0  0  0  0  0  0  0  0  0  0
    0.4190    6.6700   -6.8300 H   0  0  0  0  0  0  0  0  0  0  0  0
    1.5270    6.9140   -5.4630 H   0  0  0  0  0  0  0  0  0  0  0  0
    1.0760    4.2200   -4.2610 H   0  0  0  0  0  0  0  0  0  0  0  0
    1.0940    5.7730   -3.3990 H   0  0  0  0  0  0  0  0  0  0  0  0
   -0.2740    4.5890   -1.9980 H   0  0  0  0  0  0  0  0  0  0  0  0
   -1.9200    5.9570   -4.1270 H   0  0  0  0  0  0  0  0  0  0  0  0
   -1.8820    6.2580   -2.3920 H   0  0  0  0  0  0  0  0  0  0  0  0
   -3.3290    4.4130   -1.9060 H   0  0  0  0  0  0  0  0  0  0  0  0
   -3.9350    4.8190   -3.5090 H   0  0  0  0  0  0  0  0  0  0  0  0
   -2.7730    3.0680   -4.5500 H   0  0  0  0  0  0  0  0  0  0  0  0
   -2.8910    2.3450   -2.9230 H   0  0  0  0  0  0  0  0  0  0  0  0
    0.6580    1.8640   -1.6510 H   0  0  0  0  0  0  0  0  0  0  0  0
   -0.7310    0.8170   -2.0140 H   0  0  0  0  0  0  0  0  0  0  0  0
    0.6290   -0.4080   -3.6820 H   0  0  0  0  0  0  0  0  0  0  0  0
    2.0170    0.6390   -3.3180 H   0  0  0  0  0  0  0  0  0  0  0  0
    1.9850   -0.1350   -0.9670 H   0  0  0  0  0  0  0  0  0  0  0  0
    0.5970   -1.1820   -1.3300 H   0  0  0  0  0  0  0  0  0  0  0  0
    2.6190   -2.6820   -0.3960 H   0  0  0  0  0  0  0  0  0  0  0  0
    3.3220   -4.3540   -2.6070 H   0  0  0  0  0  0  0  0  0  0  0  0
    4.6780   -4.0820    0.1080 H   0  0  0  0  0  0  0  0  0  0  0  0
    4.8650   -5.4490   -1.0110 H   0  0  0  0  0  0  0  0  0  0  0  0
    2.5430   -3.5760    1.1230 H   0  0  0  0  0  0  0  0  0  0  0  0
   -0.2900   -6.7880    1.4580 H   0  0  0  0  0  0  0  0  0  0  0  0
    3.0730   -7.1570   -1.1890 H   0  0  0  0  0  0  0  0  0  0  0  0
    5.5640   -2.5330   -1.6360 H   0  0  0  0  0  0  0  0  0  0  0  0
    6.7740   -3.7610   -3.2340 H   0  0  0  0  0  0  0  0  0  0  0  0
    3.7950   -2.6400   -4.0150 H   0  0  0  0  0  0  0  0  0  0  0  0
    5.2470   -0.4550   -2.4550 H   0  0  0  0  0  0  0  0  0  0  0  0
    3.5410   -0.8040   -2.4240 H   0  0  0  0  0  0  0  0  0  0  0  0
    6.1240    0.5670   -4.8940 H   0  0  0  0  0  0  0  0  0  0  0  0
    4.8480    0.7150   -6.0810 H   0  0  0  0  0  0  0  0  0  0  0  0
    4.5870   -1.7030   -6.2290 H   0  0  0  0  0  0  0  0  0  0  0  0
    6.2930   -1.3260   -6.4120 H   0  0  0  0  0  0  0  0  0  0  0  0
    5.9350   -3.1430   -4.9130 H   0  0  0  0  0  0  0  0  0  0  0  0
    2.7260    2.2070   -1.3850 H   0  0  0  0  0  0  0  0  0  0  0  0
    3.4020    4.3110   -0.2600 H   0  0  0  0  0  0  0  0  0  0  0  0
    4.4170    6.1510   -1.5770 H   0  0  0  0  0  0  0  0  0  0  0  0
    5.6150    6.7690   -3.6180 H   0  0  0  0  0  0  0  0  0  0  0  0
    4.1460    6.8660   -4.6130 H   0  0  0  0  0  0  0  0  0  0  0  0
    5.4750    5.7890   -5.0930 H   0  0  0  0  0  0  0  0  0  0  0  0
    4.0790    3.7820   -5.1450 H   0  0  0  0  0  0  0  0  0  0  0  0
  1 45  1  0  0  0  0
  1 46  1  0  0  0  0
  1 47  1  0  0  0  0
  1  2  1  0  0  0  0
  2  3  1  0  0  0  0
  3 48  1  0  0  0  0
  3 49  1  0  0  0  0
  3  4  1  0  0  0  0
  4 50  1  0  0  0  0
  4  5  1  0  0  0  0
  5 51  1  0  0  0  0
  5 52  1  0  0  0  0
  5  6  1  0  0  0  0
  6 53  1  0  0  0  0
  6 54  1  0  0  0  0
  6  7  1  0  0  0  0
  7 55  1  0  0  0  0
  7 56  1  0  0  0  0
  7  8  1  0  0  0  0
  8  4  1  0  0  0  0
  8  9  1  0  0  0  0
  9 10  2  0  0  0  0
  9 11  1  0  0  0  0
 11 57  1  0  0  0  0
 11 58  1  0  0  0  0
 11 12  1  0  0  0  0
 12 59  1  0  0  0  0
 12 60  1  0  0  0  0
 12 13  1  0  0  0  0
 13 61  1  0  0  0  0
 13 62  1  0  0  0  0
 13 14  1  0  0  0  0
 14 15  2  0  0  0  0
 14 16  1  0  0  0  0
 16 63  1  0  0  0  0
 16 17  1  0  0  0  0
 17 64  1  0  0  0  0
 17 18  1  0  0  0  0
 18 65  1  0  0  0  0
 18 66  1  0  0  0  0
 18 19  1  0  0  0  0
 19 20  2  0  0  0  0
 20 67  1  0  0  0  0
 20 21  1  0  0  0  0
 21 22  1  0  0  0  0
 21 23  2  0  0  0  0
 23 68  1  0  0  0  0
 23 24  1  0  0  0  0
 24 25  1  0  0  0  0
 24 26  2  0  0  0  0
 26 19  1  0  0  0  0
 26 69  1  0  0  0  0
 17 27  1  0  0  0  0
 27 70  1  0  0  0  0
 27 28  1  0  0  0  0
 28 71  1  0  0  0  0
 27 29  1  0  0  0  0
 29 72  1  0  0  0  0
 29 30  1  0  0  0  0
 30 73  1  0  0  0  0
 30 74  1  0  0  0  0
 30 31  1  0  0  0  0
 31 32  1  0  0  0  0
 32 75  1  0  0  0  0
 32 76  1  0  0  0  0
 32 33  1  0  0  0  0
 33 77  1  0  0  0  0
 33 78  1  0  0  0  0
 33 34  1  0  0  0  0
 34 29  1  0  0  0  0
 34 79  1  0  0  0  0
 31 35  1  0  0  0  0
 35 36  2  0  0  0  0
 35 37  2  0  0  0  0
 35 38  1  0  0  0  0
 38 39  2  0  0  0  0
 39 80  1  0  0  0  0
 39 40  1  0  0  0  0
 40 81  1  0  0  0  0
 40 41  2  0  0  0  0
 41 82  1  0  0  0  0
 41 42  1  0  0  0  0
 42 43  1  0  0  0  0
 43 83  1  0  0  0  0
 43 84  1  0  0  0  0
 43 85  1  0  0  0  0
 42 44  2  0  0  0  0
 44 38  1  0  0  0  0
 44 86  1  0  0  0  0
M  END
>  <LOGBIO>
6.5700

>  <PRED_LOGBIO>
6.5000

>  <XV_RES>
0.2900

>  <WHL_TMPL>
2

>  <ANCH>
9-11;50-41

$$$$
ROW64
  -MTS-   01071502013D 0   0.00000     0.00000     0

 44 47  0  0  0  0  0  0  0  0999 V2000
   -3.1710    2.9390    6.7430 C   0  0  0  0  0  0  0  0  0  0  0  0
   -3.8390    2.3050    5.5970 N   0  0  0  0  0  0  0  0  0  0  0  0
   -4.8460    1.3820    5.7040 C   0  0  0  0  0  0  0  0  0  0  0  0
   -5.2590    0.9800    4.5170 N   0  0  0  0  0  0  0  0  0  0  0  0
   -4.4680    1.6880    3.5010 C   0  0  0  0  0  0  0  0  0  0  0  0
   -3.5440    2.5530    4.3250 C   0  0  0  0  0  0  0  0  0  0  0  0
   -2.6890    3.3300    3.9030 O   0  0  0  0  0  0  0  0  0  0  0  0
   -5.3370    2.5090    2.5790 C   0  0  0  0  0  0  0  0  0  0  0  0
   -6.6320    2.0840    2.2570 C   0  0  0  0  0  0  0  0  0  0  0  0
   -7.4190    2.8620    1.4000 C   0  0  0  0  0  0  0  0  0  0  0  0
   -6.9310    4.0040    0.8950 N   0  0  0  0  0  0  0  0  0  0  0  0
   -5.6980    4.4410    1.1810 C   0  0  0  0  0  0  0  0  0  0  0  0
   -4.8610    3.7070    2.0330 C   0  0  0  0  0  0  0  0  0  0  0  0
   -3.7070    0.7350    2.6110 C   0  0  0  0  0  0  0  0  0  0  0  0
   -4.2370   -0.5150    2.3110 C   0  0  0  0  0  0  0  0  0  0  0  0
   -3.5490   -1.4040    1.4920 C   0  0  0  0  0  0  0  0  0  0  0  0
   -2.3090   -1.0330    0.9670 C   0  0  0  0  0  0  0  0  0  0  0  0
   -1.7520    0.2250    1.2560 C   0  0  0  0  0  0  0  0  0  0  0  0
   -2.4670    1.1040    2.0850 C   0  0  0  0  0  0  0  0  0  0  0  0
   -0.4440    0.6120    0.7000 C   0  0  0  0  0  0  0  0  0  0  0  0
    0.7580    0.0780    1.2120 C   0  0  0  0  0  0  0  0  0  0  0  0
    2.0000    0.4430    0.6830 C   0  0  0  0  0  0  0  0  0  0  0  0
    2.0620    1.3500   -0.3690 C   0  0  0  0  0  0  0  0  0  0  0  0
    0.8980    1.8960   -0.8990 C   0  0  0  0  0  0  0  0  0  0  0  0
    0.9660    2.7760   -1.9210 F   0  0  0  0  0  0  0  0  0  0  0  0
   -0.3440    1.5290   -0.3680 C   0  0  0  0  0  0  0  0  0  0  0  0
   -1.4690    2.0630   -0.8880 F   0  0  0  0  0  0  0  0  0  0  0  0
   -5.3580    0.9320    6.8930 N   0  0  0  0  0  0  0  0  0  0  0  0
   -3.1740    2.2560    7.5890 H   0  0  0  0  0  0  0  0  0  0  0  0
   -3.7000    3.8510    7.0120 H   0  0  0  0  0  0  0  0  0  0  0  0
   -2.1440    3.1810    6.4750 H   0  0  0  0  0  0  0  0  0  0  0  0
   -7.0200    1.1630    2.6670 H   0  0  0  0  0  0  0  0  0  0  0  0
   -8.4190    2.5430    1.1460 H   0  0  0  0  0  0  0  0  0  0  0  0
   -5.3450    5.3670    0.7520 H   0  0  0  0  0  0  0  0  0  0  0  0
   -3.8660    4.0590    2.2640 H   0  0  0  0  0  0  0  0  0  0  0  0
   -5.1950   -0.7990    2.7190 H   0  0  0  0  0  0  0  0  0  0  0  0
   -3.9700   -2.3720    1.2640 H   0  0  0  0  0  0  0  0  0  0  0  0
   -1.7720   -1.7210    0.3310 H   0  0  0  0  0  0  0  0  0  0  0  0
   -2.0540    2.0750    2.3180 H   0  0  0  0  0  0  0  0  0  0  0  0
    0.7180   -0.6270    2.0290 H   0  0  0  0  0  0  0  0  0  0  0  0
    2.9070    0.0220    1.0900 H   0  0  0  0  0  0  0  0  0  0  0  0
    3.0210    1.6320   -0.7770 H   0  0  0  0  0  0  0  0  0  0  0  0
   -6.1380    1.4110    7.3190 H   0  0  0  0  0  0  0  0  0  0  0  0
   -4.9550    0.1230    7.3430 H   0  0  0  0  0  0  0  0  0  0  0  0
  1 29  1  0  0  0  0
  1 30  1  0  0  0  0
  1 31  1  0  0  0  0
  1  2  1  0  0  0  0
  2  3  1  0  0  0  0
  3  4  2  0  0  0  0
  4  5  1  0  0  0  0
  5  6  1  0  0  0  0
  6  2  1  0  0  0  0
  6  7  2  0  0  0  0
  5  8  1  0  0  0  0
  8  9  2  0  0  0  0
  9 32  1  0  0  0  0
  9 10  1  0  0  0  0
 10 33  1  0  0  0  0
 10 11  2  0  0  0  0
 11 12  1  0  0  0  0
 12 34  1  0  0  0  0
 12 13  2  0  0  0  0
 13  8  1  0  0  0  0
 13 35  1  0  0  0  0
  5 14  1  0  0  0  0
 14 15  2  0  0  0  0
 15 36  1  0  0  0  0
 15 16  1  0  0  0  0
 16 37  1  0  0  0  0
 16 17  2  0  0  0  0
 17 38  1  0  0  0  0
 17 18  1  0  0  0  0
 18 19  2  0  0  0  0
 19 14  1  0  0  0  0
 19 39  1  0  0  0  0
 18 20  1  0  0  0  0
 20 21  2  0  0  0  0
 21 40  1  0  0  0  0
 21 22  1  0  0  0  0
 22 41  1  0  0  0  0
 22 23  2  0  0  0  0
 23 42  1  0  0  0  0
 23 24  1  0  0  0  0
 24 25  1  0  0  0  0
 24 26  2  0  0  0  0
 26 20  1  0  0  0  0
 26 27  1  0  0  0  0
  3 28  1  0  0  0  0
 28 43  1  0  0  0  0
 28 44  1  0  0  0  0
M  END
>  <LOGBIO>
7.4000

>  <PRED_LOGBIO>
7.0300

>  <XV_RES>
0.4690

>  <WHL_TMPL>
3

>  <ANCH>
8-9;28-26

$$$$
ROW65
  -MTS-   01071502013D 0   0.00000     0.00000     0

 69 72  0  0  0  0  0  0  0  0999 V2000
  -11.5730   -0.2980    1.9470 C   0  0  0  0  0  0  0  0  0  0  0  0
  -10.3600   -0.7720    2.7420 C   0  0  0  0  0  0  0  0  0  0  0  0
   -9.0810   -0.3430    2.0230 C   0  0  0  0  0  0  0  0  0  0  0  0
   -7.8670   -0.8180    2.8190 C   0  0  0  0  0  0  0  0  0  0  0  0
   -6.5880   -0.3900    2.1010 C   0  0  0  0  0  0  0  0  0  0  0  0
   -5.4510   -0.8340    2.8460 O   0  0  0  0  0  0  0  0  0  0  0  0
   -4.2370   -0.5150    2.3110 C   0  0  0  0  0  0  0  0  0  0  0  0
   -3.5490   -1.4040    1.4920 C   0  0  0  0  0  0  0  0  0  0  0  0
   -2.3090   -1.0330    0.9670 C   0  0  0  0  0  0  0  0  0  0  0  0
   -1.7520    0.2250    1.2560 C   0  0  0  0  0  0  0  0  0  0  0  0
   -2.4670    1.1040    2.0850 C   0  0  0  0  0  0  0  0  0  0  0  0
   -3.7070    0.7350    2.6110 C   0  0  0  0  0  0  0  0  0  0  0  0
   -0.4380    0.6140    0.6970 C   0  0  0  0  0  0  0  0  0  0  0  0
   -0.2440    1.4750   -0.3110 C   0  0  0  0  0  0  0  0  0  0  0  0
    1.2190    1.5510   -0.5230 C   0  0  0  0  0  0  0  0  0  0  0  0
    1.7710    0.7290    0.3790 C   0  0  0  0  0  0  0  0  0  0  0  0
    3.2210    0.4820    0.5420 C   0  0  0  0  0  0  0  0  0  0  0  0
    3.9660   -0.0410   -0.5220 C   0  0  0  0  0  0  0  0  0  0  0  0
    5.3370   -0.2750   -0.3680 C   0  0  0  0  0  0  0  0  0  0  0  0
    5.9650    0.0160    0.8490 C   0  0  0  0  0  0  0  0  0  0  0  0
    5.2200    0.5390    1.9130 C   0  0  0  0  0  0  0  0  0  0  0  0
    3.8480    0.7720    1.7590 C   0  0  0  0  0  0  0  0  0  0  0  0
    2.9230    1.4230    3.0810 Cl  0  0  0  0  0  0  0  0  0  0  0  0
    0.7780    0.1520    1.1270 N   0  0  0  0  0  0  0  0  0  0  0  0
    0.9850   -0.8100    2.2190 C   0  0  0  0  0  0  0  0  0  0  0  0
    0.9780   -2.2130    1.6610 C   0  0  0  0  0  0  0  0  0  0  0  0
    2.1770   -2.7950    1.2320 C   0  0  0  0  0  0  0  0  0  0  0  0
    2.1550   -4.0970    0.7180 C   0  0  0  0  0  0  0  0  0  0  0  0
    0.9330   -4.7770    0.6480 C   0  0  0  0  0  0  0  0  0  0  0  0
    0.8730   -6.0930    0.1330 N   0  0  0  0  0  0  0  0  0  0  0  0
    0.6500   -6.3120   -1.3030 C   0  0  0  0  0  0  0  0  0  0  0  0
    0.6290   -7.8120   -1.5930 C   0  0  0  0  0  0  0  0  0  0  0  0
    0.4120   -8.0240   -2.9900 O   0  0  0  0  0  0  0  0  0  0  0  0
   -0.2300   -4.1370    1.0940 C   0  0  0  0  0  0  0  0  0  0  0  0
   -1.4600   -4.8060    1.0300 N   0  0  0  0  0  0  0  0  0  0  0  0
   -0.1760   -2.8900    1.5820 N   0  0  0  0  0  0  0  0  0  0  0  0
  -11.5510   -0.7390    0.9520 H   0  0  0  0  0  0  0  0  0  0  0  0
  -12.4840   -0.6030    2.4580 H   0  0  0  0  0  0  0  0  0  0  0  0
  -11.5510    0.7870    1.8620 H   0  0  0  0  0  0  0  0  0  0  0  0
  -10.3830   -1.8560    2.8260 H   0  0  0  0  0  0  0  0  0  0  0  0
  -10.3830   -0.3300    3.7360 H   0  0  0  0  0  0  0  0  0  0  0  0
   -9.0590    0.7410    1.9390 H   0  0  0  0  0  0  0  0  0  0  0  0
   -9.0590   -0.7850    1.0290 H   0  0  0  0  0  0  0  0  0  0  0  0
   -7.8890   -1.9030    2.9040 H   0  0  0  0  0  0  0  0  0  0  0  0
   -7.8890   -0.3770    3.8130 H   0  0  0  0  0  0  0  0  0  0  0  0
   -6.5650    0.6950    2.0170 H   0  0  0  0  0  0  0  0  0  0  0  0
   -6.5650   -0.8310    1.1070 H   0  0  0  0  0  0  0  0  0  0  0  0
   -3.9700   -2.3720    1.2640 H   0  0  0  0  0  0  0  0  0  0  0  0
   -1.7720   -1.7210    0.3310 H   0  0  0  0  0  0  0  0  0  0  0  0
   -2.0540    2.0740    2.3180 H   0  0  0  0  0  0  0  0  0  0  0  0
   -4.2510    1.4170    3.2470 H   0  0  0  0  0  0  0  0  0  0  0  0
   -1.0050    2.0070   -0.8610 H   0  0  0  0  0  0  0  0  0  0  0  0
    1.7370    2.1500   -1.2570 H   0  0  0  0  0  0  0  0  0  0  0  0
    3.4820   -0.2650   -1.4610 H   0  0  0  0  0  0  0  0  0  0  0  0
    5.9120   -0.6780   -1.1890 H   0  0  0  0  0  0  0  0  0  0  0  0
    7.0230   -0.1640    0.9680 H   0  0  0  0  0  0  0  0  0  0  0  0
    5.7040    0.7630    2.8520 H   0  0  0  0  0  0  0  0  0  0  0  0
    0.1870   -0.7060    2.9500 H   0  0  0  0  0  0  0  0  0  0  0  0
    1.9430   -0.6150    2.6980 H   0  0  0  0  0  0  0  0  0  0  0  0
    3.1060   -2.2480    1.2970 H   0  0  0  0  0  0  0  0  0  0  0  0
    3.0650   -4.5690    0.3800 H   0  0  0  0  0  0  0  0  0  0  0  0
    0.9840   -6.8830    0.7530 H   0  0  0  0  0  0  0  0  0  0  0  0
    1.4520   -5.8440   -1.8700 H   0  0  0  0  0  0  0  0  0  0  0  0
   -0.3020   -5.8730   -1.5930 H   0  0  0  0  0  0  0  0  0  0  0  0
   -0.1730   -8.2800   -1.0260 H   0  0  0  0  0  0  0  0  0  0  0  0
    1.5820   -8.2510   -1.3030 H   0  0  0  0  0  0  0  0  0  0  0  0
    0.3950   -8.9710   -3.2000 H   0  0  0  0  0  0  0  0  0  0  0  0
   -1.7710   -5.3670    1.8110 H   0  0  0  0  0  0  0  0  0  0  0  0
   -2.0350   -4.7270    0.2040 H   0  0  0  0  0  0  0  0  0  0  0  0
  1 37  1  0  0  0  0
  1 38  1  0  0  0  0
  1 39  1  0  0  0  0
  1  2  1  0  0  0  0
  2 40  1  0  0  0  0
  2 41  1  0  0  0  0
  2  3  1  0  0  0  0
  3 42  1  0  0  0  0
  3 43  1  0  0  0  0
  3  4  1  0  0  0  0
  4 44  1  0  0  0  0
  4 45  1  0  0  0  0
  4  5  1  0  0  0  0
  5 46  1  0  0  0  0
  5 47  1  0  0  0  0
  5  6  1  0  0  0  0
  6  7  1  0  0  0  0
  7  8  2  0  0  0  0
  8 48  1  0  0  0  0
  8  9  1  0  0  0  0
  9 49  1  0  0  0  0
  9 10  2  0  0  0  0
 10 11  1  0  0  0  0
 11 50  1  0  0  0  0
 11 12  2  0  0  0  0
 12  7  1  0  0  0  0
 12 51  1  0  0  0  0
 10 13  1  0  0  0  0
 13 14  2  0  0  0  0
 14 52  1  0  0  0  0
 14 15  1  0  0  0  0
 15 53  1  0  0  0  0
 15 16  2  0  0  0  0
 16 17  1  0  0  0  0
 17 18  2  0  0  0  0
 18 54  1  0  0  0  0
 18 19  1  0  0  0  0
 19 55  1  0  0  0  0
 19 20  2  0  0  0  0
 20 56  1  0  0  0  0
 20 21  1  0  0  0  0
 21 57  1  0  0  0  0
 21 22  2  0  0  0  0
 22 17  1  0  0  0  0
 22 23  1  0  0  0  0
 16 24  1  0  0  0  0
 24 13  1  0  0  0  0
 24 25  1  0  0  0  0
 25 58  1  0  0  0  0
 25 59  1  0  0  0  0
 25 26  1  0  0  0  0
 26 27  2  0  0  0  0
 27 60  1  0  0  0  0
 27 28  1  0  0  0  0
 28 61  1  0  0  0  0
 28 29  2  0  0  0  0
 29 30  1  0  0  0  0
 30 62  1  0  0  0  0
 30 31  1  0  0  0  0
 31 63  1  0  0  0  0
 31 64  1  0  0  0  0
 31 32  1  0  0  0  0
 32 65  1  0  0  0  0
 32 66  1  0  0  0  0
 32 33  1  0  0  0  0
 33 67  1  0  0  0  0
 29 34  1  0  0  0  0
 34 35  1  0  0  0  0
 35 68  1  0  0  0  0
 35 69  1  0  0  0  0
 34 36  2  0  0  0  0
 36 26  1  0  0  0  0
M  END
>  <LOGBIO>
6.7700

>  <PRED_LOGBIO>
6.5500

>  <XV_RES>
0.3220

>  <WHL_TMPL>
3

>  <ANCH>
8-9;23-21

$$$$
ROW66
  -MTS-   01071502013D 0   0.00000     0.00000     0

 88 92  0  0  1  0  0  0  0  0999 V2000
   13.5030   -1.1640    1.7550 C   0  0  0  0  0  0  0  0  0  0  0  0
   11.8870   -0.4380    1.3840 S   0  0  0  0  0  0  0  0  0  0  0  0
   11.0360   -0.5600    2.5270 O   0  0  0  0  0  0  0  0  0  0  0  0
   12.0500    0.9450    1.0570 O   0  0  0  0  0  0  0  0  0  0  0  0
   11.1680   -1.2770    0.0280 N   0  0  0  0  0  0  0  0  0  0  0  0
   11.8590   -2.3460   -0.5900 C   0  0  0  0  0  0  0  0  0  0  0  0
   11.6750   -3.6560   -0.1330 C   0  0  0  0  0  0  0  0  0  0  0  0
   12.3580   -4.7140   -0.7440 C   0  0  0  0  0  0  0  0  0  0  0  0
   13.2270   -4.4610   -1.8120 C   0  0  0  0  0  0  0  0  0  0  0  0
   13.4120   -3.1510   -2.2700 C   0  0  0  0  0  0  0  0  0  0  0  0
   12.7280   -2.0940   -1.6590 C   0  0  0  0  0  0  0  0  0  0  0  0
    9.8950   -0.8870   -0.4510 C   0  0  0  0  0  0  0  0  0  0  0  0
    9.7920    0.0870   -1.4510 C   0  0  0  0  0  0  0  0  0  0  0  0
    8.5320    0.4730   -1.9250 C   0  0  0  0  0  0  0  0  0  0  0  0
    7.3760   -0.1150   -1.3990 C   0  0  0  0  0  0  0  0  0  0  0  0
    7.4790   -1.0890   -0.3990 C   0  0  0  0  0  0  0  0  0  0  0  0
    8.7390   -1.4750    0.0750 C   0  0  0  0  0  0  0  0  0  0  0  0
    6.2570   -1.7110    0.1570 C   0  0  0  0  0  0  0  0  0  0  0  0
    5.7010   -1.2100    1.1330 O   0  0  0  0  0  0  0  0  0  0  0  0
    5.7590   -2.8120   -0.3990 N   0  0  0  0  0  0  0  0  0  0  0  0
    4.5450   -3.4300    0.1530 C   0  0  1  0  0  0  0  0  0  0  0  0
    4.1880   -4.6710   -0.6640 C   0  0  0  0  0  0  0  0  0  0  0  0
    2.9410   -5.3060   -0.0970 C   0  0  0  0  0  0  0  0  0  0  0  0
    2.2080   -4.5620    0.8360 C   0  0  0  0  0  0  0  0  0  0  0  0
    1.0430   -5.0970    1.3970 C   0  0  0  0  0  0  0  0  0  0  0  0
    0.6090   -6.3760    1.0250 C   0  0  0  0  0  0  0  0  0  0  0  0
    1.3420   -7.1190    0.0920 C   0  0  0  0  0  0  0  0  0  0  0  0
    2.5080   -6.5840   -0.4690 C   0  0  0  0  0  0  0  0  0  0  0  0
    3.3910   -2.4300    0.0900 C   0  0  2  0  0  0  0  0  0  0  0  0
    2.2100   -3.0310    0.6270 O   0  0  0  0  0  0  0  0  0  0  0  0
    3.7470   -1.1890    0.9060 C   0  0  0  0  0  0  0  0  0  0  0  0
    2.6370   -0.2270    0.8460 N   0  0  0  0  0  0  0  0  0  0  0  0
    2.9800    0.9670    1.6310 C   0  0  0  0  0  0  0  0  0  0  0  0
    1.8400    1.9550    1.5690 C   0  0  0  0  0  0  0  0  0  0  0  0
    1.8040    2.9200    0.5550 C   0  0  0  0  0  0  0  0  0  0  0  0
    0.7460    3.8360    0.4970 C   0  0  0  0  0  0  0  0  0  0  0  0
   -0.2750    3.7870    1.4530 C   0  0  0  0  0  0  0  0  0  0  0  0
   -0.2390    2.8220    2.4680 C   0  0  0  0  0  0  0  0  0  0  0  0
    0.8180    1.9070    2.5250 C   0  0  0  0  0  0  0  0  0  0  0  0
[truncated: 10,852,298 more chars]
