# Supplementary material for: Template CoMFA Generates Single 3D-QSAR Models that, for Twelve of Twelve Biological Targets, Predict All ChEMBL-Tabulated Affinities
Source: PLoS One. 2015 Jun 12;10(6):e0129307. doi: 10.1371/journal.pone.0129307 (PMC4466312; doi:10.1371/journal.pone.0129307)
Supplement: S8 Text — The zip file contains, in. sdf format, the aligned structures, from the A, B, C, D, and F protocols, of all templates and training sets for the endocrine receptor target. The content of each file is evident from its name. (ZIP) [file pone.0129307.s009.zip › ER_B_tmpl.sdf]

Phytoestrogen
  -MTS-   01061522163D 0   0.00000     0.00000     0

 32 34  0  0  0  0  0  0  0  0999 V2000
    5.1940    1.2310   -2.3880 O   0  0  0  0  0  0  0  0  0  0  0  0
    4.0970    0.7990   -1.7000 C   0  0  0  0  0  0  0  0  0  0  0  0
    2.8570    1.3080   -2.0690 C   0  0  0  0  0  0  0  0  0  0  0  0
    1.7100    0.8890   -1.3970 C   0  0  0  0  0  0  0  0  0  0  0  0
    0.5300    1.4450   -1.8190 O   0  0  0  0  0  0  0  0  0  0  0  0
   -0.6470    0.7660   -1.3650 C   0  0  0  0  0  0  0  0  0  0  0  0
   -0.5970    0.4790    0.1380 C   0  0  0  0  0  0  0  0  0  0  0  0
   -1.9060   -0.0570    0.6810 C   0  0  0  0  0  0  0  0  0  0  0  0
   -2.3650   -1.3180    0.2680 C   0  0  0  0  0  0  0  0  0  0  0  0
   -3.5670   -1.8330    0.7550 C   0  0  0  0  0  0  0  0  0  0  0  0
   -4.3200   -1.0920    1.6570 C   0  0  0  0  0  0  0  0  0  0  0  0
   -5.4870   -1.6340    2.1090 O   0  0  0  0  0  0  0  0  0  0  0  0
   -3.8900    0.1610    2.0810 C   0  0  0  0  0  0  0  0  0  0  0  0
   -2.6850    0.6750    1.5930 C   0  0  0  0  0  0  0  0  0  0  0  0
    0.5770   -0.4680    0.4110 C   0  0  0  0  0  0  0  0  0  0  0  0
    1.8040   -0.0180   -0.3340 C   0  0  0  0  0  0  0  0  0  0  0  0
    3.0610   -0.5310    0.0190 C   0  0  0  0  0  0  0  0  0  0  0  0
    4.2090   -0.1220   -0.6620 C   0  0  0  0  0  0  0  0  0  0  0  0
    5.4590    2.0990   -2.0400 H   0  0  0  0  0  0  0  0  0  0  0  0
    2.7840    2.0250   -2.8820 H   0  0  0  0  0  0  0  0  0  0  0  0
   -0.7770   -0.1460   -1.9620 H   0  0  0  0  0  0  0  0  0  0  0  0
   -1.4970    1.4190   -1.5960 H   0  0  0  0  0  0  0  0  0  0  0  0
   -0.3690    1.4320    0.6390 H   0  0  0  0  0  0  0  0  0  0  0  0
   -1.7880   -1.9120   -0.4380 H   0  0  0  0  0  0  0  0  0  0  0  0
   -3.9140   -2.8110    0.4320 H   0  0  0  0  0  0  0  0  0  0  0  0
   -5.3510   -1.9580    3.0140 H   0  0  0  0  0  0  0  0  0  0  0  0
   -4.4710    0.7490    2.7840 H   0  0  0  0  0  0  0  0  0  0  0  0
   -2.3650    1.6580    1.9320 H   0  0  0  0  0  0  0  0  0  0  0  0
    0.3450   -1.4920    0.0910 H   0  0  0  0  0  0  0  0  0  0  0  0
    0.7790   -0.4980    1.4890 H   0  0  0  0  0  0  0  0  0  0  0  0
    3.1510   -1.2480    0.8320 H   0  0  0  0  0  0  0  0  0  0  0  0
    5.1730   -0.5270   -0.3690 H   0  0  0  0  0  0  0  0  0  0  0  0
 19  1  1  0  0  0  0
  1  2  1  0  0  0  0
  2  3  2  0  0  0  0
  3 20  1  0  0  0  0
  3  4  1  0  0  0  0
  4  5  1  0  0  0  0
  5  6  1  0  0  0  0
  6 21  1  0  0  0  0
  6 22  1  0  0  0  0
  6  7  1  0  0  0  0
  7 23  1  0  0  0  0
  7  8  1  0  0  0  0
  8  9  2  0  0  0  0
  9 24  1  0  0  0  0
  9 10  1  0  0  0  0
 10 25  1  0  0  0  0
 10 11  2  0  0  0  0
 11 12  1  0  0  0  0
 12 26  1  0  0  0  0
 11 13  1  0  0  0  0
 13 27  1  0  0  0  0
 13 14  2  0  0  0  0
 14  8  1  0  0  0  0
 14 28  1  0  0  0  0
  7 15  1  0  0  0  0
 15 29  1  0  0  0  0
 15 30  1  0  0  0  0
 15 16  1  0  0  0  0
 16  4  2  0  0  0  0
 16 17  1  0  0  0  0
 17 31  1  0  0  0  0
 17 18  2  0  0  0  0
 18  2  1  0  0  0  0
 18 32  1  0  0  0  0
M  END
$$$$
Allemolic
  -MTS-   01061522163D 0   0.00000     0.00000     0

 39 40  0  0  0  0  0  0  0  0999 V2000
   -5.3480   -1.5570    2.2570 O   0  0  0  0  0  0  0  0  0  0  0  0
   -4.2210   -0.9800    1.7440 C   0  0  0  0  0  0  0  0  0  0  0  0
   -3.4870   -1.7090    0.8130 C   0  0  0  0  0  0  0  0  0  0  0  0
   -2.3200   -1.1670    0.2520 C   0  0  0  0  0  0  0  0  0  0  0  0
   -1.5590   -1.8800   -0.6860 C   0  0  0  0  0  0  0  0  0  0  0  0
   -0.3980   -1.3280   -1.2340 C   0  0  0  0  0  0  0  0  0  0  0  0
    0.0350   -0.0500   -0.8620 C   0  0  0  0  0  0  0  0  0  0  0  0
    1.3000    0.5940   -1.4370 C   0  0  0  0  0  0  0  0  0  0  0  0
    1.2830    0.6280   -2.9910 C   0  0  0  0  0  0  0  0  0  0  0  0
    0.1050    1.4160   -3.5580 C   0  0  0  0  0  0  0  0  0  0  0  0
    2.6250   -0.0120   -0.8540 C   0  0  0  0  0  0  0  0  0  0  0  0
    2.6630    0.0460    0.6870 C   0  0  0  0  0  0  0  0  0  0  0  0
    2.8970   -1.4590   -1.2910 C   0  0  0  0  0  0  0  0  0  0  0  0
    3.7920    0.9340   -1.2860 C   0  0  0  0  0  0  0  0  0  0  0  0
    3.6670    2.1470   -0.9460 O   0  0  0  0  0  0  0  0  0  0  0  0
    4.7310    0.3960   -1.9380 O   0  0  0  0  0  0  0  0  0  0  0  0
   -0.7300    0.6640    0.0790 C   0  0  0  0  0  0  0  0  0  0  0  0
   -1.8990    0.1240    0.6420 C   0  0  0  0  0  0  0  0  0  0  0  0
   -2.6570    0.8390    1.5850 C   0  0  0  0  0  0  0  0  0  0  0  0
   -3.8170    0.2900    2.1360 C   0  0  0  0  0  0  0  0  0  0  0  0
   -5.1320   -1.9480    3.1190 H   0  0  0  0  0  0  0  0  0  0  0  0
   -3.8310   -2.7000    0.5280 H   0  0  0  0  0  0  0  0  0  0  0  0
   -1.8630   -2.8760   -0.9990 H   0  0  0  0  0  0  0  0  0  0  0  0
    0.1640   -1.9150   -1.9560 H   0  0  0  0  0  0  0  0  0  0  0  0
    1.2620    1.6500   -1.1330 H   0  0  0  0  0  0  0  0  0  0  0  0
    1.2670   -0.3810   -3.4160 H   0  0  0  0  0  0  0  0  0  0  0  0
    2.1990    1.1030   -3.3610 H   0  0  0  0  0  0  0  0  0  0  0  0
    0.1800    1.4660   -4.6490 H   0  0  0  0  0  0  0  0  0  0  0  0
    0.0960    2.4400   -3.1730 H   0  0  0  0  0  0  0  0  0  0  0  0
   -0.8530    0.9460   -3.3140 H   0  0  0  0  0  0  0  0  0  0  0  0
    3.6670   -0.1780    1.0680 H   0  0  0  0  0  0  0  0  0  0  0  0
    1.9790   -0.6850    1.1320 H   0  0  0  0  0  0  0  0  0  0  0  0
    2.3840    1.0350    1.0670 H   0  0  0  0  0  0  0  0  0  0  0  0
    3.8670   -1.8090   -0.9170 H   0  0  0  0  0  0  0  0  0  0  0  0
    2.1460   -2.1500   -0.8980 H   0  0  0  0  0  0  0  0  0  0  0  0
    2.9190   -1.5630   -2.3800 H   0  0  0  0  0  0  0  0  0  0  0  0
   -0.4010    1.6580    0.3800 H   0  0  0  0  0  0  0  0  0  0  0  0
   -2.3460    1.8340    1.8960 H   0  0  0  0  0  0  0  0  0  0  0  0
   -4.3820    0.8660    2.8620 H   0  0  0  0  0  0  0  0  0  0  0  0
 21  1  1  0  0  0  0
  1  2  1  0  0  0  0
  2  3  2  0  0  0  0
  3 22  1  0  0  0  0
  3  4  1  0  0  0  0
  4  5  1  0  0  0  0
  5 23  1  0  0  0  0
  5  6  2  0  0  0  0
  6 24  1  0  0  0  0
  6  7  1  0  0  0  0
  7  8  1  0  0  0  0
  8 25  1  0  0  0  0
  8  9  1  0  0  0  0
  9 26  1  0  0  0  0
  9 27  1  0  0  0  0
  9 10  1  0  0  0  0
 10 28  1  0  0  0  0
 10 29  1  0  0  0  0
 10 30  1  0  0  0  0
  8 11  1  0  0  0  0
 11 12  1  0  0  0  0
 12 31  1  0  0  0  0
 12 32  1  0  0  0  0
 12 33  1  0  0  0  0
 11 13  1  0  0  0  0
 13 34  1  0  0  0  0
 13 35  1  0  0  0  0
 13 36  1  0  0  0  0
 11 14  1  0  0  0  0
 14 15  2  0  0  0  0
 14 16  1  0  0  0  0
  7 17  2  0  0  0  0
 17 37  1  0  0  0  0
 17 18  1  0  0  0  0
 18  4  2  0  0  0  0
 18 19  1  0  0  0  0
 19 38  1  0  0  0  0
 19 20  2  0  0  0  0
 20  2  1  0  0  0  0
 20 39  1  0  0  0  0
M  END
$$$$
pcb
  -MTS-   01061522163D 0   0.00000     0.00000     0

 23 24  0  0  0  0  0  0  0  0999 V2000
   -5.1730   -1.4690    2.0810 O   0  0  0  0  0  0  0  0  0  0  0  0
   -3.9590   -1.1500    1.5460 C   0  0  0  0  0  0  0  0  0  0  0  0
   -3.4290    0.1000    1.8460 C   0  0  0  0  0  0  0  0  0  0  0  0
   -2.1890    0.4690    1.3200 C   0  0  0  0  0  0  0  0  0  0  0  0
   -1.4740   -0.4100    0.4910 C   0  0  0  0  0  0  0  0  0  0  0  0
   -2.0310   -1.6680    0.2020 C   0  0  0  0  0  0  0  0  0  0  0  0
   -3.2710   -2.0390    0.7270 C   0  0  0  0  0  0  0  0  0  0  0  0
   -0.1660   -0.0230   -0.0650 C   0  0  0  0  0  0  0  0  0  0  0  0
    1.0360   -0.5570    0.4470 C   0  0  0  0  0  0  0  0  0  0  0  0
    1.0420   -1.6930    1.7560 Cl  0  0  0  0  0  0  0  0  0  0  0  0
    2.2780   -0.1920   -0.0820 C   0  0  0  0  0  0  0  0  0  0  0  0
    2.3400    0.7150   -1.1340 C   0  0  0  0  0  0  0  0  0  0  0  0
    3.8680    1.1650   -1.7860 Cl  0  0  0  0  0  0  0  0  0  0  0  0
    1.1760    1.2610   -1.6640 C   0  0  0  0  0  0  0  0  0  0  0  0
   -0.0660    0.8940   -1.1330 C   0  0  0  0  0  0  0  0  0  0  0  0
   -1.4700    1.6170   -1.8480 Cl  0  0  0  0  0  0  0  0  0  0  0  0
   -5.0310   -1.9240    2.9280 H   0  0  0  0  0  0  0  0  0  0  0  0
   -3.9770    0.7840    2.4860 H   0  0  0  0  0  0  0  0  0  0  0  0
   -1.7840    1.4500    1.5620 H   0  0  0  0  0  0  0  0  0  0  0  0
   -1.4970   -2.3680   -0.4380 H   0  0  0  0  0  0  0  0  0  0  0  0
   -3.6770   -3.0170    0.4870 H   0  0  0  0  0  0  0  0  0  0  0  0
    3.1930   -0.6150    0.3270 H   0  0  0  0  0  0  0  0  0  0  0  0
    1.2320    1.9690   -2.4870 H   0  0  0  0  0  0  0  0  0  0  0  0
 17  1  1  0  0  0  0
  1  2  1  0  0  0  0
  2  3  2  0  0  0  0
  3 18  1  0  0  0  0
  3  4  1  0  0  0  0
  4 19  1  0  0  0  0
  4  5  2  0  0  0  0
  5  6  1  0  0  0  0
  6 20  1  0  0  0  0
  6  7  2  0  0  0  0
  7  2  1  0  0  0  0
  7 21  1  0  0  0  0
  5  8  1  0  0  0  0
  8  9  2  0  0  0  0
  9 10  1  0  0  0  0
  9 11  1  0  0  0  0
 11 22  1  0  0  0  0
 11 12  2  0  0  0  0
 12 13  1  0  0  0  0
 12 14  1  0  0  0  0
 14 23  1  0  0  0  0
 14 15  2  0  0  0  0
 15  8  1  0  0  0  0
 15 16  1  0  0  0  0
M  END
$$$$
