# Supplementary material for: Template CoMFA Generates Single 3D-QSAR Models that, for Twelve of Twelve Biological Targets, Predict All ChEMBL-Tabulated Affinities
Source: PLoS One. 2015 Jun 12;10(6):e0129307. doi: 10.1371/journal.pone.0129307 (PMC4466312; doi:10.1371/journal.pone.0129307)
Supplement: S8 Text — The zip file contains, in. sdf format, the aligned structures, from the A, B, C, D, and F protocols, of all templates and training sets for the endocrine receptor target. The content of each file is evident from its name. (ZIP) [file pone.0129307.s009.zip › ER_B_trng.sdf]

ROW1
  -MTS-   01071501563D 0   0.00000     0.00000     0

 65 69  0  0  1  0  0  0  0  0999 V2000
    7.3130    5.9690    2.0490 C   0  0  0  0  0  0  0  0  0  0  0  0
    7.6380    7.4590    2.0330 C   0  0  0  0  0  0  0  0  0  0  0  0
    6.7260    8.1690    1.0330 C   0  0  2  0  0  0  0  0  0  0  0  0
    6.1990    7.2140   -0.0540 C   0  0  0  0  0  0  0  0  0  0  0  0
    4.8620    7.8770   -0.4350 C   0  0  0  0  0  0  0  0  0  0  0  0
    4.3300    8.6530    0.6950 N   0  0  0  0  0  0  0  0  0  0  0  0
    3.1200    8.0260    1.2450 C   0  0  0  0  0  0  0  0  0  0  0  0
    3.1450    6.5260    0.9540 C   0  0  0  0  0  0  0  0  0  0  0  0
    1.9680    5.9160    1.4900 O   0  0  0  0  0  0  0  0  0  0  0  0
    1.8120    4.5650    1.3260 C   0  0  0  0  0  0  0  0  0  0  0  0
    1.1550    4.0680    0.1940 C   0  0  0  0  0  0  0  0  0  0  0  0
    0.9960    2.6870    0.0260 C   0  0  0  0  0  0  0  0  0  0  0  0
    1.4940    1.8030    0.9910 C   0  0  0  0  0  0  0  0  0  0  0  0
    2.1510    2.3000    2.1240 C   0  0  0  0  0  0  0  0  0  0  0  0
    2.3100    3.6810    2.2910 C   0  0  0  0  0  0  0  0  0  0  0  0
    1.3220    0.3140    0.8110 C   0  0  2  0  0  0  0  0  0  0  0  0
    1.9860   -0.0240   -0.4100 O   0  0  0  0  0  0  0  0  0  0  0  0
    1.7050    0.8870   -1.3940 C   0  0  0  0  0  0  0  0  0  0  0  0
    2.8570    1.3080   -2.0690 C   0  0  0  0  0  0  0  0  0  0  0  0
    2.7580    2.2400   -3.1090 C   0  0  0  0  0  0  0  0  0  0  0  0
    1.5070    2.7520   -3.4730 C   0  0  0  0  0  0  0  0  0  0  0  0
    1.4100    3.6640   -4.4910 O   0  0  0  0  0  0  0  0  0  0  0  0
    0.3550    2.3310   -2.7980 C   0  0  0  0  0  0  0  0  0  0  0  0
    0.4540    1.3990   -1.7590 C   0  0  0  0  0  0  0  0  0  0  0  0
   -0.9000    0.7670   -0.8100 S   0  0  0  0  0  0  0  0  0  0  0  0
   -0.1930    0.0600    0.7110 C   0  0  2  0  0  0  0  0  0  0  0  0
   -0.8250    0.8110    1.8590 C   0  0  0  0  0  0  0  0  0  0  0  0
   -1.4520    0.1080    2.8950 C   0  0  0  0  0  0  0  0  0  0  0  0
   -2.0370    0.8040    3.9590 C   0  0  0  0  0  0  0  0  0  0  0  0
   -1.9950    2.2030    3.9880 C   0  0  0  0  0  0  0  0  0  0  0  0
   -2.5670    2.8840    5.0300 O   0  0  0  0  0  0  0  0  0  0  0  0
   -1.3670    2.9060    2.9530 C   0  0  0  0  0  0  0  0  0  0  0  0
   -0.7820    2.2100    1.8880 C   0  0  0  0  0  0  0  0  0  0  0  0
    5.4190    8.6600    1.6820 C   0  0  0  0  0  0  0  0  0  0  0  0
    6.2750    5.8270    2.3420 H   0  0  0  0  0  0  0  0  0  0  0  0
    7.9620    5.4640    2.7620 H   0  0  0  0  0  0  0  0  0  0  0  0
    7.4700    5.5520    1.0570 H   0  0  0  0  0  0  0  0  0  0  0  0
    7.4810    7.8760    3.0260 H   0  0  0  0  0  0  0  0  0  0  0  0
    8.6770    7.6010    1.7410 H   0  0  0  0  0  0  0  0  0  0  0  0
    7.3120    8.9850    0.6160 H   0  0  0  0  0  0  0  0  0  0  0  0
    6.0530    6.2070    0.3310 H   0  0  0  0  0  0  0  0  0  0  0  0
    6.8760    7.1600   -0.9040 H   0  0  0  0  0  0  0  0  0  0  0  0
    5.0130    8.5360   -1.2870 H   0  0  0  0  0  0  0  0  0  0  0  0
    4.1440    7.1090   -0.7170 H   0  0  0  0  0  0  0  0  0  0  0  0
    3.0850    8.1860    2.3210 H   0  0  0  0  0  0  0  0  0  0  0  0
    2.2390    8.4700    0.7850 H   0  0  0  0  0  0  0  0  0  0  0  0
    3.1790    6.3660   -0.1210 H   0  0  0  0  0  0  0  0  0  0  0  0
    4.0250    6.0820    1.4150 H   0  0  0  0  0  0  0  0  0  0  0  0
    0.7720    4.7500   -0.5500 H   0  0  0  0  0  0  0  0  0  0  0  0
    0.4900    2.3040   -0.8470 H   0  0  0  0  0  0  0  0  0  0  0  0
    2.5350    1.6180    2.8680 H   0  0  0  0  0  0  0  0  0  0  0  0
    2.8170    4.0640    3.1640 H   0  0  0  0  0  0  0  0  0  0  0  0
    1.7380   -0.2250    1.6600 H   0  0  0  0  0  0  0  0  0  0  0  0
    3.8220    0.9130   -1.7880 H   0  0  0  0  0  0  0  0  0  0  0  0
    3.6470    2.5650   -3.6290 H   0  0  0  0  0  0  0  0  0  0  0  0
    1.2830    3.2210   -5.3440 H   0  0  0  0  0  0  0  0  0  0  0  0
   -0.6100    2.7260   -3.0800 H   0  0  0  0  0  0  0  0  0  0  0  0
   -0.4280   -1.0020    0.7360 H   0  0  0  0  0  0  0  0  0  0  0  0
   -1.4850   -0.9710    2.8730 H   0  0  0  0  0  0  0  0  0  0  0  0
   -2.5210    0.2620    4.7580 H   0  0  0  0  0  0  0  0  0  0  0  0
   -3.4960    3.0910    4.8420 H   0  0  0  0  0  0  0  0  0  0  0  0
   -1.3340    3.9850    2.9750 H   0  0  0  0  0  0  0  0  0  0  0  0
   -0.2980    2.7520    1.0900 H   0  0  0  0  0  0  0  0  0  0  0  0
    5.1590    8.0080    2.5130 H   0  0  0  0  0  0  0  0  0  0  0  0
    5.5590    9.6710    2.0600 H   0  0  0  0  0  0  0  0  0  0  0  0
  1 35  1  0  0  0  0
  1 36  1  0  0  0  0
  1 37  1  0  0  0  0
  1  2  1  0  0  0  0
  2 38  1  0  0  0  0
  2 39  1  0  0  0  0
  2  3  1  0  0  0  0
  3 40  1  0  0  0  0
  3  4  1  0  0  0  0
  4 41  1  0  0  0  0
  4 42  1  0  0  0  0
  4  5  1  0  0  0  0
  5 43  1  0  0  0  0
  5 44  1  0  0  0  0
  5  6  1  0  0  0  0
  6  7  1  0  0  0  0
  7 45  1  0  0  0  0
  7 46  1  0  0  0  0
  7  8  1  0  0  0  0
  8 47  1  0  0  0  0
  8 48  1  0  0  0  0
  8  9  1  0  0  0  0
  9 10  1  0  0  0  0
 10 11  2  0  0  0  0
 11 49  1  0  0  0  0
 11 12  1  0  0  0  0
 12 50  1  0  0  0  0
 12 13  2  0  0  0  0
 13 14  1  0  0  0  0
 14 51  1  0  0  0  0
 14 15  2  0  0  0  0
 15 10  1  0  0  0  0
 15 52  1  0  0  0  0
 13 16  1  0  0  0  0
 16 53  1  0  0  0  0
 16 17  1  0  0  0  0
 17 18  1  0  0  0  0
 18 19  1  0  0  0  0
 19 54  1  0  0  0  0
 19 20  2  0  0  0  0
 20 55  1  0  0  0  0
 20 21  1  0  0  0  0
 21 22  1  0  0  0  0
 22 56  1  0  0  0  0
 21 23  2  0  0  0  0
 23 57  1  0  0  0  0
 23 24  1  0  0  0  0
 24 18  2  0  0  0  0
 24 25  1  0  0  0  0
 25 26  1  0  0  0  0
 26 16  1  0  0  0  0
 26 58  1  0  0  0  0
 26 27  1  0  0  0  0
 27 28  2  0  0  0  0
 28 59  1  0  0  0  0
 28 29  1  0  0  0  0
 29 60  1  0  0  0  0
 29 30  2  0  0  0  0
 30 31  1  0  0  0  0
 31 61  1  0  0  0  0
 30 32  1  0  0  0  0
 32 62  1  0  0  0  0
 32 33  2  0  0  0  0
 33 27  1  0  0  0  0
 33 63  1  0  0  0  0
  6 34  1  0  0  0  0
 34  3  1  0  0  0  0
 34 64  1  0  0  0  0
 34 65  1  0  0  0  0
M  END
>  <LOGBIO>
9.0500

>  <PRED_LOGBIO>
9.1000

>  <XV_RES>
-0.0370

>  <WHL_TMPL>
1

>  <ANCH>
4-6;38-37

$$$$
ROW2
  -MTS-   01071501563D 0   0.00000     0.00000     0

 39 41  0  0  1  0  0  0  0  0999 V2000
    0.5660    3.6630    1.9150 C   0  0  0  0  0  0  0  0  0  0  0  0
    0.5390    2.3730    1.1020 C   0  0  0  0  0  0  0  0  0  0  0  0
    0.0390    2.6710   -0.3110 C   0  0  0  0  0  0  0  0  0  0  0  0
    0.0130    1.3780   -1.1250 C   0  0  1  0  0  0  0  0  0  0  0  0
   -0.7640    1.6600   -2.4250 C   0  0  0  0  0  0  0  0  0  0  0  0
    0.0020    2.6660   -3.3030 C   0  0  0  0  0  0  0  0  0  0  0  0
    1.4300    2.2300   -3.5340 C   0  0  0  0  0  0  0  0  0  0  0  0
    2.0490    2.5740   -4.5390 O   0  0  0  0  0  0  0  0  0  0  0  0
    2.0530    1.3710   -2.5020 C   0  0  0  0  0  0  0  0  0  0  0  0
    1.4400    0.9590   -1.3840 C   0  0  0  0  0  0  0  0  0  0  0  0
    1.8040   -0.0180   -0.3340 C   0  0  0  0  0  0  0  0  0  0  0  0
    3.0590   -0.5300    0.0180 C   0  0  0  0  0  0  0  0  0  0  0  0
    3.1680   -1.4580    1.0610 C   0  0  0  0  0  0  0  0  0  0  0  0
    2.0230   -1.8750    1.7500 C   0  0  0  0  0  0  0  0  0  0  0  0
    2.1310   -2.7830    2.7700 O   0  0  0  0  0  0  0  0  0  0  0  0
    0.7690   -1.3630    1.3980 C   0  0  0  0  0  0  0  0  0  0  0  0
    0.6590   -0.4340    0.3560 C   0  0  0  0  0  0  0  0  0  0  0  0
   -0.5480    0.2660   -0.2210 C   0  0  0  0  0  0  0  0  0  0  0  0
    3.4800    0.9300   -2.7240 C   0  0  0  0  0  0  0  0  0  0  0  0
   -0.4380    4.0800    1.9670 H   0  0  0  0  0  0  0  0  0  0  0  0
    0.9220    3.4510    2.9210 H   0  0  0  0  0  0  0  0  0  0  0  0
    1.2310    4.3800    1.4380 H   0  0  0  0  0  0  0  0  0  0  0  0
   -0.1260    1.6570    1.5790 H   0  0  0  0  0  0  0  0  0  0  0  0
    1.5430    1.9560    1.0500 H   0  0  0  0  0  0  0  0  0  0  0  0
    0.7050    3.3870   -0.7880 H   0  0  0  0  0  0  0  0  0  0  0  0
   -0.9650    3.0880   -0.2590 H   0  0  0  0  0  0  0  0  0  0  0  0
   -1.6920    2.1460   -2.1330 H   0  0  0  0  0  0  0  0  0  0  0  0
   -0.8590    0.7260   -2.9760 H   0  0  0  0  0  0  0  0  0  0  0  0
    0.0540    3.5920   -2.7330 H   0  0  0  0  0  0  0  0  0  0  0  0
   -0.5000    2.7250   -4.2670 H   0  0  0  0  0  0  0  0  0  0  0  0
    3.9420   -0.2090   -0.5140 H   0  0  0  0  0  0  0  0  0  0  0  0
    4.1360   -1.8530    1.3320 H   0  0  0  0  0  0  0  0  0  0  0  0
    1.2560   -3.0990    3.0480 H   0  0  0  0  0  0  0  0  0  0  0  0
   -0.1140   -1.6840    1.9300 H   0  0  0  0  0  0  0  0  0  0  0  0
   -1.0680   -0.4460   -0.8580 H   0  0  0  0  0  0  0  0  0  0  0  0
   -1.1180    0.7210    0.5860 H   0  0  0  0  0  0  0  0  0  0  0  0
    4.0090    1.6870   -3.2990 H   0  0  0  0  0  0  0  0  0  0  0  0
    3.4880   -0.0110   -3.2690 H   0  0  0  0  0  0  0  0  0  0  0  0
    3.9720    0.7960   -1.7630 H   0  0  0  0  0  0  0  0  0  0  0  0
  1 20  1  0  0  0  0
  1 21  1  0  0  0  0
  1 22  1  0  0  0  0
  1  2  1  0  0  0  0
  2 23  1  0  0  0  0
  2 24  1  0  0  0  0
  2  3  1  0  0  0  0
  3 25  1  0  0  0  0
  3 26  1  0  0  0  0
  3  4  1  0  0  0  0
  4  5  1  0  0  0  0
  5 27  1  0  0  0  0
  5 28  1  0  0  0  0
  5  6  1  0  0  0  0
  6 29  1  0  0  0  0
  6 30  1  0  0  0  0
  6  7  1  0  0  0  0
  7  8  2  0  0  0  0
  7  9  1  0  0  0  0
  9 10  2  0  0  0  0
 10  4  1  0  0  0  0
 10 11  1  0  0  0  0
 11 12  2  0  0  0  0
 12 31  1  0  0  0  0
 12 13  1  0  0  0  0
 13 32  1  0  0  0  0
 13 14  2  0  0  0  0
 14 15  1  0  0  0  0
 15 33  1  0  0  0  0
 14 16  1  0  0  0  0
 16 34  1  0  0  0  0
 16 17  2  0  0  0  0
 17 11  1  0  0  0  0
 17 18  1  0  0  0  0
 18  4  1  0  0  0  0
 18 35  1  0  0  0  0
 18 36  1  0  0  0  0
  9 19  1  0  0  0  0
 19 37  1  0  0  0  0
 19 38  1  0  0  0  0
 19 39  1  0  0  0  0
M  END
>  <LOGBIO>
6.3400

>  <PRED_LOGBIO>
6.4100

>  <XV_RES>
-0.0840

>  <WHL_TMPL>
1

>  <ANCH>
28-29;22-23

$$$$
ROW3
  -MTS-   01071501563D 0   0.00000     0.00000     0

 66 69  0  0  0  0  0  0  0  0999 V2000
    6.8610    0.9280    1.7970 C   0  0  0  0  0  0  0  0  0  0  0  0
    5.8770   -0.1060    2.1500 N   0  0  0  0  0  0  0  0  0  0  0  0
    5.7650   -0.5690    3.5400 C   0  0  0  0  0  0  0  0  0  0  0  0
    6.7760    0.1780    4.4090 C   0  0  0  0  0  0  0  0  0  0  0  0
    6.6590   -0.3030    5.8550 C   0  0  0  0  0  0  0  0  0  0  0  0
    7.6570    0.4350    6.7130 C   0  0  0  0  0  0  0  0  0  0  0  0
    8.9460   -0.0820    6.8910 C   0  0  0  0  0  0  0  0  0  0  0  0
    9.8720    0.6030    7.6880 C   0  0  0  0  0  0  0  0  0  0  0  0
    9.5090    1.8050    8.3060 C   0  0  0  0  0  0  0  0  0  0  0  0
   10.6590    2.6570    9.2950 Cl  0  0  0  0  0  0  0  0  0  0  0  0
    8.2200    2.3230    8.1280 C   0  0  0  0  0  0  0  0  0  0  0  0
    7.2950    1.6380    7.3310 C   0  0  0  0  0  0  0  0  0  0  0  0
    5.0390   -0.6550    1.1510 C   0  0  0  0  0  0  0  0  0  0  0  0
    3.8520   -0.0920    0.8890 N   0  0  0  0  0  0  0  0  0  0  0  0
    3.0580   -0.6130   -0.0570 C   0  0  0  0  0  0  0  0  0  0  0  0
    1.8040   -0.0180   -0.3340 N   0  0  0  0  0  0  0  0  0  0  0  0
    0.5770   -0.4680    0.4110 C   0  0  0  0  0  0  0  0  0  0  0  0
   -0.5970    0.4790    0.1380 C   0  0  0  0  0  0  0  0  0  0  0  0
   -1.9060   -0.0570    0.6810 C   0  0  0  0  0  0  0  0  0  0  0  0
   -2.3650   -1.3180    0.2680 C   0  0  0  0  0  0  0  0  0  0  0  0
   -3.5670   -1.8330    0.7550 C   0  0  0  0  0  0  0  0  0  0  0  0
   -4.3200   -1.0920    1.6570 C   0  0  0  0  0  0  0  0  0  0  0  0
   -5.4870   -1.6340    2.1090 O   0  0  0  0  0  0  0  0  0  0  0  0
   -3.8900    0.1610    2.0810 C   0  0  0  0  0  0  0  0  0  0  0  0
   -2.6850    0.6750    1.5930 C   0  0  0  0  0  0  0  0  0  0  0  0
    3.4510   -1.6960   -0.7400 N   0  0  0  0  0  0  0  0  0  0  0  0
    4.6380   -2.2590   -0.4780 C   0  0  0  0  0  0  0  0  0  0  0  0
    5.4320   -1.7390    0.4680 N   0  0  0  0  0  0  0  0  0  0  0  0
    5.0540   -3.4030   -1.2000 N   0  0  0  0  0  0  0  0  0  0  0  0
    6.2760   -3.4250   -2.0160 C   0  0  0  0  0  0  0  0  0  0  0  0
    6.0310   -4.0300   -3.4100 C   0  0  0  0  0  0  0  0  0  0  0  0
    5.3680   -5.3380   -3.3170 N   0  0  0  0  0  0  0  0  0  0  0  0
    4.0870   -5.2460   -2.6010 C   0  0  0  0  0  0  0  0  0  0  0  0
    4.2960   -4.6630   -1.1910 C   0  0  0  0  0  0  0  0  0  0  0  0
    7.5550    0.5310    1.0590 H   0  0  0  0  0  0  0  0  0  0  0  0
    7.4090    1.2270    2.6880 H   0  0  0  0  0  0  0  0  0  0  0  0
    6.3450    1.7920    1.3820 H   0  0  0  0  0  0  0  0  0  0  0  0
    5.9690   -1.6370    3.5840 H   0  0  0  0  0  0  0  0  0  0  0  0
    4.7590   -0.3770    3.9070 H   0  0  0  0  0  0  0  0  0  0  0  0
    6.5720    1.2460    4.3650 H   0  0  0  0  0  0  0  0  0  0  0  0
    7.7820   -0.0140    4.0430 H   0  0  0  0  0  0  0  0  0  0  0  0
    6.8630   -1.3710    5.8990 H   0  0  0  0  0  0  0  0  0  0  0  0
    5.6530   -0.1110    6.2210 H   0  0  0  0  0  0  0  0  0  0  0  0
    9.2260   -1.0100    6.4150 H   0  0  0  0  0  0  0  0  0  0  0  0
   10.8660    0.2030    7.8250 H   0  0  0  0  0  0  0  0  0  0  0  0
    7.9410    3.2510    8.6040 H   0  0  0  0  0  0  0  0  0  0  0  0
    6.3010    2.0370    7.1940 H   0  0  0  0  0  0  0  0  0  0  0  0
    1.7330    0.7090   -1.0320 H   0  0  0  0  0  0  0  0  0  0  0  0
    0.8080   -0.3780    1.4710 H   0  0  0  0  0  0  0  0  0  0  0  0
    0.3030   -1.4610    0.0610 H   0  0  0  0  0  0  0  0  0  0  0  0
   -0.7100    0.5170   -0.9430 H   0  0  0  0  0  0  0  0  0  0  0  0
   -0.3870    1.4270    0.6280 H   0  0  0  0  0  0  0  0  0  0  0  0
   -1.7820   -1.8950   -0.4340 H   0  0  0  0  0  0  0  0  0  0  0  0
   -3.9110   -2.8040    0.4320 H   0  0  0  0  0  0  0  0  0  0  0  0
   -6.2200   -1.1460    1.7020 H   0  0  0  0  0  0  0  0  0  0  0  0
   -4.4820    0.7320    2.7810 H   0  0  0  0  0  0  0  0  0  0  0  0
   -2.3480    1.6470    1.9210 H   0  0  0  0  0  0  0  0  0  0  0  0
    7.0430   -3.9980   -1.5010 H   0  0  0  0  0  0  0  0  0  0  0  0
    6.6560   -2.4110   -2.1220 H   0  0  0  0  0  0  0  0  0  0  0  0
    5.4150   -3.3520   -3.9960 H   0  0  0  0  0  0  0  0  0  0  0  0
    6.9820   -4.1420   -3.9280 H   0  0  0  0  0  0  0  0  0  0  0  0
    5.2090   -5.7010   -4.2460 H   0  0  0  0  0  0  0  0  0  0  0  0
    3.4050   -4.6080   -3.1600 H   0  0  0  0  0  0  0  0  0  0  0  0
    3.6440   -6.2360   -2.5220 H   0  0  0  0  0  0  0  0  0  0  0  0
    4.8160   -5.3920   -0.5730 H   0  0  0  0  0  0  0  0  0  0  0  0
    3.3280   -4.4980   -0.7220 H   0  0  0  0  0  0  0  0  0  0  0  0
  1 35  1  0  0  0  0
  1 36  1  0  0  0  0
  1 37  1  0  0  0  0
  1  2  1  0  0  0  0
  2  3  1  0  0  0  0
  3 38  1  0  0  0  0
  3 39  1  0  0  0  0
  3  4  1  0  0  0  0
  4 40  1  0  0  0  0
  4 41  1  0  0  0  0
  4  5  1  0  0  0  0
  5 42  1  0  0  0  0
  5 43  1  0  0  0  0
  5  6  1  0  0  0  0
  6  7  2  0  0  0  0
  7 44  1  0  0  0  0
  7  8  1  0  0  0  0
  8 45  1  0  0  0  0
  8  9  2  0  0  0  0
  9 10  1  0  0  0  0
  9 11  1  0  0  0  0
 11 46  1  0  0  0  0
 11 12  2  0  0  0  0
 12  6  1  0  0  0  0
 12 47  1  0  0  0  0
  2 13  1  0  0  0  0
 13 14  2  0  0  0  0
 14 15  1  0  0  0  0
 15 16  1  0  0  0  0
 16 48  1  0  0  0  0
 16 17  1  0  0  0  0
 17 49  1  0  0  0  0
 17 50  1  0  0  0  0
 17 18  1  0  0  0  0
 18 51  1  0  0  0  0
 18 52  1  0  0  0  0
 18 19  1  0  0  0  0
 19 20  2  0  0  0  0
 20 53  1  0  0  0  0
 20 21  1  0  0  0  0
 21 54  1  0  0  0  0
 21 22  2  0  0  0  0
 22 23  1  0  0  0  0
 23 55  1  0  0  0  0
 22 24  1  0  0  0  0
 24 56  1  0  0  0  0
 24 25  2  0  0  0  0
 25 19  1  0  0  0  0
 25 57  1  0  0  0  0
 15 26  2  0  0  0  0
 26 27  1  0  0  0  0
 27 28  2  0  0  0  0
 28 13  1  0  0  0  0
 27 29  1  0  0  0  0
 29 30  1  0  0  0  0
 30 58  1  0  0  0  0
 30 59  1  0  0  0  0
 30 31  1  0  0  0  0
 31 60  1  0  0  0  0
 31 61  1  0  0  0  0
 31 32  1  0  0  0  0
 32 62  1  0  0  0  0
 32 33  1  0  0  0  0
 33 63  1  0  0  0  0
 33 64  1  0  0  0  0
 33 34  1  0  0  0  0
 34 29  1  0  0  0  0
 34 65  1  0  0  0  0
 34 66  1  0  0  0  0
M  END
>  <LOGBIO>
6.9600

>  <PRED_LOGBIO>
7.2900

>  <XV_RES>
-0.1940

>  <WHL_TMPL>
1

>  <ANCH>
18-19;42-43

$$$$
ROW4
  -MTS-   01071501563D 0   0.00000     0.00000     0

 65 69  0  0  1  0  0  0  0  0999 V2000
    0.2600    0.2890    0.5760 C   0  0  0  0  0  0  0  0  0  0  0  0
    1.5880    0.2780   -0.1430 C   0  0  0  0  0  0  0  0  0  0  0  0
    2.6970   -0.3420    0.4440 C   0  0  0  0  0  0  0  0  0  0  0  0
    3.9280   -0.3520   -0.2220 C   0  0  0  0  0  0  0  0  0  0  0  0
    5.0130   -0.9600    0.3520 O   0  0  0  0  0  0  0  0  0  0  0  0
    4.0500    0.2580   -1.4760 C   0  0  0  0  0  0  0  0  0  0  0  0
    2.9410    0.8790   -2.0640 C   0  0  0  0  0  0  0  0  0  0  0  0
    2.9290    1.6920   -3.6360 S   0  0  0  0  0  0  0  0  0  0  0  0
    1.4610    2.7690   -3.6610 C   0  0  2  0  0  0  0  0  0  0  0  0
    0.7310    2.7740   -2.3050 C   0  0  2  0  0  0  0  0  0  0  0  0
    0.5310    1.4450   -1.8190 O   0  0  0  0  0  0  0  0  0  0  0  0
    1.7100    0.8890   -1.3970 C   0  0  0  0  0  0  0  0  0  0  0  0
   -0.6420    3.3460   -2.5630 C   0  0  0  0  0  0  0  0  0  0  0  0
   -0.7870    4.6970   -2.8990 C   0  0  0  0  0  0  0  0  0  0  0  0
   -2.0600    5.2270   -3.1380 C   0  0  0  0  0  0  0  0  0  0  0  0
   -3.1900    4.4050   -3.0410 C   0  0  0  0  0  0  0  0  0  0  0  0
   -4.4360    4.9230   -3.2750 O   0  0  0  0  0  0  0  0  0  0  0  0
   -5.1550    5.4700   -2.1670 C   0  0  0  0  0  0  0  0  0  0  0  0
   -6.5100    5.9890   -2.6440 C   0  0  0  0  0  0  0  0  0  0  0  0
   -7.2490    6.5510   -1.5050 N   0  0  0  0  0  0  0  0  0  0  0  0
   -6.9330    7.9800   -1.3720 C   0  0  0  0  0  0  0  0  0  0  0  0
   -7.6630    8.6000   -0.1660 C   0  0  0  0  0  0  0  0  0  0  0  0
   -9.1810    8.3540   -0.2430 C   0  0  0  0  0  0  0  0  0  0  0  0
   -9.4960    6.8690   -0.5020 C   0  0  0  0  0  0  0  0  0  0  0  0
   -8.6890    6.3230   -1.6940 C   0  0  0  0  0  0  0  0  0  0  0  0
   -3.0450    3.0530   -2.7050 C   0  0  0  0  0  0  0  0  0  0  0  0
   -1.7720    2.5240   -2.4660 C   0  0  0  0  0  0  0  0  0  0  0  0
    0.5040    2.1550   -4.6550 C   0  0  0  0  0  0  0  0  0  0  0  0
    0.8030    0.9220   -5.2460 C   0  0  0  0  0  0  0  0  0  0  0  0
   -0.0850    0.3530   -6.1670 C   0  0  0  0  0  0  0  0  0  0  0  0
   -1.2720    1.0180   -6.4970 C   0  0  0  0  0  0  0  0  0  0  0  0
   -2.1400    0.4620   -7.3980 O   0  0  0  0  0  0  0  0  0  0  0  0
   -1.5710    2.2520   -5.9060 C   0  0  0  0  0  0  0  0  0  0  0  0
   -0.6830    2.8200   -4.9850 C   0  0  0  0  0  0  0  0  0  0  0  0
    0.4290    0.2820    1.6500 H   0  0  0  0  0  0  0  0  0  0  0  0
   -0.3130   -0.5920    0.2930 H   0  0  0  0  0  0  0  0  0  0  0  0
   -0.2940    1.1850    0.3010 H   0  0  0  0  0  0  0  0  0  0  0  0
    2.6020   -0.8130    1.4110 H   0  0  0  0  0  0  0  0  0  0  0  0
    5.5120   -0.3340    0.9000 H   0  0  0  0  0  0  0  0  0  0  0  0
    5.0000    0.2500   -1.9900 H   0  0  0  0  0  0  0  0  0  0  0  0
    1.7760    3.7680   -3.9550 H   0  0  0  0  0  0  0  0  0  0  0  0
    1.2730    3.3890   -1.5890 H   0  0  0  0  0  0  0  0  0  0  0  0
    0.0840    5.3310   -2.9740 H   0  0  0  0  0  0  0  0  0  0  0  0
   -2.1720    6.2690   -3.3980 H   0  0  0  0  0  0  0  0  0  0  0  0
   -5.3070    4.6970   -1.4160 H   0  0  0  0  0  0  0  0  0  0  0  0
   -4.5850    6.2890   -1.7340 H   0  0  0  0  0  0  0  0  0  0  0  0
   -6.3590    6.7620   -3.3950 H   0  0  0  0  0  0  0  0  0  0  0  0
   -7.0800    5.1700   -3.0770 H   0  0  0  0  0  0  0  0  0  0  0  0
   -7.2270    8.5020   -2.2810 H   0  0  0  0  0  0  0  0  0  0  0  0
   -5.8610    8.1030   -1.2340 H   0  0  0  0  0  0  0  0  0  0  0  0
   -7.2730    8.1690    0.7540 H   0  0  0  0  0  0  0  0  0  0  0  0
   -7.4710    9.6700   -0.1370 H   0  0  0  0  0  0  0  0  0  0  0  0
   -9.6060    8.9580   -1.0420 H   0  0  0  0  0  0  0  0  0  0  0  0
   -9.6470    8.6650    0.6900 H   0  0  0  0  0  0  0  0  0  0  0  0
   -9.2640    6.2880    0.3880 H   0  0  0  0  0  0  0  0  0  0  0  0
  -10.5590    6.7530   -0.7020 H   0  0  0  0  0  0  0  0  0  0  0  0
   -9.0170    6.8140   -2.6080 H   0  0  0  0  0  0  0  0  0  0  0  0
   -8.8740    5.2570   -1.8000 H   0  0  0  0  0  0  0  0  0  0  0  0
   -3.9170    2.4200   -2.6300 H   0  0  0  0  0  0  0  0  0  0  0  0
   -1.6600    1.4810   -2.2070 H   0  0  0  0  0  0  0  0  0  0  0  0
    1.7190    0.4090   -4.9910 H   0  0  0  0  0  0  0  0  0  0  0  0
    0.1460   -0.5980   -6.6230 H   0  0  0  0  0  0  0  0  0  0  0  0
   -1.9340    0.7480   -8.3020 H   0  0  0  0  0  0  0  0  0  0  0  0
   -2.4870    2.7650   -6.1610 H   0  0  0  0  0  0  0  0  0  0  0  0
   -0.9140    3.7720   -4.5290 H   0  0  0  0  0  0  0  0  0  0  0  0
  1 35  1  0  0  0  0
  1 36  1  0  0  0  0
  1 37  1  0  0  0  0
  1  2  1  0  0  0  0
  2  3  2  0  0  0  0
  3 38  1  0  0  0  0
  3  4  1  0  0  0  0
  4  5  1  0  0  0  0
  5 39  1  0  0  0  0
  4  6  2  0  0  0  0
  6 40  1  0  0  0  0
  6  7  1  0  0  0  0
  7  8  1  0  0  0  0
  8  9  1  0  0  0  0
  9 41  1  0  0  0  0
  9 10  1  0  0  0  0
 10 42  1  0  0  0  0
 10 11  1  0  0  0  0
 11 12  1  0  0  0  0
 12  2  1  0  0  0  0
 12  7  2  0  0  0  0
 10 13  1  0  0  0  0
 13 14  2  0  0  0  0
 14 43  1  0  0  0  0
 14 15  1  0  0  0  0
 15 44  1  0  0  0  0
 15 16  2  0  0  0  0
 16 17  1  0  0  0  0
 17 18  1  0  0  0  0
 18 45  1  0  0  0  0
 18 46  1  0  0  0  0
 18 19  1  0  0  0  0
 19 47  1  0  0  0  0
 19 48  1  0  0  0  0
 19 20  1  0  0  0  0
 20 21  1  0  0  0  0
 21 49  1  0  0  0  0
 21 50  1  0  0  0  0
 21 22  1  0  0  0  0
 22 51  1  0  0  0  0
 22 52  1  0  0  0  0
 22 23  1  0  0  0  0
 23 53  1  0  0  0  0
 23 54  1  0  0  0  0
 23 24  1  0  0  0  0
 24 55  1  0  0  0  0
 24 56  1  0  0  0  0
 24 25  1  0  0  0  0
 25 20  1  0  0  0  0
 25 57  1  0  0  0  0
 25 58  1  0  0  0  0
 16 26  1  0  0  0  0
 26 59  1  0  0  0  0
 26 27  2  0  0  0  0
 27 13  1  0  0  0  0
 27 60  1  0  0  0  0
  9 28  1  0  0  0  0
 28 29  2  0  0  0  0
 29 61  1  0  0  0  0
 29 30  1  0  0  0  0
 30 62  1  0  0  0  0
 30 31  2  0  0  0  0
 31 32  1  0  0  0  0
 32 63  1  0  0  0  0
 31 33  1  0  0  0  0
 33 64  1  0  0  0  0
 33 34  2  0  0  0  0
 34 28  1  0  0  0  0
 34 65  1  0  0  0  0
M  END
>  <LOGBIO>
8.2800

>  <PRED_LOGBIO>
7.9600

>  <XV_RES>
1.6510

>  <WHL_TMPL>
1

>  <ANCH>
6-7;20-19

$$$$
ROW5
  -MTS-   01071501563D 0   0.00000     0.00000     0

 29 31  0  0  0  0  0  0  0  0999 V2000
   -4.1900    1.0530    2.7360 C   0  0  0  0  0  0  0  0  0  0  0  0
   -3.4290    0.1000    1.8460 C   0  0  0  0  0  0  0  0  0  0  0  0
   -2.1890    0.4690    1.3200 C   0  0  0  0  0  0  0  0  0  0  0  0
   -1.4740   -0.4100    0.4910 C   0  0  0  0  0  0  0  0  0  0  0  0
   -2.0310   -1.6680    0.2020 C   0  0  0  0  0  0  0  0  0  0  0  0
   -3.2710   -2.0390    0.7270 C   0  0  0  0  0  0  0  0  0  0  0  0
   -3.9590   -1.1500    1.5460 C   0  0  0  0  0  0  0  0  0  0  0  0
   -5.1730   -1.4690    2.0810 O   0  0  0  0  0  0  0  0  0  0  0  0
   -0.1600   -0.0210   -0.0680 C   0  0  0  0  0  0  0  0  0  0  0  0
    0.1760   -0.0330   -1.3440 N   0  0  0  0  0  0  0  0  0  0  0  0
    1.4990    0.3990   -1.4950 O   0  0  0  0  0  0  0  0  0  0  0  0
    2.0160    0.6970   -0.2360 C   0  0  0  0  0  0  0  0  0  0  0  0
    3.2690    1.1610    0.1830 C   0  0  0  0  0  0  0  0  0  0  0  0
    3.5160    1.3790    1.5430 C   0  0  0  0  0  0  0  0  0  0  0  0
    4.7420    1.8330    1.9530 O   0  0  0  0  0  0  0  0  0  0  0  0
    2.5100    1.1320    2.4860 C   0  0  0  0  0  0  0  0  0  0  0  0
    1.2570    0.6670    2.0670 C   0  0  0  0  0  0  0  0  0  0  0  0
    1.0110    0.4500    0.7060 C   0  0  0  0  0  0  0  0  0  0  0  0
   -4.7910    0.4870    3.4440 H   0  0  0  0  0  0  0  0  0  0  0  0
   -4.8400    1.6780    2.1260 H   0  0  0  0  0  0  0  0  0  0  0  0
   -3.4870    1.6820    3.2790 H   0  0  0  0  0  0  0  0  0  0  0  0
   -1.7760    1.4390    1.5530 H   0  0  0  0  0  0  0  0  0  0  0  0
   -1.4940   -2.3560   -0.4340 H   0  0  0  0  0  0  0  0  0  0  0  0
   -3.6920   -3.0070    0.4990 H   0  0  0  0  0  0  0  0  0  0  0  0
   -5.8600   -1.1180    1.4930 H   0  0  0  0  0  0  0  0  0  0  0  0
    4.0450    1.3520   -0.5440 H   0  0  0  0  0  0  0  0  0  0  0  0
    5.3410    1.0940    2.1410 H   0  0  0  0  0  0  0  0  0  0  0  0
    2.7010    1.2990    3.5350 H   0  0  0  0  0  0  0  0  0  0  0  0
    0.4820    0.4770    2.7940 H   0  0  0  0  0  0  0  0  0  0  0  0
  1 19  1  0  0  0  0
  1 20  1  0  0  0  0
  1 21  1  0  0  0  0
  1  2  1  0  0  0  0
  2  3  2  0  0  0  0
  3 22  1  0  0  0  0
  3  4  1  0  0  0  0
  4  5  2  0  0  0  0
  5 23  1  0  0  0  0
  5  6  1  0  0  0  0
  6 24  1  0  0  0  0
  6  7  2  0  0  0  0
  7  2  1  0  0  0  0
  7  8  1  0  0  0  0
  8 25  1  0  0  0  0
  4  9  1  0  0  0  0
  9 10  2  0  0  0  0
 10 11  1  0  0  0  0
 11 12  1  0  0  0  0
 12 13  2  0  0  0  0
 13 26  1  0  0  0  0
 13 14  1  0  0  0  0
 14 15  1  0  0  0  0
 15 27  1  0  0  0  0
 14 16  2  0  0  0  0
 16 28  1  0  0  0  0
 16 17  1  0  0  0  0
 17 29  1  0  0  0  0
 17 18  2  0  0  0  0
 18  9  1  0  0  0  0
 18 12  1  0  0  0  0
M  END
>  <LOGBIO>
6.3700

>  <PRED_LOGBIO>
5.5400

>  <XV_RES>
0.9530

>  <WHL_TMPL>
3

>  <ANCH>
8-13;8-16

$$$$
ROW6
  -MTS-   01071501563D 0   0.00000     0.00000     0

 72 76  0  0  1  0  0  0  0  0999 V2000
    4.3010    1.8010   -2.6330 C   0  0  0  0  0  0  0  0  0  0  0  0
    2.9990    2.3040   -2.9440 O   0  0  0  0  0  0  0  0  0  0  0  0
    2.1430    1.4900   -3.6370 C   0  0  0  0  0  0  0  0  0  0  0  0
    2.1280    1.5200   -5.0370 C   0  0  0  0  0  0  0  0  0  0  0  0
    1.2530    0.6880   -5.7460 C   0  0  0  0  0  0  0  0  0  0  0  0
    0.3940   -0.1740   -5.0550 C   0  0  0  0  0  0  0  0  0  0  0  0
    0.4090   -0.2050   -3.6550 C   0  0  0  0  0  0  0  0  0  0  0  0
    1.2830    0.6270   -2.9470 C   0  0  0  0  0  0  0  0  0  0  0  0
    1.3000    0.5940   -1.4370 C   0  0  2  0  0  0  0  0  0  0  0  0
    0.0160   -0.0210   -0.8390 C   0  0  0  0  0  0  0  0  0  0  0  0
   -0.3890   -1.3010   -1.2370 C   0  0  0  0  0  0  0  0  0  0  0  0
   -1.5490   -1.8680   -0.6960 C   0  0  0  0  0  0  0  0  0  0  0  0
   -2.3040   -1.1560    0.2440 C   0  0  0  0  0  0  0  0  0  0  0  0
   -1.8990    0.1240    0.6420 C   0  0  0  0  0  0  0  0  0  0  0  0
   -2.6540    0.8360    1.5810 C   0  0  0  0  0  0  0  0  0  0  0  0
   -2.2490    2.1160    1.9800 C   0  0  0  0  0  0  0  0  0  0  0  0
   -1.0890    2.6830    1.4380 C   0  0  0  0  0  0  0  0  0  0  0  0
   -0.3340    1.9710    0.4990 C   0  0  0  0  0  0  0  0  0  0  0  0
   -0.7390    0.6910    0.1010 C   0  0  0  0  0  0  0  0  0  0  0  0
    2.6250   -0.0120   -0.8540 C   0  0  1  0  0  0  0  0  0  0  0  0
    2.6630    0.0460    0.6870 C   0  0  0  0  0  0  0  0  0  0  0  0
    2.8970   -1.4590   -1.2910 C   0  0  0  0  0  0  0  0  0  0  0  0
    3.1020   -2.5520   -1.6210 N   0  0  0  0  0  0  0  0  0  0  0  0
    3.7920    0.9340   -1.2860 C   0  0  0  0  0  0  0  0  0  0  0  0
    3.6670    2.1470   -0.9460 O   0  0  0  0  0  0  0  0  0  0  0  0
    4.7800    0.3680   -1.9720 N   0  0  0  0  0  0  0  0  0  0  0  0
    4.9970    0.6170   -3.4050 C   0  0  0  0  0  0  0  0  0  0  0  0
    5.0960   -0.6880   -4.2170 C   0  0  0  0  0  0  0  0  0  0  0  0
    6.1330   -1.6490   -3.6090 C   0  0  0  0  0  0  0  0  0  0  0  0
    5.8630   -1.8950   -2.1140 C   0  0  0  0  0  0  0  0  0  0  0  0
    5.7440   -0.5580   -1.3590 C   0  0  0  0  0  0  0  0  0  0  0  0
    6.1200   -2.9610   -4.3570 C   0  0  0  0  0  0  0  0  0  0  0  0
    5.1990   -3.1680   -5.3900 C   0  0  0  0  0  0  0  0  0  0  0  0
    5.1870   -4.3850   -6.0840 C   0  0  0  0  0  0  0  0  0  0  0  0
    6.0960   -5.3930   -5.7440 C   0  0  0  0  0  0  0  0  0  0  0  0
    7.0180   -5.1860   -4.7110 C   0  0  0  0  0  0  0  0  0  0  0  0
    7.0300   -3.9690   -4.0170 C   0  0  0  0  0  0  0  0  0  0  0  0
    7.9990   -6.2730   -4.3440 C   0  0  0  0  0  0  0  0  0  0  0  0
    9.1160   -5.7240   -3.8770 F   0  0  0  0  0  0  0  0  0  0  0  0
    7.4650   -7.0560   -3.4110 F   0  0  0  0  0  0  0  0  0  0  0  0
    8.2800   -6.9990   -5.4230 F   0  0  0  0  0  0  0  0  0  0  0  0
    4.8260    1.5590   -3.5550 H   0  0  0  0  0  0  0  0  0  0  0  0
    4.8600    2.5560   -2.0850 H   0  0  0  0  0  0  0  0  0  0  0  0
    4.2070    0.9050   -2.0230 H   0  0  0  0  0  0  0  0  0  0  0  0
    2.7900    2.1860   -5.5700 H   0  0  0  0  0  0  0  0  0  0  0  0
    1.2410    0.7120   -6.8250 H   0  0  0  0  0  0  0  0  0  0  0  0
   -0.2810   -0.8160   -5.6020 H   0  0  0  0  0  0  0  0  0  0  0  0
   -0.2540   -0.8710   -3.1230 H   0  0  0  0  0  0  0  0  0  0  0  0
    1.2980    1.6340   -1.1180 H   0  0  0  0  0  0  0  0  0  0  0  0
    0.1940   -1.8500   -1.9610 H   0  0  0  0  0  0  0  0  0  0  0  0
   -1.8610   -2.8550   -1.0030 H   0  0  0  0  0  0  0  0  0  0  0  0
   -3.1990   -1.5930    0.6610 H   0  0  0  0  0  0  0  0  0  0  0  0
   -3.5490    0.3990    1.9990 H   0  0  0  0  0  0  0  0  0  0  0  0
   -2.8320    2.6650    2.7040 H   0  0  0  0  0  0  0  0  0  0  0  0
   -0.7770    3.6710    1.7460 H   0  0  0  0  0  0  0  0  0  0  0  0
    0.5600    2.4090    0.0820 H   0  0  0  0  0  0  0  0  0  0  0  0
    1.6500    0.0610    1.0830 H   0  0  0  0  0  0  0  0  0  0  0  0
    3.1160    0.9990    0.9530 H   0  0  0  0  0  0  0  0  0  0  0  0
    3.2430   -0.8150    1.0110 H   0  0  0  0  0  0  0  0  0  0  0  0
    5.9080    1.1960   -3.5360 H   0  0  0  0  0  0  0  0  0  0  0  0
    4.1810    1.2240   -3.7920 H   0  0  0  0  0  0  0  0  0  0  0  0
    4.1220   -1.1730   -4.2410 H   0  0  0  0  0  0  0  0  0  0  0  0
    5.3740   -0.4550   -5.2430 H   0  0  0  0  0  0  0  0  0  0  0  0
    7.1350   -1.2470   -3.7440 H   0  0  0  0  0  0  0  0  0  0  0  0
    4.9390   -2.4580   -2.0000 H   0  0  0  0  0  0  0  0  0  0  0  0
    6.6770   -2.4790   -1.6900 H   0  0  0  0  0  0  0  0  0  0  0  0
    6.7210   -0.0820   -1.3140 H   0  0  0  0  0  0  0  0  0  0  0  0
    5.4520   -0.7500   -0.3290 H   0  0  0  0  0  0  0  0  0  0  0  0
    4.4970   -2.3900   -5.6520 H   0  0  0  0  0  0  0  0  0  0  0  0
    4.4760   -4.5450   -6.8810 H   0  0  0  0  0  0  0  0  0  0  0  0
    6.0870   -6.3310   -6.2790 H   0  0  0  0  0  0  0  0  0  0  0  0
    7.7410   -3.8090   -3.2200 H   0  0  0  0  0  0  0  0  0  0  0  0
  1 42  1  0  0  0  0
  1 43  1  0  0  0  0
  1 44  1  0  0  0  0
  1  2  1  0  0  0  0
  2  3  1  0  0  0  0
  3  4  2  0  0  0  0
  4 45  1  0  0  0  0
  4  5  1  0  0  0  0
  5 46  1  0  0  0  0
  5  6  2  0  0  0  0
  6 47  1  0  0  0  0
  6  7  1  0  0  0  0
  7 48  1  0  0  0  0
  7  8  2  0  0  0  0
  8  3  1  0  0  0  0
  8  9  1  0  0  0  0
  9 49  1  0  0  0  0
  9 10  1  0  0  0  0
 10 11  2  0  0  0  0
 11 50  1  0  0  0  0
 11 12  1  0  0  0  0
 12 51  1  0  0  0  0
 12 13  2  0  0  0  0
 13 52  1  0  0  0  0
 13 14  1  0  0  0  0
 14 15  1  0  0  0  0
 15 53  1  0  0  0  0
 15 16  2  0  0  0  0
 16 54  1  0  0  0  0
 16 17  1  0  0  0  0
 17 55  1  0  0  0  0
 17 18  2  0  0  0  0
 18 56  1  0  0  0  0
 18 19  1  0  0  0  0
 19 10  1  0  0  0  0
 19 14  2  0  0  0  0
  9 20  1  0  0  0  0
 20 21  1  0  0  0  0
 21 57  1  0  0  0  0
 21 58  1  0  0  0  0
 21 59  1  0  0  0  0
 20 22  1  0  0  0  0
 22 23  3  0  0  0  0
 20 24  1  0  0  0  0
 24 25  2  0  0  0  0
 24 26  1  0  0  0  0
 26 27  1  0  0  0  0
 27 60  1  0  0  0  0
 27 61  1  0  0  0  0
 27 28  1  0  0  0  0
 28 62  1  0  0  0  0
 28 63  1  0  0  0  0
 28 29  1  0  0  0  0
 29 64  1  0  0  0  0
 29 30  1  0  0  0  0
 30 65  1  0  0  0  0
 30 66  1  0  0  0  0
 30 31  1  0  0  0  0
 31 26  1  0  0  0  0
 31 67  1  0  0  0  0
 31 68  1  0  0  0  0
 29 32  1  0  0  0  0
 32 33  2  0  0  0  0
 33 69  1  0  0  0  0
 33 34  1  0  0  0  0
 34 70  1  0  0  0  0
 34 35  2  0  0  0  0
 35 71  1  0  0  0  0
 35 36  1  0  0  0  0
 36 37  2  0  0  0  0
 37 32  1  0  0  0  0
 37 72  1  0  0  0  0
 36 38  1  0  0  0  0
 38 39  1  0  0  0  0
 38 40  1  0  0  0  0
 38 41  1  0  0  0  0
M  END
>  <LOGBIO>
5.6100

>  <PRED_LOGBIO>
5.8400

>  <XV_RES>
-0.5310

>  <WHL_TMPL>
2

>  <ANCH>
35-36;25-26

$$$$
ROW7
  -MTS-   01071501563D 0   0.00000     0.00000     0

 62 66  0  0  1  0  0  0  0  0999 V2000
   -4.6410    0.8850    2.9690 O   0  0  0  0  0  0  0  0  0  0  0  0
   -3.8900    0.1610    2.0810 C   0  0  0  0  0  0  0  0  0  0  0  0
   -4.3200   -1.0920    1.6570 C   0  0  0  0  0  0  0  0  0  0  0  0
   -3.5670   -1.8330    0.7550 C   0  0  0  0  0  0  0  0  0  0  0  0
   -2.3650   -1.3180    0.2680 C   0  0  0  0  0  0  0  0  0  0  0  0
   -1.9060   -0.0570    0.6810 C   0  0  0  0  0  0  0  0  0  0  0  0
   -2.6850    0.6750    1.5930 C   0  0  0  0  0  0  0  0  0  0  0  0
   -0.8550    0.8550    0.0780 C   0  0  1  0  0  0  0  0  0  0  0  0
   -0.4380   -0.6280   -0.8910 S   0  0  0  0  0  0  0  0  0  0  0  0
    0.9920   -0.2260   -1.8530 C   0  0  0  0  0  0  0  0  0  0  0  0
    1.4310   -0.9190   -2.9880 C   0  0  0  0  0  0  0  0  0  0  0  0
    2.5830   -0.4980   -3.6630 C   0  0  0  0  0  0  0  0  0  0  0  0
    3.0120   -1.1760   -4.7730 O   0  0  0  0  0  0  0  0  0  0  0  0
    3.2960    0.6150   -3.2040 C   0  0  0  0  0  0  0  0  0  0  0  0
    2.8570    1.3080   -2.0690 C   0  0  0  0  0  0  0  0  0  0  0  0
    1.7050    0.8870   -1.3940 C   0  0  0  0  0  0  0  0  0  0  0  0
    1.4230    1.6770   -0.3110 O   0  0  0  0  0  0  0  0  0  0  0  0
    0.0430    2.0510   -0.2900 C   0  0  1  0  0  0  0  0  0  0  0  0
   -0.3160    2.4330   -1.7060 C   0  0  0  0  0  0  0  0  0  0  0  0
   -1.2230    1.6530   -2.4330 C   0  0  0  0  0  0  0  0  0  0  0  0
   -1.5560    2.0070   -3.7460 C   0  0  0  0  0  0  0  0  0  0  0  0
   -0.9830    3.1420   -4.3320 C   0  0  0  0  0  0  0  0  0  0  0  0
   -1.3090    3.4890   -5.6160 O   0  0  0  0  0  0  0  0  0  0  0  0
   -2.4220    4.3640   -5.8130 C   0  0  0  0  0  0  0  0  0  0  0  0
   -2.6100    4.6200   -7.3080 C   0  0  0  0  0  0  0  0  0  0  0  0
   -3.7550    5.5190   -7.5110 N   0  0  0  0  0  0  0  0  0  0  0  0
   -3.2910    6.9140   -7.4970 C   0  0  0  0  0  0  0  0  0  0  0  0
   -4.4680    7.8910   -7.6730 C   0  0  0  0  0  0  0  0  0  0  0  0
   -5.2790    7.5690   -8.9420 C   0  0  0  0  0  0  0  0  0  0  0  0
   -5.6570    6.0780   -9.0030 C   0  0  0  0  0  0  0  0  0  0  0  0
   -4.4290    5.1780   -8.7720 C   0  0  0  0  0  0  0  0  0  0  0  0
   -0.0760    3.9230   -3.6040 C   0  0  0  0  0  0  0  0  0  0  0  0
    0.2570    3.5680   -2.2910 C   0  0  0  0  0  0  0  0  0  0  0  0
   -5.2750    1.4540    2.5050 H   0  0  0  0  0  0  0  0  0  0  0  0
   -5.2490   -1.4930    2.0330 H   0  0  0  0  0  0  0  0  0  0  0  0
   -3.9110   -2.8050    0.4320 H   0  0  0  0  0  0  0  0  0  0  0  0
   -1.7820   -1.8950   -0.4340 H   0  0  0  0  0  0  0  0  0  0  0  0
   -2.3480    1.6470    1.9210 H   0  0  0  0  0  0  0  0  0  0  0  0
   -0.1470    0.5550    0.8480 H   0  0  0  0  0  0  0  0  0  0  0  0
    0.8810   -1.7780   -3.3430 H   0  0  0  0  0  0  0  0  0  0  0  0
    3.6260   -1.8880   -4.5310 H   0  0  0  0  0  0  0  0  0  0  0  0
    4.1850    0.9400   -3.7240 H   0  0  0  0  0  0  0  0  0  0  0  0
    3.4070    2.1670   -1.7140 H   0  0  0  0  0  0  0  0  0  0  0  0
   -0.1410    2.8810    0.3890 H   0  0  0  0  0  0  0  0  0  0  0  0
   -1.6650    0.7770   -1.9810 H   0  0  0  0  0  0  0  0  0  0  0  0
   -2.2550    1.4050   -4.3070 H   0  0  0  0  0  0  0  0  0  0  0  0
   -3.3210    3.9040   -5.4080 H   0  0  0  0  0  0  0  0  0  0  0  0
   -2.2370    5.3070   -5.3040 H   0  0  0  0  0  0  0  0  0  0  0  0
   -1.7120    5.0800   -7.7130 H   0  0  0  0  0  0  0  0  0  0  0  0
   -2.7960    3.6760   -7.8170 H   0  0  0  0  0  0  0  0  0  0  0  0
   -2.5720    7.0650   -8.3000 H   0  0  0  0  0  0  0  0  0  0  0  0
   -2.8000    7.1240   -6.5490 H   0  0  0  0  0  0  0  0  0  0  0  0
   -5.1200    7.8350   -6.8040 H   0  0  0  0  0  0  0  0  0  0  0  0
   -4.0890    8.9090   -7.7350 H   0  0  0  0  0  0  0  0  0  0  0  0
   -4.6940    7.8300   -9.8220 H   0  0  0  0  0  0  0  0  0  0  0  0
   -6.1840    8.1720   -8.9570 H   0  0  0  0  0  0  0  0  0  0  0  0
   -6.4100    5.8630   -8.2480 H   0  0  0  0  0  0  0  0  0  0  0  0
   -6.0920    5.8530   -9.9740 H   0  0  0  0  0  0  0  0  0  0  0  0
   -3.7330    5.2960   -9.5990 H   0  0  0  0  0  0  0  0  0  0  0  0
   -4.7430    4.1370   -8.7420 H   0  0  0  0  0  0  0  0  0  0  0  0
    0.3660    4.7980   -4.0560 H   0  0  0  0  0  0  0  0  0  0  0  0
    0.9560    4.1700   -1.7310 H   0  0  0  0  0  0  0  0  0  0  0  0
  1 34  1  0  0  0  0
  1  2  1  0  0  0  0
  2  3  2  0  0  0  0
  3 35  1  0  0  0  0
  3  4  1  0  0  0  0
  4 36  1  0  0  0  0
  4  5  2  0  0  0  0
  5 37  1  0  0  0  0
  5  6  1  0  0  0  0
  6  7  2  0  0  0  0
  7  2  1  0  0  0  0
  7 38  1  0  0  0  0
  6  8  1  0  0  0  0
  8 39  1  0  0  0  0
  8  9  1  0  0  0  0
  9 10  1  0  0  0  0
 10 11  1  0  0  0  0
 11 40  1  0  0  0  0
 11 12  2  0  0  0  0
 12 13  1  0  0  0  0
 13 41  1  0  0  0  0
 12 14  1  0  0  0  0
 14 42  1  0  0  0  0
 14 15  2  0  0  0  0
 15 43  1  0  0  0  0
 15 16  1  0  0  0  0
 16 10  2  0  0  0  0
 16 17  1  0  0  0  0
 17 18  1  0  0  0  0
 18  8  1  0  0  0  0
 18 44  1  0  0  0  0
 18 19  1  0  0  0  0
 19 20  2  0  0  0  0
 20 45  1  0  0  0  0
 20 21  1  0  0  0  0
 21 46  1  0  0  0  0
 21 22  2  0  0  0  0
 22 23  1  0  0  0  0
 23 24  1  0  0  0  0
 24 47  1  0  0  0  0
 24 48  1  0  0  0  0
 24 25  1  0  0  0  0
 25 49  1  0  0  0  0
 25 50  1  0  0  0  0
 25 26  1  0  0  0  0
 26 27  1  0  0  0  0
 27 51  1  0  0  0  0
 27 52  1  0  0  0  0
 27 28  1  0  0  0  0
 28 53  1  0  0  0  0
 28 54  1  0  0  0  0
 28 29  1  0  0  0  0
 29 55  1  0  0  0  0
 29 56  1  0  0  0  0
 29 30  1  0  0  0  0
 30 57  1  0  0  0  0
 30 58  1  0  0  0  0
 30 31  1  0  0  0  0
 31 26  1  0  0  0  0
 31 59  1  0  0  0  0
 31 60  1  0  0  0  0
 22 32  1  0  0  0  0
 32 61  1  0  0  0  0
 32 33  2  0  0  0  0
 33 19  1  0  0  0  0
 33 62  1  0  0  0  0
M  END
>  <LOGBIO>
8.2700

>  <PRED_LOGBIO>
8.7400

>  <XV_RES>
-0.5770

>  <WHL_TMPL>
1

>  <ANCH>
4-6;24-26

$$$$
ROW8
  -MTS-   01071501563D 0   0.00000     0.00000     0

 34 37  0  0  0  0  0  0  0  0999 V2000
   -5.1630   -3.5290    1.5990 Cl  0  0  0  0  0  0  0  0  0  0  0  0
   -4.0100   -2.3680    1.0070 C   0  0  0  0  0  0  0  0  0  0  0  0
   -4.3400   -1.0070    0.9770 C   0  0  0  0  0  0  0  0  0  0  0  0
   -3.4120   -0.0730    0.5010 C   0  0  0  0  0  0  0  0  0  0  0  0
   -2.1550   -0.4990    0.0550 C   0  0  0  0  0  0  0  0  0  0  0  0
   -1.2110    0.4160   -0.4250 C   0  0  0  0  0  0  0  0  0  0  0  0
    0.0350   -0.0500   -0.8620 C   0  0  0  0  0  0  0  0  0  0  0  0
    1.2570    0.5720   -1.4180 C   0  0  0  0  0  0  0  0  0  0  0  0
    2.1400   -0.4090   -1.6510 C   0  0  0  0  0  0  0  0  0  0  0  0
    1.5870   -1.6350   -1.2880 O   0  0  0  0  0  0  0  0  0  0  0  0
    0.2980   -1.4240   -0.8040 C   0  0  0  0  0  0  0  0  0  0  0  0
   -0.6260   -2.2760   -0.3400 N   0  0  0  0  0  0  0  0  0  0  0  0
   -1.8260   -1.8590    0.0850 C   0  0  0  0  0  0  0  0  0  0  0  0
   -2.7540   -2.7940    0.5610 C   0  0  0  0  0  0  0  0  0  0  0  0
    3.4970   -0.2190   -2.2090 C   0  0  0  0  0  0  0  0  0  0  0  0
    4.2930    0.5330   -1.6480 O   0  0  0  0  0  0  0  0  0  0  0  0
    3.8570   -0.8610   -3.3170 N   0  0  0  0  0  0  0  0  0  0  0  0
    5.2050   -0.6720   -3.8710 C   0  0  0  0  0  0  0  0  0  0  0  0
    5.3570   -1.5060   -5.1210 C   0  0  0  0  0  0  0  0  0  0  0  0
    5.0600   -1.0870   -6.4150 O   0  0  0  0  0  0  0  0  0  0  0  0
    5.3310   -2.1360   -7.2910 C   0  0  0  0  0  0  0  0  0  0  0  0
    5.7820   -3.1820   -6.5860 C   0  0  0  0  0  0  0  0  0  0  0  0
    5.7990   -2.7700   -5.1640 C   0  0  0  0  0  0  0  0  0  0  0  0
   -5.3090   -0.6790    1.3210 H   0  0  0  0  0  0  0  0  0  0  0  0
   -3.6660    0.9760    0.4780 H   0  0  0  0  0  0  0  0  0  0  0  0
   -1.4410    1.4710   -0.4580 H   0  0  0  0  0  0  0  0  0  0  0  0
    1.4110    1.6250   -1.6020 H   0  0  0  0  0  0  0  0  0  0  0  0
   -2.4990   -3.8430    0.5840 H   0  0  0  0  0  0  0  0  0  0  0  0
    3.2030   -1.4780   -3.7770 H   0  0  0  0  0  0  0  0  0  0  0  0
    5.9460   -0.9800   -3.1370 H   0  0  0  0  0  0  0  0  0  0  0  0
    5.3520    0.3780   -4.1160 H   0  0  0  0  0  0  0  0  0  0  0  0
    5.1990   -2.1110   -8.3630 H   0  0  0  0  0  0  0  0  0  0  0  0
    6.0770   -4.1440   -6.9790 H   0  0  0  0  0  0  0  0  0  0  0  0
    6.1090   -3.3730   -4.3230 H   0  0  0  0  0  0  0  0  0  0  0  0
  1  2  1  0  0  0  0
  2  3  2  0  0  0  0
  3 24  1  0  0  0  0
  3  4  1  0  0  0  0
  4 25  1  0  0  0  0
  4  5  2  0  0  0  0
  5  6  1  0  0  0  0
  6 26  1  0  0  0  0
  6  7  2  0  0  0  0
  7  8  1  0  0  0  0
  8 27  1  0  0  0  0
  8  9  2  0  0  0  0
  9 10  1  0  0  0  0
 10 11  1  0  0  0  0
 11  7  1  0  0  0  0
 11 12  2  0  0  0  0
 12 13  1  0  0  0  0
 13  5  1  0  0  0  0
 13 14  2  0  0  0  0
 14  2  1  0  0  0  0
 14 28  1  0  0  0  0
  9 15  1  0  0  0  0
 15 16  2  0  0  0  0
 15 17  1  0  0  0  0
 17 29  1  0  0  0  0
 17 18  1  0  0  0  0
 18 30  1  0  0  0  0
 18 31  1  0  0  0  0
 18 19  1  0  0  0  0
 19 20  1  0  0  0  0
 20 21  1  0  0  0  0
 21 32  1  0  0  0  0
 21 22  2  0  0  0  0
 22 33  1  0  0  0  0
 22 23  1  0  0  0  0
 23 19  2  0  0  0  0
 23 34  1  0  0  0  0
M  END
>  <LOGBIO>
4.7500

>  <PRED_LOGBIO>
5.1800

>  <XV_RES>
-0.9150

>  <WHL_TMPL>
2

>  <ANCH>
11-12;10-11

$$$$
ROW9
  -MTS-   01071501563D 0   0.00000     0.00000     0

 55 58  0  0  0  0  0  0  0  0999 V2000
   -2.1600   -1.3080   -5.2300 C   0  0  0  0  0  0  0  0  0  0  0  0
   -1.9000   -1.4730   -3.8340 O   0  0  0  0  0  0  0  0  0  0  0  0
   -1.6620   -0.3660   -3.0980 C   0  0  0  0  0  0  0  0  0  0  0  0
   -1.6730    0.7330   -3.6280 O   0  0  0  0  0  0  0  0  0  0  0  0
   -1.3890   -0.4860   -1.6490 C   0  0  0  0  0  0  0  0  0  0  0  0
   -0.3600   -1.3220   -1.1970 C   0  0  0  0  0  0  0  0  0  0  0  0
   -0.1020   -1.4350    0.1740 C   0  0  0  0  0  0  0  0  0  0  0  0
   -0.8710   -0.7120    1.0940 C   0  0  0  0  0  0  0  0  0  0  0  0
   -0.6400   -0.7940    2.5530 C   0  0  0  0  0  0  0  0  0  0  0  0
    0.2490   -1.5120    3.0090 O   0  0  0  0  0  0  0  0  0  0  0  0
   -1.4140   -0.0770    3.3630 N   0  0  0  0  0  0  0  0  0  0  0  0
   -1.1960   -0.1490    4.8150 C   0  0  0  0  0  0  0  0  0  0  0  0
   -1.8840    1.0360    5.4920 C   0  0  0  0  0  0  0  0  0  0  0  0
   -3.3290    0.6570    5.8660 C   0  0  0  0  0  0  0  0  0  0  0  0
   -3.5470    1.5240    7.1200 C   0  0  0  0  0  0  0  0  0  0  0  0
   -2.1620    2.0180    7.5780 C   0  0  0  0  0  0  0  0  0  0  0  0
   -1.2380    1.3260    6.7340 O   0  0  0  0  0  0  0  0  0  0  0  0
   -2.4090    0.7280    2.8740 C   0  0  0  0  0  0  0  0  0  0  0  0
   -2.6540    0.8360    1.5810 N   0  0  0  0  0  0  0  0  0  0  0  0
   -1.8990    0.1240    0.6420 C   0  0  0  0  0  0  0  0  0  0  0  0
   -2.1580    0.2370   -0.7290 C   0  0  0  0  0  0  0  0  0  0  0  0
   -3.3980    1.6540    4.0130 S   0  0  0  0  0  0  0  0  0  0  0  0
   -4.8440    0.6650    4.5050 C   0  0  0  0  0  0  0  0  0  0  0  0
   -5.6870    1.4540    5.4760 C   0  0  0  0  0  0  0  0  0  0  0  0
   -5.3440    2.5870    5.8090 O   0  0  0  0  0  0  0  0  0  0  0  0
   -6.8020    0.9250    5.9720 N   0  0  0  0  0  0  0  0  0  0  0  0
   -7.5930    1.6650    6.8830 C   0  0  0  0  0  0  0  0  0  0  0  0
   -7.3520    1.5680    8.2590 C   0  0  0  0  0  0  0  0  0  0  0  0
   -8.1340    2.3000    9.1600 C   0  0  0  0  0  0  0  0  0  0  0  0
   -9.1570    3.1300    8.6850 C   0  0  0  0  0  0  0  0  0  0  0  0
   -9.3980    3.2270    7.3090 C   0  0  0  0  0  0  0  0  0  0  0  0
   -8.6160    2.4950    6.4080 C   0  0  0  0  0  0  0  0  0  0  0  0
   -8.9150    2.6160    4.6990 Cl  0  0  0  0  0  0  0  0  0  0  0  0
   -1.3040   -0.8320   -5.7050 H   0  0  0  0  0  0  0  0  0  0  0  0
   -2.3320   -2.2810   -5.6850 H   0  0  0  0  0  0  0  0  0  0  0  0
   -3.0410   -0.6840   -5.3640 H   0  0  0  0  0  0  0  0  0  0  0  0
    0.2330   -1.8790   -1.9070 H   0  0  0  0  0  0  0  0  0  0  0  0
    0.6920   -2.0800    0.5220 H   0  0  0  0  0  0  0  0  0  0  0  0
   -0.1290   -0.1160    5.0230 H   0  0  0  0  0  0  0  0  0  0  0  0
   -1.6130   -1.0770    5.1980 H   0  0  0  0  0  0  0  0  0  0  0  0
   -1.8860    1.9220    4.8610 H   0  0  0  0  0  0  0  0  0  0  0  0
   -3.4250   -0.4040    6.0860 H   0  0  0  0  0  0  0  0  0  0  0  0
   -4.0310    0.9090    5.0740 H   0  0  0  0  0  0  0  0  0  0  0  0
   -4.1690    2.3790    6.8660 H   0  0  0  0  0  0  0  0  0  0  0  0
   -3.9920    0.9180    7.9060 H   0  0  0  0  0  0  0  0  0  0  0  0
   -2.0710    3.0960    7.4600 H   0  0  0  0  0  0  0  0  0  0  0  0
   -1.9880    1.7820    8.6260 H   0  0  0  0  0  0  0  0  0  0  0  0
   -2.9510    0.8820   -1.0770 H   0  0  0  0  0  0  0  0  0  0  0  0
   -4.5090   -0.2550    4.9790 H   0  0  0  0  0  0  0  0  0  0  0  0
   -5.4350    0.4240    3.6240 H   0  0  0  0  0  0  0  0  0  0  0  0
   -7.0840   -0.0060    5.6990 H   0  0  0  0  0  0  0  0  0  0  0  0
   -6.5630    0.9280    8.6250 H   0  0  0  0  0  0  0  0  0  0  0  0
   -7.9490    2.2250   10.2210 H   0  0  0  0  0  0  0  0  0  0  0  0
   -9.7610    3.6950    9.3800 H   0  0  0  0  0  0  0  0  0  0  0  0
  -10.1870    3.8670    6.9430 H   0  0  0  0  0  0  0  0  0  0  0  0
  1 34  1  0  0  0  0
  1 35  1  0  0  0  0
  1 36  1  0  0  0  0
  1  2  1  0  0  0  0
  2  3  1  0  0  0  0
  3  4  2  0  0  0  0
  3  5  1  0  0  0  0
  5  6  1  0  0  0  0
  6 37  1  0  0  0  0
  6  7  2  0  0  0  0
  7 38  1  0  0  0  0
  7  8  1  0  0  0  0
  8  9  1  0  0  0  0
  9 10  2  0  0  0  0
  9 11  1  0  0  0  0
 11 12  1  0  0  0  0
 12 39  1  0  0  0  0
 12 40  1  0  0  0  0
 12 13  1  0  0  0  0
 13 41  1  0  0  0  0
 13 14  1  0  0  0  0
 14 42  1  0  0  0  0
 14 43  1  0  0  0  0
 14 15  1  0  0  0  0
 15 44  1  0  0  0  0
 15 45  1  0  0  0  0
 15 16  1  0  0  0  0
 16 46  1  0  0  0  0
 16 47  1  0  0  0  0
 16 17  1  0  0  0  0
 17 13  1  0  0  0  0
 11 18  1  0  0  0  0
 18 19  2  0  0  0  0
 19 20  1  0  0  0  0
 20  8  2  0  0  0  0
 20 21  1  0  0  0  0
 21  5  2  0  0  0  0
 21 48  1  0  0  0  0
 18 22  1  0  0  0  0
 22 23  1  0  0  0  0
 23 49  1  0  0  0  0
 23 50  1  0  0  0  0
 23 24  1  0  0  0  0
 24 25  2  0  0  0  0
 24 26  1  0  0  0  0
 26 51  1  0  0  0  0
 26 27  1  0  0  0  0
 27 28  2  0  0  0  0
 28 52  1  0  0  0  0
 28 29  1  0  0  0  0
 29 53  1  0  0  0  0
 29 30  2  0  0  0  0
 30 54  1  0  0  0  0
 30 31  1  0  0  0  0
 31 55  1  0  0  0  0
 31 32  2  0  0  0  0
 32 27  1  0  0  0  0
 32 33  1  0  0  0  0
M  END
>  <LOGBIO>
4.6800

>  <PRED_LOGBIO>
4.7600

>  <XV_RES>
-0.7840

>  <WHL_TMPL>
2

>  <ANCH>
35-36;34-33

$$$$
ROW10
  -MTS-   01071501563D 0   0.00000     0.00000     0

 31 35  0  0  0  0  0  0  0  0999 V2000
   -0.6470    0.7660   -1.3650 C   0  0  0  0  0  0  0  0  0  0  0  0
   -0.6490    0.4130    0.1060 C   0  0  0  0  0  0  0  0  0  0  0  0
   -1.9060   -0.0570    0.6810 C   0  0  0  0  0  0  0  0  0  0  0  0
    0.5770   -0.4680    0.4110 C   0  0  0  0  0  0  0  0  0  0  0  0
    1.8090   -0.0160   -0.3370 C   0  0  0  0  0  0  0  0  0  0  0  0
    1.7280    0.8970   -1.3140 C   0  0  0  0  0  0  0  0  0  0  0  0
    0.4040    1.5090   -1.7030 C   0  0  0  0  0  0  0  0  0  0  0  0
   -0.7120    0.7150   -1.2900 O   0  0  0  0  0  0  0  0  0  0  0  0
    3.3900    1.1070   -1.8870 S   0  0  0  0  0  0  0  0  0  0  0  0
    4.1540   -0.0510   -0.7870 C   0  0  0  0  0  0  0  0  0  0  0  0
    5.5370   -0.5240   -0.5600 C   0  0  0  0  0  0  0  0  0  0  0  0
    6.7010   -0.2380   -1.1140 N   0  0  0  0  0  0  0  0  0  0  0  0
    7.7120   -1.0390   -0.4520 N   0  0  0  0  0  0  0  0  0  0  0  0
    7.1620   -1.7400    0.4250 N   0  0  0  0  0  0  0  0  0  0  0  0
    5.7390   -1.4620    0.4180 N   0  0  0  0  0  0  0  0  0  0  0  0
    4.6830   -1.9350    1.1520 C   0  0  0  0  0  0  0  0  0  0  0  0
    4.6480   -2.8240    2.1270 N   0  0  0  0  0  0  0  0  0  0  0  0
    3.2680   -2.9530    2.5550 N   0  0  0  0  0  0  0  0  0  0  0  0
    2.5590   -2.1860    1.8680 N   0  0  0  0  0  0  0  0  0  0  0  0
    3.4090   -1.4840    0.9270 N   0  0  0  0  0  0  0  0  0  0  0  0
    3.1580   -0.5470   -0.0400 C   0  0  0  0  0  0  0  0  0  0  0  0
   -1.6690    0.8530   -1.7270 H   0  0  0  0  0  0  0  0  0  0  0  0
   -0.2010    1.7550   -1.4480 H   0  0  0  0  0  0  0  0  0  0  0  0
   -0.0750   -0.0090   -1.8700 H   0  0  0  0  0  0  0  0  0  0  0  0
   -2.7460    0.3810    0.1450 H   0  0  0  0  0  0  0  0  0  0  0  0
   -1.9480    0.3300    1.6970 H   0  0  0  0  0  0  0  0  0  0  0  0
   -1.8900   -1.1440    0.6370 H   0  0  0  0  0  0  0  0  0  0  0  0
    0.3390   -1.4600    0.0320 H   0  0  0  0  0  0  0  0  0  0  0  0
    0.7810   -0.4030    1.4780 H   0  0  0  0  0  0  0  0  0  0  0  0
    0.3830    1.5150   -2.7910 H   0  0  0  0  0  0  0  0  0  0  0  0
    0.3350    2.4870   -1.2320 H   0  0  0  0  0  0  0  0  0  0  0  0
  1 22  1  0  0  0  0
  1 23  1  0  0  0  0
  1 24  1  0  0  0  0
  1  2  1  0  0  0  0
  2  3  1  0  0  0  0
  3 25  1  0  0  0  0
  3 26  1  0  0  0  0
  3 27  1  0  0  0  0
  2  4  1  0  0  0  0
  4 28  1  0  0  0  0
  4 29  1  0  0  0  0
  4  5  1  0  0  0  0
  5  6  2  0  0  0  0
  6  7  1  0  0  0  0
  7 30  1  0  0  0  0
  7 31  1  0  0  0  0
  7  8  1  0  0  0  0
  8  2  1  0  0  0  0
  6  9  1  0  0  0  0
  9 10  1  0  0  0  0
 10 11  1  0  0  0  0
 11 12  2  0  0  0  0
 12 13  1  0  0  0  0
 13 14  2  0  0  0  0
 14 15  1  0  0  0  0
 15 11  1  0  0  0  0
 15 16  1  0  0  0  0
 16 17  2  0  0  0  0
 17 18  1  0  0  0  0
 18 19  2  0  0  0  0
 19 20  1  0  0  0  0
 20 16  1  0  0  0  0
 20 21  1  0  0  0  0
 21  5  1  0  0  0  0
 21 10  2  0  0  0  0
M  END
>  <LOGBIO>
5.3900

>  <PRED_LOGBIO>
5.9600

>  <XV_RES>
-0.0350

>  <WHL_TMPL>
1

>  <ANCH>
25-28;10-13

$$$$
ROW11
  -MTS-   01071501563D 0   0.00000     0.00000     0

 30 31  0  0  0  0  0  0  0  0999 V2000
   -4.2800   -3.8560    0.2960 C   0  0  0  0  0  0  0  0  0  0  0  0
   -3.2080   -2.8300    0.6510 C   0  0  0  0  0  0  0  0  0  0  0  0
   -3.9490   -1.5270    1.0070 C   0  0  0  0  0  0  0  0  0  0  0  0
   -2.9450   -0.3740    1.1910 C   0  0  0  0  0  0  0  0  0  0  0  0
   -1.7920   -0.4450    0.2820 N   0  0  0  0  0  0  0  0  0  0  0  0
   -0.7220    0.4970    0.0280 N   0  0  0  0  0  0  0  0  0  0  0  0
    0.0780   -0.0280   -0.8810 C   0  0  0  0  0  0  0  0  0  0  0  0
   -0.4720   -1.3540   -1.2440 C   0  0  0  0  0  0  0  0  0  0  0  0
   -1.5820   -1.5390   -0.5160 C   0  0  0  0  0  0  0  0  0  0  0  0
   -2.3900   -2.6440   -0.5560 N   0  0  0  0  0  0  0  0  0  0  0  0
    1.3000    0.5940   -1.4370 C   0  0  0  0  0  0  0  0  0  0  0  0
    1.2080    1.4850   -2.2650 O   0  0  0  0  0  0  0  0  0  0  0  0
    2.4890    0.1850   -1.0360 O   0  0  0  0  0  0  0  0  0  0  0  0
   -2.3770   -0.5350    2.6000 C   0  0  0  0  0  0  0  0  0  0  0  0
   -1.9920   -1.7950    2.7810 F   0  0  0  0  0  0  0  0  0  0  0  0
   -1.3330    0.2740    2.7530 F   0  0  0  0  0  0  0  0  0  0  0  0
   -3.4520   -0.1790    3.6270 C   0  0  0  0  0  0  0  0  0  0  0  0
   -4.4960   -0.9880    3.4740 F   0  0  0  0  0  0  0  0  0  0  0  0
   -2.9570   -0.3190    4.8530 F   0  0  0  0  0  0  0  0  0  0  0  0
   -3.8370    1.0810    3.4450 F   0  0  0  0  0  0  0  0  0  0  0  0
   -4.5160   -3.7830   -0.7640 H   0  0  0  0  0  0  0  0  0  0  0  0
   -3.9130   -4.8560    0.5170 H   0  0  0  0  0  0  0  0  0  0  0  0
   -5.1770   -3.6620    0.8810 H   0  0  0  0  0  0  0  0  0  0  0  0
   -2.6100   -3.1720    1.4930 H   0  0  0  0  0  0  0  0  0  0  0  0
   -4.4160   -1.6900    1.9760 H   0  0  0  0  0  0  0  0  0  0  0  0
   -4.6140   -1.2750    0.1830 H   0  0  0  0  0  0  0  0  0  0  0  0
   -3.4560    0.5820    1.0990 H   0  0  0  0  0  0  0  0  0  0  0  0
   -0.0550   -2.0450   -1.9610 H   0  0  0  0  0  0  0  0  0  0  0  0
   -2.4200   -3.2760   -1.3440 H   0  0  0  0  0  0  0  0  0  0  0  0
    3.0610    0.1140   -1.8170 H   0  0  0  0  0  0  0  0  0  0  0  0
  1 21  1  0  0  0  0
  1 22  1  0  0  0  0
  1 23  1  0  0  0  0
  1  2  1  0  0  0  0
  2 24  1  0  0  0  0
  2  3  1  0  0  0  0
  3 25  1  0  0  0  0
  3 26  1  0  0  0  0
  3  4  1  0  0  0  0
  4 27  1  0  0  0  0
  4  5  1  0  0  0  0
  5  6  1  0  0  0  0
  6  7  2  0  0  0  0
  7  8  1  0  0  0  0
  8 28  1  0  0  0  0
  8  9  2  0  0  0  0
  9  5  1  0  0  0  0
  9 10  1  0  0  0  0
 10  2  1  0  0  0  0
 10 29  1  0  0  0  0
  7 11  1  0  0  0  0
 11 12  2  0  0  0  0
 11 13  1  0  0  0  0
 13 30  1  0  0  0  0
  4 14  1  0  0  0  0
 14 15  1  0  0  0  0
 14 16  1  0  0  0  0
 14 17  1  0  0  0  0
 17 18  1  0  0  0  0
 17 19  1  0  0  0  0
 17 20  1  0  0  0  0
M  END
>  <LOGBIO>
4.7000

>  <PRED_LOGBIO>
4.3400

>  <XV_RES>
0.3970

>  <WHL_TMPL>
2

>  <ANCH>
11-12;14-20

$$$$
ROW12
  -MTS-   01071501563D 0   0.00000     0.00000     0

 34 37  0  0  0  0  0  0  0  0999 V2000
   -0.7470    3.0610   -0.3230 C   0  0  0  0  0  0  0  0  0  0  0  0
   -0.2740    1.9440    0.4350 O   0  0  0  0  0  0  0  0  0  0  0  0
   -0.6980    0.6940    0.0710 C   0  0  0  0  0  0  0  0  0  0  0  0
   -1.8630    0.1590    0.6320 C   0  0  0  0  0  0  0  0  0  0  0  0
   -2.2960   -1.1190    0.2600 C   0  0  0  0  0  0  0  0  0  0  0  0
   -1.5640   -1.8630   -0.6730 C   0  0  0  0  0  0  0  0  0  0  0  0
   -0.3980   -1.3280   -1.2340 C   0  0  0  0  0  0  0  0  0  0  0  0
    0.0350   -0.0500   -0.8620 C   0  0  0  0  0  0  0  0  0  0  0  0
    1.2570    0.5720   -1.4180 C   0  0  0  0  0  0  0  0  0  0  0  0
    1.8860    0.0040   -2.4560 C   0  0  0  0  0  0  0  0  0  0  0  0
    1.4570   -1.4750   -3.3280 S   0  0  0  0  0  0  0  0  0  0  0  0
    2.8020   -1.4240   -4.4770 C   0  0  0  0  0  0  0  0  0  0  0  0
    3.3750   -2.0320   -5.4990 N   0  0  0  0  0  0  0  0  0  0  0  0
    4.5080   -1.3060   -5.8870 C   0  0  0  0  0  0  0  0  0  0  0  0
    4.6270   -0.2520   -5.1010 N   0  0  0  0  0  0  0  0  0  0  0  0
    3.5220   -0.3010   -4.1630 N   0  0  0  0  0  0  0  0  0  0  0  0
    3.1090    0.4590   -3.1540 C   0  0  0  0  0  0  0  0  0  0  0  0
    3.7080    1.4800   -2.8190 O   0  0  0  0  0  0  0  0  0  0  0  0
    5.4200   -1.6610   -6.9970 C   0  0  0  0  0  0  0  0  0  0  0  0
    5.6840   -0.8710   -8.1140 O   0  0  0  0  0  0  0  0  0  0  0  0
    6.5900   -1.5460   -8.9270 C   0  0  0  0  0  0  0  0  0  0  0  0
    6.8940   -2.7190   -8.3550 C   0  0  0  0  0  0  0  0  0  0  0  0
    6.1280   -2.7950   -7.0910 C   0  0  0  0  0  0  0  0  0  0  0  0
   -1.8330    3.1030   -0.2670 H   0  0  0  0  0  0  0  0  0  0  0  0
   -0.3270    3.9790    0.0830 H   0  0  0  0  0  0  0  0  0  0  0  0
   -0.4420    2.9500   -1.3610 H   0  0  0  0  0  0  0  0  0  0  0  0
   -2.4290    0.7320    1.3520 H   0  0  0  0  0  0  0  0  0  0  0  0
   -3.1960   -1.5320    0.6930 H   0  0  0  0  0  0  0  0  0  0  0  0
   -1.8980   -2.8490   -0.9600 H   0  0  0  0  0  0  0  0  0  0  0  0
    0.1670   -1.9010   -1.9540 H   0  0  0  0  0  0  0  0  0  0  0  0
    1.6430    1.4840   -0.9860 H   0  0  0  0  0  0  0  0  0  0  0  0
    6.9840   -1.1840   -9.8650 H   0  0  0  0  0  0  0  0  0  0  0  0
    7.5700   -3.4680   -8.7430 H   0  0  0  0  0  0  0  0  0  0  0  0
    6.1380   -3.6080   -6.3800 H   0  0  0  0  0  0  0  0  0  0  0  0
  1 24  1  0  0  0  0
  1 25  1  0  0  0  0
  1 26  1  0  0  0  0
  1  2  1  0  0  0  0
  2  3  1  0  0  0  0
  3  4  2  0  0  0  0
  4 27  1  0  0  0  0
  4  5  1  0  0  0  0
  5 28  1  0  0  0  0
  5  6  2  0  0  0  0
  6 29  1  0  0  0  0
  6  7  1  0  0  0  0
  7 30  1  0  0  0  0
  7  8  2  0  0  0  0
  8  3  1  0  0  0  0
  8  9  1  0  0  0  0
  9 31  1  0  0  0  0
  9 10  2  0  0  0  0
 10 11  1  0  0  0  0
 11 12  1  0  0  0  0
 12 13  2  0  0  0  0
 13 14  1  0  0  0  0
 14 15  2  0  0  0  0
 15 16  1  0  0  0  0
 16 12  1  0  0  0  0
 16 17  1  0  0  0  0
 17 10  1  0  0  0  0
 17 18  2  0  0  0  0
 14 19  1  0  0  0  0
 19 20  1  0  0  0  0
 20 21  1  0  0  0  0
 21 32  1  0  0  0  0
 21 22  2  0  0  0  0
 22 33  1  0  0  0  0
 22 23  1  0  0  0  0
 23 19  2  0  0  0  0
 23 34  1  0  0  0  0
M  END
>  <LOGBIO>
4.7600

>  <PRED_LOGBIO>
5.0800

>  <XV_RES>
-1.0860

>  <WHL_TMPL>
2

>  <ANCH>
9-11;13-15

$$$$
ROW13
  -MTS-   01071501563D 0   0.00000     0.00000     0

 37 40  0  0  0  0  0  0  0  0999 V2000
   -1.6730    1.6820    1.6110 F   0  0  0  0  0  0  0  0  0  0  0  0
   -2.1890    0.4690    1.3200 C   0  0  0  0  0  0  0  0  0  0  0  0
   -3.4290    0.1000    1.8460 C   0  0  0  0  0  0  0  0  0  0  0  0
   -3.9590   -1.1500    1.5460 C   0  0  0  0  0  0  0  0  0  0  0  0
   -3.2710   -2.0390    0.7270 C   0  0  0  0  0  0  0  0  0  0  0  0
   -2.0310   -1.6680    0.2020 C   0  0  0  0  0  0  0  0  0  0  0  0
   -1.4740   -0.4100    0.4910 C   0  0  0  0  0  0  0  0  0  0  0  0
   -0.1600   -0.0210   -0.0680 C   0  0  0  0  0  0  0  0  0  0  0  0
    1.0740   -0.4940    0.3730 O   0  0  0  0  0  0  0  0  0  0  0  0
    2.0580    0.1110   -0.4060 C   0  0  0  0  0  0  0  0  0  0  0  0
    3.4550    0.0240   -0.4230 C   0  0  0  0  0  0  0  0  0  0  0  0
    4.1920    0.7720   -1.3480 C   0  0  0  0  0  0  0  0  0  0  0  0
    3.5320    1.6090   -2.2560 C   0  0  0  0  0  0  0  0  0  0  0  0
    4.2770    2.3660   -3.1920 N   0  0  0  0  0  0  0  0  0  0  0  0
    4.6900    3.5900   -2.8770 C   0  0  0  0  0  0  0  0  0  0  0  0
    4.4250    4.0640   -1.7740 O   0  0  0  0  0  0  0  0  0  0  0  0
    5.4690    4.3820   -3.8550 C   0  0  0  0  0  0  0  0  0  0  0  0
    6.8670    4.3020   -3.8810 C   0  0  0  0  0  0  0  0  0  0  0  0
    7.5750    5.0170   -4.7650 N   0  0  0  0  0  0  0  0  0  0  0  0
    6.9820    5.8290   -5.6510 C   0  0  0  0  0  0  0  0  0  0  0  0
    5.5880    5.9550   -5.6790 C   0  0  0  0  0  0  0  0  0  0  0  0
    4.7510    7.1070   -6.9370 Br  0  0  0  0  0  0  0  0  0  0  0  0
    4.8190    5.2210   -4.7680 C   0  0  0  0  0  0  0  0  0  0  0  0
    2.1350    1.6960   -2.2400 C   0  0  0  0  0  0  0  0  0  0  0  0
    1.3980    0.9470   -1.3140 C   0  0  0  0  0  0  0  0  0  0  0  0
    0.0260    0.8270   -1.0610 N   0  0  0  0  0  0  0  0  0  0  0  0
   -3.9730    0.7820    2.4820 H   0  0  0  0  0  0  0  0  0  0  0  0
   -4.9180   -1.4340    1.9540 H   0  0  0  0  0  0  0  0  0  0  0  0
   -3.6920   -3.0070    0.4990 H   0  0  0  0  0  0  0  0  0  0  0  0
   -1.4940   -2.3560   -0.4340 H   0  0  0  0  0  0  0  0  0  0  0  0
    3.9640   -0.6210    0.2780 H   0  0  0  0  0  0  0  0  0  0  0  0
    5.2700    0.7050   -1.3610 H   0  0  0  0  0  0  0  0  0  0  0  0
    4.4950    1.9760   -4.0980 H   0  0  0  0  0  0  0  0  0  0  0  0
    7.3790    3.6580   -3.1810 H   0  0  0  0  0  0  0  0  0  0  0  0
    7.5850    6.3910   -6.3500 H   0  0  0  0  0  0  0  0  0  0  0  0
    3.7420    5.3000   -4.7700 H   0  0  0  0  0  0  0  0  0  0  0  0
    1.6250    2.3410   -2.9400 H   0  0  0  0  0  0  0  0  0  0  0  0
  1  2  1  0  0  0  0
  2  3  2  0  0  0  0
  3 27  1  0  0  0  0
  3  4  1  0  0  0  0
  4 28  1  0  0  0  0
  4  5  2  0  0  0  0
  5 29  1  0  0  0  0
  5  6  1  0  0  0  0
  6 30  1  0  0  0  0
  6  7  2  0  0  0  0
  7  2  1  0  0  0  0
  7  8  1  0  0  0  0
  8  9  1  0  0  0  0
  9 10  1  0  0  0  0
 10 11  2  0  0  0  0
 11 31  1  0  0  0  0
 11 12  1  0  0  0  0
 12 32  1  0  0  0  0
 12 13  2  0  0  0  0
 13 14  1  0  0  0  0
 14 33  1  0  0  0  0
 14 15  1  0  0  0  0
 15 16  2  0  0  0  0
 15 17  1  0  0  0  0
 17 18  2  0  0  0  0
 18 34  1  0  0  0  0
 18 19  1  0  0  0  0
 19 20  2  0  0  0  0
 20 35  1  0  0  0  0
 20 21  1  0  0  0  0
 21 22  1  0  0  0  0
 21 23  2  0  0  0  0
 23 17  1  0  0  0  0
 23 36  1  0  0  0  0
 13 24  1  0  0  0  0
 24 37  1  0  0  0  0
 24 25  2  0  0  0  0
 25 10  1  0  0  0  0
 25 26  1  0  0  0  0
 26  8  2  0  0  0  0
M  END
>  <LOGBIO>
4.8100

>  <PRED_LOGBIO>
6.1500

>  <XV_RES>
-1.8900

>  <WHL_TMPL>
3

>  <ANCH>
8-9;11-9

$$$$
ROW14
  -MTS-   01071501563D 0   0.00000     0.00000     0

 59 62  0  0  0  0  0  0  0  0999 V2000
    3.6690    0.7670   -1.6370 C   0  0  0  0  0  0  0  0  0  0  0  0
    2.5160    0.1350   -1.0740 O   0  0  0  0  0  0  0  0  0  0  0  0
    1.3000    0.5940   -1.4370 C   0  0  0  0  0  0  0  0  0  0  0  0
    1.2090    1.5220   -2.2230 O   0  0  0  0  0  0  0  0  0  0  0  0
    0.0350   -0.0500   -0.8620 C   0  0  0  0  0  0  0  0  0  0  0  0
   -0.3980   -1.3280   -1.2340 C   0  0  0  0  0  0  0  0  0  0  0  0
   -1.5590   -1.8800   -0.6860 C   0  0  0  0  0  0  0  0  0  0  0  0
   -2.3200   -1.1670    0.2520 C   0  0  0  0  0  0  0  0  0  0  0  0
   -3.4870   -1.7090    0.8130 C   0  0  0  0  0  0  0  0  0  0  0  0
   -3.8620   -2.8320    0.4810 O   0  0  0  0  0  0  0  0  0  0  0  0
   -4.2210   -0.9800    1.7440 N   0  0  0  0  0  0  0  0  0  0  0  0
   -5.3480   -1.5570    2.2570 C   0  0  0  0  0  0  0  0  0  0  0  0
   -6.6900   -1.0110    1.7710 C   0  0  0  0  0  0  0  0  0  0  0  0
   -7.8260   -1.7740    2.4500 C   0  0  0  0  0  0  0  0  0  0  0  0
   -9.1680   -1.2280    1.9640 C   0  0  0  0  0  0  0  0  0  0  0  0
  -10.3040   -1.9910    2.6430 C   0  0  0  0  0  0  0  0  0  0  0  0
  -11.6300   -1.4510    2.1630 C   0  0  0  0  0  0  0  0  0  0  0  0
  -11.6610   -0.5320    1.3460 O   0  0  0  0  0  0  0  0  0  0  0  0
  -12.7650   -1.9690    2.6230 N   0  0  0  0  0  0  0  0  0  0  0  0
  -14.0560   -1.4430    2.1560 C   0  0  0  0  0  0  0  0  0  0  0  0
  -15.1800   -2.1970    2.8270 C   0  0  0  0  0  0  0  0  0  0  0  0
  -15.7000   -1.7410    4.0430 C   0  0  0  0  0  0  0  0  0  0  0  0
  -16.7420   -2.4410    4.6650 C   0  0  0  0  0  0  0  0  0  0  0  0
  -17.2620   -3.5960    4.0700 C   0  0  0  0  0  0  0  0  0  0  0  0
  -18.2600   -4.4520    4.4560 O   0  0  0  0  0  0  0  0  0  0  0  0
  -18.0740   -5.6410    3.6840 C   0  0  0  0  0  0  0  0  0  0  0  0
  -17.4200   -5.1870    2.4950 O   0  0  0  0  0  0  0  0  0  0  0  0
  -16.7410   -4.0520    2.8530 C   0  0  0  0  0  0  0  0  0  0  0  0
  -15.7000   -3.3530    2.2310 C   0  0  0  0  0  0  0  0  0  0  0  0
   -3.8170    0.2900    2.1360 C   0  0  0  0  0  0  0  0  0  0  0  0
   -4.4850    0.9350    2.9730 O   0  0  0  0  0  0  0  0  0  0  0  0
   -2.6570    0.8390    1.5850 N   0  0  0  0  0  0  0  0  0  0  0  0
   -1.8990    0.1240    0.6420 C   0  0  0  0  0  0  0  0  0  0  0  0
   -0.7300    0.6640    0.0790 C   0  0  0  0  0  0  0  0  0  0  0  0
    3.6720    1.8210   -1.3660 H   0  0  0  0  0  0  0  0  0  0  0  0
    4.5680    0.2910   -1.2520 H   0  0  0  0  0  0  0  0  0  0  0  0
    3.6420    0.6710   -2.7200 H   0  0  0  0  0  0  0  0  0  0  0  0
    0.1730   -1.8950   -1.9540 H   0  0  0  0  0  0  0  0  0  0  0  0
   -1.8740   -2.8680   -0.9880 H   0  0  0  0  0  0  0  0  0  0  0  0
   -5.3200   -1.3370    3.3220 H   0  0  0  0  0  0  0  0  0  0  0  0
   -5.3370   -2.6200    2.0240 H   0  0  0  0  0  0  0  0  0  0  0  0
   -6.7630   -1.1350    0.6930 H   0  0  0  0  0  0  0  0  0  0  0  0
   -6.7630    0.0460    2.0210 H   0  0  0  0  0  0  0  0  0  0  0  0
   -7.7530   -1.6500    3.5280 H   0  0  0  0  0  0  0  0  0  0  0  0
   -7.7530   -2.8300    2.2000 H   0  0  0  0  0  0  0  0  0  0  0  0
   -9.2410   -1.3520    0.8860 H   0  0  0  0  0  0  0  0  0  0  0  0
   -9.2410   -0.1710    2.2130 H   0  0  0  0  0  0  0  0  0  0  0  0
  -10.2310   -1.8670    3.7210 H   0  0  0  0  0  0  0  0  0  0  0  0
  -10.2310   -3.0470    2.3930 H   0  0  0  0  0  0  0  0  0  0  0  0
  -12.7410   -2.7230    3.2940 H   0  0  0  0  0  0  0  0  0  0  0  0
  -14.1290   -1.5670    1.0770 H   0  0  0  0  0  0  0  0  0  0  0  0
  -14.1290   -0.3870    2.4050 H   0  0  0  0  0  0  0  0  0  0  0  0
  -15.2990   -0.8500    4.5030 H   0  0  0  0  0  0  0  0  0  0  0  0
  -17.1430   -2.0890    5.6040 H   0  0  0  0  0  0  0  0  0  0  0  0
  -17.4620   -6.3660    4.2170 H   0  0  0  0  0  0  0  0  0  0  0  0
  -19.0260   -6.1140    3.4530 H   0  0  0  0  0  0  0  0  0  0  0  0
  -15.2980   -3.7050    1.2930 H   0  0  0  0  0  0  0  0  0  0  0  0
   -2.3590    1.7620    1.8680 H   0  0  0  0  0  0  0  0  0  0  0  0
   -0.4110    1.6520    0.3760 H   0  0  0  0  0  0  0  0  0  0  0  0
  1 35  1  0  0  0  0
  1 36  1  0  0  0  0
  1 37  1  0  0  0  0
  1  2  1  0  0  0  0
  2  3  1  0  0  0  0
  3  4  2  0  0  0  0
  3  5  1  0  0  0  0
  5  6  1  0  0  0  0
  6 38  1  0  0  0  0
  6  7  2  0  0  0  0
  7 39  1  0  0  0  0
  7  8  1  0  0  0  0
  8  9  1  0  0  0  0
  9 10  2  0  0  0  0
  9 11  1  0  0  0  0
 11 12  1  0  0  0  0
 12 40  1  0  0  0  0
 12 41  1  0  0  0  0
 12 13  1  0  0  0  0
 13 42  1  0  0  0  0
 13 43  1  0  0  0  0
 13 14  1  0  0  0  0
 14 44  1  0  0  0  0
 14 45  1  0  0  0  0
 14 15  1  0  0  0  0
 15 46  1  0  0  0  0
 15 47  1  0  0  0  0
 15 16  1  0  0  0  0
 16 48  1  0  0  0  0
 16 49  1  0  0  0  0
 16 17  1  0  0  0  0
 17 18  2  0  0  0  0
 17 19  1  0  0  0  0
 19 50  1  0  0  0  0
 19 20  1  0  0  0  0
 20 51  1  0  0  0  0
 20 52  1  0  0  0  0
 20 21  1  0  0  0  0
 21 22  2  0  0  0  0
 22 53  1  0  0  0  0
 22 23  1  0  0  0  0
 23 54  1  0  0  0  0
 23 24  2  0  0  0  0
 24 25  1  0  0  0  0
 25 26  1  0  0  0  0
 26 55  1  0  0  0  0
 26 56  1  0  0  0  0
 26 27  1  0  0  0  0
 27 28  1  0  0  0  0
 28 24  1  0  0  0  0
 28 29  2  0  0  0  0
 29 21  1  0  0  0  0
 29 57  1  0  0  0  0
 11 30  1  0  0  0  0
 30 31  2  0  0  0  0
 30 32  1  0  0  0  0
 32 58  1  0  0  0  0
 32 33  1  0  0  0  0
 33  8  2  0  0  0  0
 33 34  1  0  0  0  0
 34  5  2  0  0  0  0
 34 59  1  0  0  0  0
M  END
>  <LOGBIO>
4.8300

>  <PRED_LOGBIO>
5.0700

>  <XV_RES>
-0.1920

>  <WHL_TMPL>
2

>  <ANCH>
35-36;57-55

$$$$
ROW15
  -MTS-   01071501563D 0   0.00000     0.00000     0

 54 57  0  0  1  0  0  0  0  0999 V2000
    1.2620   -1.0710   -2.3260 C   0  0  0  0  0  0  0  0  0  0  0  0
    1.6900    0.2770   -1.7530 C   0  0  1  0  0  0  0  0  0  0  0  0
    0.5110    1.2280   -2.0270 C   0  0  2  0  0  0  0  0  0  0  0  0
   -0.7860    0.7210   -1.3710 C   0  0  1  0  0  0  0  0  0  0  0  0
   -0.5970    0.4790    0.1380 C   0  0  2  0  0  0  0  0  0  0  0  0
    0.5820   -0.4720    0.4120 C   0  0  0  0  0  0  0  0  0  0  0  0
    1.8800    0.0350   -0.2440 C   0  0  0  0  0  0  0  0  0  0  0  0
   -1.8860   -0.0800    0.7690 C   0  0  2  0  0  0  0  0  0  0  0  0
   -3.1330    0.6360    0.3090 C   0  0  0  0  0  0  0  0  0  0  0  0
   -3.1560    1.4450   -0.7590 C   0  0  0  0  0  0  0  0  0  0  0  0
   -1.9360    1.7180   -1.6060 C   0  0  0  0  0  0  0  0  0  0  0  0
   -4.3820    0.3170    1.0950 C   0  0  0  0  0  0  0  0  0  0  0  0
   -4.1600    0.4320    2.6140 C   0  0  1  0  0  0  0  0  0  0  0  0
   -5.2970   -0.1740    3.2360 O   0  0  0  0  0  0  0  0  0  0  0  0
   -2.9330   -0.3840    3.0620 C   0  0  0  0  0  0  0  0  0  0  0  0
   -1.6690    0.0350    2.2890 C   0  0  0  0  0  0  0  0  0  0  0  0
   -2.0010   -1.5430    0.4100 C   0  0  0  0  0  0  0  0  0  0  0  0
   -1.4610   -2.4730    1.2090 C   0  0  0  0  0  0  0  0  0  0  0  0
    0.6310    1.5660   -3.5250 C   0  0  0  0  0  0  0  0  0  0  0  0
    2.0870    1.2760   -3.9350 C   0  0  0  0  0  0  0  0  0  0  0  0
    2.8190    0.7700   -2.6780 C   0  0  2  0  0  0  0  0  0  0  0  0
    3.5910    1.8050   -2.0630 O   0  0  0  0  0  0  0  0  0  0  0  0
    3.6210   -0.3870   -3.0620 C   0  0  0  0  0  0  0  0  0  0  0  0
    4.2810   -1.3390   -3.3780 C   0  0  0  0  0  0  0  0  0  0  0  0
    1.6060   -1.1540   -3.3540 H   0  0  0  0  0  0  0  0  0  0  0  0
    0.1770   -1.1480   -2.2990 H   0  0  0  0  0  0  0  0  0  0  0  0
    1.6960   -1.8720   -1.7320 H   0  0  0  0  0  0  0  0  0  0  0  0
    0.7570    2.1500   -1.5040 H   0  0  0  0  0  0  0  0  0  0  0  0
   -1.0560   -0.2250   -1.8360 H   0  0  0  0  0  0  0  0  0  0  0  0
   -0.3770    1.4350    0.6090 H   0  0  0  0  0  0  0  0  0  0  0  0
    0.3380   -1.4120   -0.0780 H   0  0  0  0  0  0  0  0  0  0  0  0
    0.7400   -0.5170    1.4880 H   0  0  0  0  0  0  0  0  0  0  0  0
    2.0870    1.0080    0.1980 H   0  0  0  0  0  0  0  0  0  0  0  0
    2.6470   -0.7260   -0.1150 H   0  0  0  0  0  0  0  0  0  0  0  0
   -4.0870    1.9230   -1.0250 H   0  0  0  0  0  0  0  0  0  0  0  0
   -2.2510    1.5720   -2.6370 H   0  0  0  0  0  0  0  0  0  0  0  0
   -1.5690    2.7130   -1.3630 H   0  0  0  0  0  0  0  0  0  0  0  0
   -4.6040   -0.7300    0.8990 H   0  0  0  0  0  0  0  0  0  0  0  0
   -5.1560    1.0280    0.8130 H   0  0  0  0  0  0  0  0  0  0  0  0
   -4.0460    1.4750    2.9020 H   0  0  0  0  0  0  0  0  0  0  0  0
   -5.0280   -0.9080    3.8110 H   0  0  0  0  0  0  0  0  0  0  0  0
   -3.1340   -1.4170    2.7850 H   0  0  0  0  0  0  0  0  0  0  0  0
   -2.7650   -0.1930    4.1200 H   0  0  0  0  0  0  0  0  0  0  0  0
   -1.5160    1.0920    2.4990 H   0  0  0  0  0  0  0  0  0  0  0  0
   -0.8590   -0.6350    2.5700 H   0  0  0  0  0  0  0  0  0  0  0  0
   -2.5180   -1.8380   -0.4910 H   0  0  0  0  0  0  0  0  0  0  0  0
   -0.9430   -2.1770    2.1090 H   0  0  0  0  0  0  0  0  0  0  0  0
   -1.5430   -3.5190    0.9520 H   0  0  0  0  0  0  0  0  0  0  0  0
    0.4720    2.6370   -3.6300 H   0  0  0  0  0  0  0  0  0  0  0  0
   -0.0290    0.9080   -4.0870 H   0  0  0  0  0  0  0  0  0  0  0  0
    2.5400    2.2260   -4.2120 H   0  0  0  0  0  0  0  0  0  0  0  0
    2.0910    0.4870   -4.6840 H   0  0  0  0  0  0  0  0  0  0  0  0
    4.3360    1.4340   -1.5660 H   0  0  0  0  0  0  0  0  0  0  0  0
    4.8630   -2.1790   -3.6570 H   0  0  0  0  0  0  0  0  0  0  0  0
  1 25  1  0  0  0  0
  1 26  1  0  0  0  0
  1 27  1  0  0  0  0
  1  2  1  0  0  0  0
  2  3  1  0  0  0  0
  3 28  1  0  0  0  0
  3  4  1  0  0  0  0
  4 29  1  0  0  0  0
  4  5  1  0  0  0  0
  5 30  1  0  0  0  0
  5  6  1  0  0  0  0
  6 31  1  0  0  0  0
  6 32  1  0  0  0  0
  6  7  1  0  0  0  0
  7  2  1  0  0  0  0
  7 33  1  0  0  0  0
  7 34  1  0  0  0  0
  5  8  1  0  0  0  0
  8  9  1  0  0  0  0
  9 10  2  0  0  0  0
 10 35  1  0  0  0  0
 10 11  1  0  0  0  0
 11  4  1  0  0  0  0
 11 36  1  0  0  0  0
 11 37  1  0  0  0  0
  9 12  1  0  0  0  0
 12 38  1  0  0  0  0
 12 39  1  0  0  0  0
 12 13  1  0  0  0  0
 13 40  1  0  0  0  0
 13 14  1  0  0  0  0
 14 41  1  0  0  0  0
 13 15  1  0  0  0  0
 15 42  1  0  0  0  0
 15 43  1  0  0  0  0
 15 16  1  0  0  0  0
 16  8  1  0  0  0  0
 16 44  1  0  0  0  0
 16 45  1  0  0  0  0
  8 17  1  0  0  0  0
 17 46  1  0  0  0  0
 17 18  2  0  0  0  0
 18 47  1  0  0  0  0
 18 48  1  0  0  0  0
  3 19  1  0  0  0  0
 19 49  1  0  0  0  0
 19 50  1  0  0  0  0
 19 20  1  0  0  0  0
 20 51  1  0  0  0  0
 20 52  1  0  0  0  0
 20 21  1  0  0  0  0
 21  2  1  0  0  0  0
 21 22  1  0  0  0  0
 22 53  1  0  0  0  0
 21 23  1  0  0  0  0
 23 24  3  0  0  0  0
 24 54  1  0  0  0  0
M  END
>  <LOGBIO>
6.8200

>  <PRED_LOGBIO>
6.0000

>  <XV_RES>
0.9790

>  <WHL_TMPL>
1

>  <ANCH>
11-25;10-12

$$$$
ROW16
  -MTS-   01071501563D 0   0.00000     0.00000     0

 30 32  0  0  0  0  0  0  0  0999 V2000
   -7.1130   -0.9220    3.4450 O   0  0  0  0  0  0  0  0  0  0  0  0
   -5.8950   -0.5750    2.9210 C   0  0  0  0  0  0  0  0  0  0  0  0
   -5.3410    0.6780    3.2090 C   0  0  0  0  0  0  0  0  0  0  0  0
   -4.0970    1.0320    2.6730 C   0  0  0  0  0  0  0  0  0  0  0  0
   -3.4070    0.1340    1.8500 C   0  0  0  0  0  0  0  0  0  0  0  0
   -2.1630    0.4880    1.3140 C   0  0  0  0  0  0  0  0  0  0  0  0
   -1.4740   -0.4100    0.4910 C   0  0  0  0  0  0  0  0  0  0  0  0
   -2.0290   -1.6630    0.2030 C   0  0  0  0  0  0  0  0  0  0  0  0
   -3.2730   -2.0170    0.7390 C   0  0  0  0  0  0  0  0  0  0  0  0
   -3.9620   -1.1190    1.5620 C   0  0  0  0  0  0  0  0  0  0  0  0
   -5.2060   -1.4730    2.0980 C   0  0  0  0  0  0  0  0  0  0  0  0
   -0.1660   -0.0230   -0.0650 C   0  0  0  0  0  0  0  0  0  0  0  0
    1.0360   -0.5570    0.4470 C   0  0  0  0  0  0  0  0  0  0  0  0
    0.9860   -1.4380    1.4680 F   0  0  0  0  0  0  0  0  0  0  0  0
    2.2780   -0.1920   -0.0820 C   0  0  0  0  0  0  0  0  0  0  0  0
    2.3400    0.7150   -1.1340 C   0  0  0  0  0  0  0  0  0  0  0  0
    3.5560    1.0730   -1.6520 O   0  0  0  0  0  0  0  0  0  0  0  0
    1.1760    1.2610   -1.6640 C   0  0  0  0  0  0  0  0  0  0  0  0
   -0.0660    0.8940   -1.1330 C   0  0  0  0  0  0  0  0  0  0  0  0
   -1.1910    1.4280   -1.6530 F   0  0  0  0  0  0  0  0  0  0  0  0
   -7.0090   -1.3600    4.3040 H   0  0  0  0  0  0  0  0  0  0  0  0
   -5.8720    1.3710    3.8440 H   0  0  0  0  0  0  0  0  0  0  0  0
   -3.6690    1.9980    2.8950 H   0  0  0  0  0  0  0  0  0  0  0  0
   -1.7350    1.4550    1.5360 H   0  0  0  0  0  0  0  0  0  0  0  0
   -1.4970   -2.3560   -0.4320 H   0  0  0  0  0  0  0  0  0  0  0  0
   -3.7010   -2.9840    0.5170 H   0  0  0  0  0  0  0  0  0  0  0  0
   -5.6340   -2.4400    1.8760 H   0  0  0  0  0  0  0  0  0  0  0  0
    3.1850   -0.6130    0.3250 H   0  0  0  0  0  0  0  0  0  0  0  0
    4.1190    0.2950   -1.7900 H   0  0  0  0  0  0  0  0  0  0  0  0
    1.2300    1.9650   -2.4810 H   0  0  0  0  0  0  0  0  0  0  0  0
  1 21  1  0  0  0  0
  1  2  1  0  0  0  0
  2  3  2  0  0  0  0
  3 22  1  0  0  0  0
  3  4  1  0  0  0  0
  4 23  1  0  0  0  0
  4  5  2  0  0  0  0
  5  6  1  0  0  0  0
  6 24  1  0  0  0  0
  6  7  2  0  0  0  0
  7  8  1  0  0  0  0
  8 25  1  0  0  0  0
  8  9  2  0  0  0  0
  9 26  1  0  0  0  0
  9 10  1  0  0  0  0
 10  5  1  0  0  0  0
 10 11  2  0  0  0  0
 11  2  1  0  0  0  0
 11 27  1  0  0  0  0
  7 12  1  0  0  0  0
 12 13  2  0  0  0  0
 13 14  1  0  0  0  0
 13 15  1  0  0  0  0
 15 28  1  0  0  0  0
 15 16  2  0  0  0  0
 16 17  1  0  0  0  0
 17 29  1  0  0  0  0
 16 18  1  0  0  0  0
 18 30  1  0  0  0  0
 18 19  2  0  0  0  0
 19 12  1  0  0  0  0
 19 20  1  0  0  0  0
M  END
>  <LOGBIO>
7.9900

>  <PRED_LOGBIO>
7.1700

>  <XV_RES>
1.1170

>  <WHL_TMPL>
3

>  <ANCH>
8-9;11-12

$$$$
ROW17
  -MTS-   01071501563D 0   0.00000     0.00000     0

 68 73  0  0  1  0  0  0  0  0999 V2000
   -5.4870   -1.6340    2.1090 O   0  0  0  0  0  0  0  0  0  0  0  0
   -4.3200   -1.0920    1.6570 C   0  0  0  0  0  0  0  0  0  0  0  0
   -3.5670   -1.8330    0.7550 C   0  0  0  0  0  0  0  0  0  0  0  0
   -2.3650   -1.3180    0.2680 C   0  0  0  0  0  0  0  0  0  0  0  0
   -1.9060   -0.0570    0.6810 C   0  0  0  0  0  0  0  0  0  0  0  0
   -2.6850    0.6750    1.5930 C   0  0  0  0  0  0  0  0  0  0  0  0
   -3.8900    0.1610    2.0810 C   0  0  0  0  0  0  0  0  0  0  0  0
   -0.8550    0.8550    0.0780 C   0  0  1  0  0  0  0  0  0  0  0  0
   -0.4380   -0.6280   -0.8910 S   0  0  0  0  0  0  0  0  0  0  0  0
    0.9920   -0.2260   -1.8540 C   0  0  0  0  0  0  0  0  0  0  0  0
    1.4310   -0.9190   -2.9880 C   0  0  0  0  0  0  0  0  0  0  0  0
    2.5830   -0.4990   -3.6630 C   0  0  0  0  0  0  0  0  0  0  0  0
    3.0130   -1.1770   -4.7730 O   0  0  0  0  0  0  0  0  0  0  0  0
    3.2960    0.6150   -3.2040 C   0  0  0  0  0  0  0  0  0  0  0  0
    2.8570    1.3080   -2.0690 C   0  0  0  0  0  0  0  0  0  0  0  0
    1.7050    0.8870   -1.3940 C   0  0  0  0  0  0  0  0  0  0  0  0
    1.4230    1.6770   -0.3110 O   0  0  0  0  0  0  0  0  0  0  0  0
    0.0430    2.0510   -0.2900 C   0  0  1  0  0  0  0  0  0  0  0  0
   -0.3170    2.4330   -1.7060 C   0  0  0  0  0  0  0  0  0  0  0  0
    0.6780    2.8780   -2.5850 C   0  0  0  0  0  0  0  0  0  0  0  0
    0.3450    3.2320   -3.8980 C   0  0  0  0  0  0  0  0  0  0  0  0
   -0.9830    3.1420   -4.3320 C   0  0  0  0  0  0  0  0  0  0  0  0
   -1.3090    3.4880   -5.6160 O   0  0  0  0  0  0  0  0  0  0  0  0
   -1.6710    4.8480   -5.8730 C   0  0  0  0  0  0  0  0  0  0  0  0
   -1.9950    5.0170   -7.3570 C   0  0  0  0  0  0  0  0  0  0  0  0
   -2.3680    6.4140   -7.6210 N   0  0  0  0  0  0  0  0  0  0  0  0
   -1.1640    7.1860   -7.9640 C   0  0  0  0  0  0  0  0  0  0  0  0
   -1.4930    8.6660   -8.2310 C   0  0  0  0  0  0  0  0  0  0  0  0
   -2.5780    8.8040   -9.3160 C   0  0  0  0  0  0  0  0  0  0  0  0
   -3.7910    7.9050   -9.0130 C   0  0  0  0  0  0  0  0  0  0  0  0
   -3.3560    6.4600   -8.7090 C   0  0  0  0  0  0  0  0  0  0  0  0
   -3.0210   10.1610   -9.3870 O   0  0  0  0  0  0  0  0  0  0  0  0
   -3.5410   10.3040  -10.7120 C   0  0  0  0  0  0  0  0  0  0  0  0
   -2.6240    9.3570  -11.5080 C   0  0  0  0  0  0  0  0  0  0  0  0
   -2.0400    8.4320  -10.5870 O   0  0  0  0  0  0  0  0  0  0  0  0
   -1.9780    2.6970   -3.4530 C   0  0  0  0  0  0  0  0  0  0  0  0
   -1.6440    2.3420   -2.1400 C   0  0  0  0  0  0  0  0  0  0  0  0
   -6.2200   -1.1460    1.7020 H   0  0  0  0  0  0  0  0  0  0  0  0
   -3.9110   -2.8040    0.4320 H   0  0  0  0  0  0  0  0  0  0  0  0
   -1.7820   -1.8950   -0.4340 H   0  0  0  0  0  0  0  0  0  0  0  0
   -2.3480    1.6470    1.9210 H   0  0  0  0  0  0  0  0  0  0  0  0
   -4.4820    0.7320    2.7810 H   0  0  0  0  0  0  0  0  0  0  0  0
   -0.1470    0.5550    0.8480 H   0  0  0  0  0  0  0  0  0  0  0  0
    0.8810   -1.7790   -3.3430 H   0  0  0  0  0  0  0  0  0  0  0  0
    3.6260   -1.8880   -4.5310 H   0  0  0  0  0  0  0  0  0  0  0  0
    4.1850    0.9400   -3.7240 H   0  0  0  0  0  0  0  0  0  0  0  0
    3.4070    2.1670   -1.7140 H   0  0  0  0  0  0  0  0  0  0  0  0
   -0.1410    2.8810    0.3890 H   0  0  0  0  0  0  0  0  0  0  0  0
    1.7030    2.9480   -2.2500 H   0  0  0  0  0  0  0  0  0  0  0  0
    1.1130    3.5760   -4.5760 H   0  0  0  0  0  0  0  0  0  0  0  0
   -2.5450    5.1080   -5.2800 H   0  0  0  0  0  0  0  0  0  0  0  0
   -0.8430    5.5010   -5.6060 H   0  0  0  0  0  0  0  0  0  0  0  0
   -1.1210    4.7560   -7.9510 H   0  0  0  0  0  0  0  0  0  0  0  0
   -2.8230    4.3640   -7.6250 H   0  0  0  0  0  0  0  0  0  0  0  0
   -0.6960    6.7550   -8.8460 H   0  0  0  0  0  0  0  0  0  0  0  0
   -0.4460    7.1170   -7.1500 H   0  0  0  0  0  0  0  0  0  0  0  0
   -1.8400    9.1330   -7.3120 H   0  0  0  0  0  0  0  0  0  0  0  0
   -0.5920    9.1850   -8.5520 H   0  0  0  0  0  0  0  0  0  0  0  0
   -4.3360    8.3060   -8.1610 H   0  0  0  0  0  0  0  0  0  0  0  0
   -4.4660    7.9070   -9.8670 H   0  0  0  0  0  0  0  0  0  0  0  0
   -2.9290    6.0140   -9.6050 H   0  0  0  0  0  0  0  0  0  0  0  0
   -4.2260    5.8700   -8.4300 H   0  0  0  0  0  0  0  0  0  0  0  0
   -4.5830    9.9990  -10.7700 H   0  0  0  0  0  0  0  0  0  0  0  0
   -3.4650   11.3300  -11.0660 H   0  0  0  0  0  0  0  0  0  0  0  0
   -1.8380    9.9350  -11.9900 H   0  0  0  0  0  0  0  0  0  0  0  0
   -3.2150    8.8140  -12.2420 H   0  0  0  0  0  0  0  0  0  0  0  0
   -3.0020    2.6270   -3.7880 H   0  0  0  0  0  0  0  0  0  0  0  0
   -2.4120    1.9990   -1.4620 H   0  0  0  0  0  0  0  0  0  0  0  0
  1 38  1  0  0  0  0
  1  2  1  0  0  0  0
  2  3  2  0  0  0  0
  3 39  1  0  0  0  0
  3  4  1  0  0  0  0
  4 40  1  0  0  0  0
  4  5  2  0  0  0  0
  5  6  1  0  0  0  0
  6 41  1  0  0  0  0
  6  7  2  0  0  0  0
  7  2  1  0  0  0  0
  7 42  1  0  0  0  0
  5  8  1  0  0  0  0
  8 43  1  0  0  0  0
  8  9  1  0  0  0  0
  9 10  1  0  0  0  0
 10 11  1  0  0  0  0
 11 44  1  0  0  0  0
 11 12  2  0  0  0  0
 12 13  1  0  0  0  0
 13 45  1  0  0  0  0
 12 14  1  0  0  0  0
 14 46  1  0  0  0  0
 14 15  2  0  0  0  0
 15 47  1  0  0  0  0
 15 16  1  0  0  0  0
 16 10  2  0  0  0  0
 16 17  1  0  0  0  0
 17 18  1  0  0  0  0
 18  8  1  0  0  0  0
 18 48  1  0  0  0  0
 18 19  1  0  0  0  0
 19 20  2  0  0  0  0
 20 49  1  0  0  0  0
 20 21  1  0  0  0  0
 21 50  1  0  0  0  0
 21 22  2  0  0  0  0
 22 23  1  0  0  0  0
 23 24  1  0  0  0  0
 24 51  1  0  0  0  0
 24 52  1  0  0  0  0
 24 25  1  0  0  0  0
 25 53  1  0  0  0  0
 25 54  1  0  0  0  0
 25 26  1  0  0  0  0
 26 27  1  0  0  0  0
 27 55  1  0  0  0  0
 27 56  1  0  0  0  0
 27 28  1  0  0  0  0
 28 57  1  0  0  0  0
 28 58  1  0  0  0  0
 28 29  1  0  0  0  0
 29 30  1  0  0  0  0
 30 59  1  0  0  0  0
 30 60  1  0  0  0  0
 30 31  1  0  0  0  0
 31 26  1  0  0  0  0
 31 61  1  0  0  0  0
 31 62  1  0  0  0  0
 29 32  1  0  0  0  0
 32 33  1  0  0  0  0
 33 63  1  0  0  0  0
 33 64  1  0  0  0  0
 33 34  1  0  0  0  0
 34 65  1  0  0  0  0
 34 66  1  0  0  0  0
 34 35  1  0  0  0  0
 35 29  1  0  0  0  0
 22 36  1  0  0  0  0
 36 67  1  0  0  0  0
 36 37  2  0  0  0  0
 37 19  1  0  0  0  0
 37 68  1  0  0  0  0
M  END
>  <LOGBIO>
8.7000

>  <PRED_LOGBIO>
8.7200

>  <XV_RES>
0.0260

>  <WHL_TMPL>
1

>  <ANCH>
4-6;24-26

$$$$
ROW18
  -MTS-   01071501563D 0   0.00000     0.00000     0

 62 66  0  0  0  0  0  0  0  0999 V2000
    2.1310   -2.7830    2.7700 O   0  0  0  0  0  0  0  0  0  0  0  0
    2.0230   -1.8750    1.7500 C   0  0  0  0  0  0  0  0  0  0  0  0
    3.1680   -1.4580    1.0600 C   0  0  0  0  0  0  0  0  0  0  0  0
    3.0580   -0.5300    0.0180 C   0  0  0  0  0  0  0  0  0  0  0  0
    1.8040   -0.0180   -0.3340 C   0  0  0  0  0  0  0  0  0  0  0  0
    1.7390    0.9810   -1.4650 C   0  0  0  0  0  0  0  0  0  0  0  0
    0.3160    1.1890   -2.0160 C   0  0  0  0  0  0  0  0  0  0  0  0
   -0.6900    1.3550   -0.8610 C   0  0  0  0  0  0  0  0  0  0  0  0
   -0.7150    0.0880    0.0140 C   0  0  0  0  0  0  0  0  0  0  0  0
    0.6590   -0.4340    0.3560 C   0  0  0  0  0  0  0  0  0  0  0  0
    0.7690   -1.3630    1.3980 C   0  0  0  0  0  0  0  0  0  0  0  0
   -0.0590   -0.0850   -2.7340 C   0  0  0  0  0  0  0  0  0  0  0  0
   -1.2760   -0.1690   -3.4210 C   0  0  0  0  0  0  0  0  0  0  0  0
   -1.6240   -1.3510   -4.0870 C   0  0  0  0  0  0  0  0  0  0  0  0
   -0.7550   -2.4480   -4.0650 C   0  0  0  0  0  0  0  0  0  0  0  0
    0.4620   -2.3640   -3.3770 C   0  0  0  0  0  0  0  0  0  0  0  0
    0.8100   -1.1820   -2.7120 C   0  0  0  0  0  0  0  0  0  0  0  0
    2.5370    0.3780   -2.5960 C   0  0  0  0  0  0  0  0  0  0  0  0
    3.7380   -0.2890   -2.3280 C   0  0  0  0  0  0  0  0  0  0  0  0
    4.4780   -0.8480   -3.3770 C   0  0  0  0  0  0  0  0  0  0  0  0
    4.0160   -0.7390   -4.6940 C   0  0  0  0  0  0  0  0  0  0  0  0
    4.7410   -1.2860   -5.7210 O   0  0  0  0  0  0  0  0  0  0  0  0
    4.4630   -2.6390   -6.0920 C   0  0  0  0  0  0  0  0  0  0  0  0
    5.3750   -3.0470   -7.2480 C   0  0  0  0  0  0  0  0  0  0  0  0
    5.0900   -4.4380   -7.6300 N   0  0  0  0  0  0  0  0  0  0  0  0
    3.7080   -4.8050   -7.2920 C   0  0  0  0  0  0  0  0  0  0  0  0
    3.6980   -6.3390   -7.1560 C   0  0  0  0  0  0  0  0  0  0  0  0
    5.1790   -6.7180   -6.9650 C   0  0  0  0  0  0  0  0  0  0  0  0
    5.9280   -5.3760   -6.8690 C   0  0  0  0  0  0  0  0  0  0  0  0
    2.8150   -0.0720   -4.9630 C   0  0  0  0  0  0  0  0  0  0  0  0
    2.0750    0.4870   -3.9140 C   0  0  0  0  0  0  0  0  0  0  0  0
    2.2280   -2.3360    3.6250 H   0  0  0  0  0  0  0  0  0  0  0  0
    4.1360   -1.8530    1.3320 H   0  0  0  0  0  0  0  0  0  0  0  0
    3.9420   -0.2090   -0.5140 H   0  0  0  0  0  0  0  0  0  0  0  0
    2.1660    1.9330   -1.1600 H   0  0  0  0  0  0  0  0  0  0  0  0
    0.2810    2.0460   -2.6860 H   0  0  0  0  0  0  0  0  0  0  0  0
   -1.6750    1.4380   -1.3170 H   0  0  0  0  0  0  0  0  0  0  0  0
   -0.3690    2.1920   -0.2440 H   0  0  0  0  0  0  0  0  0  0  0  0
   -1.1860   -0.6830   -0.5920 H   0  0  0  0  0  0  0  0  0  0  0  0
   -1.2260    0.3350    0.9420 H   0  0  0  0  0  0  0  0  0  0  0  0
   -0.1140   -1.6840    1.9300 H   0  0  0  0  0  0  0  0  0  0  0  0
   -1.9460    0.6780   -3.4380 H   0  0  0  0  0  0  0  0  0  0  0  0
   -2.5620   -1.4150   -4.6170 H   0  0  0  0  0  0  0  0  0  0  0  0
   -1.0230   -3.3590   -4.5780 H   0  0  0  0  0  0  0  0  0  0  0  0
    1.1320   -3.2110   -3.3600 H   0  0  0  0  0  0  0  0  0  0  0  0
    1.7480   -1.1180   -2.1810 H   0  0  0  0  0  0  0  0  0  0  0  0
    4.0940   -0.3730   -1.3120 H   0  0  0  0  0  0  0  0  0  0  0  0
    5.4040   -1.3620   -3.1700 H   0  0  0  0  0  0  0  0  0  0  0  0
    4.6420   -3.2920   -5.2410 H   0  0  0  0  0  0  0  0  0  0  0  0
    3.4240   -2.7240   -6.4030 H   0  0  0  0  0  0  0  0  0  0  0  0
    5.1960   -2.3930   -8.0990 H   0  0  0  0  0  0  0  0  0  0  0  0
    6.4150   -2.9620   -6.9370 H   0  0  0  0  0  0  0  0  0  0  0  0
    3.4400   -4.3580   -6.3370 H   0  0  0  0  0  0  0  0  0  0  0  0
    3.0480   -4.5120   -8.1060 H   0  0  0  0  0  0  0  0  0  0  0  0
    3.2850   -6.8090   -8.0450 H   0  0  0  0  0  0  0  0  0  0  0  0
    3.1000   -6.6540   -6.3030 H   0  0  0  0  0  0  0  0  0  0  0  0
    5.5260   -7.2600   -7.8420 H   0  0  0  0  0  0  0  0  0  0  0  0
    5.2920   -7.2580   -6.0270 H   0  0  0  0  0  0  0  0  0  0  0  0
    6.0350   -5.0580   -5.8350 H   0  0  0  0  0  0  0  0  0  0  0  0
    6.9250   -5.4510   -7.3000 H   0  0  0  0  0  0  0  0  0  0  0  0
    2.4590    0.0120   -5.9790 H   0  0  0  0  0  0  0  0  0  0  0  0
    1.1490    1.0010   -4.1210 H   0  0  0  0  0  0  0  0  0  0  0  0
  1 32  1  0  0  0  0
  1  2  1  0  0  0  0
  2  3  1  0  0  0  0
  3 33  1  0  0  0  0
  3  4  2  0  0  0  0
  4 34  1  0  0  0  0
  4  5  1  0  0  0  0
  5  6  1  0  0  0  0
  6 35  1  0  0  0  0
  6  7  1  0  0  0  0
  7 36  1  0  0  0  0
  7  8  1  0  0  0  0
  8 37  1  0  0  0  0
  8 38  1  0  0  0  0
  8  9  1  0  0  0  0
  9 39  1  0  0  0  0
  9 40  1  0  0  0  0
  9 10  1  0  0  0  0
 10  5  2  0  0  0  0
 10 11  1  0  0  0  0
 11  2  2  0  0  0  0
 11 41  1  0  0  0  0
  7 12  1  0  0  0  0
 12 13  2  0  0  0  0
 13 42  1  0  0  0  0
 13 14  1  0  0  0  0
 14 43  1  0  0  0  0
 14 15  2  0  0  0  0
 15 44  1  0  0  0  0
 15 16  1  0  0  0  0
 16 45  1  0  0  0  0
 16 17  2  0  0  0  0
 17 12  1  0  0  0  0
 17 46  1  0  0  0  0
  6 18  1  0  0  0  0
 18 19  2  0  0  0  0
 19 47  1  0  0  0  0
 19 20  1  0  0  0  0
 20 48  1  0  0  0  0
 20 21  2  0  0  0  0
 21 22  1  0  0  0  0
 22 23  1  0  0  0  0
 23 49  1  0  0  0  0
 23 50  1  0  0  0  0
 23 24  1  0  0  0  0
 24 51  1  0  0  0  0
 24 52  1  0  0  0  0
 24 25  1  0  0  0  0
 25 26  1  0  0  0  0
 26 53  1  0  0  0  0
 26 54  1  0  0  0  0
 26 27  1  0  0  0  0
 27 55  1  0  0  0  0
 27 56  1  0  0  0  0
 27 28  1  0  0  0  0
 28 57  1  0  0  0  0
 28 58  1  0  0  0  0
 28 29  1  0  0  0  0
 29 25  1  0  0  0  0
 29 59  1  0  0  0  0
 29 60  1  0  0  0  0
 21 30  1  0  0  0  0
 30 61  1  0  0  0  0
 30 31  2  0  0  0  0
 31 18  1  0  0  0  0
 31 62  1  0  0  0  0
M  END
>  <LOGBIO>
9.3000

>  <PRED_LOGBIO>
8.8600

>  <XV_RES>
0.7490

>  <WHL_TMPL>
1

>  <ANCH>
28-29;8-6

$$$$
ROW19
  -MTS-   01071501563D 0   0.00000     0.00000     0

 39 42  0  0  0  0  0  0  0  0999 V2000
   -5.1730   -1.4690    2.0810 O   0  0  0  0  0  0  0  0  0  0  0  0
   -3.9590   -1.1500    1.5460 C   0  0  0  0  0  0  0  0  0  0  0  0
   -3.4290    0.1000    1.8460 C   0  0  0  0  0  0  0  0  0  0  0  0
   -2.1890    0.4690    1.3200 C   0  0  0  0  0  0  0  0  0  0  0  0
   -1.4740   -0.4100    0.4910 C   0  0  0  0  0  0  0  0  0  0  0  0
   -2.0310   -1.6680    0.2020 C   0  0  0  0  0  0  0  0  0  0  0  0
   -3.2710   -2.0390    0.7270 C   0  0  0  0  0  0  0  0  0  0  0  0
   -0.1600   -0.0210   -0.0680 C   0  0  0  0  0  0  0  0  0  0  0  0
    0.0350    0.8260   -1.0610 N   0  0  0  0  0  0  0  0  0  0  0  0
    1.4570    0.9460   -1.3190 N   0  0  0  0  0  0  0  0  0  0  0  0
    2.0860    1.7900   -2.3440 C   0  0  0  0  0  0  0  0  0  0  0  0
    1.7570    3.2810   -2.1450 C   0  0  0  0  0  0  0  0  0  0  0  0
    2.9350    4.1020   -2.7020 C   0  0  0  0  0  0  0  0  0  0  0  0
    4.0490    3.0650   -2.9400 C   0  0  0  0  0  0  0  0  0  0  0  0
    3.6230    1.7520   -2.2580 C   0  0  0  0  0  0  0  0  0  0  0  0
    2.1270    0.1020   -0.4020 C   0  0  0  0  0  0  0  0  0  0  0  0
    3.4830   -0.1760   -0.1950 C   0  0  0  0  0  0  0  0  0  0  0  0
    4.6900    0.5940   -1.1840 Cl  0  0  0  0  0  0  0  0  0  0  0  0
    3.8690   -1.0740    0.8070 C   0  0  0  0  0  0  0  0  0  0  0  0
    2.8980   -1.6940    1.6030 C   0  0  0  0  0  0  0  0  0  0  0  0
    1.5410   -1.4150    1.3970 C   0  0  0  0  0  0  0  0  0  0  0  0
    1.1560   -0.5180    0.3940 C   0  0  0  0  0  0  0  0  0  0  0  0
   -5.8600   -1.1180    1.4930 H   0  0  0  0  0  0  0  0  0  0  0  0
   -3.9730    0.7820    2.4820 H   0  0  0  0  0  0  0  0  0  0  0  0
   -1.7760    1.4390    1.5530 H   0  0  0  0  0  0  0  0  0  0  0  0
   -1.4940   -2.3560   -0.4340 H   0  0  0  0  0  0  0  0  0  0  0  0
   -3.6920   -3.0070    0.4990 H   0  0  0  0  0  0  0  0  0  0  0  0
    1.7230    1.4170   -3.3000 H   0  0  0  0  0  0  0  0  0  0  0  0
    1.6410    3.4870   -1.0830 H   0  0  0  0  0  0  0  0  0  0  0  0
    0.8510    3.5280   -2.6950 H   0  0  0  0  0  0  0  0  0  0  0  0
    3.2520    4.8640   -1.9930 H   0  0  0  0  0  0  0  0  0  0  0  0
    2.6610    4.6030   -3.6290 H   0  0  0  0  0  0  0  0  0  0  0  0
    4.1650    2.8980   -4.0080 H   0  0  0  0  0  0  0  0  0  0  0  0
    4.9750    3.4210   -2.4950 H   0  0  0  0  0  0  0  0  0  0  0  0
    3.9620    1.7130   -1.2240 H   0  0  0  0  0  0  0  0  0  0  0  0
    4.0280    0.8860   -2.7770 H   0  0  0  0  0  0  0  0  0  0  0  0
    4.9150   -1.2890    0.9670 H   0  0  0  0  0  0  0  0  0  0  0  0
    3.1950   -2.3860    2.3770 H   0  0  0  0  0  0  0  0  0  0  0  0
    0.7920   -1.8930    2.0110 H   0  0  0  0  0  0  0  0  0  0  0  0
  1 23  1  0  0  0  0
  1  2  1  0  0  0  0
  2  3  2  0  0  0  0
  3 24  1  0  0  0  0
  3  4  1  0  0  0  0
  4 25  1  0  0  0  0
  4  5  2  0  0  0  0
  5  6  1  0  0  0  0
  6 26  1  0  0  0  0
  6  7  2  0  0  0  0
  7  2  1  0  0  0  0
  7 27  1  0  0  0  0
  5  8  1  0  0  0  0
  8  9  2  0  0  0  0
  9 10  1  0  0  0  0
 10 11  1  0  0  0  0
 11 28  1  0  0  0  0
 11 12  1  0  0  0  0
 12 29  1  0  0  0  0
 12 30  1  0  0  0  0
 12 13  1  0  0  0  0
 13 31  1  0  0  0  0
 13 32  1  0  0  0  0
 13 14  1  0  0  0  0
 14 33  1  0  0  0  0
 14 34  1  0  0  0  0
 14 15  1  0  0  0  0
 15 11  1  0  0  0  0
 15 35  1  0  0  0  0
 15 36  1  0  0  0  0
 10 16  1  0  0  0  0
 16 17  2  0  0  0  0
 17 18  1  0  0  0  0
 17 19  1  0  0  0  0
 19 37  1  0  0  0  0
 19 20  2  0  0  0  0
 20 38  1  0  0  0  0
 20 21  1  0  0  0  0
 21 39  1  0  0  0  0
 21 22  2  0  0  0  0
 22  8  1  0  0  0  0
 22 16  1  0  0  0  0
M  END
>  <LOGBIO>
7.7400

>  <PRED_LOGBIO>
7.5200

>  <XV_RES>
0.3630

>  <WHL_TMPL>
3

>  <ANCH>
2-3;1-3

$$$$
ROW20
  -MTS-   01071501563D 0   0.00000     0.00000     0

 31 33  0  0  0  0  0  0  0  0999 V2000
    2.8610    8.5030   -0.5780 O   0  0  0  0  0  0  0  0  0  0  0  0
    2.4830    7.1920   -0.4580 C   0  0  0  0  0  0  0  0  0  0  0  0
    1.3750    6.8510    0.3270 C   0  0  0  0  0  0  0  0  0  0  0  0
    0.9900    5.5110    0.4490 C   0  0  0  0  0  0  0  0  0  0  0  0
    1.7120    4.5110   -0.2120 C   0  0  0  0  0  0  0  0  0  0  0  0
    2.8210    4.8520   -0.9970 C   0  0  0  0  0  0  0  0  0  0  0  0
    3.2060    6.1920   -1.1200 C   0  0  0  0  0  0  0  0  0  0  0  0
    1.3050    3.0950   -0.0820 C   0  0  0  0  0  0  0  0  0  0  0  0
    0.6510    2.4540   -1.1420 C   0  0  0  0  0  0  0  0  0  0  0  0
    1.1680    1.2650   -1.6680 C   0  0  0  0  0  0  0  0  0  0  0  0
    0.4910    0.6020   -2.7650 C   0  0  0  0  0  0  0  0  0  0  0  0
   -0.0510    0.0710   -3.6430 N   0  0  0  0  0  0  0  0  0  0  0  0
    2.3400    0.7150   -1.1340 C   0  0  0  0  0  0  0  0  0  0  0  0
    2.8580   -0.4750   -1.6600 C   0  0  0  0  0  0  0  0  0  0  0  0
    4.0300   -1.0240   -1.1260 C   0  0  0  0  0  0  0  0  0  0  0  0
    4.5360   -2.1890   -1.6410 O   0  0  0  0  0  0  0  0  0  0  0  0
    4.6840   -0.3840   -0.0670 C   0  0  0  0  0  0  0  0  0  0  0  0
    4.1660    0.8060    0.4590 C   0  0  0  0  0  0  0  0  0  0  0  0
    2.9940    1.3550   -0.0750 C   0  0  0  0  0  0  0  0  0  0  0  0
    2.4760    2.5450    0.4510 C   0  0  0  0  0  0  0  0  0  0  0  0
    3.4950    8.7470    0.1140 H   0  0  0  0  0  0  0  0  0  0  0  0
    0.8180    7.6230    0.8370 H   0  0  0  0  0  0  0  0  0  0  0  0
    0.1350    5.2490    1.0550 H   0  0  0  0  0  0  0  0  0  0  0  0
    3.3780    4.0810   -1.5080 H   0  0  0  0  0  0  0  0  0  0  0  0
    4.0610    6.4550   -1.7250 H   0  0  0  0  0  0  0  0  0  0  0  0
   -0.2530    2.8780   -1.5530 H   0  0  0  0  0  0  0  0  0  0  0  0
    2.3530   -0.9690   -2.4770 H   0  0  0  0  0  0  0  0  0  0  0  0
    4.6510   -2.1230   -2.6020 H   0  0  0  0  0  0  0  0  0  0  0  0
    5.5880   -0.8080    0.3450 H   0  0  0  0  0  0  0  0  0  0  0  0
    4.6710    1.2990    1.2760 H   0  0  0  0  0  0  0  0  0  0  0  0
    2.9810    3.0390    1.2680 H   0  0  0  0  0  0  0  0  0  0  0  0
  1 21  1  0  0  0  0
  1  2  1  0  0  0  0
  2  3  2  0  0  0  0
  3 22  1  0  0  0  0
  3  4  1  0  0  0  0
  4 23  1  0  0  0  0
  4  5  2  0  0  0  0
  5  6  1  0  0  0  0
  6 24  1  0  0  0  0
  6  7  2  0  0  0  0
  7  2  1  0  0  0  0
  7 25  1  0  0  0  0
  5  8  1  0  0  0  0
  8  9  2  0  0  0  0
  9 26  1  0  0  0  0
  9 10  1  0  0  0  0
 10 11  1  0  0  0  0
 11 12  3  0  0  0  0
 10 13  2  0  0  0  0
 13 14  1  0  0  0  0
 14 27  1  0  0  0  0
 14 15  2  0  0  0  0
 15 16  1  0  0  0  0
 16 28  1  0  0  0  0
 15 17  1  0  0  0  0
 17 29  1  0  0  0  0
 17 18  2  0  0  0  0
 18 30  1  0  0  0  0
 18 19  1  0  0  0  0
 19 13  1  0  0  0  0
 19 20  2  0  0  0  0
 20  8  1  0  0  0  0
 20 31  1  0  0  0  0
M  END
>  <LOGBIO>
6.9800

>  <PRED_LOGBIO>
6.8400

>  <XV_RES>
0.2640

>  <WHL_TMPL>
3

>  <ANCH>
18-20;19-16

$$$$
ROW21
  -MTS-   01071501563D 0   0.00000     0.00000     0

 55 58  0  0  1  0  0  0  0  0999 V2000
    4.3750    8.4370   -0.7590 C   0  0  0  0  0  0  0  0  0  0  0  0
    4.3290    8.6530    0.6940 N   0  0  0  0  0  0  0  0  0  0  0  0
    4.3040   10.0960    0.9740 C   0  0  0  0  0  0  0  0  0  0  0  0
    3.1180    8.0260    1.2450 C   0  0  0  0  0  0  0  0  0  0  0  0
    3.1440    6.5260    0.9540 C   0  0  0  0  0  0  0  0  0  0  0  0
    1.9670    5.9160    1.4900 O   0  0  0  0  0  0  0  0  0  0  0  0
    1.8120    4.5650    1.3260 C   0  0  0  0  0  0  0  0  0  0  0  0
    1.1550    4.0680    0.1940 C   0  0  0  0  0  0  0  0  0  0  0  0
    0.9960    2.6870    0.0260 C   0  0  0  0  0  0  0  0  0  0  0  0
    1.4940    1.8030    0.9910 C   0  0  0  0  0  0  0  0  0  0  0  0
    2.1500    2.3000    2.1230 C   0  0  0  0  0  0  0  0  0  0  0  0
    2.3090    3.6810    2.2910 C   0  0  0  0  0  0  0  0  0  0  0  0
    1.3220    0.3140    0.8110 C   0  0  2  0  0  0  0  0  0  0  0  0
    1.9860   -0.0240   -0.4100 O   0  0  0  0  0  0  0  0  0  0  0  0
    1.7050    0.8870   -1.3940 C   0  0  0  0  0  0  0  0  0  0  0  0
    2.8570    1.3080   -2.0690 C   0  0  0  0  0  0  0  0  0  0  0  0
    2.7580    2.2400   -3.1090 C   0  0  0  0  0  0  0  0  0  0  0  0
    1.5070    2.7520   -3.4730 C   0  0  0  0  0  0  0  0  0  0  0  0
    1.4100    3.6640   -4.4910 O   0  0  0  0  0  0  0  0  0  0  0  0
    0.3550    2.3310   -2.7980 C   0  0  0  0  0  0  0  0  0  0  0  0
    0.4540    1.3980   -1.7590 C   0  0  0  0  0  0  0  0  0  0  0  0
   -0.9000    0.7660   -0.8100 S   0  0  0  0  0  0  0  0  0  0  0  0
   -0.1930    0.0600    0.7110 C   0  0  2  0  0  0  0  0  0  0  0  0
   -0.8240    0.8110    1.8590 C   0  0  0  0  0  0  0  0  0  0  0  0
   -0.7820    2.2100    1.8880 C   0  0  0  0  0  0  0  0  0  0  0  0
   -1.3670    2.9060    2.9530 C   0  0  0  0  0  0  0  0  0  0  0  0
   -1.9950    2.2030    3.9880 C   0  0  0  0  0  0  0  0  0  0  0  0
   -2.0370    0.8040    3.9590 C   0  0  0  0  0  0  0  0  0  0  0  0
   -2.6510    0.1160    4.9730 O   0  0  0  0  0  0  0  0  0  0  0  0
   -1.4520    0.1080    2.8950 C   0  0  0  0  0  0  0  0  0  0  0  0
    3.4950    8.8800   -1.2200 H   0  0  0  0  0  0  0  0  0  0  0  0
    5.2710    8.9010   -1.1660 H   0  0  0  0  0  0  0  0  0  0  0  0
    4.3940    7.3690   -0.9660 H   0  0  0  0  0  0  0  0  0  0  0  0
    3.4240   10.5400    0.5130 H   0  0  0  0  0  0  0  0  0  0  0  0
    5.1990   10.5600    0.5670 H   0  0  0  0  0  0  0  0  0  0  0  0
    4.2690   10.2560    2.0500 H   0  0  0  0  0  0  0  0  0  0  0  0
    2.2380    8.4700    0.7840 H   0  0  0  0  0  0  0  0  0  0  0  0
    3.0840    8.1860    2.3200 H   0  0  0  0  0  0  0  0  0  0  0  0
    4.0240    6.0830    1.4150 H   0  0  0  0  0  0  0  0  0  0  0  0
    3.1790    6.3660   -0.1220 H   0  0  0  0  0  0  0  0  0  0  0  0
    0.7710    4.7500   -0.5510 H   0  0  0  0  0  0  0  0  0  0  0  0
    0.4890    2.3040   -0.8470 H   0  0  0  0  0  0  0  0  0  0  0  0
    2.5340    1.6180    2.8680 H   0  0  0  0  0  0  0  0  0  0  0  0
    2.8160    4.0640    3.1640 H   0  0  0  0  0  0  0  0  0  0  0  0
    1.7380   -0.2250    1.6590 H   0  0  0  0  0  0  0  0  0  0  0  0
    3.8220    0.9130   -1.7880 H   0  0  0  0  0  0  0  0  0  0  0  0
    3.6470    2.5650   -3.6290 H   0  0  0  0  0  0  0  0  0  0  0  0
    1.2830    3.2210   -5.3440 H   0  0  0  0  0  0  0  0  0  0  0  0
   -0.6110    2.7250   -3.0800 H   0  0  0  0  0  0  0  0  0  0  0  0
   -0.4270   -1.0020    0.7360 H   0  0  0  0  0  0  0  0  0  0  0  0
   -0.2980    2.7520    1.0900 H   0  0  0  0  0  0  0  0  0  0  0  0
   -1.3350    3.9850    2.9750 H   0  0  0  0  0  0  0  0  0  0  0  0
   -2.4460    2.7400    4.8090 H   0  0  0  0  0  0  0  0  0  0  0  0
   -2.0230   -0.0920    5.6820 H   0  0  0  0  0  0  0  0  0  0  0  0
   -1.4840   -0.9720    2.8730 H   0  0  0  0  0  0  0  0  0  0  0  0
  1 31  1  0  0  0  0
  1 32  1  0  0  0  0
  1 33  1  0  0  0  0
  1  2  1  0  0  0  0
  2  3  1  0  0  0  0
  3 34  1  0  0  0  0
  3 35  1  0  0  0  0
  3 36  1  0  0  0  0
  2  4  1  0  0  0  0
  4 37  1  0  0  0  0
  4 38  1  0  0  0  0
  4  5  1  0  0  0  0
  5 39  1  0  0  0  0
  5 40  1  0  0  0  0
  5  6  1  0  0  0  0
  6  7  1  0  0  0  0
  7  8  2  0  0  0  0
  8 41  1  0  0  0  0
  8  9  1  0  0  0  0
  9 42  1  0  0  0  0
  9 10  2  0  0  0  0
 10 11  1  0  0  0  0
 11 43  1  0  0  0  0
 11 12  2  0  0  0  0
 12  7  1  0  0  0  0
 12 44  1  0  0  0  0
 10 13  1  0  0  0  0
 13 45  1  0  0  0  0
 13 14  1  0  0  0  0
 14 15  1  0  0  0  0
 15 16  1  0  0  0  0
 16 46  1  0  0  0  0
 16 17  2  0  0  0  0
 17 47  1  0  0  0  0
 17 18  1  0  0  0  0
 18 19  1  0  0  0  0
 19 48  1  0  0  0  0
 18 20  2  0  0  0  0
 20 49  1  0  0  0  0
 20 21  1  0  0  0  0
 21 15  2  0  0  0  0
 21 22  1  0  0  0  0
 22 23  1  0  0  0  0
 23 13  1  0  0  0  0
 23 50  1  0  0  0  0
 23 24  1  0  0  0  0
 24 25  2  0  0  0  0
 25 51  1  0  0  0  0
 25 26  1  0  0  0  0
 26 52  1  0  0  0  0
 26 27  2  0  0  0  0
 27 53  1  0  0  0  0
 27 28  1  0  0  0  0
 28 29  1  0  0  0  0
 29 54  1  0  0  0  0
 28 30  2  0  0  0  0
 30 24  1  0  0  0  0
 30 55  1  0  0  0  0
M  END
>  <LOGBIO>
8.6400

>  <PRED_LOGBIO>
8.3200

>  <XV_RES>
0.4760

>  <WHL_TMPL>
1

>  <ANCH>
4-6;31-30

$$$$
ROW22
  -MTS-   01071501563D 0   0.00000     0.00000     0

 37 40  0  0  0  0  0  0  0  0999 V2000
   -2.0290    0.8870   -2.0010 C   0  0  0  0  0  0  0  0  0  0  0  0
   -0.6470    0.7660   -1.3650 C   0  0  0  0  0  0  0  0  0  0  0  0
   -0.5970    0.4800    0.1350 C   0  0  0  0  0  0  0  0  0  0  0  0
   -2.0540    0.6180    0.6130 C   0  0  0  0  0  0  0  0  0  0  0  0
   -2.9280   -0.4950    0.0050 C   0  0  0  0  0  0  0  0  0  0  0  0
   -2.3390   -1.8630    0.2510 C   0  0  0  0  0  0  0  0  0  0  0  0
   -3.0490   -2.8650    0.3050 O   0  0  0  0  0  0  0  0  0  0  0  0
   -0.8710   -1.9490    0.4250 C   0  0  0  0  0  0  0  0  0  0  0  0
   -0.0380   -0.9010    0.3790 C   0  0  0  0  0  0  0  0  0  0  0  0
    1.4000   -0.7400    0.6920 C   0  0  0  0  0  0  0  0  0  0  0  0
    2.4150   -1.7020    0.7670 C   0  0  0  0  0  0  0  0  0  0  0  0
    3.7230   -1.3160    1.0840 C   0  0  0  0  0  0  0  0  0  0  0  0
    4.0160    0.0320    1.3260 C   0  0  0  0  0  0  0  0  0  0  0  0
    5.1950    0.7380    1.6610 N   0  0  0  0  0  0  0  0  0  0  0  0
    4.7990    2.1290    1.7690 N   0  0  0  0  0  0  0  0  0  0  0  0
    3.5750    2.2380    1.5360 N   0  0  0  0  0  0  0  0  0  0  0  0
    3.0010    0.9930    1.2510 C   0  0  0  0  0  0  0  0  0  0  0  0
    1.6930    0.6070    0.9340 C   0  0  0  0  0  0  0  0  0  0  0  0
    0.4300    1.4220    0.7890 C   0  0  0  0  0  0  0  0  0  0  0  0
   -0.2720   -3.3130    0.6720 C   0  0  0  0  0  0  0  0  0  0  0  0
   -2.5750    1.7020   -1.5290 H   0  0  0  0  0  0  0  0  0  0  0  0
   -1.9220    1.0900   -3.0640 H   0  0  0  0  0  0  0  0  0  0  0  0
   -2.5750   -0.0430   -1.8620 H   0  0  0  0  0  0  0  0  0  0  0  0
   -0.1930    1.7480   -1.4820 H   0  0  0  0  0  0  0  0  0  0  0  0
   -0.1250   -0.0440   -1.8700 H   0  0  0  0  0  0  0  0  0  0  0  0
   -2.4250    1.5580    0.2110 H   0  0  0  0  0  0  0  0  0  0  0  0
   -2.0710    0.5140    1.6960 H   0  0  0  0  0  0  0  0  0  0  0  0
   -2.9110   -0.3430   -1.0720 H   0  0  0  0  0  0  0  0  0  0  0  0
   -3.9070   -0.4510    0.4780 H   0  0  0  0  0  0  0  0  0  0  0  0
    2.1890   -2.7410    0.5810 H   0  0  0  0  0  0  0  0  0  0  0  0
    4.5060   -2.0570    1.1420 H   0  0  0  0  0  0  0  0  0  0  0  0
    6.1200    0.3540    1.7960 H   0  0  0  0  0  0  0  0  0  0  0  0
    0.0720    1.6560    1.7900 H   0  0  0  0  0  0  0  0  0  0  0  0
    0.6170    2.2590    0.1190 H   0  0  0  0  0  0  0  0  0  0  0  0
   -0.8820   -4.0710    0.1840 H   0  0  0  0  0  0  0  0  0  0  0  0
   -0.2410   -3.5080    1.7420 H   0  0  0  0  0  0  0  0  0  0  0  0
    0.7370   -3.3450    0.2670 H   0  0  0  0  0  0  0  0  0  0  0  0
  1 21  1  0  0  0  0
  1 22  1  0  0  0  0
  1 23  1  0  0  0  0
  1  2  1  0  0  0  0
  2 24  1  0  0  0  0
  2 25  1  0  0  0  0
  2  3  1  0  0  0  0
  3  4  1  0  0  0  0
  4 26  1  0  0  0  0
  4 27  1  0  0  0  0
  4  5  1  0  0  0  0
  5 28  1  0  0  0  0
  5 29  1  0  0  0  0
  5  6  1  0  0  0  0
  6  7  2  0  0  0  0
  6  8  1  0  0  0  0
  8  9  2  0  0  0  0
  9  3  1  0  0  0  0
  9 10  1  0  0  0  0
 10 11  2  0  0  0  0
 11 30  1  0  0  0  0
 11 12  1  0  0  0  0
 12 31  1  0  0  0  0
 12 13  2  0  0  0  0
 13 14  1  0  0  0  0
 14 32  1  0  0  0  0
 14 15  1  0  0  0  0
 15 16  2  0  0  0  0
 16 17  1  0  0  0  0
 17 13  1  0  0  0  0
 17 18  2  0  0  0  0
 18 10  1  0  0  0  0
 18 19  1  0  0  0  0
 19  3  1  0  0  0  0
 19 33  1  0  0  0  0
 19 34  1  0  0  0  0
  8 20  1  0  0  0  0
 20 35  1  0  0  0  0
 20 36  1  0  0  0  0
 20 37  1  0  0  0  0
M  END
>  <LOGBIO>
5.7200

>  <PRED_LOGBIO>
5.5900

>  <XV_RES>
0.1280

>  <WHL_TMPL>
1

>  <ANCH>
8-11;5-8

$$$$
ROW23
  -MTS-   01071501563D 0   0.00000     0.00000     0

 60 64  0  0  1  0  0  0  0  0999 V2000
    7.7430    8.0520    1.4320 O   0  0  0  0  0  0  0  0  0  0  0  0
    6.6960    8.8270    0.8420 C   0  0  2  0  0  0  0  0  0  0  0  0
    6.3510    8.2320   -0.5360 C   0  0  0  0  0  0  0  0  0  0  0  0
    4.8540    7.8810   -0.4400 C   0  0  0  0  0  0  0  0  0  0  0  0
    4.3290    8.6530    0.6950 N   0  0  0  0  0  0  0  0  0  0  0  0
    3.1180    8.0260    1.2450 C   0  0  0  0  0  0  0  0  0  0  0  0
    3.1450    6.5260    0.9540 C   0  0  0  0  0  0  0  0  0  0  0  0
    1.9670    5.9160    1.4900 O   0  0  0  0  0  0  0  0  0  0  0  0
    1.8120    4.5650    1.3260 C   0  0  0  0  0  0  0  0  0  0  0  0
    1.1550    4.0680    0.1940 C   0  0  0  0  0  0  0  0  0  0  0  0
    0.9960    2.6870    0.0270 C   0  0  0  0  0  0  0  0  0  0  0  0
    1.4940    1.8030    0.9910 C   0  0  0  0  0  0  0  0  0  0  0  0
    2.1500    2.3000    2.1240 C   0  0  0  0  0  0  0  0  0  0  0  0
    2.3090    3.6810    2.2910 C   0  0  0  0  0  0  0  0  0  0  0  0
    1.3220    0.3140    0.8110 C   0  0  2  0  0  0  0  0  0  0  0  0
    1.9860   -0.0240   -0.4100 O   0  0  0  0  0  0  0  0  0  0  0  0
    1.7050    0.8870   -1.3940 C   0  0  0  0  0  0  0  0  0  0  0  0
    2.8570    1.3080   -2.0690 C   0  0  0  0  0  0  0  0  0  0  0  0
    2.7580    2.2400   -3.1090 C   0  0  0  0  0  0  0  0  0  0  0  0
    1.5070    2.7520   -3.4730 C   0  0  0  0  0  0  0  0  0  0  0  0
    1.4100    3.6640   -4.4910 O   0  0  0  0  0  0  0  0  0  0  0  0
    0.3550    2.3310   -2.7980 C   0  0  0  0  0  0  0  0  0  0  0  0
    0.4540    1.3990   -1.7590 C   0  0  0  0  0  0  0  0  0  0  0  0
   -0.9000    0.7670   -0.8100 S   0  0  0  0  0  0  0  0  0  0  0  0
   -0.1930    0.0600    0.7110 C   0  0  2  0  0  0  0  0  0  0  0  0
   -0.8250    0.8110    1.8590 C   0  0  0  0  0  0  0  0  0  0  0  0
   -1.4520    0.1080    2.8950 C   0  0  0  0  0  0  0  0  0  0  0  0
   -2.0370    0.8040    3.9590 C   0  0  0  0  0  0  0  0  0  0  0  0
   -1.9950    2.2030    3.9890 C   0  0  0  0  0  0  0  0  0  0  0  0
   -2.5680    2.8840    5.0300 O   0  0  0  0  0  0  0  0  0  0  0  0
   -1.3670    2.9060    2.9530 C   0  0  0  0  0  0  0  0  0  0  0  0
   -0.7820    2.2100    1.8890 C   0  0  0  0  0  0  0  0  0  0  0  0
    5.4170    8.6600    1.6830 C   0  0  0  0  0  0  0  0  0  0  0  0
    7.7570    7.1530    1.0680 H   0  0  0  0  0  0  0  0  0  0  0  0
    6.9040    9.8890    0.7250 H   0  0  0  0  0  0  0  0  0  0  0  0
    6.5350    8.9510   -1.3310 H   0  0  0  0  0  0  0  0  0  0  0  0
    6.9490    7.3470   -0.7420 H   0  0  0  0  0  0  0  0  0  0  0  0
    4.7470    6.8180   -0.2330 H   0  0  0  0  0  0  0  0  0  0  0  0
    4.3520    8.1950   -1.3530 H   0  0  0  0  0  0  0  0  0  0  0  0
    3.0840    8.1860    2.3210 H   0  0  0  0  0  0  0  0  0  0  0  0
    2.2380    8.4700    0.7840 H   0  0  0  0  0  0  0  0  0  0  0  0
    3.1790    6.3660   -0.1210 H   0  0  0  0  0  0  0  0  0  0  0  0
    4.0250    6.0830    1.4150 H   0  0  0  0  0  0  0  0  0  0  0  0
    0.7710    4.7500   -0.5510 H   0  0  0  0  0  0  0  0  0  0  0  0
    0.4890    2.3040   -0.8470 H   0  0  0  0  0  0  0  0  0  0  0  0
    2.5340    1.6180    2.8680 H   0  0  0  0  0  0  0  0  0  0  0  0
    2.8160    4.0640    3.1640 H   0  0  0  0  0  0  0  0  0  0  0  0
    1.7380   -0.2250    1.6600 H   0  0  0  0  0  0  0  0  0  0  0  0
    3.8220    0.9130   -1.7880 H   0  0  0  0  0  0  0  0  0  0  0  0
    3.6470    2.5650   -3.6290 H   0  0  0  0  0  0  0  0  0  0  0  0
    1.2830    3.2210   -5.3440 H   0  0  0  0  0  0  0  0  0  0  0  0
   -0.6100    2.7260   -3.0800 H   0  0  0  0  0  0  0  0  0  0  0  0
   -0.4270   -1.0020    0.7350 H   0  0  0  0  0  0  0  0  0  0  0  0
   -1.4850   -0.9720    2.8720 H   0  0  0  0  0  0  0  0  0  0  0  0
   -2.5210    0.2610    4.7580 H   0  0  0  0  0  0  0  0  0  0  0  0
   -3.4970    3.0900    4.8420 H   0  0  0  0  0  0  0  0  0  0  0  0
   -1.3350    3.9850    2.9760 H   0  0  0  0  0  0  0  0  0  0  0  0
   -0.2980    2.7520    1.0900 H   0  0  0  0  0  0  0  0  0  0  0  0
    5.4380    7.7310    2.2500 H   0  0  0  0  0  0  0  0  0  0  0  0
    5.3010    9.4790    2.3900 H   0  0  0  0  0  0  0  0  0  0  0  0
  1 34  1  0  0  0  0
  1  2  1  0  0  0  0
  2 35  1  0  0  0  0
  2  3  1  0  0  0  0
  3 36  1  0  0  0  0
  3 37  1  0  0  0  0
  3  4  1  0  0  0  0
  4 38  1  0  0  0  0
  4 39  1  0  0  0  0
  4  5  1  0  0  0  0
  5  6  1  0  0  0  0
  6 40  1  0  0  0  0
  6 41  1  0  0  0  0
  6  7  1  0  0  0  0
  7 42  1  0  0  0  0
  7 43  1  0  0  0  0
  7  8  1  0  0  0  0
  8  9  1  0  0  0  0
  9 10  2  0  0  0  0
 10 44  1  0  0  0  0
 10 11  1  0  0  0  0
 11 45  1  0  0  0  0
 11 12  2  0  0  0  0
 12 13  1  0  0  0  0
 13 46  1  0  0  0  0
 13 14  2  0  0  0  0
 14  9  1  0  0  0  0
 14 47  1  0  0  0  0
 12 15  1  0  0  0  0
 15 48  1  0  0  0  0
 15 16  1  0  0  0  0
 16 17  1  0  0  0  0
 17 18  1  0  0  0  0
 18 49  1  0  0  0  0
 18 19  2  0  0  0  0
 19 50  1  0  0  0  0
 19 20  1  0  0  0  0
 20 21  1  0  0  0  0
 21 51  1  0  0  0  0
 20 22  2  0  0  0  0
 22 52  1  0  0  0  0
 22 23  1  0  0  0  0
 23 17  2  0  0  0  0
 23 24  1  0  0  0  0
 24 25  1  0  0  0  0
 25 15  1  0  0  0  0
 25 53  1  0  0  0  0
 25 26  1  0  0  0  0
 26 27  2  0  0  0  0
 27 54  1  0  0  0  0
 27 28  1  0  0  0  0
 28 55  1  0  0  0  0
 28 29  2  0  0  0  0
 29 30  1  0  0  0  0
 30 56  1  0  0  0  0
 29 31  1  0  0  0  0
 31 57  1  0  0  0  0
 31 32  2  0  0  0  0
 32 26  1  0  0  0  0
 32 58  1  0  0  0  0
  5 33  1  0  0  0  0
 33  2  1  0  0  0  0
 33 59  1  0  0  0  0
 33 60  1  0  0  0  0
M  END
>  <LOGBIO>
8.7700

>  <PRED_LOGBIO>
8.8000

>  <XV_RES>
-0.0300

>  <WHL_TMPL>
1

>  <ANCH>
4-6;33-32

$$$$
ROW24
  -MTS-   01071501563D 0   0.00000     0.00000     0

 59 63  0  0  1  0  0  0  0  0999 V2000
   -1.7480    1.9060   -9.9810 C   0  0  0  0  0  0  0  0  0  0  0  0
   -1.8970    0.4450  -10.0330 N   0  0  0  0  0  0  0  0  0  0  0  0
   -2.2120    0.0330  -11.4090 C   0  0  0  0  0  0  0  0  0  0  0  0
   -0.6420   -0.1920   -9.6060 C   0  0  0  0  0  0  0  0  0  0  0  0
   -0.3150    0.2370   -8.1760 C   0  0  0  0  0  0  0  0  0  0  0  0
    0.9050   -0.3820   -7.7600 O   0  0  0  0  0  0  0  0  0  0  0  0
    1.3640   -0.1160   -6.4970 C   0  0  0  0  0  0  0  0  0  0  0  0
    0.9720   -0.9270   -5.4250 C   0  0  0  0  0  0  0  0  0  0  0  0
    1.4410   -0.6550   -4.1340 C   0  0  0  0  0  0  0  0  0  0  0  0
    2.3010    0.4280   -3.9160 C   0  0  0  0  0  0  0  0  0  0  0  0
    2.6920    1.2390   -4.9880 C   0  0  0  0  0  0  0  0  0  0  0  0
    2.2230    0.9670   -6.2780 C   0  0  0  0  0  0  0  0  0  0  0  0
    2.8060    0.7220   -2.5230 C   0  0  2  0  0  0  0  0  0  0  0  0
    3.2580    1.9620   -3.0740 O   0  0  0  0  0  0  0  0  0  0  0  0
    2.2150    2.7010   -3.5650 C   0  0  0  0  0  0  0  0  0  0  0  0
    2.3590    3.4070   -4.7660 C   0  0  0  0  0  0  0  0  0  0  0  0
    1.3270    4.2390   -5.2160 C   0  0  0  0  0  0  0  0  0  0  0  0
    0.1510    4.3650   -4.4670 C   0  0  0  0  0  0  0  0  0  0  0  0
    0.0080    3.6590   -3.2660 C   0  0  0  0  0  0  0  0  0  0  0  0
    1.0400    2.8270   -2.8150 C   0  0  0  0  0  0  0  0  0  0  0  0
    0.9140    1.9720   -1.6140 C   0  0  0  0  0  0  0  0  0  0  0  0
    1.7620    0.9470   -1.4550 C   0  0  0  0  0  0  0  0  0  0  0  0
    1.8040   -0.0180   -0.3340 C   0  0  0  0  0  0  0  0  0  0  0  0
    3.0580   -0.5300    0.0180 C   0  0  0  0  0  0  0  0  0  0  0  0
    3.1660   -1.4690    1.0510 C   0  0  0  0  0  0  0  0  0  0  0  0
    2.0200   -1.8970    1.7310 C   0  0  0  0  0  0  0  0  0  0  0  0
    2.1250   -2.8160    2.7410 O   0  0  0  0  0  0  0  0  0  0  0  0
    0.7650   -1.3850    1.3790 C   0  0  0  0  0  0  0  0  0  0  0  0
    0.6570   -0.4450    0.3460 C   0  0  0  0  0  0  0  0  0  0  0  0
   -0.6370   -0.0380    0.1600 O   0  0  0  0  0  0  0  0  0  0  0  0
   -0.8370    1.3700    0.3120 C   0  0  0  0  0  0  0  0  0  0  0  0
   -0.1950    2.3690   -0.6700 C   0  0  0  0  0  0  0  0  0  0  0  0
   -0.9420    2.2120  -10.6450 H   0  0  0  0  0  0  0  0  0  0  0  0
   -2.6760    2.3770  -10.2970 H   0  0  0  0  0  0  0  0  0  0  0  0
   -1.5150    2.2110   -8.9630 H   0  0  0  0  0  0  0  0  0  0  0  0
   -1.4060    0.3390  -12.0720 H   0  0  0  0  0  0  0  0  0  0  0  0
   -3.1400    0.5030  -11.7250 H   0  0  0  0  0  0  0  0  0  0  0  0
   -2.3220   -1.0490  -11.4470 H   0  0  0  0  0  0  0  0  0  0  0  0
    0.1640    0.1140  -10.2690 H   0  0  0  0  0  0  0  0  0  0  0  0
   -0.7530   -1.2730   -9.6440 H   0  0  0  0  0  0  0  0  0  0  0  0
   -1.1210   -0.0690   -7.5120 H   0  0  0  0  0  0  0  0  0  0  0  0
   -0.2050    1.3180   -8.1380 H   0  0  0  0  0  0  0  0  0  0  0  0
    0.3090   -1.7620   -5.5940 H   0  0  0  0  0  0  0  0  0  0  0  0
    1.1390   -1.2800   -3.3070 H   0  0  0  0  0  0  0  0  0  0  0  0
    3.3550    2.0750   -4.8190 H   0  0  0  0  0  0  0  0  0  0  0  0
    2.5250    1.5930   -7.1050 H   0  0  0  0  0  0  0  0  0  0  0  0
    3.3380    1.6670   -2.6060 H   0  0  0  0  0  0  0  0  0  0  0  0
    3.2650    3.3090   -5.3440 H   0  0  0  0  0  0  0  0  0  0  0  0
    1.4380    4.7830   -6.1430 H   0  0  0  0  0  0  0  0  0  0  0  0
   -0.6450    5.0070   -4.8140 H   0  0  0  0  0  0  0  0  0  0  0  0
   -0.8990    3.7560   -2.6870 H   0  0  0  0  0  0  0  0  0  0  0  0
    3.9430   -0.2000   -0.5060 H   0  0  0  0  0  0  0  0  0  0  0  0
    4.1340   -1.8640    1.3230 H   0  0  0  0  0  0  0  0  0  0  0  0
    1.7800   -3.6790    2.4630 H   0  0  0  0  0  0  0  0  0  0  0  0
   -0.1190   -1.7150    1.9030 H   0  0  0  0  0  0  0  0  0  0  0  0
   -0.3790    1.6040    1.2700 H   0  0  0  0  0  0  0  0  0  0  0  0
   -1.9080    1.5570    0.2840 H   0  0  0  0  0  0  0  0  0  0  0  0
   -1.0130    2.6510   -1.3290 H   0  0  0  0  0  0  0  0  0  0  0  0
    0.1830    3.1920   -0.0680 H   0  0  0  0  0  0  0  0  0  0  0  0
  1 33  1  0  0  0  0
  1 34  1  0  0  0  0
  1 35  1  0  0  0  0
  1  2  1  0  0  0  0
  2  3  1  0  0  0  0
  3 36  1  0  0  0  0
  3 37  1  0  0  0  0
  3 38  1  0  0  0  0
  2  4  1  0  0  0  0
  4 39  1  0  0  0  0
  4 40  1  0  0  0  0
  4  5  1  0  0  0  0
  5 41  1  0  0  0  0
  5 42  1  0  0  0  0
  5  6  1  0  0  0  0
  6  7  1  0  0  0  0
  7  8  2  0  0  0  0
  8 43  1  0  0  0  0
  8  9  1  0  0  0  0
  9 44  1  0  0  0  0
  9 10  2  0  0  0  0
 10 11  1  0  0  0  0
 11 45  1  0  0  0  0
 11 12  2  0  0  0  0
 12  7  1  0  0  0  0
 12 46  1  0  0  0  0
 10 13  1  0  0  0  0
 13 47  1  0  0  0  0
 13 14  1  0  0  0  0
 14 15  1  0  0  0  0
 15 16  1  0  0  0  0
 16 48  1  0  0  0  0
 16 17  2  0  0  0  0
 17 49  1  0  0  0  0
 17 18  1  0  0  0  0
 18 50  1  0  0  0  0
 18 19  2  0  0  0  0
 19 51  1  0  0  0  0
 19 20  1  0  0  0  0
 20 15  2  0  0  0  0
 20 21  1  0  0  0  0
 21 22  2  0  0  0  0
 22 13  1  0  0  0  0
 22 23  1  0  0  0  0
 23 24  2  0  0  0  0
 24 52  1  0  0  0  0
 24 25  1  0  0  0  0
 25 53  1  0  0  0  0
 25 26  2  0  0  0  0
 26 27  1  0  0  0  0
 27 54  1  0  0  0  0
 26 28  1  0  0  0  0
 28 55  1  0  0  0  0
 28 29  2  0  0  0  0
 29 23  1  0  0  0  0
 29 30  1  0  0  0  0
 30 31  1  0  0  0  0
 31 56  1  0  0  0  0
 31 57  1  0  0  0  0
 31 32  1  0  0  0  0
 32 21  1  0  0  0  0
 32 58  1  0  0  0  0
 32 59  1  0  0  0  0
M  END
>  <LOGBIO>
6.7100

>  <PRED_LOGBIO>
7.0600

>  <XV_RES>
-0.4060

>  <WHL_TMPL>
1

>  <ANCH>
28-29;42-43

$$$$
ROW25
  -MTS-   01071501563D 0   0.00000     0.00000     0

 64 68  0  0  0  0  0  0  0  0999 V2000
    5.1940    1.2310   -2.3880 O   0  0  0  0  0  0  0  0  0  0  0  0
    4.0930    0.7970   -1.6980 C   0  0  0  0  0  0  0  0  0  0  0  0
    4.2490   -0.0290   -0.5790 C   0  0  0  0  0  0  0  0  0  0  0  0
    3.1240   -0.4720    0.1270 C   0  0  0  0  0  0  0  0  0  0  0  0
    1.8430   -0.0890   -0.2860 C   0  0  0  0  0  0  0  0  0  0  0  0
    0.6490   -0.5830    0.4950 C   0  0  0  0  0  0  0  0  0  0  0  0
   -0.6110    0.1040    0.1800 N   0  0  0  0  0  0  0  0  0  0  0  0
   -0.8230    0.3430   -1.2550 C   0  0  0  0  0  0  0  0  0  0  0  0
    0.3180    1.1690   -1.8760 C   0  0  0  0  0  0  0  0  0  0  0  0
    1.6870    0.7380   -1.4050 C   0  0  0  0  0  0  0  0  0  0  0  0
    2.8120    1.1810   -2.1110 C   0  0  0  0  0  0  0  0  0  0  0  0
   -1.5400    0.5010    1.1710 C   0  0  0  0  0  0  0  0  0  0  0  0
   -2.0710   -0.4470    2.0520 C   0  0  0  0  0  0  0  0  0  0  0  0
   -2.9900   -0.0540    3.0330 C   0  0  0  0  0  0  0  0  0  0  0  0
   -3.3770    1.2880    3.1320 C   0  0  0  0  0  0  0  0  0  0  0  0
   -2.8450    2.2360    2.2510 C   0  0  0  0  0  0  0  0  0  0  0  0
   -1.9260    1.8430    1.2700 C   0  0  0  0  0  0  0  0  0  0  0  0
    0.9430   -0.2560    1.9400 C   0  0  0  0  0  0  0  0  0  0  0  0
    0.1020   -0.7360    2.9510 C   0  0  0  0  0  0  0  0  0  0  0  0
    0.3740   -0.4320    4.2910 C   0  0  0  0  0  0  0  0  0  0  0  0
    1.4870    0.3510    4.6190 C   0  0  0  0  0  0  0  0  0  0  0  0
    1.7540    0.6480    5.9290 O   0  0  0  0  0  0  0  0  0  0  0  0
    1.1780    1.8360    6.4790 C   0  0  0  0  0  0  0  0  0  0  0  0
    1.5980    1.9760    7.9410 C   0  0  0  0  0  0  0  0  0  0  0  0
    1.0070    3.1980    8.5060 N   0  0  0  0  0  0  0  0  0  0  0  0
   -0.3070    2.8830    9.0850 C   0  0  0  0  0  0  0  0  0  0  0  0
   -0.9770    4.1460    9.6590 C   0  0  0  0  0  0  0  0  0  0  0  0
   -0.0590    4.8550   10.6720 C   0  0  0  0  0  0  0  0  0  0  0  0
    1.3520    5.0710   10.0950 C   0  0  0  0  0  0  0  0  0  0  0  0
    1.9220    3.7700    9.5040 C   0  0  0  0  0  0  0  0  0  0  0  0
    2.3280    0.8310    3.6070 C   0  0  0  0  0  0  0  0  0  0  0  0
    2.0560    0.5280    2.2680 C   0  0  0  0  0  0  0  0  0  0  0  0
    4.8850    1.7200   -3.1670 H   0  0  0  0  0  0  0  0  0  0  0  0
    5.2380   -0.3250   -0.2600 H   0  0  0  0  0  0  0  0  0  0  0  0
    3.2450   -1.1100    0.9900 H   0  0  0  0  0  0  0  0  0  0  0  0
    0.5410   -1.6580    0.3710 H   0  0  0  0  0  0  0  0  0  0  0  0
   -1.7190    0.9550   -1.3330 H   0  0  0  0  0  0  0  0  0  0  0  0
   -0.8590   -0.6160   -1.7680 H   0  0  0  0  0  0  0  0  0  0  0  0
    0.1830    2.1860   -1.5130 H   0  0  0  0  0  0  0  0  0  0  0  0
    0.2740    1.0430   -2.9550 H   0  0  0  0  0  0  0  0  0  0  0  0
    2.6910    1.8190   -2.9740 H   0  0  0  0  0  0  0  0  0  0  0  0
   -1.7730   -1.4820    1.9760 H   0  0  0  0  0  0  0  0  0  0  0  0
   -3.4000   -0.7860    3.7130 H   0  0  0  0  0  0  0  0  0  0  0  0
   -4.0850    1.5910    3.8890 H   0  0  0  0  0  0  0  0  0  0  0  0
   -3.1430    3.2710    2.3280 H   0  0  0  0  0  0  0  0  0  0  0  0
   -1.5160    2.5750    0.5900 H   0  0  0  0  0  0  0  0  0  0  0  0
   -0.7570   -1.3400    2.6980 H   0  0  0  0  0  0  0  0  0  0  0  0
   -0.2750   -0.8020    5.0710 H   0  0  0  0  0  0  0  0  0  0  0  0
    1.5250    2.7010    5.9170 H   0  0  0  0  0  0  0  0  0  0  0  0
    0.0930    1.7750    6.4180 H   0  0  0  0  0  0  0  0  0  0  0  0
    1.2510    1.1120    8.5030 H   0  0  0  0  0  0  0  0  0  0  0  0
    2.6830    2.0370    8.0020 H   0  0  0  0  0  0  0  0  0  0  0  0
   -0.1880    2.1450    9.8760 H   0  0  0  0  0  0  0  0  0  0  0  0
   -0.9520    2.4630    8.3150 H   0  0  0  0  0  0  0  0  0  0  0  0
   -1.2160    4.8300    8.8480 H   0  0  0  0  0  0  0  0  0  0  0  0
   -1.9100    3.8720   10.1470 H   0  0  0  0  0  0  0  0  0  0  0  0
    0.0090    4.2580   11.5800 H   0  0  0  0  0  0  0  0  0  0  0  0
   -0.4910    5.8170   10.9420 H   0  0  0  0  0  0  0  0  0  0  0  0
    1.3140    5.8350    9.3210 H   0  0  0  0  0  0  0  0  0  0  0  0
    2.0140    5.4320   10.8800 H   0  0  0  0  0  0  0  0  0  0  0  0
    2.0850    3.0490   10.3030 H   0  0  0  0  0  0  0  0  0  0  0  0
    2.8830    3.9740    9.0360 H   0  0  0  0  0  0  0  0  0  0  0  0
    3.1870    1.4350    3.8610 H   0  0  0  0  0  0  0  0  0  0  0  0
    2.7050    0.8980    1.4880 H   0  0  0  0  0  0  0  0  0  0  0  0
  1 33  1  0  0  0  0
  1  2  1  0  0  0  0
  2  3  1  0  0  0  0
  3 34  1  0  0  0  0
  3  4  2  0  0  0  0
  4 35  1  0  0  0  0
  4  5  1  0  0  0  0
  5  6  1  0  0  0  0
  6 36  1  0  0  0  0
  6  7  1  0  0  0  0
  7  8  1  0  0  0  0
  8 37  1  0  0  0  0
  8 38  1  0  0  0  0
  8  9  1  0  0  0  0
  9 39  1  0  0  0  0
  9 40  1  0  0  0  0
  9 10  1  0  0  0  0
 10  5  2  0  0  0  0
 10 11  1  0  0  0  0
 11  2  2  0  0  0  0
 11 41  1  0  0  0  0
  7 12  1  0  0  0  0
 12 13  2  0  0  0  0
 13 42  1  0  0  0  0
 13 14  1  0  0  0  0
 14 43  1  0  0  0  0
 14 15  2  0  0  0  0
 15 44  1  0  0  0  0
 15 16  1  0  0  0  0
 16 45  1  0  0  0  0
 16 17  2  0  0  0  0
 17 12  1  0  0  0  0
 17 46  1  0  0  0  0
  6 18  1  0  0  0  0
 18 19  2  0  0  0  0
 19 47  1  0  0  0  0
 19 20  1  0  0  0  0
 20 48  1  0  0  0  0
 20 21  2  0  0  0  0
 21 22  1  0  0  0  0
 22 23  1  0  0  0  0
 23 49  1  0  0  0  0
 23 50  1  0  0  0  0
 23 24  1  0  0  0  0
 24 51  1  0  0  0  0
 24 52  1  0  0  0  0
 24 25  1  0  0  0  0
 25 26  1  0  0  0  0
 26 53  1  0  0  0  0
 26 54  1  0  0  0  0
 26 27  1  0  0  0  0
 27 55  1  0  0  0  0
 27 56  1  0  0  0  0
 27 28  1  0  0  0  0
 28 57  1  0  0  0  0
 28 58  1  0  0  0  0
 28 29  1  0  0  0  0
 29 59  1  0  0  0  0
 29 60  1  0  0  0  0
 29 30  1  0  0  0  0
 30 25  1  0  0  0  0
 30 61  1  0  0  0  0
 30 62  1  0  0  0  0
 21 31  1  0  0  0  0
 31 63  1  0  0  0  0
 31 32  2  0  0  0  0
 32 18  1  0  0  0  0
 32 64  1  0  0  0  0
M  END
>  <LOGBIO>
7.7200

>  <PRED_LOGBIO>
7.9800

>  <XV_RES>
-0.3370

>  <WHL_TMPL>
1

>  <ANCH>
2-3;1-3

$$$$
ROW26
  -MTS-   01071501563D 0   0.00000     0.00000     0

 52 54  0  0  0  0  0  0  0  0999 V2000
   16.4180    1.5020   -1.4080 C   0  0  0  0  0  0  0  0  0  0  0  0
   15.9450    0.1510   -1.9370 C   0  0  0  0  0  0  0  0  0  0  0  0
   14.5440    0.2110   -2.2150 O   0  0  0  0  0  0  0  0  0  0  0  0
   13.9440   -0.8990   -2.6940 C   0  0  0  0  0  0  0  0  0  0  0  0
   14.5960   -1.9140   -2.8770 O   0  0  0  0  0  0  0  0  0  0  0  0
   12.4950   -0.8850   -2.9970 C   0  0  0  0  0  0  0  0  0  0  0  0
   11.9360   -0.5580   -4.1700 C   0  0  0  0  0  0  0  0  0  0  0  0
   12.5980   -0.1750   -5.3070 O   0  0  0  0  0  0  0  0  0  0  0  0
   10.4710   -0.6870   -4.0080 C   0  0  0  0  0  0  0  0  0  0  0  0
    9.5380   -0.4530   -4.9410 C   0  0  0  0  0  0  0  0  0  0  0  0
    8.1050   -0.6310   -4.6150 C   0  0  0  0  0  0  0  0  0  0  0  0
    7.2620    0.3540   -4.1060 O   0  0  0  0  0  0  0  0  0  0  0  0
    5.9940   -0.1950   -3.9320 C   0  0  0  0  0  0  0  0  0  0  0  0
    4.7840    0.5350   -3.4000 C   0  0  0  0  0  0  0  0  0  0  0  0
    4.7310    0.3960   -1.9380 N   0  0  0  0  0  0  0  0  0  0  0  0
    3.7920    0.9340   -1.2860 C   0  0  0  0  0  0  0  0  0  0  0  0
    3.6670    2.1470   -0.9460 O   0  0  0  0  0  0  0  0  0  0  0  0
    2.6250   -0.0120   -0.8540 C   0  0  0  0  0  0  0  0  0  0  0  0
    2.6580   -1.2050   -1.1520 O   0  0  0  0  0  0  0  0  0  0  0  0
    1.5960    0.4730   -0.1640 N   0  0  0  0  0  0  0  0  0  0  0  0
    0.5400   -0.3830    0.2270 C   0  0  0  0  0  0  0  0  0  0  0  0
    0.5980   -1.0500    1.4570 C   0  0  0  0  0  0  0  0  0  0  0  0
   -0.4470   -1.8970    1.8430 C   0  0  0  0  0  0  0  0  0  0  0  0
   -1.5500   -2.0780    1.0010 C   0  0  0  0  0  0  0  0  0  0  0  0
   -1.6080   -1.4110   -0.2290 C   0  0  0  0  0  0  0  0  0  0  0  0
   -0.5630   -0.5640   -0.6160 C   0  0  0  0  0  0  0  0  0  0  0  0
    6.0260   -1.4790   -4.3140 C   0  0  0  0  0  0  0  0  0  0  0  0
    7.4080   -1.7660   -4.7610 C   0  0  0  0  0  0  0  0  0  0  0  0
   10.2510   -1.1020   -2.6890 N   0  0  0  0  0  0  0  0  0  0  0  0
   11.4040   -1.2310   -2.0600 C   0  0  0  0  0  0  0  0  0  0  0  0
   11.5800   -1.6600   -0.6230 C   0  0  0  0  0  0  0  0  0  0  0  0
   15.8770    1.7430   -0.4960 H   0  0  0  0  0  0  0  0  0  0  0  0
   17.4840    1.4550   -1.1970 H   0  0  0  0  0  0  0  0  0  0  0  0
   16.2290    2.2700   -2.1560 H   0  0  0  0  0  0  0  0  0  0  0  0
   16.1340   -0.6170   -1.1900 H   0  0  0  0  0  0  0  0  0  0  0  0
   16.4860   -0.0910   -2.8500 H   0  0  0  0  0  0  0  0  0  0  0  0
   12.7180    0.7880   -5.3320 H   0  0  0  0  0  0  0  0  0  0  0  0
    9.8310   -0.1350   -5.9300 H   0  0  0  0  0  0  0  0  0  0  0  0
    3.8830    0.1090   -3.8380 H   0  0  0  0  0  0  0  0  0  0  0  0
    4.8520    1.5880   -3.6630 H   0  0  0  0  0  0  0  0  0  0  0  0
    5.4450   -0.1290   -1.4540 H   0  0  0  0  0  0  0  0  0  0  0  0
    1.5690    1.4530    0.0800 H   0  0  0  0  0  0  0  0  0  0  0  0
    1.4490   -0.9100    2.1070 H   0  0  0  0  0  0  0  0  0  0  0  0
   -0.4030   -2.4110    2.7920 H   0  0  0  0  0  0  0  0  0  0  0  0
   -2.3570   -2.7310    1.2990 H   0  0  0  0  0  0  0  0  0  0  0  0
   -2.4590   -1.5510   -0.8790 H   0  0  0  0  0  0  0  0  0  0  0  0
   -0.6080   -0.0500   -1.5650 H   0  0  0  0  0  0  0  0  0  0  0  0
    5.2000   -2.1740   -4.2980 H   0  0  0  0  0  0  0  0  0  0  0  0
    7.7820   -2.7080   -5.1340 H   0  0  0  0  0  0  0  0  0  0  0  0
   12.4770   -1.2000   -0.2140 H   0  0  0  0  0  0  0  0  0  0  0  0
   11.6760   -2.7430   -0.5770 H   0  0  0  0  0  0  0  0  0  0  0  0
   10.7150   -1.3480   -0.0420 H   0  0  0  0  0  0  0  0  0  0  0  0
  1 32  1  0  0  0  0
  1 33  1  0  0  0  0
  1 34  1  0  0  0  0
  1  2  1  0  0  0  0
  2 35  1  0  0  0  0
  2 36  1  0  0  0  0
  2  3  1  0  0  0  0
  3  4  1  0  0  0  0
  4  5  2  0  0  0  0
  4  6  1  0  0  0  0
  6  7  2  0  0  0  0
  7  8  1  0  0  0  0
  8 37  1  0  0  0  0
  7  9  1  0  0  0  0
  9 10  2  0  0  0  0
 10 38  1  0  0  0  0
 10 11  1  0  0  0  0
 11 12  1  0  0  0  0
 12 13  1  0  0  0  0
 13 14  1  0  0  0  0
 14 39  1  0  0  0  0
 14 40  1  0  0  0  0
 14 15  1  0  0  0  0
 15 41  1  0  0  0  0
 15 16  1  0  0  0  0
 16 17  2  0  0  0  0
 16 18  1  0  0  0  0
 18 19  2  0  0  0  0
 18 20  1  0  0  0  0
 20 42  1  0  0  0  0
 20 21  1  0  0  0  0
 21 22  2  0  0  0  0
 22 43  1  0  0  0  0
 22 23  1  0  0  0  0
 23 44  1  0  0  0  0
 23 24  2  0  0  0  0
 24 45  1  0  0  0  0
 24 25  1  0  0  0  0
 25 46  1  0  0  0  0
 25 26  2  0  0  0  0
 26 21  1  0  0  0  0
 26 47  1  0  0  0  0
 13 27  2  0  0  0  0
 27 48  1  0  0  0  0
 27 28  1  0  0  0  0
 28 11  2  0  0  0  0
 28 49  1  0  0  0  0
  9 29  1  0  0  0  0
 29 30  2  0  0  0  0
 30  6  1  0  0  0  0
 30 31  1  0  0  0  0
 31 50  1  0  0  0  0
 31 51  1  0  0  0  0
 31 52  1  0  0  0  0
M  END
>  <LOGBIO>
5.2400

>  <PRED_LOGBIO>
5.5100

>  <XV_RES>
-0.4260

>  <WHL_TMPL>
2

>  <ANCH>
30-31;26-27

$$$$
ROW27
  -MTS-   01071501563D 0   0.00000     0.00000     0

 61 64  0  0  0  0  0  0  0  0999 V2000
   -1.0710    1.5720   -1.8270 C   0  0  0  0  0  0  0  0  0  0  0  0
    0.0170    0.8420   -1.0770 C   0  0  0  0  0  0  0  0  0  0  0  0
   -0.1600   -0.0210   -0.0680 C   0  0  0  0  0  0  0  0  0  0  0  0
   -1.4740   -0.4100    0.4910 C   0  0  0  0  0  0  0  0  0  0  0  0
   -2.1890    0.4690    1.3200 C   0  0  0  0  0  0  0  0  0  0  0  0
   -3.4290    0.1000    1.8460 C   0  0  0  0  0  0  0  0  0  0  0  0
   -3.9590   -1.1500    1.5460 C   0  0  0  0  0  0  0  0  0  0  0  0
   -5.1730   -1.4690    2.0810 O   0  0  0  0  0  0  0  0  0  0  0  0
   -3.2710   -2.0390    0.7270 C   0  0  0  0  0  0  0  0  0  0  0  0
   -2.0310   -1.6680    0.2020 C   0  0  0  0  0  0  0  0  0  0  0  0
    1.0480   -0.4920    0.3740 N   0  0  0  0  0  0  0  0  0  0  0  0
    1.2420   -1.4550    1.4680 C   0  0  0  0  0  0  0  0  0  0  0  0
    1.2300   -2.8760    0.9040 C   0  0  0  0  0  0  0  0  0  0  0  0
    1.4310   -3.8760    2.0410 C   0  0  0  0  0  0  0  0  0  0  0  0
    1.4190   -5.2970    1.4770 C   0  0  0  0  0  0  0  0  0  0  0  0
    1.6200   -6.2980    2.6140 C   0  0  0  0  0  0  0  0  0  0  0  0
    1.6080   -7.7180    2.0510 C   0  0  0  0  0  0  0  0  0  0  0  0
    1.8010   -8.6810    3.1440 N   0  0  0  0  0  0  0  0  0  0  0  0
    1.3350   -8.1270    4.4240 C   0  0  0  0  0  0  0  0  0  0  0  0
    2.0990   -8.8930    5.5200 C   0  0  0  0  0  0  0  0  0  0  0  0
    3.3020   -9.5160    4.7870 C   0  0  0  0  0  0  0  0  0  0  0  0
    3.2280   -8.9650    3.3520 C   0  0  0  0  0  0  0  0  0  0  0  0
    2.0800    0.0980   -0.3940 C   0  0  0  0  0  0  0  0  0  0  0  0
    3.4740   -0.0280   -0.3650 C   0  0  0  0  0  0  0  0  0  0  0  0
    4.2600    0.6980   -1.2680 C   0  0  0  0  0  0  0  0  0  0  0  0
    3.6530    1.5490   -2.1990 C   0  0  0  0  0  0  0  0  0  0  0  0
    4.4230    2.2590   -3.0820 O   0  0  0  0  0  0  0  0  0  0  0  0
    2.2590    1.6750   -2.2270 C   0  0  0  0  0  0  0  0  0  0  0  0
    1.4720    0.9500   -1.3240 C   0  0  0  0  0  0  0  0  0  0  0  0
   -0.7470    1.7550   -2.8500 H   0  0  0  0  0  0  0  0  0  0  0  0
   -1.2760    2.5210   -1.3360 H   0  0  0  0  0  0  0  0  0  0  0  0
   -1.9740    0.9660   -1.8370 H   0  0  0  0  0  0  0  0  0  0  0  0
   -1.7760    1.4390    1.5530 H   0  0  0  0  0  0  0  0  0  0  0  0
   -3.9730    0.7820    2.4820 H   0  0  0  0  0  0  0  0  0  0  0  0
   -5.8600   -1.1180    1.4930 H   0  0  0  0  0  0  0  0  0  0  0  0
   -3.6920   -3.0070    0.4990 H   0  0  0  0  0  0  0  0  0  0  0  0
   -1.4930   -2.3560   -0.4340 H   0  0  0  0  0  0  0  0  0  0  0  0
    0.4380   -1.3460    2.1930 H   0  0  0  0  0  0  0  0  0  0  0  0
    2.1970   -1.2660    1.9530 H   0  0  0  0  0  0  0  0  0  0  0  0
    2.0330   -2.9850    0.1790 H   0  0  0  0  0  0  0  0  0  0  0  0
    0.2740   -3.0650    0.4190 H   0  0  0  0  0  0  0  0  0  0  0  0
    0.6270   -3.7670    2.7670 H   0  0  0  0  0  0  0  0  0  0  0  0
    2.3860   -3.6870    2.5260 H   0  0  0  0  0  0  0  0  0  0  0  0
    2.2220   -5.4060    0.7520 H   0  0  0  0  0  0  0  0  0  0  0  0
    0.4630   -5.4860    0.9920 H   0  0  0  0  0  0  0  0  0  0  0  0
    0.8160   -6.1880    3.3400 H   0  0  0  0  0  0  0  0  0  0  0  0
    2.5750   -6.1080    3.1000 H   0  0  0  0  0  0  0  0  0  0  0  0
    2.4110   -7.8270    1.3250 H   0  0  0  0  0  0  0  0  0  0  0  0
    0.6520   -7.9070    1.5650 H   0  0  0  0  0  0  0  0  0  0  0  0
    1.5950   -7.0720    4.4750 H   0  0  0  0  0  0  0  0  0  0  0  0
    0.2690   -8.3160    4.5300 H   0  0  0  0  0  0  0  0  0  0  0  0
    1.4740   -9.6600    5.9720 H   0  0  0  0  0  0  0  0  0  0  0  0
    2.4270   -8.2220    6.3110 H   0  0  0  0  0  0  0  0  0  0  0  0
    3.1830  -10.5980    4.7620 H   0  0  0  0  0  0  0  0  0  0  0  0
    4.2230   -9.1750    5.2560 H   0  0  0  0  0  0  0  0  0  0  0  0
    3.8280   -8.0630    3.2460 H   0  0  0  0  0  0  0  0  0  0  0  0
    3.5930   -9.6940    2.6310 H   0  0  0  0  0  0  0  0  0  0  0  0
    3.9420   -0.6850    0.3520 H   0  0  0  0  0  0  0  0  0  0  0  0
    5.3360    0.6010   -1.2460 H   0  0  0  0  0  0  0  0  0  0  0  0
    4.6680    3.1230   -2.7130 H   0  0  0  0  0  0  0  0  0  0  0  0
    1.7910    2.3320   -2.9450 H   0  0  0  0  0  0  0  0  0  0  0  0
  1 30  1  0  0  0  0
  1 31  1  0  0  0  0
  1 32  1  0  0  0  0
  1  2  1  0  0  0  0
  2  3  2  0  0  0  0
  3  4  1  0  0  0  0
  4  5  2  0  0  0  0
  5 33  1  0  0  0  0
  5  6  1  0  0  0  0
  6 34  1  0  0  0  0
  6  7  2  0  0  0  0
  7  8  1  0  0  0  0
  8 35  1  0  0  0  0
  7  9  1  0  0  0  0
  9 36  1  0  0  0  0
  9 10  2  0  0  0  0
 10  4  1  0  0  0  0
 10 37  1  0  0  0  0
  3 11  1  0  0  0  0
 11 12  1  0  0  0  0
 12 38  1  0  0  0  0
 12 39  1  0  0  0  0
 12 13  1  0  0  0  0
 13 40  1  0  0  0  0
 13 41  1  0  0  0  0
 13 14  1  0  0  0  0
 14 42  1  0  0  0  0
 14 43  1  0  0  0  0
 14 15  1  0  0  0  0
 15 44  1  0  0  0  0
 15 45  1  0  0  0  0
 15 16  1  0  0  0  0
 16 46  1  0  0  0  0
 16 47  1  0  0  0  0
 16 17  1  0  0  0  0
 17 48  1  0  0  0  0
 17 49  1  0  0  0  0
 17 18  1  0  0  0  0
 18 19  1  0  0  0  0
 19 50  1  0  0  0  0
 19 51  1  0  0  0  0
 19 20  1  0  0  0  0
 20 52  1  0  0  0  0
 20 53  1  0  0  0  0
 20 21  1  0  0  0  0
 21 54  1  0  0  0  0
 21 55  1  0  0  0  0
 21 22  1  0  0  0  0
 22 18  1  0  0  0  0
 22 56  1  0  0  0  0
 22 57  1  0  0  0  0
 11 23  1  0  0  0  0
 23 24  2  0  0  0  0
 24 58  1  0  0  0  0
 24 25  1  0  0  0  0
 25 59  1  0  0  0  0
 25 26  2  0  0  0  0
 26 27  1  0  0  0  0
 27 60  1  0  0  0  0
 26 28  1  0  0  0  0
 28 61  1  0  0  0  0
 28 29  2  0  0  0  0
 29  2  1  0  0  0  0
 29 23  1  0  0  0  0
M  END
>  <LOGBIO>
7.6000

>  <PRED_LOGBIO>
7.9100

>  <XV_RES>
-0.1940

>  <WHL_TMPL>
3

>  <ANCH>
2-3;13-12

$$$$
ROW28
  -MTS-   01071501563D 0   0.00000     0.00000     0

 65 69  0  0  0  0  0  0  0  0999 V2000
    0.1720   -7.6340   -5.9160 C   0  0  0  0  0  0  0  0  0  0  0  0
   -1.0230   -8.2500   -5.1930 C   0  0  0  0  0  0  0  0  0  0  0  0
   -1.1270   -7.6780   -3.8430 N   0  0  0  0  0  0  0  0  0  0  0  0
    0.2180   -7.3600   -3.3410 C   0  0  0  0  0  0  0  0  0  0  0  0
    0.1690   -6.7300   -1.9370 C   0  0  0  0  0  0  0  0  0  0  0  0
   -0.7680   -5.5970   -1.8910 N   0  0  0  0  0  0  0  0  0  0  0  0
   -2.0890   -5.8260   -2.4930 C   0  0  0  0  0  0  0  0  0  0  0  0
   -1.9770   -6.4800   -3.8830 C   0  0  0  0  0  0  0  0  0  0  0  0
   -3.3630   -6.8420   -4.4070 C   0  0  0  0  0  0  0  0  0  0  0  0
   -0.4180   -4.3590   -1.3030 C   0  0  0  0  0  0  0  0  0  0  0  0
   -0.0590   -4.3040    0.0500 C   0  0  0  0  0  0  0  0  0  0  0  0
    0.2880   -3.0790    0.6320 C   0  0  0  0  0  0  0  0  0  0  0  0
    0.2750   -1.9090   -0.1370 C   0  0  0  0  0  0  0  0  0  0  0  0
   -0.0840   -1.9650   -1.4890 C   0  0  0  0  0  0  0  0  0  0  0  0
   -0.4300   -3.1900   -2.0720 C   0  0  0  0  0  0  0  0  0  0  0  0
    0.6490   -0.5880    0.4910 C   0  0  0  0  0  0  0  0  0  0  0  0
   -0.5480    0.2590    0.3790 N   0  0  0  0  0  0  0  0  0  0  0  0
   -0.8120    0.7480   -0.9830 C   0  0  0  0  0  0  0  0  0  0  0  0
    0.3750    1.5520   -1.5450 C   0  0  0  0  0  0  0  0  0  0  0  0
    1.7140    0.9210   -1.2470 C   0  0  0  0  0  0  0  0  0  0  0  0
    2.8390    1.3640   -1.9530 C   0  0  0  0  0  0  0  0  0  0  0  0
    4.0930    0.7970   -1.6970 C   0  0  0  0  0  0  0  0  0  0  0  0
    5.1940    1.2310   -2.3880 O   0  0  0  0  0  0  0  0  0  0  0  0
    4.2220   -0.2130   -0.7370 C   0  0  0  0  0  0  0  0  0  0  0  0
    3.0970   -0.6560   -0.0310 C   0  0  0  0  0  0  0  0  0  0  0  0
    1.8430   -0.0890   -0.2860 C   0  0  0  0  0  0  0  0  0  0  0  0
   -1.3730    0.5750    1.4830 C   0  0  0  0  0  0  0  0  0  0  0  0
   -0.8750    1.3650    2.5260 C   0  0  0  0  0  0  0  0  0  0  0  0
   -1.6910    1.6780    3.6190 C   0  0  0  0  0  0  0  0  0  0  0  0
   -3.0060    1.2010    3.6700 C   0  0  0  0  0  0  0  0  0  0  0  0
   -3.5050    0.4110    2.6270 C   0  0  0  0  0  0  0  0  0  0  0  0
   -2.6890    0.0980    1.5340 C   0  0  0  0  0  0  0  0  0  0  0  0
    1.0820   -7.8500   -5.3600 H   0  0  0  0  0  0  0  0  0  0  0  0
    0.2480   -8.0570   -6.9150 H   0  0  0  0  0  0  0  0  0  0  0  0
    0.0370   -6.5570   -5.9870 H   0  0  0  0  0  0  0  0  0  0  0  0
   -0.8880   -9.3270   -5.1220 H   0  0  0  0  0  0  0  0  0  0  0  0
   -1.9330   -8.0340   -5.7490 H   0  0  0  0  0  0  0  0  0  0  0  0
    0.7070   -6.6750   -4.0300 H   0  0  0  0  0  0  0  0  0  0  0  0
    0.8160   -8.2680   -3.3100 H   0  0  0  0  0  0  0  0  0  0  0  0
   -0.1370   -7.4820   -1.2130 H   0  0  0  0  0  0  0  0  0  0  0  0
    1.1640   -6.3890   -1.6590 H   0  0  0  0  0  0  0  0  0  0  0  0
   -2.6780   -6.4650   -1.8390 H   0  0  0  0  0  0  0  0  0  0  0  0
   -2.6160   -4.8780   -2.5800 H   0  0  0  0  0  0  0  0  0  0  0  0
   -1.5760   -5.7640   -4.5980 H   0  0  0  0  0  0  0  0  0  0  0  0
   -4.0210   -7.0660   -3.5700 H   0  0  0  0  0  0  0  0  0  0  0  0
   -3.7680   -6.0050   -4.9720 H   0  0  0  0  0  0  0  0  0  0  0  0
   -3.2900   -7.7140   -5.0540 H   0  0  0  0  0  0  0  0  0  0  0  0
   -0.0490   -5.2060    0.6430 H   0  0  0  0  0  0  0  0  0  0  0  0
    0.5640   -3.0360    1.6750 H   0  0  0  0  0  0  0  0  0  0  0  0
   -0.0930   -1.0630   -2.0830 H   0  0  0  0  0  0  0  0  0  0  0  0
   -0.7070   -3.2330   -3.1150 H   0  0  0  0  0  0  0  0  0  0  0  0
    0.9180   -0.7340    1.5350 H   0  0  0  0  0  0  0  0  0  0  0  0
   -1.6410    1.4470   -0.8990 H   0  0  0  0  0  0  0  0  0  0  0  0
   -0.9770   -0.1060   -1.6360 H   0  0  0  0  0  0  0  0  0  0  0  0
    0.3680    2.5040   -1.0190 H   0  0  0  0  0  0  0  0  0  0  0  0
    0.2580    1.6090   -2.6250 H   0  0  0  0  0  0  0  0  0  0  0  0
    2.7390    2.1430   -2.6940 H   0  0  0  0  0  0  0  0  0  0  0  0
    4.8850    1.7200   -3.1670 H   0  0  0  0  0  0  0  0  0  0  0  0
    5.1900   -0.6500   -0.5400 H   0  0  0  0  0  0  0  0  0  0  0  0
    3.1970   -1.4350    0.7100 H   0  0  0  0  0  0  0  0  0  0  0  0
    0.1400    1.7330    2.4870 H   0  0  0  0  0  0  0  0  0  0  0  0
   -1.3070    2.2870    4.4240 H   0  0  0  0  0  0  0  0  0  0  0  0
   -3.6360    1.4420    4.5130 H   0  0  0  0  0  0  0  0  0  0  0  0
   -4.5200    0.0430    2.6660 H   0  0  0  0  0  0  0  0  0  0  0  0
   -3.0730   -0.5110    0.7300 H   0  0  0  0  0  0  0  0  0  0  0  0
  1 33  1  0  0  0  0
  1 34  1  0  0  0  0
  1 35  1  0  0  0  0
  1  2  1  0  0  0  0
  2 36  1  0  0  0  0
  2 37  1  0  0  0  0
  2  3  1  0  0  0  0
  3  4  1  0  0  0  0
  4 38  1  0  0  0  0
  4 39  1  0  0  0  0
  4  5  1  0  0  0  0
  5 40  1  0  0  0  0
  5 41  1  0  0  0  0
  5  6  1  0  0  0  0
  6  7  1  0  0  0  0
  7 42  1  0  0  0  0
  7 43  1  0  0  0  0
  7  8  1  0  0  0  0
  8  3  1  0  0  0  0
  8 44  1  0  0  0  0
  8  9  1  0  0  0  0
  9 45  1  0  0  0  0
  9 46  1  0  0  0  0
  9 47  1  0  0  0  0
  6 10  1  0  0  0  0
 10 11  2  0  0  0  0
 11 48  1  0  0  0  0
 11 12  1  0  0  0  0
 12 49  1  0  0  0  0
 12 13  2  0  0  0  0
 13 14  1  0  0  0  0
 14 50  1  0  0  0  0
 14 15  2  0  0  0  0
 15 10  1  0  0  0  0
 15 51  1  0  0  0  0
 13 16  1  0  0  0  0
 16 52  1  0  0  0  0
 16 17  1  0  0  0  0
 17 18  1  0  0  0  0
 18 53  1  0  0  0  0
 18 54  1  0  0  0  0
 18 19  1  0  0  0  0
 19 55  1  0  0  0  0
 19 56  1  0  0  0  0
 19 20  1  0  0  0  0
 20 21  1  0  0  0  0
 21 57  1  0  0  0  0
 21 22  2  0  0  0  0
 22 23  1  0  0  0  0
 23 58  1  0  0  0  0
 22 24  1  0  0  0  0
 24 59  1  0  0  0  0
 24 25  2  0  0  0  0
 25 60  1  0  0  0  0
 25 26  1  0  0  0  0
 26 16  1  0  0  0  0
 26 20  2  0  0  0  0
 17 27  1  0  0  0  0
 27 28  2  0  0  0  0
 28 61  1  0  0  0  0
 28 29  1  0  0  0  0
 29 62  1  0  0  0  0
 29 30  2  0  0  0  0
 30 63  1  0  0  0  0
 30 31  1  0  0  0  0
 31 64  1  0  0  0  0
 31 32  2  0  0  0  0
 32 27  1  0  0  0  0
 32 65  1  0  0  0  0
M  END
>  <LOGBIO>
7.1900

>  <PRED_LOGBIO>
7.5700

>  <XV_RES>
-0.5120

>  <WHL_TMPL>
1

>  <ANCH>
2-3;48-47

$$$$
ROW29
  -MTS-   01071501563D 0   0.00000     0.00000     0

 35 38  0  0  0  0  0  0  0  0999 V2000
   -2.0290    0.8870   -2.0010 C   0  0  0  0  0  0  0  0  0  0  0  0
   -0.6470    0.7660   -1.3650 C   0  0  0  0  0  0  0  0  0  0  0  0
   -0.5970    0.4800    0.1350 C   0  0  0  0  0  0  0  0  0  0  0  0
   -2.0540    0.6180    0.6130 C   0  0  0  0  0  0  0  0  0  0  0  0
   -2.9280   -0.4950    0.0050 C   0  0  0  0  0  0  0  0  0  0  0  0
   -2.3390   -1.8630    0.2510 C   0  0  0  0  0  0  0  0  0  0  0  0
   -3.0490   -2.8650    0.3050 O   0  0  0  0  0  0  0  0  0  0  0  0
   -0.8710   -1.9490    0.4250 C   0  0  0  0  0  0  0  0  0  0  0  0
   -0.0380   -0.9010    0.3790 C   0  0  0  0  0  0  0  0  0  0  0  0
    1.4000   -0.7400    0.6920 C   0  0  0  0  0  0  0  0  0  0  0  0
    2.4150   -1.7020    0.7670 C   0  0  0  0  0  0  0  0  0  0  0  0
    3.7230   -1.3160    1.0840 C   0  0  0  0  0  0  0  0  0  0  0  0
    4.0160    0.0320    1.3260 C   0  0  0  0  0  0  0  0  0  0  0  0
    5.2190    0.6980    1.6600 N   0  0  0  0  0  0  0  0  0  0  0  0
    4.9120    2.1090    1.7890 N   0  0  0  0  0  0  0  0  0  0  0  0
    3.6270    2.2990    1.5550 C   0  0  0  0  0  0  0  0  0  0  0  0
    2.9900    3.4890    1.5880 F   0  0  0  0  0  0  0  0  0  0  0  0
    3.0010    0.9930    1.2510 C   0  0  0  0  0  0  0  0  0  0  0  0
    1.6930    0.6070    0.9340 C   0  0  0  0  0  0  0  0  0  0  0  0
    0.4300    1.4220    0.7890 C   0  0  0  0  0  0  0  0  0  0  0  0
   -0.1260   -3.6480    0.7320 Br  0  0  0  0  0  0  0  0  0  0  0  0
   -2.5750    1.7020   -1.5290 H   0  0  0  0  0  0  0  0  0  0  0  0
   -1.9220    1.0900   -3.0640 H   0  0  0  0  0  0  0  0  0  0  0  0
   -2.5750   -0.0430   -1.8620 H   0  0  0  0  0  0  0  0  0  0  0  0
   -0.1930    1.7480   -1.4820 H   0  0  0  0  0  0  0  0  0  0  0  0
   -0.1250   -0.0440   -1.8700 H   0  0  0  0  0  0  0  0  0  0  0  0
   -2.4250    1.5580    0.2110 H   0  0  0  0  0  0  0  0  0  0  0  0
   -2.0710    0.5140    1.6960 H   0  0  0  0  0  0  0  0  0  0  0  0
   -2.9110   -0.3430   -1.0720 H   0  0  0  0  0  0  0  0  0  0  0  0
   -3.9070   -0.4510    0.4780 H   0  0  0  0  0  0  0  0  0  0  0  0
    2.1890   -2.7410    0.5810 H   0  0  0  0  0  0  0  0  0  0  0  0
    4.5060   -2.0570    1.1420 H   0  0  0  0  0  0  0  0  0  0  0  0
    6.1250    0.2690    1.7850 H   0  0  0  0  0  0  0  0  0  0  0  0
    0.0720    1.6560    1.7900 H   0  0  0  0  0  0  0  0  0  0  0  0
    0.6170    2.2590    0.1190 H   0  0  0  0  0  0  0  0  0  0  0  0
  1 22  1  0  0  0  0
  1 23  1  0  0  0  0
  1 24  1  0  0  0  0
  1  2  1  0  0  0  0
  2 25  1  0  0  0  0
  2 26  1  0  0  0  0
  2  3  1  0  0  0  0
  3  4  1  0  0  0  0
  4 27  1  0  0  0  0
  4 28  1  0  0  0  0
  4  5  1  0  0  0  0
  5 29  1  0  0  0  0
  5 30  1  0  0  0  0
  5  6  1  0  0  0  0
  6  7  2  0  0  0  0
  6  8  1  0  0  0  0
  8  9  2  0  0  0  0
  9  3  1  0  0  0  0
  9 10  1  0  0  0  0
 10 11  2  0  0  0  0
 11 31  1  0  0  0  0
 11 12  1  0  0  0  0
 12 32  1  0  0  0  0
 12 13  2  0  0  0  0
 13 14  1  0  0  0  0
 14 33  1  0  0  0  0
 14 15  1  0  0  0  0
 15 16  2  0  0  0  0
 16 17  1  0  0  0  0
 16 18  1  0  0  0  0
 18 13  1  0  0  0  0
 18 19  2  0  0  0  0
 19 10  1  0  0  0  0
 19 20  1  0  0  0  0
 20  3  1  0  0  0  0
 20 34  1  0  0  0  0
 20 35  1  0  0  0  0
  8 21  1  0  0  0  0
M  END
>  <LOGBIO>
6.7100

>  <PRED_LOGBIO>
5.4000

>  <XV_RES>
1.5040

>  <WHL_TMPL>
1

>  <ANCH>
8-11;5-8

$$$$
ROW30
  -MTS-   01071501563D 0   0.00000     0.00000     0

 65 69  0  0  1  0  0  0  0  0999 V2000
   -7.2240    1.3810   -0.8730 O   0  0  0  0  0  0  0  0  0  0  0  0
   -5.8960    1.2010   -1.1550 C   0  0  0  0  0  0  0  0  0  0  0  0
   -5.2440    2.0710   -2.0370 C   0  0  0  0  0  0  0  0  0  0  0  0
   -3.8860    1.8870   -2.3250 C   0  0  0  0  0  0  0  0  0  0  0  0
   -3.1800    0.8340   -1.7310 C   0  0  0  0  0  0  0  0  0  0  0  0
   -1.7160    0.6360   -2.0410 C   0  0  0  0  0  0  0  0  0  0  0  0
   -0.8720    1.4270   -1.0420 C   0  0  1  0  0  0  0  0  0  0  0  0
    0.6610    1.8770   -1.9130 S   0  0  0  0  0  0  0  0  0  0  0  0
    1.9650    0.9320   -1.1790 C   0  0  0  0  0  0  0  0  0  0  0  0
    3.3320    1.2170   -1.2780 C   0  0  0  0  0  0  0  0  0  0  0  0
    4.2670    0.3870   -0.6480 C   0  0  0  0  0  0  0  0  0  0  0  0
    5.6050    0.6650   -0.7440 O   0  0  0  0  0  0  0  0  0  0  0  0
    3.8350   -0.7270    0.0820 C   0  0  0  0  0  0  0  0  0  0  0  0
    2.4680   -1.0120    0.1810 C   0  0  0  0  0  0  0  0  0  0  0  0
    1.5330   -0.1820   -0.4500 C   0  0  0  0  0  0  0  0  0  0  0  0
    0.2460   -0.6070   -0.2490 O   0  0  0  0  0  0  0  0  0  0  0  0
   -0.6010    0.4770    0.1400 C   0  0  1  0  0  0  0  0  0  0  0  0
   -1.9060   -0.0570    0.6810 C   0  0  0  0  0  0  0  0  0  0  0  0
   -2.3650   -1.3180    0.2680 C   0  0  0  0  0  0  0  0  0  0  0  0
   -3.5670   -1.8330    0.7550 C   0  0  0  0  0  0  0  0  0  0  0  0
   -4.3200   -1.0920    1.6570 C   0  0  0  0  0  0  0  0  0  0  0  0
   -5.4870   -1.6340    2.1090 O   0  0  0  0  0  0  0  0  0  0  0  0
   -6.6820   -1.0300    1.6060 C   0  0  0  0  0  0  0  0  0  0  0  0
   -7.8990   -1.7400    2.1970 C   0  0  0  0  0  0  0  0  0  0  0  0
   -9.1270   -1.1190    1.6800 N   0  0  0  0  0  0  0  0  0  0  0  0
   -9.5360   -1.8000    0.4430 C   0  0  0  0  0  0  0  0  0  0  0  0
  -10.8040   -1.1560   -0.1500 C   0  0  0  0  0  0  0  0  0  0  0  0
  -11.9450   -1.1090    0.8830 C   0  0  0  0  0  0  0  0  0  0  0  0
  -11.4690   -0.5020    2.2160 C   0  0  0  0  0  0  0  0  0  0  0  0
  -10.1750   -1.1750    2.7090 C   0  0  0  0  0  0  0  0  0  0  0  0
   -3.8900    0.1610    2.0810 C   0  0  0  0  0  0  0  0  0  0  0  0
   -2.6850    0.6750    1.5930 C   0  0  0  0  0  0  0  0  0  0  0  0
   -3.8330   -0.0360   -0.8490 C   0  0  0  0  0  0  0  0  0  0  0  0
   -5.1900    0.1480   -0.5610 C   0  0  0  0  0  0  0  0  0  0  0  0
   -7.3420    1.9650   -0.1080 H   0  0  0  0  0  0  0  0  0  0  0  0
   -5.7880    2.8830   -2.4950 H   0  0  0  0  0  0  0  0  0  0  0  0
   -3.3830    2.5580   -3.0050 H   0  0  0  0  0  0  0  0  0  0  0  0
   -1.5080    0.9880   -3.0500 H   0  0  0  0  0  0  0  0  0  0  0  0
   -1.4690   -0.4210   -1.9680 H   0  0  0  0  0  0  0  0  0  0  0  0
   -1.3670    2.3410   -0.7230 H   0  0  0  0  0  0  0  0  0  0  0  0
    3.6660    2.0760   -1.8400 H   0  0  0  0  0  0  0  0  0  0  0  0
    6.0810    0.3620    0.0440 H   0  0  0  0  0  0  0  0  0  0  0  0
    4.5560   -1.3670    0.5680 H   0  0  0  0  0  0  0  0  0  0  0  0
    2.1340   -1.8710    0.7430 H   0  0  0  0  0  0  0  0  0  0  0  0
   -0.1150    1.0510    0.9260 H   0  0  0  0  0  0  0  0  0  0  0  0
   -1.7820   -1.8950   -0.4340 H   0  0  0  0  0  0  0  0  0  0  0  0
   -3.9110   -2.8040    0.4320 H   0  0  0  0  0  0  0  0  0  0  0  0
   -6.7030    0.0210    1.8860 H   0  0  0  0  0  0  0  0  0  0  0  0
   -6.7030   -1.1170    0.5210 H   0  0  0  0  0  0  0  0  0  0  0  0
   -7.8780   -2.7910    1.9170 H   0  0  0  0  0  0  0  0  0  0  0  0
   -7.8780   -1.6530    3.2810 H   0  0  0  0  0  0  0  0  0  0  0  0
   -9.7290   -2.8500    0.6530 H   0  0  0  0  0  0  0  0  0  0  0  0
   -8.7340   -1.7350   -0.2890 H   0  0  0  0  0  0  0  0  0  0  0  0
  -10.5750   -0.1460   -0.4830 H   0  0  0  0  0  0  0  0  0  0  0  0
  -11.1260   -1.7250   -1.0200 H   0  0  0  0  0  0  0  0  0  0  0  0
  -12.3180   -2.1160    1.0570 H   0  0  0  0  0  0  0  0  0  0  0  0
  -12.7670   -0.5160    0.4890 H   0  0  0  0  0  0  0  0  0  0  0  0
  -11.2970    0.5640    2.0880 H   0  0  0  0  0  0  0  0  0  0  0  0
  -12.2470   -0.6220    2.9670 H   0  0  0  0  0  0  0  0  0  0  0  0
  -10.3800   -2.2130    2.9630 H   0  0  0  0  0  0  0  0  0  0  0  0
   -9.8240   -0.6710    3.6070 H   0  0  0  0  0  0  0  0  0  0  0  0
   -4.4820    0.7320    2.7810 H   0  0  0  0  0  0  0  0  0  0  0  0
   -2.3480    1.6470    1.9210 H   0  0  0  0  0  0  0  0  0  0  0  0
   -3.2880   -0.8480   -0.3910 H   0  0  0  0  0  0  0  0  0  0  0  0
   -5.6930   -0.5230    0.1200 H   0  0  0  0  0  0  0  0  0  0  0  0
  1 35  1  0  0  0  0
  1  2  1  0  0  0  0
  2  3  2  0  0  0  0
  3 36  1  0  0  0  0
  3  4  1  0  0  0  0
  4 37  1  0  0  0  0
  4  5  2  0  0  0  0
  5  6  1  0  0  0  0
  6 38  1  0  0  0  0
  6 39  1  0  0  0  0
  6  7  1  0  0  0  0
  7 40  1  0  0  0  0
  7  8  1  0  0  0  0
  8  9  1  0  0  0  0
  9 10  1  0  0  0  0
 10 41  1  0  0  0  0
 10 11  2  0  0  0  0
 11 12  1  0  0  0  0
 12 42  1  0  0  0  0
 11 13  1  0  0  0  0
 13 43  1  0  0  0  0
 13 14  2  0  0  0  0
 14 44  1  0  0  0  0
 14 15  1  0  0  0  0
 15  9  2  0  0  0  0
 15 16  1  0  0  0  0
 16 17  1  0  0  0  0
 17  7  1  0  0  0  0
 17 45  1  0  0  0  0
 17 18  1  0  0  0  0
 18 19  2  0  0  0  0
 19 46  1  0  0  0  0
 19 20  1  0  0  0  0
 20 47  1  0  0  0  0
 20 21  2  0  0  0  0
 21 22  1  0  0  0  0
 22 23  1  0  0  0  0
 23 48  1  0  0  0  0
 23 49  1  0  0  0  0
 23 24  1  0  0  0  0
 24 50  1  0  0  0  0
 24 51  1  0  0  0  0
 24 25  1  0  0  0  0
 25 26  1  0  0  0  0
 26 52  1  0  0  0  0
 26 53  1  0  0  0  0
 26 27  1  0  0  0  0
 27 54  1  0  0  0  0
 27 55  1  0  0  0  0
 27 28  1  0  0  0  0
 28 56  1  0  0  0  0
 28 57  1  0  0  0  0
 28 29  1  0  0  0  0
 29 58  1  0  0  0  0
 29 59  1  0  0  0  0
 29 30  1  0  0  0  0
 30 25  1  0  0  0  0
 30 60  1  0  0  0  0
 30 61  1  0  0  0  0
 21 31  1  0  0  0  0
 31 62  1  0  0  0  0
 31 32  2  0  0  0  0
 32 18  1  0  0  0  0
 32 63  1  0  0  0  0
  5 33  1  0  0  0  0
 33 64  1  0  0  0  0
 33 34  2  0  0  0  0
 34  2  1  0  0  0  0
 34 65  1  0  0  0  0
M  END
>  <LOGBIO>
8.5700

>  <PRED_LOGBIO>
7.0600

>  <XV_RES>
2.2300

>  <WHL_TMPL>
1

>  <ANCH>
11-13;27-29

$$$$
ROW31
  -MTS-   01071501563D 0   0.00000     0.00000     0

 44 47  0  0  1  0  0  0  0  0999 V2000
    2.6780   -0.5750    0.4350 C   0  0  0  0  0  0  0  0  0  0  0  0
    2.3250    0.6600   -0.3890 C   0  0  2  0  0  0  0  0  0  0  0  0
    1.6320    1.6200    0.5950 C   0  0  0  0  0  0  0  0  0  0  0  0
    0.3790    0.9780    1.2200 C   0  0  0  0  0  0  0  0  0  0  0  0
   -0.5970    0.4790    0.1380 C   0  0  1  0  0  0  0  0  0  0  0  0
    0.0960   -0.4810   -0.8470 C   0  0  1  0  0  0  0  0  0  0  0  0
   -0.9190   -1.0380   -1.8610 C   0  0  0  0  0  0  0  0  0  0  0  0
   -2.0190   -1.8360   -1.1360 C   0  0  0  0  0  0  0  0  0  0  0  0
   -2.5650   -1.1350    0.0850 C   0  0  0  0  0  0  0  0  0  0  0  0
   -3.7730   -1.5960    0.6220 C   0  0  0  0  0  0  0  0  0  0  0  0
   -4.3170   -0.9770    1.7540 C   0  0  0  0  0  0  0  0  0  0  0  0
   -5.4870   -1.6340    2.1090 O   0  0  0  0  0  0  0  0  0  0  0  0
   -3.6540    0.1030    2.3480 C   0  0  0  0  0  0  0  0  0  0  0  0
   -2.4460    0.5640    1.8100 C   0  0  0  0  0  0  0  0  0  0  0  0
   -1.9020   -0.0550    0.6790 C   0  0  0  0  0  0  0  0  0  0  0  0
    1.3490    0.1610   -1.4710 C   0  0  2  0  0  0  0  0  0  0  0  0
    2.2500   -0.5510   -2.4970 C   0  0  0  0  0  0  0  0  0  0  0  0
    3.6770   -0.0090   -2.2960 C   0  0  0  0  0  0  0  0  0  0  0  0
    3.6130    1.0200   -1.1530 C   0  0  2  0  0  0  0  0  0  0  0  0
    4.7210    0.7780   -0.2820 O   0  0  0  0  0  0  0  0  0  0  0  0
    2.8940   -0.2790    1.4590 H   0  0  0  0  0  0  0  0  0  0  0  0
    3.5520   -1.0600    0.0050 H   0  0  0  0  0  0  0  0  0  0  0  0
    1.8390   -1.2680    0.4270 H   0  0  0  0  0  0  0  0  0  0  0  0
    1.2810    2.4640    0.0050 H   0  0  0  0  0  0  0  0  0  0  0  0
    2.3310    1.8490    1.3960 H   0  0  0  0  0  0  0  0  0  0  0  0
   -0.1370    1.7710    1.7560 H   0  0  0  0  0  0  0  0  0  0  0  0
    0.6950    0.1220    1.8140 H   0  0  0  0  0  0  0  0  0  0  0  0
   -0.8570    1.3590   -0.4470 H   0  0  0  0  0  0  0  0  0  0  0  0
    0.4430   -1.3280   -0.2590 H   0  0  0  0  0  0  0  0  0  0  0  0
   -0.3790   -1.7490   -2.4830 H   0  0  0  0  0  0  0  0  0  0  0  0
   -1.3860   -0.2000   -2.3750 H   0  0  0  0  0  0  0  0  0  0  0  0
   -1.5380   -2.7410   -0.7700 H   0  0  0  0  0  0  0  0  0  0  0  0
   -2.8380   -1.9870   -1.8360 H   0  0  0  0  0  0  0  0  0  0  0  0
   -4.2850   -2.4290    0.1640 H   0  0  0  0  0  0  0  0  0  0  0  0
   -6.2350   -1.0910    1.8150 H   0  0  0  0  0  0  0  0  0  0  0  0
   -4.0740    0.5810    3.2210 H   0  0  0  0  0  0  0  0  0  0  0  0
   -1.9340    1.3970    2.2690 H   0  0  0  0  0  0  0  0  0  0  0  0
    0.9930    1.0580   -1.9730 H   0  0  0  0  0  0  0  0  0  0  0  0
    1.9220   -0.2390   -3.4870 H   0  0  0  0  0  0  0  0  0  0  0  0
    2.2460   -1.6180   -2.2860 H   0  0  0  0  0  0  0  0  0  0  0  0
    3.9490    0.5300   -3.2020 H   0  0  0  0  0  0  0  0  0  0  0  0
    4.3240   -0.8300   -1.9940 H   0  0  0  0  0  0  0  0  0  0  0  0
    3.5800    2.0380   -1.5340 H   0  0  0  0  0  0  0  0  0  0  0  0
    4.4940    0.1220    0.3960 H   0  0  0  0  0  0  0  0  0  0  0  0
  1 21  1  0  0  0  0
  1 22  1  0  0  0  0
  1 23  1  0  0  0  0
  1  2  1  0  0  0  0
  2  3  1  0  0  0  0
  3 24  1  0  0  0  0
  3 25  1  0  0  0  0
  3  4  1  0  0  0  0
  4 26  1  0  0  0  0
  4 27  1  0  0  0  0
  4  5  1  0  0  0  0
  5 28  1  0  0  0  0
  5  6  1  0  0  0  0
  6 29  1  0  0  0  0
  6  7  1  0  0  0  0
  7 30  1  0  0  0  0
  7 31  1  0  0  0  0
  7  8  1  0  0  0  0
  8 32  1  0  0  0  0
  8 33  1  0  0  0  0
  8  9  1  0  0  0  0
  9 10  1  0  0  0  0
 10 34  1  0  0  0  0
 10 11  2  0  0  0  0
 11 12  1  0  0  0  0
 12 35  1  0  0  0  0
 11 13  1  0  0  0  0
 13 36  1  0  0  0  0
 13 14  2  0  0  0  0
 14 37  1  0  0  0  0
 14 15  1  0  0  0  0
 15  5  1  0  0  0  0
 15  9  2  0  0  0  0
  6 16  1  0  0  0  0
 16  2  1  0  0  0  0
 16 38  1  0  0  0  0
 16 17  1  0  0  0  0
 17 39  1  0  0  0  0
 17 40  1  0  0  0  0
 17 18  1  0  0  0  0
 18 41  1  0  0  0  0
 18 42  1  0  0  0  0
 18 19  1  0  0  0  0
 19  2  1  0  0  0  0
 19 43  1  0  0  0  0
 19 20  1  0  0  0  0
 20 44  1  0  0  0  0
M  END
>  <LOGBIO>
9.1200

>  <PRED_LOGBIO>
8.2700

>  <XV_RES>
0.8900

>  <WHL_TMPL>
1

>  <ANCH>
11-13;12-32

$$$$
ROW32
  -MTS-   01071501563D 0   0.00000     0.00000     0

 28 31  0  0  0  0  0  0  0  0999 V2000
    5.1940    1.2310   -2.3880 O   0  0  0  0  0  0  0  0  0  0  0  0
    4.0930    0.7970   -1.6980 C   0  0  0  0  0  0  0  0  0  0  0  0
    4.2490   -0.0290   -0.5790 C   0  0  0  0  0  0  0  0  0  0  0  0
    3.1240   -0.4720    0.1270 C   0  0  0  0  0  0  0  0  0  0  0  0
    1.8430   -0.0890   -0.2860 C   0  0  0  0  0  0  0  0  0  0  0  0
    0.7390   -0.5430    0.4320 O   0  0  0  0  0  0  0  0  0  0  0  0
   -0.5560   -0.1890    0.0620 C   0  0  0  0  0  0  0  0  0  0  0  0
   -0.7930    0.5980   -0.9960 C   0  0  0  0  0  0  0  0  0  0  0  0
   -2.1650    0.7920   -1.1400 O   0  0  0  0  0  0  0  0  0  0  0  0
   -2.8290    0.0980   -0.1310 C   0  0  0  0  0  0  0  0  0  0  0  0
   -4.1880   -0.0400    0.1760 C   0  0  0  0  0  0  0  0  0  0  0  0
   -4.5830   -0.8150    1.2730 C   0  0  0  0  0  0  0  0  0  0  0  0
   -3.6180   -1.4530    2.0620 C   0  0  0  0  0  0  0  0  0  0  0  0
   -4.0050   -2.2120    3.1350 O   0  0  0  0  0  0  0  0  0  0  0  0
   -2.2600   -1.3160    1.7550 C   0  0  0  0  0  0  0  0  0  0  0  0
   -1.8650   -0.5400    0.6580 C   0  0  0  0  0  0  0  0  0  0  0  0
    0.3190    1.1260   -1.8170 C   0  0  0  0  0  0  0  0  0  0  0  0
    0.1170    1.8500   -2.7900 O   0  0  0  0  0  0  0  0  0  0  0  0
    1.6870    0.7380   -1.4050 C   0  0  0  0  0  0  0  0  0  0  0  0
    2.8120    1.1810   -2.1110 C   0  0  0  0  0  0  0  0  0  0  0  0
    4.8850    1.7200   -3.1670 H   0  0  0  0  0  0  0  0  0  0  0  0
    5.2380   -0.3250   -0.2600 H   0  0  0  0  0  0  0  0  0  0  0  0
    3.2450   -1.1100    0.9900 H   0  0  0  0  0  0  0  0  0  0  0  0
   -4.9320    0.4530   -0.4330 H   0  0  0  0  0  0  0  0  0  0  0  0
   -5.6310   -0.9210    1.5100 H   0  0  0  0  0  0  0  0  0  0  0  0
   -4.0560   -1.6740    3.9410 H   0  0  0  0  0  0  0  0  0  0  0  0
   -1.5160   -1.8080    2.3640 H   0  0  0  0  0  0  0  0  0  0  0  0
    2.6910    1.8190   -2.9740 H   0  0  0  0  0  0  0  0  0  0  0  0
  1 21  1  0  0  0  0
  1  2  1  0  0  0  0
  2  3  1  0  0  0  0
  3 22  1  0  0  0  0
  3  4  2  0  0  0  0
  4 23  1  0  0  0  0
  4  5  1  0  0  0  0
  5  6  1  0  0  0  0
  6  7  1  0  0  0  0
  7  8  2  0  0  0  0
  8  9  1  0  0  0  0
  9 10  1  0  0  0  0
 10 11  2  0  0  0  0
 11 24  1  0  0  0  0
 11 12  1  0  0  0  0
 12 25  1  0  0  0  0
 12 13  2  0  0  0  0
 13 14  1  0  0  0  0
 14 26  1  0  0  0  0
 13 15  1  0  0  0  0
 15 27  1  0  0  0  0
 15 16  2  0  0  0  0
 16  7  1  0  0  0  0
 16 10  1  0  0  0  0
  8 17  1  0  0  0  0
 17 18  2  0  0  0  0
 17 19  1  0  0  0  0
 19  5  2  0  0  0  0
 19 20  1  0  0  0  0
 20  2  2  0  0  0  0
 20 28  1  0  0  0  0
M  END
>  <LOGBIO>
6.7400

>  <PRED_LOGBIO>
5.5600

>  <XV_RES>
1.6190

>  <WHL_TMPL>
1

>  <ANCH>
2-3;1-3

$$$$
ROW33
  -MTS-   01071501563D 0   0.00000     0.00000     0

 46 50  0  0  0  0  0  0  0  0999 V2000
   -2.6290   -2.4600    0.1720 C   0  0  0  0  0  0  0  0  0  0  0  0
   -2.6180   -1.1640    0.8670 N   0  0  0  0  0  0  0  0  0  0  0  0
   -3.5000   -0.7670    1.8370 C   0  0  0  0  0  0  0  0  0  0  0  0
   -4.8460   -1.7300    2.4630 S   0  0  0  0  0  0  0  0  0  0  0  0
   -4.2780   -2.7160    3.8830 C   0  0  0  0  0  0  0  0  0  0  0  0
   -5.4260   -3.5380    4.4180 C   0  0  0  0  0  0  0  0  0  0  0  0
   -5.6530   -4.7700    3.9420 C   0  0  0  0  0  0  0  0  0  0  0  0
   -6.7860   -5.5530    4.4840 C   0  0  0  0  0  0  0  0  0  0  0  0
   -7.0270   -6.6870    4.0730 O   0  0  0  0  0  0  0  0  0  0  0  0
   -7.5350   -4.9930    5.4290 N   0  0  0  0  0  0  0  0  0  0  0  0
   -8.5830   -5.7210    5.9290 C   0  0  0  0  0  0  0  0  0  0  0  0
   -9.3900   -5.2360    6.8820 C   0  0  0  0  0  0  0  0  0  0  0  0
  -10.8140   -6.2750    7.5350 Br  0  0  0  0  0  0  0  0  0  0  0  0
   -9.1530   -3.8770    7.4190 C   0  0  0  0  0  0  0  0  0  0  0  0
   -8.1320   -3.1530    6.9400 C   0  0  0  0  0  0  0  0  0  0  0  0
   -7.2670   -3.7300    5.8870 C   0  0  0  0  0  0  0  0  0  0  0  0
   -6.2610   -3.0180    5.4140 N   0  0  0  0  0  0  0  0  0  0  0  0
   -3.1800    0.4520    2.2260 N   0  0  0  0  0  0  0  0  0  0  0  0
   -2.0200    0.8570    1.4550 N   0  0  0  0  0  0  0  0  0  0  0  0
   -1.7230   -0.1490    0.6540 C   0  0  0  0  0  0  0  0  0  0  0  0
   -0.5820   -0.1760   -0.3350 C   0  0  0  0  0  0  0  0  0  0  0  0
    0.7170   -0.1490    0.4910 C   0  0  0  0  0  0  0  0  0  0  0  0
    1.8430   -0.0260   -0.3820 O   0  0  0  0  0  0  0  0  0  0  0  0
    1.7050    0.8870   -1.3940 C   0  0  0  0  0  0  0  0  0  0  0  0
    2.8570    1.3080   -2.0690 C   0  0  0  0  0  0  0  0  0  0  0  0
    2.7580    2.2400   -3.1090 C   0  0  0  0  0  0  0  0  0  0  0  0
    1.5070    2.7520   -3.4730 C   0  0  0  0  0  0  0  0  0  0  0  0
    0.3550    2.3310   -2.7980 C   0  0  0  0  0  0  0  0  0  0  0  0
    0.4540    1.3990   -1.7590 C   0  0  0  0  0  0  0  0  0  0  0  0
   -0.6960    1.0120   -1.1230 O   0  0  0  0  0  0  0  0  0  0  0  0
   -3.6510   -2.8300    0.1130 H   0  0  0  0  0  0  0  0  0  0  0  0
   -2.0170   -3.1710    0.7210 H   0  0  0  0  0  0  0  0  0  0  0  0
   -2.2300   -2.3360   -0.8330 H   0  0  0  0  0  0  0  0  0  0  0  0
   -3.9130   -2.0520    4.6640 H   0  0  0  0  0  0  0  0  0  0  0  0
   -3.4740   -3.3790    3.5670 H   0  0  0  0  0  0  0  0  0  0  0  0
   -5.0180   -5.1860    3.1730 H   0  0  0  0  0  0  0  0  0  0  0  0
   -8.7640   -6.7140    5.5430 H   0  0  0  0  0  0  0  0  0  0  0  0
   -9.7950   -3.4740    8.1870 H   0  0  0  0  0  0  0  0  0  0  0  0
   -7.9420   -2.1590    7.3190 H   0  0  0  0  0  0  0  0  0  0  0  0
   -0.6230   -1.0760   -0.9470 H   0  0  0  0  0  0  0  0  0  0  0  0
    0.8010   -1.1200    0.9750 H   0  0  0  0  0  0  0  0  0  0  0  0
    0.6770    0.7120    1.1540 H   0  0  0  0  0  0  0  0  0  0  0  0
    3.8220    0.9130   -1.7880 H   0  0  0  0  0  0  0  0  0  0  0  0
    3.6470    2.5650   -3.6290 H   0  0  0  0  0  0  0  0  0  0  0  0
    1.4300    3.4710   -4.2750 H   0  0  0  0  0  0  0  0  0  0  0  0
   -0.6100    2.7260   -3.0800 H   0  0  0  0  0  0  0  0  0  0  0  0
  1 31  1  0  0  0  0
  1 32  1  0  0  0  0
  1 33  1  0  0  0  0
  1  2  1  0  0  0  0
  2  3  1  0  0  0  0
  3  4  1  0  0  0  0
  4  5  1  0  0  0  0
  5 34  1  0  0  0  0
  5 35  1  0  0  0  0
  5  6  1  0  0  0  0
  6  7  2  0  0  0  0
  7 36  1  0  0  0  0
  7  8  1  0  0  0  0
  8  9  2  0  0  0  0
  8 10  1  0  0  0  0
 10 11  1  0  0  0  0
 11 37  1  0  0  0  0
 11 12  2  0  0  0  0
 12 13  1  0  0  0  0
 12 14  1  0  0  0  0
 14 38  1  0  0  0  0
 14 15  2  0  0  0  0
 15 39  1  0  0  0  0
 15 16  1  0  0  0  0
 16 10  1  0  0  0  0
 16 17  2  0  0  0  0
 17  6  1  0  0  0  0
  3 18  2  0  0  0  0
 18 19  1  0  0  0  0
 19 20  2  0  0  0  0
 20  2  1  0  0  0  0
 20 21  1  0  0  0  0
 21 40  1  0  0  0  0
 21 22  1  0  0  0  0
 22 41  1  0  0  0  0
 22 42  1  0  0  0  0
 22 23  1  0  0  0  0
 23 24  1  0  0  0  0
 24 25  1  0  0  0  0
 25 43  1  0  0  0  0
 25 26  2  0  0  0  0
 26 44  1  0  0  0  0
 26 27  1  0  0  0  0
 27 45  1  0  0  0  0
 27 28  2  0  0  0  0
 28 46  1  0  0  0  0
 28 29  1  0  0  0  0
 29 24  2  0  0  0  0
 29 30  1  0  0  0  0
 30 21  1  0  0  0  0
M  END
>  <LOGBIO>
4.6000

>  <PRED_LOGBIO>
4.9000

>  <XV_RES>
-1.1540

>  <WHL_TMPL>
1

>  <ANCH>
4-6;37-36

$$$$
ROW34
  -MTS-   01071501563D 0   0.00000     0.00000     0

 37 38  0  0  0  0  0  0  0  0999 V2000
    8.3430    0.2790   -0.3030 O   0  0  0  0  0  0  0  0  0  0  0  0
    8.3030   -0.2370   -1.4190 C   0  0  0  0  0  0  0  0  0  0  0  0
    7.0030   -0.2790   -2.1860 C   0  0  0  0  0  0  0  0  0  0  0  0
    5.9730    0.3390   -1.4110 O   0  0  0  0  0  0  0  0  0  0  0  0
    4.7310    0.3960   -1.9380 C   0  0  0  0  0  0  0  0  0  0  0  0
    4.5160   -0.0720   -3.0440 O   0  0  0  0  0  0  0  0  0  0  0  0
    3.7920    0.9340   -1.2860 C   0  0  0  0  0  0  0  0  0  0  0  0
    2.6250   -0.0120   -0.8540 C   0  0  0  0  0  0  0  0  0  0  0  0
    1.3000    0.5940   -1.4370 C   0  0  0  0  0  0  0  0  0  0  0  0
    1.2790    1.4960   -2.2730 O   0  0  0  0  0  0  0  0  0  0  0  0
    0.0780   -0.0280   -0.8810 C   0  0  0  0  0  0  0  0  0  0  0  0
   -0.7220    0.4650    0.0740 C   0  0  0  0  0  0  0  0  0  0  0  0
   -1.8860   -0.3720    0.4420 C   0  0  0  0  0  0  0  0  0  0  0  0
   -2.0100   -1.5300   -0.2210 C   0  0  0  0  0  0  0  0  0  0  0  0
   -0.6370   -1.5820   -1.3380 S   0  0  0  0  0  0  0  0  0  0  0  0
    9.4060   -0.7580   -1.9500 N   0  0  0  0  0  0  0  0  0  0  0  0
   10.6710   -0.7170   -1.2030 C   0  0  0  0  0  0  0  0  0  0  0  0
   11.7600   -1.3700   -2.0220 C   0  0  0  0  0  0  0  0  0  0  0  0
   12.5890   -0.7200   -2.9320 O   0  0  0  0  0  0  0  0  0  0  0  0
   13.4600   -1.6580   -3.4830 C   0  0  0  0  0  0  0  0  0  0  0  0
   13.1980   -2.8570   -2.9470 C   0  0  0  0  0  0  0  0  0  0  0  0
   12.0850   -2.6700   -1.9900 C   0  0  0  0  0  0  0  0  0  0  0  0
    7.1200    0.2550   -3.1270 H   0  0  0  0  0  0  0  0  0  0  0  0
    6.7340   -1.3140   -2.3870 H   0  0  0  0  0  0  0  0  0  0  0  0
    3.3430    1.6530   -1.9680 H   0  0  0  0  0  0  0  0  0  0  0  0
    4.1760    1.3810   -0.3710 H   0  0  0  0  0  0  0  0  0  0  0  0
    2.5530    0.0380    0.2300 H   0  0  0  0  0  0  0  0  0  0  0  0
    2.7860   -0.9910   -1.3010 H   0  0  0  0  0  0  0  0  0  0  0  0
   -0.5300    1.4170    0.5470 H   0  0  0  0  0  0  0  0  0  0  0  0
   -2.5930   -0.0680    1.1990 H   0  0  0  0  0  0  0  0  0  0  0  0
   -2.7830   -2.2740   -0.1000 H   0  0  0  0  0  0  0  0  0  0  0  0
    9.3730   -1.1820   -2.8660 H   0  0  0  0  0  0  0  0  0  0  0  0
   10.5550   -1.2510   -0.2630 H   0  0  0  0  0  0  0  0  0  0  0  0
   10.9400    0.3180   -1.0020 H   0  0  0  0  0  0  0  0  0  0  0  0
   14.2210   -1.4510   -4.2210 H   0  0  0  0  0  0  0  0  0  0  0  0
   13.7030   -3.7850   -3.1710 H   0  0  0  0  0  0  0  0  0  0  0  0
   11.6230   -3.4340   -1.3830 H   0  0  0  0  0  0  0  0  0  0  0  0
  1  2  2  0  0  0  0
  2  3  1  0  0  0  0
  3 23  1  0  0  0  0
  3 24  1  0  0  0  0
  3  4  1  0  0  0  0
  4  5  1  0  0  0  0
  5  6  2  0  0  0  0
  5  7  1  0  0  0  0
  7 25  1  0  0  0  0
  7 26  1  0  0  0  0
  7  8  1  0  0  0  0
  8 27  1  0  0  0  0
  8 28  1  0  0  0  0
  8  9  1  0  0  0  0
  9 10  2  0  0  0  0
  9 11  1  0  0  0  0
 11 12  2  0  0  0  0
 12 29  1  0  0  0  0
 12 13  1  0  0  0  0
 13 30  1  0  0  0  0
 13 14  2  0  0  0  0
 14 31  1  0  0  0  0
 14 15  1  0  0  0  0
 15 11  1  0  0  0  0
  2 16  1  0  0  0  0
 16 32  1  0  0  0  0
 16 17  1  0  0  0  0
 17 33  1  0  0  0  0
 17 34  1  0  0  0  0
 17 18  1  0  0  0  0
 18 19  1  0  0  0  0
 19 20  1  0  0  0  0
 20 35  1  0  0  0  0
 20 21  2  0  0  0  0
 21 36  1  0  0  0  0
 21 22  1  0  0  0  0
 22 18  2  0  0  0  0
 22 37  1  0  0  0  0
M  END
>  <LOGBIO>
4.9200

>  <PRED_LOGBIO>
4.3900

>  <XV_RES>
0.8750

>  <WHL_TMPL>
2

>  <ANCH>
11-12;17-15

$$$$
ROW35
  -MTS-   01071501563D 0   0.00000     0.00000     0

 41 45  0  0  0  0  0  0  0  0999 V2000
    1.9380   -0.0380   -2.2410 O   0  0  0  0  0  0  0  0  0  0  0  0
    1.2570    0.5720   -1.4180 C   0  0  0  0  0  0  0  0  0  0  0  0
    1.6200    1.7910   -1.0270 N   0  0  0  0  0  0  0  0  0  0  0  0
    2.7890    2.3850   -1.5580 C   0  0  0  0  0  0  0  0  0  0  0  0
    2.7130    3.1630   -2.7200 C   0  0  0  0  0  0  0  0  0  0  0  0
    3.8690    3.7510   -3.2460 C   0  0  0  0  0  0  0  0  0  0  0  0
    5.1020    3.5620   -2.6100 C   0  0  0  0  0  0  0  0  0  0  0  0
    5.1780    2.7850   -1.4480 C   0  0  0  0  0  0  0  0  0  0  0  0
    4.0220    2.1960   -0.9220 C   0  0  0  0  0  0  0  0  0  0  0  0
    6.4810    2.5850   -0.7760 C   0  0  0  0  0  0  0  0  0  0  0  0
    7.0900    1.4110   -0.5610 C   0  0  0  0  0  0  0  0  0  0  0  0
    8.2710    1.6580    0.0880 N   0  0  0  0  0  0  0  0  0  0  0  0
    9.2600    0.8210    0.5350 C   0  0  0  0  0  0  0  0  0  0  0  0
   10.3530    1.2830    1.1570 C   0  0  0  0  0  0  0  0  0  0  0  0
   10.4610    2.7470    1.3470 C   0  0  0  0  0  0  0  0  0  0  0  0
    9.4990    3.5390    0.9100 N   0  0  0  0  0  0  0  0  0  0  0  0
    8.3740    3.0120    0.2650 C   0  0  0  0  0  0  0  0  0  0  0  0
    7.3030    3.5890   -0.2490 N   0  0  0  0  0  0  0  0  0  0  0  0
    0.0350   -0.0500   -0.8620 C   0  0  0  0  0  0  0  0  0  0  0  0
   -0.3980   -1.3280   -1.2340 C   0  0  0  0  0  0  0  0  0  0  0  0
   -1.5640   -1.8630   -0.6730 C   0  0  0  0  0  0  0  0  0  0  0  0
   -2.2970   -1.1200    0.2600 C   0  0  0  0  0  0  0  0  0  0  0  0
   -3.4480   -1.3980    0.9480 O   0  0  0  0  0  0  0  0  0  0  0  0
   -3.4930   -0.4620    2.0280 C   0  0  0  0  0  0  0  0  0  0  0  0
   -2.7500    0.6610    1.5480 O   0  0  0  0  0  0  0  0  0  0  0  0
   -1.8640    0.1590    0.6320 C   0  0  0  0  0  0  0  0  0  0  0  0
   -0.6980    0.6940    0.0710 C   0  0  0  0  0  0  0  0  0  0  0  0
    1.0620    2.2910   -0.3510 H   0  0  0  0  0  0  0  0  0  0  0  0
    1.7620    3.3090   -3.2110 H   0  0  0  0  0  0  0  0  0  0  0  0
    3.8100    4.3510   -4.1420 H   0  0  0  0  0  0  0  0  0  0  0  0
    5.9940    4.0160   -3.0160 H   0  0  0  0  0  0  0  0  0  0  0  0
    4.0810    1.5970   -0.0260 H   0  0  0  0  0  0  0  0  0  0  0  0
    6.7150    0.4400   -0.8480 H   0  0  0  0  0  0  0  0  0  0  0  0
    9.1540   -0.2430    0.3820 H   0  0  0  0  0  0  0  0  0  0  0  0
   11.1260    0.6140    1.5050 H   0  0  0  0  0  0  0  0  0  0  0  0
   11.3240    3.1660    1.8420 H   0  0  0  0  0  0  0  0  0  0  0  0
    0.1670   -1.9010   -1.9540 H   0  0  0  0  0  0  0  0  0  0  0  0
   -1.8980   -2.8490   -0.9600 H   0  0  0  0  0  0  0  0  0  0  0  0
   -2.9470   -0.8910    2.8660 H   0  0  0  0  0  0  0  0  0  0  0  0
   -4.5230   -0.1690    2.2200 H   0  0  0  0  0  0  0  0  0  0  0  0
   -0.3640    1.6800    0.3580 H   0  0  0  0  0  0  0  0  0  0  0  0
  1  2  2  0  0  0  0
  2  3  1  0  0  0  0
  3 28  1  0  0  0  0
  3  4  1  0  0  0  0
  4  5  2  0  0  0  0
  5 29  1  0  0  0  0
  5  6  1  0  0  0  0
  6 30  1  0  0  0  0
  6  7  2  0  0  0  0
  7 31  1  0  0  0  0
  7  8  1  0  0  0  0
  8  9  2  0  0  0  0
  9  4  1  0  0  0  0
  9 32  1  0  0  0  0
  8 10  1  0  0  0  0
 10 11  2  0  0  0  0
 11 33  1  0  0  0  0
 11 12  1  0  0  0  0
 12 13  1  0  0  0  0
 13 34  1  0  0  0  0
 13 14  2  0  0  0  0
 14 35  1  0  0  0  0
 14 15  1  0  0  0  0
 15 36  1  0  0  0  0
 15 16  2  0  0  0  0
 16 17  1  0  0  0  0
 17 12  1  0  0  0  0
 17 18  2  0  0  0  0
 18 10  1  0  0  0  0
  2 19  1  0  0  0  0
 19 20  2  0  0  0  0
 20 37  1  0  0  0  0
 20 21  1  0  0  0  0
 21 38  1  0  0  0  0
 21 22  2  0  0  0  0
 22 23  1  0  0  0  0
 23 24  1  0  0  0  0
 24 39  1  0  0  0  0
 24 40  1  0  0  0  0
 24 25  1  0  0  0  0
 25 26  1  0  0  0  0
 26 22  1  0  0  0  0
 26 27  2  0  0  0  0
 27 19  1  0  0  0  0
 27 41  1  0  0  0  0
M  END
>  <LOGBIO>
5.1800

>  <PRED_LOGBIO>
5.0100

>  <XV_RES>
0.8460

>  <WHL_TMPL>
2

>  <ANCH>
9-11;29-28

$$$$
ROW36
  -MTS-   01071501563D 0   0.00000     0.00000     0

 37 40  0  0  0  0  0  0  0  0999 V2000
    2.0350   -2.5160   -4.2900 N   0  0  0  0  0  0  0  0  0  0  0  0
    1.4480   -3.6710   -3.9870 C   0  0  0  0  0  0  0  0  0  0  0  0
    0.5400   -4.1040   -4.6950 O   0  0  0  0  0  0  0  0  0  0  0  0
    1.8880   -4.4350   -2.7990 C   0  0  0  0  0  0  0  0  0  0  0  0
    2.9620   -5.4520   -2.8730 C   0  0  0  0  0  0  0  0  0  0  0  0
    3.8270   -5.9660   -3.9990 C   0  0  0  0  0  0  0  0  0  0  0  0
    4.9580   -6.7670   -3.3290 C   0  0  0  0  0  0  0  0  0  0  0  0
    4.3690   -7.0780   -1.9410 C   0  0  0  0  0  0  0  0  0  0  0  0
    3.2650   -6.0720   -1.7250 C   0  0  0  0  0  0  0  0  0  0  0  0
    2.1820   -5.3710   -0.5130 S   0  0  0  0  0  0  0  0  0  0  0  0
    1.3390   -4.2490   -1.5910 C   0  0  0  0  0  0  0  0  0  0  0  0
    0.3370   -3.3750   -1.2610 N   0  0  0  0  0  0  0  0  0  0  0  0
    0.6350   -2.1390   -0.8690 C   0  0  0  0  0  0  0  0  0  0  0  0
    1.8100   -1.7820   -0.8030 O   0  0  0  0  0  0  0  0  0  0  0  0
   -0.4470   -1.1950   -0.5120 C   0  0  0  0  0  0  0  0  0  0  0  0
   -1.2850   -0.5560   -1.4230 O   0  0  0  0  0  0  0  0  0  0  0  0
   -2.1770    0.2540   -0.7240 C   0  0  0  0  0  0  0  0  0  0  0  0
   -3.2110    1.0970   -1.1500 C   0  0  0  0  0  0  0  0  0  0  0  0
   -3.9660    1.8090   -0.2110 C   0  0  0  0  0  0  0  0  0  0  0  0
   -3.6880    1.6790    1.1550 C   0  0  0  0  0  0  0  0  0  0  0  0
   -2.6540    0.8360    1.5810 C   0  0  0  0  0  0  0  0  0  0  0  0
   -1.8990    0.1240    0.6420 C   0  0  0  0  0  0  0  0  0  0  0  0
   -0.7680   -0.8260    0.7350 C   0  0  0  0  0  0  0  0  0  0  0  0
    2.7800   -2.1610   -3.7090 H   0  0  0  0  0  0  0  0  0  0  0  0
    1.7340   -1.9950   -5.1010 H   0  0  0  0  0  0  0  0  0  0  0  0
    3.2390   -6.6320   -4.6280 H   0  0  0  0  0  0  0  0  0  0  0  0
    4.2530   -5.1240   -4.5390 H   0  0  0  0  0  0  0  0  0  0  0  0
    5.8720   -6.1810   -3.2530 H   0  0  0  0  0  0  0  0  0  0  0  0
    5.1840   -7.6770   -3.8800 H   0  0  0  0  0  0  0  0  0  0  0  0
    3.9470   -8.0810   -1.9460 H   0  0  0  0  0  0  0  0  0  0  0  0
    5.1380   -6.9360   -1.1840 H   0  0  0  0  0  0  0  0  0  0  0  0
   -0.6270   -3.6690   -1.3150 H   0  0  0  0  0  0  0  0  0  0  0  0
   -3.4260    1.1970   -2.2040 H   0  0  0  0  0  0  0  0  0  0  0  0
   -4.7640    2.4590   -0.5400 H   0  0  0  0  0  0  0  0  0  0  0  0
   -4.2700    2.2280    1.8800 H   0  0  0  0  0  0  0  0  0  0  0  0
   -2.4390    0.7360    2.6350 H   0  0  0  0  0  0  0  0  0  0  0  0
   -0.2890   -1.1620    1.6430 H   0  0  0  0  0  0  0  0  0  0  0  0
  1 24  1  0  0  0  0
  1 25  1  0  0  0  0
  1  2  1  0  0  0  0
  2  3  2  0  0  0  0
  2  4  1  0  0  0  0
  4  5  1  0  0  0  0
  5  6  1  0  0  0  0
  6 26  1  0  0  0  0
  6 27  1  0  0  0  0
  6  7  1  0  0  0  0
  7 28  1  0  0  0  0
  7 29  1  0  0  0  0
  7  8  1  0  0  0  0
  8 30  1  0  0  0  0
  8 31  1  0  0  0  0
  8  9  1  0  0  0  0
  9  5  2  0  0  0  0
  9 10  1  0  0  0  0
 10 11  1  0  0  0  0
 11  4  2  0  0  0  0
 11 12  1  0  0  0  0
 12 32  1  0  0  0  0
 12 13  1  0  0  0  0
 13 14  2  0  0  0  0
 13 15  1  0  0  0  0
 15 16  1  0  0  0  0
 16 17  1  0  0  0  0
 17 18  2  0  0  0  0
 18 33  1  0  0  0  0
 18 19  1  0  0  0  0
 19 34  1  0  0  0  0
 19 20  2  0  0  0  0
 20 35  1  0  0  0  0
 20 21  1  0  0  0  0
 21 36  1  0  0  0  0
 21 22  2  0  0  0  0
 22 17  1  0  0  0  0
 22 23  1  0  0  0  0
 23 15  2  0  0  0  0
 23 37  1  0  0  0  0
M  END
>  <LOGBIO>
4.6300

>  <PRED_LOGBIO>
5.1200

>  <XV_RES>
-1.4970

>  <WHL_TMPL>
2

>  <ANCH>
35-36;35-33

$$$$
ROW37
  -MTS-   01071501563D 0   0.00000     0.00000     0

 26 28  0  0  0  0  0  0  0  0999 V2000
   -5.3480   -1.5570    2.2570 O   0  0  0  0  0  0  0  0  0  0  0  0
   -4.2210   -0.9800    1.7440 C   0  0  0  0  0  0  0  0  0  0  0  0
   -3.8140    0.3000    2.1390 C   0  0  0  0  0  0  0  0  0  0  0  0
   -2.6530    0.8640    1.5960 C   0  0  0  0  0  0  0  0  0  0  0  0
   -1.9000    0.1480    0.6580 C   0  0  0  0  0  0  0  0  0  0  0  0
   -0.7290    0.4340   -0.0440 O   0  0  0  0  0  0  0  0  0  0  0  0
   -0.4450   -0.6670   -0.8470 C   0  0  0  0  0  0  0  0  0  0  0  0
   -1.3710   -1.5910   -0.6710 N   0  0  0  0  0  0  0  0  0  0  0  0
   -2.3070   -1.1320    0.2630 C   0  0  0  0  0  0  0  0  0  0  0  0
   -3.4680   -1.6960    0.8060 C   0  0  0  0  0  0  0  0  0  0  0  0
    0.7160   -0.7840   -1.7590 C   0  0  0  0  0  0  0  0  0  0  0  0
    1.4440    0.3580   -2.1150 C   0  0  0  0  0  0  0  0  0  0  0  0
    2.5410    0.2480   -2.9770 C   0  0  0  0  0  0  0  0  0  0  0  0
    2.9110   -1.0040   -3.4830 C   0  0  0  0  0  0  0  0  0  0  0  0
    3.9850   -1.1120   -4.3260 O   0  0  0  0  0  0  0  0  0  0  0  0
    2.1830   -2.1460   -3.1270 C   0  0  0  0  0  0  0  0  0  0  0  0
    2.6430   -3.7020   -3.7560 Cl  0  0  0  0  0  0  0  0  0  0  0  0
    1.0850   -2.0360   -2.2650 C   0  0  0  0  0  0  0  0  0  0  0  0
   -6.1160   -1.1140    1.8630 H   0  0  0  0  0  0  0  0  0  0  0  0
   -4.3950    0.8520    2.8630 H   0  0  0  0  0  0  0  0  0  0  0  0
   -2.3390    1.8510    1.9010 H   0  0  0  0  0  0  0  0  0  0  0  0
   -3.7820   -2.6830    0.5010 H   0  0  0  0  0  0  0  0  0  0  0  0
    1.1580    1.3230   -1.7240 H   0  0  0  0  0  0  0  0  0  0  0  0
    3.1030    1.1280   -3.2510 H   0  0  0  0  0  0  0  0  0  0  0  0
    4.8040   -1.2660   -3.8290 H   0  0  0  0  0  0  0  0  0  0  0  0
    0.5240   -2.9160   -1.9900 H   0  0  0  0  0  0  0  0  0  0  0  0
  1 19  1  0  0  0  0
  1  2  1  0  0  0  0
  2  3  2  0  0  0  0
  3 20  1  0  0  0  0
  3  4  1  0  0  0  0
  4 21  1  0  0  0  0
  4  5  2  0  0  0  0
  5  6  1  0  0  0  0
  6  7  1  0  0  0  0
  7  8  2  0  0  0  0
  8  9  1  0  0  0  0
  9  5  1  0  0  0  0
  9 10  2  0  0  0  0
 10  2  1  0  0  0  0
 10 22  1  0  0  0  0
  7 11  1  0  0  0  0
 11 12  2  0  0  0  0
 12 23  1  0  0  0  0
 12 13  1  0  0  0  0
 13 24  1  0  0  0  0
 13 14  2  0  0  0  0
 14 15  1  0  0  0  0
 15 25  1  0  0  0  0
 14 16  1  0  0  0  0
 16 17  1  0  0  0  0
 16 18  2  0  0  0  0
 18 11  1  0  0  0  0
 18 26  1  0  0  0  0
M  END
>  <LOGBIO>
5.2800

>  <PRED_LOGBIO>
5.6300

>  <XV_RES>
-0.4350

>  <WHL_TMPL>
2

>  <ANCH>
3-38;3-4

$$$$
ROW38
  -MTS-   01071501563D 0   0.00000     0.00000     0

 35 36  0  0  0  0  0  0  0  0999 V2000
   -5.4870   -1.6340    2.1090 O   0  0  0  0  0  0  0  0  0  0  0  0
   -4.3200   -1.0920    1.6570 C   0  0  0  0  0  0  0  0  0  0  0  0
   -3.8900    0.1610    2.0810 C   0  0  0  0  0  0  0  0  0  0  0  0
   -2.6850    0.6750    1.5930 C   0  0  0  0  0  0  0  0  0  0  0  0
   -1.9060   -0.0570    0.6810 C   0  0  0  0  0  0  0  0  0  0  0  0
   -2.3650   -1.3180    0.2680 C   0  0  0  0  0  0  0  0  0  0  0  0
   -3.5670   -1.8330    0.7550 C   0  0  0  0  0  0  0  0  0  0  0  0
   -0.5970    0.4790    0.1380 S   0  0  0  0  0  0  0  0  0  0  0  0
    0.0230   -0.6530   -0.4780 O   0  0  0  0  0  0  0  0  0  0  0  0
    0.2030    0.9760    1.2140 O   0  0  0  0  0  0  0  0  0  0  0  0
   -0.5960    1.7080   -1.1070 N   0  0  0  0  0  0  0  0  0  0  0  0
   -1.8690    2.2250   -1.6310 C   0  0  0  0  0  0  0  0  0  0  0  0
   -1.5920    3.2680   -2.6870 C   0  0  0  0  0  0  0  0  0  0  0  0
   -2.6100    3.8800   -3.3070 C   0  0  0  0  0  0  0  0  0  0  0  0
    0.6300    2.2050   -1.6100 C   0  0  0  0  0  0  0  0  0  0  0  0
    1.2360    1.5880   -2.7110 C   0  0  0  0  0  0  0  0  0  0  0  0
    2.4490    2.0790   -3.2090 C   0  0  0  0  0  0  0  0  0  0  0  0
    3.0550    3.1880   -2.6060 C   0  0  0  0  0  0  0  0  0  0  0  0
    2.4490    3.8050   -1.5050 C   0  0  0  0  0  0  0  0  0  0  0  0
    1.2360    3.3130   -1.0080 C   0  0  0  0  0  0  0  0  0  0  0  0
   -6.2200   -1.1460    1.7020 H   0  0  0  0  0  0  0  0  0  0  0  0
   -4.4820    0.7320    2.7810 H   0  0  0  0  0  0  0  0  0  0  0  0
   -2.3480    1.6470    1.9210 H   0  0  0  0  0  0  0  0  0  0  0  0
   -1.7820   -1.8950   -0.4340 H   0  0  0  0  0  0  0  0  0  0  0  0
   -3.9110   -2.8040    0.4320 H   0  0  0  0  0  0  0  0  0  0  0  0
   -2.4400    1.4080   -2.0680 H   0  0  0  0  0  0  0  0  0  0  0  0
   -2.4390    2.6730   -0.8200 H   0  0  0  0  0  0  0  0  0  0  0  0
   -0.5740    3.5200   -2.9430 H   0  0  0  0  0  0  0  0  0  0  0  0
   -3.6290    3.6270   -3.0510 H   0  0  0  0  0  0  0  0  0  0  0  0
   -2.4130    4.6260   -4.0630 H   0  0  0  0  0  0  0  0  0  0  0  0
    0.7680    0.7330   -3.1760 H   0  0  0  0  0  0  0  0  0  0  0  0
    2.9170    1.6030   -4.0580 H   0  0  0  0  0  0  0  0  0  0  0  0
    3.9910    3.5670   -2.9900 H   0  0  0  0  0  0  0  0  0  0  0  0
    2.9170    4.6600   -1.0400 H   0  0  0  0  0  0  0  0  0  0  0  0
    0.7680    3.7900   -0.1590 H   0  0  0  0  0  0  0  0  0  0  0  0
  1 21  1  0  0  0  0
  1  2  1  0  0  0  0
  2  3  2  0  0  0  0
  3 22  1  0  0  0  0
  3  4  1  0  0  0  0
  4 23  1  0  0  0  0
  4  5  2  0  0  0  0
  5  6  1  0  0  0  0
  6 24  1  0  0  0  0
  6  7  2  0  0  0  0
  7  2  1  0  0  0  0
  7 25  1  0  0  0  0
  5  8  1  0  0  0  0
  8  9  2  0  0  0  0
  8 10  2  0  0  0  0
  8 11  1  0  0  0  0
 11 12  1  0  0  0  0
 12 26  1  0  0  0  0
 12 27  1  0  0  0  0
 12 13  1  0  0  0  0
 13 28  1  0  0  0  0
 13 14  2  0  0  0  0
 14 29  1  0  0  0  0
 14 30  1  0  0  0  0
 11 15  1  0  0  0  0
 15 16  2  0  0  0  0
 16 31  1  0  0  0  0
 16 17  1  0  0  0  0
 17 32  1  0  0  0  0
 17 18  2  0  0  0  0
 18 33  1  0  0  0  0
 18 19  1  0  0  0  0
 19 34  1  0  0  0  0
 19 20  2  0  0  0  0
 20 15  1  0  0  0  0
 20 35  1  0  0  0  0
M  END
>  <LOGBIO>
6.6300

>  <PRED_LOGBIO>
6.9300

>  <XV_RES>
-0.3070

>  <WHL_TMPL>
1

>  <ANCH>
18-19;3-1

$$$$
ROW39
  -MTS-   01071501563D 0   0.00000     0.00000     0

 54 57  0  0  1  0  0  0  0  0999 V2000
   -5.4870   -1.6340    2.1090 O   0  0  0  0  0  0  0  0  0  0  0  0
   -4.3200   -1.0920    1.6570 C   0  0  0  0  0  0  0  0  0  0  0  0
   -3.5670   -1.8330    0.7550 C   0  0  0  0  0  0  0  0  0  0  0  0
   -2.3650   -1.3180    0.2680 C   0  0  0  0  0  0  0  0  0  0  0  0
   -1.9060   -0.0570    0.6810 C   0  0  0  0  0  0  0  0  0  0  0  0
   -2.6850    0.6750    1.5930 C   0  0  0  0  0  0  0  0  0  0  0  0
   -3.8900    0.1610    2.0810 C   0  0  0  0  0  0  0  0  0  0  0  0
   -0.8550    0.8550    0.0780 C   0  0  1  0  0  0  0  0  0  0  0  0
   -0.4380   -0.6280   -0.8910 S   0  0  0  0  0  0  0  0  0  0  0  0
    0.9920   -0.2260   -1.8540 C   0  0  0  0  0  0  0  0  0  0  0  0
    1.4310   -0.9190   -2.9880 C   0  0  0  0  0  0  0  0  0  0  0  0
    2.5830   -0.4990   -3.6630 C   0  0  0  0  0  0  0  0  0  0  0  0
    3.0130   -1.1770   -4.7730 O   0  0  0  0  0  0  0  0  0  0  0  0
    3.2960    0.6150   -3.2040 C   0  0  0  0  0  0  0  0  0  0  0  0
    2.8570    1.3080   -2.0690 C   0  0  0  0  0  0  0  0  0  0  0  0
    1.7050    0.8870   -1.3940 C   0  0  0  0  0  0  0  0  0  0  0  0
    1.4230    1.6770   -0.3110 O   0  0  0  0  0  0  0  0  0  0  0  0
    0.0430    2.0510   -0.2900 C   0  0  1  0  0  0  0  0  0  0  0  0
   -0.3210    2.4380   -1.7230 C   0  0  0  0  0  0  0  0  0  0  0  0
    0.9380    2.8850   -2.4650 C   0  0  0  0  0  0  0  0  0  0  0  0
    0.5740    3.2720   -3.8980 C   0  0  0  0  0  0  0  0  0  0  0  0
    1.7850    3.7020   -4.6110 N   0  0  0  0  0  0  0  0  0  0  0  0
    1.9660    5.1510   -4.4400 C   0  0  0  0  0  0  0  0  0  0  0  0
    3.2090    5.6470   -5.2030 C   0  0  0  0  0  0  0  0  0  0  0  0
    4.4680    4.8600   -4.7950 C   0  0  0  0  0  0  0  0  0  0  0  0
    4.2270    3.3410   -4.8640 C   0  0  0  0  0  0  0  0  0  0  0  0
    2.9420    2.9430   -4.1150 C   0  0  0  0  0  0  0  0  0  0  0  0
   -6.2200   -1.1460    1.7020 H   0  0  0  0  0  0  0  0  0  0  0  0
   -3.9110   -2.8040    0.4320 H   0  0  0  0  0  0  0  0  0  0  0  0
   -1.7820   -1.8950   -0.4340 H   0  0  0  0  0  0  0  0  0  0  0  0
   -2.3480    1.6470    1.9210 H   0  0  0  0  0  0  0  0  0  0  0  0
   -4.4820    0.7320    2.7810 H   0  0  0  0  0  0  0  0  0  0  0  0
   -0.1470    0.5550    0.8480 H   0  0  0  0  0  0  0  0  0  0  0  0
    0.8810   -1.7790   -3.3430 H   0  0  0  0  0  0  0  0  0  0  0  0
    3.6260   -1.8880   -4.5310 H   0  0  0  0  0  0  0  0  0  0  0  0
    4.1850    0.9400   -3.7240 H   0  0  0  0  0  0  0  0  0  0  0  0
    3.4070    2.1670   -1.7140 H   0  0  0  0  0  0  0  0  0  0  0  0
   -0.1420    2.8830    0.3860 H   0  0  0  0  0  0  0  0  0  0  0  0
   -1.0410    3.2530   -1.7070 H   0  0  0  0  0  0  0  0  0  0  0  0
   -0.7560    1.5800   -2.2310 H   0  0  0  0  0  0  0  0  0  0  0  0
    1.6580    2.0700   -2.4810 H   0  0  0  0  0  0  0  0  0  0  0  0
    1.3730    3.7430   -1.9570 H   0  0  0  0  0  0  0  0  0  0  0  0
   -0.1460    4.0870   -3.8820 H   0  0  0  0  0  0  0  0  0  0  0  0
    0.1400    2.4130   -4.4060 H   0  0  0  0  0  0  0  0  0  0  0  0
    2.0750    5.3800   -3.3830 H   0  0  0  0  0  0  0  0  0  0  0  0
    1.0900    5.6730   -4.8190 H   0  0  0  0  0  0  0  0  0  0  0  0
    3.0450    5.5380   -6.2730 H   0  0  0  0  0  0  0  0  0  0  0  0
    3.3610    6.7050   -4.9980 H   0  0  0  0  0  0  0  0  0  0  0  0
    4.7560    5.1350   -3.7830 H   0  0  0  0  0  0  0  0  0  0  0  0
    5.2910    5.1250   -5.4560 H   0  0  0  0  0  0  0  0  0  0  0  0
    4.1500    3.0320   -5.9040 H   0  0  0  0  0  0  0  0  0  0  0  0
    5.0760    2.8180   -4.4280 H   0  0  0  0  0  0  0  0  0  0  0  0
    3.0700    3.1300   -3.0510 H   0  0  0  0  0  0  0  0  0  0  0  0
    2.7590    1.8790   -4.2500 H   0  0  0  0  0  0  0  0  0  0  0  0
  1 28  1  0  0  0  0
  1  2  1  0  0  0  0
  2  3  2  0  0  0  0
  3 29  1  0  0  0  0
  3  4  1  0  0  0  0
  4 30  1  0  0  0  0
  4  5  2  0  0  0  0
  5  6  1  0  0  0  0
  6 31  1  0  0  0  0
  6  7  2  0  0  0  0
  7  2  1  0  0  0  0
  7 32  1  0  0  0  0
  5  8  1  0  0  0  0
  8 33  1  0  0  0  0
  8  9  1  0  0  0  0
  9 10  1  0  0  0  0
 10 11  1  0  0  0  0
 11 34  1  0  0  0  0
 11 12  2  0  0  0  0
 12 13  1  0  0  0  0
 13 35  1  0  0  0  0
 12 14  1  0  0  0  0
 14 36  1  0  0  0  0
 14 15  2  0  0  0  0
 15 37  1  0  0  0  0
 15 16  1  0  0  0  0
 16 10  2  0  0  0  0
 16 17  1  0  0  0  0
 17 18  1  0  0  0  0
 18  8  1  0  0  0  0
 18 38  1  0  0  0  0
 18 19  1  0  0  0  0
 19 39  1  0  0  0  0
 19 40  1  0  0  0  0
 19 20  1  0  0  0  0
 20 41  1  0  0  0  0
 20 42  1  0  0  0  0
 20 21  1  0  0  0  0
 21 43  1  0  0  0  0
 21 44  1  0  0  0  0
 21 22  1  0  0  0  0
 22 23  1  0  0  0  0
 23 45  1  0  0  0  0
 23 46  1  0  0  0  0
 23 24  1  0  0  0  0
 24 47  1  0  0  0  0
 24 48  1  0  0  0  0
 24 25  1  0  0  0  0
 25 49  1  0  0  0  0
 25 50  1  0  0  0  0
 25 26  1  0  0  0  0
 26 51  1  0  0  0  0
 26 52  1  0  0  0  0
 26 27  1  0  0  0  0
 27 22  1  0  0  0  0
 27 53  1  0  0  0  0
 27 54  1  0  0  0  0
M  END
>  <LOGBIO>
9.1500

>  <PRED_LOGBIO>
8.0500

>  <XV_RES>
1.8800

>  <WHL_TMPL>
1

>  <ANCH>
4-6;24-26

$$$$
ROW40
  -MTS-   01071501563D 0   0.00000     0.00000     0

 55 58  0  0  1  0  0  0  0  0999 V2000
   -5.8320    1.4780    3.6000 C   0  0  0  0  0  0  0  0  0  0  0  0
   -5.5280    0.0160    3.2850 C   0  0  0  0  0  0  0  0  0  0  0  0
   -4.3150   -0.0650    2.3900 C   0  0  0  0  0  0  0  0  0  0  0  0
   -3.1360   -0.9200    2.7910 C   0  0  0  0  0  0  0  0  0  0  0  0
   -1.8170   -0.3030    2.2910 C   0  0  0  0  0  0  0  0  0  0  0  0
   -1.8860   -0.0800    0.7690 C   0  0  1  0  0  0  0  0  0  0  0  0
   -3.1330    0.6360    0.3090 C   0  0  0  0  0  0  0  0  0  0  0  0
   -4.2830    0.6220    1.2400 C   0  0  0  0  0  0  0  0  0  0  0  0
   -3.1560    1.4450   -0.7590 C   0  0  0  0  0  0  0  0  0  0  0  0
   -1.9360    1.7180   -1.6060 C   0  0  0  0  0  0  0  0  0  0  0  0
   -0.7870    0.7210   -1.3710 C   0  0  2  0  0  0  0  0  0  0  0  0
   -0.5970    0.4790    0.1380 C   0  0  2  0  0  0  0  0  0  0  0  0
    0.5830   -0.4720    0.4120 C   0  0  0  0  0  0  0  0  0  0  0  0
    1.8800    0.0350   -0.2440 C   0  0  0  0  0  0  0  0  0  0  0  0
    1.6900    0.2770   -1.7530 C   0  0  1  0  0  0  0  0  0  0  0  0
    0.5110    1.2280   -2.0270 C   0  0  1  0  0  0  0  0  0  0  0  0
    0.6330    1.5650   -3.5250 C   0  0  0  0  0  0  0  0  0  0  0  0
    2.0890    1.2750   -3.9350 C   0  0  0  0  0  0  0  0  0  0  0  0
    2.8200    0.7690   -2.6770 C   0  0  2  0  0  0  0  0  0  0  0  0
    3.6050   -0.3650   -3.0530 O   0  0  0  0  0  0  0  0  0  0  0  0
    1.2610   -1.0710   -2.3260 C   0  0  0  0  0  0  0  0  0  0  0  0
   -2.0110   -1.4710    0.1930 C   0  0  0  0  0  0  0  0  0  0  0  0
   -1.4490   -2.5100    0.8240 C   0  0  0  0  0  0  0  0  0  0  0  0
   -6.0280    2.0150    2.6740 H   0  0  0  0  0  0  0  0  0  0  0  0
   -6.7060    1.5360    4.2450 H   0  0  0  0  0  0  0  0  0  0  0  0
   -4.9790    1.9250    4.1050 H   0  0  0  0  0  0  0  0  0  0  0  0
   -6.3820   -0.4320    2.7800 H   0  0  0  0  0  0  0  0  0  0  0  0
   -5.3320   -0.5210    4.2110 H   0  0  0  0  0  0  0  0  0  0  0  0
   -3.2510   -1.8680    2.2710 H   0  0  0  0  0  0  0  0  0  0  0  0
   -3.0980   -0.9690    3.8780 H   0  0  0  0  0  0  0  0  0  0  0  0
   -1.0410   -1.0450    2.4630 H   0  0  0  0  0  0  0  0  0  0  0  0
   -1.6840    0.6620    2.7740 H   0  0  0  0  0  0  0  0  0  0  0  0
   -5.1540    1.2030    0.9750 H   0  0  0  0  0  0  0  0  0  0  0  0
   -4.0870    1.9230   -1.0250 H   0  0  0  0  0  0  0  0  0  0  0  0
   -1.5600    2.6870   -1.2840 H   0  0  0  0  0  0  0  0  0  0  0  0
   -2.2270    1.6490   -2.6520 H   0  0  0  0  0  0  0  0  0  0  0  0
   -1.0560   -0.2250   -1.8360 H   0  0  0  0  0  0  0  0  0  0  0  0
   -0.3770    1.4350    0.6090 H   0  0  0  0  0  0  0  0  0  0  0  0
    0.3380   -1.4120   -0.0780 H   0  0  0  0  0  0  0  0  0  0  0  0
    0.7400   -0.5170    1.4880 H   0  0  0  0  0  0  0  0  0  0  0  0
    2.6050   -0.7700   -0.1520 H   0  0  0  0  0  0  0  0  0  0  0  0
    2.1490    0.9810    0.2210 H   0  0  0  0  0  0  0  0  0  0  0  0
    0.7570    2.1500   -1.5040 H   0  0  0  0  0  0  0  0  0  0  0  0
    0.4740    2.6360   -3.6300 H   0  0  0  0  0  0  0  0  0  0  0  0
   -0.0270    0.9070   -4.0870 H   0  0  0  0  0  0  0  0  0  0  0  0
    2.5420    2.2240   -4.2120 H   0  0  0  0  0  0  0  0  0  0  0  0
    2.0920    0.4860   -4.6840 H   0  0  0  0  0  0  0  0  0  0  0  0
    3.4020    1.5600   -2.2090 H   0  0  0  0  0  0  0  0  0  0  0  0
    4.3460   -0.1020   -3.6220 H   0  0  0  0  0  0  0  0  0  0  0  0
    1.6050   -1.1540   -3.3540 H   0  0  0  0  0  0  0  0  0  0  0  0
    0.1760   -1.1470   -2.2990 H   0  0  0  0  0  0  0  0  0  0  0  0
    1.6960   -1.8720   -1.7320 H   0  0  0  0  0  0  0  0  0  0  0  0
   -2.5530   -1.6270   -0.7280 H   0  0  0  0  0  0  0  0  0  0  0  0
   -0.9060   -2.3540    1.7450 H   0  0  0  0  0  0  0  0  0  0  0  0
   -1.5380   -3.5050    0.4120 H   0  0  0  0  0  0  0  0  0  0  0  0
  1 24  1  0  0  0  0
  1 25  1  0  0  0  0
  1 26  1  0  0  0  0
  1  2  1  0  0  0  0
  2 27  1  0  0  0  0
  2 28  1  0  0  0  0
  2  3  1  0  0  0  0
  3  4  1  0  0  0  0
  4 29  1  0  0  0  0
  4 30  1  0  0  0  0
  4  5  1  0  0  0  0
  5 31  1  0  0  0  0
  5 32  1  0  0  0  0
  5  6  1  0  0  0  0
  6  7  1  0  0  0  0
  7  8  1  0  0  0  0
  8  3  2  0  0  0  0
  8 33  1  0  0  0  0
  7  9  2  0  0  0  0
  9 34  1  0  0  0  0
  9 10  1  0  0  0  0
 10 35  1  0  0  0  0
 10 36  1  0  0  0  0
 10 11  1  0  0  0  0
 11 37  1  0  0  0  0
 11 12  1  0  0  0  0
 12  6  1  0  0  0  0
 12 38  1  0  0  0  0
 12 13  1  0  0  0  0
 13 39  1  0  0  0  0
 13 40  1  0  0  0  0
 13 14  1  0  0  0  0
 14 41  1  0  0  0  0
 14 42  1  0  0  0  0
 14 15  1  0  0  0  0
 15 16  1  0  0  0  0
 16 11  1  0  0  0  0
 16 43  1  0  0  0  0
 16 17  1  0  0  0  0
 17 44  1  0  0  0  0
 17 45  1  0  0  0  0
 17 18  1  0  0  0  0
 18 46  1  0  0  0  0
 18 47  1  0  0  0  0
 18 19  1  0  0  0  0
 19 15  1  0  0  0  0
 19 48  1  0  0  0  0
 19 20  1  0  0  0  0
 20 49  1  0  0  0  0
 15 21  1  0  0  0  0
 21 50  1  0  0  0  0
 21 51  1  0  0  0  0
 21 52  1  0  0  0  0
  6 22  1  0  0  0  0
 22 53  1  0  0  0  0
 22 23  2  0  0  0  0
 23 54  1  0  0  0  0
 23 55  1  0  0  0  0
M  END
>  <LOGBIO>
5.5100

>  <PRED_LOGBIO>
5.3700

>  <XV_RES>
0.1200

>  <WHL_TMPL>
1

>  <ANCH>
11-25;26-28

$$$$
ROW41
  -MTS-   01071501563D 0   0.00000     0.00000     0

 59 63  0  0  1  0  0  0  0  0999 V2000
    1.4100    3.6640   -4.4910 O   0  0  0  0  0  0  0  0  0  0  0  0
    1.5070    2.7520   -3.4730 C   0  0  0  0  0  0  0  0  0  0  0  0
    2.7580    2.2400   -3.1090 C   0  0  0  0  0  0  0  0  0  0  0  0
    2.8570    1.3080   -2.0690 C   0  0  0  0  0  0  0  0  0  0  0  0
    1.7050    0.8870   -1.3940 C   0  0  0  0  0  0  0  0  0  0  0  0
    1.9860   -0.0240   -0.4100 O   0  0  0  0  0  0  0  0  0  0  0  0
    1.3220    0.3140    0.8110 C   0  0  2  0  0  0  0  0  0  0  0  0
   -0.1940    0.0600    0.7110 C   0  0  2  0  0  0  0  0  0  0  0  0
   -0.9000    0.7670   -0.8100 S   0  0  0  0  0  0  0  0  0  0  0  0
    0.4540    1.3990   -1.7590 C   0  0  0  0  0  0  0  0  0  0  0  0
    0.3550    2.3310   -2.7980 C   0  0  0  0  0  0  0  0  0  0  0  0
   -0.8250    0.8110    1.8590 C   0  0  0  0  0  0  0  0  0  0  0  0
   -1.4520    0.1080    2.8950 C   0  0  0  0  0  0  0  0  0  0  0  0
   -2.0370    0.8040    3.9590 C   0  0  0  0  0  0  0  0  0  0  0  0
   -1.9950    2.2030    3.9880 C   0  0  0  0  0  0  0  0  0  0  0  0
   -1.3670    2.9060    2.9530 C   0  0  0  0  0  0  0  0  0  0  0  0
   -1.3260    4.2750    2.9810 O   0  0  0  0  0  0  0  0  0  0  0  0
   -0.7820    2.2100    1.8880 C   0  0  0  0  0  0  0  0  0  0  0  0
    1.4940    1.8030    0.9910 C   0  0  0  0  0  0  0  0  0  0  0  0
    2.1360    2.3010    2.1310 C   0  0  0  0  0  0  0  0  0  0  0  0
    2.2950    3.6820    2.2990 C   0  0  0  0  0  0  0  0  0  0  0  0
    1.8120    4.5650    1.3260 C   0  0  0  0  0  0  0  0  0  0  0  0
    1.9680    5.9160    1.4900 O   0  0  0  0  0  0  0  0  0  0  0  0
    0.9350    6.6330    2.1710 C   0  0  0  0  0  0  0  0  0  0  0  0
    1.3060    8.1140    2.2430 C   0  0  0  0  0  0  0  0  0  0  0  0
    0.2440    8.8510    2.9430 N   0  0  0  0  0  0  0  0  0  0  0  0
    0.2100   10.2580    2.5190 C   0  0  0  0  0  0  0  0  0  0  0  0
   -0.4550   11.0320    3.6720 C   0  0  0  0  0  0  0  0  0  0  0  0
   -0.3380   10.0910    4.8860 C   0  0  0  0  0  0  0  0  0  0  0  0
    0.4990    8.8980    4.3900 C   0  0  0  0  0  0  0  0  0  0  0  0
    1.1700    4.0670    0.1860 C   0  0  0  0  0  0  0  0  0  0  0  0
    1.0110    2.6870    0.0180 C   0  0  0  0  0  0  0  0  0  0  0  0
    1.2830    3.2210   -5.3440 H   0  0  0  0  0  0  0  0  0  0  0  0
    3.6470    2.5650   -3.6290 H   0  0  0  0  0  0  0  0  0  0  0  0
    3.8220    0.9130   -1.7880 H   0  0  0  0  0  0  0  0  0  0  0  0
    1.7380   -0.2250    1.6600 H   0  0  0  0  0  0  0  0  0  0  0  0
   -0.4280   -1.0020    0.7360 H   0  0  0  0  0  0  0  0  0  0  0  0
   -0.6100    2.7260   -3.0800 H   0  0  0  0  0  0  0  0  0  0  0  0
   -1.4850   -0.9710    2.8720 H   0  0  0  0  0  0  0  0  0  0  0  0
   -2.5210    0.2620    4.7580 H   0  0  0  0  0  0  0  0  0  0  0  0
   -2.4460    2.7400    4.8090 H   0  0  0  0  0  0  0  0  0  0  0  0
   -2.0990    4.6560    2.5360 H   0  0  0  0  0  0  0  0  0  0  0  0
   -0.2980    2.7520    1.0890 H   0  0  0  0  0  0  0  0  0  0  0  0
    2.5090    1.6200    2.8820 H   0  0  0  0  0  0  0  0  0  0  0  0
    2.7910    4.0660    3.1780 H   0  0  0  0  0  0  0  0  0  0  0  0
   -0.0020    6.5200    1.6300 H   0  0  0  0  0  0  0  0  0  0  0  0
    0.8220    6.2380    3.1780 H   0  0  0  0  0  0  0  0  0  0  0  0
    2.2430    8.2270    2.7840 H   0  0  0  0  0  0  0  0  0  0  0  0
    1.4180    8.5100    1.2360 H   0  0  0  0  0  0  0  0  0  0  0  0
    1.2280   10.6180    2.3840 H   0  0  0  0  0  0  0  0  0  0  0  0
   -0.4030   10.3490    1.6250 H   0  0  0  0  0  0  0  0  0  0  0  0
   -1.4950   11.2550    3.4470 H   0  0  0  0  0  0  0  0  0  0  0  0
    0.0550   11.9760    3.8570 H   0  0  0  0  0  0  0  0  0  0  0  0
   -1.3300    9.7410    5.1640 H   0  0  0  0  0  0  0  0  0  0  0  0
    0.2000   10.6000    5.6830 H   0  0  0  0  0  0  0  0  0  0  0  0
    1.5570    9.0460    4.5980 H   0  0  0  0  0  0  0  0  0  0  0  0
    0.1910    7.9730    4.8740 H   0  0  0  0  0  0  0  0  0  0  0  0
    0.7970    4.7490   -0.5650 H   0  0  0  0  0  0  0  0  0  0  0  0
    0.5150    2.3030   -0.8610 H   0  0  0  0  0  0  0  0  0  0  0  0
  1 33  1  0  0  0  0
  1  2  1  0  0  0  0
  2  3  1  0  0  0  0
  3 34  1  0  0  0  0
  3  4  2  0  0  0  0
  4 35  1  0  0  0  0
  4  5  1  0  0  0  0
  5  6  1  0  0  0  0
  6  7  1  0  0  0  0
  7 36  1  0  0  0  0
  7  8  1  0  0  0  0
  8 37  1  0  0  0  0
  8  9  1  0  0  0  0
  9 10  1  0  0  0  0
 10  5  2  0  0  0  0
 10 11  1  0  0  0  0
 11  2  2  0  0  0  0
 11 38  1  0  0  0  0
  8 12  1  0  0  0  0
 12 13  2  0  0  0  0
 13 39  1  0  0  0  0
 13 14  1  0  0  0  0
 14 40  1  0  0  0  0
 14 15  2  0  0  0  0
 15 41  1  0  0  0  0
 15 16  1  0  0  0  0
 16 17  1  0  0  0  0
 17 42  1  0  0  0  0
 16 18  2  0  0  0  0
 18 12  1  0  0  0  0
 18 43  1  0  0  0  0
  7 19  1  0  0  0  0
 19 20  2  0  0  0  0
 20 44  1  0  0  0  0
 20 21  1  0  0  0  0
 21 45  1  0  0  0  0
 21 22  2  0  0  0  0
 22 23  1  0  0  0  0
 23 24  1  0  0  0  0
 24 46  1  0  0  0  0
 24 47  1  0  0  0  0
 24 25  1  0  0  0  0
 25 48  1  0  0  0  0
 25 49  1  0  0  0  0
 25 26  1  0  0  0  0
 26 27  1  0  0  0  0
 27 50  1  0  0  0  0
 27 51  1  0  0  0  0
 27 28  1  0  0  0  0
 28 52  1  0  0  0  0
 28 53  1  0  0  0  0
 28 29  1  0  0  0  0
 29 54  1  0  0  0  0
 29 55  1  0  0  0  0
 29 30  1  0  0  0  0
 30 26  1  0  0  0  0
 30 56  1  0  0  0  0
 30 57  1  0  0  0  0
 22 31  1  0  0  0  0
 31 58  1  0  0  0  0
 31 32  2  0  0  0  0
 32 19  1  0  0  0  0
 32 59  1  0  0  0  0
M  END
>  <LOGBIO>
9.0500

>  <PRED_LOGBIO>
8.3500

>  <XV_RES>
0.8480

>  <WHL_TMPL>
1

>  <ANCH>
4-6;6-8

$$$$
ROW42
  -MTS-   01071501563D 0   0.00000     0.00000     0

 30 32  0  0  0  0  0  0  0  0999 V2000
   -4.1900    1.0530    2.7360 C   0  0  0  0  0  0  0  0  0  0  0  0
   -3.4290    0.1000    1.8460 C   0  0  0  0  0  0  0  0  0  0  0  0
   -3.9590   -1.1500    1.5460 C   0  0  0  0  0  0  0  0  0  0  0  0
   -5.1730   -1.4690    2.0810 O   0  0  0  0  0  0  0  0  0  0  0  0
   -3.2710   -2.0390    0.7270 C   0  0  0  0  0  0  0  0  0  0  0  0
   -2.0310   -1.6680    0.2020 C   0  0  0  0  0  0  0  0  0  0  0  0
   -1.4740   -0.4100    0.4910 C   0  0  0  0  0  0  0  0  0  0  0  0
   -2.1890    0.4690    1.3200 C   0  0  0  0  0  0  0  0  0  0  0  0
   -1.6650    1.7000    1.6160 O   0  0  0  0  0  0  0  0  0  0  0  0
   -0.1600   -0.0210   -0.0680 C   0  0  0  0  0  0  0  0  0  0  0  0
    1.0170   -0.4590    0.3380 N   0  0  0  0  0  0  0  0  0  0  0  0
    2.0350    0.1270   -0.4230 O   0  0  0  0  0  0  0  0  0  0  0  0
    1.4550    0.9810   -1.3590 C   0  0  0  0  0  0  0  0  0  0  0  0
    2.0020    1.8030   -2.3520 C   0  0  0  0  0  0  0  0  0  0  0  0
    1.1610    2.5710   -3.1660 C   0  0  0  0  0  0  0  0  0  0  0  0
    1.6960    3.3740   -4.1380 O   0  0  0  0  0  0  0  0  0  0  0  0
   -0.2270    2.5170   -2.9880 C   0  0  0  0  0  0  0  0  0  0  0  0
   -0.7730    1.6960   -1.9950 C   0  0  0  0  0  0  0  0  0  0  0  0
    0.0670    0.9280   -1.1810 C   0  0  0  0  0  0  0  0  0  0  0  0
   -3.9540    2.0780    2.4550 H   0  0  0  0  0  0  0  0  0  0  0  0
   -3.9060    0.8870    3.7730 H   0  0  0  0  0  0  0  0  0  0  0  0
   -5.2580    0.8830    2.6200 H   0  0  0  0  0  0  0  0  0  0  0  0
   -5.8600   -1.1180    1.4930 H   0  0  0  0  0  0  0  0  0  0  0  0
   -3.6920   -3.0070    0.4990 H   0  0  0  0  0  0  0  0  0  0  0  0
   -1.4930   -2.3560   -0.4340 H   0  0  0  0  0  0  0  0  0  0  0  0
   -1.1200    1.6630    2.4170 H   0  0  0  0  0  0  0  0  0  0  0  0
    3.0720    1.8440   -2.4890 H   0  0  0  0  0  0  0  0  0  0  0  0
    1.7820    2.8950   -4.9770 H   0  0  0  0  0  0  0  0  0  0  0  0
   -0.8750    3.1090   -3.6160 H   0  0  0  0  0  0  0  0  0  0  0  0
   -1.8440    1.6540   -1.8580 H   0  0  0  0  0  0  0  0  0  0  0  0
  1 20  1  0  0  0  0
  1 21  1  0  0  0  0
  1 22  1  0  0  0  0
  1  2  1  0  0  0  0
  2  3  2  0  0  0  0
  3  4  1  0  0  0  0
  4 23  1  0  0  0  0
  3  5  1  0  0  0  0
  5 24  1  0  0  0  0
  5  6  2  0  0  0  0
  6 25  1  0  0  0  0
  6  7  1  0  0  0  0
  7  8  2  0  0  0  0
  8  2  1  0  0  0  0
  8  9  1  0  0  0  0
  9 26  1  0  0  0  0
  7 10  1  0  0  0  0
 10 11  2  0  0  0  0
 11 12  1  0  0  0  0
 12 13  1  0  0  0  0
 13 14  2  0  0  0  0
 14 27  1  0  0  0  0
 14 15  1  0  0  0  0
 15 16  1  0  0  0  0
 16 28  1  0  0  0  0
 15 17  2  0  0  0  0
 17 29  1  0  0  0  0
 17 18  1  0  0  0  0
 18 30  1  0  0  0  0
 18 19  2  0  0  0  0
 19 10  1  0  0  0  0
 19 13  1  0  0  0  0
M  END
>  <LOGBIO>
6.2900

>  <PRED_LOGBIO>
6.6900

>  <XV_RES>
-0.4480

>  <WHL_TMPL>
3

>  <ANCH>
2-3;7-6

$$$$
ROW43
  -MTS-   01071501563D 0   0.00000     0.00000     0

 47 50  0  0  0  0  0  0  0  0999 V2000
   -4.8360   -3.1310   -0.8160 C   0  0  0  0  0  0  0  0  0  0  0  0
   -4.0030   -3.0650    0.3450 O   0  0  0  0  0  0  0  0  0  0  0  0
   -3.5670   -1.8330    0.7550 C   0  0  0  0  0  0  0  0  0  0  0  0
   -2.3650   -1.3180    0.2680 C   0  0  0  0  0  0  0  0  0  0  0  0
   -1.9060   -0.0570    0.6810 C   0  0  0  0  0  0  0  0  0  0  0  0
   -2.6850    0.6750    1.5930 C   0  0  0  0  0  0  0  0  0  0  0  0
   -3.8900    0.1610    2.0810 C   0  0  0  0  0  0  0  0  0  0  0  0
   -4.3200   -1.0920    1.6570 C   0  0  0  0  0  0  0  0  0  0  0  0
   -5.4870   -1.6340    2.1090 O   0  0  0  0  0  0  0  0  0  0  0  0
   -0.6010    0.4770    0.1400 C   0  0  0  0  0  0  0  0  0  0  0  0
   -0.6260    1.9450    0.2240 N   0  0  0  0  0  0  0  0  0  0  0  0
    0.4050    2.6160    0.9230 C   0  0  0  0  0  0  0  0  0  0  0  0
    0.3790    4.0130    1.0020 C   0  0  0  0  0  0  0  0  0  0  0  0
    1.3910    4.6940    1.6890 C   0  0  0  0  0  0  0  0  0  0  0  0
    2.4290    3.9780    2.2980 C   0  0  0  0  0  0  0  0  0  0  0  0
    2.4540    2.5800    2.2190 C   0  0  0  0  0  0  0  0  0  0  0  0
    1.4430    1.8990    1.5310 C   0  0  0  0  0  0  0  0  0  0  0  0
    1.4570    0.4220    1.4400 C   0  0  0  0  0  0  0  0  0  0  0  0
    2.3690   -0.2050    1.9750 O   0  0  0  0  0  0  0  0  0  0  0  0
    0.5040   -0.2410    0.7910 N   0  0  0  0  0  0  0  0  0  0  0  0
    0.5560   -1.7080    0.7240 C   0  0  0  0  0  0  0  0  0  0  0  0
    1.3350   -2.1290   -0.5000 C   0  0  0  0  0  0  0  0  0  0  0  0
    0.6710   -2.3310   -1.7160 C   0  0  0  0  0  0  0  0  0  0  0  0
    1.3930   -2.7210   -2.8500 C   0  0  0  0  0  0  0  0  0  0  0  0
    2.7780   -2.9090   -2.7690 C   0  0  0  0  0  0  0  0  0  0  0  0
    3.4410   -2.7070   -1.5520 C   0  0  0  0  0  0  0  0  0  0  0  0
    2.7190   -2.3170   -0.4180 C   0  0  0  0  0  0  0  0  0  0  0  0
   -4.3010   -2.7220   -1.6700 H   0  0  0  0  0  0  0  0  0  0  0  0
   -5.0990   -4.1670   -1.0150 H   0  0  0  0  0  0  0  0  0  0  0  0
   -5.7420   -2.5530   -0.6450 H   0  0  0  0  0  0  0  0  0  0  0  0
   -1.7820   -1.8950   -0.4340 H   0  0  0  0  0  0  0  0  0  0  0  0
   -2.3480    1.6470    1.9210 H   0  0  0  0  0  0  0  0  0  0  0  0
   -4.4820    0.7320    2.7810 H   0  0  0  0  0  0  0  0  0  0  0  0
   -6.2200   -1.1460    1.7020 H   0  0  0  0  0  0  0  0  0  0  0  0
   -0.6300    0.1900   -0.9090 H   0  0  0  0  0  0  0  0  0  0  0  0
   -1.3710    2.4680   -0.2120 H   0  0  0  0  0  0  0  0  0  0  0  0
   -0.4210    4.5660    0.5330 H   0  0  0  0  0  0  0  0  0  0  0  0
    1.3710    5.7720    1.7500 H   0  0  0  0  0  0  0  0  0  0  0  0
    3.2090    4.5030    2.8280 H   0  0  0  0  0  0  0  0  0  0  0  0
    3.2550    2.0280    2.6880 H   0  0  0  0  0  0  0  0  0  0  0  0
    1.0460   -2.0950    1.6160 H   0  0  0  0  0  0  0  0  0  0  0  0
   -0.4550   -2.1050    0.6650 H   0  0  0  0  0  0  0  0  0  0  0  0
   -0.3970   -2.1860   -1.7790 H   0  0  0  0  0  0  0  0  0  0  0  0
    0.8810   -2.8770   -3.7890 H   0  0  0  0  0  0  0  0  0  0  0  0
    3.3350   -3.2100   -3.6440 H   0  0  0  0  0  0  0  0  0  0  0  0
    4.5090   -2.8520   -1.4890 H   0  0  0  0  0  0  0  0  0  0  0  0
    3.2310   -2.1610    0.5200 H   0  0  0  0  0  0  0  0  0  0  0  0
  1 28  1  0  0  0  0
  1 29  1  0  0  0  0
  1 30  1  0  0  0  0
  1  2  1  0  0  0  0
  2  3  1  0  0  0  0
  3  4  2  0  0  0  0
  4 31  1  0  0  0  0
  4  5  1  0  0  0  0
  5  6  2  0  0  0  0
  6 32  1  0  0  0  0
  6  7  1  0  0  0  0
  7 33  1  0  0  0  0
  7  8  2  0  0  0  0
  8  3  1  0  0  0  0
  8  9  1  0  0  0  0
  9 34  1  0  0  0  0
  5 10  1  0  0  0  0
 10 35  1  0  0  0  0
 10 11  1  0  0  0  0
 11 36  1  0  0  0  0
 11 12  1  0  0  0  0
 12 13  1  0  0  0  0
 13 37  1  0  0  0  0
 13 14  2  0  0  0  0
 14 38  1  0  0  0  0
 14 15  1  0  0  0  0
 15 39  1  0  0  0  0
 15 16  2  0  0  0  0
 16 40  1  0  0  0  0
 16 17  1  0  0  0  0
 17 12  2  0  0  0  0
 17 18  1  0  0  0  0
 18 19  2  0  0  0  0
 18 20  1  0  0  0  0
 20 10  1  0  0  0  0
 20 21  1  0  0  0  0
 21 41  1  0  0  0  0
 21 42  1  0  0  0  0
 21 22  1  0  0  0  0
 22 23  2  0  0  0  0
 23 43  1  0  0  0  0
 23 24  1  0  0  0  0
 24 44  1  0  0  0  0
 24 25  2  0  0  0  0
 25 45  1  0  0  0  0
 25 26  1  0  0  0  0
 26 46  1  0  0  0  0
 26 27  2  0  0  0  0
 27 22  1  0  0  0  0
 27 47  1  0  0  0  0
M  END
>  <LOGBIO>
5.9600

>  <PRED_LOGBIO>
6.5500

>  <XV_RES>
-1.2410

>  <WHL_TMPL>
1

>  <ANCH>
18-21;14-12

$$$$
ROW44
  -MTS-   01071501563D 0   0.00000     0.00000     0

 39 40  0  0  0  0  0  0  0  0999 V2000
    0.6010    1.2710   -1.8550 C   0  0  0  0  0  0  0  0  0  0  0  0
   -0.6470    0.7660   -1.3650 C   0  0  0  0  0  0  0  0  0  0  0  0
   -0.5970    0.4790    0.1380 C   0  0  0  0  0  0  0  0  0  0  0  0
    0.5770   -0.4680    0.4110 C   0  0  0  0  0  0  0  0  0  0  0  0
    1.8550    0.1000   -0.1430 C   0  0  0  0  0  0  0  0  0  0  0  0
   -0.3050    1.7820    0.8420 C   0  0  0  0  0  0  0  0  0  0  0  0
    0.4350    1.7850    2.0310 C   0  0  0  0  0  0  0  0  0  0  0  0
    0.7060    2.9940    2.6840 C   0  0  0  0  0  0  0  0  0  0  0  0
    0.2370    4.1990    2.1480 C   0  0  0  0  0  0  0  0  0  0  0  0
    0.5030    5.3820    2.7870 O   0  0  0  0  0  0  0  0  0  0  0  0
   -0.5020    4.1960    0.9590 C   0  0  0  0  0  0  0  0  0  0  0  0
   -0.7730    2.9880    0.3060 C   0  0  0  0  0  0  0  0  0  0  0  0
   -1.9060   -0.0570    0.6810 C   0  0  0  0  0  0  0  0  0  0  0  0
   -2.3650   -1.3180    0.2680 C   0  0  0  0  0  0  0  0  0  0  0  0
   -3.5670   -1.8330    0.7550 C   0  0  0  0  0  0  0  0  0  0  0  0
   -4.3200   -1.0920    1.6570 C   0  0  0  0  0  0  0  0  0  0  0  0
   -5.4870   -1.6340    2.1090 O   0  0  0  0  0  0  0  0  0  0  0  0
   -3.8900    0.1610    2.0810 C   0  0  0  0  0  0  0  0  0  0  0  0
   -2.6850    0.6750    1.5930 C   0  0  0  0  0  0  0  0  0  0  0  0
    0.4330    2.1750   -2.4370 H   0  0  0  0  0  0  0  0  0  0  0  0
    1.1820    1.5660   -0.9830 H   0  0  0  0  0  0  0  0  0  0  0  0
    1.0690    0.4750   -2.4290 H   0  0  0  0  0  0  0  0  0  0  0  0
   -0.7990   -0.1940   -1.8530 H   0  0  0  0  0  0  0  0  0  0  0  0
   -1.4240    1.5080   -1.5370 H   0  0  0  0  0  0  0  0  0  0  0  0
    0.3760   -1.3800   -0.1470 H   0  0  0  0  0  0  0  0  0  0  0  0
    0.6840   -0.5780    1.4880 H   0  0  0  0  0  0  0  0  0  0  0  0
    1.6370    0.7450   -0.9920 H   0  0  0  0  0  0  0  0  0  0  0  0
    2.4290   -0.7400   -0.5280 H   0  0  0  0  0  0  0  0  0  0  0  0
    2.3470    0.6190    0.6770 H   0  0  0  0  0  0  0  0  0  0  0  0
    0.7960    0.8550    2.4440 H   0  0  0  0  0  0  0  0  0  0  0  0
    1.2760    2.9960    3.6010 H   0  0  0  0  0  0  0  0  0  0  0  0
   -0.1960    5.5960    3.4250 H   0  0  0  0  0  0  0  0  0  0  0  0
   -0.8630    5.1260    0.5460 H   0  0  0  0  0  0  0  0  0  0  0  0
   -1.3440    2.9860   -0.6110 H   0  0  0  0  0  0  0  0  0  0  0  0
   -1.7820   -1.8950   -0.4340 H   0  0  0  0  0  0  0  0  0  0  0  0
   -3.9110   -2.8040    0.4320 H   0  0  0  0  0  0  0  0  0  0  0  0
   -6.2200   -1.1460    1.7020 H   0  0  0  0  0  0  0  0  0  0  0  0
   -4.4820    0.7320    2.7810 H   0  0  0  0  0  0  0  0  0  0  0  0
   -2.3480    1.6470    1.9210 H   0  0  0  0  0  0  0  0  0  0  0  0
  1 20  1  0  0  0  0
  1 21  1  0  0  0  0
  1 22  1  0  0  0  0
  1  2  1  0  0  0  0
  2 23  1  0  0  0  0
  2 24  1  0  0  0  0
  2  3  1  0  0  0  0
  3  4  1  0  0  0  0
  4 25  1  0  0  0  0
  4 26  1  0  0  0  0
  4  5  1  0  0  0  0
  5 27  1  0  0  0  0
  5 28  1  0  0  0  0
  5 29  1  0  0  0  0
  3  6  1  0  0  0  0
  6  7  2  0  0  0  0
  7 30  1  0  0  0  0
  7  8  1  0  0  0  0
  8 31  1  0  0  0  0
  8  9  2  0  0  0  0
  9 10  1  0  0  0  0
 10 32  1  0  0  0  0
  9 11  1  0  0  0  0
 11 33  1  0  0  0  0
 11 12  2  0  0  0  0
 12  6  1  0  0  0  0
 12 34  1  0  0  0  0
  3 13  1  0  0  0  0
 13 14  2  0  0  0  0
 14 35  1  0  0  0  0
 14 15  1  0  0  0  0
 15 36  1  0  0  0  0
 15 16  2  0  0  0  0
 16 17  1  0  0  0  0
 17 37  1  0  0  0  0
 16 18  1  0  0  0  0
 18 38  1  0  0  0  0
 18 19  2  0  0  0  0
 19 13  1  0  0  0  0
 19 39  1  0  0  0  0
M  END
>  <LOGBIO>
7.0700

>  <PRED_LOGBIO>
6.8400

>  <XV_RES>
0.2760

>  <WHL_TMPL>
1

>  <ANCH>
18-19;33-34

$$$$
ROW45
  -MTS-   01071501563D 0   0.00000     0.00000     0

 38 40  0  0  1  0  0  0  0  0999 V2000
    2.9730    2.6860   -1.7920 O   0  0  0  0  0  0  0  0  0  0  0  0
    2.8440    3.0700   -0.4210 C   0  0  0  0  0  0  0  0  0  0  0  0
    1.5390    2.5120    0.1440 C   0  0  2  0  0  0  0  0  0  0  0  0
    0.5150    2.4490   -1.0050 C   0  0  0  0  0  0  0  0  0  0  0  0
   -0.8190    1.8500   -0.5240 C   0  0  0  0  0  0  0  0  0  0  0  0
   -0.6020    0.4770    0.1400 C   0  0  2  0  0  0  0  0  0  0  0  0
    0.4390    0.5690    1.2720 C   0  0  2  0  0  0  0  0  0  0  0  0
    1.7790    1.1130    0.7410 C   0  0  0  0  0  0  0  0  0  0  0  0
   -0.1310    1.4760    2.3360 C   0  0  0  0  0  0  0  0  0  0  0  0
    0.1470    2.7870    2.3470 C   0  0  0  0  0  0  0  0  0  0  0  0
    1.0400    3.4020    1.2970 C   0  0  0  0  0  0  0  0  0  0  0  0
   -1.9060   -0.0570    0.6810 C   0  0  0  0  0  0  0  0  0  0  0  0
   -2.6850    0.6750    1.5930 C   0  0  0  0  0  0  0  0  0  0  0  0
   -3.8900    0.1610    2.0810 C   0  0  0  0  0  0  0  0  0  0  0  0
   -4.3200   -1.0920    1.6570 C   0  0  0  0  0  0  0  0  0  0  0  0
   -5.4870   -1.6340    2.1090 O   0  0  0  0  0  0  0  0  0  0  0  0
   -3.5670   -1.8330    0.7550 C   0  0  0  0  0  0  0  0  0  0  0  0
   -2.3650   -1.3180    0.2680 C   0  0  0  0  0  0  0  0  0  0  0  0
    3.7960    3.0300   -2.1740 H   0  0  0  0  0  0  0  0  0  0  0  0
    2.8360    4.1560   -0.3470 H   0  0  0  0  0  0  0  0  0  0  0  0
    3.6840    2.6740    0.1470 H   0  0  0  0  0  0  0  0  0  0  0  0
    0.9160    1.8410   -1.8130 H   0  0  0  0  0  0  0  0  0  0  0  0
    0.3440    3.4510   -1.3920 H   0  0  0  0  0  0  0  0  0  0  0  0
   -1.2840    2.5270    0.1890 H   0  0  0  0  0  0  0  0  0  0  0  0
   -1.4930    1.7400   -1.3710 H   0  0  0  0  0  0  0  0  0  0  0  0
   -0.2780   -0.2480   -0.6040 H   0  0  0  0  0  0  0  0  0  0  0  0
    0.5990   -0.4230    1.6880 H   0  0  0  0  0  0  0  0  0  0  0  0
    2.4900    1.1850    1.5600 H   0  0  0  0  0  0  0  0  0  0  0  0
    2.1580    0.4480   -0.0330 H   0  0  0  0  0  0  0  0  0  0  0  0
   -0.7740    1.0620    3.0990 H   0  0  0  0  0  0  0  0  0  0  0  0
   -0.2750    3.4130    3.1200 H   0  0  0  0  0  0  0  0  0  0  0  0
    0.5170    4.2520    0.8640 H   0  0  0  0  0  0  0  0  0  0  0  0
    1.9090    3.8230    1.7980 H   0  0  0  0  0  0  0  0  0  0  0  0
   -2.3480    1.6470    1.9210 H   0  0  0  0  0  0  0  0  0  0  0  0
   -4.4820    0.7320    2.7810 H   0  0  0  0  0  0  0  0  0  0  0  0
   -6.2200   -1.1460    1.7020 H   0  0  0  0  0  0  0  0  0  0  0  0
   -3.9110   -2.8040    0.4320 H   0  0  0  0  0  0  0  0  0  0  0  0
   -1.7820   -1.8950   -0.4340 H   0  0  0  0  0  0  0  0  0  0  0  0
  1 19  1  0  0  0  0
  1  2  1  0  0  0  0
  2 20  1  0  0  0  0
  2 21  1  0  0  0  0
  2  3  1  0  0  0  0
  3  4  1  0  0  0  0
  4 22  1  0  0  0  0
  4 23  1  0  0  0  0
  4  5  1  0  0  0  0
  5 24  1  0  0  0  0
  5 25  1  0  0  0  0
  5  6  1  0  0  0  0
  6 26  1  0  0  0  0
  6  7  1  0  0  0  0
  7 27  1  0  0  0  0
  7  8  1  0  0  0  0
  8  3  1  0  0  0  0
  8 28  1  0  0  0  0
  8 29  1  0  0  0  0
  7  9  1  0  0  0  0
  9 30  1  0  0  0  0
  9 10  2  0  0  0  0
 10 31  1  0  0  0  0
 10 11  1  0  0  0  0
 11  3  1  0  0  0  0
 11 32  1  0  0  0  0
 11 33  1  0  0  0  0
  6 12  1  0  0  0  0
 12 13  2  0  0  0  0
 13 34  1  0  0  0  0
 13 14  1  0  0  0  0
 14 35  1  0  0  0  0
 14 15  2  0  0  0  0
 15 16  1  0  0  0  0
 16 36  1  0  0  0  0
 15 17  1  0  0  0  0
 17 37  1  0  0  0  0
 17 18  2  0  0  0  0
 18 12  1  0  0  0  0
 18 38  1  0  0  0  0
M  END
>  <LOGBIO>
6.2600

>  <PRED_LOGBIO>
6.7700

>  <XV_RES>
-0.6630

>  <WHL_TMPL>
1

>  <ANCH>
18-21;32-30

$$$$
ROW46
  -MTS-   01071501563D 0   0.00000     0.00000     0

 64 68  0  0  0  0  0  0  0  0999 V2000
    1.0150   -0.7500    1.9640 C   0  0  0  0  0  0  0  0  0  0  0  0
    0.6490   -0.5870    0.4920 C   0  0  0  0  0  0  0  0  0  0  0  0
   -0.5590    0.2380    0.3470 N   0  0  0  0  0  0  0  0  0  0  0  0
   -0.8170    0.6900   -1.0280 C   0  0  0  0  0  0  0  0  0  0  0  0
    0.3620    1.4980   -1.5990 C   0  0  0  0  0  0  0  0  0  0  0  0
    1.7080    0.8950   -1.2730 C   0  0  0  0  0  0  0  0  0  0  0  0
    2.8330    1.3380   -1.9780 C   0  0  0  0  0  0  0  0  0  0  0  0
    4.0930    0.7970   -1.6980 C   0  0  0  0  0  0  0  0  0  0  0  0
    5.1940    1.2310   -2.3880 O   0  0  0  0  0  0  0  0  0  0  0  0
    4.2280   -0.1870   -0.7110 C   0  0  0  0  0  0  0  0  0  0  0  0
    3.1030   -0.6300   -0.0050 C   0  0  0  0  0  0  0  0  0  0  0  0
    1.8430   -0.0890   -0.2860 C   0  0  0  0  0  0  0  0  0  0  0  0
   -1.4000    0.5690    1.4360 C   0  0  0  0  0  0  0  0  0  0  0  0
   -2.7080    0.0730    1.4860 C   0  0  0  0  0  0  0  0  0  0  0  0
   -3.5400    0.4000    2.5630 C   0  0  0  0  0  0  0  0  0  0  0  0
   -3.0640    1.2230    3.5910 C   0  0  0  0  0  0  0  0  0  0  0  0
   -4.0980    1.6300    4.9300 Cl  0  0  0  0  0  0  0  0  0  0  0  0
   -1.7550    1.7190    3.5410 C   0  0  0  0  0  0  0  0  0  0  0  0
   -0.9230    1.3920    2.4630 C   0  0  0  0  0  0  0  0  0  0  0  0
    0.3020   -1.9290   -0.1070 C   0  0  0  0  0  0  0  0  0  0  0  0
   -0.0430   -2.0230   -1.4610 C   0  0  0  0  0  0  0  0  0  0  0  0
   -0.3650   -3.2670   -2.0170 C   0  0  0  0  0  0  0  0  0  0  0  0
   -0.3420   -4.4170   -1.2190 C   0  0  0  0  0  0  0  0  0  0  0  0
   -0.6570   -5.6340   -1.7620 O   0  0  0  0  0  0  0  0  0  0  0  0
   -2.0250   -6.0490   -1.7330 C   0  0  0  0  0  0  0  0  0  0  0  0
   -2.1550   -7.4240   -2.3860 C   0  0  0  0  0  0  0  0  0  0  0  0
   -3.5610   -7.8510   -2.3550 N   0  0  0  0  0  0  0  0  0  0  0  0
   -3.6690   -9.3170   -2.3690 C   0  0  0  0  0  0  0  0  0  0  0  0
   -5.0670   -9.6330   -2.9320 C   0  0  0  0  0  0  0  0  0  0  0  0
   -5.4990   -8.3370   -3.6440 C   0  0  0  0  0  0  0  0  0  0  0  0
   -4.2740   -7.4070   -3.5610 C   0  0  0  0  0  0  0  0  0  0  0  0
    0.0020   -4.3230    0.1350 C   0  0  0  0  0  0  0  0  0  0  0  0
    0.3240   -3.0790    0.6910 C   0  0  0  0  0  0  0  0  0  0  0  0
    2.0710   -0.9960    2.0500 H   0  0  0  0  0  0  0  0  0  0  0  0
    0.8140    0.1790    2.4930 H   0  0  0  0  0  0  0  0  0  0  0  0
    0.4200   -1.5510    2.3990 H   0  0  0  0  0  0  0  0  0  0  0  0
   -1.6580    1.3780   -0.9700 H   0  0  0  0  0  0  0  0  0  0  0  0
   -0.9630   -0.1830   -1.6620 H   0  0  0  0  0  0  0  0  0  0  0  0
    0.3360    2.4630   -1.0960 H   0  0  0  0  0  0  0  0  0  0  0  0
    0.2550    1.5260   -2.6810 H   0  0  0  0  0  0  0  0  0  0  0  0
    2.7280    2.0970   -2.7390 H   0  0  0  0  0  0  0  0  0  0  0  0
    4.8850    1.7200   -3.1670 H   0  0  0  0  0  0  0  0  0  0  0  0
    5.2010   -0.6040   -0.4940 H   0  0  0  0  0  0  0  0  0  0  0  0
    3.2080   -1.3890    0.7560 H   0  0  0  0  0  0  0  0  0  0  0  0
   -3.0760   -0.5620    0.6930 H   0  0  0  0  0  0  0  0  0  0  0  0
   -4.5490    0.0180    2.6010 H   0  0  0  0  0  0  0  0  0  0  0  0
   -1.3880    2.3540    4.3330 H   0  0  0  0  0  0  0  0  0  0  0  0
    0.0860    1.7740    2.4250 H   0  0  0  0  0  0  0  0  0  0  0  0
   -0.0600   -1.1360   -2.0770 H   0  0  0  0  0  0  0  0  0  0  0  0
   -0.6310   -3.3390   -3.0610 H   0  0  0  0  0  0  0  0  0  0  0  0
   -2.6340   -5.3300   -2.2770 H   0  0  0  0  0  0  0  0  0  0  0  0
   -2.3650   -6.1040   -0.7010 H   0  0  0  0  0  0  0  0  0  0  0  0
   -1.5460   -8.1430   -1.8410 H   0  0  0  0  0  0  0  0  0  0  0  0
   -1.8150   -7.3690   -3.4180 H   0  0  0  0  0  0  0  0  0  0  0  0
   -2.9120   -9.7270   -3.0350 H   0  0  0  0  0  0  0  0  0  0  0  0
   -3.5980   -9.6930   -1.3510 H   0  0  0  0  0  0  0  0  0  0  0  0
   -5.7610   -9.8930   -2.1360 H   0  0  0  0  0  0  0  0  0  0  0  0
   -5.0300  -10.4690   -3.6280 H   0  0  0  0  0  0  0  0  0  0  0  0
   -6.3270   -7.8880   -3.0990 H   0  0  0  0  0  0  0  0  0  0  0  0
   -5.7120   -8.5560   -4.6880 H   0  0  0  0  0  0  0  0  0  0  0  0
   -3.6480   -7.5020   -4.4460 H   0  0  0  0  0  0  0  0  0  0  0  0
   -4.5770   -6.3650   -3.4780 H   0  0  0  0  0  0  0  0  0  0  0  0
    0.0200   -5.2100    0.7510 H   0  0  0  0  0  0  0  0  0  0  0  0
    0.5900   -3.0060    1.7350 H   0  0  0  0  0  0  0  0  0  0  0  0
  1 34  1  0  0  0  0
  1 35  1  0  0  0  0
  1 36  1  0  0  0  0
  1  2  1  0  0  0  0
  2  3  1  0  0  0  0
  3  4  1  0  0  0  0
  4 37  1  0  0  0  0
  4 38  1  0  0  0  0
  4  5  1  0  0  0  0
  5 39  1  0  0  0  0
  5 40  1  0  0  0  0
  5  6  1  0  0  0  0
  6  7  1  0  0  0  0
  7 41  1  0  0  0  0
  7  8  2  0  0  0  0
  8  9  1  0  0  0  0
  9 42  1  0  0  0  0
  8 10  1  0  0  0  0
 10 43  1  0  0  0  0
 10 11  2  0  0  0  0
 11 44  1  0  0  0  0
 11 12  1  0  0  0  0
 12  2  1  0  0  0  0
 12  6  2  0  0  0  0
  3 13  1  0  0  0  0
 13 14  2  0  0  0  0
 14 45  1  0  0  0  0
 14 15  1  0  0  0  0
 15 46  1  0  0  0  0
 15 16  2  0  0  0  0
 16 17  1  0  0  0  0
 16 18  1  0  0  0  0
 18 47  1  0  0  0  0
 18 19  2  0  0  0  0
 19 13  1  0  0  0  0
 19 48  1  0  0  0  0
  2 20  1  0  0  0  0
 20 21  2  0  0  0  0
 21 49  1  0  0  0  0
 21 22  1  0  0  0  0
 22 50  1  0  0  0  0
 22 23  2  0  0  0  0
 23 24  1  0  0  0  0
 24 25  1  0  0  0  0
 25 51  1  0  0  0  0
 25 52  1  0  0  0  0
 25 26  1  0  0  0  0
 26 53  1  0  0  0  0
 26 54  1  0  0  0  0
 26 27  1  0  0  0  0
 27 28  1  0  0  0  0
 28 55  1  0  0  0  0
 28 56  1  0  0  0  0
 28 29  1  0  0  0  0
 29 57  1  0  0  0  0
 29 58  1  0  0  0  0
 29 30  1  0  0  0  0
 30 59  1  0  0  0  0
 30 60  1  0  0  0  0
 30 31  1  0  0  0  0
 31 27  1  0  0  0  0
 31 61  1  0  0  0  0
 31 62  1  0  0  0  0
 23 32  1  0  0  0  0
 32 63  1  0  0  0  0
 32 33  2  0  0  0  0
 33 20  1  0  0  0  0
 33 64  1  0  0  0  0
M  END
>  <LOGBIO>
7.5700

>  <PRED_LOGBIO>
8.3900

>  <XV_RES>
-0.8970

>  <WHL_TMPL>
1

>  <ANCH>
2-3;17-16

$$$$
ROW47
  -MTS-   01071501563D 0   0.00000     0.00000     0

 40 42  0  0  0  0  0  0  0  0999 V2000
   -0.7470    3.0610   -0.3230 C   0  0  0  0  0  0  0  0  0  0  0  0
   -0.2740    1.9440    0.4350 O   0  0  0  0  0  0  0  0  0  0  0  0
   -0.6980    0.6940    0.0710 C   0  0  0  0  0  0  0  0  0  0  0  0
   -1.8630    0.1590    0.6320 C   0  0  0  0  0  0  0  0  0  0  0  0
   -2.2960   -1.1190    0.2600 C   0  0  0  0  0  0  0  0  0  0  0  0
   -1.5640   -1.8630   -0.6730 C   0  0  0  0  0  0  0  0  0  0  0  0
   -0.3980   -1.3280   -1.2340 C   0  0  0  0  0  0  0  0  0  0  0  0
    0.0350   -0.0500   -0.8620 C   0  0  0  0  0  0  0  0  0  0  0  0
    1.2570    0.5720   -1.4180 C   0  0  0  0  0  0  0  0  0  0  0  0
    1.7680    0.1180   -2.4400 O   0  0  0  0  0  0  0  0  0  0  0  0
    1.8040    1.6230   -0.8110 N   0  0  0  0  0  0  0  0  0  0  0  0
    2.9350    2.1990   -1.3260 C   0  0  0  0  0  0  0  0  0  0  0  0
    4.1890    1.8950   -1.0480 N   0  0  0  0  0  0  0  0  0  0  0  0
    5.1940    2.6210   -1.6980 C   0  0  0  0  0  0  0  0  0  0  0  0
    4.8020    3.5730   -2.5560 C   0  0  0  0  0  0  0  0  0  0  0  0
    5.5930    4.4060   -3.3030 N   0  0  0  0  0  0  0  0  0  0  0  0
    5.9740    5.5810   -2.8100 C   0  0  0  0  0  0  0  0  0  0  0  0
    5.6160    5.9200   -1.6830 O   0  0  0  0  0  0  0  0  0  0  0  0
    6.8450    6.4990   -3.6330 C   0  0  0  0  0  0  0  0  0  0  0  0
    3.0340    3.5120   -2.5080 S   0  0  0  0  0  0  0  0  0  0  0  0
    6.6270    2.3500   -1.4480 C   0  0  0  0  0  0  0  0  0  0  0  0
    7.2780    2.4350   -0.2800 C   0  0  0  0  0  0  0  0  0  0  0  0
    8.7200    2.1050   -0.3160 C   0  0  0  0  0  0  0  0  0  0  0  0
    9.2140    1.7580   -1.5130 C   0  0  0  0  0  0  0  0  0  0  0  0
    7.8440    1.8450   -2.6300 S   0  0  0  0  0  0  0  0  0  0  0  0
   -1.8330    3.1030   -0.2670 H   0  0  0  0  0  0  0  0  0  0  0  0
   -0.3270    3.9790    0.0830 H   0  0  0  0  0  0  0  0  0  0  0  0
   -0.4420    2.9500   -1.3610 H   0  0  0  0  0  0  0  0  0  0  0  0
   -2.4290    0.7320    1.3520 H   0  0  0  0  0  0  0  0  0  0  0  0
   -3.1960   -1.5320    0.6930 H   0  0  0  0  0  0  0  0  0  0  0  0
   -1.8980   -2.8490   -0.9600 H   0  0  0  0  0  0  0  0  0  0  0  0
    0.1670   -1.9010   -1.9540 H   0  0  0  0  0  0  0  0  0  0  0  0
    1.3840    1.9950    0.0280 H   0  0  0  0  0  0  0  0  0  0  0  0
    5.8870    4.1280   -4.2290 H   0  0  0  0  0  0  0  0  0  0  0  0
    7.7810    5.9970   -3.8680 H   0  0  0  0  0  0  0  0  0  0  0  0
    7.0520    7.4060   -3.0690 H   0  0  0  0  0  0  0  0  0  0  0  0
    6.3300    6.7560   -4.5560 H   0  0  0  0  0  0  0  0  0  0  0  0
    6.7800    2.7260    0.6330 H   0  0  0  0  0  0  0  0  0  0  0  0
    9.3380    2.1410    0.5690 H   0  0  0  0  0  0  0  0  0  0  0  0
   10.2330    1.4840   -1.7460 H   0  0  0  0  0  0  0  0  0  0  0  0
  1 26  1  0  0  0  0
  1 27  1  0  0  0  0
  1 28  1  0  0  0  0
  1  2  1  0  0  0  0
  2  3  1  0  0  0  0
  3  4  2  0  0  0  0
  4 29  1  0  0  0  0
  4  5  1  0  0  0  0
  5 30  1  0  0  0  0
  5  6  2  0  0  0  0
  6 31  1  0  0  0  0
  6  7  1  0  0  0  0
  7 32  1  0  0  0  0
  7  8  2  0  0  0  0
  8  3  1  0  0  0  0
  8  9  1  0  0  0  0
  9 10  2  0  0  0  0
  9 11  1  0  0  0  0
 11 33  1  0  0  0  0
 11 12  1  0  0  0  0
 12 13  2  0  0  0  0
 13 14  1  0  0  0  0
 14 15  2  0  0  0  0
 15 16  1  0  0  0  0
 16 34  1  0  0  0  0
 16 17  1  0  0  0  0
 17 18  2  0  0  0  0
 17 19  1  0  0  0  0
 19 35  1  0  0  0  0
 19 36  1  0  0  0  0
 19 37  1  0  0  0  0
 15 20  1  0  0  0  0
 20 12  1  0  0  0  0
 14 21  1  0  0  0  0
 21 22  2  0  0  0  0
 22 38  1  0  0  0  0
 22 23  1  0  0  0  0
 23 39  1  0  0  0  0
 23 24  2  0  0  0  0
 24 40  1  0  0  0  0
 24 25  1  0  0  0  0
 25 21  1  0  0  0  0
M  END
>  <LOGBIO>
4.7200

>  <PRED_LOGBIO>
4.8800

>  <XV_RES>
-0.4450

>  <WHL_TMPL>
2

>  <ANCH>
9-11;13-15

$$$$
ROW48
  -MTS-   01071501563D 0   0.00000     0.00000     0

 42 45  0  0  1  0  0  0  0  0999 V2000
    4.9040    4.7520    5.4020 C   0  0  0  0  0  0  0  0  0  0  0  0
    4.1940    3.5670    5.7700 O   0  0  0  0  0  0  0  0  0  0  0  0
    2.9490    3.3690    5.2330 C   0  0  0  0  0  0  0  0  0  0  0  0
    1.8160    3.8560    5.8960 C   0  0  0  0  0  0  0  0  0  0  0  0
    0.5440    3.6550    5.3470 C   0  0  0  0  0  0  0  0  0  0  0  0
    0.4050    2.9660    4.1360 C   0  0  0  0  0  0  0  0  0  0  0  0
   -0.8400    2.7690    3.5990 O   0  0  0  0  0  0  0  0  0  0  0  0
   -1.5490    1.5830    3.9670 C   0  0  0  0  0  0  0  0  0  0  0  0
    1.5380    2.4790    3.4740 C   0  0  0  0  0  0  0  0  0  0  0  0
    2.8100    2.6800    4.0230 C   0  0  0  0  0  0  0  0  0  0  0  0
    1.3980    1.7830    2.2500 N   0  0  0  0  0  0  0  0  0  0  0  0
    1.9560    2.1970    1.1160 C   0  0  0  0  0  0  0  0  0  0  0  0
    2.6460    3.2080    0.9920 O   0  0  0  0  0  0  0  0  0  0  0  0
    1.6150    1.2370    0.0060 C   0  0  1  0  0  0  0  0  0  0  0  0
    0.8460    1.5900   -1.1470 O   0  0  0  0  0  0  0  0  0  0  0  0
   -0.4920    1.2680   -0.8900 N   0  0  0  0  0  0  0  0  0  0  0  0
   -0.6270    0.4670    0.1510 C   0  0  0  0  0  0  0  0  0  0  0  0
    0.7460    0.1760    0.7060 C   0  0  1  0  0  0  0  0  0  0  0  0
    0.6950    0.6590    2.1360 C   0  0  0  0  0  0  0  0  0  0  0  0
    0.0970    0.0990    3.0540 O   0  0  0  0  0  0  0  0  0  0  0  0
   -1.9060   -0.0570    0.6810 C   0  0  0  0  0  0  0  0  0  0  0  0
   -2.6850    0.6750    1.5930 C   0  0  0  0  0  0  0  0  0  0  0  0
   -3.8900    0.1610    2.0810 C   0  0  0  0  0  0  0  0  0  0  0  0
   -4.3200   -1.0920    1.6570 C   0  0  0  0  0  0  0  0  0  0  0  0
   -3.5670   -1.8330    0.7550 C   0  0  0  0  0  0  0  0  0  0  0  0
   -2.3650   -1.3180    0.2680 C   0  0  0  0  0  0  0  0  0  0  0  0
   -1.4250   -2.2480   -0.8630 Cl  0  0  0  0  0  0  0  0  0  0  0  0
    5.0560    4.7650    4.3250 H   0  0  0  0  0  0  0  0  0  0  0  0
    5.8690    4.7680    5.9050 H   0  0  0  0  0  0  0  0  0  0  0  0
    4.3270    5.6260    5.6980 H   0  0  0  0  0  0  0  0  0  0  0  0
    1.9240    4.3880    6.8300 H   0  0  0  0  0  0  0  0  0  0  0  0
   -0.3300    4.0310    5.8580 H   0  0  0  0  0  0  0  0  0  0  0  0
   -0.9730    0.7090    3.6720 H   0  0  0  0  0  0  0  0  0  0  0  0
   -2.5140    1.5670    3.4650 H   0  0  0  0  0  0  0  0  0  0  0  0
   -1.7010    1.5710    5.0450 H   0  0  0  0  0  0  0  0  0  0  0  0
    3.6840    2.3050    3.5120 H   0  0  0  0  0  0  0  0  0  0  0  0
    2.5350    0.7530   -0.3140 H   0  0  0  0  0  0  0  0  0  0  0  0
    1.0900   -0.8480    0.5770 H   0  0  0  0  0  0  0  0  0  0  0  0
   -2.3480    1.6470    1.9210 H   0  0  0  0  0  0  0  0  0  0  0  0
   -4.4820    0.7320    2.7810 H   0  0  0  0  0  0  0  0  0  0  0  0
   -5.2490   -1.4930    2.0330 H   0  0  0  0  0  0  0  0  0  0  0  0
   -3.9110   -2.8050    0.4320 H   0  0  0  0  0  0  0  0  0  0  0  0
  1 28  1  0  0  0  0
  1 29  1  0  0  0  0
  1 30  1  0  0  0  0
  1  2  1  0  0  0  0
  2  3  1  0  0  0  0
  3  4  2  0  0  0  0
  4 31  1  0  0  0  0
  4  5  1  0  0  0  0
  5 32  1  0  0  0  0
  5  6  2  0  0  0  0
  6  7  1  0  0  0  0
  7  8  1  0  0  0  0
  8 33  1  0  0  0  0
  8 34  1  0  0  0  0
  8 35  1  0  0  0  0
  6  9  1  0  0  0  0
  9 10  2  0  0  0  0
 10  3  1  0  0  0  0
 10 36  1  0  0  0  0
  9 11  1  0  0  0  0
 11 12  1  0  0  0  0
 12 13  2  0  0  0  0
 12 14  1  0  0  0  0
 14 37  1  0  0  0  0
 14 15  1  0  0  0  0
 15 16  1  0  0  0  0
 16 17  2  0  0  0  0
 17 18  1  0  0  0  0
 18 14  1  0  0  0  0
 18 38  1  0  0  0  0
 18 19  1  0  0  0  0
 19 11  1  0  0  0  0
 19 20  2  0  0  0  0
 17 21  1  0  0  0  0
 21 22  2  0  0  0  0
 22 39  1  0  0  0  0
 22 23  1  0  0  0  0
 23 40  1  0  0  0  0
 23 24  2  0  0  0  0
 24 41  1  0  0  0  0
 24 25  1  0  0  0  0
 25 42  1  0  0  0  0
 25 26  2  0  0  0  0
 26 21  1  0  0  0  0
 26 27  1  0  0  0  0
M  END
>  <LOGBIO>
5.0100

>  <PRED_LOGBIO>
5.7900

>  <XV_RES>
-1.3540

>  <WHL_TMPL>
1

>  <ANCH>
13-23;32-33

$$$$
ROW49
  -MTS-   01071501563D 0   0.00000     0.00000     0

 65 69  0  0  1  0  0  0  0  0999 V2000
    7.1990    7.0040   -0.8520 C   0  0  0  0  0  0  0  0  0  0  0  0
    6.3500    8.2330   -0.5380 C   0  0  2  0  0  0  0  0  0  0  0  0
    4.8540    7.8810   -0.4420 C   0  0  0  0  0  0  0  0  0  0  0  0
    4.3300    8.6530    0.6940 N   0  0  0  0  0  0  0  0  0  0  0  0
    3.1200    8.0260    1.2440 C   0  0  0  0  0  0  0  0  0  0  0  0
    3.1450    6.5260    0.9540 C   0  0  0  0  0  0  0  0  0  0  0  0
    1.9680    5.9160    1.4890 O   0  0  0  0  0  0  0  0  0  0  0  0
    1.8120    4.5650    1.3260 C   0  0  0  0  0  0  0  0  0  0  0  0
    1.1560    4.0680    0.1930 C   0  0  0  0  0  0  0  0  0  0  0  0
    0.9960    2.6870    0.0260 C   0  0  0  0  0  0  0  0  0  0  0  0
    1.4940    1.8040    0.9910 C   0  0  0  0  0  0  0  0  0  0  0  0
    2.1510    2.3000    2.1230 C   0  0  0  0  0  0  0  0  0  0  0  0
    2.3100    3.6810    2.2910 C   0  0  0  0  0  0  0  0  0  0  0  0
    1.3220    0.3140    0.8110 C   0  0  2  0  0  0  0  0  0  0  0  0
    1.9860   -0.0240   -0.4100 O   0  0  0  0  0  0  0  0  0  0  0  0
    1.7050    0.8870   -1.3940 C   0  0  0  0  0  0  0  0  0  0  0  0
    2.8570    1.3080   -2.0690 C   0  0  0  0  0  0  0  0  0  0  0  0
    2.7580    2.2400   -3.1090 C   0  0  0  0  0  0  0  0  0  0  0  0
    1.5070    2.7520   -3.4730 C   0  0  0  0  0  0  0  0  0  0  0  0
    1.4100    3.6640   -4.4910 O   0  0  0  0  0  0  0  0  0  0  0  0
    0.3550    2.3310   -2.7980 C   0  0  0  0  0  0  0  0  0  0  0  0
    0.4540    1.3990   -1.7590 C   0  0  0  0  0  0  0  0  0  0  0  0
   -0.9000    0.7670   -0.8100 S   0  0  0  0  0  0  0  0  0  0  0  0
   -0.1930    0.0600    0.7120 C   0  0  2  0  0  0  0  0  0  0  0  0
   -0.8240    0.8110    1.8600 C   0  0  0  0  0  0  0  0  0  0  0  0
   -1.4520    0.1080    2.8950 C   0  0  0  0  0  0  0  0  0  0  0  0
   -2.0370    0.8040    3.9600 C   0  0  0  0  0  0  0  0  0  0  0  0
   -1.9940    2.2030    3.9890 C   0  0  0  0  0  0  0  0  0  0  0  0
   -2.5670    2.8840    5.0300 O   0  0  0  0  0  0  0  0  0  0  0  0
   -1.3670    2.9060    2.9530 C   0  0  0  0  0  0  0  0  0  0  0  0
   -0.7820    2.2100    1.8890 C   0  0  0  0  0  0  0  0  0  0  0  0
    5.4180    8.6590    1.6820 C   0  0  0  0  0  0  0  0  0  0  0  0
    6.6950    8.8270    0.8400 C   0  0  1  0  0  0  0  0  0  0  0  0
    7.8390    8.0390    1.4710 C   0  0  0  0  0  0  0  0  0  0  0  0
    8.1870    7.1240   -0.4110 H   0  0  0  0  0  0  0  0  0  0  0  0
    7.2940    6.8950   -1.9300 H   0  0  0  0  0  0  0  0  0  0  0  0
    6.7230    6.1190   -0.4380 H   0  0  0  0  0  0  0  0  0  0  0  0
    6.5470    8.9390   -1.3420 H   0  0  0  0  0  0  0  0  0  0  0  0
    4.7470    6.8190   -0.2350 H   0  0  0  0  0  0  0  0  0  0  0  0
    4.3510    8.1970   -1.3540 H   0  0  0  0  0  0  0  0  0  0  0  0
    3.0860    8.1860    2.3200 H   0  0  0  0  0  0  0  0  0  0  0  0
    2.2390    8.4700    0.7840 H   0  0  0  0  0  0  0  0  0  0  0  0
    3.1790    6.3660   -0.1220 H   0  0  0  0  0  0  0  0  0  0  0  0
    4.0250    6.0830    1.4140 H   0  0  0  0  0  0  0  0  0  0  0  0
    0.7720    4.7500   -0.5510 H   0  0  0  0  0  0  0  0  0  0  0  0
    0.4900    2.3040   -0.8470 H   0  0  0  0  0  0  0  0  0  0  0  0
    2.5350    1.6190    2.8680 H   0  0  0  0  0  0  0  0  0  0  0  0
    2.8160    4.0650    3.1640 H   0  0  0  0  0  0  0  0  0  0  0  0
    1.7380   -0.2250    1.6600 H   0  0  0  0  0  0  0  0  0  0  0  0
    3.8220    0.9130   -1.7880 H   0  0  0  0  0  0  0  0  0  0  0  0
    3.6470    2.5650   -3.6290 H   0  0  0  0  0  0  0  0  0  0  0  0
    1.2830    3.2210   -5.3440 H   0  0  0  0  0  0  0  0  0  0  0  0
   -0.6100    2.7260   -3.0800 H   0  0  0  0  0  0  0  0  0  0  0  0
   -0.4270   -1.0020    0.7360 H   0  0  0  0  0  0  0  0  0  0  0  0
   -1.4840   -0.9710    2.8730 H   0  0  0  0  0  0  0  0  0  0  0  0
   -2.5210    0.2620    4.7580 H   0  0  0  0  0  0  0  0  0  0  0  0
   -3.4960    3.0900    4.8420 H   0  0  0  0  0  0  0  0  0  0  0  0
   -1.3340    3.9850    2.9760 H   0  0  0  0  0  0  0  0  0  0  0  0
   -0.2980    2.7520    1.0900 H   0  0  0  0  0  0  0  0  0  0  0  0
    5.4400    7.7300    2.2490 H   0  0  0  0  0  0  0  0  0  0  0  0
    5.3020    9.4780    2.3890 H   0  0  0  0  0  0  0  0  0  0  0  0
    6.9330    9.8840    0.7360 H   0  0  0  0  0  0  0  0  0  0  0  0
    7.6970    7.9940    2.5490 H   0  0  0  0  0  0  0  0  0  0  0  0
    7.8520    7.0300    1.0650 H   0  0  0  0  0  0  0  0  0  0  0  0
    8.7840    8.5310    1.2500 H   0  0  0  0  0  0  0  0  0  0  0  0
  1 35  1  0  0  0  0
  1 36  1  0  0  0  0
  1 37  1  0  0  0  0
  1  2  1  0  0  0  0
  2 38  1  0  0  0  0
  2  3  1  0  0  0  0
  3 39  1  0  0  0  0
  3 40  1  0  0  0  0
  3  4  1  0  0  0  0
  4  5  1  0  0  0  0
  5 41  1  0  0  0  0
  5 42  1  0  0  0  0
  5  6  1  0  0  0  0
  6 43  1  0  0  0  0
  6 44  1  0  0  0  0
  6  7  1  0  0  0  0
  7  8  1  0  0  0  0
  8  9  2  0  0  0  0
  9 45  1  0  0  0  0
  9 10  1  0  0  0  0
 10 46  1  0  0  0  0
 10 11  2  0  0  0  0
 11 12  1  0  0  0  0
 12 47  1  0  0  0  0
 12 13  2  0  0  0  0
 13  8  1  0  0  0  0
 13 48  1  0  0  0  0
 11 14  1  0  0  0  0
 14 49  1  0  0  0  0
 14 15  1  0  0  0  0
 15 16  1  0  0  0  0
 16 17  1  0  0  0  0
 17 50  1  0  0  0  0
 17 18  2  0  0  0  0
 18 51  1  0  0  0  0
 18 19  1  0  0  0  0
 19 20  1  0  0  0  0
 20 52  1  0  0  0  0
 19 21  2  0  0  0  0
 21 53  1  0  0  0  0
 21 22  1  0  0  0  0
 22 16  2  0  0  0  0
 22 23  1  0  0  0  0
 23 24  1  0  0  0  0
 24 14  1  0  0  0  0
 24 54  1  0  0  0  0
 24 25  1  0  0  0  0
 25 26  2  0  0  0  0
 26 55  1  0  0  0  0
 26 27  1  0  0  0  0
 27 56  1  0  0  0  0
 27 28  2  0  0  0  0
 28 29  1  0  0  0  0
 29 57  1  0  0  0  0
 28 30  1  0  0  0  0
 30 58  1  0  0  0  0
 30 31  2  0  0  0  0
 31 25  1  0  0  0  0
 31 59  1  0  0  0  0
  4 32  1  0  0  0  0
 32 60  1  0  0  0  0
 32 61  1  0  0  0  0
 32 33  1  0  0  0  0
 33  2  1  0  0  0  0
 33 62  1  0  0  0  0
 33 34  1  0  0  0  0
 34 63  1  0  0  0  0
 34 64  1  0  0  0  0
 34 65  1  0  0  0  0
M  END
>  <LOGBIO>
9.4000

>  <PRED_LOGBIO>
9.0300

>  <XV_RES>
0.4490

>  <WHL_TMPL>
1

>  <ANCH>
4-6;32-31

$$$$
ROW50
  -MTS-   01071501563D 0   0.00000     0.00000     0

 81 85  0  0  1  0  0  0  0  0999 V2000
   -6.9960   -1.1120   -1.4010 C   0  0  0  0  0  0  0  0  0  0  0  0
   -6.4480   -2.5230   -1.5940 C   0  0  2  0  0  0  0  0  0  0  0  0
   -7.5570   -3.5410   -1.3340 C   0  0  0  0  0  0  0  0  0  0  0  0
   -8.7070   -3.3020   -2.3120 C   0  0  0  0  0  0  0  0  0  0  0  0
   -9.8030   -4.3080   -2.0550 C   0  0  0  0  0  0  0  0  0  0  0  0
   -9.7980   -5.5370   -2.7260 C   0  0  0  0  0  0  0  0  0  0  0  0
  -10.8140   -6.4690   -2.4870 C   0  0  0  0  0  0  0  0  0  0  0  0
  -11.8370   -6.1730   -1.5780 C   0  0  0  0  0  0  0  0  0  0  0  0
  -12.8320   -7.0850   -1.3450 O   0  0  0  0  0  0  0  0  0  0  0  0
  -11.8420   -4.9440   -0.9070 C   0  0  0  0  0  0  0  0  0  0  0  0
  -10.8260   -4.0120   -1.1450 C   0  0  0  0  0  0  0  0  0  0  0  0
   -5.3420   -2.7530   -0.6530 N   0  0  0  0  0  0  0  0  0  0  0  0
   -4.2600   -1.9790   -0.6970 C   0  0  0  0  0  0  0  0  0  0  0  0
   -4.1860   -1.0720   -1.5240 O   0  0  0  0  0  0  0  0  0  0  0  0
   -3.1240   -2.2150    0.2700 C   0  0  0  0  0  0  0  0  0  0  0  0
   -2.0280   -1.2090    0.0130 C   0  0  0  0  0  0  0  0  0  0  0  0
   -0.9950   -1.3620   -0.8270 C   0  0  0  0  0  0  0  0  0  0  0  0
   -0.1960   -0.2480   -0.8070 N   0  0  0  0  0  0  0  0  0  0  0  0
   -0.7390    0.6920    0.1010 C   0  0  0  0  0  0  0  0  0  0  0  0
   -0.3350    1.9710    0.4990 C   0  0  0  0  0  0  0  0  0  0  0  0
    0.8000    2.5260   -0.0310 O   0  0  0  0  0  0  0  0  0  0  0  0
    0.6730    3.3050   -1.2230 C   0  0  0  0  0  0  0  0  0  0  0  0
    2.0480    3.8270   -1.6400 C   0  0  0  0  0  0  0  0  0  0  0  0
    1.9120    4.6590   -2.9150 C   0  0  0  0  0  0  0  0  0  0  0  0
    3.2340    5.1600   -3.3150 N   0  0  0  0  0  0  0  0  0  0  0  0
    3.4750    6.4660   -2.6850 C   0  0  0  0  0  0  0  0  0  0  0  0
    4.8390    7.0420   -3.1070 C   0  0  0  0  0  0  0  0  0  0  0  0
    5.9800    6.0490   -2.8210 C   0  0  0  0  0  0  0  0  0  0  0  0
    5.6610    4.6510   -3.3850 C   0  0  0  0  0  0  0  0  0  0  0  0
    4.2630    4.1770   -2.9490 C   0  0  0  0  0  0  0  0  0  0  0  0
   -1.0900    2.6830    1.4380 C   0  0  0  0  0  0  0  0  0  0  0  0
   -2.2490    2.1160    1.9800 C   0  0  0  0  0  0  0  0  0  0  0  0
   -2.6540    0.8360    1.5810 C   0  0  0  0  0  0  0  0  0  0  0  0
   -1.8990    0.1240    0.6420 C   0  0  0  0  0  0  0  0  0  0  0  0
   -0.7500   -2.5620   -1.6570 C   0  0  0  0  0  0  0  0  0  0  0  0
   -1.6550   -3.6300   -1.6270 C   0  0  0  0  0  0  0  0  0  0  0  0
   -1.4240   -4.7660   -2.4120 C   0  0  0  0  0  0  0  0  0  0  0  0
   -0.2880   -4.8330   -3.2280 C   0  0  0  0  0  0  0  0  0  0  0  0
    0.6160   -3.7650   -3.2590 C   0  0  0  0  0  0  0  0  0  0  0  0
    0.3850   -2.6290   -2.4730 C   0  0  0  0  0  0  0  0  0  0  0  0
   -7.3580   -1.0010   -0.3810 H   0  0  0  0  0  0  0  0  0  0  0  0
   -7.8140   -0.9420   -2.0970 H   0  0  0  0  0  0  0  0  0  0  0  0
   -6.2060   -0.3880   -1.5860 H   0  0  0  0  0  0  0  0  0  0  0  0
   -6.0850   -2.6350   -2.6140 H   0  0  0  0  0  0  0  0  0  0  0  0
   -7.1660   -4.5470   -1.4720 H   0  0  0  0  0  0  0  0  0  0  0  0
   -7.9200   -3.4300   -0.3140 H   0  0  0  0  0  0  0  0  0  0  0  0
   -9.0970   -2.2960   -2.1740 H   0  0  0  0  0  0  0  0  0  0  0  0
   -8.3440   -3.4140   -3.3320 H   0  0  0  0  0  0  0  0  0  0  0  0
   -9.0090   -5.7650   -3.4270 H   0  0  0  0  0  0  0  0  0  0  0  0
  -10.8100   -7.4170   -3.0050 H   0  0  0  0  0  0  0  0  0  0  0  0
  -12.5940   -7.6800   -0.6160 H   0  0  0  0  0  0  0  0  0  0  0  0
  -12.6310   -4.7160   -0.2060 H   0  0  0  0  0  0  0  0  0  0  0  0
  -10.8300   -3.0640   -0.6280 H   0  0  0  0  0  0  0  0  0  0  0  0
   -5.4030   -3.4980    0.0260 H   0  0  0  0  0  0  0  0  0  0  0  0
   -2.7340   -3.2210    0.1320 H   0  0  0  0  0  0  0  0  0  0  0  0
   -3.4870   -2.1040    1.2900 H   0  0  0  0  0  0  0  0  0  0  0  0
    0.6440   -0.1190   -1.3520 H   0  0  0  0  0  0  0  0  0  0  0  0
    0.2640    2.6860   -2.0190 H   0  0  0  0  0  0  0  0  0  0  0  0
    0.0070    4.1450   -1.0390 H   0  0  0  0  0  0  0  0  0  0  0  0
    2.4570    4.4460   -0.8450 H   0  0  0  0  0  0  0  0  0  0  0  0
    2.7140    2.9860   -1.8250 H   0  0  0  0  0  0  0  0  0  0  0  0
    1.5020    4.0390   -3.7100 H   0  0  0  0  0  0  0  0  0  0  0  0
    1.2460    5.4990   -2.7300 H   0  0  0  0  0  0  0  0  0  0  0  0
    3.4480    6.3570   -1.6020 H   0  0  0  0  0  0  0  0  0  0  0  0
    2.6930    7.1620   -2.9810 H   0  0  0  0  0  0  0  0  0  0  0  0
    4.8200    7.2760   -4.1700 H   0  0  0  0  0  0  0  0  0  0  0  0
    5.0230    7.9700   -2.5690 H   0  0  0  0  0  0  0  0  0  0  0  0
    6.1390    5.9780   -1.7470 H   0  0  0  0  0  0  0  0  0  0  0  0
    6.9020    6.4170   -3.2670 H   0  0  0  0  0  0  0  0  0  0  0  0
    5.7130    4.6780   -4.4710 H   0  0  0  0  0  0  0  0  0  0  0  0
    6.4080    3.9410   -3.0370 H   0  0  0  0  0  0  0  0  0  0  0  0
    4.2510    4.0230   -1.8720 H   0  0  0  0  0  0  0  0  0  0  0  0
    4.0380    3.2250   -3.4270 H   0  0  0  0  0  0  0  0  0  0  0  0
   -0.7770    3.6710    1.7460 H   0  0  0  0  0  0  0  0  0  0  0  0
   -2.8320    2.6650    2.7040 H   0  0  0  0  0  0  0  0  0  0  0  0
   -3.5490    0.3990    1.9990 H   0  0  0  0  0  0  0  0  0  0  0  0
   -2.5310   -3.5780   -0.9970 H   0  0  0  0  0  0  0  0  0  0  0  0
   -2.1210   -5.5900   -2.3890 H   0  0  0  0  0  0  0  0  0  0  0  0
   -0.1100   -5.7090   -3.8340 H   0  0  0  0  0  0  0  0  0  0  0  0
    1.4920   -3.8170   -3.8890 H   0  0  0  0  0  0  0  0  0  0  0  0
    1.0830   -1.8050   -2.4970 H   0  0  0  0  0  0  0  0  0  0  0  0
  1 41  1  0  0  0  0
  1 42  1  0  0  0  0
  1 43  1  0  0  0  0
  1  2  1  0  0  0  0
  2 44  1  0  0  0  0
  2  3  1  0  0  0  0
  3 45  1  0  0  0  0
  3 46  1  0  0  0  0
  3  4  1  0  0  0  0
  4 47  1  0  0  0  0
  4 48  1  0  0  0  0
  4  5  1  0  0  0  0
  5  6  2  0  0  0  0
  6 49  1  0  0  0  0
  6  7  1  0  0  0  0
  7 50  1  0  0  0  0
  7  8  2  0  0  0  0
  8  9  1  0  0  0  0
  9 51  1  0  0  0  0
  8 10  1  0  0  0  0
 10 52  1  0  0  0  0
 10 11  2  0  0  0  0
 11  5  1  0  0  0  0
 11 53  1  0  0  0  0
  2 12  1  0  0  0  0
 12 54  1  0  0  0  0
 12 13  1  0  0  0  0
 13 14  2  0  0  0  0
 13 15  1  0  0  0  0
 15 55  1  0  0  0  0
 15 56  1  0  0  0  0
 15 16  1  0  0  0  0
 16 17  2  0  0  0  0
 17 18  1  0  0  0  0
 18 57  1  0  0  0  0
 18 19  1  0  0  0  0
 19 20  2  0  0  0  0
 20 21  1  0  0  0  0
 21 22  1  0  0  0  0
 22 58  1  0  0  0  0
 22 59  1  0  0  0  0
 22 23  1  0  0  0  0
 23 60  1  0  0  0  0
 23 61  1  0  0  0  0
 23 24  1  0  0  0  0
 24 62  1  0  0  0  0
 24 63  1  0  0  0  0
 24 25  1  0  0  0  0
 25 26  1  0  0  0  0
 26 64  1  0  0  0  0
 26 65  1  0  0  0  0
 26 27  1  0  0  0  0
 27 66  1  0  0  0  0
 27 67  1  0  0  0  0
 27 28  1  0  0  0  0
 28 68  1  0  0  0  0
 28 69  1  0  0  0  0
 28 29  1  0  0  0  0
 29 70  1  0  0  0  0
 29 71  1  0  0  0  0
 29 30  1  0  0  0  0
 30 25  1  0  0  0  0
 30 72  1  0  0  0  0
 30 73  1  0  0  0  0
 20 31  1  0  0  0  0
 31 74  1  0  0  0  0
 31 32  2  0  0  0  0
 32 75  1  0  0  0  0
 32 33  1  0  0  0  0
 33 76  1  0  0  0  0
 33 34  2  0  0  0  0
 34 16  1  0  0  0  0
 34 19  1  0  0  0  0
 17 35  1  0  0  0  0
 35 36  2  0  0  0  0
 36 77  1  0  0  0  0
 36 37  1  0  0  0  0
 37 78  1  0  0  0  0
 37 38  2  0  0  0  0
 38 79  1  0  0  0  0
 38 39  1  0  0  0  0
 39 80  1  0  0  0  0
 39 40  2  0  0  0  0
 40 35  1  0  0  0  0
 40 81  1  0  0  0  0
M  END
>  <LOGBIO>
7.1600

>  <PRED_LOGBIO>
7.4100

>  <XV_RES>
-0.5450

>  <WHL_TMPL>
2

>  <ANCH>
35-36;70-68

$$$$
ROW51
  -MTS-   01071501563D 0   0.00000     0.00000     0

 31 33  0  0  0  0  0  0  0  0999 V2000
   -0.4760    0.2690   -3.9460 C   0  0  0  0  0  0  0  0  0  0  0  0
   -1.0420    1.5490   -3.3820 C   0  0  0  0  0  0  0  0  0  0  0  0
   -1.8290    2.3810   -4.1880 C   0  0  0  0  0  0  0  0  0  0  0  0
   -2.3540    3.5690   -3.6650 C   0  0  0  0  0  0  0  0  0  0  0  0
   -3.1240    4.3830   -4.4530 O   0  0  0  0  0  0  0  0  0  0  0  0
   -2.0930    3.9240   -2.3360 C   0  0  0  0  0  0  0  0  0  0  0  0
   -1.3070    3.0930   -1.5310 C   0  0  0  0  0  0  0  0  0  0  0  0
   -0.7810    1.9050   -2.0540 C   0  0  0  0  0  0  0  0  0  0  0  0
    0.0140    1.0640   -1.2390 N   0  0  0  0  0  0  0  0  0  0  0  0
    1.3340    0.9480   -1.3520 C   0  0  0  0  0  0  0  0  0  0  0  0
    2.0430    1.5410   -2.1630 O   0  0  0  0  0  0  0  0  0  0  0  0
    1.8040   -0.0180   -0.3340 C   0  0  0  0  0  0  0  0  0  0  0  0
    3.0580   -0.5300    0.0180 C   0  0  0  0  0  0  0  0  0  0  0  0
    3.1680   -1.4580    1.0610 C   0  0  0  0  0  0  0  0  0  0  0  0
    2.0230   -1.8750    1.7500 C   0  0  0  0  0  0  0  0  0  0  0  0
    2.1310   -2.7830    2.7700 O   0  0  0  0  0  0  0  0  0  0  0  0
    0.7690   -1.3630    1.3980 C   0  0  0  0  0  0  0  0  0  0  0  0
    0.6590   -0.4340    0.3560 C   0  0  0  0  0  0  0  0  0  0  0  0
   -0.4680    0.2940   -0.2680 C   0  0  0  0  0  0  0  0  0  0  0  0
   -1.6510    0.2030    0.0570 O   0  0  0  0  0  0  0  0  0  0  0  0
   -0.3030    0.3880   -5.0140 H   0  0  0  0  0  0  0  0  0  0  0  0
   -1.1800   -0.5440   -3.7810 H   0  0  0  0  0  0  0  0  0  0  0  0
    0.4650    0.0390   -3.4500 H   0  0  0  0  0  0  0  0  0  0  0  0
   -2.0300    2.1070   -5.2130 H   0  0  0  0  0  0  0  0  0  0  0  0
   -2.5770    5.0350   -4.9190 H   0  0  0  0  0  0  0  0  0  0  0  0
   -2.4990    4.8400   -1.9330 H   0  0  0  0  0  0  0  0  0  0  0  0
   -1.1060    3.3670   -0.5060 H   0  0  0  0  0  0  0  0  0  0  0  0
    3.9420   -0.2090   -0.5140 H   0  0  0  0  0  0  0  0  0  0  0  0
    4.1360   -1.8530    1.3320 H   0  0  0  0  0  0  0  0  0  0  0  0
    2.9620   -3.2790    2.7080 H   0  0  0  0  0  0  0  0  0  0  0  0
   -0.1140   -1.6840    1.9300 H   0  0  0  0  0  0  0  0  0  0  0  0
  1 21  1  0  0  0  0
  1 22  1  0  0  0  0
  1 23  1  0  0  0  0
  1  2  1  0  0  0  0
  2  3  2  0  0  0  0
  3 24  1  0  0  0  0
  3  4  1  0  0  0  0
  4  5  1  0  0  0  0
  5 25  1  0  0  0  0
  4  6  2  0  0  0  0
  6 26  1  0  0  0  0
  6  7  1  0  0  0  0
  7 27  1  0  0  0  0
  7  8  2  0  0  0  0
  8  2  1  0  0  0  0
  8  9  1  0  0  0  0
  9 10  1  0  0  0  0
 10 11  2  0  0  0  0
 10 12  1  0  0  0  0
 12 13  2  0  0  0  0
 13 28  1  0  0  0  0
 13 14  1  0  0  0  0
 14 29  1  0  0  0  0
 14 15  2  0  0  0  0
 15 16  1  0  0  0  0
 16 30  1  0  0  0  0
 15 17  1  0  0  0  0
 17 31  1  0  0  0  0
 17 18  2  0  0  0  0
 18 12  1  0  0  0  0
 18 19  1  0  0  0  0
 19  9  1  0  0  0  0
 19 20  2  0  0  0  0
M  END
>  <LOGBIO>
6.1000

>  <PRED_LOGBIO>
6.6600

>  <XV_RES>
-0.7220

>  <WHL_TMPL>
1

>  <ANCH>
28-29;19-20

$$$$
ROW52
  -MTS-   01071501563D 0   0.00000     0.00000     0

 65 70  0  0  0  0  0  0  0  0999 V2000
    4.6500    0.7510   -3.8040 O   0  0  0  0  0  0  0  0  0  0  0  0
    3.5040    0.5220   -3.0900 C   0  0  0  0  0  0  0  0  0  0  0  0
    2.8100    1.5940   -2.5160 C   0  0  0  0  0  0  0  0  0  0  0  0
    1.6380    1.3600   -1.7870 C   0  0  0  0  0  0  0  0  0  0  0  0
    1.1600    0.0530   -1.6310 C   0  0  0  0  0  0  0  0  0  0  0  0
    1.8540   -1.0190   -2.2050 C   0  0  0  0  0  0  0  0  0  0  0  0
    3.0260   -0.7850   -2.9340 C   0  0  0  0  0  0  0  0  0  0  0  0
   -0.0780   -0.1950   -0.8600 C   0  0  0  0  0  0  0  0  0  0  0  0
   -1.0860   -1.6490   -0.9100 S   0  0  0  0  0  0  0  0  0  0  0  0
   -2.3070   -1.1310    0.2630 C   0  0  0  0  0  0  0  0  0  0  0  0
   -3.4680   -1.6960    0.8060 C   0  0  0  0  0  0  0  0  0  0  0  0
   -4.2210   -0.9800    1.7440 C   0  0  0  0  0  0  0  0  0  0  0  0
   -5.3480   -1.5570    2.2570 O   0  0  0  0  0  0  0  0  0  0  0  0
   -3.8140    0.3000    2.1390 C   0  0  0  0  0  0  0  0  0  0  0  0
   -2.6530    0.8640    1.5960 C   0  0  0  0  0  0  0  0  0  0  0  0
   -1.9000    0.1480    0.6580 C   0  0  0  0  0  0  0  0  0  0  0  0
   -0.6590    0.6370    0.0150 C   0  0  0  0  0  0  0  0  0  0  0  0
   -0.0930    1.9690    0.3220 C   0  0  0  0  0  0  0  0  0  0  0  0
   -0.4340    2.9490   -0.3380 O   0  0  0  0  0  0  0  0  0  0  0  0
    0.8840    2.1220    1.4240 C   0  0  0  0  0  0  0  0  0  0  0  0
    0.4370    2.4020    2.7210 C   0  0  0  0  0  0  0  0  0  0  0  0
    1.3610    2.5470    3.7630 C   0  0  0  0  0  0  0  0  0  0  0  0
    2.7310    2.4120    3.5080 C   0  0  0  0  0  0  0  0  0  0  0  0
    3.1770    2.1320    2.2110 C   0  0  0  0  0  0  0  0  0  0  0  0
    2.2530    1.9870    1.1690 C   0  0  0  0  0  0  0  0  0  0  0  0
    3.6640    2.5580    4.5610 N   0  0  0  0  0  0  0  0  0  0  0  0
    4.7120    3.5900    4.5370 C   0  0  0  0  0  0  0  0  0  0  0  0
    6.0970    2.9890    4.8390 C   0  0  0  0  0  0  0  0  0  0  0  0
    6.0950    2.1230    6.0260 N   0  0  0  0  0  0  0  0  0  0  0  0
    5.0390    1.1000    6.0370 C   0  0  0  0  0  0  0  0  0  0  0  0
    3.6460    1.6880    5.7460 C   0  0  0  0  0  0  0  0  0  0  0  0
    6.9780    2.2540    7.0120 C   0  0  0  0  0  0  0  0  0  0  0  0
    6.7330    2.9940    7.9630 O   0  0  0  0  0  0  0  0  0  0  0  0
    8.2560    1.5080    6.9650 C   0  0  0  0  0  0  0  0  0  0  0  0
    8.3420    0.2300    7.5300 C   0  0  0  0  0  0  0  0  0  0  0  0
    9.5500   -0.4750    7.4850 C   0  0  0  0  0  0  0  0  0  0  0  0
   10.6730    0.0980    6.8760 C   0  0  0  0  0  0  0  0  0  0  0  0
   10.5870    1.3760    6.3110 C   0  0  0  0  0  0  0  0  0  0  0  0
    9.3780    2.0810    6.3560 C   0  0  0  0  0  0  0  0  0  0  0  0
    4.4520    0.8980   -4.7420 H   0  0  0  0  0  0  0  0  0  0  0  0
    3.1790    2.6020   -2.6370 H   0  0  0  0  0  0  0  0  0  0  0  0
    1.1030    2.1870   -1.3440 H   0  0  0  0  0  0  0  0  0  0  0  0
    1.4850   -2.0270   -2.0840 H   0  0  0  0  0  0  0  0  0  0  0  0
    3.5610   -1.6120   -3.3770 H   0  0  0  0  0  0  0  0  0  0  0  0
   -3.7820   -2.6830    0.5010 H   0  0  0  0  0  0  0  0  0  0  0  0
   -6.1160   -1.1140    1.8630 H   0  0  0  0  0  0  0  0  0  0  0  0
   -4.3950    0.8520    2.8630 H   0  0  0  0  0  0  0  0  0  0  0  0
   -2.3390    1.8510    1.9010 H   0  0  0  0  0  0  0  0  0  0  0  0
   -0.6190    2.5060    2.9180 H   0  0  0  0  0  0  0  0  0  0  0  0
    1.0170    2.7630    4.7640 H   0  0  0  0  0  0  0  0  0  0  0  0
    4.2340    2.0280    2.0140 H   0  0  0  0  0  0  0  0  0  0  0  0
    2.5980    1.7720    0.1680 H   0  0  0  0  0  0  0  0  0  0  0  0
    4.4820    4.3570    5.2730 H   0  0  0  0  0  0  0  0  0  0  0  0
    4.7290    4.0660    3.5590 H   0  0  0  0  0  0  0  0  0  0  0  0
    6.4380    2.4190    3.9770 H   0  0  0  0  0  0  0  0  0  0  0  0
    6.8160    3.7940    4.9810 H   0  0  0  0  0  0  0  0  0  0  0  0
    5.2700    0.3360    5.2980 H   0  0  0  0  0  0  0  0  0  0  0  0
    5.0270    0.6050    7.0060 H   0  0  0  0  0  0  0  0  0  0  0  0
    3.3060    2.2580    6.6080 H   0  0  0  0  0  0  0  0  0  0  0  0
    2.9360    0.8790    5.5890 H   0  0  0  0  0  0  0  0  0  0  0  0
    7.4760   -0.2120    8.0000 H   0  0  0  0  0  0  0  0  0  0  0  0
    9.6170   -1.4610    7.9210 H   0  0  0  0  0  0  0  0  0  0  0  0
   11.6050   -0.4460    6.8420 H   0  0  0  0  0  0  0  0  0  0  0  0
   11.4530    1.8180    5.8410 H   0  0  0  0  0  0  0  0  0  0  0  0
    9.3120    3.0670    5.9200 H   0  0  0  0  0  0  0  0  0  0  0  0
  1 40  1  0  0  0  0
  1  2  1  0  0  0  0
  2  3  2  0  0  0  0
  3 41  1  0  0  0  0
  3  4  1  0  0  0  0
  4 42  1  0  0  0  0
  4  5  2  0  0  0  0
  5  6  1  0  0  0  0
  6 43  1  0  0  0  0
  6  7  2  0  0  0  0
  7  2  1  0  0  0  0
  7 44  1  0  0  0  0
  5  8  1  0  0  0  0
  8  9  1  0  0  0  0
  9 10  1  0  0  0  0
 10 11  2  0  0  0  0
 11 45  1  0  0  0  0
 11 12  1  0  0  0  0
 12 13  1  0  0  0  0
 13 46  1  0  0  0  0
 12 14  2  0  0  0  0
 14 47  1  0  0  0  0
 14 15  1  0  0  0  0
 15 48  1  0  0  0  0
 15 16  2  0  0  0  0
 16 10  1  0  0  0  0
 16 17  1  0  0  0  0
 17  8  2  0  0  0  0
 17 18  1  0  0  0  0
 18 19  2  0  0  0  0
 18 20  1  0  0  0  0
 20 21  2  0  0  0  0
 21 49  1  0  0  0  0
 21 22  1  0  0  0  0
 22 50  1  0  0  0  0
 22 23  2  0  0  0  0
 23 24  1  0  0  0  0
 24 51  1  0  0  0  0
 24 25  2  0  0  0  0
 25 20  1  0  0  0  0
 25 52  1  0  0  0  0
 23 26  1  0  0  0  0
 26 27  1  0  0  0  0
 27 53  1  0  0  0  0
 27 54  1  0  0  0  0
 27 28  1  0  0  0  0
 28 55  1  0  0  0  0
 28 56  1  0  0  0  0
 28 29  1  0  0  0  0
 29 30  1  0  0  0  0
 30 57  1  0  0  0  0
 30 58  1  0  0  0  0
 30 31  1  0  0  0  0
 31 26  1  0  0  0  0
 31 59  1  0  0  0  0
 31 60  1  0  0  0  0
 29 32  1  0  0  0  0
 32 33  2  0  0  0  0
 32 34  1  0  0  0  0
 34 35  2  0  0  0  0
 35 61  1  0  0  0  0
 35 36  1  0  0  0  0
 36 62  1  0  0  0  0
 36 37  2  0  0  0  0
 37 63  1  0  0  0  0
 37 38  1  0  0  0  0
 38 64  1  0  0  0  0
 38 39  2  0  0  0  0
 39 34  1  0  0  0  0
 39 65  1  0  0  0  0
M  END
>  <LOGBIO>
9.0700

>  <PRED_LOGBIO>
9.4300

>  <XV_RES>
-0.2670

>  <WHL_TMPL>
2

>  <ANCH>
3-38;18-21

$$$$
ROW53
  -MTS-   01071501563D 0   0.00000     0.00000     0

 62 66  0  0  1  0  0  0  0  0999 V2000
   -4.6410    0.8850    2.9690 O   0  0  0  0  0  0  0  0  0  0  0  0
   -3.8900    0.1610    2.0810 C   0  0  0  0  0  0  0  0  0  0  0  0
   -4.3200   -1.0920    1.6570 C   0  0  0  0  0  0  0  0  0  0  0  0
   -3.5670   -1.8330    0.7550 C   0  0  0  0  0  0  0  0  0  0  0  0
   -2.3650   -1.3180    0.2680 C   0  0  0  0  0  0  0  0  0  0  0  0
   -1.9060   -0.0570    0.6810 C   0  0  0  0  0  0  0  0  0  0  0  0
   -2.6850    0.6750    1.5930 C   0  0  0  0  0  0  0  0  0  0  0  0
   -0.8550    0.8550    0.0780 C   0  0  1  0  0  0  0  0  0  0  0  0
   -0.4380   -0.6280   -0.8910 S   0  0  0  0  0  0  0  0  0  0  0  0
    0.9920   -0.2260   -1.8530 C   0  0  0  0  0  0  0  0  0  0  0  0
    1.4310   -0.9190   -2.9880 C   0  0  0  0  0  0  0  0  0  0  0  0
    2.5830   -0.4980   -3.6630 C   0  0  0  0  0  0  0  0  0  0  0  0
    3.0120   -1.1760   -4.7730 O   0  0  0  0  0  0  0  0  0  0  0  0
    3.2960    0.6150   -3.2040 C   0  0  0  0  0  0  0  0  0  0  0  0
    2.8570    1.3080   -2.0690 C   0  0  0  0  0  0  0  0  0  0  0  0
    1.7050    0.8870   -1.3940 C   0  0  0  0  0  0  0  0  0  0  0  0
    1.4230    1.6770   -0.3110 O   0  0  0  0  0  0  0  0  0  0  0  0
    0.0430    2.0510   -0.2900 C   0  0  1  0  0  0  0  0  0  0  0  0
   -0.3160    2.4330   -1.7060 C   0  0  0  0  0  0  0  0  0  0  0  0
   -1.2230    1.6530   -2.4330 C   0  0  0  0  0  0  0  0  0  0  0  0
   -1.5560    2.0070   -3.7460 C   0  0  0  0  0  0  0  0  0  0  0  0
   -0.9830    3.1420   -4.3320 C   0  0  0  0  0  0  0  0  0  0  0  0
   -1.3090    3.4890   -5.6160 O   0  0  0  0  0  0  0  0  0  0  0  0
   -2.4220    4.3640   -5.8130 C   0  0  0  0  0  0  0  0  0  0  0  0
   -2.6100    4.6200   -7.3080 C   0  0  0  0  0  0  0  0  0  0  0  0
   -3.7550    5.5190   -7.5110 N   0  0  0  0  0  0  0  0  0  0  0  0
   -3.2910    6.9140   -7.4970 C   0  0  0  0  0  0  0  0  0  0  0  0
   -4.4680    7.8910   -7.6730 C   0  0  0  0  0  0  0  0  0  0  0  0
   -5.2790    7.5690   -8.9420 C   0  0  0  0  0  0  0  0  0  0  0  0
   -5.6570    6.0780   -9.0030 C   0  0  0  0  0  0  0  0  0  0  0  0
   -4.4290    5.1780   -8.7720 C   0  0  0  0  0  0  0  0  0  0  0  0
   -0.0760    3.9230   -3.6040 C   0  0  0  0  0  0  0  0  0  0  0  0
    0.2570    3.5680   -2.2910 C   0  0  0  0  0  0  0  0  0  0  0  0
   -5.2750    1.4540    2.5050 H   0  0  0  0  0  0  0  0  0  0  0  0
   -5.2490   -1.4930    2.0330 H   0  0  0  0  0  0  0  0  0  0  0  0
   -3.9110   -2.8050    0.4320 H   0  0  0  0  0  0  0  0  0  0  0  0
   -1.7820   -1.8950   -0.4340 H   0  0  0  0  0  0  0  0  0  0  0  0
   -2.3480    1.6470    1.9210 H   0  0  0  0  0  0  0  0  0  0  0  0
   -0.1470    0.5550    0.8480 H   0  0  0  0  0  0  0  0  0  0  0  0
    0.8810   -1.7780   -3.3430 H   0  0  0  0  0  0  0  0  0  0  0  0
    3.6260   -1.8880   -4.5310 H   0  0  0  0  0  0  0  0  0  0  0  0
    4.1850    0.9400   -3.7240 H   0  0  0  0  0  0  0  0  0  0  0  0
    3.4070    2.1670   -1.7140 H   0  0  0  0  0  0  0  0  0  0  0  0
   -0.1410    2.8810    0.3890 H   0  0  0  0  0  0  0  0  0  0  0  0
   -1.6650    0.7770   -1.9810 H   0  0  0  0  0  0  0  0  0  0  0  0
   -2.2550    1.4050   -4.3070 H   0  0  0  0  0  0  0  0  0  0  0  0
   -3.3210    3.9040   -5.4080 H   0  0  0  0  0  0  0  0  0  0  0  0
   -2.2370    5.3070   -5.3040 H   0  0  0  0  0  0  0  0  0  0  0  0
   -1.7120    5.0800   -7.7130 H   0  0  0  0  0  0  0  0  0  0  0  0
   -2.7960    3.6760   -7.8170 H   0  0  0  0  0  0  0  0  0  0  0  0
   -2.5720    7.0650   -8.3000 H   0  0  0  0  0  0  0  0  0  0  0  0
   -2.8000    7.1240   -6.5490 H   0  0  0  0  0  0  0  0  0  0  0  0
   -5.1200    7.8350   -6.8040 H   0  0  0  0  0  0  0  0  0  0  0  0
   -4.0890    8.9090   -7.7350 H   0  0  0  0  0  0  0  0  0  0  0  0
   -4.6940    7.8300   -9.8220 H   0  0  0  0  0  0  0  0  0  0  0  0
   -6.1840    8.1720   -8.9570 H   0  0  0  0  0  0  0  0  0  0  0  0
   -6.4100    5.8630   -8.2480 H   0  0  0  0  0  0  0  0  0  0  0  0
   -6.0920    5.8530   -9.9740 H   0  0  0  0  0  0  0  0  0  0  0  0
   -3.7330    5.2960   -9.5990 H   0  0  0  0  0  0  0  0  0  0  0  0
   -4.7430    4.1370   -8.7420 H   0  0  0  0  0  0  0  0  0  0  0  0
    0.3660    4.7980   -4.0560 H   0  0  0  0  0  0  0  0  0  0  0  0
    0.9560    4.1700   -1.7310 H   0  0  0  0  0  0  0  0  0  0  0  0
  1 34  1  0  0  0  0
  1  2  1  0  0  0  0
  2  3  2  0  0  0  0
  3 35  1  0  0  0  0
  3  4  1  0  0  0  0
  4 36  1  0  0  0  0
  4  5  2  0  0  0  0
  5 37  1  0  0  0  0
  5  6  1  0  0  0  0
  6  7  2  0  0  0  0
  7  2  1  0  0  0  0
  7 38  1  0  0  0  0
  6  8  1  0  0  0  0
  8 39  1  0  0  0  0
  8  9  1  0  0  0  0
  9 10  1  0  0  0  0
 10 11  1  0  0  0  0
 11 40  1  0  0  0  0
 11 12  2  0  0  0  0
 12 13  1  0  0  0  0
 13 41  1  0  0  0  0
 12 14  1  0  0  0  0
 14 42  1  0  0  0  0
 14 15  2  0  0  0  0
 15 43  1  0  0  0  0
 15 16  1  0  0  0  0
 16 10  2  0  0  0  0
 16 17  1  0  0  0  0
 17 18  1  0  0  0  0
 18  8  1  0  0  0  0
 18 44  1  0  0  0  0
 18 19  1  0  0  0  0
 19 20  2  0  0  0  0
 20 45  1  0  0  0  0
 20 21  1  0  0  0  0
 21 46  1  0  0  0  0
 21 22  2  0  0  0  0
 22 23  1  0  0  0  0
 23 24  1  0  0  0  0
 24 47  1  0  0  0  0
 24 48  1  0  0  0  0
 24 25  1  0  0  0  0
 25 49  1  0  0  0  0
 25 50  1  0  0  0  0
 25 26  1  0  0  0  0
 26 27  1  0  0  0  0
 27 51  1  0  0  0  0
 27 52  1  0  0  0  0
 27 28  1  0  0  0  0
 28 53  1  0  0  0  0
 28 54  1  0  0  0  0
 28 29  1  0  0  0  0
 29 55  1  0  0  0  0
 29 56  1  0  0  0  0
 29 30  1  0  0  0  0
 30 57  1  0  0  0  0
 30 58  1  0  0  0  0
 30 31  1  0  0  0  0
 31 26  1  0  0  0  0
 31 59  1  0  0  0  0
 31 60  1  0  0  0  0
 22 32  1  0  0  0  0
 32 61  1  0  0  0  0
 32 33  2  0  0  0  0
 33 19  1  0  0  0  0
 33 62  1  0  0  0  0
M  END
>  <LOGBIO>
8.4000

>  <PRED_LOGBIO>
8.7400

>  <XV_RES>
-0.4010

>  <WHL_TMPL>
1

>  <ANCH>
4-6;24-26

$$$$
ROW54
  -MTS-   01071501563D 0   0.00000     0.00000     0

 69 74  0  0  1  0  0  0  0  0999 V2000
    1.4670    4.9290   -6.3910 O   0  0  0  0  0  0  0  0  0  0  0  0
    1.3270    4.2380   -5.2170 C   0  0  0  0  0  0  0  0  0  0  0  0
    0.1510    4.3650   -4.4670 C   0  0  0  0  0  0  0  0  0  0  0  0
    0.0080    3.6590   -3.2660 C   0  0  0  0  0  0  0  0  0  0  0  0
    1.0390    2.8270   -2.8150 C   0  0  0  0  0  0  0  0  0  0  0  0
    0.9140    1.9720   -1.6140 C   0  0  0  0  0  0  0  0  0  0  0  0
    1.7620    0.9470   -1.4550 C   0  0  0  0  0  0  0  0  0  0  0  0
    2.8060    0.7220   -2.5230 C   0  0  1  0  0  0  0  0  0  0  0  0
    3.2580    1.9610   -3.0740 O   0  0  0  0  0  0  0  0  0  0  0  0
    2.2150    2.7010   -3.5650 C   0  0  0  0  0  0  0  0  0  0  0  0
    2.3580    3.4060   -4.7660 C   0  0  0  0  0  0  0  0  0  0  0  0
    2.3000    0.4280   -3.9150 C   0  0  0  0  0  0  0  0  0  0  0  0
    2.6910    1.2390   -4.9880 C   0  0  0  0  0  0  0  0  0  0  0  0
    2.2230    0.9670   -6.2790 C   0  0  0  0  0  0  0  0  0  0  0  0
    1.3630   -0.1160   -6.4970 C   0  0  0  0  0  0  0  0  0  0  0  0
    0.9040   -0.3830   -7.7600 O   0  0  0  0  0  0  0  0  0  0  0  0
    1.6750   -1.2630   -8.5830 C   0  0  0  0  0  0  0  0  0  0  0  0
    0.9910   -1.4220   -9.9400 C   0  0  0  0  0  0  0  0  0  0  0  0
    1.7830   -2.3270  -10.7850 N   0  0  0  0  0  0  0  0  0  0  0  0
    2.3670   -3.3780   -9.9400 C   0  0  0  0  0  0  0  0  0  0  0  0
    2.7840   -4.6140  -10.7590 C   0  0  0  0  0  0  0  0  0  0  0  0
    4.1810   -4.6020  -11.4050 C   0  0  0  0  0  0  0  0  0  0  0  0
    4.6280   -3.2270  -11.9360 C   0  0  0  0  0  0  0  0  0  0  0  0
    3.5620   -2.3300  -12.5920 C   0  0  0  0  0  0  0  0  0  0  0  0
    2.7570   -1.5330  -11.5480 C   0  0  0  0  0  0  0  0  0  0  0  0
    0.9720   -0.9270   -5.4250 C   0  0  0  0  0  0  0  0  0  0  0  0
    1.4400   -0.6550   -4.1340 C   0  0  0  0  0  0  0  0  0  0  0  0
    1.8040   -0.0180   -0.3340 C   0  0  0  0  0  0  0  0  0  0  0  0
    3.0580   -0.5300    0.0180 C   0  0  0  0  0  0  0  0  0  0  0  0
    3.1660   -1.4690    1.0510 C   0  0  0  0  0  0  0  0  0  0  0  0
    2.0200   -1.8970    1.7310 C   0  0  0  0  0  0  0  0  0  0  0  0
    0.7650   -1.3850    1.3790 C   0  0  0  0  0  0  0  0  0  0  0  0
    0.6570   -0.4450    0.3460 C   0  0  0  0  0  0  0  0  0  0  0  0
   -0.6370   -0.0380    0.1600 O   0  0  0  0  0  0  0  0  0  0  0  0
   -0.8360    1.3700    0.3120 C   0  0  0  0  0  0  0  0  0  0  0  0
   -0.1950    2.3690   -0.6700 C   0  0  0  0  0  0  0  0  0  0  0  0
    1.8660    5.7990   -6.2370 H   0  0  0  0  0  0  0  0  0  0  0  0
   -0.6450    5.0060   -4.8140 H   0  0  0  0  0  0  0  0  0  0  0  0
   -0.8990    3.7560   -2.6880 H   0  0  0  0  0  0  0  0  0  0  0  0
    3.3380   -0.1770   -2.2170 H   0  0  0  0  0  0  0  0  0  0  0  0
    3.2650    3.3090   -5.3440 H   0  0  0  0  0  0  0  0  0  0  0  0
    3.3550    2.0740   -4.8190 H   0  0  0  0  0  0  0  0  0  0  0  0
    2.5240    1.5920   -7.1060 H   0  0  0  0  0  0  0  0  0  0  0  0
    2.6710   -0.8470   -8.7250 H   0  0  0  0  0  0  0  0  0  0  0  0
    1.7540   -2.2340   -8.1000 H   0  0  0  0  0  0  0  0  0  0  0  0
   -0.0040   -1.8380   -9.7970 H   0  0  0  0  0  0  0  0  0  0  0  0
    0.9120   -0.4500  -10.4220 H   0  0  0  0  0  0  0  0  0  0  0  0
    3.2340   -2.9810   -9.4170 H   0  0  0  0  0  0  0  0  0  0  0  0
    1.6450   -3.6730   -9.1810 H   0  0  0  0  0  0  0  0  0  0  0  0
    2.0460   -4.7680  -11.5440 H   0  0  0  0  0  0  0  0  0  0  0  0
    2.7120   -5.4890  -10.1170 H   0  0  0  0  0  0  0  0  0  0  0  0
    4.1990   -5.3200  -12.2230 H   0  0  0  0  0  0  0  0  0  0  0  0
    4.9100   -4.9550  -10.6790 H   0  0  0  0  0  0  0  0  0  0  0  0
    5.0790   -2.6750  -11.1140 H   0  0  0  0  0  0  0  0  0  0  0  0
    5.4300   -3.3840  -12.6550 H   0  0  0  0  0  0  0  0  0  0  0  0
    2.8850   -2.9460  -13.1800 H   0  0  0  0  0  0  0  0  0  0  0  0
    4.0460   -1.6410  -13.2810 H   0  0  0  0  0  0  0  0  0  0  0  0
    3.4490   -1.0610  -10.8540 H   0  0  0  0  0  0  0  0  0  0  0  0
    2.2350   -0.7220  -12.0500 H   0  0  0  0  0  0  0  0  0  0  0  0
    0.3090   -1.7630   -5.5940 H   0  0  0  0  0  0  0  0  0  0  0  0
    1.1390   -1.2800   -3.3070 H   0  0  0  0  0  0  0  0  0  0  0  0
    3.9430   -0.2000   -0.5060 H   0  0  0  0  0  0  0  0  0  0  0  0
    4.1340   -1.8640    1.3220 H   0  0  0  0  0  0  0  0  0  0  0  0
    2.1030   -2.6210    2.5280 H   0  0  0  0  0  0  0  0  0  0  0  0
   -0.1190   -1.7140    1.9030 H   0  0  0  0  0  0  0  0  0  0  0  0
   -0.3790    1.6040    1.2700 H   0  0  0  0  0  0  0  0  0  0  0  0
   -1.9080    1.5580    0.2840 H   0  0  0  0  0  0  0  0  0  0  0  0
   -1.0130    2.6510   -1.3290 H   0  0  0  0  0  0  0  0  0  0  0  0
    0.1830    3.1930   -0.0680 H   0  0  0  0  0  0  0  0  0  0  0  0
  1 37  1  0  0  0  0
  1  2  1  0  0  0  0
  2  3  1  0  0  0  0
  3 38  1  0  0  0  0
  3  4  2  0  0  0  0
  4 39  1  0  0  0  0
  4  5  1  0  0  0  0
  5  6  1  0  0  0  0
  6  7  2  0  0  0  0
  7  8  1  0  0  0  0
  8 40  1  0  0  0  0
  8  9  1  0  0  0  0
  9 10  1  0  0  0  0
 10  5  2  0  0  0  0
 10 11  1  0  0  0  0
 11  2  2  0  0  0  0
 11 41  1  0  0  0  0
  8 12  1  0  0  0  0
 12 13  2  0  0  0  0
 13 42  1  0  0  0  0
 13 14  1  0  0  0  0
 14 43  1  0  0  0  0
 14 15  2  0  0  0  0
 15 16  1  0  0  0  0
 16 17  1  0  0  0  0
 17 44  1  0  0  0  0
 17 45  1  0  0  0  0
 17 18  1  0  0  0  0
 18 46  1  0  0  0  0
 18 47  1  0  0  0  0
 18 19  1  0  0  0  0
 19 20  1  0  0  0  0
 20 48  1  0  0  0  0
 20 49  1  0  0  0  0
 20 21  1  0  0  0  0
 21 50  1  0  0  0  0
 21 51  1  0  0  0  0
 21 22  1  0  0  0  0
 22 52  1  0  0  0  0
 22 53  1  0  0  0  0
 22 23  1  0  0  0  0
 23 54  1  0  0  0  0
 23 55  1  0  0  0  0
 23 24  1  0  0  0  0
 24 56  1  0  0  0  0
 24 57  1  0  0  0  0
 24 25  1  0  0  0  0
 25 19  1  0  0  0  0
 25 58  1  0  0  0  0
 25 59  1  0  0  0  0
 15 26  1  0  0  0  0
 26 60  1  0  0  0  0
 26 27  2  0  0  0  0
 27 12  1  0  0  0  0
 27 61  1  0  0  0  0
  7 28  1  0  0  0  0
 28 29  2  0  0  0  0
 29 62  1  0  0  0  0
 29 30  1  0  0  0  0
 30 63  1  0  0  0  0
 30 31  2  0  0  0  0
 31 64  1  0  0  0  0
 31 32  1  0  0  0  0
 32 65  1  0  0  0  0
 32 33  2  0  0  0  0
 33 28  1  0  0  0  0
 33 34  1  0  0  0  0
 34 35  1  0  0  0  0
 35 66  1  0  0  0  0
 35 67  1  0  0  0  0
 35 36  1  0  0  0  0
 36  6  1  0  0  0  0
 36 68  1  0  0  0  0
 36 69  1  0  0  0  0
M  END
>  <LOGBIO>
5.7300

>  <PRED_LOGBIO>
6.9600

>  <XV_RES>
-1.3590

>  <WHL_TMPL>
1

>  <ANCH>
28-29;53-54

$$$$
ROW55
  -MTS-   01071501563D 0   0.00000     0.00000     0

 46 48  0  0  1  0  0  0  0  0999 V2000
   -0.2910   -3.4010   -2.9300 C   0  0  0  0  0  0  0  0  0  0  0  0
   -1.3850   -2.3860   -3.1640 C   0  0  0  0  0  0  0  0  0  0  0  0
   -1.9760   -1.7860   -2.1210 C   0  0  0  0  0  0  0  0  0  0  0  0
   -1.5490   -2.1250   -0.7130 C   0  0  0  0  0  0  0  0  0  0  0  0
   -2.3650   -1.3180    0.2680 C   0  0  0  0  0  0  0  0  0  0  0  0
   -3.5670   -1.8330    0.7550 C   0  0  0  0  0  0  0  0  0  0  0  0
   -4.0030   -3.0650    0.3450 O   0  0  0  0  0  0  0  0  0  0  0  0
   -4.3200   -1.0920    1.6570 C   0  0  0  0  0  0  0  0  0  0  0  0
   -5.4870   -1.6340    2.1090 O   0  0  0  0  0  0  0  0  0  0  0  0
   -3.8900    0.1610    2.0810 C   0  0  0  0  0  0  0  0  0  0  0  0
   -2.6850    0.6750    1.5930 C   0  0  0  0  0  0  0  0  0  0  0  0
   -1.9060   -0.0570    0.6810 C   0  0  0  0  0  0  0  0  0  0  0  0
   -0.6010    0.4770    0.1400 C   0  0  1  0  0  0  0  0  0  0  0  0
   -0.1660    1.7160    0.9440 C   0  0  0  0  0  0  0  0  0  0  0  0
    1.1730    2.2430    0.3950 C   0  0  0  0  0  0  0  0  0  0  0  0
    1.3500    2.0540   -1.0920 C   0  0  0  0  0  0  0  0  0  0  0  0
    2.4650    2.5800   -1.7540 C   0  0  0  0  0  0  0  0  0  0  0  0
    2.6120    2.3950   -3.1340 C   0  0  0  0  0  0  0  0  0  0  0  0
    1.6440    1.6830   -3.8520 C   0  0  0  0  0  0  0  0  0  0  0  0
    1.7880    1.5020   -5.2020 O   0  0  0  0  0  0  0  0  0  0  0  0
    0.5280    1.1570   -3.1900 C   0  0  0  0  0  0  0  0  0  0  0  0
    0.3810    1.3420   -1.8100 C   0  0  0  0  0  0  0  0  0  0  0  0
   -0.7410    0.7930   -1.2480 O   0  0  0  0  0  0  0  0  0  0  0  0
   -1.8110   -2.0470   -4.5720 C   0  0  0  0  0  0  0  0  0  0  0  0
   -0.6830   -4.2260   -2.3390 H   0  0  0  0  0  0  0  0  0  0  0  0
    0.0650   -3.7770   -3.8860 H   0  0  0  0  0  0  0  0  0  0  0  0
    0.5310   -2.9310   -2.3950 H   0  0  0  0  0  0  0  0  0  0  0  0
   -2.7580   -1.0600   -2.2890 H   0  0  0  0  0  0  0  0  0  0  0  0
   -1.7090   -3.1860   -0.5320 H   0  0  0  0  0  0  0  0  0  0  0  0
   -0.4950   -1.8910   -0.5880 H   0  0  0  0  0  0  0  0  0  0  0  0
   -4.5580   -2.9920   -0.4470 H   0  0  0  0  0  0  0  0  0  0  0  0
   -6.2200   -1.1460    1.7020 H   0  0  0  0  0  0  0  0  0  0  0  0
   -4.4820    0.7320    2.7810 H   0  0  0  0  0  0  0  0  0  0  0  0
   -2.3480    1.6470    1.9210 H   0  0  0  0  0  0  0  0  0  0  0  0
    0.1250   -0.3230    0.2680 H   0  0  0  0  0  0  0  0  0  0  0  0
   -0.9250    2.4910    0.8560 H   0  0  0  0  0  0  0  0  0  0  0  0
   -0.0470    1.4450    1.9910 H   0  0  0  0  0  0  0  0  0  0  0  0
    1.9900    1.7470    0.9160 H   0  0  0  0  0  0  0  0  0  0  0  0
    1.2620    3.3010    0.6320 H   0  0  0  0  0  0  0  0  0  0  0  0
    3.2130    3.1290   -1.2000 H   0  0  0  0  0  0  0  0  0  0  0  0
    3.4730    2.8010   -3.6450 H   0  0  0  0  0  0  0  0  0  0  0  0
    1.3710    2.2250   -5.6960 H   0  0  0  0  0  0  0  0  0  0  0  0
   -0.2190    0.6080   -3.7440 H   0  0  0  0  0  0  0  0  0  0  0  0
   -1.6510   -0.9860   -4.7540 H   0  0  0  0  0  0  0  0  0  0  0  0
   -1.2230   -2.6280   -5.2790 H   0  0  0  0  0  0  0  0  0  0  0  0
   -2.8660   -2.2810   -4.6980 H   0  0  0  0  0  0  0  0  0  0  0  0
  1 25  1  0  0  0  0
  1 26  1  0  0  0  0
  1 27  1  0  0  0  0
  1  2  1  0  0  0  0
  2  3  2  0  0  0  0
  3 28  1  0  0  0  0
  3  4  1  0  0  0  0
  4 29  1  0  0  0  0
  4 30  1  0  0  0  0
  4  5  1  0  0  0  0
  5  6  2  0  0  0  0
  6  7  1  0  0  0  0
  7 31  1  0  0  0  0
  6  8  1  0  0  0  0
  8  9  1  0  0  0  0
  9 32  1  0  0  0  0
  8 10  2  0  0  0  0
 10 33  1  0  0  0  0
 10 11  1  0  0  0  0
 11 34  1  0  0  0  0
 11 12  2  0  0  0  0
 12  5  1  0  0  0  0
 12 13  1  0  0  0  0
 13 35  1  0  0  0  0
 13 14  1  0  0  0  0
 14 36  1  0  0  0  0
 14 37  1  0  0  0  0
 14 15  1  0  0  0  0
 15 38  1  0  0  0  0
 15 39  1  0  0  0  0
 15 16  1  0  0  0  0
 16 17  1  0  0  0  0
 17 40  1  0  0  0  0
 17 18  2  0  0  0  0
 18 41  1  0  0  0  0
 18 19  1  0  0  0  0
 19 20  1  0  0  0  0
 20 42  1  0  0  0  0
 19 21  2  0  0  0  0
 21 43  1  0  0  0  0
 21 22  1  0  0  0  0
 22 16  2  0  0  0  0
 22 23  1  0  0  0  0
 23 13  1  0  0  0  0
  2 24  1  0  0  0  0
 24 44  1  0  0  0  0
 24 45  1  0  0  0  0
 24 46  1  0  0  0  0
M  END
>  <LOGBIO>
4.2400

>  <PRED_LOGBIO>
6.0800

>  <XV_RES>
-3.1040

>  <WHL_TMPL>
1

>  <ANCH>
18-19;15-16

$$$$
ROW56
  -MTS-   01071501563D 0   0.00000     0.00000     0

 48 51  0  0  0  0  0  0  0  0999 V2000
   -6.5370   -1.3180   -3.8530 C   0  0  0  0  0  0  0  0  0  0  0  0
   -5.1030   -1.0320   -3.4730 C   0  0  0  0  0  0  0  0  0  0  0  0
   -4.4840   -1.7800   -2.4650 C   0  0  0  0  0  0  0  0  0  0  0  0
   -3.1560   -1.5160   -2.1130 C   0  0  0  0  0  0  0  0  0  0  0  0
   -2.4460   -0.5030   -2.7690 C   0  0  0  0  0  0  0  0  0  0  0  0
   -3.0650    0.2450   -3.7780 C   0  0  0  0  0  0  0  0  0  0  0  0
   -4.3930   -0.0200   -4.1300 C   0  0  0  0  0  0  0  0  0  0  0  0
   -1.0410   -0.2240   -2.3970 C   0  0  0  0  0  0  0  0  0  0  0  0
   -0.1240   -0.8120   -2.9690 O   0  0  0  0  0  0  0  0  0  0  0  0
   -0.7390    0.7630   -1.3360 C   0  0  0  0  0  0  0  0  0  0  0  0
   -0.5360    2.0770   -1.5090 C   0  0  0  0  0  0  0  0  0  0  0  0
   -0.5750    2.7340   -2.7100 O   0  0  0  0  0  0  0  0  0  0  0  0
   -0.2630    2.7050   -0.1970 C   0  0  0  0  0  0  0  0  0  0  0  0
   -0.0370    3.9000   -0.0160 O   0  0  0  0  0  0  0  0  0  0  0  0
   -0.3020    1.7780    0.7560 N   0  0  0  0  0  0  0  0  0  0  0  0
   -0.6010    0.4770    0.1400 C   0  0  0  0  0  0  0  0  0  0  0  0
   -1.9060   -0.0570    0.6810 C   0  0  0  0  0  0  0  0  0  0  0  0
   -2.6850    0.6750    1.5930 C   0  0  0  0  0  0  0  0  0  0  0  0
   -3.8900    0.1610    2.0810 C   0  0  0  0  0  0  0  0  0  0  0  0
   -4.3200   -1.0920    1.6570 C   0  0  0  0  0  0  0  0  0  0  0  0
   -5.4870   -1.6340    2.1090 Br  0  0  0  0  0  0  0  0  0  0  0  0
   -3.5670   -1.8330    0.7550 C   0  0  0  0  0  0  0  0  0  0  0  0
   -2.3650   -1.3180    0.2680 C   0  0  0  0  0  0  0  0  0  0  0  0
   -0.0890    2.0060    2.1360 C   0  0  0  0  0  0  0  0  0  0  0  0
   -1.0980    1.7050    3.0590 C   0  0  0  0  0  0  0  0  0  0  0  0
   -0.8870    1.9300    4.4250 C   0  0  0  0  0  0  0  0  0  0  0  0
    0.3320    2.4570    4.8670 C   0  0  0  0  0  0  0  0  0  0  0  0
    0.5380    2.6780    6.2040 O   0  0  0  0  0  0  0  0  0  0  0  0
    1.3410    2.7590    3.9440 C   0  0  0  0  0  0  0  0  0  0  0  0
    1.1300    2.5330    2.5790 C   0  0  0  0  0  0  0  0  0  0  0  0
   -6.6870   -1.0800   -4.9040 H   0  0  0  0  0  0  0  0  0  0  0  0
   -7.2010   -0.7080   -3.2450 H   0  0  0  0  0  0  0  0  0  0  0  0
   -6.7540   -2.3700   -3.6840 H   0  0  0  0  0  0  0  0  0  0  0  0
   -5.0320   -2.5610   -1.9580 H   0  0  0  0  0  0  0  0  0  0  0  0
   -2.6780   -2.0930   -1.3340 H   0  0  0  0  0  0  0  0  0  0  0  0
   -2.5170    1.0250   -4.2840 H   0  0  0  0  0  0  0  0  0  0  0  0
   -4.8710    0.5570   -4.9080 H   0  0  0  0  0  0  0  0  0  0  0  0
   -1.4710    3.0520   -2.9030 H   0  0  0  0  0  0  0  0  0  0  0  0
    0.2260   -0.2100    0.3070 H   0  0  0  0  0  0  0  0  0  0  0  0
   -2.3480    1.6470    1.9210 H   0  0  0  0  0  0  0  0  0  0  0  0
   -4.4820    0.7320    2.7810 H   0  0  0  0  0  0  0  0  0  0  0  0
   -3.9110   -2.8050    0.4320 H   0  0  0  0  0  0  0  0  0  0  0  0
   -1.7820   -1.8950   -0.4340 H   0  0  0  0  0  0  0  0  0  0  0  0
   -2.0380    1.2980    2.7170 H   0  0  0  0  0  0  0  0  0  0  0  0
   -1.6650    1.6980    5.1360 H   0  0  0  0  0  0  0  0  0  0  0  0
    0.9210    1.8960    6.6300 H   0  0  0  0  0  0  0  0  0  0  0  0
    2.2810    3.1650    4.2860 H   0  0  0  0  0  0  0  0  0  0  0  0
    1.9080    2.7650    1.8670 H   0  0  0  0  0  0  0  0  0  0  0  0
  1 31  1  0  0  0  0
  1 32  1  0  0  0  0
  1 33  1  0  0  0  0
  1  2  1  0  0  0  0
  2  3  2  0  0  0  0
  3 34  1  0  0  0  0
  3  4  1  0  0  0  0
  4 35  1  0  0  0  0
  4  5  2  0  0  0  0
  5  6  1  0  0  0  0
  6 36  1  0  0  0  0
  6  7  2  0  0  0  0
  7  2  1  0  0  0  0
  7 37  1  0  0  0  0
  5  8  1  0  0  0  0
  8  9  2  0  0  0  0
  8 10  1  0  0  0  0
 10 11  2  0  0  0  0
 11 12  1  0  0  0  0
 12 38  1  0  0  0  0
 11 13  1  0  0  0  0
 13 14  2  0  0  0  0
 13 15  1  0  0  0  0
 15 16  1  0  0  0  0
 16 10  1  0  0  0  0
 16 39  1  0  0  0  0
 16 17  1  0  0  0  0
 17 18  2  0  0  0  0
 18 40  1  0  0  0  0
 18 19  1  0  0  0  0
 19 41  1  0  0  0  0
 19 20  2  0  0  0  0
 20 21  1  0  0  0  0
 20 22  1  0  0  0  0
 22 42  1  0  0  0  0
 22 23  2  0  0  0  0
 23 17  1  0  0  0  0
 23 43  1  0  0  0  0
 15 24  1  0  0  0  0
 24 25  2  0  0  0  0
 25 44  1  0  0  0  0
 25 26  1  0  0  0  0
 26 45  1  0  0  0  0
 26 27  2  0  0  0  0
 27 28  1  0  0  0  0
 28 46  1  0  0  0  0
 27 29  1  0  0  0  0
 29 47  1  0  0  0  0
 29 30  2  0  0  0  0
 30 24  1  0  0  0  0
 30 48  1  0  0  0  0
M  END
>  <LOGBIO>
5.2100

>  <PRED_LOGBIO>
6.3100

>  <XV_RES>
-2.1980

>  <WHL_TMPL>
1

>  <ANCH>
13-23;26-27

$$$$
ROW57
  -MTS-   01071501563D 0   0.00000     0.00000     0

 66 71  0  0  1  0  0  0  0  0999 V2000
    1.4670    4.9290   -6.3910 O   0  0  0  0  0  0  0  0  0  0  0  0
    1.3270    4.2380   -5.2170 C   0  0  0  0  0  0  0  0  0  0  0  0
    0.1510    4.3650   -4.4670 C   0  0  0  0  0  0  0  0  0  0  0  0
    0.0080    3.6590   -3.2660 C   0  0  0  0  0  0  0  0  0  0  0  0
    1.0390    2.8270   -2.8150 C   0  0  0  0  0  0  0  0  0  0  0  0
    0.9140    1.9720   -1.6140 C   0  0  0  0  0  0  0  0  0  0  0  0
    1.7620    0.9470   -1.4550 C   0  0  0  0  0  0  0  0  0  0  0  0
    2.8060    0.7220   -2.5230 C   0  0  1  0  0  0  0  0  0  0  0  0
    3.2580    1.9610   -3.0740 O   0  0  0  0  0  0  0  0  0  0  0  0
    2.2150    2.7010   -3.5650 C   0  0  0  0  0  0  0  0  0  0  0  0
    2.3580    3.4060   -4.7660 C   0  0  0  0  0  0  0  0  0  0  0  0
    2.3000    0.4280   -3.9150 C   0  0  0  0  0  0  0  0  0  0  0  0
    2.6910    1.2390   -4.9880 C   0  0  0  0  0  0  0  0  0  0  0  0
    2.2230    0.9670   -6.2790 C   0  0  0  0  0  0  0  0  0  0  0  0
    1.3630   -0.1160   -6.4970 C   0  0  0  0  0  0  0  0  0  0  0  0
    0.9040   -0.3830   -7.7600 O   0  0  0  0  0  0  0  0  0  0  0  0
    1.6750   -1.2630   -8.5830 C   0  0  0  0  0  0  0  0  0  0  0  0
    0.9910   -1.4220   -9.9400 C   0  0  0  0  0  0  0  0  0  0  0  0
    1.7830   -2.3270  -10.7850 N   0  0  0  0  0  0  0  0  0  0  0  0
    2.7620   -1.5460  -11.5550 C   0  0  0  0  0  0  0  0  0  0  0  0
    3.5920   -2.4560  -12.4800 C   0  0  0  0  0  0  0  0  0  0  0  0
    4.2610   -3.5970  -11.6910 C   0  0  0  0  0  0  0  0  0  0  0  0
    3.2450   -4.3310  -10.7960 C   0  0  0  0  0  0  0  0  0  0  0  0
    2.4320   -3.3420   -9.9430 C   0  0  0  0  0  0  0  0  0  0  0  0
    0.9720   -0.9270   -5.4250 C   0  0  0  0  0  0  0  0  0  0  0  0
    1.4400   -0.6550   -4.1340 C   0  0  0  0  0  0  0  0  0  0  0  0
    1.8040   -0.0180   -0.3340 C   0  0  0  0  0  0  0  0  0  0  0  0
    3.0580   -0.5300    0.0180 C   0  0  0  0  0  0  0  0  0  0  0  0
    3.1660   -1.4690    1.0510 C   0  0  0  0  0  0  0  0  0  0  0  0
    2.0200   -1.8970    1.7310 C   0  0  0  0  0  0  0  0  0  0  0  0
    0.7650   -1.3850    1.3790 C   0  0  0  0  0  0  0  0  0  0  0  0
    0.6570   -0.4450    0.3460 C   0  0  0  0  0  0  0  0  0  0  0  0
   -0.6370   -0.0380    0.1600 O   0  0  0  0  0  0  0  0  0  0  0  0
   -0.8360    1.3700    0.3120 C   0  0  0  0  0  0  0  0  0  0  0  0
   -0.1950    2.3690   -0.6700 C   0  0  0  0  0  0  0  0  0  0  0  0
    1.8660    5.7990   -6.2370 H   0  0  0  0  0  0  0  0  0  0  0  0
   -0.6450    5.0060   -4.8140 H   0  0  0  0  0  0  0  0  0  0  0  0
   -0.8990    3.7560   -2.6880 H   0  0  0  0  0  0  0  0  0  0  0  0
    3.3380   -0.1770   -2.2170 H   0  0  0  0  0  0  0  0  0  0  0  0
    3.2650    3.3090   -5.3440 H   0  0  0  0  0  0  0  0  0  0  0  0
    3.3550    2.0740   -4.8190 H   0  0  0  0  0  0  0  0  0  0  0  0
    2.5240    1.5920   -7.1060 H   0  0  0  0  0  0  0  0  0  0  0  0
    2.6710   -0.8470   -8.7250 H   0  0  0  0  0  0  0  0  0  0  0  0
    1.7540   -2.2340   -8.1000 H   0  0  0  0  0  0  0  0  0  0  0  0
   -0.0040   -1.8380   -9.7970 H   0  0  0  0  0  0  0  0  0  0  0  0
    0.9120   -0.4500  -10.4220 H   0  0  0  0  0  0  0  0  0  0  0  0
    3.4270   -1.0230  -10.8710 H   0  0  0  0  0  0  0  0  0  0  0  0
    2.2410   -0.8090  -12.1620 H   0  0  0  0  0  0  0  0  0  0  0  0
    2.9460   -2.8770  -13.2480 H   0  0  0  0  0  0  0  0  0  0  0  0
    4.3560   -1.8650  -12.9800 H   0  0  0  0  0  0  0  0  0  0  0  0
    5.0600   -3.1910  -11.0740 H   0  0  0  0  0  0  0  0  0  0  0  0
    4.7080   -4.3040  -12.3860 H   0  0  0  0  0  0  0  0  0  0  0  0
    2.5690   -4.9140  -11.4180 H   0  0  0  0  0  0  0  0  0  0  0  0
    3.7710   -5.0240  -10.1440 H   0  0  0  0  0  0  0  0  0  0  0  0
    3.0910   -2.8530   -9.2280 H   0  0  0  0  0  0  0  0  0  0  0  0
    1.6730   -3.8840   -9.3830 H   0  0  0  0  0  0  0  0  0  0  0  0
    0.3090   -1.7630   -5.5940 H   0  0  0  0  0  0  0  0  0  0  0  0
    1.1390   -1.2800   -3.3070 H   0  0  0  0  0  0  0  0  0  0  0  0
    3.9430   -0.2000   -0.5060 H   0  0  0  0  0  0  0  0  0  0  0  0
    4.1340   -1.8640    1.3220 H   0  0  0  0  0  0  0  0  0  0  0  0
    2.1030   -2.6210    2.5280 H   0  0  0  0  0  0  0  0  0  0  0  0
   -0.1190   -1.7140    1.9030 H   0  0  0  0  0  0  0  0  0  0  0  0
   -0.3790    1.6040    1.2700 H   0  0  0  0  0  0  0  0  0  0  0  0
   -1.9080    1.5580    0.2840 H   0  0  0  0  0  0  0  0  0  0  0  0
   -1.0130    2.6510   -1.3290 H   0  0  0  0  0  0  0  0  0  0  0  0
    0.1830    3.1930   -0.0680 H   0  0  0  0  0  0  0  0  0  0  0  0
  1 36  1  0  0  0  0
  1  2  1  0  0  0  0
  2  3  1  0  0  0  0
  3 37  1  0  0  0  0
  3  4  2  0  0  0  0
  4 38  1  0  0  0  0
  4  5  1  0  0  0  0
  5  6  1  0  0  0  0
  6  7  2  0  0  0  0
  7  8  1  0  0  0  0
  8 39  1  0  0  0  0
  8  9  1  0  0  0  0
  9 10  1  0  0  0  0
 10  5  2  0  0  0  0
 10 11  1  0  0  0  0
 11  2  2  0  0  0  0
 11 40  1  0  0  0  0
  8 12  1  0  0  0  0
 12 13  2  0  0  0  0
 13 41  1  0  0  0  0
 13 14  1  0  0  0  0
 14 42  1  0  0  0  0
 14 15  2  0  0  0  0
 15 16  1  0  0  0  0
 16 17  1  0  0  0  0
 17 43  1  0  0  0  0
 17 44  1  0  0  0  0
 17 18  1  0  0  0  0
 18 45  1  0  0  0  0
 18 46  1  0  0  0  0
 18 19  1  0  0  0  0
 19 20  1  0  0  0  0
 20 47  1  0  0  0  0
 20 48  1  0  0  0  0
 20 21  1  0  0  0  0
 21 49  1  0  0  0  0
 21 50  1  0  0  0  0
 21 22  1  0  0  0  0
 22 51  1  0  0  0  0
 22 52  1  0  0  0  0
 22 23  1  0  0  0  0
 23 53  1  0  0  0  0
 23 54  1  0  0  0  0
 23 24  1  0  0  0  0
 24 19  1  0  0  0  0
 24 55  1  0  0  0  0
 24 56  1  0  0  0  0
 15 25  1  0  0  0  0
 25 57  1  0  0  0  0
 25 26  2  0  0  0  0
 26 12  1  0  0  0  0
 26 58  1  0  0  0  0
  7 27  1  0  0  0  0
 27 28  2  0  0  0  0
 28 59  1  0  0  0  0
 28 29  1  0  0  0  0
 29 60  1  0  0  0  0
 29 30  2  0  0  0  0
 30 61  1  0  0  0  0
 30 31  1  0  0  0  0
 31 62  1  0  0  0  0
 31 32  2  0  0  0  0
 32 27  1  0  0  0  0
 32 33  1  0  0  0  0
 33 34  1  0  0  0  0
 34 63  1  0  0  0  0
 34 64  1  0  0  0  0
 34 35  1  0  0  0  0
 35  6  1  0  0  0  0
 35 65  1  0  0  0  0
 35 66  1  0  0  0  0
M  END
>  <LOGBIO>
6.8200

>  <PRED_LOGBIO>
7.1800

>  <XV_RES>
-0.3740

>  <WHL_TMPL>
1

>  <ANCH>
28-29;50-51

$$$$
ROW58
  -MTS-   01071501563D 0   0.00000     0.00000     0

 66 71  0  0  1  0  0  0  0  0999 V2000
    1.4670    4.9290   -6.3910 O   0  0  0  0  0  0  0  0  0  0  0  0
    1.3270    4.2380   -5.2170 C   0  0  0  0  0  0  0  0  0  0  0  0
    0.1510    4.3650   -4.4670 C   0  0  0  0  0  0  0  0  0  0  0  0
    0.0080    3.6590   -3.2660 C   0  0  0  0  0  0  0  0  0  0  0  0
    1.0390    2.8270   -2.8150 C   0  0  0  0  0  0  0  0  0  0  0  0
    0.9140    1.9720   -1.6140 C   0  0  0  0  0  0  0  0  0  0  0  0
    1.7620    0.9470   -1.4550 C   0  0  0  0  0  0  0  0  0  0  0  0
    2.8060    0.7220   -2.5230 C   0  0  1  0  0  0  0  0  0  0  0  0
    3.2580    1.9610   -3.0740 O   0  0  0  0  0  0  0  0  0  0  0  0
    2.2150    2.7010   -3.5650 C   0  0  0  0  0  0  0  0  0  0  0  0
    2.3580    3.4060   -4.7660 C   0  0  0  0  0  0  0  0  0  0  0  0
    2.3000    0.4280   -3.9150 C   0  0  0  0  0  0  0  0  0  0  0  0
    2.6910    1.2390   -4.9880 C   0  0  0  0  0  0  0  0  0  0  0  0
    2.2230    0.9670   -6.2790 C   0  0  0  0  0  0  0  0  0  0  0  0
    1.3630   -0.1160   -6.4970 C   0  0  0  0  0  0  0  0  0  0  0  0
    0.9040   -0.3830   -7.7600 O   0  0  0  0  0  0  0  0  0  0  0  0
    1.6750   -1.2630   -8.5830 C   0  0  0  0  0  0  0  0  0  0  0  0
    0.9910   -1.4220   -9.9400 C   0  0  0  0  0  0  0  0  0  0  0  0
    1.7830   -2.3270  -10.7850 N   0  0  0  0  0  0  0  0  0  0  0  0
    2.7620   -1.5460  -11.5550 C   0  0  0  0  0  0  0  0  0  0  0  0
    3.5920   -2.4560  -12.4800 C   0  0  0  0  0  0  0  0  0  0  0  0
    4.2610   -3.5970  -11.6910 C   0  0  0  0  0  0  0  0  0  0  0  0
    3.2450   -4.3310  -10.7960 C   0  0  0  0  0  0  0  0  0  0  0  0
    2.4320   -3.3420   -9.9430 C   0  0  0  0  0  0  0  0  0  0  0  0
    0.9720   -0.9270   -5.4250 C   0  0  0  0  0  0  0  0  0  0  0  0
    1.4400   -0.6550   -4.1340 C   0  0  0  0  0  0  0  0  0  0  0  0
    1.8040   -0.0180   -0.3340 C   0  0  0  0  0  0  0  0  0  0  0  0
    3.0580   -0.5300    0.0180 C   0  0  0  0  0  0  0  0  0  0  0  0
    3.1660   -1.4690    1.0510 C   0  0  0  0  0  0  0  0  0  0  0  0
    2.0200   -1.8970    1.7310 C   0  0  0  0  0  0  0  0  0  0  0  0
    0.7650   -1.3850    1.3790 C   0  0  0  0  0  0  0  0  0  0  0  0
    0.6570   -0.4450    0.3460 C   0  0  0  0  0  0  0  0  0  0  0  0
   -0.6370   -0.0380    0.1600 O   0  0  0  0  0  0  0  0  0  0  0  0
   -0.8360    1.3700    0.3120 C   0  0  0  0  0  0  0  0  0  0  0  0
   -0.1950    2.3690   -0.6700 C   0  0  0  0  0  0  0  0  0  0  0  0
    1.8660    5.7990   -6.2370 H   0  0  0  0  0  0  0  0  0  0  0  0
   -0.6450    5.0060   -4.8140 H   0  0  0  0  0  0  0  0  0  0  0  0
   -0.8990    3.7560   -2.6880 H   0  0  0  0  0  0  0  0  0  0  0  0
    3.3380   -0.1770   -2.2170 H   0  0  0  0  0  0  0  0  0  0  0  0
    3.2650    3.3090   -5.3440 H   0  0  0  0  0  0  0  0  0  0  0  0
    3.3550    2.0740   -4.8190 H   0  0  0  0  0  0  0  0  0  0  0  0
    2.5240    1.5920   -7.1060 H   0  0  0  0  0  0  0  0  0  0  0  0
    2.6710   -0.8470   -8.7250 H   0  0  0  0  0  0  0  0  0  0  0  0
    1.7540   -2.2340   -8.1000 H   0  0  0  0  0  0  0  0  0  0  0  0
   -0.0040   -1.8380   -9.7970 H   0  0  0  0  0  0  0  0  0  0  0  0
    0.9120   -0.4500  -10.4220 H   0  0  0  0  0  0  0  0  0  0  0  0
    3.4270   -1.0230  -10.8710 H   0  0  0  0  0  0  0  0  0  0  0  0
    2.2410   -0.8090  -12.1620 H   0  0  0  0  0  0  0  0  0  0  0  0
    2.9460   -2.8770  -13.2480 H   0  0  0  0  0  0  0  0  0  0  0  0
    4.3560   -1.8650  -12.9800 H   0  0  0  0  0  0  0  0  0  0  0  0
    5.0600   -3.1910  -11.0740 H   0  0  0  0  0  0  0  0  0  0  0  0
    4.7080   -4.3040  -12.3860 H   0  0  0  0  0  0  0  0  0  0  0  0
    2.5690   -4.9140  -11.4180 H   0  0  0  0  0  0  0  0  0  0  0  0
    3.7710   -5.0240  -10.1440 H   0  0  0  0  0  0  0  0  0  0  0  0
    3.0910   -2.8530   -9.2280 H   0  0  0  0  0  0  0  0  0  0  0  0
    1.6730   -3.8840   -9.3830 H   0  0  0  0  0  0  0  0  0  0  0  0
    0.3090   -1.7630   -5.5940 H   0  0  0  0  0  0  0  0  0  0  0  0
    1.1390   -1.2800   -3.3070 H   0  0  0  0  0  0  0  0  0  0  0  0
    3.9430   -0.2000   -0.5060 H   0  0  0  0  0  0  0  0  0  0  0  0
    4.1340   -1.8640    1.3220 H   0  0  0  0  0  0  0  0  0  0  0  0
    2.1030   -2.6210    2.5280 H   0  0  0  0  0  0  0  0  0  0  0  0
   -0.1190   -1.7140    1.9030 H   0  0  0  0  0  0  0  0  0  0  0  0
   -0.3790    1.6040    1.2700 H   0  0  0  0  0  0  0  0  0  0  0  0
   -1.9080    1.5580    0.2840 H   0  0  0  0  0  0  0  0  0  0  0  0
   -1.0130    2.6510   -1.3290 H   0  0  0  0  0  0  0  0  0  0  0  0
    0.1830    3.1930   -0.0680 H   0  0  0  0  0  0  0  0  0  0  0  0
  1 36  1  0  0  0  0
  1  2  1  0  0  0  0
  2  3  1  0  0  0  0
  3 37  1  0  0  0  0
  3  4  2  0  0  0  0
  4 38  1  0  0  0  0
  4  5  1  0  0  0  0
  5  6  1  0  0  0  0
  6  7  2  0  0  0  0
  7  8  1  0  0  0  0
  8 39  1  0  0  0  0
  8  9  1  0  0  0  0
  9 10  1  0  0  0  0
 10  5  2  0  0  0  0
 10 11  1  0  0  0  0
 11  2  2  0  0  0  0
 11 40  1  0  0  0  0
  8 12  1  0  0  0  0
 12 13  2  0  0  0  0
 13 41  1  0  0  0  0
 13 14  1  0  0  0  0
 14 42  1  0  0  0  0
 14 15  2  0  0  0  0
 15 16  1  0  0  0  0
 16 17  1  0  0  0  0
 17 43  1  0  0  0  0
 17 44  1  0  0  0  0
 17 18  1  0  0  0  0
 18 45  1  0  0  0  0
 18 46  1  0  0  0  0
 18 19  1  0  0  0  0
 19 20  1  0  0  0  0
 20 47  1  0  0  0  0
 20 48  1  0  0  0  0
 20 21  1  0  0  0  0
 21 49  1  0  0  0  0
 21 50  1  0  0  0  0
 21 22  1  0  0  0  0
 22 51  1  0  0  0  0
 22 52  1  0  0  0  0
 22 23  1  0  0  0  0
 23 53  1  0  0  0  0
 23 54  1  0  0  0  0
 23 24  1  0  0  0  0
 24 19  1  0  0  0  0
 24 55  1  0  0  0  0
 24 56  1  0  0  0  0
 15 25  1  0  0  0  0
 25 57  1  0  0  0  0
 25 26  2  0  0  0  0
 26 12  1  0  0  0  0
 26 58  1  0  0  0  0
  7 27  1  0  0  0  0
 27 28  2  0  0  0  0
 28 59  1  0  0  0  0
 28 29  1  0  0  0  0
 29 60  1  0  0  0  0
 29 30  2  0  0  0  0
 30 61  1  0  0  0  0
 30 31  1  0  0  0  0
 31 62  1  0  0  0  0
 31 32  2  0  0  0  0
 32 27  1  0  0  0  0
 32 33  1  0  0  0  0
 33 34  1  0  0  0  0
 34 63  1  0  0  0  0
 34 64  1  0  0  0  0
 34 35  1  0  0  0  0
 35  6  1  0  0  0  0
 35 65  1  0  0  0  0
 35 66  1  0  0  0  0
M  END
>  <LOGBIO>
7.5900

>  <PRED_LOGBIO>
7.1800

>  <XV_RES>
0.4800

>  <WHL_TMPL>
1

>  <ANCH>
28-29;50-51

$$$$
ROW59
  -MTS-   01071501563D 0   0.00000     0.00000     0

 59 63  0  0  1  0  0  0  0  0999 V2000
   -1.7480    1.9060   -9.9810 C   0  0  0  0  0  0  0  0  0  0  0  0
   -1.8970    0.4450  -10.0330 N   0  0  0  0  0  0  0  0  0  0  0  0
   -2.2120    0.0330  -11.4090 C   0  0  0  0  0  0  0  0  0  0  0  0
   -0.6420   -0.1920   -9.6060 C   0  0  0  0  0  0  0  0  0  0  0  0
   -0.3150    0.2370   -8.1760 C   0  0  0  0  0  0  0  0  0  0  0  0
    0.9050   -0.3820   -7.7600 O   0  0  0  0  0  0  0  0  0  0  0  0
    1.3640   -0.1160   -6.4970 C   0  0  0  0  0  0  0  0  0  0  0  0
    0.9720   -0.9270   -5.4250 C   0  0  0  0  0  0  0  0  0  0  0  0
    1.4410   -0.6550   -4.1340 C   0  0  0  0  0  0  0  0  0  0  0  0
    2.3010    0.4280   -3.9160 C   0  0  0  0  0  0  0  0  0  0  0  0
    2.6920    1.2390   -4.9880 C   0  0  0  0  0  0  0  0  0  0  0  0
    2.2230    0.9670   -6.2780 C   0  0  0  0  0  0  0  0  0  0  0  0
    2.8060    0.7220   -2.5230 C   0  0  2  0  0  0  0  0  0  0  0  0
    3.2580    1.9620   -3.0740 O   0  0  0  0  0  0  0  0  0  0  0  0
    2.2150    2.7010   -3.5650 C   0  0  0  0  0  0  0  0  0  0  0  0
    2.3590    3.4070   -4.7660 C   0  0  0  0  0  0  0  0  0  0  0  0
    1.3270    4.2390   -5.2160 C   0  0  0  0  0  0  0  0  0  0  0  0
    1.4670    4.9290   -6.3910 O   0  0  0  0  0  0  0  0  0  0  0  0
    0.1510    4.3650   -4.4670 C   0  0  0  0  0  0  0  0  0  0  0  0
    0.0080    3.6590   -3.2660 C   0  0  0  0  0  0  0  0  0  0  0  0
    1.0400    2.8270   -2.8150 C   0  0  0  0  0  0  0  0  0  0  0  0
    0.9140    1.9720   -1.6140 C   0  0  0  0  0  0  0  0  0  0  0  0
    1.7620    0.9470   -1.4550 C   0  0  0  0  0  0  0  0  0  0  0  0
    1.8040   -0.0180   -0.3340 C   0  0  0  0  0  0  0  0  0  0  0  0
    3.0580   -0.5300    0.0180 C   0  0  0  0  0  0  0  0  0  0  0  0
    3.1660   -1.4690    1.0510 C   0  0  0  0  0  0  0  0  0  0  0  0
    2.0200   -1.8970    1.7310 C   0  0  0  0  0  0  0  0  0  0  0  0
    0.7650   -1.3850    1.3790 C   0  0  0  0  0  0  0  0  0  0  0  0
    0.6570   -0.4450    0.3460 C   0  0  0  0  0  0  0  0  0  0  0  0
   -0.6370   -0.0380    0.1600 O   0  0  0  0  0  0  0  0  0  0  0  0
   -0.8370    1.3700    0.3120 C   0  0  0  0  0  0  0  0  0  0  0  0
   -0.1950    2.3690   -0.6700 C   0  0  0  0  0  0  0  0  0  0  0  0
   -0.9420    2.2120  -10.6450 H   0  0  0  0  0  0  0  0  0  0  0  0
   -2.6760    2.3770  -10.2970 H   0  0  0  0  0  0  0  0  0  0  0  0
   -1.5150    2.2110   -8.9630 H   0  0  0  0  0  0  0  0  0  0  0  0
   -1.4060    0.3390  -12.0720 H   0  0  0  0  0  0  0  0  0  0  0  0
   -3.1400    0.5030  -11.7250 H   0  0  0  0  0  0  0  0  0  0  0  0
   -2.3220   -1.0490  -11.4470 H   0  0  0  0  0  0  0  0  0  0  0  0
    0.1640    0.1140  -10.2690 H   0  0  0  0  0  0  0  0  0  0  0  0
   -0.7530   -1.2730   -9.6440 H   0  0  0  0  0  0  0  0  0  0  0  0
   -1.1210   -0.0690   -7.5120 H   0  0  0  0  0  0  0  0  0  0  0  0
   -0.2050    1.3180   -8.1380 H   0  0  0  0  0  0  0  0  0  0  0  0
    0.3090   -1.7620   -5.5940 H   0  0  0  0  0  0  0  0  0  0  0  0
    1.1390   -1.2800   -3.3070 H   0  0  0  0  0  0  0  0  0  0  0  0
    3.3550    2.0750   -4.8190 H   0  0  0  0  0  0  0  0  0  0  0  0
    2.5250    1.5930   -7.1050 H   0  0  0  0  0  0  0  0  0  0  0  0
    3.3380    1.6670   -2.6060 H   0  0  0  0  0  0  0  0  0  0  0  0
    3.2650    3.3090   -5.3440 H   0  0  0  0  0  0  0  0  0  0  0  0
    1.8660    5.8000   -6.2370 H   0  0  0  0  0  0  0  0  0  0  0  0
   -0.6450    5.0070   -4.8140 H   0  0  0  0  0  0  0  0  0  0  0  0
   -0.8990    3.7560   -2.6870 H   0  0  0  0  0  0  0  0  0  0  0  0
    3.9430   -0.2000   -0.5060 H   0  0  0  0  0  0  0  0  0  0  0  0
    4.1340   -1.8640    1.3230 H   0  0  0  0  0  0  0  0  0  0  0  0
    2.1030   -2.6210    2.5270 H   0  0  0  0  0  0  0  0  0  0  0  0
   -0.1190   -1.7150    1.9030 H   0  0  0  0  0  0  0  0  0  0  0  0
   -0.3790    1.6040    1.2700 H   0  0  0  0  0  0  0  0  0  0  0  0
   -1.9080    1.5570    0.2840 H   0  0  0  0  0  0  0  0  0  0  0  0
   -1.0130    2.6510   -1.3290 H   0  0  0  0  0  0  0  0  0  0  0  0
    0.1830    3.1920   -0.0680 H   0  0  0  0  0  0  0  0  0  0  0  0
  1 33  1  0  0  0  0
  1 34  1  0  0  0  0
  1 35  1  0  0  0  0
  1  2  1  0  0  0  0
  2  3  1  0  0  0  0
  3 36  1  0  0  0  0
  3 37  1  0  0  0  0
  3 38  1  0  0  0  0
  2  4  1  0  0  0  0
  4 39  1  0  0  0  0
  4 40  1  0  0  0  0
  4  5  1  0  0  0  0
  5 41  1  0  0  0  0
  5 42  1  0  0  0  0
  5  6  1  0  0  0  0
  6  7  1  0  0  0  0
  7  8  2  0  0  0  0
  8 43  1  0  0  0  0
  8  9  1  0  0  0  0
  9 44  1  0  0  0  0
  9 10  2  0  0  0  0
 10 11  1  0  0  0  0
 11 45  1  0  0  0  0
 11 12  2  0  0  0  0
 12  7  1  0  0  0  0
 12 46  1  0  0  0  0
 10 13  1  0  0  0  0
 13 47  1  0  0  0  0
 13 14  1  0  0  0  0
 14 15  1  0  0  0  0
 15 16  1  0  0  0  0
 16 48  1  0  0  0  0
 16 17  2  0  0  0  0
 17 18  1  0  0  0  0
 18 49  1  0  0  0  0
 17 19  1  0  0  0  0
 19 50  1  0  0  0  0
 19 20  2  0  0  0  0
 20 51  1  0  0  0  0
 20 21  1  0  0  0  0
 21 15  2  0  0  0  0
 21 22  1  0  0  0  0
 22 23  2  0  0  0  0
 23 13  1  0  0  0  0
 23 24  1  0  0  0  0
 24 25  2  0  0  0  0
 25 52  1  0  0  0  0
 25 26  1  0  0  0  0
 26 53  1  0  0  0  0
 26 27  2  0  0  0  0
 27 54  1  0  0  0  0
 27 28  1  0  0  0  0
 28 55  1  0  0  0  0
 28 29  2  0  0  0  0
 29 24  1  0  0  0  0
 29 30  1  0  0  0  0
 30 31  1  0  0  0  0
 31 56  1  0  0  0  0
 31 57  1  0  0  0  0
 31 32  1  0  0  0  0
 32 22  1  0  0  0  0
 32 58  1  0  0  0  0
 32 59  1  0  0  0  0
M  END
>  <LOGBIO>
7.9500

>  <PRED_LOGBIO>
7.1400

>  <XV_RES>
1.0250

>  <WHL_TMPL>
1

>  <ANCH>
28-29;43-44

$$$$
ROW60
  -MTS-   01071501563D 0   0.00000     0.00000     0

 56 60  0  0  0  0  0  0  0  0999 V2000
   -9.0070    9.8310    8.1820 Cl  0  0  0  0  0  0  0  0  0  0  0  0
   -8.1620    8.5770    7.3210 C   0  0  0  0  0  0  0  0  0  0  0  0
   -6.7870    8.6940    7.0870 C   0  0  0  0  0  0  0  0  0  0  0  0
   -6.1070    7.6850    6.3940 C   0  0  0  0  0  0  0  0  0  0  0  0
   -6.8030    6.5590    5.9360 C   0  0  0  0  0  0  0  0  0  0  0  0
   -8.1780    6.4430    6.1710 C   0  0  0  0  0  0  0  0  0  0  0  0
   -8.8580    7.4520    6.8640 C   0  0  0  0  0  0  0  0  0  0  0  0
   -6.1160    5.5390    5.2360 N   0  0  0  0  0  0  0  0  0  0  0  0
   -5.0030    4.7930    5.8400 C   0  0  0  0  0  0  0  0  0  0  0  0
   -3.7760    4.7640    4.9100 C   0  0  0  0  0  0  0  0  0  0  0  0
   -4.1160    4.3810    3.5320 N   0  0  0  0  0  0  0  0  0  0  0  0
   -5.2340    5.1330    2.9440 C   0  0  0  0  0  0  0  0  0  0  0  0
   -6.4710    5.1620    3.8600 C   0  0  0  0  0  0  0  0  0  0  0  0
   -3.4650    3.4290    2.8700 C   0  0  0  0  0  0  0  0  0  0  0  0
   -3.8480    2.2620    2.9360 O   0  0  0  0  0  0  0  0  0  0  0  0
   -2.2540    3.7800    2.0390 C   0  0  0  0  0  0  0  0  0  0  0  0
   -1.6980    2.5140    1.3890 C   0  0  0  0  0  0  0  0  0  0  0  0
   -0.4730    2.8700    0.5470 C   0  0  0  0  0  0  0  0  0  0  0  0
    0.0620    1.6520   -0.0780 N   0  0  0  0  0  0  0  0  0  0  0  0
   -0.6860    1.0060   -1.0270 C   0  0  0  0  0  0  0  0  0  0  0  0
   -2.2180    1.6360   -1.4540 S   0  0  0  0  0  0  0  0  0  0  0  0
   -0.2360   -0.1320   -1.6410 N   0  0  0  0  0  0  0  0  0  0  0  0
    1.0290   -0.6680   -1.3020 C   0  0  0  0  0  0  0  0  0  0  0  0
    1.5090   -1.8310   -1.9170 C   0  0  0  0  0  0  0  0  0  0  0  0
    2.7630   -2.3430   -1.5650 C   0  0  0  0  0  0  0  0  0  0  0  0
    3.4570   -3.4400   -2.0020 O   0  0  0  0  0  0  0  0  0  0  0  0
    4.8120   -3.2320   -1.5950 C   0  0  0  0  0  0  0  0  0  0  0  0
    4.7060   -2.3920   -0.4430 O   0  0  0  0  0  0  0  0  0  0  0  0
    3.5380   -1.6920   -0.5970 C   0  0  0  0  0  0  0  0  0  0  0  0
    3.0580   -0.5300    0.0180 C   0  0  0  0  0  0  0  0  0  0  0  0
    1.8040   -0.0180   -0.3340 C   0  0  0  0  0  0  0  0  0  0  0  0
    1.2600    1.2080    0.2920 C   0  0  0  0  0  0  0  0  0  0  0  0
    1.9080    1.8090    1.1470 O   0  0  0  0  0  0  0  0  0  0  0  0
   -6.2510    9.5620    7.4400 H   0  0  0  0  0  0  0  0  0  0  0  0
   -5.0470    7.7750    6.2130 H   0  0  0  0  0  0  0  0  0  0  0  0
   -8.7140    5.5750    5.8180 H   0  0  0  0  0  0  0  0  0  0  0  0
   -9.9190    7.3620    7.0450 H   0  0  0  0  0  0  0  0  0  0  0  0
   -5.3220    3.7740    6.0500 H   0  0  0  0  0  0  0  0  0  0  0  0
   -4.7280    5.2540    6.7870 H   0  0  0  0  0  0  0  0  0  0  0  0
   -3.3050    5.7450    4.9050 H   0  0  0  0  0  0  0  0  0  0  0  0
   -3.0390    4.0690    5.3060 H   0  0  0  0  0  0  0  0  0  0  0  0
   -4.9140    6.1530    2.7380 H   0  0  0  0  0  0  0  0  0  0  0  0
   -5.5030    4.6910    1.9880 H   0  0  0  0  0  0  0  0  0  0  0  0
   -6.9420    4.1820    3.8650 H   0  0  0  0  0  0  0  0  0  0  0  0
   -7.1970    5.8720    3.4680 H   0  0  0  0  0  0  0  0  0  0  0  0
   -2.5400    4.4900    1.2650 H   0  0  0  0  0  0  0  0  0  0  0  0
   -1.4930    4.2250    2.6760 H   0  0  0  0  0  0  0  0  0  0  0  0
   -1.4130    1.8040    2.1620 H   0  0  0  0  0  0  0  0  0  0  0  0
   -2.4590    2.0690    0.7510 H   0  0  0  0  0  0  0  0  0  0  0  0
   -0.7580    3.5800   -0.2260 H   0  0  0  0  0  0  0  0  0  0  0  0
    0.2880    3.3150    1.1850 H   0  0  0  0  0  0  0  0  0  0  0  0
   -0.8070   -0.5890   -2.3380 H   0  0  0  0  0  0  0  0  0  0  0  0
    0.9110   -2.3320   -2.6640 H   0  0  0  0  0  0  0  0  0  0  0  0
    5.3130   -2.6650   -2.3770 H   0  0  0  0  0  0  0  0  0  0  0  0
    5.2650   -4.1820   -1.3190 H   0  0  0  0  0  0  0  0  0  0  0  0
    3.6560   -0.0280    0.7650 H   0  0  0  0  0  0  0  0  0  0  0  0
  1  2  1  0  0  0  0
  2  3  2  0  0  0  0
  3 34  1  0  0  0  0
  3  4  1  0  0  0  0
  4 35  1  0  0  0  0
  4  5  2  0  0  0  0
  5  6  1  0  0  0  0
  6 36  1  0  0  0  0
  6  7  2  0  0  0  0
  7  2  1  0  0  0  0
  7 37  1  0  0  0  0
  5  8  1  0  0  0  0
  8  9  1  0  0  0  0
  9 38  1  0  0  0  0
  9 39  1  0  0  0  0
  9 10  1  0  0  0  0
 10 40  1  0  0  0  0
 10 41  1  0  0  0  0
 10 11  1  0  0  0  0
 11 12  1  0  0  0  0
 12 42  1  0  0  0  0
 12 43  1  0  0  0  0
 12 13  1  0  0  0  0
 13  8  1  0  0  0  0
 13 44  1  0  0  0  0
 13 45  1  0  0  0  0
 11 14  1  0  0  0  0
 14 15  2  0  0  0  0
 14 16  1  0  0  0  0
 16 46  1  0  0  0  0
 16 47  1  0  0  0  0
 16 17  1  0  0  0  0
 17 48  1  0  0  0  0
 17 49  1  0  0  0  0
 17 18  1  0  0  0  0
 18 50  1  0  0  0  0
 18 51  1  0  0  0  0
 18 19  1  0  0  0  0
 19 20  1  0  0  0  0
 20 21  2  0  0  0  0
 20 22  1  0  0  0  0
 22 52  1  0  0  0  0
 22 23  1  0  0  0  0
 23 24  1  0  0  0  0
 24 53  1  0  0  0  0
 24 25  2  0  0  0  0
 25 26  1  0  0  0  0
 26 27  1  0  0  0  0
 27 54  1  0  0  0  0
 27 55  1  0  0  0  0
 27 28  1  0  0  0  0
 28 29  1  0  0  0  0
 29 25  1  0  0  0  0
 29 30  2  0  0  0  0
 30 56  1  0  0  0  0
 30 31  1  0  0  0  0
 31 23  2  0  0  0  0
 31 32  1  0  0  0  0
 32 19  1  0  0  0  0
 32 33  2  0  0  0  0
M  END
>  <LOGBIO>
4.9000

>  <PRED_LOGBIO>
4.6500

>  <XV_RES>
-0.5810

>  <WHL_TMPL>
1

>  <ANCH>
28-29;54-52

$$$$
ROW61
  -MTS-   01071501563D 0   0.00000     0.00000     0

 36 39  0  0  0  0  0  0  0  0999 V2000
   -2.5930    2.3560   -1.2420 O   0  0  0  0  0  0  0  0  0  0  0  0
   -1.4860    2.3250   -0.7060 C   0  0  0  0  0  0  0  0  0  0  0  0
   -0.6900    1.2740   -0.8840 N   0  0  0  0  0  0  0  0  0  0  0  0
    0.2830    1.1870   -1.9810 C   0  0  0  0  0  0  0  0  0  0  0  0
    1.7190    0.9820   -1.4620 C   0  0  0  0  0  0  0  0  0  0  0  0
    1.8040   -0.0180   -0.3340 C   0  0  0  0  0  0  0  0  0  0  0  0
    3.0580   -0.5300    0.0180 C   0  0  0  0  0  0  0  0  0  0  0  0
    3.1680   -1.4580    1.0610 C   0  0  0  0  0  0  0  0  0  0  0  0
    2.0230   -1.8740    1.7510 C   0  0  0  0  0  0  0  0  0  0  0  0
    0.7690   -1.3630    1.3980 C   0  0  0  0  0  0  0  0  0  0  0  0
    0.6590   -0.4340    0.3560 C   0  0  0  0  0  0  0  0  0  0  0  0
   -0.7080    0.1000    0.0000 C   0  0  0  0  0  0  0  0  0  0  0  0
   -1.0410    3.4560    0.1380 C   0  0  0  0  0  0  0  0  0  0  0  0
   -0.2980    4.6510   -0.3210 C   0  0  0  0  0  0  0  0  0  0  0  0
   -0.0980    5.4200    0.7580 C   0  0  0  0  0  0  0  0  0  0  0  0
   -0.6640    4.7900    1.8640 O   0  0  0  0  0  0  0  0  0  0  0  0
   -1.2330    3.5840    1.4380 N   0  0  0  0  0  0  0  0  0  0  0  0
    0.6070    6.7210    0.7730 C   0  0  0  0  0  0  0  0  0  0  0  0
    1.7530    7.0130    1.5100 O   0  0  0  0  0  0  0  0  0  0  0  0
    2.1120    8.3360    1.2590 C   0  0  0  0  0  0  0  0  0  0  0  0
    1.2340    8.8670    0.3980 C   0  0  0  0  0  0  0  0  0  0  0  0
    0.2480    7.8100    0.0790 C   0  0  0  0  0  0  0  0  0  0  0  0
    0.2740    2.1560   -2.4750 H   0  0  0  0  0  0  0  0  0  0  0  0
    0.0290    0.3340   -2.6080 H   0  0  0  0  0  0  0  0  0  0  0  0
    2.0240    1.9370   -1.0400 H   0  0  0  0  0  0  0  0  0  0  0  0
    2.3240    0.6150   -2.2890 H   0  0  0  0  0  0  0  0  0  0  0  0
    3.9420   -0.2090   -0.5140 H   0  0  0  0  0  0  0  0  0  0  0  0
    4.1360   -1.8530    1.3320 H   0  0  0  0  0  0  0  0  0  0  0  0
    2.1080   -2.5910    2.5550 H   0  0  0  0  0  0  0  0  0  0  0  0
   -0.1140   -1.6840    1.9300 H   0  0  0  0  0  0  0  0  0  0  0  0
   -1.1930   -0.6900   -0.5700 H   0  0  0  0  0  0  0  0  0  0  0  0
   -1.2080    0.3760    0.9250 H   0  0  0  0  0  0  0  0  0  0  0  0
    0.0210    4.8630   -1.3310 H   0  0  0  0  0  0  0  0  0  0  0  0
    2.9600    8.8490    1.6890 H   0  0  0  0  0  0  0  0  0  0  0  0
    1.2430    9.8740    0.0100 H   0  0  0  0  0  0  0  0  0  0  0  0
   -0.5980    7.8990   -0.5860 H   0  0  0  0  0  0  0  0  0  0  0  0
  1  2  2  0  0  0  0
  2  3  1  0  0  0  0
  3  4  1  0  0  0  0
  4 23  1  0  0  0  0
  4 24  1  0  0  0  0
  4  5  1  0  0  0  0
  5 25  1  0  0  0  0
  5 26  1  0  0  0  0
  5  6  1  0  0  0  0
  6  7  1  0  0  0  0
  7 27  1  0  0  0  0
  7  8  2  0  0  0  0
  8 28  1  0  0  0  0
  8  9  1  0  0  0  0
  9 29  1  0  0  0  0
  9 10  2  0  0  0  0
 10 30  1  0  0  0  0
 10 11  1  0  0  0  0
 11  6  2  0  0  0  0
 11 12  1  0  0  0  0
 12  3  1  0  0  0  0
 12 31  1  0  0  0  0
 12 32  1  0  0  0  0
  2 13  1  0  0  0  0
 13 14  1  0  0  0  0
 14 33  1  0  0  0  0
 14 15  2  0  0  0  0
 15 16  1  0  0  0  0
 16 17  1  0  0  0  0
 17 13  2  0  0  0  0
 15 18  1  0  0  0  0
 18 19  1  0  0  0  0
 19 20  1  0  0  0  0
 20 34  1  0  0  0  0
 20 21  2  0  0  0  0
 21 35  1  0  0  0  0
 21 22  1  0  0  0  0
 22 18  2  0  0  0  0
 22 36  1  0  0  0  0
M  END
>  <LOGBIO>
4.4900

>  <PRED_LOGBIO>
6.2000

>  <XV_RES>
-3.2660

>  <WHL_TMPL>
1

>  <ANCH>
28-29;10-11

$$$$
ROW62
  -MTS-   01071501563D 0   0.00000     0.00000     0

 62 66  0  0  1  0  0  0  0  0999 V2000
    7.8380    8.0380    1.4750 C   0  0  0  0  0  0  0  0  0  0  0  0
    6.6960    8.8270    0.8420 C   0  0  1  0  0  0  0  0  0  0  0  0
    6.3510    8.2320   -0.5360 C   0  0  0  0  0  0  0  0  0  0  0  0
    4.8540    7.8810   -0.4400 C   0  0  0  0  0  0  0  0  0  0  0  0
    4.3290    8.6530    0.6950 N   0  0  0  0  0  0  0  0  0  0  0  0
    3.1180    8.0260    1.2450 C   0  0  0  0  0  0  0  0  0  0  0  0
    3.1450    6.5260    0.9540 C   0  0  0  0  0  0  0  0  0  0  0  0
    1.9670    5.9160    1.4900 O   0  0  0  0  0  0  0  0  0  0  0  0
    1.8120    4.5650    1.3260 C   0  0  0  0  0  0  0  0  0  0  0  0
    1.1550    4.0680    0.1940 C   0  0  0  0  0  0  0  0  0  0  0  0
    0.9960    2.6870    0.0270 C   0  0  0  0  0  0  0  0  0  0  0  0
    1.4940    1.8030    0.9910 C   0  0  0  0  0  0  0  0  0  0  0  0
    2.1500    2.3000    2.1240 C   0  0  0  0  0  0  0  0  0  0  0  0
    2.3090    3.6810    2.2910 C   0  0  0  0  0  0  0  0  0  0  0  0
    1.3220    0.3140    0.8110 C   0  0  2  0  0  0  0  0  0  0  0  0
    1.9860   -0.0240   -0.4100 O   0  0  0  0  0  0  0  0  0  0  0  0
    1.7050    0.8870   -1.3940 C   0  0  0  0  0  0  0  0  0  0  0  0
    2.8570    1.3080   -2.0690 C   0  0  0  0  0  0  0  0  0  0  0  0
    2.7580    2.2400   -3.1090 C   0  0  0  0  0  0  0  0  0  0  0  0
    1.5070    2.7520   -3.4730 C   0  0  0  0  0  0  0  0  0  0  0  0
    1.4100    3.6640   -4.4910 O   0  0  0  0  0  0  0  0  0  0  0  0
    0.3550    2.3310   -2.7980 C   0  0  0  0  0  0  0  0  0  0  0  0
    0.4540    1.3990   -1.7590 C   0  0  0  0  0  0  0  0  0  0  0  0
   -0.9000    0.7670   -0.8100 S   0  0  0  0  0  0  0  0  0  0  0  0
   -0.1930    0.0600    0.7110 C   0  0  2  0  0  0  0  0  0  0  0  0
   -0.8250    0.8110    1.8590 C   0  0  0  0  0  0  0  0  0  0  0  0
   -1.4520    0.1080    2.8950 C   0  0  0  0  0  0  0  0  0  0  0  0
   -2.0370    0.8040    3.9590 C   0  0  0  0  0  0  0  0  0  0  0  0
   -1.9950    2.2030    3.9890 C   0  0  0  0  0  0  0  0  0  0  0  0
   -2.5680    2.8840    5.0300 O   0  0  0  0  0  0  0  0  0  0  0  0
   -1.3670    2.9060    2.9530 C   0  0  0  0  0  0  0  0  0  0  0  0
   -0.7820    2.2100    1.8890 C   0  0  0  0  0  0  0  0  0  0  0  0
    5.4170    8.6600    1.6830 C   0  0  0  0  0  0  0  0  0  0  0  0
    8.7840    8.5300    1.2550 H   0  0  0  0  0  0  0  0  0  0  0  0
    7.8510    7.0290    1.0680 H   0  0  0  0  0  0  0  0  0  0  0  0
    7.6940    7.9930    2.5530 H   0  0  0  0  0  0  0  0  0  0  0  0
    6.9330    9.8840    0.7380 H   0  0  0  0  0  0  0  0  0  0  0  0
    6.5350    8.9510   -1.3310 H   0  0  0  0  0  0  0  0  0  0  0  0
    6.9490    7.3470   -0.7420 H   0  0  0  0  0  0  0  0  0  0  0  0
    4.7470    6.8180   -0.2330 H   0  0  0  0  0  0  0  0  0  0  0  0
    4.3520    8.1950   -1.3530 H   0  0  0  0  0  0  0  0  0  0  0  0
    3.0840    8.1860    2.3210 H   0  0  0  0  0  0  0  0  0  0  0  0
    2.2380    8.4700    0.7840 H   0  0  0  0  0  0  0  0  0  0  0  0
    3.1790    6.3660   -0.1210 H   0  0  0  0  0  0  0  0  0  0  0  0
    4.0250    6.0830    1.4150 H   0  0  0  0  0  0  0  0  0  0  0  0
    0.7710    4.7500   -0.5510 H   0  0  0  0  0  0  0  0  0  0  0  0
    0.4890    2.3040   -0.8470 H   0  0  0  0  0  0  0  0  0  0  0  0
    2.5340    1.6180    2.8680 H   0  0  0  0  0  0  0  0  0  0  0  0
    2.8160    4.0640    3.1640 H   0  0  0  0  0  0  0  0  0  0  0  0
    1.7380   -0.2250    1.6600 H   0  0  0  0  0  0  0  0  0  0  0  0
    3.8220    0.9130   -1.7880 H   0  0  0  0  0  0  0  0  0  0  0  0
    3.6470    2.5650   -3.6290 H   0  0  0  0  0  0  0  0  0  0  0  0
    1.2830    3.2210   -5.3440 H   0  0  0  0  0  0  0  0  0  0  0  0
   -0.6100    2.7260   -3.0800 H   0  0  0  0  0  0  0  0  0  0  0  0
   -0.4270   -1.0020    0.7350 H   0  0  0  0  0  0  0  0  0  0  0  0
   -1.4850   -0.9720    2.8720 H   0  0  0  0  0  0  0  0  0  0  0  0
   -2.5210    0.2610    4.7580 H   0  0  0  0  0  0  0  0  0  0  0  0
   -3.4970    3.0900    4.8420 H   0  0  0  0  0  0  0  0  0  0  0  0
   -1.3350    3.9850    2.9760 H   0  0  0  0  0  0  0  0  0  0  0  0
   -0.2980    2.7520    1.0900 H   0  0  0  0  0  0  0  0  0  0  0  0
    5.4380    7.7310    2.2500 H   0  0  0  0  0  0  0  0  0  0  0  0
    5.3010    9.4790    2.3900 H   0  0  0  0  0  0  0  0  0  0  0  0
  1 34  1  0  0  0  0
  1 35  1  0  0  0  0
  1 36  1  0  0  0  0
  1  2  1  0  0  0  0
  2 37  1  0  0  0  0
  2  3  1  0  0  0  0
  3 38  1  0  0  0  0
  3 39  1  0  0  0  0
  3  4  1  0  0  0  0
  4 40  1  0  0  0  0
  4 41  1  0  0  0  0
  4  5  1  0  0  0  0
  5  6  1  0  0  0  0
  6 42  1  0  0  0  0
  6 43  1  0  0  0  0
  6  7  1  0  0  0  0
  7 44  1  0  0  0  0
  7 45  1  0  0  0  0
  7  8  1  0  0  0  0
  8  9  1  0  0  0  0
  9 10  2  0  0  0  0
 10 46  1  0  0  0  0
 10 11  1  0  0  0  0
 11 47  1  0  0  0  0
 11 12  2  0  0  0  0
 12 13  1  0  0  0  0
 13 48  1  0  0  0  0
 13 14  2  0  0  0  0
 14  9  1  0  0  0  0
 14 49  1  0  0  0  0
 12 15  1  0  0  0  0
 15 50  1  0  0  0  0
 15 16  1  0  0  0  0
 16 17  1  0  0  0  0
 17 18  1  0  0  0  0
 18 51  1  0  0  0  0
 18 19  2  0  0  0  0
 19 52  1  0  0  0  0
 19 20  1  0  0  0  0
 20 21  1  0  0  0  0
 21 53  1  0  0  0  0
 20 22  2  0  0  0  0
 22 54  1  0  0  0  0
 22 23  1  0  0  0  0
 23 17  2  0  0  0  0
 23 24  1  0  0  0  0
 24 25  1  0  0  0  0
 25 15  1  0  0  0  0
 25 55  1  0  0  0  0
 25 26  1  0  0  0  0
 26 27  2  0  0  0  0
 27 56  1  0  0  0  0
 27 28  1  0  0  0  0
 28 57  1  0  0  0  0
 28 29  2  0  0  0  0
 29 30  1  0  0  0  0
 30 58  1  0  0  0  0
 29 31  1  0  0  0  0
 31 59  1  0  0  0  0
 31 32  2  0  0  0  0
 32 26  1  0  0  0  0
 32 60  1  0  0  0  0
  5 33  1  0  0  0  0
 33  2  1  0  0  0  0
 33 61  1  0  0  0  0
 33 62  1  0  0  0  0
M  END
>  <LOGBIO>
9.0000

>  <PRED_LOGBIO>
8.9800

>  <XV_RES>
0.0360

>  <WHL_TMPL>
1

>  <ANCH>
4-6;35-34

$$$$
ROW63
  -MTS-   01071501563D 0   0.00000     0.00000     0

 45 48  0  0  1  0  0  0  0  0999 V2000
   -5.4870   -1.6340    2.1090 O   0  0  0  0  0  0  0  0  0  0  0  0
   -4.3200   -1.0920    1.6570 C   0  0  0  0  0  0  0  0  0  0  0  0
   -3.8900    0.1610    2.0810 C   0  0  0  0  0  0  0  0  0  0  0  0
   -2.6850    0.6750    1.5930 C   0  0  0  0  0  0  0  0  0  0  0  0
   -1.9060   -0.0570    0.6810 C   0  0  0  0  0  0  0  0  0  0  0  0
   -2.3650   -1.3180    0.2680 C   0  0  0  0  0  0  0  0  0  0  0  0
   -3.5670   -1.8330    0.7550 C   0  0  0  0  0  0  0  0  0  0  0  0
   -0.6010    0.4770    0.1400 C   0  0  2  0  0  0  0  0  0  0  0  0
   -0.1780   -0.3280   -1.1030 C   0  0  0  0  0  0  0  0  0  0  0  0
    1.1640    0.1580   -1.5950 C   0  0  0  0  0  0  0  0  0  0  0  0
    1.5060    0.0550   -2.7720 O   0  0  0  0  0  0  0  0  0  0  0  0
    2.0430    0.7650   -0.5710 C   0  0  0  0  0  0  0  0  0  0  0  0
    3.3020    1.2350   -0.9640 C   0  0  0  0  0  0  0  0  0  0  0  0
    3.6960    1.1270   -2.2710 O   0  0  0  0  0  0  0  0  0  0  0  0
    4.1580    1.8150   -0.0200 C   0  0  0  0  0  0  0  0  0  0  0  0
    3.7560    1.9250    1.3160 C   0  0  0  0  0  0  0  0  0  0  0  0
    4.5940    2.4930    2.2390 O   0  0  0  0  0  0  0  0  0  0  0  0
    2.4970    1.4550    1.7090 C   0  0  0  0  0  0  0  0  0  0  0  0
    2.0630    1.5740    3.1500 C   0  0  0  0  0  0  0  0  0  0  0  0
    2.4810    0.3350    3.9060 C   0  0  0  0  0  0  0  0  0  0  0  0
    1.6170   -0.7640    3.9800 C   0  0  0  0  0  0  0  0  0  0  0  0
    2.0050   -1.9130    4.6810 C   0  0  0  0  0  0  0  0  0  0  0  0
    3.2570   -1.9620    5.3060 C   0  0  0  0  0  0  0  0  0  0  0  0
    4.1200   -0.8620    5.2320 C   0  0  0  0  0  0  0  0  0  0  0  0
    3.7320    0.2860    4.5310 C   0  0  0  0  0  0  0  0  0  0  0  0
    1.6410    0.8750    0.7650 C   0  0  0  0  0  0  0  0  0  0  0  0
    0.4090    0.4150    1.1500 O   0  0  0  0  0  0  0  0  0  0  0  0
   -6.2200   -1.1460    1.7020 H   0  0  0  0  0  0  0  0  0  0  0  0
   -4.4820    0.7320    2.7810 H   0  0  0  0  0  0  0  0  0  0  0  0
   -2.3480    1.6470    1.9210 H   0  0  0  0  0  0  0  0  0  0  0  0
   -1.7820   -1.8950   -0.4340 H   0  0  0  0  0  0  0  0  0  0  0  0
   -3.9110   -2.8040    0.4320 H   0  0  0  0  0  0  0  0  0  0  0  0
   -0.7890    1.5130   -0.1350 H   0  0  0  0  0  0  0  0  0  0  0  0
   -0.1100   -1.3830   -0.8450 H   0  0  0  0  0  0  0  0  0  0  0  0
   -0.9200   -0.2000   -1.8880 H   0  0  0  0  0  0  0  0  0  0  0  0
    3.4380    1.9130   -2.7780 H   0  0  0  0  0  0  0  0  0  0  0  0
    5.1290    2.1780   -0.3230 H   0  0  0  0  0  0  0  0  0  0  0  0
    5.1640    1.8240    2.6490 H   0  0  0  0  0  0  0  0  0  0  0  0
    0.9810    1.6780    3.1960 H   0  0  0  0  0  0  0  0  0  0  0  0
    2.5300    2.4480    3.5990 H   0  0  0  0  0  0  0  0  0  0  0  0
    0.6520   -0.7260    3.4980 H   0  0  0  0  0  0  0  0  0  0  0  0
    1.3390   -2.7610    4.7390 H   0  0  0  0  0  0  0  0  0  0  0  0
    3.5560   -2.8480    5.8470 H   0  0  0  0  0  0  0  0  0  0  0  0
    5.0860   -0.9000    5.7140 H   0  0  0  0  0  0  0  0  0  0  0  0
    4.3990    1.1340    4.4740 H   0  0  0  0  0  0  0  0  0  0  0  0
  1 28  1  0  0  0  0
  1  2  1  0  0  0  0
  2  3  2  0  0  0  0
  3 29  1  0  0  0  0
  3  4  1  0  0  0  0
  4 30  1  0  0  0  0
  4  5  2  0  0  0  0
  5  6  1  0  0  0  0
  6 31  1  0  0  0  0
  6  7  2  0  0  0  0
  7  2  1  0  0  0  0
  7 32  1  0  0  0  0
  5  8  1  0  0  0  0
  8 33  1  0  0  0  0
  8  9  1  0  0  0  0
  9 34  1  0  0  0  0
  9 35  1  0  0  0  0
  9 10  1  0  0  0  0
 10 11  2  0  0  0  0
 10 12  1  0  0  0  0
 12 13  1  0  0  0  0
 13 14  1  0  0  0  0
 14 36  1  0  0  0  0
 13 15  2  0  0  0  0
 15 37  1  0  0  0  0
 15 16  1  0  0  0  0
 16 17  1  0  0  0  0
 17 38  1  0  0  0  0
 16 18  2  0  0  0  0
 18 19  1  0  0  0  0
 19 39  1  0  0  0  0
 19 40  1  0  0  0  0
 19 20  1  0  0  0  0
 20 21  2  0  0  0  0
 21 41  1  0  0  0  0
 21 22  1  0  0  0  0
 22 42  1  0  0  0  0
 22 23  2  0  0  0  0
 23 43  1  0  0  0  0
 23 24  1  0  0  0  0
 24 44  1  0  0  0  0
 24 25  2  0  0  0  0
 25 20  1  0  0  0  0
 25 45  1  0  0  0  0
 18 26  1  0  0  0  0
 26 12  2  0  0  0  0
 26 27  1  0  0  0  0
 27  8  1  0  0  0  0
M  END
>  <LOGBIO>
6.3000

>  <PRED_LOGBIO>
6.1200

>  <XV_RES>
0.1150

>  <WHL_TMPL>
1

>  <ANCH>
18-19;3-1

$$$$
ROW64
  -MTS-   01071501563D 0   0.00000     0.00000     0

 34 36  0  0  0  0  0  0  0  0999 V2000
    5.1940    1.2310   -2.3880 O   0  0  0  0  0  0  0  0  0  0  0  0
    4.0930    0.7970   -1.6980 C   0  0  0  0  0  0  0  0  0  0  0  0
    4.2490   -0.0290   -0.5790 C   0  0  0  0  0  0  0  0  0  0  0  0
    3.1240   -0.4720    0.1270 C   0  0  0  0  0  0  0  0  0  0  0  0
    1.8430   -0.0890   -0.2860 C   0  0  0  0  0  0  0  0  0  0  0  0
    0.6490   -0.5830    0.4950 C   0  0  0  0  0  0  0  0  0  0  0  0
   -0.6110    0.1040    0.1800 N   0  0  0  0  0  0  0  0  0  0  0  0
   -0.8230    0.3430   -1.2550 C   0  0  0  0  0  0  0  0  0  0  0  0
    0.3180    1.1690   -1.8760 C   0  0  0  0  0  0  0  0  0  0  0  0
    1.6870    0.7380   -1.4050 C   0  0  0  0  0  0  0  0  0  0  0  0
    2.8120    1.1810   -2.1110 C   0  0  0  0  0  0  0  0  0  0  0  0
   -1.4840    0.4780    1.1120 C   0  0  0  0  0  0  0  0  0  0  0  0
   -1.3950    1.5910    1.6260 O   0  0  0  0  0  0  0  0  0  0  0  0
   -2.5830   -0.4660    1.5380 C   0  0  0  0  0  0  0  0  0  0  0  0
   -2.0470   -1.5790    2.0280 F   0  0  0  0  0  0  0  0  0  0  0  0
   -3.3290    0.1160    2.4730 F   0  0  0  0  0  0  0  0  0  0  0  0
   -3.3430   -0.7650    0.4870 F   0  0  0  0  0  0  0  0  0  0  0  0
   -0.5790    0.4650    0.1420 C   0  0  0  0  0  0  0  0  0  0  0  0
   -1.7390    0.6470    0.7880 C   0  0  0  0  0  0  0  0  0  0  0  0
   -2.6700    1.6270    0.1860 C   0  0  0  0  0  0  0  0  0  0  0  0
   -2.2490    2.2230   -0.9380 C   0  0  0  0  0  0  0  0  0  0  0  0
   -0.6460    1.5450   -1.2580 S   0  0  0  0  0  0  0  0  0  0  0  0
    4.8850    1.7200   -3.1670 H   0  0  0  0  0  0  0  0  0  0  0  0
    5.2380   -0.3250   -0.2600 H   0  0  0  0  0  0  0  0  0  0  0  0
    3.2450   -1.1100    0.9900 H   0  0  0  0  0  0  0  0  0  0  0  0
    0.8590   -0.4900    1.5590 H   0  0  0  0  0  0  0  0  0  0  0  0
   -1.7190    0.9550   -1.3330 H   0  0  0  0  0  0  0  0  0  0  0  0
   -0.8590   -0.6160   -1.7680 H   0  0  0  0  0  0  0  0  0  0  0  0
    0.1830    2.1860   -1.5130 H   0  0  0  0  0  0  0  0  0  0  0  0
    0.2740    1.0430   -2.9550 H   0  0  0  0  0  0  0  0  0  0  0  0
    2.6910    1.8190   -2.9740 H   0  0  0  0  0  0  0  0  0  0  0  0
   -1.9800    0.1100    1.6940 H   0  0  0  0  0  0  0  0  0  0  0  0
   -3.6310    1.8490    0.6260 H   0  0  0  0  0  0  0  0  0  0  0  0
   -2.7770    2.9610   -1.5240 H   0  0  0  0  0  0  0  0  0  0  0  0
  1 23  1  0  0  0  0
  1  2  1  0  0  0  0
  2  3  1  0  0  0  0
  3 24  1  0  0  0  0
  3  4  2  0  0  0  0
  4 25  1  0  0  0  0
  4  5  1  0  0  0  0
  5  6  1  0  0  0  0
  6 26  1  0  0  0  0
  6  7  1  0  0  0  0
  7  8  1  0  0  0  0
  8 27  1  0  0  0  0
  8 28  1  0  0  0  0
  8  9  1  0  0  0  0
  9 29  1  0  0  0  0
  9 30  1  0  0  0  0
  9 10  1  0  0  0  0
 10  5  2  0  0  0  0
 10 11  1  0  0  0  0
 11  2  2  0  0  0  0
 11 31  1  0  0  0  0
  7 12  1  0  0  0  0
 12 13  2  0  0  0  0
 12 14  1  0  0  0  0
 14 15  1  0  0  0  0
 14 16  1  0  0  0  0
 14 17  1  0  0  0  0
  6 18  1  0  0  0  0
 18 19  2  0  0  0  0
 19 32  1  0  0  0  0
 19 20  1  0  0  0  0
 20 33  1  0  0  0  0
 20 21  2  0  0  0  0
 21 34  1  0  0  0  0
 21 22  1  0  0  0  0
 22 18  1  0  0  0  0
M  END
>  <LOGBIO>
6.4100

>  <PRED_LOGBIO>
6.2500

>  <XV_RES>
0.2110

>  <WHL_TMPL>
1

>  <ANCH>
2-3;1-3

$$$$
ROW65
  -MTS-   01071501563D 0   0.00000     0.00000     0

 68 72  0  0  1  0  0  0  0  0999 V2000
    9.0950    7.6580    1.6230 C   0  0  0  0  0  0  0  0  0  0  0  0
    7.6380    7.4590    2.0330 C   0  0  0  0  0  0  0  0  0  0  0  0
    7.3130    5.9690    2.0490 C   0  0  0  0  0  0  0  0  0  0  0  0
    6.7260    8.1690    1.0330 C   0  0  2  0  0  0  0  0  0  0  0  0
    6.1990    7.2140   -0.0540 C   0  0  0  0  0  0  0  0  0  0  0  0
    4.8620    7.8770   -0.4350 C   0  0  0  0  0  0  0  0  0  0  0  0
    4.3300    8.6530    0.6950 N   0  0  0  0  0  0  0  0  0  0  0  0
    3.1200    8.0260    1.2450 C   0  0  0  0  0  0  0  0  0  0  0  0
    3.1450    6.5260    0.9540 C   0  0  0  0  0  0  0  0  0  0  0  0
    1.9680    5.9160    1.4900 O   0  0  0  0  0  0  0  0  0  0  0  0
    1.8120    4.5650    1.3260 C   0  0  0  0  0  0  0  0  0  0  0  0
    1.1550    4.0680    0.1940 C   0  0  0  0  0  0  0  0  0  0  0  0
    0.9960    2.6870    0.0260 C   0  0  0  0  0  0  0  0  0  0  0  0
    1.4940    1.8030    0.9910 C   0  0  0  0  0  0  0  0  0  0  0  0
    2.1510    2.3000    2.1240 C   0  0  0  0  0  0  0  0  0  0  0  0
    2.3100    3.6810    2.2910 C   0  0  0  0  0  0  0  0  0  0  0  0
    1.3220    0.3140    0.8110 C   0  0  2  0  0  0  0  0  0  0  0  0
    1.9860   -0.0240   -0.4100 O   0  0  0  0  0  0  0  0  0  0  0  0
    1.7050    0.8870   -1.3940 C   0  0  0  0  0  0  0  0  0  0  0  0
    2.8570    1.3080   -2.0690 C   0  0  0  0  0  0  0  0  0  0  0  0
    2.7580    2.2400   -3.1090 C   0  0  0  0  0  0  0  0  0  0  0  0
    1.5070    2.7520   -3.4730 C   0  0  0  0  0  0  0  0  0  0  0  0
    1.4100    3.6640   -4.4910 O   0  0  0  0  0  0  0  0  0  0  0  0
    0.3550    2.3310   -2.7980 C   0  0  0  0  0  0  0  0  0  0  0  0
    0.4540    1.3990   -1.7590 C   0  0  0  0  0  0  0  0  0  0  0  0
   -0.9000    0.7670   -0.8100 S   0  0  0  0  0  0  0  0  0  0  0  0
   -0.1930    0.0600    0.7110 C   0  0  2  0  0  0  0  0  0  0  0  0
   -0.8250    0.8110    1.8590 C   0  0  0  0  0  0  0  0  0  0  0  0
   -1.4520    0.1080    2.8950 C   0  0  0  0  0  0  0  0  0  0  0  0
   -2.0370    0.8040    3.9590 C   0  0  0  0  0  0  0  0  0  0  0  0
   -1.9950    2.2030    3.9880 C   0  0  0  0  0  0  0  0  0  0  0  0
   -2.5670    2.8840    5.0300 O   0  0  0  0  0  0  0  0  0  0  0  0
   -1.3670    2.9060    2.9530 C   0  0  0  0  0  0  0  0  0  0  0  0
   -0.7820    2.2100    1.8880 C   0  0  0  0  0  0  0  0  0  0  0  0
    5.4190    8.6600    1.6820 C   0  0  0  0  0  0  0  0  0  0  0  0
    9.2520    7.2410    0.6300 H   0  0  0  0  0  0  0  0  0  0  0  0
    9.7440    7.1530    2.3350 H   0  0  0  0  0  0  0  0  0  0  0  0
    9.3260    8.7210    1.6110 H   0  0  0  0  0  0  0  0  0  0  0  0
    7.4810    7.8760    3.0260 H   0  0  0  0  0  0  0  0  0  0  0  0
    7.4700    5.5520    1.0570 H   0  0  0  0  0  0  0  0  0  0  0  0
    7.9620    5.4640    2.7610 H   0  0  0  0  0  0  0  0  0  0  0  0
    6.2750    5.8270    2.3420 H   0  0  0  0  0  0  0  0  0  0  0  0
    7.3120    8.9850    0.6160 H   0  0  0  0  0  0  0  0  0  0  0  0
    6.0530    6.2070    0.3310 H   0  0  0  0  0  0  0  0  0  0  0  0
    6.8760    7.1600   -0.9040 H   0  0  0  0  0  0  0  0  0  0  0  0
    5.0130    8.5360   -1.2870 H   0  0  0  0  0  0  0  0  0  0  0  0
    4.1440    7.1090   -0.7170 H   0  0  0  0  0  0  0  0  0  0  0  0
    3.0850    8.1860    2.3210 H   0  0  0  0  0  0  0  0  0  0  0  0
    2.2390    8.4700    0.7850 H   0  0  0  0  0  0  0  0  0  0  0  0
    3.1790    6.3660   -0.1210 H   0  0  0  0  0  0  0  0  0  0  0  0
    4.0250    6.0820    1.4150 H   0  0  0  0  0  0  0  0  0  0  0  0
    0.7720    4.7500   -0.5500 H   0  0  0  0  0  0  0  0  0  0  0  0
    0.4900    2.3040   -0.8470 H   0  0  0  0  0  0  0  0  0  0  0  0
    2.5350    1.6180    2.8680 H   0  0  0  0  0  0  0  0  0  0  0  0
    2.8170    4.0640    3.1640 H   0  0  0  0  0  0  0  0  0  0  0  0
    1.7380   -0.2250    1.6600 H   0  0  0  0  0  0  0  0  0  0  0  0
    3.8220    0.9130   -1.7880 H   0  0  0  0  0  0  0  0  0  0  0  0
    3.6470    2.5650   -3.6290 H   0  0  0  0  0  0  0  0  0  0  0  0
    1.2830    3.2210   -5.3440 H   0  0  0  0  0  0  0  0  0  0  0  0
   -0.6100    2.7260   -3.0800 H   0  0  0  0  0  0  0  0  0  0  0  0
   -0.4280   -1.0020    0.7360 H   0  0  0  0  0  0  0  0  0  0  0  0
   -1.4850   -0.9710    2.8730 H   0  0  0  0  0  0  0  0  0  0  0  0
   -2.5210    0.2620    4.7580 H   0  0  0  0  0  0  0  0  0  0  0  0
   -3.4960    3.0910    4.8420 H   0  0  0  0  0  0  0  0  0  0  0  0
   -1.3340    3.9850    2.9750 H   0  0  0  0  0  0  0  0  0  0  0  0
   -0.2980    2.7520    1.0900 H   0  0  0  0  0  0  0  0  0  0  0  0
    5.1590    8.0080    2.5130 H   0  0  0  0  0  0  0  0  0  0  0  0
    5.5590    9.6710    2.0600 H   0  0  0  0  0  0  0  0  0  0  0  0
  1 36  1  0  0  0  0
  1 37  1  0  0  0  0
  1 38  1  0  0  0  0
  1  2  1  0  0  0  0
  2 39  1  0  0  0  0
  2  3  1  0  0  0  0
  3 40  1  0  0  0  0
  3 41  1  0  0  0  0
  3 42  1  0  0  0  0
  2  4  1  0  0  0  0
  4 43  1  0  0  0  0
  4  5  1  0  0  0  0
  5 44  1  0  0  0  0
  5 45  1  0  0  0  0
  5  6  1  0  0  0  0
  6 46  1  0  0  0  0
  6 47  1  0  0  0  0
  6  7  1  0  0  0  0
  7  8  1  0  0  0  0
  8 48  1  0  0  0  0
  8 49  1  0  0  0  0
  8  9  1  0  0  0  0
  9 50  1  0  0  0  0
  9 51  1  0  0  0  0
  9 10  1  0  0  0  0
 10 11  1  0  0  0  0
 11 12  2  0  0  0  0
 12 52  1  0  0  0  0
 12 13  1  0  0  0  0
 13 53  1  0  0  0  0
 13 14  2  0  0  0  0
 14 15  1  0  0  0  0
 15 54  1  0  0  0  0
 15 16  2  0  0  0  0
 16 11  1  0  0  0  0
 16 55  1  0  0  0  0
 14 17  1  0  0  0  0
 17 56  1  0  0  0  0
 17 18  1  0  0  0  0
 18 19  1  0  0  0  0
 19 20  1  0  0  0  0
 20 57  1  0  0  0  0
 20 21  2  0  0  0  0
 21 58  1  0  0  0  0
 21 22  1  0  0  0  0
 22 23  1  0  0  0  0
 23 59  1  0  0  0  0
 22 24  2  0  0  0  0
 24 60  1  0  0  0  0
 24 25  1  0  0  0  0
 25 19  2  0  0  0  0
 25 26  1  0  0  0  0
 26 27  1  0  0  0  0
 27 17  1  0  0  0  0
 27 61  1  0  0  0  0
 27 28  1  0  0  0  0
 28 29  2  0  0  0  0
 29 62  1  0  0  0  0
 29 30  1  0  0  0  0
 30 63  1  0  0  0  0
 30 31  2  0  0  0  0
 31 32  1  0  0  0  0
 32 64  1  0  0  0  0
 31 33  1  0  0  0  0
 33 65  1  0  0  0  0
 33 34  2  0  0  0  0
 34 28  1  0  0  0  0
 34 66  1  0  0  0  0
  7 35  1  0  0  0  0
 35  4  1  0  0  0  0
 35 67  1  0  0  0  0
 35 68  1  0  0  0  0
M  END
>  <LOGBIO>
9.4000

>  <PRED_LOGBIO>
9.1900

>  <XV_RES>
0.3050

>  <WHL_TMPL>
1

>  <ANCH>
4-6;41-40

$$$$
ROW66
  -MTS-   01071501563D 0   0.00000     0.00000     0

 67 71  0  0  0  0  0  0  0  0999 V2000
    1.0150   -0.7500    1.9640 C   0  0  0  0  0  0  0  0  0  0  0  0
    0.6490   -0.5870    0.4920 C   0  0  0  0  0  0  0  0  0  0  0  0
   -0.5590    0.2380    0.3470 N   0  0  0  0  0  0  0  0  0  0  0  0
   -0.8170    0.6900   -1.0280 C   0  0  0  0  0  0  0  0  0  0  0  0
    0.3620    1.4980   -1.5990 C   0  0  0  0  0  0  0  0  0  0  0  0
    1.7080    0.8950   -1.2730 C   0  0  0  0  0  0  0  0  0  0  0  0
    2.8330    1.3380   -1.9780 C   0  0  0  0  0  0  0  0  0  0  0  0
    4.0930    0.7970   -1.6980 C   0  0  0  0  0  0  0  0  0  0  0  0
    5.1940    1.2310   -2.3880 O   0  0  0  0  0  0  0  0  0  0  0  0
    4.2280   -0.1870   -0.7110 C   0  0  0  0  0  0  0  0  0  0  0  0
    3.1030   -0.6300   -0.0050 C   0  0  0  0  0  0  0  0  0  0  0  0
    1.8430   -0.0890   -0.2860 C   0  0  0  0  0  0  0  0  0  0  0  0
   -1.4000    0.5690    1.4360 C   0  0  0  0  0  0  0  0  0  0  0  0
   -2.7080    0.0730    1.4860 C   0  0  0  0  0  0  0  0  0  0  0  0
   -3.5400    0.4000    2.5630 C   0  0  0  0  0  0  0  0  0  0  0  0
   -3.0640    1.2230    3.5910 C   0  0  0  0  0  0  0  0  0  0  0  0
   -1.7550    1.7190    3.5410 C   0  0  0  0  0  0  0  0  0  0  0  0
   -1.1630    2.7420    4.8180 Cl  0  0  0  0  0  0  0  0  0  0  0  0
   -0.9230    1.3920    2.4630 C   0  0  0  0  0  0  0  0  0  0  0  0
    0.3020   -1.9290   -0.1070 C   0  0  0  0  0  0  0  0  0  0  0  0
   -0.0430   -2.0230   -1.4610 C   0  0  0  0  0  0  0  0  0  0  0  0
   -0.3650   -3.2670   -2.0170 C   0  0  0  0  0  0  0  0  0  0  0  0
   -0.3420   -4.4170   -1.2190 C   0  0  0  0  0  0  0  0  0  0  0  0
   -0.6570   -5.6340   -1.7620 O   0  0  0  0  0  0  0  0  0  0  0  0
   -2.0250   -6.0490   -1.7330 C   0  0  0  0  0  0  0  0  0  0  0  0
   -2.1550   -7.4240   -2.3860 C   0  0  0  0  0  0  0  0  0  0  0  0
   -3.5610   -7.8510   -2.3550 N   0  0  0  0  0  0  0  0  0  0  0  0
   -3.6270   -9.3120   -2.2100 C   0  0  0  0  0  0  0  0  0  0  0  0
   -5.0880   -9.7960   -2.1410 C   0  0  0  0  0  0  0  0  0  0  0  0
   -5.9010   -9.3030   -3.3520 C   0  0  0  0  0  0  0  0  0  0  0  0
   -5.7270   -7.7880   -3.5640 C   0  0  0  0  0  0  0  0  0  0  0  0
   -4.2400   -7.3890   -3.5750 C   0  0  0  0  0  0  0  0  0  0  0  0
    0.0020   -4.3230    0.1350 C   0  0  0  0  0  0  0  0  0  0  0  0
    0.3240   -3.0790    0.6910 C   0  0  0  0  0  0  0  0  0  0  0  0
    2.0710   -0.9960    2.0500 H   0  0  0  0  0  0  0  0  0  0  0  0
    0.8140    0.1790    2.4930 H   0  0  0  0  0  0  0  0  0  0  0  0
    0.4200   -1.5510    2.3990 H   0  0  0  0  0  0  0  0  0  0  0  0
   -1.6580    1.3780   -0.9700 H   0  0  0  0  0  0  0  0  0  0  0  0
   -0.9630   -0.1830   -1.6620 H   0  0  0  0  0  0  0  0  0  0  0  0
    0.3360    2.4630   -1.0960 H   0  0  0  0  0  0  0  0  0  0  0  0
    0.2550    1.5260   -2.6810 H   0  0  0  0  0  0  0  0  0  0  0  0
    2.7280    2.0970   -2.7390 H   0  0  0  0  0  0  0  0  0  0  0  0
    4.8850    1.7200   -3.1670 H   0  0  0  0  0  0  0  0  0  0  0  0
    5.2010   -0.6040   -0.4940 H   0  0  0  0  0  0  0  0  0  0  0  0
    3.2080   -1.3890    0.7560 H   0  0  0  0  0  0  0  0  0  0  0  0
   -3.0760   -0.5620    0.6930 H   0  0  0  0  0  0  0  0  0  0  0  0
   -4.5490    0.0180    2.6010 H   0  0  0  0  0  0  0  0  0  0  0  0
   -3.7060    1.4760    4.4220 H   0  0  0  0  0  0  0  0  0  0  0  0
    0.0860    1.7740    2.4250 H   0  0  0  0  0  0  0  0  0  0  0  0
   -0.0600   -1.1360   -2.0770 H   0  0  0  0  0  0  0  0  0  0  0  0
   -0.6310   -3.3390   -3.0610 H   0  0  0  0  0  0  0  0  0  0  0  0
   -2.6340   -5.3300   -2.2770 H   0  0  0  0  0  0  0  0  0  0  0  0
   -2.3650   -6.1040   -0.7010 H   0  0  0  0  0  0  0  0  0  0  0  0
   -1.5460   -8.1430   -1.8410 H   0  0  0  0  0  0  0  0  0  0  0  0
   -1.8150   -7.3690   -3.4180 H   0  0  0  0  0  0  0  0  0  0  0  0
   -3.1300   -9.7830   -3.0560 H   0  0  0  0  0  0  0  0  0  0  0  0
   -3.1150   -9.6100   -1.2980 H   0  0  0  0  0  0  0  0  0  0  0  0
   -5.5470   -9.4320   -1.2240 H   0  0  0  0  0  0  0  0  0  0  0  0
   -5.1080  -10.8840   -2.1100 H   0  0  0  0  0  0  0  0  0  0  0  0
   -5.5770   -9.8320   -4.2460 H   0  0  0  0  0  0  0  0  0  0  0  0
   -6.9540   -9.5280   -3.1980 H   0  0  0  0  0  0  0  0  0  0  0  0
   -6.2400   -7.2490   -2.7700 H   0  0  0  0  0  0  0  0  0  0  0  0
   -6.1850   -7.4980   -4.5070 H   0  0  0  0  0  0  0  0  0  0  0  0
   -3.7550   -7.8230   -4.4460 H   0  0  0  0  0  0  0  0  0  0  0  0
   -4.1550   -6.3070   -3.6460 H   0  0  0  0  0  0  0  0  0  0  0  0
    0.0200   -5.2100    0.7510 H   0  0  0  0  0  0  0  0  0  0  0  0
    0.5900   -3.0060    1.7350 H   0  0  0  0  0  0  0  0  0  0  0  0
  1 35  1  0  0  0  0
  1 36  1  0  0  0  0
  1 37  1  0  0  0  0
  1  2  1  0  0  0  0
  2  3  1  0  0  0  0
  3  4  1  0  0  0  0
  4 38  1  0  0  0  0
  4 39  1  0  0  0  0
  4  5  1  0  0  0  0
  5 40  1  0  0  0  0
  5 41  1  0  0  0  0
  5  6  1  0  0  0  0
  6  7  1  0  0  0  0
  7 42  1  0  0  0  0
  7  8  2  0  0  0  0
  8  9  1  0  0  0  0
  9 43  1  0  0  0  0
  8 10  1  0  0  0  0
 10 44  1  0  0  0  0
 10 11  2  0  0  0  0
 11 45  1  0  0  0  0
 11 12  1  0  0  0  0
 12  2  1  0  0  0  0
 12  6  2  0  0  0  0
  3 13  1  0  0  0  0
 13 14  2  0  0  0  0
 14 46  1  0  0  0  0
 14 15  1  0  0  0  0
 15 47  1  0  0  0  0
 15 16  2  0  0  0  0
 16 48  1  0  0  0  0
 16 17  1  0  0  0  0
 17 18  1  0  0  0  0
 17 19  2  0  0  0  0
 19 13  1  0  0  0  0
 19 49  1  0  0  0  0
  2 20  1  0  0  0  0
 20 21  2  0  0  0  0
 21 50  1  0  0  0  0
 21 22  1  0  0  0  0
 22 51  1  0  0  0  0
 22 23  2  0  0  0  0
 23 24  1  0  0  0  0
 24 25  1  0  0  0  0
 25 52  1  0  0  0  0
 25 53  1  0  0  0  0
 25 26  1  0  0  0  0
 26 54  1  0  0  0  0
 26 55  1  0  0  0  0
 26 27  1  0  0  0  0
 27 28  1  0  0  0  0
 28 56  1  0  0  0  0
 28 57  1  0  0  0  0
 28 29  1  0  0  0  0
 29 58  1  0  0  0  0
 29 59  1  0  0  0  0
 29 30  1  0  0  0  0
 30 60  1  0  0  0  0
 30 61  1  0  0  0  0
 30 31  1  0  0  0  0
 31 62  1  0  0  0  0
 31 63  1  0  0  0  0
 31 32  1  0  0  0  0
 32 27  1  0  0  0  0
 32 64  1  0  0  0  0
 32 65  1  0  0  0  0
 23 33  1  0  0  0  0
 33 66  1  0  0  0  0
 33 34  2  0  0  0  0
 34 20  1  0  0  0  0
 34 67  1  0  0  0  0
M  END
>  <LOGBIO>
8.3500

>  <PRED_LOGBIO>
8.1200

>  <XV_RES>
0.2520

>  <WHL_TMPL>
1

>  <ANCH>
2-3;17-16

$$$$
ROW67
  -MTS-   01071501563D 0   0.00000     0.00000     0

 81 85  0  0  1  0  0  0  0  0999 V2000
   -6.9970   -1.1110   -1.3990 C   0  0  0  0  0  0  0  0  0  0  0  0
   -6.4490   -2.5220   -1.5930 C   0  0  2  0  0  0  0  0  0  0  0  0
   -7.5600   -3.5390   -1.3320 C   0  0  0  0  0  0  0  0  0  0  0  0
   -8.7090   -3.3000   -2.3100 C   0  0  0  0  0  0  0  0  0  0  0  0
   -9.8060   -4.3050   -2.0520 C   0  0  0  0  0  0  0  0  0  0  0  0
   -9.8010   -5.5340   -2.7230 C   0  0  0  0  0  0  0  0  0  0  0  0
  -10.8180   -6.4660   -2.4840 C   0  0  0  0  0  0  0  0  0  0  0  0
  -11.8400   -6.1690   -1.5750 C   0  0  0  0  0  0  0  0  0  0  0  0
  -12.8360   -7.0810   -1.3410 O   0  0  0  0  0  0  0  0  0  0  0  0
  -11.8450   -4.9400   -0.9040 C   0  0  0  0  0  0  0  0  0  0  0  0
  -10.8280   -4.0080   -1.1430 C   0  0  0  0  0  0  0  0  0  0  0  0
   -5.3440   -2.7520   -0.6520 N   0  0  0  0  0  0  0  0  0  0  0  0
   -4.2620   -1.9790   -0.6950 C   0  0  0  0  0  0  0  0  0  0  0  0
   -4.1870   -1.0720   -1.5230 O   0  0  0  0  0  0  0  0  0  0  0  0
   -3.1260   -2.2150    0.2710 C   0  0  0  0  0  0  0  0  0  0  0  0
   -2.0290   -1.2100    0.0130 C   0  0  0  0  0  0  0  0  0  0  0  0
   -0.9960   -1.3620   -0.8260 C   0  0  0  0  0  0  0  0  0  0  0  0
   -0.1970   -0.2490   -0.8070 N   0  0  0  0  0  0  0  0  0  0  0  0
   -0.7390    0.6910    0.1010 C   0  0  0  0  0  0  0  0  0  0  0  0
   -0.3340    1.9710    0.4990 C   0  0  0  0  0  0  0  0  0  0  0  0
   -1.0900    2.6830    1.4390 C   0  0  0  0  0  0  0  0  0  0  0  0
   -2.2490    2.1160    1.9800 C   0  0  0  0  0  0  0  0  0  0  0  0
   -2.9880    2.8130    2.8990 O   0  0  0  0  0  0  0  0  0  0  0  0
   -2.6670    2.6480    4.2830 C   0  0  0  0  0  0  0  0  0  0  0  0
   -3.6050    3.5080    5.1290 C   0  0  0  0  0  0  0  0  0  0  0  0
   -3.2620    3.3320    6.6080 C   0  0  0  0  0  0  0  0  0  0  0  0
   -4.1640    4.1590    7.4220 N   0  0  0  0  0  0  0  0  0  0  0  0
   -5.3590    3.3780    7.7750 C   0  0  0  0  0  0  0  0  0  0  0  0
   -6.3470    4.2220    8.6020 C   0  0  0  0  0  0  0  0  0  0  0  0
   -5.6660    4.8230    9.8460 C   0  0  0  0  0  0  0  0  0  0  0  0
   -4.3520    5.5350    9.4770 C   0  0  0  0  0  0  0  0  0  0  0  0
   -3.4490    4.6360    8.6140 C   0  0  0  0  0  0  0  0  0  0  0  0
   -2.6540    0.8360    1.5810 C   0  0  0  0  0  0  0  0  0  0  0  0
   -1.8990    0.1240    0.6420 C   0  0  0  0  0  0  0  0  0  0  0  0
   -0.7520   -2.5630   -1.6560 C   0  0  0  0  0  0  0  0  0  0  0  0
   -1.6560   -3.6310   -1.6250 C   0  0  0  0  0  0  0  0  0  0  0  0
   -1.4260   -4.7670   -2.4110 C   0  0  0  0  0  0  0  0  0  0  0  0
   -0.2900   -4.8340   -3.2270 C   0  0  0  0  0  0  0  0  0  0  0  0
    0.6140   -3.7660   -3.2580 C   0  0  0  0  0  0  0  0  0  0  0  0
    0.3840   -2.6310   -2.4720 C   0  0  0  0  0  0  0  0  0  0  0  0
   -7.3590   -0.9990   -0.3800 H   0  0  0  0  0  0  0  0  0  0  0  0
   -7.8150   -0.9410   -2.0960 H   0  0  0  0  0  0  0  0  0  0  0  0
   -6.2060   -0.3870   -1.5850 H   0  0  0  0  0  0  0  0  0  0  0  0
   -6.0870   -2.6340   -2.6120 H   0  0  0  0  0  0  0  0  0  0  0  0
   -7.1690   -4.5450   -1.4700 H   0  0  0  0  0  0  0  0  0  0  0  0
   -7.9220   -3.4270   -0.3120 H   0  0  0  0  0  0  0  0  0  0  0  0
   -9.0990   -2.2940   -2.1720 H   0  0  0  0  0  0  0  0  0  0  0  0
   -8.3470   -3.4120   -3.3300 H   0  0  0  0  0  0  0  0  0  0  0  0
   -9.0130   -5.7630   -3.4240 H   0  0  0  0  0  0  0  0  0  0  0  0
  -10.8140   -7.4140   -3.0010 H   0  0  0  0  0  0  0  0  0  0  0  0
  -12.5980   -7.6750   -0.6120 H   0  0  0  0  0  0  0  0  0  0  0  0
  -12.6340   -4.7110   -0.2020 H   0  0  0  0  0  0  0  0  0  0  0  0
  -10.8320   -3.0600   -0.6250 H   0  0  0  0  0  0  0  0  0  0  0  0
   -5.4050   -3.4960    0.0280 H   0  0  0  0  0  0  0  0  0  0  0  0
   -2.7360   -3.2210    0.1330 H   0  0  0  0  0  0  0  0  0  0  0  0
   -3.4880   -2.1030    1.2910 H   0  0  0  0  0  0  0  0  0  0  0  0
    0.6430   -0.1210   -1.3520 H   0  0  0  0  0  0  0  0  0  0  0  0
    0.5600    2.4090    0.0820 H   0  0  0  0  0  0  0  0  0  0  0  0
   -0.7770    3.6710    1.7460 H   0  0  0  0  0  0  0  0  0  0  0  0
   -2.7840    1.6030    4.5600 H   0  0  0  0  0  0  0  0  0  0  0  0
   -1.6380    2.9560    4.4550 H   0  0  0  0  0  0  0  0  0  0  0  0
   -3.4880    4.5530    4.8520 H   0  0  0  0  0  0  0  0  0  0  0  0
   -4.6340    3.2000    4.9560 H   0  0  0  0  0  0  0  0  0  0  0  0
   -3.3790    2.2860    6.8850 H   0  0  0  0  0  0  0  0  0  0  0  0
   -2.2330    3.6390    6.7800 H   0  0  0  0  0  0  0  0  0  0  0  0
   -5.0630    2.5020    8.3480 H   0  0  0  0  0  0  0  0  0  0  0  0
   -5.8560    3.0460    6.8660 H   0  0  0  0  0  0  0  0  0  0  0  0
   -6.7440    5.0250    7.9840 H   0  0  0  0  0  0  0  0  0  0  0  0
   -7.1840    3.6000    8.9130 H   0  0  0  0  0  0  0  0  0  0  0  0
   -5.4590    4.0320   10.5640 H   0  0  0  0  0  0  0  0  0  0  0  0
   -6.3400    5.5320   10.3220 H   0  0  0  0  0  0  0  0  0  0  0  0
   -4.5760    6.4510    8.9340 H   0  0  0  0  0  0  0  0  0  0  0  0
   -3.8220    5.8140   10.3860 H   0  0  0  0  0  0  0  0  0  0  0  0
   -3.1170    3.7830    9.2030 H   0  0  0  0  0  0  0  0  0  0  0  0
   -2.5680    5.1950    8.3060 H   0  0  0  0  0  0  0  0  0  0  0  0
   -3.5490    0.3990    1.9990 H   0  0  0  0  0  0  0  0  0  0  0  0
   -2.5320   -3.5790   -0.9960 H   0  0  0  0  0  0  0  0  0  0  0  0
   -2.1240   -5.5910   -2.3870 H   0  0  0  0  0  0  0  0  0  0  0  0
   -0.1120   -5.7110   -3.8330 H   0  0  0  0  0  0  0  0  0  0  0  0
    1.4900   -3.8190   -3.8870 H   0  0  0  0  0  0  0  0  0  0  0  0
    1.0810   -1.8070   -2.4960 H   0  0  0  0  0  0  0  0  0  0  0  0
  1 41  1  0  0  0  0
  1 42  1  0  0  0  0
  1 43  1  0  0  0  0
  1  2  1  0  0  0  0
  2 44  1  0  0  0  0
  2  3  1  0  0  0  0
  3 45  1  0  0  0  0
  3 46  1  0  0  0  0
  3  4  1  0  0  0  0
  4 47  1  0  0  0  0
  4 48  1  0  0  0  0
  4  5  1  0  0  0  0
  5  6  2  0  0  0  0
  6 49  1  0  0  0  0
  6  7  1  0  0  0  0
  7 50  1  0  0  0  0
  7  8  2  0  0  0  0
  8  9  1  0  0  0  0
  9 51  1  0  0  0  0
  8 10  1  0  0  0  0
 10 52  1  0  0  0  0
 10 11  2  0  0  0  0
 11  5  1  0  0  0  0
 11 53  1  0  0  0  0
  2 12  1  0  0  0  0
 12 54  1  0  0  0  0
 12 13  1  0  0  0  0
 13 14  2  0  0  0  0
 13 15  1  0  0  0  0
 15 55  1  0  0  0  0
 15 56  1  0  0  0  0
 15 16  1  0  0  0  0
 16 17  2  0  0  0  0
 17 18  1  0  0  0  0
 18 57  1  0  0  0  0
 18 19  1  0  0  0  0
 19 20  2  0  0  0  0
 20 58  1  0  0  0  0
 20 21  1  0  0  0  0
 21 59  1  0  0  0  0
 21 22  2  0  0  0  0
 22 23  1  0  0  0  0
 23 24  1  0  0  0  0
 24 60  1  0  0  0  0
 24 61  1  0  0  0  0
 24 25  1  0  0  0  0
 25 62  1  0  0  0  0
 25 63  1  0  0  0  0
 25 26  1  0  0  0  0
 26 64  1  0  0  0  0
 26 65  1  0  0  0  0
 26 27  1  0  0  0  0
 27 28  1  0  0  0  0
 28 66  1  0  0  0  0
 28 67  1  0  0  0  0
 28 29  1  0  0  0  0
 29 68  1  0  0  0  0
 29 69  1  0  0  0  0
 29 30  1  0  0  0  0
 30 70  1  0  0  0  0
 30 71  1  0  0  0  0
 30 31  1  0  0  0  0
 31 72  1  0  0  0  0
 31 73  1  0  0  0  0
 31 32  1  0  0  0  0
 32 27  1  0  0  0  0
 32 74  1  0  0  0  0
 32 75  1  0  0  0  0
 22 33  1  0  0  0  0
 33 76  1  0  0  0  0
 33 34  2  0  0  0  0
 34 16  1  0  0  0  0
 34 19  1  0  0  0  0
 17 35  1  0  0  0  0
 35 36  2  0  0  0  0
 36 77  1  0  0  0  0
 36 37  1  0  0  0  0
 37 78  1  0  0  0  0
 37 38  2  0  0  0  0
 38 79  1  0  0  0  0
 38 39  1  0  0  0  0
 39 80  1  0  0  0  0
 39 40  2  0  0  0  0
 40 35  1  0  0  0  0
 40 81  1  0  0  0  0
M  END
>  <LOGBIO>
7.4000

>  <PRED_LOGBIO>
7.4800

>  <XV_RES>
-0.1610

>  <WHL_TMPL>
2

>  <ANCH>
35-36;70-68

$$$$
ROW68
  -MTS-   01071501563D 0   0.00000     0.00000     0

 56 60  0  0  1  0  0  0  0  0999 V2000
    2.6780   -0.5750    0.4350 C   0  0  0  0  0  0  0  0  0  0  0  0
    2.3250    0.6600   -0.3890 C   0  0  2  0  0  0  0  0  0  0  0  0
    1.6320    1.6200    0.5950 C   0  0  0  0  0  0  0  0  0  0  0  0
    0.3790    0.9780    1.2200 C   0  0  0  0  0  0  0  0  0  0  0  0
   -0.5970    0.4790    0.1380 C   0  0  1  0  0  0  0  0  0  0  0  0
    0.0960   -0.4810   -0.8470 C   0  0  1  0  0  0  0  0  0  0  0  0
   -0.9190   -1.0380   -1.8610 C   0  0  0  0  0  0  0  0  0  0  0  0
   -2.0190   -1.8360   -1.1360 C   0  0  0  0  0  0  0  0  0  0  0  0
   -2.5650   -1.1350    0.0850 C   0  0  0  0  0  0  0  0  0  0  0  0
   -3.7730   -1.5960    0.6220 C   0  0  0  0  0  0  0  0  0  0  0  0
   -4.3170   -0.9770    1.7540 C   0  0  0  0  0  0  0  0  0  0  0  0
   -5.4870   -1.6340    2.1090 O   0  0  0  0  0  0  0  0  0  0  0  0
   -6.6170   -0.9840    1.7570 C   0  0  0  0  0  0  0  0  0  0  0  0
   -6.5490    0.0880    1.1780 O   0  0  0  0  0  0  0  0  0  0  0  0
   -7.9380   -1.5710    2.0750 C   0  0  0  0  0  0  0  0  0  0  0  0
   -8.5620   -1.2720    3.2910 C   0  0  0  0  0  0  0  0  0  0  0  0
   -9.8120   -1.8270    3.5920 C   0  0  0  0  0  0  0  0  0  0  0  0
  -10.4370   -2.6820    2.6750 C   0  0  0  0  0  0  0  0  0  0  0  0
   -9.8120   -2.9810    1.4590 C   0  0  0  0  0  0  0  0  0  0  0  0
   -8.5620   -2.4250    1.1590 C   0  0  0  0  0  0  0  0  0  0  0  0
   -3.6540    0.1030    2.3480 C   0  0  0  0  0  0  0  0  0  0  0  0
   -2.4460    0.5640    1.8100 C   0  0  0  0  0  0  0  0  0  0  0  0
   -1.9020   -0.0550    0.6790 C   0  0  0  0  0  0  0  0  0  0  0  0
    1.3490    0.1610   -1.4710 C   0  0  2  0  0  0  0  0  0  0  0  0
    2.2500   -0.5510   -2.4970 C   0  0  0  0  0  0  0  0  0  0  0  0
    3.6770   -0.0090   -2.2960 C   0  0  0  0  0  0  0  0  0  0  0  0
    3.6130    1.0200   -1.1530 C   0  0  2  0  0  0  0  0  0  0  0  0
    4.7210    0.7780   -0.2820 O   0  0  0  0  0  0  0  0  0  0  0  0
    2.8940   -0.2790    1.4590 H   0  0  0  0  0  0  0  0  0  0  0  0
    3.5520   -1.0600    0.0050 H   0  0  0  0  0  0  0  0  0  0  0  0
    1.8390   -1.2680    0.4270 H   0  0  0  0  0  0  0  0  0  0  0  0
    1.2810    2.4640    0.0050 H   0  0  0  0  0  0  0  0  0  0  0  0
    2.3310    1.8490    1.3960 H   0  0  0  0  0  0  0  0  0  0  0  0
   -0.1370    1.7710    1.7560 H   0  0  0  0  0  0  0  0  0  0  0  0
    0.6950    0.1220    1.8140 H   0  0  0  0  0  0  0  0  0  0  0  0
   -0.8570    1.3590   -0.4470 H   0  0  0  0  0  0  0  0  0  0  0  0
    0.4430   -1.3280   -0.2590 H   0  0  0  0  0  0  0  0  0  0  0  0
   -0.3790   -1.7490   -2.4830 H   0  0  0  0  0  0  0  0  0  0  0  0
   -1.3860   -0.2000   -2.3750 H   0  0  0  0  0  0  0  0  0  0  0  0
   -1.5380   -2.7410   -0.7700 H   0  0  0  0  0  0  0  0  0  0  0  0
   -2.8380   -1.9870   -1.8360 H   0  0  0  0  0  0  0  0  0  0  0  0
   -4.2850   -2.4290    0.1640 H   0  0  0  0  0  0  0  0  0  0  0  0
   -8.0800   -0.6130    3.9980 H   0  0  0  0  0  0  0  0  0  0  0  0
  -10.2940   -1.5960    4.5300 H   0  0  0  0  0  0  0  0  0  0  0  0
  -11.4010   -3.1100    2.9070 H   0  0  0  0  0  0  0  0  0  0  0  0
  -10.2940   -3.6400    0.7520 H   0  0  0  0  0  0  0  0  0  0  0  0
   -8.0800   -2.6560    0.2200 H   0  0  0  0  0  0  0  0  0  0  0  0
   -4.0740    0.5810    3.2210 H   0  0  0  0  0  0  0  0  0  0  0  0
   -1.9340    1.3970    2.2690 H   0  0  0  0  0  0  0  0  0  0  0  0
    0.9930    1.0580   -1.9730 H   0  0  0  0  0  0  0  0  0  0  0  0
    1.9220   -0.2390   -3.4870 H   0  0  0  0  0  0  0  0  0  0  0  0
    2.2460   -1.6180   -2.2860 H   0  0  0  0  0  0  0  0  0  0  0  0
    3.9490    0.5300   -3.2020 H   0  0  0  0  0  0  0  0  0  0  0  0
    4.3240   -0.8300   -1.9940 H   0  0  0  0  0  0  0  0  0  0  0  0
    3.5800    2.0380   -1.5340 H   0  0  0  0  0  0  0  0  0  0  0  0
    4.4940    0.1220    0.3960 H   0  0  0  0  0  0  0  0  0  0  0  0
  1 29  1  0  0  0  0
  1 30  1  0  0  0  0
  1 31  1  0  0  0  0
  1  2  1  0  0  0  0
  2  3  1  0  0  0  0
  3 32  1  0  0  0  0
  3 33  1  0  0  0  0
  3  4  1  0  0  0  0
  4 34  1  0  0  0  0
  4 35  1  0  0  0  0
  4  5  1  0  0  0  0
  5 36  1  0  0  0  0
  5  6  1  0  0  0  0
  6 37  1  0  0  0  0
  6  7  1  0  0  0  0
  7 38  1  0  0  0  0
  7 39  1  0  0  0  0
  7  8  1  0  0  0  0
  8 40  1  0  0  0  0
  8 41  1  0  0  0  0
  8  9  1  0  0  0  0
  9 10  1  0  0  0  0
 10 42  1  0  0  0  0
 10 11  2  0  0  0  0
 11 12  1  0  0  0  0
 12 13  1  0  0  0  0
 13 14  2  0  0  0  0
 13 15  1  0  0  0  0
 15 16  2  0  0  0  0
 16 43  1  0  0  0  0
 16 17  1  0  0  0  0
 17 44  1  0  0  0  0
 17 18  2  0  0  0  0
 18 45  1  0  0  0  0
 18 19  1  0  0  0  0
 19 46  1  0  0  0  0
 19 20  2  0  0  0  0
 20 15  1  0  0  0  0
 20 47  1  0  0  0  0
 11 21  1  0  0  0  0
 21 48  1  0  0  0  0
 21 22  2  0  0  0  0
 22 49  1  0  0  0  0
 22 23  1  0  0  0  0
 23  5  1  0  0  0  0
 23  9  2  0  0  0  0
  6 24  1  0  0  0  0
 24  2  1  0  0  0  0
 24 50  1  0  0  0  0
 24 25  1  0  0  0  0
 25 51  1  0  0  0  0
 25 52  1  0  0  0  0
 25 26  1  0  0  0  0
 26 53  1  0  0  0  0
 26 54  1  0  0  0  0
 26 27  1  0  0  0  0
 27  2  1  0  0  0  0
 27 55  1  0  0  0  0
 27 28  1  0  0  0  0
 28 56  1  0  0  0  0
M  END
>  <LOGBIO>
7.1900

>  <PRED_LOGBIO>
7.8200

>  <XV_RES>
-0.9240

>  <WHL_TMPL>
1

>  <ANCH>
11-13;12-44

$$$$
ROW69
  -MTS-   01071501563D 0   0.00000     0.00000     0

 39 41  0  0  0  0  0  0  0  0999 V2000
    3.3060    2.4960    2.5810 C   0  0  0  0  0  0  0  0  0  0  0  0
    4.0500    1.7340    1.4880 C   0  0  0  0  0  0  0  0  0  0  0  0
    3.6630    2.2380    0.2070 O   0  0  0  0  0  0  0  0  0  0  0  0
    4.2300    1.6740   -0.9050 C   0  0  0  0  0  0  0  0  0  0  0  0
    5.4190    2.1970   -1.4260 C   0  0  0  0  0  0  0  0  0  0  0  0
    5.9990    1.6200   -2.5630 C   0  0  0  0  0  0  0  0  0  0  0  0
    5.3890    0.5200   -3.1780 C   0  0  0  0  0  0  0  0  0  0  0  0
    4.2000   -0.0030   -2.6570 C   0  0  0  0  0  0  0  0  0  0  0  0
    3.6200    0.5740   -1.5200 C   0  0  0  0  0  0  0  0  0  0  0  0
    2.3630    0.0210   -0.9690 C   0  0  0  0  0  0  0  0  0  0  0  0
    2.4010   -0.8420   -0.1440 O   0  0  0  0  0  0  0  0  0  0  0  0
    1.1730    0.4910   -1.4000 O   0  0  0  0  0  0  0  0  0  0  0  0
    0.0350   -0.0500   -0.8620 C   0  0  0  0  0  0  0  0  0  0  0  0
   -0.3980   -1.3280   -1.2340 C   0  0  0  0  0  0  0  0  0  0  0  0
   -1.5590   -1.8800   -0.6860 C   0  0  0  0  0  0  0  0  0  0  0  0
   -2.3200   -1.1670    0.2520 C   0  0  0  0  0  0  0  0  0  0  0  0
   -3.4870   -1.7090    0.8130 C   0  0  0  0  0  0  0  0  0  0  0  0
   -4.2210   -0.9800    1.7440 C   0  0  0  0  0  0  0  0  0  0  0  0
   -3.8170    0.2900    2.1360 C   0  0  0  0  0  0  0  0  0  0  0  0
   -4.5490    0.9970    3.0540 O   0  0  0  0  0  0  0  0  0  0  0  0
   -2.6570    0.8390    1.5850 C   0  0  0  0  0  0  0  0  0  0  0  0
   -1.8990    0.1240    0.6420 C   0  0  0  0  0  0  0  0  0  0  0  0
   -0.7300    0.6640    0.0790 C   0  0  0  0  0  0  0  0  0  0  0  0
    2.2340    2.3640    2.4490 H   0  0  0  0  0  0  0  0  0  0  0  0
    3.6010    2.1120    3.5550 H   0  0  0  0  0  0  0  0  0  0  0  0
    3.5530    3.5530    2.5180 H   0  0  0  0  0  0  0  0  0  0  0  0
    3.8040    0.6760    1.5510 H   0  0  0  0  0  0  0  0  0  0  0  0
    5.1220    1.8650    1.6200 H   0  0  0  0  0  0  0  0  0  0  0  0
    5.8900    3.0450   -0.9520 H   0  0  0  0  0  0  0  0  0  0  0  0
    6.9170    2.0240   -2.9650 H   0  0  0  0  0  0  0  0  0  0  0  0
    5.8370    0.0760   -4.0550 H   0  0  0  0  0  0  0  0  0  0  0  0
    3.7300   -0.8510   -3.1310 H   0  0  0  0  0  0  0  0  0  0  0  0
    0.1730   -1.8950   -1.9540 H   0  0  0  0  0  0  0  0  0  0  0  0
   -1.8740   -2.8680   -0.9880 H   0  0  0  0  0  0  0  0  0  0  0  0
   -3.8160   -2.6950    0.5210 H   0  0  0  0  0  0  0  0  0  0  0  0
   -5.1180   -1.4080    2.1680 H   0  0  0  0  0  0  0  0  0  0  0  0
   -5.2240    1.5380    2.6160 H   0  0  0  0  0  0  0  0  0  0  0  0
   -2.3380    1.8260    1.8870 H   0  0  0  0  0  0  0  0  0  0  0  0
   -0.4110    1.6520    0.3760 H   0  0  0  0  0  0  0  0  0  0  0  0
  1 24  1  0  0  0  0
  1 25  1  0  0  0  0
  1 26  1  0  0  0  0
  1  2  1  0  0  0  0
  2 27  1  0  0  0  0
  2 28  1  0  0  0  0
  2  3  1  0  0  0  0
  3  4  1  0  0  0  0
  4  5  2  0  0  0  0
  5 29  1  0  0  0  0
  5  6  1  0  0  0  0
  6 30  1  0  0  0  0
  6  7  2  0  0  0  0
  7 31  1  0  0  0  0
  7  8  1  0  0  0  0
  8 32  1  0  0  0  0
  8  9  2  0  0  0  0
  9  4  1  0  0  0  0
  9 10  1  0  0  0  0
 10 11  2  0  0  0  0
 10 12  1  0  0  0  0
 12 13  1  0  0  0  0
 13 14  2  0  0  0  0
 14 33  1  0  0  0  0
 14 15  1  0  0  0  0
 15 34  1  0  0  0  0
 15 16  2  0  0  0  0
 16 17  1  0  0  0  0
 17 35  1  0  0  0  0
 17 18  2  0  0  0  0
 18 36  1  0  0  0  0
 18 19  1  0  0  0  0
 19 20  1  0  0  0  0
 20 37  1  0  0  0  0
 19 21  2  0  0  0  0
 21 38  1  0  0  0  0
 21 22  1  0  0  0  0
 22 16  1  0  0  0  0
 22 23  2  0  0  0  0
 23 13  1  0  0  0  0
 23 39  1  0  0  0  0
M  END
>  <LOGBIO>
5.4800

>  <PRED_LOGBIO>
5.4600

>  <XV_RES>
-0.0320

>  <WHL_TMPL>
2

>  <ANCH>
35-36;37-35

$$$$
ROW70
  -MTS-   01071501563D 0   0.00000     0.00000     0

 62 66  0  0  1  0  0  0  0  0999 V2000
   -5.4870   -1.6340    2.1090 O   0  0  0  0  0  0  0  0  0  0  0  0
   -4.3200   -1.0920    1.6570 C   0  0  0  0  0  0  0  0  0  0  0  0
   -3.5670   -1.8330    0.7550 C   0  0  0  0  0  0  0  0  0  0  0  0
   -2.3650   -1.3180    0.2680 C   0  0  0  0  0  0  0  0  0  0  0  0
   -1.9060   -0.0570    0.6810 C   0  0  0  0  0  0  0  0  0  0  0  0
   -2.6850    0.6750    1.5930 C   0  0  0  0  0  0  0  0  0  0  0  0
   -3.8900    0.1610    2.0810 C   0  0  0  0  0  0  0  0  0  0  0  0
   -0.8550    0.8550    0.0780 C   0  0  2  0  0  0  0  0  0  0  0  0
   -0.4380   -0.6280   -0.8910 S   0  0  0  0  0  0  0  0  0  0  0  0
    0.9920   -0.2260   -1.8540 C   0  0  0  0  0  0  0  0  0  0  0  0
    1.4310   -0.9190   -2.9880 C   0  0  0  0  0  0  0  0  0  0  0  0
    2.5830   -0.4990   -3.6630 C   0  0  0  0  0  0  0  0  0  0  0  0
    3.0130   -1.1770   -4.7730 O   0  0  0  0  0  0  0  0  0  0  0  0
    3.2960    0.6150   -3.2040 C   0  0  0  0  0  0  0  0  0  0  0  0
    2.8570    1.3080   -2.0690 C   0  0  0  0  0  0  0  0  0  0  0  0
    1.7050    0.8870   -1.3940 C   0  0  0  0  0  0  0  0  0  0  0  0
    1.4230    1.6770   -0.3110 O   0  0  0  0  0  0  0  0  0  0  0  0
    0.0430    2.0510   -0.2900 C   0  0  2  0  0  0  0  0  0  0  0  0
   -0.3170    2.4330   -1.7060 C   0  0  0  0  0  0  0  0  0  0  0  0
    0.6780    2.8780   -2.5850 C   0  0  0  0  0  0  0  0  0  0  0  0
    0.3450    3.2320   -3.8980 C   0  0  0  0  0  0  0  0  0  0  0  0
   -0.9830    3.1420   -4.3320 C   0  0  0  0  0  0  0  0  0  0  0  0
   -1.3090    3.4880   -5.6160 O   0  0  0  0  0  0  0  0  0  0  0  0
   -1.6710    4.8480   -5.8730 C   0  0  0  0  0  0  0  0  0  0  0  0
   -1.9950    5.0170   -7.3570 C   0  0  0  0  0  0  0  0  0  0  0  0
   -2.3680    6.4140   -7.6210 N   0  0  0  0  0  0  0  0  0  0  0  0
   -1.1640    7.1860   -7.9640 C   0  0  0  0  0  0  0  0  0  0  0  0
   -1.5090    8.6660   -8.2150 C   0  0  0  0  0  0  0  0  0  0  0  0
   -2.6070    8.8110   -9.2850 C   0  0  0  0  0  0  0  0  0  0  0  0
   -3.8140    7.9050   -8.9770 C   0  0  0  0  0  0  0  0  0  0  0  0
   -3.3710    6.4590   -8.6940 C   0  0  0  0  0  0  0  0  0  0  0  0
   -1.9780    2.6970   -3.4530 C   0  0  0  0  0  0  0  0  0  0  0  0
   -1.6440    2.3420   -2.1400 C   0  0  0  0  0  0  0  0  0  0  0  0
   -6.2200   -1.1460    1.7020 H   0  0  0  0  0  0  0  0  0  0  0  0
   -3.9110   -2.8040    0.4320 H   0  0  0  0  0  0  0  0  0  0  0  0
   -1.7820   -1.8950   -0.4340 H   0  0  0  0  0  0  0  0  0  0  0  0
   -2.3480    1.6470    1.9210 H   0  0  0  0  0  0  0  0  0  0  0  0
   -4.4820    0.7320    2.7810 H   0  0  0  0  0  0  0  0  0  0  0  0
   -0.1470    0.5550    0.8480 H   0  0  0  0  0  0  0  0  0  0  0  0
    0.8810   -1.7790   -3.3430 H   0  0  0  0  0  0  0  0  0  0  0  0
    3.6260   -1.8880   -4.5310 H   0  0  0  0  0  0  0  0  0  0  0  0
    4.1850    0.9400   -3.7240 H   0  0  0  0  0  0  0  0  0  0  0  0
    3.4070    2.1670   -1.7140 H   0  0  0  0  0  0  0  0  0  0  0  0
   -0.1410    2.8810    0.3890 H   0  0  0  0  0  0  0  0  0  0  0  0
    1.7030    2.9480   -2.2500 H   0  0  0  0  0  0  0  0  0  0  0  0
    1.1130    3.5760   -4.5760 H   0  0  0  0  0  0  0  0  0  0  0  0
   -2.5450    5.1080   -5.2800 H   0  0  0  0  0  0  0  0  0  0  0  0
   -0.8430    5.5010   -5.6060 H   0  0  0  0  0  0  0  0  0  0  0  0
   -1.1210    4.7560   -7.9510 H   0  0  0  0  0  0  0  0  0  0  0  0
   -2.8230    4.3640   -7.6250 H   0  0  0  0  0  0  0  0  0  0  0  0
   -0.7050    6.7650   -8.8550 H   0  0  0  0  0  0  0  0  0  0  0  0
   -0.4500    7.1260   -7.1450 H   0  0  0  0  0  0  0  0  0  0  0  0
   -1.8450    9.1230   -7.2870 H   0  0  0  0  0  0  0  0  0  0  0  0
   -0.6160    9.1960   -8.5390 H   0  0  0  0  0  0  0  0  0  0  0  0
   -2.2000    8.5520  -10.2600 H   0  0  0  0  0  0  0  0  0  0  0  0
   -2.9350    9.8480   -9.3290 H   0  0  0  0  0  0  0  0  0  0  0  0
   -4.3490    8.2960   -8.1140 H   0  0  0  0  0  0  0  0  0  0  0  0
   -4.5000    7.9150   -9.8210 H   0  0  0  0  0  0  0  0  0  0  0  0
   -2.9540    6.0240   -9.6000 H   0  0  0  0  0  0  0  0  0  0  0  0
   -4.2360    5.8650   -8.4040 H   0  0  0  0  0  0  0  0  0  0  0  0
   -3.0020    2.6270   -3.7880 H   0  0  0  0  0  0  0  0  0  0  0  0
   -2.4120    1.9990   -1.4620 H   0  0  0  0  0  0  0  0  0  0  0  0
  1 34  1  0  0  0  0
  1  2  1  0  0  0  0
  2  3  2  0  0  0  0
  3 35  1  0  0  0  0
  3  4  1  0  0  0  0
  4 36  1  0  0  0  0
  4  5  2  0  0  0  0
  5  6  1  0  0  0  0
  6 37  1  0  0  0  0
  6  7  2  0  0  0  0
  7  2  1  0  0  0  0
  7 38  1  0  0  0  0
  5  8  1  0  0  0  0
  8 39  1  0  0  0  0
  8  9  1  0  0  0  0
  9 10  1  0  0  0  0
 10 11  1  0  0  0  0
 11 40  1  0  0  0  0
 11 12  2  0  0  0  0
 12 13  1  0  0  0  0
 13 41  1  0  0  0  0
 12 14  1  0  0  0  0
 14 42  1  0  0  0  0
 14 15  2  0  0  0  0
 15 43  1  0  0  0  0
 15 16  1  0  0  0  0
 16 10  2  0  0  0  0
 16 17  1  0  0  0  0
 17 18  1  0  0  0  0
 18  8  1  0  0  0  0
 18 44  1  0  0  0  0
 18 19  1  0  0  0  0
 19 20  2  0  0  0  0
 20 45  1  0  0  0  0
 20 21  1  0  0  0  0
 21 46  1  0  0  0  0
 21 22  2  0  0  0  0
 22 23  1  0  0  0  0
 23 24  1  0  0  0  0
 24 47  1  0  0  0  0
 24 48  1  0  0  0  0
 24 25  1  0  0  0  0
 25 49  1  0  0  0  0
 25 50  1  0  0  0  0
 25 26  1  0  0  0  0
 26 27  1  0  0  0  0
 27 51  1  0  0  0  0
 27 52  1  0  0  0  0
 27 28  1  0  0  0  0
 28 53  1  0  0  0  0
 28 54  1  0  0  0  0
 28 29  1  0  0  0  0
 29 55  1  0  0  0  0
 29 56  1  0  0  0  0
 29 30  1  0  0  0  0
 30 57  1  0  0  0  0
 30 58  1  0  0  0  0
 30 31  1  0  0  0  0
 31 26  1  0  0  0  0
 31 59  1  0  0  0  0
 31 60  1  0  0  0  0
 22 32  1  0  0  0  0
 32 61  1  0  0  0  0
 32 33  2  0  0  0  0
 33 19  1  0  0  0  0
 33 62  1  0  0  0  0
M  END
>  <LOGBIO>
6.7300

>  <PRED_LOGBIO>
8.4900

>  <XV_RES>
-1.8460

>  <WHL_TMPL>
1

>  <ANCH>
4-6;24-26

$$$$
ROW71
  -MTS-   01071501563D 0   0.00000     0.00000     0

 51 54  0  0  1  0  0  0  0  0999 V2000
    1.2610   -1.0710   -2.3260 C   0  0  0  0  0  0  0  0  0  0  0  0
    1.6900    0.2770   -1.7530 C   0  0  1  0  0  0  0  0  0  0  0  0
    0.5110    1.2280   -2.0270 C   0  0  2  0  0  0  0  0  0  0  0  0
   -0.7870    0.7210   -1.3710 C   0  0  1  0  0  0  0  0  0  0  0  0
   -0.5970    0.4790    0.1380 C   0  0  2  0  0  0  0  0  0  0  0  0
    0.5820   -0.4720    0.4120 C   0  0  0  0  0  0  0  0  0  0  0  0
    1.8800    0.0350   -0.2440 C   0  0  0  0  0  0  0  0  0  0  0  0
   -1.8860   -0.0810    0.7690 C   0  0  2  0  0  0  0  0  0  0  0  0
   -3.1330    0.6360    0.3090 C   0  0  0  0  0  0  0  0  0  0  0  0
   -3.1560    1.4450   -0.7590 C   0  0  0  0  0  0  0  0  0  0  0  0
   -1.9360    1.7180   -1.6060 C   0  0  0  0  0  0  0  0  0  0  0  0
   -4.3820    0.3170    1.0950 C   0  0  0  0  0  0  0  0  0  0  0  0
   -4.1600    0.4310    2.6150 C   0  0  1  0  0  0  0  0  0  0  0  0
   -5.2970   -0.1750    3.2360 O   0  0  0  0  0  0  0  0  0  0  0  0
   -2.9330   -0.3840    3.0620 C   0  0  0  0  0  0  0  0  0  0  0  0
   -1.6690    0.0350    2.2890 C   0  0  0  0  0  0  0  0  0  0  0  0
   -2.0020   -1.5580    0.4060 C   0  0  0  0  0  0  0  0  0  0  0  0
    0.6330    1.5650   -3.5250 C   0  0  0  0  0  0  0  0  0  0  0  0
    2.0890    1.2750   -3.9350 C   0  0  0  0  0  0  0  0  0  0  0  0
    2.8200    0.7690   -2.6770 C   0  0  2  0  0  0  0  0  0  0  0  0
    3.6050   -0.3650   -3.0530 O   0  0  0  0  0  0  0  0  0  0  0  0
    1.6060   -1.1540   -3.3540 H   0  0  0  0  0  0  0  0  0  0  0  0
    0.1760   -1.1470   -2.2990 H   0  0  0  0  0  0  0  0  0  0  0  0
    1.6960   -1.8720   -1.7310 H   0  0  0  0  0  0  0  0  0  0  0  0
    0.7570    2.1500   -1.5040 H   0  0  0  0  0  0  0  0  0  0  0  0
   -1.0560   -0.2250   -1.8360 H   0  0  0  0  0  0  0  0  0  0  0  0
   -0.3770    1.4350    0.6090 H   0  0  0  0  0  0  0  0  0  0  0  0
    0.3380   -1.4120   -0.0780 H   0  0  0  0  0  0  0  0  0  0  0  0
    0.7400   -0.5170    1.4880 H   0  0  0  0  0  0  0  0  0  0  0  0
    2.0870    1.0080    0.1980 H   0  0  0  0  0  0  0  0  0  0  0  0
    2.6470   -0.7260   -0.1150 H   0  0  0  0  0  0  0  0  0  0  0  0
   -4.0870    1.9230   -1.0250 H   0  0  0  0  0  0  0  0  0  0  0  0
   -2.2510    1.5720   -2.6370 H   0  0  0  0  0  0  0  0  0  0  0  0
   -1.5690    2.7130   -1.3620 H   0  0  0  0  0  0  0  0  0  0  0  0
   -4.6040   -0.7300    0.8990 H   0  0  0  0  0  0  0  0  0  0  0  0
   -5.1560    1.0280    0.8130 H   0  0  0  0  0  0  0  0  0  0  0  0
   -4.0470    1.4750    2.9030 H   0  0  0  0  0  0  0  0  0  0  0  0
   -5.0280   -0.9080    3.8110 H   0  0  0  0  0  0  0  0  0  0  0  0
   -3.1340   -1.4170    2.7850 H   0  0  0  0  0  0  0  0  0  0  0  0
   -2.7640   -0.1930    4.1200 H   0  0  0  0  0  0  0  0  0  0  0  0
   -1.5160    1.0920    2.4990 H   0  0  0  0  0  0  0  0  0  0  0  0
   -0.8590   -0.6350    2.5700 H   0  0  0  0  0  0  0  0  0  0  0  0
   -3.0520   -1.8370    0.3510 H   0  0  0  0  0  0  0  0  0  0  0  0
   -1.5070   -2.1580    1.1670 H   0  0  0  0  0  0  0  0  0  0  0  0
   -1.5290   -1.7330   -0.5580 H   0  0  0  0  0  0  0  0  0  0  0  0
    0.4740    2.6360   -3.6300 H   0  0  0  0  0  0  0  0  0  0  0  0
   -0.0270    0.9070   -4.0870 H   0  0  0  0  0  0  0  0  0  0  0  0
    2.5420    2.2250   -4.2120 H   0  0  0  0  0  0  0  0  0  0  0  0
    2.0920    0.4860   -4.6830 H   0  0  0  0  0  0  0  0  0  0  0  0
    3.4020    1.5600   -2.2090 H   0  0  0  0  0  0  0  0  0  0  0  0
    3.6760   -0.9970   -2.3200 H   0  0  0  0  0  0  0  0  0  0  0  0
  1 22  1  0  0  0  0
  1 23  1  0  0  0  0
  1 24  1  0  0  0  0
  1  2  1  0  0  0  0
  2  3  1  0  0  0  0
  3 25  1  0  0  0  0
  3  4  1  0  0  0  0
  4 26  1  0  0  0  0
  4  5  1  0  0  0  0
  5 27  1  0  0  0  0
  5  6  1  0  0  0  0
  6 28  1  0  0  0  0
  6 29  1  0  0  0  0
  6  7  1  0  0  0  0
  7  2  1  0  0  0  0
  7 30  1  0  0  0  0
  7 31  1  0  0  0  0
  5  8  1  0  0  0  0
  8  9  1  0  0  0  0
  9 10  2  0  0  0  0
 10 32  1  0  0  0  0
 10 11  1  0  0  0  0
 11  4  1  0  0  0  0
 11 33  1  0  0  0  0
 11 34  1  0  0  0  0
  9 12  1  0  0  0  0
 12 35  1  0  0  0  0
 12 36  1  0  0  0  0
 12 13  1  0  0  0  0
 13 37  1  0  0  0  0
 13 14  1  0  0  0  0
 14 38  1  0  0  0  0
 13 15  1  0  0  0  0
 15 39  1  0  0  0  0
 15 40  1  0  0  0  0
 15 16  1  0  0  0  0
 16  8  1  0  0  0  0
 16 41  1  0  0  0  0
 16 42  1  0  0  0  0
  8 17  1  0  0  0  0
 17 43  1  0  0  0  0
 17 44  1  0  0  0  0
 17 45  1  0  0  0  0
  3 18  1  0  0  0  0
 18 46  1  0  0  0  0
 18 47  1  0  0  0  0
 18 19  1  0  0  0  0
 19 48  1  0  0  0  0
 19 49  1  0  0  0  0
 19 20  1  0  0  0  0
 20  2  1  0  0  0  0
 20 50  1  0  0  0  0
 20 21  1  0  0  0  0
 21 51  1  0  0  0  0
M  END
>  <LOGBIO>
6.7400

>  <PRED_LOGBIO>
6.1400

>  <XV_RES>
0.6920

>  <WHL_TMPL>
1

>  <ANCH>
11-25;10-12

$$$$
ROW72
  -MTS-   01071501563D 0   0.00000     0.00000     0

 63 68  0  0  1  0  0  0  0  0999 V2000
   -5.4870   -1.6340    2.1090 O   0  0  0  0  0  0  0  0  0  0  0  0
   -4.3200   -1.0920    1.6570 C   0  0  0  0  0  0  0  0  0  0  0  0
   -3.5670   -1.8330    0.7550 C   0  0  0  0  0  0  0  0  0  0  0  0
   -2.3650   -1.3180    0.2680 C   0  0  0  0  0  0  0  0  0  0  0  0
   -1.9060   -0.0570    0.6810 C   0  0  0  0  0  0  0  0  0  0  0  0
   -2.6850    0.6750    1.5930 C   0  0  0  0  0  0  0  0  0  0  0  0
   -3.8900    0.1610    2.0810 C   0  0  0  0  0  0  0  0  0  0  0  0
   -0.8550    0.8550    0.0780 C   0  0  1  0  0  0  0  0  0  0  0  0
   -0.4380   -0.6280   -0.8910 S   0  0  0  0  0  0  0  0  0  0  0  0
    0.9920   -0.2260   -1.8540 C   0  0  0  0  0  0  0  0  0  0  0  0
    1.4310   -0.9190   -2.9880 C   0  0  0  0  0  0  0  0  0  0  0  0
    2.5830   -0.4990   -3.6630 C   0  0  0  0  0  0  0  0  0  0  0  0
    3.0130   -1.1770   -4.7730 O   0  0  0  0  0  0  0  0  0  0  0  0
    3.2960    0.6150   -3.2040 C   0  0  0  0  0  0  0  0  0  0  0  0
    2.8570    1.3080   -2.0690 C   0  0  0  0  0  0  0  0  0  0  0  0
    1.7050    0.8870   -1.3940 C   0  0  0  0  0  0  0  0  0  0  0  0
    1.4230    1.6770   -0.3110 O   0  0  0  0  0  0  0  0  0  0  0  0
    0.0430    2.0510   -0.2900 C   0  0  1  0  0  0  0  0  0  0  0  0
   -0.3170    2.4330   -1.7060 C   0  0  0  0  0  0  0  0  0  0  0  0
    0.6780    2.8780   -2.5850 C   0  0  0  0  0  0  0  0  0  0  0  0
    0.3450    3.2320   -3.8980 C   0  0  0  0  0  0  0  0  0  0  0  0
   -0.9830    3.1420   -4.3320 C   0  0  0  0  0  0  0  0  0  0  0  0
   -1.3090    3.4880   -5.6160 O   0  0  0  0  0  0  0  0  0  0  0  0
   -1.6710    4.8480   -5.8730 C   0  0  0  0  0  0  0  0  0  0  0  0
   -1.9950    5.0170   -7.3570 C   0  0  0  0  0  0  0  0  0  0  0  0
   -2.3680    6.4140   -7.6210 N   0  0  0  0  0  0  0  0  0  0  0  0
   -2.6410    7.1870   -6.4010 C   0  0  0  0  0  0  0  0  0  0  0  0
   -1.6950    8.2870   -6.9190 C   0  0  0  0  0  0  0  0  0  0  0  0
   -0.6780    8.9770   -5.9910 C   0  0  0  0  0  0  0  0  0  0  0  0
   -1.0500   10.3370   -6.6100 C   0  0  0  0  0  0  0  0  0  0  0  0
   -2.2250    9.6680   -7.3480 C   0  0  0  0  0  0  0  0  0  0  0  0
   -1.2240    7.2680   -7.9740 C   0  0  0  0  0  0  0  0  0  0  0  0
   -1.9780    2.6970   -3.4530 C   0  0  0  0  0  0  0  0  0  0  0  0
   -1.6440    2.3420   -2.1400 C   0  0  0  0  0  0  0  0  0  0  0  0
   -6.2200   -1.1460    1.7020 H   0  0  0  0  0  0  0  0  0  0  0  0
   -3.9110   -2.8040    0.4320 H   0  0  0  0  0  0  0  0  0  0  0  0
   -1.7820   -1.8950   -0.4340 H   0  0  0  0  0  0  0  0  0  0  0  0
   -2.3480    1.6470    1.9210 H   0  0  0  0  0  0  0  0  0  0  0  0
   -4.4820    0.7320    2.7810 H   0  0  0  0  0  0  0  0  0  0  0  0
   -0.1470    0.5550    0.8480 H   0  0  0  0  0  0  0  0  0  0  0  0
    0.8810   -1.7790   -3.3430 H   0  0  0  0  0  0  0  0  0  0  0  0
    3.6260   -1.8880   -4.5310 H   0  0  0  0  0  0  0  0  0  0  0  0
    4.1850    0.9400   -3.7240 H   0  0  0  0  0  0  0  0  0  0  0  0
    3.4070    2.1670   -1.7140 H   0  0  0  0  0  0  0  0  0  0  0  0
   -0.1410    2.8810    0.3890 H   0  0  0  0  0  0  0  0  0  0  0  0
    1.7030    2.9480   -2.2500 H   0  0  0  0  0  0  0  0  0  0  0  0
    1.1130    3.5760   -4.5760 H   0  0  0  0  0  0  0  0  0  0  0  0
   -2.5450    5.1080   -5.2800 H   0  0  0  0  0  0  0  0  0  0  0  0
   -0.8430    5.5010   -5.6060 H   0  0  0  0  0  0  0  0  0  0  0  0
   -1.1210    4.7560   -7.9510 H   0  0  0  0  0  0  0  0  0  0  0  0
   -2.8230    4.3640   -7.6250 H   0  0  0  0  0  0  0  0  0  0  0  0
   -2.3000    6.7060   -5.4870 H   0  0  0  0  0  0  0  0  0  0  0  0
   -3.6760    7.5050   -6.3020 H   0  0  0  0  0  0  0  0  0  0  0  0
   -0.9210    8.8940   -4.9330 H   0  0  0  0  0  0  0  0  0  0  0  0
    0.3530    8.6790   -6.1680 H   0  0  0  0  0  0  0  0  0  0  0  0
   -0.2880   10.7420   -7.2720 H   0  0  0  0  0  0  0  0  0  0  0  0
   -1.3560   11.0840   -5.8810 H   0  0  0  0  0  0  0  0  0  0  0  0
   -3.2010    9.9120   -6.9350 H   0  0  0  0  0  0  0  0  0  0  0  0
   -2.2180    9.8270   -8.4240 H   0  0  0  0  0  0  0  0  0  0  0  0
   -0.2560    6.8220   -7.7570 H   0  0  0  0  0  0  0  0  0  0  0  0
   -1.2510    7.6440   -8.9940 H   0  0  0  0  0  0  0  0  0  0  0  0
   -3.0020    2.6270   -3.7880 H   0  0  0  0  0  0  0  0  0  0  0  0
   -2.4120    1.9990   -1.4620 H   0  0  0  0  0  0  0  0  0  0  0  0
  1 35  1  0  0  0  0
  1  2  1  0  0  0  0
  2  3  2  0  0  0  0
  3 36  1  0  0  0  0
  3  4  1  0  0  0  0
  4 37  1  0  0  0  0
  4  5  2  0  0  0  0
  5  6  1  0  0  0  0
  6 38  1  0  0  0  0
  6  7  2  0  0  0  0
  7  2  1  0  0  0  0
  7 39  1  0  0  0  0
  5  8  1  0  0  0  0
  8 40  1  0  0  0  0
  8  9  1  0  0  0  0
  9 10  1  0  0  0  0
 10 11  1  0  0  0  0
 11 41  1  0  0  0  0
 11 12  2  0  0  0  0
 12 13  1  0  0  0  0
 13 42  1  0  0  0  0
 12 14  1  0  0  0  0
 14 43  1  0  0  0  0
 14 15  2  0  0  0  0
 15 44  1  0  0  0  0
 15 16  1  0  0  0  0
 16 10  2  0  0  0  0
 16 17  1  0  0  0  0
 17 18  1  0  0  0  0
 18  8  1  0  0  0  0
 18 45  1  0  0  0  0
 18 19  1  0  0  0  0
 19 20  2  0  0  0  0
 20 46  1  0  0  0  0
 20 21  1  0  0  0  0
 21 47  1  0  0  0  0
 21 22  2  0  0  0  0
 22 23  1  0  0  0  0
 23 24  1  0  0  0  0
 24 48  1  0  0  0  0
 24 49  1  0  0  0  0
 24 25  1  0  0  0  0
 25 50  1  0  0  0  0
 25 51  1  0  0  0  0
 25 26  1  0  0  0  0
 26 27  1  0  0  0  0
 27 52  1  0  0  0  0
 27 53  1  0  0  0  0
 27 28  1  0  0  0  0
 28 29  1  0  0  0  0
 29 54  1  0  0  0  0
 29 55  1  0  0  0  0
 29 30  1  0  0  0  0
 30 56  1  0  0  0  0
 30 57  1  0  0  0  0
 30 31  1  0  0  0  0
 31 28  1  0  0  0  0
 31 58  1  0  0  0  0
 31 59  1  0  0  0  0
 28 32  1  0  0  0  0
 32 26  1  0  0  0  0
 32 60  1  0  0  0  0
 32 61  1  0  0  0  0
 22 33  1  0  0  0  0
 33 62  1  0  0  0  0
 33 34  2  0  0  0  0
 34 19  1  0  0  0  0
 34 63  1  0  0  0  0
M  END
>  <LOGBIO>
9.4000

>  <PRED_LOGBIO>
8.5600

>  <XV_RES>
1.2830

>  <WHL_TMPL>
1

>  <ANCH>
4-6;24-26

$$$$
ROW73
  -MTS-   01071501563D 0   0.00000     0.00000     0

 27 29  0  0  0  0  0  0  0  0999 V2000
    2.1310   -2.7830    2.7700 O   0  0  0  0  0  0  0  0  0  0  0  0
    2.0230   -1.8750    1.7500 C   0  0  0  0  0  0  0  0  0  0  0  0
    3.1680   -1.4580    1.0600 C   0  0  0  0  0  0  0  0  0  0  0  0
    3.0580   -0.5300    0.0180 C   0  0  0  0  0  0  0  0  0  0  0  0
    1.8040   -0.0180   -0.3340 C   0  0  0  0  0  0  0  0  0  0  0  0
    1.3340    0.9480   -1.3520 C   0  0  0  0  0  0  0  0  0  0  0  0
    2.0420    1.5410   -2.1630 O   0  0  0  0  0  0  0  0  0  0  0  0
    0.0140    1.0640   -1.2390 N   0  0  0  0  0  0  0  0  0  0  0  0
   -0.4680    0.2940   -0.2680 C   0  0  0  0  0  0  0  0  0  0  0  0
   -1.6510    0.2030    0.0570 O   0  0  0  0  0  0  0  0  0  0  0  0
    0.6590   -0.4340    0.3560 C   0  0  0  0  0  0  0  0  0  0  0  0
    0.7690   -1.3630    1.3980 C   0  0  0  0  0  0  0  0  0  0  0  0
   -0.7820    1.9050   -2.0530 C   0  0  0  0  0  0  0  0  0  0  0  0
   -1.0430    1.5490   -3.3820 C   0  0  0  0  0  0  0  0  0  0  0  0
   -1.8300    2.3810   -4.1880 C   0  0  0  0  0  0  0  0  0  0  0  0
   -2.3550    3.5690   -3.6650 C   0  0  0  0  0  0  0  0  0  0  0  0
   -2.0940    3.9240   -2.3360 C   0  0  0  0  0  0  0  0  0  0  0  0
   -1.3070    3.0920   -1.5300 C   0  0  0  0  0  0  0  0  0  0  0  0
    2.2280   -2.3360    3.6250 H   0  0  0  0  0  0  0  0  0  0  0  0
    4.1360   -1.8530    1.3320 H   0  0  0  0  0  0  0  0  0  0  0  0
    3.9420   -0.2090   -0.5140 H   0  0  0  0  0  0  0  0  0  0  0  0
   -0.1140   -1.6840    1.9300 H   0  0  0  0  0  0  0  0  0  0  0  0
   -0.6370    0.6330   -3.7850 H   0  0  0  0  0  0  0  0  0  0  0  0
   -2.0310    2.1070   -5.2130 H   0  0  0  0  0  0  0  0  0  0  0  0
   -2.9620    4.2100   -4.2860 H   0  0  0  0  0  0  0  0  0  0  0  0
   -2.4990    4.8400   -1.9330 H   0  0  0  0  0  0  0  0  0  0  0  0
   -1.1060    3.3670   -0.5050 H   0  0  0  0  0  0  0  0  0  0  0  0
  1 19  1  0  0  0  0
  1  2  1  0  0  0  0
  2  3  2  0  0  0  0
  3 20  1  0  0  0  0
  3  4  1  0  0  0  0
  4 21  1  0  0  0  0
  4  5  2  0  0  0  0
  5  6  1  0  0  0  0
  6  7  2  0  0  0  0
  6  8  1  0  0  0  0
  8  9  1  0  0  0  0
  9 10  2  0  0  0  0
  9 11  1  0  0  0  0
 11  5  1  0  0  0  0
 11 12  2  0  0  0  0
 12  2  1  0  0  0  0
 12 22  1  0  0  0  0
  8 13  1  0  0  0  0
 13 14  2  0  0  0  0
 14 23  1  0  0  0  0
 14 15  1  0  0  0  0
 15 24  1  0  0  0  0
 15 16  2  0  0  0  0
 16 25  1  0  0  0  0
 16 17  1  0  0  0  0
 17 26  1  0  0  0  0
 17 18  2  0  0  0  0
 18 13  1  0  0  0  0
 18 27  1  0  0  0  0
M  END
>  <LOGBIO>
5.5700

>  <PRED_LOGBIO>
6.5200

>  <XV_RES>
-1.1160

>  <WHL_TMPL>
1

>  <ANCH>
28-29;8-6

$$$$
ROW74
  -MTS-   01071501563D 0   0.00000     0.00000     0

 78 82  0  0  1  0  0  0  0  0999 V2000
   -6.9970   -1.1110   -1.3990 C   0  0  0  0  0  0  0  0  0  0  0  0
   -6.4490   -2.5220   -1.5930 C   0  0  2  0  0  0  0  0  0  0  0  0
   -7.5600   -3.5390   -1.3320 C   0  0  0  0  0  0  0  0  0  0  0  0
   -8.7090   -3.3000   -2.3100 C   0  0  0  0  0  0  0  0  0  0  0  0
   -9.8060   -4.3050   -2.0520 C   0  0  0  0  0  0  0  0  0  0  0  0
   -9.8010   -5.5340   -2.7230 C   0  0  0  0  0  0  0  0  0  0  0  0
  -10.8180   -6.4660   -2.4840 C   0  0  0  0  0  0  0  0  0  0  0  0
  -11.8400   -6.1690   -1.5750 C   0  0  0  0  0  0  0  0  0  0  0  0
  -12.8360   -7.0810   -1.3410 O   0  0  0  0  0  0  0  0  0  0  0  0
  -11.8450   -4.9400   -0.9040 C   0  0  0  0  0  0  0  0  0  0  0  0
  -10.8280   -4.0080   -1.1430 C   0  0  0  0  0  0  0  0  0  0  0  0
   -5.3440   -2.7520   -0.6520 N   0  0  0  0  0  0  0  0  0  0  0  0
   -4.2620   -1.9790   -0.6950 C   0  0  0  0  0  0  0  0  0  0  0  0
   -4.1870   -1.0720   -1.5230 O   0  0  0  0  0  0  0  0  0  0  0  0
   -3.1260   -2.2150    0.2710 C   0  0  0  0  0  0  0  0  0  0  0  0
   -2.0290   -1.2100    0.0130 C   0  0  0  0  0  0  0  0  0  0  0  0
   -0.9960   -1.3620   -0.8260 C   0  0  0  0  0  0  0  0  0  0  0  0
   -0.1970   -0.2490   -0.8070 N   0  0  0  0  0  0  0  0  0  0  0  0
   -0.7390    0.6910    0.1010 C   0  0  0  0  0  0  0  0  0  0  0  0
   -0.3340    1.9710    0.4990 C   0  0  0  0  0  0  0  0  0  0  0  0
   -1.0900    2.6830    1.4390 C   0  0  0  0  0  0  0  0  0  0  0  0
   -0.6940    3.9360    1.8280 O   0  0  0  0  0  0  0  0  0  0  0  0
   -1.3860    5.0600    1.2800 C   0  0  0  0  0  0  0  0  0  0  0  0
   -0.7900    6.3490    1.8420 C   0  0  0  0  0  0  0  0  0  0  0  0
   -1.5300    7.5510    1.2560 C   0  0  0  0  0  0  0  0  0  0  0  0
   -0.9570    8.7910    1.7970 N   0  0  0  0  0  0  0  0  0  0  0  0
   -1.9480    9.8770    1.7940 C   0  0  0  0  0  0  0  0  0  0  0  0
   -1.1410   11.1880    1.7830 C   0  0  0  0  0  0  0  0  0  0  0  0
    0.2640   10.7720    1.3090 C   0  0  0  0  0  0  0  0  0  0  0  0
    0.1410    9.2790    0.9510 C   0  0  0  0  0  0  0  0  0  0  0  0
   -2.2490    2.1160    1.9800 C   0  0  0  0  0  0  0  0  0  0  0  0
   -2.6540    0.8360    1.5810 C   0  0  0  0  0  0  0  0  0  0  0  0
   -1.8990    0.1240    0.6420 C   0  0  0  0  0  0  0  0  0  0  0  0
   -0.7520   -2.5630   -1.6560 C   0  0  0  0  0  0  0  0  0  0  0  0
   -1.6560   -3.6310   -1.6250 C   0  0  0  0  0  0  0  0  0  0  0  0
   -1.4260   -4.7670   -2.4110 C   0  0  0  0  0  0  0  0  0  0  0  0
   -0.2900   -4.8340   -3.2270 C   0  0  0  0  0  0  0  0  0  0  0  0
    0.6140   -3.7660   -3.2580 C   0  0  0  0  0  0  0  0  0  0  0  0
    0.3840   -2.6310   -2.4720 C   0  0  0  0  0  0  0  0  0  0  0  0
   -7.3590   -0.9990   -0.3800 H   0  0  0  0  0  0  0  0  0  0  0  0
   -7.8150   -0.9410   -2.0960 H   0  0  0  0  0  0  0  0  0  0  0  0
   -6.2060   -0.3870   -1.5850 H   0  0  0  0  0  0  0  0  0  0  0  0
   -6.0870   -2.6340   -2.6120 H   0  0  0  0  0  0  0  0  0  0  0  0
   -7.1690   -4.5450   -1.4700 H   0  0  0  0  0  0  0  0  0  0  0  0
   -7.9220   -3.4270   -0.3120 H   0  0  0  0  0  0  0  0  0  0  0  0
   -9.0990   -2.2940   -2.1720 H   0  0  0  0  0  0  0  0  0  0  0  0
   -8.3470   -3.4120   -3.3300 H   0  0  0  0  0  0  0  0  0  0  0  0
   -9.0130   -5.7630   -3.4240 H   0  0  0  0  0  0  0  0  0  0  0  0
  -10.8140   -7.4140   -3.0010 H   0  0  0  0  0  0  0  0  0  0  0  0
  -12.5980   -7.6750   -0.6120 H   0  0  0  0  0  0  0  0  0  0  0  0
  -12.6340   -4.7110   -0.2020 H   0  0  0  0  0  0  0  0  0  0  0  0
  -10.8320   -3.0600   -0.6250 H   0  0  0  0  0  0  0  0  0  0  0  0
   -5.4050   -3.4960    0.0280 H   0  0  0  0  0  0  0  0  0  0  0  0
   -2.7360   -3.2210    0.1330 H   0  0  0  0  0  0  0  0  0  0  0  0
   -3.4880   -2.1030    1.2910 H   0  0  0  0  0  0  0  0  0  0  0  0
    0.6430   -0.1210   -1.3520 H   0  0  0  0  0  0  0  0  0  0  0  0
    0.5600    2.4090    0.0820 H   0  0  0  0  0  0  0  0  0  0  0  0
   -1.2840    5.0550    0.1960 H   0  0  0  0  0  0  0  0  0  0  0  0
   -2.4400    5.0020    1.5450 H   0  0  0  0  0  0  0  0  0  0  0  0
   -0.8930    6.3540    2.9250 H   0  0  0  0  0  0  0  0  0  0  0  0
    0.2630    6.4080    1.5770 H   0  0  0  0  0  0  0  0  0  0  0  0
   -1.4280    7.5460    0.1730 H   0  0  0  0  0  0  0  0  0  0  0  0
   -2.5840    7.4920    1.5210 H   0  0  0  0  0  0  0  0  0  0  0  0
   -2.5460    9.8150    0.8860 H   0  0  0  0  0  0  0  0  0  0  0  0
   -2.5400    9.8260    2.7050 H   0  0  0  0  0  0  0  0  0  0  0  0
   -1.1040   11.6340    2.7740 H   0  0  0  0  0  0  0  0  0  0  0  0
   -1.5830   11.9160    1.1060 H   0  0  0  0  0  0  0  0  0  0  0  0
    0.9680   10.8860    2.1310 H   0  0  0  0  0  0  0  0  0  0  0  0
    0.5210   11.3340    0.4140 H   0  0  0  0  0  0  0  0  0  0  0  0
   -0.0860    9.1450   -0.1050 H   0  0  0  0  0  0  0  0  0  0  0  0
    1.0670    8.7470    1.1620 H   0  0  0  0  0  0  0  0  0  0  0  0
   -2.8320    2.6650    2.7040 H   0  0  0  0  0  0  0  0  0  0  0  0
   -3.5490    0.3990    1.9990 H   0  0  0  0  0  0  0  0  0  0  0  0
   -2.5320   -3.5790   -0.9960 H   0  0  0  0  0  0  0  0  0  0  0  0
   -2.1240   -5.5910   -2.3870 H   0  0  0  0  0  0  0  0  0  0  0  0
   -0.1120   -5.7110   -3.8330 H   0  0  0  0  0  0  0  0  0  0  0  0
    1.4900   -3.8190   -3.8870 H   0  0  0  0  0  0  0  0  0  0  0  0
    1.0810   -1.8070   -2.4960 H   0  0  0  0  0  0  0  0  0  0  0  0
  1 40  1  0  0  0  0
  1 41  1  0  0  0  0
  1 42  1  0  0  0  0
  1  2  1  0  0  0  0
  2 43  1  0  0  0  0
  2  3  1  0  0  0  0
  3 44  1  0  0  0  0
  3 45  1  0  0  0  0
  3  4  1  0  0  0  0
  4 46  1  0  0  0  0
  4 47  1  0  0  0  0
  4  5  1  0  0  0  0
  5  6  2  0  0  0  0
  6 48  1  0  0  0  0
  6  7  1  0  0  0  0
  7 49  1  0  0  0  0
  7  8  2  0  0  0  0
  8  9  1  0  0  0  0
  9 50  1  0  0  0  0
  8 10  1  0  0  0  0
 10 51  1  0  0  0  0
 10 11  2  0  0  0  0
 11  5  1  0  0  0  0
 11 52  1  0  0  0  0
  2 12  1  0  0  0  0
 12 53  1  0  0  0  0
 12 13  1  0  0  0  0
 13 14  2  0  0  0  0
 13 15  1  0  0  0  0
 15 54  1  0  0  0  0
 15 55  1  0  0  0  0
 15 16  1  0  0  0  0
 16 17  2  0  0  0  0
 17 18  1  0  0  0  0
 18 56  1  0  0  0  0
 18 19  1  0  0  0  0
 19 20  2  0  0  0  0
 20 57  1  0  0  0  0
 20 21  1  0  0  0  0
 21 22  1  0  0  0  0
 22 23  1  0  0  0  0
 23 58  1  0  0  0  0
 23 59  1  0  0  0  0
 23 24  1  0  0  0  0
 24 60  1  0  0  0  0
 24 61  1  0  0  0  0
 24 25  1  0  0  0  0
 25 62  1  0  0  0  0
 25 63  1  0  0  0  0
 25 26  1  0  0  0  0
 26 27  1  0  0  0  0
 27 64  1  0  0  0  0
 27 65  1  0  0  0  0
 27 28  1  0  0  0  0
 28 66  1  0  0  0  0
 28 67  1  0  0  0  0
 28 29  1  0  0  0  0
 29 68  1  0  0  0  0
 29 69  1  0  0  0  0
 29 30  1  0  0  0  0
 30 26  1  0  0  0  0
 30 70  1  0  0  0  0
 30 71  1  0  0  0  0
 21 31  2  0  0  0  0
 31 72  1  0  0  0  0
 31 32  1  0  0  0  0
 32 73  1  0  0  0  0
 32 33  2  0  0  0  0
 33 16  1  0  0  0  0
 33 19  1  0  0  0  0
 17 34  1  0  0  0  0
 34 35  2  0  0  0  0
 35 74  1  0  0  0  0
 35 36  1  0  0  0  0
 36 75  1  0  0  0  0
 36 37  2  0  0  0  0
 37 76  1  0  0  0  0
 37 38  1  0  0  0  0
 38 77  1  0  0  0  0
 38 39  2  0  0  0  0
 39 34  1  0  0  0  0
 39 78  1  0  0  0  0
M  END
>  <LOGBIO>
8.0400

>  <PRED_LOGBIO>
7.8400

>  <XV_RES>
0.1970

>  <WHL_TMPL>
2

>  <ANCH>
35-36;67-65

$$$$
ROW75
  -MTS-   01071501563D 0   0.00000     0.00000     0

 33 34  0  0  0  0  0  0  0  0999 V2000
   -0.6470    0.7660   -1.3650 C   0  0  0  0  0  0  0  0  0  0  0  0
   -0.5970    0.4790    0.1380 C   0  0  0  0  0  0  0  0  0  0  0  0
    0.5770   -0.4680    0.4110 C   0  0  0  0  0  0  0  0  0  0  0  0
   -0.3050    1.7820    0.8420 C   0  0  0  0  0  0  0  0  0  0  0  0
    0.4350    1.7850    2.0310 C   0  0  0  0  0  0  0  0  0  0  0  0
    0.7060    2.9940    2.6840 C   0  0  0  0  0  0  0  0  0  0  0  0
    0.2370    4.1990    2.1480 C   0  0  0  0  0  0  0  0  0  0  0  0
    0.5030    5.3820    2.7870 O   0  0  0  0  0  0  0  0  0  0  0  0
   -0.5020    4.1960    0.9590 C   0  0  0  0  0  0  0  0  0  0  0  0
   -0.7730    2.9880    0.3060 C   0  0  0  0  0  0  0  0  0  0  0  0
   -1.9060   -0.0570    0.6810 C   0  0  0  0  0  0  0  0  0  0  0  0
   -2.3650   -1.3180    0.2680 C   0  0  0  0  0  0  0  0  0  0  0  0
   -3.5670   -1.8330    0.7550 C   0  0  0  0  0  0  0  0  0  0  0  0
   -4.3200   -1.0920    1.6570 C   0  0  0  0  0  0  0  0  0  0  0  0
   -5.4870   -1.6340    2.1090 O   0  0  0  0  0  0  0  0  0  0  0  0
   -3.8900    0.1610    2.0810 C   0  0  0  0  0  0  0  0  0  0  0  0
   -2.6850    0.6750    1.5930 C   0  0  0  0  0  0  0  0  0  0  0  0
   -1.3570    1.5660   -1.5670 H   0  0  0  0  0  0  0  0  0  0  0  0
    0.3350    1.1420   -1.6440 H   0  0  0  0  0  0  0  0  0  0  0  0
   -0.9040   -0.1740   -1.8490 H   0  0  0  0  0  0  0  0  0  0  0  0
    0.7490   -0.5470    1.4820 H   0  0  0  0  0  0  0  0  0  0  0  0
    1.4620    0.0020   -0.0130 H   0  0  0  0  0  0  0  0  0  0  0  0
    0.3230   -1.4160   -0.0580 H   0  0  0  0  0  0  0  0  0  0  0  0
    0.7960    0.8550    2.4440 H   0  0  0  0  0  0  0  0  0  0  0  0
    1.2760    2.9960    3.6010 H   0  0  0  0  0  0  0  0  0  0  0  0
   -0.1960    5.5960    3.4250 H   0  0  0  0  0  0  0  0  0  0  0  0
   -0.8630    5.1260    0.5460 H   0  0  0  0  0  0  0  0  0  0  0  0
   -1.3440    2.9860   -0.6110 H   0  0  0  0  0  0  0  0  0  0  0  0
   -1.7820   -1.8950   -0.4340 H   0  0  0  0  0  0  0  0  0  0  0  0
   -3.9110   -2.8040    0.4320 H   0  0  0  0  0  0  0  0  0  0  0  0
   -6.2200   -1.1460    1.7020 H   0  0  0  0  0  0  0  0  0  0  0  0
   -4.4820    0.7320    2.7810 H   0  0  0  0  0  0  0  0  0  0  0  0
   -2.3480    1.6470    1.9210 H   0  0  0  0  0  0  0  0  0  0  0  0
  1 18  1  0  0  0  0
  1 19  1  0  0  0  0
  1 20  1  0  0  0  0
  1  2  1  0  0  0  0
  2  3  1  0  0  0  0
  3 21  1  0  0  0  0
  3 22  1  0  0  0  0
  3 23  1  0  0  0  0
  2  4  1  0  0  0  0
  4  5  2  0  0  0  0
  5 24  1  0  0  0  0
  5  6  1  0  0  0  0
  6 25  1  0  0  0  0
  6  7  2  0  0  0  0
  7  8  1  0  0  0  0
  8 26  1  0  0  0  0
  7  9  1  0  0  0  0
  9 27  1  0  0  0  0
  9 10  2  0  0  0  0
 10  4  1  0  0  0  0
 10 28  1  0  0  0  0
  2 11  1  0  0  0  0
 11 12  2  0  0  0  0
 12 29  1  0  0  0  0
 12 13  1  0  0  0  0
 13 30  1  0  0  0  0
 13 14  2  0  0  0  0
 14 15  1  0  0  0  0
 15 31  1  0  0  0  0
 14 16  1  0  0  0  0
 16 32  1  0  0  0  0
 16 17  2  0  0  0  0
 17 11  1  0  0  0  0
 17 33  1  0  0  0  0
M  END
>  <LOGBIO>
5.6400

>  <PRED_LOGBIO>
6.5700

>  <XV_RES>
-1.1280

>  <WHL_TMPL>
1

>  <ANCH>
18-19;27-28

$$$$
ROW76
  -MTS-   01071501563D 0   0.00000     0.00000     0

 31 33  0  0  0  0  0  0  0  0999 V2000
    0.6310    0.5560    2.2550 C   0  0  0  0  0  0  0  0  0  0  0  0
    0.8630    0.4450    0.7670 C   0  0  0  0  0  0  0  0  0  0  0  0
    2.1000    0.8090    0.2220 C   0  0  0  0  0  0  0  0  0  0  0  0
    2.3150    0.7060   -1.1570 C   0  0  0  0  0  0  0  0  0  0  0  0
    3.5250    1.0620   -1.6910 O   0  0  0  0  0  0  0  0  0  0  0  0
    1.2920    0.2400   -1.9920 C   0  0  0  0  0  0  0  0  0  0  0  0
    0.0550   -0.1240   -1.4470 C   0  0  0  0  0  0  0  0  0  0  0  0
   -1.0390   -0.6190   -2.3120 C   0  0  0  0  0  0  0  0  0  0  0  0
   -0.8780   -0.7150   -3.4920 O   0  0  0  0  0  0  0  0  0  0  0  0
   -2.2590   -0.9730   -1.7400 O   0  0  0  0  0  0  0  0  0  0  0  0
   -2.4780   -0.8730   -0.3680 C   0  0  0  0  0  0  0  0  0  0  0  0
   -3.7250   -1.2440    0.1490 C   0  0  0  0  0  0  0  0  0  0  0  0
   -4.8080   -1.7430   -0.7770 C   0  0  0  0  0  0  0  0  0  0  0  0
   -3.9680   -1.1510    1.5250 C   0  0  0  0  0  0  0  0  0  0  0  0
   -5.1730   -1.4690    2.0810 O   0  0  0  0  0  0  0  0  0  0  0  0
   -2.9640   -0.6880    2.3840 C   0  0  0  0  0  0  0  0  0  0  0  0
   -1.7170   -0.3180    1.8670 C   0  0  0  0  0  0  0  0  0  0  0  0
   -1.4740   -0.4100    0.4910 C   0  0  0  0  0  0  0  0  0  0  0  0
   -0.1600   -0.0210   -0.0680 C   0  0  0  0  0  0  0  0  0  0  0  0
    0.0180   -0.2780    2.5900 H   0  0  0  0  0  0  0  0  0  0  0  0
    0.1210    1.4920    2.4740 H   0  0  0  0  0  0  0  0  0  0  0  0
    1.5870    0.5340    2.7740 H   0  0  0  0  0  0  0  0  0  0  0  0
    2.8890    1.1680    0.8660 H   0  0  0  0  0  0  0  0  0  0  0  0
    3.6060    2.0260   -1.7560 H   0  0  0  0  0  0  0  0  0  0  0  0
    1.4580    0.1610   -3.0560 H   0  0  0  0  0  0  0  0  0  0  0  0
   -5.7830   -1.4850   -0.3680 H   0  0  0  0  0  0  0  0  0  0  0  0
   -4.7320   -2.8240   -0.8750 H   0  0  0  0  0  0  0  0  0  0  0  0
   -4.6910   -1.2800   -1.7540 H   0  0  0  0  0  0  0  0  0  0  0  0
   -5.8700   -1.1340    1.4950 H   0  0  0  0  0  0  0  0  0  0  0  0
   -3.1510   -0.6170    3.4450 H   0  0  0  0  0  0  0  0  0  0  0  0
   -0.9420    0.0390    2.5290 H   0  0  0  0  0  0  0  0  0  0  0  0
  1 20  1  0  0  0  0
  1 21  1  0  0  0  0
  1 22  1  0  0  0  0
  1  2  1  0  0  0  0
  2  3  2  0  0  0  0
  3 23  1  0  0  0  0
  3  4  1  0  0  0  0
  4  5  1  0  0  0  0
  5 24  1  0  0  0  0
  4  6  2  0  0  0  0
  6 25  1  0  0  0  0
  6  7  1  0  0  0  0
  7  8  1  0  0  0  0
  8  9  2  0  0  0  0
  8 10  1  0  0  0  0
 10 11  1  0  0  0  0
 11 12  1  0  0  0  0
 12 13  1  0  0  0  0
 13 26  1  0  0  0  0
 13 27  1  0  0  0  0
 13 28  1  0  0  0  0
 12 14  2  0  0  0  0
 14 15  1  0  0  0  0
 15 29  1  0  0  0  0
 14 16  1  0  0  0  0
 16 30  1  0  0  0  0
 16 17  2  0  0  0  0
 17 31  1  0  0  0  0
 17 18  1  0  0  0  0
 18 11  2  0  0  0  0
 18 19  1  0  0  0  0
 19  2  1  0  0  0  0
 19  7  2  0  0  0  0
M  END
>  <LOGBIO>
6.2300

>  <PRED_LOGBIO>
5.4900

>  <XV_RES>
0.8790

>  <WHL_TMPL>
3

>  <ANCH>
8-13;30-31

$$$$
ROW77
  -MTS-   01071501563D 0   0.00000     0.00000     0

 30 32  0  0  0  0  0  0  0  0999 V2000
    1.1520   -1.5770   -8.7800 O   0  0  0  0  0  0  0  0  0  0  0  0
    1.1360   -1.3350   -7.4310 C   0  0  0  0  0  0  0  0  0  0  0  0
    2.3150   -0.9630   -6.7730 C   0  0  0  0  0  0  0  0  0  0  0  0
    2.2990   -0.7160   -5.3960 C   0  0  0  0  0  0  0  0  0  0  0  0
    1.1050   -0.8420   -4.6760 C   0  0  0  0  0  0  0  0  0  0  0  0
   -0.0740   -1.2140   -5.3340 C   0  0  0  0  0  0  0  0  0  0  0  0
   -0.0580   -1.4610   -6.7120 C   0  0  0  0  0  0  0  0  0  0  0  0
    1.0880   -0.5810   -3.2190 C   0  0  0  0  0  0  0  0  0  0  0  0
    0.5320    0.6060   -2.7270 C   0  0  0  0  0  0  0  0  0  0  0  0
    1.1680    1.2650   -1.6680 C   0  0  0  0  0  0  0  0  0  0  0  0
    0.6220    2.4960   -1.1320 C   0  0  0  0  0  0  0  0  0  0  0  0
    0.1850    3.4820   -0.7030 N   0  0  0  0  0  0  0  0  0  0  0  0
    2.3400    0.7150   -1.1340 C   0  0  0  0  0  0  0  0  0  0  0  0
    3.0040    1.3450   -0.0750 C   0  0  0  0  0  0  0  0  0  0  0  0
    4.1750    0.7850    0.4500 C   0  0  0  0  0  0  0  0  0  0  0  0
    4.8250    1.4010    1.4860 O   0  0  0  0  0  0  0  0  0  0  0  0
    4.6820   -0.4050   -0.0860 C   0  0  0  0  0  0  0  0  0  0  0  0
    4.0180   -1.0350   -1.1450 C   0  0  0  0  0  0  0  0  0  0  0  0
    2.8470   -0.4750   -1.6690 C   0  0  0  0  0  0  0  0  0  0  0  0
    2.2110   -1.0780   -2.6830 N   0  0  0  0  0  0  0  0  0  0  0  0
    1.3430   -2.5100   -8.9640 H   0  0  0  0  0  0  0  0  0  0  0  0
    3.2360   -0.8660   -7.3290 H   0  0  0  0  0  0  0  0  0  0  0  0
    3.2080   -0.4290   -4.8880 H   0  0  0  0  0  0  0  0  0  0  0  0
   -0.9950   -1.3120   -4.7780 H   0  0  0  0  0  0  0  0  0  0  0  0
   -0.9660   -1.7490   -7.2190 H   0  0  0  0  0  0  0  0  0  0  0  0
   -0.3730    1.0080   -3.1570 H   0  0  0  0  0  0  0  0  0  0  0  0
    2.6130    2.2630    0.3380 H   0  0  0  0  0  0  0  0  0  0  0  0
    4.7680    0.8710    2.2970 H   0  0  0  0  0  0  0  0  0  0  0  0
    5.5850   -0.8380    0.3190 H   0  0  0  0  0  0  0  0  0  0  0  0
    4.4090   -1.9530   -1.5580 H   0  0  0  0  0  0  0  0  0  0  0  0
  1 21  1  0  0  0  0
  1  2  1  0  0  0  0
  2  3  2  0  0  0  0
  3 22  1  0  0  0  0
  3  4  1  0  0  0  0
  4 23  1  0  0  0  0
  4  5  2  0  0  0  0
  5  6  1  0  0  0  0
  6 24  1  0  0  0  0
  6  7  2  0  0  0  0
  7  2  1  0  0  0  0
  7 25  1  0  0  0  0
  5  8  1  0  0  0  0
  8  9  2  0  0  0  0
  9 26  1  0  0  0  0
  9 10  1  0  0  0  0
 10 11  1  0  0  0  0
 11 12  3  0  0  0  0
 10 13  2  0  0  0  0
 13 14  1  0  0  0  0
 14 27  1  0  0  0  0
 14 15  2  0  0  0  0
 15 16  1  0  0  0  0
 16 28  1  0  0  0  0
 15 17  1  0  0  0  0
 17 29  1  0  0  0  0
 17 18  2  0  0  0  0
 18 30  1  0  0  0  0
 18 19  1  0  0  0  0
 19 13  1  0  0  0  0
 19 20  2  0  0  0  0
 20  8  1  0  0  0  0
M  END
>  <LOGBIO>
6.3400

>  <PRED_LOGBIO>
5.3100

>  <XV_RES>
1.3350

>  <WHL_TMPL>
3

>  <ANCH>
18-20;19-16

$$$$
ROW78
  -MTS-   01071501563D 0   0.00000     0.00000     0

 43 46  0  0  0  0  0  0  0  0999 V2000
    3.4800    0.9300   -2.7240 C   0  0  0  0  0  0  0  0  0  0  0  0
    2.0530    1.3710   -2.5020 C   0  0  0  0  0  0  0  0  0  0  0  0
    1.4400    0.9590   -1.3840 C   0  0  0  0  0  0  0  0  0  0  0  0
    1.8040   -0.0180   -0.3340 C   0  0  0  0  0  0  0  0  0  0  0  0
    3.0590   -0.5300    0.0180 C   0  0  0  0  0  0  0  0  0  0  0  0
    3.1680   -1.4580    1.0610 C   0  0  0  0  0  0  0  0  0  0  0  0
    2.0230   -1.8750    1.7500 C   0  0  0  0  0  0  0  0  0  0  0  0
    2.1310   -2.7830    2.7700 O   0  0  0  0  0  0  0  0  0  0  0  0
    0.7690   -1.3630    1.3980 C   0  0  0  0  0  0  0  0  0  0  0  0
    0.6590   -0.4340    0.3560 C   0  0  0  0  0  0  0  0  0  0  0  0
   -0.5480    0.2660   -0.2200 C   0  0  0  0  0  0  0  0  0  0  0  0
    0.0130    1.3780   -1.1250 C   0  0  0  0  0  0  0  0  0  0  0  0
    0.0390    2.6710   -0.3110 C   0  0  0  0  0  0  0  0  0  0  0  0
   -1.3620    3.0110    0.1390 C   0  0  0  0  0  0  0  0  0  0  0  0
   -2.1810    3.8110   -0.6660 C   0  0  0  0  0  0  0  0  0  0  0  0
   -3.4800    4.1260   -0.2490 C   0  0  0  0  0  0  0  0  0  0  0  0
   -3.9590    3.6410    0.9730 C   0  0  0  0  0  0  0  0  0  0  0  0
   -5.5730    4.0330    1.4920 Cl  0  0  0  0  0  0  0  0  0  0  0  0
   -3.1400    2.8410    1.7790 C   0  0  0  0  0  0  0  0  0  0  0  0
   -1.8410    2.5260    1.3620 C   0  0  0  0  0  0  0  0  0  0  0  0
   -0.7640    1.6600   -2.4250 C   0  0  0  0  0  0  0  0  0  0  0  0
    0.0020    2.6660   -3.3030 C   0  0  0  0  0  0  0  0  0  0  0  0
    1.4300    2.2300   -3.5340 C   0  0  0  0  0  0  0  0  0  0  0  0
    2.0490    2.5740   -4.5390 O   0  0  0  0  0  0  0  0  0  0  0  0
    4.0080    1.6870   -3.2990 H   0  0  0  0  0  0  0  0  0  0  0  0
    3.4880   -0.0110   -3.2690 H   0  0  0  0  0  0  0  0  0  0  0  0
    3.9720    0.7960   -1.7630 H   0  0  0  0  0  0  0  0  0  0  0  0
    3.9420   -0.2090   -0.5140 H   0  0  0  0  0  0  0  0  0  0  0  0
    4.1360   -1.8530    1.3320 H   0  0  0  0  0  0  0  0  0  0  0  0
    2.4840   -3.6270    2.4480 H   0  0  0  0  0  0  0  0  0  0  0  0
   -0.1140   -1.6840    1.9300 H   0  0  0  0  0  0  0  0  0  0  0  0
   -1.0750    0.7450    0.6020 H   0  0  0  0  0  0  0  0  0  0  0  0
   -1.1120   -0.4350   -0.8320 H   0  0  0  0  0  0  0  0  0  0  0  0
    0.6770    2.5380    0.5600 H   0  0  0  0  0  0  0  0  0  0  0  0
    0.4280    3.4790   -0.9260 H   0  0  0  0  0  0  0  0  0  0  0  0
   -1.8110    4.1850   -1.6100 H   0  0  0  0  0  0  0  0  0  0  0  0
   -4.1120    4.7440   -0.8710 H   0  0  0  0  0  0  0  0  0  0  0  0
   -3.5100    2.4670    2.7220 H   0  0  0  0  0  0  0  0  0  0  0  0
   -1.2090    1.9090    1.9830 H   0  0  0  0  0  0  0  0  0  0  0  0
   -1.6920    2.1470   -2.1330 H   0  0  0  0  0  0  0  0  0  0  0  0
   -0.8590    0.7260   -2.9760 H   0  0  0  0  0  0  0  0  0  0  0  0
    0.0540    3.5910   -2.7340 H   0  0  0  0  0  0  0  0  0  0  0  0
   -0.5000    2.7250   -4.2670 H   0  0  0  0  0  0  0  0  0  0  0  0
  1 25  1  0  0  0  0
  1 26  1  0  0  0  0
  1 27  1  0  0  0  0
  1  2  1  0  0  0  0
  2  3  2  0  0  0  0
  3  4  1  0  0  0  0
  4  5  2  0  0  0  0
  5 28  1  0  0  0  0
  5  6  1  0  0  0  0
  6 29  1  0  0  0  0
  6  7  2  0  0  0  0
  7  8  1  0  0  0  0
  8 30  1  0  0  0  0
  7  9  1  0  0  0  0
  9 31  1  0  0  0  0
  9 10  2  0  0  0  0
 10  4  1  0  0  0  0
 10 11  1  0  0  0  0
 11 32  1  0  0  0  0
 11 33  1  0  0  0  0
 11 12  1  0  0  0  0
 12  3  1  0  0  0  0
 12 13  1  0  0  0  0
 13 34  1  0  0  0  0
 13 35  1  0  0  0  0
 13 14  1  0  0  0  0
 14 15  2  0  0  0  0
 15 36  1  0  0  0  0
 15 16  1  0  0  0  0
 16 37  1  0  0  0  0
 16 17  2  0  0  0  0
 17 18  1  0  0  0  0
 17 19  1  0  0  0  0
 19 38  1  0  0  0  0
 19 20  2  0  0  0  0
 20 14  1  0  0  0  0
 20 39  1  0  0  0  0
 12 21  1  0  0  0  0
 21 40  1  0  0  0  0
 21 41  1  0  0  0  0
 21 22  1  0  0  0  0
 22 42  1  0  0  0  0
 22 43  1  0  0  0  0
 22 23  1  0  0  0  0
 23  2  1  0  0  0  0
 23 24  2  0  0  0  0
M  END
>  <LOGBIO>
7.6600

>  <PRED_LOGBIO>
6.7600

>  <XV_RES>
1.1000

>  <WHL_TMPL>
1

>  <ANCH>
28-29;7-8

$$$$
ROW79
  -MTS-   01071501563D 0   0.00000     0.00000     0

 37 40  0  0  0  0  0  0  0  0999 V2000
    4.3230   -2.7970    2.5280 O   0  0  0  0  0  0  0  0  0  0  0  0
    3.3650   -3.2110    3.1110 C   0  0  0  0  0  0  0  0  0  0  0  0
    2.1310   -2.7830    2.7700 O   0  0  0  0  0  0  0  0  0  0  0  0
    2.0230   -1.8750    1.7500 C   0  0  0  0  0  0  0  0  0  0  0  0
    3.1680   -1.4580    1.0600 C   0  0  0  0  0  0  0  0  0  0  0  0
    3.0580   -0.5300    0.0180 C   0  0  0  0  0  0  0  0  0  0  0  0
    1.8040   -0.0180   -0.3340 C   0  0  0  0  0  0  0  0  0  0  0  0
    1.6590    0.9640   -1.4320 C   0  0  0  0  0  0  0  0  0  0  0  0
    0.4500    1.4430   -1.7550 C   0  0  0  0  0  0  0  0  0  0  0  0
   -0.7460    0.9890   -1.0120 C   0  0  0  0  0  0  0  0  0  0  0  0
   -1.8280    1.4110   -1.2930 O   0  0  0  0  0  0  0  0  0  0  0  0
   -0.5970    0.0640    0.0190 O   0  0  0  0  0  0  0  0  0  0  0  0
    0.6590   -0.4340    0.3560 C   0  0  0  0  0  0  0  0  0  0  0  0
    0.7690   -1.3630    1.3980 C   0  0  0  0  0  0  0  0  0  0  0  0
    2.8550    1.4190   -2.1750 C   0  0  0  0  0  0  0  0  0  0  0  0
    4.1200    0.9210   -1.8400 C   0  0  0  0  0  0  0  0  0  0  0  0
    5.2510    1.3510   -2.5440 C   0  0  0  0  0  0  0  0  0  0  0  0
    5.1170    2.2800   -3.5830 C   0  0  0  0  0  0  0  0  0  0  0  0
    3.8530    2.7790   -3.9180 C   0  0  0  0  0  0  0  0  0  0  0  0
    2.7220    2.3480   -3.2140 C   0  0  0  0  0  0  0  0  0  0  0  0
    3.5320   -4.1920    4.2060 C   0  0  0  0  0  0  0  0  0  0  0  0
    3.5360   -5.5770    4.0590 O   0  0  0  0  0  0  0  0  0  0  0  0
    3.7180   -6.1530    5.3140 C   0  0  0  0  0  0  0  0  0  0  0  0
    3.8270   -5.1770    6.2260 C   0  0  0  0  0  0  0  0  0  0  0  0
    3.7050   -3.8930    5.5010 C   0  0  0  0  0  0  0  0  0  0  0  0
    4.1360   -1.8530    1.3320 H   0  0  0  0  0  0  0  0  0  0  0  0
    3.9420   -0.2090   -0.5140 H   0  0  0  0  0  0  0  0  0  0  0  0
    0.3490    2.1600   -2.5560 H   0  0  0  0  0  0  0  0  0  0  0  0
   -0.1140   -1.6840    1.9300 H   0  0  0  0  0  0  0  0  0  0  0  0
    4.2220    0.2040   -1.0390 H   0  0  0  0  0  0  0  0  0  0  0  0
    6.2260    0.9670   -2.2850 H   0  0  0  0  0  0  0  0  0  0  0  0
    5.9900    2.6120   -4.1250 H   0  0  0  0  0  0  0  0  0  0  0  0
    3.7500    3.4960   -4.7190 H   0  0  0  0  0  0  0  0  0  0  0  0
    1.7460    2.7330   -3.4730 H   0  0  0  0  0  0  0  0  0  0  0  0
    3.7640   -7.2120    5.5190 H   0  0  0  0  0  0  0  0  0  0  0  0
    3.9750   -5.3030    7.2880 H   0  0  0  0  0  0  0  0  0  0  0  0
    3.7470   -2.9030    5.9320 H   0  0  0  0  0  0  0  0  0  0  0  0
  1  2  2  0  0  0  0
  2  3  1  0  0  0  0
  3  4  1  0  0  0  0
  4  5  1  0  0  0  0
  5 26  1  0  0  0  0
  5  6  2  0  0  0  0
  6 27  1  0  0  0  0
  6  7  1  0  0  0  0
  7  8  1  0  0  0  0
  8  9  2  0  0  0  0
  9 28  1  0  0  0  0
  9 10  1  0  0  0  0
 10 11  2  0  0  0  0
 10 12  1  0  0  0  0
 12 13  1  0  0  0  0
 13  7  2  0  0  0  0
 13 14  1  0  0  0  0
 14  4  2  0  0  0  0
 14 29  1  0  0  0  0
  8 15  1  0  0  0  0
 15 16  2  0  0  0  0
 16 30  1  0  0  0  0
 16 17  1  0  0  0  0
 17 31  1  0  0  0  0
 17 18  2  0  0  0  0
 18 32  1  0  0  0  0
 18 19  1  0  0  0  0
 19 33  1  0  0  0  0
 19 20  2  0  0  0  0
 20 15  1  0  0  0  0
 20 34  1  0  0  0  0
  2 21  1  0  0  0  0
 21 22  1  0  0  0  0
 22 23  1  0  0  0  0
 23 35  1  0  0  0  0
 23 24  2  0  0  0  0
 24 36  1  0  0  0  0
 24 25  1  0  0  0  0
 25 21  2  0  0  0  0
 25 37  1  0  0  0  0
M  END
>  <LOGBIO>
5.6300

>  <PRED_LOGBIO>
5.8300

>  <XV_RES>
-0.2960

>  <WHL_TMPL>
1

>  <ANCH>
28-29;9-7

$$$$
ROW80
  -MTS-   01071501563D 0   0.00000     0.00000     0

 39 41  0  0  0  0  0  0  0  0999 V2000
    1.0660    3.3670    3.3270 C   0  0  0  0  0  0  0  0  0  0  0  0
    0.5660    3.6650    1.9160 C   0  0  0  0  0  0  0  0  0  0  0  0
    0.5390    2.3730    1.1020 C   0  0  0  0  0  0  0  0  0  0  0  0
    0.0390    2.6710   -0.3110 C   0  0  0  0  0  0  0  0  0  0  0  0
    0.0130    1.3780   -1.1250 C   0  0  0  0  0  0  0  0  0  0  0  0
   -0.7640    1.6600   -2.4250 C   0  0  0  0  0  0  0  0  0  0  0  0
    0.0020    2.6660   -3.3030 C   0  0  0  0  0  0  0  0  0  0  0  0
    1.4300    2.2300   -3.5340 C   0  0  0  0  0  0  0  0  0  0  0  0
    2.0490    2.5740   -4.5390 O   0  0  0  0  0  0  0  0  0  0  0  0
    2.0530    1.3710   -2.5020 C   0  0  0  0  0  0  0  0  0  0  0  0
    1.4400    0.9590   -1.3840 C   0  0  0  0  0  0  0  0  0  0  0  0
    1.8040   -0.0180   -0.3340 C   0  0  0  0  0  0  0  0  0  0  0  0
    3.0590   -0.5300    0.0180 C   0  0  0  0  0  0  0  0  0  0  0  0
    3.1680   -1.4580    1.0610 C   0  0  0  0  0  0  0  0  0  0  0  0
    2.0230   -1.8750    1.7500 C   0  0  0  0  0  0  0  0  0  0  0  0
    2.1310   -2.7830    2.7700 O   0  0  0  0  0  0  0  0  0  0  0  0
    0.7690   -1.3630    1.3980 C   0  0  0  0  0  0  0  0  0  0  0  0
    0.6590   -0.4340    0.3560 C   0  0  0  0  0  0  0  0  0  0  0  0
   -0.5480    0.2660   -0.2210 C   0  0  0  0  0  0  0  0  0  0  0  0
    4.0190    0.7640   -2.8080 I   0  0  0  0  0  0  0  0  0  0  0  0
    2.0690    2.9510    3.2750 H   0  0  0  0  0  0  0  0  0  0  0  0
    1.0840    4.2880    3.9070 H   0  0  0  0  0  0  0  0  0  0  0  0
    0.4000    2.6510    3.8040 H   0  0  0  0  0  0  0  0  0  0  0  0
    1.2320    4.3810    1.4390 H   0  0  0  0  0  0  0  0  0  0  0  0
   -0.4380    4.0820    1.9680 H   0  0  0  0  0  0  0  0  0  0  0  0
   -0.1260    1.6570    1.5790 H   0  0  0  0  0  0  0  0  0  0  0  0
    1.5430    1.9560    1.0500 H   0  0  0  0  0  0  0  0  0  0  0  0
    0.7050    3.3870   -0.7880 H   0  0  0  0  0  0  0  0  0  0  0  0
   -0.9650    3.0880   -0.2590 H   0  0  0  0  0  0  0  0  0  0  0  0
   -1.6920    2.1460   -2.1330 H   0  0  0  0  0  0  0  0  0  0  0  0
   -0.8590    0.7260   -2.9760 H   0  0  0  0  0  0  0  0  0  0  0  0
    0.0540    3.5920   -2.7330 H   0  0  0  0  0  0  0  0  0  0  0  0
   -0.5000    2.7250   -4.2670 H   0  0  0  0  0  0  0  0  0  0  0  0
    3.9420   -0.2090   -0.5140 H   0  0  0  0  0  0  0  0  0  0  0  0
    4.1360   -1.8530    1.3320 H   0  0  0  0  0  0  0  0  0  0  0  0
    1.2560   -3.0990    3.0480 H   0  0  0  0  0  0  0  0  0  0  0  0
   -0.1140   -1.6840    1.9300 H   0  0  0  0  0  0  0  0  0  0  0  0
   -1.0680   -0.4460   -0.8580 H   0  0  0  0  0  0  0  0  0  0  0  0
   -1.1180    0.7210    0.5860 H   0  0  0  0  0  0  0  0  0  0  0  0
  1 21  1  0  0  0  0
  1 22  1  0  0  0  0
  1 23  1  0  0  0  0
  1  2  1  0  0  0  0
  2 24  1  0  0  0  0
  2 25  1  0  0  0  0
  2  3  1  0  0  0  0
  3 26  1  0  0  0  0
  3 27  1  0  0  0  0
  3  4  1  0  0  0  0
  4 28  1  0  0  0  0
  4 29  1  0  0  0  0
  4  5  1  0  0  0  0
  5  6  1  0  0  0  0
  6 30  1  0  0  0  0
  6 31  1  0  0  0  0
  6  7  1  0  0  0  0
  7 32  1  0  0  0  0
  7 33  1  0  0  0  0
  7  8  1  0  0  0  0
  8  9  2  0  0  0  0
  8 10  1  0  0  0  0
 10 11  2  0  0  0  0
 11  5  1  0  0  0  0
 11 12  1  0  0  0  0
 12 13  2  0  0  0  0
 13 34  1  0  0  0  0
 13 14  1  0  0  0  0
 14 35  1  0  0  0  0
 14 15  2  0  0  0  0
 15 16  1  0  0  0  0
 16 36  1  0  0  0  0
 15 17  1  0  0  0  0
 17 37  1  0  0  0  0
 17 18  2  0  0  0  0
 18 12  1  0  0  0  0
 18 19  1  0  0  0  0
 19  5  1  0  0  0  0
 19 38  1  0  0  0  0
 19 39  1  0  0  0  0
 10 20  1  0  0  0  0
M  END
>  <LOGBIO>
6.9100

>  <PRED_LOGBIO>
6.6400

>  <XV_RES>
0.3010

>  <WHL_TMPL>
1

>  <ANCH>
28-29;25-26

$$$$
ROW81
  -MTS-   01071501563D 0   0.00000     0.00000     0

 58 61  0  0  0  0  0  0  0  0999 V2000
    7.7380   -1.3900    1.2670 C   0  0  0  0  0  0  0  0  0  0  0  0
    7.0150   -0.1180    1.6380 C   0  0  0  0  0  0  0  0  0  0  0  0
    5.8790    0.2150    1.0100 C   0  0  0  0  0  0  0  0  0  0  0  0
    5.3220   -0.6830   -0.0690 C   0  0  0  0  0  0  0  0  0  0  0  0
    4.0460   -0.0860   -0.6120 C   0  0  0  0  0  0  0  0  0  0  0  0
    2.8160   -0.4150   -0.0300 C   0  0  0  0  0  0  0  0  0  0  0  0
    2.7700   -1.2790    1.0320 O   0  0  0  0  0  0  0  0  0  0  0  0
    1.6330    0.1390   -0.5340 C   0  0  0  0  0  0  0  0  0  0  0  0
    0.3260   -0.1990    0.0700 C   0  0  0  0  0  0  0  0  0  0  0  0
    0.2370   -0.9700    1.0250 O   0  0  0  0  0  0  0  0  0  0  0  0
   -0.8690    0.4350   -0.5290 C   0  0  0  0  0  0  0  0  0  0  0  0
   -0.7340    1.2700   -1.5690 C   0  0  0  0  0  0  0  0  0  0  0  0
    0.5060    1.5760   -2.1240 O   0  0  0  0  0  0  0  0  0  0  0  0
    1.6800    1.0220   -1.6190 C   0  0  0  0  0  0  0  0  0  0  0  0
    2.9100    1.3510   -2.2010 C   0  0  0  0  0  0  0  0  0  0  0  0
    3.3050    2.2460   -3.3510 C   0  0  0  0  0  0  0  0  0  0  0  0
    4.7510    1.7910   -3.6270 C   0  0  0  0  0  0  0  0  0  0  0  0
    5.1940    1.2310   -2.3880 O   0  0  0  0  0  0  0  0  0  0  0  0
    4.0930    0.7970   -1.6970 C   0  0  0  0  0  0  0  0  0  0  0  0
    5.5880    3.0390   -3.9020 C   0  0  0  0  0  0  0  0  0  0  0  0
    5.9190    3.1120   -5.3900 C   0  0  0  0  0  0  0  0  0  0  0  0
    4.8010    4.2810   -3.4940 C   0  0  0  0  0  0  0  0  0  0  0  0
    6.8010    2.9750   -3.1470 O   0  0  0  0  0  0  0  0  0  0  0  0
   -2.2130    0.1470    0.0190 C   0  0  0  0  0  0  0  0  0  0  0  0
   -2.6710   -1.1740    0.0910 C   0  0  0  0  0  0  0  0  0  0  0  0
   -3.9430   -1.4470    0.6090 C   0  0  0  0  0  0  0  0  0  0  0  0
   -4.7560   -0.3980    1.0560 C   0  0  0  0  0  0  0  0  0  0  0  0
   -6.0000   -0.6650    1.5640 O   0  0  0  0  0  0  0  0  0  0  0  0
   -4.2980    0.9220    0.9840 C   0  0  0  0  0  0  0  0  0  0  0  0
   -5.0940    1.9480    1.4220 O   0  0  0  0  0  0  0  0  0  0  0  0
   -3.0260    1.1950    0.4660 C   0  0  0  0  0  0  0  0  0  0  0  0
    7.5720    0.7800    2.7170 C   0  0  0  0  0  0  0  0  0  0  0  0
    8.0200   -1.3540    0.2160 H   0  0  0  0  0  0  0  0  0  0  0  0
    8.6320   -1.4910    1.8780 H   0  0  0  0  0  0  0  0  0  0  0  0
    7.0840   -2.2420    1.4380 H   0  0  0  0  0  0  0  0  0  0  0  0
    5.3620    1.1250    1.2750 H   0  0  0  0  0  0  0  0  0  0  0  0
    6.0490   -0.7770   -0.8730 H   0  0  0  0  0  0  0  0  0  0  0  0
    5.1140   -1.6650    0.3490 H   0  0  0  0  0  0  0  0  0  0  0  0
    2.8420   -0.8000    1.8730 H   0  0  0  0  0  0  0  0  0  0  0  0
   -1.6190    1.7220   -1.9910 H   0  0  0  0  0  0  0  0  0  0  0  0
    3.3310    3.2730   -2.9930 H   0  0  0  0  0  0  0  0  0  0  0  0
    2.6870    2.0240   -4.2190 H   0  0  0  0  0  0  0  0  0  0  0  0
    4.7950    1.0870   -4.4550 H   0  0  0  0  0  0  0  0  0  0  0  0
    4.9960    3.1600   -5.9640 H   0  0  0  0  0  0  0  0  0  0  0  0
    6.5150    4.0000   -5.5860 H   0  0  0  0  0  0  0  0  0  0  0  0
    6.4800    2.2260   -5.6800 H   0  0  0  0  0  0  0  0  0  0  0  0
    3.8780    4.3300   -4.0680 H   0  0  0  0  0  0  0  0  0  0  0  0
    5.3980    5.1690   -3.6900 H   0  0  0  0  0  0  0  0  0  0  0  0
    4.5660    4.2290   -2.4330 H   0  0  0  0  0  0  0  0  0  0  0  0
    7.3510    3.7580   -3.3060 H   0  0  0  0  0  0  0  0  0  0  0  0
   -2.0440   -1.9830   -0.2540 H   0  0  0  0  0  0  0  0  0  0  0  0
   -4.2970   -2.4660    0.6650 H   0  0  0  0  0  0  0  0  0  0  0  0
   -5.9610   -0.8110    2.5220 H   0  0  0  0  0  0  0  0  0  0  0  0
   -5.6510    2.2870    0.7030 H   0  0  0  0  0  0  0  0  0  0  0  0
   -2.6730    2.2140    0.4100 H   0  0  0  0  0  0  0  0  0  0  0  0
    6.8450    0.8740    3.5210 H   0  0  0  0  0  0  0  0  0  0  0  0
    8.4910    0.3490    3.1080 H   0  0  0  0  0  0  0  0  0  0  0  0
    7.7800    1.7630    2.2990 H   0  0  0  0  0  0  0  0  0  0  0  0
  1 33  1  0  0  0  0
  1 34  1  0  0  0  0
  1 35  1  0  0  0  0
  1  2  1  0  0  0  0
  2  3  2  0  0  0  0
  3 36  1  0  0  0  0
  3  4  1  0  0  0  0
  4 37  1  0  0  0  0
  4 38  1  0  0  0  0
  4  5  1  0  0  0  0
  5  6  2  0  0  0  0
  6  7  1  0  0  0  0
  7 39  1  0  0  0  0
  6  8  1  0  0  0  0
  8  9  1  0  0  0  0
  9 10  2  0  0  0  0
  9 11  1  0  0  0  0
 11 12  2  0  0  0  0
 12 40  1  0  0  0  0
 12 13  1  0  0  0  0
 13 14  1  0  0  0  0
 14  8  2  0  0  0  0
 14 15  1  0  0  0  0
 15 16  1  0  0  0  0
 16 41  1  0  0  0  0
 16 42  1  0  0  0  0
 16 17  1  0  0  0  0
 17 43  1  0  0  0  0
 17 18  1  0  0  0  0
 18 19  1  0  0  0  0
 19  5  1  0  0  0  0
 19 15  2  0  0  0  0
 17 20  1  0  0  0  0
 20 21  1  0  0  0  0
 21 44  1  0  0  0  0
 21 45  1  0  0  0  0
 21 46  1  0  0  0  0
 20 22  1  0  0  0  0
 22 47  1  0  0  0  0
 22 48  1  0  0  0  0
 22 49  1  0  0  0  0
 20 23  1  0  0  0  0
 23 50  1  0  0  0  0
 11 24  1  0  0  0  0
 24 25  2  0  0  0  0
 25 51  1  0  0  0  0
 25 26  1  0  0  0  0
 26 52  1  0  0  0  0
 26 27  2  0  0  0  0
 27 28  1  0  0  0  0
 28 53  1  0  0  0  0
 27 29  1  0  0  0  0
 29 30  1  0  0  0  0
 30 54  1  0  0  0  0
 29 31  2  0  0  0  0
 31 24  1  0  0  0  0
 31 55  1  0  0  0  0
  2 32  1  0  0  0  0
 32 56  1  0  0  0  0
 32 57  1  0  0  0  0
 32 58  1  0  0  0  0
M  END
>  <LOGBIO>
4.8900

>  <PRED_LOGBIO>
4.1900

>  <XV_RES>
0.5970

>  <WHL_TMPL>
1

>  <ANCH>
2-3;29-30

$$$$
ROW82
  -MTS-   01071501563D 0   0.00000     0.00000     0

 70 75  0  0  1  0  0  0  0  0999 V2000
    5.1940    1.2310   -2.3880 O   0  0  0  0  0  0  0  0  0  0  0  0
    4.0930    0.7970   -1.6980 C   0  0  0  0  0  0  0  0  0  0  0  0
    2.8120    1.1810   -2.1110 C   0  0  0  0  0  0  0  0  0  0  0  0
    1.6870    0.7380   -1.4050 C   0  0  0  0  0  0  0  0  0  0  0  0
    1.8430   -0.0890   -0.2860 C   0  0  0  0  0  0  0  0  0  0  0  0
    0.5960   -0.5050    0.3930 C   0  0  0  0  0  0  0  0  0  0  0  0
    0.3720   -1.6690    1.0180 C   0  0  0  0  0  0  0  0  0  0  0  0
    1.3540   -2.7960    1.2300 C   0  0  0  0  0  0  0  0  0  0  0  0
    2.8740   -2.5740    1.1190 C   0  0  0  0  0  0  0  0  0  0  0  0
    3.4570   -1.2700    1.1900 O   0  0  0  0  0  0  0  0  0  0  0  0
    3.1240   -0.4720    0.1270 C   0  0  0  0  0  0  0  0  0  0  0  0
    4.2490   -0.0290   -0.5790 C   0  0  0  0  0  0  0  0  0  0  0  0
   -0.9640   -1.9060    1.6090 C   0  0  0  0  0  0  0  0  0  0  0  0
   -1.1750   -2.8820    2.5900 C   0  0  0  0  0  0  0  0  0  0  0  0
   -2.4380   -3.0240    3.1760 C   0  0  0  0  0  0  0  0  0  0  0  0
   -3.4910   -2.1890    2.7820 C   0  0  0  0  0  0  0  0  0  0  0  0
   -4.7270   -2.3280    3.3560 O   0  0  0  0  0  0  0  0  0  0  0  0
   -3.2800   -1.2130    1.8010 C   0  0  0  0  0  0  0  0  0  0  0  0
   -2.0170   -1.0710    1.2140 C   0  0  0  0  0  0  0  0  0  0  0  0
   -1.8070   -0.1720    0.2020 O   0  0  0  0  0  0  0  0  0  0  0  0
   -0.5440    0.4840    0.3400 C   0  0  1  0  0  0  0  0  0  0  0  0
   -1.9060   -0.0570    0.6810 C   0  0  0  0  0  0  0  0  0  0  0  0
   -2.3650   -1.3180    0.2680 C   0  0  0  0  0  0  0  0  0  0  0  0
   -3.5670   -1.8330    0.7550 C   0  0  0  0  0  0  0  0  0  0  0  0
   -4.3200   -1.0920    1.6570 C   0  0  0  0  0  0  0  0  0  0  0  0
   -5.4870   -1.6340    2.1090 O   0  0  0  0  0  0  0  0  0  0  0  0
   -6.6820   -1.0300    1.6060 C   0  0  0  0  0  0  0  0  0  0  0  0
   -7.8990   -1.7400    2.1970 C   0  0  0  0  0  0  0  0  0  0  0  0
   -9.1760   -1.0950    1.6590 C   0  0  0  0  0  0  0  0  0  0  0  0
  -10.3470   -1.7770    2.2280 N   0  0  0  0  0  0  0  0  0  0  0  0
  -10.7370   -2.8920    1.3530 C   0  0  0  0  0  0  0  0  0  0  0  0
  -11.9830   -3.6140    1.8990 C   0  0  0  0  0  0  0  0  0  0  0  0
  -11.7740   -4.0730    3.3540 C   0  0  0  0  0  0  0  0  0  0  0  0
  -11.2500   -2.9230    4.2340 C   0  0  0  0  0  0  0  0  0  0  0  0
  -10.0340   -2.2330    3.5910 C   0  0  0  0  0  0  0  0  0  0  0  0
   -3.8900    0.1610    2.0810 C   0  0  0  0  0  0  0  0  0  0  0  0
   -2.6850    0.6750    1.5930 C   0  0  0  0  0  0  0  0  0  0  0  0
    4.8850    1.7200   -3.1670 H   0  0  0  0  0  0  0  0  0  0  0  0
    2.6910    1.8190   -2.9740 H   0  0  0  0  0  0  0  0  0  0  0  0
    0.6980    1.0340   -1.7240 H   0  0  0  0  0  0  0  0  0  0  0  0
    1.1290   -3.4980    0.4300 H   0  0  0  0  0  0  0  0  0  0  0  0
    1.1710   -3.1920    2.2270 H   0  0  0  0  0  0  0  0  0  0  0  0
    3.1170   -2.9170    0.1150 H   0  0  0  0  0  0  0  0  0  0  0  0
    3.3270   -3.1780    1.9010 H   0  0  0  0  0  0  0  0  0  0  0  0
    5.2380   -0.3250   -0.2600 H   0  0  0  0  0  0  0  0  0  0  0  0
   -0.3630   -3.5260    2.8940 H   0  0  0  0  0  0  0  0  0  0  0  0
   -2.6000   -3.7770    3.9330 H   0  0  0  0  0  0  0  0  0  0  0  0
   -5.2720   -2.9580    2.8600 H   0  0  0  0  0  0  0  0  0  0  0  0
   -4.0920   -0.5700    1.4960 H   0  0  0  0  0  0  0  0  0  0  0  0
   -0.3800    1.5380    0.1210 H   0  0  0  0  0  0  0  0  0  0  0  0
   -1.7820   -1.8950   -0.4340 H   0  0  0  0  0  0  0  0  0  0  0  0
   -3.9110   -2.8040    0.4320 H   0  0  0  0  0  0  0  0  0  0  0  0
   -6.7030    0.0210    1.8860 H   0  0  0  0  0  0  0  0  0  0  0  0
   -6.7030   -1.1170    0.5210 H   0  0  0  0  0  0  0  0  0  0  0  0
   -7.8780   -2.7910    1.9170 H   0  0  0  0  0  0  0  0  0  0  0  0
   -7.8780   -1.6530    3.2810 H   0  0  0  0  0  0  0  0  0  0  0  0
   -9.1970   -0.0440    1.9390 H   0  0  0  0  0  0  0  0  0  0  0  0
   -9.1970   -1.1810    0.5750 H   0  0  0  0  0  0  0  0  0  0  0  0
   -9.9130   -3.5990    1.2780 H   0  0  0  0  0  0  0  0  0  0  0  0
  -10.9590   -2.5120    0.3580 H   0  0  0  0  0  0  0  0  0  0  0  0
  -12.8400   -2.9440    1.8510 H   0  0  0  0  0  0  0  0  0  0  0  0
  -12.2040   -4.4770    1.2750 H   0  0  0  0  0  0  0  0  0  0  0  0
  -11.0640   -4.8970    3.3750 H   0  0  0  0  0  0  0  0  0  0  0  0
  -12.7160   -4.4370    3.7580 H   0  0  0  0  0  0  0  0  0  0  0  0
  -12.0420   -2.1940    4.3880 H   0  0  0  0  0  0  0  0  0  0  0  0
  -10.9690   -3.3130    5.2110 H   0  0  0  0  0  0  0  0  0  0  0  0
   -9.1970   -2.9270    3.5580 H   0  0  0  0  0  0  0  0  0  0  0  0
   -9.7390   -1.3790    4.1970 H   0  0  0  0  0  0  0  0  0  0  0  0
   -4.4820    0.7320    2.7810 H   0  0  0  0  0  0  0  0  0  0  0  0
   -2.3480    1.6470    1.9210 H   0  0  0  0  0  0  0  0  0  0  0  0
  1 38  1  0  0  0  0
  1  2  1  0  0  0  0
  2  3  2  0  0  0  0
  3 39  1  0  0  0  0
  3  4  1  0  0  0  0
  4 40  1  0  0  0  0
  4  5  2  0  0  0  0
  5  6  1  0  0  0  0
  6  7  2  0  0  0  0
  7  8  1  0  0  0  0
  8 41  1  0  0  0  0
  8 42  1  0  0  0  0
  8  9  1  0  0  0  0
  9 43  1  0  0  0  0
  9 44  1  0  0  0  0
  9 10  1  0  0  0  0
 10 11  1  0  0  0  0
 11  5  1  0  0  0  0
 11 12  2  0  0  0  0
 12  2  1  0  0  0  0
 12 45  1  0  0  0  0
  7 13  1  0  0  0  0
 13 14  1  0  0  0  0
 14 46  1  0  0  0  0
 14 15  2  0  0  0  0
 15 47  1  0  0  0  0
 15 16  1  0  0  0  0
 16 17  1  0  0  0  0
 17 48  1  0  0  0  0
 16 18  2  0  0  0  0
 18 49  1  0  0  0  0
 18 19  1  0  0  0  0
 19 13  2  0  0  0  0
 19 20  1  0  0  0  0
 20 21  1  0  0  0  0
 21  6  1  0  0  0  0
 21 50  1  0  0  0  0
 21 22  1  0  0  0  0
 22 23  2  0  0  0  0
 23 51  1  0  0  0  0
 23 24  1  0  0  0  0
 24 52  1  0  0  0  0
 24 25  2  0  0  0  0
 25 26  1  0  0  0  0
 26 27  1  0  0  0  0
 27 53  1  0  0  0  0
[truncated: 4,081,856 more chars]
