# Supplementary material for: Template CoMFA Generates Single 3D-QSAR Models that, for Twelve of Twelve Biological Targets, Predict All ChEMBL-Tabulated Affinities
Source: PLoS One. 2015 Jun 12;10(6):e0129307. doi: 10.1371/journal.pone.0129307 (PMC4466312; doi:10.1371/journal.pone.0129307)
Supplement: S8 Text — The zip file contains, in. sdf format, the aligned structures, from the A, B, C, D, and F protocols, of all templates and training sets for the endocrine receptor target. The content of each file is evident from its name. (ZIP) [file pone.0129307.s009.zip › ER_C_tmpl.sdf]

Phytoestrogen
  -MTS-   01061522163D 0   0.00000     0.00000     0

 32 34  0  0  0  0  0  0  0  0999 V2000
    5.5230    1.1930   -1.4030 O   0  0  0  0  0  0  0  0  0  0  0  0
    4.3170    0.7020   -0.9930 C   0  0  0  0  0  0  0  0  0  0  0  0
    3.1890    1.4830   -1.2170 C   0  0  0  0  0  0  0  0  0  0  0  0
    1.9360    1.0170   -0.8200 C   0  0  0  0  0  0  0  0  0  0  0  0
    0.8780    1.8510   -1.0720 O   0  0  0  0  0  0  0  0  0  0  0  0
   -0.4090    1.2310   -0.9760 C   0  0  0  0  0  0  0  0  0  0  0  0
   -0.5540    0.4130    0.3110 C   0  0  0  0  0  0  0  0  0  0  0  0
   -1.9660   -0.0900    0.5350 C   0  0  0  0  0  0  0  0  0  0  0  0
   -3.0410    0.8120    0.4870 C   0  0  0  0  0  0  0  0  0  0  0  0
   -4.3500    0.3720    0.6900 C   0  0  0  0  0  0  0  0  0  0  0  0
   -4.5940   -0.9720    0.9440 C   0  0  0  0  0  0  0  0  0  0  0  0
   -5.8880   -1.3590    1.1350 O   0  0  0  0  0  0  0  0  0  0  0  0
   -3.5470   -1.8860    1.0000 C   0  0  0  0  0  0  0  0  0  0  0  0
   -2.2370   -1.4440    0.7960 C   0  0  0  0  0  0  0  0  0  0  0  0
    0.4700   -0.7270    0.2780 C   0  0  0  0  0  0  0  0  0  0  0  0
    1.8130   -0.2180   -0.1710 C   0  0  0  0  0  0  0  0  0  0  0  0
    2.9600   -0.9980    0.0380 C   0  0  0  0  0  0  0  0  0  0  0  0
    4.2130   -0.5390   -0.3710 C   0  0  0  0  0  0  0  0  0  0  0  0
    5.6570    0.9530   -2.3340 H   0  0  0  0  0  0  0  0  0  0  0  0
    3.2840    2.4480   -1.7050 H   0  0  0  0  0  0  0  0  0  0  0  0
   -0.5750    0.6270   -1.8770 H   0  0  0  0  0  0  0  0  0  0  0  0
   -1.1520    2.0380   -0.9950 H   0  0  0  0  0  0  0  0  0  0  0  0
   -0.2780    1.0760    1.1450 H   0  0  0  0  0  0  0  0  0  0  0  0
   -2.8680    1.8680    0.2890 H   0  0  0  0  0  0  0  0  0  0  0  0
   -5.1760    1.0760    0.6490 H   0  0  0  0  0  0  0  0  0  0  0  0
   -6.3080   -1.4820    0.2680 H   0  0  0  0  0  0  0  0  0  0  0  0
   -3.7260   -2.9380    1.2000 H   0  0  0  0  0  0  0  0  0  0  0  0
   -1.4290   -2.1710    0.8460 H   0  0  0  0  0  0  0  0  0  0  0  0
    0.1620   -1.5200   -0.4150 H   0  0  0  0  0  0  0  0  0  0  0  0
    0.5500   -1.1750    1.2760 H   0  0  0  0  0  0  0  0  0  0  0  0
    2.8810   -1.9660    0.5270 H   0  0  0  0  0  0  0  0  0  0  0  0
    5.0880   -1.1570   -0.1950 H   0  0  0  0  0  0  0  0  0  0  0  0
 19  1  1  0  0  0  0
  1  2  1  0  0  0  0
  2  3  2  0  0  0  0
  3 20  1  0  0  0  0
  3  4  1  0  0  0  0
  4  5  1  0  0  0  0
  5  6  1  0  0  0  0
  6 21  1  0  0  0  0
  6 22  1  0  0  0  0
  6  7  1  0  0  0  0
  7 23  1  0  0  0  0
  7  8  1  0  0  0  0
  8  9  2  0  0  0  0
  9 24  1  0  0  0  0
  9 10  1  0  0  0  0
 10 25  1  0  0  0  0
 10 11  2  0  0  0  0
 11 12  1  0  0  0  0
 12 26  1  0  0  0  0
 11 13  1  0  0  0  0
 13 27  1  0  0  0  0
 13 14  2  0  0  0  0
 14  8  1  0  0  0  0
 14 28  1  0  0  0  0
  7 15  1  0  0  0  0
 15 29  1  0  0  0  0
 15 30  1  0  0  0  0
 15 16  1  0  0  0  0
 16  4  2  0  0  0  0
 16 17  1  0  0  0  0
 17 31  1  0  0  0  0
 17 18  2  0  0  0  0
 18  2  1  0  0  0  0
 18 32  1  0  0  0  0
M  END
$$$$
Allemolic
  -MTS-   01061522163D 0   0.00000     0.00000     0

 39 40  0  0  0  0  0  0  0  0999 V2000
   -5.6850   -1.3170    1.0520 O   0  0  0  0  0  0  0  0  0  0  0  0
   -4.4630   -0.7410    0.8590 C   0  0  0  0  0  0  0  0  0  0  0  0
   -3.3400   -1.5590    0.9430 C   0  0  0  0  0  0  0  0  0  0  0  0
   -2.0570   -1.0230    0.7540 C   0  0  0  0  0  0  0  0  0  0  0  0
   -0.9090   -1.8230    0.8360 C   0  0  0  0  0  0  0  0  0  0  0  0
    0.3630   -1.2740    0.6470 C   0  0  0  0  0  0  0  0  0  0  0  0
    0.5220    0.0890    0.3690 C   0  0  0  0  0  0  0  0  0  0  0  0
    1.8950    0.7330    0.1540 C   0  0  0  0  0  0  0  0  0  0  0  0
    1.7810    2.1760   -0.4130 C   0  0  0  0  0  0  0  0  0  0  0  0
    1.2320    2.2160   -1.8370 C   0  0  0  0  0  0  0  0  0  0  0  0
    2.8830   -0.1700   -0.6650 C   0  0  0  0  0  0  0  0  0  0  0  0
    3.6640   -1.1460    0.2370 C   0  0  0  0  0  0  0  0  0  0  0  0
    2.2100   -0.9780   -1.7840 C   0  0  0  0  0  0  0  0  0  0  0  0
    3.9940    0.7680   -1.2400 C   0  0  0  0  0  0  0  0  0  0  0  0
    4.7170    1.3500   -0.3790 O   0  0  0  0  0  0  0  0  0  0  0  0
    4.0480    0.8590   -2.4990 O   0  0  0  0  0  0  0  0  0  0  0  0
   -0.6310    0.8900    0.2860 C   0  0  0  0  0  0  0  0  0  0  0  0
   -1.9170    0.3550    0.4760 C   0  0  0  0  0  0  0  0  0  0  0  0
   -3.0660    1.1610    0.3960 C   0  0  0  0  0  0  0  0  0  0  0  0
   -4.3370    0.6160    0.5870 C   0  0  0  0  0  0  0  0  0  0  0  0
   -6.1310   -1.3940    0.1930 H   0  0  0  0  0  0  0  0  0  0  0  0
   -3.4730   -2.6160    1.1580 H   0  0  0  0  0  0  0  0  0  0  0  0
   -0.9920   -2.8860    1.0510 H   0  0  0  0  0  0  0  0  0  0  0  0
    1.2270   -1.9290    0.7230 H   0  0  0  0  0  0  0  0  0  0  0  0
    2.3260    0.8600    1.1590 H   0  0  0  0  0  0  0  0  0  0  0  0
    2.7460    2.6930   -0.3950 H   0  0  0  0  0  0  0  0  0  0  0  0
    1.1030    2.7670    0.2130 H   0  0  0  0  0  0  0  0  0  0  0  0
    1.1070    3.2550   -2.1590 H   0  0  0  0  0  0  0  0  0  0  0  0
    0.2550    1.7260   -1.8940 H   0  0  0  0  0  0  0  0  0  0  0  0
    1.9060    1.7280   -2.5460 H   0  0  0  0  0  0  0  0  0  0  0  0
    4.4940   -1.6140   -0.3080 H   0  0  0  0  0  0  0  0  0  0  0  0
    3.0220   -1.9550    0.6030 H   0  0  0  0  0  0  0  0  0  0  0  0
    4.0930   -0.6440    1.1120 H   0  0  0  0  0  0  0  0  0  0  0  0
    2.9520   -1.5330   -2.3710 H   0  0  0  0  0  0  0  0  0  0  0  0
    1.5110   -1.7200   -1.3860 H   0  0  0  0  0  0  0  0  0  0  0  0
    1.6650   -0.3370   -2.4840 H   0  0  0  0  0  0  0  0  0  0  0  0
   -0.5190    1.9540    0.0750 H   0  0  0  0  0  0  0  0  0  0  0  0
   -2.9750    2.2250    0.1840 H   0  0  0  0  0  0  0  0  0  0  0  0
   -5.2060    1.2630    0.5200 H   0  0  0  0  0  0  0  0  0  0  0  0
 21  1  1  0  0  0  0
  1  2  1  0  0  0  0
  2  3  2  0  0  0  0
  3 22  1  0  0  0  0
  3  4  1  0  0  0  0
  4  5  1  0  0  0  0
  5 23  1  0  0  0  0
  5  6  2  0  0  0  0
  6 24  1  0  0  0  0
  6  7  1  0  0  0  0
  7  8  1  0  0  0  0
  8 25  1  0  0  0  0
  8  9  1  0  0  0  0
  9 26  1  0  0  0  0
  9 27  1  0  0  0  0
  9 10  1  0  0  0  0
 10 28  1  0  0  0  0
 10 29  1  0  0  0  0
 10 30  1  0  0  0  0
  8 11  1  0  0  0  0
 11 12  1  0  0  0  0
 12 31  1  0  0  0  0
 12 32  1  0  0  0  0
 12 33  1  0  0  0  0
 11 13  1  0  0  0  0
 13 34  1  0  0  0  0
 13 35  1  0  0  0  0
 13 36  1  0  0  0  0
 11 14  1  0  0  0  0
 14 15  2  0  0  0  0
 14 16  1  0  0  0  0
  7 17  2  0  0  0  0
 17 37  1  0  0  0  0
 17 18  1  0  0  0  0
 18  4  2  0  0  0  0
 18 19  1  0  0  0  0
 19 38  1  0  0  0  0
 19 20  2  0  0  0  0
 20  2  1  0  0  0  0
 20 39  1  0  0  0  0
M  END
$$$$
pcb
  -MTS-   01061522163D 0   0.00000     0.00000     0

 23 24  0  0  0  0  0  0  0  0999 V2000
   -5.4530   -1.2170    1.0820 O   0  0  0  0  0  0  0  0  0  0  0  0
   -4.1730   -0.8960    0.7380 C   0  0  0  0  0  0  0  0  0  0  0  0
   -3.1770   -1.8280    1.0060 C   0  0  0  0  0  0  0  0  0  0  0  0
   -1.8520   -1.5420    0.6710 C   0  0  0  0  0  0  0  0  0  0  0  0
   -1.5160   -0.3210    0.0640 C   0  0  0  0  0  0  0  0  0  0  0  0
   -2.5400    0.6060   -0.1980 C   0  0  0  0  0  0  0  0  0  0  0  0
   -3.8660    0.3210    0.1370 C   0  0  0  0  0  0  0  0  0  0  0  0
   -0.1200   -0.0170   -0.2910 C   0  0  0  0  0  0  0  0  0  0  0  0
    0.6010   -0.8290   -1.1930 C   0  0  0  0  0  0  0  0  0  0  0  0
   -0.1120   -2.2260   -1.9300 Cl  0  0  0  0  0  0  0  0  0  0  0  0
    1.9270   -0.5390   -1.5330 C   0  0  0  0  0  0  0  0  0  0  0  0
    2.5550    0.5690   -0.9760 C   0  0  0  0  0  0  0  0  0  0  0  0
    4.1860    0.9260   -1.3930 Cl  0  0  0  0  0  0  0  0  0  0  0  0
    1.8750    1.3910   -0.0840 C   0  0  0  0  0  0  0  0  0  0  0  0
    0.5490    1.0990    0.2550 C   0  0  0  0  0  0  0  0  0  0  0  0
   -0.2310    2.1720    1.3710 Cl  0  0  0  0  0  0  0  0  0  0  0  0
   -5.9880   -1.2750    0.2740 H   0  0  0  0  0  0  0  0  0  0  0  0
   -3.4310   -2.7740    1.4760 H   0  0  0  0  0  0  0  0  0  0  0  0
   -1.0820   -2.2800    0.8860 H   0  0  0  0  0  0  0  0  0  0  0  0
   -2.3070    1.5590   -0.6680 H   0  0  0  0  0  0  0  0  0  0  0  0
   -4.6360    1.0550   -0.0770 H   0  0  0  0  0  0  0  0  0  0  0  0
    2.4650   -1.1770   -2.2300 H   0  0  0  0  0  0  0  0  0  0  0  0
    2.3730    2.2560    0.3470 H   0  0  0  0  0  0  0  0  0  0  0  0
 17  1  1  0  0  0  0
  1  2  1  0  0  0  0
  2  3  2  0  0  0  0
  3 18  1  0  0  0  0
  3  4  1  0  0  0  0
  4 19  1  0  0  0  0
  4  5  2  0  0  0  0
  5  6  1  0  0  0  0
  6 20  1  0  0  0  0
  6  7  2  0  0  0  0
  7  2  1  0  0  0  0
  7 21  1  0  0  0  0
  5  8  1  0  0  0  0
  8  9  2  0  0  0  0
  9 10  1  0  0  0  0
  9 11  1  0  0  0  0
 11 22  1  0  0  0  0
 11 12  2  0  0  0  0
 12 13  1  0  0  0  0
 12 14  1  0  0  0  0
 14 23  1  0  0  0  0
 14 15  2  0  0  0  0
 15  8  1  0  0  0  0
 15 16  1  0  0  0  0
M  END
$$$$
