# Supplementary material for: Template CoMFA Generates Single 3D-QSAR Models that, for Twelve of Twelve Biological Targets, Predict All ChEMBL-Tabulated Affinities
Source: PLoS One. 2015 Jun 12;10(6):e0129307. doi: 10.1371/journal.pone.0129307 (PMC4466312; doi:10.1371/journal.pone.0129307)
Supplement: S8 Text — The zip file contains, in. sdf format, the aligned structures, from the A, B, C, D, and F protocols, of all templates and training sets for the endocrine receptor target. The content of each file is evident from its name. (ZIP) [file pone.0129307.s009.zip › ER_C_trng.sdf]

ROW1
  -MTS-   01071501573D 0   0.00000     0.00000     0

 65 69  0  0  1  0  0  0  0  0999 V2000
    7.6630    3.6360    4.6040 C   0  0  0  0  0  0  0  0  0  0  0  0
    8.1520    4.9670    5.1670 C   0  0  0  0  0  0  0  0  0  0  0  0
    7.4380    6.1150    4.4540 C   0  0  2  0  0  0  0  0  0  0  0  0
    6.9290    5.7070    3.0590 C   0  0  0  0  0  0  0  0  0  0  0  0
    5.7220    6.6470    2.8760 C   0  0  0  0  0  0  0  0  0  0  0  0
    5.1610    7.0270    4.1810 N   0  0  0  0  0  0  0  0  0  0  0  0
    3.8360    6.4230    4.3830 C   0  0  0  0  0  0  0  0  0  0  0  0
    3.7260    5.1450    3.5530 C   0  0  0  0  0  0  0  0  0  0  0  0
    2.4380    4.5570    3.7500 O   0  0  0  0  0  0  0  0  0  0  0  0
    2.1510    3.3950    3.0830 C   0  0  0  0  0  0  0  0  0  0  0  0
    1.5700    3.4440    1.8110 C   0  0  0  0  0  0  0  0  0  0  0  0
    1.2770    2.2570    1.1290 C   0  0  0  0  0  0  0  0  0  0  0  0
    1.5660    1.0210    1.7190 C   0  0  0  0  0  0  0  0  0  0  0  0
    2.1480    0.9720    2.9920 C   0  0  0  0  0  0  0  0  0  0  0  0
    2.4400    2.1600    3.6740 C   0  0  0  0  0  0  0  0  0  0  0  0
    1.2510   -0.2590    0.9840 C   0  0  2  0  0  0  0  0  0  0  0  0
    2.0010   -0.2210   -0.2330 O   0  0  0  0  0  0  0  0  0  0  0  0
    1.9310    1.0150   -0.8180 C   0  0  0  0  0  0  0  0  0  0  0  0
    3.1890    1.4830   -1.2170 C   0  0  0  0  0  0  0  0  0  0  0  0
    3.3070    2.7330   -1.8350 C   0  0  0  0  0  0  0  0  0  0  0  0
    2.1670    3.5160   -2.0550 C   0  0  0  0  0  0  0  0  0  0  0  0
    2.2830    4.7400   -2.6600 O   0  0  0  0  0  0  0  0  0  0  0  0
    0.9100    3.0490   -1.6560 C   0  0  0  0  0  0  0  0  0  0  0  0
    0.7910    1.7980   -1.0380 C   0  0  0  0  0  0  0  0  0  0  0  0
   -0.7190    1.0650   -0.4770 S   0  0  0  0  0  0  0  0  0  0  0  0
   -0.2640   -0.2400    0.7070 C   0  0  2  0  0  0  0  0  0  0  0  0
   -0.9280    0.1240    2.0130 C   0  0  0  0  0  0  0  0  0  0  0  0
   -0.6200   -0.5900    3.1780 C   0  0  0  0  0  0  0  0  0  0  0  0
   -1.2360   -0.2520    4.3890 C   0  0  0  0  0  0  0  0  0  0  0  0
   -2.1600    0.7990    4.4360 C   0  0  0  0  0  0  0  0  0  0  0  0
   -2.7630    1.1290    5.6210 O   0  0  0  0  0  0  0  0  0  0  0  0
   -2.4680    1.5120    3.2710 C   0  0  0  0  0  0  0  0  0  0  0  0
   -1.8520    1.1750    2.0600 C   0  0  0  0  0  0  0  0  0  0  0  0
    6.1310    6.5180    5.1610 C   0  0  0  0  0  0  0  0  0  0  0  0
    6.5900    3.5480    4.7600 H   0  0  0  0  0  0  0  0  0  0  0  0
    8.1720    2.8190    5.1120 H   0  0  0  0  0  0  0  0  0  0  0  0
    7.8800    3.5910    3.5390 H   0  0  0  0  0  0  0  0  0  0  0  0
    7.9350    5.0120    6.2320 H   0  0  0  0  0  0  0  0  0  0  0  0
    9.2250    5.0550    5.0110 H   0  0  0  0  0  0  0  0  0  0  0  0
    8.1520    6.9340    4.4090 H   0  0  0  0  0  0  0  0  0  0  0  0
    6.6310    4.6610    3.0290 H   0  0  0  0  0  0  0  0  0  0  0  0
    7.6840    5.8690    2.2920 H   0  0  0  0  0  0  0  0  0  0  0  0
    6.0370    7.5420    2.3430 H   0  0  0  0  0  0  0  0  0  0  0  0
    4.9590    6.1460    2.2850 H   0  0  0  0  0  0  0  0  0  0  0  0
    3.7040    6.1840    5.4360 H   0  0  0  0  0  0  0  0  0  0  0  0
    3.0660    7.1250    4.0710 H   0  0  0  0  0  0  0  0  0  0  0  0
    3.8590    5.3840    2.5000 H   0  0  0  0  0  0  0  0  0  0  0  0
    4.4970    4.4430    3.8650 H   0  0  0  0  0  0  0  0  0  0  0  0
    1.3470    4.3980    1.3550 H   0  0  0  0  0  0  0  0  0  0  0  0
    0.8290    2.2950    0.1470 H   0  0  0  0  0  0  0  0  0  0  0  0
    2.3710    0.0190    3.4480 H   0  0  0  0  0  0  0  0  0  0  0  0
    2.8890    2.1220    4.6560 H   0  0  0  0  0  0  0  0  0  0  0  0
    1.5100   -1.1240    1.5920 H   0  0  0  0  0  0  0  0  0  0  0  0
    4.0680    0.8790   -1.0480 H   0  0  0  0  0  0  0  0  0  0  0  0
    4.2780    3.0940   -2.1430 H   0  0  0  0  0  0  0  0  0  0  0  0
    2.2010    4.6610   -3.6230 H   0  0  0  0  0  0  0  0  0  0  0  0
    0.0300    3.6520   -1.8260 H   0  0  0  0  0  0  0  0  0  0  0  0
   -0.6160   -1.1930    0.3170 H   0  0  0  0  0  0  0  0  0  0  0  0
    0.0920   -1.4010    3.1420 H   0  0  0  0  0  0  0  0  0  0  0  0
   -0.9990   -0.8030    5.2870 H   0  0  0  0  0  0  0  0  0  0  0  0
   -3.5860    0.6310    5.7420 H   0  0  0  0  0  0  0  0  0  0  0  0
   -3.1800    2.3230    3.3070 H   0  0  0  0  0  0  0  0  0  0  0  0
   -2.0890    1.7260    1.1620 H   0  0  0  0  0  0  0  0  0  0  0  0
    5.7120    5.6530    5.6700 H   0  0  0  0  0  0  0  0  0  0  0  0
    6.3410    7.2910    5.8980 H   0  0  0  0  0  0  0  0  0  0  0  0
  1 35  1  0  0  0  0
  1 36  1  0  0  0  0
  1 37  1  0  0  0  0
  1  2  1  0  0  0  0
  2 38  1  0  0  0  0
  2 39  1  0  0  0  0
  2  3  1  0  0  0  0
  3 40  1  0  0  0  0
  3  4  1  0  0  0  0
  4 41  1  0  0  0  0
  4 42  1  0  0  0  0
  4  5  1  0  0  0  0
  5 43  1  0  0  0  0
  5 44  1  0  0  0  0
  5  6  1  0  0  0  0
  6  7  1  0  0  0  0
  7 45  1  0  0  0  0
  7 46  1  0  0  0  0
  7  8  1  0  0  0  0
  8 47  1  0  0  0  0
  8 48  1  0  0  0  0
  8  9  1  0  0  0  0
  9 10  1  0  0  0  0
 10 11  2  0  0  0  0
 11 49  1  0  0  0  0
 11 12  1  0  0  0  0
 12 50  1  0  0  0  0
 12 13  2  0  0  0  0
 13 14  1  0  0  0  0
 14 51  1  0  0  0  0
 14 15  2  0  0  0  0
 15 10  1  0  0  0  0
 15 52  1  0  0  0  0
 13 16  1  0  0  0  0
 16 53  1  0  0  0  0
 16 17  1  0  0  0  0
 17 18  1  0  0  0  0
 18 19  1  0  0  0  0
 19 54  1  0  0  0  0
 19 20  2  0  0  0  0
 20 55  1  0  0  0  0
 20 21  1  0  0  0  0
 21 22  1  0  0  0  0
 22 56  1  0  0  0  0
 21 23  2  0  0  0  0
 23 57  1  0  0  0  0
 23 24  1  0  0  0  0
 24 18  2  0  0  0  0
 24 25  1  0  0  0  0
 25 26  1  0  0  0  0
 26 16  1  0  0  0  0
 26 58  1  0  0  0  0
 26 27  1  0  0  0  0
 27 28  2  0  0  0  0
 28 59  1  0  0  0  0
 28 29  1  0  0  0  0
 29 60  1  0  0  0  0
 29 30  2  0  0  0  0
 30 31  1  0  0  0  0
 31 61  1  0  0  0  0
 30 32  1  0  0  0  0
 32 62  1  0  0  0  0
 32 33  2  0  0  0  0
 33 27  1  0  0  0  0
 33 63  1  0  0  0  0
  6 34  1  0  0  0  0
 34  3  1  0  0  0  0
 34 64  1  0  0  0  0
 34 65  1  0  0  0  0
M  END
>  <LOGBIO>
9.0500

>  <PRED_LOGBIO>
9.1800

>  <XV_RES>
-0.0750

>  <WHL_TMPL>
1

>  <ANCH>
4-6;38-37

$$$$
ROW2
  -MTS-   01071501573D 0   0.00000     0.00000     0

 39 41  0  0  1  0  0  0  0  0999 V2000
    0.9470    2.5690    3.1760 C   0  0  0  0  0  0  0  0  0  0  0  0
    0.8660    1.6800    1.9380 C   0  0  0  0  0  0  0  0  0  0  0  0
    0.3640    2.5020    0.7520 C   0  0  0  0  0  0  0  0  0  0  0  0
    0.2830    1.6110   -0.4870 C   0  0  1  0  0  0  0  0  0  0  0  0
   -0.3130    2.4520   -1.6310 C   0  0  0  0  0  0  0  0  0  0  0  0
    0.6500    3.5890   -2.0220 C   0  0  0  0  0  0  0  0  0  0  0  0
    2.0370    3.0660   -2.3140 C   0  0  0  0  0  0  0  0  0  0  0  0
    2.7950    3.6600   -3.0790 O   0  0  0  0  0  0  0  0  0  0  0  0
    2.4470    1.8130   -1.6430 C   0  0  0  0  0  0  0  0  0  0  0  0
    1.6740    1.1150   -0.7990 C   0  0  0  0  0  0  0  0  0  0  0  0
    1.8130   -0.2180   -0.1710 C   0  0  0  0  0  0  0  0  0  0  0  0
    2.9580   -0.9960    0.0380 C   0  0  0  0  0  0  0  0  0  0  0  0
    2.8510   -2.2450    0.6620 C   0  0  0  0  0  0  0  0  0  0  0  0
    1.5990   -2.7150    1.0770 C   0  0  0  0  0  0  0  0  0  0  0  0
    1.4950   -3.9370    1.6870 O   0  0  0  0  0  0  0  0  0  0  0  0
    0.4550   -1.9370    0.8680 C   0  0  0  0  0  0  0  0  0  0  0  0
    0.5610   -0.6880    0.2440 C   0  0  0  0  0  0  0  0  0  0  0  0
   -0.4920    0.3380   -0.0990 C   0  0  0  0  0  0  0  0  0  0  0  0
    3.8320    1.2830   -1.9290 C   0  0  0  0  0  0  0  0  0  0  0  0
   -0.0400    2.9670    3.4010 H   0  0  0  0  0  0  0  0  0  0  0  0
    1.3040    1.9840    4.0200 H   0  0  0  0  0  0  0  0  0  0  0  0
    1.6350    3.3910    2.9870 H   0  0  0  0  0  0  0  0  0  0  0  0
    0.1780    0.8580    2.1270 H   0  0  0  0  0  0  0  0  0  0  0  0
    1.8530    1.2810    1.7120 H   0  0  0  0  0  0  0  0  0  0  0  0
    1.0520    3.3230    0.5630 H   0  0  0  0  0  0  0  0  0  0  0  0
   -0.6230    2.9000    0.9780 H   0  0  0  0  0  0  0  0  0  0  0  0
   -1.2070    2.9270   -1.2330 H   0  0  0  0  0  0  0  0  0  0  0  0
   -0.4500    1.8070   -2.4950 H   0  0  0  0  0  0  0  0  0  0  0  0
    0.7420    4.2270   -1.1450 H   0  0  0  0  0  0  0  0  0  0  0  0
    0.2640    4.0640   -2.9210 H   0  0  0  0  0  0  0  0  0  0  0  0
    3.9230   -0.6340   -0.2830 H   0  0  0  0  0  0  0  0  0  0  0  0
    3.7340   -2.8460    0.8230 H   0  0  0  0  0  0  0  0  0  0  0  0
    0.8180   -4.4840    1.2580 H   0  0  0  0  0  0  0  0  0  0  0  0
   -0.5110   -2.3000    1.1890 H   0  0  0  0  0  0  0  0  0  0  0  0
   -1.0150   -0.0120   -0.9860 H   0  0  0  0  0  0  0  0  0  0  0  0
   -1.0910    0.5460    0.7850 H   0  0  0  0  0  0  0  0  0  0  0  0
    4.4990    2.1140   -2.1480 H   0  0  0  0  0  0  0  0  0  0  0  0
    3.7940    0.6130   -2.7860 H   0  0  0  0  0  0  0  0  0  0  0  0
    4.1990    0.7410   -1.0610 H   0  0  0  0  0  0  0  0  0  0  0  0
  1 20  1  0  0  0  0
  1 21  1  0  0  0  0
  1 22  1  0  0  0  0
  1  2  1  0  0  0  0
  2 23  1  0  0  0  0
  2 24  1  0  0  0  0
  2  3  1  0  0  0  0
  3 25  1  0  0  0  0
  3 26  1  0  0  0  0
  3  4  1  0  0  0  0
  4  5  1  0  0  0  0
  5 27  1  0  0  0  0
  5 28  1  0  0  0  0
  5  6  1  0  0  0  0
  6 29  1  0  0  0  0
  6 30  1  0  0  0  0
  6  7  1  0  0  0  0
  7  8  2  0  0  0  0
  7  9  1  0  0  0  0
  9 10  2  0  0  0  0
 10  4  1  0  0  0  0
 10 11  1  0  0  0  0
 11 12  2  0  0  0  0
 12 31  1  0  0  0  0
 12 13  1  0  0  0  0
 13 32  1  0  0  0  0
 13 14  2  0  0  0  0
 14 15  1  0  0  0  0
 15 33  1  0  0  0  0
 14 16  1  0  0  0  0
 16 34  1  0  0  0  0
 16 17  2  0  0  0  0
 17 11  1  0  0  0  0
 17 18  1  0  0  0  0
 18  4  1  0  0  0  0
 18 35  1  0  0  0  0
 18 36  1  0  0  0  0
  9 19  1  0  0  0  0
 19 37  1  0  0  0  0
 19 38  1  0  0  0  0
 19 39  1  0  0  0  0
M  END
>  <LOGBIO>
6.3400

>  <PRED_LOGBIO>
6.2600

>  <XV_RES>
0.0890

>  <WHL_TMPL>
1

>  <ANCH>
28-29;22-23

$$$$
ROW3
  -MTS-   01071501573D 0   0.00000     0.00000     0

 66 69  0  0  0  0  0  0  0  0999 V2000
    6.4290    0.2310    2.9100 C   0  0  0  0  0  0  0  0  0  0  0  0
    5.3890   -0.8070    2.9330 N   0  0  0  0  0  0  0  0  0  0  0  0
    5.0310   -1.4620    4.1990 C   0  0  0  0  0  0  0  0  0  0  0  0
    5.8820   -0.8840    5.3300 C   0  0  0  0  0  0  0  0  0  0  0  0
    5.5100   -1.5640    6.6460 C   0  0  0  0  0  0  0  0  0  0  0  0
    6.3500   -0.9930    7.7630 C   0  0  0  0  0  0  0  0  0  0  0  0
    7.5820   -1.5760    8.0800 C   0  0  0  0  0  0  0  0  0  0  0  0
    8.3620   -1.0460    9.1160 C   0  0  0  0  0  0  0  0  0  0  0  0
    7.9080    0.0670    9.8340 C   0  0  0  0  0  0  0  0  0  0  0  0
    8.8770    0.7250   11.1210 Cl  0  0  0  0  0  0  0  0  0  0  0  0
    6.6760    0.6500    9.5160 C   0  0  0  0  0  0  0  0  0  0  0  0
    5.8970    0.1200    8.4810 C   0  0  0  0  0  0  0  0  0  0  0  0
    4.7330   -1.1770    1.7350 C   0  0  0  0  0  0  0  0  0  0  0  0
    3.6150   -0.5400    1.3600 N   0  0  0  0  0  0  0  0  0  0  0  0
    2.9930   -0.8900    0.2250 C   0  0  0  0  0  0  0  0  0  0  0  0
    1.8130   -0.2180   -0.1710 N   0  0  0  0  0  0  0  0  0  0  0  0
    0.4700   -0.7270    0.2780 C   0  0  0  0  0  0  0  0  0  0  0  0
   -0.5540    0.4130    0.3110 C   0  0  0  0  0  0  0  0  0  0  0  0
   -1.9660   -0.0900    0.5350 C   0  0  0  0  0  0  0  0  0  0  0  0
   -3.0410    0.8120    0.4870 C   0  0  0  0  0  0  0  0  0  0  0  0
   -4.3500    0.3720    0.6900 C   0  0  0  0  0  0  0  0  0  0  0  0
   -4.5940   -0.9720    0.9440 C   0  0  0  0  0  0  0  0  0  0  0  0
   -5.8880   -1.3590    1.1350 O   0  0  0  0  0  0  0  0  0  0  0  0
   -3.5470   -1.8860    1.0000 C   0  0  0  0  0  0  0  0  0  0  0  0
   -2.2370   -1.4440    0.7960 C   0  0  0  0  0  0  0  0  0  0  0  0
    3.4890   -1.8770   -0.5330 N   0  0  0  0  0  0  0  0  0  0  0  0
    4.6070   -2.5140   -0.1580 C   0  0  0  0  0  0  0  0  0  0  0  0
    5.2280   -2.1640    0.9760 N   0  0  0  0  0  0  0  0  0  0  0  0
    5.1300   -3.5560   -0.9590 N   0  0  0  0  0  0  0  0  0  0  0  0
    6.4760   -3.5030   -1.5480 C   0  0  0  0  0  0  0  0  0  0  0  0
    6.4730   -3.8920   -3.0380 C   0  0  0  0  0  0  0  0  0  0  0  0
    5.7900   -5.1760   -3.2540 N   0  0  0  0  0  0  0  0  0  0  0  0
    4.4050   -5.1420   -2.7630 C   0  0  0  0  0  0  0  0  0  0  0  0
    4.3700   -4.7760   -1.2670 C   0  0  0  0  0  0  0  0  0  0  0  0
    7.2380   -0.0790    2.2520 H   0  0  0  0  0  0  0  0  0  0  0  0
    6.8160    0.3790    3.9160 H   0  0  0  0  0  0  0  0  0  0  0  0
    6.0030    1.1640    2.5460 H   0  0  0  0  0  0  0  0  0  0  0  0
    5.2140   -2.5320    4.1190 H   0  0  0  0  0  0  0  0  0  0  0  0
    3.9790   -1.2890    4.4130 H   0  0  0  0  0  0  0  0  0  0  0  0
    5.6990    0.1860    5.4100 H   0  0  0  0  0  0  0  0  0  0  0  0
    6.9340   -1.0570    5.1160 H   0  0  0  0  0  0  0  0  0  0  0  0
    5.6920   -2.6340    6.5660 H   0  0  0  0  0  0  0  0  0  0  0  0
    4.4570   -1.3910    6.8590 H   0  0  0  0  0  0  0  0  0  0  0  0
    7.9320   -2.4350    7.5270 H   0  0  0  0  0  0  0  0  0  0  0  0
    9.3120   -1.4960    9.3610 H   0  0  0  0  0  0  0  0  0  0  0  0
    6.3260    1.5090   10.0700 H   0  0  0  0  0  0  0  0  0  0  0  0
    4.9460    0.5700    8.2360 H   0  0  0  0  0  0  0  0  0  0  0  0
    1.8720    0.6040   -0.7550 H   0  0  0  0  0  0  0  0  0  0  0  0
    0.5940   -1.0620    1.3060 H   0  0  0  0  0  0  0  0  0  0  0  0
    0.1260   -1.4750   -0.4340 H   0  0  0  0  0  0  0  0  0  0  0  0
   -0.5450    0.8580   -0.6820 H   0  0  0  0  0  0  0  0  0  0  0  0
   -0.2940    1.0770    1.1330 H   0  0  0  0  0  0  0  0  0  0  0  0
   -2.8530    1.8570    0.2910 H   0  0  0  0  0  0  0  0  0  0  0  0
   -5.1700    1.0740    0.6500 H   0  0  0  0  0  0  0  0  0  0  0  0
   -6.4630   -0.6590    0.7890 H   0  0  0  0  0  0  0  0  0  0  0  0
   -3.7450   -2.9290    1.2000 H   0  0  0  0  0  0  0  0  0  0  0  0
   -1.4230   -2.1520    0.8390 H   0  0  0  0  0  0  0  0  0  0  0  0
    7.1360   -4.1720   -0.9990 H   0  0  0  0  0  0  0  0  0  0  0  0
    6.8790   -2.4990   -1.4360 H   0  0  0  0  0  0  0  0  0  0  0  0
    5.9750   -3.1150   -3.6130 H   0  0  0  0  0  0  0  0  0  0  0  0
    7.4980   -3.9620   -3.3950 H   0  0  0  0  0  0  0  0  0  0  0  0
    5.7920   -5.3950   -4.2400 H   0  0  0  0  0  0  0  0  0  0  0  0
    3.8370   -4.4070   -3.3290 H   0  0  0  0  0  0  0  0  0  0  0  0
    3.9450   -6.1180   -2.9080 H   0  0  0  0  0  0  0  0  0  0  0  0
    4.7670   -5.6050   -0.6840 H   0  0  0  0  0  0  0  0  0  0  0  0
    3.3370   -4.6470   -0.9520 H   0  0  0  0  0  0  0  0  0  0  0  0
  1 35  1  0  0  0  0
  1 36  1  0  0  0  0
  1 37  1  0  0  0  0
  1  2  1  0  0  0  0
  2  3  1  0  0  0  0
  3 38  1  0  0  0  0
  3 39  1  0  0  0  0
  3  4  1  0  0  0  0
  4 40  1  0  0  0  0
  4 41  1  0  0  0  0
  4  5  1  0  0  0  0
  5 42  1  0  0  0  0
  5 43  1  0  0  0  0
  5  6  1  0  0  0  0
  6  7  2  0  0  0  0
  7 44  1  0  0  0  0
  7  8  1  0  0  0  0
  8 45  1  0  0  0  0
  8  9  2  0  0  0  0
  9 10  1  0  0  0  0
  9 11  1  0  0  0  0
 11 46  1  0  0  0  0
 11 12  2  0  0  0  0
 12  6  1  0  0  0  0
 12 47  1  0  0  0  0
  2 13  1  0  0  0  0
 13 14  2  0  0  0  0
 14 15  1  0  0  0  0
 15 16  1  0  0  0  0
 16 48  1  0  0  0  0
 16 17  1  0  0  0  0
 17 49  1  0  0  0  0
 17 50  1  0  0  0  0
 17 18  1  0  0  0  0
 18 51  1  0  0  0  0
 18 52  1  0  0  0  0
 18 19  1  0  0  0  0
 19 20  2  0  0  0  0
 20 53  1  0  0  0  0
 20 21  1  0  0  0  0
 21 54  1  0  0  0  0
 21 22  2  0  0  0  0
 22 23  1  0  0  0  0
 23 55  1  0  0  0  0
 22 24  1  0  0  0  0
 24 56  1  0  0  0  0
 24 25  2  0  0  0  0
 25 19  1  0  0  0  0
 25 57  1  0  0  0  0
 15 26  2  0  0  0  0
 26 27  1  0  0  0  0
 27 28  2  0  0  0  0
 28 13  1  0  0  0  0
 27 29  1  0  0  0  0
 29 30  1  0  0  0  0
 30 58  1  0  0  0  0
 30 59  1  0  0  0  0
 30 31  1  0  0  0  0
 31 60  1  0  0  0  0
 31 61  1  0  0  0  0
 31 32  1  0  0  0  0
 32 62  1  0  0  0  0
 32 33  1  0  0  0  0
 33 63  1  0  0  0  0
 33 64  1  0  0  0  0
 33 34  1  0  0  0  0
 34 29  1  0  0  0  0
 34 65  1  0  0  0  0
 34 66  1  0  0  0  0
M  END
>  <LOGBIO>
6.9600

>  <PRED_LOGBIO>
6.8800

>  <XV_RES>
0.2360

>  <WHL_TMPL>
1

>  <ANCH>
18-19;42-43

$$$$
ROW4
  -MTS-   01071501573D 0   0.00000     0.00000     0

 65 69  0  0  1  0  0  0  0  0999 V2000
    0.2240   -0.0440    0.6950 C   0  0  0  0  0  0  0  0  0  0  0  0
    1.6120    0.0170    0.1040 C   0  0  0  0  0  0  0  0  0  0  0  0
    2.5750   -0.9270    0.4810 C   0  0  0  0  0  0  0  0  0  0  0  0
    3.8620   -0.8700   -0.0670 C   0  0  0  0  0  0  0  0  0  0  0  0
    4.8040   -1.7940    0.3020 O   0  0  0  0  0  0  0  0  0  0  0  0
    4.1860    0.1300   -0.9910 C   0  0  0  0  0  0  0  0  0  0  0  0
    3.2230    1.0740   -1.3680 C   0  0  0  0  0  0  0  0  0  0  0  0
    3.4710    2.3950   -2.5180 S   0  0  0  0  0  0  0  0  0  0  0  0
    2.1440    3.6060   -2.2260 C   0  0  2  0  0  0  0  0  0  0  0  0
    1.2770    3.2230   -1.0120 C   0  0  2  0  0  0  0  0  0  0  0  0
    0.8780    1.8510   -1.0720 O   0  0  0  0  0  0  0  0  0  0  0  0
    1.9360    1.0170   -0.8200 C   0  0  0  0  0  0  0  0  0  0  0  0
    0.0110    4.0390   -1.1180 C   0  0  0  0  0  0  0  0  0  0  0  0
    0.0790    5.3930   -1.4670 C   0  0  0  0  0  0  0  0  0  0  0  0
   -1.0950    6.1500   -1.5650 C   0  0  0  0  0  0  0  0  0  0  0  0
   -2.3360    5.5530   -1.3150 C   0  0  0  0  0  0  0  0  0  0  0  0
   -3.4850    6.2940   -1.4110 O   0  0  0  0  0  0  0  0  0  0  0  0
   -4.1450    6.3470   -2.6780 C   0  0  0  0  0  0  0  0  0  0  0  0
   -5.3940    7.2200   -2.5650 C   0  0  0  0  0  0  0  0  0  0  0  0
   -6.0730    7.2750   -3.8680 N   0  0  0  0  0  0  0  0  0  0  0  0
   -5.5510    8.4090   -4.6450 C   0  0  0  0  0  0  0  0  0  0  0  0
   -6.2620    8.5210   -6.0060 C   0  0  0  0  0  0  0  0  0  0  0  0
   -6.1780    7.2000   -6.7930 C   0  0  0  0  0  0  0  0  0  0  0  0
   -6.6150    6.0030   -5.9280 C   0  0  0  0  0  0  0  0  0  0  0  0
   -5.8880    5.9970   -4.5710 C   0  0  0  0  0  0  0  0  0  0  0  0
   -2.4040    4.1990   -0.9660 C   0  0  0  0  0  0  0  0  0  0  0  0
   -1.2300    3.4420   -0.8680 C   0  0  0  0  0  0  0  0  0  0  0  0
    1.2370    3.5400   -3.4310 C   0  0  0  0  0  0  0  0  0  0  0  0
    0.4800    2.3880   -3.6750 C   0  0  0  0  0  0  0  0  0  0  0  0
   -0.3610    2.3260   -4.7930 C   0  0  0  0  0  0  0  0  0  0  0  0
   -0.4440    3.4170   -5.6670 C   0  0  0  0  0  0  0  0  0  0  0  0
   -1.2660    3.3570   -6.7610 O   0  0  0  0  0  0  0  0  0  0  0  0
    0.3140    4.5690   -5.4240 C   0  0  0  0  0  0  0  0  0  0  0  0
    1.1550    4.6300   -4.3060 C   0  0  0  0  0  0  0  0  0  0  0  0
    0.2740   -0.4650    1.6970 H   0  0  0  0  0  0  0  0  0  0  0  0
   -0.4090   -0.6710    0.0700 H   0  0  0  0  0  0  0  0  0  0  0  0
   -0.1940    0.9590    0.7440 H   0  0  0  0  0  0  0  0  0  0  0  0
    2.3250   -1.6990    1.1940 H   0  0  0  0  0  0  0  0  0  0  0  0
    4.7790   -2.5680   -0.2820 H   0  0  0  0  0  0  0  0  0  0  0  0
    5.1790    0.1740   -1.4130 H   0  0  0  0  0  0  0  0  0  0  0  0
    2.5970    4.5870   -2.1040 H   0  0  0  0  0  0  0  0  0  0  0  0
    1.8030    3.4510   -0.0880 H   0  0  0  0  0  0  0  0  0  0  0  0
    1.0360    5.8540   -1.6600 H   0  0  0  0  0  0  0  0  0  0  0  0
   -1.0430    7.1950   -1.8340 H   0  0  0  0  0  0  0  0  0  0  0  0
   -3.4720    6.7720   -3.4200 H   0  0  0  0  0  0  0  0  0  0  0  0
   -4.4310    5.3420   -2.9810 H   0  0  0  0  0  0  0  0  0  0  0  0
   -6.0670    6.7950   -1.8240 H   0  0  0  0  0  0  0  0  0  0  0  0
   -5.1080    8.2250   -2.2630 H   0  0  0  0  0  0  0  0  0  0  0  0
   -4.4820    8.2780   -4.8050 H   0  0  0  0  0  0  0  0  0  0  0  0
   -5.7070    9.3310   -4.0900 H   0  0  0  0  0  0  0  0  0  0  0  0
   -7.3060    8.7830   -5.8500 H   0  0  0  0  0  0  0  0  0  0  0  0
   -5.8060    9.3180   -6.5890 H   0  0  0  0  0  0  0  0  0  0  0  0
   -5.1570    7.0450   -7.1350 H   0  0  0  0  0  0  0  0  0  0  0  0
   -6.8150    7.2610   -7.6730 H   0  0  0  0  0  0  0  0  0  0  0  0
   -7.6890    6.0480   -5.7630 H   0  0  0  0  0  0  0  0  0  0  0  0
   -6.4010    5.0770   -6.4560 H   0  0  0  0  0  0  0  0  0  0  0  0
   -4.8260    5.8200   -4.7290 H   0  0  0  0  0  0  0  0  0  0  0  0
   -6.2760    5.1890   -3.9550 H   0  0  0  0  0  0  0  0  0  0  0  0
   -3.3610    3.7380   -0.7730 H   0  0  0  0  0  0  0  0  0  0  0  0
   -1.2820    2.3970   -0.5990 H   0  0  0  0  0  0  0  0  0  0  0  0
    0.5440    1.5470   -3.0010 H   0  0  0  0  0  0  0  0  0  0  0  0
   -0.9450    1.4380   -4.9810 H   0  0  0  0  0  0  0  0  0  0  0  0
   -0.7960    2.9990   -7.5300 H   0  0  0  0  0  0  0  0  0  0  0  0
    0.2500    5.4100   -6.0980 H   0  0  0  0  0  0  0  0  0  0  0  0
    1.7390    5.5180   -4.1180 H   0  0  0  0  0  0  0  0  0  0  0  0
  1 35  1  0  0  0  0
  1 36  1  0  0  0  0
  1 37  1  0  0  0  0
  1  2  1  0  0  0  0
  2  3  2  0  0  0  0
  3 38  1  0  0  0  0
  3  4  1  0  0  0  0
  4  5  1  0  0  0  0
  5 39  1  0  0  0  0
  4  6  2  0  0  0  0
  6 40  1  0  0  0  0
  6  7  1  0  0  0  0
  7  8  1  0  0  0  0
  8  9  1  0  0  0  0
  9 41  1  0  0  0  0
  9 10  1  0  0  0  0
 10 42  1  0  0  0  0
 10 11  1  0  0  0  0
 11 12  1  0  0  0  0
 12  2  1  0  0  0  0
 12  7  2  0  0  0  0
 10 13  1  0  0  0  0
 13 14  2  0  0  0  0
 14 43  1  0  0  0  0
 14 15  1  0  0  0  0
 15 44  1  0  0  0  0
 15 16  2  0  0  0  0
 16 17  1  0  0  0  0
 17 18  1  0  0  0  0
 18 45  1  0  0  0  0
 18 46  1  0  0  0  0
 18 19  1  0  0  0  0
 19 47  1  0  0  0  0
 19 48  1  0  0  0  0
 19 20  1  0  0  0  0
 20 21  1  0  0  0  0
 21 49  1  0  0  0  0
 21 50  1  0  0  0  0
 21 22  1  0  0  0  0
 22 51  1  0  0  0  0
 22 52  1  0  0  0  0
 22 23  1  0  0  0  0
 23 53  1  0  0  0  0
 23 54  1  0  0  0  0
 23 24  1  0  0  0  0
 24 55  1  0  0  0  0
 24 56  1  0  0  0  0
 24 25  1  0  0  0  0
 25 20  1  0  0  0  0
 25 57  1  0  0  0  0
 25 58  1  0  0  0  0
 16 26  1  0  0  0  0
 26 59  1  0  0  0  0
 26 27  2  0  0  0  0
 27 13  1  0  0  0  0
 27 60  1  0  0  0  0
  9 28  1  0  0  0  0
 28 29  2  0  0  0  0
 29 61  1  0  0  0  0
 29 30  1  0  0  0  0
 30 62  1  0  0  0  0
 30 31  2  0  0  0  0
 31 32  1  0  0  0  0
 32 63  1  0  0  0  0
 31 33  1  0  0  0  0
 33 64  1  0  0  0  0
 33 34  2  0  0  0  0
 34 28  1  0  0  0  0
 34 65  1  0  0  0  0
M  END
>  <LOGBIO>
8.2800

>  <PRED_LOGBIO>
7.2600

>  <XV_RES>
1.9670

>  <WHL_TMPL>
1

>  <ANCH>
6-7;20-19

$$$$
ROW5
  -MTS-   01071501573D 0   0.00000     0.00000     0

 29 31  0  0  0  0  0  0  0  0999 V2000
   -3.5270   -3.1450    1.6570 C   0  0  0  0  0  0  0  0  0  0  0  0
   -3.1770   -1.8280    1.0060 C   0  0  0  0  0  0  0  0  0  0  0  0
   -1.8520   -1.5420    0.6710 C   0  0  0  0  0  0  0  0  0  0  0  0
   -1.5160   -0.3210    0.0640 C   0  0  0  0  0  0  0  0  0  0  0  0
   -2.5400    0.6060   -0.1980 C   0  0  0  0  0  0  0  0  0  0  0  0
   -3.8660    0.3210    0.1370 C   0  0  0  0  0  0  0  0  0  0  0  0
   -4.1730   -0.8960    0.7380 C   0  0  0  0  0  0  0  0  0  0  0  0
   -5.4530   -1.2170    1.0820 O   0  0  0  0  0  0  0  0  0  0  0  0
   -0.1130   -0.0150   -0.2930 C   0  0  0  0  0  0  0  0  0  0  0  0
    0.8090   -0.8930   -0.6420 N   0  0  0  0  0  0  0  0  0  0  0  0
    2.0170   -0.2380   -0.9080 O   0  0  0  0  0  0  0  0  0  0  0  0
    1.8350    1.1290   -0.7120 C   0  0  0  0  0  0  0  0  0  0  0  0
    2.7010    2.2220   -0.8350 C   0  0  0  0  0  0  0  0  0  0  0  0
    2.2370    3.5160   -0.5690 C   0  0  0  0  0  0  0  0  0  0  0  0
    3.0840    4.5860   -0.6900 O   0  0  0  0  0  0  0  0  0  0  0  0
    0.9070    3.7160   -0.1790 C   0  0  0  0  0  0  0  0  0  0  0  0
    0.0420    2.6230   -0.0550 C   0  0  0  0  0  0  0  0  0  0  0  0
    0.5060    1.3290   -0.3210 C   0  0  0  0  0  0  0  0  0  0  0  0
   -4.5380   -3.4320    1.3750 H   0  0  0  0  0  0  0  0  0  0  0  0
   -3.4670   -3.0420    2.7380 H   0  0  0  0  0  0  0  0  0  0  0  0
   -2.8270   -3.9100    1.3260 H   0  0  0  0  0  0  0  0  0  0  0  0
   -1.0790   -2.2660    0.8810 H   0  0  0  0  0  0  0  0  0  0  0  0
   -2.2990    1.5500   -0.6640 H   0  0  0  0  0  0  0  0  0  0  0  0
   -4.6460    1.0390   -0.0690 H   0  0  0  0  0  0  0  0  0  0  0  0
   -6.0520   -0.6960    0.5240 H   0  0  0  0  0  0  0  0  0  0  0  0
    3.7260    2.0680   -1.1360 H   0  0  0  0  0  0  0  0  0  0  0  0
    3.5390    4.7650    0.1470 H   0  0  0  0  0  0  0  0  0  0  0  0
    0.5490    4.7140    0.0270 H   0  0  0  0  0  0  0  0  0  0  0  0
   -0.9840    2.7770    0.2460 H   0  0  0  0  0  0  0  0  0  0  0  0
  1 19  1  0  0  0  0
  1 20  1  0  0  0  0
  1 21  1  0  0  0  0
  1  2  1  0  0  0  0
  2  3  2  0  0  0  0
  3 22  1  0  0  0  0
  3  4  1  0  0  0  0
  4  5  2  0  0  0  0
  5 23  1  0  0  0  0
  5  6  1  0  0  0  0
  6 24  1  0  0  0  0
  6  7  2  0  0  0  0
  7  2  1  0  0  0  0
  7  8  1  0  0  0  0
  8 25  1  0  0  0  0
  4  9  1  0  0  0  0
  9 10  2  0  0  0  0
 10 11  1  0  0  0  0
 11 12  1  0  0  0  0
 12 13  2  0  0  0  0
 13 26  1  0  0  0  0
 13 14  1  0  0  0  0
 14 15  1  0  0  0  0
 15 27  1  0  0  0  0
 14 16  2  0  0  0  0
 16 28  1  0  0  0  0
 16 17  1  0  0  0  0
 17 29  1  0  0  0  0
 17 18  2  0  0  0  0
 18  9  1  0  0  0  0
 18 12  1  0  0  0  0
M  END
>  <LOGBIO>
6.3700

>  <PRED_LOGBIO>
6.8600

>  <XV_RES>
-0.5200

>  <WHL_TMPL>
3

>  <ANCH>
8-13;8-16

$$$$
ROW6
  -MTS-   01071501573D 0   0.00000     0.00000     0

 72 76  0  0  1  0  0  0  0  0999 V2000
   -0.9420    1.0290   -1.7840 C   0  0  0  0  0  0  0  0  0  0  0  0
    0.3960    1.3390   -2.1840 O   0  0  0  0  0  0  0  0  0  0  0  0
    1.0320    2.3750   -1.5520 C   0  0  0  0  0  0  0  0  0  0  0  0
    0.9290    3.6750   -2.0630 C   0  0  0  0  0  0  0  0  0  0  0  0
    1.5790    4.7340   -1.4180 C   0  0  0  0  0  0  0  0  0  0  0  0
    2.3320    4.4930   -0.2620 C   0  0  0  0  0  0  0  0  0  0  0  0
    2.4340    3.1940    0.2480 C   0  0  0  0  0  0  0  0  0  0  0  0
    1.7840    2.1350   -0.3970 C   0  0  0  0  0  0  0  0  0  0  0  0
    1.8950    0.7330    0.1540 C   0  0  2  0  0  0  0  0  0  0  0  0
    0.4930    0.1170    0.3610 C   0  0  0  0  0  0  0  0  0  0  0  0
    0.3710   -1.2510    0.6350 C   0  0  0  0  0  0  0  0  0  0  0  0
   -0.8950   -1.8150    0.8300 C   0  0  0  0  0  0  0  0  0  0  0  0
   -2.0390   -1.0130    0.7500 C   0  0  0  0  0  0  0  0  0  0  0  0
   -1.9170    0.3550    0.4760 C   0  0  0  0  0  0  0  0  0  0  0  0
   -3.0610    1.1580    0.3960 C   0  0  0  0  0  0  0  0  0  0  0  0
   -2.9390    2.5250    0.1220 C   0  0  0  0  0  0  0  0  0  0  0  0
   -1.6730    3.0900   -0.0720 C   0  0  0  0  0  0  0  0  0  0  0  0
   -0.5290    2.2870    0.0070 C   0  0  0  0  0  0  0  0  0  0  0  0
   -0.6510    0.9200    0.2820 C   0  0  0  0  0  0  0  0  0  0  0  0
    2.8830   -0.1700   -0.6650 C   0  0  1  0  0  0  0  0  0  0  0  0
    3.6640   -1.1460    0.2370 C   0  0  0  0  0  0  0  0  0  0  0  0
    2.2100   -0.9780   -1.7840 C   0  0  0  0  0  0  0  0  0  0  0  0
    1.7020   -1.5880   -2.6290 N   0  0  0  0  0  0  0  0  0  0  0  0
    3.9940    0.7680   -1.2400 C   0  0  0  0  0  0  0  0  0  0  0  0
    4.7170    1.3500   -0.3790 O   0  0  0  0  0  0  0  0  0  0  0  0
    4.0510    0.8640   -2.5650 N   0  0  0  0  0  0  0  0  0  0  0  0
    3.5510    2.0360   -3.2990 C   0  0  0  0  0  0  0  0  0  0  0  0
    2.5700    1.6480   -4.4210 C   0  0  0  0  0  0  0  0  0  0  0  0
    3.1690    0.5710   -5.3430 C   0  0  0  0  0  0  0  0  0  0  0  0
    3.6670   -0.6430   -4.5380 C   0  0  0  0  0  0  0  0  0  0  0  0
    4.6190   -0.1940   -3.4140 C   0  0  0  0  0  0  0  0  0  0  0  0
    2.1410    0.1300   -6.3570 C   0  0  0  0  0  0  0  0  0  0  0  0
    0.8440    0.6540   -6.3110 C   0  0  0  0  0  0  0  0  0  0  0  0
   -0.1100    0.2460   -7.2520 C   0  0  0  0  0  0  0  0  0  0  0  0
    0.2340   -0.6870   -8.2380 C   0  0  0  0  0  0  0  0  0  0  0  0
    1.5320   -1.2100   -8.2830 C   0  0  0  0  0  0  0  0  0  0  0  0
    2.4850   -0.8020   -7.3430 C   0  0  0  0  0  0  0  0  0  0  0  0
    1.9030   -2.2160   -9.3470 C   0  0  0  0  0  0  0  0  0  0  0  0
    3.1950   -2.0960   -9.6390 F   0  0  0  0  0  0  0  0  0  0  0  0
    1.6620   -3.4450   -8.8990 F   0  0  0  0  0  0  0  0  0  0  0  0
    1.1790   -1.9930  -10.4400 F   0  0  0  0  0  0  0  0  0  0  0  0
   -1.5800    1.8940   -1.9490 H   0  0  0  0  0  0  0  0  0  0  0  0
   -1.3100    0.1900   -2.3710 H   0  0  0  0  0  0  0  0  0  0  0  0
   -0.9530    0.7660   -0.7280 H   0  0  0  0  0  0  0  0  0  0  0  0
    0.3480    3.8600   -2.9550 H   0  0  0  0  0  0  0  0  0  0  0  0
    1.5000    5.7360   -1.8120 H   0  0  0  0  0  0  0  0  0  0  0  0
    2.8330    5.3100    0.2350 H   0  0  0  0  0  0  0  0  0  0  0  0
    3.0150    3.0080    1.1400 H   0  0  0  0  0  0  0  0  0  0  0  0
    2.3320    0.8260    1.1460 H   0  0  0  0  0  0  0  0  0  0  0  0
    1.2540   -1.8700    0.6970 H   0  0  0  0  0  0  0  0  0  0  0  0
   -0.9890   -2.8700    1.0410 H   0  0  0  0  0  0  0  0  0  0  0  0
   -3.0160   -1.4480    0.9000 H   0  0  0  0  0  0  0  0  0  0  0  0
   -4.0380    0.7220    0.5460 H   0  0  0  0  0  0  0  0  0  0  0  0
   -3.8220    3.1440    0.0610 H   0  0  0  0  0  0  0  0  0  0  0  0
   -1.5790    4.1450   -0.2840 H   0  0  0  0  0  0  0  0  0  0  0  0
    0.4480    2.7230   -0.1430 H   0  0  0  0  0  0  0  0  0  0  0  0
    2.9700   -1.7620    0.8060 H   0  0  0  0  0  0  0  0  0  0  0  0
    4.2060   -0.5380    0.9580 H   0  0  0  0  0  0  0  0  0  0  0  0
    4.3130   -1.7190   -0.4220 H   0  0  0  0  0  0  0  0  0  0  0  0
    4.3910    2.5800   -3.7240 H   0  0  0  0  0  0  0  0  0  0  0  0
    3.0580    2.7120   -2.6030 H   0  0  0  0  0  0  0  0  0  0  0  0
    1.6460    1.2760   -3.9810 H   0  0  0  0  0  0  0  0  0  0  0  0
    2.3240    2.5310   -5.0060 H   0  0  0  0  0  0  0  0  0  0  0  0
    3.9880    0.9930   -5.9230 H   0  0  0  0  0  0  0  0  0  0  0  0
    2.8160   -1.1650   -4.1060 H   0  0  0  0  0  0  0  0  0  0  0  0
    4.1890   -1.3290   -5.2020 H   0  0  0  0  0  0  0  0  0  0  0  0
    5.5510    0.1570   -3.8510 H   0  0  0  0  0  0  0  0  0  0  0  0
    4.8770   -1.0510   -2.7960 H   0  0  0  0  0  0  0  0  0  0  0  0
    0.5780    1.3730   -5.5510 H   0  0  0  0  0  0  0  0  0  0  0  0
   -1.1110    0.6500   -7.2160 H   0  0  0  0  0  0  0  0  0  0  0  0
   -0.5010   -1.0020   -8.9630 H   0  0  0  0  0  0  0  0  0  0  0  0
    3.4860   -1.2060   -7.3790 H   0  0  0  0  0  0  0  0  0  0  0  0
  1 42  1  0  0  0  0
  1 43  1  0  0  0  0
  1 44  1  0  0  0  0
  1  2  1  0  0  0  0
  2  3  1  0  0  0  0
  3  4  2  0  0  0  0
  4 45  1  0  0  0  0
  4  5  1  0  0  0  0
  5 46  1  0  0  0  0
  5  6  2  0  0  0  0
  6 47  1  0  0  0  0
  6  7  1  0  0  0  0
  7 48  1  0  0  0  0
  7  8  2  0  0  0  0
  8  3  1  0  0  0  0
  8  9  1  0  0  0  0
  9 49  1  0  0  0  0
  9 10  1  0  0  0  0
 10 11  2  0  0  0  0
 11 50  1  0  0  0  0
 11 12  1  0  0  0  0
 12 51  1  0  0  0  0
 12 13  2  0  0  0  0
 13 52  1  0  0  0  0
 13 14  1  0  0  0  0
 14 15  1  0  0  0  0
 15 53  1  0  0  0  0
 15 16  2  0  0  0  0
 16 54  1  0  0  0  0
 16 17  1  0  0  0  0
 17 55  1  0  0  0  0
 17 18  2  0  0  0  0
 18 56  1  0  0  0  0
 18 19  1  0  0  0  0
 19 10  1  0  0  0  0
 19 14  2  0  0  0  0
  9 20  1  0  0  0  0
 20 21  1  0  0  0  0
 21 57  1  0  0  0  0
 21 58  1  0  0  0  0
 21 59  1  0  0  0  0
 20 22  1  0  0  0  0
 22 23  3  0  0  0  0
 20 24  1  0  0  0  0
 24 25  2  0  0  0  0
 24 26  1  0  0  0  0
 26 27  1  0  0  0  0
 27 60  1  0  0  0  0
 27 61  1  0  0  0  0
 27 28  1  0  0  0  0
 28 62  1  0  0  0  0
 28 63  1  0  0  0  0
 28 29  1  0  0  0  0
 29 64  1  0  0  0  0
 29 30  1  0  0  0  0
 30 65  1  0  0  0  0
 30 66  1  0  0  0  0
 30 31  1  0  0  0  0
 31 26  1  0  0  0  0
 31 67  1  0  0  0  0
 31 68  1  0  0  0  0
 29 32  1  0  0  0  0
 32 33  2  0  0  0  0
 33 69  1  0  0  0  0
 33 34  1  0  0  0  0
 34 70  1  0  0  0  0
 34 35  2  0  0  0  0
 35 71  1  0  0  0  0
 35 36  1  0  0  0  0
 36 37  2  0  0  0  0
 37 32  1  0  0  0  0
 37 72  1  0  0  0  0
 36 38  1  0  0  0  0
 38 39  1  0  0  0  0
 38 40  1  0  0  0  0
 38 41  1  0  0  0  0
M  END
>  <LOGBIO>
5.6100

>  <PRED_LOGBIO>
6.7800

>  <XV_RES>
-2.5130

>  <WHL_TMPL>
2

>  <ANCH>
35-36;25-26

$$$$
ROW7
  -MTS-   01071501573D 0   0.00000     0.00000     0

 62 66  0  0  1  0  0  0  0  0999 V2000
   -3.7980   -3.2090    1.2530 O   0  0  0  0  0  0  0  0  0  0  0  0
   -3.5470   -1.8860    1.0000 C   0  0  0  0  0  0  0  0  0  0  0  0
   -4.5940   -0.9720    0.9440 C   0  0  0  0  0  0  0  0  0  0  0  0
   -4.3500    0.3720    0.6900 C   0  0  0  0  0  0  0  0  0  0  0  0
   -3.0410    0.8120    0.4870 C   0  0  0  0  0  0  0  0  0  0  0  0
   -1.9660   -0.0900    0.5350 C   0  0  0  0  0  0  0  0  0  0  0  0
   -2.2370   -1.4440    0.7960 C   0  0  0  0  0  0  0  0  0  0  0  0
   -0.7600    0.8170    0.3800 C   0  0  1  0  0  0  0  0  0  0  0  0
   -0.4090   -0.2550   -1.0480 S   0  0  0  0  0  0  0  0  0  0  0  0
    1.1530    0.2600   -1.7030 C   0  0  0  0  0  0  0  0  0  0  0  0
    1.6320   -0.0280   -2.9870 C   0  0  0  0  0  0  0  0  0  0  0  0
    2.8900    0.4400   -3.3850 C   0  0  0  0  0  0  0  0  0  0  0  0
    3.3590    0.1580   -4.6410 O   0  0  0  0  0  0  0  0  0  0  0  0
    3.6690    1.1950   -2.5000 C   0  0  0  0  0  0  0  0  0  0  0  0
    3.1890    1.4830   -1.2170 C   0  0  0  0  0  0  0  0  0  0  0  0
    1.9310    1.0150   -0.8180 C   0  0  0  0  0  0  0  0  0  0  0  0
    1.6230    1.3880    0.4630 O   0  0  0  0  0  0  0  0  0  0  0  0
    0.2990    1.9230    0.5410 C   0  0  1  0  0  0  0  0  0  0  0  0
    0.1400    2.8410   -0.6470 C   0  0  0  0  0  0  0  0  0  0  0  0
   -0.9330    2.6650   -1.5290 C   0  0  0  0  0  0  0  0  0  0  0  0
   -1.0810    3.5170   -2.6300 C   0  0  0  0  0  0  0  0  0  0  0  0
   -0.1560    4.5440   -2.8500 C   0  0  0  0  0  0  0  0  0  0  0  0
   -0.3000    5.3780   -3.9280 O   0  0  0  0  0  0  0  0  0  0  0  0
   -1.0740    6.5680   -3.7570 C   0  0  0  0  0  0  0  0  0  0  0  0
   -1.1070    7.3470   -5.0710 C   0  0  0  0  0  0  0  0  0  0  0  0
   -1.9030    8.5700   -4.8960 N   0  0  0  0  0  0  0  0  0  0  0  0
   -1.0260    9.6660   -4.4590 C   0  0  0  0  0  0  0  0  0  0  0  0
   -1.8290   10.9600   -4.2310 C   0  0  0  0  0  0  0  0  0  0  0  0
   -2.6440   11.3420   -5.4810 C   0  0  0  0  0  0  0  0  0  0  0  0
   -3.4670   10.1480   -6.0000 C   0  0  0  0  0  0  0  0  0  0  0  0
   -2.5940    8.8900   -6.1530 C   0  0  0  0  0  0  0  0  0  0  0  0
    0.9170    4.7210   -1.9680 C   0  0  0  0  0  0  0  0  0  0  0  0
    1.0650    3.8690   -0.8660 C   0  0  0  0  0  0  0  0  0  0  0  0
   -3.7750   -3.3910    2.2050 H   0  0  0  0  0  0  0  0  0  0  0  0
   -5.6080   -1.3110    1.1000 H   0  0  0  0  0  0  0  0  0  0  0  0
   -5.1700    1.0740    0.6500 H   0  0  0  0  0  0  0  0  0  0  0  0
   -2.8530    1.8570    0.2910 H   0  0  0  0  0  0  0  0  0  0  0  0
   -1.4230   -2.1520    0.8390 H   0  0  0  0  0  0  0  0  0  0  0  0
   -0.1780    0.1590    1.0220 H   0  0  0  0  0  0  0  0  0  0  0  0
    1.0320   -0.6110   -3.6690 H   0  0  0  0  0  0  0  0  0  0  0  0
    3.8600   -0.6730   -4.6470 H   0  0  0  0  0  0  0  0  0  0  0  0
    4.6390    1.5560   -2.8080 H   0  0  0  0  0  0  0  0  0  0  0  0
    3.7890    2.0660   -0.5340 H   0  0  0  0  0  0  0  0  0  0  0  0
    0.1360    2.4660    1.4690 H   0  0  0  0  0  0  0  0  0  0  0  0
   -1.6470    1.8720   -1.3600 H   0  0  0  0  0  0  0  0  0  0  0  0
   -1.9080    3.3810   -3.3110 H   0  0  0  0  0  0  0  0  0  0  0  0
   -2.0890    6.3020   -3.4670 H   0  0  0  0  0  0  0  0  0  0  0  0
   -0.6250    7.1840   -2.9810 H   0  0  0  0  0  0  0  0  0  0  0  0
   -0.0930    7.6120   -5.3610 H   0  0  0  0  0  0  0  0  0  0  0  0
   -1.5570    6.7300   -5.8470 H   0  0  0  0  0  0  0  0  0  0  0  0
   -0.2620    9.8420   -5.2130 H   0  0  0  0  0  0  0  0  0  0  0  0
   -0.5360    9.3890   -3.5280 H   0  0  0  0  0  0  0  0  0  0  0  0
   -2.5030   10.8250   -3.3870 H   0  0  0  0  0  0  0  0  0  0  0  0
   -1.1480   11.7710   -3.9820 H   0  0  0  0  0  0  0  0  0  0  0  0
   -1.9690   11.6830   -6.2630 H   0  0  0  0  0  0  0  0  0  0  0  0
   -3.3130   12.1650   -5.2400 H   0  0  0  0  0  0  0  0  0  0  0  0
   -4.2820    9.9420   -5.3090 H   0  0  0  0  0  0  0  0  0  0  0  0
   -3.9080   10.4020   -6.9610 H   0  0  0  0  0  0  0  0  0  0  0  0
   -1.8600    9.0510   -6.9400 H   0  0  0  0  0  0  0  0  0  0  0  0
   -3.2190    8.0480   -6.4440 H   0  0  0  0  0  0  0  0  0  0  0  0
    1.6310    5.5130   -2.1370 H   0  0  0  0  0  0  0  0  0  0  0  0
    1.8920    4.0050   -0.1860 H   0  0  0  0  0  0  0  0  0  0  0  0
  1 34  1  0  0  0  0
  1  2  1  0  0  0  0
  2  3  2  0  0  0  0
  3 35  1  0  0  0  0
  3  4  1  0  0  0  0
  4 36  1  0  0  0  0
  4  5  2  0  0  0  0
  5 37  1  0  0  0  0
  5  6  1  0  0  0  0
  6  7  2  0  0  0  0
  7  2  1  0  0  0  0
  7 38  1  0  0  0  0
  6  8  1  0  0  0  0
  8 39  1  0  0  0  0
  8  9  1  0  0  0  0
  9 10  1  0  0  0  0
 10 11  1  0  0  0  0
 11 40  1  0  0  0  0
 11 12  2  0  0  0  0
 12 13  1  0  0  0  0
 13 41  1  0  0  0  0
 12 14  1  0  0  0  0
 14 42  1  0  0  0  0
 14 15  2  0  0  0  0
 15 43  1  0  0  0  0
 15 16  1  0  0  0  0
 16 10  2  0  0  0  0
 16 17  1  0  0  0  0
 17 18  1  0  0  0  0
 18  8  1  0  0  0  0
 18 44  1  0  0  0  0
 18 19  1  0  0  0  0
 19 20  2  0  0  0  0
 20 45  1  0  0  0  0
 20 21  1  0  0  0  0
 21 46  1  0  0  0  0
 21 22  2  0  0  0  0
 22 23  1  0  0  0  0
 23 24  1  0  0  0  0
 24 47  1  0  0  0  0
 24 48  1  0  0  0  0
 24 25  1  0  0  0  0
 25 49  1  0  0  0  0
 25 50  1  0  0  0  0
 25 26  1  0  0  0  0
 26 27  1  0  0  0  0
 27 51  1  0  0  0  0
 27 52  1  0  0  0  0
 27 28  1  0  0  0  0
 28 53  1  0  0  0  0
 28 54  1  0  0  0  0
 28 29  1  0  0  0  0
 29 55  1  0  0  0  0
 29 56  1  0  0  0  0
 29 30  1  0  0  0  0
 30 57  1  0  0  0  0
 30 58  1  0  0  0  0
 30 31  1  0  0  0  0
 31 26  1  0  0  0  0
 31 59  1  0  0  0  0
 31 60  1  0  0  0  0
 22 32  1  0  0  0  0
 32 61  1  0  0  0  0
 32 33  2  0  0  0  0
 33 19  1  0  0  0  0
 33 62  1  0  0  0  0
M  END
>  <LOGBIO>
8.2700

>  <PRED_LOGBIO>
8.4100

>  <XV_RES>
-0.2720

>  <WHL_TMPL>
1

>  <ANCH>
4-6;24-26

$$$$
ROW8
  -MTS-   01071501573D 0   0.00000     0.00000     0

 34 37  0  0  0  0  0  0  0  0999 V2000
   -5.1480   -3.3920    1.3260 Cl  0  0  0  0  0  0  0  0  0  0  0  0
   -3.8770   -2.2290    1.0790 C   0  0  0  0  0  0  0  0  0  0  0  0
   -4.1820   -0.8650    1.0000 C   0  0  0  0  0  0  0  0  0  0  0  0
   -3.1600    0.0700    0.8010 C   0  0  0  0  0  0  0  0  0  0  0  0
   -1.8320   -0.3580    0.6820 C   0  0  0  0  0  0  0  0  0  0  0  0
   -0.7920    0.5580    0.4830 C   0  0  0  0  0  0  0  0  0  0  0  0
    0.5220    0.0890    0.3690 C   0  0  0  0  0  0  0  0  0  0  0  0
    1.8490    0.7110    0.1610 C   0  0  0  0  0  0  0  0  0  0  0  0
    2.7570   -0.2730    0.1380 C   0  0  0  0  0  0  0  0  0  0  0  0
    2.1250   -1.5020    0.3160 O   0  0  0  0  0  0  0  0  0  0  0  0
    0.7560   -1.2880    0.4580 C   0  0  0  0  0  0  0  0  0  0  0  0
   -0.2600   -2.1420    0.6490 N   0  0  0  0  0  0  0  0  0  0  0  0
   -1.5270   -1.7220    0.7620 C   0  0  0  0  0  0  0  0  0  0  0  0
   -2.5500   -2.6580    0.9600 C   0  0  0  0  0  0  0  0  0  0  0  0
    4.2130   -0.0840   -0.0480 C   0  0  0  0  0  0  0  0  0  0  0  0
    4.8650    0.5350    0.7900 O   0  0  0  0  0  0  0  0  0  0  0  0
    4.8170   -0.5850   -1.1230 N   0  0  0  0  0  0  0  0  0  0  0  0
    6.2630   -0.3970   -1.3080 C   0  0  0  0  0  0  0  0  0  0  0  0
    6.6950   -1.0560   -2.5960 C   0  0  0  0  0  0  0  0  0  0  0  0
    6.7300   -0.4440   -3.8470 O   0  0  0  0  0  0  0  0  0  0  0  0
    7.1820   -1.3750   -4.7800 C   0  0  0  0  0  0  0  0  0  0  0  0
    7.4270   -2.5330   -4.1520 C   0  0  0  0  0  0  0  0  0  0  0  0
    7.1080   -2.3250   -2.7220 C   0  0  0  0  0  0  0  0  0  0  0  0
   -5.2060   -0.5350    1.0920 H   0  0  0  0  0  0  0  0  0  0  0  0
   -3.3950    1.1230    0.7400 H   0  0  0  0  0  0  0  0  0  0  0  0
   -1.0020    1.6150    0.4190 H   0  0  0  0  0  0  0  0  0  0  0  0
    2.0480    1.7670    0.0490 H   0  0  0  0  0  0  0  0  0  0  0  0
   -2.3140   -3.7100    1.0210 H   0  0  0  0  0  0  0  0  0  0  0  0
    4.2810   -1.0940   -1.8120 H   0  0  0  0  0  0  0  0  0  0  0  0
    6.7970   -0.8470   -0.4730 H   0  0  0  0  0  0  0  0  0  0  0  0
    6.4880    0.6670   -1.3520 H   0  0  0  0  0  0  0  0  0  0  0  0
    7.3150   -1.1920   -5.8360 H   0  0  0  0  0  0  0  0  0  0  0  0
    7.7880   -3.4450   -4.6030 H   0  0  0  0  0  0  0  0  0  0  0  0
    7.1910   -3.0550   -1.9310 H   0  0  0  0  0  0  0  0  0  0  0  0
  1  2  1  0  0  0  0
  2  3  2  0  0  0  0
  3 24  1  0  0  0  0
  3  4  1  0  0  0  0
  4 25  1  0  0  0  0
  4  5  2  0  0  0  0
  5  6  1  0  0  0  0
  6 26  1  0  0  0  0
  6  7  2  0  0  0  0
  7  8  1  0  0  0  0
  8 27  1  0  0  0  0
  8  9  2  0  0  0  0
  9 10  1  0  0  0  0
 10 11  1  0  0  0  0
 11  7  1  0  0  0  0
 11 12  2  0  0  0  0
 12 13  1  0  0  0  0
 13  5  1  0  0  0  0
 13 14  2  0  0  0  0
 14  2  1  0  0  0  0
 14 28  1  0  0  0  0
  9 15  1  0  0  0  0
 15 16  2  0  0  0  0
 15 17  1  0  0  0  0
 17 29  1  0  0  0  0
 17 18  1  0  0  0  0
 18 30  1  0  0  0  0
 18 31  1  0  0  0  0
 18 19  1  0  0  0  0
 19 20  1  0  0  0  0
 20 21  1  0  0  0  0
 21 32  1  0  0  0  0
 21 22  2  0  0  0  0
 22 33  1  0  0  0  0
 22 23  1  0  0  0  0
 23 19  2  0  0  0  0
 23 34  1  0  0  0  0
M  END
>  <LOGBIO>
4.7500

>  <PRED_LOGBIO>
4.9100

>  <XV_RES>
-0.1540

>  <WHL_TMPL>
2

>  <ANCH>
11-12;10-11

$$$$
ROW9
  -MTS-   01071501573D 0   0.00000     0.00000     0

 55 58  0  0  0  0  0  0  0  0999 V2000
    1.0040   -0.2920    5.3160 C   0  0  0  0  0  0  0  0  0  0  0  0
    0.2940   -0.0650    4.0950 O   0  0  0  0  0  0  0  0  0  0  0  0
    0.6020   -0.8350    3.0300 C   0  0  0  0  0  0  0  0  0  0  0  0
    1.4640   -1.6930    3.1270 O   0  0  0  0  0  0  0  0  0  0  0  0
   -0.1050   -0.6390    1.7450 C   0  0  0  0  0  0  0  0  0  0  0  0
    0.3680   -1.2600    0.5830 C   0  0  0  0  0  0  0  0  0  0  0  0
   -0.3020   -1.0740   -0.6320 C   0  0  0  0  0  0  0  0  0  0  0  0
   -1.4440   -0.2670   -0.6860 C   0  0  0  0  0  0  0  0  0  0  0  0
   -2.1900   -0.0360   -1.9430 C   0  0  0  0  0  0  0  0  0  0  0  0
   -1.8210   -0.5560   -2.9960 O   0  0  0  0  0  0  0  0  0  0  0  0
   -3.2660    0.7450   -1.9130 N   0  0  0  0  0  0  0  0  0  0  0  0
   -4.0160    0.9830   -3.1540 C   0  0  0  0  0  0  0  0  0  0  0  0
   -5.4910    0.6500   -2.9300 C   0  0  0  0  0  0  0  0  0  0  0  0
   -6.2400    1.9040   -2.4420 C   0  0  0  0  0  0  0  0  0  0  0  0
   -7.6460    1.6510   -3.0200 C   0  0  0  0  0  0  0  0  0  0  0  0
   -7.5130    0.5280   -4.0650 C   0  0  0  0  0  0  0  0  0  0  0  0
   -6.1050    0.3050   -4.1740 O   0  0  0  0  0  0  0  0  0  0  0  0
   -3.6910    1.3320   -0.7510 C   0  0  0  0  0  0  0  0  0  0  0  0
   -3.0610    1.1580    0.3960 N   0  0  0  0  0  0  0  0  0  0  0  0
   -1.9170    0.3550    0.4760 C   0  0  0  0  0  0  0  0  0  0  0  0
   -1.2480    0.1690    1.6910 C   0  0  0  0  0  0  0  0  0  0  0  0
   -5.1330    2.3580   -0.7880 S   0  0  0  0  0  0  0  0  0  0  0  0
   -4.6450    4.0780   -1.1320 C   0  0  0  0  0  0  0  0  0  0  0  0
   -5.8740    4.9530   -1.1640 C   0  0  0  0  0  0  0  0  0  0  0  0
   -6.9850    4.4610   -0.9710 O   0  0  0  0  0  0  0  0  0  0  0  0
   -5.7570    6.2570   -1.4010 N   0  0  0  0  0  0  0  0  0  0  0  0
   -6.9090    7.0770   -1.4310 C   0  0  0  0  0  0  0  0  0  0  0  0
   -7.5950    7.2780   -2.6350 C   0  0  0  0  0  0  0  0  0  0  0  0
   -8.7350    8.0900   -2.6650 C   0  0  0  0  0  0  0  0  0  0  0  0
   -9.1890    8.7010   -1.4900 C   0  0  0  0  0  0  0  0  0  0  0  0
   -8.5040    8.5010   -0.2860 C   0  0  0  0  0  0  0  0  0  0  0  0
   -7.3640    7.6890   -0.2560 C   0  0  0  0  0  0  0  0  0  0  0  0
   -6.5120    7.4400    1.2400 Cl  0  0  0  0  0  0  0  0  0  0  0  0
    2.0670   -0.1330    5.1510 H   0  0  0  0  0  0  0  0  0  0  0  0
    0.6470    0.4000    6.0760 H   0  0  0  0  0  0  0  0  0  0  0  0
    0.8360   -1.3140    5.6480 H   0  0  0  0  0  0  0  0  0  0  0  0
    1.2490   -1.8830    0.6250 H   0  0  0  0  0  0  0  0  0  0  0  0
    0.0630   -1.5540   -1.5280 H   0  0  0  0  0  0  0  0  0  0  0  0
   -3.6180    0.3500   -3.9450 H   0  0  0  0  0  0  0  0  0  0  0  0
   -3.9200    2.0270   -3.4420 H   0  0  0  0  0  0  0  0  0  0  0  0
   -5.6230   -0.1600   -2.2160 H   0  0  0  0  0  0  0  0  0  0  0  0
   -5.8000    2.8170   -2.8360 H   0  0  0  0  0  0  0  0  0  0  0  0
   -6.2550    1.9700   -1.3570 H   0  0  0  0  0  0  0  0  0  0  0  0
   -8.3120    1.3260   -2.2240 H   0  0  0  0  0  0  0  0  0  0  0  0
   -8.0060    2.5560   -3.5060 H   0  0  0  0  0  0  0  0  0  0  0  0
   -8.0300   -0.3730   -3.7410 H   0  0  0  0  0  0  0  0  0  0  0  0
   -7.9370    0.8300   -5.0210 H   0  0  0  0  0  0  0  0  0  0  0  0
   -1.6130    0.6490    2.5880 H   0  0  0  0  0  0  0  0  0  0  0  0
   -4.1400    4.1250   -2.0950 H   0  0  0  0  0  0  0  0  0  0  0  0
   -3.9710    4.4270   -0.3530 H   0  0  0  0  0  0  0  0  0  0  0  0
   -4.8450    6.6610   -1.5590 H   0  0  0  0  0  0  0  0  0  0  0  0
   -7.2440    6.8060   -3.5410 H   0  0  0  0  0  0  0  0  0  0  0  0
   -9.2640    8.2440   -3.5930 H   0  0  0  0  0  0  0  0  0  0  0  0
  -10.0690    9.3270   -1.5130 H   0  0  0  0  0  0  0  0  0  0  0  0
   -8.8540    8.9720    0.6200 H   0  0  0  0  0  0  0  0  0  0  0  0
  1 34  1  0  0  0  0
  1 35  1  0  0  0  0
  1 36  1  0  0  0  0
  1  2  1  0  0  0  0
  2  3  1  0  0  0  0
  3  4  2  0  0  0  0
  3  5  1  0  0  0  0
  5  6  1  0  0  0  0
  6 37  1  0  0  0  0
  6  7  2  0  0  0  0
  7 38  1  0  0  0  0
  7  8  1  0  0  0  0
  8  9  1  0  0  0  0
  9 10  2  0  0  0  0
  9 11  1  0  0  0  0
 11 12  1  0  0  0  0
 12 39  1  0  0  0  0
 12 40  1  0  0  0  0
 12 13  1  0  0  0  0
 13 41  1  0  0  0  0
 13 14  1  0  0  0  0
 14 42  1  0  0  0  0
 14 43  1  0  0  0  0
 14 15  1  0  0  0  0
 15 44  1  0  0  0  0
 15 45  1  0  0  0  0
 15 16  1  0  0  0  0
 16 46  1  0  0  0  0
 16 47  1  0  0  0  0
 16 17  1  0  0  0  0
 17 13  1  0  0  0  0
 11 18  1  0  0  0  0
 18 19  2  0  0  0  0
 19 20  1  0  0  0  0
 20  8  2  0  0  0  0
 20 21  1  0  0  0  0
 21  5  2  0  0  0  0
 21 48  1  0  0  0  0
 18 22  1  0  0  0  0
 22 23  1  0  0  0  0
 23 49  1  0  0  0  0
 23 50  1  0  0  0  0
 23 24  1  0  0  0  0
 24 25  2  0  0  0  0
 24 26  1  0  0  0  0
 26 51  1  0  0  0  0
 26 27  1  0  0  0  0
 27 28  2  0  0  0  0
 28 52  1  0  0  0  0
 28 29  1  0  0  0  0
 29 53  1  0  0  0  0
 29 30  2  0  0  0  0
 30 54  1  0  0  0  0
 30 31  1  0  0  0  0
 31 55  1  0  0  0  0
 31 32  2  0  0  0  0
 32 27  1  0  0  0  0
 32 33  1  0  0  0  0
M  END
>  <LOGBIO>
4.6800

>  <PRED_LOGBIO>
4.6700

>  <XV_RES>
-1.6170

>  <WHL_TMPL>
2

>  <ANCH>
35-36;34-33

$$$$
ROW10
  -MTS-   01071501573D 0   0.00000     0.00000     0

 31 35  0  0  0  0  0  0  0  0999 V2000
   -0.4090    1.2310   -0.9760 C   0  0  0  0  0  0  0  0  0  0  0  0
   -0.6100    0.3710    0.2540 C   0  0  0  0  0  0  0  0  0  0  0  0
   -1.9660   -0.0900    0.5350 C   0  0  0  0  0  0  0  0  0  0  0  0
    0.4700   -0.7270    0.2780 C   0  0  0  0  0  0  0  0  0  0  0  0
    1.8180   -0.2160   -0.1730 C   0  0  0  0  0  0  0  0  0  0  0  0
    1.9460    0.9910   -0.7390 C   0  0  0  0  0  0  0  0  0  0  0  0
    0.7470    1.8860   -0.9480 C   0  0  0  0  0  0  0  0  0  0  0  0
   -0.4880    1.1660   -0.9280 O   0  0  0  0  0  0  0  0  0  0  0  0
    3.6720    1.1540   -1.0940 S   0  0  0  0  0  0  0  0  0  0  0  0
    4.1790   -0.4210   -0.4650 C   0  0  0  0  0  0  0  0  0  0  0  0
    5.4690   -1.1380   -0.3510 C   0  0  0  0  0  0  0  0  0  0  0  0
    6.7100   -0.8400   -0.6880 N   0  0  0  0  0  0  0  0  0  0  0  0
    7.5480   -1.9640   -0.3170 N   0  0  0  0  0  0  0  0  0  0  0  0
    6.8320   -2.8490    0.1990 N   0  0  0  0  0  0  0  0  0  0  0  0
    5.4570   -2.3860    0.2140 N   0  0  0  0  0  0  0  0  0  0  0  0
    4.2830   -2.9360    0.6550 C   0  0  0  0  0  0  0  0  0  0  0  0
    4.0440   -4.1040    1.2210 N   0  0  0  0  0  0  0  0  0  0  0  0
    2.6200   -4.1800    1.4880 N   0  0  0  0  0  0  0  0  0  0  0  0
    2.0790   -3.1230    1.0980 N   0  0  0  0  0  0  0  0  0  0  0  0
    3.0990   -2.2560    0.5400 N   0  0  0  0  0  0  0  0  0  0  0  0
    3.0600   -1.0060   -0.0180 C   0  0  0  0  0  0  0  0  0  0  0  0
   -1.3740    1.5190   -1.3880 H   0  0  0  0  0  0  0  0  0  0  0  0
    0.0740    2.1470   -0.6410 H   0  0  0  0  0  0  0  0  0  0  0  0
    0.1990    0.6490   -1.6660 H   0  0  0  0  0  0  0  0  0  0  0  0
   -2.6890    0.6040    0.1120 H   0  0  0  0  0  0  0  0  0  0  0  0
   -2.0910   -0.0510    1.6150 H   0  0  0  0  0  0  0  0  0  0  0  0
   -2.0510   -1.0960    0.1300 H   0  0  0  0  0  0  0  0  0  0  0  0
    0.1650   -1.4680   -0.4580 H   0  0  0  0  0  0  0  0  0  0  0  0
    0.5630   -1.0840    1.3010 H   0  0  0  0  0  0  0  0  0  0  0  0
    0.8450    2.2910   -1.9530 H   0  0  0  0  0  0  0  0  0  0  0  0
    0.7380    2.6250   -0.1490 H   0  0  0  0  0  0  0  0  0  0  0  0
  1 22  1  0  0  0  0
  1 23  1  0  0  0  0
  1 24  1  0  0  0  0
  1  2  1  0  0  0  0
  2  3  1  0  0  0  0
  3 25  1  0  0  0  0
  3 26  1  0  0  0  0
  3 27  1  0  0  0  0
  2  4  1  0  0  0  0
  4 28  1  0  0  0  0
  4 29  1  0  0  0  0
  4  5  1  0  0  0  0
  5  6  2  0  0  0  0
  6  7  1  0  0  0  0
  7 30  1  0  0  0  0
  7 31  1  0  0  0  0
  7  8  1  0  0  0  0
  8  2  1  0  0  0  0
  6  9  1  0  0  0  0
  9 10  1  0  0  0  0
 10 11  1  0  0  0  0
 11 12  2  0  0  0  0
 12 13  1  0  0  0  0
 13 14  2  0  0  0  0
 14 15  1  0  0  0  0
 15 11  1  0  0  0  0
 15 16  1  0  0  0  0
 16 17  2  0  0  0  0
 17 18  1  0  0  0  0
 18 19  2  0  0  0  0
 19 20  1  0  0  0  0
 20 16  1  0  0  0  0
 20 21  1  0  0  0  0
 21  5  1  0  0  0  0
 21 10  2  0  0  0  0
M  END
>  <LOGBIO>
5.3900

>  <PRED_LOGBIO>
6.0200

>  <XV_RES>
0.2580

>  <WHL_TMPL>
1

>  <ANCH>
25-28;10-13

$$$$
ROW11
  -MTS-   01071501573D 0   0.00000     0.00000     0

 30 31  0  0  0  0  0  0  0  0999 V2000
   -3.7500   -3.8580    1.1570 C   0  0  0  0  0  0  0  0  0  0  0  0
   -2.9920   -2.5640    1.4410 C   0  0  0  0  0  0  0  0  0  0  0  0
   -3.8400   -1.4210    0.8540 C   0  0  0  0  0  0  0  0  0  0  0  0
   -3.0650   -0.0920    0.9170 C   0  0  0  0  0  0  0  0  0  0  0  0
   -1.6190   -0.2420    0.6980 N   0  0  0  0  0  0  0  0  0  0  0  0
   -0.5750    0.7480    0.5300 N   0  0  0  0  0  0  0  0  0  0  0  0
    0.5680    0.1110    0.3620 C   0  0  0  0  0  0  0  0  0  0  0  0
    0.2810   -1.3400    0.4190 C   0  0  0  0  0  0  0  0  0  0  0  0
   -1.0360   -1.4790    0.6210 C   0  0  0  0  0  0  0  0  0  0  0  0
   -1.7070   -2.6680    0.7340 N   0  0  0  0  0  0  0  0  0  0  0  0
    1.8950    0.7330    0.1540 C   0  0  0  0  0  0  0  0  0  0  0  0
    1.9740    1.8650   -0.2930 O   0  0  0  0  0  0  0  0  0  0  0  0
    2.9920    0.0630    0.4520 O   0  0  0  0  0  0  0  0  0  0  0  0
   -3.2210    0.4150    2.3500 C   0  0  0  0  0  0  0  0  0  0  0  0
   -4.0480    1.4570    2.3640 F   0  0  0  0  0  0  0  0  0  0  0  0
   -3.7170   -0.5550    3.1120 F   0  0  0  0  0  0  0  0  0  0  0  0
   -1.8570    0.8400    2.8910 C   0  0  0  0  0  0  0  0  0  0  0  0
   -1.3600    1.8110    2.1290 F   0  0  0  0  0  0  0  0  0  0  0  0
   -1.9920    1.2810    4.1380 F   0  0  0  0  0  0  0  0  0  0  0  0
   -1.0300   -0.2020    2.8770 F   0  0  0  0  0  0  0  0  0  0  0  0
   -3.4620   -4.2400    0.1800 H   0  0  0  0  0  0  0  0  0  0  0  0
   -3.5080   -4.5950    1.9200 H   0  0  0  0  0  0  0  0  0  0  0  0
   -4.8200   -3.6610    1.1690 H   0  0  0  0  0  0  0  0  0  0  0  0
   -2.8510   -2.4260    2.5100 H   0  0  0  0  0  0  0  0  0  0  0  0
   -4.7040   -1.3080    1.5060 H   0  0  0  0  0  0  0  0  0  0  0  0
   -4.0470   -1.6480   -0.1900 H   0  0  0  0  0  0  0  0  0  0  0  0
   -3.4940    0.6230    0.2170 H   0  0  0  0  0  0  0  0  0  0  0  0
    1.0000   -2.1390    0.3160 H   0  0  0  0  0  0  0  0  0  0  0  0
   -1.3510   -3.5380    0.3640 H   0  0  0  0  0  0  0  0  0  0  0  0
    3.4560   -0.1370   -0.3760 H   0  0  0  0  0  0  0  0  0  0  0  0
  1 21  1  0  0  0  0
  1 22  1  0  0  0  0
  1 23  1  0  0  0  0
  1  2  1  0  0  0  0
  2 24  1  0  0  0  0
  2  3  1  0  0  0  0
  3 25  1  0  0  0  0
  3 26  1  0  0  0  0
  3  4  1  0  0  0  0
  4 27  1  0  0  0  0
  4  5  1  0  0  0  0
  5  6  1  0  0  0  0
  6  7  2  0  0  0  0
  7  8  1  0  0  0  0
  8 28  1  0  0  0  0
  8  9  2  0  0  0  0
  9  5  1  0  0  0  0
  9 10  1  0  0  0  0
 10  2  1  0  0  0  0
 10 29  1  0  0  0  0
  7 11  1  0  0  0  0
 11 12  2  0  0  0  0
 11 13  1  0  0  0  0
 13 30  1  0  0  0  0
  4 14  1  0  0  0  0
 14 15  1  0  0  0  0
 14 16  1  0  0  0  0
 14 17  1  0  0  0  0
 17 18  1  0  0  0  0
 17 19  1  0  0  0  0
 17 20  1  0  0  0  0
M  END
>  <LOGBIO>
4.7000

>  <PRED_LOGBIO>
5.4700

>  <XV_RES>
-1.1410

>  <WHL_TMPL>
2

>  <ANCH>
11-12;14-20

$$$$
ROW12
  -MTS-   01071501573D 0   0.00000     0.00000     0

 34 37  0  0  0  0  0  0  0  0999 V2000
   -0.4480    2.6650   -1.3640 C   0  0  0  0  0  0  0  0  0  0  0  0
   -0.4450    2.2540    0.0060 O   0  0  0  0  0  0  0  0  0  0  0  0
   -0.6010    0.9200    0.2780 C   0  0  0  0  0  0  0  0  0  0  0  0
   -1.8820    0.3890    0.4640 C   0  0  0  0  0  0  0  0  0  0  0  0
   -2.0410   -0.9740    0.7420 C   0  0  0  0  0  0  0  0  0  0  0  0
   -0.9190   -1.8050    0.8340 C   0  0  0  0  0  0  0  0  0  0  0  0
    0.3630   -1.2740    0.6470 C   0  0  0  0  0  0  0  0  0  0  0  0
    0.5220    0.0890    0.3690 C   0  0  0  0  0  0  0  0  0  0  0  0
    1.8490    0.7110    0.1610 C   0  0  0  0  0  0  0  0  0  0  0  0
    2.9440    0.1430    0.6830 C   0  0  0  0  0  0  0  0  0  0  0  0
    3.0650   -1.3350    1.6490 S   0  0  0  0  0  0  0  0  0  0  0  0
    4.8210   -1.2840    1.8690 C   0  0  0  0  0  0  0  0  0  0  0  0
    5.8610   -1.8920    2.4090 N   0  0  0  0  0  0  0  0  0  0  0  0
    7.0200   -1.1660    2.1100 C   0  0  0  0  0  0  0  0  0  0  0  0
    6.6880   -0.1130    1.3870 N   0  0  0  0  0  0  0  0  0  0  0  0
    5.2490   -0.1620    1.2110 N   0  0  0  0  0  0  0  0  0  0  0  0
    4.3500    0.5990    0.5940 C   0  0  0  0  0  0  0  0  0  0  0  0
    4.6670    1.6190   -0.0150 O   0  0  0  0  0  0  0  0  0  0  0  0
    8.3930   -1.5210    2.5360 C   0  0  0  0  0  0  0  0  0  0  0  0
    9.4630   -1.7820    1.6830 O   0  0  0  0  0  0  0  0  0  0  0  0
   10.5820   -2.0770    2.4580 C   0  0  0  0  0  0  0  0  0  0  0  0
   10.2420   -2.0080    3.7530 C   0  0  0  0  0  0  0  0  0  0  0  0
    8.8080   -1.6430    3.8040 C   0  0  0  0  0  0  0  0  0  0  0  0
   -1.3960    2.3920   -1.8230 H   0  0  0  0  0  0  0  0  0  0  0  0
   -0.3150    3.7430   -1.4190 H   0  0  0  0  0  0  0  0  0  0  0  0
    0.3660    2.1720   -1.8920 H   0  0  0  0  0  0  0  0  0  0  0  0
   -2.7480    1.0300    0.3940 H   0  0  0  0  0  0  0  0  0  0  0  0
   -3.0300   -1.3840    0.8860 H   0  0  0  0  0  0  0  0  0  0  0  0
   -1.0410   -2.8570    1.0480 H   0  0  0  0  0  0  0  0  0  0  0  0
    1.2290   -1.9150    0.7170 H   0  0  0  0  0  0  0  0  0  0  0  0
    1.9340    1.6230   -0.4110 H   0  0  0  0  0  0  0  0  0  0  0  0
   11.5630   -2.3220    2.0790 H   0  0  0  0  0  0  0  0  0  0  0  0
   10.8910   -2.1840    4.5980 H   0  0  0  0  0  0  0  0  0  0  0  0
    8.2120   -1.5030    4.6930 H   0  0  0  0  0  0  0  0  0  0  0  0
  1 24  1  0  0  0  0
  1 25  1  0  0  0  0
  1 26  1  0  0  0  0
  1  2  1  0  0  0  0
  2  3  1  0  0  0  0
  3  4  2  0  0  0  0
  4 27  1  0  0  0  0
  4  5  1  0  0  0  0
  5 28  1  0  0  0  0
  5  6  2  0  0  0  0
  6 29  1  0  0  0  0
  6  7  1  0  0  0  0
  7 30  1  0  0  0  0
  7  8  2  0  0  0  0
  8  3  1  0  0  0  0
  8  9  1  0  0  0  0
  9 31  1  0  0  0  0
  9 10  2  0  0  0  0
 10 11  1  0  0  0  0
 11 12  1  0  0  0  0
 12 13  2  0  0  0  0
 13 14  1  0  0  0  0
 14 15  2  0  0  0  0
 15 16  1  0  0  0  0
 16 12  1  0  0  0  0
 16 17  1  0  0  0  0
 17 10  1  0  0  0  0
 17 18  2  0  0  0  0
 14 19  1  0  0  0  0
 19 20  1  0  0  0  0
 20 21  1  0  0  0  0
 21 32  1  0  0  0  0
 21 22  2  0  0  0  0
 22 33  1  0  0  0  0
 22 23  1  0  0  0  0
 23 19  2  0  0  0  0
 23 34  1  0  0  0  0
M  END
>  <LOGBIO>
4.7600

>  <PRED_LOGBIO>
6.0300

>  <XV_RES>
-1.9410

>  <WHL_TMPL>
2

>  <ANCH>
9-11;13-15

$$$$
ROW13
  -MTS-   01071501573D 0   0.00000     0.00000     0

 37 40  0  0  0  0  0  0  0  0999 V2000
   -0.8850   -2.4470    0.9330 F   0  0  0  0  0  0  0  0  0  0  0  0
   -1.8520   -1.5420    0.6710 C   0  0  0  0  0  0  0  0  0  0  0  0
   -3.1770   -1.8280    1.0060 C   0  0  0  0  0  0  0  0  0  0  0  0
   -4.1730   -0.8960    0.7380 C   0  0  0  0  0  0  0  0  0  0  0  0
   -3.8660    0.3210    0.1370 C   0  0  0  0  0  0  0  0  0  0  0  0
   -2.5400    0.6060   -0.1980 C   0  0  0  0  0  0  0  0  0  0  0  0
   -1.5160   -0.3210    0.0640 C   0  0  0  0  0  0  0  0  0  0  0  0
   -0.1130   -0.0150   -0.2930 C   0  0  0  0  0  0  0  0  0  0  0  0
    0.6750   -0.7580   -1.1690 O   0  0  0  0  0  0  0  0  0  0  0  0
    1.9240   -0.1440   -1.2340 C   0  0  0  0  0  0  0  0  0  0  0  0
    3.0990   -0.4340   -1.9370 C   0  0  0  0  0  0  0  0  0  0  0  0
    4.2220    0.3900   -1.7940 C   0  0  0  0  0  0  0  0  0  0  0  0
    4.1700    1.5040   -0.9480 C   0  0  0  0  0  0  0  0  0  0  0  0
    5.3050    2.3360   -0.8030 N   0  0  0  0  0  0  0  0  0  0  0  0
    6.2030    2.0780    0.1430 C   0  0  0  0  0  0  0  0  0  0  0  0
    6.0470    1.1150    0.8920 O   0  0  0  0  0  0  0  0  0  0  0  0
    7.3900    2.9490    0.2940 C   0  0  0  0  0  0  0  0  0  0  0  0
    8.5700    2.6670   -0.4040 C   0  0  0  0  0  0  0  0  0  0  0  0
    9.6460    3.4540   -0.2700 N   0  0  0  0  0  0  0  0  0  0  0  0
    9.6380    4.5300    0.5290 C   0  0  0  0  0  0  0  0  0  0  0  0
    8.4900    4.8670    1.2560 C   0  0  0  0  0  0  0  0  0  0  0  0
    8.4810    6.3930    2.3880 Br  0  0  0  0  0  0  0  0  0  0  0  0
    7.3480    4.0650    1.1370 C   0  0  0  0  0  0  0  0  0  0  0  0
    2.9940    1.7940   -0.2450 C   0  0  0  0  0  0  0  0  0  0  0  0
    1.8720    0.9700   -0.3880 C   0  0  0  0  0  0  0  0  0  0  0  0
    0.5880    1.0030    0.1700 N   0  0  0  0  0  0  0  0  0  0  0  0
   -3.4270   -2.7700    1.4720 H   0  0  0  0  0  0  0  0  0  0  0  0
   -5.1970   -1.1190    0.9990 H   0  0  0  0  0  0  0  0  0  0  0  0
   -4.6460    1.0390   -0.0690 H   0  0  0  0  0  0  0  0  0  0  0  0
   -2.2990    1.5500   -0.6640 H   0  0  0  0  0  0  0  0  0  0  0  0
    3.1400   -1.2940   -2.5900 H   0  0  0  0  0  0  0  0  0  0  0  0
    5.1290    0.1660   -2.3360 H   0  0  0  0  0  0  0  0  0  0  0  0
    5.4330    3.1270   -1.4190 H   0  0  0  0  0  0  0  0  0  0  0  0
    8.6130    1.8090   -1.0580 H   0  0  0  0  0  0  0  0  0  0  0  0
   10.5240    5.1410    0.6140 H   0  0  0  0  0  0  0  0  0  0  0  0
    6.4500    4.3050    1.6870 H   0  0  0  0  0  0  0  0  0  0  0  0
    2.9540    2.6540    0.4080 H   0  0  0  0  0  0  0  0  0  0  0  0
  1  2  1  0  0  0  0
  2  3  2  0  0  0  0
  3 27  1  0  0  0  0
  3  4  1  0  0  0  0
  4 28  1  0  0  0  0
  4  5  2  0  0  0  0
  5 29  1  0  0  0  0
  5  6  1  0  0  0  0
  6 30  1  0  0  0  0
  6  7  2  0  0  0  0
  7  2  1  0  0  0  0
  7  8  1  0  0  0  0
  8  9  1  0  0  0  0
  9 10  1  0  0  0  0
 10 11  2  0  0  0  0
 11 31  1  0  0  0  0
 11 12  1  0  0  0  0
 12 32  1  0  0  0  0
 12 13  2  0  0  0  0
 13 14  1  0  0  0  0
 14 33  1  0  0  0  0
 14 15  1  0  0  0  0
 15 16  2  0  0  0  0
 15 17  1  0  0  0  0
 17 18  2  0  0  0  0
 18 34  1  0  0  0  0
 18 19  1  0  0  0  0
 19 20  2  0  0  0  0
 20 35  1  0  0  0  0
 20 21  1  0  0  0  0
 21 22  1  0  0  0  0
 21 23  2  0  0  0  0
 23 17  1  0  0  0  0
 23 36  1  0  0  0  0
 13 24  1  0  0  0  0
 24 37  1  0  0  0  0
 24 25  2  0  0  0  0
 25 10  1  0  0  0  0
 25 26  1  0  0  0  0
 26  8  2  0  0  0  0
M  END
>  <LOGBIO>
4.8100

>  <PRED_LOGBIO>
5.3200

>  <XV_RES>
-0.8350

>  <WHL_TMPL>
3

>  <ANCH>
8-9;11-9

$$$$
ROW14
  -MTS-   01071501573D 0   0.00000     0.00000     0

 59 62  0  0  0  0  0  0  0  0999 V2000
    4.2160    0.9530    0.6470 C   0  0  0  0  0  0  0  0  0  0  0  0
    2.9550    0.3220    0.8830 O   0  0  0  0  0  0  0  0  0  0  0  0
    1.8950    0.7330    0.1540 C   0  0  0  0  0  0  0  0  0  0  0  0
    2.0310    1.6170   -0.6760 O   0  0  0  0  0  0  0  0  0  0  0  0
    0.5220    0.0890    0.3690 C   0  0  0  0  0  0  0  0  0  0  0  0
    0.3630   -1.2740    0.6470 C   0  0  0  0  0  0  0  0  0  0  0  0
   -0.9090   -1.8230    0.8360 C   0  0  0  0  0  0  0  0  0  0  0  0
   -2.0570   -1.0230    0.7540 C   0  0  0  0  0  0  0  0  0  0  0  0
   -3.3400   -1.5590    0.9430 C   0  0  0  0  0  0  0  0  0  0  0  0
   -3.4730   -2.7580    1.1840 O   0  0  0  0  0  0  0  0  0  0  0  0
   -4.4630   -0.7410    0.8590 N   0  0  0  0  0  0  0  0  0  0  0  0
   -5.6850   -1.3170    1.0520 C   0  0  0  0  0  0  0  0  0  0  0  0
   -6.9120   -0.4540    0.7630 C   0  0  0  0  0  0  0  0  0  0  0  0
   -8.1800   -1.2630    1.0340 C   0  0  0  0  0  0  0  0  0  0  0  0
   -9.4070   -0.4000    0.7450 C   0  0  0  0  0  0  0  0  0  0  0  0
  -10.6740   -1.2090    1.0160 C   0  0  0  0  0  0  0  0  0  0  0  0
  -11.8870   -0.3560    0.7300 C   0  0  0  0  0  0  0  0  0  0  0  0
  -11.7460    0.8020    0.3420 O   0  0  0  0  0  0  0  0  0  0  0  0
  -13.1070   -0.8580    0.8980 N   0  0  0  0  0  0  0  0  0  0  0  0
  -14.2880   -0.0280    0.6200 C   0  0  0  0  0  0  0  0  0  0  0  0
  -15.5400   -0.8270    0.8880 C   0  0  0  0  0  0  0  0  0  0  0  0
  -16.1210   -0.8130    2.1620 C   0  0  0  0  0  0  0  0  0  0  0  0
  -17.2820   -1.5540    2.4100 C   0  0  0  0  0  0  0  0  0  0  0  0
  -17.8630   -2.3110    1.3850 C   0  0  0  0  0  0  0  0  0  0  0  0
  -18.9750   -3.1100    1.3570 O   0  0  0  0  0  0  0  0  0  0  0  0
  -18.8430   -3.9210    0.1870 C   0  0  0  0  0  0  0  0  0  0  0  0
  -18.0390   -3.1330   -0.6950 O   0  0  0  0  0  0  0  0  0  0  0  0
  -17.2820   -2.3250    0.1110 C   0  0  0  0  0  0  0  0  0  0  0  0
  -16.1210   -1.5840   -0.1370 C   0  0  0  0  0  0  0  0  0  0  0  0
   -4.3370    0.6160    0.5870 C   0  0  0  0  0  0  0  0  0  0  0  0
   -5.3520    1.3420    0.5140 O   0  0  0  0  0  0  0  0  0  0  0  0
   -3.0660    1.1610    0.3960 N   0  0  0  0  0  0  0  0  0  0  0  0
   -1.9170    0.3550    0.4760 C   0  0  0  0  0  0  0  0  0  0  0  0
   -0.6310    0.8900    0.2860 C   0  0  0  0  0  0  0  0  0  0  0  0
    4.1320    2.0190    0.8470 H   0  0  0  0  0  0  0  0  0  0  0  0
    4.9670    0.5190    1.3040 H   0  0  0  0  0  0  0  0  0  0  0  0
    4.5100    0.8000   -0.3900 H   0  0  0  0  0  0  0  0  0  0  0  0
    1.2340   -1.9090    0.7160 H   0  0  0  0  0  0  0  0  0  0  0  0
   -1.0080   -2.8770    1.0480 H   0  0  0  0  0  0  0  0  0  0  0  0
   -5.7330   -1.5310    2.1180 H   0  0  0  0  0  0  0  0  0  0  0  0
   -5.7630   -2.1980    0.4190 H   0  0  0  0  0  0  0  0  0  0  0  0
   -6.8980   -0.1410   -0.2790 H   0  0  0  0  0  0  0  0  0  0  0  0
   -6.8980    0.4240    1.4060 H   0  0  0  0  0  0  0  0  0  0  0  0
   -8.1940   -1.5760    2.0760 H   0  0  0  0  0  0  0  0  0  0  0  0
   -8.1940   -2.1410    0.3910 H   0  0  0  0  0  0  0  0  0  0  0  0
   -9.3930   -0.0870   -0.2970 H   0  0  0  0  0  0  0  0  0  0  0  0
   -9.3920    0.4780    1.3880 H   0  0  0  0  0  0  0  0  0  0  0  0
  -10.6880   -1.5230    2.0580 H   0  0  0  0  0  0  0  0  0  0  0  0
  -10.6880   -2.0870    0.3730 H   0  0  0  0  0  0  0  0  0  0  0  0
  -13.2230   -1.8090    1.2170 H   0  0  0  0  0  0  0  0  0  0  0  0
  -14.2740    0.2860   -0.4220 H   0  0  0  0  0  0  0  0  0  0  0  0
  -14.2740    0.8500    1.2630 H   0  0  0  0  0  0  0  0  0  0  0  0
  -15.6730   -0.2300    2.9530 H   0  0  0  0  0  0  0  0  0  0  0  0
  -17.7300   -1.5430    3.3930 H   0  0  0  0  0  0  0  0  0  0  0  0
  -18.3620   -4.8690    0.4170 H   0  0  0  0  0  0  0  0  0  0  0  0
  -19.8140   -4.1380   -0.2530 H   0  0  0  0  0  0  0  0  0  0  0  0
  -15.6730   -1.5950   -1.1200 H   0  0  0  0  0  0  0  0  0  0  0  0
   -2.9710    2.1470    0.1980 H   0  0  0  0  0  0  0  0  0  0  0  0
   -0.5260    1.9430    0.0710 H   0  0  0  0  0  0  0  0  0  0  0  0
  1 35  1  0  0  0  0
  1 36  1  0  0  0  0
  1 37  1  0  0  0  0
  1  2  1  0  0  0  0
  2  3  1  0  0  0  0
  3  4  2  0  0  0  0
  3  5  1  0  0  0  0
  5  6  1  0  0  0  0
  6 38  1  0  0  0  0
  6  7  2  0  0  0  0
  7 39  1  0  0  0  0
  7  8  1  0  0  0  0
  8  9  1  0  0  0  0
  9 10  2  0  0  0  0
  9 11  1  0  0  0  0
 11 12  1  0  0  0  0
 12 40  1  0  0  0  0
 12 41  1  0  0  0  0
 12 13  1  0  0  0  0
 13 42  1  0  0  0  0
 13 43  1  0  0  0  0
 13 14  1  0  0  0  0
 14 44  1  0  0  0  0
 14 45  1  0  0  0  0
 14 15  1  0  0  0  0
 15 46  1  0  0  0  0
 15 47  1  0  0  0  0
 15 16  1  0  0  0  0
 16 48  1  0  0  0  0
 16 49  1  0  0  0  0
 16 17  1  0  0  0  0
 17 18  2  0  0  0  0
 17 19  1  0  0  0  0
 19 50  1  0  0  0  0
 19 20  1  0  0  0  0
 20 51  1  0  0  0  0
 20 52  1  0  0  0  0
 20 21  1  0  0  0  0
 21 22  2  0  0  0  0
 22 53  1  0  0  0  0
 22 23  1  0  0  0  0
 23 54  1  0  0  0  0
 23 24  2  0  0  0  0
 24 25  1  0  0  0  0
 25 26  1  0  0  0  0
 26 55  1  0  0  0  0
 26 56  1  0  0  0  0
 26 27  1  0  0  0  0
 27 28  1  0  0  0  0
 28 24  1  0  0  0  0
 28 29  2  0  0  0  0
 29 21  1  0  0  0  0
 29 57  1  0  0  0  0
 11 30  1  0  0  0  0
 30 31  2  0  0  0  0
 30 32  1  0  0  0  0
 32 58  1  0  0  0  0
 32 33  1  0  0  0  0
 33  8  2  0  0  0  0
 33 34  1  0  0  0  0
 34  5  2  0  0  0  0
 34 59  1  0  0  0  0
M  END
>  <LOGBIO>
4.8300

>  <PRED_LOGBIO>
4.7200

>  <XV_RES>
0.2140

>  <WHL_TMPL>
2

>  <ANCH>
35-36;57-55

$$$$
ROW15
  -MTS-   01071501573D 0   0.00000     0.00000     0

 54 57  0  0  1  0  0  0  0  0999 V2000
    1.3740   -0.3870   -2.4400 C   0  0  0  0  0  0  0  0  0  0  0  0
    1.8870    0.5840   -1.3800 C   0  0  1  0  0  0  0  0  0  0  0  0
    0.8580    1.7300   -1.3470 C   0  0  2  0  0  0  0  0  0  0  0  0
   -0.5510    1.2110   -1.0060 C   0  0  1  0  0  0  0  0  0  0  0  0
   -0.5540    0.4130    0.3110 C   0  0  2  0  0  0  0  0  0  0  0  0
    0.4750   -0.7320    0.2780 C   0  0  0  0  0  0  0  0  0  0  0  0
    1.8840   -0.2140   -0.0630 C   0  0  0  0  0  0  0  0  0  0  0  0
   -1.9580   -0.1450    0.6090 C   0  0  2  0  0  0  0  0  0  0  0  0
   -3.0600    0.8610    0.3790 C   0  0  0  0  0  0  0  0  0  0  0  0
   -2.8760    1.9970   -0.3070 C   0  0  0  0  0  0  0  0  0  0  0  0
   -1.5490    2.3800   -0.9180 C   0  0  0  0  0  0  0  0  0  0  0  0
   -4.4150    0.4620    0.9140 C   0  0  0  0  0  0  0  0  0  0  0  0
   -4.3470   -0.0160    2.3760 C   0  0  1  0  0  0  0  0  0  0  0  0
   -5.6040   -0.6360    2.6570 O   0  0  0  0  0  0  0  0  0  0  0  0
   -3.2740   -1.1070    2.5560 C   0  0  0  0  0  0  0  0  0  0  0  0
   -1.8950   -0.6220    2.0720 C   0  0  0  0  0  0  0  0  0  0  0  0
   -2.1960   -1.3440   -0.2770 C   0  0  0  0  0  0  0  0  0  0  0  0
   -1.8540   -2.5690    0.1460 C   0  0  0  0  0  0  0  0  0  0  0  0
    1.1770    2.5670   -2.6000 C   0  0  0  0  0  0  0  0  0  0  0  0
    2.6270    2.2400   -3.0020 C   0  0  0  0  0  0  0  0  0  0  0  0
    3.1570    1.2120   -1.9850 C   0  0  2  0  0  0  0  0  0  0  0  0
    3.9690    1.8290   -0.9830 O   0  0  0  0  0  0  0  0  0  0  0  0
    3.8610    0.1700   -2.7270 C   0  0  0  0  0  0  0  0  0  0  0  0
    4.4400   -0.6860   -3.3370 C   0  0  0  0  0  0  0  0  0  0  0  0
    1.8170   -0.1390   -3.4030 H   0  0  0  0  0  0  0  0  0  0  0  0
    0.2910   -0.3100   -2.5080 H   0  0  0  0  0  0  0  0  0  0  0  0
    1.6500   -1.4030   -2.1650 H   0  0  0  0  0  0  0  0  0  0  0  0
    1.1480    2.3520   -0.5030 H   0  0  0  0  0  0  0  0  0  0  0  0
   -0.8730    0.5480   -1.8060 H   0  0  0  0  0  0  0  0  0  0  0  0
   -0.2810    1.0900    1.1180 H   0  0  0  0  0  0  0  0  0  0  0  0
    0.1810   -1.3840   -0.5420 H   0  0  0  0  0  0  0  0  0  0  0  0
    0.5100   -1.1870    1.2660 H   0  0  0  0  0  0  0  0  0  0  0  0
    2.1500    0.4910    0.7220 H   0  0  0  0  0  0  0  0  0  0  0  0
    2.5420   -1.0710   -0.1840 H   0  0  0  0  0  0  0  0  0  0  0  0
   -3.7140    2.6680   -0.4300 H   0  0  0  0  0  0  0  0  0  0  0  0
   -1.7660    2.6660   -1.9450 H   0  0  0  0  0  0  0  0  0  0  0  0
   -1.1020    3.1540   -0.2980 H   0  0  0  0  0  0  0  0  0  0  0  0
   -4.7300   -0.3990    0.3270 H   0  0  0  0  0  0  0  0  0  0  0  0
   -5.0690    1.3300    0.8740 H   0  0  0  0  0  0  0  0  0  0  0  0
   -4.1480    0.8230    3.0390 H   0  0  0  0  0  0  0  0  0  0  0  0
   -5.4960   -1.3790    3.2710 H   0  0  0  0  0  0  0  0  0  0  0  0
   -3.5580   -1.9280    1.9010 H   0  0  0  0  0  0  0  0  0  0  0  0
   -3.2010   -1.3400    3.6170 H   0  0  0  0  0  0  0  0  0  0  0  0
   -1.6480    0.2520    2.6710 H   0  0  0  0  0  0  0  0  0  0  0  0
   -1.2010   -1.4580    2.1290 H   0  0  0  0  0  0  0  0  0  0  0  0
   -2.6430   -1.2150   -1.2510 H   0  0  0  0  0  0  0  0  0  0  0  0
   -1.4060   -2.6980    1.1200 H   0  0  0  0  0  0  0  0  0  0  0  0
   -2.0240   -3.4260   -0.4880 H   0  0  0  0  0  0  0  0  0  0  0  0
    1.1510    3.6140   -2.3050 H   0  0  0  0  0  0  0  0  0  0  0  0
    0.5120    2.2610   -3.4050 H   0  0  0  0  0  0  0  0  0  0  0  0
    3.2100    3.1490   -2.8760 H   0  0  0  0  0  0  0  0  0  0  0  0
    2.6230    1.7850   -3.9900 H   0  0  0  0  0  0  0  0  0  0  0  0
    4.6100    1.1990   -0.6180 H   0  0  0  0  0  0  0  0  0  0  0  0
    4.9520   -1.4420   -3.8750 H   0  0  0  0  0  0  0  0  0  0  0  0
  1 25  1  0  0  0  0
  1 26  1  0  0  0  0
  1 27  1  0  0  0  0
  1  2  1  0  0  0  0
  2  3  1  0  0  0  0
  3 28  1  0  0  0  0
  3  4  1  0  0  0  0
  4 29  1  0  0  0  0
  4  5  1  0  0  0  0
  5 30  1  0  0  0  0
  5  6  1  0  0  0  0
  6 31  1  0  0  0  0
  6 32  1  0  0  0  0
  6  7  1  0  0  0  0
  7  2  1  0  0  0  0
  7 33  1  0  0  0  0
  7 34  1  0  0  0  0
  5  8  1  0  0  0  0
  8  9  1  0  0  0  0
  9 10  2  0  0  0  0
 10 35  1  0  0  0  0
 10 11  1  0  0  0  0
 11  4  1  0  0  0  0
 11 36  1  0  0  0  0
 11 37  1  0  0  0  0
  9 12  1  0  0  0  0
 12 38  1  0  0  0  0
 12 39  1  0  0  0  0
 12 13  1  0  0  0  0
 13 40  1  0  0  0  0
 13 14  1  0  0  0  0
 14 41  1  0  0  0  0
 13 15  1  0  0  0  0
 15 42  1  0  0  0  0
 15 43  1  0  0  0  0
 15 16  1  0  0  0  0
 16  8  1  0  0  0  0
 16 44  1  0  0  0  0
 16 45  1  0  0  0  0
  8 17  1  0  0  0  0
 17 46  1  0  0  0  0
 17 18  2  0  0  0  0
 18 47  1  0  0  0  0
 18 48  1  0  0  0  0
  3 19  1  0  0  0  0
 19 49  1  0  0  0  0
 19 50  1  0  0  0  0
 19 20  1  0  0  0  0
 20 51  1  0  0  0  0
 20 52  1  0  0  0  0
 20 21  1  0  0  0  0
 21  2  1  0  0  0  0
 21 22  1  0  0  0  0
 22 53  1  0  0  0  0
 21 23  1  0  0  0  0
 23 24  3  0  0  0  0
 24 54  1  0  0  0  0
M  END
>  <LOGBIO>
6.8200

>  <PRED_LOGBIO>
6.2500

>  <XV_RES>
0.7230

>  <WHL_TMPL>
1

>  <ANCH>
11-25;10-12

$$$$
ROW16
  -MTS-   01071501573D 0   0.00000     0.00000     0

 30 32  0  0  0  0  0  0  0  0999 V2000
   -7.0830   -2.7520    2.0330 O   0  0  0  0  0  0  0  0  0  0  0  0
   -5.7890   -2.4560    1.6970 C   0  0  0  0  0  0  0  0  0  0  0  0
   -4.7690   -3.3790    1.9580 C   0  0  0  0  0  0  0  0  0  0  0  0
   -3.4460   -3.0760    1.6150 C   0  0  0  0  0  0  0  0  0  0  0  0
   -3.1420   -1.8500    1.0110 C   0  0  0  0  0  0  0  0  0  0  0  0
   -1.8190   -1.5470    0.6680 C   0  0  0  0  0  0  0  0  0  0  0  0
   -1.5160   -0.3210    0.0640 C   0  0  0  0  0  0  0  0  0  0  0  0
   -2.5360    0.6020   -0.1970 C   0  0  0  0  0  0  0  0  0  0  0  0
   -3.8590    0.2990    0.1460 C   0  0  0  0  0  0  0  0  0  0  0  0
   -4.1620   -0.9270    0.7500 C   0  0  0  0  0  0  0  0  0  0  0  0
   -5.4850   -1.2300    1.0930 C   0  0  0  0  0  0  0  0  0  0  0  0
   -0.1200   -0.0170   -0.2910 C   0  0  0  0  0  0  0  0  0  0  0  0
    0.6010   -0.8290   -1.1930 C   0  0  0  0  0  0  0  0  0  0  0  0
   -0.0010   -1.9070   -1.7390 F   0  0  0  0  0  0  0  0  0  0  0  0
    1.9270   -0.5390   -1.5330 C   0  0  0  0  0  0  0  0  0  0  0  0
    2.5550    0.5690   -0.9760 C   0  0  0  0  0  0  0  0  0  0  0  0
    3.8530    0.8530   -1.3080 O   0  0  0  0  0  0  0  0  0  0  0  0
    1.8750    1.3910   -0.0840 C   0  0  0  0  0  0  0  0  0  0  0  0
    0.5490    1.0990    0.2550 C   0  0  0  0  0  0  0  0  0  0  0  0
   -0.1040    1.9020    1.1220 F   0  0  0  0  0  0  0  0  0  0  0  0
   -7.5390   -3.1980    1.3010 H   0  0  0  0  0  0  0  0  0  0  0  0
   -5.0030   -4.3250    2.4240 H   0  0  0  0  0  0  0  0  0  0  0  0
   -2.6590   -3.7880    1.8160 H   0  0  0  0  0  0  0  0  0  0  0  0
   -1.0330   -2.2590    0.8690 H   0  0  0  0  0  0  0  0  0  0  0  0
   -2.3020    1.5480   -0.6630 H   0  0  0  0  0  0  0  0  0  0  0  0
   -4.6450    1.0110   -0.0550 H   0  0  0  0  0  0  0  0  0  0  0  0
   -6.2720   -0.5180    0.8920 H   0  0  0  0  0  0  0  0  0  0  0  0
    2.4600   -1.1730   -2.2250 H   0  0  0  0  0  0  0  0  0  0  0  0
    4.3850    0.0430   -1.3570 H   0  0  0  0  0  0  0  0  0  0  0  0
    2.3680    2.2510    0.3450 H   0  0  0  0  0  0  0  0  0  0  0  0
  1 21  1  0  0  0  0
  1  2  1  0  0  0  0
  2  3  2  0  0  0  0
  3 22  1  0  0  0  0
  3  4  1  0  0  0  0
  4 23  1  0  0  0  0
  4  5  2  0  0  0  0
  5  6  1  0  0  0  0
  6 24  1  0  0  0  0
  6  7  2  0  0  0  0
  7  8  1  0  0  0  0
  8 25  1  0  0  0  0
  8  9  2  0  0  0  0
  9 26  1  0  0  0  0
  9 10  1  0  0  0  0
 10  5  1  0  0  0  0
 10 11  2  0  0  0  0
 11  2  1  0  0  0  0
 11 27  1  0  0  0  0
  7 12  1  0  0  0  0
 12 13  2  0  0  0  0
 13 14  1  0  0  0  0
 13 15  1  0  0  0  0
 15 28  1  0  0  0  0
 15 16  2  0  0  0  0
 16 17  1  0  0  0  0
 17 29  1  0  0  0  0
 16 18  1  0  0  0  0
 18 30  1  0  0  0  0
 18 19  2  0  0  0  0
 19 12  1  0  0  0  0
 19 20  1  0  0  0  0
M  END
>  <LOGBIO>
7.9900

>  <PRED_LOGBIO>
6.8200

>  <XV_RES>
1.6470

>  <WHL_TMPL>
3

>  <ANCH>
8-9;11-12

$$$$
ROW17
  -MTS-   01071501573D 0   0.00000     0.00000     0

 68 73  0  0  1  0  0  0  0  0999 V2000
   -5.8880   -1.3590    1.1350 O   0  0  0  0  0  0  0  0  0  0  0  0
   -4.5940   -0.9720    0.9440 C   0  0  0  0  0  0  0  0  0  0  0  0
   -4.3500    0.3720    0.6900 C   0  0  0  0  0  0  0  0  0  0  0  0
   -3.0410    0.8120    0.4870 C   0  0  0  0  0  0  0  0  0  0  0  0
   -1.9660   -0.0900    0.5350 C   0  0  0  0  0  0  0  0  0  0  0  0
   -2.2370   -1.4440    0.7960 C   0  0  0  0  0  0  0  0  0  0  0  0
   -3.5470   -1.8860    1.0000 C   0  0  0  0  0  0  0  0  0  0  0  0
   -0.7600    0.8170    0.3800 C   0  0  1  0  0  0  0  0  0  0  0  0
   -0.4090   -0.2550   -1.0480 S   0  0  0  0  0  0  0  0  0  0  0  0
    1.1530    0.2590   -1.7030 C   0  0  0  0  0  0  0  0  0  0  0  0
    1.6320   -0.0280   -2.9870 C   0  0  0  0  0  0  0  0  0  0  0  0
    2.8900    0.4390   -3.3850 C   0  0  0  0  0  0  0  0  0  0  0  0
    3.3590    0.1580   -4.6410 O   0  0  0  0  0  0  0  0  0  0  0  0
    3.6690    1.1950   -2.5000 C   0  0  0  0  0  0  0  0  0  0  0  0
    3.1890    1.4830   -1.2170 C   0  0  0  0  0  0  0  0  0  0  0  0
    1.9310    1.0150   -0.8180 C   0  0  0  0  0  0  0  0  0  0  0  0
    1.6230    1.3880    0.4630 O   0  0  0  0  0  0  0  0  0  0  0  0
    0.2990    1.9230    0.5410 C   0  0  1  0  0  0  0  0  0  0  0  0
    0.1390    2.8410   -0.6470 C   0  0  0  0  0  0  0  0  0  0  0  0
    1.2610    3.2200   -1.3950 C   0  0  0  0  0  0  0  0  0  0  0  0
    1.1130    4.0710   -2.4960 C   0  0  0  0  0  0  0  0  0  0  0  0
   -0.1560    4.5440   -2.8500 C   0  0  0  0  0  0  0  0  0  0  0  0
   -0.3010    5.3770   -3.9280 O   0  0  0  0  0  0  0  0  0  0  0  0
   -0.5350    4.7840   -5.2080 C   0  0  0  0  0  0  0  0  0  0  0  0
   -0.6650    5.8830   -6.2620 C   0  0  0  0  0  0  0  0  0  0  0  0
   -0.9060    5.2740   -7.5780 N   0  0  0  0  0  0  0  0  0  0  0  0
    0.3800    5.0160   -8.2420 C   0  0  0  0  0  0  0  0  0  0  0  0
    0.1880    4.3950   -9.6370 C   0  0  0  0  0  0  0  0  0  0  0  0
   -0.6710    3.1190   -9.5600 C   0  0  0  0  0  0  0  0  0  0  0  0
   -1.9670    3.3620   -8.7650 C   0  0  0  0  0  0  0  0  0  0  0  0
   -1.6750    4.0320   -7.4100 C   0  0  0  0  0  0  0  0  0  0  0  0
   -1.0180    2.6890  -10.8790 O   0  0  0  0  0  0  0  0  0  0  0  0
   -1.2780    1.2900  -10.7480 C   0  0  0  0  0  0  0  0  0  0  0  0
   -0.2850    0.8920   -9.6400 C   0  0  0  0  0  0  0  0  0  0  0  0
    0.0690    2.0760   -8.9210 O   0  0  0  0  0  0  0  0  0  0  0  0
   -1.2780    4.1660   -2.1020 C   0  0  0  0  0  0  0  0  0  0  0  0
   -1.1300    3.3140   -1.0010 C   0  0  0  0  0  0  0  0  0  0  0  0
   -6.4630   -0.6590    0.7890 H   0  0  0  0  0  0  0  0  0  0  0  0
   -5.1700    1.0740    0.6500 H   0  0  0  0  0  0  0  0  0  0  0  0
   -2.8530    1.8570    0.2910 H   0  0  0  0  0  0  0  0  0  0  0  0
   -1.4230   -2.1520    0.8390 H   0  0  0  0  0  0  0  0  0  0  0  0
   -3.7450   -2.9290    1.2000 H   0  0  0  0  0  0  0  0  0  0  0  0
   -0.1780    0.1590    1.0220 H   0  0  0  0  0  0  0  0  0  0  0  0
    1.0320   -0.6110   -3.6690 H   0  0  0  0  0  0  0  0  0  0  0  0
    3.8600   -0.6730   -4.6470 H   0  0  0  0  0  0  0  0  0  0  0  0
    4.6390    1.5560   -2.8080 H   0  0  0  0  0  0  0  0  0  0  0  0
    3.7890    2.0660   -0.5340 H   0  0  0  0  0  0  0  0  0  0  0  0
    0.1360    2.4670    1.4690 H   0  0  0  0  0  0  0  0  0  0  0  0
    2.2400    2.8550   -1.1220 H   0  0  0  0  0  0  0  0  0  0  0  0
    1.9780    4.3630   -3.0730 H   0  0  0  0  0  0  0  0  0  0  0  0
    0.2980    4.1330   -5.4640 H   0  0  0  0  0  0  0  0  0  0  0  0
   -1.4540    4.2030   -5.1760 H   0  0  0  0  0  0  0  0  0  0  0  0
   -1.4980    6.5340   -6.0060 H   0  0  0  0  0  0  0  0  0  0  0  0
    0.2540    6.4650   -6.2950 H   0  0  0  0  0  0  0  0  0  0  0  0
    0.9780    4.3460   -7.6270 H   0  0  0  0  0  0  0  0  0  0  0  0
    0.9330    5.9490   -8.3340 H   0  0  0  0  0  0  0  0  0  0  0  0
   -0.2950    5.1170  -10.2920 H   0  0  0  0  0  0  0  0  0  0  0  0
    1.1590    4.1520  -10.0630 H   0  0  0  0  0  0  0  0  0  0  0  0
   -2.6350    3.9950   -9.3450 H   0  0  0  0  0  0  0  0  0  0  0  0
   -2.4730    2.4140   -8.5980 H   0  0  0  0  0  0  0  0  0  0  0  0
   -1.1170    3.3440   -6.7780 H   0  0  0  0  0  0  0  0  0  0  0  0
   -2.6130    4.2540   -6.9050 H   0  0  0  0  0  0  0  0  0  0  0  0
   -2.3080    1.0970  -10.4540 H   0  0  0  0  0  0  0  0  0  0  0  0
   -1.0830    0.7550  -11.6750 H   0  0  0  0  0  0  0  0  0  0  0  0
    0.6060    0.4620  -10.0910 H   0  0  0  0  0  0  0  0  0  0  0  0
   -0.7610    0.1850   -8.9640 H   0  0  0  0  0  0  0  0  0  0  0  0
   -2.2570    4.5310   -2.3750 H   0  0  0  0  0  0  0  0  0  0  0  0
   -1.9950    3.0220   -0.4240 H   0  0  0  0  0  0  0  0  0  0  0  0
  1 38  1  0  0  0  0
  1  2  1  0  0  0  0
  2  3  2  0  0  0  0
  3 39  1  0  0  0  0
  3  4  1  0  0  0  0
  4 40  1  0  0  0  0
  4  5  2  0  0  0  0
  5  6  1  0  0  0  0
  6 41  1  0  0  0  0
  6  7  2  0  0  0  0
  7  2  1  0  0  0  0
  7 42  1  0  0  0  0
  5  8  1  0  0  0  0
  8 43  1  0  0  0  0
  8  9  1  0  0  0  0
  9 10  1  0  0  0  0
 10 11  1  0  0  0  0
 11 44  1  0  0  0  0
 11 12  2  0  0  0  0
 12 13  1  0  0  0  0
 13 45  1  0  0  0  0
 12 14  1  0  0  0  0
 14 46  1  0  0  0  0
 14 15  2  0  0  0  0
 15 47  1  0  0  0  0
 15 16  1  0  0  0  0
 16 10  2  0  0  0  0
 16 17  1  0  0  0  0
 17 18  1  0  0  0  0
 18  8  1  0  0  0  0
 18 48  1  0  0  0  0
 18 19  1  0  0  0  0
 19 20  2  0  0  0  0
 20 49  1  0  0  0  0
 20 21  1  0  0  0  0
 21 50  1  0  0  0  0
 21 22  2  0  0  0  0
 22 23  1  0  0  0  0
 23 24  1  0  0  0  0
 24 51  1  0  0  0  0
 24 52  1  0  0  0  0
 24 25  1  0  0  0  0
 25 53  1  0  0  0  0
 25 54  1  0  0  0  0
 25 26  1  0  0  0  0
 26 27  1  0  0  0  0
 27 55  1  0  0  0  0
 27 56  1  0  0  0  0
 27 28  1  0  0  0  0
 28 57  1  0  0  0  0
 28 58  1  0  0  0  0
 28 29  1  0  0  0  0
 29 30  1  0  0  0  0
 30 59  1  0  0  0  0
 30 60  1  0  0  0  0
 30 31  1  0  0  0  0
 31 26  1  0  0  0  0
 31 61  1  0  0  0  0
 31 62  1  0  0  0  0
 29 32  1  0  0  0  0
 32 33  1  0  0  0  0
 33 63  1  0  0  0  0
 33 64  1  0  0  0  0
 33 34  1  0  0  0  0
 34 65  1  0  0  0  0
 34 66  1  0  0  0  0
 34 35  1  0  0  0  0
 35 29  1  0  0  0  0
 22 36  1  0  0  0  0
 36 67  1  0  0  0  0
 36 37  2  0  0  0  0
 37 19  1  0  0  0  0
 37 68  1  0  0  0  0
M  END
>  <LOGBIO>
8.7000

>  <PRED_LOGBIO>
8.6000

>  <XV_RES>
0.1360

>  <WHL_TMPL>
1

>  <ANCH>
4-6;24-26

$$$$
ROW18
  -MTS-   01071501573D 0   0.00000     0.00000     0

 62 66  0  0  0  0  0  0  0  0999 V2000
    1.4950   -3.9370    1.6870 O   0  0  0  0  0  0  0  0  0  0  0  0
    1.6000   -2.7150    1.0770 C   0  0  0  0  0  0  0  0  0  0  0  0
    2.8510   -2.2450    0.6610 C   0  0  0  0  0  0  0  0  0  0  0  0
    2.9580   -0.9960    0.0380 C   0  0  0  0  0  0  0  0  0  0  0  0
    1.8130   -0.2180   -0.1710 C   0  0  0  0  0  0  0  0  0  0  0  0
    1.9810    1.1210   -0.8480 C   0  0  0  0  0  0  0  0  0  0  0  0
    0.6580    1.7170   -1.3640 C   0  0  0  0  0  0  0  0  0  0  0  0
   -0.4420    1.5940   -0.2930 C   0  0  0  0  0  0  0  0  0  0  0  0
   -0.7020    0.1140    0.0420 C   0  0  0  0  0  0  0  0  0  0  0  0
    0.5610   -0.6880    0.2440 C   0  0  0  0  0  0  0  0  0  0  0  0
    0.4550   -1.9370    0.8680 C   0  0  0  0  0  0  0  0  0  0  0  0
    0.2230    0.8570   -2.5270 C   0  0  0  0  0  0  0  0  0  0  0  0
    0.1870    1.3950   -3.8190 C   0  0  0  0  0  0  0  0  0  0  0  0
   -0.2150    0.5980   -4.8980 C   0  0  0  0  0  0  0  0  0  0  0  0
   -0.5820   -0.7360   -4.6840 C   0  0  0  0  0  0  0  0  0  0  0  0
   -0.5460   -1.2730   -3.3920 C   0  0  0  0  0  0  0  0  0  0  0  0
   -0.1430   -0.4770   -2.3130 C   0  0  0  0  0  0  0  0  0  0  0  0
    2.8240    0.8630   -2.0740 C   0  0  0  0  0  0  0  0  0  0  0  0
    4.1250    0.3630   -1.9360 C   0  0  0  0  0  0  0  0  0  0  0  0
    4.9070    0.1240   -3.0720 C   0  0  0  0  0  0  0  0  0  0  0  0
    4.3890    0.3850   -4.3460 C   0  0  0  0  0  0  0  0  0  0  0  0
    5.1540    0.1500   -5.4580 O   0  0  0  0  0  0  0  0  0  0  0  0
    5.0820   -1.1440   -6.0620 C   0  0  0  0  0  0  0  0  0  0  0  0
    6.0060   -1.1900   -7.2780 C   0  0  0  0  0  0  0  0  0  0  0  0
    5.9320   -2.5200   -7.8990 N   0  0  0  0  0  0  0  0  0  0  0  0
    4.6380   -3.1610   -7.6240 C   0  0  0  0  0  0  0  0  0  0  0  0
    4.8770   -4.6760   -7.7630 C   0  0  0  0  0  0  0  0  0  0  0  0
    6.4040   -4.8370   -7.6510 C   0  0  0  0  0  0  0  0  0  0  0  0
    6.9340   -3.4290   -7.3230 C   0  0  0  0  0  0  0  0  0  0  0  0
    3.0880    0.8850   -4.4840 C   0  0  0  0  0  0  0  0  0  0  0  0
    2.3060    1.1240   -3.3480 C   0  0  0  0  0  0  0  0  0  0  0  0
    0.9350   -3.8840    2.4770 H   0  0  0  0  0  0  0  0  0  0  0  0
    3.7340   -2.8460    0.8220 H   0  0  0  0  0  0  0  0  0  0  0  0
    3.9230   -0.6340   -0.2830 H   0  0  0  0  0  0  0  0  0  0  0  0
    2.4760    1.8260   -0.1840 H   0  0  0  0  0  0  0  0  0  0  0  0
    0.7910    2.7530   -1.6660 H   0  0  0  0  0  0  0  0  0  0  0  0
   -1.3570    1.9760   -0.7410 H   0  0  0  0  0  0  0  0  0  0  0  0
   -0.0990    2.0950    0.6100 H   0  0  0  0  0  0  0  0  0  0  0  0
   -1.1870   -0.3100   -0.8350 H   0  0  0  0  0  0  0  0  0  0  0  0
   -1.2790    0.0770    0.9640 H   0  0  0  0  0  0  0  0  0  0  0  0
   -0.5110   -2.3000    1.1890 H   0  0  0  0  0  0  0  0  0  0  0  0
    0.4700    2.4240   -3.9840 H   0  0  0  0  0  0  0  0  0  0  0  0
   -0.2430    1.0130   -5.8950 H   0  0  0  0  0  0  0  0  0  0  0  0
   -0.8930   -1.3510   -5.5160 H   0  0  0  0  0  0  0  0  0  0  0  0
   -0.8290   -2.3020   -3.2270 H   0  0  0  0  0  0  0  0  0  0  0  0
   -0.1160   -0.8910   -1.3160 H   0  0  0  0  0  0  0  0  0  0  0  0
    4.5240    0.1620   -0.9530 H   0  0  0  0  0  0  0  0  0  0  0  0
    5.9100   -0.2620   -2.9650 H   0  0  0  0  0  0  0  0  0  0  0  0
    5.3920   -1.8980   -5.3420 H   0  0  0  0  0  0  0  0  0  0  0  0
    4.0590   -1.3410   -6.3770 H   0  0  0  0  0  0  0  0  0  0  0  0
    5.6970   -0.4360   -7.9980 H   0  0  0  0  0  0  0  0  0  0  0  0
    7.0290   -0.9930   -6.9630 H   0  0  0  0  0  0  0  0  0  0  0  0
    4.3360   -2.9360   -6.6030 H   0  0  0  0  0  0  0  0  0  0  0  0
    3.9130   -2.8410   -8.3690 H   0  0  0  0  0  0  0  0  0  0  0  0
    4.5120   -5.0440   -8.7190 H   0  0  0  0  0  0  0  0  0  0  0  0
    4.3660   -5.2270   -6.9770 H   0  0  0  0  0  0  0  0  0  0  0  0
    6.8020   -5.1540   -8.6130 H   0  0  0  0  0  0  0  0  0  0  0  0
    6.6340   -5.5070   -6.8250 H   0  0  0  0  0  0  0  0  0  0  0  0
    7.0260   -3.2830   -6.2490 H   0  0  0  0  0  0  0  0  0  0  0  0
    7.9140   -3.2650   -7.7670 H   0  0  0  0  0  0  0  0  0  0  0  0
    2.6890    1.0860   -5.4670 H   0  0  0  0  0  0  0  0  0  0  0  0
    1.3030    1.5100   -3.4540 H   0  0  0  0  0  0  0  0  0  0  0  0
  1 32  1  0  0  0  0
  1  2  1  0  0  0  0
  2  3  1  0  0  0  0
  3 33  1  0  0  0  0
  3  4  2  0  0  0  0
  4 34  1  0  0  0  0
  4  5  1  0  0  0  0
  5  6  1  0  0  0  0
  6 35  1  0  0  0  0
  6  7  1  0  0  0  0
  7 36  1  0  0  0  0
  7  8  1  0  0  0  0
  8 37  1  0  0  0  0
  8 38  1  0  0  0  0
  8  9  1  0  0  0  0
  9 39  1  0  0  0  0
  9 40  1  0  0  0  0
  9 10  1  0  0  0  0
 10  5  2  0  0  0  0
 10 11  1  0  0  0  0
 11  2  2  0  0  0  0
 11 41  1  0  0  0  0
  7 12  1  0  0  0  0
 12 13  2  0  0  0  0
 13 42  1  0  0  0  0
 13 14  1  0  0  0  0
 14 43  1  0  0  0  0
 14 15  2  0  0  0  0
 15 44  1  0  0  0  0
 15 16  1  0  0  0  0
 16 45  1  0  0  0  0
 16 17  2  0  0  0  0
 17 12  1  0  0  0  0
 17 46  1  0  0  0  0
  6 18  1  0  0  0  0
 18 19  2  0  0  0  0
 19 47  1  0  0  0  0
 19 20  1  0  0  0  0
 20 48  1  0  0  0  0
 20 21  2  0  0  0  0
 21 22  1  0  0  0  0
 22 23  1  0  0  0  0
 23 49  1  0  0  0  0
 23 50  1  0  0  0  0
 23 24  1  0  0  0  0
 24 51  1  0  0  0  0
 24 52  1  0  0  0  0
 24 25  1  0  0  0  0
 25 26  1  0  0  0  0
 26 53  1  0  0  0  0
 26 54  1  0  0  0  0
 26 27  1  0  0  0  0
 27 55  1  0  0  0  0
 27 56  1  0  0  0  0
 27 28  1  0  0  0  0
 28 57  1  0  0  0  0
 28 58  1  0  0  0  0
 28 29  1  0  0  0  0
 29 25  1  0  0  0  0
 29 59  1  0  0  0  0
 29 60  1  0  0  0  0
 21 30  1  0  0  0  0
 30 61  1  0  0  0  0
 30 31  2  0  0  0  0
 31 18  1  0  0  0  0
 31 62  1  0  0  0  0
M  END
>  <LOGBIO>
9.3000

>  <PRED_LOGBIO>
8.9700

>  <XV_RES>
0.5550

>  <WHL_TMPL>
1

>  <ANCH>
28-29;8-6

$$$$
ROW19
  -MTS-   01071501573D 0   0.00000     0.00000     0

 39 42  0  0  0  0  0  0  0  0999 V2000
   -5.4530   -1.2170    1.0820 O   0  0  0  0  0  0  0  0  0  0  0  0
   -4.1730   -0.8960    0.7380 C   0  0  0  0  0  0  0  0  0  0  0  0
   -3.1770   -1.8280    1.0060 C   0  0  0  0  0  0  0  0  0  0  0  0
   -1.8520   -1.5420    0.6710 C   0  0  0  0  0  0  0  0  0  0  0  0
   -1.5160   -0.3210    0.0640 C   0  0  0  0  0  0  0  0  0  0  0  0
   -2.5400    0.6060   -0.1980 C   0  0  0  0  0  0  0  0  0  0  0  0
   -3.8660    0.3210    0.1370 C   0  0  0  0  0  0  0  0  0  0  0  0
   -0.1130   -0.0150   -0.2930 C   0  0  0  0  0  0  0  0  0  0  0  0
    0.5950    1.0010    0.1650 N   0  0  0  0  0  0  0  0  0  0  0  0
    1.9230    0.9620   -0.4160 N   0  0  0  0  0  0  0  0  0  0  0  0
    3.0110    1.9160   -0.1610 C   0  0  0  0  0  0  0  0  0  0  0  0
    3.4060    1.9570    1.3270 C   0  0  0  0  0  0  0  0  0  0  0  0
    4.8960    2.3370    1.4080 C   0  0  0  0  0  0  0  0  0  0  0  0
    5.4040    2.2170   -0.0410 C   0  0  0  0  0  0  0  0  0  0  0  0
    4.3170    1.5010   -0.8640 C   0  0  0  0  0  0  0  0  0  0  0  0
    1.9790   -0.1640   -1.2710 C   0  0  0  0  0  0  0  0  0  0  0  0
    2.9980   -0.6830   -2.0790 C   0  0  0  0  0  0  0  0  0  0  0  0
    4.5480    0.1050   -2.1400 Cl  0  0  0  0  0  0  0  0  0  0  0  0
    2.7690   -1.8370   -2.8380 C   0  0  0  0  0  0  0  0  0  0  0  0
    1.5220   -2.4720   -2.7890 C   0  0  0  0  0  0  0  0  0  0  0  0
    0.5040   -1.9520   -1.9820 C   0  0  0  0  0  0  0  0  0  0  0  0
    0.7320   -0.7980   -1.2230 C   0  0  0  0  0  0  0  0  0  0  0  0
   -6.0520   -0.6960    0.5240 H   0  0  0  0  0  0  0  0  0  0  0  0
   -3.4270   -2.7700    1.4720 H   0  0  0  0  0  0  0  0  0  0  0  0
   -1.0790   -2.2660    0.8810 H   0  0  0  0  0  0  0  0  0  0  0  0
   -2.2990    1.5500   -0.6640 H   0  0  0  0  0  0  0  0  0  0  0  0
   -4.6460    1.0390   -0.0690 H   0  0  0  0  0  0  0  0  0  0  0  0
    2.6490    2.8800   -0.5130 H   0  0  0  0  0  0  0  0  0  0  0  0
    3.2590    0.9730    1.7670 H   0  0  0  0  0  0  0  0  0  0  0  0
    2.8110    2.7100    1.8380 H   0  0  0  0  0  0  0  0  0  0  0  0
    5.4370    1.6650    2.0700 H   0  0  0  0  0  0  0  0  0  0  0  0
    5.0230    3.3500    1.7850 H   0  0  0  0  0  0  0  0  0  0  0  0
    5.5720    3.2120   -0.4490 H   0  0  0  0  0  0  0  0  0  0  0  0
    6.3180    1.6270   -0.0560 H   0  0  0  0  0  0  0  0  0  0  0  0
    4.4520    0.4220   -0.8450 H   0  0  0  0  0  0  0  0  0  0  0  0
    4.3290    1.8240   -1.9030 H   0  0  0  0  0  0  0  0  0  0  0  0
    3.5550   -2.2380   -3.4610 H   0  0  0  0  0  0  0  0  0  0  0  0
    1.3460   -3.3620   -3.3750 H   0  0  0  0  0  0  0  0  0  0  0  0
   -0.4580   -2.4410   -1.9440 H   0  0  0  0  0  0  0  0  0  0  0  0
  1 23  1  0  0  0  0
  1  2  1  0  0  0  0
  2  3  2  0  0  0  0
  3 24  1  0  0  0  0
  3  4  1  0  0  0  0
  4 25  1  0  0  0  0
  4  5  2  0  0  0  0
  5  6  1  0  0  0  0
  6 26  1  0  0  0  0
  6  7  2  0  0  0  0
  7  2  1  0  0  0  0
  7 27  1  0  0  0  0
  5  8  1  0  0  0  0
  8  9  2  0  0  0  0
  9 10  1  0  0  0  0
 10 11  1  0  0  0  0
 11 28  1  0  0  0  0
 11 12  1  0  0  0  0
 12 29  1  0  0  0  0
 12 30  1  0  0  0  0
 12 13  1  0  0  0  0
 13 31  1  0  0  0  0
 13 32  1  0  0  0  0
 13 14  1  0  0  0  0
 14 33  1  0  0  0  0
 14 34  1  0  0  0  0
 14 15  1  0  0  0  0
 15 11  1  0  0  0  0
 15 35  1  0  0  0  0
 15 36  1  0  0  0  0
 10 16  1  0  0  0  0
 16 17  2  0  0  0  0
 17 18  1  0  0  0  0
 17 19  1  0  0  0  0
 19 37  1  0  0  0  0
 19 20  2  0  0  0  0
 20 38  1  0  0  0  0
 20 21  1  0  0  0  0
 21 39  1  0  0  0  0
 21 22  2  0  0  0  0
 22  8  1  0  0  0  0
 22 16  1  0  0  0  0
M  END
>  <LOGBIO>
7.7400

>  <PRED_LOGBIO>
7.0200

>  <XV_RES>
0.8110

>  <WHL_TMPL>
3

>  <ANCH>
2-3;1-3

$$$$
ROW20
  -MTS-   01071501573D 0   0.00000     0.00000     0

 31 33  0  0  0  0  0  0  0  0999 V2000
    8.1910   -0.3250    0.7650 O   0  0  0  0  0  0  0  0  0  0  0  0
    6.8460   -0.2390    1.0090 C   0  0  0  0  0  0  0  0  0  0  0  0
    6.3330    0.8490    1.7250 C   0  0  0  0  0  0  0  0  0  0  0  0
    4.9580    0.9370    1.9740 C   0  0  0  0  0  0  0  0  0  0  0  0
    4.0960   -0.0630    1.5070 C   0  0  0  0  0  0  0  0  0  0  0  0
    4.6100   -1.1510    0.7910 C   0  0  0  0  0  0  0  0  0  0  0  0
    5.9850   -1.2390    0.5420 C   0  0  0  0  0  0  0  0  0  0  0  0
    2.6430    0.0300    1.7700 C   0  0  0  0  0  0  0  0  0  0  0  0
    1.9140    1.1270    1.2950 C   0  0  0  0  0  0  0  0  0  0  0  0
    1.8700    1.3970   -0.0780 C   0  0  0  0  0  0  0  0  0  0  0  0
    1.1160    2.5330   -0.5700 C   0  0  0  0  0  0  0  0  0  0  0  0
    0.5120    3.4420   -0.9640 N   0  0  0  0  0  0  0  0  0  0  0  0
    2.5550    0.5690   -0.9760 C   0  0  0  0  0  0  0  0  0  0  0  0
    2.5110    0.8380   -2.3490 C   0  0  0  0  0  0  0  0  0  0  0  0
    3.1960    0.0110   -3.2470 C   0  0  0  0  0  0  0  0  0  0  0  0
    3.1530    0.2740   -4.5910 O   0  0  0  0  0  0  0  0  0  0  0  0
    3.9240   -1.0860   -2.7720 C   0  0  0  0  0  0  0  0  0  0  0  0
    3.9680   -1.3550   -1.3990 C   0  0  0  0  0  0  0  0  0  0  0  0
    3.2840   -0.5280   -0.5010 C   0  0  0  0  0  0  0  0  0  0  0  0
    3.3280   -0.7970    0.8720 C   0  0  0  0  0  0  0  0  0  0  0  0
    8.6440   -0.8040    1.4780 H   0  0  0  0  0  0  0  0  0  0  0  0
    6.9970    1.6200    2.0850 H   0  0  0  0  0  0  0  0  0  0  0  0
    4.5620    1.7760    2.5260 H   0  0  0  0  0  0  0  0  0  0  0  0
    3.9450   -1.9220    0.4310 H   0  0  0  0  0  0  0  0  0  0  0  0
    6.3810   -2.0780   -0.0100 H   0  0  0  0  0  0  0  0  0  0  0  0
    1.3860    1.7660    1.9880 H   0  0  0  0  0  0  0  0  0  0  0  0
    1.9490    1.6840   -2.7160 H   0  0  0  0  0  0  0  0  0  0  0  0
    3.2430   -0.5410   -5.1080 H   0  0  0  0  0  0  0  0  0  0  0  0
    4.4520   -1.7250   -3.4650 H   0  0  0  0  0  0  0  0  0  0  0  0
    4.5300   -2.2020   -1.0320 H   0  0  0  0  0  0  0  0  0  0  0  0
    3.8900   -1.6440    1.2390 H   0  0  0  0  0  0  0  0  0  0  0  0
  1 21  1  0  0  0  0
  1  2  1  0  0  0  0
  2  3  2  0  0  0  0
  3 22  1  0  0  0  0
  3  4  1  0  0  0  0
  4 23  1  0  0  0  0
  4  5  2  0  0  0  0
  5  6  1  0  0  0  0
  6 24  1  0  0  0  0
  6  7  2  0  0  0  0
  7  2  1  0  0  0  0
  7 25  1  0  0  0  0
  5  8  1  0  0  0  0
  8  9  2  0  0  0  0
  9 26  1  0  0  0  0
  9 10  1  0  0  0  0
 10 11  1  0  0  0  0
 11 12  3  0  0  0  0
 10 13  2  0  0  0  0
 13 14  1  0  0  0  0
 14 27  1  0  0  0  0
 14 15  2  0  0  0  0
 15 16  1  0  0  0  0
 16 28  1  0  0  0  0
 15 17  1  0  0  0  0
 17 29  1  0  0  0  0
 17 18  2  0  0  0  0
 18 30  1  0  0  0  0
 18 19  1  0  0  0  0
 19 13  1  0  0  0  0
 19 20  2  0  0  0  0
 20  8  1  0  0  0  0
 20 31  1  0  0  0  0
M  END
>  <LOGBIO>
6.9800

>  <PRED_LOGBIO>
6.2500

>  <XV_RES>
0.8550

>  <WHL_TMPL>
3

>  <ANCH>
18-20;19-16

$$$$
ROW21
  -MTS-   01071501573D 0   0.00000     0.00000     0

 55 58  0  0  1  0  0  0  0  0999 V2000
    5.3380    7.3500    2.7570 C   0  0  0  0  0  0  0  0  0  0  0  0
    5.1600    7.0270    4.1800 N   0  0  0  0  0  0  0  0  0  0  0  0
    5.2650    8.2570    4.9790 C   0  0  0  0  0  0  0  0  0  0  0  0
    3.8350    6.4230    4.3830 C   0  0  0  0  0  0  0  0  0  0  0  0
    3.7250    5.1450    3.5530 C   0  0  0  0  0  0  0  0  0  0  0  0
    2.4370    4.5570    3.7500 O   0  0  0  0  0  0  0  0  0  0  0  0
    2.1510    3.3960    3.0830 C   0  0  0  0  0  0  0  0  0  0  0  0
    1.5690    3.4440    1.8100 C   0  0  0  0  0  0  0  0  0  0  0  0
    1.2770    2.2570    1.1290 C   0  0  0  0  0  0  0  0  0  0  0  0
    1.5660    1.0210    1.7190 C   0  0  0  0  0  0  0  0  0  0  0  0
    2.1480    0.9720    2.9920 C   0  0  0  0  0  0  0  0  0  0  0  0
    2.4400    2.1600    3.6740 C   0  0  0  0  0  0  0  0  0  0  0  0
    1.2510   -0.2600    0.9840 C   0  0  2  0  0  0  0  0  0  0  0  0
    2.0010   -0.2210   -0.2330 O   0  0  0  0  0  0  0  0  0  0  0  0
    1.9310    1.0150   -0.8180 C   0  0  0  0  0  0  0  0  0  0  0  0
    3.1890    1.4830   -1.2170 C   0  0  0  0  0  0  0  0  0  0  0  0
    3.3070    2.7340   -1.8350 C   0  0  0  0  0  0  0  0  0  0  0  0
    2.1670    3.5160   -2.0550 C   0  0  0  0  0  0  0  0  0  0  0  0
    2.2830    4.7400   -2.6600 O   0  0  0  0  0  0  0  0  0  0  0  0
    0.9090    3.0480   -1.6560 C   0  0  0  0  0  0  0  0  0  0  0  0
    0.7910    1.7980   -1.0380 C   0  0  0  0  0  0  0  0  0  0  0  0
   -0.7190    1.0650   -0.4770 S   0  0  0  0  0  0  0  0  0  0  0  0
   -0.2640   -0.2400    0.7070 C   0  0  2  0  0  0  0  0  0  0  0  0
   -0.9280    0.1240    2.0130 C   0  0  0  0  0  0  0  0  0  0  0  0
   -1.8520    1.1740    2.0600 C   0  0  0  0  0  0  0  0  0  0  0  0
   -2.4680    1.5120    3.2710 C   0  0  0  0  0  0  0  0  0  0  0  0
   -2.1600    0.7980    4.4360 C   0  0  0  0  0  0  0  0  0  0  0  0
   -1.2360   -0.2530    4.3890 C   0  0  0  0  0  0  0  0  0  0  0  0
   -0.9350   -0.9510    5.5280 O   0  0  0  0  0  0  0  0  0  0  0  0
   -0.6200   -0.5900    3.1780 C   0  0  0  0  0  0  0  0  0  0  0  0
    4.5680    8.0520    2.4450 H   0  0  0  0  0  0  0  0  0  0  0  0
    6.3190    7.7970    2.6070 H   0  0  0  0  0  0  0  0  0  0  0  0
    5.2610    6.4400    2.1660 H   0  0  0  0  0  0  0  0  0  0  0  0
    4.4950    8.9590    4.6660 H   0  0  0  0  0  0  0  0  0  0  0  0
    6.2450    8.7040    4.8290 H   0  0  0  0  0  0  0  0  0  0  0  0
    5.1320    8.0180    6.0320 H   0  0  0  0  0  0  0  0  0  0  0  0
    3.0640    7.1250    4.0710 H   0  0  0  0  0  0  0  0  0  0  0  0
    3.7020    6.1840    5.4360 H   0  0  0  0  0  0  0  0  0  0  0  0
    4.4960    4.4430    3.8650 H   0  0  0  0  0  0  0  0  0  0  0  0
    3.8580    5.3840    2.5000 H   0  0  0  0  0  0  0  0  0  0  0  0
    1.3460    4.3970    1.3550 H   0  0  0  0  0  0  0  0  0  0  0  0
    0.8280    2.2940    0.1470 H   0  0  0  0  0  0  0  0  0  0  0  0
    2.3710    0.0190    3.4480 H   0  0  0  0  0  0  0  0  0  0  0  0
    2.8880    2.1220    4.6550 H   0  0  0  0  0  0  0  0  0  0  0  0
    1.5100   -1.1240    1.5920 H   0  0  0  0  0  0  0  0  0  0  0  0
    4.0680    0.8790   -1.0480 H   0  0  0  0  0  0  0  0  0  0  0  0
    4.2770    3.0940   -2.1430 H   0  0  0  0  0  0  0  0  0  0  0  0
    2.2010    4.6610   -3.6230 H   0  0  0  0  0  0  0  0  0  0  0  0
    0.0300    3.6520   -1.8260 H   0  0  0  0  0  0  0  0  0  0  0  0
   -0.6150   -1.1930    0.3170 H   0  0  0  0  0  0  0  0  0  0  0  0
   -2.0890    1.7250    1.1620 H   0  0  0  0  0  0  0  0  0  0  0  0
   -3.1810    2.3220    3.3070 H   0  0  0  0  0  0  0  0  0  0  0  0
   -2.6350    1.0580    5.3700 H   0  0  0  0  0  0  0  0  0  0  0  0
   -0.1880   -0.5460    5.9970 H   0  0  0  0  0  0  0  0  0  0  0  0
    0.0920   -1.4010    3.1420 H   0  0  0  0  0  0  0  0  0  0  0  0
  1 31  1  0  0  0  0
  1 32  1  0  0  0  0
  1 33  1  0  0  0  0
  1  2  1  0  0  0  0
  2  3  1  0  0  0  0
  3 34  1  0  0  0  0
  3 35  1  0  0  0  0
  3 36  1  0  0  0  0
  2  4  1  0  0  0  0
  4 37  1  0  0  0  0
  4 38  1  0  0  0  0
  4  5  1  0  0  0  0
  5 39  1  0  0  0  0
  5 40  1  0  0  0  0
  5  6  1  0  0  0  0
  6  7  1  0  0  0  0
  7  8  2  0  0  0  0
  8 41  1  0  0  0  0
  8  9  1  0  0  0  0
  9 42  1  0  0  0  0
  9 10  2  0  0  0  0
 10 11  1  0  0  0  0
 11 43  1  0  0  0  0
 11 12  2  0  0  0  0
 12  7  1  0  0  0  0
 12 44  1  0  0  0  0
 10 13  1  0  0  0  0
 13 45  1  0  0  0  0
 13 14  1  0  0  0  0
 14 15  1  0  0  0  0
 15 16  1  0  0  0  0
 16 46  1  0  0  0  0
 16 17  2  0  0  0  0
 17 47  1  0  0  0  0
 17 18  1  0  0  0  0
 18 19  1  0  0  0  0
 19 48  1  0  0  0  0
 18 20  2  0  0  0  0
 20 49  1  0  0  0  0
 20 21  1  0  0  0  0
 21 15  2  0  0  0  0
 21 22  1  0  0  0  0
 22 23  1  0  0  0  0
 23 13  1  0  0  0  0
 23 50  1  0  0  0  0
 23 24  1  0  0  0  0
 24 25  2  0  0  0  0
 25 51  1  0  0  0  0
 25 26  1  0  0  0  0
 26 52  1  0  0  0  0
 26 27  2  0  0  0  0
 27 53  1  0  0  0  0
 27 28  1  0  0  0  0
 28 29  1  0  0  0  0
 29 54  1  0  0  0  0
 28 30  2  0  0  0  0
 30 24  1  0  0  0  0
 30 55  1  0  0  0  0
M  END
>  <LOGBIO>
8.6400

>  <PRED_LOGBIO>
8.9500

>  <XV_RES>
-0.2400

>  <WHL_TMPL>
1

>  <ANCH>
4-6;31-30

$$$$
ROW22
  -MTS-   01071501573D 0   0.00000     0.00000     0

 37 40  0  0  0  0  0  0  0  0999 V2000
   -1.6970    1.6700   -1.6660 C   0  0  0  0  0  0  0  0  0  0  0  0
   -0.4090    1.2310   -0.9760 C   0  0  0  0  0  0  0  0  0  0  0  0
   -0.5540    0.4150    0.3080 C   0  0  0  0  0  0  0  0  0  0  0  0
   -2.0350    0.5590    0.7040 C   0  0  0  0  0  0  0  0  0  0  0  0
   -2.9390   -0.1330   -0.3340 C   0  0  0  0  0  0  0  0  0  0  0  0
   -2.5140   -1.5610   -0.5780 C   0  0  0  0  0  0  0  0  0  0  0  0
   -3.3190   -2.4130   -0.9520 O   0  0  0  0  0  0  0  0  0  0  0  0
   -1.0900   -1.8950   -0.3510 C   0  0  0  0  0  0  0  0  0  0  0  0
   -0.1600   -1.0200    0.0550 C   0  0  0  0  0  0  0  0  0  0  0  0
    1.2430   -1.1730    0.5020 C   0  0  0  0  0  0  0  0  0  0  0  0
    2.1460   -2.2190    0.2800 C   0  0  0  0  0  0  0  0  0  0  0  0
    3.4420   -2.1490    0.8060 C   0  0  0  0  0  0  0  0  0  0  0  0
    3.8340   -1.0320    1.5540 C   0  0  0  0  0  0  0  0  0  0  0  0
    5.0310   -0.6550    2.2070 N   0  0  0  0  0  0  0  0  0  0  0  0
    4.7600    0.6400    2.8000 N   0  0  0  0  0  0  0  0  0  0  0  0
    3.5870    0.9840    2.5430 N   0  0  0  0  0  0  0  0  0  0  0  0
    2.9310    0.0150    1.7750 C   0  0  0  0  0  0  0  0  0  0  0  0
    1.6350   -0.0560    1.2490 C   0  0  0  0  0  0  0  0  0  0  0  0
    0.4800    0.9130    1.3350 C   0  0  0  0  0  0  0  0  0  0  0  0
   -0.6560   -3.3210   -0.5930 C   0  0  0  0  0  0  0  0  0  0  0  0
   -2.2780    2.2910   -0.9880 H   0  0  0  0  0  0  0  0  0  0  0  0
   -1.4540    2.2380   -2.5610 H   0  0  0  0  0  0  0  0  0  0  0  0
   -2.2780    0.7920   -1.9410 H   0  0  0  0  0  0  0  0  0  0  0  0
    0.0800    2.1550   -0.6720 H   0  0  0  0  0  0  0  0  0  0  0  0
    0.1530    0.6270   -1.6850 H   0  0  0  0  0  0  0  0  0  0  0  0
   -2.2670    1.6210    0.6580 H   0  0  0  0  0  0  0  0  0  0  0  0
   -2.1810    0.0710    1.6650 H   0  0  0  0  0  0  0  0  0  0  0  0
   -2.7870    0.3960   -1.2720 H   0  0  0  0  0  0  0  0  0  0  0  0
   -3.9550   -0.1370    0.0530 H   0  0  0  0  0  0  0  0  0  0  0  0
    1.8440   -3.0810   -0.2960 H   0  0  0  0  0  0  0  0  0  0  0  0
    4.1390   -2.9560    0.6350 H   0  0  0  0  0  0  0  0  0  0  0  0
    5.8940   -1.1790    2.2510 H   0  0  0  0  0  0  0  0  0  0  0  0
    0.0380    0.8110    2.3230 H   0  0  0  0  0  0  0  0  0  0  0  0
    0.8200    1.9040    1.0400 H   0  0  0  0  0  0  0  0  0  0  0  0
   -1.2780   -3.7630   -1.3680 H   0  0  0  0  0  0  0  0  0  0  0  0
   -0.7620   -3.8930    0.3270 H   0  0  0  0  0  0  0  0  0  0  0  0
    0.3840   -3.3340   -0.9100 H   0  0  0  0  0  0  0  0  0  0  0  0
  1 21  1  0  0  0  0
  1 22  1  0  0  0  0
  1 23  1  0  0  0  0
  1  2  1  0  0  0  0
  2 24  1  0  0  0  0
  2 25  1  0  0  0  0
  2  3  1  0  0  0  0
  3  4  1  0  0  0  0
  4 26  1  0  0  0  0
  4 27  1  0  0  0  0
  4  5  1  0  0  0  0
  5 28  1  0  0  0  0
  5 29  1  0  0  0  0
  5  6  1  0  0  0  0
  6  7  2  0  0  0  0
  6  8  1  0  0  0  0
  8  9  2  0  0  0  0
  9  3  1  0  0  0  0
  9 10  1  0  0  0  0
 10 11  2  0  0  0  0
 11 30  1  0  0  0  0
 11 12  1  0  0  0  0
 12 31  1  0  0  0  0
 12 13  2  0  0  0  0
 13 14  1  0  0  0  0
 14 32  1  0  0  0  0
 14 15  1  0  0  0  0
 15 16  2  0  0  0  0
 16 17  1  0  0  0  0
 17 13  1  0  0  0  0
 17 18  2  0  0  0  0
 18 10  1  0  0  0  0
 18 19  1  0  0  0  0
 19  3  1  0  0  0  0
 19 33  1  0  0  0  0
 19 34  1  0  0  0  0
  8 20  1  0  0  0  0
 20 35  1  0  0  0  0
 20 36  1  0  0  0  0
 20 37  1  0  0  0  0
M  END
>  <LOGBIO>
5.7200

>  <PRED_LOGBIO>
6.0900

>  <XV_RES>
-0.4550

>  <WHL_TMPL>
1

>  <ANCH>
8-11;5-8

$$$$
ROW23
  -MTS-   01071501573D 0   0.00000     0.00000     0

 60 64  0  0  1  0  0  0  0  0999 V2000
    8.3860    5.7170    4.8390 O   0  0  0  0  0  0  0  0  0  0  0  0
    7.5010    6.7950    4.5220 C   0  0  2  0  0  0  0  0  0  0  0  0
    7.2430    6.7980    3.0040 C   0  0  0  0  0  0  0  0  0  0  0  0
    5.7160    6.6540    2.8720 C   0  0  0  0  0  0  0  0  0  0  0  0
    5.1600    7.0270    4.1810 N   0  0  0  0  0  0  0  0  0  0  0  0
    3.8350    6.4230    4.3830 C   0  0  0  0  0  0  0  0  0  0  0  0
    3.7260    5.1450    3.5530 C   0  0  0  0  0  0  0  0  0  0  0  0
    2.4370    4.5570    3.7500 O   0  0  0  0  0  0  0  0  0  0  0  0
    2.1510    3.3960    3.0830 C   0  0  0  0  0  0  0  0  0  0  0  0
    1.5690    3.4440    1.8110 C   0  0  0  0  0  0  0  0  0  0  0  0
    1.2770    2.2570    1.1290 C   0  0  0  0  0  0  0  0  0  0  0  0
    1.5660    1.0210    1.7190 C   0  0  0  0  0  0  0  0  0  0  0  0
    2.1480    0.9720    2.9920 C   0  0  0  0  0  0  0  0  0  0  0  0
    2.4400    2.1600    3.6740 C   0  0  0  0  0  0  0  0  0  0  0  0
    1.2510   -0.2600    0.9840 C   0  0  2  0  0  0  0  0  0  0  0  0
    2.0010   -0.2210   -0.2330 O   0  0  0  0  0  0  0  0  0  0  0  0
    1.9310    1.0150   -0.8180 C   0  0  0  0  0  0  0  0  0  0  0  0
    3.1890    1.4830   -1.2170 C   0  0  0  0  0  0  0  0  0  0  0  0
    3.3070    2.7340   -1.8350 C   0  0  0  0  0  0  0  0  0  0  0  0
    2.1670    3.5160   -2.0550 C   0  0  0  0  0  0  0  0  0  0  0  0
    2.2830    4.7400   -2.6600 O   0  0  0  0  0  0  0  0  0  0  0  0
    0.9090    3.0480   -1.6560 C   0  0  0  0  0  0  0  0  0  0  0  0
    0.7910    1.7980   -1.0380 C   0  0  0  0  0  0  0  0  0  0  0  0
   -0.7190    1.0650   -0.4770 S   0  0  0  0  0  0  0  0  0  0  0  0
   -0.2640   -0.2400    0.7070 C   0  0  2  0  0  0  0  0  0  0  0  0
   -0.9280    0.1240    2.0130 C   0  0  0  0  0  0  0  0  0  0  0  0
   -0.6200   -0.5900    3.1780 C   0  0  0  0  0  0  0  0  0  0  0  0
   -1.2360   -0.2530    4.3890 C   0  0  0  0  0  0  0  0  0  0  0  0
   -2.1600    0.7980    4.4360 C   0  0  0  0  0  0  0  0  0  0  0  0
   -2.7630    1.1280    5.6210 O   0  0  0  0  0  0  0  0  0  0  0  0
   -2.4680    1.5120    3.2710 C   0  0  0  0  0  0  0  0  0  0  0  0
   -1.8520    1.1750    2.0600 C   0  0  0  0  0  0  0  0  0  0  0  0
    6.1280    6.5180    5.1620 C   0  0  0  0  0  0  0  0  0  0  0  0
    8.3390    5.0200    4.1670 H   0  0  0  0  0  0  0  0  0  0  0  0
    7.8370    7.7840    4.8240 H   0  0  0  0  0  0  0  0  0  0  0  0
    7.5910    7.7220    2.5490 H   0  0  0  0  0  0  0  0  0  0  0  0
    7.7590    5.9730    2.5170 H   0  0  0  0  0  0  0  0  0  0  0  0
    5.4690    5.6160    2.6600 H   0  0  0  0  0  0  0  0  0  0  0  0
    5.3530    7.3470    2.1160 H   0  0  0  0  0  0  0  0  0  0  0  0
    3.7020    6.1840    5.4360 H   0  0  0  0  0  0  0  0  0  0  0  0
    3.0650    7.1250    4.0710 H   0  0  0  0  0  0  0  0  0  0  0  0
    3.8580    5.3840    2.5000 H   0  0  0  0  0  0  0  0  0  0  0  0
    4.4960    4.4430    3.8660 H   0  0  0  0  0  0  0  0  0  0  0  0
    1.3460    4.3980    1.3550 H   0  0  0  0  0  0  0  0  0  0  0  0
    0.8280    2.2940    0.1470 H   0  0  0  0  0  0  0  0  0  0  0  0
    2.3710    0.0190    3.4480 H   0  0  0  0  0  0  0  0  0  0  0  0
    2.8880    2.1220    4.6560 H   0  0  0  0  0  0  0  0  0  0  0  0
    1.5100   -1.1240    1.5920 H   0  0  0  0  0  0  0  0  0  0  0  0
    4.0680    0.8790   -1.0480 H   0  0  0  0  0  0  0  0  0  0  0  0
    4.2770    3.0940   -2.1430 H   0  0  0  0  0  0  0  0  0  0  0  0
    2.2010    4.6610   -3.6230 H   0  0  0  0  0  0  0  0  0  0  0  0
    0.0300    3.6520   -1.8260 H   0  0  0  0  0  0  0  0  0  0  0  0
   -0.6160   -1.1930    0.3170 H   0  0  0  0  0  0  0  0  0  0  0  0
    0.0920   -1.4010    3.1420 H   0  0  0  0  0  0  0  0  0  0  0  0
   -0.9990   -0.8030    5.2870 H   0  0  0  0  0  0  0  0  0  0  0  0
   -3.5860    0.6300    5.7430 H   0  0  0  0  0  0  0  0  0  0  0  0
   -3.1800    2.3220    3.3070 H   0  0  0  0  0  0  0  0  0  0  0  0
   -2.0890    1.7250    1.1620 H   0  0  0  0  0  0  0  0  0  0  0  0
    5.9850    5.4540    5.3400 H   0  0  0  0  0  0  0  0  0  0  0  0
    6.0280    7.0310    6.1160 H   0  0  0  0  0  0  0  0  0  0  0  0
  1 34  1  0  0  0  0
  1  2  1  0  0  0  0
  2 35  1  0  0  0  0
  2  3  1  0  0  0  0
  3 36  1  0  0  0  0
  3 37  1  0  0  0  0
  3  4  1  0  0  0  0
  4 38  1  0  0  0  0
  4 39  1  0  0  0  0
  4  5  1  0  0  0  0
  5  6  1  0  0  0  0
  6 40  1  0  0  0  0
  6 41  1  0  0  0  0
  6  7  1  0  0  0  0
  7 42  1  0  0  0  0
  7 43  1  0  0  0  0
  7  8  1  0  0  0  0
  8  9  1  0  0  0  0
  9 10  2  0  0  0  0
 10 44  1  0  0  0  0
 10 11  1  0  0  0  0
 11 45  1  0  0  0  0
 11 12  2  0  0  0  0
 12 13  1  0  0  0  0
 13 46  1  0  0  0  0
 13 14  2  0  0  0  0
 14  9  1  0  0  0  0
 14 47  1  0  0  0  0
 12 15  1  0  0  0  0
 15 48  1  0  0  0  0
 15 16  1  0  0  0  0
 16 17  1  0  0  0  0
 17 18  1  0  0  0  0
 18 49  1  0  0  0  0
 18 19  2  0  0  0  0
 19 50  1  0  0  0  0
 19 20  1  0  0  0  0
 20 21  1  0  0  0  0
 21 51  1  0  0  0  0
 20 22  2  0  0  0  0
 22 52  1  0  0  0  0
 22 23  1  0  0  0  0
 23 17  2  0  0  0  0
 23 24  1  0  0  0  0
 24 25  1  0  0  0  0
 25 15  1  0  0  0  0
 25 53  1  0  0  0  0
 25 26  1  0  0  0  0
 26 27  2  0  0  0  0
 27 54  1  0  0  0  0
 27 28  1  0  0  0  0
 28 55  1  0  0  0  0
 28 29  2  0  0  0  0
 29 30  1  0  0  0  0
 30 56  1  0  0  0  0
 29 31  1  0  0  0  0
 31 57  1  0  0  0  0
 31 32  2  0  0  0  0
 32 26  1  0  0  0  0
 32 58  1  0  0  0  0
  5 33  1  0  0  0  0
 33  2  1  0  0  0  0
 33 59  1  0  0  0  0
 33 60  1  0  0  0  0
M  END
>  <LOGBIO>
8.7700

>  <PRED_LOGBIO>
9.0800

>  <XV_RES>
-0.3030

>  <WHL_TMPL>
1

>  <ANCH>
4-6;33-32

$$$$
ROW24
  -MTS-   01071501573D 0   0.00000     0.00000     0

 59 63  0  0  1  0  0  0  0  0999 V2000
   -0.4580   -1.6250   -9.4410 C   0  0  0  0  0  0  0  0  0  0  0  0
    0.6590   -0.9560  -10.1230 N   0  0  0  0  0  0  0  0  0  0  0  0
    0.2940   -0.6950  -11.5220 C   0  0  0  0  0  0  0  0  0  0  0  0
    0.9530    0.3170   -9.4480 C   0  0  0  0  0  0  0  0  0  0  0  0
    1.3330    0.0460   -7.9930 C   0  0  0  0  0  0  0  0  0  0  0  0
    1.6190    1.2840   -7.3370 O   0  0  0  0  0  0  0  0  0  0  0  0
    1.9810    1.2430   -6.0160 C   0  0  0  0  0  0  0  0  0  0  0  0
    3.3310    1.1240   -5.6640 C   0  0  0  0  0  0  0  0  0  0  0  0
    3.7010    1.0820   -4.3140 C   0  0  0  0  0  0  0  0  0  0  0  0
    2.7220    1.1600   -3.3170 C   0  0  0  0  0  0  0  0  0  0  0  0
    1.3720    1.2790   -3.6690 C   0  0  0  0  0  0  0  0  0  0  0  0
    1.0020    1.3210   -5.0190 C   0  0  0  0  0  0  0  0  0  0  0  0
    3.1210    1.1150   -1.8610 C   0  0  2  0  0  0  0  0  0  0  0  0
    3.7640    2.3910   -1.8810 O   0  0  0  0  0  0  0  0  0  0  0  0
    2.8680    3.4000   -2.1210 C   0  0  0  0  0  0  0  0  0  0  0  0
    3.2180    4.4650   -2.9590 C   0  0  0  0  0  0  0  0  0  0  0  0
    2.3390    5.5420   -3.1260 C   0  0  0  0  0  0  0  0  0  0  0  0
    1.1110    5.5540   -2.4540 C   0  0  0  0  0  0  0  0  0  0  0  0
    0.7610    4.4890   -1.6150 C   0  0  0  0  0  0  0  0  0  0  0  0
    1.6400    3.4120   -1.4490 C   0  0  0  0  0  0  0  0  0  0  0  0
    1.2920    2.2060   -0.6630 C   0  0  0  0  0  0  0  0  0  0  0  0
    2.0000    1.0840   -0.8510 C   0  0  0  0  0  0  0  0  0  0  0  0
    1.8130   -0.2180   -0.1710 C   0  0  0  0  0  0  0  0  0  0  0  0
    2.9580   -0.9960    0.0380 C   0  0  0  0  0  0  0  0  0  0  0  0
    2.8490   -2.2510    0.6480 C   0  0  0  0  0  0  0  0  0  0  0  0
    1.5960   -2.7280    1.0500 C   0  0  0  0  0  0  0  0  0  0  0  0
    1.4890   -3.9560    1.6480 O   0  0  0  0  0  0  0  0  0  0  0  0
    0.4510   -1.9500    0.8420 C   0  0  0  0  0  0  0  0  0  0  0  0
    0.5600   -0.6950    0.2310 C   0  0  0  0  0  0  0  0  0  0  0  0
   -0.6540   -0.0670    0.1340 O   0  0  0  0  0  0  0  0  0  0  0  0
   -0.7120    1.2030    0.7900 C   0  0  0  0  0  0  0  0  0  0  0  0
    0.1380    2.3870    0.2930 C   0  0  0  0  0  0  0  0  0  0  0  0
   -1.3380   -0.9860   -9.4730 H   0  0  0  0  0  0  0  0  0  0  0  0
   -0.6750   -2.5670   -9.9400 H   0  0  0  0  0  0  0  0  0  0  0  0
   -0.1870   -1.8180   -8.4050 H   0  0  0  0  0  0  0  0  0  0  0  0
   -0.5860   -0.0560  -11.5550 H   0  0  0  0  0  0  0  0  0  0  0  0
    0.0760   -1.6370  -12.0220 H   0  0  0  0  0  0  0  0  0  0  0  0
    1.1210   -0.2000  -12.0270 H   0  0  0  0  0  0  0  0  0  0  0  0
    0.0740    0.9560   -9.4800 H   0  0  0  0  0  0  0  0  0  0  0  0
    1.7800    0.8120   -9.9530 H   0  0  0  0  0  0  0  0  0  0  0  0
    2.2130   -0.5930   -7.9610 H   0  0  0  0  0  0  0  0  0  0  0  0
    0.5060   -0.4490   -7.4880 H   0  0  0  0  0  0  0  0  0  0  0  0
    4.0870    1.0640   -6.4330 H   0  0  0  0  0  0  0  0  0  0  0  0
    4.7420    0.9910   -4.0420 H   0  0  0  0  0  0  0  0  0  0  0  0
    0.6160    1.3390   -2.9000 H   0  0  0  0  0  0  0  0  0  0  0  0
   -0.0390    1.4120   -5.2910 H   0  0  0  0  0  0  0  0  0  0  0  0
    3.6430    2.0520   -1.6800 H   0  0  0  0  0  0  0  0  0  0  0  0
    4.1650    4.4550   -3.4780 H   0  0  0  0  0  0  0  0  0  0  0  0
    2.6090    6.3630   -3.7730 H   0  0  0  0  0  0  0  0  0  0  0  0
    0.4330    6.3840   -2.5830 H   0  0  0  0  0  0  0  0  0  0  0  0
   -0.1860    4.4980   -1.0970 H   0  0  0  0  0  0  0  0  0  0  0  0
    3.9250   -0.6290   -0.2730 H   0  0  0  0  0  0  0  0  0  0  0  0
    3.7320   -2.8520    0.8090 H   0  0  0  0  0  0  0  0  0  0  0  0
    1.7940   -4.6600    1.0530 H   0  0  0  0  0  0  0  0  0  0  0  0
   -0.5160   -2.3180    1.1520 H   0  0  0  0  0  0  0  0  0  0  0  0
   -0.3370    1.0050    1.7920 H   0  0  0  0  0  0  0  0  0  0  0  0
   -1.7460    1.5380    0.7710 H   0  0  0  0  0  0  0  0  0  0  0  0
   -0.5680    3.0030   -0.2600 H   0  0  0  0  0  0  0  0  0  0  0  0
    0.5390    2.8730    1.1810 H   0  0  0  0  0  0  0  0  0  0  0  0
  1 33  1  0  0  0  0
  1 34  1  0  0  0  0
  1 35  1  0  0  0  0
  1  2  1  0  0  0  0
  2  3  1  0  0  0  0
  3 36  1  0  0  0  0
  3 37  1  0  0  0  0
  3 38  1  0  0  0  0
  2  4  1  0  0  0  0
  4 39  1  0  0  0  0
  4 40  1  0  0  0  0
  4  5  1  0  0  0  0
  5 41  1  0  0  0  0
  5 42  1  0  0  0  0
  5  6  1  0  0  0  0
  6  7  1  0  0  0  0
  7  8  2  0  0  0  0
  8 43  1  0  0  0  0
  8  9  1  0  0  0  0
  9 44  1  0  0  0  0
  9 10  2  0  0  0  0
 10 11  1  0  0  0  0
 11 45  1  0  0  0  0
 11 12  2  0  0  0  0
 12  7  1  0  0  0  0
 12 46  1  0  0  0  0
 10 13  1  0  0  0  0
 13 47  1  0  0  0  0
 13 14  1  0  0  0  0
 14 15  1  0  0  0  0
 15 16  1  0  0  0  0
 16 48  1  0  0  0  0
 16 17  2  0  0  0  0
 17 49  1  0  0  0  0
 17 18  1  0  0  0  0
 18 50  1  0  0  0  0
 18 19  2  0  0  0  0
 19 51  1  0  0  0  0
 19 20  1  0  0  0  0
 20 15  2  0  0  0  0
 20 21  1  0  0  0  0
 21 22  2  0  0  0  0
 22 13  1  0  0  0  0
 22 23  1  0  0  0  0
 23 24  2  0  0  0  0
 24 52  1  0  0  0  0
 24 25  1  0  0  0  0
 25 53  1  0  0  0  0
 25 26  2  0  0  0  0
 26 27  1  0  0  0  0
 27 54  1  0  0  0  0
 26 28  1  0  0  0  0
 28 55  1  0  0  0  0
 28 29  2  0  0  0  0
 29 23  1  0  0  0  0
 29 30  1  0  0  0  0
 30 31  1  0  0  0  0
 31 56  1  0  0  0  0
 31 57  1  0  0  0  0
 31 32  1  0  0  0  0
 32 21  1  0  0  0  0
 32 58  1  0  0  0  0
 32 59  1  0  0  0  0
M  END
>  <LOGBIO>
6.7100

>  <PRED_LOGBIO>
7.3900

>  <XV_RES>
-0.7670

>  <WHL_TMPL>
1

>  <ANCH>
28-29;42-43

$$$$
ROW25
  -MTS-   01071501573D 0   0.00000     0.00000     0

 64 68  0  0  0  0  0  0  0  0999 V2000
    5.5230    1.1930   -1.4030 O   0  0  0  0  0  0  0  0  0  0  0  0
    4.3130    0.7000   -0.9920 C   0  0  0  0  0  0  0  0  0  0  0  0
    4.2470   -0.5300   -0.3270 C   0  0  0  0  0  0  0  0  0  0  0  0
    3.0110   -1.0340    0.0930 C   0  0  0  0  0  0  0  0  0  0  0  0
    1.8390   -0.3070   -0.1510 C   0  0  0  0  0  0  0  0  0  0  0  0
    0.5210   -0.8760    0.3150 C   0  0  0  0  0  0  0  0  0  0  0  0
   -0.5970    0.0780    0.2890 N   0  0  0  0  0  0  0  0  0  0  0  0
   -0.6390    0.9230   -0.9130 C   0  0  0  0  0  0  0  0  0  0  0  0
    0.6600    1.7320   -1.0930 C   0  0  0  0  0  0  0  0  0  0  0  0
    1.9050    0.9240   -0.8150 C   0  0  0  0  0  0  0  0  0  0  0  0
    3.1420    1.4270   -1.2350 C   0  0  0  0  0  0  0  0  0  0  0  0
   -1.5500    0.1740    1.3310 C   0  0  0  0  0  0  0  0  0  0  0  0
   -2.6510    1.0290    1.1950 C   0  0  0  0  0  0  0  0  0  0  0  0
   -3.5940    1.1250    2.2260 C   0  0  0  0  0  0  0  0  0  0  0  0
   -3.4360    0.3660    3.3910 C   0  0  0  0  0  0  0  0  0  0  0  0
   -2.3360   -0.4890    3.5270 C   0  0  0  0  0  0  0  0  0  0  0  0
   -1.3930   -0.5850    2.4960 C   0  0  0  0  0  0  0  0  0  0  0  0
    0.7200   -1.2330    1.7690 C   0  0  0  0  0  0  0  0  0  0  0  0
   -0.2340   -2.0110    2.4360 C   0  0  0  0  0  0  0  0  0  0  0  0
   -0.0490   -2.3420    3.7840 C   0  0  0  0  0  0  0  0  0  0  0  0
    1.0900   -1.8950    4.4640 C   0  0  0  0  0  0  0  0  0  0  0  0
    1.2710   -2.2180    5.7830 O   0  0  0  0  0  0  0  0  0  0  0  0
    0.7440   -1.3290    6.7710 C   0  0  0  0  0  0  0  0  0  0  0  0
    1.0550   -1.8740    8.1640 C   0  0  0  0  0  0  0  0  0  0  0  0
    0.5130   -0.9590    9.1800 N   0  0  0  0  0  0  0  0  0  0  0  0
   -0.8640   -1.3540    9.5110 C   0  0  0  0  0  0  0  0  0  0  0  0
   -1.4800   -0.3990   10.5500 C   0  0  0  0  0  0  0  0  0  0  0  0
   -0.5960   -0.2920   11.8070 C   0  0  0  0  0  0  0  0  0  0  0  0
    0.8700    0.0050   11.4380 C   0  0  0  0  0  0  0  0  0  0  0  0
    1.3860   -0.9690   10.3630 C   0  0  0  0  0  0  0  0  0  0  0  0
    2.0440   -1.1170    3.7970 C   0  0  0  0  0  0  0  0  0  0  0  0
    1.8590   -0.7860    2.4490 C   0  0  0  0  0  0  0  0  0  0  0  0
    5.3540    1.9260   -2.0150 H   0  0  0  0  0  0  0  0  0  0  0  0
    5.1510   -1.0910   -0.1390 H   0  0  0  0  0  0  0  0  0  0  0  0
    2.9600   -1.9830    0.6060 H   0  0  0  0  0  0  0  0  0  0  0  0
    0.2760   -1.7690   -0.2580 H   0  0  0  0  0  0  0  0  0  0  0  0
   -1.4300    1.6510   -0.7460 H   0  0  0  0  0  0  0  0  0  0  0  0
   -0.7590    0.2850   -1.7860 H   0  0  0  0  0  0  0  0  0  0  0  0
    0.6340    2.5120   -0.3360 H   0  0  0  0  0  0  0  0  0  0  0  0
    0.6990    2.0740   -2.1250 H   0  0  0  0  0  0  0  0  0  0  0  0
    3.1920    2.3770   -1.7480 H   0  0  0  0  0  0  0  0  0  0  0  0
   -2.7720    1.6150    0.2960 H   0  0  0  0  0  0  0  0  0  0  0  0
   -4.4430    1.7840    2.1210 H   0  0  0  0  0  0  0  0  0  0  0  0
   -4.1640    0.4390    4.1860 H   0  0  0  0  0  0  0  0  0  0  0  0
   -2.2140   -1.0750    4.4260 H   0  0  0  0  0  0  0  0  0  0  0  0
   -0.5440   -1.2440    2.6010 H   0  0  0  0  0  0  0  0  0  0  0  0
   -1.1120   -2.3560    1.9110 H   0  0  0  0  0  0  0  0  0  0  0  0
   -0.7850   -2.9410    4.2980 H   0  0  0  0  0  0  0  0  0  0  0  0
    1.2000   -0.3470    6.6560 H   0  0  0  0  0  0  0  0  0  0  0  0
   -0.3330   -1.2450    6.6460 H   0  0  0  0  0  0  0  0  0  0  0  0
    0.5990   -2.8550    8.2800 H   0  0  0  0  0  0  0  0  0  0  0  0
    2.1320   -1.9570    8.2900 H   0  0  0  0  0  0  0  0  0  0  0  0
   -0.8650   -2.3680    9.9070 H   0  0  0  0  0  0  0  0  0  0  0  0
   -1.4730   -1.3340    8.6100 H   0  0  0  0  0  0  0  0  0  0  0  0
   -1.6000    0.5880   10.1080 H   0  0  0  0  0  0  0  0  0  0  0  0
   -2.4670   -0.7570   10.8320 H   0  0  0  0  0  0  0  0  0  0  0  0
   -0.6470   -1.2240   12.3660 H   0  0  0  0  0  0  0  0  0  0  0  0
   -0.9740    0.5000   12.4500 H   0  0  0  0  0  0  0  0  0  0  0  0
    0.9520    1.0260   11.0720 H   0  0  0  0  0  0  0  0  0  0  0  0
    1.4910   -0.0770   12.3280 H   0  0  0  0  0  0  0  0  0  0  0  0
    1.4280   -1.9750   10.7750 H   0  0  0  0  0  0  0  0  0  0  0  0
    2.3930   -0.6830   10.0690 H   0  0  0  0  0  0  0  0  0  0  0  0
    2.9230   -0.7720    4.3220 H   0  0  0  0  0  0  0  0  0  0  0  0
    2.5950   -0.1860    1.9350 H   0  0  0  0  0  0  0  0  0  0  0  0
  1 33  1  0  0  0  0
  1  2  1  0  0  0  0
  2  3  1  0  0  0  0
  3 34  1  0  0  0  0
  3  4  2  0  0  0  0
  4 35  1  0  0  0  0
  4  5  1  0  0  0  0
  5  6  1  0  0  0  0
  6 36  1  0  0  0  0
  6  7  1  0  0  0  0
  7  8  1  0  0  0  0
  8 37  1  0  0  0  0
  8 38  1  0  0  0  0
  8  9  1  0  0  0  0
  9 39  1  0  0  0  0
  9 40  1  0  0  0  0
  9 10  1  0  0  0  0
 10  5  2  0  0  0  0
 10 11  1  0  0  0  0
 11  2  2  0  0  0  0
 11 41  1  0  0  0  0
  7 12  1  0  0  0  0
 12 13  2  0  0  0  0
 13 42  1  0  0  0  0
 13 14  1  0  0  0  0
 14 43  1  0  0  0  0
 14 15  2  0  0  0  0
 15 44  1  0  0  0  0
 15 16  1  0  0  0  0
 16 45  1  0  0  0  0
 16 17  2  0  0  0  0
 17 12  1  0  0  0  0
 17 46  1  0  0  0  0
  6 18  1  0  0  0  0
 18 19  2  0  0  0  0
 19 47  1  0  0  0  0
 19 20  1  0  0  0  0
 20 48  1  0  0  0  0
 20 21  2  0  0  0  0
 21 22  1  0  0  0  0
 22 23  1  0  0  0  0
 23 49  1  0  0  0  0
 23 50  1  0  0  0  0
 23 24  1  0  0  0  0
 24 51  1  0  0  0  0
 24 52  1  0  0  0  0
 24 25  1  0  0  0  0
 25 26  1  0  0  0  0
 26 53  1  0  0  0  0
 26 54  1  0  0  0  0
 26 27  1  0  0  0  0
 27 55  1  0  0  0  0
 27 56  1  0  0  0  0
 27 28  1  0  0  0  0
 28 57  1  0  0  0  0
 28 58  1  0  0  0  0
 28 29  1  0  0  0  0
 29 59  1  0  0  0  0
 29 60  1  0  0  0  0
 29 30  1  0  0  0  0
 30 25  1  0  0  0  0
 30 61  1  0  0  0  0
 30 62  1  0  0  0  0
 21 31  1  0  0  0  0
 31 63  1  0  0  0  0
 31 32  2  0  0  0  0
 32 18  1  0  0  0  0
 32 64  1  0  0  0  0
M  END
>  <LOGBIO>
7.7200

>  <PRED_LOGBIO>
7.9600

>  <XV_RES>
-0.3100

>  <WHL_TMPL>
1

>  <ANCH>
2-3;1-3

$$$$
ROW26
  -MTS-   01071501573D 0   0.00000     0.00000     0

 52 54  0  0  0  0  0  0  0  0999 V2000
   12.3280    4.8400   -9.8260 C   0  0  0  0  0  0  0  0  0  0  0  0
   11.4090    3.7880  -10.4400 C   0  0  0  0  0  0  0  0  0  0  0  0
   10.2900    3.5700   -9.5760 O   0  0  0  0  0  0  0  0  0  0  0  0
    9.3620    2.6660   -9.9570 C   0  0  0  0  0  0  0  0  0  0  0  0
    9.4940    2.0640  -11.0090 O   0  0  0  0  0  0  0  0  0  0  0  0
    8.1860    2.4060   -9.0970 C   0  0  0  0  0  0  0  0  0  0  0  0
    7.0100    3.0450   -9.1520 C   0  0  0  0  0  0  0  0  0  0  0  0
    6.6740    4.0580  -10.0110 O   0  0  0  0  0  0  0  0  0  0  0  0
    6.1410    2.4530   -8.1100 C   0  0  0  0  0  0  0  0  0  0  0  0
    4.8790    2.8020   -7.8260 C   0  0  0  0  0  0  0  0  0  0  0  0
    4.1440    2.1060   -6.7460 C   0  0  0  0  0  0  0  0  0  0  0  0
    4.1210    2.4870   -5.4060 O   0  0  0  0  0  0  0  0  0  0  0  0
    3.3230    1.5860   -4.7050 C   0  0  0  0  0  0  0  0  0  0  0  0
    3.0320    1.6360   -3.2240 C   0  0  0  0  0  0  0  0  0  0  0  0
    4.0480    0.8590   -2.4990 N   0  0  0  0  0  0  0  0  0  0  0  0
    3.9940    0.7680   -1.2400 C   0  0  0  0  0  0  0  0  0  0  0  0
    4.7170    1.3500   -0.3790 O   0  0  0  0  0  0  0  0  0  0  0  0
    2.8830   -0.1700   -0.6650 C   0  0  0  0  0  0  0  0  0  0  0  0
    2.1260   -0.7670   -1.4290 O   0  0  0  0  0  0  0  0  0  0  0  0
    2.7570   -0.3230    0.6500 N   0  0  0  0  0  0  0  0  0  0  0  0
    1.7510   -1.1720    1.1710 C   0  0  0  0  0  0  0  0  0  0  0  0
    2.0250   -2.5260    1.3930 C   0  0  0  0  0  0  0  0  0  0  0  0
    1.0300   -3.3660    1.9080 C   0  0  0  0  0  0  0  0  0  0  0  0
   -0.2380   -2.8510    2.2000 C   0  0  0  0  0  0  0  0  0  0  0  0
   -0.5120   -1.4970    1.9770 C   0  0  0  0  0  0  0  0  0  0  0  0
    0.4830   -0.6570    1.4630 C   0  0  0  0  0  0  0  0  0  0  0  0
    2.8550    0.6680   -5.5620 C   0  0  0  0  0  0  0  0  0  0  0  0
    3.3920    1.0080   -6.8980 C   0  0  0  0  0  0  0  0  0  0  0  0
    6.8960    1.4570   -7.4800 N   0  0  0  0  0  0  0  0  0  0  0  0
    8.0980    1.3920   -8.0220 C   0  0  0  0  0  0  0  0  0  0  0  0
    9.1990    0.4430   -7.6140 C   0  0  0  0  0  0  0  0  0  0  0  0
   12.6800    4.4930   -8.8570 H   0  0  0  0  0  0  0  0  0  0  0  0
   13.1790    5.0060  -10.4830 H   0  0  0  0  0  0  0  0  0  0  0  0
   11.7800    5.7720   -9.7000 H   0  0  0  0  0  0  0  0  0  0  0  0
   11.9570    2.8570  -10.5650 H   0  0  0  0  0  0  0  0  0  0  0  0
   11.0570    4.1350  -11.4090 H   0  0  0  0  0  0  0  0  0  0  0  0
    6.8920    4.9230   -9.6300 H   0  0  0  0  0  0  0  0  0  0  0  0
    4.3980    3.5920   -8.3850 H   0  0  0  0  0  0  0  0  0  0  0  0
    2.0480    1.2140   -3.0330 H   0  0  0  0  0  0  0  0  0  0  0  0
    3.0560    2.6690   -2.8850 H   0  0  0  0  0  0  0  0  0  0  0  0
    4.7890    0.3980   -3.0070 H   0  0  0  0  0  0  0  0  0  0  0  0
    3.3780    0.1670    1.2770 H   0  0  0  0  0  0  0  0  0  0  0  0
    3.0040   -2.9230    1.1680 H   0  0  0  0  0  0  0  0  0  0  0  0
    1.2420   -4.4110    2.0800 H   0  0  0  0  0  0  0  0  0  0  0  0
   -1.0060   -3.4990    2.5970 H   0  0  0  0  0  0  0  0  0  0  0  0
   -1.4910   -1.0990    2.2030 H   0  0  0  0  0  0  0  0  0  0  0  0
    0.2710    0.3880    1.2910 H   0  0  0  0  0  0  0  0  0  0  0  0
    2.2090   -0.1630   -5.3220 H   0  0  0  0  0  0  0  0  0  0  0  0
    3.2130    0.4730   -7.8190 H   0  0  0  0  0  0  0  0  0  0  0  0
   10.1650    0.9070   -7.7990 H   0  0  0  0  0  0  0  0  0  0  0  0
    9.1200   -0.4740   -8.1940 H   0  0  0  0  0  0  0  0  0  0  0  0
    9.1040    0.2120   -6.5550 H   0  0  0  0  0  0  0  0  0  0  0  0
  1 32  1  0  0  0  0
  1 33  1  0  0  0  0
  1 34  1  0  0  0  0
  1  2  1  0  0  0  0
  2 35  1  0  0  0  0
  2 36  1  0  0  0  0
  2  3  1  0  0  0  0
  3  4  1  0  0  0  0
  4  5  2  0  0  0  0
  4  6  1  0  0  0  0
  6  7  2  0  0  0  0
  7  8  1  0  0  0  0
  8 37  1  0  0  0  0
  7  9  1  0  0  0  0
  9 10  2  0  0  0  0
 10 38  1  0  0  0  0
 10 11  1  0  0  0  0
 11 12  1  0  0  0  0
 12 13  1  0  0  0  0
 13 14  1  0  0  0  0
 14 39  1  0  0  0  0
 14 40  1  0  0  0  0
 14 15  1  0  0  0  0
 15 41  1  0  0  0  0
 15 16  1  0  0  0  0
 16 17  2  0  0  0  0
 16 18  1  0  0  0  0
 18 19  2  0  0  0  0
 18 20  1  0  0  0  0
 20 42  1  0  0  0  0
 20 21  1  0  0  0  0
 21 22  2  0  0  0  0
 22 43  1  0  0  0  0
 22 23  1  0  0  0  0
 23 44  1  0  0  0  0
 23 24  2  0  0  0  0
 24 45  1  0  0  0  0
 24 25  1  0  0  0  0
 25 46  1  0  0  0  0
 25 26  2  0  0  0  0
 26 21  1  0  0  0  0
 26 47  1  0  0  0  0
 13 27  2  0  0  0  0
 27 48  1  0  0  0  0
 27 28  1  0  0  0  0
 28 11  2  0  0  0  0
 28 49  1  0  0  0  0
  9 29  1  0  0  0  0
 29 30  2  0  0  0  0
 30  6  1  0  0  0  0
 30 31  1  0  0  0  0
 31 50  1  0  0  0  0
 31 51  1  0  0  0  0
 31 52  1  0  0  0  0
M  END
>  <LOGBIO>
5.2400

>  <PRED_LOGBIO>
4.8700

>  <XV_RES>
-0.1340

>  <WHL_TMPL>
2

>  <ANCH>
30-31;26-27

$$$$
ROW27
  -MTS-   01071501573D 0   0.00000     0.00000     0

 61 64  0  0  0  0  0  0  0  0999 V2000
    0.2010   -1.9800   -1.8760 C   0  0  0  0  0  0  0  0  0  0  0  0
    0.6360   -0.7370   -1.1380 C   0  0  0  0  0  0  0  0  0  0  0  0
   -0.1130   -0.0150   -0.2930 C   0  0  0  0  0  0  0  0  0  0  0  0
   -1.5160   -0.3210    0.0640 C   0  0  0  0  0  0  0  0  0  0  0  0
   -1.8520   -1.5420    0.6710 C   0  0  0  0  0  0  0  0  0  0  0  0
   -3.1770   -1.8280    1.0060 C   0  0  0  0  0  0  0  0  0  0  0  0
   -4.1730   -0.8960    0.7380 C   0  0  0  0  0  0  0  0  0  0  0  0
   -5.4530   -1.2170    1.0820 O   0  0  0  0  0  0  0  0  0  0  0  0
   -3.8660    0.3210    0.1370 C   0  0  0  0  0  0  0  0  0  0  0  0
   -2.5400    0.6060   -0.1980 C   0  0  0  0  0  0  0  0  0  0  0  0
    0.6050    1.0450    0.1940 N   0  0  0  0  0  0  0  0  0  0  0  0
    0.1070    2.0500    1.1440 C   0  0  0  0  0  0  0  0  0  0  0  0
    0.3910    1.5860    2.5720 C   0  0  0  0  0  0  0  0  0  0  0  0
   -0.1270    2.6300    3.5600 C   0  0  0  0  0  0  0  0  0  0  0  0
    0.1570    2.1650    4.9870 C   0  0  0  0  0  0  0  0  0  0  0  0
   -0.3610    3.2100    5.9750 C   0  0  0  0  0  0  0  0  0  0  0  0
   -0.0770    2.7450    7.4030 C   0  0  0  0  0  0  0  0  0  0  0  0
   -0.5750    3.7500    8.3530 N   0  0  0  0  0  0  0  0  0  0  0  0
    0.1750    3.7000    9.6160 C   0  0  0  0  0  0  0  0  0  0  0  0
   -0.7560    4.3010   10.6860 C   0  0  0  0  0  0  0  0  0  0  0  0
   -2.1610    4.2300   10.0580 C   0  0  0  0  0  0  0  0  0  0  0  0
   -1.9700    3.4760    8.7290 C   0  0  0  0  0  0  0  0  0  0  0  0
    1.9040    1.0160   -0.3670 C   0  0  0  0  0  0  0  0  0  0  0  0
    3.0200    1.8470   -0.2160 C   0  0  0  0  0  0  0  0  0  0  0  0
    4.2010    1.5670   -0.9140 C   0  0  0  0  0  0  0  0  0  0  0  0
    4.2650    0.4550   -1.7630 C   0  0  0  0  0  0  0  0  0  0  0  0
    5.4200    0.1800   -2.4460 O   0  0  0  0  0  0  0  0  0  0  0  0
    3.1480   -0.3760   -1.9140 C   0  0  0  0  0  0  0  0  0  0  0  0
    1.9680   -0.0950   -1.2160 C   0  0  0  0  0  0  0  0  0  0  0  0
    1.0620   -2.6250   -2.0390 H   0  0  0  0  0  0  0  0  0  0  0  0
   -0.2280   -1.7000   -2.8360 H   0  0  0  0  0  0  0  0  0  0  0  0
   -0.5440   -2.5100   -1.2870 H   0  0  0  0  0  0  0  0  0  0  0  0
   -1.0790   -2.2660    0.8810 H   0  0  0  0  0  0  0  0  0  0  0  0
   -3.4270   -2.7700    1.4720 H   0  0  0  0  0  0  0  0  0  0  0  0
   -6.0520   -0.6960    0.5240 H   0  0  0  0  0  0  0  0  0  0  0  0
   -4.6460    1.0390   -0.0690 H   0  0  0  0  0  0  0  0  0  0  0  0
   -2.2990    1.5500   -0.6640 H   0  0  0  0  0  0  0  0  0  0  0  0
   -0.9650    2.1760    1.0100 H   0  0  0  0  0  0  0  0  0  0  0  0
    0.6090    2.9990    0.9650 H   0  0  0  0  0  0  0  0  0  0  0  0
    1.4630    1.4600    2.7060 H   0  0  0  0  0  0  0  0  0  0  0  0
   -0.1110    0.6370    2.7510 H   0  0  0  0  0  0  0  0  0  0  0  0
   -1.1990    2.7560    3.4250 H   0  0  0  0  0  0  0  0  0  0  0  0
    0.3750    3.5790    3.3800 H   0  0  0  0  0  0  0  0  0  0  0  0
    1.2290    2.0400    5.1210 H   0  0  0  0  0  0  0  0  0  0  0  0
   -0.3450    1.2170    5.1660 H   0  0  0  0  0  0  0  0  0  0  0  0
   -1.4330    3.3360    5.8410 H   0  0  0  0  0  0  0  0  0  0  0  0
    0.1410    4.1590    5.7960 H   0  0  0  0  0  0  0  0  0  0  0  0
    0.9950    2.6200    7.5370 H   0  0  0  0  0  0  0  0  0  0  0  0
   -0.5790    1.7970    7.5820 H   0  0  0  0  0  0  0  0  0  0  0  0
    0.3880    2.6630    9.8670 H   0  0  0  0  0  0  0  0  0  0  0  0
    1.0670    4.3160    9.5290 H   0  0  0  0  0  0  0  0  0  0  0  0
   -0.4800    5.3280   10.9140 H   0  0  0  0  0  0  0  0  0  0  0  0
   -0.7110    3.7300   11.6110 H   0  0  0  0  0  0  0  0  0  0  0  0
   -2.5100    5.2390    9.8500 H   0  0  0  0  0  0  0  0  0  0  0  0
   -2.8140    3.6520   10.7080 H   0  0  0  0  0  0  0  0  0  0  0  0
   -2.1400    2.4090    8.8550 H   0  0  0  0  0  0  0  0  0  0  0  0
   -2.6600    3.8370    7.9700 H   0  0  0  0  0  0  0  0  0  0  0  0
    2.9710    2.7050    0.4380 H   0  0  0  0  0  0  0  0  0  0  0  0
    5.0630    2.2080   -0.7980 H   0  0  0  0  0  0  0  0  0  0  0  0
    5.4270    0.6220   -3.3100 H   0  0  0  0  0  0  0  0  0  0  0  0
    3.1980   -1.2330   -2.5690 H   0  0  0  0  0  0  0  0  0  0  0  0
  1 30  1  0  0  0  0
  1 31  1  0  0  0  0
  1 32  1  0  0  0  0
  1  2  1  0  0  0  0
  2  3  2  0  0  0  0
  3  4  1  0  0  0  0
  4  5  2  0  0  0  0
  5 33  1  0  0  0  0
  5  6  1  0  0  0  0
  6 34  1  0  0  0  0
  6  7  2  0  0  0  0
  7  8  1  0  0  0  0
  8 35  1  0  0  0  0
  7  9  1  0  0  0  0
  9 36  1  0  0  0  0
  9 10  2  0  0  0  0
 10  4  1  0  0  0  0
 10 37  1  0  0  0  0
  3 11  1  0  0  0  0
 11 12  1  0  0  0  0
 12 38  1  0  0  0  0
 12 39  1  0  0  0  0
 12 13  1  0  0  0  0
 13 40  1  0  0  0  0
 13 41  1  0  0  0  0
 13 14  1  0  0  0  0
 14 42  1  0  0  0  0
 14 43  1  0  0  0  0
 14 15  1  0  0  0  0
 15 44  1  0  0  0  0
 15 45  1  0  0  0  0
 15 16  1  0  0  0  0
 16 46  1  0  0  0  0
 16 47  1  0  0  0  0
 16 17  1  0  0  0  0
 17 48  1  0  0  0  0
 17 49  1  0  0  0  0
 17 18  1  0  0  0  0
 18 19  1  0  0  0  0
 19 50  1  0  0  0  0
 19 51  1  0  0  0  0
 19 20  1  0  0  0  0
 20 52  1  0  0  0  0
 20 53  1  0  0  0  0
 20 21  1  0  0  0  0
 21 54  1  0  0  0  0
 21 55  1  0  0  0  0
 21 22  1  0  0  0  0
 22 18  1  0  0  0  0
 22 56  1  0  0  0  0
 22 57  1  0  0  0  0
 11 23  1  0  0  0  0
 23 24  2  0  0  0  0
 24 58  1  0  0  0  0
 24 25  1  0  0  0  0
 25 59  1  0  0  0  0
 25 26  2  0  0  0  0
 26 27  1  0  0  0  0
 27 60  1  0  0  0  0
 26 28  1  0  0  0  0
 28 61  1  0  0  0  0
 28 29  2  0  0  0  0
 29  2  1  0  0  0  0
 29 23  1  0  0  0  0
M  END
>  <LOGBIO>
7.6000

>  <PRED_LOGBIO>
7.1300

>  <XV_RES>
0.6220

>  <WHL_TMPL>
3

>  <ANCH>
2-3;13-12

$$$$
ROW28
  -MTS-   01071501573D 0   0.00000     0.00000     0

 65 69  0  0  0  0  0  0  0  0999 V2000
   -0.3290   -4.4370   -8.4970 C   0  0  0  0  0  0  0  0  0  0  0  0
   -1.6600   -5.0900   -8.1370 C   0  0  0  0  0  0  0  0  0  0  0  0
   -1.8090   -5.1240   -6.6750 N   0  0  0  0  0  0  0  0  0  0  0  0
   -0.4860   -5.2700   -6.0500 C   0  0  0  0  0  0  0  0  0  0  0  0
   -0.5790   -5.2820   -4.5130 C   0  0  0  0  0  0  0  0  0  0  0  0
   -1.3490   -4.1340   -4.0150 N   0  0  0  0  0  0  0  0  0  0  0  0
   -2.6270   -3.8700   -4.6910 C   0  0  0  0  0  0  0  0  0  0  0  0
   -2.4770   -3.8940   -6.2230 C   0  0  0  0  0  0  0  0  0  0  0  0
   -3.8450   -3.7710   -6.8880 C   0  0  0  0  0  0  0  0  0  0  0  0
   -0.8870   -3.3290   -2.9460 C   0  0  0  0  0  0  0  0  0  0  0  0
   -0.6520   -3.9010   -1.6900 C   0  0  0  0  0  0  0  0  0  0  0  0
   -0.1950   -3.1050   -0.6320 C   0  0  0  0  0  0  0  0  0  0  0  0
    0.0270   -1.7370   -0.8310 C   0  0  0  0  0  0  0  0  0  0  0  0
   -0.2080   -1.1650   -2.0870 C   0  0  0  0  0  0  0  0  0  0  0  0
   -0.6650   -1.9610   -3.1450 C   0  0  0  0  0  0  0  0  0  0  0  0
    0.5200   -0.8790    0.3090 C   0  0  0  0  0  0  0  0  0  0  0  0
   -0.5320    0.1230    0.5360 N   0  0  0  0  0  0  0  0  0  0  0  0
   -0.5970    1.1700   -0.4940 C   0  0  0  0  0  0  0  0  0  0  0  0
    0.7370    1.9270   -0.6290 C   0  0  0  0  0  0  0  0  0  0  0  0
    1.9420    1.0170   -0.5930 C   0  0  0  0  0  0  0  0  0  0  0  0
    3.1790    1.5210   -1.0140 C   0  0  0  0  0  0  0  0  0  0  0  0
    4.3130    0.7000   -0.9920 C   0  0  0  0  0  0  0  0  0  0  0  0
    5.5230    1.1930   -1.4030 O   0  0  0  0  0  0  0  0  0  0  0  0
    4.2100   -0.6240   -0.5490 C   0  0  0  0  0  0  0  0  0  0  0  0
    2.9730   -1.1280   -0.1280 C   0  0  0  0  0  0  0  0  0  0  0  0
    1.8390   -0.3070   -0.1510 C   0  0  0  0  0  0  0  0  0  0  0  0
   -1.4050    0.0830    1.6490 C   0  0  0  0  0  0  0  0  0  0  0  0
   -1.5610    1.2150    2.4580 C   0  0  0  0  0  0  0  0  0  0  0  0
   -2.4250    1.1750    3.5590 C   0  0  0  0  0  0  0  0  0  0  0  0
   -3.1330    0.0030    3.8500 C   0  0  0  0  0  0  0  0  0  0  0  0
   -2.9780   -1.1290    3.0420 C   0  0  0  0  0  0  0  0  0  0  0  0
   -2.1140   -1.0890    1.9410 C   0  0  0  0  0  0  0  0  0  0  0  0
    0.4870   -5.0110   -8.0620 H   0  0  0  0  0  0  0  0  0  0  0  0
   -0.2180   -4.4120   -9.5790 H   0  0  0  0  0  0  0  0  0  0  0  0
   -0.3050   -3.4210   -8.1070 H   0  0  0  0  0  0  0  0  0  0  0  0
   -1.6830   -6.1050   -8.5270 H   0  0  0  0  0  0  0  0  0  0  0  0
   -2.4750   -4.5160   -8.5710 H   0  0  0  0  0  0  0  0  0  0  0  0
    0.1560   -4.4520   -6.3690 H   0  0  0  0  0  0  0  0  0  0  0  0
   -0.0260   -6.1940   -6.3930 H   0  0  0  0  0  0  0  0  0  0  0  0
   -1.0520   -6.2060   -4.1870 H   0  0  0  0  0  0  0  0  0  0  0  0
    0.4240   -5.2570   -4.0910 H   0  0  0  0  0  0  0  0  0  0  0  0
   -3.3580   -4.6160   -4.3860 H   0  0  0  0  0  0  0  0  0  0  0  0
   -3.0070   -2.8990   -4.3790 H   0  0  0  0  0  0  0  0  0  0  0  0
   -1.9150   -3.0240   -6.5550 H   0  0  0  0  0  0  0  0  0  0  0  0
   -4.6030   -4.2110   -6.2420 H   0  0  0  0  0  0  0  0  0  0  0  0
   -4.0740   -2.7200   -7.0530 H   0  0  0  0  0  0  0  0  0  0  0  0
   -3.8330   -4.2940   -7.8420 H   0  0  0  0  0  0  0  0  0  0  0  0
   -0.8240   -4.9560   -1.5360 H   0  0  0  0  0  0  0  0  0  0  0  0
   -0.0140   -3.5470    0.3360 H   0  0  0  0  0  0  0  0  0  0  0  0
   -0.0370   -0.1100   -2.2410 H   0  0  0  0  0  0  0  0  0  0  0  0
   -0.8460   -1.5200   -4.1130 H   0  0  0  0  0  0  0  0  0  0  0  0
    0.6670   -1.4890    1.1980 H   0  0  0  0  0  0  0  0  0  0  0  0
   -1.3250    1.8980   -0.1420 H   0  0  0  0  0  0  0  0  0  0  0  0
   -0.8170    0.7050   -1.4520 H   0  0  0  0  0  0  0  0  0  0  0  0
    0.8140    2.5600    0.2520 H   0  0  0  0  0  0  0  0  0  0  0  0
    0.7310    2.4460   -1.5860 H   0  0  0  0  0  0  0  0  0  0  0  0
    3.2580    2.5420   -1.3560 H   0  0  0  0  0  0  0  0  0  0  0  0
    5.3540    1.9260   -2.0150 H   0  0  0  0  0  0  0  0  0  0  0  0
    5.0850   -1.2570   -0.5310 H   0  0  0  0  0  0  0  0  0  0  0  0
    2.8940   -2.1490    0.2130 H   0  0  0  0  0  0  0  0  0  0  0  0
   -1.0140    2.1180    2.2320 H   0  0  0  0  0  0  0  0  0  0  0  0
   -2.5450    2.0480    4.1830 H   0  0  0  0  0  0  0  0  0  0  0  0
   -3.8000   -0.0270    4.7000 H   0  0  0  0  0  0  0  0  0  0  0  0
   -3.5240   -2.0320    3.2670 H   0  0  0  0  0  0  0  0  0  0  0  0
   -1.9940   -1.9620    1.3170 H   0  0  0  0  0  0  0  0  0  0  0  0
  1 33  1  0  0  0  0
  1 34  1  0  0  0  0
  1 35  1  0  0  0  0
  1  2  1  0  0  0  0
  2 36  1  0  0  0  0
  2 37  1  0  0  0  0
  2  3  1  0  0  0  0
  3  4  1  0  0  0  0
  4 38  1  0  0  0  0
  4 39  1  0  0  0  0
  4  5  1  0  0  0  0
  5 40  1  0  0  0  0
  5 41  1  0  0  0  0
  5  6  1  0  0  0  0
  6  7  1  0  0  0  0
  7 42  1  0  0  0  0
  7 43  1  0  0  0  0
  7  8  1  0  0  0  0
  8  3  1  0  0  0  0
  8 44  1  0  0  0  0
  8  9  1  0  0  0  0
  9 45  1  0  0  0  0
  9 46  1  0  0  0  0
  9 47  1  0  0  0  0
  6 10  1  0  0  0  0
 10 11  2  0  0  0  0
 11 48  1  0  0  0  0
 11 12  1  0  0  0  0
 12 49  1  0  0  0  0
 12 13  2  0  0  0  0
 13 14  1  0  0  0  0
 14 50  1  0  0  0  0
 14 15  2  0  0  0  0
 15 10  1  0  0  0  0
 15 51  1  0  0  0  0
 13 16  1  0  0  0  0
 16 52  1  0  0  0  0
 16 17  1  0  0  0  0
 17 18  1  0  0  0  0
 18 53  1  0  0  0  0
 18 54  1  0  0  0  0
 18 19  1  0  0  0  0
 19 55  1  0  0  0  0
 19 56  1  0  0  0  0
 19 20  1  0  0  0  0
 20 21  1  0  0  0  0
 21 57  1  0  0  0  0
 21 22  2  0  0  0  0
 22 23  1  0  0  0  0
 23 58  1  0  0  0  0
 22 24  1  0  0  0  0
 24 59  1  0  0  0  0
 24 25  2  0  0  0  0
 25 60  1  0  0  0  0
 25 26  1  0  0  0  0
 26 16  1  0  0  0  0
 26 20  2  0  0  0  0
 17 27  1  0  0  0  0
 27 28  2  0  0  0  0
 28 61  1  0  0  0  0
 28 29  1  0  0  0  0
 29 62  1  0  0  0  0
 29 30  2  0  0  0  0
 30 63  1  0  0  0  0
 30 31  1  0  0  0  0
 31 64  1  0  0  0  0
 31 32  2  0  0  0  0
 32 27  1  0  0  0  0
 32 65  1  0  0  0  0
M  END
>  <LOGBIO>
7.1900

>  <PRED_LOGBIO>
6.9600

>  <XV_RES>
0.2050

>  <WHL_TMPL>
1

>  <ANCH>
2-3;48-47

$$$$
ROW29
  -MTS-   01071501573D 0   0.00000     0.00000     0

 35 38  0  0  0  0  0  0  0  0999 V2000
   -1.6970    1.6700   -1.6660 C   0  0  0  0  0  0  0  0  0  0  0  0
   -0.4090    1.2310   -0.9760 C   0  0  0  0  0  0  0  0  0  0  0  0
   -0.5540    0.4150    0.3080 C   0  0  0  0  0  0  0  0  0  0  0  0
   -2.0350    0.5590    0.7040 C   0  0  0  0  0  0  0  0  0  0  0  0
   -2.9390   -0.1330   -0.3340 C   0  0  0  0  0  0  0  0  0  0  0  0
   -2.5140   -1.5610   -0.5780 C   0  0  0  0  0  0  0  0  0  0  0  0
   -3.3190   -2.4130   -0.9520 O   0  0  0  0  0  0  0  0  0  0  0  0
   -1.0900   -1.8950   -0.3510 C   0  0  0  0  0  0  0  0  0  0  0  0
   -0.1600   -1.0200    0.0550 C   0  0  0  0  0  0  0  0  0  0  0  0
    1.2430   -1.1730    0.5020 C   0  0  0  0  0  0  0  0  0  0  0  0
    2.1460   -2.2190    0.2800 C   0  0  0  0  0  0  0  0  0  0  0  0
    3.4420   -2.1490    0.8060 C   0  0  0  0  0  0  0  0  0  0  0  0
    3.8340   -1.0320    1.5540 C   0  0  0  0  0  0  0  0  0  0  0  0
    5.0510   -0.6960    2.1930 N   0  0  0  0  0  0  0  0  0  0  0  0
    4.8690    0.5990    2.8190 N   0  0  0  0  0  0  0  0  0  0  0  0
    3.6420    1.0270    2.5870 C   0  0  0  0  0  0  0  0  0  0  0  0
    3.1220    2.1960    3.0190 F   0  0  0  0  0  0  0  0  0  0  0  0
    2.9310    0.0150    1.7750 C   0  0  0  0  0  0  0  0  0  0  0  0
    1.6350   -0.0560    1.2490 C   0  0  0  0  0  0  0  0  0  0  0  0
    0.4800    0.9130    1.3350 C   0  0  0  0  0  0  0  0  0  0  0  0
   -0.5500   -3.6700   -0.6520 Br  0  0  0  0  0  0  0  0  0  0  0  0
   -2.2780    2.2910   -0.9880 H   0  0  0  0  0  0  0  0  0  0  0  0
   -1.4540    2.2380   -2.5610 H   0  0  0  0  0  0  0  0  0  0  0  0
   -2.2780    0.7920   -1.9410 H   0  0  0  0  0  0  0  0  0  0  0  0
    0.0800    2.1550   -0.6720 H   0  0  0  0  0  0  0  0  0  0  0  0
    0.1530    0.6270   -1.6850 H   0  0  0  0  0  0  0  0  0  0  0  0
   -2.2670    1.6210    0.6580 H   0  0  0  0  0  0  0  0  0  0  0  0
   -2.1810    0.0710    1.6650 H   0  0  0  0  0  0  0  0  0  0  0  0
   -2.7870    0.3960   -1.2720 H   0  0  0  0  0  0  0  0  0  0  0  0
   -3.9550   -0.1370    0.0530 H   0  0  0  0  0  0  0  0  0  0  0  0
    1.8440   -3.0810   -0.2960 H   0  0  0  0  0  0  0  0  0  0  0  0
    4.1390   -2.9560    0.6350 H   0  0  0  0  0  0  0  0  0  0  0  0
    5.8920   -1.2550    2.2090 H   0  0  0  0  0  0  0  0  0  0  0  0
    0.0380    0.8110    2.3230 H   0  0  0  0  0  0  0  0  0  0  0  0
    0.8200    1.9040    1.0400 H   0  0  0  0  0  0  0  0  0  0  0  0
  1 22  1  0  0  0  0
  1 23  1  0  0  0  0
  1 24  1  0  0  0  0
  1  2  1  0  0  0  0
  2 25  1  0  0  0  0
  2 26  1  0  0  0  0
  2  3  1  0  0  0  0
  3  4  1  0  0  0  0
  4 27  1  0  0  0  0
  4 28  1  0  0  0  0
  4  5  1  0  0  0  0
  5 29  1  0  0  0  0
  5 30  1  0  0  0  0
  5  6  1  0  0  0  0
  6  7  2  0  0  0  0
  6  8  1  0  0  0  0
  8  9  2  0  0  0  0
  9  3  1  0  0  0  0
  9 10  1  0  0  0  0
 10 11  2  0  0  0  0
 11 31  1  0  0  0  0
 11 12  1  0  0  0  0
 12 32  1  0  0  0  0
 12 13  2  0  0  0  0
 13 14  1  0  0  0  0
 14 33  1  0  0  0  0
 14 15  1  0  0  0  0
 15 16  2  0  0  0  0
 16 17  1  0  0  0  0
 16 18  1  0  0  0  0
 18 13  1  0  0  0  0
 18 19  2  0  0  0  0
 19 10  1  0  0  0  0
 19 20  1  0  0  0  0
 20  3  1  0  0  0  0
 20 34  1  0  0  0  0
 20 35  1  0  0  0  0
  8 21  1  0  0  0  0
M  END
>  <LOGBIO>
6.7100

>  <PRED_LOGBIO>
5.6200

>  <XV_RES>
1.3160

>  <WHL_TMPL>
1

>  <ANCH>
8-11;5-8

$$$$
ROW30
  -MTS-   01071501573D 0   0.00000     0.00000     0

 65 69  0  0  1  0  0  0  0  0999 V2000
   -6.8820    2.7530   -0.1890 O   0  0  0  0  0  0  0  0  0  0  0  0
   -5.5740    2.5080   -0.5160 C   0  0  0  0  0  0  0  0  0  0  0  0
   -4.7350    3.5660   -0.8860 C   0  0  0  0  0  0  0  0  0  0  0  0
   -3.3990    3.3160   -1.2210 C   0  0  0  0  0  0  0  0  0  0  0  0
   -2.9020    2.0070   -1.1850 C   0  0  0  0  0  0  0  0  0  0  0  0
   -1.4610    1.7380   -1.5460 C   0  0  0  0  0  0  0  0  0  0  0  0
   -0.5950    1.8280   -0.2900 C   0  0  1  0  0  0  0  0  0  0  0  0
    1.0510    2.3710   -0.8430 S   0  0  0  0  0  0  0  0  0  0  0  0
    2.1440    0.9950   -0.6310 C   0  0  0  0  0  0  0  0  0  0  0  0
    3.5410    1.0640   -0.5790 C   0  0  0  0  0  0  0  0  0  0  0  0
    4.2940   -0.1040   -0.4060 C   0  0  0  0  0  0  0  0  0  0  0  0
    5.6610   -0.0360   -0.3560 O   0  0  0  0  0  0  0  0  0  0  0  0
    3.6490   -1.3410   -0.2840 C   0  0  0  0  0  0  0  0  0  0  0  0
    2.2520   -1.4100   -0.3350 C   0  0  0  0  0  0  0  0  0  0  0  0
    1.4990   -0.2420   -0.5090 C   0  0  0  0  0  0  0  0  0  0  0  0
    0.1530   -0.4940   -0.5360 O   0  0  0  0  0  0  0  0  0  0  0  0
   -0.5590    0.4110    0.3120 C   0  0  1  0  0  0  0  0  0  0  0  0
   -1.9660   -0.0900    0.5350 C   0  0  0  0  0  0  0  0  0  0  0  0
   -3.0410    0.8120    0.4870 C   0  0  0  0  0  0  0  0  0  0  0  0
   -4.3500    0.3720    0.6900 C   0  0  0  0  0  0  0  0  0  0  0  0
   -4.5940   -0.9720    0.9440 C   0  0  0  0  0  0  0  0  0  0  0  0
   -5.8880   -1.3590    1.1350 O   0  0  0  0  0  0  0  0  0  0  0  0
   -6.8800   -0.4360    0.6790 C   0  0  0  0  0  0  0  0  0  0  0  0
   -8.2710   -1.0030    0.9590 C   0  0  0  0  0  0  0  0  0  0  0  0
   -9.2910   -0.0540    0.4910 N   0  0  0  0  0  0  0  0  0  0  0  0
   -9.6310   -0.3510   -0.9080 C   0  0  0  0  0  0  0  0  0  0  0  0
  -10.6750    0.6450   -1.4480 C   0  0  0  0  0  0  0  0  0  0  0  0
  -11.9260    0.6880   -0.5500 C   0  0  0  0  0  0  0  0  0  0  0  0
  -11.5470    0.8790    0.9300 C   0  0  0  0  0  0  0  0  0  0  0  0
  -10.4680   -0.1270    1.3690 C   0  0  0  0  0  0  0  0  0  0  0  0
   -3.5470   -1.8860    1.0000 C   0  0  0  0  0  0  0  0  0  0  0  0
   -2.2370   -1.4440    0.7960 C   0  0  0  0  0  0  0  0  0  0  0  0
   -3.7410    0.9490   -0.8150 C   0  0  0  0  0  0  0  0  0  0  0  0
   -5.0770    1.2000   -0.4810 C   0  0  0  0  0  0  0  0  0  0  0  0
   -6.9750    2.9290    0.7610 H   0  0  0  0  0  0  0  0  0  0  0  0
   -5.1190    4.5750   -0.9140 H   0  0  0  0  0  0  0  0  0  0  0  0
   -2.7520    4.1320   -1.5070 H   0  0  0  0  0  0  0  0  0  0  0  0
   -1.1240    2.4750   -2.2720 H   0  0  0  0  0  0  0  0  0  0  0  0
   -1.3740    0.7410   -1.9750 H   0  0  0  0  0  0  0  0  0  0  0  0
   -0.9780    2.5600    0.4180 H   0  0  0  0  0  0  0  0  0  0  0  0
    4.0380    2.0180   -0.6730 H   0  0  0  0  0  0  0  0  0  0  0  0
    5.9980   -0.4150    0.4710 H   0  0  0  0  0  0  0  0  0  0  0  0
    4.2300   -2.2410   -0.1510 H   0  0  0  0  0  0  0  0  0  0  0  0
    1.7550   -2.3640   -0.2410 H   0  0  0  0  0  0  0  0  0  0  0  0
   -0.0600    0.4700    1.2770 H   0  0  0  0  0  0  0  0  0  0  0  0
   -2.8530    1.8570    0.2910 H   0  0  0  0  0  0  0  0  0  0  0  0
   -5.1700    1.0740    0.6500 H   0  0  0  0  0  0  0  0  0  0  0  0
   -6.7630    0.5110    1.2030 H   0  0  0  0  0  0  0  0  0  0  0  0
   -6.7630   -0.2760   -0.3900 H   0  0  0  0  0  0  0  0  0  0  0  0
   -8.3890   -1.9500    0.4360 H   0  0  0  0  0  0  0  0  0  0  0  0
   -8.3890   -1.1630    2.0290 H   0  0  0  0  0  0  0  0  0  0  0  0
  -10.0260   -1.3620   -0.9780 H   0  0  0  0  0  0  0  0  0  0  0  0
   -8.7350   -0.2860   -1.5210 H   0  0  0  0  0  0  0  0  0  0  0  0
  -10.2340    1.6390   -1.5010 H   0  0  0  0  0  0  0  0  0  0  0  0
  -10.9630    0.3570   -2.4560 H   0  0  0  0  0  0  0  0  0  0  0  0
  -12.4850   -0.2390   -0.6630 H   0  0  0  0  0  0  0  0  0  0  0  0
  -12.5720    1.5040   -0.8670 H   0  0  0  0  0  0  0  0  0  0  0  0
  -11.1810    1.8930    1.0830 H   0  0  0  0  0  0  0  0  0  0  0  0
  -12.4320    0.7530    1.5500 H   0  0  0  0  0  0  0  0  0  0  0  0
  -10.8790   -1.1340    1.3420 H   0  0  0  0  0  0  0  0  0  0  0  0
  -10.1680    0.0870    2.3920 H   0  0  0  0  0  0  0  0  0  0  0  0
   -3.7450   -2.9290    1.1990 H   0  0  0  0  0  0  0  0  0  0  0  0
   -1.4230   -2.1520    0.8390 H   0  0  0  0  0  0  0  0  0  0  0  0
   -3.3570   -0.0600   -0.7880 H   0  0  0  0  0  0  0  0  0  0  0  0
   -5.7240    0.3830   -0.1950 H   0  0  0  0  0  0  0  0  0  0  0  0
  1 35  1  0  0  0  0
  1  2  1  0  0  0  0
  2  3  2  0  0  0  0
  3 36  1  0  0  0  0
  3  4  1  0  0  0  0
  4 37  1  0  0  0  0
  4  5  2  0  0  0  0
  5  6  1  0  0  0  0
  6 38  1  0  0  0  0
  6 39  1  0  0  0  0
  6  7  1  0  0  0  0
  7 40  1  0  0  0  0
  7  8  1  0  0  0  0
  8  9  1  0  0  0  0
  9 10  1  0  0  0  0
 10 41  1  0  0  0  0
 10 11  2  0  0  0  0
 11 12  1  0  0  0  0
 12 42  1  0  0  0  0
 11 13  1  0  0  0  0
 13 43  1  0  0  0  0
 13 14  2  0  0  0  0
 14 44  1  0  0  0  0
 14 15  1  0  0  0  0
 15  9  2  0  0  0  0
 15 16  1  0  0  0  0
 16 17  1  0  0  0  0
 17  7  1  0  0  0  0
 17 45  1  0  0  0  0
 17 18  1  0  0  0  0
 18 19  2  0  0  0  0
 19 46  1  0  0  0  0
 19 20  1  0  0  0  0
 20 47  1  0  0  0  0
 20 21  2  0  0  0  0
 21 22  1  0  0  0  0
 22 23  1  0  0  0  0
 23 48  1  0  0  0  0
 23 49  1  0  0  0  0
 23 24  1  0  0  0  0
 24 50  1  0  0  0  0
 24 51  1  0  0  0  0
 24 25  1  0  0  0  0
 25 26  1  0  0  0  0
 26 52  1  0  0  0  0
 26 53  1  0  0  0  0
 26 27  1  0  0  0  0
 27 54  1  0  0  0  0
 27 55  1  0  0  0  0
 27 28  1  0  0  0  0
 28 56  1  0  0  0  0
 28 57  1  0  0  0  0
 28 29  1  0  0  0  0
 29 58  1  0  0  0  0
 29 59  1  0  0  0  0
 29 30  1  0  0  0  0
 30 25  1  0  0  0  0
 30 60  1  0  0  0  0
 30 61  1  0  0  0  0
 21 31  1  0  0  0  0
 31 62  1  0  0  0  0
 31 32  2  0  0  0  0
 32 18  1  0  0  0  0
 32 63  1  0  0  0  0
  5 33  1  0  0  0  0
 33 64  1  0  0  0  0
 33 34  2  0  0  0  0
 34  2  1  0  0  0  0
 34 65  1  0  0  0  0
M  END
>  <LOGBIO>
8.5700

>  <PRED_LOGBIO>
7.7500

>  <XV_RES>
1.2370

>  <WHL_TMPL>
1

>  <ANCH>
11-13;27-29

$$$$
ROW31
  -MTS-   01071501573D 0   0.00000     0.00000     0

 44 47  0  0  1  0  0  0  0  0999 V2000
    1.3500    2.8400    1.8630 C   0  0  0  0  0  0  0  0  0  0  0  0
    1.9180    2.0190    0.7090 C   0  0  2  0  0  0  0  0  0  0  0  0
    0.9770    2.2860   -0.4800 C   0  0  0  0  0  0  0  0  0  0  0  0
   -0.4720    1.8790   -0.1540 C   0  0  0  0  0  0  0  0  0  0  0  0
   -0.5540    0.4130    0.3110 C   0  0  1  0  0  0  0  0  0  0  0  0
    0.3870    0.1460    1.5000 C   0  0  1  0  0  0  0  0  0  0  0  0
    0.2190   -1.2980    2.0070 C   0  0  0  0  0  0  0  0  0  0  0  0
   -1.2230   -1.5300    2.4980 C   0  0  0  0  0  0  0  0  0  0  0  0
   -2.2730   -0.9950    1.5540 C   0  0  0  0  0  0  0  0  0  0  0  0
   -3.5920   -1.4310    1.7230 C   0  0  0  0  0  0  0  0  0  0  0  0
   -4.6000   -0.9620    0.8720 C   0  0  0  0  0  0  0  0  0  0  0  0
   -5.8880   -1.3590    1.1350 O   0  0  0  0  0  0  0  0  0  0  0  0
   -4.2870   -0.0550   -0.1490 C   0  0  0  0  0  0  0  0  0  0  0  0
   -2.9680    0.3810   -0.3170 C   0  0  0  0  0  0  0  0  0  0  0  0
   -1.9610   -0.0880    0.5340 C   0  0  0  0  0  0  0  0  0  0  0  0
    1.8360    0.5530    1.1740 C   0  0  2  0  0  0  0  0  0  0  0  0
    3.0070    0.4010    2.1630 C   0  0  0  0  0  0  0  0  0  0  0  0
    4.0070    1.5300    1.8530 C   0  0  0  0  0  0  0  0  0  0  0  0
    3.4240    2.3420    0.6830 C   0  0  2  0  0  0  0  0  0  0  0  0
    3.5790    3.7300    0.9920 O   0  0  0  0  0  0  0  0  0  0  0  0
    0.8850    3.7420    1.4720 H   0  0  0  0  0  0  0  0  0  0  0  0
    2.1540    3.1110    2.5450 H   0  0  0  0  0  0  0  0  0  0  0  0
    0.6070    2.2500    2.3960 H   0  0  0  0  0  0  0  0  0  0  0  0
    1.3060    1.6300   -1.2840 H   0  0  0  0  0  0  0  0  0  0  0  0
    0.9910    3.3530   -0.6930 H   0  0  0  0  0  0  0  0  0  0  0  0
   -1.0240    1.9340   -1.0900 H   0  0  0  0  0  0  0  0  0  0  0  0
   -0.8300    2.5130    0.6540 H   0  0  0  0  0  0  0  0  0  0  0  0
   -0.1560   -0.1760   -0.5120 H   0  0  0  0  0  0  0  0  0  0  0  0
    0.0570    0.7970    2.3070 H   0  0  0  0  0  0  0  0  0  0  0  0
    0.8630   -1.3990    2.8770 H   0  0  0  0  0  0  0  0  0  0  0  0
    0.4120   -1.9770    1.1790 H   0  0  0  0  0  0  0  0  0  0  0  0
   -1.3220   -0.9510    3.4140 H   0  0  0  0  0  0  0  0  0  0  0  0
   -1.3720   -2.6030    2.5990 H   0  0  0  0  0  0  0  0  0  0  0  0
   -3.8330   -2.1310    2.5100 H   0  0  0  0  0  0  0  0  0  0  0  0
   -6.4880   -0.7240    0.7140 H   0  0  0  0  0  0  0  0  0  0  0  0
   -5.0640    0.3070   -0.8050 H   0  0  0  0  0  0  0  0  0  0  0  0
   -2.7270    1.0810   -1.1040 H   0  0  0  0  0  0  0  0  0  0  0  0
    2.1140   -0.0410    0.3060 H   0  0  0  0  0  0  0  0  0  0  0  0
    3.5010   -0.5410    1.9370 H   0  0  0  0  0  0  0  0  0  0  0  0
    2.6300    0.5340    3.1760 H   0  0  0  0  0  0  0  0  0  0  0  0
    4.9230    1.0610    1.4970 H   0  0  0  0  0  0  0  0  0  0  0  0
    4.0870    2.1770    2.7240 H   0  0  0  0  0  0  0  0  0  0  0  0
    3.8760    2.0600   -0.2650 H   0  0  0  0  0  0  0  0  0  0  0  0
    3.5810    3.8750    1.9510 H   0  0  0  0  0  0  0  0  0  0  0  0
  1 21  1  0  0  0  0
  1 22  1  0  0  0  0
  1 23  1  0  0  0  0
  1  2  1  0  0  0  0
  2  3  1  0  0  0  0
  3 24  1  0  0  0  0
  3 25  1  0  0  0  0
  3  4  1  0  0  0  0
  4 26  1  0  0  0  0
  4 27  1  0  0  0  0
  4  5  1  0  0  0  0
  5 28  1  0  0  0  0
  5  6  1  0  0  0  0
  6 29  1  0  0  0  0
  6  7  1  0  0  0  0
  7 30  1  0  0  0  0
  7 31  1  0  0  0  0
  7  8  1  0  0  0  0
  8 32  1  0  0  0  0
  8 33  1  0  0  0  0
  8  9  1  0  0  0  0
  9 10  1  0  0  0  0
 10 34  1  0  0  0  0
 10 11  2  0  0  0  0
 11 12  1  0  0  0  0
 12 35  1  0  0  0  0
 11 13  1  0  0  0  0
 13 36  1  0  0  0  0
 13 14  2  0  0  0  0
 14 37  1  0  0  0  0
 14 15  1  0  0  0  0
 15  5  1  0  0  0  0
 15  9  2  0  0  0  0
  6 16  1  0  0  0  0
 16  2  1  0  0  0  0
 16 38  1  0  0  0  0
 16 17  1  0  0  0  0
 17 39  1  0  0  0  0
 17 40  1  0  0  0  0
 17 18  1  0  0  0  0
 18 41  1  0  0  0  0
 18 42  1  0  0  0  0
 18 19  1  0  0  0  0
 19  2  1  0  0  0  0
 19 43  1  0  0  0  0
 19 20  1  0  0  0  0
 20 44  1  0  0  0  0
M  END
>  <LOGBIO>
9.1200

>  <PRED_LOGBIO>
8.3300

>  <XV_RES>
0.8350

>  <WHL_TMPL>
1

>  <ANCH>
11-13;12-32

$$$$
ROW32
  -MTS-   01071501573D 0   0.00000     0.00000     0

 28 31  0  0  0  0  0  0  0  0999 V2000
    5.5230    1.1930   -1.4030 O   0  0  0  0  0  0  0  0  0  0  0  0
    4.3170    0.7020   -0.9930 C   0  0  0  0  0  0  0  0  0  0  0  0
    4.2120   -0.5460   -0.3670 C   0  0  0  0  0  0  0  0  0  0  0  0
    2.9610   -1.0200    0.0440 C   0  0  0  0  0  0  0  0  0  0  0  0
    1.8140   -0.2460   -0.1690 C   0  0  0  0  0  0  0  0  0  0  0  0
    0.5810   -0.7390    0.2490 O   0  0  0  0  0  0  0  0  0  0  0  0
   -0.5900   -0.0080    0.0600 C   0  0  0  0  0  0  0  0  0  0  0  0
   -0.5770    1.1950   -0.5300 C   0  0  0  0  0  0  0  0  0  0  0  0
   -1.8730    1.7020   -0.5920 O   0  0  0  0  0  0  0  0  0  0  0  0
   -2.7470    0.7830   -0.0170 C   0  0  0  0  0  0  0  0  0  0  0  0
   -4.1340    0.7990    0.1750 C   0  0  0  0  0  0  0  0  0  0  0  0
   -4.7670   -0.2840    0.7960 C   0  0  0  0  0  0  0  0  0  0  0  0
   -4.0140   -1.3830    1.2250 C   0  0  0  0  0  0  0  0  0  0  0  0
   -4.6330   -2.4430    1.8330 O   0  0  0  0  0  0  0  0  0  0  0  0
   -2.6270   -1.3990    1.0340 C   0  0  0  0  0  0  0  0  0  0  0  0
   -1.9930   -0.3160    0.4130 C   0  0  0  0  0  0  0  0  0  0  0  0
    0.6880    1.7970   -1.0070 C   0  0  0  0  0  0  0  0  0  0  0  0
    0.7160    2.9000   -1.5500 O   0  0  0  0  0  0  0  0  0  0  0  0
    1.9190    1.0020   -0.7950 C   0  0  0  0  0  0  0  0  0  0  0  0
    3.1700    1.4760   -1.2070 C   0  0  0  0  0  0  0  0  0  0  0  0
    5.3540    1.9260   -2.0150 H   0  0  0  0  0  0  0  0  0  0  0  0
    5.0970   -1.1430   -0.2030 H   0  0  0  0  0  0  0  0  0  0  0  0
    2.8800   -1.9830    0.5270 H   0  0  0  0  0  0  0  0  0  0  0  0
   -4.7150    1.6470   -0.1560 H   0  0  0  0  0  0  0  0  0  0  0  0
   -5.8370   -0.2720    0.9440 H   0  0  0  0  0  0  0  0  0  0  0  0
   -4.6750   -2.3180    2.7940 H   0  0  0  0  0  0  0  0  0  0  0  0
   -2.0460   -2.2470    1.3650 H   0  0  0  0  0  0  0  0  0  0  0  0
    3.2510    2.4390   -1.6890 H   0  0  0  0  0  0  0  0  0  0  0  0
  1 21  1  0  0  0  0
  1  2  1  0  0  0  0
  2  3  1  0  0  0  0
  3 22  1  0  0  0  0
  3  4  2  0  0  0  0
  4 23  1  0  0  0  0
  4  5  1  0  0  0  0
  5  6  1  0  0  0  0
  6  7  1  0  0  0  0
  7  8  2  0  0  0  0
  8  9  1  0  0  0  0
  9 10  1  0  0  0  0
 10 11  2  0  0  0  0
 11 24  1  0  0  0  0
 11 12  1  0  0  0  0
 12 25  1  0  0  0  0
 12 13  2  0  0  0  0
 13 14  1  0  0  0  0
 14 26  1  0  0  0  0
 13 15  1  0  0  0  0
 15 27  1  0  0  0  0
 15 16  2  0  0  0  0
 16  7  1  0  0  0  0
 16 10  1  0  0  0  0
  8 17  1  0  0  0  0
 17 18  2  0  0  0  0
 17 19  1  0  0  0  0
 19  5  2  0  0  0  0
 19 20  1  0  0  0  0
 20  2  2  0  0  0  0
 20 28  1  0  0  0  0
M  END
>  <LOGBIO>
6.7400

>  <PRED_LOGBIO>
5.2600

>  <XV_RES>
1.8960

>  <WHL_TMPL>
1

>  <ANCH>
3-31;3-4

$$$$
ROW33
  -MTS-   01071501573D 0   0.00000     0.00000     0

 46 50  0  0  0  0  0  0  0  0999 V2000
   -1.4010   -2.6030    1.1390 C   0  0  0  0  0  0  0  0  0  0  0  0
   -2.1490   -1.3380    1.1460 N   0  0  0  0  0  0  0  0  0  0  0  0
   -3.3220   -1.1040    1.8150 C   0  0  0  0  0  0  0  0  0  0  0  0
   -4.1900   -2.2770    2.8150 S   0  0  0  0  0  0  0  0  0  0  0  0
   -3.6010   -2.1630    4.5340 C   0  0  0  0  0  0  0  0  0  0  0  0
   -4.3420   -3.1640    5.3880 C   0  0  0  0  0  0  0  0  0  0  0  0
   -3.8610   -4.4040    5.5440 C   0  0  0  0  0  0  0  0  0  0  0  0
   -4.6080   -5.3650    6.3870 C   0  0  0  0  0  0  0  0  0  0  0  0
   -4.1990   -6.5130    6.5540 O   0  0  0  0  0  0  0  0  0  0  0  0
   -5.7350   -4.9490    6.9570 N   0  0  0  0  0  0  0  0  0  0  0  0
   -6.4230   -5.8410    7.7360 C   0  0  0  0  0  0  0  0  0  0  0  0
   -7.5670   -5.5070    8.3490 C   0  0  0  0  0  0  0  0  0  0  0  0
   -8.4750   -6.7680    9.4080 Br  0  0  0  0  0  0  0  0  0  0  0  0
   -8.1130   -4.1410    8.1870 C   0  0  0  0  0  0  0  0  0  0  0  0
   -7.4500   -3.2570    7.4280 C   0  0  0  0  0  0  0  0  0  0  0  0
   -6.1900   -3.6700    6.7700 C   0  0  0  0  0  0  0  0  0  0  0  0
   -5.5360   -2.8020    6.0220 N   0  0  0  0  0  0  0  0  0  0  0  0
   -3.6970    0.1410    1.5880 N   0  0  0  0  0  0  0  0  0  0  0  0
   -2.6990    0.7370    0.7210 N   0  0  0  0  0  0  0  0  0  0  0  0
   -1.7920   -0.1930    0.4850 C   0  0  0  0  0  0  0  0  0  0  0  0
   -0.5610   -0.0210   -0.3730 C   0  0  0  0  0  0  0  0  0  0  0  0
    0.6360   -0.4830    0.4780 C   0  0  0  0  0  0  0  0  0  0  0  0
    1.8570   -0.2130   -0.2170 O   0  0  0  0  0  0  0  0  0  0  0  0
    1.9310    1.0150   -0.8180 C   0  0  0  0  0  0  0  0  0  0  0  0
    3.1890    1.4830   -1.2170 C   0  0  0  0  0  0  0  0  0  0  0  0
    3.3070    2.7330   -1.8350 C   0  0  0  0  0  0  0  0  0  0  0  0
    2.1670    3.5160   -2.0550 C   0  0  0  0  0  0  0  0  0  0  0  0
    0.9090    3.0480   -1.6560 C   0  0  0  0  0  0  0  0  0  0  0  0
    0.7910    1.7980   -1.0380 C   0  0  0  0  0  0  0  0  0  0  0  0
   -0.4570    1.3750   -0.6630 O   0  0  0  0  0  0  0  0  0  0  0  0
   -2.0930   -3.4340    1.2580 H   0  0  0  0  0  0  0  0  0  0  0  0
   -0.6870   -2.6070    1.9590 H   0  0  0  0  0  0  0  0  0  0  0  0
   -0.8700   -2.7060    0.1950 H   0  0  0  0  0  0  0  0  0  0  0  0
   -3.7810   -1.1590    4.9130 H   0  0  0  0  0  0  0  0  0  0  0  0
   -2.5350   -2.3770    4.5660 H   0  0  0  0  0  0  0  0  0  0  0  0
   -2.9410   -4.7000    5.0610 H   0  0  0  0  0  0  0  0  0  0  0  0
   -6.0330   -6.8400    7.8600 H   0  0  0  0  0  0  0  0  0  0  0  0
   -9.0340   -3.8590    8.6750 H   0  0  0  0  0  0  0  0  0  0  0  0
   -7.8320   -2.2550    7.2970 H   0  0  0  0  0  0  0  0  0  0  0  0
   -0.6350   -0.6210   -1.2780 H   0  0  0  0  0  0  0  0  0  0  0  0
    0.5590   -1.5640    0.5670 H   0  0  0  0  0  0  0  0  0  0  0  0
    0.6200    0.0750    1.4130 H   0  0  0  0  0  0  0  0  0  0  0  0
    4.0680    0.8790   -1.0480 H   0  0  0  0  0  0  0  0  0  0  0  0
    4.2780    3.0940   -2.1430 H   0  0  0  0  0  0  0  0  0  0  0  0
    2.2580    4.4810   -2.5320 H   0  0  0  0  0  0  0  0  0  0  0  0
    0.0300    3.6520   -1.8260 H   0  0  0  0  0  0  0  0  0  0  0  0
  1 31  1  0  0  0  0
  1 32  1  0  0  0  0
  1 33  1  0  0  0  0
  1  2  1  0  0  0  0
  2  3  1  0  0  0  0
  3  4  1  0  0  0  0
  4  5  1  0  0  0  0
  5 34  1  0  0  0  0
  5 35  1  0  0  0  0
  5  6  1  0  0  0  0
  6  7  2  0  0  0  0
  7 36  1  0  0  0  0
  7  8  1  0  0  0  0
  8  9  2  0  0  0  0
  8 10  1  0  0  0  0
 10 11  1  0  0  0  0
 11 37  1  0  0  0  0
 11 12  2  0  0  0  0
 12 13  1  0  0  0  0
 12 14  1  0  0  0  0
 14 38  1  0  0  0  0
 14 15  2  0  0  0  0
 15 39  1  0  0  0  0
 15 16  1  0  0  0  0
 16 10  1  0  0  0  0
 16 17  2  0  0  0  0
 17  6  1  0  0  0  0
  3 18  2  0  0  0  0
 18 19  1  0  0  0  0
 19 20  2  0  0  0  0
 20  2  1  0  0  0  0
 20 21  1  0  0  0  0
 21 40  1  0  0  0  0
 21 22  1  0  0  0  0
 22 41  1  0  0  0  0
 22 42  1  0  0  0  0
 22 23  1  0  0  0  0
 23 24  1  0  0  0  0
 24 25  1  0  0  0  0
 25 43  1  0  0  0  0
 25 26  2  0  0  0  0
 26 44  1  0  0  0  0
 26 27  1  0  0  0  0
 27 45  1  0  0  0  0
 27 28  2  0  0  0  0
 28 46  1  0  0  0  0
 28 29  1  0  0  0  0
 29 24  2  0  0  0  0
 29 30  1  0  0  0  0
 30 21  1  0  0  0  0
M  END
>  <LOGBIO>
4.6000

>  <PRED_LOGBIO>
4.7800

>  <XV_RES>
-1.0550

>  <WHL_TMPL>
1

>  <ANCH>
4-6;37-36

$$$$
ROW34
  -MTS-   01071501573D 0   0.00000     0.00000     0

 37 38  0  0  0  0  0  0  0  0999 V2000
    7.5680    1.5390   -4.1960 O   0  0  0  0  0  0  0  0  0  0  0  0
    6.6520    1.4440   -5.0110 C   0  0  0  0  0  0  0  0  0  0  0  0
    5.2420    1.1850   -4.5360 C   0  0  0  0  0  0  0  0  0  0  0  0
    5.2300    1.0900   -3.1090 O   0  0  0  0  0  0  0  0  0  0  0  0
    4.0480    0.8590   -2.4990 C   0  0  0  0  0  0  0  0  0  0  0  0
    3.0320    0.7380   -3.1630 O   0  0  0  0  0  0  0  0  0  0  0  0
    3.9940    0.7680   -1.2400 C   0  0  0  0  0  0  0  0  0  0  0  0
    2.8830   -0.1700   -0.6650 C   0  0  0  0  0  0  0  0  0  0  0  0
    1.8950    0.7330    0.1540 C   0  0  0  0  0  0  0  0  0  0  0  0
    2.1930    1.8470    0.5810 O   0  0  0  0  0  0  0  0  0  0  0  0
    0.5680    0.1110    0.3620 C   0  0  0  0  0  0  0  0  0  0  0  0
   -0.5960    0.7360    0.5810 C   0  0  0  0  0  0  0  0  0  0  0  0
   -1.7780   -0.1370    0.7560 C   0  0  0  0  0  0  0  0  0  0  0  0
   -1.5520   -1.4560    0.6760 C   0  0  0  0  0  0  0  0  0  0  0  0
    0.1840   -1.6170    0.3740 S   0  0  0  0  0  0  0  0  0  0  0  0
    6.9020    1.5700   -6.3110 N   0  0  0  0  0  0  0  0  0  0  0  0
    8.2750    1.8220   -6.7740 C   0  0  0  0  0  0  0  0  0  0  0  0
    8.2870    1.9230   -8.2810 C   0  0  0  0  0  0  0  0  0  0  0  0
    8.1130    3.0930   -9.0160 O   0  0  0  0  0  0  0  0  0  0  0  0
    8.1900    2.7780  -10.3710 C   0  0  0  0  0  0  0  0  0  0  0  0
    8.4040    1.4610  -10.4970 C   0  0  0  0  0  0  0  0  0  0  0  0
    8.4670    0.9010   -9.1280 C   0  0  0  0  0  0  0  0  0  0  0  0
    4.5970    2.0030   -4.8500 H   0  0  0  0  0  0  0  0  0  0  0  0
    4.8800    0.2530   -4.9640 H   0  0  0  0  0  0  0  0  0  0  0  0
    3.7380    1.7660   -0.8900 H   0  0  0  0  0  0  0  0  0  0  0  0
    4.9390    0.3960   -0.8480 H   0  0  0  0  0  0  0  0  0  0  0  0
    3.3630   -0.8450    0.0400 H   0  0  0  0  0  0  0  0  0  0  0  0
    2.3390   -0.6160   -1.4950 H   0  0  0  0  0  0  0  0  0  0  0  0
   -0.6680    1.8130    0.6270 H   0  0  0  0  0  0  0  0  0  0  0  0
   -2.7640    0.2640    0.9370 H   0  0  0  0  0  0  0  0  0  0  0  0
   -2.2760   -2.2510    0.7750 H   0  0  0  0  0  0  0  0  0  0  0  0
    6.1500    1.4920   -6.9800 H   0  0  0  0  0  0  0  0  0  0  0  0
    8.9190    1.0040   -6.4600 H   0  0  0  0  0  0  0  0  0  0  0  0
    8.6360    2.7540   -6.3450 H   0  0  0  0  0  0  0  0  0  0  0  0
    8.0930    3.4800  -11.1860 H   0  0  0  0  0  0  0  0  0  0  0  0
    8.5090    0.9130  -11.4210 H   0  0  0  0  0  0  0  0  0  0  0  0
    8.6280   -0.1340   -8.8630 H   0  0  0  0  0  0  0  0  0  0  0  0
  1  2  2  0  0  0  0
  2  3  1  0  0  0  0
  3 23  1  0  0  0  0
  3 24  1  0  0  0  0
  3  4  1  0  0  0  0
  4  5  1  0  0  0  0
  5  6  2  0  0  0  0
  5  7  1  0  0  0  0
  7 25  1  0  0  0  0
  7 26  1  0  0  0  0
  7  8  1  0  0  0  0
  8 27  1  0  0  0  0
  8 28  1  0  0  0  0
  8  9  1  0  0  0  0
  9 10  2  0  0  0  0
  9 11  1  0  0  0  0
 11 12  2  0  0  0  0
 12 29  1  0  0  0  0
 12 13  1  0  0  0  0
 13 30  1  0  0  0  0
 13 14  2  0  0  0  0
 14 31  1  0  0  0  0
 14 15  1  0  0  0  0
 15 11  1  0  0  0  0
  2 16  1  0  0  0  0
 16 32  1  0  0  0  0
 16 17  1  0  0  0  0
 17 33  1  0  0  0  0
 17 34  1  0  0  0  0
 17 18  1  0  0  0  0
 18 19  1  0  0  0  0
 19 20  1  0  0  0  0
 20 35  1  0  0  0  0
 20 21  2  0  0  0  0
 21 36  1  0  0  0  0
 21 22  1  0  0  0  0
 22 18  2  0  0  0  0
 22 37  1  0  0  0  0
M  END
>  <LOGBIO>
4.9200

>  <PRED_LOGBIO>
4.4100

>  <XV_RES>
0.3760

>  <WHL_TMPL>
2

>  <ANCH>
11-12;17-15

$$$$
ROW35
  -MTS-   01071501573D 0   0.00000     0.00000     0

 41 45  0  0  0  0  0  0  0  0999 V2000
    1.9300    1.9060   -0.1200 O   0  0  0  0  0  0  0  0  0  0  0  0
    1.8490    0.7110    0.1610 C   0  0  0  0  0  0  0  0  0  0  0  0
    2.9520   -0.0210    0.2790 N   0  0  0  0  0  0  0  0  0  0  0  0
    4.2210    0.5740    0.0800 C   0  0  0  0  0  0  0  0  0  0  0  0
    4.7920    0.5940   -1.1980 C   0  0  0  0  0  0  0  0  0  0  0  0
    6.0470    1.1820   -1.3940 C   0  0  0  0  0  0  0  0  0  0  0  0
    6.7310    1.7510   -0.3130 C   0  0  0  0  0  0  0  0  0  0  0  0
    6.1590    1.7310    0.9650 C   0  0  0  0  0  0  0  0  0  0  0  0
    4.9040    1.1420    1.1620 C   0  0  0  0  0  0  0  0  0  0  0  0
    6.8820    2.3320    2.1080 C   0  0  0  0  0  0  0  0  0  0  0  0
    7.2750    1.6950    3.2200 C   0  0  0  0  0  0  0  0  0  0  0  0
    7.9080    2.6030    4.0270 N   0  0  0  0  0  0  0  0  0  0  0  0
    8.4910    2.4780    5.2610 C   0  0  0  0  0  0  0  0  0  0  0  0
    9.0660    3.5160    5.8830 C   0  0  0  0  0  0  0  0  0  0  0  0
    9.0500    4.8210    5.1860 C   0  0  0  0  0  0  0  0  0  0  0  0
    8.4840    4.9250    3.9980 N   0  0  0  0  0  0  0  0  0  0  0  0
    7.8950    3.8130    3.3840 C   0  0  0  0  0  0  0  0  0  0  0  0
    7.2800    3.6690    2.2250 N   0  0  0  0  0  0  0  0  0  0  0  0
    0.5220    0.0890    0.3690 C   0  0  0  0  0  0  0  0  0  0  0  0
    0.3630   -1.2740    0.6470 C   0  0  0  0  0  0  0  0  0  0  0  0
   -0.9190   -1.8060    0.8340 C   0  0  0  0  0  0  0  0  0  0  0  0
   -2.0410   -0.9740    0.7420 C   0  0  0  0  0  0  0  0  0  0  0  0
   -3.3800   -1.2290    0.8780 O   0  0  0  0  0  0  0  0  0  0  0  0
   -4.0020    0.0430    1.0800 C   0  0  0  0  0  0  0  0  0  0  0  0
   -3.1240    0.9660    0.4310 O   0  0  0  0  0  0  0  0  0  0  0  0
   -1.8820    0.3890    0.4640 C   0  0  0  0  0  0  0  0  0  0  0  0
   -0.6010    0.9200    0.2780 C   0  0  0  0  0  0  0  0  0  0  0  0
    2.8850   -1.0020    0.5100 H   0  0  0  0  0  0  0  0  0  0  0  0
    4.2650    0.1550   -2.0320 H   0  0  0  0  0  0  0  0  0  0  0  0
    6.4880    1.1980   -2.3800 H   0  0  0  0  0  0  0  0  0  0  0  0
    7.6990    2.2050   -0.4640 H   0  0  0  0  0  0  0  0  0  0  0  0
    4.4640    1.1270    2.1480 H   0  0  0  0  0  0  0  0  0  0  0  0
    7.1190    0.6500    3.4410 H   0  0  0  0  0  0  0  0  0  0  0  0
    8.4880    1.5130    5.7460 H   0  0  0  0  0  0  0  0  0  0  0  0
    9.5220    3.4050    6.8560 H   0  0  0  0  0  0  0  0  0  0  0  0
    9.5000    5.6870    5.6480 H   0  0  0  0  0  0  0  0  0  0  0  0
    1.2290   -1.9150    0.7170 H   0  0  0  0  0  0  0  0  0  0  0  0
   -1.0410   -2.8570    1.0480 H   0  0  0  0  0  0  0  0  0  0  0  0
   -3.9840    0.2580    2.1460 H   0  0  0  0  0  0  0  0  0  0  0  0
   -4.9770    0.0580    0.5970 H   0  0  0  0  0  0  0  0  0  0  0  0
   -0.4780    1.9720    0.0630 H   0  0  0  0  0  0  0  0  0  0  0  0
  1  2  2  0  0  0  0
  2  3  1  0  0  0  0
  3 28  1  0  0  0  0
  3  4  1  0  0  0  0
  4  5  2  0  0  0  0
  5 29  1  0  0  0  0
  5  6  1  0  0  0  0
  6 30  1  0  0  0  0
  6  7  2  0  0  0  0
  7 31  1  0  0  0  0
  7  8  1  0  0  0  0
  8  9  2  0  0  0  0
  9  4  1  0  0  0  0
  9 32  1  0  0  0  0
  8 10  1  0  0  0  0
 10 11  2  0  0  0  0
 11 33  1  0  0  0  0
 11 12  1  0  0  0  0
 12 13  1  0  0  0  0
 13 34  1  0  0  0  0
 13 14  2  0  0  0  0
 14 35  1  0  0  0  0
 14 15  1  0  0  0  0
 15 36  1  0  0  0  0
 15 16  2  0  0  0  0
 16 17  1  0  0  0  0
 17 12  1  0  0  0  0
 17 18  2  0  0  0  0
 18 10  1  0  0  0  0
  2 19  1  0  0  0  0
 19 20  2  0  0  0  0
 20 37  1  0  0  0  0
 20 21  1  0  0  0  0
 21 38  1  0  0  0  0
 21 22  2  0  0  0  0
 22 23  1  0  0  0  0
 23 24  1  0  0  0  0
 24 39  1  0  0  0  0
 24 40  1  0  0  0  0
 24 25  1  0  0  0  0
 25 26  1  0  0  0  0
 26 22  1  0  0  0  0
 26 27  2  0  0  0  0
 27 19  1  0  0  0  0
 27 41  1  0  0  0  0
M  END
>  <LOGBIO>
5.1800

>  <PRED_LOGBIO>
5.0200

>  <XV_RES>
0.5190

>  <WHL_TMPL>
2

>  <ANCH>
9-11;29-28

$$$$
ROW36
  -MTS-   01071501573D 0   0.00000     0.00000     0

 37 40  0  0  0  0  0  0  0  0999 V2000
    3.3160   -4.6850   -0.0500 N   0  0  0  0  0  0  0  0  0  0  0  0
    2.9280   -4.4160    1.1930 C   0  0  0  0  0  0  0  0  0  0  0  0
    1.9720   -5.0160    1.6820 O   0  0  0  0  0  0  0  0  0  0  0  0
    3.6450   -3.3940    1.9880 C   0  0  0  0  0  0  0  0  0  0  0  0
    4.8030   -3.7360    2.8440 C   0  0  0  0  0  0  0  0  0  0  0  0
    5.5240   -5.0280    3.1450 C   0  0  0  0  0  0  0  0  0  0  0  0
    6.4150   -4.7380    4.3670 C   0  0  0  0  0  0  0  0  0  0  0  0
    6.5270   -3.2020    4.3410 C   0  0  0  0  0  0  0  0  0  0  0  0
    5.3620   -2.7180    3.5110 C   0  0  0  0  0  0  0  0  0  0  0  0
    4.4210   -1.2880    3.0610 S   0  0  0  0  0  0  0  0  0  0  0  0
    3.2850   -2.1030    1.9750 C   0  0  0  0  0  0  0  0  0  0  0  0
    2.2570   -1.5350    1.2710 N   0  0  0  0  0  0  0  0  0  0  0  0
    1.0460   -1.4490    1.8160 C   0  0  0  0  0  0  0  0  0  0  0  0
    0.8500   -1.8790    2.9510 O   0  0  0  0  0  0  0  0  0  0  0  0
   -0.0650   -0.8350    1.0550 C   0  0  0  0  0  0  0  0  0  0  0  0
   -0.2920   -1.0030   -0.3090 O   0  0  0  0  0  0  0  0  0  0  0  0
   -1.4240   -0.2770   -0.6720 C   0  0  0  0  0  0  0  0  0  0  0  0
   -2.0760   -0.1070   -1.8990 C   0  0  0  0  0  0  0  0  0  0  0  0
   -3.2200    0.6960   -1.9790 C   0  0  0  0  0  0  0  0  0  0  0  0
   -3.7130    1.3280   -0.8310 C   0  0  0  0  0  0  0  0  0  0  0  0
   -3.0610    1.1580    0.3960 C   0  0  0  0  0  0  0  0  0  0  0  0
   -1.9170    0.3550    0.4760 C   0  0  0  0  0  0  0  0  0  0  0  0
   -1.0050   -0.0340    1.5750 C   0  0  0  0  0  0  0  0  0  0  0  0
    4.1010   -4.1930   -0.4520 H   0  0  0  0  0  0  0  0  0  0  0  0
    2.8270   -5.3830   -0.5920 H   0  0  0  0  0  0  0  0  0  0  0  0
    6.1510   -5.2970    2.2980 H   0  0  0  0  0  0  0  0  0  0  0  0
    4.7950   -5.7940    3.4060 H   0  0  0  0  0  0  0  0  0  0  0  0
    5.9570   -5.0900    5.2890 H   0  0  0  0  0  0  0  0  0  0  0  0
    7.3910   -5.2110    4.2710 H   0  0  0  0  0  0  0  0  0  0  0  0
    7.4580   -2.9180    3.8560 H   0  0  0  0  0  0  0  0  0  0  0  0
    6.4300   -2.8180    5.3540 H   0  0  0  0  0  0  0  0  0  0  0  0
    2.4170   -1.1810    0.3390 H   0  0  0  0  0  0  0  0  0  0  0  0
   -1.6960   -0.5950   -2.7840 H   0  0  0  0  0  0  0  0  0  0  0  0
   -3.7230    0.8270   -2.9260 H   0  0  0  0  0  0  0  0  0  0  0  0
   -4.5960    1.9470   -0.8920 H   0  0  0  0  0  0  0  0  0  0  0  0
   -3.4410    1.6460    1.2820 H   0  0  0  0  0  0  0  0  0  0  0  0
   -1.0830    0.2730    2.6080 H   0  0  0  0  0  0  0  0  0  0  0  0
  1 24  1  0  0  0  0
  1 25  1  0  0  0  0
  1  2  1  0  0  0  0
  2  3  2  0  0  0  0
  2  4  1  0  0  0  0
  4  5  1  0  0  0  0
  5  6  1  0  0  0  0
  6 26  1  0  0  0  0
  6 27  1  0  0  0  0
  6  7  1  0  0  0  0
  7 28  1  0  0  0  0
  7 29  1  0  0  0  0
  7  8  1  0  0  0  0
  8 30  1  0  0  0  0
  8 31  1  0  0  0  0
  8  9  1  0  0  0  0
  9  5  2  0  0  0  0
  9 10  1  0  0  0  0
 10 11  1  0  0  0  0
 11  4  2  0  0  0  0
 11 12  1  0  0  0  0
 12 32  1  0  0  0  0
 12 13  1  0  0  0  0
 13 14  2  0  0  0  0
 13 15  1  0  0  0  0
 15 16  1  0  0  0  0
 16 17  1  0  0  0  0
 17 18  2  0  0  0  0
 18 33  1  0  0  0  0
 18 19  1  0  0  0  0
 19 34  1  0  0  0  0
 19 20  2  0  0  0  0
 20 35  1  0  0  0  0
 20 21  1  0  0  0  0
 21 36  1  0  0  0  0
 21 22  2  0  0  0  0
 22 17  1  0  0  0  0
 22 23  1  0  0  0  0
 23 15  2  0  0  0  0
 23 37  1  0  0  0  0
M  END
>  <LOGBIO>
4.6300

>  <PRED_LOGBIO>
4.8800

>  <XV_RES>
-0.8600

>  <WHL_TMPL>
2

>  <ANCH>
35-36;35-33

$$$$
ROW37
  -MTS-   01071501573D 0   0.00000     0.00000     0

 26 28  0  0  0  0  0  0  0  0999 V2000
   -5.6850   -1.3170    1.0520 O   0  0  0  0  0  0  0  0  0  0  0  0
   -4.4630   -0.7410    0.8590 C   0  0  0  0  0  0  0  0  0  0  0  0
   -4.3360    0.6260    0.5850 C   0  0  0  0  0  0  0  0  0  0  0  0
   -3.0680    1.1860    0.3910 C   0  0  0  0  0  0  0  0  0  0  0  0
   -1.9260    0.3800    0.4720 C   0  0  0  0  0  0  0  0  0  0  0  0
   -0.5630    0.6390    0.3300 O   0  0  0  0  0  0  0  0  0  0  0  0
    0.1120   -0.5650    0.5190 C   0  0  0  0  0  0  0  0  0  0  0  0
   -0.7610   -1.5250    0.7640 N   0  0  0  0  0  0  0  0  0  0  0  0
   -2.0530   -0.9870    0.7460 C   0  0  0  0  0  0  0  0  0  0  0  0
   -3.3220   -1.5480    0.9390 C   0  0  0  0  0  0  0  0  0  0  0  0
    1.5800   -0.7410    0.4550 C   0  0  0  0  0  0  0  0  0  0  0  0
    2.4180    0.3790    0.4180 C   0  0  0  0  0  0  0  0  0  0  0  0
    3.8070    0.2130    0.3580 C   0  0  0  0  0  0  0  0  0  0  0  0
    4.3570   -1.0740    0.3340 C   0  0  0  0  0  0  0  0  0  0  0  0
    5.7160   -1.2370    0.2750 O   0  0  0  0  0  0  0  0  0  0  0  0
    3.5190   -2.1950    0.3720 C   0  0  0  0  0  0  0  0  0  0  0  0
    4.2030   -3.7940    0.3430 Cl  0  0  0  0  0  0  0  0  0  0  0  0
    2.1300   -2.0280    0.4320 C   0  0  0  0  0  0  0  0  0  0  0  0
   -6.3630   -0.6590    0.8320 H   0  0  0  0  0  0  0  0  0  0  0  0
   -5.2170    1.2480    0.5230 H   0  0  0  0  0  0  0  0  0  0  0  0
   -2.9700    2.2410    0.1800 H   0  0  0  0  0  0  0  0  0  0  0  0
   -3.4200   -2.6020    1.1510 H   0  0  0  0  0  0  0  0  0  0  0  0
    1.9930    1.3720    0.4360 H   0  0  0  0  0  0  0  0  0  0  0  0
    4.4540    1.0770    0.3290 H   0  0  0  0  0  0  0  0  0  0  0  0
    6.0220   -1.2790   -0.6440 H   0  0  0  0  0  0  0  0  0  0  0  0
    1.4830   -2.8930    0.4610 H   0  0  0  0  0  0  0  0  0  0  0  0
  1 19  1  0  0  0  0
  1  2  1  0  0  0  0
  2  3  2  0  0  0  0
  3 20  1  0  0  0  0
  3  4  1  0  0  0  0
  4 21  1  0  0  0  0
  4  5  2  0  0  0  0
  5  6  1  0  0  0  0
  6  7  1  0  0  0  0
  7  8  2  0  0  0  0
  8  9  1  0  0  0  0
  9  5  1  0  0  0  0
  9 10  2  0  0  0  0
 10  2  1  0  0  0  0
 10 22  1  0  0  0  0
  7 11  1  0  0  0  0
 11 12  2  0  0  0  0
 12 23  1  0  0  0  0
 12 13  1  0  0  0  0
 13 24  1  0  0  0  0
 13 14  2  0  0  0  0
 14 15  1  0  0  0  0
 15 25  1  0  0  0  0
 14 16  1  0  0  0  0
 16 17  1  0  0  0  0
 16 18  2  0  0  0  0
 18 11  1  0  0  0  0
 18 26  1  0  0  0  0
M  END
>  <LOGBIO>
5.2800

>  <PRED_LOGBIO>
5.5900

>  <XV_RES>
-0.3510

>  <WHL_TMPL>
2

>  <ANCH>
3-38;3-4

$$$$
ROW38
  -MTS-   01071501573D 0   0.00000     0.00000     0

 35 36  0  0  0  0  0  0  0  0999 V2000
   -5.8880   -1.3590    1.1350 O   0  0  0  0  0  0  0  0  0  0  0  0
   -4.5940   -0.9720    0.9440 C   0  0  0  0  0  0  0  0  0  0  0  0
   -3.5470   -1.8860    1.0000 C   0  0  0  0  0  0  0  0  0  0  0  0
   -2.2370   -1.4440    0.7960 C   0  0  0  0  0  0  0  0  0  0  0  0
   -1.9660   -0.0900    0.5350 C   0  0  0  0  0  0  0  0  0  0  0  0
   -3.0410    0.8120    0.4870 C   0  0  0  0  0  0  0  0  0  0  0  0
   -4.3500    0.3720    0.6900 C   0  0  0  0  0  0  0  0  0  0  0  0
   -0.5540    0.4130    0.3110 S   0  0  0  0  0  0  0  0  0  0  0  0
    0.0030   -0.5000   -0.6380 O   0  0  0  0  0  0  0  0  0  0  0  0
    0.1720    0.3740    1.5430 O   0  0  0  0  0  0  0  0  0  0  0  0
   -0.2810    1.9920   -0.3920 N   0  0  0  0  0  0  0  0  0  0  0  0
   -1.4240    2.8360   -0.7680 C   0  0  0  0  0  0  0  0  0  0  0  0
   -0.9210    4.1370   -1.3470 C   0  0  0  0  0  0  0  0  0  0  0  0
   -1.7910    5.0680   -1.7620 C   0  0  0  0  0  0  0  0  0  0  0  0
    1.0390    2.4560   -0.5990 C   0  0  0  0  0  0  0  0  0  0  0  0
    1.6930    2.1920   -1.8090 C   0  0  0  0  0  0  0  0  0  0  0  0
    2.9990    2.6520   -2.0130 C   0  0  0  0  0  0  0  0  0  0  0  0
    3.6530    3.3740   -1.0080 C   0  0  0  0  0  0  0  0  0  0  0  0
    2.9990    3.6380    0.2020 C   0  0  0  0  0  0  0  0  0  0  0  0
    1.6930    3.1790    0.4070 C   0  0  0  0  0  0  0  0  0  0  0  0
   -6.4630   -0.6590    0.7890 H   0  0  0  0  0  0  0  0  0  0  0  0
   -3.7450   -2.9290    1.2000 H   0  0  0  0  0  0  0  0  0  0  0  0
   -1.4230   -2.1520    0.8390 H   0  0  0  0  0  0  0  0  0  0  0  0
   -2.8530    1.8570    0.2910 H   0  0  0  0  0  0  0  0  0  0  0  0
   -5.1700    1.0740    0.6500 H   0  0  0  0  0  0  0  0  0  0  0  0
   -2.0290    2.3190   -1.5100 H   0  0  0  0  0  0  0  0  0  0  0  0
   -2.0290    3.0420    0.1130 H   0  0  0  0  0  0  0  0  0  0  0  0
    0.1410    4.3170   -1.4280 H   0  0  0  0  0  0  0  0  0  0  0  0
   -2.8530    4.8880   -1.6820 H   0  0  0  0  0  0  0  0  0  0  0  0
   -1.4310    5.9970   -2.1760 H   0  0  0  0  0  0  0  0  0  0  0  0
    1.1890    1.6350   -2.5840 H   0  0  0  0  0  0  0  0  0  0  0  0
    3.5030    2.4480   -2.9460 H   0  0  0  0  0  0  0  0  0  0  0  0
    4.6610    3.7290   -1.1650 H   0  0  0  0  0  0  0  0  0  0  0  0
    3.5030    4.1960    0.9780 H   0  0  0  0  0  0  0  0  0  0  0  0
    1.1890    3.3820    1.3400 H   0  0  0  0  0  0  0  0  0  0  0  0
  1 21  1  0  0  0  0
  1  2  1  0  0  0  0
  2  3  2  0  0  0  0
  3 22  1  0  0  0  0
  3  4  1  0  0  0  0
  4 23  1  0  0  0  0
  4  5  2  0  0  0  0
  5  6  1  0  0  0  0
  6 24  1  0  0  0  0
  6  7  2  0  0  0  0
  7  2  1  0  0  0  0
  7 25  1  0  0  0  0
  5  8  1  0  0  0  0
  8  9  2  0  0  0  0
  8 10  2  0  0  0  0
  8 11  1  0  0  0  0
 11 12  1  0  0  0  0
 12 26  1  0  0  0  0
 12 27  1  0  0  0  0
 12 13  1  0  0  0  0
 13 28  1  0  0  0  0
 13 14  2  0  0  0  0
 14 29  1  0  0  0  0
 14 30  1  0  0  0  0
 11 15  1  0  0  0  0
 15 16  2  0  0  0  0
 16 31  1  0  0  0  0
 16 17  1  0  0  0  0
 17 32  1  0  0  0  0
 17 18  2  0  0  0  0
 18 33  1  0  0  0  0
 18 19  1  0  0  0  0
 19 34  1  0  0  0  0
 19 20  2  0  0  0  0
 20 15  1  0  0  0  0
 20 35  1  0  0  0  0
M  END
>  <LOGBIO>
6.6300

>  <PRED_LOGBIO>
6.8700

>  <XV_RES>
-0.2720

>  <WHL_TMPL>
1

>  <ANCH>
18-19;3-1

$$$$
ROW39
  -MTS-   01071501573D 0   0.00000     0.00000     0

 54 57  0  0  1  0  0  0  0  0999 V2000
   -5.8880   -1.3590    1.1350 O   0  0  0  0  0  0  0  0  0  0  0  0
   -4.5940   -0.9720    0.9440 C   0  0  0  0  0  0  0  0  0  0  0  0
   -4.3500    0.3720    0.6900 C   0  0  0  0  0  0  0  0  0  0  0  0
   -3.0410    0.8120    0.4870 C   0  0  0  0  0  0  0  0  0  0  0  0
   -1.9660   -0.0900    0.5350 C   0  0  0  0  0  0  0  0  0  0  0  0
   -2.2370   -1.4440    0.7960 C   0  0  0  0  0  0  0  0  0  0  0  0
   -3.5470   -1.8860    1.0000 C   0  0  0  0  0  0  0  0  0  0  0  0
   -0.7600    0.8170    0.3800 C   0  0  1  0  0  0  0  0  0  0  0  0
   -0.4090   -0.2550   -1.0480 S   0  0  0  0  0  0  0  0  0  0  0  0
    1.1530    0.2590   -1.7030 C   0  0  0  0  0  0  0  0  0  0  0  0
    1.6320   -0.0280   -2.9870 C   0  0  0  0  0  0  0  0  0  0  0  0
    2.8900    0.4390   -3.3850 C   0  0  0  0  0  0  0  0  0  0  0  0
    3.3590    0.1580   -4.6410 O   0  0  0  0  0  0  0  0  0  0  0  0
    3.6690    1.1950   -2.5000 C   0  0  0  0  0  0  0  0  0  0  0  0
    3.1890    1.4830   -1.2170 C   0  0  0  0  0  0  0  0  0  0  0  0
    1.9310    1.0150   -0.8180 C   0  0  0  0  0  0  0  0  0  0  0  0
    1.6230    1.3880    0.4630 O   0  0  0  0  0  0  0  0  0  0  0  0
    0.2990    1.9230    0.5410 C   0  0  1  0  0  0  0  0  0  0  0  0
    0.1380    2.8520   -0.6610 C   0  0  0  0  0  0  0  0  0  0  0  0
    1.5040    3.1060   -1.2960 C   0  0  0  0  0  0  0  0  0  0  0  0
    1.3430    4.0350   -2.4980 C   0  0  0  0  0  0  0  0  0  0  0  0
    2.6580    4.2790   -3.1090 N   0  0  0  0  0  0  0  0  0  0  0  0
    3.2760    5.4590   -2.4870 C   0  0  0  0  0  0  0  0  0  0  0  0
    4.6430    5.7680   -3.1240 C   0  0  0  0  0  0  0  0  0  0  0  0
    5.5740    4.5420   -3.0770 C   0  0  0  0  0  0  0  0  0  0  0  0
    4.8720    3.2840   -3.6210 C   0  0  0  0  0  0  0  0  0  0  0  0
    3.4960    3.0800   -2.9620 C   0  0  0  0  0  0  0  0  0  0  0  0
   -6.4630   -0.6590    0.7890 H   0  0  0  0  0  0  0  0  0  0  0  0
   -5.1700    1.0740    0.6500 H   0  0  0  0  0  0  0  0  0  0  0  0
   -2.8530    1.8570    0.2910 H   0  0  0  0  0  0  0  0  0  0  0  0
   -1.4230   -2.1520    0.8390 H   0  0  0  0  0  0  0  0  0  0  0  0
   -3.7450   -2.9290    1.2000 H   0  0  0  0  0  0  0  0  0  0  0  0
   -0.1780    0.1590    1.0220 H   0  0  0  0  0  0  0  0  0  0  0  0
    1.0320   -0.6110   -3.6690 H   0  0  0  0  0  0  0  0  0  0  0  0
    3.8600   -0.6730   -4.6470 H   0  0  0  0  0  0  0  0  0  0  0  0
    4.6390    1.5560   -2.8080 H   0  0  0  0  0  0  0  0  0  0  0  0
    3.7890    2.0660   -0.5340 H   0  0  0  0  0  0  0  0  0  0  0  0
    0.1360    2.4690    1.4680 H   0  0  0  0  0  0  0  0  0  0  0  0
   -0.2910    3.7970   -0.3340 H   0  0  0  0  0  0  0  0  0  0  0  0
   -0.5210    2.3890   -1.3920 H   0  0  0  0  0  0  0  0  0  0  0  0
    1.9330    2.1610   -1.6230 H   0  0  0  0  0  0  0  0  0  0  0  0
    2.1630    3.5690   -0.5650 H   0  0  0  0  0  0  0  0  0  0  0  0
    0.9140    4.9800   -2.1710 H   0  0  0  0  0  0  0  0  0  0  0  0
    0.6840    3.5710   -3.2290 H   0  0  0  0  0  0  0  0  0  0  0  0
    3.4040    5.2820   -1.4210 H   0  0  0  0  0  0  0  0  0  0  0  0
    2.6240    6.3210   -2.6180 H   0  0  0  0  0  0  0  0  0  0  0  0
    4.5010    6.0740   -4.1580 H   0  0  0  0  0  0  0  0  0  0  0  0
    5.1100    6.5970   -2.5960 H   0  0  0  0  0  0  0  0  0  0  0  0
    5.8880    4.3650   -2.0510 H   0  0  0  0  0  0  0  0  0  0  0  0
    6.4660    4.7420   -3.6660 H   0  0  0  0  0  0  0  0  0  0  0  0
    4.7480    3.3750   -4.6980 H   0  0  0  0  0  0  0  0  0  0  0  0
    5.4950    2.4120   -3.4350 H   0  0  0  0  0  0  0  0  0  0  0  0
    3.6290    2.8570   -1.9060 H   0  0  0  0  0  0  0  0  0  0  0  0
    2.9950    2.2320   -3.4240 H   0  0  0  0  0  0  0  0  0  0  0  0
  1 28  1  0  0  0  0
  1  2  1  0  0  0  0
  2  3  2  0  0  0  0
  3 29  1  0  0  0  0
  3  4  1  0  0  0  0
  4 30  1  0  0  0  0
  4  5  2  0  0  0  0
  5  6  1  0  0  0  0
  6 31  1  0  0  0  0
  6  7  2  0  0  0  0
  7  2  1  0  0  0  0
  7 32  1  0  0  0  0
  5  8  1  0  0  0  0
  8 33  1  0  0  0  0
  8  9  1  0  0  0  0
  9 10  1  0  0  0  0
 10 11  1  0  0  0  0
 11 34  1  0  0  0  0
 11 12  2  0  0  0  0
 12 13  1  0  0  0  0
 13 35  1  0  0  0  0
 12 14  1  0  0  0  0
 14 36  1  0  0  0  0
 14 15  2  0  0  0  0
 15 37  1  0  0  0  0
 15 16  1  0  0  0  0
 16 10  2  0  0  0  0
 16 17  1  0  0  0  0
 17 18  1  0  0  0  0
 18  8  1  0  0  0  0
 18 38  1  0  0  0  0
 18 19  1  0  0  0  0
 19 39  1  0  0  0  0
 19 40  1  0  0  0  0
 19 20  1  0  0  0  0
 20 41  1  0  0  0  0
 20 42  1  0  0  0  0
 20 21  1  0  0  0  0
 21 43  1  0  0  0  0
 21 44  1  0  0  0  0
 21 22  1  0  0  0  0
 22 23  1  0  0  0  0
 23 45  1  0  0  0  0
 23 46  1  0  0  0  0
 23 24  1  0  0  0  0
 24 47  1  0  0  0  0
 24 48  1  0  0  0  0
 24 25  1  0  0  0  0
 25 49  1  0  0  0  0
 25 50  1  0  0  0  0
 25 26  1  0  0  0  0
 26 51  1  0  0  0  0
 26 52  1  0  0  0  0
 26 27  1  0  0  0  0
 27 22  1  0  0  0  0
 27 53  1  0  0  0  0
 27 54  1  0  0  0  0
M  END
>  <LOGBIO>
9.1500

>  <PRED_LOGBIO>
8.0000

>  <XV_RES>
1.8520

>  <WHL_TMPL>
1

>  <ANCH>
4-6;24-26

$$$$
ROW40
  -MTS-   01071501573D 0   0.00000     0.00000     0

 55 58  0  0  1  0  0  0  0  0999 V2000
   -6.3170    0.9650    3.0550 C   0  0  0  0  0  0  0  0  0  0  0  0
   -5.8170   -0.4460    2.7600 C   0  0  0  0  0  0  0  0  0  0  0  0
   -4.5310   -0.3700    1.9730 C   0  0  0  0  0  0  0  0  0  0  0  0
   -3.5060   -1.4720    2.0940 C   0  0  0  0  0  0  0  0  0  0  0  0
   -2.0800   -0.9130    1.9390 C   0  0  0  0  0  0  0  0  0  0  0  0
   -1.9580   -0.1450    0.6100 C   0  0  1  0  0  0  0  0  0  0  0  0
   -3.0600    0.8610    0.3790 C   0  0  0  0  0  0  0  0  0  0  0  0
   -4.2990    0.6760    1.1680 C   0  0  0  0  0  0  0  0  0  0  0  0
   -2.8760    1.9970   -0.3070 C   0  0  0  0  0  0  0  0  0  0  0  0
   -1.5500    2.3800   -0.9180 C   0  0  0  0  0  0  0  0  0  0  0  0
   -0.5510    1.2110   -1.0060 C   0  0  2  0  0  0  0  0  0  0  0  0
   -0.5540    0.4130    0.3110 C   0  0  2  0  0  0  0  0  0  0  0  0
    0.4750   -0.7320    0.2780 C   0  0  0  0  0  0  0  0  0  0  0  0
    1.8840   -0.2140   -0.0630 C   0  0  0  0  0  0  0  0  0  0  0  0
    1.8870    0.5840   -1.3800 C   0  0  1  0  0  0  0  0  0  0  0  0
    0.8580    1.7300   -1.3470 C   0  0  1  0  0  0  0  0  0  0  0  0
    1.1780    2.5660   -2.6000 C   0  0  0  0  0  0  0  0  0  0  0  0
    2.6280    2.2380   -3.0020 C   0  0  0  0  0  0  0  0  0  0  0  0
    3.1580    1.2100   -1.9850 C   0  0  2  0  0  0  0  0  0  0  0  0
    3.8470    0.1890   -2.7110 O   0  0  0  0  0  0  0  0  0  0  0  0
    1.3740   -0.3860   -2.4400 C   0  0  0  0  0  0  0  0  0  0  0  0
   -2.1750   -1.1980   -0.4510 C   0  0  0  0  0  0  0  0  0  0  0  0
   -1.8040   -2.4650   -0.2240 C   0  0  0  0  0  0  0  0  0  0  0  0
   -6.4950    1.4900    2.1190 H   0  0  0  0  0  0  0  0  0  0  0  0
   -7.2440    0.9100    3.6230 H   0  0  0  0  0  0  0  0  0  0  0  0
   -5.5680    1.5010    3.6350 H   0  0  0  0  0  0  0  0  0  0  0  0
   -6.5660   -0.9820    2.1810 H   0  0  0  0  0  0  0  0  0  0  0  0
   -5.6390   -0.9710    3.6960 H   0  0  0  0  0  0  0  0  0  0  0  0
   -3.6690   -2.1390    1.2500 H   0  0  0  0  0  0  0  0  0  0  0  0
   -3.5910   -1.9180    3.0820 H   0  0  0  0  0  0  0  0  0  0  0  0
   -1.4140   -1.7710    1.8660 H   0  0  0  0  0  0  0  0  0  0  0  0
   -1.8920   -0.2190    2.7550 H   0  0  0  0  0  0  0  0  0  0  0  0
   -5.0650    1.4320    1.0890 H   0  0  0  0  0  0  0  0  0  0  0  0
   -3.7140    2.6670   -0.4300 H   0  0  0  0  0  0  0  0  0  0  0  0
   -1.1050    3.1010   -0.2350 H   0  0  0  0  0  0  0  0  0  0  0  0
   -1.7320    2.7390   -1.9280 H   0  0  0  0  0  0  0  0  0  0  0  0
   -0.8730    0.5480   -1.8060 H   0  0  0  0  0  0  0  0  0  0  0  0
   -0.2810    1.0900    1.1180 H   0  0  0  0  0  0  0  0  0  0  0  0
    0.1810   -1.3840   -0.5420 H   0  0  0  0  0  0  0  0  0  0  0  0
    0.5100   -1.1870    1.2660 H   0  0  0  0  0  0  0  0  0  0  0  0
    2.5010   -1.0930   -0.2370 H   0  0  0  0  0  0  0  0  0  0  0  0
    2.2060    0.4490    0.7370 H   0  0  0  0  0  0  0  0  0  0  0  0
    1.1480    2.3530   -0.5040 H   0  0  0  0  0  0  0  0  0  0  0  0
    1.1530    3.6130   -2.3060 H   0  0  0  0  0  0  0  0  0  0  0  0
    0.5130    2.2600   -3.4050 H   0  0  0  0  0  0  0  0  0  0  0  0
    3.2120    3.1470   -2.8770 H   0  0  0  0  0  0  0  0  0  0  0  0
    2.6240    1.7830   -3.9900 H   0  0  0  0  0  0  0  0  0  0  0  0
    3.7710    1.6840   -1.2210 H   0  0  0  0  0  0  0  0  0  0  0  0
    4.4790    0.5750   -3.3380 H   0  0  0  0  0  0  0  0  0  0  0  0
    1.8160   -0.1390   -3.4030 H   0  0  0  0  0  0  0  0  0  0  0  0
    0.2910   -0.3100   -2.5080 H   0  0  0  0  0  0  0  0  0  0  0  0
    1.6490   -1.4020   -2.1650 H   0  0  0  0  0  0  0  0  0  0  0  0
   -2.6290   -0.9290   -1.3940 H   0  0  0  0  0  0  0  0  0  0  0  0
   -1.3500   -2.7340    0.7190 H   0  0  0  0  0  0  0  0  0  0  0  0
   -1.9600   -3.2180   -0.9820 H   0  0  0  0  0  0  0  0  0  0  0  0
  1 24  1  0  0  0  0
  1 25  1  0  0  0  0
  1 26  1  0  0  0  0
  1  2  1  0  0  0  0
  2 27  1  0  0  0  0
  2 28  1  0  0  0  0
  2  3  1  0  0  0  0
  3  4  1  0  0  0  0
  4 29  1  0  0  0  0
  4 30  1  0  0  0  0
  4  5  1  0  0  0  0
  5 31  1  0  0  0  0
  5 32  1  0  0  0  0
  5  6  1  0  0  0  0
  6  7  1  0  0  0  0
  7  8  1  0  0  0  0
  8  3  2  0  0  0  0
  8 33  1  0  0  0  0
  7  9  2  0  0  0  0
  9 34  1  0  0  0  0
  9 10  1  0  0  0  0
 10 35  1  0  0  0  0
 10 36  1  0  0  0  0
 10 11  1  0  0  0  0
 11 37  1  0  0  0  0
 11 12  1  0  0  0  0
 12  6  1  0  0  0  0
 12 38  1  0  0  0  0
 12 13  1  0  0  0  0
 13 39  1  0  0  0  0
 13 40  1  0  0  0  0
 13 14  1  0  0  0  0
 14 41  1  0  0  0  0
 14 42  1  0  0  0  0
 14 15  1  0  0  0  0
 15 16  1  0  0  0  0
 16 11  1  0  0  0  0
 16 43  1  0  0  0  0
 16 17  1  0  0  0  0
 17 44  1  0  0  0  0
 17 45  1  0  0  0  0
 17 18  1  0  0  0  0
 18 46  1  0  0  0  0
 18 47  1  0  0  0  0
 18 19  1  0  0  0  0
 19 15  1  0  0  0  0
 19 48  1  0  0  0  0
 19 20  1  0  0  0  0
 20 49  1  0  0  0  0
 15 21  1  0  0  0  0
 21 50  1  0  0  0  0
 21 51  1  0  0  0  0
 21 52  1  0  0  0  0
  6 22  1  0  0  0  0
 22 53  1  0  0  0  0
 22 23  2  0  0  0  0
 23 54  1  0  0  0  0
 23 55  1  0  0  0  0
M  END
>  <LOGBIO>
5.5100

>  <PRED_LOGBIO>
5.5400

>  <XV_RES>
-0.0780

>  <WHL_TMPL>
1

>  <ANCH>
11-25;26-28

$$$$
ROW41
  -MTS-   01071501573D 0   0.00000     0.00000     0

 59 63  0  0  1  0  0  0  0  0999 V2000
    2.2830    4.7400   -2.6600 O   0  0  0  0  0  0  0  0  0  0  0  0
    2.1680    3.5160   -2.0550 C   0  0  0  0  0  0  0  0  0  0  0  0
    3.3070    2.7340   -1.8350 C   0  0  0  0  0  0  0  0  0  0  0  0
    3.1890    1.4830   -1.2170 C   0  0  0  0  0  0  0  0  0  0  0  0
    1.9310    1.0150   -0.8180 C   0  0  0  0  0  0  0  0  0  0  0  0
    2.0010   -0.2210   -0.2330 O   0  0  0  0  0  0  0  0  0  0  0  0
    1.2510   -0.2590    0.9840 C   0  0  2  0  0  0  0  0  0  0  0  0
   -0.2640   -0.2400    0.7070 C   0  0  2  0  0  0  0  0  0  0  0  0
   -0.7190    1.0650   -0.4770 S   0  0  0  0  0  0  0  0  0  0  0  0
    0.7910    1.7980   -1.0380 C   0  0  0  0  0  0  0  0  0  0  0  0
    0.9100    3.0480   -1.6560 C   0  0  0  0  0  0  0  0  0  0  0  0
   -0.9280    0.1240    2.0130 C   0  0  0  0  0  0  0  0  0  0  0  0
   -0.6200   -0.5900    3.1780 C   0  0  0  0  0  0  0  0  0  0  0  0
   -1.2360   -0.2520    4.3890 C   0  0  0  0  0  0  0  0  0  0  0  0
   -2.1600    0.7990    4.4360 C   0  0  0  0  0  0  0  0  0  0  0  0
   -2.4680    1.5120    3.2710 C   0  0  0  0  0  0  0  0  0  0  0  0
   -3.3720    2.5410    3.3170 O   0  0  0  0  0  0  0  0  0  0  0  0
   -1.8520    1.1750    2.0600 C   0  0  0  0  0  0  0  0  0  0  0  0
    1.5660    1.0210    1.7190 C   0  0  0  0  0  0  0  0  0  0  0  0
    2.2320    0.9760    2.9500 C   0  0  0  0  0  0  0  0  0  0  0  0
    2.5240    2.1630    3.6320 C   0  0  0  0  0  0  0  0  0  0  0  0
    2.1510    3.3960    3.0830 C   0  0  0  0  0  0  0  0  0  0  0  0
    2.4370    4.5570    3.7500 O   0  0  0  0  0  0  0  0  0  0  0  0
    1.4680    5.0570    4.6750 C   0  0  0  0  0  0  0  0  0  0  0  0
    1.9820    6.3510    5.3040 C   0  0  0  0  0  0  0  0  0  0  0  0
    0.9860    6.8640    6.2550 N   0  0  0  0  0  0  0  0  0  0  0  0
    1.1000    8.3220    6.4040 C   0  0  0  0  0  0  0  0  0  0  0  0
    0.4930    8.6550    7.7800 C   0  0  0  0  0  0  0  0  0  0  0  0
    0.4910    7.3140    8.5360 C   0  0  0  0  0  0  0  0  0  0  0  0
    1.2160    6.3250    7.6030 C   0  0  0  0  0  0  0  0  0  0  0  0
    1.4850    3.4410    1.8520 C   0  0  0  0  0  0  0  0  0  0  0  0
    1.1930    2.2540    1.1710 C   0  0  0  0  0  0  0  0  0  0  0  0
    2.2010    4.6610   -3.6230 H   0  0  0  0  0  0  0  0  0  0  0  0
    4.2780    3.0940   -2.1430 H   0  0  0  0  0  0  0  0  0  0  0  0
    4.0680    0.8790   -1.0480 H   0  0  0  0  0  0  0  0  0  0  0  0
    1.5100   -1.1240    1.5920 H   0  0  0  0  0  0  0  0  0  0  0  0
   -0.6160   -1.1930    0.3170 H   0  0  0  0  0  0  0  0  0  0  0  0
    0.0300    3.6520   -1.8260 H   0  0  0  0  0  0  0  0  0  0  0  0
    0.0920   -1.4000    3.1420 H   0  0  0  0  0  0  0  0  0  0  0  0
   -0.9990   -0.8030    5.2870 H   0  0  0  0  0  0  0  0  0  0  0  0
   -2.6350    1.0590    5.3700 H   0  0  0  0  0  0  0  0  0  0  0  0
   -4.2720    2.2200    3.1490 H   0  0  0  0  0  0  0  0  0  0  0  0
   -2.0890    1.7250    1.1620 H   0  0  0  0  0  0  0  0  0  0  0  0
    2.5200    0.0250    3.3730 H   0  0  0  0  0  0  0  0  0  0  0  0
    3.0380    2.1280    4.5810 H   0  0  0  0  0  0  0  0  0  0  0  0
    0.5350    5.2540    4.1510 H   0  0  0  0  0  0  0  0  0  0  0  0
    1.2960    4.3180    5.4550 H   0  0  0  0  0  0  0  0  0  0  0  0
    2.9150    6.1530    5.8280 H   0  0  0  0  0  0  0  0  0  0  0  0
    2.1540    7.0900    4.5240 H   0  0  0  0  0  0  0  0  0  0  0  0
    2.1520    8.6020    6.3980 H   0  0  0  0  0  0  0  0  0  0  0  0
    0.5180    8.8100    5.6260 H   0  0  0  0  0  0  0  0  0  0  0  0
   -0.5150    9.0500    7.6780 H   0  0  0  0  0  0  0  0  0  0  0  0
    1.0910    9.3990    8.3020 H   0  0  0  0  0  0  0  0  0  0  0  0
   -0.5360    6.9850    8.6780 H   0  0  0  0  0  0  0  0  0  0  0  0
    1.0620    7.4210    9.4560 H   0  0  0  0  0  0  0  0  0  0  0  0
    2.2780    6.2760    7.8310 H   0  0  0  0  0  0  0  0  0  0  0  0
    0.8070    5.3220    7.7000 H   0  0  0  0  0  0  0  0  0  0  0  0
    1.1970    4.3920    1.4290 H   0  0  0  0  0  0  0  0  0  0  0  0
    0.6790    2.2890    0.2210 H   0  0  0  0  0  0  0  0  0  0  0  0
  1 33  1  0  0  0  0
  1  2  1  0  0  0  0
  2  3  1  0  0  0  0
  3 34  1  0  0  0  0
  3  4  2  0  0  0  0
  4 35  1  0  0  0  0
  4  5  1  0  0  0  0
  5  6  1  0  0  0  0
  6  7  1  0  0  0  0
  7 36  1  0  0  0  0
  7  8  1  0  0  0  0
  8 37  1  0  0  0  0
  8  9  1  0  0  0  0
  9 10  1  0  0  0  0
 10  5  2  0  0  0  0
 10 11  1  0  0  0  0
 11  2  2  0  0  0  0
 11 38  1  0  0  0  0
  8 12  1  0  0  0  0
 12 13  2  0  0  0  0
 13 39  1  0  0  0  0
 13 14  1  0  0  0  0
 14 40  1  0  0  0  0
 14 15  2  0  0  0  0
 15 41  1  0  0  0  0
 15 16  1  0  0  0  0
 16 17  1  0  0  0  0
 17 42  1  0  0  0  0
 16 18  2  0  0  0  0
 18 12  1  0  0  0  0
 18 43  1  0  0  0  0
  7 19  1  0  0  0  0
 19 20  2  0  0  0  0
 20 44  1  0  0  0  0
 20 21  1  0  0  0  0
 21 45  1  0  0  0  0
 21 22  2  0  0  0  0
 22 23  1  0  0  0  0
 23 24  1  0  0  0  0
 24 46  1  0  0  0  0
 24 47  1  0  0  0  0
 24 25  1  0  0  0  0
 25 48  1  0  0  0  0
 25 49  1  0  0  0  0
 25 26  1  0  0  0  0
 26 27  1  0  0  0  0
 27 50  1  0  0  0  0
 27 51  1  0  0  0  0
 27 28  1  0  0  0  0
 28 52  1  0  0  0  0
 28 53  1  0  0  0  0
 28 29  1  0  0  0  0
 29 54  1  0  0  0  0
 29 55  1  0  0  0  0
 29 30  1  0  0  0  0
 30 26  1  0  0  0  0
 30 56  1  0  0  0  0
 30 57  1  0  0  0  0
 22 31  1  0  0  0  0
 31 58  1  0  0  0  0
 31 32  2  0  0  0  0
 32 19  1  0  0  0  0
 32 59  1  0  0  0  0
M  END
>  <LOGBIO>
9.0500

>  <PRED_LOGBIO>
8.7300

>  <XV_RES>
0.4850

>  <WHL_TMPL>
1

>  <ANCH>
4-6;6-8

$$$$
ROW42
  -MTS-   01071501573D 0   0.00000     0.00000     0

 30 32  0  0  0  0  0  0  0  0999 V2000
   -3.5270   -3.1450    1.6570 C   0  0  0  0  0  0  0  0  0  0  0  0
   -3.1770   -1.8280    1.0060 C   0  0  0  0  0  0  0  0  0  0  0  0
   -4.1730   -0.8960    0.7380 C   0  0  0  0  0  0  0  0  0  0  0  0
   -5.4530   -1.2170    1.0820 O   0  0  0  0  0  0  0  0  0  0  0  0
   -3.8660    0.3210    0.1370 C   0  0  0  0  0  0  0  0  0  0  0  0
   -2.5400    0.6060   -0.1980 C   0  0  0  0  0  0  0  0  0  0  0  0
   -1.5160   -0.3210    0.0640 C   0  0  0  0  0  0  0  0  0  0  0  0
   -1.8520   -1.5420    0.6710 C   0  0  0  0  0  0  0  0  0  0  0  0
   -0.8710   -2.4610    0.9370 O   0  0  0  0  0  0  0  0  0  0  0  0
   -0.1130   -0.0150   -0.2930 C   0  0  0  0  0  0  0  0  0  0  0  0
    0.6470   -0.7080   -1.1210 N   0  0  0  0  0  0  0  0  0  0  0  0
    1.9140   -0.1200   -1.2130 O   0  0  0  0  0  0  0  0  0  0  0  0
    1.9440    1.0050   -0.3920 C   0  0  0  0  0  0  0  0  0  0  0  0
    2.9450    1.9430   -0.1140 C   0  0  0  0  0  0  0  0  0  0  0  0
    2.6900    2.9970    0.7710 C   0  0  0  0  0  0  0  0  0  0  0  0
    3.6700    3.9150    1.0430 O   0  0  0  0  0  0  0  0  0  0  0  0
    1.4340    3.1130    1.3790 C   0  0  0  0  0  0  0  0  0  0  0  0
    0.4330    2.1750    1.1010 C   0  0  0  0  0  0  0  0  0  0  0  0
    0.6880    1.1210    0.2150 C   0  0  0  0  0  0  0  0  0  0  0  0
   -2.6840   -3.4910    2.2520 H   0  0  0  0  0  0  0  0  0  0  0  0
   -3.7540   -3.8800    0.8880 H   0  0  0  0  0  0  0  0  0  0  0  0
   -4.3940   -3.0120    2.3000 H   0  0  0  0  0  0  0  0  0  0  0  0
   -6.0520   -0.6960    0.5240 H   0  0  0  0  0  0  0  0  0  0  0  0
   -4.6460    1.0390   -0.0690 H   0  0  0  0  0  0  0  0  0  0  0  0
   -2.2990    1.5500   -0.6640 H   0  0  0  0  0  0  0  0  0  0  0  0
   -0.7480   -3.0650    0.1880 H   0  0  0  0  0  0  0  0  0  0  0  0
    3.9140    1.8540   -0.5830 H   0  0  0  0  0  0  0  0  0  0  0  0
    3.6320    4.6590    0.4220 H   0  0  0  0  0  0  0  0  0  0  0  0
    1.2380    3.9260    2.0620 H   0  0  0  0  0  0  0  0  0  0  0  0
   -0.5360    2.2650    1.5700 H   0  0  0  0  0  0  0  0  0  0  0  0
  1 20  1  0  0  0  0
  1 21  1  0  0  0  0
  1 22  1  0  0  0  0
  1  2  1  0  0  0  0
  2  3  2  0  0  0  0
  3  4  1  0  0  0  0
  4 23  1  0  0  0  0
  3  5  1  0  0  0  0
  5 24  1  0  0  0  0
  5  6  2  0  0  0  0
  6 25  1  0  0  0  0
  6  7  1  0  0  0  0
  7  8  2  0  0  0  0
  8  2  1  0  0  0  0
  8  9  1  0  0  0  0
  9 26  1  0  0  0  0
  7 10  1  0  0  0  0
 10 11  2  0  0  0  0
 11 12  1  0  0  0  0
 12 13  1  0  0  0  0
 13 14  2  0  0  0  0
 14 27  1  0  0  0  0
 14 15  1  0  0  0  0
 15 16  1  0  0  0  0
 16 28  1  0  0  0  0
 15 17  2  0  0  0  0
 17 29  1  0  0  0  0
 17 18  1  0  0  0  0
 18 30  1  0  0  0  0
 18 19  2  0  0  0  0
 19 10  1  0  0  0  0
 19 13  1  0  0  0  0
M  END
>  <LOGBIO>
6.2900

>  <PRED_LOGBIO>
6.5800

>  <XV_RES>
-0.2380

>  <WHL_TMPL>
3

>  <ANCH>
2-3;7-6

$$$$
ROW43
  -MTS-   01071501573D 0   0.00000     0.00000     0

 47 50  0  0  0  0  0  0  0  0999 V2000
   -5.7790    1.9100    1.8530 C   0  0  0  0  0  0  0  0  0  0  0  0
   -5.3900    1.2620    0.6390 O   0  0  0  0  0  0  0  0  0  0  0  0
   -4.3500    0.3720    0.6900 C   0  0  0  0  0  0  0  0  0  0  0  0
   -3.0410    0.8120    0.4870 C   0  0  0  0  0  0  0  0  0  0  0  0
   -1.9660   -0.0900    0.5350 C   0  0  0  0  0  0  0  0  0  0  0  0
   -2.2370   -1.4440    0.7960 C   0  0  0  0  0  0  0  0  0  0  0  0
   -3.5470   -1.8860    1.0000 C   0  0  0  0  0  0  0  0  0  0  0  0
   -4.5940   -0.9720    0.9440 C   0  0  0  0  0  0  0  0  0  0  0  0
   -5.8880   -1.3590    1.1350 O   0  0  0  0  0  0  0  0  0  0  0  0
   -0.5590    0.4110    0.3120 C   0  0  0  0  0  0  0  0  0  0  0  0
   -0.2450    1.4010    1.3520 N   0  0  0  0  0  0  0  0  0  0  0  0
    0.8950    1.2090    2.1690 C   0  0  0  0  0  0  0  0  0  0  0  0
    1.1920    2.1530    3.1590 C   0  0  0  0  0  0  0  0  0  0  0  0
    2.3160    1.9800    3.9760 C   0  0  0  0  0  0  0  0  0  0  0  0
    3.1420    0.8640    3.8030 C   0  0  0  0  0  0  0  0  0  0  0  0
    2.8450   -0.0800    2.8120 C   0  0  0  0  0  0  0  0  0  0  0  0
    1.7210    0.0930    1.9950 C   0  0  0  0  0  0  0  0  0  0  0  0
    1.3950   -0.8970    0.9440 C   0  0  0  0  0  0  0  0  0  0  0  0
    2.1220   -1.8770    0.7940 O   0  0  0  0  0  0  0  0  0  0  0  0
    0.3310   -0.7480    0.1590 N   0  0  0  0  0  0  0  0  0  0  0  0
    0.0440   -1.7550   -0.8720 C   0  0  0  0  0  0  0  0  0  0  0  0
    0.7350   -1.3700   -2.1580 C   0  0  0  0  0  0  0  0  0  0  0  0
    2.0360   -1.8200   -2.4150 C   0  0  0  0  0  0  0  0  0  0  0  0
    2.6770   -1.4630   -3.6070 C   0  0  0  0  0  0  0  0  0  0  0  0
    2.0180   -0.6570   -4.5430 C   0  0  0  0  0  0  0  0  0  0  0  0
    0.7170   -0.2070   -4.2860 C   0  0  0  0  0  0  0  0  0  0  0  0
    0.0760   -0.5640   -3.0940 C   0  0  0  0  0  0  0  0  0  0  0  0
   -4.9390    2.4800    2.2450 H   0  0  0  0  0  0  0  0  0  0  0  0
   -6.6120    2.5820    1.6550 H   0  0  0  0  0  0  0  0  0  0  0  0
   -6.0830    1.1620    2.5820 H   0  0  0  0  0  0  0  0  0  0  0  0
   -2.8530    1.8570    0.2910 H   0  0  0  0  0  0  0  0  0  0  0  0
   -1.4230   -2.1520    0.8390 H   0  0  0  0  0  0  0  0  0  0  0  0
   -3.7450   -2.9290    1.2000 H   0  0  0  0  0  0  0  0  0  0  0  0
   -6.4630   -0.6590    0.7890 H   0  0  0  0  0  0  0  0  0  0  0  0
   -0.6260    0.9250   -0.6450 H   0  0  0  0  0  0  0  0  0  0  0  0
   -0.8360    2.2090    1.4830 H   0  0  0  0  0  0  0  0  0  0  0  0
    0.5550    3.0150    3.2930 H   0  0  0  0  0  0  0  0  0  0  0  0
    2.5450    2.7080    4.7400 H   0  0  0  0  0  0  0  0  0  0  0  0
    4.0090    0.7300    4.4330 H   0  0  0  0  0  0  0  0  0  0  0  0
    3.4830   -0.9420    2.6790 H   0  0  0  0  0  0  0  0  0  0  0  0
    0.4060   -2.7260   -0.5420 H   0  0  0  0  0  0  0  0  0  0  0  0
   -1.0300   -1.8060   -1.0390 H   0  0  0  0  0  0  0  0  0  0  0  0
    2.5450   -2.4420   -1.6940 H   0  0  0  0  0  0  0  0  0  0  0  0
    3.6810   -1.8100   -3.8060 H   0  0  0  0  0  0  0  0  0  0  0  0
    2.5120   -0.3810   -5.4620 H   0  0  0  0  0  0  0  0  0  0  0  0
    0.2080    0.4150   -5.0070 H   0  0  0  0  0  0  0  0  0  0  0  0
   -0.9280   -0.2170   -2.8950 H   0  0  0  0  0  0  0  0  0  0  0  0
  1 28  1  0  0  0  0
  1 29  1  0  0  0  0
  1 30  1  0  0  0  0
  1  2  1  0  0  0  0
  2  3  1  0  0  0  0
  3  4  2  0  0  0  0
  4 31  1  0  0  0  0
  4  5  1  0  0  0  0
  5  6  2  0  0  0  0
  6 32  1  0  0  0  0
  6  7  1  0  0  0  0
  7 33  1  0  0  0  0
  7  8  2  0  0  0  0
  8  3  1  0  0  0  0
  8  9  1  0  0  0  0
  9 34  1  0  0  0  0
  5 10  1  0  0  0  0
 10 35  1  0  0  0  0
 10 11  1  0  0  0  0
 11 36  1  0  0  0  0
 11 12  1  0  0  0  0
 12 13  1  0  0  0  0
 13 37  1  0  0  0  0
 13 14  2  0  0  0  0
 14 38  1  0  0  0  0
 14 15  1  0  0  0  0
 15 39  1  0  0  0  0
 15 16  2  0  0  0  0
 16 40  1  0  0  0  0
 16 17  1  0  0  0  0
 17 12  2  0  0  0  0
 17 18  1  0  0  0  0
 18 19  2  0  0  0  0
 18 20  1  0  0  0  0
 20 10  1  0  0  0  0
 20 21  1  0  0  0  0
 21 41  1  0  0  0  0
 21 42  1  0  0  0  0
 21 22  1  0  0  0  0
 22 23  2  0  0  0  0
 23 43  1  0  0  0  0
 23 24  1  0  0  0  0
 24 44  1  0  0  0  0
 24 25  2  0  0  0  0
 25 45  1  0  0  0  0
 25 26  1  0  0  0  0
 26 46  1  0  0  0  0
 26 27  2  0  0  0  0
 27 22  1  0  0  0  0
 27 47  1  0  0  0  0
M  END
>  <LOGBIO>
5.9600

>  <PRED_LOGBIO>
6.0500

>  <XV_RES>
-0.2860

>  <WHL_TMPL>
1

>  <ANCH>
18-21;14-12

$$$$
ROW44
  -MTS-   01071501573D 0   0.00000     0.00000     0

 39 40  0  0  0  0  0  0  0  0999 V2000
    0.9320    1.6950   -1.1650 C   0  0  0  0  0  0  0  0  0  0  0  0
   -0.4090    1.2310   -0.9760 C   0  0  0  0  0  0  0  0  0  0  0  0
   -0.5540    0.4130    0.3110 C   0  0  0  0  0  0  0  0  0  0  0  0
    0.4700   -0.7270    0.2780 C   0  0  0  0  0  0  0  0  0  0  0  0
    1.8560   -0.1860    0.0540 C   0  0  0  0  0  0  0  0  0  0  0  0
   -0.1960    1.3150    1.4680 C   0  0  0  0  0  0  0  0  0  0  0  0
    0.4060    0.7790    2.6130 C   0  0  0  0  0  0  0  0  0  0  0  0
    0.7380    1.6150    3.6850 C   0  0  0  0  0  0  0  0  0  0  0  0
    0.4670    2.9870    3.6140 C   0  0  0  0  0  0  0  0  0  0  0  0
    0.7920    3.8050    4.6640 O   0  0  0  0  0  0  0  0  0  0  0  0
   -0.1350    3.5220    2.4690 C   0  0  0  0  0  0  0  0  0  0  0  0
   -0.4660    2.6860    1.3960 C   0  0  0  0  0  0  0  0  0  0  0  0
   -1.9660   -0.0900    0.5350 C   0  0  0  0  0  0  0  0  0  0  0  0
   -3.0410    0.8120    0.4870 C   0  0  0  0  0  0  0  0  0  0  0  0
   -4.3500    0.3720    0.6900 C   0  0  0  0  0  0  0  0  0  0  0  0
   -4.5940   -0.9720    0.9440 C   0  0  0  0  0  0  0  0  0  0  0  0
   -5.8880   -1.3590    1.1350 O   0  0  0  0  0  0  0  0  0  0  0  0
   -3.5470   -1.8860    1.0000 C   0  0  0  0  0  0  0  0  0  0  0  0
   -2.2370   -1.4440    0.7960 C   0  0  0  0  0  0  0  0  0  0  0  0
    0.9350    2.7730   -1.3120 H   0  0  0  0  0  0  0  0  0  0  0  0
    1.4630    1.5050   -0.2340 H   0  0  0  0  0  0  0  0  0  0  0  0
    1.3470    1.1490   -2.0100 H   0  0  0  0  0  0  0  0  0  0  0  0
   -0.6130    0.5470   -1.7970 H   0  0  0  0  0  0  0  0  0  0  0  0
   -1.0750    2.0880   -0.9030 H   0  0  0  0  0  0  0  0  0  0  0  0
    0.2300   -1.3340   -0.5920 H   0  0  0  0  0  0  0  0  0  0  0  0
    0.4460   -1.2350    1.2400 H   0  0  0  0  0  0  0  0  0  0  0  0
    1.8110    0.6990   -0.5780 H   0  0  0  0  0  0  0  0  0  0  0  0
    2.4000   -0.9430   -0.5070 H   0  0  0  0  0  0  0  0  0  0  0  0
    2.2780    0.0080    1.0380 H   0  0  0  0  0  0  0  0  0  0  0  0
    0.6150   -0.2790    2.6680 H   0  0  0  0  0  0  0  0  0  0  0  0
    1.2020    1.2020    4.5690 H   0  0  0  0  0  0  0  0  0  0  0  0
    0.0570    3.8700    5.2930 H   0  0  0  0  0  0  0  0  0  0  0  0
   -0.3430    4.5810    2.4140 H   0  0  0  0  0  0  0  0  0  0  0  0
   -0.9310    3.1000    0.5130 H   0  0  0  0  0  0  0  0  0  0  0  0
   -2.8530    1.8570    0.2910 H   0  0  0  0  0  0  0  0  0  0  0  0
   -5.1700    1.0740    0.6500 H   0  0  0  0  0  0  0  0  0  0  0  0
   -6.4630   -0.6590    0.7890 H   0  0  0  0  0  0  0  0  0  0  0  0
   -3.7450   -2.9290    1.1990 H   0  0  0  0  0  0  0  0  0  0  0  0
   -1.4230   -2.1520    0.8390 H   0  0  0  0  0  0  0  0  0  0  0  0
  1 20  1  0  0  0  0
  1 21  1  0  0  0  0
  1 22  1  0  0  0  0
  1  2  1  0  0  0  0
  2 23  1  0  0  0  0
  2 24  1  0  0  0  0
  2  3  1  0  0  0  0
  3  4  1  0  0  0  0
  4 25  1  0  0  0  0
  4 26  1  0  0  0  0
  4  5  1  0  0  0  0
  5 27  1  0  0  0  0
  5 28  1  0  0  0  0
  5 29  1  0  0  0  0
  3  6  1  0  0  0  0
  6  7  2  0  0  0  0
  7 30  1  0  0  0  0
  7  8  1  0  0  0  0
  8 31  1  0  0  0  0
  8  9  2  0  0  0  0
  9 10  1  0  0  0  0
 10 32  1  0  0  0  0
  9 11  1  0  0  0  0
 11 33  1  0  0  0  0
 11 12  2  0  0  0  0
 12  6  1  0  0  0  0
 12 34  1  0  0  0  0
  3 13  1  0  0  0  0
 13 14  2  0  0  0  0
 14 35  1  0  0  0  0
 14 15  1  0  0  0  0
 15 36  1  0  0  0  0
 15 16  2  0  0  0  0
 16 17  1  0  0  0  0
 17 37  1  0  0  0  0
 16 18  1  0  0  0  0
 18 38  1  0  0  0  0
 18 19  2  0  0  0  0
 19 13  1  0  0  0  0
 19 39  1  0  0  0  0
M  END
>  <LOGBIO>
7.0700

>  <PRED_LOGBIO>
6.9800

>  <XV_RES>
0.1680

>  <WHL_TMPL>
1

>  <ANCH>
18-19;33-34

$$$$
ROW45
  -MTS-   01071501573D 0   0.00000     0.00000     0

 38 40  0  0  1  0  0  0  0  0999 V2000
    3.7350    2.9170    2.1800 O   0  0  0  0  0  0  0  0  0  0  0  0
    3.4080    1.9850    1.1460 C   0  0  0  0  0  0  0  0  0  0  0  0
    1.9940    1.4510    1.3700 C   0  0  2  0  0  0  0  0  0  0  0  0
    1.0150    2.3780    0.6270 C   0  0  0  0  0  0  0  0  0  0  0  0
   -0.4350    1.8770    0.7670 C   0  0  0  0  0  0  0  0  0  0  0  0
   -0.5590    0.4110    0.3120 C   0  0  2  0  0  0  0  0  0  0  0  0
    0.4440   -0.4870    1.0600 C   0  0  2  0  0  0  0  0  0  0  0  0
    1.8870    0.0070    0.8450 C   0  0  0  0  0  0  0  0  0  0  0  0
    0.0710   -0.4570    2.5230 C   0  0  0  0  0  0  0  0  0  0  0  0
    0.6460    0.4130    3.3640 C   0  0  0  0  0  0  0  0  0  0  0  0
    1.6850    1.3950    2.8780 C   0  0  0  0  0  0  0  0  0  0  0  0
   -1.9660   -0.0900    0.5350 C   0  0  0  0  0  0  0  0  0  0  0  0
   -2.2370   -1.4440    0.7960 C   0  0  0  0  0  0  0  0  0  0  0  0
   -3.5470   -1.8860    1.0000 C   0  0  0  0  0  0  0  0  0  0  0  0
   -4.5940   -0.9720    0.9440 C   0  0  0  0  0  0  0  0  0  0  0  0
   -5.8880   -1.3590    1.1350 O   0  0  0  0  0  0  0  0  0  0  0  0
   -4.3500    0.3720    0.6900 C   0  0  0  0  0  0  0  0  0  0  0  0
   -3.0410    0.8120    0.4870 C   0  0  0  0  0  0  0  0  0  0  0  0
    4.6300    3.2700    2.0590 H   0  0  0  0  0  0  0  0  0  0  0  0
    4.1150    1.1580    1.1650 H   0  0  0  0  0  0  0  0  0  0  0  0
    3.4580    2.4830    0.1800 H   0  0  0  0  0  0  0  0  0  0  0  0
    1.2840    2.4190   -0.4260 H   0  0  0  0  0  0  0  0  0  0  0  0
    1.0910    3.3850    1.0320 H   0  0  0  0  0  0  0  0  0  0  0  0
   -0.7490    1.9620    1.8050 H   0  0  0  0  0  0  0  0  0  0  0  0
   -1.0930    2.5010    0.1650 H   0  0  0  0  0  0  0  0  0  0  0  0
   -0.3930    0.3400   -0.7610 H   0  0  0  0  0  0  0  0  0  0  0  0
    0.3580   -1.5040    0.6840 H   0  0  0  0  0  0  0  0  0  0  0  0
    2.5740   -0.6310    1.3970 H   0  0  0  0  0  0  0  0  0  0  0  0
    2.1220   -0.0110   -0.2170 H   0  0  0  0  0  0  0  0  0  0  0  0
   -0.6690   -1.1480    2.8970 H   0  0  0  0  0  0  0  0  0  0  0  0
    0.3610    0.4130    4.4060 H   0  0  0  0  0  0  0  0  0  0  0  0
    1.3850    2.3900    3.1980 H   0  0  0  0  0  0  0  0  0  0  0  0
    2.6150    1.1910    3.4050 H   0  0  0  0  0  0  0  0  0  0  0  0
   -1.4230   -2.1520    0.8390 H   0  0  0  0  0  0  0  0  0  0  0  0
   -3.7450   -2.9290    1.2000 H   0  0  0  0  0  0  0  0  0  0  0  0
   -6.4630   -0.6590    0.7890 H   0  0  0  0  0  0  0  0  0  0  0  0
   -5.1700    1.0740    0.6500 H   0  0  0  0  0  0  0  0  0  0  0  0
   -2.8530    1.8570    0.2910 H   0  0  0  0  0  0  0  0  0  0  0  0
  1 19  1  0  0  0  0
  1  2  1  0  0  0  0
  2 20  1  0  0  0  0
  2 21  1  0  0  0  0
  2  3  1  0  0  0  0
  3  4  1  0  0  0  0
  4 22  1  0  0  0  0
  4 23  1  0  0  0  0
  4  5  1  0  0  0  0
  5 24  1  0  0  0  0
  5 25  1  0  0  0  0
  5  6  1  0  0  0  0
  6 26  1  0  0  0  0
  6  7  1  0  0  0  0
  7 27  1  0  0  0  0
  7  8  1  0  0  0  0
  8  3  1  0  0  0  0
  8 28  1  0  0  0  0
  8 29  1  0  0  0  0
  7  9  1  0  0  0  0
  9 30  1  0  0  0  0
  9 10  2  0  0  0  0
 10 31  1  0  0  0  0
 10 11  1  0  0  0  0
 11  3  1  0  0  0  0
 11 32  1  0  0  0  0
 11 33  1  0  0  0  0
  6 12  1  0  0  0  0
 12 13  2  0  0  0  0
 13 34  1  0  0  0  0
 13 14  1  0  0  0  0
 14 35  1  0  0  0  0
 14 15  2  0  0  0  0
 15 16  1  0  0  0  0
 16 36  1  0  0  0  0
 15 17  1  0  0  0  0
 17 37  1  0  0  0  0
 17 18  2  0  0  0  0
 18 12  1  0  0  0  0
 18 38  1  0  0  0  0
M  END
>  <LOGBIO>
6.2600

>  <PRED_LOGBIO>
6.7900

>  <XV_RES>
-0.6660

>  <WHL_TMPL>
1

>  <ANCH>
18-21;32-30

$$$$
ROW46
  -MTS-   01071501573D 0   0.00000     0.00000     0

 64 68  0  0  0  0  0  0  0  0999 V2000
    0.7200   -1.6980    1.5820 C   0  0  0  0  0  0  0  0  0  0  0  0
    0.5200   -0.8790    0.3100 C   0  0  0  0  0  0  0  0  0  0  0  0
   -0.5430    0.1190    0.4990 N   0  0  0  0  0  0  0  0  0  0  0  0
   -0.6060    1.1380   -0.5600 C   0  0  0  0  0  0  0  0  0  0  0  0
    0.7230    1.9030   -0.7010 C   0  0  0  0  0  0  0  0  0  0  0  0
    1.9350    1.0060   -0.6280 C   0  0  0  0  0  0  0  0  0  0  0  0
    3.1720    1.5090   -1.0480 C   0  0  0  0  0  0  0  0  0  0  0  0
    4.3130    0.7000   -0.9920 C   0  0  0  0  0  0  0  0  0  0  0  0
    5.5230    1.1930   -1.4030 O   0  0  0  0  0  0  0  0  0  0  0  0
    4.2170   -0.6120   -0.5140 C   0  0  0  0  0  0  0  0  0  0  0  0
    2.9800   -1.1160   -0.0940 C   0  0  0  0  0  0  0  0  0  0  0  0
    1.8390   -0.3070   -0.1510 C   0  0  0  0  0  0  0  0  0  0  0  0
   -1.4280    0.1010    1.6020 C   0  0  0  0  0  0  0  0  0  0  0  0
   -2.1290   -1.0680    1.9180 C   0  0  0  0  0  0  0  0  0  0  0  0
   -3.0050   -1.0860    3.0110 C   0  0  0  0  0  0  0  0  0  0  0  0
   -3.1790    0.0660    3.7870 C   0  0  0  0  0  0  0  0  0  0  0  0
   -4.2680    0.0440    5.1440 Cl  0  0  0  0  0  0  0  0  0  0  0  0
   -2.4780    1.2360    3.4710 C   0  0  0  0  0  0  0  0  0  0  0  0
   -1.6020    1.2530    2.3790 C   0  0  0  0  0  0  0  0  0  0  0  0
    0.0470   -1.7720   -0.8120 C   0  0  0  0  0  0  0  0  0  0  0  0
   -0.1780   -1.2360   -2.0850 C   0  0  0  0  0  0  0  0  0  0  0  0
   -0.6170   -2.0640   -3.1260 C   0  0  0  0  0  0  0  0  0  0  0  0
   -0.8290   -3.4280   -2.8930 C   0  0  0  0  0  0  0  0  0  0  0  0
   -1.2570   -4.2390   -3.9110 O   0  0  0  0  0  0  0  0  0  0  0  0
   -0.2680   -4.8760   -4.7230 C   0  0  0  0  0  0  0  0  0  0  0  0
   -0.9560   -5.7270   -5.7900 C   0  0  0  0  0  0  0  0  0  0  0  0
    0.0610   -6.3820   -6.6250 N   0  0  0  0  0  0  0  0  0  0  0  0
    1.3170   -6.5620   -5.8840 C   0  0  0  0  0  0  0  0  0  0  0  0
    2.4260   -6.6660   -6.9480 C   0  0  0  0  0  0  0  0  0  0  0  0
    1.7950   -6.0700   -8.2200 C   0  0  0  0  0  0  0  0  0  0  0  0
    0.4180   -5.5420   -7.7780 C   0  0  0  0  0  0  0  0  0  0  0  0
   -0.6030   -3.9640   -1.6190 C   0  0  0  0  0  0  0  0  0  0  0  0
   -0.1650   -3.1360   -0.5790 C   0  0  0  0  0  0  0  0  0  0  0  0
    1.7190   -2.1280    1.5830 H   0  0  0  0  0  0  0  0  0  0  0  0
    0.6020   -1.0530    2.4510 H   0  0  0  0  0  0  0  0  0  0  0  0
   -0.0180   -2.4960    1.6190 H   0  0  0  0  0  0  0  0  0  0  0  0
   -1.3450    1.8680   -0.2360 H   0  0  0  0  0  0  0  0  0  0  0  0
   -0.8110    0.6450   -1.5080 H   0  0  0  0  0  0  0  0  0  0  0  0
    0.7840    2.5610    0.1630 H   0  0  0  0  0  0  0  0  0  0  0  0
    0.7220    2.3960   -1.6710 H   0  0  0  0  0  0  0  0  0  0  0  0
    3.2450    2.5220   -1.4160 H   0  0  0  0  0  0  0  0  0  0  0  0
    5.3540    1.9260   -2.0150 H   0  0  0  0  0  0  0  0  0  0  0  0
    5.0970   -1.2360   -0.4700 H   0  0  0  0  0  0  0  0  0  0  0  0
    2.9070   -2.1290    0.2740 H   0  0  0  0  0  0  0  0  0  0  0  0
   -1.9950   -1.9570    1.3200 H   0  0  0  0  0  0  0  0  0  0  0  0
   -3.5460   -1.9890    3.2540 H   0  0  0  0  0  0  0  0  0  0  0  0
   -2.6130    2.1240    4.0700 H   0  0  0  0  0  0  0  0  0  0  0  0
   -1.0610    2.1560    2.1350 H   0  0  0  0  0  0  0  0  0  0  0  0
   -0.0150   -0.1840   -2.2650 H   0  0  0  0  0  0  0  0  0  0  0  0
   -0.7910   -1.6510   -4.1080 H   0  0  0  0  0  0  0  0  0  0  0  0
    0.3580   -5.5110   -4.1010 H   0  0  0  0  0  0  0  0  0  0  0  0
    0.3480   -4.1190   -5.2050 H   0  0  0  0  0  0  0  0  0  0  0  0
   -1.5820   -5.0910   -6.4120 H   0  0  0  0  0  0  0  0  0  0  0  0
   -1.5720   -6.4830   -5.3080 H   0  0  0  0  0  0  0  0  0  0  0  0
    1.4970   -5.6880   -5.2620 H   0  0  0  0  0  0  0  0  0  0  0  0
    1.2720   -7.4920   -5.3200 H   0  0  0  0  0  0  0  0  0  0  0  0
    2.7230   -7.7010   -7.1040 H   0  0  0  0  0  0  0  0  0  0  0  0
    3.3100   -6.1070   -6.6490 H   0  0  0  0  0  0  0  0  0  0  0  0
    1.6560   -6.8610   -8.9550 H   0  0  0  0  0  0  0  0  0  0  0  0
    2.4040   -5.2370   -8.5650 H   0  0  0  0  0  0  0  0  0  0  0  0
    0.4710   -4.4920   -7.4980 H   0  0  0  0  0  0  0  0  0  0  0  0
   -0.3150   -5.6380   -8.5760 H   0  0  0  0  0  0  0  0  0  0  0  0
   -0.7660   -5.0160   -1.4390 H   0  0  0  0  0  0  0  0  0  0  0  0
    0.0100   -3.5490    0.4040 H   0  0  0  0  0  0  0  0  0  0  0  0
  1 34  1  0  0  0  0
  1 35  1  0  0  0  0
  1 36  1  0  0  0  0
  1  2  1  0  0  0  0
  2  3  1  0  0  0  0
  3  4  1  0  0  0  0
  4 37  1  0  0  0  0
  4 38  1  0  0  0  0
  4  5  1  0  0  0  0
  5 39  1  0  0  0  0
  5 40  1  0  0  0  0
  5  6  1  0  0  0  0
  6  7  1  0  0  0  0
  7 41  1  0  0  0  0
  7  8  2  0  0  0  0
  8  9  1  0  0  0  0
  9 42  1  0  0  0  0
  8 10  1  0  0  0  0
 10 43  1  0  0  0  0
 10 11  2  0  0  0  0
 11 44  1  0  0  0  0
 11 12  1  0  0  0  0
 12  2  1  0  0  0  0
 12  6  2  0  0  0  0
  3 13  1  0  0  0  0
 13 14  2  0  0  0  0
 14 45  1  0  0  0  0
 14 15  1  0  0  0  0
 15 46  1  0  0  0  0
 15 16  2  0  0  0  0
 16 17  1  0  0  0  0
 16 18  1  0  0  0  0
 18 47  1  0  0  0  0
 18 19  2  0  0  0  0
 19 13  1  0  0  0  0
 19 48  1  0  0  0  0
  2 20  1  0  0  0  0
 20 21  2  0  0  0  0
 21 49  1  0  0  0  0
 21 22  1  0  0  0  0
 22 50  1  0  0  0  0
 22 23  2  0  0  0  0
 23 24  1  0  0  0  0
 24 25  1  0  0  0  0
 25 51  1  0  0  0  0
 25 52  1  0  0  0  0
 25 26  1  0  0  0  0
 26 53  1  0  0  0  0
 26 54  1  0  0  0  0
 26 27  1  0  0  0  0
 27 28  1  0  0  0  0
 28 55  1  0  0  0  0
 28 56  1  0  0  0  0
 28 29  1  0  0  0  0
 29 57  1  0  0  0  0
 29 58  1  0  0  0  0
 29 30  1  0  0  0  0
 30 59  1  0  0  0  0
 30 60  1  0  0  0  0
 30 31  1  0  0  0  0
 31 27  1  0  0  0  0
 31 61  1  0  0  0  0
 31 62  1  0  0  0  0
 23 32  1  0  0  0  0
 32 63  1  0  0  0  0
 32 33  2  0  0  0  0
 33 20  1  0  0  0  0
 33 64  1  0  0  0  0
M  END
>  <LOGBIO>
7.5700

>  <PRED_LOGBIO>
7.9200

>  <XV_RES>
-0.4640

>  <WHL_TMPL>
1

>  <ANCH>
2-3;17-16

$$$$
ROW47
  -MTS-   01071501573D 0   0.00000     0.00000     0

 40 42  0  0  0  0  0  0  0  0999 V2000
   -0.4480    2.6650   -1.3640 C   0  0  0  0  0  0  0  0  0  0  0  0
   -0.4450    2.2540    0.0060 O   0  0  0  0  0  0  0  0  0  0  0  0
   -0.6010    0.9200    0.2780 C   0  0  0  0  0  0  0  0  0  0  0  0
   -1.8820    0.3890    0.4640 C   0  0  0  0  0  0  0  0  0  0  0  0
   -2.0410   -0.9740    0.7420 C   0  0  0  0  0  0  0  0  0  0  0  0
   -0.9190   -1.8050    0.8340 C   0  0  0  0  0  0  0  0  0  0  0  0
    0.3630   -1.2740    0.6470 C   0  0  0  0  0  0  0  0  0  0  0  0
    0.5220    0.0890    0.3690 C   0  0  0  0  0  0  0  0  0  0  0  0
    1.8490    0.7110    0.1610 C   0  0  0  0  0  0  0  0  0  0  0  0
    1.9630    1.9360    0.1810 O   0  0  0  0  0  0  0  0  0  0  0  0
    2.9170   -0.0530   -0.0470 N   0  0  0  0  0  0  0  0  0  0  0  0
    4.1450    0.5230   -0.2390 C   0  0  0  0  0  0  0  0  0  0  0  0
    5.0420    0.8280    0.6800 N   0  0  0  0  0  0  0  0  0  0  0  0
    6.2380    1.4150    0.2500 C   0  0  0  0  0  0  0  0  0  0  0  0
    6.3800    1.6240   -1.0660 C   0  0  0  0  0  0  0  0  0  0  0  0
    7.4490    2.1790   -1.7170 N   0  0  0  0  0  0  0  0  0  0  0  0
    7.4970    3.4920   -1.9190 C   0  0  0  0  0  0  0  0  0  0  0  0
    6.5800    4.2090   -1.5210 O   0  0  0  0  0  0  0  0  0  0  0  0
    8.6760    4.1040   -2.6370 C   0  0  0  0  0  0  0  0  0  0  0  0
    4.8730    1.0200   -1.7730 S   0  0  0  0  0  0  0  0  0  0  0  0
    7.3010    1.7900    1.2090 C   0  0  0  0  0  0  0  0  0  0  0  0
    7.9630    0.9800    2.0460 C   0  0  0  0  0  0  0  0  0  0  0  0
    8.9840    1.6240    2.9010 C   0  0  0  0  0  0  0  0  0  0  0  0
    9.1330    2.9470    2.7440 C   0  0  0  0  0  0  0  0  0  0  0  0
    7.9670    3.4050    1.4940 S   0  0  0  0  0  0  0  0  0  0  0  0
   -1.3960    2.3920   -1.8230 H   0  0  0  0  0  0  0  0  0  0  0  0
   -0.3150    3.7430   -1.4190 H   0  0  0  0  0  0  0  0  0  0  0  0
    0.3660    2.1720   -1.8920 H   0  0  0  0  0  0  0  0  0  0  0  0
   -2.7480    1.0300    0.3940 H   0  0  0  0  0  0  0  0  0  0  0  0
   -3.0300   -1.3840    0.8860 H   0  0  0  0  0  0  0  0  0  0  0  0
   -1.0410   -2.8570    1.0480 H   0  0  0  0  0  0  0  0  0  0  0  0
    1.2290   -1.9150    0.7170 H   0  0  0  0  0  0  0  0  0  0  0  0
    2.8230   -1.0590   -0.0630 H   0  0  0  0  0  0  0  0  0  0  0  0
    8.2020    1.5900   -2.0450 H   0  0  0  0  0  0  0  0  0  0  0  0
    8.7500    3.6820   -3.6370 H   0  0  0  0  0  0  0  0  0  0  0  0
    8.5390    5.1810   -2.7080 H   0  0  0  0  0  0  0  0  0  0  0  0
    9.5880    3.8900   -2.0840 H   0  0  0  0  0  0  0  0  0  0  0  0
    7.7630   -0.0810    2.0930 H   0  0  0  0  0  0  0  0  0  0  0  0
    9.5740    1.0620    3.6100 H   0  0  0  0  0  0  0  0  0  0  0  0
    9.8180    3.5950    3.2700 H   0  0  0  0  0  0  0  0  0  0  0  0
  1 26  1  0  0  0  0
  1 27  1  0  0  0  0
  1 28  1  0  0  0  0
  1  2  1  0  0  0  0
  2  3  1  0  0  0  0
  3  4  2  0  0  0  0
  4 29  1  0  0  0  0
  4  5  1  0  0  0  0
  5 30  1  0  0  0  0
  5  6  2  0  0  0  0
  6 31  1  0  0  0  0
  6  7  1  0  0  0  0
  7 32  1  0  0  0  0
  7  8  2  0  0  0  0
  8  3  1  0  0  0  0
  8  9  1  0  0  0  0
  9 10  2  0  0  0  0
  9 11  1  0  0  0  0
 11 33  1  0  0  0  0
 11 12  1  0  0  0  0
 12 13  2  0  0  0  0
 13 14  1  0  0  0  0
 14 15  2  0  0  0  0
 15 16  1  0  0  0  0
 16 34  1  0  0  0  0
 16 17  1  0  0  0  0
 17 18  2  0  0  0  0
 17 19  1  0  0  0  0
 19 35  1  0  0  0  0
 19 36  1  0  0  0  0
 19 37  1  0  0  0  0
 15 20  1  0  0  0  0
 20 12  1  0  0  0  0
 14 21  1  0  0  0  0
 21 22  2  0  0  0  0
 22 38  1  0  0  0  0
 22 23  1  0  0  0  0
 23 39  1  0  0  0  0
 23 24  2  0  0  0  0
 24 40  1  0  0  0  0
 24 25  1  0  0  0  0
 25 21  1  0  0  0  0
M  END
>  <LOGBIO>
4.7200

>  <PRED_LOGBIO>
4.9800

>  <XV_RES>
-0.5590

>  <WHL_TMPL>
2

>  <ANCH>
9-11;13-15

$$$$
ROW48
  -MTS-   01071501573D 0   0.00000     0.00000     0

 42 45  0  0  1  0  0  0  0  0999 V2000
    2.2630    2.0900   -7.7810 C   0  0  0  0  0  0  0  0  0  0  0  0
    0.9660    2.4400   -7.2910 O   0  0  0  0  0  0  0  0  0  0  0  0
    0.3840    1.6150   -6.3650 C   0  0  0  0  0  0  0  0  0  0  0  0
   -0.4240    0.5520   -6.7840 C   0  0  0  0  0  0  0  0  0  0  0  0
   -1.0190   -0.2910   -5.8380 C   0  0  0  0  0  0  0  0  0  0  0  0
   -0.8050   -0.0710   -4.4720 C   0  0  0  0  0  0  0  0  0  0  0  0
   -1.3870   -0.8960   -3.5460 O   0  0  0  0  0  0  0  0  0  0  0  0
   -2.6840   -0.5450   -3.0560 C   0  0  0  0  0  0  0  0  0  0  0  0
    0.0030    0.9920   -4.0520 C   0  0  0  0  0  0  0  0  0  0  0  0
    0.5980    1.8350   -4.9990 C   0  0  0  0  0  0  0  0  0  0  0  0
    0.2190    1.2150   -2.6720 N   0  0  0  0  0  0  0  0  0  0  0  0
    1.4270    1.1890   -2.1170 C   0  0  0  0  0  0  0  0  0  0  0  0
    2.4790    0.9750   -2.7170 O   0  0  0  0  0  0  0  0  0  0  0  0
    1.3110    1.4630   -0.6410 C   0  0  1  0  0  0  0  0  0  0  0  0
    1.6710    0.5250    0.3770 O   0  0  0  0  0  0  0  0  0  0  0  0
    0.5180   -0.1810    0.7420 N   0  0  0  0  0  0  0  0  0  0  0  0
   -0.5870    0.4010    0.3160 C   0  0  0  0  0  0  0  0  0  0  0  0
   -0.2030    1.6550   -0.4320 C   0  0  1  0  0  0  0  0  0  0  0  0
   -0.7700    1.4680   -1.8190 C   0  0  0  0  0  0  0  0  0  0  0  0
   -1.9620    1.5380   -2.1140 O   0  0  0  0  0  0  0  0  0  0  0  0
   -1.9660   -0.0900    0.5350 C   0  0  0  0  0  0  0  0  0  0  0  0
   -2.2370   -1.4440    0.7960 C   0  0  0  0  0  0  0  0  0  0  0  0
   -3.5470   -1.8860    1.0000 C   0  0  0  0  0  0  0  0  0  0  0  0
   -4.5940   -0.9720    0.9440 C   0  0  0  0  0  0  0  0  0  0  0  0
   -4.3500    0.3720    0.6900 C   0  0  0  0  0  0  0  0  0  0  0  0
   -3.0410    0.8120    0.4870 C   0  0  0  0  0  0  0  0  0  0  0  0
   -2.7380    2.4960    0.1710 Cl  0  0  0  0  0  0  0  0  0  0  0  0
    2.9670    2.0540   -6.9520 H   0  0  0  0  0  0  0  0  0  0  0  0
    2.5910    2.8340   -8.5040 H   0  0  0  0  0  0  0  0  0  0  0  0
    2.2180    1.1140   -8.2610 H   0  0  0  0  0  0  0  0  0  0  0  0
   -0.5890    0.3820   -7.8380 H   0  0  0  0  0  0  0  0  0  0  0  0
   -1.6420   -1.1110   -6.1620 H   0  0  0  0  0  0  0  0  0  0  0  0
   -2.6390    0.4300   -2.5770 H   0  0  0  0  0  0  0  0  0  0  0  0
   -3.0120   -1.2900   -2.3330 H   0  0  0  0  0  0  0  0  0  0  0  0
   -3.3880   -0.5100   -3.8850 H   0  0  0  0  0  0  0  0  0  0  0  0
    1.2210    2.6550   -4.6750 H   0  0  0  0  0  0  0  0  0  0  0  0
    1.7960    2.4140   -0.4350 H   0  0  0  0  0  0  0  0  0  0  0  0
   -0.4770    2.5870    0.0570 H   0  0  0  0  0  0  0  0  0  0  0  0
   -1.4230   -2.1520    0.8390 H   0  0  0  0  0  0  0  0  0  0  0  0
   -3.7450   -2.9290    1.2000 H   0  0  0  0  0  0  0  0  0  0  0  0
   -5.6080   -1.3110    1.1000 H   0  0  0  0  0  0  0  0  0  0  0  0
   -5.1700    1.0740    0.6500 H   0  0  0  0  0  0  0  0  0  0  0  0
  1 28  1  0  0  0  0
  1 29  1  0  0  0  0
  1 30  1  0  0  0  0
  1  2  1  0  0  0  0
  2  3  1  0  0  0  0
  3  4  2  0  0  0  0
  4 31  1  0  0  0  0
  4  5  1  0  0  0  0
  5 32  1  0  0  0  0
  5  6  2  0  0  0  0
  6  7  1  0  0  0  0
  7  8  1  0  0  0  0
  8 33  1  0  0  0  0
  8 34  1  0  0  0  0
  8 35  1  0  0  0  0
  6  9  1  0  0  0  0
  9 10  2  0  0  0  0
 10  3  1  0  0  0  0
 10 36  1  0  0  0  0
  9 11  1  0  0  0  0
 11 12  1  0  0  0  0
 12 13  2  0  0  0  0
 12 14  1  0  0  0  0
 14 37  1  0  0  0  0
 14 15  1  0  0  0  0
 15 16  1  0  0  0  0
 16 17  2  0  0  0  0
 17 18  1  0  0  0  0
 18 14  1  0  0  0  0
 18 38  1  0  0  0  0
 18 19  1  0  0  0  0
 19 11  1  0  0  0  0
 19 20  2  0  0  0  0
 17 21  1  0  0  0  0
 21 22  2  0  0  0  0
 22 39  1  0  0  0  0
 22 23  1  0  0  0  0
 23 40  1  0  0  0  0
 23 24  2  0  0  0  0
 24 41  1  0  0  0  0
 24 25  1  0  0  0  0
 25 42  1  0  0  0  0
 25 26  2  0  0  0  0
 26 21  1  0  0  0  0
 26 27  1  0  0  0  0
M  END
>  <LOGBIO>
5.0100

>  <PRED_LOGBIO>
5.0400

>  <XV_RES>
-0.2080

>  <WHL_TMPL>
1

>  <ANCH>
13-23;32-33

$$$$
ROW49
  -MTS-   01071501573D 0   0.00000     0.00000     0

 65 69  0  0  1  0  0  0  0  0999 V2000
    7.9800    5.6610    2.3010 C   0  0  0  0  0  0  0  0  0  0  0  0
    7.2430    6.7990    3.0020 C   0  0  2  0  0  0  0  0  0  0  0  0
    5.7160    6.6550    2.8700 C   0  0  0  0  0  0  0  0  0  0  0  0
    5.1610    7.0270    4.1800 N   0  0  0  0  0  0  0  0  0  0  0  0
    3.8360    6.4230    4.3830 C   0  0  0  0  0  0  0  0  0  0  0  0
    3.7260    5.1450    3.5530 C   0  0  0  0  0  0  0  0  0  0  0  0
    2.4380    4.5580    3.7500 O   0  0  0  0  0  0  0  0  0  0  0  0
    2.1510    3.3960    3.0830 C   0  0  0  0  0  0  0  0  0  0  0  0
    1.5700    3.4440    1.8100 C   0  0  0  0  0  0  0  0  0  0  0  0
    1.2770    2.2570    1.1290 C   0  0  0  0  0  0  0  0  0  0  0  0
    1.5660    1.0210    1.7190 C   0  0  0  0  0  0  0  0  0  0  0  0
    2.1480    0.9730    2.9920 C   0  0  0  0  0  0  0  0  0  0  0  0
    2.4400    2.1600    3.6740 C   0  0  0  0  0  0  0  0  0  0  0  0
    1.2510   -0.2590    0.9840 C   0  0  2  0  0  0  0  0  0  0  0  0
    2.0010   -0.2210   -0.2330 O   0  0  0  0  0  0  0  0  0  0  0  0
    1.9310    1.0150   -0.8180 C   0  0  0  0  0  0  0  0  0  0  0  0
    3.1890    1.4830   -1.2170 C   0  0  0  0  0  0  0  0  0  0  0  0
    3.3070    2.7340   -1.8350 C   0  0  0  0  0  0  0  0  0  0  0  0
    2.1670    3.5160   -2.0550 C   0  0  0  0  0  0  0  0  0  0  0  0
    2.2830    4.7400   -2.6600 O   0  0  0  0  0  0  0  0  0  0  0  0
    0.9100    3.0490   -1.6560 C   0  0  0  0  0  0  0  0  0  0  0  0
    0.7910    1.7980   -1.0380 C   0  0  0  0  0  0  0  0  0  0  0  0
   -0.7190    1.0650   -0.4770 S   0  0  0  0  0  0  0  0  0  0  0  0
   -0.2640   -0.2400    0.7070 C   0  0  2  0  0  0  0  0  0  0  0  0
   -0.9280    0.1240    2.0140 C   0  0  0  0  0  0  0  0  0  0  0  0
   -0.6200   -0.5900    3.1780 C   0  0  0  0  0  0  0  0  0  0  0  0
   -1.2360   -0.2520    4.3890 C   0  0  0  0  0  0  0  0  0  0  0  0
   -2.1590    0.7980    4.4360 C   0  0  0  0  0  0  0  0  0  0  0  0
   -2.7620    1.1290    5.6210 O   0  0  0  0  0  0  0  0  0  0  0  0
   -2.4670    1.5120    3.2720 C   0  0  0  0  0  0  0  0  0  0  0  0
   -1.8520    1.1750    2.0610 C   0  0  0  0  0  0  0  0  0  0  0  0
    6.1290    6.5170    5.1610 C   0  0  0  0  0  0  0  0  0  0  0  0
    7.5010    6.7960    4.5200 C   0  0  1  0  0  0  0  0  0  0  0  0
    8.4760    5.6770    4.8770 C   0  0  0  0  0  0  0  0  0  0  0  0
    8.9210    5.4700    2.8120 H   0  0  0  0  0  0  0  0  0  0  0  0
    8.1780    5.9390    1.2680 H   0  0  0  0  0  0  0  0  0  0  0  0
    7.3660    4.7630    2.3240 H   0  0  0  0  0  0  0  0  0  0  0  0
    7.6030    7.7130    2.5350 H   0  0  0  0  0  0  0  0  0  0  0  0
    5.4690    5.6170    2.6570 H   0  0  0  0  0  0  0  0  0  0  0  0
    5.3530    7.3500    2.1160 H   0  0  0  0  0  0  0  0  0  0  0  0
    3.7040    6.1840    5.4360 H   0  0  0  0  0  0  0  0  0  0  0  0
    3.0660    7.1250    4.0710 H   0  0  0  0  0  0  0  0  0  0  0  0
    3.8580    5.3840    2.5000 H   0  0  0  0  0  0  0  0  0  0  0  0
    4.4970    4.4430    3.8650 H   0  0  0  0  0  0  0  0  0  0  0  0
    1.3470    4.3980    1.3550 H   0  0  0  0  0  0  0  0  0  0  0  0
    0.8290    2.2940    0.1470 H   0  0  0  0  0  0  0  0  0  0  0  0
    2.3710    0.0190    3.4480 H   0  0  0  0  0  0  0  0  0  0  0  0
    2.8890    2.1220    4.6550 H   0  0  0  0  0  0  0  0  0  0  0  0
    1.5100   -1.1240    1.5920 H   0  0  0  0  0  0  0  0  0  0  0  0
    4.0680    0.8790   -1.0480 H   0  0  0  0  0  0  0  0  0  0  0  0
    4.2770    3.0950   -2.1430 H   0  0  0  0  0  0  0  0  0  0  0  0
    2.2010    4.6610   -3.6230 H   0  0  0  0  0  0  0  0  0  0  0  0
    0.0300    3.6520   -1.8260 H   0  0  0  0  0  0  0  0  0  0  0  0
   -0.6160   -1.1930    0.3180 H   0  0  0  0  0  0  0  0  0  0  0  0
    0.0930   -1.4010    3.1420 H   0  0  0  0  0  0  0  0  0  0  0  0
   -0.9980   -0.8030    5.2870 H   0  0  0  0  0  0  0  0  0  0  0  0
   -3.5860    0.6310    5.7430 H   0  0  0  0  0  0  0  0  0  0  0  0
   -3.1800    2.3230    3.3080 H   0  0  0  0  0  0  0  0  0  0  0  0
   -2.0890    1.7250    1.1620 H   0  0  0  0  0  0  0  0  0  0  0  0
    5.9870    5.4530    5.3380 H   0  0  0  0  0  0  0  0  0  0  0  0
    6.0300    7.0310    6.1150 H   0  0  0  0  0  0  0  0  0  0  0  0
    7.8640    7.7720    4.8350 H   0  0  0  0  0  0  0  0  0  0  0  0
    8.2140    5.2640    5.8490 H   0  0  0  0  0  0  0  0  0  0  0  0
    8.4200    4.8940    4.1230 H   0  0  0  0  0  0  0  0  0  0  0  0
    9.4880    6.0750    4.9130 H   0  0  0  0  0  0  0  0  0  0  0  0
  1 35  1  0  0  0  0
  1 36  1  0  0  0  0
  1 37  1  0  0  0  0
  1  2  1  0  0  0  0
  2 38  1  0  0  0  0
  2  3  1  0  0  0  0
  3 39  1  0  0  0  0
  3 40  1  0  0  0  0
  3  4  1  0  0  0  0
  4  5  1  0  0  0  0
  5 41  1  0  0  0  0
  5 42  1  0  0  0  0
  5  6  1  0  0  0  0
  6 43  1  0  0  0  0
  6 44  1  0  0  0  0
  6  7  1  0  0  0  0
  7  8  1  0  0  0  0
  8  9  2  0  0  0  0
  9 45  1  0  0  0  0
  9 10  1  0  0  0  0
 10 46  1  0  0  0  0
 10 11  2  0  0  0  0
 11 12  1  0  0  0  0
 12 47  1  0  0  0  0
 12 13  2  0  0  0  0
 13  8  1  0  0  0  0
 13 48  1  0  0  0  0
 11 14  1  0  0  0  0
 14 49  1  0  0  0  0
 14 15  1  0  0  0  0
 15 16  1  0  0  0  0
 16 17  1  0  0  0  0
 17 50  1  0  0  0  0
 17 18  2  0  0  0  0
 18 51  1  0  0  0  0
 18 19  1  0  0  0  0
 19 20  1  0  0  0  0
 20 52  1  0  0  0  0
 19 21  2  0  0  0  0
 21 53  1  0  0  0  0
 21 22  1  0  0  0  0
 22 16  2  0  0  0  0
 22 23  1  0  0  0  0
 23 24  1  0  0  0  0
 24 14  1  0  0  0  0
 24 54  1  0  0  0  0
 24 25  1  0  0  0  0
 25 26  2  0  0  0  0
 26 55  1  0  0  0  0
 26 27  1  0  0  0  0
 27 56  1  0  0  0  0
 27 28  2  0  0  0  0
 28 29  1  0  0  0  0
 29 57  1  0  0  0  0
 28 30  1  0  0  0  0
 30 58  1  0  0  0  0
 30 31  2  0  0  0  0
 31 25  1  0  0  0  0
 31 59  1  0  0  0  0
  4 32  1  0  0  0  0
 32 60  1  0  0  0  0
 32 61  1  0  0  0  0
 32 33  1  0  0  0  0
 33  2  1  0  0  0  0
 33 62  1  0  0  0  0
 33 34  1  0  0  0  0
 34 63  1  0  0  0  0
 34 64  1  0  0  0  0
 34 65  1  0  0  0  0
M  END
>  <LOGBIO>
9.4000

>  <PRED_LOGBIO>
9.2600

>  <XV_RES>
0.2470

>  <WHL_TMPL>
1

>  <ANCH>
4-6;32-31

$$$$
ROW50
  -MTS-   01071501573D 0   0.00000     0.00000     0

 81 85  0  0  1  0  0  0  0  0999 V2000
   -5.1290   -3.2090   -2.4670 C   0  0  0  0  0  0  0  0  0  0  0  0
   -4.5540   -4.2930   -1.5600 C   0  0  2  0  0  0  0  0  0  0  0  0
   -5.6250   -5.3470   -1.2830 C   0  0  0  0  0  0  0  0  0  0  0  0
   -6.0760   -5.9730   -2.6020 C   0  0  0  0  0  0  0  0  0  0  0  0
   -7.1340   -7.0140   -2.3280 C   0  0  0  0  0  0  0  0  0  0  0  0
   -6.7640   -8.3440   -2.0940 C   0  0  0  0  0  0  0  0  0  0  0  0
   -7.7450   -9.3100   -1.8410 C   0  0  0  0  0  0  0  0  0  0  0  0
   -9.0970   -8.9460   -1.8210 C   0  0  0  0  0  0  0  0  0  0  0  0
  -10.0570   -9.8910   -1.5730 O   0  0  0  0  0  0  0  0  0  0  0  0
   -9.4670   -7.6160   -2.0550 C   0  0  0  0  0  0  0  0  0  0  0  0
   -8.4860   -6.6500   -2.3080 C   0  0  0  0  0  0  0  0  0  0  0  0
   -4.1190   -3.6910   -0.2910 N   0  0  0  0  0  0  0  0  0  0  0  0
   -3.1870   -2.7420   -0.2900 C   0  0  0  0  0  0  0  0  0  0  0  0
   -2.6880   -2.3690   -1.3500 O   0  0  0  0  0  0  0  0  0  0  0  0
   -2.7400   -2.1240    1.0130 C   0  0  0  0  0  0  0  0  0  0  0  0
   -1.6820   -1.0820    0.7400 C   0  0  0  0  0  0  0  0  0  0  0  0
   -0.3590   -1.2910    0.6920 C   0  0  0  0  0  0  0  0  0  0  0  0
    0.2980   -0.1200    0.4200 N   0  0  0  0  0  0  0  0  0  0  0  0
   -0.6510    0.9200    0.2810 C   0  0  0  0  0  0  0  0  0  0  0  0
   -0.5290    2.2870    0.0070 C   0  0  0  0  0  0  0  0  0  0  0  0
    0.7100    2.8400   -0.1830 O   0  0  0  0  0  0  0  0  0  0  0  0
    1.2340    2.8700   -1.5130 C   0  0  0  0  0  0  0  0  0  0  0  0
    2.6160    3.5230   -1.5020 C   0  0  0  0  0  0  0  0  0  0  0  0
    3.1760    3.5550   -2.9230 C   0  0  0  0  0  0  0  0  0  0  0  0
    4.5050    4.1830   -2.9110 N   0  0  0  0  0  0  0  0  0  0  0  0
    5.5330    3.1520   -2.7050 C   0  0  0  0  0  0  0  0  0  0  0  0
    6.9400    3.7750   -2.6530 C   0  0  0  0  0  0  0  0  0  0  0  0
    7.2240    4.6250   -3.9070 C   0  0  0  0  0  0  0  0  0  0  0  0
    6.0810    5.6200   -4.1790 C   0  0  0  0  0  0  0  0  0  0  0  0
    4.7110    4.9180   -4.1680 C   0  0  0  0  0  0  0  0  0  0  0  0
   -1.6730    3.0900   -0.0720 C   0  0  0  0  0  0  0  0  0  0  0  0
   -2.9390    2.5250    0.1220 C   0  0  0  0  0  0  0  0  0  0  0  0
   -3.0610    1.1580    0.3960 C   0  0  0  0  0  0  0  0  0  0  0  0
   -1.9170    0.3550    0.4760 C   0  0  0  0  0  0  0  0  0  0  0  0
    0.2980   -2.6000    0.9030 C   0  0  0  0  0  0  0  0  0  0  0  0
   -0.4770   -3.7450    1.1220 C   0  0  0  0  0  0  0  0  0  0  0  0
    0.1440   -4.9840    1.3210 C   0  0  0  0  0  0  0  0  0  0  0  0
    1.5410   -5.0770    1.3010 C   0  0  0  0  0  0  0  0  0  0  0  0
    2.3160   -3.9320    1.0820 C   0  0  0  0  0  0  0  0  0  0  0  0
    1.6950   -2.6940    0.8830 C   0  0  0  0  0  0  0  0  0  0  0  0
   -5.9800   -2.7410   -1.9770 H   0  0  0  0  0  0  0  0  0  0  0  0
   -5.4500   -3.6550   -3.4060 H   0  0  0  0  0  0  0  0  0  0  0  0
   -4.3660   -2.4580   -2.6640 H   0  0  0  0  0  0  0  0  0  0  0  0
   -3.7020   -4.7610   -2.0490 H   0  0  0  0  0  0  0  0  0  0  0  0
   -5.2140   -6.1200   -0.6360 H   0  0  0  0  0  0  0  0  0  0  0  0
   -6.4760   -4.8790   -0.7930 H   0  0  0  0  0  0  0  0  0  0  0  0
   -6.4860   -5.2000   -3.2480 H   0  0  0  0  0  0  0  0  0  0  0  0
   -5.2250   -6.4410   -3.0910 H   0  0  0  0  0  0  0  0  0  0  0  0
   -5.7210   -8.6250   -2.1090 H   0  0  0  0  0  0  0  0  0  0  0  0
   -7.4600  -10.3350   -1.6600 H   0  0  0  0  0  0  0  0  0  0  0  0
  -10.3600  -10.3030   -2.3970 H   0  0  0  0  0  0  0  0  0  0  0  0
  -10.5100   -7.3350   -2.0400 H   0  0  0  0  0  0  0  0  0  0  0  0
   -8.7720   -5.6250   -2.4890 H   0  0  0  0  0  0  0  0  0  0  0  0
   -4.5290   -3.9970    0.5800 H   0  0  0  0  0  0  0  0  0  0  0  0
   -2.3300   -2.8970    1.6600 H   0  0  0  0  0  0  0  0  0  0  0  0
   -3.5920   -1.6560    1.5030 H   0  0  0  0  0  0  0  0  0  0  0  0
    1.2990   -0.0160    0.3330 H   0  0  0  0  0  0  0  0  0  0  0  0
    1.3170    1.8540   -1.8940 H   0  0  0  0  0  0  0  0  0  0  0  0
    0.5680    3.4440   -2.1530 H   0  0  0  0  0  0  0  0  0  0  0  0
    2.5340    4.5390   -1.1210 H   0  0  0  0  0  0  0  0  0  0  0  0
    3.2830    2.9490   -0.8620 H   0  0  0  0  0  0  0  0  0  0  0  0
    3.2590    2.5390   -3.3030 H   0  0  0  0  0  0  0  0  0  0  0  0
    2.5090    4.1290   -3.5630 H   0  0  0  0  0  0  0  0  0  0  0  0
    5.4870    2.4280   -3.5160 H   0  0  0  0  0  0  0  0  0  0  0  0
    5.3440    2.6340   -1.7670 H   0  0  0  0  0  0  0  0  0  0  0  0
    7.0280    4.3990   -1.7660 H   0  0  0  0  0  0  0  0  0  0  0  0
    7.6840    2.9850   -2.5760 H   0  0  0  0  0  0  0  0  0  0  0  0
    7.3470    3.9710   -4.7670 H   0  0  0  0  0  0  0  0  0  0  0  0
    8.1540    5.1710   -3.7710 H   0  0  0  0  0  0  0  0  0  0  0  0
    6.0930    6.4030   -3.4240 H   0  0  0  0  0  0  0  0  0  0  0  0
    6.2360    6.0940   -5.1460 H   0  0  0  0  0  0  0  0  0  0  0  0
    4.6500    4.2280   -5.0060 H   0  0  0  0  0  0  0  0  0  0  0  0
    3.9230    5.6590   -4.2840 H   0  0  0  0  0  0  0  0  0  0  0  0
   -1.5790    4.1450   -0.2840 H   0  0  0  0  0  0  0  0  0  0  0  0
   -3.8220    3.1440    0.0610 H   0  0  0  0  0  0  0  0  0  0  0  0
   -4.0380    0.7220    0.5460 H   0  0  0  0  0  0  0  0  0  0  0  0
   -1.5550   -3.6730    1.1370 H   0  0  0  0  0  0  0  0  0  0  0  0
   -0.4540   -5.8670    1.4900 H   0  0  0  0  0  0  0  0  0  0  0  0
    2.0210   -6.0330    1.4550 H   0  0  0  0  0  0  0  0  0  0  0  0
    3.3940   -4.0040    1.0670 H   0  0  0  0  0  0  0  0  0  0  0  0
    2.2930   -1.8100    0.7140 H   0  0  0  0  0  0  0  0  0  0  0  0
  1 41  1  0  0  0  0
  1 42  1  0  0  0  0
  1 43  1  0  0  0  0
  1  2  1  0  0  0  0
  2 44  1  0  0  0  0
  2  3  1  0  0  0  0
  3 45  1  0  0  0  0
  3 46  1  0  0  0  0
  3  4  1  0  0  0  0
  4 47  1  0  0  0  0
  4 48  1  0  0  0  0
  4  5  1  0  0  0  0
  5  6  2  0  0  0  0
  6 49  1  0  0  0  0
  6  7  1  0  0  0  0
  7 50  1  0  0  0  0
  7  8  2  0  0  0  0
  8  9  1  0  0  0  0
  9 51  1  0  0  0  0
  8 10  1  0  0  0  0
 10 52  1  0  0  0  0
 10 11  2  0  0  0  0
 11  5  1  0  0  0  0
 11 53  1  0  0  0  0
  2 12  1  0  0  0  0
 12 54  1  0  0  0  0
 12 13  1  0  0  0  0
 13 14  2  0  0  0  0
 13 15  1  0  0  0  0
 15 55  1  0  0  0  0
 15 56  1  0  0  0  0
 15 16  1  0  0  0  0
 16 17  2  0  0  0  0
 17 18  1  0  0  0  0
 18 57  1  0  0  0  0
 18 19  1  0  0  0  0
 19 20  2  0  0  0  0
 20 21  1  0  0  0  0
 21 22  1  0  0  0  0
 22 58  1  0  0  0  0
 22 59  1  0  0  0  0
 22 23  1  0  0  0  0
 23 60  1  0  0  0  0
 23 61  1  0  0  0  0
 23 24  1  0  0  0  0
 24 62  1  0  0  0  0
 24 63  1  0  0  0  0
 24 25  1  0  0  0  0
 25 26  1  0  0  0  0
 26 64  1  0  0  0  0
 26 65  1  0  0  0  0
 26 27  1  0  0  0  0
 27 66  1  0  0  0  0
 27 67  1  0  0  0  0
 27 28  1  0  0  0  0
 28 68  1  0  0  0  0
 28 69  1  0  0  0  0
 28 29  1  0  0  0  0
 29 70  1  0  0  0  0
 29 71  1  0  0  0  0
 29 30  1  0  0  0  0
 30 25  1  0  0  0  0
 30 72  1  0  0  0  0
 30 73  1  0  0  0  0
 20 31  1  0  0  0  0
 31 74  1  0  0  0  0
 31 32  2  0  0  0  0
 32 75  1  0  0  0  0
 32 33  1  0  0  0  0
 33 76  1  0  0  0  0
 33 34  2  0  0  0  0
 34 16  1  0  0  0  0
 34 19  1  0  0  0  0
 17 35  1  0  0  0  0
 35 36  2  0  0  0  0
 36 77  1  0  0  0  0
 36 37  1  0  0  0  0
 37 78  1  0  0  0  0
 37 38  2  0  0  0  0
 38 79  1  0  0  0  0
 38 39  1  0  0  0  0
 39 80  1  0  0  0  0
 39 40  2  0  0  0  0
 40 35  1  0  0  0  0
 40 81  1  0  0  0  0
M  END
>  <LOGBIO>
7.1600

>  <PRED_LOGBIO>
6.9400

>  <XV_RES>
0.1190

>  <WHL_TMPL>
2

>  <ANCH>
35-36;70-68

$$$$
ROW51
  -MTS-   01071501573D 0   0.00000     0.00000     0

 31 33  0  0  0  0  0  0  0  0999 V2000
   -2.1690    1.1320   -2.2060 C   0  0  0  0  0  0  0  0  0  0  0  0
   -1.5320    2.4730   -1.9320 C   0  0  0  0  0  0  0  0  0  0  0  0
   -2.1300    3.6440   -2.4130 C   0  0  0  0  0  0  0  0  0  0  0  0
   -1.5390    4.8880   -2.1580 C   0  0  0  0  0  0  0  0  0  0  0  0
   -2.1250    6.0330   -2.6290 O   0  0  0  0  0  0  0  0  0  0  0  0
   -0.3510    4.9600   -1.4220 C   0  0  0  0  0  0  0  0  0  0  0  0
    0.2480    3.7900   -0.9410 C   0  0  0  0  0  0  0  0  0  0  0  0
   -0.3430    2.5460   -1.1960 C   0  0  0  0  0  0  0  0  0  0  0  0
    0.2620    1.3630   -0.7100 N   0  0  0  0  0  0  0  0  0  0  0  0
    1.5650    1.1080   -0.7800 C   0  0  0  0  0  0  0  0  0  0  0  0
    2.4180    1.8480   -1.2670 O   0  0  0  0  0  0  0  0  0  0  0  0
    1.8130   -0.2180   -0.1710 C   0  0  0  0  0  0  0  0  0  0  0  0
    2.9580   -0.9960    0.0380 C   0  0  0  0  0  0  0  0  0  0  0  0
    2.8510   -2.2450    0.6620 C   0  0  0  0  0  0  0  0  0  0  0  0
    1.5990   -2.7150    1.0770 C   0  0  0  0  0  0  0  0  0  0  0  0
    1.4950   -3.9370    1.6870 O   0  0  0  0  0  0  0  0  0  0  0  0
    0.4550   -1.9370    0.8680 C   0  0  0  0  0  0  0  0  0  0  0  0
    0.5620   -0.6880    0.2440 C   0  0  0  0  0  0  0  0  0  0  0  0
   -0.4040    0.3700   -0.1270 C   0  0  0  0  0  0  0  0  0  0  0  0
   -1.6180    0.3370    0.0700 O   0  0  0  0  0  0  0  0  0  0  0  0
   -2.7060    1.1730   -3.1520 H   0  0  0  0  0  0  0  0  0  0  0  0
   -2.8630    0.8900   -1.4050 H   0  0  0  0  0  0  0  0  0  0  0  0
   -1.3960    0.3680   -2.2610 H   0  0  0  0  0  0  0  0  0  0  0  0
   -3.0470    3.5880   -2.9800 H   0  0  0  0  0  0  0  0  0  0  0  0
   -1.7950    6.2540   -3.5140 H   0  0  0  0  0  0  0  0  0  0  0  0
    0.1050    5.9200   -1.2250 H   0  0  0  0  0  0  0  0  0  0  0  0
    1.1650    3.8460   -0.3730 H   0  0  0  0  0  0  0  0  0  0  0  0
    3.9230   -0.6340   -0.2830 H   0  0  0  0  0  0  0  0  0  0  0  0
    3.7340   -2.8460    0.8220 H   0  0  0  0  0  0  0  0  0  0  0  0
    2.3460   -4.2120    2.0640 H   0  0  0  0  0  0  0  0  0  0  0  0
   -0.5110   -2.3000    1.1890 H   0  0  0  0  0  0  0  0  0  0  0  0
  1 21  1  0  0  0  0
  1 22  1  0  0  0  0
  1 23  1  0  0  0  0
  1  2  1  0  0  0  0
  2  3  2  0  0  0  0
  3 24  1  0  0  0  0
  3  4  1  0  0  0  0
  4  5  1  0  0  0  0
  5 25  1  0  0  0  0
  4  6  2  0  0  0  0
  6 26  1  0  0  0  0
  6  7  1  0  0  0  0
  7 27  1  0  0  0  0
  7  8  2  0  0  0  0
  8  2  1  0  0  0  0
  8  9  1  0  0  0  0
  9 10  1  0  0  0  0
 10 11  2  0  0  0  0
 10 12  1  0  0  0  0
 12 13  2  0  0  0  0
 13 28  1  0  0  0  0
 13 14  1  0  0  0  0
 14 29  1  0  0  0  0
 14 15  2  0  0  0  0
 15 16  1  0  0  0  0
 16 30  1  0  0  0  0
 15 17  1  0  0  0  0
 17 31  1  0  0  0  0
 17 18  2  0  0  0  0
 18 12  1  0  0  0  0
 18 19  1  0  0  0  0
 19  9  1  0  0  0  0
 19 20  2  0  0  0  0
M  END
>  <LOGBIO>
6.1000

>  <PRED_LOGBIO>
6.9100

>  <XV_RES>
-0.9870

>  <WHL_TMPL>
1

>  <ANCH>
28-29;19-20

$$$$
ROW52
  -MTS-   01071501573D 0   0.00000     0.00000     0

 65 70  0  0  0  0  0  0  0  0999 V2000
    5.9900    0.7500   -0.1290 O   0  0  0  0  0  0  0  0  0  0  0  0
    4.6410    0.5510    0.0000 C   0  0  0  0  0  0  0  0  0  0  0  0
    3.7840    1.6470    0.1560 C   0  0  0  0  0  0  0  0  0  0  0  0
    2.4050    1.4440    0.2880 C   0  0  0  0  0  0  0  0  0  0  0  0
    1.8830    0.1450    0.2630 C   0  0  0  0  0  0  0  0  0  0  0  0
    2.7410   -0.9510    0.1060 C   0  0  0  0  0  0  0  0  0  0  0  0
    4.1190   -0.7480   -0.0260 C   0  0  0  0  0  0  0  0  0  0  0  0
    0.4260   -0.0700    0.4020 C   0  0  0  0  0  0  0  0  0  0  0  0
   -0.3930   -1.5990    0.7540 S   0  0  0  0  0  0  0  0  0  0  0  0
   -2.0530   -0.9870    0.7460 C   0  0  0  0  0  0  0  0  0  0  0  0
   -3.3220   -1.5480    0.9390 C   0  0  0  0  0  0  0  0  0  0  0  0
   -4.4630   -0.7410    0.8590 C   0  0  0  0  0  0  0  0  0  0  0  0
   -5.6850   -1.3170    1.0520 O   0  0  0  0  0  0  0  0  0  0  0  0
   -4.3360    0.6260    0.5850 C   0  0  0  0  0  0  0  0  0  0  0  0
   -3.0680    1.1860    0.3910 C   0  0  0  0  0  0  0  0  0  0  0  0
   -1.9260    0.3800    0.4720 C   0  0  0  0  0  0  0  0  0  0  0  0
   -0.5370    0.8550    0.2870 C   0  0  0  0  0  0  0  0  0  0  0  0
   -0.2290    2.2720   -0.0090 C   0  0  0  0  0  0  0  0  0  0  0  0
   -0.1700    2.6580   -1.1760 O   0  0  0  0  0  0  0  0  0  0  0  0
    0.0100    3.2240    1.0980 C   0  0  0  0  0  0  0  0  0  0  0  0
    1.3050    3.4110    1.5940 C   0  0  0  0  0  0  0  0  0  0  0  0
    1.5310    4.3120    2.6420 C   0  0  0  0  0  0  0  0  0  0  0  0
    0.4600    5.0260    3.1930 C   0  0  0  0  0  0  0  0  0  0  0  0
   -0.8360    4.8390    2.6980 C   0  0  0  0  0  0  0  0  0  0  0  0
   -1.0610    3.9380    1.6500 C   0  0  0  0  0  0  0  0  0  0  0  0
    0.6880    5.9360    4.2520 N   0  0  0  0  0  0  0  0  0  0  0  0
    1.5810    7.0950    4.1060 C   0  0  0  0  0  0  0  0  0  0  0  0
    0.8970    8.3930    4.5760 C   0  0  0  0  0  0  0  0  0  0  0  0
    0.2580    8.2540    5.8920 N   0  0  0  0  0  0  0  0  0  0  0  0
   -0.6280    7.0880    6.0230 C   0  0  0  0  0  0  0  0  0  0  0  0
    0.0460    5.7810    5.5660 C   0  0  0  0  0  0  0  0  0  0  0  0
    0.4640    9.1150    6.8850 C   0  0  0  0  0  0  0  0  0  0  0  0
    1.3810    8.9260    7.6820 O   0  0  0  0  0  0  0  0  0  0  0  0
   -0.4110   10.2990    7.0310 C   0  0  0  0  0  0  0  0  0  0  0  0
   -0.0770   11.4990    6.3900 C   0  0  0  0  0  0  0  0  0  0  0  0
   -0.9050   12.6200    6.5280 C   0  0  0  0  0  0  0  0  0  0  0  0
   -2.0660   12.5410    7.3070 C   0  0  0  0  0  0  0  0  0  0  0  0
   -2.4000   11.3410    7.9470 C   0  0  0  0  0  0  0  0  0  0  0  0
   -1.5720   10.2210    7.8090 C   0  0  0  0  0  0  0  0  0  0  0  0
    6.4270    0.7450    0.7370 H   0  0  0  0  0  0  0  0  0  0  0  0
    4.1860    2.6490    0.1760 H   0  0  0  0  0  0  0  0  0  0  0  0
    1.7440    2.2890    0.4090 H   0  0  0  0  0  0  0  0  0  0  0  0
    2.3380   -1.9530    0.0860 H   0  0  0  0  0  0  0  0  0  0  0  0
    4.7810   -1.5930   -0.1470 H   0  0  0  0  0  0  0  0  0  0  0  0
   -3.4190   -2.6020    1.1510 H   0  0  0  0  0  0  0  0  0  0  0  0
   -6.3630   -0.6590    0.8320 H   0  0  0  0  0  0  0  0  0  0  0  0
   -5.2170    1.2480    0.5230 H   0  0  0  0  0  0  0  0  0  0  0  0
   -2.9700    2.2410    0.1800 H   0  0  0  0  0  0  0  0  0  0  0  0
    2.1310    2.8610    1.1690 H   0  0  0  0  0  0  0  0  0  0  0  0
    2.5300    4.4560    3.0240 H   0  0  0  0  0  0  0  0  0  0  0  0
   -1.6610    5.3900    3.1230 H   0  0  0  0  0  0  0  0  0  0  0  0
   -2.0610    3.7940    1.2670 H   0  0  0  0  0  0  0  0  0  0  0  0
    2.4850    6.9320    4.6880 H   0  0  0  0  0  0  0  0  0  0  0  0
    1.8740    7.1980    3.0630 H   0  0  0  0  0  0  0  0  0  0  0  0
    0.1520    8.6930    3.8420 H   0  0  0  0  0  0  0  0  0  0  0  0
    1.6320    9.1940    4.6150 H   0  0  0  0  0  0  0  0  0  0  0  0
   -1.5310    7.2530    5.4380 H   0  0  0  0  0  0  0  0  0  0  0  0
   -0.9420    6.9880    7.0610 H   0  0  0  0  0  0  0  0  0  0  0  0
    0.7910    5.4820    6.2990 H   0  0  0  0  0  0  0  0  0  0  0  0
   -0.6980    4.9890    5.5130 H   0  0  0  0  0  0  0  0  0  0  0  0
    0.8180   11.5600    5.7900 H   0  0  0  0  0  0  0  0  0  0  0  0
   -0.6480   13.5450    6.0340 H   0  0  0  0  0  0  0  0  0  0  0  0
   -2.7040   13.4060    7.4130 H   0  0  0  0  0  0  0  0  0  0  0  0
   -3.2950   11.2810    8.5470 H   0  0  0  0  0  0  0  0  0  0  0  0
   -1.8290    9.2950    8.3030 H   0  0  0  0  0  0  0  0  0  0  0  0
  1 40  1  0  0  0  0
  1  2  1  0  0  0  0
  2  3  2  0  0  0  0
  3 41  1  0  0  0  0
  3  4  1  0  0  0  0
  4 42  1  0  0  0  0
  4  5  2  0  0  0  0
  5  6  1  0  0  0  0
  6 43  1  0  0  0  0
  6  7  2  0  0  0  0
  7  2  1  0  0  0  0
  7 44  1  0  0  0  0
  5  8  1  0  0  0  0
  8  9  1  0  0  0  0
  9 10  1  0  0  0  0
 10 11  2  0  0  0  0
 11 45  1  0  0  0  0
 11 12  1  0  0  0  0
 12 13  1  0  0  0  0
 13 46  1  0  0  0  0
 12 14  2  0  0  0  0
 14 47  1  0  0  0  0
 14 15  1  0  0  0  0
 15 48  1  0  0  0  0
 15 16  2  0  0  0  0
 16 10  1  0  0  0  0
 16 17  1  0  0  0  0
 17  8  2  0  0  0  0
 17 18  1  0  0  0  0
 18 19  2  0  0  0  0
 18 20  1  0  0  0  0
 20 21  2  0  0  0  0
 21 49  1  0  0  0  0
 21 22  1  0  0  0  0
 22 50  1  0  0  0  0
 22 23  2  0  0  0  0
 23 24  1  0  0  0  0
 24 51  1  0  0  0  0
 24 25  2  0  0  0  0
 25 20  1  0  0  0  0
 25 52  1  0  0  0  0
 23 26  1  0  0  0  0
 26 27  1  0  0  0  0
 27 53  1  0  0  0  0
 27 54  1  0  0  0  0
 27 28  1  0  0  0  0
 28 55  1  0  0  0  0
 28 56  1  0  0  0  0
 28 29  1  0  0  0  0
 29 30  1  0  0  0  0
 30 57  1  0  0  0  0
 30 58  1  0  0  0  0
 30 31  1  0  0  0  0
 31 26  1  0  0  0  0
 31 59  1  0  0  0  0
 31 60  1  0  0  0  0
 29 32  1  0  0  0  0
 32 33  2  0  0  0  0
 32 34  1  0  0  0  0
 34 35  2  0  0  0  0
 35 61  1  0  0  0  0
 35 36  1  0  0  0  0
 36 62  1  0  0  0  0
 36 37  2  0  0  0  0
 37 63  1  0  0  0  0
 37 38  1  0  0  0  0
 38 64  1  0  0  0  0
 38 39  2  0  0  0  0
 39 34  1  0  0  0  0
 39 65  1  0  0  0  0
M  END
>  <LOGBIO>
9.0700

>  <PRED_LOGBIO>
9.2900

>  <XV_RES>
-0.2360

>  <WHL_TMPL>
2

>  <ANCH>
3-38;18-21

$$$$
ROW53
  -MTS-   01071501573D 0   0.00000     0.00000     0

 62 66  0  0  1  0  0  0  0  0999 V2000
   -3.7980   -3.2090    1.2530 O   0  0  0  0  0  0  0  0  0  0  0  0
   -3.5470   -1.8860    1.0000 C   0  0  0  0  0  0  0  0  0  0  0  0
   -4.5940   -0.9720    0.9440 C   0  0  0  0  0  0  0  0  0  0  0  0
   -4.3500    0.3720    0.6900 C   0  0  0  0  0  0  0  0  0  0  0  0
   -3.0410    0.8120    0.4870 C   0  0  0  0  0  0  0  0  0  0  0  0
   -1.9660   -0.0900    0.5350 C   0  0  0  0  0  0  0  0  0  0  0  0
   -2.2370   -1.4440    0.7960 C   0  0  0  0  0  0  0  0  0  0  0  0
   -0.7600    0.8170    0.3800 C   0  0  1  0  0  0  0  0  0  0  0  0
   -0.4090   -0.2550   -1.0480 S   0  0  0  0  0  0  0  0  0  0  0  0
    1.1530    0.2600   -1.7030 C   0  0  0  0  0  0  0  0  0  0  0  0
    1.6320   -0.0280   -2.9870 C   0  0  0  0  0  0  0  0  0  0  0  0
    2.8900    0.4400   -3.3850 C   0  0  0  0  0  0  0  0  0  0  0  0
    3.3590    0.1580   -4.6410 O   0  0  0  0  0  0  0  0  0  0  0  0
    3.6690    1.1950   -2.5000 C   0  0  0  0  0  0  0  0  0  0  0  0
    3.1890    1.4830   -1.2170 C   0  0  0  0  0  0  0  0  0  0  0  0
    1.9310    1.0150   -0.8180 C   0  0  0  0  0  0  0  0  0  0  0  0
    1.6230    1.3880    0.4630 O   0  0  0  0  0  0  0  0  0  0  0  0
    0.2990    1.9230    0.5410 C   0  0  1  0  0  0  0  0  0  0  0  0
    0.1400    2.8410   -0.6470 C   0  0  0  0  0  0  0  0  0  0  0  0
   -0.9330    2.6650   -1.5290 C   0  0  0  0  0  0  0  0  0  0  0  0
   -1.0810    3.5170   -2.6300 C   0  0  0  0  0  0  0  0  0  0  0  0
   -0.1560    4.5440   -2.8500 C   0  0  0  0  0  0  0  0  0  0  0  0
   -0.3000    5.3780   -3.9280 O   0  0  0  0  0  0  0  0  0  0  0  0
   -1.0740    6.5680   -3.7570 C   0  0  0  0  0  0  0  0  0  0  0  0
   -1.1070    7.3470   -5.0710 C   0  0  0  0  0  0  0  0  0  0  0  0
   -1.9030    8.5700   -4.8960 N   0  0  0  0  0  0  0  0  0  0  0  0
   -1.0260    9.6660   -4.4590 C   0  0  0  0  0  0  0  0  0  0  0  0
   -1.8290   10.9600   -4.2310 C   0  0  0  0  0  0  0  0  0  0  0  0
   -2.6440   11.3420   -5.4810 C   0  0  0  0  0  0  0  0  0  0  0  0
   -3.4670   10.1480   -6.0000 C   0  0  0  0  0  0  0  0  0  0  0  0
   -2.5940    8.8900   -6.1530 C   0  0  0  0  0  0  0  0  0  0  0  0
    0.9170    4.7210   -1.9680 C   0  0  0  0  0  0  0  0  0  0  0  0
    1.0650    3.8690   -0.8660 C   0  0  0  0  0  0  0  0  0  0  0  0
   -3.7750   -3.3910    2.2050 H   0  0  0  0  0  0  0  0  0  0  0  0
   -5.6080   -1.3110    1.1000 H   0  0  0  0  0  0  0  0  0  0  0  0
   -5.1700    1.0740    0.6500 H   0  0  0  0  0  0  0  0  0  0  0  0
   -2.8530    1.8570    0.2910 H   0  0  0  0  0  0  0  0  0  0  0  0
   -1.4230   -2.1520    0.8390 H   0  0  0  0  0  0  0  0  0  0  0  0
   -0.1780    0.1590    1.0220 H   0  0  0  0  0  0  0  0  0  0  0  0
    1.0320   -0.6110   -3.6690 H   0  0  0  0  0  0  0  0  0  0  0  0
    3.8600   -0.6730   -4.6470 H   0  0  0  0  0  0  0  0  0  0  0  0
    4.6390    1.5560   -2.8080 H   0  0  0  0  0  0  0  0  0  0  0  0
    3.7890    2.0660   -0.5340 H   0  0  0  0  0  0  0  0  0  0  0  0
    0.1360    2.4660    1.4690 H   0  0  0  0  0  0  0  0  0  0  0  0
   -1.6470    1.8720   -1.3600 H   0  0  0  0  0  0  0  0  0  0  0  0
   -1.9080    3.3810   -3.3110 H   0  0  0  0  0  0  0  0  0  0  0  0
   -2.0890    6.3020   -3.4670 H   0  0  0  0  0  0  0  0  0  0  0  0
   -0.6250    7.1840   -2.9810 H   0  0  0  0  0  0  0  0  0  0  0  0
   -0.0930    7.6120   -5.3610 H   0  0  0  0  0  0  0  0  0  0  0  0
   -1.5570    6.7300   -5.8470 H   0  0  0  0  0  0  0  0  0  0  0  0
   -0.2620    9.8420   -5.2130 H   0  0  0  0  0  0  0  0  0  0  0  0
   -0.5360    9.3890   -3.5280 H   0  0  0  0  0  0  0  0  0  0  0  0
   -2.5030   10.8250   -3.3870 H   0  0  0  0  0  0  0  0  0  0  0  0
   -1.1480   11.7710   -3.9820 H   0  0  0  0  0  0  0  0  0  0  0  0
   -1.9690   11.6830   -6.2630 H   0  0  0  0  0  0  0  0  0  0  0  0
   -3.3130   12.1650   -5.2400 H   0  0  0  0  0  0  0  0  0  0  0  0
   -4.2820    9.9420   -5.3090 H   0  0  0  0  0  0  0  0  0  0  0  0
   -3.9080   10.4020   -6.9610 H   0  0  0  0  0  0  0  0  0  0  0  0
   -1.8600    9.0510   -6.9400 H   0  0  0  0  0  0  0  0  0  0  0  0
   -3.2190    8.0480   -6.4440 H   0  0  0  0  0  0  0  0  0  0  0  0
    1.6310    5.5130   -2.1370 H   0  0  0  0  0  0  0  0  0  0  0  0
    1.8920    4.0050   -0.1860 H   0  0  0  0  0  0  0  0  0  0  0  0
  1 34  1  0  0  0  0
  1  2  1  0  0  0  0
  2  3  2  0  0  0  0
  3 35  1  0  0  0  0
  3  4  1  0  0  0  0
  4 36  1  0  0  0  0
  4  5  2  0  0  0  0
  5 37  1  0  0  0  0
  5  6  1  0  0  0  0
  6  7  2  0  0  0  0
  7  2  1  0  0  0  0
  7 38  1  0  0  0  0
  6  8  1  0  0  0  0
  8 39  1  0  0  0  0
  8  9  1  0  0  0  0
  9 10  1  0  0  0  0
 10 11  1  0  0  0  0
 11 40  1  0  0  0  0
 11 12  2  0  0  0  0
 12 13  1  0  0  0  0
 13 41  1  0  0  0  0
 12 14  1  0  0  0  0
 14 42  1  0  0  0  0
 14 15  2  0  0  0  0
 15 43  1  0  0  0  0
 15 16  1  0  0  0  0
 16 10  2  0  0  0  0
 16 17  1  0  0  0  0
 17 18  1  0  0  0  0
 18  8  1  0  0  0  0
 18 44  1  0  0  0  0
 18 19  1  0  0  0  0
 19 20  2  0  0  0  0
 20 45  1  0  0  0  0
 20 21  1  0  0  0  0
 21 46  1  0  0  0  0
 21 22  2  0  0  0  0
 22 23  1  0  0  0  0
 23 24  1  0  0  0  0
 24 47  1  0  0  0  0
 24 48  1  0  0  0  0
 24 25  1  0  0  0  0
 25 49  1  0  0  0  0
 25 50  1  0  0  0  0
 25 26  1  0  0  0  0
 26 27  1  0  0  0  0
 27 51  1  0  0  0  0
 27 52  1  0  0  0  0
 27 28  1  0  0  0  0
 28 53  1  0  0  0  0
 28 54  1  0  0  0  0
 28 29  1  0  0  0  0
 29 55  1  0  0  0  0
 29 56  1  0  0  0  0
 29 30  1  0  0  0  0
 30 57  1  0  0  0  0
 30 58  1  0  0  0  0
 30 31  1  0  0  0  0
 31 26  1  0  0  0  0
 31 59  1  0  0  0  0
 31 60  1  0  0  0  0
 22 32  1  0  0  0  0
 32 61  1  0  0  0  0
 32 33  2  0  0  0  0
 33 19  1  0  0  0  0
 33 62  1  0  0  0  0
M  END
>  <LOGBIO>
8.4000

>  <PRED_LOGBIO>
8.4100

>  <XV_RES>
-0.1000

>  <WHL_TMPL>
1

>  <ANCH>
4-6;24-26

$$$$
ROW54
  -MTS-   01071501573D 0   0.00000     0.00000     0

 69 74  0  0  1  0  0  0  0  0999 V2000
    2.6810    6.5840   -3.9470 O   0  0  0  0  0  0  0  0  0  0  0  0
    2.3390    5.5420   -3.1270 C   0  0  0  0  0  0  0  0  0  0  0  0
    1.1110    5.5540   -2.4550 C   0  0  0  0  0  0  0  0  0  0  0  0
    0.7610    4.4890   -1.6160 C   0  0  0  0  0  0  0  0  0  0  0  0
    1.6400    3.4120   -1.4490 C   0  0  0  0  0  0  0  0  0  0  0  0
    1.2920    2.2060   -0.6630 C   0  0  0  0  0  0  0  0  0  0  0  0
    1.9990    1.0840   -0.8500 C   0  0  0  0  0  0  0  0  0  0  0  0
    3.1200    1.1150   -1.8620 C   0  0  1  0  0  0  0  0  0  0  0  0
    3.7640    2.3910   -1.8810 O   0  0  0  0  0  0  0  0  0  0  0  0
    2.8680    3.4000   -2.1210 C   0  0  0  0  0  0  0  0  0  0  0  0
    3.2180    4.4650   -2.9600 C   0  0  0  0  0  0  0  0  0  0  0  0
    2.7210    1.1600   -3.3170 C   0  0  0  0  0  0  0  0  0  0  0  0
    1.3710    1.2790   -3.6690 C   0  0  0  0  0  0  0  0  0  0  0  0
    1.0010    1.3200   -5.0190 C   0  0  0  0  0  0  0  0  0  0  0  0
    1.9810    1.2430   -6.0160 C   0  0  0  0  0  0  0  0  0  0  0  0
    1.6190    1.2840   -7.3370 O   0  0  0  0  0  0  0  0  0  0  0  0
    1.3320    0.0460   -7.9930 C   0  0  0  0  0  0  0  0  0  0  0  0
    0.9520    0.3160   -9.4480 C   0  0  0  0  0  0  0  0  0  0  0  0
    0.6580   -0.9560  -10.1230 N   0  0  0  0  0  0  0  0  0  0  0  0
   -0.0050   -1.8580   -9.1700 C   0  0  0  0  0  0  0  0  0  0  0  0
   -0.7780   -2.9840   -9.8800 C   0  0  0  0  0  0  0  0  0  0  0  0
    0.0060   -4.2530  -10.2650 C   0  0  0  0  0  0  0  0  0  0  0  0
    1.4510   -3.9950  -10.7290 C   0  0  0  0  0  0  0  0  0  0  0  0
    1.7190   -2.7390  -11.5800 C   0  0  0  0  0  0  0  0  0  0  0  0
    1.8990   -1.4810  -10.7110 C   0  0  0  0  0  0  0  0  0  0  0  0
    3.3300    1.1240   -5.6640 C   0  0  0  0  0  0  0  0  0  0  0  0
    3.7010    1.0820   -4.3140 C   0  0  0  0  0  0  0  0  0  0  0  0
    1.8130   -0.2180   -0.1710 C   0  0  0  0  0  0  0  0  0  0  0  0
    2.9580   -0.9960    0.0380 C   0  0  0  0  0  0  0  0  0  0  0  0
    2.8490   -2.2510    0.6480 C   0  0  0  0  0  0  0  0  0  0  0  0
    1.5960   -2.7280    1.0510 C   0  0  0  0  0  0  0  0  0  0  0  0
    0.4510   -1.9500    0.8420 C   0  0  0  0  0  0  0  0  0  0  0  0
    0.5600   -0.6950    0.2310 C   0  0  0  0  0  0  0  0  0  0  0  0
   -0.6540   -0.0670    0.1350 O   0  0  0  0  0  0  0  0  0  0  0  0
   -0.7120    1.2030    0.7900 C   0  0  0  0  0  0  0  0  0  0  0  0
    0.1380    2.3870    0.2930 C   0  0  0  0  0  0  0  0  0  0  0  0
    2.3800    6.4240   -4.8560 H   0  0  0  0  0  0  0  0  0  0  0  0
    0.4330    6.3840   -2.5830 H   0  0  0  0  0  0  0  0  0  0  0  0
   -0.1860    4.4980   -1.0970 H   0  0  0  0  0  0  0  0  0  0  0  0
    3.6430    0.1680   -1.7380 H   0  0  0  0  0  0  0  0  0  0  0  0
    4.1650    4.4550   -3.4780 H   0  0  0  0  0  0  0  0  0  0  0  0
    0.6160    1.3380   -2.9000 H   0  0  0  0  0  0  0  0  0  0  0  0
   -0.0400    1.4120   -5.2910 H   0  0  0  0  0  0  0  0  0  0  0  0
    2.2120   -0.5940   -7.9610 H   0  0  0  0  0  0  0  0  0  0  0  0
    0.5060   -0.4500   -7.4880 H   0  0  0  0  0  0  0  0  0  0  0  0
    0.0730    0.9560   -9.4800 H   0  0  0  0  0  0  0  0  0  0  0  0
    1.7790    0.8120   -9.9530 H   0  0  0  0  0  0  0  0  0  0  0  0
    0.7390   -2.2910   -8.5060 H   0  0  0  0  0  0  0  0  0  0  0  0
   -0.6900   -1.2840   -8.5480 H   0  0  0  0  0  0  0  0  0  0  0  0
   -1.2270   -2.5730  -10.7830 H   0  0  0  0  0  0  0  0  0  0  0  0
   -1.6130   -3.2770   -9.2470 H   0  0  0  0  0  0  0  0  0  0  0  0
   -0.5310   -4.7750  -11.0540 H   0  0  0  0  0  0  0  0  0  0  0  0
    0.0230   -4.9300   -9.4140 H   0  0  0  0  0  0  0  0  0  0  0  0
    2.0880   -3.9510   -9.8480 H   0  0  0  0  0  0  0  0  0  0  0  0
    1.7890   -4.8640  -11.2890 H   0  0  0  0  0  0  0  0  0  0  0  0
    0.8910   -2.5880  -12.2700 H   0  0  0  0  0  0  0  0  0  0  0  0
    2.6120   -2.8950  -12.1820 H   0  0  0  0  0  0  0  0  0  0  0  0
    2.6030   -1.7020   -9.9110 H   0  0  0  0  0  0  0  0  0  0  0  0
    2.3620   -0.7010  -11.3120 H   0  0  0  0  0  0  0  0  0  0  0  0
    4.0860    1.0640   -6.4330 H   0  0  0  0  0  0  0  0  0  0  0  0
    4.7420    0.9900   -4.0430 H   0  0  0  0  0  0  0  0  0  0  0  0
    3.9250   -0.6290   -0.2730 H   0  0  0  0  0  0  0  0  0  0  0  0
    3.7320   -2.8520    0.8090 H   0  0  0  0  0  0  0  0  0  0  0  0
    1.5120   -3.6960    1.5220 H   0  0  0  0  0  0  0  0  0  0  0  0
   -0.5160   -2.3170    1.1520 H   0  0  0  0  0  0  0  0  0  0  0  0
   -0.3370    1.0050    1.7920 H   0  0  0  0  0  0  0  0  0  0  0  0
   -1.7460    1.5390    0.7710 H   0  0  0  0  0  0  0  0  0  0  0  0
   -0.5680    3.0030   -0.2600 H   0  0  0  0  0  0  0  0  0  0  0  0
    0.5390    2.8730    1.1810 H   0  0  0  0  0  0  0  0  0  0  0  0
  1 37  1  0  0  0  0
  1  2  1  0  0  0  0
  2  3  1  0  0  0  0
  3 38  1  0  0  0  0
  3  4  2  0  0  0  0
  4 39  1  0  0  0  0
  4  5  1  0  0  0  0
  5  6  1  0  0  0  0
  6  7  2  0  0  0  0
  7  8  1  0  0  0  0
  8 40  1  0  0  0  0
  8  9  1  0  0  0  0
  9 10  1  0  0  0  0
 10  5  2  0  0  0  0
 10 11  1  0  0  0  0
 11  2  2  0  0  0  0
 11 41  1  0  0  0  0
  8 12  1  0  0  0  0
 12 13  2  0  0  0  0
 13 42  1  0  0  0  0
 13 14  1  0  0  0  0
 14 43  1  0  0  0  0
 14 15  2  0  0  0  0
 15 16  1  0  0  0  0
 16 17  1  0  0  0  0
 17 44  1  0  0  0  0
 17 45  1  0  0  0  0
 17 18  1  0  0  0  0
 18 46  1  0  0  0  0
 18 47  1  0  0  0  0
 18 19  1  0  0  0  0
 19 20  1  0  0  0  0
 20 48  1  0  0  0  0
 20 49  1  0  0  0  0
 20 21  1  0  0  0  0
 21 50  1  0  0  0  0
 21 51  1  0  0  0  0
 21 22  1  0  0  0  0
 22 52  1  0  0  0  0
 22 53  1  0  0  0  0
 22 23  1  0  0  0  0
 23 54  1  0  0  0  0
 23 55  1  0  0  0  0
 23 24  1  0  0  0  0
 24 56  1  0  0  0  0
 24 57  1  0  0  0  0
 24 25  1  0  0  0  0
 25 19  1  0  0  0  0
 25 58  1  0  0  0  0
 25 59  1  0  0  0  0
 15 26  1  0  0  0  0
 26 60  1  0  0  0  0
 26 27  2  0  0  0  0
 27 12  1  0  0  0  0
 27 61  1  0  0  0  0
  7 28  1  0  0  0  0
 28 29  2  0  0  0  0
 29 62  1  0  0  0  0
 29 30  1  0  0  0  0
 30 63  1  0  0  0  0
 30 31  2  0  0  0  0
 31 64  1  0  0  0  0
 31 32  1  0  0  0  0
 32 65  1  0  0  0  0
 32 33  2  0  0  0  0
 33 28  1  0  0  0  0
 33 34  1  0  0  0  0
 34 35  1  0  0  0  0
 35 66  1  0  0  0  0
 35 67  1  0  0  0  0
 35 36  1  0  0  0  0
 36  6  1  0  0  0  0
 36 68  1  0  0  0  0
 36 69  1  0  0  0  0
M  END
>  <LOGBIO>
5.7300

>  <PRED_LOGBIO>
6.8700

>  <XV_RES>
-1.2330

>  <WHL_TMPL>
1

>  <ANCH>
28-29;53-54

$$$$
ROW55
  -MTS-   01071501573D 0   0.00000     0.00000     0

 46 48  0  0  1  0  0  0  0  0999 V2000
   -2.2400    5.0720    0.2150 C   0  0  0  0  0  0  0  0  0  0  0  0
   -2.3010    4.3140    1.5200 C   0  0  0  0  0  0  0  0  0  0  0  0
   -2.5540    2.9980    1.5180 C   0  0  0  0  0  0  0  0  0  0  0  0
   -2.7780    2.2730    0.2130 C   0  0  0  0  0  0  0  0  0  0  0  0
   -3.0410    0.8120    0.4870 C   0  0  0  0  0  0  0  0  0  0  0  0
   -4.3500    0.3720    0.6900 C   0  0  0  0  0  0  0  0  0  0  0  0
   -5.3900    1.2620    0.6390 O   0  0  0  0  0  0  0  0  0  0  0  0
   -4.5940   -0.9720    0.9440 C   0  0  0  0  0  0  0  0  0  0  0  0
   -5.8880   -1.3590    1.1350 O   0  0  0  0  0  0  0  0  0  0  0  0
   -3.5470   -1.8860    1.0000 C   0  0  0  0  0  0  0  0  0  0  0  0
   -2.2370   -1.4440    0.7960 C   0  0  0  0  0  0  0  0  0  0  0  0
   -1.9660   -0.0900    0.5350 C   0  0  0  0  0  0  0  0  0  0  0  0
   -0.5590    0.4110    0.3120 C   0  0  1  0  0  0  0  0  0  0  0  0
    0.1300    0.6630    1.6660 C   0  0  0  0  0  0  0  0  0  0  0  0
    1.5690    1.1580    1.4270 C   0  0  0  0  0  0  0  0  0  0  0  0
    1.7370    2.0000    0.1850 C   0  0  0  0  0  0  0  0  0  0  0  0
    2.9610    2.6130   -0.1070 C   0  0  0  0  0  0  0  0  0  0  0  0
    3.0980    3.3900   -1.2630 C   0  0  0  0  0  0  0  0  0  0  0  0
    2.0100    3.5530   -2.1290 C   0  0  0  0  0  0  0  0  0  0  0  0
    2.1430    4.3140   -3.2610 O   0  0  0  0  0  0  0  0  0  0  0  0
    0.7850    2.9400   -1.8380 C   0  0  0  0  0  0  0  0  0  0  0  0
    0.6490    2.1640   -0.6810 C   0  0  0  0  0  0  0  0  0  0  0  0
   -0.5850    1.6030   -0.4780 O   0  0  0  0  0  0  0  0  0  0  0  0
   -2.0760    5.0390    2.8250 C   0  0  0  0  0  0  0  0  0  0  0  0
   -3.1960    4.9880   -0.2980 H   0  0  0  0  0  0  0  0  0  0  0  0
   -2.0260    6.1200    0.4140 H   0  0  0  0  0  0  0  0  0  0  0  0
   -1.4550    4.6540   -0.4110 H   0  0  0  0  0  0  0  0  0  0  0  0
   -2.5970    2.4560    2.4510 H   0  0  0  0  0  0  0  0  0  0  0  0
   -3.6350    2.7060   -0.2990 H   0  0  0  0  0  0  0  0  0  0  0  0
   -1.8940    2.3720   -0.4130 H   0  0  0  0  0  0  0  0  0  0  0  0
   -5.5680    1.6400    1.5140 H   0  0  0  0  0  0  0  0  0  0  0  0
   -6.4630   -0.6590    0.7890 H   0  0  0  0  0  0  0  0  0  0  0  0
   -3.7450   -2.9290    1.2000 H   0  0  0  0  0  0  0  0  0  0  0  0
   -1.4230   -2.1520    0.8390 H   0  0  0  0  0  0  0  0  0  0  0  0
   -0.0420   -0.3800   -0.2270 H   0  0  0  0  0  0  0  0  0  0  0  0
   -0.4250    1.4170    2.2210 H   0  0  0  0  0  0  0  0  0  0  0  0
    0.1550   -0.2620    2.2380 H   0  0  0  0  0  0  0  0  0  0  0  0
    2.2340    0.2990    1.3660 H   0  0  0  0  0  0  0  0  0  0  0  0
    1.8950    1.7320    2.2910 H   0  0  0  0  0  0  0  0  0  0  0  0
    3.8010    2.4860    0.5610 H   0  0  0  0  0  0  0  0  0  0  0  0
    4.0420    3.8620   -1.4880 H   0  0  0  0  0  0  0  0  0  0  0  0
    1.9200    5.2410   -3.0850 H   0  0  0  0  0  0  0  0  0  0  0  0
   -0.0540    3.0670   -2.5060 H   0  0  0  0  0  0  0  0  0  0  0  0
   -1.2190    4.6060    3.3370 H   0  0  0  0  0  0  0  0  0  0  0  0
   -1.8870    6.0920    2.6270 H   0  0  0  0  0  0  0  0  0  0  0  0
   -2.9610    4.9400    3.4510 H   0  0  0  0  0  0  0  0  0  0  0  0
  1 25  1  0  0  0  0
  1 26  1  0  0  0  0
  1 27  1  0  0  0  0
  1  2  1  0  0  0  0
  2  3  2  0  0  0  0
  3 28  1  0  0  0  0
  3  4  1  0  0  0  0
  4 29  1  0  0  0  0
  4 30  1  0  0  0  0
  4  5  1  0  0  0  0
  5  6  2  0  0  0  0
  6  7  1  0  0  0  0
  7 31  1  0  0  0  0
  6  8  1  0  0  0  0
  8  9  1  0  0  0  0
  9 32  1  0  0  0  0
  8 10  2  0  0  0  0
 10 33  1  0  0  0  0
 10 11  1  0  0  0  0
 11 34  1  0  0  0  0
 11 12  2  0  0  0  0
 12  5  1  0  0  0  0
 12 13  1  0  0  0  0
 13 35  1  0  0  0  0
 13 14  1  0  0  0  0
 14 36  1  0  0  0  0
 14 37  1  0  0  0  0
 14 15  1  0  0  0  0
 15 38  1  0  0  0  0
 15 39  1  0  0  0  0
 15 16  1  0  0  0  0
 16 17  1  0  0  0  0
 17 40  1  0  0  0  0
 17 18  2  0  0  0  0
 18 41  1  0  0  0  0
 18 19  1  0  0  0  0
 19 20  1  0  0  0  0
 20 42  1  0  0  0  0
 19 21  2  0  0  0  0
 21 43  1  0  0  0  0
 21 22  1  0  0  0  0
 22 16  2  0  0  0  0
 22 23  1  0  0  0  0
 23 13  1  0  0  0  0
  2 24  1  0  0  0  0
 24 44  1  0  0  0  0
 24 45  1  0  0  0  0
 24 46  1  0  0  0  0
M  END
>  <LOGBIO>
4.2400

>  <PRED_LOGBIO>
5.6600

>  <XV_RES>
-2.4710

>  <WHL_TMPL>
1

>  <ANCH>
18-19;15-16

$$$$
ROW56
  -MTS-   01071501573D 0   0.00000     0.00000     0

 48 51  0  0  0  0  0  0  0  0999 V2000
   -6.6410    2.9610   -2.9900 C   0  0  0  0  0  0  0  0  0  0  0  0
   -5.1910    2.6370   -2.7200 C   0  0  0  0  0  0  0  0  0  0  0  0
   -4.7900    1.3050   -2.5620 C   0  0  0  0  0  0  0  0  0  0  0  0
   -3.4450    1.0040   -2.3120 C   0  0  0  0  0  0  0  0  0  0  0  0
   -2.5030    2.0350   -2.2200 C   0  0  0  0  0  0  0  0  0  0  0  0
   -2.9040    3.3670   -2.3780 C   0  0  0  0  0  0  0  0  0  0  0  0
   -4.2480    3.6680   -2.6280 C   0  0  0  0  0  0  0  0  0  0  0  0
   -1.0820    1.7170   -1.9560 C   0  0  0  0  0  0  0  0  0  0  0  0
   -0.3120    1.5140   -2.8930 O   0  0  0  0  0  0  0  0  0  0  0  0
   -0.5870    1.6420   -0.5630 C   0  0  0  0  0  0  0  0  0  0  0  0
   -0.0800    2.6530    0.1550 C   0  0  0  0  0  0  0  0  0  0  0  0
    0.0660    3.9420   -0.2840 O   0  0  0  0  0  0  0  0  0  0  0  0
    0.2960    2.1580    1.4980 C   0  0  0  0  0  0  0  0  0  0  0  0
    0.7890    2.8420    2.3940 O   0  0  0  0  0  0  0  0  0  0  0  0
    0.0180    0.8610    1.5870 N   0  0  0  0  0  0  0  0  0  0  0  0
   -0.5590    0.4110    0.3120 C   0  0  0  0  0  0  0  0  0  0  0  0
   -1.9660   -0.0900    0.5350 C   0  0  0  0  0  0  0  0  0  0  0  0
   -2.2370   -1.4440    0.7960 C   0  0  0  0  0  0  0  0  0  0  0  0
   -3.5470   -1.8860    1.0000 C   0  0  0  0  0  0  0  0  0  0  0  0
   -4.5940   -0.9720    0.9440 C   0  0  0  0  0  0  0  0  0  0  0  0
   -5.8880   -1.3590    1.1350 Br  0  0  0  0  0  0  0  0  0  0  0  0
   -4.3500    0.3720    0.6900 C   0  0  0  0  0  0  0  0  0  0  0  0
   -3.0410    0.8120    0.4870 C   0  0  0  0  0  0  0  0  0  0  0  0
    0.2410    0.0460    2.7220 C   0  0  0  0  0  0  0  0  0  0  0  0
   -0.8340   -0.6040    3.3400 C   0  0  0  0  0  0  0  0  0  0  0  0
   -0.6140   -1.4100    4.4630 C   0  0  0  0  0  0  0  0  0  0  0  0
    0.6820   -1.5650    4.9690 C   0  0  0  0  0  0  0  0  0  0  0  0
    0.8980   -2.3530    6.0690 O   0  0  0  0  0  0  0  0  0  0  0  0
    1.7580   -0.9150    4.3520 C   0  0  0  0  0  0  0  0  0  0  0  0
    1.5370   -0.1090    3.2290 C   0  0  0  0  0  0  0  0  0  0  0  0
   -6.7040    3.8710   -3.5830 H   0  0  0  0  0  0  0  0  0  0  0  0
   -7.1620    3.1070   -2.0460 H   0  0  0  0  0  0  0  0  0  0  0  0
   -7.1010    2.1400   -3.5350 H   0  0  0  0  0  0  0  0  0  0  0  0
   -5.5170    0.5100   -2.6340 H   0  0  0  0  0  0  0  0  0  0  0  0
   -3.1360   -0.0230   -2.1910 H   0  0  0  0  0  0  0  0  0  0  0  0
   -2.1770    4.1620   -2.3060 H   0  0  0  0  0  0  0  0  0  0  0  0
   -4.5580    4.6950   -2.7490 H   0  0  0  0  0  0  0  0  0  0  0  0
   -0.7260    4.4680   -0.0910 H   0  0  0  0  0  0  0  0  0  0  0  0
    0.0810   -0.3460   -0.1360 H   0  0  0  0  0  0  0  0  0  0  0  0
   -1.4230   -2.1520    0.8390 H   0  0  0  0  0  0  0  0  0  0  0  0
   -3.7450   -2.9290    1.2000 H   0  0  0  0  0  0  0  0  0  0  0  0
   -5.1700    1.0740    0.6500 H   0  0  0  0  0  0  0  0  0  0  0  0
   -2.8530    1.8570    0.2910 H   0  0  0  0  0  0  0  0  0  0  0  0
   -1.8340   -0.4840    2.9490 H   0  0  0  0  0  0  0  0  0  0  0  0
   -1.4430   -1.9110    4.9390 H   0  0  0  0  0  0  0  0  0  0  0  0
    0.8290   -1.8360    6.8860 H   0  0  0  0  0  0  0  0  0  0  0  0
    2.7570   -1.0340    4.7430 H   0  0  0  0  0  0  0  0  0  0  0  0
    2.3660    0.3930    2.7530 H   0  0  0  0  0  0  0  0  0  0  0  0
  1 31  1  0  0  0  0
  1 32  1  0  0  0  0
  1 33  1  0  0  0  0
  1  2  1  0  0  0  0
  2  3  2  0  0  0  0
  3 34  1  0  0  0  0
  3  4  1  0  0  0  0
  4 35  1  0  0  0  0
  4  5  2  0  0  0  0
  5  6  1  0  0  0  0
  6 36  1  0  0  0  0
  6  7  2  0  0  0  0
  7  2  1  0  0  0  0
  7 37  1  0  0  0  0
  5  8  1  0  0  0  0
  8  9  2  0  0  0  0
  8 10  1  0  0  0  0
 10 11  2  0  0  0  0
 11 12  1  0  0  0  0
 12 38  1  0  0  0  0
 11 13  1  0  0  0  0
 13 14  2  0  0  0  0
 13 15  1  0  0  0  0
 15 16  1  0  0  0  0
 16 10  1  0  0  0  0
 16 39  1  0  0  0  0
 16 17  1  0  0  0  0
 17 18  2  0  0  0  0
 18 40  1  0  0  0  0
 18 19  1  0  0  0  0
 19 41  1  0  0  0  0
 19 20  2  0  0  0  0
 20 21  1  0  0  0  0
 20 22  1  0  0  0  0
 22 42  1  0  0  0  0
 22 23  2  0  0  0  0
 23 17  1  0  0  0  0
 23 43  1  0  0  0  0
 15 24  1  0  0  0  0
 24 25  2  0  0  0  0
 25 44  1  0  0  0  0
 25 26  1  0  0  0  0
 26 45  1  0  0  0  0
 26 27  2  0  0  0  0
 27 28  1  0  0  0  0
 28 46  1  0  0  0  0
 27 29  1  0  0  0  0
 29 47  1  0  0  0  0
 29 30  2  0  0  0  0
 30 24  1  0  0  0  0
 30 48  1  0  0  0  0
M  END
>  <LOGBIO>
5.2100

>  <PRED_LOGBIO>
5.3200

>  <XV_RES>
-0.6440

>  <WHL_TMPL>
1

>  <ANCH>
13-23;26-27

$$$$
ROW57
  -MTS-   01071501573D 0   0.00000     0.00000     0

 66 71  0  0  1  0  0  0  0  0999 V2000
    2.6810    6.5840   -3.9470 O   0  0  0  0  0  0  0  0  0  0  0  0
    2.3390    5.5420   -3.1270 C   0  0  0  0  0  0  0  0  0  0  0  0
    1.1110    5.5540   -2.4550 C   0  0  0  0  0  0  0  0  0  0  0  0
    0.7610    4.4890   -1.6160 C   0  0  0  0  0  0  0  0  0  0  0  0
    1.6400    3.4120   -1.4490 C   0  0  0  0  0  0  0  0  0  0  0  0
    1.2920    2.2060   -0.6630 C   0  0  0  0  0  0  0  0  0  0  0  0
    1.9990    1.0840   -0.8500 C   0  0  0  0  0  0  0  0  0  0  0  0
    3.1200    1.1150   -1.8620 C   0  0  1  0  0  0  0  0  0  0  0  0
    3.7640    2.3910   -1.8810 O   0  0  0  0  0  0  0  0  0  0  0  0
    2.8680    3.4000   -2.1210 C   0  0  0  0  0  0  0  0  0  0  0  0
    3.2180    4.4650   -2.9600 C   0  0  0  0  0  0  0  0  0  0  0  0
    2.7210    1.1600   -3.3170 C   0  0  0  0  0  0  0  0  0  0  0  0
    1.3710    1.2790   -3.6690 C   0  0  0  0  0  0  0  0  0  0  0  0
    1.0010    1.3200   -5.0190 C   0  0  0  0  0  0  0  0  0  0  0  0
    1.9810    1.2430   -6.0160 C   0  0  0  0  0  0  0  0  0  0  0  0
    1.6190    1.2840   -7.3370 O   0  0  0  0  0  0  0  0  0  0  0  0
    1.3320    0.0460   -7.9930 C   0  0  0  0  0  0  0  0  0  0  0  0
    0.9520    0.3160   -9.4480 C   0  0  0  0  0  0  0  0  0  0  0  0
    0.6580   -0.9560  -10.1230 N   0  0  0  0  0  0  0  0  0  0  0  0
    1.8910   -1.4930  -10.7160 C   0  0  0  0  0  0  0  0  0  0  0  0
    1.6180   -2.8120  -11.4630 C   0  0  0  0  0  0  0  0  0  0  0  0
    0.9270   -3.8400  -10.5480 C   0  0  0  0  0  0  0  0  0  0  0  0
   -0.2950   -3.2290   -9.8390 C   0  0  0  0  0  0  0  0  0  0  0  0
    0.0600   -1.8930   -9.1610 C   0  0  0  0  0  0  0  0  0  0  0  0
    3.3300    1.1240   -5.6640 C   0  0  0  0  0  0  0  0  0  0  0  0
    3.7010    1.0820   -4.3140 C   0  0  0  0  0  0  0  0  0  0  0  0
    1.8130   -0.2180   -0.1710 C   0  0  0  0  0  0  0  0  0  0  0  0
    2.9580   -0.9960    0.0380 C   0  0  0  0  0  0  0  0  0  0  0  0
    2.8490   -2.2510    0.6480 C   0  0  0  0  0  0  0  0  0  0  0  0
    1.5960   -2.7280    1.0510 C   0  0  0  0  0  0  0  0  0  0  0  0
    0.4510   -1.9500    0.8420 C   0  0  0  0  0  0  0  0  0  0  0  0
    0.5600   -0.6950    0.2310 C   0  0  0  0  0  0  0  0  0  0  0  0
   -0.6540   -0.0670    0.1350 O   0  0  0  0  0  0  0  0  0  0  0  0
   -0.7120    1.2030    0.7900 C   0  0  0  0  0  0  0  0  0  0  0  0
    0.1380    2.3870    0.2930 C   0  0  0  0  0  0  0  0  0  0  0  0
    2.3800    6.4240   -4.8560 H   0  0  0  0  0  0  0  0  0  0  0  0
    0.4330    6.3840   -2.5830 H   0  0  0  0  0  0  0  0  0  0  0  0
   -0.1860    4.4980   -1.0970 H   0  0  0  0  0  0  0  0  0  0  0  0
    3.6430    0.1680   -1.7380 H   0  0  0  0  0  0  0  0  0  0  0  0
    4.1650    4.4550   -3.4780 H   0  0  0  0  0  0  0  0  0  0  0  0
    0.6160    1.3380   -2.9000 H   0  0  0  0  0  0  0  0  0  0  0  0
   -0.0400    1.4120   -5.2910 H   0  0  0  0  0  0  0  0  0  0  0  0
    2.2120   -0.5940   -7.9610 H   0  0  0  0  0  0  0  0  0  0  0  0
    0.5060   -0.4500   -7.4880 H   0  0  0  0  0  0  0  0  0  0  0  0
    0.0730    0.9560   -9.4800 H   0  0  0  0  0  0  0  0  0  0  0  0
    1.7790    0.8120   -9.9530 H   0  0  0  0  0  0  0  0  0  0  0  0
    2.6260   -1.6660   -9.9320 H   0  0  0  0  0  0  0  0  0  0  0  0
    2.3000   -0.7700  -11.4190 H   0  0  0  0  0  0  0  0  0  0  0  0
    0.9870   -2.6150  -12.3270 H   0  0  0  0  0  0  0  0  0  0  0  0
    2.5570   -3.2240  -11.8260 H   0  0  0  0  0  0  0  0  0  0  0  0
    1.6360   -4.1970   -9.8040 H   0  0  0  0  0  0  0  0  0  0  0  0
    0.6110   -4.6970  -11.1400 H   0  0  0  0  0  0  0  0  0  0  0  0
   -1.0910   -3.0670  -10.5630 H   0  0  0  0  0  0  0  0  0  0  0  0
   -0.6670   -3.9260   -9.0910 H   0  0  0  0  0  0  0  0  0  0  0  0
    0.7590   -2.0740   -8.3470 H   0  0  0  0  0  0  0  0  0  0  0  0
   -0.8400   -1.4510   -8.7390 H   0  0  0  0  0  0  0  0  0  0  0  0
    4.0860    1.0640   -6.4330 H   0  0  0  0  0  0  0  0  0  0  0  0
    4.7420    0.9900   -4.0430 H   0  0  0  0  0  0  0  0  0  0  0  0
    3.9250   -0.6290   -0.2730 H   0  0  0  0  0  0  0  0  0  0  0  0
    3.7320   -2.8520    0.8090 H   0  0  0  0  0  0  0  0  0  0  0  0
    1.5120   -3.6960    1.5220 H   0  0  0  0  0  0  0  0  0  0  0  0
   -0.5160   -2.3170    1.1520 H   0  0  0  0  0  0  0  0  0  0  0  0
   -0.3370    1.0050    1.7920 H   0  0  0  0  0  0  0  0  0  0  0  0
   -1.7460    1.5390    0.7710 H   0  0  0  0  0  0  0  0  0  0  0  0
   -0.5680    3.0030   -0.2600 H   0  0  0  0  0  0  0  0  0  0  0  0
    0.5390    2.8730    1.1810 H   0  0  0  0  0  0  0  0  0  0  0  0
  1 36  1  0  0  0  0
  1  2  1  0  0  0  0
  2  3  1  0  0  0  0
  3 37  1  0  0  0  0
  3  4  2  0  0  0  0
  4 38  1  0  0  0  0
  4  5  1  0  0  0  0
  5  6  1  0  0  0  0
  6  7  2  0  0  0  0
  7  8  1  0  0  0  0
  8 39  1  0  0  0  0
  8  9  1  0  0  0  0
  9 10  1  0  0  0  0
 10  5  2  0  0  0  0
 10 11  1  0  0  0  0
 11  2  2  0  0  0  0
 11 40  1  0  0  0  0
  8 12  1  0  0  0  0
 12 13  2  0  0  0  0
 13 41  1  0  0  0  0
 13 14  1  0  0  0  0
 14 42  1  0  0  0  0
 14 15  2  0  0  0  0
 15 16  1  0  0  0  0
 16 17  1  0  0  0  0
 17 43  1  0  0  0  0
 17 44  1  0  0  0  0
 17 18  1  0  0  0  0
 18 45  1  0  0  0  0
 18 46  1  0  0  0  0
 18 19  1  0  0  0  0
 19 20  1  0  0  0  0
 20 47  1  0  0  0  0
 20 48  1  0  0  0  0
 20 21  1  0  0  0  0
 21 49  1  0  0  0  0
 21 50  1  0  0  0  0
 21 22  1  0  0  0  0
 22 51  1  0  0  0  0
 22 52  1  0  0  0  0
 22 23  1  0  0  0  0
 23 53  1  0  0  0  0
 23 54  1  0  0  0  0
 23 24  1  0  0  0  0
 24 19  1  0  0  0  0
 24 55  1  0  0  0  0
 24 56  1  0  0  0  0
 15 25  1  0  0  0  0
 25 57  1  0  0  0  0
 25 26  2  0  0  0  0
 26 12  1  0  0  0  0
 26 58  1  0  0  0  0
  7 27  1  0  0  0  0
 27 28  2  0  0  0  0
 28 59  1  0  0  0  0
 28 29  1  0  0  0  0
 29 60  1  0  0  0  0
 29 30  2  0  0  0  0
 30 61  1  0  0  0  0
 30 31  1  0  0  0  0
 31 62  1  0  0  0  0
 31 32  2  0  0  0  0
 32 27  1  0  0  0  0
 32 33  1  0  0  0  0
 33 34  1  0  0  0  0
 34 63  1  0  0  0  0
 34 64  1  0  0  0  0
 34 35  1  0  0  0  0
 35  6  1  0  0  0  0
 35 65  1  0  0  0  0
 35 66  1  0  0  0  0
M  END
>  <LOGBIO>
6.8200

>  <PRED_LOGBIO>
6.9600

>  <XV_RES>
-0.1180

>  <WHL_TMPL>
1

>  <ANCH>
28-29;50-51

$$$$
ROW58
  -MTS-   01071501573D 0   0.00000     0.00000     0

 66 71  0  0  1  0  0  0  0  0999 V2000
    2.6810    6.5840   -3.9470 O   0  0  0  0  0  0  0  0  0  0  0  0
    2.3390    5.5420   -3.1270 C   0  0  0  0  0  0  0  0  0  0  0  0
    1.1110    5.5540   -2.4550 C   0  0  0  0  0  0  0  0  0  0  0  0
    0.7610    4.4890   -1.6160 C   0  0  0  0  0  0  0  0  0  0  0  0
    1.6400    3.4120   -1.4490 C   0  0  0  0  0  0  0  0  0  0  0  0
    1.2920    2.2060   -0.6630 C   0  0  0  0  0  0  0  0  0  0  0  0
    1.9990    1.0840   -0.8500 C   0  0  0  0  0  0  0  0  0  0  0  0
    3.1200    1.1150   -1.8620 C   0  0  1  0  0  0  0  0  0  0  0  0
    3.7640    2.3910   -1.8810 O   0  0  0  0  0  0  0  0  0  0  0  0
    2.8680    3.4000   -2.1210 C   0  0  0  0  0  0  0  0  0  0  0  0
    3.2180    4.4650   -2.9600 C   0  0  0  0  0  0  0  0  0  0  0  0
    2.7210    1.1600   -3.3170 C   0  0  0  0  0  0  0  0  0  0  0  0
    1.3710    1.2790   -3.6690 C   0  0  0  0  0  0  0  0  0  0  0  0
    1.0010    1.3200   -5.0190 C   0  0  0  0  0  0  0  0  0  0  0  0
    1.9810    1.2430   -6.0160 C   0  0  0  0  0  0  0  0  0  0  0  0
    1.6190    1.2840   -7.3370 O   0  0  0  0  0  0  0  0  0  0  0  0
    1.3320    0.0460   -7.9930 C   0  0  0  0  0  0  0  0  0  0  0  0
    0.9520    0.3160   -9.4480 C   0  0  0  0  0  0  0  0  0  0  0  0
    0.6580   -0.9560  -10.1230 N   0  0  0  0  0  0  0  0  0  0  0  0
    1.8910   -1.4930  -10.7160 C   0  0  0  0  0  0  0  0  0  0  0  0
    1.6180   -2.8120  -11.4630 C   0  0  0  0  0  0  0  0  0  0  0  0
    0.9270   -3.8400  -10.5480 C   0  0  0  0  0  0  0  0  0  0  0  0
   -0.2950   -3.2290   -9.8390 C   0  0  0  0  0  0  0  0  0  0  0  0
    0.0600   -1.8930   -9.1610 C   0  0  0  0  0  0  0  0  0  0  0  0
    3.3300    1.1240   -5.6640 C   0  0  0  0  0  0  0  0  0  0  0  0
    3.7010    1.0820   -4.3140 C   0  0  0  0  0  0  0  0  0  0  0  0
    1.8130   -0.2180   -0.1710 C   0  0  0  0  0  0  0  0  0  0  0  0
    2.9580   -0.9960    0.0380 C   0  0  0  0  0  0  0  0  0  0  0  0
    2.8490   -2.2510    0.6480 C   0  0  0  0  0  0  0  0  0  0  0  0
    1.5960   -2.7280    1.0510 C   0  0  0  0  0  0  0  0  0  0  0  0
    0.4510   -1.9500    0.8420 C   0  0  0  0  0  0  0  0  0  0  0  0
    0.5600   -0.6950    0.2310 C   0  0  0  0  0  0  0  0  0  0  0  0
   -0.6540   -0.0670    0.1350 O   0  0  0  0  0  0  0  0  0  0  0  0
   -0.7120    1.2030    0.7900 C   0  0  0  0  0  0  0  0  0  0  0  0
    0.1380    2.3870    0.2930 C   0  0  0  0  0  0  0  0  0  0  0  0
    2.3800    6.4240   -4.8560 H   0  0  0  0  0  0  0  0  0  0  0  0
    0.4330    6.3840   -2.5830 H   0  0  0  0  0  0  0  0  0  0  0  0
   -0.1860    4.4980   -1.0970 H   0  0  0  0  0  0  0  0  0  0  0  0
    3.6430    0.1680   -1.7380 H   0  0  0  0  0  0  0  0  0  0  0  0
    4.1650    4.4550   -3.4780 H   0  0  0  0  0  0  0  0  0  0  0  0
    0.6160    1.3380   -2.9000 H   0  0  0  0  0  0  0  0  0  0  0  0
   -0.0400    1.4120   -5.2910 H   0  0  0  0  0  0  0  0  0  0  0  0
    2.2120   -0.5940   -7.9610 H   0  0  0  0  0  0  0  0  0  0  0  0
    0.5060   -0.4500   -7.4880 H   0  0  0  0  0  0  0  0  0  0  0  0
    0.0730    0.9560   -9.4800 H   0  0  0  0  0  0  0  0  0  0  0  0
    1.7790    0.8120   -9.9530 H   0  0  0  0  0  0  0  0  0  0  0  0
    2.6260   -1.6660   -9.9320 H   0  0  0  0  0  0  0  0  0  0  0  0
    2.3000   -0.7700  -11.4190 H   0  0  0  0  0  0  0  0  0  0  0  0
    0.9870   -2.6150  -12.3270 H   0  0  0  0  0  0  0  0  0  0  0  0
    2.5570   -3.2240  -11.8260 H   0  0  0  0  0  0  0  0  0  0  0  0
    1.6360   -4.1970   -9.8040 H   0  0  0  0  0  0  0  0  0  0  0  0
    0.6110   -4.6970  -11.1400 H   0  0  0  0  0  0  0  0  0  0  0  0
   -1.0910   -3.0670  -10.5630 H   0  0  0  0  0  0  0  0  0  0  0  0
   -0.6670   -3.9260   -9.0910 H   0  0  0  0  0  0  0  0  0  0  0  0
    0.7590   -2.0740   -8.3470 H   0  0  0  0  0  0  0  0  0  0  0  0
   -0.8400   -1.4510   -8.7390 H   0  0  0  0  0  0  0  0  0  0  0  0
    4.0860    1.0640   -6.4330 H   0  0  0  0  0  0  0  0  0  0  0  0
    4.7420    0.9900   -4.0430 H   0  0  0  0  0  0  0  0  0  0  0  0
    3.9250   -0.6290   -0.2730 H   0  0  0  0  0  0  0  0  0  0  0  0
    3.7320   -2.8520    0.8090 H   0  0  0  0  0  0  0  0  0  0  0  0
    1.5120   -3.6960    1.5220 H   0  0  0  0  0  0  0  0  0  0  0  0
   -0.5160   -2.3170    1.1520 H   0  0  0  0  0  0  0  0  0  0  0  0
   -0.3370    1.0050    1.7920 H   0  0  0  0  0  0  0  0  0  0  0  0
   -1.7460    1.5390    0.7710 H   0  0  0  0  0  0  0  0  0  0  0  0
   -0.5680    3.0030   -0.2600 H   0  0  0  0  0  0  0  0  0  0  0  0
    0.5390    2.8730    1.1810 H   0  0  0  0  0  0  0  0  0  0  0  0
  1 36  1  0  0  0  0
  1  2  1  0  0  0  0
  2  3  1  0  0  0  0
  3 37  1  0  0  0  0
  3  4  2  0  0  0  0
  4 38  1  0  0  0  0
  4  5  1  0  0  0  0
  5  6  1  0  0  0  0
  6  7  2  0  0  0  0
  7  8  1  0  0  0  0
  8 39  1  0  0  0  0
  8  9  1  0  0  0  0
  9 10  1  0  0  0  0
 10  5  2  0  0  0  0
 10 11  1  0  0  0  0
 11  2  2  0  0  0  0
 11 40  1  0  0  0  0
  8 12  1  0  0  0  0
 12 13  2  0  0  0  0
 13 41  1  0  0  0  0
 13 14  1  0  0  0  0
 14 42  1  0  0  0  0
 14 15  2  0  0  0  0
 15 16  1  0  0  0  0
 16 17  1  0  0  0  0
 17 43  1  0  0  0  0
 17 44  1  0  0  0  0
 17 18  1  0  0  0  0
 18 45  1  0  0  0  0
 18 46  1  0  0  0  0
 18 19  1  0  0  0  0
 19 20  1  0  0  0  0
 20 47  1  0  0  0  0
 20 48  1  0  0  0  0
 20 21  1  0  0  0  0
 21 49  1  0  0  0  0
 21 50  1  0  0  0  0
 21 22  1  0  0  0  0
 22 51  1  0  0  0  0
 22 52  1  0  0  0  0
 22 23  1  0  0  0  0
 23 53  1  0  0  0  0
 23 54  1  0  0  0  0
 23 24  1  0  0  0  0
 24 19  1  0  0  0  0
 24 55  1  0  0  0  0
 24 56  1  0  0  0  0
 15 25  1  0  0  0  0
 25 57  1  0  0  0  0
 25 26  2  0  0  0  0
 26 12  1  0  0  0  0
 26 58  1  0  0  0  0
  7 27  1  0  0  0  0
 27 28  2  0  0  0  0
 28 59  1  0  0  0  0
 28 29  1  0  0  0  0
 29 60  1  0  0  0  0
 29 30  2  0  0  0  0
 30 61  1  0  0  0  0
 30 31  1  0  0  0  0
 31 62  1  0  0  0  0
 31 32  2  0  0  0  0
 32 27  1  0  0  0  0
 32 33  1  0  0  0  0
 33 34  1  0  0  0  0
 34 63  1  0  0  0  0
 34 64  1  0  0  0  0
 34 35  1  0  0  0  0
 35  6  1  0  0  0  0
 35 65  1  0  0  0  0
 35 66  1  0  0  0  0
M  END
>  <LOGBIO>
7.5900

>  <PRED_LOGBIO>
6.9600

>  <XV_RES>
0.7230

>  <WHL_TMPL>
1

>  <ANCH>
28-29;50-51

$$$$
ROW59
  -MTS-   01071501573D 0   0.00000     0.00000     0

 59 63  0  0  1  0  0  0  0  0999 V2000
   -0.4580   -1.6250   -9.4410 C   0  0  0  0  0  0  0  0  0  0  0  0
    0.6590   -0.9560  -10.1230 N   0  0  0  0  0  0  0  0  0  0  0  0
    0.2940   -0.6950  -11.5220 C   0  0  0  0  0  0  0  0  0  0  0  0
    0.9530    0.3170   -9.4480 C   0  0  0  0  0  0  0  0  0  0  0  0
    1.3330    0.0460   -7.9930 C   0  0  0  0  0  0  0  0  0  0  0  0
    1.6190    1.2840   -7.3370 O   0  0  0  0  0  0  0  0  0  0  0  0
    1.9810    1.2430   -6.0160 C   0  0  0  0  0  0  0  0  0  0  0  0
    3.3310    1.1240   -5.6640 C   0  0  0  0  0  0  0  0  0  0  0  0
    3.7010    1.0820   -4.3140 C   0  0  0  0  0  0  0  0  0  0  0  0
    2.7220    1.1600   -3.3170 C   0  0  0  0  0  0  0  0  0  0  0  0
    1.3720    1.2790   -3.6690 C   0  0  0  0  0  0  0  0  0  0  0  0
    1.0020    1.3210   -5.0190 C   0  0  0  0  0  0  0  0  0  0  0  0
    3.1210    1.1150   -1.8610 C   0  0  2  0  0  0  0  0  0  0  0  0
    3.7640    2.3910   -1.8810 O   0  0  0  0  0  0  0  0  0  0  0  0
    2.8680    3.4000   -2.1210 C   0  0  0  0  0  0  0  0  0  0  0  0
    3.2180    4.4650   -2.9590 C   0  0  0  0  0  0  0  0  0  0  0  0
    2.3390    5.5420   -3.1260 C   0  0  0  0  0  0  0  0  0  0  0  0
    2.6810    6.5840   -3.9470 O   0  0  0  0  0  0  0  0  0  0  0  0
    1.1110    5.5540   -2.4540 C   0  0  0  0  0  0  0  0  0  0  0  0
    0.7610    4.4890   -1.6150 C   0  0  0  0  0  0  0  0  0  0  0  0
    1.6400    3.4120   -1.4490 C   0  0  0  0  0  0  0  0  0  0  0  0
    1.2920    2.2060   -0.6630 C   0  0  0  0  0  0  0  0  0  0  0  0
    2.0000    1.0840   -0.8510 C   0  0  0  0  0  0  0  0  0  0  0  0
    1.8130   -0.2180   -0.1710 C   0  0  0  0  0  0  0  0  0  0  0  0
    2.9580   -0.9960    0.0380 C   0  0  0  0  0  0  0  0  0  0  0  0
    2.8490   -2.2510    0.6480 C   0  0  0  0  0  0  0  0  0  0  0  0
    1.5960   -2.7280    1.0500 C   0  0  0  0  0  0  0  0  0  0  0  0
    0.4510   -1.9500    0.8420 C   0  0  0  0  0  0  0  0  0  0  0  0
    0.5600   -0.6950    0.2310 C   0  0  0  0  0  0  0  0  0  0  0  0
   -0.6540   -0.0670    0.1340 O   0  0  0  0  0  0  0  0  0  0  0  0
   -0.7120    1.2030    0.7900 C   0  0  0  0  0  0  0  0  0  0  0  0
    0.1380    2.3870    0.2930 C   0  0  0  0  0  0  0  0  0  0  0  0
   -1.3380   -0.9860   -9.4730 H   0  0  0  0  0  0  0  0  0  0  0  0
   -0.6750   -2.5670   -9.9400 H   0  0  0  0  0  0  0  0  0  0  0  0
   -0.1870   -1.8180   -8.4050 H   0  0  0  0  0  0  0  0  0  0  0  0
   -0.5860   -0.0560  -11.5550 H   0  0  0  0  0  0  0  0  0  0  0  0
    0.0760   -1.6370  -12.0220 H   0  0  0  0  0  0  0  0  0  0  0  0
    1.1210   -0.2000  -12.0270 H   0  0  0  0  0  0  0  0  0  0  0  0
    0.0740    0.9560   -9.4800 H   0  0  0  0  0  0  0  0  0  0  0  0
    1.7800    0.8120   -9.9530 H   0  0  0  0  0  0  0  0  0  0  0  0
    2.2130   -0.5930   -7.9610 H   0  0  0  0  0  0  0  0  0  0  0  0
    0.5060   -0.4490   -7.4880 H   0  0  0  0  0  0  0  0  0  0  0  0
    4.0870    1.0640   -6.4330 H   0  0  0  0  0  0  0  0  0  0  0  0
    4.7420    0.9910   -4.0420 H   0  0  0  0  0  0  0  0  0  0  0  0
    0.6160    1.3390   -2.9000 H   0  0  0  0  0  0  0  0  0  0  0  0
   -0.0390    1.4120   -5.2910 H   0  0  0  0  0  0  0  0  0  0  0  0
    3.6430    2.0520   -1.6800 H   0  0  0  0  0  0  0  0  0  0  0  0
    4.1650    4.4550   -3.4780 H   0  0  0  0  0  0  0  0  0  0  0  0
    3.1550    7.2730   -3.4550 H   0  0  0  0  0  0  0  0  0  0  0  0
    0.4330    6.3840   -2.5830 H   0  0  0  0  0  0  0  0  0  0  0  0
   -0.1860    4.4980   -1.0970 H   0  0  0  0  0  0  0  0  0  0  0  0
    3.9250   -0.6290   -0.2730 H   0  0  0  0  0  0  0  0  0  0  0  0
    3.7320   -2.8520    0.8090 H   0  0  0  0  0  0  0  0  0  0  0  0
    1.5120   -3.6960    1.5210 H   0  0  0  0  0  0  0  0  0  0  0  0
   -0.5160   -2.3180    1.1520 H   0  0  0  0  0  0  0  0  0  0  0  0
   -0.3370    1.0050    1.7920 H   0  0  0  0  0  0  0  0  0  0  0  0
   -1.7470    1.5380    0.7710 H   0  0  0  0  0  0  0  0  0  0  0  0
   -0.5680    3.0030   -0.2600 H   0  0  0  0  0  0  0  0  0  0  0  0
    0.5390    2.8730    1.1810 H   0  0  0  0  0  0  0  0  0  0  0  0
  1 33  1  0  0  0  0
  1 34  1  0  0  0  0
  1 35  1  0  0  0  0
  1  2  1  0  0  0  0
  2  3  1  0  0  0  0
  3 36  1  0  0  0  0
  3 37  1  0  0  0  0
  3 38  1  0  0  0  0
  2  4  1  0  0  0  0
  4 39  1  0  0  0  0
  4 40  1  0  0  0  0
  4  5  1  0  0  0  0
  5 41  1  0  0  0  0
  5 42  1  0  0  0  0
  5  6  1  0  0  0  0
  6  7  1  0  0  0  0
  7  8  2  0  0  0  0
  8 43  1  0  0  0  0
  8  9  1  0  0  0  0
  9 44  1  0  0  0  0
  9 10  2  0  0  0  0
 10 11  1  0  0  0  0
 11 45  1  0  0  0  0
 11 12  2  0  0  0  0
 12  7  1  0  0  0  0
 12 46  1  0  0  0  0
 10 13  1  0  0  0  0
 13 47  1  0  0  0  0
 13 14  1  0  0  0  0
 14 15  1  0  0  0  0
 15 16  1  0  0  0  0
 16 48  1  0  0  0  0
 16 17  2  0  0  0  0
 17 18  1  0  0  0  0
 18 49  1  0  0  0  0
 17 19  1  0  0  0  0
 19 50  1  0  0  0  0
 19 20  2  0  0  0  0
 20 51  1  0  0  0  0
 20 21  1  0  0  0  0
 21 15  2  0  0  0  0
 21 22  1  0  0  0  0
 22 23  2  0  0  0  0
 23 13  1  0  0  0  0
 23 24  1  0  0  0  0
 24 25  2  0  0  0  0
 25 52  1  0  0  0  0
 25 26  1  0  0  0  0
 26 53  1  0  0  0  0
 26 27  2  0  0  0  0
 27 54  1  0  0  0  0
 27 28  1  0  0  0  0
 28 55  1  0  0  0  0
 28 29  2  0  0  0  0
 29 24  1  0  0  0  0
 29 30  1  0  0  0  0
 30 31  1  0  0  0  0
 31 56  1  0  0  0  0
 31 57  1  0  0  0  0
 31 32  1  0  0  0  0
 32 22  1  0  0  0  0
 32 58  1  0  0  0  0
 32 59  1  0  0  0  0
M  END
>  <LOGBIO>
7.9500

>  <PRED_LOGBIO>
7.0300

>  <XV_RES>
1.1940

>  <WHL_TMPL>
1

>  <ANCH>
28-29;43-44

$$$$
ROW60
  -MTS-   01071501573D 0   0.00000     0.00000     0

 56 60  0  0  0  0  0  0  0  0999 V2000
   -7.7690    6.6300   11.8360 Cl  0  0  0  0  0  0  0  0  0  0  0  0
   -7.0300    5.7030   10.5620 C   0  0  0  0  0  0  0  0  0  0  0  0
   -5.6960    5.9390   10.2090 C   0  0  0  0  0  0  0  0  0  0  0  0
   -5.1020    5.1930    9.1840 C   0  0  0  0  0  0  0  0  0  0  0  0
   -5.8410    4.2120    8.5120 C   0  0  0  0  0  0  0  0  0  0  0  0
   -7.1750    3.9760    8.8660 C   0  0  0  0  0  0  0  0  0  0  0  0
   -7.7690    4.7220    9.8910 C   0  0  0  0  0  0  0  0  0  0  0  0
   -5.2400    3.4580    7.4770 N   0  0  0  0  0  0  0  0  0  0  0  0
   -4.0540    2.6200    7.7090 C   0  0  0  0  0  0  0  0  0  0  0  0
   -2.9540    2.9050    6.6700 C   0  0  0  0  0  0  0  0  0  0  0  0
   -3.4620    2.9070    5.2900 N   0  0  0  0  0  0  0  0  0  0  0  0
   -4.6500    3.7460    5.0760 C   0  0  0  0  0  0  0  0  0  0  0  0
   -5.7630    3.4660    6.1030 C   0  0  0  0  0  0  0  0  0  0  0  0
   -2.8920    2.2070    4.3140 C   0  0  0  0  0  0  0  0  0  0  0  0
   -3.2550    1.0530    4.0920 O   0  0  0  0  0  0  0  0  0  0  0  0
   -1.7980    2.8270    3.4780 C   0  0  0  0  0  0  0  0  0  0  0  0
   -1.3190    1.8180    2.4360 C   0  0  0  0  0  0  0  0  0  0  0  0
   -0.2120    2.4470    1.5900 C   0  0  0  0  0  0  0  0  0  0  0  0
    0.2500    1.4760    0.5880 N   0  0  0  0  0  0  0  0  0  0  0  0
   -0.4590    1.3320   -0.5760 C   0  0  0  0  0  0  0  0  0  0  0  0
   -1.8570    2.2850   -0.8260 S   0  0  0  0  0  0  0  0  0  0  0  0
   -0.0740    0.4430   -1.5440 N   0  0  0  0  0  0  0  0  0  0  0  0
    1.0800   -0.3550   -1.3560 C   0  0  0  0  0  0  0  0  0  0  0  0
    1.4910   -1.2700   -2.3320 C   0  0  0  0  0  0  0  0  0  0  0  0
    2.6360   -2.0490   -2.1230 C   0  0  0  0  0  0  0  0  0  0  0  0
    3.2470   -2.9990   -2.8970 O   0  0  0  0  0  0  0  0  0  0  0  0
    4.5650   -3.1490   -2.3630 C   0  0  0  0  0  0  0  0  0  0  0  0
    4.4290   -2.7790   -0.9890 O   0  0  0  0  0  0  0  0  0  0  0  0
    3.3690   -1.9120   -0.9390 C   0  0  0  0  0  0  0  0  0  0  0  0
    2.9580   -0.9960    0.0380 C   0  0  0  0  0  0  0  0  0  0  0  0
    1.8130   -0.2180   -0.1710 C   0  0  0  0  0  0  0  0  0  0  0  0
    1.3430    0.7610    0.8350 C   0  0  0  0  0  0  0  0  0  0  0  0
    1.9590    0.9120    1.8890 O   0  0  0  0  0  0  0  0  0  0  0  0
   -5.1260    6.6960   10.7260 H   0  0  0  0  0  0  0  0  0  0  0  0
   -4.0720    5.3750    8.9110 H   0  0  0  0  0  0  0  0  0  0  0  0
   -7.7450    3.2190    8.3480 H   0  0  0  0  0  0  0  0  0  0  0  0
   -8.7980    4.5400   10.1640 H   0  0  0  0  0  0  0  0  0  0  0  0
   -4.3370    1.5710    7.6580 H   0  0  0  0  0  0  0  0  0  0  0  0
   -3.6660    2.8100    8.7080 H   0  0  0  0  0  0  0  0  0  0  0  0
   -2.4940    3.8670    6.8860 H   0  0  0  0  0  0  0  0  0  0  0  0
   -2.1680    2.1580    6.7630 H   0  0  0  0  0  0  0  0  0  0  0  0
   -4.3650    4.7950    5.1290 H   0  0  0  0  0  0  0  0  0  0  0  0
   -5.0340    3.5770    4.0720 H   0  0  0  0  0  0  0  0  0  0  0  0
   -6.2220    2.5040    5.8860 H   0  0  0  0  0  0  0  0  0  0  0  0
   -6.5370    4.2250    6.0150 H   0  0  0  0  0  0  0  0  0  0  0  0
   -2.1830    3.7120    2.9760 H   0  0  0  0  0  0  0  0  0  0  0  0
   -0.9660    3.1090    4.1210 H   0  0  0  0  0  0  0  0  0  0  0  0
   -0.9330    0.9340    2.9380 H   0  0  0  0  0  0  0  0  0  0  0  0
   -2.1510    1.5370    1.7940 H   0  0  0  0  0  0  0  0  0  0  0  0
   -0.5970    3.3320    1.0880 H   0  0  0  0  0  0  0  0  0  0  0  0
    0.6200    2.7280    2.2330 H   0  0  0  0  0  0  0  0  0  0  0  0
   -0.6140    0.3560   -2.3930 H   0  0  0  0  0  0  0  0  0  0  0  0
    0.9250   -1.3760   -3.2460 H   0  0  0  0  0  0  0  0  0  0  0  0
    5.2070   -2.4150   -2.8450 H   0  0  0  0  0  0  0  0  0  0  0  0
    4.8770   -4.1890   -2.4360 H   0  0  0  0  0  0  0  0  0  0  0  0
    3.5230   -0.8910    0.9520 H   0  0  0  0  0  0  0  0  0  0  0  0
  1  2  1  0  0  0  0
  2  3  2  0  0  0  0
  3 34  1  0  0  0  0
  3  4  1  0  0  0  0
  4 35  1  0  0  0  0
  4  5  2  0  0  0  0
  5  6  1  0  0  0  0
  6 36  1  0  0  0  0
  6  7  2  0  0  0  0
  7  2  1  0  0  0  0
  7 37  1  0  0  0  0
  5  8  1  0  0  0  0
  8  9  1  0  0  0  0
  9 38  1  0  0  0  0
  9 39  1  0  0  0  0
  9 10  1  0  0  0  0
 10 40  1  0  0  0  0
 10 41  1  0  0  0  0
 10 11  1  0  0  0  0
 11 12  1  0  0  0  0
 12 42  1  0  0  0  0
 12 43  1  0  0  0  0
 12 13  1  0  0  0  0
 13  8  1  0  0  0  0
 13 44  1  0  0  0  0
 13 45  1  0  0  0  0
 11 14  1  0  0  0  0
 14 15  2  0  0  0  0
 14 16  1  0  0  0  0
 16 46  1  0  0  0  0
 16 47  1  0  0  0  0
 16 17  1  0  0  0  0
 17 48  1  0  0  0  0
 17 49  1  0  0  0  0
 17 18  1  0  0  0  0
 18 50  1  0  0  0  0
 18 51  1  0  0  0  0
 18 19  1  0  0  0  0
 19 20  1  0  0  0  0
 20 21  2  0  0  0  0
 20 22  1  0  0  0  0
 22 52  1  0  0  0  0
 22 23  1  0  0  0  0
 23 24  1  0  0  0  0
 24 53  1  0  0  0  0
 24 25  2  0  0  0  0
 25 26  1  0  0  0  0
 26 27  1  0  0  0  0
 27 54  1  0  0  0  0
 27 55  1  0  0  0  0
 27 28  1  0  0  0  0
 28 29  1  0  0  0  0
 29 25  1  0  0  0  0
 29 30  2  0  0  0  0
 30 56  1  0  0  0  0
 30 31  1  0  0  0  0
 31 23  2  0  0  0  0
 31 32  1  0  0  0  0
 32 19  1  0  0  0  0
 32 33  2  0  0  0  0
M  END
>  <LOGBIO>
4.9000

>  <PRED_LOGBIO>
5.5900

>  <XV_RES>
-1.3630

>  <WHL_TMPL>
1

>  <ANCH>
28-29;54-52

$$$$
ROW61
  -MTS-   01071501573D 0   0.00000     0.00000     0

 36 39  0  0  0  0  0  0  0  0999 V2000
   -2.1700    2.9250   -0.3830 O   0  0  0  0  0  0  0  0  0  0  0  0
   -1.1380    2.5440    0.1670 C   0  0  0  0  0  0  0  0  0  0  0  0
   -0.4490    1.5280   -0.3440 N   0  0  0  0  0  0  0  0  0  0  0  0
    0.6220    1.7060   -1.3350 C   0  0  0  0  0  0  0  0  0  0  0  0
    1.9610    1.1240   -0.8470 C   0  0  0  0  0  0  0  0  0  0  0  0
    1.8130   -0.2180   -0.1710 C   0  0  0  0  0  0  0  0  0  0  0  0
    2.9580   -0.9960    0.0380 C   0  0  0  0  0  0  0  0  0  0  0  0
    2.8510   -2.2450    0.6620 C   0  0  0  0  0  0  0  0  0  0  0  0
    1.6000   -2.7150    1.0770 C   0  0  0  0  0  0  0  0  0  0  0  0
    0.4550   -1.9370    0.8680 C   0  0  0  0  0  0  0  0  0  0  0  0
    0.5610   -0.6880    0.2440 C   0  0  0  0  0  0  0  0  0  0  0  0
   -0.6910    0.1280    0.0340 C   0  0  0  0  0  0  0  0  0  0  0  0
   -0.6640    3.2160    1.3970 C   0  0  0  0  0  0  0  0  0  0  0  0
   -1.0180    2.8500    2.7870 C   0  0  0  0  0  0  0  0  0  0  0  0
   -0.3750    3.7100    3.5890 C   0  0  0  0  0  0  0  0  0  0  0  0
    0.3590    4.5910    2.7990 O   0  0  0  0  0  0  0  0  0  0  0  0
    0.1530    4.2510    1.4560 N   0  0  0  0  0  0  0  0  0  0  0  0
   -0.4350    3.7210    5.0680 C   0  0  0  0  0  0  0  0  0  0  0  0
    0.6530    3.5630    5.9240 O   0  0  0  0  0  0  0  0  0  0  0  0
    0.1940    3.6320    7.2370 C   0  0  0  0  0  0  0  0  0  0  0  0
   -1.1320    3.8270    7.2220 C   0  0  0  0  0  0  0  0  0  0  0  0
   -1.5440    3.8850    5.8020 C   0  0  0  0  0  0  0  0  0  0  0  0
    0.7730    2.7800   -1.4300 H   0  0  0  0  0  0  0  0  0  0  0  0
    0.3440    1.1850   -2.2490 H   0  0  0  0  0  0  0  0  0  0  0  0
    2.3230    1.8070   -0.0810 H   0  0  0  0  0  0  0  0  0  0  0  0
    2.6070    1.0000   -1.7130 H   0  0  0  0  0  0  0  0  0  0  0  0
    3.9230   -0.6340   -0.2830 H   0  0  0  0  0  0  0  0  0  0  0  0
    3.7340   -2.8460    0.8220 H   0  0  0  0  0  0  0  0  0  0  0  0
    1.5170   -3.6790    1.5580 H   0  0  0  0  0  0  0  0  0  0  0  0
   -0.5110   -2.3000    1.1890 H   0  0  0  0  0  0  0  0  0  0  0  0
   -1.1970   -0.3230   -0.8180 H   0  0  0  0  0  0  0  0  0  0  0  0
   -1.2550    0.1180    0.9640 H   0  0  0  0  0  0  0  0  0  0  0  0
   -1.6690    2.0450    3.0950 H   0  0  0  0  0  0  0  0  0  0  0  0
    0.8060    3.5440    8.1220 H   0  0  0  0  0  0  0  0  0  0  0  0
   -1.7770    3.9230    8.0830 H   0  0  0  0  0  0  0  0  0  0  0  0
   -2.5470    4.0310    5.4280 H   0  0  0  0  0  0  0  0  0  0  0  0
  1  2  2  0  0  0  0
  2  3  1  0  0  0  0
  3  4  1  0  0  0  0
  4 23  1  0  0  0  0
  4 24  1  0  0  0  0
  4  5  1  0  0  0  0
  5 25  1  0  0  0  0
  5 26  1  0  0  0  0
  5  6  1  0  0  0  0
  6  7  1  0  0  0  0
  7 27  1  0  0  0  0
  7  8  2  0  0  0  0
  8 28  1  0  0  0  0
  8  9  1  0  0  0  0
  9 29  1  0  0  0  0
  9 10  2  0  0  0  0
 10 30  1  0  0  0  0
 10 11  1  0  0  0  0
 11  6  2  0  0  0  0
 11 12  1  0  0  0  0
 12  3  1  0  0  0  0
 12 31  1  0  0  0  0
 12 32  1  0  0  0  0
  2 13  1  0  0  0  0
 13 14  1  0  0  0  0
 14 33  1  0  0  0  0
 14 15  2  0  0  0  0
 15 16  1  0  0  0  0
 16 17  1  0  0  0  0
 17 13  2  0  0  0  0
 15 18  1  0  0  0  0
 18 19  1  0  0  0  0
 19 20  1  0  0  0  0
 20 34  1  0  0  0  0
 20 21  2  0  0  0  0
 21 35  1  0  0  0  0
 21 22  1  0  0  0  0
 22 18  2  0  0  0  0
 22 36  1  0  0  0  0
M  END
>  <LOGBIO>
4.4900

>  <PRED_LOGBIO>
4.9200

>  <XV_RES>
-1.1020

>  <WHL_TMPL>
1

>  <ANCH>
28-29;10-11

$$$$
ROW62
  -MTS-   01071501573D 0   0.00000     0.00000     0

 62 66  0  0  1  0  0  0  0  0999 V2000
    8.4740    5.6750    4.8800 C   0  0  0  0  0  0  0  0  0  0  0  0
    7.5010    6.7950    4.5220 C   0  0  1  0  0  0  0  0  0  0  0  0
    7.2430    6.7980    3.0040 C   0  0  0  0  0  0  0  0  0  0  0  0
    5.7160    6.6540    2.8720 C   0  0  0  0  0  0  0  0  0  0  0  0
    5.1600    7.0270    4.1810 N   0  0  0  0  0  0  0  0  0  0  0  0
    3.8350    6.4230    4.3830 C   0  0  0  0  0  0  0  0  0  0  0  0
    3.7260    5.1450    3.5530 C   0  0  0  0  0  0  0  0  0  0  0  0
    2.4370    4.5570    3.7500 O   0  0  0  0  0  0  0  0  0  0  0  0
    2.1510    3.3960    3.0830 C   0  0  0  0  0  0  0  0  0  0  0  0
    1.5690    3.4440    1.8110 C   0  0  0  0  0  0  0  0  0  0  0  0
    1.2770    2.2570    1.1290 C   0  0  0  0  0  0  0  0  0  0  0  0
    1.5660    1.0210    1.7190 C   0  0  0  0  0  0  0  0  0  0  0  0
    2.1480    0.9720    2.9920 C   0  0  0  0  0  0  0  0  0  0  0  0
    2.4400    2.1600    3.6740 C   0  0  0  0  0  0  0  0  0  0  0  0
    1.2510   -0.2600    0.9840 C   0  0  2  0  0  0  0  0  0  0  0  0
    2.0010   -0.2210   -0.2330 O   0  0  0  0  0  0  0  0  0  0  0  0
    1.9310    1.0150   -0.8180 C   0  0  0  0  0  0  0  0  0  0  0  0
    3.1890    1.4830   -1.2170 C   0  0  0  0  0  0  0  0  0  0  0  0
    3.3070    2.7340   -1.8350 C   0  0  0  0  0  0  0  0  0  0  0  0
    2.1670    3.5160   -2.0550 C   0  0  0  0  0  0  0  0  0  0  0  0
    2.2830    4.7400   -2.6600 O   0  0  0  0  0  0  0  0  0  0  0  0
    0.9090    3.0480   -1.6560 C   0  0  0  0  0  0  0  0  0  0  0  0
    0.7910    1.7980   -1.0380 C   0  0  0  0  0  0  0  0  0  0  0  0
   -0.7190    1.0650   -0.4770 S   0  0  0  0  0  0  0  0  0  0  0  0
   -0.2640   -0.2400    0.7070 C   0  0  2  0  0  0  0  0  0  0  0  0
   -0.9280    0.1240    2.0130 C   0  0  0  0  0  0  0  0  0  0  0  0
   -0.6200   -0.5900    3.1780 C   0  0  0  0  0  0  0  0  0  0  0  0
   -1.2360   -0.2530    4.3890 C   0  0  0  0  0  0  0  0  0  0  0  0
   -2.1600    0.7980    4.4360 C   0  0  0  0  0  0  0  0  0  0  0  0
   -2.7630    1.1280    5.6210 O   0  0  0  0  0  0  0  0  0  0  0  0
   -2.4680    1.5120    3.2710 C   0  0  0  0  0  0  0  0  0  0  0  0
   -1.8520    1.1750    2.0600 C   0  0  0  0  0  0  0  0  0  0  0  0
    6.1280    6.5180    5.1620 C   0  0  0  0  0  0  0  0  0  0  0  0
    9.4860    6.0720    4.9170 H   0  0  0  0  0  0  0  0  0  0  0  0
    8.4190    4.8920    4.1260 H   0  0  0  0  0  0  0  0  0  0  0  0
    8.2100    5.2620    5.8510 H   0  0  0  0  0  0  0  0  0  0  0  0
    7.8640    7.7710    4.8370 H   0  0  0  0  0  0  0  0  0  0  0  0
    7.5910    7.7220    2.5490 H   0  0  0  0  0  0  0  0  0  0  0  0
    7.7590    5.9730    2.5170 H   0  0  0  0  0  0  0  0  0  0  0  0
    5.4690    5.6160    2.6600 H   0  0  0  0  0  0  0  0  0  0  0  0
    5.3530    7.3470    2.1160 H   0  0  0  0  0  0  0  0  0  0  0  0
    3.7020    6.1840    5.4360 H   0  0  0  0  0  0  0  0  0  0  0  0
    3.0650    7.1250    4.0710 H   0  0  0  0  0  0  0  0  0  0  0  0
    3.8580    5.3840    2.5000 H   0  0  0  0  0  0  0  0  0  0  0  0
    4.4960    4.4430    3.8660 H   0  0  0  0  0  0  0  0  0  0  0  0
    1.3460    4.3980    1.3550 H   0  0  0  0  0  0  0  0  0  0  0  0
    0.8280    2.2940    0.1470 H   0  0  0  0  0  0  0  0  0  0  0  0
    2.3710    0.0190    3.4480 H   0  0  0  0  0  0  0  0  0  0  0  0
    2.8880    2.1220    4.6560 H   0  0  0  0  0  0  0  0  0  0  0  0
    1.5100   -1.1240    1.5920 H   0  0  0  0  0  0  0  0  0  0  0  0
    4.0680    0.8790   -1.0480 H   0  0  0  0  0  0  0  0  0  0  0  0
    4.2770    3.0940   -2.1430 H   0  0  0  0  0  0  0  0  0  0  0  0
    2.2010    4.6610   -3.6230 H   0  0  0  0  0  0  0  0  0  0  0  0
    0.0300    3.6520   -1.8260 H   0  0  0  0  0  0  0  0  0  0  0  0
   -0.6160   -1.1930    0.3170 H   0  0  0  0  0  0  0  0  0  0  0  0
    0.0920   -1.4010    3.1420 H   0  0  0  0  0  0  0  0  0  0  0  0
   -0.9990   -0.8030    5.2870 H   0  0  0  0  0  0  0  0  0  0  0  0
   -3.5860    0.6300    5.7430 H   0  0  0  0  0  0  0  0  0  0  0  0
   -3.1800    2.3220    3.3070 H   0  0  0  0  0  0  0  0  0  0  0  0
   -2.0890    1.7250    1.1620 H   0  0  0  0  0  0  0  0  0  0  0  0
    5.9850    5.4540    5.3400 H   0  0  0  0  0  0  0  0  0  0  0  0
    6.0280    7.0310    6.1160 H   0  0  0  0  0  0  0  0  0  0  0  0
  1 34  1  0  0  0  0
  1 35  1  0  0  0  0
  1 36  1  0  0  0  0
  1  2  1  0  0  0  0
  2 37  1  0  0  0  0
  2  3  1  0  0  0  0
  3 38  1  0  0  0  0
  3 39  1  0  0  0  0
  3  4  1  0  0  0  0
  4 40  1  0  0  0  0
  4 41  1  0  0  0  0
  4  5  1  0  0  0  0
  5  6  1  0  0  0  0
  6 42  1  0  0  0  0
  6 43  1  0  0  0  0
  6  7  1  0  0  0  0
  7 44  1  0  0  0  0
  7 45  1  0  0  0  0
  7  8  1  0  0  0  0
  8  9  1  0  0  0  0
  9 10  2  0  0  0  0
 10 46  1  0  0  0  0
 10 11  1  0  0  0  0
 11 47  1  0  0  0  0
 11 12  2  0  0  0  0
 12 13  1  0  0  0  0
 13 48  1  0  0  0  0
 13 14  2  0  0  0  0
 14  9  1  0  0  0  0
 14 49  1  0  0  0  0
 12 15  1  0  0  0  0
 15 50  1  0  0  0  0
 15 16  1  0  0  0  0
 16 17  1  0  0  0  0
 17 18  1  0  0  0  0
 18 51  1  0  0  0  0
 18 19  2  0  0  0  0
 19 52  1  0  0  0  0
 19 20  1  0  0  0  0
 20 21  1  0  0  0  0
 21 53  1  0  0  0  0
 20 22  2  0  0  0  0
 22 54  1  0  0  0  0
 22 23  1  0  0  0  0
 23 17  2  0  0  0  0
 23 24  1  0  0  0  0
 24 25  1  0  0  0  0
 25 15  1  0  0  0  0
 25 55  1  0  0  0  0
 25 26  1  0  0  0  0
 26 27  2  0  0  0  0
 27 56  1  0  0  0  0
 27 28  1  0  0  0  0
 28 57  1  0  0  0  0
 28 29  2  0  0  0  0
 29 30  1  0  0  0  0
 30 58  1  0  0  0  0
 29 31  1  0  0  0  0
 31 59  1  0  0  0  0
 31 32  2  0  0  0  0
 32 26  1  0  0  0  0
 32 60  1  0  0  0  0
  5 33  1  0  0  0  0
 33  2  1  0  0  0  0
 33 61  1  0  0  0  0
 33 62  1  0  0  0  0
M  END
>  <LOGBIO>
9.0000

>  <PRED_LOGBIO>
9.1200

>  <XV_RES>
-0.0750

>  <WHL_TMPL>
1

>  <ANCH>
4-6;35-34

$$$$
ROW63
  -MTS-   01071501573D 0   0.00000     0.00000     0

 45 48  0  0  1  0  0  0  0  0999 V2000
   -5.8880   -1.3590    1.1350 O   0  0  0  0  0  0  0  0  0  0  0  0
   -4.5940   -0.9720    0.9440 C   0  0  0  0  0  0  0  0  0  0  0  0
   -3.5470   -1.8860    1.0000 C   0  0  0  0  0  0  0  0  0  0  0  0
   -2.2370   -1.4440    0.7960 C   0  0  0  0  0  0  0  0  0  0  0  0
   -1.9660   -0.0900    0.5350 C   0  0  0  0  0  0  0  0  0  0  0  0
   -3.0410    0.8120    0.4870 C   0  0  0  0  0  0  0  0  0  0  0  0
   -4.3500    0.3720    0.6900 C   0  0  0  0  0  0  0  0  0  0  0  0
   -0.5590    0.4110    0.3120 C   0  0  2  0  0  0  0  0  0  0  0  0
   -0.3020    0.6030   -1.1940 C   0  0  0  0  0  0  0  0  0  0  0  0
    1.1290    1.0290   -1.4190 C   0  0  0  0  0  0  0  0  0  0  0  0
    1.4690    1.6900   -2.3990 O   0  0  0  0  0  0  0  0  0  0  0  0
    2.0980    0.6000   -0.3850 C   0  0  0  0  0  0  0  0  0  0  0  0
    3.4410    0.9640   -0.5360 C   0  0  0  0  0  0  0  0  0  0  0  0
    3.8340    1.7000   -1.6220 O   0  0  0  0  0  0  0  0  0  0  0  0
    4.3840    0.5750    0.4240 C   0  0  0  0  0  0  0  0  0  0  0  0
    3.9820   -0.1780    1.5340 C   0  0  0  0  0  0  0  0  0  0  0  0
    4.9040   -0.5580    2.4730 O   0  0  0  0  0  0  0  0  0  0  0  0
    2.6390   -0.5410    1.6840 C   0  0  0  0  0  0  0  0  0  0  0  0
    2.2060   -1.3530    2.8820 C   0  0  0  0  0  0  0  0  0  0  0  0
    2.3050   -2.8240    2.5550 C   0  0  0  0  0  0  0  0  0  0  0  0
    1.2080   -3.4930    1.9990 C   0  0  0  0  0  0  0  0  0  0  0  0
    1.3000   -4.8570    1.6960 C   0  0  0  0  0  0  0  0  0  0  0  0
    2.4890   -5.5520    1.9490 C   0  0  0  0  0  0  0  0  0  0  0  0
    3.5860   -4.8820    2.5060 C   0  0  0  0  0  0  0  0  0  0  0  0
    3.4940   -3.5190    2.8080 C   0  0  0  0  0  0  0  0  0  0  0  0
    1.6960   -0.1520    0.7250 C   0  0  0  0  0  0  0  0  0  0  0  0
    0.3820   -0.5080    0.8720 O   0  0  0  0  0  0  0  0  0  0  0  0
   -6.4630   -0.6590    0.7890 H   0  0  0  0  0  0  0  0  0  0  0  0
   -3.7450   -2.9290    1.2000 H   0  0  0  0  0  0  0  0  0  0  0  0
   -1.4230   -2.1520    0.8390 H   0  0  0  0  0  0  0  0  0  0  0  0
   -2.8530    1.8570    0.2910 H   0  0  0  0  0  0  0  0  0  0  0  0
   -5.1700    1.0740    0.6500 H   0  0  0  0  0  0  0  0  0  0  0  0
   -0.4940    1.3680    0.8250 H   0  0  0  0  0  0  0  0  0  0  0  0
   -0.4870   -0.3340   -1.7160 H   0  0  0  0  0  0  0  0  0  0  0  0
   -0.9730    1.3660   -1.5830 H   0  0  0  0  0  0  0  0  0  0  0  0
    3.7790    2.6510   -1.4360 H   0  0  0  0  0  0  0  0  0  0  0  0
    5.4200    0.8550    0.3080 H   0  0  0  0  0  0  0  0  0  0  0  0
    5.2930   -1.4190    2.2490 H   0  0  0  0  0  0  0  0  0  0  0  0
    1.1770   -1.1060    3.1340 H   0  0  0  0  0  0  0  0  0  0  0  0
    2.8520   -1.1250    3.7270 H   0  0  0  0  0  0  0  0  0  0  0  0
    0.2910   -2.9570    1.8040 H   0  0  0  0  0  0  0  0  0  0  0  0
    0.4540   -5.3730    1.2670 H   0  0  0  0  0  0  0  0  0  0  0  0
    2.5600   -6.6040    1.7160 H   0  0  0  0  0  0  0  0  0  0  0  0
    4.5030   -5.4180    2.7010 H   0  0  0  0  0  0  0  0  0  0  0  0
    4.3400   -3.0030    3.2370 H   0  0  0  0  0  0  0  0  0  0  0  0
  1 28  1  0  0  0  0
  1  2  1  0  0  0  0
  2  3  2  0  0  0  0
  3 29  1  0  0  0  0
  3  4  1  0  0  0  0
  4 30  1  0  0  0  0
  4  5  2  0  0  0  0
  5  6  1  0  0  0  0
  6 31  1  0  0  0  0
  6  7  2  0  0  0  0
  7  2  1  0  0  0  0
  7 32  1  0  0  0  0
  5  8  1  0  0  0  0
  8 33  1  0  0  0  0
  8  9  1  0  0  0  0
  9 34  1  0  0  0  0
  9 35  1  0  0  0  0
  9 10  1  0  0  0  0
 10 11  2  0  0  0  0
 10 12  1  0  0  0  0
 12 13  1  0  0  0  0
 13 14  1  0  0  0  0
 14 36  1  0  0  0  0
 13 15  2  0  0  0  0
 15 37  1  0  0  0  0
 15 16  1  0  0  0  0
 16 17  1  0  0  0  0
 17 38  1  0  0  0  0
 16 18  2  0  0  0  0
 18 19  1  0  0  0  0
 19 39  1  0  0  0  0
 19 40  1  0  0  0  0
 19 20  1  0  0  0  0
 20 21  2  0  0  0  0
 21 41  1  0  0  0  0
 21 22  1  0  0  0  0
 22 42  1  0  0  0  0
 22 23  2  0  0  0  0
 23 43  1  0  0  0  0
 23 24  1  0  0  0  0
 24 44  1  0  0  0  0
 24 25  2  0  0  0  0
 25 20  1  0  0  0  0
 25 45  1  0  0  0  0
 18 26  1  0  0  0  0
 26 12  2  0  0  0  0
 26 27  1  0  0  0  0
 27  8  1  0  0  0  0
M  END
>  <LOGBIO>
6.3000

>  <PRED_LOGBIO>
5.2500

>  <XV_RES>
1.3850

>  <WHL_TMPL>
1

>  <ANCH>
18-19;3-1

$$$$
ROW64
  -MTS-   01071501573D 0   0.00000     0.00000     0

 34 36  0  0  0  0  0  0  0  0999 V2000
    5.5230    1.1930   -1.4030 O   0  0  0  0  0  0  0  0  0  0  0  0
    4.3130    0.7000   -0.9920 C   0  0  0  0  0  0  0  0  0  0  0  0
    4.2470   -0.5300   -0.3270 C   0  0  0  0  0  0  0  0  0  0  0  0
    3.0110   -1.0340    0.0930 C   0  0  0  0  0  0  0  0  0  0  0  0
    1.8390   -0.3070   -0.1510 C   0  0  0  0  0  0  0  0  0  0  0  0
    0.5210   -0.8760    0.3150 C   0  0  0  0  0  0  0  0  0  0  0  0
   -0.5970    0.0780    0.2890 N   0  0  0  0  0  0  0  0  0  0  0  0
   -0.6390    0.9230   -0.9130 C   0  0  0  0  0  0  0  0  0  0  0  0
    0.6600    1.7320   -1.0930 C   0  0  0  0  0  0  0  0  0  0  0  0
    1.9050    0.9240   -0.8150 C   0  0  0  0  0  0  0  0  0  0  0  0
    3.1420    1.4270   -1.2350 C   0  0  0  0  0  0  0  0  0  0  0  0
   -1.4930    0.1690    1.2680 C   0  0  0  0  0  0  0  0  0  0  0  0
   -1.2990    0.9360    2.2100 O   0  0  0  0  0  0  0  0  0  0  0  0
   -2.7480   -0.6700    1.2240 C   0  0  0  0  0  0  0  0  0  0  0  0
   -2.4190   -1.9590    1.2070 F   0  0  0  0  0  0  0  0  0  0  0  0
   -3.4900   -0.4150    2.2970 F   0  0  0  0  0  0  0  0  0  0  0  0
   -3.4390   -0.3750    0.1270 F   0  0  0  0  0  0  0  0  0  0  0  0
   -0.5390    0.3960    0.3110 C   0  0  0  0  0  0  0  0  0  0  0  0
   -1.7300    0.5180    0.9120 C   0  0  0  0  0  0  0  0  0  0  0  0
   -2.4470    1.7920    0.6780 C   0  0  0  0  0  0  0  0  0  0  0  0
   -1.8250    2.6810   -0.1090 C   0  0  0  0  0  0  0  0  0  0  0  0
   -0.3000    1.9110   -0.5730 S   0  0  0  0  0  0  0  0  0  0  0  0
    5.3540    1.9260   -2.0150 H   0  0  0  0  0  0  0  0  0  0  0  0
    5.1510   -1.0910   -0.1390 H   0  0  0  0  0  0  0  0  0  0  0  0
    2.9600   -1.9830    0.6060 H   0  0  0  0  0  0  0  0  0  0  0  0
    0.6970   -0.9800    1.3840 H   0  0  0  0  0  0  0  0  0  0  0  0
   -1.4300    1.6510   -0.7460 H   0  0  0  0  0  0  0  0  0  0  0  0
   -0.7590    0.2850   -1.7860 H   0  0  0  0  0  0  0  0  0  0  0  0
    0.6340    2.5120   -0.3360 H   0  0  0  0  0  0  0  0  0  0  0  0
    0.6990    2.0740   -2.1250 H   0  0  0  0  0  0  0  0  0  0  0  0
    3.1920    2.3770   -1.7480 H   0  0  0  0  0  0  0  0  0  0  0  0
   -2.1430   -0.2660    1.5290 H   0  0  0  0  0  0  0  0  0  0  0  0
   -3.4140    1.9930    1.1150 H   0  0  0  0  0  0  0  0  0  0  0  0
   -2.1790    3.6590   -0.3970 H   0  0  0  0  0  0  0  0  0  0  0  0
  1 23  1  0  0  0  0
  1  2  1  0  0  0  0
  2  3  1  0  0  0  0
  3 24  1  0  0  0  0
  3  4  2  0  0  0  0
  4 25  1  0  0  0  0
  4  5  1  0  0  0  0
  5  6  1  0  0  0  0
  6 26  1  0  0  0  0
  6  7  1  0  0  0  0
  7  8  1  0  0  0  0
  8 27  1  0  0  0  0
  8 28  1  0  0  0  0
  8  9  1  0  0  0  0
  9 29  1  0  0  0  0
  9 30  1  0  0  0  0
  9 10  1  0  0  0  0
 10  5  2  0  0  0  0
 10 11  1  0  0  0  0
 11  2  2  0  0  0  0
 11 31  1  0  0  0  0
  7 12  1  0  0  0  0
 12 13  2  0  0  0  0
 12 14  1  0  0  0  0
 14 15  1  0  0  0  0
 14 16  1  0  0  0  0
 14 17  1  0  0  0  0
  6 18  1  0  0  0  0
 18 19  2  0  0  0  0
 19 32  1  0  0  0  0
 19 20  1  0  0  0  0
 20 33  1  0  0  0  0
 20 21  2  0  0  0  0
 21 34  1  0  0  0  0
 21 22  1  0  0  0  0
 22 18  1  0  0  0  0
M  END
>  <LOGBIO>
6.4100

>  <PRED_LOGBIO>
6.6600

>  <XV_RES>
-0.2390

>  <WHL_TMPL>
1

>  <ANCH>
2-3;1-3

$$$$
ROW65
  -MTS-   01071501573D 0   0.00000     0.00000     0

 68 72  0  0  1  0  0  0  0  0999 V2000
    9.6570    5.0910    4.9480 C   0  0  0  0  0  0  0  0  0  0  0  0
    8.1520    4.9670    5.1670 C   0  0  0  0  0  0  0  0  0  0  0  0
    7.6630    3.6360    4.6040 C   0  0  0  0  0  0  0  0  0  0  0  0
    7.4380    6.1150    4.4540 C   0  0  2  0  0  0  0  0  0  0  0  0
    6.9290    5.7070    3.0590 C   0  0  0  0  0  0  0  0  0  0  0  0
    5.7220    6.6470    2.8760 C   0  0  0  0  0  0  0  0  0  0  0  0
    5.1610    7.0270    4.1810 N   0  0  0  0  0  0  0  0  0  0  0  0
    3.8360    6.4230    4.3830 C   0  0  0  0  0  0  0  0  0  0  0  0
    3.7260    5.1450    3.5530 C   0  0  0  0  0  0  0  0  0  0  0  0
    2.4380    4.5570    3.7500 O   0  0  0  0  0  0  0  0  0  0  0  0
    2.1510    3.3950    3.0830 C   0  0  0  0  0  0  0  0  0  0  0  0
    1.5700    3.4440    1.8110 C   0  0  0  0  0  0  0  0  0  0  0  0
    1.2770    2.2570    1.1290 C   0  0  0  0  0  0  0  0  0  0  0  0
    1.5660    1.0210    1.7190 C   0  0  0  0  0  0  0  0  0  0  0  0
    2.1480    0.9720    2.9920 C   0  0  0  0  0  0  0  0  0  0  0  0
    2.4400    2.1600    3.6740 C   0  0  0  0  0  0  0  0  0  0  0  0
    1.2510   -0.2590    0.9840 C   0  0  2  0  0  0  0  0  0  0  0  0
    2.0010   -0.2210   -0.2330 O   0  0  0  0  0  0  0  0  0  0  0  0
    1.9310    1.0150   -0.8180 C   0  0  0  0  0  0  0  0  0  0  0  0
    3.1890    1.4830   -1.2170 C   0  0  0  0  0  0  0  0  0  0  0  0
    3.3070    2.7330   -1.8350 C   0  0  0  0  0  0  0  0  0  0  0  0
    2.1670    3.5160   -2.0550 C   0  0  0  0  0  0  0  0  0  0  0  0
    2.2830    4.7400   -2.6600 O   0  0  0  0  0  0  0  0  0  0  0  0
    0.9100    3.0490   -1.6560 C   0  0  0  0  0  0  0  0  0  0  0  0
    0.7910    1.7980   -1.0380 C   0  0  0  0  0  0  0  0  0  0  0  0
   -0.7190    1.0650   -0.4770 S   0  0  0  0  0  0  0  0  0  0  0  0
   -0.2640   -0.2400    0.7070 C   0  0  2  0  0  0  0  0  0  0  0  0
   -0.9280    0.1240    2.0130 C   0  0  0  0  0  0  0  0  0  0  0  0
   -0.6200   -0.5900    3.1780 C   0  0  0  0  0  0  0  0  0  0  0  0
   -1.2360   -0.2520    4.3890 C   0  0  0  0  0  0  0  0  0  0  0  0
   -2.1600    0.7990    4.4360 C   0  0  0  0  0  0  0  0  0  0  0  0
   -2.7630    1.1290    5.6210 O   0  0  0  0  0  0  0  0  0  0  0  0
   -2.4680    1.5120    3.2710 C   0  0  0  0  0  0  0  0  0  0  0  0
   -1.8520    1.1750    2.0600 C   0  0  0  0  0  0  0  0  0  0  0  0
    6.1310    6.5180    5.1610 C   0  0  0  0  0  0  0  0  0  0  0  0
    9.8730    5.0460    3.8830 H   0  0  0  0  0  0  0  0  0  0  0  0
   10.1650    4.2740    5.4560 H   0  0  0  0  0  0  0  0  0  0  0  0
   10.0050    6.0400    5.3490 H   0  0  0  0  0  0  0  0  0  0  0  0
    7.9350    5.0120    6.2320 H   0  0  0  0  0  0  0  0  0  0  0  0
    7.8800    3.5910    3.5390 H   0  0  0  0  0  0  0  0  0  0  0  0
    8.1720    2.8190    5.1120 H   0  0  0  0  0  0  0  0  0  0  0  0
    6.5900    3.5480    4.7600 H   0  0  0  0  0  0  0  0  0  0  0  0
    8.1520    6.9340    4.4090 H   0  0  0  0  0  0  0  0  0  0  0  0
    6.6310    4.6610    3.0290 H   0  0  0  0  0  0  0  0  0  0  0  0
    7.6840    5.8690    2.2920 H   0  0  0  0  0  0  0  0  0  0  0  0
    6.0370    7.5420    2.3430 H   0  0  0  0  0  0  0  0  0  0  0  0
    4.9590    6.1460    2.2850 H   0  0  0  0  0  0  0  0  0  0  0  0
    3.7040    6.1840    5.4360 H   0  0  0  0  0  0  0  0  0  0  0  0
    3.0660    7.1250    4.0710 H   0  0  0  0  0  0  0  0  0  0  0  0
    3.8590    5.3840    2.5000 H   0  0  0  0  0  0  0  0  0  0  0  0
    4.4970    4.4430    3.8650 H   0  0  0  0  0  0  0  0  0  0  0  0
    1.3470    4.3980    1.3550 H   0  0  0  0  0  0  0  0  0  0  0  0
    0.8290    2.2950    0.1470 H   0  0  0  0  0  0  0  0  0  0  0  0
    2.3710    0.0190    3.4480 H   0  0  0  0  0  0  0  0  0  0  0  0
    2.8890    2.1220    4.6560 H   0  0  0  0  0  0  0  0  0  0  0  0
    1.5100   -1.1240    1.5920 H   0  0  0  0  0  0  0  0  0  0  0  0
    4.0680    0.8790   -1.0480 H   0  0  0  0  0  0  0  0  0  0  0  0
    4.2780    3.0940   -2.1430 H   0  0  0  0  0  0  0  0  0  0  0  0
    2.2010    4.6610   -3.6230 H   0  0  0  0  0  0  0  0  0  0  0  0
    0.0300    3.6520   -1.8260 H   0  0  0  0  0  0  0  0  0  0  0  0
   -0.6160   -1.1930    0.3170 H   0  0  0  0  0  0  0  0  0  0  0  0
    0.0920   -1.4010    3.1420 H   0  0  0  0  0  0  0  0  0  0  0  0
   -0.9990   -0.8030    5.2870 H   0  0  0  0  0  0  0  0  0  0  0  0
   -3.5860    0.6310    5.7420 H   0  0  0  0  0  0  0  0  0  0  0  0
   -3.1800    2.3230    3.3070 H   0  0  0  0  0  0  0  0  0  0  0  0
   -2.0890    1.7260    1.1620 H   0  0  0  0  0  0  0  0  0  0  0  0
    5.7120    5.6530    5.6700 H   0  0  0  0  0  0  0  0  0  0  0  0
    6.3410    7.2910    5.8980 H   0  0  0  0  0  0  0  0  0  0  0  0
  1 36  1  0  0  0  0
  1 37  1  0  0  0  0
  1 38  1  0  0  0  0
  1  2  1  0  0  0  0
  2 39  1  0  0  0  0
  2  3  1  0  0  0  0
  3 40  1  0  0  0  0
  3 41  1  0  0  0  0
  3 42  1  0  0  0  0
  2  4  1  0  0  0  0
  4 43  1  0  0  0  0
  4  5  1  0  0  0  0
  5 44  1  0  0  0  0
  5 45  1  0  0  0  0
  5  6  1  0  0  0  0
  6 46  1  0  0  0  0
  6 47  1  0  0  0  0
  6  7  1  0  0  0  0
  7  8  1  0  0  0  0
  8 48  1  0  0  0  0
  8 49  1  0  0  0  0
  8  9  1  0  0  0  0
  9 50  1  0  0  0  0
  9 51  1  0  0  0  0
  9 10  1  0  0  0  0
 10 11  1  0  0  0  0
 11 12  2  0  0  0  0
 12 52  1  0  0  0  0
 12 13  1  0  0  0  0
 13 53  1  0  0  0  0
 13 14  2  0  0  0  0
 14 15  1  0  0  0  0
 15 54  1  0  0  0  0
 15 16  2  0  0  0  0
 16 11  1  0  0  0  0
 16 55  1  0  0  0  0
 14 17  1  0  0  0  0
 17 56  1  0  0  0  0
 17 18  1  0  0  0  0
 18 19  1  0  0  0  0
 19 20  1  0  0  0  0
 20 57  1  0  0  0  0
 20 21  2  0  0  0  0
 21 58  1  0  0  0  0
 21 22  1  0  0  0  0
 22 23  1  0  0  0  0
 23 59  1  0  0  0  0
 22 24  2  0  0  0  0
 24 60  1  0  0  0  0
 24 25  1  0  0  0  0
 25 19  2  0  0  0  0
 25 26  1  0  0  0  0
 26 27  1  0  0  0  0
 27 17  1  0  0  0  0
 27 61  1  0  0  0  0
 27 28  1  0  0  0  0
 28 29  2  0  0  0  0
 29 62  1  0  0  0  0
 29 30  1  0  0  0  0
 30 63  1  0  0  0  0
 30 31  2  0  0  0  0
 31 32  1  0  0  0  0
 32 64  1  0  0  0  0
 31 33  1  0  0  0  0
 33 65  1  0  0  0  0
 33 34  2  0  0  0  0
 34 28  1  0  0  0  0
 34 66  1  0  0  0  0
  7 35  1  0  0  0  0
 35  4  1  0  0  0  0
 35 67  1  0  0  0  0
 35 68  1  0  0  0  0
M  END
>  <LOGBIO>
9.4000

>  <PRED_LOGBIO>
9.2000

>  <XV_RES>
0.3180

>  <WHL_TMPL>
1

>  <ANCH>
4-6;41-40

$$$$
ROW66
  -MTS-   01071501573D 0   0.00000     0.00000     0

 67 71  0  0  0  0  0  0  0  0999 V2000
    0.7200   -1.6980    1.5820 C   0  0  0  0  0  0  0  0  0  0  0  0
    0.5200   -0.8790    0.3100 C   0  0  0  0  0  0  0  0  0  0  0  0
   -0.5430    0.1190    0.4990 N   0  0  0  0  0  0  0  0  0  0  0  0
   -0.6060    1.1380   -0.5600 C   0  0  0  0  0  0  0  0  0  0  0  0
    0.7230    1.9030   -0.7010 C   0  0  0  0  0  0  0  0  0  0  0  0
    1.9350    1.0060   -0.6280 C   0  0  0  0  0  0  0  0  0  0  0  0
    3.1720    1.5090   -1.0480 C   0  0  0  0  0  0  0  0  0  0  0  0
    4.3130    0.7000   -0.9920 C   0  0  0  0  0  0  0  0  0  0  0  0
    5.5230    1.1930   -1.4030 O   0  0  0  0  0  0  0  0  0  0  0  0
    4.2170   -0.6120   -0.5140 C   0  0  0  0  0  0  0  0  0  0  0  0
    2.9800   -1.1160   -0.0940 C   0  0  0  0  0  0  0  0  0  0  0  0
    1.8390   -0.3070   -0.1510 C   0  0  0  0  0  0  0  0  0  0  0  0
   -1.4280    0.1010    1.6020 C   0  0  0  0  0  0  0  0  0  0  0  0
   -2.1290   -1.0680    1.9180 C   0  0  0  0  0  0  0  0  0  0  0  0
   -3.0050   -1.0860    3.0110 C   0  0  0  0  0  0  0  0  0  0  0  0
   -3.1790    0.0660    3.7870 C   0  0  0  0  0  0  0  0  0  0  0  0
   -2.4780    1.2360    3.4710 C   0  0  0  0  0  0  0  0  0  0  0  0
   -2.6950    2.6670    4.4350 Cl  0  0  0  0  0  0  0  0  0  0  0  0
   -1.6020    1.2530    2.3790 C   0  0  0  0  0  0  0  0  0  0  0  0
    0.0470   -1.7720   -0.8120 C   0  0  0  0  0  0  0  0  0  0  0  0
   -0.1780   -1.2360   -2.0850 C   0  0  0  0  0  0  0  0  0  0  0  0
   -0.6170   -2.0640   -3.1260 C   0  0  0  0  0  0  0  0  0  0  0  0
   -0.8290   -3.4280   -2.8930 C   0  0  0  0  0  0  0  0  0  0  0  0
   -1.2570   -4.2390   -3.9110 O   0  0  0  0  0  0  0  0  0  0  0  0
   -0.2680   -4.8760   -4.7230 C   0  0  0  0  0  0  0  0  0  0  0  0
   -0.9560   -5.7270   -5.7900 C   0  0  0  0  0  0  0  0  0  0  0  0
    0.0610   -6.3820   -6.6250 N   0  0  0  0  0  0  0  0  0  0  0  0
    1.2440   -6.6880   -5.8080 C   0  0  0  0  0  0  0  0  0  0  0  0
    2.3210   -7.4070   -6.6410 C   0  0  0  0  0  0  0  0  0  0  0  0
    2.6880   -6.5990   -7.8990 C   0  0  0  0  0  0  0  0  0  0  0  0
    1.4300   -6.1820   -8.6840 C   0  0  0  0  0  0  0  0  0  0  0  0
    0.3920   -5.5140   -7.7650 C   0  0  0  0  0  0  0  0  0  0  0  0
   -0.6030   -3.9640   -1.6190 C   0  0  0  0  0  0  0  0  0  0  0  0
   -0.1650   -3.1360   -0.5790 C   0  0  0  0  0  0  0  0  0  0  0  0
    1.7190   -2.1280    1.5830 H   0  0  0  0  0  0  0  0  0  0  0  0
    0.6020   -1.0530    2.4510 H   0  0  0  0  0  0  0  0  0  0  0  0
   -0.0180   -2.4960    1.6190 H   0  0  0  0  0  0  0  0  0  0  0  0
   -1.3450    1.8680   -0.2360 H   0  0  0  0  0  0  0  0  0  0  0  0
   -0.8110    0.6450   -1.5080 H   0  0  0  0  0  0  0  0  0  0  0  0
    0.7840    2.5610    0.1630 H   0  0  0  0  0  0  0  0  0  0  0  0
    0.7220    2.3960   -1.6710 H   0  0  0  0  0  0  0  0  0  0  0  0
    3.2450    2.5220   -1.4160 H   0  0  0  0  0  0  0  0  0  0  0  0
    5.3540    1.9260   -2.0150 H   0  0  0  0  0  0  0  0  0  0  0  0
    5.0970   -1.2360   -0.4700 H   0  0  0  0  0  0  0  0  0  0  0  0
    2.9070   -2.1290    0.2740 H   0  0  0  0  0  0  0  0  0  0  0  0
   -1.9950   -1.9570    1.3200 H   0  0  0  0  0  0  0  0  0  0  0  0
   -3.5460   -1.9890    3.2540 H   0  0  0  0  0  0  0  0  0  0  0  0
   -3.8550    0.0520    4.6290 H   0  0  0  0  0  0  0  0  0  0  0  0
   -1.0610    2.1560    2.1350 H   0  0  0  0  0  0  0  0  0  0  0  0
   -0.0150   -0.1840   -2.2650 H   0  0  0  0  0  0  0  0  0  0  0  0
   -0.7910   -1.6510   -4.1080 H   0  0  0  0  0  0  0  0  0  0  0  0
    0.3580   -5.5110   -4.1010 H   0  0  0  0  0  0  0  0  0  0  0  0
    0.3480   -4.1190   -5.2050 H   0  0  0  0  0  0  0  0  0  0  0  0
   -1.5820   -5.0910   -6.4120 H   0  0  0  0  0  0  0  0  0  0  0  0
   -1.5720   -6.4830   -5.3080 H   0  0  0  0  0  0  0  0  0  0  0  0
    1.6540   -5.7650   -5.4040 H   0  0  0  0  0  0  0  0  0  0  0  0
    0.9550   -7.3300   -4.9780 H   0  0  0  0  0  0  0  0  0  0  0  0
    1.9570   -8.3890   -6.9350 H   0  0  0  0  0  0  0  0  0  0  0  0
    3.2120   -7.5530   -6.0330 H   0  0  0  0  0  0  0  0  0  0  0  0
    3.2460   -5.7110   -7.6110 H   0  0  0  0  0  0  0  0  0  0  0  0
    3.3310   -7.1990   -8.5400 H   0  0  0  0  0  0  0  0  0  0  0  0
    0.9880   -7.0580   -9.1540 H   0  0  0  0  0  0  0  0  0  0  0  0
    1.7100   -5.4900   -9.4760 H   0  0  0  0  0  0  0  0  0  0  0  0
    0.7860   -4.5690   -7.3980 H   0  0  0  0  0  0  0  0  0  0  0  0
   -0.5120   -5.3040   -8.3320 H   0  0  0  0  0  0  0  0  0  0  0  0
   -0.7660   -5.0160   -1.4390 H   0  0  0  0  0  0  0  0  0  0  0  0
    0.0100   -3.5490    0.4040 H   0  0  0  0  0  0  0  0  0  0  0  0
  1 35  1  0  0  0  0
  1 36  1  0  0  0  0
  1 37  1  0  0  0  0
  1  2  1  0  0  0  0
  2  3  1  0  0  0  0
  3  4  1  0  0  0  0
  4 38  1  0  0  0  0
  4 39  1  0  0  0  0
  4  5  1  0  0  0  0
  5 40  1  0  0  0  0
  5 41  1  0  0  0  0
  5  6  1  0  0  0  0
  6  7  1  0  0  0  0
  7 42  1  0  0  0  0
  7  8  2  0  0  0  0
  8  9  1  0  0  0  0
  9 43  1  0  0  0  0
  8 10  1  0  0  0  0
 10 44  1  0  0  0  0
 10 11  2  0  0  0  0
 11 45  1  0  0  0  0
 11 12  1  0  0  0  0
 12  2  1  0  0  0  0
 12  6  2  0  0  0  0
  3 13  1  0  0  0  0
 13 14  2  0  0  0  0
 14 46  1  0  0  0  0
 14 15  1  0  0  0  0
 15 47  1  0  0  0  0
 15 16  2  0  0  0  0
 16 48  1  0  0  0  0
 16 17  1  0  0  0  0
 17 18  1  0  0  0  0
 17 19  2  0  0  0  0
 19 13  1  0  0  0  0
 19 49  1  0  0  0  0
  2 20  1  0  0  0  0
 20 21  2  0  0  0  0
 21 50  1  0  0  0  0
 21 22  1  0  0  0  0
 22 51  1  0  0  0  0
 22 23  2  0  0  0  0
 23 24  1  0  0  0  0
 24 25  1  0  0  0  0
 25 52  1  0  0  0  0
 25 53  1  0  0  0  0
 25 26  1  0  0  0  0
 26 54  1  0  0  0  0
 26 55  1  0  0  0  0
 26 27  1  0  0  0  0
 27 28  1  0  0  0  0
 28 56  1  0  0  0  0
 28 57  1  0  0  0  0
 28 29  1  0  0  0  0
 29 58  1  0  0  0  0
 29 59  1  0  0  0  0
 29 30  1  0  0  0  0
 30 60  1  0  0  0  0
 30 61  1  0  0  0  0
 30 31  1  0  0  0  0
 31 62  1  0  0  0  0
 31 63  1  0  0  0  0
 31 32  1  0  0  0  0
 32 27  1  0  0  0  0
 32 64  1  0  0  0  0
 32 65  1  0  0  0  0
 23 33  1  0  0  0  0
 33 66  1  0  0  0  0
 33 34  2  0  0  0  0
 34 20  1  0  0  0  0
 34 67  1  0  0  0  0
M  END
>  <LOGBIO>
8.3500

>  <PRED_LOGBIO>
8.1800

>  <XV_RES>
0.1410

>  <WHL_TMPL>
1

>  <ANCH>
2-3;17-16

$$$$
ROW67
  -MTS-   01071501573D 0   0.00000     0.00000     0

 81 85  0  0  1  0  0  0  0  0999 V2000
   -5.1310   -3.2070   -2.4670 C   0  0  0  0  0  0  0  0  0  0  0  0
   -4.5560   -4.2920   -1.5600 C   0  0  2  0  0  0  0  0  0  0  0  0
   -5.6280   -5.3450   -1.2840 C   0  0  0  0  0  0  0  0  0  0  0  0
   -6.0790   -5.9710   -2.6020 C   0  0  0  0  0  0  0  0  0  0  0  0
   -7.1380   -7.0120   -2.3290 C   0  0  0  0  0  0  0  0  0  0  0  0
   -6.7690   -8.3410   -2.0950 C   0  0  0  0  0  0  0  0  0  0  0  0
   -7.7510   -9.3070   -1.8420 C   0  0  0  0  0  0  0  0  0  0  0  0
   -9.1020   -8.9420   -1.8220 C   0  0  0  0  0  0  0  0  0  0  0  0
  -10.0630   -9.8870   -1.5740 O   0  0  0  0  0  0  0  0  0  0  0  0
   -9.4720   -7.6120   -2.0560 C   0  0  0  0  0  0  0  0  0  0  0  0
   -8.4900   -6.6470   -2.3100 C   0  0  0  0  0  0  0  0  0  0  0  0
   -4.1220   -3.6900   -0.2910 N   0  0  0  0  0  0  0  0  0  0  0  0
   -3.1890   -2.7420   -0.2900 C   0  0  0  0  0  0  0  0  0  0  0  0
   -2.6890   -2.3690   -1.3500 O   0  0  0  0  0  0  0  0  0  0  0  0
   -2.7420   -2.1230    1.0130 C   0  0  0  0  0  0  0  0  0  0  0  0
   -1.6830   -1.0820    0.7400 C   0  0  0  0  0  0  0  0  0  0  0  0
   -0.3610   -1.2910    0.6920 C   0  0  0  0  0  0  0  0  0  0  0  0
    0.2980   -0.1210    0.4210 N   0  0  0  0  0  0  0  0  0  0  0  0
   -0.6510    0.9200    0.2810 C   0  0  0  0  0  0  0  0  0  0  0  0
   -0.5290    2.2870    0.0070 C   0  0  0  0  0  0  0  0  0  0  0  0
   -1.6730    3.0900   -0.0720 C   0  0  0  0  0  0  0  0  0  0  0  0
   -2.9390    2.5250    0.1220 C   0  0  0  0  0  0  0  0  0  0  0  0
   -4.0590    3.3110    0.0440 O   0  0  0  0  0  0  0  0  0  0  0  0
   -4.5250    3.9360    1.2430 C   0  0  0  0  0  0  0  0  0  0  0  0
   -5.7750    4.7590    0.9350 C   0  0  0  0  0  0  0  0  0  0  0  0
   -6.2730    5.4280    2.2150 C   0  0  0  0  0  0  0  0  0  0  0  0
   -7.4760    6.2200    1.9190 N   0  0  0  0  0  0  0  0  0  0  0  0
   -7.0830    7.5880    1.5520 C   0  0  0  0  0  0  0  0  0  0  0  0
   -8.3200    8.4610    1.2660 C   0  0  0  0  0  0  0  0  0  0  0  0
   -9.2240    7.8180    0.1980 C   0  0  0  0  0  0  0  0  0  0  0  0
   -9.5300    6.3470    0.5340 C   0  0  0  0  0  0  0  0  0  0  0  0
   -8.2430    5.5640    0.8500 C   0  0  0  0  0  0  0  0  0  0  0  0
   -3.0610    1.1580    0.3960 C   0  0  0  0  0  0  0  0  0  0  0  0
   -1.9170    0.3550    0.4760 C   0  0  0  0  0  0  0  0  0  0  0  0
    0.2960   -2.6010    0.9030 C   0  0  0  0  0  0  0  0  0  0  0  0
   -0.4790   -3.7460    1.1220 C   0  0  0  0  0  0  0  0  0  0  0  0
    0.1420   -4.9840    1.3220 C   0  0  0  0  0  0  0  0  0  0  0  0
    1.5380   -5.0780    1.3020 C   0  0  0  0  0  0  0  0  0  0  0  0
    2.3140   -3.9340    1.0830 C   0  0  0  0  0  0  0  0  0  0  0  0
    1.6930   -2.6950    0.8830 C   0  0  0  0  0  0  0  0  0  0  0  0
   -5.9820   -2.7390   -1.9780 H   0  0  0  0  0  0  0  0  0  0  0  0
   -5.4520   -3.6530   -3.4060 H   0  0  0  0  0  0  0  0  0  0  0  0
   -4.3670   -2.4570   -2.6640 H   0  0  0  0  0  0  0  0  0  0  0  0
   -3.7050   -4.7600   -2.0490 H   0  0  0  0  0  0  0  0  0  0  0  0
   -5.2180   -6.1180   -0.6370 H   0  0  0  0  0  0  0  0  0  0  0  0
   -6.4790   -4.8760   -0.7940 H   0  0  0  0  0  0  0  0  0  0  0  0
   -6.4890   -5.1980   -3.2490 H   0  0  0  0  0  0  0  0  0  0  0  0
   -5.2280   -6.4390   -3.0920 H   0  0  0  0  0  0  0  0  0  0  0  0
   -5.7260   -8.6230   -2.1100 H   0  0  0  0  0  0  0  0  0  0  0  0
   -7.4650  -10.3330   -1.6610 H   0  0  0  0  0  0  0  0  0  0  0  0
  -10.3660  -10.2990   -2.3980 H   0  0  0  0  0  0  0  0  0  0  0  0
  -10.5140   -7.3310   -2.0410 H   0  0  0  0  0  0  0  0  0  0  0  0
   -8.7750   -5.6210   -2.4900 H   0  0  0  0  0  0  0  0  0  0  0  0
   -4.5320   -3.9960    0.5790 H   0  0  0  0  0  0  0  0  0  0  0  0
   -2.3330   -2.8960    1.6600 H   0  0  0  0  0  0  0  0  0  0  0  0
   -3.5940   -1.6550    1.5030 H   0  0  0  0  0  0  0  0  0  0  0  0
    1.2990   -0.0180    0.3340 H   0  0  0  0  0  0  0  0  0  0  0  0
    0.4480    2.7230   -0.1430 H   0  0  0  0  0  0  0  0  0  0  0  0
   -1.5790    4.1450   -0.2840 H   0  0  0  0  0  0  0  0  0  0  0  0
   -4.7660    3.1730    1.9800 H   0  0  0  0  0  0  0  0  0  0  0  0
   -3.7490    4.5890    1.6360 H   0  0  0  0  0  0  0  0  0  0  0  0
   -5.5340    5.5220    0.1970 H   0  0  0  0  0  0  0  0  0  0  0  0
   -6.5510    4.1060    0.5410 H   0  0  0  0  0  0  0  0  0  0  0  0
   -6.5140    4.6650    2.9530 H   0  0  0  0  0  0  0  0  0  0  0  0
   -5.4970    6.0800    2.6090 H   0  0  0  0  0  0  0  0  0  0  0  0
   -6.4490    7.5590    0.6690 H   0  0  0  0  0  0  0  0  0  0  0  0
   -6.5200    8.0350    2.3690 H   0  0  0  0  0  0  0  0  0  0  0  0
   -8.8860    8.5990    2.1850 H   0  0  0  0  0  0  0  0  0  0  0  0
   -7.9990    9.4430    0.9250 H   0  0  0  0  0  0  0  0  0  0  0  0
   -8.7360    7.8730   -0.7720 H   0  0  0  0  0  0  0  0  0  0  0  0
  -10.1570    8.3750    0.1310 H   0  0  0  0  0  0  0  0  0  0  0  0
  -10.2010    6.3020    1.3900 H   0  0  0  0  0  0  0  0  0  0  0  0
  -10.0390    5.8810   -0.3070 H   0  0  0  0  0  0  0  0  0  0  0  0
   -7.6310    5.4960   -0.0470 H   0  0  0  0  0  0  0  0  0  0  0  0
   -8.5000    4.5530    1.1590 H   0  0  0  0  0  0  0  0  0  0  0  0
   -4.0380    0.7220    0.5460 H   0  0  0  0  0  0  0  0  0  0  0  0
   -1.5570   -3.6730    1.1380 H   0  0  0  0  0  0  0  0  0  0  0  0
   -0.4560   -5.8670    1.4910 H   0  0  0  0  0  0  0  0  0  0  0  0
    2.0180   -6.0340    1.4560 H   0  0  0  0  0  0  0  0  0  0  0  0
    3.3910   -4.0060    1.0670 H   0  0  0  0  0  0  0  0  0  0  0  0
    2.2910   -1.8120    0.7140 H   0  0  0  0  0  0  0  0  0  0  0  0
  1 41  1  0  0  0  0
  1 42  1  0  0  0  0
  1 43  1  0  0  0  0
  1  2  1  0  0  0  0
  2 44  1  0  0  0  0
  2  3  1  0  0  0  0
  3 45  1  0  0  0  0
  3 46  1  0  0  0  0
  3  4  1  0  0  0  0
  4 47  1  0  0  0  0
  4 48  1  0  0  0  0
  4  5  1  0  0  0  0
  5  6  2  0  0  0  0
  6 49  1  0  0  0  0
  6  7  1  0  0  0  0
  7 50  1  0  0  0  0
  7  8  2  0  0  0  0
  8  9  1  0  0  0  0
  9 51  1  0  0  0  0
  8 10  1  0  0  0  0
 10 52  1  0  0  0  0
 10 11  2  0  0  0  0
 11  5  1  0  0  0  0
 11 53  1  0  0  0  0
  2 12  1  0  0  0  0
 12 54  1  0  0  0  0
 12 13  1  0  0  0  0
 13 14  2  0  0  0  0
 13 15  1  0  0  0  0
 15 55  1  0  0  0  0
 15 56  1  0  0  0  0
 15 16  1  0  0  0  0
 16 17  2  0  0  0  0
 17 18  1  0  0  0  0
 18 57  1  0  0  0  0
 18 19  1  0  0  0  0
 19 20  2  0  0  0  0
 20 58  1  0  0  0  0
 20 21  1  0  0  0  0
 21 59  1  0  0  0  0
 21 22  2  0  0  0  0
 22 23  1  0  0  0  0
 23 24  1  0  0  0  0
 24 60  1  0  0  0  0
 24 61  1  0  0  0  0
 24 25  1  0  0  0  0
 25 62  1  0  0  0  0
 25 63  1  0  0  0  0
 25 26  1  0  0  0  0
 26 64  1  0  0  0  0
 26 65  1  0  0  0  0
 26 27  1  0  0  0  0
 27 28  1  0  0  0  0
 28 66  1  0  0  0  0
 28 67  1  0  0  0  0
 28 29  1  0  0  0  0
 29 68  1  0  0  0  0
 29 69  1  0  0  0  0
 29 30  1  0  0  0  0
 30 70  1  0  0  0  0
 30 71  1  0  0  0  0
 30 31  1  0  0  0  0
 31 72  1  0  0  0  0
 31 73  1  0  0  0  0
 31 32  1  0  0  0  0
 32 27  1  0  0  0  0
 32 74  1  0  0  0  0
 32 75  1  0  0  0  0
 22 33  1  0  0  0  0
 33 76  1  0  0  0  0
 33 34  2  0  0  0  0
 34 16  1  0  0  0  0
 34 19  1  0  0  0  0
 17 35  1  0  0  0  0
 35 36  2  0  0  0  0
 36 77  1  0  0  0  0
 36 37  1  0  0  0  0
 37 78  1  0  0  0  0
 37 38  2  0  0  0  0
 38 79  1  0  0  0  0
 38 39  1  0  0  0  0
 39 80  1  0  0  0  0
 39 40  2  0  0  0  0
 40 35  1  0  0  0  0
 40 81  1  0  0  0  0
M  END
>  <LOGBIO>
7.4000

>  <PRED_LOGBIO>
7.4500

>  <XV_RES>
-0.1740

>  <WHL_TMPL>
2

>  <ANCH>
35-36;70-68

$$$$
ROW68
  -MTS-   01071501573D 0   0.00000     0.00000     0

 56 60  0  0  1  0  0  0  0  0999 V2000
    1.3500    2.8400    1.8630 C   0  0  0  0  0  0  0  0  0  0  0  0
    1.9180    2.0190    0.7090 C   0  0  2  0  0  0  0  0  0  0  0  0
    0.9770    2.2860   -0.4800 C   0  0  0  0  0  0  0  0  0  0  0  0
   -0.4720    1.8790   -0.1540 C   0  0  0  0  0  0  0  0  0  0  0  0
   -0.5540    0.4130    0.3110 C   0  0  1  0  0  0  0  0  0  0  0  0
    0.3870    0.1460    1.5000 C   0  0  1  0  0  0  0  0  0  0  0  0
    0.2190   -1.2980    2.0070 C   0  0  0  0  0  0  0  0  0  0  0  0
   -1.2230   -1.5300    2.4980 C   0  0  0  0  0  0  0  0  0  0  0  0
   -2.2730   -0.9950    1.5540 C   0  0  0  0  0  0  0  0  0  0  0  0
   -3.5920   -1.4310    1.7230 C   0  0  0  0  0  0  0  0  0  0  0  0
   -4.6000   -0.9620    0.8720 C   0  0  0  0  0  0  0  0  0  0  0  0
   -5.8880   -1.3590    1.1350 O   0  0  0  0  0  0  0  0  0  0  0  0
   -6.8350   -0.5570    0.6030 C   0  0  0  0  0  0  0  0  0  0  0  0
   -6.5090    0.4230   -0.0460 O   0  0  0  0  0  0  0  0  0  0  0  0
   -8.2670   -0.8660    0.8080 C   0  0  0  0  0  0  0  0  0  0  0  0
   -8.9450   -0.3430    1.9160 C   0  0  0  0  0  0  0  0  0  0  0  0
  -10.3000   -0.6350    2.1100 C   0  0  0  0  0  0  0  0  0  0  0  0
  -10.9780   -1.4520    1.1970 C   0  0  0  0  0  0  0  0  0  0  0  0
  -10.3000   -1.9750    0.0890 C   0  0  0  0  0  0  0  0  0  0  0  0
   -8.9450   -1.6830   -0.1050 C   0  0  0  0  0  0  0  0  0  0  0  0
   -4.2870   -0.0550   -0.1490 C   0  0  0  0  0  0  0  0  0  0  0  0
   -2.9680    0.3810   -0.3170 C   0  0  0  0  0  0  0  0  0  0  0  0
   -1.9610   -0.0880    0.5340 C   0  0  0  0  0  0  0  0  0  0  0  0
    1.8360    0.5530    1.1740 C   0  0  2  0  0  0  0  0  0  0  0  0
    3.0070    0.4010    2.1630 C   0  0  0  0  0  0  0  0  0  0  0  0
    4.0070    1.5300    1.8530 C   0  0  0  0  0  0  0  0  0  0  0  0
    3.4240    2.3420    0.6830 C   0  0  2  0  0  0  0  0  0  0  0  0
    3.5790    3.7300    0.9920 O   0  0  0  0  0  0  0  0  0  0  0  0
    0.8850    3.7420    1.4720 H   0  0  0  0  0  0  0  0  0  0  0  0
    2.1540    3.1110    2.5450 H   0  0  0  0  0  0  0  0  0  0  0  0
    0.6070    2.2500    2.3960 H   0  0  0  0  0  0  0  0  0  0  0  0
    1.3060    1.6300   -1.2840 H   0  0  0  0  0  0  0  0  0  0  0  0
    0.9910    3.3530   -0.6930 H   0  0  0  0  0  0  0  0  0  0  0  0
   -1.0240    1.9340   -1.0900 H   0  0  0  0  0  0  0  0  0  0  0  0
   -0.8300    2.5130    0.6540 H   0  0  0  0  0  0  0  0  0  0  0  0
   -0.1560   -0.1760   -0.5120 H   0  0  0  0  0  0  0  0  0  0  0  0
    0.0570    0.7970    2.3070 H   0  0  0  0  0  0  0  0  0  0  0  0
    0.8630   -1.3990    2.8770 H   0  0  0  0  0  0  0  0  0  0  0  0
    0.4120   -1.9770    1.1790 H   0  0  0  0  0  0  0  0  0  0  0  0
   -1.3220   -0.9510    3.4140 H   0  0  0  0  0  0  0  0  0  0  0  0
   -1.3720   -2.6030    2.5990 H   0  0  0  0  0  0  0  0  0  0  0  0
   -3.8330   -2.1310    2.5100 H   0  0  0  0  0  0  0  0  0  0  0  0
   -8.4220    0.2870    2.6210 H   0  0  0  0  0  0  0  0  0  0  0  0
  -10.8230   -0.2310    2.9640 H   0  0  0  0  0  0  0  0  0  0  0  0
  -12.0230   -1.6780    1.3460 H   0  0  0  0  0  0  0  0  0  0  0  0
  -10.8230   -2.6050   -0.6160 H   0  0  0  0  0  0  0  0  0  0  0  0
   -8.4220   -2.0870   -0.9590 H   0  0  0  0  0  0  0  0  0  0  0  0
   -5.0640    0.3070   -0.8050 H   0  0  0  0  0  0  0  0  0  0  0  0
   -2.7270    1.0810   -1.1040 H   0  0  0  0  0  0  0  0  0  0  0  0
    2.1140   -0.0410    0.3060 H   0  0  0  0  0  0  0  0  0  0  0  0
    3.5010   -0.5410    1.9370 H   0  0  0  0  0  0  0  0  0  0  0  0
    2.6300    0.5340    3.1760 H   0  0  0  0  0  0  0  0  0  0  0  0
    4.9230    1.0610    1.4970 H   0  0  0  0  0  0  0  0  0  0  0  0
    4.0870    2.1770    2.7240 H   0  0  0  0  0  0  0  0  0  0  0  0
    3.8760    2.0600   -0.2650 H   0  0  0  0  0  0  0  0  0  0  0  0
    3.5810    3.8750    1.9510 H   0  0  0  0  0  0  0  0  0  0  0  0
  1 29  1  0  0  0  0
  1 30  1  0  0  0  0
  1 31  1  0  0  0  0
  1  2  1  0  0  0  0
  2  3  1  0  0  0  0
  3 32  1  0  0  0  0
  3 33  1  0  0  0  0
  3  4  1  0  0  0  0
  4 34  1  0  0  0  0
  4 35  1  0  0  0  0
  4  5  1  0  0  0  0
  5 36  1  0  0  0  0
  5  6  1  0  0  0  0
  6 37  1  0  0  0  0
  6  7  1  0  0  0  0
  7 38  1  0  0  0  0
  7 39  1  0  0  0  0
  7  8  1  0  0  0  0
  8 40  1  0  0  0  0
  8 41  1  0  0  0  0
  8  9  1  0  0  0  0
  9 10  1  0  0  0  0
 10 42  1  0  0  0  0
 10 11  2  0  0  0  0
 11 12  1  0  0  0  0
 12 13  1  0  0  0  0
 13 14  2  0  0  0  0
 13 15  1  0  0  0  0
 15 16  2  0  0  0  0
 16 43  1  0  0  0  0
 16 17  1  0  0  0  0
 17 44  1  0  0  0  0
 17 18  2  0  0  0  0
 18 45  1  0  0  0  0
 18 19  1  0  0  0  0
 19 46  1  0  0  0  0
 19 20  2  0  0  0  0
 20 15  1  0  0  0  0
 20 47  1  0  0  0  0
 11 21  1  0  0  0  0
 21 48  1  0  0  0  0
 21 22  2  0  0  0  0
 22 49  1  0  0  0  0
 22 23  1  0  0  0  0
 23  5  1  0  0  0  0
 23  9  2  0  0  0  0
  6 24  1  0  0  0  0
 24  2  1  0  0  0  0
 24 50  1  0  0  0  0
 24 25  1  0  0  0  0
 25 51  1  0  0  0  0
 25 52  1  0  0  0  0
 25 26  1  0  0  0  0
 26 53  1  0  0  0  0
 26 54  1  0  0  0  0
 26 27  1  0  0  0  0
 27  2  1  0  0  0  0
 27 55  1  0  0  0  0
 27 28  1  0  0  0  0
 28 56  1  0  0  0  0
M  END
>  <LOGBIO>
7.1900

>  <PRED_LOGBIO>
8.0100

>  <XV_RES>
-1.0850

>  <WHL_TMPL>
1

>  <ANCH>
11-13;12-44

$$$$
ROW69
  -MTS-   01071501573D 0   0.00000     0.00000     0

 39 41  0  0  0  0  0  0  0  0999 V2000
    4.6300   -2.6140    2.5710 C   0  0  0  0  0  0  0  0  0  0  0  0
    4.9740   -1.9770    1.2280 C   0  0  0  0  0  0  0  0  0  0  0  0
    4.7910   -0.5610    1.3110 O   0  0  0  0  0  0  0  0  0  0  0  0
    5.0530    0.1880    0.1940 C   0  0  0  0  0  0  0  0  0  0  0  0
    6.3390    0.6990   -0.0210 C   0  0  0  0  0  0  0  0  0  0  0  0
    6.6060    1.4640   -1.1620 C   0  0  0  0  0  0  0  0  0  0  0  0
    5.5880    1.7190   -2.0880 C   0  0  0  0  0  0  0  0  0  0  0  0
    4.3020    1.2090   -1.8730 C   0  0  0  0  0  0  0  0  0  0  0  0
    4.0350    0.4430   -0.7320 C   0  0  0  0  0  0  0  0  0  0  0  0
    2.6760   -0.0970   -0.5050 C   0  0  0  0  0  0  0  0  0  0  0  0
    2.3820   -1.1740   -0.9300 O   0  0  0  0  0  0  0  0  0  0  0  0
    1.7680    0.6280    0.1830 O   0  0  0  0  0  0  0  0  0  0  0  0
    0.5220    0.0890    0.3690 C   0  0  0  0  0  0  0  0  0  0  0  0
    0.3630   -1.2740    0.6470 C   0  0  0  0  0  0  0  0  0  0  0  0
   -0.9090   -1.8230    0.8360 C   0  0  0  0  0  0  0  0  0  0  0  0
   -2.0570   -1.0230    0.7540 C   0  0  0  0  0  0  0  0  0  0  0  0
   -3.3400   -1.5590    0.9430 C   0  0  0  0  0  0  0  0  0  0  0  0
   -4.4630   -0.7410    0.8590 C   0  0  0  0  0  0  0  0  0  0  0  0
   -4.3370    0.6160    0.5870 C   0  0  0  0  0  0  0  0  0  0  0  0
   -5.4500    1.4110    0.5070 O   0  0  0  0  0  0  0  0  0  0  0  0
   -3.0660    1.1610    0.3960 C   0  0  0  0  0  0  0  0  0  0  0  0
   -1.9170    0.3550    0.4760 C   0  0  0  0  0  0  0  0  0  0  0  0
   -0.6310    0.8900    0.2860 C   0  0  0  0  0  0  0  0  0  0  0  0
    3.5940   -2.3970    2.8210 H   0  0  0  0  0  0  0  0  0  0  0  0
    4.7690   -3.6920    2.5070 H   0  0  0  0  0  0  0  0  0  0  0  0
    5.2820   -2.2100    3.3420 H   0  0  0  0  0  0  0  0  0  0  0  0
    4.3220   -2.3820    0.4560 H   0  0  0  0  0  0  0  0  0  0  0  0
    6.0100   -2.1950    0.9780 H   0  0  0  0  0  0  0  0  0  0  0  0
    7.1240    0.5020    0.6940 H   0  0  0  0  0  0  0  0  0  0  0  0
    7.5980    1.8580   -1.3270 H   0  0  0  0  0  0  0  0  0  0  0  0
    5.7940    2.3100   -2.9680 H   0  0  0  0  0  0  0  0  0  0  0  0
    3.5170    1.4060   -2.5880 H   0  0  0  0  0  0  0  0  0  0  0  0
    1.2340   -1.9090    0.7160 H   0  0  0  0  0  0  0  0  0  0  0  0
   -1.0080   -2.8770    1.0480 H   0  0  0  0  0  0  0  0  0  0  0  0
   -3.4570   -2.6120    1.1550 H   0  0  0  0  0  0  0  0  0  0  0  0
   -5.4450   -1.1660    1.0070 H   0  0  0  0  0  0  0  0  0  0  0  0
   -5.7910    1.4410   -0.4000 H   0  0  0  0  0  0  0  0  0  0  0  0
   -2.9640    2.2150    0.1840 H   0  0  0  0  0  0  0  0  0  0  0  0
   -0.5260    1.9430    0.0710 H   0  0  0  0  0  0  0  0  0  0  0  0
  1 24  1  0  0  0  0
  1 25  1  0  0  0  0
  1 26  1  0  0  0  0
  1  2  1  0  0  0  0
  2 27  1  0  0  0  0
  2 28  1  0  0  0  0
  2  3  1  0  0  0  0
  3  4  1  0  0  0  0
  4  5  2  0  0  0  0
  5 29  1  0  0  0  0
  5  6  1  0  0  0  0
  6 30  1  0  0  0  0
  6  7  2  0  0  0  0
  7 31  1  0  0  0  0
  7  8  1  0  0  0  0
  8 32  1  0  0  0  0
  8  9  2  0  0  0  0
  9  4  1  0  0  0  0
  9 10  1  0  0  0  0
 10 11  2  0  0  0  0
 10 12  1  0  0  0  0
 12 13  1  0  0  0  0
 13 14  2  0  0  0  0
 14 33  1  0  0  0  0
 14 15  1  0  0  0  0
 15 34  1  0  0  0  0
 15 16  2  0  0  0  0
 16 17  1  0  0  0  0
 17 35  1  0  0  0  0
 17 18  2  0  0  0  0
 18 36  1  0  0  0  0
 18 19  1  0  0  0  0
 19 20  1  0  0  0  0
 20 37  1  0  0  0  0
 19 21  2  0  0  0  0
 21 38  1  0  0  0  0
 21 22  1  0  0  0  0
 22 16  1  0  0  0  0
 22 23  2  0  0  0  0
 23 13  1  0  0  0  0
 23 39  1  0  0  0  0
M  END
>  <LOGBIO>
5.4800

>  <PRED_LOGBIO>
5.4100

>  <XV_RES>
0.0800

>  <WHL_TMPL>
2

>  <ANCH>
35-36;37-35

$$$$
ROW70
  -MTS-   01071501573D 0   0.00000     0.00000     0

 62 66  0  0  1  0  0  0  0  0999 V2000
   -5.8880   -1.3590    1.1350 O   0  0  0  0  0  0  0  0  0  0  0  0
   -4.5940   -0.9720    0.9440 C   0  0  0  0  0  0  0  0  0  0  0  0
   -4.3500    0.3720    0.6900 C   0  0  0  0  0  0  0  0  0  0  0  0
   -3.0410    0.8120    0.4870 C   0  0  0  0  0  0  0  0  0  0  0  0
   -1.9660   -0.0900    0.5350 C   0  0  0  0  0  0  0  0  0  0  0  0
   -2.2370   -1.4440    0.7960 C   0  0  0  0  0  0  0  0  0  0  0  0
   -3.5470   -1.8860    1.0000 C   0  0  0  0  0  0  0  0  0  0  0  0
   -0.7600    0.8170    0.3800 C   0  0  2  0  0  0  0  0  0  0  0  0
   -0.4090   -0.2550   -1.0480 S   0  0  0  0  0  0  0  0  0  0  0  0
    1.1530    0.2590   -1.7030 C   0  0  0  0  0  0  0  0  0  0  0  0
    1.6320   -0.0280   -2.9870 C   0  0  0  0  0  0  0  0  0  0  0  0
    2.8900    0.4390   -3.3850 C   0  0  0  0  0  0  0  0  0  0  0  0
    3.3590    0.1580   -4.6410 O   0  0  0  0  0  0  0  0  0  0  0  0
    3.6690    1.1950   -2.5000 C   0  0  0  0  0  0  0  0  0  0  0  0
    3.1890    1.4830   -1.2170 C   0  0  0  0  0  0  0  0  0  0  0  0
    1.9310    1.0150   -0.8180 C   0  0  0  0  0  0  0  0  0  0  0  0
    1.6230    1.3880    0.4630 O   0  0  0  0  0  0  0  0  0  0  0  0
    0.2990    1.9230    0.5410 C   0  0  2  0  0  0  0  0  0  0  0  0
    0.1390    2.8410   -0.6470 C   0  0  0  0  0  0  0  0  0  0  0  0
    1.2610    3.2200   -1.3950 C   0  0  0  0  0  0  0  0  0  0  0  0
    1.1130    4.0710   -2.4960 C   0  0  0  0  0  0  0  0  0  0  0  0
   -0.1560    4.5440   -2.8500 C   0  0  0  0  0  0  0  0  0  0  0  0
   -0.3010    5.3770   -3.9280 O   0  0  0  0  0  0  0  0  0  0  0  0
   -0.5350    4.7840   -5.2080 C   0  0  0  0  0  0  0  0  0  0  0  0
   -0.6650    5.8830   -6.2620 C   0  0  0  0  0  0  0  0  0  0  0  0
   -0.9060    5.2740   -7.5780 N   0  0  0  0  0  0  0  0  0  0  0  0
    0.3800    5.0160   -8.2420 C   0  0  0  0  0  0  0  0  0  0  0  0
    0.1700    4.4080   -9.6400 C   0  0  0  0  0  0  0  0  0  0  0  0
   -0.7050    3.1420   -9.5750 C   0  0  0  0  0  0  0  0  0  0  0  0
   -1.9960    3.3930   -8.7730 C   0  0  0  0  0  0  0  0  0  0  0  0
   -1.6930    4.0430   -7.4120 C   0  0  0  0  0  0  0  0  0  0  0  0
   -1.2780    4.1660   -2.1020 C   0  0  0  0  0  0  0  0  0  0  0  0
   -1.1300    3.3140   -1.0010 C   0  0  0  0  0  0  0  0  0  0  0  0
   -6.4630   -0.6590    0.7890 H   0  0  0  0  0  0  0  0  0  0  0  0
   -5.1700    1.0740    0.6500 H   0  0  0  0  0  0  0  0  0  0  0  0
   -2.8530    1.8570    0.2910 H   0  0  0  0  0  0  0  0  0  0  0  0
   -1.4230   -2.1520    0.8390 H   0  0  0  0  0  0  0  0  0  0  0  0
   -3.7450   -2.9290    1.2000 H   0  0  0  0  0  0  0  0  0  0  0  0
   -0.1780    0.1590    1.0220 H   0  0  0  0  0  0  0  0  0  0  0  0
    1.0320   -0.6110   -3.6690 H   0  0  0  0  0  0  0  0  0  0  0  0
    3.8600   -0.6730   -4.6470 H   0  0  0  0  0  0  0  0  0  0  0  0
    4.6390    1.5560   -2.8080 H   0  0  0  0  0  0  0  0  0  0  0  0
    3.7890    2.0660   -0.5340 H   0  0  0  0  0  0  0  0  0  0  0  0
    0.1360    2.4670    1.4690 H   0  0  0  0  0  0  0  0  0  0  0  0
    2.2400    2.8550   -1.1220 H   0  0  0  0  0  0  0  0  0  0  0  0
    1.9780    4.3630   -3.0730 H   0  0  0  0  0  0  0  0  0  0  0  0
    0.2980    4.1330   -5.4640 H   0  0  0  0  0  0  0  0  0  0  0  0
   -1.4540    4.2030   -5.1760 H   0  0  0  0  0  0  0  0  0  0  0  0
   -1.4980    6.5340   -6.0060 H   0  0  0  0  0  0  0  0  0  0  0  0
    0.2540    6.4650   -6.2950 H   0  0  0  0  0  0  0  0  0  0  0  0
    0.9710    4.3330   -7.6350 H   0  0  0  0  0  0  0  0  0  0  0  0
    0.9290    5.9510   -8.3440 H   0  0  0  0  0  0  0  0  0  0  0  0
   -0.3050    5.1420  -10.2880 H   0  0  0  0  0  0  0  0  0  0  0  0
    1.1350    4.1580  -10.0760 H   0  0  0  0  0  0  0  0  0  0  0  0
   -0.1410    2.3350   -9.1100 H   0  0  0  0  0  0  0  0  0  0  0  0
   -0.9620    2.8260  -10.5840 H   0  0  0  0  0  0  0  0  0  0  0  0
   -2.6570    4.0400   -9.3450 H   0  0  0  0  0  0  0  0  0  0  0  0
   -2.5140    2.4490   -8.6160 H   0  0  0  0  0  0  0  0  0  0  0  0
   -1.1410    3.3410   -6.7890 H   0  0  0  0  0  0  0  0  0  0  0  0
   -2.6270    4.2790   -6.9060 H   0  0  0  0  0  0  0  0  0  0  0  0
   -2.2570    4.5310   -2.3750 H   0  0  0  0  0  0  0  0  0  0  0  0
   -1.9950    3.0220   -0.4240 H   0  0  0  0  0  0  0  0  0  0  0  0
  1 34  1  0  0  0  0
  1  2  1  0  0  0  0
  2  3  2  0  0  0  0
  3 35  1  0  0  0  0
  3  4  1  0  0  0  0
  4 36  1  0  0  0  0
  4  5  2  0  0  0  0
  5  6  1  0  0  0  0
  6 37  1  0  0  0  0
  6  7  2  0  0  0  0
  7  2  1  0  0  0  0
  7 38  1  0  0  0  0
  5  8  1  0  0  0  0
  8 39  1  0  0  0  0
  8  9  1  0  0  0  0
  9 10  1  0  0  0  0
 10 11  1  0  0  0  0
 11 40  1  0  0  0  0
 11 12  2  0  0  0  0
 12 13  1  0  0  0  0
 13 41  1  0  0  0  0
 12 14  1  0  0  0  0
 14 42  1  0  0  0  0
 14 15  2  0  0  0  0
 15 43  1  0  0  0  0
 15 16  1  0  0  0  0
 16 10  2  0  0  0  0
 16 17  1  0  0  0  0
 17 18  1  0  0  0  0
 18  8  1  0  0  0  0
 18 44  1  0  0  0  0
 18 19  1  0  0  0  0
 19 20  2  0  0  0  0
 20 45  1  0  0  0  0
 20 21  1  0  0  0  0
 21 46  1  0  0  0  0
 21 22  2  0  0  0  0
 22 23  1  0  0  0  0
 23 24  1  0  0  0  0
 24 47  1  0  0  0  0
 24 48  1  0  0  0  0
 24 25  1  0  0  0  0
 25 49  1  0  0  0  0
 25 50  1  0  0  0  0
 25 26  1  0  0  0  0
 26 27  1  0  0  0  0
 27 51  1  0  0  0  0
 27 52  1  0  0  0  0
 27 28  1  0  0  0  0
 28 53  1  0  0  0  0
 28 54  1  0  0  0  0
 28 29  1  0  0  0  0
 29 55  1  0  0  0  0
 29 56  1  0  0  0  0
 29 30  1  0  0  0  0
 30 57  1  0  0  0  0
 30 58  1  0  0  0  0
 30 31  1  0  0  0  0
 31 26  1  0  0  0  0
 31 59  1  0  0  0  0
 31 60  1  0  0  0  0
 22 32  1  0  0  0  0
 32 61  1  0  0  0  0
 32 33  2  0  0  0  0
 33 19  1  0  0  0  0
 33 62  1  0  0  0  0
M  END
>  <LOGBIO>
6.7300

>  <PRED_LOGBIO>
8.5400

>  <XV_RES>
-1.9230

>  <WHL_TMPL>
1

>  <ANCH>
4-6;24-26

$$$$
ROW71
  -MTS-   01071501573D 0   0.00000     0.00000     0

 51 54  0  0  1  0  0  0  0  0999 V2000
    1.3740   -0.3860   -2.4400 C   0  0  0  0  0  0  0  0  0  0  0  0
    1.8870    0.5840   -1.3800 C   0  0  1  0  0  0  0  0  0  0  0  0
    0.8580    1.7300   -1.3470 C   0  0  2  0  0  0  0  0  0  0  0  0
   -0.5510    1.2110   -1.0060 C   0  0  1  0  0  0  0  0  0  0  0  0
   -0.5540    0.4130    0.3110 C   0  0  2  0  0  0  0  0  0  0  0  0
    0.4750   -0.7320    0.2780 C   0  0  0  0  0  0  0  0  0  0  0  0
    1.8840   -0.2140   -0.0630 C   0  0  0  0  0  0  0  0  0  0  0  0
   -1.9580   -0.1450    0.6100 C   0  0  2  0  0  0  0  0  0  0  0  0
   -3.0600    0.8610    0.3790 C   0  0  0  0  0  0  0  0  0  0  0  0
   -2.8760    1.9970   -0.3070 C   0  0  0  0  0  0  0  0  0  0  0  0
   -1.5500    2.3800   -0.9180 C   0  0  0  0  0  0  0  0  0  0  0  0
   -4.4150    0.4620    0.9130 C   0  0  0  0  0  0  0  0  0  0  0  0
   -4.3470   -0.0170    2.3760 C   0  0  1  0  0  0  0  0  0  0  0  0
   -5.6040   -0.6370    2.6570 O   0  0  0  0  0  0  0  0  0  0  0  0
   -3.2740   -1.1070    2.5560 C   0  0  0  0  0  0  0  0  0  0  0  0
   -1.8950   -0.6230    2.0720 C   0  0  0  0  0  0  0  0  0  0  0  0
   -2.1990   -1.3570   -0.2860 C   0  0  0  0  0  0  0  0  0  0  0  0
    1.1780    2.5660   -2.6000 C   0  0  0  0  0  0  0  0  0  0  0  0
    2.6280    2.2380   -3.0020 C   0  0  0  0  0  0  0  0  0  0  0  0
    3.1580    1.2100   -1.9850 C   0  0  2  0  0  0  0  0  0  0  0  0
    3.8470    0.1900   -2.7110 O   0  0  0  0  0  0  0  0  0  0  0  0
    1.8160   -0.1390   -3.4030 H   0  0  0  0  0  0  0  0  0  0  0  0
    0.2910   -0.3100   -2.5080 H   0  0  0  0  0  0  0  0  0  0  0  0
    1.6490   -1.4020   -2.1640 H   0  0  0  0  0  0  0  0  0  0  0  0
    1.1480    2.3530   -0.5030 H   0  0  0  0  0  0  0  0  0  0  0  0
   -0.8730    0.5480   -1.8060 H   0  0  0  0  0  0  0  0  0  0  0  0
   -0.2810    1.0900    1.1180 H   0  0  0  0  0  0  0  0  0  0  0  0
    0.1810   -1.3840   -0.5420 H   0  0  0  0  0  0  0  0  0  0  0  0
    0.5100   -1.1870    1.2660 H   0  0  0  0  0  0  0  0  0  0  0  0
    2.1500    0.4910    0.7220 H   0  0  0  0  0  0  0  0  0  0  0  0
    2.5420   -1.0710   -0.1840 H   0  0  0  0  0  0  0  0  0  0  0  0
   -3.7140    2.6670   -0.4300 H   0  0  0  0  0  0  0  0  0  0  0  0
   -1.7660    2.6660   -1.9450 H   0  0  0  0  0  0  0  0  0  0  0  0
   -1.1020    3.1540   -0.2980 H   0  0  0  0  0  0  0  0  0  0  0  0
   -4.7300   -0.3990    0.3270 H   0  0  0  0  0  0  0  0  0  0  0  0
   -5.0690    1.3300    0.8740 H   0  0  0  0  0  0  0  0  0  0  0  0
   -4.1490    0.8220    3.0390 H   0  0  0  0  0  0  0  0  0  0  0  0
   -5.4960   -1.3800    3.2710 H   0  0  0  0  0  0  0  0  0  0  0  0
   -3.5580   -1.9280    1.9010 H   0  0  0  0  0  0  0  0  0  0  0  0
   -3.2010   -1.3400    3.6170 H   0  0  0  0  0  0  0  0  0  0  0  0
   -1.6480    0.2520    2.6710 H   0  0  0  0  0  0  0  0  0  0  0  0
   -1.2000   -1.4580    2.1290 H   0  0  0  0  0  0  0  0  0  0  0  0
   -3.2620   -1.4420   -0.5030 H   0  0  0  0  0  0  0  0  0  0  0  0
   -1.8590   -2.2570    0.2220 H   0  0  0  0  0  0  0  0  0  0  0  0
   -1.6480   -1.2360   -1.2160 H   0  0  0  0  0  0  0  0  0  0  0  0
    1.1530    3.6130   -2.3060 H   0  0  0  0  0  0  0  0  0  0  0  0
    0.5130    2.2600   -3.4050 H   0  0  0  0  0  0  0  0  0  0  0  0
    3.2120    3.1480   -2.8770 H   0  0  0  0  0  0  0  0  0  0  0  0
    2.6240    1.7830   -3.9900 H   0  0  0  0  0  0  0  0  0  0  0  0
    3.7710    1.6840   -1.2210 H   0  0  0  0  0  0  0  0  0  0  0  0
    4.0370   -0.5730   -2.1420 H   0  0  0  0  0  0  0  0  0  0  0  0
  1 22  1  0  0  0  0
  1 23  1  0  0  0  0
  1 24  1  0  0  0  0
  1  2  1  0  0  0  0
  2  3  1  0  0  0  0
  3 25  1  0  0  0  0
  3  4  1  0  0  0  0
  4 26  1  0  0  0  0
  4  5  1  0  0  0  0
  5 27  1  0  0  0  0
  5  6  1  0  0  0  0
  6 28  1  0  0  0  0
  6 29  1  0  0  0  0
  6  7  1  0  0  0  0
  7  2  1  0  0  0  0
  7 30  1  0  0  0  0
  7 31  1  0  0  0  0
  5  8  1  0  0  0  0
  8  9  1  0  0  0  0
  9 10  2  0  0  0  0
 10 32  1  0  0  0  0
 10 11  1  0  0  0  0
 11  4  1  0  0  0  0
 11 33  1  0  0  0  0
 11 34  1  0  0  0  0
  9 12  1  0  0  0  0
 12 35  1  0  0  0  0
 12 36  1  0  0  0  0
 12 13  1  0  0  0  0
 13 37  1  0  0  0  0
 13 14  1  0  0  0  0
 14 38  1  0  0  0  0
 13 15  1  0  0  0  0
 15 39  1  0  0  0  0
 15 40  1  0  0  0  0
 15 16  1  0  0  0  0
 16  8  1  0  0  0  0
 16 41  1  0  0  0  0
 16 42  1  0  0  0  0
  8 17  1  0  0  0  0
 17 43  1  0  0  0  0
 17 44  1  0  0  0  0
 17 45  1  0  0  0  0
  3 18  1  0  0  0  0
 18 46  1  0  0  0  0
 18 47  1  0  0  0  0
 18 19  1  0  0  0  0
 19 48  1  0  0  0  0
 19 49  1  0  0  0  0
 19 20  1  0  0  0  0
 20  2  1  0  0  0  0
 20 50  1  0  0  0  0
 20 21  1  0  0  0  0
 21 51  1  0  0  0  0
M  END
>  <LOGBIO>
6.7400

>  <PRED_LOGBIO>
6.2400

>  <XV_RES>
0.6330

>  <WHL_TMPL>
1

>  <ANCH>
11-25;10-12

$$$$
ROW72
  -MTS-   01071501573D 0   0.00000     0.00000     0

 63 68  0  0  1  0  0  0  0  0999 V2000
   -5.8880   -1.3590    1.1350 O   0  0  0  0  0  0  0  0  0  0  0  0
   -4.5940   -0.9720    0.9440 C   0  0  0  0  0  0  0  0  0  0  0  0
   -4.3500    0.3720    0.6900 C   0  0  0  0  0  0  0  0  0  0  0  0
   -3.0410    0.8120    0.4870 C   0  0  0  0  0  0  0  0  0  0  0  0
   -1.9660   -0.0900    0.5350 C   0  0  0  0  0  0  0  0  0  0  0  0
   -2.2370   -1.4440    0.7960 C   0  0  0  0  0  0  0  0  0  0  0  0
   -3.5470   -1.8860    1.0000 C   0  0  0  0  0  0  0  0  0  0  0  0
   -0.7600    0.8170    0.3800 C   0  0  1  0  0  0  0  0  0  0  0  0
   -0.4090   -0.2550   -1.0480 S   0  0  0  0  0  0  0  0  0  0  0  0
    1.1530    0.2590   -1.7030 C   0  0  0  0  0  0  0  0  0  0  0  0
    1.6320   -0.0280   -2.9870 C   0  0  0  0  0  0  0  0  0  0  0  0
    2.8900    0.4390   -3.3850 C   0  0  0  0  0  0  0  0  0  0  0  0
    3.3590    0.1580   -4.6410 O   0  0  0  0  0  0  0  0  0  0  0  0
    3.6690    1.1950   -2.5000 C   0  0  0  0  0  0  0  0  0  0  0  0
    3.1890    1.4830   -1.2170 C   0  0  0  0  0  0  0  0  0  0  0  0
    1.9310    1.0150   -0.8180 C   0  0  0  0  0  0  0  0  0  0  0  0
    1.6230    1.3880    0.4630 O   0  0  0  0  0  0  0  0  0  0  0  0
    0.2990    1.9230    0.5410 C   0  0  1  0  0  0  0  0  0  0  0  0
    0.1390    2.8410   -0.6470 C   0  0  0  0  0  0  0  0  0  0  0  0
    1.2610    3.2200   -1.3950 C   0  0  0  0  0  0  0  0  0  0  0  0
    1.1130    4.0710   -2.4960 C   0  0  0  0  0  0  0  0  0  0  0  0
   -0.1560    4.5440   -2.8500 C   0  0  0  0  0  0  0  0  0  0  0  0
   -0.3010    5.3770   -3.9280 O   0  0  0  0  0  0  0  0  0  0  0  0
   -0.5350    4.7840   -5.2080 C   0  0  0  0  0  0  0  0  0  0  0  0
   -0.6650    5.8830   -6.2620 C   0  0  0  0  0  0  0  0  0  0  0  0
   -0.9060    5.2740   -7.5780 N   0  0  0  0  0  0  0  0  0  0  0  0
   -1.2690    3.8510   -7.5060 C   0  0  0  0  0  0  0  0  0  0  0  0
   -0.1940    3.5510   -8.5670 C   0  0  0  0  0  0  0  0  0  0  0  0
    0.7480    2.3400   -8.4370 C   0  0  0  0  0  0  0  0  0  0  0  0
    0.5490    2.0370   -9.9340 C   0  0  0  0  0  0  0  0  0  0  0  0
   -0.5720    3.0910   -9.9880 C   0  0  0  0  0  0  0  0  0  0  0  0
    0.3280    4.9780   -8.3210 C   0  0  0  0  0  0  0  0  0  0  0  0
   -1.2780    4.1660   -2.1020 C   0  0  0  0  0  0  0  0  0  0  0  0
   -1.1300    3.3140   -1.0010 C   0  0  0  0  0  0  0  0  0  0  0  0
   -6.4630   -0.6590    0.7890 H   0  0  0  0  0  0  0  0  0  0  0  0
   -5.1700    1.0740    0.6500 H   0  0  0  0  0  0  0  0  0  0  0  0
   -2.8530    1.8570    0.2910 H   0  0  0  0  0  0  0  0  0  0  0  0
   -1.4230   -2.1520    0.8390 H   0  0  0  0  0  0  0  0  0  0  0  0
   -3.7450   -2.9290    1.2000 H   0  0  0  0  0  0  0  0  0  0  0  0
   -0.1780    0.1590    1.0220 H   0  0  0  0  0  0  0  0  0  0  0  0
    1.0320   -0.6110   -3.6690 H   0  0  0  0  0  0  0  0  0  0  0  0
    3.8600   -0.6730   -4.6470 H   0  0  0  0  0  0  0  0  0  0  0  0
    4.6390    1.5560   -2.8080 H   0  0  0  0  0  0  0  0  0  0  0  0
    3.7890    2.0660   -0.5340 H   0  0  0  0  0  0  0  0  0  0  0  0
    0.1360    2.4670    1.4690 H   0  0  0  0  0  0  0  0  0  0  0  0
    2.2400    2.8550   -1.1220 H   0  0  0  0  0  0  0  0  0  0  0  0
    1.9780    4.3630   -3.0730 H   0  0  0  0  0  0  0  0  0  0  0  0
    0.2980    4.1330   -5.4640 H   0  0  0  0  0  0  0  0  0  0  0  0
   -1.4540    4.2030   -5.1760 H   0  0  0  0  0  0  0  0  0  0  0  0
   -1.4980    6.5340   -6.0060 H   0  0  0  0  0  0  0  0  0  0  0  0
    0.2540    6.4650   -6.2950 H   0  0  0  0  0  0  0  0  0  0  0  0
   -1.0750    3.3930   -6.5380 H   0  0  0  0  0  0  0  0  0  0  0  0
   -2.2850    3.6370   -7.8330 H   0  0  0  0  0  0  0  0  0  0  0  0
    0.3760    1.5610   -7.7760 H   0  0  0  0  0  0  0  0  0  0  0  0
    1.7710    2.6040   -8.1740 H   0  0  0  0  0  0  0  0  0  0  0  0
    1.4110    2.2790  -10.5510 H   0  0  0  0  0  0  0  0  0  0  0  0
    0.2100    1.0230  -10.1360 H   0  0  0  0  0  0  0  0  0  0  0  0
   -1.5720    2.6680  -10.0620 H   0  0  0  0  0  0  0  0  0  0  0  0
   -0.4240    3.8520  -10.7510 H   0  0  0  0  0  0  0  0  0  0  0  0
    1.2300    5.0210   -7.7140 H   0  0  0  0  0  0  0  0  0  0  0  0
    0.4500    5.5670   -9.2270 H   0  0  0  0  0  0  0  0  0  0  0  0
   -2.2570    4.5310   -2.3750 H   0  0  0  0  0  0  0  0  0  0  0  0
   -1.9950    3.0220   -0.4240 H   0  0  0  0  0  0  0  0  0  0  0  0
  1 35  1  0  0  0  0
  1  2  1  0  0  0  0
  2  3  2  0  0  0  0
  3 36  1  0  0  0  0
  3  4  1  0  0  0  0
  4 37  1  0  0  0  0
  4  5  2  0  0  0  0
  5  6  1  0  0  0  0
  6 38  1  0  0  0  0
  6  7  2  0  0  0  0
  7  2  1  0  0  0  0
  7 39  1  0  0  0  0
  5  8  1  0  0  0  0
  8 40  1  0  0  0  0
  8  9  1  0  0  0  0
  9 10  1  0  0  0  0
 10 11  1  0  0  0  0
 11 41  1  0  0  0  0
 11 12  2  0  0  0  0
 12 13  1  0  0  0  0
 13 42  1  0  0  0  0
 12 14  1  0  0  0  0
 14 43  1  0  0  0  0
 14 15  2  0  0  0  0
 15 44  1  0  0  0  0
 15 16  1  0  0  0  0
 16 10  2  0  0  0  0
 16 17  1  0  0  0  0
 17 18  1  0  0  0  0
 18  8  1  0  0  0  0
 18 45  1  0  0  0  0
 18 19  1  0  0  0  0
 19 20  2  0  0  0  0
 20 46  1  0  0  0  0
 20 21  1  0  0  0  0
 21 47  1  0  0  0  0
 21 22  2  0  0  0  0
 22 23  1  0  0  0  0
 23 24  1  0  0  0  0
 24 48  1  0  0  0  0
 24 49  1  0  0  0  0
 24 25  1  0  0  0  0
 25 50  1  0  0  0  0
 25 51  1  0  0  0  0
 25 26  1  0  0  0  0
 26 27  1  0  0  0  0
 27 52  1  0  0  0  0
 27 53  1  0  0  0  0
 27 28  1  0  0  0  0
 28 29  1  0  0  0  0
 29 54  1  0  0  0  0
 29 55  1  0  0  0  0
 29 30  1  0  0  0  0
 30 56  1  0  0  0  0
 30 57  1  0  0  0  0
 30 31  1  0  0  0  0
 31 28  1  0  0  0  0
 31 58  1  0  0  0  0
 31 59  1  0  0  0  0
 28 32  1  0  0  0  0
 32 26  1  0  0  0  0
 32 60  1  0  0  0  0
 32 61  1  0  0  0  0
 22 33  1  0  0  0  0
 33 62  1  0  0  0  0
 33 34  2  0  0  0  0
 34 19  1  0  0  0  0
 34 63  1  0  0  0  0
M  END
>  <LOGBIO>
9.4000

>  <PRED_LOGBIO>
8.8400

>  <XV_RES>
0.7070

>  <WHL_TMPL>
1

>  <ANCH>
4-6;24-26

$$$$
ROW73
  -MTS-   01071501573D 0   0.00000     0.00000     0

 27 29  0  0  0  0  0  0  0  0999 V2000
    1.4950   -3.9370    1.6870 O   0  0  0  0  0  0  0  0  0  0  0  0
    1.6000   -2.7150    1.0770 C   0  0  0  0  0  0  0  0  0  0  0  0
    2.8510   -2.2450    0.6610 C   0  0  0  0  0  0  0  0  0  0  0  0
    2.9580   -0.9960    0.0380 C   0  0  0  0  0  0  0  0  0  0  0  0
    1.8130   -0.2180   -0.1710 C   0  0  0  0  0  0  0  0  0  0  0  0
    1.5650    1.1080   -0.7800 C   0  0  0  0  0  0  0  0  0  0  0  0
    2.4180    1.8480   -1.2670 O   0  0  0  0  0  0  0  0  0  0  0  0
    0.2610    1.3630   -0.7100 N   0  0  0  0  0  0  0  0  0  0  0  0
   -0.4040    0.3700   -0.1270 C   0  0  0  0  0  0  0  0  0  0  0  0
   -1.6180    0.3360    0.0700 O   0  0  0  0  0  0  0  0  0  0  0  0
    0.5610   -0.6880    0.2440 C   0  0  0  0  0  0  0  0  0  0  0  0
    0.4550   -1.9370    0.8680 C   0  0  0  0  0  0  0  0  0  0  0  0
   -0.3430    2.5460   -1.1960 C   0  0  0  0  0  0  0  0  0  0  0  0
   -1.5320    2.4730   -1.9310 C   0  0  0  0  0  0  0  0  0  0  0  0
   -2.1310    3.6440   -2.4120 C   0  0  0  0  0  0  0  0  0  0  0  0
   -1.5400    4.8870   -2.1580 C   0  0  0  0  0  0  0  0  0  0  0  0
   -0.3510    4.9600   -1.4220 C   0  0  0  0  0  0  0  0  0  0  0  0
    0.2470    3.7890   -0.9410 C   0  0  0  0  0  0  0  0  0  0  0  0
    0.9350   -3.8840    2.4770 H   0  0  0  0  0  0  0  0  0  0  0  0
    3.7340   -2.8460    0.8220 H   0  0  0  0  0  0  0  0  0  0  0  0
    3.9230   -0.6340   -0.2830 H   0  0  0  0  0  0  0  0  0  0  0  0
   -0.5110   -2.3000    1.1890 H   0  0  0  0  0  0  0  0  0  0  0  0
   -1.9880    1.5140   -2.1280 H   0  0  0  0  0  0  0  0  0  0  0  0
   -3.0480    3.5880   -2.9800 H   0  0  0  0  0  0  0  0  0  0  0  0
   -2.0020    5.7910   -2.5290 H   0  0  0  0  0  0  0  0  0  0  0  0
    0.1040    5.9190   -1.2250 H   0  0  0  0  0  0  0  0  0  0  0  0
    1.1640    3.8460   -0.3730 H   0  0  0  0  0  0  0  0  0  0  0  0
  1 19  1  0  0  0  0
  1  2  1  0  0  0  0
  2  3  2  0  0  0  0
  3 20  1  0  0  0  0
  3  4  1  0  0  0  0
  4 21  1  0  0  0  0
  4  5  2  0  0  0  0
  5  6  1  0  0  0  0
  6  7  2  0  0  0  0
  6  8  1  0  0  0  0
  8  9  1  0  0  0  0
  9 10  2  0  0  0  0
  9 11  1  0  0  0  0
 11  5  1  0  0  0  0
 11 12  2  0  0  0  0
 12  2  1  0  0  0  0
 12 22  1  0  0  0  0
  8 13  1  0  0  0  0
 13 14  2  0  0  0  0
 14 23  1  0  0  0  0
 14 15  1  0  0  0  0
 15 24  1  0  0  0  0
 15 16  2  0  0  0  0
 16 25  1  0  0  0  0
 16 17  1  0  0  0  0
 17 26  1  0  0  0  0
 17 18  2  0  0  0  0
 18 13  1  0  0  0  0
 18 27  1  0  0  0  0
M  END
>  <LOGBIO>
5.5700

>  <PRED_LOGBIO>
6.5300

>  <XV_RES>
-1.1640

>  <WHL_TMPL>
1

>  <ANCH>
28-29;8-6

$$$$
ROW74
  -MTS-   01071501573D 0   0.00000     0.00000     0

 78 82  0  0  1  0  0  0  0  0999 V2000
   -5.1310   -3.2070   -2.4670 C   0  0  0  0  0  0  0  0  0  0  0  0
   -4.5560   -4.2920   -1.5600 C   0  0  2  0  0  0  0  0  0  0  0  0
   -5.6280   -5.3450   -1.2840 C   0  0  0  0  0  0  0  0  0  0  0  0
   -6.0790   -5.9710   -2.6020 C   0  0  0  0  0  0  0  0  0  0  0  0
   -7.1380   -7.0120   -2.3290 C   0  0  0  0  0  0  0  0  0  0  0  0
   -6.7690   -8.3410   -2.0950 C   0  0  0  0  0  0  0  0  0  0  0  0
   -7.7510   -9.3070   -1.8420 C   0  0  0  0  0  0  0  0  0  0  0  0
   -9.1020   -8.9420   -1.8220 C   0  0  0  0  0  0  0  0  0  0  0  0
  -10.0630   -9.8870   -1.5740 O   0  0  0  0  0  0  0  0  0  0  0  0
   -9.4720   -7.6120   -2.0560 C   0  0  0  0  0  0  0  0  0  0  0  0
   -8.4900   -6.6470   -2.3100 C   0  0  0  0  0  0  0  0  0  0  0  0
   -4.1220   -3.6900   -0.2910 N   0  0  0  0  0  0  0  0  0  0  0  0
   -3.1890   -2.7420   -0.2900 C   0  0  0  0  0  0  0  0  0  0  0  0
   -2.6890   -2.3690   -1.3500 O   0  0  0  0  0  0  0  0  0  0  0  0
   -2.7420   -2.1230    1.0130 C   0  0  0  0  0  0  0  0  0  0  0  0
   -1.6830   -1.0820    0.7400 C   0  0  0  0  0  0  0  0  0  0  0  0
   -0.3610   -1.2910    0.6920 C   0  0  0  0  0  0  0  0  0  0  0  0
    0.2980   -0.1210    0.4210 N   0  0  0  0  0  0  0  0  0  0  0  0
   -0.6510    0.9200    0.2810 C   0  0  0  0  0  0  0  0  0  0  0  0
   -0.5290    2.2870    0.0070 C   0  0  0  0  0  0  0  0  0  0  0  0
   -1.6730    3.0900   -0.0720 C   0  0  0  0  0  0  0  0  0  0  0  0
   -1.5540    4.4280   -0.3410 O   0  0  0  0  0  0  0  0  0  0  0  0
   -2.4000    4.9890   -1.3480 C   0  0  0  0  0  0  0  0  0  0  0  0
   -2.1070    6.4820   -1.4860 C   0  0  0  0  0  0  0  0  0  0  0  0
   -3.0110    7.0810   -2.5620 C   0  0  0  0  0  0  0  0  0  0  0  0
   -2.7280    8.5180   -2.6960 N   0  0  0  0  0  0  0  0  0  0  0  0
   -3.9030    9.2420   -3.2000 C   0  0  0  0  0  0  0  0  0  0  0  0
   -3.3600   10.5250   -3.8560 C   0  0  0  0  0  0  0  0  0  0  0  0
   -1.8680   10.2310   -4.1010 C   0  0  0  0  0  0  0  0  0  0  0  0
   -1.6770    8.7580   -3.6950 C   0  0  0  0  0  0  0  0  0  0  0  0
   -2.9390    2.5250    0.1220 C   0  0  0  0  0  0  0  0  0  0  0  0
   -3.0610    1.1580    0.3960 C   0  0  0  0  0  0  0  0  0  0  0  0
   -1.9170    0.3550    0.4760 C   0  0  0  0  0  0  0  0  0  0  0  0
    0.2960   -2.6010    0.9030 C   0  0  0  0  0  0  0  0  0  0  0  0
   -0.4790   -3.7460    1.1220 C   0  0  0  0  0  0  0  0  0  0  0  0
    0.1420   -4.9840    1.3220 C   0  0  0  0  0  0  0  0  0  0  0  0
    1.5380   -5.0780    1.3020 C   0  0  0  0  0  0  0  0  0  0  0  0
    2.3140   -3.9340    1.0830 C   0  0  0  0  0  0  0  0  0  0  0  0
    1.6930   -2.6950    0.8830 C   0  0  0  0  0  0  0  0  0  0  0  0
   -5.9820   -2.7390   -1.9780 H   0  0  0  0  0  0  0  0  0  0  0  0
   -5.4520   -3.6530   -3.4060 H   0  0  0  0  0  0  0  0  0  0  0  0
   -4.3670   -2.4570   -2.6640 H   0  0  0  0  0  0  0  0  0  0  0  0
   -3.7050   -4.7600   -2.0490 H   0  0  0  0  0  0  0  0  0  0  0  0
   -5.2180   -6.1180   -0.6370 H   0  0  0  0  0  0  0  0  0  0  0  0
   -6.4790   -4.8760   -0.7940 H   0  0  0  0  0  0  0  0  0  0  0  0
   -6.4890   -5.1980   -3.2490 H   0  0  0  0  0  0  0  0  0  0  0  0
   -5.2280   -6.4390   -3.0920 H   0  0  0  0  0  0  0  0  0  0  0  0
   -5.7260   -8.6230   -2.1100 H   0  0  0  0  0  0  0  0  0  0  0  0
   -7.4650  -10.3330   -1.6610 H   0  0  0  0  0  0  0  0  0  0  0  0
  -10.3660  -10.2990   -2.3980 H   0  0  0  0  0  0  0  0  0  0  0  0
  -10.5140   -7.3310   -2.0410 H   0  0  0  0  0  0  0  0  0  0  0  0
   -8.7750   -5.6210   -2.4900 H   0  0  0  0  0  0  0  0  0  0  0  0
   -4.5320   -3.9960    0.5790 H   0  0  0  0  0  0  0  0  0  0  0  0
   -2.3330   -2.8960    1.6600 H   0  0  0  0  0  0  0  0  0  0  0  0
   -3.5940   -1.6550    1.5030 H   0  0  0  0  0  0  0  0  0  0  0  0
    1.2990   -0.0180    0.3340 H   0  0  0  0  0  0  0  0  0  0  0  0
    0.4480    2.7230   -0.1430 H   0  0  0  0  0  0  0  0  0  0  0  0
   -2.2120    4.4920   -2.2970 H   0  0  0  0  0  0  0  0  0  0  0  0
   -3.4420    4.8490   -1.0650 H   0  0  0  0  0  0  0  0  0  0  0  0
   -2.2950    6.9780   -0.5370 H   0  0  0  0  0  0  0  0  0  0  0  0
   -1.0650    6.6220   -1.7690 H   0  0  0  0  0  0  0  0  0  0  0  0
   -2.8230    6.5850   -3.5120 H   0  0  0  0  0  0  0  0  0  0  0  0
   -4.0520    6.9410   -2.2800 H   0  0  0  0  0  0  0  0  0  0  0  0
   -4.4030    8.6370   -3.9530 H   0  0  0  0  0  0  0  0  0  0  0  0
   -4.5460    9.5110   -2.3640 H   0  0  0  0  0  0  0  0  0  0  0  0
   -3.4880   11.3850   -3.2020 H   0  0  0  0  0  0  0  0  0  0  0  0
   -3.8770   10.7370   -4.7900 H   0  0  0  0  0  0  0  0  0  0  0  0
   -1.2680   10.8630   -3.4500 H   0  0  0  0  0  0  0  0  0  0  0  0
   -1.6510   10.3420   -5.1610 H   0  0  0  0  0  0  0  0  0  0  0  0
   -1.7900    8.0970   -4.5510 H   0  0  0  0  0  0  0  0  0  0  0  0
   -0.6880    8.5920   -3.2730 H   0  0  0  0  0  0  0  0  0  0  0  0
   -3.8220    3.1440    0.0610 H   0  0  0  0  0  0  0  0  0  0  0  0
   -4.0380    0.7220    0.5460 H   0  0  0  0  0  0  0  0  0  0  0  0
   -1.5570   -3.6730    1.1380 H   0  0  0  0  0  0  0  0  0  0  0  0
   -0.4560   -5.8670    1.4910 H   0  0  0  0  0  0  0  0  0  0  0  0
    2.0180   -6.0340    1.4560 H   0  0  0  0  0  0  0  0  0  0  0  0
    3.3910   -4.0060    1.0670 H   0  0  0  0  0  0  0  0  0  0  0  0
    2.2910   -1.8120    0.7140 H   0  0  0  0  0  0  0  0  0  0  0  0
  1 40  1  0  0  0  0
  1 41  1  0  0  0  0
  1 42  1  0  0  0  0
  1  2  1  0  0  0  0
  2 43  1  0  0  0  0
  2  3  1  0  0  0  0
  3 44  1  0  0  0  0
  3 45  1  0  0  0  0
  3  4  1  0  0  0  0
  4 46  1  0  0  0  0
  4 47  1  0  0  0  0
  4  5  1  0  0  0  0
  5  6  2  0  0  0  0
  6 48  1  0  0  0  0
  6  7  1  0  0  0  0
  7 49  1  0  0  0  0
  7  8  2  0  0  0  0
  8  9  1  0  0  0  0
  9 50  1  0  0  0  0
  8 10  1  0  0  0  0
 10 51  1  0  0  0  0
 10 11  2  0  0  0  0
 11  5  1  0  0  0  0
 11 52  1  0  0  0  0
  2 12  1  0  0  0  0
 12 53  1  0  0  0  0
 12 13  1  0  0  0  0
 13 14  2  0  0  0  0
 13 15  1  0  0  0  0
 15 54  1  0  0  0  0
 15 55  1  0  0  0  0
 15 16  1  0  0  0  0
 16 17  2  0  0  0  0
 17 18  1  0  0  0  0
 18 56  1  0  0  0  0
 18 19  1  0  0  0  0
 19 20  2  0  0  0  0
 20 57  1  0  0  0  0
 20 21  1  0  0  0  0
 21 22  1  0  0  0  0
 22 23  1  0  0  0  0
 23 58  1  0  0  0  0
 23 59  1  0  0  0  0
 23 24  1  0  0  0  0
 24 60  1  0  0  0  0
 24 61  1  0  0  0  0
 24 25  1  0  0  0  0
 25 62  1  0  0  0  0
 25 63  1  0  0  0  0
 25 26  1  0  0  0  0
 26 27  1  0  0  0  0
 27 64  1  0  0  0  0
 27 65  1  0  0  0  0
 27 28  1  0  0  0  0
 28 66  1  0  0  0  0
 28 67  1  0  0  0  0
 28 29  1  0  0  0  0
 29 68  1  0  0  0  0
 29 69  1  0  0  0  0
 29 30  1  0  0  0  0
 30 26  1  0  0  0  0
 30 70  1  0  0  0  0
 30 71  1  0  0  0  0
 21 31  2  0  0  0  0
 31 72  1  0  0  0  0
 31 32  1  0  0  0  0
 32 73  1  0  0  0  0
 32 33  2  0  0  0  0
 33 16  1  0  0  0  0
 33 19  1  0  0  0  0
 17 34  1  0  0  0  0
 34 35  2  0  0  0  0
 35 74  1  0  0  0  0
 35 36  1  0  0  0  0
 36 75  1  0  0  0  0
 36 37  2  0  0  0  0
 37 76  1  0  0  0  0
 37 38  1  0  0  0  0
 38 77  1  0  0  0  0
 38 39  2  0  0  0  0
 39 34  1  0  0  0  0
 39 78  1  0  0  0  0
M  END
>  <LOGBIO>
8.0400

>  <PRED_LOGBIO>
8.0300

>  <XV_RES>
-0.1610

>  <WHL_TMPL>
2

>  <ANCH>
35-36;67-65

$$$$
ROW75
  -MTS-   01071501573D 0   0.00000     0.00000     0

 33 34  0  0  0  0  0  0  0  0999 V2000
   -0.4090    1.2310   -0.9760 C   0  0  0  0  0  0  0  0  0  0  0  0
   -0.5540    0.4130    0.3110 C   0  0  0  0  0  0  0  0  0  0  0  0
    0.4700   -0.7270    0.2780 C   0  0  0  0  0  0  0  0  0  0  0  0
   -0.1960    1.3150    1.4680 C   0  0  0  0  0  0  0  0  0  0  0  0
    0.4060    0.7790    2.6130 C   0  0  0  0  0  0  0  0  0  0  0  0
    0.7380    1.6150    3.6850 C   0  0  0  0  0  0  0  0  0  0  0  0
    0.4670    2.9870    3.6140 C   0  0  0  0  0  0  0  0  0  0  0  0
    0.7920    3.8050    4.6640 O   0  0  0  0  0  0  0  0  0  0  0  0
   -0.1350    3.5220    2.4690 C   0  0  0  0  0  0  0  0  0  0  0  0
   -0.4660    2.6860    1.3960 C   0  0  0  0  0  0  0  0  0  0  0  0
   -1.9660   -0.0900    0.5350 C   0  0  0  0  0  0  0  0  0  0  0  0
   -3.0410    0.8120    0.4870 C   0  0  0  0  0  0  0  0  0  0  0  0
   -4.3500    0.3720    0.6900 C   0  0  0  0  0  0  0  0  0  0  0  0
   -4.5940   -0.9720    0.9440 C   0  0  0  0  0  0  0  0  0  0  0  0
   -5.8880   -1.3590    1.1350 O   0  0  0  0  0  0  0  0  0  0  0  0
   -3.5470   -1.8860    1.0000 C   0  0  0  0  0  0  0  0  0  0  0  0
   -2.2370   -1.4440    0.7960 C   0  0  0  0  0  0  0  0  0  0  0  0
   -0.9990    2.1420   -0.9050 H   0  0  0  0  0  0  0  0  0  0  0  0
    0.6330    1.5380   -1.0350 H   0  0  0  0  0  0  0  0  0  0  0  0
   -0.7150    0.5790   -1.7910 H   0  0  0  0  0  0  0  0  0  0  0  0
    0.5140   -1.2140    1.2500 H   0  0  0  0  0  0  0  0  0  0  0  0
    1.4430   -0.2680    0.1140 H   0  0  0  0  0  0  0  0  0  0  0  0
    0.1640   -1.3920   -0.5270 H   0  0  0  0  0  0  0  0  0  0  0  0
    0.6150   -0.2790    2.6680 H   0  0  0  0  0  0  0  0  0  0  0  0
    1.2020    1.2020    4.5690 H   0  0  0  0  0  0  0  0  0  0  0  0
    0.0570    3.8700    5.2930 H   0  0  0  0  0  0  0  0  0  0  0  0
   -0.3430    4.5810    2.4140 H   0  0  0  0  0  0  0  0  0  0  0  0
   -0.9310    3.1000    0.5130 H   0  0  0  0  0  0  0  0  0  0  0  0
   -2.8530    1.8570    0.2910 H   0  0  0  0  0  0  0  0  0  0  0  0
   -5.1700    1.0740    0.6500 H   0  0  0  0  0  0  0  0  0  0  0  0
   -6.4630   -0.6590    0.7890 H   0  0  0  0  0  0  0  0  0  0  0  0
   -3.7450   -2.9290    1.1990 H   0  0  0  0  0  0  0  0  0  0  0  0
   -1.4230   -2.1520    0.8390 H   0  0  0  0  0  0  0  0  0  0  0  0
  1 18  1  0  0  0  0
  1 19  1  0  0  0  0
  1 20  1  0  0  0  0
  1  2  1  0  0  0  0
  2  3  1  0  0  0  0
  3 21  1  0  0  0  0
  3 22  1  0  0  0  0
  3 23  1  0  0  0  0
  2  4  1  0  0  0  0
  4  5  2  0  0  0  0
  5 24  1  0  0  0  0
  5  6  1  0  0  0  0
  6 25  1  0  0  0  0
  6  7  2  0  0  0  0
  7  8  1  0  0  0  0
  8 26  1  0  0  0  0
  7  9  1  0  0  0  0
  9 27  1  0  0  0  0
  9 10  2  0  0  0  0
 10  4  1  0  0  0  0
 10 28  1  0  0  0  0
  2 11  1  0  0  0  0
 11 12  2  0  0  0  0
 12 29  1  0  0  0  0
 12 13  1  0  0  0  0
 13 30  1  0  0  0  0
 13 14  2  0  0  0  0
 14 15  1  0  0  0  0
 15 31  1  0  0  0  0
 14 16  1  0  0  0  0
 16 32  1  0  0  0  0
 16 17  2  0  0  0  0
 17 11  1  0  0  0  0
 17 33  1  0  0  0  0
M  END
>  <LOGBIO>
5.6400

>  <PRED_LOGBIO>
6.8200

>  <XV_RES>
-1.3230

>  <WHL_TMPL>
1

>  <ANCH>
18-19;27-28

$$$$
ROW76
  -MTS-   01071501573D 0   0.00000     0.00000     0

 31 33  0  0  0  0  0  0  0  0999 V2000
    0.3110   -2.4760   -0.6390 C   0  0  0  0  0  0  0  0  0  0  0  0
    0.7780   -1.0400   -0.6330 C   0  0  0  0  0  0  0  0  0  0  0  0
    2.1030   -0.7330   -0.9680 C   0  0  0  0  0  0  0  0  0  0  0  0
    2.5360    0.5980   -0.9630 C   0  0  0  0  0  0  0  0  0  0  0  0
    3.8320    0.8980   -1.2910 O   0  0  0  0  0  0  0  0  0  0  0  0
    1.6450    1.6220   -0.6230 C   0  0  0  0  0  0  0  0  0  0  0  0
    0.3210    1.3160   -0.2870 C   0  0  0  0  0  0  0  0  0  0  0  0
   -0.6370    2.3840    0.0750 C   0  0  0  0  0  0  0  0  0  0  0  0
   -0.2890    3.5270    0.0860 O   0  0  0  0  0  0  0  0  0  0  0  0
   -1.9480    2.0470    0.4040 O   0  0  0  0  0  0  0  0  0  0  0  0
   -2.3850    0.7240    0.4000 C   0  0  0  0  0  0  0  0  0  0  0  0
   -3.7150    0.4470    0.7400 C   0  0  0  0  0  0  0  0  0  0  0  0
   -4.6520    1.5740    1.1020 C   0  0  0  0  0  0  0  0  0  0  0  0
   -4.1750   -0.8750    0.7430 C   0  0  0  0  0  0  0  0  0  0  0  0
   -5.4530   -1.2170    1.0820 O   0  0  0  0  0  0  0  0  0  0  0  0
   -3.3070   -1.9200    0.4060 C   0  0  0  0  0  0  0  0  0  0  0  0
   -1.9770   -1.6430    0.0670 C   0  0  0  0  0  0  0  0  0  0  0  0
   -1.5160   -0.3210    0.0640 C   0  0  0  0  0  0  0  0  0  0  0  0
   -0.1130   -0.0150   -0.2930 C   0  0  0  0  0  0  0  0  0  0  0  0
    1.0260   -3.0920   -0.0980 H   0  0  0  0  0  0  0  0  0  0  0  0
    0.2340   -2.8280   -1.6660 H   0  0  0  0  0  0  0  0  0  0  0  0
   -0.6630   -2.5420   -0.1590 H   0  0  0  0  0  0  0  0  0  0  0  0
    2.7900   -1.5240   -1.2310 H   0  0  0  0  0  0  0  0  0  0  0  0
    3.9630    1.8570   -1.3470 H   0  0  0  0  0  0  0  0  0  0  0  0
    1.9790    2.6490   -0.6180 H   0  0  0  0  0  0  0  0  0  0  0  0
   -5.3980    1.2130    1.8070 H   0  0  0  0  0  0  0  0  0  0  0  0
   -5.1470    1.9370    0.2040 H   0  0  0  0  0  0  0  0  0  0  0  0
   -4.0860    2.3840    1.5570 H   0  0  0  0  0  0  0  0  0  0  0  0
   -6.0580   -0.6790    0.5480 H   0  0  0  0  0  0  0  0  0  0  0  0
   -3.6620   -2.9400    0.4090 H   0  0  0  0  0  0  0  0  0  0  0  0
   -1.3070   -2.4490   -0.1920 H   0  0  0  0  0  0  0  0  0  0  0  0
  1 20  1  0  0  0  0
  1 21  1  0  0  0  0
  1 22  1  0  0  0  0
  1  2  1  0  0  0  0
  2  3  2  0  0  0  0
  3 23  1  0  0  0  0
  3  4  1  0  0  0  0
  4  5  1  0  0  0  0
  5 24  1  0  0  0  0
  4  6  2  0  0  0  0
  6 25  1  0  0  0  0
  6  7  1  0  0  0  0
  7  8  1  0  0  0  0
  8  9  2  0  0  0  0
  8 10  1  0  0  0  0
 10 11  1  0  0  0  0
 11 12  1  0  0  0  0
 12 13  1  0  0  0  0
 13 26  1  0  0  0  0
 13 27  1  0  0  0  0
 13 28  1  0  0  0  0
 12 14  2  0  0  0  0
 14 15  1  0  0  0  0
 15 29  1  0  0  0  0
 14 16  1  0  0  0  0
 16 30  1  0  0  0  0
 16 17  2  0  0  0  0
 17 31  1  0  0  0  0
 17 18  1  0  0  0  0
 18 11  2  0  0  0  0
 18 19  1  0  0  0  0
 19  2  1  0  0  0  0
 19  7  2  0  0  0  0
M  END
>  <LOGBIO>
6.2300

>  <PRED_LOGBIO>
5.6900

>  <XV_RES>
0.5880

>  <WHL_TMPL>
3

>  <ANCH>
8-13;30-31

$$$$
ROW77
  -MTS-   01071501573D 0   0.00000     0.00000     0

 30 32  0  0  0  0  0  0  0  0999 V2000
    1.0270    8.0050   -3.9440 O   0  0  0  0  0  0  0  0  0  0  0  0
    1.0530    6.7220   -3.4630 C   0  0  0  0  0  0  0  0  0  0  0  0
    2.1150    6.2990   -2.6550 C   0  0  0  0  0  0  0  0  0  0  0  0
    2.1420    4.9890   -2.1630 C   0  0  0  0  0  0  0  0  0  0  0  0
    1.1060    4.1020   -2.4790 C   0  0  0  0  0  0  0  0  0  0  0  0
    0.0440    4.5250   -3.2860 C   0  0  0  0  0  0  0  0  0  0  0  0
    0.0170    5.8350   -3.7780 C   0  0  0  0  0  0  0  0  0  0  0  0
    1.1340    2.7160   -1.9580 C   0  0  0  0  0  0  0  0  0  0  0  0
    1.1490    2.4870   -0.5770 C   0  0  0  0  0  0  0  0  0  0  0  0
    1.8700    1.3960   -0.0780 C   0  0  0  0  0  0  0  0  0  0  0  0
    1.9080    1.1280    1.3460 C   0  0  0  0  0  0  0  0  0  0  0  0
    1.9390    0.9130    2.4860 N   0  0  0  0  0  0  0  0  0  0  0  0
    2.5550    0.5690   -0.9760 C   0  0  0  0  0  0  0  0  0  0  0  0
    3.2870   -0.5310   -0.5140 C   0  0  0  0  0  0  0  0  0  0  0  0
    3.9680   -1.3510   -1.4230 C   0  0  0  0  0  0  0  0  0  0  0  0
    4.6840   -2.4270   -0.9710 O   0  0  0  0  0  0  0  0  0  0  0  0
    3.9150   -1.0700   -2.7940 C   0  0  0  0  0  0  0  0  0  0  0  0
    3.1830    0.0300   -3.2550 C   0  0  0  0  0  0  0  0  0  0  0  0
    2.5030    0.8500   -2.3470 C   0  0  0  0  0  0  0  0  0  0  0  0
    1.8020    1.9030   -2.7880 N   0  0  0  0  0  0  0  0  0  0  0  0
    1.4740    8.0630   -4.8030 H   0  0  0  0  0  0  0  0  0  0  0  0
    2.9140    6.9840   -2.4120 H   0  0  0  0  0  0  0  0  0  0  0  0
    2.9620    4.6630   -1.5400 H   0  0  0  0  0  0  0  0  0  0  0  0
   -0.7550    3.8400   -3.5300 H   0  0  0  0  0  0  0  0  0  0  0  0
   -0.8030    6.1610   -4.4010 H   0  0  0  0  0  0  0  0  0  0  0  0
    0.6110    3.1420    0.0930 H   0  0  0  0  0  0  0  0  0  0  0  0
    3.3280   -0.7480    0.5430 H   0  0  0  0  0  0  0  0  0  0  0  0
    4.3420   -2.7390   -0.1190 H   0  0  0  0  0  0  0  0  0  0  0  0
    4.4400   -1.7020   -3.4950 H   0  0  0  0  0  0  0  0  0  0  0  0
    3.1430    0.2470   -4.3130 H   0  0  0  0  0  0  0  0  0  0  0  0
  1 21  1  0  0  0  0
  1  2  1  0  0  0  0
  2  3  2  0  0  0  0
  3 22  1  0  0  0  0
  3  4  1  0  0  0  0
  4 23  1  0  0  0  0
  4  5  2  0  0  0  0
  5  6  1  0  0  0  0
  6 24  1  0  0  0  0
  6  7  2  0  0  0  0
  7  2  1  0  0  0  0
  7 25  1  0  0  0  0
  5  8  1  0  0  0  0
  8  9  2  0  0  0  0
  9 26  1  0  0  0  0
  9 10  1  0  0  0  0
 10 11  1  0  0  0  0
 11 12  3  0  0  0  0
 10 13  2  0  0  0  0
 13 14  1  0  0  0  0
 14 27  1  0  0  0  0
 14 15  2  0  0  0  0
 15 16  1  0  0  0  0
 16 28  1  0  0  0  0
 15 17  1  0  0  0  0
 17 29  1  0  0  0  0
 17 18  2  0  0  0  0
 18 30  1  0  0  0  0
 18 19  1  0  0  0  0
 19 13  1  0  0  0  0
 19 20  2  0  0  0  0
 20  8  1  0  0  0  0
M  END
>  <LOGBIO>
6.3400

>  <PRED_LOGBIO>
5.6700

>  <XV_RES>
0.8490

>  <WHL_TMPL>
3

>  <ANCH>
18-20;19-16

$$$$
ROW78
  -MTS-   01071501573D 0   0.00000     0.00000     0

 43 46  0  0  0  0  0  0  0  0999 V2000
    3.8310    1.2830   -1.9300 C   0  0  0  0  0  0  0  0  0  0  0  0
    2.4470    1.8130   -1.6430 C   0  0  0  0  0  0  0  0  0  0  0  0
    1.6740    1.1150   -0.7990 C   0  0  0  0  0  0  0  0  0  0  0  0
    1.8130   -0.2180   -0.1710 C   0  0  0  0  0  0  0  0  0  0  0  0
    2.9580   -0.9960    0.0380 C   0  0  0  0  0  0  0  0  0  0  0  0
    2.8510   -2.2450    0.6620 C   0  0  0  0  0  0  0  0  0  0  0  0
    1.5990   -2.7150    1.0770 C   0  0  0  0  0  0  0  0  0  0  0  0
    1.4950   -3.9370    1.6870 O   0  0  0  0  0  0  0  0  0  0  0  0
    0.4550   -1.9370    0.8680 C   0  0  0  0  0  0  0  0  0  0  0  0
    0.5610   -0.6880    0.2440 C   0  0  0  0  0  0  0  0  0  0  0  0
   -0.4920    0.3380   -0.0990 C   0  0  0  0  0  0  0  0  0  0  0  0
    0.2830    1.6110   -0.4870 C   0  0  0  0  0  0  0  0  0  0  0  0
    0.3650    2.5020    0.7520 C   0  0  0  0  0  0  0  0  0  0  0  0
   -1.0190    2.6920    1.3270 C   0  0  0  0  0  0  0  0  0  0  0  0
   -1.8140    3.7610    0.8980 C   0  0  0  0  0  0  0  0  0  0  0  0
   -3.0970    3.9370    1.4320 C   0  0  0  0  0  0  0  0  0  0  0  0
   -3.5840    3.0440    2.3940 C   0  0  0  0  0  0  0  0  0  0  0  0
   -5.1770    3.2620    3.0570 Cl  0  0  0  0  0  0  0  0  0  0  0  0
   -2.7880    1.9740    2.8220 C   0  0  0  0  0  0  0  0  0  0  0  0
   -1.5060    1.7980    2.2890 C   0  0  0  0  0  0  0  0  0  0  0  0
   -0.3130    2.4530   -1.6310 C   0  0  0  0  0  0  0  0  0  0  0  0
    0.6500    3.5880   -2.0220 C   0  0  0  0  0  0  0  0  0  0  0  0
    2.0370    3.0660   -2.3140 C   0  0  0  0  0  0  0  0  0  0  0  0
    2.7950    3.6600   -3.0790 O   0  0  0  0  0  0  0  0  0  0  0  0
    4.4990    2.1140   -2.1480 H   0  0  0  0  0  0  0  0  0  0  0  0
    3.7940    0.6130   -2.7860 H   0  0  0  0  0  0  0  0  0  0  0  0
    4.1990    0.7410   -1.0610 H   0  0  0  0  0  0  0  0  0  0  0  0
    3.9230   -0.6340   -0.2830 H   0  0  0  0  0  0  0  0  0  0  0  0
    3.7340   -2.8460    0.8220 H   0  0  0  0  0  0  0  0  0  0  0  0
    2.2650   -4.4930    1.4880 H   0  0  0  0  0  0  0  0  0  0  0  0
   -0.5110   -2.3000    1.1890 H   0  0  0  0  0  0  0  0  0  0  0  0
   -1.0470    0.5560    0.8110 H   0  0  0  0  0  0  0  0  0  0  0  0
   -1.0600   -0.0050   -0.9600 H   0  0  0  0  0  0  0  0  0  0  0  0
    1.0050    2.0310    1.4950 H   0  0  0  0  0  0  0  0  0  0  0  0
    0.7790    3.4690    0.4760 H   0  0  0  0  0  0  0  0  0  0  0  0
   -1.4390    4.4500    0.1560 H   0  0  0  0  0  0  0  0  0  0  0  0
   -3.7110    4.7620    1.1010 H   0  0  0  0  0  0  0  0  0  0  0  0
   -3.1630    1.2850    3.5640 H   0  0  0  0  0  0  0  0  0  0  0  0
   -0.8920    0.9740    2.6200 H   0  0  0  0  0  0  0  0  0  0  0  0
   -1.2070    2.9270   -1.2330 H   0  0  0  0  0  0  0  0  0  0  0  0
   -0.4510    1.8070   -2.4950 H   0  0  0  0  0  0  0  0  0  0  0  0
    0.7420    4.2260   -1.1450 H   0  0  0  0  0  0  0  0  0  0  0  0
    0.2650    4.0640   -2.9210 H   0  0  0  0  0  0  0  0  0  0  0  0
  1 25  1  0  0  0  0
  1 26  1  0  0  0  0
  1 27  1  0  0  0  0
  1  2  1  0  0  0  0
  2  3  2  0  0  0  0
  3  4  1  0  0  0  0
  4  5  2  0  0  0  0
  5 28  1  0  0  0  0
  5  6  1  0  0  0  0
  6 29  1  0  0  0  0
  6  7  2  0  0  0  0
  7  8  1  0  0  0  0
  8 30  1  0  0  0  0
  7  9  1  0  0  0  0
  9 31  1  0  0  0  0
  9 10  2  0  0  0  0
 10  4  1  0  0  0  0
 10 11  1  0  0  0  0
 11 32  1  0  0  0  0
 11 33  1  0  0  0  0
 11 12  1  0  0  0  0
 12  3  1  0  0  0  0
 12 13  1  0  0  0  0
 13 34  1  0  0  0  0
 13 35  1  0  0  0  0
 13 14  1  0  0  0  0
 14 15  2  0  0  0  0
 15 36  1  0  0  0  0
 15 16  1  0  0  0  0
 16 37  1  0  0  0  0
 16 17  2  0  0  0  0
 17 18  1  0  0  0  0
 17 19  1  0  0  0  0
 19 38  1  0  0  0  0
 19 20  2  0  0  0  0
 20 14  1  0  0  0  0
 20 39  1  0  0  0  0
 12 21  1  0  0  0  0
 21 40  1  0  0  0  0
 21 41  1  0  0  0  0
 21 22  1  0  0  0  0
 22 42  1  0  0  0  0
 22 43  1  0  0  0  0
 22 23  1  0  0  0  0
 23  2  1  0  0  0  0
 23 24  2  0  0  0  0
M  END
>  <LOGBIO>
7.6600

>  <PRED_LOGBIO>
6.7800

>  <XV_RES>
1.1300

>  <WHL_TMPL>
1

>  <ANCH>
28-29;7-8

$$$$
ROW79
  -MTS-   01071501573D 0   0.00000     0.00000     0

 37 40  0  0  0  0  0  0  0  0999 V2000
    3.2690   -3.4770    2.9140 O   0  0  0  0  0  0  0  0  0  0  0  0
    2.4050   -4.2530    2.6330 C   0  0  0  0  0  0  0  0  0  0  0  0
    1.4950   -3.9370    1.6870 O   0  0  0  0  0  0  0  0  0  0  0  0
    1.6000   -2.7150    1.0770 C   0  0  0  0  0  0  0  0  0  0  0  0
    2.8510   -2.2450    0.6610 C   0  0  0  0  0  0  0  0  0  0  0  0
    2.9580   -0.9960    0.0380 C   0  0  0  0  0  0  0  0  0  0  0  0
    1.8130   -0.2180   -0.1710 C   0  0  0  0  0  0  0  0  0  0  0  0
    1.8970    1.1060   -0.8280 C   0  0  0  0  0  0  0  0  0  0  0  0
    0.7910    1.8370   -1.0190 C   0  0  0  0  0  0  0  0  0  0  0  0
   -0.5220    1.3200   -0.5720 C   0  0  0  0  0  0  0  0  0  0  0  0
   -1.5140    1.9650   -0.7390 O   0  0  0  0  0  0  0  0  0  0  0  0
   -0.5880    0.0730    0.0450 O   0  0  0  0  0  0  0  0  0  0  0  0
    0.5610   -0.6880    0.2440 C   0  0  0  0  0  0  0  0  0  0  0  0
    0.4550   -1.9370    0.8680 C   0  0  0  0  0  0  0  0  0  0  0  0
    3.2090    1.6240   -1.2760 C   0  0  0  0  0  0  0  0  0  0  0  0
    3.2920    2.8750   -1.8970 C   0  0  0  0  0  0  0  0  0  0  0  0
    4.5330    3.3660   -2.3210 C   0  0  0  0  0  0  0  0  0  0  0  0
    5.6910    2.6040   -2.1230 C   0  0  0  0  0  0  0  0  0  0  0  0
    5.6080    1.3530   -1.5010 C   0  0  0  0  0  0  0  0  0  0  0  0
    4.3670    0.8620   -1.0770 C   0  0  0  0  0  0  0  0  0  0  0  0
    2.3340   -5.5620    3.3210 C   0  0  0  0  0  0  0  0  0  0  0  0
    2.9630   -6.7320    2.9020 O   0  0  0  0  0  0  0  0  0  0  0  0
    2.6580   -7.7450    3.8080 C   0  0  0  0  0  0  0  0  0  0  0  0
    1.8660   -7.2440    4.7670 C   0  0  0  0  0  0  0  0  0  0  0  0
    1.6540   -5.8140    4.4470 C   0  0  0  0  0  0  0  0  0  0  0  0
    3.7340   -2.8460    0.8220 H   0  0  0  0  0  0  0  0  0  0  0  0
    3.9230   -0.6340   -0.2830 H   0  0  0  0  0  0  0  0  0  0  0  0
    0.8570    2.8020   -1.4990 H   0  0  0  0  0  0  0  0  0  0  0  0
   -0.5110   -2.3000    1.1890 H   0  0  0  0  0  0  0  0  0  0  0  0
    2.3990    3.4630   -2.0500 H   0  0  0  0  0  0  0  0  0  0  0  0
    4.5970    4.3310   -2.8010 H   0  0  0  0  0  0  0  0  0  0  0  0
    6.6490    2.9820   -2.4490 H   0  0  0  0  0  0  0  0  0  0  0  0
    6.5020    0.7650   -1.3480 H   0  0  0  0  0  0  0  0  0  0  0  0
    4.3030   -0.1030   -0.5980 H   0  0  0  0  0  0  0  0  0  0  0  0
    3.0020   -8.7670    3.7490 H   0  0  0  0  0  0  0  0  0  0  0  0
    1.4610   -7.7800    5.6110 H   0  0  0  0  0  0  0  0  0  0  0  0
    1.0640   -5.1090    5.0140 H   0  0  0  0  0  0  0  0  0  0  0  0
  1  2  2  0  0  0  0
  2  3  1  0  0  0  0
  3  4  1  0  0  0  0
  4  5  1  0  0  0  0
  5 26  1  0  0  0  0
  5  6  2  0  0  0  0
  6 27  1  0  0  0  0
  6  7  1  0  0  0  0
  7  8  1  0  0  0  0
  8  9  2  0  0  0  0
  9 28  1  0  0  0  0
  9 10  1  0  0  0  0
 10 11  2  0  0  0  0
 10 12  1  0  0  0  0
 12 13  1  0  0  0  0
 13  7  2  0  0  0  0
 13 14  1  0  0  0  0
 14  4  2  0  0  0  0
 14 29  1  0  0  0  0
  8 15  1  0  0  0  0
 15 16  2  0  0  0  0
 16 30  1  0  0  0  0
 16 17  1  0  0  0  0
 17 31  1  0  0  0  0
 17 18  2  0  0  0  0
 18 32  1  0  0  0  0
 18 19  1  0  0  0  0
 19 33  1  0  0  0  0
 19 20  2  0  0  0  0
 20 15  1  0  0  0  0
 20 34  1  0  0  0  0
  2 21  1  0  0  0  0
 21 22  1  0  0  0  0
 22 23  1  0  0  0  0
 23 35  1  0  0  0  0
 23 24  2  0  0  0  0
 24 36  1  0  0  0  0
 24 25  1  0  0  0  0
 25 21  2  0  0  0  0
 25 37  1  0  0  0  0
M  END
>  <LOGBIO>
5.6300

>  <PRED_LOGBIO>
5.6000

>  <XV_RES>
-0.1020

>  <WHL_TMPL>
1

>  <ANCH>
28-29;9-7

$$$$
ROW80
  -MTS-   01071501573D 0   0.00000     0.00000     0

 39 41  0  0  0  0  0  0  0  0999 V2000
    1.4480    1.7490    4.3620 C   0  0  0  0  0  0  0  0  0  0  0  0
    0.9470    2.5700    3.1770 C   0  0  0  0  0  0  0  0  0  0  0  0
    0.8660    1.6800    1.9380 C   0  0  0  0  0  0  0  0  0  0  0  0
    0.3640    2.5020    0.7520 C   0  0  0  0  0  0  0  0  0  0  0  0
    0.2830    1.6110   -0.4870 C   0  0  0  0  0  0  0  0  0  0  0  0
   -0.3130    2.4520   -1.6310 C   0  0  0  0  0  0  0  0  0  0  0  0
    0.6500    3.5890   -2.0220 C   0  0  0  0  0  0  0  0  0  0  0  0
    2.0370    3.0660   -2.3140 C   0  0  0  0  0  0  0  0  0  0  0  0
    2.7950    3.6600   -3.0790 O   0  0  0  0  0  0  0  0  0  0  0  0
    2.4470    1.8130   -1.6430 C   0  0  0  0  0  0  0  0  0  0  0  0
    1.6740    1.1150   -0.7990 C   0  0  0  0  0  0  0  0  0  0  0  0
    1.8130   -0.2180   -0.1710 C   0  0  0  0  0  0  0  0  0  0  0  0
    2.9580   -0.9960    0.0380 C   0  0  0  0  0  0  0  0  0  0  0  0
    2.8510   -2.2450    0.6620 C   0  0  0  0  0  0  0  0  0  0  0  0
    1.5990   -2.7150    1.0770 C   0  0  0  0  0  0  0  0  0  0  0  0
    1.4950   -3.9370    1.6870 O   0  0  0  0  0  0  0  0  0  0  0  0
    0.4550   -1.9370    0.8680 C   0  0  0  0  0  0  0  0  0  0  0  0
    0.5610   -0.6880    0.2440 C   0  0  0  0  0  0  0  0  0  0  0  0
   -0.4920    0.3380   -0.0990 C   0  0  0  0  0  0  0  0  0  0  0  0
    4.3540    1.0830   -2.0370 I   0  0  0  0  0  0  0  0  0  0  0  0
    2.4350    1.3510    4.1360 H   0  0  0  0  0  0  0  0  0  0  0  0
    1.5060    2.3830    5.2440 H   0  0  0  0  0  0  0  0  0  0  0  0
    0.7600    0.9280    4.5500 H   0  0  0  0  0  0  0  0  0  0  0  0
    1.6350    3.3920    2.9890 H   0  0  0  0  0  0  0  0  0  0  0  0
   -0.0400    2.9680    3.4030 H   0  0  0  0  0  0  0  0  0  0  0  0
    0.1780    0.8580    2.1270 H   0  0  0  0  0  0  0  0  0  0  0  0
    1.8530    1.2810    1.7120 H   0  0  0  0  0  0  0  0  0  0  0  0
    1.0520    3.3230    0.5630 H   0  0  0  0  0  0  0  0  0  0  0  0
   -0.6230    2.9000    0.9780 H   0  0  0  0  0  0  0  0  0  0  0  0
   -1.2070    2.9270   -1.2330 H   0  0  0  0  0  0  0  0  0  0  0  0
   -0.4500    1.8070   -2.4950 H   0  0  0  0  0  0  0  0  0  0  0  0
    0.7420    4.2270   -1.1450 H   0  0  0  0  0  0  0  0  0  0  0  0
    0.2640    4.0640   -2.9210 H   0  0  0  0  0  0  0  0  0  0  0  0
    3.9230   -0.6340   -0.2830 H   0  0  0  0  0  0  0  0  0  0  0  0
    3.7340   -2.8460    0.8230 H   0  0  0  0  0  0  0  0  0  0  0  0
    0.8180   -4.4840    1.2580 H   0  0  0  0  0  0  0  0  0  0  0  0
   -0.5110   -2.3000    1.1890 H   0  0  0  0  0  0  0  0  0  0  0  0
   -1.0150   -0.0120   -0.9860 H   0  0  0  0  0  0  0  0  0  0  0  0
   -1.0910    0.5460    0.7850 H   0  0  0  0  0  0  0  0  0  0  0  0
  1 21  1  0  0  0  0
  1 22  1  0  0  0  0
  1 23  1  0  0  0  0
  1  2  1  0  0  0  0
  2 24  1  0  0  0  0
  2 25  1  0  0  0  0
  2  3  1  0  0  0  0
  3 26  1  0  0  0  0
  3 27  1  0  0  0  0
  3  4  1  0  0  0  0
  4 28  1  0  0  0  0
  4 29  1  0  0  0  0
  4  5  1  0  0  0  0
  5  6  1  0  0  0  0
  6 30  1  0  0  0  0
  6 31  1  0  0  0  0
  6  7  1  0  0  0  0
  7 32  1  0  0  0  0
  7 33  1  0  0  0  0
  7  8  1  0  0  0  0
  8  9  2  0  0  0  0
  8 10  1  0  0  0  0
 10 11  2  0  0  0  0
 11  5  1  0  0  0  0
 11 12  1  0  0  0  0
 12 13  2  0  0  0  0
 13 34  1  0  0  0  0
 13 14  1  0  0  0  0
 14 35  1  0  0  0  0
 14 15  2  0  0  0  0
 15 16  1  0  0  0  0
 16 36  1  0  0  0  0
 15 17  1  0  0  0  0
 17 37  1  0  0  0  0
 17 18  2  0  0  0  0
 18 12  1  0  0  0  0
 18 19  1  0  0  0  0
 19  5  1  0  0  0  0
 19 38  1  0  0  0  0
 19 39  1  0  0  0  0
 10 20  1  0  0  0  0
M  END
>  <LOGBIO>
6.9100

>  <PRED_LOGBIO>
6.6700

>  <XV_RES>
0.2840

>  <WHL_TMPL>
1

>  <ANCH>
28-29;25-26

$$$$
ROW81
  -MTS-   01071501573D 0   0.00000     0.00000     0

 58 61  0  0  0  0  0  0  0  0999 V2000
    7.3250   -3.0920    0.8540 C   0  0  0  0  0  0  0  0  0  0  0  0
    6.7540   -1.9880    1.7120 C   0  0  0  0  0  0  0  0  0  0  0  0
    5.7390   -1.2420    1.2560 C   0  0  0  0  0  0  0  0  0  0  0  0
    5.1670   -1.5040   -0.1160 C   0  0  0  0  0  0  0  0  0  0  0  0
    4.0420   -0.5330   -0.3870 C   0  0  0  0  0  0  0  0  0  0  0  0
    2.7300   -0.8660   -0.0320 C   0  0  0  0  0  0  0  0  0  0  0  0
    2.4650   -2.0730    0.5600 O   0  0  0  0  0  0  0  0  0  0  0  0
    1.6870    0.0340   -0.2830 C   0  0  0  0  0  0  0  0  0  0  0  0
    0.2950   -0.3030    0.0860 C   0  0  0  0  0  0  0  0  0  0  0  0
    0.0110   -1.3750    0.6190 O   0  0  0  0  0  0  0  0  0  0  0  0
   -0.7390    0.7110   -0.2180 C   0  0  0  0  0  0  0  0  0  0  0  0
   -0.3930    1.8680   -0.8000 C   0  0  0  0  0  0  0  0  0  0  0  0
    0.9240    2.1670   -1.1400 O   0  0  0  0  0  0  0  0  0  0  0  0
    1.9580    1.2680   -0.8880 C   0  0  0  0  0  0  0  0  0  0  0  0
    3.2700    1.6010   -1.2420 C   0  0  0  0  0  0  0  0  0  0  0  0
    3.8920    2.8140   -1.8920 C   0  0  0  0  0  0  0  0  0  0  0  0
    5.2800    2.2820   -2.2970 C   0  0  0  0  0  0  0  0  0  0  0  0
    5.5230    1.1930   -1.4030 O   0  0  0  0  0  0  0  0  0  0  0  0
    4.3130    0.7000   -0.9920 C   0  0  0  0  0  0  0  0  0  0  0  0
    6.3050    3.3740   -1.9930 C   0  0  0  0  0  0  0  0  0  0  0  0
    7.0520    3.7400   -3.2720 C   0  0  0  0  0  0  0  0  0  0  0  0
    5.5890    4.6080   -1.4510 C   0  0  0  0  0  0  0  0  0  0  0  0
    7.2350    2.8960   -1.0180 O   0  0  0  0  0  0  0  0  0  0  0  0
   -2.1560    0.4480    0.1200 C   0  0  0  0  0  0  0  0  0  0  0  0
   -3.1480    1.3580   -0.2630 C   0  0  0  0  0  0  0  0  0  0  0  0
   -4.4880    1.1090    0.0570 C   0  0  0  0  0  0  0  0  0  0  0  0
   -4.8350   -0.0500    0.7600 C   0  0  0  0  0  0  0  0  0  0  0  0
   -6.1470   -0.2940    1.0740 O   0  0  0  0  0  0  0  0  0  0  0  0
   -3.8430   -0.9610    1.1430 C   0  0  0  0  0  0  0  0  0  0  0  0
   -4.1840   -2.0950    1.8320 O   0  0  0  0  0  0  0  0  0  0  0  0
   -2.5030   -0.7120    0.8230 C   0  0  0  0  0  0  0  0  0  0  0  0
    7.3260   -1.7270    3.0850 C   0  0  0  0  0  0  0  0  0  0  0  0
    7.7060   -2.6690   -0.0730 H   0  0  0  0  0  0  0  0  0  0  0  0
    8.1360   -3.5840    1.3880 H   0  0  0  0  0  0  0  0  0  0  0  0
    6.5460   -3.8170    0.6290 H   0  0  0  0  0  0  0  0  0  0  0  0
    5.3300   -0.4530    1.8700 H   0  0  0  0  0  0  0  0  0  0  0  0
    5.9460   -1.3740   -0.8650 H   0  0  0  0  0  0  0  0  0  0  0  0
    4.7860   -2.5220   -0.1620 H   0  0  0  0  0  0  0  0  0  0  0  0
    2.5230   -2.0060    1.5250 H   0  0  0  0  0  0  0  0  0  0  0  0
   -1.1630    2.5940   -1.0130 H   0  0  0  0  0  0  0  0  0  0  0  0
    4.0270    3.5790   -1.1300 H   0  0  0  0  0  0  0  0  0  0  0  0
    3.3320    3.0780   -2.7870 H   0  0  0  0  0  0  0  0  0  0  0  0
    5.3040    1.9900   -3.3450 H   0  0  0  0  0  0  0  0  0  0  0  0
    6.3440    4.1040   -4.0140 H   0  0  0  0  0  0  0  0  0  0  0  0
    7.7820    4.5180   -3.0560 H   0  0  0  0  0  0  0  0  0  0  0  0
    7.5620    2.8610   -3.6580 H   0  0  0  0  0  0  0  0  0  0  0  0
    4.8800    4.9710   -2.1930 H   0  0  0  0  0  0  0  0  0  0  0  0
    6.3180    5.3850   -1.2350 H   0  0  0  0  0  0  0  0  0  0  0  0
    5.0560    4.3460   -0.5390 H   0  0  0  0  0  0  0  0  0  0  0  0
    7.8970    3.5730   -0.8080 H   0  0  0  0  0  0  0  0  0  0  0  0
   -2.8790    2.2530   -0.8050 H   0  0  0  0  0  0  0  0  0  0  0  0
   -5.2530    1.8120   -0.2380 H   0  0  0  0  0  0  0  0  0  0  0  0
   -6.5840   -0.7990    0.3710 H   0  0  0  0  0  0  0  0  0  0  0  0
   -4.1660   -1.9400    2.7890 H   0  0  0  0  0  0  0  0  0  0  0  0
   -1.7380   -1.4140    1.1190 H   0  0  0  0  0  0  0  0  0  0  0  0
    6.5470   -1.8560    3.8340 H   0  0  0  0  0  0  0  0  0  0  0  0
    8.1360   -2.4260    3.2790 H   0  0  0  0  0  0  0  0  0  0  0  0
    7.7070   -0.7090    3.1310 H   0  0  0  0  0  0  0  0  0  0  0  0
  1 33  1  0  0  0  0
  1 34  1  0  0  0  0
  1 35  1  0  0  0  0
  1  2  1  0  0  0  0
  2  3  2  0  0  0  0
  3 36  1  0  0  0  0
  3  4  1  0  0  0  0
  4 37  1  0  0  0  0
  4 38  1  0  0  0  0
  4  5  1  0  0  0  0
  5  6  2  0  0  0  0
  6  7  1  0  0  0  0
  7 39  1  0  0  0  0
  6  8  1  0  0  0  0
  8  9  1  0  0  0  0
  9 10  2  0  0  0  0
  9 11  1  0  0  0  0
 11 12  2  0  0  0  0
 12 40  1  0  0  0  0
 12 13  1  0  0  0  0
 13 14  1  0  0  0  0
 14  8  2  0  0  0  0
 14 15  1  0  0  0  0
 15 16  1  0  0  0  0
 16 41  1  0  0  0  0
 16 42  1  0  0  0  0
 16 17  1  0  0  0  0
 17 43  1  0  0  0  0
 17 18  1  0  0  0  0
 18 19  1  0  0  0  0
 19  5  1  0  0  0  0
 19 15  2  0  0  0  0
 17 20  1  0  0  0  0
 20 21  1  0  0  0  0
 21 44  1  0  0  0  0
 21 45  1  0  0  0  0
 21 46  1  0  0  0  0
 20 22  1  0  0  0  0
 22 47  1  0  0  0  0
 22 48  1  0  0  0  0
 22 49  1  0  0  0  0
 20 23  1  0  0  0  0
 23 50  1  0  0  0  0
 11 24  1  0  0  0  0
 24 25  2  0  0  0  0
 25 51  1  0  0  0  0
 25 26  1  0  0  0  0
 26 52  1  0  0  0  0
 26 27  2  0  0  0  0
 27 28  1  0  0  0  0
 28 53  1  0  0  0  0
 27 29  1  0  0  0  0
 29 30  1  0  0  0  0
 30 54  1  0  0  0  0
 29 31  2  0  0  0  0
 31 24  1  0  0  0  0
 31 55  1  0  0  0  0
  2 32  1  0  0  0  0
 32 56  1  0  0  0  0
 32 57  1  0  0  0  0
 32 58  1  0  0  0  0
M  END
>  <LOGBIO>
4.8900

>  <PRED_LOGBIO>
4.2200

>  <XV_RES>
0.6730

>  <WHL_TMPL>
1

>  <ANCH>
2-3;29-30

$$$$
ROW82
  -MTS-   01071501573D 0   0.00000     0.00000     0

 70 75  0  0  1  0  0  0  0  0999 V2000
    5.5230    1.1930   -1.4030 O   0  0  0  0  0  0  0  0  0  0  0  0
    4.3130    0.7000   -0.9920 C   0  0  0  0  0  0  0  0  0  0  0  0
    3.1420    1.4270   -1.2350 C   0  0  0  0  0  0  0  0  0  0  0  0
    1.9050    0.9240   -0.8150 C   0  0  0  0  0  0  0  0  0  0  0  0
    1.8390   -0.3070   -0.1510 C   0  0  0  0  0  0  0  0  0  0  0  0
    0.4880   -0.7550    0.2540 C   0  0  0  0  0  0  0  0  0  0  0  0
    0.0480   -2.0190    0.3180 C   0  0  0  0  0  0  0  0  0  0  0  0
    0.8390   -3.2780    0.0560 C   0  0  0  0  0  0  0  0  0  0  0  0
    2.3790   -3.2840    0.0900 C   0  0  0  0  0  0  0  0  0  0  0  0
    3.1280   -2.2440    0.7240 O   0  0  0  0  0  0  0  0  0  0  0  0
    3.0100   -1.0340    0.0930 C   0  0  0  0  0  0  0  0  0  0  0  0
    4.2470   -0.5300   -0.3270 C   0  0  0  0  0  0  0  0  0  0  0  0
   -1.3580   -2.2560    0.7170 C   0  0  0  0  0  0  0  0  0  0  0  0
   -1.7930   -3.5020    1.1840 C   0  0  0  0  0  0  0  0  0  0  0  0
   -3.1130   -3.6630    1.6210 C   0  0  0  0  0  0  0  0  0  0  0  0
   -3.9980   -2.5790    1.5920 C   0  0  0  0  0  0  0  0  0  0  0  0
   -5.2900   -2.7370    2.0200 O   0  0  0  0  0  0  0  0  0  0  0  0
   -3.5630   -1.3330    1.1250 C   0  0  0  0  0  0  0  0  0  0  0  0
   -2.2430   -1.1710    0.6880 C   0  0  0  0  0  0  0  0  0  0  0  0
   -1.8160    0.0190    0.1610 O   0  0  0  0  0  0  0  0  0  0  0  0
   -0.4930    0.3400    0.5970 C   0  0  1  0  0  0  0  0  0  0  0  0
   -1.9660   -0.0900    0.5350 C   0  0  0  0  0  0  0  0  0  0  0  0
   -3.0410    0.8120    0.4870 C   0  0  0  0  0  0  0  0  0  0  0  0
   -4.3500    0.3720    0.6900 C   0  0  0  0  0  0  0  0  0  0  0  0
   -4.5940   -0.9720    0.9440 C   0  0  0  0  0  0  0  0  0  0  0  0
   -5.8880   -1.3590    1.1350 O   0  0  0  0  0  0  0  0  0  0  0  0
   -6.8800   -0.4360    0.6790 C   0  0  0  0  0  0  0  0  0  0  0  0
   -8.2710   -1.0030    0.9590 C   0  0  0  0  0  0  0  0  0  0  0  0
   -9.3310   -0.0160    0.4720 C   0  0  0  0  0  0  0  0  0  0  0  0
  -10.6690   -0.5620    0.7420 N   0  0  0  0  0  0  0  0  0  0  0  0
  -11.1150   -1.3580   -0.4110 C   0  0  0  0  0  0  0  0  0  0  0  0
  -12.5300   -1.9210   -0.1810 C   0  0  0  0  0  0  0  0  0  0  0  0
  -12.6080   -2.7220    1.1320 C   0  0  0  0  0  0  0  0  0  0  0  0
  -12.0270   -1.9210    2.3120 C   0  0  0  0  0  0  0  0  0  0  0  0
  -10.6340   -1.3590    1.9770 C   0  0  0  0  0  0  0  0  0  0  0  0
   -3.5470   -1.8860    1.0000 C   0  0  0  0  0  0  0  0  0  0  0  0
   -2.2370   -1.4440    0.7960 C   0  0  0  0  0  0  0  0  0  0  0  0
    5.3540    1.9260   -2.0150 H   0  0  0  0  0  0  0  0  0  0  0  0
    3.1920    2.3770   -1.7480 H   0  0  0  0  0  0  0  0  0  0  0  0
    1.0010    1.4850   -1.0030 H   0  0  0  0  0  0  0  0  0  0  0  0
    0.5950   -3.5360   -0.9720 H   0  0  0  0  0  0  0  0  0  0  0  0
    0.5100   -4.0160    0.7850 H   0  0  0  0  0  0  0  0  0  0  0  0
    2.6650   -3.2140   -0.9570 H   0  0  0  0  0  0  0  0  0  0  0  0
    2.6690   -4.2250    0.5530 H   0  0  0  0  0  0  0  0  0  0  0  0
    5.1510   -1.0910   -0.1390 H   0  0  0  0  0  0  0  0  0  0  0  0
   -1.1100   -4.3380    1.2060 H   0  0  0  0  0  0  0  0  0  0  0  0
   -3.4490   -4.6250    1.9810 H   0  0  0  0  0  0  0  0  0  0  0  0
   -5.8680   -3.0040    1.2890 H   0  0  0  0  0  0  0  0  0  0  0  0
   -4.2460   -0.4960    1.1030 H   0  0  0  0  0  0  0  0  0  0  0  0
   -0.1860    1.3020    1.0020 H   0  0  0  0  0  0  0  0  0  0  0  0
   -2.8530    1.8570    0.2910 H   0  0  0  0  0  0  0  0  0  0  0  0
   -5.1700    1.0740    0.6500 H   0  0  0  0  0  0  0  0  0  0  0  0
   -6.7630    0.5110    1.2030 H   0  0  0  0  0  0  0  0  0  0  0  0
   -6.7630   -0.2750   -0.3900 H   0  0  0  0  0  0  0  0  0  0  0  0
   -8.3890   -1.9500    0.4360 H   0  0  0  0  0  0  0  0  0  0  0  0
   -8.3890   -1.1630    2.0290 H   0  0  0  0  0  0  0  0  0  0  0  0
   -9.2140    0.9300    0.9960 H   0  0  0  0  0  0  0  0  0  0  0  0
   -9.2140    0.1440   -0.5970 H   0  0  0  0  0  0  0  0  0  0  0  0
  -10.4210   -2.1790   -0.5750 H   0  0  0  0  0  0  0  0  0  0  0  0
  -11.1270   -0.7320   -1.3010 H   0  0  0  0  0  0  0  0  0  0  0  0
  -13.2460   -1.1020   -0.1490 H   0  0  0  0  0  0  0  0  0  0  0  0
  -12.8040   -2.5650   -1.0140 H   0  0  0  0  0  0  0  0  0  0  0  0
  -12.0580   -3.6540    1.0220 H   0  0  0  0  0  0  0  0  0  0  0  0
  -13.6460   -2.9730    1.3420 H   0  0  0  0  0  0  0  0  0  0  0  0
  -12.6980   -1.1010    2.5600 H   0  0  0  0  0  0  0  0  0  0  0  0
  -11.9570   -2.5640    3.1870 H   0  0  0  0  0  0  0  0  0  0  0  0
   -9.9300   -2.1810    1.8580 H   0  0  0  0  0  0  0  0  0  0  0  0
  -10.2870   -0.7360    2.7980 H   0  0  0  0  0  0  0  0  0  0  0  0
   -3.7450   -2.9290    1.2000 H   0  0  0  0  0  0  0  0  0  0  0  0
   -1.4230   -2.1520    0.8390 H   0  0  0  0  0  0  0  0  0  0  0  0
  1 38  1  0  0  0  0
  1  2  1  0  0  0  0
  2  3  2  0  0  0  0
  3 39  1  0  0  0  0
  3  4  1  0  0  0  0
  4 40  1  0  0  0  0
  4  5  2  0  0  0  0
  5  6  1  0  0  0  0
  6  7  2  0  0  0  0
  7  8  1  0  0  0  0
  8 41  1  0  0  0  0
  8 42  1  0  0  0  0
  8  9  1  0  0  0  0
  9 43  1  0  0  0  0
  9 44  1  0  0  0  0
  9 10  1  0  0  0  0
 10 11  1  0  0  0  0
 11  5  1  0  0  0  0
 11 12  2  0  0  0  0
 12  2  1  0  0  0  0
 12 45  1  0  0  0  0
  7 13  1  0  0  0  0
 13 14  1  0  0  0  0
 14 46  1  0  0  0  0
 14 15  2  0  0  0  0
 15 47  1  0  0  0  0
 15 16  1  0  0  0  0
 16 17  1  0  0  0  0
 17 48  1  0  0  0  0
 16 18  2  0  0  0  0
 18 49  1  0  0  0  0
 18 19  1  0  0  0  0
 19 13  2  0  0  0  0
 19 20  1  0  0  0  0
 20 21  1  0  0  0  0
 21  6  1  0  0  0  0
 21 50  1  0  0  0  0
 21 22  1  0  0  0  0
 22 23  2  0  0  0  0
 23 51  1  0  0  0  0
 23 24  1  0  0  0  0
 24 52  1  0  0  0  0
 24 25  2  0  0  0  0
 25 26  1  0  0  0  0
 26 27  1  0  0  0  0
 27 53  1  0  0  0  0
[truncated: 4,078,785 more chars]
