# Supplementary material for: Template CoMFA Generates Single 3D-QSAR Models that, for Twelve of Twelve Biological Targets, Predict All ChEMBL-Tabulated Affinities
Source: PLoS One. 2015 Jun 12;10(6):e0129307. doi: 10.1371/journal.pone.0129307 (PMC4466312; doi:10.1371/journal.pone.0129307)
Supplement: S8 Text — The zip file contains, in. sdf format, the aligned structures, from the A, B, C, D, and F protocols, of all templates and training sets for the endocrine receptor target. The content of each file is evident from its name. (ZIP) [file pone.0129307.s009.zip › ER_D_tmpl.sdf]

Phytoestrogen
  -MTS-   01061522173D 0   0.00000     0.00000     0

 18 20  0  0  0  0  0  0  0  0999 V2000
    5.4110    0.6200    1.9970 O   0  0  0  0  0  0  0  0  0  0  0  0
    4.2280    0.4190    1.3360 C   0  0  0  0  0  0  0  0  0  0  0  0
    3.0870    1.1400    1.7070 C   0  0  0  0  0  0  0  0  0  0  0  0
    1.8780    0.9350    1.0320 C   0  0  0  0  0  0  0  0  0  0  0  0
    0.8160    1.6850    1.4650 O   0  0  0  0  0  0  0  0  0  0  0  0
   -0.4600    1.0910    1.2120 C   0  0  0  0  0  0  0  0  0  0  0  0
   -0.6190    0.7610   -0.2840 C   0  0  0  0  0  0  0  0  0  0  0  0
   -1.9700    0.1360   -0.5340 C   0  0  0  0  0  0  0  0  0  0  0  0
   -2.8810    0.7590   -1.3960 C   0  0  0  0  0  0  0  0  0  0  0  0
   -4.1340    0.1800   -1.6280 C   0  0  0  0  0  0  0  0  0  0  0  0
   -4.4770   -1.0230   -0.9970 C   0  0  0  0  0  0  0  0  0  0  0  0
   -5.7030   -1.5900   -1.2240 O   0  0  0  0  0  0  0  0  0  0  0  0
   -3.5660   -1.6460   -0.1360 C   0  0  0  0  0  0  0  0  0  0  0  0
   -2.3130   -1.0660    0.0960 C   0  0  0  0  0  0  0  0  0  0  0  0
    0.4970   -0.2010   -0.7320 C   0  0  0  0  0  0  0  0  0  0  0  0
    1.8100    0.0080   -0.0150 C   0  0  0  0  0  0  0  0  0  0  0  0
    2.9510   -0.7140   -0.3860 C   0  0  0  0  0  0  0  0  0  0  0  0
    4.1600   -0.5080    0.2890 C   0  0  0  0  0  0  0  0  0  0  0  0
  1  2  1  0  0  0  0
  2  3  2  0  0  0  0
  3  4  1  0  0  0  0
  4  5  1  0  0  0  0
  5  6  1  0  0  0  0
  6  7  1  0  0  0  0
  7  8  1  0  0  0  0
  8  9  2  0  0  0  0
  9 10  1  0  0  0  0
 10 11  2  0  0  0  0
 11 12  1  0  0  0  0
 11 13  1  0  0  0  0
 13 14  2  0  0  0  0
 14  8  1  0  0  0  0
  7 15  1  0  0  0  0
 15 16  1  0  0  0  0
 16  4  2  0  0  0  0
 16 17  1  0  0  0  0
 17 18  2  0  0  0  0
 18  2  1  0  0  0  0
M  END
$$$$
Allemolic
  -MTS-   01061522173D 0   0.00000     0.00000     0

 20 21  0  0  0  0  0  0  0  0999 V2000
    5.1900    2.5620   -0.3130 O   0  0  0  0  0  0  0  0  0  0  0  0
    3.9860    1.9290   -0.1500 C   0  0  0  0  0  0  0  0  0  0  0  0
    2.8400    2.4340   -0.7740 C   0  0  0  0  0  0  0  0  0  0  0  0
    1.6090    1.7880   -0.6070 C   0  0  0  0  0  0  0  0  0  0  0  0
    0.4630    2.2930   -1.2310 C   0  0  0  0  0  0  0  0  0  0  0  0
   -0.7680    1.6460   -1.0640 C   0  0  0  0  0  0  0  0  0  0  0  0
   -0.8520    0.4950   -0.2720 C   0  0  0  0  0  0  0  0  0  0  0  0
   -2.1790   -0.2030   -0.0920 C   0  0  0  0  0  0  0  0  0  0  0  0
   -1.9440   -1.6980    0.1190 C   0  0  0  0  0  0  0  0  0  0  0  0
   -1.2260   -2.2760   -1.0970 C   0  0  0  0  0  0  0  0  0  0  0  0
   -2.8970    0.3770    1.1260 C   0  0  0  0  0  0  0  0  0  0  0  0
   -3.1320    1.8700    0.9150 C   0  0  0  0  0  0  0  0  0  0  0  0
   -2.0390    0.1670    2.3700 C   0  0  0  0  0  0  0  0  0  0  0  0
   -4.2240   -0.3200    1.3060 C   0  0  0  0  0  0  0  0  0  0  0  0
   -4.5620   -1.2000    0.5310 O   0  0  0  0  0  0  0  0  0  0  0  0
   -5.0190    0.0210    2.3030 O   0  0  0  0  0  0  0  0  0  0  0  0
    0.2950   -0.0100    0.3520 C   0  0  0  0  0  0  0  0  0  0  0  0
    1.5260    0.6360    0.1850 C   0  0  0  0  0  0  0  0  0  0  0  0
    2.6720    0.1310    0.8090 C   0  0  0  0  0  0  0  0  0  0  0  0
    3.9030    0.7780    0.6420 C   0  0  0  0  0  0  0  0  0  0  0  0
  1  2  1  0  0  0  0
  2  3  2  0  0  0  0
  3  4  1  0  0  0  0
  4  5  1  0  0  0  0
  5  6  2  0  0  0  0
  6  7  1  0  0  0  0
  7  8  1  0  0  0  0
  8  9  1  0  0  0  0
  9 10  1  0  0  0  0
  8 11  1  0  0  0  0
 11 12  1  0  0  0  0
 11 13  1  0  0  0  0
 11 14  1  0  0  0  0
 14 15  2  0  0  0  0
 14 16  1  0  0  0  0
  7 17  2  0  0  0  0
 17 18  1  0  0  0  0
 18  4  2  0  0  0  0
 18 19  1  0  0  0  0
 19 20  2  0  0  0  0
 20  2  1  0  0  0  0
M  END
$$$$
pcb
  -MTS-   01061522173D 0   0.00000     0.00000     0

 16 17  0  0  0  0  0  0  0  0999 V2000
   -4.5460   -0.4940   -1.7220 O   0  0  0  0  0  0  0  0  0  0  0  0
   -3.2670   -0.3590   -1.2520 C   0  0  0  0  0  0  0  0  0  0  0  0
   -2.1800   -0.6020   -2.1010 C   0  0  0  0  0  0  0  0  0  0  0  0
   -0.8730   -0.4650   -1.6200 C   0  0  0  0  0  0  0  0  0  0  0  0
   -0.6510   -0.0840   -0.2920 C   0  0  0  0  0  0  0  0  0  0  0  0
   -1.7380    0.1600    0.5570 C   0  0  0  0  0  0  0  0  0  0  0  0
   -3.0460    0.0220    0.0760 C   0  0  0  0  0  0  0  0  0  0  0  0
    0.7310    0.0620    0.2160 C   0  0  0  0  0  0  0  0  0  0  0  0
    1.3850    1.2960    0.1220 C   0  0  0  0  0  0  0  0  0  0  0  0
    0.5720    2.6590   -0.5920 Cl  0  0  0  0  0  0  0  0  0  0  0  0
    2.6930    1.4340    0.6020 C   0  0  0  0  0  0  0  0  0  0  0  0
    3.3470    0.3370    1.1770 C   0  0  0  0  0  0  0  0  0  0  0  0
    4.9720    0.5090    1.7740 Cl  0  0  0  0  0  0  0  0  0  0  0  0
    2.6930   -0.8970    1.2710 C   0  0  0  0  0  0  0  0  0  0  0  0
    1.3850   -1.0350    0.7900 C   0  0  0  0  0  0  0  0  0  0  0  0
    0.5720   -2.5690    0.9070 Cl  0  0  0  0  0  0  0  0  0  0  0  0
  1  2  1  0  0  0  0
  2  3  2  0  0  0  0
  3  4  1  0  0  0  0
  4  5  2  0  0  0  0
  5  6  1  0  0  0  0
  6  7  2  0  0  0  0
  7  2  1  0  0  0  0
  5  8  1  0  0  0  0
  8  9  2  0  0  0  0
  9 10  1  0  0  0  0
  9 11  1  0  0  0  0
 11 12  2  0  0  0  0
 12 13  1  0  0  0  0
 12 14  1  0  0  0  0
 14 15  2  0  0  0  0
 15  8  1  0  0  0  0
 15 16  1  0  0  0  0
M  END
$$$$
