# Supplementary material for: Template CoMFA Generates Single 3D-QSAR Models that, for Twelve of Twelve Biological Targets, Predict All ChEMBL-Tabulated Affinities
Source: PLoS One. 2015 Jun 12;10(6):e0129307. doi: 10.1371/journal.pone.0129307 (PMC4466312; doi:10.1371/journal.pone.0129307)
Supplement: S8 Text — The zip file contains, in. sdf format, the aligned structures, from the A, B, C, D, and F protocols, of all templates and training sets for the endocrine receptor target. The content of each file is evident from its name. (ZIP) [file pone.0129307.s009.zip › ER_D_trng.sdf]

ROW1
  -MTS-   01071501583D 0   0.00000     0.00000     0

 65 69  0  0  1  0  0  0  0  0999 V2000
    4.0890    1.3430   10.4640 C   0  0  0  0  0  0  0  0  0  0  0  0
    3.9460    0.7410    9.0690 C   0  0  0  0  0  0  0  0  0  0  0  0
    3.8400   -0.7790    9.1780 C   0  0  2  0  0  0  0  0  0  0  0  0
    4.2790   -1.4890    7.8840 C   0  0  0  0  0  0  0  0  0  0  0  0
    3.4550   -2.7880    7.9410 C   0  0  0  0  0  0  0  0  0  0  0  0
    2.2220   -2.5850    8.7160 N   0  0  0  0  0  0  0  0  0  0  0  0
    1.0370   -2.6360    7.8490 C   0  0  0  0  0  0  0  0  0  0  0  0
    1.4290   -2.2420    6.4260 C   0  0  0  0  0  0  0  0  0  0  0  0
    0.2760   -2.2910    5.5820 O   0  0  0  0  0  0  0  0  0  0  0  0
    0.4320   -1.9680    4.2600 C   0  0  0  0  0  0  0  0  0  0  0  0
    0.7490   -2.9640    3.3280 C   0  0  0  0  0  0  0  0  0  0  0  0
    0.9080   -2.6340    1.9770 C   0  0  0  0  0  0  0  0  0  0  0  0
    0.7510   -1.3070    1.5570 C   0  0  0  0  0  0  0  0  0  0  0  0
    0.4340   -0.3110    2.4890 C   0  0  0  0  0  0  0  0  0  0  0  0
    0.2750   -0.6420    3.8400 C   0  0  0  0  0  0  0  0  0  0  0  0
    0.9230   -0.9510    0.1000 C   0  0  2  0  0  0  0  0  0  0  0  0
    1.9920   -0.0030    0.0400 O   0  0  0  0  0  0  0  0  0  0  0  0
    1.8780    0.9350    1.0320 C   0  0  0  0  0  0  0  0  0  0  0  0
    3.0870    1.1400    1.7070 C   0  0  0  0  0  0  0  0  0  0  0  0
    3.1560    2.0670    2.7540 C   0  0  0  0  0  0  0  0  0  0  0  0
    2.0150    2.7880    3.1260 C   0  0  0  0  0  0  0  0  0  0  0  0
    2.0820    3.6950    4.1510 O   0  0  0  0  0  0  0  0  0  0  0  0
    0.8060    2.5830    2.4510 C   0  0  0  0  0  0  0  0  0  0  0  0
    0.7370    1.6570    1.4040 C   0  0  0  0  0  0  0  0  0  0  0  0
   -0.7080    1.2820    0.4540 S   0  0  0  0  0  0  0  0  0  0  0  0
   -0.4080   -0.3220   -0.3530 C   0  0  2  0  0  0  0  0  0  0  0  0
   -1.4990   -1.2480    0.1260 C   0  0  0  0  0  0  0  0  0  0  0  0
   -2.4710   -0.7820    1.0200 C   0  0  0  0  0  0  0  0  0  0  0  0
   -3.4830   -1.6410    1.4650 C   0  0  0  0  0  0  0  0  0  0  0  0
   -3.5230   -2.9660    1.0160 C   0  0  0  0  0  0  0  0  0  0  0  0
   -4.5130   -3.8070    1.4510 O   0  0  0  0  0  0  0  0  0  0  0  0
   -2.5520   -3.4330    0.1220 C   0  0  0  0  0  0  0  0  0  0  0  0
   -1.5400   -2.5740   -0.3230 C   0  0  0  0  0  0  0  0  0  0  0  0
    2.3820   -1.2540    9.3180 C   0  0  0  0  0  0  0  0  0  0  0  0
    4.9850    0.9500   10.9390 H   0  0  0  0  0  0  0  0  0  0  0  0
    4.1640    2.4250   10.3870 H   0  0  0  0  0  0  0  0  0  0  0  0
    3.2180    1.0820   11.0620 H   0  0  0  0  0  0  0  0  0  0  0  0
    4.8170    1.0020    8.4710 H   0  0  0  0  0  0  0  0  0  0  0  0
    3.0500    1.1340    8.5940 H   0  0  0  0  0  0  0  0  0  0  0  0
    4.4510   -1.0640   10.0320 H   0  0  0  0  0  0  0  0  0  0  0  0
    4.0400   -0.9000    7.0010 H   0  0  0  0  0  0  0  0  0  0  0  0
    5.3480   -1.6910    7.8800 H   0  0  0  0  0  0  0  0  0  0  0  0
    4.0480   -3.5740    8.4050 H   0  0  0  0  0  0  0  0  0  0  0  0
    3.2010   -3.1010    6.9310 H   0  0  0  0  0  0  0  0  0  0  0  0
    0.6320   -3.6450    7.8470 H   0  0  0  0  0  0  0  0  0  0  0  0
    0.2840   -1.9440    8.2220 H   0  0  0  0  0  0  0  0  0  0  0  0
    1.8340   -1.2320    6.4270 H   0  0  0  0  0  0  0  0  0  0  0  0
    2.1820   -2.9330    6.0520 H   0  0  0  0  0  0  0  0  0  0  0  0
    0.8700   -3.9870    3.6520 H   0  0  0  0  0  0  0  0  0  0  0  0
    1.1530   -3.4020    1.2580 H   0  0  0  0  0  0  0  0  0  0  0  0
    0.3130    0.7120    2.1650 H   0  0  0  0  0  0  0  0  0  0  0  0
    0.0300    0.1270    4.5590 H   0  0  0  0  0  0  0  0  0  0  0  0
    1.1370   -1.8400   -0.4890 H   0  0  0  0  0  0  0  0  0  0  0  0
    3.9670    0.5830    1.4200 H   0  0  0  0  0  0  0  0  0  0  0  0
    4.0890    2.2250    3.2750 H   0  0  0  0  0  0  0  0  0  0  0  0
    2.3190    4.5760    3.8210 H   0  0  0  0  0  0  0  0  0  0  0  0
   -0.0740    3.1400    2.7390 H   0  0  0  0  0  0  0  0  0  0  0  0
   -0.4370   -0.1730   -1.4310 H   0  0  0  0  0  0  0  0  0  0  0  0
   -2.4390    0.2410    1.3660 H   0  0  0  0  0  0  0  0  0  0  0  0
   -4.2320   -1.2810    2.1540 H   0  0  0  0  0  0  0  0  0  0  0  0
   -4.2440   -4.2720    2.2590 H   0  0  0  0  0  0  0  0  0  0  0  0
   -2.5830   -4.4550   -0.2240 H   0  0  0  0  0  0  0  0  0  0  0  0
   -0.7900   -2.9330   -1.0120 H   0  0  0  0  0  0  0  0  0  0  0  0
    1.7210   -0.5480    8.8190 H   0  0  0  0  0  0  0  0  0  0  0  0
    2.1150   -1.2980   10.3720 H   0  0  0  0  0  0  0  0  0  0  0  0
  1 35  1  0  0  0  0
  1 36  1  0  0  0  0
  1 37  1  0  0  0  0
  1  2  1  0  0  0  0
  2 38  1  0  0  0  0
  2 39  1  0  0  0  0
  2  3  1  0  0  0  0
  3 40  1  0  0  0  0
  3  4  1  0  0  0  0
  4 41  1  0  0  0  0
  4 42  1  0  0  0  0
  4  5  1  0  0  0  0
  5 43  1  0  0  0  0
  5 44  1  0  0  0  0
  5  6  1  0  0  0  0
  6  7  1  0  0  0  0
  7 45  1  0  0  0  0
  7 46  1  0  0  0  0
  7  8  1  0  0  0  0
  8 47  1  0  0  0  0
  8 48  1  0  0  0  0
  8  9  1  0  0  0  0
  9 10  1  0  0  0  0
 10 11  2  0  0  0  0
 11 49  1  0  0  0  0
 11 12  1  0  0  0  0
 12 50  1  0  0  0  0
 12 13  2  0  0  0  0
 13 14  1  0  0  0  0
 14 51  1  0  0  0  0
 14 15  2  0  0  0  0
 15 10  1  0  0  0  0
 15 52  1  0  0  0  0
 13 16  1  0  0  0  0
 16 53  1  0  0  0  0
 16 17  1  0  0  0  0
 17 18  1  0  0  0  0
 18 19  1  0  0  0  0
 19 54  1  0  0  0  0
 19 20  2  0  0  0  0
 20 55  1  0  0  0  0
 20 21  1  0  0  0  0
 21 22  1  0  0  0  0
 22 56  1  0  0  0  0
 21 23  2  0  0  0  0
 23 57  1  0  0  0  0
 23 24  1  0  0  0  0
 24 18  2  0  0  0  0
 24 25  1  0  0  0  0
 25 26  1  0  0  0  0
 26 16  1  0  0  0  0
 26 58  1  0  0  0  0
 26 27  1  0  0  0  0
 27 28  2  0  0  0  0
 28 59  1  0  0  0  0
 28 29  1  0  0  0  0
 29 60  1  0  0  0  0
 29 30  2  0  0  0  0
 30 31  1  0  0  0  0
 31 61  1  0  0  0  0
 30 32  1  0  0  0  0
 32 62  1  0  0  0  0
 32 33  2  0  0  0  0
 33 27  1  0  0  0  0
 33 63  1  0  0  0  0
  6 34  1  0  0  0  0
 34  3  1  0  0  0  0
 34 64  1  0  0  0  0
 34 65  1  0  0  0  0
M  END
>  <LOGBIO>
9.0500

>  <PRED_LOGBIO>
9.0900

>  <XV_RES>
0.0400

>  <WHL_TMPL>
1

>  <ANCH>
4-6;38-37

$$$$
ROW2
  -MTS-   01071501583D 0   0.00000     0.00000     0

 39 41  0  0  1  0  0  0  0  0999 V2000
   -2.3450   -0.4830    3.5620 C   0  0  0  0  0  0  0  0  0  0  0  0
   -1.8600    0.4000    2.4150 C   0  0  0  0  0  0  0  0  0  0  0  0
   -0.3340    0.3650    2.3560 C   0  0  0  0  0  0  0  0  0  0  0  0
    0.1520    1.2490    1.2080 C   0  0  1  0  0  0  0  0  0  0  0  0
   -0.1920    2.7070    1.5620 C   0  0  0  0  0  0  0  0  0  0  0  0
    0.6190    3.1690    2.7880 C   0  0  0  0  0  0  0  0  0  0  0  0
    2.0970    2.9240    2.6020 C   0  0  0  0  0  0  0  0  0  0  0  0
    2.9370    3.6140    3.1770 O   0  0  0  0  0  0  0  0  0  0  0  0
    2.4950    1.8190    1.7000 C   0  0  0  0  0  0  0  0  0  0  0  0
    1.6360    1.0280    1.0430 C   0  0  0  0  0  0  0  0  0  0  0  0
    1.8100    0.0080   -0.0150 C   0  0  0  0  0  0  0  0  0  0  0  0
    2.9510   -0.7140   -0.3860 C   0  0  0  0  0  0  0  0  0  0  0  0
    2.8830   -1.6420   -1.4320 C   0  0  0  0  0  0  0  0  0  0  0  0
    1.6740   -1.8480   -2.1070 C   0  0  0  0  0  0  0  0  0  0  0  0
    1.6070   -2.7560   -3.1310 O   0  0  0  0  0  0  0  0  0  0  0  0
    0.5330   -1.1260   -1.7360 C   0  0  0  0  0  0  0  0  0  0  0  0
    0.6010   -0.1980   -0.6900 C   0  0  0  0  0  0  0  0  0  0  0  0
   -0.4570    0.7000   -0.0950 C   0  0  0  0  0  0  0  0  0  0  0  0
    3.9710    1.5660    1.5080 C   0  0  0  0  0  0  0  0  0  0  0  0
   -1.9370   -0.1140    4.5010 H   0  0  0  0  0  0  0  0  0  0  0  0
   -3.4320   -0.4580    3.6040 H   0  0  0  0  0  0  0  0  0  0  0  0
   -2.0120   -1.5050    3.3990 H   0  0  0  0  0  0  0  0  0  0  0  0
   -2.1940    1.4230    2.5790 H   0  0  0  0  0  0  0  0  0  0  0  0
   -2.2680    0.0310    1.4770 H   0  0  0  0  0  0  0  0  0  0  0  0
    0.0000   -0.6580    2.1930 H   0  0  0  0  0  0  0  0  0  0  0  0
    0.0740    0.7340    3.2950 H   0  0  0  0  0  0  0  0  0  0  0  0
   -1.2380    2.7160    1.8610 H   0  0  0  0  0  0  0  0  0  0  0  0
    0.0770    3.3380    0.7170 H   0  0  0  0  0  0  0  0  0  0  0  0
    0.3060    2.5370    3.6170 H   0  0  0  0  0  0  0  0  0  0  0  0
    0.4600    4.2380    2.9150 H   0  0  0  0  0  0  0  0  0  0  0  0
    3.8830   -0.5550    0.1350 H   0  0  0  0  0  0  0  0  0  0  0  0
    3.7630   -2.1990   -1.7180 H   0  0  0  0  0  0  0  0  0  0  0  0
    1.0970   -2.4020   -3.8770 H   0  0  0  0  0  0  0  0  0  0  0  0
   -0.4000   -1.2850   -2.2570 H   0  0  0  0  0  0  0  0  0  0  0  0
   -0.5960    1.5390   -0.7730 H   0  0  0  0  0  0  0  0  0  0  0  0
   -1.3360    0.1060    0.1490 H   0  0  0  0  0  0  0  0  0  0  0  0
    4.5080    1.8510    2.4110 H   0  0  0  0  0  0  0  0  0  0  0  0
    4.3340    2.1560    0.6690 H   0  0  0  0  0  0  0  0  0  0  0  0
    4.1350    0.5100    1.3070 H   0  0  0  0  0  0  0  0  0  0  0  0
  1 20  1  0  0  0  0
  1 21  1  0  0  0  0
  1 22  1  0  0  0  0
  1  2  1  0  0  0  0
  2 23  1  0  0  0  0
  2 24  1  0  0  0  0
  2  3  1  0  0  0  0
  3 25  1  0  0  0  0
  3 26  1  0  0  0  0
  3  4  1  0  0  0  0
  4  5  1  0  0  0  0
  5 27  1  0  0  0  0
  5 28  1  0  0  0  0
  5  6  1  0  0  0  0
  6 29  1  0  0  0  0
  6 30  1  0  0  0  0
  6  7  1  0  0  0  0
  7  8  2  0  0  0  0
  7  9  1  0  0  0  0
  9 10  2  0  0  0  0
 10  4  1  0  0  0  0
 10 11  1  0  0  0  0
 11 12  2  0  0  0  0
 12 31  1  0  0  0  0
 12 13  1  0  0  0  0
 13 32  1  0  0  0  0
 13 14  2  0  0  0  0
 14 15  1  0  0  0  0
 15 33  1  0  0  0  0
 14 16  1  0  0  0  0
 16 34  1  0  0  0  0
 16 17  2  0  0  0  0
 17 11  1  0  0  0  0
 17 18  1  0  0  0  0
 18  4  1  0  0  0  0
 18 35  1  0  0  0  0
 18 36  1  0  0  0  0
  9 19  1  0  0  0  0
 19 37  1  0  0  0  0
 19 38  1  0  0  0  0
 19 39  1  0  0  0  0
M  END
>  <LOGBIO>
6.3400

>  <PRED_LOGBIO>
6.2000

>  <XV_RES>
0.1450

>  <WHL_TMPL>
1

>  <ANCH>
28-29;22-23

$$$$
ROW3
  -MTS-   01071501583D 0   0.00000     0.00000     0

 66 69  0  0  0  0  0  0  0  0999 V2000
    3.9470   -3.1390    4.0510 C   0  0  0  0  0  0  0  0  0  0  0  0
    3.1800   -3.5420    2.8640 N   0  0  0  0  0  0  0  0  0  0  0  0
    2.2680   -4.6930    2.9340 C   0  0  0  0  0  0  0  0  0  0  0  0
    2.3040   -5.2860    4.3420 C   0  0  0  0  0  0  0  0  0  0  0  0
    1.3560   -6.4820    4.4150 C   0  0  0  0  0  0  0  0  0  0  0  0
    1.3910   -7.0680    5.8060 C   0  0  0  0  0  0  0  0  0  0  0  0
    0.5040   -6.6030    6.7840 C   0  0  0  0  0  0  0  0  0  0  0  0
    0.5370   -7.1470    8.0740 C   0  0  0  0  0  0  0  0  0  0  0  0
    1.4570   -8.1550    8.3860 C   0  0  0  0  0  0  0  0  0  0  0  0
    1.4980   -8.8310    9.9890 Cl  0  0  0  0  0  0  0  0  0  0  0  0
    2.3440   -8.6200    7.4070 C   0  0  0  0  0  0  0  0  0  0  0  0
    2.3110   -8.0760    6.1180 C   0  0  0  0  0  0  0  0  0  0  0  0
    3.3200   -2.8230    1.6540 C   0  0  0  0  0  0  0  0  0  0  0  0
    2.5210   -1.7770    1.4000 N   0  0  0  0  0  0  0  0  0  0  0  0
    2.6530   -1.0960    0.2530 C   0  0  0  0  0  0  0  0  0  0  0  0
    1.8100    0.0080   -0.0150 N   0  0  0  0  0  0  0  0  0  0  0  0
    0.4970   -0.2010   -0.7320 C   0  0  0  0  0  0  0  0  0  0  0  0
   -0.6190    0.7610   -0.2840 C   0  0  0  0  0  0  0  0  0  0  0  0
   -1.9700    0.1360   -0.5340 C   0  0  0  0  0  0  0  0  0  0  0  0
   -2.8810    0.7590   -1.3960 C   0  0  0  0  0  0  0  0  0  0  0  0
   -4.1340    0.1800   -1.6280 C   0  0  0  0  0  0  0  0  0  0  0  0
   -4.4770   -1.0230   -0.9970 C   0  0  0  0  0  0  0  0  0  0  0  0
   -5.7030   -1.5900   -1.2240 O   0  0  0  0  0  0  0  0  0  0  0  0
   -3.5660   -1.6460   -0.1360 C   0  0  0  0  0  0  0  0  0  0  0  0
   -2.3130   -1.0660    0.0960 C   0  0  0  0  0  0  0  0  0  0  0  0
    3.5840   -1.4610   -0.6390 N   0  0  0  0  0  0  0  0  0  0  0  0
    4.3830   -2.5060   -0.3850 C   0  0  0  0  0  0  0  0  0  0  0  0
    4.2500   -3.1870    0.7610 N   0  0  0  0  0  0  0  0  0  0  0  0
    5.3660   -2.8910   -1.3270 N   0  0  0  0  0  0  0  0  0  0  0  0
    6.8010   -2.9130   -1.0110 C   0  0  0  0  0  0  0  0  0  0  0  0
    7.6460   -2.2320   -2.1040 C   0  0  0  0  0  0  0  0  0  0  0  0
    7.3320   -2.7690   -3.4350 N   0  0  0  0  0  0  0  0  0  0  0  0
    5.9070   -2.6120   -3.7610 C   0  0  0  0  0  0  0  0  0  0  0  0
    5.0300   -3.3000   -2.6990 C   0  0  0  0  0  0  0  0  0  0  0  0
    5.0110   -3.1970    3.8320 H   0  0  0  0  0  0  0  0  0  0  0  0
    3.7100   -3.8040    4.8790 H   0  0  0  0  0  0  0  0  0  0  0  0
    3.6870   -2.1170    4.3210 H   0  0  0  0  0  0  0  0  0  0  0  0
    2.5790   -5.4470    2.2150 H   0  0  0  0  0  0  0  0  0  0  0  0
    1.2550   -4.3680    2.7040 H   0  0  0  0  0  0  0  0  0  0  0  0
    1.9920   -4.5320    5.0620 H   0  0  0  0  0  0  0  0  0  0  0  0
    3.3160   -5.6110    4.5730 H   0  0  0  0  0  0  0  0  0  0  0  0
    1.6670   -7.2360    3.6960 H   0  0  0  0  0  0  0  0  0  0  0  0
    0.3430   -6.1570    4.1840 H   0  0  0  0  0  0  0  0  0  0  0  0
   -0.2050   -5.8250    6.5440 H   0  0  0  0  0  0  0  0  0  0  0  0
   -0.1470   -6.7880    8.8290 H   0  0  0  0  0  0  0  0  0  0  0  0
    3.0530   -9.3980    7.6480 H   0  0  0  0  0  0  0  0  0  0  0  0
    2.9950   -8.4350    5.3630 H   0  0  0  0  0  0  0  0  0  0  0  0
    2.0860    0.9360    0.2730 H   0  0  0  0  0  0  0  0  0  0  0  0
    0.1610   -1.1970   -0.4510 H   0  0  0  0  0  0  0  0  0  0  0  0
    0.6630   -0.0440   -1.7960 H   0  0  0  0  0  0  0  0  0  0  0  0
   -0.5550    1.6350   -0.9290 H   0  0  0  0  0  0  0  0  0  0  0  0
   -0.5090    0.9390    0.7840 H   0  0  0  0  0  0  0  0  0  0  0  0
   -2.6170    1.6870   -1.8820 H   0  0  0  0  0  0  0  0  0  0  0  0
   -4.8360    0.6600   -2.2930 H   0  0  0  0  0  0  0  0  0  0  0  0
   -6.3820   -0.9470   -0.9660 H   0  0  0  0  0  0  0  0  0  0  0  0
   -3.8300   -2.5740    0.3490 H   0  0  0  0  0  0  0  0  0  0  0  0
   -1.6110   -1.5460    0.7610 H   0  0  0  0  0  0  0  0  0  0  0  0
    7.1280   -3.9430   -0.8890 H   0  0  0  0  0  0  0  0  0  0  0  0
    6.9680   -2.4130   -0.0590 H   0  0  0  0  0  0  0  0  0  0  0  0
    7.4570   -1.1600   -2.0910 H   0  0  0  0  0  0  0  0  0  0  0  0
    8.7020   -2.3830   -1.8910 H   0  0  0  0  0  0  0  0  0  0  0  0
    7.8910   -2.2930   -4.1290 H   0  0  0  0  0  0  0  0  0  0  0  0
    5.6600   -1.5530   -3.8040 H   0  0  0  0  0  0  0  0  0  0  0  0
    5.7080   -3.0510   -4.7360 H   0  0  0  0  0  0  0  0  0  0  0  0
    5.1360   -4.3790   -2.7890 H   0  0  0  0  0  0  0  0  0  0  0  0
    3.9840   -3.0770   -2.8960 H   0  0  0  0  0  0  0  0  0  0  0  0
  1 35  1  0  0  0  0
  1 36  1  0  0  0  0
  1 37  1  0  0  0  0
  1  2  1  0  0  0  0
  2  3  1  0  0  0  0
  3 38  1  0  0  0  0
  3 39  1  0  0  0  0
  3  4  1  0  0  0  0
  4 40  1  0  0  0  0
  4 41  1  0  0  0  0
  4  5  1  0  0  0  0
  5 42  1  0  0  0  0
  5 43  1  0  0  0  0
  5  6  1  0  0  0  0
  6  7  2  0  0  0  0
  7 44  1  0  0  0  0
  7  8  1  0  0  0  0
  8 45  1  0  0  0  0
  8  9  2  0  0  0  0
  9 10  1  0  0  0  0
  9 11  1  0  0  0  0
 11 46  1  0  0  0  0
 11 12  2  0  0  0  0
 12  6  1  0  0  0  0
 12 47  1  0  0  0  0
  2 13  1  0  0  0  0
 13 14  2  0  0  0  0
 14 15  1  0  0  0  0
 15 16  1  0  0  0  0
 16 48  1  0  0  0  0
 16 17  1  0  0  0  0
 17 49  1  0  0  0  0
 17 50  1  0  0  0  0
 17 18  1  0  0  0  0
 18 51  1  0  0  0  0
 18 52  1  0  0  0  0
 18 19  1  0  0  0  0
 19 20  2  0  0  0  0
 20 53  1  0  0  0  0
 20 21  1  0  0  0  0
 21 54  1  0  0  0  0
 21 22  2  0  0  0  0
 22 23  1  0  0  0  0
 23 55  1  0  0  0  0
 22 24  1  0  0  0  0
 24 56  1  0  0  0  0
 24 25  2  0  0  0  0
 25 19  1  0  0  0  0
 25 57  1  0  0  0  0
 15 26  2  0  0  0  0
 26 27  1  0  0  0  0
 27 28  2  0  0  0  0
 28 13  1  0  0  0  0
 27 29  1  0  0  0  0
 29 30  1  0  0  0  0
 30 58  1  0  0  0  0
 30 59  1  0  0  0  0
 30 31  1  0  0  0  0
 31 60  1  0  0  0  0
 31 61  1  0  0  0  0
 31 32  1  0  0  0  0
 32 62  1  0  0  0  0
 32 33  1  0  0  0  0
 33 63  1  0  0  0  0
 33 64  1  0  0  0  0
 33 34  1  0  0  0  0
 34 29  1  0  0  0  0
 34 65  1  0  0  0  0
 34 66  1  0  0  0  0
M  END
>  <LOGBIO>
6.9600

>  <PRED_LOGBIO>
7.3200

>  <XV_RES>
-0.3630

>  <WHL_TMPL>
1

>  <ANCH>
18-19;42-43

$$$$
ROW4
  -MTS-   01071501583D 0   0.00000     0.00000     0

 65 69  0  0  1  0  0  0  0  0999 V2000
    0.0440   -0.7700    0.7470 C   0  0  0  0  0  0  0  0  0  0  0  0
    1.4930   -0.3560    0.6510 C   0  0  0  0  0  0  0  0  0  0  0  0
    2.4510   -1.2620    0.1810 C   0  0  0  0  0  0  0  0  0  0  0  0
    3.7940   -0.8780    0.0930 C   0  0  0  0  0  0  0  0  0  0  0  0
    4.7310   -1.7650   -0.3670 O   0  0  0  0  0  0  0  0  0  0  0  0
    4.1790    0.4130    0.4740 C   0  0  0  0  0  0  0  0  0  0  0  0
    3.2210    1.3200    0.9430 C   0  0  0  0  0  0  0  0  0  0  0  0
    3.5420    2.9810    1.4630 S   0  0  0  0  0  0  0  0  0  0  0  0
    2.1190    3.5040    2.4690 C   0  0  2  0  0  0  0  0  0  0  0  0
    1.1220    2.3520    2.6920 C   0  0  2  0  0  0  0  0  0  0  0  0
    0.8160    1.6850    1.4650 O   0  0  0  0  0  0  0  0  0  0  0  0
    1.8780    0.9350    1.0320 C   0  0  0  0  0  0  0  0  0  0  0  0
   -0.1650    2.9870    3.1640 C   0  0  0  0  0  0  0  0  0  0  0  0
   -0.3390    4.3730    3.0630 C   0  0  0  0  0  0  0  0  0  0  0  0
   -1.5310    4.9620    3.5000 C   0  0  0  0  0  0  0  0  0  0  0  0
   -2.5500    4.1650    4.0370 C   0  0  0  0  0  0  0  0  0  0  0  0
   -3.7170    4.7420    4.4650 O   0  0  0  0  0  0  0  0  0  0  0  0
   -4.7830    4.8790    3.5220 C   0  0  0  0  0  0  0  0  0  0  0  0
   -5.9810    5.5410    4.2000 C   0  0  0  0  0  0  0  0  0  0  0  0
   -7.0770    5.6810    3.2300 N   0  0  0  0  0  0  0  0  0  0  0  0
   -6.9600    6.9750    2.5420 C   0  0  0  0  0  0  0  0  0  0  0  0
   -8.1120    7.1750    1.5400 C   0  0  0  0  0  0  0  0  0  0  0  0
   -8.1990    6.0030    0.5450 C   0  0  0  0  0  0  0  0  0  0  0  0
   -8.2000    4.6470    1.2750 C   0  0  0  0  0  0  0  0  0  0  0  0
   -7.0450    4.5540    2.2870 C   0  0  0  0  0  0  0  0  0  0  0  0
   -2.3760    2.7800    4.1380 C   0  0  0  0  0  0  0  0  0  0  0  0
   -1.1830    2.1910    3.7010 C   0  0  0  0  0  0  0  0  0  0  0  0
    1.3870    4.5460    1.6580 C   0  0  0  0  0  0  0  0  0  0  0  0
    0.8950    4.2250    0.3870 C   0  0  0  0  0  0  0  0  0  0  0  0
    0.2160    5.1910   -0.3650 C   0  0  0  0  0  0  0  0  0  0  0  0
    0.0300    6.4780    0.1530 C   0  0  0  0  0  0  0  0  0  0  0  0
   -0.6340    7.4240   -0.5830 O   0  0  0  0  0  0  0  0  0  0  0  0
    0.5220    6.7990    1.4240 C   0  0  0  0  0  0  0  0  0  0  0  0
    1.2010    5.8330    2.1760 C   0  0  0  0  0  0  0  0  0  0  0  0
   -0.0150   -1.8400    0.9370 H   0  0  0  0  0  0  0  0  0  0  0  0
   -0.4620   -0.5400   -0.1890 H   0  0  0  0  0  0  0  0  0  0  0  0
   -0.4350   -0.2300    1.5600 H   0  0  0  0  0  0  0  0  0  0  0  0
    2.1540   -2.2580   -0.1130 H   0  0  0  0  0  0  0  0  0  0  0  0
    5.1090   -2.2810    0.3620 H   0  0  0  0  0  0  0  0  0  0  0  0
    5.2150    0.7100    0.4050 H   0  0  0  0  0  0  0  0  0  0  0  0
    2.4930    3.9020    3.4100 H   0  0  0  0  0  0  0  0  0  0  0  0
    1.5050    1.6630    3.4420 H   0  0  0  0  0  0  0  0  0  0  0  0
    0.4470    4.9870    2.6490 H   0  0  0  0  0  0  0  0  0  0  0  0
   -1.6660    6.0310    3.4220 H   0  0  0  0  0  0  0  0  0  0  0  0
   -4.4520    5.4940    2.6870 H   0  0  0  0  0  0  0  0  0  0  0  0
   -5.0710    3.8960    3.1550 H   0  0  0  0  0  0  0  0  0  0  0  0
   -6.3120    4.9250    5.0340 H   0  0  0  0  0  0  0  0  0  0  0  0
   -5.6930    6.5240    4.5660 H   0  0  0  0  0  0  0  0  0  0  0  0
   -6.0090    7.0210    2.0150 H   0  0  0  0  0  0  0  0  0  0  0  0
   -6.9880    7.7790    3.2750 H   0  0  0  0  0  0  0  0  0  0  0  0
   -9.0520    7.2620    2.0800 H   0  0  0  0  0  0  0  0  0  0  0  0
   -7.9590    8.1030    0.9930 H   0  0  0  0  0  0  0  0  0  0  0  0
   -7.3550    6.0450   -0.1400 H   0  0  0  0  0  0  0  0  0  0  0  0
   -9.1080    6.0960   -0.0460 H   0  0  0  0  0  0  0  0  0  0  0  0
   -9.1480    4.5150    1.7940 H   0  0  0  0  0  0  0  0  0  0  0  0
   -8.1090    3.8430    0.5470 H   0  0  0  0  0  0  0  0  0  0  0  0
   -6.0960    4.5530    1.7550 H   0  0  0  0  0  0  0  0  0  0  0  0
   -7.1210    3.6200    2.8400 H   0  0  0  0  0  0  0  0  0  0  0  0
   -3.1610    2.1660    4.5520 H   0  0  0  0  0  0  0  0  0  0  0  0
   -1.0490    1.1220    3.7780 H   0  0  0  0  0  0  0  0  0  0  0  0
    1.0390    3.2320   -0.0130 H   0  0  0  0  0  0  0  0  0  0  0  0
   -0.1630    4.9440   -1.3460 H   0  0  0  0  0  0  0  0  0  0  0  0
   -0.0190    7.9260   -1.1400 H   0  0  0  0  0  0  0  0  0  0  0  0
    0.3780    7.7920    1.8240 H   0  0  0  0  0  0  0  0  0  0  0  0
    1.5810    6.0800    3.1560 H   0  0  0  0  0  0  0  0  0  0  0  0
  1 35  1  0  0  0  0
  1 36  1  0  0  0  0
  1 37  1  0  0  0  0
  1  2  1  0  0  0  0
  2  3  2  0  0  0  0
  3 38  1  0  0  0  0
  3  4  1  0  0  0  0
  4  5  1  0  0  0  0
  5 39  1  0  0  0  0
  4  6  2  0  0  0  0
  6 40  1  0  0  0  0
  6  7  1  0  0  0  0
  7  8  1  0  0  0  0
  8  9  1  0  0  0  0
  9 41  1  0  0  0  0
  9 10  1  0  0  0  0
 10 42  1  0  0  0  0
 10 11  1  0  0  0  0
 11 12  1  0  0  0  0
 12  2  1  0  0  0  0
 12  7  2  0  0  0  0
 10 13  1  0  0  0  0
 13 14  2  0  0  0  0
 14 43  1  0  0  0  0
 14 15  1  0  0  0  0
 15 44  1  0  0  0  0
 15 16  2  0  0  0  0
 16 17  1  0  0  0  0
 17 18  1  0  0  0  0
 18 45  1  0  0  0  0
 18 46  1  0  0  0  0
 18 19  1  0  0  0  0
 19 47  1  0  0  0  0
 19 48  1  0  0  0  0
 19 20  1  0  0  0  0
 20 21  1  0  0  0  0
 21 49  1  0  0  0  0
 21 50  1  0  0  0  0
 21 22  1  0  0  0  0
 22 51  1  0  0  0  0
 22 52  1  0  0  0  0
 22 23  1  0  0  0  0
 23 53  1  0  0  0  0
 23 54  1  0  0  0  0
 23 24  1  0  0  0  0
 24 55  1  0  0  0  0
 24 56  1  0  0  0  0
 24 25  1  0  0  0  0
 25 20  1  0  0  0  0
 25 57  1  0  0  0  0
 25 58  1  0  0  0  0
 16 26  1  0  0  0  0
 26 59  1  0  0  0  0
 26 27  2  0  0  0  0
 27 13  1  0  0  0  0
 27 60  1  0  0  0  0
  9 28  1  0  0  0  0
 28 29  2  0  0  0  0
 29 61  1  0  0  0  0
 29 30  1  0  0  0  0
 30 62  1  0  0  0  0
 30 31  2  0  0  0  0
 31 32  1  0  0  0  0
 32 63  1  0  0  0  0
 31 33  1  0  0  0  0
 33 64  1  0  0  0  0
 33 34  2  0  0  0  0
 34 28  1  0  0  0  0
 34 65  1  0  0  0  0
M  END
>  <LOGBIO>
8.2800

>  <PRED_LOGBIO>
7.7700

>  <XV_RES>
2.3420

>  <WHL_TMPL>
1

>  <ANCH>
6-7;20-19

$$$$
ROW5
  -MTS-   01071501583D 0   0.00000     0.00000     0

 29 31  0  0  0  0  0  0  0  0999 V2000
   -2.4180   -1.0120   -3.5350 C   0  0  0  0  0  0  0  0  0  0  0  0
   -2.1800   -0.6020   -2.1010 C   0  0  0  0  0  0  0  0  0  0  0  0
   -0.8730   -0.4650   -1.6200 C   0  0  0  0  0  0  0  0  0  0  0  0
   -0.6510   -0.0840   -0.2920 C   0  0  0  0  0  0  0  0  0  0  0  0
   -1.7380    0.1600    0.5570 C   0  0  0  0  0  0  0  0  0  0  0  0
   -3.0460    0.0220    0.0760 C   0  0  0  0  0  0  0  0  0  0  0  0
   -3.2670   -0.3590   -1.2520 C   0  0  0  0  0  0  0  0  0  0  0  0
   -4.5460   -0.4940   -1.7220 O   0  0  0  0  0  0  0  0  0  0  0  0
    0.7310    0.0620    0.2160 C   0  0  0  0  0  0  0  0  0  0  0  0
    1.7240    0.6790   -0.3980 N   0  0  0  0  0  0  0  0  0  0  0  0
    2.8830    0.6160    0.3840 O   0  0  0  0  0  0  0  0  0  0  0  0
    2.5940   -0.0830    1.5540 C   0  0  0  0  0  0  0  0  0  0  0  0
    3.3750   -0.4300    2.6620 C   0  0  0  0  0  0  0  0  0  0  0  0
    2.8090   -1.1530    3.7190 C   0  0  0  0  0  0  0  0  0  0  0  0
    3.5740   -1.4920    4.8040 O   0  0  0  0  0  0  0  0  0  0  0  0
    1.4610   -1.5280    3.6680 C   0  0  0  0  0  0  0  0  0  0  0  0
    0.6800   -1.1800    2.5600 C   0  0  0  0  0  0  0  0  0  0  0  0
    1.2460   -0.4580    1.5030 C   0  0  0  0  0  0  0  0  0  0  0  0
   -3.3520   -0.5780   -3.8850 H   0  0  0  0  0  0  0  0  0  0  0  0
   -2.4760   -2.0960   -3.5970 H   0  0  0  0  0  0  0  0  0  0  0  0
   -1.5980   -0.6560   -4.1550 H   0  0  0  0  0  0  0  0  0  0  0  0
   -0.0350   -0.6540   -2.2740 H   0  0  0  0  0  0  0  0  0  0  0  0
   -1.5680    0.4540    1.5820 H   0  0  0  0  0  0  0  0  0  0  0  0
   -3.8840    0.2100    0.7300 H   0  0  0  0  0  0  0  0  0  0  0  0
   -5.1540   -0.2850   -0.9960 H   0  0  0  0  0  0  0  0  0  0  0  0
    4.4150   -0.1410    2.7020 H   0  0  0  0  0  0  0  0  0  0  0  0
    3.9990   -2.3540    4.6730 H   0  0  0  0  0  0  0  0  0  0  0  0
    1.0240   -2.0850    4.4840 H   0  0  0  0  0  0  0  0  0  0  0  0
   -0.3600   -1.4690    2.5200 H   0  0  0  0  0  0  0  0  0  0  0  0
  1 19  1  0  0  0  0
  1 20  1  0  0  0  0
  1 21  1  0  0  0  0
  1  2  1  0  0  0  0
  2  3  2  0  0  0  0
  3 22  1  0  0  0  0
  3  4  1  0  0  0  0
  4  5  2  0  0  0  0
  5 23  1  0  0  0  0
  5  6  1  0  0  0  0
  6 24  1  0  0  0  0
  6  7  2  0  0  0  0
  7  2  1  0  0  0  0
  7  8  1  0  0  0  0
  8 25  1  0  0  0  0
  4  9  1  0  0  0  0
  9 10  2  0  0  0  0
 10 11  1  0  0  0  0
 11 12  1  0  0  0  0
 12 13  2  0  0  0  0
 13 26  1  0  0  0  0
 13 14  1  0  0  0  0
 14 15  1  0  0  0  0
 15 27  1  0  0  0  0
 14 16  2  0  0  0  0
 16 28  1  0  0  0  0
 16 17  1  0  0  0  0
 17 29  1  0  0  0  0
 17 18  2  0  0  0  0
 18  9  1  0  0  0  0
 18 12  1  0  0  0  0
M  END
>  <LOGBIO>
6.3700

>  <PRED_LOGBIO>
5.9200

>  <XV_RES>
0.5980

>  <WHL_TMPL>
3

>  <ANCH>
8-13;8-16

$$$$
ROW6
  -MTS-   01071501583D 0   0.00000     0.00000     0

 72 76  0  0  1  0  0  0  0  0999 V2000
   -5.1410   -1.7690    0.7240 C   0  0  0  0  0  0  0  0  0  0  0  0
   -3.9220   -1.8150    1.4710 O   0  0  0  0  0  0  0  0  0  0  0  0
   -2.8390   -2.4260    0.8970 C   0  0  0  0  0  0  0  0  0  0  0  0
   -2.6230   -3.7960    1.0900 C   0  0  0  0  0  0  0  0  0  0  0  0
   -1.5160   -4.4200    0.5030 C   0  0  0  0  0  0  0  0  0  0  0  0
   -0.6240   -3.6740   -0.2770 C   0  0  0  0  0  0  0  0  0  0  0  0
   -0.8400   -2.3050   -0.4700 C   0  0  0  0  0  0  0  0  0  0  0  0
   -1.9470   -1.6800    0.1170 C   0  0  0  0  0  0  0  0  0  0  0  0
   -2.1790   -0.2030   -0.0920 C   0  0  2  0  0  0  0  0  0  0  0  0
   -0.8510    0.4950   -0.2720 C   0  0  0  0  0  0  0  0  0  0  0  0
   -0.7670    1.6470   -1.0640 C   0  0  0  0  0  0  0  0  0  0  0  0
    0.4630    2.2930   -1.2310 C   0  0  0  0  0  0  0  0  0  0  0  0
    1.6100    1.7880   -0.6060 C   0  0  0  0  0  0  0  0  0  0  0  0
    1.5260    0.6360    0.1850 C   0  0  0  0  0  0  0  0  0  0  0  0
    2.6730    0.1310    0.8090 C   0  0  0  0  0  0  0  0  0  0  0  0
    2.5890   -1.0210    1.6010 C   0  0  0  0  0  0  0  0  0  0  0  0
    1.3580   -1.6680    1.7680 C   0  0  0  0  0  0  0  0  0  0  0  0
    0.2120   -1.1620    1.1430 C   0  0  0  0  0  0  0  0  0  0  0  0
    0.2950   -0.0100    0.3520 C   0  0  0  0  0  0  0  0  0  0  0  0
   -2.8970    0.3770    1.1260 C   0  0  1  0  0  0  0  0  0  0  0  0
   -3.1320    1.8700    0.9150 C   0  0  0  0  0  0  0  0  0  0  0  0
   -2.0390    0.1670    2.3700 C   0  0  0  0  0  0  0  0  0  0  0  0
   -1.3870    0.0070    3.3160 N   0  0  0  0  0  0  0  0  0  0  0  0
   -4.2240   -0.3200    1.3060 C   0  0  0  0  0  0  0  0  0  0  0  0
   -4.5620   -1.2000    0.5310 O   0  0  0  0  0  0  0  0  0  0  0  0
   -5.0250    0.0240    2.3110 N   0  0  0  0  0  0  0  0  0  0  0  0
   -5.6120   -0.9620    3.2310 C   0  0  0  0  0  0  0  0  0  0  0  0
   -7.1400   -0.8130    3.3490 C   0  0  0  0  0  0  0  0  0  0  0  0
   -7.5380    0.6360    3.6840 C   0  0  0  0  0  0  0  0  0  0  0  0
   -6.9160    1.6330    2.6890 C   0  0  0  0  0  0  0  0  0  0  0  0
   -5.3940    1.4190    2.5900 C   0  0  0  0  0  0  0  0  0  0  0  0
   -9.0420    0.7710    3.6760 C   0  0  0  0  0  0  0  0  0  0  0  0
   -9.7200    1.1180    4.8510 C   0  0  0  0  0  0  0  0  0  0  0  0
  -11.1150    1.2430    4.8430 C   0  0  0  0  0  0  0  0  0  0  0  0
  -11.8310    1.0230    3.6610 C   0  0  0  0  0  0  0  0  0  0  0  0
  -11.1530    0.6770    2.4860 C   0  0  0  0  0  0  0  0  0  0  0  0
   -9.7590    0.5510    2.4930 C   0  0  0  0  0  0  0  0  0  0  0  0
  -11.9260    0.4390    1.2110 C   0  0  0  0  0  0  0  0  0  0  0  0
  -13.0260    1.1870    1.2130 F   0  0  0  0  0  0  0  0  0  0  0  0
  -12.2640   -0.8450    1.1300 F   0  0  0  0  0  0  0  0  0  0  0  0
  -11.1700    0.7640    0.1670 F   0  0  0  0  0  0  0  0  0  0  0  0
   -5.4710   -2.7820    0.5060 H   0  0  0  0  0  0  0  0  0  0  0  0
   -5.9040   -1.2570    1.3070 H   0  0  0  0  0  0  0  0  0  0  0  0
   -4.9750   -1.2320   -0.2070 H   0  0  0  0  0  0  0  0  0  0  0  0
   -3.3110   -4.3710    1.6920 H   0  0  0  0  0  0  0  0  0  0  0  0
   -1.3500   -5.4770    0.6520 H   0  0  0  0  0  0  0  0  0  0  0  0
    0.2300   -4.1560   -0.7300 H   0  0  0  0  0  0  0  0  0  0  0  0
   -0.1520   -1.7300   -1.0720 H   0  0  0  0  0  0  0  0  0  0  0  0
   -2.7930   -0.0520   -0.9770 H   0  0  0  0  0  0  0  0  0  0  0  0
   -1.6520    2.0370   -1.5450 H   0  0  0  0  0  0  0  0  0  0  0  0
    0.5280    3.1820   -1.8410 H   0  0  0  0  0  0  0  0  0  0  0  0
    2.5590    2.2870   -0.7350 H   0  0  0  0  0  0  0  0  0  0  0  0
    3.6220    0.6290    0.6800 H   0  0  0  0  0  0  0  0  0  0  0  0
    3.4730   -1.4110    2.0820 H   0  0  0  0  0  0  0  0  0  0  0  0
    1.2930   -2.5560    2.3780 H   0  0  0  0  0  0  0  0  0  0  0  0
   -0.7380   -1.6610    1.2720 H   0  0  0  0  0  0  0  0  0  0  0  0
   -4.2000    2.0770    0.8860 H   0  0  0  0  0  0  0  0  0  0  0  0
   -2.7400    2.1120   -0.0710 H   0  0  0  0  0  0  0  0  0  0  0  0
   -2.6140    2.3810    1.7240 H   0  0  0  0  0  0  0  0  0  0  0  0
   -5.1590   -0.8500    4.2140 H   0  0  0  0  0  0  0  0  0  0  0  0
   -5.3700   -1.9650    2.8850 H   0  0  0  0  0  0  0  0  0  0  0  0
   -7.6060   -1.1100    2.4120 H   0  0  0  0  0  0  0  0  0  0  0  0
   -7.5090   -1.4800    4.1260 H   0  0  0  0  0  0  0  0  0  0  0  0
   -7.2290    0.8810    4.6980 H   0  0  0  0  0  0  0  0  0  0  0  0
   -7.3670    1.4960    1.7090 H   0  0  0  0  0  0  0  0  0  0  0  0
   -7.1180    2.6490    3.0210 H   0  0  0  0  0  0  0  0  0  0  0  0
   -4.9240    1.7370    3.5180 H   0  0  0  0  0  0  0  0  0  0  0  0
   -4.9910    2.0610    1.8100 H   0  0  0  0  0  0  0  0  0  0  0  0
   -9.1670    1.2880    5.7630 H   0  0  0  0  0  0  0  0  0  0  0  0
  -11.6370    1.5100    5.7500 H   0  0  0  0  0  0  0  0  0  0  0  0
  -12.9070    1.1200    3.6560 H   0  0  0  0  0  0  0  0  0  0  0  0
   -9.2360    0.2840    1.5870 H   0  0  0  0  0  0  0  0  0  0  0  0
  1 42  1  0  0  0  0
  1 43  1  0  0  0  0
  1 44  1  0  0  0  0
  1  2  1  0  0  0  0
  2  3  1  0  0  0  0
  3  4  2  0  0  0  0
  4 45  1  0  0  0  0
  4  5  1  0  0  0  0
  5 46  1  0  0  0  0
  5  6  2  0  0  0  0
  6 47  1  0  0  0  0
  6  7  1  0  0  0  0
  7 48  1  0  0  0  0
  7  8  2  0  0  0  0
  8  3  1  0  0  0  0
  8  9  1  0  0  0  0
  9 49  1  0  0  0  0
  9 10  1  0  0  0  0
 10 11  2  0  0  0  0
 11 50  1  0  0  0  0
 11 12  1  0  0  0  0
 12 51  1  0  0  0  0
 12 13  2  0  0  0  0
 13 52  1  0  0  0  0
 13 14  1  0  0  0  0
 14 15  1  0  0  0  0
 15 53  1  0  0  0  0
 15 16  2  0  0  0  0
 16 54  1  0  0  0  0
 16 17  1  0  0  0  0
 17 55  1  0  0  0  0
 17 18  2  0  0  0  0
 18 56  1  0  0  0  0
 18 19  1  0  0  0  0
 19 10  1  0  0  0  0
 19 14  2  0  0  0  0
  9 20  1  0  0  0  0
 20 21  1  0  0  0  0
 21 57  1  0  0  0  0
 21 58  1  0  0  0  0
 21 59  1  0  0  0  0
 20 22  1  0  0  0  0
 22 23  3  0  0  0  0
 20 24  1  0  0  0  0
 24 25  2  0  0  0  0
 24 26  1  0  0  0  0
 26 27  1  0  0  0  0
 27 60  1  0  0  0  0
 27 61  1  0  0  0  0
 27 28  1  0  0  0  0
 28 62  1  0  0  0  0
 28 63  1  0  0  0  0
 28 29  1  0  0  0  0
 29 64  1  0  0  0  0
 29 30  1  0  0  0  0
 30 65  1  0  0  0  0
 30 66  1  0  0  0  0
 30 31  1  0  0  0  0
 31 26  1  0  0  0  0
 31 67  1  0  0  0  0
 31 68  1  0  0  0  0
 29 32  1  0  0  0  0
 32 33  2  0  0  0  0
 33 69  1  0  0  0  0
 33 34  1  0  0  0  0
 34 70  1  0  0  0  0
 34 35  2  0  0  0  0
 35 71  1  0  0  0  0
 35 36  1  0  0  0  0
 36 37  2  0  0  0  0
 37 32  1  0  0  0  0
 37 72  1  0  0  0  0
 36 38  1  0  0  0  0
 38 39  1  0  0  0  0
 38 40  1  0  0  0  0
 38 41  1  0  0  0  0
M  END
>  <LOGBIO>
5.6100

>  <PRED_LOGBIO>
5.7000

>  <XV_RES>
-0.0170

>  <WHL_TMPL>
2

>  <ANCH>
36-37;25-26

$$$$
ROW7
  -MTS-   01071501583D 0   0.00000     0.00000     0

 62 66  0  0  1  0  0  0  0  0999 V2000
   -3.6710    3.4100   -3.0980 O   0  0  0  0  0  0  0  0  0  0  0  0
   -2.7170    3.2350   -2.1300 C   0  0  0  0  0  0  0  0  0  0  0  0
   -2.5040    4.2320   -1.1700 C   0  0  0  0  0  0  0  0  0  0  0  0
   -1.5290    4.0530   -0.1810 C   0  0  0  0  0  0  0  0  0  0  0  0
   -0.7680    2.8790   -0.1530 C   0  0  0  0  0  0  0  0  0  0  0  0
   -0.9810    1.8830   -1.1130 C   0  0  0  0  0  0  0  0  0  0  0  0
   -1.9560    2.0610   -2.1020 C   0  0  0  0  0  0  0  0  0  0  0  0
   -0.1600    0.6160   -1.0820 C   0  0  1  0  0  0  0  0  0  0  0  0
   -0.5000   -0.1730    0.5230 S   0  0  0  0  0  0  0  0  0  0  0  0
    0.9800   -0.0390    1.4840 C   0  0  0  0  0  0  0  0  0  0  0  0
    1.2910   -0.8080    2.6120 C   0  0  0  0  0  0  0  0  0  0  0  0
    2.5000   -0.6030    3.2870 C   0  0  0  0  0  0  0  0  0  0  0  0
    2.8050   -1.3550    4.3910 O   0  0  0  0  0  0  0  0  0  0  0  0
    3.3980    0.3710    2.8350 C   0  0  0  0  0  0  0  0  0  0  0  0
    3.0870    1.1400    1.7070 C   0  0  0  0  0  0  0  0  0  0  0  0
    1.8780    0.9350    1.0320 C   0  0  0  0  0  0  0  0  0  0  0  0
    1.7380    1.7710   -0.0440 O   0  0  0  0  0  0  0  0  0  0  0  0
    1.3120    1.0520   -1.2050 C   0  0  1  0  0  0  0  0  0  0  0  0
    2.1310   -0.2160   -1.2450 C   0  0  0  0  0  0  0  0  0  0  0  0
    3.2100   -0.3240   -2.1300 C   0  0  0  0  0  0  0  0  0  0  0  0
    3.9690   -1.4990   -2.1680 C   0  0  0  0  0  0  0  0  0  0  0  0
    3.6490   -2.5670   -1.3210 C   0  0  0  0  0  0  0  0  0  0  0  0
    4.3920   -3.7180   -1.3580 O   0  0  0  0  0  0  0  0  0  0  0  0
    3.9850   -4.7510   -2.2590 C   0  0  0  0  0  0  0  0  0  0  0  0
    4.9430   -5.9350   -2.1410 C   0  0  0  0  0  0  0  0  0  0  0  0
    4.5250   -6.9970   -3.0670 N   0  0  0  0  0  0  0  0  0  0  0  0
    3.5850   -7.9000   -2.3860 C   0  0  0  0  0  0  0  0  0  0  0  0
    3.1490   -9.0480   -3.3150 C   0  0  0  0  0  0  0  0  0  0  0  0
    2.5710   -8.5110   -4.6370 C   0  0  0  0  0  0  0  0  0  0  0  0
    3.5120   -7.4750   -5.2810 C   0  0  0  0  0  0  0  0  0  0  0  0
    3.9320   -6.3940   -4.2690 C   0  0  0  0  0  0  0  0  0  0  0  0
    2.5690   -2.4590   -0.4360 C   0  0  0  0  0  0  0  0  0  0  0  0
    1.8100   -1.2830   -0.3980 C   0  0  0  0  0  0  0  0  0  0  0  0
   -4.5300    3.0680   -2.8060 H   0  0  0  0  0  0  0  0  0  0  0  0
   -3.0910    5.1380   -1.1920 H   0  0  0  0  0  0  0  0  0  0  0  0
   -1.3640    4.8220    0.5600 H   0  0  0  0  0  0  0  0  0  0  0  0
   -0.0160    2.7410    0.6100 H   0  0  0  0  0  0  0  0  0  0  0  0
   -2.1200    1.2920   -2.8420 H   0  0  0  0  0  0  0  0  0  0  0  0
   -0.4430   -0.0780   -1.8710 H   0  0  0  0  0  0  0  0  0  0  0  0
    0.5980   -1.5590    2.9610 H   0  0  0  0  0  0  0  0  0  0  0  0
    2.4820   -0.9310    5.2010 H   0  0  0  0  0  0  0  0  0  0  0  0
    4.3310    0.5290    3.3560 H   0  0  0  0  0  0  0  0  0  0  0  0
    3.7800    1.8910    1.3580 H   0  0  0  0  0  0  0  0  0  0  0  0
    1.4570    1.6310   -2.1140 H   0  0  0  0  0  0  0  0  0  0  0  0
    3.4570    0.5000   -2.7830 H   0  0  0  0  0  0  0  0  0  0  0  0
    4.8020   -1.5830   -2.8500 H   0  0  0  0  0  0  0  0  0  0  0  0
    2.9770   -5.0730   -2.0090 H   0  0  0  0  0  0  0  0  0  0  0  0
    4.0030   -4.3700   -3.2780 H   0  0  0  0  0  0  0  0  0  0  0  0
    5.9520   -5.6130   -2.3910 H   0  0  0  0  0  0  0  0  0  0  0  0
    4.9260   -6.3160   -1.1220 H   0  0  0  0  0  0  0  0  0  0  0  0
    2.7090   -7.3390   -2.0680 H   0  0  0  0  0  0  0  0  0  0  0  0
    4.0630   -8.3230   -1.5050 H   0  0  0  0  0  0  0  0  0  0  0  0
    4.0030   -9.6880   -3.5270 H   0  0  0  0  0  0  0  0  0  0  0  0
    2.3990   -9.6550   -2.8130 H   0  0  0  0  0  0  0  0  0  0  0  0
    1.6020   -8.0520   -4.4500 H   0  0  0  0  0  0  0  0  0  0  0  0
    2.4160   -9.3370   -5.3280 H   0  0  0  0  0  0  0  0  0  0  0  0
    4.3980   -7.9780   -5.6620 H   0  0  0  0  0  0  0  0  0  0  0  0
    3.0120   -7.0060   -6.1250 H   0  0  0  0  0  0  0  0  0  0  0  0
    3.0620   -5.8040   -3.9870 H   0  0  0  0  0  0  0  0  0  0  0  0
    4.6560   -5.7260   -4.7320 H   0  0  0  0  0  0  0  0  0  0  0  0
    2.3220   -3.2830    0.2170 H   0  0  0  0  0  0  0  0  0  0  0  0
    0.9770   -1.2000    0.2840 H   0  0  0  0  0  0  0  0  0  0  0  0
  1 34  1  0  0  0  0
  1  2  1  0  0  0  0
  2  3  2  0  0  0  0
  3 35  1  0  0  0  0
  3  4  1  0  0  0  0
  4 36  1  0  0  0  0
  4  5  2  0  0  0  0
  5 37  1  0  0  0  0
  5  6  1  0  0  0  0
  6  7  2  0  0  0  0
  7  2  1  0  0  0  0
  7 38  1  0  0  0  0
  6  8  1  0  0  0  0
  8 39  1  0  0  0  0
  8  9  1  0  0  0  0
  9 10  1  0  0  0  0
 10 11  1  0  0  0  0
 11 40  1  0  0  0  0
 11 12  2  0  0  0  0
 12 13  1  0  0  0  0
 13 41  1  0  0  0  0
 12 14  1  0  0  0  0
 14 42  1  0  0  0  0
 14 15  2  0  0  0  0
 15 43  1  0  0  0  0
 15 16  1  0  0  0  0
 16 10  2  0  0  0  0
 16 17  1  0  0  0  0
 17 18  1  0  0  0  0
 18  8  1  0  0  0  0
 18 44  1  0  0  0  0
 18 19  1  0  0  0  0
 19 20  2  0  0  0  0
 20 45  1  0  0  0  0
 20 21  1  0  0  0  0
 21 46  1  0  0  0  0
 21 22  2  0  0  0  0
 22 23  1  0  0  0  0
 23 24  1  0  0  0  0
 24 47  1  0  0  0  0
 24 48  1  0  0  0  0
 24 25  1  0  0  0  0
 25 49  1  0  0  0  0
 25 50  1  0  0  0  0
 25 26  1  0  0  0  0
 26 27  1  0  0  0  0
 27 51  1  0  0  0  0
 27 52  1  0  0  0  0
 27 28  1  0  0  0  0
 28 53  1  0  0  0  0
 28 54  1  0  0  0  0
 28 29  1  0  0  0  0
 29 55  1  0  0  0  0
 29 56  1  0  0  0  0
 29 30  1  0  0  0  0
 30 57  1  0  0  0  0
 30 58  1  0  0  0  0
 30 31  1  0  0  0  0
 31 26  1  0  0  0  0
 31 59  1  0  0  0  0
 31 60  1  0  0  0  0
 22 32  1  0  0  0  0
 32 61  1  0  0  0  0
 32 33  2  0  0  0  0
 33 19  1  0  0  0  0
 33 62  1  0  0  0  0
M  END
>  <LOGBIO>
8.2700

>  <PRED_LOGBIO>
8.7000

>  <XV_RES>
-0.4210

>  <WHL_TMPL>
1

>  <ANCH>
4-6;24-26

$$$$
ROW8
  -MTS-   01071501583D 0   0.00000     0.00000     0

 34 37  0  0  0  0  0  0  0  0999 V2000
    4.6700    4.2400   -1.0800 Cl  0  0  0  0  0  0  0  0  0  0  0  0
    3.4490    3.0180   -0.8740 C   0  0  0  0  0  0  0  0  0  0  0  0
    3.8130    1.6680   -0.8150 C   0  0  0  0  0  0  0  0  0  0  0  0
    2.8310    0.6840   -0.6490 C   0  0  0  0  0  0  0  0  0  0  0  0
    1.4840    1.0520   -0.5420 C   0  0  0  0  0  0  0  0  0  0  0  0
    0.4830    0.0870   -0.3750 C   0  0  0  0  0  0  0  0  0  0  0  0
   -0.8520    0.4950   -0.2720 C   0  0  0  0  0  0  0  0  0  0  0  0
   -2.1530   -0.1890   -0.0960 C   0  0  0  0  0  0  0  0  0  0  0  0
   -3.1040    0.7540   -0.0680 C   0  0  0  0  0  0  0  0  0  0  0  0
   -2.5250    2.0120   -0.2130 O   0  0  0  0  0  0  0  0  0  0  0  0
   -1.1450    1.8620   -0.3390 C   0  0  0  0  0  0  0  0  0  0  0  0
   -0.1660    2.7630   -0.4990 N   0  0  0  0  0  0  0  0  0  0  0  0
    1.1200    2.4020   -0.6010 C   0  0  0  0  0  0  0  0  0  0  0  0
    2.1030    3.3850   -0.7670 C   0  0  0  0  0  0  0  0  0  0  0  0
   -4.5530    0.4970    0.0930 C   0  0  0  0  0  0  0  0  0  0  0  0
   -4.9630   -0.6560    0.2140 O   0  0  0  0  0  0  0  0  0  0  0  0
   -5.4110    1.5140    0.1070 N   0  0  0  0  0  0  0  0  0  0  0  0
   -6.8500    1.2590    0.2670 C   0  0  0  0  0  0  0  0  0  0  0  0
   -7.5980    2.5700    0.2500 C   0  0  0  0  0  0  0  0  0  0  0  0
   -7.8880    3.3520    1.3650 O   0  0  0  0  0  0  0  0  0  0  0  0
   -8.5880    4.4800    0.9430 C   0  0  0  0  0  0  0  0  0  0  0  0
   -8.7400    4.4220   -0.3870 C   0  0  0  0  0  0  0  0  0  0  0  0
   -8.0910    3.1710   -0.8420 C   0  0  0  0  0  0  0  0  0  0  0  0
    4.8520    1.3850   -0.8980 H   0  0  0  0  0  0  0  0  0  0  0  0
    3.1120   -0.3570   -0.6030 H   0  0  0  0  0  0  0  0  0  0  0  0
    0.7380   -0.9610   -0.3270 H   0  0  0  0  0  0  0  0  0  0  0  0
   -2.3070   -1.2540   -0.0060 H   0  0  0  0  0  0  0  0  0  0  0  0
    1.8220    4.4270   -0.8120 H   0  0  0  0  0  0  0  0  0  0  0  0
   -5.0740    2.4600    0.0080 H   0  0  0  0  0  0  0  0  0  0  0  0
   -7.0250    0.7530    1.2140 H   0  0  0  0  0  0  0  0  0  0  0  0
   -7.2000    0.6300   -0.5490 H   0  0  0  0  0  0  0  0  0  0  0  0
   -8.9500    5.2710    1.5830 H   0  0  0  0  0  0  0  0  0  0  0  0
   -9.2400    5.1490   -1.0090 H   0  0  0  0  0  0  0  0  0  0  0  0
   -8.0280    2.8120   -1.8580 H   0  0  0  0  0  0  0  0  0  0  0  0
  1  2  1  0  0  0  0
  2  3  2  0  0  0  0
  3 24  1  0  0  0  0
  3  4  1  0  0  0  0
  4 25  1  0  0  0  0
  4  5  2  0  0  0  0
  5  6  1  0  0  0  0
  6 26  1  0  0  0  0
  6  7  2  0  0  0  0
  7  8  1  0  0  0  0
  8 27  1  0  0  0  0
  8  9  2  0  0  0  0
  9 10  1  0  0  0  0
 10 11  1  0  0  0  0
 11  7  1  0  0  0  0
 11 12  2  0  0  0  0
 12 13  1  0  0  0  0
 13  5  1  0  0  0  0
 13 14  2  0  0  0  0
 14  2  1  0  0  0  0
 14 28  1  0  0  0  0
  9 15  1  0  0  0  0
 15 16  2  0  0  0  0
 15 17  1  0  0  0  0
 17 29  1  0  0  0  0
 17 18  1  0  0  0  0
 18 30  1  0  0  0  0
 18 31  1  0  0  0  0
 18 19  1  0  0  0  0
 19 20  1  0  0  0  0
 20 21  1  0  0  0  0
 21 32  1  0  0  0  0
 21 22  2  0  0  0  0
 22 33  1  0  0  0  0
 22 23  1  0  0  0  0
 23 19  2  0  0  0  0
 23 34  1  0  0  0  0
M  END
>  <LOGBIO>
4.7500

>  <PRED_LOGBIO>
4.8400

>  <XV_RES>
-0.3040

>  <WHL_TMPL>
2

>  <ANCH>
11-12;10-11

$$$$
ROW9
  -MTS-   01071501583D 0   0.00000     0.00000     0

 55 58  0  0  0  0  0  0  0  0999 V2000
   -2.2440    4.0360    2.8130 C   0  0  0  0  0  0  0  0  0  0  0  0
   -1.3970    3.0590    2.2030 O   0  0  0  0  0  0  0  0  0  0  0  0
   -1.2970    3.0580    0.8570 C   0  0  0  0  0  0  0  0  0  0  0  0
   -1.9190    3.8750    0.1980 O   0  0  0  0  0  0  0  0  0  0  0  0
   -0.4330    2.0650    0.1800 C   0  0  0  0  0  0  0  0  0  0  0  0
   -0.7570    1.6160   -1.1060 C   0  0  0  0  0  0  0  0  0  0  0  0
    0.0610    0.6780   -1.7460 C   0  0  0  0  0  0  0  0  0  0  0  0
    1.2020    0.1870   -1.1010 C   0  0  0  0  0  0  0  0  0  0  0  0
    2.1010   -0.8060   -1.7310 C   0  0  0  0  0  0  0  0  0  0  0  0
    1.8670   -1.2360   -2.8600 O   0  0  0  0  0  0  0  0  0  0  0  0
    3.1660   -1.2230   -1.0530 N   0  0  0  0  0  0  0  0  0  0  0  0
    4.0670   -2.2090   -1.6670 C   0  0  0  0  0  0  0  0  0  0  0  0
    5.2480   -1.4860   -2.3130 C   0  0  0  0  0  0  0  0  0  0  0  0
    6.3910   -1.3370   -1.2910 C   0  0  0  0  0  0  0  0  0  0  0  0
    7.6220   -1.3710   -2.2170 C   0  0  0  0  0  0  0  0  0  0  0  0
    7.1480   -1.8980   -3.5840 C   0  0  0  0  0  0  0  0  0  0  0  0
    5.7890   -2.2860   -3.3670 O   0  0  0  0  0  0  0  0  0  0  0  0
    3.4420   -0.7550    0.2040 C   0  0  0  0  0  0  0  0  0  0  0  0
    2.6730    0.1310    0.8090 N   0  0  0  0  0  0  0  0  0  0  0  0
    1.5260    0.6360    0.1850 C   0  0  0  0  0  0  0  0  0  0  0  0
    0.7080    1.5750    0.8250 C   0  0  0  0  0  0  0  0  0  0  0  0
    4.8790   -1.3560    1.0450 S   0  0  0  0  0  0  0  0  0  0  0  0
    4.4410   -2.8350    2.0110 C   0  0  0  0  0  0  0  0  0  0  0  0
    5.6670   -3.3490    2.7280 C   0  0  0  0  0  0  0  0  0  0  0  0
    6.7430   -2.7680    2.5990 O   0  0  0  0  0  0  0  0  0  0  0  0
    5.5820   -4.4290    3.5000 N   0  0  0  0  0  0  0  0  0  0  0  0
    6.7310   -4.9100    4.1720 C   0  0  0  0  0  0  0  0  0  0  0  0
    7.0350   -4.4470    5.4570 C   0  0  0  0  0  0  0  0  0  0  0  0
    8.1710   -4.9230    6.1220 C   0  0  0  0  0  0  0  0  0  0  0  0
    9.0040   -5.8620    5.5020 C   0  0  0  0  0  0  0  0  0  0  0  0
    8.7000   -6.3250    4.2160 C   0  0  0  0  0  0  0  0  0  0  0  0
    7.5630   -5.8490    3.5510 C   0  0  0  0  0  0  0  0  0  0  0  0
    7.1850   -6.4250    1.9530 Cl  0  0  0  0  0  0  0  0  0  0  0  0
   -3.2630    3.9080    2.4540 H   0  0  0  0  0  0  0  0  0  0  0  0
   -2.2210    3.9130    3.8930 H   0  0  0  0  0  0  0  0  0  0  0  0
   -1.8920    5.0330    2.5550 H   0  0  0  0  0  0  0  0  0  0  0  0
   -1.6370    1.9950   -1.6040 H   0  0  0  0  0  0  0  0  0  0  0  0
   -0.1890    0.3310   -2.7380 H   0  0  0  0  0  0  0  0  0  0  0  0
    3.5270   -2.7710   -2.4260 H   0  0  0  0  0  0  0  0  0  0  0  0
    4.4330   -2.8900   -0.9020 H   0  0  0  0  0  0  0  0  0  0  0  0
    4.9680   -0.5080   -2.6990 H   0  0  0  0  0  0  0  0  0  0  0  0
    6.4020   -2.1540   -0.5740 H   0  0  0  0  0  0  0  0  0  0  0  0
    6.3240   -0.3990   -0.7430 H   0  0  0  0  0  0  0  0  0  0  0  0
    8.0150   -0.3640   -2.3350 H   0  0  0  0  0  0  0  0  0  0  0  0
    8.3650   -2.0510   -1.8060 H   0  0  0  0  0  0  0  0  0  0  0  0
    7.2180   -1.1260   -4.3480 H   0  0  0  0  0  0  0  0  0  0  0  0
    7.7510   -2.7430   -3.9100 H   0  0  0  0  0  0  0  0  0  0  0  0
    0.9580    1.9210    1.8170 H   0  0  0  0  0  0  0  0  0  0  0  0
    4.0630   -3.6060    1.3430 H   0  0  0  0  0  0  0  0  0  0  0  0
    3.6760   -2.5790    2.7400 H   0  0  0  0  0  0  0  0  0  0  0  0
    4.6990   -4.9060    3.6060 H   0  0  0  0  0  0  0  0  0  0  0  0
    6.3930   -3.7230    5.9360 H   0  0  0  0  0  0  0  0  0  0  0  0
    8.4060   -4.5660    7.1140 H   0  0  0  0  0  0  0  0  0  0  0  0
    9.8800   -6.2300    6.0150 H   0  0  0  0  0  0  0  0  0  0  0  0
    9.3410   -7.0500    3.7370 H   0  0  0  0  0  0  0  0  0  0  0  0
  1 34  1  0  0  0  0
  1 35  1  0  0  0  0
  1 36  1  0  0  0  0
  1  2  1  0  0  0  0
  2  3  1  0  0  0  0
  3  4  2  0  0  0  0
  3  5  1  0  0  0  0
  5  6  1  0  0  0  0
  6 37  1  0  0  0  0
  6  7  2  0  0  0  0
  7 38  1  0  0  0  0
  7  8  1  0  0  0  0
  8  9  1  0  0  0  0
  9 10  2  0  0  0  0
  9 11  1  0  0  0  0
 11 12  1  0  0  0  0
 12 39  1  0  0  0  0
 12 40  1  0  0  0  0
 12 13  1  0  0  0  0
 13 41  1  0  0  0  0
 13 14  1  0  0  0  0
 14 42  1  0  0  0  0
 14 43  1  0  0  0  0
 14 15  1  0  0  0  0
 15 44  1  0  0  0  0
 15 45  1  0  0  0  0
 15 16  1  0  0  0  0
 16 46  1  0  0  0  0
 16 47  1  0  0  0  0
 16 17  1  0  0  0  0
 17 13  1  0  0  0  0
 11 18  1  0  0  0  0
 18 19  2  0  0  0  0
 19 20  1  0  0  0  0
 20  8  2  0  0  0  0
 20 21  1  0  0  0  0
 21  5  2  0  0  0  0
 21 48  1  0  0  0  0
 18 22  1  0  0  0  0
 22 23  1  0  0  0  0
 23 49  1  0  0  0  0
 23 50  1  0  0  0  0
 23 24  1  0  0  0  0
 24 25  2  0  0  0  0
 24 26  1  0  0  0  0
 26 51  1  0  0  0  0
 26 27  1  0  0  0  0
 27 28  2  0  0  0  0
 28 52  1  0  0  0  0
 28 29  1  0  0  0  0
 29 53  1  0  0  0  0
 29 30  2  0  0  0  0
 30 54  1  0  0  0  0
 30 31  1  0  0  0  0
 31 55  1  0  0  0  0
 31 32  2  0  0  0  0
 32 27  1  0  0  0  0
 32 33  1  0  0  0  0
M  END
>  <LOGBIO>
4.6800

>  <PRED_LOGBIO>
4.2600

>  <XV_RES>
1.0380

>  <WHL_TMPL>
2

>  <ANCH>
36-37;34-33

$$$$
ROW10
  -MTS-   01071501583D 0   0.00000     0.00000     0

 31 35  0  0  0  0  0  0  0  0999 V2000
   -0.4600    1.0910    1.2120 C   0  0  0  0  0  0  0  0  0  0  0  0
   -0.6420    0.6380   -0.1240 C   0  0  0  0  0  0  0  0  0  0  0  0
   -1.9700    0.1360   -0.5340 C   0  0  0  0  0  0  0  0  0  0  0  0
    0.4970   -0.2010   -0.7320 C   0  0  0  0  0  0  0  0  0  0  0  0
    1.8090    0.0080   -0.0150 C   0  0  0  0  0  0  0  0  0  0  0  0
    1.9590    0.9930    0.8800 C   0  0  0  0  0  0  0  0  0  0  0  0
    0.8220    1.9310    1.2060 C   0  0  0  0  0  0  0  0  0  0  0  0
   -0.1810    1.9560    0.1870 O   0  0  0  0  0  0  0  0  0  0  0  0
    3.6300    0.8510    1.4470 S   0  0  0  0  0  0  0  0  0  0  0  0
    4.0850   -0.5420    0.4560 C   0  0  0  0  0  0  0  0  0  0  0  0
    5.3150   -1.3470    0.2810 C   0  0  0  0  0  0  0  0  0  0  0  0
    6.5200   -1.2980    0.8170 N   0  0  0  0  0  0  0  0  0  0  0  0
    7.3050   -2.3690    0.2340 N   0  0  0  0  0  0  0  0  0  0  0  0
    6.5940   -2.9910   -0.5850 N   0  0  0  0  0  0  0  0  0  0  0  0
    5.2770   -2.3850   -0.6130 N   0  0  0  0  0  0  0  0  0  0  0  0
    4.1310   -2.6540   -1.3130 C   0  0  0  0  0  0  0  0  0  0  0  0
    3.8740   -3.5890   -2.2100 N   0  0  0  0  0  0  0  0  0  0  0  0
    2.4980   -3.4230   -2.6360 N   0  0  0  0  0  0  0  0  0  0  0  0
    1.9990   -2.4560   -2.0220 N   0  0  0  0  0  0  0  0  0  0  0  0
    3.0020   -1.8980   -1.1370 N   0  0  0  0  0  0  0  0  0  0  0  0
    2.9920   -0.8500   -0.2550 C   0  0  0  0  0  0  0  0  0  0  0  0
   -1.4270    1.2510    1.6840 H   0  0  0  0  0  0  0  0  0  0  0  0
    0.0220    0.2800    1.7540 H   0  0  0  0  0  0  0  0  0  0  0  0
    0.1470    1.9930    1.1700 H   0  0  0  0  0  0  0  0  0  0  0  0
   -2.7520    0.7220   -0.0560 H   0  0  0  0  0  0  0  0  0  0  0  0
   -2.0550   -0.8760   -0.1440 H   0  0  0  0  0  0  0  0  0  0  0  0
   -2.0030    0.1810   -1.6210 H   0  0  0  0  0  0  0  0  0  0  0  0
    0.6420    0.1720   -1.7440 H   0  0  0  0  0  0  0  0  0  0  0  0
    0.2230   -1.2510   -0.6470 H   0  0  0  0  0  0  0  0  0  0  0  0
    1.2520    2.9300    1.2300 H   0  0  0  0  0  0  0  0  0  0  0  0
    0.3700    1.5980    2.1380 H   0  0  0  0  0  0  0  0  0  0  0  0
  1 22  1  0  0  0  0
  1 23  1  0  0  0  0
  1 24  1  0  0  0  0
  1  2  1  0  0  0  0
  2  3  1  0  0  0  0
  3 25  1  0  0  0  0
  3 26  1  0  0  0  0
  3 27  1  0  0  0  0
  2  4  1  0  0  0  0
  4 28  1  0  0  0  0
  4 29  1  0  0  0  0
  4  5  1  0  0  0  0
  5  6  2  0  0  0  0
  6  7  1  0  0  0  0
  7 30  1  0  0  0  0
  7 31  1  0  0  0  0
  7  8  1  0  0  0  0
  8  2  1  0  0  0  0
  6  9  1  0  0  0  0
  9 10  1  0  0  0  0
 10 11  1  0  0  0  0
 11 12  2  0  0  0  0
 12 13  1  0  0  0  0
 13 14  2  0  0  0  0
 14 15  1  0  0  0  0
 15 11  1  0  0  0  0
 15 16  1  0  0  0  0
 16 17  2  0  0  0  0
 17 18  1  0  0  0  0
 18 19  2  0  0  0  0
 19 20  1  0  0  0  0
 20 16  1  0  0  0  0
 20 21  1  0  0  0  0
 21  5  1  0  0  0  0
 21 10  2  0  0  0  0
M  END
>  <LOGBIO>
5.3900

>  <PRED_LOGBIO>
5.4500

>  <XV_RES>
0.6340

>  <WHL_TMPL>
1

>  <ANCH>
25-28;10-13

$$$$
ROW11
  -MTS-   01071501583D 0   0.00000     0.00000     0

 30 31  0  0  0  0  0  0  0  0999 V2000
    3.2960    4.3560   -1.8770 C   0  0  0  0  0  0  0  0  0  0  0  0
    2.5650    3.4370   -0.9030 C   0  0  0  0  0  0  0  0  0  0  0  0
    3.4650    2.2030   -0.7040 C   0  0  0  0  0  0  0  0  0  0  0  0
    2.7260    1.1260    0.1120 C   0  0  0  0  0  0  0  0  0  0  0  0
    1.2850    1.0580   -0.1720 N   0  0  0  0  0  0  0  0  0  0  0  0
    0.2760    0.1110    0.2540 N   0  0  0  0  0  0  0  0  0  0  0  0
   -0.8780    0.4810   -0.2680 C   0  0  0  0  0  0  0  0  0  0  0  0
   -0.6340    1.7060   -1.0630 C   0  0  0  0  0  0  0  0  0  0  0  0
    0.6710    1.9930   -0.9630 C   0  0  0  0  0  0  0  0  0  0  0  0
    1.3040    3.0540   -1.5550 N   0  0  0  0  0  0  0  0  0  0  0  0
   -2.1790   -0.2030   -0.0920 C   0  0  0  0  0  0  0  0  0  0  0  0
   -3.2100    0.3460   -0.4440 O   0  0  0  0  0  0  0  0  0  0  0  0
   -2.2240   -1.4080    0.4460 O   0  0  0  0  0  0  0  0  0  0  0  0
    2.8440    1.5540    1.5740 C   0  0  0  0  0  0  0  0  0  0  0  0
    3.5700    0.6600    2.2390 F   0  0  0  0  0  0  0  0  0  0  0  0
    3.4350    2.7430    1.6410 F   0  0  0  0  0  0  0  0  0  0  0  0
    1.4510    1.6420    2.1930 C   0  0  0  0  0  0  0  0  0  0  0  0
    0.8600    0.4520    2.1260 F   0  0  0  0  0  0  0  0  0  0  0  0
    1.5540    2.0140    3.4660 F   0  0  0  0  0  0  0  0  0  0  0  0
    0.7250    2.5350    1.5280 F   0  0  0  0  0  0  0  0  0  0  0  0
    3.0330    4.0860   -2.8980 H   0  0  0  0  0  0  0  0  0  0  0  0
    3.0060    5.3880   -1.6890 H   0  0  0  0  0  0  0  0  0  0  0  0
    4.3700    4.2500   -1.7390 H   0  0  0  0  0  0  0  0  0  0  0  0
    2.3900    3.9400    0.0450 H   0  0  0  0  0  0  0  0  0  0  0  0
    4.3080    2.5280   -0.0970 H   0  0  0  0  0  0  0  0  0  0  0  0
    3.7020    1.7900   -1.6820 H   0  0  0  0  0  0  0  0  0  0  0  0
    3.1990    0.1570   -0.0360 H   0  0  0  0  0  0  0  0  0  0  0  0
   -1.3710    2.2640   -1.6200 H   0  0  0  0  0  0  0  0  0  0  0  0
    0.9370    3.5310   -2.3660 H   0  0  0  0  0  0  0  0  0  0  0  0
   -1.5760   -1.4380    1.1670 H   0  0  0  0  0  0  0  0  0  0  0  0
  1 21  1  0  0  0  0
  1 22  1  0  0  0  0
  1 23  1  0  0  0  0
  1  2  1  0  0  0  0
  2 24  1  0  0  0  0
  2  3  1  0  0  0  0
  3 25  1  0  0  0  0
  3 26  1  0  0  0  0
  3  4  1  0  0  0  0
  4 27  1  0  0  0  0
  4  5  1  0  0  0  0
  5  6  1  0  0  0  0
  6  7  2  0  0  0  0
  7  8  1  0  0  0  0
  8 28  1  0  0  0  0
  8  9  2  0  0  0  0
  9  5  1  0  0  0  0
  9 10  1  0  0  0  0
 10  2  1  0  0  0  0
 10 29  1  0  0  0  0
  7 11  1  0  0  0  0
 11 12  2  0  0  0  0
 11 13  1  0  0  0  0
 13 30  1  0  0  0  0
  4 14  1  0  0  0  0
 14 15  1  0  0  0  0
 14 16  1  0  0  0  0
 14 17  1  0  0  0  0
 17 18  1  0  0  0  0
 17 19  1  0  0  0  0
 17 20  1  0  0  0  0
M  END
>  <LOGBIO>
4.7000

>  <PRED_LOGBIO>
4.7200

>  <XV_RES>
-0.1950

>  <WHL_TMPL>
2

>  <ANCH>
11-12;14-20

$$$$
ROW12
  -MTS-   01071501583D 0   0.00000     0.00000     0

 34 37  0  0  0  0  0  0  0  0999 V2000
    0.4090   -2.4040    0.4950 C   0  0  0  0  0  0  0  0  0  0  0  0
    0.2120   -1.1370    1.1280 O   0  0  0  0  0  0  0  0  0  0  0  0
    0.2940   -0.0100    0.3530 C   0  0  0  0  0  0  0  0  0  0  0  0
    1.5250    0.6360    0.1860 C   0  0  0  0  0  0  0  0  0  0  0  0
    1.6090    1.7870   -0.6070 C   0  0  0  0  0  0  0  0  0  0  0  0
    0.4630    2.2920   -1.2310 C   0  0  0  0  0  0  0  0  0  0  0  0
   -0.7680    1.6460   -1.0640 C   0  0  0  0  0  0  0  0  0  0  0  0
   -0.8520    0.4950   -0.2720 C   0  0  0  0  0  0  0  0  0  0  0  0
   -2.1530   -0.1890   -0.0960 C   0  0  0  0  0  0  0  0  0  0  0  0
   -2.3470   -1.0000    0.9530 C   0  0  0  0  0  0  0  0  0  0  0  0
   -1.2160   -1.4110    2.2520 S   0  0  0  0  0  0  0  0  0  0  0  0
   -2.3090   -2.4920    3.1300 C   0  0  0  0  0  0  0  0  0  0  0  0
   -2.4370   -3.2770    4.1830 N   0  0  0  0  0  0  0  0  0  0  0  0
   -3.7220   -3.8330    4.1850 C   0  0  0  0  0  0  0  0  0  0  0  0
   -4.3800   -3.3870    3.1310 N   0  0  0  0  0  0  0  0  0  0  0  0
   -3.4790   -2.5030    2.4170 N   0  0  0  0  0  0  0  0  0  0  0  0
   -3.5580   -1.7710    1.3100 C   0  0  0  0  0  0  0  0  0  0  0  0
   -4.5790   -1.7360    0.6240 O   0  0  0  0  0  0  0  0  0  0  0  0
   -4.2550   -4.7680    5.2010 C   0  0  0  0  0  0  0  0  0  0  0  0
   -4.3820   -4.4990    6.5620 O   0  0  0  0  0  0  0  0  0  0  0  0
   -4.9210   -5.6220    7.1850 C   0  0  0  0  0  0  0  0  0  0  0  0
   -5.1310   -6.5700    6.2620 C   0  0  0  0  0  0  0  0  0  0  0  0
   -4.6940   -6.0110    4.9630 C   0  0  0  0  0  0  0  0  0  0  0  0
    1.4020   -2.4370    0.0520 H   0  0  0  0  0  0  0  0  0  0  0  0
    0.3140   -3.1970    1.2330 H   0  0  0  0  0  0  0  0  0  0  0  0
   -0.3390   -2.5410   -0.2830 H   0  0  0  0  0  0  0  0  0  0  0  0
    2.4090    0.2460    0.6680 H   0  0  0  0  0  0  0  0  0  0  0  0
    2.5580    2.2860   -0.7360 H   0  0  0  0  0  0  0  0  0  0  0  0
    0.5270    3.1800   -1.8420 H   0  0  0  0  0  0  0  0  0  0  0  0
   -1.6520    2.0360   -1.5460 H   0  0  0  0  0  0  0  0  0  0  0  0
   -2.9450   -0.0350   -0.8130 H   0  0  0  0  0  0  0  0  0  0  0  0
   -5.1360   -5.7130    8.2400 H   0  0  0  0  0  0  0  0  0  0  0  0
   -5.5400   -7.5540    6.4330 H   0  0  0  0  0  0  0  0  0  0  0  0
   -4.7250   -6.5100    4.0050 H   0  0  0  0  0  0  0  0  0  0  0  0
  1 24  1  0  0  0  0
  1 25  1  0  0  0  0
  1 26  1  0  0  0  0
  1  2  1  0  0  0  0
  2  3  1  0  0  0  0
  3  4  2  0  0  0  0
  4 27  1  0  0  0  0
  4  5  1  0  0  0  0
  5 28  1  0  0  0  0
  5  6  2  0  0  0  0
  6 29  1  0  0  0  0
  6  7  1  0  0  0  0
  7 30  1  0  0  0  0
  7  8  2  0  0  0  0
  8  3  1  0  0  0  0
  8  9  1  0  0  0  0
  9 31  1  0  0  0  0
  9 10  2  0  0  0  0
 10 11  1  0  0  0  0
 11 12  1  0  0  0  0
 12 13  2  0  0  0  0
 13 14  1  0  0  0  0
 14 15  2  0  0  0  0
 15 16  1  0  0  0  0
 16 12  1  0  0  0  0
 16 17  1  0  0  0  0
 17 10  1  0  0  0  0
 17 18  2  0  0  0  0
 14 19  1  0  0  0  0
 19 20  1  0  0  0  0
 20 21  1  0  0  0  0
 21 32  1  0  0  0  0
 21 22  2  0  0  0  0
 22 33  1  0  0  0  0
 22 23  1  0  0  0  0
 23 19  2  0  0  0  0
 23 34  1  0  0  0  0
M  END
>  <LOGBIO>
4.7600

>  <PRED_LOGBIO>
5.5700

>  <XV_RES>
-1.7520

>  <WHL_TMPL>
2

>  <ANCH>
9-11;13-15

$$$$
ROW13
  -MTS-   01071501583D 0   0.00000     0.00000     0

 37 40  0  0  0  0  0  0  0  0999 V2000
    0.1750   -0.7010   -2.4380 F   0  0  0  0  0  0  0  0  0  0  0  0
   -0.8730   -0.4650   -1.6200 C   0  0  0  0  0  0  0  0  0  0  0  0
   -2.1800   -0.6020   -2.1010 C   0  0  0  0  0  0  0  0  0  0  0  0
   -3.2670   -0.3590   -1.2520 C   0  0  0  0  0  0  0  0  0  0  0  0
   -3.0460    0.0220    0.0760 C   0  0  0  0  0  0  0  0  0  0  0  0
   -1.7380    0.1600    0.5570 C   0  0  0  0  0  0  0  0  0  0  0  0
   -0.6510   -0.0840   -0.2920 C   0  0  0  0  0  0  0  0  0  0  0  0
    0.7310    0.0620    0.2160 C   0  0  0  0  0  0  0  0  0  0  0  0
    1.4840   -0.9510    0.8060 O   0  0  0  0  0  0  0  0  0  0  0  0
    2.7220   -0.4110    1.1440 C   0  0  0  0  0  0  0  0  0  0  0  0
    3.8660   -0.9440    1.7510 C   0  0  0  0  0  0  0  0  0  0  0  0
    4.9870   -0.1330    1.9650 C   0  0  0  0  0  0  0  0  0  0  0  0
    4.9650    1.2100    1.5710 C   0  0  0  0  0  0  0  0  0  0  0  0
    6.0980    2.0300    1.7870 N   0  0  0  0  0  0  0  0  0  0  0  0
    6.2190    2.7120    2.9230 C   0  0  0  0  0  0  0  0  0  0  0  0
    5.3460    2.6300    3.7850 O   0  0  0  0  0  0  0  0  0  0  0  0
    7.4040    3.5690    3.1490 C   0  0  0  0  0  0  0  0  0  0  0  0
    7.3920    4.9130    2.7580 C   0  0  0  0  0  0  0  0  0  0  0  0
    8.4630    5.6920    2.9620 N   0  0  0  0  0  0  0  0  0  0  0  0
    9.5770    5.2220    3.5390 C   0  0  0  0  0  0  0  0  0  0  0  0
    9.6540    3.8870    3.9530 C   0  0  0  0  0  0  0  0  0  0  0  0
   11.2350    3.2230    4.7720 Br  0  0  0  0  0  0  0  0  0  0  0  0
    8.5520    3.0470    3.7550 C   0  0  0  0  0  0  0  0  0  0  0  0
    3.8210    1.7430    0.9640 C   0  0  0  0  0  0  0  0  0  0  0  0
    2.7000    0.9320    0.7500 C   0  0  0  0  0  0  0  0  0  0  0  0
    1.4440    1.1730    0.1810 N   0  0  0  0  0  0  0  0  0  0  0  0
   -2.3500   -0.8950   -3.1260 H   0  0  0  0  0  0  0  0  0  0  0  0
   -4.2760   -0.4660   -1.6220 H   0  0  0  0  0  0  0  0  0  0  0  0
   -3.8840    0.2100    0.7300 H   0  0  0  0  0  0  0  0  0  0  0  0
   -1.5680    0.4540    1.5820 H   0  0  0  0  0  0  0  0  0  0  0  0
    3.8830   -1.9800    2.0550 H   0  0  0  0  0  0  0  0  0  0  0  0
    5.8690   -0.5430    2.4340 H   0  0  0  0  0  0  0  0  0  0  0  0
    6.8140    2.0980    1.0790 H   0  0  0  0  0  0  0  0  0  0  0  0
    6.5110    5.3270    2.2900 H   0  0  0  0  0  0  0  0  0  0  0  0
   10.4220    5.8790    3.6870 H   0  0  0  0  0  0  0  0  0  0  0  0
    8.5870    2.0130    4.0660 H   0  0  0  0  0  0  0  0  0  0  0  0
    3.8040    2.7790    0.6600 H   0  0  0  0  0  0  0  0  0  0  0  0
  1  2  1  0  0  0  0
  2  3  2  0  0  0  0
  3 27  1  0  0  0  0
  3  4  1  0  0  0  0
  4 28  1  0  0  0  0
  4  5  2  0  0  0  0
  5 29  1  0  0  0  0
  5  6  1  0  0  0  0
  6 30  1  0  0  0  0
  6  7  2  0  0  0  0
  7  2  1  0  0  0  0
  7  8  1  0  0  0  0
  8  9  1  0  0  0  0
  9 10  1  0  0  0  0
 10 11  2  0  0  0  0
 11 31  1  0  0  0  0
 11 12  1  0  0  0  0
 12 32  1  0  0  0  0
 12 13  2  0  0  0  0
 13 14  1  0  0  0  0
 14 33  1  0  0  0  0
 14 15  1  0  0  0  0
 15 16  2  0  0  0  0
 15 17  1  0  0  0  0
 17 18  2  0  0  0  0
 18 34  1  0  0  0  0
 18 19  1  0  0  0  0
 19 20  2  0  0  0  0
 20 35  1  0  0  0  0
 20 21  1  0  0  0  0
 21 22  1  0  0  0  0
 21 23  2  0  0  0  0
 23 17  1  0  0  0  0
 23 36  1  0  0  0  0
 13 24  1  0  0  0  0
 24 37  1  0  0  0  0
 24 25  2  0  0  0  0
 25 10  1  0  0  0  0
 25 26  1  0  0  0  0
 26  8  2  0  0  0  0
M  END
>  <LOGBIO>
4.8100

>  <PRED_LOGBIO>
4.3200

>  <XV_RES>
0.4990

>  <WHL_TMPL>
3

>  <ANCH>
8-9;11-9

$$$$
ROW14
  -MTS-   01071501583D 0   0.00000     0.00000     0

 59 62  0  0  0  0  0  0  0  0999 V2000
   -3.5760   -1.8320    0.9450 C   0  0  0  0  0  0  0  0  0  0  0  0
   -2.3000   -1.2010    0.8090 O   0  0  0  0  0  0  0  0  0  0  0  0
   -2.1790   -0.2030   -0.0920 C   0  0  0  0  0  0  0  0  0  0  0  0
   -3.1420    0.1350   -0.7610 O   0  0  0  0  0  0  0  0  0  0  0  0
   -0.8520    0.4950   -0.2720 C   0  0  0  0  0  0  0  0  0  0  0  0
   -0.7680    1.6460   -1.0640 C   0  0  0  0  0  0  0  0  0  0  0  0
    0.4630    2.2930   -1.2310 C   0  0  0  0  0  0  0  0  0  0  0  0
    1.6090    1.7880   -0.6070 C   0  0  0  0  0  0  0  0  0  0  0  0
    2.8400    2.4340   -0.7740 C   0  0  0  0  0  0  0  0  0  0  0  0
    2.9140    3.4460   -1.4690 O   0  0  0  0  0  0  0  0  0  0  0  0
    3.9860    1.9290   -0.1500 N   0  0  0  0  0  0  0  0  0  0  0  0
    5.1900    2.5620   -0.3130 C   0  0  0  0  0  0  0  0  0  0  0  0
    5.1500    4.0410   -0.6940 C   0  0  0  0  0  0  0  0  0  0  0  0
    6.5770    4.5710   -0.8300 C   0  0  0  0  0  0  0  0  0  0  0  0
    6.5370    6.0500   -1.2110 C   0  0  0  0  0  0  0  0  0  0  0  0
    7.9640    6.5790   -1.3480 C   0  0  0  0  0  0  0  0  0  0  0  0
    7.9240    8.0410   -1.7240 C   0  0  0  0  0  0  0  0  0  0  0  0
    6.8430    8.6100   -1.8700 O   0  0  0  0  0  0  0  0  0  0  0  0
    9.0580    8.7140   -1.8970 N   0  0  0  0  0  0  0  0  0  0  0  0
    9.0200   10.1370   -2.2640 C   0  0  0  0  0  0  0  0  0  0  0  0
   10.4300   10.6610   -2.3980 C   0  0  0  0  0  0  0  0  0  0  0  0
   11.0840   10.6010   -3.6350 C   0  0  0  0  0  0  0  0  0  0  0  0
   12.3910   11.0860   -3.7600 C   0  0  0  0  0  0  0  0  0  0  0  0
   13.0450   11.6310   -2.6480 C   0  0  0  0  0  0  0  0  0  0  0  0
   14.2970   12.1650   -2.4960 O   0  0  0  0  0  0  0  0  0  0  0  0
   14.5460   12.1810   -1.0890 C   0  0  0  0  0  0  0  0  0  0  0  0
   13.2440   12.2610   -0.5040 O   0  0  0  0  0  0  0  0  0  0  0  0
   12.3910   11.6910   -1.4120 C   0  0  0  0  0  0  0  0  0  0  0  0
   11.0840   11.2050   -1.2870 C   0  0  0  0  0  0  0  0  0  0  0  0
    3.9030    0.7780    0.6420 C   0  0  0  0  0  0  0  0  0  0  0  0
    4.9270    0.3280    1.2000 O   0  0  0  0  0  0  0  0  0  0  0  0
    2.6720    0.1310    0.8090 N   0  0  0  0  0  0  0  0  0  0  0  0
    1.5260    0.6360    0.1850 C   0  0  0  0  0  0  0  0  0  0  0  0
    0.2950   -0.0100    0.3520 C   0  0  0  0  0  0  0  0  0  0  0  0
   -3.8650   -2.2740   -0.0070 H   0  0  0  0  0  0  0  0  0  0  0  0
   -3.5170   -2.6100    1.7030 H   0  0  0  0  0  0  0  0  0  0  0  0
   -4.3170   -1.0920    1.2410 H   0  0  0  0  0  0  0  0  0  0  0  0
   -1.6520    2.0350   -1.5460 H   0  0  0  0  0  0  0  0  0  0  0  0
    0.5280    3.1820   -1.8410 H   0  0  0  0  0  0  0  0  0  0  0  0
    5.6610    2.0640   -1.1580 H   0  0  0  0  0  0  0  0  0  0  0  0
    5.7540    2.4900    0.6150 H   0  0  0  0  0  0  0  0  0  0  0  0
    4.6280    4.6010    0.0790 H   0  0  0  0  0  0  0  0  0  0  0  0
    4.6280    4.1580   -1.6410 H   0  0  0  0  0  0  0  0  0  0  0  0
    7.0990    4.0110   -1.6040 H   0  0  0  0  0  0  0  0  0  0  0  0
    7.0990    4.4540    0.1170 H   0  0  0  0  0  0  0  0  0  0  0  0
    6.0150    6.6100   -0.4380 H   0  0  0  0  0  0  0  0  0  0  0  0
    6.0150    6.1670   -2.1590 H   0  0  0  0  0  0  0  0  0  0  0  0
    8.4860    6.0200   -2.1210 H   0  0  0  0  0  0  0  0  0  0  0  0
    8.4860    6.4630   -0.4000 H   0  0  0  0  0  0  0  0  0  0  0  0
    9.9460    8.2470   -1.7770 H   0  0  0  0  0  0  0  0  0  0  0  0
    8.4980   10.6970   -1.4900 H   0  0  0  0  0  0  0  0  0  0  0  0
    8.4980   10.2540   -3.2110 H   0  0  0  0  0  0  0  0  0  0  0  0
   10.5790   10.1810   -4.4930 H   0  0  0  0  0  0  0  0  0  0  0  0
   12.8950   11.0400   -4.7140 H   0  0  0  0  0  0  0  0  0  0  0  0
   15.0650   11.2790   -0.7710 H   0  0  0  0  0  0  0  0  0  0  0  0
   15.1580   13.0350   -0.8060 H   0  0  0  0  0  0  0  0  0  0  0  0
   10.5800   11.2510   -0.3330 H   0  0  0  0  0  0  0  0  0  0  0  0
    2.6120   -0.7000    1.3800 H   0  0  0  0  0  0  0  0  0  0  0  0
    0.2300   -0.8980    0.9630 H   0  0  0  0  0  0  0  0  0  0  0  0
  1 35  1  0  0  0  0
  1 36  1  0  0  0  0
  1 37  1  0  0  0  0
  1  2  1  0  0  0  0
  2  3  1  0  0  0  0
  3  4  2  0  0  0  0
  3  5  1  0  0  0  0
  5  6  1  0  0  0  0
  6 38  1  0  0  0  0
  6  7  2  0  0  0  0
  7 39  1  0  0  0  0
  7  8  1  0  0  0  0
  8  9  1  0  0  0  0
  9 10  2  0  0  0  0
  9 11  1  0  0  0  0
 11 12  1  0  0  0  0
 12 40  1  0  0  0  0
 12 41  1  0  0  0  0
 12 13  1  0  0  0  0
 13 42  1  0  0  0  0
 13 43  1  0  0  0  0
 13 14  1  0  0  0  0
 14 44  1  0  0  0  0
 14 45  1  0  0  0  0
 14 15  1  0  0  0  0
 15 46  1  0  0  0  0
 15 47  1  0  0  0  0
 15 16  1  0  0  0  0
 16 48  1  0  0  0  0
 16 49  1  0  0  0  0
 16 17  1  0  0  0  0
 17 18  2  0  0  0  0
 17 19  1  0  0  0  0
 19 50  1  0  0  0  0
 19 20  1  0  0  0  0
 20 51  1  0  0  0  0
 20 52  1  0  0  0  0
 20 21  1  0  0  0  0
 21 22  2  0  0  0  0
 22 53  1  0  0  0  0
 22 23  1  0  0  0  0
 23 54  1  0  0  0  0
 23 24  2  0  0  0  0
 24 25  1  0  0  0  0
 25 26  1  0  0  0  0
 26 55  1  0  0  0  0
 26 56  1  0  0  0  0
 26 27  1  0  0  0  0
 27 28  1  0  0  0  0
 28 24  1  0  0  0  0
 28 29  2  0  0  0  0
 29 21  1  0  0  0  0
 29 57  1  0  0  0  0
 11 30  1  0  0  0  0
 30 31  2  0  0  0  0
 30 32  1  0  0  0  0
 32 58  1  0  0  0  0
 32 33  1  0  0  0  0
 33  8  2  0  0  0  0
 33 34  1  0  0  0  0
 34  5  2  0  0  0  0
 34 59  1  0  0  0  0
M  END
>  <LOGBIO>
4.8300

>  <PRED_LOGBIO>
4.9500

>  <XV_RES>
-0.4600

>  <WHL_TMPL>
2

>  <ANCH>
36-37;57-55

$$$$
ROW15
  -MTS-   01071501583D 0   0.00000     0.00000     0

 54 57  0  0  1  0  0  0  0  0999 V2000
    3.0010    0.2160   -1.5950 C   0  0  0  0  0  0  0  0  0  0  0  0
    2.9510   -0.7140   -0.3860 C   0  0  1  0  0  0  0  0  0  0  0  0
    1.8750   -0.1180    0.5410 C   0  0  2  0  0  0  0  0  0  0  0  0
    0.5090   -0.0310   -0.1650 C   0  0  1  0  0  0  0  0  0  0  0  0
    0.0760   -1.4000   -0.7240 C   0  0  2  0  0  0  0  0  0  0  0  0
    1.1520   -1.9960   -1.6500 C   0  0  0  0  0  0  0  0  0  0  0  0
    2.5180   -2.0820   -0.9440 C   0  0  0  0  0  0  0  0  0  0  0  0
   -1.2640   -1.2850   -1.4740 C   0  0  2  0  0  0  0  0  0  0  0  0
   -2.2890   -0.4550   -0.7390 C   0  0  0  0  0  0  0  0  0  0  0  0
   -1.9740    0.3520    0.2840 C   0  0  0  0  0  0  0  0  0  0  0  0
   -0.5630    0.5090    0.7990 C   0  0  0  0  0  0  0  0  0  0  0  0
   -3.6930   -0.5370   -1.2870 C   0  0  0  0  0  0  0  0  0  0  0  0
   -4.1520   -1.9910   -1.4990 C   0  0  1  0  0  0  0  0  0  0  0  0
   -5.3450   -1.9280   -2.2850 O   0  0  0  0  0  0  0  0  0  0  0  0
   -3.1260   -2.7850   -2.3290 C   0  0  0  0  0  0  0  0  0  0  0  0
   -1.7280   -2.7390   -1.6850 C   0  0  0  0  0  0  0  0  0  0  0  0
   -1.0060   -0.6620   -2.8250 C   0  0  0  0  0  0  0  0  0  0  0  0
   -0.7270   -1.4400   -3.8790 C   0  0  0  0  0  0  0  0  0  0  0  0
    2.5670    1.0870    1.2060 C   0  0  0  0  0  0  0  0  0  0  0  0
    4.0840    0.8530    1.0890 C   0  0  0  0  0  0  0  0  0  0  0  0
    4.2810   -0.4870    0.3570 C   0  0  2  0  0  0  0  0  0  0  0  0
    4.5650   -1.5510    1.2690 O   0  0  0  0  0  0  0  0  0  0  0  0
    5.3270   -0.3010   -0.6450 C   0  0  0  0  0  0  0  0  0  0  0  0
    6.1870   -0.1490   -1.4680 C   0  0  0  0  0  0  0  0  0  0  0  0
    1.9920    0.5260   -1.8560 H   0  0  0  0  0  0  0  0  0  0  0  0
    3.4500   -0.3070   -2.4370 H   0  0  0  0  0  0  0  0  0  0  0  0
    3.5990    1.0930   -1.3530 H   0  0  0  0  0  0  0  0  0  0  0  0
    1.7430   -0.8490    1.3350 H   0  0  0  0  0  0  0  0  0  0  0  0
    0.5990    0.6630   -0.9980 H   0  0  0  0  0  0  0  0  0  0  0  0
   -0.0620   -2.0790    0.1150 H   0  0  0  0  0  0  0  0  0  0  0  0
    1.2750   -1.2910   -2.4700 H   0  0  0  0  0  0  0  0  0  0  0  0
    0.8460   -3.0030   -1.9230 H   0  0  0  0  0  0  0  0  0  0  0  0
    2.3780   -2.7340   -0.0840 H   0  0  0  0  0  0  0  0  0  0  0  0
    3.2590   -2.4020   -1.6750 H   0  0  0  0  0  0  0  0  0  0  0  0
   -2.7630    0.9140    0.7600 H   0  0  0  0  0  0  0  0  0  0  0  0
   -0.3890    1.5810    0.8680 H   0  0  0  0  0  0  0  0  0  0  0  0
   -0.4790   -0.0430    1.7330 H   0  0  0  0  0  0  0  0  0  0  0  0
   -3.6600   -0.0830   -2.2750 H   0  0  0  0  0  0  0  0  0  0  0  0
   -4.3680   -0.0720   -0.5720 H   0  0  0  0  0  0  0  0  0  0  0  0
   -4.3210   -2.4780   -0.5410 H   0  0  0  0  0  0  0  0  0  0  0  0
   -5.9390   -2.6650   -2.0750 H   0  0  0  0  0  0  0  0  0  0  0  0
   -3.0410   -2.2710   -3.2840 H   0  0  0  0  0  0  0  0  0  0  0  0
   -3.4490   -3.8230   -2.3680 H   0  0  0  0  0  0  0  0  0  0  0  0
   -1.8310   -3.1760   -0.6950 H   0  0  0  0  0  0  0  0  0  0  0  0
   -1.0260   -3.2260   -2.3580 H   0  0  0  0  0  0  0  0  0  0  0  0
   -1.0470    0.4110   -2.9410 H   0  0  0  0  0  0  0  0  0  0  0  0
   -0.6870   -2.5130   -3.7630 H   0  0  0  0  0  0  0  0  0  0  0  0
   -0.5430   -0.9940   -4.8460 H   0  0  0  0  0  0  0  0  0  0  0  0
    2.3150    1.0610    2.2640 H   0  0  0  0  0  0  0  0  0  0  0  0
    2.3070    1.9880    0.6550 H   0  0  0  0  0  0  0  0  0  0  0  0
    4.4710    0.7290    2.0980 H   0  0  0  0  0  0  0  0  0  0  0  0
    4.5170    1.6490    0.4860 H   0  0  0  0  0  0  0  0  0  0  0  0
    5.0750   -2.2540    0.8350 H   0  0  0  0  0  0  0  0  0  0  0  0
    6.9460   -0.0130   -2.1950 H   0  0  0  0  0  0  0  0  0  0  0  0
  1 25  1  0  0  0  0
  1 26  1  0  0  0  0
  1 27  1  0  0  0  0
  1  2  1  0  0  0  0
  2  3  1  0  0  0  0
  3 28  1  0  0  0  0
  3  4  1  0  0  0  0
  4 29  1  0  0  0  0
  4  5  1  0  0  0  0
  5 30  1  0  0  0  0
  5  6  1  0  0  0  0
  6 31  1  0  0  0  0
  6 32  1  0  0  0  0
  6  7  1  0  0  0  0
  7  2  1  0  0  0  0
  7 33  1  0  0  0  0
  7 34  1  0  0  0  0
  5  8  1  0  0  0  0
  8  9  1  0  0  0  0
  9 10  2  0  0  0  0
 10 35  1  0  0  0  0
 10 11  1  0  0  0  0
 11  4  1  0  0  0  0
 11 36  1  0  0  0  0
 11 37  1  0  0  0  0
  9 12  1  0  0  0  0
 12 38  1  0  0  0  0
 12 39  1  0  0  0  0
 12 13  1  0  0  0  0
 13 40  1  0  0  0  0
 13 14  1  0  0  0  0
 14 41  1  0  0  0  0
 13 15  1  0  0  0  0
 15 42  1  0  0  0  0
 15 43  1  0  0  0  0
 15 16  1  0  0  0  0
 16  8  1  0  0  0  0
 16 44  1  0  0  0  0
 16 45  1  0  0  0  0
  8 17  1  0  0  0  0
 17 46  1  0  0  0  0
 17 18  2  0  0  0  0
 18 47  1  0  0  0  0
 18 48  1  0  0  0  0
  3 19  1  0  0  0  0
 19 49  1  0  0  0  0
 19 50  1  0  0  0  0
 19 20  1  0  0  0  0
 20 51  1  0  0  0  0
 20 52  1  0  0  0  0
 20 21  1  0  0  0  0
 21  2  1  0  0  0  0
 21 22  1  0  0  0  0
 22 53  1  0  0  0  0
 21 23  1  0  0  0  0
 23 24  3  0  0  0  0
 24 54  1  0  0  0  0
M  END
>  <LOGBIO>
6.8200

>  <PRED_LOGBIO>
6.0500

>  <XV_RES>
1.0510

>  <WHL_TMPL>
1

>  <ANCH>
29-31;5-49

$$$$
ROW16
  -MTS-   01071501583D 0   0.00000     0.00000     0

 30 32  0  0  0  0  0  0  0  0999 V2000
   -6.0760   -1.0130   -3.5310 O   0  0  0  0  0  0  0  0  0  0  0  0
   -4.7960   -0.8780   -3.0610 C   0  0  0  0  0  0  0  0  0  0  0  0
   -3.7100   -1.1220   -3.9100 C   0  0  0  0  0  0  0  0  0  0  0  0
   -2.4020   -0.9840   -3.4300 C   0  0  0  0  0  0  0  0  0  0  0  0
   -2.1800   -0.6030   -2.1010 C   0  0  0  0  0  0  0  0  0  0  0  0
   -0.8720   -0.4650   -1.6210 C   0  0  0  0  0  0  0  0  0  0  0  0
   -0.6510   -0.0840   -0.2920 C   0  0  0  0  0  0  0  0  0  0  0  0
   -1.7370    0.1600    0.5570 C   0  0  0  0  0  0  0  0  0  0  0  0
   -3.0450    0.0220    0.0760 C   0  0  0  0  0  0  0  0  0  0  0  0
   -3.2670   -0.3590   -1.2520 C   0  0  0  0  0  0  0  0  0  0  0  0
   -4.5750   -0.4970   -1.7320 C   0  0  0  0  0  0  0  0  0  0  0  0
    0.7310    0.0620    0.2160 C   0  0  0  0  0  0  0  0  0  0  0  0
    1.3850    1.2960    0.1220 C   0  0  0  0  0  0  0  0  0  0  0  0
    0.7540    2.3530   -0.4320 F   0  0  0  0  0  0  0  0  0  0  0  0
    2.6930    1.4340    0.6020 C   0  0  0  0  0  0  0  0  0  0  0  0
    3.3470    0.3370    1.1770 C   0  0  0  0  0  0  0  0  0  0  0  0
    4.6270    0.4720    1.6470 O   0  0  0  0  0  0  0  0  0  0  0  0
    2.6930   -0.8970    1.2710 C   0  0  0  0  0  0  0  0  0  0  0  0
    1.3850   -1.0350    0.7900 C   0  0  0  0  0  0  0  0  0  0  0  0
    0.7550   -2.2250    0.8800 F   0  0  0  0  0  0  0  0  0  0  0  0
   -6.4000   -0.1760   -3.9000 H   0  0  0  0  0  0  0  0  0  0  0  0
   -3.8800   -1.4160   -4.9350 H   0  0  0  0  0  0  0  0  0  0  0  0
   -1.5640   -1.1730   -4.0840 H   0  0  0  0  0  0  0  0  0  0  0  0
   -0.0340   -0.6540   -2.2750 H   0  0  0  0  0  0  0  0  0  0  0  0
   -1.5670    0.4540    1.5820 H   0  0  0  0  0  0  0  0  0  0  0  0
   -3.8830    0.2100    0.7310 H   0  0  0  0  0  0  0  0  0  0  0  0
   -5.4130   -0.3080   -1.0780 H   0  0  0  0  0  0  0  0  0  0  0  0
    3.1980    2.3860    0.5290 H   0  0  0  0  0  0  0  0  0  0  0  0
    5.0270   -0.3950    1.8190 H   0  0  0  0  0  0  0  0  0  0  0  0
    3.1970   -1.7430    1.7150 H   0  0  0  0  0  0  0  0  0  0  0  0
  1 21  1  0  0  0  0
  1  2  1  0  0  0  0
  2  3  2  0  0  0  0
  3 22  1  0  0  0  0
  3  4  1  0  0  0  0
  4 23  1  0  0  0  0
  4  5  2  0  0  0  0
  5  6  1  0  0  0  0
  6 24  1  0  0  0  0
  6  7  2  0  0  0  0
  7  8  1  0  0  0  0
  8 25  1  0  0  0  0
  8  9  2  0  0  0  0
  9 26  1  0  0  0  0
  9 10  1  0  0  0  0
 10  5  1  0  0  0  0
 10 11  2  0  0  0  0
 11  2  1  0  0  0  0
 11 27  1  0  0  0  0
  7 12  1  0  0  0  0
 12 13  2  0  0  0  0
 13 14  1  0  0  0  0
 13 15  1  0  0  0  0
 15 28  1  0  0  0  0
 15 16  2  0  0  0  0
 16 17  1  0  0  0  0
 17 29  1  0  0  0  0
 16 18  1  0  0  0  0
 18 30  1  0  0  0  0
 18 19  2  0  0  0  0
 19 12  1  0  0  0  0
 19 20  1  0  0  0  0
M  END
>  <LOGBIO>
7.9900

>  <PRED_LOGBIO>
7.3100

>  <XV_RES>
1.0000

>  <WHL_TMPL>
3

>  <ANCH>
8-9;11-12

$$$$
ROW17
  -MTS-   01071501583D 0   0.00000     0.00000     0

 68 73  0  0  1  0  0  0  0  0999 V2000
   -3.2480    5.3810   -1.1990 O   0  0  0  0  0  0  0  0  0  0  0  0
   -2.5040    4.2320   -1.1710 C   0  0  0  0  0  0  0  0  0  0  0  0
   -1.5290    4.0530   -0.1820 C   0  0  0  0  0  0  0  0  0  0  0  0
   -0.7680    2.8790   -0.1530 C   0  0  0  0  0  0  0  0  0  0  0  0
   -0.9810    1.8820   -1.1130 C   0  0  0  0  0  0  0  0  0  0  0  0
   -1.9560    2.0610   -2.1020 C   0  0  0  0  0  0  0  0  0  0  0  0
   -2.7170    3.2350   -2.1310 C   0  0  0  0  0  0  0  0  0  0  0  0
   -0.1600    0.6160   -1.0820 C   0  0  1  0  0  0  0  0  0  0  0  0
   -0.5000   -0.1730    0.5230 S   0  0  0  0  0  0  0  0  0  0  0  0
    0.9800   -0.0390    1.4850 C   0  0  0  0  0  0  0  0  0  0  0  0
    1.2910   -0.8080    2.6120 C   0  0  0  0  0  0  0  0  0  0  0  0
    2.5000   -0.6030    3.2880 C   0  0  0  0  0  0  0  0  0  0  0  0
    2.8050   -1.3550    4.3910 O   0  0  0  0  0  0  0  0  0  0  0  0
    3.3980    0.3710    2.8350 C   0  0  0  0  0  0  0  0  0  0  0  0
    3.0870    1.1400    1.7070 C   0  0  0  0  0  0  0  0  0  0  0  0
    1.8780    0.9350    1.0320 C   0  0  0  0  0  0  0  0  0  0  0  0
    1.7380    1.7710   -0.0440 O   0  0  0  0  0  0  0  0  0  0  0  0
    1.3120    1.0520   -1.2050 C   0  0  1  0  0  0  0  0  0  0  0  0
    2.1310   -0.2160   -1.2450 C   0  0  0  0  0  0  0  0  0  0  0  0
    1.4950   -1.4620   -1.1790 C   0  0  0  0  0  0  0  0  0  0  0  0
    2.2550   -2.6370   -1.2160 C   0  0  0  0  0  0  0  0  0  0  0  0
    3.6490   -2.5670   -1.3210 C   0  0  0  0  0  0  0  0  0  0  0  0
    4.3920   -3.7180   -1.3580 O   0  0  0  0  0  0  0  0  0  0  0  0
    4.6620   -4.3010   -2.6350 C   0  0  0  0  0  0  0  0  0  0  0  0
    5.4980   -5.5670   -2.4490 C   0  0  0  0  0  0  0  0  0  0  0  0
    5.7770   -6.1670   -3.7620 N   0  0  0  0  0  0  0  0  0  0  0  0
    4.7090   -7.1190   -4.1020 C   0  0  0  0  0  0  0  0  0  0  0  0
    4.9600   -7.7960   -5.4620 C   0  0  0  0  0  0  0  0  0  0  0  0
    5.1530   -6.7470   -6.5730 C   0  0  0  0  0  0  0  0  0  0  0  0
    6.1900   -5.6840   -6.1670 C   0  0  0  0  0  0  0  0  0  0  0  0
    5.8830   -5.1060   -4.7740 C   0  0  0  0  0  0  0  0  0  0  0  0
    5.6000   -7.3880   -7.7710 O   0  0  0  0  0  0  0  0  0  0  0  0
    5.2060   -6.5050   -8.8240 C   0  0  0  0  0  0  0  0  0  0  0  0
    3.8990   -5.9170   -8.2620 C   0  0  0  0  0  0  0  0  0  0  0  0
    3.9100   -6.0930   -6.8430 O   0  0  0  0  0  0  0  0  0  0  0  0
    4.2840   -1.3210   -1.3880 C   0  0  0  0  0  0  0  0  0  0  0  0
    3.5250   -0.1460   -1.3500 C   0  0  0  0  0  0  0  0  0  0  0  0
   -2.8200    6.0590   -1.7450 H   0  0  0  0  0  0  0  0  0  0  0  0
   -1.3640    4.8220    0.5590 H   0  0  0  0  0  0  0  0  0  0  0  0
   -0.0160    2.7410    0.6100 H   0  0  0  0  0  0  0  0  0  0  0  0
   -2.1200    1.2920   -2.8420 H   0  0  0  0  0  0  0  0  0  0  0  0
   -3.4690    3.3730   -2.8940 H   0  0  0  0  0  0  0  0  0  0  0  0
   -0.4430   -0.0780   -1.8700 H   0  0  0  0  0  0  0  0  0  0  0  0
    0.5980   -1.5590    2.9620 H   0  0  0  0  0  0  0  0  0  0  0  0
    2.4820   -0.9310    5.2010 H   0  0  0  0  0  0  0  0  0  0  0  0
    4.3310    0.5290    3.3560 H   0  0  0  0  0  0  0  0  0  0  0  0
    3.7800    1.8910    1.3580 H   0  0  0  0  0  0  0  0  0  0  0  0
    1.4570    1.6310   -2.1150 H   0  0  0  0  0  0  0  0  0  0  0  0
    0.4200   -1.5160   -1.0980 H   0  0  0  0  0  0  0  0  0  0  0  0
    1.7650   -3.5980   -1.1650 H   0  0  0  0  0  0  0  0  0  0  0  0
    3.7240   -4.5550   -3.1240 H   0  0  0  0  0  0  0  0  0  0  0  0
    5.2110   -3.5910   -3.2490 H   0  0  0  0  0  0  0  0  0  0  0  0
    6.4370   -5.3130   -1.9600 H   0  0  0  0  0  0  0  0  0  0  0  0
    4.9500   -6.2770   -1.8350 H   0  0  0  0  0  0  0  0  0  0  0  0
    3.7540   -6.5990   -4.1280 H   0  0  0  0  0  0  0  0  0  0  0  0
    4.6420   -7.8800   -3.3270 H   0  0  0  0  0  0  0  0  0  0  0  0
    5.8470   -8.4220   -5.3980 H   0  0  0  0  0  0  0  0  0  0  0  0
    4.1150   -8.4350   -5.7100 H   0  0  0  0  0  0  0  0  0  0  0  0
    7.1830   -6.1290   -6.1640 H   0  0  0  0  0  0  0  0  0  0  0  0
    6.1910   -4.8800   -6.9000 H   0  0  0  0  0  0  0  0  0  0  0  0
    4.9510   -4.5460   -4.8110 H   0  0  0  0  0  0  0  0  0  0  0  0
    6.6710   -4.4120   -4.4870 H   0  0  0  0  0  0  0  0  0  0  0  0
    5.9510   -5.7330   -9.0020 H   0  0  0  0  0  0  0  0  0  0  0  0
    5.0380   -7.0400   -9.7570 H   0  0  0  0  0  0  0  0  0  0  0  0
    3.0500   -6.4500   -8.6860 H   0  0  0  0  0  0  0  0  0  0  0  0
    3.8490   -4.8560   -8.4950 H   0  0  0  0  0  0  0  0  0  0  0  0
    5.3600   -1.2670   -1.4680 H   0  0  0  0  0  0  0  0  0  0  0  0
    4.0150    0.8150   -1.4010 H   0  0  0  0  0  0  0  0  0  0  0  0
  1 38  1  0  0  0  0
  1  2  1  0  0  0  0
  2  3  2  0  0  0  0
  3 39  1  0  0  0  0
  3  4  1  0  0  0  0
  4 40  1  0  0  0  0
  4  5  2  0  0  0  0
  5  6  1  0  0  0  0
  6 41  1  0  0  0  0
  6  7  2  0  0  0  0
  7  2  1  0  0  0  0
  7 42  1  0  0  0  0
  5  8  1  0  0  0  0
  8 43  1  0  0  0  0
  8  9  1  0  0  0  0
  9 10  1  0  0  0  0
 10 11  1  0  0  0  0
 11 44  1  0  0  0  0
 11 12  2  0  0  0  0
 12 13  1  0  0  0  0
 13 45  1  0  0  0  0
 12 14  1  0  0  0  0
 14 46  1  0  0  0  0
 14 15  2  0  0  0  0
 15 47  1  0  0  0  0
 15 16  1  0  0  0  0
 16 10  2  0  0  0  0
 16 17  1  0  0  0  0
 17 18  1  0  0  0  0
 18  8  1  0  0  0  0
 18 48  1  0  0  0  0
 18 19  1  0  0  0  0
 19 20  2  0  0  0  0
 20 49  1  0  0  0  0
 20 21  1  0  0  0  0
 21 50  1  0  0  0  0
 21 22  2  0  0  0  0
 22 23  1  0  0  0  0
 23 24  1  0  0  0  0
 24 51  1  0  0  0  0
 24 52  1  0  0  0  0
 24 25  1  0  0  0  0
 25 53  1  0  0  0  0
 25 54  1  0  0  0  0
 25 26  1  0  0  0  0
 26 27  1  0  0  0  0
 27 55  1  0  0  0  0
 27 56  1  0  0  0  0
 27 28  1  0  0  0  0
 28 57  1  0  0  0  0
 28 58  1  0  0  0  0
 28 29  1  0  0  0  0
 29 30  1  0  0  0  0
 30 59  1  0  0  0  0
 30 60  1  0  0  0  0
 30 31  1  0  0  0  0
 31 26  1  0  0  0  0
 31 61  1  0  0  0  0
 31 62  1  0  0  0  0
 29 32  1  0  0  0  0
 32 33  1  0  0  0  0
 33 63  1  0  0  0  0
 33 64  1  0  0  0  0
 33 34  1  0  0  0  0
 34 65  1  0  0  0  0
 34 66  1  0  0  0  0
 34 35  1  0  0  0  0
 35 29  1  0  0  0  0
 22 36  1  0  0  0  0
 36 67  1  0  0  0  0
 36 37  2  0  0  0  0
 37 19  1  0  0  0  0
 37 68  1  0  0  0  0
M  END
>  <LOGBIO>
8.7000

>  <PRED_LOGBIO>
8.9500

>  <XV_RES>
-0.2720

>  <WHL_TMPL>
1

>  <ANCH>
4-6;24-26

$$$$
ROW18
  -MTS-   01071501583D 0   0.00000     0.00000     0

 62 66  0  0  0  0  0  0  0  0999 V2000
    1.6070   -2.7560   -3.1310 O   0  0  0  0  0  0  0  0  0  0  0  0
    1.6740   -1.8480   -2.1070 C   0  0  0  0  0  0  0  0  0  0  0  0
    2.8830   -1.6420   -1.4320 C   0  0  0  0  0  0  0  0  0  0  0  0
    2.9510   -0.7140   -0.3860 C   0  0  0  0  0  0  0  0  0  0  0  0
    1.8100    0.0080   -0.0150 C   0  0  0  0  0  0  0  0  0  0  0  0
    1.9350    0.9970    1.1190 C   0  0  0  0  0  0  0  0  0  0  0  0
    0.7610    1.9900    1.1990 C   0  0  0  0  0  0  0  0  0  0  0  0
   -0.5810    1.2500    1.0450 C   0  0  0  0  0  0  0  0  0  0  0  0
   -0.6560    0.5560   -0.3280 C   0  0  0  0  0  0  0  0  0  0  0  0
    0.6010   -0.1980   -0.6900 C   0  0  0  0  0  0  0  0  0  0  0  0
    0.5330   -1.1260   -1.7360 C   0  0  0  0  0  0  0  0  0  0  0  0
    0.8880    2.9040    0.0030 C   0  0  0  0  0  0  0  0  0  0  0  0
    0.9080    2.3670   -1.2900 C   0  0  0  0  0  0  0  0  0  0  0  0
    1.0260    3.2140   -2.3980 C   0  0  0  0  0  0  0  0  0  0  0  0
    1.1240    4.5980   -2.2130 C   0  0  0  0  0  0  0  0  0  0  0  0
    1.1050    5.1350   -0.9200 C   0  0  0  0  0  0  0  0  0  0  0  0
    0.9870    4.2880    0.1880 C   0  0  0  0  0  0  0  0  0  0  0  0
    3.1590    1.8260    0.8120 C   0  0  0  0  0  0  0  0  0  0  0  0
    3.9190    2.3660    1.8570 C   0  0  0  0  0  0  0  0  0  0  0  0
    5.0530    3.1350    1.5730 C   0  0  0  0  0  0  0  0  0  0  0  0
    5.4280    3.3650    0.2440 C   0  0  0  0  0  0  0  0  0  0  0  0
    6.5390    4.1170   -0.0350 O   0  0  0  0  0  0  0  0  0  0  0  0
    7.7950    3.4440   -0.1500 C   0  0  0  0  0  0  0  0  0  0  0  0
    8.8920    4.4610   -0.4610 C   0  0  0  0  0  0  0  0  0  0  0  0
   10.1830    3.7680   -0.5800 N   0  0  0  0  0  0  0  0  0  0  0  0
    9.9960    2.3690   -0.9890 C   0  0  0  0  0  0  0  0  0  0  0  0
   11.2500    1.6160   -0.5080 C   0  0  0  0  0  0  0  0  0  0  0  0
   11.8680    2.5380    0.5590 C   0  0  0  0  0  0  0  0  0  0  0  0
   10.8640    3.6950    0.7210 C   0  0  0  0  0  0  0  0  0  0  0  0
    4.6690    2.8250   -0.8010 C   0  0  0  0  0  0  0  0  0  0  0  0
    3.5340    2.0560   -0.5170 C   0  0  0  0  0  0  0  0  0  0  0  0
    0.9050   -3.4060   -2.9730 H   0  0  0  0  0  0  0  0  0  0  0  0
    3.7630   -2.1990   -1.7180 H   0  0  0  0  0  0  0  0  0  0  0  0
    3.8830   -0.5550    0.1350 H   0  0  0  0  0  0  0  0  0  0  0  0
    2.0530    0.4780    2.0680 H   0  0  0  0  0  0  0  0  0  0  0  0
    0.7900    2.5510    2.1300 H   0  0  0  0  0  0  0  0  0  0  0  0
   -1.3580    2.0120    1.0500 H   0  0  0  0  0  0  0  0  0  0  0  0
   -0.6440    0.4880    1.8190 H   0  0  0  0  0  0  0  0  0  0  0  0
   -0.7480    1.3540   -1.0610 H   0  0  0  0  0  0  0  0  0  0  0  0
   -1.4810   -0.1540   -0.2970 H   0  0  0  0  0  0  0  0  0  0  0  0
   -0.4000   -1.2850   -2.2570 H   0  0  0  0  0  0  0  0  0  0  0  0
    0.8310    1.2990   -1.4320 H   0  0  0  0  0  0  0  0  0  0  0  0
    1.0410    2.8000   -3.3950 H   0  0  0  0  0  0  0  0  0  0  0  0
    1.2160    5.2520   -3.0680 H   0  0  0  0  0  0  0  0  0  0  0  0
    1.1810    6.2030   -0.7780 H   0  0  0  0  0  0  0  0  0  0  0  0
    0.9720    4.7020    1.1850 H   0  0  0  0  0  0  0  0  0  0  0  0
    3.6300    2.1890    2.8820 H   0  0  0  0  0  0  0  0  0  0  0  0
    5.6400    3.5520    2.3790 H   0  0  0  0  0  0  0  0  0  0  0  0
    8.0230    2.9390    0.7860 H   0  0  0  0  0  0  0  0  0  0  0  0
    7.7410    2.7120   -0.9530 H   0  0  0  0  0  0  0  0  0  0  0  0
    8.6630    4.9660   -1.3980 H   0  0  0  0  0  0  0  0  0  0  0  0
    8.9450    5.1930    0.3420 H   0  0  0  0  0  0  0  0  0  0  0  0
    9.1190    1.9620   -0.4900 H   0  0  0  0  0  0  0  0  0  0  0  0
    9.9390    2.3160   -2.0740 H   0  0  0  0  0  0  0  0  0  0  0  0
   11.9440    1.4460   -1.3290 H   0  0  0  0  0  0  0  0  0  0  0  0
   10.9890    0.6480   -0.0870 H   0  0  0  0  0  0  0  0  0  0  0  0
   12.8120    2.9320    0.1890 H   0  0  0  0  0  0  0  0  0  0  0  0
   11.9440    1.9970    1.5000 H   0  0  0  0  0  0  0  0  0  0  0  0
   10.1580    3.4940    1.5240 H   0  0  0  0  0  0  0  0  0  0  0  0
   11.3740    4.6290    0.9500 H   0  0  0  0  0  0  0  0  0  0  0  0
    4.9580    3.0020   -1.8270 H   0  0  0  0  0  0  0  0  0  0  0  0
    2.9480    1.6400   -1.3230 H   0  0  0  0  0  0  0  0  0  0  0  0
  1 32  1  0  0  0  0
  1  2  1  0  0  0  0
  2  3  1  0  0  0  0
  3 33  1  0  0  0  0
  3  4  2  0  0  0  0
  4 34  1  0  0  0  0
  4  5  1  0  0  0  0
  5  6  1  0  0  0  0
  6 35  1  0  0  0  0
  6  7  1  0  0  0  0
  7 36  1  0  0  0  0
  7  8  1  0  0  0  0
  8 37  1  0  0  0  0
  8 38  1  0  0  0  0
  8  9  1  0  0  0  0
  9 39  1  0  0  0  0
  9 40  1  0  0  0  0
  9 10  1  0  0  0  0
 10  5  2  0  0  0  0
 10 11  1  0  0  0  0
 11  2  2  0  0  0  0
 11 41  1  0  0  0  0
  7 12  1  0  0  0  0
 12 13  2  0  0  0  0
 13 42  1  0  0  0  0
 13 14  1  0  0  0  0
 14 43  1  0  0  0  0
 14 15  2  0  0  0  0
 15 44  1  0  0  0  0
 15 16  1  0  0  0  0
 16 45  1  0  0  0  0
 16 17  2  0  0  0  0
 17 12  1  0  0  0  0
 17 46  1  0  0  0  0
  6 18  1  0  0  0  0
 18 19  2  0  0  0  0
 19 47  1  0  0  0  0
 19 20  1  0  0  0  0
 20 48  1  0  0  0  0
 20 21  2  0  0  0  0
 21 22  1  0  0  0  0
 22 23  1  0  0  0  0
 23 49  1  0  0  0  0
 23 50  1  0  0  0  0
 23 24  1  0  0  0  0
 24 51  1  0  0  0  0
 24 52  1  0  0  0  0
 24 25  1  0  0  0  0
 25 26  1  0  0  0  0
 26 53  1  0  0  0  0
 26 54  1  0  0  0  0
 26 27  1  0  0  0  0
 27 55  1  0  0  0  0
 27 56  1  0  0  0  0
 27 28  1  0  0  0  0
 28 57  1  0  0  0  0
 28 58  1  0  0  0  0
 28 29  1  0  0  0  0
 29 25  1  0  0  0  0
 29 59  1  0  0  0  0
 29 60  1  0  0  0  0
 21 30  1  0  0  0  0
 30 61  1  0  0  0  0
 30 31  2  0  0  0  0
 31 18  1  0  0  0  0
 31 62  1  0  0  0  0
M  END
>  <LOGBIO>
9.3000

>  <PRED_LOGBIO>
8.7100

>  <XV_RES>
0.9200

>  <WHL_TMPL>
1

>  <ANCH>
28-29;8-6

$$$$
ROW19
  -MTS-   01071501583D 0   0.00000     0.00000     0

 39 42  0  0  0  0  0  0  0  0999 V2000
   -4.5460   -0.4940   -1.7220 O   0  0  0  0  0  0  0  0  0  0  0  0
   -3.2670   -0.3590   -1.2520 C   0  0  0  0  0  0  0  0  0  0  0  0
   -2.1800   -0.6020   -2.1010 C   0  0  0  0  0  0  0  0  0  0  0  0
   -0.8730   -0.4650   -1.6200 C   0  0  0  0  0  0  0  0  0  0  0  0
   -0.6510   -0.0840   -0.2920 C   0  0  0  0  0  0  0  0  0  0  0  0
   -1.7380    0.1600    0.5570 C   0  0  0  0  0  0  0  0  0  0  0  0
   -3.0460    0.0220    0.0760 C   0  0  0  0  0  0  0  0  0  0  0  0
    0.7310    0.0620    0.2160 C   0  0  0  0  0  0  0  0  0  0  0  0
    1.4500    1.1680    0.1850 N   0  0  0  0  0  0  0  0  0  0  0  0
    2.7500    0.9140    0.7750 N   0  0  0  0  0  0  0  0  0  0  0  0
    3.8410    1.8870    0.9300 C   0  0  0  0  0  0  0  0  0  0  0  0
    3.4210    3.0890    1.7960 C   0  0  0  0  0  0  0  0  0  0  0  0
    4.6820    3.6250    2.5000 C   0  0  0  0  0  0  0  0  0  0  0  0
    5.7480    2.5400    2.2590 C   0  0  0  0  0  0  0  0  0  0  0  0
    5.0360    1.2940    1.7000 C   0  0  0  0  0  0  0  0  0  0  0  0
    2.7760   -0.4440    1.1740 C   0  0  0  0  0  0  0  0  0  0  0  0
    3.7600   -1.2260    1.7900 C   0  0  0  0  0  0  0  0  0  0  0  0
    5.2980   -0.5250    2.2010 Cl  0  0  0  0  0  0  0  0  0  0  0  0
    3.5060   -2.5730    2.0750 C   0  0  0  0  0  0  0  0  0  0  0  0
    2.2690   -3.1380    1.7450 C   0  0  0  0  0  0  0  0  0  0  0  0
    1.2850   -2.3550    1.1290 C   0  0  0  0  0  0  0  0  0  0  0  0
    1.5380   -1.0080    0.8440 C   0  0  0  0  0  0  0  0  0  0  0  0
   -5.1540   -0.2850   -0.9960 H   0  0  0  0  0  0  0  0  0  0  0  0
   -2.3500   -0.8950   -3.1260 H   0  0  0  0  0  0  0  0  0  0  0  0
   -0.0350   -0.6540   -2.2740 H   0  0  0  0  0  0  0  0  0  0  0  0
   -1.5680    0.4540    1.5820 H   0  0  0  0  0  0  0  0  0  0  0  0
   -3.8840    0.2100    0.7300 H   0  0  0  0  0  0  0  0  0  0  0  0
    4.1160    2.1880   -0.0780 H   0  0  0  0  0  0  0  0  0  0  0  0
    2.7000    2.7630    2.5430 H   0  0  0  0  0  0  0  0  0  0  0  0
    3.0040    3.8660    1.1590 H   0  0  0  0  0  0  0  0  0  0  0  0
    4.5050    3.7730    3.5630 H   0  0  0  0  0  0  0  0  0  0  0  0
    4.9910    4.5790    2.0780 H   0  0  0  0  0  0  0  0  0  0  0  0
    6.4730    2.9000    1.5320 H   0  0  0  0  0  0  0  0  0  0  0  0
    6.2290    2.2900    3.2030 H   0  0  0  0  0  0  0  0  0  0  0  0
    4.7050    0.6340    2.5000 H   0  0  0  0  0  0  0  0  0  0  0  0
    5.6890    0.7250    1.0420 H   0  0  0  0  0  0  0  0  0  0  0  0
    4.2660   -3.1770    2.5500 H   0  0  0  0  0  0  0  0  0  0  0  0
    2.0730   -4.1770    1.9650 H   0  0  0  0  0  0  0  0  0  0  0  0
    0.3300   -2.7910    0.8740 H   0  0  0  0  0  0  0  0  0  0  0  0
  1 23  1  0  0  0  0
  1  2  1  0  0  0  0
  2  3  2  0  0  0  0
  3 24  1  0  0  0  0
  3  4  1  0  0  0  0
  4 25  1  0  0  0  0
  4  5  2  0  0  0  0
  5  6  1  0  0  0  0
  6 26  1  0  0  0  0
  6  7  2  0  0  0  0
  7  2  1  0  0  0  0
  7 27  1  0  0  0  0
  5  8  1  0  0  0  0
  8  9  2  0  0  0  0
  9 10  1  0  0  0  0
 10 11  1  0  0  0  0
 11 28  1  0  0  0  0
 11 12  1  0  0  0  0
 12 29  1  0  0  0  0
 12 30  1  0  0  0  0
 12 13  1  0  0  0  0
 13 31  1  0  0  0  0
 13 32  1  0  0  0  0
 13 14  1  0  0  0  0
 14 33  1  0  0  0  0
 14 34  1  0  0  0  0
 14 15  1  0  0  0  0
 15 11  1  0  0  0  0
 15 35  1  0  0  0  0
 15 36  1  0  0  0  0
 10 16  1  0  0  0  0
 16 17  2  0  0  0  0
 17 18  1  0  0  0  0
 17 19  1  0  0  0  0
 19 37  1  0  0  0  0
 19 20  2  0  0  0  0
 20 38  1  0  0  0  0
 20 21  1  0  0  0  0
 21 39  1  0  0  0  0
 21 22  2  0  0  0  0
 22  8  1  0  0  0  0
 22 16  1  0  0  0  0
M  END
>  <LOGBIO>
7.7400

>  <PRED_LOGBIO>
6.7600

>  <XV_RES>
1.1590

>  <WHL_TMPL>
3

>  <ANCH>
1-3;1-3

$$$$
ROW20
  -MTS-   01071501583D 0   0.00000     0.00000     0

 31 33  0  0  0  0  0  0  0  0999 V2000
    4.1630   -1.3800    8.4720 O   0  0  0  0  0  0  0  0  0  0  0  0
    3.5960   -1.1110    7.2530 C   0  0  0  0  0  0  0  0  0  0  0  0
    4.3370   -0.4480    6.2680 C   0  0  0  0  0  0  0  0  0  0  0  0
    3.7580   -0.1740    5.0230 C   0  0  0  0  0  0  0  0  0  0  0  0
    2.4390   -0.5630    4.7640 C   0  0  0  0  0  0  0  0  0  0  0  0
    1.6980   -1.2260    5.7490 C   0  0  0  0  0  0  0  0  0  0  0  0
    2.2770   -1.5000    6.9940 C   0  0  0  0  0  0  0  0  0  0  0  0
    1.8270   -0.2720    3.4480 C   0  0  0  0  0  0  0  0  0  0  0  0
    1.9330   -1.2020    2.4060 C   0  0  0  0  0  0  0  0  0  0  0  0
    2.6930   -0.8970    1.2710 C   0  0  0  0  0  0  0  0  0  0  0  0
    2.8030   -1.8600    0.1920 C   0  0  0  0  0  0  0  0  0  0  0  0
    2.8910   -2.6300   -0.6710 N   0  0  0  0  0  0  0  0  0  0  0  0
    3.3470    0.3370    1.1770 C   0  0  0  0  0  0  0  0  0  0  0  0
    4.1070    0.6420    0.0420 C   0  0  0  0  0  0  0  0  0  0  0  0
    4.7610    1.8760   -0.0520 C   0  0  0  0  0  0  0  0  0  0  0  0
    5.5050    2.1740   -1.1640 O   0  0  0  0  0  0  0  0  0  0  0  0
    4.6550    2.8050    0.9890 C   0  0  0  0  0  0  0  0  0  0  0  0
    3.8950    2.5010    2.1240 C   0  0  0  0  0  0  0  0  0  0  0  0
    3.2410    1.2670    2.2180 C   0  0  0  0  0  0  0  0  0  0  0  0
    2.4810    0.9620    3.3540 C   0  0  0  0  0  0  0  0  0  0  0  0
    4.0100   -0.6520    9.0940 H   0  0  0  0  0  0  0  0  0  0  0  0
    5.3550   -0.1490    6.4680 H   0  0  0  0  0  0  0  0  0  0  0  0
    4.3300    0.3380    4.2630 H   0  0  0  0  0  0  0  0  0  0  0  0
    0.6800   -1.5260    5.5490 H   0  0  0  0  0  0  0  0  0  0  0  0
    1.7050   -2.0120    7.7540 H   0  0  0  0  0  0  0  0  0  0  0  0
    1.4280   -2.1540    2.4790 H   0  0  0  0  0  0  0  0  0  0  0  0
    4.1890   -0.0750   -0.7620 H   0  0  0  0  0  0  0  0  0  0  0  0
    5.0910    2.8850   -1.6780 H   0  0  0  0  0  0  0  0  0  0  0  0
    5.1600    3.7580    0.9170 H   0  0  0  0  0  0  0  0  0  0  0  0
    3.8130    3.2180    2.9280 H   0  0  0  0  0  0  0  0  0  0  0  0
    2.3990    1.6790    4.1570 H   0  0  0  0  0  0  0  0  0  0  0  0
  1 21  1  0  0  0  0
  1  2  1  0  0  0  0
  2  3  2  0  0  0  0
  3 22  1  0  0  0  0
  3  4  1  0  0  0  0
  4 23  1  0  0  0  0
  4  5  2  0  0  0  0
  5  6  1  0  0  0  0
  6 24  1  0  0  0  0
  6  7  2  0  0  0  0
  7  2  1  0  0  0  0
  7 25  1  0  0  0  0
  5  8  1  0  0  0  0
  8  9  2  0  0  0  0
  9 26  1  0  0  0  0
  9 10  1  0  0  0  0
 10 11  1  0  0  0  0
 11 12  3  0  0  0  0
 10 13  2  0  0  0  0
 13 14  1  0  0  0  0
 14 27  1  0  0  0  0
 14 15  2  0  0  0  0
 15 16  1  0  0  0  0
 16 28  1  0  0  0  0
 15 17  1  0  0  0  0
 17 29  1  0  0  0  0
 17 18  2  0  0  0  0
 18 30  1  0  0  0  0
 18 19  1  0  0  0  0
 19 13  1  0  0  0  0
 19 20  2  0  0  0  0
 20  8  1  0  0  0  0
 20 31  1  0  0  0  0
M  END
>  <LOGBIO>
6.9800

>  <PRED_LOGBIO>
6.4100

>  <XV_RES>
0.7870

>  <WHL_TMPL>
3

>  <ANCH>
18-20;19-16

$$$$
ROW21
  -MTS-   01071501583D 0   0.00000     0.00000     0

 55 58  0  0  1  0  0  0  0  0999 V2000
    2.7680   -1.2210    8.7190 C   0  0  0  0  0  0  0  0  0  0  0  0
    2.2210   -2.5850    8.7160 N   0  0  0  0  0  0  0  0  0  0  0  0
    1.8430   -2.9640   10.0850 C   0  0  0  0  0  0  0  0  0  0  0  0
    1.0360   -2.6360    7.8480 C   0  0  0  0  0  0  0  0  0  0  0  0
    1.4290   -2.2420    6.4250 C   0  0  0  0  0  0  0  0  0  0  0  0
    0.2750   -2.2910    5.5810 O   0  0  0  0  0  0  0  0  0  0  0  0
    0.4320   -1.9680    4.2590 C   0  0  0  0  0  0  0  0  0  0  0  0
    0.7480   -2.9640    3.3280 C   0  0  0  0  0  0  0  0  0  0  0  0
    0.9080   -2.6330    1.9770 C   0  0  0  0  0  0  0  0  0  0  0  0
    0.7510   -1.3070    1.5570 C   0  0  0  0  0  0  0  0  0  0  0  0
    0.4340   -0.3110    2.4890 C   0  0  0  0  0  0  0  0  0  0  0  0
    0.2740   -0.6420    3.8400 C   0  0  0  0  0  0  0  0  0  0  0  0
    0.9230   -0.9510    0.1000 C   0  0  2  0  0  0  0  0  0  0  0  0
    1.9920   -0.0030    0.0400 O   0  0  0  0  0  0  0  0  0  0  0  0
    1.8780    0.9350    1.0320 C   0  0  0  0  0  0  0  0  0  0  0  0
    3.0870    1.1400    1.7070 C   0  0  0  0  0  0  0  0  0  0  0  0
    3.1560    2.0670    2.7540 C   0  0  0  0  0  0  0  0  0  0  0  0
    2.0150    2.7880    3.1260 C   0  0  0  0  0  0  0  0  0  0  0  0
    2.0820    3.6950    4.1510 O   0  0  0  0  0  0  0  0  0  0  0  0
    0.8060    2.5830    2.4510 C   0  0  0  0  0  0  0  0  0  0  0  0
    0.7370    1.6570    1.4040 C   0  0  0  0  0  0  0  0  0  0  0  0
   -0.7080    1.2820    0.4540 S   0  0  0  0  0  0  0  0  0  0  0  0
   -0.4070   -0.3220   -0.3540 C   0  0  2  0  0  0  0  0  0  0  0  0
   -1.4990   -1.2480    0.1260 C   0  0  0  0  0  0  0  0  0  0  0  0
   -1.5390   -2.5740   -0.3230 C   0  0  0  0  0  0  0  0  0  0  0  0
   -2.5510   -3.4330    0.1220 C   0  0  0  0  0  0  0  0  0  0  0  0
   -3.5230   -2.9660    1.0160 C   0  0  0  0  0  0  0  0  0  0  0  0
   -3.4830   -1.6410    1.4640 C   0  0  0  0  0  0  0  0  0  0  0  0
   -4.4330   -1.1840    2.3390 O   0  0  0  0  0  0  0  0  0  0  0  0
   -2.4710   -0.7820    1.0200 C   0  0  0  0  0  0  0  0  0  0  0  0
    2.0160   -0.5290    9.0920 H   0  0  0  0  0  0  0  0  0  0  0  0
    3.6460   -1.1830    9.3610 H   0  0  0  0  0  0  0  0  0  0  0  0
    3.0480   -0.9400    7.7050 H   0  0  0  0  0  0  0  0  0  0  0  0
    1.0910   -2.2720   10.4580 H   0  0  0  0  0  0  0  0  0  0  0  0
    2.7210   -2.9260   10.7270 H   0  0  0  0  0  0  0  0  0  0  0  0
    1.4380   -3.9740   10.0830 H   0  0  0  0  0  0  0  0  0  0  0  0
    0.2830   -1.9440    8.2220 H   0  0  0  0  0  0  0  0  0  0  0  0
    0.6310   -3.6460    7.8460 H   0  0  0  0  0  0  0  0  0  0  0  0
    2.1810   -2.9330    6.0520 H   0  0  0  0  0  0  0  0  0  0  0  0
    1.8340   -1.2320    6.4270 H   0  0  0  0  0  0  0  0  0  0  0  0
    0.8700   -3.9870    3.6520 H   0  0  0  0  0  0  0  0  0  0  0  0
    1.1530   -3.4020    1.2580 H   0  0  0  0  0  0  0  0  0  0  0  0
    0.3130    0.7120    2.1650 H   0  0  0  0  0  0  0  0  0  0  0  0
    0.0300    0.1270    4.5580 H   0  0  0  0  0  0  0  0  0  0  0  0
    1.1380   -1.8400   -0.4890 H   0  0  0  0  0  0  0  0  0  0  0  0
    3.9670    0.5830    1.4200 H   0  0  0  0  0  0  0  0  0  0  0  0
    4.0880    2.2250    3.2750 H   0  0  0  0  0  0  0  0  0  0  0  0
    2.3180    4.5760    3.8210 H   0  0  0  0  0  0  0  0  0  0  0  0
   -0.0740    3.1400    2.7380 H   0  0  0  0  0  0  0  0  0  0  0  0
   -0.4370   -0.1730   -1.4310 H   0  0  0  0  0  0  0  0  0  0  0  0
   -0.7900   -2.9340   -1.0120 H   0  0  0  0  0  0  0  0  0  0  0  0
   -2.5830   -4.4550   -0.2240 H   0  0  0  0  0  0  0  0  0  0  0  0
   -4.3040   -3.6290    1.3580 H   0  0  0  0  0  0  0  0  0  0  0  0
   -5.1950   -0.8170    1.8630 H   0  0  0  0  0  0  0  0  0  0  0  0
   -2.4390    0.2410    1.3660 H   0  0  0  0  0  0  0  0  0  0  0  0
  1 31  1  0  0  0  0
  1 32  1  0  0  0  0
  1 33  1  0  0  0  0
  1  2  1  0  0  0  0
  2  3  1  0  0  0  0
  3 34  1  0  0  0  0
  3 35  1  0  0  0  0
  3 36  1  0  0  0  0
  2  4  1  0  0  0  0
  4 37  1  0  0  0  0
  4 38  1  0  0  0  0
  4  5  1  0  0  0  0
  5 39  1  0  0  0  0
  5 40  1  0  0  0  0
  5  6  1  0  0  0  0
  6  7  1  0  0  0  0
  7  8  2  0  0  0  0
  8 41  1  0  0  0  0
  8  9  1  0  0  0  0
  9 42  1  0  0  0  0
  9 10  2  0  0  0  0
 10 11  1  0  0  0  0
 11 43  1  0  0  0  0
 11 12  2  0  0  0  0
 12  7  1  0  0  0  0
 12 44  1  0  0  0  0
 10 13  1  0  0  0  0
 13 45  1  0  0  0  0
 13 14  1  0  0  0  0
 14 15  1  0  0  0  0
 15 16  1  0  0  0  0
 16 46  1  0  0  0  0
 16 17  2  0  0  0  0
 17 47  1  0  0  0  0
 17 18  1  0  0  0  0
 18 19  1  0  0  0  0
 19 48  1  0  0  0  0
 18 20  2  0  0  0  0
 20 49  1  0  0  0  0
 20 21  1  0  0  0  0
 21 15  2  0  0  0  0
 21 22  1  0  0  0  0
 22 23  1  0  0  0  0
 23 13  1  0  0  0  0
 23 50  1  0  0  0  0
 23 24  1  0  0  0  0
 24 25  2  0  0  0  0
 25 51  1  0  0  0  0
 25 26  1  0  0  0  0
 26 52  1  0  0  0  0
 26 27  2  0  0  0  0
 27 53  1  0  0  0  0
 27 28  1  0  0  0  0
 28 29  1  0  0  0  0
 29 54  1  0  0  0  0
 28 30  2  0  0  0  0
 30 24  1  0  0  0  0
 30 55  1  0  0  0  0
M  END
>  <LOGBIO>
8.6400

>  <PRED_LOGBIO>
8.7900

>  <XV_RES>
-0.1420

>  <WHL_TMPL>
1

>  <ANCH>
4-6;31-30

$$$$
ROW22
  -MTS-   01071501583D 0   0.00000     0.00000     0

 37 40  0  0  0  0  0  0  0  0999 V2000
   -1.7410    1.2700    2.0210 C   0  0  0  0  0  0  0  0  0  0  0  0
   -0.4600    1.0910    1.2120 C   0  0  0  0  0  0  0  0  0  0  0  0
   -0.6180    0.7640   -0.2720 C   0  0  0  0  0  0  0  0  0  0  0  0
   -2.1020    1.0330   -0.5820 C   0  0  0  0  0  0  0  0  0  0  0  0
   -2.4150    2.5350   -0.4500 C   0  0  0  0  0  0  0  0  0  0  0  0
   -1.4650    3.3750   -1.2690 C   0  0  0  0  0  0  0  0  0  0  0  0
   -1.7960    4.4780   -1.7010 O   0  0  0  0  0  0  0  0  0  0  0  0
   -0.1180    2.8190   -1.5310 C   0  0  0  0  0  0  0  0  0  0  0  0
    0.3100    1.6270   -1.0930 C   0  0  0  0  0  0  0  0  0  0  0  0
    1.5180    0.8210   -1.3770 C   0  0  0  0  0  0  0  0  0  0  0  0
    2.7590    1.2160   -1.8920 C   0  0  0  0  0  0  0  0  0  0  0  0
    3.7720    0.2680   -2.0810 C   0  0  0  0  0  0  0  0  0  0  0  0
    3.5440   -1.0740   -1.7550 C   0  0  0  0  0  0  0  0  0  0  0  0
    4.3290   -2.2500   -1.8200 N   0  0  0  0  0  0  0  0  0  0  0  0
    3.4780   -3.3140   -1.3230 N   0  0  0  0  0  0  0  0  0  0  0  0
    2.3610   -2.8490   -1.0090 N   0  0  0  0  0  0  0  0  0  0  0  0
    2.3030   -1.4690   -1.2400 C   0  0  0  0  0  0  0  0  0  0  0  0
    1.2900   -0.5210   -1.0520 C   0  0  0  0  0  0  0  0  0  0  0  0
   -0.1160   -0.6710   -0.5230 C   0  0  0  0  0  0  0  0  0  0  0  0
    0.8390    3.6520   -2.3490 C   0  0  0  0  0  0  0  0  0  0  0  0
   -2.3240    0.3520    1.9850 H   0  0  0  0  0  0  0  0  0  0  0  0
   -1.4890    1.4970    3.0550 H   0  0  0  0  0  0  0  0  0  0  0  0
   -2.3240    2.0870    1.6020 H   0  0  0  0  0  0  0  0  0  0  0  0
    0.0310    0.2210    1.6440 H   0  0  0  0  0  0  0  0  0  0  0  0
    0.1040    2.0190    1.2840 H   0  0  0  0  0  0  0  0  0  0  0  0
   -2.6770    0.5280    0.1920 H   0  0  0  0  0  0  0  0  0  0  0  0
   -2.2980    0.7300   -1.6080 H   0  0  0  0  0  0  0  0  0  0  0  0
   -2.2340    2.7950    0.5900 H   0  0  0  0  0  0  0  0  0  0  0  0
   -3.4260    2.7030   -0.8170 H   0  0  0  0  0  0  0  0  0  0  0  0
    2.9340    2.2510   -2.1430 H   0  0  0  0  0  0  0  0  0  0  0  0
    4.7290    0.5730   -2.4770 H   0  0  0  0  0  0  0  0  0  0  0  0
    5.2820   -2.3310   -2.1450 H   0  0  0  0  0  0  0  0  0  0  0  0
   -0.7230   -1.0970   -1.3180 H   0  0  0  0  0  0  0  0  0  0  0  0
   -0.0890   -1.2050    0.4250 H   0  0  0  0  0  0  0  0  0  0  0  0
    0.6270    4.7070   -2.1920 H   0  0  0  0  0  0  0  0  0  0  0  0
    0.7200    3.4110   -3.4040 H   0  0  0  0  0  0  0  0  0  0  0  0
    1.8600    3.4380   -2.0420 H   0  0  0  0  0  0  0  0  0  0  0  0
  1 21  1  0  0  0  0
  1 22  1  0  0  0  0
  1 23  1  0  0  0  0
  1  2  1  0  0  0  0
  2 24  1  0  0  0  0
  2 25  1  0  0  0  0
  2  3  1  0  0  0  0
  3  4  1  0  0  0  0
  4 26  1  0  0  0  0
  4 27  1  0  0  0  0
  4  5  1  0  0  0  0
  5 28  1  0  0  0  0
  5 29  1  0  0  0  0
  5  6  1  0  0  0  0
  6  7  2  0  0  0  0
  6  8  1  0  0  0  0
  8  9  2  0  0  0  0
  9  3  1  0  0  0  0
  9 10  1  0  0  0  0
 10 11  2  0  0  0  0
 11 30  1  0  0  0  0
 11 12  1  0  0  0  0
 12 31  1  0  0  0  0
 12 13  2  0  0  0  0
 13 14  1  0  0  0  0
 14 32  1  0  0  0  0
 14 15  1  0  0  0  0
 15 16  2  0  0  0  0
 16 17  1  0  0  0  0
 17 13  1  0  0  0  0
 17 18  2  0  0  0  0
 18 10  1  0  0  0  0
 18 19  1  0  0  0  0
 19  3  1  0  0  0  0
 19 33  1  0  0  0  0
 19 34  1  0  0  0  0
  8 20  1  0  0  0  0
 20 35  1  0  0  0  0
 20 36  1  0  0  0  0
 20 37  1  0  0  0  0
M  END
>  <LOGBIO>
5.7200

>  <PRED_LOGBIO>
6.0400

>  <XV_RES>
-0.3990

>  <WHL_TMPL>
1

>  <ANCH>
8-11;5-8

$$$$
ROW23
  -MTS-   01071501583D 0   0.00000     0.00000     0

 60 64  0  0  1  0  0  0  0  0999 V2000
    2.8480   -0.6320   11.6060 O   0  0  0  0  0  0  0  0  0  0  0  0
    3.2750   -1.4930   10.5470 C   0  0  2  0  0  0  0  0  0  0  0  0
    3.0100   -2.9540   10.9570 C   0  0  0  0  0  0  0  0  0  0  0  0
    2.0800   -3.5010    9.8580 C   0  0  0  0  0  0  0  0  0  0  0  0
    2.2210   -2.5850    8.7160 N   0  0  0  0  0  0  0  0  0  0  0  0
    1.0360   -2.6360    7.8480 C   0  0  0  0  0  0  0  0  0  0  0  0
    1.4290   -2.2420    6.4250 C   0  0  0  0  0  0  0  0  0  0  0  0
    0.2750   -2.2920    5.5810 O   0  0  0  0  0  0  0  0  0  0  0  0
    0.4320   -1.9680    4.2590 C   0  0  0  0  0  0  0  0  0  0  0  0
    0.7490   -2.9640    3.3280 C   0  0  0  0  0  0  0  0  0  0  0  0
    0.9080   -2.6340    1.9770 C   0  0  0  0  0  0  0  0  0  0  0  0
    0.7510   -1.3070    1.5570 C   0  0  0  0  0  0  0  0  0  0  0  0
    0.4340   -0.3110    2.4890 C   0  0  0  0  0  0  0  0  0  0  0  0
    0.2740   -0.6420    3.8400 C   0  0  0  0  0  0  0  0  0  0  0  0
    0.9230   -0.9510    0.1000 C   0  0  2  0  0  0  0  0  0  0  0  0
    1.9920   -0.0030    0.0400 O   0  0  0  0  0  0  0  0  0  0  0  0
    1.8780    0.9350    1.0320 C   0  0  0  0  0  0  0  0  0  0  0  0
    3.0870    1.1400    1.7070 C   0  0  0  0  0  0  0  0  0  0  0  0
    3.1560    2.0670    2.7540 C   0  0  0  0  0  0  0  0  0  0  0  0
    2.0150    2.7880    3.1260 C   0  0  0  0  0  0  0  0  0  0  0  0
    2.0820    3.6950    4.1510 O   0  0  0  0  0  0  0  0  0  0  0  0
    0.8060    2.5830    2.4510 C   0  0  0  0  0  0  0  0  0  0  0  0
    0.7370    1.6570    1.4040 C   0  0  0  0  0  0  0  0  0  0  0  0
   -0.7080    1.2820    0.4540 S   0  0  0  0  0  0  0  0  0  0  0  0
   -0.4070   -0.3220   -0.3540 C   0  0  2  0  0  0  0  0  0  0  0  0
   -1.4990   -1.2480    0.1260 C   0  0  0  0  0  0  0  0  0  0  0  0
   -2.4710   -0.7820    1.0200 C   0  0  0  0  0  0  0  0  0  0  0  0
   -3.4830   -1.6410    1.4640 C   0  0  0  0  0  0  0  0  0  0  0  0
   -3.5230   -2.9660    1.0150 C   0  0  0  0  0  0  0  0  0  0  0  0
   -4.5140   -3.8070    1.4510 O   0  0  0  0  0  0  0  0  0  0  0  0
   -2.5520   -3.4330    0.1220 C   0  0  0  0  0  0  0  0  0  0  0  0
   -1.5400   -2.5740   -0.3230 C   0  0  0  0  0  0  0  0  0  0  0  0
    2.3790   -1.2530    9.3170 C   0  0  0  0  0  0  0  0  0  0  0  0
    2.1730   -1.0620   12.1540 H   0  0  0  0  0  0  0  0  0  0  0  0
    4.3160   -1.3940   10.2490 H   0  0  0  0  0  0  0  0  0  0  0  0
    3.9370   -3.5220   11.0050 H   0  0  0  0  0  0  0  0  0  0  0  0
    2.5360   -3.0080   11.9340 H   0  0  0  0  0  0  0  0  0  0  0  0
    1.0520   -3.4780   10.2120 H   0  0  0  0  0  0  0  0  0  0  0  0
    2.4140   -4.4940    9.5650 H   0  0  0  0  0  0  0  0  0  0  0  0
    0.6310   -3.6460    7.8460 H   0  0  0  0  0  0  0  0  0  0  0  0
    0.2830   -1.9440    8.2220 H   0  0  0  0  0  0  0  0  0  0  0  0
    1.8340   -1.2320    6.4270 H   0  0  0  0  0  0  0  0  0  0  0  0
    2.1810   -2.9340    6.0520 H   0  0  0  0  0  0  0  0  0  0  0  0
    0.8700   -3.9870    3.6510 H   0  0  0  0  0  0  0  0  0  0  0  0
    1.1530   -3.4020    1.2580 H   0  0  0  0  0  0  0  0  0  0  0  0
    0.3130    0.7120    2.1650 H   0  0  0  0  0  0  0  0  0  0  0  0
    0.0300    0.1260    4.5580 H   0  0  0  0  0  0  0  0  0  0  0  0
    1.1380   -1.8400   -0.4890 H   0  0  0  0  0  0  0  0  0  0  0  0
    3.9670    0.5830    1.4200 H   0  0  0  0  0  0  0  0  0  0  0  0
    4.0880    2.2250    3.2750 H   0  0  0  0  0  0  0  0  0  0  0  0
    2.3180    4.5760    3.8210 H   0  0  0  0  0  0  0  0  0  0  0  0
   -0.0740    3.1400    2.7380 H   0  0  0  0  0  0  0  0  0  0  0  0
   -0.4370   -0.1730   -1.4310 H   0  0  0  0  0  0  0  0  0  0  0  0
   -2.4390    0.2410    1.3660 H   0  0  0  0  0  0  0  0  0  0  0  0
   -4.2320   -1.2810    2.1540 H   0  0  0  0  0  0  0  0  0  0  0  0
   -5.2850   -3.7680    0.8640 H   0  0  0  0  0  0  0  0  0  0  0  0
   -2.5830   -4.4550   -0.2240 H   0  0  0  0  0  0  0  0  0  0  0  0
   -0.7900   -2.9330   -1.0120 H   0  0  0  0  0  0  0  0  0  0  0  0
    1.4170   -0.8370    9.6070 H   0  0  0  0  0  0  0  0  0  0  0  0
    2.8460   -0.5600    8.6210 H   0  0  0  0  0  0  0  0  0  0  0  0
  1 34  1  0  0  0  0
  1  2  1  0  0  0  0
  2 35  1  0  0  0  0
  2  3  1  0  0  0  0
  3 36  1  0  0  0  0
  3 37  1  0  0  0  0
  3  4  1  0  0  0  0
  4 38  1  0  0  0  0
  4 39  1  0  0  0  0
  4  5  1  0  0  0  0
  5  6  1  0  0  0  0
  6 40  1  0  0  0  0
  6 41  1  0  0  0  0
  6  7  1  0  0  0  0
  7 42  1  0  0  0  0
  7 43  1  0  0  0  0
  7  8  1  0  0  0  0
  8  9  1  0  0  0  0
  9 10  2  0  0  0  0
 10 44  1  0  0  0  0
 10 11  1  0  0  0  0
 11 45  1  0  0  0  0
 11 12  2  0  0  0  0
 12 13  1  0  0  0  0
 13 46  1  0  0  0  0
 13 14  2  0  0  0  0
 14  9  1  0  0  0  0
 14 47  1  0  0  0  0
 12 15  1  0  0  0  0
 15 48  1  0  0  0  0
 15 16  1  0  0  0  0
 16 17  1  0  0  0  0
 17 18  1  0  0  0  0
 18 49  1  0  0  0  0
 18 19  2  0  0  0  0
 19 50  1  0  0  0  0
 19 20  1  0  0  0  0
 20 21  1  0  0  0  0
 21 51  1  0  0  0  0
 20 22  2  0  0  0  0
 22 52  1  0  0  0  0
 22 23  1  0  0  0  0
 23 17  2  0  0  0  0
 23 24  1  0  0  0  0
 24 25  1  0  0  0  0
 25 15  1  0  0  0  0
 25 53  1  0  0  0  0
 25 26  1  0  0  0  0
 26 27  2  0  0  0  0
 27 54  1  0  0  0  0
 27 28  1  0  0  0  0
 28 55  1  0  0  0  0
 28 29  2  0  0  0  0
 29 30  1  0  0  0  0
 30 56  1  0  0  0  0
 29 31  1  0  0  0  0
 31 57  1  0  0  0  0
 31 32  2  0  0  0  0
 32 26  1  0  0  0  0
 32 58  1  0  0  0  0
  5 33  1  0  0  0  0
 33  2  1  0  0  0  0
 33 59  1  0  0  0  0
 33 60  1  0  0  0  0
M  END
>  <LOGBIO>
8.7700

>  <PRED_LOGBIO>
8.6000

>  <XV_RES>
0.1880

>  <WHL_TMPL>
1

>  <ANCH>
4-6;33-32

$$$$
ROW24
  -MTS-   01071501583D 0   0.00000     0.00000     0

 59 63  0  0  1  0  0  0  0  0999 V2000
   -8.7960    3.5180   -0.4220 C   0  0  0  0  0  0  0  0  0  0  0  0
   -9.0380    2.2710    0.3170 N   0  0  0  0  0  0  0  0  0  0  0  0
  -10.4620    1.9170    0.2280 C   0  0  0  0  0  0  0  0  0  0  0  0
   -8.2280    1.1910   -0.2650 C   0  0  0  0  0  0  0  0  0  0  0  0
   -6.7480    1.5580   -0.1720 C   0  0  0  0  0  0  0  0  0  0  0  0
   -5.9600    0.5070   -0.7380 O   0  0  0  0  0  0  0  0  0  0  0  0
   -4.5980    0.6570   -0.7460 C   0  0  0  0  0  0  0  0  0  0  0  0
   -3.8370    0.1980    0.3360 C   0  0  0  0  0  0  0  0  0  0  0  0
   -2.4460    0.3510    0.3280 C   0  0  0  0  0  0  0  0  0  0  0  0
   -1.8150    0.9640   -0.7620 C   0  0  0  0  0  0  0  0  0  0  0  0
   -2.5760    1.4230   -1.8440 C   0  0  0  0  0  0  0  0  0  0  0  0
   -3.9670    1.2700   -1.8360 C   0  0  0  0  0  0  0  0  0  0  0  0
   -0.3140    1.1290   -0.7700 C   0  0  2  0  0  0  0  0  0  0  0  0
   -1.7120    0.8420   -0.6750 O   0  0  0  0  0  0  0  0  0  0  0  0
   -2.1070   -0.0430   -1.6430 C   0  0  0  0  0  0  0  0  0  0  0  0
   -3.3330    0.1320   -2.2960 C   0  0  0  0  0  0  0  0  0  0  0  0
   -3.7800   -0.8250   -3.2140 C   0  0  0  0  0  0  0  0  0  0  0  0
   -3.0020   -1.9580   -3.4790 C   0  0  0  0  0  0  0  0  0  0  0  0
   -1.7760   -2.1340   -2.8260 C   0  0  0  0  0  0  0  0  0  0  0  0
   -1.3290   -1.1760   -1.9080 C   0  0  0  0  0  0  0  0  0  0  0  0
    0.0010   -1.2430   -1.2620 C   0  0  0  0  0  0  0  0  0  0  0  0
    0.5090   -0.1350   -0.7050 C   0  0  0  0  0  0  0  0  0  0  0  0
    1.8110    0.0070   -0.0160 C   0  0  0  0  0  0  0  0  0  0  0  0
    1.8780    0.9340    1.0310 C   0  0  0  0  0  0  0  0  0  0  0  0
    3.0870    1.1400    1.7070 C   0  0  0  0  0  0  0  0  0  0  0  0
    4.2280    0.4190    1.3360 C   0  0  0  0  0  0  0  0  0  0  0  0
    5.4110    0.6200    1.9970 O   0  0  0  0  0  0  0  0  0  0  0  0
    4.1610   -0.5080    0.2890 C   0  0  0  0  0  0  0  0  0  0  0  0
    2.9520   -0.7140   -0.3870 C   0  0  0  0  0  0  0  0  0  0  0  0
    3.0670   -1.6730   -1.3580 O   0  0  0  0  0  0  0  0  0  0  0  0
    2.1820   -2.7840   -1.1930 C   0  0  0  0  0  0  0  0  0  0  0  0
    0.6570   -2.6030   -1.3060 C   0  0  0  0  0  0  0  0  0  0  0  0
   -9.0700    3.3800   -1.4660 H   0  0  0  0  0  0  0  0  0  0  0  0
   -9.3950    4.3170    0.0080 H   0  0  0  0  0  0  0  0  0  0  0  0
   -7.7410    3.7790   -0.3560 H   0  0  0  0  0  0  0  0  0  0  0  0
  -10.7370    1.7790   -0.8150 H   0  0  0  0  0  0  0  0  0  0  0  0
  -11.0620    2.7170    0.6590 H   0  0  0  0  0  0  0  0  0  0  0  0
  -10.6420    0.9940    0.7760 H   0  0  0  0  0  0  0  0  0  0  0  0
   -8.5030    1.0530   -1.3080 H   0  0  0  0  0  0  0  0  0  0  0  0
   -8.4070    0.2680    0.2830 H   0  0  0  0  0  0  0  0  0  0  0  0
   -6.4730    1.6960    0.8710 H   0  0  0  0  0  0  0  0  0  0  0  0
   -6.5680    2.4810   -0.7200 H   0  0  0  0  0  0  0  0  0  0  0  0
   -4.3240   -0.2740    1.1760 H   0  0  0  0  0  0  0  0  0  0  0  0
   -1.8590   -0.0030    1.1620 H   0  0  0  0  0  0  0  0  0  0  0  0
   -2.0900    1.8950   -2.6840 H   0  0  0  0  0  0  0  0  0  0  0  0
   -4.5550    1.6240   -2.6700 H   0  0  0  0  0  0  0  0  0  0  0  0
   -0.0810    1.6690    0.1450 H   0  0  0  0  0  0  0  0  0  0  0  0
   -3.9340    1.0060   -2.0920 H   0  0  0  0  0  0  0  0  0  0  0  0
   -4.7260   -0.6900   -3.7180 H   0  0  0  0  0  0  0  0  0  0  0  0
   -3.3460   -2.6970   -4.1880 H   0  0  0  0  0  0  0  0  0  0  0  0
   -1.1750   -3.0080   -3.0300 H   0  0  0  0  0  0  0  0  0  0  0  0
    0.9980    1.4910    1.3170 H   0  0  0  0  0  0  0  0  0  0  0  0
    3.1390    1.8550    2.5150 H   0  0  0  0  0  0  0  0  0  0  0  0
    5.2030    0.8960    2.9040 H   0  0  0  0  0  0  0  0  0  0  0  0
    5.0410   -1.0640    0.0030 H   0  0  0  0  0  0  0  0  0  0  0  0
    2.3390   -3.1020   -0.1650 H   0  0  0  0  0  0  0  0  0  0  0  0
    2.4570   -3.5380   -1.9290 H   0  0  0  0  0  0  0  0  0  0  0  0
    0.4210   -2.9760   -2.3010 H   0  0  0  0  0  0  0  0  0  0  0  0
    0.2160   -3.1900   -0.5040 H   0  0  0  0  0  0  0  0  0  0  0  0
  1 33  1  0  0  0  0
  1 34  1  0  0  0  0
  1 35  1  0  0  0  0
  1  2  1  0  0  0  0
  2  3  1  0  0  0  0
  3 36  1  0  0  0  0
  3 37  1  0  0  0  0
  3 38  1  0  0  0  0
  2  4  1  0  0  0  0
  4 39  1  0  0  0  0
  4 40  1  0  0  0  0
  4  5  1  0  0  0  0
  5 41  1  0  0  0  0
  5 42  1  0  0  0  0
  5  6  1  0  0  0  0
  6  7  1  0  0  0  0
  7  8  2  0  0  0  0
  8 43  1  0  0  0  0
  8  9  1  0  0  0  0
  9 44  1  0  0  0  0
  9 10  2  0  0  0  0
 10 11  1  0  0  0  0
 11 45  1  0  0  0  0
 11 12  2  0  0  0  0
 12  7  1  0  0  0  0
 12 46  1  0  0  0  0
 10 13  1  0  0  0  0
 13 47  1  0  0  0  0
 13 14  1  0  0  0  0
 14 15  1  0  0  0  0
 15 16  1  0  0  0  0
 16 48  1  0  0  0  0
 16 17  2  0  0  0  0
 17 49  1  0  0  0  0
 17 18  1  0  0  0  0
 18 50  1  0  0  0  0
 18 19  2  0  0  0  0
 19 51  1  0  0  0  0
 19 20  1  0  0  0  0
 20 15  2  0  0  0  0
 20 21  1  0  0  0  0
 21 22  2  0  0  0  0
 22 13  1  0  0  0  0
 22 23  1  0  0  0  0
 23 24  2  0  0  0  0
 24 52  1  0  0  0  0
 24 25  1  0  0  0  0
 25 53  1  0  0  0  0
 25 26  2  0  0  0  0
 26 27  1  0  0  0  0
 27 54  1  0  0  0  0
 26 28  1  0  0  0  0
 28 55  1  0  0  0  0
 28 29  2  0  0  0  0
 29 23  1  0  0  0  0
 29 30  1  0  0  0  0
 30 31  1  0  0  0  0
 31 56  1  0  0  0  0
 31 57  1  0  0  0  0
 31 32  1  0  0  0  0
 32 21  1  0  0  0  0
 32 58  1  0  0  0  0
 32 59  1  0  0  0  0
M  END
>  <LOGBIO>
6.7100

>  <PRED_LOGBIO>
6.8900

>  <XV_RES>
-0.2330

>  <WHL_TMPL>
1

>  <ANCH>
3-4;47-45

$$$$
ROW25
  -MTS-   01071501583D 0   0.00000     0.00000     0

 64 68  0  0  0  0  0  0  0  0999 V2000
    5.4110    0.6200    1.9970 O   0  0  0  0  0  0  0  0  0  0  0  0
    4.2280    0.4190    1.3360 C   0  0  0  0  0  0  0  0  0  0  0  0
    4.1210   -0.6070    0.3900 C   0  0  0  0  0  0  0  0  0  0  0  0
    2.9120   -0.8120   -0.2860 C   0  0  0  0  0  0  0  0  0  0  0  0
    1.8100    0.0080   -0.0150 C   0  0  0  0  0  0  0  0  0  0  0  0
    0.5200   -0.2390   -0.7600 C   0  0  0  0  0  0  0  0  0  0  0  0
   -0.6470    0.4590   -0.2020 N   0  0  0  0  0  0  0  0  0  0  0  0
   -0.3820    1.8470    0.2030 C   0  0  0  0  0  0  0  0  0  0  0  0
    0.7480    1.9360    1.2460 C   0  0  0  0  0  0  0  0  0  0  0  0
    1.9180    1.0340    0.9310 C   0  0  0  0  0  0  0  0  0  0  0  0
    3.1270    1.2400    1.6070 C   0  0  0  0  0  0  0  0  0  0  0  0
   -1.9160   -0.1520   -0.0660 C   0  0  0  0  0  0  0  0  0  0  0  0
   -3.0250    0.3810   -0.7350 C   0  0  0  0  0  0  0  0  0  0  0  0
   -4.2800   -0.2240   -0.6010 C   0  0  0  0  0  0  0  0  0  0  0  0
   -4.4270   -1.3620    0.2020 C   0  0  0  0  0  0  0  0  0  0  0  0
   -3.3180   -1.8950    0.8700 C   0  0  0  0  0  0  0  0  0  0  0  0
   -2.0630   -1.2900    0.7360 C   0  0  0  0  0  0  0  0  0  0  0  0
    0.2310   -1.7120   -0.6000 C   0  0  0  0  0  0  0  0  0  0  0  0
   -0.9500   -2.2540   -1.1200 C   0  0  0  0  0  0  0  0  0  0  0  0
   -1.2180   -3.6200   -0.9720 C   0  0  0  0  0  0  0  0  0  0  0  0
   -0.3050   -4.4440   -0.3030 C   0  0  0  0  0  0  0  0  0  0  0  0
   -0.5670   -5.7810   -0.1580 O   0  0  0  0  0  0  0  0  0  0  0  0
   -0.1070   -6.6700   -1.1790 C   0  0  0  0  0  0  0  0  0  0  0  0
   -0.5020   -8.1020   -0.8230 C   0  0  0  0  0  0  0  0  0  0  0  0
   -0.0290   -9.0170   -1.8730 N   0  0  0  0  0  0  0  0  0  0  0  0
   -1.0680   -9.1600   -2.9020 C   0  0  0  0  0  0  0  0  0  0  0  0
   -0.6230  -10.1390   -4.0050 C   0  0  0  0  0  0  0  0  0  0  0  0
    0.7300   -9.7220   -4.6110 C   0  0  0  0  0  0  0  0  0  0  0  0
    1.7780   -9.4580   -3.5140 C   0  0  0  0  0  0  0  0  0  0  0  0
    1.2310   -8.5090   -2.4330 C   0  0  0  0  0  0  0  0  0  0  0  0
    0.8760   -3.9020    0.2170 C   0  0  0  0  0  0  0  0  0  0  0  0
    1.1440   -2.5360    0.0690 C   0  0  0  0  0  0  0  0  0  0  0  0
    5.2030    0.8960    2.9030 H   0  0  0  0  0  0  0  0  0  0  0  0
    4.9700   -1.2400    0.1810 H   0  0  0  0  0  0  0  0  0  0  0  0
    2.8290   -1.6040   -1.0160 H   0  0  0  0  0  0  0  0  0  0  0  0
    0.6450    0.0050   -1.8130 H   0  0  0  0  0  0  0  0  0  0  0  0
   -1.2840    2.1970    0.7010 H   0  0  0  0  0  0  0  0  0  0  0  0
   -0.0740    2.4140   -0.6730 H   0  0  0  0  0  0  0  0  0  0  0  0
    0.3260    1.5660    2.1770 H   0  0  0  0  0  0  0  0  0  0  0  0
    1.1060    2.9630    1.2640 H   0  0  0  0  0  0  0  0  0  0  0  0
    3.2100    2.0310    2.3370 H   0  0  0  0  0  0  0  0  0  0  0  0
   -2.9120    1.2580   -1.3540 H   0  0  0  0  0  0  0  0  0  0  0  0
   -5.1360    0.1870   -1.1160 H   0  0  0  0  0  0  0  0  0  0  0  0
   -5.3960   -1.8290    0.3060 H   0  0  0  0  0  0  0  0  0  0  0  0
   -3.4310   -2.7720    1.4900 H   0  0  0  0  0  0  0  0  0  0  0  0
   -1.2080   -1.7010    1.2520 H   0  0  0  0  0  0  0  0  0  0  0  0
   -1.6550   -1.6180   -1.6360 H   0  0  0  0  0  0  0  0  0  0  0  0
   -2.1290   -4.0380   -1.3740 H   0  0  0  0  0  0  0  0  0  0  0  0
   -0.5590   -6.3950   -2.1300 H   0  0  0  0  0  0  0  0  0  0  0  0
    0.9760   -6.6020   -1.2590 H   0  0  0  0  0  0  0  0  0  0  0  0
   -0.0510   -8.3770    0.1280 H   0  0  0  0  0  0  0  0  0  0  0  0
   -1.5850   -8.1710   -0.7440 H   0  0  0  0  0  0  0  0  0  0  0  0
   -1.2780   -8.1880   -3.3440 H   0  0  0  0  0  0  0  0  0  0  0  0
   -1.9810   -9.5380   -2.4460 H   0  0  0  0  0  0  0  0  0  0  0  0
   -0.5400  -11.1410   -3.5900 H   0  0  0  0  0  0  0  0  0  0  0  0
   -1.3770  -10.1680   -4.7900 H   0  0  0  0  0  0  0  0  0  0  0  0
    0.5990   -8.8230   -5.2090 H   0  0  0  0  0  0  0  0  0  0  0  0
    1.0890  -10.5090   -5.2720 H   0  0  0  0  0  0  0  0  0  0  0  0
    2.0680  -10.4010   -3.0550 H   0  0  0  0  0  0  0  0  0  0  0  0
    2.6690   -9.0230   -3.9610 H   0  0  0  0  0  0  0  0  0  0  0  0
    1.0660   -7.5240   -2.8660 H   0  0  0  0  0  0  0  0  0  0  0  0
    1.9650   -8.4060   -1.6360 H   0  0  0  0  0  0  0  0  0  0  0  0
    1.5810   -4.5380    0.7330 H   0  0  0  0  0  0  0  0  0  0  0  0
    2.0550   -2.1180    0.4700 H   0  0  0  0  0  0  0  0  0  0  0  0
  1 33  1  0  0  0  0
  1  2  1  0  0  0  0
  2  3  1  0  0  0  0
  3 34  1  0  0  0  0
  3  4  2  0  0  0  0
  4 35  1  0  0  0  0
  4  5  1  0  0  0  0
  5  6  1  0  0  0  0
  6 36  1  0  0  0  0
  6  7  1  0  0  0  0
  7  8  1  0  0  0  0
  8 37  1  0  0  0  0
  8 38  1  0  0  0  0
  8  9  1  0  0  0  0
  9 39  1  0  0  0  0
  9 40  1  0  0  0  0
  9 10  1  0  0  0  0
 10  5  2  0  0  0  0
 10 11  1  0  0  0  0
 11  2  2  0  0  0  0
 11 41  1  0  0  0  0
  7 12  1  0  0  0  0
 12 13  2  0  0  0  0
 13 42  1  0  0  0  0
 13 14  1  0  0  0  0
 14 43  1  0  0  0  0
 14 15  2  0  0  0  0
 15 44  1  0  0  0  0
 15 16  1  0  0  0  0
 16 45  1  0  0  0  0
 16 17  2  0  0  0  0
 17 12  1  0  0  0  0
 17 46  1  0  0  0  0
  6 18  1  0  0  0  0
 18 19  2  0  0  0  0
 19 47  1  0  0  0  0
 19 20  1  0  0  0  0
 20 48  1  0  0  0  0
 20 21  2  0  0  0  0
 21 22  1  0  0  0  0
 22 23  1  0  0  0  0
 23 49  1  0  0  0  0
 23 50  1  0  0  0  0
 23 24  1  0  0  0  0
 24 51  1  0  0  0  0
 24 52  1  0  0  0  0
 24 25  1  0  0  0  0
 25 26  1  0  0  0  0
 26 53  1  0  0  0  0
 26 54  1  0  0  0  0
 26 27  1  0  0  0  0
 27 55  1  0  0  0  0
 27 56  1  0  0  0  0
 27 28  1  0  0  0  0
 28 57  1  0  0  0  0
 28 58  1  0  0  0  0
 28 29  1  0  0  0  0
 29 59  1  0  0  0  0
 29 60  1  0  0  0  0
 29 30  1  0  0  0  0
 30 25  1  0  0  0  0
 30 61  1  0  0  0  0
 30 62  1  0  0  0  0
 21 31  1  0  0  0  0
 31 63  1  0  0  0  0
 31 32  2  0  0  0  0
 32 18  1  0  0  0  0
 32 64  1  0  0  0  0
M  END
>  <LOGBIO>
7.7200

>  <PRED_LOGBIO>
7.8300

>  <XV_RES>
-0.0980

>  <WHL_TMPL>
1

>  <ANCH>
1-3;1-3

$$$$
ROW26
  -MTS-   01071501583D 0   0.00000     0.00000     0

 52 54  0  0  0  0  0  0  0  0999 V2000
  -13.3210    9.2680    5.1860 C   0  0  0  0  0  0  0  0  0  0  0  0
  -13.4580    8.0150    6.0460 C   0  0  0  0  0  0  0  0  0  0  0  0
  -12.5110    7.0340    5.6130 O   0  0  0  0  0  0  0  0  0  0  0  0
  -12.4840    5.8500    6.2620 C   0  0  0  0  0  0  0  0  0  0  0  0
  -13.2530    5.6430    7.1860 O   0  0  0  0  0  0  0  0  0  0  0  0
  -11.5220    4.8030    5.8510 C   0  0  0  0  0  0  0  0  0  0  0  0
  -10.2800    4.6410    6.3260 C   0  0  0  0  0  0  0  0  0  0  0  0
   -9.6670    5.4110    7.2790 O   0  0  0  0  0  0  0  0  0  0  0  0
   -9.6940    3.4740    5.6280 C   0  0  0  0  0  0  0  0  0  0  0  0
   -8.4660    2.9690    5.8060 C   0  0  0  0  0  0  0  0  0  0  0  0
   -8.0310    1.7900    5.0240 C   0  0  0  0  0  0  0  0  0  0  0  0
   -7.3930    1.8300    3.7860 O   0  0  0  0  0  0  0  0  0  0  0  0
   -7.1450    0.5220    3.3750 C   0  0  0  0  0  0  0  0  0  0  0  0
   -6.4700    0.1190    2.0860 C   0  0  0  0  0  0  0  0  0  0  0  0
   -5.0190    0.0210    2.3030 N   0  0  0  0  0  0  0  0  0  0  0  0
   -4.2240   -0.3200    1.3060 C   0  0  0  0  0  0  0  0  0  0  0  0
   -4.5620   -1.2000    0.5310 O   0  0  0  0  0  0  0  0  0  0  0  0
   -2.8970    0.3770    1.1260 C   0  0  0  0  0  0  0  0  0  0  0  0
   -2.5560    1.2630    1.9080 O   0  0  0  0  0  0  0  0  0  0  0  0
   -2.0960    0.0330    0.1210 N   0  0  0  0  0  0  0  0  0  0  0  0
   -0.8520    0.6860   -0.0470 C   0  0  0  0  0  0  0  0  0  0  0  0
   -0.7680    1.8390   -0.8380 C   0  0  0  0  0  0  0  0  0  0  0  0
    0.4620    2.4850   -1.0050 C   0  0  0  0  0  0  0  0  0  0  0  0
    1.6090    1.9790   -0.3810 C   0  0  0  0  0  0  0  0  0  0  0  0
    1.5250    0.8270    0.4090 C   0  0  0  0  0  0  0  0  0  0  0  0
    0.2940    0.1810    0.5760 C   0  0  0  0  0  0  0  0  0  0  0  0
   -7.6060   -0.3180    4.3110 C   0  0  0  0  0  0  0  0  0  0  0  0
   -8.1860    0.5110    5.3920 C   0  0  0  0  0  0  0  0  0  0  0  0
  -10.6740    3.0030    4.7470 N   0  0  0  0  0  0  0  0  0  0  0  0
  -11.7600    3.7470    4.8410 C   0  0  0  0  0  0  0  0  0  0  0  0
  -13.0320    3.5540    4.0510 C   0  0  0  0  0  0  0  0  0  0  0  0
  -12.3140    9.6670    5.2850 H   0  0  0  0  0  0  0  0  0  0  0  0
  -14.0410   10.0140    5.5150 H   0  0  0  0  0  0  0  0  0  0  0  0
  -13.5100    9.0160    4.1450 H   0  0  0  0  0  0  0  0  0  0  0  0
  -13.2690    8.2670    7.0870 H   0  0  0  0  0  0  0  0  0  0  0  0
  -14.4650    7.6150    5.9470 H   0  0  0  0  0  0  0  0  0  0  0  0
   -9.1930    6.1530    6.8730 H   0  0  0  0  0  0  0  0  0  0  0  0
   -7.7940    3.4210    6.5200 H   0  0  0  0  0  0  0  0  0  0  0  0
   -6.6720    0.8650    1.3210 H   0  0  0  0  0  0  0  0  0  0  0  0
   -6.8540   -0.8460    1.7620 H   0  0  0  0  0  0  0  0  0  0  0  0
   -4.6310    0.2150    3.2150 H   0  0  0  0  0  0  0  0  0  0  0  0
   -2.3760   -0.6940   -0.5210 H   0  0  0  0  0  0  0  0  0  0  0  0
   -1.6530    2.2290   -1.3190 H   0  0  0  0  0  0  0  0  0  0  0  0
    0.5270    3.3740   -1.6150 H   0  0  0  0  0  0  0  0  0  0  0  0
    2.5580    2.4780   -0.5100 H   0  0  0  0  0  0  0  0  0  0  0  0
    2.4100    0.4370    0.8910 H   0  0  0  0  0  0  0  0  0  0  0  0
    0.2300   -0.7080    1.1860 H   0  0  0  0  0  0  0  0  0  0  0  0
   -7.5620   -1.3970    4.2830 H   0  0  0  0  0  0  0  0  0  0  0  0
   -8.6450    0.1530    6.3010 H   0  0  0  0  0  0  0  0  0  0  0  0
  -12.7940    3.1190    3.0820 H   0  0  0  0  0  0  0  0  0  0  0  0
  -13.6980    2.8880    4.5940 H   0  0  0  0  0  0  0  0  0  0  0  0
  -13.5190    4.5160    3.9060 H   0  0  0  0  0  0  0  0  0  0  0  0
  1 32  1  0  0  0  0
  1 33  1  0  0  0  0
  1 34  1  0  0  0  0
  1  2  1  0  0  0  0
  2 35  1  0  0  0  0
  2 36  1  0  0  0  0
  2  3  1  0  0  0  0
  3  4  1  0  0  0  0
  4  5  2  0  0  0  0
  4  6  1  0  0  0  0
  6  7  2  0  0  0  0
  7  8  1  0  0  0  0
  8 37  1  0  0  0  0
  7  9  1  0  0  0  0
  9 10  2  0  0  0  0
 10 38  1  0  0  0  0
 10 11  1  0  0  0  0
 11 12  1  0  0  0  0
 12 13  1  0  0  0  0
 13 14  1  0  0  0  0
 14 39  1  0  0  0  0
 14 40  1  0  0  0  0
 14 15  1  0  0  0  0
 15 41  1  0  0  0  0
 15 16  1  0  0  0  0
 16 17  2  0  0  0  0
 16 18  1  0  0  0  0
 18 19  2  0  0  0  0
 18 20  1  0  0  0  0
 20 42  1  0  0  0  0
 20 21  1  0  0  0  0
 21 22  2  0  0  0  0
 22 43  1  0  0  0  0
 22 23  1  0  0  0  0
 23 44  1  0  0  0  0
 23 24  2  0  0  0  0
 24 45  1  0  0  0  0
 24 25  1  0  0  0  0
 25 46  1  0  0  0  0
 25 26  2  0  0  0  0
 26 21  1  0  0  0  0
 26 47  1  0  0  0  0
 13 27  2  0  0  0  0
 27 48  1  0  0  0  0
 27 28  1  0  0  0  0
 28 11  2  0  0  0  0
 28 49  1  0  0  0  0
  9 29  1  0  0  0  0
 29 30  2  0  0  0  0
 30  6  1  0  0  0  0
 30 31  1  0  0  0  0
 31 50  1  0  0  0  0
 31 51  1  0  0  0  0
 31 52  1  0  0  0  0
M  END
>  <LOGBIO>
5.2400

>  <PRED_LOGBIO>
4.9800

>  <XV_RES>
1.1150

>  <WHL_TMPL>
2

>  <ANCH>
30-31;26-27

$$$$
ROW27
  -MTS-   01071501583D 0   0.00000     0.00000     0

 61 64  0  0  0  0  0  0  0  0999 V2000
    0.9860    2.5190   -0.3870 C   0  0  0  0  0  0  0  0  0  0  0  0
    1.4460    1.1950    0.1760 C   0  0  0  0  0  0  0  0  0  0  0  0
    0.7310    0.0620    0.2160 C   0  0  0  0  0  0  0  0  0  0  0  0
   -0.6510   -0.0840   -0.2920 C   0  0  0  0  0  0  0  0  0  0  0  0
   -0.8730   -0.4650   -1.6200 C   0  0  0  0  0  0  0  0  0  0  0  0
   -2.1800   -0.6020   -2.1010 C   0  0  0  0  0  0  0  0  0  0  0  0
   -3.2670   -0.3590   -1.2520 C   0  0  0  0  0  0  0  0  0  0  0  0
   -4.5460   -0.4940   -1.7220 O   0  0  0  0  0  0  0  0  0  0  0  0
   -3.0460    0.0220    0.0760 C   0  0  0  0  0  0  0  0  0  0  0  0
   -1.7380    0.1600    0.5570 C   0  0  0  0  0  0  0  0  0  0  0  0
    1.4620   -0.9420    0.7950 N   0  0  0  0  0  0  0  0  0  0  0  0
    1.0010   -2.3220    1.0070 C   0  0  0  0  0  0  0  0  0  0  0  0
    1.3560   -3.1700   -0.2140 C   0  0  0  0  0  0  0  0  0  0  0  0
    0.8770   -4.6040    0.0070 C   0  0  0  0  0  0  0  0  0  0  0  0
    1.2320   -5.4530   -1.2130 C   0  0  0  0  0  0  0  0  0  0  0  0
    0.7520   -6.8870   -0.9930 C   0  0  0  0  0  0  0  0  0  0  0  0
    1.1070   -7.7360   -2.2130 C   0  0  0  0  0  0  0  0  0  0  0  0
    0.6460   -9.1150   -2.0010 N   0  0  0  0  0  0  0  0  0  0  0  0
   -0.4950   -9.1540   -1.0750 C   0  0  0  0  0  0  0  0  0  0  0  0
   -0.4990  -10.5700   -0.4690 C   0  0  0  0  0  0  0  0  0  0  0  0
    0.9190  -11.1080   -0.7340 C   0  0  0  0  0  0  0  0  0  0  0  0
    1.6880   -9.9270   -1.3540 C   0  0  0  0  0  0  0  0  0  0  0  0
    2.7330   -0.4350    1.1550 C   0  0  0  0  0  0  0  0  0  0  0  0
    3.8490   -1.0200    1.7660 C   0  0  0  0  0  0  0  0  0  0  0  0
    4.9970   -0.2550    2.0040 C   0  0  0  0  0  0  0  0  0  0  0  0
    5.0300    1.0930    1.6310 C   0  0  0  0  0  0  0  0  0  0  0  0
    6.1540    1.8410    1.8640 O   0  0  0  0  0  0  0  0  0  0  0  0
    3.9150    1.6780    1.0200 C   0  0  0  0  0  0  0  0  0  0  0  0
    2.7660    0.9140    0.7820 C   0  0  0  0  0  0  0  0  0  0  0  0
    1.8440    3.0660   -0.7730 H   0  0  0  0  0  0  0  0  0  0  0  0
    0.5100    3.1010    0.3990 H   0  0  0  0  0  0  0  0  0  0  0  0
    0.2750    2.3440   -1.1910 H   0  0  0  0  0  0  0  0  0  0  0  0
   -0.0350   -0.6540   -2.2740 H   0  0  0  0  0  0  0  0  0  0  0  0
   -2.3500   -0.8950   -3.1260 H   0  0  0  0  0  0  0  0  0  0  0  0
   -5.1540   -0.2850   -0.9960 H   0  0  0  0  0  0  0  0  0  0  0  0
   -3.8840    0.2100    0.7300 H   0  0  0  0  0  0  0  0  0  0  0  0
   -1.5680    0.4540    1.5820 H   0  0  0  0  0  0  0  0  0  0  0  0
   -0.0770   -2.3250    1.1500 H   0  0  0  0  0  0  0  0  0  0  0  0
    1.4860   -2.7340    1.8890 H   0  0  0  0  0  0  0  0  0  0  0  0
    2.4350   -3.1660   -0.3570 H   0  0  0  0  0  0  0  0  0  0  0  0
    0.8710   -2.7570   -1.0960 H   0  0  0  0  0  0  0  0  0  0  0  0
   -0.2020   -4.6080    0.1500 H   0  0  0  0  0  0  0  0  0  0  0  0
    1.3610   -5.0170    0.8890 H   0  0  0  0  0  0  0  0  0  0  0  0
    2.3100   -5.4490   -1.3570 H   0  0  0  0  0  0  0  0  0  0  0  0
    0.7470   -5.0400   -2.0960 H   0  0  0  0  0  0  0  0  0  0  0  0
   -0.3260   -6.8910   -0.8500 H   0  0  0  0  0  0  0  0  0  0  0  0
    1.2370   -7.3000   -0.1110 H   0  0  0  0  0  0  0  0  0  0  0  0
    2.1860   -7.7320   -2.3560 H   0  0  0  0  0  0  0  0  0  0  0  0
    0.6230   -7.3230   -3.0950 H   0  0  0  0  0  0  0  0  0  0  0  0
   -0.3400   -8.4250   -0.2830 H   0  0  0  0  0  0  0  0  0  0  0  0
   -1.4160   -8.9990   -1.6320 H   0  0  0  0  0  0  0  0  0  0  0  0
   -1.2520  -11.1970   -0.9420 H   0  0  0  0  0  0  0  0  0  0  0  0
   -0.7140  -10.5400    0.5980 H   0  0  0  0  0  0  0  0  0  0  0  0
    0.8640  -11.9190   -1.4580 H   0  0  0  0  0  0  0  0  0  0  0  0
    1.3820  -11.3800    0.2120 H   0  0  0  0  0  0  0  0  0  0  0  0
    2.2130   -9.3560   -0.5910 H   0  0  0  0  0  0  0  0  0  0  0  0
    2.4230  -10.2720   -2.0780 H   0  0  0  0  0  0  0  0  0  0  0  0
    3.8230   -2.0600    2.0540 H   0  0  0  0  0  0  0  0  0  0  0  0
    5.8580   -0.7070    2.4760 H   0  0  0  0  0  0  0  0  0  0  0  0
    6.1160    2.2640    2.7360 H   0  0  0  0  0  0  0  0  0  0  0  0
    3.9400    2.7190    0.7320 H   0  0  0  0  0  0  0  0  0  0  0  0
  1 30  1  0  0  0  0
  1 31  1  0  0  0  0
  1 32  1  0  0  0  0
  1  2  1  0  0  0  0
  2  3  2  0  0  0  0
  3  4  1  0  0  0  0
  4  5  2  0  0  0  0
  5 33  1  0  0  0  0
  5  6  1  0  0  0  0
  6 34  1  0  0  0  0
  6  7  2  0  0  0  0
  7  8  1  0  0  0  0
  8 35  1  0  0  0  0
  7  9  1  0  0  0  0
  9 36  1  0  0  0  0
  9 10  2  0  0  0  0
 10  4  1  0  0  0  0
 10 37  1  0  0  0  0
  3 11  1  0  0  0  0
 11 12  1  0  0  0  0
 12 38  1  0  0  0  0
 12 39  1  0  0  0  0
 12 13  1  0  0  0  0
 13 40  1  0  0  0  0
 13 41  1  0  0  0  0
 13 14  1  0  0  0  0
 14 42  1  0  0  0  0
 14 43  1  0  0  0  0
 14 15  1  0  0  0  0
 15 44  1  0  0  0  0
 15 45  1  0  0  0  0
 15 16  1  0  0  0  0
 16 46  1  0  0  0  0
 16 47  1  0  0  0  0
 16 17  1  0  0  0  0
 17 48  1  0  0  0  0
 17 49  1  0  0  0  0
 17 18  1  0  0  0  0
 18 19  1  0  0  0  0
 19 50  1  0  0  0  0
 19 51  1  0  0  0  0
 19 20  1  0  0  0  0
 20 52  1  0  0  0  0
 20 53  1  0  0  0  0
 20 21  1  0  0  0  0
 21 54  1  0  0  0  0
 21 55  1  0  0  0  0
 21 22  1  0  0  0  0
 22 18  1  0  0  0  0
 22 56  1  0  0  0  0
 22 57  1  0  0  0  0
 11 23  1  0  0  0  0
 23 24  2  0  0  0  0
 24 58  1  0  0  0  0
 24 25  1  0  0  0  0
 25 59  1  0  0  0  0
 25 26  2  0  0  0  0
 26 27  1  0  0  0  0
 27 60  1  0  0  0  0
 26 28  1  0  0  0  0
 28 61  1  0  0  0  0
 28 29  2  0  0  0  0
 29  2  1  0  0  0  0
 29 23  1  0  0  0  0
M  END
>  <LOGBIO>
7.6000

>  <PRED_LOGBIO>
7.3600

>  <XV_RES>
0.2450

>  <WHL_TMPL>
3

>  <ANCH>
1-3;13-12

$$$$
ROW28
  -MTS-   01071501583D 0   0.00000     0.00000     0

 65 69  0  0  0  0  0  0  0  0999 V2000
   -1.3060    2.8900   -9.5860 C   0  0  0  0  0  0  0  0  0  0  0  0
    0.0130    3.6560   -9.6200 C   0  0  0  0  0  0  0  0  0  0  0  0
    0.5420    3.7800   -8.2540 N   0  0  0  0  0  0  0  0  0  0  0  0
   -0.5740    3.8650   -7.3020 C   0  0  0  0  0  0  0  0  0  0  0  0
   -0.0770    3.9670   -5.8480 C   0  0  0  0  0  0  0  0  0  0  0  0
    0.8920    2.9060   -5.5370 N   0  0  0  0  0  0  0  0  0  0  0  0
    1.9610    2.6990   -6.5240 C   0  0  0  0  0  0  0  0  0  0  0  0
    1.4070    2.6290   -7.9590 C   0  0  0  0  0  0  0  0  0  0  0  0
    2.5550    2.5690   -8.9630 C   0  0  0  0  0  0  0  0  0  0  0  0
    0.8000    2.1300   -4.3580 C   0  0  0  0  0  0  0  0  0  0  0  0
    0.8610    2.7510   -3.1040 C   0  0  0  0  0  0  0  0  0  0  0  0
    0.7700    1.9840   -1.9370 C   0  0  0  0  0  0  0  0  0  0  0  0
    0.6190    0.5940   -2.0230 C   0  0  0  0  0  0  0  0  0  0  0  0
    0.5590   -0.0270   -3.2760 C   0  0  0  0  0  0  0  0  0  0  0  0
    0.6490    0.7410   -4.4440 C   0  0  0  0  0  0  0  0  0  0  0  0
    0.5220   -0.2340   -0.7640 C   0  0  0  0  0  0  0  0  0  0  0  0
   -0.6840    0.2390   -0.0700 N   0  0  0  0  0  0  0  0  0  0  0  0
   -0.5350    1.5570    0.5650 C   0  0  0  0  0  0  0  0  0  0  0  0
    0.6200    1.5780    1.5830 C   0  0  0  0  0  0  0  0  0  0  0  0
    1.8570    0.8630    1.0930 C   0  0  0  0  0  0  0  0  0  0  0  0
    3.0650    1.0680    1.7680 C   0  0  0  0  0  0  0  0  0  0  0  0
    4.2280    0.4190    1.3360 C   0  0  0  0  0  0  0  0  0  0  0  0
    5.4110    0.6200    1.9970 O   0  0  0  0  0  0  0  0  0  0  0  0
    4.1820   -0.4360    0.2280 C   0  0  0  0  0  0  0  0  0  0  0  0
    2.9730   -0.6410   -0.4470 C   0  0  0  0  0  0  0  0  0  0  0  0
    1.8100    0.0080   -0.0150 C   0  0  0  0  0  0  0  0  0  0  0  0
   -1.8840   -0.5090   -0.0160 C   0  0  0  0  0  0  0  0  0  0  0  0
   -2.5530   -0.8440   -1.1990 C   0  0  0  0  0  0  0  0  0  0  0  0
   -3.7410   -1.5840   -1.1460 C   0  0  0  0  0  0  0  0  0  0  0  0
   -4.2590   -1.9890    0.0900 C   0  0  0  0  0  0  0  0  0  0  0  0
   -3.5900   -1.6530    1.2730 C   0  0  0  0  0  0  0  0  0  0  0  0
   -2.4020   -0.9130    1.2200 C   0  0  0  0  0  0  0  0  0  0  0  0
   -2.0220    3.4270   -8.9670 H   0  0  0  0  0  0  0  0  0  0  0  0
   -1.6980    2.7980  -10.5970 H   0  0  0  0  0  0  0  0  0  0  0  0
   -1.1390    1.8990   -9.1710 H   0  0  0  0  0  0  0  0  0  0  0  0
   -0.1540    4.6480  -10.0360 H   0  0  0  0  0  0  0  0  0  0  0  0
    0.7290    3.1200  -10.2390 H   0  0  0  0  0  0  0  0  0  0  0  0
   -1.2060    2.9860   -7.4080 H   0  0  0  0  0  0  0  0  0  0  0  0
   -1.1850    4.7330   -7.5380 H   0  0  0  0  0  0  0  0  0  0  0  0
    0.3860    4.9390   -5.6910 H   0  0  0  0  0  0  0  0  0  0  0  0
   -0.9250    3.8930   -5.1700 H   0  0  0  0  0  0  0  0  0  0  0  0
    2.6810    3.5110   -6.4520 H   0  0  0  0  0  0  0  0  0  0  0  0
    2.4900    1.7760   -6.2940 H   0  0  0  0  0  0  0  0  0  0  0  0
    0.8530    1.7030   -8.0980 H   0  0  0  0  0  0  0  0  0  0  0  0
    3.4170    3.0970   -8.5610 H   0  0  0  0  0  0  0  0  0  0  0  0
    2.8200    1.5300   -9.1490 H   0  0  0  0  0  0  0  0  0  0  0  0
    2.2460    3.0370   -9.8950 H   0  0  0  0  0  0  0  0  0  0  0  0
    0.9770    3.8230   -3.0380 H   0  0  0  0  0  0  0  0  0  0  0  0
    0.8170    2.4630   -0.9710 H   0  0  0  0  0  0  0  0  0  0  0  0
    0.4420   -1.0990   -3.3430 H   0  0  0  0  0  0  0  0  0  0  0  0
    0.6020    0.2620   -5.4100 H   0  0  0  0  0  0  0  0  0  0  0  0
    0.4300   -1.2880   -1.0180 H   0  0  0  0  0  0  0  0  0  0  0  0
   -1.4460    1.7260    1.1340 H   0  0  0  0  0  0  0  0  0  0  0  0
   -0.3140    2.2930   -0.2050 H   0  0  0  0  0  0  0  0  0  0  0  0
    0.2700    1.0130    2.4450 H   0  0  0  0  0  0  0  0  0  0  0  0
    0.8800    2.6170    1.7730 H   0  0  0  0  0  0  0  0  0  0  0  0
    3.1010    1.7280    2.6230 H   0  0  0  0  0  0  0  0  0  0  0  0
    5.2030    0.8960    2.9040 H   0  0  0  0  0  0  0  0  0  0  0  0
    5.0780   -0.9370   -0.1050 H   0  0  0  0  0  0  0  0  0  0  0  0
    2.9370   -1.3000   -1.3020 H   0  0  0  0  0  0  0  0  0  0  0  0
   -2.1540   -0.5320   -2.1530 H   0  0  0  0  0  0  0  0  0  0  0  0
   -4.2570   -1.8430   -2.0590 H   0  0  0  0  0  0  0  0  0  0  0  0
   -5.1750   -2.5590    0.1310 H   0  0  0  0  0  0  0  0  0  0  0  0
   -3.9890   -1.9650    2.2260 H   0  0  0  0  0  0  0  0  0  0  0  0
   -1.8860   -0.6540    2.1330 H   0  0  0  0  0  0  0  0  0  0  0  0
  1 33  1  0  0  0  0
  1 34  1  0  0  0  0
  1 35  1  0  0  0  0
  1  2  1  0  0  0  0
  2 36  1  0  0  0  0
  2 37  1  0  0  0  0
  2  3  1  0  0  0  0
  3  4  1  0  0  0  0
  4 38  1  0  0  0  0
  4 39  1  0  0  0  0
  4  5  1  0  0  0  0
  5 40  1  0  0  0  0
  5 41  1  0  0  0  0
  5  6  1  0  0  0  0
  6  7  1  0  0  0  0
  7 42  1  0  0  0  0
  7 43  1  0  0  0  0
  7  8  1  0  0  0  0
  8  3  1  0  0  0  0
  8 44  1  0  0  0  0
  8  9  1  0  0  0  0
  9 45  1  0  0  0  0
  9 46  1  0  0  0  0
  9 47  1  0  0  0  0
  6 10  1  0  0  0  0
 10 11  2  0  0  0  0
 11 48  1  0  0  0  0
 11 12  1  0  0  0  0
 12 49  1  0  0  0  0
 12 13  2  0  0  0  0
 13 14  1  0  0  0  0
 14 50  1  0  0  0  0
 14 15  2  0  0  0  0
 15 10  1  0  0  0  0
 15 51  1  0  0  0  0
 13 16  1  0  0  0  0
 16 52  1  0  0  0  0
 16 17  1  0  0  0  0
 17 18  1  0  0  0  0
 18 53  1  0  0  0  0
 18 54  1  0  0  0  0
 18 19  1  0  0  0  0
 19 55  1  0  0  0  0
 19 56  1  0  0  0  0
 19 20  1  0  0  0  0
 20 21  1  0  0  0  0
 21 57  1  0  0  0  0
 21 22  2  0  0  0  0
 22 23  1  0  0  0  0
 23 58  1  0  0  0  0
 22 24  1  0  0  0  0
 24 59  1  0  0  0  0
 24 25  2  0  0  0  0
 25 60  1  0  0  0  0
 25 26  1  0  0  0  0
 26 16  1  0  0  0  0
 26 20  2  0  0  0  0
 17 27  1  0  0  0  0
 27 28  2  0  0  0  0
 28 61  1  0  0  0  0
 28 29  1  0  0  0  0
 29 62  1  0  0  0  0
 29 30  2  0  0  0  0
 30 63  1  0  0  0  0
 30 31  1  0  0  0  0
 31 64  1  0  0  0  0
 31 32  2  0  0  0  0
 32 27  1  0  0  0  0
 32 65  1  0  0  0  0
M  END
>  <LOGBIO>
7.1900

>  <PRED_LOGBIO>
6.6700

>  <XV_RES>
0.6540

>  <WHL_TMPL>
1

>  <ANCH>
1-3;48-47

$$$$
ROW29
  -MTS-   01071501583D 0   0.00000     0.00000     0

 35 38  0  0  0  0  0  0  0  0999 V2000
   -1.7410    1.2700    2.0210 C   0  0  0  0  0  0  0  0  0  0  0  0
   -0.4600    1.0910    1.2120 C   0  0  0  0  0  0  0  0  0  0  0  0
   -0.6180    0.7640   -0.2720 C   0  0  0  0  0  0  0  0  0  0  0  0
   -2.1020    1.0330   -0.5820 C   0  0  0  0  0  0  0  0  0  0  0  0
   -2.4150    2.5350   -0.4500 C   0  0  0  0  0  0  0  0  0  0  0  0
   -1.4650    3.3750   -1.2690 C   0  0  0  0  0  0  0  0  0  0  0  0
   -1.7960    4.4780   -1.7010 O   0  0  0  0  0  0  0  0  0  0  0  0
   -0.1180    2.8190   -1.5310 C   0  0  0  0  0  0  0  0  0  0  0  0
    0.3100    1.6270   -1.0930 C   0  0  0  0  0  0  0  0  0  0  0  0
    1.5180    0.8210   -1.3770 C   0  0  0  0  0  0  0  0  0  0  0  0
    2.7590    1.2160   -1.8920 C   0  0  0  0  0  0  0  0  0  0  0  0
    3.7720    0.2680   -2.0810 C   0  0  0  0  0  0  0  0  0  0  0  0
    3.5440   -1.0740   -1.7550 C   0  0  0  0  0  0  0  0  0  0  0  0
    4.3640   -2.2240   -1.8370 N   0  0  0  0  0  0  0  0  0  0  0  0
    3.5860   -3.3480   -1.3550 N   0  0  0  0  0  0  0  0  0  0  0  0
    2.3850   -2.9280   -1.0030 C   0  0  0  0  0  0  0  0  0  0  0  0
    1.3940   -3.7000   -0.5090 F   0  0  0  0  0  0  0  0  0  0  0  0
    2.3030   -1.4690   -1.2400 C   0  0  0  0  0  0  0  0  0  0  0  0
    1.2900   -0.5210   -1.0520 C   0  0  0  0  0  0  0  0  0  0  0  0
   -0.1160   -0.6710   -0.5230 C   0  0  0  0  0  0  0  0  0  0  0  0
    1.0740    3.8560   -2.5500 Br  0  0  0  0  0  0  0  0  0  0  0  0
   -2.3240    0.3520    1.9850 H   0  0  0  0  0  0  0  0  0  0  0  0
   -1.4890    1.4970    3.0550 H   0  0  0  0  0  0  0  0  0  0  0  0
   -2.3240    2.0870    1.6020 H   0  0  0  0  0  0  0  0  0  0  0  0
    0.0310    0.2210    1.6440 H   0  0  0  0  0  0  0  0  0  0  0  0
    0.1040    2.0190    1.2840 H   0  0  0  0  0  0  0  0  0  0  0  0
   -2.6770    0.5280    0.1920 H   0  0  0  0  0  0  0  0  0  0  0  0
   -2.2980    0.7300   -1.6080 H   0  0  0  0  0  0  0  0  0  0  0  0
   -2.2340    2.7950    0.5900 H   0  0  0  0  0  0  0  0  0  0  0  0
   -3.4260    2.7030   -0.8170 H   0  0  0  0  0  0  0  0  0  0  0  0
    2.9340    2.2510   -2.1430 H   0  0  0  0  0  0  0  0  0  0  0  0
    4.7290    0.5730   -2.4770 H   0  0  0  0  0  0  0  0  0  0  0  0
    5.3170   -2.2560   -2.1710 H   0  0  0  0  0  0  0  0  0  0  0  0
   -0.7230   -1.0970   -1.3180 H   0  0  0  0  0  0  0  0  0  0  0  0
   -0.0890   -1.2050    0.4250 H   0  0  0  0  0  0  0  0  0  0  0  0
  1 22  1  0  0  0  0
  1 23  1  0  0  0  0
  1 24  1  0  0  0  0
  1  2  1  0  0  0  0
  2 25  1  0  0  0  0
  2 26  1  0  0  0  0
  2  3  1  0  0  0  0
  3  4  1  0  0  0  0
  4 27  1  0  0  0  0
  4 28  1  0  0  0  0
  4  5  1  0  0  0  0
  5 29  1  0  0  0  0
  5 30  1  0  0  0  0
  5  6  1  0  0  0  0
  6  7  2  0  0  0  0
  6  8  1  0  0  0  0
  8  9  2  0  0  0  0
  9  3  1  0  0  0  0
  9 10  1  0  0  0  0
 10 11  2  0  0  0  0
 11 31  1  0  0  0  0
 11 12  1  0  0  0  0
 12 32  1  0  0  0  0
 12 13  2  0  0  0  0
 13 14  1  0  0  0  0
 14 33  1  0  0  0  0
 14 15  1  0  0  0  0
 15 16  2  0  0  0  0
 16 17  1  0  0  0  0
 16 18  1  0  0  0  0
 18 13  1  0  0  0  0
 18 19  2  0  0  0  0
 19 10  1  0  0  0  0
 19 20  1  0  0  0  0
 20  3  1  0  0  0  0
 20 34  1  0  0  0  0
 20 35  1  0  0  0  0
  8 21  1  0  0  0  0
M  END
>  <LOGBIO>
6.7100

>  <PRED_LOGBIO>
6.0600

>  <XV_RES>
0.8010

>  <WHL_TMPL>
1

>  <ANCH>
8-11;5-8

$$$$
ROW30
  -MTS-   01071501583D 0   0.00000     0.00000     0

 65 69  0  0  1  0  0  0  0  0999 V2000
   -6.6610    2.6130   -2.6840 O   0  0  0  0  0  0  0  0  0  0  0  0
   -5.3000    2.4950   -2.5880 C   0  0  0  0  0  0  0  0  0  0  0  0
   -4.4930    3.6370   -2.6390 C   0  0  0  0  0  0  0  0  0  0  0  0
   -3.1010    3.5160   -2.5410 C   0  0  0  0  0  0  0  0  0  0  0  0
   -2.5170    2.2520   -2.3930 C   0  0  0  0  0  0  0  0  0  0  0  0
   -1.0170    2.1220   -2.2880 C   0  0  0  0  0  0  0  0  0  0  0  0
   -0.6000    2.2050   -0.8200 C   0  0  1  0  0  0  0  0  0  0  0  0
    1.0770    2.9110   -0.8050 S   0  0  0  0  0  0  0  0  0  0  0  0
    2.1750    1.6160   -0.3030 C   0  0  0  0  0  0  0  0  0  0  0  0
    3.4730    1.7940    0.1910 C   0  0  0  0  0  0  0  0  0  0  0  0
    4.2420    0.6830    0.5550 C   0  0  0  0  0  0  0  0  0  0  0  0
    5.5120    0.8570    1.0380 O   0  0  0  0  0  0  0  0  0  0  0  0
    3.7130   -0.6070    0.4260 C   0  0  0  0  0  0  0  0  0  0  0  0
    2.4150   -0.7850   -0.0670 C   0  0  0  0  0  0  0  0  0  0  0  0
    1.6460    0.3270   -0.4310 C   0  0  0  0  0  0  0  0  0  0  0  0
    0.4060   -0.0310   -0.8910 O   0  0  0  0  0  0  0  0  0  0  0  0
   -0.6180    0.7610   -0.2840 C   0  0  1  0  0  0  0  0  0  0  0  0
   -1.9700    0.1360   -0.5340 C   0  0  0  0  0  0  0  0  0  0  0  0
   -2.8810    0.7590   -1.3960 C   0  0  0  0  0  0  0  0  0  0  0  0
   -4.1340    0.1800   -1.6280 C   0  0  0  0  0  0  0  0  0  0  0  0
   -4.4770   -1.0230   -0.9970 C   0  0  0  0  0  0  0  0  0  0  0  0
   -5.7030   -1.5900   -1.2240 O   0  0  0  0  0  0  0  0  0  0  0  0
   -6.8290   -0.7720   -0.8970 C   0  0  0  0  0  0  0  0  0  0  0  0
   -8.1180   -1.5350   -1.2020 C   0  0  0  0  0  0  0  0  0  0  0  0
   -9.2760   -0.6940   -0.8650 N   0  0  0  0  0  0  0  0  0  0  0  0
   -9.6620    0.1010   -2.0400 C   0  0  0  0  0  0  0  0  0  0  0  0
  -10.8540    1.0220   -1.7170 C   0  0  0  0  0  0  0  0  0  0  0  0
  -12.0420    0.2240   -1.1500 C   0  0  0  0  0  0  0  0  0  0  0  0
  -11.6000   -0.6960    0.0030 C   0  0  0  0  0  0  0  0  0  0  0  0
  -10.3780   -1.5440   -0.3930 C   0  0  0  0  0  0  0  0  0  0  0  0
   -3.5660   -1.6460   -0.1360 C   0  0  0  0  0  0  0  0  0  0  0  0
   -2.3130   -1.0660    0.0960 C   0  0  0  0  0  0  0  0  0  0  0  0
   -3.3250    1.1100   -2.3420 C   0  0  0  0  0  0  0  0  0  0  0  0
   -4.7160    1.2310   -2.4400 C   0  0  0  0  0  0  0  0  0  0  0  0
   -6.9510    2.5630   -3.6080 H   0  0  0  0  0  0  0  0  0  0  0  0
   -4.9430    4.6120   -2.7540 H   0  0  0  0  0  0  0  0  0  0  0  0
   -2.4780    4.3980   -2.5810 H   0  0  0  0  0  0  0  0  0  0  0  0
   -0.5430    2.9270   -2.8450 H   0  0  0  0  0  0  0  0  0  0  0  0
   -0.7060    1.1640   -2.6990 H   0  0  0  0  0  0  0  0  0  0  0  0
   -1.2530    2.8590   -0.2460 H   0  0  0  0  0  0  0  0  0  0  0  0
    3.8810    2.7890    0.2900 H   0  0  0  0  0  0  0  0  0  0  0  0
    5.6050    0.4670    1.9210 H   0  0  0  0  0  0  0  0  0  0  0  0
    4.3060   -1.4650    0.7070 H   0  0  0  0  0  0  0  0  0  0  0  0
    2.0060   -1.7800   -0.1660 H   0  0  0  0  0  0  0  0  0  0  0  0
   -0.4540    0.8010    0.7910 H   0  0  0  0  0  0  0  0  0  0  0  0
   -2.6170    1.6870   -1.8820 H   0  0  0  0  0  0  0  0  0  0  0  0
   -4.8360    0.6600   -2.2930 H   0  0  0  0  0  0  0  0  0  0  0  0
   -6.7990   -0.5200    0.1610 H   0  0  0  0  0  0  0  0  0  0  0  0
   -6.7990    0.1400   -1.4880 H   0  0  0  0  0  0  0  0  0  0  0  0
   -8.1480   -1.7870   -2.2600 H   0  0  0  0  0  0  0  0  0  0  0  0
   -8.1480   -2.4470   -0.6100 H   0  0  0  0  0  0  0  0  0  0  0  0
   -9.9310   -0.5650   -2.8570 H   0  0  0  0  0  0  0  0  0  0  0  0
   -8.8200    0.7140   -2.3550 H   0  0  0  0  0  0  0  0  0  0  0  0
  -10.5450    1.7750   -0.9940 H   0  0  0  0  0  0  0  0  0  0  0  0
  -11.1660    1.5420   -2.6210 H   0  0  0  0  0  0  0  0  0  0  0  0
  -12.4860   -0.3760   -1.9410 H   0  0  0  0  0  0  0  0  0  0  0  0
  -12.8040    0.9130   -0.7910 H   0  0  0  0  0  0  0  0  0  0  0  0
  -11.3550   -0.0930    0.8750 H   0  0  0  0  0  0  0  0  0  0  0  0
  -12.4220   -1.3530    0.2790 H   0  0  0  0  0  0  0  0  0  0  0  0
  -10.6600   -2.2420   -1.1780 H   0  0  0  0  0  0  0  0  0  0  0  0
  -10.0440   -2.1220    0.4670 H   0  0  0  0  0  0  0  0  0  0  0  0
   -3.8300   -2.5740    0.3490 H   0  0  0  0  0  0  0  0  0  0  0  0
   -1.6110   -1.5460    0.7610 H   0  0  0  0  0  0  0  0  0  0  0  0
   -2.8740    0.1350   -2.2270 H   0  0  0  0  0  0  0  0  0  0  0  0
   -5.3390    0.3500   -2.4000 H   0  0  0  0  0  0  0  0  0  0  0  0
  1 35  1  0  0  0  0
  1  2  1  0  0  0  0
  2  3  2  0  0  0  0
  3 36  1  0  0  0  0
  3  4  1  0  0  0  0
  4 37  1  0  0  0  0
  4  5  2  0  0  0  0
  5  6  1  0  0  0  0
  6 38  1  0  0  0  0
  6 39  1  0  0  0  0
  6  7  1  0  0  0  0
  7 40  1  0  0  0  0
  7  8  1  0  0  0  0
  8  9  1  0  0  0  0
  9 10  1  0  0  0  0
 10 41  1  0  0  0  0
 10 11  2  0  0  0  0
 11 12  1  0  0  0  0
 12 42  1  0  0  0  0
 11 13  1  0  0  0  0
 13 43  1  0  0  0  0
 13 14  2  0  0  0  0
 14 44  1  0  0  0  0
 14 15  1  0  0  0  0
 15  9  2  0  0  0  0
 15 16  1  0  0  0  0
 16 17  1  0  0  0  0
 17  7  1  0  0  0  0
 17 45  1  0  0  0  0
 17 18  1  0  0  0  0
 18 19  2  0  0  0  0
 19 46  1  0  0  0  0
 19 20  1  0  0  0  0
 20 47  1  0  0  0  0
 20 21  2  0  0  0  0
 21 22  1  0  0  0  0
 22 23  1  0  0  0  0
 23 48  1  0  0  0  0
 23 49  1  0  0  0  0
 23 24  1  0  0  0  0
 24 50  1  0  0  0  0
 24 51  1  0  0  0  0
 24 25  1  0  0  0  0
 25 26  1  0  0  0  0
 26 52  1  0  0  0  0
 26 53  1  0  0  0  0
 26 27  1  0  0  0  0
 27 54  1  0  0  0  0
 27 55  1  0  0  0  0
 27 28  1  0  0  0  0
 28 56  1  0  0  0  0
 28 57  1  0  0  0  0
 28 29  1  0  0  0  0
 29 58  1  0  0  0  0
 29 59  1  0  0  0  0
 29 30  1  0  0  0  0
 30 25  1  0  0  0  0
 30 60  1  0  0  0  0
 30 61  1  0  0  0  0
 21 31  1  0  0  0  0
 31 62  1  0  0  0  0
 31 32  2  0  0  0  0
 32 18  1  0  0  0  0
 32 63  1  0  0  0  0
  5 33  1  0  0  0  0
 33 64  1  0  0  0  0
 33 34  2  0  0  0  0
 34  2  1  0  0  0  0
 34 65  1  0  0  0  0
M  END
>  <LOGBIO>
8.5700

>  <PRED_LOGBIO>
7.2100

>  <XV_RES>
2.4240

>  <WHL_TMPL>
1

>  <ANCH>
11-13;27-29

$$$$
ROW31
  -MTS-   01071501583D 0   0.00000     0.00000     0

 44 47  0  0  1  0  0  0  0  0999 V2000
    1.3660    1.0210    2.5300 C   0  0  0  0  0  0  0  0  0  0  0  0
    1.8230    1.5990    1.1940 C   0  0  2  0  0  0  0  0  0  0  0  0
    0.7390    2.6200    0.8010 C   0  0  0  0  0  0  0  0  0  0  0  0
   -0.6460    1.9560    0.6870 C   0  0  0  0  0  0  0  0  0  0  0  0
   -0.6190    0.7610   -0.2840 C   0  0  1  0  0  0  0  0  0  0  0  0
    0.4650   -0.2600    0.1080 C   0  0  1  0  0  0  0  0  0  0  0  0
    0.4100   -1.4880   -0.8200 C   0  0  0  0  0  0  0  0  0  0  0  0
   -0.9540   -2.1920   -0.6970 C   0  0  0  0  0  0  0  0  0  0  0  0
   -2.1270   -1.2420   -0.7270 C   0  0  0  0  0  0  0  0  0  0  0  0
   -3.4000   -1.7770   -0.9560 C   0  0  0  0  0  0  0  0  0  0  0  0
   -4.5170   -0.9340   -0.9920 C   0  0  0  0  0  0  0  0  0  0  0  0
   -5.7030   -1.5900   -1.2240 O   0  0  0  0  0  0  0  0  0  0  0  0
   -4.3610    0.4440   -0.7990 C   0  0  0  0  0  0  0  0  0  0  0  0
   -3.0880    0.9790   -0.5700 C   0  0  0  0  0  0  0  0  0  0  0  0
   -1.9700    0.1360   -0.5340 C   0  0  0  0  0  0  0  0  0  0  0  0
    1.8500    0.4040    0.2220 C   0  0  2  0  0  0  0  0  0  0  0  0
    3.1330   -0.3610    0.5940 C   0  0  0  0  0  0  0  0  0  0  0  0
    4.0490    0.6300    1.3360 C   0  0  0  0  0  0  0  0  0  0  0  0
    3.3020    1.9750    1.3990 C   0  0  2  0  0  0  0  0  0  0  0  0
    3.4430    2.4940    2.7250 O   0  0  0  0  0  0  0  0  0  0  0  0
    0.8260    1.7820    3.0890 H   0  0  0  0  0  0  0  0  0  0  0  0
    2.2340    0.6980    3.1010 H   0  0  0  0  0  0  0  0  0  0  0  0
    0.7120    0.1690    2.3520 H   0  0  0  0  0  0  0  0  0  0  0  0
    0.9940    2.9690   -0.1970 H   0  0  0  0  0  0  0  0  0  0  0  0
    0.6890    3.3790    1.5790 H   0  0  0  0  0  0  0  0  0  0  0  0
   -1.3060    2.6970    0.2430 H   0  0  0  0  0  0  0  0  0  0  0  0
   -0.9280    1.5880    1.6720 H   0  0  0  0  0  0  0  0  0  0  0  0
   -0.3000    1.1710   -1.2400 H   0  0  0  0  0  0  0  0  0  0  0  0
    0.2090   -0.6140    1.1050 H   0  0  0  0  0  0  0  0  0  0  0  0
    1.1560   -2.1890   -0.4520 H   0  0  0  0  0  0  0  0  0  0  0  0
    0.5280   -1.1470   -1.8460 H   0  0  0  0  0  0  0  0  0  0  0  0
   -0.9650   -2.6490    0.2900 H   0  0  0  0  0  0  0  0  0  0  0  0
   -1.0510   -2.8790   -1.5350 H   0  0  0  0  0  0  0  0  0  0  0  0
   -3.5210   -2.8400   -1.1040 H   0  0  0  0  0  0  0  0  0  0  0  0
   -6.4280   -0.9820   -1.0090 H   0  0  0  0  0  0  0  0  0  0  0  0
   -5.2230    1.0950   -0.8270 H   0  0  0  0  0  0  0  0  0  0  0  0
   -2.9670    2.0420   -0.4220 H   0  0  0  0  0  0  0  0  0  0  0  0
    2.0440    0.8340   -0.7580 H   0  0  0  0  0  0  0  0  0  0  0  0
    3.6320   -0.6270   -0.3360 H   0  0  0  0  0  0  0  0  0  0  0  0
    2.8750   -1.1730    1.2690 H   0  0  0  0  0  0  0  0  0  0  0  0
    4.9320    0.7800    0.7180 H   0  0  0  0  0  0  0  0  0  0  0  0
    4.2080    0.2690    2.3500 H   0  0  0  0  0  0  0  0  0  0  0  0
    3.6500    2.6620    0.6300 H   0  0  0  0  0  0  0  0  0  0  0  0
    3.3400    1.7910    3.3850 H   0  0  0  0  0  0  0  0  0  0  0  0
  1 21  1  0  0  0  0
  1 22  1  0  0  0  0
  1 23  1  0  0  0  0
  1  2  1  0  0  0  0
  2  3  1  0  0  0  0
  3 24  1  0  0  0  0
  3 25  1  0  0  0  0
  3  4  1  0  0  0  0
  4 26  1  0  0  0  0
  4 27  1  0  0  0  0
  4  5  1  0  0  0  0
  5 28  1  0  0  0  0
  5  6  1  0  0  0  0
  6 29  1  0  0  0  0
  6  7  1  0  0  0  0
  7 30  1  0  0  0  0
  7 31  1  0  0  0  0
  7  8  1  0  0  0  0
  8 32  1  0  0  0  0
  8 33  1  0  0  0  0
  8  9  1  0  0  0  0
  9 10  1  0  0  0  0
 10 34  1  0  0  0  0
 10 11  2  0  0  0  0
 11 12  1  0  0  0  0
 12 35  1  0  0  0  0
 11 13  1  0  0  0  0
 13 36  1  0  0  0  0
 13 14  2  0  0  0  0
 14 37  1  0  0  0  0
 14 15  1  0  0  0  0
 15  5  1  0  0  0  0
 15  9  2  0  0  0  0
  6 16  1  0  0  0  0
 16  2  1  0  0  0  0
 16 38  1  0  0  0  0
 16 17  1  0  0  0  0
 17 39  1  0  0  0  0
 17 40  1  0  0  0  0
 17 18  1  0  0  0  0
 18 41  1  0  0  0  0
 18 42  1  0  0  0  0
 18 19  1  0  0  0  0
 19  2  1  0  0  0  0
 19 43  1  0  0  0  0
 19 20  1  0  0  0  0
 20 44  1  0  0  0  0
M  END
>  <LOGBIO>
9.1200

>  <PRED_LOGBIO>
8.3500

>  <XV_RES>
0.8090

>  <WHL_TMPL>
1

>  <ANCH>
11-13;12-32

$$$$
ROW32
  -MTS-   01071501583D 0   0.00000     0.00000     0

 28 31  0  0  0  0  0  0  0  0999 V2000
    5.4110    0.6200    1.9970 O   0  0  0  0  0  0  0  0  0  0  0  0
    4.2280    0.4190    1.3360 C   0  0  0  0  0  0  0  0  0  0  0  0
    4.2320   -0.1010    0.0360 C   0  0  0  0  0  0  0  0  0  0  0  0
    3.0230   -0.3060   -0.6390 C   0  0  0  0  0  0  0  0  0  0  0  0
    1.8100    0.0080   -0.0150 C   0  0  0  0  0  0  0  0  0  0  0  0
    0.6210   -0.2050   -0.7080 O   0  0  0  0  0  0  0  0  0  0  0  0
   -0.6120    0.0910   -0.1310 C   0  0  0  0  0  0  0  0  0  0  0  0
   -0.7040    0.5910    1.1080 C   0  0  0  0  0  0  0  0  0  0  0  0
   -2.0430    0.7940    1.4360 O   0  0  0  0  0  0  0  0  0  0  0  0
   -2.8360    0.4060    0.3590 C   0  0  0  0  0  0  0  0  0  0  0  0
   -4.2230    0.4030    0.1670 C   0  0  0  0  0  0  0  0  0  0  0  0
   -4.7610   -0.0520   -1.0430 C   0  0  0  0  0  0  0  0  0  0  0  0
   -3.9130   -0.5040   -2.0610 C   0  0  0  0  0  0  0  0  0  0  0  0
   -4.4400   -0.9490   -3.2440 O   0  0  0  0  0  0  0  0  0  0  0  0
   -2.5260   -0.5010   -1.8690 C   0  0  0  0  0  0  0  0  0  0  0  0
   -1.9880   -0.0460   -0.6590 C   0  0  0  0  0  0  0  0  0  0  0  0
    0.5080    0.8500    1.9180 C   0  0  0  0  0  0  0  0  0  0  0  0
    0.4390    1.3090    3.0570 O   0  0  0  0  0  0  0  0  0  0  0  0
    1.8060    0.5280    1.2850 C   0  0  0  0  0  0  0  0  0  0  0  0
    3.0150    0.7330    1.9600 C   0  0  0  0  0  0  0  0  0  0  0  0
    5.2030    0.8960    2.9030 H   0  0  0  0  0  0  0  0  0  0  0  0
    5.1680   -0.3430   -0.4460 H   0  0  0  0  0  0  0  0  0  0  0  0
    3.0260   -0.7070   -1.6420 H   0  0  0  0  0  0  0  0  0  0  0  0
   -4.8770    0.7520    0.9520 H   0  0  0  0  0  0  0  0  0  0  0  0
   -5.8310   -0.0540   -1.1910 H   0  0  0  0  0  0  0  0  0  0  0  0
   -4.6190   -1.9020   -3.2090 H   0  0  0  0  0  0  0  0  0  0  0  0
   -1.8720   -0.8500   -2.6540 H   0  0  0  0  0  0  0  0  0  0  0  0
    3.0120    1.1340    2.9630 H   0  0  0  0  0  0  0  0  0  0  0  0
  1 21  1  0  0  0  0
  1  2  1  0  0  0  0
  2  3  1  0  0  0  0
  3 22  1  0  0  0  0
  3  4  2  0  0  0  0
  4 23  1  0  0  0  0
  4  5  1  0  0  0  0
  5  6  1  0  0  0  0
  6  7  1  0  0  0  0
  7  8  2  0  0  0  0
  8  9  1  0  0  0  0
  9 10  1  0  0  0  0
 10 11  2  0  0  0  0
 11 24  1  0  0  0  0
 11 12  1  0  0  0  0
 12 25  1  0  0  0  0
 12 13  2  0  0  0  0
 13 14  1  0  0  0  0
 14 26  1  0  0  0  0
 13 15  1  0  0  0  0
 15 27  1  0  0  0  0
 15 16  2  0  0  0  0
 16  7  1  0  0  0  0
 16 10  1  0  0  0  0
  8 17  1  0  0  0  0
 17 18  2  0  0  0  0
 17 19  1  0  0  0  0
 19  5  2  0  0  0  0
 19 20  1  0  0  0  0
 20  2  2  0  0  0  0
 20 28  1  0  0  0  0
M  END
>  <LOGBIO>
6.7400

>  <PRED_LOGBIO>
6.2700

>  <XV_RES>
0.6370

>  <WHL_TMPL>
1

>  <ANCH>
1-3;1-3

$$$$
ROW33
  -MTS-   01071501583D 0   0.00000     0.00000     0

 46 50  0  0  0  0  0  0  0  0999 V2000
   -1.3820   -1.0730   -2.6750 C   0  0  0  0  0  0  0  0  0  0  0  0
   -2.2920   -0.6710   -1.5940 N   0  0  0  0  0  0  0  0  0  0  0  0
   -3.6070   -1.0380   -1.4740 C   0  0  0  0  0  0  0  0  0  0  0  0
   -4.4930   -2.0790   -2.5990 S   0  0  0  0  0  0  0  0  0  0  0  0
   -4.3280   -3.8150   -2.0770 C   0  0  0  0  0  0  0  0  0  0  0  0
   -5.0840   -4.7030   -3.0360 C   0  0  0  0  0  0  0  0  0  0  0  0
   -4.4710   -5.2060   -4.1160 C   0  0  0  0  0  0  0  0  0  0  0  0
   -5.2360   -6.0730   -5.0390 C   0  0  0  0  0  0  0  0  0  0  0  0
   -4.7090   -6.5540   -6.0410 O   0  0  0  0  0  0  0  0  0  0  0  0
   -6.5120   -6.3170   -4.7520 N   0  0  0  0  0  0  0  0  0  0  0  0
   -7.2160   -7.1210   -5.6090 C   0  0  0  0  0  0  0  0  0  0  0  0
   -8.5060   -7.4190   -5.3980 C   0  0  0  0  0  0  0  0  0  0  0  0
   -9.4290   -8.5270   -6.6040 Br  0  0  0  0  0  0  0  0  0  0  0  0
   -9.1980   -6.8720   -4.2100 C   0  0  0  0  0  0  0  0  0  0  0  0
   -8.5220   -6.0850   -3.3630 C   0  0  0  0  0  0  0  0  0  0  0  0
   -7.0990   -5.7820   -3.6370 C   0  0  0  0  0  0  0  0  0  0  0  0
   -6.4310   -5.0070   -2.8030 N   0  0  0  0  0  0  0  0  0  0  0  0
   -4.1030   -0.4880   -0.3820 N   0  0  0  0  0  0  0  0  0  0  0  0
   -3.0360    0.2780    0.2320 N   0  0  0  0  0  0  0  0  0  0  0  0
   -1.9700    0.1360   -0.5340 C   0  0  0  0  0  0  0  0  0  0  0  0
   -0.3910    0.8110   -0.4910 C   0  0  0  0  0  0  0  0  0  0  0  0
    0.5480   -0.4060   -0.3950 C   0  0  0  0  0  0  0  0  0  0  0  0
    1.8510    0.0200    0.0130 O   0  0  0  0  0  0  0  0  0  0  0  0
    1.8780    0.9350    1.0320 C   0  0  0  0  0  0  0  0  0  0  0  0
    3.0870    1.1400    1.7070 C   0  0  0  0  0  0  0  0  0  0  0  0
    3.1560    2.0670    2.7540 C   0  0  0  0  0  0  0  0  0  0  0  0
    2.0150    2.7880    3.1260 C   0  0  0  0  0  0  0  0  0  0  0  0
    0.8060    2.5830    2.4510 C   0  0  0  0  0  0  0  0  0  0  0  0
    0.7370    1.6560    1.4040 C   0  0  0  0  0  0  0  0  0  0  0  0
   -0.4640    1.4840    0.7680 O   0  0  0  0  0  0  0  0  0  0  0  0
   -1.9510   -1.2300   -3.5890 H   0  0  0  0  0  0  0  0  0  0  0  0
   -0.8770   -1.9970   -2.3990 H   0  0  0  0  0  0  0  0  0  0  0  0
   -0.6430   -0.2910   -2.8370 H   0  0  0  0  0  0  0  0  0  0  0  0
   -4.7370   -3.9320   -1.0750 H   0  0  0  0  0  0  0  0  0  0  0  0
   -3.2770   -4.0950   -2.0750 H   0  0  0  0  0  0  0  0  0  0  0  0
   -3.4330   -4.9810   -4.3100 H   0  0  0  0  0  0  0  0  0  0  0  0
   -6.7190   -7.5240   -6.4790 H   0  0  0  0  0  0  0  0  0  0  0  0
  -10.2370   -7.1050   -4.0280 H   0  0  0  0  0  0  0  0  0  0  0  0
   -9.0090   -5.6760   -2.4900 H   0  0  0  0  0  0  0  0  0  0  0  0
   -0.2070    1.4430   -1.3580 H   0  0  0  0  0  0  0  0  0  0  0  0
    0.6500   -0.8030   -1.4030 H   0  0  0  0  0  0  0  0  0  0  0  0
    0.1400   -1.0880    0.3480 H   0  0  0  0  0  0  0  0  0  0  0  0
    3.9670    0.5830    1.4200 H   0  0  0  0  0  0  0  0  0  0  0  0
    4.0880    2.2250    3.2750 H   0  0  0  0  0  0  0  0  0  0  0  0
    2.0680    3.5030    3.9340 H   0  0  0  0  0  0  0  0  0  0  0  0
   -0.0740    3.1400    2.7380 H   0  0  0  0  0  0  0  0  0  0  0  0
  1 31  1  0  0  0  0
  1 32  1  0  0  0  0
  1 33  1  0  0  0  0
  1  2  1  0  0  0  0
  2  3  1  0  0  0  0
  3  4  1  0  0  0  0
  4  5  1  0  0  0  0
  5 34  1  0  0  0  0
  5 35  1  0  0  0  0
  5  6  1  0  0  0  0
  6  7  2  0  0  0  0
  7 36  1  0  0  0  0
  7  8  1  0  0  0  0
  8  9  2  0  0  0  0
  8 10  1  0  0  0  0
 10 11  1  0  0  0  0
 11 37  1  0  0  0  0
 11 12  2  0  0  0  0
 12 13  1  0  0  0  0
 12 14  1  0  0  0  0
 14 38  1  0  0  0  0
 14 15  2  0  0  0  0
 15 39  1  0  0  0  0
 15 16  1  0  0  0  0
 16 10  1  0  0  0  0
 16 17  2  0  0  0  0
 17  6  1  0  0  0  0
  3 18  2  0  0  0  0
 18 19  1  0  0  0  0
 19 20  2  0  0  0  0
 20  2  1  0  0  0  0
 20 21  1  0  0  0  0
 21 40  1  0  0  0  0
 21 22  1  0  0  0  0
 22 41  1  0  0  0  0
 22 42  1  0  0  0  0
 22 23  1  0  0  0  0
 23 24  1  0  0  0  0
 24 25  1  0  0  0  0
 25 43  1  0  0  0  0
 25 26  2  0  0  0  0
 26 44  1  0  0  0  0
 26 27  1  0  0  0  0
 27 45  1  0  0  0  0
 27 28  2  0  0  0  0
 28 46  1  0  0  0  0
 28 29  1  0  0  0  0
 29 24  2  0  0  0  0
 29 30  1  0  0  0  0
 30 21  1  0  0  0  0
M  END
>  <LOGBIO>
4.6000

>  <PRED_LOGBIO>
4.1500

>  <XV_RES>
0.2980

>  <WHL_TMPL>
1

>  <ANCH>
4-6;37-36

$$$$
ROW34
  -MTS-   01071501583D 0   0.00000     0.00000     0

 37 38  0  0  0  0  0  0  0  0999 V2000
   -8.1620   -3.0950    2.9890 O   0  0  0  0  0  0  0  0  0  0  0  0
   -7.5660   -2.9860    4.0590 C   0  0  0  0  0  0  0  0  0  0  0  0
   -6.1700   -2.4090    4.0900 C   0  0  0  0  0  0  0  0  0  0  0  0
   -5.7660   -2.0680    2.7620 O   0  0  0  0  0  0  0  0  0  0  0  0
   -4.5380   -1.5340    2.5900 C   0  0  0  0  0  0  0  0  0  0  0  0
   -3.8100   -1.3570    3.5530 O   0  0  0  0  0  0  0  0  0  0  0  0
   -4.0650   -1.1570    1.2070 C   0  0  0  0  0  0  0  0  0  0  0  0
   -2.6520   -0.5800    1.2910 C   0  0  0  0  0  0  0  0  0  0  0  0
   -2.1790   -0.2030   -0.0920 C   0  0  0  0  0  0  0  0  0  0  0  0
   -2.8740   -0.4640   -1.0720 O   0  0  0  0  0  0  0  0  0  0  0  0
   -0.8780    0.4810   -0.2680 C   0  0  0  0  0  0  0  0  0  0  0  0
    0.2950    0.1510    0.2890 C   0  0  0  0  0  0  0  0  0  0  0  0
    1.4450    1.0140   -0.0620 C   0  0  0  0  0  0  0  0  0  0  0  0
    1.1850    2.0290   -0.8980 C   0  0  0  0  0  0  0  0  0  0  0  0
   -0.5440    1.9090   -1.2600 S   0  0  0  0  0  0  0  0  0  0  0  0
   -8.1490   -3.3760    5.1880 N   0  0  0  0  0  0  0  0  0  0  0  0
   -9.5080   -3.9370    5.1580 C   0  0  0  0  0  0  0  0  0  0  0  0
   -9.9350   -4.2980    6.5610 C   0  0  0  0  0  0  0  0  0  0  0  0
   -9.7310   -5.5300    7.1780 O   0  0  0  0  0  0  0  0  0  0  0  0
  -10.2640   -5.4720    8.4640 C   0  0  0  0  0  0  0  0  0  0  0  0
  -10.7870   -4.2540    8.6610 C   0  0  0  0  0  0  0  0  0  0  0  0
  -10.5710   -3.4850    7.4150 C   0  0  0  0  0  0  0  0  0  0  0  0
   -6.1610   -1.5170    4.7130 H   0  0  0  0  0  0  0  0  0  0  0  0
   -5.4830   -3.1460    4.5010 H   0  0  0  0  0  0  0  0  0  0  0  0
   -4.7360   -0.4120    0.7850 H   0  0  0  0  0  0  0  0  0  0  0  0
   -4.0580   -2.0410    0.5720 H   0  0  0  0  0  0  0  0  0  0  0  0
   -1.9810   -1.3250    1.7140 H   0  0  0  0  0  0  0  0  0  0  0  0
   -2.6590    0.3040    1.9260 H   0  0  0  0  0  0  0  0  0  0  0  0
    0.3950   -0.6940    0.9530 H   0  0  0  0  0  0  0  0  0  0  0  0
    2.4350    0.8360    0.3310 H   0  0  0  0  0  0  0  0  0  0  0  0
    1.8820    2.7640   -1.2710 H   0  0  0  0  0  0  0  0  0  0  0  0
   -7.6590   -3.2870    6.0670 H   0  0  0  0  0  0  0  0  0  0  0  0
   -9.5170   -4.8300    4.5350 H   0  0  0  0  0  0  0  0  0  0  0  0
  -10.1950   -3.2010    4.7480 H   0  0  0  0  0  0  0  0  0  0  0  0
  -10.2580   -6.2770    9.1840 H   0  0  0  0  0  0  0  0  0  0  0  0
  -11.2730   -3.9010    9.5580 H   0  0  0  0  0  0  0  0  0  0  0  0
  -10.8690   -2.4640    7.2300 H   0  0  0  0  0  0  0  0  0  0  0  0
  1  2  2  0  0  0  0
  2  3  1  0  0  0  0
  3 23  1  0  0  0  0
  3 24  1  0  0  0  0
  3  4  1  0  0  0  0
  4  5  1  0  0  0  0
  5  6  2  0  0  0  0
  5  7  1  0  0  0  0
  7 25  1  0  0  0  0
  7 26  1  0  0  0  0
  7  8  1  0  0  0  0
  8 27  1  0  0  0  0
  8 28  1  0  0  0  0
  8  9  1  0  0  0  0
  9 10  2  0  0  0  0
  9 11  1  0  0  0  0
 11 12  2  0  0  0  0
 12 29  1  0  0  0  0
 12 13  1  0  0  0  0
 13 30  1  0  0  0  0
 13 14  2  0  0  0  0
 14 31  1  0  0  0  0
 14 15  1  0  0  0  0
 15 11  1  0  0  0  0
  2 16  1  0  0  0  0
 16 32  1  0  0  0  0
 16 17  1  0  0  0  0
 17 33  1  0  0  0  0
 17 34  1  0  0  0  0
 17 18  1  0  0  0  0
 18 19  1  0  0  0  0
 19 20  1  0  0  0  0
 20 35  1  0  0  0  0
 20 21  2  0  0  0  0
 21 36  1  0  0  0  0
 21 22  1  0  0  0  0
 22 18  2  0  0  0  0
 22 37  1  0  0  0  0
M  END
>  <LOGBIO>
4.9200

>  <PRED_LOGBIO>
4.7800

>  <XV_RES>
0.1270

>  <WHL_TMPL>
2

>  <ANCH>
11-12;17-15

$$$$
ROW35
  -MTS-   01071501583D 0   0.00000     0.00000     0

 41 45  0  0  0  0  0  0  0  0999 V2000
   -2.2130   -1.2410    0.5390 O   0  0  0  0  0  0  0  0  0  0  0  0
   -2.1520   -0.1890   -0.0960 C   0  0  0  0  0  0  0  0  0  0  0  0
   -3.2560    0.3330   -0.6240 N   0  0  0  0  0  0  0  0  0  0  0  0
   -4.4990   -0.3210   -0.4550 C   0  0  0  0  0  0  0  0  0  0  0  0
   -5.3050   -0.0170    0.6480 C   0  0  0  0  0  0  0  0  0  0  0  0
   -6.5360   -0.6640    0.8150 C   0  0  0  0  0  0  0  0  0  0  0  0
   -6.9590   -1.6140   -0.1210 C   0  0  0  0  0  0  0  0  0  0  0  0
   -6.1530   -1.9180   -1.2250 C   0  0  0  0  0  0  0  0  0  0  0  0
   -4.9230   -1.2710   -1.3920 C   0  0  0  0  0  0  0  0  0  0  0  0
   -6.6010   -2.9230   -2.2150 C   0  0  0  0  0  0  0  0  0  0  0  0
   -6.8090   -2.7100   -3.5210 C   0  0  0  0  0  0  0  0  0  0  0  0
   -7.2150   -3.8900   -4.0840 N   0  0  0  0  0  0  0  0  0  0  0  0
   -7.5540   -4.2200   -5.3700 C   0  0  0  0  0  0  0  0  0  0  0  0
   -7.9310   -5.4600   -5.7090 C   0  0  0  0  0  0  0  0  0  0  0  0
   -7.9700   -6.4770   -4.6350 C   0  0  0  0  0  0  0  0  0  0  0  0
   -7.6410   -6.1430   -3.4010 N   0  0  0  0  0  0  0  0  0  0  0  0
   -7.2530   -4.8340   -3.0920 C   0  0  0  0  0  0  0  0  0  0  0  0
   -6.8850   -4.2690   -1.9570 N   0  0  0  0  0  0  0  0  0  0  0  0
   -0.8520    0.4950   -0.2720 C   0  0  0  0  0  0  0  0  0  0  0  0
   -0.7680    1.6460   -1.0640 C   0  0  0  0  0  0  0  0  0  0  0  0
    0.4630    2.2920   -1.2310 C   0  0  0  0  0  0  0  0  0  0  0  0
    1.6090    1.7870   -0.6070 C   0  0  0  0  0  0  0  0  0  0  0  0
    2.9110    2.2150   -0.6030 O   0  0  0  0  0  0  0  0  0  0  0  0
    3.5330    1.5610    0.5060 C   0  0  0  0  0  0  0  0  0  0  0  0
    2.7750    0.3600    0.6730 O   0  0  0  0  0  0  0  0  0  0  0  0
    1.5250    0.6360    0.1850 C   0  0  0  0  0  0  0  0  0  0  0  0
    0.2950   -0.0100    0.3530 C   0  0  0  0  0  0  0  0  0  0  0  0
   -3.2060    1.1970   -1.1450 H   0  0  0  0  0  0  0  0  0  0  0  0
   -4.9790    0.7160    1.3710 H   0  0  0  0  0  0  0  0  0  0  0  0
   -7.1580   -0.4300    1.6660 H   0  0  0  0  0  0  0  0  0  0  0  0
   -7.9090   -2.1140    0.0070 H   0  0  0  0  0  0  0  0  0  0  0  0
   -4.3010   -1.5050   -2.2430 H   0  0  0  0  0  0  0  0  0  0  0  0
   -6.6780   -1.7710   -4.0400 H   0  0  0  0  0  0  0  0  0  0  0  0
   -7.5160   -3.4570   -6.1340 H   0  0  0  0  0  0  0  0  0  0  0  0
   -8.1960   -5.7080   -6.7270 H   0  0  0  0  0  0  0  0  0  0  0  0
   -8.2680   -7.4910   -4.8600 H   0  0  0  0  0  0  0  0  0  0  0  0
   -1.6520    2.0360   -1.5460 H   0  0  0  0  0  0  0  0  0  0  0  0
    0.5270    3.1800   -1.8430 H   0  0  0  0  0  0  0  0  0  0  0  0
    3.3790    2.1790    1.3880 H   0  0  0  0  0  0  0  0  0  0  0  0
    4.5640    1.3160    0.2590 H   0  0  0  0  0  0  0  0  0  0  0  0
    0.2300   -0.8980    0.9640 H   0  0  0  0  0  0  0  0  0  0  0  0
  1  2  2  0  0  0  0
  2  3  1  0  0  0  0
  3 28  1  0  0  0  0
  3  4  1  0  0  0  0
  4  5  2  0  0  0  0
  5 29  1  0  0  0  0
  5  6  1  0  0  0  0
  6 30  1  0  0  0  0
  6  7  2  0  0  0  0
  7 31  1  0  0  0  0
  7  8  1  0  0  0  0
  8  9  2  0  0  0  0
  9  4  1  0  0  0  0
  9 32  1  0  0  0  0
  8 10  1  0  0  0  0
 10 11  2  0  0  0  0
 11 33  1  0  0  0  0
 11 12  1  0  0  0  0
 12 13  1  0  0  0  0
 13 34  1  0  0  0  0
 13 14  2  0  0  0  0
 14 35  1  0  0  0  0
 14 15  1  0  0  0  0
 15 36  1  0  0  0  0
 15 16  2  0  0  0  0
 16 17  1  0  0  0  0
 17 12  1  0  0  0  0
 17 18  2  0  0  0  0
 18 10  1  0  0  0  0
  2 19  1  0  0  0  0
 19 20  2  0  0  0  0
 20 37  1  0  0  0  0
 20 21  1  0  0  0  0
 21 38  1  0  0  0  0
 21 22  2  0  0  0  0
 22 23  1  0  0  0  0
 23 24  1  0  0  0  0
 24 39  1  0  0  0  0
 24 40  1  0  0  0  0
 24 25  1  0  0  0  0
 25 26  1  0  0  0  0
 26 22  1  0  0  0  0
 26 27  2  0  0  0  0
 27 19  1  0  0  0  0
 27 41  1  0  0  0  0
M  END
>  <LOGBIO>
5.1800

>  <PRED_LOGBIO>
5.3000

>  <XV_RES>
0.1240

>  <WHL_TMPL>
2

>  <ANCH>
9-11;29-28

$$$$
ROW36
  -MTS-   01071501583D 0   0.00000     0.00000     0

 37 40  0  0  0  0  0  0  0  0999 V2000
   -4.1720    3.4110   -2.4120 N   0  0  0  0  0  0  0  0  0  0  0  0
   -4.5990    2.1520   -2.4480 C   0  0  0  0  0  0  0  0  0  0  0  0
   -5.3570    1.7350   -1.5740 O   0  0  0  0  0  0  0  0  0  0  0  0
   -4.1630    1.2540   -3.5400 C   0  0  0  0  0  0  0  0  0  0  0  0
   -4.9200    1.1330   -4.8060 C   0  0  0  0  0  0  0  0  0  0  0  0
   -6.1830    1.7770   -5.3250 C   0  0  0  0  0  0  0  0  0  0  0  0
   -6.2260    1.4670   -6.8330 C   0  0  0  0  0  0  0  0  0  0  0  0
   -5.2820    0.2560   -6.9510 C   0  0  0  0  0  0  0  0  0  0  0  0
   -4.4170    0.2840   -5.7130 C   0  0  0  0  0  0  0  0  0  0  0  0
   -2.9570   -0.3860   -4.9710 S   0  0  0  0  0  0  0  0  0  0  0  0
   -3.0590    0.5010   -3.4420 C   0  0  0  0  0  0  0  0  0  0  0  0
   -2.1930    0.4320   -2.3830 N   0  0  0  0  0  0  0  0  0  0  0  0
   -1.1480    1.2540   -2.3240 C   0  0  0  0  0  0  0  0  0  0  0  0
   -0.9610    2.0750   -3.2200 O   0  0  0  0  0  0  0  0  0  0  0  0
   -0.2130    1.1790   -1.1800 C   0  0  0  0  0  0  0  0  0  0  0  0
   -0.3360    1.9010    0.0050 O   0  0  0  0  0  0  0  0  0  0  0  0
    0.7250    1.5740    0.8460 C   0  0  0  0  0  0  0  0  0  0  0  0
    1.0700    2.0070    2.1320 C   0  0  0  0  0  0  0  0  0  0  0  0
    2.2170    1.5020    2.7570 C   0  0  0  0  0  0  0  0  0  0  0  0
    3.0180    0.5640    2.0950 C   0  0  0  0  0  0  0  0  0  0  0  0
    2.6730    0.1310    0.8090 C   0  0  0  0  0  0  0  0  0  0  0  0
    1.5260    0.6360    0.1850 C   0  0  0  0  0  0  0  0  0  0  0  0
    0.8820    0.4070   -1.1280 C   0  0  0  0  0  0  0  0  0  0  0  0
   -3.5490    3.7540   -3.1300 H   0  0  0  0  0  0  0  0  0  0  0  0
   -4.4690    4.0240   -1.6670 H   0  0  0  0  0  0  0  0  0  0  0  0
   -7.0440    1.3230   -4.8400 H   0  0  0  0  0  0  0  0  0  0  0  0
   -6.1220    2.8540   -5.1820 H   0  0  0  0  0  0  0  0  0  0  0  0
   -5.8720    2.3080   -7.4250 H   0  0  0  0  0  0  0  0  0  0  0  0
   -7.2330    1.2210   -7.1620 H   0  0  0  0  0  0  0  0  0  0  0  0
   -5.8700   -0.6590   -6.9580 H   0  0  0  0  0  0  0  0  0  0  0  0
   -4.6530    0.3750   -7.8310 H   0  0  0  0  0  0  0  0  0  0  0  0
   -2.3470   -0.2430   -1.6480 H   0  0  0  0  0  0  0  0  0  0  0  0
    0.4520    2.7310    2.6430 H   0  0  0  0  0  0  0  0  0  0  0  0
    2.4830    1.8360    3.7490 H   0  0  0  0  0  0  0  0  0  0  0  0
    3.9030    0.1740    2.5770 H   0  0  0  0  0  0  0  0  0  0  0  0
    3.2910   -0.5930    0.2990 H   0  0  0  0  0  0  0  0  0  0  0  0
    1.2300   -0.2600   -1.9020 H   0  0  0  0  0  0  0  0  0  0  0  0
  1 24  1  0  0  0  0
  1 25  1  0  0  0  0
  1  2  1  0  0  0  0
  2  3  2  0  0  0  0
  2  4  1  0  0  0  0
  4  5  1  0  0  0  0
  5  6  1  0  0  0  0
  6 26  1  0  0  0  0
  6 27  1  0  0  0  0
  6  7  1  0  0  0  0
  7 28  1  0  0  0  0
  7 29  1  0  0  0  0
  7  8  1  0  0  0  0
  8 30  1  0  0  0  0
  8 31  1  0  0  0  0
  8  9  1  0  0  0  0
  9  5  2  0  0  0  0
  9 10  1  0  0  0  0
 10 11  1  0  0  0  0
 11  4  2  0  0  0  0
 11 12  1  0  0  0  0
 12 32  1  0  0  0  0
 12 13  1  0  0  0  0
 13 14  2  0  0  0  0
 13 15  1  0  0  0  0
 15 16  1  0  0  0  0
 16 17  1  0  0  0  0
 17 18  2  0  0  0  0
 18 33  1  0  0  0  0
 18 19  1  0  0  0  0
 19 34  1  0  0  0  0
 19 20  2  0  0  0  0
 20 35  1  0  0  0  0
 20 21  1  0  0  0  0
 21 36  1  0  0  0  0
 21 22  2  0  0  0  0
 22 17  1  0  0  0  0
 22 23  1  0  0  0  0
 23 15  2  0  0  0  0
 23 37  1  0  0  0  0
M  END
>  <LOGBIO>
4.6300

>  <PRED_LOGBIO>
4.6200

>  <XV_RES>
-0.1840

>  <WHL_TMPL>
2

>  <ANCH>
36-37;35-33

$$$$
ROW37
  -MTS-   01071501583D 0   0.00000     0.00000     0

 26 28  0  0  0  0  0  0  0  0999 V2000
    5.1900    2.5620   -0.3130 O   0  0  0  0  0  0  0  0  0  0  0  0
    3.9860    1.9290   -0.1500 C   0  0  0  0  0  0  0  0  0  0  0  0
    3.9030    0.7780    0.6420 C   0  0  0  0  0  0  0  0  0  0  0  0
    2.6730    0.1310    0.8100 C   0  0  0  0  0  0  0  0  0  0  0  0
    1.5260    0.6350    0.1860 C   0  0  0  0  0  0  0  0  0  0  0  0
    0.1930    0.2240    0.1630 O   0  0  0  0  0  0  0  0  0  0  0  0
   -0.5070    1.1250   -0.6360 C   0  0  0  0  0  0  0  0  0  0  0  0
    0.3210    2.0460   -1.0910 N   0  0  0  0  0  0  0  0  0  0  0  0
    1.6090    1.7860   -0.6070 C   0  0  0  0  0  0  0  0  0  0  0  0
    2.8390    2.4330   -0.7740 C   0  0  0  0  0  0  0  0  0  0  0  0
   -1.9570    1.0590   -0.9300 C   0  0  0  0  0  0  0  0  0  0  0  0
   -2.8820    1.0110    0.1200 C   0  0  0  0  0  0  0  0  0  0  0  0
   -4.2530    0.9490   -0.1580 C   0  0  0  0  0  0  0  0  0  0  0  0
   -4.6980    0.9350   -1.4850 C   0  0  0  0  0  0  0  0  0  0  0  0
   -6.0400    0.8750   -1.7560 O   0  0  0  0  0  0  0  0  0  0  0  0
   -3.7730    0.9830   -2.5340 C   0  0  0  0  0  0  0  0  0  0  0  0
   -4.3270    0.9660   -4.1840 Cl  0  0  0  0  0  0  0  0  0  0  0  0
   -2.4020    1.0450   -2.2570 C   0  0  0  0  0  0  0  0  0  0  0  0
    5.0120    3.4850   -0.5510 H   0  0  0  0  0  0  0  0  0  0  0  0
    4.7880    0.3890    1.1240 H   0  0  0  0  0  0  0  0  0  0  0  0
    2.6090   -0.7570    1.4210 H   0  0  0  0  0  0  0  0  0  0  0  0
    2.9030    3.3210   -1.3850 H   0  0  0  0  0  0  0  0  0  0  0  0
   -2.5380    1.0220    1.1440 H   0  0  0  0  0  0  0  0  0  0  0  0
   -4.9660    0.9120    0.6520 H   0  0  0  0  0  0  0  0  0  0  0  0
   -6.3380   -0.0450   -1.8300 H   0  0  0  0  0  0  0  0  0  0  0  0
   -1.6880    1.0820   -3.0660 H   0  0  0  0  0  0  0  0  0  0  0  0
  1 19  1  0  0  0  0
  1  2  1  0  0  0  0
  2  3  2  0  0  0  0
  3 20  1  0  0  0  0
  3  4  1  0  0  0  0
  4 21  1  0  0  0  0
  4  5  2  0  0  0  0
  5  6  1  0  0  0  0
  6  7  1  0  0  0  0
  7  8  2  0  0  0  0
  8  9  1  0  0  0  0
  9  5  1  0  0  0  0
  9 10  2  0  0  0  0
 10  2  1  0  0  0  0
 10 22  1  0  0  0  0
  7 11  1  0  0  0  0
 11 12  2  0  0  0  0
 12 23  1  0  0  0  0
 12 13  1  0  0  0  0
 13 24  1  0  0  0  0
 13 14  2  0  0  0  0
 14 15  1  0  0  0  0
 15 25  1  0  0  0  0
 14 16  1  0  0  0  0
 16 17  1  0  0  0  0
 16 18  2  0  0  0  0
 18 11  1  0  0  0  0
 18 26  1  0  0  0  0
M  END
>  <LOGBIO>
5.2800

>  <PRED_LOGBIO>
5.6900

>  <XV_RES>
-0.4760

>  <WHL_TMPL>
2

>  <ANCH>
3-39;3-4

$$$$
ROW38
  -MTS-   01071501583D 0   0.00000     0.00000     0

 35 36  0  0  0  0  0  0  0  0999 V2000
   -5.7030   -1.5900   -1.2240 O   0  0  0  0  0  0  0  0  0  0  0  0
   -4.4770   -1.0230   -0.9970 C   0  0  0  0  0  0  0  0  0  0  0  0
   -3.5660   -1.6460   -0.1360 C   0  0  0  0  0  0  0  0  0  0  0  0
   -2.3130   -1.0660    0.0960 C   0  0  0  0  0  0  0  0  0  0  0  0
   -1.9700    0.1360   -0.5340 C   0  0  0  0  0  0  0  0  0  0  0  0
   -2.8810    0.7590   -1.3960 C   0  0  0  0  0  0  0  0  0  0  0  0
   -4.1340    0.1800   -1.6280 C   0  0  0  0  0  0  0  0  0  0  0  0
   -0.6190    0.7610   -0.2840 S   0  0  0  0  0  0  0  0  0  0  0  0
   -0.0240    0.8530   -1.5810 O   0  0  0  0  0  0  0  0  0  0  0  0
    0.1530   -0.0850    0.5720 O   0  0  0  0  0  0  0  0  0  0  0  0
   -0.5040    2.3820    0.3650 N   0  0  0  0  0  0  0  0  0  0  0  0
   -1.7250    3.1410    0.6680 C   0  0  0  0  0  0  0  0  0  0  0  0
   -1.3520    4.5000    1.2110 C   0  0  0  0  0  0  0  0  0  0  0  0
   -2.3110    5.3690    1.5590 C   0  0  0  0  0  0  0  0  0  0  0  0
    0.7660    2.9630    0.5970 C   0  0  0  0  0  0  0  0  0  0  0  0
    1.3940    3.7000   -0.4140 C   0  0  0  0  0  0  0  0  0  0  0  0
    2.6500    4.2740   -0.1840 C   0  0  0  0  0  0  0  0  0  0  0  0
    3.2780    4.1110    1.0560 C   0  0  0  0  0  0  0  0  0  0  0  0
    2.6500    3.3740    2.0670 C   0  0  0  0  0  0  0  0  0  0  0  0
    1.3940    2.8000    1.8370 C   0  0  0  0  0  0  0  0  0  0  0  0
   -6.3820   -0.9470   -0.9660 H   0  0  0  0  0  0  0  0  0  0  0  0
   -3.8300   -2.5740    0.3490 H   0  0  0  0  0  0  0  0  0  0  0  0
   -1.6110   -1.5460    0.7610 H   0  0  0  0  0  0  0  0  0  0  0  0
   -2.6170    1.6870   -1.8820 H   0  0  0  0  0  0  0  0  0  0  0  0
   -4.8360    0.6600   -2.2930 H   0  0  0  0  0  0  0  0  0  0  0  0
   -2.3120    3.2620   -0.2400 H   0  0  0  0  0  0  0  0  0  0  0  0
   -2.3120    2.6020    1.4090 H   0  0  0  0  0  0  0  0  0  0  0  0
   -0.3130    4.7710    1.3200 H   0  0  0  0  0  0  0  0  0  0  0  0
   -3.3510    5.0970    1.4510 H   0  0  0  0  0  0  0  0  0  0  0  0
   -2.0440    6.3400    1.9480 H   0  0  0  0  0  0  0  0  0  0  0  0
    0.9090    3.8260   -1.3710 H   0  0  0  0  0  0  0  0  0  0  0  0
    3.1340    4.8430   -0.9640 H   0  0  0  0  0  0  0  0  0  0  0  0
    4.2470    4.5540    1.2330 H   0  0  0  0  0  0  0  0  0  0  0  0
    3.1340    3.2480    3.0240 H   0  0  0  0  0  0  0  0  0  0  0  0
    0.9090    2.2310    2.6170 H   0  0  0  0  0  0  0  0  0  0  0  0
  1 21  1  0  0  0  0
  1  2  1  0  0  0  0
  2  3  2  0  0  0  0
  3 22  1  0  0  0  0
  3  4  1  0  0  0  0
  4 23  1  0  0  0  0
  4  5  2  0  0  0  0
  5  6  1  0  0  0  0
  6 24  1  0  0  0  0
  6  7  2  0  0  0  0
  7  2  1  0  0  0  0
  7 25  1  0  0  0  0
  5  8  1  0  0  0  0
  8  9  2  0  0  0  0
  8 10  2  0  0  0  0
  8 11  1  0  0  0  0
 11 12  1  0  0  0  0
 12 26  1  0  0  0  0
 12 27  1  0  0  0  0
 12 13  1  0  0  0  0
 13 28  1  0  0  0  0
 13 14  2  0  0  0  0
 14 29  1  0  0  0  0
 14 30  1  0  0  0  0
 11 15  1  0  0  0  0
 15 16  2  0  0  0  0
 16 31  1  0  0  0  0
 16 17  1  0  0  0  0
 17 32  1  0  0  0  0
 17 18  2  0  0  0  0
 18 33  1  0  0  0  0
 18 19  1  0  0  0  0
 19 34  1  0  0  0  0
 19 20  2  0  0  0  0
 20 15  1  0  0  0  0
 20 35  1  0  0  0  0
M  END
>  <LOGBIO>
6.6300

>  <PRED_LOGBIO>
6.6400

>  <XV_RES>
0.0370

>  <WHL_TMPL>
1

>  <ANCH>
18-19;3-1

$$$$
ROW39
  -MTS-   01071501583D 0   0.00000     0.00000     0

 54 57  0  0  1  0  0  0  0  0999 V2000
   -3.2480    5.3810   -1.1990 O   0  0  0  0  0  0  0  0  0  0  0  0
   -2.5040    4.2320   -1.1710 C   0  0  0  0  0  0  0  0  0  0  0  0
   -1.5290    4.0530   -0.1820 C   0  0  0  0  0  0  0  0  0  0  0  0
   -0.7680    2.8790   -0.1530 C   0  0  0  0  0  0  0  0  0  0  0  0
   -0.9810    1.8820   -1.1130 C   0  0  0  0  0  0  0  0  0  0  0  0
   -1.9560    2.0610   -2.1020 C   0  0  0  0  0  0  0  0  0  0  0  0
   -2.7170    3.2350   -2.1310 C   0  0  0  0  0  0  0  0  0  0  0  0
   -0.1600    0.6160   -1.0820 C   0  0  1  0  0  0  0  0  0  0  0  0
   -0.5000   -0.1730    0.5230 S   0  0  0  0  0  0  0  0  0  0  0  0
    0.9800   -0.0390    1.4850 C   0  0  0  0  0  0  0  0  0  0  0  0
    1.2910   -0.8080    2.6120 C   0  0  0  0  0  0  0  0  0  0  0  0
    2.5000   -0.6030    3.2880 C   0  0  0  0  0  0  0  0  0  0  0  0
    2.8050   -1.3550    4.3910 O   0  0  0  0  0  0  0  0  0  0  0  0
    3.3980    0.3710    2.8350 C   0  0  0  0  0  0  0  0  0  0  0  0
    3.0870    1.1400    1.7070 C   0  0  0  0  0  0  0  0  0  0  0  0
    1.8780    0.9350    1.0320 C   0  0  0  0  0  0  0  0  0  0  0  0
    1.7380    1.7710   -0.0440 O   0  0  0  0  0  0  0  0  0  0  0  0
    1.3120    1.0520   -1.2050 C   0  0  1  0  0  0  0  0  0  0  0  0
    2.1400   -0.2310   -1.2460 C   0  0  0  0  0  0  0  0  0  0  0  0
    1.2110   -1.4400   -1.1580 C   0  0  0  0  0  0  0  0  0  0  0  0
    2.0390   -2.7240   -1.1990 C   0  0  0  0  0  0  0  0  0  0  0  0
    1.1450   -3.8870   -1.1140 N   0  0  0  0  0  0  0  0  0  0  0  0
    0.9490   -4.2530    0.2960 C   0  0  0  0  0  0  0  0  0  0  0  0
    0.0430   -5.4920    0.4260 C   0  0  0  0  0  0  0  0  0  0  0  0
   -1.2970   -5.2840   -0.3030 C   0  0  0  0  0  0  0  0  0  0  0  0
   -1.0800   -4.7850   -1.7440 C   0  0  0  0  0  0  0  0  0  0  0  0
   -0.1270   -3.5770   -1.7810 C   0  0  0  0  0  0  0  0  0  0  0  0
   -2.8200    6.0590   -1.7450 H   0  0  0  0  0  0  0  0  0  0  0  0
   -1.3640    4.8220    0.5590 H   0  0  0  0  0  0  0  0  0  0  0  0
   -0.0160    2.7410    0.6100 H   0  0  0  0  0  0  0  0  0  0  0  0
   -2.1200    1.2920   -2.8420 H   0  0  0  0  0  0  0  0  0  0  0  0
   -3.4690    3.3730   -2.8940 H   0  0  0  0  0  0  0  0  0  0  0  0
   -0.4430   -0.0780   -1.8700 H   0  0  0  0  0  0  0  0  0  0  0  0
    0.5980   -1.5590    2.9620 H   0  0  0  0  0  0  0  0  0  0  0  0
    2.4820   -0.9310    5.2010 H   0  0  0  0  0  0  0  0  0  0  0  0
    4.3310    0.5290    3.3560 H   0  0  0  0  0  0  0  0  0  0  0  0
    3.7800    1.8910    1.3580 H   0  0  0  0  0  0  0  0  0  0  0  0
    1.4590    1.6290   -2.1160 H   0  0  0  0  0  0  0  0  0  0  0  0
    2.8320   -0.2430   -0.4060 H   0  0  0  0  0  0  0  0  0  0  0  0
    2.7010   -0.2710   -2.1780 H   0  0  0  0  0  0  0  0  0  0  0  0
    0.5190   -1.4280   -1.9980 H   0  0  0  0  0  0  0  0  0  0  0  0
    0.6510   -1.4000   -0.2260 H   0  0  0  0  0  0  0  0  0  0  0  0
    2.7310   -2.7360   -0.3590 H   0  0  0  0  0  0  0  0  0  0  0  0
    2.6000   -2.7640   -2.1310 H   0  0  0  0  0  0  0  0  0  0  0  0
    0.4990   -3.4180    0.8290 H   0  0  0  0  0  0  0  0  0  0  0  0
    1.9130   -4.4740    0.7500 H   0  0  0  0  0  0  0  0  0  0  0  0
    0.5510   -6.3580    0.0090 H   0  0  0  0  0  0  0  0  0  0  0  0
   -0.1460   -5.6940    1.4780 H   0  0  0  0  0  0  0  0  0  0  0  0
   -1.8990   -4.5610    0.2430 H   0  0  0  0  0  0  0  0  0  0  0  0
   -1.8470   -6.2230   -0.3250 H   0  0  0  0  0  0  0  0  0  0  0  0
   -0.6680   -5.5910   -2.3490 H   0  0  0  0  0  0  0  0  0  0  0  0
   -2.0370   -4.5050   -2.1790 H   0  0  0  0  0  0  0  0  0  0  0  0
   -0.5980   -2.7290   -1.2890 H   0  0  0  0  0  0  0  0  0  0  0  0
    0.0670   -3.3000   -2.8160 H   0  0  0  0  0  0  0  0  0  0  0  0
  1 28  1  0  0  0  0
  1  2  1  0  0  0  0
  2  3  2  0  0  0  0
  3 29  1  0  0  0  0
  3  4  1  0  0  0  0
  4 30  1  0  0  0  0
  4  5  2  0  0  0  0
  5  6  1  0  0  0  0
  6 31  1  0  0  0  0
  6  7  2  0  0  0  0
  7  2  1  0  0  0  0
  7 32  1  0  0  0  0
  5  8  1  0  0  0  0
  8 33  1  0  0  0  0
  8  9  1  0  0  0  0
  9 10  1  0  0  0  0
 10 11  1  0  0  0  0
 11 34  1  0  0  0  0
 11 12  2  0  0  0  0
 12 13  1  0  0  0  0
 13 35  1  0  0  0  0
 12 14  1  0  0  0  0
 14 36  1  0  0  0  0
 14 15  2  0  0  0  0
 15 37  1  0  0  0  0
 15 16  1  0  0  0  0
 16 10  2  0  0  0  0
 16 17  1  0  0  0  0
 17 18  1  0  0  0  0
 18  8  1  0  0  0  0
 18 38  1  0  0  0  0
 18 19  1  0  0  0  0
 19 39  1  0  0  0  0
 19 40  1  0  0  0  0
 19 20  1  0  0  0  0
 20 41  1  0  0  0  0
 20 42  1  0  0  0  0
 20 21  1  0  0  0  0
 21 43  1  0  0  0  0
 21 44  1  0  0  0  0
 21 22  1  0  0  0  0
 22 23  1  0  0  0  0
 23 45  1  0  0  0  0
 23 46  1  0  0  0  0
 23 24  1  0  0  0  0
 24 47  1  0  0  0  0
 24 48  1  0  0  0  0
 24 25  1  0  0  0  0
 25 49  1  0  0  0  0
 25 50  1  0  0  0  0
 25 26  1  0  0  0  0
 26 51  1  0  0  0  0
 26 52  1  0  0  0  0
 26 27  1  0  0  0  0
 27 22  1  0  0  0  0
 27 53  1  0  0  0  0
 27 54  1  0  0  0  0
M  END
>  <LOGBIO>
9.1500

>  <PRED_LOGBIO>
7.9700

>  <XV_RES>
2.1280

>  <WHL_TMPL>
1

>  <ANCH>
4-6;24-26

$$$$
ROW40
  -MTS-   01071501583D 0   0.00000     0.00000     0

 55 58  0  0  1  0  0  0  0  0999 V2000
   -4.6250    4.0330   -4.2740 C   0  0  0  0  0  0  0  0  0  0  0  0
   -4.6790    2.5110   -4.1740 C   0  0  0  0  0  0  0  0  0  0  0  0
   -3.6140    2.0310   -3.2180 C   0  0  0  0  0  0  0  0  0  0  0  0
   -2.6270    0.9760   -3.6560 C   0  0  0  0  0  0  0  0  0  0  0  0
   -1.9870    0.2850   -2.4370 C   0  0  0  0  0  0  0  0  0  0  0  0
   -1.3460    1.3370   -1.5130 C   0  0  1  0  0  0  0  0  0  0  0  0
   -2.2550    2.4950   -1.1790 C   0  0  0  0  0  0  0  0  0  0  0  0
   -3.4040    2.7160   -2.0860 C   0  0  0  0  0  0  0  0  0  0  0  0
   -2.1960    3.1530   -0.0130 C   0  0  0  0  0  0  0  0  0  0  0  0
   -1.2140    2.8010    1.0780 C   0  0  0  0  0  0  0  0  0  0  0  0
   -0.0660    1.8910    0.6040 C   0  0  2  0  0  0  0  0  0  0  0  0
   -0.6190    0.7610   -0.2840 C   0  0  2  0  0  0  0  0  0  0  0  0
    0.4970   -0.2010   -0.7320 C   0  0  0  0  0  0  0  0  0  0  0  0
    1.2750   -0.7610    0.4730 C   0  0  0  0  0  0  0  0  0  0  0  0
    1.8280    0.3690    1.3610 C   0  0  1  0  0  0  0  0  0  0  0  0
    0.7120    1.3310    1.8090 C   0  0  1  0  0  0  0  0  0  0  0  0
    1.3790    2.2160    2.8790 C   0  0  0  0  0  0  0  0  0  0  0  0
    2.6100    1.4480    3.3950 C   0  0  0  0  0  0  0  0  0  0  0  0
    2.6640    0.1140    2.6290 C   0  0  2  0  0  0  0  0  0  0  0  0
    4.0180   -0.1050    2.2250 O   0  0  0  0  0  0  0  0  0  0  0  0
    2.7280    1.1950    0.4460 C   0  0  0  0  0  0  0  0  0  0  0  0
   -0.2450    1.9460   -2.3480 C   0  0  0  0  0  0  0  0  0  0  0  0
    0.3820    1.2060   -3.2730 C   0  0  0  0  0  0  0  0  0  0  0  0
   -3.6460    4.3370   -4.6400 H   0  0  0  0  0  0  0  0  0  0  0  0
   -5.3930    4.3780   -4.9630 H   0  0  0  0  0  0  0  0  0  0  0  0
   -4.7970    4.4670   -3.2920 H   0  0  0  0  0  0  0  0  0  0  0  0
   -4.5080    2.0760   -5.1560 H   0  0  0  0  0  0  0  0  0  0  0  0
   -5.6580    2.2060   -3.8090 H   0  0  0  0  0  0  0  0  0  0  0  0
   -1.8230    1.4990   -4.1700 H   0  0  0  0  0  0  0  0  0  0  0  0
   -3.1580    0.2230   -4.2330 H   0  0  0  0  0  0  0  0  0  0  0  0
   -1.1760   -0.3320   -2.8180 H   0  0  0  0  0  0  0  0  0  0  0  0
   -2.7700   -0.2280   -1.8830 H   0  0  0  0  0  0  0  0  0  0  0  0
   -4.1190    3.4800   -1.8180 H   0  0  0  0  0  0  0  0  0  0  0  0
   -2.8810    3.9720    0.1530 H   0  0  0  0  0  0  0  0  0  0  0  0
   -1.7740    2.2180    1.8060 H   0  0  0  0  0  0  0  0  0  0  0  0
   -0.7750    3.7240    1.4510 H   0  0  0  0  0  0  0  0  0  0  0  0
    0.6180    2.4900    0.0060 H   0  0  0  0  0  0  0  0  0  0  0  0
   -1.3400    0.1940    0.3010 H   0  0  0  0  0  0  0  0  0  0  0  0
    1.2050    0.3960   -1.3030 H   0  0  0  0  0  0  0  0  0  0  0  0
    0.0370   -1.0350   -1.2570 H   0  0  0  0  0  0  0  0  0  0  0  0
    2.1390   -1.2810    0.0650 H   0  0  0  0  0  0  0  0  0  0  0  0
    0.5910   -1.3600    1.0710 H   0  0  0  0  0  0  0  0  0  0  0  0
   -0.0010    0.7130    2.3500 H   0  0  0  0  0  0  0  0  0  0  0  0
    0.6800    2.3030    3.7080 H   0  0  0  0  0  0  0  0  0  0  0  0
    1.7120    3.1400    2.4110 H   0  0  0  0  0  0  0  0  0  0  0  0
    2.4280    1.2130    4.4420 H   0  0  0  0  0  0  0  0  0  0  0  0
    3.5040    2.0230    3.1640 H   0  0  0  0  0  0  0  0  0  0  0  0
    2.2540   -0.7030    3.2190 H   0  0  0  0  0  0  0  0  0  0  0  0
    4.4250    0.7180    1.9110 H   0  0  0  0  0  0  0  0  0  0  0  0
    3.5290    1.6410    1.0320 H   0  0  0  0  0  0  0  0  0  0  0  0
    2.1420    1.9820   -0.0250 H   0  0  0  0  0  0  0  0  0  0  0  0
    3.1540    0.5520   -0.3210 H   0  0  0  0  0  0  0  0  0  0  0  0
    0.0370    2.9770   -2.1990 H   0  0  0  0  0  0  0  0  0  0  0  0
    0.0990    0.1740   -3.4210 H   0  0  0  0  0  0  0  0  0  0  0  0
    1.1690    1.6410   -3.8700 H   0  0  0  0  0  0  0  0  0  0  0  0
  1 24  1  0  0  0  0
  1 25  1  0  0  0  0
  1 26  1  0  0  0  0
  1  2  1  0  0  0  0
  2 27  1  0  0  0  0
  2 28  1  0  0  0  0
  2  3  1  0  0  0  0
  3  4  1  0  0  0  0
  4 29  1  0  0  0  0
  4 30  1  0  0  0  0
  4  5  1  0  0  0  0
  5 31  1  0  0  0  0
  5 32  1  0  0  0  0
  5  6  1  0  0  0  0
  6  7  1  0  0  0  0
  7  8  1  0  0  0  0
  8  3  2  0  0  0  0
  8 33  1  0  0  0  0
  7  9  2  0  0  0  0
  9 34  1  0  0  0  0
  9 10  1  0  0  0  0
 10 35  1  0  0  0  0
 10 36  1  0  0  0  0
 10 11  1  0  0  0  0
 11 37  1  0  0  0  0
 11 12  1  0  0  0  0
 12  6  1  0  0  0  0
 12 38  1  0  0  0  0
 12 13  1  0  0  0  0
 13 39  1  0  0  0  0
 13 40  1  0  0  0  0
 13 14  1  0  0  0  0
 14 41  1  0  0  0  0
 14 42  1  0  0  0  0
 14 15  1  0  0  0  0
 15 16  1  0  0  0  0
 16 11  1  0  0  0  0
 16 43  1  0  0  0  0
 16 17  1  0  0  0  0
 17 44  1  0  0  0  0
 17 45  1  0  0  0  0
 17 18  1  0  0  0  0
 18 46  1  0  0  0  0
 18 47  1  0  0  0  0
 18 19  1  0  0  0  0
 19 15  1  0  0  0  0
 19 48  1  0  0  0  0
 19 20  1  0  0  0  0
 20 49  1  0  0  0  0
 15 21  1  0  0  0  0
 21 50  1  0  0  0  0
 21 51  1  0  0  0  0
 21 52  1  0  0  0  0
  6 22  1  0  0  0  0
 22 53  1  0  0  0  0
 22 23  2  0  0  0  0
 23 54  1  0  0  0  0
 23 55  1  0  0  0  0
M  END
>  <LOGBIO>
5.5100

>  <PRED_LOGBIO>
5.5600

>  <XV_RES>
-0.3500

>  <WHL_TMPL>
1

>  <ANCH>
11-25;26-28

$$$$
ROW41
  -MTS-   01071501583D 0   0.00000     0.00000     0

 59 63  0  0  1  0  0  0  0  0999 V2000
    2.0820    3.6950    4.1510 O   0  0  0  0  0  0  0  0  0  0  0  0
    2.0150    2.7880    3.1260 C   0  0  0  0  0  0  0  0  0  0  0  0
    3.1560    2.0670    2.7540 C   0  0  0  0  0  0  0  0  0  0  0  0
    3.0870    1.1400    1.7070 C   0  0  0  0  0  0  0  0  0  0  0  0
    1.8780    0.9350    1.0320 C   0  0  0  0  0  0  0  0  0  0  0  0
    1.9920   -0.0030    0.0400 O   0  0  0  0  0  0  0  0  0  0  0  0
    0.9230   -0.9510    0.1000 C   0  0  2  0  0  0  0  0  0  0  0  0
   -0.4080   -0.3220   -0.3530 C   0  0  2  0  0  0  0  0  0  0  0  0
   -0.7080    1.2820    0.4540 S   0  0  0  0  0  0  0  0  0  0  0  0
    0.7370    1.6570    1.4040 C   0  0  0  0  0  0  0  0  0  0  0  0
    0.8060    2.5830    2.4510 C   0  0  0  0  0  0  0  0  0  0  0  0
   -1.4990   -1.2480    0.1260 C   0  0  0  0  0  0  0  0  0  0  0  0
   -2.4710   -0.7820    1.0200 C   0  0  0  0  0  0  0  0  0  0  0  0
   -3.4830   -1.6410    1.4650 C   0  0  0  0  0  0  0  0  0  0  0  0
   -3.5230   -2.9660    1.0160 C   0  0  0  0  0  0  0  0  0  0  0  0
   -2.5520   -3.4330    0.1220 C   0  0  0  0  0  0  0  0  0  0  0  0
   -2.5910   -4.7300   -0.3170 O   0  0  0  0  0  0  0  0  0  0  0  0
   -1.5400   -2.5740   -0.3230 C   0  0  0  0  0  0  0  0  0  0  0  0
    0.7510   -1.3070    1.5570 C   0  0  0  0  0  0  0  0  0  0  0  0
    0.0080   -0.4710    2.4000 C   0  0  0  0  0  0  0  0  0  0  0  0
   -0.1510   -0.8020    3.7510 C   0  0  0  0  0  0  0  0  0  0  0  0
    0.4320   -1.9680    4.2600 C   0  0  0  0  0  0  0  0  0  0  0  0
    0.2760   -2.2910    5.5820 O   0  0  0  0  0  0  0  0  0  0  0  0
   -0.8480   -3.0960    5.9480 C   0  0  0  0  0  0  0  0  0  0  0  0
   -0.8320   -3.3370    7.4570 C   0  0  0  0  0  0  0  0  0  0  0  0
   -1.9870   -4.1650    7.8330 N   0  0  0  0  0  0  0  0  0  0  0  0
   -2.4240   -5.0040    6.7080 C   0  0  0  0  0  0  0  0  0  0  0  0
   -3.9040   -5.3340    6.9760 C   0  0  0  0  0  0  0  0  0  0  0  0
   -4.3560   -4.2770    8.0010 C   0  0  0  0  0  0  0  0  0  0  0  0
   -3.1520   -3.3290    8.1570 C   0  0  0  0  0  0  0  0  0  0  0  0
    1.1750   -2.8040    3.4170 C   0  0  0  0  0  0  0  0  0  0  0  0
    1.3340   -2.4740    2.0660 C   0  0  0  0  0  0  0  0  0  0  0  0
    2.3190    4.5760    3.8210 H   0  0  0  0  0  0  0  0  0  0  0  0
    4.0890    2.2250    3.2750 H   0  0  0  0  0  0  0  0  0  0  0  0
    3.9670    0.5830    1.4200 H   0  0  0  0  0  0  0  0  0  0  0  0
    1.1370   -1.8400   -0.4890 H   0  0  0  0  0  0  0  0  0  0  0  0
   -0.4370   -0.1730   -1.4310 H   0  0  0  0  0  0  0  0  0  0  0  0
   -0.0740    3.1400    2.7380 H   0  0  0  0  0  0  0  0  0  0  0  0
   -2.4390    0.2410    1.3660 H   0  0  0  0  0  0  0  0  0  0  0  0
   -4.2320   -1.2810    2.1540 H   0  0  0  0  0  0  0  0  0  0  0  0
   -4.3040   -3.6290    1.3590 H   0  0  0  0  0  0  0  0  0  0  0  0
   -2.0810   -5.3110    0.2690 H   0  0  0  0  0  0  0  0  0  0  0  0
   -0.7900   -2.9330   -1.0120 H   0  0  0  0  0  0  0  0  0  0  0  0
   -0.4420    0.4290    2.0070 H   0  0  0  0  0  0  0  0  0  0  0  0
   -0.7240   -0.1560    4.4000 H   0  0  0  0  0  0  0  0  0  0  0  0
   -1.7670   -2.5830    5.6720 H   0  0  0  0  0  0  0  0  0  0  0  0
   -0.7950   -4.0510    5.4280 H   0  0  0  0  0  0  0  0  0  0  0  0
    0.0870   -3.8500    7.7320 H   0  0  0  0  0  0  0  0  0  0  0  0
   -0.8850   -2.3830    7.9770 H   0  0  0  0  0  0  0  0  0  0  0  0
   -2.3440   -4.4370    5.7840 H   0  0  0  0  0  0  0  0  0  0  0  0
   -1.8460   -5.9260    6.7020 H   0  0  0  0  0  0  0  0  0  0  0  0
   -4.0160   -6.3400    7.3760 H   0  0  0  0  0  0  0  0  0  0  0  0
   -4.4920   -5.2720    6.0630 H   0  0  0  0  0  0  0  0  0  0  0  0
   -4.5530   -4.7640    8.9540 H   0  0  0  0  0  0  0  0  0  0  0  0
   -5.1980   -3.7220    7.5950 H   0  0  0  0  0  0  0  0  0  0  0  0
   -3.2290   -2.4810    7.4790 H   0  0  0  0  0  0  0  0  0  0  0  0
   -3.0870   -2.9390    9.1710 H   0  0  0  0  0  0  0  0  0  0  0  0
    1.6250   -3.7040    3.8100 H   0  0  0  0  0  0  0  0  0  0  0  0
    1.9070   -3.1190    1.4170 H   0  0  0  0  0  0  0  0  0  0  0  0
  1 33  1  0  0  0  0
  1  2  1  0  0  0  0
  2  3  1  0  0  0  0
  3 34  1  0  0  0  0
  3  4  2  0  0  0  0
  4 35  1  0  0  0  0
  4  5  1  0  0  0  0
  5  6  1  0  0  0  0
  6  7  1  0  0  0  0
  7 36  1  0  0  0  0
  7  8  1  0  0  0  0
  8 37  1  0  0  0  0
  8  9  1  0  0  0  0
  9 10  1  0  0  0  0
 10  5  2  0  0  0  0
 10 11  1  0  0  0  0
 11  2  2  0  0  0  0
 11 38  1  0  0  0  0
  8 12  1  0  0  0  0
 12 13  2  0  0  0  0
 13 39  1  0  0  0  0
 13 14  1  0  0  0  0
 14 40  1  0  0  0  0
 14 15  2  0  0  0  0
 15 41  1  0  0  0  0
 15 16  1  0  0  0  0
 16 17  1  0  0  0  0
 17 42  1  0  0  0  0
 16 18  2  0  0  0  0
 18 12  1  0  0  0  0
 18 43  1  0  0  0  0
  7 19  1  0  0  0  0
 19 20  2  0  0  0  0
 20 44  1  0  0  0  0
 20 21  1  0  0  0  0
 21 45  1  0  0  0  0
 21 22  2  0  0  0  0
 22 23  1  0  0  0  0
 23 24  1  0  0  0  0
 24 46  1  0  0  0  0
 24 47  1  0  0  0  0
 24 25  1  0  0  0  0
 25 48  1  0  0  0  0
 25 49  1  0  0  0  0
 25 26  1  0  0  0  0
 26 27  1  0  0  0  0
 27 50  1  0  0  0  0
 27 51  1  0  0  0  0
 27 28  1  0  0  0  0
 28 52  1  0  0  0  0
 28 53  1  0  0  0  0
 28 29  1  0  0  0  0
 29 54  1  0  0  0  0
 29 55  1  0  0  0  0
 29 30  1  0  0  0  0
 30 26  1  0  0  0  0
 30 56  1  0  0  0  0
 30 57  1  0  0  0  0
 22 31  1  0  0  0  0
 31 58  1  0  0  0  0
 31 32  2  0  0  0  0
 32 19  1  0  0  0  0
 32 59  1  0  0  0  0
M  END
>  <LOGBIO>
9.0500

>  <PRED_LOGBIO>
8.6800

>  <XV_RES>
0.6380

>  <WHL_TMPL>
1

>  <ANCH>
4-6;6-8

$$$$
ROW42
  -MTS-   01071501583D 0   0.00000     0.00000     0

 30 32  0  0  0  0  0  0  0  0999 V2000
   -2.4180   -1.0120   -3.5350 C   0  0  0  0  0  0  0  0  0  0  0  0
   -2.1800   -0.6020   -2.1010 C   0  0  0  0  0  0  0  0  0  0  0  0
   -3.2670   -0.3590   -1.2520 C   0  0  0  0  0  0  0  0  0  0  0  0
   -4.5460   -0.4940   -1.7220 O   0  0  0  0  0  0  0  0  0  0  0  0
   -3.0460    0.0220    0.0760 C   0  0  0  0  0  0  0  0  0  0  0  0
   -1.7380    0.1600    0.5570 C   0  0  0  0  0  0  0  0  0  0  0  0
   -0.6510   -0.0840   -0.2920 C   0  0  0  0  0  0  0  0  0  0  0  0
   -0.8730   -0.4650   -1.6200 C   0  0  0  0  0  0  0  0  0  0  0  0
    0.1900   -0.7040   -2.4500 O   0  0  0  0  0  0  0  0  0  0  0  0
    0.7310    0.0620    0.2160 C   0  0  0  0  0  0  0  0  0  0  0  0
    1.4570   -0.8870    0.7770 N   0  0  0  0  0  0  0  0  0  0  0  0
    2.7130   -0.3820    1.1320 O   0  0  0  0  0  0  0  0  0  0  0  0
    2.7720    0.9620    0.7700 C   0  0  0  0  0  0  0  0  0  0  0  0
    3.7770    1.9290    0.8920 C   0  0  0  0  0  0  0  0  0  0  0  0
    3.5550    3.2320    0.4310 C   0  0  0  0  0  0  0  0  0  0  0  0
    4.5380    4.1780    0.5510 O   0  0  0  0  0  0  0  0  0  0  0  0
    2.3280    3.5680   -0.1540 C   0  0  0  0  0  0  0  0  0  0  0  0
    1.3230    2.6010   -0.2760 C   0  0  0  0  0  0  0  0  0  0  0  0
    1.5450    1.2980    0.1850 C   0  0  0  0  0  0  0  0  0  0  0  0
   -1.5980   -1.6420   -3.8730 H   0  0  0  0  0  0  0  0  0  0  0  0
   -2.4750   -0.1240   -4.1610 H   0  0  0  0  0  0  0  0  0  0  0  0
   -3.3530   -1.5640   -3.6030 H   0  0  0  0  0  0  0  0  0  0  0  0
   -5.1540   -0.2850   -0.9960 H   0  0  0  0  0  0  0  0  0  0  0  0
   -3.8840    0.2100    0.7300 H   0  0  0  0  0  0  0  0  0  0  0  0
   -1.5680    0.4540    1.5820 H   0  0  0  0  0  0  0  0  0  0  0  0
    0.4610    0.1060   -2.9110 H   0  0  0  0  0  0  0  0  0  0  0  0
    4.7230    1.6700    1.3430 H   0  0  0  0  0  0  0  0  0  0  0  0
    4.4640    4.6510    1.3940 H   0  0  0  0  0  0  0  0  0  0  0  0
    2.1560    4.5730   -0.5100 H   0  0  0  0  0  0  0  0  0  0  0  0
    0.3760    2.8600   -0.7270 H   0  0  0  0  0  0  0  0  0  0  0  0
  1 20  1  0  0  0  0
  1 21  1  0  0  0  0
  1 22  1  0  0  0  0
  1  2  1  0  0  0  0
  2  3  2  0  0  0  0
  3  4  1  0  0  0  0
  4 23  1  0  0  0  0
  3  5  1  0  0  0  0
  5 24  1  0  0  0  0
  5  6  2  0  0  0  0
  6 25  1  0  0  0  0
  6  7  1  0  0  0  0
  7  8  2  0  0  0  0
  8  2  1  0  0  0  0
  8  9  1  0  0  0  0
  9 26  1  0  0  0  0
  7 10  1  0  0  0  0
 10 11  2  0  0  0  0
 11 12  1  0  0  0  0
 12 13  1  0  0  0  0
 13 14  2  0  0  0  0
 14 27  1  0  0  0  0
 14 15  1  0  0  0  0
 15 16  1  0  0  0  0
 16 28  1  0  0  0  0
 15 17  2  0  0  0  0
 17 29  1  0  0  0  0
 17 18  1  0  0  0  0
 18 30  1  0  0  0  0
 18 19  2  0  0  0  0
 19 10  1  0  0  0  0
 19 13  1  0  0  0  0
M  END
>  <LOGBIO>
6.2900

>  <PRED_LOGBIO>
6.6100

>  <XV_RES>
-0.4060

>  <WHL_TMPL>
3

>  <ANCH>
1-3;7-6

$$$$
ROW43
  -MTS-   01071501583D 0   0.00000     0.00000     0

 47 50  0  0  0  0  0  0  0  0999 V2000
   -5.9400    1.7350   -1.9120 C   0  0  0  0  0  0  0  0  0  0  0  0
   -5.0250    0.7890   -2.4720 O   0  0  0  0  0  0  0  0  0  0  0  0
   -4.1340    0.1800   -1.6280 C   0  0  0  0  0  0  0  0  0  0  0  0
   -2.8810    0.7590   -1.3960 C   0  0  0  0  0  0  0  0  0  0  0  0
   -1.9700    0.1360   -0.5340 C   0  0  0  0  0  0  0  0  0  0  0  0
   -2.3130   -1.0660    0.0960 C   0  0  0  0  0  0  0  0  0  0  0  0
   -3.5660   -1.6460   -0.1360 C   0  0  0  0  0  0  0  0  0  0  0  0
   -4.4770   -1.0230   -0.9970 C   0  0  0  0  0  0  0  0  0  0  0  0
   -5.7030   -1.5900   -1.2240 O   0  0  0  0  0  0  0  0  0  0  0  0
   -0.6180    0.7610   -0.2840 C   0  0  0  0  0  0  0  0  0  0  0  0
    0.3740    0.0820   -1.1290 N   0  0  0  0  0  0  0  0  0  0  0  0
    1.1660    0.8470   -2.0180 C   0  0  0  0  0  0  0  0  0  0  0  0
    2.1110    0.1980   -2.8220 C   0  0  0  0  0  0  0  0  0  0  0  0
    2.9030    0.9380   -3.7080 C   0  0  0  0  0  0  0  0  0  0  0  0
    2.7500    2.3270   -3.7900 C   0  0  0  0  0  0  0  0  0  0  0  0
    1.8050    2.9760   -2.9860 C   0  0  0  0  0  0  0  0  0  0  0  0
    1.0130    2.2360   -2.1000 C   0  0  0  0  0  0  0  0  0  0  0  0
    0.0100    2.9080   -1.2440 C   0  0  0  0  0  0  0  0  0  0  0  0
   -0.1220    4.1290   -1.3180 O   0  0  0  0  0  0  0  0  0  0  0  0
   -0.7500    2.2210   -0.3980 N   0  0  0  0  0  0  0  0  0  0  0  0
   -1.7340    2.9290    0.4340 C   0  0  0  0  0  0  0  0  0  0  0  0
   -1.0900    3.3390    1.7370 C   0  0  0  0  0  0  0  0  0  0  0  0
   -0.4550    4.5820    1.8430 C   0  0  0  0  0  0  0  0  0  0  0  0
    0.1420    4.9620    3.0510 C   0  0  0  0  0  0  0  0  0  0  0  0
    0.1040    4.0990    4.1520 C   0  0  0  0  0  0  0  0  0  0  0  0
   -0.5310    2.8560    4.0460 C   0  0  0  0  0  0  0  0  0  0  0  0
   -1.1280    2.4760    2.8390 C   0  0  0  0  0  0  0  0  0  0  0  0
   -5.3850    2.5490   -1.4520 H   0  0  0  0  0  0  0  0  0  0  0  0
   -6.5790    2.1310   -2.6990 H   0  0  0  0  0  0  0  0  0  0  0  0
   -6.5540    1.2440   -1.1600 H   0  0  0  0  0  0  0  0  0  0  0  0
   -2.6170    1.6870   -1.8820 H   0  0  0  0  0  0  0  0  0  0  0  0
   -1.6110   -1.5460    0.7610 H   0  0  0  0  0  0  0  0  0  0  0  0
   -3.8300   -2.5740    0.3490 H   0  0  0  0  0  0  0  0  0  0  0  0
   -6.3820   -0.9470   -0.9660 H   0  0  0  0  0  0  0  0  0  0  0  0
   -0.4160    0.5120    0.7560 H   0  0  0  0  0  0  0  0  0  0  0  0
    0.4900   -0.9200   -1.0750 H   0  0  0  0  0  0  0  0  0  0  0  0
    2.2290   -0.8740   -2.7590 H   0  0  0  0  0  0  0  0  0  0  0  0
    3.6320    0.4370   -4.3280 H   0  0  0  0  0  0  0  0  0  0  0  0
    3.3610    2.8980   -4.4730 H   0  0  0  0  0  0  0  0  0  0  0  0
    1.6870    4.0480   -3.0490 H   0  0  0  0  0  0  0  0  0  0  0  0
   -2.0840    3.8140   -0.0920 H   0  0  0  0  0  0  0  0  0  0  0  0
   -2.5770    2.2710    0.6380 H   0  0  0  0  0  0  0  0  0  0  0  0
   -0.4260    5.2480    0.9930 H   0  0  0  0  0  0  0  0  0  0  0  0
    0.6320    5.9210    3.1320 H   0  0  0  0  0  0  0  0  0  0  0  0
    0.5650    4.3930    5.0840 H   0  0  0  0  0  0  0  0  0  0  0  0
   -0.5600    2.1910    4.8960 H   0  0  0  0  0  0  0  0  0  0  0  0
   -1.6180    1.5170    2.7570 H   0  0  0  0  0  0  0  0  0  0  0  0
  1 28  1  0  0  0  0
  1 29  1  0  0  0  0
  1 30  1  0  0  0  0
  1  2  1  0  0  0  0
  2  3  1  0  0  0  0
  3  4  2  0  0  0  0
  4 31  1  0  0  0  0
  4  5  1  0  0  0  0
  5  6  2  0  0  0  0
  6 32  1  0  0  0  0
  6  7  1  0  0  0  0
  7 33  1  0  0  0  0
  7  8  2  0  0  0  0
  8  3  1  0  0  0  0
  8  9  1  0  0  0  0
  9 34  1  0  0  0  0
  5 10  1  0  0  0  0
 10 35  1  0  0  0  0
 10 11  1  0  0  0  0
 11 36  1  0  0  0  0
 11 12  1  0  0  0  0
 12 13  1  0  0  0  0
 13 37  1  0  0  0  0
 13 14  2  0  0  0  0
 14 38  1  0  0  0  0
 14 15  1  0  0  0  0
 15 39  1  0  0  0  0
 15 16  2  0  0  0  0
 16 40  1  0  0  0  0
 16 17  1  0  0  0  0
 17 12  2  0  0  0  0
 17 18  1  0  0  0  0
 18 19  2  0  0  0  0
 18 20  1  0  0  0  0
 20 10  1  0  0  0  0
 20 21  1  0  0  0  0
 21 41  1  0  0  0  0
 21 42  1  0  0  0  0
 21 22  1  0  0  0  0
 22 23  2  0  0  0  0
 23 43  1  0  0  0  0
 23 24  1  0  0  0  0
 24 44  1  0  0  0  0
 24 25  2  0  0  0  0
 25 45  1  0  0  0  0
 25 26  1  0  0  0  0
 26 46  1  0  0  0  0
 26 27  2  0  0  0  0
 27 22  1  0  0  0  0
 27 47  1  0  0  0  0
M  END
>  <LOGBIO>
5.9600

>  <PRED_LOGBIO>
5.6100

>  <XV_RES>
0.4670

>  <WHL_TMPL>
1

>  <ANCH>
18-21;14-12

$$$$
ROW44
  -MTS-   01071501583D 0   0.00000     0.00000     0

 39 40  0  0  0  0  0  0  0  0999 V2000
    0.8160    1.6840    1.4650 C   0  0  0  0  0  0  0  0  0  0  0  0
   -0.4600    1.0910    1.2120 C   0  0  0  0  0  0  0  0  0  0  0  0
   -0.6190    0.7610   -0.2840 C   0  0  0  0  0  0  0  0  0  0  0  0
    0.4970   -0.2010   -0.7320 C   0  0  0  0  0  0  0  0  0  0  0  0
    1.8920    0.3390   -0.5210 C   0  0  0  0  0  0  0  0  0  0  0  0
   -0.5080    2.0400   -1.0790 C   0  0  0  0  0  0  0  0  0  0  0  0
   -0.9170    3.2530   -0.5140 C   0  0  0  0  0  0  0  0  0  0  0  0
   -0.8140    4.4390   -1.2510 C   0  0  0  0  0  0  0  0  0  0  0  0
   -0.3030    4.4110   -2.5540 C   0  0  0  0  0  0  0  0  0  0  0  0
   -0.2020    5.5710   -3.2750 O   0  0  0  0  0  0  0  0  0  0  0  0
    0.1060    3.1970   -3.1190 C   0  0  0  0  0  0  0  0  0  0  0  0
    0.0030    2.0120   -2.3820 C   0  0  0  0  0  0  0  0  0  0  0  0
   -1.9700    0.1360   -0.5340 C   0  0  0  0  0  0  0  0  0  0  0  0
   -2.8810    0.7590   -1.3960 C   0  0  0  0  0  0  0  0  0  0  0  0
   -4.1340    0.1800   -1.6280 C   0  0  0  0  0  0  0  0  0  0  0  0
   -4.4770   -1.0230   -0.9970 C   0  0  0  0  0  0  0  0  0  0  0  0
   -5.7030   -1.5900   -1.2240 O   0  0  0  0  0  0  0  0  0  0  0  0
   -3.5660   -1.6460   -0.1360 C   0  0  0  0  0  0  0  0  0  0  0  0
   -2.3130   -1.0660    0.0960 C   0  0  0  0  0  0  0  0  0  0  0  0
    0.6860    2.6780    1.8880 H   0  0  0  0  0  0  0  0  0  0  0  0
    1.2960    1.0790    2.2320 H   0  0  0  0  0  0  0  0  0  0  0  0
    1.3630    1.6910    0.5240 H   0  0  0  0  0  0  0  0  0  0  0  0
   -1.2050    1.8500    1.4420 H   0  0  0  0  0  0  0  0  0  0  0  0
   -0.5420    0.1610    1.7710 H   0  0  0  0  0  0  0  0  0  0  0  0
    0.3810   -0.3090   -1.8080 H   0  0  0  0  0  0  0  0  0  0  0  0
    0.3970   -1.1170   -0.1540 H   0  0  0  0  0  0  0  0  0  0  0  0
    1.9220    0.9460    0.3820 H   0  0  0  0  0  0  0  0  0  0  0  0
    2.0980    1.0070   -1.3540 H   0  0  0  0  0  0  0  0  0  0  0  0
    2.5560   -0.5220   -0.4840 H   0  0  0  0  0  0  0  0  0  0  0  0
   -1.3110    3.2750    0.4910 H   0  0  0  0  0  0  0  0  0  0  0  0
   -1.1290    5.3750   -0.8150 H   0  0  0  0  0  0  0  0  0  0  0  0
   -1.0120    5.7360   -3.7840 H   0  0  0  0  0  0  0  0  0  0  0  0
    0.5010    3.1760   -4.1250 H   0  0  0  0  0  0  0  0  0  0  0  0
    0.3190    1.0750   -2.8180 H   0  0  0  0  0  0  0  0  0  0  0  0
   -2.6170    1.6870   -1.8820 H   0  0  0  0  0  0  0  0  0  0  0  0
   -4.8360    0.6600   -2.2930 H   0  0  0  0  0  0  0  0  0  0  0  0
   -6.3820   -0.9470   -0.9660 H   0  0  0  0  0  0  0  0  0  0  0  0
   -3.8300   -2.5740    0.3490 H   0  0  0  0  0  0  0  0  0  0  0  0
   -1.6110   -1.5460    0.7610 H   0  0  0  0  0  0  0  0  0  0  0  0
  1 20  1  0  0  0  0
  1 21  1  0  0  0  0
  1 22  1  0  0  0  0
  1  2  1  0  0  0  0
  2 23  1  0  0  0  0
  2 24  1  0  0  0  0
  2  3  1  0  0  0  0
  3  4  1  0  0  0  0
  4 25  1  0  0  0  0
  4 26  1  0  0  0  0
  4  5  1  0  0  0  0
  5 27  1  0  0  0  0
  5 28  1  0  0  0  0
  5 29  1  0  0  0  0
  3  6  1  0  0  0  0
  6  7  2  0  0  0  0
  7 30  1  0  0  0  0
  7  8  1  0  0  0  0
  8 31  1  0  0  0  0
  8  9  2  0  0  0  0
  9 10  1  0  0  0  0
 10 32  1  0  0  0  0
  9 11  1  0  0  0  0
 11 33  1  0  0  0  0
 11 12  2  0  0  0  0
 12  6  1  0  0  0  0
 12 34  1  0  0  0  0
  3 13  1  0  0  0  0
 13 14  2  0  0  0  0
 14 35  1  0  0  0  0
 14 15  1  0  0  0  0
 15 36  1  0  0  0  0
 15 16  2  0  0  0  0
 16 17  1  0  0  0  0
 17 37  1  0  0  0  0
 16 18  1  0  0  0  0
 18 38  1  0  0  0  0
 18 19  2  0  0  0  0
 19 13  1  0  0  0  0
 19 39  1  0  0  0  0
M  END
>  <LOGBIO>
7.0700

>  <PRED_LOGBIO>
6.3300

>  <XV_RES>
0.8420

>  <WHL_TMPL>
1

>  <ANCH>
18-19;33-34

$$$$
ROW45
  -MTS-   01071501583D 0   0.00000     0.00000     0

 38 40  0  0  1  0  0  0  0  0999 V2000
    3.7950    1.9710    0.3900 O   0  0  0  0  0  0  0  0  0  0  0  0
    3.4400    2.1570   -0.9820 C   0  0  0  0  0  0  0  0  0  0  0  0
    2.0620    1.5510   -1.2400 C   0  0  2  0  0  0  0  0  0  0  0  0
    1.8870    0.3520   -0.2880 C   0  0  0  0  0  0  0  0  0  0  0  0
    0.4960   -0.2870   -0.4550 C   0  0  0  0  0  0  0  0  0  0  0  0
   -0.6190    0.7610   -0.2840 C   0  0  2  0  0  0  0  0  0  0  0  0
   -0.4060    1.9530   -1.2350 C   0  0  2  0  0  0  0  0  0  0  0  0
    0.9680    2.6070   -0.9970 C   0  0  0  0  0  0  0  0  0  0  0  0
   -0.5210    1.4300   -2.6470 C   0  0  0  0  0  0  0  0  0  0  0  0
    0.5650    1.0460   -3.3310 C   0  0  0  0  0  0  0  0  0  0  0  0
    1.9410    1.1240   -2.7140 C   0  0  0  0  0  0  0  0  0  0  0  0
   -1.9700    0.1360   -0.5340 C   0  0  0  0  0  0  0  0  0  0  0  0
   -2.3130   -1.0660    0.0960 C   0  0  0  0  0  0  0  0  0  0  0  0
   -3.5660   -1.6460   -0.1360 C   0  0  0  0  0  0  0  0  0  0  0  0
   -4.4770   -1.0230   -0.9970 C   0  0  0  0  0  0  0  0  0  0  0  0
   -5.7030   -1.5900   -1.2240 O   0  0  0  0  0  0  0  0  0  0  0  0
   -4.1340    0.1800   -1.6280 C   0  0  0  0  0  0  0  0  0  0  0  0
   -2.8810    0.7590   -1.3960 C   0  0  0  0  0  0  0  0  0  0  0  0
    4.6680    2.3480    0.5780 H   0  0  0  0  0  0  0  0  0  0  0  0
    4.1760    1.6670   -1.6170 H   0  0  0  0  0  0  0  0  0  0  0  0
    3.4170    3.2210   -1.2100 H   0  0  0  0  0  0  0  0  0  0  0  0
    2.0120    0.6850    0.7400 H   0  0  0  0  0  0  0  0  0  0  0  0
    2.6550   -0.3900   -0.4960 H   0  0  0  0  0  0  0  0  0  0  0  0
    0.4210   -0.7390   -1.4420 H   0  0  0  0  0  0  0  0  0  0  0  0
    0.3690   -1.0750    0.2850 H   0  0  0  0  0  0  0  0  0  0  0  0
   -0.6470    1.1090    0.7470 H   0  0  0  0  0  0  0  0  0  0  0  0
   -1.1860    2.6920   -1.0580 H   0  0  0  0  0  0  0  0  0  0  0  0
    1.1010    3.4330   -1.6920 H   0  0  0  0  0  0  0  0  0  0  0  0
    1.0270    2.9610    0.0300 H   0  0  0  0  0  0  0  0  0  0  0  0
   -1.4930    1.3640   -3.1120 H   0  0  0  0  0  0  0  0  0  0  0  0
    0.4550    0.6750   -4.3400 H   0  0  0  0  0  0  0  0  0  0  0  0
    2.4150    0.1500   -2.8230 H   0  0  0  0  0  0  0  0  0  0  0  0
    2.5410    1.8050   -3.3130 H   0  0  0  0  0  0  0  0  0  0  0  0
   -1.6110   -1.5460    0.7610 H   0  0  0  0  0  0  0  0  0  0  0  0
   -3.8300   -2.5740    0.3490 H   0  0  0  0  0  0  0  0  0  0  0  0
   -6.3820   -0.9470   -0.9660 H   0  0  0  0  0  0  0  0  0  0  0  0
   -4.8360    0.6600   -2.2930 H   0  0  0  0  0  0  0  0  0  0  0  0
   -2.6170    1.6870   -1.8820 H   0  0  0  0  0  0  0  0  0  0  0  0
  1 19  1  0  0  0  0
  1  2  1  0  0  0  0
  2 20  1  0  0  0  0
  2 21  1  0  0  0  0
  2  3  1  0  0  0  0
  3  4  1  0  0  0  0
  4 22  1  0  0  0  0
  4 23  1  0  0  0  0
  4  5  1  0  0  0  0
  5 24  1  0  0  0  0
  5 25  1  0  0  0  0
  5  6  1  0  0  0  0
  6 26  1  0  0  0  0
  6  7  1  0  0  0  0
  7 27  1  0  0  0  0
  7  8  1  0  0  0  0
  8  3  1  0  0  0  0
  8 28  1  0  0  0  0
  8 29  1  0  0  0  0
  7  9  1  0  0  0  0
  9 30  1  0  0  0  0
  9 10  2  0  0  0  0
 10 31  1  0  0  0  0
 10 11  1  0  0  0  0
 11  3  1  0  0  0  0
 11 32  1  0  0  0  0
 11 33  1  0  0  0  0
  6 12  1  0  0  0  0
 12 13  2  0  0  0  0
 13 34  1  0  0  0  0
 13 14  1  0  0  0  0
 14 35  1  0  0  0  0
 14 15  2  0  0  0  0
 15 16  1  0  0  0  0
 16 36  1  0  0  0  0
 15 17  1  0  0  0  0
 17 37  1  0  0  0  0
 17 18  2  0  0  0  0
 18 12  1  0  0  0  0
 18 38  1  0  0  0  0
M  END
>  <LOGBIO>
6.2600

>  <PRED_LOGBIO>
5.2000

>  <XV_RES>
1.3780

>  <WHL_TMPL>
1

>  <ANCH>
18-21;32-30

$$$$
ROW46
  -MTS-   01071501583D 0   0.00000     0.00000     0

 64 68  0  0  0  0  0  0  0  0999 V2000
    0.3720   -1.7200   -1.0800 C   0  0  0  0  0  0  0  0  0  0  0  0
    0.5220   -0.2350   -0.7640 C   0  0  0  0  0  0  0  0  0  0  0  0
   -0.6800    0.2740   -0.0870 N   0  0  0  0  0  0  0  0  0  0  0  0
   -0.5140    1.6060    0.5130 C   0  0  0  0  0  0  0  0  0  0  0  0
    0.6370    1.6360    1.5360 C   0  0  0  0  0  0  0  0  0  0  0  0
    1.8650    0.8910    1.0700 C   0  0  0  0  0  0  0  0  0  0  0  0
    3.0730    1.0960    1.7460 C   0  0  0  0  0  0  0  0  0  0  0  0
    4.2280    0.4190    1.3360 C   0  0  0  0  0  0  0  0  0  0  0  0
    5.4110    0.6200    1.9970 O   0  0  0  0  0  0  0  0  0  0  0  0
    4.1740   -0.4640    0.2510 C   0  0  0  0  0  0  0  0  0  0  0  0
    2.9650   -0.6690   -0.4250 C   0  0  0  0  0  0  0  0  0  0  0  0
    1.8100    0.0080   -0.0150 C   0  0  0  0  0  0  0  0  0  0  0  0
   -1.8910   -0.4540   -0.0190 C   0  0  0  0  0  0  0  0  0  0  0  0
   -2.4200   -0.8180    1.2250 C   0  0  0  0  0  0  0  0  0  0  0  0
   -3.6190   -1.5390    1.2920 C   0  0  0  0  0  0  0  0  0  0  0  0
   -4.2880   -1.8960    0.1160 C   0  0  0  0  0  0  0  0  0  0  0  0
   -5.7770   -2.7920    0.1990 Cl  0  0  0  0  0  0  0  0  0  0  0  0
   -3.7590   -1.5320   -1.1280 C   0  0  0  0  0  0  0  0  0  0  0  0
   -2.5600   -0.8110   -1.1960 C   0  0  0  0  0  0  0  0  0  0  0  0
    0.6370    0.5590   -2.0430 C   0  0  0  0  0  0  0  0  0  0  0  0
    0.5720   -0.0950   -3.2800 C   0  0  0  0  0  0  0  0  0  0  0  0
    0.6790    0.6410   -4.4660 C   0  0  0  0  0  0  0  0  0  0  0  0
    0.8500    2.0290   -4.4160 C   0  0  0  0  0  0  0  0  0  0  0  0
    0.9540    2.7490   -5.5770 O   0  0  0  0  0  0  0  0  0  0  0  0
    2.2580    2.9470   -6.1300 C   0  0  0  0  0  0  0  0  0  0  0  0
    2.1490    3.7680   -7.4130 C   0  0  0  0  0  0  0  0  0  0  0  0
    3.4890    3.9710   -7.9810 N   0  0  0  0  0  0  0  0  0  0  0  0
    4.4020    2.8910   -7.5810 C   0  0  0  0  0  0  0  0  0  0  0  0
    5.8230    3.4750   -7.6880 C   0  0  0  0  0  0  0  0  0  0  0  0
    5.6130    5.0000   -7.6940 C   0  0  0  0  0  0  0  0  0  0  0  0
    4.1040    5.2000   -7.4570 C   0  0  0  0  0  0  0  0  0  0  0  0
    0.9140    2.6830   -3.1800 C   0  0  0  0  0  0  0  0  0  0  0  0
    0.8080    1.9470   -1.9930 C   0  0  0  0  0  0  0  0  0  0  0  0
    1.3570   -2.1660   -1.1990 H   0  0  0  0  0  0  0  0  0  0  0  0
   -0.1540   -2.2130   -0.2660 H   0  0  0  0  0  0  0  0  0  0  0  0
   -0.1930   -1.8390   -2.0020 H   0  0  0  0  0  0  0  0  0  0  0  0
   -1.4250    1.8030    1.0740 H   0  0  0  0  0  0  0  0  0  0  0  0
   -0.2800    2.3180   -0.2750 H   0  0  0  0  0  0  0  0  0  0  0  0
    0.2750    1.1000    2.4110 H   0  0  0  0  0  0  0  0  0  0  0  0
    0.9110    2.6760    1.6990 H   0  0  0  0  0  0  0  0  0  0  0  0
    3.1150    1.7770    2.5830 H   0  0  0  0  0  0  0  0  0  0  0  0
    5.2030    0.8960    2.9040 H   0  0  0  0  0  0  0  0  0  0  0  0
    5.0640   -0.9870   -0.0650 H   0  0  0  0  0  0  0  0  0  0  0  0
    2.9230   -1.3500   -1.2620 H   0  0  0  0  0  0  0  0  0  0  0  0
   -1.9040   -0.5430    2.1330 H   0  0  0  0  0  0  0  0  0  0  0  0
   -4.0270   -1.8200    2.2520 H   0  0  0  0  0  0  0  0  0  0  0  0
   -4.2750   -1.8080   -2.0360 H   0  0  0  0  0  0  0  0  0  0  0  0
   -2.1520   -0.5310   -2.1550 H   0  0  0  0  0  0  0  0  0  0  0  0
    0.4400   -1.1660   -3.3190 H   0  0  0  0  0  0  0  0  0  0  0  0
    0.6290    0.1370   -5.4200 H   0  0  0  0  0  0  0  0  0  0  0  0
    2.7070    1.9810   -6.3540 H   0  0  0  0  0  0  0  0  0  0  0  0
    2.8800    3.4770   -5.4120 H   0  0  0  0  0  0  0  0  0  0  0  0
    1.7000    4.7340   -7.1890 H   0  0  0  0  0  0  0  0  0  0  0  0
    1.5270    3.2380   -8.1320 H   0  0  0  0  0  0  0  0  0  0  0  0
    4.2020    2.6160   -6.5480 H   0  0  0  0  0  0  0  0  0  0  0  0
    4.3010    2.0600   -8.2770 H   0  0  0  0  0  0  0  0  0  0  0  0
    6.3160    3.1430   -8.5990 H   0  0  0  0  0  0  0  0  0  0  0  0
    6.4380    3.1670   -6.8450 H   0  0  0  0  0  0  0  0  0  0  0  0
    5.8760    5.3940   -8.6730 H   0  0  0  0  0  0  0  0  0  0  0  0
    6.1660    5.4410   -6.8670 H   0  0  0  0  0  0  0  0  0  0  0  0
    3.8850    5.3280   -6.3990 H   0  0  0  0  0  0  0  0  0  0  0  0
    3.7360    6.0780   -7.9830 H   0  0  0  0  0  0  0  0  0  0  0  0
    1.0460    3.7540   -3.1410 H   0  0  0  0  0  0  0  0  0  0  0  0
    0.8570    2.4510   -1.0390 H   0  0  0  0  0  0  0  0  0  0  0  0
  1 34  1  0  0  0  0
  1 35  1  0  0  0  0
  1 36  1  0  0  0  0
  1  2  1  0  0  0  0
  2  3  1  0  0  0  0
  3  4  1  0  0  0  0
  4 37  1  0  0  0  0
  4 38  1  0  0  0  0
  4  5  1  0  0  0  0
  5 39  1  0  0  0  0
  5 40  1  0  0  0  0
  5  6  1  0  0  0  0
  6  7  1  0  0  0  0
  7 41  1  0  0  0  0
  7  8  2  0  0  0  0
  8  9  1  0  0  0  0
  9 42  1  0  0  0  0
  8 10  1  0  0  0  0
 10 43  1  0  0  0  0
 10 11  2  0  0  0  0
 11 44  1  0  0  0  0
 11 12  1  0  0  0  0
 12  2  1  0  0  0  0
 12  6  2  0  0  0  0
  3 13  1  0  0  0  0
 13 14  2  0  0  0  0
 14 45  1  0  0  0  0
 14 15  1  0  0  0  0
 15 46  1  0  0  0  0
 15 16  2  0  0  0  0
 16 17  1  0  0  0  0
 16 18  1  0  0  0  0
 18 47  1  0  0  0  0
 18 19  2  0  0  0  0
 19 13  1  0  0  0  0
 19 48  1  0  0  0  0
  2 20  1  0  0  0  0
 20 21  2  0  0  0  0
 21 49  1  0  0  0  0
 21 22  1  0  0  0  0
 22 50  1  0  0  0  0
 22 23  2  0  0  0  0
 23 24  1  0  0  0  0
 24 25  1  0  0  0  0
 25 51  1  0  0  0  0
 25 52  1  0  0  0  0
 25 26  1  0  0  0  0
 26 53  1  0  0  0  0
 26 54  1  0  0  0  0
 26 27  1  0  0  0  0
 27 28  1  0  0  0  0
 28 55  1  0  0  0  0
 28 56  1  0  0  0  0
 28 29  1  0  0  0  0
 29 57  1  0  0  0  0
 29 58  1  0  0  0  0
 29 30  1  0  0  0  0
 30 59  1  0  0  0  0
 30 60  1  0  0  0  0
 30 31  1  0  0  0  0
 31 27  1  0  0  0  0
 31 61  1  0  0  0  0
 31 62  1  0  0  0  0
 23 32  1  0  0  0  0
 32 63  1  0  0  0  0
 32 33  2  0  0  0  0
 33 20  1  0  0  0  0
 33 64  1  0  0  0  0
M  END
>  <LOGBIO>
7.5700

>  <PRED_LOGBIO>
8.2000

>  <XV_RES>
-0.6960

>  <WHL_TMPL>
1

>  <ANCH>
1-3;17-16

$$$$
ROW47
  -MTS-   01071501583D 0   0.00000     0.00000     0

 40 42  0  0  0  0  0  0  0  0999 V2000
    0.4090   -2.4040    0.4950 C   0  0  0  0  0  0  0  0  0  0  0  0
    0.2120   -1.1370    1.1280 O   0  0  0  0  0  0  0  0  0  0  0  0
    0.2940   -0.0100    0.3530 C   0  0  0  0  0  0  0  0  0  0  0  0
    1.5250    0.6360    0.1860 C   0  0  0  0  0  0  0  0  0  0  0  0
    1.6090    1.7870   -0.6070 C   0  0  0  0  0  0  0  0  0  0  0  0
    0.4630    2.2920   -1.2310 C   0  0  0  0  0  0  0  0  0  0  0  0
   -0.7680    1.6460   -1.0640 C   0  0  0  0  0  0  0  0  0  0  0  0
   -0.8520    0.4950   -0.2720 C   0  0  0  0  0  0  0  0  0  0  0  0
   -2.1530   -0.1890   -0.0960 C   0  0  0  0  0  0  0  0  0  0  0  0
   -2.2800   -1.0540    0.7700 O   0  0  0  0  0  0  0  0  0  0  0  0
   -3.1830    0.1310   -0.8730 N   0  0  0  0  0  0  0  0  0  0  0  0
   -4.3870   -0.5020   -0.7100 C   0  0  0  0  0  0  0  0  0  0  0  0
   -4.8020   -1.6060   -1.3030 N   0  0  0  0  0  0  0  0  0  0  0  0
   -6.0800   -2.0760   -0.9810 C   0  0  0  0  0  0  0  0  0  0  0  0
   -6.7880   -1.3660   -0.0920 C   0  0  0  0  0  0  0  0  0  0  0  0
   -8.0490   -1.6240    0.3760 N   0  0  0  0  0  0  0  0  0  0  0  0
   -9.1080   -1.1220   -0.2530 C   0  0  0  0  0  0  0  0  0  0  0  0
   -8.9540   -0.4260   -1.2550 O   0  0  0  0  0  0  0  0  0  0  0  0
  -10.4980   -1.4070    0.2620 C   0  0  0  0  0  0  0  0  0  0  0  0
   -5.7260   -0.0180    0.3430 S   0  0  0  0  0  0  0  0  0  0  0  0
   -6.6280   -3.3060   -1.5960 C   0  0  0  0  0  0  0  0  0  0  0  0
   -6.8360   -3.5380   -2.9000 C   0  0  0  0  0  0  0  0  0  0  0  0
   -7.3980   -4.8640   -3.2400 C   0  0  0  0  0  0  0  0  0  0  0  0
   -7.6360   -5.6840   -2.2080 C   0  0  0  0  0  0  0  0  0  0  0  0
   -7.1470   -4.7810   -0.7670 S   0  0  0  0  0  0  0  0  0  0  0  0
    1.4020   -2.4370    0.0520 H   0  0  0  0  0  0  0  0  0  0  0  0
    0.3140   -3.1970    1.2330 H   0  0  0  0  0  0  0  0  0  0  0  0
   -0.3390   -2.5410   -0.2830 H   0  0  0  0  0  0  0  0  0  0  0  0
    2.4090    0.2460    0.6680 H   0  0  0  0  0  0  0  0  0  0  0  0
    2.5580    2.2860   -0.7360 H   0  0  0  0  0  0  0  0  0  0  0  0
    0.5270    3.1800   -1.8420 H   0  0  0  0  0  0  0  0  0  0  0  0
   -1.6520    2.0360   -1.5460 H   0  0  0  0  0  0  0  0  0  0  0  0
   -3.0780    0.8410   -1.5830 H   0  0  0  0  0  0  0  0  0  0  0  0
   -8.1750   -2.1960    1.1990 H   0  0  0  0  0  0  0  0  0  0  0  0
  -10.6740   -2.4810    0.2570 H   0  0  0  0  0  0  0  0  0  0  0  0
  -11.2290   -0.9170   -0.3760 H   0  0  0  0  0  0  0  0  0  0  0  0
  -10.5930   -1.0290    1.2780 H   0  0  0  0  0  0  0  0  0  0  0  0
   -6.6070   -2.8010   -3.6560 H   0  0  0  0  0  0  0  0  0  0  0  0
   -7.6040   -5.1530   -4.2600 H   0  0  0  0  0  0  0  0  0  0  0  0
   -8.0410   -6.6850   -2.2470 H   0  0  0  0  0  0  0  0  0  0  0  0
  1 26  1  0  0  0  0
  1 27  1  0  0  0  0
  1 28  1  0  0  0  0
  1  2  1  0  0  0  0
  2  3  1  0  0  0  0
  3  4  2  0  0  0  0
  4 29  1  0  0  0  0
  4  5  1  0  0  0  0
  5 30  1  0  0  0  0
  5  6  2  0  0  0  0
  6 31  1  0  0  0  0
  6  7  1  0  0  0  0
  7 32  1  0  0  0  0
  7  8  2  0  0  0  0
  8  3  1  0  0  0  0
  8  9  1  0  0  0  0
  9 10  2  0  0  0  0
  9 11  1  0  0  0  0
 11 33  1  0  0  0  0
 11 12  1  0  0  0  0
 12 13  2  0  0  0  0
 13 14  1  0  0  0  0
 14 15  2  0  0  0  0
 15 16  1  0  0  0  0
 16 34  1  0  0  0  0
 16 17  1  0  0  0  0
 17 18  2  0  0  0  0
 17 19  1  0  0  0  0
 19 35  1  0  0  0  0
 19 36  1  0  0  0  0
 19 37  1  0  0  0  0
 15 20  1  0  0  0  0
 20 12  1  0  0  0  0
 14 21  1  0  0  0  0
 21 22  2  0  0  0  0
 22 38  1  0  0  0  0
 22 23  1  0  0  0  0
 23 39  1  0  0  0  0
 23 24  2  0  0  0  0
 24 40  1  0  0  0  0
 24 25  1  0  0  0  0
 25 21  1  0  0  0  0
M  END
>  <LOGBIO>
4.7200

>  <PRED_LOGBIO>
4.4500

>  <XV_RES>
-0.2260

>  <WHL_TMPL>
2

>  <ANCH>
9-11;13-15

$$$$
ROW48
  -MTS-   01071501583D 0   0.00000     0.00000     0

 42 45  0  0  1  0  0  0  0  0999 V2000
   -2.6350    6.9730   -4.1170 C   0  0  0  0  0  0  0  0  0  0  0  0
   -1.5840    7.3350   -3.2160 O   0  0  0  0  0  0  0  0  0  0  0  0
   -1.6520    6.8710   -1.9290 C   0  0  0  0  0  0  0  0  0  0  0  0
   -2.3060    7.6250   -0.9470 C   0  0  0  0  0  0  0  0  0  0  0  0
   -2.3750    7.1510    0.3680 C   0  0  0  0  0  0  0  0  0  0  0  0
   -1.7910    5.9230    0.7020 C   0  0  0  0  0  0  0  0  0  0  0  0
   -1.8590    5.4590    1.9890 O   0  0  0  0  0  0  0  0  0  0  0  0
   -0.8080    5.8210    2.8890 C   0  0  0  0  0  0  0  0  0  0  0  0
   -1.1370    5.1690   -0.2800 C   0  0  0  0  0  0  0  0  0  0  0  0
   -1.0680    5.6430   -1.5960 C   0  0  0  0  0  0  0  0  0  0  0  0
   -0.5460    3.9290    0.0570 N   0  0  0  0  0  0  0  0  0  0  0  0
    0.7520    3.6830   -0.0940 C   0  0  0  0  0  0  0  0  0  0  0  0
    1.5790    4.4810   -0.5340 O   0  0  0  0  0  0  0  0  0  0  0  0
    1.0550    2.2780    0.3550 C   0  0  1  0  0  0  0  0  0  0  0  0
    1.5490    1.2510   -0.5100 O   0  0  0  0  0  0  0  0  0  0  0  0
    0.4530    0.5210   -0.9850 N   0  0  0  0  0  0  0  0  0  0  0  0
   -0.6450    0.7490   -0.2890 C   0  0  0  0  0  0  0  0  0  0  0  0
   -0.3180    1.7420    0.8010 C   0  0  1  0  0  0  0  0  0  0  0  0
   -1.2420    2.9090    0.5520 C   0  0  0  0  0  0  0  0  0  0  0  0
   -2.4520    2.9160    0.7720 O   0  0  0  0  0  0  0  0  0  0  0  0
   -1.9700    0.1360   -0.5340 C   0  0  0  0  0  0  0  0  0  0  0  0
   -2.3130   -1.0660    0.0960 C   0  0  0  0  0  0  0  0  0  0  0  0
   -3.5660   -1.6460   -0.1360 C   0  0  0  0  0  0  0  0  0  0  0  0
   -4.4770   -1.0230   -0.9970 C   0  0  0  0  0  0  0  0  0  0  0  0
   -4.1340    0.1800   -1.6280 C   0  0  0  0  0  0  0  0  0  0  0  0
   -2.8810    0.7590   -1.3960 C   0  0  0  0  0  0  0  0  0  0  0  0
   -2.4550    2.2530   -2.1790 Cl  0  0  0  0  0  0  0  0  0  0  0  0
   -3.5840    7.3410   -3.7330 H   0  0  0  0  0  0  0  0  0  0  0  0
   -2.4430    7.4130   -5.0930 H   0  0  0  0  0  0  0  0  0  0  0  0
   -2.6760    5.8900   -4.2090 H   0  0  0  0  0  0  0  0  0  0  0  0
   -2.7570    8.5720   -1.2040 H   0  0  0  0  0  0  0  0  0  0  0  0
   -2.8800    7.7320    1.1260 H   0  0  0  0  0  0  0  0  0  0  0  0
   -0.7660    6.9040    2.9810 H   0  0  0  0  0  0  0  0  0  0  0  0
   -1.0000    5.3810    3.8660 H   0  0  0  0  0  0  0  0  0  0  0  0
    0.1410    5.4530    2.5060 H   0  0  0  0  0  0  0  0  0  0  0  0
   -0.5630    5.0620   -2.3530 H   0  0  0  0  0  0  0  0  0  0  0  0
    1.6900    2.3360    1.2370 H   0  0  0  0  0  0  0  0  0  0  0  0
   -0.3410    1.3420    1.8120 H   0  0  0  0  0  0  0  0  0  0  0  0
   -1.6110   -1.5460    0.7610 H   0  0  0  0  0  0  0  0  0  0  0  0
   -3.8300   -2.5740    0.3490 H   0  0  0  0  0  0  0  0  0  0  0  0
   -5.4440   -1.4700   -1.1750 H   0  0  0  0  0  0  0  0  0  0  0  0
   -4.8360    0.6600   -2.2930 H   0  0  0  0  0  0  0  0  0  0  0  0
  1 28  1  0  0  0  0
  1 29  1  0  0  0  0
  1 30  1  0  0  0  0
  1  2  1  0  0  0  0
  2  3  1  0  0  0  0
  3  4  2  0  0  0  0
  4 31  1  0  0  0  0
  4  5  1  0  0  0  0
  5 32  1  0  0  0  0
  5  6  2  0  0  0  0
  6  7  1  0  0  0  0
  7  8  1  0  0  0  0
  8 33  1  0  0  0  0
  8 34  1  0  0  0  0
  8 35  1  0  0  0  0
  6  9  1  0  0  0  0
  9 10  2  0  0  0  0
 10  3  1  0  0  0  0
 10 36  1  0  0  0  0
  9 11  1  0  0  0  0
 11 12  1  0  0  0  0
 12 13  2  0  0  0  0
 12 14  1  0  0  0  0
 14 37  1  0  0  0  0
 14 15  1  0  0  0  0
 15 16  1  0  0  0  0
 16 17  2  0  0  0  0
 17 18  1  0  0  0  0
 18 14  1  0  0  0  0
 18 38  1  0  0  0  0
 18 19  1  0  0  0  0
 19 11  1  0  0  0  0
 19 20  2  0  0  0  0
 17 21  1  0  0  0  0
 21 22  2  0  0  0  0
 22 39  1  0  0  0  0
 22 23  1  0  0  0  0
 23 40  1  0  0  0  0
 23 24  2  0  0  0  0
 24 41  1  0  0  0  0
 24 25  1  0  0  0  0
 25 42  1  0  0  0  0
 25 26  2  0  0  0  0
 26 21  1  0  0  0  0
 26 27  1  0  0  0  0
M  END
>  <LOGBIO>
5.0100

>  <PRED_LOGBIO>
5.4100

>  <XV_RES>
-1.0950

>  <WHL_TMPL>
1

>  <ANCH>
13-23;32-33

$$$$
ROW49
  -MTS-   01071501583D 0   0.00000     0.00000     0

 65 69  0  0  1  0  0  0  0  0999 V2000
    2.3680   -3.0470   12.3370 C   0  0  0  0  0  0  0  0  0  0  0  0
    3.0120   -2.9550   10.9560 C   0  0  2  0  0  0  0  0  0  0  0  0
    2.0820   -3.5020    9.8570 C   0  0  0  0  0  0  0  0  0  0  0  0
    2.2220   -2.5850    8.7160 N   0  0  0  0  0  0  0  0  0  0  0  0
    1.0370   -2.6360    7.8490 C   0  0  0  0  0  0  0  0  0  0  0  0
    1.4290   -2.2420    6.4260 C   0  0  0  0  0  0  0  0  0  0  0  0
    0.2760   -2.2910    5.5820 O   0  0  0  0  0  0  0  0  0  0  0  0
    0.4320   -1.9680    4.2600 C   0  0  0  0  0  0  0  0  0  0  0  0
    0.7490   -2.9640    3.3280 C   0  0  0  0  0  0  0  0  0  0  0  0
    0.9090   -2.6340    1.9770 C   0  0  0  0  0  0  0  0  0  0  0  0
    0.7510   -1.3070    1.5580 C   0  0  0  0  0  0  0  0  0  0  0  0
    0.4340   -0.3110    2.4890 C   0  0  0  0  0  0  0  0  0  0  0  0
    0.2750   -0.6420    3.8400 C   0  0  0  0  0  0  0  0  0  0  0  0
    0.9230   -0.9510    0.1000 C   0  0  2  0  0  0  0  0  0  0  0  0
    1.9920   -0.0030    0.0400 O   0  0  0  0  0  0  0  0  0  0  0  0
    1.8780    0.9350    1.0320 C   0  0  0  0  0  0  0  0  0  0  0  0
    3.0870    1.1400    1.7070 C   0  0  0  0  0  0  0  0  0  0  0  0
    3.1560    2.0670    2.7540 C   0  0  0  0  0  0  0  0  0  0  0  0
    2.0150    2.7880    3.1260 C   0  0  0  0  0  0  0  0  0  0  0  0
    2.0820    3.6950    4.1510 O   0  0  0  0  0  0  0  0  0  0  0  0
    0.8060    2.5830    2.4510 C   0  0  0  0  0  0  0  0  0  0  0  0
    0.7370    1.6570    1.4040 C   0  0  0  0  0  0  0  0  0  0  0  0
   -0.7080    1.2810    0.4540 S   0  0  0  0  0  0  0  0  0  0  0  0
   -0.4070   -0.3220   -0.3530 C   0  0  2  0  0  0  0  0  0  0  0  0
   -1.4990   -1.2480    0.1260 C   0  0  0  0  0  0  0  0  0  0  0  0
   -2.4700   -0.7820    1.0200 C   0  0  0  0  0  0  0  0  0  0  0  0
   -3.4820   -1.6410    1.4650 C   0  0  0  0  0  0  0  0  0  0  0  0
   -3.5230   -2.9670    1.0160 C   0  0  0  0  0  0  0  0  0  0  0  0
   -4.5130   -3.8070    1.4520 O   0  0  0  0  0  0  0  0  0  0  0  0
   -2.5510   -3.4330    0.1230 C   0  0  0  0  0  0  0  0  0  0  0  0
   -1.5390   -2.5740   -0.3220 C   0  0  0  0  0  0  0  0  0  0  0  0
    2.3800   -1.2530    9.3180 C   0  0  0  0  0  0  0  0  0  0  0  0
    3.2750   -1.4940   10.5470 C   0  0  1  0  0  0  0  0  0  0  0  0
    2.8640   -0.5580   11.6790 C   0  0  0  0  0  0  0  0  0  0  0  0
    2.7410   -2.2410   12.9650 H   0  0  0  0  0  0  0  0  0  0  0  0
    2.6170   -4.0050   12.7900 H   0  0  0  0  0  0  0  0  0  0  0  0
    1.2880   -2.9620   12.2400 H   0  0  0  0  0  0  0  0  0  0  0  0
    3.9340   -3.5270   11.0230 H   0  0  0  0  0  0  0  0  0  0  0  0
    1.0530   -3.4790   10.2120 H   0  0  0  0  0  0  0  0  0  0  0  0
    2.4160   -4.4940    9.5630 H   0  0  0  0  0  0  0  0  0  0  0  0
    0.6320   -3.6460    7.8470 H   0  0  0  0  0  0  0  0  0  0  0  0
    0.2840   -1.9440    8.2220 H   0  0  0  0  0  0  0  0  0  0  0  0
    1.8340   -1.2320    6.4280 H   0  0  0  0  0  0  0  0  0  0  0  0
    2.1820   -2.9330    6.0530 H   0  0  0  0  0  0  0  0  0  0  0  0
    0.8700   -3.9870    3.6520 H   0  0  0  0  0  0  0  0  0  0  0  0
    1.1530   -3.4020    1.2590 H   0  0  0  0  0  0  0  0  0  0  0  0
    0.3130    0.7120    2.1650 H   0  0  0  0  0  0  0  0  0  0  0  0
    0.0300    0.1270    4.5590 H   0  0  0  0  0  0  0  0  0  0  0  0
    1.1380   -1.8400   -0.4880 H   0  0  0  0  0  0  0  0  0  0  0  0
    3.9670    0.5830    1.4200 H   0  0  0  0  0  0  0  0  0  0  0  0
    4.0880    2.2250    3.2750 H   0  0  0  0  0  0  0  0  0  0  0  0
    2.3190    4.5760    3.8210 H   0  0  0  0  0  0  0  0  0  0  0  0
   -0.0740    3.1400    2.7390 H   0  0  0  0  0  0  0  0  0  0  0  0
   -0.4370   -0.1730   -1.4310 H   0  0  0  0  0  0  0  0  0  0  0  0
   -2.4390    0.2410    1.3660 H   0  0  0  0  0  0  0  0  0  0  0  0
   -4.2320   -1.2810    2.1540 H   0  0  0  0  0  0  0  0  0  0  0  0
   -5.2850   -3.7690    0.8650 H   0  0  0  0  0  0  0  0  0  0  0  0
   -2.5830   -4.4560   -0.2240 H   0  0  0  0  0  0  0  0  0  0  0  0
   -0.7900   -2.9340   -1.0120 H   0  0  0  0  0  0  0  0  0  0  0  0
    1.4170   -0.8360    9.6080 H   0  0  0  0  0  0  0  0  0  0  0  0
    2.8460   -0.5600    8.6210 H   0  0  0  0  0  0  0  0  0  0  0  0
    4.3210   -1.3720   10.2710 H   0  0  0  0  0  0  0  0  0  0  0  0
    2.4620    0.3620   11.2600 H   0  0  0  0  0  0  0  0  0  0  0  0
    2.1050   -1.0400   12.2910 H   0  0  0  0  0  0  0  0  0  0  0  0
    3.7330   -0.3270   12.2920 H   0  0  0  0  0  0  0  0  0  0  0  0
  1 35  1  0  0  0  0
  1 36  1  0  0  0  0
  1 37  1  0  0  0  0
  1  2  1  0  0  0  0
  2 38  1  0  0  0  0
  2  3  1  0  0  0  0
  3 39  1  0  0  0  0
  3 40  1  0  0  0  0
  3  4  1  0  0  0  0
  4  5  1  0  0  0  0
  5 41  1  0  0  0  0
  5 42  1  0  0  0  0
  5  6  1  0  0  0  0
  6 43  1  0  0  0  0
  6 44  1  0  0  0  0
  6  7  1  0  0  0  0
  7  8  1  0  0  0  0
  8  9  2  0  0  0  0
  9 45  1  0  0  0  0
  9 10  1  0  0  0  0
 10 46  1  0  0  0  0
 10 11  2  0  0  0  0
 11 12  1  0  0  0  0
 12 47  1  0  0  0  0
 12 13  2  0  0  0  0
 13  8  1  0  0  0  0
 13 48  1  0  0  0  0
 11 14  1  0  0  0  0
 14 49  1  0  0  0  0
 14 15  1  0  0  0  0
 15 16  1  0  0  0  0
 16 17  1  0  0  0  0
 17 50  1  0  0  0  0
 17 18  2  0  0  0  0
 18 51  1  0  0  0  0
 18 19  1  0  0  0  0
 19 20  1  0  0  0  0
 20 52  1  0  0  0  0
 19 21  2  0  0  0  0
 21 53  1  0  0  0  0
 21 22  1  0  0  0  0
 22 16  2  0  0  0  0
 22 23  1  0  0  0  0
 23 24  1  0  0  0  0
 24 14  1  0  0  0  0
 24 54  1  0  0  0  0
 24 25  1  0  0  0  0
 25 26  2  0  0  0  0
 26 55  1  0  0  0  0
 26 27  1  0  0  0  0
 27 56  1  0  0  0  0
 27 28  2  0  0  0  0
 28 29  1  0  0  0  0
 29 57  1  0  0  0  0
 28 30  1  0  0  0  0
 30 58  1  0  0  0  0
 30 31  2  0  0  0  0
 31 25  1  0  0  0  0
 31 59  1  0  0  0  0
  4 32  1  0  0  0  0
 32 60  1  0  0  0  0
 32 61  1  0  0  0  0
 32 33  1  0  0  0  0
 33  2  1  0  0  0  0
 33 62  1  0  0  0  0
 33 34  1  0  0  0  0
 34 63  1  0  0  0  0
 34 64  1  0  0  0  0
 34 65  1  0  0  0  0
M  END
>  <LOGBIO>
9.4000

>  <PRED_LOGBIO>
8.8100

>  <XV_RES>
0.6870

>  <WHL_TMPL>
1

>  <ANCH>
4-6;32-31

$$$$
ROW50
  -MTS-   01071501583D 0   0.00000     0.00000     0

 81 85  0  0  1  0  0  0  0  0999 V2000
    5.0770    1.2800   -4.1340 C   0  0  0  0  0  0  0  0  0  0  0  0
    4.3890    2.6260   -4.3470 C   0  0  2  0  0  0  0  0  0  0  0  0
    5.4150    3.6510   -4.8280 C   0  0  0  0  0  0  0  0  0  0  0  0
    6.0280    3.1780   -6.1460 C   0  0  0  0  0  0  0  0  0  0  0  0
    7.0420    4.1910   -6.6210 C   0  0  0  0  0  0  0  0  0  0  0  0
    8.3810    4.0790   -6.2290 C   0  0  0  0  0  0  0  0  0  0  0  0
    9.3210    5.0190   -6.6700 C   0  0  0  0  0  0  0  0  0  0  0  0
    8.9210    6.0700   -7.5040 C   0  0  0  0  0  0  0  0  0  0  0  0
    9.8410    6.9890   -7.9360 O   0  0  0  0  0  0  0  0  0  0  0  0
    7.5820    6.1820   -7.8960 C   0  0  0  0  0  0  0  0  0  0  0  0
    6.6420    5.2430   -7.4550 C   0  0  0  0  0  0  0  0  0  0  0  0
    3.8000    3.0810   -3.0790 N   0  0  0  0  0  0  0  0  0  0  0  0
    2.8760    2.3410   -2.4720 C   0  0  0  0  0  0  0  0  0  0  0  0
    2.5160    1.2760   -2.9710 O   0  0  0  0  0  0  0  0  0  0  0  0
    2.2710    2.8090   -1.1700 C   0  0  0  0  0  0  0  0  0  0  0  0
    1.2570    1.7960   -0.6950 C   0  0  0  0  0  0  0  0  0  0  0  0
   -0.0500    1.7830   -0.9920 C   0  0  0  0  0  0  0  0  0  0  0  0
   -0.6660    0.7190   -0.3870 N   0  0  0  0  0  0  0  0  0  0  0  0
    0.2960   -0.0110    0.3520 C   0  0  0  0  0  0  0  0  0  0  0  0
    0.2120   -1.1620    1.1430 C   0  0  0  0  0  0  0  0  0  0  0  0
   -0.9920   -1.7950    1.3070 O   0  0  0  0  0  0  0  0  0  0  0  0
   -1.3450   -2.8190    0.3730 C   0  0  0  0  0  0  0  0  0  0  0  0
   -2.7160   -3.3890    0.7350 C   0  0  0  0  0  0  0  0  0  0  0  0
   -3.0920   -4.4830   -0.2630 C   0  0  0  0  0  0  0  0  0  0  0  0
   -4.4110   -5.0310    0.0860 N   0  0  0  0  0  0  0  0  0  0  0  0
   -5.4580   -4.2670   -0.6070 C   0  0  0  0  0  0  0  0  0  0  0  0
   -6.8600   -4.7900   -0.2410 C   0  0  0  0  0  0  0  0  0  0  0  0
   -6.9810   -6.3020   -0.5090 C   0  0  0  0  0  0  0  0  0  0  0  0
   -5.8110   -7.0790    0.1220 C   0  0  0  0  0  0  0  0  0  0  0  0
   -4.4550   -6.4590   -0.2600 C   0  0  0  0  0  0  0  0  0  0  0  0
    1.3580   -1.6680    1.7680 C   0  0  0  0  0  0  0  0  0  0  0  0
    2.5890   -1.0210    1.6010 C   0  0  0  0  0  0  0  0  0  0  0  0
    2.6730    0.1310    0.8090 C   0  0  0  0  0  0  0  0  0  0  0  0
    1.5260    0.6360    0.1850 C   0  0  0  0  0  0  0  0  0  0  0  0
   -0.7300    2.7770   -1.8510 C   0  0  0  0  0  0  0  0  0  0  0  0
   -0.6110    2.6970   -3.2440 C   0  0  0  0  0  0  0  0  0  0  0  0
   -1.2550    3.6370   -4.0570 C   0  0  0  0  0  0  0  0  0  0  0  0
   -2.0190    4.6570   -3.4770 C   0  0  0  0  0  0  0  0  0  0  0  0
   -2.1380    4.7370   -2.0850 C   0  0  0  0  0  0  0  0  0  0  0  0
   -1.4940    3.7970   -1.2720 C   0  0  0  0  0  0  0  0  0  0  0  0
    5.8600    1.3870   -3.3870 H   0  0  0  0  0  0  0  0  0  0  0  0
    5.5130    0.9440   -5.0720 H   0  0  0  0  0  0  0  0  0  0  0  0
    4.3460    0.5510   -3.7910 H   0  0  0  0  0  0  0  0  0  0  0  0
    3.6060    2.5190   -5.0940 H   0  0  0  0  0  0  0  0  0  0  0  0
    4.9250    4.6110   -4.9800 H   0  0  0  0  0  0  0  0  0  0  0  0
    6.1990    3.7590   -4.0810 H   0  0  0  0  0  0  0  0  0  0  0  0
    6.5180    2.2190   -5.9940 H   0  0  0  0  0  0  0  0  0  0  0  0
    5.2440    3.0710   -6.8920 H   0  0  0  0  0  0  0  0  0  0  0  0
    8.6890    3.2680   -5.5860 H   0  0  0  0  0  0  0  0  0  0  0  0
   10.3540    4.9320   -6.3670 H   0  0  0  0  0  0  0  0  0  0  0  0
   10.2450    6.7100   -8.7720 H   0  0  0  0  0  0  0  0  0  0  0  0
    7.2740    6.9930   -8.5400 H   0  0  0  0  0  0  0  0  0  0  0  0
    5.6090    5.3290   -7.7580 H   0  0  0  0  0  0  0  0  0  0  0  0
    4.0960    3.9560   -2.6700 H   0  0  0  0  0  0  0  0  0  0  0  0
    1.7810    3.7680   -1.3220 H   0  0  0  0  0  0  0  0  0  0  0  0
    3.0540    2.9160   -0.4230 H   0  0  0  0  0  0  0  0  0  0  0  0
   -1.6470    0.4920   -0.4570 H   0  0  0  0  0  0  0  0  0  0  0  0
   -1.3800   -2.3990   -0.6300 H   0  0  0  0  0  0  0  0  0  0  0  0
   -0.6020   -3.6130    0.4070 H   0  0  0  0  0  0  0  0  0  0  0  0
   -2.6800   -3.8090    1.7380 H   0  0  0  0  0  0  0  0  0  0  0  0
   -3.4590   -2.5950    0.7010 H   0  0  0  0  0  0  0  0  0  0  0  0
   -3.1280   -4.0630   -1.2660 H   0  0  0  0  0  0  0  0  0  0  0  0
   -2.3490   -5.2770   -0.2280 H   0  0  0  0  0  0  0  0  0  0  0  0
   -5.3120   -4.3440   -1.6830 H   0  0  0  0  0  0  0  0  0  0  0  0
   -5.3900   -3.2180   -0.3240 H   0  0  0  0  0  0  0  0  0  0  0  0
   -7.0580   -4.5920    0.8100 H   0  0  0  0  0  0  0  0  0  0  0  0
   -7.6090   -4.2580   -0.8240 H   0  0  0  0  0  0  0  0  0  0  0  0
   -6.9960   -6.4800   -1.5820 H   0  0  0  0  0  0  0  0  0  0  0  0
   -7.9210   -6.6680   -0.1000 H   0  0  0  0  0  0  0  0  0  0  0  0
   -5.9180   -7.0780    1.2050 H   0  0  0  0  0  0  0  0  0  0  0  0
   -5.8420   -8.1140   -0.2100 H   0  0  0  0  0  0  0  0  0  0  0  0
   -4.2900   -6.5790   -1.3290 H   0  0  0  0  0  0  0  0  0  0  0  0
   -3.6570   -6.9810    0.2640 H   0  0  0  0  0  0  0  0  0  0  0  0
    1.2940   -2.5560    2.3780 H   0  0  0  0  0  0  0  0  0  0  0  0
    3.4730   -1.4110    2.0830 H   0  0  0  0  0  0  0  0  0  0  0  0
    3.6220    0.6290    0.6800 H   0  0  0  0  0  0  0  0  0  0  0  0
   -0.0220    1.9100   -3.6910 H   0  0  0  0  0  0  0  0  0  0  0  0
   -1.1630    3.5750   -5.1310 H   0  0  0  0  0  0  0  0  0  0  0  0
   -2.5150    5.3830   -4.1050 H   0  0  0  0  0  0  0  0  0  0  0  0
   -2.7280    5.5240   -1.6380 H   0  0  0  0  0  0  0  0  0  0  0  0
   -1.5870    3.8590   -0.1980 H   0  0  0  0  0  0  0  0  0  0  0  0
  1 41  1  0  0  0  0
  1 42  1  0  0  0  0
  1 43  1  0  0  0  0
  1  2  1  0  0  0  0
  2 44  1  0  0  0  0
  2  3  1  0  0  0  0
  3 45  1  0  0  0  0
  3 46  1  0  0  0  0
  3  4  1  0  0  0  0
  4 47  1  0  0  0  0
  4 48  1  0  0  0  0
  4  5  1  0  0  0  0
  5  6  2  0  0  0  0
  6 49  1  0  0  0  0
  6  7  1  0  0  0  0
  7 50  1  0  0  0  0
  7  8  2  0  0  0  0
  8  9  1  0  0  0  0
  9 51  1  0  0  0  0
  8 10  1  0  0  0  0
 10 52  1  0  0  0  0
 10 11  2  0  0  0  0
 11  5  1  0  0  0  0
 11 53  1  0  0  0  0
  2 12  1  0  0  0  0
 12 54  1  0  0  0  0
 12 13  1  0  0  0  0
 13 14  2  0  0  0  0
 13 15  1  0  0  0  0
 15 55  1  0  0  0  0
 15 56  1  0  0  0  0
 15 16  1  0  0  0  0
 16 17  2  0  0  0  0
 17 18  1  0  0  0  0
 18 57  1  0  0  0  0
 18 19  1  0  0  0  0
 19 20  2  0  0  0  0
 20 21  1  0  0  0  0
 21 22  1  0  0  0  0
 22 58  1  0  0  0  0
 22 59  1  0  0  0  0
 22 23  1  0  0  0  0
 23 60  1  0  0  0  0
 23 61  1  0  0  0  0
 23 24  1  0  0  0  0
 24 62  1  0  0  0  0
 24 63  1  0  0  0  0
 24 25  1  0  0  0  0
 25 26  1  0  0  0  0
 26 64  1  0  0  0  0
 26 65  1  0  0  0  0
 26 27  1  0  0  0  0
 27 66  1  0  0  0  0
 27 67  1  0  0  0  0
 27 28  1  0  0  0  0
 28 68  1  0  0  0  0
 28 69  1  0  0  0  0
 28 29  1  0  0  0  0
 29 70  1  0  0  0  0
 29 71  1  0  0  0  0
 29 30  1  0  0  0  0
 30 25  1  0  0  0  0
 30 72  1  0  0  0  0
 30 73  1  0  0  0  0
 20 31  1  0  0  0  0
 31 74  1  0  0  0  0
 31 32  2  0  0  0  0
 32 75  1  0  0  0  0
 32 33  1  0  0  0  0
 33 76  1  0  0  0  0
 33 34  2  0  0  0  0
 34 16  1  0  0  0  0
 34 19  1  0  0  0  0
 17 35  1  0  0  0  0
 35 36  2  0  0  0  0
 36 77  1  0  0  0  0
 36 37  1  0  0  0  0
 37 78  1  0  0  0  0
 37 38  2  0  0  0  0
 38 79  1  0  0  0  0
 38 39  1  0  0  0  0
 39 80  1  0  0  0  0
 39 40  2  0  0  0  0
 40 35  1  0  0  0  0
 40 81  1  0  0  0  0
M  END
>  <LOGBIO>
7.1600

>  <PRED_LOGBIO>
6.5300

>  <XV_RES>
0.6660

>  <WHL_TMPL>
2

>  <ANCH>
36-37;70-68

$$$$
ROW51
  -MTS-   01071501583D 0   0.00000     0.00000     0

 31 33  0  0  0  0  0  0  0  0999 V2000
   -0.8860    3.7040   -0.3150 C   0  0  0  0  0  0  0  0  0  0  0  0
   -0.9420    3.4930    1.1790 C   0  0  0  0  0  0  0  0  0  0  0  0
   -1.5600    4.4460    1.9970 C   0  0  0  0  0  0  0  0  0  0  0  0
   -1.6120    4.2500    3.3820 C   0  0  0  0  0  0  0  0  0  0  0  0
   -2.2170    5.1830    4.1840 O   0  0  0  0  0  0  0  0  0  0  0  0
   -1.0460    3.1020    3.9490 C   0  0  0  0  0  0  0  0  0  0  0  0
   -0.4280    2.1500    3.1300 C   0  0  0  0  0  0  0  0  0  0  0  0
   -0.3760    2.3450    1.7450 C   0  0  0  0  0  0  0  0  0  0  0  0
    0.2490    1.3820    0.9180 N   0  0  0  0  0  0  0  0  0  0  0  0
    1.5300    1.0360    1.0120 C   0  0  0  0  0  0  0  0  0  0  0  0
    2.3420    1.4920    1.8150 O   0  0  0  0  0  0  0  0  0  0  0  0
    1.8100    0.0080   -0.0150 C   0  0  0  0  0  0  0  0  0  0  0  0
    2.9510   -0.7140   -0.3860 C   0  0  0  0  0  0  0  0  0  0  0  0
    2.8820   -1.6420   -1.4320 C   0  0  0  0  0  0  0  0  0  0  0  0
    1.6740   -1.8480   -2.1070 C   0  0  0  0  0  0  0  0  0  0  0  0
    1.6070   -2.7560   -3.1310 O   0  0  0  0  0  0  0  0  0  0  0  0
    0.5330   -1.1260   -1.7360 C   0  0  0  0  0  0  0  0  0  0  0  0
    0.6010   -0.1980   -0.6900 C   0  0  0  0  0  0  0  0  0  0  0  0
   -0.3730    0.7130   -0.0490 C   0  0  0  0  0  0  0  0  0  0  0  0
   -1.5580    0.8320   -0.3580 O   0  0  0  0  0  0  0  0  0  0  0  0
   -0.8600    4.7700   -0.5310 H   0  0  0  0  0  0  0  0  0  0  0  0
   -1.7670    3.2630   -0.7770 H   0  0  0  0  0  0  0  0  0  0  0  0
    0.0080    3.2310   -0.7150 H   0  0  0  0  0  0  0  0  0  0  0  0
   -1.9970    5.3320    1.5600 H   0  0  0  0  0  0  0  0  0  0  0  0
   -1.5810    5.8530    4.4780 H   0  0  0  0  0  0  0  0  0  0  0  0
   -1.0860    2.9510    5.0180 H   0  0  0  0  0  0  0  0  0  0  0  0
    0.0090    1.2640    3.5680 H   0  0  0  0  0  0  0  0  0  0  0  0
    3.8830   -0.5550    0.1350 H   0  0  0  0  0  0  0  0  0  0  0  0
    3.7630   -2.1990   -1.7180 H   0  0  0  0  0  0  0  0  0  0  0  0
    2.3980   -3.3170   -3.1500 H   0  0  0  0  0  0  0  0  0  0  0  0
   -0.4000   -1.2850   -2.2570 H   0  0  0  0  0  0  0  0  0  0  0  0
  1 21  1  0  0  0  0
  1 22  1  0  0  0  0
  1 23  1  0  0  0  0
  1  2  1  0  0  0  0
  2  3  2  0  0  0  0
  3 24  1  0  0  0  0
  3  4  1  0  0  0  0
  4  5  1  0  0  0  0
  5 25  1  0  0  0  0
  4  6  2  0  0  0  0
  6 26  1  0  0  0  0
  6  7  1  0  0  0  0
  7 27  1  0  0  0  0
  7  8  2  0  0  0  0
  8  2  1  0  0  0  0
  8  9  1  0  0  0  0
  9 10  1  0  0  0  0
 10 11  2  0  0  0  0
 10 12  1  0  0  0  0
 12 13  2  0  0  0  0
 13 28  1  0  0  0  0
 13 14  1  0  0  0  0
 14 29  1  0  0  0  0
 14 15  2  0  0  0  0
 15 16  1  0  0  0  0
 16 30  1  0  0  0  0
 15 17  1  0  0  0  0
 17 31  1  0  0  0  0
 17 18  2  0  0  0  0
 18 12  1  0  0  0  0
 18 19  1  0  0  0  0
 19  9  1  0  0  0  0
 19 20  2  0  0  0  0
M  END
>  <LOGBIO>
6.1000

>  <PRED_LOGBIO>
6.6600

>  <XV_RES>
-0.7690

>  <WHL_TMPL>
1

>  <ANCH>
28-29;19-20

$$$$
ROW52
  -MTS-   01071501583D 0   0.00000     0.00000     0

 65 70  0  0  0  0  0  0  0  0999 V2000
   -6.2480   -0.8120   -0.6160 O   0  0  0  0  0  0  0  0  0  0  0  0
   -4.9280   -0.4530   -0.5600 C   0  0  0  0  0  0  0  0  0  0  0  0
   -4.3310   -0.1720    0.6750 C   0  0  0  0  0  0  0  0  0  0  0  0
   -2.9810    0.1950    0.7330 C   0  0  0  0  0  0  0  0  0  0  0  0
   -2.2280    0.2810   -0.4450 C   0  0  0  0  0  0  0  0  0  0  0  0
   -2.8250    0.0000   -1.6790 C   0  0  0  0  0  0  0  0  0  0  0  0
   -4.1750   -0.3670   -1.7370 C   0  0  0  0  0  0  0  0  0  0  0  0
   -0.8010    0.6690   -0.3840 C   0  0  0  0  0  0  0  0  0  0  0  0
   -0.0430    2.0540   -1.1830 S   0  0  0  0  0  0  0  0  0  0  0  0
    1.6090    1.7860   -0.6060 C   0  0  0  0  0  0  0  0  0  0  0  0
    2.8390    2.4330   -0.7740 C   0  0  0  0  0  0  0  0  0  0  0  0
    3.9860    1.9290   -0.1500 C   0  0  0  0  0  0  0  0  0  0  0  0
    5.1900    2.5620   -0.3130 O   0  0  0  0  0  0  0  0  0  0  0  0
    3.9030    0.7780    0.6420 C   0  0  0  0  0  0  0  0  0  0  0  0
    2.6730    0.1310    0.8100 C   0  0  0  0  0  0  0  0  0  0  0  0
    1.5260    0.6350    0.1860 C   0  0  0  0  0  0  0  0  0  0  0  0
    0.1740    0.0410    0.2880 C   0  0  0  0  0  0  0  0  0  0  0  0
   -0.0860   -1.1780    1.0860 C   0  0  0  0  0  0  0  0  0  0  0  0
    0.0060   -2.2870    0.5620 O   0  0  0  0  0  0  0  0  0  0  0  0
   -0.4570   -1.0620    2.5140 C   0  0  0  0  0  0  0  0  0  0  0  0
   -1.8040   -0.9590    2.8810 C   0  0  0  0  0  0  0  0  0  0  0  0
   -2.1550   -0.8500    4.2320 C   0  0  0  0  0  0  0  0  0  0  0  0
   -1.1590   -0.8430    5.2150 C   0  0  0  0  0  0  0  0  0  0  0  0
    0.1880   -0.9460    4.8480 C   0  0  0  0  0  0  0  0  0  0  0  0
    0.5390   -1.0550    3.4970 C   0  0  0  0  0  0  0  0  0  0  0  0
   -1.5140   -0.7320    6.5810 N   0  0  0  0  0  0  0  0  0  0  0  0
   -2.3750   -1.7210    7.2450 C   0  0  0  0  0  0  0  0  0  0  0  0
   -3.5280   -1.0410    8.0060 C   0  0  0  0  0  0  0  0  0  0  0  0
   -3.0710    0.0680    8.8570 N   0  0  0  0  0  0  0  0  0  0  0  0
   -2.2080    1.0460    8.1780 C   0  0  0  0  0  0  0  0  0  0  0  0
   -1.0450    0.3800    7.4200 C   0  0  0  0  0  0  0  0  0  0  0  0
   -3.4120    0.1780   10.1380 C   0  0  0  0  0  0  0  0  0  0  0  0
   -2.7100   -0.3370   11.0070 O   0  0  0  0  0  0  0  0  0  0  0  0
   -4.6350    0.9200   10.5170 C   0  0  0  0  0  0  0  0  0  0  0  0
   -4.5670    2.2930   10.7810 C   0  0  0  0  0  0  0  0  0  0  0  0
   -5.7240    2.9950   11.1400 C   0  0  0  0  0  0  0  0  0  0  0  0
   -6.9480    2.3240   11.2350 C   0  0  0  0  0  0  0  0  0  0  0  0
   -7.0160    0.9510   10.9710 C   0  0  0  0  0  0  0  0  0  0  0  0
   -5.8600    0.2490   10.6120 C   0  0  0  0  0  0  0  0  0  0  0  0
   -6.8170   -0.0320   -0.7160 H   0  0  0  0  0  0  0  0  0  0  0  0
   -4.9110   -0.2390    1.5830 H   0  0  0  0  0  0  0  0  0  0  0  0
   -2.5200    0.4110    1.6850 H   0  0  0  0  0  0  0  0  0  0  0  0
   -2.2440    0.0670   -2.5870 H   0  0  0  0  0  0  0  0  0  0  0  0
   -4.6350   -0.5830   -2.6890 H   0  0  0  0  0  0  0  0  0  0  0  0
    2.9030    3.3210   -1.3850 H   0  0  0  0  0  0  0  0  0  0  0  0
    5.0120    3.4850   -0.5510 H   0  0  0  0  0  0  0  0  0  0  0  0
    4.7880    0.3890    1.1240 H   0  0  0  0  0  0  0  0  0  0  0  0
    2.6090   -0.7570    1.4210 H   0  0  0  0  0  0  0  0  0  0  0  0
   -2.5730   -0.9640    2.1220 H   0  0  0  0  0  0  0  0  0  0  0  0
   -3.1950   -0.7700    4.5150 H   0  0  0  0  0  0  0  0  0  0  0  0
    0.9560   -0.9400    5.6070 H   0  0  0  0  0  0  0  0  0  0  0  0
    1.5780   -1.1340    3.2140 H   0  0  0  0  0  0  0  0  0  0  0  0
   -1.7800   -2.3100    7.9410 H   0  0  0  0  0  0  0  0  0  0  0  0
   -2.7840   -2.4030    6.5030 H   0  0  0  0  0  0  0  0  0  0  0  0
   -4.2610   -0.6700    7.2930 H   0  0  0  0  0  0  0  0  0  0  0  0
   -4.0400   -1.7790    8.6200 H   0  0  0  0  0  0  0  0  0  0  0  0
   -2.8040    1.6310    7.4820 H   0  0  0  0  0  0  0  0  0  0  0  0
   -1.8080    1.7440    8.9110 H   0  0  0  0  0  0  0  0  0  0  0  0
   -0.3120    0.0090    8.1340 H   0  0  0  0  0  0  0  0  0  0  0  0
   -0.5480    1.1190    6.7960 H   0  0  0  0  0  0  0  0  0  0  0  0
   -3.6220    2.8110   10.7070 H   0  0  0  0  0  0  0  0  0  0  0  0
   -5.6710    4.0550   11.3430 H   0  0  0  0  0  0  0  0  0  0  0  0
   -7.8410    2.8660   11.5120 H   0  0  0  0  0  0  0  0  0  0  0  0
   -7.9610    0.4330   11.0450 H   0  0  0  0  0  0  0  0  0  0  0  0
   -5.9120   -0.8110   10.4090 H   0  0  0  0  0  0  0  0  0  0  0  0
  1 40  1  0  0  0  0
  1  2  1  0  0  0  0
  2  3  2  0  0  0  0
  3 41  1  0  0  0  0
  3  4  1  0  0  0  0
  4 42  1  0  0  0  0
  4  5  2  0  0  0  0
  5  6  1  0  0  0  0
  6 43  1  0  0  0  0
  6  7  2  0  0  0  0
  7  2  1  0  0  0  0
  7 44  1  0  0  0  0
  5  8  1  0  0  0  0
  8  9  1  0  0  0  0
  9 10  1  0  0  0  0
 10 11  2  0  0  0  0
 11 45  1  0  0  0  0
 11 12  1  0  0  0  0
 12 13  1  0  0  0  0
 13 46  1  0  0  0  0
 12 14  2  0  0  0  0
 14 47  1  0  0  0  0
 14 15  1  0  0  0  0
 15 48  1  0  0  0  0
 15 16  2  0  0  0  0
 16 10  1  0  0  0  0
 16 17  1  0  0  0  0
 17  8  2  0  0  0  0
 17 18  1  0  0  0  0
 18 19  2  0  0  0  0
 18 20  1  0  0  0  0
 20 21  2  0  0  0  0
 21 49  1  0  0  0  0
 21 22  1  0  0  0  0
 22 50  1  0  0  0  0
 22 23  2  0  0  0  0
 23 24  1  0  0  0  0
 24 51  1  0  0  0  0
 24 25  2  0  0  0  0
 25 20  1  0  0  0  0
 25 52  1  0  0  0  0
 23 26  1  0  0  0  0
 26 27  1  0  0  0  0
 27 53  1  0  0  0  0
 27 54  1  0  0  0  0
 27 28  1  0  0  0  0
 28 55  1  0  0  0  0
 28 56  1  0  0  0  0
 28 29  1  0  0  0  0
 29 30  1  0  0  0  0
 30 57  1  0  0  0  0
 30 58  1  0  0  0  0
 30 31  1  0  0  0  0
 31 26  1  0  0  0  0
 31 59  1  0  0  0  0
 31 60  1  0  0  0  0
 29 32  1  0  0  0  0
 32 33  2  0  0  0  0
 32 34  1  0  0  0  0
 34 35  2  0  0  0  0
 35 61  1  0  0  0  0
 35 36  1  0  0  0  0
 36 62  1  0  0  0  0
 36 37  2  0  0  0  0
 37 63  1  0  0  0  0
 37 38  1  0  0  0  0
 38 64  1  0  0  0  0
 38 39  2  0  0  0  0
 39 34  1  0  0  0  0
 39 65  1  0  0  0  0
M  END
>  <LOGBIO>
9.0700

>  <PRED_LOGBIO>
9.0900

>  <XV_RES>
-0.0020

>  <WHL_TMPL>
2

>  <ANCH>
3-39;18-21

$$$$
ROW53
  -MTS-   01071501583D 0   0.00000     0.00000     0

 62 66  0  0  1  0  0  0  0  0999 V2000
   -3.6710    3.4100   -3.0980 O   0  0  0  0  0  0  0  0  0  0  0  0
   -2.7170    3.2350   -2.1300 C   0  0  0  0  0  0  0  0  0  0  0  0
   -2.5040    4.2320   -1.1700 C   0  0  0  0  0  0  0  0  0  0  0  0
   -1.5290    4.0530   -0.1810 C   0  0  0  0  0  0  0  0  0  0  0  0
   -0.7680    2.8790   -0.1530 C   0  0  0  0  0  0  0  0  0  0  0  0
   -0.9810    1.8830   -1.1130 C   0  0  0  0  0  0  0  0  0  0  0  0
   -1.9560    2.0610   -2.1020 C   0  0  0  0  0  0  0  0  0  0  0  0
   -0.1600    0.6160   -1.0820 C   0  0  1  0  0  0  0  0  0  0  0  0
   -0.5000   -0.1730    0.5230 S   0  0  0  0  0  0  0  0  0  0  0  0
    0.9800   -0.0390    1.4840 C   0  0  0  0  0  0  0  0  0  0  0  0
    1.2910   -0.8080    2.6120 C   0  0  0  0  0  0  0  0  0  0  0  0
    2.5000   -0.6030    3.2870 C   0  0  0  0  0  0  0  0  0  0  0  0
    2.8050   -1.3550    4.3910 O   0  0  0  0  0  0  0  0  0  0  0  0
    3.3980    0.3710    2.8350 C   0  0  0  0  0  0  0  0  0  0  0  0
    3.0870    1.1400    1.7070 C   0  0  0  0  0  0  0  0  0  0  0  0
    1.8780    0.9350    1.0320 C   0  0  0  0  0  0  0  0  0  0  0  0
    1.7380    1.7710   -0.0440 O   0  0  0  0  0  0  0  0  0  0  0  0
    1.3120    1.0520   -1.2050 C   0  0  1  0  0  0  0  0  0  0  0  0
    2.1310   -0.2160   -1.2450 C   0  0  0  0  0  0  0  0  0  0  0  0
    3.2100   -0.3240   -2.1300 C   0  0  0  0  0  0  0  0  0  0  0  0
    3.9690   -1.4990   -2.1680 C   0  0  0  0  0  0  0  0  0  0  0  0
    3.6490   -2.5670   -1.3210 C   0  0  0  0  0  0  0  0  0  0  0  0
    4.3920   -3.7180   -1.3580 O   0  0  0  0  0  0  0  0  0  0  0  0
    3.9850   -4.7510   -2.2590 C   0  0  0  0  0  0  0  0  0  0  0  0
    4.9430   -5.9350   -2.1410 C   0  0  0  0  0  0  0  0  0  0  0  0
    4.5250   -6.9970   -3.0670 N   0  0  0  0  0  0  0  0  0  0  0  0
    3.5850   -7.9000   -2.3860 C   0  0  0  0  0  0  0  0  0  0  0  0
    3.1490   -9.0480   -3.3150 C   0  0  0  0  0  0  0  0  0  0  0  0
    2.5710   -8.5110   -4.6370 C   0  0  0  0  0  0  0  0  0  0  0  0
    3.5120   -7.4750   -5.2810 C   0  0  0  0  0  0  0  0  0  0  0  0
    3.9320   -6.3940   -4.2690 C   0  0  0  0  0  0  0  0  0  0  0  0
    2.5690   -2.4590   -0.4360 C   0  0  0  0  0  0  0  0  0  0  0  0
    1.8100   -1.2830   -0.3980 C   0  0  0  0  0  0  0  0  0  0  0  0
   -4.5300    3.0680   -2.8060 H   0  0  0  0  0  0  0  0  0  0  0  0
   -3.0910    5.1380   -1.1920 H   0  0  0  0  0  0  0  0  0  0  0  0
   -1.3640    4.8220    0.5600 H   0  0  0  0  0  0  0  0  0  0  0  0
   -0.0160    2.7410    0.6100 H   0  0  0  0  0  0  0  0  0  0  0  0
   -2.1200    1.2920   -2.8420 H   0  0  0  0  0  0  0  0  0  0  0  0
   -0.4430   -0.0780   -1.8710 H   0  0  0  0  0  0  0  0  0  0  0  0
    0.5980   -1.5590    2.9610 H   0  0  0  0  0  0  0  0  0  0  0  0
    2.4820   -0.9310    5.2010 H   0  0  0  0  0  0  0  0  0  0  0  0
    4.3310    0.5290    3.3560 H   0  0  0  0  0  0  0  0  0  0  0  0
    3.7800    1.8910    1.3580 H   0  0  0  0  0  0  0  0  0  0  0  0
    1.4570    1.6310   -2.1140 H   0  0  0  0  0  0  0  0  0  0  0  0
    3.4570    0.5000   -2.7830 H   0  0  0  0  0  0  0  0  0  0  0  0
    4.8020   -1.5830   -2.8500 H   0  0  0  0  0  0  0  0  0  0  0  0
    2.9770   -5.0730   -2.0090 H   0  0  0  0  0  0  0  0  0  0  0  0
    4.0030   -4.3700   -3.2780 H   0  0  0  0  0  0  0  0  0  0  0  0
    5.9520   -5.6130   -2.3910 H   0  0  0  0  0  0  0  0  0  0  0  0
    4.9260   -6.3160   -1.1220 H   0  0  0  0  0  0  0  0  0  0  0  0
    2.7090   -7.3390   -2.0680 H   0  0  0  0  0  0  0  0  0  0  0  0
    4.0630   -8.3230   -1.5050 H   0  0  0  0  0  0  0  0  0  0  0  0
    4.0030   -9.6880   -3.5270 H   0  0  0  0  0  0  0  0  0  0  0  0
    2.3990   -9.6550   -2.8130 H   0  0  0  0  0  0  0  0  0  0  0  0
    1.6020   -8.0520   -4.4500 H   0  0  0  0  0  0  0  0  0  0  0  0
    2.4160   -9.3370   -5.3280 H   0  0  0  0  0  0  0  0  0  0  0  0
    4.3980   -7.9780   -5.6620 H   0  0  0  0  0  0  0  0  0  0  0  0
    3.0120   -7.0060   -6.1250 H   0  0  0  0  0  0  0  0  0  0  0  0
    3.0620   -5.8040   -3.9870 H   0  0  0  0  0  0  0  0  0  0  0  0
    4.6560   -5.7260   -4.7320 H   0  0  0  0  0  0  0  0  0  0  0  0
    2.3220   -3.2830    0.2170 H   0  0  0  0  0  0  0  0  0  0  0  0
    0.9770   -1.2000    0.2840 H   0  0  0  0  0  0  0  0  0  0  0  0
  1 34  1  0  0  0  0
  1  2  1  0  0  0  0
  2  3  2  0  0  0  0
  3 35  1  0  0  0  0
  3  4  1  0  0  0  0
  4 36  1  0  0  0  0
  4  5  2  0  0  0  0
  5 37  1  0  0  0  0
  5  6  1  0  0  0  0
  6  7  2  0  0  0  0
  7  2  1  0  0  0  0
  7 38  1  0  0  0  0
  6  8  1  0  0  0  0
  8 39  1  0  0  0  0
  8  9  1  0  0  0  0
  9 10  1  0  0  0  0
 10 11  1  0  0  0  0
 11 40  1  0  0  0  0
 11 12  2  0  0  0  0
 12 13  1  0  0  0  0
 13 41  1  0  0  0  0
 12 14  1  0  0  0  0
 14 42  1  0  0  0  0
 14 15  2  0  0  0  0
 15 43  1  0  0  0  0
 15 16  1  0  0  0  0
 16 10  2  0  0  0  0
 16 17  1  0  0  0  0
 17 18  1  0  0  0  0
 18  8  1  0  0  0  0
 18 44  1  0  0  0  0
 18 19  1  0  0  0  0
 19 20  2  0  0  0  0
 20 45  1  0  0  0  0
 20 21  1  0  0  0  0
 21 46  1  0  0  0  0
 21 22  2  0  0  0  0
 22 23  1  0  0  0  0
 23 24  1  0  0  0  0
 24 47  1  0  0  0  0
 24 48  1  0  0  0  0
 24 25  1  0  0  0  0
 25 49  1  0  0  0  0
 25 50  1  0  0  0  0
 25 26  1  0  0  0  0
 26 27  1  0  0  0  0
 27 51  1  0  0  0  0
 27 52  1  0  0  0  0
 27 28  1  0  0  0  0
 28 53  1  0  0  0  0
 28 54  1  0  0  0  0
 28 29  1  0  0  0  0
 29 55  1  0  0  0  0
 29 56  1  0  0  0  0
 29 30  1  0  0  0  0
 30 57  1  0  0  0  0
 30 58  1  0  0  0  0
 30 31  1  0  0  0  0
 31 26  1  0  0  0  0
 31 59  1  0  0  0  0
 31 60  1  0  0  0  0
 22 32  1  0  0  0  0
 32 61  1  0  0  0  0
 32 33  2  0  0  0  0
 33 19  1  0  0  0  0
 33 62  1  0  0  0  0
M  END
>  <LOGBIO>
8.4000

>  <PRED_LOGBIO>
8.7000

>  <XV_RES>
-0.2450

>  <WHL_TMPL>
1

>  <ANCH>
4-6;24-26

$$$$
ROW54
  -MTS-   01071501583D 0   0.00000     0.00000     0

 69 74  0  0  1  0  0  0  0  0999 V2000
    5.1620    3.2090    0.6600 O   0  0  0  0  0  0  0  0  0  0  0  0
    3.8950    2.8830    0.2540 C   0  0  0  0  0  0  0  0  0  0  0  0
    3.4460    3.2690   -1.0150 C   0  0  0  0  0  0  0  0  0  0  0  0
    2.1510    2.9350   -1.4300 C   0  0  0  0  0  0  0  0  0  0  0  0
    1.3060    2.2160   -0.5760 C   0  0  0  0  0  0  0  0  0  0  0  0
   -0.0340    1.7390   -0.9880 C   0  0  0  0  0  0  0  0  0  0  0  0
   -0.6190    0.7610   -0.2840 C   0  0  0  0  0  0  0  0  0  0  0  0
    0.1300    0.1970    0.9000 C   0  0  1  0  0  0  0  0  0  0  0  0
    0.8940    1.2100    1.5590 O   0  0  0  0  0  0  0  0  0  0  0  0
    1.7550    1.8300    0.6920 C   0  0  0  0  0  0  0  0  0  0  0  0
    3.0500    2.1630    1.1070 C   0  0  0  0  0  0  0  0  0  0  0  0
    1.1240   -0.7930    0.3430 C   0  0  0  0  0  0  0  0  0  0  0  0
    0.6860   -2.0380   -0.1250 C   0  0  0  0  0  0  0  0  0  0  0  0
    1.6080   -2.9560   -0.6410 C   0  0  0  0  0  0  0  0  0  0  0  0
    2.9690   -2.6290   -0.6900 C   0  0  0  0  0  0  0  0  0  0  0  0
    3.8710   -3.5280   -1.1950 O   0  0  0  0  0  0  0  0  0  0  0  0
    4.4720   -4.4580   -0.2890 C   0  0  0  0  0  0  0  0  0  0  0  0
    5.4390   -5.3610   -1.0530 C   0  0  0  0  0  0  0  0  0  0  0  0
    6.0560   -6.3170   -0.1230 N   0  0  0  0  0  0  0  0  0  0  0  0
    5.0610   -6.7090    0.8860 C   0  0  0  0  0  0  0  0  0  0  0  0
    5.4320   -8.0320    1.5800 C   0  0  0  0  0  0  0  0  0  0  0  0
    6.3760   -7.9590    2.7950 C   0  0  0  0  0  0  0  0  0  0  0  0
    7.4820   -6.8940    2.6810 C   0  0  0  0  0  0  0  0  0  0  0  0
    8.1250   -6.6720    1.2990 C   0  0  0  0  0  0  0  0  0  0  0  0
    7.2880   -5.7250    0.4190 C   0  0  0  0  0  0  0  0  0  0  0  0
    3.4070   -1.3850   -0.2220 C   0  0  0  0  0  0  0  0  0  0  0  0
    2.4850   -0.4670    0.2950 C   0  0  0  0  0  0  0  0  0  0  0  0
   -1.9440    0.1480   -0.5290 C   0  0  0  0  0  0  0  0  0  0  0  0
   -2.6530   -0.3020    0.5910 C   0  0  0  0  0  0  0  0  0  0  0  0
   -3.9000   -0.9180    0.4280 C   0  0  0  0  0  0  0  0  0  0  0  0
   -4.4370   -1.0840   -0.8540 C   0  0  0  0  0  0  0  0  0  0  0  0
   -3.7270   -0.6340   -1.9740 C   0  0  0  0  0  0  0  0  0  0  0  0
   -2.4810   -0.0180   -1.8110 C   0  0  0  0  0  0  0  0  0  0  0  0
   -1.9480    0.3810   -3.0090 O   0  0  0  0  0  0  0  0  0  0  0  0
   -1.6780    1.7830   -3.0930 C   0  0  0  0  0  0  0  0  0  0  0  0
   -0.6070    2.4360   -2.1990 C   0  0  0  0  0  0  0  0  0  0  0  0
    5.7200    2.4180    0.7270 H   0  0  0  0  0  0  0  0  0  0  0  0
    4.0980    3.8240   -1.6730 H   0  0  0  0  0  0  0  0  0  0  0  0
    1.8040    3.2330   -2.4080 H   0  0  0  0  0  0  0  0  0  0  0  0
   -0.5570   -0.2970    1.5840 H   0  0  0  0  0  0  0  0  0  0  0  0
    3.3970    1.8660    2.0850 H   0  0  0  0  0  0  0  0  0  0  0  0
   -0.3630   -2.2890   -0.0880 H   0  0  0  0  0  0  0  0  0  0  0  0
    1.2700   -3.9160   -1.0020 H   0  0  0  0  0  0  0  0  0  0  0  0
    5.0150   -3.9140    0.4810 H   0  0  0  0  0  0  0  0  0  0  0  0
    3.6970   -5.0650    0.1730 H   0  0  0  0  0  0  0  0  0  0  0  0
    4.8960   -5.9040   -1.8240 H   0  0  0  0  0  0  0  0  0  0  0  0
    6.2140   -4.7530   -1.5160 H   0  0  0  0  0  0  0  0  0  0  0  0
    4.9730   -5.9210    1.6300 H   0  0  0  0  0  0  0  0  0  0  0  0
    4.0870   -6.8090    0.4110 H   0  0  0  0  0  0  0  0  0  0  0  0
    5.8790   -8.6920    0.8400 H   0  0  0  0  0  0  0  0  0  0  0  0
    4.5130   -8.5240    1.8920 H   0  0  0  0  0  0  0  0  0  0  0  0
    6.8360   -8.9340    2.9450 H   0  0  0  0  0  0  0  0  0  0  0  0
    5.7870   -7.7640    3.6890 H   0  0  0  0  0  0  0  0  0  0  0  0
    7.0770   -5.9450    3.0250 H   0  0  0  0  0  0  0  0  0  0  0  0
    8.2710   -7.1460    3.3870 H   0  0  0  0  0  0  0  0  0  0  0  0
    8.2380   -7.6290    0.7960 H   0  0  0  0  0  0  0  0  0  0  0  0
    9.1230   -6.2590    1.4280 H   0  0  0  0  0  0  0  0  0  0  0  0
    7.0290   -4.8410    0.9980 H   0  0  0  0  0  0  0  0  0  0  0  0
    7.9030   -5.3740   -0.4060 H   0  0  0  0  0  0  0  0  0  0  0  0
    4.4570   -1.1330   -0.2590 H   0  0  0  0  0  0  0  0  0  0  0  0
    2.8230    0.4930    0.6560 H   0  0  0  0  0  0  0  0  0  0  0  0
   -2.2390   -0.1740    1.5800 H   0  0  0  0  0  0  0  0  0  0  0  0
   -4.4470   -1.2660    1.2920 H   0  0  0  0  0  0  0  0  0  0  0  0
   -5.3980   -1.5590   -0.9800 H   0  0  0  0  0  0  0  0  0  0  0  0
   -4.1420   -0.7620   -2.9630 H   0  0  0  0  0  0  0  0  0  0  0  0
   -2.6080    2.2550   -2.7850 H   0  0  0  0  0  0  0  0  0  0  0  0
   -1.3970    2.0050   -4.1200 H   0  0  0  0  0  0  0  0  0  0  0  0
    0.2480    2.5590   -2.8600 H   0  0  0  0  0  0  0  0  0  0  0  0
   -1.0280    3.3760   -1.8500 H   0  0  0  0  0  0  0  0  0  0  0  0
  1 37  1  0  0  0  0
  1  2  1  0  0  0  0
  2  3  1  0  0  0  0
  3 38  1  0  0  0  0
  3  4  2  0  0  0  0
  4 39  1  0  0  0  0
  4  5  1  0  0  0  0
  5  6  1  0  0  0  0
  6  7  2  0  0  0  0
  7  8  1  0  0  0  0
  8 40  1  0  0  0  0
  8  9  1  0  0  0  0
  9 10  1  0  0  0  0
 10  5  2  0  0  0  0
 10 11  1  0  0  0  0
 11  2  2  0  0  0  0
 11 41  1  0  0  0  0
  8 12  1  0  0  0  0
 12 13  2  0  0  0  0
 13 42  1  0  0  0  0
 13 14  1  0  0  0  0
 14 43  1  0  0  0  0
 14 15  2  0  0  0  0
 15 16  1  0  0  0  0
 16 17  1  0  0  0  0
 17 44  1  0  0  0  0
 17 45  1  0  0  0  0
 17 18  1  0  0  0  0
 18 46  1  0  0  0  0
 18 47  1  0  0  0  0
 18 19  1  0  0  0  0
 19 20  1  0  0  0  0
 20 48  1  0  0  0  0
 20 49  1  0  0  0  0
 20 21  1  0  0  0  0
 21 50  1  0  0  0  0
 21 51  1  0  0  0  0
 21 22  1  0  0  0  0
 22 52  1  0  0  0  0
 22 53  1  0  0  0  0
 22 23  1  0  0  0  0
 23 54  1  0  0  0  0
 23 55  1  0  0  0  0
 23 24  1  0  0  0  0
 24 56  1  0  0  0  0
 24 57  1  0  0  0  0
 24 25  1  0  0  0  0
 25 19  1  0  0  0  0
 25 58  1  0  0  0  0
 25 59  1  0  0  0  0
 15 26  1  0  0  0  0
 26 60  1  0  0  0  0
 26 27  2  0  0  0  0
 27 12  1  0  0  0  0
 27 61  1  0  0  0  0
  7 28  1  0  0  0  0
 28 29  2  0  0  0  0
 29 62  1  0  0  0  0
 29 30  1  0  0  0  0
 30 63  1  0  0  0  0
 30 31  2  0  0  0  0
 31 64  1  0  0  0  0
 31 32  1  0  0  0  0
 32 65  1  0  0  0  0
 32 33  2  0  0  0  0
 33 28  1  0  0  0  0
 33 34  1  0  0  0  0
 34 35  1  0  0  0  0
 35 66  1  0  0  0  0
 35 67  1  0  0  0  0
 35 36  1  0  0  0  0
 36  6  1  0  0  0  0
 36 68  1  0  0  0  0
 36 69  1  0  0  0  0
M  END
>  <LOGBIO>
5.7300

>  <PRED_LOGBIO>
6.8200

>  <XV_RES>
-1.2080

>  <WHL_TMPL>
1

>  <ANCH>
11-13;10-53

$$$$
ROW55
  -MTS-   01071501583D 0   0.00000     0.00000     0

 46 48  0  0  1  0  0  0  0  0999 V2000
   -2.0230    4.7290   -2.9350 C   0  0  0  0  0  0  0  0  0  0  0  0
   -2.6980    4.4740   -1.6090 C   0  0  0  0  0  0  0  0  0  0  0  0
   -2.9280    3.2170   -1.2050 C   0  0  0  0  0  0  0  0  0  0  0  0
   -2.5110    2.0560   -2.0750 C   0  0  0  0  0  0  0  0  0  0  0  0
   -2.8810    0.7590   -1.3960 C   0  0  0  0  0  0  0  0  0  0  0  0
   -4.1340    0.1800   -1.6280 C   0  0  0  0  0  0  0  0  0  0  0  0
   -5.0250    0.7890   -2.4720 O   0  0  0  0  0  0  0  0  0  0  0  0
   -4.4770   -1.0230   -0.9970 C   0  0  0  0  0  0  0  0  0  0  0  0
   -5.7030   -1.5900   -1.2240 O   0  0  0  0  0  0  0  0  0  0  0  0
   -3.5660   -1.6460   -0.1360 C   0  0  0  0  0  0  0  0  0  0  0  0
   -2.3130   -1.0660    0.0960 C   0  0  0  0  0  0  0  0  0  0  0  0
   -1.9700    0.1360   -0.5340 C   0  0  0  0  0  0  0  0  0  0  0  0
   -0.6180    0.7610   -0.2840 C   0  0  1  0  0  0  0  0  0  0  0  0
    0.1890    0.8110   -1.5940 C   0  0  0  0  0  0  0  0  0  0  0  0
    1.5580    1.4650   -1.3320 C   0  0  0  0  0  0  0  0  0  0  0  0
    2.1250    1.1870    0.0400 C   0  0  0  0  0  0  0  0  0  0  0  0
    3.4100    1.6200    0.3860 C   0  0  0  0  0  0  0  0  0  0  0  0
    3.9190    1.3530    1.6630 C   0  0  0  0  0  0  0  0  0  0  0  0
    3.1420    0.6510    2.5930 C   0  0  0  0  0  0  0  0  0  0  0  0
    3.6400    0.3900    3.8420 O   0  0  0  0  0  0  0  0  0  0  0  0
    1.8570    0.2180    2.2460 C   0  0  0  0  0  0  0  0  0  0  0  0
    1.3480    0.4850    0.9700 C   0  0  0  0  0  0  0  0  0  0  0  0
    0.0830    0.0230    0.7200 O   0  0  0  0  0  0  0  0  0  0  0  0
   -3.1150    5.6350   -0.7380 C   0  0  0  0  0  0  0  0  0  0  0  0
   -2.6220    4.3010   -3.7360 H   0  0  0  0  0  0  0  0  0  0  0  0
   -1.9230    5.8010   -3.0910 H   0  0  0  0  0  0  0  0  0  0  0  0
   -1.0370    4.2690   -2.9340 H   0  0  0  0  0  0  0  0  0  0  0  0
   -3.4110    3.0340   -0.2560 H   0  0  0  0  0  0  0  0  0  0  0  0
   -3.0210    2.1210   -3.0340 H   0  0  0  0  0  0  0  0  0  0  0  0
   -1.4360    2.0890   -2.2330 H   0  0  0  0  0  0  0  0  0  0  0  0
   -5.5940    1.4080   -1.9880 H   0  0  0  0  0  0  0  0  0  0  0  0
   -6.3820   -0.9470   -0.9660 H   0  0  0  0  0  0  0  0  0  0  0  0
   -3.8300   -2.5740    0.3490 H   0  0  0  0  0  0  0  0  0  0  0  0
   -1.6110   -1.5460    0.7610 H   0  0  0  0  0  0  0  0  0  0  0  0
   -0.8180    1.7710    0.0690 H   0  0  0  0  0  0  0  0  0  0  0  0
    0.3350   -0.2000   -1.9690 H   0  0  0  0  0  0  0  0  0  0  0  0
   -0.3560    1.3950   -2.3340 H   0  0  0  0  0  0  0  0  0  0  0  0
    1.4690    2.5410   -1.4680 H   0  0  0  0  0  0  0  0  0  0  0  0
    2.2650    1.1230   -2.0840 H   0  0  0  0  0  0  0  0  0  0  0  0
    4.0090    2.1620   -0.3310 H   0  0  0  0  0  0  0  0  0  0  0  0
    4.9100    1.6880    1.9300 H   0  0  0  0  0  0  0  0  0  0  0  0
    4.1110   -0.4580    3.8580 H   0  0  0  0  0  0  0  0  0  0  0  0
    1.2580   -0.3240    2.9640 H   0  0  0  0  0  0  0  0  0  0  0  0
   -2.6050    5.5700    0.2210 H   0  0  0  0  0  0  0  0  0  0  0  0
   -2.8490    6.5690   -1.2280 H   0  0  0  0  0  0  0  0  0  0  0  0
   -4.1910    5.6020   -0.5800 H   0  0  0  0  0  0  0  0  0  0  0  0
  1 25  1  0  0  0  0
  1 26  1  0  0  0  0
  1 27  1  0  0  0  0
  1  2  1  0  0  0  0
  2  3  2  0  0  0  0
  3 28  1  0  0  0  0
  3  4  1  0  0  0  0
  4 29  1  0  0  0  0
  4 30  1  0  0  0  0
  4  5  1  0  0  0  0
  5  6  2  0  0  0  0
  6  7  1  0  0  0  0
  7 31  1  0  0  0  0
  6  8  1  0  0  0  0
  8  9  1  0  0  0  0
  9 32  1  0  0  0  0
  8 10  2  0  0  0  0
 10 33  1  0  0  0  0
 10 11  1  0  0  0  0
 11 34  1  0  0  0  0
 11 12  2  0  0  0  0
 12  5  1  0  0  0  0
 12 13  1  0  0  0  0
 13 35  1  0  0  0  0
 13 14  1  0  0  0  0
 14 36  1  0  0  0  0
 14 37  1  0  0  0  0
 14 15  1  0  0  0  0
 15 38  1  0  0  0  0
 15 39  1  0  0  0  0
 15 16  1  0  0  0  0
 16 17  1  0  0  0  0
 17 40  1  0  0  0  0
 17 18  2  0  0  0  0
 18 41  1  0  0  0  0
 18 19  1  0  0  0  0
 19 20  1  0  0  0  0
 20 42  1  0  0  0  0
 19 21  2  0  0  0  0
 21 43  1  0  0  0  0
 21 22  1  0  0  0  0
 22 16  2  0  0  0  0
 22 23  1  0  0  0  0
 23 13  1  0  0  0  0
  2 24  1  0  0  0  0
 24 44  1  0  0  0  0
 24 45  1  0  0  0  0
 24 46  1  0  0  0  0
M  END
>  <LOGBIO>
4.2400

>  <PRED_LOGBIO>
5.3900

>  <XV_RES>
-2.7570

>  <WHL_TMPL>
1

>  <ANCH>
18-19;15-16

$$$$
ROW56
  -MTS-   01071501583D 0   0.00000     0.00000     0

 48 51  0  0  0  0  0  0  0  0999 V2000
   -3.7190   -4.5990    3.7210 C   0  0  0  0  0  0  0  0  0  0  0  0
   -2.8410   -3.4360    3.3280 C   0  0  0  0  0  0  0  0  0  0  0  0
   -1.4470   -3.5580    3.3920 C   0  0  0  0  0  0  0  0  0  0  0  0
   -0.6330   -2.4800    3.0270 C   0  0  0  0  0  0  0  0  0  0  0  0
   -1.2110   -1.2790    2.5990 C   0  0  0  0  0  0  0  0  0  0  0  0
   -2.6040   -1.1570    2.5350 C   0  0  0  0  0  0  0  0  0  0  0  0
   -3.4190   -2.2350    2.9000 C   0  0  0  0  0  0  0  0  0  0  0  0
   -0.3500   -0.1390    2.2130 C   0  0  0  0  0  0  0  0  0  0  0  0
   -0.0070    0.6860    3.0590 O   0  0  0  0  0  0  0  0  0  0  0  0
    0.0990    0.0080    0.8110 C   0  0  0  0  0  0  0  0  0  0  0  0
    1.2180   -0.5020    0.2770 C   0  0  0  0  0  0  0  0  0  0  0  0
    2.1450   -1.2540    0.9480 O   0  0  0  0  0  0  0  0  0  0  0  0
    1.2930   -0.1240   -1.1520 C   0  0  0  0  0  0  0  0  0  0  0  0
    2.2000   -0.4370   -1.9220 O   0  0  0  0  0  0  0  0  0  0  0  0
    0.2300    0.6070   -1.4750 N   0  0  0  0  0  0  0  0  0  0  0  0
   -0.6180    0.7610   -0.2840 C   0  0  0  0  0  0  0  0  0  0  0  0
   -1.9700    0.1360   -0.5340 C   0  0  0  0  0  0  0  0  0  0  0  0
   -2.3130   -1.0660    0.0960 C   0  0  0  0  0  0  0  0  0  0  0  0
   -3.5660   -1.6460   -0.1360 C   0  0  0  0  0  0  0  0  0  0  0  0
   -4.4770   -1.0230   -0.9970 C   0  0  0  0  0  0  0  0  0  0  0  0
   -5.7030   -1.5900   -1.2240 Br  0  0  0  0  0  0  0  0  0  0  0  0
   -4.1340    0.1800   -1.6280 C   0  0  0  0  0  0  0  0  0  0  0  0
   -2.8810    0.7590   -1.3960 C   0  0  0  0  0  0  0  0  0  0  0  0
   -0.0400    1.1470   -2.7540 C   0  0  0  0  0  0  0  0  0  0  0  0
   -1.2090    0.7850   -3.4340 C   0  0  0  0  0  0  0  0  0  0  0  0
   -1.4770    1.3200   -4.7000 C   0  0  0  0  0  0  0  0  0  0  0  0
   -0.5760    2.2170   -5.2860 C   0  0  0  0  0  0  0  0  0  0  0  0
   -0.8370    2.7400   -6.5250 O   0  0  0  0  0  0  0  0  0  0  0  0
    0.5930    2.5790   -4.6060 C   0  0  0  0  0  0  0  0  0  0  0  0
    0.8610    2.0450   -3.3400 C   0  0  0  0  0  0  0  0  0  0  0  0
   -4.6600   -4.2250    4.1200 H   0  0  0  0  0  0  0  0  0  0  0  0
   -3.9160   -5.2170    2.8480 H   0  0  0  0  0  0  0  0  0  0  0  0
   -3.2150   -5.1940    4.4800 H   0  0  0  0  0  0  0  0  0  0  0  0
   -1.0010   -4.4850    3.7220 H   0  0  0  0  0  0  0  0  0  0  0  0
    0.4420   -2.5740    3.0760 H   0  0  0  0  0  0  0  0  0  0  0  0
   -3.0500   -0.2300    2.2050 H   0  0  0  0  0  0  0  0  0  0  0  0
   -4.4940   -2.1410    2.8510 H   0  0  0  0  0  0  0  0  0  0  0  0
    1.9300   -2.1990    0.8960 H   0  0  0  0  0  0  0  0  0  0  0  0
   -0.6940    1.8140   -0.0190 H   0  0  0  0  0  0  0  0  0  0  0  0
   -1.6110   -1.5460    0.7610 H   0  0  0  0  0  0  0  0  0  0  0  0
   -3.8300   -2.5740    0.3490 H   0  0  0  0  0  0  0  0  0  0  0  0
   -4.8360    0.6600   -2.2930 H   0  0  0  0  0  0  0  0  0  0  0  0
   -2.6170    1.6870   -1.8820 H   0  0  0  0  0  0  0  0  0  0  0  0
   -1.9040    0.0930   -2.9820 H   0  0  0  0  0  0  0  0  0  0  0  0
   -2.3780    1.0400   -5.2250 H   0  0  0  0  0  0  0  0  0  0  0  0
   -1.3430    3.5650   -6.4540 H   0  0  0  0  0  0  0  0  0  0  0  0
    1.2880    3.2710   -5.0580 H   0  0  0  0  0  0  0  0  0  0  0  0
    1.7620    2.3240   -2.8150 H   0  0  0  0  0  0  0  0  0  0  0  0
  1 31  1  0  0  0  0
  1 32  1  0  0  0  0
  1 33  1  0  0  0  0
  1  2  1  0  0  0  0
  2  3  2  0  0  0  0
  3 34  1  0  0  0  0
  3  4  1  0  0  0  0
  4 35  1  0  0  0  0
  4  5  2  0  0  0  0
  5  6  1  0  0  0  0
  6 36  1  0  0  0  0
  6  7  2  0  0  0  0
  7  2  1  0  0  0  0
  7 37  1  0  0  0  0
  5  8  1  0  0  0  0
  8  9  2  0  0  0  0
  8 10  1  0  0  0  0
 10 11  2  0  0  0  0
 11 12  1  0  0  0  0
 12 38  1  0  0  0  0
 11 13  1  0  0  0  0
 13 14  2  0  0  0  0
 13 15  1  0  0  0  0
 15 16  1  0  0  0  0
 16 10  1  0  0  0  0
 16 39  1  0  0  0  0
 16 17  1  0  0  0  0
 17 18  2  0  0  0  0
 18 40  1  0  0  0  0
 18 19  1  0  0  0  0
 19 41  1  0  0  0  0
 19 20  2  0  0  0  0
 20 21  1  0  0  0  0
 20 22  1  0  0  0  0
 22 42  1  0  0  0  0
 22 23  2  0  0  0  0
 23 17  1  0  0  0  0
 23 43  1  0  0  0  0
 15 24  1  0  0  0  0
 24 25  2  0  0  0  0
 25 44  1  0  0  0  0
 25 26  1  0  0  0  0
 26 45  1  0  0  0  0
 26 27  2  0  0  0  0
 27 28  1  0  0  0  0
 28 46  1  0  0  0  0
 27 29  1  0  0  0  0
 29 47  1  0  0  0  0
 29 30  2  0  0  0  0
 30 24  1  0  0  0  0
 30 48  1  0  0  0  0
M  END
>  <LOGBIO>
5.2100

>  <PRED_LOGBIO>
5.4200

>  <XV_RES>
-0.4380

>  <WHL_TMPL>
1

>  <ANCH>
13-23;26-27

$$$$
ROW57
  -MTS-   01071501583D 0   0.00000     0.00000     0

 66 71  0  0  1  0  0  0  0  0999 V2000
    5.1620    3.2090    0.6600 O   0  0  0  0  0  0  0  0  0  0  0  0
    3.8950    2.8830    0.2540 C   0  0  0  0  0  0  0  0  0  0  0  0
    3.4460    3.2690   -1.0150 C   0  0  0  0  0  0  0  0  0  0  0  0
    2.1510    2.9350   -1.4300 C   0  0  0  0  0  0  0  0  0  0  0  0
    1.3060    2.2160   -0.5760 C   0  0  0  0  0  0  0  0  0  0  0  0
   -0.0340    1.7390   -0.9880 C   0  0  0  0  0  0  0  0  0  0  0  0
   -0.6190    0.7610   -0.2840 C   0  0  0  0  0  0  0  0  0  0  0  0
    0.1300    0.1970    0.9000 C   0  0  1  0  0  0  0  0  0  0  0  0
    0.8940    1.2100    1.5590 O   0  0  0  0  0  0  0  0  0  0  0  0
    1.7550    1.8300    0.6920 C   0  0  0  0  0  0  0  0  0  0  0  0
    3.0500    2.1630    1.1070 C   0  0  0  0  0  0  0  0  0  0  0  0
    1.1240   -0.7930    0.3430 C   0  0  0  0  0  0  0  0  0  0  0  0
    0.6860   -2.0380   -0.1250 C   0  0  0  0  0  0  0  0  0  0  0  0
    1.6080   -2.9560   -0.6410 C   0  0  0  0  0  0  0  0  0  0  0  0
    2.9690   -2.6290   -0.6900 C   0  0  0  0  0  0  0  0  0  0  0  0
    3.8710   -3.5280   -1.1950 O   0  0  0  0  0  0  0  0  0  0  0  0
    4.4720   -4.4580   -0.2890 C   0  0  0  0  0  0  0  0  0  0  0  0
    5.4390   -5.3610   -1.0530 C   0  0  0  0  0  0  0  0  0  0  0  0
    6.0560   -6.3170   -0.1230 N   0  0  0  0  0  0  0  0  0  0  0  0
    7.2900   -5.7380    0.4270 C   0  0  0  0  0  0  0  0  0  0  0  0
    7.9860   -6.7240    1.3840 C   0  0  0  0  0  0  0  0  0  0  0  0
    7.0300   -7.1970    2.4950 C   0  0  0  0  0  0  0  0  0  0  0  0
    5.6930   -7.6900    1.9110 C   0  0  0  0  0  0  0  0  0  0  0  0
    5.0940   -6.6620    0.9340 C   0  0  0  0  0  0  0  0  0  0  0  0
    3.4070   -1.3850   -0.2220 C   0  0  0  0  0  0  0  0  0  0  0  0
    2.4850   -0.4670    0.2950 C   0  0  0  0  0  0  0  0  0  0  0  0
   -1.9440    0.1480   -0.5290 C   0  0  0  0  0  0  0  0  0  0  0  0
   -2.6530   -0.3020    0.5910 C   0  0  0  0  0  0  0  0  0  0  0  0
   -3.9000   -0.9180    0.4280 C   0  0  0  0  0  0  0  0  0  0  0  0
   -4.4370   -1.0840   -0.8540 C   0  0  0  0  0  0  0  0  0  0  0  0
   -3.7270   -0.6340   -1.9740 C   0  0  0  0  0  0  0  0  0  0  0  0
   -2.4810   -0.0180   -1.8110 C   0  0  0  0  0  0  0  0  0  0  0  0
   -1.9480    0.3810   -3.0090 O   0  0  0  0  0  0  0  0  0  0  0  0
   -1.6780    1.7830   -3.0930 C   0  0  0  0  0  0  0  0  0  0  0  0
   -0.6070    2.4360   -2.1990 C   0  0  0  0  0  0  0  0  0  0  0  0
    5.7200    2.4180    0.7270 H   0  0  0  0  0  0  0  0  0  0  0  0
    4.0980    3.8240   -1.6730 H   0  0  0  0  0  0  0  0  0  0  0  0
    1.8040    3.2330   -2.4080 H   0  0  0  0  0  0  0  0  0  0  0  0
   -0.5570   -0.2970    1.5840 H   0  0  0  0  0  0  0  0  0  0  0  0
    3.3970    1.8660    2.0850 H   0  0  0  0  0  0  0  0  0  0  0  0
   -0.3630   -2.2890   -0.0880 H   0  0  0  0  0  0  0  0  0  0  0  0
    1.2700   -3.9160   -1.0020 H   0  0  0  0  0  0  0  0  0  0  0  0
    5.0150   -3.9140    0.4810 H   0  0  0  0  0  0  0  0  0  0  0  0
    3.6970   -5.0650    0.1730 H   0  0  0  0  0  0  0  0  0  0  0  0
    4.8960   -5.9040   -1.8240 H   0  0  0  0  0  0  0  0  0  0  0  0
    6.2140   -4.7530   -1.5160 H   0  0  0  0  0  0  0  0  0  0  0  0
    7.0530   -4.8200    0.9630 H   0  0  0  0  0  0  0  0  0  0  0  0
    7.9720   -5.4970   -0.3860 H   0  0  0  0  0  0  0  0  0  0  0  0
    8.3410   -7.5850    0.8220 H   0  0  0  0  0  0  0  0  0  0  0  0
    8.8520   -6.2430    1.8330 H   0  0  0  0  0  0  0  0  0  0  0  0
    6.8430   -6.3770    3.1850 H   0  0  0  0  0  0  0  0  0  0  0  0
    7.4970   -8.0020    3.0570 H   0  0  0  0  0  0  0  0  0  0  0  0
    5.8490   -8.6340    1.3930 H   0  0  0  0  0  0  0  0  0  0  0  0
    4.9890   -7.8710    2.7200 H   0  0  0  0  0  0  0  0  0  0  0  0
    4.8150   -5.7630    1.4790 H   0  0  0  0  0  0  0  0  0  0  0  0
    4.1950   -7.0740    0.4810 H   0  0  0  0  0  0  0  0  0  0  0  0
    4.4570   -1.1330   -0.2590 H   0  0  0  0  0  0  0  0  0  0  0  0
    2.8230    0.4930    0.6560 H   0  0  0  0  0  0  0  0  0  0  0  0
   -2.2390   -0.1740    1.5800 H   0  0  0  0  0  0  0  0  0  0  0  0
   -4.4470   -1.2660    1.2920 H   0  0  0  0  0  0  0  0  0  0  0  0
   -5.3980   -1.5590   -0.9800 H   0  0  0  0  0  0  0  0  0  0  0  0
   -4.1420   -0.7620   -2.9630 H   0  0  0  0  0  0  0  0  0  0  0  0
   -2.6080    2.2550   -2.7850 H   0  0  0  0  0  0  0  0  0  0  0  0
   -1.3970    2.0050   -4.1200 H   0  0  0  0  0  0  0  0  0  0  0  0
    0.2480    2.5590   -2.8600 H   0  0  0  0  0  0  0  0  0  0  0  0
   -1.0280    3.3760   -1.8500 H   0  0  0  0  0  0  0  0  0  0  0  0
  1 36  1  0  0  0  0
  1  2  1  0  0  0  0
  2  3  1  0  0  0  0
  3 37  1  0  0  0  0
  3  4  2  0  0  0  0
  4 38  1  0  0  0  0
  4  5  1  0  0  0  0
  5  6  1  0  0  0  0
  6  7  2  0  0  0  0
  7  8  1  0  0  0  0
  8 39  1  0  0  0  0
  8  9  1  0  0  0  0
  9 10  1  0  0  0  0
 10  5  2  0  0  0  0
 10 11  1  0  0  0  0
 11  2  2  0  0  0  0
 11 40  1  0  0  0  0
  8 12  1  0  0  0  0
 12 13  2  0  0  0  0
 13 41  1  0  0  0  0
 13 14  1  0  0  0  0
 14 42  1  0  0  0  0
 14 15  2  0  0  0  0
 15 16  1  0  0  0  0
 16 17  1  0  0  0  0
 17 43  1  0  0  0  0
 17 44  1  0  0  0  0
 17 18  1  0  0  0  0
 18 45  1  0  0  0  0
 18 46  1  0  0  0  0
 18 19  1  0  0  0  0
 19 20  1  0  0  0  0
 20 47  1  0  0  0  0
 20 48  1  0  0  0  0
 20 21  1  0  0  0  0
 21 49  1  0  0  0  0
 21 50  1  0  0  0  0
 21 22  1  0  0  0  0
 22 51  1  0  0  0  0
 22 52  1  0  0  0  0
 22 23  1  0  0  0  0
 23 53  1  0  0  0  0
 23 54  1  0  0  0  0
 23 24  1  0  0  0  0
 24 19  1  0  0  0  0
 24 55  1  0  0  0  0
 24 56  1  0  0  0  0
 15 25  1  0  0  0  0
 25 57  1  0  0  0  0
 25 26  2  0  0  0  0
 26 12  1  0  0  0  0
 26 58  1  0  0  0  0
  7 27  1  0  0  0  0
 27 28  2  0  0  0  0
 28 59  1  0  0  0  0
 28 29  1  0  0  0  0
 29 60  1  0  0  0  0
 29 30  2  0  0  0  0
 30 61  1  0  0  0  0
 30 31  1  0  0  0  0
 31 62  1  0  0  0  0
 31 32  2  0  0  0  0
 32 27  1  0  0  0  0
 32 33  1  0  0  0  0
 33 34  1  0  0  0  0
 34 63  1  0  0  0  0
 34 64  1  0  0  0  0
 34 35  1  0  0  0  0
 35  6  1  0  0  0  0
 35 65  1  0  0  0  0
 35 66  1  0  0  0  0
M  END
>  <LOGBIO>
6.8200

>  <PRED_LOGBIO>
6.9500

>  <XV_RES>
-0.1000

>  <WHL_TMPL>
1

>  <ANCH>
11-13;10-50

$$$$
ROW58
  -MTS-   01071501583D 0   0.00000     0.00000     0

 66 71  0  0  1  0  0  0  0  0999 V2000
    5.1620    3.2090    0.6600 O   0  0  0  0  0  0  0  0  0  0  0  0
    3.8950    2.8830    0.2540 C   0  0  0  0  0  0  0  0  0  0  0  0
    3.4460    3.2690   -1.0150 C   0  0  0  0  0  0  0  0  0  0  0  0
    2.1510    2.9350   -1.4300 C   0  0  0  0  0  0  0  0  0  0  0  0
    1.3060    2.2160   -0.5760 C   0  0  0  0  0  0  0  0  0  0  0  0
   -0.0340    1.7390   -0.9880 C   0  0  0  0  0  0  0  0  0  0  0  0
   -0.6190    0.7610   -0.2840 C   0  0  0  0  0  0  0  0  0  0  0  0
    0.1300    0.1970    0.9000 C   0  0  1  0  0  0  0  0  0  0  0  0
    0.8940    1.2100    1.5590 O   0  0  0  0  0  0  0  0  0  0  0  0
    1.7550    1.8300    0.6920 C   0  0  0  0  0  0  0  0  0  0  0  0
    3.0500    2.1630    1.1070 C   0  0  0  0  0  0  0  0  0  0  0  0
    1.1240   -0.7930    0.3430 C   0  0  0  0  0  0  0  0  0  0  0  0
    0.6860   -2.0380   -0.1250 C   0  0  0  0  0  0  0  0  0  0  0  0
    1.6080   -2.9560   -0.6410 C   0  0  0  0  0  0  0  0  0  0  0  0
    2.9690   -2.6290   -0.6900 C   0  0  0  0  0  0  0  0  0  0  0  0
    3.8710   -3.5280   -1.1950 O   0  0  0  0  0  0  0  0  0  0  0  0
    4.4720   -4.4580   -0.2890 C   0  0  0  0  0  0  0  0  0  0  0  0
    5.4390   -5.3610   -1.0530 C   0  0  0  0  0  0  0  0  0  0  0  0
    6.0560   -6.3170   -0.1230 N   0  0  0  0  0  0  0  0  0  0  0  0
    7.2900   -5.7380    0.4270 C   0  0  0  0  0  0  0  0  0  0  0  0
    7.9860   -6.7240    1.3840 C   0  0  0  0  0  0  0  0  0  0  0  0
    7.0300   -7.1970    2.4950 C   0  0  0  0  0  0  0  0  0  0  0  0
    5.6930   -7.6900    1.9110 C   0  0  0  0  0  0  0  0  0  0  0  0
    5.0940   -6.6620    0.9340 C   0  0  0  0  0  0  0  0  0  0  0  0
    3.4070   -1.3850   -0.2220 C   0  0  0  0  0  0  0  0  0  0  0  0
    2.4850   -0.4670    0.2950 C   0  0  0  0  0  0  0  0  0  0  0  0
   -1.9440    0.1480   -0.5290 C   0  0  0  0  0  0  0  0  0  0  0  0
   -2.6530   -0.3020    0.5910 C   0  0  0  0  0  0  0  0  0  0  0  0
   -3.9000   -0.9180    0.4280 C   0  0  0  0  0  0  0  0  0  0  0  0
   -4.4370   -1.0840   -0.8540 C   0  0  0  0  0  0  0  0  0  0  0  0
   -3.7270   -0.6340   -1.9740 C   0  0  0  0  0  0  0  0  0  0  0  0
   -2.4810   -0.0180   -1.8110 C   0  0  0  0  0  0  0  0  0  0  0  0
   -1.9480    0.3810   -3.0090 O   0  0  0  0  0  0  0  0  0  0  0  0
   -1.6780    1.7830   -3.0930 C   0  0  0  0  0  0  0  0  0  0  0  0
   -0.6070    2.4360   -2.1990 C   0  0  0  0  0  0  0  0  0  0  0  0
    5.7200    2.4180    0.7270 H   0  0  0  0  0  0  0  0  0  0  0  0
    4.0980    3.8240   -1.6730 H   0  0  0  0  0  0  0  0  0  0  0  0
    1.8040    3.2330   -2.4080 H   0  0  0  0  0  0  0  0  0  0  0  0
   -0.5570   -0.2970    1.5840 H   0  0  0  0  0  0  0  0  0  0  0  0
    3.3970    1.8660    2.0850 H   0  0  0  0  0  0  0  0  0  0  0  0
   -0.3630   -2.2890   -0.0880 H   0  0  0  0  0  0  0  0  0  0  0  0
    1.2700   -3.9160   -1.0020 H   0  0  0  0  0  0  0  0  0  0  0  0
    5.0150   -3.9140    0.4810 H   0  0  0  0  0  0  0  0  0  0  0  0
    3.6970   -5.0650    0.1730 H   0  0  0  0  0  0  0  0  0  0  0  0
    4.8960   -5.9040   -1.8240 H   0  0  0  0  0  0  0  0  0  0  0  0
    6.2140   -4.7530   -1.5160 H   0  0  0  0  0  0  0  0  0  0  0  0
    7.0530   -4.8200    0.9630 H   0  0  0  0  0  0  0  0  0  0  0  0
    7.9720   -5.4970   -0.3860 H   0  0  0  0  0  0  0  0  0  0  0  0
    8.3410   -7.5850    0.8220 H   0  0  0  0  0  0  0  0  0  0  0  0
    8.8520   -6.2430    1.8330 H   0  0  0  0  0  0  0  0  0  0  0  0
    6.8430   -6.3770    3.1850 H   0  0  0  0  0  0  0  0  0  0  0  0
    7.4970   -8.0020    3.0570 H   0  0  0  0  0  0  0  0  0  0  0  0
    5.8490   -8.6340    1.3930 H   0  0  0  0  0  0  0  0  0  0  0  0
    4.9890   -7.8710    2.7200 H   0  0  0  0  0  0  0  0  0  0  0  0
    4.8150   -5.7630    1.4790 H   0  0  0  0  0  0  0  0  0  0  0  0
    4.1950   -7.0740    0.4810 H   0  0  0  0  0  0  0  0  0  0  0  0
    4.4570   -1.1330   -0.2590 H   0  0  0  0  0  0  0  0  0  0  0  0
    2.8230    0.4930    0.6560 H   0  0  0  0  0  0  0  0  0  0  0  0
   -2.2390   -0.1740    1.5800 H   0  0  0  0  0  0  0  0  0  0  0  0
   -4.4470   -1.2660    1.2920 H   0  0  0  0  0  0  0  0  0  0  0  0
   -5.3980   -1.5590   -0.9800 H   0  0  0  0  0  0  0  0  0  0  0  0
   -4.1420   -0.7620   -2.9630 H   0  0  0  0  0  0  0  0  0  0  0  0
   -2.6080    2.2550   -2.7850 H   0  0  0  0  0  0  0  0  0  0  0  0
   -1.3970    2.0050   -4.1200 H   0  0  0  0  0  0  0  0  0  0  0  0
    0.2480    2.5590   -2.8600 H   0  0  0  0  0  0  0  0  0  0  0  0
   -1.0280    3.3760   -1.8500 H   0  0  0  0  0  0  0  0  0  0  0  0
  1 36  1  0  0  0  0
  1  2  1  0  0  0  0
  2  3  1  0  0  0  0
  3 37  1  0  0  0  0
  3  4  2  0  0  0  0
  4 38  1  0  0  0  0
  4  5  1  0  0  0  0
  5  6  1  0  0  0  0
  6  7  2  0  0  0  0
  7  8  1  0  0  0  0
  8 39  1  0  0  0  0
  8  9  1  0  0  0  0
  9 10  1  0  0  0  0
 10  5  2  0  0  0  0
 10 11  1  0  0  0  0
 11  2  2  0  0  0  0
 11 40  1  0  0  0  0
  8 12  1  0  0  0  0
 12 13  2  0  0  0  0
 13 41  1  0  0  0  0
 13 14  1  0  0  0  0
 14 42  1  0  0  0  0
 14 15  2  0  0  0  0
 15 16  1  0  0  0  0
 16 17  1  0  0  0  0
 17 43  1  0  0  0  0
 17 44  1  0  0  0  0
 17 18  1  0  0  0  0
 18 45  1  0  0  0  0
 18 46  1  0  0  0  0
 18 19  1  0  0  0  0
 19 20  1  0  0  0  0
 20 47  1  0  0  0  0
 20 48  1  0  0  0  0
 20 21  1  0  0  0  0
 21 49  1  0  0  0  0
 21 50  1  0  0  0  0
 21 22  1  0  0  0  0
 22 51  1  0  0  0  0
 22 52  1  0  0  0  0
 22 23  1  0  0  0  0
 23 53  1  0  0  0  0
 23 54  1  0  0  0  0
 23 24  1  0  0  0  0
 24 19  1  0  0  0  0
 24 55  1  0  0  0  0
 24 56  1  0  0  0  0
 15 25  1  0  0  0  0
 25 57  1  0  0  0  0
 25 26  2  0  0  0  0
 26 12  1  0  0  0  0
 26 58  1  0  0  0  0
  7 27  1  0  0  0  0
 27 28  2  0  0  0  0
 28 59  1  0  0  0  0
 28 29  1  0  0  0  0
 29 60  1  0  0  0  0
 29 30  2  0  0  0  0
 30 61  1  0  0  0  0
 30 31  1  0  0  0  0
 31 62  1  0  0  0  0
 31 32  2  0  0  0  0
 32 27  1  0  0  0  0
 32 33  1  0  0  0  0
 33 34  1  0  0  0  0
 34 63  1  0  0  0  0
 34 64  1  0  0  0  0
 34 35  1  0  0  0  0
 35  6  1  0  0  0  0
 35 65  1  0  0  0  0
 35 66  1  0  0  0  0
M  END
>  <LOGBIO>
7.5900

>  <PRED_LOGBIO>
6.9500

>  <XV_RES>
0.7910

>  <WHL_TMPL>
1

>  <ANCH>
11-13;10-50

$$$$
ROW59
  -MTS-   01071501583D 0   0.00000     0.00000     0

 59 63  0  0  1  0  0  0  0  0999 V2000
   -5.5930   -2.4040   -6.8230 C   0  0  0  0  0  0  0  0  0  0  0  0
   -5.7940   -1.1130   -7.4960 N   0  0  0  0  0  0  0  0  0  0  0  0
   -6.2820   -1.3440   -8.8640 C   0  0  0  0  0  0  0  0  0  0  0  0
   -4.5190   -0.3830   -7.5470 C   0  0  0  0  0  0  0  0  0  0  0  0
   -4.0130   -0.1420   -6.1260 C   0  0  0  0  0  0  0  0  0  0  0  0
   -2.7730    0.5680   -6.1750 O   0  0  0  0  0  0  0  0  0  0  0  0
   -2.1610    0.8770   -4.9890 C   0  0  0  0  0  0  0  0  0  0  0  0
   -1.2470   -0.0170   -4.4200 C   0  0  0  0  0  0  0  0  0  0  0  0
   -0.6210    0.2980   -3.2080 C   0  0  0  0  0  0  0  0  0  0  0  0
   -0.9100    1.5080   -2.5650 C   0  0  0  0  0  0  0  0  0  0  0  0
   -1.8240    2.4030   -3.1350 C   0  0  0  0  0  0  0  0  0  0  0  0
   -2.4490    2.0870   -4.3470 C   0  0  0  0  0  0  0  0  0  0  0  0
   -0.2350    1.8490   -1.2580 C   0  0  2  0  0  0  0  0  0  0  0  0
    1.1720    1.8400   -1.5150 O   0  0  0  0  0  0  0  0  0  0  0  0
    1.8930    1.9520   -0.3560 C   0  0  0  0  0  0  0  0  0  0  0  0
    3.0430    2.7500   -0.3180 C   0  0  0  0  0  0  0  0  0  0  0  0
    3.8320    2.7860    0.8370 C   0  0  0  0  0  0  0  0  0  0  0  0
    4.9570    3.5670    0.8740 O   0  0  0  0  0  0  0  0  0  0  0  0
    3.4710    2.0250    1.9560 C   0  0  0  0  0  0  0  0  0  0  0  0
    2.3210    1.2280    1.9190 C   0  0  0  0  0  0  0  0  0  0  0  0
    1.5320    1.1910    0.7630 C   0  0  0  0  0  0  0  0  0  0  0  0
    0.2500    0.4550    0.6890 C   0  0  0  0  0  0  0  0  0  0  0  0
   -0.6190    0.7610   -0.2840 C   0  0  0  0  0  0  0  0  0  0  0  0
   -1.9440    0.1480   -0.5290 C   0  0  0  0  0  0  0  0  0  0  0  0
   -2.3730    0.0720   -1.8600 C   0  0  0  0  0  0  0  0  0  0  0  0
   -3.6280   -0.4690   -2.1600 C   0  0  0  0  0  0  0  0  0  0  0  0
   -4.4550   -0.9340   -1.1300 C   0  0  0  0  0  0  0  0  0  0  0  0
   -4.0260   -0.8580    0.2000 C   0  0  0  0  0  0  0  0  0  0  0  0
   -2.7700   -0.3170    0.5010 C   0  0  0  0  0  0  0  0  0  0  0  0
   -2.5090   -0.3480    1.8450 O   0  0  0  0  0  0  0  0  0  0  0  0
   -1.3320   -1.0800    2.1970 C   0  0  0  0  0  0  0  0  0  0  0  0
    0.0620   -0.5930    1.7590 C   0  0  0  0  0  0  0  0  0  0  0  0
   -4.8610   -2.9900   -7.3740 H   0  0  0  0  0  0  0  0  0  0  0  0
   -6.5360   -2.9440   -6.7850 H   0  0  0  0  0  0  0  0  0  0  0  0
   -5.2320   -2.2330   -5.8110 H   0  0  0  0  0  0  0  0  0  0  0  0
   -5.5500   -1.9300   -9.4150 H   0  0  0  0  0  0  0  0  0  0  0  0
   -7.2250   -1.8850   -8.8260 H   0  0  0  0  0  0  0  0  0  0  0  0
   -6.4310   -0.3890   -9.3620 H   0  0  0  0  0  0  0  0  0  0  0  0
   -3.7870   -0.9690   -8.0990 H   0  0  0  0  0  0  0  0  0  0  0  0
   -4.6690    0.5730   -8.0460 H   0  0  0  0  0  0  0  0  0  0  0  0
   -4.7450    0.4440   -5.5740 H   0  0  0  0  0  0  0  0  0  0  0  0
   -3.8640   -1.0980   -5.6270 H   0  0  0  0  0  0  0  0  0  0  0  0
   -1.0240   -0.9510   -4.9150 H   0  0  0  0  0  0  0  0  0  0  0  0
    0.0840   -0.3920   -2.7680 H   0  0  0  0  0  0  0  0  0  0  0  0
   -2.0460    3.3360   -2.6390 H   0  0  0  0  0  0  0  0  0  0  0  0
   -3.1540    2.7770   -4.7860 H   0  0  0  0  0  0  0  0  0  0  0  0
   -0.5710    2.8190   -0.8980 H   0  0  0  0  0  0  0  0  0  0  0  0
    3.3210    3.3360   -1.1810 H   0  0  0  0  0  0  0  0  0  0  0  0
    5.0640    4.0620    0.0470 H   0  0  0  0  0  0  0  0  0  0  0  0
    4.0800    2.0540    2.8480 H   0  0  0  0  0  0  0  0  0  0  0  0
    2.0430    0.6410    2.7810 H   0  0  0  0  0  0  0  0  0  0  0  0
   -1.7350    0.4310   -2.6540 H   0  0  0  0  0  0  0  0  0  0  0  0
   -3.9590   -0.5280   -3.1860 H   0  0  0  0  0  0  0  0  0  0  0  0
   -5.4240   -1.3520   -1.3620 H   0  0  0  0  0  0  0  0  0  0  0  0
   -4.6640   -1.2170    0.9950 H   0  0  0  0  0  0  0  0  0  0  0  0
   -1.4520   -2.0380    1.6950 H   0  0  0  0  0  0  0  0  0  0  0  0
   -1.3030   -1.1590    3.2820 H   0  0  0  0  0  0  0  0  0  0  0  0
    0.4720   -0.1320    2.6550 H   0  0  0  0  0  0  0  0  0  0  0  0
    0.6080   -1.4760    1.4340 H   0  0  0  0  0  0  0  0  0  0  0  0
  1 33  1  0  0  0  0
  1 34  1  0  0  0  0
  1 35  1  0  0  0  0
  1  2  1  0  0  0  0
  2  3  1  0  0  0  0
  3 36  1  0  0  0  0
  3 37  1  0  0  0  0
  3 38  1  0  0  0  0
  2  4  1  0  0  0  0
  4 39  1  0  0  0  0
  4 40  1  0  0  0  0
  4  5  1  0  0  0  0
  5 41  1  0  0  0  0
  5 42  1  0  0  0  0
  5  6  1  0  0  0  0
  6  7  1  0  0  0  0
  7  8  2  0  0  0  0
  8 43  1  0  0  0  0
  8  9  1  0  0  0  0
  9 44  1  0  0  0  0
  9 10  2  0  0  0  0
 10 11  1  0  0  0  0
 11 45  1  0  0  0  0
 11 12  2  0  0  0  0
 12  7  1  0  0  0  0
 12 46  1  0  0  0  0
 10 13  1  0  0  0  0
 13 47  1  0  0  0  0
 13 14  1  0  0  0  0
 14 15  1  0  0  0  0
 15 16  1  0  0  0  0
 16 48  1  0  0  0  0
 16 17  2  0  0  0  0
 17 18  1  0  0  0  0
 18 49  1  0  0  0  0
 17 19  1  0  0  0  0
 19 50  1  0  0  0  0
 19 20  2  0  0  0  0
 20 51  1  0  0  0  0
 20 21  1  0  0  0  0
 21 15  2  0  0  0  0
 21 22  1  0  0  0  0
 22 23  2  0  0  0  0
 23 13  1  0  0  0  0
 23 24  1  0  0  0  0
 24 25  2  0  0  0  0
 25 52  1  0  0  0  0
 25 26  1  0  0  0  0
 26 53  1  0  0  0  0
 26 27  2  0  0  0  0
 27 54  1  0  0  0  0
 27 28  1  0  0  0  0
 28 55  1  0  0  0  0
 28 29  2  0  0  0  0
 29 24  1  0  0  0  0
 29 30  1  0  0  0  0
 30 31  1  0  0  0  0
 31 56  1  0  0  0  0
 31 57  1  0  0  0  0
 31 32  1  0  0  0  0
 32 22  1  0  0  0  0
 32 58  1  0  0  0  0
 32 59  1  0  0  0  0
M  END
>  <LOGBIO>
7.9500

>  <PRED_LOGBIO>
6.9100

>  <XV_RES>
1.6900

>  <WHL_TMPL>
1

>  <ANCH>
11-13;42-43

$$$$
ROW60
  -MTS-   01071501583D 0   0.00000     0.00000     0

 56 60  0  0  0  0  0  0  0  0999 V2000
   -8.1700   -7.9930   10.1310 Cl  0  0  0  0  0  0  0  0  0  0  0  0
   -7.1690   -7.0980    9.0250 C   0  0  0  0  0  0  0  0  0  0  0  0
   -6.8450   -7.6410    7.7770 C   0  0  0  0  0  0  0  0  0  0  0  0
   -6.0400   -6.9200    6.8870 C   0  0  0  0  0  0  0  0  0  0  0  0
   -5.5580   -5.6560    7.2460 C   0  0  0  0  0  0  0  0  0  0  0  0
   -5.8820   -5.1120    8.4950 C   0  0  0  0  0  0  0  0  0  0  0  0
   -6.6870   -5.8330    9.3850 C   0  0  0  0  0  0  0  0  0  0  0  0
   -4.7440   -4.9270    6.3470 N   0  0  0  0  0  0  0  0  0  0  0  0
   -5.2160   -4.5340    5.0120 C   0  0  0  0  0  0  0  0  0  0  0  0
   -4.2010   -4.9230    3.9210 C   0  0  0  0  0  0  0  0  0  0  0  0
   -2.8280   -4.5130    4.2490 N   0  0  0  0  0  0  0  0  0  0  0  0
   -2.3730   -4.9090    5.5900 C   0  0  0  0  0  0  0  0  0  0  0  0
   -3.3750   -4.5180    6.6920 C   0  0  0  0  0  0  0  0  0  0  0  0
   -2.0590   -3.8360    3.4010 C   0  0  0  0  0  0  0  0  0  0  0  0
   -1.3330   -4.4400    2.6120 O   0  0  0  0  0  0  0  0  0  0  0  0
   -2.0760   -2.3260    3.4070 C   0  0  0  0  0  0  0  0  0  0  0  0
   -1.1100   -1.8020    2.3450 C   0  0  0  0  0  0  0  0  0  0  0  0
   -1.1280   -0.2740    2.3500 C   0  0  0  0  0  0  0  0  0  0  0  0
   -0.1990    0.2300    1.3290 N   0  0  0  0  0  0  0  0  0  0  0  0
   -0.4580    1.4340    0.7280 C   0  0  0  0  0  0  0  0  0  0  0  0
   -1.8530    2.3120    1.1850 S   0  0  0  0  0  0  0  0  0  0  0  0
    0.3740    1.9510   -0.2300 N   0  0  0  0  0  0  0  0  0  0  0  0
    1.5330    1.2390   -0.6210 C   0  0  0  0  0  0  0  0  0  0  0  0
    2.3970    1.7490   -1.5980 C   0  0  0  0  0  0  0  0  0  0  0  0
    3.5380    1.0270   -1.9690 C   0  0  0  0  0  0  0  0  0  0  0  0
    4.5290    1.2890   -2.8770 O   0  0  0  0  0  0  0  0  0  0  0  0
    5.6100    0.4180   -2.5370 C   0  0  0  0  0  0  0  0  0  0  0  0
    4.9750   -0.6940   -1.9010 O   0  0  0  0  0  0  0  0  0  0  0  0
    3.8150   -0.2040   -1.3630 C   0  0  0  0  0  0  0  0  0  0  0  0
    2.9510   -0.7140   -0.3860 C   0  0  0  0  0  0  0  0  0  0  0  0
    1.8100    0.0080   -0.0150 C   0  0  0  0  0  0  0  0  0  0  0  0
    0.8710   -0.4940    1.0130 C   0  0  0  0  0  0  0  0  0  0  0  0
    1.0770   -1.5720    1.5690 O   0  0  0  0  0  0  0  0  0  0  0  0
   -7.2170   -8.6170    7.5000 H   0  0  0  0  0  0  0  0  0  0  0  0
   -5.7900   -7.3400    5.9240 H   0  0  0  0  0  0  0  0  0  0  0  0
   -5.5100   -4.1370    8.7720 H   0  0  0  0  0  0  0  0  0  0  0  0
   -6.9370   -5.4140   10.3480 H   0  0  0  0  0  0  0  0  0  0  0  0
   -5.3780   -3.4580    4.9870 H   0  0  0  0  0  0  0  0  0  0  0  0
   -6.1690   -5.0170    4.8070 H   0  0  0  0  0  0  0  0  0  0  0  0
   -4.2280   -6.0010    3.7710 H   0  0  0  0  0  0  0  0  0  0  0  0
   -4.4960   -4.4720    2.9760 H   0  0  0  0  0  0  0  0  0  0  0  0
   -2.2140   -5.9850    5.6130 H   0  0  0  0  0  0  0  0  0  0  0  0
   -1.4100   -4.4460    5.7960 H   0  0  0  0  0  0  0  0  0  0  0  0
   -3.3470   -3.4400    6.8410 H   0  0  0  0  0  0  0  0  0  0  0  0
   -3.0830   -4.9850    7.6300 H   0  0  0  0  0  0  0  0  0  0  0  0
   -3.0820   -1.9740    3.1880 H   0  0  0  0  0  0  0  0  0  0  0  0
   -1.7700   -1.9630    4.3860 H   0  0  0  0  0  0  0  0  0  0  0  0
   -0.1040   -2.1540    2.5640 H   0  0  0  0  0  0  0  0  0  0  0  0
   -1.4160   -2.1640    1.3660 H   0  0  0  0  0  0  0  0  0  0  0  0
   -2.1330    0.0780    2.1310 H   0  0  0  0  0  0  0  0  0  0  0  0
   -0.8220    0.0890    3.3290 H   0  0  0  0  0  0  0  0  0  0  0  0
    0.1600    2.8400   -0.6570 H   0  0  0  0  0  0  0  0  0  0  0  0
    2.1830    2.6990   -2.0650 H   0  0  0  0  0  0  0  0  0  0  0  0
    6.2250    0.9210   -1.7940 H   0  0  0  0  0  0  0  0  0  0  0  0
    6.1160    0.0860   -3.4420 H   0  0  0  0  0  0  0  0  0  0  0  0
    3.1640   -1.6640    0.0810 H   0  0  0  0  0  0  0  0  0  0  0  0
  1  2  1  0  0  0  0
  2  3  2  0  0  0  0
  3 34  1  0  0  0  0
  3  4  1  0  0  0  0
  4 35  1  0  0  0  0
  4  5  2  0  0  0  0
  5  6  1  0  0  0  0
  6 36  1  0  0  0  0
  6  7  2  0  0  0  0
  7  2  1  0  0  0  0
  7 37  1  0  0  0  0
  5  8  1  0  0  0  0
  8  9  1  0  0  0  0
  9 38  1  0  0  0  0
  9 39  1  0  0  0  0
  9 10  1  0  0  0  0
 10 40  1  0  0  0  0
 10 41  1  0  0  0  0
 10 11  1  0  0  0  0
 11 12  1  0  0  0  0
 12 42  1  0  0  0  0
 12 43  1  0  0  0  0
 12 13  1  0  0  0  0
 13  8  1  0  0  0  0
 13 44  1  0  0  0  0
 13 45  1  0  0  0  0
 11 14  1  0  0  0  0
 14 15  2  0  0  0  0
 14 16  1  0  0  0  0
 16 46  1  0  0  0  0
 16 47  1  0  0  0  0
 16 17  1  0  0  0  0
 17 48  1  0  0  0  0
 17 49  1  0  0  0  0
 17 18  1  0  0  0  0
 18 50  1  0  0  0  0
 18 51  1  0  0  0  0
 18 19  1  0  0  0  0
 19 20  1  0  0  0  0
 20 21  2  0  0  0  0
 20 22  1  0  0  0  0
 22 52  1  0  0  0  0
 22 23  1  0  0  0  0
 23 24  1  0  0  0  0
 24 53  1  0  0  0  0
 24 25  2  0  0  0  0
 25 26  1  0  0  0  0
 26 27  1  0  0  0  0
 27 54  1  0  0  0  0
 27 55  1  0  0  0  0
 27 28  1  0  0  0  0
 28 29  1  0  0  0  0
 29 25  1  0  0  0  0
 29 30  2  0  0  0  0
 30 56  1  0  0  0  0
 30 31  1  0  0  0  0
 31 23  2  0  0  0  0
 31 32  1  0  0  0  0
 32 19  1  0  0  0  0
 32 33  2  0  0  0  0
M  END
>  <LOGBIO>
4.9000

>  <PRED_LOGBIO>
5.0900

>  <XV_RES>
-1.4480

>  <WHL_TMPL>
1

>  <ANCH>
28-29;54-52

$$$$
ROW61
  -MTS-   01071501583D 0   0.00000     0.00000     0

 36 39  0  0  0  0  0  0  0  0999 V2000
   -2.4040    2.1820    1.8040 O   0  0  0  0  0  0  0  0  0  0  0  0
   -1.5510    1.2970    1.8550 C   0  0  0  0  0  0  0  0  0  0  0  0
   -0.5590    1.2780    0.9690 N   0  0  0  0  0  0  0  0  0  0  0  0
    0.7200    1.9690    1.1860 C   0  0  0  0  0  0  0  0  0  0  0  0
    1.9160    1.0020    1.1170 C   0  0  0  0  0  0  0  0  0  0  0  0
    1.8100    0.0080   -0.0150 C   0  0  0  0  0  0  0  0  0  0  0  0
    2.9510   -0.7140   -0.3860 C   0  0  0  0  0  0  0  0  0  0  0  0
    2.8830   -1.6420   -1.4320 C   0  0  0  0  0  0  0  0  0  0  0  0
    1.6740   -1.8480   -2.1070 C   0  0  0  0  0  0  0  0  0  0  0  0
    0.5330   -1.1260   -1.7360 C   0  0  0  0  0  0  0  0  0  0  0  0
    0.6010   -0.1980   -0.6900 C   0  0  0  0  0  0  0  0  0  0  0  0
   -0.6460    0.5650   -0.3140 C   0  0  0  0  0  0  0  0  0  0  0  0
   -1.6280    0.2540    2.9020 C   0  0  0  0  0  0  0  0  0  0  0  0
   -2.3340   -1.0420    2.7960 C   0  0  0  0  0  0  0  0  0  0  0  0
   -2.1520   -1.6780    3.9610 C   0  0  0  0  0  0  0  0  0  0  0  0
   -1.3800   -0.8700    4.7930 O   0  0  0  0  0  0  0  0  0  0  0  0
   -1.0790    0.3100    4.1010 N   0  0  0  0  0  0  0  0  0  0  0  0
   -2.6830   -3.0150    4.3080 C   0  0  0  0  0  0  0  0  0  0  0  0
   -1.9170   -4.1260    4.6550 O   0  0  0  0  0  0  0  0  0  0  0  0
   -2.7770   -5.1920    4.9090 C   0  0  0  0  0  0  0  0  0  0  0  0
   -4.0400   -4.7800    4.7320 C   0  0  0  0  0  0  0  0  0  0  0  0
   -3.9790   -3.3550    4.3380 C   0  0  0  0  0  0  0  0  0  0  0  0
    0.6920    2.3470    2.2060 H   0  0  0  0  0  0  0  0  0  0  0  0
    0.8510    2.7180    0.4080 H   0  0  0  0  0  0  0  0  0  0  0  0
    1.8810    0.4160    2.0340 H   0  0  0  0  0  0  0  0  0  0  0  0
    2.8170    1.5930    0.9680 H   0  0  0  0  0  0  0  0  0  0  0  0
    3.8830   -0.5550    0.1350 H   0  0  0  0  0  0  0  0  0  0  0  0
    3.7630   -2.1990   -1.7180 H   0  0  0  0  0  0  0  0  0  0  0  0
    1.6210   -2.5640   -2.9140 H   0  0  0  0  0  0  0  0  0  0  0  0
   -0.4000   -1.2850   -2.2570 H   0  0  0  0  0  0  0  0  0  0  0  0
   -0.7610    1.3360   -1.0730 H   0  0  0  0  0  0  0  0  0  0  0  0
   -1.4660   -0.1480   -0.2530 H   0  0  0  0  0  0  0  0  0  0  0  0
   -2.8890   -1.4060    1.9440 H   0  0  0  0  0  0  0  0  0  0  0  0
   -2.4750   -6.1870    5.2010 H   0  0  0  0  0  0  0  0  0  0  0  0
   -4.9330   -5.3760    4.8540 H   0  0  0  0  0  0  0  0  0  0  0  0
   -4.8180   -2.7120    4.1180 H   0  0  0  0  0  0  0  0  0  0  0  0
  1  2  2  0  0  0  0
  2  3  1  0  0  0  0
  3  4  1  0  0  0  0
  4 23  1  0  0  0  0
  4 24  1  0  0  0  0
  4  5  1  0  0  0  0
  5 25  1  0  0  0  0
  5 26  1  0  0  0  0
  5  6  1  0  0  0  0
  6  7  1  0  0  0  0
  7 27  1  0  0  0  0
  7  8  2  0  0  0  0
  8 28  1  0  0  0  0
  8  9  1  0  0  0  0
  9 29  1  0  0  0  0
  9 10  2  0  0  0  0
 10 30  1  0  0  0  0
 10 11  1  0  0  0  0
 11  6  2  0  0  0  0
 11 12  1  0  0  0  0
 12  3  1  0  0  0  0
 12 31  1  0  0  0  0
 12 32  1  0  0  0  0
  2 13  1  0  0  0  0
 13 14  1  0  0  0  0
 14 33  1  0  0  0  0
 14 15  2  0  0  0  0
 15 16  1  0  0  0  0
 16 17  1  0  0  0  0
 17 13  2  0  0  0  0
 15 18  1  0  0  0  0
 18 19  1  0  0  0  0
 19 20  1  0  0  0  0
 20 34  1  0  0  0  0
 20 21  2  0  0  0  0
 21 35  1  0  0  0  0
 21 22  1  0  0  0  0
 22 18  2  0  0  0  0
 22 36  1  0  0  0  0
M  END
>  <LOGBIO>
4.4900

>  <PRED_LOGBIO>
5.2500

>  <XV_RES>
-1.8920

>  <WHL_TMPL>
1

>  <ANCH>
28-29;10-11

$$$$
ROW62
  -MTS-   01071501583D 0   0.00000     0.00000     0

 62 66  0  0  1  0  0  0  0  0999 V2000
    2.8620   -0.5560   11.6780 C   0  0  0  0  0  0  0  0  0  0  0  0
    3.2750   -1.4930   10.5470 C   0  0  1  0  0  0  0  0  0  0  0  0
    3.0100   -2.9540   10.9570 C   0  0  0  0  0  0  0  0  0  0  0  0
    2.0800   -3.5010    9.8580 C   0  0  0  0  0  0  0  0  0  0  0  0
    2.2210   -2.5850    8.7160 N   0  0  0  0  0  0  0  0  0  0  0  0
    1.0360   -2.6360    7.8480 C   0  0  0  0  0  0  0  0  0  0  0  0
    1.4290   -2.2420    6.4250 C   0  0  0  0  0  0  0  0  0  0  0  0
    0.2750   -2.2920    5.5810 O   0  0  0  0  0  0  0  0  0  0  0  0
    0.4320   -1.9680    4.2590 C   0  0  0  0  0  0  0  0  0  0  0  0
    0.7490   -2.9640    3.3280 C   0  0  0  0  0  0  0  0  0  0  0  0
    0.9080   -2.6340    1.9770 C   0  0  0  0  0  0  0  0  0  0  0  0
    0.7510   -1.3070    1.5570 C   0  0  0  0  0  0  0  0  0  0  0  0
    0.4340   -0.3110    2.4890 C   0  0  0  0  0  0  0  0  0  0  0  0
    0.2740   -0.6420    3.8400 C   0  0  0  0  0  0  0  0  0  0  0  0
    0.9230   -0.9510    0.1000 C   0  0  2  0  0  0  0  0  0  0  0  0
    1.9920   -0.0030    0.0400 O   0  0  0  0  0  0  0  0  0  0  0  0
    1.8780    0.9350    1.0320 C   0  0  0  0  0  0  0  0  0  0  0  0
    3.0870    1.1400    1.7070 C   0  0  0  0  0  0  0  0  0  0  0  0
    3.1560    2.0670    2.7540 C   0  0  0  0  0  0  0  0  0  0  0  0
    2.0150    2.7880    3.1260 C   0  0  0  0  0  0  0  0  0  0  0  0
    2.0820    3.6950    4.1510 O   0  0  0  0  0  0  0  0  0  0  0  0
    0.8060    2.5830    2.4510 C   0  0  0  0  0  0  0  0  0  0  0  0
    0.7370    1.6570    1.4040 C   0  0  0  0  0  0  0  0  0  0  0  0
   -0.7080    1.2820    0.4540 S   0  0  0  0  0  0  0  0  0  0  0  0
   -0.4070   -0.3220   -0.3540 C   0  0  2  0  0  0  0  0  0  0  0  0
   -1.4990   -1.2480    0.1260 C   0  0  0  0  0  0  0  0  0  0  0  0
   -2.4710   -0.7820    1.0200 C   0  0  0  0  0  0  0  0  0  0  0  0
   -3.4830   -1.6410    1.4640 C   0  0  0  0  0  0  0  0  0  0  0  0
   -3.5230   -2.9660    1.0150 C   0  0  0  0  0  0  0  0  0  0  0  0
   -4.5140   -3.8070    1.4510 O   0  0  0  0  0  0  0  0  0  0  0  0
   -2.5520   -3.4330    0.1220 C   0  0  0  0  0  0  0  0  0  0  0  0
   -1.5400   -2.5740   -0.3230 C   0  0  0  0  0  0  0  0  0  0  0  0
    2.3790   -1.2530    9.3170 C   0  0  0  0  0  0  0  0  0  0  0  0
    3.7300   -0.3250   12.2920 H   0  0  0  0  0  0  0  0  0  0  0  0
    2.1030   -1.0390   12.2910 H   0  0  0  0  0  0  0  0  0  0  0  0
    2.4590    0.3630   11.2590 H   0  0  0  0  0  0  0  0  0  0  0  0
    4.3200   -1.3710   10.2720 H   0  0  0  0  0  0  0  0  0  0  0  0
    3.9370   -3.5220   11.0050 H   0  0  0  0  0  0  0  0  0  0  0  0
    2.5360   -3.0080   11.9340 H   0  0  0  0  0  0  0  0  0  0  0  0
    1.0520   -3.4780   10.2120 H   0  0  0  0  0  0  0  0  0  0  0  0
    2.4140   -4.4940    9.5650 H   0  0  0  0  0  0  0  0  0  0  0  0
    0.6310   -3.6460    7.8460 H   0  0  0  0  0  0  0  0  0  0  0  0
    0.2830   -1.9440    8.2220 H   0  0  0  0  0  0  0  0  0  0  0  0
    1.8340   -1.2320    6.4270 H   0  0  0  0  0  0  0  0  0  0  0  0
    2.1810   -2.9340    6.0520 H   0  0  0  0  0  0  0  0  0  0  0  0
    0.8700   -3.9870    3.6510 H   0  0  0  0  0  0  0  0  0  0  0  0
    1.1530   -3.4020    1.2580 H   0  0  0  0  0  0  0  0  0  0  0  0
    0.3130    0.7120    2.1650 H   0  0  0  0  0  0  0  0  0  0  0  0
    0.0300    0.1260    4.5580 H   0  0  0  0  0  0  0  0  0  0  0  0
    1.1380   -1.8400   -0.4890 H   0  0  0  0  0  0  0  0  0  0  0  0
    3.9670    0.5830    1.4200 H   0  0  0  0  0  0  0  0  0  0  0  0
    4.0880    2.2250    3.2750 H   0  0  0  0  0  0  0  0  0  0  0  0
    2.3180    4.5760    3.8210 H   0  0  0  0  0  0  0  0  0  0  0  0
   -0.0740    3.1400    2.7380 H   0  0  0  0  0  0  0  0  0  0  0  0
   -0.4370   -0.1730   -1.4310 H   0  0  0  0  0  0  0  0  0  0  0  0
   -2.4390    0.2410    1.3660 H   0  0  0  0  0  0  0  0  0  0  0  0
   -4.2320   -1.2810    2.1540 H   0  0  0  0  0  0  0  0  0  0  0  0
   -5.2850   -3.7680    0.8640 H   0  0  0  0  0  0  0  0  0  0  0  0
   -2.5830   -4.4550   -0.2240 H   0  0  0  0  0  0  0  0  0  0  0  0
   -0.7900   -2.9330   -1.0120 H   0  0  0  0  0  0  0  0  0  0  0  0
    1.4170   -0.8370    9.6070 H   0  0  0  0  0  0  0  0  0  0  0  0
    2.8460   -0.5600    8.6210 H   0  0  0  0  0  0  0  0  0  0  0  0
  1 34  1  0  0  0  0
  1 35  1  0  0  0  0
  1 36  1  0  0  0  0
  1  2  1  0  0  0  0
  2 37  1  0  0  0  0
  2  3  1  0  0  0  0
  3 38  1  0  0  0  0
  3 39  1  0  0  0  0
  3  4  1  0  0  0  0
  4 40  1  0  0  0  0
  4 41  1  0  0  0  0
  4  5  1  0  0  0  0
  5  6  1  0  0  0  0
  6 42  1  0  0  0  0
  6 43  1  0  0  0  0
  6  7  1  0  0  0  0
  7 44  1  0  0  0  0
  7 45  1  0  0  0  0
  7  8  1  0  0  0  0
  8  9  1  0  0  0  0
  9 10  2  0  0  0  0
 10 46  1  0  0  0  0
 10 11  1  0  0  0  0
 11 47  1  0  0  0  0
 11 12  2  0  0  0  0
 12 13  1  0  0  0  0
 13 48  1  0  0  0  0
 13 14  2  0  0  0  0
 14  9  1  0  0  0  0
 14 49  1  0  0  0  0
 12 15  1  0  0  0  0
 15 50  1  0  0  0  0
 15 16  1  0  0  0  0
 16 17  1  0  0  0  0
 17 18  1  0  0  0  0
 18 51  1  0  0  0  0
 18 19  2  0  0  0  0
 19 52  1  0  0  0  0
 19 20  1  0  0  0  0
 20 21  1  0  0  0  0
 21 53  1  0  0  0  0
 20 22  2  0  0  0  0
 22 54  1  0  0  0  0
 22 23  1  0  0  0  0
 23 17  2  0  0  0  0
 23 24  1  0  0  0  0
 24 25  1  0  0  0  0
 25 15  1  0  0  0  0
 25 55  1  0  0  0  0
 25 26  1  0  0  0  0
 26 27  2  0  0  0  0
 27 56  1  0  0  0  0
 27 28  1  0  0  0  0
 28 57  1  0  0  0  0
 28 29  2  0  0  0  0
 29 30  1  0  0  0  0
 30 58  1  0  0  0  0
 29 31  1  0  0  0  0
 31 59  1  0  0  0  0
 31 32  2  0  0  0  0
 32 26  1  0  0  0  0
 32 60  1  0  0  0  0
  5 33  1  0  0  0  0
 33  2  1  0  0  0  0
 33 61  1  0  0  0  0
 33 62  1  0  0  0  0
M  END
>  <LOGBIO>
9.0000

>  <PRED_LOGBIO>
8.6100

>  <XV_RES>
0.4260

>  <WHL_TMPL>
1

>  <ANCH>
4-6;35-34

$$$$
ROW63
  -MTS-   01071501583D 0   0.00000     0.00000     0

 45 48  0  0  1  0  0  0  0  0999 V2000
   -5.7030   -1.5900   -1.2240 O   0  0  0  0  0  0  0  0  0  0  0  0
   -4.4770   -1.0230   -0.9970 C   0  0  0  0  0  0  0  0  0  0  0  0
   -3.5660   -1.6460   -0.1360 C   0  0  0  0  0  0  0  0  0  0  0  0
   -2.3130   -1.0660    0.0960 C   0  0  0  0  0  0  0  0  0  0  0  0
   -1.9700    0.1360   -0.5340 C   0  0  0  0  0  0  0  0  0  0  0  0
   -2.8810    0.7590   -1.3960 C   0  0  0  0  0  0  0  0  0  0  0  0
   -4.1340    0.1800   -1.6280 C   0  0  0  0  0  0  0  0  0  0  0  0
   -0.6180    0.7610   -0.2840 C   0  0  2  0  0  0  0  0  0  0  0  0
   -0.4450    1.0560    1.2180 C   0  0  0  0  0  0  0  0  0  0  0  0
    0.8740    1.7520    1.4540 C   0  0  0  0  0  0  0  0  0  0  0  0
    1.4720    1.6730    2.5260 O   0  0  0  0  0  0  0  0  0  0  0  0
    1.4020    2.5340    0.3140 C   0  0  0  0  0  0  0  0  0  0  0  0
    2.6220    3.2030    0.4690 C   0  0  0  0  0  0  0  0  0  0  0  0
    3.2990    3.1250    1.6570 O   0  0  0  0  0  0  0  0  0  0  0  0
    3.1490    3.9520   -0.5900 C   0  0  0  0  0  0  0  0  0  0  0  0
    2.4570    4.0320   -1.8040 C   0  0  0  0  0  0  0  0  0  0  0  0
    2.9730    4.7650   -2.8400 O   0  0  0  0  0  0  0  0  0  0  0  0
    1.2370    3.3630   -1.9590 C   0  0  0  0  0  0  0  0  0  0  0  0
    0.4900    3.4490   -3.2690 C   0  0  0  0  0  0  0  0  0  0  0  0
   -0.4510    4.6300   -3.2350 C   0  0  0  0  0  0  0  0  0  0  0  0
   -0.0130    5.8860   -3.6710 C   0  0  0  0  0  0  0  0  0  0  0  0
   -0.8850    6.9810   -3.6390 C   0  0  0  0  0  0  0  0  0  0  0  0
   -2.1950    6.8190   -3.1720 C   0  0  0  0  0  0  0  0  0  0  0  0
   -2.6330    5.5630   -2.7360 C   0  0  0  0  0  0  0  0  0  0  0  0
   -1.7610    4.4680   -2.7670 C   0  0  0  0  0  0  0  0  0  0  0  0
    0.7090    2.6140   -0.9000 C   0  0  0  0  0  0  0  0  0  0  0  0
   -0.4850    1.9590   -1.0530 O   0  0  0  0  0  0  0  0  0  0  0  0
   -6.3820   -0.9470   -0.9660 H   0  0  0  0  0  0  0  0  0  0  0  0
   -3.8300   -2.5740    0.3490 H   0  0  0  0  0  0  0  0  0  0  0  0
   -1.6110   -1.5460    0.7610 H   0  0  0  0  0  0  0  0  0  0  0  0
   -2.6170    1.6870   -1.8820 H   0  0  0  0  0  0  0  0  0  0  0  0
   -4.8360    0.6600   -2.2930 H   0  0  0  0  0  0  0  0  0  0  0  0
    0.1180    0.0280   -0.6060 H   0  0  0  0  0  0  0  0  0  0  0  0
   -1.2580    1.6950    1.5580 H   0  0  0  0  0  0  0  0  0  0  0  0
   -0.4680    0.1230    1.7760 H   0  0  0  0  0  0  0  0  0  0  0  0
    3.9110    2.3720    1.6590 H   0  0  0  0  0  0  0  0  0  0  0  0
    4.0900    4.4680   -0.4700 H   0  0  0  0  0  0  0  0  0  0  0  0
    2.6640    5.6840   -2.8030 H   0  0  0  0  0  0  0  0  0  0  0  0
   -0.0800    2.5350   -3.4220 H   0  0  0  0  0  0  0  0  0  0  0  0
    1.2000    3.5740   -4.0840 H   0  0  0  0  0  0  0  0  0  0  0  0
    0.9970    6.0110   -4.0310 H   0  0  0  0  0  0  0  0  0  0  0  0
   -0.5480    7.9500   -3.9760 H   0  0  0  0  0  0  0  0  0  0  0  0
   -2.8680    7.6640   -3.1480 H   0  0  0  0  0  0  0  0  0  0  0  0
   -3.6430    5.4380   -2.3760 H   0  0  0  0  0  0  0  0  0  0  0  0
   -2.0980    3.4990   -2.4310 H   0  0  0  0  0  0  0  0  0  0  0  0
  1 28  1  0  0  0  0
  1  2  1  0  0  0  0
  2  3  2  0  0  0  0
  3 29  1  0  0  0  0
  3  4  1  0  0  0  0
  4 30  1  0  0  0  0
  4  5  2  0  0  0  0
  5  6  1  0  0  0  0
  6 31  1  0  0  0  0
  6  7  2  0  0  0  0
  7  2  1  0  0  0  0
  7 32  1  0  0  0  0
  5  8  1  0  0  0  0
  8 33  1  0  0  0  0
  8  9  1  0  0  0  0
  9 34  1  0  0  0  0
  9 35  1  0  0  0  0
  9 10  1  0  0  0  0
 10 11  2  0  0  0  0
 10 12  1  0  0  0  0
 12 13  1  0  0  0  0
 13 14  1  0  0  0  0
 14 36  1  0  0  0  0
 13 15  2  0  0  0  0
 15 37  1  0  0  0  0
 15 16  1  0  0  0  0
 16 17  1  0  0  0  0
 17 38  1  0  0  0  0
 16 18  2  0  0  0  0
 18 19  1  0  0  0  0
 19 39  1  0  0  0  0
 19 40  1  0  0  0  0
 19 20  1  0  0  0  0
 20 21  2  0  0  0  0
 21 41  1  0  0  0  0
 21 22  1  0  0  0  0
 22 42  1  0  0  0  0
 22 23  2  0  0  0  0
 23 43  1  0  0  0  0
 23 24  1  0  0  0  0
 24 44  1  0  0  0  0
 24 25  2  0  0  0  0
 25 20  1  0  0  0  0
 25 45  1  0  0  0  0
 18 26  1  0  0  0  0
 26 12  2  0  0  0  0
 26 27  1  0  0  0  0
 27  8  1  0  0  0  0
M  END
>  <LOGBIO>
6.3000

>  <PRED_LOGBIO>
5.5500

>  <XV_RES>
1.0580

>  <WHL_TMPL>
1

>  <ANCH>
18-19;3-1

$$$$
ROW64
  -MTS-   01071501583D 0   0.00000     0.00000     0

 34 36  0  0  0  0  0  0  0  0999 V2000
    5.4110    0.6200    1.9970 O   0  0  0  0  0  0  0  0  0  0  0  0
    4.2280    0.4190    1.3360 C   0  0  0  0  0  0  0  0  0  0  0  0
    4.1960   -0.3770    0.1850 C   0  0  0  0  0  0  0  0  0  0  0  0
    2.9870   -0.5830   -0.4900 C   0  0  0  0  0  0  0  0  0  0  0  0
    1.8100    0.0080   -0.0150 C   0  0  0  0  0  0  0  0  0  0  0  0
    0.5220   -0.2320   -0.7660 C   0  0  0  0  0  0  0  0  0  0  0  0
   -0.6900    0.1680   -0.0370 N   0  0  0  0  0  0  0  0  0  0  0  0
   -0.5730    1.4540    0.6650 C   0  0  0  0  0  0  0  0  0  0  0  0
    0.5910    1.4560    1.6730 C   0  0  0  0  0  0  0  0  0  0  0  0
    1.8430    0.8050    1.1360 C   0  0  0  0  0  0  0  0  0  0  0  0
    3.0510    1.0100    1.8110 C   0  0  0  0  0  0  0  0  0  0  0  0
   -1.7960   -0.5700   -0.0140 C   0  0  0  0  0  0  0  0  0  0  0  0
   -2.6630   -0.4050   -0.8710 O   0  0  0  0  0  0  0  0  0  0  0  0
   -1.9890   -1.6090    1.0640 C   0  0  0  0  0  0  0  0  0  0  0  0
   -1.9710   -1.0200    2.2560 F   0  0  0  0  0  0  0  0  0  0  0  0
   -3.1580   -2.2190    0.8880 F   0  0  0  0  0  0  0  0  0  0  0  0
   -1.0070   -2.5040    0.9980 F   0  0  0  0  0  0  0  0  0  0  0  0
   -0.5970    0.7420   -0.2930 C   0  0  0  0  0  0  0  0  0  0  0  0
   -1.8410    0.8520   -0.7790 C   0  0  0  0  0  0  0  0  0  0  0  0
   -2.7090    1.8540   -0.1210 C   0  0  0  0  0  0  0  0  0  0  0  0
   -2.1540    2.5400    0.8870 C   0  0  0  0  0  0  0  0  0  0  0  0
   -0.5020    1.9210    1.0240 S   0  0  0  0  0  0  0  0  0  0  0  0
    5.2030    0.8960    2.9030 H   0  0  0  0  0  0  0  0  0  0  0  0
    5.1040   -0.8330   -0.1810 H   0  0  0  0  0  0  0  0  0  0  0  0
    2.9620   -1.1970   -1.3780 H   0  0  0  0  0  0  0  0  0  0  0  0
    0.5030   -0.6720   -1.7600 H   0  0  0  0  0  0  0  0  0  0  0  0
   -1.4830    1.5660    1.2500 H   0  0  0  0  0  0  0  0  0  0  0  0
   -0.3820    2.2360   -0.0670 H   0  0  0  0  0  0  0  0  0  0  0  0
    0.2650    0.8370    2.5070 H   0  0  0  0  0  0  0  0  0  0  0  0
    0.8220    2.4910    1.9150 H   0  0  0  0  0  0  0  0  0  0  0  0
    3.0760    1.6250    2.6990 H   0  0  0  0  0  0  0  0  0  0  0  0
   -2.1890    0.2450   -1.6020 H   0  0  0  0  0  0  0  0  0  0  0  0
   -3.7280    2.0220   -0.4360 H   0  0  0  0  0  0  0  0  0  0  0  0
   -2.6180    3.3070    1.4890 H   0  0  0  0  0  0  0  0  0  0  0  0
  1 23  1  0  0  0  0
  1  2  1  0  0  0  0
  2  3  1  0  0  0  0
  3 24  1  0  0  0  0
  3  4  2  0  0  0  0
  4 25  1  0  0  0  0
  4  5  1  0  0  0  0
  5  6  1  0  0  0  0
  6 26  1  0  0  0  0
  6  7  1  0  0  0  0
  7  8  1  0  0  0  0
  8 27  1  0  0  0  0
  8 28  1  0  0  0  0
  8  9  1  0  0  0  0
  9 29  1  0  0  0  0
  9 30  1  0  0  0  0
  9 10  1  0  0  0  0
 10  5  2  0  0  0  0
 10 11  1  0  0  0  0
 11  2  2  0  0  0  0
 11 31  1  0  0  0  0
  7 12  1  0  0  0  0
 12 13  2  0  0  0  0
 12 14  1  0  0  0  0
 14 15  1  0  0  0  0
 14 16  1  0  0  0  0
 14 17  1  0  0  0  0
  6 18  1  0  0  0  0
 18 19  2  0  0  0  0
 19 32  1  0  0  0  0
 19 20  1  0  0  0  0
 20 33  1  0  0  0  0
 20 21  2  0  0  0  0
 21 34  1  0  0  0  0
 21 22  1  0  0  0  0
 22 18  1  0  0  0  0
M  END
>  <LOGBIO>
6.4100

>  <PRED_LOGBIO>
6.4300

>  <XV_RES>
-0.0300

>  <WHL_TMPL>
1

>  <ANCH>
1-3;1-3

$$$$
ROW65
  -MTS-   01071501583D 0   0.00000     0.00000     0

 68 72  0  0  1  0  0  0  0  0999 V2000
    2.6890    1.2930    8.4030 C   0  0  0  0  0  0  0  0  0  0  0  0
    3.9460    0.7410    9.0690 C   0  0  0  0  0  0  0  0  0  0  0  0
    4.0890    1.3430   10.4640 C   0  0  0  0  0  0  0  0  0  0  0  0
    3.8400   -0.7790    9.1780 C   0  0  2  0  0  0  0  0  0  0  0  0
    4.2790   -1.4890    7.8840 C   0  0  0  0  0  0  0  0  0  0  0  0
    3.4550   -2.7880    7.9410 C   0  0  0  0  0  0  0  0  0  0  0  0
    2.2220   -2.5850    8.7160 N   0  0  0  0  0  0  0  0  0  0  0  0
    1.0370   -2.6360    7.8490 C   0  0  0  0  0  0  0  0  0  0  0  0
    1.4290   -2.2420    6.4260 C   0  0  0  0  0  0  0  0  0  0  0  0
    0.2760   -2.2910    5.5820 O   0  0  0  0  0  0  0  0  0  0  0  0
    0.4320   -1.9680    4.2600 C   0  0  0  0  0  0  0  0  0  0  0  0
    0.7490   -2.9640    3.3280 C   0  0  0  0  0  0  0  0  0  0  0  0
    0.9080   -2.6340    1.9770 C   0  0  0  0  0  0  0  0  0  0  0  0
    0.7510   -1.3070    1.5570 C   0  0  0  0  0  0  0  0  0  0  0  0
    0.4340   -0.3110    2.4890 C   0  0  0  0  0  0  0  0  0  0  0  0
    0.2750   -0.6420    3.8400 C   0  0  0  0  0  0  0  0  0  0  0  0
    0.9230   -0.9510    0.1000 C   0  0  2  0  0  0  0  0  0  0  0  0
    1.9920   -0.0030    0.0400 O   0  0  0  0  0  0  0  0  0  0  0  0
    1.8780    0.9350    1.0320 C   0  0  0  0  0  0  0  0  0  0  0  0
    3.0870    1.1400    1.7070 C   0  0  0  0  0  0  0  0  0  0  0  0
    3.1560    2.0670    2.7540 C   0  0  0  0  0  0  0  0  0  0  0  0
    2.0150    2.7880    3.1260 C   0  0  0  0  0  0  0  0  0  0  0  0
    2.0820    3.6950    4.1510 O   0  0  0  0  0  0  0  0  0  0  0  0
    0.8060    2.5830    2.4510 C   0  0  0  0  0  0  0  0  0  0  0  0
    0.7370    1.6570    1.4040 C   0  0  0  0  0  0  0  0  0  0  0  0
   -0.7080    1.2820    0.4540 S   0  0  0  0  0  0  0  0  0  0  0  0
   -0.4080   -0.3220   -0.3530 C   0  0  2  0  0  0  0  0  0  0  0  0
   -1.4990   -1.2480    0.1260 C   0  0  0  0  0  0  0  0  0  0  0  0
   -2.4710   -0.7820    1.0200 C   0  0  0  0  0  0  0  0  0  0  0  0
   -3.4830   -1.6410    1.4650 C   0  0  0  0  0  0  0  0  0  0  0  0
   -3.5230   -2.9660    1.0160 C   0  0  0  0  0  0  0  0  0  0  0  0
   -4.5130   -3.8070    1.4510 O   0  0  0  0  0  0  0  0  0  0  0  0
   -2.5520   -3.4330    0.1220 C   0  0  0  0  0  0  0  0  0  0  0  0
   -1.5400   -2.5740   -0.3230 C   0  0  0  0  0  0  0  0  0  0  0  0
    2.3820   -1.2540    9.3180 C   0  0  0  0  0  0  0  0  0  0  0  0
    1.8180    1.0320    9.0010 H   0  0  0  0  0  0  0  0  0  0  0  0
    2.7640    2.3750    8.3260 H   0  0  0  0  0  0  0  0  0  0  0  0
    2.5870    0.8640    7.4090 H   0  0  0  0  0  0  0  0  0  0  0  0
    4.8170    1.0020    8.4710 H   0  0  0  0  0  0  0  0  0  0  0  0
    3.2180    1.0820   11.0620 H   0  0  0  0  0  0  0  0  0  0  0  0
    4.1640    2.4250   10.3860 H   0  0  0  0  0  0  0  0  0  0  0  0
    4.9850    0.9500   10.9390 H   0  0  0  0  0  0  0  0  0  0  0  0
    4.4510   -1.0640   10.0320 H   0  0  0  0  0  0  0  0  0  0  0  0
    4.0400   -0.9000    7.0010 H   0  0  0  0  0  0  0  0  0  0  0  0
    5.3480   -1.6910    7.8800 H   0  0  0  0  0  0  0  0  0  0  0  0
    4.0480   -3.5740    8.4050 H   0  0  0  0  0  0  0  0  0  0  0  0
    3.2010   -3.1010    6.9310 H   0  0  0  0  0  0  0  0  0  0  0  0
    0.6320   -3.6450    7.8470 H   0  0  0  0  0  0  0  0  0  0  0  0
    0.2840   -1.9440    8.2220 H   0  0  0  0  0  0  0  0  0  0  0  0
    1.8340   -1.2320    6.4270 H   0  0  0  0  0  0  0  0  0  0  0  0
    2.1820   -2.9330    6.0520 H   0  0  0  0  0  0  0  0  0  0  0  0
    0.8700   -3.9870    3.6520 H   0  0  0  0  0  0  0  0  0  0  0  0
    1.1530   -3.4020    1.2580 H   0  0  0  0  0  0  0  0  0  0  0  0
    0.3130    0.7120    2.1650 H   0  0  0  0  0  0  0  0  0  0  0  0
    0.0300    0.1270    4.5590 H   0  0  0  0  0  0  0  0  0  0  0  0
    1.1370   -1.8400   -0.4890 H   0  0  0  0  0  0  0  0  0  0  0  0
    3.9670    0.5830    1.4200 H   0  0  0  0  0  0  0  0  0  0  0  0
    4.0890    2.2250    3.2750 H   0  0  0  0  0  0  0  0  0  0  0  0
    2.3190    4.5760    3.8210 H   0  0  0  0  0  0  0  0  0  0  0  0
   -0.0740    3.1400    2.7390 H   0  0  0  0  0  0  0  0  0  0  0  0
   -0.4370   -0.1730   -1.4310 H   0  0  0  0  0  0  0  0  0  0  0  0
   -2.4390    0.2410    1.3660 H   0  0  0  0  0  0  0  0  0  0  0  0
   -4.2320   -1.2810    2.1540 H   0  0  0  0  0  0  0  0  0  0  0  0
   -4.2440   -4.2720    2.2590 H   0  0  0  0  0  0  0  0  0  0  0  0
   -2.5830   -4.4550   -0.2240 H   0  0  0  0  0  0  0  0  0  0  0  0
   -0.7900   -2.9330   -1.0120 H   0  0  0  0  0  0  0  0  0  0  0  0
    1.7210   -0.5480    8.8190 H   0  0  0  0  0  0  0  0  0  0  0  0
    2.1150   -1.2980   10.3720 H   0  0  0  0  0  0  0  0  0  0  0  0
  1 36  1  0  0  0  0
  1 37  1  0  0  0  0
  1 38  1  0  0  0  0
  1  2  1  0  0  0  0
  2 39  1  0  0  0  0
  2  3  1  0  0  0  0
  3 40  1  0  0  0  0
  3 41  1  0  0  0  0
  3 42  1  0  0  0  0
  2  4  1  0  0  0  0
  4 43  1  0  0  0  0
  4  5  1  0  0  0  0
  5 44  1  0  0  0  0
  5 45  1  0  0  0  0
  5  6  1  0  0  0  0
  6 46  1  0  0  0  0
  6 47  1  0  0  0  0
  6  7  1  0  0  0  0
  7  8  1  0  0  0  0
  8 48  1  0  0  0  0
  8 49  1  0  0  0  0
  8  9  1  0  0  0  0
  9 50  1  0  0  0  0
  9 51  1  0  0  0  0
  9 10  1  0  0  0  0
 10 11  1  0  0  0  0
 11 12  2  0  0  0  0
 12 52  1  0  0  0  0
 12 13  1  0  0  0  0
 13 53  1  0  0  0  0
 13 14  2  0  0  0  0
 14 15  1  0  0  0  0
 15 54  1  0  0  0  0
 15 16  2  0  0  0  0
 16 11  1  0  0  0  0
 16 55  1  0  0  0  0
 14 17  1  0  0  0  0
 17 56  1  0  0  0  0
 17 18  1  0  0  0  0
 18 19  1  0  0  0  0
 19 20  1  0  0  0  0
 20 57  1  0  0  0  0
 20 21  2  0  0  0  0
 21 58  1  0  0  0  0
 21 22  1  0  0  0  0
 22 23  1  0  0  0  0
 23 59  1  0  0  0  0
 22 24  2  0  0  0  0
 24 60  1  0  0  0  0
 24 25  1  0  0  0  0
 25 19  2  0  0  0  0
 25 26  1  0  0  0  0
 26 27  1  0  0  0  0
 27 17  1  0  0  0  0
 27 61  1  0  0  0  0
 27 28  1  0  0  0  0
 28 29  2  0  0  0  0
 29 62  1  0  0  0  0
 29 30  1  0  0  0  0
 30 63  1  0  0  0  0
 30 31  2  0  0  0  0
 31 32  1  0  0  0  0
 32 64  1  0  0  0  0
 31 33  1  0  0  0  0
 33 65  1  0  0  0  0
 33 34  2  0  0  0  0
 34 28  1  0  0  0  0
 34 66  1  0  0  0  0
  7 35  1  0  0  0  0
 35  4  1  0  0  0  0
 35 67  1  0  0  0  0
 35 68  1  0  0  0  0
M  END
>  <LOGBIO>
9.4000

>  <PRED_LOGBIO>
9.0800

>  <XV_RES>
0.5480

>  <WHL_TMPL>
1

>  <ANCH>
4-6;41-40

$$$$
ROW66
  -MTS-   01071501583D 0   0.00000     0.00000     0

 67 71  0  0  0  0  0  0  0  0999 V2000
    0.3720   -1.7200   -1.0800 C   0  0  0  0  0  0  0  0  0  0  0  0
    0.5220   -0.2350   -0.7640 C   0  0  0  0  0  0  0  0  0  0  0  0
   -0.6800    0.2740   -0.0870 N   0  0  0  0  0  0  0  0  0  0  0  0
   -0.5140    1.6060    0.5130 C   0  0  0  0  0  0  0  0  0  0  0  0
    0.6370    1.6360    1.5360 C   0  0  0  0  0  0  0  0  0  0  0  0
    1.8650    0.8910    1.0700 C   0  0  0  0  0  0  0  0  0  0  0  0
    3.0730    1.0960    1.7460 C   0  0  0  0  0  0  0  0  0  0  0  0
    4.2280    0.4190    1.3360 C   0  0  0  0  0  0  0  0  0  0  0  0
    5.4110    0.6200    1.9970 O   0  0  0  0  0  0  0  0  0  0  0  0
    4.1740   -0.4640    0.2510 C   0  0  0  0  0  0  0  0  0  0  0  0
    2.9650   -0.6690   -0.4250 C   0  0  0  0  0  0  0  0  0  0  0  0
    1.8100    0.0080   -0.0150 C   0  0  0  0  0  0  0  0  0  0  0  0
   -1.8910   -0.4540   -0.0190 C   0  0  0  0  0  0  0  0  0  0  0  0
   -2.4200   -0.8180    1.2250 C   0  0  0  0  0  0  0  0  0  0  0  0
   -3.6190   -1.5390    1.2920 C   0  0  0  0  0  0  0  0  0  0  0  0
   -4.2880   -1.8960    0.1160 C   0  0  0  0  0  0  0  0  0  0  0  0
   -3.7590   -1.5320   -1.1280 C   0  0  0  0  0  0  0  0  0  0  0  0
   -4.5900   -1.9760   -2.5910 Cl  0  0  0  0  0  0  0  0  0  0  0  0
   -2.5600   -0.8110   -1.1960 C   0  0  0  0  0  0  0  0  0  0  0  0
    0.6370    0.5590   -2.0430 C   0  0  0  0  0  0  0  0  0  0  0  0
    0.5720   -0.0950   -3.2800 C   0  0  0  0  0  0  0  0  0  0  0  0
    0.6790    0.6410   -4.4660 C   0  0  0  0  0  0  0  0  0  0  0  0
    0.8500    2.0290   -4.4160 C   0  0  0  0  0  0  0  0  0  0  0  0
    0.9540    2.7490   -5.5770 O   0  0  0  0  0  0  0  0  0  0  0  0
    2.2580    2.9470   -6.1300 C   0  0  0  0  0  0  0  0  0  0  0  0
    2.1490    3.7680   -7.4130 C   0  0  0  0  0  0  0  0  0  0  0  0
    3.4890    3.9710   -7.9810 N   0  0  0  0  0  0  0  0  0  0  0  0
    4.3260    2.7980   -7.6940 C   0  0  0  0  0  0  0  0  0  0  0  0
    5.7320    2.9580   -8.3030 C   0  0  0  0  0  0  0  0  0  0  0  0
    6.3990    4.2650   -7.8370 C   0  0  0  0  0  0  0  0  0  0  0  0
    5.4640    5.4730   -8.0330 C   0  0  0  0  0  0  0  0  0  0  0  0
    4.0710    5.2060   -7.4350 C   0  0  0  0  0  0  0  0  0  0  0  0
    0.9140    2.6830   -3.1800 C   0  0  0  0  0  0  0  0  0  0  0  0
    0.8080    1.9470   -1.9930 C   0  0  0  0  0  0  0  0  0  0  0  0
    1.3570   -2.1660   -1.1990 H   0  0  0  0  0  0  0  0  0  0  0  0
   -0.1540   -2.2130   -0.2660 H   0  0  0  0  0  0  0  0  0  0  0  0
   -0.1930   -1.8390   -2.0020 H   0  0  0  0  0  0  0  0  0  0  0  0
   -1.4250    1.8030    1.0740 H   0  0  0  0  0  0  0  0  0  0  0  0
   -0.2800    2.3180   -0.2750 H   0  0  0  0  0  0  0  0  0  0  0  0
    0.2750    1.1000    2.4110 H   0  0  0  0  0  0  0  0  0  0  0  0
    0.9110    2.6760    1.6990 H   0  0  0  0  0  0  0  0  0  0  0  0
    3.1150    1.7770    2.5830 H   0  0  0  0  0  0  0  0  0  0  0  0
    5.2030    0.8960    2.9040 H   0  0  0  0  0  0  0  0  0  0  0  0
    5.0640   -0.9870   -0.0650 H   0  0  0  0  0  0  0  0  0  0  0  0
    2.9230   -1.3500   -1.2620 H   0  0  0  0  0  0  0  0  0  0  0  0
   -1.9040   -0.5430    2.1330 H   0  0  0  0  0  0  0  0  0  0  0  0
   -4.0270   -1.8200    2.2520 H   0  0  0  0  0  0  0  0  0  0  0  0
   -5.2120   -2.4520    0.1680 H   0  0  0  0  0  0  0  0  0  0  0  0
   -2.1520   -0.5310   -2.1550 H   0  0  0  0  0  0  0  0  0  0  0  0
    0.4400   -1.1660   -3.3190 H   0  0  0  0  0  0  0  0  0  0  0  0
    0.6290    0.1370   -5.4200 H   0  0  0  0  0  0  0  0  0  0  0  0
    2.7070    1.9810   -6.3540 H   0  0  0  0  0  0  0  0  0  0  0  0
    2.8800    3.4770   -5.4120 H   0  0  0  0  0  0  0  0  0  0  0  0
    1.7000    4.7340   -7.1890 H   0  0  0  0  0  0  0  0  0  0  0  0
    1.5270    3.2380   -8.1320 H   0  0  0  0  0  0  0  0  0  0  0  0
    4.4110    2.6670   -6.6170 H   0  0  0  0  0  0  0  0  0  0  0  0
    3.8610    1.9090   -8.1150 H   0  0  0  0  0  0  0  0  0  0  0  0
    5.6590    2.9550   -9.3890 H   0  0  0  0  0  0  0  0  0  0  0  0
    6.3510    2.1120   -8.0120 H   0  0  0  0  0  0  0  0  0  0  0  0
    6.6660    4.1820   -6.7860 H   0  0  0  0  0  0  0  0  0  0  0  0
    7.3170    4.4240   -8.3990 H   0  0  0  0  0  0  0  0  0  0  0  0
    5.3670    5.6880   -9.0960 H   0  0  0  0  0  0  0  0  0  0  0  0
    5.8990    6.3500   -7.5590 H   0  0  0  0  0  0  0  0  0  0  0  0
    4.1510    5.1220   -6.3530 H   0  0  0  0  0  0  0  0  0  0  0  0
    3.4130    6.0440   -7.6600 H   0  0  0  0  0  0  0  0  0  0  0  0
    1.0460    3.7540   -3.1410 H   0  0  0  0  0  0  0  0  0  0  0  0
    0.8570    2.4510   -1.0390 H   0  0  0  0  0  0  0  0  0  0  0  0
  1 35  1  0  0  0  0
  1 36  1  0  0  0  0
  1 37  1  0  0  0  0
  1  2  1  0  0  0  0
  2  3  1  0  0  0  0
  3  4  1  0  0  0  0
  4 38  1  0  0  0  0
  4 39  1  0  0  0  0
  4  5  1  0  0  0  0
  5 40  1  0  0  0  0
  5 41  1  0  0  0  0
  5  6  1  0  0  0  0
  6  7  1  0  0  0  0
  7 42  1  0  0  0  0
  7  8  2  0  0  0  0
  8  9  1  0  0  0  0
  9 43  1  0  0  0  0
  8 10  1  0  0  0  0
 10 44  1  0  0  0  0
 10 11  2  0  0  0  0
 11 45  1  0  0  0  0
 11 12  1  0  0  0  0
 12  2  1  0  0  0  0
 12  6  2  0  0  0  0
  3 13  1  0  0  0  0
 13 14  2  0  0  0  0
 14 46  1  0  0  0  0
 14 15  1  0  0  0  0
 15 47  1  0  0  0  0
 15 16  2  0  0  0  0
 16 48  1  0  0  0  0
 16 17  1  0  0  0  0
 17 18  1  0  0  0  0
 17 19  2  0  0  0  0
 19 13  1  0  0  0  0
 19 49  1  0  0  0  0
  2 20  1  0  0  0  0
 20 21  2  0  0  0  0
 21 50  1  0  0  0  0
 21 22  1  0  0  0  0
 22 51  1  0  0  0  0
 22 23  2  0  0  0  0
 23 24  1  0  0  0  0
 24 25  1  0  0  0  0
 25 52  1  0  0  0  0
 25 53  1  0  0  0  0
 25 26  1  0  0  0  0
 26 54  1  0  0  0  0
 26 55  1  0  0  0  0
 26 27  1  0  0  0  0
 27 28  1  0  0  0  0
 28 56  1  0  0  0  0
 28 57  1  0  0  0  0
 28 29  1  0  0  0  0
 29 58  1  0  0  0  0
 29 59  1  0  0  0  0
 29 30  1  0  0  0  0
 30 60  1  0  0  0  0
 30 61  1  0  0  0  0
 30 31  1  0  0  0  0
 31 62  1  0  0  0  0
 31 63  1  0  0  0  0
 31 32  1  0  0  0  0
 32 27  1  0  0  0  0
 32 64  1  0  0  0  0
 32 65  1  0  0  0  0
 23 33  1  0  0  0  0
 33 66  1  0  0  0  0
 33 34  2  0  0  0  0
 34 20  1  0  0  0  0
 34 67  1  0  0  0  0
M  END
>  <LOGBIO>
8.3500

>  <PRED_LOGBIO>
8.0400

>  <XV_RES>
0.3500

>  <WHL_TMPL>
1

>  <ANCH>
1-3;17-16

$$$$
ROW67
  -MTS-   01071501583D 0   0.00000     0.00000     0

 81 85  0  0  1  0  0  0  0  0999 V2000
    5.0780    1.2790   -4.1330 C   0  0  0  0  0  0  0  0  0  0  0  0
    4.3920    2.6250   -4.3460 C   0  0  2  0  0  0  0  0  0  0  0  0
    5.4180    3.6500   -4.8270 C   0  0  0  0  0  0  0  0  0  0  0  0
    6.0310    3.1770   -6.1440 C   0  0  0  0  0  0  0  0  0  0  0  0
    7.0460    4.1890   -6.6200 C   0  0  0  0  0  0  0  0  0  0  0  0
    8.3840    4.0760   -6.2270 C   0  0  0  0  0  0  0  0  0  0  0  0
    9.3250    5.0150   -6.6680 C   0  0  0  0  0  0  0  0  0  0  0  0
    8.9260    6.0670   -7.5020 C   0  0  0  0  0  0  0  0  0  0  0  0
    9.8470    6.9850   -7.9330 O   0  0  0  0  0  0  0  0  0  0  0  0
    7.5870    6.1800   -7.8950 C   0  0  0  0  0  0  0  0  0  0  0  0
    6.6470    5.2410   -7.4540 C   0  0  0  0  0  0  0  0  0  0  0  0
    3.8020    3.0800   -3.0790 N   0  0  0  0  0  0  0  0  0  0  0  0
    2.8780    2.3410   -2.4720 C   0  0  0  0  0  0  0  0  0  0  0  0
    2.5170    1.2760   -2.9710 O   0  0  0  0  0  0  0  0  0  0  0  0
    2.2720    2.8080   -1.1700 C   0  0  0  0  0  0  0  0  0  0  0  0
    1.2580    1.7960   -0.6940 C   0  0  0  0  0  0  0  0  0  0  0  0
   -0.0480    1.7840   -0.9920 C   0  0  0  0  0  0  0  0  0  0  0  0
   -0.6650    0.7200   -0.3870 N   0  0  0  0  0  0  0  0  0  0  0  0
    0.2950   -0.0110    0.3520 C   0  0  0  0  0  0  0  0  0  0  0  0
    0.2120   -1.1620    1.1440 C   0  0  0  0  0  0  0  0  0  0  0  0
    1.3580   -1.6680    1.7680 C   0  0  0  0  0  0  0  0  0  0  0  0
    2.5890   -1.0210    1.6010 C   0  0  0  0  0  0  0  0  0  0  0  0
    3.7110   -1.5150    2.2120 O   0  0  0  0  0  0  0  0  0  0  0  0
    4.0230   -1.0440    3.5250 C   0  0  0  0  0  0  0  0  0  0  0  0
    5.3040   -1.7170    4.0170 C   0  0  0  0  0  0  0  0  0  0  0  0
    5.6380   -1.2130    5.4200 C   0  0  0  0  0  0  0  0  0  0  0  0
    6.8690   -1.8610    5.8930 N   0  0  0  0  0  0  0  0  0  0  0  0
    6.5290   -3.1050    6.5990 C   0  0  0  0  0  0  0  0  0  0  0  0
    7.7930   -3.7980    7.1410 C   0  0  0  0  0  0  0  0  0  0  0  0
    8.8240   -4.0380    6.0220 C   0  0  0  0  0  0  0  0  0  0  0  0
    9.0820   -2.7530    5.2130 C   0  0  0  0  0  0  0  0  0  0  0  0
    7.7640   -2.1050    4.7530 C   0  0  0  0  0  0  0  0  0  0  0  0
    2.6730    0.1310    0.8090 C   0  0  0  0  0  0  0  0  0  0  0  0
    1.5260    0.6360    0.1850 C   0  0  0  0  0  0  0  0  0  0  0  0
   -0.7290    2.7780   -1.8510 C   0  0  0  0  0  0  0  0  0  0  0  0
   -0.6090    2.6980   -3.2440 C   0  0  0  0  0  0  0  0  0  0  0  0
   -1.2530    3.6380   -4.0570 C   0  0  0  0  0  0  0  0  0  0  0  0
   -2.0160    4.6590   -3.4770 C   0  0  0  0  0  0  0  0  0  0  0  0
   -2.1360    4.7390   -2.0850 C   0  0  0  0  0  0  0  0  0  0  0  0
   -1.4920    3.7980   -1.2720 C   0  0  0  0  0  0  0  0  0  0  0  0
    5.8620    1.3860   -3.3860 H   0  0  0  0  0  0  0  0  0  0  0  0
    5.5150    0.9420   -5.0710 H   0  0  0  0  0  0  0  0  0  0  0  0
    4.3480    0.5500   -3.7910 H   0  0  0  0  0  0  0  0  0  0  0  0
    3.6080    2.5190   -5.0930 H   0  0  0  0  0  0  0  0  0  0  0  0
    4.9290    4.6100   -4.9790 H   0  0  0  0  0  0  0  0  0  0  0  0
    6.2020    3.7560   -4.0800 H   0  0  0  0  0  0  0  0  0  0  0  0
    6.5210    2.2170   -5.9930 H   0  0  0  0  0  0  0  0  0  0  0  0
    5.2480    3.0700   -6.8910 H   0  0  0  0  0  0  0  0  0  0  0  0
    8.6920    3.2650   -5.5840 H   0  0  0  0  0  0  0  0  0  0  0  0
   10.3580    4.9280   -6.3650 H   0  0  0  0  0  0  0  0  0  0  0  0
   10.2500    6.7060   -8.7700 H   0  0  0  0  0  0  0  0  0  0  0  0
    7.2800    6.9910   -8.5380 H   0  0  0  0  0  0  0  0  0  0  0  0
    5.6140    5.3280   -7.7570 H   0  0  0  0  0  0  0  0  0  0  0  0
    4.0990    3.9550   -2.6690 H   0  0  0  0  0  0  0  0  0  0  0  0
    1.7830    3.7680   -1.3220 H   0  0  0  0  0  0  0  0  0  0  0  0
    3.0560    2.9150   -0.4230 H   0  0  0  0  0  0  0  0  0  0  0  0
   -1.6470    0.4940   -0.4580 H   0  0  0  0  0  0  0  0  0  0  0  0
   -0.7380   -1.6610    1.2730 H   0  0  0  0  0  0  0  0  0  0  0  0
    1.2940   -2.5560    2.3790 H   0  0  0  0  0  0  0  0  0  0  0  0
    4.1680    0.0340    3.4980 H   0  0  0  0  0  0  0  0  0  0  0  0
    3.2050   -1.2830    4.2010 H   0  0  0  0  0  0  0  0  0  0  0  0
    5.1590   -2.7950    4.0440 H   0  0  0  0  0  0  0  0  0  0  0  0
    6.1220   -1.4780    3.3410 H   0  0  0  0  0  0  0  0  0  0  0  0
    5.7820   -0.1350    5.3940 H   0  0  0  0  0  0  0  0  0  0  0  0
    4.8190   -1.4530    6.0960 H   0  0  0  0  0  0  0  0  0  0  0  0
    6.0110   -3.7780    5.9190 H   0  0  0  0  0  0  0  0  0  0  0  0
    5.8680   -2.8800    7.4330 H   0  0  0  0  0  0  0  0  0  0  0  0
    8.2400   -3.1820    7.9180 H   0  0  0  0  0  0  0  0  0  0  0  0
    7.5200   -4.7510    7.5900 H   0  0  0  0  0  0  0  0  0  0  0  0
    8.4620   -4.8180    5.3560 H   0  0  0  0  0  0  0  0  0  0  0  0
    9.7580   -4.3840    6.4580 H   0  0  0  0  0  0  0  0  0  0  0  0
    9.6390   -2.0460    5.8240 H   0  0  0  0  0  0  0  0  0  0  0  0
    9.6920   -2.9880    4.3440 H   0  0  0  0  0  0  0  0  0  0  0  0
    7.2690   -2.7590    4.0370 H   0  0  0  0  0  0  0  0  0  0  0  0
    7.9780   -1.1620    4.2550 H   0  0  0  0  0  0  0  0  0  0  0  0
    3.6220    0.6290    0.6800 H   0  0  0  0  0  0  0  0  0  0  0  0
   -0.0200    1.9100   -3.6910 H   0  0  0  0  0  0  0  0  0  0  0  0
   -1.1610    3.5760   -5.1310 H   0  0  0  0  0  0  0  0  0  0  0  0
   -2.5130    5.3840   -4.1050 H   0  0  0  0  0  0  0  0  0  0  0  0
   -2.7240    5.5260   -1.6380 H   0  0  0  0  0  0  0  0  0  0  0  0
   -1.5840    3.8600   -0.1970 H   0  0  0  0  0  0  0  0  0  0  0  0
  1 41  1  0  0  0  0
  1 42  1  0  0  0  0
  1 43  1  0  0  0  0
  1  2  1  0  0  0  0
  2 44  1  0  0  0  0
  2  3  1  0  0  0  0
  3 45  1  0  0  0  0
  3 46  1  0  0  0  0
  3  4  1  0  0  0  0
  4 47  1  0  0  0  0
  4 48  1  0  0  0  0
  4  5  1  0  0  0  0
  5  6  2  0  0  0  0
  6 49  1  0  0  0  0
  6  7  1  0  0  0  0
  7 50  1  0  0  0  0
  7  8  2  0  0  0  0
  8  9  1  0  0  0  0
  9 51  1  0  0  0  0
  8 10  1  0  0  0  0
 10 52  1  0  0  0  0
 10 11  2  0  0  0  0
 11  5  1  0  0  0  0
 11 53  1  0  0  0  0
  2 12  1  0  0  0  0
 12 54  1  0  0  0  0
 12 13  1  0  0  0  0
 13 14  2  0  0  0  0
 13 15  1  0  0  0  0
 15 55  1  0  0  0  0
 15 56  1  0  0  0  0
 15 16  1  0  0  0  0
 16 17  2  0  0  0  0
 17 18  1  0  0  0  0
 18 57  1  0  0  0  0
 18 19  1  0  0  0  0
 19 20  2  0  0  0  0
 20 58  1  0  0  0  0
 20 21  1  0  0  0  0
 21 59  1  0  0  0  0
 21 22  2  0  0  0  0
 22 23  1  0  0  0  0
 23 24  1  0  0  0  0
 24 60  1  0  0  0  0
 24 61  1  0  0  0  0
 24 25  1  0  0  0  0
 25 62  1  0  0  0  0
 25 63  1  0  0  0  0
 25 26  1  0  0  0  0
 26 64  1  0  0  0  0
 26 65  1  0  0  0  0
 26 27  1  0  0  0  0
 27 28  1  0  0  0  0
 28 66  1  0  0  0  0
 28 67  1  0  0  0  0
 28 29  1  0  0  0  0
 29 68  1  0  0  0  0
 29 69  1  0  0  0  0
 29 30  1  0  0  0  0
 30 70  1  0  0  0  0
 30 71  1  0  0  0  0
 30 31  1  0  0  0  0
 31 72  1  0  0  0  0
 31 73  1  0  0  0  0
 31 32  1  0  0  0  0
 32 27  1  0  0  0  0
 32 74  1  0  0  0  0
 32 75  1  0  0  0  0
 22 33  1  0  0  0  0
 33 76  1  0  0  0  0
 33 34  2  0  0  0  0
 34 16  1  0  0  0  0
 34 19  1  0  0  0  0
 17 35  1  0  0  0  0
 35 36  2  0  0  0  0
 36 77  1  0  0  0  0
 36 37  1  0  0  0  0
 37 78  1  0  0  0  0
 37 38  2  0  0  0  0
 38 79  1  0  0  0  0
 38 39  1  0  0  0  0
 39 80  1  0  0  0  0
 39 40  2  0  0  0  0
 40 35  1  0  0  0  0
 40 81  1  0  0  0  0
M  END
>  <LOGBIO>
7.4000

>  <PRED_LOGBIO>
7.7300

>  <XV_RES>
-0.5710

>  <WHL_TMPL>
2

>  <ANCH>
36-37;70-68

$$$$
ROW68
  -MTS-   01071501583D 0   0.00000     0.00000     0

 56 60  0  0  1  0  0  0  0  0999 V2000
    1.3660    1.0210    2.5300 C   0  0  0  0  0  0  0  0  0  0  0  0
    1.8230    1.5990    1.1940 C   0  0  2  0  0  0  0  0  0  0  0  0
    0.7390    2.6200    0.8010 C   0  0  0  0  0  0  0  0  0  0  0  0
   -0.6460    1.9560    0.6870 C   0  0  0  0  0  0  0  0  0  0  0  0
   -0.6190    0.7610   -0.2840 C   0  0  1  0  0  0  0  0  0  0  0  0
    0.4650   -0.2600    0.1080 C   0  0  1  0  0  0  0  0  0  0  0  0
    0.4100   -1.4880   -0.8200 C   0  0  0  0  0  0  0  0  0  0  0  0
   -0.9540   -2.1920   -0.6970 C   0  0  0  0  0  0  0  0  0  0  0  0
   -2.1270   -1.2420   -0.7270 C   0  0  0  0  0  0  0  0  0  0  0  0
   -3.4000   -1.7770   -0.9560 C   0  0  0  0  0  0  0  0  0  0  0  0
   -4.5170   -0.9340   -0.9920 C   0  0  0  0  0  0  0  0  0  0  0  0
   -5.7030   -1.5900   -1.2240 O   0  0  0  0  0  0  0  0  0  0  0  0
   -6.8040   -0.8540   -0.9640 C   0  0  0  0  0  0  0  0  0  0  0  0
   -6.6910    0.2910   -0.5590 O   0  0  0  0  0  0  0  0  0  0  0  0
   -8.1490   -1.4360   -1.1700 C   0  0  0  0  0  0  0  0  0  0  0  0
   -8.7850   -2.1160   -0.1240 C   0  0  0  0  0  0  0  0  0  0  0  0
  -10.0580   -2.6660   -0.3190 C   0  0  0  0  0  0  0  0  0  0  0  0
  -10.6940   -2.5370   -1.5590 C   0  0  0  0  0  0  0  0  0  0  0  0
  -10.0580   -1.8580   -2.6050 C   0  0  0  0  0  0  0  0  0  0  0  0
   -8.7850   -1.3070   -2.4100 C   0  0  0  0  0  0  0  0  0  0  0  0
   -4.3610    0.4440   -0.7990 C   0  0  0  0  0  0  0  0  0  0  0  0
   -3.0880    0.9790   -0.5700 C   0  0  0  0  0  0  0  0  0  0  0  0
   -1.9700    0.1360   -0.5340 C   0  0  0  0  0  0  0  0  0  0  0  0
    1.8500    0.4040    0.2220 C   0  0  2  0  0  0  0  0  0  0  0  0
    3.1330   -0.3610    0.5940 C   0  0  0  0  0  0  0  0  0  0  0  0
    4.0490    0.6300    1.3360 C   0  0  0  0  0  0  0  0  0  0  0  0
    3.3020    1.9750    1.3990 C   0  0  2  0  0  0  0  0  0  0  0  0
    3.4430    2.4940    2.7250 O   0  0  0  0  0  0  0  0  0  0  0  0
    0.8260    1.7820    3.0890 H   0  0  0  0  0  0  0  0  0  0  0  0
    2.2340    0.6980    3.1010 H   0  0  0  0  0  0  0  0  0  0  0  0
    0.7120    0.1690    2.3520 H   0  0  0  0  0  0  0  0  0  0  0  0
    0.9940    2.9690   -0.1970 H   0  0  0  0  0  0  0  0  0  0  0  0
    0.6890    3.3790    1.5790 H   0  0  0  0  0  0  0  0  0  0  0  0
   -1.3060    2.6970    0.2430 H   0  0  0  0  0  0  0  0  0  0  0  0
   -0.9280    1.5880    1.6720 H   0  0  0  0  0  0  0  0  0  0  0  0
   -0.3000    1.1710   -1.2400 H   0  0  0  0  0  0  0  0  0  0  0  0
    0.2090   -0.6140    1.1050 H   0  0  0  0  0  0  0  0  0  0  0  0
    1.1560   -2.1890   -0.4520 H   0  0  0  0  0  0  0  0  0  0  0  0
    0.5280   -1.1470   -1.8460 H   0  0  0  0  0  0  0  0  0  0  0  0
   -0.9650   -2.6490    0.2900 H   0  0  0  0  0  0  0  0  0  0  0  0
   -1.0510   -2.8790   -1.5350 H   0  0  0  0  0  0  0  0  0  0  0  0
   -3.5210   -2.8400   -1.1040 H   0  0  0  0  0  0  0  0  0  0  0  0
   -8.2950   -2.2150    0.8330 H   0  0  0  0  0  0  0  0  0  0  0  0
  -10.5480   -3.1900    0.4880 H   0  0  0  0  0  0  0  0  0  0  0  0
  -11.6750   -2.9620   -1.7090 H   0  0  0  0  0  0  0  0  0  0  0  0
  -10.5480   -1.7590   -3.5620 H   0  0  0  0  0  0  0  0  0  0  0  0
   -8.2950   -0.7830   -3.2170 H   0  0  0  0  0  0  0  0  0  0  0  0
   -5.2230    1.0950   -0.8270 H   0  0  0  0  0  0  0  0  0  0  0  0
   -2.9670    2.0420   -0.4220 H   0  0  0  0  0  0  0  0  0  0  0  0
    2.0440    0.8340   -0.7580 H   0  0  0  0  0  0  0  0  0  0  0  0
    3.6320   -0.6270   -0.3360 H   0  0  0  0  0  0  0  0  0  0  0  0
    2.8750   -1.1730    1.2690 H   0  0  0  0  0  0  0  0  0  0  0  0
    4.9320    0.7800    0.7180 H   0  0  0  0  0  0  0  0  0  0  0  0
    4.2080    0.2690    2.3500 H   0  0  0  0  0  0  0  0  0  0  0  0
    3.6500    2.6620    0.6300 H   0  0  0  0  0  0  0  0  0  0  0  0
    3.3400    1.7910    3.3850 H   0  0  0  0  0  0  0  0  0  0  0  0
  1 29  1  0  0  0  0
  1 30  1  0  0  0  0
  1 31  1  0  0  0  0
  1  2  1  0  0  0  0
  2  3  1  0  0  0  0
  3 32  1  0  0  0  0
  3 33  1  0  0  0  0
  3  4  1  0  0  0  0
  4 34  1  0  0  0  0
  4 35  1  0  0  0  0
  4  5  1  0  0  0  0
  5 36  1  0  0  0  0
  5  6  1  0  0  0  0
  6 37  1  0  0  0  0
  6  7  1  0  0  0  0
  7 38  1  0  0  0  0
  7 39  1  0  0  0  0
  7  8  1  0  0  0  0
  8 40  1  0  0  0  0
  8 41  1  0  0  0  0
  8  9  1  0  0  0  0
  9 10  1  0  0  0  0
 10 42  1  0  0  0  0
 10 11  2  0  0  0  0
 11 12  1  0  0  0  0
 12 13  1  0  0  0  0
 13 14  2  0  0  0  0
 13 15  1  0  0  0  0
 15 16  2  0  0  0  0
 16 43  1  0  0  0  0
 16 17  1  0  0  0  0
 17 44  1  0  0  0  0
 17 18  2  0  0  0  0
 18 45  1  0  0  0  0
 18 19  1  0  0  0  0
 19 46  1  0  0  0  0
 19 20  2  0  0  0  0
 20 15  1  0  0  0  0
 20 47  1  0  0  0  0
 11 21  1  0  0  0  0
 21 48  1  0  0  0  0
 21 22  2  0  0  0  0
 22 49  1  0  0  0  0
 22 23  1  0  0  0  0
 23  5  1  0  0  0  0
 23  9  2  0  0  0  0
  6 24  1  0  0  0  0
 24  2  1  0  0  0  0
 24 50  1  0  0  0  0
 24 25  1  0  0  0  0
 25 51  1  0  0  0  0
 25 52  1  0  0  0  0
 25 26  1  0  0  0  0
 26 53  1  0  0  0  0
 26 54  1  0  0  0  0
 26 27  1  0  0  0  0
 27  2  1  0  0  0  0
 27 55  1  0  0  0  0
 27 28  1  0  0  0  0
 28 56  1  0  0  0  0
M  END
>  <LOGBIO>
7.1900

>  <PRED_LOGBIO>
7.3300

>  <XV_RES>
-0.2300

>  <WHL_TMPL>
1

>  <ANCH>
11-13;12-44

$$$$
ROW69
  -MTS-   01071501583D 0   0.00000     0.00000     0

 39 41  0  0  0  0  0  0  0  0999 V2000
   -4.9130    2.3940   -2.3420 C   0  0  0  0  0  0  0  0  0  0  0  0
   -4.9720    1.0360   -1.6490 C   0  0  0  0  0  0  0  0  0  0  0  0
   -5.2120    1.2240   -0.2520 O   0  0  0  0  0  0  0  0  0  0  0  0
   -5.2970    0.1110    0.5420 C   0  0  0  0  0  0  0  0  0  0  0  0
   -6.5360   -0.5070    0.7490 C   0  0  0  0  0  0  0  0  0  0  0  0
   -6.6240   -1.6450    1.5600 C   0  0  0  0  0  0  0  0  0  0  0  0
   -5.4730   -2.1650    2.1630 C   0  0  0  0  0  0  0  0  0  0  0  0
   -4.2340   -1.5470    1.9560 C   0  0  0  0  0  0  0  0  0  0  0  0
   -4.1460   -0.4090    1.1450 C   0  0  0  0  0  0  0  0  0  0  0  0
   -2.8360    0.2440    0.9260 C   0  0  0  0  0  0  0  0  0  0  0  0
   -2.4690    1.1090    1.6640 O   0  0  0  0  0  0  0  0  0  0  0  0
   -2.0560   -0.1370   -0.1070 O   0  0  0  0  0  0  0  0  0  0  0  0
   -0.8520    0.4950   -0.2720 C   0  0  0  0  0  0  0  0  0  0  0  0
   -0.7680    1.6460   -1.0640 C   0  0  0  0  0  0  0  0  0  0  0  0
    0.4630    2.2930   -1.2310 C   0  0  0  0  0  0  0  0  0  0  0  0
    1.6090    1.7880   -0.6070 C   0  0  0  0  0  0  0  0  0  0  0  0
    2.8400    2.4340   -0.7740 C   0  0  0  0  0  0  0  0  0  0  0  0
    3.9860    1.9290   -0.1500 C   0  0  0  0  0  0  0  0  0  0  0  0
    3.9030    0.7780    0.6420 C   0  0  0  0  0  0  0  0  0  0  0  0
    5.0250    0.2840    1.2540 O   0  0  0  0  0  0  0  0  0  0  0  0
    2.6720    0.1310    0.8090 C   0  0  0  0  0  0  0  0  0  0  0  0
    1.5260    0.6360    0.1850 C   0  0  0  0  0  0  0  0  0  0  0  0
    0.2950   -0.0100    0.3520 C   0  0  0  0  0  0  0  0  0  0  0  0
   -5.8590    2.9140   -2.2030 H   0  0  0  0  0  0  0  0  0  0  0  0
   -4.7310    2.2510   -3.4050 H   0  0  0  0  0  0  0  0  0  0  0  0
   -4.1070    2.9860   -1.9130 H   0  0  0  0  0  0  0  0  0  0  0  0
   -5.7780    0.4450   -2.0790 H   0  0  0  0  0  0  0  0  0  0  0  0
   -4.0270    0.5170   -1.7880 H   0  0  0  0  0  0  0  0  0  0  0  0
   -7.4240   -0.1060    0.2830 H   0  0  0  0  0  0  0  0  0  0  0  0
   -7.5800   -2.1220    1.7200 H   0  0  0  0  0  0  0  0  0  0  0  0
   -5.5400   -3.0430    2.7890 H   0  0  0  0  0  0  0  0  0  0  0  0
   -3.3460   -1.9480    2.4220 H   0  0  0  0  0  0  0  0  0  0  0  0
   -1.6520    2.0350   -1.5460 H   0  0  0  0  0  0  0  0  0  0  0  0
    0.5280    3.1820   -1.8410 H   0  0  0  0  0  0  0  0  0  0  0  0
    2.9050    3.3220   -1.3850 H   0  0  0  0  0  0  0  0  0  0  0  0
    4.9350    2.4280   -0.2800 H   0  0  0  0  0  0  0  0  0  0  0  0
    5.4810   -0.3530    0.6820 H   0  0  0  0  0  0  0  0  0  0  0  0
    2.6070   -0.7580    1.4190 H   0  0  0  0  0  0  0  0  0  0  0  0
    0.2300   -0.8980    0.9630 H   0  0  0  0  0  0  0  0  0  0  0  0
  1 24  1  0  0  0  0
  1 25  1  0  0  0  0
  1 26  1  0  0  0  0
  1  2  1  0  0  0  0
  2 27  1  0  0  0  0
  2 28  1  0  0  0  0
  2  3  1  0  0  0  0
  3  4  1  0  0  0  0
  4  5  2  0  0  0  0
  5 29  1  0  0  0  0
  5  6  1  0  0  0  0
  6 30  1  0  0  0  0
  6  7  2  0  0  0  0
  7 31  1  0  0  0  0
  7  8  1  0  0  0  0
  8 32  1  0  0  0  0
  8  9  2  0  0  0  0
  9  4  1  0  0  0  0
  9 10  1  0  0  0  0
 10 11  2  0  0  0  0
 10 12  1  0  0  0  0
 12 13  1  0  0  0  0
 13 14  2  0  0  0  0
 14 33  1  0  0  0  0
 14 15  1  0  0  0  0
 15 34  1  0  0  0  0
 15 16  2  0  0  0  0
 16 17  1  0  0  0  0
 17 35  1  0  0  0  0
 17 18  2  0  0  0  0
 18 36  1  0  0  0  0
 18 19  1  0  0  0  0
 19 20  1  0  0  0  0
 20 37  1  0  0  0  0
 19 21  2  0  0  0  0
 21 38  1  0  0  0  0
 21 22  1  0  0  0  0
 22 16  1  0  0  0  0
 22 23  2  0  0  0  0
 23 13  1  0  0  0  0
 23 39  1  0  0  0  0
M  END
>  <LOGBIO>
5.4800

>  <PRED_LOGBIO>
5.0400

>  <XV_RES>
0.6300

>  <WHL_TMPL>
2

>  <ANCH>
36-37;37-35

$$$$
ROW70
  -MTS-   01071501583D 0   0.00000     0.00000     0

 62 66  0  0  1  0  0  0  0  0999 V2000
   -3.2480    5.3810   -1.1990 O   0  0  0  0  0  0  0  0  0  0  0  0
   -2.5040    4.2320   -1.1710 C   0  0  0  0  0  0  0  0  0  0  0  0
   -1.5290    4.0530   -0.1820 C   0  0  0  0  0  0  0  0  0  0  0  0
   -0.7680    2.8790   -0.1530 C   0  0  0  0  0  0  0  0  0  0  0  0
   -0.9810    1.8820   -1.1130 C   0  0  0  0  0  0  0  0  0  0  0  0
   -1.9560    2.0610   -2.1020 C   0  0  0  0  0  0  0  0  0  0  0  0
   -2.7170    3.2350   -2.1310 C   0  0  0  0  0  0  0  0  0  0  0  0
   -0.1600    0.6160   -1.0820 C   0  0  2  0  0  0  0  0  0  0  0  0
   -0.5000   -0.1730    0.5230 S   0  0  0  0  0  0  0  0  0  0  0  0
    0.9800   -0.0390    1.4850 C   0  0  0  0  0  0  0  0  0  0  0  0
    1.2910   -0.8080    2.6120 C   0  0  0  0  0  0  0  0  0  0  0  0
    2.5000   -0.6030    3.2880 C   0  0  0  0  0  0  0  0  0  0  0  0
    2.8050   -1.3550    4.3910 O   0  0  0  0  0  0  0  0  0  0  0  0
    3.3980    0.3710    2.8350 C   0  0  0  0  0  0  0  0  0  0  0  0
    3.0870    1.1400    1.7070 C   0  0  0  0  0  0  0  0  0  0  0  0
    1.8780    0.9350    1.0320 C   0  0  0  0  0  0  0  0  0  0  0  0
    1.7380    1.7710   -0.0440 O   0  0  0  0  0  0  0  0  0  0  0  0
    1.3120    1.0520   -1.2050 C   0  0  2  0  0  0  0  0  0  0  0  0
    2.1310   -0.2160   -1.2450 C   0  0  0  0  0  0  0  0  0  0  0  0
    1.4950   -1.4620   -1.1790 C   0  0  0  0  0  0  0  0  0  0  0  0
    2.2550   -2.6370   -1.2160 C   0  0  0  0  0  0  0  0  0  0  0  0
    3.6490   -2.5670   -1.3210 C   0  0  0  0  0  0  0  0  0  0  0  0
    4.3920   -3.7180   -1.3580 O   0  0  0  0  0  0  0  0  0  0  0  0
    4.6620   -4.3010   -2.6350 C   0  0  0  0  0  0  0  0  0  0  0  0
    5.4980   -5.5670   -2.4490 C   0  0  0  0  0  0  0  0  0  0  0  0
    5.7770   -6.1670   -3.7620 N   0  0  0  0  0  0  0  0  0  0  0  0
    4.7090   -7.1190   -4.1020 C   0  0  0  0  0  0  0  0  0  0  0  0
    4.9820   -7.7960   -5.4580 C   0  0  0  0  0  0  0  0  0  0  0  0
    5.1960   -6.7540   -6.5710 C   0  0  0  0  0  0  0  0  0  0  0  0
    6.2300   -5.6920   -6.1540 C   0  0  0  0  0  0  0  0  0  0  0  0
    5.9040   -5.1040   -4.7700 C   0  0  0  0  0  0  0  0  0  0  0  0
    4.2840   -1.3210   -1.3880 C   0  0  0  0  0  0  0  0  0  0  0  0
    3.5250   -0.1460   -1.3500 C   0  0  0  0  0  0  0  0  0  0  0  0
   -2.8200    6.0590   -1.7450 H   0  0  0  0  0  0  0  0  0  0  0  0
   -1.3640    4.8220    0.5590 H   0  0  0  0  0  0  0  0  0  0  0  0
   -0.0160    2.7410    0.6100 H   0  0  0  0  0  0  0  0  0  0  0  0
   -2.1200    1.2920   -2.8420 H   0  0  0  0  0  0  0  0  0  0  0  0
   -3.4690    3.3730   -2.8940 H   0  0  0  0  0  0  0  0  0  0  0  0
   -0.4430   -0.0780   -1.8700 H   0  0  0  0  0  0  0  0  0  0  0  0
    0.5980   -1.5590    2.9620 H   0  0  0  0  0  0  0  0  0  0  0  0
    2.4820   -0.9310    5.2010 H   0  0  0  0  0  0  0  0  0  0  0  0
    4.3310    0.5290    3.3560 H   0  0  0  0  0  0  0  0  0  0  0  0
    3.7800    1.8910    1.3580 H   0  0  0  0  0  0  0  0  0  0  0  0
    1.4570    1.6310   -2.1150 H   0  0  0  0  0  0  0  0  0  0  0  0
    0.4200   -1.5160   -1.0980 H   0  0  0  0  0  0  0  0  0  0  0  0
    1.7650   -3.5980   -1.1650 H   0  0  0  0  0  0  0  0  0  0  0  0
    3.7240   -4.5550   -3.1240 H   0  0  0  0  0  0  0  0  0  0  0  0
    5.2110   -3.5910   -3.2490 H   0  0  0  0  0  0  0  0  0  0  0  0
    6.4370   -5.3130   -1.9600 H   0  0  0  0  0  0  0  0  0  0  0  0
    4.9500   -6.2770   -1.8350 H   0  0  0  0  0  0  0  0  0  0  0  0
    3.7560   -6.5960   -4.1430 H   0  0  0  0  0  0  0  0  0  0  0  0
    4.6490   -7.8860   -3.3330 H   0  0  0  0  0  0  0  0  0  0  0  0
    5.8650   -8.4260   -5.3780 H   0  0  0  0  0  0  0  0  0  0  0  0
    4.1420   -8.4360   -5.7190 H   0  0  0  0  0  0  0  0  0  0  0  0
    4.2500   -6.2670   -6.7990 H   0  0  0  0  0  0  0  0  0  0  0  0
    5.5360   -7.2540   -7.4760 H   0  0  0  0  0  0  0  0  0  0  0  0
    7.2220   -6.1400   -6.1330 H   0  0  0  0  0  0  0  0  0  0  0  0
    6.2470   -4.8920   -6.8920 H   0  0  0  0  0  0  0  0  0  0  0  0
    4.9740   -4.5420   -4.8240 H   0  0  0  0  0  0  0  0  0  0  0  0
    6.6940   -4.4180   -4.4710 H   0  0  0  0  0  0  0  0  0  0  0  0
    5.3600   -1.2670   -1.4680 H   0  0  0  0  0  0  0  0  0  0  0  0
    4.0150    0.8150   -1.4010 H   0  0  0  0  0  0  0  0  0  0  0  0
  1 34  1  0  0  0  0
  1  2  1  0  0  0  0
  2  3  2  0  0  0  0
  3 35  1  0  0  0  0
  3  4  1  0  0  0  0
  4 36  1  0  0  0  0
  4  5  2  0  0  0  0
  5  6  1  0  0  0  0
  6 37  1  0  0  0  0
  6  7  2  0  0  0  0
  7  2  1  0  0  0  0
  7 38  1  0  0  0  0
  5  8  1  0  0  0  0
  8 39  1  0  0  0  0
  8  9  1  0  0  0  0
  9 10  1  0  0  0  0
 10 11  1  0  0  0  0
 11 40  1  0  0  0  0
 11 12  2  0  0  0  0
 12 13  1  0  0  0  0
 13 41  1  0  0  0  0
 12 14  1  0  0  0  0
 14 42  1  0  0  0  0
 14 15  2  0  0  0  0
 15 43  1  0  0  0  0
 15 16  1  0  0  0  0
 16 10  2  0  0  0  0
 16 17  1  0  0  0  0
 17 18  1  0  0  0  0
 18  8  1  0  0  0  0
 18 44  1  0  0  0  0
 18 19  1  0  0  0  0
 19 20  2  0  0  0  0
 20 45  1  0  0  0  0
 20 21  1  0  0  0  0
 21 46  1  0  0  0  0
 21 22  2  0  0  0  0
 22 23  1  0  0  0  0
 23 24  1  0  0  0  0
 24 47  1  0  0  0  0
 24 48  1  0  0  0  0
 24 25  1  0  0  0  0
 25 49  1  0  0  0  0
 25 50  1  0  0  0  0
 25 26  1  0  0  0  0
 26 27  1  0  0  0  0
 27 51  1  0  0  0  0
 27 52  1  0  0  0  0
 27 28  1  0  0  0  0
 28 53  1  0  0  0  0
 28 54  1  0  0  0  0
 28 29  1  0  0  0  0
 29 55  1  0  0  0  0
 29 56  1  0  0  0  0
 29 30  1  0  0  0  0
 30 57  1  0  0  0  0
 30 58  1  0  0  0  0
 30 31  1  0  0  0  0
 31 26  1  0  0  0  0
 31 59  1  0  0  0  0
 31 60  1  0  0  0  0
 22 32  1  0  0  0  0
 32 61  1  0  0  0  0
 32 33  2  0  0  0  0
 33 19  1  0  0  0  0
 33 62  1  0  0  0  0
M  END
>  <LOGBIO>
6.7300

>  <PRED_LOGBIO>
8.5300

>  <XV_RES>
-1.9170

>  <WHL_TMPL>
1

>  <ANCH>
4-6;24-26

$$$$
ROW71
  -MTS-   01071501583D 0   0.00000     0.00000     0

 51 54  0  0  1  0  0  0  0  0999 V2000
    3.0020    0.2160   -1.5950 C   0  0  0  0  0  0  0  0  0  0  0  0
    2.9510   -0.7140   -0.3860 C   0  0  1  0  0  0  0  0  0  0  0  0
    1.8740   -0.1180    0.5390 C   0  0  2  0  0  0  0  0  0  0  0  0
    0.5090   -0.0330   -0.1680 C   0  0  1  0  0  0  0  0  0  0  0  0
    0.0770   -1.4010   -0.7260 C   0  0  2  0  0  0  0  0  0  0  0  0
    1.1540   -1.9970   -1.6520 C   0  0  0  0  0  0  0  0  0  0  0  0
    2.5190   -2.0820   -0.9450 C   0  0  0  0  0  0  0  0  0  0  0  0
   -1.2630   -1.2870   -1.4780 C   0  0  2  0  0  0  0  0  0  0  0  0
   -2.2880   -0.4580   -0.7440 C   0  0  0  0  0  0  0  0  0  0  0  0
   -1.9750    0.3490    0.2790 C   0  0  0  0  0  0  0  0  0  0  0  0
   -0.5650    0.5070    0.7960 C   0  0  0  0  0  0  0  0  0  0  0  0
   -3.6920   -0.5400   -1.2940 C   0  0  0  0  0  0  0  0  0  0  0  0
   -4.1510   -1.9950   -1.5060 C   0  0  1  0  0  0  0  0  0  0  0  0
   -5.3430   -1.9320   -2.2930 O   0  0  0  0  0  0  0  0  0  0  0  0
   -3.1230   -2.7880   -2.3350 C   0  0  0  0  0  0  0  0  0  0  0  0
   -1.7260   -2.7410   -1.6900 C   0  0  0  0  0  0  0  0  0  0  0  0
   -1.0010   -0.6570   -2.8430 C   0  0  0  0  0  0  0  0  0  0  0  0
    2.5660    1.0860    1.2040 C   0  0  0  0  0  0  0  0  0  0  0  0
    4.0840    0.8530    1.0890 C   0  0  0  0  0  0  0  0  0  0  0  0
    4.2810   -0.4870    0.3570 C   0  0  2  0  0  0  0  0  0  0  0  0
    5.3060   -0.3050   -0.6240 O   0  0  0  0  0  0  0  0  0  0  0  0
    1.9920    0.5260   -1.8560 H   0  0  0  0  0  0  0  0  0  0  0  0
    3.4500   -0.3070   -2.4360 H   0  0  0  0  0  0  0  0  0  0  0  0
    3.5990    1.0930   -1.3530 H   0  0  0  0  0  0  0  0  0  0  0  0
    1.7410   -0.8490    1.3340 H   0  0  0  0  0  0  0  0  0  0  0  0
    0.5990    0.6620   -1.0000 H   0  0  0  0  0  0  0  0  0  0  0  0
   -0.0620   -2.0800    0.1120 H   0  0  0  0  0  0  0  0  0  0  0  0
    1.2770   -1.2920   -2.4720 H   0  0  0  0  0  0  0  0  0  0  0  0
    0.8480   -3.0040   -1.9250 H   0  0  0  0  0  0  0  0  0  0  0  0
    2.3780   -2.7340   -0.0850 H   0  0  0  0  0  0  0  0  0  0  0  0
    3.2610   -2.4010   -1.6740 H   0  0  0  0  0  0  0  0  0  0  0  0
   -2.7650    0.9120    0.7540 H   0  0  0  0  0  0  0  0  0  0  0  0
   -0.3910    1.5790    0.8650 H   0  0  0  0  0  0  0  0  0  0  0  0
   -0.4820   -0.0440    1.7300 H   0  0  0  0  0  0  0  0  0  0  0  0
   -3.6580   -0.0860   -2.2810 H   0  0  0  0  0  0  0  0  0  0  0  0
   -4.3680   -0.0750   -0.5790 H   0  0  0  0  0  0  0  0  0  0  0  0
   -4.3200   -2.4820   -0.5480 H   0  0  0  0  0  0  0  0  0  0  0  0
   -5.9370   -2.6700   -2.0840 H   0  0  0  0  0  0  0  0  0  0  0  0
   -3.0380   -2.2740   -3.2900 H   0  0  0  0  0  0  0  0  0  0  0  0
   -3.4460   -3.8260   -2.3740 H   0  0  0  0  0  0  0  0  0  0  0  0
   -1.8290   -3.1780   -0.6990 H   0  0  0  0  0  0  0  0  0  0  0  0
   -1.0230   -3.2280   -2.3620 H   0  0  0  0  0  0  0  0  0  0  0  0
   -1.8790   -0.0950   -3.1570 H   0  0  0  0  0  0  0  0  0  0  0  0
   -0.7930   -1.4400   -3.5700 H   0  0  0  0  0  0  0  0  0  0  0  0
   -0.1470    0.0130   -2.7760 H   0  0  0  0  0  0  0  0  0  0  0  0
    2.3150    1.0600    2.2620 H   0  0  0  0  0  0  0  0  0  0  0  0
    2.3070    1.9880    0.6540 H   0  0  0  0  0  0  0  0  0  0  0  0
    4.4700    0.7300    2.0980 H   0  0  0  0  0  0  0  0  0  0  0  0
    4.5160    1.6490    0.4860 H   0  0  0  0  0  0  0  0  0  0  0  0
    4.4920   -1.2960    1.0530 H   0  0  0  0  0  0  0  0  0  0  0  0
    6.0560   -0.8970   -0.4570 H   0  0  0  0  0  0  0  0  0  0  0  0
  1 22  1  0  0  0  0
  1 23  1  0  0  0  0
  1 24  1  0  0  0  0
  1  2  1  0  0  0  0
  2  3  1  0  0  0  0
  3 25  1  0  0  0  0
  3  4  1  0  0  0  0
  4 26  1  0  0  0  0
  4  5  1  0  0  0  0
  5 27  1  0  0  0  0
  5  6  1  0  0  0  0
  6 28  1  0  0  0  0
  6 29  1  0  0  0  0
  6  7  1  0  0  0  0
  7  2  1  0  0  0  0
  7 30  1  0  0  0  0
  7 31  1  0  0  0  0
  5  8  1  0  0  0  0
  8  9  1  0  0  0  0
  9 10  2  0  0  0  0
 10 32  1  0  0  0  0
 10 11  1  0  0  0  0
 11  4  1  0  0  0  0
 11 33  1  0  0  0  0
 11 34  1  0  0  0  0
  9 12  1  0  0  0  0
 12 35  1  0  0  0  0
 12 36  1  0  0  0  0
 12 13  1  0  0  0  0
 13 37  1  0  0  0  0
 13 14  1  0  0  0  0
 14 38  1  0  0  0  0
 13 15  1  0  0  0  0
 15 39  1  0  0  0  0
 15 40  1  0  0  0  0
 15 16  1  0  0  0  0
 16  8  1  0  0  0  0
 16 41  1  0  0  0  0
 16 42  1  0  0  0  0
  8 17  1  0  0  0  0
 17 43  1  0  0  0  0
 17 44  1  0  0  0  0
 17 45  1  0  0  0  0
  3 18  1  0  0  0  0
 18 46  1  0  0  0  0
 18 47  1  0  0  0  0
 18 19  1  0  0  0  0
 19 48  1  0  0  0  0
 19 49  1  0  0  0  0
 19 20  1  0  0  0  0
 20  2  1  0  0  0  0
 20 50  1  0  0  0  0
 20 21  1  0  0  0  0
 21 51  1  0  0  0  0
M  END
>  <LOGBIO>
6.7400

>  <PRED_LOGBIO>
6.2500

>  <XV_RES>
0.6050

>  <WHL_TMPL>
1

>  <ANCH>
29-31;5-48

$$$$
ROW72
  -MTS-   01071501583D 0   0.00000     0.00000     0

 63 68  0  0  1  0  0  0  0  0999 V2000
   -3.2480    5.3810   -1.1990 O   0  0  0  0  0  0  0  0  0  0  0  0
   -2.5040    4.2320   -1.1710 C   0  0  0  0  0  0  0  0  0  0  0  0
   -1.5290    4.0530   -0.1820 C   0  0  0  0  0  0  0  0  0  0  0  0
   -0.7680    2.8790   -0.1530 C   0  0  0  0  0  0  0  0  0  0  0  0
   -0.9810    1.8820   -1.1130 C   0  0  0  0  0  0  0  0  0  0  0  0
   -1.9560    2.0610   -2.1020 C   0  0  0  0  0  0  0  0  0  0  0  0
   -2.7170    3.2350   -2.1310 C   0  0  0  0  0  0  0  0  0  0  0  0
   -0.1600    0.6160   -1.0820 C   0  0  1  0  0  0  0  0  0  0  0  0
   -0.5000   -0.1730    0.5230 S   0  0  0  0  0  0  0  0  0  0  0  0
    0.9800   -0.0390    1.4850 C   0  0  0  0  0  0  0  0  0  0  0  0
    1.2910   -0.8080    2.6120 C   0  0  0  0  0  0  0  0  0  0  0  0
    2.5000   -0.6030    3.2880 C   0  0  0  0  0  0  0  0  0  0  0  0
    2.8050   -1.3550    4.3910 O   0  0  0  0  0  0  0  0  0  0  0  0
    3.3980    0.3710    2.8350 C   0  0  0  0  0  0  0  0  0  0  0  0
    3.0870    1.1400    1.7070 C   0  0  0  0  0  0  0  0  0  0  0  0
    1.8780    0.9350    1.0320 C   0  0  0  0  0  0  0  0  0  0  0  0
    1.7380    1.7710   -0.0440 O   0  0  0  0  0  0  0  0  0  0  0  0
    1.3120    1.0520   -1.2050 C   0  0  1  0  0  0  0  0  0  0  0  0
    2.1310   -0.2160   -1.2450 C   0  0  0  0  0  0  0  0  0  0  0  0
    1.4950   -1.4620   -1.1790 C   0  0  0  0  0  0  0  0  0  0  0  0
    2.2550   -2.6370   -1.2160 C   0  0  0  0  0  0  0  0  0  0  0  0
    3.6490   -2.5670   -1.3210 C   0  0  0  0  0  0  0  0  0  0  0  0
    4.3920   -3.7180   -1.3580 O   0  0  0  0  0  0  0  0  0  0  0  0
    4.6620   -4.3010   -2.6350 C   0  0  0  0  0  0  0  0  0  0  0  0
    5.4980   -5.5670   -2.4490 C   0  0  0  0  0  0  0  0  0  0  0  0
    5.7770   -6.1670   -3.7620 N   0  0  0  0  0  0  0  0  0  0  0  0
    5.4770   -5.2730   -4.8900 C   0  0  0  0  0  0  0  0  0  0  0  0
    4.6740   -6.4120   -5.5450 C   0  0  0  0  0  0  0  0  0  0  0  0
    3.3090   -6.1550   -6.2100 C   0  0  0  0  0  0  0  0  0  0  0  0
    3.7250   -7.0560   -7.3880 C   0  0  0  0  0  0  0  0  0  0  0  0
    5.1610   -7.1020   -6.8330 C   0  0  0  0  0  0  0  0  0  0  0  0
    4.7590   -7.1380   -4.1890 C   0  0  0  0  0  0  0  0  0  0  0  0
    4.2840   -1.3210   -1.3880 C   0  0  0  0  0  0  0  0  0  0  0  0
    3.5250   -0.1460   -1.3500 C   0  0  0  0  0  0  0  0  0  0  0  0
   -2.8200    6.0590   -1.7450 H   0  0  0  0  0  0  0  0  0  0  0  0
   -1.3640    4.8220    0.5590 H   0  0  0  0  0  0  0  0  0  0  0  0
   -0.0160    2.7410    0.6100 H   0  0  0  0  0  0  0  0  0  0  0  0
   -2.1200    1.2920   -2.8420 H   0  0  0  0  0  0  0  0  0  0  0  0
   -3.4690    3.3730   -2.8940 H   0  0  0  0  0  0  0  0  0  0  0  0
   -0.4430   -0.0780   -1.8700 H   0  0  0  0  0  0  0  0  0  0  0  0
    0.5980   -1.5590    2.9620 H   0  0  0  0  0  0  0  0  0  0  0  0
    2.4820   -0.9310    5.2010 H   0  0  0  0  0  0  0  0  0  0  0  0
    4.3310    0.5290    3.3560 H   0  0  0  0  0  0  0  0  0  0  0  0
    3.7800    1.8910    1.3580 H   0  0  0  0  0  0  0  0  0  0  0  0
    1.4570    1.6310   -2.1150 H   0  0  0  0  0  0  0  0  0  0  0  0
    0.4200   -1.5160   -1.0980 H   0  0  0  0  0  0  0  0  0  0  0  0
    1.7650   -3.5980   -1.1650 H   0  0  0  0  0  0  0  0  0  0  0  0
    3.7240   -4.5550   -3.1240 H   0  0  0  0  0  0  0  0  0  0  0  0
    5.2110   -3.5910   -3.2490 H   0  0  0  0  0  0  0  0  0  0  0  0
    6.4370   -5.3130   -1.9600 H   0  0  0  0  0  0  0  0  0  0  0  0
    4.9500   -6.2770   -1.8350 H   0  0  0  0  0  0  0  0  0  0  0  0
    4.8760   -4.4070   -4.6200 H   0  0  0  0  0  0  0  0  0  0  0  0
    6.3540   -4.9670   -5.4570 H   0  0  0  0  0  0  0  0  0  0  0  0
    3.1430   -5.1160   -6.4880 H   0  0  0  0  0  0  0  0  0  0  0  0
    2.4630   -6.5350   -5.6420 H   0  0  0  0  0  0  0  0  0  0  0  0
    3.2260   -8.0230   -7.4000 H   0  0  0  0  0  0  0  0  0  0  0  0
    3.6440   -6.5750   -8.3600 H   0  0  0  0  0  0  0  0  0  0  0  0
    5.8730   -6.5120   -7.4060 H   0  0  0  0  0  0  0  0  0  0  0  0
    5.5400   -8.1090   -6.6760 H   0  0  0  0  0  0  0  0  0  0  0  0
    3.8390   -7.0990   -3.6090 H   0  0  0  0  0  0  0  0  0  0  0  0
    5.1240   -8.1600   -4.2580 H   0  0  0  0  0  0  0  0  0  0  0  0
    5.3600   -1.2670   -1.4680 H   0  0  0  0  0  0  0  0  0  0  0  0
    4.0150    0.8150   -1.4010 H   0  0  0  0  0  0  0  0  0  0  0  0
  1 35  1  0  0  0  0
  1  2  1  0  0  0  0
  2  3  2  0  0  0  0
  3 36  1  0  0  0  0
  3  4  1  0  0  0  0
  4 37  1  0  0  0  0
  4  5  2  0  0  0  0
  5  6  1  0  0  0  0
  6 38  1  0  0  0  0
  6  7  2  0  0  0  0
  7  2  1  0  0  0  0
  7 39  1  0  0  0  0
  5  8  1  0  0  0  0
  8 40  1  0  0  0  0
  8  9  1  0  0  0  0
  9 10  1  0  0  0  0
 10 11  1  0  0  0  0
 11 41  1  0  0  0  0
 11 12  2  0  0  0  0
 12 13  1  0  0  0  0
 13 42  1  0  0  0  0
 12 14  1  0  0  0  0
 14 43  1  0  0  0  0
 14 15  2  0  0  0  0
 15 44  1  0  0  0  0
 15 16  1  0  0  0  0
 16 10  2  0  0  0  0
 16 17  1  0  0  0  0
 17 18  1  0  0  0  0
 18  8  1  0  0  0  0
 18 45  1  0  0  0  0
 18 19  1  0  0  0  0
 19 20  2  0  0  0  0
 20 46  1  0  0  0  0
 20 21  1  0  0  0  0
 21 47  1  0  0  0  0
 21 22  2  0  0  0  0
 22 23  1  0  0  0  0
 23 24  1  0  0  0  0
 24 48  1  0  0  0  0
 24 49  1  0  0  0  0
 24 25  1  0  0  0  0
 25 50  1  0  0  0  0
 25 51  1  0  0  0  0
 25 26  1  0  0  0  0
 26 27  1  0  0  0  0
 27 52  1  0  0  0  0
 27 53  1  0  0  0  0
 27 28  1  0  0  0  0
 28 29  1  0  0  0  0
 29 54  1  0  0  0  0
 29 55  1  0  0  0  0
 29 30  1  0  0  0  0
 30 56  1  0  0  0  0
 30 57  1  0  0  0  0
 30 31  1  0  0  0  0
 31 28  1  0  0  0  0
 31 58  1  0  0  0  0
 31 59  1  0  0  0  0
 28 32  1  0  0  0  0
 32 26  1  0  0  0  0
 32 60  1  0  0  0  0
 32 61  1  0  0  0  0
 22 33  1  0  0  0  0
 33 62  1  0  0  0  0
 33 34  2  0  0  0  0
 34 19  1  0  0  0  0
 34 63  1  0  0  0  0
M  END
>  <LOGBIO>
9.4000

>  <PRED_LOGBIO>
9.0700

>  <XV_RES>
0.4870

>  <WHL_TMPL>
1

>  <ANCH>
4-6;24-26

$$$$
ROW73
  -MTS-   01071501583D 0   0.00000     0.00000     0

 27 29  0  0  0  0  0  0  0  0999 V2000
    1.6070   -2.7560   -3.1310 O   0  0  0  0  0  0  0  0  0  0  0  0
    1.6740   -1.8480   -2.1070 C   0  0  0  0  0  0  0  0  0  0  0  0
    2.8830   -1.6420   -1.4320 C   0  0  0  0  0  0  0  0  0  0  0  0
    2.9510   -0.7140   -0.3860 C   0  0  0  0  0  0  0  0  0  0  0  0
    1.8100    0.0080   -0.0150 C   0  0  0  0  0  0  0  0  0  0  0  0
    1.5290    1.0360    1.0120 C   0  0  0  0  0  0  0  0  0  0  0  0
    2.3420    1.4920    1.8150 O   0  0  0  0  0  0  0  0  0  0  0  0
    0.2490    1.3820    0.9180 N   0  0  0  0  0  0  0  0  0  0  0  0
   -0.3730    0.7130   -0.0490 C   0  0  0  0  0  0  0  0  0  0  0  0
   -1.5580    0.8320   -0.3580 O   0  0  0  0  0  0  0  0  0  0  0  0
    0.6010   -0.1980   -0.6900 C   0  0  0  0  0  0  0  0  0  0  0  0
    0.5330   -1.1260   -1.7360 C   0  0  0  0  0  0  0  0  0  0  0  0
   -0.3760    2.3450    1.7450 C   0  0  0  0  0  0  0  0  0  0  0  0
   -0.9430    3.4930    1.1780 C   0  0  0  0  0  0  0  0  0  0  0  0
   -1.5610    4.4460    1.9970 C   0  0  0  0  0  0  0  0  0  0  0  0
   -1.6130    4.2500    3.3820 C   0  0  0  0  0  0  0  0  0  0  0  0
   -1.0470    3.1020    3.9490 C   0  0  0  0  0  0  0  0  0  0  0  0
   -0.4280    2.1500    3.1300 C   0  0  0  0  0  0  0  0  0  0  0  0
    0.9050   -3.4060   -2.9730 H   0  0  0  0  0  0  0  0  0  0  0  0
    3.7630   -2.1990   -1.7180 H   0  0  0  0  0  0  0  0  0  0  0  0
    3.8830   -0.5550    0.1350 H   0  0  0  0  0  0  0  0  0  0  0  0
   -0.4000   -1.2850   -2.2570 H   0  0  0  0  0  0  0  0  0  0  0  0
   -0.9020    3.6440    0.1100 H   0  0  0  0  0  0  0  0  0  0  0  0
   -1.9980    5.3320    1.5600 H   0  0  0  0  0  0  0  0  0  0  0  0
   -2.0900    4.9850    4.0140 H   0  0  0  0  0  0  0  0  0  0  0  0
   -1.0870    2.9510    5.0170 H   0  0  0  0  0  0  0  0  0  0  0  0
    0.0080    1.2640    3.5670 H   0  0  0  0  0  0  0  0  0  0  0  0
  1 19  1  0  0  0  0
  1  2  1  0  0  0  0
  2  3  2  0  0  0  0
  3 20  1  0  0  0  0
  3  4  1  0  0  0  0
  4 21  1  0  0  0  0
  4  5  2  0  0  0  0
  5  6  1  0  0  0  0
  6  7  2  0  0  0  0
  6  8  1  0  0  0  0
  8  9  1  0  0  0  0
  9 10  2  0  0  0  0
  9 11  1  0  0  0  0
 11  5  1  0  0  0  0
 11 12  2  0  0  0  0
 12  2  1  0  0  0  0
 12 22  1  0  0  0  0
  8 13  1  0  0  0  0
 13 14  2  0  0  0  0
 14 23  1  0  0  0  0
 14 15  1  0  0  0  0
 15 24  1  0  0  0  0
 15 16  2  0  0  0  0
 16 25  1  0  0  0  0
 16 17  1  0  0  0  0
 17 26  1  0  0  0  0
 17 18  2  0  0  0  0
 18 13  1  0  0  0  0
 18 27  1  0  0  0  0
M  END
>  <LOGBIO>
5.5700

>  <PRED_LOGBIO>
6.5800

>  <XV_RES>
-1.3060

>  <WHL_TMPL>
1

>  <ANCH>
28-29;8-6

$$$$
ROW74
  -MTS-   01071501583D 0   0.00000     0.00000     0

 78 82  0  0  1  0  0  0  0  0999 V2000
    5.0780    1.2790   -4.1330 C   0  0  0  0  0  0  0  0  0  0  0  0
    4.3920    2.6250   -4.3460 C   0  0  2  0  0  0  0  0  0  0  0  0
    5.4180    3.6500   -4.8270 C   0  0  0  0  0  0  0  0  0  0  0  0
    6.0310    3.1770   -6.1440 C   0  0  0  0  0  0  0  0  0  0  0  0
    7.0460    4.1890   -6.6200 C   0  0  0  0  0  0  0  0  0  0  0  0
    8.3840    4.0760   -6.2270 C   0  0  0  0  0  0  0  0  0  0  0  0
    9.3250    5.0150   -6.6680 C   0  0  0  0  0  0  0  0  0  0  0  0
    8.9260    6.0670   -7.5020 C   0  0  0  0  0  0  0  0  0  0  0  0
    9.8470    6.9850   -7.9330 O   0  0  0  0  0  0  0  0  0  0  0  0
    7.5870    6.1800   -7.8950 C   0  0  0  0  0  0  0  0  0  0  0  0
    6.6470    5.2410   -7.4540 C   0  0  0  0  0  0  0  0  0  0  0  0
    3.8020    3.0800   -3.0790 N   0  0  0  0  0  0  0  0  0  0  0  0
    2.8780    2.3410   -2.4720 C   0  0  0  0  0  0  0  0  0  0  0  0
    2.5170    1.2760   -2.9710 O   0  0  0  0  0  0  0  0  0  0  0  0
    2.2720    2.8080   -1.1700 C   0  0  0  0  0  0  0  0  0  0  0  0
    1.2580    1.7960   -0.6940 C   0  0  0  0  0  0  0  0  0  0  0  0
   -0.0480    1.7840   -0.9920 C   0  0  0  0  0  0  0  0  0  0  0  0
   -0.6650    0.7200   -0.3870 N   0  0  0  0  0  0  0  0  0  0  0  0
    0.2950   -0.0110    0.3520 C   0  0  0  0  0  0  0  0  0  0  0  0
    0.2120   -1.1620    1.1440 C   0  0  0  0  0  0  0  0  0  0  0  0
    1.3580   -1.6680    1.7680 C   0  0  0  0  0  0  0  0  0  0  0  0
    1.2760   -2.7950    2.5430 O   0  0  0  0  0  0  0  0  0  0  0  0
    0.7920   -2.6560    3.8810 C   0  0  0  0  0  0  0  0  0  0  0  0
    0.7810   -4.0230    4.5630 C   0  0  0  0  0  0  0  0  0  0  0  0
    0.2630   -3.8750    5.9930 C   0  0  0  0  0  0  0  0  0  0  0  0
    0.2530   -5.1900    6.6490 N   0  0  0  0  0  0  0  0  0  0  0  0
    1.2570   -6.0840    6.0550 C   0  0  0  0  0  0  0  0  0  0  0  0
    0.7760   -7.5170    6.3520 C   0  0  0  0  0  0  0  0  0  0  0  0
   -0.7170   -7.3600    6.6930 C   0  0  0  0  0  0  0  0  0  0  0  0
   -1.0320   -5.8730    6.4430 C   0  0  0  0  0  0  0  0  0  0  0  0
    2.5890   -1.0210    1.6010 C   0  0  0  0  0  0  0  0  0  0  0  0
    2.6730    0.1310    0.8090 C   0  0  0  0  0  0  0  0  0  0  0  0
    1.5260    0.6360    0.1850 C   0  0  0  0  0  0  0  0  0  0  0  0
   -0.7290    2.7780   -1.8510 C   0  0  0  0  0  0  0  0  0  0  0  0
   -0.6090    2.6980   -3.2440 C   0  0  0  0  0  0  0  0  0  0  0  0
   -1.2530    3.6380   -4.0570 C   0  0  0  0  0  0  0  0  0  0  0  0
   -2.0160    4.6590   -3.4770 C   0  0  0  0  0  0  0  0  0  0  0  0
   -2.1360    4.7390   -2.0850 C   0  0  0  0  0  0  0  0  0  0  0  0
   -1.4920    3.7980   -1.2720 C   0  0  0  0  0  0  0  0  0  0  0  0
    5.8620    1.3860   -3.3860 H   0  0  0  0  0  0  0  0  0  0  0  0
    5.5150    0.9420   -5.0710 H   0  0  0  0  0  0  0  0  0  0  0  0
    4.3480    0.5500   -3.7910 H   0  0  0  0  0  0  0  0  0  0  0  0
    3.6080    2.5190   -5.0930 H   0  0  0  0  0  0  0  0  0  0  0  0
    4.9290    4.6100   -4.9790 H   0  0  0  0  0  0  0  0  0  0  0  0
    6.2020    3.7560   -4.0800 H   0  0  0  0  0  0  0  0  0  0  0  0
    6.5210    2.2170   -5.9930 H   0  0  0  0  0  0  0  0  0  0  0  0
    5.2480    3.0700   -6.8910 H   0  0  0  0  0  0  0  0  0  0  0  0
    8.6920    3.2650   -5.5840 H   0  0  0  0  0  0  0  0  0  0  0  0
   10.3580    4.9280   -6.3650 H   0  0  0  0  0  0  0  0  0  0  0  0
   10.2500    6.7060   -8.7700 H   0  0  0  0  0  0  0  0  0  0  0  0
    7.2800    6.9910   -8.5380 H   0  0  0  0  0  0  0  0  0  0  0  0
    5.6140    5.3280   -7.7570 H   0  0  0  0  0  0  0  0  0  0  0  0
    4.0990    3.9550   -2.6690 H   0  0  0  0  0  0  0  0  0  0  0  0
    1.7830    3.7680   -1.3220 H   0  0  0  0  0  0  0  0  0  0  0  0
    3.0560    2.9150   -0.4230 H   0  0  0  0  0  0  0  0  0  0  0  0
   -1.6470    0.4940   -0.4580 H   0  0  0  0  0  0  0  0  0  0  0  0
   -0.7380   -1.6610    1.2730 H   0  0  0  0  0  0  0  0  0  0  0  0
    1.4410   -1.9800    4.4330 H   0  0  0  0  0  0  0  0  0  0  0  0
   -0.2190   -2.2530    3.8600 H   0  0  0  0  0  0  0  0  0  0  0  0
    0.1320   -4.6990    4.0100 H   0  0  0  0  0  0  0  0  0  0  0  0
    1.7910   -4.4260    4.5830 H   0  0  0  0  0  0  0  0  0  0  0  0
    0.9120   -3.1980    6.5450 H   0  0  0  0  0  0  0  0  0  0  0  0
   -0.7470   -3.4720    5.9720 H   0  0  0  0  0  0  0  0  0  0  0  0
    1.2850   -5.9300    4.9790 H   0  0  0  0  0  0  0  0  0  0  0  0
    2.2170   -5.9190    6.5400 H   0  0  0  0  0  0  0  0  0  0  0  0
    1.3250   -7.9500    7.1850 H   0  0  0  0  0  0  0  0  0  0  0  0
    0.9160   -8.1640    5.4890 H   0  0  0  0  0  0  0  0  0  0  0  0
   -0.8700   -7.5850    7.7460 H   0  0  0  0  0  0  0  0  0  0  0  0
   -1.3060   -7.9700    6.0110 H   0  0  0  0  0  0  0  0  0  0  0  0
   -1.4040   -5.7150    5.4320 H   0  0  0  0  0  0  0  0  0  0  0  0
   -1.7870   -5.5090    7.1360 H   0  0  0  0  0  0  0  0  0  0  0  0
    3.4730   -1.4110    2.0820 H   0  0  0  0  0  0  0  0  0  0  0  0
    3.6220    0.6290    0.6800 H   0  0  0  0  0  0  0  0  0  0  0  0
   -0.0200    1.9100   -3.6910 H   0  0  0  0  0  0  0  0  0  0  0  0
   -1.1610    3.5760   -5.1310 H   0  0  0  0  0  0  0  0  0  0  0  0
   -2.5130    5.3840   -4.1050 H   0  0  0  0  0  0  0  0  0  0  0  0
   -2.7240    5.5260   -1.6380 H   0  0  0  0  0  0  0  0  0  0  0  0
   -1.5840    3.8600   -0.1970 H   0  0  0  0  0  0  0  0  0  0  0  0
  1 40  1  0  0  0  0
  1 41  1  0  0  0  0
  1 42  1  0  0  0  0
  1  2  1  0  0  0  0
  2 43  1  0  0  0  0
  2  3  1  0  0  0  0
  3 44  1  0  0  0  0
  3 45  1  0  0  0  0
  3  4  1  0  0  0  0
  4 46  1  0  0  0  0
  4 47  1  0  0  0  0
  4  5  1  0  0  0  0
  5  6  2  0  0  0  0
  6 48  1  0  0  0  0
  6  7  1  0  0  0  0
  7 49  1  0  0  0  0
  7  8  2  0  0  0  0
  8  9  1  0  0  0  0
  9 50  1  0  0  0  0
  8 10  1  0  0  0  0
 10 51  1  0  0  0  0
 10 11  2  0  0  0  0
 11  5  1  0  0  0  0
 11 52  1  0  0  0  0
  2 12  1  0  0  0  0
 12 53  1  0  0  0  0
 12 13  1  0  0  0  0
 13 14  2  0  0  0  0
 13 15  1  0  0  0  0
 15 54  1  0  0  0  0
 15 55  1  0  0  0  0
 15 16  1  0  0  0  0
 16 17  2  0  0  0  0
 17 18  1  0  0  0  0
 18 56  1  0  0  0  0
 18 19  1  0  0  0  0
 19 20  2  0  0  0  0
 20 57  1  0  0  0  0
 20 21  1  0  0  0  0
 21 22  1  0  0  0  0
 22 23  1  0  0  0  0
 23 58  1  0  0  0  0
 23 59  1  0  0  0  0
 23 24  1  0  0  0  0
 24 60  1  0  0  0  0
 24 61  1  0  0  0  0
 24 25  1  0  0  0  0
 25 62  1  0  0  0  0
 25 63  1  0  0  0  0
 25 26  1  0  0  0  0
 26 27  1  0  0  0  0
 27 64  1  0  0  0  0
 27 65  1  0  0  0  0
 27 28  1  0  0  0  0
 28 66  1  0  0  0  0
 28 67  1  0  0  0  0
 28 29  1  0  0  0  0
 29 68  1  0  0  0  0
 29 69  1  0  0  0  0
 29 30  1  0  0  0  0
 30 26  1  0  0  0  0
 30 70  1  0  0  0  0
 30 71  1  0  0  0  0
 21 31  2  0  0  0  0
 31 72  1  0  0  0  0
 31 32  1  0  0  0  0
 32 73  1  0  0  0  0
 32 33  2  0  0  0  0
 33 16  1  0  0  0  0
 33 19  1  0  0  0  0
 17 34  1  0  0  0  0
 34 35  2  0  0  0  0
 35 74  1  0  0  0  0
 35 36  1  0  0  0  0
 36 75  1  0  0  0  0
 36 37  2  0  0  0  0
 37 76  1  0  0  0  0
 37 38  1  0  0  0  0
 38 77  1  0  0  0  0
 38 39  2  0  0  0  0
 39 34  1  0  0  0  0
 39 78  1  0  0  0  0
M  END
>  <LOGBIO>
8.0400

>  <PRED_LOGBIO>
8.4100

>  <XV_RES>
-0.6160

>  <WHL_TMPL>
2

>  <ANCH>
36-37;67-65

$$$$
ROW75
  -MTS-   01071501583D 0   0.00000     0.00000     0

 33 34  0  0  0  0  0  0  0  0999 V2000
   -0.4600    1.0910    1.2120 C   0  0  0  0  0  0  0  0  0  0  0  0
   -0.6190    0.7610   -0.2840 C   0  0  0  0  0  0  0  0  0  0  0  0
    0.4970   -0.2010   -0.7320 C   0  0  0  0  0  0  0  0  0  0  0  0
   -0.5080    2.0400   -1.0790 C   0  0  0  0  0  0  0  0  0  0  0  0
   -0.9170    3.2530   -0.5140 C   0  0  0  0  0  0  0  0  0  0  0  0
   -0.8140    4.4390   -1.2510 C   0  0  0  0  0  0  0  0  0  0  0  0
   -0.3030    4.4110   -2.5540 C   0  0  0  0  0  0  0  0  0  0  0  0
   -0.2020    5.5710   -3.2750 O   0  0  0  0  0  0  0  0  0  0  0  0
    0.1060    3.1970   -3.1190 C   0  0  0  0  0  0  0  0  0  0  0  0
    0.0030    2.0120   -2.3820 C   0  0  0  0  0  0  0  0  0  0  0  0
   -1.9700    0.1360   -0.5340 C   0  0  0  0  0  0  0  0  0  0  0  0
   -2.8810    0.7590   -1.3960 C   0  0  0  0  0  0  0  0  0  0  0  0
   -4.1340    0.1800   -1.6280 C   0  0  0  0  0  0  0  0  0  0  0  0
   -4.4770   -1.0230   -0.9970 C   0  0  0  0  0  0  0  0  0  0  0  0
   -5.7030   -1.5900   -1.2240 O   0  0  0  0  0  0  0  0  0  0  0  0
   -3.5660   -1.6460   -0.1360 C   0  0  0  0  0  0  0  0  0  0  0  0
   -2.3130   -1.0660    0.0960 C   0  0  0  0  0  0  0  0  0  0  0  0
   -0.4610    0.1730    1.7960 H   0  0  0  0  0  0  0  0  0  0  0  0
    0.5260    1.5360    1.3310 H   0  0  0  0  0  0  0  0  0  0  0  0
   -1.2740    1.7670    1.4650 H   0  0  0  0  0  0  0  0  0  0  0  0
    0.4820   -1.0990   -0.1180 H   0  0  0  0  0  0  0  0  0  0  0  0
    1.4410    0.3000   -0.5290 H   0  0  0  0  0  0  0  0  0  0  0  0
    0.3280   -0.3950   -1.7890 H   0  0  0  0  0  0  0  0  0  0  0  0
   -1.3110    3.2750    0.4910 H   0  0  0  0  0  0  0  0  0  0  0  0
   -1.1290    5.3750   -0.8150 H   0  0  0  0  0  0  0  0  0  0  0  0
   -1.0120    5.7360   -3.7840 H   0  0  0  0  0  0  0  0  0  0  0  0
    0.5010    3.1760   -4.1250 H   0  0  0  0  0  0  0  0  0  0  0  0
    0.3190    1.0750   -2.8180 H   0  0  0  0  0  0  0  0  0  0  0  0
   -2.6170    1.6870   -1.8820 H   0  0  0  0  0  0  0  0  0  0  0  0
   -4.8360    0.6600   -2.2930 H   0  0  0  0  0  0  0  0  0  0  0  0
   -6.3820   -0.9470   -0.9660 H   0  0  0  0  0  0  0  0  0  0  0  0
   -3.8300   -2.5740    0.3490 H   0  0  0  0  0  0  0  0  0  0  0  0
   -1.6110   -1.5460    0.7610 H   0  0  0  0  0  0  0  0  0  0  0  0
  1 18  1  0  0  0  0
  1 19  1  0  0  0  0
  1 20  1  0  0  0  0
  1  2  1  0  0  0  0
  2  3  1  0  0  0  0
  3 21  1  0  0  0  0
  3 22  1  0  0  0  0
  3 23  1  0  0  0  0
  2  4  1  0  0  0  0
  4  5  2  0  0  0  0
  5 24  1  0  0  0  0
  5  6  1  0  0  0  0
  6 25  1  0  0  0  0
  6  7  2  0  0  0  0
  7  8  1  0  0  0  0
  8 26  1  0  0  0  0
  7  9  1  0  0  0  0
  9 27  1  0  0  0  0
  9 10  2  0  0  0  0
 10  4  1  0  0  0  0
 10 28  1  0  0  0  0
  2 11  1  0  0  0  0
 11 12  2  0  0  0  0
 12 29  1  0  0  0  0
 12 13  1  0  0  0  0
 13 30  1  0  0  0  0
 13 14  2  0  0  0  0
 14 15  1  0  0  0  0
 15 31  1  0  0  0  0
 14 16  1  0  0  0  0
 16 32  1  0  0  0  0
 16 17  2  0  0  0  0
 17 11  1  0  0  0  0
 17 33  1  0  0  0  0
M  END
>  <LOGBIO>
5.6400

>  <PRED_LOGBIO>
6.2100

>  <XV_RES>
-0.7120

>  <WHL_TMPL>
1

>  <ANCH>
18-19;27-28

$$$$
ROW76
  -MTS-   01071501583D 0   0.00000     0.00000     0

 31 33  0  0  0  0  0  0  0  0999 V2000
    1.3470    1.3140   -1.8830 C   0  0  0  0  0  0  0  0  0  0  0  0
    1.7030    0.7310   -0.5370 C   0  0  0  0  0  0  0  0  0  0  0  0
    3.0060    0.8600   -0.0410 C   0  0  0  0  0  0  0  0  0  0  0  0
    3.3370    0.3200    1.2070 C   0  0  0  0  0  0  0  0  0  0  0  0
    4.6120    0.4470    1.6920 O   0  0  0  0  0  0  0  0  0  0  0  0
    2.3650   -0.3490    1.9600 C   0  0  0  0  0  0  0  0  0  0  0  0
    1.0620   -0.4780    1.4650 C   0  0  0  0  0  0  0  0  0  0  0  0
    0.0200   -1.1820    2.2450 C   0  0  0  0  0  0  0  0  0  0  0  0
    0.2800   -1.6500    3.3130 O   0  0  0  0  0  0  0  0  0  0  0  0
   -1.2680   -1.2940    1.7240 O   0  0  0  0  0  0  0  0  0  0  0  0
   -1.6020   -0.7580    0.4830 C   0  0  0  0  0  0  0  0  0  0  0  0
   -2.9130   -0.9030    0.0120 C   0  0  0  0  0  0  0  0  0  0  0  0
   -3.9390   -1.6300    0.8480 C   0  0  0  0  0  0  0  0  0  0  0  0
   -3.2720   -0.3730   -1.2330 C   0  0  0  0  0  0  0  0  0  0  0  0
   -4.5460   -0.4940   -1.7220 O   0  0  0  0  0  0  0  0  0  0  0  0
   -2.3210    0.3020   -2.0070 C   0  0  0  0  0  0  0  0  0  0  0  0
   -1.0100    0.4460   -1.5370 C   0  0  0  0  0  0  0  0  0  0  0  0
   -0.6510   -0.0840   -0.2920 C   0  0  0  0  0  0  0  0  0  0  0  0
    0.7310    0.0620    0.2160 C   0  0  0  0  0  0  0  0  0  0  0  0
    1.4350    0.5440   -2.6470 H   0  0  0  0  0  0  0  0  0  0  0  0
    2.0240    2.1330   -2.1150 H   0  0  0  0  0  0  0  0  0  0  0  0
    0.3240    1.6840   -1.8590 H   0  0  0  0  0  0  0  0  0  0  0  0
    3.7560    1.3770   -0.6220 H   0  0  0  0  0  0  0  0  0  0  0  0
    4.8420    1.3800    1.8260 H   0  0  0  0  0  0  0  0  0  0  0  0
    3.1970   -1.7430    1.7140 H   0  0  0  0  0  0  0  0  0  0  0  0
   -4.6680   -2.1050    0.1950 H   0  0  0  0  0  0  0  0  0  0  0  0
   -4.4450   -0.9200    1.5000 H   0  0  0  0  0  0  0  0  0  0  0  0
   -3.4450   -2.3880    1.4510 H   0  0  0  0  0  0  0  0  0  0  0  0
   -5.1630   -0.3140   -0.9960 H   0  0  0  0  0  0  0  0  0  0  0  0
   -2.5980    0.7100   -2.9680 H   0  0  0  0  0  0  0  0  0  0  0  0
   -0.0340   -0.6520   -2.2750 H   0  0  0  0  0  0  0  0  0  0  0  0
  1 20  1  0  0  0  0
  1 21  1  0  0  0  0
  1 22  1  0  0  0  0
  1  2  1  0  0  0  0
  2  3  2  0  0  0  0
  3 23  1  0  0  0  0
  3  4  1  0  0  0  0
  4  5  1  0  0  0  0
  5 24  1  0  0  0  0
  4  6  2  0  0  0  0
  6 25  1  0  0  0  0
  6  7  1  0  0  0  0
  7  8  1  0  0  0  0
  8  9  2  0  0  0  0
  8 10  1  0  0  0  0
 10 11  1  0  0  0  0
 11 12  1  0  0  0  0
 12 13  1  0  0  0  0
 13 26  1  0  0  0  0
 13 27  1  0  0  0  0
 13 28  1  0  0  0  0
 12 14  2  0  0  0  0
 14 15  1  0  0  0  0
 15 29  1  0  0  0  0
 14 16  1  0  0  0  0
 16 30  1  0  0  0  0
 16 17  2  0  0  0  0
 17 31  1  0  0  0  0
 17 18  1  0  0  0  0
 18 11  2  0  0  0  0
 18 19  1  0  0  0  0
 19  2  1  0  0  0  0
 19  7  2  0  0  0  0
M  END
>  <LOGBIO>
6.2300

>  <PRED_LOGBIO>
6.1500

>  <XV_RES>
0.0890

>  <WHL_TMPL>
3

>  <ANCH>
8-13;30-31

$$$$
ROW77
  -MTS-   01071501583D 0   0.00000     0.00000     0

 30 32  0  0  0  0  0  0  0  0999 V2000
    6.2490   -5.4670   -3.8610 O   0  0  0  0  0  0  0  0  0  0  0  0
    5.6030   -4.4950   -3.1420 C   0  0  0  0  0  0  0  0  0  0  0  0
    6.2460   -3.8780   -2.0630 C   0  0  0  0  0  0  0  0  0  0  0  0
    5.5860   -2.8850   -1.3290 C   0  0  0  0  0  0  0  0  0  0  0  0
    4.2830   -2.5100   -1.6740 C   0  0  0  0  0  0  0  0  0  0  0  0
    3.6390   -3.1270   -2.7540 C   0  0  0  0  0  0  0  0  0  0  0  0
    4.2990   -4.1190   -3.4880 C   0  0  0  0  0  0  0  0  0  0  0  0
    3.5850   -1.4600   -0.8980 C   0  0  0  0  0  0  0  0  0  0  0  0
    2.8140   -1.8100    0.2170 C   0  0  0  0  0  0  0  0  0  0  0  0
    2.6930   -0.8970    1.2710 C   0  0  0  0  0  0  0  0  0  0  0  0
    1.9030   -1.2250    2.4420 C   0  0  0  0  0  0  0  0  0  0  0  0
    1.2700   -1.4870    3.3780 N   0  0  0  0  0  0  0  0  0  0  0  0
    3.3470    0.3370    1.1770 C   0  0  0  0  0  0  0  0  0  0  0  0
    3.2490    1.2750    2.2110 C   0  0  0  0  0  0  0  0  0  0  0  0
    3.9080    2.5060    2.1050 C   0  0  0  0  0  0  0  0  0  0  0  0
    3.8130    3.4240    3.1170 O   0  0  0  0  0  0  0  0  0  0  0  0
    4.6650    2.7980    0.9630 C   0  0  0  0  0  0  0  0  0  0  0  0
    4.7630    1.8600   -0.0710 C   0  0  0  0  0  0  0  0  0  0  0  0
    4.1040    0.6290    0.0360 C   0  0  0  0  0  0  0  0  0  0  0  0
    4.1970   -0.2690   -0.9540 N   0  0  0  0  0  0  0  0  0  0  0  0
    6.7430   -5.0810   -4.6010 H   0  0  0  0  0  0  0  0  0  0  0  0
    7.2520   -4.1680   -1.7970 H   0  0  0  0  0  0  0  0  0  0  0  0
    6.0830   -2.4090   -0.4960 H   0  0  0  0  0  0  0  0  0  0  0  0
    2.6340   -2.8370   -3.0200 H   0  0  0  0  0  0  0  0  0  0  0  0
    3.8030   -4.5950   -4.3200 H   0  0  0  0  0  0  0  0  0  0  0  0
    2.3200   -2.7690    0.2630 H   0  0  0  0  0  0  0  0  0  0  0  0
    2.6650    1.0500    3.0910 H   0  0  0  0  0  0  0  0  0  0  0  0
    3.9310    4.3260    2.7800 H   0  0  0  0  0  0  0  0  0  0  0  0
    5.1730    3.7470    0.8810 H   0  0  0  0  0  0  0  0  0  0  0  0
    5.3470    2.0850   -0.9510 H   0  0  0  0  0  0  0  0  0  0  0  0
  1 21  1  0  0  0  0
  1  2  1  0  0  0  0
  2  3  2  0  0  0  0
  3 22  1  0  0  0  0
  3  4  1  0  0  0  0
  4 23  1  0  0  0  0
  4  5  2  0  0  0  0
  5  6  1  0  0  0  0
  6 24  1  0  0  0  0
  6  7  2  0  0  0  0
  7  2  1  0  0  0  0
  7 25  1  0  0  0  0
  5  8  1  0  0  0  0
  8  9  2  0  0  0  0
  9 26  1  0  0  0  0
  9 10  1  0  0  0  0
 10 11  1  0  0  0  0
 11 12  3  0  0  0  0
 10 13  2  0  0  0  0
 13 14  1  0  0  0  0
 14 27  1  0  0  0  0
 14 15  2  0  0  0  0
 15 16  1  0  0  0  0
 16 28  1  0  0  0  0
 15 17  1  0  0  0  0
 17 29  1  0  0  0  0
 17 18  2  0  0  0  0
 18 30  1  0  0  0  0
 18 19  1  0  0  0  0
 19 13  1  0  0  0  0
 19 20  2  0  0  0  0
 20  8  1  0  0  0  0
M  END
>  <LOGBIO>
6.3400

>  <PRED_LOGBIO>
6.3300

>  <XV_RES>
0.0210

>  <WHL_TMPL>
3

>  <ANCH>
18-20;19-16

$$$$
ROW78
  -MTS-   01071501583D 0   0.00000     0.00000     0

 43 46  0  0  0  0  0  0  0  0999 V2000
    3.9710    1.5670    1.5080 C   0  0  0  0  0  0  0  0  0  0  0  0
    2.4950    1.8190    1.7000 C   0  0  0  0  0  0  0  0  0  0  0  0
    1.6360    1.0280    1.0430 C   0  0  0  0  0  0  0  0  0  0  0  0
    1.8100    0.0080   -0.0150 C   0  0  0  0  0  0  0  0  0  0  0  0
    2.9510   -0.7140   -0.3860 C   0  0  0  0  0  0  0  0  0  0  0  0
    2.8830   -1.6420   -1.4320 C   0  0  0  0  0  0  0  0  0  0  0  0
    1.6740   -1.8480   -2.1070 C   0  0  0  0  0  0  0  0  0  0  0  0
    1.6070   -2.7560   -3.1310 O   0  0  0  0  0  0  0  0  0  0  0  0
    0.5330   -1.1260   -1.7360 C   0  0  0  0  0  0  0  0  0  0  0  0
    0.6010   -0.1980   -0.6900 C   0  0  0  0  0  0  0  0  0  0  0  0
   -0.4570    0.7000   -0.0950 C   0  0  0  0  0  0  0  0  0  0  0  0
    0.1520    1.2490    1.2080 C   0  0  0  0  0  0  0  0  0  0  0  0
   -0.3340    0.3650    2.3560 C   0  0  0  0  0  0  0  0  0  0  0  0
   -0.1570    1.0980    3.6650 C   0  0  0  0  0  0  0  0  0  0  0  0
   -1.1880    1.9040    4.1600 C   0  0  0  0  0  0  0  0  0  0  0  0
   -1.0240    2.5840    5.3740 C   0  0  0  0  0  0  0  0  0  0  0  0
    0.1720    2.4560    6.0910 C   0  0  0  0  0  0  0  0  0  0  0  0
    0.3760    3.3000    7.5990 Cl  0  0  0  0  0  0  0  0  0  0  0  0
    1.2030    1.6490    5.5960 C   0  0  0  0  0  0  0  0  0  0  0  0
    1.0390    0.9700    4.3820 C   0  0  0  0  0  0  0  0  0  0  0  0
   -0.1920    2.7070    1.5620 C   0  0  0  0  0  0  0  0  0  0  0  0
    0.6190    3.1690    2.7880 C   0  0  0  0  0  0  0  0  0  0  0  0
    2.0970    2.9240    2.6020 C   0  0  0  0  0  0  0  0  0  0  0  0
    2.9370    3.6140    3.1770 O   0  0  0  0  0  0  0  0  0  0  0  0
    4.5080    1.8510    2.4100 H   0  0  0  0  0  0  0  0  0  0  0  0
    4.3340    2.1560    0.6690 H   0  0  0  0  0  0  0  0  0  0  0  0
    4.1350    0.5100    1.3070 H   0  0  0  0  0  0  0  0  0  0  0  0
    3.8830   -0.5550    0.1350 H   0  0  0  0  0  0  0  0  0  0  0  0
    3.7630   -2.1990   -1.7180 H   0  0  0  0  0  0  0  0  0  0  0  0
    2.4630   -2.8380   -3.5790 H   0  0  0  0  0  0  0  0  0  0  0  0
   -0.4000   -1.2850   -2.2570 H   0  0  0  0  0  0  0  0  0  0  0  0
   -1.3050    0.0740    0.1760 H   0  0  0  0  0  0  0  0  0  0  0  0
   -0.6470    1.5300   -0.7730 H   0  0  0  0  0  0  0  0  0  0  0  0
   -1.3860    0.1290    2.2120 H   0  0  0  0  0  0  0  0  0  0  0  0
    0.2450   -0.5560    2.3750 H   0  0  0  0  0  0  0  0  0  0  0  0
   -2.1100    2.0030    3.6070 H   0  0  0  0  0  0  0  0  0  0  0  0
   -1.8190    3.2060    5.7560 H   0  0  0  0  0  0  0  0  0  0  0  0
    2.1250    1.5500    6.1490 H   0  0  0  0  0  0  0  0  0  0  0  0
    1.8340    0.3470    4.0000 H   0  0  0  0  0  0  0  0  0  0  0  0
   -1.2380    2.7160    1.8610 H   0  0  0  0  0  0  0  0  0  0  0  0
    0.0770    3.3380    0.7170 H   0  0  0  0  0  0  0  0  0  0  0  0
    0.3060    2.5370    3.6170 H   0  0  0  0  0  0  0  0  0  0  0  0
    0.4600    4.2380    2.9150 H   0  0  0  0  0  0  0  0  0  0  0  0
  1 25  1  0  0  0  0
  1 26  1  0  0  0  0
  1 27  1  0  0  0  0
  1  2  1  0  0  0  0
  2  3  2  0  0  0  0
  3  4  1  0  0  0  0
  4  5  2  0  0  0  0
  5 28  1  0  0  0  0
  5  6  1  0  0  0  0
  6 29  1  0  0  0  0
  6  7  2  0  0  0  0
  7  8  1  0  0  0  0
  8 30  1  0  0  0  0
  7  9  1  0  0  0  0
  9 31  1  0  0  0  0
  9 10  2  0  0  0  0
 10  4  1  0  0  0  0
 10 11  1  0  0  0  0
 11 32  1  0  0  0  0
 11 33  1  0  0  0  0
 11 12  1  0  0  0  0
 12  3  1  0  0  0  0
 12 13  1  0  0  0  0
 13 34  1  0  0  0  0
 13 35  1  0  0  0  0
 13 14  1  0  0  0  0
 14 15  2  0  0  0  0
 15 36  1  0  0  0  0
 15 16  1  0  0  0  0
 16 37  1  0  0  0  0
 16 17  2  0  0  0  0
 17 18  1  0  0  0  0
 17 19  1  0  0  0  0
 19 38  1  0  0  0  0
 19 20  2  0  0  0  0
 20 14  1  0  0  0  0
 20 39  1  0  0  0  0
 12 21  1  0  0  0  0
 21 40  1  0  0  0  0
 21 41  1  0  0  0  0
 21 22  1  0  0  0  0
 22 42  1  0  0  0  0
 22 43  1  0  0  0  0
 22 23  1  0  0  0  0
 23  2  1  0  0  0  0
 23 24  2  0  0  0  0
M  END
>  <LOGBIO>
7.6600

>  <PRED_LOGBIO>
6.7100

>  <XV_RES>
1.3110

>  <WHL_TMPL>
1

>  <ANCH>
28-29;7-8

$$$$
ROW79
  -MTS-   01071501583D 0   0.00000     0.00000     0

 37 40  0  0  0  0  0  0  0  0999 V2000
    3.0440   -4.0530   -2.0750 O   0  0  0  0  0  0  0  0  0  0  0  0
    2.3530   -3.8770   -3.0330 C   0  0  0  0  0  0  0  0  0  0  0  0
    1.6070   -2.7560   -3.1310 O   0  0  0  0  0  0  0  0  0  0  0  0
    1.6740   -1.8480   -2.1070 C   0  0  0  0  0  0  0  0  0  0  0  0
    2.8830   -1.6420   -1.4320 C   0  0  0  0  0  0  0  0  0  0  0  0
    2.9510   -0.7140   -0.3860 C   0  0  0  0  0  0  0  0  0  0  0  0
    1.8100    0.0080   -0.0150 C   0  0  0  0  0  0  0  0  0  0  0  0
    1.8540    0.9950    1.0870 C   0  0  0  0  0  0  0  0  0  0  0  0
    0.7520    1.6770    1.4280 C   0  0  0  0  0  0  0  0  0  0  0  0
   -0.5160    1.4430    0.7010 C   0  0  0  0  0  0  0  0  0  0  0  0
   -1.5030    2.0460    0.9980 O   0  0  0  0  0  0  0  0  0  0  0  0
   -0.5440    0.5110   -0.3350 O   0  0  0  0  0  0  0  0  0  0  0  0
    0.6010   -0.1980   -0.6900 C   0  0  0  0  0  0  0  0  0  0  0  0
    0.5330   -1.1260   -1.7360 C   0  0  0  0  0  0  0  0  0  0  0  0
    3.1210    1.2300    1.8150 C   0  0  0  0  0  0  0  0  0  0  0  0
    4.0130    2.2120    1.3690 C   0  0  0  0  0  0  0  0  0  0  0  0
    5.2110    2.4340    2.0580 C   0  0  0  0  0  0  0  0  0  0  0  0
    5.5170    1.6750    3.1940 C   0  0  0  0  0  0  0  0  0  0  0  0
    4.6240    0.6930    3.6400 C   0  0  0  0  0  0  0  0  0  0  0  0
    3.4260    0.4710    2.9510 C   0  0  0  0  0  0  0  0  0  0  0  0
    2.3140   -4.8870   -4.1140 C   0  0  0  0  0  0  0  0  0  0  0  0
    3.1510   -4.9150   -5.2270 O   0  0  0  0  0  0  0  0  0  0  0  0
    2.8070   -6.0140   -6.0100 C   0  0  0  0  0  0  0  0  0  0  0  0
    1.7920   -6.6630   -5.4220 C   0  0  0  0  0  0  0  0  0  0  0  0
    1.4690   -5.9250   -4.1810 C   0  0  0  0  0  0  0  0  0  0  0  0
    3.7630   -2.1990   -1.7180 H   0  0  0  0  0  0  0  0  0  0  0  0
    3.8830   -0.5550    0.1350 H   0  0  0  0  0  0  0  0  0  0  0  0
    0.7880    2.3960    2.2330 H   0  0  0  0  0  0  0  0  0  0  0  0
   -0.4000   -1.2850   -2.2570 H   0  0  0  0  0  0  0  0  0  0  0  0
    3.7770    2.7970    0.4930 H   0  0  0  0  0  0  0  0  0  0  0  0
    5.9000    3.1910    1.7130 H   0  0  0  0  0  0  0  0  0  0  0  0
    6.4410    1.8460    3.7250 H   0  0  0  0  0  0  0  0  0  0  0  0
    4.8600    0.1080    4.5170 H   0  0  0  0  0  0  0  0  0  0  0  0
    2.7380   -0.2860    3.2960 H   0  0  0  0  0  0  0  0  0  0  0  0
    3.2800   -6.2980   -6.9390 H   0  0  0  0  0  0  0  0  0  0  0  0
    1.3020   -7.5540   -5.7860 H   0  0  0  0  0  0  0  0  0  0  0  0
    0.7000   -6.1750   -3.4650 H   0  0  0  0  0  0  0  0  0  0  0  0
  1  2  2  0  0  0  0
  2  3  1  0  0  0  0
  3  4  1  0  0  0  0
  4  5  1  0  0  0  0
  5 26  1  0  0  0  0
  5  6  2  0  0  0  0
  6 27  1  0  0  0  0
  6  7  1  0  0  0  0
  7  8  1  0  0  0  0
  8  9  2  0  0  0  0
  9 28  1  0  0  0  0
  9 10  1  0  0  0  0
 10 11  2  0  0  0  0
 10 12  1  0  0  0  0
 12 13  1  0  0  0  0
 13  7  2  0  0  0  0
 13 14  1  0  0  0  0
 14  4  2  0  0  0  0
 14 29  1  0  0  0  0
  8 15  1  0  0  0  0
 15 16  2  0  0  0  0
 16 30  1  0  0  0  0
 16 17  1  0  0  0  0
 17 31  1  0  0  0  0
 17 18  2  0  0  0  0
 18 32  1  0  0  0  0
 18 19  1  0  0  0  0
 19 33  1  0  0  0  0
 19 20  2  0  0  0  0
 20 15  1  0  0  0  0
 20 34  1  0  0  0  0
  2 21  1  0  0  0  0
 21 22  1  0  0  0  0
 22 23  1  0  0  0  0
 23 35  1  0  0  0  0
 23 24  2  0  0  0  0
 24 36  1  0  0  0  0
 24 25  1  0  0  0  0
 25 21  2  0  0  0  0
 25 37  1  0  0  0  0
M  END
>  <LOGBIO>
5.6300

>  <PRED_LOGBIO>
5.6300

>  <XV_RES>
-0.2040

>  <WHL_TMPL>
1

>  <ANCH>
28-29;9-7

$$$$
ROW80
  -MTS-   01071501583D 0   0.00000     0.00000     0

 39 41  0  0  0  0  0  0  0  0999 V2000
   -3.8700   -0.4490    3.6230 C   0  0  0  0  0  0  0  0  0  0  0  0
   -2.3460   -0.4840    3.5640 C   0  0  0  0  0  0  0  0  0  0  0  0
   -1.8600    0.4000    2.4150 C   0  0  0  0  0  0  0  0  0  0  0  0
   -0.3340    0.3650    2.3560 C   0  0  0  0  0  0  0  0  0  0  0  0
    0.1520    1.2490    1.2080 C   0  0  0  0  0  0  0  0  0  0  0  0
   -0.1920    2.7070    1.5620 C   0  0  0  0  0  0  0  0  0  0  0  0
    0.6190    3.1690    2.7880 C   0  0  0  0  0  0  0  0  0  0  0  0
    2.0970    2.9240    2.6020 C   0  0  0  0  0  0  0  0  0  0  0  0
    2.9370    3.6140    3.1770 O   0  0  0  0  0  0  0  0  0  0  0  0
    2.4950    1.8190    1.7000 C   0  0  0  0  0  0  0  0  0  0  0  0
    1.6360    1.0280    1.0430 C   0  0  0  0  0  0  0  0  0  0  0  0
    1.8100    0.0080   -0.0150 C   0  0  0  0  0  0  0  0  0  0  0  0
    2.9510   -0.7140   -0.3860 C   0  0  0  0  0  0  0  0  0  0  0  0
    2.8830   -1.6420   -1.4320 C   0  0  0  0  0  0  0  0  0  0  0  0
    1.6740   -1.8480   -2.1070 C   0  0  0  0  0  0  0  0  0  0  0  0
    1.6070   -2.7560   -3.1310 O   0  0  0  0  0  0  0  0  0  0  0  0
    0.5330   -1.1260   -1.7360 C   0  0  0  0  0  0  0  0  0  0  0  0
    0.6010   -0.1980   -0.6900 C   0  0  0  0  0  0  0  0  0  0  0  0
   -0.4570    0.7000   -0.0950 C   0  0  0  0  0  0  0  0  0  0  0  0
    4.5280    1.4710    1.4360 I   0  0  0  0  0  0  0  0  0  0  0  0
   -4.2780   -0.8180    2.6840 H   0  0  0  0  0  0  0  0  0  0  0  0
   -4.2160   -1.0780    4.4400 H   0  0  0  0  0  0  0  0  0  0  0  0
   -4.2040    0.5740    3.7860 H   0  0  0  0  0  0  0  0  0  0  0  0
   -2.0130   -1.5060    3.4000 H   0  0  0  0  0  0  0  0  0  0  0  0
   -1.9380   -0.1150    4.5020 H   0  0  0  0  0  0  0  0  0  0  0  0
   -2.1940    1.4230    2.5790 H   0  0  0  0  0  0  0  0  0  0  0  0
   -2.2680    0.0310    1.4770 H   0  0  0  0  0  0  0  0  0  0  0  0
    0.0000   -0.6580    2.1930 H   0  0  0  0  0  0  0  0  0  0  0  0
    0.0740    0.7340    3.2950 H   0  0  0  0  0  0  0  0  0  0  0  0
   -1.2380    2.7160    1.8610 H   0  0  0  0  0  0  0  0  0  0  0  0
    0.0770    3.3380    0.7170 H   0  0  0  0  0  0  0  0  0  0  0  0
    0.3060    2.5370    3.6170 H   0  0  0  0  0  0  0  0  0  0  0  0
    0.4600    4.2380    2.9150 H   0  0  0  0  0  0  0  0  0  0  0  0
    3.8830   -0.5550    0.1350 H   0  0  0  0  0  0  0  0  0  0  0  0
    3.7630   -2.1990   -1.7180 H   0  0  0  0  0  0  0  0  0  0  0  0
    1.0970   -2.4020   -3.8770 H   0  0  0  0  0  0  0  0  0  0  0  0
   -0.4000   -1.2850   -2.2570 H   0  0  0  0  0  0  0  0  0  0  0  0
   -0.5960    1.5390   -0.7730 H   0  0  0  0  0  0  0  0  0  0  0  0
   -1.3360    0.1060    0.1490 H   0  0  0  0  0  0  0  0  0  0  0  0
  1 21  1  0  0  0  0
  1 22  1  0  0  0  0
  1 23  1  0  0  0  0
  1  2  1  0  0  0  0
  2 24  1  0  0  0  0
  2 25  1  0  0  0  0
  2  3  1  0  0  0  0
  3 26  1  0  0  0  0
  3 27  1  0  0  0  0
  3  4  1  0  0  0  0
  4 28  1  0  0  0  0
  4 29  1  0  0  0  0
  4  5  1  0  0  0  0
  5  6  1  0  0  0  0
  6 30  1  0  0  0  0
  6 31  1  0  0  0  0
  6  7  1  0  0  0  0
  7 32  1  0  0  0  0
  7 33  1  0  0  0  0
  7  8  1  0  0  0  0
  8  9  2  0  0  0  0
  8 10  1  0  0  0  0
 10 11  2  0  0  0  0
 11  5  1  0  0  0  0
 11 12  1  0  0  0  0
 12 13  2  0  0  0  0
 13 34  1  0  0  0  0
 13 14  1  0  0  0  0
 14 35  1  0  0  0  0
 14 15  2  0  0  0  0
 15 16  1  0  0  0  0
 16 36  1  0  0  0  0
 15 17  1  0  0  0  0
 17 37  1  0  0  0  0
 17 18  2  0  0  0  0
 18 12  1  0  0  0  0
 18 19  1  0  0  0  0
 19  5  1  0  0  0  0
 19 38  1  0  0  0  0
 19 39  1  0  0  0  0
 10 20  1  0  0  0  0
M  END
>  <LOGBIO>
6.9100

>  <PRED_LOGBIO>
6.3300

>  <XV_RES>
0.6780

>  <WHL_TMPL>
1

>  <ANCH>
28-29;25-26

$$$$
ROW81
  -MTS-   01071501583D 0   0.00000     0.00000     0

 58 61  0  0  0  0  0  0  0  0999 V2000
    7.2590   -2.5420   -1.6480 C   0  0  0  0  0  0  0  0  0  0  0  0
    6.3370   -3.0960   -0.5870 C   0  0  0  0  0  0  0  0  0  0  0  0
    5.3580   -2.3310   -0.0860 C   0  0  0  0  0  0  0  0  0  0  0  0
    5.1770   -0.9160   -0.5800 C   0  0  0  0  0  0  0  0  0  0  0  0
    4.0140   -0.2760    0.1400 C   0  0  0  0  0  0  0  0  0  0  0  0
    2.7220   -0.3770   -0.3890 C   0  0  0  0  0  0  0  0  0  0  0  0
    2.5120   -1.0570   -1.5600 O   0  0  0  0  0  0  0  0  0  0  0  0
    1.6440    0.2160    0.2780 C   0  0  0  0  0  0  0  0  0  0  0  0
    0.2730    0.1180   -0.2680 C   0  0  0  0  0  0  0  0  0  0  0  0
    0.0380   -0.4830   -1.3150 O   0  0  0  0  0  0  0  0  0  0  0  0
   -0.8020    0.7760    0.5070 C   0  0  0  0  0  0  0  0  0  0  0  0
   -0.5090    1.4210    1.6450 C   0  0  0  0  0  0  0  0  0  0  0  0
    0.7890    1.5030    2.1430 O   0  0  0  0  0  0  0  0  0  0  0  0
    1.8580    0.9110    1.4750 C   0  0  0  0  0  0  0  0  0  0  0  0
    3.1500    1.0120    2.0040 C   0  0  0  0  0  0  0  0  0  0  0  0
    3.7150    1.6710    3.2390 C   0  0  0  0  0  0  0  0  0  0  0  0
    5.2230    1.6860    2.9310 C   0  0  0  0  0  0  0  0  0  0  0  0
    5.4110    0.6200    1.9970 O   0  0  0  0  0  0  0  0  0  0  0  0
    4.2280    0.4190    1.3360 C   0  0  0  0  0  0  0  0  0  0  0  0
    5.9660    1.3190    4.2150 C   0  0  0  0  0  0  0  0  0  0  0  0
    7.4650    1.5250    4.0120 C   0  0  0  0  0  0  0  0  0  0  0  0
    5.4800    2.2080    5.3560 C   0  0  0  0  0  0  0  0  0  0  0  0
    5.7130   -0.0510    4.5370 O   0  0  0  0  0  0  0  0  0  0  0  0
   -2.2010    0.7220    0.0260 C   0  0  0  0  0  0  0  0  0  0  0  0
   -2.8410   -0.5130   -0.1270 C   0  0  0  0  0  0  0  0  0  0  0  0
   -4.1640   -0.5640   -0.5820 C   0  0  0  0  0  0  0  0  0  0  0  0
   -4.8470    0.6200   -0.8840 C   0  0  0  0  0  0  0  0  0  0  0  0
   -6.1420    0.5700   -1.3290 O   0  0  0  0  0  0  0  0  0  0  0  0
   -4.2070    1.8560   -0.7300 C   0  0  0  0  0  0  0  0  0  0  0  0
   -4.8750    3.0150   -1.0260 O   0  0  0  0  0  0  0  0  0  0  0  0
   -2.8840    1.9070   -0.2750 C   0  0  0  0  0  0  0  0  0  0  0  0
    6.5180   -4.5110   -0.0930 C   0  0  0  0  0  0  0  0  0  0  0  0
    7.7800   -1.6710   -1.2560 H   0  0  0  0  0  0  0  0  0  0  0  0
    7.9840   -3.3030   -1.9300 H   0  0  0  0  0  0  0  0  0  0  0  0
    6.6770   -2.2550   -2.5210 H   0  0  0  0  0  0  0  0  0  0  0  0
    4.6980   -2.7260    0.6730 H   0  0  0  0  0  0  0  0  0  0  0  0
    6.0820   -0.3450   -0.3860 H   0  0  0  0  0  0  0  0  0  0  0  0
    4.9790   -0.9280   -1.6500 H   0  0  0  0  0  0  0  0  0  0  0  0
    2.3280   -1.9940   -1.3900 H   0  0  0  0  0  0  0  0  0  0  0  0
   -1.3090    1.8950    2.1950 H   0  0  0  0  0  0  0  0  0  0  0  0
    3.5450    1.0110    4.0870 H   0  0  0  0  0  0  0  0  0  0  0  0
    3.3510    2.6940    3.3090 H   0  0  0  0  0  0  0  0  0  0  0  0
    5.5410    2.6530    2.5470 H   0  0  0  0  0  0  0  0  0  0  0  0
    7.6580    2.5670    3.7670 H   0  0  0  0  0  0  0  0  0  0  0  0
    7.9940    1.2630    4.9260 H   0  0  0  0  0  0  0  0  0  0  0  0
    7.8110    0.8910    3.1990 H   0  0  0  0  0  0  0  0  0  0  0  0
    5.6730    3.2500    5.1110 H   0  0  0  0  0  0  0  0  0  0  0  0
    6.0090    1.9460    6.2700 H   0  0  0  0  0  0  0  0  0  0  0  0
    4.4120    2.0610    5.5010 H   0  0  0  0  0  0  0  0  0  0  0  0
    6.1750   -0.3080    5.3500 H   0  0  0  0  0  0  0  0  0  0  0  0
   -2.3150   -1.4270    0.1060 H   0  0  0  0  0  0  0  0  0  0  0  0
   -4.6580   -1.5170   -0.7000 H   0  0  0  0  0  0  0  0  0  0  0  0
   -6.1740    0.5100   -2.2970 H   0  0  0  0  0  0  0  0  0  0  0  0
   -4.7480    3.2610   -1.9550 H   0  0  0  0  0  0  0  0  0  0  0  0
   -2.3900    2.8600   -0.1570 H   0  0  0  0  0  0  0  0  0  0  0  0
    5.6130   -5.0820   -0.2870 H   0  0  0  0  0  0  0  0  0  0  0  0
    7.3560   -4.9720   -0.6120 H   0  0  0  0  0  0  0  0  0  0  0  0
    6.7160   -4.4980    0.9770 H   0  0  0  0  0  0  0  0  0  0  0  0
  1 33  1  0  0  0  0
  1 34  1  0  0  0  0
  1 35  1  0  0  0  0
  1  2  1  0  0  0  0
  2  3  2  0  0  0  0
  3 36  1  0  0  0  0
  3  4  1  0  0  0  0
  4 37  1  0  0  0  0
  4 38  1  0  0  0  0
  4  5  1  0  0  0  0
  5  6  2  0  0  0  0
  6  7  1  0  0  0  0
  7 39  1  0  0  0  0
  6  8  1  0  0  0  0
  8  9  1  0  0  0  0
  9 10  2  0  0  0  0
  9 11  1  0  0  0  0
 11 12  2  0  0  0  0
 12 40  1  0  0  0  0
 12 13  1  0  0  0  0
 13 14  1  0  0  0  0
 14  8  2  0  0  0  0
 14 15  1  0  0  0  0
 15 16  1  0  0  0  0
 16 41  1  0  0  0  0
 16 42  1  0  0  0  0
 16 17  1  0  0  0  0
 17 43  1  0  0  0  0
 17 18  1  0  0  0  0
 18 19  1  0  0  0  0
 19  5  1  0  0  0  0
 19 15  2  0  0  0  0
 17 20  1  0  0  0  0
 20 21  1  0  0  0  0
 21 44  1  0  0  0  0
 21 45  1  0  0  0  0
 21 46  1  0  0  0  0
 20 22  1  0  0  0  0
 22 47  1  0  0  0  0
 22 48  1  0  0  0  0
 22 49  1  0  0  0  0
 20 23  1  0  0  0  0
 23 50  1  0  0  0  0
 11 24  1  0  0  0  0
 24 25  2  0  0  0  0
 25 51  1  0  0  0  0
 25 26  1  0  0  0  0
 26 52  1  0  0  0  0
 26 27  2  0  0  0  0
 27 28  1  0  0  0  0
 28 53  1  0  0  0  0
 27 29  1  0  0  0  0
 29 30  1  0  0  0  0
 30 54  1  0  0  0  0
 29 31  2  0  0  0  0
 31 24  1  0  0  0  0
 31 55  1  0  0  0  0
  2 32  1  0  0  0  0
 32 56  1  0  0  0  0
 32 57  1  0  0  0  0
 32 58  1  0  0  0  0
M  END
>  <LOGBIO>
4.8900

>  <PRED_LOGBIO>
5.3200

>  <XV_RES>
-0.6550

>  <WHL_TMPL>
1

>  <ANCH>
1-3;29-30

$$$$
ROW82
  -MTS-   01071501583D 0   0.00000     0.00000     0

 70 75  0  0  1  0  0  0  0  0999 V2000
    1.6070   -2.7560   -3.1310 O   0  0  0  0  0  0  0  0  0  0  0  0
    1.6730   -1.8480   -2.1070 C   0  0  0  0  0  0  0  0  0  0  0  0
    2.8820   -1.6420   -1.4320 C   0  0  0  0  0  0  0  0  0  0  0  0
    2.9510   -0.7140   -0.3860 C   0  0  0  0  0  0  0  0  0  0  0  0
    1.8100    0.0080   -0.0150 C   0  0  0  0  0  0  0  0  0  0  0  0
    1.9810    0.9650    1.1010 C   0  0  0  0  0  0  0  0  0  0  0  0
    1.3470    2.1350    1.2600 C   0  0  0  0  0  0  0  0  0  0  0  0
    0.2690    2.7170    0.3770 C   0  0  0  0  0  0  0  0  0  0  0  0
   -0.5400    1.8390   -0.5940 C   0  0  0  0  0  0  0  0  0  0  0  0
   -0.6020    0.4170   -0.4600 O   0  0  0  0  0  0  0  0  0  0  0  0
    0.6010   -0.1980   -0.6900 C   0  0  0  0  0  0  0  0  0  0  0  0
    0.5330   -1.1260   -1.7360 C   0  0  0  0  0  0  0  0  0  0  0  0
    1.6870    2.9670    2.4360 C   0  0  0  0  0  0  0  0  0  0  0  0
    0.8360    3.9790    2.8950 C   0  0  0  0  0  0  0  0  0  0  0  0
    1.1600    4.6930    4.0550 C   0  0  0  0  0  0  0  0  0  0  0  0
    2.3350    4.3950    4.7550 C   0  0  0  0  0  0  0  0  0  0  0  0
    2.6520    5.0930    5.8900 O   0  0  0  0  0  0  0  0  0  0  0  0
    3.1870    3.3830    4.2960 C   0  0  0  0  0  0  0  0  0  0  0  0
    2.8630    2.6690    3.1360 C   0  0  0  0  0  0  0  0  0  0  0  0
    3.7160    1.7240    2.6290 O   0  0  0  0  0  0  0  0  0  0  0  0
    3.0040    0.5830    2.1440 C   0  0  1  0  0  0  0  0  0  0  0  0
    2.4710    0.0970    3.4710 C   0  0  0  0  0  0  0  0  0  0  0  0
    2.7810    0.7910    4.6460 C   0  0  0  0  0  0  0  0  0  0  0  0
    2.2880    0.3410    5.8760 C   0  0  0  0  0  0  0  0  0  0  0  0
    1.4840   -0.8050    5.9310 C   0  0  0  0  0  0  0  0  0  0  0  0
    1.0020   -1.2460    7.1350 O   0  0  0  0  0  0  0  0  0  0  0  0
    1.7950   -2.1770    7.8760 C   0  0  0  0  0  0  0  0  0  0  0  0
    1.0770   -2.5350    9.1770 C   0  0  0  0  0  0  0  0  0  0  0  0
    1.9250   -3.5300    9.9690 C   0  0  0  0  0  0  0  0  0  0  0  0
    1.2340   -3.8740   11.2200 N   0  0  0  0  0  0  0  0  0  0  0  0
    0.3680   -5.0410   10.9960 C   0  0  0  0  0  0  0  0  0  0  0  0
   -0.4000   -5.4140   12.2780 C   0  0  0  0  0  0  0  0  0  0  0  0
    0.5590   -5.6310   13.4630 C   0  0  0  0  0  0  0  0  0  0  0  0
    1.5420   -4.4540   13.6120 C   0  0  0  0  0  0  0  0  0  0  0  0
    2.2270   -4.1230   12.2750 C   0  0  0  0  0  0  0  0  0  0  0  0
    1.1750   -1.4990    4.7560 C   0  0  0  0  0  0  0  0  0  0  0  0
    1.6680   -1.0490    3.5260 C   0  0  0  0  0  0  0  0  0  0  0  0
    2.2750   -2.5660   -3.8080 H   0  0  0  0  0  0  0  0  0  0  0  0
    3.7620   -2.1990   -1.7180 H   0  0  0  0  0  0  0  0  0  0  0  0
    3.8830   -0.5550    0.1350 H   0  0  0  0  0  0  0  0  0  0  0  0
    0.8020    3.4090   -0.2710 H   0  0  0  0  0  0  0  0  0  0  0  0
   -0.4520    3.1990    1.0350 H   0  0  0  0  0  0  0  0  0  0  0  0
   -0.0540    1.9920   -1.5550 H   0  0  0  0  0  0  0  0  0  0  0  0
   -1.5610    2.2140   -0.5650 H   0  0  0  0  0  0  0  0  0  0  0  0
   -0.4000   -1.2850   -2.2570 H   0  0  0  0  0  0  0  0  0  0  0  0
   -0.0700    4.2080    2.3550 H   0  0  0  0  0  0  0  0  0  0  0  0
    0.5030    5.4730    4.4100 H   0  0  0  0  0  0  0  0  0  0  0  0
    3.1840    5.8770    5.6790 H   0  0  0  0  0  0  0  0  0  0  0  0
    4.0930    3.1530    4.8360 H   0  0  0  0  0  0  0  0  0  0  0  0
    3.5380    1.5030    2.3710 H   0  0  0  0  0  0  0  0  0  0  0  0
    3.4010    1.6750    4.6040 H   0  0  0  0  0  0  0  0  0  0  0  0
    2.5270    0.8770    6.7830 H   0  0  0  0  0  0  0  0  0  0  0  0
    1.9440   -3.0770    7.2840 H   0  0  0  0  0  0  0  0  0  0  0  0
    2.7590   -1.7290    8.1050 H   0  0  0  0  0  0  0  0  0  0  0  0
    0.9280   -1.6340    9.7680 H   0  0  0  0  0  0  0  0  0  0  0  0
    0.1120   -2.9820    8.9470 H   0  0  0  0  0  0  0  0  0  0  0  0
    2.0740   -4.4300    9.3770 H   0  0  0  0  0  0  0  0  0  0  0  0
    2.8900   -3.0820   10.1980 H   0  0  0  0  0  0  0  0  0  0  0  0
    0.9740   -5.8870   10.6780 H   0  0  0  0  0  0  0  0  0  0  0  0
   -0.3490   -4.8150   10.2100 H   0  0  0  0  0  0  0  0  0  0  0  0
   -1.1030   -4.6210   12.5230 H   0  0  0  0  0  0  0  0  0  0  0  0
   -0.9730   -6.3230   12.1060 H   0  0  0  0  0  0  0  0  0  0  0  0
    1.1190   -6.5520   13.3130 H   0  0  0  0  0  0  0  0  0  0  0  0
   -0.0160   -5.7400   14.3800 H   0  0  0  0  0  0  0  0  0  0  0  0
    1.0060   -3.5780   13.9710 H   0  0  0  0  0  0  0  0  0  0  0  0
    2.2970   -4.7040   14.3540 H   0  0  0  0  0  0  0  0  0  0  0  0
    2.8690   -4.9510   11.9810 H   0  0  0  0  0  0  0  0  0  0  0  0
    2.8520   -3.2410   12.3960 H   0  0  0  0  0  0  0  0  0  0  0  0
    0.5550   -2.3830    4.7980 H   0  0  0  0  0  0  0  0  0  0  0  0
    1.4290   -1.5840    2.6190 H   0  0  0  0  0  0  0  0  0  0  0  0
  1 38  1  0  0  0  0
  1  2  1  0  0  0  0
  2  3  2  0  0  0  0
  3 39  1  0  0  0  0
  3  4  1  0  0  0  0
  4 40  1  0  0  0  0
  4  5  2  0  0  0  0
  5  6  1  0  0  0  0
  6  7  2  0  0  0  0
  7  8  1  0  0  0  0
  8 41  1  0  0  0  0
  8 42  1  0  0  0  0
  8  9  1  0  0  0  0
  9 43  1  0  0  0  0
  9 44  1  0  0  0  0
  9 10  1  0  0  0  0
 10 11  1  0  0  0  0
 11  5  1  0  0  0  0
 11 12  2  0  0  0  0
 12  2  1  0  0  0  0
 12 45  1  0  0  0  0
  7 13  1  0  0  0  0
 13 14  1  0  0  0  0
 14 46  1  0  0  0  0
 14 15  2  0  0  0  0
 15 47  1  0  0  0  0
 15 16  1  0  0  0  0
 16 17  1  0  0  0  0
 17 48  1  0  0  0  0
 16 18  2  0  0  0  0
 18 49  1  0  0  0  0
 18 19  1  0  0  0  0
 19 13  2  0  0  0  0
 19 20  1  0  0  0  0
 20 21  1  0  0  0  0
 21  6  1  0  0  0  0
 21 50  1  0  0  0  0
 21 22  1  0  0  0  0
 22 23  2  0  0  0  0
 23 51  1  0  0  0  0
 23 24  1  0  0  0  0
 24 52  1  0  0  0  0
 24 25  2  0  0  0  0
 25 26  1  0  0  0  0
 26 27  1  0  0  0  0
 27 53  1  0  0  0  0
[truncated: 4,081,858 more chars]
