# Supplementary material for: Template CoMFA Generates Single 3D-QSAR Models that, for Twelve of Twelve Biological Targets, Predict All ChEMBL-Tabulated Affinities
Source: PLoS One. 2015 Jun 12;10(6):e0129307. doi: 10.1371/journal.pone.0129307 (PMC4466312; doi:10.1371/journal.pone.0129307)
Supplement: S9 Text — The zip file contains, in. sdf format, the aligned structures, from the A, B, C, D, and F protocols, of all templates and training sets for the factor Xa target. The content of each file is evident from its name. (ZIP) [file pone.0129307.s010.zip › facXa_F_trng.sdf]

ROW1
  -MTS-   01071502363D 0   0.00000     0.00000     0

 60 63  0  0  1  0  0  0  0  0999 V2000
  -11.4900    7.5730   -5.8630 C   0  0  0  0  0  0  0  0  0  0  0  0
  -11.4590    9.0020   -5.8210 O   0  0  0  0  0  0  0  0  0  0  0  0
  -12.5880    9.6580   -5.4050 C   0  0  0  0  0  0  0  0  0  0  0  0
  -13.5620   10.0350   -6.3370 C   0  0  0  0  0  0  0  0  0  0  0  0
  -14.7150   10.7050   -5.9110 C   0  0  0  0  0  0  0  0  0  0  0  0
  -14.8940   10.9980   -4.5540 C   0  0  0  0  0  0  0  0  0  0  0  0
  -13.9200   10.6210   -3.6220 C   0  0  0  0  0  0  0  0  0  0  0  0
  -12.7670    9.9510   -4.0480 C   0  0  0  0  0  0  0  0  0  0  0  0
  -11.7370    9.5520   -3.0620 C   0  0  0  0  0  0  0  0  0  0  0  0
  -11.0970   10.5260   -2.2860 C   0  0  0  0  0  0  0  0  0  0  0  0
  -10.1230   10.1490   -1.3540 C   0  0  0  0  0  0  0  0  0  0  0  0
   -9.7880    8.7980   -1.1990 C   0  0  0  0  0  0  0  0  0  0  0  0
  -10.4270    7.8250   -1.9750 C   0  0  0  0  0  0  0  0  0  0  0  0
  -11.4020    8.2020   -2.9070 C   0  0  0  0  0  0  0  0  0  0  0  0
   -8.5070    8.3020    0.0260 S   0  0  0  0  0  0  0  0  0  0  0  0
   -8.7990    6.9910    0.5170 O   0  0  0  0  0  0  0  0  0  0  0  0
   -8.5050    9.2290    1.1150 O   0  0  0  0  0  0  0  0  0  0  0  0
   -6.9350    8.3020   -0.7420 N   0  0  0  0  0  0  0  0  0  0  0  0
   -5.7390    7.9380    0.0320 C   0  0  1  0  0  0  0  0  0  0  0  0
   -4.6380    7.5470   -0.9710 C   0  0  0  0  0  0  0  0  0  0  0  0
   -4.1040    6.2370   -0.3620 C   0  0  0  0  0  0  0  0  0  0  0  0
   -5.1370    5.7510    0.5650 N   0  0  0  0  0  0  0  0  0  0  0  0
   -5.1480    4.4060    1.1570 C   0  0  0  0  0  0  0  0  0  0  0  0
   -6.1720    3.5520    0.4490 C   0  0  0  0  0  0  0  0  0  0  0  0
   -7.4920    3.5110    0.9130 C   0  0  0  0  0  0  0  0  0  0  0  0
   -8.4410    2.7200    0.2560 C   0  0  0  0  0  0  0  0  0  0  0  0
   -8.0700    1.9680   -0.8660 C   0  0  0  0  0  0  0  0  0  0  0  0
   -6.7500    2.0090   -1.3300 C   0  0  0  0  0  0  0  0  0  0  0  0
   -5.8010    2.8010   -0.6730 C   0  0  0  0  0  0  0  0  0  0  0  0
   -6.3590    1.2150   -2.5160 C   0  0  0  0  0  0  0  0  0  0  0  0
   -5.2090    0.5650   -2.5250 N   0  0  0  0  0  0  0  0  0  0  0  0
   -7.1890    1.1530   -3.6040 N   0  0  0  0  0  0  0  0  0  0  0  0
   -6.0600    6.6790    0.8010 C   0  0  0  0  0  0  0  0  0  0  0  0
   -7.0330    6.5330    1.5390 O   0  0  0  0  0  0  0  0  0  0  0  0
  -12.2730    7.2470   -6.5440 H   0  0  0  0  0  0  0  0  0  0  0  0
  -10.5290    7.2000   -6.2110 H   0  0  0  0  0  0  0  0  0  0  0  0
  -11.6900    7.1850   -4.8660 H   0  0  0  0  0  0  0  0  0  0  0  0
  -13.4240    9.8090   -7.3840 H   0  0  0  0  0  0  0  0  0  0  0  0
  -15.4670   10.9960   -6.6300 H   0  0  0  0  0  0  0  0  0  0  0  0
  -15.7840   11.5150   -4.2260 H   0  0  0  0  0  0  0  0  0  0  0  0
  -14.0580   10.8470   -2.5750 H   0  0  0  0  0  0  0  0  0  0  0  0
  -11.3550   11.5670   -2.4050 H   0  0  0  0  0  0  0  0  0  0  0  0
   -9.6290   10.8990   -0.7550 H   0  0  0  0  0  0  0  0  0  0  0  0
  -10.1690    6.7830   -1.8560 H   0  0  0  0  0  0  0  0  0  0  0  0
  -11.8950    7.4510   -3.5060 H   0  0  0  0  0  0  0  0  0  0  0  0
   -6.8490    8.5510   -1.7170 H   0  0  0  0  0  0  0  0  0  0  0  0
   -5.4100    8.7400    0.6890 H   0  0  0  0  0  0  0  0  0  0  0  0
   -3.8490    8.2940   -0.9220 H   0  0  0  0  0  0  0  0  0  0  0  0
   -5.0870    7.3390   -1.9400 H   0  0  0  0  0  0  0  0  0  0  0  0
   -3.2280    6.4890    0.2320 H   0  0  0  0  0  0  0  0  0  0  0  0
   -3.9650    5.5140   -1.1620 H   0  0  0  0  0  0  0  0  0  0  0  0
   -5.4890    4.5180    2.1840 H   0  0  0  0  0  0  0  0  0  0  0  0
   -4.1680    3.9520    1.0240 H   0  0  0  0  0  0  0  0  0  0  0  0
   -7.7780    4.0900    1.7790 H   0  0  0  0  0  0  0  0  0  0  0  0
   -9.4590    2.6890    0.6140 H   0  0  0  0  0  0  0  0  0  0  0  0
   -8.8020    1.3570   -1.3730 H   0  0  0  0  0  0  0  0  0  0  0  0
   -4.7830    2.8330   -1.0320 H   0  0  0  0  0  0  0  0  0  0  0  0
   -4.9470    0.0340   -3.3180 H   0  0  0  0  0  0  0  0  0  0  0  0
   -6.9210    0.6110   -4.4130 H   0  0  0  0  0  0  0  0  0  0  0  0
   -8.0690    1.6490   -3.5970 H   0  0  0  0  0  0  0  0  0  0  0  0
  1 35  1  0  0  0  0
  1 36  1  0  0  0  0
  1 37  1  0  0  0  0
  1  2  1  0  0  0  0
  2  3  1  0  0  0  0
  3  4  2  0  0  0  0
  4 38  1  0  0  0  0
  4  5  1  0  0  0  0
  5 39  1  0  0  0  0
  5  6  2  0  0  0  0
  6 40  1  0  0  0  0
  6  7  1  0  0  0  0
  7 41  1  0  0  0  0
  7  8  2  0  0  0  0
  8  3  1  0  0  0  0
  8  9  1  0  0  0  0
  9 10  2  0  0  0  0
 10 42  1  0  0  0  0
 10 11  1  0  0  0  0
 11 43  1  0  0  0  0
 11 12  2  0  0  0  0
 12 13  1  0  0  0  0
 13 44  1  0  0  0  0
 13 14  2  0  0  0  0
 14  9  1  0  0  0  0
 14 45  1  0  0  0  0
 12 15  1  0  0  0  0
 15 16  2  0  0  0  0
 15 17  2  0  0  0  0
 15 18  1  0  0  0  0
 18 46  1  0  0  0  0
 18 19  1  0  0  0  0
 19 47  1  0  0  0  0
 19 20  1  0  0  0  0
 20 48  1  0  0  0  0
 20 49  1  0  0  0  0
 20 21  1  0  0  0  0
 21 50  1  0  0  0  0
 21 51  1  0  0  0  0
 21 22  1  0  0  0  0
 22 23  1  0  0  0  0
 23 52  1  0  0  0  0
 23 53  1  0  0  0  0
 23 24  1  0  0  0  0
 24 25  2  0  0  0  0
 25 54  1  0  0  0  0
 25 26  1  0  0  0  0
 26 55  1  0  0  0  0
 26 27  2  0  0  0  0
 27 56  1  0  0  0  0
 27 28  1  0  0  0  0
 28 29  2  0  0  0  0
 29 24  1  0  0  0  0
 29 57  1  0  0  0  0
 28 30  1  0  0  0  0
 30 31  2  0  0  0  0
 31 58  1  0  0  0  0
 30 32  1  0  0  0  0
 32 59  1  0  0  0  0
 32 60  1  0  0  0  0
 22 33  1  0  0  0  0
 33 19  1  0  0  0  0
 33 34  2  0  0  0  0
M  END
>  <LOGBIO>
6.7200

>  <PRED_LOGBIO>
6.5600

>  <XV_RES>
0.1590

>  <WHL_TMPL>
1

>  <ANCH>
17-18;39-40

$$$$
ROW2
  -MTS-   01071502363D 0   0.00000     0.00000     0

 67 70  0  0  0  0  0  0  0  0999 V2000
   -3.9930   -3.2710    2.2240 C   0  0  0  0  0  0  0  0  0  0  0  0
   -2.4750   -3.1650    2.1070 C   0  0  0  0  0  0  0  0  0  0  0  0
   -1.6980   -3.9710    2.9980 O   0  0  0  0  0  0  0  0  0  0  0  0
   -1.7280   -5.3300    2.8270 C   0  0  0  0  0  0  0  0  0  0  0  0
   -0.7710   -5.9550    2.0190 C   0  0  0  0  0  0  0  0  0  0  0  0
   -0.8010   -7.3440    1.8450 C   0  0  0  0  0  0  0  0  0  0  0  0
   -1.7900   -8.1070    2.4780 C   0  0  0  0  0  0  0  0  0  0  0  0
   -2.7470   -7.4820    3.2860 C   0  0  0  0  0  0  0  0  0  0  0  0
   -3.7130   -8.2290    3.9070 O   0  0  0  0  0  0  0  0  0  0  0  0
   -3.5170   -9.6430    3.9910 C   0  0  0  0  0  0  0  0  0  0  0  0
   -4.7030  -10.2800    4.7150 C   0  0  0  0  0  0  0  0  0  0  0  0
   -4.4960  -11.7730    4.8030 C   0  0  0  0  0  0  0  0  0  0  0  0
   -3.8290  -12.3230    5.9050 C   0  0  0  0  0  0  0  0  0  0  0  0
   -3.6370  -13.7070    5.9870 C   0  0  0  0  0  0  0  0  0  0  0  0
   -4.1120  -14.5420    4.9680 C   0  0  0  0  0  0  0  0  0  0  0  0
   -3.8730  -16.2620    5.0700 Cl  0  0  0  0  0  0  0  0  0  0  0  0
   -4.7790  -13.9920    3.8670 C   0  0  0  0  0  0  0  0  0  0  0  0
   -4.9710  -12.6070    3.7850 C   0  0  0  0  0  0  0  0  0  0  0  0
   -5.7990  -11.9240    2.4160 Cl  0  0  0  0  0  0  0  0  0  0  0  0
   -2.7170   -6.0930    3.4600 C   0  0  0  0  0  0  0  0  0  0  0  0
   -4.0170   -5.2440    4.5540 Br  0  0  0  0  0  0  0  0  0  0  0  0
    0.2110   -8.0050    0.9920 C   0  0  0  0  0  0  0  0  0  0  0  0
    1.0930   -8.6920    1.5040 O   0  0  0  0  0  0  0  0  0  0  0  0
    0.1660   -7.8570   -0.3290 N   0  0  0  0  0  0  0  0  0  0  0  0
    1.1040   -8.5280   -1.1490 C   0  0  0  0  0  0  0  0  0  0  0  0
    0.5440   -9.4280   -2.2490 C   0  0  0  0  0  0  0  0  0  0  0  0
    0.3520  -10.8580   -1.7110 C   0  0  0  0  0  0  0  0  0  0  0  0
   -0.3220  -11.7650   -2.7570 C   0  0  0  0  0  0  0  0  0  0  0  0
   -1.5610  -11.1790   -3.2890 N   0  0  0  0  0  0  0  0  0  0  0  0
   -1.4200   -9.8080   -3.7990 C   0  0  0  0  0  0  0  0  0  0  0  0
   -0.7780   -8.8470   -2.7820 C   0  0  0  0  0  0  0  0  0  0  0  0
   -2.7900  -11.8790   -3.3070 C   0  0  0  0  0  0  0  0  0  0  0  0
   -2.9120  -13.0840   -4.0100 C   0  0  0  0  0  0  0  0  0  0  0  0
   -4.1390  -13.7580   -4.0130 C   0  0  0  0  0  0  0  0  0  0  0  0
   -5.1850  -13.2490   -3.3480 N   0  0  0  0  0  0  0  0  0  0  0  0
   -5.1040  -12.0990   -2.6650 C   0  0  0  0  0  0  0  0  0  0  0  0
   -3.9040  -11.3770   -2.6230 C   0  0  0  0  0  0  0  0  0  0  0  0
   -4.3010   -2.9790    3.2260 H   0  0  0  0  0  0  0  0  0  0  0  0
   -4.4590   -2.6110    1.4950 H   0  0  0  0  0  0  0  0  0  0  0  0
   -4.3010   -4.2970    2.0340 H   0  0  0  0  0  0  0  0  0  0  0  0
   -2.2400   -2.1370    2.3750 H   0  0  0  0  0  0  0  0  0  0  0  0
   -2.2130   -3.4340    1.0860 H   0  0  0  0  0  0  0  0  0  0  0  0
   -0.0090   -5.3660    1.5300 H   0  0  0  0  0  0  0  0  0  0  0  0
   -1.8140   -9.1780    2.3430 H   0  0  0  0  0  0  0  0  0  0  0  0
   -2.6020   -9.8510    4.5420 H   0  0  0  0  0  0  0  0  0  0  0  0
   -3.4390  -10.0590    2.9880 H   0  0  0  0  0  0  0  0  0  0  0  0
   -5.6180  -10.0730    4.1640 H   0  0  0  0  0  0  0  0  0  0  0  0
   -4.7810   -9.8640    5.7170 H   0  0  0  0  0  0  0  0  0  0  0  0
   -3.4620  -11.6790    6.6910 H   0  0  0  0  0  0  0  0  0  0  0  0
   -3.1220  -14.1310    6.8370 H   0  0  0  0  0  0  0  0  0  0  0  0
   -5.1450  -14.6350    3.0810 H   0  0  0  0  0  0  0  0  0  0  0  0
   -0.5380   -7.2660   -0.7470 H   0  0  0  0  0  0  0  0  0  0  0  0
    1.6400   -9.1970   -0.4790 H   0  0  0  0  0  0  0  0  0  0  0  0
    1.7320   -7.7840   -1.6340 H   0  0  0  0  0  0  0  0  0  0  0  0
    1.2950   -9.4260   -3.0370 H   0  0  0  0  0  0  0  0  0  0  0  0
   -0.2590  -10.8280   -0.8110 H   0  0  0  0  0  0  0  0  0  0  0  0
    1.3190  -11.2760   -1.4390 H   0  0  0  0  0  0  0  0  0  0  0  0
    0.3690  -11.9500   -3.5760 H   0  0  0  0  0  0  0  0  0  0  0  0
   -0.5440  -12.7320   -2.3100 H   0  0  0  0  0  0  0  0  0  0  0  0
   -0.8230   -9.8220   -4.7090 H   0  0  0  0  0  0  0  0  0  0  0  0
   -2.3990   -9.4280   -4.0850 H   0  0  0  0  0  0  0  0  0  0  0  0
   -1.4630   -8.6860   -1.9530 H   0  0  0  0  0  0  0  0  0  0  0  0
   -0.5850   -7.8890   -3.2600 H   0  0  0  0  0  0  0  0  0  0  0  0
   -2.0660  -13.4900   -4.5440 H   0  0  0  0  0  0  0  0  0  0  0  0
   -4.2420  -14.6880   -4.5520 H   0  0  0  0  0  0  0  0  0  0  0  0
   -5.9720  -11.7250   -2.1430 H   0  0  0  0  0  0  0  0  0  0  0  0
   -3.8390  -10.4500   -2.0730 H   0  0  0  0  0  0  0  0  0  0  0  0
  1 38  1  0  0  0  0
  1 39  1  0  0  0  0
  1 40  1  0  0  0  0
  1  2  1  0  0  0  0
  2 41  1  0  0  0  0
  2 42  1  0  0  0  0
  2  3  1  0  0  0  0
  3  4  1  0  0  0  0
  4  5  2  0  0  0  0
  5 43  1  0  0  0  0
  5  6  1  0  0  0  0
  6  7  2  0  0  0  0
  7 44  1  0  0  0  0
  7  8  1  0  0  0  0
  8  9  1  0  0  0  0
  9 10  1  0  0  0  0
 10 45  1  0  0  0  0
 10 46  1  0  0  0  0
 10 11  1  0  0  0  0
 11 47  1  0  0  0  0
 11 48  1  0  0  0  0
 11 12  1  0  0  0  0
 12 13  2  0  0  0  0
 13 49  1  0  0  0  0
 13 14  1  0  0  0  0
 14 50  1  0  0  0  0
 14 15  2  0  0  0  0
 15 16  1  0  0  0  0
 15 17  1  0  0  0  0
 17 51  1  0  0  0  0
 17 18  2  0  0  0  0
 18 12  1  0  0  0  0
 18 19  1  0  0  0  0
  8 20  2  0  0  0  0
 20  4  1  0  0  0  0
 20 21  1  0  0  0  0
  6 22  1  0  0  0  0
 22 23  2  0  0  0  0
 22 24  1  0  0  0  0
 24 52  1  0  0  0  0
 24 25  1  0  0  0  0
 25 53  1  0  0  0  0
 25 54  1  0  0  0  0
 25 26  1  0  0  0  0
 26 55  1  0  0  0  0
 26 27  1  0  0  0  0
 27 56  1  0  0  0  0
 27 57  1  0  0  0  0
 27 28  1  0  0  0  0
 28 58  1  0  0  0  0
 28 59  1  0  0  0  0
 28 29  1  0  0  0  0
 29 30  1  0  0  0  0
 30 60  1  0  0  0  0
 30 61  1  0  0  0  0
 30 31  1  0  0  0  0
 31 26  1  0  0  0  0
 31 62  1  0  0  0  0
 31 63  1  0  0  0  0
 29 32  1  0  0  0  0
 32 33  2  0  0  0  0
 33 64  1  0  0  0  0
 33 34  1  0  0  0  0
 34 65  1  0  0  0  0
 34 35  2  0  0  0  0
 35 36  1  0  0  0  0
 36 66  1  0  0  0  0
 36 37  2  0  0  0  0
 37 32  1  0  0  0  0
 37 67  1  0  0  0  0
M  END
>  <LOGBIO>
7.0700

>  <PRED_LOGBIO>
6.7800

>  <XV_RES>
0.1650

>  <WHL_TMPL>
2

>  <ANCH>
13-14;36-37

$$$$
ROW3
  -MTS-   01071502363D 0   0.00000     0.00000     0

 65 68  0  0  0  0  0  0  0  0999 V2000
   -8.3200    6.7910    1.8570 C   0  0  0  0  0  0  0  0  0  0  0  0
   -6.8210    6.7840    2.1410 C   0  0  0  0  0  0  0  0  0  0  0  0
   -5.9060    6.8150    0.9570 C   0  0  0  0  0  0  0  0  0  0  0  0
   -5.6370    7.8670    0.2060 N   0  0  0  0  0  0  0  0  0  0  0  0
   -4.6560    7.5280   -0.7330 C   0  0  0  0  0  0  0  0  0  0  0  0
   -4.0170    8.2460   -1.7500 C   0  0  0  0  0  0  0  0  0  0  0  0
   -3.0510    7.6210   -2.5490 C   0  0  0  0  0  0  0  0  0  0  0  0
   -2.7260    6.2770   -2.3300 C   0  0  0  0  0  0  0  0  0  0  0  0
   -1.7810    5.6650   -3.1110 O   0  0  0  0  0  0  0  0  0  0  0  0
   -2.2180    5.0150   -4.3070 C   0  0  0  0  0  0  0  0  0  0  0  0
   -2.5660    3.5450   -4.0090 C   0  0  0  0  0  0  0  0  0  0  0  0
   -3.1540    2.8450   -5.2480 C   0  0  0  0  0  0  0  0  0  0  0  0
   -4.2750    3.5940   -5.8330 N   0  0  0  0  0  0  0  0  0  0  0  0
   -3.9860    5.0070   -6.1190 C   0  0  0  0  0  0  0  0  0  0  0  0
   -3.4220    5.7660   -4.9040 C   0  0  0  0  0  0  0  0  0  0  0  0
   -5.4930    3.0210   -6.0910 C   0  0  0  0  0  0  0  0  0  0  0  0
   -5.7240    2.4600   -7.2630 N   0  0  0  0  0  0  0  0  0  0  0  0
   -6.5710    3.0320   -5.0330 C   0  0  0  0  0  0  0  0  0  0  0  0
   -3.3650    5.5590   -1.3130 C   0  0  0  0  0  0  0  0  0  0  0  0
   -4.3300    6.1840   -0.5140 C   0  0  0  0  0  0  0  0  0  0  0  0
   -5.1370    5.7510    0.5650 N   0  0  0  0  0  0  0  0  0  0  0  0
   -5.1480    4.4060    1.1570 C   0  0  0  0  0  0  0  0  0  0  0  0
   -6.1720    3.5520    0.4490 C   0  0  0  0  0  0  0  0  0  0  0  0
   -6.3570    2.2790    0.8240 C   0  0  0  0  0  0  0  0  0  0  0  0
   -7.3610    1.4420    0.1290 C   0  0  0  0  0  0  0  0  0  0  0  0
   -8.6810    1.4020    0.5940 C   0  0  0  0  0  0  0  0  0  0  0  0
   -9.6300    0.6100   -0.0630 C   0  0  0  0  0  0  0  0  0  0  0  0
   -9.2600   -0.1420   -1.1840 C   0  0  0  0  0  0  0  0  0  0  0  0
   -7.9400   -0.1020   -1.6490 C   0  0  0  0  0  0  0  0  0  0  0  0
   -7.5690   -0.8550   -2.7720 N   0  0  0  0  0  0  0  0  0  0  0  0
   -6.9900    0.6900   -0.9920 C   0  0  0  0  0  0  0  0  0  0  0  0
   -6.9880    4.1330   -0.6810 C   0  0  0  0  0  0  0  0  0  0  0  0
   -8.5810    7.6950    1.3090 H   0  0  0  0  0  0  0  0  0  0  0  0
   -8.8680    6.7670    2.7970 H   0  0  0  0  0  0  0  0  0  0  0  0
   -8.5810    5.9190    1.2630 H   0  0  0  0  0  0  0  0  0  0  0  0
   -6.6280    5.8290    2.6250 H   0  0  0  0  0  0  0  0  0  0  0  0
   -6.6020    7.6570    2.7520 H   0  0  0  0  0  0  0  0  0  0  0  0
   -4.2680    9.2830   -1.9190 H   0  0  0  0  0  0  0  0  0  0  0  0
   -2.5580    8.1750   -3.3330 H   0  0  0  0  0  0  0  0  0  0  0  0
   -1.3730    5.0650   -4.9910 H   0  0  0  0  0  0  0  0  0  0  0  0
   -3.2850    3.5000   -3.1930 H   0  0  0  0  0  0  0  0  0  0  0  0
   -1.6700    3.0180   -3.6870 H   0  0  0  0  0  0  0  0  0  0  0  0
   -2.3750    2.7190   -5.9970 H   0  0  0  0  0  0  0  0  0  0  0  0
   -3.4910    1.8470   -4.9750 H   0  0  0  0  0  0  0  0  0  0  0  0
   -3.2780    5.0690   -6.9430 H   0  0  0  0  0  0  0  0  0  0  0  0
   -4.8940    5.4980   -6.4610 H   0  0  0  0  0  0  0  0  0  0  0  0
   -4.1980    5.8670   -4.1470 H   0  0  0  0  0  0  0  0  0  0  0  0
   -3.1110    6.7630   -5.2110 H   0  0  0  0  0  0  0  0  0  0  0  0
   -6.6030    2.0470   -7.4490 H   0  0  0  0  0  0  0  0  0  0  0  0
   -6.8140    4.0610   -4.7740 H   0  0  0  0  0  0  0  0  0  0  0  0
   -7.4600    2.5360   -5.4170 H   0  0  0  0  0  0  0  0  0  0  0  0
   -6.2160    2.5090   -4.1480 H   0  0  0  0  0  0  0  0  0  0  0  0
   -3.1140    4.5220   -1.1440 H   0  0  0  0  0  0  0  0  0  0  0  0
   -5.4890    4.5180    2.1840 H   0  0  0  0  0  0  0  0  0  0  0  0
   -4.1680    3.9520    1.0240 H   0  0  0  0  0  0  0  0  0  0  0  0
   -5.7730    1.8630    1.6320 H   0  0  0  0  0  0  0  0  0  0  0  0
   -8.9670    1.9820    1.4590 H   0  0  0  0  0  0  0  0  0  0  0  0
  -10.6490    0.5790    0.2960 H   0  0  0  0  0  0  0  0  0  0  0  0
   -9.9920   -0.7530   -1.6900 H   0  0  0  0  0  0  0  0  0  0  0  0
   -7.6390   -0.4520   -3.6950 H   0  0  0  0  0  0  0  0  0  0  0  0
   -7.2320   -1.8000   -2.6570 H   0  0  0  0  0  0  0  0  0  0  0  0
   -5.9720    0.7210   -1.3500 H   0  0  0  0  0  0  0  0  0  0  0  0
   -6.3230    4.4600   -1.4780 H   0  0  0  0  0  0  0  0  0  0  0  0
   -7.6670    3.3740   -1.0650 H   0  0  0  0  0  0  0  0  0  0  0  0
   -7.5610    4.9820   -0.3150 H   0  0  0  0  0  0  0  0  0  0  0  0
  1 33  1  0  0  0  0
  1 34  1  0  0  0  0
  1 35  1  0  0  0  0
  1  2  1  0  0  0  0
  2 36  1  0  0  0  0
  2 37  1  0  0  0  0
  2  3  1  0  0  0  0
  3  4  2  0  0  0  0
  4  5  1  0  0  0  0
  5  6  2  0  0  0  0
  6 38  1  0  0  0  0
  6  7  1  0  0  0  0
  7 39  1  0  0  0  0
  7  8  2  0  0  0  0
  8  9  1  0  0  0  0
  9 10  1  0  0  0  0
 10 40  1  0  0  0  0
 10 11  1  0  0  0  0
 11 41  1  0  0  0  0
 11 42  1  0  0  0  0
 11 12  1  0  0  0  0
 12 43  1  0  0  0  0
 12 44  1  0  0  0  0
 12 13  1  0  0  0  0
 13 14  1  0  0  0  0
 14 45  1  0  0  0  0
 14 46  1  0  0  0  0
 14 15  1  0  0  0  0
 15 10  1  0  0  0  0
 15 47  1  0  0  0  0
 15 48  1  0  0  0  0
 13 16  1  0  0  0  0
 16 17  2  0  0  0  0
 17 49  1  0  0  0  0
 16 18  1  0  0  0  0
 18 50  1  0  0  0  0
 18 51  1  0  0  0  0
 18 52  1  0  0  0  0
  8 19  1  0  0  0  0
 19 53  1  0  0  0  0
 19 20  2  0  0  0  0
 20  5  1  0  0  0  0
 20 21  1  0  0  0  0
 21  3  1  0  0  0  0
 21 22  1  0  0  0  0
 22 54  1  0  0  0  0
 22 55  1  0  0  0  0
 22 23  1  0  0  0  0
 23 24  2  0  0  0  0
 24 56  1  0  0  0  0
 24 25  1  0  0  0  0
 25 26  2  0  0  0  0
 26 57  1  0  0  0  0
 26 27  1  0  0  0  0
 27 58  1  0  0  0  0
 27 28  2  0  0  0  0
 28 59  1  0  0  0  0
 28 29  1  0  0  0  0
 29 30  1  0  0  0  0
 30 60  1  0  0  0  0
 30 61  1  0  0  0  0
 29 31  2  0  0  0  0
 31 25  1  0  0  0  0
 31 62  1  0  0  0  0
 23 32  1  0  0  0  0
 32 63  1  0  0  0  0
 32 64  1  0  0  0  0
 32 65  1  0  0  0  0
M  END
>  <LOGBIO>
8.8900

>  <PRED_LOGBIO>
8.6700

>  <XV_RES>
0.4210

>  <WHL_TMPL>
1

>  <ANCH>
17-18;42-43

$$$$
ROW4
  -MTS-   01071502363D 0   0.00000     0.00000     0

 58 61  0  0  0  0  0  0  0  0999 V2000
    4.0150  -10.7270   -3.7880 Cl  0  0  0  0  0  0  0  0  0  0  0  0
    2.9100   -9.8610   -2.7600 C   0  0  0  0  0  0  0  0  0  0  0  0
    3.3520   -8.7820   -1.9860 C   0  0  0  0  0  0  0  0  0  0  0  0
    2.4510   -8.0950   -1.1630 C   0  0  0  0  0  0  0  0  0  0  0  0
    1.1080   -8.4870   -1.1150 C   0  0  0  0  0  0  0  0  0  0  0  0
    0.1660   -7.8570   -0.3290 N   0  0  0  0  0  0  0  0  0  0  0  0
    0.2110   -8.0050    0.9920 C   0  0  0  0  0  0  0  0  0  0  0  0
    1.0930   -8.6920    1.5040 O   0  0  0  0  0  0  0  0  0  0  0  0
   -0.8010   -7.3440    1.8450 C   0  0  0  0  0  0  0  0  0  0  0  0
   -1.7900   -8.1070    2.4780 C   0  0  0  0  0  0  0  0  0  0  0  0
   -2.7470   -7.4820    3.2860 C   0  0  0  0  0  0  0  0  0  0  0  0
   -3.9750   -8.4300    4.0720 Cl  0  0  0  0  0  0  0  0  0  0  0  0
   -2.7170   -6.0930    3.4600 C   0  0  0  0  0  0  0  0  0  0  0  0
   -1.7280   -5.3300    2.8270 C   0  0  0  0  0  0  0  0  0  0  0  0
   -0.7710   -5.9550    2.0190 C   0  0  0  0  0  0  0  0  0  0  0  0
    0.2280   -5.1840    1.3800 N   0  0  0  0  0  0  0  0  0  0  0  0
    1.2800   -4.7530    2.0700 C   0  0  0  0  0  0  0  0  0  0  0  0
    1.3520   -4.9680    3.2790 O   0  0  0  0  0  0  0  0  0  0  0  0
    2.3630   -4.0130    1.3850 C   0  0  0  0  0  0  0  0  0  0  0  0
    3.8290   -3.3420    2.1140 S   0  0  0  0  0  0  0  0  0  0  0  0
    4.5150   -2.6650    0.6290 C   0  0  0  0  0  0  0  0  0  0  0  0
    3.6410   -2.9590   -0.3430 C   0  0  0  0  0  0  0  0  0  0  0  0
    3.8670   -2.5480   -1.7790 C   0  0  0  0  0  0  0  0  0  0  0  0
    5.3090   -2.5360   -2.0630 N   0  0  0  0  0  0  0  0  0  0  0  0
    5.6890   -2.4760   -3.4820 C   0  0  0  0  0  0  0  0  0  0  0  0
    7.2120   -2.4710   -3.6020 C   0  0  0  0  0  0  0  0  0  0  0  0
    7.6060   -2.4090   -5.0770 C   0  0  0  0  0  0  0  0  0  0  0  0
    9.0720   -2.4040   -5.1920 N   0  0  0  0  0  0  0  0  0  0  0  0
    9.8770   -3.5070   -5.3020 C   0  0  0  0  0  0  0  0  0  0  0  0
   11.1460   -3.0860   -5.3850 C   0  0  0  0  0  0  0  0  0  0  0  0
   11.1320   -1.6870   -5.3250 N   0  0  0  0  0  0  0  0  0  0  0  0
    9.8770   -1.2960   -5.2090 C   0  0  0  0  0  0  0  0  0  0  0  0
    2.4400   -3.7120    0.0810 C   0  0  0  0  0  0  0  0  0  0  0  0
    1.2140   -4.1730   -1.0340 Cl  0  0  0  0  0  0  0  0  0  0  0  0
    0.6660   -9.5660   -1.8890 C   0  0  0  0  0  0  0  0  0  0  0  0
    1.5670  -10.2530   -2.7120 C   0  0  0  0  0  0  0  0  0  0  0  0
    4.3880   -8.4790   -2.0230 H   0  0  0  0  0  0  0  0  0  0  0  0
    2.7920   -7.2620   -0.5660 H   0  0  0  0  0  0  0  0  0  0  0  0
   -0.5520   -7.2880   -0.7530 H   0  0  0  0  0  0  0  0  0  0  0  0
   -1.8140   -9.1780    2.3430 H   0  0  0  0  0  0  0  0  0  0  0  0
   -3.4560   -5.6100    4.0820 H   0  0  0  0  0  0  0  0  0  0  0  0
   -1.7040   -4.2590    2.9620 H   0  0  0  0  0  0  0  0  0  0  0  0
    0.1420   -4.9610    0.3990 H   0  0  0  0  0  0  0  0  0  0  0  0
    5.4460   -2.1260    0.5280 H   0  0  0  0  0  0  0  0  0  0  0  0
    3.5200   -1.5210   -1.8700 H   0  0  0  0  0  0  0  0  0  0  0  0
    3.3840   -3.2760   -2.4270 H   0  0  0  0  0  0  0  0  0  0  0  0
    5.6540   -3.4250   -1.7310 H   0  0  0  0  0  0  0  0  0  0  0  0
    5.2870   -1.5680   -3.9270 H   0  0  0  0  0  0  0  0  0  0  0  0
    5.2870   -3.3430   -4.0020 H   0  0  0  0  0  0  0  0  0  0  0  0
    7.6140   -3.3790   -3.1570 H   0  0  0  0  0  0  0  0  0  0  0  0
    7.6140   -1.6040   -3.0820 H   0  0  0  0  0  0  0  0  0  0  0  0
    7.2050   -1.5010   -5.5220 H   0  0  0  0  0  0  0  0  0  0  0  0
    7.2050   -3.2760   -5.5970 H   0  0  0  0  0  0  0  0  0  0  0  0
    9.5460   -4.5350   -5.3200 H   0  0  0  0  0  0  0  0  0  0  0  0
   12.0210   -3.7120   -5.4800 H   0  0  0  0  0  0  0  0  0  0  0  0
    9.5410   -0.2720   -5.1390 H   0  0  0  0  0  0  0  0  0  0  0  0
   -0.3700   -9.8690   -1.8520 H   0  0  0  0  0  0  0  0  0  0  0  0
    1.2260  -11.0860   -3.3090 H   0  0  0  0  0  0  0  0  0  0  0  0
  1  2  1  0  0  0  0
  2  3  2  0  0  0  0
  3 37  1  0  0  0  0
  3  4  1  0  0  0  0
  4 38  1  0  0  0  0
  4  5  2  0  0  0  0
  5  6  1  0  0  0  0
  6 39  1  0  0  0  0
  6  7  1  0  0  0  0
  7  8  2  0  0  0  0
  7  9  1  0  0  0  0
  9 10  2  0  0  0  0
 10 40  1  0  0  0  0
 10 11  1  0  0  0  0
 11 12  1  0  0  0  0
 11 13  2  0  0  0  0
 13 41  1  0  0  0  0
 13 14  1  0  0  0  0
 14 42  1  0  0  0  0
 14 15  2  0  0  0  0
 15  9  1  0  0  0  0
 15 16  1  0  0  0  0
 16 43  1  0  0  0  0
 16 17  1  0  0  0  0
 17 18  2  0  0  0  0
 17 19  1  0  0  0  0
 19 20  1  0  0  0  0
 20 21  1  0  0  0  0
 21 44  1  0  0  0  0
 21 22  2  0  0  0  0
 22 23  1  0  0  0  0
 23 45  1  0  0  0  0
 23 46  1  0  0  0  0
 23 24  1  0  0  0  0
 24 47  1  0  0  0  0
 24 25  1  0  0  0  0
 25 48  1  0  0  0  0
 25 49  1  0  0  0  0
 25 26  1  0  0  0  0
 26 50  1  0  0  0  0
 26 51  1  0  0  0  0
 26 27  1  0  0  0  0
 27 52  1  0  0  0  0
 27 53  1  0  0  0  0
 27 28  1  0  0  0  0
 28 29  1  0  0  0  0
 29 54  1  0  0  0  0
 29 30  2  0  0  0  0
 30 55  1  0  0  0  0
 30 31  1  0  0  0  0
 31 32  2  0  0  0  0
 32 28  1  0  0  0  0
 32 56  1  0  0  0  0
 22 33  1  0  0  0  0
 33 19  2  0  0  0  0
 33 34  1  0  0  0  0
  5 35  1  0  0  0  0
 35 57  1  0  0  0  0
 35 36  2  0  0  0  0
 36  2  1  0  0  0  0
 36 58  1  0  0  0  0
M  END
>  <LOGBIO>
8.3400

>  <PRED_LOGBIO>
8.2300

>  <XV_RES>
0.0450

>  <WHL_TMPL>
2

>  <ANCH>
5-7;2-3

$$$$
ROW5
  -MTS-   01071502363D 0   0.00000     0.00000     0

 60 63  0  0  0  0  0  0  0  0999 V2000
   -5.9140   -2.5710   -2.6030 Cl  0  0  0  0  0  0  0  0  0  0  0  0
   -5.5410   -1.9810   -1.0090 C   0  0  0  0  0  0  0  0  0  0  0  0
   -5.8410   -0.6580   -0.6650 C   0  0  0  0  0  0  0  0  0  0  0  0
   -5.5410   -0.1830    0.6180 C   0  0  0  0  0  0  0  0  0  0  0  0
   -4.9410   -1.0320    1.5560 C   0  0  0  0  0  0  0  0  0  0  0  0
   -4.6420   -2.3550    1.2110 C   0  0  0  0  0  0  0  0  0  0  0  0
   -3.9950   -3.2700    2.2230 C   0  0  0  0  0  0  0  0  0  0  0  0
   -2.4750   -3.1650    2.1070 C   0  0  0  0  0  0  0  0  0  0  0  0
   -1.6980   -3.9710    2.9980 O   0  0  0  0  0  0  0  0  0  0  0  0
   -1.7280   -5.3300    2.8270 C   0  0  0  0  0  0  0  0  0  0  0  0
   -0.7710   -5.9550    2.0190 C   0  0  0  0  0  0  0  0  0  0  0  0
   -0.8010   -7.3440    1.8450 C   0  0  0  0  0  0  0  0  0  0  0  0
   -1.7900   -8.1070    2.4780 C   0  0  0  0  0  0  0  0  0  0  0  0
   -2.7470   -7.4820    3.2860 C   0  0  0  0  0  0  0  0  0  0  0  0
   -2.7170   -6.0930    3.4600 C   0  0  0  0  0  0  0  0  0  0  0  0
   -3.9080   -5.3150    4.4620 Cl  0  0  0  0  0  0  0  0  0  0  0  0
    0.2110   -8.0050    0.9920 C   0  0  0  0  0  0  0  0  0  0  0  0
    1.0930   -8.6920    1.5040 O   0  0  0  0  0  0  0  0  0  0  0  0
    0.1660   -7.8570   -0.3290 N   0  0  0  0  0  0  0  0  0  0  0  0
    1.1040   -8.5280   -1.1490 C   0  0  0  0  0  0  0  0  0  0  0  0
    0.5440   -9.4280   -2.2490 C   0  0  0  0  0  0  0  0  0  0  0  0
   -0.7780   -8.8470   -2.7820 C   0  0  0  0  0  0  0  0  0  0  0  0
   -1.4320   -9.7900   -3.8090 C   0  0  0  0  0  0  0  0  0  0  0  0
   -1.5710  -11.1610   -3.2980 N   0  0  0  0  0  0  0  0  0  0  0  0
   -0.3310  -11.7460   -2.7670 C   0  0  0  0  0  0  0  0  0  0  0  0
    0.3520  -10.8580   -1.7110 C   0  0  0  0  0  0  0  0  0  0  0  0
   -2.8000  -11.8620   -3.3160 C   0  0  0  0  0  0  0  0  0  0  0  0
   -2.9210  -13.0670   -4.0190 C   0  0  0  0  0  0  0  0  0  0  0  0
   -4.1470  -13.7420   -4.0220 C   0  0  0  0  0  0  0  0  0  0  0  0
   -5.1930  -13.2340   -3.3560 N   0  0  0  0  0  0  0  0  0  0  0  0
   -5.1140  -12.0840   -2.6730 C   0  0  0  0  0  0  0  0  0  0  0  0
   -3.9140  -11.3610   -2.6320 C   0  0  0  0  0  0  0  0  0  0  0  0
   -4.9420   -2.8300   -0.0710 C   0  0  0  0  0  0  0  0  0  0  0  0
   -6.3040   -0.0030   -1.3880 H   0  0  0  0  0  0  0  0  0  0  0  0
   -5.7720    0.8380    0.8830 H   0  0  0  0  0  0  0  0  0  0  0  0
   -4.7100   -0.6650    2.5450 H   0  0  0  0  0  0  0  0  0  0  0  0
   -4.3030   -4.2960    2.0330 H   0  0  0  0  0  0  0  0  0  0  0  0
   -4.3030   -2.9790    3.2250 H   0  0  0  0  0  0  0  0  0  0  0  0
   -2.2400   -2.1370    2.3750 H   0  0  0  0  0  0  0  0  0  0  0  0
   -2.2130   -3.4340    1.0860 H   0  0  0  0  0  0  0  0  0  0  0  0
   -0.0090   -5.3660    1.5300 H   0  0  0  0  0  0  0  0  0  0  0  0
   -1.8140   -9.1780    2.3430 H   0  0  0  0  0  0  0  0  0  0  0  0
   -3.5090   -8.0710    3.7750 H   0  0  0  0  0  0  0  0  0  0  0  0
   -0.5380   -7.2650   -0.7470 H   0  0  0  0  0  0  0  0  0  0  0  0
    1.6400   -9.1970   -0.4790 H   0  0  0  0  0  0  0  0  0  0  0  0
    1.7320   -7.7840   -1.6350 H   0  0  0  0  0  0  0  0  0  0  0  0
    1.2950   -9.4260   -3.0370 H   0  0  0  0  0  0  0  0  0  0  0  0
   -1.4630   -8.6840   -1.9530 H   0  0  0  0  0  0  0  0  0  0  0  0
   -0.5880   -7.8820   -3.2470 H   0  0  0  0  0  0  0  0  0  0  0  0
   -0.8360   -9.8030   -4.7200 H   0  0  0  0  0  0  0  0  0  0  0  0
   -2.4130   -9.4060   -4.0810 H   0  0  0  0  0  0  0  0  0  0  0  0
    0.3610  -11.9280   -3.5870 H   0  0  0  0  0  0  0  0  0  0  0  0
   -0.5500  -12.7190   -2.3320 H   0  0  0  0  0  0  0  0  0  0  0  0
   -0.2600  -10.8270   -0.8120 H   0  0  0  0  0  0  0  0  0  0  0  0
    1.3210  -11.2810   -1.4530 H   0  0  0  0  0  0  0  0  0  0  0  0
   -2.0750  -13.4720   -4.5540 H   0  0  0  0  0  0  0  0  0  0  0  0
   -4.2500  -14.6720   -4.5610 H   0  0  0  0  0  0  0  0  0  0  0  0
   -5.9820  -11.7100   -2.1500 H   0  0  0  0  0  0  0  0  0  0  0  0
   -3.8490  -10.4340   -2.0820 H   0  0  0  0  0  0  0  0  0  0  0  0
   -4.7100   -3.8500   -0.3370 H   0  0  0  0  0  0  0  0  0  0  0  0
  1  2  1  0  0  0  0
  2  3  2  0  0  0  0
  3 34  1  0  0  0  0
  3  4  1  0  0  0  0
  4 35  1  0  0  0  0
  4  5  2  0  0  0  0
  5 36  1  0  0  0  0
  5  6  1  0  0  0  0
  6  7  1  0  0  0  0
  7 37  1  0  0  0  0
  7 38  1  0  0  0  0
  7  8  1  0  0  0  0
  8 39  1  0  0  0  0
  8 40  1  0  0  0  0
  8  9  1  0  0  0  0
  9 10  1  0  0  0  0
 10 11  2  0  0  0  0
 11 41  1  0  0  0  0
 11 12  1  0  0  0  0
 12 13  2  0  0  0  0
 13 42  1  0  0  0  0
 13 14  1  0  0  0  0
 14 43  1  0  0  0  0
 14 15  2  0  0  0  0
 15 10  1  0  0  0  0
 15 16  1  0  0  0  0
 12 17  1  0  0  0  0
 17 18  2  0  0  0  0
 17 19  1  0  0  0  0
 19 44  1  0  0  0  0
 19 20  1  0  0  0  0
 20 45  1  0  0  0  0
 20 46  1  0  0  0  0
 20 21  1  0  0  0  0
 21 47  1  0  0  0  0
 21 22  1  0  0  0  0
 22 48  1  0  0  0  0
 22 49  1  0  0  0  0
 22 23  1  0  0  0  0
 23 50  1  0  0  0  0
 23 51  1  0  0  0  0
 23 24  1  0  0  0  0
 24 25  1  0  0  0  0
 25 52  1  0  0  0  0
 25 53  1  0  0  0  0
 25 26  1  0  0  0  0
 26 21  1  0  0  0  0
 26 54  1  0  0  0  0
 26 55  1  0  0  0  0
 24 27  1  0  0  0  0
 27 28  2  0  0  0  0
 28 56  1  0  0  0  0
 28 29  1  0  0  0  0
 29 57  1  0  0  0  0
 29 30  2  0  0  0  0
 30 31  1  0  0  0  0
 31 58  1  0  0  0  0
 31 32  2  0  0  0  0
 32 27  1  0  0  0  0
 32 59  1  0  0  0  0
  6 33  2  0  0  0  0
 33  2  1  0  0  0  0
 33 60  1  0  0  0  0
M  END
>  <LOGBIO>
5.7100

>  <PRED_LOGBIO>
6.0400

>  <XV_RES>
-0.4200

>  <WHL_TMPL>
2

>  <ANCH>
13-14;27-28

$$$$
ROW6
  -MTS-   01071502363D 0   0.00000     0.00000     0

 70 74  0  0  0  0  0  0  0  0999 V2000
    3.4660   11.0660   -4.7110 C   0  0  0  0  0  0  0  0  0  0  0  0
    2.2310   10.3310   -5.1740 C   0  0  0  0  0  0  0  0  0  0  0  0
    2.1210    9.9540   -6.4340 N   0  0  0  0  0  0  0  0  0  0  0  0
    1.2250   10.0550   -4.2860 N   0  0  0  0  0  0  0  0  0  0  0  0
    1.1810    8.8160   -3.4960 C   0  0  0  0  0  0  0  0  0  0  0  0
   -0.1670    8.0830   -3.6330 C   0  0  0  0  0  0  0  0  0  0  0  0
   -1.3500    9.0250   -3.3440 C   0  0  0  0  0  0  0  0  0  0  0  0
   -1.2730   10.3020   -4.2010 C   0  0  0  0  0  0  0  0  0  0  0  0
    0.1030   10.9750   -4.0470 C   0  0  0  0  0  0  0  0  0  0  0  0
   -2.5740    8.3430   -3.6260 O   0  0  0  0  0  0  0  0  0  0  0  0
   -3.1640    7.6350   -2.6130 C   0  0  0  0  0  0  0  0  0  0  0  0
   -2.8410    6.2860   -2.4200 C   0  0  0  0  0  0  0  0  0  0  0  0
   -3.4440    5.5630   -1.3840 C   0  0  0  0  0  0  0  0  0  0  0  0
   -4.3710    6.1880   -0.5420 C   0  0  0  0  0  0  0  0  0  0  0  0
   -4.6950    7.5360   -0.7350 C   0  0  0  0  0  0  0  0  0  0  0  0
   -4.0910    8.2600   -1.7700 C   0  0  0  0  0  0  0  0  0  0  0  0
   -5.6340    7.8740    0.2470 N   0  0  0  0  0  0  0  0  0  0  0  0
   -5.8810    6.8170    0.9980 C   0  0  0  0  0  0  0  0  0  0  0  0
   -6.8210    6.7840    2.1410 C   0  0  0  0  0  0  0  0  0  0  0  0
   -8.3130    6.7930    1.8120 C   0  0  0  0  0  0  0  0  0  0  0  0
   -9.1110    6.7560    3.0940 C   0  0  0  0  0  0  0  0  0  0  0  0
   -8.5360    6.7250    4.1700 O   0  0  0  0  0  0  0  0  0  0  0  0
  -10.4300    6.7580    3.0500 O   0  0  0  0  0  0  0  0  0  0  0  0
   -5.1370    5.7510    0.5650 N   0  0  0  0  0  0  0  0  0  0  0  0
   -5.1480    4.4060    1.1570 C   0  0  0  0  0  0  0  0  0  0  0  0
   -6.1720    3.5520    0.4480 C   0  0  0  0  0  0  0  0  0  0  0  0
   -5.8020    2.8010   -0.6730 C   0  0  0  0  0  0  0  0  0  0  0  0
   -6.7520    2.0090   -1.3300 C   0  0  0  0  0  0  0  0  0  0  0  0
   -8.0720    1.9700   -0.8660 C   0  0  0  0  0  0  0  0  0  0  0  0
   -9.0220    1.1780   -1.5230 C   0  0  0  0  0  0  0  0  0  0  0  0
  -10.3420    1.1390   -1.0580 C   0  0  0  0  0  0  0  0  0  0  0  0
  -10.7120    1.8900    0.0630 C   0  0  0  0  0  0  0  0  0  0  0  0
   -9.7620    2.6810    0.7200 C   0  0  0  0  0  0  0  0  0  0  0  0
   -8.4420    2.7210    0.2560 C   0  0  0  0  0  0  0  0  0  0  0  0
   -7.4920    3.5120    0.9130 C   0  0  0  0  0  0  0  0  0  0  0  0
  -12.1080    1.8480    0.5540 C   0  0  0  0  0  0  0  0  0  0  0  0
  -12.4650    0.9480    1.4510 N   0  0  0  0  0  0  0  0  0  0  0  0
  -13.0290    2.7430    0.0780 N   0  0  0  0  0  0  0  0  0  0  0  0
    3.9570   10.4920   -3.9270 H   0  0  0  0  0  0  0  0  0  0  0  0
    4.1490   11.1920   -5.5490 H   0  0  0  0  0  0  0  0  0  0  0  0
    3.1840   12.0420   -4.3230 H   0  0  0  0  0  0  0  0  0  0  0  0
    2.8480   10.1530   -7.0760 H   0  0  0  0  0  0  0  0  0  0  0  0
    1.3610    9.0500   -2.4490 H   0  0  0  0  0  0  0  0  0  0  0  0
    1.9860    8.1570   -3.8140 H   0  0  0  0  0  0  0  0  0  0  0  0
   -0.2600    7.6830   -4.6410 H   0  0  0  0  0  0  0  0  0  0  0  0
   -0.1940    7.2440   -2.9420 H   0  0  0  0  0  0  0  0  0  0  0  0
   -1.3380    9.3010   -2.2910 H   0  0  0  0  0  0  0  0  0  0  0  0
   -1.4380   10.0470   -5.2460 H   0  0  0  0  0  0  0  0  0  0  0  0
   -2.0520   10.9950   -3.8890 H   0  0  0  0  0  0  0  0  0  0  0  0
    0.1890   11.3950   -3.0470 H   0  0  0  0  0  0  0  0  0  0  0  0
    0.1730   11.8140   -4.7360 H   0  0  0  0  0  0  0  0  0  0  0  0
   -2.1260    5.8040   -3.0700 H   0  0  0  0  0  0  0  0  0  0  0  0
   -3.1940    4.5230   -1.2350 H   0  0  0  0  0  0  0  0  0  0  0  0
   -4.3410    9.3000   -1.9190 H   0  0  0  0  0  0  0  0  0  0  0  0
   -6.6430    7.7110    2.6820 H   0  0  0  0  0  0  0  0  0  0  0  0
   -6.6210    5.8790    2.7120 H   0  0  0  0  0  0  0  0  0  0  0  0
   -8.5570    5.9220    1.2080 H   0  0  0  0  0  0  0  0  0  0  0  0
   -8.5570    7.6980    1.2590 H   0  0  0  0  0  0  0  0  0  0  0  0
  -10.7600    6.7310    3.9620 H   0  0  0  0  0  0  0  0  0  0  0  0
   -5.4020    4.4760    2.2130 H   0  0  0  0  0  0  0  0  0  0  0  0
   -4.1640    3.9540    1.0510 H   0  0  0  0  0  0  0  0  0  0  0  0
   -4.7840    2.8310   -1.0320 H   0  0  0  0  0  0  0  0  0  0  0  0
   -6.4660    1.4300   -2.1960 H   0  0  0  0  0  0  0  0  0  0  0  0
   -8.7360    0.5990   -2.3880 H   0  0  0  0  0  0  0  0  0  0  0  0
  -11.0740    0.5280   -1.5650 H   0  0  0  0  0  0  0  0  0  0  0  0
  -10.0480    3.2610    1.5860 H   0  0  0  0  0  0  0  0  0  0  0  0
   -7.7780    4.0920    1.7780 H   0  0  0  0  0  0  0  0  0  0  0  0
  -13.3980    0.9200    1.7800 H   0  0  0  0  0  0  0  0  0  0  0  0
  -12.7550    3.4320   -0.6090 H   0  0  0  0  0  0  0  0  0  0  0  0
  -13.9810    2.7150    0.4130 H   0  0  0  0  0  0  0  0  0  0  0  0
  1 39  1  0  0  0  0
  1 40  1  0  0  0  0
  1 41  1  0  0  0  0
  1  2  1  0  0  0  0
  2  3  2  0  0  0  0
  3 42  1  0  0  0  0
  2  4  1  0  0  0  0
  4  5  1  0  0  0  0
  5 43  1  0  0  0  0
  5 44  1  0  0  0  0
  5  6  1  0  0  0  0
  6 45  1  0  0  0  0
  6 46  1  0  0  0  0
  6  7  1  0  0  0  0
  7 47  1  0  0  0  0
  7  8  1  0  0  0  0
  8 48  1  0  0  0  0
  8 49  1  0  0  0  0
  8  9  1  0  0  0  0
  9  4  1  0  0  0  0
  9 50  1  0  0  0  0
  9 51  1  0  0  0  0
  7 10  1  0  0  0  0
 10 11  1  0  0  0  0
 11 12  2  0  0  0  0
 12 52  1  0  0  0  0
 12 13  1  0  0  0  0
 13 53  1  0  0  0  0
 13 14  2  0  0  0  0
 14 15  1  0  0  0  0
 15 16  2  0  0  0  0
 16 11  1  0  0  0  0
 16 54  1  0  0  0  0
 15 17  1  0  0  0  0
 17 18  2  0  0  0  0
 18 19  1  0  0  0  0
 19 55  1  0  0  0  0
 19 56  1  0  0  0  0
 19 20  1  0  0  0  0
 20 57  1  0  0  0  0
 20 58  1  0  0  0  0
 20 21  1  0  0  0  0
 21 22  2  0  0  0  0
 21 23  1  0  0  0  0
 23 59  1  0  0  0  0
 18 24  1  0  0  0  0
 24 14  1  0  0  0  0
 24 25  1  0  0  0  0
 25 60  1  0  0  0  0
 25 61  1  0  0  0  0
 25 26  1  0  0  0  0
 26 27  2  0  0  0  0
 27 62  1  0  0  0  0
 27 28  1  0  0  0  0
 28 63  1  0  0  0  0
 28 29  2  0  0  0  0
 29 30  1  0  0  0  0
 30 64  1  0  0  0  0
 30 31  2  0  0  0  0
 31 65  1  0  0  0  0
 31 32  1  0  0  0  0
 32 33  2  0  0  0  0
 33 66  1  0  0  0  0
 33 34  1  0  0  0  0
 34 29  1  0  0  0  0
 34 35  2  0  0  0  0
 35 26  1  0  0  0  0
 35 67  1  0  0  0  0
 32 36  1  0  0  0  0
 36 37  2  0  0  0  0
 37 68  1  0  0  0  0
 36 38  1  0  0  0  0
 38 69  1  0  0  0  0
 38 70  1  0  0  0  0
M  END
>  <LOGBIO>
8.2300

>  <PRED_LOGBIO>
7.8100

>  <XV_RES>
0.5720

>  <WHL_TMPL>
1

>  <ANCH>
16-17;34-45

$$$$
ROW7
  -MTS-   01071502363D 0   0.00000     0.00000     0

 62 65  0  0  1  0  0  0  0  0999 V2000
  -12.2250    4.0800   -3.9680 C   0  0  0  0  0  0  0  0  0  0  0  0
  -13.1720    3.1190   -3.2900 C   0  0  0  0  0  0  0  0  0  0  0  0
  -13.9830    2.3700   -4.0140 N   0  0  0  0  0  0  0  0  0  0  0  0
  -13.1900    3.0240   -1.9240 N   0  0  0  0  0  0  0  0  0  0  0  0
  -12.3780    2.1180   -1.0990 C   0  0  0  0  0  0  0  0  0  0  0  0
  -12.5320    2.5200    0.3790 C   0  0  0  0  0  0  0  0  0  0  0  0
  -13.9100    3.2060    0.4090 C   0  0  1  0  0  0  0  0  0  0  0  0
  -14.0260    3.8090   -1.0040 C   0  0  0  0  0  0  0  0  0  0  0  0
  -13.9580    4.2260    1.4110 O   0  0  0  0  0  0  0  0  0  0  0  0
  -12.7760    4.7920    1.8090 C   0  0  0  0  0  0  0  0  0  0  0  0
  -12.2850    5.9250    1.1490 C   0  0  0  0  0  0  0  0  0  0  0  0
  -11.0770    6.5030    1.5560 C   0  0  0  0  0  0  0  0  0  0  0  0
  -10.3590    5.9490    2.6230 C   0  0  0  0  0  0  0  0  0  0  0  0
  -10.8510    4.8160    3.2820 C   0  0  0  0  0  0  0  0  0  0  0  0
  -12.0590    4.2380    2.8760 C   0  0  0  0  0  0  0  0  0  0  0  0
   -9.0560    6.5720    3.0610 C   0  0  0  0  0  0  0  0  0  0  0  0
   -8.1220    6.6050    1.9270 O   0  0  0  0  0  0  0  0  0  0  0  0
   -6.7820    6.7890    2.1470 C   0  0  0  0  0  0  0  0  0  0  0  0
   -5.9290    7.0750    1.0750 C   0  0  0  0  0  0  0  0  0  0  0  0
   -4.5600    7.2630    1.3000 C   0  0  0  0  0  0  0  0  0  0  0  0
   -4.0450    7.1660    2.5980 C   0  0  0  0  0  0  0  0  0  0  0  0
   -2.5640    7.3740    2.8080 C   0  0  0  0  0  0  0  0  0  0  0  0
   -2.1880    7.5980    4.2840 C   0  0  0  0  0  0  0  0  0  0  0  0
   -2.9080    6.6810    5.1800 N   0  0  0  0  0  0  0  0  0  0  0  0
   -4.3720    6.7700    5.0810 C   0  0  0  0  0  0  0  0  0  0  0  0
   -4.8980    6.8810    3.6700 C   0  0  0  0  0  0  0  0  0  0  0  0
   -6.2670    6.6920    3.4450 C   0  0  0  0  0  0  0  0  0  0  0  0
   -2.2700    5.8180    6.0310 C   0  0  0  0  0  0  0  0  0  0  0  0
   -1.9680    6.2030    7.2570 N   0  0  0  0  0  0  0  0  0  0  0  0
   -1.9440    4.5560    5.6100 N   0  0  0  0  0  0  0  0  0  0  0  0
   -8.4560    5.6470    4.0930 C   0  0  0  0  0  0  0  0  0  0  0  0
   -8.9720    4.5640    4.3150 O   0  0  0  0  0  0  0  0  0  0  0  0
   -7.3730    6.0100    4.7550 O   0  0  0  0  0  0  0  0  0  0  0  0
  -11.2000    3.8220   -3.7090 H   0  0  0  0  0  0  0  0  0  0  0  0
  -12.3540    4.0160   -5.0460 H   0  0  0  0  0  0  0  0  0  0  0  0
  -12.4390    5.0940   -3.6370 H   0  0  0  0  0  0  0  0  0  0  0  0
  -13.9700    2.4380   -5.0020 H   0  0  0  0  0  0  0  0  0  0  0  0
  -12.7240    1.0960   -1.2350 H   0  0  0  0  0  0  0  0  0  0  0  0
  -11.3330    2.2010   -1.3910 H   0  0  0  0  0  0  0  0  0  0  0  0
  -11.7420    3.2000    0.6910 H   0  0  0  0  0  0  0  0  0  0  0  0
  -12.5070    1.6500    1.0330 H   0  0  0  0  0  0  0  0  0  0  0  0
  -14.7040    2.4860    0.5940 H   0  0  0  0  0  0  0  0  0  0  0  0
  -13.6770    4.8400   -0.9870 H   0  0  0  0  0  0  0  0  0  0  0  0
  -15.0620    3.7690   -1.3310 H   0  0  0  0  0  0  0  0  0  0  0  0
  -12.8380    6.3530    0.3260 H   0  0  0  0  0  0  0  0  0  0  0  0
  -10.6980    7.3770    1.0470 H   0  0  0  0  0  0  0  0  0  0  0  0
  -10.2980    4.3880    4.1050 H   0  0  0  0  0  0  0  0  0  0  0  0
  -12.4380    3.3650    3.3860 H   0  0  0  0  0  0  0  0  0  0  0  0
   -9.2180    7.5650    3.4750 H   0  0  0  0  0  0  0  0  0  0  0  0
   -6.3270    7.1490    0.0730 H   0  0  0  0  0  0  0  0  0  0  0  0
   -3.9020    7.4830    0.4720 H   0  0  0  0  0  0  0  0  0  0  0  0
   -2.0210    6.5120    2.4250 H   0  0  0  0  0  0  0  0  0  0  0  0
   -2.2330    8.2270    2.2190 H   0  0  0  0  0  0  0  0  0  0  0  0
   -2.4130    8.6260    4.5620 H   0  0  0  0  0  0  0  0  0  0  0  0
   -1.1160    7.4700    4.4190 H   0  0  0  0  0  0  0  0  0  0  0  0
   -4.7140    7.6280    5.6560 H   0  0  0  0  0  0  0  0  0  0  0  0
   -4.8120    5.8950    5.5560 H   0  0  0  0  0  0  0  0  0  0  0  0
   -6.9250    6.4720    4.2730 H   0  0  0  0  0  0  0  0  0  0  0  0
   -1.5070    5.5790    7.8730 H   0  0  0  0  0  0  0  0  0  0  0  0
   -2.1750    4.2610    4.6720 H   0  0  0  0  0  0  0  0  0  0  0  0
   -1.4740    3.9200    6.2380 H   0  0  0  0  0  0  0  0  0  0  0  0
   -7.1410    5.2940    5.3660 H   0  0  0  0  0  0  0  0  0  0  0  0
  1 34  1  0  0  0  0
  1 35  1  0  0  0  0
  1 36  1  0  0  0  0
  1  2  1  0  0  0  0
  2  3  2  0  0  0  0
  3 37  1  0  0  0  0
  2  4  1  0  0  0  0
  4  5  1  0  0  0  0
  5 38  1  0  0  0  0
  5 39  1  0  0  0  0
  5  6  1  0  0  0  0
  6 40  1  0  0  0  0
  6 41  1  0  0  0  0
  6  7  1  0  0  0  0
  7 42  1  0  0  0  0
  7  8  1  0  0  0  0
  8  4  1  0  0  0  0
  8 43  1  0  0  0  0
  8 44  1  0  0  0  0
  7  9  1  0  0  0  0
  9 10  1  0  0  0  0
 10 11  2  0  0  0  0
 11 45  1  0  0  0  0
 11 12  1  0  0  0  0
 12 46  1  0  0  0  0
 12 13  2  0  0  0  0
 13 14  1  0  0  0  0
 14 47  1  0  0  0  0
 14 15  2  0  0  0  0
 15 10  1  0  0  0  0
 15 48  1  0  0  0  0
 13 16  1  0  0  0  0
 16 49  1  0  0  0  0
 16 17  1  0  0  0  0
 17 18  1  0  0  0  0
 18 19  1  0  0  0  0
 19 50  1  0  0  0  0
 19 20  2  0  0  0  0
 20 51  1  0  0  0  0
 20 21  1  0  0  0  0
 21 22  1  0  0  0  0
 22 52  1  0  0  0  0
 22 53  1  0  0  0  0
 22 23  1  0  0  0  0
 23 54  1  0  0  0  0
 23 55  1  0  0  0  0
 23 24  1  0  0  0  0
 24 25  1  0  0  0  0
 25 56  1  0  0  0  0
 25 57  1  0  0  0  0
 25 26  1  0  0  0  0
 26 21  2  0  0  0  0
 26 27  1  0  0  0  0
 27 18  2  0  0  0  0
 27 58  1  0  0  0  0
 24 28  1  0  0  0  0
 28 29  2  0  0  0  0
 29 59  1  0  0  0  0
 28 30  1  0  0  0  0
 30 60  1  0  0  0  0
 30 61  1  0  0  0  0
 16 31  1  0  0  0  0
 31 32  2  0  0  0  0
 31 33  1  0  0  0  0
 33 62  1  0  0  0  0
M  END
>  <LOGBIO>
7.1000

>  <PRED_LOGBIO>
7.0400

>  <XV_RES>
0.4420

>  <WHL_TMPL>
1

>  <ANCH>
43-50;26-24

$$$$
ROW8
  -MTS-   01071502363D 0   0.00000     0.00000     0

 66 70  0  0  0  0  0  0  0  0999 V2000
  -12.3040    7.0770    8.2830 C   0  0  0  0  0  0  0  0  0  0  0  0
  -11.3470    6.9520    7.1020 C   0  0  0  0  0  0  0  0  0  0  0  0
  -11.4120    8.2230    6.2560 C   0  0  0  0  0  0  0  0  0  0  0  0
  -11.0110    9.4240    7.1110 C   0  0  0  0  0  0  0  0  0  0  0  0
  -11.9690    9.5500    8.2930 C   0  0  0  0  0  0  0  0  0  0  0  0
  -10.4900    8.1020    5.1180 N   0  0  0  0  0  0  0  0  0  0  0  0
   -9.3550    7.2470    5.4950 C   0  0  0  0  0  0  0  0  0  0  0  0
   -8.3580    7.0900    4.3320 C   0  0  0  0  0  0  0  0  0  0  0  0
   -9.0560    6.5720    3.0610 C   0  0  0  0  0  0  0  0  0  0  0  0
  -10.3100    7.4010    2.7330 C   0  0  0  0  0  0  0  0  0  0  0  0
  -11.2170    7.5430    3.9700 C   0  0  0  0  0  0  0  0  0  0  0  0
   -8.1220    6.6050    1.9270 N   0  0  0  0  0  0  0  0  0  0  0  0
   -6.8210    6.7840    2.1410 C   0  0  0  0  0  0  0  0  0  0  0  0
   -6.4000    6.9220    3.2880 O   0  0  0  0  0  0  0  0  0  0  0  0
   -5.8810    6.8170    0.9980 C   0  0  0  0  0  0  0  0  0  0  0  0
   -5.6360    7.8940    0.2400 C   0  0  0  0  0  0  0  0  0  0  0  0
   -4.6420    7.5050   -0.7850 C   0  0  0  0  0  0  0  0  0  0  0  0
   -4.0070    8.1770   -1.8370 C   0  0  0  0  0  0  0  0  0  0  0  0
   -3.0880    7.4990   -2.6470 C   0  0  0  0  0  0  0  0  0  0  0  0
   -2.8040    6.1500   -2.4060 C   0  0  0  0  0  0  0  0  0  0  0  0
   -3.4390    5.4780   -1.3540 C   0  0  0  0  0  0  0  0  0  0  0  0
   -4.3580    6.1560   -0.5440 C   0  0  0  0  0  0  0  0  0  0  0  0
   -5.1370    5.7510    0.5650 N   0  0  0  0  0  0  0  0  0  0  0  0
   -5.1480    4.4060    1.1570 C   0  0  0  0  0  0  0  0  0  0  0  0
   -6.1720    3.5520    0.4490 C   0  0  0  0  0  0  0  0  0  0  0  0
   -5.9350    2.7070   -0.7430 C   0  0  0  0  0  0  0  0  0  0  0  0
   -7.1030    2.1230   -1.0420 C   0  0  0  0  0  0  0  0  0  0  0  0
   -8.0590    2.5440   -0.1210 O   0  0  0  0  0  0  0  0  0  0  0  0
   -7.4440    3.4220    0.7790 N   0  0  0  0  0  0  0  0  0  0  0  0
   -7.3380    1.1880   -2.1650 C   0  0  0  0  0  0  0  0  0  0  0  0
   -6.7410    0.0080   -2.3770 C   0  0  0  0  0  0  0  0  0  0  0  0
   -7.1700   -0.7270   -3.5880 C   0  0  0  0  0  0  0  0  0  0  0  0
   -8.1070   -0.1300   -4.3370 C   0  0  0  0  0  0  0  0  0  0  0  0
   -8.8100   -0.7200   -5.7920 Cl  0  0  0  0  0  0  0  0  0  0  0  0
   -8.4690    1.3930   -3.5120 S   0  0  0  0  0  0  0  0  0  0  0  0
  -13.3190    7.2160    7.9150 H   0  0  0  0  0  0  0  0  0  0  0  0
  -12.2580    6.1720    8.8850 H   0  0  0  0  0  0  0  0  0  0  0  0
  -12.0190    7.9320    8.8920 H   0  0  0  0  0  0  0  0  0  0  0  0
  -11.6320    6.0960    6.4930 H   0  0  0  0  0  0  0  0  0  0  0  0
  -10.3330    6.8130    7.4700 H   0  0  0  0  0  0  0  0  0  0  0  0
  -12.4260    8.3620    5.8880 H   0  0  0  0  0  0  0  0  0  0  0  0
   -9.9970    9.2850    7.4790 H   0  0  0  0  0  0  0  0  0  0  0  0
  -11.0580   10.3290    6.5090 H   0  0  0  0  0  0  0  0  0  0  0  0
  -11.9220    8.6440    8.8950 H   0  0  0  0  0  0  0  0  0  0  0  0
  -11.6830   10.4050    8.9020 H   0  0  0  0  0  0  0  0  0  0  0  0
  -12.9830    9.6890    7.9250 H   0  0  0  0  0  0  0  0  0  0  0  0
   -9.7230    6.2680    5.7920 H   0  0  0  0  0  0  0  0  0  0  0  0
   -8.8460    7.6810    6.3540 H   0  0  0  0  0  0  0  0  0  0  0  0
   -7.8910    8.0500    4.1240 H   0  0  0  0  0  0  0  0  0  0  0  0
   -7.5710    6.3960    4.6220 H   0  0  0  0  0  0  0  0  0  0  0  0
   -9.3260    5.5250    3.1860 H   0  0  0  0  0  0  0  0  0  0  0  0
  -10.0110    8.3890    2.3870 H   0  0  0  0  0  0  0  0  0  0  0  0
  -10.8640    6.9180    1.9310 H   0  0  0  0  0  0  0  0  0  0  0  0
  -11.6200    6.5680    4.2350 H   0  0  0  0  0  0  0  0  0  0  0  0
  -12.0610    8.1860    3.7270 H   0  0  0  0  0  0  0  0  0  0  0  0
   -8.4680    6.4920    0.9850 H   0  0  0  0  0  0  0  0  0  0  0  0
   -6.0830    8.8700    0.3560 H   0  0  0  0  0  0  0  0  0  0  0  0
   -4.2260    9.2180   -2.0230 H   0  0  0  0  0  0  0  0  0  0  0  0
   -2.5980    8.0170   -3.4580 H   0  0  0  0  0  0  0  0  0  0  0  0
   -2.0950    5.6270   -3.0310 H   0  0  0  0  0  0  0  0  0  0  0  0
   -3.2200    4.4370   -1.1680 H   0  0  0  0  0  0  0  0  0  0  0  0
   -5.4890    4.5180    2.1840 H   0  0  0  0  0  0  0  0  0  0  0  0
   -4.1680    3.9520    1.0240 H   0  0  0  0  0  0  0  0  0  0  0  0
   -5.0000    2.5840   -1.2690 H   0  0  0  0  0  0  0  0  0  0  0  0
   -5.9920   -0.3840   -1.7040 H   0  0  0  0  0  0  0  0  0  0  0  0
   -6.7520   -1.6880   -3.8520 H   0  0  0  0  0  0  0  0  0  0  0  0
  1 36  1  0  0  0  0
  1 37  1  0  0  0  0
  1 38  1  0  0  0  0
  1  2  1  0  0  0  0
  2 39  1  0  0  0  0
  2 40  1  0  0  0  0
  2  3  1  0  0  0  0
  3 41  1  0  0  0  0
  3  4  1  0  0  0  0
  4 42  1  0  0  0  0
  4 43  1  0  0  0  0
  4  5  1  0  0  0  0
  5 44  1  0  0  0  0
  5 45  1  0  0  0  0
  5 46  1  0  0  0  0
  3  6  1  0  0  0  0
  6  7  1  0  0  0  0
  7 47  1  0  0  0  0
  7 48  1  0  0  0  0
  7  8  1  0  0  0  0
  8 49  1  0  0  0  0
  8 50  1  0  0  0  0
  8  9  1  0  0  0  0
  9 51  1  0  0  0  0
  9 10  1  0  0  0  0
 10 52  1  0  0  0  0
 10 53  1  0  0  0  0
 10 11  1  0  0  0  0
 11  6  1  0  0  0  0
 11 54  1  0  0  0  0
 11 55  1  0  0  0  0
  9 12  1  0  0  0  0
 12 56  1  0  0  0  0
 12 13  1  0  0  0  0
 13 14  2  0  0  0  0
 13 15  1  0  0  0  0
 15 16  2  0  0  0  0
 16 57  1  0  0  0  0
 16 17  1  0  0  0  0
 17 18  2  0  0  0  0
 18 58  1  0  0  0  0
 18 19  1  0  0  0  0
 19 59  1  0  0  0  0
 19 20  2  0  0  0  0
 20 60  1  0  0  0  0
 20 21  1  0  0  0  0
 21 61  1  0  0  0  0
 21 22  2  0  0  0  0
 22 17  1  0  0  0  0
 22 23  1  0  0  0  0
 23 15  1  0  0  0  0
 23 24  1  0  0  0  0
 24 62  1  0  0  0  0
 24 63  1  0  0  0  0
 24 25  1  0  0  0  0
 25 26  1  0  0  0  0
 26 64  1  0  0  0  0
 26 27  2  0  0  0  0
 27 28  1  0  0  0  0
 28 29  1  0  0  0  0
 29 25  2  0  0  0  0
 27 30  1  0  0  0  0
 30 31  2  0  0  0  0
 31 65  1  0  0  0  0
 31 32  1  0  0  0  0
 32 66  1  0  0  0  0
 32 33  2  0  0  0  0
 33 34  1  0  0  0  0
 33 35  1  0  0  0  0
 35 30  1  0  0  0  0
M  END
>  <LOGBIO>
6.6600

>  <PRED_LOGBIO>
8.0600

>  <XV_RES>
-1.5520

>  <WHL_TMPL>
1

>  <ANCH>
37-60;34-35

$$$$
ROW9
  -MTS-   01071502363D 0   0.00000     0.00000     0

 65 68  0  0  0  0  0  0  0  0999 V2000
   -3.4300   -5.2750    5.7110 C   0  0  0  0  0  0  0  0  0  0  0  0
   -3.6850   -5.4610    4.2750 N   0  0  0  0  0  0  0  0  0  0  0  0
   -2.7170   -6.0930    3.4600 C   0  0  0  0  0  0  0  0  0  0  0  0
   -2.7470   -7.4820    3.2860 C   0  0  0  0  0  0  0  0  0  0  0  0
   -1.7900   -8.1070    2.4780 C   0  0  0  0  0  0  0  0  0  0  0  0
   -0.8010   -7.3440    1.8450 C   0  0  0  0  0  0  0  0  0  0  0  0
   -0.7710   -5.9550    2.0190 C   0  0  0  0  0  0  0  0  0  0  0  0
   -1.7280   -5.3300    2.8270 C   0  0  0  0  0  0  0  0  0  0  0  0
   -1.6980   -3.9710    2.9980 O   0  0  0  0  0  0  0  0  0  0  0  0
   -2.4750   -3.1650    2.1070 C   0  0  0  0  0  0  0  0  0  0  0  0
   -3.9950   -3.2700    2.2230 C   0  0  0  0  0  0  0  0  0  0  0  0
   -4.6420   -2.3550    1.2110 C   0  0  0  0  0  0  0  0  0  0  0  0
   -4.9410   -1.0310    1.5560 C   0  0  0  0  0  0  0  0  0  0  0  0
   -5.5410   -0.1830    0.6170 C   0  0  0  0  0  0  0  0  0  0  0  0
   -5.8410   -0.6570   -0.6650 C   0  0  0  0  0  0  0  0  0  0  0  0
   -6.5860    0.3970   -1.8310 Cl  0  0  0  0  0  0  0  0  0  0  0  0
   -5.5410   -1.9810   -1.0090 C   0  0  0  0  0  0  0  0  0  0  0  0
   -4.9420   -2.8300   -0.0710 C   0  0  0  0  0  0  0  0  0  0  0  0
   -4.5690   -4.4750   -0.4990 Cl  0  0  0  0  0  0  0  0  0  0  0  0
    0.2110   -8.0050    0.9920 C   0  0  0  0  0  0  0  0  0  0  0  0
    1.0930   -8.6920    1.5040 O   0  0  0  0  0  0  0  0  0  0  0  0
    0.1660   -7.8570   -0.3290 N   0  0  0  0  0  0  0  0  0  0  0  0
    1.1040   -8.5280   -1.1490 C   0  0  0  0  0  0  0  0  0  0  0  0
    0.5440   -9.4280   -2.2490 C   0  0  0  0  0  0  0  0  0  0  0  0
    0.3520  -10.8580   -1.7110 C   0  0  0  0  0  0  0  0  0  0  0  0
   -0.3220  -11.7660   -2.7570 C   0  0  0  0  0  0  0  0  0  0  0  0
   -1.5610  -11.1790   -3.2890 N   0  0  0  0  0  0  0  0  0  0  0  0
   -1.4200   -9.8080   -3.7990 C   0  0  0  0  0  0  0  0  0  0  0  0
   -0.7780   -8.8470   -2.7820 C   0  0  0  0  0  0  0  0  0  0  0  0
   -2.7900  -11.8790   -3.3070 C   0  0  0  0  0  0  0  0  0  0  0  0
   -2.9120  -13.0840   -4.0100 C   0  0  0  0  0  0  0  0  0  0  0  0
   -4.1390  -13.7580   -4.0130 C   0  0  0  0  0  0  0  0  0  0  0  0
   -5.1850  -13.2490   -3.3480 N   0  0  0  0  0  0  0  0  0  0  0  0
   -5.1040  -12.0990   -2.6650 C   0  0  0  0  0  0  0  0  0  0  0  0
   -3.9040  -11.3770   -2.6230 C   0  0  0  0  0  0  0  0  0  0  0  0
   -2.5370   -4.6690    5.8450 H   0  0  0  0  0  0  0  0  0  0  0  0
   -4.2810   -4.7750    6.1690 H   0  0  0  0  0  0  0  0  0  0  0  0
   -3.2840   -6.2450    6.1810 H   0  0  0  0  0  0  0  0  0  0  0  0
   -4.5520   -5.1370    3.8700 H   0  0  0  0  0  0  0  0  0  0  0  0
   -3.5090   -8.0710    3.7750 H   0  0  0  0  0  0  0  0  0  0  0  0
   -1.8140   -9.1780    2.3430 H   0  0  0  0  0  0  0  0  0  0  0  0
   -0.0090   -5.3660    1.5300 H   0  0  0  0  0  0  0  0  0  0  0  0
   -2.2400   -3.5350    1.1110 H   0  0  0  0  0  0  0  0  0  0  0  0
   -2.2130   -2.1220    2.2730 H   0  0  0  0  0  0  0  0  0  0  0  0
   -4.3030   -2.9790    3.2250 H   0  0  0  0  0  0  0  0  0  0  0  0
   -4.3030   -4.2960    2.0330 H   0  0  0  0  0  0  0  0  0  0  0  0
   -4.7100   -0.6650    2.5450 H   0  0  0  0  0  0  0  0  0  0  0  0
   -5.7720    0.8380    0.8830 H   0  0  0  0  0  0  0  0  0  0  0  0
   -5.7730   -2.3470   -1.9980 H   0  0  0  0  0  0  0  0  0  0  0  0
   -0.5380   -7.2650   -0.7470 H   0  0  0  0  0  0  0  0  0  0  0  0
    1.6400   -9.1970   -0.4790 H   0  0  0  0  0  0  0  0  0  0  0  0
    1.7320   -7.7840   -1.6340 H   0  0  0  0  0  0  0  0  0  0  0  0
    1.2950   -9.4260   -3.0370 H   0  0  0  0  0  0  0  0  0  0  0  0
   -0.2590  -10.8280   -0.8110 H   0  0  0  0  0  0  0  0  0  0  0  0
    1.3190  -11.2770   -1.4390 H   0  0  0  0  0  0  0  0  0  0  0  0
    0.3700  -11.9500   -3.5760 H   0  0  0  0  0  0  0  0  0  0  0  0
   -0.5440  -12.7320   -2.3090 H   0  0  0  0  0  0  0  0  0  0  0  0
   -0.8230   -9.8220   -4.7090 H   0  0  0  0  0  0  0  0  0  0  0  0
   -2.3990   -9.4280   -4.0850 H   0  0  0  0  0  0  0  0  0  0  0  0
   -1.4630   -8.6860   -1.9530 H   0  0  0  0  0  0  0  0  0  0  0  0
   -0.5850   -7.8890   -3.2600 H   0  0  0  0  0  0  0  0  0  0  0  0
   -2.0660  -13.4900   -4.5440 H   0  0  0  0  0  0  0  0  0  0  0  0
   -4.2430  -14.6880   -4.5520 H   0  0  0  0  0  0  0  0  0  0  0  0
   -5.9720  -11.7240   -2.1420 H   0  0  0  0  0  0  0  0  0  0  0  0
   -3.8390  -10.4500   -2.0730 H   0  0  0  0  0  0  0  0  0  0  0  0
  1 36  1  0  0  0  0
  1 37  1  0  0  0  0
  1 38  1  0  0  0  0
  1  2  1  0  0  0  0
  2 39  1  0  0  0  0
  2  3  1  0  0  0  0
  3  4  2  0  0  0  0
  4 40  1  0  0  0  0
  4  5  1  0  0  0  0
  5 41  1  0  0  0  0
  5  6  2  0  0  0  0
  6  7  1  0  0  0  0
  7 42  1  0  0  0  0
  7  8  2  0  0  0  0
  8  3  1  0  0  0  0
  8  9  1  0  0  0  0
  9 10  1  0  0  0  0
 10 43  1  0  0  0  0
 10 44  1  0  0  0  0
 10 11  1  0  0  0  0
 11 45  1  0  0  0  0
 11 46  1  0  0  0  0
 11 12  1  0  0  0  0
 12 13  2  0  0  0  0
 13 47  1  0  0  0  0
 13 14  1  0  0  0  0
 14 48  1  0  0  0  0
 14 15  2  0  0  0  0
 15 16  1  0  0  0  0
 15 17  1  0  0  0  0
 17 49  1  0  0  0  0
 17 18  2  0  0  0  0
 18 12  1  0  0  0  0
 18 19  1  0  0  0  0
  6 20  1  0  0  0  0
 20 21  2  0  0  0  0
 20 22  1  0  0  0  0
 22 50  1  0  0  0  0
 22 23  1  0  0  0  0
 23 51  1  0  0  0  0
 23 52  1  0  0  0  0
 23 24  1  0  0  0  0
 24 53  1  0  0  0  0
 24 25  1  0  0  0  0
 25 54  1  0  0  0  0
 25 55  1  0  0  0  0
 25 26  1  0  0  0  0
 26 56  1  0  0  0  0
 26 57  1  0  0  0  0
 26 27  1  0  0  0  0
 27 28  1  0  0  0  0
 28 58  1  0  0  0  0
 28 59  1  0  0  0  0
 28 29  1  0  0  0  0
 29 24  1  0  0  0  0
 29 60  1  0  0  0  0
 29 61  1  0  0  0  0
 27 30  1  0  0  0  0
 30 31  2  0  0  0  0
 31 62  1  0  0  0  0
 31 32  1  0  0  0  0
 32 63  1  0  0  0  0
 32 33  2  0  0  0  0
 33 34  1  0  0  0  0
 34 64  1  0  0  0  0
 34 35  2  0  0  0  0
 35 30  1  0  0  0  0
 35 65  1  0  0  0  0
M  END
>  <LOGBIO>
7.3200

>  <PRED_LOGBIO>
6.3600

>  <XV_RES>
1.0670

>  <WHL_TMPL>
2

>  <ANCH>
13-14;34-35

$$$$
ROW11
  -MTS-   01071502363D 0   0.00000     0.00000     0

 62 65  0  0  1  0  0  0  0  0999 V2000
   -3.3490    5.9270   -0.8920 C   0  0  0  0  0  0  0  0  0  0  0  0
   -4.5000    5.2170   -0.1850 C   0  0  1  0  0  0  0  0  0  0  0  0
   -4.2450    3.7150   -0.0640 C   0  0  0  0  0  0  0  0  0  0  0  0
   -5.5600    2.9750   -0.1280 C   0  0  0  0  0  0  0  0  0  0  0  0
   -5.5810    1.6380   -0.0420 C   0  0  0  0  0  0  0  0  0  0  0  0
   -4.7110    5.8260    1.2140 C   0  0  0  0  0  0  0  0  0  0  0  0
   -5.8620    6.8180    0.9750 C   0  0  2  0  0  0  0  0  0  0  0  0
   -6.5460    6.3760   -0.2490 N   0  0  0  0  0  0  0  0  0  0  0  0
   -7.7360    6.7640   -0.7000 C   0  0  0  0  0  0  0  0  0  0  0  0
   -8.4060    7.5870   -0.0780 O   0  0  0  0  0  0  0  0  0  0  0  0
   -8.2340    6.1830   -1.9670 C   0  0  0  0  0  0  0  0  0  0  0  0
   -7.4700    5.3050   -2.5890 N   0  0  0  0  0  0  0  0  0  0  0  0
   -6.2230    4.9230   -2.0800 C   0  0  0  0  0  0  0  0  0  0  0  0
   -5.7890    5.4600   -0.9310 C   0  0  0  0  0  0  0  0  0  0  0  0
   -5.2570    3.7750   -2.9200 Cl  0  0  0  0  0  0  0  0  0  0  0  0
   -9.4520    6.5470   -2.4780 N   0  0  0  0  0  0  0  0  0  0  0  0
   -9.5500    7.6850   -3.4030 C   0  0  0  0  0  0  0  0  0  0  0  0
  -10.9880    8.1620   -3.6810 C   0  0  0  0  0  0  0  0  0  0  0  0
  -10.7320    8.0200   -5.1930 C   0  0  0  0  0  0  0  0  0  0  0  0
   -9.3960    7.3170   -4.8900 C   0  0  0  0  0  0  0  0  0  0  0  0
   -6.8210    6.7840    2.1410 C   0  0  0  0  0  0  0  0  0  0  0  0
   -6.4000    6.9220    3.2880 O   0  0  0  0  0  0  0  0  0  0  0  0
   -8.1220    6.6050    1.9270 N   0  0  0  0  0  0  0  0  0  0  0  0
   -9.0560    6.5720    3.0610 C   0  0  0  0  0  0  0  0  0  0  0  0
  -10.3590    5.9490    2.6230 C   0  0  0  0  0  0  0  0  0  0  0  0
  -10.8510    4.8160    3.2820 C   0  0  0  0  0  0  0  0  0  0  0  0
  -12.0590    4.2380    2.8760 C   0  0  0  0  0  0  0  0  0  0  0  0
  -12.7760    4.7920    1.8090 C   0  0  0  0  0  0  0  0  0  0  0  0
  -12.2850    5.9250    1.1490 C   0  0  0  0  0  0  0  0  0  0  0  0
  -11.0770    6.5030    1.5560 C   0  0  0  0  0  0  0  0  0  0  0  0
  -14.0530    4.1800    1.3790 C   0  0  0  0  0  0  0  0  0  0  0  0
  -15.1900    4.5790    1.9170 N   0  0  0  0  0  0  0  0  0  0  0  0
  -14.0550    3.2000    0.4210 N   0  0  0  0  0  0  0  0  0  0  0  0
   -3.5190    5.9120   -1.9660 H   0  0  0  0  0  0  0  0  0  0  0  0
   -2.4140    5.4190   -0.6650 H   0  0  0  0  0  0  0  0  0  0  0  0
   -3.2940    6.9580   -0.5480 H   0  0  0  0  0  0  0  0  0  0  0  0
   -3.6050    3.3890   -0.8810 H   0  0  0  0  0  0  0  0  0  0  0  0
   -3.7570    3.5050    0.8860 H   0  0  0  0  0  0  0  0  0  0  0  0
   -6.4830    3.5230   -0.2440 H   0  0  0  0  0  0  0  0  0  0  0  0
   -4.6580    1.0890    0.0740 H   0  0  0  0  0  0  0  0  0  0  0  0
   -6.5220    1.1090   -0.0880 H   0  0  0  0  0  0  0  0  0  0  0  0
   -4.9820    5.0660    1.9440 H   0  0  0  0  0  0  0  0  0  0  0  0
   -3.8150    6.3320    1.5680 H   0  0  0  0  0  0  0  0  0  0  0  0
   -5.4650    7.8210    0.8370 H   0  0  0  0  0  0  0  0  0  0  0  0
  -10.2820    6.0330   -2.2200 H   0  0  0  0  0  0  0  0  0  0  0  0
   -8.8740    8.4640   -3.0570 H   0  0  0  0  0  0  0  0  0  0  0  0
  -11.7560    7.4920   -3.2990 H   0  0  0  0  0  0  0  0  0  0  0  0
  -11.1830    9.1830   -3.3610 H   0  0  0  0  0  0  0  0  0  0  0  0
  -10.6230    8.9700   -5.7120 H   0  0  0  0  0  0  0  0  0  0  0  0
  -11.4560    7.3890   -5.7040 H   0  0  0  0  0  0  0  0  0  0  0  0
   -9.4080    6.2460   -5.0830 H   0  0  0  0  0  0  0  0  0  0  0  0
   -8.5360    7.7790   -5.3710 H   0  0  0  0  0  0  0  0  0  0  0  0
   -8.4680    6.4920    0.9850 H   0  0  0  0  0  0  0  0  0  0  0  0
   -9.2740    7.6060    3.3190 H   0  0  0  0  0  0  0  0  0  0  0  0
   -8.6300    5.9600    3.8540 H   0  0  0  0  0  0  0  0  0  0  0  0
  -10.2980    4.3880    4.1050 H   0  0  0  0  0  0  0  0  0  0  0  0
  -12.4380    3.3650    3.3860 H   0  0  0  0  0  0  0  0  0  0  0  0
  -12.8380    6.3530    0.3260 H   0  0  0  0  0  0  0  0  0  0  0  0
  -10.6980    7.3770    1.0470 H   0  0  0  0  0  0  0  0  0  0  0  0
  -16.0450    4.1700    1.6290 H   0  0  0  0  0  0  0  0  0  0  0  0
  -13.1840    2.8950    0.0090 H   0  0  0  0  0  0  0  0  0  0  0  0
  -14.9260    2.7820    0.1280 H   0  0  0  0  0  0  0  0  0  0  0  0
  1 34  1  0  0  0  0
  1 35  1  0  0  0  0
  1 36  1  0  0  0  0
  1  2  1  0  0  0  0
  2  3  1  0  0  0  0
  3 37  1  0  0  0  0
  3 38  1  0  0  0  0
  3  4  1  0  0  0  0
  4 39  1  0  0  0  0
  4  5  2  0  0  0  0
  5 40  1  0  0  0  0
  5 41  1  0  0  0  0
  2  6  1  0  0  0  0
  6 42  1  0  0  0  0
  6 43  1  0  0  0  0
  6  7  1  0  0  0  0
  7 44  1  0  0  0  0
  7  8  1  0  0  0  0
  8  9  1  0  0  0  0
  9 10  2  0  0  0  0
  9 11  1  0  0  0  0
 11 12  2  0  0  0  0
 12 13  1  0  0  0  0
 13 14  2  0  0  0  0
 14  2  1  0  0  0  0
 14  8  1  0  0  0  0
 13 15  1  0  0  0  0
 11 16  1  0  0  0  0
 16 45  1  0  0  0  0
 16 17  1  0  0  0  0
 17 46  1  0  0  0  0
 17 18  1  0  0  0  0
 18 47  1  0  0  0  0
 18 48  1  0  0  0  0
 18 19  1  0  0  0  0
 19 49  1  0  0  0  0
 19 50  1  0  0  0  0
 19 20  1  0  0  0  0
 20 17  1  0  0  0  0
 20 51  1  0  0  0  0
 20 52  1  0  0  0  0
  7 21  1  0  0  0  0
 21 22  2  0  0  0  0
 21 23  1  0  0  0  0
 23 53  1  0  0  0  0
 23 24  1  0  0  0  0
 24 54  1  0  0  0  0
 24 55  1  0  0  0  0
 24 25  1  0  0  0  0
 25 26  2  0  0  0  0
 26 56  1  0  0  0  0
 26 27  1  0  0  0  0
 27 57  1  0  0  0  0
 27 28  2  0  0  0  0
 28 29  1  0  0  0  0
 29 58  1  0  0  0  0
 29 30  2  0  0  0  0
 30 25  1  0  0  0  0
 30 59  1  0  0  0  0
 28 31  1  0  0  0  0
 31 32  2  0  0  0  0
 32 60  1  0  0  0  0
 31 33  1  0  0  0  0
 33 61  1  0  0  0  0
 33 62  1  0  0  0  0
M  END
>  <LOGBIO>
6.1900

>  <PRED_LOGBIO>
5.3700

>  <XV_RES>
0.8820

>  <WHL_TMPL>
1

>  <ANCH>
37-60;40-41

$$$$
ROW12
  -MTS-   01071502363D 0   0.00000     0.00000     0

 65 68  0  0  0  0  0  0  0  0999 V2000
   -5.4630  -10.8010   -2.6160 C   0  0  0  0  0  0  0  0  0  0  0  0
   -3.9370  -10.7890   -2.6010 C   0  0  0  0  0  0  0  0  0  0  0  0
   -3.4780   -9.9590   -1.5300 O   0  0  0  0  0  0  0  0  0  0  0  0
   -2.1460   -9.8260   -1.3580 C   0  0  0  0  0  0  0  0  0  0  0  0
   -1.3740  -10.4050   -2.1050 O   0  0  0  0  0  0  0  0  0  0  0  0
   -1.6220   -8.9780   -0.2640 C   0  0  0  0  0  0  0  0  0  0  0  0
   -2.4000   -8.3950    0.4890 O   0  0  0  0  0  0  0  0  0  0  0  0
   -0.3090   -8.8470   -0.0950 N   0  0  0  0  0  0  0  0  0  0  0  0
    0.2110   -8.0050    0.9920 C   0  0  0  0  0  0  0  0  0  0  0  0
   -0.8010   -7.3440    1.8450 C   0  0  0  0  0  0  0  0  0  0  0  0
   -1.7900   -8.1070    2.4780 C   0  0  0  0  0  0  0  0  0  0  0  0
   -2.7470   -7.4820    3.2860 C   0  0  0  0  0  0  0  0  0  0  0  0
   -2.7170   -6.0930    3.4600 C   0  0  0  0  0  0  0  0  0  0  0  0
   -1.7280   -5.3300    2.8270 C   0  0  0  0  0  0  0  0  0  0  0  0
   -0.7710   -5.9550    2.0190 C   0  0  0  0  0  0  0  0  0  0  0  0
    0.5870   -9.5180   -0.9610 C   0  0  0  0  0  0  0  0  0  0  0  0
    1.0300  -10.8080   -0.6460 C   0  0  0  0  0  0  0  0  0  0  0  0
    1.9160  -11.4720   -1.5030 C   0  0  0  0  0  0  0  0  0  0  0  0
    2.3590  -10.8460   -2.6740 C   0  0  0  0  0  0  0  0  0  0  0  0
    3.2550  -11.5070   -3.5470 N   0  0  0  0  0  0  0  0  0  0  0  0
    3.7110  -12.8620   -3.2030 C   0  0  0  0  0  0  0  0  0  0  0  0
    3.6980  -10.9460   -4.6680 C   0  0  0  0  0  0  0  0  0  0  0  0
    4.4770  -11.5520   -5.4030 O   0  0  0  0  0  0  0  0  0  0  0  0
    3.2340   -9.5550   -5.0270 C   0  0  0  0  0  0  0  0  0  0  0  0
    4.4580   -8.6610   -5.2170 C   0  0  0  0  0  0  0  0  0  0  0  0
    5.5000   -9.0080   -4.1810 C   0  0  0  0  0  0  0  0  0  0  0  0
    6.4630   -9.9860   -4.4570 C   0  0  0  0  0  0  0  0  0  0  0  0
    7.4290  -10.3070   -3.4960 C   0  0  0  0  0  0  0  0  0  0  0  0
    7.4330   -9.6510   -2.2590 C   0  0  0  0  0  0  0  0  0  0  0  0
    6.4700   -8.6730   -1.9830 C   0  0  0  0  0  0  0  0  0  0  0  0
    5.5030   -8.3510   -2.9440 C   0  0  0  0  0  0  0  0  0  0  0  0
    8.4540   -9.9910   -1.2440 C   0  0  0  0  0  0  0  0  0  0  0  0
    8.2170  -10.9460   -0.3630 N   0  0  0  0  0  0  0  0  0  0  0  0
    9.6460   -9.3160   -1.2180 N   0  0  0  0  0  0  0  0  0  0  0  0
    2.3290   -8.9120   -4.1250 O   0  0  0  0  0  0  0  0  0  0  0  0
    1.9160   -9.5550   -2.9880 C   0  0  0  0  0  0  0  0  0  0  0  0
    1.0300   -8.8920   -2.1320 C   0  0  0  0  0  0  0  0  0  0  0  0
   -5.8320   -9.7870   -2.7590 H   0  0  0  0  0  0  0  0  0  0  0  0
   -5.8130  -11.4320   -3.4310 H   0  0  0  0  0  0  0  0  0  0  0  0
   -5.8330  -11.1920   -1.6700 H   0  0  0  0  0  0  0  0  0  0  0  0
   -3.5680  -10.3980   -3.5460 H   0  0  0  0  0  0  0  0  0  0  0  0
   -3.5680  -11.8020   -2.4580 H   0  0  0  0  0  0  0  0  0  0  0  0
    0.7450   -7.1950    0.4990 H   0  0  0  0  0  0  0  0  0  0  0  0
    0.8290   -8.6300    1.6330 H   0  0  0  0  0  0  0  0  0  0  0  0
   -1.8140   -9.1780    2.3430 H   0  0  0  0  0  0  0  0  0  0  0  0
   -3.5090   -8.0710    3.7750 H   0  0  0  0  0  0  0  0  0  0  0  0
   -3.4560   -5.6100    4.0820 H   0  0  0  0  0  0  0  0  0  0  0  0
   -1.7040   -4.2590    2.9620 H   0  0  0  0  0  0  0  0  0  0  0  0
   -0.0090   -5.3660    1.5300 H   0  0  0  0  0  0  0  0  0  0  0  0
    0.6880  -11.2920    0.2570 H   0  0  0  0  0  0  0  0  0  0  0  0
    2.2580  -12.4680   -1.2610 H   0  0  0  0  0  0  0  0  0  0  0  0
    3.7300  -12.9740   -2.1210 H   0  0  0  0  0  0  0  0  0  0  0  0
    3.0290  -13.5940   -3.6310 H   0  0  0  0  0  0  0  0  0  0  0  0
    4.7100  -13.0200   -3.6020 H   0  0  0  0  0  0  0  0  0  0  0  0
    2.7830   -9.5800   -6.0170 H   0  0  0  0  0  0  0  0  0  0  0  0
    4.1670   -7.6180   -5.1030 H   0  0  0  0  0  0  0  0  0  0  0  0
    4.8700   -8.8160   -6.2120 H   0  0  0  0  0  0  0  0  0  0  0  0
    6.4600  -10.4920   -5.4110 H   0  0  0  0  0  0  0  0  0  0  0  0
    8.1720  -11.0620   -3.7090 H   0  0  0  0  0  0  0  0  0  0  0  0
    6.4720   -8.1670   -1.0290 H   0  0  0  0  0  0  0  0  0  0  0  0
    4.7610   -7.5970   -2.7310 H   0  0  0  0  0  0  0  0  0  0  0  0
    8.9000  -11.1730    0.3160 H   0  0  0  0  0  0  0  0  0  0  0  0
    9.8270   -8.5860   -1.8920 H   0  0  0  0  0  0  0  0  0  0  0  0
   10.3430   -9.5480   -0.5250 H   0  0  0  0  0  0  0  0  0  0  0  0
    0.6880   -7.8960   -2.3740 H   0  0  0  0  0  0  0  0  0  0  0  0
  1 38  1  0  0  0  0
  1 39  1  0  0  0  0
  1 40  1  0  0  0  0
  1  2  1  0  0  0  0
  2 41  1  0  0  0  0
  2 42  1  0  0  0  0
  2  3  1  0  0  0  0
  3  4  1  0  0  0  0
  4  5  2  0  0  0  0
  4  6  1  0  0  0  0
  6  7  2  0  0  0  0
  6  8  1  0  0  0  0
  8  9  1  0  0  0  0
  9 43  1  0  0  0  0
  9 44  1  0  0  0  0
  9 10  1  0  0  0  0
 10 11  2  0  0  0  0
 11 45  1  0  0  0  0
 11 12  1  0  0  0  0
 12 46  1  0  0  0  0
 12 13  2  0  0  0  0
 13 47  1  0  0  0  0
 13 14  1  0  0  0  0
 14 48  1  0  0  0  0
 14 15  2  0  0  0  0
 15 10  1  0  0  0  0
 15 49  1  0  0  0  0
  8 16  1  0  0  0  0
 16 17  1  0  0  0  0
 17 50  1  0  0  0  0
 17 18  2  0  0  0  0
 18 51  1  0  0  0  0
 18 19  1  0  0  0  0
 19 20  1  0  0  0  0
 20 21  1  0  0  0  0
 21 52  1  0  0  0  0
 21 53  1  0  0  0  0
 21 54  1  0  0  0  0
 20 22  1  0  0  0  0
 22 23  2  0  0  0  0
 22 24  1  0  0  0  0
 24 55  1  0  0  0  0
 24 25  1  0  0  0  0
 25 56  1  0  0  0  0
 25 57  1  0  0  0  0
 25 26  1  0  0  0  0
 26 27  2  0  0  0  0
 27 58  1  0  0  0  0
 27 28  1  0  0  0  0
 28 59  1  0  0  0  0
 28 29  2  0  0  0  0
 29 30  1  0  0  0  0
 30 60  1  0  0  0  0
 30 31  2  0  0  0  0
 31 26  1  0  0  0  0
 31 61  1  0  0  0  0
 29 32  1  0  0  0  0
 32 33  2  0  0  0  0
 33 62  1  0  0  0  0
 32 34  1  0  0  0  0
 34 63  1  0  0  0  0
 34 64  1  0  0  0  0
 24 35  1  0  0  0  0
 35 36  1  0  0  0  0
 36 19  2  0  0  0  0
 36 37  1  0  0  0  0
 37 16  2  0  0  0  0
 37 65  1  0  0  0  0
M  END
>  <LOGBIO>
5.7100

>  <PRED_LOGBIO>
5.2300

>  <XV_RES>
0.7520

>  <WHL_TMPL>
2

>  <ANCH>
15-22;17-18

$$$$
ROW14
  -MTS-   01071502363D 0   0.00000     0.00000     0

 57 61  0  0  0  0  0  0  0  0999 V2000
   -3.8760   -7.1430    3.9470 C   0  0  0  0  0  0  0  0  0  0  0  0
   -2.6060   -6.9220    3.1610 C   0  0  0  0  0  0  0  0  0  0  0  0
   -1.8660   -7.9470    2.3910 C   0  0  0  0  0  0  0  0  0  0  0  0
   -0.8010   -7.3440    1.8450 C   0  0  0  0  0  0  0  0  0  0  0  0
    0.2110   -8.0050    0.9920 C   0  0  0  0  0  0  0  0  0  0  0  0
    1.0930   -8.6920    1.5040 O   0  0  0  0  0  0  0  0  0  0  0  0
    0.1660   -7.8570   -0.3290 N   0  0  0  0  0  0  0  0  0  0  0  0
    1.1040   -8.5280   -1.1490 C   0  0  0  0  0  0  0  0  0  0  0  0
    0.6960   -9.6110   -1.9370 C   0  0  0  0  0  0  0  0  0  0  0  0
    1.6240  -10.2750   -2.7480 C   0  0  0  0  0  0  0  0  0  0  0  0
    2.9600   -9.8550   -2.7710 C   0  0  0  0  0  0  0  0  0  0  0  0
    3.3670   -8.7720   -1.9840 C   0  0  0  0  0  0  0  0  0  0  0  0
    2.4390   -8.1090   -1.1720 C   0  0  0  0  0  0  0  0  0  0  0  0
    3.9410  -10.5570   -3.6290 C   0  0  0  0  0  0  0  0  0  0  0  0
    4.1890  -11.9220   -3.4370 C   0  0  0  0  0  0  0  0  0  0  0  0
    5.1170  -12.5850   -4.2480 C   0  0  0  0  0  0  0  0  0  0  0  0
    5.7970  -11.8850   -5.2520 C   0  0  0  0  0  0  0  0  0  0  0  0
    5.5490  -10.5210   -5.4440 C   0  0  0  0  0  0  0  0  0  0  0  0
    4.6210   -9.8570   -4.6330 C   0  0  0  0  0  0  0  0  0  0  0  0
    4.2940   -8.0640   -4.8850 S   0  0  0  0  0  0  0  0  0  0  0  0
    4.4940   -7.7320   -6.2620 O   0  0  0  0  0  0  0  0  0  0  0  0
    2.9450   -7.7680   -4.5140 O   0  0  0  0  0  0  0  0  0  0  0  0
    5.3910   -7.1260   -3.8950 N   0  0  0  0  0  0  0  0  0  0  0  0
   -0.7950   -6.0200    2.2000 N   0  0  0  0  0  0  0  0  0  0  0  0
   -1.9540   -5.7810    3.0370 N   0  0  0  0  0  0  0  0  0  0  0  0
    0.2280   -5.1840    1.3800 C   0  0  0  0  0  0  0  0  0  0  0  0
    1.4040   -5.7960    0.9300 C   0  0  0  0  0  0  0  0  0  0  0  0
    2.3930   -5.0330    0.2970 C   0  0  0  0  0  0  0  0  0  0  0  0
    3.5690   -5.6450   -0.1530 C   0  0  0  0  0  0  0  0  0  0  0  0
    4.5570   -4.8820   -0.7850 C   0  0  0  0  0  0  0  0  0  0  0  0
    4.3700   -3.5070   -0.9680 C   0  0  0  0  0  0  0  0  0  0  0  0
    3.1950   -2.8940   -0.5180 C   0  0  0  0  0  0  0  0  0  0  0  0
    2.2060   -3.6580    0.1150 C   0  0  0  0  0  0  0  0  0  0  0  0
    1.0300   -3.0450    0.5650 C   0  0  0  0  0  0  0  0  0  0  0  0
    0.0410   -3.8080    1.1970 C   0  0  0  0  0  0  0  0  0  0  0  0
   -1.0930   -3.2180    1.6310 F   0  0  0  0  0  0  0  0  0  0  0  0
   -4.3470   -6.1830    4.1520 H   0  0  0  0  0  0  0  0  0  0  0  0
   -3.6400   -7.6390    4.8860 H   0  0  0  0  0  0  0  0  0  0  0  0
   -4.5570   -7.7640    3.3690 H   0  0  0  0  0  0  0  0  0  0  0  0
   -2.1350   -8.9880    2.2870 H   0  0  0  0  0  0  0  0  0  0  0  0
   -0.5380   -7.2650   -0.7470 H   0  0  0  0  0  0  0  0  0  0  0  0
   -0.3340   -9.9350   -1.9190 H   0  0  0  0  0  0  0  0  0  0  0  0
    1.3100  -11.1100   -3.3560 H   0  0  0  0  0  0  0  0  0  0  0  0
    4.3980   -8.4490   -2.0020 H   0  0  0  0  0  0  0  0  0  0  0  0
    2.7540   -7.2730   -0.5650 H   0  0  0  0  0  0  0  0  0  0  0  0
    3.6650  -12.4620   -2.6630 H   0  0  0  0  0  0  0  0  0  0  0  0
    5.3090  -13.6380   -4.1000 H   0  0  0  0  0  0  0  0  0  0  0  0
    6.5130  -12.3970   -5.8770 H   0  0  0  0  0  0  0  0  0  0  0  0
    6.0730   -9.9800   -6.2180 H   0  0  0  0  0  0  0  0  0  0  0  0
    6.0660   -7.5940   -3.3070 H   0  0  0  0  0  0  0  0  0  0  0  0
    5.3490   -6.1170   -3.9120 H   0  0  0  0  0  0  0  0  0  0  0  0
    1.5480   -6.8570    1.0700 H   0  0  0  0  0  0  0  0  0  0  0  0
    3.7130   -6.7060   -0.0120 H   0  0  0  0  0  0  0  0  0  0  0  0
    5.4650   -5.3540   -1.1320 H   0  0  0  0  0  0  0  0  0  0  0  0
    5.1330   -2.9180   -1.4560 H   0  0  0  0  0  0  0  0  0  0  0  0
    3.0500   -1.8330   -0.6580 H   0  0  0  0  0  0  0  0  0  0  0  0
    0.8860   -1.9840    0.4240 H   0  0  0  0  0  0  0  0  0  0  0  0
  1 37  1  0  0  0  0
  1 38  1  0  0  0  0
  1 39  1  0  0  0  0
  1  2  1  0  0  0  0
  2  3  1  0  0  0  0
  3 40  1  0  0  0  0
  3  4  2  0  0  0  0
  4  5  1  0  0  0  0
  5  6  2  0  0  0  0
  5  7  1  0  0  0  0
  7 41  1  0  0  0  0
  7  8  1  0  0  0  0
  8  9  2  0  0  0  0
  9 42  1  0  0  0  0
  9 10  1  0  0  0  0
 10 43  1  0  0  0  0
 10 11  2  0  0  0  0
 11 12  1  0  0  0  0
 12 44  1  0  0  0  0
 12 13  2  0  0  0  0
 13  8  1  0  0  0  0
 13 45  1  0  0  0  0
 11 14  1  0  0  0  0
 14 15  2  0  0  0  0
 15 46  1  0  0  0  0
 15 16  1  0  0  0  0
 16 47  1  0  0  0  0
 16 17  2  0  0  0  0
 17 48  1  0  0  0  0
 17 18  1  0  0  0  0
 18 49  1  0  0  0  0
 18 19  2  0  0  0  0
 19 14  1  0  0  0  0
 19 20  1  0  0  0  0
 20 21  2  0  0  0  0
 20 22  2  0  0  0  0
 20 23  1  0  0  0  0
 23 50  1  0  0  0  0
 23 51  1  0  0  0  0
  4 24  1  0  0  0  0
 24 25  1  0  0  0  0
 25  2  2  0  0  0  0
 24 26  1  0  0  0  0
 26 27  2  0  0  0  0
 27 52  1  0  0  0  0
 27 28  1  0  0  0  0
 28 29  1  0  0  0  0
 29 53  1  0  0  0  0
 29 30  2  0  0  0  0
 30 54  1  0  0  0  0
 30 31  1  0  0  0  0
 31 55  1  0  0  0  0
 31 32  2  0  0  0  0
 32 56  1  0  0  0  0
 32 33  1  0  0  0  0
 33 28  2  0  0  0  0
 33 34  1  0  0  0  0
 34 57  1  0  0  0  0
 34 35  2  0  0  0  0
 35 26  1  0  0  0  0
 35 36  1  0  0  0  0
M  END
>  <LOGBIO>
8.2400

>  <PRED_LOGBIO>
7.8100

>  <XV_RES>
0.4390

>  <WHL_TMPL>
2

>  <ANCH>
13-15;9-8

$$$$
ROW16
  -MTS-   01071502363D 0   0.00000     0.00000     0

 72 74  0  0  1  0  0  0  0  0999 V2000
    7.3330    9.5270    3.9810 C   0  0  0  0  0  0  0  0  0  0  0  0
    8.0280    8.2350    3.5590 C   0  0  0  0  0  0  0  0  0  0  0  0
    8.4880    7.4760    4.8000 C   0  0  0  0  0  0  0  0  0  0  0  0
    7.0880    7.4010    2.7940 N   0  0  0  0  0  0  0  0  0  0  0  0
    6.7390    6.0570    3.2770 C   0  0  0  0  0  0  0  0  0  0  0  0
    7.4820    5.7750    4.5810 C   0  0  0  0  0  0  0  0  0  0  0  0
    7.1330    4.4310    5.0630 N   0  0  0  0  0  0  0  0  0  0  0  0
    7.6660    3.9690    6.1910 C   0  0  0  0  0  0  0  0  0  0  0  0
    8.4650    4.6780    6.8400 O   0  0  0  0  0  0  0  0  0  0  0  0
    7.3500    2.7530    6.6270 N   0  0  0  0  0  0  0  0  0  0  0  0
    6.5550    7.8630    1.6670 C   0  0  0  0  0  0  0  0  0  0  0  0
    5.7690    7.1650    1.0280 O   0  0  0  0  0  0  0  0  0  0  0  0
    6.9140    9.2430    1.1720 C   0  0  2  0  0  0  0  0  0  0  0  0
    6.4840   10.2410    2.2440 C   0  0  0  0  0  0  0  0  0  0  0  0
    8.5150    9.2850    1.0900 N   0  0  0  0  0  0  0  0  0  0  0  0
    9.5420    9.4130    0.0450 C   0  0  0  0  0  0  0  0  0  0  0  0
   10.7840   10.0250    0.7190 C   0  0  0  0  0  0  0  0  0  0  0  0
   10.5060    9.7490    2.2080 C   0  0  2  0  0  0  0  0  0  0  0  0
   11.2140    9.4250    1.0830 N   0  0  0  0  0  0  0  0  0  0  0  0
   10.4950    9.9750   -0.0740 C   0  0  0  0  0  0  0  0  0  0  0  0
    8.9870    9.9460   -0.0130 C   0  0  0  0  0  0  0  0  0  0  0  0
    8.4200    9.4770    0.9730 O   0  0  0  0  0  0  0  0  0  0  0  0
    8.2700   10.4270   -1.0250 N   0  0  0  0  0  0  0  0  0  0  0  0
   12.7570    8.6100    0.9440 S   0  0  0  0  0  0  0  0  0  0  0  0
   13.1230    8.0630    2.2130 O   0  0  0  0  0  0  0  0  0  0  0  0
   13.7530    9.5440    0.5220 O   0  0  0  0  0  0  0  0  0  0  0  0
   12.6240    7.2540   -0.2930 C   0  0  0  0  0  0  0  0  0  0  0  0
   11.8170    6.1410   -0.0280 C   0  0  0  0  0  0  0  0  0  0  0  0
   11.7160    5.1100   -0.9690 C   0  0  0  0  0  0  0  0  0  0  0  0
   12.4220    5.1910   -2.1750 C   0  0  0  0  0  0  0  0  0  0  0  0
   12.3210    4.1590   -3.1160 C   0  0  0  0  0  0  0  0  0  0  0  0
   13.0260    4.2410   -4.3220 C   0  0  0  0  0  0  0  0  0  0  0  0
   12.9010    2.9580   -5.4920 Cl  0  0  0  0  0  0  0  0  0  0  0  0
   13.8330    5.3530   -4.5880 C   0  0  0  0  0  0  0  0  0  0  0  0
   13.9350    6.3850   -3.6460 C   0  0  0  0  0  0  0  0  0  0  0  0
   13.2290    6.3040   -2.4400 C   0  0  0  0  0  0  0  0  0  0  0  0
   13.3300    7.3350   -1.4990 C   0  0  0  0  0  0  0  0  0  0  0  0
    9.0250    9.4670    2.3040 C   0  0  0  0  0  0  0  0  0  0  0  0
    8.3850    9.4140    3.3530 O   0  0  0  0  0  0  0  0  0  0  0  0
    6.4720    9.2890    4.6020 H   0  0  0  0  0  0  0  0  0  0  0  0
    8.0280   10.1440    4.5460 H   0  0  0  0  0  0  0  0  0  0  0  0
    7.0050   10.0680    3.0960 H   0  0  0  0  0  0  0  0  0  0  0  0
    8.8890    8.4720    2.9380 H   0  0  0  0  0  0  0  0  0  0  0  0
    7.6260    7.2380    5.4200 H   0  0  0  0  0  0  0  0  0  0  0  0
    9.1830    8.0930    5.3650 H   0  0  0  0  0  0  0  0  0  0  0  0
    8.9830    6.5550    4.4990 H   0  0  0  0  0  0  0  0  0  0  0  0
    5.6660    6.0020    3.4510 H   0  0  0  0  0  0  0  0  0  0  0  0
    7.0230    5.3190    2.5300 H   0  0  0  0  0  0  0  0  0  0  0  0
    8.5550    5.8300    4.4060 H   0  0  0  0  0  0  0  0  0  0  0  0
    7.1980    6.5130    5.3280 H   0  0  0  0  0  0  0  0  0  0  0  0
    6.4870    3.8580    4.5380 H   0  0  0  0  0  0  0  0  0  0  0  0
    6.7040    2.1800    6.1020 H   0  0  0  0  0  0  0  0  0  0  0  0
    7.7550    2.4020    7.4830 H   0  0  0  0  0  0  0  0  0  0  0  0
    6.4690    9.4640    0.2040 H   0  0  0  0  0  0  0  0  0  0  0  0
    5.4870   10.6110    2.0150 H   0  0  0  0  0  0  0  0  0  0  0  0
    7.1840   11.0730    2.2660 H   0  0  0  0  0  0  0  0  0  0  0  0
    6.4740    9.7490    3.2140 H   0  0  0  0  0  0  0  0  0  0  0  0
    9.1770   10.1360   -0.6810 H   0  0  0  0  0  0  0  0  0  0  0  0
    9.8020    8.4260   -0.3320 H   0  0  0  0  0  0  0  0  0  0  0  0
   10.7650   11.1010    0.5600 H   0  0  0  0  0  0  0  0  0  0  0  0
   11.6710    9.4770    0.4080 H   0  0  0  0  0  0  0  0  0  0  0  0
   10.9130   10.4690    2.9140 H   0  0  0  0  0  0  0  0  0  0  0  0
   10.7590    9.3280   -0.9080 H   0  0  0  0  0  0  0  0  0  0  0  0
   10.7970   11.0140   -0.1930 H   0  0  0  0  0  0  0  0  0  0  0  0
    8.7350   10.8120   -1.8340 H   0  0  0  0  0  0  0  0  0  0  0  0
    7.2610   10.4070   -0.9840 H   0  0  0  0  0  0  0  0  0  0  0  0
   11.2730    6.0790    0.9030 H   0  0  0  0  0  0  0  0  0  0  0  0
   11.0930    4.2510   -0.7640 H   0  0  0  0  0  0  0  0  0  0  0  0
   11.6980    3.3010   -2.9110 H   0  0  0  0  0  0  0  0  0  0  0  0
   14.3780    5.4160   -5.5180 H   0  0  0  0  0  0  0  0  0  0  0  0
   14.5570    7.2440   -3.8510 H   0  0  0  0  0  0  0  0  0  0  0  0
   13.9520    8.1940   -1.7040 H   0  0  0  0  0  0  0  0  0  0  0  0
  1 40  1  0  0  0  0
  1 41  1  0  0  0  0
  1 42  1  0  0  0  0
  1  2  1  0  0  0  0
  2 43  1  0  0  0  0
  2  3  1  0  0  0  0
  3 44  1  0  0  0  0
  3 45  1  0  0  0  0
  3 46  1  0  0  0  0
  2  4  1  0  0  0  0
  4  5  1  0  0  0  0
  5 47  1  0  0  0  0
  5 48  1  0  0  0  0
  5  6  1  0  0  0  0
  6 49  1  0  0  0  0
  6 50  1  0  0  0  0
  6  7  1  0  0  0  0
  7 51  1  0  0  0  0
  7  8  1  0  0  0  0
  8  9  2  0  0  0  0
  8 10  1  0  0  0  0
 10 52  1  0  0  0  0
 10 53  1  0  0  0  0
  4 11  1  0  0  0  0
 11 12  2  0  0  0  0
 11 13  1  0  0  0  0
 13 54  1  0  0  0  0
 13 14  1  0  0  0  0
 14 55  1  0  0  0  0
 14 56  1  0  0  0  0
 14 57  1  0  0  0  0
 13 15  1  0  0  0  0
 15 16  1  0  0  0  0
 16 58  1  0  0  0  0
 16 59  1  0  0  0  0
 16 17  1  0  0  0  0
 17 60  1  0  0  0  0
 17 61  1  0  0  0  0
 17 18  1  0  0  0  0
 18 62  1  0  0  0  0
 18 19  1  0  0  0  0
 19 20  1  0  0  0  0
 20 63  1  0  0  0  0
 20 64  1  0  0  0  0
 20 21  1  0  0  0  0
 21 22  2  0  0  0  0
 21 23  1  0  0  0  0
 23 65  1  0  0  0  0
 23 66  1  0  0  0  0
 19 24  1  0  0  0  0
 24 25  2  0  0  0  0
 24 26  2  0  0  0  0
 24 27  1  0  0  0  0
 27 28  2  0  0  0  0
 28 67  1  0  0  0  0
 28 29  1  0  0  0  0
 29 68  1  0  0  0  0
 29 30  2  0  0  0  0
 30 31  1  0  0  0  0
 31 69  1  0  0  0  0
 31 32  2  0  0  0  0
 32 33  1  0  0  0  0
 32 34  1  0  0  0  0
 34 70  1  0  0  0  0
 34 35  2  0  0  0  0
 35 71  1  0  0  0  0
 35 36  1  0  0  0  0
 36 30  1  0  0  0  0
 36 37  2  0  0  0  0
 37 27  1  0  0  0  0
 37 72  1  0  0  0  0
 18 38  1  0  0  0  0
 38 15  1  0  0  0  0
 38 39  2  0  0  0  0
M  END
>  <LOGBIO>
9.0000

>  <PRED_LOGBIO>
8.3600

>  <XV_RES>
1.2830

>  <WHL_TMPL>
3

>  <ANCH>
19-20;71-72

$$$$
ROW17
  -MTS-   01071502363D 0   0.00000     0.00000     0

 72 73  0  0  0  0  0  0  0  0999 V2000
    5.8490   12.7690   -2.1790 C   0  0  0  0  0  0  0  0  0  0  0  0
    6.4030   12.0560   -0.9690 C   0  0  0  0  0  0  0  0  0  0  0  0
    5.8900   12.3350    0.3030 C   0  0  0  0  0  0  0  0  0  0  0  0
    6.4030   11.6740    1.4250 C   0  0  0  0  0  0  0  0  0  0  0  0
    5.8490   11.9740    2.7980 C   0  0  0  0  0  0  0  0  0  0  0  0
    7.4310   10.7340    1.2750 C   0  0  0  0  0  0  0  0  0  0  0  0
    7.9440   10.4560    0.0030 C   0  0  0  0  0  0  0  0  0  0  0  0
    9.0520    9.4430   -0.1590 C   0  0  0  0  0  0  0  0  0  0  0  0
   10.4950    9.9750   -0.0740 C   0  0  0  0  0  0  0  0  0  0  0  0
   11.2140    9.4250    1.0830 N   0  0  0  0  0  0  0  0  0  0  0  0
   10.5260    9.6180    2.3680 C   0  0  0  0  0  0  0  0  0  0  0  0
    9.0250    9.4670    2.3050 C   0  0  0  0  0  0  0  0  0  0  0  0
    8.3850    9.4140    3.3530 O   0  0  0  0  0  0  0  0  0  0  0  0
    8.3770    9.3900    1.1460 N   0  0  0  0  0  0  0  0  0  0  0  0
    6.9140    9.2430    1.1720 C   0  0  0  0  0  0  0  0  0  0  0  0
    6.5550    7.8630    1.6670 C   0  0  0  0  0  0  0  0  0  0  0  0
    5.0680    7.5340    1.7850 C   0  0  0  0  0  0  0  0  0  0  0  0
    4.9020    6.1040    2.2980 C   0  0  0  0  0  0  0  0  0  0  0  0
    3.4140    5.7740    2.4160 C   0  0  0  0  0  0  0  0  0  0  0  0
    3.2550    4.3990    2.9090 N   0  0  0  0  0  0  0  0  0  0  0  0
    6.4140    9.3340   -0.3450 B   0  0  0  0  0  0  0  0  0  0  0  0
    6.2660    8.1920   -1.0870 O   0  0  0  0  0  0  0  0  0  0  0  0
    6.1330   10.5540   -0.9020 O   0  0  0  0  0  0  0  0  0  0  0  0
   12.3860    8.8060    0.9770 C   0  0  0  0  0  0  0  0  0  0  0  0
   12.9870    8.4480    1.9900 O   0  0  0  0  0  0  0  0  0  0  0  0
   12.9800    8.5420   -0.3860 C   0  0  0  0  0  0  0  0  0  0  0  0
   14.3200    7.8230   -0.2270 C   0  0  0  0  0  0  0  0  0  0  0  0
   14.9140    7.5590   -1.5900 C   0  0  0  0  0  0  0  0  0  0  0  0
   14.6200    6.3670   -2.2620 C   0  0  0  0  0  0  0  0  0  0  0  0
   15.1710    6.1220   -3.5260 C   0  0  0  0  0  0  0  0  0  0  0  0
   16.0150    7.0690   -4.1170 C   0  0  0  0  0  0  0  0  0  0  0  0
   16.3090    8.2620   -3.4450 C   0  0  0  0  0  0  0  0  0  0  0  0
   15.7580    8.5070   -2.1810 C   0  0  0  0  0  0  0  0  0  0  0  0
    7.4300   11.1170   -1.1190 C   0  0  0  0  0  0  0  0  0  0  0  0
    5.5000   13.7580   -1.8900 H   0  0  0  0  0  0  0  0  0  0  0  0
    5.0190   12.1970   -2.5890 H   0  0  0  0  0  0  0  0  0  0  0  0
    6.6290   12.8660   -2.9320 H   0  0  0  0  0  0  0  0  0  0  0  0
    5.0970   13.0590    0.4190 H   0  0  0  0  0  0  0  0  0  0  0  0
    4.8040   12.2610    2.7120 H   0  0  0  0  0  0  0  0  0  0  0  0
    6.4130   12.7890    3.2460 H   0  0  0  0  0  0  0  0  0  0  0  0
    5.9320   11.0880    3.4240 H   0  0  0  0  0  0  0  0  0  0  0  0
    7.8270   10.2240    2.1410 H   0  0  0  0  0  0  0  0  0  0  0  0
    8.9470    9.0650   -1.1740 H   0  0  0  0  0  0  0  0  0  0  0  0
    8.9350    8.6970    0.6240 H   0  0  0  0  0  0  0  0  0  0  0  0
   10.4150   11.0460    0.0980 H   0  0  0  0  0  0  0  0  0  0  0  0
   11.0150    9.6790   -0.9830 H   0  0  0  0  0  0  0  0  0  0  0  0
   10.7060   10.6550    2.6450 H   0  0  0  0  0  0  0  0  0  0  0  0
   10.9050    8.8800    3.0720 H   0  0  0  0  0  0  0  0  0  0  0  0
    8.8770    9.4310    0.2700 H   0  0  0  0  0  0  0  0  0  0  0  0
    6.4370   10.0160    1.7710 H   0  0  0  0  0  0  0  0  0  0  0  0
    6.9380    7.8170    2.6840 H   0  0  0  0  0  0  0  0  0  0  0  0
    6.9940    7.1420    0.9810 H   0  0  0  0  0  0  0  0  0  0  0  0
    4.5970    8.2250    2.4810 H   0  0  0  0  0  0  0  0  0  0  0  0
    4.5970    7.6250    0.8080 H   0  0  0  0  0  0  0  0  0  0  0  0
    5.3720    5.4120    1.6020 H   0  0  0  0  0  0  0  0  0  0  0  0
    5.3720    6.0120    3.2750 H   0  0  0  0  0  0  0  0  0  0  0  0
    2.9440    6.4660    3.1120 H   0  0  0  0  0  0  0  0  0  0  0  0
    2.9440    5.8660    1.4390 H   0  0  0  0  0  0  0  0  0  0  0  0
    3.6920    4.3130    3.8160 H   0  0  0  0  0  0  0  0  0  0  0  0
    2.2720    4.1810    2.9880 H   0  0  0  0  0  0  0  0  0  0  0  0
    5.9580    8.3980   -1.9840 H   0  0  0  0  0  0  0  0  0  0  0  0
    5.8420   10.4570   -1.8220 H   0  0  0  0  0  0  0  0  0  0  0  0
   13.1340    9.4860   -0.9040 H   0  0  0  0  0  0  0  0  0  0  0  0
   12.3010    7.9180   -0.9630 H   0  0  0  0  0  0  0  0  0  0  0  0
   14.1660    6.8790    0.2910 H   0  0  0  0  0  0  0  0  0  0  0  0
   14.9990    8.4470    0.3500 H   0  0  0  0  0  0  0  0  0  0  0  0
   13.9690    5.6360   -1.8060 H   0  0  0  0  0  0  0  0  0  0  0  0
   14.9450    5.2020   -4.0440 H   0  0  0  0  0  0  0  0  0  0  0  0
   16.4400    6.8800   -5.0920 H   0  0  0  0  0  0  0  0  0  0  0  0
   16.9600    8.9920   -3.9010 H   0  0  0  0  0  0  0  0  0  0  0  0
   15.9840    9.4270   -1.6630 H   0  0  0  0  0  0  0  0  0  0  0  0
    7.8270   10.9020   -2.1010 H   0  0  0  0  0  0  0  0  0  0  0  0
  1 35  1  0  0  0  0
  1 36  1  0  0  0  0
  1 37  1  0  0  0  0
  1  2  1  0  0  0  0
  2  3  2  0  0  0  0
  3 38  1  0  0  0  0
  3  4  1  0  0  0  0
  4  5  1  0  0  0  0
  5 39  1  0  0  0  0
  5 40  1  0  0  0  0
  5 41  1  0  0  0  0
  4  6  2  0  0  0  0
  6 42  1  0  0  0  0
  6  7  1  0  0  0  0
  7  8  1  0  0  0  0
  8 43  1  0  0  0  0
  8 44  1  0  0  0  0
  8  9  1  0  0  0  0
  9 45  1  0  0  0  0
  9 46  1  0  0  0  0
  9 10  1  0  0  0  0
 10 11  1  0  0  0  0
 11 47  1  0  0  0  0
 11 48  1  0  0  0  0
 11 12  1  0  0  0  0
 12 13  2  0  0  0  0
 12 14  1  0  0  0  0
 14 49  1  0  0  0  0
 14 15  1  0  0  0  0
 15 50  1  0  0  0  0
 15 16  1  0  0  0  0
 16 51  1  0  0  0  0
 16 52  1  0  0  0  0
 16 17  1  0  0  0  0
 17 53  1  0  0  0  0
 17 54  1  0  0  0  0
 17 18  1  0  0  0  0
 18 55  1  0  0  0  0
 18 56  1  0  0  0  0
 18 19  1  0  0  0  0
 19 57  1  0  0  0  0
 19 58  1  0  0  0  0
 19 20  1  0  0  0  0
 20 59  1  0  0  0  0
 20 60  1  0  0  0  0
 15 21  1  0  0  0  0
 21 22  1  0  0  0  0
 22 61  1  0  0  0  0
 21 23  1  0  0  0  0
 23 62  1  0  0  0  0
 10 24  1  0  0  0  0
 24 25  2  0  0  0  0
 24 26  1  0  0  0  0
 26 63  1  0  0  0  0
 26 64  1  0  0  0  0
 26 27  1  0  0  0  0
 27 65  1  0  0  0  0
 27 66  1  0  0  0  0
 27 28  1  0  0  0  0
 28 29  2  0  0  0  0
 29 67  1  0  0  0  0
 29 30  1  0  0  0  0
 30 68  1  0  0  0  0
 30 31  2  0  0  0  0
 31 69  1  0  0  0  0
 31 32  1  0  0  0  0
 32 70  1  0  0  0  0
 32 33  2  0  0  0  0
 33 28  1  0  0  0  0
 33 71  1  0  0  0  0
  7 34  2  0  0  0  0
 34  2  1  0  0  0  0
 34 72  1  0  0  0  0
M  END
>  <LOGBIO>
7.2700

>  <PRED_LOGBIO>
6.7900

>  <XV_RES>
0.6120

>  <WHL_TMPL>
3

>  <ANCH>
21-24;23-22

$$$$
ROW18
  -MTS-   01071502363D 0   0.00000     0.00000     0

 35 37  0  0  0  0  0  0  0  0999 V2000
   -7.6050    3.7680   -6.0900 C   0  0  0  0  0  0  0  0  0  0  0  0
   -7.9210    4.6150   -4.8810 C   0  0  0  0  0  0  0  0  0  0  0  0
   -9.2420    4.9940   -4.6170 C   0  0  0  0  0  0  0  0  0  0  0  0
   -9.5350    5.7800   -3.4960 C   0  0  0  0  0  0  0  0  0  0  0  0
  -11.1780    6.2500   -3.1690 Cl  0  0  0  0  0  0  0  0  0  0  0  0
   -8.5060    6.1870   -2.6390 C   0  0  0  0  0  0  0  0  0  0  0  0
   -8.7930    6.9560   -1.5410 O   0  0  0  0  0  0  0  0  0  0  0  0
   -7.1840    5.8080   -2.9020 C   0  0  0  0  0  0  0  0  0  0  0  0
   -6.8920    5.0220   -4.0230 C   0  0  0  0  0  0  0  0  0  0  0  0
   -6.0970    6.2380   -1.9950 C   0  0  0  0  0  0  0  0  0  0  0  0
   -5.7780    7.5130   -1.7330 C   0  0  0  0  0  0  0  0  0  0  0  0
   -4.6420    7.5050   -0.7850 C   0  0  0  0  0  0  0  0  0  0  0  0
   -3.8870    8.5030   -0.1570 C   0  0  0  0  0  0  0  0  0  0  0  0
   -2.8470    8.1510    0.7120 C   0  0  0  0  0  0  0  0  0  0  0  0
   -2.5630    6.8010    0.9530 C   0  0  0  0  0  0  0  0  0  0  0  0
   -3.3180    5.8040    0.3250 C   0  0  0  0  0  0  0  0  0  0  0  0
   -4.3580    6.1560   -0.5440 C   0  0  0  0  0  0  0  0  0  0  0  0
   -5.2720    5.3890   -1.3050 N   0  0  0  0  0  0  0  0  0  0  0  0
   -2.0480    9.2050    1.3750 C   0  0  0  0  0  0  0  0  0  0  0  0
   -0.8860    9.5720    0.8660 N   0  0  0  0  0  0  0  0  0  0  0  0
   -2.5140    9.8010    2.5180 N   0  0  0  0  0  0  0  0  0  0  0  0
   -6.6020    3.9990   -6.4430 H   0  0  0  0  0  0  0  0  0  0  0  0
   -7.6610    2.7150   -5.8200 H   0  0  0  0  0  0  0  0  0  0  0  0
   -8.3240    3.9780   -6.8780 H   0  0  0  0  0  0  0  0  0  0  0  0
  -10.0360    4.6800   -5.2790 H   0  0  0  0  0  0  0  0  0  0  0  0
   -8.7490    7.9000   -1.7580 H   0  0  0  0  0  0  0  0  0  0  0  0
   -5.8720    4.7300   -4.2260 H   0  0  0  0  0  0  0  0  0  0  0  0
   -6.2630    8.3880   -2.1400 H   0  0  0  0  0  0  0  0  0  0  0  0
   -4.1060    9.5440   -0.3430 H   0  0  0  0  0  0  0  0  0  0  0  0
   -1.7600    6.5300    1.6230 H   0  0  0  0  0  0  0  0  0  0  0  0
   -3.0990    4.7630    0.5110 H   0  0  0  0  0  0  0  0  0  0  0  0
   -5.3110    4.3810   -1.3340 H   0  0  0  0  0  0  0  0  0  0  0  0
   -0.3520   10.2770    1.3100 H   0  0  0  0  0  0  0  0  0  0  0  0
   -3.4020    9.5200    2.9070 H   0  0  0  0  0  0  0  0  0  0  0  0
   -1.9690   10.5200    2.9710 H   0  0  0  0  0  0  0  0  0  0  0  0
  1 22  1  0  0  0  0
  1 23  1  0  0  0  0
  1 24  1  0  0  0  0
  1  2  1  0  0  0  0
  2  3  2  0  0  0  0
  3 25  1  0  0  0  0
  3  4  1  0  0  0  0
  4  5  1  0  0  0  0
  4  6  2  0  0  0  0
  6  7  1  0  0  0  0
  7 26  1  0  0  0  0
  6  8  1  0  0  0  0
  8  9  2  0  0  0  0
  9  2  1  0  0  0  0
  9 27  1  0  0  0  0
  8 10  1  0  0  0  0
 10 11  2  0  0  0  0
 11 28  1  0  0  0  0
 11 12  1  0  0  0  0
 12 13  2  0  0  0  0
 13 29  1  0  0  0  0
 13 14  1  0  0  0  0
 14 15  2  0  0  0  0
 15 30  1  0  0  0  0
 15 16  1  0  0  0  0
 16 31  1  0  0  0  0
 16 17  2  0  0  0  0
 17 12  1  0  0  0  0
 17 18  1  0  0  0  0
 18 10  1  0  0  0  0
 18 32  1  0  0  0  0
 14 19  1  0  0  0  0
 19 20  2  0  0  0  0
 20 33  1  0  0  0  0
 19 21  1  0  0  0  0
 21 34  1  0  0  0  0
 21 35  1  0  0  0  0
M  END
>  <LOGBIO>
6.8900

>  <PRED_LOGBIO>
6.5100

>  <XV_RES>
0.4170

>  <WHL_TMPL>
1

>  <ANCH>
5-6;27-19

$$$$
ROW19
  -MTS-   01071502363D 0   0.00000     0.00000     0

 60 64  0  0  0  0  0  0  0  0999 V2000
  -11.3470    6.9530    7.1010 C   0  0  0  0  0  0  0  0  0  0  0  0
  -11.4120    8.2230    6.2560 C   0  0  0  0  0  0  0  0  0  0  0  0
  -11.0120    9.4230    7.1100 C   0  0  0  0  0  0  0  0  0  0  0  0
  -10.4900    8.1020    5.1180 N   0  0  0  0  0  0  0  0  0  0  0  0
   -9.3550    7.2470    5.4950 C   0  0  0  0  0  0  0  0  0  0  0  0
   -8.3580    7.0900    4.3320 C   0  0  0  0  0  0  0  0  0  0  0  0
   -9.0560    6.5720    3.0610 C   0  0  0  0  0  0  0  0  0  0  0  0
  -10.3100    7.4010    2.7330 C   0  0  0  0  0  0  0  0  0  0  0  0
  -11.2170    7.5430    3.9700 C   0  0  0  0  0  0  0  0  0  0  0  0
   -8.1220    6.6050    1.9270 N   0  0  0  0  0  0  0  0  0  0  0  0
   -6.8210    6.7840    2.1410 C   0  0  0  0  0  0  0  0  0  0  0  0
   -6.4000    6.9220    3.2880 O   0  0  0  0  0  0  0  0  0  0  0  0
   -5.8810    6.8170    0.9980 C   0  0  0  0  0  0  0  0  0  0  0  0
   -5.6360    7.8940    0.2400 C   0  0  0  0  0  0  0  0  0  0  0  0
   -6.3480    9.4490    0.4250 Cl  0  0  0  0  0  0  0  0  0  0  0  0
   -4.6420    7.5050   -0.7850 C   0  0  0  0  0  0  0  0  0  0  0  0
   -4.0070    8.1770   -1.8370 C   0  0  0  0  0  0  0  0  0  0  0  0
   -3.0880    7.4990   -2.6470 C   0  0  0  0  0  0  0  0  0  0  0  0
   -2.8040    6.1500   -2.4060 C   0  0  0  0  0  0  0  0  0  0  0  0
   -3.4390    5.4780   -1.3540 C   0  0  0  0  0  0  0  0  0  0  0  0
   -4.3580    6.1560   -0.5440 C   0  0  0  0  0  0  0  0  0  0  0  0
   -5.1370    5.7510    0.5650 N   0  0  0  0  0  0  0  0  0  0  0  0
   -5.1480    4.4060    1.1570 C   0  0  0  0  0  0  0  0  0  0  0  0
   -6.1720    3.5520    0.4490 C   0  0  0  0  0  0  0  0  0  0  0  0
   -5.9350    2.7070   -0.7430 C   0  0  0  0  0  0  0  0  0  0  0  0
   -7.1030    2.1230   -1.0420 C   0  0  0  0  0  0  0  0  0  0  0  0
   -8.0590    2.5440   -0.1210 O   0  0  0  0  0  0  0  0  0  0  0  0
   -7.4440    3.4220    0.7790 N   0  0  0  0  0  0  0  0  0  0  0  0
   -7.3380    1.1880   -2.1650 C   0  0  0  0  0  0  0  0  0  0  0  0
   -6.7410    0.0080   -2.3770 C   0  0  0  0  0  0  0  0  0  0  0  0
   -7.1700   -0.7270   -3.5880 C   0  0  0  0  0  0  0  0  0  0  0  0
   -8.1070   -0.1300   -4.3370 C   0  0  0  0  0  0  0  0  0  0  0  0
   -8.8100   -0.7200   -5.7920 Cl  0  0  0  0  0  0  0  0  0  0  0  0
   -8.4690    1.3930   -3.5120 S   0  0  0  0  0  0  0  0  0  0  0  0
  -10.3330    6.8140    7.4690 H   0  0  0  0  0  0  0  0  0  0  0  0
  -12.0290    7.0430    7.9430 H   0  0  0  0  0  0  0  0  0  0  0  0
  -11.6320    6.0980    6.4920 H   0  0  0  0  0  0  0  0  0  0  0  0
  -12.4260    8.3620    5.8880 H   0  0  0  0  0  0  0  0  0  0  0  0
   -9.9970    9.2840    7.4780 H   0  0  0  0  0  0  0  0  0  0  0  0
  -11.6940    9.5120    7.9530 H   0  0  0  0  0  0  0  0  0  0  0  0
  -11.0580   10.3280    6.5080 H   0  0  0  0  0  0  0  0  0  0  0  0
   -9.7230    6.2680    5.7920 H   0  0  0  0  0  0  0  0  0  0  0  0
   -8.8460    7.6810    6.3540 H   0  0  0  0  0  0  0  0  0  0  0  0
   -7.8910    8.0500    4.1240 H   0  0  0  0  0  0  0  0  0  0  0  0
   -7.5710    6.3960    4.6220 H   0  0  0  0  0  0  0  0  0  0  0  0
   -9.3260    5.5250    3.1860 H   0  0  0  0  0  0  0  0  0  0  0  0
  -10.0110    8.3890    2.3870 H   0  0  0  0  0  0  0  0  0  0  0  0
  -10.8640    6.9180    1.9310 H   0  0  0  0  0  0  0  0  0  0  0  0
  -11.6200    6.5680    4.2350 H   0  0  0  0  0  0  0  0  0  0  0  0
  -12.0610    8.1860    3.7270 H   0  0  0  0  0  0  0  0  0  0  0  0
   -8.4680    6.4920    0.9850 H   0  0  0  0  0  0  0  0  0  0  0  0
   -4.2260    9.2180   -2.0230 H   0  0  0  0  0  0  0  0  0  0  0  0
   -2.5980    8.0170   -3.4580 H   0  0  0  0  0  0  0  0  0  0  0  0
   -2.0950    5.6270   -3.0310 H   0  0  0  0  0  0  0  0  0  0  0  0
   -3.2200    4.4370   -1.1680 H   0  0  0  0  0  0  0  0  0  0  0  0
   -5.4890    4.5180    2.1840 H   0  0  0  0  0  0  0  0  0  0  0  0
   -4.1680    3.9520    1.0240 H   0  0  0  0  0  0  0  0  0  0  0  0
   -5.0000    2.5840   -1.2690 H   0  0  0  0  0  0  0  0  0  0  0  0
   -5.9920   -0.3840   -1.7040 H   0  0  0  0  0  0  0  0  0  0  0  0
   -6.7520   -1.6880   -3.8520 H   0  0  0  0  0  0  0  0  0  0  0  0
  1 35  1  0  0  0  0
  1 36  1  0  0  0  0
  1 37  1  0  0  0  0
  1  2  1  0  0  0  0
  2 38  1  0  0  0  0
  2  3  1  0  0  0  0
  3 39  1  0  0  0  0
  3 40  1  0  0  0  0
  3 41  1  0  0  0  0
  2  4  1  0  0  0  0
  4  5  1  0  0  0  0
  5 42  1  0  0  0  0
  5 43  1  0  0  0  0
  5  6  1  0  0  0  0
  6 44  1  0  0  0  0
  6 45  1  0  0  0  0
  6  7  1  0  0  0  0
  7 46  1  0  0  0  0
  7  8  1  0  0  0  0
  8 47  1  0  0  0  0
  8 48  1  0  0  0  0
  8  9  1  0  0  0  0
  9  4  1  0  0  0  0
  9 49  1  0  0  0  0
  9 50  1  0  0  0  0
  7 10  1  0  0  0  0
 10 51  1  0  0  0  0
 10 11  1  0  0  0  0
 11 12  2  0  0  0  0
 11 13  1  0  0  0  0
 13 14  2  0  0  0  0
 14 15  1  0  0  0  0
 14 16  1  0  0  0  0
 16 17  2  0  0  0  0
 17 52  1  0  0  0  0
 17 18  1  0  0  0  0
 18 53  1  0  0  0  0
 18 19  2  0  0  0  0
 19 54  1  0  0  0  0
 19 20  1  0  0  0  0
 20 55  1  0  0  0  0
 20 21  2  0  0  0  0
 21 16  1  0  0  0  0
 21 22  1  0  0  0  0
 22 13  1  0  0  0  0
 22 23  1  0  0  0  0
 23 56  1  0  0  0  0
 23 57  1  0  0  0  0
 23 24  1  0  0  0  0
 24 25  1  0  0  0  0
 25 58  1  0  0  0  0
 25 26  2  0  0  0  0
 26 27  1  0  0  0  0
 27 28  1  0  0  0  0
 28 24  2  0  0  0  0
 26 29  1  0  0  0  0
 29 30  2  0  0  0  0
 30 59  1  0  0  0  0
 30 31  1  0  0  0  0
 31 60  1  0  0  0  0
 31 32  2  0  0  0  0
 32 33  1  0  0  0  0
 32 34  1  0  0  0  0
 34 29  1  0  0  0  0
M  END
>  <LOGBIO>
8.7000

>  <PRED_LOGBIO>
7.9700

>  <XV_RES>
0.7840

>  <WHL_TMPL>
1

>  <ANCH>
37-60;28-29

$$$$
ROW20
  -MTS-   01071502363D 0   0.00000     0.00000     0

 79 85  0  0  0  0  0  0  0  0999 V2000
   14.5680    3.2170    8.1510 N   0  0  0  0  0  0  0  0  0  0  0  0
   15.1860    4.0360    9.0590 C   0  0  0  0  0  0  0  0  0  0  0  0
   15.6290    3.5420   10.2000 N   0  0  0  0  0  0  0  0  0  0  0  0
   15.3570    5.4760    8.7610 C   0  0  0  0  0  0  0  0  0  0  0  0
   16.5090    5.9220    8.1020 C   0  0  0  0  0  0  0  0  0  0  0  0
   16.6700    7.2840    7.8200 C   0  0  0  0  0  0  0  0  0  0  0  0
   15.6800    8.1990    8.1960 C   0  0  0  0  0  0  0  0  0  0  0  0
   15.5660    9.6020    8.0500 N   0  0  0  0  0  0  0  0  0  0  0  0
   14.3810   10.0110    8.6010 C   0  0  0  0  0  0  0  0  0  0  0  0
   13.7120    8.9620    9.0990 C   0  0  0  0  0  0  0  0  0  0  0  0
   12.3670    9.0070    9.7850 C   0  0  0  0  0  0  0  0  0  0  0  0
   12.2010   10.3510   10.4920 C   0  0  0  0  0  0  0  0  0  0  0  0
   13.2950   10.5200   11.5180 C   0  0  0  0  0  0  0  0  0  0  0  0
   14.5050   11.1250   11.1570 C   0  0  0  0  0  0  0  0  0  0  0  0
   15.5210   11.2810   12.1090 C   0  0  0  0  0  0  0  0  0  0  0  0
   15.3260   10.8330   13.4210 C   0  0  0  0  0  0  0  0  0  0  0  0
   16.3520   10.9910   14.3820 N   0  0  0  0  0  0  0  0  0  0  0  0
   17.5500    9.7340   14.5970 S   0  0  0  0  0  0  0  0  0  0  0  0
   18.2550    9.5320   13.3700 O   0  0  0  0  0  0  0  0  0  0  0  0
   16.9020    8.5180   14.9800 O   0  0  0  0  0  0  0  0  0  0  0  0
   18.7370   10.2360   15.9110 C   0  0  0  0  0  0  0  0  0  0  0  0
   18.4860    9.9010   17.2470 C   0  0  0  0  0  0  0  0  0  0  0  0
   19.3880   10.2830   18.2460 C   0  0  0  0  0  0  0  0  0  0  0  0
   20.5420   11.0010   17.9100 C   0  0  0  0  0  0  0  0  0  0  0  0
   20.7940   11.3360   16.5740 C   0  0  0  0  0  0  0  0  0  0  0  0
   19.8910   10.9540   15.5740 C   0  0  0  0  0  0  0  0  0  0  0  0
   14.1160   10.2280   13.7810 C   0  0  0  0  0  0  0  0  0  0  0  0
   13.1000   10.0710   12.8300 C   0  0  0  0  0  0  0  0  0  0  0  0
   11.2720    8.8380    8.7590 C   0  0  0  0  0  0  0  0  0  0  0  0
   10.4300    9.7220    8.6080 O   0  0  0  0  0  0  0  0  0  0  0  0
   11.2190    7.7350    8.0190 N   0  0  0  0  0  0  0  0  0  0  0  0
   10.1930    7.5770    7.0570 C   0  0  0  0  0  0  0  0  0  0  0  0
    8.9830    6.9720    7.4180 C   0  0  0  0  0  0  0  0  0  0  0  0
    7.9680    6.8160    6.4660 C   0  0  0  0  0  0  0  0  0  0  0  0
    8.1630    7.2640    5.1550 C   0  0  0  0  0  0  0  0  0  0  0  0
    9.3730    7.8690    4.7940 C   0  0  0  0  0  0  0  0  0  0  0  0
   10.3880    8.0250    5.7450 C   0  0  0  0  0  0  0  0  0  0  0  0
    7.1370    7.1060    4.1930 N   0  0  0  0  0  0  0  0  0  0  0  0
    6.5640    8.1030    3.4490 C   0  0  0  0  0  0  0  0  0  0  0  0
    5.6400    7.5990    2.6520 N   0  0  0  0  0  0  0  0  0  0  0  0
    5.5680    6.2150    2.8470 C   0  0  0  0  0  0  0  0  0  0  0  0
    4.7780    5.2100    2.2760 C   0  0  0  0  0  0  0  0  0  0  0  0
    4.9360    3.8790    2.6830 C   0  0  0  0  0  0  0  0  0  0  0  0
    5.8830    3.5540    3.6610 C   0  0  0  0  0  0  0  0  0  0  0  0
    6.6730    4.5590    4.2320 C   0  0  0  0  0  0  0  0  0  0  0  0
    6.5150    5.8890    3.8250 C   0  0  0  0  0  0  0  0  0  0  0  0
   14.5280    7.7530    8.8550 C   0  0  0  0  0  0  0  0  0  0  0  0
   14.3670    6.3910    9.1370 C   0  0  0  0  0  0  0  0  0  0  0  0
   14.2290    3.5950    7.2780 H   0  0  0  0  0  0  0  0  0  0  0  0
   14.4520    2.2350    8.3550 H   0  0  0  0  0  0  0  0  0  0  0  0
   15.5150    2.5790   10.3990 H   0  0  0  0  0  0  0  0  0  0  0  0
   17.2730    5.2160    7.8110 H   0  0  0  0  0  0  0  0  0  0  0  0
   17.5590    7.6280    7.3110 H   0  0  0  0  0  0  0  0  0  0  0  0
   16.2480   10.2030    7.6100 H   0  0  0  0  0  0  0  0  0  0  0  0
   14.0350   11.0340    8.6300 H   0  0  0  0  0  0  0  0  0  0  0  0
   12.3060    8.2030   10.5160 H   0  0  0  0  0  0  0  0  0  0  0  0
   12.2610   11.1550    9.7610 H   0  0  0  0  0  0  0  0  0  0  0  0
   11.2320   10.3830   10.9860 H   0  0  0  0  0  0  0  0  0  0  0  0
   14.6560   11.4710   10.1450 H   0  0  0  0  0  0  0  0  0  0  0  0
   16.4540   11.7480   11.8310 H   0  0  0  0  0  0  0  0  0  0  0  0
   16.3920   11.8290   14.9440 H   0  0  0  0  0  0  0  0  0  0  0  0
   17.5950    9.3470   17.5060 H   0  0  0  0  0  0  0  0  0  0  0  0
   19.1950   10.0250   19.2770 H   0  0  0  0  0  0  0  0  0  0  0  0
   21.2390   11.2960   18.6810 H   0  0  0  0  0  0  0  0  0  0  0  0
   21.6840   11.8900   16.3140 H   0  0  0  0  0  0  0  0  0  0  0  0
   20.0850   11.2130   14.5440 H   0  0  0  0  0  0  0  0  0  0  0  0
   13.9650    9.8820   14.7930 H   0  0  0  0  0  0  0  0  0  0  0  0
   12.1670    9.6050   13.1080 H   0  0  0  0  0  0  0  0  0  0  0  0
   11.9110    7.0090    8.1430 H   0  0  0  0  0  0  0  0  0  0  0  0
    8.8320    6.6260    8.4300 H   0  0  0  0  0  0  0  0  0  0  0  0
    7.0340    6.3490    6.7440 H   0  0  0  0  0  0  0  0  0  0  0  0
    9.5230    8.2150    3.7820 H   0  0  0  0  0  0  0  0  0  0  0  0
   11.3210    8.4920    5.4670 H   0  0  0  0  0  0  0  0  0  0  0  0
    6.8290    9.1490    3.5050 H   0  0  0  0  0  0  0  0  0  0  0  0
    4.0470    5.4600    1.5210 H   0  0  0  0  0  0  0  0  0  0  0  0
    4.3270    3.1040    2.2420 H   0  0  0  0  0  0  0  0  0  0  0  0
    6.0050    2.5280    3.9750 H   0  0  0  0  0  0  0  0  0  0  0  0
    7.4040    4.3080    4.9860 H   0  0  0  0  0  0  0  0  0  0  0  0
   13.4780    6.0470    9.6450 H   0  0  0  0  0  0  0  0  0  0  0  0
  1 49  1  0  0  0  0
  1 50  1  0  0  0  0
  1  2  1  0  0  0  0
  2  3  2  0  0  0  0
  3 51  1  0  0  0  0
  2  4  1  0  0  0  0
  4  5  2  0  0  0  0
  5 52  1  0  0  0  0
  5  6  1  0  0  0  0
  6 53  1  0  0  0  0
  6  7  2  0  0  0  0
  7  8  1  0  0  0  0
  8 54  1  0  0  0  0
  8  9  1  0  0  0  0
  9 55  1  0  0  0  0
  9 10  2  0  0  0  0
 10 11  1  0  0  0  0
 11 56  1  0  0  0  0
 11 12  1  0  0  0  0
 12 57  1  0  0  0  0
 12 58  1  0  0  0  0
 12 13  1  0  0  0  0
 13 14  2  0  0  0  0
 14 59  1  0  0  0  0
 14 15  1  0  0  0  0
 15 60  1  0  0  0  0
 15 16  2  0  0  0  0
 16 17  1  0  0  0  0
 17 61  1  0  0  0  0
 17 18  1  0  0  0  0
 18 19  2  0  0  0  0
 18 20  2  0  0  0  0
 18 21  1  0  0  0  0
 21 22  2  0  0  0  0
 22 62  1  0  0  0  0
 22 23  1  0  0  0  0
 23 63  1  0  0  0  0
 23 24  2  0  0  0  0
 24 64  1  0  0  0  0
 24 25  1  0  0  0  0
 25 65  1  0  0  0  0
 25 26  2  0  0  0  0
 26 21  1  0  0  0  0
 26 66  1  0  0  0  0
 16 27  1  0  0  0  0
 27 67  1  0  0  0  0
 27 28  2  0  0  0  0
 28 13  1  0  0  0  0
 28 68  1  0  0  0  0
 11 29  1  0  0  0  0
 29 30  2  0  0  0  0
 29 31  1  0  0  0  0
 31 69  1  0  0  0  0
 31 32  1  0  0  0  0
 32 33  2  0  0  0  0
 33 70  1  0  0  0  0
 33 34  1  0  0  0  0
 34 71  1  0  0  0  0
 34 35  2  0  0  0  0
 35 36  1  0  0  0  0
 36 72  1  0  0  0  0
 36 37  2  0  0  0  0
 37 32  1  0  0  0  0
 37 73  1  0  0  0  0
 35 38  1  0  0  0  0
 38 39  1  0  0  0  0
 39 74  1  0  0  0  0
 39 40  2  0  0  0  0
 40 41  1  0  0  0  0
 41 42  2  0  0  0  0
 42 75  1  0  0  0  0
 42 43  1  0  0  0  0
 43 76  1  0  0  0  0
 43 44  2  0  0  0  0
 44 77  1  0  0  0  0
 44 45  1  0  0  0  0
 45 78  1  0  0  0  0
 45 46  2  0  0  0  0
 46 38  1  0  0  0  0
 46 41  1  0  0  0  0
 10 47  1  0  0  0  0
 47  7  1  0  0  0  0
 47 48  2  0  0  0  0
 48  4  1  0  0  0  0
 48 79  1  0  0  0  0
M  END
>  <LOGBIO>
7.7200

>  <PRED_LOGBIO>
7.7100

>  <XV_RES>
0.0420

>  <WHL_TMPL>
3

>  <ANCH>
1-3;66-67

$$$$
ROW21
  -MTS-   01071502363D 0   0.00000     0.00000     0

 60 64  0  0  0  0  0  0  0  0999 V2000
  -11.9690    9.5500    8.2930 C   0  0  0  0  0  0  0  0  0  0  0  0
  -11.0110    9.4240    7.1110 C   0  0  0  0  0  0  0  0  0  0  0  0
  -11.4120    8.2230    6.2560 C   0  0  0  0  0  0  0  0  0  0  0  0
  -10.4900    8.1020    5.1180 N   0  0  0  0  0  0  0  0  0  0  0  0
   -9.3550    7.2470    5.4950 C   0  0  0  0  0  0  0  0  0  0  0  0
   -8.3580    7.0900    4.3320 C   0  0  0  0  0  0  0  0  0  0  0  0
   -9.0560    6.5720    3.0610 C   0  0  0  0  0  0  0  0  0  0  0  0
  -10.3100    7.4010    2.7330 C   0  0  0  0  0  0  0  0  0  0  0  0
  -11.2170    7.5430    3.9700 C   0  0  0  0  0  0  0  0  0  0  0  0
   -8.1220    6.6050    1.9270 N   0  0  0  0  0  0  0  0  0  0  0  0
   -6.8210    6.7840    2.1410 C   0  0  0  0  0  0  0  0  0  0  0  0
   -6.4000    6.9220    3.2880 O   0  0  0  0  0  0  0  0  0  0  0  0
   -5.8810    6.8170    0.9980 C   0  0  0  0  0  0  0  0  0  0  0  0
   -5.6360    7.8940    0.2400 C   0  0  0  0  0  0  0  0  0  0  0  0
   -4.6420    7.5050   -0.7850 C   0  0  0  0  0  0  0  0  0  0  0  0
   -4.0070    8.1770   -1.8370 C   0  0  0  0  0  0  0  0  0  0  0  0
   -3.0880    7.4990   -2.6470 C   0  0  0  0  0  0  0  0  0  0  0  0
   -2.8040    6.1500   -2.4060 C   0  0  0  0  0  0  0  0  0  0  0  0
   -3.4390    5.4780   -1.3540 C   0  0  0  0  0  0  0  0  0  0  0  0
   -4.3580    6.1560   -0.5440 C   0  0  0  0  0  0  0  0  0  0  0  0
   -5.1370    5.7510    0.5650 N   0  0  0  0  0  0  0  0  0  0  0  0
   -5.1480    4.4060    1.1570 C   0  0  0  0  0  0  0  0  0  0  0  0
   -6.1720    3.5520    0.4490 C   0  0  0  0  0  0  0  0  0  0  0  0
   -5.9350    2.7070   -0.7430 C   0  0  0  0  0  0  0  0  0  0  0  0
   -7.1030    2.1230   -1.0420 C   0  0  0  0  0  0  0  0  0  0  0  0
   -8.0590    2.5440   -0.1210 O   0  0  0  0  0  0  0  0  0  0  0  0
   -7.4440    3.4220    0.7790 N   0  0  0  0  0  0  0  0  0  0  0  0
   -7.3380    1.1880   -2.1650 C   0  0  0  0  0  0  0  0  0  0  0  0
   -6.7410    0.0080   -2.3770 C   0  0  0  0  0  0  0  0  0  0  0  0
   -7.1700   -0.7270   -3.5880 C   0  0  0  0  0  0  0  0  0  0  0  0
   -8.1070   -0.1300   -4.3370 C   0  0  0  0  0  0  0  0  0  0  0  0
   -8.8100   -0.7200   -5.7920 Cl  0  0  0  0  0  0  0  0  0  0  0  0
   -8.4690    1.3930   -3.5120 S   0  0  0  0  0  0  0  0  0  0  0  0
  -11.9220    8.6450    8.8950 H   0  0  0  0  0  0  0  0  0  0  0  0
  -11.6830   10.4050    8.9020 H   0  0  0  0  0  0  0  0  0  0  0  0
  -12.9830    9.6890    7.9250 H   0  0  0  0  0  0  0  0  0  0  0  0
   -9.9970    9.2850    7.4790 H   0  0  0  0  0  0  0  0  0  0  0  0
  -11.0580   10.3290    6.5090 H   0  0  0  0  0  0  0  0  0  0  0  0
  -12.4260    8.3620    5.8880 H   0  0  0  0  0  0  0  0  0  0  0  0
  -11.3660    7.3180    6.8580 H   0  0  0  0  0  0  0  0  0  0  0  0
   -9.7230    6.2680    5.7920 H   0  0  0  0  0  0  0  0  0  0  0  0
   -8.8460    7.6810    6.3540 H   0  0  0  0  0  0  0  0  0  0  0  0
   -7.8910    8.0500    4.1240 H   0  0  0  0  0  0  0  0  0  0  0  0
   -7.5710    6.3960    4.6220 H   0  0  0  0  0  0  0  0  0  0  0  0
   -9.3260    5.5250    3.1860 H   0  0  0  0  0  0  0  0  0  0  0  0
  -10.0110    8.3890    2.3870 H   0  0  0  0  0  0  0  0  0  0  0  0
  -10.8640    6.9180    1.9310 H   0  0  0  0  0  0  0  0  0  0  0  0
  -11.6200    6.5680    4.2350 H   0  0  0  0  0  0  0  0  0  0  0  0
  -12.0610    8.1860    3.7270 H   0  0  0  0  0  0  0  0  0  0  0  0
   -8.4680    6.4920    0.9850 H   0  0  0  0  0  0  0  0  0  0  0  0
   -6.0830    8.8700    0.3560 H   0  0  0  0  0  0  0  0  0  0  0  0
   -4.2260    9.2180   -2.0230 H   0  0  0  0  0  0  0  0  0  0  0  0
   -2.5980    8.0170   -3.4580 H   0  0  0  0  0  0  0  0  0  0  0  0
   -2.0950    5.6270   -3.0310 H   0  0  0  0  0  0  0  0  0  0  0  0
   -3.2200    4.4370   -1.1680 H   0  0  0  0  0  0  0  0  0  0  0  0
   -5.4890    4.5180    2.1840 H   0  0  0  0  0  0  0  0  0  0  0  0
   -4.1680    3.9520    1.0240 H   0  0  0  0  0  0  0  0  0  0  0  0
   -5.0000    2.5840   -1.2690 H   0  0  0  0  0  0  0  0  0  0  0  0
   -5.9920   -0.3840   -1.7040 H   0  0  0  0  0  0  0  0  0  0  0  0
   -6.7520   -1.6880   -3.8520 H   0  0  0  0  0  0  0  0  0  0  0  0
  1 34  1  0  0  0  0
  1 35  1  0  0  0  0
  1 36  1  0  0  0  0
  1  2  1  0  0  0  0
  2 37  1  0  0  0  0
  2 38  1  0  0  0  0
  2  3  1  0  0  0  0
  3 39  1  0  0  0  0
  3 40  1  0  0  0  0
  3  4  1  0  0  0  0
  4  5  1  0  0  0  0
  5 41  1  0  0  0  0
  5 42  1  0  0  0  0
  5  6  1  0  0  0  0
  6 43  1  0  0  0  0
  6 44  1  0  0  0  0
  6  7  1  0  0  0  0
  7 45  1  0  0  0  0
  7  8  1  0  0  0  0
  8 46  1  0  0  0  0
  8 47  1  0  0  0  0
  8  9  1  0  0  0  0
  9  4  1  0  0  0  0
  9 48  1  0  0  0  0
  9 49  1  0  0  0  0
  7 10  1  0  0  0  0
 10 50  1  0  0  0  0
 10 11  1  0  0  0  0
 11 12  2  0  0  0  0
 11 13  1  0  0  0  0
 13 14  2  0  0  0  0
 14 51  1  0  0  0  0
 14 15  1  0  0  0  0
 15 16  2  0  0  0  0
 16 52  1  0  0  0  0
 16 17  1  0  0  0  0
 17 53  1  0  0  0  0
 17 18  2  0  0  0  0
 18 54  1  0  0  0  0
 18 19  1  0  0  0  0
 19 55  1  0  0  0  0
 19 20  2  0  0  0  0
 20 15  1  0  0  0  0
 20 21  1  0  0  0  0
 21 13  1  0  0  0  0
 21 22  1  0  0  0  0
 22 56  1  0  0  0  0
 22 57  1  0  0  0  0
 22 23  1  0  0  0  0
 23 24  1  0  0  0  0
 24 58  1  0  0  0  0
 24 25  2  0  0  0  0
 25 26  1  0  0  0  0
 26 27  1  0  0  0  0
 27 23  2  0  0  0  0
 25 28  1  0  0  0  0
 28 29  2  0  0  0  0
 29 59  1  0  0  0  0
 29 30  1  0  0  0  0
 30 60  1  0  0  0  0
 30 31  2  0  0  0  0
 31 32  1  0  0  0  0
 31 33  1  0  0  0  0
 33 28  1  0  0  0  0
M  END
>  <LOGBIO>
7.1900

>  <PRED_LOGBIO>
7.6900

>  <XV_RES>
-0.5650

>  <WHL_TMPL>
1

>  <ANCH>
37-60;28-29

$$$$
ROW22
  -MTS-   01071502363D 0   0.00000     0.00000     0

 59 62  0  0  0  0  0  0  0  0999 V2000
   -1.2950    3.6000    2.4630 N   0  0  0  0  0  0  0  0  0  0  0  0
   -1.6440    4.0430    3.7110 C   0  0  0  0  0  0  0  0  0  0  0  0
   -1.1790    3.4290    4.7830 N   0  0  0  0  0  0  0  0  0  0  0  0
   -2.4740    5.1240    3.8460 N   0  0  0  0  0  0  0  0  0  0  0  0
   -1.9800    6.5060    3.9320 C   0  0  0  0  0  0  0  0  0  0  0  0
   -2.5700    7.3980    2.8230 C   0  0  0  0  0  0  0  0  0  0  0  0
   -4.0450    7.1660    2.5980 C   0  0  0  0  0  0  0  0  0  0  0  0
   -4.7680    8.1070    1.8560 C   0  0  0  0  0  0  0  0  0  0  0  0
   -6.1370    7.9190    1.6310 C   0  0  0  0  0  0  0  0  0  0  0  0
   -6.7820    6.7890    2.1470 C   0  0  0  0  0  0  0  0  0  0  0  0
   -8.1220    6.6050    1.9270 O   0  0  0  0  0  0  0  0  0  0  0  0
   -9.0560    6.5720    3.0610 C   0  0  0  0  0  0  0  0  0  0  0  0
   -9.3580    8.0080    3.4190 C   0  0  0  0  0  0  0  0  0  0  0  0
   -9.7580    8.7790    2.5620 O   0  0  0  0  0  0  0  0  0  0  0  0
   -9.1890    8.4280    4.6580 O   0  0  0  0  0  0  0  0  0  0  0  0
  -10.3590    5.9490    2.6230 C   0  0  0  0  0  0  0  0  0  0  0  0
  -11.0770    6.5030    1.5560 C   0  0  0  0  0  0  0  0  0  0  0  0
  -12.2850    5.9250    1.1490 C   0  0  0  0  0  0  0  0  0  0  0  0
  -12.7760    4.7920    1.8090 C   0  0  0  0  0  0  0  0  0  0  0  0
  -13.9580    4.2260    1.4110 O   0  0  0  0  0  0  0  0  0  0  0  0
  -13.9100    3.2060    0.4090 C   0  0  0  0  0  0  0  0  0  0  0  0
  -14.0270    3.8390   -0.9910 C   0  0  0  0  0  0  0  0  0  0  0  0
  -13.7860    2.7960   -2.0970 C   0  0  0  0  0  0  0  0  0  0  0  0
  -12.4960    2.1130   -1.9170 N   0  0  0  0  0  0  0  0  0  0  0  0
  -12.4260    1.4130   -0.6250 C   0  0  0  0  0  0  0  0  0  0  0  0
  -12.6080    2.3960    0.5450 C   0  0  0  0  0  0  0  0  0  0  0  0
  -12.0590    4.2380    2.8760 C   0  0  0  0  0  0  0  0  0  0  0  0
  -10.8510    4.8160    3.2820 C   0  0  0  0  0  0  0  0  0  0  0  0
   -6.0590    5.8480    2.8890 C   0  0  0  0  0  0  0  0  0  0  0  0
   -4.6900    6.0360    3.1150 C   0  0  0  0  0  0  0  0  0  0  0  0
   -3.9380    5.0040    3.9190 C   0  0  0  0  0  0  0  0  0  0  0  0
   -1.6500    4.0690    1.6420 H   0  0  0  0  0  0  0  0  0  0  0  0
   -0.6820    2.8030    2.3630 H   0  0  0  0  0  0  0  0  0  0  0  0
   -0.5790    2.6480    4.6860 H   0  0  0  0  0  0  0  0  0  0  0  0
   -2.2350    6.9230    4.9040 H   0  0  0  0  0  0  0  0  0  0  0  0
   -0.8940    6.5070    3.8710 H   0  0  0  0  0  0  0  0  0  0  0  0
   -2.0310    7.2210    1.8940 H   0  0  0  0  0  0  0  0  0  0  0  0
   -2.4040    8.4430    3.0760 H   0  0  0  0  0  0  0  0  0  0  0  0
   -4.2700    8.9790    1.4570 H   0  0  0  0  0  0  0  0  0  0  0  0
   -6.6950    8.6450    1.0580 H   0  0  0  0  0  0  0  0  0  0  0  0
   -8.6350    6.0390    3.9110 H   0  0  0  0  0  0  0  0  0  0  0  0
   -9.4320    9.3670    4.6920 H   0  0  0  0  0  0  0  0  0  0  0  0
  -10.6980    7.3770    1.0470 H   0  0  0  0  0  0  0  0  0  0  0  0
  -12.8380    6.3530    0.3260 H   0  0  0  0  0  0  0  0  0  0  0  0
  -14.7680    2.5650    0.6000 H   0  0  0  0  0  0  0  0  0  0  0  0
  -13.3010    4.6430   -1.0860 H   0  0  0  0  0  0  0  0  0  0  0  0
  -15.0190    4.2710   -1.1100 H   0  0  0  0  0  0  0  0  0  0  0  0
  -14.5890    2.0620   -2.0850 H   0  0  0  0  0  0  0  0  0  0  0  0
  -13.7970    3.2990   -3.0620 H   0  0  0  0  0  0  0  0  0  0  0  0
  -12.3610    1.4500   -2.6670 H   0  0  0  0  0  0  0  0  0  0  0  0
  -13.2020    0.6520   -0.5840 H   0  0  0  0  0  0  0  0  0  0  0  0
  -11.4630    0.9150   -0.5350 H   0  0  0  0  0  0  0  0  0  0  0  0
  -11.7590    3.0760    0.5810 H   0  0  0  0  0  0  0  0  0  0  0  0
  -12.6210    1.8430    1.4820 H   0  0  0  0  0  0  0  0  0  0  0  0
  -12.4380    3.3650    3.3860 H   0  0  0  0  0  0  0  0  0  0  0  0
  -10.2980    4.3880    4.1050 H   0  0  0  0  0  0  0  0  0  0  0  0
   -6.5570    4.9770    3.2880 H   0  0  0  0  0  0  0  0  0  0  0  0
   -4.2470    5.0700    4.9600 H   0  0  0  0  0  0  0  0  0  0  0  0
   -4.2280    4.0110    3.5810 H   0  0  0  0  0  0  0  0  0  0  0  0
  1 32  1  0  0  0  0
  1 33  1  0  0  0  0
  1  2  1  0  0  0  0
  2  3  2  0  0  0  0
  3 34  1  0  0  0  0
  2  4  1  0  0  0  0
  4  5  1  0  0  0  0
  5 35  1  0  0  0  0
  5 36  1  0  0  0  0
  5  6  1  0  0  0  0
  6 37  1  0  0  0  0
  6 38  1  0  0  0  0
  6  7  1  0  0  0  0
  7  8  1  0  0  0  0
  8 39  1  0  0  0  0
  8  9  2  0  0  0  0
  9 40  1  0  0  0  0
  9 10  1  0  0  0  0
 10 11  1  0  0  0  0
 11 12  1  0  0  0  0
 12 41  1  0  0  0  0
 12 13  1  0  0  0  0
 13 14  2  0  0  0  0
 13 15  1  0  0  0  0
 15 42  1  0  0  0  0
 12 16  1  0  0  0  0
 16 17  2  0  0  0  0
 17 43  1  0  0  0  0
 17 18  1  0  0  0  0
 18 44  1  0  0  0  0
 18 19  2  0  0  0  0
 19 20  1  0  0  0  0
 20 21  1  0  0  0  0
 21 45  1  0  0  0  0
 21 22  1  0  0  0  0
 22 46  1  0  0  0  0
 22 47  1  0  0  0  0
 22 23  1  0  0  0  0
 23 48  1  0  0  0  0
 23 49  1  0  0  0  0
 23 24  1  0  0  0  0
 24 50  1  0  0  0  0
 24 25  1  0  0  0  0
 25 51  1  0  0  0  0
 25 52  1  0  0  0  0
 25 26  1  0  0  0  0
 26 21  1  0  0  0  0
 26 53  1  0  0  0  0
 26 54  1  0  0  0  0
 19 27  1  0  0  0  0
 27 55  1  0  0  0  0
 27 28  2  0  0  0  0
 28 16  1  0  0  0  0
 28 56  1  0  0  0  0
 10 29  2  0  0  0  0
 29 57  1  0  0  0  0
 29 30  1  0  0  0  0
 30  7  2  0  0  0  0
 30 31  1  0  0  0  0
 31  4  1  0  0  0  0
 31 58  1  0  0  0  0
 31 59  1  0  0  0  0
M  END
>  <LOGBIO>
5.7000

>  <PRED_LOGBIO>
5.9100

>  <XV_RES>
-0.5550

>  <WHL_TMPL>
1

>  <ANCH>
43-50;27-28

$$$$
ROW23
  -MTS-   01071502363D 0   0.00000     0.00000     0

 50 52  0  0  0  0  0  0  0  0999 V2000
   -2.4900   12.3310    3.3460 C   0  0  0  0  0  0  0  0  0  0  0  0
   -3.9500   12.4220    3.4880 N   0  0  0  0  0  0  0  0  0  0  0  0
   -4.6070   13.7370    3.5030 C   0  0  0  0  0  0  0  0  0  0  0  0
   -4.7230   11.2430    3.6090 C   0  0  0  0  0  0  0  0  0  0  0  0
   -4.9860   10.7060    4.8750 C   0  0  0  0  0  0  0  0  0  0  0  0
   -5.7510    9.5400    4.9950 C   0  0  0  0  0  0  0  0  0  0  0  0
   -6.2540    8.9110    3.8500 C   0  0  0  0  0  0  0  0  0  0  0  0
   -5.9910    9.4480    2.5840 C   0  0  0  0  0  0  0  0  0  0  0  0
   -6.4830    8.8330    1.4640 O   0  0  0  0  0  0  0  0  0  0  0  0
   -5.7080    7.8760    0.8630 C   0  0  0  0  0  0  0  0  0  0  0  0
   -5.8230    6.5940    1.2350 N   0  0  0  0  0  0  0  0  0  0  0  0
   -5.0880    5.6230    0.6770 C   0  0  0  0  0  0  0  0  0  0  0  0
   -5.2430    4.3270    1.0930 O   0  0  0  0  0  0  0  0  0  0  0  0
   -6.1720    3.5520    0.4490 C   0  0  0  0  0  0  0  0  0  0  0  0
   -5.8010    2.8010   -0.6730 C   0  0  0  0  0  0  0  0  0  0  0  0
   -6.7500    2.0090   -1.3300 C   0  0  0  0  0  0  0  0  0  0  0  0
   -8.0700    1.9680   -0.8660 C   0  0  0  0  0  0  0  0  0  0  0  0
   -8.4410    2.7200    0.2560 C   0  0  0  0  0  0  0  0  0  0  0  0
   -7.4920    3.5110    0.9130 C   0  0  0  0  0  0  0  0  0  0  0  0
   -7.8550    4.2460    2.0110 O   0  0  0  0  0  0  0  0  0  0  0  0
   -6.3590    1.2150   -2.5160 C   0  0  0  0  0  0  0  0  0  0  0  0
   -5.2090    0.5650   -2.5250 N   0  0  0  0  0  0  0  0  0  0  0  0
   -7.1890    1.1530   -3.6040 N   0  0  0  0  0  0  0  0  0  0  0  0
   -4.1610    5.9250   -0.3280 C   0  0  0  0  0  0  0  0  0  0  0  0
   -3.4200    4.9470   -0.8910 F   0  0  0  0  0  0  0  0  0  0  0  0
   -4.0140    7.2540   -0.7420 C   0  0  0  0  0  0  0  0  0  0  0  0
   -3.0240    7.6150   -1.8240 C   0  0  0  0  0  0  0  0  0  0  0  0
   -4.7990    8.2430   -0.1370 C   0  0  0  0  0  0  0  0  0  0  0  0
   -4.6810    9.5340   -0.5130 F   0  0  0  0  0  0  0  0  0  0  0  0
   -5.2260   10.6140    2.4640 C   0  0  0  0  0  0  0  0  0  0  0  0
   -2.2470   11.7640    2.4500 H   0  0  0  0  0  0  0  0  0  0  0  0
   -2.0700   13.3320    3.2660 H   0  0  0  0  0  0  0  0  0  0  0  0
   -2.0710   11.8310    4.2160 H   0  0  0  0  0  0  0  0  0  0  0  0
   -5.1370   13.8660    4.4440 H   0  0  0  0  0  0  0  0  0  0  0  0
   -3.8570   14.5180    3.3990 H   0  0  0  0  0  0  0  0  0  0  0  0
   -5.3130   13.7990    2.6780 H   0  0  0  0  0  0  0  0  0  0  0  0
   -4.5980   11.1910    5.7590 H   0  0  0  0  0  0  0  0  0  0  0  0
   -5.9540    9.1250    5.9720 H   0  0  0  0  0  0  0  0  0  0  0  0
   -6.8440    8.0110    3.9430 H   0  0  0  0  0  0  0  0  0  0  0  0
   -4.7830    2.8330   -1.0310 H   0  0  0  0  0  0  0  0  0  0  0  0
   -8.8020    1.3570   -1.3730 H   0  0  0  0  0  0  0  0  0  0  0  0
   -9.4590    2.6890    0.6140 H   0  0  0  0  0  0  0  0  0  0  0  0
   -7.7370    3.7340    2.8260 H   0  0  0  0  0  0  0  0  0  0  0  0
   -4.9470    0.0340   -3.3180 H   0  0  0  0  0  0  0  0  0  0  0  0
   -8.1890    1.0980   -3.4740 H   0  0  0  0  0  0  0  0  0  0  0  0
   -6.8010    1.1630   -4.5360 H   0  0  0  0  0  0  0  0  0  0  0  0
   -2.6590    8.6270   -1.6570 H   0  0  0  0  0  0  0  0  0  0  0  0
   -3.5120    7.5610   -2.7950 H   0  0  0  0  0  0  0  0  0  0  0  0
   -2.1890    6.9190   -1.7980 H   0  0  0  0  0  0  0  0  0  0  0  0
   -5.0230   11.0290    1.4880 H   0  0  0  0  0  0  0  0  0  0  0  0
  1 31  1  0  0  0  0
  1 32  1  0  0  0  0
  1 33  1  0  0  0  0
  1  2  1  0  0  0  0
  2  3  1  0  0  0  0
  3 34  1  0  0  0  0
  3 35  1  0  0  0  0
  3 36  1  0  0  0  0
  2  4  1  0  0  0  0
  4  5  2  0  0  0  0
  5 37  1  0  0  0  0
  5  6  1  0  0  0  0
  6 38  1  0  0  0  0
  6  7  2  0  0  0  0
  7 39  1  0  0  0  0
  7  8  1  0  0  0  0
  8  9  1  0  0  0  0
  9 10  1  0  0  0  0
 10 11  1  0  0  0  0
 11 12  2  0  0  0  0
 12 13  1  0  0  0  0
 13 14  1  0  0  0  0
 14 15  2  0  0  0  0
 15 40  1  0  0  0  0
 15 16  1  0  0  0  0
 16 17  2  0  0  0  0
 17 41  1  0  0  0  0
 17 18  1  0  0  0  0
 18 42  1  0  0  0  0
 18 19  2  0  0  0  0
 19 14  1  0  0  0  0
 19 20  1  0  0  0  0
 20 43  1  0  0  0  0
 16 21  1  0  0  0  0
 21 22  2  0  0  0  0
 22 44  1  0  0  0  0
 21 23  1  0  0  0  0
 23 45  1  0  0  0  0
 23 46  1  0  0  0  0
 12 24  1  0  0  0  0
 24 25  1  0  0  0  0
 24 26  2  0  0  0  0
 26 27  1  0  0  0  0
 27 47  1  0  0  0  0
 27 48  1  0  0  0  0
 27 49  1  0  0  0  0
 26 28  1  0  0  0  0
 28 10  2  0  0  0  0
 28 29  1  0  0  0  0
  8 30  2  0  0  0  0
 30  4  1  0  0  0  0
 30 50  1  0  0  0  0
M  END
>  <LOGBIO>
8.5200

>  <PRED_LOGBIO>
7.4500

>  <XV_RES>
1.3070

>  <WHL_TMPL>
1

>  <ANCH>
31-34;34-37

$$$$
ROW24
  -MTS-   01071502363D 0   0.00000     0.00000     0

 57 60  0  0  0  0  0  0  0  0999 V2000
    3.4750  -19.0440   -7.4630 C   0  0  0  0  0  0  0  0  0  0  0  0
    3.8510  -17.6900   -7.0310 N   0  0  0  0  0  0  0  0  0  0  0  0
    5.0790  -17.2780   -7.7250 C   0  0  0  0  0  0  0  0  0  0  0  0
    5.5150  -15.8620   -7.3060 C   0  0  0  0  0  0  0  0  0  0  0  0
    4.3800  -14.8420   -7.5130 C   0  0  0  0  0  0  0  0  0  0  0  0
    3.0640  -15.3300   -6.8820 C   0  0  0  0  0  0  0  0  0  0  0  0
    2.7420  -16.7700   -7.3220 C   0  0  0  0  0  0  0  0  0  0  0  0
    4.7610  -13.5430   -6.9380 N   0  0  0  0  0  0  0  0  0  0  0  0
    3.6970  -12.5620   -7.1960 C   0  0  0  0  0  0  0  0  0  0  0  0
    4.0430  -11.1880   -6.5920 C   0  0  0  0  0  0  0  0  0  0  0  0
    4.4170  -11.2860   -5.1740 N   0  0  0  0  0  0  0  0  0  0  0  0
    5.3850  -12.3480   -4.8630 C   0  0  0  0  0  0  0  0  0  0  0  0
    5.0130  -13.7000   -5.4980 C   0  0  0  0  0  0  0  0  0  0  0  0
    3.9190  -10.4770   -4.2440 C   0  0  0  0  0  0  0  0  0  0  0  0
    4.4900   -9.4200   -3.9780 O   0  0  0  0  0  0  0  0  0  0  0  0
    2.6520  -10.8540   -3.5140 C   0  0  0  0  0  0  0  0  0  0  0  0
    2.3130   -9.8020   -2.5450 N   0  0  0  0  0  0  0  0  0  0  0  0
    3.1770   -8.8790   -2.0170 C   0  0  0  0  0  0  0  0  0  0  0  0
    2.5150   -8.0810   -1.1690 C   0  0  0  0  0  0  0  0  0  0  0  0
    1.1040   -8.5280   -1.1490 C   0  0  0  0  0  0  0  0  0  0  0  0
    0.1660   -7.8570   -0.3290 N   0  0  0  0  0  0  0  0  0  0  0  0
    0.2110   -8.0050    0.9920 C   0  0  0  0  0  0  0  0  0  0  0  0
    1.0930   -8.6920    1.5040 O   0  0  0  0  0  0  0  0  0  0  0  0
   -0.8010   -7.3440    1.8450 C   0  0  0  0  0  0  0  0  0  0  0  0
   -0.9080   -6.0350    2.1110 C   0  0  0  0  0  0  0  0  0  0  0  0
   -2.0230   -5.6440    3.0030 C   0  0  0  0  0  0  0  0  0  0  0  0
   -2.8010   -6.6430    3.4440 C   0  0  0  0  0  0  0  0  0  0  0  0
   -4.1640   -6.5190    4.4850 Cl  0  0  0  0  0  0  0  0  0  0  0  0
   -2.1260   -8.1150    2.7300 S   0  0  0  0  0  0  0  0  0  0  0  0
    1.0030   -9.5540   -1.9750 N   0  0  0  0  0  0  0  0  0  0  0  0
    2.3970  -19.1650   -7.3810 H   0  0  0  0  0  0  0  0  0  0  0  0
    3.7790  -19.1930   -8.4970 H   0  0  0  0  0  0  0  0  0  0  0  0
    3.9710  -19.7770   -6.8300 H   0  0  0  0  0  0  0  0  0  0  0  0
    4.9130  -17.3020   -8.8000 H   0  0  0  0  0  0  0  0  0  0  0  0
    5.8760  -17.9840   -7.5000 H   0  0  0  0  0  0  0  0  0  0  0  0
    5.8080  -15.8690   -6.2580 H   0  0  0  0  0  0  0  0  0  0  0  0
    6.3830  -15.5620   -7.8890 H   0  0  0  0  0  0  0  0  0  0  0  0
    4.2360  -14.6580   -8.5760 H   0  0  0  0  0  0  0  0  0  0  0  0
    3.1470  -15.2920   -5.7970 H   0  0  0  0  0  0  0  0  0  0  0  0
    2.2530  -14.6690   -7.1800 H   0  0  0  0  0  0  0  0  0  0  0  0
    2.5310  -16.7820   -8.3890 H   0  0  0  0  0  0  0  0  0  0  0  0
    1.8440  -17.1110   -6.8110 H   0  0  0  0  0  0  0  0  0  0  0  0
    2.7620  -12.9200   -6.7700 H   0  0  0  0  0  0  0  0  0  0  0  0
    3.5520  -12.4590   -8.2700 H   0  0  0  0  0  0  0  0  0  0  0  0
    4.8630  -10.7420   -7.1510 H   0  0  0  0  0  0  0  0  0  0  0  0
    3.1890  -10.5220   -6.6940 H   0  0  0  0  0  0  0  0  0  0  0  0
    6.3730  -12.0480   -5.2060 H   0  0  0  0  0  0  0  0  0  0  0  0
    5.4580  -12.4650   -3.7840 H   0  0  0  0  0  0  0  0  0  0  0  0
    4.1220  -14.0960   -5.0150 H   0  0  0  0  0  0  0  0  0  0  0  0
    5.8270  -14.4070   -5.3500 H   0  0  0  0  0  0  0  0  0  0  0  0
    2.8030  -11.7960   -2.9900 H   0  0  0  0  0  0  0  0  0  0  0  0
    1.8400  -10.9630   -4.2300 H   0  0  0  0  0  0  0  0  0  0  0  0
    4.2290   -8.8070   -2.2490 H   0  0  0  0  0  0  0  0  0  0  0  0
    2.9340   -7.2620   -0.6040 H   0  0  0  0  0  0  0  0  0  0  0  0
   -0.5380   -7.2660   -0.7470 H   0  0  0  0  0  0  0  0  0  0  0  0
   -0.2230   -5.3090    1.7000 H   0  0  0  0  0  0  0  0  0  0  0  0
   -2.2000   -4.6160    3.2820 H   0  0  0  0  0  0  0  0  0  0  0  0
  1 31  1  0  0  0  0
  1 32  1  0  0  0  0
  1 33  1  0  0  0  0
  1  2  1  0  0  0  0
  2  3  1  0  0  0  0
  3 34  1  0  0  0  0
  3 35  1  0  0  0  0
  3  4  1  0  0  0  0
  4 36  1  0  0  0  0
  4 37  1  0  0  0  0
  4  5  1  0  0  0  0
  5 38  1  0  0  0  0
  5  6  1  0  0  0  0
  6 39  1  0  0  0  0
  6 40  1  0  0  0  0
  6  7  1  0  0  0  0
  7  2  1  0  0  0  0
  7 41  1  0  0  0  0
  7 42  1  0  0  0  0
  5  8  1  0  0  0  0
  8  9  1  0  0  0  0
  9 43  1  0  0  0  0
  9 44  1  0  0  0  0
  9 10  1  0  0  0  0
 10 45  1  0  0  0  0
 10 46  1  0  0  0  0
 10 11  1  0  0  0  0
 11 12  1  0  0  0  0
 12 47  1  0  0  0  0
 12 48  1  0  0  0  0
 12 13  1  0  0  0  0
 13  8  1  0  0  0  0
 13 49  1  0  0  0  0
 13 50  1  0  0  0  0
 11 14  1  0  0  0  0
 14 15  2  0  0  0  0
 14 16  1  0  0  0  0
 16 51  1  0  0  0  0
 16 52  1  0  0  0  0
 16 17  1  0  0  0  0
 17 18  1  0  0  0  0
 18 53  1  0  0  0  0
 18 19  2  0  0  0  0
 19 54  1  0  0  0  0
 19 20  1  0  0  0  0
 20 21  1  0  0  0  0
 21 55  1  0  0  0  0
 21 22  1  0  0  0  0
 22 23  2  0  0  0  0
 22 24  1  0  0  0  0
 24 25  2  0  0  0  0
 25 56  1  0  0  0  0
 25 26  1  0  0  0  0
 26 57  1  0  0  0  0
 26 27  2  0  0  0  0
 27 28  1  0  0  0  0
 27 29  1  0  0  0  0
 29 24  1  0  0  0  0
 20 30  2  0  0  0  0
 30 17  1  0  0  0  0
M  END
>  <LOGBIO>
7.1300

>  <PRED_LOGBIO>
6.7600

>  <XV_RES>
0.3490

>  <WHL_TMPL>
2

>  <ANCH>
1-9;44-42

$$$$
ROW25
  -MTS-   01071502363D 0   0.00000     0.00000     0

 66 68  0  0  1  0  0  0  0  0999 V2000
   -9.4820   15.3450   -0.2720 C   0  0  0  0  0  0  0  0  0  0  0  0
   -8.7840   15.3190   -1.6290 C   0  0  0  0  0  0  0  0  0  0  0  0
   -8.0220   16.6250   -1.8350 C   0  0  0  0  0  0  0  0  0  0  0  0
   -9.8250   15.1580   -2.7330 C   0  0  0  0  0  0  0  0  0  0  0  0
   -7.8690   14.2210   -1.6730 O   0  0  0  0  0  0  0  0  0  0  0  0
   -8.3640   12.9760   -1.5090 C   0  0  0  0  0  0  0  0  0  0  0  0
   -9.5600   12.8130   -1.3300 O   0  0  0  0  0  0  0  0  0  0  0  0
   -7.4370   11.7840   -1.5470 C   0  0  0  0  0  0  0  0  0  0  0  0
   -8.2150   10.5530   -1.3450 N   0  0  0  0  0  0  0  0  0  0  0  0
   -7.5830    9.3370   -1.3410 C   0  0  0  0  0  0  0  0  0  0  0  0
   -7.4250    8.6490   -2.4560 N   0  0  0  0  0  0  0  0  0  0  0  0
   -6.7830    7.4050   -2.4680 C   0  0  0  0  0  0  0  0  0  0  0  0
   -6.3130    6.8960   -1.3210 C   0  0  0  0  0  0  0  0  0  0  0  0
   -6.4530    7.5730   -0.1380 N   0  0  0  0  0  0  0  0  0  0  0  0
   -5.8620    6.8180    0.9750 C   0  0  1  0  0  0  0  0  0  0  0  0
   -5.6200    5.3890    0.4530 C   0  0  0  0  0  0  0  0  0  0  0  0
   -5.5930    5.5930   -1.0730 C   0  0  0  0  0  0  0  0  0  0  0  0
   -6.3350    4.4510   -1.7620 C   0  0  0  0  0  0  0  0  0  0  0  0
   -4.1490    5.6980   -1.5570 C   0  0  0  0  0  0  0  0  0  0  0  0
   -6.8210    6.7840    2.1410 C   0  0  0  0  0  0  0  0  0  0  0  0
   -6.4000    6.9220    3.2880 O   0  0  0  0  0  0  0  0  0  0  0  0
   -8.1220    6.6050    1.9270 N   0  0  0  0  0  0  0  0  0  0  0  0
   -9.0560    6.5720    3.0610 C   0  0  0  0  0  0  0  0  0  0  0  0
  -10.3590    5.9490    2.6230 C   0  0  0  0  0  0  0  0  0  0  0  0
  -10.8510    4.8160    3.2820 C   0  0  0  0  0  0  0  0  0  0  0  0
  -12.0590    4.2380    2.8760 C   0  0  0  0  0  0  0  0  0  0  0  0
  -12.7760    4.7920    1.8090 C   0  0  0  0  0  0  0  0  0  0  0  0
  -12.2850    5.9250    1.1490 C   0  0  0  0  0  0  0  0  0  0  0  0
  -11.0770    6.5030    1.5560 C   0  0  0  0  0  0  0  0  0  0  0  0
  -14.0530    4.1800    1.3790 C   0  0  0  0  0  0  0  0  0  0  0  0
  -15.1900    4.5790    1.9170 N   0  0  0  0  0  0  0  0  0  0  0  0
  -14.0550    3.2000    0.4210 N   0  0  0  0  0  0  0  0  0  0  0  0
   -7.0570    8.7560   -0.0850 C   0  0  0  0  0  0  0  0  0  0  0  0
   -7.1770    9.3540    0.9830 O   0  0  0  0  0  0  0  0  0  0  0  0
   -6.5970    6.5390   -3.9420 Cl  0  0  0  0  0  0  0  0  0  0  0  0
   -8.7400   15.4600    0.5150 H   0  0  0  0  0  0  0  0  0  0  0  0
  -10.1790   16.1800   -0.2390 H   0  0  0  0  0  0  0  0  0  0  0  0
  -10.0250   14.4140   -0.1260 H   0  0  0  0  0  0  0  0  0  0  0  0
   -7.2800   16.7400   -1.0470 H   0  0  0  0  0  0  0  0  0  0  0  0
   -8.7190   17.4600   -1.8010 H   0  0  0  0  0  0  0  0  0  0  0  0
   -7.5250   16.6060   -2.8020 H   0  0  0  0  0  0  0  0  0  0  0  0
  -10.3680   14.2260   -2.5870 H   0  0  0  0  0  0  0  0  0  0  0  0
  -10.5210   15.9930   -2.7000 H   0  0  0  0  0  0  0  0  0  0  0  0
   -9.3270   15.1390   -3.7010 H   0  0  0  0  0  0  0  0  0  0  0  0
   -6.6940   11.8770   -0.7590 H   0  0  0  0  0  0  0  0  0  0  0  0
   -6.9380   11.7430   -2.5130 H   0  0  0  0  0  0  0  0  0  0  0  0
   -9.2140   10.6030   -1.2100 H   0  0  0  0  0  0  0  0  0  0  0  0
   -4.9180    7.2700    1.2710 H   0  0  0  0  0  0  0  0  0  0  0  0
   -6.4180    4.7140    0.7520 H   0  0  0  0  0  0  0  0  0  0  0  0
   -4.6780    4.9850    0.8190 H   0  0  0  0  0  0  0  0  0  0  0  0
   -6.2470    3.5470   -1.1620 H   0  0  0  0  0  0  0  0  0  0  0  0
   -7.3850    4.7140   -1.8700 H   0  0  0  0  0  0  0  0  0  0  0  0
   -5.9020    4.2770   -2.7440 H   0  0  0  0  0  0  0  0  0  0  0  0
   -4.1080    6.3340   -2.4390 H   0  0  0  0  0  0  0  0  0  0  0  0
   -3.7770    4.7060   -1.8070 H   0  0  0  0  0  0  0  0  0  0  0  0
   -3.5340    6.1290   -0.7700 H   0  0  0  0  0  0  0  0  0  0  0  0
   -8.4680    6.4920    0.9850 H   0  0  0  0  0  0  0  0  0  0  0  0
   -9.2740    7.6060    3.3190 H   0  0  0  0  0  0  0  0  0  0  0  0
   -8.6300    5.9600    3.8540 H   0  0  0  0  0  0  0  0  0  0  0  0
  -10.2980    4.3880    4.1050 H   0  0  0  0  0  0  0  0  0  0  0  0
  -12.4380    3.3650    3.3860 H   0  0  0  0  0  0  0  0  0  0  0  0
  -12.8380    6.3530    0.3260 H   0  0  0  0  0  0  0  0  0  0  0  0
  -10.6980    7.3770    1.0470 H   0  0  0  0  0  0  0  0  0  0  0  0
  -16.0450    4.1690    1.6290 H   0  0  0  0  0  0  0  0  0  0  0  0
  -13.1840    2.8950    0.0100 H   0  0  0  0  0  0  0  0  0  0  0  0
  -14.9260    2.7820    0.1280 H   0  0  0  0  0  0  0  0  0  0  0  0
  1 36  1  0  0  0  0
  1 37  1  0  0  0  0
  1 38  1  0  0  0  0
  1  2  1  0  0  0  0
  2  3  1  0  0  0  0
  3 39  1  0  0  0  0
  3 40  1  0  0  0  0
  3 41  1  0  0  0  0
  2  4  1  0  0  0  0
  4 42  1  0  0  0  0
  4 43  1  0  0  0  0
  4 44  1  0  0  0  0
  2  5  1  0  0  0  0
  5  6  1  0  0  0  0
  6  7  2  0  0  0  0
  6  8  1  0  0  0  0
  8 45  1  0  0  0  0
  8 46  1  0  0  0  0
  8  9  1  0  0  0  0
  9 47  1  0  0  0  0
  9 10  1  0  0  0  0
 10 11  2  0  0  0  0
 11 12  1  0  0  0  0
 12 13  2  0  0  0  0
 13 14  1  0  0  0  0
 14 15  1  0  0  0  0
 15 48  1  0  0  0  0
 15 16  1  0  0  0  0
 16 49  1  0  0  0  0
 16 50  1  0  0  0  0
 16 17  1  0  0  0  0
 17 13  1  0  0  0  0
 17 18  1  0  0  0  0
 18 51  1  0  0  0  0
 18 52  1  0  0  0  0
 18 53  1  0  0  0  0
 17 19  1  0  0  0  0
 19 54  1  0  0  0  0
 19 55  1  0  0  0  0
 19 56  1  0  0  0  0
 15 20  1  0  0  0  0
 20 21  2  0  0  0  0
 20 22  1  0  0  0  0
 22 57  1  0  0  0  0
 22 23  1  0  0  0  0
 23 58  1  0  0  0  0
 23 59  1  0  0  0  0
 23 24  1  0  0  0  0
 24 25  2  0  0  0  0
 25 60  1  0  0  0  0
 25 26  1  0  0  0  0
 26 61  1  0  0  0  0
 26 27  2  0  0  0  0
 27 28  1  0  0  0  0
 28 62  1  0  0  0  0
 28 29  2  0  0  0  0
 29 24  1  0  0  0  0
 29 63  1  0  0  0  0
 27 30  1  0  0  0  0
 30 31  2  0  0  0  0
 31 64  1  0  0  0  0
 30 32  1  0  0  0  0
 32 65  1  0  0  0  0
 32 66  1  0  0  0  0
 14 33  1  0  0  0  0
 33 10  1  0  0  0  0
 33 34  2  0  0  0  0
 12 35  1  0  0  0  0
M  END
>  <LOGBIO>
6.5400

>  <PRED_LOGBIO>
6.8300

>  <XV_RES>
-0.6350

>  <WHL_TMPL>
1

>  <ANCH>
37-38;41-43

$$$$
ROW26
  -MTS-   01071502363D 0   0.00000     0.00000     0

 64 67  0  0  1  0  0  0  0  0999 V2000
   -5.3220    1.4660   -0.0080 C   0  0  0  0  0  0  0  0  0  0  0  0
   -5.5760    2.9660   -0.1290 C   0  0  0  0  0  0  0  0  0  0  0  0
   -4.2450    3.7150   -0.0640 C   0  0  0  0  0  0  0  0  0  0  0  0
   -4.5000    5.2170   -0.1850 C   0  0  1  0  0  0  0  0  0  0  0  0
   -3.3490    5.9270   -0.8920 C   0  0  0  0  0  0  0  0  0  0  0  0
   -4.7110    5.8260    1.2140 C   0  0  0  0  0  0  0  0  0  0  0  0
   -5.8620    6.8180    0.9750 C   0  0  2  0  0  0  0  0  0  0  0  0
   -6.5460    6.3760   -0.2490 N   0  0  0  0  0  0  0  0  0  0  0  0
   -7.7360    6.7640   -0.7000 C   0  0  0  0  0  0  0  0  0  0  0  0
   -8.4060    7.5870   -0.0780 O   0  0  0  0  0  0  0  0  0  0  0  0
   -8.2340    6.1830   -1.9670 C   0  0  0  0  0  0  0  0  0  0  0  0
   -7.4700    5.3050   -2.5890 N   0  0  0  0  0  0  0  0  0  0  0  0
   -6.2230    4.9230   -2.0800 C   0  0  0  0  0  0  0  0  0  0  0  0
   -5.7890    5.4600   -0.9310 C   0  0  0  0  0  0  0  0  0  0  0  0
   -5.2570    3.7750   -2.9200 Cl  0  0  0  0  0  0  0  0  0  0  0  0
   -9.4520    6.5470   -2.4780 N   0  0  0  0  0  0  0  0  0  0  0  0
   -9.5500    7.6850   -3.4030 C   0  0  0  0  0  0  0  0  0  0  0  0
  -10.9880    8.1620   -3.6810 C   0  0  0  0  0  0  0  0  0  0  0  0
  -10.7320    8.0200   -5.1930 C   0  0  0  0  0  0  0  0  0  0  0  0
   -9.3960    7.3170   -4.8900 C   0  0  0  0  0  0  0  0  0  0  0  0
   -6.8210    6.7840    2.1410 C   0  0  0  0  0  0  0  0  0  0  0  0
   -6.4000    6.9220    3.2880 O   0  0  0  0  0  0  0  0  0  0  0  0
   -8.1220    6.6050    1.9270 N   0  0  0  0  0  0  0  0  0  0  0  0
   -9.0560    6.5720    3.0610 C   0  0  0  0  0  0  0  0  0  0  0  0
  -10.3590    5.9490    2.6230 C   0  0  0  0  0  0  0  0  0  0  0  0
  -10.8510    4.8160    3.2820 C   0  0  0  0  0  0  0  0  0  0  0  0
  -12.0590    4.2380    2.8760 C   0  0  0  0  0  0  0  0  0  0  0  0
  -12.7760    4.7920    1.8090 C   0  0  0  0  0  0  0  0  0  0  0  0
  -12.2850    5.9250    1.1490 C   0  0  0  0  0  0  0  0  0  0  0  0
  -11.0770    6.5030    1.5560 C   0  0  0  0  0  0  0  0  0  0  0  0
  -14.0530    4.1800    1.3790 C   0  0  0  0  0  0  0  0  0  0  0  0
  -15.1900    4.5790    1.9170 N   0  0  0  0  0  0  0  0  0  0  0  0
  -14.0550    3.2000    0.4210 N   0  0  0  0  0  0  0  0  0  0  0  0
   -4.8330    1.2560    0.9410 H   0  0  0  0  0  0  0  0  0  0  0  0
   -6.2690    0.9330   -0.0550 H   0  0  0  0  0  0  0  0  0  0  0  0
   -4.6820    1.1400   -0.8250 H   0  0  0  0  0  0  0  0  0  0  0  0
   -6.2160    3.2920    0.6880 H   0  0  0  0  0  0  0  0  0  0  0  0
   -6.0640    3.1760   -1.0780 H   0  0  0  0  0  0  0  0  0  0  0  0
   -3.6050    3.3890   -0.8810 H   0  0  0  0  0  0  0  0  0  0  0  0
   -3.7570    3.5050    0.8860 H   0  0  0  0  0  0  0  0  0  0  0  0
   -3.5190    5.9120   -1.9660 H   0  0  0  0  0  0  0  0  0  0  0  0
   -2.4140    5.4190   -0.6650 H   0  0  0  0  0  0  0  0  0  0  0  0
   -3.2940    6.9580   -0.5480 H   0  0  0  0  0  0  0  0  0  0  0  0
   -4.9820    5.0660    1.9440 H   0  0  0  0  0  0  0  0  0  0  0  0
   -3.8150    6.3320    1.5680 H   0  0  0  0  0  0  0  0  0  0  0  0
   -5.4650    7.8210    0.8370 H   0  0  0  0  0  0  0  0  0  0  0  0
  -10.2820    6.0330   -2.2200 H   0  0  0  0  0  0  0  0  0  0  0  0
   -8.8740    8.4640   -3.0570 H   0  0  0  0  0  0  0  0  0  0  0  0
  -11.7560    7.4920   -3.2990 H   0  0  0  0  0  0  0  0  0  0  0  0
  -11.1830    9.1830   -3.3610 H   0  0  0  0  0  0  0  0  0  0  0  0
  -10.6230    8.9700   -5.7120 H   0  0  0  0  0  0  0  0  0  0  0  0
  -11.4560    7.3890   -5.7040 H   0  0  0  0  0  0  0  0  0  0  0  0
   -9.4080    6.2460   -5.0830 H   0  0  0  0  0  0  0  0  0  0  0  0
   -8.5360    7.7790   -5.3710 H   0  0  0  0  0  0  0  0  0  0  0  0
   -8.4680    6.4920    0.9850 H   0  0  0  0  0  0  0  0  0  0  0  0
   -9.2740    7.6060    3.3190 H   0  0  0  0  0  0  0  0  0  0  0  0
   -8.6300    5.9600    3.8540 H   0  0  0  0  0  0  0  0  0  0  0  0
  -10.2980    4.3880    4.1050 H   0  0  0  0  0  0  0  0  0  0  0  0
  -12.4380    3.3650    3.3860 H   0  0  0  0  0  0  0  0  0  0  0  0
  -12.8380    6.3530    0.3260 H   0  0  0  0  0  0  0  0  0  0  0  0
  -10.6980    7.3770    1.0470 H   0  0  0  0  0  0  0  0  0  0  0  0
  -16.0450    4.1700    1.6290 H   0  0  0  0  0  0  0  0  0  0  0  0
  -13.1840    2.8950    0.0090 H   0  0  0  0  0  0  0  0  0  0  0  0
  -14.9260    2.7820    0.1280 H   0  0  0  0  0  0  0  0  0  0  0  0
  1 34  1  0  0  0  0
  1 35  1  0  0  0  0
  1 36  1  0  0  0  0
  1  2  1  0  0  0  0
  2 37  1  0  0  0  0
  2 38  1  0  0  0  0
  2  3  1  0  0  0  0
  3 39  1  0  0  0  0
  3 40  1  0  0  0  0
  3  4  1  0  0  0  0
  4  5  1  0  0  0  0
  5 41  1  0  0  0  0
  5 42  1  0  0  0  0
  5 43  1  0  0  0  0
  4  6  1  0  0  0  0
  6 44  1  0  0  0  0
  6 45  1  0  0  0  0
  6  7  1  0  0  0  0
  7 46  1  0  0  0  0
  7  8  1  0  0  0  0
  8  9  1  0  0  0  0
  9 10  2  0  0  0  0
  9 11  1  0  0  0  0
 11 12  2  0  0  0  0
 12 13  1  0  0  0  0
 13 14  2  0  0  0  0
 14  4  1  0  0  0  0
 14  8  1  0  0  0  0
 13 15  1  0  0  0  0
 11 16  1  0  0  0  0
 16 47  1  0  0  0  0
 16 17  1  0  0  0  0
 17 48  1  0  0  0  0
 17 18  1  0  0  0  0
 18 49  1  0  0  0  0
 18 50  1  0  0  0  0
 18 19  1  0  0  0  0
 19 51  1  0  0  0  0
 19 52  1  0  0  0  0
 19 20  1  0  0  0  0
 20 17  1  0  0  0  0
 20 53  1  0  0  0  0
 20 54  1  0  0  0  0
  7 21  1  0  0  0  0
 21 22  2  0  0  0  0
 21 23  1  0  0  0  0
 23 55  1  0  0  0  0
 23 24  1  0  0  0  0
 24 56  1  0  0  0  0
 24 57  1  0  0  0  0
 24 25  1  0  0  0  0
 25 26  2  0  0  0  0
 26 58  1  0  0  0  0
 26 27  1  0  0  0  0
 27 59  1  0  0  0  0
 27 28  2  0  0  0  0
 28 29  1  0  0  0  0
 29 60  1  0  0  0  0
 29 30  2  0  0  0  0
 30 25  1  0  0  0  0
 30 61  1  0  0  0  0
 28 31  1  0  0  0  0
 31 32  2  0  0  0  0
 32 62  1  0  0  0  0
 31 33  1  0  0  0  0
 33 63  1  0  0  0  0
 33 64  1  0  0  0  0
M  END
>  <LOGBIO>
5.6600

>  <PRED_LOGBIO>
5.3900

>  <XV_RES>
0.1560

>  <WHL_TMPL>
1

>  <ANCH>
37-60;42-43

$$$$
ROW27
  -MTS-   01071502363D 0   0.00000     0.00000     0

 43 45  0  0  1  0  0  0  0  0999 V2000
    2.1660    7.6110    1.3430 N   0  0  0  0  0  0  0  0  0  0  0  0
    2.7120    8.8210    1.2470 C   0  0  0  0  0  0  0  0  0  0  0  0
    1.9920    9.8160    1.1800 O   0  0  0  0  0  0  0  0  0  0  0  0
    4.1840    8.9690    1.2210 C   0  0  0  0  0  0  0  0  0  0  0  0
    4.8930    9.1290    2.4170 C   0  0  0  0  0  0  0  0  0  0  0  0
    6.2850    9.2690    2.3920 C   0  0  0  0  0  0  0  0  0  0  0  0
    6.9690    9.2490    1.1710 C   0  0  0  0  0  0  0  0  0  0  0  0
    8.4990    9.6670    1.0990 N   0  0  0  0  0  0  0  0  0  0  0  0
    9.5310    9.6770    0.0520 C   0  0  0  0  0  0  0  0  0  0  0  0
   10.8900    9.7630    0.7700 C   0  0  0  0  0  0  0  0  0  0  0  0
   10.5240    9.3140    2.1970 C   0  0  2  0  0  0  0  0  0  0  0  0
   11.2140    9.4250    1.0830 N   0  0  0  0  0  0  0  0  0  0  0  0
   12.7570    8.6100    0.9440 S   0  0  0  0  0  0  0  0  0  0  0  0
   13.1230    8.0630    2.2130 O   0  0  0  0  0  0  0  0  0  0  0  0
   13.7530    9.5440    0.5220 O   0  0  0  0  0  0  0  0  0  0  0  0
   12.6240    7.2540   -0.2930 C   0  0  0  0  0  0  0  0  0  0  0  0
   11.6220    6.3680   -0.2120 C   0  0  0  0  0  0  0  0  0  0  0  0
   11.5160    5.2780   -1.2070 C   0  0  0  0  0  0  0  0  0  0  0  0
   10.6290    5.1760   -2.2060 C   0  0  0  0  0  0  0  0  0  0  0  0
   10.7460    3.9730   -3.0610 C   0  0  0  0  0  0  0  0  0  0  0  0
   11.7290    3.1230   -2.7350 C   0  0  0  0  0  0  0  0  0  0  0  0
   12.1280    1.6460   -3.5210 Cl  0  0  0  0  0  0  0  0  0  0  0  0
   12.5330    3.8340   -1.3260 S   0  0  0  0  0  0  0  0  0  0  0  0
    9.0250    9.4670    2.3040 C   0  0  0  0  0  0  0  0  0  0  0  0
    8.3850    9.4140    3.3530 O   0  0  0  0  0  0  0  0  0  0  0  0
    6.2610    9.0880   -0.0260 C   0  0  0  0  0  0  0  0  0  0  0  0
    6.9200    9.0690   -1.2030 F   0  0  0  0  0  0  0  0  0  0  0  0
    4.8680    8.9480   -0.0010 C   0  0  0  0  0  0  0  0  0  0  0  0
    2.7570    6.7940    1.3980 H   0  0  0  0  0  0  0  0  0  0  0  0
    1.1620    7.5100    1.3610 H   0  0  0  0  0  0  0  0  0  0  0  0
    4.3650    9.1450    3.3590 H   0  0  0  0  0  0  0  0  0  0  0  0
    6.8320    9.3930    3.3150 H   0  0  0  0  0  0  0  0  0  0  0  0
    9.4060   10.5950   -0.5180 H   0  0  0  0  0  0  0  0  0  0  0  0
    9.4910    8.7430   -0.5060 H   0  0  0  0  0  0  0  0  0  0  0  0
   11.1930   10.8080    0.8070 H   0  0  0  0  0  0  0  0  0  0  0  0
   11.5790    9.0450    0.3300 H   0  0  0  0  0  0  0  0  0  0  0  0
   10.8620   10.1720    2.7740 H   0  0  0  0  0  0  0  0  0  0  0  0
   10.8570    9.9750    0.3150 H   0  0  0  0  0  0  0  0  0  0  0  0
   13.3540    7.1720   -1.0850 H   0  0  0  0  0  0  0  0  0  0  0  0
   10.8920    6.4500    0.5800 H   0  0  0  0  0  0  0  0  0  0  0  0
    9.8730    5.9280   -2.3780 H   0  0  0  0  0  0  0  0  0  0  0  0
   10.0820    3.7920   -3.8930 H   0  0  0  0  0  0  0  0  0  0  0  0
    4.3210    8.8250   -0.9240 H   0  0  0  0  0  0  0  0  0  0  0  0
  1 29  1  0  0  0  0
  1 30  1  0  0  0  0
  1  2  1  0  0  0  0
  2  3  2  0  0  0  0
  2  4  1  0  0  0  0
  4  5  2  0  0  0  0
  5 31  1  0  0  0  0
  5  6  1  0  0  0  0
  6 32  1  0  0  0  0
  6  7  2  0  0  0  0
  7  8  1  0  0  0  0
  8  9  1  0  0  0  0
  9 33  1  0  0  0  0
  9 34  1  0  0  0  0
  9 10  1  0  0  0  0
 10 35  1  0  0  0  0
 10 36  1  0  0  0  0
 10 11  1  0  0  0  0
 11 37  1  0  0  0  0
 11 12  1  0  0  0  0
 12 38  1  0  0  0  0
 12 13  1  0  0  0  0
 13 14  2  0  0  0  0
 13 15  2  0  0  0  0
 13 16  1  0  0  0  0
 16 39  1  0  0  0  0
 16 17  2  0  0  0  0
 17 40  1  0  0  0  0
 17 18  1  0  0  0  0
 18 19  2  0  0  0  0
 19 41  1  0  0  0  0
 19 20  1  0  0  0  0
 20 42  1  0  0  0  0
 20 21  2  0  0  0  0
 21 22  1  0  0  0  0
 21 23  1  0  0  0  0
 23 18  1  0  0  0  0
 11 24  1  0  0  0  0
 24  8  1  0  0  0  0
 24 25  2  0  0  0  0
  7 26  1  0  0  0  0
 26 27  1  0  0  0  0
 26 28  2  0  0  0  0
 28  4  1  0  0  0  0
 28 43  1  0  0  0  0
M  END
>  <LOGBIO>
8.2900

>  <PRED_LOGBIO>
8.4200

>  <XV_RES>
-0.0920

>  <WHL_TMPL>
3

>  <ANCH>
19-20;38-39

$$$$
ROW29
  -MTS-   01071502363D 0   0.00000     0.00000     0

 70 76  0  0  1  0  0  0  0  0999 V2000
    9.0270    6.7760    7.2560 N   0  0  0  0  0  0  0  0  0  0  0  0
    9.3330    8.0710    7.5800 C   0  0  0  0  0  0  0  0  0  0  0  0
    9.1550    8.6410    8.7570 N   0  0  0  0  0  0  0  0  0  0  0  0
    9.5830    9.9730    8.7130 O   0  0  0  0  0  0  0  0  0  0  0  0
   10.0560   10.2470    7.4320 C   0  0  0  0  0  0  0  0  0  0  0  0
   10.5920   11.4030    6.8520 C   0  0  0  0  0  0  0  0  0  0  0  0
   10.9940   11.3920    5.5110 C   0  0  0  0  0  0  0  0  0  0  0  0
   10.8610   10.2240    4.7500 C   0  0  0  0  0  0  0  0  0  0  0  0
   10.3250    9.0680    5.3300 C   0  0  0  0  0  0  0  0  0  0  0  0
    9.9230    9.0800    6.6710 C   0  0  0  0  0  0  0  0  0  0  0  0
   11.2670   10.2130    3.3940 N   0  0  0  0  0  0  0  0  0  0  0  0
   12.6040   10.4770    2.9000 N   0  0  0  0  0  0  0  0  0  0  0  0
   12.5810   10.3710    1.5820 C   0  0  0  0  0  0  0  0  0  0  0  0
   11.1960   10.0290    1.1900 C   0  0  0  0  0  0  0  0  0  0  0  0
   10.5540    9.7820   -0.1540 C   0  0  0  0  0  0  0  0  0  0  0  0
    9.0520    9.4430   -0.1590 C   0  0  0  0  0  0  0  0  0  0  0  0
    8.3770    9.3900    1.1460 N   0  0  0  0  0  0  0  0  0  0  0  0
    9.0250    9.6230    2.2840 C   0  0  0  0  0  0  0  0  0  0  0  0
    8.3850    9.4140    3.3530 O   0  0  0  0  0  0  0  0  0  0  0  0
   10.4680    9.9500    2.3130 C   0  0  0  0  0  0  0  0  0  0  0  0
    6.9690    9.2490    1.1710 C   0  0  0  0  0  0  0  0  0  0  0  0
    6.2430    9.6760    2.2890 C   0  0  0  0  0  0  0  0  0  0  0  0
    4.8500    9.5350    2.3140 C   0  0  0  0  0  0  0  0  0  0  0  0
    4.1840    8.9690    1.2200 C   0  0  0  0  0  0  0  0  0  0  0  0
    4.9110    8.5410    0.1030 C   0  0  0  0  0  0  0  0  0  0  0  0
    6.3030    8.6820    0.0780 C   0  0  0  0  0  0  0  0  0  0  0  0
    2.7110    8.8210    1.2470 C   0  0  0  0  0  0  0  0  0  0  0  0
    2.1340    7.5500    1.1370 C   0  0  0  0  0  0  0  0  0  0  0  0
    0.7410    7.4100    1.1620 C   0  0  0  0  0  0  0  0  0  0  0  0
   -0.0740    8.5400    1.2960 C   0  0  0  0  0  0  0  0  0  0  0  0
    0.5040    9.8110    1.4060 C   0  0  0  0  0  0  0  0  0  0  0  0
    1.8970    9.9510    1.3810 C   0  0  0  0  0  0  0  0  0  0  0  0
    2.5200   11.3210    1.4990 C   0  0  0  0  0  0  0  0  0  0  0  0
    2.6840   11.9020    0.1590 N   0  0  0  0  0  0  0  0  0  0  0  0
    3.7860   12.8740    0.1360 C   0  0  0  0  0  0  0  0  0  0  0  0
    3.4950   13.8180   -1.0460 C   0  0  0  0  0  0  0  0  0  0  0  0
    1.9970   13.6150   -1.3410 C   0  0  1  0  0  0  0  0  0  0  0  0
    1.3260   14.8720   -1.2190 O   0  0  0  0  0  0  0  0  0  0  0  0
    1.4940   12.6710   -0.2330 C   0  0  0  0  0  0  0  0  0  0  0  0
   13.7520   10.5650    0.6490 C   0  0  0  0  0  0  0  0  0  0  0  0
   13.8330    9.5290   -0.1820 F   0  0  0  0  0  0  0  0  0  0  0  0
   14.8740   10.6520    1.3580 F   0  0  0  0  0  0  0  0  0  0  0  0
   13.5820   11.6830   -0.0500 F   0  0  0  0  0  0  0  0  0  0  0  0
    8.1120    6.5480    6.8950 H   0  0  0  0  0  0  0  0  0  0  0  0
    9.7160    6.0480    7.3800 H   0  0  0  0  0  0  0  0  0  0  0  0
   10.6960   12.3030    7.4390 H   0  0  0  0  0  0  0  0  0  0  0  0
   11.4080   12.2830    5.0630 H   0  0  0  0  0  0  0  0  0  0  0  0
   10.2210    8.1680    4.7430 H   0  0  0  0  0  0  0  0  0  0  0  0
   11.0470    8.8950   -0.5460 H   0  0  0  0  0  0  0  0  0  0  0  0
   10.6850   10.6810   -0.7520 H   0  0  0  0  0  0  0  0  0  0  0  0
    8.9900    8.4310   -0.5530 H   0  0  0  0  0  0  0  0  0  0  0  0
    8.5540   10.1970   -0.7650 H   0  0  0  0  0  0  0  0  0  0  0  0
    6.7560   10.1130    3.1320 H   0  0  0  0  0  0  0  0  0  0  0  0
    4.2890    9.8650    3.1760 H   0  0  0  0  0  0  0  0  0  0  0  0
    4.3970    8.1040   -0.7410 H   0  0  0  0  0  0  0  0  0  0  0  0
    6.8640    8.3520   -0.7840 H   0  0  0  0  0  0  0  0  0  0  0  0
    2.7620    6.6780    1.0330 H   0  0  0  0  0  0  0  0  0  0  0  0
    0.2950    6.4300    1.0770 H   0  0  0  0  0  0  0  0  0  0  0  0
   -1.1490    8.4320    1.3150 H   0  0  0  0  0  0  0  0  0  0  0  0
   -0.1250   10.6830    1.5090 H   0  0  0  0  0  0  0  0  0  0  0  0
    3.4920   11.2370    1.9800 H   0  0  0  0  0  0  0  0  0  0  0  0
    1.8750   11.9630    2.0960 H   0  0  0  0  0  0  0  0  0  0  0  0
    3.7820   13.4450    1.0620 H   0  0  0  0  0  0  0  0  0  0  0  0
    4.7230   12.3510   -0.0450 H   0  0  0  0  0  0  0  0  0  0  0  0
    4.1030   13.5640   -1.9110 H   0  0  0  0  0  0  0  0  0  0  0  0
    3.7050   14.8530   -0.7830 H   0  0  0  0  0  0  0  0  0  0  0  0
    1.8920   13.1160   -2.3020 H   0  0  0  0  0  0  0  0  0  0  0  0
    1.8180   15.4740   -0.6390 H   0  0  0  0  0  0  0  0  0  0  0  0
    1.0940   13.2320    0.6090 H   0  0  0  0  0  0  0  0  0  0  0  0
    0.7070   12.0170   -0.6010 H   0  0  0  0  0  0  0  0  0  0  0  0
  1 44  1  0  0  0  0
  1 45  1  0  0  0  0
  1  2  1  0  0  0  0
  2  3  2  0  0  0  0
  3  4  1  0  0  0  0
  4  5  1  0  0  0  0
  5  6  2  0  0  0  0
  6 46  1  0  0  0  0
  6  7  1  0  0  0  0
  7 47  1  0  0  0  0
  7  8  2  0  0  0  0
  8  9  1  0  0  0  0
  9 48  1  0  0  0  0
  9 10  2  0  0  0  0
 10  2  1  0  0  0  0
 10  5  1  0  0  0  0
  8 11  1  0  0  0  0
 11 12  1  0  0  0  0
 12 13  2  0  0  0  0
 13 14  1  0  0  0  0
 14 15  1  0  0  0  0
 15 49  1  0  0  0  0
 15 50  1  0  0  0  0
 15 16  1  0  0  0  0
 16 51  1  0  0  0  0
 16 52  1  0  0  0  0
 16 17  1  0  0  0  0
 17 18  1  0  0  0  0
 18 19  2  0  0  0  0
 18 20  1  0  0  0  0
 20 11  1  0  0  0  0
 20 14  2  0  0  0  0
 17 21  1  0  0  0  0
 21 22  2  0  0  0  0
 22 53  1  0  0  0  0
 22 23  1  0  0  0  0
 23 54  1  0  0  0  0
 23 24  2  0  0  0  0
 24 25  1  0  0  0  0
 25 55  1  0  0  0  0
 25 26  2  0  0  0  0
 26 21  1  0  0  0  0
 26 56  1  0  0  0  0
 24 27  1  0  0  0  0
 27 28  2  0  0  0  0
 28 57  1  0  0  0  0
 28 29  1  0  0  0  0
 29 58  1  0  0  0  0
 29 30  2  0  0  0  0
 30 59  1  0  0  0  0
 30 31  1  0  0  0  0
 31 60  1  0  0  0  0
 31 32  2  0  0  0  0
 32 27  1  0  0  0  0
 32 33  1  0  0  0  0
 33 61  1  0  0  0  0
 33 62  1  0  0  0  0
 33 34  1  0  0  0  0
 34 35  1  0  0  0  0
 35 63  1  0  0  0  0
 35 64  1  0  0  0  0
 35 36  1  0  0  0  0
 36 65  1  0  0  0  0
 36 66  1  0  0  0  0
 36 37  1  0  0  0  0
 37 67  1  0  0  0  0
 37 38  1  0  0  0  0
 38 68  1  0  0  0  0
 37 39  1  0  0  0  0
 39 34  1  0  0  0  0
 39 69  1  0  0  0  0
 39 70  1  0  0  0  0
 13 40  1  0  0  0  0
 40 41  1  0  0  0  0
 40 42  1  0  0  0  0
 40 43  1  0  0  0  0
M  END
>  <LOGBIO>
10.5200

>  <PRED_LOGBIO>
10.2100

>  <XV_RES>
0.3920

>  <WHL_TMPL>
3

>  <ANCH>
18-28;26-23

$$$$
ROW30
  -MTS-   01071502363D 0   0.00000     0.00000     0

 60 64  0  0  0  0  0  0  0  0999 V2000
  -11.3470    6.9530    7.1010 C   0  0  0  0  0  0  0  0  0  0  0  0
  -11.4120    8.2230    6.2560 C   0  0  0  0  0  0  0  0  0  0  0  0
  -11.0120    9.4230    7.1100 C   0  0  0  0  0  0  0  0  0  0  0  0
  -10.4900    8.1020    5.1180 N   0  0  0  0  0  0  0  0  0  0  0  0
   -9.3550    7.2470    5.4950 C   0  0  0  0  0  0  0  0  0  0  0  0
   -8.3580    7.0900    4.3320 C   0  0  0  0  0  0  0  0  0  0  0  0
   -9.0560    6.5720    3.0610 C   0  0  0  0  0  0  0  0  0  0  0  0
  -10.3100    7.4010    2.7330 C   0  0  0  0  0  0  0  0  0  0  0  0
  -11.2170    7.5430    3.9700 C   0  0  0  0  0  0  0  0  0  0  0  0
   -8.1220    6.6050    1.9270 N   0  0  0  0  0  0  0  0  0  0  0  0
   -6.8210    6.7840    2.1410 C   0  0  0  0  0  0  0  0  0  0  0  0
   -6.4000    6.9220    3.2880 O   0  0  0  0  0  0  0  0  0  0  0  0
   -5.8810    6.8170    0.9980 C   0  0  0  0  0  0  0  0  0  0  0  0
   -5.6360    7.8940    0.2400 C   0  0  0  0  0  0  0  0  0  0  0  0
   -4.6420    7.5050   -0.7850 C   0  0  0  0  0  0  0  0  0  0  0  0
   -4.0070    8.1770   -1.8370 C   0  0  0  0  0  0  0  0  0  0  0  0
   -3.0880    7.4990   -2.6470 C   0  0  0  0  0  0  0  0  0  0  0  0
   -2.8040    6.1500   -2.4060 C   0  0  0  0  0  0  0  0  0  0  0  0
   -3.4390    5.4780   -1.3540 C   0  0  0  0  0  0  0  0  0  0  0  0
   -4.3580    6.1560   -0.5440 C   0  0  0  0  0  0  0  0  0  0  0  0
   -5.1370    5.7510    0.5650 N   0  0  0  0  0  0  0  0  0  0  0  0
   -5.1480    4.4060    1.1570 C   0  0  0  0  0  0  0  0  0  0  0  0
   -6.1720    3.5520    0.4490 C   0  0  0  0  0  0  0  0  0  0  0  0
   -5.9350    2.7070   -0.7430 C   0  0  0  0  0  0  0  0  0  0  0  0
   -7.1030    2.1230   -1.0420 C   0  0  0  0  0  0  0  0  0  0  0  0
   -8.0590    2.5440   -0.1210 O   0  0  0  0  0  0  0  0  0  0  0  0
   -7.4440    3.4220    0.7790 N   0  0  0  0  0  0  0  0  0  0  0  0
   -7.3380    1.1880   -2.1650 C   0  0  0  0  0  0  0  0  0  0  0  0
   -6.7410    0.0080   -2.3770 C   0  0  0  0  0  0  0  0  0  0  0  0
   -7.1700   -0.7270   -3.5880 C   0  0  0  0  0  0  0  0  0  0  0  0
   -8.1070   -0.1300   -4.3370 C   0  0  0  0  0  0  0  0  0  0  0  0
   -8.8100   -0.7200   -5.7920 Cl  0  0  0  0  0  0  0  0  0  0  0  0
   -8.4690    1.3930   -3.5120 S   0  0  0  0  0  0  0  0  0  0  0  0
  -10.3330    6.8140    7.4690 H   0  0  0  0  0  0  0  0  0  0  0  0
  -12.0290    7.0430    7.9430 H   0  0  0  0  0  0  0  0  0  0  0  0
  -11.6320    6.0980    6.4920 H   0  0  0  0  0  0  0  0  0  0  0  0
  -12.4260    8.3620    5.8880 H   0  0  0  0  0  0  0  0  0  0  0  0
   -9.9970    9.2840    7.4780 H   0  0  0  0  0  0  0  0  0  0  0  0
  -11.6940    9.5120    7.9530 H   0  0  0  0  0  0  0  0  0  0  0  0
  -11.0580   10.3280    6.5080 H   0  0  0  0  0  0  0  0  0  0  0  0
   -9.7230    6.2680    5.7920 H   0  0  0  0  0  0  0  0  0  0  0  0
   -8.8460    7.6810    6.3540 H   0  0  0  0  0  0  0  0  0  0  0  0
   -7.8910    8.0500    4.1240 H   0  0  0  0  0  0  0  0  0  0  0  0
   -7.5710    6.3960    4.6220 H   0  0  0  0  0  0  0  0  0  0  0  0
   -9.3260    5.5250    3.1860 H   0  0  0  0  0  0  0  0  0  0  0  0
  -10.0110    8.3890    2.3870 H   0  0  0  0  0  0  0  0  0  0  0  0
  -10.8640    6.9180    1.9310 H   0  0  0  0  0  0  0  0  0  0  0  0
  -11.6200    6.5680    4.2350 H   0  0  0  0  0  0  0  0  0  0  0  0
  -12.0610    8.1860    3.7270 H   0  0  0  0  0  0  0  0  0  0  0  0
   -8.4680    6.4920    0.9850 H   0  0  0  0  0  0  0  0  0  0  0  0
   -6.0830    8.8700    0.3560 H   0  0  0  0  0  0  0  0  0  0  0  0
   -4.2260    9.2180   -2.0230 H   0  0  0  0  0  0  0  0  0  0  0  0
   -2.5980    8.0170   -3.4580 H   0  0  0  0  0  0  0  0  0  0  0  0
   -2.0950    5.6270   -3.0310 H   0  0  0  0  0  0  0  0  0  0  0  0
   -3.2200    4.4370   -1.1680 H   0  0  0  0  0  0  0  0  0  0  0  0
   -5.4890    4.5180    2.1840 H   0  0  0  0  0  0  0  0  0  0  0  0
   -4.1680    3.9520    1.0240 H   0  0  0  0  0  0  0  0  0  0  0  0
   -5.0000    2.5840   -1.2690 H   0  0  0  0  0  0  0  0  0  0  0  0
   -5.9920   -0.3840   -1.7040 H   0  0  0  0  0  0  0  0  0  0  0  0
   -6.7520   -1.6880   -3.8520 H   0  0  0  0  0  0  0  0  0  0  0  0
  1 34  1  0  0  0  0
  1 35  1  0  0  0  0
  1 36  1  0  0  0  0
  1  2  1  0  0  0  0
  2 37  1  0  0  0  0
  2  3  1  0  0  0  0
  3 38  1  0  0  0  0
  3 39  1  0  0  0  0
  3 40  1  0  0  0  0
  2  4  1  0  0  0  0
  4  5  1  0  0  0  0
  5 41  1  0  0  0  0
  5 42  1  0  0  0  0
  5  6  1  0  0  0  0
  6 43  1  0  0  0  0
  6 44  1  0  0  0  0
  6  7  1  0  0  0  0
  7 45  1  0  0  0  0
  7  8  1  0  0  0  0
  8 46  1  0  0  0  0
  8 47  1  0  0  0  0
  8  9  1  0  0  0  0
  9  4  1  0  0  0  0
  9 48  1  0  0  0  0
  9 49  1  0  0  0  0
  7 10  1  0  0  0  0
 10 50  1  0  0  0  0
 10 11  1  0  0  0  0
 11 12  2  0  0  0  0
 11 13  1  0  0  0  0
 13 14  2  0  0  0  0
 14 51  1  0  0  0  0
 14 15  1  0  0  0  0
 15 16  2  0  0  0  0
 16 52  1  0  0  0  0
 16 17  1  0  0  0  0
 17 53  1  0  0  0  0
 17 18  2  0  0  0  0
 18 54  1  0  0  0  0
 18 19  1  0  0  0  0
 19 55  1  0  0  0  0
 19 20  2  0  0  0  0
 20 15  1  0  0  0  0
 20 21  1  0  0  0  0
 21 13  1  0  0  0  0
 21 22  1  0  0  0  0
 22 56  1  0  0  0  0
 22 57  1  0  0  0  0
 22 23  1  0  0  0  0
 23 24  1  0  0  0  0
 24 58  1  0  0  0  0
 24 25  2  0  0  0  0
 25 26  1  0  0  0  0
 26 27  1  0  0  0  0
 27 23  2  0  0  0  0
 25 28  1  0  0  0  0
 28 29  2  0  0  0  0
 29 59  1  0  0  0  0
 29 30  1  0  0  0  0
 30 60  1  0  0  0  0
 30 31  2  0  0  0  0
 31 32  1  0  0  0  0
 31 33  1  0  0  0  0
 33 28  1  0  0  0  0
M  END
>  <LOGBIO>
8.5200

>  <PRED_LOGBIO>
7.9300

>  <XV_RES>
0.6200

>  <WHL_TMPL>
1

>  <ANCH>
37-60;28-29

$$$$
ROW31
  -MTS-   01071502363D 0   0.00000     0.00000     0

 44 46  0  0  0  0  0  0  0  0999 V2000
   -3.0250    7.6170   -1.8230 C   0  0  0  0  0  0  0  0  0  0  0  0
   -4.0150    7.2560   -0.7410 C   0  0  0  0  0  0  0  0  0  0  0  0
   -4.1620    5.9260   -0.3280 C   0  0  0  0  0  0  0  0  0  0  0  0
   -3.4200    4.9490   -0.8910 F   0  0  0  0  0  0  0  0  0  0  0  0
   -5.0880    5.6230    0.6770 C   0  0  0  0  0  0  0  0  0  0  0  0
   -5.2430    4.3270    1.0930 O   0  0  0  0  0  0  0  0  0  0  0  0
   -6.1720    3.5520    0.4490 C   0  0  0  0  0  0  0  0  0  0  0  0
   -7.4920    3.5110    0.9130 C   0  0  0  0  0  0  0  0  0  0  0  0
   -8.4410    2.7200    0.2560 C   0  0  0  0  0  0  0  0  0  0  0  0
   -8.0700    1.9680   -0.8660 C   0  0  0  0  0  0  0  0  0  0  0  0
   -6.7500    2.0090   -1.3300 C   0  0  0  0  0  0  0  0  0  0  0  0
   -5.8010    2.8010   -0.6730 C   0  0  0  0  0  0  0  0  0  0  0  0
   -6.3590    1.2150   -2.5160 C   0  0  0  0  0  0  0  0  0  0  0  0
   -5.2090    0.5650   -2.5250 N   0  0  0  0  0  0  0  0  0  0  0  0
   -7.1890    1.1530   -3.6040 N   0  0  0  0  0  0  0  0  0  0  0  0
   -5.8230    6.5940    1.2350 N   0  0  0  0  0  0  0  0  0  0  0  0
   -5.7080    7.8760    0.8630 C   0  0  0  0  0  0  0  0  0  0  0  0
   -6.4830    8.8330    1.4650 O   0  0  0  0  0  0  0  0  0  0  0  0
   -5.9910    9.4480    2.5860 C   0  0  0  0  0  0  0  0  0  0  0  0
   -6.2530    8.9090    3.8520 C   0  0  0  0  0  0  0  0  0  0  0  0
   -5.7500    9.5380    4.9970 C   0  0  0  0  0  0  0  0  0  0  0  0
   -4.9850   10.7040    4.8770 C   0  0  0  0  0  0  0  0  0  0  0  0
   -4.7230   11.2420    3.6110 C   0  0  0  0  0  0  0  0  0  0  0  0
   -5.2260   10.6140    2.4660 C   0  0  0  0  0  0  0  0  0  0  0  0
   -3.8980   12.5000    3.4820 C   0  0  0  0  0  0  0  0  0  0  0  0
   -3.0270   12.5640    4.4850 F   0  0  0  0  0  0  0  0  0  0  0  0
   -4.6990   13.5620    3.5220 F   0  0  0  0  0  0  0  0  0  0  0  0
   -3.2430   12.4840    2.3250 F   0  0  0  0  0  0  0  0  0  0  0  0
   -4.8000    8.2450   -0.1370 C   0  0  0  0  0  0  0  0  0  0  0  0
   -4.6820    9.5360   -0.5120 F   0  0  0  0  0  0  0  0  0  0  0  0
   -2.6600    8.6280   -1.6570 H   0  0  0  0  0  0  0  0  0  0  0  0
   -3.5130    7.5630   -2.7940 H   0  0  0  0  0  0  0  0  0  0  0  0
   -2.1900    6.9210   -1.7980 H   0  0  0  0  0  0  0  0  0  0  0  0
   -7.7780    4.0900    1.7790 H   0  0  0  0  0  0  0  0  0  0  0  0
   -9.4590    2.6890    0.6140 H   0  0  0  0  0  0  0  0  0  0  0  0
   -8.8020    1.3570   -1.3730 H   0  0  0  0  0  0  0  0  0  0  0  0
   -4.7830    2.8330   -1.0310 H   0  0  0  0  0  0  0  0  0  0  0  0
   -4.9470    0.0340   -3.3180 H   0  0  0  0  0  0  0  0  0  0  0  0
   -7.6960    0.3030   -3.8050 H   0  0  0  0  0  0  0  0  0  0  0  0
   -7.2940    1.9570   -4.2060 H   0  0  0  0  0  0  0  0  0  0  0  0
   -6.8430    8.0100    3.9440 H   0  0  0  0  0  0  0  0  0  0  0  0
   -5.9520    9.1230    5.9740 H   0  0  0  0  0  0  0  0  0  0  0  0
   -4.5970   11.1890    5.7610 H   0  0  0  0  0  0  0  0  0  0  0  0
   -5.0240   11.0290    1.4900 H   0  0  0  0  0  0  0  0  0  0  0  0
  1 31  1  0  0  0  0
  1 32  1  0  0  0  0
  1 33  1  0  0  0  0
  1  2  1  0  0  0  0
  2  3  2  0  0  0  0
  3  4  1  0  0  0  0
  3  5  1  0  0  0  0
  5  6  1  0  0  0  0
  6  7  1  0  0  0  0
  7  8  2  0  0  0  0
  8 34  1  0  0  0  0
  8  9  1  0  0  0  0
  9 35  1  0  0  0  0
  9 10  2  0  0  0  0
 10 36  1  0  0  0  0
 10 11  1  0  0  0  0
 11 12  2  0  0  0  0
 12  7  1  0  0  0  0
 12 37  1  0  0  0  0
 11 13  1  0  0  0  0
 13 14  2  0  0  0  0
 14 38  1  0  0  0  0
 13 15  1  0  0  0  0
 15 39  1  0  0  0  0
 15 40  1  0  0  0  0
  5 16  2  0  0  0  0
 16 17  1  0  0  0  0
 17 18  1  0  0  0  0
 18 19  1  0  0  0  0
 19 20  2  0  0  0  0
 20 41  1  0  0  0  0
 20 21  1  0  0  0  0
 21 42  1  0  0  0  0
 21 22  2  0  0  0  0
 22 43  1  0  0  0  0
 22 23  1  0  0  0  0
 23 24  2  0  0  0  0
 24 19  1  0  0  0  0
 24 44  1  0  0  0  0
 23 25  1  0  0  0  0
 25 26  1  0  0  0  0
 25 27  1  0  0  0  0
 25 28  1  0  0  0  0
 17 29  2  0  0  0  0
 29  2  1  0  0  0  0
 29 30  1  0  0  0  0
M  END
>  <LOGBIO>
5.8000

>  <PRED_LOGBIO>
5.5600

>  <XV_RES>
0.1490

>  <WHL_TMPL>
1

>  <ANCH>
31-34;20-23

$$$$
ROW32
  -MTS-   01071502363D 0   0.00000     0.00000     0

 51 53  0  0  0  0  0  0  0  0999 V2000
    7.2750   -7.5000   13.4880 N   0  0  0  0  0  0  0  0  0  0  0  0
    7.7460   -7.2300   12.2300 C   0  0  0  0  0  0  0  0  0  0  0  0
    9.0140   -7.4550   11.9370 N   0  0  0  0  0  0  0  0  0  0  0  0
    6.8340   -6.6850   11.1990 C   0  0  0  0  0  0  0  0  0  0  0  0
    6.6830   -5.3010   11.0590 C   0  0  0  0  0  0  0  0  0  0  0  0
    5.8200   -4.7860   10.0840 C   0  0  0  0  0  0  0  0  0  0  0  0
    5.1090   -5.6560    9.2500 C   0  0  0  0  0  0  0  0  0  0  0  0
    4.1970   -5.1110    8.2190 C   0  0  0  0  0  0  0  0  0  0  0  0
    4.6570   -4.8470    6.9890 C   0  0  0  0  0  0  0  0  0  0  0  0
    6.1170   -5.1300    6.7280 C   0  0  0  0  0  0  0  0  0  0  0  0
    6.8920   -4.0390    5.9650 C   0  0  0  0  0  0  0  0  0  0  0  0
    6.5380   -3.9680    4.4680 C   0  0  0  0  0  0  0  0  0  0  0  0
    5.2290   -3.2130    4.1710 C   0  0  0  0  0  0  0  0  0  0  0  0
    3.9520   -3.8850    4.6160 C   0  0  0  0  0  0  0  0  0  0  0  0
    3.0050   -4.1150    3.6960 C   0  0  0  0  0  0  0  0  0  0  0  0
    3.2270   -3.7120    2.2900 C   0  0  0  0  0  0  0  0  0  0  0  0
    2.2690   -4.0180    1.3150 C   0  0  0  0  0  0  0  0  0  0  0  0
    2.4790   -3.6370   -0.0160 C   0  0  0  0  0  0  0  0  0  0  0  0
    3.6460   -2.9510   -0.3720 C   0  0  0  0  0  0  0  0  0  0  0  0
    4.6030   -2.6450    0.6020 C   0  0  0  0  0  0  0  0  0  0  0  0
    4.3940   -3.0260    1.9330 C   0  0  0  0  0  0  0  0  0  0  0  0
    3.8670   -2.5480   -1.7790 C   0  0  0  0  0  0  0  0  0  0  0  0
    3.3180   -3.1670   -2.6890 O   0  0  0  0  0  0  0  0  0  0  0  0
    4.6590   -1.5170   -2.0590 N   0  0  0  0  0  0  0  0  0  0  0  0
    3.6880   -4.3040    6.0110 C   0  0  0  0  0  0  0  0  0  0  0  0
    2.5280   -4.1880    6.4020 O   0  0  0  0  0  0  0  0  0  0  0  0
    5.2600   -7.0400    9.3900 C   0  0  0  0  0  0  0  0  0  0  0  0
    6.1220   -7.5550   10.3650 C   0  0  0  0  0  0  0  0  0  0  0  0
    6.3050   -7.3280   13.7110 H   0  0  0  0  0  0  0  0  0  0  0  0
    7.8980   -7.8720   14.1910 H   0  0  0  0  0  0  0  0  0  0  0  0
    9.6240   -7.8190   12.6270 H   0  0  0  0  0  0  0  0  0  0  0  0
    7.2320   -4.6300   11.7030 H   0  0  0  0  0  0  0  0  0  0  0  0
    5.7040   -3.7180    9.9760 H   0  0  0  0  0  0  0  0  0  0  0  0
    3.1600   -4.9270    8.4580 H   0  0  0  0  0  0  0  0  0  0  0  0
    6.1970   -6.0640    6.1760 H   0  0  0  0  0  0  0  0  0  0  0  0
    6.6130   -5.3060    7.6810 H   0  0  0  0  0  0  0  0  0  0  0  0
    6.7010   -3.0730    6.4260 H   0  0  0  0  0  0  0  0  0  0  0  0
    7.9610   -4.2150    6.0730 H   0  0  0  0  0  0  0  0  0  0  0  0
    6.4640   -4.9780    4.0710 H   0  0  0  0  0  0  0  0  0  0  0  0
    7.3550   -3.4900    3.9310 H   0  0  0  0  0  0  0  0  0  0  0  0
    5.2830   -2.2300    4.6360 H   0  0  0  0  0  0  0  0  0  0  0  0
    5.1700   -3.0300    3.1010 H   0  0  0  0  0  0  0  0  0  0  0  0
    2.0800   -4.5940    3.9820 H   0  0  0  0  0  0  0  0  0  0  0  0
    1.3690   -4.5480    1.5900 H   0  0  0  0  0  0  0  0  0  0  0  0
    1.7400   -3.8730   -0.7680 H   0  0  0  0  0  0  0  0  0  0  0  0
    5.5030   -2.1150    0.3280 H   0  0  0  0  0  0  0  0  0  0  0  0
    5.1320   -2.7900    2.6850 H   0  0  0  0  0  0  0  0  0  0  0  0
    5.0040   -0.9280   -1.3140 H   0  0  0  0  0  0  0  0  0  0  0  0
    4.9160   -1.3230   -3.0160 H   0  0  0  0  0  0  0  0  0  0  0  0
    4.7100   -7.7110    8.7460 H   0  0  0  0  0  0  0  0  0  0  0  0
    6.2390   -8.6230   10.4730 H   0  0  0  0  0  0  0  0  0  0  0  0
  1 29  1  0  0  0  0
  1 30  1  0  0  0  0
  1  2  1  0  0  0  0
  2  3  2  0  0  0  0
  3 31  1  0  0  0  0
  2  4  1  0  0  0  0
  4  5  2  0  0  0  0
  5 32  1  0  0  0  0
  5  6  1  0  0  0  0
  6 33  1  0  0  0  0
  6  7  2  0  0  0  0
  7  8  1  0  0  0  0
  8 34  1  0  0  0  0
  8  9  2  0  0  0  0
  9 10  1  0  0  0  0
 10 35  1  0  0  0  0
 10 36  1  0  0  0  0
 10 11  1  0  0  0  0
 11 37  1  0  0  0  0
 11 38  1  0  0  0  0
 11 12  1  0  0  0  0
 12 39  1  0  0  0  0
 12 40  1  0  0  0  0
 12 13  1  0  0  0  0
 13 41  1  0  0  0  0
 13 42  1  0  0  0  0
 13 14  1  0  0  0  0
 14 15  2  0  0  0  0
 15 43  1  0  0  0  0
 15 16  1  0  0  0  0
 16 17  2  0  0  0  0
 17 44  1  0  0  0  0
 17 18  1  0  0  0  0
 18 45  1  0  0  0  0
 18 19  2  0  0  0  0
 19 20  1  0  0  0  0
 20 46  1  0  0  0  0
 20 21  2  0  0  0  0
 21 16  1  0  0  0  0
 21 47  1  0  0  0  0
 19 22  1  0  0  0  0
 22 23  2  0  0  0  0
 22 24  1  0  0  0  0
 24 48  1  0  0  0  0
 24 49  1  0  0  0  0
 14 25  1  0  0  0  0
 25  9  1  0  0  0  0
 25 26  2  0  0  0  0
  7 27  1  0  0  0  0
 27 50  1  0  0  0  0
 27 28  2  0  0  0  0
 28  4  1  0  0  0  0
 28 51  1  0  0  0  0
M  END
>  <LOGBIO>
7.3000

>  <PRED_LOGBIO>
6.2000

>  <XV_RES>
1.3910

>  <WHL_TMPL>
2

>  <ANCH>
37-40;36-41

$$$$
ROW33
  -MTS-   01071502363D 0   0.00000     0.00000     0

 60 63  0  0  1  0  0  0  0  0999 V2000
    0.6590   -4.1000    5.5540 C   0  0  0  0  0  0  0  0  0  0  0  0
   -0.7980   -5.1620    5.3960 S   0  0  0  0  0  0  0  0  0  0  0  0
   -1.9760   -4.4010    5.6780 O   0  0  0  0  0  0  0  0  0  0  0  0
   -0.6990   -6.2480    6.3220 O   0  0  0  0  0  0  0  0  0  0  0  0
   -0.8870   -5.7920    3.7660 N   0  0  0  0  0  0  0  0  0  0  0  0
   -0.2860   -7.0410    3.2770 C   0  0  0  0  0  0  0  0  0  0  0  0
   -0.8220   -7.3300    1.8630 C   0  0  1  0  0  0  0  0  0  0  0  0
   -1.1910   -5.9290    1.3410 C   0  0  2  0  0  0  0  0  0  0  0  0
   -1.5780   -5.1720    2.6260 C   0  0  0  0  0  0  0  0  0  0  0  0
   -2.3270   -5.9750    0.3480 C   0  0  0  0  0  0  0  0  0  0  0  0
   -2.0890   -6.1060   -0.8520 O   0  0  0  0  0  0  0  0  0  0  0  0
   -3.5840   -5.8760    0.7700 N   0  0  0  0  0  0  0  0  0  0  0  0
   -4.6490   -5.9190   -0.1620 C   0  0  0  0  0  0  0  0  0  0  0  0
   -5.2310   -7.1460   -0.5020 C   0  0  0  0  0  0  0  0  0  0  0  0
   -6.2840   -7.1890   -1.4240 C   0  0  0  0  0  0  0  0  0  0  0  0
   -6.7550   -6.0050   -2.0040 C   0  0  0  0  0  0  0  0  0  0  0  0
   -6.1730   -4.7790   -1.6630 C   0  0  0  0  0  0  0  0  0  0  0  0
   -5.1200   -4.7350   -0.7420 C   0  0  0  0  0  0  0  0  0  0  0  0
   -4.5580   -3.5530   -0.4140 F   0  0  0  0  0  0  0  0  0  0  0  0
   -7.8200   -6.0490   -2.9350 N   0  0  0  0  0  0  0  0  0  0  0  0
   -9.0300   -6.5550   -2.5420 C   0  0  0  0  0  0  0  0  0  0  0  0
  -10.0840   -6.6290   -3.3670 C   0  0  0  0  0  0  0  0  0  0  0  0
   -9.9180   -6.1400   -4.7540 C   0  0  0  0  0  0  0  0  0  0  0  0
   -8.7350   -5.6430   -5.1420 C   0  0  0  0  0  0  0  0  0  0  0  0
   -7.6200   -5.5970   -4.1700 C   0  0  0  0  0  0  0  0  0  0  0  0
   -6.5240   -5.1460   -4.5000 O   0  0  0  0  0  0  0  0  0  0  0  0
    0.2110   -8.0050    0.9920 C   0  0  0  0  0  0  0  0  0  0  0  0
    1.0930   -8.6920    1.5040 O   0  0  0  0  0  0  0  0  0  0  0  0
    0.1660   -7.8570   -0.3290 N   0  0  0  0  0  0  0  0  0  0  0  0
    1.1320   -8.4680   -1.1060 C   0  0  0  0  0  0  0  0  0  0  0  0
    0.6800   -9.5590   -1.8570 C   0  0  0  0  0  0  0  0  0  0  0  0
    1.5690  -10.2560   -2.6840 C   0  0  0  0  0  0  0  0  0  0  0  0
    2.9100   -9.8610   -2.7600 C   0  0  0  0  0  0  0  0  0  0  0  0
    4.0150  -10.7270   -3.7880 Cl  0  0  0  0  0  0  0  0  0  0  0  0
    3.3620   -8.7700   -2.0090 C   0  0  0  0  0  0  0  0  0  0  0  0
    2.4730   -8.0730   -1.1810 C   0  0  0  0  0  0  0  0  0  0  0  0
    2.9260   -6.9800   -0.4290 N   0  0  0  0  0  0  0  0  0  0  0  0
    0.5830   -3.2740    4.8500 H   0  0  0  0  0  0  0  0  0  0  0  0
    0.7140   -3.7090    6.5680 H   0  0  0  0  0  0  0  0  0  0  0  0
    1.5540   -4.6790    5.3400 H   0  0  0  0  0  0  0  0  0  0  0  0
    0.7960   -6.9320    3.2390 H   0  0  0  0  0  0  0  0  0  0  0  0
   -0.5570   -7.8590    3.9420 H   0  0  0  0  0  0  0  0  0  0  0  0
   -1.6800   -7.9990    1.8800 H   0  0  0  0  0  0  0  0  0  0  0  0
   -0.3600   -5.4550    0.8230 H   0  0  0  0  0  0  0  0  0  0  0  0
   -2.6540   -5.2370    2.7740 H   0  0  0  0  0  0  0  0  0  0  0  0
   -1.2730   -4.1320    2.5390 H   0  0  0  0  0  0  0  0  0  0  0  0
   -3.7790   -5.7690    1.7550 H   0  0  0  0  0  0  0  0  0  0  0  0
   -4.8680   -8.0590   -0.0550 H   0  0  0  0  0  0  0  0  0  0  0  0
   -6.7330   -8.1350   -1.6860 H   0  0  0  0  0  0  0  0  0  0  0  0
   -6.5360   -3.8650   -2.1110 H   0  0  0  0  0  0  0  0  0  0  0  0
   -9.1400   -6.9090   -1.5280 H   0  0  0  0  0  0  0  0  0  0  0  0
  -11.0270   -7.0330   -3.0290 H   0  0  0  0  0  0  0  0  0  0  0  0
  -10.7440   -6.1820   -5.4480 H   0  0  0  0  0  0  0  0  0  0  0  0
   -8.5980   -5.2820   -6.1500 H   0  0  0  0  0  0  0  0  0  0  0  0
   -0.5640   -7.3060   -0.7580 H   0  0  0  0  0  0  0  0  0  0  0  0
   -0.3550   -9.8630   -1.7990 H   0  0  0  0  0  0  0  0  0  0  0  0
    1.2200  -11.0970   -3.2640 H   0  0  0  0  0  0  0  0  0  0  0  0
    4.3970   -8.4650   -2.0670 H   0  0  0  0  0  0  0  0  0  0  0  0
    3.2840   -7.1240    0.5050 H   0  0  0  0  0  0  0  0  0  0  0  0
    2.8940   -6.0500   -0.8200 H   0  0  0  0  0  0  0  0  0  0  0  0
  1 38  1  0  0  0  0
  1 39  1  0  0  0  0
  1 40  1  0  0  0  0
  1  2  1  0  0  0  0
  2  3  2  0  0  0  0
  2  4  2  0  0  0  0
  2  5  1  0  0  0  0
  5  6  1  0  0  0  0
  6 41  1  0  0  0  0
  6 42  1  0  0  0  0
  6  7  1  0  0  0  0
  7 43  1  0  0  0  0
  7  8  1  0  0  0  0
  8 44  1  0  0  0  0
  8  9  1  0  0  0  0
  9  5  1  0  0  0  0
  9 45  1  0  0  0  0
  9 46  1  0  0  0  0
  8 10  1  0  0  0  0
 10 11  2  0  0  0  0
 10 12  1  0  0  0  0
 12 47  1  0  0  0  0
 12 13  1  0  0  0  0
 13 14  2  0  0  0  0
 14 48  1  0  0  0  0
 14 15  1  0  0  0  0
 15 49  1  0  0  0  0
 15 16  2  0  0  0  0
 16 17  1  0  0  0  0
 17 50  1  0  0  0  0
 17 18  2  0  0  0  0
 18 13  1  0  0  0  0
 18 19  1  0  0  0  0
 16 20  1  0  0  0  0
 20 21  1  0  0  0  0
 21 51  1  0  0  0  0
 21 22  2  0  0  0  0
 22 52  1  0  0  0  0
 22 23  1  0  0  0  0
 23 53  1  0  0  0  0
 23 24  2  0  0  0  0
 24 54  1  0  0  0  0
 24 25  1  0  0  0  0
 25 20  1  0  0  0  0
 25 26  2  0  0  0  0
  7 27  1  0  0  0  0
 27 28  2  0  0  0  0
 27 29  1  0  0  0  0
 29 55  1  0  0  0  0
 29 30  1  0  0  0  0
 30 31  2  0  0  0  0
 31 56  1  0  0  0  0
 31 32  1  0  0  0  0
 32 57  1  0  0  0  0
 32 33  2  0  0  0  0
 33 34  1  0  0  0  0
 33 35  1  0  0  0  0
 35 58  1  0  0  0  0
 35 36  2  0  0  0  0
 36 30  1  0  0  0  0
 36 37  1  0  0  0  0
 37 59  1  0  0  0  0
 37 60  1  0  0  0  0
M  END
>  <LOGBIO>
6.3800

>  <PRED_LOGBIO>
7.0800

>  <XV_RES>
-0.8600

>  <WHL_TMPL>
2

>  <ANCH>
5-6;53-54

$$$$
ROW34
  -MTS-   01071502363D 0   0.00000     0.00000     0

 90 95  0  0  1  0  0  0  0  0999 V2000
    7.4650    4.4910   -0.3800 C   0  0  0  0  0  0  0  0  0  0  0  0
    6.8010    5.5190    0.5040 C   0  0  0  0  0  0  0  0  0  0  0  0
    5.9350    5.1720    1.3070 O   0  0  0  0  0  0  0  0  0  0  0  0
    7.1510    6.7990    0.4150 N   0  0  0  0  0  0  0  0  0  0  0  0
    6.5040    7.7990    1.2760 C   0  0  2  0  0  0  0  0  0  0  0  0
    5.0000    7.8080    1.0050 C   0  0  0  0  0  0  0  0  0  0  0  0
    4.4270    6.4430    1.3020 C   0  0  0  0  0  0  0  0  0  0  0  0
    4.3660    5.4750    0.2920 C   0  0  0  0  0  0  0  0  0  0  0  0
    3.8350    4.2090    0.5670 C   0  0  0  0  0  0  0  0  0  0  0  0
    3.3640    3.9110    1.8510 C   0  0  0  0  0  0  0  0  0  0  0  0
    3.4250    4.8790    2.8610 C   0  0  0  0  0  0  0  0  0  0  0  0
    3.9570    6.1450    2.5860 C   0  0  0  0  0  0  0  0  0  0  0  0
    7.0770    9.1640    0.9800 C   0  0  0  0  0  0  0  0  0  0  0  0
    6.3410   10.0670    0.5850 O   0  0  0  0  0  0  0  0  0  0  0  0
    8.3770    9.3900    1.1460 N   0  0  0  0  0  0  0  0  0  0  0  0
    9.3700    9.6020    0.0830 C   0  0  0  0  0  0  0  0  0  0  0  0
   10.6890   10.0740    0.7240 C   0  0  0  0  0  0  0  0  0  0  0  0
   10.6080    9.4950    2.1480 C   0  0  0  0  0  0  0  0  0  0  0  0
    9.0930    9.4750    2.4270 C   0  0  1  0  0  0  0  0  0  0  0  0
    8.8010    8.1990    3.1790 C   0  0  0  0  0  0  0  0  0  0  0  0
    9.0380    8.1280    4.3840 O   0  0  0  0  0  0  0  0  0  0  0  0
    8.2880    7.1520    2.5390 N   0  0  0  0  0  0  0  0  0  0  0  0
    8.0040    5.9100    3.2720 C   0  0  1  0  0  0  0  0  0  0  0  0
    9.2970    5.3710    3.8830 C   0  0  0  0  0  0  0  0  0  0  0  0
    9.0010    4.0800    4.6440 C   0  0  0  0  0  0  0  0  0  0  0  0
   10.2940    3.5420    5.2550 C   0  0  0  0  0  0  0  0  0  0  0  0
   10.0100    2.2990    5.9870 N   0  0  0  0  0  0  0  0  0  0  0  0
    9.6640    2.2030    7.3090 C   0  0  0  0  0  0  0  0  0  0  0  0
    9.4890    0.9060    7.5970 C   0  0  0  0  0  0  0  0  0  0  0  0
    9.7330    0.1770    6.4270 N   0  0  0  0  0  0  0  0  0  0  0  0
   10.0450    1.0310    5.4700 C   0  0  0  0  0  0  0  0  0  0  0  0
    7.3970    4.8240    2.2650 B   0  0  0  0  0  0  0  0  0  0  0  0
    8.1530    3.9290    1.5540 O   0  0  0  0  0  0  0  0  0  0  0  0
    7.3120    3.2780    0.5980 C   0  0  2  0  0  0  0  0  0  0  0  0
    7.5890    2.9750   -0.8860 C   0  0  0  0  0  0  0  0  0  0  0  0
    6.4410    2.1230   -1.4590 C   0  0  0  0  0  0  0  0  0  0  0  0
    5.1150    2.8960   -1.3310 C   0  0  0  0  0  0  0  0  0  0  0  0
    4.8390    3.1990    0.1530 C   0  0  0  0  0  0  0  0  0  0  0  0
    5.5830    1.8980   -0.2010 C   0  0  0  0  0  0  0  0  0  0  0  0
    4.5800    0.7740   -0.4460 C   0  0  0  0  0  0  0  0  0  0  0  0
    6.4680    1.4690    0.9660 C   0  0  0  0  0  0  0  0  0  0  0  0
    5.9870    4.0510    0.7260 C   0  0  1  0  0  0  0  0  0  0  0  0
    5.9780    5.2350   -0.2360 C   0  0  0  0  0  0  0  0  0  0  0  0
    6.0590    4.6770    2.0100 O   0  0  0  0  0  0  0  0  0  0  0  0
    8.5360    4.4840   -0.1880 H   0  0  0  0  0  0  0  0  0  0  0  0
    7.0520    3.5070   -0.1670 H   0  0  0  0  0  0  0  0  0  0  0  0
    7.2860    4.7410   -1.4240 H   0  0  0  0  0  0  0  0  0  0  0  0
    7.8610    7.0830   -0.2440 H   0  0  0  0  0  0  0  0  0  0  0  0
    6.6830    7.5490    2.3200 H   0  0  0  0  0  0  0  0  0  0  0  0
    4.5210    8.5490    1.6430 H   0  0  0  0  0  0  0  0  0  0  0  0
    4.8210    8.0580   -0.0380 H   0  0  0  0  0  0  0  0  0  0  0  0
    4.7290    5.7050   -0.6990 H   0  0  0  0  0  0  0  0  0  0  0  0
    3.7880    3.4630   -0.2120 H   0  0  0  0  0  0  0  0  0  0  0  0
    2.9540    2.9350    2.0630 H   0  0  0  0  0  0  0  0  0  0  0  0
    3.0630    4.6490    3.8520 H   0  0  0  0  0  0  0  0  0  0  0  0
    4.0040    6.8910    3.3650 H   0  0  0  0  0  0  0  0  0  0  0  0
    9.0060   10.4220   -0.5320 H   0  0  0  0  0  0  0  0  0  0  0  0
    9.5560    8.6590   -0.4270 H   0  0  0  0  0  0  0  0  0  0  0  0
   10.6610   11.1590    0.7970 H   0  0  0  0  0  0  0  0  0  0  0  0
   11.5270    9.6200    0.1980 H   0  0  0  0  0  0  0  0  0  0  0  0
   11.0680   10.2060    2.8300 H   0  0  0  0  0  0  0  0  0  0  0  0
   10.9860    8.4750    2.1440 H   0  0  0  0  0  0  0  0  0  0  0  0
    8.7940   10.3490    3.0010 H   0  0  0  0  0  0  0  0  0  0  0  0
    8.0940    7.2110    1.5500 H   0  0  0  0  0  0  0  0  0  0  0  0
    7.2850    6.1120    4.0630 H   0  0  0  0  0  0  0  0  0  0  0  0
    9.7090    6.1100    4.5670 H   0  0  0  0  0  0  0  0  0  0  0  0
   10.0150    5.1690    3.0910 H   0  0  0  0  0  0  0  0  0  0  0  0
    8.5890    3.3420    3.9600 H   0  0  0  0  0  0  0  0  0  0  0  0
    8.2830    4.2820    5.4360 H   0  0  0  0  0  0  0  0  0  0  0  0
   10.7070    4.2800    5.9390 H   0  0  0  0  0  0  0  0  0  0  0  0
   11.0130    3.3400    4.4630 H   0  0  0  0  0  0  0  0  0  0  0  0
    9.5510    3.0270    7.9980 H   0  0  0  0  0  0  0  0  0  0  0  0
    9.2110    0.4970    8.5570 H   0  0  0  0  0  0  0  0  0  0  0  0
   10.2870    0.7730    4.4500 H   0  0  0  0  0  0  0  0  0  0  0  0
    7.0930    2.3040    1.0300 H   0  0  0  0  0  0  0  0  0  0  0  0
    7.6590    3.9090   -1.4400 H   0  0  0  0  0  0  0  0  0  0  0  0
    8.5260    2.4290   -0.9760 H   0  0  0  0  0  0  0  0  0  0  0  0
    6.6000    1.3500   -2.2080 H   0  0  0  0  0  0  0  0  0  0  0  0
    5.1850    3.8300   -1.8850 H   0  0  0  0  0  0  0  0  0  0  0  0
    4.3040    2.2950   -1.7360 H   0  0  0  0  0  0  0  0  0  0  0  0
    3.8350    3.2060    0.5740 H   0  0  0  0  0  0  0  0  0  0  0  0
    5.0300   -0.1790   -0.1730 H   0  0  0  0  0  0  0  0  0  0  0  0
    4.3060    0.7560   -1.4990 H   0  0  0  0  0  0  0  0  0  0  0  0
    3.6910    0.9420    0.1580 H   0  0  0  0  0  0  0  0  0  0  0  0
    6.7970    2.3490    1.5140 H   0  0  0  0  0  0  0  0  0  0  0  0
    5.9030    0.8190    1.6300 H   0  0  0  0  0  0  0  0  0  0  0  0
    7.3350    0.9340    0.5850 H   0  0  0  0  0  0  0  0  0  0  0  0
    5.4180    4.9710   -1.1310 H   0  0  0  0  0  0  0  0  0  0  0  0
    7.0000    5.4880   -0.5090 H   0  0  0  0  0  0  0  0  0  0  0  0
    5.5080    6.0900    0.2460 H   0  0  0  0  0  0  0  0  0  0  0  0
  1 45  1  0  0  0  0
  1 46  1  0  0  0  0
  1 47  1  0  0  0  0
  1  2  1  0  0  0  0
  2  3  2  0  0  0  0
  2  4  1  0  0  0  0
  4 48  1  0  0  0  0
  4  5  1  0  0  0  0
  5 49  1  0  0  0  0
  5  6  1  0  0  0  0
  6 50  1  0  0  0  0
  6 51  1  0  0  0  0
  6  7  1  0  0  0  0
  7  8  2  0  0  0  0
  8 52  1  0  0  0  0
  8  9  1  0  0  0  0
  9 53  1  0  0  0  0
  9 10  2  0  0  0  0
 10 54  1  0  0  0  0
 10 11  1  0  0  0  0
 11 55  1  0  0  0  0
 11 12  2  0  0  0  0
 12  7  1  0  0  0  0
 12 56  1  0  0  0  0
  5 13  1  0  0  0  0
 13 14  2  0  0  0  0
 13 15  1  0  0  0  0
 15 16  1  0  0  0  0
 16 57  1  0  0  0  0
 16 58  1  0  0  0  0
 16 17  1  0  0  0  0
 17 59  1  0  0  0  0
 17 60  1  0  0  0  0
 17 18  1  0  0  0  0
 18 61  1  0  0  0  0
 18 62  1  0  0  0  0
 18 19  1  0  0  0  0
 19 15  1  0  0  0  0
 19 63  1  0  0  0  0
 19 20  1  0  0  0  0
 20 21  2  0  0  0  0
 20 22  1  0  0  0  0
 22 64  1  0  0  0  0
 22 23  1  0  0  0  0
 23 65  1  0  0  0  0
 23 24  1  0  0  0  0
 24 66  1  0  0  0  0
 24 67  1  0  0  0  0
 24 25  1  0  0  0  0
 25 68  1  0  0  0  0
 25 69  1  0  0  0  0
 25 26  1  0  0  0  0
 26 70  1  0  0  0  0
 26 71  1  0  0  0  0
 26 27  1  0  0  0  0
 27 28  1  0  0  0  0
 28 72  1  0  0  0  0
 28 29  2  0  0  0  0
 29 73  1  0  0  0  0
 29 30  1  0  0  0  0
 30 31  2  0  0  0  0
 31 27  1  0  0  0  0
 31 74  1  0  0  0  0
 23 32  1  0  0  0  0
 32 33  1  0  0  0  0
 33 34  1  0  0  0  0
 34 75  1  0  0  0  0
 34 35  1  0  0  0  0
 35 76  1  0  0  0  0
 35 77  1  0  0  0  0
 35 36  1  0  0  0  0
 36 78  1  0  0  0  0
 36 37  1  0  0  0  0
 37 79  1  0  0  0  0
 37 80  1  0  0  0  0
 37 38  1  0  0  0  0
 38 81  1  0  0  0  0
 38 39  1  0  0  0  0
 39 36  1  0  0  0  0
 39 40  1  0  0  0  0
 40 82  1  0  0  0  0
 40 83  1  0  0  0  0
 40 84  1  0  0  0  0
 39 41  1  0  0  0  0
 41 85  1  0  0  0  0
 41 86  1  0  0  0  0
 41 87  1  0  0  0  0
 38 42  1  0  0  0  0
 42 34  1  0  0  0  0
 42 43  1  0  0  0  0
 43 88  1  0  0  0  0
 43 89  1  0  0  0  0
 43 90  1  0  0  0  0
 42 44  1  0  0  0  0
 44 32  1  0  0  0  0
M  END
>  <LOGBIO>
5.2200

>  <PRED_LOGBIO>
5.5900

>  <XV_RES>
-0.4410

>  <WHL_TMPL>
3

>  <ANCH>
18-19;27-37

$$$$
ROW35
  -MTS-   01071502363D 0   0.00000     0.00000     0

 84 87  0  0  1  0  0  0  0  0999 V2000
    1.1040   -8.5280   -1.1490 C   0  0  0  0  0  0  0  0  0  0  0  0
    0.1660   -7.8570   -0.3290 N   0  0  0  0  0  0  0  0  0  0  0  0
   -0.8580   -6.9960   -0.9370 C   0  0  0  0  0  0  0  0  0  0  0  0
   -0.6920   -7.0000   -2.4380 C   0  0  0  0  0  0  0  0  0  0  0  0
    0.2040   -7.6640   -2.9560 O   0  0  0  0  0  0  0  0  0  0  0  0
   -1.5150   -6.2850   -3.2000 N   0  0  0  0  0  0  0  0  0  0  0  0
   -1.3530   -6.2880   -4.6610 C   0  0  1  0  0  0  0  0  0  0  0  0
   -1.5080   -7.7140   -5.1870 C   0  0  0  0  0  0  0  0  0  0  0  0
   -1.3400   -7.7180   -6.7060 C   0  0  0  0  0  0  0  0  0  0  0  0
   -1.4950   -9.1440   -7.2320 C   0  0  0  0  0  0  0  0  0  0  0  0
   -1.3270   -9.1480   -8.7510 C   0  0  0  0  0  0  0  0  0  0  0  0
   -1.4760  -10.5200   -9.2570 N   0  0  0  0  0  0  0  0  0  0  0  0
   -2.4060   -5.4040   -5.2860 C   0  0  0  0  0  0  0  0  0  0  0  0
   -3.2210   -4.8200   -4.5740 O   0  0  0  0  0  0  0  0  0  0  0  0
   -2.4560   -5.2390   -6.7560 C   0  0  0  0  0  0  0  0  0  0  0  0
   -1.6410   -5.8220   -7.4690 O   0  0  0  0  0  0  0  0  0  0  0  0
   -3.3830   -4.4600   -7.3070 N   0  0  0  0  0  0  0  0  0  0  0  0
   -3.4310   -4.3030   -8.7120 C   0  0  0  0  0  0  0  0  0  0  0  0
   -4.2050   -5.1740   -9.4880 C   0  0  0  0  0  0  0  0  0  0  0  0
   -4.2520   -5.0180  -10.8780 C   0  0  0  0  0  0  0  0  0  0  0  0
   -3.5260   -3.9910  -11.4930 C   0  0  0  0  0  0  0  0  0  0  0  0
   -3.5730   -3.8390  -12.8540 O   0  0  0  0  0  0  0  0  0  0  0  0
   -2.6450   -4.5070  -13.6080 C   0  0  0  0  0  0  0  0  0  0  0  0
   -2.9210   -5.7980  -14.0740 C   0  0  0  0  0  0  0  0  0  0  0  0
   -1.9730   -6.4810  -14.8450 C   0  0  0  0  0  0  0  0  0  0  0  0
   -0.7490   -5.8740  -15.1490 C   0  0  0  0  0  0  0  0  0  0  0  0
    0.2010   -6.5580  -15.9210 N   0  0  0  0  0  0  0  0  0  0  0  0
   -0.4730   -4.5830  -14.6830 C   0  0  0  0  0  0  0  0  0  0  0  0
   -1.4210   -3.8990  -13.9130 C   0  0  0  0  0  0  0  0  0  0  0  0
   -2.7530   -3.1200  -10.7170 C   0  0  0  0  0  0  0  0  0  0  0  0
   -2.7050   -3.2750   -9.3270 C   0  0  0  0  0  0  0  0  0  0  0  0
    0.2110   -8.0050    0.9920 C   0  0  0  0  0  0  0  0  0  0  0  0
    1.0930   -8.6920    1.5040 O   0  0  0  0  0  0  0  0  0  0  0  0
   -0.8010   -7.3440    1.8450 C   0  0  0  0  0  0  0  0  0  0  0  0
   -1.7900   -8.1070    2.4780 C   0  0  0  0  0  0  0  0  0  0  0  0
   -2.7470   -7.4820    3.2860 C   0  0  0  0  0  0  0  0  0  0  0  0
   -2.7170   -6.0930    3.4600 C   0  0  0  0  0  0  0  0  0  0  0  0
   -1.7280   -5.3300    2.8270 C   0  0  0  0  0  0  0  0  0  0  0  0
   -0.7710   -5.9550    2.0190 C   0  0  0  0  0  0  0  0  0  0  0  0
    0.2280   -5.1840    1.3800 S   0  0  0  0  0  0  0  0  0  0  0  0
   -0.2160   -3.8650    0.2870 C   0  0  0  0  0  0  0  0  0  0  0  0
   -0.3910   -4.1170   -1.0790 C   0  0  0  0  0  0  0  0  0  0  0  0
   -0.7420   -3.0730   -1.9440 C   0  0  0  0  0  0  0  0  0  0  0  0
   -0.9170   -1.7780   -1.4430 C   0  0  0  0  0  0  0  0  0  0  0  0
   -0.7420   -1.5260   -0.0770 C   0  0  0  0  0  0  0  0  0  0  0  0
   -0.3910   -2.5690    0.7880 C   0  0  0  0  0  0  0  0  0  0  0  0
   -0.2100   -2.3080    2.2020 C   0  0  0  0  0  0  0  0  0  0  0  0
   -0.0640   -2.1000    3.3340 N   0  0  0  0  0  0  0  0  0  0  0  0
    0.9630   -9.6040   -1.0710 H   0  0  0  0  0  0  0  0  0  0  0  0
    0.8710   -8.2570   -2.1760 H   0  0  0  0  0  0  0  0  0  0  0  0
    2.0960   -8.2070   -0.8400 H   0  0  0  0  0  0  0  0  0  0  0  0
   -1.8470   -7.3720   -0.6810 H   0  0  0  0  0  0  0  0  0  0  0  0
   -0.7480   -5.9810   -0.5630 H   0  0  0  0  0  0  0  0  0  0  0  0
   -2.2510   -5.7390   -2.7750 H   0  0  0  0  0  0  0  0  0  0  0  0
   -0.3650   -5.9120   -4.9170 H   0  0  0  0  0  0  0  0  0  0  0  0
   -2.4970   -8.0900   -4.9310 H   0  0  0  0  0  0  0  0  0  0  0  0
   -0.7500   -8.3510   -4.7370 H   0  0  0  0  0  0  0  0  0  0  0  0
   -0.3520   -7.3420   -6.9620 H   0  0  0  0  0  0  0  0  0  0  0  0
   -2.0980   -7.0810   -7.1570 H   0  0  0  0  0  0  0  0  0  0  0  0
   -2.4840   -9.5200   -6.9760 H   0  0  0  0  0  0  0  0  0  0  0  0
   -0.7370   -9.7810   -6.7820 H   0  0  0  0  0  0  0  0  0  0  0  0
   -0.3390   -8.7720   -9.0070 H   0  0  0  0  0  0  0  0  0  0  0  0
   -2.0850   -8.5110   -9.2010 H   0  0  0  0  0  0  0  0  0  0  0  0
   -0.7720  -11.1110   -8.8390 H   0  0  0  0  0  0  0  0  0  0  0  0
   -1.3650  -10.5220  -10.2610 H   0  0  0  0  0  0  0  0  0  0  0  0
   -4.0520   -3.9810   -6.7220 H   0  0  0  0  0  0  0  0  0  0  0  0
   -4.7650   -5.9660   -9.0140 H   0  0  0  0  0  0  0  0  0  0  0  0
   -4.8490   -5.6910  -11.4770 H   0  0  0  0  0  0  0  0  0  0  0  0
   -3.8650   -6.2670  -13.8390 H   0  0  0  0  0  0  0  0  0  0  0  0
   -2.1850   -7.4770  -15.2040 H   0  0  0  0  0  0  0  0  0  0  0  0
    0.1940   -6.4670  -16.9270 H   0  0  0  0  0  0  0  0  0  0  0  0
    0.8910   -7.1420  -15.4710 H   0  0  0  0  0  0  0  0  0  0  0  0
    0.4710   -4.1140  -14.9180 H   0  0  0  0  0  0  0  0  0  0  0  0
   -1.2090   -2.9040  -13.5530 H   0  0  0  0  0  0  0  0  0  0  0  0
   -2.1930   -2.3270  -11.1910 H   0  0  0  0  0  0  0  0  0  0  0  0
   -2.1080   -2.6030   -8.7280 H   0  0  0  0  0  0  0  0  0  0  0  0
   -1.8140   -9.1780    2.3430 H   0  0  0  0  0  0  0  0  0  0  0  0
   -3.5080   -8.0710    3.7750 H   0  0  0  0  0  0  0  0  0  0  0  0
   -3.4560   -5.6100    4.0820 H   0  0  0  0  0  0  0  0  0  0  0  0
   -1.7040   -4.2590    2.9620 H   0  0  0  0  0  0  0  0  0  0  0  0
   -0.2560   -5.1160   -1.4660 H   0  0  0  0  0  0  0  0  0  0  0  0
   -0.8770   -3.2670   -2.9980 H   0  0  0  0  0  0  0  0  0  0  0  0
   -1.1880   -0.9730   -2.1100 H   0  0  0  0  0  0  0  0  0  0  0  0
   -0.8780   -0.5270    0.3090 H   0  0  0  0  0  0  0  0  0  0  0  0
  1 49  1  0  0  0  0
  1 50  1  0  0  0  0
  1 51  1  0  0  0  0
  1  2  1  0  0  0  0
  2  3  1  0  0  0  0
  3 52  1  0  0  0  0
  3 53  1  0  0  0  0
  3  4  1  0  0  0  0
  4  5  2  0  0  0  0
  4  6  1  0  0  0  0
  6 54  1  0  0  0  0
  6  7  1  0  0  0  0
  7 55  1  0  0  0  0
  7  8  1  0  0  0  0
  8 56  1  0  0  0  0
  8 57  1  0  0  0  0
  8  9  1  0  0  0  0
  9 58  1  0  0  0  0
  9 59  1  0  0  0  0
  9 10  1  0  0  0  0
 10 60  1  0  0  0  0
 10 61  1  0  0  0  0
 10 11  1  0  0  0  0
 11 62  1  0  0  0  0
 11 63  1  0  0  0  0
 11 12  1  0  0  0  0
 12 64  1  0  0  0  0
 12 65  1  0  0  0  0
  7 13  1  0  0  0  0
 13 14  2  0  0  0  0
 13 15  1  0  0  0  0
 15 16  2  0  0  0  0
 15 17  1  0  0  0  0
 17 66  1  0  0  0  0
 17 18  1  0  0  0  0
 18 19  2  0  0  0  0
 19 67  1  0  0  0  0
 19 20  1  0  0  0  0
 20 68  1  0  0  0  0
 20 21  2  0  0  0  0
 21 22  1  0  0  0  0
 22 23  1  0  0  0  0
 23 24  2  0  0  0  0
 24 69  1  0  0  0  0
 24 25  1  0  0  0  0
 25 70  1  0  0  0  0
 25 26  2  0  0  0  0
 26 27  1  0  0  0  0
 27 71  1  0  0  0  0
 27 72  1  0  0  0  0
 26 28  1  0  0  0  0
 28 73  1  0  0  0  0
 28 29  2  0  0  0  0
 29 23  1  0  0  0  0
 29 74  1  0  0  0  0
 21 30  1  0  0  0  0
 30 75  1  0  0  0  0
 30 31  2  0  0  0  0
 31 18  1  0  0  0  0
 31 76  1  0  0  0  0
  2 32  1  0  0  0  0
 32 33  2  0  0  0  0
 32 34  1  0  0  0  0
 34 35  2  0  0  0  0
 35 77  1  0  0  0  0
 35 36  1  0  0  0  0
 36 78  1  0  0  0  0
 36 37  2  0  0  0  0
 37 79  1  0  0  0  0
 37 38  1  0  0  0  0
 38 80  1  0  0  0  0
 38 39  2  0  0  0  0
 39 34  1  0  0  0  0
 39 40  1  0  0  0  0
 40 41  1  0  0  0  0
 41 42  2  0  0  0  0
 42 81  1  0  0  0  0
 42 43  1  0  0  0  0
 43 82  1  0  0  0  0
 43 44  2  0  0  0  0
 44 83  1  0  0  0  0
 44 45  1  0  0  0  0
 45 84  1  0  0  0  0
 45 46  2  0  0  0  0
 46 41  1  0  0  0  0
 46 47  1  0  0  0  0
 47 48  3  0  0  0  0
M  END
>  <LOGBIO>
6.9200

>  <PRED_LOGBIO>
7.0000

>  <XV_RES>
-0.0580

>  <WHL_TMPL>
2

>  <ANCH>
13-14;60-61

$$$$
ROW36
  -MTS-   01071502363D 0   0.00000     0.00000     0

 36 39  0  0  0  0  0  0  0  0999 V2000
  -10.3510   14.0800   -3.3350 N   0  0  0  0  0  0  0  0  0  0  0  0
   -9.0410   13.7100   -3.1820 C   0  0  0  0  0  0  0  0  0  0  0  0
   -8.1280   14.1480   -4.0290 N   0  0  0  0  0  0  0  0  0  0  0  0
   -8.6490   12.8190   -2.0680 C   0  0  0  0  0  0  0  0  0  0  0  0
   -8.2720   13.3640   -0.8340 C   0  0  0  0  0  0  0  0  0  0  0  0
   -7.9020   12.5210    0.2200 C   0  0  0  0  0  0  0  0  0  0  0  0
   -7.9070   11.1330    0.0410 C   0  0  0  0  0  0  0  0  0  0  0  0
   -7.5960   10.0370    0.8810 N   0  0  0  0  0  0  0  0  0  0  0  0
   -7.7880    8.8920    0.1530 C   0  0  0  0  0  0  0  0  0  0  0  0
   -7.5690    7.4900    0.6690 C   0  0  0  0  0  0  0  0  0  0  0  0
   -6.1420    7.0730    0.4050 C   0  0  0  0  0  0  0  0  0  0  0  0
   -5.7430    6.3470   -0.6220 N   0  0  0  0  0  0  0  0  0  0  0  0
   -4.3580    6.1560   -0.5440 C   0  0  0  0  0  0  0  0  0  0  0  0
   -3.4390    5.4780   -1.3540 C   0  0  0  0  0  0  0  0  0  0  0  0
   -2.0820    5.4620   -1.0110 C   0  0  0  0  0  0  0  0  0  0  0  0
   -0.9400    4.6190   -2.0170 Cl  0  0  0  0  0  0  0  0  0  0  0  0
   -1.6440    6.1240    0.1420 C   0  0  0  0  0  0  0  0  0  0  0  0
   -2.5620    6.8020    0.9520 C   0  0  0  0  0  0  0  0  0  0  0  0
   -3.9200    6.8180    0.6090 C   0  0  0  0  0  0  0  0  0  0  0  0
   -5.0710    7.3940    1.1970 N   0  0  0  0  0  0  0  0  0  0  0  0
   -8.1910    9.1960   -1.0670 N   0  0  0  0  0  0  0  0  0  0  0  0
   -8.2840   10.5870   -1.1920 C   0  0  0  0  0  0  0  0  0  0  0  0
   -8.6540   11.4300   -2.2460 C   0  0  0  0  0  0  0  0  0  0  0  0
  -11.0490   13.7450   -2.6870 H   0  0  0  0  0  0  0  0  0  0  0  0
  -10.6180   14.6890   -4.0950 H   0  0  0  0  0  0  0  0  0  0  0  0
   -8.3900   14.7440   -4.7750 H   0  0  0  0  0  0  0  0  0  0  0  0
   -8.2680   14.4350   -0.6960 H   0  0  0  0  0  0  0  0  0  0  0  0
   -7.6110   12.9420    1.1710 H   0  0  0  0  0  0  0  0  0  0  0  0
   -7.2890   10.0890    1.8410 H   0  0  0  0  0  0  0  0  0  0  0  0
   -8.2460    6.8070    0.1610 H   0  0  0  0  0  0  0  0  0  0  0  0
   -7.7630    7.4640    1.7390 H   0  0  0  0  0  0  0  0  0  0  0  0
   -3.7770    4.9670   -2.2440 H   0  0  0  0  0  0  0  0  0  0  0  0
   -0.5970    6.1110    0.4070 H   0  0  0  0  0  0  0  0  0  0  0  0
   -2.2240    7.3120    1.8420 H   0  0  0  0  0  0  0  0  0  0  0  0
   -5.0980    7.9410    2.0450 H   0  0  0  0  0  0  0  0  0  0  0  0
   -8.9450   11.0090   -3.1980 H   0  0  0  0  0  0  0  0  0  0  0  0
  1 24  1  0  0  0  0
  1 25  1  0  0  0  0
  1  2  1  0  0  0  0
  2  3  2  0  0  0  0
  3 26  1  0  0  0  0
  2  4  1  0  0  0  0
  4  5  2  0  0  0  0
  5 27  1  0  0  0  0
  5  6  1  0  0  0  0
  6 28  1  0  0  0  0
  6  7  2  0  0  0  0
  7  8  1  0  0  0  0
  8 29  1  0  0  0  0
  8  9  1  0  0  0  0
  9 10  1  0  0  0  0
 10 30  1  0  0  0  0
 10 31  1  0  0  0  0
 10 11  1  0  0  0  0
 11 12  2  0  0  0  0
 12 13  1  0  0  0  0
 13 14  2  0  0  0  0
 14 32  1  0  0  0  0
 14 15  1  0  0  0  0
 15 16  1  0  0  0  0
 15 17  2  0  0  0  0
 17 33  1  0  0  0  0
 17 18  1  0  0  0  0
 18 34  1  0  0  0  0
 18 19  2  0  0  0  0
 19 13  1  0  0  0  0
 19 20  1  0  0  0  0
 20 11  1  0  0  0  0
 20 35  1  0  0  0  0
  9 21  2  0  0  0  0
 21 22  1  0  0  0  0
 22  7  1  0  0  0  0
 22 23  2  0  0  0  0
 23  4  1  0  0  0  0
 23 36  1  0  0  0  0
M  END
>  <LOGBIO>
9.0000

>  <PRED_LOGBIO>
8.0600

>  <XV_RES>
1.2310

>  <WHL_TMPL>
1

>  <ANCH>
3-5;22-21

$$$$
ROW37
  -MTS-   01071502363D 0   0.00000     0.00000     0

 69 73  0  0  0  0  0  0  0  0999 V2000
  -14.1830    7.2670    0.2430 N   0  0  0  0  0  0  0  0  0  0  0  0
  -13.0580    6.5240   -0.0010 C   0  0  0  0  0  0  0  0  0  0  0  0
  -12.6500    6.3320   -1.2420 N   0  0  0  0  0  0  0  0  0  0  0  0
  -12.2850    5.9250    1.1490 C   0  0  0  0  0  0  0  0  0  0  0  0
  -12.7760    4.7920    1.8090 C   0  0  0  0  0  0  0  0  0  0  0  0
  -12.0590    4.2380    2.8760 C   0  0  0  0  0  0  0  0  0  0  0  0
  -10.8510    4.8160    3.2820 C   0  0  0  0  0  0  0  0  0  0  0  0
  -10.3590    5.9490    2.6230 C   0  0  0  0  0  0  0  0  0  0  0  0
   -9.0560    6.5720    3.0610 C   0  0  0  0  0  0  0  0  0  0  0  0
   -8.1220    6.6050    1.9270 O   0  0  0  0  0  0  0  0  0  0  0  0
   -6.8210    6.7840    2.1410 C   0  0  0  0  0  0  0  0  0  0  0  0
   -6.4000    6.9220    3.2880 O   0  0  0  0  0  0  0  0  0  0  0  0
   -5.8810    6.8170    0.9980 C   0  0  0  0  0  0  0  0  0  0  0  0
   -5.6360    7.8940    0.2400 C   0  0  0  0  0  0  0  0  0  0  0  0
   -4.6420    7.5050   -0.7850 C   0  0  0  0  0  0  0  0  0  0  0  0
   -4.0070    8.1770   -1.8370 C   0  0  0  0  0  0  0  0  0  0  0  0
   -3.0880    7.4990   -2.6470 C   0  0  0  0  0  0  0  0  0  0  0  0
   -2.4670    8.1560   -3.6760 O   0  0  0  0  0  0  0  0  0  0  0  0
   -3.0970    8.1430   -4.9590 C   0  0  0  0  0  0  0  0  0  0  0  0
   -2.2540    8.9190   -5.9430 C   0  0  0  0  0  0  0  0  0  0  0  0
   -2.4640   10.2920   -6.1140 C   0  0  0  0  0  0  0  0  0  0  0  0
   -1.6820   11.0120   -7.0260 C   0  0  0  0  0  0  0  0  0  0  0  0
   -0.6900   10.3580   -7.7660 C   0  0  0  0  0  0  0  0  0  0  0  0
   -0.4800    8.9840   -7.5940 C   0  0  0  0  0  0  0  0  0  0  0  0
   -1.2610    8.2650   -6.6830 C   0  0  0  0  0  0  0  0  0  0  0  0
   -2.8040    6.1500   -2.4060 C   0  0  0  0  0  0  0  0  0  0  0  0
   -3.4390    5.4780   -1.3540 C   0  0  0  0  0  0  0  0  0  0  0  0
   -4.3580    6.1560   -0.5440 C   0  0  0  0  0  0  0  0  0  0  0  0
   -5.1370    5.7510    0.5650 N   0  0  0  0  0  0  0  0  0  0  0  0
   -5.1480    4.4060    1.1570 C   0  0  0  0  0  0  0  0  0  0  0  0
   -6.1720    3.5520    0.4490 C   0  0  0  0  0  0  0  0  0  0  0  0
   -7.4920    3.5110    0.9130 C   0  0  0  0  0  0  0  0  0  0  0  0
   -8.4410    2.7200    0.2560 C   0  0  0  0  0  0  0  0  0  0  0  0
   -8.0700    1.9680   -0.8660 C   0  0  0  0  0  0  0  0  0  0  0  0
   -6.7500    2.0090   -1.3300 C   0  0  0  0  0  0  0  0  0  0  0  0
   -5.8010    2.8010   -0.6730 C   0  0  0  0  0  0  0  0  0  0  0  0
   -6.3590    1.2150   -2.5160 C   0  0  0  0  0  0  0  0  0  0  0  0
   -5.2090    0.5650   -2.5250 N   0  0  0  0  0  0  0  0  0  0  0  0
   -7.1890    1.1530   -3.6040 N   0  0  0  0  0  0  0  0  0  0  0  0
  -11.0770    6.5030    1.5560 C   0  0  0  0  0  0  0  0  0  0  0  0
  -14.4950    7.4140    1.1920 H   0  0  0  0  0  0  0  0  0  0  0  0
  -14.7000    7.6680   -0.5260 H   0  0  0  0  0  0  0  0  0  0  0  0
  -13.1570    6.7240   -1.9960 H   0  0  0  0  0  0  0  0  0  0  0  0
  -13.7080    4.3460    1.4950 H   0  0  0  0  0  0  0  0  0  0  0  0
  -12.4380    3.3650    3.3860 H   0  0  0  0  0  0  0  0  0  0  0  0
  -10.2980    4.3880    4.1050 H   0  0  0  0  0  0  0  0  0  0  0  0
   -8.6240    5.9060    3.8040 H   0  0  0  0  0  0  0  0  0  0  0  0
   -9.2530    7.5910    3.3880 H   0  0  0  0  0  0  0  0  0  0  0  0
   -6.0830    8.8700    0.3560 H   0  0  0  0  0  0  0  0  0  0  0  0
   -4.2260    9.2180   -2.0230 H   0  0  0  0  0  0  0  0  0  0  0  0
   -4.0810    8.6000   -4.8850 H   0  0  0  0  0  0  0  0  0  0  0  0
   -3.2000    7.1150   -5.3020 H   0  0  0  0  0  0  0  0  0  0  0  0
   -3.2300   10.7960   -5.5430 H   0  0  0  0  0  0  0  0  0  0  0  0
   -1.8450   12.0710   -7.1580 H   0  0  0  0  0  0  0  0  0  0  0  0
   -0.0870   10.9130   -8.4690 H   0  0  0  0  0  0  0  0  0  0  0  0
    0.2860    8.4800   -8.1650 H   0  0  0  0  0  0  0  0  0  0  0  0
   -1.0990    7.2050   -6.5500 H   0  0  0  0  0  0  0  0  0  0  0  0
   -2.0950    5.6270   -3.0310 H   0  0  0  0  0  0  0  0  0  0  0  0
   -3.2200    4.4370   -1.1680 H   0  0  0  0  0  0  0  0  0  0  0  0
   -5.4890    4.5180    2.1840 H   0  0  0  0  0  0  0  0  0  0  0  0
   -4.1680    3.9520    1.0240 H   0  0  0  0  0  0  0  0  0  0  0  0
   -7.7780    4.0900    1.7780 H   0  0  0  0  0  0  0  0  0  0  0  0
   -9.4590    2.6890    0.6140 H   0  0  0  0  0  0  0  0  0  0  0  0
   -8.8020    1.3570   -1.3730 H   0  0  0  0  0  0  0  0  0  0  0  0
   -4.7830    2.8330   -1.0310 H   0  0  0  0  0  0  0  0  0  0  0  0
   -4.9470    0.0340   -3.3180 H   0  0  0  0  0  0  0  0  0  0  0  0
   -8.1910    1.1700   -3.4770 H   0  0  0  0  0  0  0  0  0  0  0  0
   -6.7990    1.0900   -4.5340 H   0  0  0  0  0  0  0  0  0  0  0  0
  -10.6980    7.3770    1.0470 H   0  0  0  0  0  0  0  0  0  0  0  0
  1 41  1  0  0  0  0
  1 42  1  0  0  0  0
  1  2  1  0  0  0  0
  2  3  2  0  0  0  0
  3 43  1  0  0  0  0
  2  4  1  0  0  0  0
  4  5  2  0  0  0  0
  5 44  1  0  0  0  0
  5  6  1  0  0  0  0
  6 45  1  0  0  0  0
  6  7  2  0  0  0  0
  7 46  1  0  0  0  0
  7  8  1  0  0  0  0
  8  9  1  0  0  0  0
  9 47  1  0  0  0  0
  9 48  1  0  0  0  0
  9 10  1  0  0  0  0
 10 11  1  0  0  0  0
 11 12  2  0  0  0  0
 11 13  1  0  0  0  0
 13 14  2  0  0  0  0
 14 49  1  0  0  0  0
 14 15  1  0  0  0  0
 15 16  2  0  0  0  0
 16 50  1  0  0  0  0
 16 17  1  0  0  0  0
 17 18  1  0  0  0  0
 18 19  1  0  0  0  0
 19 51  1  0  0  0  0
 19 52  1  0  0  0  0
 19 20  1  0  0  0  0
 20 21  2  0  0  0  0
 21 53  1  0  0  0  0
 21 22  1  0  0  0  0
 22 54  1  0  0  0  0
 22 23  2  0  0  0  0
 23 55  1  0  0  0  0
 23 24  1  0  0  0  0
 24 56  1  0  0  0  0
 24 25  2  0  0  0  0
 25 20  1  0  0  0  0
 25 57  1  0  0  0  0
 17 26  2  0  0  0  0
 26 58  1  0  0  0  0
 26 27  1  0  0  0  0
 27 59  1  0  0  0  0
 27 28  2  0  0  0  0
 28 15  1  0  0  0  0
 28 29  1  0  0  0  0
 29 13  1  0  0  0  0
 29 30  1  0  0  0  0
 30 60  1  0  0  0  0
 30 61  1  0  0  0  0
 30 31  1  0  0  0  0
 31 32  2  0  0  0  0
 32 62  1  0  0  0  0
 32 33  1  0  0  0  0
 33 63  1  0  0  0  0
 33 34  2  0  0  0  0
 34 64  1  0  0  0  0
 34 35  1  0  0  0  0
 35 36  2  0  0  0  0
 36 31  1  0  0  0  0
 36 65  1  0  0  0  0
 35 37  1  0  0  0  0
 37 38  2  0  0  0  0
 38 66  1  0  0  0  0
 37 39  1  0  0  0  0
 39 67  1  0  0  0  0
 39 68  1  0  0  0  0
  8 40  2  0  0  0  0
 40  4  1  0  0  0  0
 40 69  1  0  0  0  0
M  END
>  <LOGBIO>
7.2100

>  <PRED_LOGBIO>
6.7900

>  <XV_RES>
0.7990

>  <WHL_TMPL>
1

>  <ANCH>
31-34;62-65

$$$$
ROW40
  -MTS-   01071502363D 0   0.00000     0.00000     0

 80 84  0  0  0  0  0  0  0  0999 V2000
   -3.0330   10.0090   -9.5680 C   0  0  0  0  0  0  0  0  0  0  0  0
   -2.3870    9.9970   -8.2920 O   0  0  0  0  0  0  0  0  0  0  0  0
   -2.9690    9.3000   -7.2940 C   0  0  0  0  0  0  0  0  0  0  0  0
   -4.0140    8.7040   -7.4950 O   0  0  0  0  0  0  0  0  0  0  0  0
   -2.3260    9.2580   -5.9280 C   0  0  0  0  0  0  0  0  0  0  0  0
   -2.2170   10.6750   -5.3730 C   0  0  0  0  0  0  0  0  0  0  0  0
   -3.1800    8.4070   -4.9890 C   0  0  0  0  0  0  0  0  0  0  0  0
   -2.5540    8.3660   -3.6600 N   0  0  0  0  0  0  0  0  0  0  0  0
   -1.2950    9.0840   -3.4180 C   0  0  0  0  0  0  0  0  0  0  0  0
   -0.0990    8.1630   -3.7190 C   0  0  0  0  0  0  0  0  0  0  0  0
    1.2370    8.9190   -3.5910 C   0  0  0  0  0  0  0  0  0  0  0  0
    1.2540   10.1600   -4.3790 N   0  0  0  0  0  0  0  0  0  0  0  0
    0.1190   11.0600   -4.1290 C   0  0  0  0  0  0  0  0  0  0  0  0
   -1.2480   10.3640   -4.2730 C   0  0  0  0  0  0  0  0  0  0  0  0
    2.2480   10.4550   -5.2740 C   0  0  0  0  0  0  0  0  0  0  0  0
    3.3200   11.1150   -4.8770 N   0  0  0  0  0  0  0  0  0  0  0  0
    2.1180   10.0250   -6.7160 C   0  0  0  0  0  0  0  0  0  0  0  0
   -3.1640    7.6350   -2.6130 C   0  0  0  0  0  0  0  0  0  0  0  0
   -2.8410    6.2860   -2.4200 C   0  0  0  0  0  0  0  0  0  0  0  0
   -3.4440    5.5630   -1.3840 C   0  0  0  0  0  0  0  0  0  0  0  0
   -4.3710    6.1880   -0.5420 C   0  0  0  0  0  0  0  0  0  0  0  0
   -4.6950    7.5360   -0.7350 C   0  0  0  0  0  0  0  0  0  0  0  0
   -4.0910    8.2600   -1.7700 C   0  0  0  0  0  0  0  0  0  0  0  0
   -5.6340    7.8740    0.2470 N   0  0  0  0  0  0  0  0  0  0  0  0
   -5.8810    6.8170    0.9980 C   0  0  0  0  0  0  0  0  0  0  0  0
   -6.8210    6.7840    2.1410 C   0  0  0  0  0  0  0  0  0  0  0  0
   -5.1370    5.7510    0.5650 N   0  0  0  0  0  0  0  0  0  0  0  0
   -5.1480    4.4060    1.1570 C   0  0  0  0  0  0  0  0  0  0  0  0
   -6.1720    3.5520    0.4480 C   0  0  0  0  0  0  0  0  0  0  0  0
   -5.8020    2.8010   -0.6730 C   0  0  0  0  0  0  0  0  0  0  0  0
   -6.7520    2.0090   -1.3300 C   0  0  0  0  0  0  0  0  0  0  0  0
   -8.0720    1.9700   -0.8660 C   0  0  0  0  0  0  0  0  0  0  0  0
   -9.0220    1.1780   -1.5230 C   0  0  0  0  0  0  0  0  0  0  0  0
  -10.3420    1.1380   -1.0580 C   0  0  0  0  0  0  0  0  0  0  0  0
  -10.7120    1.8900    0.0630 C   0  0  0  0  0  0  0  0  0  0  0  0
   -9.7620    2.6810    0.7200 C   0  0  0  0  0  0  0  0  0  0  0  0
   -8.4420    2.7210    0.2560 C   0  0  0  0  0  0  0  0  0  0  0  0
   -7.4920    3.5120    0.9130 C   0  0  0  0  0  0  0  0  0  0  0  0
  -12.1070    1.8480    0.5540 C   0  0  0  0  0  0  0  0  0  0  0  0
  -12.4650    0.9480    1.4510 N   0  0  0  0  0  0  0  0  0  0  0  0
  -13.0290    2.7430    0.0780 N   0  0  0  0  0  0  0  0  0  0  0  0
   -4.0280   10.4360   -9.4680 H   0  0  0  0  0  0  0  0  0  0  0  0
   -2.4500   10.6070  -10.2650 H   0  0  0  0  0  0  0  0  0  0  0  0
   -3.1120    8.9900   -9.9440 H   0  0  0  0  0  0  0  0  0  0  0  0
   -1.3320    8.8220   -6.0090 H   0  0  0  0  0  0  0  0  0  0  0  0
   -3.2110   11.1100   -5.2930 H   0  0  0  0  0  0  0  0  0  0  0  0
   -1.6090   11.2800   -6.0420 H   0  0  0  0  0  0  0  0  0  0  0  0
   -1.7540   10.6450   -4.3890 H   0  0  0  0  0  0  0  0  0  0  0  0
   -3.2580    7.3970   -5.3850 H   0  0  0  0  0  0  0  0  0  0  0  0
   -4.1740    8.8420   -4.9090 H   0  0  0  0  0  0  0  0  0  0  0  0
   -1.3070    9.3440   -2.3610 H   0  0  0  0  0  0  0  0  0  0  0  0
   -0.1930    7.7640   -4.7270 H   0  0  0  0  0  0  0  0  0  0  0  0
   -0.1060    7.3220   -3.0290 H   0  0  0  0  0  0  0  0  0  0  0  0
    1.4220    9.1540   -2.5450 H   0  0  0  0  0  0  0  0  0  0  0  0
    2.0510    8.2750   -3.9170 H   0  0  0  0  0  0  0  0  0  0  0  0
    0.2050   11.4800   -3.1290 H   0  0  0  0  0  0  0  0  0  0  0  0
    0.1680   11.9020   -4.8170 H   0  0  0  0  0  0  0  0  0  0  0  0
   -1.4170   10.1090   -5.3170 H   0  0  0  0  0  0  0  0  0  0  0  0
   -2.0360   11.0430   -3.9530 H   0  0  0  0  0  0  0  0  0  0  0  0
    4.0380   11.3280   -5.5240 H   0  0  0  0  0  0  0  0  0  0  0  0
    1.2290   10.4780   -7.1510 H   0  0  0  0  0  0  0  0  0  0  0  0
    2.9970   10.3450   -7.2710 H   0  0  0  0  0  0  0  0  0  0  0  0
    2.0320    8.9410   -6.7650 H   0  0  0  0  0  0  0  0  0  0  0  0
   -2.1260    5.8040   -3.0700 H   0  0  0  0  0  0  0  0  0  0  0  0
   -3.1950    4.5230   -1.2360 H   0  0  0  0  0  0  0  0  0  0  0  0
   -4.3410    9.3000   -1.9190 H   0  0  0  0  0  0  0  0  0  0  0  0
   -7.8470    6.7940    1.7780 H   0  0  0  0  0  0  0  0  0  0  0  0
   -6.6750    7.7110    2.6920 H   0  0  0  0  0  0  0  0  0  0  0  0
   -6.5800    5.8960    2.7220 H   0  0  0  0  0  0  0  0  0  0  0  0
   -5.4020    4.4760    2.2130 H   0  0  0  0  0  0  0  0  0  0  0  0
   -4.1640    3.9540    1.0500 H   0  0  0  0  0  0  0  0  0  0  0  0
   -4.7840    2.8310   -1.0320 H   0  0  0  0  0  0  0  0  0  0  0  0
   -6.4660    1.4300   -2.1960 H   0  0  0  0  0  0  0  0  0  0  0  0
   -8.7360    0.5990   -2.3880 H   0  0  0  0  0  0  0  0  0  0  0  0
  -11.0740    0.5280   -1.5650 H   0  0  0  0  0  0  0  0  0  0  0  0
  -10.0480    3.2610    1.5860 H   0  0  0  0  0  0  0  0  0  0  0  0
   -7.7780    4.0920    1.7780 H   0  0  0  0  0  0  0  0  0  0  0  0
  -13.3980    0.9200    1.7800 H   0  0  0  0  0  0  0  0  0  0  0  0
  -12.7550    3.4320   -0.6080 H   0  0  0  0  0  0  0  0  0  0  0  0
  -13.9810    2.7140    0.4130 H   0  0  0  0  0  0  0  0  0  0  0  0
  1 42  1  0  0  0  0
  1 43  1  0  0  0  0
  1 44  1  0  0  0  0
  1  2  1  0  0  0  0
  2  3  1  0  0  0  0
  3  4  2  0  0  0  0
  3  5  1  0  0  0  0
  5 45  1  0  0  0  0
  5  6  1  0  0  0  0
  6 46  1  0  0  0  0
  6 47  1  0  0  0  0
  6 48  1  0  0  0  0
  5  7  1  0  0  0  0
  7 49  1  0  0  0  0
  7 50  1  0  0  0  0
  7  8  1  0  0  0  0
  8  9  1  0  0  0  0
  9 51  1  0  0  0  0
  9 10  1  0  0  0  0
 10 52  1  0  0  0  0
 10 53  1  0  0  0  0
 10 11  1  0  0  0  0
 11 54  1  0  0  0  0
 11 55  1  0  0  0  0
 11 12  1  0  0  0  0
 12 13  1  0  0  0  0
 13 56  1  0  0  0  0
 13 57  1  0  0  0  0
 13 14  1  0  0  0  0
 14  9  1  0  0  0  0
 14 58  1  0  0  0  0
 14 59  1  0  0  0  0
 12 15  1  0  0  0  0
 15 16  2  0  0  0  0
 16 60  1  0  0  0  0
 15 17  1  0  0  0  0
 17 61  1  0  0  0  0
 17 62  1  0  0  0  0
 17 63  1  0  0  0  0
  8 18  1  0  0  0  0
 18 19  2  0  0  0  0
 19 64  1  0  0  0  0
 19 20  1  0  0  0  0
 20 65  1  0  0  0  0
 20 21  2  0  0  0  0
 21 22  1  0  0  0  0
 22 23  2  0  0  0  0
 23 18  1  0  0  0  0
 23 66  1  0  0  0  0
 22 24  1  0  0  0  0
 24 25  2  0  0  0  0
 25 26  1  0  0  0  0
 26 67  1  0  0  0  0
 26 68  1  0  0  0  0
 26 69  1  0  0  0  0
 25 27  1  0  0  0  0
 27 21  1  0  0  0  0
 27 28  1  0  0  0  0
 28 70  1  0  0  0  0
 28 71  1  0  0  0  0
 28 29  1  0  0  0  0
 29 30  2  0  0  0  0
 30 72  1  0  0  0  0
 30 31  1  0  0  0  0
 31 73  1  0  0  0  0
 31 32  2  0  0  0  0
 32 33  1  0  0  0  0
 33 74  1  0  0  0  0
 33 34  2  0  0  0  0
 34 75  1  0  0  0  0
 34 35  1  0  0  0  0
 35 36  2  0  0  0  0
 36 76  1  0  0  0  0
 36 37  1  0  0  0  0
 37 32  1  0  0  0  0
 37 38  2  0  0  0  0
 38 29  1  0  0  0  0
 38 77  1  0  0  0  0
 35 39  1  0  0  0  0
 39 40  2  0  0  0  0
 40 78  1  0  0  0  0
 39 41  1  0  0  0  0
 41 79  1  0  0  0  0
 41 80  1  0  0  0  0
M  END
>  <LOGBIO>
7.1000

>  <PRED_LOGBIO>
7.8800

>  <XV_RES>
-1.4300

>  <WHL_TMPL>
1

>  <ANCH>
16-17;50-55

$$$$
ROW41
  -MTS-   01071502363D 0   0.00000     0.00000     0

110116  0  0  1  0  0  0  0  0999 V2000
    3.9480   15.2140    7.2540 C   0  0  0  0  0  0  0  0  0  0  0  0
    5.0400   15.4070    6.2060 C   0  0  0  0  0  0  0  0  0  0  0  0
    5.3950   14.0570    5.5860 C   0  0  0  0  0  0  0  0  0  0  0  0
    6.4890   14.2500    4.5360 C   0  0  0  0  0  0  0  0  0  0  0  0
    6.8440   12.8990    3.9170 C   0  0  0  0  0  0  0  0  0  0  0  0
    7.9380   13.0920    2.8670 C   0  0  0  0  0  0  0  0  0  0  0  0
    8.2800   11.7930    2.2710 N   0  0  0  0  0  0  0  0  0  0  0  0
    8.7420   10.8100    3.0390 C   0  0  0  0  0  0  0  0  0  0  0  0
    8.8830   10.9880    4.2480 O   0  0  0  0  0  0  0  0  0  0  0  0
    9.0930    9.4750    2.4270 C   0  0  2  0  0  0  0  0  0  0  0  0
   10.6070    9.4950    2.1480 C   0  0  0  0  0  0  0  0  0  0  0  0
   10.6890   10.0730    0.7230 C   0  0  0  0  0  0  0  0  0  0  0  0
    9.3700    9.6020    0.0830 C   0  0  0  0  0  0  0  0  0  0  0  0
    8.3770    9.3900    1.1460 N   0  0  0  0  0  0  0  0  0  0  0  0
    7.0770    9.1640    0.9800 C   0  0  0  0  0  0  0  0  0  0  0  0
    6.3410   10.0670    0.5850 O   0  0  0  0  0  0  0  0  0  0  0  0
    6.5040    7.7990    1.2760 C   0  0  1  0  0  0  0  0  0  0  0  0
    6.7460    7.4620    2.6870 N   0  0  0  0  0  0  0  0  0  0  0  0
    6.3250    6.2980    3.1740 C   0  0  0  0  0  0  0  0  0  0  0  0
    5.7500    5.5260    2.4650 O   0  0  0  0  0  0  0  0  0  0  0  0
    6.5470    5.9880    4.4690 O   0  0  0  0  0  0  0  0  0  0  0  0
    6.0760    4.7260    4.9470 C   0  0  0  0  0  0  0  0  0  0  0  0
    6.4240    4.5790    6.4090 C   0  0  0  0  0  0  0  0  0  0  0  0
    5.5290    5.0210    7.3900 C   0  0  0  0  0  0  0  0  0  0  0  0
    5.8520    4.8860    8.7460 C   0  0  0  0  0  0  0  0  0  0  0  0
    7.0720    4.3090    9.1200 C   0  0  0  0  0  0  0  0  0  0  0  0
    7.9670    3.8670    8.1390 C   0  0  0  0  0  0  0  0  0  0  0  0
    7.6440    4.0020    6.7840 C   0  0  0  0  0  0  0  0  0  0  0  0
    5.0000    7.8080    1.0060 C   0  0  0  0  0  0  0  0  0  0  0  0
    4.4270    6.4430    1.3020 C   0  0  0  0  0  0  0  0  0  0  0  0
    3.9570    6.1450    2.5870 C   0  0  0  0  0  0  0  0  0  0  0  0
    3.4260    4.8790    2.8620 C   0  0  0  0  0  0  0  0  0  0  0  0
    3.3650    3.9110    1.8520 C   0  0  0  0  0  0  0  0  0  0  0  0
    3.8350    4.2090    0.5670 C   0  0  0  0  0  0  0  0  0  0  0  0
    4.3660    5.4750    0.2920 C   0  0  0  0  0  0  0  0  0  0  0  0
    4.7520    8.1540   -0.4430 C   0  0  0  0  0  0  0  0  0  0  0  0
    4.6810    7.1380   -1.4040 C   0  0  0  0  0  0  0  0  0  0  0  0
    4.4510    7.4600   -2.7470 C   0  0  0  0  0  0  0  0  0  0  0  0
    4.2900    8.7970   -3.1290 C   0  0  0  0  0  0  0  0  0  0  0  0
    4.3610    9.8130   -2.1680 C   0  0  0  0  0  0  0  0  0  0  0  0
    4.5910    9.4920   -0.8250 C   0  0  0  0  0  0  0  0  0  0  0  0
    7.4110   14.0810    1.7250 B   0  0  0  0  0  0  0  0  0  0  0  0
    8.2200   14.9160    1.0000 O   0  0  0  0  0  0  0  0  0  0  0  0
    7.3970   15.8060    0.2420 C   0  0  2  0  0  0  0  0  0  0  0  0
    7.5450   17.3260    0.0400 C   0  0  0  0  0  0  0  0  0  0  0  0
    6.5000   17.8120   -0.9810 C   0  0  0  0  0  0  0  0  0  0  0  0
    5.0860   17.5000   -0.4570 C   0  0  0  0  0  0  0  0  0  0  0  0
    4.9380   15.9800   -0.2550 C   0  0  0  0  0  0  0  0  0  0  0  0
    5.8460   16.4810   -1.3940 C   0  0  0  0  0  0  0  0  0  0  0  0
    5.0290   16.6730   -2.6680 C   0  0  0  0  0  0  0  0  0  0  0  0
    6.9220   15.4430   -1.6980 C   0  0  0  0  0  0  0  0  0  0  0  0
    5.9830   15.4940    0.7660 C   0  0  1  0  0  0  0  0  0  0  0  0
    5.6590   16.3860    1.9600 C   0  0  0  0  0  0  0  0  0  0  0  0
    6.0980   14.1950    1.3530 O   0  0  0  0  0  0  0  0  0  0  0  0
    3.0640   14.7870    6.7830 H   0  0  0  0  0  0  0  0  0  0  0  0
    3.6940   16.1760    7.6950 H   0  0  0  0  0  0  0  0  0  0  0  0
    4.3050   14.5420    8.0310 H   0  0  0  0  0  0  0  0  0  0  0  0
    4.6820   16.0800    5.4290 H   0  0  0  0  0  0  0  0  0  0  0  0
    5.9230   15.8340    6.6760 H   0  0  0  0  0  0  0  0  0  0  0  0
    5.7530   13.3840    6.3630 H   0  0  0  0  0  0  0  0  0  0  0  0
    4.5120   13.6300    5.1160 H   0  0  0  0  0  0  0  0  0  0  0  0
    6.1310   14.9220    3.7590 H   0  0  0  0  0  0  0  0  0  0  0  0
    7.3720   14.6770    5.0070 H   0  0  0  0  0  0  0  0  0  0  0  0
    7.2020   12.2270    4.6940 H   0  0  0  0  0  0  0  0  0  0  0  0
    5.9610   12.4720    3.4460 H   0  0  0  0  0  0  0  0  0  0  0  0
    8.8210   13.5190    3.3380 H   0  0  0  0  0  0  0  0  0  0  0  0
    8.1640   11.6460    1.2790 H   0  0  0  0  0  0  0  0  0  0  0  0
    8.8330    8.6550    3.0920 H   0  0  0  0  0  0  0  0  0  0  0  0
   10.9590    8.4660    2.1160 H   0  0  0  0  0  0  0  0  0  0  0  0
   11.0920   10.1780    2.8420 H   0  0  0  0  0  0  0  0  0  0  0  0
   11.5110    9.5840    0.2050 H   0  0  0  0  0  0  0  0  0  0  0  0
   10.6950   11.1600    0.7760 H   0  0  0  0  0  0  0  0  0  0  0  0
    9.5660    8.6300   -0.3660 H   0  0  0  0  0  0  0  0  0  0  0  0
    9.0170   10.3830   -0.5870 H   0  0  0  0  0  0  0  0  0  0  0  0
    6.9830    7.0580    0.6390 H   0  0  0  0  0  0  0  0  0  0  0  0
    7.2320    8.1130    3.2860 H   0  0  0  0  0  0  0  0  0  0  0  0
    6.5450    3.9240    4.3810 H   0  0  0  0  0  0  0  0  0  0  0  0
    4.9960    4.6710    4.8250 H   0  0  0  0  0  0  0  0  0  0  0  0
    4.5880    5.4670    7.1020 H   0  0  0  0  0  0  0  0  0  0  0  0
    5.1610    5.2270    9.5020 H   0  0  0  0  0  0  0  0  0  0  0  0
    7.3210    4.2040   10.1650 H   0  0  0  0  0  0  0  0  0  0  0  0
    8.9080    3.4210    8.4280 H   0  0  0  0  0  0  0  0  0  0  0  0
    8.3350    3.6610    6.0270 H   0  0  0  0  0  0  0  0  0  0  0  0
    4.5210    8.5480    1.6430 H   0  0  0  0  0  0  0  0  0  0  0  0
    4.0040    6.8910    3.3660 H   0  0  0  0  0  0  0  0  0  0  0  0
    3.0630    4.6490    3.8520 H   0  0  0  0  0  0  0  0  0  0  0  0
    2.9550    2.9350    2.0640 H   0  0  0  0  0  0  0  0  0  0  0  0
    3.7880    3.4620   -0.2120 H   0  0  0  0  0  0  0  0  0  0  0  0
    4.7290    5.7050   -0.6990 H   0  0  0  0  0  0  0  0  0  0  0  0
    4.8050    6.1070   -1.1090 H   0  0  0  0  0  0  0  0  0  0  0  0
    4.3960    6.6760   -3.4880 H   0  0  0  0  0  0  0  0  0  0  0  0
    4.1130    9.0450   -4.1650 H   0  0  0  0  0  0  0  0  0  0  0  0
    4.2370   10.8450   -2.4630 H   0  0  0  0  0  0  0  0  0  0  0  0
    4.6460   10.2750   -0.0840 H   0  0  0  0  0  0  0  0  0  0  0  0
    7.3990   15.4050   -0.7690 H   0  0  0  0  0  0  0  0  0  0  0  0
    7.3890   17.8350    0.9890 H   0  0  0  0  0  0  0  0  0  0  0  0
    8.5440   17.5470   -0.3300 H   0  0  0  0  0  0  0  0  0  0  0  0
    6.7000   18.6130   -1.6900 H   0  0  0  0  0  0  0  0  0  0  0  0
    4.9300   18.0080    0.4920 H   0  0  0  0  0  0  0  0  0  0  0  0
    4.3470   17.8430   -1.1790 H   0  0  0  0  0  0  0  0  0  0  0  0
    4.0040   15.4520   -0.4380 H   0  0  0  0  0  0  0  0  0  0  0  0
    5.6630   16.5000   -3.5350 H   0  0  0  0  0  0  0  0  0  0  0  0
    4.6400   17.6880   -2.7000 H   0  0  0  0  0  0  0  0  0  0  0  0
    4.2010   15.9670   -2.6780 H   0  0  0  0  0  0  0  0  0  0  0  0
    7.1590   14.8890   -0.7910 H   0  0  0  0  0  0  0  0  0  0  0  0
    6.5590   14.7550   -2.4580 H   0  0  0  0  0  0  0  0  0  0  0  0
    7.8170   15.9440   -2.0600 H   0  0  0  0  0  0  0  0  0  0  0  0
    5.0520   17.2270    1.6310 H   0  0  0  0  0  0  0  0  0  0  0  0
    6.5840   16.7560    2.3980 H   0  0  0  0  0  0  0  0  0  0  0  0
    5.1100   15.8120    2.7040 H   0  0  0  0  0  0  0  0  0  0  0  0
  1 55  1  0  0  0  0
  1 56  1  0  0  0  0
  1 57  1  0  0  0  0
  1  2  1  0  0  0  0
  2 58  1  0  0  0  0
  2 59  1  0  0  0  0
  2  3  1  0  0  0  0
  3 60  1  0  0  0  0
  3 61  1  0  0  0  0
  3  4  1  0  0  0  0
  4 62  1  0  0  0  0
  4 63  1  0  0  0  0
  4  5  1  0  0  0  0
  5 64  1  0  0  0  0
  5 65  1  0  0  0  0
  5  6  1  0  0  0  0
  6 66  1  0  0  0  0
  6  7  1  0  0  0  0
  7 67  1  0  0  0  0
  7  8  1  0  0  0  0
  8  9  2  0  0  0  0
  8 10  1  0  0  0  0
 10 68  1  0  0  0  0
 10 11  1  0  0  0  0
 11 69  1  0  0  0  0
 11 70  1  0  0  0  0
 11 12  1  0  0  0  0
 12 71  1  0  0  0  0
 12 72  1  0  0  0  0
 12 13  1  0  0  0  0
 13 73  1  0  0  0  0
 13 74  1  0  0  0  0
 13 14  1  0  0  0  0
 14 10  1  0  0  0  0
 14 15  1  0  0  0  0
 15 16  2  0  0  0  0
 15 17  1  0  0  0  0
 17 75  1  0  0  0  0
 17 18  1  0  0  0  0
 18 76  1  0  0  0  0
 18 19  1  0  0  0  0
 19 20  2  0  0  0  0
 19 21  1  0  0  0  0
 21 22  1  0  0  0  0
 22 77  1  0  0  0  0
 22 78  1  0  0  0  0
 22 23  1  0  0  0  0
 23 24  2  0  0  0  0
 24 79  1  0  0  0  0
 24 25  1  0  0  0  0
 25 80  1  0  0  0  0
 25 26  2  0  0  0  0
 26 81  1  0  0  0  0
 26 27  1  0  0  0  0
 27 82  1  0  0  0  0
 27 28  2  0  0  0  0
 28 23  1  0  0  0  0
 28 83  1  0  0  0  0
 17 29  1  0  0  0  0
 29 84  1  0  0  0  0
 29 30  1  0  0  0  0
 30 31  2  0  0  0  0
 31 85  1  0  0  0  0
 31 32  1  0  0  0  0
 32 86  1  0  0  0  0
 32 33  2  0  0  0  0
 33 87  1  0  0  0  0
 33 34  1  0  0  0  0
 34 88  1  0  0  0  0
 34 35  2  0  0  0  0
 35 30  1  0  0  0  0
 35 89  1  0  0  0  0
 29 36  1  0  0  0  0
 36 37  2  0  0  0  0
 37 90  1  0  0  0  0
 37 38  1  0  0  0  0
 38 91  1  0  0  0  0
 38 39  2  0  0  0  0
 39 92  1  0  0  0  0
 39 40  1  0  0  0  0
 40 93  1  0  0  0  0
 40 41  2  0  0  0  0
 41 36  1  0  0  0  0
 41 94  1  0  0  0  0
  6 42  1  0  0  0  0
 42 43  1  0  0  0  0
 43 44  1  0  0  0  0
 44 95  1  0  0  0  0
 44 45  1  0  0  0  0
 45 96  1  0  0  0  0
 45 97  1  0  0  0  0
 45 46  1  0  0  0  0
 46 98  1  0  0  0  0
 46 47  1  0  0  0  0
 47 99  1  0  0  0  0
 47100  1  0  0  0  0
 47 48  1  0  0  0  0
 48101  1  0  0  0  0
 48 49  1  0  0  0  0
 49 46  1  0  0  0  0
 49 50  1  0  0  0  0
 50102  1  0  0  0  0
 50103  1  0  0  0  0
 50104  1  0  0  0  0
 49 51  1  0  0  0  0
 51105  1  0  0  0  0
 51106  1  0  0  0  0
 51107  1  0  0  0  0
 48 52  1  0  0  0  0
 52 44  1  0  0  0  0
 52 53  1  0  0  0  0
 53108  1  0  0  0  0
 53109  1  0  0  0  0
 53110  1  0  0  0  0
 52 54  1  0  0  0  0
 54 42  1  0  0  0  0
M  END
>  <LOGBIO>
7.8900

>  <PRED_LOGBIO>
8.4000

>  <XV_RES>
-0.7580

>  <WHL_TMPL>
3

>  <ANCH>
18-19;34-23

$$$$
ROW42
  -MTS-   01071502363D 0   0.00000     0.00000     0

 55 58  0  0  1  0  0  0  0  0999 V2000
   -7.1890    1.1530   -3.6040 N   0  0  0  0  0  0  0  0  0  0  0  0
   -6.3590    1.2150   -2.5160 C   0  0  0  0  0  0  0  0  0  0  0  0
   -5.2090    0.5650   -2.5250 N   0  0  0  0  0  0  0  0  0  0  0  0
   -6.7500    2.0090   -1.3300 C   0  0  0  0  0  0  0  0  0  0  0  0
   -8.0700    1.9680   -0.8660 C   0  0  0  0  0  0  0  0  0  0  0  0
   -8.4410    2.7200    0.2560 C   0  0  0  0  0  0  0  0  0  0  0  0
   -7.4920    3.5110    0.9130 C   0  0  0  0  0  0  0  0  0  0  0  0
   -6.1720    3.5520    0.4490 C   0  0  0  0  0  0  0  0  0  0  0  0
   -5.1480    4.4060    1.1570 C   0  0  0  0  0  0  0  0  0  0  0  0
   -5.1370    5.7510    0.5650 N   0  0  0  0  0  0  0  0  0  0  0  0
   -4.2010    6.1850   -0.4830 C   0  0  0  0  0  0  0  0  0  0  0  0
   -4.7340    7.5240   -1.0250 C   0  0  0  0  0  0  0  0  0  0  0  0
   -5.6800    7.9700    0.1050 C   0  0  2  0  0  0  0  0  0  0  0  0
   -6.9410    8.4010   -0.5170 N   0  0  0  0  0  0  0  0  0  0  0  0
   -8.4040    8.4830    0.4390 S   0  0  0  0  0  0  0  0  0  0  0  0
   -8.2180    9.4040    1.5170 O   0  0  0  0  0  0  0  0  0  0  0  0
   -8.7040    7.1880    0.9640 O   0  0  0  0  0  0  0  0  0  0  0  0
   -9.7970    9.0530   -0.6200 C   0  0  0  0  0  0  0  0  0  0  0  0
  -10.0750   10.4200   -0.7360 C   0  0  0  0  0  0  0  0  0  0  0  0
  -11.1340   10.8530   -1.5420 C   0  0  0  0  0  0  0  0  0  0  0  0
  -11.9160    9.9190   -2.2320 C   0  0  0  0  0  0  0  0  0  0  0  0
  -11.6390    8.5520   -2.1160 C   0  0  0  0  0  0  0  0  0  0  0  0
  -10.5790    8.1190   -1.3100 C   0  0  0  0  0  0  0  0  0  0  0  0
  -13.0370   10.3770   -3.0840 C   0  0  0  0  0  0  0  0  0  0  0  0
  -13.0360   10.0780   -4.4510 C   0  0  0  0  0  0  0  0  0  0  0  0
  -14.1020   10.5170   -5.2450 C   0  0  0  0  0  0  0  0  0  0  0  0
  -15.1380   11.2440   -4.6470 C   0  0  0  0  0  0  0  0  0  0  0  0
  -15.0770   11.5090   -3.2740 C   0  0  0  0  0  0  0  0  0  0  0  0
  -14.0430   11.0750   -2.5400 N   0  0  0  0  0  0  0  0  0  0  0  0
   -5.9720    6.7270    0.9110 C   0  0  0  0  0  0  0  0  0  0  0  0
   -6.8540    6.6300    1.7630 O   0  0  0  0  0  0  0  0  0  0  0  0
   -5.8010    2.8010   -0.6730 C   0  0  0  0  0  0  0  0  0  0  0  0
   -8.1570    1.4290   -3.5170 H   0  0  0  0  0  0  0  0  0  0  0  0
   -6.8330    0.8310   -4.4930 H   0  0  0  0  0  0  0  0  0  0  0  0
   -4.6090    0.6100   -1.7390 H   0  0  0  0  0  0  0  0  0  0  0  0
   -8.8020    1.3570   -1.3730 H   0  0  0  0  0  0  0  0  0  0  0  0
   -9.4600    2.6890    0.6140 H   0  0  0  0  0  0  0  0  0  0  0  0
   -7.7780    4.0900    1.7790 H   0  0  0  0  0  0  0  0  0  0  0  0
   -4.1750    3.9650    0.9520 H   0  0  0  0  0  0  0  0  0  0  0  0
   -5.4280    4.4820    2.2060 H   0  0  0  0  0  0  0  0  0  0  0  0
   -4.2610    5.4600   -1.2920 H   0  0  0  0  0  0  0  0  0  0  0  0
   -3.2190    6.3530   -0.0460 H   0  0  0  0  0  0  0  0  0  0  0  0
   -5.3300    7.3220   -1.9120 H   0  0  0  0  0  0  0  0  0  0  0  0
   -3.9130    8.2320   -1.1100 H   0  0  0  0  0  0  0  0  0  0  0  0
   -5.2300    8.7500    0.7140 H   0  0  0  0  0  0  0  0  0  0  0  0
   -6.9620    8.6500   -1.4960 H   0  0  0  0  0  0  0  0  0  0  0  0
   -9.4710   11.1410   -0.2040 H   0  0  0  0  0  0  0  0  0  0  0  0
  -11.3490   11.9080   -1.6320 H   0  0  0  0  0  0  0  0  0  0  0  0
  -12.2420    7.8310   -2.6480 H   0  0  0  0  0  0  0  0  0  0  0  0
  -10.3650    7.0640   -1.2210 H   0  0  0  0  0  0  0  0  0  0  0  0
  -12.2240    9.5150   -4.8880 H   0  0  0  0  0  0  0  0  0  0  0  0
  -14.1250   10.2990   -6.3030 H   0  0  0  0  0  0  0  0  0  0  0  0
  -15.9720   11.5950   -5.2360 H   0  0  0  0  0  0  0  0  0  0  0  0
  -15.8700   12.0690   -2.8010 H   0  0  0  0  0  0  0  0  0  0  0  0
   -4.7830    2.8330   -1.0320 H   0  0  0  0  0  0  0  0  0  0  0  0
  1 33  1  0  0  0  0
  1 34  1  0  0  0  0
  1  2  1  0  0  0  0
  2  3  2  0  0  0  0
  3 35  1  0  0  0  0
  2  4  1  0  0  0  0
  4  5  2  0  0  0  0
  5 36  1  0  0  0  0
  5  6  1  0  0  0  0
  6 37  1  0  0  0  0
  6  7  2  0  0  0  0
  7 38  1  0  0  0  0
  7  8  1  0  0  0  0
  8  9  1  0  0  0  0
  9 39  1  0  0  0  0
  9 40  1  0  0  0  0
  9 10  1  0  0  0  0
 10 11  1  0  0  0  0
 11 41  1  0  0  0  0
 11 42  1  0  0  0  0
 11 12  1  0  0  0  0
 12 43  1  0  0  0  0
 12 44  1  0  0  0  0
 12 13  1  0  0  0  0
 13 45  1  0  0  0  0
 13 14  1  0  0  0  0
 14 46  1  0  0  0  0
 14 15  1  0  0  0  0
 15 16  2  0  0  0  0
 15 17  2  0  0  0  0
 15 18  1  0  0  0  0
 18 19  2  0  0  0  0
 19 47  1  0  0  0  0
 19 20  1  0  0  0  0
 20 48  1  0  0  0  0
 20 21  2  0  0  0  0
 21 22  1  0  0  0  0
 22 49  1  0  0  0  0
 22 23  2  0  0  0  0
 23 18  1  0  0  0  0
 23 50  1  0  0  0  0
 21 24  1  0  0  0  0
 24 25  2  0  0  0  0
 25 51  1  0  0  0  0
 25 26  1  0  0  0  0
 26 52  1  0  0  0  0
 26 27  2  0  0  0  0
 27 53  1  0  0  0  0
 27 28  1  0  0  0  0
 28 54  1  0  0  0  0
 28 29  2  0  0  0  0
 29 24  1  0  0  0  0
 13 30  1  0  0  0  0
 30 10  1  0  0  0  0
 30 31  2  0  0  0  0
  8 32  2  0  0  0  0
 32  4  1  0  0  0  0
 32 55  1  0  0  0  0
M  END
>  <LOGBIO>
6.8200

>  <PRED_LOGBIO>
6.2900

>  <XV_RES>
0.5720

>  <WHL_TMPL>
1

>  <ANCH>
17-18;18-15

$$$$
ROW43
  -MTS-   01071502363D 0   0.00000     0.00000     0

 61 64  0  0  0  0  0  0  0  0999 V2000
    8.3370    9.2280   -1.3440 C   0  0  0  0  0  0  0  0  0  0  0  0
    9.1010    9.3880   -0.0510 C   0  0  0  0  0  0  0  0  0  0  0  0
   10.4260    9.5790   -0.1060 C   0  0  0  0  0  0  0  0  0  0  0  0
   11.1600    9.7340    1.1700 C   0  0  0  0  0  0  0  0  0  0  0  0
   10.4900    9.6810    2.3290 C   0  0  0  0  0  0  0  0  0  0  0  0
   11.1410    9.8210    3.5260 N   0  0  0  0  0  0  0  0  0  0  0  0
   12.4570   10.9640    3.6770 S   0  0  0  0  0  0  0  0  0  0  0  0
   13.4960   10.6200    2.7560 O   0  0  0  0  0  0  0  0  0  0  0  0
   11.9810   12.2810    3.3870 O   0  0  0  0  0  0  0  0  0  0  0  0
   13.1070   10.9160    5.3660 C   0  0  0  0  0  0  0  0  0  0  0  0
   14.2430   11.9030    5.4960 C   0  0  0  0  0  0  0  0  0  0  0  0
   15.5560   11.4980    5.2290 C   0  0  0  0  0  0  0  0  0  0  0  0
   16.6090   12.4120    5.3500 C   0  0  0  0  0  0  0  0  0  0  0  0
   16.3490   13.7320    5.7380 C   0  0  0  0  0  0  0  0  0  0  0  0
   17.4850   14.7190    5.8680 C   0  0  0  0  0  0  0  0  0  0  0  0
   15.0360   14.1370    6.0040 C   0  0  0  0  0  0  0  0  0  0  0  0
   13.9830   13.2230    5.8840 C   0  0  0  0  0  0  0  0  0  0  0  0
    9.0250    9.4670    2.3040 C   0  0  0  0  0  0  0  0  0  0  0  0
    8.3850    9.4140    3.3530 O   0  0  0  0  0  0  0  0  0  0  0  0
    8.4120    9.3330    1.1320 N   0  0  0  0  0  0  0  0  0  0  0  0
    6.9150    9.2430    1.1720 C   0  0  0  0  0  0  0  0  0  0  0  0
    6.5410    7.8580    1.6440 C   0  0  0  0  0  0  0  0  0  0  0  0
    7.4200    7.0420    1.9150 O   0  0  0  0  0  0  0  0  0  0  0  0
    5.2600    7.5210    1.7660 N   0  0  0  0  0  0  0  0  0  0  0  0
    4.8960    6.1730    2.2260 C   0  0  0  0  0  0  0  0  0  0  0  0
    5.9560    5.6490    3.2130 C   0  0  0  0  0  0  0  0  0  0  0  0
    5.5630    4.2480    3.7160 C   0  0  0  0  0  0  0  0  0  0  0  0
    5.0770    3.3270    2.6220 C   0  0  0  0  0  0  0  0  0  0  0  0
    4.9960    1.9520    2.8720 N   0  0  0  0  0  0  0  0  0  0  0  0
    4.5660    1.1860    1.8870 C   0  0  0  0  0  0  0  0  0  0  0  0
    4.4050   -0.1740    1.8990 N   0  0  0  0  0  0  0  0  0  0  0  0
    4.2410    2.2960    0.5470 S   0  0  0  0  0  0  0  0  0  0  0  0
    4.7140    3.7680    1.4090 C   0  0  0  0  0  0  0  0  0  0  0  0
    4.7570    5.2260    1.0190 C   0  0  0  0  0  0  0  0  0  0  0  0
    8.4530    8.2100   -1.7090 H   0  0  0  0  0  0  0  0  0  0  0  0
    8.7260    9.9250   -2.0830 H   0  0  0  0  0  0  0  0  0  0  0  0
    7.2830    9.4340   -1.1700 H   0  0  0  0  0  0  0  0  0  0  0  0
   10.9440    9.6180   -1.0530 H   0  0  0  0  0  0  0  0  0  0  0  0
   12.2290    9.8890    1.1670 H   0  0  0  0  0  0  0  0  0  0  0  0
   10.8620    9.2640    4.3210 H   0  0  0  0  0  0  0  0  0  0  0  0
   12.3170   11.1780    6.0660 H   0  0  0  0  0  0  0  0  0  0  0  0
   13.4700    9.9140    5.5860 H   0  0  0  0  0  0  0  0  0  0  0  0
   15.7570   10.4790    4.9300 H   0  0  0  0  0  0  0  0  0  0  0  0
   17.6220   12.1000    5.1440 H   0  0  0  0  0  0  0  0  0  0  0  0
   18.3930   14.1910    6.1510 H   0  0  0  0  0  0  0  0  0  0  0  0
   17.6400   15.2210    4.9150 H   0  0  0  0  0  0  0  0  0  0  0  0
   17.2400   15.4540    6.6310 H   0  0  0  0  0  0  0  0  0  0  0  0
   14.8350   15.1550    6.3030 H   0  0  0  0  0  0  0  0  0  0  0  0
   12.9700   13.5350    6.0890 H   0  0  0  0  0  0  0  0  0  0  0  0
    6.5330    9.3990    0.1650 H   0  0  0  0  0  0  0  0  0  0  0  0
    6.4830    9.9830    1.8420 H   0  0  0  0  0  0  0  0  0  0  0  0
    4.5380    8.1910    1.5440 H   0  0  0  0  0  0  0  0  0  0  0  0
    3.9370    6.2760    2.7290 H   0  0  0  0  0  0  0  0  0  0  0  0
    6.9220    5.5980    2.7150 H   0  0  0  0  0  0  0  0  0  0  0  0
    6.0360    6.3330    4.0550 H   0  0  0  0  0  0  0  0  0  0  0  0
    4.7880    4.3440    4.4730 H   0  0  0  0  0  0  0  0  0  0  0  0
    6.4180    3.7930    4.2120 H   0  0  0  0  0  0  0  0  0  0  0  0
    3.5240   -0.5760    2.1850 H   0  0  0  0  0  0  0  0  0  0  0  0
    5.1680   -0.7750    1.6220 H   0  0  0  0  0  0  0  0  0  0  0  0
    5.5860    5.3910    0.3340 H   0  0  0  0  0  0  0  0  0  0  0  0
    3.8540    5.4770    0.4660 H   0  0  0  0  0  0  0  0  0  0  0  0
  1 35  1  0  0  0  0
  1 36  1  0  0  0  0
  1 37  1  0  0  0  0
  1  2  1  0  0  0  0
  2  3  2  0  0  0  0
  3 38  1  0  0  0  0
  3  4  1  0  0  0  0
  4 39  1  0  0  0  0
  4  5  2  0  0  0  0
  5  6  1  0  0  0  0
  6 40  1  0  0  0  0
  6  7  1  0  0  0  0
  7  8  2  0  0  0  0
  7  9  2  0  0  0  0
  7 10  1  0  0  0  0
 10 41  1  0  0  0  0
 10 42  1  0  0  0  0
 10 11  1  0  0  0  0
 11 12  2  0  0  0  0
 12 43  1  0  0  0  0
 12 13  1  0  0  0  0
 13 44  1  0  0  0  0
 13 14  2  0  0  0  0
 14 15  1  0  0  0  0
 15 45  1  0  0  0  0
 15 46  1  0  0  0  0
 15 47  1  0  0  0  0
 14 16  1  0  0  0  0
 16 48  1  0  0  0  0
 16 17  2  0  0  0  0
 17 11  1  0  0  0  0
 17 49  1  0  0  0  0
  5 18  1  0  0  0  0
 18 19  2  0  0  0  0
 18 20  1  0  0  0  0
 20  2  1  0  0  0  0
 20 21  1  0  0  0  0
 21 50  1  0  0  0  0
 21 51  1  0  0  0  0
 21 22  1  0  0  0  0
 22 23  2  0  0  0  0
 22 24  1  0  0  0  0
 24 52  1  0  0  0  0
 24 25  1  0  0  0  0
 25 53  1  0  0  0  0
 25 26  1  0  0  0  0
 26 54  1  0  0  0  0
 26 55  1  0  0  0  0
 26 27  1  0  0  0  0
 27 56  1  0  0  0  0
 27 57  1  0  0  0  0
 27 28  1  0  0  0  0
 28 29  1  0  0  0  0
 29 30  2  0  0  0  0
 30 31  1  0  0  0  0
 31 58  1  0  0  0  0
 31 59  1  0  0  0  0
 30 32  1  0  0  0  0
 32 33  1  0  0  0  0
 33 28  2  0  0  0  0
 33 34  1  0  0  0  0
 34 25  1  0  0  0  0
 34 60  1  0  0  0  0
 34 61  1  0  0  0  0
M  END
>  <LOGBIO>
4.1000

>  <PRED_LOGBIO>
4.9200

>  <XV_RES>
-1.4500

>  <WHL_TMPL>
3

>  <ANCH>
19-20;33-34

$$$$
ROW44
  -MTS-   01071502363D 0   0.00000     0.00000     0

 60 64  0  0  0  0  0  0  0  0999 V2000
  -11.3470    6.9530    7.1010 C   0  0  0  0  0  0  0  0  0  0  0  0
  -11.4120    8.2230    6.2560 C   0  0  0  0  0  0  0  0  0  0  0  0
  -11.0120    9.4230    7.1100 C   0  0  0  0  0  0  0  0  0  0  0  0
  -10.4900    8.1020    5.1180 N   0  0  0  0  0  0  0  0  0  0  0  0
   -9.3550    7.2470    5.4950 C   0  0  0  0  0  0  0  0  0  0  0  0
   -8.3580    7.0900    4.3320 C   0  0  0  0  0  0  0  0  0  0  0  0
   -9.0560    6.5720    3.0610 C   0  0  0  0  0  0  0  0  0  0  0  0
  -10.3100    7.4010    2.7330 C   0  0  0  0  0  0  0  0  0  0  0  0
  -11.2170    7.5430    3.9700 C   0  0  0  0  0  0  0  0  0  0  0  0
   -8.1220    6.6050    1.9270 N   0  0  0  0  0  0  0  0  0  0  0  0
   -6.8210    6.7840    2.1410 C   0  0  0  0  0  0  0  0  0  0  0  0
   -6.4000    6.9220    3.2880 O   0  0  0  0  0  0  0  0  0  0  0  0
   -5.8810    6.8170    0.9980 C   0  0  0  0  0  0  0  0  0  0  0  0
   -5.6360    7.8940    0.2400 C   0  0  0  0  0  0  0  0  0  0  0  0
   -4.6420    7.5050   -0.7850 C   0  0  0  0  0  0  0  0  0  0  0  0
   -4.0070    8.1770   -1.8370 C   0  0  0  0  0  0  0  0  0  0  0  0
   -3.0880    7.4990   -2.6470 C   0  0  0  0  0  0  0  0  0  0  0  0
   -2.8040    6.1500   -2.4060 C   0  0  0  0  0  0  0  0  0  0  0  0
   -3.4390    5.4780   -1.3540 C   0  0  0  0  0  0  0  0  0  0  0  0
   -3.0860    3.8010   -1.0540 Cl  0  0  0  0  0  0  0  0  0  0  0  0
   -4.3580    6.1560   -0.5440 C   0  0  0  0  0  0  0  0  0  0  0  0
   -5.1370    5.7510    0.5650 N   0  0  0  0  0  0  0  0  0  0  0  0
   -5.1480    4.4060    1.1570 C   0  0  0  0  0  0  0  0  0  0  0  0
   -6.1720    3.5520    0.4490 C   0  0  0  0  0  0  0  0  0  0  0  0
   -5.9350    2.7070   -0.7430 C   0  0  0  0  0  0  0  0  0  0  0  0
   -7.1030    2.1230   -1.0420 C   0  0  0  0  0  0  0  0  0  0  0  0
   -8.0590    2.5440   -0.1210 O   0  0  0  0  0  0  0  0  0  0  0  0
   -7.4440    3.4220    0.7790 N   0  0  0  0  0  0  0  0  0  0  0  0
   -7.3380    1.1880   -2.1650 C   0  0  0  0  0  0  0  0  0  0  0  0
   -6.7410    0.0080   -2.3770 C   0  0  0  0  0  0  0  0  0  0  0  0
   -7.1700   -0.7270   -3.5880 C   0  0  0  0  0  0  0  0  0  0  0  0
   -8.1070   -0.1300   -4.3370 C   0  0  0  0  0  0  0  0  0  0  0  0
   -8.8100   -0.7200   -5.7920 Cl  0  0  0  0  0  0  0  0  0  0  0  0
   -8.4690    1.3930   -3.5120 S   0  0  0  0  0  0  0  0  0  0  0  0
  -10.3330    6.8140    7.4690 H   0  0  0  0  0  0  0  0  0  0  0  0
  -12.0290    7.0430    7.9430 H   0  0  0  0  0  0  0  0  0  0  0  0
  -11.6320    6.0980    6.4920 H   0  0  0  0  0  0  0  0  0  0  0  0
  -12.4260    8.3620    5.8880 H   0  0  0  0  0  0  0  0  0  0  0  0
   -9.9970    9.2840    7.4780 H   0  0  0  0  0  0  0  0  0  0  0  0
  -11.6940    9.5120    7.9530 H   0  0  0  0  0  0  0  0  0  0  0  0
  -11.0580   10.3280    6.5080 H   0  0  0  0  0  0  0  0  0  0  0  0
   -9.7230    6.2680    5.7920 H   0  0  0  0  0  0  0  0  0  0  0  0
   -8.8460    7.6810    6.3540 H   0  0  0  0  0  0  0  0  0  0  0  0
   -7.8910    8.0500    4.1240 H   0  0  0  0  0  0  0  0  0  0  0  0
   -7.5710    6.3960    4.6220 H   0  0  0  0  0  0  0  0  0  0  0  0
   -9.3260    5.5250    3.1860 H   0  0  0  0  0  0  0  0  0  0  0  0
  -10.0110    8.3890    2.3870 H   0  0  0  0  0  0  0  0  0  0  0  0
  -10.8640    6.9180    1.9310 H   0  0  0  0  0  0  0  0  0  0  0  0
  -11.6200    6.5680    4.2350 H   0  0  0  0  0  0  0  0  0  0  0  0
  -12.0610    8.1860    3.7270 H   0  0  0  0  0  0  0  0  0  0  0  0
   -8.4680    6.4920    0.9850 H   0  0  0  0  0  0  0  0  0  0  0  0
   -6.0830    8.8700    0.3560 H   0  0  0  0  0  0  0  0  0  0  0  0
   -4.2260    9.2180   -2.0230 H   0  0  0  0  0  0  0  0  0  0  0  0
   -2.5980    8.0170   -3.4580 H   0  0  0  0  0  0  0  0  0  0  0  0
   -2.0950    5.6270   -3.0310 H   0  0  0  0  0  0  0  0  0  0  0  0
   -5.4890    4.5180    2.1840 H   0  0  0  0  0  0  0  0  0  0  0  0
   -4.1680    3.9520    1.0240 H   0  0  0  0  0  0  0  0  0  0  0  0
   -5.0000    2.5840   -1.2690 H   0  0  0  0  0  0  0  0  0  0  0  0
   -5.9920   -0.3840   -1.7040 H   0  0  0  0  0  0  0  0  0  0  0  0
   -6.7520   -1.6880   -3.8520 H   0  0  0  0  0  0  0  0  0  0  0  0
  1 35  1  0  0  0  0
  1 36  1  0  0  0  0
  1 37  1  0  0  0  0
  1  2  1  0  0  0  0
  2 38  1  0  0  0  0
  2  3  1  0  0  0  0
  3 39  1  0  0  0  0
  3 40  1  0  0  0  0
  3 41  1  0  0  0  0
  2  4  1  0  0  0  0
  4  5  1  0  0  0  0
  5 42  1  0  0  0  0
  5 43  1  0  0  0  0
  5  6  1  0  0  0  0
  6 44  1  0  0  0  0
  6 45  1  0  0  0  0
  6  7  1  0  0  0  0
  7 46  1  0  0  0  0
  7  8  1  0  0  0  0
  8 47  1  0  0  0  0
  8 48  1  0  0  0  0
  8  9  1  0  0  0  0
  9  4  1  0  0  0  0
  9 49  1  0  0  0  0
  9 50  1  0  0  0  0
  7 10  1  0  0  0  0
 10 51  1  0  0  0  0
 10 11  1  0  0  0  0
 11 12  2  0  0  0  0
 11 13  1  0  0  0  0
 13 14  2  0  0  0  0
 14 52  1  0  0  0  0
 14 15  1  0  0  0  0
 15 16  2  0  0  0  0
 16 53  1  0  0  0  0
 16 17  1  0  0  0  0
 17 54  1  0  0  0  0
 17 18  2  0  0  0  0
 18 55  1  0  0  0  0
 18 19  1  0  0  0  0
 19 20  1  0  0  0  0
 19 21  2  0  0  0  0
 21 15  1  0  0  0  0
 21 22  1  0  0  0  0
 22 13  1  0  0  0  0
 22 23  1  0  0  0  0
 23 56  1  0  0  0  0
 23 57  1  0  0  0  0
 23 24  1  0  0  0  0
 24 25  1  0  0  0  0
 25 58  1  0  0  0  0
 25 26  2  0  0  0  0
 26 27  1  0  0  0  0
 27 28  1  0  0  0  0
 28 24  2  0  0  0  0
 26 29  1  0  0  0  0
 29 30  2  0  0  0  0
 30 59  1  0  0  0  0
 30 31  1  0  0  0  0
 31 60  1  0  0  0  0
 31 32  2  0  0  0  0
 32 33  1  0  0  0  0
 32 34  1  0  0  0  0
 34 29  1  0  0  0  0
M  END
>  <LOGBIO>
9.1500

>  <PRED_LOGBIO>
7.9300

>  <XV_RES>
1.3310

>  <WHL_TMPL>
1

>  <ANCH>
37-60;28-29

$$$$
ROW45
  -MTS-   01071502363D 0   0.00000     0.00000     0

 55 58  0  0  0  0  0  0  0  0999 V2000
    2.7990   -0.9260    0.8500 C   0  0  0  0  0  0  0  0  0  0  0  0
    2.5710   -2.0960    0.0610 O   0  0  0  0  0  0  0  0  0  0  0  0
    1.7260   -3.0530    0.5590 C   0  0  0  0  0  0  0  0  0  0  0  0
    2.2320   -4.0890    1.3530 C   0  0  0  0  0  0  0  0  0  0  0  0
    1.3690   -5.0670    1.8610 C   0  0  0  0  0  0  0  0  0  0  0  0
    0.0000   -5.0090    1.5760 C   0  0  0  0  0  0  0  0  0  0  0  0
   -0.5060   -3.9730    0.7810 C   0  0  0  0  0  0  0  0  0  0  0  0
    0.3570   -2.9950    0.2730 C   0  0  0  0  0  0  0  0  0  0  0  0
   -0.8720   -5.9980    2.0900 N   0  0  0  0  0  0  0  0  0  0  0  0
   -2.0020   -5.7670    2.9700 N   0  0  0  0  0  0  0  0  0  0  0  0
   -2.5610   -6.9350    3.2240 C   0  0  0  0  0  0  0  0  0  0  0  0
   -3.7700   -7.1730    4.0970 C   0  0  0  0  0  0  0  0  0  0  0  0
   -1.7900   -7.9690    2.4980 C   0  0  0  0  0  0  0  0  0  0  0  0
   -0.8010   -7.3440    1.8450 C   0  0  0  0  0  0  0  0  0  0  0  0
    0.2110   -8.0050    0.9920 C   0  0  0  0  0  0  0  0  0  0  0  0
    1.0930   -8.6920    1.5040 O   0  0  0  0  0  0  0  0  0  0  0  0
    0.1660   -7.8570   -0.3290 N   0  0  0  0  0  0  0  0  0  0  0  0
    1.1040   -8.5280   -1.1490 C   0  0  0  0  0  0  0  0  0  0  0  0
    2.4400   -8.1090   -1.1720 C   0  0  0  0  0  0  0  0  0  0  0  0
    3.3670   -8.7720   -1.9840 C   0  0  0  0  0  0  0  0  0  0  0  0
    2.9600   -9.8560   -2.7710 C   0  0  0  0  0  0  0  0  0  0  0  0
    1.6240  -10.2750   -2.7480 C   0  0  0  0  0  0  0  0  0  0  0  0
    0.6960   -9.6110   -1.9370 C   0  0  0  0  0  0  0  0  0  0  0  0
    3.9410  -10.5570   -3.6290 C   0  0  0  0  0  0  0  0  0  0  0  0
    4.1890  -11.9220   -3.4370 C   0  0  0  0  0  0  0  0  0  0  0  0
    5.1170  -12.5860   -4.2480 C   0  0  0  0  0  0  0  0  0  0  0  0
    5.7970  -11.8850   -5.2520 C   0  0  0  0  0  0  0  0  0  0  0  0
    5.5480  -10.5210   -5.4440 C   0  0  0  0  0  0  0  0  0  0  0  0
    4.6210   -9.8570   -4.6330 C   0  0  0  0  0  0  0  0  0  0  0  0
    4.2940   -8.0640   -4.8860 S   0  0  0  0  0  0  0  0  0  0  0  0
    4.4930   -7.7330   -6.2630 O   0  0  0  0  0  0  0  0  0  0  0  0
    2.9450   -7.7680   -4.5150 O   0  0  0  0  0  0  0  0  0  0  0  0
    5.3900   -7.1260   -3.8960 N   0  0  0  0  0  0  0  0  0  0  0  0
    1.8550   -0.4110    1.0170 H   0  0  0  0  0  0  0  0  0  0  0  0
    3.4860   -0.2640    0.3280 H   0  0  0  0  0  0  0  0  0  0  0  0
    3.2290   -1.2120    1.8080 H   0  0  0  0  0  0  0  0  0  0  0  0
    3.2890   -4.1340    1.5730 H   0  0  0  0  0  0  0  0  0  0  0  0
    1.7600   -5.8660    2.4740 H   0  0  0  0  0  0  0  0  0  0  0  0
   -1.5630   -3.9290    0.5610 H   0  0  0  0  0  0  0  0  0  0  0  0
   -0.0340   -2.1960   -0.3400 H   0  0  0  0  0  0  0  0  0  0  0  0
   -4.4200   -6.3000    4.0630 H   0  0  0  0  0  0  0  0  0  0  0  0
   -3.4490   -7.3460    5.1220 H   0  0  0  0  0  0  0  0  0  0  0  0
   -4.3130   -8.0430    3.7350 H   0  0  0  0  0  0  0  0  0  0  0  0
   -1.9880   -9.0310    2.4960 H   0  0  0  0  0  0  0  0  0  0  0  0
   -0.5380   -7.2660   -0.7470 H   0  0  0  0  0  0  0  0  0  0  0  0
    2.7540   -7.2730   -0.5650 H   0  0  0  0  0  0  0  0  0  0  0  0
    4.3980   -8.4490   -2.0020 H   0  0  0  0  0  0  0  0  0  0  0  0
    1.3100  -11.1100   -3.3560 H   0  0  0  0  0  0  0  0  0  0  0  0
   -0.3340   -9.9350   -1.9190 H   0  0  0  0  0  0  0  0  0  0  0  0
    3.6650  -12.4620   -2.6620 H   0  0  0  0  0  0  0  0  0  0  0  0
    5.3090  -13.6380   -4.1000 H   0  0  0  0  0  0  0  0  0  0  0  0
    6.5130  -12.3970   -5.8780 H   0  0  0  0  0  0  0  0  0  0  0  0
    6.0730   -9.9800   -6.2180 H   0  0  0  0  0  0  0  0  0  0  0  0
    6.0650   -7.5940   -3.3070 H   0  0  0  0  0  0  0  0  0  0  0  0
    5.3490   -6.1170   -3.9120 H   0  0  0  0  0  0  0  0  0  0  0  0
  1 34  1  0  0  0  0
  1 35  1  0  0  0  0
  1 36  1  0  0  0  0
  1  2  1  0  0  0  0
  2  3  1  0  0  0  0
  3  4  2  0  0  0  0
  4 37  1  0  0  0  0
  4  5  1  0  0  0  0
  5 38  1  0  0  0  0
  5  6  2  0  0  0  0
  6  7  1  0  0  0  0
  7 39  1  0  0  0  0
  7  8  2  0  0  0  0
  8  3  1  0  0  0  0
  8 40  1  0  0  0  0
  6  9  1  0  0  0  0
  9 10  1  0  0  0  0
 10 11  2  0  0  0  0
 11 12  1  0  0  0  0
 12 41  1  0  0  0  0
 12 42  1  0  0  0  0
 12 43  1  0  0  0  0
 11 13  1  0  0  0  0
 13 44  1  0  0  0  0
 13 14  2  0  0  0  0
 14  9  1  0  0  0  0
 14 15  1  0  0  0  0
 15 16  2  0  0  0  0
 15 17  1  0  0  0  0
 17 45  1  0  0  0  0
 17 18  1  0  0  0  0
 18 19  2  0  0  0  0
 19 46  1  0  0  0  0
 19 20  1  0  0  0  0
 20 47  1  0  0  0  0
 20 21  2  0  0  0  0
 21 22  1  0  0  0  0
 22 48  1  0  0  0  0
 22 23  2  0  0  0  0
 23 18  1  0  0  0  0
 23 49  1  0  0  0  0
 21 24  1  0  0  0  0
 24 25  2  0  0  0  0
 25 50  1  0  0  0  0
 25 26  1  0  0  0  0
 26 51  1  0  0  0  0
 26 27  2  0  0  0  0
 27 52  1  0  0  0  0
 27 28  1  0  0  0  0
 28 53  1  0  0  0  0
 28 29  2  0  0  0  0
 29 24  1  0  0  0  0
 29 30  1  0  0  0  0
 30 31  2  0  0  0  0
 30 32  2  0  0  0  0
 30 33  1  0  0  0  0
 33 54  1  0  0  0  0
 33 55  1  0  0  0  0
M  END
>  <LOGBIO>
7.9600

>  <PRED_LOGBIO>
7.7300

>  <XV_RES>
0.2670

>  <WHL_TMPL>
2

>  <ANCH>
13-14;26-27

$$$$
ROW46
  -MTS-   01071502363D 0   0.00000     0.00000     0

 71 75  0  0  0  0  0  0  0  0999 V2000
    3.6610   -3.9410    8.3570 C   0  0  0  0  0  0  0  0  0  0  0  0
    4.7400   -3.8870    7.4200 O   0  0  0  0  0  0  0  0  0  0  0  0
    4.4320   -3.7940    6.0890 C   0  0  0  0  0  0  0  0  0  0  0  0
    4.2640   -4.9560    5.3260 C   0  0  0  0  0  0  0  0  0  0  0  0
    3.9490   -4.8620    3.9660 C   0  0  0  0  0  0  0  0  0  0  0  0
    3.8020   -3.6050    3.3670 C   0  0  0  0  0  0  0  0  0  0  0  0
    3.9700   -2.4420    4.1290 C   0  0  0  0  0  0  0  0  0  0  0  0
    4.2850   -2.5370    5.4900 C   0  0  0  0  0  0  0  0  0  0  0  0
    3.4830   -3.5090    1.9920 N   0  0  0  0  0  0  0  0  0  0  0  0
    4.2840   -2.8600    0.9720 N   0  0  0  0  0  0  0  0  0  0  0  0
    3.6510   -2.9840   -0.1790 C   0  0  0  0  0  0  0  0  0  0  0  0
    2.4000   -3.7320    0.0750 C   0  0  0  0  0  0  0  0  0  0  0  0
    2.3630   -4.0130    1.3850 C   0  0  0  0  0  0  0  0  0  0  0  0
    1.2800   -4.7530    2.0700 C   0  0  0  0  0  0  0  0  0  0  0  0
    1.3520   -4.9680    3.2790 O   0  0  0  0  0  0  0  0  0  0  0  0
    0.2280   -5.1840    1.3800 N   0  0  0  0  0  0  0  0  0  0  0  0
   -0.8100   -5.9850    2.0440 C   0  0  0  0  0  0  0  0  0  0  0  0
   -2.1860   -5.3170    1.8630 C   0  0  0  0  0  0  0  0  0  0  0  0
   -3.3140   -6.1890    2.4430 C   0  0  0  0  0  0  0  0  0  0  0  0
   -3.2730   -7.5670    1.9330 N   0  0  0  0  0  0  0  0  0  0  0  0
   -1.9710   -8.2350    2.0750 C   0  0  0  0  0  0  0  0  0  0  0  0
   -0.8060   -7.4190    1.4840 C   0  0  0  0  0  0  0  0  0  0  0  0
   -4.3960   -8.2000    1.3510 C   0  0  0  0  0  0  0  0  0  0  0  0
   -5.5530   -7.4610    1.0780 C   0  0  0  0  0  0  0  0  0  0  0  0
   -6.6650   -8.0880    0.5030 C   0  0  0  0  0  0  0  0  0  0  0  0
   -6.6200   -9.4540    0.2000 C   0  0  0  0  0  0  0  0  0  0  0  0
   -5.4630  -10.1930    0.4730 C   0  0  0  0  0  0  0  0  0  0  0  0
   -4.3510   -9.5660    1.0480 C   0  0  0  0  0  0  0  0  0  0  0  0
   -3.1030  -10.3640    1.3420 C   0  0  0  0  0  0  0  0  0  0  0  0
   -3.1850  -10.9190    2.7010 N   0  0  0  0  0  0  0  0  0  0  0  0
   -3.8220  -12.2430    2.6520 C   0  0  0  0  0  0  0  0  0  0  0  0
   -3.7840  -12.9290    4.0300 C   0  0  0  0  0  0  0  0  0  0  0  0
   -2.4500  -13.0010    4.5400 O   0  0  0  0  0  0  0  0  0  0  0  0
   -1.8500  -11.7070    4.6460 C   0  0  0  0  0  0  0  0  0  0  0  0
   -1.8370  -10.9910    3.2830 C   0  0  0  0  0  0  0  0  0  0  0  0
    4.1190   -2.4570   -1.5150 C   0  0  0  0  0  0  0  0  0  0  0  0
    5.4490   -2.4390   -1.5430 F   0  0  0  0  0  0  0  0  0  0  0  0
    3.6550   -1.2240   -1.6930 F   0  0  0  0  0  0  0  0  0  0  0  0
    3.6660   -3.2460   -2.4860 F   0  0  0  0  0  0  0  0  0  0  0  0
    3.0430   -4.8120    8.1480 H   0  0  0  0  0  0  0  0  0  0  0  0
    4.0600   -4.0130    9.3660 H   0  0  0  0  0  0  0  0  0  0  0  0
    3.0590   -3.0400    8.2680 H   0  0  0  0  0  0  0  0  0  0  0  0
    4.3780   -5.9260    5.7880 H   0  0  0  0  0  0  0  0  0  0  0  0
    3.8200   -5.7580    3.3780 H   0  0  0  0  0  0  0  0  0  0  0  0
    3.8560   -1.4730    3.6670 H   0  0  0  0  0  0  0  0  0  0  0  0
    4.4140   -1.6410    6.0780 H   0  0  0  0  0  0  0  0  0  0  0  0
    1.6550   -4.0020   -0.6590 H   0  0  0  0  0  0  0  0  0  0  0  0
    0.1420   -4.9610    0.3990 H   0  0  0  0  0  0  0  0  0  0  0  0
   -0.5940   -6.0360    3.1090 H   0  0  0  0  0  0  0  0  0  0  0  0
   -2.3610   -5.2610    0.7910 H   0  0  0  0  0  0  0  0  0  0  0  0
   -2.1770   -4.3700    2.4000 H   0  0  0  0  0  0  0  0  0  0  0  0
   -4.2460   -5.7600    2.0810 H   0  0  0  0  0  0  0  0  0  0  0  0
   -3.1950   -6.2140    3.5250 H   0  0  0  0  0  0  0  0  0  0  0  0
   -2.0330   -9.1430    1.4800 H   0  0  0  0  0  0  0  0  0  0  0  0
   -1.7690   -8.3800    3.1340 H   0  0  0  0  0  0  0  0  0  0  0  0
    0.1110   -7.8870    1.8370 H   0  0  0  0  0  0  0  0  0  0  0  0
   -0.9380   -7.3660    0.4050 H   0  0  0  0  0  0  0  0  0  0  0  0
   -5.5880   -6.4070    1.3120 H   0  0  0  0  0  0  0  0  0  0  0  0
   -7.5580   -7.5170    0.2920 H   0  0  0  0  0  0  0  0  0  0  0  0
   -7.4770   -9.9370   -0.2440 H   0  0  0  0  0  0  0  0  0  0  0  0
   -5.4280  -11.2470    0.2390 H   0  0  0  0  0  0  0  0  0  0  0  0
   -2.2320   -9.7160    1.2670 H   0  0  0  0  0  0  0  0  0  0  0  0
   -3.0140  -11.1760    0.6240 H   0  0  0  0  0  0  0  0  0  0  0  0
   -3.3070  -12.8650    1.9230 H   0  0  0  0  0  0  0  0  0  0  0  0
   -4.8550  -12.1350    2.3290 H   0  0  0  0  0  0  0  0  0  0  0  0
   -4.4090  -12.3740    4.7270 H   0  0  0  0  0  0  0  0  0  0  0  0
   -4.1950  -13.9330    3.9460 H   0  0  0  0  0  0  0  0  0  0  0  0
   -2.4050  -11.1080    5.3650 H   0  0  0  0  0  0  0  0  0  0  0  0
   -0.8300  -11.8100    5.0110 H   0  0  0  0  0  0  0  0  0  0  0  0
   -1.1760  -11.5220    2.6020 H   0  0  0  0  0  0  0  0  0  0  0  0
   -1.4420   -9.9860    3.4080 H   0  0  0  0  0  0  0  0  0  0  0  0
  1 40  1  0  0  0  0
  1 41  1  0  0  0  0
  1 42  1  0  0  0  0
  1  2  1  0  0  0  0
  2  3  1  0  0  0  0
  3  4  2  0  0  0  0
  4 43  1  0  0  0  0
  4  5  1  0  0  0  0
  5 44  1  0  0  0  0
  5  6  2  0  0  0  0
  6  7  1  0  0  0  0
  7 45  1  0  0  0  0
  7  8  2  0  0  0  0
  8  3  1  0  0  0  0
  8 46  1  0  0  0  0
  6  9  1  0  0  0  0
  9 10  1  0  0  0  0
 10 11  2  0  0  0  0
 11 12  1  0  0  0  0
 12 47  1  0  0  0  0
 12 13  2  0  0  0  0
 13  9  1  0  0  0  0
 13 14  1  0  0  0  0
 14 15  2  0  0  0  0
 14 16  1  0  0  0  0
 16 48  1  0  0  0  0
 16 17  1  0  0  0  0
 17 49  1  0  0  0  0
 17 18  1  0  0  0  0
 18 50  1  0  0  0  0
 18 51  1  0  0  0  0
 18 19  1  0  0  0  0
 19 52  1  0  0  0  0
 19 53  1  0  0  0  0
 19 20  1  0  0  0  0
 20 21  1  0  0  0  0
 21 54  1  0  0  0  0
 21 55  1  0  0  0  0
 21 22  1  0  0  0  0
 22 17  1  0  0  0  0
 22 56  1  0  0  0  0
 22 57  1  0  0  0  0
 20 23  1  0  0  0  0
 23 24  2  0  0  0  0
 24 58  1  0  0  0  0
 24 25  1  0  0  0  0
 25 59  1  0  0  0  0
 25 26  2  0  0  0  0
 26 60  1  0  0  0  0
 26 27  1  0  0  0  0
 27 61  1  0  0  0  0
 27 28  2  0  0  0  0
 28 23  1  0  0  0  0
 28 29  1  0  0  0  0
 29 62  1  0  0  0  0
 29 63  1  0  0  0  0
 29 30  1  0  0  0  0
 30 31  1  0  0  0  0
 31 64  1  0  0  0  0
 31 65  1  0  0  0  0
 31 32  1  0  0  0  0
 32 66  1  0  0  0  0
 32 67  1  0  0  0  0
 32 33  1  0  0  0  0
 33 34  1  0  0  0  0
 34 68  1  0  0  0  0
 34 69  1  0  0  0  0
 34 35  1  0  0  0  0
 35 30  1  0  0  0  0
 35 70  1  0  0  0  0
 35 71  1  0  0  0  0
 11 36  1  0  0  0  0
 36 37  1  0  0  0  0
 36 38  1  0  0  0  0
 36 39  1  0  0  0  0
M  END
>  <LOGBIO>
8.1800

>  <PRED_LOGBIO>
8.7400

>  <XV_RES>
-0.8530

>  <WHL_TMPL>
2

>  <ANCH>
16-29;26-24

$$$$
ROW47
  -MTS-   01071502363D 0   0.00000     0.00000     0

 50 54  0  0  0  0  0  0  0  0999 V2000
    4.5590   -4.5340    2.1700 N   0  0  0  0  0  0  0  0  0  0  0  0
    3.6470   -3.7690    1.4920 C   0  0  0  0  0  0  0  0  0  0  0  0
    3.9090   -2.6660    0.8150 N   0  0  0  0  0  0  0  0  0  0  0  0
    2.7310   -2.1590    0.2550 O   0  0  0  0  0  0  0  0  0  0  0  0
    1.6740   -2.9960    0.6050 C   0  0  0  0  0  0  0  0  0  0  0  0
    0.3040   -2.9570    0.3170 C   0  0  0  0  0  0  0  0  0  0  0  0
   -0.5440   -3.9540    0.8120 C   0  0  0  0  0  0  0  0  0  0  0  0
   -0.0230   -4.9910    1.5950 C   0  0  0  0  0  0  0  0  0  0  0  0
    1.3460   -5.0310    1.8830 C   0  0  0  0  0  0  0  0  0  0  0  0
    2.1950   -4.0330    1.3880 C   0  0  0  0  0  0  0  0  0  0  0  0
   -0.8810   -5.9990    2.0960 N   0  0  0  0  0  0  0  0  0  0  0  0
   -2.0180   -5.8150    2.9750 N   0  0  0  0  0  0  0  0  0  0  0  0
   -2.5300   -6.9330    3.2000 N   0  0  0  0  0  0  0  0  0  0  0  0
   -1.7790   -7.9510    2.4920 N   0  0  0  0  0  0  0  0  0  0  0  0
   -0.8010   -7.3440    1.8450 C   0  0  0  0  0  0  0  0  0  0  0  0
    0.2110   -8.0050    0.9920 C   0  0  0  0  0  0  0  0  0  0  0  0
    1.0930   -8.6920    1.5040 O   0  0  0  0  0  0  0  0  0  0  0  0
    0.1660   -7.8570   -0.3290 N   0  0  0  0  0  0  0  0  0  0  0  0
    1.1040   -8.5280   -1.1490 C   0  0  0  0  0  0  0  0  0  0  0  0
    0.6960   -9.6110   -1.9370 C   0  0  0  0  0  0  0  0  0  0  0  0
    1.6240  -10.2750   -2.7480 C   0  0  0  0  0  0  0  0  0  0  0  0
    2.9600   -9.8550   -2.7710 C   0  0  0  0  0  0  0  0  0  0  0  0
    3.3670   -8.7720   -1.9840 C   0  0  0  0  0  0  0  0  0  0  0  0
    2.4390   -8.1090   -1.1720 C   0  0  0  0  0  0  0  0  0  0  0  0
    3.9410  -10.5570   -3.6290 C   0  0  0  0  0  0  0  0  0  0  0  0
    4.1890  -11.9220   -3.4370 C   0  0  0  0  0  0  0  0  0  0  0  0
    5.1170  -12.5850   -4.2480 C   0  0  0  0  0  0  0  0  0  0  0  0
    5.7970  -11.8850   -5.2520 C   0  0  0  0  0  0  0  0  0  0  0  0
    5.5490  -10.5210   -5.4440 C   0  0  0  0  0  0  0  0  0  0  0  0
    4.6210   -9.8570   -4.6330 C   0  0  0  0  0  0  0  0  0  0  0  0
    4.2940   -8.0640   -4.8860 S   0  0  0  0  0  0  0  0  0  0  0  0
    4.4940   -7.7320   -6.2620 O   0  0  0  0  0  0  0  0  0  0  0  0
    2.9460   -7.7680   -4.5150 O   0  0  0  0  0  0  0  0  0  0  0  0
    5.3910   -7.1260   -3.8950 N   0  0  0  0  0  0  0  0  0  0  0  0
    4.7580   -4.3410    3.1420 H   0  0  0  0  0  0  0  0  0  0  0  0
    5.0330   -5.2910    1.6990 H   0  0  0  0  0  0  0  0  0  0  0  0
   -0.0970   -2.1570   -0.2870 H   0  0  0  0  0  0  0  0  0  0  0  0
   -1.6000   -3.9230    0.5900 H   0  0  0  0  0  0  0  0  0  0  0  0
    1.7480   -5.8310    2.4870 H   0  0  0  0  0  0  0  0  0  0  0  0
   -0.5380   -7.2650   -0.7470 H   0  0  0  0  0  0  0  0  0  0  0  0
   -0.3340   -9.9350   -1.9190 H   0  0  0  0  0  0  0  0  0  0  0  0
    1.3100  -11.1100   -3.3560 H   0  0  0  0  0  0  0  0  0  0  0  0
    4.3980   -8.4490   -2.0020 H   0  0  0  0  0  0  0  0  0  0  0  0
    2.7540   -7.2730   -0.5650 H   0  0  0  0  0  0  0  0  0  0  0  0
    3.6650  -12.4620   -2.6620 H   0  0  0  0  0  0  0  0  0  0  0  0
    5.3080  -13.6380   -4.1000 H   0  0  0  0  0  0  0  0  0  0  0  0
    6.5130  -12.3970   -5.8780 H   0  0  0  0  0  0  0  0  0  0  0  0
    6.0730   -9.9800   -6.2180 H   0  0  0  0  0  0  0  0  0  0  0  0
    6.0660   -7.5940   -3.3070 H   0  0  0  0  0  0  0  0  0  0  0  0
    5.3490   -6.1170   -3.9120 H   0  0  0  0  0  0  0  0  0  0  0  0
  1 35  1  0  0  0  0
  1 36  1  0  0  0  0
  1  2  1  0  0  0  0
  2  3  2  0  0  0  0
  3  4  1  0  0  0  0
  4  5  1  0  0  0  0
  5  6  2  0  0  0  0
  6 37  1  0  0  0  0
  6  7  1  0  0  0  0
  7 38  1  0  0  0  0
  7  8  2  0  0  0  0
  8  9  1  0  0  0  0
  9 39  1  0  0  0  0
  9 10  2  0  0  0  0
 10  2  1  0  0  0  0
 10  5  1  0  0  0  0
  8 11  1  0  0  0  0
 11 12  1  0  0  0  0
 12 13  2  0  0  0  0
 13 14  1  0  0  0  0
 14 15  2  0  0  0  0
 15 11  1  0  0  0  0
 15 16  1  0  0  0  0
 16 17  2  0  0  0  0
 16 18  1  0  0  0  0
 18 40  1  0  0  0  0
 18 19  1  0  0  0  0
 19 20  2  0  0  0  0
 20 41  1  0  0  0  0
 20 21  1  0  0  0  0
 21 42  1  0  0  0  0
 21 22  2  0  0  0  0
 22 23  1  0  0  0  0
 23 43  1  0  0  0  0
 23 24  2  0  0  0  0
 24 19  1  0  0  0  0
 24 44  1  0  0  0  0
 22 25  1  0  0  0  0
 25 26  2  0  0  0  0
 26 45  1  0  0  0  0
 26 27  1  0  0  0  0
 27 46  1  0  0  0  0
 27 28  2  0  0  0  0
 28 47  1  0  0  0  0
 28 29  1  0  0  0  0
 29 48  1  0  0  0  0
 29 30  2  0  0  0  0
 30 25  1  0  0  0  0
 30 31  1  0  0  0  0
 31 32  2  0  0  0  0
 31 33  2  0  0  0  0
 31 34  1  0  0  0  0
 34 49  1  0  0  0  0
 34 50  1  0  0  0  0
M  END
>  <LOGBIO>
9.0100

>  <PRED_LOGBIO>
7.0100

>  <XV_RES>
2.4930

>  <WHL_TMPL>
2

>  <ANCH>
13-14;21-22

$$$$
ROW48
  -MTS-   01071502363D 0   0.00000     0.00000     0

 76 82  0  0  1  0  0  0  0  0999 V2000
    8.3120   10.6240    9.0370 C   0  0  0  0  0  0  0  0  0  0  0  0
    9.6630   10.2570    8.7440 O   0  0  0  0  0  0  0  0  0  0  0  0
   10.0570   10.2460    7.4320 C   0  0  0  0  0  0  0  0  0  0  0  0
    9.9230    9.0790    6.6710 C   0  0  0  0  0  0  0  0  0  0  0  0
   10.3250    9.0680    5.3300 C   0  0  0  0  0  0  0  0  0  0  0  0
   10.8610   10.2240    4.7500 C   0  0  0  0  0  0  0  0  0  0  0  0
   10.9950   11.3910    5.5110 C   0  0  0  0  0  0  0  0  0  0  0  0
   10.5930   11.4020    6.8520 C   0  0  0  0  0  0  0  0  0  0  0  0
   11.2670   10.2130    3.3940 N   0  0  0  0  0  0  0  0  0  0  0  0
   12.6040   10.4770    2.9000 N   0  0  0  0  0  0  0  0  0  0  0  0
   12.5810   10.3710    1.5820 C   0  0  0  0  0  0  0  0  0  0  0  0
   13.7520   10.5650    0.6490 C   0  0  0  0  0  0  0  0  0  0  0  0
   13.8410    9.4200   -0.2690 N   0  0  0  0  0  0  0  0  0  0  0  0
   13.2390    9.3010   -1.4940 C   0  0  0  0  0  0  0  0  0  0  0  0
   13.5560    8.1300   -2.0160 N   0  0  0  0  0  0  0  0  0  0  0  0
   14.3900    7.4410   -1.1280 C   0  0  0  0  0  0  0  0  0  0  0  0
   14.5840    8.1930   -0.0610 N   0  0  0  0  0  0  0  0  0  0  0  0
   11.1960   10.0290    1.1900 C   0  0  0  0  0  0  0  0  0  0  0  0
   10.5540    9.7820   -0.1540 C   0  0  0  0  0  0  0  0  0  0  0  0
    9.0520    9.4430   -0.1590 C   0  0  0  0  0  0  0  0  0  0  0  0
    8.3770    9.3900    1.1460 N   0  0  0  0  0  0  0  0  0  0  0  0
    9.0250    9.6230    2.2840 C   0  0  0  0  0  0  0  0  0  0  0  0
    8.3850    9.4140    3.3530 O   0  0  0  0  0  0  0  0  0  0  0  0
   10.4680    9.9500    2.3130 C   0  0  0  0  0  0  0  0  0  0  0  0
    6.9690    9.2490    1.1710 C   0  0  0  0  0  0  0  0  0  0  0  0
    6.2460    9.2330   -0.0280 C   0  0  0  0  0  0  0  0  0  0  0  0
    4.8530    9.0930   -0.0030 C   0  0  0  0  0  0  0  0  0  0  0  0
    4.1840    8.9690    1.2200 C   0  0  0  0  0  0  0  0  0  0  0  0
    4.9070    8.9840    2.4190 C   0  0  0  0  0  0  0  0  0  0  0  0
    6.3000    9.1240    2.3940 C   0  0  0  0  0  0  0  0  0  0  0  0
    2.7110    8.8210    1.2460 C   0  0  0  0  0  0  0  0  0  0  0  0
    2.1320    7.6800    1.8150 C   0  0  0  0  0  0  0  0  0  0  0  0
    0.7400    7.5400    1.8400 C   0  0  0  0  0  0  0  0  0  0  0  0
   -0.0740    8.5410    1.2960 C   0  0  0  0  0  0  0  0  0  0  0  0
    0.5050    9.6820    0.7280 C   0  0  0  0  0  0  0  0  0  0  0  0
    1.8980    9.8220    0.7030 C   0  0  0  0  0  0  0  0  0  0  0  0
    2.5220   11.0520    0.0900 C   0  0  0  0  0  0  0  0  0  0  0  0
    2.7660   10.8170   -1.3410 N   0  0  0  0  0  0  0  0  0  0  0  0
    1.8340    9.8160   -1.8780 C   0  0  0  0  0  0  0  0  0  0  0  0
    2.5230    9.2180   -3.1190 C   0  0  0  0  0  0  0  0  0  0  0  0
    4.0090    9.5810   -2.9470 C   0  0  1  0  0  0  0  0  0  0  0  0
    4.7810    8.3770   -2.9360 O   0  0  0  0  0  0  0  0  0  0  0  0
    4.1030   10.2450   -1.5610 C   0  0  0  0  0  0  0  0  0  0  0  0
    7.6340    9.9310    8.5440 H   0  0  0  0  0  0  0  0  0  0  0  0
    8.1510   10.5860   10.1120 H   0  0  0  0  0  0  0  0  0  0  0  0
    8.1240   11.6330    8.6770 H   0  0  0  0  0  0  0  0  0  0  0  0
    9.5090    8.1870    7.1180 H   0  0  0  0  0  0  0  0  0  0  0  0
   10.2220    8.1670    4.7420 H   0  0  0  0  0  0  0  0  0  0  0  0
   11.4080   12.2830    5.0640 H   0  0  0  0  0  0  0  0  0  0  0  0
   10.6960   12.3030    7.4390 H   0  0  0  0  0  0  0  0  0  0  0  0
   14.6700   10.6360    1.2290 H   0  0  0  0  0  0  0  0  0  0  0  0
   13.6130   11.4790    0.0770 H   0  0  0  0  0  0  0  0  0  0  0  0
   12.6060   10.0440   -1.9570 H   0  0  0  0  0  0  0  0  0  0  0  0
   14.8070    6.4580   -1.2900 H   0  0  0  0  0  0  0  0  0  0  0  0
   11.0470    8.8950   -0.5460 H   0  0  0  0  0  0  0  0  0  0  0  0
   10.6850   10.6810   -0.7520 H   0  0  0  0  0  0  0  0  0  0  0  0
    8.9900    8.4310   -0.5520 H   0  0  0  0  0  0  0  0  0  0  0  0
    8.5540   10.1970   -0.7650 H   0  0  0  0  0  0  0  0  0  0  0  0
    6.7620    9.3290   -0.9710 H   0  0  0  0  0  0  0  0  0  0  0  0
    4.2950    9.0820   -0.9270 H   0  0  0  0  0  0  0  0  0  0  0  0
    4.3910    8.8880    3.3630 H   0  0  0  0  0  0  0  0  0  0  0  0
    6.8580    9.1360    3.3190 H   0  0  0  0  0  0  0  0  0  0  0  0
    2.7600    6.9070    2.2340 H   0  0  0  0  0  0  0  0  0  0  0  0
    0.2930    6.6590    2.2780 H   0  0  0  0  0  0  0  0  0  0  0  0
   -1.1490    8.4330    1.3150 H   0  0  0  0  0  0  0  0  0  0  0  0
   -0.1230   10.4540    0.3080 H   0  0  0  0  0  0  0  0  0  0  0  0
    1.8480   11.8980    0.2080 H   0  0  0  0  0  0  0  0  0  0  0  0
    3.4650   11.2670    0.5880 H   0  0  0  0  0  0  0  0  0  0  0  0
    1.6820    9.0320   -1.1390 H   0  0  0  0  0  0  0  0  0  0  0  0
    0.9120   10.3090   -2.1810 H   0  0  0  0  0  0  0  0  0  0  0  0
    2.1180    9.6430   -4.0350 H   0  0  0  0  0  0  0  0  0  0  0  0
    2.3840    8.1400   -3.1630 H   0  0  0  0  0  0  0  0  0  0  0  0
    4.2840   10.3100   -3.7060 H   0  0  0  0  0  0  0  0  0  0  0  0
    4.2410    7.6200   -2.6620 H   0  0  0  0  0  0  0  0  0  0  0  0
    4.3500    9.5170   -0.7920 H   0  0  0  0  0  0  0  0  0  0  0  0
    4.8680   11.0180   -1.5460 H   0  0  0  0  0  0  0  0  0  0  0  0
  1 44  1  0  0  0  0
  1 45  1  0  0  0  0
  1 46  1  0  0  0  0
  1  2  1  0  0  0  0
  2  3  1  0  0  0  0
  3  4  2  0  0  0  0
  4 47  1  0  0  0  0
  4  5  1  0  0  0  0
  5 48  1  0  0  0  0
  5  6  2  0  0  0  0
  6  7  1  0  0  0  0
  7 49  1  0  0  0  0
  7  8  2  0  0  0  0
  8  3  1  0  0  0  0
  8 50  1  0  0  0  0
  6  9  1  0  0  0  0
  9 10  1  0  0  0  0
 10 11  2  0  0  0  0
 11 12  1  0  0  0  0
 12 51  1  0  0  0  0
 12 52  1  0  0  0  0
 12 13  1  0  0  0  0
 13 14  1  0  0  0  0
 14 53  1  0  0  0  0
 14 15  2  0  0  0  0
 15 16  1  0  0  0  0
 16 54  1  0  0  0  0
 16 17  2  0  0  0  0
 17 13  1  0  0  0  0
 11 18  1  0  0  0  0
 18 19  1  0  0  0  0
 19 55  1  0  0  0  0
 19 56  1  0  0  0  0
 19 20  1  0  0  0  0
 20 57  1  0  0  0  0
 20 58  1  0  0  0  0
 20 21  1  0  0  0  0
 21 22  1  0  0  0  0
 22 23  2  0  0  0  0
 22 24  1  0  0  0  0
 24  9  1  0  0  0  0
 24 18  2  0  0  0  0
 21 25  1  0  0  0  0
 25 26  2  0  0  0  0
 26 59  1  0  0  0  0
 26 27  1  0  0  0  0
 27 60  1  0  0  0  0
 27 28  2  0  0  0  0
 28 29  1  0  0  0  0
 29 61  1  0  0  0  0
 29 30  2  0  0  0  0
 30 25  1  0  0  0  0
 30 62  1  0  0  0  0
 28 31  1  0  0  0  0
 31 32  2  0  0  0  0
 32 63  1  0  0  0  0
 32 33  1  0  0  0  0
 33 64  1  0  0  0  0
 33 34  2  0  0  0  0
 34 65  1  0  0  0  0
 34 35  1  0  0  0  0
 35 66  1  0  0  0  0
 35 36  2  0  0  0  0
 36 31  1  0  0  0  0
 36 37  1  0  0  0  0
 37 67  1  0  0  0  0
 37 68  1  0  0  0  0
 37 38  1  0  0  0  0
 38 39  1  0  0  0  0
 39 69  1  0  0  0  0
 39 70  1  0  0  0  0
 39 40  1  0  0  0  0
 40 71  1  0  0  0  0
 40 72  1  0  0  0  0
 40 41  1  0  0  0  0
 41 73  1  0  0  0  0
 41 42  1  0  0  0  0
 42 74  1  0  0  0  0
 41 43  1  0  0  0  0
 43 38  1  0  0  0  0
 43 75  1  0  0  0  0
 43 76  1  0  0  0  0
M  END
>  <LOGBIO>
9.6000

>  <PRED_LOGBIO>
9.5100

>  <XV_RES>
0.0920

>  <WHL_TMPL>
3

>  <ANCH>
18-28;36-33

$$$$
ROW49
  -MTS-   01071502363D 0   0.00000     0.00000     0

 54 58  0  0  1  0  0  0  0  0999 V2000
    6.9030    9.2380   -1.2100 F   0  0  0  0  0  0  0  0  0  0  0  0
    6.2520    9.1750   -0.0290 C   0  0  0  0  0  0  0  0  0  0  0  0
    4.8590    9.0350   -0.0040 C   0  0  0  0  0  0  0  0  0  0  0  0
    4.1840    8.9690    1.2210 C   0  0  0  0  0  0  0  0  0  0  0  0
    4.9010    9.0430    2.4200 C   0  0  0  0  0  0  0  0  0  0  0  0
    6.2940    9.1830    2.3960 C   0  0  0  0  0  0  0  0  0  0  0  0
    6.9690    9.2490    1.1710 C   0  0  0  0  0  0  0  0  0  0  0  0
    8.3770    9.3900    1.1460 N   0  0  0  0  0  0  0  0  0  0  0  0
    9.2980    9.4700    0.0030 C   0  0  0  0  0  0  0  0  0  0  0  0
   10.6570    9.9300    0.5620 C   0  0  0  0  0  0  0  0  0  0  0  0
   10.5080    9.6120    2.0610 C   0  0  2  0  0  0  0  0  0  0  0  0
   10.9680   10.7900    2.8120 N   0  0  0  0  0  0  0  0  0  0  0  0
   12.1760   11.8510    2.1210 S   0  0  0  0  0  0  0  0  0  0  0  0
   11.6870   12.3940    0.8920 O   0  0  0  0  0  0  0  0  0  0  0  0
   13.3740   11.1110    1.8720 O   0  0  0  0  0  0  0  0  0  0  0  0
   12.5340   13.2200    3.2980 C   0  0  0  0  0  0  0  0  0  0  0  0
   11.7940   14.4070    3.2360 C   0  0  0  0  0  0  0  0  0  0  0  0
   12.0660   15.4480    4.1320 C   0  0  0  0  0  0  0  0  0  0  0  0
   13.0790   15.3030    5.0880 C   0  0  0  0  0  0  0  0  0  0  0  0
   13.6210   16.1690    6.1580 C   0  0  0  0  0  0  0  0  0  0  0  0
   13.0880   17.7580    6.5460 Cl  0  0  0  0  0  0  0  0  0  0  0  0
   14.6030   15.4930    6.7690 C   0  0  0  0  0  0  0  0  0  0  0  0
   14.7570   14.2570    6.1980 N   0  0  0  0  0  0  0  0  0  0  0  0
   13.8180   14.1160    5.1490 C   0  0  0  0  0  0  0  0  0  0  0  0
   13.5460   13.0740    4.2540 C   0  0  0  0  0  0  0  0  0  0  0  0
    9.0250    9.4670    2.3050 C   0  0  0  0  0  0  0  0  0  0  0  0
    8.3850    9.4140    3.3540 O   0  0  0  0  0  0  0  0  0  0  0  0
    2.6820    8.8180    1.2470 C   0  0  0  0  0  0  0  0  0  0  0  0
    2.0030    9.9960    1.9700 C   0  0  0  0  0  0  0  0  0  0  0  0
    0.6010    9.9940    1.3330 C   0  0  0  0  0  0  0  0  0  0  0  0
    0.6970    9.2450   -0.0090 C   0  0  0  0  0  0  0  0  0  0  0  0
    2.1080    8.8430   -0.1060 N   0  0  0  0  0  0  0  0  0  0  0  0
    4.3060    8.9780   -0.9300 H   0  0  0  0  0  0  0  0  0  0  0  0
    4.3810    8.9920    3.3650 H   0  0  0  0  0  0  0  0  0  0  0  0
    6.8480    9.2400    3.3210 H   0  0  0  0  0  0  0  0  0  0  0  0
    8.9330   10.2570   -0.6540 H   0  0  0  0  0  0  0  0  0  0  0  0
    9.4200    8.4810   -0.4350 H   0  0  0  0  0  0  0  0  0  0  0  0
   10.7280   11.0100    0.4460 H   0  0  0  0  0  0  0  0  0  0  0  0
   11.4500    9.3170    0.1380 H   0  0  0  0  0  0  0  0  0  0  0  0
   11.0520    8.7100    2.3310 H   0  0  0  0  0  0  0  0  0  0  0  0
   10.5860   10.9860    3.7260 H   0  0  0  0  0  0  0  0  0  0  0  0
   11.0130   14.5190    2.4990 H   0  0  0  0  0  0  0  0  0  0  0  0
   11.4960   16.3640    4.0840 H   0  0  0  0  0  0  0  0  0  0  0  0
   15.1900   15.8680    7.5940 H   0  0  0  0  0  0  0  0  0  0  0  0
   15.4310   13.5600    6.4800 H   0  0  0  0  0  0  0  0  0  0  0  0
   14.1170   12.1590    4.3010 H   0  0  0  0  0  0  0  0  0  0  0  0
    2.4900    7.8720    1.7490 H   0  0  0  0  0  0  0  0  0  0  0  0
    2.5250   10.9330    1.7900 H   0  0  0  0  0  0  0  0  0  0  0  0
    1.9550    9.8330    3.0450 H   0  0  0  0  0  0  0  0  0  0  0  0
   -0.0950    9.4730    1.9880 H   0  0  0  0  0  0  0  0  0  0  0  0
    0.2820   11.0180    1.1540 H   0  0  0  0  0  0  0  0  0  0  0  0
    0.0400    8.3790   -0.0240 H   0  0  0  0  0  0  0  0  0  0  0  0
    0.4150    9.8900   -0.8390 H   0  0  0  0  0  0  0  0  0  0  0  0
    2.1670    7.9210   -0.5140 H   0  0  0  0  0  0  0  0  0  0  0  0
  1  2  1  0  0  0  0
  2  3  2  0  0  0  0
  3 33  1  0  0  0  0
  3  4  1  0  0  0  0
  4  5  2  0  0  0  0
  5 34  1  0  0  0  0
  5  6  1  0  0  0  0
  6 35  1  0  0  0  0
  6  7  2  0  0  0  0
  7  2  1  0  0  0  0
  7  8  1  0  0  0  0
  8  9  1  0  0  0  0
  9 36  1  0  0  0  0
  9 37  1  0  0  0  0
  9 10  1  0  0  0  0
 10 38  1  0  0  0  0
 10 39  1  0  0  0  0
 10 11  1  0  0  0  0
 11 40  1  0  0  0  0
 11 12  1  0  0  0  0
 12 41  1  0  0  0  0
 12 13  1  0  0  0  0
 13 14  2  0  0  0  0
 13 15  2  0  0  0  0
 13 16  1  0  0  0  0
 16 17  2  0  0  0  0
 17 42  1  0  0  0  0
 17 18  1  0  0  0  0
 18 43  1  0  0  0  0
 18 19  2  0  0  0  0
 19 20  1  0  0  0  0
 20 21  1  0  0  0  0
 20 22  2  0  0  0  0
 22 44  1  0  0  0  0
 22 23  1  0  0  0  0
 23 45  1  0  0  0  0
 23 24  1  0  0  0  0
 24 19  1  0  0  0  0
 24 25  2  0  0  0  0
 25 16  1  0  0  0  0
 25 46  1  0  0  0  0
 11 26  1  0  0  0  0
 26  8  1  0  0  0  0
 26 27  2  0  0  0  0
  4 28  1  0  0  0  0
 28 47  1  0  0  0  0
 28 29  1  0  0  0  0
 29 48  1  0  0  0  0
 29 49  1  0  0  0  0
 29 30  1  0  0  0  0
 30 50  1  0  0  0  0
 30 51  1  0  0  0  0
 30 31  1  0  0  0  0
 31 52  1  0  0  0  0
 31 53  1  0  0  0  0
 31 32  1  0  0  0  0
 32 28  1  0  0  0  0
 32 54  1  0  0  0  0
M  END
>  <LOGBIO>
8.7000

>  <PRED_LOGBIO>
9.0100

>  <XV_RES>
-0.3180

>  <WHL_TMPL>
3

>  <ANCH>
18-19;11-40

$$$$
ROW50
  -MTS-   01071502363D 0   0.00000     0.00000     0

 51 54  0  0  1  0  0  0  0  0999 V2000
   12.1280    1.6460   -3.5210 Cl  0  0  0  0  0  0  0  0  0  0  0  0
   11.7290    3.1230   -2.7350 C   0  0  0  0  0  0  0  0  0  0  0  0
   10.7460    3.9730   -3.0610 C   0  0  0  0  0  0  0  0  0  0  0  0
   10.6290    5.1760   -2.2060 C   0  0  0  0  0  0  0  0  0  0  0  0
   11.5160    5.2780   -1.2070 C   0  0  0  0  0  0  0  0  0  0  0  0
   11.6220    6.3680   -0.2120 C   0  0  0  0  0  0  0  0  0  0  0  0
   12.6240    7.2540   -0.2930 C   0  0  0  0  0  0  0  0  0  0  0  0
   12.7570    8.6100    0.9440 S   0  0  0  0  0  0  0  0  0  0  0  0
   13.1230    8.0630    2.2130 O   0  0  0  0  0  0  0  0  0  0  0  0
   13.7530    9.5440    0.5220 O   0  0  0  0  0  0  0  0  0  0  0  0
   11.2140    9.4250    1.0830 N   0  0  0  0  0  0  0  0  0  0  0  0
   10.4820    9.8500    2.1980 C   0  0  1  0  0  0  0  0  0  0  0  0
   10.7470   10.0810    0.6990 C   0  0  0  0  0  0  0  0  0  0  0  0
    9.5560    9.3520    0.0510 C   0  0  0  0  0  0  0  0  0  0  0  0
    8.5360    9.1950    1.0980 N   0  0  0  0  0  0  0  0  0  0  0  0
    9.0250    9.4670    2.3040 C   0  0  0  0  0  0  0  0  0  0  0  0
    8.3850    9.4140    3.3530 O   0  0  0  0  0  0  0  0  0  0  0  0
    6.9690    9.2490    1.1710 C   0  0  0  0  0  0  0  0  0  0  0  0
    6.3040    9.0870    2.3920 C   0  0  0  0  0  0  0  0  0  0  0  0
    4.9110    8.9470    2.4170 C   0  0  0  0  0  0  0  0  0  0  0  0
    4.1840    8.9690    1.2200 C   0  0  0  0  0  0  0  0  0  0  0  0
    2.6960    8.8060    1.4190 C   0  0  0  0  0  0  0  0  0  0  0  0
    1.8630    9.8140    0.7470 N   0  0  0  0  0  0  0  0  0  0  0  0
    1.7680    9.6320   -0.7090 C   0  0  0  0  0  0  0  0  0  0  0  0
    3.0000   10.1070   -1.5020 C   0  0  0  0  0  0  0  0  0  0  0  0
    4.2170    9.1750   -1.3710 C   0  0  0  0  0  0  0  0  0  0  0  0
    4.8500    9.1300   -0.0010 C   0  0  0  0  0  0  0  0  0  0  0  0
    6.2420    9.2700   -0.0250 C   0  0  0  0  0  0  0  0  0  0  0  0
   12.5330    3.8340   -1.3260 S   0  0  0  0  0  0  0  0  0  0  0  0
   10.0820    3.7920   -3.8930 H   0  0  0  0  0  0  0  0  0  0  0  0
    9.8730    5.9280   -2.3780 H   0  0  0  0  0  0  0  0  0  0  0  0
   10.8920    6.4500    0.5800 H   0  0  0  0  0  0  0  0  0  0  0  0
   13.3540    7.1720   -1.0850 H   0  0  0  0  0  0  0  0  0  0  0  0
   10.7710    9.6250    0.1980 H   0  0  0  0  0  0  0  0  0  0  0  0
   10.8940   10.5610    2.9120 H   0  0  0  0  0  0  0  0  0  0  0  0
   11.6600    9.5550    0.4270 H   0  0  0  0  0  0  0  0  0  0  0  0
   10.6840   11.1440    0.4790 H   0  0  0  0  0  0  0  0  0  0  0  0
    9.8950    8.3550   -0.2230 H   0  0  0  0  0  0  0  0  0  0  0  0
    9.1620    9.9740   -0.7500 H   0  0  0  0  0  0  0  0  0  0  0  0
    6.8640    9.0710    3.3150 H   0  0  0  0  0  0  0  0  0  0  0  0
    4.3970    8.8230    3.3580 H   0  0  0  0  0  0  0  0  0  0  0  0
    2.4010    7.8180    1.0710 H   0  0  0  0  0  0  0  0  0  0  0  0
    2.4790    8.8250    2.4850 H   0  0  0  0  0  0  0  0  0  0  0  0
    0.9350    9.7950    1.1440 H   0  0  0  0  0  0  0  0  0  0  0  0
    1.5970    8.5790   -0.9220 H   0  0  0  0  0  0  0  0  0  0  0  0
    0.8890   10.1590   -1.0730 H   0  0  0  0  0  0  0  0  0  0  0  0
    3.2770   11.1050   -1.1680 H   0  0  0  0  0  0  0  0  0  0  0  0
    2.7340   10.2020   -2.5530 H   0  0  0  0  0  0  0  0  0  0  0  0
    3.9200    8.1670   -1.6530 H   0  0  0  0  0  0  0  0  0  0  0  0
    4.9710    9.4770   -2.0960 H   0  0  0  0  0  0  0  0  0  0  0  0
    6.7560    9.3950   -0.9670 H   0  0  0  0  0  0  0  0  0  0  0  0
  1  2  1  0  0  0  0
  2  3  2  0  0  0  0
  3 30  1  0  0  0  0
  3  4  1  0  0  0  0
  4 31  1  0  0  0  0
  4  5  2  0  0  0  0
  5  6  1  0  0  0  0
  6 32  1  0  0  0  0
  6  7  2  0  0  0  0
  7 33  1  0  0  0  0
  7  8  1  0  0  0  0
  8  9  2  0  0  0  0
  8 10  2  0  0  0  0
  8 11  1  0  0  0  0
 11 34  1  0  0  0  0
 11 12  1  0  0  0  0
 12 35  1  0  0  0  0
 12 13  1  0  0  0  0
 13 36  1  0  0  0  0
 13 37  1  0  0  0  0
 13 14  1  0  0  0  0
 14 38  1  0  0  0  0
 14 39  1  0  0  0  0
 14 15  1  0  0  0  0
 15 16  1  0  0  0  0
 16 12  1  0  0  0  0
 16 17  2  0  0  0  0
 15 18  1  0  0  0  0
 18 19  2  0  0  0  0
 19 40  1  0  0  0  0
 19 20  1  0  0  0  0
 20 41  1  0  0  0  0
 20 21  2  0  0  0  0
 21 22  1  0  0  0  0
 22 42  1  0  0  0  0
 22 43  1  0  0  0  0
 22 23  1  0  0  0  0
 23 44  1  0  0  0  0
 23 24  1  0  0  0  0
 24 45  1  0  0  0  0
 24 46  1  0  0  0  0
 24 25  1  0  0  0  0
 25 47  1  0  0  0  0
 25 48  1  0  0  0  0
 25 26  1  0  0  0  0
 26 49  1  0  0  0  0
 26 50  1  0  0  0  0
 26 27  1  0  0  0  0
 27 21  1  0  0  0  0
 27 28  2  0  0  0  0
 28 18  1  0  0  0  0
 28 51  1  0  0  0  0
  5 29  1  0  0  0  0
 29  2  1  0  0  0  0
M  END
>  <LOGBIO>
9.0000

>  <PRED_LOGBIO>
9.0300

>  <XV_RES>
0.0770

>  <WHL_TMPL>
3

>  <ANCH>
19-20;26-27

$$$$
ROW51
  -MTS-   01071502363D 0   0.00000     0.00000     0

 52 55  0  0  1  0  0  0  0  0999 V2000
   10.2610   14.5980   -0.0530 F   0  0  0  0  0  0  0  0  0  0  0  0
   10.6010   14.3760   -1.3400 C   0  0  0  0  0  0  0  0  0  0  0  0
   10.0440   15.1610   -2.3570 C   0  0  0  0  0  0  0  0  0  0  0  0
   10.3970   14.9300   -3.6920 C   0  0  0  0  0  0  0  0  0  0  0  0
   11.3060   13.9140   -4.0100 C   0  0  0  0  0  0  0  0  0  0  0  0
   11.8620   13.1290   -2.9930 C   0  0  0  0  0  0  0  0  0  0  0  0
   11.5100   13.3600   -1.6580 C   0  0  0  0  0  0  0  0  0  0  0  0
   12.0720   12.5660   -0.6300 N   0  0  0  0  0  0  0  0  0  0  0  0
   11.4660   11.4460   -0.2480 C   0  0  0  0  0  0  0  0  0  0  0  0
   10.4170   11.1000   -0.7880 O   0  0  0  0  0  0  0  0  0  0  0  0
   12.0660   10.5990    0.8490 C   0  0  0  0  0  0  0  0  0  0  0  0
   11.2140    9.4250    1.0830 N   0  0  0  0  0  0  0  0  0  0  0  0
   10.1370    9.4440    0.0830 C   0  0  0  0  0  0  0  0  0  0  0  0
    8.7590    9.4240    0.7700 C   0  0  0  0  0  0  0  0  0  0  0  0
    9.0750   10.0750    2.1300 C   0  0  1  0  0  0  0  0  0  0  0  0
   10.5260    9.6180    2.3680 C   0  0  0  0  0  0  0  0  0  0  0  0
    8.2200    9.4540    3.1510 N   0  0  0  0  0  0  0  0  0  0  0  0
    8.3050    9.8460    4.4190 C   0  0  0  0  0  0  0  0  0  0  0  0
    9.1010   10.7290    4.7370 O   0  0  0  0  0  0  0  0  0  0  0  0
    7.4440    9.2210    5.4470 C   0  0  0  0  0  0  0  0  0  0  0  0
    6.2230    9.6160    5.8330 C   0  0  0  0  0  0  0  0  0  0  0  0
    5.5830    8.8010    6.8890 C   0  0  0  0  0  0  0  0  0  0  0  0
    6.2940    7.7600    7.3420 C   0  0  0  0  0  0  0  0  0  0  0  0
    5.8340    6.6310    8.5550 Cl  0  0  0  0  0  0  0  0  0  0  0  0
    7.8090    7.7920    6.4260 S   0  0  0  0  0  0  0  0  0  0  0  0
    9.8340   15.7230   -4.7190 N   0  0  0  0  0  0  0  0  0  0  0  0
   10.0410   17.0780   -4.7060 C   0  0  0  0  0  0  0  0  0  0  0  0
    9.5400   17.8930   -5.6440 C   0  0  0  0  0  0  0  0  0  0  0  0
    8.7350   17.2920   -6.7310 C   0  0  0  0  0  0  0  0  0  0  0  0
    8.5310   15.9680   -6.7480 C   0  0  0  0  0  0  0  0  0  0  0  0
    9.1190   15.1360   -5.6740 C   0  0  0  0  0  0  0  0  0  0  0  0
    8.9470   13.9180   -5.6650 O   0  0  0  0  0  0  0  0  0  0  0  0
    9.3430   15.9440   -2.1110 H   0  0  0  0  0  0  0  0  0  0  0  0
   11.5780   13.7360   -5.0400 H   0  0  0  0  0  0  0  0  0  0  0  0
   12.5640   12.3450   -3.2390 H   0  0  0  0  0  0  0  0  0  0  0  0
   12.9340   12.8510   -0.1870 H   0  0  0  0  0  0  0  0  0  0  0  0
   13.0610   10.2720    0.5510 H   0  0  0  0  0  0  0  0  0  0  0  0
   12.1360   11.1850    1.7620 H   0  0  0  0  0  0  0  0  0  0  0  0
   10.2170    8.5140   -0.4760 H   0  0  0  0  0  0  0  0  0  0  0  0
   10.2110   10.3600   -0.5000 H   0  0  0  0  0  0  0  0  0  0  0  0
    8.4760    8.3880    0.9430 H   0  0  0  0  0  0  0  0  0  0  0  0
    8.0690   10.0580    0.2170 H   0  0  0  0  0  0  0  0  0  0  0  0
    8.9860   11.1590    2.0960 H   0  0  0  0  0  0  0  0  0  0  0  0
   11.0320   10.4390    2.8720 H   0  0  0  0  0  0  0  0  0  0  0  0
   10.4990    8.6710    2.9020 H   0  0  0  0  0  0  0  0  0  0  0  0
    7.5660    8.7290    2.8900 H   0  0  0  0  0  0  0  0  0  0  0  0
    5.7360   10.4770    5.3990 H   0  0  0  0  0  0  0  0  0  0  0  0
    4.6000    9.0320    7.2730 H   0  0  0  0  0  0  0  0  0  0  0  0
   10.6300   17.5050   -3.9080 H   0  0  0  0  0  0  0  0  0  0  0  0
    9.7190   18.9580   -5.6080 H   0  0  0  0  0  0  0  0  0  0  0  0
    8.3150   17.9170   -7.5060 H   0  0  0  0  0  0  0  0  0  0  0  0
    7.9460   15.5140   -7.5340 H   0  0  0  0  0  0  0  0  0  0  0  0
  1  2  1  0  0  0  0
  2  3  2  0  0  0  0
  3 33  1  0  0  0  0
  3  4  1  0  0  0  0
  4  5  2  0  0  0  0
  5 34  1  0  0  0  0
  5  6  1  0  0  0  0
  6 35  1  0  0  0  0
  6  7  2  0  0  0  0
  7  2  1  0  0  0  0
  7  8  1  0  0  0  0
  8 36  1  0  0  0  0
  8  9  1  0  0  0  0
  9 10  2  0  0  0  0
  9 11  1  0  0  0  0
 11 37  1  0  0  0  0
 11 38  1  0  0  0  0
 11 12  1  0  0  0  0
 12 13  1  0  0  0  0
 13 39  1  0  0  0  0
 13 40  1  0  0  0  0
 13 14  1  0  0  0  0
 14 41  1  0  0  0  0
 14 42  1  0  0  0  0
 14 15  1  0  0  0  0
 15 43  1  0  0  0  0
 15 16  1  0  0  0  0
 16 12  1  0  0  0  0
 16 44  1  0  0  0  0
 16 45  1  0  0  0  0
 15 17  1  0  0  0  0
 17 46  1  0  0  0  0
 17 18  1  0  0  0  0
 18 19  2  0  0  0  0
 18 20  1  0  0  0  0
 20 21  2  0  0  0  0
 21 47  1  0  0  0  0
 21 22  1  0  0  0  0
 22 48  1  0  0  0  0
 22 23  2  0  0  0  0
 23 24  1  0  0  0  0
 23 25  1  0  0  0  0
 25 20  1  0  0  0  0
  4 26  1  0  0  0  0
 26 27  1  0  0  0  0
 27 49  1  0  0  0  0
 27 28  2  0  0  0  0
 28 50  1  0  0  0  0
 28 29  1  0  0  0  0
 29 51  1  0  0  0  0
 29 30  2  0  0  0  0
 30 52  1  0  0  0  0
 30 31  1  0  0  0  0
 31 26  1  0  0  0  0
 31 32  2  0  0  0  0
M  END
>  <LOGBIO>
5.9000

>  <PRED_LOGBIO>
6.9200

>  <XV_RES>
-2.0490

>  <WHL_TMPL>
3

>  <ANCH>
21-24;27-18

$$$$
ROW52
  -MTS-   01071502363D 0   0.00000     0.00000     0

 52 55  0  0  1  0  0  0  0  0999 V2000
   -7.1890    1.1530   -3.6040 N   0  0  0  0  0  0  0  0  0  0  0  0
   -6.3590    1.2150   -2.5160 C   0  0  0  0  0  0  0  0  0  0  0  0
   -5.2090    0.5650   -2.5250 N   0  0  0  0  0  0  0  0  0  0  0  0
   -6.7500    2.0090   -1.3300 C   0  0  0  0  0  0  0  0  0  0  0  0
   -8.0700    1.9680   -0.8660 C   0  0  0  0  0  0  0  0  0  0  0  0
   -8.4410    2.7200    0.2560 C   0  0  0  0  0  0  0  0  0  0  0  0
   -7.4920    3.5110    0.9130 C   0  0  0  0  0  0  0  0  0  0  0  0
   -6.1720    3.5520    0.4490 C   0  0  0  0  0  0  0  0  0  0  0  0
   -5.1480    4.4060    1.1570 C   0  0  0  0  0  0  0  0  0  0  0  0
   -5.1370    5.7510    0.5650 N   0  0  0  0  0  0  0  0  0  0  0  0
   -4.2010    6.1850   -0.4830 C   0  0  0  0  0  0  0  0  0  0  0  0
   -4.7340    7.5240   -1.0250 C   0  0  0  0  0  0  0  0  0  0  0  0
   -5.6800    7.9700    0.1050 C   0  0  2  0  0  0  0  0  0  0  0  0
   -6.9410    8.4010   -0.5170 N   0  0  0  0  0  0  0  0  0  0  0  0
   -8.4040    8.4830    0.4390 S   0  0  0  0  0  0  0  0  0  0  0  0
   -8.2180    9.4040    1.5170 O   0  0  0  0  0  0  0  0  0  0  0  0
   -8.7040    7.1880    0.9640 O   0  0  0  0  0  0  0  0  0  0  0  0
   -9.7970    9.0530   -0.6200 C   0  0  0  0  0  0  0  0  0  0  0  0
  -10.6330    8.2920   -1.3400 C   0  0  0  0  0  0  0  0  0  0  0  0
  -11.6710    9.0170   -2.1060 C   0  0  0  0  0  0  0  0  0  0  0  0
  -11.6590   10.3520   -1.9950 C   0  0  0  0  0  0  0  0  0  0  0  0
  -10.3150   10.7210   -0.9040 S   0  0  0  0  0  0  0  0  0  0  0  0
  -12.5750   11.3140   -2.6470 C   0  0  0  0  0  0  0  0  0  0  0  0
  -13.9530   11.2580   -2.4070 C   0  0  0  0  0  0  0  0  0  0  0  0
  -14.8000   12.1790   -3.0350 C   0  0  0  0  0  0  0  0  0  0  0  0
  -14.2890   13.1050   -3.8580 N   0  0  0  0  0  0  0  0  0  0  0  0
  -12.9760   13.1890   -4.1110 C   0  0  0  0  0  0  0  0  0  0  0  0
  -12.0770   12.2950   -3.5130 C   0  0  0  0  0  0  0  0  0  0  0  0
   -5.9720    6.7270    0.9110 C   0  0  0  0  0  0  0  0  0  0  0  0
   -6.8540    6.6300    1.7630 O   0  0  0  0  0  0  0  0  0  0  0  0
   -5.8010    2.8010   -0.6730 C   0  0  0  0  0  0  0  0  0  0  0  0
   -8.1570    1.4290   -3.5170 H   0  0  0  0  0  0  0  0  0  0  0  0
   -6.8330    0.8310   -4.4930 H   0  0  0  0  0  0  0  0  0  0  0  0
   -4.6090    0.6100   -1.7390 H   0  0  0  0  0  0  0  0  0  0  0  0
   -8.8020    1.3570   -1.3730 H   0  0  0  0  0  0  0  0  0  0  0  0
   -9.4600    2.6890    0.6140 H   0  0  0  0  0  0  0  0  0  0  0  0
   -7.7780    4.0900    1.7790 H   0  0  0  0  0  0  0  0  0  0  0  0
   -4.1750    3.9650    0.9520 H   0  0  0  0  0  0  0  0  0  0  0  0
   -5.4280    4.4820    2.2060 H   0  0  0  0  0  0  0  0  0  0  0  0
   -4.2610    5.4600   -1.2920 H   0  0  0  0  0  0  0  0  0  0  0  0
   -3.2190    6.3530   -0.0460 H   0  0  0  0  0  0  0  0  0  0  0  0
   -5.3300    7.3220   -1.9120 H   0  0  0  0  0  0  0  0  0  0  0  0
   -3.9130    8.2320   -1.1100 H   0  0  0  0  0  0  0  0  0  0  0  0
   -5.2300    8.7500    0.7140 H   0  0  0  0  0  0  0  0  0  0  0  0
   -6.9620    8.6500   -1.4960 H   0  0  0  0  0  0  0  0  0  0  0  0
  -10.5540    7.2150   -1.3590 H   0  0  0  0  0  0  0  0  0  0  0  0
  -12.3960    8.5000   -2.7180 H   0  0  0  0  0  0  0  0  0  0  0  0
  -14.3600   10.5090   -1.7430 H   0  0  0  0  0  0  0  0  0  0  0  0
  -15.8640   12.1430   -2.8570 H   0  0  0  0  0  0  0  0  0  0  0  0
  -12.6070   13.9510   -4.7810 H   0  0  0  0  0  0  0  0  0  0  0  0
  -11.0180   12.3620   -3.7160 H   0  0  0  0  0  0  0  0  0  0  0  0
   -4.7830    2.8330   -1.0320 H   0  0  0  0  0  0  0  0  0  0  0  0
  1 32  1  0  0  0  0
  1 33  1  0  0  0  0
  1  2  1  0  0  0  0
  2  3  2  0  0  0  0
  3 34  1  0  0  0  0
  2  4  1  0  0  0  0
  4  5  2  0  0  0  0
  5 35  1  0  0  0  0
  5  6  1  0  0  0  0
  6 36  1  0  0  0  0
  6  7  2  0  0  0  0
  7 37  1  0  0  0  0
  7  8  1  0  0  0  0
  8  9  1  0  0  0  0
  9 38  1  0  0  0  0
  9 39  1  0  0  0  0
  9 10  1  0  0  0  0
 10 11  1  0  0  0  0
 11 40  1  0  0  0  0
 11 41  1  0  0  0  0
 11 12  1  0  0  0  0
 12 42  1  0  0  0  0
 12 43  1  0  0  0  0
 12 13  1  0  0  0  0
 13 44  1  0  0  0  0
 13 14  1  0  0  0  0
 14 45  1  0  0  0  0
 14 15  1  0  0  0  0
 15 16  2  0  0  0  0
 15 17  2  0  0  0  0
 15 18  1  0  0  0  0
 18 19  2  0  0  0  0
 19 46  1  0  0  0  0
 19 20  1  0  0  0  0
 20 47  1  0  0  0  0
 20 21  2  0  0  0  0
 21 22  1  0  0  0  0
 22 18  1  0  0  0  0
 21 23  1  0  0  0  0
 23 24  2  0  0  0  0
 24 48  1  0  0  0  0
 24 25  1  0  0  0  0
 25 49  1  0  0  0  0
 25 26  2  0  0  0  0
 26 27  1  0  0  0  0
 27 50  1  0  0  0  0
 27 28  2  0  0  0  0
 28 23  1  0  0  0  0
 28 51  1  0  0  0  0
 13 29  1  0  0  0  0
 29 10  1  0  0  0  0
 29 30  2  0  0  0  0
  8 31  2  0  0  0  0
 31  4  1  0  0  0  0
 31 52  1  0  0  0  0
M  END
>  <LOGBIO>
7.2600

>  <PRED_LOGBIO>
7.6500

>  <XV_RES>
-0.4460

>  <WHL_TMPL>
1

>  <ANCH>
17-18;18-15

$$$$
ROW53
  -MTS-   01071502363D 0   0.00000     0.00000     0

 56 60  0  0  0  0  0  0  0  0999 V2000
   -2.4910   -4.4710    3.5210 C   0  0  0  0  0  0  0  0  0  0  0  0
   -2.0250   -5.8030    2.9820 C   0  0  0  0  0  0  0  0  0  0  0  0
   -0.8710   -6.0270    2.0840 C   0  0  0  0  0  0  0  0  0  0  0  0
   -0.8010   -7.3440    1.8450 C   0  0  0  0  0  0  0  0  0  0  0  0
    0.2110   -8.0050    0.9920 C   0  0  0  0  0  0  0  0  0  0  0  0
    1.0930   -8.6920    1.5040 O   0  0  0  0  0  0  0  0  0  0  0  0
    0.1660   -7.8570   -0.3290 N   0  0  0  0  0  0  0  0  0  0  0  0
    1.1040   -8.5280   -1.1490 C   0  0  0  0  0  0  0  0  0  0  0  0
    2.4390   -8.1050   -1.1680 C   0  0  0  0  0  0  0  0  0  0  0  0
    3.3520   -8.7820   -1.9860 C   0  0  0  0  0  0  0  0  0  0  0  0
    2.9100   -9.8610   -2.7600 C   0  0  0  0  0  0  0  0  0  0  0  0
    1.5610  -10.2310   -2.6920 C   0  0  0  0  0  0  0  0  0  0  0  0
    0.7100   -9.5650   -1.9010 N   0  0  0  0  0  0  0  0  0  0  0  0
    3.8500  -10.5970   -3.6340 C   0  0  0  0  0  0  0  0  0  0  0  0
    5.1970  -10.2180   -3.6890 C   0  0  0  0  0  0  0  0  0  0  0  0
    6.0870  -10.9150   -4.5160 C   0  0  0  0  0  0  0  0  0  0  0  0
    5.6300  -11.9900   -5.2870 C   0  0  0  0  0  0  0  0  0  0  0  0
    4.2830  -12.3690   -5.2320 C   0  0  0  0  0  0  0  0  0  0  0  0
    3.3940  -11.6720   -4.4050 C   0  0  0  0  0  0  0  0  0  0  0  0
    1.6240  -12.1700   -4.3330 S   0  0  0  0  0  0  0  0  0  0  0  0
    1.0970  -11.8690   -3.0380 O   0  0  0  0  0  0  0  0  0  0  0  0
    1.5130  -13.5750   -4.5770 O   0  0  0  0  0  0  0  0  0  0  0  0
    0.7210  -11.2940   -5.5490 N   0  0  0  0  0  0  0  0  0  0  0  0
   -1.8120   -7.9830    2.5130 N   0  0  0  0  0  0  0  0  0  0  0  0
   -2.5750   -6.9780    3.2280 N   0  0  0  0  0  0  0  0  0  0  0  0
   -2.0670   -9.3750    2.5070 C   0  0  0  0  0  0  0  0  0  0  0  0
   -2.0410  -10.0970    3.7060 C   0  0  0  0  0  0  0  0  0  0  0  0
   -2.2930  -11.4740    3.6990 C   0  0  0  0  0  0  0  0  0  0  0  0
   -2.5710  -12.1290    2.4940 C   0  0  0  0  0  0  0  0  0  0  0  0
   -2.8230  -13.5060    2.4870 C   0  0  0  0  0  0  0  0  0  0  0  0
   -3.1010  -14.1620    1.2820 C   0  0  0  0  0  0  0  0  0  0  0  0
   -3.4140  -15.8730    1.2740 Cl  0  0  0  0  0  0  0  0  0  0  0  0
   -3.1270  -13.4400    0.0820 C   0  0  0  0  0  0  0  0  0  0  0  0
   -2.8750  -12.0620    0.0890 C   0  0  0  0  0  0  0  0  0  0  0  0
   -2.5970  -11.4070    1.2950 C   0  0  0  0  0  0  0  0  0  0  0  0
   -2.3450  -10.0300    1.3010 C   0  0  0  0  0  0  0  0  0  0  0  0
   -2.9560   -4.6160    4.4940 H   0  0  0  0  0  0  0  0  0  0  0  0
   -3.2140   -4.0360    2.8350 H   0  0  0  0  0  0  0  0  0  0  0  0
   -1.6390   -3.8030    3.6210 H   0  0  0  0  0  0  0  0  0  0  0  0
   -0.2070   -5.2700    1.6940 H   0  0  0  0  0  0  0  0  0  0  0  0
   -0.5380   -7.2650   -0.7470 H   0  0  0  0  0  0  0  0  0  0  0  0
    2.7590   -7.2700   -0.5620 H   0  0  0  0  0  0  0  0  0  0  0  0
    4.3870   -8.4750   -2.0190 H   0  0  0  0  0  0  0  0  0  0  0  0
    1.2040  -11.0610   -3.2830 H   0  0  0  0  0  0  0  0  0  0  0  0
    5.5500   -9.3890   -3.0940 H   0  0  0  0  0  0  0  0  0  0  0  0
    7.1260  -10.6230   -4.5590 H   0  0  0  0  0  0  0  0  0  0  0  0
    6.3160  -12.5270   -5.9250 H   0  0  0  0  0  0  0  0  0  0  0  0
    3.9310  -13.1980   -5.8270 H   0  0  0  0  0  0  0  0  0  0  0  0
    1.1930  -10.6350   -6.1510 H   0  0  0  0  0  0  0  0  0  0  0  0
   -0.2730  -11.4470   -5.6480 H   0  0  0  0  0  0  0  0  0  0  0  0
   -1.8270   -9.5920    4.6360 H   0  0  0  0  0  0  0  0  0  0  0  0
   -2.2740  -12.0310    4.6240 H   0  0  0  0  0  0  0  0  0  0  0  0
   -2.8030  -14.0630    3.4120 H   0  0  0  0  0  0  0  0  0  0  0  0
   -3.3410  -13.9450   -0.8480 H   0  0  0  0  0  0  0  0  0  0  0  0
   -2.8950  -11.5050   -0.8360 H   0  0  0  0  0  0  0  0  0  0  0  0
   -2.3650   -9.4730    0.3760 H   0  0  0  0  0  0  0  0  0  0  0  0
  1 37  1  0  0  0  0
  1 38  1  0  0  0  0
  1 39  1  0  0  0  0
  1  2  1  0  0  0  0
  2  3  1  0  0  0  0
  3 40  1  0  0  0  0
  3  4  2  0  0  0  0
  4  5  1  0  0  0  0
  5  6  2  0  0  0  0
  5  7  1  0  0  0  0
  7 41  1  0  0  0  0
  7  8  1  0  0  0  0
  8  9  2  0  0  0  0
  9 42  1  0  0  0  0
  9 10  1  0  0  0  0
 10 43  1  0  0  0  0
 10 11  2  0  0  0  0
 11 12  1  0  0  0  0
 12 44  1  0  0  0  0
 12 13  2  0  0  0  0
 13  8  1  0  0  0  0
 11 14  1  0  0  0  0
 14 15  2  0  0  0  0
 15 45  1  0  0  0  0
 15 16  1  0  0  0  0
 16 46  1  0  0  0  0
 16 17  2  0  0  0  0
 17 47  1  0  0  0  0
 17 18  1  0  0  0  0
 18 48  1  0  0  0  0
 18 19  2  0  0  0  0
 19 14  1  0  0  0  0
 19 20  1  0  0  0  0
 20 21  2  0  0  0  0
 20 22  2  0  0  0  0
 20 23  1  0  0  0  0
 23 49  1  0  0  0  0
 23 50  1  0  0  0  0
  4 24  1  0  0  0  0
 24 25  1  0  0  0  0
 25  2  2  0  0  0  0
 24 26  1  0  0  0  0
 26 27  2  0  0  0  0
 27 51  1  0  0  0  0
 27 28  1  0  0  0  0
 28 52  1  0  0  0  0
 28 29  2  0  0  0  0
 29 30  1  0  0  0  0
 30 53  1  0  0  0  0
 30 31  2  0  0  0  0
 31 32  1  0  0  0  0
 31 33  1  0  0  0  0
 33 54  1  0  0  0  0
 33 34  2  0  0  0  0
 34 55  1  0  0  0  0
 34 35  1  0  0  0  0
 35 29  1  0  0  0  0
 35 36  2  0  0  0  0
 36 26  1  0  0  0  0
 36 56  1  0  0  0  0
M  END
>  <LOGBIO>
8.7200

>  <PRED_LOGBIO>
9.3100

>  <XV_RES>
-0.5790

>  <WHL_TMPL>
2

>  <ANCH>
13-14;9-10

$$$$
ROW54
  -MTS-   01071502363D 0   0.00000     0.00000     0

 51 54  0  0  0  0  0  0  0  0999 V2000
   -2.4910   -4.4710    3.5210 C   0  0  0  0  0  0  0  0  0  0  0  0
   -2.0250   -5.8030    2.9820 C   0  0  0  0  0  0  0  0  0  0  0  0
   -0.8710   -6.0270    2.0840 C   0  0  0  0  0  0  0  0  0  0  0  0
   -0.8010   -7.3440    1.8450 C   0  0  0  0  0  0  0  0  0  0  0  0
    0.2110   -8.0050    0.9920 C   0  0  0  0  0  0  0  0  0  0  0  0
    1.0930   -8.6920    1.5040 O   0  0  0  0  0  0  0  0  0  0  0  0
    0.1660   -7.8570   -0.3290 N   0  0  0  0  0  0  0  0  0  0  0  0
    1.1040   -8.5280   -1.1490 C   0  0  0  0  0  0  0  0  0  0  0  0
    0.6960   -9.6110   -1.9370 C   0  0  0  0  0  0  0  0  0  0  0  0
    1.6240  -10.2750   -2.7480 C   0  0  0  0  0  0  0  0  0  0  0  0
    2.9600   -9.8550   -2.7710 C   0  0  0  0  0  0  0  0  0  0  0  0
    3.3670   -8.7720   -1.9840 C   0  0  0  0  0  0  0  0  0  0  0  0
    2.4390   -8.1090   -1.1720 C   0  0  0  0  0  0  0  0  0  0  0  0
    3.9410  -10.5570   -3.6290 C   0  0  0  0  0  0  0  0  0  0  0  0
    4.1890  -11.9220   -3.4370 C   0  0  0  0  0  0  0  0  0  0  0  0
    5.1170  -12.5850   -4.2480 C   0  0  0  0  0  0  0  0  0  0  0  0
    5.7970  -11.8850   -5.2520 C   0  0  0  0  0  0  0  0  0  0  0  0
    5.5490  -10.5210   -5.4440 C   0  0  0  0  0  0  0  0  0  0  0  0
    4.6210   -9.8570   -4.6330 C   0  0  0  0  0  0  0  0  0  0  0  0
    4.2940   -8.0640   -4.8850 S   0  0  0  0  0  0  0  0  0  0  0  0
    4.4940   -7.7320   -6.2620 O   0  0  0  0  0  0  0  0  0  0  0  0
    2.9450   -7.7680   -4.5140 O   0  0  0  0  0  0  0  0  0  0  0  0
    5.3910   -7.1260   -3.8950 N   0  0  0  0  0  0  0  0  0  0  0  0
   -1.8120   -7.9830    2.5130 N   0  0  0  0  0  0  0  0  0  0  0  0
   -2.5750   -6.9780    3.2280 N   0  0  0  0  0  0  0  0  0  0  0  0
   -2.0670   -9.3750    2.5070 C   0  0  0  0  0  0  0  0  0  0  0  0
   -2.3450  -10.0300    1.3010 C   0  0  0  0  0  0  0  0  0  0  0  0
   -2.5970  -11.4070    1.2950 C   0  0  0  0  0  0  0  0  0  0  0  0
   -2.5710  -12.1290    2.4940 C   0  0  0  0  0  0  0  0  0  0  0  0
   -2.2930  -11.4740    3.6990 C   0  0  0  0  0  0  0  0  0  0  0  0
   -2.0410  -10.0970    3.7060 C   0  0  0  0  0  0  0  0  0  0  0  0
   -2.9560   -4.6160    4.4940 H   0  0  0  0  0  0  0  0  0  0  0  0
   -3.2140   -4.0360    2.8350 H   0  0  0  0  0  0  0  0  0  0  0  0
   -1.6390   -3.8030    3.6210 H   0  0  0  0  0  0  0  0  0  0  0  0
   -0.2070   -5.2700    1.6940 H   0  0  0  0  0  0  0  0  0  0  0  0
   -0.5380   -7.2650   -0.7470 H   0  0  0  0  0  0  0  0  0  0  0  0
   -0.3340   -9.9350   -1.9190 H   0  0  0  0  0  0  0  0  0  0  0  0
    1.3100  -11.1100   -3.3560 H   0  0  0  0  0  0  0  0  0  0  0  0
    4.3980   -8.4490   -2.0020 H   0  0  0  0  0  0  0  0  0  0  0  0
    2.7540   -7.2730   -0.5650 H   0  0  0  0  0  0  0  0  0  0  0  0
    3.6650  -12.4620   -2.6630 H   0  0  0  0  0  0  0  0  0  0  0  0
    5.3090  -13.6380   -4.1000 H   0  0  0  0  0  0  0  0  0  0  0  0
    6.5130  -12.3970   -5.8770 H   0  0  0  0  0  0  0  0  0  0  0  0
    6.0730   -9.9800   -6.2180 H   0  0  0  0  0  0  0  0  0  0  0  0
    6.0660   -7.5940   -3.3070 H   0  0  0  0  0  0  0  0  0  0  0  0
    5.3490   -6.1170   -3.9120 H   0  0  0  0  0  0  0  0  0  0  0  0
   -2.3650   -9.4730    0.3760 H   0  0  0  0  0  0  0  0  0  0  0  0
   -2.8110  -11.9130    0.3640 H   0  0  0  0  0  0  0  0  0  0  0  0
   -2.7660  -13.1920    2.4890 H   0  0  0  0  0  0  0  0  0  0  0  0
   -2.2740  -12.0310    4.6240 H   0  0  0  0  0  0  0  0  0  0  0  0
   -1.8270   -9.5920    4.6360 H   0  0  0  0  0  0  0  0  0  0  0  0
  1 32  1  0  0  0  0
  1 33  1  0  0  0  0
  1 34  1  0  0  0  0
  1  2  1  0  0  0  0
  2  3  1  0  0  0  0
  3 35  1  0  0  0  0
  3  4  2  0  0  0  0
  4  5  1  0  0  0  0
  5  6  2  0  0  0  0
  5  7  1  0  0  0  0
  7 36  1  0  0  0  0
  7  8  1  0  0  0  0
  8  9  2  0  0  0  0
  9 37  1  0  0  0  0
  9 10  1  0  0  0  0
 10 38  1  0  0  0  0
 10 11  2  0  0  0  0
 11 12  1  0  0  0  0
 12 39  1  0  0  0  0
 12 13  2  0  0  0  0
 13  8  1  0  0  0  0
 13 40  1  0  0  0  0
 11 14  1  0  0  0  0
 14 15  2  0  0  0  0
 15 41  1  0  0  0  0
 15 16  1  0  0  0  0
 16 42  1  0  0  0  0
 16 17  2  0  0  0  0
 17 43  1  0  0  0  0
 17 18  1  0  0  0  0
 18 44  1  0  0  0  0
 18 19  2  0  0  0  0
 19 14  1  0  0  0  0
 19 20  1  0  0  0  0
 20 21  2  0  0  0  0
 20 22  2  0  0  0  0
 20 23  1  0  0  0  0
 23 45  1  0  0  0  0
 23 46  1  0  0  0  0
  4 24  1  0  0  0  0
 24 25  1  0  0  0  0
 25  2  2  0  0  0  0
 24 26  1  0  0  0  0
 26 27  2  0  0  0  0
 27 47  1  0  0  0  0
 27 28  1  0  0  0  0
 28 48  1  0  0  0  0
 28 29  2  0  0  0  0
 29 49  1  0  0  0  0
 29 30  1  0  0  0  0
 30 50  1  0  0  0  0
 30 31  2  0  0  0  0
 31 26  1  0  0  0  0
 31 51  1  0  0  0  0
M  END
>  <LOGBIO>
6.7000

>  <PRED_LOGBIO>
7.0200

>  <XV_RES>
-0.3900

>  <WHL_TMPL>
2

>  <ANCH>
13-14;9-10

$$$$
ROW55
  -MTS-   01071502363D 0   0.00000     0.00000     0

 53 56  0  0  1  0  0  0  0  0999 V2000
    6.1770   -2.1790   -0.0490 Cl  0  0  0  0  0  0  0  0  0  0  0  0
    4.6670   -2.8180    0.5330 C   0  0  0  0  0  0  0  0  0  0  0  0
    4.4500   -2.9560    1.9090 C   0  0  0  0  0  0  0  0  0  0  0  0
    3.2350   -3.4700    2.3770 C   0  0  0  0  0  0  0  0  0  0  0  0
    2.2370   -3.8450    1.4700 C   0  0  0  0  0  0  0  0  0  0  0  0
    1.2800   -4.7530    2.0700 C   0  0  0  0  0  0  0  0  0  0  0  0
    1.3520   -4.9680    3.2790 O   0  0  0  0  0  0  0  0  0  0  0  0
    0.2280   -5.1840    1.3800 N   0  0  0  0  0  0  0  0  0  0  0  0
   -0.8100   -5.9850    2.0440 C   0  0  2  0  0  0  0  0  0  0  0  0
   -0.5560   -6.1170    3.5570 C   0  0  0  0  0  0  0  0  0  0  0  0
   -1.9210   -6.2760    4.2520 C   0  0  0  0  0  0  0  0  0  0  0  0
   -2.9520   -5.9330    3.1610 C   0  0  0  0  0  0  0  0  0  0  0  0
   -2.1920   -5.3090    1.9760 C   0  0  2  0  0  0  0  0  0  0  0  0
   -2.8660   -5.5640    0.6940 N   0  0  0  0  0  0  0  0  0  0  0  0
   -3.6560   -6.6250    0.5590 C   0  0  0  0  0  0  0  0  0  0  0  0
   -3.8230   -7.3930    1.5050 O   0  0  0  0  0  0  0  0  0  0  0  0
   -4.3350   -6.8830   -0.7310 C   0  0  0  0  0  0  0  0  0  0  0  0
   -5.6040   -6.3450   -0.9730 C   0  0  0  0  0  0  0  0  0  0  0  0
   -6.2470   -6.5880   -2.1930 C   0  0  0  0  0  0  0  0  0  0  0  0
   -5.6190   -7.3690   -3.1710 C   0  0  0  0  0  0  0  0  0  0  0  0
   -4.3490   -7.9070   -2.9290 C   0  0  0  0  0  0  0  0  0  0  0  0
   -3.7070   -7.6630   -1.7090 C   0  0  0  0  0  0  0  0  0  0  0  0
   -6.2680   -7.6150   -4.4040 N   0  0  0  0  0  0  0  0  0  0  0  0
   -5.6700   -7.2050   -5.5670 C   0  0  0  0  0  0  0  0  0  0  0  0
   -6.2230   -7.4020   -6.7720 C   0  0  0  0  0  0  0  0  0  0  0  0
   -7.5310   -8.0910   -6.8320 C   0  0  0  0  0  0  0  0  0  0  0  0
   -8.1200   -8.4930   -5.6970 C   0  0  0  0  0  0  0  0  0  0  0  0
   -7.4430   -8.2370   -4.4060 C   0  0  0  0  0  0  0  0  0  0  0  0
   -7.9600   -8.5950   -3.3490 O   0  0  0  0  0  0  0  0  0  0  0  0
    2.4540   -3.7070    0.0940 C   0  0  0  0  0  0  0  0  0  0  0  0
    1.2140   -4.1730   -1.0340 Cl  0  0  0  0  0  0  0  0  0  0  0  0
    3.6690   -3.1930   -0.3750 C   0  0  0  0  0  0  0  0  0  0  0  0
    5.2190   -2.6670    2.6090 H   0  0  0  0  0  0  0  0  0  0  0  0
    3.0670   -3.5770    3.4390 H   0  0  0  0  0  0  0  0  0  0  0  0
    0.1420   -4.9610    0.3990 H   0  0  0  0  0  0  0  0  0  0  0  0
   -0.8050   -6.9520    1.5450 H   0  0  0  0  0  0  0  0  0  0  0  0
   -0.0660   -5.2170    3.9220 H   0  0  0  0  0  0  0  0  0  0  0  0
    0.0520   -7.0000    3.7460 H   0  0  0  0  0  0  0  0  0  0  0  0
   -2.0600   -7.2910    4.6180 H   0  0  0  0  0  0  0  0  0  0  0  0
   -2.0100   -5.6010    5.1010 H   0  0  0  0  0  0  0  0  0  0  0  0
   -3.4490   -6.8440    2.8340 H   0  0  0  0  0  0  0  0  0  0  0  0
   -3.6670   -5.2130    3.5520 H   0  0  0  0  0  0  0  0  0  0  0  0
   -2.1200   -4.2270    2.0630 H   0  0  0  0  0  0  0  0  0  0  0  0
   -2.7290   -4.9340   -0.0830 H   0  0  0  0  0  0  0  0  0  0  0  0
   -6.0890   -5.7420   -0.2190 H   0  0  0  0  0  0  0  0  0  0  0  0
   -7.2260   -6.1730   -2.3800 H   0  0  0  0  0  0  0  0  0  0  0  0
   -3.8650   -8.5090   -3.6840 H   0  0  0  0  0  0  0  0  0  0  0  0
   -2.7280   -8.0780   -1.5220 H   0  0  0  0  0  0  0  0  0  0  0  0
   -4.7150   -6.7040   -5.5100 H   0  0  0  0  0  0  0  0  0  0  0  0
   -5.7280   -7.0690   -7.6720 H   0  0  0  0  0  0  0  0  0  0  0  0
   -8.0090   -8.2680   -7.7840 H   0  0  0  0  0  0  0  0  0  0  0  0
   -9.0740   -8.9970   -5.7240 H   0  0  0  0  0  0  0  0  0  0  0  0
    3.8370   -3.0860   -1.4360 H   0  0  0  0  0  0  0  0  0  0  0  0
  1  2  1  0  0  0  0
  2  3  2  0  0  0  0
  3 33  1  0  0  0  0
  3  4  1  0  0  0  0
  4 34  1  0  0  0  0
  4  5  2  0  0  0  0
  5  6  1  0  0  0  0
  6  7  2  0  0  0  0
  6  8  1  0  0  0  0
  8 35  1  0  0  0  0
  8  9  1  0  0  0  0
  9 36  1  0  0  0  0
  9 10  1  0  0  0  0
 10 37  1  0  0  0  0
 10 38  1  0  0  0  0
 10 11  1  0  0  0  0
 11 39  1  0  0  0  0
 11 40  1  0  0  0  0
 11 12  1  0  0  0  0
 12 41  1  0  0  0  0
 12 42  1  0  0  0  0
 12 13  1  0  0  0  0
 13  9  1  0  0  0  0
 13 43  1  0  0  0  0
 13 14  1  0  0  0  0
 14 44  1  0  0  0  0
 14 15  1  0  0  0  0
 15 16  2  0  0  0  0
 15 17  1  0  0  0  0
 17 18  2  0  0  0  0
 18 45  1  0  0  0  0
 18 19  1  0  0  0  0
 19 46  1  0  0  0  0
 19 20  2  0  0  0  0
 20 21  1  0  0  0  0
 21 47  1  0  0  0  0
 21 22  2  0  0  0  0
 22 17  1  0  0  0  0
 22 48  1  0  0  0  0
 20 23  1  0  0  0  0
 23 24  1  0  0  0  0
 24 49  1  0  0  0  0
 24 25  2  0  0  0  0
 25 50  1  0  0  0  0
 25 26  1  0  0  0  0
 26 51  1  0  0  0  0
 26 27  2  0  0  0  0
 27 52  1  0  0  0  0
 27 28  1  0  0  0  0
 28 23  1  0  0  0  0
 28 29  2  0  0  0  0
  5 30  1  0  0  0  0
 30 31  1  0  0  0  0
 30 32  2  0  0  0  0
 32  2  1  0  0  0  0
 32 53  1  0  0  0  0
M  END
>  <LOGBIO>
6.4400

>  <PRED_LOGBIO>
6.6200

>  <XV_RES>
-0.3230

>  <WHL_TMPL>
2

>  <ANCH>
38-39;50-51

$$$$
ROW56
  -MTS-   01071502363D 0   0.00000     0.00000     0

 57 60  0  0  1  0  0  0  0  0999 V2000
    1.6700    5.1250    1.5130 C   0  0  0  0  0  0  0  0  0  0  0  0
    2.9160    5.5380    0.8530 N   0  0  0  0  0  0  0  0  0  0  0  0
    3.4790    4.3990    0.1130 C   0  0  0  0  0  0  0  0  0  0  0  0
    2.6350    6.6380   -0.0800 C   0  0  0  0  0  0  0  0  0  0  0  0
    2.0570    7.8080    0.6800 C   0  0  0  0  0  0  0  0  0  0  0  0
    0.7740    8.0180    0.9100 N   0  0  0  0  0  0  0  0  0  0  0  0
    0.6540    9.2040    1.6430 C   0  0  0  0  0  0  0  0  0  0  0  0
    1.8890    9.6850    1.8400 C   0  0  0  0  0  0  0  0  0  0  0  0
    2.7760    8.8270    1.2450 N   0  0  0  0  0  0  0  0  0  0  0  0
    4.1840    8.9690    1.2200 C   0  0  0  0  0  0  0  0  0  0  0  0
    4.7630   10.0990    0.6320 C   0  0  0  0  0  0  0  0  0  0  0  0
    6.1560   10.2390    0.6070 C   0  0  0  0  0  0  0  0  0  0  0  0
    6.9690    9.2490    1.1710 C   0  0  0  0  0  0  0  0  0  0  0  0
    8.3770    9.3900    1.1460 N   0  0  0  0  0  0  0  0  0  0  0  0
    9.2980    9.4700    0.0030 C   0  0  0  0  0  0  0  0  0  0  0  0
   10.6570    9.9300    0.5620 C   0  0  0  0  0  0  0  0  0  0  0  0
   10.5080    9.6120    2.0610 C   0  0  1  0  0  0  0  0  0  0  0  0
   10.9670   10.7900    2.8120 N   0  0  0  0  0  0  0  0  0  0  0  0
   12.1750   11.8510    2.1210 S   0  0  0  0  0  0  0  0  0  0  0  0
   11.6860   12.3940    0.8920 O   0  0  0  0  0  0  0  0  0  0  0  0
   13.3740   11.1110    1.8720 O   0  0  0  0  0  0  0  0  0  0  0  0
   12.5330   13.2200    3.2980 C   0  0  0  0  0  0  0  0  0  0  0  0
   13.4340   14.1600    2.9780 C   0  0  0  0  0  0  0  0  0  0  0  0
   13.7220   15.2610    3.9240 C   0  0  0  0  0  0  0  0  0  0  0  0
   14.6500   15.2790    4.8910 C   0  0  0  0  0  0  0  0  0  0  0  0
   14.7220   16.5180    5.6960 C   0  0  0  0  0  0  0  0  0  0  0  0
   13.8520   17.4830    5.3700 C   0  0  0  0  0  0  0  0  0  0  0  0
   13.6840   19.0280    6.1080 Cl  0  0  0  0  0  0  0  0  0  0  0  0
   12.9120   16.8320    4.0180 S   0  0  0  0  0  0  0  0  0  0  0  0
    9.0250    9.4670    2.3050 C   0  0  0  0  0  0  0  0  0  0  0  0
    8.3840    9.4140    3.3540 O   0  0  0  0  0  0  0  0  0  0  0  0
    6.3900    8.1180    1.7600 C   0  0  0  0  0  0  0  0  0  0  0  0
    7.1740    7.1630    2.3030 F   0  0  0  0  0  0  0  0  0  0  0  0
    4.9970    7.9780    1.7840 C   0  0  0  0  0  0  0  0  0  0  0  0
    0.9550    4.7910    0.7640 H   0  0  0  0  0  0  0  0  0  0  0  0
    1.8780    4.3100    2.2040 H   0  0  0  0  0  0  0  0  0  0  0  0
    1.2530    5.9680    2.0610 H   0  0  0  0  0  0  0  0  0  0  0  0
    2.7650    4.0660   -0.6370 H   0  0  0  0  0  0  0  0  0  0  0  0
    3.6870    3.5850    0.8040 H   0  0  0  0  0  0  0  0  0  0  0  0
    4.4020    4.7050   -0.3760 H   0  0  0  0  0  0  0  0  0  0  0  0
    1.9210    6.3040   -0.8300 H   0  0  0  0  0  0  0  0  0  0  0  0
    3.5580    6.9440   -0.5690 H   0  0  0  0  0  0  0  0  0  0  0  0
   -0.2670    9.6500    1.9890 H   0  0  0  0  0  0  0  0  0  0  0  0
    2.1400   10.5900    2.3730 H   0  0  0  0  0  0  0  0  0  0  0  0
    4.1360   10.8630    0.1970 H   0  0  0  0  0  0  0  0  0  0  0  0
    6.6030   11.1110    0.1530 H   0  0  0  0  0  0  0  0  0  0  0  0
    8.9330   10.2570   -0.6540 H   0  0  0  0  0  0  0  0  0  0  0  0
    9.4200    8.4810   -0.4350 H   0  0  0  0  0  0  0  0  0  0  0  0
   10.7280   11.0100    0.4450 H   0  0  0  0  0  0  0  0  0  0  0  0
   11.4490    9.3170    0.1380 H   0  0  0  0  0  0  0  0  0  0  0  0
   11.0520    8.7100    2.3310 H   0  0  0  0  0  0  0  0  0  0  0  0
   10.5860   10.9860    3.7260 H   0  0  0  0  0  0  0  0  0  0  0  0
   12.0180   13.2660    4.2460 H   0  0  0  0  0  0  0  0  0  0  0  0
   13.9490   14.1130    2.0300 H   0  0  0  0  0  0  0  0  0  0  0  0
   15.3050   14.4390    5.0710 H   0  0  0  0  0  0  0  0  0  0  0  0
   15.4340   16.6370    6.5000 H   0  0  0  0  0  0  0  0  0  0  0  0
    4.5500    7.1060    2.2380 H   0  0  0  0  0  0  0  0  0  0  0  0
  1 35  1  0  0  0  0
  1 36  1  0  0  0  0
  1 37  1  0  0  0  0
  1  2  1  0  0  0  0
  2  3  1  0  0  0  0
  3 38  1  0  0  0  0
  3 39  1  0  0  0  0
  3 40  1  0  0  0  0
  2  4  1  0  0  0  0
  4 41  1  0  0  0  0
  4 42  1  0  0  0  0
  4  5  1  0  0  0  0
  5  6  2  0  0  0  0
  6  7  1  0  0  0  0
  7 43  1  0  0  0  0
  7  8  2  0  0  0  0
  8 44  1  0  0  0  0
  8  9  1  0  0  0  0
  9  5  1  0  0  0  0
  9 10  1  0  0  0  0
 10 11  2  0  0  0  0
 11 45  1  0  0  0  0
 11 12  1  0  0  0  0
 12 46  1  0  0  0  0
 12 13  2  0  0  0  0
 13 14  1  0  0  0  0
 14 15  1  0  0  0  0
 15 47  1  0  0  0  0
 15 48  1  0  0  0  0
 15 16  1  0  0  0  0
 16 49  1  0  0  0  0
 16 50  1  0  0  0  0
 16 17  1  0  0  0  0
 17 51  1  0  0  0  0
 17 18  1  0  0  0  0
 18 52  1  0  0  0  0
 18 19  1  0  0  0  0
 19 20  2  0  0  0  0
 19 21  2  0  0  0  0
 19 22  1  0  0  0  0
 22 53  1  0  0  0  0
 22 23  2  0  0  0  0
 23 54  1  0  0  0  0
 23 24  1  0  0  0  0
 24 25  2  0  0  0  0
 25 55  1  0  0  0  0
 25 26  1  0  0  0  0
 26 56  1  0  0  0  0
 26 27  2  0  0  0  0
 27 28  1  0  0  0  0
 27 29  1  0  0  0  0
 29 24  1  0  0  0  0
 17 30  1  0  0  0  0
 30 14  1  0  0  0  0
 30 31  2  0  0  0  0
 13 32  1  0  0  0  0
 32 33  1  0  0  0  0
 32 34  2  0  0  0  0
 34 10  1  0  0  0  0
 34 57  1  0  0  0  0
M  END
>  <LOGBIO>
8.3000

>  <PRED_LOGBIO>
8.2300

>  <XV_RES>
0.1270

>  <WHL_TMPL>
3

>  <ANCH>
18-19;26-52

$$$$
ROW57
  -MTS-   01071502363D 0   0.00000     0.00000     0

 53 56  0  0  0  0  0  0  0  0999 V2000
    4.0150  -10.7270   -3.7880 Cl  0  0  0  0  0  0  0  0  0  0  0  0
    2.9100   -9.8610   -2.7600 C   0  0  0  0  0  0  0  0  0  0  0  0
    3.3740   -8.8070   -1.9640 C   0  0  0  0  0  0  0  0  0  0  0  0
    2.4850   -8.1100   -1.1370 C   0  0  0  0  0  0  0  0  0  0  0  0
    1.1320   -8.4680   -1.1060 C   0  0  0  0  0  0  0  0  0  0  0  0
    0.1660   -7.8570   -0.3290 N   0  0  0  0  0  0  0  0  0  0  0  0
    0.2110   -8.0050    0.9920 C   0  0  0  0  0  0  0  0  0  0  0  0
    1.0930   -8.6920    1.5040 O   0  0  0  0  0  0  0  0  0  0  0  0
   -0.8010   -7.3440    1.8450 C   0  0  0  0  0  0  0  0  0  0  0  0
   -1.7900   -8.1070    2.4780 C   0  0  0  0  0  0  0  0  0  0  0  0
   -2.7470   -7.4820    3.2860 C   0  0  0  0  0  0  0  0  0  0  0  0
   -3.9750   -8.4300    4.0720 Cl  0  0  0  0  0  0  0  0  0  0  0  0
   -2.7170   -6.0930    3.4600 C   0  0  0  0  0  0  0  0  0  0  0  0
   -1.7280   -5.3300    2.8270 C   0  0  0  0  0  0  0  0  0  0  0  0
   -0.7710   -5.9550    2.0190 C   0  0  0  0  0  0  0  0  0  0  0  0
    0.2280   -5.1840    1.3800 N   0  0  0  0  0  0  0  0  0  0  0  0
    1.2800   -4.7530    2.0700 C   0  0  0  0  0  0  0  0  0  0  0  0
    1.3520   -4.9680    3.2790 O   0  0  0  0  0  0  0  0  0  0  0  0
    2.3630   -4.0130    1.3850 C   0  0  0  0  0  0  0  0  0  0  0  0
    3.8290   -3.3420    2.1140 S   0  0  0  0  0  0  0  0  0  0  0  0
    4.5150   -2.6650    0.6290 C   0  0  0  0  0  0  0  0  0  0  0  0
    3.6410   -2.9590   -0.3430 C   0  0  0  0  0  0  0  0  0  0  0  0
    3.8670   -2.5480   -1.7790 C   0  0  0  0  0  0  0  0  0  0  0  0
    5.3090   -2.5360   -2.0630 N   0  0  0  0  0  0  0  0  0  0  0  0
    5.9890   -1.6470   -1.1100 C   0  0  0  0  0  0  0  0  0  0  0  0
    7.5190   -1.7280   -1.2690 C   0  0  0  0  0  0  0  0  0  0  0  0
    7.9830   -3.0770   -1.1600 O   0  0  0  0  0  0  0  0  0  0  0  0
    7.3670   -3.9310   -2.1280 C   0  0  0  0  0  0  0  0  0  0  0  0
    5.8350   -3.9070   -1.9900 C   0  0  0  0  0  0  0  0  0  0  0  0
    2.4400   -3.7120    0.0810 C   0  0  0  0  0  0  0  0  0  0  0  0
    1.2140   -4.1730   -1.0340 Cl  0  0  0  0  0  0  0  0  0  0  0  0
    0.6680   -9.5220   -1.9020 C   0  0  0  0  0  0  0  0  0  0  0  0
    1.5570  -10.2180   -2.7290 C   0  0  0  0  0  0  0  0  0  0  0  0
    4.4180   -8.5310   -1.9880 H   0  0  0  0  0  0  0  0  0  0  0  0
    2.8430   -7.2970   -0.5230 H   0  0  0  0  0  0  0  0  0  0  0  0
   -0.5640   -7.3060   -0.7580 H   0  0  0  0  0  0  0  0  0  0  0  0
   -1.8140   -9.1780    2.3430 H   0  0  0  0  0  0  0  0  0  0  0  0
   -3.4560   -5.6100    4.0820 H   0  0  0  0  0  0  0  0  0  0  0  0
   -1.7040   -4.2590    2.9620 H   0  0  0  0  0  0  0  0  0  0  0  0
    0.1420   -4.9610    0.3990 H   0  0  0  0  0  0  0  0  0  0  0  0
    5.4460   -2.1260    0.5280 H   0  0  0  0  0  0  0  0  0  0  0  0
    3.5200   -1.5210   -1.8700 H   0  0  0  0  0  0  0  0  0  0  0  0
    3.3840   -3.2760   -2.4270 H   0  0  0  0  0  0  0  0  0  0  0  0
    5.7150   -1.9280   -0.0950 H   0  0  0  0  0  0  0  0  0  0  0  0
    5.6610   -0.6230   -1.2730 H   0  0  0  0  0  0  0  0  0  0  0  0
    7.8030   -1.3240   -2.2380 H   0  0  0  0  0  0  0  0  0  0  0  0
    7.9950   -1.1180   -0.5040 H   0  0  0  0  0  0  0  0  0  0  0  0
    7.6460   -3.6060   -3.1290 H   0  0  0  0  0  0  0  0  0  0  0  0
    7.7280   -4.9480   -1.9940 H   0  0  0  0  0  0  0  0  0  0  0  0
    5.5500   -4.3540   -1.0400 H   0  0  0  0  0  0  0  0  0  0  0  0
    5.3920   -4.5080   -2.7810 H   0  0  0  0  0  0  0  0  0  0  0  0
   -0.3760   -9.7970   -1.8780 H   0  0  0  0  0  0  0  0  0  0  0  0
    1.1990  -11.0310   -3.3430 H   0  0  0  0  0  0  0  0  0  0  0  0
  1  2  1  0  0  0  0
  2  3  2  0  0  0  0
  3 34  1  0  0  0  0
  3  4  1  0  0  0  0
  4 35  1  0  0  0  0
  4  5  2  0  0  0  0
  5  6  1  0  0  0  0
  6 36  1  0  0  0  0
  6  7  1  0  0  0  0
  7  8  2  0  0  0  0
  7  9  1  0  0  0  0
  9 10  2  0  0  0  0
 10 37  1  0  0  0  0
 10 11  1  0  0  0  0
 11 12  1  0  0  0  0
 11 13  2  0  0  0  0
 13 38  1  0  0  0  0
 13 14  1  0  0  0  0
 14 39  1  0  0  0  0
 14 15  2  0  0  0  0
 15  9  1  0  0  0  0
 15 16  1  0  0  0  0
 16 40  1  0  0  0  0
 16 17  1  0  0  0  0
 17 18  2  0  0  0  0
 17 19  1  0  0  0  0
 19 20  1  0  0  0  0
 20 21  1  0  0  0  0
 21 41  1  0  0  0  0
 21 22  2  0  0  0  0
 22 23  1  0  0  0  0
 23 42  1  0  0  0  0
 23 43  1  0  0  0  0
 23 24  1  0  0  0  0
 24 25  1  0  0  0  0
 25 44  1  0  0  0  0
 25 45  1  0  0  0  0
 25 26  1  0  0  0  0
 26 46  1  0  0  0  0
 26 47  1  0  0  0  0
 26 27  1  0  0  0  0
 27 28  1  0  0  0  0
 28 48  1  0  0  0  0
 28 49  1  0  0  0  0
 28 29  1  0  0  0  0
 29 24  1  0  0  0  0
 29 50  1  0  0  0  0
 29 51  1  0  0  0  0
 22 30  1  0  0  0  0
 30 19  2  0  0  0  0
 30 31  1  0  0  0  0
  5 32  1  0  0  0  0
 32 52  1  0  0  0  0
 32 33  2  0  0  0  0
 33  2  1  0  0  0  0
 33 53  1  0  0  0  0
M  END
>  <LOGBIO>
8.2100

>  <PRED_LOGBIO>
8.3200

>  <XV_RES>
-0.1850

>  <WHL_TMPL>
2

>  <ANCH>
5-6;2-1

$$$$
ROW58
  -MTS-   01071502363D 0   0.00000     0.00000     0

 51 54  0  0  0  0  0  0  0  0999 V2000
   -2.0500   -6.9790   12.5660 C   0  0  0  0  0  0  0  0  0  0  0  0
   -1.4900   -7.2480   11.2780 O   0  0  0  0  0  0  0  0  0  0  0  0
   -2.3160   -7.7610   10.3130 C   0  0  0  0  0  0  0  0  0  0  0  0
   -3.0190   -6.9000    9.4630 C   0  0  0  0  0  0  0  0  0  0  0  0
   -3.8630   -7.4240    8.4760 C   0  0  0  0  0  0  0  0  0  0  0  0
   -4.0030   -8.8100    8.3400 C   0  0  0  0  0  0  0  0  0  0  0  0
   -3.3000   -9.6720    9.1900 C   0  0  0  0  0  0  0  0  0  0  0  0
   -2.4560   -9.1480   10.1770 C   0  0  0  0  0  0  0  0  0  0  0  0
   -4.8560   -9.3400    7.3430 N   0  0  0  0  0  0  0  0  0  0  0  0
   -6.0100  -10.1900    7.5670 N   0  0  0  0  0  0  0  0  0  0  0  0
   -6.5420  -10.4740    6.3910 C   0  0  0  0  0  0  0  0  0  0  0  0
   -5.7240   -9.7990    5.3600 C   0  0  0  0  0  0  0  0  0  0  0  0
   -5.8290   -9.7480    3.8540 C   0  0  0  0  0  0  0  0  0  0  0  0
   -4.7670   -8.9210    3.1070 C   0  0  0  0  0  0  0  0  0  0  0  0
   -3.7450   -8.2540    3.9270 N   0  0  0  0  0  0  0  0  0  0  0  0
   -3.7300   -8.3550    5.2530 C   0  0  0  0  0  0  0  0  0  0  0  0
   -2.8490   -7.7730    5.8850 O   0  0  0  0  0  0  0  0  0  0  0  0
   -4.7400   -9.1440    5.9920 C   0  0  0  0  0  0  0  0  0  0  0  0
   -2.7470   -7.4820    3.2860 C   0  0  0  0  0  0  0  0  0  0  0  0
   -1.7900   -8.1070    2.4780 C   0  0  0  0  0  0  0  0  0  0  0  0
   -0.8010   -7.3440    1.8450 C   0  0  0  0  0  0  0  0  0  0  0  0
   -0.7710   -5.9550    2.0190 C   0  0  0  0  0  0  0  0  0  0  0  0
    0.2280   -5.1840    1.3800 N   0  0  0  0  0  0  0  0  0  0  0  0
    1.2800   -4.7530    2.0700 C   0  0  0  0  0  0  0  0  0  0  0  0
    1.3520   -4.9680    3.2790 O   0  0  0  0  0  0  0  0  0  0  0  0
    2.3630   -4.0130    1.3850 C   0  0  0  0  0  0  0  0  0  0  0  0
   -1.7280   -5.3300    2.8270 C   0  0  0  0  0  0  0  0  0  0  0  0
   -2.7170   -6.0930    3.4600 C   0  0  0  0  0  0  0  0  0  0  0  0
   -7.7610  -11.3310    6.1460 C   0  0  0  0  0  0  0  0  0  0  0  0
   -8.5860  -11.2370    7.1850 F   0  0  0  0  0  0  0  0  0  0  0  0
   -7.3880  -12.5980    5.9890 F   0  0  0  0  0  0  0  0  0  0  0  0
   -8.3840  -10.9120    5.0470 F   0  0  0  0  0  0  0  0  0  0  0  0
   -2.4420   -7.9010   12.9910 H   0  0  0  0  0  0  0  0  0  0  0  0
   -1.2780   -6.5780   13.2200 H   0  0  0  0  0  0  0  0  0  0  0  0
   -2.8550   -6.2540   12.4680 H   0  0  0  0  0  0  0  0  0  0  0  0
   -2.9110   -5.8300    9.5680 H   0  0  0  0  0  0  0  0  0  0  0  0
   -4.4050   -6.7590    7.8210 H   0  0  0  0  0  0  0  0  0  0  0  0
   -3.4080  -10.7410    9.0850 H   0  0  0  0  0  0  0  0  0  0  0  0
   -1.9140   -9.8120   10.8320 H   0  0  0  0  0  0  0  0  0  0  0  0
   -5.8020  -10.7670    3.4730 H   0  0  0  0  0  0  0  0  0  0  0  0
   -6.8120   -9.3630    3.5910 H   0  0  0  0  0  0  0  0  0  0  0  0
   -4.2650   -9.5700    2.3930 H   0  0  0  0  0  0  0  0  0  0  0  0
   -5.2750   -8.1660    2.5110 H   0  0  0  0  0  0  0  0  0  0  0  0
   -1.8140   -9.1780    2.3430 H   0  0  0  0  0  0  0  0  0  0  0  0
   -0.0620   -7.8270    1.2230 H   0  0  0  0  0  0  0  0  0  0  0  0
    0.1420   -4.9610    0.3990 H   0  0  0  0  0  0  0  0  0  0  0  0
    1.9380   -3.2780    0.7050 H   0  0  0  0  0  0  0  0  0  0  0  0
    2.8950   -4.7360    0.7700 H   0  0  0  0  0  0  0  0  0  0  0  0
    2.9830   -3.5710    2.1620 H   0  0  0  0  0  0  0  0  0  0  0  0
   -1.7040   -4.2590    2.9620 H   0  0  0  0  0  0  0  0  0  0  0  0
   -3.4560   -5.6100    4.0820 H   0  0  0  0  0  0  0  0  0  0  0  0
  1 33  1  0  0  0  0
  1 34  1  0  0  0  0
  1 35  1  0  0  0  0
  1  2  1  0  0  0  0
  2  3  1  0  0  0  0
  3  4  2  0  0  0  0
  4 36  1  0  0  0  0
  4  5  1  0  0  0  0
  5 37  1  0  0  0  0
  5  6  2  0  0  0  0
  6  7  1  0  0  0  0
  7 38  1  0  0  0  0
  7  8  2  0  0  0  0
  8  3  1  0  0  0  0
  8 39  1  0  0  0  0
  6  9  1  0  0  0  0
  9 10  1  0  0  0  0
 10 11  2  0  0  0  0
 11 12  1  0  0  0  0
 12 13  1  0  0  0  0
 13 40  1  0  0  0  0
 13 41  1  0  0  0  0
 13 14  1  0  0  0  0
 14 42  1  0  0  0  0
 14 43  1  0  0  0  0
 14 15  1  0  0  0  0
 15 16  1  0  0  0  0
 16 17  2  0  0  0  0
 16 18  1  0  0  0  0
 18  9  1  0  0  0  0
 18 12  2  0  0  0  0
 15 19  1  0  0  0  0
 19 20  2  0  0  0  0
 20 44  1  0  0  0  0
 20 21  1  0  0  0  0
 21 45  1  0  0  0  0
 21 22  2  0  0  0  0
 22 23  1  0  0  0  0
 23 46  1  0  0  0  0
 23 24  1  0  0  0  0
 24 25  2  0  0  0  0
 24 26  1  0  0  0  0
 26 47  1  0  0  0  0
 26 48  1  0  0  0  0
 26 49  1  0  0  0  0
 22 27  1  0  0  0  0
 27 50  1  0  0  0  0
 27 28  2  0  0  0  0
 28 19  1  0  0  0  0
 28 51  1  0  0  0  0
 11 29  1  0  0  0  0
 29 30  1  0  0  0  0
 29 31  1  0  0  0  0
 29 32  1  0  0  0  0
M  END
>  <LOGBIO>
6.7400

>  <PRED_LOGBIO>
7.2500

>  <XV_RES>
-0.6680

>  <WHL_TMPL>
2

>  <ANCH>
31-32;38-39

$$$$
ROW59
  -MTS-   01071502363D 0   0.00000     0.00000     0

 55 58  0  0  0  0  0  0  0  0999 V2000
   -2.4750   -3.1650    2.1070 C   0  0  0  0  0  0  0  0  0  0  0  0
   -1.6980   -3.9710    2.9980 O   0  0  0  0  0  0  0  0  0  0  0  0
   -1.7280   -5.3300    2.8270 C   0  0  0  0  0  0  0  0  0  0  0  0
   -2.7170   -6.0930    3.4600 C   0  0  0  0  0  0  0  0  0  0  0  0
   -2.7470   -7.4820    3.2860 C   0  0  0  0  0  0  0  0  0  0  0  0
   -3.9750   -8.4300    4.0720 Cl  0  0  0  0  0  0  0  0  0  0  0  0
   -1.7900   -8.1070    2.4780 C   0  0  0  0  0  0  0  0  0  0  0  0
   -0.8010   -7.3440    1.8450 C   0  0  0  0  0  0  0  0  0  0  0  0
    0.2110   -8.0050    0.9920 C   0  0  0  0  0  0  0  0  0  0  0  0
    1.0930   -8.6920    1.5040 O   0  0  0  0  0  0  0  0  0  0  0  0
    0.1660   -7.8570   -0.3290 N   0  0  0  0  0  0  0  0  0  0  0  0
    1.1040   -8.5280   -1.1490 C   0  0  0  0  0  0  0  0  0  0  0  0
    2.4390   -8.1050   -1.1680 C   0  0  0  0  0  0  0  0  0  0  0  0
    3.3520   -8.7820   -1.9860 C   0  0  0  0  0  0  0  0  0  0  0  0
    2.9100   -9.8610   -2.7600 C   0  0  0  0  0  0  0  0  0  0  0  0
    4.0150  -10.7270   -3.7880 Cl  0  0  0  0  0  0  0  0  0  0  0  0
    1.5610  -10.2310   -2.6920 C   0  0  0  0  0  0  0  0  0  0  0  0
    0.7100   -9.5650   -1.9010 N   0  0  0  0  0  0  0  0  0  0  0  0
   -0.7710   -5.9550    2.0190 C   0  0  0  0  0  0  0  0  0  0  0  0
    0.2280   -5.1840    1.3800 N   0  0  0  0  0  0  0  0  0  0  0  0
    1.2800   -4.7530    2.0700 C   0  0  0  0  0  0  0  0  0  0  0  0
    1.3520   -4.9680    3.2790 O   0  0  0  0  0  0  0  0  0  0  0  0
    2.3630   -4.0130    1.3850 C   0  0  0  0  0  0  0  0  0  0  0  0
    3.8290   -3.3420    2.1140 S   0  0  0  0  0  0  0  0  0  0  0  0
    4.5150   -2.6650    0.6290 C   0  0  0  0  0  0  0  0  0  0  0  0
    3.6410   -2.9590   -0.3430 C   0  0  0  0  0  0  0  0  0  0  0  0
    3.8670   -2.5480   -1.7790 C   0  0  0  0  0  0  0  0  0  0  0  0
    5.3090   -2.5360   -2.0630 N   0  0  0  0  0  0  0  0  0  0  0  0
    6.0310   -1.2580   -2.1450 C   0  0  0  0  0  0  0  0  0  0  0  0
    5.9800   -3.7150   -2.2530 C   0  0  0  0  0  0  0  0  0  0  0  0
    5.4320   -4.9160   -2.2870 N   0  0  0  0  0  0  0  0  0  0  0  0
    6.4510   -5.8510   -2.5010 C   0  0  0  0  0  0  0  0  0  0  0  0
    7.6060   -5.1780   -2.5910 C   0  0  0  0  0  0  0  0  0  0  0  0
    7.3310   -3.8450   -2.4390 N   0  0  0  0  0  0  0  0  0  0  0  0
    2.4400   -3.7120    0.0810 C   0  0  0  0  0  0  0  0  0  0  0  0
    1.2140   -4.1730   -1.0340 Cl  0  0  0  0  0  0  0  0  0  0  0  0
   -3.5350   -3.3290    2.2880 H   0  0  0  0  0  0  0  0  0  0  0  0
   -2.2710   -2.1280    2.3650 H   0  0  0  0  0  0  0  0  0  0  0  0
   -2.1720   -3.4190    1.0930 H   0  0  0  0  0  0  0  0  0  0  0  0
   -3.4560   -5.6100    4.0820 H   0  0  0  0  0  0  0  0  0  0  0  0
   -1.8140   -9.1780    2.3430 H   0  0  0  0  0  0  0  0  0  0  0  0
   -0.5380   -7.2660   -0.7470 H   0  0  0  0  0  0  0  0  0  0  0  0
    2.7590   -7.2700   -0.5620 H   0  0  0  0  0  0  0  0  0  0  0  0
    4.3870   -8.4750   -2.0190 H   0  0  0  0  0  0  0  0  0  0  0  0
    1.2040  -11.0610   -3.2830 H   0  0  0  0  0  0  0  0  0  0  0  0
    0.1420   -4.9610    0.3990 H   0  0  0  0  0  0  0  0  0  0  0  0
    5.4460   -2.1260    0.5280 H   0  0  0  0  0  0  0  0  0  0  0  0
    3.5200   -1.5210   -1.8700 H   0  0  0  0  0  0  0  0  0  0  0  0
    3.3840   -3.2760   -2.4270 H   0  0  0  0  0  0  0  0  0  0  0  0
    5.3220   -0.4340   -2.1980 H   0  0  0  0  0  0  0  0  0  0  0  0
    6.5720   -1.2650   -3.0890 H   0  0  0  0  0  0  0  0  0  0  0  0
    6.6840   -1.2060   -1.2760 H   0  0  0  0  0  0  0  0  0  0  0  0
    6.3290   -6.9220   -2.5790 H   0  0  0  0  0  0  0  0  0  0  0  0
    8.5830   -5.6100   -2.7550 H   0  0  0  0  0  0  0  0  0  0  0  0
    8.0040   -3.0920   -2.4600 H   0  0  0  0  0  0  0  0  0  0  0  0
  1 37  1  0  0  0  0
  1 38  1  0  0  0  0
  1 39  1  0  0  0  0
  1  2  1  0  0  0  0
  2  3  1  0  0  0  0
  3  4  2  0  0  0  0
  4 40  1  0  0  0  0
  4  5  1  0  0  0  0
  5  6  1  0  0  0  0
  5  7  2  0  0  0  0
  7 41  1  0  0  0  0
  7  8  1  0  0  0  0
  8  9  1  0  0  0  0
  9 10  2  0  0  0  0
  9 11  1  0  0  0  0
 11 42  1  0  0  0  0
 11 12  1  0  0  0  0
 12 13  2  0  0  0  0
 13 43  1  0  0  0  0
 13 14  1  0  0  0  0
 14 44  1  0  0  0  0
 14 15  2  0  0  0  0
 15 16  1  0  0  0  0
 15 17  1  0  0  0  0
 17 45  1  0  0  0  0
 17 18  2  0  0  0  0
 18 12  1  0  0  0  0
  8 19  2  0  0  0  0
 19  3  1  0  0  0  0
 19 20  1  0  0  0  0
 20 46  1  0  0  0  0
 20 21  1  0  0  0  0
 21 22  2  0  0  0  0
 21 23  1  0  0  0  0
 23 24  1  0  0  0  0
 24 25  1  0  0  0  0
 25 47  1  0  0  0  0
 25 26  2  0  0  0  0
 26 27  1  0  0  0  0
 27 48  1  0  0  0  0
 27 49  1  0  0  0  0
 27 28  1  0  0  0  0
 28 29  1  0  0  0  0
 29 50  1  0  0  0  0
 29 51  1  0  0  0  0
 29 52  1  0  0  0  0
 28 30  1  0  0  0  0
 30 31  2  0  0  0  0
 31 32  1  0  0  0  0
 32 53  1  0  0  0  0
 32 33  2  0  0  0  0
 33 54  1  0  0  0  0
 33 34  1  0  0  0  0
 34 30  1  0  0  0  0
 34 55  1  0  0  0  0
 26 35  1  0  0  0  0
 35 23  2  0  0  0  0
 35 36  1  0  0  0  0
M  END
>  <LOGBIO>
10.7000

>  <PRED_LOGBIO>
9.5600

>  <XV_RES>
1.4800

>  <WHL_TMPL>
2

>  <ANCH>
24-25;5-1

$$$$
ROW60
  -MTS-   01071502363D 0   0.00000     0.00000     0

 62 66  0  0  1  0  0  0  0  0999 V2000
    5.9970   -1.8070    0.4670 Cl  0  0  0  0  0  0  0  0  0  0  0  0
    4.5150   -2.6650    0.6290 C   0  0  0  0  0  0  0  0  0  0  0  0
    3.6410   -2.9590   -0.3430 C   0  0  0  0  0  0  0  0  0  0  0  0
    2.4400   -3.7120    0.0810 C   0  0  0  0  0  0  0  0  0  0  0  0
    2.3630   -4.0130    1.3850 C   0  0  0  0  0  0  0  0  0  0  0  0
    3.8290   -3.3420    2.1140 S   0  0  0  0  0  0  0  0  0  0  0  0
    1.2800   -4.7530    2.0700 C   0  0  0  0  0  0  0  0  0  0  0  0
    1.3520   -4.9680    3.2790 O   0  0  0  0  0  0  0  0  0  0  0  0
    0.2280   -5.1840    1.3800 N   0  0  0  0  0  0  0  0  0  0  0  0
   -0.8100   -5.9850    2.0440 C   0  0  2  0  0  0  0  0  0  0  0  0
   -1.9190   -6.4160    1.0660 C   0  0  0  0  0  0  0  0  0  0  0  0
   -2.4990   -7.7510    1.5690 C   0  0  0  0  0  0  0  0  0  0  0  0
   -1.5130   -8.2130    2.6580 C   0  0  0  0  0  0  0  0  0  0  0  0
   -0.2590   -7.3250    2.5650 C   0  0  2  0  0  0  0  0  0  0  0  0
    0.4080   -7.1770    3.8670 N   0  0  0  0  0  0  0  0  0  0  0  0
   -0.2900   -7.3130    4.9910 C   0  0  0  0  0  0  0  0  0  0  0  0
   -1.4930   -7.5640    4.9400 O   0  0  0  0  0  0  0  0  0  0  0  0
    0.3800   -7.1640    6.3010 C   0  0  0  0  0  0  0  0  0  0  0  0
    0.9440   -8.2800    6.9300 C   0  0  0  0  0  0  0  0  0  0  0  0
    1.5790   -8.1390    8.1700 C   0  0  0  0  0  0  0  0  0  0  0  0
    1.6500   -6.8810    8.7810 C   0  0  0  0  0  0  0  0  0  0  0  0
    1.0860   -5.7650    8.1520 C   0  0  0  0  0  0  0  0  0  0  0  0
    0.4510   -5.9060    6.9120 C   0  0  0  0  0  0  0  0  0  0  0  0
    2.3340   -6.7290   10.1180 C   0  0  0  0  0  0  0  0  0  0  0  0
    1.3900   -6.9160   11.3050 C   0  0  0  0  0  0  0  0  0  0  0  0
    2.1390   -6.7500   12.5590 N   0  0  0  0  0  0  0  0  0  0  0  0
    1.5050   -7.4960   13.6550 C   0  0  0  0  0  0  0  0  0  0  0  0
    1.9600   -6.8060   14.9550 C   0  0  0  0  0  0  0  0  0  0  0  0
    2.4530   -5.4190   14.5030 C   0  0  0  0  0  0  0  0  0  0  0  0
    2.1300   -5.3480   12.9990 C   0  0  0  0  0  0  0  0  0  0  0  0
    3.4390   -5.7370   10.2410 C   0  0  0  0  0  0  0  0  0  0  0  0
    3.7420   -7.1960   10.2520 C   0  0  0  0  0  0  0  0  0  0  0  0
    3.8030   -2.6650   -1.3700 H   0  0  0  0  0  0  0  0  0  0  0  0
    1.6710   -4.0020   -0.6190 H   0  0  0  0  0  0  0  0  0  0  0  0
    0.1420   -4.9610    0.3990 H   0  0  0  0  0  0  0  0  0  0  0  0
   -1.1960   -5.3640    2.8490 H   0  0  0  0  0  0  0  0  0  0  0  0
   -1.4930   -6.5560    0.0750 H   0  0  0  0  0  0  0  0  0  0  0  0
   -2.7030   -5.6620    1.0540 H   0  0  0  0  0  0  0  0  0  0  0  0
   -3.4990   -7.6160    1.9770 H   0  0  0  0  0  0  0  0  0  0  0  0
   -2.5630   -8.4790    0.7630 H   0  0  0  0  0  0  0  0  0  0  0  0
   -1.9720   -8.0910    3.6370 H   0  0  0  0  0  0  0  0  0  0  0  0
   -1.2380   -9.2510    2.4800 H   0  0  0  0  0  0  0  0  0  0  0  0
    0.4880   -7.7460    1.8950 H   0  0  0  0  0  0  0  0  0  0  0  0
    1.3960   -6.9710    3.9080 H   0  0  0  0  0  0  0  0  0  0  0  0
    0.8900   -9.2500    6.4590 H   0  0  0  0  0  0  0  0  0  0  0  0
    2.0140   -9.0000    8.6560 H   0  0  0  0  0  0  0  0  0  0  0  0
    1.1400   -4.7940    8.6230 H   0  0  0  0  0  0  0  0  0  0  0  0
    0.0160   -5.0450    6.4270 H   0  0  0  0  0  0  0  0  0  0  0  0
    0.9570   -7.9130   11.2700 H   0  0  0  0  0  0  0  0  0  0  0  0
    0.5950   -6.1740   11.2570 H   0  0  0  0  0  0  0  0  0  0  0  0
    0.4240   -7.4170   13.5660 H   0  0  0  0  0  0  0  0  0  0  0  0
    1.8660   -8.5220   13.6480 H   0  0  0  0  0  0  0  0  0  0  0  0
    2.7570   -7.3670   15.4390 H   0  0  0  0  0  0  0  0  0  0  0  0
    1.1370   -6.7190   15.6610 H   0  0  0  0  0  0  0  0  0  0  0  0
    3.5310   -5.3600   14.6400 H   0  0  0  0  0  0  0  0  0  0  0  0
    1.8890   -4.6500   15.0270 H   0  0  0  0  0  0  0  0  0  0  0  0
    1.1580   -4.8880   12.8270 H   0  0  0  0  0  0  0  0  0  0  0  0
    2.8750   -4.7630   12.4630 H   0  0  0  0  0  0  0  0  0  0  0  0
    3.7100   -5.1750    9.3500 H   0  0  0  0  0  0  0  0  0  0  0  0
    3.5290   -5.1980   11.1820 H   0  0  0  0  0  0  0  0  0  0  0  0
    4.2180   -7.6170    9.3680 H   0  0  0  0  0  0  0  0  0  0  0  0
    4.0360   -7.6400   11.2010 H   0  0  0  0  0  0  0  0  0  0  0  0
  1  2  1  0  0  0  0
  2  3  2  0  0  0  0
  3 33  1  0  0  0  0
  3  4  1  0  0  0  0
  4 34  1  0  0  0  0
  4  5  2  0  0  0  0
  5  6  1  0  0  0  0
  6  2  1  0  0  0  0
  5  7  1  0  0  0  0
  7  8  2  0  0  0  0
  7  9  1  0  0  0  0
  9 35  1  0  0  0  0
  9 10  1  0  0  0  0
 10 36  1  0  0  0  0
 10 11  1  0  0  0  0
 11 37  1  0  0  0  0
 11 38  1  0  0  0  0
 11 12  1  0  0  0  0
 12 39  1  0  0  0  0
 12 40  1  0  0  0  0
 12 13  1  0  0  0  0
 13 41  1  0  0  0  0
 13 42  1  0  0  0  0
 13 14  1  0  0  0  0
 14 10  1  0  0  0  0
 14 43  1  0  0  0  0
 14 15  1  0  0  0  0
 15 44  1  0  0  0  0
 15 16  1  0  0  0  0
 16 17  2  0  0  0  0
 16 18  1  0  0  0  0
 18 19  2  0  0  0  0
 19 45  1  0  0  0  0
 19 20  1  0  0  0  0
 20 46  1  0  0  0  0
 20 21  2  0  0  0  0
 21 22  1  0  0  0  0
 22 47  1  0  0  0  0
 22 23  2  0  0  0  0
 23 18  1  0  0  0  0
 23 48  1  0  0  0  0
 21 24  1  0  0  0  0
 24 25  1  0  0  0  0
 25 49  1  0  0  0  0
 25 50  1  0  0  0  0
 25 26  1  0  0  0  0
 26 27  1  0  0  0  0
 27 51  1  0  0  0  0
 27 52  1  0  0  0  0
 27 28  1  0  0  0  0
 28 53  1  0  0  0  0
 28 54  1  0  0  0  0
 28 29  1  0  0  0  0
 29 55  1  0  0  0  0
 29 56  1  0  0  0  0
 29 30  1  0  0  0  0
 30 26  1  0  0  0  0
 30 57  1  0  0  0  0
 30 58  1  0  0  0  0
 24 31  1  0  0  0  0
 31 59  1  0  0  0  0
 31 60  1  0  0  0  0
 31 32  1  0  0  0  0
 32 24  1  0  0  0  0
 32 61  1  0  0  0  0
 32 62  1  0  0  0  0
M  END
>  <LOGBIO>
9.2900

>  <PRED_LOGBIO>
9.0000

>  <XV_RES>
1.6590

>  <WHL_TMPL>
2

>  <ANCH>
33-34;7-8

$$$$
ROW61
  -MTS-   01071502363D 0   0.00000     0.00000     0

 64 67  0  0  0  0  0  0  0  0999 V2000
  -13.5230   -4.4810   -3.0560 C   0  0  0  0  0  0  0  0  0  0  0  0
  -13.8690   -3.0790   -2.6140 C   0  0  0  0  0  0  0  0  0  0  0  0
  -15.0270   -2.5460   -2.9580 N   0  0  0  0  0  0  0  0  0  0  0  0
  -12.9830   -2.3610   -1.8570 N   0  0  0  0  0  0  0  0  0  0  0  0
  -12.9830   -2.3970   -0.3870 C   0  0  0  0  0  0  0  0  0  0  0  0
  -11.5930   -2.7230    0.1900 C   0  0  0  0  0  0  0  0  0  0  0  0
  -10.5130   -1.7920   -0.3890 C   0  0  0  0  0  0  0  0  0  0  0  0
  -10.5360   -1.7940   -1.9290 C   0  0  0  0  0  0  0  0  0  0  0  0
  -11.9540   -1.4930   -2.4480 C   0  0  0  0  0  0  0  0  0  0  0  0
   -9.2270   -2.2270    0.0610 O   0  0  0  0  0  0  0  0  0  0  0  0
   -8.2580   -1.2780    0.2560 C   0  0  0  0  0  0  0  0  0  0  0  0
   -8.1230   -0.6620    1.5060 C   0  0  0  0  0  0  0  0  0  0  0  0
   -7.1330    0.3080    1.7050 C   0  0  0  0  0  0  0  0  0  0  0  0
   -6.2790    0.6620    0.6530 C   0  0  0  0  0  0  0  0  0  0  0  0
   -6.4150    0.0470   -0.5970 C   0  0  0  0  0  0  0  0  0  0  0  0
   -7.4050   -0.9230   -0.7960 C   0  0  0  0  0  0  0  0  0  0  0  0
   -5.2120    1.7090    0.8680 C   0  0  0  0  0  0  0  0  0  0  0  0
   -5.7770    3.0890    0.5350 C   0  0  0  0  0  0  0  0  0  0  0  0
   -4.7090    4.1350    0.7490 C   0  0  0  0  0  0  0  0  0  0  0  0
   -3.7900    3.4570   -0.0610 C   0  0  0  0  0  0  0  0  0  0  0  0
   -3.1550    4.1290   -1.1120 C   0  0  0  0  0  0  0  0  0  0  0  0
   -3.4390    5.4780   -1.3540 C   0  0  0  0  0  0  0  0  0  0  0  0
   -2.8040    6.1500   -2.4050 C   0  0  0  0  0  0  0  0  0  0  0  0
   -3.0880    7.4990   -2.6470 C   0  0  0  0  0  0  0  0  0  0  0  0
   -4.0070    8.1770   -1.8370 C   0  0  0  0  0  0  0  0  0  0  0  0
   -4.6420    7.5050   -0.7850 C   0  0  0  0  0  0  0  0  0  0  0  0
   -4.3580    6.1560   -0.5440 C   0  0  0  0  0  0  0  0  0  0  0  0
   -4.9930    5.4840    0.5080 C   0  0  0  0  0  0  0  0  0  0  0  0
   -4.3130    9.6330   -2.0970 C   0  0  0  0  0  0  0  0  0  0  0  0
   -5.1790   10.2720   -1.3330 N   0  0  0  0  0  0  0  0  0  0  0  0
   -3.6910   10.2910   -3.1260 N   0  0  0  0  0  0  0  0  0  0  0  0
   -4.7640    1.6830    2.3100 C   0  0  0  0  0  0  0  0  0  0  0  0
   -4.8870    2.6780    3.0050 O   0  0  0  0  0  0  0  0  0  0  0  0
   -4.2390    0.5830    2.8180 O   0  0  0  0  0  0  0  0  0  0  0  0
  -12.6190   -4.4570   -3.6610 H   0  0  0  0  0  0  0  0  0  0  0  0
  -14.3430   -4.8880   -3.6440 H   0  0  0  0  0  0  0  0  0  0  0  0
  -13.3580   -5.1060   -2.1820 H   0  0  0  0  0  0  0  0  0  0  0  0
  -15.6680   -3.0650   -3.5060 H   0  0  0  0  0  0  0  0  0  0  0  0
  -13.3190   -1.4360   -0.0030 H   0  0  0  0  0  0  0  0  0  0  0  0
  -13.7010   -3.1390   -0.0450 H   0  0  0  0  0  0  0  0  0  0  0  0
  -11.3410   -3.7570   -0.0370 H   0  0  0  0  0  0  0  0  0  0  0  0
  -11.6180   -2.6200    1.2730 H   0  0  0  0  0  0  0  0  0  0  0  0
  -10.6840   -0.7790   -0.0310 H   0  0  0  0  0  0  0  0  0  0  0  0
  -10.2160   -2.7680   -2.2940 H   0  0  0  0  0  0  0  0  0  0  0  0
   -9.8450   -1.0420   -2.3030 H   0  0  0  0  0  0  0  0  0  0  0  0
  -12.1990   -0.4530   -2.2420 H   0  0  0  0  0  0  0  0  0  0  0  0
  -11.9720   -1.6000   -3.5310 H   0  0  0  0  0  0  0  0  0  0  0  0
   -8.7810   -0.9360    2.3170 H   0  0  0  0  0  0  0  0  0  0  0  0
   -7.0280    0.7830    2.6690 H   0  0  0  0  0  0  0  0  0  0  0  0
   -5.7560    0.3200   -1.4080 H   0  0  0  0  0  0  0  0  0  0  0  0
   -7.5090   -1.3980   -1.7600 H   0  0  0  0  0  0  0  0  0  0  0  0
   -4.3630    1.4990    0.2200 H   0  0  0  0  0  0  0  0  0  0  0  0
   -6.0990    3.1070   -0.5040 H   0  0  0  0  0  0  0  0  0  0  0  0
   -6.6260    3.2990    1.1820 H   0  0  0  0  0  0  0  0  0  0  0  0
   -3.5710    2.4160    0.1260 H   0  0  0  0  0  0  0  0  0  0  0  0
   -2.4460    3.6060   -1.7370 H   0  0  0  0  0  0  0  0  0  0  0  0
   -2.0950    5.6270   -3.0300 H   0  0  0  0  0  0  0  0  0  0  0  0
   -2.5980    8.0170   -3.4580 H   0  0  0  0  0  0  0  0  0  0  0  0
   -5.3510    8.0280   -0.1610 H   0  0  0  0  0  0  0  0  0  0  0  0
   -5.7020    6.0070    1.1320 H   0  0  0  0  0  0  0  0  0  0  0  0
   -5.3800   11.2260   -1.5040 H   0  0  0  0  0  0  0  0  0  0  0  0
   -3.0280    9.8020   -3.7100 H   0  0  0  0  0  0  0  0  0  0  0  0
   -3.8960   11.2640   -3.2990 H   0  0  0  0  0  0  0  0  0  0  0  0
   -4.0160    0.7590    3.7450 H   0  0  0  0  0  0  0  0  0  0  0  0
  1 35  1  0  0  0  0
  1 36  1  0  0  0  0
  1 37  1  0  0  0  0
  1  2  1  0  0  0  0
  2  3  2  0  0  0  0
  3 38  1  0  0  0  0
  2  4  1  0  0  0  0
  4  5  1  0  0  0  0
  5 39  1  0  0  0  0
  5 40  1  0  0  0  0
  5  6  1  0  0  0  0
  6 41  1  0  0  0  0
  6 42  1  0  0  0  0
  6  7  1  0  0  0  0
  7 43  1  0  0  0  0
  7  8  1  0  0  0  0
  8 44  1  0  0  0  0
  8 45  1  0  0  0  0
  8  9  1  0  0  0  0
  9  4  1  0  0  0  0
  9 46  1  0  0  0  0
  9 47  1  0  0  0  0
  7 10  1  0  0  0  0
 10 11  1  0  0  0  0
 11 12  2  0  0  0  0
 12 48  1  0  0  0  0
 12 13  1  0  0  0  0
 13 49  1  0  0  0  0
 13 14  2  0  0  0  0
 14 15  1  0  0  0  0
 15 50  1  0  0  0  0
 15 16  2  0  0  0  0
 16 11  1  0  0  0  0
 16 51  1  0  0  0  0
 14 17  1  0  0  0  0
 17 52  1  0  0  0  0
 17 18  1  0  0  0  0
 18 53  1  0  0  0  0
 18 54  1  0  0  0  0
 18 19  1  0  0  0  0
 19 20  2  0  0  0  0
 20 55  1  0  0  0  0
 20 21  1  0  0  0  0
 21 56  1  0  0  0  0
 21 22  2  0  0  0  0
 22 23  1  0  0  0  0
 23 57  1  0  0  0  0
 23 24  2  0  0  0  0
 24 58  1  0  0  0  0
 24 25  1  0  0  0  0
 25 26  2  0  0  0  0
 26 59  1  0  0  0  0
 26 27  1  0  0  0  0
 27 22  1  0  0  0  0
 27 28  2  0  0  0  0
 28 19  1  0  0  0  0
 28 60  1  0  0  0  0
 25 29  1  0  0  0  0
 29 30  2  0  0  0  0
 30 61  1  0  0  0  0
 29 31  1  0  0  0  0
 31 62  1  0  0  0  0
 31 63  1  0  0  0  0
 17 32  1  0  0  0  0
 32 33  2  0  0  0  0
 32 34  1  0  0  0  0
 34 64  1  0  0  0  0
M  END
>  <LOGBIO>
7.8900

>  <PRED_LOGBIO>
7.7000

>  <XV_RES>
0.5670

>  <WHL_TMPL>
1

>  <ANCH>
7-8;49-47

$$$$
ROW62
  -MTS-   01071502363D 0   0.00000     0.00000     0

 62 65  0  0  1  0  0  0  0  0999 V2000
  -12.0570   15.1130   -2.7340 C   0  0  0  0  0  0  0  0  0  0  0  0
  -12.6090   14.4150   -1.6150 O   0  0  0  0  0  0  0  0  0  0  0  0
  -12.4000   13.0640   -1.5330 C   0  0  0  0  0  0  0  0  0  0  0  0
  -13.3130   12.1770   -2.1160 C   0  0  0  0  0  0  0  0  0  0  0  0
  -13.1000   10.7960   -2.0330 C   0  0  0  0  0  0  0  0  0  0  0  0
  -11.9730   10.3010   -1.3660 C   0  0  0  0  0  0  0  0  0  0  0  0
  -11.7590    8.9200   -1.2820 C   0  0  0  0  0  0  0  0  0  0  0  0
  -10.6320    8.4250   -0.6150 C   0  0  0  0  0  0  0  0  0  0  0  0
   -9.7190    9.3120   -0.0320 C   0  0  0  0  0  0  0  0  0  0  0  0
   -9.9320   10.6930   -0.1160 C   0  0  0  0  0  0  0  0  0  0  0  0
  -11.0590   11.1880   -0.7820 C   0  0  0  0  0  0  0  0  0  0  0  0
  -11.2730   12.5690   -0.8660 C   0  0  0  0  0  0  0  0  0  0  0  0
   -8.2380    8.6610    0.8450 S   0  0  0  0  0  0  0  0  0  0  0  0
   -8.5400    7.3820    1.4070 O   0  0  0  0  0  0  0  0  0  0  0  0
   -7.8660    9.5650    1.8890 O   0  0  0  0  0  0  0  0  0  0  0  0
   -6.9130    8.5020   -0.2880 N   0  0  0  0  0  0  0  0  0  0  0  0
   -7.1030    8.8710   -1.6980 C   0  0  0  0  0  0  0  0  0  0  0  0
   -8.5180    9.3540   -1.9050 C   0  0  0  0  0  0  0  0  0  0  0  0
   -9.2950    9.3870   -0.9650 O   0  0  0  0  0  0  0  0  0  0  0  0
   -8.9150    9.7410   -3.1040 O   0  0  0  0  0  0  0  0  0  0  0  0
   -5.6100    7.9980    0.1710 C   0  0  1  0  0  0  0  0  0  0  0  0
   -4.8400    7.5060   -1.0680 C   0  0  0  0  0  0  0  0  0  0  0  0
   -4.3180    6.1370   -0.5930 C   0  0  0  0  0  0  0  0  0  0  0  0
   -5.1370    5.7510    0.5650 N   0  0  0  0  0  0  0  0  0  0  0  0
   -5.1480    4.4060    1.1570 C   0  0  0  0  0  0  0  0  0  0  0  0
   -6.1720    3.5520    0.4490 C   0  0  0  0  0  0  0  0  0  0  0  0
   -7.4920    3.5110    0.9130 C   0  0  0  0  0  0  0  0  0  0  0  0
   -8.4410    2.7200    0.2560 C   0  0  0  0  0  0  0  0  0  0  0  0
   -8.0700    1.9680   -0.8660 C   0  0  0  0  0  0  0  0  0  0  0  0
   -6.7500    2.0090   -1.3300 C   0  0  0  0  0  0  0  0  0  0  0  0
   -5.8010    2.8010   -0.6730 C   0  0  0  0  0  0  0  0  0  0  0  0
   -6.3590    1.2150   -2.5160 C   0  0  0  0  0  0  0  0  0  0  0  0
   -5.2090    0.5650   -2.5250 N   0  0  0  0  0  0  0  0  0  0  0  0
   -7.1890    1.1530   -3.6040 N   0  0  0  0  0  0  0  0  0  0  0  0
   -5.8670    6.7700    1.0110 C   0  0  0  0  0  0  0  0  0  0  0  0
   -6.6380    6.7190    1.9680 O   0  0  0  0  0  0  0  0  0  0  0  0
  -10.9760   14.9940   -2.7380 H   0  0  0  0  0  0  0  0  0  0  0  0
  -12.3050   16.1700   -2.6600 H   0  0  0  0  0  0  0  0  0  0  0  0
  -12.4710   14.7070   -3.6540 H   0  0  0  0  0  0  0  0  0  0  0  0
  -14.1830   12.5590   -2.6310 H   0  0  0  0  0  0  0  0  0  0  0  0
  -13.8040   10.1130   -2.4830 H   0  0  0  0  0  0  0  0  0  0  0  0
  -12.4640    8.2370   -1.7330 H   0  0  0  0  0  0  0  0  0  0  0  0
  -10.4670    7.3600   -0.5510 H   0  0  0  0  0  0  0  0  0  0  0  0
   -9.2280   11.3760    0.3350 H   0  0  0  0  0  0  0  0  0  0  0  0
  -10.5680   13.2520   -0.4160 H   0  0  0  0  0  0  0  0  0  0  0  0
   -6.4060    9.6650   -1.9620 H   0  0  0  0  0  0  0  0  0  0  0  0
   -6.9190    8.0040   -2.3280 H   0  0  0  0  0  0  0  0  0  0  0  0
   -9.8430   10.0130   -3.0390 H   0  0  0  0  0  0  0  0  0  0  0  0
   -5.0440    8.7500    0.7170 H   0  0  0  0  0  0  0  0  0  0  0  0
   -3.9860    8.1630   -1.2240 H   0  0  0  0  0  0  0  0  0  0  0  0
   -5.5340    7.3630   -1.8930 H   0  0  0  0  0  0  0  0  0  0  0  0
   -3.3000    6.2830   -0.2380 H   0  0  0  0  0  0  0  0  0  0  0  0
   -4.4590    5.4150   -1.3950 H   0  0  0  0  0  0  0  0  0  0  0  0
   -5.4890    4.5180    2.1840 H   0  0  0  0  0  0  0  0  0  0  0  0
   -4.1680    3.9520    1.0240 H   0  0  0  0  0  0  0  0  0  0  0  0
   -7.7780    4.0900    1.7780 H   0  0  0  0  0  0  0  0  0  0  0  0
   -9.4600    2.6890    0.6140 H   0  0  0  0  0  0  0  0  0  0  0  0
   -8.8020    1.3570   -1.3730 H   0  0  0  0  0  0  0  0  0  0  0  0
   -4.7830    2.8330   -1.0310 H   0  0  0  0  0  0  0  0  0  0  0  0
   -4.9470    0.0340   -3.3180 H   0  0  0  0  0  0  0  0  0  0  0  0
   -6.9210    0.6110   -4.4130 H   0  0  0  0  0  0  0  0  0  0  0  0
   -8.0690    1.6490   -3.5970 H   0  0  0  0  0  0  0  0  0  0  0  0
  1 37  1  0  0  0  0
  1 38  1  0  0  0  0
  1 39  1  0  0  0  0
  1  2  1  0  0  0  0
  2  3  1  0  0  0  0
  3  4  2  0  0  0  0
  4 40  1  0  0  0  0
  4  5  1  0  0  0  0
  5 41  1  0  0  0  0
  5  6  2  0  0  0  0
  6  7  1  0  0  0  0
  7 42  1  0  0  0  0
  7  8  2  0  0  0  0
  8 43  1  0  0  0  0
  8  9  1  0  0  0  0
  9 10  2  0  0  0  0
 10 44  1  0  0  0  0
 10 11  1  0  0  0  0
 11  6  1  0  0  0  0
 11 12  2  0  0  0  0
 12  3  1  0  0  0  0
 12 45  1  0  0  0  0
  9 13  1  0  0  0  0
 13 14  2  0  0  0  0
 13 15  2  0  0  0  0
 13 16  1  0  0  0  0
 16 17  1  0  0  0  0
 17 46  1  0  0  0  0
 17 47  1  0  0  0  0
 17 18  1  0  0  0  0
 18 19  2  0  0  0  0
 18 20  1  0  0  0  0
 20 48  1  0  0  0  0
 16 21  1  0  0  0  0
 21 49  1  0  0  0  0
 21 22  1  0  0  0  0
 22 50  1  0  0  0  0
 22 51  1  0  0  0  0
 22 23  1  0  0  0  0
 23 52  1  0  0  0  0
 23 53  1  0  0  0  0
 23 24  1  0  0  0  0
 24 25  1  0  0  0  0
 25 54  1  0  0  0  0
 25 55  1  0  0  0  0
 25 26  1  0  0  0  0
 26 27  2  0  0  0  0
 27 56  1  0  0  0  0
 27 28  1  0  0  0  0
 28 57  1  0  0  0  0
 28 29  2  0  0  0  0
 29 58  1  0  0  0  0
 29 30  1  0  0  0  0
 30 31  2  0  0  0  0
 31 26  1  0  0  0  0
 31 59  1  0  0  0  0
 30 32  1  0  0  0  0
 32 33  2  0  0  0  0
 33 60  1  0  0  0  0
 32 34  1  0  0  0  0
 34 61  1  0  0  0  0
 34 62  1  0  0  0  0
 24 35  1  0  0  0  0
 35 21  1  0  0  0  0
 35 36  2  0  0  0  0
M  END
>  <LOGBIO>
6.9200

>  <PRED_LOGBIO>
7.0400

>  <XV_RES>
-0.1910

>  <WHL_TMPL>
1

>  <ANCH>
17-18;41-42

$$$$
ROW63
  -MTS-   01071502363D 0   0.00000     0.00000     0

 60 64  0  0  0  0  0  0  0  0999 V2000
  -11.3470    6.9530    7.1010 C   0  0  0  0  0  0  0  0  0  0  0  0
  -11.4120    8.2230    6.2560 C   0  0  0  0  0  0  0  0  0  0  0  0
  -11.0120    9.4230    7.1100 C   0  0  0  0  0  0  0  0  0  0  0  0
  -10.4900    8.1020    5.1180 N   0  0  0  0  0  0  0  0  0  0  0  0
   -9.3550    7.2470    5.4950 C   0  0  0  0  0  0  0  0  0  0  0  0
   -8.3580    7.0900    4.3320 C   0  0  0  0  0  0  0  0  0  0  0  0
   -9.0560    6.5720    3.0610 C   0  0  0  0  0  0  0  0  0  0  0  0
  -10.3100    7.4010    2.7330 C   0  0  0  0  0  0  0  0  0  0  0  0
  -11.2170    7.5430    3.9700 C   0  0  0  0  0  0  0  0  0  0  0  0
   -8.1220    6.6050    1.9270 N   0  0  0  0  0  0  0  0  0  0  0  0
   -6.8210    6.7840    2.1410 C   0  0  0  0  0  0  0  0  0  0  0  0
   -6.4000    6.9220    3.2880 O   0  0  0  0  0  0  0  0  0  0  0  0
   -5.8810    6.8170    0.9980 C   0  0  0  0  0  0  0  0  0  0  0  0
   -5.6360    7.8940    0.2400 C   0  0  0  0  0  0  0  0  0  0  0  0
   -4.6420    7.5050   -0.7850 C   0  0  0  0  0  0  0  0  0  0  0  0
   -4.0070    8.1770   -1.8370 C   0  0  0  0  0  0  0  0  0  0  0  0
   -4.3130    9.6330   -2.0970 Cl  0  0  0  0  0  0  0  0  0  0  0  0
   -3.0880    7.4990   -2.6470 C   0  0  0  0  0  0  0  0  0  0  0  0
   -2.8040    6.1500   -2.4060 C   0  0  0  0  0  0  0  0  0  0  0  0
   -3.4390    5.4780   -1.3540 C   0  0  0  0  0  0  0  0  0  0  0  0
   -4.3580    6.1560   -0.5440 C   0  0  0  0  0  0  0  0  0  0  0  0
   -5.1370    5.7510    0.5650 N   0  0  0  0  0  0  0  0  0  0  0  0
   -5.1480    4.4060    1.1570 C   0  0  0  0  0  0  0  0  0  0  0  0
   -6.1720    3.5520    0.4490 C   0  0  0  0  0  0  0  0  0  0  0  0
   -5.9350    2.7070   -0.7430 C   0  0  0  0  0  0  0  0  0  0  0  0
   -7.1030    2.1230   -1.0420 C   0  0  0  0  0  0  0  0  0  0  0  0
   -8.0590    2.5440   -0.1210 O   0  0  0  0  0  0  0  0  0  0  0  0
   -7.4440    3.4220    0.7790 N   0  0  0  0  0  0  0  0  0  0  0  0
   -7.3380    1.1880   -2.1650 C   0  0  0  0  0  0  0  0  0  0  0  0
   -6.7410    0.0080   -2.3770 C   0  0  0  0  0  0  0  0  0  0  0  0
   -7.1700   -0.7270   -3.5880 C   0  0  0  0  0  0  0  0  0  0  0  0
   -8.1070   -0.1300   -4.3370 C   0  0  0  0  0  0  0  0  0  0  0  0
   -8.8100   -0.7200   -5.7920 Cl  0  0  0  0  0  0  0  0  0  0  0  0
   -8.4690    1.3930   -3.5120 S   0  0  0  0  0  0  0  0  0  0  0  0
  -10.3330    6.8140    7.4690 H   0  0  0  0  0  0  0  0  0  0  0  0
  -12.0290    7.0430    7.9430 H   0  0  0  0  0  0  0  0  0  0  0  0
  -11.6320    6.0980    6.4920 H   0  0  0  0  0  0  0  0  0  0  0  0
  -12.4260    8.3620    5.8880 H   0  0  0  0  0  0  0  0  0  0  0  0
   -9.9970    9.2840    7.4780 H   0  0  0  0  0  0  0  0  0  0  0  0
  -11.6940    9.5120    7.9530 H   0  0  0  0  0  0  0  0  0  0  0  0
  -11.0580   10.3280    6.5080 H   0  0  0  0  0  0  0  0  0  0  0  0
   -9.7230    6.2680    5.7920 H   0  0  0  0  0  0  0  0  0  0  0  0
   -8.8460    7.6810    6.3540 H   0  0  0  0  0  0  0  0  0  0  0  0
   -7.8910    8.0500    4.1240 H   0  0  0  0  0  0  0  0  0  0  0  0
   -7.5710    6.3960    4.6220 H   0  0  0  0  0  0  0  0  0  0  0  0
   -9.3260    5.5250    3.1860 H   0  0  0  0  0  0  0  0  0  0  0  0
  -10.0110    8.3890    2.3870 H   0  0  0  0  0  0  0  0  0  0  0  0
  -10.8640    6.9180    1.9310 H   0  0  0  0  0  0  0  0  0  0  0  0
  -11.6200    6.5680    4.2350 H   0  0  0  0  0  0  0  0  0  0  0  0
  -12.0610    8.1860    3.7270 H   0  0  0  0  0  0  0  0  0  0  0  0
   -8.4680    6.4920    0.9850 H   0  0  0  0  0  0  0  0  0  0  0  0
   -6.0830    8.8700    0.3560 H   0  0  0  0  0  0  0  0  0  0  0  0
   -2.5980    8.0170   -3.4580 H   0  0  0  0  0  0  0  0  0  0  0  0
   -2.0950    5.6270   -3.0310 H   0  0  0  0  0  0  0  0  0  0  0  0
   -3.2200    4.4370   -1.1680 H   0  0  0  0  0  0  0  0  0  0  0  0
   -5.4890    4.5180    2.1840 H   0  0  0  0  0  0  0  0  0  0  0  0
   -4.1680    3.9520    1.0240 H   0  0  0  0  0  0  0  0  0  0  0  0
   -5.0000    2.5840   -1.2690 H   0  0  0  0  0  0  0  0  0  0  0  0
   -5.9920   -0.3840   -1.7040 H   0  0  0  0  0  0  0  0  0  0  0  0
   -6.7520   -1.6880   -3.8520 H   0  0  0  0  0  0  0  0  0  0  0  0
  1 35  1  0  0  0  0
  1 36  1  0  0  0  0
  1 37  1  0  0  0  0
  1  2  1  0  0  0  0
  2 38  1  0  0  0  0
  2  3  1  0  0  0  0
  3 39  1  0  0  0  0
  3 40  1  0  0  0  0
  3 41  1  0  0  0  0
  2  4  1  0  0  0  0
  4  5  1  0  0  0  0
  5 42  1  0  0  0  0
  5 43  1  0  0  0  0
  5  6  1  0  0  0  0
  6 44  1  0  0  0  0
  6 45  1  0  0  0  0
  6  7  1  0  0  0  0
  7 46  1  0  0  0  0
  7  8  1  0  0  0  0
  8 47  1  0  0  0  0
  8 48  1  0  0  0  0
  8  9  1  0  0  0  0
  9  4  1  0  0  0  0
  9 49  1  0  0  0  0
  9 50  1  0  0  0  0
  7 10  1  0  0  0  0
 10 51  1  0  0  0  0
 10 11  1  0  0  0  0
 11 12  2  0  0  0  0
 11 13  1  0  0  0  0
 13 14  2  0  0  0  0
 14 52  1  0  0  0  0
 14 15  1  0  0  0  0
 15 16  2  0  0  0  0
 16 17  1  0  0  0  0
 16 18  1  0  0  0  0
 18 53  1  0  0  0  0
 18 19  2  0  0  0  0
 19 54  1  0  0  0  0
 19 20  1  0  0  0  0
 20 55  1  0  0  0  0
 20 21  2  0  0  0  0
 21 15  1  0  0  0  0
 21 22  1  0  0  0  0
 22 13  1  0  0  0  0
 22 23  1  0  0  0  0
 23 56  1  0  0  0  0
 23 57  1  0  0  0  0
 23 24  1  0  0  0  0
 24 25  1  0  0  0  0
 25 58  1  0  0  0  0
 25 26  2  0  0  0  0
 26 27  1  0  0  0  0
 27 28  1  0  0  0  0
 28 24  2  0  0  0  0
 26 29  1  0  0  0  0
 29 30  2  0  0  0  0
 30 59  1  0  0  0  0
 30 31  1  0  0  0  0
 31 60  1  0  0  0  0
 31 32  2  0  0  0  0
 32 33  1  0  0  0  0
 32 34  1  0  0  0  0
 34 29  1  0  0  0  0
M  END
>  <LOGBIO>
8.1500

>  <PRED_LOGBIO>
7.7200

>  <XV_RES>
0.4630

>  <WHL_TMPL>
1

>  <ANCH>
37-60;28-29

$$$$
ROW64
  -MTS-   01071502363D 0   0.00000     0.00000     0

 63 67  0  0  0  0  0  0  0  0999 V2000
    0.1150   -9.3040   -1.1050 C   0  0  0  0  0  0  0  0  0  0  0  0
   -1.0280   -9.8310   -0.3440 N   0  0  0  0  0  0  0  0  0  0  0  0
   -2.2280   -9.0410   -0.6530 C   0  0  0  0  0  0  0  0  0  0  0  0
   -3.4020   -9.5820    0.1280 C   0  0  0  0  0  0  0  0  0  0  0  0
   -4.2060  -10.5860   -0.4230 C   0  0  0  0  0  0  0  0  0  0  0  0
   -5.2940  -11.0880    0.3010 C   0  0  0  0  0  0  0  0  0  0  0  0
   -5.5770  -10.5850    1.5770 C   0  0  0  0  0  0  0  0  0  0  0  0
   -4.7730   -9.5810    2.1280 C   0  0  0  0  0  0  0  0  0  0  0  0
   -3.6850   -9.0790    1.4030 C   0  0  0  0  0  0  0  0  0  0  0  0
   -2.8720   -8.0640    1.9600 N   0  0  0  0  0  0  0  0  0  0  0  0
   -3.2650   -6.6470    1.9680 C   0  0  0  0  0  0  0  0  0  0  0  0
   -2.1750   -5.7350    1.3760 C   0  0  0  0  0  0  0  0  0  0  0  0
   -0.8100   -5.9850    2.0440 C   0  0  0  0  0  0  0  0  0  0  0  0
   -0.4300   -7.4770    2.0020 C   0  0  0  0  0  0  0  0  0  0  0  0
   -1.5670   -8.3410    2.5770 C   0  0  0  0  0  0  0  0  0  0  0  0
    0.2280   -5.1840    1.3800 N   0  0  0  0  0  0  0  0  0  0  0  0
    1.2800   -4.7530    2.0700 C   0  0  0  0  0  0  0  0  0  0  0  0
    1.3520   -4.9680    3.2790 O   0  0  0  0  0  0  0  0  0  0  0  0
    2.3630   -4.0130    1.3850 C   0  0  0  0  0  0  0  0  0  0  0  0
    3.4590   -3.5200    1.9780 C   0  0  0  0  0  0  0  0  0  0  0  0
    4.2680   -2.8600    0.9300 C   0  0  0  0  0  0  0  0  0  0  0  0
    3.6240   -2.9920   -0.2140 N   0  0  0  0  0  0  0  0  0  0  0  0
    2.4010   -3.7260    0.0460 N   0  0  0  0  0  0  0  0  0  0  0  0
    1.4210   -4.0820   -0.9110 C   0  0  0  0  0  0  0  0  0  0  0  0
    0.7600   -3.0860   -1.6400 C   0  0  0  0  0  0  0  0  0  0  0  0
   -0.2090   -3.4380   -2.5870 C   0  0  0  0  0  0  0  0  0  0  0  0
   -0.5160   -4.7860   -2.8060 C   0  0  0  0  0  0  0  0  0  0  0  0
   -1.4150   -5.4160   -3.6640 O   0  0  0  0  0  0  0  0  0  0  0  0
   -1.3180   -6.8000   -3.4760 N   0  0  0  0  0  0  0  0  0  0  0  0
   -0.4140   -7.0670   -2.5530 C   0  0  0  0  0  0  0  0  0  0  0  0
   -0.0560   -8.3140   -2.1120 N   0  0  0  0  0  0  0  0  0  0  0  0
    0.1450   -5.7820   -2.0780 C   0  0  0  0  0  0  0  0  0  0  0  0
    1.1140   -5.4300   -1.1300 C   0  0  0  0  0  0  0  0  0  0  0  0
    5.5920   -2.1620    1.1320 C   0  0  0  0  0  0  0  0  0  0  0  0
    5.7190   -1.1850    0.2390 F   0  0  0  0  0  0  0  0  0  0  0  0
    6.5820   -3.0360    0.9780 F   0  0  0  0  0  0  0  0  0  0  0  0
    5.6400   -1.6510    2.3590 F   0  0  0  0  0  0  0  0  0  0  0  0
   -0.0980   -9.3690   -2.1700 H   0  0  0  0  0  0  0  0  0  0  0  0
    1.0030   -9.8880   -0.8760 H   0  0  0  0  0  0  0  0  0  0  0  0
    0.2840   -8.2640   -0.8310 H   0  0  0  0  0  0  0  0  0  0  0  0
   -1.1850  -10.7950   -0.5980 H   0  0  0  0  0  0  0  0  0  0  0  0
   -2.0590   -8.0010   -0.3800 H   0  0  0  0  0  0  0  0  0  0  0  0
   -2.4410   -9.1060   -1.7180 H   0  0  0  0  0  0  0  0  0  0  0  0
   -3.9870  -10.9740   -1.4070 H   0  0  0  0  0  0  0  0  0  0  0  0
   -5.9140  -11.8630   -0.1240 H   0  0  0  0  0  0  0  0  0  0  0  0
   -6.4170  -10.9720    2.1350 H   0  0  0  0  0  0  0  0  0  0  0  0
   -4.9920   -9.1930    3.1110 H   0  0  0  0  0  0  0  0  0  0  0  0
   -3.3610   -6.3650    3.0140 H   0  0  0  0  0  0  0  0  0  0  0  0
   -4.1620   -6.5300    1.3630 H   0  0  0  0  0  0  0  0  0  0  0  0
   -2.4570   -4.7150    1.6290 H   0  0  0  0  0  0  0  0  0  0  0  0
   -2.0810   -5.9600    0.3160 H   0  0  0  0  0  0  0  0  0  0  0  0
   -0.8810   -5.6820    3.0860 H   0  0  0  0  0  0  0  0  0  0  0  0
    0.4200   -7.5990    2.6690 H   0  0  0  0  0  0  0  0  0  0  0  0
   -0.2760   -7.7610    0.9630 H   0  0  0  0  0  0  0  0  0  0  0  0
   -1.3240   -9.3690    2.3160 H   0  0  0  0  0  0  0  0  0  0  0  0
   -1.6350   -8.1320    3.6430 H   0  0  0  0  0  0  0  0  0  0  0  0
    0.1420   -4.9610    0.3990 H   0  0  0  0  0  0  0  0  0  0  0  0
    3.7050   -3.5910    3.0280 H   0  0  0  0  0  0  0  0  0  0  0  0
    0.9970   -2.0460   -1.4710 H   0  0  0  0  0  0  0  0  0  0  0  0
   -0.7190   -2.6690   -3.1490 H   0  0  0  0  0  0  0  0  0  0  0  0
    0.6940   -8.8140   -2.5670 H   0  0  0  0  0  0  0  0  0  0  0  0
   -0.5420   -8.7330   -1.3320 H   0  0  0  0  0  0  0  0  0  0  0  0
    1.6240   -6.1980   -0.5690 H   0  0  0  0  0  0  0  0  0  0  0  0
  1 38  1  0  0  0  0
  1 39  1  0  0  0  0
  1 40  1  0  0  0  0
  1  2  1  0  0  0  0
  2 41  1  0  0  0  0
  2  3  1  0  0  0  0
  3 42  1  0  0  0  0
  3 43  1  0  0  0  0
  3  4  1  0  0  0  0
  4  5  2  0  0  0  0
  5 44  1  0  0  0  0
  5  6  1  0  0  0  0
  6 45  1  0  0  0  0
  6  7  2  0  0  0  0
  7 46  1  0  0  0  0
  7  8  1  0  0  0  0
  8 47  1  0  0  0  0
  8  9  2  0  0  0  0
  9  4  1  0  0  0  0
  9 10  1  0  0  0  0
 10 11  1  0  0  0  0
 11 48  1  0  0  0  0
 11 49  1  0  0  0  0
 11 12  1  0  0  0  0
 12 50  1  0  0  0  0
 12 51  1  0  0  0  0
 12 13  1  0  0  0  0
 13 52  1  0  0  0  0
 13 14  1  0  0  0  0
 14 53  1  0  0  0  0
 14 54  1  0  0  0  0
 14 15  1  0  0  0  0
 15 10  1  0  0  0  0
 15 55  1  0  0  0  0
 15 56  1  0  0  0  0
 13 16  1  0  0  0  0
 16 57  1  0  0  0  0
 16 17  1  0  0  0  0
 17 18  2  0  0  0  0
 17 19  1  0  0  0  0
 19 20  2  0  0  0  0
 20 58  1  0  0  0  0
 20 21  1  0  0  0  0
 21 22  2  0  0  0  0
 22 23  1  0  0  0  0
 23 19  1  0  0  0  0
 23 24  1  0  0  0  0
 24 25  2  0  0  0  0
 25 59  1  0  0  0  0
 25 26  1  0  0  0  0
 26 60  1  0  0  0  0
 26 27  2  0  0  0  0
 27 28  1  0  0  0  0
 28 29  1  0  0  0  0
 29 30  2  0  0  0  0
 30 31  1  0  0  0  0
 31 61  1  0  0  0  0
 31 62  1  0  0  0  0
 30 32  1  0  0  0  0
 32 27  1  0  0  0  0
 32 33  2  0  0  0  0
 33 24  1  0  0  0  0
 33 63  1  0  0  0  0
 21 34  1  0  0  0  0
 34 35  1  0  0  0  0
 34 36  1  0  0  0  0
 34 37  1  0  0  0  0
M  END
>  <LOGBIO>
9.1700

>  <PRED_LOGBIO>
8.5800

>  <XV_RES>
0.9440

>  <WHL_TMPL>
2

>  <ANCH>
16-29;27-35

$$$$
ROW65
  -MTS-   01071502363D 0   0.00000     0.00000     0

 61 64  0  0  0  0  0  0  0  0999 V2000
   -5.1330    0.5880   -2.3910 C   0  0  0  0  0  0  0  0  0  0  0  0
   -6.3870    1.2740   -2.4270 O   0  0  0  0  0  0  0  0  0  0  0  0
   -6.7500    2.0090   -1.3300 C   0  0  0  0  0  0  0  0  0  0  0  0
   -8.0700    1.9680   -0.8660 C   0  0  0  0  0  0  0  0  0  0  0  0
   -8.4410    2.7200    0.2560 C   0  0  0  0  0  0  0  0  0  0  0  0
   -7.4920    3.5110    0.9130 C   0  0  0  0  0  0  0  0  0  0  0  0
   -6.1720    3.5520    0.4490 C   0  0  0  0  0  0  0  0  0  0  0  0
   -5.1480    4.4060    1.1570 C   0  0  0  0  0  0  0  0  0  0  0  0
   -5.1370    5.7510    0.5650 N   0  0  0  0  0  0  0  0  0  0  0  0
   -5.8810    6.8170    0.9980 C   0  0  0  0  0  0  0  0  0  0  0  0
   -5.6360    7.8940    0.2400 C   0  0  0  0  0  0  0  0  0  0  0  0
   -4.6420    7.5050   -0.7850 C   0  0  0  0  0  0  0  0  0  0  0  0
   -4.0070    8.1770   -1.8370 C   0  0  0  0  0  0  0  0  0  0  0  0
   -3.0880    7.4990   -2.6470 C   0  0  0  0  0  0  0  0  0  0  0  0
   -2.8040    6.1500   -2.4060 C   0  0  0  0  0  0  0  0  0  0  0  0
   -3.4390    5.4780   -1.3540 C   0  0  0  0  0  0  0  0  0  0  0  0
   -4.3580    6.1560   -0.5440 C   0  0  0  0  0  0  0  0  0  0  0  0
   -6.8210    6.7840    2.1410 C   0  0  0  0  0  0  0  0  0  0  0  0
   -6.4000    6.9220    3.2880 O   0  0  0  0  0  0  0  0  0  0  0  0
   -8.1220    6.6050    1.9270 N   0  0  0  0  0  0  0  0  0  0  0  0
   -9.0560    6.5720    3.0610 C   0  0  0  0  0  0  0  0  0  0  0  0
   -9.0210    7.9170    3.8100 C   0  0  0  0  0  0  0  0  0  0  0  0
  -10.1190    7.9880    4.8870 C   0  0  0  0  0  0  0  0  0  0  0  0
  -11.4480    7.7240    4.3180 N   0  0  0  0  0  0  0  0  0  0  0  0
  -11.5060    6.3920    3.6980 C   0  0  0  0  0  0  0  0  0  0  0  0
  -10.4750    6.2440    2.5630 C   0  0  0  0  0  0  0  0  0  0  0  0
  -12.4610    7.8020    5.3800 C   0  0  0  0  0  0  0  0  0  0  0  0
  -11.8500    7.3450    6.7010 C   0  0  0  0  0  0  0  0  0  0  0  0
  -12.9450    9.2430    5.5150 C   0  0  0  0  0  0  0  0  0  0  0  0
   -5.8010    2.8010   -0.6730 C   0  0  0  0  0  0  0  0  0  0  0  0
   -5.1290   -0.1190   -1.5640 H   0  0  0  0  0  0  0  0  0  0  0  0
   -4.9850    0.0520   -3.3260 H   0  0  0  0  0  0  0  0  0  0  0  0
   -4.3290    1.3090   -2.2550 H   0  0  0  0  0  0  0  0  0  0  0  0
   -8.8020    1.3570   -1.3730 H   0  0  0  0  0  0  0  0  0  0  0  0
   -9.4600    2.6890    0.6140 H   0  0  0  0  0  0  0  0  0  0  0  0
   -7.7780    4.0900    1.7790 H   0  0  0  0  0  0  0  0  0  0  0  0
   -4.1750    3.9650    0.9520 H   0  0  0  0  0  0  0  0  0  0  0  0
   -5.4280    4.4820    2.2060 H   0  0  0  0  0  0  0  0  0  0  0  0
   -6.0830    8.8700    0.3560 H   0  0  0  0  0  0  0  0  0  0  0  0
   -4.2260    9.2180   -2.0230 H   0  0  0  0  0  0  0  0  0  0  0  0
   -2.5980    8.0170   -3.4580 H   0  0  0  0  0  0  0  0  0  0  0  0
   -2.0950    5.6270   -3.0310 H   0  0  0  0  0  0  0  0  0  0  0  0
   -3.2200    4.4370   -1.1680 H   0  0  0  0  0  0  0  0  0  0  0  0
   -8.4680    6.4920    0.9850 H   0  0  0  0  0  0  0  0  0  0  0  0
   -8.6980    5.7760    3.7110 H   0  0  0  0  0  0  0  0  0  0  0  0
   -9.1560    8.7310    3.1010 H   0  0  0  0  0  0  0  0  0  0  0  0
   -8.0470    8.0460    4.2780 H   0  0  0  0  0  0  0  0  0  0  0  0
   -9.9090    7.2600    5.6680 H   0  0  0  0  0  0  0  0  0  0  0  0
  -10.1130    8.9740    5.3470 H   0  0  0  0  0  0  0  0  0  0  0  0
  -11.3210    5.6320    4.4550 H   0  0  0  0  0  0  0  0  0  0  0  0
  -12.5050    6.2180    3.3040 H   0  0  0  0  0  0  0  0  0  0  0  0
  -10.7360    6.9150    1.7470 H   0  0  0  0  0  0  0  0  0  0  0  0
  -10.4990    5.2250    2.1820 H   0  0  0  0  0  0  0  0  0  0  0  0
  -13.3020    7.1600    5.1270 H   0  0  0  0  0  0  0  0  0  0  0  0
  -11.0090    7.9880    6.9530 H   0  0  0  0  0  0  0  0  0  0  0  0
  -12.5990    7.4030    7.4870 H   0  0  0  0  0  0  0  0  0  0  0  0
  -11.5040    6.3180    6.6040 H   0  0  0  0  0  0  0  0  0  0  0  0
  -12.1050    9.8860    5.7680 H   0  0  0  0  0  0  0  0  0  0  0  0
  -13.6950    9.3010    6.3020 H   0  0  0  0  0  0  0  0  0  0  0  0
  -13.3810    9.5700    4.5730 H   0  0  0  0  0  0  0  0  0  0  0  0
   -4.7830    2.8330   -1.0320 H   0  0  0  0  0  0  0  0  0  0  0  0
  1 31  1  0  0  0  0
  1 32  1  0  0  0  0
  1 33  1  0  0  0  0
  1  2  1  0  0  0  0
  2  3  1  0  0  0  0
  3  4  2  0  0  0  0
  4 34  1  0  0  0  0
  4  5  1  0  0  0  0
  5 35  1  0  0  0  0
  5  6  2  0  0  0  0
  6 36  1  0  0  0  0
  6  7  1  0  0  0  0
  7  8  1  0  0  0  0
  8 37  1  0  0  0  0
  8 38  1  0  0  0  0
  8  9  1  0  0  0  0
  9 10  1  0  0  0  0
 10 11  2  0  0  0  0
 11 39  1  0  0  0  0
 11 12  1  0  0  0  0
 12 13  2  0  0  0  0
 13 40  1  0  0  0  0
 13 14  1  0  0  0  0
 14 41  1  0  0  0  0
 14 15  2  0  0  0  0
 15 42  1  0  0  0  0
 15 16  1  0  0  0  0
 16 43  1  0  0  0  0
 16 17  2  0  0  0  0
 17  9  1  0  0  0  0
 17 12  1  0  0  0  0
 10 18  1  0  0  0  0
 18 19  2  0  0  0  0
 18 20  1  0  0  0  0
 20 44  1  0  0  0  0
 20 21  1  0  0  0  0
 21 45  1  0  0  0  0
 21 22  1  0  0  0  0
 22 46  1  0  0  0  0
 22 47  1  0  0  0  0
 22 23  1  0  0  0  0
 23 48  1  0  0  0  0
 23 49  1  0  0  0  0
 23 24  1  0  0  0  0
 24 25  1  0  0  0  0
 25 50  1  0  0  0  0
 25 51  1  0  0  0  0
 25 26  1  0  0  0  0
 26 21  1  0  0  0  0
 26 52  1  0  0  0  0
 26 53  1  0  0  0  0
 24 27  1  0  0  0  0
 27 54  1  0  0  0  0
 27 28  1  0  0  0  0
 28 55  1  0  0  0  0
 28 56  1  0  0  0  0
 28 57  1  0  0  0  0
 27 29  1  0  0  0  0
 29 58  1  0  0  0  0
 29 59  1  0  0  0  0
 29 60  1  0  0  0  0
  7 30  2  0  0  0  0
 30  3  1  0  0  0  0
 30 61  1  0  0  0  0
M  END
>  <LOGBIO>
7.0500

>  <PRED_LOGBIO>
6.4000

>  <XV_RES>
0.7590

>  <WHL_TMPL>
1

>  <ANCH>
37-60;31-32

$$$$
ROW66
  -MTS-   01071502363D 0   0.00000     0.00000     0

 62 66  0  0  0  0  0  0  0  0999 V2000
  -11.3470    6.9530    7.1010 C   0  0  0  0  0  0  0  0  0  0  0  0
  -11.4120    8.2230    6.2560 C   0  0  0  0  0  0  0  0  0  0  0  0
  -11.0120    9.4230    7.1100 C   0  0  0  0  0  0  0  0  0  0  0  0
  -10.4900    8.1020    5.1180 N   0  0  0  0  0  0  0  0  0  0  0  0
   -9.3550    7.2470    5.4950 C   0  0  0  0  0  0  0  0  0  0  0  0
   -8.3580    7.0900    4.3320 C   0  0  0  0  0  0  0  0  0  0  0  0
   -9.0560    6.5720    3.0610 C   0  0  0  0  0  0  0  0  0  0  0  0
  -10.3100    7.4010    2.7330 C   0  0  0  0  0  0  0  0  0  0  0  0
  -11.2170    7.5430    3.9700 C   0  0  0  0  0  0  0  0  0  0  0  0
   -8.1220    6.6050    1.9270 N   0  0  0  0  0  0  0  0  0  0  0  0
   -6.8210    6.7840    2.1410 C   0  0  0  0  0  0  0  0  0  0  0  0
   -6.4000    6.9220    3.2880 O   0  0  0  0  0  0  0  0  0  0  0  0
   -5.8810    6.8170    0.9980 C   0  0  0  0  0  0  0  0  0  0  0  0
   -5.6360    7.8940    0.2400 C   0  0  0  0  0  0  0  0  0  0  0  0
   -4.6420    7.5050   -0.7850 C   0  0  0  0  0  0  0  0  0  0  0  0
   -4.0070    8.1770   -1.8370 C   0  0  0  0  0  0  0  0  0  0  0  0
   -3.0880    7.4990   -2.6470 C   0  0  0  0  0  0  0  0  0  0  0  0
   -2.8040    6.1500   -2.4060 C   0  0  0  0  0  0  0  0  0  0  0  0
   -3.4390    5.4780   -1.3540 C   0  0  0  0  0  0  0  0  0  0  0  0
   -4.3580    6.1560   -0.5440 C   0  0  0  0  0  0  0  0  0  0  0  0
   -5.1370    5.7510    0.5650 N   0  0  0  0  0  0  0  0  0  0  0  0
   -5.1480    4.4060    1.1570 C   0  0  0  0  0  0  0  0  0  0  0  0
   -6.1720    3.5520    0.4490 C   0  0  0  0  0  0  0  0  0  0  0  0
   -7.5130    3.4200    0.8040 O   0  0  0  0  0  0  0  0  0  0  0  0
   -8.0880    2.5370   -0.1180 N   0  0  0  0  0  0  0  0  0  0  0  0
   -7.1490    2.1660   -0.9680 C   0  0  0  0  0  0  0  0  0  0  0  0
   -5.9520    2.8000   -0.6140 N   0  0  0  0  0  0  0  0  0  0  0  0
   -7.3310    1.2360   -2.1050 C   0  0  0  0  0  0  0  0  0  0  0  0
   -7.0770    1.6700   -3.4120 C   0  0  0  0  0  0  0  0  0  0  0  0
   -7.2490    0.7910   -4.4870 C   0  0  0  0  0  0  0  0  0  0  0  0
   -7.6750   -0.5230   -4.2560 C   0  0  0  0  0  0  0  0  0  0  0  0
   -7.8890   -1.6160   -5.5930 Cl  0  0  0  0  0  0  0  0  0  0  0  0
   -7.9300   -0.9560   -2.9500 C   0  0  0  0  0  0  0  0  0  0  0  0
   -7.7580   -0.0770   -1.8740 C   0  0  0  0  0  0  0  0  0  0  0  0
  -10.3330    6.8140    7.4690 H   0  0  0  0  0  0  0  0  0  0  0  0
  -12.0290    7.0430    7.9430 H   0  0  0  0  0  0  0  0  0  0  0  0
  -11.6320    6.0980    6.4920 H   0  0  0  0  0  0  0  0  0  0  0  0
  -12.4260    8.3620    5.8880 H   0  0  0  0  0  0  0  0  0  0  0  0
   -9.9970    9.2840    7.4780 H   0  0  0  0  0  0  0  0  0  0  0  0
  -11.6940    9.5120    7.9530 H   0  0  0  0  0  0  0  0  0  0  0  0
  -11.0580   10.3280    6.5080 H   0  0  0  0  0  0  0  0  0  0  0  0
   -9.7230    6.2680    5.7920 H   0  0  0  0  0  0  0  0  0  0  0  0
   -8.8460    7.6810    6.3540 H   0  0  0  0  0  0  0  0  0  0  0  0
   -7.8910    8.0500    4.1240 H   0  0  0  0  0  0  0  0  0  0  0  0
   -7.5710    6.3960    4.6220 H   0  0  0  0  0  0  0  0  0  0  0  0
   -9.3260    5.5250    3.1860 H   0  0  0  0  0  0  0  0  0  0  0  0
  -10.0110    8.3890    2.3870 H   0  0  0  0  0  0  0  0  0  0  0  0
  -10.8640    6.9180    1.9310 H   0  0  0  0  0  0  0  0  0  0  0  0
  -11.6200    6.5680    4.2350 H   0  0  0  0  0  0  0  0  0  0  0  0
  -12.0610    8.1860    3.7270 H   0  0  0  0  0  0  0  0  0  0  0  0
   -8.4680    6.4920    0.9850 H   0  0  0  0  0  0  0  0  0  0  0  0
   -6.0830    8.8700    0.3560 H   0  0  0  0  0  0  0  0  0  0  0  0
   -4.2260    9.2180   -2.0230 H   0  0  0  0  0  0  0  0  0  0  0  0
   -2.5980    8.0170   -3.4580 H   0  0  0  0  0  0  0  0  0  0  0  0
   -2.0950    5.6270   -3.0310 H   0  0  0  0  0  0  0  0  0  0  0  0
   -3.2200    4.4370   -1.1680 H   0  0  0  0  0  0  0  0  0  0  0  0
   -5.4890    4.5180    2.1840 H   0  0  0  0  0  0  0  0  0  0  0  0
   -4.1680    3.9520    1.0240 H   0  0  0  0  0  0  0  0  0  0  0  0
   -6.7470    2.6830   -3.5900 H   0  0  0  0  0  0  0  0  0  0  0  0
   -7.0520    1.1250   -5.4950 H   0  0  0  0  0  0  0  0  0  0  0  0
   -8.2590   -1.9690   -2.7710 H   0  0  0  0  0  0  0  0  0  0  0  0
   -7.9540   -0.4110   -0.8660 H   0  0  0  0  0  0  0  0  0  0  0  0
  1 35  1  0  0  0  0
  1 36  1  0  0  0  0
  1 37  1  0  0  0  0
  1  2  1  0  0  0  0
  2 38  1  0  0  0  0
  2  3  1  0  0  0  0
  3 39  1  0  0  0  0
  3 40  1  0  0  0  0
  3 41  1  0  0  0  0
  2  4  1  0  0  0  0
  4  5  1  0  0  0  0
  5 42  1  0  0  0  0
  5 43  1  0  0  0  0
  5  6  1  0  0  0  0
  6 44  1  0  0  0  0
  6 45  1  0  0  0  0
  6  7  1  0  0  0  0
  7 46  1  0  0  0  0
  7  8  1  0  0  0  0
  8 47  1  0  0  0  0
  8 48  1  0  0  0  0
  8  9  1  0  0  0  0
  9  4  1  0  0  0  0
  9 49  1  0  0  0  0
  9 50  1  0  0  0  0
  7 10  1  0  0  0  0
 10 51  1  0  0  0  0
 10 11  1  0  0  0  0
 11 12  2  0  0  0  0
 11 13  1  0  0  0  0
 13 14  2  0  0  0  0
 14 52  1  0  0  0  0
 14 15  1  0  0  0  0
 15 16  2  0  0  0  0
 16 53  1  0  0  0  0
 16 17  1  0  0  0  0
 17 54  1  0  0  0  0
 17 18  2  0  0  0  0
 18 55  1  0  0  0  0
 18 19  1  0  0  0  0
 19 56  1  0  0  0  0
 19 20  2  0  0  0  0
 20 15  1  0  0  0  0
 20 21  1  0  0  0  0
 21 13  1  0  0  0  0
 21 22  1  0  0  0  0
 22 57  1  0  0  0  0
 22 58  1  0  0  0  0
 22 23  1  0  0  0  0
 23 24  1  0  0  0  0
 24 25  1  0  0  0  0
 25 26  2  0  0  0  0
 26 27  1  0  0  0  0
 27 23  2  0  0  0  0
 26 28  1  0  0  0  0
 28 29  2  0  0  0  0
 29 59  1  0  0  0  0
 29 30  1  0  0  0  0
 30 60  1  0  0  0  0
 30 31  2  0  0  0  0
 31 32  1  0  0  0  0
 31 33  1  0  0  0  0
 33 61  1  0  0  0  0
 33 34  2  0  0  0  0
 34 28  1  0  0  0  0
 34 62  1  0  0  0  0
M  END
>  <LOGBIO>
5.6500

>  <PRED_LOGBIO>
7.3000

>  <XV_RES>
-2.0610

>  <WHL_TMPL>
1

>  <ANCH>
37-60;28-29

$$$$
ROW67
  -MTS-   01071502363D 0   0.00000     0.00000     0

 55 58  0  0  0  0  0  0  0  0999 V2000
  -14.1830    7.2670    0.2430 N   0  0  0  0  0  0  0  0  0  0  0  0
  -13.0580    6.5240   -0.0010 C   0  0  0  0  0  0  0  0  0  0  0  0
  -12.6500    6.3320   -1.2420 N   0  0  0  0  0  0  0  0  0  0  0  0
  -12.2850    5.9250    1.1490 C   0  0  0  0  0  0  0  0  0  0  0  0
  -12.7760    4.7920    1.8090 C   0  0  0  0  0  0  0  0  0  0  0  0
  -12.0590    4.2380    2.8760 C   0  0  0  0  0  0  0  0  0  0  0  0
  -10.8510    4.8160    3.2820 C   0  0  0  0  0  0  0  0  0  0  0  0
  -10.3590    5.9490    2.6230 C   0  0  0  0  0  0  0  0  0  0  0  0
   -9.0560    6.5720    3.0610 C   0  0  0  0  0  0  0  0  0  0  0  0
   -8.1220    6.6050    1.9270 O   0  0  0  0  0  0  0  0  0  0  0  0
   -6.8210    6.7840    2.1410 C   0  0  0  0  0  0  0  0  0  0  0  0
   -6.4000    6.9220    3.2880 O   0  0  0  0  0  0  0  0  0  0  0  0
   -5.8810    6.8170    0.9980 C   0  0  0  0  0  0  0  0  0  0  0  0
   -5.6360    7.8940    0.2400 C   0  0  0  0  0  0  0  0  0  0  0  0
   -4.6420    7.5050   -0.7850 C   0  0  0  0  0  0  0  0  0  0  0  0
   -4.0070    8.1770   -1.8370 C   0  0  0  0  0  0  0  0  0  0  0  0
   -3.0880    7.4990   -2.6470 C   0  0  0  0  0  0  0  0  0  0  0  0
   -2.8040    6.1500   -2.4060 C   0  0  0  0  0  0  0  0  0  0  0  0
   -3.4390    5.4780   -1.3540 C   0  0  0  0  0  0  0  0  0  0  0  0
   -4.3580    6.1560   -0.5440 C   0  0  0  0  0  0  0  0  0  0  0  0
   -5.1370    5.7510    0.5650 N   0  0  0  0  0  0  0  0  0  0  0  0
   -5.1480    4.4060    1.1570 C   0  0  0  0  0  0  0  0  0  0  0  0
   -6.1720    3.5520    0.4490 C   0  0  0  0  0  0  0  0  0  0  0  0
   -7.4920    3.5110    0.9130 C   0  0  0  0  0  0  0  0  0  0  0  0
   -8.4410    2.7200    0.2560 C   0  0  0  0  0  0  0  0  0  0  0  0
   -8.0700    1.9680   -0.8660 C   0  0  0  0  0  0  0  0  0  0  0  0
   -6.7500    2.0090   -1.3300 C   0  0  0  0  0  0  0  0  0  0  0  0
   -5.8010    2.8010   -0.6730 C   0  0  0  0  0  0  0  0  0  0  0  0
   -6.3590    1.2150   -2.5160 C   0  0  0  0  0  0  0  0  0  0  0  0
   -5.2090    0.5650   -2.5250 N   0  0  0  0  0  0  0  0  0  0  0  0
   -7.1890    1.1530   -3.6040 N   0  0  0  0  0  0  0  0  0  0  0  0
  -11.0770    6.5030    1.5560 C   0  0  0  0  0  0  0  0  0  0  0  0
  -14.4950    7.4140    1.1920 H   0  0  0  0  0  0  0  0  0  0  0  0
  -14.7000    7.6680   -0.5260 H   0  0  0  0  0  0  0  0  0  0  0  0
  -13.1570    6.7240   -1.9960 H   0  0  0  0  0  0  0  0  0  0  0  0
  -13.7080    4.3460    1.4950 H   0  0  0  0  0  0  0  0  0  0  0  0
  -12.4380    3.3650    3.3860 H   0  0  0  0  0  0  0  0  0  0  0  0
  -10.2980    4.3880    4.1050 H   0  0  0  0  0  0  0  0  0  0  0  0
   -8.6240    5.9060    3.8040 H   0  0  0  0  0  0  0  0  0  0  0  0
   -9.2530    7.5910    3.3880 H   0  0  0  0  0  0  0  0  0  0  0  0
   -6.0830    8.8700    0.3560 H   0  0  0  0  0  0  0  0  0  0  0  0
   -4.2260    9.2180   -2.0230 H   0  0  0  0  0  0  0  0  0  0  0  0
   -2.5980    8.0170   -3.4580 H   0  0  0  0  0  0  0  0  0  0  0  0
   -2.0950    5.6270   -3.0310 H   0  0  0  0  0  0  0  0  0  0  0  0
   -3.2200    4.4370   -1.1680 H   0  0  0  0  0  0  0  0  0  0  0  0
   -5.4890    4.5180    2.1840 H   0  0  0  0  0  0  0  0  0  0  0  0
   -4.1680    3.9520    1.0240 H   0  0  0  0  0  0  0  0  0  0  0  0
   -7.7780    4.0900    1.7780 H   0  0  0  0  0  0  0  0  0  0  0  0
   -9.4590    2.6890    0.6140 H   0  0  0  0  0  0  0  0  0  0  0  0
   -8.8020    1.3570   -1.3730 H   0  0  0  0  0  0  0  0  0  0  0  0
   -4.7830    2.8330   -1.0320 H   0  0  0  0  0  0  0  0  0  0  0  0
   -4.9470    0.0340   -3.3180 H   0  0  0  0  0  0  0  0  0  0  0  0
   -8.1910    1.1700   -3.4770 H   0  0  0  0  0  0  0  0  0  0  0  0
   -6.7990    1.0900   -4.5340 H   0  0  0  0  0  0  0  0  0  0  0  0
  -10.6980    7.3770    1.0470 H   0  0  0  0  0  0  0  0  0  0  0  0
  1 33  1  0  0  0  0
  1 34  1  0  0  0  0
  1  2  1  0  0  0  0
  2  3  2  0  0  0  0
  3 35  1  0  0  0  0
  2  4  1  0  0  0  0
  4  5  2  0  0  0  0
  5 36  1  0  0  0  0
  5  6  1  0  0  0  0
  6 37  1  0  0  0  0
  6  7  2  0  0  0  0
  7 38  1  0  0  0  0
  7  8  1  0  0  0  0
  8  9  1  0  0  0  0
  9 39  1  0  0  0  0
  9 40  1  0  0  0  0
  9 10  1  0  0  0  0
 10 11  1  0  0  0  0
 11 12  2  0  0  0  0
 11 13  1  0  0  0  0
 13 14  2  0  0  0  0
 14 41  1  0  0  0  0
 14 15  1  0  0  0  0
 15 16  2  0  0  0  0
 16 42  1  0  0  0  0
 16 17  1  0  0  0  0
 17 43  1  0  0  0  0
 17 18  2  0  0  0  0
 18 44  1  0  0  0  0
 18 19  1  0  0  0  0
 19 45  1  0  0  0  0
 19 20  2  0  0  0  0
 20 15  1  0  0  0  0
 20 21  1  0  0  0  0
 21 13  1  0  0  0  0
 21 22  1  0  0  0  0
 22 46  1  0  0  0  0
 22 47  1  0  0  0  0
 22 23  1  0  0  0  0
 23 24  2  0  0  0  0
 24 48  1  0  0  0  0
 24 25  1  0  0  0  0
 25 49  1  0  0  0  0
 25 26  2  0  0  0  0
 26 50  1  0  0  0  0
 26 27  1  0  0  0  0
 27 28  2  0  0  0  0
 28 23  1  0  0  0  0
 28 51  1  0  0  0  0
 27 29  1  0  0  0  0
 29 30  2  0  0  0  0
 30 52  1  0  0  0  0
 29 31  1  0  0  0  0
 31 53  1  0  0  0  0
 31 54  1  0  0  0  0
  8 32  2  0  0  0  0
 32  4  1  0  0  0  0
 32 55  1  0  0  0  0
M  END
>  <LOGBIO>
7.5500

>  <PRED_LOGBIO>
6.8300

>  <XV_RES>
0.9350

>  <WHL_TMPL>
1

>  <ANCH>
31-34;48-51

$$$$
ROW68
  -MTS-   01071502363D 0   0.00000     0.00000     0

 59 61  0  0  0  0  0  0  0  0999 V2000
    3.5420   -3.8600    5.7240 C   0  0  0  0  0  0  0  0  0  0  0  0
    2.4790   -4.2840    4.8020 N   0  0  0  0  0  0  0  0  0  0  0  0
    2.0490   -3.1370    3.9890 C   0  0  0  0  0  0  0  0  0  0  0  0
    0.9330   -3.5330    3.0040 C   0  0  0  0  0  0  0  0  0  0  0  0
    1.3590   -4.7210    2.1220 C   0  0  0  0  0  0  0  0  0  0  0  0
    1.9160   -5.8780    2.9700 C   0  0  0  0  0  0  0  0  0  0  0  0
    2.9870   -5.3740    3.9550 C   0  0  0  0  0  0  0  0  0  0  0  0
    0.2280   -5.1840    1.3800 O   0  0  0  0  0  0  0  0  0  0  0  0
   -0.7710   -5.9550    2.0190 C   0  0  0  0  0  0  0  0  0  0  0  0
   -1.7280   -5.3300    2.8270 C   0  0  0  0  0  0  0  0  0  0  0  0
   -2.7170   -6.0930    3.4600 C   0  0  0  0  0  0  0  0  0  0  0  0
   -2.7470   -7.4820    3.2860 C   0  0  0  0  0  0  0  0  0  0  0  0
   -3.7450   -8.2540    3.9270 N   0  0  0  0  0  0  0  0  0  0  0  0
   -4.8780   -8.7800    3.1520 C   0  0  0  0  0  0  0  0  0  0  0  0
   -5.7920   -9.5620    4.0650 C   0  0  0  0  0  0  0  0  0  0  0  0
   -6.8980  -10.1370    3.5730 C   0  0  0  0  0  0  0  0  0  0  0  0
   -7.7930  -10.9050    4.4680 C   0  0  0  0  0  0  0  0  0  0  0  0
   -8.8460  -10.2590    5.1270 C   0  0  0  0  0  0  0  0  0  0  0  0
   -9.6930  -10.9840    5.9730 C   0  0  0  0  0  0  0  0  0  0  0  0
   -9.4870  -12.3560    6.1600 C   0  0  0  0  0  0  0  0  0  0  0  0
   -8.4340  -13.0030    5.5010 C   0  0  0  0  0  0  0  0  0  0  0  0
   -7.5870  -12.2770    4.6550 C   0  0  0  0  0  0  0  0  0  0  0  0
   -6.5570  -12.9090    4.0100 O   0  0  0  0  0  0  0  0  0  0  0  0
  -10.8060  -10.3010    6.6690 C   0  0  0  0  0  0  0  0  0  0  0  0
  -10.6120   -9.7730    7.8630 N   0  0  0  0  0  0  0  0  0  0  0  0
  -12.0370  -10.2180    6.0750 N   0  0  0  0  0  0  0  0  0  0  0  0
   -1.7900   -8.1070    2.4780 C   0  0  0  0  0  0  0  0  0  0  0  0
   -0.8010   -7.3440    1.8450 C   0  0  0  0  0  0  0  0  0  0  0  0
    0.2110   -8.0050    0.9920 C   0  0  0  0  0  0  0  0  0  0  0  0
   -0.3070   -8.7550    0.0240 F   0  0  0  0  0  0  0  0  0  0  0  0
    0.8660   -8.8440    1.7900 F   0  0  0  0  0  0  0  0  0  0  0  0
    1.0270   -7.0800    0.4960 F   0  0  0  0  0  0  0  0  0  0  0  0
    4.1080   -3.0460    5.2760 H   0  0  0  0  0  0  0  0  0  0  0  0
    3.0980   -3.5210    6.6580 H   0  0  0  0  0  0  0  0  0  0  0  0
    4.2070   -4.6980    5.9220 H   0  0  0  0  0  0  0  0  0  0  0  0
    2.9000   -2.7460    3.4360 H   0  0  0  0  0  0  0  0  0  0  0  0
    1.6910   -2.3450    4.6440 H   0  0  0  0  0  0  0  0  0  0  0  0
    0.0360   -3.7980    3.5610 H   0  0  0  0  0  0  0  0  0  0  0  0
    0.6900   -2.6810    2.3730 H   0  0  0  0  0  0  0  0  0  0  0  0
    2.1240   -4.3900    1.4230 H   0  0  0  0  0  0  0  0  0  0  0  0
    1.1040   -6.3440    3.5240 H   0  0  0  0  0  0  0  0  0  0  0  0
    2.3510   -6.6300    2.3150 H   0  0  0  0  0  0  0  0  0  0  0  0
    3.8550   -5.0270    3.3990 H   0  0  0  0  0  0  0  0  0  0  0  0
    3.3150   -6.1990    4.5840 H   0  0  0  0  0  0  0  0  0  0  0  0
   -1.7040   -4.2590    2.9620 H   0  0  0  0  0  0  0  0  0  0  0  0
   -3.4560   -5.6100    4.0820 H   0  0  0  0  0  0  0  0  0  0  0  0
   -3.6780   -8.4440    4.9170 H   0  0  0  0  0  0  0  0  0  0  0  0
   -5.4290   -7.9530    2.7100 H   0  0  0  0  0  0  0  0  0  0  0  0
   -4.5070   -9.4320    2.3640 H   0  0  0  0  0  0  0  0  0  0  0  0
   -5.5530   -9.6590    5.1140 H   0  0  0  0  0  0  0  0  0  0  0  0
   -7.1360  -10.0410    2.5240 H   0  0  0  0  0  0  0  0  0  0  0  0
   -9.0050   -9.2000    4.9820 H   0  0  0  0  0  0  0  0  0  0  0  0
  -10.1400  -12.9160    6.8130 H   0  0  0  0  0  0  0  0  0  0  0  0
   -8.2750  -14.0610    5.6460 H   0  0  0  0  0  0  0  0  0  0  0  0
   -5.7490  -12.8920    4.5460 H   0  0  0  0  0  0  0  0  0  0  0  0
  -11.3560   -9.3160    8.3290 H   0  0  0  0  0  0  0  0  0  0  0  0
  -12.1860  -10.6220    5.1620 H   0  0  0  0  0  0  0  0  0  0  0  0
  -12.7970   -9.7520    6.5500 H   0  0  0  0  0  0  0  0  0  0  0  0
   -1.8140   -9.1780    2.3430 H   0  0  0  0  0  0  0  0  0  0  0  0
  1 33  1  0  0  0  0
  1 34  1  0  0  0  0
  1 35  1  0  0  0  0
  1  2  1  0  0  0  0
  2  3  1  0  0  0  0
  3 36  1  0  0  0  0
  3 37  1  0  0  0  0
  3  4  1  0  0  0  0
  4 38  1  0  0  0  0
  4 39  1  0  0  0  0
  4  5  1  0  0  0  0
  5 40  1  0  0  0  0
  5  6  1  0  0  0  0
  6 41  1  0  0  0  0
  6 42  1  0  0  0  0
  6  7  1  0  0  0  0
  7  2  1  0  0  0  0
  7 43  1  0  0  0  0
  7 44  1  0  0  0  0
  5  8  1  0  0  0  0
  8  9  1  0  0  0  0
  9 10  2  0  0  0  0
 10 45  1  0  0  0  0
 10 11  1  0  0  0  0
 11 46  1  0  0  0  0
 11 12  2  0  0  0  0
 12 13  1  0  0  0  0
 13 47  1  0  0  0  0
 13 14  1  0  0  0  0
 14 48  1  0  0  0  0
 14 49  1  0  0  0  0
 14 15  1  0  0  0  0
 15 50  1  0  0  0  0
 15 16  2  0  0  0  0
 16 51  1  0  0  0  0
 16 17  1  0  0  0  0
 17 18  2  0  0  0  0
 18 52  1  0  0  0  0
 18 19  1  0  0  0  0
 19 20  2  0  0  0  0
 20 53  1  0  0  0  0
 20 21  1  0  0  0  0
 21 54  1  0  0  0  0
 21 22  2  0  0  0  0
 22 17  1  0  0  0  0
 22 23  1  0  0  0  0
 23 55  1  0  0  0  0
 19 24  1  0  0  0  0
 24 25  2  0  0  0  0
 25 56  1  0  0  0  0
 24 26  1  0  0  0  0
 26 57  1  0  0  0  0
 26 58  1  0  0  0  0
 12 27  1  0  0  0  0
 27 59  1  0  0  0  0
 27 28  2  0  0  0  0
 28  9  1  0  0  0  0
 28 29  1  0  0  0  0
 29 30  1  0  0  0  0
 29 31  1  0  0  0  0
 29 32  1  0  0  0  0
M  END
>  <LOGBIO>
9.2400

>  <PRED_LOGBIO>
8.9600

>  <XV_RES>
0.8750

>  <WHL_TMPL>
2

>  <ANCH>
15-22;55-53

$$$$
ROW69
  -MTS-   01071502363D 0   0.00000     0.00000     0

 61 65  0  0  0  0  0  0  0  0999 V2000
    2.3200   10.0930    3.8600 F   0  0  0  0  0  0  0  0  0  0  0  0
    2.1110    9.6630    5.1010 C   0  0  0  0  0  0  0  0  0  0  0  0
    2.5340   10.5810    5.9660 F   0  0  0  0  0  0  0  0  0  0  0  0
    2.7810    8.5300    5.2950 F   0  0  0  0  0  0  0  0  0  0  0  0
    0.6180    9.4150    5.3100 C   0  0  0  0  0  0  0  0  0  0  0  0
    0.1520    8.4000    4.3550 N   0  0  0  0  0  0  0  0  0  0  0  0
   -1.2380    8.6880    3.9730 C   0  0  0  0  0  0  0  0  0  0  0  0
   -1.7530    7.6610    2.9480 C   0  0  0  0  0  0  0  0  0  0  0  0
   -1.5880    6.2200    3.4640 C   0  0  0  0  0  0  0  0  0  0  0  0
   -0.1570    5.9670    3.9720 C   0  0  0  0  0  0  0  0  0  0  0  0
    0.2920    7.0650    4.9550 C   0  0  0  0  0  0  0  0  0  0  0  0
    1.7420    6.8300    5.3730 C   0  0  0  0  0  0  0  0  0  0  0  0
    2.5110    6.1980    4.2130 C   0  0  0  0  0  0  0  0  0  0  0  0
    3.9060    5.9720    4.6150 N   0  0  0  0  0  0  0  0  0  0  0  0
    4.8200    5.3920    3.7040 C   0  0  0  0  0  0  0  0  0  0  0  0
    4.9660    4.0610    3.6660 N   0  0  0  0  0  0  0  0  0  0  0  0
    5.8160    3.4600    2.8230 C   0  0  0  0  0  0  0  0  0  0  0  0
    6.5890    4.2280    1.9440 C   0  0  0  0  0  0  0  0  0  0  0  0
    6.4640    5.6220    1.9560 C   0  0  0  0  0  0  0  0  0  0  0  0
    7.0620    6.6560    1.2380 O   0  0  0  0  0  0  0  0  0  0  0  0
    6.5220    7.8530    1.7030 C   0  0  0  0  0  0  0  0  0  0  0  0
    6.9140    9.2440    1.1720 C   0  0  0  0  0  0  0  0  0  0  0  0
    8.4220    9.3280    1.1590 C   0  0  0  0  0  0  0  0  0  0  0  0
    9.1360    8.9300    0.0220 C   0  0  0  0  0  0  0  0  0  0  0  0
   10.5330    9.0080    0.0110 C   0  0  0  0  0  0  0  0  0  0  0  0
   11.4210    8.5150   -1.4020 Cl  0  0  0  0  0  0  0  0  0  0  0  0
   11.2170    9.4840    1.1360 C   0  0  0  0  0  0  0  0  0  0  0  0
   10.5030    9.8810    2.2730 C   0  0  0  0  0  0  0  0  0  0  0  0
    9.1060    9.8030    2.2850 C   0  0  0  0  0  0  0  0  0  0  0  0
    8.3840   10.2050    3.4340 N   0  0  0  0  0  0  0  0  0  0  0  0
    8.3830   11.4470    4.0110 C   0  0  0  0  0  0  0  0  0  0  0  0
    7.5880   11.4310    5.0640 N   0  0  0  0  0  0  0  0  0  0  0  0
    7.0370   10.1510    5.2060 C   0  0  0  0  0  0  0  0  0  0  0  0
    7.4980    9.3840    4.2350 N   0  0  0  0  0  0  0  0  0  0  0  0
    5.6400    7.5990    2.6520 N   0  0  0  0  0  0  0  0  0  0  0  0
    5.5650    6.2150    2.8500 C   0  0  0  0  0  0  0  0  0  0  0  0
    0.0710   10.3410    5.1510 H   0  0  0  0  0  0  0  0  0  0  0  0
    0.4480    9.0620    6.3260 H   0  0  0  0  0  0  0  0  0  0  0  0
   -1.8690    8.6640    4.8590 H   0  0  0  0  0  0  0  0  0  0  0  0
   -1.2960    9.6870    3.5460 H   0  0  0  0  0  0  0  0  0  0  0  0
   -1.2070    7.7770    2.0140 H   0  0  0  0  0  0  0  0  0  0  0  0
   -2.8040    7.8540    2.7400 H   0  0  0  0  0  0  0  0  0  0  0  0
   -2.2960    6.0410    4.2700 H   0  0  0  0  0  0  0  0  0  0  0  0
   -1.8170    5.5200    2.6620 H   0  0  0  0  0  0  0  0  0  0  0  0
    0.5270    5.9360    3.1270 H   0  0  0  0  0  0  0  0  0  0  0  0
   -0.1140    4.9990    4.4670 H   0  0  0  0  0  0  0  0  0  0  0  0
   -0.2940    7.0060    5.8700 H   0  0  0  0  0  0  0  0  0  0  0  0
    2.2020    7.7800    5.6370 H   0  0  0  0  0  0  0  0  0  0  0  0
    1.7690    6.1630    6.2320 H   0  0  0  0  0  0  0  0  0  0  0  0
    2.0510    5.2480    3.9490 H   0  0  0  0  0  0  0  0  0  0  0  0
    2.4840    6.8650    3.3540 H   0  0  0  0  0  0  0  0  0  0  0  0
    4.2130    6.2310    5.5420 H   0  0  0  0  0  0  0  0  0  0  0  0
    5.9060    2.3830    2.8220 H   0  0  0  0  0  0  0  0  0  0  0  0
    7.2770    3.7480    1.2630 H   0  0  0  0  0  0  0  0  0  0  0  0
    6.5130   10.0210    1.8180 H   0  0  0  0  0  0  0  0  0  0  0  0
    6.5350    9.3800    0.1610 H   0  0  0  0  0  0  0  0  0  0  0  0
    8.6080    8.5630   -0.8460 H   0  0  0  0  0  0  0  0  0  0  0  0
   12.2950    9.5440    1.1270 H   0  0  0  0  0  0  0  0  0  0  0  0
   11.0310   10.2480    3.1410 H   0  0  0  0  0  0  0  0  0  0  0  0
    8.9420   12.3020    3.6610 H   0  0  0  0  0  0  0  0  0  0  0  0
    6.3500    9.8440    5.9800 H   0  0  0  0  0  0  0  0  0  0  0  0
  1  2  1  0  0  0  0
  2  3  1  0  0  0  0
  2  4  1  0  0  0  0
  2  5  1  0  0  0  0
  5 37  1  0  0  0  0
  5 38  1  0  0  0  0
  5  6  1  0  0  0  0
  6  7  1  0  0  0  0
  7 39  1  0  0  0  0
  7 40  1  0  0  0  0
  7  8  1  0  0  0  0
  8 41  1  0  0  0  0
  8 42  1  0  0  0  0
  8  9  1  0  0  0  0
  9 43  1  0  0  0  0
  9 44  1  0  0  0  0
  9 10  1  0  0  0  0
 10 45  1  0  0  0  0
 10 46  1  0  0  0  0
 10 11  1  0  0  0  0
 11  6  1  0  0  0  0
 11 47  1  0  0  0  0
 11 12  1  0  0  0  0
 12 48  1  0  0  0  0
 12 49  1  0  0  0  0
 12 13  1  0  0  0  0
 13 50  1  0  0  0  0
 13 51  1  0  0  0  0
 13 14  1  0  0  0  0
 14 52  1  0  0  0  0
 14 15  1  0  0  0  0
 15 16  1  0  0  0  0
 16 17  2  0  0  0  0
 17 53  1  0  0  0  0
 17 18  1  0  0  0  0
 18 54  1  0  0  0  0
 18 19  2  0  0  0  0
 19 20  1  0  0  0  0
 20 21  1  0  0  0  0
 21 22  1  0  0  0  0
 22 55  1  0  0  0  0
 22 56  1  0  0  0  0
 22 23  1  0  0  0  0
 23 24  2  0  0  0  0
 24 57  1  0  0  0  0
 24 25  1  0  0  0  0
 25 26  1  0  0  0  0
 25 27  2  0  0  0  0
 27 58  1  0  0  0  0
 27 28  1  0  0  0  0
 28 59  1  0  0  0  0
 28 29  2  0  0  0  0
 29 23  1  0  0  0  0
 29 30  1  0  0  0  0
 30 31  1  0  0  0  0
 31 60  1  0  0  0  0
 31 32  2  0  0  0  0
 32 33  1  0  0  0  0
 33 61  1  0  0  0  0
 33 34  2  0  0  0  0
 34 30  1  0  0  0  0
 21 35  2  0  0  0  0
 35 36  1  0  0  0  0
 36 15  2  0  0  0  0
 36 19  1  0  0  0  0
M  END
>  <LOGBIO>
7.2700

>  <PRED_LOGBIO>
7.7100

>  <XV_RES>
-0.6190

>  <WHL_TMPL>
3

>  <ANCH>
1-14;60-39

$$$$
ROW70
  -MTS-   01071502363D 0   0.00000     0.00000     0

 49 50  0  0  1  0  0  0  0  0999 V2000
   -9.7830    1.2590   -2.7830 N   0  0  0  0  0  0  0  0  0  0  0  0
   -8.4180    1.1850   -2.7010 C   0  0  0  0  0  0  0  0  0  0  0  0
   -7.6670    1.9130   -3.5070 N   0  0  0  0  0  0  0  0  0  0  0  0
   -7.7840    0.2870   -1.7100 C   0  0  0  0  0  0  0  0  0  0  0  0
   -7.4840    0.7620   -0.4270 C   0  0  0  0  0  0  0  0  0  0  0  0
   -6.8840   -0.0860    0.5110 C   0  0  0  0  0  0  0  0  0  0  0  0
   -6.5840   -1.4100    0.1670 C   0  0  0  0  0  0  0  0  0  0  0  0
   -6.8840   -1.8850   -1.1160 C   0  0  0  0  0  0  0  0  0  0  0  0
   -7.4840   -1.0360   -2.0540 C   0  0  0  0  0  0  0  0  0  0  0  0
   -5.9500   -2.3070    1.1590 C   0  0  0  0  0  0  0  0  0  0  0  0
   -6.6490   -2.9860    1.9090 O   0  0  0  0  0  0  0  0  0  0  0  0
   -4.6250   -2.3790    1.2380 N   0  0  0  0  0  0  0  0  0  0  0  0
   -3.9950   -3.2700    2.2230 C   0  0  1  0  0  0  0  0  0  0  0  0
   -2.4750   -3.1650    2.1070 C   0  0  0  0  0  0  0  0  0  0  0  0
   -1.6980   -3.9710    2.9980 O   0  0  0  0  0  0  0  0  0  0  0  0
   -1.7280   -5.3300    2.8270 C   0  0  0  0  0  0  0  0  0  0  0  0
   -2.7170   -6.0930    3.4600 C   0  0  0  0  0  0  0  0  0  0  0  0
   -2.7470   -7.4820    3.2860 C   0  0  0  0  0  0  0  0  0  0  0  0
   -1.7900   -8.1070    2.4780 C   0  0  0  0  0  0  0  0  0  0  0  0
   -0.8010   -7.3440    1.8450 C   0  0  0  0  0  0  0  0  0  0  0  0
   -0.7710   -5.9550    2.0190 C   0  0  0  0  0  0  0  0  0  0  0  0
    0.2110   -8.0050    0.9920 C   0  0  0  0  0  0  0  0  0  0  0  0
    1.0930   -8.6920    1.5040 N   0  0  0  0  0  0  0  0  0  0  0  0
    0.1660   -7.8570   -0.3290 N   0  0  0  0  0  0  0  0  0  0  0  0
   -4.4280   -4.7110    1.9560 C   0  0  0  0  0  0  0  0  0  0  0  0
   -5.9300   -4.8150    2.0710 C   0  0  0  0  0  0  0  0  0  0  0  0
   -6.5910   -3.8260    2.3420 O   0  0  0  0  0  0  0  0  0  0  0  0
   -6.5270   -5.9760    1.8790 O   0  0  0  0  0  0  0  0  0  0  0  0
  -10.3570    0.7010   -2.1670 H   0  0  0  0  0  0  0  0  0  0  0  0
  -10.2160    1.8710   -3.4600 H   0  0  0  0  0  0  0  0  0  0  0  0
   -8.0920    2.5130   -4.1700 H   0  0  0  0  0  0  0  0  0  0  0  0
   -7.7150    1.7830   -0.1620 H   0  0  0  0  0  0  0  0  0  0  0  0
   -6.6530    0.2800    1.5000 H   0  0  0  0  0  0  0  0  0  0  0  0
   -6.6530   -2.9060   -1.3810 H   0  0  0  0  0  0  0  0  0  0  0  0
   -7.7150   -1.4020   -3.0430 H   0  0  0  0  0  0  0  0  0  0  0  0
   -4.0510   -1.8220    0.6220 H   0  0  0  0  0  0  0  0  0  0  0  0
   -4.3030   -2.9790    3.2250 H   0  0  0  0  0  0  0  0  0  0  0  0
   -2.2400   -2.1370    2.3750 H   0  0  0  0  0  0  0  0  0  0  0  0
   -2.2130   -3.4340    1.0860 H   0  0  0  0  0  0  0  0  0  0  0  0
   -3.4560   -5.6100    4.0820 H   0  0  0  0  0  0  0  0  0  0  0  0
   -3.5090   -8.0710    3.7750 H   0  0  0  0  0  0  0  0  0  0  0  0
   -1.8140   -9.1780    2.3430 H   0  0  0  0  0  0  0  0  0  0  0  0
   -0.0090   -5.3660    1.5300 H   0  0  0  0  0  0  0  0  0  0  0  0
    1.7700   -9.1340    0.9330 H   0  0  0  0  0  0  0  0  0  0  0  0
    0.8570   -8.3080   -0.9120 H   0  0  0  0  0  0  0  0  0  0  0  0
   -0.5590   -7.2930   -0.7500 H   0  0  0  0  0  0  0  0  0  0  0  0
   -4.1190   -5.0030    0.9540 H   0  0  0  0  0  0  0  0  0  0  0  0
   -3.9620   -5.3710    2.6850 H   0  0  0  0  0  0  0  0  0  0  0  0
   -7.4820   -5.8450    1.9940 H   0  0  0  0  0  0  0  0  0  0  0  0
  1 29  1  0  0  0  0
  1 30  1  0  0  0  0
  1  2  1  0  0  0  0
  2  3  2  0  0  0  0
  3 31  1  0  0  0  0
  2  4  1  0  0  0  0
  4  5  2  0  0  0  0
  5 32  1  0  0  0  0
  5  6  1  0  0  0  0
  6 33  1  0  0  0  0
  6  7  2  0  0  0  0
  7  8  1  0  0  0  0
  8 34  1  0  0  0  0
  8  9  2  0  0  0  0
  9  4  1  0  0  0  0
  9 35  1  0  0  0  0
  7 10  1  0  0  0  0
 10 11  2  0  0  0  0
 10 12  1  0  0  0  0
 12 36  1  0  0  0  0
 12 13  1  0  0  0  0
 13 37  1  0  0  0  0
 13 14  1  0  0  0  0
 14 38  1  0  0  0  0
 14 39  1  0  0  0  0
 14 15  1  0  0  0  0
 15 16  1  0  0  0  0
 16 17  2  0  0  0  0
 17 40  1  0  0  0  0
 17 18  1  0  0  0  0
 18 41  1  0  0  0  0
 18 19  2  0  0  0  0
 19 42  1  0  0  0  0
 19 20  1  0  0  0  0
 20 21  2  0  0  0  0
 21 16  1  0  0  0  0
 21 43  1  0  0  0  0
 20 22  1  0  0  0  0
 22 23  2  0  0  0  0
 23 44  1  0  0  0  0
 22 24  1  0  0  0  0
 24 45  1  0  0  0  0
 24 46  1  0  0  0  0
 13 25  1  0  0  0  0
 25 47  1  0  0  0  0
 25 48  1  0  0  0  0
 25 26  1  0  0  0  0
 26 27  2  0  0  0  0
 26 28  1  0  0  0  0
 28 49  1  0  0  0  0
M  END
>  <LOGBIO>
7.5500

>  <PRED_LOGBIO>
7.9200

>  <XV_RES>
-0.2770

>  <WHL_TMPL>
2

>  <ANCH>
17-18;27-28

$$$$
ROW71
  -MTS-   01071502363D 0   0.00000     0.00000     0

 46 49  0  0  0  0  0  0  0  0999 V2000
    4.0150  -10.7270   -3.7880 Cl  0  0  0  0  0  0  0  0  0  0  0  0
    2.9100   -9.8610   -2.7600 C   0  0  0  0  0  0  0  0  0  0  0  0
    3.3740   -8.8070   -1.9640 C   0  0  0  0  0  0  0  0  0  0  0  0
    2.4850   -8.1100   -1.1370 C   0  0  0  0  0  0  0  0  0  0  0  0
    1.1320   -8.4680   -1.1060 C   0  0  0  0  0  0  0  0  0  0  0  0
    0.1660   -7.8570   -0.3290 N   0  0  0  0  0  0  0  0  0  0  0  0
    0.2110   -8.0050    0.9920 C   0  0  0  0  0  0  0  0  0  0  0  0
    1.0930   -8.6920    1.5040 O   0  0  0  0  0  0  0  0  0  0  0  0
   -0.8010   -7.3440    1.8450 C   0  0  0  0  0  0  0  0  0  0  0  0
   -1.7900   -8.1070    2.4780 C   0  0  0  0  0  0  0  0  0  0  0  0
   -2.7470   -7.4820    3.2860 C   0  0  0  0  0  0  0  0  0  0  0  0
   -3.9750   -8.4300    4.0720 Cl  0  0  0  0  0  0  0  0  0  0  0  0
   -2.7170   -6.0930    3.4600 C   0  0  0  0  0  0  0  0  0  0  0  0
   -1.7280   -5.3300    2.8270 C   0  0  0  0  0  0  0  0  0  0  0  0
   -0.7710   -5.9550    2.0190 C   0  0  0  0  0  0  0  0  0  0  0  0
    0.2280   -5.1840    1.3800 N   0  0  0  0  0  0  0  0  0  0  0  0
    1.2800   -4.7530    2.0700 C   0  0  0  0  0  0  0  0  0  0  0  0
    1.3520   -4.9680    3.2790 O   0  0  0  0  0  0  0  0  0  0  0  0
    2.3630   -4.0130    1.3850 C   0  0  0  0  0  0  0  0  0  0  0  0
    3.8290   -3.3420    2.1140 S   0  0  0  0  0  0  0  0  0  0  0  0
    4.5150   -2.6650    0.6290 C   0  0  0  0  0  0  0  0  0  0  0  0
    3.6410   -2.9590   -0.3430 C   0  0  0  0  0  0  0  0  0  0  0  0
    3.8670   -2.5480   -1.7790 C   0  0  0  0  0  0  0  0  0  0  0  0
    5.3090   -2.5360   -2.0630 N   0  0  0  0  0  0  0  0  0  0  0  0
    6.3240   -2.3690   -1.1580 C   0  0  0  0  0  0  0  0  0  0  0  0
    7.4800   -2.4180   -1.7940 N   0  0  0  0  0  0  0  0  0  0  0  0
    7.2460   -2.6230   -3.1590 C   0  0  0  0  0  0  0  0  0  0  0  0
    5.9430   -2.6990   -3.3570 N   0  0  0  0  0  0  0  0  0  0  0  0
    2.4400   -3.7120    0.0810 C   0  0  0  0  0  0  0  0  0  0  0  0
    1.2140   -4.1730   -1.0340 Cl  0  0  0  0  0  0  0  0  0  0  0  0
    0.6680   -9.5220   -1.9020 C   0  0  0  0  0  0  0  0  0  0  0  0
    1.5570  -10.2180   -2.7290 C   0  0  0  0  0  0  0  0  0  0  0  0
    4.4180   -8.5310   -1.9880 H   0  0  0  0  0  0  0  0  0  0  0  0
    2.8430   -7.2970   -0.5230 H   0  0  0  0  0  0  0  0  0  0  0  0
   -0.5640   -7.3060   -0.7580 H   0  0  0  0  0  0  0  0  0  0  0  0
   -1.8140   -9.1780    2.3430 H   0  0  0  0  0  0  0  0  0  0  0  0
   -3.4560   -5.6100    4.0820 H   0  0  0  0  0  0  0  0  0  0  0  0
   -1.7040   -4.2590    2.9620 H   0  0  0  0  0  0  0  0  0  0  0  0
    0.1420   -4.9610    0.3990 H   0  0  0  0  0  0  0  0  0  0  0  0
    5.4460   -2.1260    0.5280 H   0  0  0  0  0  0  0  0  0  0  0  0
    3.5200   -1.5210   -1.8700 H   0  0  0  0  0  0  0  0  0  0  0  0
    3.3840   -3.2760   -2.4270 H   0  0  0  0  0  0  0  0  0  0  0  0
    6.1990   -2.2200   -0.0960 H   0  0  0  0  0  0  0  0  0  0  0  0
    8.0050   -2.7050   -3.9230 H   0  0  0  0  0  0  0  0  0  0  0  0
   -0.3760   -9.7970   -1.8780 H   0  0  0  0  0  0  0  0  0  0  0  0
    1.1990  -11.0310   -3.3430 H   0  0  0  0  0  0  0  0  0  0  0  0
  1  2  1  0  0  0  0
  2  3  2  0  0  0  0
  3 33  1  0  0  0  0
  3  4  1  0  0  0  0
  4 34  1  0  0  0  0
  4  5  2  0  0  0  0
  5  6  1  0  0  0  0
  6 35  1  0  0  0  0
  6  7  1  0  0  0  0
  7  8  2  0  0  0  0
  7  9  1  0  0  0  0
  9 10  2  0  0  0  0
 10 36  1  0  0  0  0
 10 11  1  0  0  0  0
 11 12  1  0  0  0  0
 11 13  2  0  0  0  0
 13 37  1  0  0  0  0
 13 14  1  0  0  0  0
 14 38  1  0  0  0  0
 14 15  2  0  0  0  0
 15  9  1  0  0  0  0
 15 16  1  0  0  0  0
 16 39  1  0  0  0  0
 16 17  1  0  0  0  0
 17 18  2  0  0  0  0
 17 19  1  0  0  0  0
 19 20  1  0  0  0  0
 20 21  1  0  0  0  0
 21 40  1  0  0  0  0
 21 22  2  0  0  0  0
 22 23  1  0  0  0  0
 23 41  1  0  0  0  0
 23 42  1  0  0  0  0
 23 24  1  0  0  0  0
 24 25  1  0  0  0  0
 25 43  1  0  0  0  0
 25 26  2  0  0  0  0
 26 27  1  0  0  0  0
 27 44  1  0  0  0  0
 27 28  2  0  0  0  0
 28 24  1  0  0  0  0
 22 29  1  0  0  0  0
 29 19  2  0  0  0  0
 29 30  1  0  0  0  0
  5 31  1  0  0  0  0
 31 45  1  0  0  0  0
 31 32  2  0  0  0  0
 32  2  1  0  0  0  0
 32 46  1  0  0  0  0
M  END
>  <LOGBIO>
8.8000

>  <PRED_LOGBIO>
8.4000

>  <XV_RES>
0.4800

>  <WHL_TMPL>
2

>  <ANCH>
5-6;2-1

$$$$
ROW72
  -MTS-   01071502363D 0   0.00000     0.00000     0

 56 60  0  0  0  0  0  0  0  0999 V2000
   -3.9000   -9.9900    0.5860 C   0  0  0  0  0  0  0  0  0  0  0  0
   -4.8470   -8.6640    1.3750 S   0  0  0  0  0  0  0  0  0  0  0  0
   -4.2710   -7.4000    1.0350 O   0  0  0  0  0  0  0  0  0  0  0  0
   -6.2010   -8.7090    0.9180 O   0  0  0  0  0  0  0  0  0  0  0  0
   -4.8080   -8.8850    3.2010 C   0  0  0  0  0  0  0  0  0  0  0  0
   -5.7950   -9.6490    3.8350 C   0  0  0  0  0  0  0  0  0  0  0  0
   -5.7650   -9.8170    5.2250 C   0  0  0  0  0  0  0  0  0  0  0  0
   -4.7480   -9.2210    5.9800 C   0  0  0  0  0  0  0  0  0  0  0  0
   -3.7610   -8.4570    5.3460 C   0  0  0  0  0  0  0  0  0  0  0  0
   -3.7910   -8.2890    3.9560 C   0  0  0  0  0  0  0  0  0  0  0  0
   -2.7470   -7.4820    3.2860 C   0  0  0  0  0  0  0  0  0  0  0  0
   -1.7900   -8.1070    2.4780 C   0  0  0  0  0  0  0  0  0  0  0  0
   -0.8010   -7.3440    1.8450 C   0  0  0  0  0  0  0  0  0  0  0  0
   -0.7710   -5.9550    2.0190 C   0  0  0  0  0  0  0  0  0  0  0  0
    0.2280   -5.1840    1.3800 N   0  0  0  0  0  0  0  0  0  0  0  0
    1.2800   -4.7530    2.0700 C   0  0  0  0  0  0  0  0  0  0  0  0
    1.3520   -4.9680    3.2790 O   0  0  0  0  0  0  0  0  0  0  0  0
    2.3630   -4.0130    1.3850 C   0  0  0  0  0  0  0  0  0  0  0  0
    2.4000   -3.7320    0.0750 C   0  0  0  0  0  0  0  0  0  0  0  0
    3.6510   -2.9840   -0.1800 C   0  0  0  0  0  0  0  0  0  0  0  0
    4.2840   -2.8600    0.9720 N   0  0  0  0  0  0  0  0  0  0  0  0
    3.4830   -3.5090    1.9920 N   0  0  0  0  0  0  0  0  0  0  0  0
    3.8020   -3.6050    3.3670 C   0  0  0  0  0  0  0  0  0  0  0  0
    3.9700   -2.4430    4.1290 C   0  0  0  0  0  0  0  0  0  0  0  0
    4.2850   -2.5370    5.4900 C   0  0  0  0  0  0  0  0  0  0  0  0
    4.4320   -3.7950    6.0890 C   0  0  0  0  0  0  0  0  0  0  0  0
    4.7360   -4.1830    7.3910 O   0  0  0  0  0  0  0  0  0  0  0  0
    4.7590   -5.5820    7.4470 N   0  0  0  0  0  0  0  0  0  0  0  0
    4.4880   -6.0850    6.2570 C   0  0  0  0  0  0  0  0  0  0  0  0
    4.4240   -7.4160    5.9410 N   0  0  0  0  0  0  0  0  0  0  0  0
    4.2640   -4.9570    5.3260 C   0  0  0  0  0  0  0  0  0  0  0  0
    3.9490   -4.8620    3.9660 C   0  0  0  0  0  0  0  0  0  0  0  0
    4.1190   -2.4570   -1.5150 C   0  0  0  0  0  0  0  0  0  0  0  0
    5.4480   -2.4390   -1.5440 F   0  0  0  0  0  0  0  0  0  0  0  0
    3.6550   -1.2240   -1.6930 F   0  0  0  0  0  0  0  0  0  0  0  0
    3.6660   -3.2460   -2.4860 F   0  0  0  0  0  0  0  0  0  0  0  0
   -1.7280   -5.3300    2.8270 C   0  0  0  0  0  0  0  0  0  0  0  0
   -1.6980   -3.9710    2.9980 F   0  0  0  0  0  0  0  0  0  0  0  0
   -2.7170   -6.0930    3.4600 C   0  0  0  0  0  0  0  0  0  0  0  0
   -2.8690   -9.9560    0.9340 H   0  0  0  0  0  0  0  0  0  0  0  0
   -3.9230   -9.8590   -0.4940 H   0  0  0  0  0  0  0  0  0  0  0  0
   -4.3380  -10.9520    0.8450 H   0  0  0  0  0  0  0  0  0  0  0  0
   -6.5790  -10.1080    3.2520 H   0  0  0  0  0  0  0  0  0  0  0  0
   -6.5260  -10.4060    5.7140 H   0  0  0  0  0  0  0  0  0  0  0  0
   -4.7250   -9.3510    7.0520 H   0  0  0  0  0  0  0  0  0  0  0  0
   -2.9760   -7.9980    5.9290 H   0  0  0  0  0  0  0  0  0  0  0  0
   -1.8140   -9.1780    2.3430 H   0  0  0  0  0  0  0  0  0  0  0  0
   -0.0620   -7.8270    1.2230 H   0  0  0  0  0  0  0  0  0  0  0  0
    0.1420   -4.9610    0.3990 H   0  0  0  0  0  0  0  0  0  0  0  0
    1.6550   -4.0020   -0.6580 H   0  0  0  0  0  0  0  0  0  0  0  0
    3.8560   -1.4730    3.6680 H   0  0  0  0  0  0  0  0  0  0  0  0
    4.4140   -1.6410    6.0780 H   0  0  0  0  0  0  0  0  0  0  0  0
    3.5480   -7.9130    6.0210 H   0  0  0  0  0  0  0  0  0  0  0  0
    5.2520   -7.9010    5.6270 H   0  0  0  0  0  0  0  0  0  0  0  0
    3.8200   -5.7580    3.3770 H   0  0  0  0  0  0  0  0  0  0  0  0
   -3.4560   -5.6100    4.0820 H   0  0  0  0  0  0  0  0  0  0  0  0
  1 40  1  0  0  0  0
  1 41  1  0  0  0  0
  1 42  1  0  0  0  0
  1  2  1  0  0  0  0
  2  3  2  0  0  0  0
  2  4  2  0  0  0  0
  2  5  1  0  0  0  0
  5  6  2  0  0  0  0
  6 43  1  0  0  0  0
  6  7  1  0  0  0  0
  7 44  1  0  0  0  0
  7  8  2  0  0  0  0
  8 45  1  0  0  0  0
  8  9  1  0  0  0  0
  9 46  1  0  0  0  0
  9 10  2  0  0  0  0
 10  5  1  0  0  0  0
 10 11  1  0  0  0  0
 11 12  2  0  0  0  0
 12 47  1  0  0  0  0
 12 13  1  0  0  0  0
 13 48  1  0  0  0  0
 13 14  2  0  0  0  0
 14 15  1  0  0  0  0
 15 49  1  0  0  0  0
 15 16  1  0  0  0  0
 16 17  2  0  0  0  0
 16 18  1  0  0  0  0
 18 19  2  0  0  0  0
 19 50  1  0  0  0  0
 19 20  1  0  0  0  0
 20 21  2  0  0  0  0
 21 22  1  0  0  0  0
 22 18  1  0  0  0  0
 22 23  1  0  0  0  0
 23 24  2  0  0  0  0
 24 51  1  0  0  0  0
 24 25  1  0  0  0  0
 25 52  1  0  0  0  0
 25 26  2  0  0  0  0
 26 27  1  0  0  0  0
 27 28  1  0  0  0  0
 28 29  2  0  0  0  0
 29 30  1  0  0  0  0
 30 53  1  0  0  0  0
 30 54  1  0  0  0  0
 29 31  1  0  0  0  0
 31 26  1  0  0  0  0
 31 32  2  0  0  0  0
 32 23  1  0  0  0  0
 32 55  1  0  0  0  0
 20 33  1  0  0  0  0
 33 34  1  0  0  0  0
 33 35  1  0  0  0  0
 33 36  1  0  0  0  0
 14 37  1  0  0  0  0
 37 38  1  0  0  0  0
 37 39  2  0  0  0  0
 39 11  1  0  0  0  0
 39 56  1  0  0  0  0
M  END
>  <LOGBIO>
10.0500

>  <PRED_LOGBIO>
9.0000

>  <XV_RES>
1.2890

>  <WHL_TMPL>
2

>  <ANCH>
31-32;26-27

$$$$
ROW73
  -MTS-   01071502363D 0   0.00000     0.00000     0

 65 69  0  0  0  0  0  0  0  0999 V2000
   -8.8410   10.4380   -2.8890 C   0  0  0  0  0  0  0  0  0  0  0  0
   -8.6550   11.8710   -3.1560 N   0  0  0  0  0  0  0  0  0  0  0  0
   -7.2880   12.1070   -3.6410 C   0  0  0  0  0  0  0  0  0  0  0  0
   -8.8740   12.6330   -1.9180 C   0  0  0  0  0  0  0  0  0  0  0  0
  -10.2780   12.3910   -1.4200 C   0  0  0  0  0  0  0  0  0  0  0  0
  -11.3230   13.2240   -1.8390 C   0  0  0  0  0  0  0  0  0  0  0  0
  -12.6250   13.0000   -1.3770 C   0  0  0  0  0  0  0  0  0  0  0  0
  -12.8830   11.9430   -0.4950 C   0  0  0  0  0  0  0  0  0  0  0  0
  -11.8390   11.1110   -0.0760 C   0  0  0  0  0  0  0  0  0  0  0  0
  -10.5360   11.3350   -0.5380 C   0  0  0  0  0  0  0  0  0  0  0  0
   -9.4320   10.4540   -0.0950 C   0  0  0  0  0  0  0  0  0  0  0  0
   -8.7000    9.7220   -1.0370 C   0  0  0  0  0  0  0  0  0  0  0  0
   -7.6550    8.8890   -0.6170 C   0  0  0  0  0  0  0  0  0  0  0  0
   -7.3430    8.7890    0.7440 C   0  0  0  0  0  0  0  0  0  0  0  0
   -8.0760    9.5220    1.6860 C   0  0  0  0  0  0  0  0  0  0  0  0
   -9.1200   10.3540    1.2660 C   0  0  0  0  0  0  0  0  0  0  0  0
   -6.2870    7.9480    1.1680 N   0  0  0  0  0  0  0  0  0  0  0  0
   -5.1510    8.5380    1.8900 C   0  0  0  0  0  0  0  0  0  0  0  0
   -4.0290    7.5780    2.3290 C   0  0  0  0  0  0  0  0  0  0  0  0
   -4.1990    6.1200    1.9770 C   0  0  0  0  0  0  0  0  0  0  0  0
   -5.2870    5.7060    1.3130 C   0  0  0  0  0  0  0  0  0  0  0  0
   -6.3530    6.6460    0.9010 C   0  0  0  0  0  0  0  0  0  0  0  0
   -7.3300    6.2110    0.2930 O   0  0  0  0  0  0  0  0  0  0  0  0
   -5.2120    4.3520    1.1130 N   0  0  0  0  0  0  0  0  0  0  0  0
   -3.9720    3.8880    1.7040 N   0  0  0  0  0  0  0  0  0  0  0  0
   -3.3530    4.9310    2.2250 C   0  0  0  0  0  0  0  0  0  0  0  0
   -2.0250    4.9140    2.9440 C   0  0  0  0  0  0  0  0  0  0  0  0
   -1.9990    5.8850    3.8520 F   0  0  0  0  0  0  0  0  0  0  0  0
   -1.0430    5.1020    2.0660 F   0  0  0  0  0  0  0  0  0  0  0  0
   -1.8610    3.7390    3.5460 F   0  0  0  0  0  0  0  0  0  0  0  0
   -6.1720    3.5520    0.4490 C   0  0  0  0  0  0  0  0  0  0  0  0
   -7.4920    3.5110    0.9130 C   0  0  0  0  0  0  0  0  0  0  0  0
   -8.4410    2.7200    0.2560 C   0  0  0  0  0  0  0  0  0  0  0  0
   -8.0700    1.9680   -0.8660 C   0  0  0  0  0  0  0  0  0  0  0  0
   -6.7500    2.0090   -1.3300 C   0  0  0  0  0  0  0  0  0  0  0  0
   -5.8010    2.8010   -0.6730 C   0  0  0  0  0  0  0  0  0  0  0  0
   -6.3590    1.2150   -2.5160 C   0  0  0  0  0  0  0  0  0  0  0  0
   -5.2090    0.5650   -2.5250 O   0  0  0  0  0  0  0  0  0  0  0  0
   -7.1890    1.1530   -3.6040 N   0  0  0  0  0  0  0  0  0  0  0  0
   -8.1270   10.1140   -2.1340 H   0  0  0  0  0  0  0  0  0  0  0  0
   -8.6790    9.8740   -3.8050 H   0  0  0  0  0  0  0  0  0  0  0  0
   -9.8530   10.2640   -2.5300 H   0  0  0  0  0  0  0  0  0  0  0  0
   -6.5740   11.7830   -2.8860 H   0  0  0  0  0  0  0  0  0  0  0  0
   -7.1260   11.5430   -4.5580 H   0  0  0  0  0  0  0  0  0  0  0  0
   -7.1510   13.1670   -3.8390 H   0  0  0  0  0  0  0  0  0  0  0  0
   -8.1600   12.3100   -1.1630 H   0  0  0  0  0  0  0  0  0  0  0  0
   -8.7370   13.6940   -2.1160 H   0  0  0  0  0  0  0  0  0  0  0  0
  -11.1240   14.0390   -2.5190 H   0  0  0  0  0  0  0  0  0  0  0  0
  -13.4310   13.6420   -1.7000 H   0  0  0  0  0  0  0  0  0  0  0  0
  -13.8880   11.7700   -0.1390 H   0  0  0  0  0  0  0  0  0  0  0  0
  -12.0380   10.2950    0.6040 H   0  0  0  0  0  0  0  0  0  0  0  0
   -8.9400    9.7990   -2.0870 H   0  0  0  0  0  0  0  0  0  0  0  0
   -7.0900    8.3240   -1.3440 H   0  0  0  0  0  0  0  0  0  0  0  0
   -7.8350    9.4450    2.7360 H   0  0  0  0  0  0  0  0  0  0  0  0
   -9.6850   10.9200    1.9930 H   0  0  0  0  0  0  0  0  0  0  0  0
   -5.5320    9.0480    2.7720 H   0  0  0  0  0  0  0  0  0  0  0  0
   -4.7140    9.3160    1.2670 H   0  0  0  0  0  0  0  0  0  0  0  0
   -3.9090    7.6600    3.4070 H   0  0  0  0  0  0  0  0  0  0  0  0
   -3.0920    7.9280    1.9020 H   0  0  0  0  0  0  0  0  0  0  0  0
   -7.7780    4.0900    1.7790 H   0  0  0  0  0  0  0  0  0  0  0  0
   -9.4590    2.6890    0.6140 H   0  0  0  0  0  0  0  0  0  0  0  0
   -8.8020    1.3570   -1.3730 H   0  0  0  0  0  0  0  0  0  0  0  0
   -4.7830    2.8330   -1.0320 H   0  0  0  0  0  0  0  0  0  0  0  0
   -6.9210    0.6110   -4.4130 H   0  0  0  0  0  0  0  0  0  0  0  0
   -8.0690    1.6490   -3.5970 H   0  0  0  0  0  0  0  0  0  0  0  0
  1 40  1  0  0  0  0
  1 41  1  0  0  0  0
  1 42  1  0  0  0  0
  1  2  1  0  0  0  0
  2  3  1  0  0  0  0
  3 43  1  0  0  0  0
  3 44  1  0  0  0  0
  3 45  1  0  0  0  0
  2  4  1  0  0  0  0
  4 46  1  0  0  0  0
  4 47  1  0  0  0  0
  4  5  1  0  0  0  0
  5  6  2  0  0  0  0
  6 48  1  0  0  0  0
  6  7  1  0  0  0  0
  7 49  1  0  0  0  0
  7  8  2  0  0  0  0
  8 50  1  0  0  0  0
  8  9  1  0  0  0  0
  9 51  1  0  0  0  0
  9 10  2  0  0  0  0
 10  5  1  0  0  0  0
 10 11  1  0  0  0  0
 11 12  2  0  0  0  0
 12 52  1  0  0  0  0
 12 13  1  0  0  0  0
 13 53  1  0  0  0  0
 13 14  2  0  0  0  0
 14 15  1  0  0  0  0
 15 54  1  0  0  0  0
 15 16  2  0  0  0  0
 16 11  1  0  0  0  0
 16 55  1  0  0  0  0
 14 17  1  0  0  0  0
 17 18  1  0  0  0  0
 18 56  1  0  0  0  0
 18 57  1  0  0  0  0
 18 19  1  0  0  0  0
 19 58  1  0  0  0  0
 19 59  1  0  0  0  0
 19 20  1  0  0  0  0
 20 21  2  0  0  0  0
 21 22  1  0  0  0  0
 22 17  1  0  0  0  0
 22 23  2  0  0  0  0
 21 24  1  0  0  0  0
 24 25  1  0  0  0  0
 25 26  2  0  0  0  0
 26 20  1  0  0  0  0
 26 27  1  0  0  0  0
 27 28  1  0  0  0  0
 27 29  1  0  0  0  0
 27 30  1  0  0  0  0
 24 31  1  0  0  0  0
 31 32  2  0  0  0  0
 32 60  1  0  0  0  0
 32 33  1  0  0  0  0
 33 61  1  0  0  0  0
 33 34  2  0  0  0  0
 34 62  1  0  0  0  0
 34 35  1  0  0  0  0
 35 36  2  0  0  0  0
 36 31  1  0  0  0  0
 36 63  1  0  0  0  0
 35 37  1  0  0  0  0
 37 38  2  0  0  0  0
 37 39  1  0  0  0  0
 39 64  1  0  0  0  0
 39 65  1  0  0  0  0
M  END
>  <LOGBIO>
9.3900

>  <PRED_LOGBIO>
9.2200

>  <XV_RES>
0.1650

>  <WHL_TMPL>
1

>  <ANCH>
28-31;58-61

$$$$
ROW74
  -MTS-   01071502363D 0   0.00000     0.00000     0

 55 58  0  0  0  0  0  0  0  0999 V2000
   -2.4750   -3.1650    2.1070 C   0  0  0  0  0  0  0  0  0  0  0  0
   -1.6980   -3.9710    2.9980 O   0  0  0  0  0  0  0  0  0  0  0  0
   -1.7280   -5.3300    2.8270 C   0  0  0  0  0  0  0  0  0  0  0  0
   -2.7170   -6.0930    3.4600 C   0  0  0  0  0  0  0  0  0  0  0  0
   -2.7470   -7.4820    3.2860 C   0  0  0  0  0  0  0  0  0  0  0  0
   -3.9750   -8.4300    4.0720 Cl  0  0  0  0  0  0  0  0  0  0  0  0
   -1.7900   -8.1070    2.4780 C   0  0  0  0  0  0  0  0  0  0  0  0
   -0.8010   -7.3440    1.8450 C   0  0  0  0  0  0  0  0  0  0  0  0
    0.2110   -8.0050    0.9920 C   0  0  0  0  0  0  0  0  0  0  0  0
    1.0930   -8.6920    1.5040 O   0  0  0  0  0  0  0  0  0  0  0  0
    0.1660   -7.8570   -0.3290 N   0  0  0  0  0  0  0  0  0  0  0  0
    1.1040   -8.5280   -1.1490 C   0  0  0  0  0  0  0  0  0  0  0  0
    2.4390   -8.1050   -1.1680 C   0  0  0  0  0  0  0  0  0  0  0  0
    3.3520   -8.7820   -1.9860 C   0  0  0  0  0  0  0  0  0  0  0  0
    2.9100   -9.8610   -2.7600 C   0  0  0  0  0  0  0  0  0  0  0  0
    4.0150  -10.7270   -3.7880 Cl  0  0  0  0  0  0  0  0  0  0  0  0
    1.5610  -10.2310   -2.6920 C   0  0  0  0  0  0  0  0  0  0  0  0
    0.7100   -9.5650   -1.9010 N   0  0  0  0  0  0  0  0  0  0  0  0
   -0.7710   -5.9550    2.0190 C   0  0  0  0  0  0  0  0  0  0  0  0
    0.2280   -5.1840    1.3800 N   0  0  0  0  0  0  0  0  0  0  0  0
    1.2800   -4.7530    2.0700 C   0  0  0  0  0  0  0  0  0  0  0  0
    1.3520   -4.9680    3.2790 O   0  0  0  0  0  0  0  0  0  0  0  0
    2.3630   -4.0130    1.3850 C   0  0  0  0  0  0  0  0  0  0  0  0
    3.8290   -3.3420    2.1140 S   0  0  0  0  0  0  0  0  0  0  0  0
    4.5150   -2.6650    0.6290 C   0  0  0  0  0  0  0  0  0  0  0  0
    3.6410   -2.9590   -0.3430 C   0  0  0  0  0  0  0  0  0  0  0  0
    3.8670   -2.5480   -1.7790 C   0  0  0  0  0  0  0  0  0  0  0  0
    5.3090   -2.5360   -2.0630 N   0  0  0  0  0  0  0  0  0  0  0  0
    6.0310   -1.2580   -2.1450 C   0  0  0  0  0  0  0  0  0  0  0  0
    5.9800   -3.7150   -2.2530 C   0  0  0  0  0  0  0  0  0  0  0  0
    7.2850   -3.8030   -2.4290 N   0  0  0  0  0  0  0  0  0  0  0  0
    7.6680   -5.1390   -2.5960 C   0  0  0  0  0  0  0  0  0  0  0  0
    8.8040   -5.5730   -2.7800 O   0  0  0  0  0  0  0  0  0  0  0  0
    6.3870   -5.9330   -2.5000 C   0  0  0  0  0  0  0  0  0  0  0  0
    5.3770   -4.9450   -2.2830 O   0  0  0  0  0  0  0  0  0  0  0  0
    2.4400   -3.7120    0.0810 C   0  0  0  0  0  0  0  0  0  0  0  0
    1.2140   -4.1730   -1.0340 Cl  0  0  0  0  0  0  0  0  0  0  0  0
   -3.5350   -3.3290    2.2880 H   0  0  0  0  0  0  0  0  0  0  0  0
   -2.2710   -2.1280    2.3650 H   0  0  0  0  0  0  0  0  0  0  0  0
   -2.1720   -3.4190    1.0930 H   0  0  0  0  0  0  0  0  0  0  0  0
   -3.4560   -5.6100    4.0820 H   0  0  0  0  0  0  0  0  0  0  0  0
   -1.8140   -9.1780    2.3430 H   0  0  0  0  0  0  0  0  0  0  0  0
   -0.5380   -7.2660   -0.7470 H   0  0  0  0  0  0  0  0  0  0  0  0
    2.7590   -7.2700   -0.5620 H   0  0  0  0  0  0  0  0  0  0  0  0
    4.3870   -8.4750   -2.0190 H   0  0  0  0  0  0  0  0  0  0  0  0
    1.2040  -11.0610   -3.2830 H   0  0  0  0  0  0  0  0  0  0  0  0
    0.1420   -4.9610    0.3990 H   0  0  0  0  0  0  0  0  0  0  0  0
    5.4460   -2.1260    0.5280 H   0  0  0  0  0  0  0  0  0  0  0  0
    3.5200   -1.5210   -1.8700 H   0  0  0  0  0  0  0  0  0  0  0  0
    3.3840   -3.2760   -2.4270 H   0  0  0  0  0  0  0  0  0  0  0  0
    5.3220   -0.4340   -2.1980 H   0  0  0  0  0  0  0  0  0  0  0  0
    6.5720   -1.2650   -3.0890 H   0  0  0  0  0  0  0  0  0  0  0  0
    6.6840   -1.2060   -1.2760 H   0  0  0  0  0  0  0  0  0  0  0  0
    6.4260   -6.6440   -1.6770 H   0  0  0  0  0  0  0  0  0  0  0  0
    6.2020   -6.4920   -3.4150 H   0  0  0  0  0  0  0  0  0  0  0  0
  1 38  1  0  0  0  0
  1 39  1  0  0  0  0
  1 40  1  0  0  0  0
  1  2  1  0  0  0  0
  2  3  1  0  0  0  0
  3  4  2  0  0  0  0
  4 41  1  0  0  0  0
  4  5  1  0  0  0  0
  5  6  1  0  0  0  0
  5  7  2  0  0  0  0
  7 42  1  0  0  0  0
  7  8  1  0  0  0  0
  8  9  1  0  0  0  0
  9 10  2  0  0  0  0
  9 11  1  0  0  0  0
 11 43  1  0  0  0  0
 11 12  1  0  0  0  0
 12 13  2  0  0  0  0
 13 44  1  0  0  0  0
 13 14  1  0  0  0  0
 14 45  1  0  0  0  0
 14 15  2  0  0  0  0
 15 16  1  0  0  0  0
 15 17  1  0  0  0  0
 17 46  1  0  0  0  0
 17 18  2  0  0  0  0
 18 12  1  0  0  0  0
  8 19  2  0  0  0  0
 19  3  1  0  0  0  0
 19 20  1  0  0  0  0
 20 47  1  0  0  0  0
 20 21  1  0  0  0  0
 21 22  2  0  0  0  0
 21 23  1  0  0  0  0
 23 24  1  0  0  0  0
 24 25  1  0  0  0  0
 25 48  1  0  0  0  0
 25 26  2  0  0  0  0
 26 27  1  0  0  0  0
 27 49  1  0  0  0  0
 27 50  1  0  0  0  0
 27 28  1  0  0  0  0
 28 29  1  0  0  0  0
 29 51  1  0  0  0  0
 29 52  1  0  0  0  0
 29 53  1  0  0  0  0
 28 30  1  0  0  0  0
 30 31  2  0  0  0  0
 31 32  1  0  0  0  0
 32 33  2  0  0  0  0
 32 34  1  0  0  0  0
 34 54  1  0  0  0  0
 34 55  1  0  0  0  0
 34 35  1  0  0  0  0
 35 30  1  0  0  0  0
 26 36  1  0  0  0  0
 36 23  2  0  0  0  0
 36 37  1  0  0  0  0
M  END
>  <LOGBIO>
10.5900

>  <PRED_LOGBIO>
10.0900

>  <XV_RES>
0.8960

>  <WHL_TMPL>
2

>  <ANCH>
43-44;41-42

$$$$
ROW75
  -MTS-   01071502363D 0   0.00000     0.00000     0

 66 69  0  0  0  0  0  0  0  0999 V2000
   -8.3200    6.7910    1.8570 C   0  0  0  0  0  0  0  0  0  0  0  0
   -6.8210    6.7840    2.1410 C   0  0  0  0  0  0  0  0  0  0  0  0
   -5.9060    6.8150    0.9570 C   0  0  0  0  0  0  0  0  0  0  0  0
   -5.6370    7.8670    0.2060 N   0  0  0  0  0  0  0  0  0  0  0  0
   -4.6560    7.5280   -0.7330 C   0  0  0  0  0  0  0  0  0  0  0  0
   -4.0170    8.2460   -1.7500 C   0  0  0  0  0  0  0  0  0  0  0  0
   -3.0510    7.6210   -2.5490 C   0  0  0  0  0  0  0  0  0  0  0  0
   -2.7260    6.2770   -2.3300 C   0  0  0  0  0  0  0  0  0  0  0  0
   -1.7810    5.6650   -3.1110 O   0  0  0  0  0  0  0  0  0  0  0  0
   -2.2180    5.0150   -4.3070 C   0  0  0  0  0  0  0  0  0  0  0  0
   -2.5660    3.5450   -4.0090 C   0  0  0  0  0  0  0  0  0  0  0  0
   -3.1540    2.8450   -5.2480 C   0  0  0  0  0  0  0  0  0  0  0  0
   -4.2750    3.5940   -5.8330 N   0  0  0  0  0  0  0  0  0  0  0  0
   -3.9860    5.0070   -6.1190 C   0  0  0  0  0  0  0  0  0  0  0  0
   -3.4220    5.7660   -4.9040 C   0  0  0  0  0  0  0  0  0  0  0  0
[truncated: 9,955,530 more chars]
