# Supplementary material for: Template CoMFA Generates Single 3D-QSAR Models that, for Twelve of Twelve Biological Targets, Predict All ChEMBL-Tabulated Affinities
Source: PLoS One. 2015 Jun 12;10(6):e0129307. doi: 10.1371/journal.pone.0129307 (PMC4466312; doi:10.1371/journal.pone.0129307)
Supplement: S9 Text — The zip file contains, in. sdf format, the aligned structures, from the A, B, C, D, and F protocols, of all templates and training sets for the factor Xa target. The content of each file is evident from its name. (ZIP) [file pone.0129307.s010.zip › facXa_A_tmpl.sdf]

2P16
  -MTS-   01061522003D 0   0.00000     0.00000     0

 34 38  0  0  0  0  0  0  0  0999 V2000
   10.9790   45.4960   65.6520 C   0  0  0  0  0  0  0  0  0  0  0  0
   10.5810   46.5540   64.7160 C   0  0  0  0  0  0  0  0  0  0  0  0
    9.1900   46.6140   64.2440 C   0  0  0  0  0  0  0  0  0  0  0  0
    8.2200   45.6120   64.7250 C   0  0  0  0  0  0  0  0  0  0  0  0
    8.6230   44.5640   65.6710 C   0  0  0  0  0  0  0  0  0  0  0  0
   10.0050   44.5030   66.1370 C   0  0  0  0  0  0  0  0  0  0  0  0
    6.8790   45.6360   64.2780 N   0  0  0  0  0  0  0  0  0  0  0  0
    5.8880   46.3330   64.9330 N   0  0  0  0  0  0  0  0  0  0  0  0
    4.6910   46.1160   64.3630 C   0  0  0  0  0  0  0  0  0  0  0  0
    3.4550   46.6050   64.8150 C   0  0  0  0  0  0  0  0  0  0  0  0
    2.4610   46.6680   64.0870 O   0  0  0  0  0  0  0  0  0  0  0  0
    3.4400   46.9690   66.1140 N   0  0  0  0  0  0  0  0  0  0  0  0
    4.9430   45.2490   63.2990 C   0  0  0  0  0  0  0  0  0  0  0  0
    6.2950   44.9530   63.2390 C   0  0  0  0  0  0  0  0  0  0  0  0
    6.8170   44.0860   62.2650 C   0  0  0  0  0  0  0  0  0  0  0  0
    5.9270   43.2760   61.5570 N   0  0  0  0  0  0  0  0  0  0  0  0
    6.3780   42.3570   60.6060 C   0  0  0  0  0  0  0  0  0  0  0  0
    6.1340   40.9300   60.8600 C   0  0  0  0  0  0  0  0  0  0  0  0
    6.6700   39.9600   59.9320 C   0  0  0  0  0  0  0  0  0  0  0  0
    7.4470   40.4520   58.7920 C   0  0  0  0  0  0  0  0  0  0  0  0
    7.6890   41.8730   58.5230 C   0  0  0  0  0  0  0  0  0  0  0  0
    7.1290   42.8420   59.4380 C   0  0  0  0  0  0  0  0  0  0  0  0
    7.9590   39.5180   57.9310 N   0  0  0  0  0  0  0  0  0  0  0  0
    7.1610   39.0420   56.9350 C   0  0  0  0  0  0  0  0  0  0  0  0
    5.9950   39.4040   56.7820 O   0  0  0  0  0  0  0  0  0  0  0  0
    7.7140   37.9910   55.9890 C   0  0  0  0  0  0  0  0  0  0  0  0
    9.2350   37.9910   55.9200 C   0  0  0  0  0  0  0  0  0  0  0  0
    9.7640   37.8510   57.3310 C   0  0  0  0  0  0  0  0  0  0  0  0
    9.3750   39.1080   58.0890 C   0  0  0  0  0  0  0  0  0  0  0  0
    4.4860   43.2960   61.9230 C   0  0  0  0  0  0  0  0  0  0  0  0
    3.9610   44.6750   62.3170 C   0  0  0  0  0  0  0  0  0  0  0  0
    8.0340   44.0700   62.0790 O   0  0  0  0  0  0  0  0  0  0  0  0
   12.3270   45.4980   66.0280 O   0  0  0  0  0  0  0  0  0  0  0  0
   12.9240   44.5170   66.8760 C   0  0  0  0  0  0  0  0  0  0  0  0
  1  2  2  0  0  0  0
  2  3  1  0  0  0  0
  3  4  2  0  0  0  0
  4  5  1  0  0  0  0
  5  6  2  0  0  0  0
  6  1  1  0  0  0  0
  4  7  1  0  0  0  0
  7  8  1  0  0  0  0
  8  9  2  0  0  0  0
  9 10  1  0  0  0  0
 10 11  2  0  0  0  0
 10 12  1  0  0  0  0
  9 13  1  0  0  0  0
 13 14  2  0  0  0  0
 14  7  1  0  0  0  0
 14 15  1  0  0  0  0
 15 16  1  0  0  0  0
 16 17  1  0  0  0  0
 17 18  2  0  0  0  0
 18 19  1  0  0  0  0
 19 20  2  0  0  0  0
 20 21  1  0  0  0  0
 21 22  2  0  0  0  0
 22 17  1  0  0  0  0
 20 23  1  0  0  0  0
 23 24  1  0  0  0  0
 24 25  2  0  0  0  0
 24 26  1  0  0  0  0
 26 27  1  0  0  0  0
 27 28  1  0  0  0  0
 28 29  1  0  0  0  0
 29 23  1  0  0  0  0
 16 30  1  0  0  0  0
 30 31  1  0  0  0  0
 31 13  1  0  0  0  0
 15 32  2  0  0  0  0
  1 33  1  0  0  0  0
 33 34  1  0  0  0  0
M  END
$$$$
1EZQ
  -MTS-   01061522003D 0   0.00000     0.00000     0

 34 36  0  0  0  0  0  0  0  0999 V2000
    7.2210   37.8730   56.9160 C   0  0  0  0  0  0  0  0  0  0  0  0
    7.9260   38.4780   57.9870 C   0  0  0  0  0  0  0  0  0  0  0  0
    9.3160   38.2200   58.0870 C   0  0  0  0  0  0  0  0  0  0  0  0
    9.9940   37.3910   57.1580 C   0  0  0  0  0  0  0  0  0  0  0  0
    9.2820   36.7900   56.0930 C   0  0  0  0  0  0  0  0  0  0  0  0
    7.8870   37.0330   55.9690 C   0  0  0  0  0  0  0  0  0  0  0  0
    7.1110   36.4050   54.8460 C   0  0  0  0  0  0  0  0  0  0  0  0
    6.7530   37.3970   53.8250 N   0  0  0  0  0  0  0  0  0  0  0  0
    7.2200   39.3710   58.9880 C   0  0  0  0  0  0  0  0  0  0  0  0
    6.0280   38.9580   59.6340 C   0  0  0  0  0  0  0  0  0  0  0  0
    5.3660   39.7970   60.5720 C   0  0  0  0  0  0  0  0  0  0  0  0
    5.8890   41.0890   60.8920 C   0  0  0  0  0  0  0  0  0  0  0  0
    7.0880   41.5000   60.2400 C   0  0  0  0  0  0  0  0  0  0  0  0
    7.7340   40.6540   59.3100 C   0  0  0  0  0  0  0  0  0  0  0  0
    5.2070   41.9770   61.8750 C   0  0  0  0  0  0  0  0  0  0  0  0
    5.4170   43.3260   61.7050 N   0  0  0  0  0  0  0  0  0  0  0  0
    4.8330   44.3500   62.5820 C   0  0  0  0  0  0  0  0  0  0  0  0
    4.3710   45.5260   61.7070 C   0  0  0  0  0  0  0  0  0  0  0  0
    5.9000   44.7700   63.6630 C   0  0  0  0  0  0  0  0  0  0  0  0
    5.2670   45.8440   64.5900 C   0  0  0  0  0  0  0  0  0  0  0  0
    3.9970   45.4360   65.0990 O   0  0  0  0  0  0  0  0  0  0  0  0
    3.2030   46.3610   65.8570 C   0  0  0  0  0  0  0  0  0  0  0  0
    5.7240   46.9350   64.7880 O   0  0  0  0  0  0  0  0  0  0  0  0
    7.2060   45.3210   62.9820 C   0  0  0  0  0  0  0  0  0  0  0  0
    8.4410   45.4970   63.8560 C   0  0  0  0  0  0  0  0  0  0  0  0
    8.7100   44.6810   64.9890 C   0  0  0  0  0  0  0  0  0  0  0  0
    9.8750   44.8850   65.7700 C   0  0  0  0  0  0  0  0  0  0  0  0
   10.7810   45.9190   65.4140 C   0  0  0  0  0  0  0  0  0  0  0  0
   10.5230   46.7320   64.2940 C   0  0  0  0  0  0  0  0  0  0  0  0
    9.3630   46.5220   63.5220 C   0  0  0  0  0  0  0  0  0  0  0  0
   10.1480   44.0420   66.9400 C   0  0  0  0  0  0  0  0  0  0  0  0
   11.4130   43.8550   67.3670 N   0  0  0  0  0  0  0  0  0  0  0  0
    9.1390   43.4540   67.5970 N   0  0  0  0  0  0  0  0  0  0  0  0
    4.5040   41.5410   62.7940 O   0  0  0  0  0  0  0  0  0  0  0  0
  1  2  2  0  0  0  0
  2  3  1  0  0  0  0
  3  4  2  0  0  0  0
  4  5  1  0  0  0  0
  5  6  2  0  0  0  0
  6  1  1  0  0  0  0
  6  7  1  0  0  0  0
  7  8  1  0  0  0  0
  2  9  1  0  0  0  0
  9 10  2  0  0  0  0
 10 11  1  0  0  0  0
 11 12  2  0  0  0  0
 12 13  1  0  0  0  0
 13 14  2  0  0  0  0
 14  9  1  0  0  0  0
 12 15  1  0  0  0  0
 15 16  1  0  0  0  0
 16 17  1  0  0  0  0
 17 18  1  0  0  0  0
 17 19  1  0  0  0  0
 19 20  1  0  0  0  0
 20 21  1  0  0  0  0
 21 22  1  0  0  0  0
 20 23  2  0  0  0  0
 19 24  1  0  0  0  0
 24 25  1  0  0  0  0
 25 26  2  0  0  0  0
 26 27  1  0  0  0  0
 27 28  2  0  0  0  0
 28 29  1  0  0  0  0
 29 30  2  0  0  0  0
 30 25  1  0  0  0  0
 27 31  1  0  0  0  0
 31 32  2  0  0  0  0
 31 33  1  0  0  0  0
 15 34  2  0  0  0  0
M  END
$$$$
1FJS
  -MTS-   01061522003D 0   0.00000     0.00000     0

 38 41  0  0  0  0  0  0  0  0999 V2000
    5.4980   46.2500   62.2500 C   0  0  0  0  0  0  0  0  0  0  0  0
    4.8820   47.2070   62.8910 F   0  0  0  0  0  0  0  0  0  0  0  0
    5.0360   45.7920   60.9930 C   0  0  0  0  0  0  0  0  0  0  0  0
    5.7630   44.7550   60.3490 C   0  0  0  0  0  0  0  0  0  0  0  0
    5.4000   44.2960   59.1980 F   0  0  0  0  0  0  0  0  0  0  0  0
    6.9000   44.2130   60.9630 C   0  0  0  0  0  0  0  0  0  0  0  0
    7.2790   44.6760   62.1410 N   0  0  0  0  0  0  0  0  0  0  0  0
    6.6440   45.6490   62.8130 C   0  0  0  0  0  0  0  0  0  0  0  0
    7.1180   46.0310   63.9920 O   0  0  0  0  0  0  0  0  0  0  0  0
    8.4000   46.0410   64.3590 C   0  0  0  0  0  0  0  0  0  0  0  0
    8.7450   45.2620   65.4660 C   0  0  0  0  0  0  0  0  0  0  0  0
   10.0780   45.1930   65.9360 C   0  0  0  0  0  0  0  0  0  0  0  0
   11.0740   45.9470   65.2420 C   0  0  0  0  0  0  0  0  0  0  0  0
   10.7300   46.7250   64.1250 C   0  0  0  0  0  0  0  0  0  0  0  0
    9.3880   46.7710   63.6780 C   0  0  0  0  0  0  0  0  0  0  0  0
    9.0820   47.4790   62.6520 O   0  0  0  0  0  0  0  0  0  0  0  0
   10.3770   44.4090   67.0460 C   0  0  0  0  0  0  0  0  0  0  0  0
    9.4110   43.7820   67.7500 N   0  0  0  0  0  0  0  0  0  0  0  0
   11.6170   44.1950   67.4650 N   0  0  0  0  0  0  0  0  0  0  0  0
    7.5670   43.2710   60.3480 O   0  0  0  0  0  0  0  0  0  0  0  0
    7.2930   42.0210   59.9900 C   0  0  0  0  0  0  0  0  0  0  0  0
    6.4240   41.3050   60.8600 C   0  0  0  0  0  0  0  0  0  0  0  0
    6.0790   39.9710   60.5740 C   0  0  0  0  0  0  0  0  0  0  0  0
    6.6080   39.3590   59.4250 C   0  0  0  0  0  0  0  0  0  0  0  0
    7.4770   40.0750   58.5520 C   0  0  0  0  0  0  0  0  0  0  0  0
    7.8070   41.3970   58.8530 C   0  0  0  0  0  0  0  0  0  0  0  0
    7.9900   39.4770   57.4030 C   0  0  0  0  0  0  0  0  0  0  0  0
    9.1040   38.7460   57.2370 N   0  0  0  0  0  0  0  0  0  0  0  0
   10.0690   38.3850   58.2140 C   0  0  0  0  0  0  0  0  0  0  0  0
    9.2310   38.3330   55.8840 C   0  0  0  0  0  0  0  0  0  0  0  0
    7.9920   38.9330   55.1890 C   0  0  0  0  0  0  0  0  0  0  0  0
    7.3350   39.5960   56.2390 N   0  0  0  0  0  0  0  0  0  0  0  0
    3.9210   46.3470   60.4170 N   0  0  0  0  0  0  0  0  0  0  0  0
    2.5850   45.8850   60.8050 C   0  0  0  0  0  0  0  0  0  0  0  0
    2.2460   45.9080   62.2770 C   0  0  0  0  0  0  0  0  0  0  0  0
    1.6770   46.8960   62.8390 O   0  0  0  0  0  0  0  0  0  0  0  0
    2.5430   44.8250   63.0580 O   0  5  0  0  0  0  0  0  0  0  0  0
    4.0720   47.3820   59.4170 C   0  0  0  0  0  0  0  0  0  0  0  0
  1  2  1  0  0  0  0
  1  3  2  0  0  0  0
  3  4  1  0  0  0  0
  4  5  1  0  0  0  0
  4  6  2  0  0  0  0
  6  7  1  0  0  0  0
  7  8  2  0  0  0  0
  8  1  1  0  0  0  0
  8  9  1  0  0  0  0
  9 10  1  0  0  0  0
 10 11  2  0  0  0  0
 11 12  1  0  0  0  0
 12 13  2  0  0  0  0
 13 14  1  0  0  0  0
 14 15  2  0  0  0  0
 15 10  1  0  0  0  0
 15 16  1  0  0  0  0
 12 17  1  0  0  0  0
 17 18  2  0  0  0  0
 17 19  1  0  0  0  0
  6 20  1  0  0  0  0
 20 21  1  0  0  0  0
 21 22  2  0  0  0  0
 22 23  1  0  0  0  0
 23 24  2  0  0  0  0
 24 25  1  0  0  0  0
 25 26  2  0  0  0  0
 26 21  1  0  0  0  0
 25 27  1  0  0  0  0
 27 28  1  0  0  0  0
 28 29  1  0  0  0  0
 28 30  1  0  0  0  0
 30 31  1  0  0  0  0
 31 32  1  0  0  0  0
 32 27  2  0  0  0  0
  3 33  1  0  0  0  0
 33 34  1  0  0  0  0
 34 35  1  0  0  0  0
 35 36  2  0  0  0  0
 35 37  1  0  0  0  0
 33 38  1  0  0  0  0
M  CHG  1  37  -1
M  END
$$$$
1LQD
  -MTS-   01061522003D 0   0.00000     0.00000     0

 32 35  0  0  0  0  0  0  0  0999 V2000
    3.6440   46.8290   65.6480 C   0  0  0  0  0  0  0  0  0  0  0  0
    4.7740   46.0280   65.3430 C   0  0  0  0  0  0  0  0  0  0  0  0
    5.1350   45.8040   63.9980 C   0  0  0  0  0  0  0  0  0  0  0  0
    4.3710   46.3940   62.9490 C   0  0  0  0  0  0  0  0  0  0  0  0
    3.2710   47.1940   63.2590 C   0  0  0  0  0  0  0  0  0  0  0  0
    2.8890   47.4080   64.6030 C   0  0  0  0  0  0  0  0  0  0  0  0
    2.5090   47.8970   62.2140 C   0  0  0  0  0  0  0  0  0  0  0  0
    4.9680   45.9710   61.7430 C   0  0  0  0  0  0  0  0  0  0  0  0
    6.0740   45.1420   62.0730 C   0  0  0  0  0  0  0  0  0  0  0  0
    6.1460   45.0570   63.4360 N   0  0  0  0  0  0  0  0  0  0  0  0
    7.0660   44.2090   64.2110 C   0  0  0  0  0  0  0  0  0  0  0  0
    8.3080   44.9140   64.6310 C   0  0  0  0  0  0  0  0  0  0  0  0
    8.7850   46.0600   63.9690 C   0  0  0  0  0  0  0  0  0  0  0  0
   10.0070   46.6290   64.3210 C   0  0  0  0  0  0  0  0  0  0  0  0
   10.7370   46.0420   65.3570 C   0  0  0  0  0  0  0  0  0  0  0  0
   10.2560   44.9110   66.0610 C   0  0  0  0  0  0  0  0  0  0  0  0
    9.0220   44.3560   65.6870 C   0  0  0  0  0  0  0  0  0  0  0  0
   11.0510   44.2980   67.1460 C   0  0  0  0  0  0  0  0  0  0  0  0
   12.3520   44.5790   67.2870 N   0  0  0  0  0  0  0  0  0  0  0  0
   10.5080   43.4300   67.9960 N   0  0  0  0  0  0  0  0  0  0  0  0
    6.9900   44.5530   61.1650 C   0  0  0  0  0  0  0  0  0  0  0  0
    6.4750   43.9850   60.0520 N   0  0  0  0  0  0  0  0  0  0  0  0
    7.3330   43.2320   59.1330 C   0  0  0  0  0  0  0  0  0  0  0  0
    7.3650   41.7350   59.3290 C   0  0  0  0  0  0  0  0  0  0  0  0
    8.1910   41.0100   58.4650 C   0  0  0  0  0  0  0  0  0  0  0  0
    8.3420   39.6360   58.6490 C   0  0  0  0  0  0  0  0  0  0  0  0
    7.6490   38.9670   59.6590 C   0  0  0  0  0  0  0  0  0  0  0  0
    6.8000   39.6610   60.5100 C   0  0  0  0  0  0  0  0  0  0  0  0
    6.6570   41.0590   60.3540 C   0  0  0  0  0  0  0  0  0  0  0  0
    6.0790   38.9120   61.5560 C   0  0  0  0  0  0  0  0  0  0  0  0
    9.2810   38.8900   57.8110 C   0  0  0  0  0  0  0  0  0  0  0  0
    8.2070   44.6000   61.3730 O   0  0  0  0  0  0  0  0  0  0  0  0
  1  2  2  0  0  0  0
  2  3  1  0  0  0  0
  3  4  2  0  0  0  0
  4  5  1  0  0  0  0
  5  6  2  0  0  0  0
  6  1  1  0  0  0  0
  5  7  1  0  0  0  0
  4  8  1  0  0  0  0
  8  9  2  0  0  0  0
  9 10  1  0  0  0  0
 10  3  1  0  0  0  0
 10 11  1  0  0  0  0
 11 12  1  0  0  0  0
 12 13  2  0  0  0  0
 13 14  1  0  0  0  0
 14 15  2  0  0  0  0
 15 16  1  0  0  0  0
 16 17  2  0  0  0  0
 17 12  1  0  0  0  0
 16 18  1  0  0  0  0
 18 19  2  0  0  0  0
 18 20  1  0  0  0  0
  9 21  1  0  0  0  0
 21 22  1  0  0  0  0
 22 23  1  0  0  0  0
 23 24  1  0  0  0  0
 24 25  2  0  0  0  0
 25 26  1  0  0  0  0
 26 27  2  0  0  0  0
 27 28  1  0  0  0  0
 28 29  2  0  0  0  0
 29 24  1  0  0  0  0
 28 30  1  0  0  0  0
 26 31  1  0  0  0  0
 21 32  2  0  0  0  0
M  END
$$$$
1MQ6
  -MTS-   01061522003D 0   0.00000     0.00000     0

 36 39  0  0  0  0  0  0  0  0999 V2000
    9.2690   44.7370   65.4330 C   0  0  0  0  0  0  0  0  0  0  0  0
   10.2390   45.2520   64.6110 N   0  0  0  0  0  0  0  0  0  0  0  0
   11.5420   45.2240   64.8990 C   0  0  0  0  0  0  0  0  0  0  0  0
   11.9940   44.6470   66.1120 C   0  0  0  0  0  0  0  0  0  0  0  0
   13.7160   44.4930   66.4510 Cl  0  0  0  0  0  0  0  0  0  0  0  0
   11.0220   44.1320   67.0090 C   0  0  0  0  0  0  0  0  0  0  0  0
    9.6550   44.1720   66.6740 C   0  0  0  0  0  0  0  0  0  0  0  0
    7.9430   44.7930   65.1100 N   0  0  0  0  0  0  0  0  0  0  0  0
    7.3640   44.8390   63.8630 C   0  0  0  0  0  0  0  0  0  0  0  0
    8.0710   44.8200   62.8190 O   0  0  0  0  0  0  0  0  0  0  0  0
    5.9260   44.9410   63.7580 C   0  0  0  0  0  0  0  0  0  0  0  0
    5.1070   44.2540   62.7700 C   0  0  0  0  0  0  0  0  0  0  0  0
    3.6900   44.4410   62.7730 C   0  0  0  0  0  0  0  0  0  0  0  0
    3.0980   45.2910   63.7460 C   0  0  0  0  0  0  0  0  0  0  0  0
    3.9010   45.9480   64.7060 C   0  0  0  0  0  0  0  0  0  0  0  0
    3.2290   46.9600   65.8740 Cl  0  0  0  0  0  0  0  0  0  0  0  0
    5.2800   45.7730   64.6970 C   0  0  0  0  0  0  0  0  0  0  0  0
    2.9490   43.7880   61.8340 O   0  0  0  0  0  0  0  0  0  0  0  0
    1.5420   43.8110   61.6140 C   0  0  0  0  0  0  0  0  0  0  0  0
    5.7080   43.4200   61.8580 N   0  0  0  0  0  0  0  0  0  0  0  0
    5.5190   42.0730   61.7260 C   0  0  0  0  0  0  0  0  0  0  0  0
    4.7230   41.5180   62.5320 O   0  0  0  0  0  0  0  0  0  0  0  0
    6.2220   41.2490   60.7820 C   0  0  0  0  0  0  0  0  0  0  0  0
    6.0080   39.5160   60.8550 S   0  0  0  0  0  0  0  0  0  0  0  0
    7.1120   39.3220   59.5580 C   0  0  0  0  0  0  0  0  0  0  0  0
    7.6490   40.4960   59.0500 C   0  0  0  0  0  0  0  0  0  0  0  0
    7.1290   41.6100   59.7470 C   0  0  0  0  0  0  0  0  0  0  0  0
    7.6070   43.1970   59.3440 Cl  0  0  0  0  0  0  0  0  0  0  0  0
    8.6380   40.5870   57.9300 C   0  0  0  0  0  0  0  0  0  0  0  0
    9.1350   39.3670   57.1880 N   0  0  0  0  0  0  0  0  0  0  0  0
    9.7300   38.2630   57.9910 C   0  0  0  0  0  0  0  0  0  0  0  0
    8.2370   38.9230   56.1850 C   0  0  0  0  0  0  0  0  0  0  0  0
    7.2520   39.6900   55.6640 N   0  0  0  0  0  0  0  0  0  0  0  0
    6.5250   38.9950   54.6700 C   0  0  0  0  0  0  0  0  0  0  0  0
    7.2070   37.6080   54.6260 C   0  0  0  0  0  0  0  0  0  0  0  0
    8.2400   37.7030   55.6080 O   0  0  0  0  0  0  0  0  0  0  0  0
  1  2  1  0  0  0  0
  2  3  2  0  0  0  0
  3  4  1  0  0  0  0
  4  5  1  0  0  0  0
  4  6  2  0  0  0  0
  6  7  1  0  0  0  0
  7  1  2  0  0  0  0
  1  8  1  0  0  0  0
  8  9  1  0  0  0  0
  9 10  2  0  0  0  0
  9 11  1  0  0  0  0
 11 12  2  0  0  0  0
 12 13  1  0  0  0  0
 13 14  2  0  0  0  0
 14 15  1  0  0  0  0
 15 16  1  0  0  0  0
 15 17  2  0  0  0  0
 17 11  1  0  0  0  0
 13 18  1  0  0  0  0
 18 19  1  0  0  0  0
 12 20  1  0  0  0  0
 20 21  1  0  0  0  0
 21 22  2  0  0  0  0
 21 23  1  0  0  0  0
 23 24  1  0  0  0  0
 24 25  1  0  0  0  0
 25 26  2  0  0  0  0
 26 27  1  0  0  0  0
 27 23  2  0  0  0  0
 27 28  1  0  0  0  0
 26 29  1  0  0  0  0
 29 30  1  0  0  0  0
 30 31  1  0  0  0  0
 30 32  1  0  0  0  0
 32 33  2  0  0  0  0
 33 34  1  0  0  0  0
 34 35  1  0  0  0  0
 35 36  1  0  0  0  0
 36 32  1  0  0  0  0
M  END
$$$$
2BQ6
  -MTS-   01061522003D 0   0.00000     0.00000     0

 36 40  0  0  0  0  0  0  0  0999 V2000
    1.9170   44.9510   65.7300 C   0  0  0  0  0  0  0  0  0  0  0  0
    3.0150   45.3400   64.8890 C   0  0  0  0  0  0  0  0  0  0  0  0
    3.7190   44.3590   64.0880 C   0  0  0  0  0  0  0  0  0  0  0  0
    3.2720   42.9760   64.1730 C   0  0  0  0  0  0  0  0  0  0  0  0
    2.1690   42.6140   65.0230 C   0  0  0  0  0  0  0  0  0  0  0  0
    1.4930   43.5910   65.8000 C   0  0  0  0  0  0  0  0  0  0  0  0
    4.1130   42.2040   63.3040 C   0  0  0  0  0  0  0  0  0  0  0  0
    5.0750   43.0420   62.6800 C   0  0  0  0  0  0  0  0  0  0  0  0
    4.8210   44.3530   63.1590 N   0  0  0  0  0  0  0  0  0  0  0  0
    5.6010   45.5740   62.7490 C   0  0  0  0  0  0  0  0  0  0  0  0
    6.9630   45.7500   63.3730 C   0  0  0  0  0  0  0  0  0  0  0  0
    7.7740   46.7860   63.0150 N   0  0  0  0  0  0  0  0  0  0  0  0
    8.8620   46.6530   63.7090 O   0  0  0  0  0  0  0  0  0  0  0  0
    8.7760   45.5680   64.5010 C   0  0  0  0  0  0  0  0  0  0  0  0
    7.5640   44.9270   64.3370 C   0  0  0  0  0  0  0  0  0  0  0  0
    9.8430   45.0920   65.4120 C   0  0  0  0  0  0  0  0  0  0  0  0
   11.4550   45.3940   65.0680 S   0  0  0  0  0  0  0  0  0  0  0  0
   11.9090   44.5460   66.4510 C   0  0  0  0  0  0  0  0  0  0  0  0
   10.8370   44.0240   67.2080 C   0  0  0  0  0  0  0  0  0  0  0  0
    9.5980   44.3460   66.5920 C   0  0  0  0  0  0  0  0  0  0  0  0
   13.5600   44.3520   66.8440 Cl  0  0  0  0  0  0  0  0  0  0  0  0
    6.0950   42.6370   61.7590 C   0  0  0  0  0  0  0  0  0  0  0  0
    5.7740   41.7670   60.7790 N   0  0  0  0  0  0  0  0  0  0  0  0
    6.7800   41.0980   59.9480 C   0  0  0  0  0  0  0  0  0  0  0  0
    6.5830   39.5790   59.9350 C   0  0  0  0  0  0  0  0  0  0  0  0
    7.6740   38.9260   59.0410 C   0  0  0  0  0  0  0  0  0  0  0  0
    7.7230   39.5520   57.6650 N   0  0  0  0  0  0  0  0  0  0  0  0
    7.9300   41.0200   57.6850 C   0  0  0  0  0  0  0  0  0  0  0  0
    6.8040   41.6780   58.5120 C   0  0  0  0  0  0  0  0  0  0  0  0
    8.7010   38.9640   56.6730 C   0  0  0  0  0  0  0  0  0  0  0  0
    7.9020   38.5200   55.4500 C   0  0  0  0  0  0  0  0  0  0  0  0
    9.5260   37.7740   57.2300 C   0  0  0  0  0  0  0  0  0  0  0  0
    7.2480   43.0370   61.8940 O   0  0  0  0  0  0  0  0  0  0  0  0
    3.9440   40.7680   63.1420 C   0  0  0  0  0  0  0  0  0  0  0  0
    3.7700   39.6440   62.9950 N   0  0  0  0  0  0  0  0  0  0  0  0
    3.3150   46.7910   64.9510 C   0  0  0  0  0  0  0  0  0  0  0  0
  1  2  2  0  0  0  0
  2  3  1  0  0  0  0
  3  4  2  0  0  0  0
  4  5  1  0  0  0  0
  5  6  2  0  0  0  0
  6  1  1  0  0  0  0
  4  7  1  0  0  0  0
  7  8  2  0  0  0  0
  8  9  1  0  0  0  0
  9  3  1  0  0  0  0
  9 10  1  0  0  0  0
 10 11  1  0  0  0  0
 11 12  2  0  0  0  0
 12 13  1  0  0  0  0
 13 14  1  0  0  0  0
 14 15  2  0  0  0  0
 15 11  1  0  0  0  0
 14 16  1  0  0  0  0
 16 17  1  0  0  0  0
 17 18  1  0  0  0  0
 18 19  2  0  0  0  0
 19 20  1  0  0  0  0
 20 16  2  0  0  0  0
 18 21  1  0  0  0  0
  8 22  1  0  0  0  0
 22 23  1  0  0  0  0
 23 24  1  0  0  0  0
 24 25  1  0  0  0  0
 25 26  1  0  0  0  0
 26 27  1  0  0  0  0
 27 28  1  0  0  0  0
 28 29  1  0  0  0  0
 29 24  1  0  0  0  0
 27 30  1  0  0  0  0
 30 31  1  0  0  0  0
 30 32  1  0  0  0  0
 22 33  2  0  0  0  0
  7 34  1  0  0  0  0
 34 35  3  0  0  0  0
  2 36  1  0  0  0  0
M  END
$$$$
2FZZ
  -MTS-   01061522003D 0   0.00000     0.00000     0

 43 49  0  0  0  0  0  0  0  0999 V2000
    2.4930   46.4610   63.7800 F   0  0  0  0  0  0  0  0  0  0  0  0
    3.1930   46.1310   64.8450 C   0  0  0  0  0  0  0  0  0  0  0  0
    2.6990   45.0540   65.4740 F   0  0  0  0  0  0  0  0  0  0  0  0
    3.2890   47.1770   65.7020 F   0  0  0  0  0  0  0  0  0  0  0  0
    4.5640   45.7420   64.3270 C   0  0  0  0  0  0  0  0  0  0  0  0
    5.7670   46.0730   64.8320 N   0  0  0  0  0  0  0  0  0  0  0  0
    6.7470   45.4700   64.0870 N   0  0  0  0  0  0  0  0  0  0  0  0
    8.0610   45.5050   64.4590 C   0  0  0  0  0  0  0  0  0  0  0  0
    9.0470   46.3450   63.7500 C   0  0  0  0  0  0  0  0  0  0  0  0
   10.4630   46.3250   64.1910 C   0  0  0  0  0  0  0  0  0  0  0  0
   10.8880   45.4810   65.3300 C   0  0  0  0  0  0  0  0  0  0  0  0
   12.0640   45.2740   65.9260 O   0  0  0  0  0  0  0  0  0  0  0  0
   11.9680   44.4260   66.9500 N   0  0  0  0  0  0  0  0  0  0  0  0
   10.6590   44.0550   67.0220 C   0  0  0  0  0  0  0  0  0  0  0  0
   10.1100   43.2110   67.8970 N   0  0  0  0  0  0  0  0  0  0  0  0
    9.8860   44.6860   66.0120 C   0  0  0  0  0  0  0  0  0  0  0  0
    8.4800   44.6740   65.6030 C   0  0  0  0  0  0  0  0  0  0  0  0
    6.1660   44.7400   63.0890 C   0  0  0  0  0  0  0  0  0  0  0  0
    4.7880   44.9060   63.2250 C   0  0  0  0  0  0  0  0  0  0  0  0
    3.8380   44.2120   62.2830 C   0  0  0  0  0  0  0  0  0  0  0  0
    4.5200   42.8590   61.9820 C   0  0  0  0  0  0  0  0  0  0  0  0
    5.9280   42.9900   61.5280 N   0  0  0  0  0  0  0  0  0  0  0  0
    6.7550   43.9070   62.1330 C   0  0  0  0  0  0  0  0  0  0  0  0
    7.9500   44.0070   61.8630 O   0  0  0  0  0  0  0  0  0  0  0  0
    6.4070   42.1640   60.5470 C   0  0  0  0  0  0  0  0  0  0  0  0
    6.3170   40.7390   60.8020 C   0  0  0  0  0  0  0  0  0  0  0  0
    6.9220   39.8130   59.8660 C   0  0  0  0  0  0  0  0  0  0  0  0
    7.6170   40.3190   58.6670 C   0  0  0  0  0  0  0  0  0  0  0  0
    7.6570   41.7660   58.4000 C   0  0  0  0  0  0  0  0  0  0  0  0
    7.0470   42.7020   59.3400 C   0  0  0  0  0  0  0  0  0  0  0  0
    8.3080   39.3410   57.7200 C   0  0  0  0  0  0  0  0  0  0  0  0
    8.0280   39.2500   56.2850 C   0  0  0  0  0  0  0  0  0  0  0  0
    6.9540   40.1240   55.6000 C   0  0  0  0  0  0  0  0  0  0  0  0
    5.8060   39.3250   55.1180 N   0  0  0  0  0  0  0  0  0  0  0  0
    4.6930   39.9790   54.3790 C   0  0  0  0  0  0  0  0  0  0  0  0
    3.4600   39.1610   54.7930 C   0  0  0  0  0  0  0  0  0  0  0  0
    3.8030   39.0940   56.2820 C   0  0  0  0  0  0  0  0  0  0  0  0
    5.2070   38.5120   56.2000 C   0  0  0  0  0  0  0  0  0  0  0  0
    3.0480   38.2120   56.9020 O   0  0  0  0  0  0  0  0  0  0  0  0
    8.7530   38.3180   55.3890 C   0  0  0  0  0  0  0  0  0  0  0  0
    9.7790   37.4400   55.9200 C   0  0  0  0  0  0  0  0  0  0  0  0
   10.0740   37.5450   57.3360 C   0  0  0  0  0  0  0  0  0  0  0  0
    9.3700   38.4550   58.2360 C   0  0  0  0  0  0  0  0  0  0  0  0
  1  2  1  0  0  0  0
  2  3  1  0  0  0  0
  2  4  1  0  0  0  0
  2  5  1  0  0  0  0
  5  6  2  0  0  0  0
  6  7  1  0  0  0  0
  7  8  1  0  0  0  0
  8  9  2  0  0  0  0
  9 10  1  0  0  0  0
 10 11  2  0  0  0  0
 11 12  1  0  0  0  0
 12 13  1  0  0  0  0
 13 14  2  0  0  0  0
 14 15  1  0  0  0  0
 14 16  1  0  0  0  0
 16 11  1  0  0  0  0
 16 17  2  0  0  0  0
 17  8  1  0  0  0  0
  7 18  1  0  0  0  0
 18 19  2  0  0  0  0
 19  5  1  0  0  0  0
 19 20  1  0  0  0  0
 20 21  1  0  0  0  0
 21 22  1  0  0  0  0
 22 23  1  0  0  0  0
 23 18  1  0  0  0  0
 23 24  2  0  0  0  0
 22 25  1  0  0  0  0
 25 26  2  0  0  0  0
 26 27  1  0  0  0  0
 27 28  2  0  0  0  0
 28 29  1  0  0  0  0
 29 30  2  0  0  0  0
 30 25  1  0  0  0  0
 28 31  1  0  0  0  0
 31 32  2  0  0  0  0
 32 33  1  0  0  0  0
 33 34  1  0  0  0  0
 34 35  1  0  0  0  0
 35 36  1  0  0  0  0
 36 37  1  0  0  0  0
 37 38  1  0  0  0  0
 38 34  1  0  0  0  0
 37 39  1  0  0  0  0
 32 40  1  0  0  0  0
 40 41  2  0  0  0  0
 41 42  1  0  0  0  0
 42 43  2  0  0  0  0
 43 31  1  0  0  0  0
M  END
$$$$
1MQ5
  -MTS-   01061522003D 0   0.00000     0.00000     0

 34 37  0  0  0  0  0  0  0  0999 V2000
    9.3400   44.7810   65.5630 C   0  0  0  0  0  0  0  0  0  0  0  0
   10.3090   45.3540   64.6960 C   0  0  0  0  0  0  0  0  0  0  0  0
   11.6630   45.2530   64.9950 C   0  0  0  0  0  0  0  0  0  0  0  0
   12.1010   44.5970   66.1600 C   0  0  0  0  0  0  0  0  0  0  0  0
   13.7750   44.4870   66.4880 Cl  0  0  0  0  0  0  0  0  0  0  0  0
   11.1360   44.0290   67.0370 C   0  0  0  0  0  0  0  0  0  0  0  0
    9.7690   44.1270   66.7410 C   0  0  0  0  0  0  0  0  0  0  0  0
    8.0010   44.8150   65.3160 N   0  0  0  0  0  0  0  0  0  0  0  0
    7.3770   44.7720   64.0910 C   0  0  0  0  0  0  0  0  0  0  0  0
    8.0570   44.6890   63.0240 O   0  0  0  0  0  0  0  0  0  0  0  0
    5.9520   44.8300   64.0320 C   0  0  0  0  0  0  0  0  0  0  0  0
    5.1360   44.0600   63.0890 C   0  0  0  0  0  0  0  0  0  0  0  0
    3.7200   44.1900   63.1480 C   0  0  0  0  0  0  0  0  0  0  0  0
    3.1040   45.0440   64.0980 C   0  0  0  0  0  0  0  0  0  0  0  0
    3.8950   45.7960   65.0150 C   0  0  0  0  0  0  0  0  0  0  0  0
    3.1620   46.8170   66.1590 Cl  0  0  0  0  0  0  0  0  0  0  0  0
    5.2990   45.6840   64.9730 C   0  0  0  0  0  0  0  0  0  0  0  0
    5.7160   43.2120   62.1710 N   0  0  0  0  0  0  0  0  0  0  0  0
    5.4580   41.8800   62.0040 C   0  0  0  0  0  0  0  0  0  0  0  0
    4.6220   41.3550   62.7910 O   0  0  0  0  0  0  0  0  0  0  0  0
    6.1560   41.0160   61.0670 C   0  0  0  0  0  0  0  0  0  0  0  0
    6.0120   39.2790   61.2690 S   0  0  0  0  0  0  0  0  0  0  0  0
    7.0800   39.0240   59.9560 C   0  0  0  0  0  0  0  0  0  0  0  0
    7.5550   40.1740   59.3500 C   0  0  0  0  0  0  0  0  0  0  0  0
    7.0180   41.3220   59.9760 C   0  0  0  0  0  0  0  0  0  0  0  0
    7.4200   42.8580   59.4500 Cl  0  0  0  0  0  0  0  0  0  0  0  0
    8.5230   40.1050   58.2050 C   0  0  0  0  0  0  0  0  0  0  0  0
    8.0070   39.8900   56.8280 N   0  0  0  0  0  0  0  0  0  0  0  0
    7.0810   38.7390   56.6160 C   0  0  0  0  0  0  0  0  0  0  0  0
    6.8540   38.5020   55.0940 C   0  0  0  0  0  0  0  0  0  0  0  0
    6.4160   39.7680   54.4100 N   0  0  0  0  0  0  0  0  0  0  0  0
    7.3040   40.9270   54.6750 C   0  0  0  0  0  0  0  0  0  0  0  0
    7.4770   41.1350   56.2000 C   0  0  0  0  0  0  0  0  0  0  0  0
    6.1920   39.5660   52.9490 C   0  0  0  0  0  0  0  0  0  0  0  0
  1  2  2  0  0  0  0
  2  3  1  0  0  0  0
  3  4  2  0  0  0  0
  4  5  1  0  0  0  0
  4  6  1  0  0  0  0
  6  7  2  0  0  0  0
  7  1  1  0  0  0  0
  1  8  1  0  0  0  0
  8  9  1  0  0  0  0
  9 10  2  0  0  0  0
  9 11  1  0  0  0  0
 11 12  2  0  0  0  0
 12 13  1  0  0  0  0
 13 14  2  0  0  0  0
 14 15  1  0  0  0  0
 15 16  1  0  0  0  0
 15 17  2  0  0  0  0
 17 11  1  0  0  0  0
 12 18  1  0  0  0  0
 18 19  1  0  0  0  0
 19 20  2  0  0  0  0
 19 21  1  0  0  0  0
 21 22  1  0  0  0  0
 22 23  1  0  0  0  0
 23 24  2  0  0  0  0
 24 25  1  0  0  0  0
 25 21  2  0  0  0  0
 25 26  1  0  0  0  0
 24 27  1  0  0  0  0
 27 28  1  0  0  0  0
 28 29  1  0  0  0  0
 29 30  1  0  0  0  0
 30 31  1  0  0  0  0
 31 32  1  0  0  0  0
 32 33  1  0  0  0  0
 33 28  1  0  0  0  0
 31 34  1  0  0  0  0
M  END
$$$$
2CJI
  -MTS-   01061522003D 0   0.00000     0.00000     0

 31 34  0  0  0  0  0  0  0  0999 V2000
   13.6120   44.2870   66.5340 Cl  0  0  0  0  0  0  0  0  0  0  0  0
   11.9230   44.5500   66.1890 C   0  0  0  0  0  0  0  0  0  0  0  0
   10.9320   44.1170   67.1150 C   0  0  0  0  0  0  0  0  0  0  0  0
    9.5400   44.3070   66.8420 C   0  0  0  0  0  0  0  0  0  0  0  0
    9.1760   44.9600   65.6480 C   0  0  0  0  0  0  0  0  0  0  0  0
    7.8090   45.1780   65.3560 C   0  0  0  0  0  0  0  0  0  0  0  0
    7.4430   45.8150   64.1480 C   0  0  0  0  0  0  0  0  0  0  0  0
    8.4260   46.2410   63.2050 C   0  0  0  0  0  0  0  0  0  0  0  0
    9.8080   46.0630   63.4750 C   0  0  0  0  0  0  0  0  0  0  0  0
   10.1900   45.4270   64.6890 C   0  0  0  0  0  0  0  0  0  0  0  0
   11.5610   45.2060   64.9890 C   0  0  0  0  0  0  0  0  0  0  0  0
    5.6900   46.0110   63.8120 S   0  0  0  0  0  0  0  0  0  0  0  0
    5.4170   47.3000   63.2410 O   0  0  0  0  0  0  0  0  0  0  0  0
    4.9780   45.5750   64.9820 O   0  0  0  0  0  0  0  0  0  0  0  0
    5.3990   45.0370   62.5550 N   0  0  0  0  0  0  0  0  0  0  0  0
    5.5160   43.5670   62.5560 C   0  0  0  0  0  0  0  0  0  0  0  0
    4.1860   42.8930   62.2280 C   0  0  0  0  0  0  0  0  0  0  0  0
    4.5390   41.5790   61.5170 C   0  0  0  0  0  0  0  0  0  0  0  0
    5.9210   41.7710   61.0930 N   0  0  0  0  0  0  0  0  0  0  0  0
    6.4930   42.9040   61.5840 C   0  0  0  0  0  0  0  0  0  0  0  0
    7.6220   43.3000   61.3090 O   0  0  0  0  0  0  0  0  0  0  0  0
    6.6790   40.7830   60.2890 C   0  0  0  0  0  0  0  0  0  0  0  0
    6.4750   39.3430   60.8080 C   0  0  0  0  0  0  0  0  0  0  0  0
    6.4580   40.8750   58.7870 C   0  0  0  0  0  0  0  0  0  0  0  0
    5.4050   41.3260   58.3640 O   0  0  0  0  0  0  0  0  0  0  0  0
    7.4770   40.5010   57.9620 N   0  0  0  0  0  0  0  0  0  0  0  0
    8.8760   40.3190   58.3720 C   0  0  0  0  0  0  0  0  0  0  0  0
    9.3680   38.9550   57.9150 C   0  0  0  0  0  0  0  0  0  0  0  0
    9.3560   39.0090   56.5040 O   0  0  0  0  0  0  0  0  0  0  0  0
    8.0510   39.1720   55.9290 C   0  0  0  0  0  0  0  0  0  0  0  0
    7.2140   40.3110   56.5330 C   0  0  0  0  0  0  0  0  0  0  0  0
  1  2  1  0  0  0  0
  2  3  2  0  0  0  0
  3  4  1  0  0  0  0
  4  5  2  0  0  0  0
  5  6  1  0  0  0  0
  6  7  2  0  0  0  0
  7  8  1  0  0  0  0
  8  9  2  0  0  0  0
  9 10  1  0  0  0  0
 10  5  1  0  0  0  0
 10 11  2  0  0  0  0
 11  2  1  0  0  0  0
  7 12  1  0  0  0  0
 12 13  2  0  0  0  0
 12 14  2  0  0  0  0
 12 15  1  0  0  0  0
 15 16  1  0  0  0  0
 16 17  1  0  0  0  0
 17 18  1  0  0  0  0
 18 19  1  0  0  0  0
 19 20  1  0  0  0  0
 20 16  1  0  0  0  0
 20 21  2  0  0  0  0
 19 22  1  0  0  0  0
 22 23  1  0  0  0  0
 22 24  1  0  0  0  0
 24 25  2  0  0  0  0
 24 26  1  0  0  0  0
 26 27  1  0  0  0  0
 27 28  1  0  0  0  0
 28 29  1  0  0  0  0
 29 30  1  0  0  0  0
 30 31  1  0  0  0  0
 31 26  1  0  0  0  0
M  END
$$$$
1NFW
  -MTS-   01061522003D 0   0.00000     0.00000     0

 28 31  0  0  0  0  0  0  0  0999 V2000
    5.6240   39.7380   58.6180 N   0  0  0  0  0  0  0  0  0  0  0  0
    6.7420   39.1130   58.1060 C   0  0  0  0  0  0  0  0  0  0  0  0
    7.7660   39.1790   59.1290 C   0  0  0  0  0  0  0  0  0  0  0  0
    9.0320   38.5870   58.8370 C   0  0  0  0  0  0  0  0  0  0  0  0
    9.2350   37.9930   57.6280 N   0  0  0  0  0  0  0  0  0  0  0  0
    8.2960   37.9170   56.6490 C   0  0  0  0  0  0  0  0  0  0  0  0
    7.0000   38.4810   56.8520 C   0  0  0  0  0  0  0  0  0  0  0  0
    7.2280   39.8500   60.2460 C   0  0  0  0  0  0  0  0  0  0  0  0
    5.9030   40.1710   59.8710 C   0  0  0  0  0  0  0  0  0  0  0  0
    4.8360   40.8850   60.6880 C   0  0  0  0  0  0  0  0  0  0  0  0
    5.1670   42.1460   61.3730 N   0  0  0  0  0  0  0  0  0  0  0  0
    4.8600   42.2780   62.7120 C   0  0  0  0  0  0  0  0  0  0  0  0
    4.3310   41.3940   63.3810 O   0  0  0  0  0  0  0  0  0  0  0  0
    5.2110   43.6330   63.3570 C   0  0  0  0  0  0  0  0  0  0  0  0
    5.7760   44.6920   62.3860 N   0  0  0  0  0  0  0  0  0  0  0  0
    6.5150   44.2620   61.3950 C   0  0  0  0  0  0  0  0  0  0  0  0
    5.8040   43.1960   60.5410 C   0  0  0  0  0  0  0  0  0  0  0  0
    6.5200   46.0290   63.4240 S   0  0  0  0  0  0  0  0  0  0  0  0
    5.6170   46.1220   64.5440 O   0  0  0  0  0  0  0  0  0  0  0  0
    6.4460   46.9510   62.3350 O   0  0  0  0  0  0  0  0  0  0  0  0
    8.1610   45.9100   63.9680 C   0  0  0  0  0  0  0  0  0  0  0  0
    8.4000   45.1350   65.0320 C   0  0  0  0  0  0  0  0  0  0  0  0
    9.7220   44.8480   65.5950 C   0  0  0  0  0  0  0  0  0  0  0  0
    9.8510   44.0050   66.7650 C   0  0  0  0  0  0  0  0  0  0  0  0
   11.2140   43.8190   67.1460 C   0  0  0  0  0  0  0  0  0  0  0  0
   12.1080   44.5260   66.2560 C   0  0  0  0  0  0  0  0  0  0  0  0
   13.8220   44.4770   66.4340 Cl  0  0  0  0  0  0  0  0  0  0  0  0
   11.2580   45.3840   65.0190 S   0  0  0  0  0  0  0  0  0  0  0  0
  1  2  1  0  0  0  0
  2  3  2  0  0  0  0
  3  4  1  0  0  0  0
  4  5  2  0  0  0  0
  5  6  1  0  0  0  0
  6  7  2  0  0  0  0
  7  2  1  0  0  0  0
  3  8  1  0  0  0  0
  8  9  2  0  0  0  0
  9  1  1  0  0  0  0
  9 10  1  0  0  0  0
 10 11  1  0  0  0  0
 11 12  1  0  0  0  0
 12 13  2  0  0  0  0
 12 14  1  0  0  0  0
 14 15  1  0  0  0  0
 15 16  1  0  0  0  0
 16 17  1  0  0  0  0
 17 11  1  0  0  0  0
 15 18  1  0  0  0  0
 18 19  2  0  0  0  0
 18 20  2  0  0  0  0
 18 21  1  0  0  0  0
 21 22  2  0  0  0  0
 22 23  1  0  0  0  0
 23 24  2  0  0  0  0
 24 25  1  0  0  0  0
 25 26  2  0  0  0  0
 26 27  1  0  0  0  0
 26 28  1  0  0  0  0
 28 23  1  0  0  0  0
M  END
$$$$
1NFX
  -MTS-   01061522003D 0   0.00000     0.00000     0

 33 37  0  0  0  0  0  0  0  0999 V2000
    2.5770   38.9810   59.0370 O   0  0  0  0  0  0  0  0  0  0  0  0
    3.1580   38.8250   57.7470 C   0  0  0  0  0  0  0  0  0  0  0  0
    4.1810   39.9650   57.5280 C   0  0  0  0  0  0  0  0  0  0  0  0
    5.4100   39.8550   58.3820 N   0  0  0  0  0  0  0  0  0  0  0  0
    6.5330   39.1190   57.9610 C   0  0  0  0  0  0  0  0  0  0  0  0
    7.5170   39.2150   58.9950 C   0  0  0  0  0  0  0  0  0  0  0  0
    8.7390   38.5630   58.8190 C   0  0  0  0  0  0  0  0  0  0  0  0
    9.0170   37.8400   57.6830 N   0  0  0  0  0  0  0  0  0  0  0  0
    8.0800   37.7510   56.6960 C   0  0  0  0  0  0  0  0  0  0  0  0
    6.8200   38.3800   56.8020 C   0  0  0  0  0  0  0  0  0  0  0  0
    6.9530   40.0270   60.0470 C   0  0  0  0  0  0  0  0  0  0  0  0
    5.6590   40.3990   59.6220 C   0  0  0  0  0  0  0  0  0  0  0  0
    4.6180   41.2670   60.3610 C   0  0  0  0  0  0  0  0  0  0  0  0
    5.0960   42.4350   61.1450 N   0  0  0  0  0  0  0  0  0  0  0  0
    4.6990   42.5700   62.4730 C   0  0  0  0  0  0  0  0  0  0  0  0
    3.9710   41.7720   63.0470 O   0  0  0  0  0  0  0  0  0  0  0  0
    5.2310   43.8070   63.2400 C   0  0  0  0  0  0  0  0  0  0  0  0
    5.7030   44.9360   62.4070 N   0  0  0  0  0  0  0  0  0  0  0  0
    6.6640   44.4360   61.3940 C   0  0  0  0  0  0  0  0  0  0  0  0
    5.9840   43.4230   60.4520 C   0  0  0  0  0  0  0  0  0  0  0  0
    6.3050   46.3140   63.3550 S   0  0  0  0  0  0  0  0  0  0  0  0
    5.3190   46.5180   64.3840 O   0  0  0  0  0  0  0  0  0  0  0  0
    6.5080   47.3340   62.3600 O   0  0  0  0  0  0  0  0  0  0  0  0
    7.8180   45.9150   64.0710 C   0  0  0  0  0  0  0  0  0  0  0  0
    7.8690   45.2580   65.3130 C   0  0  0  0  0  0  0  0  0  0  0  0
    9.2390   44.9900   65.7280 C   0  0  0  0  0  0  0  0  0  0  0  0
   10.1710   45.4830   64.7310 C   0  0  0  0  0  0  0  0  0  0  0  0
    9.3600   46.2120   63.4260 S   0  0  0  0  0  0  0  0  0  0  0  0
   11.5380   45.3120   64.9320 C   0  0  0  0  0  0  0  0  0  0  0  0
   11.9990   44.6570   66.0970 C   0  0  0  0  0  0  0  0  0  0  0  0
   13.6890   44.4350   66.3140 Cl  0  0  0  0  0  0  0  0  0  0  0  0
   11.1040   44.1760   67.0810 C   0  0  0  0  0  0  0  0  0  0  0  0
    9.7140   44.3510   66.8740 C   0  0  0  0  0  0  0  0  0  0  0  0
  1  2  1  0  0  0  0
  2  3  1  0  0  0  0
  3  4  1  0  0  0  0
  4  5  1  0  0  0  0
  5  6  2  0  0  0  0
  6  7  1  0  0  0  0
  7  8  2  0  0  0  0
  8  9  1  0  0  0  0
  9 10  2  0  0  0  0
 10  5  1  0  0  0  0
  6 11  1  0  0  0  0
 11 12  2  0  0  0  0
 12  4  1  0  0  0  0
 12 13  1  0  0  0  0
 13 14  1  0  0  0  0
 14 15  1  0  0  0  0
 15 16  2  0  0  0  0
 15 17  1  0  0  0  0
 17 18  1  0  0  0  0
 18 19  1  0  0  0  0
 19 20  1  0  0  0  0
 20 14  1  0  0  0  0
 18 21  1  0  0  0  0
 21 22  2  0  0  0  0
 21 23  2  0  0  0  0
 21 24  1  0  0  0  0
 24 25  2  0  0  0  0
 25 26  1  0  0  0  0
 26 27  2  0  0  0  0
 27 28  1  0  0  0  0
 28 24  1  0  0  0  0
 27 29  1  0  0  0  0
 29 30  2  0  0  0  0
 30 31  1  0  0  0  0
 30 32  1  0  0  0  0
 32 33  2  0  0  0  0
 33 26  1  0  0  0  0
M  END
$$$$
2BQ6_11
  -MTS-   01061522003D 0   0.00000     0.00000     0

 36 40  0  0  0  0  0  0  0  0999 V2000
    1.9170   44.9510   65.7300 C   0  0  0  0  0  0  0  0  0  0  0  0
    3.0150   45.3400   64.8890 C   0  0  0  0  0  0  0  0  0  0  0  0
    3.7190   44.3590   64.0880 C   0  0  0  0  0  0  0  0  0  0  0  0
    3.2720   42.9760   64.1730 C   0  0  0  0  0  0  0  0  0  0  0  0
    2.1690   42.6140   65.0230 C   0  0  0  0  0  0  0  0  0  0  0  0
    1.4930   43.5910   65.8000 C   0  0  0  0  0  0  0  0  0  0  0  0
    4.1130   42.2040   63.3040 C   0  0  0  0  0  0  0  0  0  0  0  0
    5.0750   43.0420   62.6800 C   0  0  0  0  0  0  0  0  0  0  0  0
    4.8210   44.3530   63.1590 N   0  0  0  0  0  0  0  0  0  0  0  0
    5.6010   45.5740   62.7490 C   0  0  0  0  0  0  0  0  0  0  0  0
    6.9630   45.7500   63.3730 C   0  0  0  0  0  0  0  0  0  0  0  0
    7.7740   46.7860   63.0150 N   0  0  0  0  0  0  0  0  0  0  0  0
    8.8620   46.6530   63.7090 O   0  0  0  0  0  0  0  0  0  0  0  0
    8.7760   45.5680   64.5010 C   0  0  0  0  0  0  0  0  0  0  0  0
    7.5640   44.9270   64.3370 C   0  0  0  0  0  0  0  0  0  0  0  0
    9.8430   45.0920   65.4120 C   0  0  0  0  0  0  0  0  0  0  0  0
   11.4550   45.3940   65.0680 S   0  0  0  0  0  0  0  0  0  0  0  0
   11.9090   44.5460   66.4510 C   0  0  0  0  0  0  0  0  0  0  0  0
   10.8370   44.0240   67.2080 C   0  0  0  0  0  0  0  0  0  0  0  0
    9.5980   44.3460   66.5920 C   0  0  0  0  0  0  0  0  0  0  0  0
   13.5600   44.3520   66.8440 Cl  0  0  0  0  0  0  0  0  0  0  0  0
    6.0950   42.6370   61.7590 C   0  0  0  0  0  0  0  0  0  0  0  0
    5.7740   41.7670   60.7790 N   0  0  0  0  0  0  0  0  0  0  0  0
    6.7800   41.0980   59.9480 C   0  0  0  0  0  0  0  0  0  0  0  0
    6.5830   39.5790   59.9350 C   0  0  0  0  0  0  0  0  0  0  0  0
    7.6740   38.9260   59.0410 C   0  0  0  0  0  0  0  0  0  0  0  0
    7.7230   39.5520   57.6650 N   0  0  0  0  0  0  0  0  0  0  0  0
    7.9300   41.0200   57.6850 C   0  0  0  0  0  0  0  0  0  0  0  0
    6.8040   41.6780   58.5120 C   0  0  0  0  0  0  0  0  0  0  0  0
    8.7010   38.9640   56.6730 C   0  0  0  0  0  0  0  0  0  0  0  0
    7.9020   38.5200   55.4500 C   0  0  0  0  0  0  0  0  0  0  0  0
    9.5260   37.7740   57.2300 C   0  0  0  0  0  0  0  0  0  0  0  0
    7.2480   43.0370   61.8940 O   0  0  0  0  0  0  0  0  0  0  0  0
    3.9440   40.7680   63.1420 C   0  0  0  0  0  0  0  0  0  0  0  0
    3.7700   39.6440   62.9950 N   0  0  0  0  0  0  0  0  0  0  0  0
    3.3150   46.7910   64.9510 C   0  0  0  0  0  0  0  0  0  0  0  0
  1  2  2  0  0  0  0
  2  3  1  0  0  0  0
  3  4  2  0  0  0  0
  4  5  1  0  0  0  0
  5  6  2  0  0  0  0
  6  1  1  0  0  0  0
  4  7  1  0  0  0  0
  7  8  2  0  0  0  0
  8  9  1  0  0  0  0
  9  3  1  0  0  0  0
  9 10  1  0  0  0  0
 10 11  1  0  0  0  0
 11 12  2  0  0  0  0
 12 13  1  0  0  0  0
 13 14  1  0  0  0  0
 14 15  2  0  0  0  0
 15 11  1  0  0  0  0
 14 16  1  0  0  0  0
 16 17  1  0  0  0  0
 17 18  1  0  0  0  0
 18 19  2  0  0  0  0
 19 20  1  0  0  0  0
 20 16  2  0  0  0  0
 18 21  1  0  0  0  0
  8 22  1  0  0  0  0
 22 23  1  0  0  0  0
 23 24  1  0  0  0  0
 24 25  1  0  0  0  0
 25 26  1  0  0  0  0
 26 27  1  0  0  0  0
 27 28  1  0  0  0  0
 28 29  1  0  0  0  0
 29 24  1  0  0  0  0
 27 30  1  0  0  0  0
 30 31  1  0  0  0  0
 30 32  1  0  0  0  0
 22 33  2  0  0  0  0
  7 34  1  0  0  0  0
 34 35  3  0  0  0  0
  2 36  1  0  0  0  0
M  END
$$$$
