# Supplementary material for: Template CoMFA Generates Single 3D-QSAR Models that, for Twelve of Twelve Biological Targets, Predict All ChEMBL-Tabulated Affinities
Source: PLoS One. 2015 Jun 12;10(6):e0129307. doi: 10.1371/journal.pone.0129307 (PMC4466312; doi:10.1371/journal.pone.0129307)
Supplement: S9 Text — The zip file contains, in. sdf format, the aligned structures, from the A, B, C, D, and F protocols, of all templates and training sets for the factor Xa target. The content of each file is evident from its name. (ZIP) [file pone.0129307.s010.zip › facXa_A_trng.sdf]

ROW1
  -MTS-   01071502273D 0   0.00000     0.00000     0

 60 63  0  0  1  0  0  0  0  0999 V2000
   11.8820   44.7510   61.7660 C   0  0  0  0  0  0  0  0  0  0  0  0
   11.9080   44.0010   62.9840 O   0  0  0  0  0  0  0  0  0  0  0  0
   12.4640   44.5890   64.0890 C   0  0  0  0  0  0  0  0  0  0  0  0
   13.8300   44.4370   64.3510 C   0  0  0  0  0  0  0  0  0  0  0  0
   14.3980   45.0370   65.4810 C   0  0  0  0  0  0  0  0  0  0  0  0
   13.5990   45.7910   66.3490 C   0  0  0  0  0  0  0  0  0  0  0  0
   12.2320   45.9440   66.0870 C   0  0  0  0  0  0  0  0  0  0  0  0
   11.6650   45.3430   64.9570 C   0  0  0  0  0  0  0  0  0  0  0  0
   10.2200   45.5050   64.6800 C   0  0  0  0  0  0  0  0  0  0  0  0
    9.7980   46.1060   63.4880 C   0  0  0  0  0  0  0  0  0  0  0  0
    8.4320   46.2580   63.2260 C   0  0  0  0  0  0  0  0  0  0  0  0
    7.4860   45.8100   64.1560 C   0  0  0  0  0  0  0  0  0  0  0  0
    7.9080   45.2090   65.3480 C   0  0  0  0  0  0  0  0  0  0  0  0
    9.2740   45.0560   65.6100 C   0  0  0  0  0  0  0  0  0  0  0  0
    5.6900   46.0110   63.8120 S   0  0  0  0  0  0  0  0  0  0  0  0
    5.4170   47.3000   63.2410 O   0  0  0  0  0  0  0  0  0  0  0  0
    4.9780   45.5750   64.9820 O   0  0  0  0  0  0  0  0  0  0  0  0
    5.3990   45.0370   62.5550 N   0  0  0  0  0  0  0  0  0  0  0  0
    5.5160   43.5670   62.5560 C   0  0  1  0  0  0  0  0  0  0  0  0
    4.1860   42.8930   62.2280 C   0  0  0  0  0  0  0  0  0  0  0  0
    4.5390   41.5790   61.5170 C   0  0  0  0  0  0  0  0  0  0  0  0
    5.9210   41.7710   61.0930 N   0  0  0  0  0  0  0  0  0  0  0  0
    6.6790   40.7830   60.2890 C   0  0  0  0  0  0  0  0  0  0  0  0
    6.4600   40.8740   58.7980 C   0  0  0  0  0  0  0  0  0  0  0  0
    5.1700   41.0770   58.2910 C   0  0  0  0  0  0  0  0  0  0  0  0
    4.9670   41.1610   56.9090 C   0  0  0  0  0  0  0  0  0  0  0  0
    6.0520   41.0440   56.0330 C   0  0  0  0  0  0  0  0  0  0  0  0
    7.3420   40.8420   56.5390 C   0  0  0  0  0  0  0  0  0  0  0  0
    7.5450   40.7570   57.9220 C   0  0  0  0  0  0  0  0  0  0  0  0
    8.4900   40.7170   55.6130 C   0  0  0  0  0  0  0  0  0  0  0  0
    9.1610   41.7930   55.2460 N   0  0  0  0  0  0  0  0  0  0  0  0
    8.8560   39.4860   55.1370 N   0  0  0  0  0  0  0  0  0  0  0  0
    6.4930   42.9040   61.5840 C   0  0  0  0  0  0  0  0  0  0  0  0
    7.6220   43.3000   61.3090 O   0  0  0  0  0  0  0  0  0  0  0  0
   11.3120   45.6660   61.9160 H   0  0  0  0  0  0  0  0  0  0  0  0
   11.4140   44.1570   60.9840 H   0  0  0  0  0  0  0  0  0  0  0  0
   12.8990   45.0020   61.4720 H   0  0  0  0  0  0  0  0  0  0  0  0
   14.4470   43.8550   63.6820 H   0  0  0  0  0  0  0  0  0  0  0  0
   15.4520   44.9190   65.6830 H   0  0  0  0  0  0  0  0  0  0  0  0
   14.0370   46.2540   67.2210 H   0  0  0  0  0  0  0  0  0  0  0  0
   11.6160   46.5250   66.7570 H   0  0  0  0  0  0  0  0  0  0  0  0
   10.5280   46.4510   62.7710 H   0  0  0  0  0  0  0  0  0  0  0  0
    8.1070   46.7220   62.3070 H   0  0  0  0  0  0  0  0  0  0  0  0
    7.1780   44.8630   66.0660 H   0  0  0  0  0  0  0  0  0  0  0  0
    9.5990   44.5930   66.5300 H   0  0  0  0  0  0  0  0  0  0  0  0
    5.1110   45.4750   61.6920 H   0  0  0  0  0  0  0  0  0  0  0  0
    5.7980   43.2550   63.5590 H   0  0  0  0  0  0  0  0  0  0  0  0
    3.6680   43.5250   61.5100 H   0  0  0  0  0  0  0  0  0  0  0  0
    3.6660   42.6640   63.1560 H   0  0  0  0  0  0  0  0  0  0  0  0
    3.9220   41.5040   60.6240 H   0  0  0  0  0  0  0  0  0  0  0  0
    4.4800   40.7630   62.2340 H   0  0  0  0  0  0  0  0  0  0  0  0
    6.2930   39.8090   60.5820 H   0  0  0  0  0  0  0  0  0  0  0  0
    7.7400   40.9350   60.4790 H   0  0  0  0  0  0  0  0  0  0  0  0
    4.3330   41.1670   58.9670 H   0  0  0  0  0  0  0  0  0  0  0  0
    3.9720   41.3170   56.5180 H   0  0  0  0  0  0  0  0  0  0  0  0
    5.8950   41.1090   54.9660 H   0  0  0  0  0  0  0  0  0  0  0  0
    8.5400   40.6010   58.3130 H   0  0  0  0  0  0  0  0  0  0  0  0
    9.9290   41.7100   54.6270 H   0  0  0  0  0  0  0  0  0  0  0  0
    8.3420   38.6630   55.4180 H   0  0  0  0  0  0  0  0  0  0  0  0
    9.6390   39.4010   54.5050 H   0  0  0  0  0  0  0  0  0  0  0  0
  1 35  1  0  0  0  0
  1 36  1  0  0  0  0
  1 37  1  0  0  0  0
  1  2  1  0  0  0  0
  2  3  1  0  0  0  0
  3  4  2  0  0  0  0
  4 38  1  0  0  0  0
  4  5  1  0  0  0  0
  5 39  1  0  0  0  0
  5  6  2  0  0  0  0
  6 40  1  0  0  0  0
  6  7  1  0  0  0  0
  7 41  1  0  0  0  0
  7  8  2  0  0  0  0
  8  3  1  0  0  0  0
  8  9  1  0  0  0  0
  9 10  2  0  0  0  0
 10 42  1  0  0  0  0
 10 11  1  0  0  0  0
 11 43  1  0  0  0  0
 11 12  2  0  0  0  0
 12 13  1  0  0  0  0
 13 44  1  0  0  0  0
 13 14  2  0  0  0  0
 14  9  1  0  0  0  0
 14 45  1  0  0  0  0
 12 15  1  0  0  0  0
 15 16  2  0  0  0  0
 15 17  2  0  0  0  0
 15 18  1  0  0  0  0
 18 46  1  0  0  0  0
 18 19  1  0  0  0  0
 19 47  1  0  0  0  0
 19 20  1  0  0  0  0
 20 48  1  0  0  0  0
 20 49  1  0  0  0  0
 20 21  1  0  0  0  0
 21 50  1  0  0  0  0
 21 51  1  0  0  0  0
 21 22  1  0  0  0  0
 22 23  1  0  0  0  0
 23 52  1  0  0  0  0
 23 53  1  0  0  0  0
 23 24  1  0  0  0  0
 24 25  2  0  0  0  0
 25 54  1  0  0  0  0
 25 26  1  0  0  0  0
 26 55  1  0  0  0  0
 26 27  2  0  0  0  0
 27 56  1  0  0  0  0
 27 28  1  0  0  0  0
 28 29  2  0  0  0  0
 29 24  1  0  0  0  0
 29 57  1  0  0  0  0
 28 30  1  0  0  0  0
 30 31  2  0  0  0  0
 31 58  1  0  0  0  0
 30 32  1  0  0  0  0
 32 59  1  0  0  0  0
 32 60  1  0  0  0  0
 22 33  1  0  0  0  0
 33 19  1  0  0  0  0
 33 34  2  0  0  0  0
M  END
>  <LOGBIO>
6.7200

>  <PRED_LOGBIO>
8.0400

>  <XV_RES>
-1.5890

>  <WHL_TMPL>
9

>  <ANCH>
32-33;59-60

$$$$
ROW2
  -MTS-   01071502273D 0   0.00000     0.00000     0

 67 70  0  0  0  0  0  0  0  0999 V2000
    4.1070   36.1790   58.1280 C   0  0  0  0  0  0  0  0  0  0  0  0
    4.5640   37.6280   58.2750 C   0  0  0  0  0  0  0  0  0  0  0  0
    5.5030   37.7250   59.3490 O   0  0  0  0  0  0  0  0  0  0  0  0
    6.0280   38.9580   59.6340 C   0  0  0  0  0  0  0  0  0  0  0  0
    5.3660   39.7970   60.5720 C   0  0  0  0  0  0  0  0  0  0  0  0
    5.8890   41.0890   60.8920 C   0  0  0  0  0  0  0  0  0  0  0  0
    7.0880   41.5000   60.2400 C   0  0  0  0  0  0  0  0  0  0  0  0
    7.7340   40.6540   59.3100 C   0  0  0  0  0  0  0  0  0  0  0  0
    8.8850   41.0830   58.7040 O   0  0  0  0  0  0  0  0  0  0  0  0
   10.1300   40.7860   59.3420 C   0  0  0  0  0  0  0  0  0  0  0  0
   11.2780   41.3510   58.5060 C   0  0  0  0  0  0  0  0  0  0  0  0
   12.5930   41.0380   59.1800 C   0  0  0  0  0  0  0  0  0  0  0  0
   13.1360   41.9350   60.1060 C   0  0  0  0  0  0  0  0  0  0  0  0
   14.3550   41.6450   60.7300 C   0  0  0  0  0  0  0  0  0  0  0  0
   15.0310   40.4560   60.4280 C   0  0  0  0  0  0  0  0  0  0  0  0
   16.5460   40.0950   61.2040 Cl  0  0  0  0  0  0  0  0  0  0  0  0
   14.4870   39.5580   59.5020 C   0  0  0  0  0  0  0  0  0  0  0  0
   13.2680   39.8490   58.8770 C   0  0  0  0  0  0  0  0  0  0  0  0
   12.5920   38.7330   57.7260 Cl  0  0  0  0  0  0  0  0  0  0  0  0
    7.2200   39.3710   58.9880 C   0  0  0  0  0  0  0  0  0  0  0  0
    7.9260   38.4780   57.9870 Br  0  0  0  0  0  0  0  0  0  0  0  0
    5.2070   41.9770   61.8750 C   0  0  0  0  0  0  0  0  0  0  0  0
    4.5040   41.5410   62.7940 O   0  0  0  0  0  0  0  0  0  0  0  0
    5.4170   43.3260   61.7050 N   0  0  0  0  0  0  0  0  0  0  0  0
    4.8330   44.3500   62.5820 C   0  0  0  0  0  0  0  0  0  0  0  0
    5.8680   44.7570   63.6300 C   0  0  0  0  0  0  0  0  0  0  0  0
    5.2600   44.6430   65.0400 C   0  0  0  0  0  0  0  0  0  0  0  0
    6.3100   44.9310   66.1290 C   0  0  0  0  0  0  0  0  0  0  0  0
    7.5260   44.1220   65.9590 N   0  0  0  0  0  0  0  0  0  0  0  0
    8.1280   44.1940   64.6200 C   0  0  0  0  0  0  0  0  0  0  0  0
    7.1280   43.8850   63.4900 C   0  0  0  0  0  0  0  0  0  0  0  0
    8.0720   43.3370   67.0020 C   0  0  0  0  0  0  0  0  0  0  0  0
    7.3210   42.3110   67.5870 C   0  0  0  0  0  0  0  0  0  0  0  0
    7.8840   41.5480   68.6170 C   0  0  0  0  0  0  0  0  0  0  0  0
    9.1320   41.8020   69.0350 N   0  0  0  0  0  0  0  0  0  0  0  0
    9.8790   42.7760   68.4970 C   0  0  0  0  0  0  0  0  0  0  0  0
    9.3730   43.5750   67.4630 C   0  0  0  0  0  0  0  0  0  0  0  0
    3.6360   35.8520   59.0530 H   0  0  0  0  0  0  0  0  0  0  0  0
    3.3930   36.1050   57.3110 H   0  0  0  0  0  0  0  0  0  0  0  0
    4.9680   35.5470   57.9160 H   0  0  0  0  0  0  0  0  0  0  0  0
    3.7040   38.2590   58.4870 H   0  0  0  0  0  0  0  0  0  0  0  0
    5.0350   37.9550   57.3500 H   0  0  0  0  0  0  0  0  0  0  0  0
    4.4590   39.4550   61.0480 H   0  0  0  0  0  0  0  0  0  0  0  0
    7.5080   42.4700   60.4590 H   0  0  0  0  0  0  0  0  0  0  0  0
   10.2440   39.7080   59.4320 H   0  0  0  0  0  0  0  0  0  0  0  0
   10.1470   41.2370   60.3320 H   0  0  0  0  0  0  0  0  0  0  0  0
   11.1650   42.4290   58.4160 H   0  0  0  0  0  0  0  0  0  0  0  0
   11.2610   40.9010   57.5160 H   0  0  0  0  0  0  0  0  0  0  0  0
   12.6160   42.8520   60.3390 H   0  0  0  0  0  0  0  0  0  0  0  0
   14.7750   42.3370   61.4450 H   0  0  0  0  0  0  0  0  0  0  0  0
   15.0080   38.6410   59.2690 H   0  0  0  0  0  0  0  0  0  0  0  0
    6.0020   43.6280   60.9390 H   0  0  0  0  0  0  0  0  0  0  0  0
    4.0120   43.8770   63.1160 H   0  0  0  0  0  0  0  0  0  0  0  0
    4.5810   45.2270   61.9890 H   0  0  0  0  0  0  0  0  0  0  0  0
    6.1090   45.7960   63.4130 H   0  0  0  0  0  0  0  0  0  0  0  0
    4.8570   43.6420   65.1820 H   0  0  0  0  0  0  0  0  0  0  0  0
    4.4360   45.3470   65.1380 H   0  0  0  0  0  0  0  0  0  0  0  0
    6.5740   45.9860   66.1080 H   0  0  0  0  0  0  0  0  0  0  0  0
    5.8800   44.7340   67.1090 H   0  0  0  0  0  0  0  0  0  0  0  0
    8.5490   45.1860   64.4670 H   0  0  0  0  0  0  0  0  0  0  0  0
    8.9620   43.4980   64.5630 H   0  0  0  0  0  0  0  0  0  0  0  0
    6.8480   42.8340   63.5310 H   0  0  0  0  0  0  0  0  0  0  0  0
    7.5980   44.0780   62.5280 H   0  0  0  0  0  0  0  0  0  0  0  0
    6.3160   42.1100   67.2470 H   0  0  0  0  0  0  0  0  0  0  0  0
    7.3130   40.7540   69.0750 H   0  0  0  0  0  0  0  0  0  0  0  0
   10.8800   42.9470   68.8640 H   0  0  0  0  0  0  0  0  0  0  0  0
    9.9750   44.3600   67.0300 H   0  0  0  0  0  0  0  0  0  0  0  0
  1 38  1  0  0  0  0
  1 39  1  0  0  0  0
  1 40  1  0  0  0  0
  1  2  1  0  0  0  0
  2 41  1  0  0  0  0
  2 42  1  0  0  0  0
  2  3  1  0  0  0  0
  3  4  1  0  0  0  0
  4  5  2  0  0  0  0
  5 43  1  0  0  0  0
  5  6  1  0  0  0  0
  6  7  2  0  0  0  0
  7 44  1  0  0  0  0
  7  8  1  0  0  0  0
  8  9  1  0  0  0  0
  9 10  1  0  0  0  0
 10 45  1  0  0  0  0
 10 46  1  0  0  0  0
 10 11  1  0  0  0  0
 11 47  1  0  0  0  0
 11 48  1  0  0  0  0
 11 12  1  0  0  0  0
 12 13  2  0  0  0  0
 13 49  1  0  0  0  0
 13 14  1  0  0  0  0
 14 50  1  0  0  0  0
 14 15  2  0  0  0  0
 15 16  1  0  0  0  0
 15 17  1  0  0  0  0
 17 51  1  0  0  0  0
 17 18  2  0  0  0  0
 18 12  1  0  0  0  0
 18 19  1  0  0  0  0
  8 20  2  0  0  0  0
 20  4  1  0  0  0  0
 20 21  1  0  0  0  0
  6 22  1  0  0  0  0
 22 23  2  0  0  0  0
 22 24  1  0  0  0  0
 24 52  1  0  0  0  0
 24 25  1  0  0  0  0
 25 53  1  0  0  0  0
 25 54  1  0  0  0  0
 25 26  1  0  0  0  0
 26 55  1  0  0  0  0
 26 27  1  0  0  0  0
 27 56  1  0  0  0  0
 27 57  1  0  0  0  0
 27 28  1  0  0  0  0
 28 58  1  0  0  0  0
 28 59  1  0  0  0  0
 28 29  1  0  0  0  0
 29 30  1  0  0  0  0
 30 60  1  0  0  0  0
 30 61  1  0  0  0  0
 30 31  1  0  0  0  0
 31 26  1  0  0  0  0
 31 62  1  0  0  0  0
 31 63  1  0  0  0  0
 29 32  1  0  0  0  0
 32 33  2  0  0  0  0
 33 64  1  0  0  0  0
 33 34  1  0  0  0  0
 34 65  1  0  0  0  0
 34 35  2  0  0  0  0
 35 36  1  0  0  0  0
 36 66  1  0  0  0  0
 36 37  2  0  0  0  0
 37 32  1  0  0  0  0
 37 67  1  0  0  0  0
M  END
>  <LOGBIO>
7.0700

>  <PRED_LOGBIO>
7.6200

>  <XV_RES>
-0.5890

>  <WHL_TMPL>
2

>  <ANCH>
27-64;36-37

$$$$
ROW3
  -MTS-   01071502273D 0   0.00000     0.00000     0

 65 68  0  0  0  0  0  0  0  0999 V2000
    5.0960   42.4350   61.1450 C   0  0  0  0  0  0  0  0  0  0  0  0
    4.6180   41.2670   60.3610 C   0  0  0  0  0  0  0  0  0  0  0  0
    5.5130   40.2870   59.6590 C   0  0  0  0  0  0  0  0  0  0  0  0
    6.7300   40.0300   60.1010 N   0  0  0  0  0  0  0  0  0  0  0  0
    7.4690   39.4060   59.0890 C   0  0  0  0  0  0  0  0  0  0  0  0
    8.7830   38.9300   59.0200 C   0  0  0  0  0  0  0  0  0  0  0  0
    9.2520   38.3380   57.8410 C   0  0  0  0  0  0  0  0  0  0  0  0
    8.4070   38.2230   56.7320 C   0  0  0  0  0  0  0  0  0  0  0  0
    8.8660   37.6430   55.5780 O   0  0  0  0  0  0  0  0  0  0  0  0
    9.4780   38.4880   54.6000 C   0  0  0  0  0  0  0  0  0  0  0  0
   10.9930   38.5830   54.8620 C   0  0  0  0  0  0  0  0  0  0  0  0
   11.7040   39.3880   53.7590 C   0  0  0  0  0  0  0  0  0  0  0  0
   11.3830   38.8940   52.4120 N   0  0  0  0  0  0  0  0  0  0  0  0
    9.9450   38.7760   52.1290 C   0  0  0  0  0  0  0  0  0  0  0  0
    9.1860   37.9530   53.1870 C   0  0  0  0  0  0  0  0  0  0  0  0
   12.3460   38.5680   51.4950 C   0  0  0  0  0  0  0  0  0  0  0  0
   12.8000   39.4860   50.6610 N   0  0  0  0  0  0  0  0  0  0  0  0
   12.8900   37.1610   51.4370 C   0  0  0  0  0  0  0  0  0  0  0  0
    7.0920   38.6990   56.8010 C   0  0  0  0  0  0  0  0  0  0  0  0
    6.6230   39.2910   57.9790 C   0  0  0  0  0  0  0  0  0  0  0  0
    5.3850   39.8570   58.3650 N   0  0  0  0  0  0  0  0  0  0  0  0
    4.1810   39.9650   57.5280 C   0  0  0  0  0  0  0  0  0  0  0  0
    3.1580   38.8250   57.7470 C   0  0  0  0  0  0  0  0  0  0  0  0
    2.0160   38.8050   57.0460 C   0  0  0  0  0  0  0  0  0  0  0  0
    1.0380   37.7150   57.2550 C   0  0  0  0  0  0  0  0  0  0  0  0
    0.0320   37.8520   58.2190 C   0  0  0  0  0  0  0  0  0  0  0  0
   -0.8930   36.8210   58.4180 C   0  0  0  0  0  0  0  0  0  0  0  0
   -0.8130   35.6520   57.6510 C   0  0  0  0  0  0  0  0  0  0  0  0
    0.1920   35.5140   56.6870 C   0  0  0  0  0  0  0  0  0  0  0  0
    0.2730   34.3440   55.9200 N   0  0  0  0  0  0  0  0  0  0  0  0
    1.1180   36.5460   56.4890 C   0  0  0  0  0  0  0  0  0  0  0  0
    3.4460   37.7350   58.7510 C   0  0  0  0  0  0  0  0  0  0  0  0
    4.2470   43.0000   61.5240 H   0  0  0  0  0  0  0  0  0  0  0  0
    5.6180   42.0360   62.0120 H   0  0  0  0  0  0  0  0  0  0  0  0
    5.7380   43.0150   60.4860 H   0  0  0  0  0  0  0  0  0  0  0  0
    4.0550   41.7210   59.5490 H   0  0  0  0  0  0  0  0  0  0  0  0
    3.9920   40.6820   61.0310 H   0  0  0  0  0  0  0  0  0  0  0  0
    9.4360   39.0190   59.8760 H   0  0  0  0  0  0  0  0  0  0  0  0
   10.2660   37.9700   57.7880 H   0  0  0  0  0  0  0  0  0  0  0  0
    9.0170   39.4650   54.7300 H   0  0  0  0  0  0  0  0  0  0  0  0
   11.4160   37.5820   54.9090 H   0  0  0  0  0  0  0  0  0  0  0  0
   11.1650   39.0590   55.8250 H   0  0  0  0  0  0  0  0  0  0  0  0
   11.4210   40.4360   53.8350 H   0  0  0  0  0  0  0  0  0  0  0  0
   12.7800   39.3420   53.9130 H   0  0  0  0  0  0  0  0  0  0  0  0
    9.5080   39.7700   52.0650 H   0  0  0  0  0  0  0  0  0  0  0  0
    9.8070   38.3200   51.1510 H   0  0  0  0  0  0  0  0  0  0  0  0
    9.4910   36.9110   53.1230 H   0  0  0  0  0  0  0  0  0  0  0  0
    8.1170   38.0100   52.9920 H   0  0  0  0  0  0  0  0  0  0  0  0
   13.4960   39.2500   49.9970 H   0  0  0  0  0  0  0  0  0  0  0  0
   12.0790   36.4670   51.2240 H   0  0  0  0  0  0  0  0  0  0  0  0
   13.6400   37.0930   50.6520 H   0  0  0  0  0  0  0  0  0  0  0  0
   13.3410   36.9070   52.3940 H   0  0  0  0  0  0  0  0  0  0  0  0
    6.4400   38.6110   55.9440 H   0  0  0  0  0  0  0  0  0  0  0  0
    4.5240   39.8620   56.5010 H   0  0  0  0  0  0  0  0  0  0  0  0
    3.6820   40.9030   57.7610 H   0  0  0  0  0  0  0  0  0  0  0  0
    1.8100   39.5850   56.3280 H   0  0  0  0  0  0  0  0  0  0  0  0
   -0.0290   38.7540   58.8110 H   0  0  0  0  0  0  0  0  0  0  0  0
   -1.6690   36.9270   59.1620 H   0  0  0  0  0  0  0  0  0  0  0  0
   -1.5270   34.8560   57.8040 H   0  0  0  0  0  0  0  0  0  0  0  0
   -0.2250   34.2790   55.0430 H   0  0  0  0  0  0  0  0  0  0  0  0
    0.8280   33.5650   56.2440 H   0  0  0  0  0  0  0  0  0  0  0  0
    1.8940   36.4400   55.7450 H   0  0  0  0  0  0  0  0  0  0  0  0
    3.5660   38.1740   59.7390 H   0  0  0  0  0  0  0  0  0  0  0  0
    2.6190   37.0280   58.7660 H   0  0  0  0  0  0  0  0  0  0  0  0
    4.3610   37.2160   58.4710 H   0  0  0  0  0  0  0  0  0  0  0  0
  1 33  1  0  0  0  0
  1 34  1  0  0  0  0
  1 35  1  0  0  0  0
  1  2  1  0  0  0  0
  2 36  1  0  0  0  0
  2 37  1  0  0  0  0
  2  3  1  0  0  0  0
  3  4  2  0  0  0  0
  4  5  1  0  0  0  0
  5  6  2  0  0  0  0
  6 38  1  0  0  0  0
  6  7  1  0  0  0  0
  7 39  1  0  0  0  0
  7  8  2  0  0  0  0
  8  9  1  0  0  0  0
  9 10  1  0  0  0  0
 10 40  1  0  0  0  0
 10 11  1  0  0  0  0
 11 41  1  0  0  0  0
 11 42  1  0  0  0  0
 11 12  1  0  0  0  0
 12 43  1  0  0  0  0
 12 44  1  0  0  0  0
 12 13  1  0  0  0  0
 13 14  1  0  0  0  0
 14 45  1  0  0  0  0
 14 46  1  0  0  0  0
 14 15  1  0  0  0  0
 15 10  1  0  0  0  0
 15 47  1  0  0  0  0
 15 48  1  0  0  0  0
 13 16  1  0  0  0  0
 16 17  2  0  0  0  0
 17 49  1  0  0  0  0
 16 18  1  0  0  0  0
 18 50  1  0  0  0  0
 18 51  1  0  0  0  0
 18 52  1  0  0  0  0
  8 19  1  0  0  0  0
 19 53  1  0  0  0  0
 19 20  2  0  0  0  0
 20  5  1  0  0  0  0
 20 21  1  0  0  0  0
 21  3  1  0  0  0  0
 21 22  1  0  0  0  0
 22 54  1  0  0  0  0
 22 55  1  0  0  0  0
 22 23  1  0  0  0  0
 23 24  2  0  0  0  0
 24 56  1  0  0  0  0
 24 25  1  0  0  0  0
 25 26  2  0  0  0  0
 26 57  1  0  0  0  0
 26 27  1  0  0  0  0
 27 58  1  0  0  0  0
 27 28  2  0  0  0  0
 28 59  1  0  0  0  0
 28 29  1  0  0  0  0
 29 30  1  0  0  0  0
 30 60  1  0  0  0  0
 30 61  1  0  0  0  0
 29 31  2  0  0  0  0
 31 25  1  0  0  0  0
 31 62  1  0  0  0  0
 23 32  1  0  0  0  0
 32 63  1  0  0  0  0
 32 64  1  0  0  0  0
 32 65  1  0  0  0  0
M  END
>  <LOGBIO>
8.8900

>  <PRED_LOGBIO>
8.7700

>  <XV_RES>
0.2280

>  <WHL_TMPL>
11

>  <ANCH>
6-9;43-42

$$$$
ROW4
  -MTS-   01071502273D 0   0.00000     0.00000     0

 58 61  0  0  0  0  0  0  0  0999 V2000
   13.7750   44.4870   66.4880 Cl  0  0  0  0  0  0  0  0  0  0  0  0
   12.1010   44.5970   66.1600 C   0  0  0  0  0  0  0  0  0  0  0  0
   11.6630   45.2530   64.9950 C   0  0  0  0  0  0  0  0  0  0  0  0
   10.3090   45.3540   64.6960 C   0  0  0  0  0  0  0  0  0  0  0  0
    9.3400   44.7810   65.5630 C   0  0  0  0  0  0  0  0  0  0  0  0
    8.0010   44.8150   65.3160 N   0  0  0  0  0  0  0  0  0  0  0  0
    7.3770   44.7720   64.0910 C   0  0  0  0  0  0  0  0  0  0  0  0
    8.0570   44.6890   63.0240 O   0  0  0  0  0  0  0  0  0  0  0  0
    5.9520   44.8300   64.0320 C   0  0  0  0  0  0  0  0  0  0  0  0
    5.2990   45.6840   64.9730 C   0  0  0  0  0  0  0  0  0  0  0  0
    3.8950   45.7960   65.0150 C   0  0  0  0  0  0  0  0  0  0  0  0
    3.1620   46.8170   66.1590 Cl  0  0  0  0  0  0  0  0  0  0  0  0
    3.1040   45.0440   64.0980 C   0  0  0  0  0  0  0  0  0  0  0  0
    3.7200   44.1900   63.1480 C   0  0  0  0  0  0  0  0  0  0  0  0
    5.1360   44.0600   63.0890 C   0  0  0  0  0  0  0  0  0  0  0  0
    5.7160   43.2120   62.1710 N   0  0  0  0  0  0  0  0  0  0  0  0
    5.4580   41.8800   62.0040 C   0  0  0  0  0  0  0  0  0  0  0  0
    4.6220   41.3550   62.7910 O   0  0  0  0  0  0  0  0  0  0  0  0
    6.1560   41.0160   61.0670 C   0  0  0  0  0  0  0  0  0  0  0  0
    6.0120   39.2790   61.2690 S   0  0  0  0  0  0  0  0  0  0  0  0
    7.0800   39.0240   59.9560 C   0  0  0  0  0  0  0  0  0  0  0  0
    7.5550   40.1740   59.3500 C   0  0  0  0  0  0  0  0  0  0  0  0
    8.5230   40.1050   58.2050 C   0  0  0  0  0  0  0  0  0  0  0  0
    8.0070   39.8900   56.8280 N   0  0  0  0  0  0  0  0  0  0  0  0
    7.0810   38.7390   56.6160 C   0  0  0  0  0  0  0  0  0  0  0  0
    6.8540   38.5020   55.0940 C   0  0  0  0  0  0  0  0  0  0  0  0
    6.4160   39.7680   54.4100 C   0  0  0  0  0  0  0  0  0  0  0  0
    6.1950   39.5690   52.9700 N   0  0  0  0  0  0  0  0  0  0  0  0
    6.8800   38.7010   52.1610 C   0  0  0  0  0  0  0  0  0  0  0  0
    6.3850   38.8150   50.9210 C   0  0  0  0  0  0  0  0  0  0  0  0
    5.3680   39.7760   50.9580 N   0  0  0  0  0  0  0  0  0  0  0  0
    5.2680   40.2180   52.1980 C   0  0  0  0  0  0  0  0  0  0  0  0
    7.0180   41.3220   59.9760 C   0  0  0  0  0  0  0  0  0  0  0  0
    7.4200   42.8580   59.4500 Cl  0  0  0  0  0  0  0  0  0  0  0  0
    9.7690   44.1270   66.7410 C   0  0  0  0  0  0  0  0  0  0  0  0
   11.1360   44.0290   67.0370 C   0  0  0  0  0  0  0  0  0  0  0  0
   12.3900   45.6850   64.3230 H   0  0  0  0  0  0  0  0  0  0  0  0
    9.9930   45.8700   63.8010 H   0  0  0  0  0  0  0  0  0  0  0  0
    7.3980   44.8790   66.1240 H   0  0  0  0  0  0  0  0  0  0  0  0
    5.8950   46.2570   65.6680 H   0  0  0  0  0  0  0  0  0  0  0  0
    2.0270   45.1250   64.1270 H   0  0  0  0  0  0  0  0  0  0  0  0
    3.1050   43.6300   62.4590 H   0  0  0  0  0  0  0  0  0  0  0  0
    6.4060   43.6180   61.5550 H   0  0  0  0  0  0  0  0  0  0  0  0
    7.3630   38.0360   59.6240 H   0  0  0  0  0  0  0  0  0  0  0  0
    9.1300   39.2260   58.4110 H   0  0  0  0  0  0  0  0  0  0  0  0
    9.0820   41.0390   58.2000 H   0  0  0  0  0  0  0  0  0  0  0  0
    8.8230   39.6770   56.2720 H   0  0  0  0  0  0  0  0  0  0  0  0
    6.1200   39.0330   57.0320 H   0  0  0  0  0  0  0  0  0  0  0  0
    7.5330   37.8420   57.0330 H   0  0  0  0  0  0  0  0  0  0  0  0
    6.0230   37.8040   55.0110 H   0  0  0  0  0  0  0  0  0  0  0  0
    7.7980   38.1800   54.6590 H   0  0  0  0  0  0  0  0  0  0  0  0
    7.2480   40.4640   54.4970 H   0  0  0  0  0  0  0  0  0  0  0  0
    5.4820   40.0930   54.8630 H   0  0  0  0  0  0  0  0  0  0  0  0
    7.6780   38.0420   52.4680 H   0  0  0  0  0  0  0  0  0  0  0  0
    6.7110   38.2650   50.0510 H   0  0  0  0  0  0  0  0  0  0  0  0
    4.5720   40.9660   52.5460 H   0  0  0  0  0  0  0  0  0  0  0  0
    9.0410   43.7010   67.4150 H   0  0  0  0  0  0  0  0  0  0  0  0
   11.4570   43.5200   67.9340 H   0  0  0  0  0  0  0  0  0  0  0  0
  1  2  1  0  0  0  0
  2  3  2  0  0  0  0
  3 37  1  0  0  0  0
  3  4  1  0  0  0  0
  4 38  1  0  0  0  0
  4  5  2  0  0  0  0
  5  6  1  0  0  0  0
  6 39  1  0  0  0  0
  6  7  1  0  0  0  0
  7  8  2  0  0  0  0
  7  9  1  0  0  0  0
  9 10  2  0  0  0  0
 10 40  1  0  0  0  0
 10 11  1  0  0  0  0
 11 12  1  0  0  0  0
 11 13  2  0  0  0  0
 13 41  1  0  0  0  0
 13 14  1  0  0  0  0
 14 42  1  0  0  0  0
 14 15  2  0  0  0  0
 15  9  1  0  0  0  0
 15 16  1  0  0  0  0
 16 43  1  0  0  0  0
 16 17  1  0  0  0  0
 17 18  2  0  0  0  0
 17 19  1  0  0  0  0
 19 20  1  0  0  0  0
 20 21  1  0  0  0  0
 21 44  1  0  0  0  0
 21 22  2  0  0  0  0
 22 23  1  0  0  0  0
 23 45  1  0  0  0  0
 23 46  1  0  0  0  0
 23 24  1  0  0  0  0
 24 47  1  0  0  0  0
 24 25  1  0  0  0  0
 25 48  1  0  0  0  0
 25 49  1  0  0  0  0
 25 26  1  0  0  0  0
 26 50  1  0  0  0  0
 26 51  1  0  0  0  0
 26 27  1  0  0  0  0
 27 52  1  0  0  0  0
 27 53  1  0  0  0  0
 27 28  1  0  0  0  0
 28 29  1  0  0  0  0
 29 54  1  0  0  0  0
 29 30  2  0  0  0  0
 30 55  1  0  0  0  0
 30 31  1  0  0  0  0
 31 32  2  0  0  0  0
 32 28  1  0  0  0  0
 32 56  1  0  0  0  0
 22 33  1  0  0  0  0
 33 19  2  0  0  0  0
 33 34  1  0  0  0  0
  5 35  1  0  0  0  0
 35 57  1  0  0  0  0
 35 36  2  0  0  0  0
 36  2  1  0  0  0  0
 36 58  1  0  0  0  0
M  END
>  <LOGBIO>
8.3400

>  <PRED_LOGBIO>
8.4800

>  <XV_RES>
-0.1540

>  <WHL_TMPL>
8

>  <ANCH>
28-29;24-25

$$$$
ROW5
  -MTS-   01071502273D 0   0.00000     0.00000     0

 60 63  0  0  0  0  0  0  0  0999 V2000
    3.2020   35.4060   53.0240 Cl  0  0  0  0  0  0  0  0  0  0  0  0
    2.6440   35.7230   54.6420 C   0  0  0  0  0  0  0  0  0  0  0  0
    1.2760   35.8830   54.8920 C   0  0  0  0  0  0  0  0  0  0  0  0
    0.8270   36.1380   56.1930 C   0  0  0  0  0  0  0  0  0  0  0  0
    1.7470   36.2340   57.2440 C   0  0  0  0  0  0  0  0  0  0  0  0
    3.1150   36.0740   56.9940 C   0  0  0  0  0  0  0  0  0  0  0  0
    4.1070   36.1770   58.1280 C   0  0  0  0  0  0  0  0  0  0  0  0
    4.5640   37.6280   58.2750 C   0  0  0  0  0  0  0  0  0  0  0  0
    5.5030   37.7250   59.3490 O   0  0  0  0  0  0  0  0  0  0  0  0
    6.0280   38.9580   59.6340 C   0  0  0  0  0  0  0  0  0  0  0  0
    5.3660   39.7970   60.5720 C   0  0  0  0  0  0  0  0  0  0  0  0
    5.8890   41.0890   60.8920 C   0  0  0  0  0  0  0  0  0  0  0  0
    7.0880   41.5000   60.2400 C   0  0  0  0  0  0  0  0  0  0  0  0
    7.7340   40.6540   59.3100 C   0  0  0  0  0  0  0  0  0  0  0  0
    7.2200   39.3710   58.9880 C   0  0  0  0  0  0  0  0  0  0  0  0
    7.9260   38.4780   57.9870 Cl  0  0  0  0  0  0  0  0  0  0  0  0
    5.2070   41.9770   61.8750 C   0  0  0  0  0  0  0  0  0  0  0  0
    4.5040   41.5410   62.7940 O   0  0  0  0  0  0  0  0  0  0  0  0
    5.4170   43.3260   61.7050 N   0  0  0  0  0  0  0  0  0  0  0  0
    4.8330   44.3500   62.5820 C   0  0  0  0  0  0  0  0  0  0  0  0
    5.8680   44.7570   63.6300 C   0  0  0  0  0  0  0  0  0  0  0  0
    5.6900   46.2430   63.9930 C   0  0  0  0  0  0  0  0  0  0  0  0
    6.6380   46.6590   65.1340 C   0  0  0  0  0  0  0  0  0  0  0  0
    6.5360   45.7660   66.2970 N   0  0  0  0  0  0  0  0  0  0  0  0
    6.6860   44.3360   65.9880 C   0  0  0  0  0  0  0  0  0  0  0  0
    5.7390   43.8570   64.8720 C   0  0  0  0  0  0  0  0  0  0  0  0
    6.3120   46.2440   67.6100 C   0  0  0  0  0  0  0  0  0  0  0  0
    7.2190   47.1260   68.2100 C   0  0  0  0  0  0  0  0  0  0  0  0
    6.9750   47.5850   69.5090 C   0  0  0  0  0  0  0  0  0  0  0  0
    5.8810   47.1800   70.1690 N   0  0  0  0  0  0  0  0  0  0  0  0
    4.9920   46.3370   69.6260 C   0  0  0  0  0  0  0  0  0  0  0  0
    5.1800   45.8420   68.3290 C   0  0  0  0  0  0  0  0  0  0  0  0
    3.5640   35.8180   55.6930 C   0  0  0  0  0  0  0  0  0  0  0  0
    0.5670   35.8090   54.0810 H   0  0  0  0  0  0  0  0  0  0  0  0
   -0.2280   36.2610   56.3860 H   0  0  0  0  0  0  0  0  0  0  0  0
    1.4010   36.4310   58.2480 H   0  0  0  0  0  0  0  0  0  0  0  0
    4.9670   35.5460   57.9160 H   0  0  0  0  0  0  0  0  0  0  0  0
    3.6360   35.8500   59.0530 H   0  0  0  0  0  0  0  0  0  0  0  0
    3.7030   38.2590   58.4870 H   0  0  0  0  0  0  0  0  0  0  0  0
    5.0350   37.9550   57.3500 H   0  0  0  0  0  0  0  0  0  0  0  0
    4.4590   39.4550   61.0480 H   0  0  0  0  0  0  0  0  0  0  0  0
    7.5080   42.4700   60.4590 H   0  0  0  0  0  0  0  0  0  0  0  0
    8.6420   40.9930   58.8320 H   0  0  0  0  0  0  0  0  0  0  0  0
    6.0020   43.6280   60.9390 H   0  0  0  0  0  0  0  0  0  0  0  0
    4.0120   43.8770   63.1160 H   0  0  0  0  0  0  0  0  0  0  0  0
    4.5810   45.2270   61.9890 H   0  0  0  0  0  0  0  0  0  0  0  0
    6.8360   44.6030   63.1590 H   0  0  0  0  0  0  0  0  0  0  0  0
    4.6610   46.4220   64.2960 H   0  0  0  0  0  0  0  0  0  0  0  0
    5.8890   46.8570   63.1170 H   0  0  0  0  0  0  0  0  0  0  0  0
    7.6640   46.6610   64.7710 H   0  0  0  0  0  0  0  0  0  0  0  0
    6.4120   47.6770   65.4410 H   0  0  0  0  0  0  0  0  0  0  0  0
    7.7150   44.1370   65.6970 H   0  0  0  0  0  0  0  0  0  0  0  0
    6.5070   43.7520   66.8880 H   0  0  0  0  0  0  0  0  0  0  0  0
    4.7130   43.8800   65.2320 H   0  0  0  0  0  0  0  0  0  0  0  0
    5.9850   42.8310   64.6030 H   0  0  0  0  0  0  0  0  0  0  0  0
    8.0990   47.4490   67.6740 H   0  0  0  0  0  0  0  0  0  0  0  0
    7.6690   48.2660   69.9810 H   0  0  0  0  0  0  0  0  0  0  0  0
    4.1240   46.0370   70.1930 H   0  0  0  0  0  0  0  0  0  0  0  0
    4.4630   45.1630   67.8910 H   0  0  0  0  0  0  0  0  0  0  0  0
    4.6190   35.6950   55.5000 H   0  0  0  0  0  0  0  0  0  0  0  0
  1  2  1  0  0  0  0
  2  3  2  0  0  0  0
  3 34  1  0  0  0  0
  3  4  1  0  0  0  0
  4 35  1  0  0  0  0
  4  5  2  0  0  0  0
  5 36  1  0  0  0  0
  5  6  1  0  0  0  0
  6  7  1  0  0  0  0
  7 37  1  0  0  0  0
  7 38  1  0  0  0  0
  7  8  1  0  0  0  0
  8 39  1  0  0  0  0
  8 40  1  0  0  0  0
  8  9  1  0  0  0  0
  9 10  1  0  0  0  0
 10 11  2  0  0  0  0
 11 41  1  0  0  0  0
 11 12  1  0  0  0  0
 12 13  2  0  0  0  0
 13 42  1  0  0  0  0
 13 14  1  0  0  0  0
 14 43  1  0  0  0  0
 14 15  2  0  0  0  0
 15 10  1  0  0  0  0
 15 16  1  0  0  0  0
 12 17  1  0  0  0  0
 17 18  2  0  0  0  0
 17 19  1  0  0  0  0
 19 44  1  0  0  0  0
 19 20  1  0  0  0  0
 20 45  1  0  0  0  0
 20 46  1  0  0  0  0
 20 21  1  0  0  0  0
 21 47  1  0  0  0  0
 21 22  1  0  0  0  0
 22 48  1  0  0  0  0
 22 49  1  0  0  0  0
 22 23  1  0  0  0  0
 23 50  1  0  0  0  0
 23 51  1  0  0  0  0
 23 24  1  0  0  0  0
 24 25  1  0  0  0  0
 25 52  1  0  0  0  0
 25 53  1  0  0  0  0
 25 26  1  0  0  0  0
 26 21  1  0  0  0  0
 26 54  1  0  0  0  0
 26 55  1  0  0  0  0
 24 27  1  0  0  0  0
 27 28  2  0  0  0  0
 28 56  1  0  0  0  0
 28 29  1  0  0  0  0
 29 57  1  0  0  0  0
 29 30  2  0  0  0  0
 30 31  1  0  0  0  0
 31 58  1  0  0  0  0
 31 32  2  0  0  0  0
 32 27  1  0  0  0  0
 32 59  1  0  0  0  0
  6 33  2  0  0  0  0
 33  2  1  0  0  0  0
 33 60  1  0  0  0  0
M  END
>  <LOGBIO>
5.7100

>  <PRED_LOGBIO>
5.8400

>  <XV_RES>
-0.2810

>  <WHL_TMPL>
2

>  <ANCH>
27-64;27-28

$$$$
ROW6
  -MTS-   01071502273D 0   0.00000     0.00000     0

 70 74  0  0  0  0  0  0  0  0999 V2000
   -3.0940   43.8180   63.4300 C   0  0  0  0  0  0  0  0  0  0  0  0
   -1.6870   44.3350   63.2480 C   0  0  0  0  0  0  0  0  0  0  0  0
   -0.8310   43.6690   62.4950 N   0  0  0  0  0  0  0  0  0  0  0  0
   -1.2980   45.4950   63.8640 N   0  0  0  0  0  0  0  0  0  0  0  0
   -1.4390   46.8150   63.2310 C   0  0  0  0  0  0  0  0  0  0  0  0
   -0.1200   47.6090   63.2350 C   0  0  0  0  0  0  0  0  0  0  0  0
    0.4890   47.6790   64.6480 C   0  0  0  0  0  0  0  0  0  0  0  0
    0.6330   46.2770   65.2670 C   0  0  0  0  0  0  0  0  0  0  0  0
   -0.7070   45.5200   65.2090 C   0  0  0  0  0  0  0  0  0  0  0  0
    1.7780   48.2940   64.5740 O   0  0  0  0  0  0  0  0  0  0  0  0
    2.8660   47.4860   64.3750 C   0  0  0  0  0  0  0  0  0  0  0  0
    3.5490   46.9500   65.4740 C   0  0  0  0  0  0  0  0  0  0  0  0
    4.6610   46.1240   65.2710 C   0  0  0  0  0  0  0  0  0  0  0  0
    5.0900   45.8340   63.9700 C   0  0  0  0  0  0  0  0  0  0  0  0
    4.4060   46.3700   62.8720 C   0  0  0  0  0  0  0  0  0  0  0  0
    3.2940   47.1960   63.0750 C   0  0  0  0  0  0  0  0  0  0  0  0
    5.0580   45.9090   61.7220 N   0  0  0  0  0  0  0  0  0  0  0  0
    6.0740   45.1420   62.0730 C   0  0  0  0  0  0  0  0  0  0  0  0
    6.9900   44.5530   61.1650 C   0  0  0  0  0  0  0  0  0  0  0  0
    6.4750   43.9850   60.0520 C   0  0  0  0  0  0  0  0  0  0  0  0
    4.9690   43.9330   59.9500 C   0  0  0  0  0  0  0  0  0  0  0  0
    4.2810   44.3910   60.8480 O   0  0  0  0  0  0  0  0  0  0  0  0
    4.3970   43.3920   58.8910 O   0  0  0  0  0  0  0  0  0  0  0  0
    6.1460   45.0570   63.4380 N   0  0  0  0  0  0  0  0  0  0  0  0
    7.0650   44.2100   64.2100 C   0  0  0  0  0  0  0  0  0  0  0  0
    7.9880   45.0830   65.0260 C   0  0  0  0  0  0  0  0  0  0  0  0
    9.2070   45.5090   64.4860 C   0  0  0  0  0  0  0  0  0  0  0  0
   10.0630   46.3190   65.2430 C   0  0  0  0  0  0  0  0  0  0  0  0
    9.7000   46.7020   66.5390 C   0  0  0  0  0  0  0  0  0  0  0  0
   10.5550   47.5110   67.2960 C   0  0  0  0  0  0  0  0  0  0  0  0
   10.1920   47.8940   68.5930 C   0  0  0  0  0  0  0  0  0  0  0  0
    8.9730   47.4680   69.1330 C   0  0  0  0  0  0  0  0  0  0  0  0
    8.1170   46.6580   68.3760 C   0  0  0  0  0  0  0  0  0  0  0  0
    8.4800   46.2750   67.0790 C   0  0  0  0  0  0  0  0  0  0  0  0
    7.6250   45.4660   66.3230 C   0  0  0  0  0  0  0  0  0  0  0  0
    8.5880   47.8720   70.5030 C   0  0  0  0  0  0  0  0  0  0  0  0
    7.9050   48.9850   70.6960 N   0  0  0  0  0  0  0  0  0  0  0  0
    8.9420   47.0920   71.5730 N   0  0  0  0  0  0  0  0  0  0  0  0
   -3.8020   44.5590   63.0660 H   0  0  0  0  0  0  0  0  0  0  0  0
   -3.2160   42.8930   62.8700 H   0  0  0  0  0  0  0  0  0  0  0  0
   -3.2770   43.6290   64.4860 H   0  0  0  0  0  0  0  0  0  0  0  0
   -1.1120   42.8300   62.0500 H   0  0  0  0  0  0  0  0  0  0  0  0
   -2.2060   47.3840   63.7530 H   0  0  0  0  0  0  0  0  0  0  0  0
   -1.7840   46.6890   62.2070 H   0  0  0  0  0  0  0  0  0  0  0  0
    0.5890   47.1360   62.5580 H   0  0  0  0  0  0  0  0  0  0  0  0
   -0.3030   48.6170   62.8680 H   0  0  0  0  0  0  0  0  0  0  0  0
   -0.1520   48.2860   65.2830 H   0  0  0  0  0  0  0  0  0  0  0  0
    1.3900   45.7170   64.7230 H   0  0  0  0  0  0  0  0  0  0  0  0
    0.9530   46.3700   66.3030 H   0  0  0  0  0  0  0  0  0  0  0  0
   -1.4090   45.9780   65.9030 H   0  0  0  0  0  0  0  0  0  0  0  0
   -0.5600   44.5000   65.5570 H   0  0  0  0  0  0  0  0  0  0  0  0
    3.2190   47.1740   66.4770 H   0  0  0  0  0  0  0  0  0  0  0  0
    5.1880   45.7110   66.1180 H   0  0  0  0  0  0  0  0  0  0  0  0
    2.7670   47.6090   62.2280 H   0  0  0  0  0  0  0  0  0  0  0  0
    7.4480   43.7340   61.7150 H   0  0  0  0  0  0  0  0  0  0  0  0
    7.7000   45.3220   60.8660 H   0  0  0  0  0  0  0  0  0  0  0  0
    6.7940   42.9460   60.0880 H   0  0  0  0  0  0  0  0  0  0  0  0
    6.8340   44.5260   59.1790 H   0  0  0  0  0  0  0  0  0  0  0  0
    3.4360   43.4510   59.0060 H   0  0  0  0  0  0  0  0  0  0  0  0
    7.6530   43.5970   63.5300 H   0  0  0  0  0  0  0  0  0  0  0  0
    6.4920   43.5670   64.8750 H   0  0  0  0  0  0  0  0  0  0  0  0
    9.4880   45.2140   63.4860 H   0  0  0  0  0  0  0  0  0  0  0  0
   11.0040   46.6480   64.8260 H   0  0  0  0  0  0  0  0  0  0  0  0
   11.4960   47.8400   66.8800 H   0  0  0  0  0  0  0  0  0  0  0  0
   10.8520   48.5180   69.1760 H   0  0  0  0  0  0  0  0  0  0  0  0
    7.1760   46.3290   68.7930 H   0  0  0  0  0  0  0  0  0  0  0  0
    6.6840   45.1370   66.7390 H   0  0  0  0  0  0  0  0  0  0  0  0
    7.6480   49.2560   71.6130 H   0  0  0  0  0  0  0  0  0  0  0  0
    9.4640   46.2400   71.4250 H   0  0  0  0  0  0  0  0  0  0  0  0
    8.6790   47.3680   72.5080 H   0  0  0  0  0  0  0  0  0  0  0  0
  1 39  1  0  0  0  0
  1 40  1  0  0  0  0
  1 41  1  0  0  0  0
  1  2  1  0  0  0  0
  2  3  2  0  0  0  0
  3 42  1  0  0  0  0
  2  4  1  0  0  0  0
  4  5  1  0  0  0  0
  5 43  1  0  0  0  0
  5 44  1  0  0  0  0
  5  6  1  0  0  0  0
  6 45  1  0  0  0  0
  6 46  1  0  0  0  0
  6  7  1  0  0  0  0
  7 47  1  0  0  0  0
  7  8  1  0  0  0  0
  8 48  1  0  0  0  0
  8 49  1  0  0  0  0
  8  9  1  0  0  0  0
  9  4  1  0  0  0  0
  9 50  1  0  0  0  0
  9 51  1  0  0  0  0
  7 10  1  0  0  0  0
 10 11  1  0  0  0  0
 11 12  2  0  0  0  0
 12 52  1  0  0  0  0
 12 13  1  0  0  0  0
 13 53  1  0  0  0  0
 13 14  2  0  0  0  0
 14 15  1  0  0  0  0
 15 16  2  0  0  0  0
 16 11  1  0  0  0  0
 16 54  1  0  0  0  0
 15 17  1  0  0  0  0
 17 18  2  0  0  0  0
 18 19  1  0  0  0  0
 19 55  1  0  0  0  0
 19 56  1  0  0  0  0
 19 20  1  0  0  0  0
 20 57  1  0  0  0  0
 20 58  1  0  0  0  0
 20 21  1  0  0  0  0
 21 22  2  0  0  0  0
 21 23  1  0  0  0  0
 23 59  1  0  0  0  0
 18 24  1  0  0  0  0
 24 14  1  0  0  0  0
 24 25  1  0  0  0  0
 25 60  1  0  0  0  0
 25 61  1  0  0  0  0
 25 26  1  0  0  0  0
 26 27  2  0  0  0  0
 27 62  1  0  0  0  0
 27 28  1  0  0  0  0
 28 63  1  0  0  0  0
 28 29  2  0  0  0  0
 29 30  1  0  0  0  0
 30 64  1  0  0  0  0
 30 31  2  0  0  0  0
 31 65  1  0  0  0  0
 31 32  1  0  0  0  0
 32 33  2  0  0  0  0
 33 66  1  0  0  0  0
 33 34  1  0  0  0  0
 34 29  1  0  0  0  0
 34 35  2  0  0  0  0
 35 26  1  0  0  0  0
 35 67  1  0  0  0  0
 32 36  1  0  0  0  0
 36 37  2  0  0  0  0
 37 68  1  0  0  0  0
 36 38  1  0  0  0  0
 38 69  1  0  0  0  0
 38 70  1  0  0  0  0
M  END
>  <LOGBIO>
8.2300

>  <PRED_LOGBIO>
7.9800

>  <XV_RES>
0.7300

>  <WHL_TMPL>
4

>  <ANCH>
16-17;34-45

$$$$
ROW7
  -MTS-   01071502273D 0   0.00000     0.00000     0

 62 65  0  0  1  0  0  0  0  0999 V2000
    9.6770   33.2490   58.7310 C   0  0  0  0  0  0  0  0  0  0  0  0
   10.2840   34.4980   59.3240 C   0  0  0  0  0  0  0  0  0  0  0  0
   11.0850   34.4110   60.3690 N   0  0  0  0  0  0  0  0  0  0  0  0
   10.0030   35.7220   58.7760 N   0  0  0  0  0  0  0  0  0  0  0  0
   10.7530   36.3940   57.7050 C   0  0  0  0  0  0  0  0  0  0  0  0
    9.9500   37.6190   57.2300 C   0  0  0  0  0  0  0  0  0  0  0  0
    9.1030   37.9770   58.4650 C   0  0  1  0  0  0  0  0  0  0  0  0
    8.8940   36.6120   59.1480 C   0  0  0  0  0  0  0  0  0  0  0  0
    7.8540   38.5600   58.0840 O   0  0  0  0  0  0  0  0  0  0  0  0
    7.2200   39.3710   58.9880 C   0  0  0  0  0  0  0  0  0  0  0  0
    7.7340   40.6540   59.3100 C   0  0  0  0  0  0  0  0  0  0  0  0
    7.0880   41.5000   60.2400 C   0  0  0  0  0  0  0  0  0  0  0  0
    5.8890   41.0890   60.8920 C   0  0  0  0  0  0  0  0  0  0  0  0
    5.3660   39.7970   60.5720 C   0  0  0  0  0  0  0  0  0  0  0  0
    6.0280   38.9580   59.6340 C   0  0  0  0  0  0  0  0  0  0  0  0
    5.2070   41.9770   61.8750 C   0  0  0  0  0  0  0  0  0  0  0  0
    5.4170   43.3260   61.7050 O   0  0  0  0  0  0  0  0  0  0  0  0
    4.8720   44.2810   62.5230 C   0  0  0  0  0  0  0  0  0  0  0  0
    3.9040   43.9230   63.4680 C   0  0  0  0  0  0  0  0  0  0  0  0
    3.3470   44.8990   64.3040 C   0  0  0  0  0  0  0  0  0  0  0  0
    3.7590   46.2320   64.1940 C   0  0  0  0  0  0  0  0  0  0  0  0
    3.1400   47.2610   65.1100 C   0  0  0  0  0  0  0  0  0  0  0  0
    3.9190   48.5890   65.1410 C   0  0  0  0  0  0  0  0  0  0  0  0
    4.3510   49.0050   63.7990 N   0  0  0  0  0  0  0  0  0  0  0  0
    5.1930   48.0190   63.1060 C   0  0  0  0  0  0  0  0  0  0  0  0
    4.7280   46.5900   63.2490 C   0  0  0  0  0  0  0  0  0  0  0  0
    5.2850   45.6140   62.4130 C   0  0  0  0  0  0  0  0  0  0  0  0
    3.9990   50.2060   63.2420 C   0  0  0  0  0  0  0  0  0  0  0  0
    4.7630   51.2670   63.4240 N   0  0  0  0  0  0  0  0  0  0  0  0
    2.8540   50.3070   62.4970 N   0  0  0  0  0  0  0  0  0  0  0  0
    5.8200   41.6400   63.2130 C   0  0  0  0  0  0  0  0  0  0  0  0
    6.0090   40.4750   63.5220 O   0  0  0  0  0  0  0  0  0  0  0  0
    6.1500   42.6070   64.0500 O   0  0  0  0  0  0  0  0  0  0  0  0
    9.9900   33.1500   57.6940 H   0  0  0  0  0  0  0  0  0  0  0  0
   10.0130   32.3810   59.2950 H   0  0  0  0  0  0  0  0  0  0  0  0
    8.5930   33.3150   58.7780 H   0  0  0  0  0  0  0  0  0  0  0  0
   11.2890   33.5270   60.7650 H   0  0  0  0  0  0  0  0  0  0  0  0
   11.7180   36.7190   58.0880 H   0  0  0  0  0  0  0  0  0  0  0  0
   10.8920   35.7060   56.8730 H   0  0  0  0  0  0  0  0  0  0  0  0
    9.3230   37.3760   56.3750 H   0  0  0  0  0  0  0  0  0  0  0  0
   10.6060   38.4390   56.9460 H   0  0  0  0  0  0  0  0  0  0  0  0
    9.6340   38.6660   59.1190 H   0  0  0  0  0  0  0  0  0  0  0  0
    7.9540   36.1800   58.8130 H   0  0  0  0  0  0  0  0  0  0  0  0
    8.8820   36.7450   60.2280 H   0  0  0  0  0  0  0  0  0  0  0  0
    8.6420   40.9930   58.8320 H   0  0  0  0  0  0  0  0  0  0  0  0
    7.5080   42.4700   60.4590 H   0  0  0  0  0  0  0  0  0  0  0  0
    4.4590   39.4550   61.0480 H   0  0  0  0  0  0  0  0  0  0  0  0
    5.6140   37.9860   59.4090 H   0  0  0  0  0  0  0  0  0  0  0  0
    4.1440   41.7440   61.8980 H   0  0  0  0  0  0  0  0  0  0  0  0
    3.5860   42.8950   63.5530 H   0  0  0  0  0  0  0  0  0  0  0  0
    2.6000   44.6230   65.0330 H   0  0  0  0  0  0  0  0  0  0  0  0
    2.1160   47.4520   64.7960 H   0  0  0  0  0  0  0  0  0  0  0  0
    3.0790   46.8560   66.1170 H   0  0  0  0  0  0  0  0  0  0  0  0
    4.7900   48.4810   65.7850 H   0  0  0  0  0  0  0  0  0  0  0  0
    3.3040   49.3700   65.5830 H   0  0  0  0  0  0  0  0  0  0  0  0
    6.2120   48.0990   63.4790 H   0  0  0  0  0  0  0  0  0  0  0  0
    5.2390   48.2730   62.0490 H   0  0  0  0  0  0  0  0  0  0  0  0
    6.0320   45.8900   61.6840 H   0  0  0  0  0  0  0  0  0  0  0  0
    4.5090   52.1350   63.0220 H   0  0  0  0  0  0  0  0  0  0  0  0
    2.2690   49.4950   62.3590 H   0  0  0  0  0  0  0  0  0  0  0  0
    2.5940   51.1930   62.0870 H   0  0  0  0  0  0  0  0  0  0  0  0
    6.5240   42.1990   64.8470 H   0  0  0  0  0  0  0  0  0  0  0  0
  1 34  1  0  0  0  0
  1 35  1  0  0  0  0
  1 36  1  0  0  0  0
  1  2  1  0  0  0  0
  2  3  2  0  0  0  0
  3 37  1  0  0  0  0
  2  4  1  0  0  0  0
  4  5  1  0  0  0  0
  5 38  1  0  0  0  0
  5 39  1  0  0  0  0
  5  6  1  0  0  0  0
  6 40  1  0  0  0  0
  6 41  1  0  0  0  0
  6  7  1  0  0  0  0
  7 42  1  0  0  0  0
  7  8  1  0  0  0  0
  8  4  1  0  0  0  0
  8 43  1  0  0  0  0
  8 44  1  0  0  0  0
  7  9  1  0  0  0  0
  9 10  1  0  0  0  0
 10 11  2  0  0  0  0
 11 45  1  0  0  0  0
 11 12  1  0  0  0  0
 12 46  1  0  0  0  0
 12 13  2  0  0  0  0
 13 14  1  0  0  0  0
 14 47  1  0  0  0  0
 14 15  2  0  0  0  0
 15 10  1  0  0  0  0
 15 48  1  0  0  0  0
 13 16  1  0  0  0  0
 16 49  1  0  0  0  0
 16 17  1  0  0  0  0
 17 18  1  0  0  0  0
 18 19  1  0  0  0  0
 19 50  1  0  0  0  0
 19 20  2  0  0  0  0
 20 51  1  0  0  0  0
 20 21  1  0  0  0  0
 21 22  1  0  0  0  0
 22 52  1  0  0  0  0
 22 53  1  0  0  0  0
 22 23  1  0  0  0  0
 23 54  1  0  0  0  0
 23 55  1  0  0  0  0
 23 24  1  0  0  0  0
 24 25  1  0  0  0  0
 25 56  1  0  0  0  0
 25 57  1  0  0  0  0
 25 26  1  0  0  0  0
 26 21  2  0  0  0  0
 26 27  1  0  0  0  0
 27 18  2  0  0  0  0
 27 58  1  0  0  0  0
 24 28  1  0  0  0  0
 28 29  2  0  0  0  0
 29 59  1  0  0  0  0
 28 30  1  0  0  0  0
 30 60  1  0  0  0  0
 30 61  1  0  0  0  0
 16 31  1  0  0  0  0
 31 32  2  0  0  0  0
 31 33  1  0  0  0  0
 33 62  1  0  0  0  0
M  END
>  <LOGBIO>
7.1000

>  <PRED_LOGBIO>
6.5100

>  <XV_RES>
0.7640

>  <WHL_TMPL>
2

>  <ANCH>
22-23;26-24

$$$$
ROW8
  -MTS-   01071502273D 0   0.00000     0.00000     0

 66 70  0  0  0  0  0  0  0  0999 V2000
    6.3810   38.5620   55.5650 C   0  0  0  0  0  0  0  0  0  0  0  0
    7.9020   38.5200   55.4500 C   0  0  0  0  0  0  0  0  0  0  0  0
    8.7010   38.9640   56.6730 C   0  0  0  0  0  0  0  0  0  0  0  0
    9.5260   37.7740   57.2300 C   0  0  0  0  0  0  0  0  0  0  0  0
    8.7420   36.5880   57.7850 C   0  0  0  0  0  0  0  0  0  0  0  0
    7.7230   39.5520   57.6650 N   0  0  0  0  0  0  0  0  0  0  0  0
    7.6740   38.9260   59.0410 C   0  0  0  0  0  0  0  0  0  0  0  0
    6.5830   39.5790   59.9350 C   0  0  0  0  0  0  0  0  0  0  0  0
    6.7800   41.0980   59.9480 C   0  0  0  0  0  0  0  0  0  0  0  0
    6.8040   41.6780   58.5120 C   0  0  0  0  0  0  0  0  0  0  0  0
    7.9300   41.0200   57.6850 C   0  0  0  0  0  0  0  0  0  0  0  0
    5.7740   41.7670   60.7790 N   0  0  0  0  0  0  0  0  0  0  0  0
    6.0950   42.6370   61.7590 C   0  0  0  0  0  0  0  0  0  0  0  0
    7.2480   43.0370   61.8940 O   0  0  0  0  0  0  0  0  0  0  0  0
    5.0750   43.0420   62.6800 C   0  0  0  0  0  0  0  0  0  0  0  0
    4.1130   42.2040   63.3040 C   0  0  0  0  0  0  0  0  0  0  0  0
    3.2720   42.9760   64.1730 C   0  0  0  0  0  0  0  0  0  0  0  0
    2.1690   42.6140   65.0230 C   0  0  0  0  0  0  0  0  0  0  0  0
    1.4930   43.5910   65.8000 C   0  0  0  0  0  0  0  0  0  0  0  0
    1.9170   44.9510   65.7300 C   0  0  0  0  0  0  0  0  0  0  0  0
    3.0150   45.3400   64.8890 C   0  0  0  0  0  0  0  0  0  0  0  0
    3.7190   44.3590   64.0880 C   0  0  0  0  0  0  0  0  0  0  0  0
    4.8210   44.3530   63.1590 N   0  0  0  0  0  0  0  0  0  0  0  0
    5.6010   45.5740   62.7490 C   0  0  0  0  0  0  0  0  0  0  0  0
    6.9630   45.7500   63.3730 C   0  0  0  0  0  0  0  0  0  0  0  0
    7.5640   44.9270   64.3370 C   0  0  0  0  0  0  0  0  0  0  0  0
    8.7760   45.5680   64.5010 C   0  0  0  0  0  0  0  0  0  0  0  0
    8.8620   46.6530   63.7090 O   0  0  0  0  0  0  0  0  0  0  0  0
    7.7740   46.7860   63.0150 N   0  0  0  0  0  0  0  0  0  0  0  0
    9.8430   45.0920   65.4120 C   0  0  0  0  0  0  0  0  0  0  0  0
    9.5980   44.3460   66.5920 C   0  0  0  0  0  0  0  0  0  0  0  0
   10.8370   44.0240   67.2080 C   0  0  0  0  0  0  0  0  0  0  0  0
   11.9090   44.5460   66.4510 C   0  0  0  0  0  0  0  0  0  0  0  0
   13.5600   44.3520   66.8440 Cl  0  0  0  0  0  0  0  0  0  0  0  0
   11.4550   45.3940   65.0680 S   0  0  0  0  0  0  0  0  0  0  0  0
    6.0600   39.5810   55.7690 H   0  0  0  0  0  0  0  0  0  0  0  0
    5.9380   38.2230   54.6310 H   0  0  0  0  0  0  0  0  0  0  0  0
    6.0600   37.9110   56.3760 H   0  0  0  0  0  0  0  0  0  0  0  0
    8.1480   39.2400   54.6730 H   0  0  0  0  0  0  0  0  0  0  0  0
    8.1850   37.4930   55.2300 H   0  0  0  0  0  0  0  0  0  0  0  0
    9.3950   39.7430   56.3660 H   0  0  0  0  0  0  0  0  0  0  0  0
   10.0700   38.1790   58.0810 H   0  0  0  0  0  0  0  0  0  0  0  0
   10.1490   37.4050   56.4180 H   0  0  0  0  0  0  0  0  0  0  0  0
    8.1160   36.1680   57.0010 H   0  0  0  0  0  0  0  0  0  0  0  0
    9.4360   35.8290   58.1400 H   0  0  0  0  0  0  0  0  0  0  0  0
    8.1160   36.9220   58.6100 H   0  0  0  0  0  0  0  0  0  0  0  0
    8.6290   39.1500   59.5120 H   0  0  0  0  0  0  0  0  0  0  0  0
    7.4300   37.8710   58.9310 H   0  0  0  0  0  0  0  0  0  0  0  0
    6.7580   39.2300   60.9510 H   0  0  0  0  0  0  0  0  0  0  0  0
    5.6090   39.3580   59.5030 H   0  0  0  0  0  0  0  0  0  0  0  0
    7.7580   41.2910   60.3850 H   0  0  0  0  0  0  0  0  0  0  0  0
    7.0630   42.7310   58.6060 H   0  0  0  0  0  0  0  0  0  0  0  0
    5.8520   41.4520   58.0360 H   0  0  0  0  0  0  0  0  0  0  0  0
    7.8140   41.3690   56.6610 H   0  0  0  0  0  0  0  0  0  0  0  0
    8.8800   41.2390   58.1670 H   0  0  0  0  0  0  0  0  0  0  0  0
    4.7980   41.5680   60.6100 H   0  0  0  0  0  0  0  0  0  0  0  0
    4.0270   41.1390   63.1470 H   0  0  0  0  0  0  0  0  0  0  0  0
    1.8500   41.5830   65.0710 H   0  0  0  0  0  0  0  0  0  0  0  0
    0.6680   43.3080   66.4360 H   0  0  0  0  0  0  0  0  0  0  0  0
    1.4050   45.6990   66.3170 H   0  0  0  0  0  0  0  0  0  0  0  0
    3.3190   46.3760   64.8530 H   0  0  0  0  0  0  0  0  0  0  0  0
    5.0140   46.4190   63.1020 H   0  0  0  0  0  0  0  0  0  0  0  0
    5.7360   45.5320   61.6700 H   0  0  0  0  0  0  0  0  0  0  0  0
    7.1840   44.0380   64.8180 H   0  0  0  0  0  0  0  0  0  0  0  0
    8.6230   44.0670   66.9640 H   0  0  0  0  0  0  0  0  0  0  0  0
   10.9440   43.4610   68.1230 H   0  0  0  0  0  0  0  0  0  0  0  0
  1 36  1  0  0  0  0
  1 37  1  0  0  0  0
  1 38  1  0  0  0  0
  1  2  1  0  0  0  0
  2 39  1  0  0  0  0
  2 40  1  0  0  0  0
  2  3  1  0  0  0  0
  3 41  1  0  0  0  0
  3  4  1  0  0  0  0
  4 42  1  0  0  0  0
  4 43  1  0  0  0  0
  4  5  1  0  0  0  0
  5 44  1  0  0  0  0
  5 45  1  0  0  0  0
  5 46  1  0  0  0  0
  3  6  1  0  0  0  0
  6  7  1  0  0  0  0
  7 47  1  0  0  0  0
  7 48  1  0  0  0  0
  7  8  1  0  0  0  0
  8 49  1  0  0  0  0
  8 50  1  0  0  0  0
  8  9  1  0  0  0  0
  9 51  1  0  0  0  0
  9 10  1  0  0  0  0
 10 52  1  0  0  0  0
 10 53  1  0  0  0  0
 10 11  1  0  0  0  0
 11  6  1  0  0  0  0
 11 54  1  0  0  0  0
 11 55  1  0  0  0  0
  9 12  1  0  0  0  0
 12 56  1  0  0  0  0
 12 13  1  0  0  0  0
 13 14  2  0  0  0  0
 13 15  1  0  0  0  0
 15 16  2  0  0  0  0
 16 57  1  0  0  0  0
 16 17  1  0  0  0  0
 17 18  2  0  0  0  0
 18 58  1  0  0  0  0
 18 19  1  0  0  0  0
 19 59  1  0  0  0  0
 19 20  2  0  0  0  0
 20 60  1  0  0  0  0
 20 21  1  0  0  0  0
 21 61  1  0  0  0  0
 21 22  2  0  0  0  0
 22 17  1  0  0  0  0
 22 23  1  0  0  0  0
 23 15  1  0  0  0  0
 23 24  1  0  0  0  0
 24 62  1  0  0  0  0
 24 63  1  0  0  0  0
 24 25  1  0  0  0  0
 25 26  1  0  0  0  0
 26 64  1  0  0  0  0
 26 27  2  0  0  0  0
 27 28  1  0  0  0  0
 28 29  1  0  0  0  0
 29 25  2  0  0  0  0
 27 30  1  0  0  0  0
 30 31  2  0  0  0  0
 31 65  1  0  0  0  0
 31 32  1  0  0  0  0
 32 66  1  0  0  0  0
 32 33  2  0  0  0  0
 33 34  1  0  0  0  0
 33 35  1  0  0  0  0
 35 30  1  0  0  0  0
M  END
>  <LOGBIO>
6.6600

>  <PRED_LOGBIO>
7.8300

>  <XV_RES>
-1.2660

>  <WHL_TMPL>
6

>  <ANCH>
30-58;34-35

$$$$
ROW9
  -MTS-   01071502273D 0   0.00000     0.00000     0

 65 68  0  0  0  0  0  0  0  0999 V2000
    9.0490   39.0270   57.3210 C   0  0  0  0  0  0  0  0  0  0  0  0
    7.8750   38.5330   58.0540 N   0  0  0  0  0  0  0  0  0  0  0  0
    7.2200   39.3710   58.9880 C   0  0  0  0  0  0  0  0  0  0  0  0
    6.0280   38.9580   59.6340 C   0  0  0  0  0  0  0  0  0  0  0  0
    5.3660   39.7970   60.5720 C   0  0  0  0  0  0  0  0  0  0  0  0
    5.8890   41.0890   60.8920 C   0  0  0  0  0  0  0  0  0  0  0  0
    7.0880   41.5000   60.2400 C   0  0  0  0  0  0  0  0  0  0  0  0
    7.7340   40.6540   59.3100 C   0  0  0  0  0  0  0  0  0  0  0  0
    8.8850   41.0830   58.7040 O   0  0  0  0  0  0  0  0  0  0  0  0
   10.1300   40.7870   59.3420 C   0  0  0  0  0  0  0  0  0  0  0  0
   11.2780   41.3510   58.5060 C   0  0  0  0  0  0  0  0  0  0  0  0
   12.5930   41.0380   59.1790 C   0  0  0  0  0  0  0  0  0  0  0  0
   13.1360   41.9360   60.1060 C   0  0  0  0  0  0  0  0  0  0  0  0
   14.3550   41.6450   60.7300 C   0  0  0  0  0  0  0  0  0  0  0  0
   15.0310   40.4560   60.4280 C   0  0  0  0  0  0  0  0  0  0  0  0
   16.5460   40.0950   61.2030 Cl  0  0  0  0  0  0  0  0  0  0  0  0
   14.4870   39.5590   59.5010 C   0  0  0  0  0  0  0  0  0  0  0  0
   13.2680   39.8490   58.8770 C   0  0  0  0  0  0  0  0  0  0  0  0
   12.5930   38.7330   57.7250 Cl  0  0  0  0  0  0  0  0  0  0  0  0
    5.2070   41.9770   61.8750 C   0  0  0  0  0  0  0  0  0  0  0  0
    4.5040   41.5410   62.7940 O   0  0  0  0  0  0  0  0  0  0  0  0
    5.4170   43.3260   61.7050 N   0  0  0  0  0  0  0  0  0  0  0  0
    4.8330   44.3500   62.5820 C   0  0  0  0  0  0  0  0  0  0  0  0
    5.8680   44.7570   63.6300 C   0  0  0  0  0  0  0  0  0  0  0  0
    5.2170   44.7900   65.0250 C   0  0  0  0  0  0  0  0  0  0  0  0
    6.2580   45.0800   66.1230 C   0  0  0  0  0  0  0  0  0  0  0  0
    7.4140   44.1760   66.0480 N   0  0  0  0  0  0  0  0  0  0  0  0
    8.0540   44.1070   64.7270 C   0  0  0  0  0  0  0  0  0  0  0  0
    7.0640   43.7890   63.5910 C   0  0  0  0  0  0  0  0  0  0  0  0
    7.8750   43.4320   67.1600 C   0  0  0  0  0  0  0  0  0  0  0  0
    7.0350   42.5070   67.7930 C   0  0  0  0  0  0  0  0  0  0  0  0
    7.5140   41.7830   68.8910 C   0  0  0  0  0  0  0  0  0  0  0  0
    8.7660   41.9770   69.3280 N   0  0  0  0  0  0  0  0  0  0  0  0
    9.5960   42.8530   68.7460 C   0  0  0  0  0  0  0  0  0  0  0  0
    9.1770   43.6090   67.6430 C   0  0  0  0  0  0  0  0  0  0  0  0
    9.8320   39.2950   58.0280 H   0  0  0  0  0  0  0  0  0  0  0  0
    9.4140   38.2480   56.6540 H   0  0  0  0  0  0  0  0  0  0  0  0
    8.7710   39.9030   56.7390 H   0  0  0  0  0  0  0  0  0  0  0  0
    7.5350   37.5960   57.8920 H   0  0  0  0  0  0  0  0  0  0  0  0
    5.6140   37.9860   59.4090 H   0  0  0  0  0  0  0  0  0  0  0  0
    4.4590   39.4550   61.0480 H   0  0  0  0  0  0  0  0  0  0  0  0
    7.5080   42.4700   60.4590 H   0  0  0  0  0  0  0  0  0  0  0  0
   10.2440   39.7080   59.4320 H   0  0  0  0  0  0  0  0  0  0  0  0
   10.1470   41.2370   60.3320 H   0  0  0  0  0  0  0  0  0  0  0  0
   11.1650   42.4300   58.4160 H   0  0  0  0  0  0  0  0  0  0  0  0
   11.2610   40.9010   57.5160 H   0  0  0  0  0  0  0  0  0  0  0  0
   12.6150   42.8520   60.3390 H   0  0  0  0  0  0  0  0  0  0  0  0
   14.7750   42.3380   61.4450 H   0  0  0  0  0  0  0  0  0  0  0  0
   15.0080   38.6420   59.2680 H   0  0  0  0  0  0  0  0  0  0  0  0
    6.0020   43.6280   60.9390 H   0  0  0  0  0  0  0  0  0  0  0  0
    4.0120   43.8770   63.1160 H   0  0  0  0  0  0  0  0  0  0  0  0
    4.5810   45.2270   61.9890 H   0  0  0  0  0  0  0  0  0  0  0  0
    6.1900   45.7570   63.3480 H   0  0  0  0  0  0  0  0  0  0  0  0
    4.7380   43.8330   65.2250 H   0  0  0  0  0  0  0  0  0  0  0  0
    4.4450   45.5560   65.0480 H   0  0  0  0  0  0  0  0  0  0  0  0
    6.5990   46.1100   66.0360 H   0  0  0  0  0  0  0  0  0  0  0  0
    5.7890   44.9860   67.1010 H   0  0  0  0  0  0  0  0  0  0  0  0
    8.5500   45.0520   64.5170 H   0  0  0  0  0  0  0  0  0  0  0  0
    8.8360   43.3510   64.7450 H   0  0  0  0  0  0  0  0  0  0  0  0
    6.7060   42.7670   63.6980 H   0  0  0  0  0  0  0  0  0  0  0  0
    7.5710   43.8770   62.6330 H   0  0  0  0  0  0  0  0  0  0  0  0
    6.0270   42.3550   67.4380 H   0  0  0  0  0  0  0  0  0  0  0  0
    6.8740   41.0670   69.3870 H   0  0  0  0  0  0  0  0  0  0  0  0
   10.5980   42.9780   69.1310 H   0  0  0  0  0  0  0  0  0  0  0  0
    9.8460   44.3150   67.1740 H   0  0  0  0  0  0  0  0  0  0  0  0
  1 36  1  0  0  0  0
  1 37  1  0  0  0  0
  1 38  1  0  0  0  0
  1  2  1  0  0  0  0
  2 39  1  0  0  0  0
  2  3  1  0  0  0  0
  3  4  2  0  0  0  0
  4 40  1  0  0  0  0
  4  5  1  0  0  0  0
  5 41  1  0  0  0  0
  5  6  2  0  0  0  0
  6  7  1  0  0  0  0
  7 42  1  0  0  0  0
  7  8  2  0  0  0  0
  8  3  1  0  0  0  0
  8  9  1  0  0  0  0
  9 10  1  0  0  0  0
 10 43  1  0  0  0  0
 10 44  1  0  0  0  0
 10 11  1  0  0  0  0
 11 45  1  0  0  0  0
 11 46  1  0  0  0  0
 11 12  1  0  0  0  0
 12 13  2  0  0  0  0
 13 47  1  0  0  0  0
 13 14  1  0  0  0  0
 14 48  1  0  0  0  0
 14 15  2  0  0  0  0
 15 16  1  0  0  0  0
 15 17  1  0  0  0  0
 17 49  1  0  0  0  0
 17 18  2  0  0  0  0
 18 12  1  0  0  0  0
 18 19  1  0  0  0  0
  6 20  1  0  0  0  0
 20 21  2  0  0  0  0
 20 22  1  0  0  0  0
 22 50  1  0  0  0  0
 22 23  1  0  0  0  0
 23 51  1  0  0  0  0
 23 52  1  0  0  0  0
 23 24  1  0  0  0  0
 24 53  1  0  0  0  0
 24 25  1  0  0  0  0
 25 54  1  0  0  0  0
 25 55  1  0  0  0  0
 25 26  1  0  0  0  0
 26 56  1  0  0  0  0
 26 57  1  0  0  0  0
 26 27  1  0  0  0  0
 27 28  1  0  0  0  0
 28 58  1  0  0  0  0
 28 59  1  0  0  0  0
 28 29  1  0  0  0  0
 29 24  1  0  0  0  0
 29 60  1  0  0  0  0
 29 61  1  0  0  0  0
 27 30  1  0  0  0  0
 30 31  2  0  0  0  0
 31 62  1  0  0  0  0
 31 32  1  0  0  0  0
 32 63  1  0  0  0  0
 32 33  2  0  0  0  0
 33 34  1  0  0  0  0
 34 64  1  0  0  0  0
 34 35  2  0  0  0  0
 35 30  1  0  0  0  0
 35 65  1  0  0  0  0
M  END
>  <LOGBIO>
7.3200

>  <PRED_LOGBIO>
6.3900

>  <XV_RES>
0.9900

>  <WHL_TMPL>
2

>  <ANCH>
27-64;34-35

$$$$
ROW11
  -MTS-   01071502273D 0   0.00000     0.00000     0

 62 65  0  0  1  0  0  0  0  0999 V2000
    3.5310   47.0260   63.1410 C   0  0  0  0  0  0  0  0  0  0  0  0
    3.7710   46.0270   62.0130 C   0  0  1  0  0  0  0  0  0  0  0  0
    2.7100   46.1460   60.9200 C   0  0  0  0  0  0  0  0  0  0  0  0
    2.4680   44.7890   60.3040 C   0  0  0  0  0  0  0  0  0  0  0  0
    1.5710   44.6510   59.3180 C   0  0  0  0  0  0  0  0  0  0  0  0
    5.1710   46.2450   61.4100 C   0  0  0  0  0  0  0  0  0  0  0  0
    6.0150   45.1800   62.1320 C   0  0  2  0  0  0  0  0  0  0  0  0
    5.0730   44.1640   62.6230 N   0  0  0  0  0  0  0  0  0  0  0  0
    5.3550   42.9460   63.0760 C   0  0  0  0  0  0  0  0  0  0  0  0
    6.5180   42.5460   63.1220 O   0  0  0  0  0  0  0  0  0  0  0  0
    4.2390   42.0830   63.5230 C   0  0  0  0  0  0  0  0  0  0  0  0
    3.0130   42.5670   63.4500 N   0  0  0  0  0  0  0  0  0  0  0  0
    2.7590   43.8550   62.9670 C   0  0  0  0  0  0  0  0  0  0  0  0
    3.7830   44.6220   62.5660 C   0  0  0  0  0  0  0  0  0  0  0  0
    1.1470   44.4500   62.8870 Cl  0  0  0  0  0  0  0  0  0  0  0  0
    4.4720   40.8190   63.9990 N   0  0  0  0  0  0  0  0  0  0  0  0
    4.7100   40.6070   65.4340 C   0  0  0  0  0  0  0  0  0  0  0  0
    5.2310   39.2040   65.7960 C   0  0  0  0  0  0  0  0  0  0  0  0
    4.0810   39.0480   66.8080 C   0  0  0  0  0  0  0  0  0  0  0  0
    3.4390   40.3370   66.2610 C   0  0  0  0  0  0  0  0  0  0  0  0
    6.9900   44.5530   61.1650 C   0  0  0  0  0  0  0  0  0  0  0  0
    8.2070   44.6000   61.3730 O   0  0  0  0  0  0  0  0  0  0  0  0
    6.4750   43.9850   60.0520 N   0  0  0  0  0  0  0  0  0  0  0  0
    7.3330   43.2320   59.1330 C   0  0  0  0  0  0  0  0  0  0  0  0
    7.3650   41.7350   59.3290 C   0  0  0  0  0  0  0  0  0  0  0  0
    8.1910   41.0100   58.4650 C   0  0  0  0  0  0  0  0  0  0  0  0
    8.3420   39.6360   58.6490 C   0  0  0  0  0  0  0  0  0  0  0  0
    7.6490   38.9670   59.6590 C   0  0  0  0  0  0  0  0  0  0  0  0
    6.8000   39.6610   60.5100 C   0  0  0  0  0  0  0  0  0  0  0  0
    6.6570   41.0590   60.3540 C   0  0  0  0  0  0  0  0  0  0  0  0
    7.8210   37.5060   59.8240 C   0  0  0  0  0  0  0  0  0  0  0  0
    7.0270   36.6720   59.1790 N   0  0  0  0  0  0  0  0  0  0  0  0
    8.8030   37.0200   60.6460 N   0  0  0  0  0  0  0  0  0  0  0  0
    2.8630   46.5870   63.8790 H   0  0  0  0  0  0  0  0  0  0  0  0
    3.0800   47.9290   62.7360 H   0  0  0  0  0  0  0  0  0  0  0  0
    4.4790   47.2740   63.6130 H   0  0  0  0  0  0  0  0  0  0  0  0
    1.7840   46.5180   61.3530 H   0  0  0  0  0  0  0  0  0  0  0  0
    3.0550   46.8360   60.1530 H   0  0  0  0  0  0  0  0  0  0  0  0
    3.0170   43.9290   60.6590 H   0  0  0  0  0  0  0  0  0  0  0  0
    1.0220   45.5100   58.9630 H   0  0  0  0  0  0  0  0  0  0  0  0
    1.3980   43.6800   58.8770 H   0  0  0  0  0  0  0  0  0  0  0  0
    5.1700   46.0910   60.3330 H   0  0  0  0  0  0  0  0  0  0  0  0
    5.5400   47.2490   61.6090 H   0  0  0  0  0  0  0  0  0  0  0  0
    6.5440   45.6310   62.9690 H   0  0  0  0  0  0  0  0  0  0  0  0
    4.4800   40.0340   63.3640 H   0  0  0  0  0  0  0  0  0  0  0  0
    5.3240   41.4260   65.8020 H   0  0  0  0  0  0  0  0  0  0  0  0
    5.1920   38.4930   64.9730 H   0  0  0  0  0  0  0  0  0  0  0  0
    6.2200   39.2050   66.2500 H   0  0  0  0  0  0  0  0  0  0  0  0
    4.3950   39.1200   67.8470 H   0  0  0  0  0  0  0  0  0  0  0  0
    3.4770   38.1560   66.6550 H   0  0  0  0  0  0  0  0  0  0  0  0
    2.5500   40.1650   65.6580 H   0  0  0  0  0  0  0  0  0  0  0  0
    3.2420   41.0880   67.0230 H   0  0  0  0  0  0  0  0  0  0  0  0
    5.4900   44.0800   59.8520 H   0  0  0  0  0  0  0  0  0  0  0  0
    8.3460   43.5710   59.3410 H   0  0  0  0  0  0  0  0  0  0  0  0
    6.9900   43.4220   58.1180 H   0  0  0  0  0  0  0  0  0  0  0  0
    8.7090   41.5110   57.6600 H   0  0  0  0  0  0  0  0  0  0  0  0
    9.0050   39.0820   58.0010 H   0  0  0  0  0  0  0  0  0  0  0  0
    6.2550   39.1390   61.2830 H   0  0  0  0  0  0  0  0  0  0  0  0
    6.0080   41.6120   61.0160 H   0  0  0  0  0  0  0  0  0  0  0  0
    7.1420   35.6940   59.2890 H   0  0  0  0  0  0  0  0  0  0  0  0
    9.4100   37.6590   61.1390 H   0  0  0  0  0  0  0  0  0  0  0  0
    8.9200   36.0240   60.7580 H   0  0  0  0  0  0  0  0  0  0  0  0
  1 34  1  0  0  0  0
  1 35  1  0  0  0  0
  1 36  1  0  0  0  0
  1  2  1  0  0  0  0
  2  3  1  0  0  0  0
  3 37  1  0  0  0  0
  3 38  1  0  0  0  0
  3  4  1  0  0  0  0
  4 39  1  0  0  0  0
  4  5  2  0  0  0  0
  5 40  1  0  0  0  0
  5 41  1  0  0  0  0
  2  6  1  0  0  0  0
  6 42  1  0  0  0  0
  6 43  1  0  0  0  0
  6  7  1  0  0  0  0
  7 44  1  0  0  0  0
  7  8  1  0  0  0  0
  8  9  1  0  0  0  0
  9 10  2  0  0  0  0
  9 11  1  0  0  0  0
 11 12  2  0  0  0  0
 12 13  1  0  0  0  0
 13 14  2  0  0  0  0
 14  2  1  0  0  0  0
 14  8  1  0  0  0  0
 13 15  1  0  0  0  0
 11 16  1  0  0  0  0
 16 45  1  0  0  0  0
 16 17  1  0  0  0  0
 17 46  1  0  0  0  0
 17 18  1  0  0  0  0
 18 47  1  0  0  0  0
 18 48  1  0  0  0  0
 18 19  1  0  0  0  0
 19 49  1  0  0  0  0
 19 50  1  0  0  0  0
 19 20  1  0  0  0  0
 20 17  1  0  0  0  0
 20 51  1  0  0  0  0
 20 52  1  0  0  0  0
  7 21  1  0  0  0  0
 21 22  2  0  0  0  0
 21 23  1  0  0  0  0
 23 53  1  0  0  0  0
 23 24  1  0  0  0  0
 24 54  1  0  0  0  0
 24 55  1  0  0  0  0
 24 25  1  0  0  0  0
 25 26  2  0  0  0  0
 26 56  1  0  0  0  0
 26 27  1  0  0  0  0
 27 57  1  0  0  0  0
 27 28  2  0  0  0  0
 28 29  1  0  0  0  0
 29 58  1  0  0  0  0
 29 30  2  0  0  0  0
 30 25  1  0  0  0  0
 30 59  1  0  0  0  0
 28 31  1  0  0  0  0
 31 32  2  0  0  0  0
 32 60  1  0  0  0  0
 31 33  1  0  0  0  0
 33 61  1  0  0  0  0
 33 62  1  0  0  0  0
M  END
>  <LOGBIO>
6.1900

>  <PRED_LOGBIO>
6.1500

>  <XV_RES>
-0.1550

>  <WHL_TMPL>
4

>  <ANCH>
37-60;40-41

$$$$
ROW12
  -MTS-   01071502273D 0   0.00000     0.00000     0

 65 68  0  0  0  0  0  0  0  0999 V2000
    6.5150   45.1780   71.1810 C   0  0  0  0  0  0  0  0  0  0  0  0
    7.5980   45.0830   70.1090 C   0  0  0  0  0  0  0  0  0  0  0  0
    6.9860   45.0360   68.8170 O   0  0  0  0  0  0  0  0  0  0  0  0
    7.7920   44.9510   67.7380 C   0  0  0  0  0  0  0  0  0  0  0  0
    9.0030   44.9160   67.8820 O   0  0  0  0  0  0  0  0  0  0  0  0
    7.2070   44.8990   66.3800 C   0  0  0  0  0  0  0  0  0  0  0  0
    5.9860   44.9350   66.2340 O   0  0  0  0  0  0  0  0  0  0  0  0
    8.0010   44.8150   65.3160 N   0  0  0  0  0  0  0  0  0  0  0  0
    7.3770   44.7720   64.0910 C   0  0  0  0  0  0  0  0  0  0  0  0
    5.9520   44.8300   64.0320 C   0  0  0  0  0  0  0  0  0  0  0  0
    5.2990   45.6840   64.9730 C   0  0  0  0  0  0  0  0  0  0  0  0
    3.8950   45.7960   65.0150 C   0  0  0  0  0  0  0  0  0  0  0  0
    3.1040   45.0440   64.0980 C   0  0  0  0  0  0  0  0  0  0  0  0
    3.7200   44.1900   63.1480 C   0  0  0  0  0  0  0  0  0  0  0  0
    5.1360   44.0600   63.0890 C   0  0  0  0  0  0  0  0  0  0  0  0
    9.3920   44.7800   65.5730 C   0  0  0  0  0  0  0  0  0  0  0  0
   10.1230   45.9720   65.6350 C   0  0  0  0  0  0  0  0  0  0  0  0
   11.4990   45.9370   65.8890 C   0  0  0  0  0  0  0  0  0  0  0  0
   12.1450   44.7100   66.0800 C   0  0  0  0  0  0  0  0  0  0  0  0
   13.5350   44.6630   66.3380 N   0  0  0  0  0  0  0  0  0  0  0  0
   14.2880   45.9240   66.4010 C   0  0  0  0  0  0  0  0  0  0  0  0
   14.1840   43.5170   66.5240 C   0  0  0  0  0  0  0  0  0  0  0  0
   15.3940   43.5150   66.7460 O   0  0  0  0  0  0  0  0  0  0  0  0
   13.4160   42.2190   66.4610 C   0  0  0  0  0  0  0  0  0  0  0  0
   14.0620   41.3150   65.4110 C   0  0  0  0  0  0  0  0  0  0  0  0
   14.4950   42.1480   64.2280 C   0  0  0  0  0  0  0  0  0  0  0  0
   13.6130   42.3620   63.1620 C   0  0  0  0  0  0  0  0  0  0  0  0
   14.0150   43.1340   62.0660 C   0  0  0  0  0  0  0  0  0  0  0  0
   15.2980   43.6930   62.0350 C   0  0  0  0  0  0  0  0  0  0  0  0
   16.1800   43.4790   63.1010 C   0  0  0  0  0  0  0  0  0  0  0  0
   15.7780   42.7070   64.1980 C   0  0  0  0  0  0  0  0  0  0  0  0
   15.7220   44.5090   60.8760 C   0  0  0  0  0  0  0  0  0  0  0  0
   15.5150   45.8130   60.8750 N   0  0  0  0  0  0  0  0  0  0  0  0
   16.3300   43.9120   59.8030 N   0  0  0  0  0  0  0  0  0  0  0  0
   12.0130   42.2980   66.2000 O   0  0  0  0  0  0  0  0  0  0  0  0
   11.4140   43.5170   66.0180 C   0  0  0  0  0  0  0  0  0  0  0  0
   10.0380   43.5520   65.7640 C   0  0  0  0  0  0  0  0  0  0  0  0
    5.8660   44.3080   71.1190 H   0  0  0  0  0  0  0  0  0  0  0  0
    6.9800   45.2140   72.1640 H   0  0  0  0  0  0  0  0  0  0  0  0
    5.9280   46.0810   71.0250 H   0  0  0  0  0  0  0  0  0  0  0  0
    8.1850   44.1810   70.2660 H   0  0  0  0  0  0  0  0  0  0  0  0
    8.2470   45.9540   70.1720 H   0  0  0  0  0  0  0  0  0  0  0  0
    7.6290   43.7940   63.6880 H   0  0  0  0  0  0  0  0  0  0  0  0
    7.7610   45.5930   63.4890 H   0  0  0  0  0  0  0  0  0  0  0  0
    5.8950   46.2570   65.6680 H   0  0  0  0  0  0  0  0  0  0  0  0
    3.4220   46.4460   65.7360 H   0  0  0  0  0  0  0  0  0  0  0  0
    2.0270   45.1250   64.1270 H   0  0  0  0  0  0  0  0  0  0  0  0
    3.1050   43.6300   62.4590 H   0  0  0  0  0  0  0  0  0  0  0  0
    5.6000   43.4070   62.3640 H   0  0  0  0  0  0  0  0  0  0  0  0
    9.6250   46.9190   65.4880 H   0  0  0  0  0  0  0  0  0  0  0  0
   12.0630   46.8570   65.9380 H   0  0  0  0  0  0  0  0  0  0  0  0
   13.8200   46.6590   65.7490 H   0  0  0  0  0  0  0  0  0  0  0  0
   14.2900   46.2950   67.4240 H   0  0  0  0  0  0  0  0  0  0  0  0
   15.3120   45.7510   66.0760 H   0  0  0  0  0  0  0  0  0  0  0  0
   13.5690   41.6750   67.3910 H   0  0  0  0  0  0  0  0  0  0  0  0
   13.3430   40.5680   65.0840 H   0  0  0  0  0  0  0  0  0  0  0  0
   14.9290   40.8200   65.8430 H   0  0  0  0  0  0  0  0  0  0  0  0
   12.6230   41.9310   63.1860 H   0  0  0  0  0  0  0  0  0  0  0  0
   13.3340   43.2990   61.2440 H   0  0  0  0  0  0  0  0  0  0  0  0
   17.1700   43.9100   63.0780 H   0  0  0  0  0  0  0  0  0  0  0  0
   16.4590   42.5420   65.0200 H   0  0  0  0  0  0  0  0  0  0  0  0
   15.7990   46.3590   60.1000 H   0  0  0  0  0  0  0  0  0  0  0  0
   16.4890   42.9140   59.8040 H   0  0  0  0  0  0  0  0  0  0  0  0
   16.6200   44.4690   59.0120 H   0  0  0  0  0  0  0  0  0  0  0  0
    9.4740   42.6320   65.7150 H   0  0  0  0  0  0  0  0  0  0  0  0
  1 38  1  0  0  0  0
  1 39  1  0  0  0  0
  1 40  1  0  0  0  0
  1  2  1  0  0  0  0
  2 41  1  0  0  0  0
  2 42  1  0  0  0  0
  2  3  1  0  0  0  0
  3  4  1  0  0  0  0
  4  5  2  0  0  0  0
  4  6  1  0  0  0  0
  6  7  2  0  0  0  0
  6  8  1  0  0  0  0
  8  9  1  0  0  0  0
  9 43  1  0  0  0  0
  9 44  1  0  0  0  0
  9 10  1  0  0  0  0
 10 11  2  0  0  0  0
 11 45  1  0  0  0  0
 11 12  1  0  0  0  0
 12 46  1  0  0  0  0
 12 13  2  0  0  0  0
 13 47  1  0  0  0  0
 13 14  1  0  0  0  0
 14 48  1  0  0  0  0
 14 15  2  0  0  0  0
 15 10  1  0  0  0  0
 15 49  1  0  0  0  0
  8 16  1  0  0  0  0
 16 17  1  0  0  0  0
 17 50  1  0  0  0  0
 17 18  2  0  0  0  0
 18 51  1  0  0  0  0
 18 19  1  0  0  0  0
 19 20  1  0  0  0  0
 20 21  1  0  0  0  0
 21 52  1  0  0  0  0
 21 53  1  0  0  0  0
 21 54  1  0  0  0  0
 20 22  1  0  0  0  0
 22 23  2  0  0  0  0
 22 24  1  0  0  0  0
 24 55  1  0  0  0  0
 24 25  1  0  0  0  0
 25 56  1  0  0  0  0
 25 57  1  0  0  0  0
 25 26  1  0  0  0  0
 26 27  2  0  0  0  0
 27 58  1  0  0  0  0
 27 28  1  0  0  0  0
 28 59  1  0  0  0  0
 28 29  2  0  0  0  0
 29 30  1  0  0  0  0
 30 60  1  0  0  0  0
 30 31  2  0  0  0  0
 31 26  1  0  0  0  0
 31 61  1  0  0  0  0
 29 32  1  0  0  0  0
 32 33  2  0  0  0  0
 33 62  1  0  0  0  0
 32 34  1  0  0  0  0
 34 63  1  0  0  0  0
 34 64  1  0  0  0  0
 24 35  1  0  0  0  0
 35 36  1  0  0  0  0
 36 19  2  0  0  0  0
 36 37  1  0  0  0  0
 37 16  2  0  0  0  0
 37 65  1  0  0  0  0
M  END
>  <LOGBIO>
5.7100

>  <PRED_LOGBIO>
6.5000

>  <XV_RES>
-1.1840

>  <WHL_TMPL>
8

>  <ANCH>
16-24;17-18

$$$$
ROW14
  -MTS-   01071502273D 0   0.00000     0.00000     0

 57 61  0  0  0  0  0  0  0  0999 V2000
    2.4730   45.6830   65.2340 C   0  0  0  0  0  0  0  0  0  0  0  0
    3.7110   45.2190   64.5030 C   0  0  0  0  0  0  0  0  0  0  0  0
    5.1080   45.3750   64.9650 C   0  0  0  0  0  0  0  0  0  0  0  0
    5.8990   44.8320   64.0300 C   0  0  0  0  0  0  0  0  0  0  0  0
    7.3770   44.7720   64.0910 C   0  0  0  0  0  0  0  0  0  0  0  0
    8.0570   44.6890   63.0240 O   0  0  0  0  0  0  0  0  0  0  0  0
    8.0010   44.8150   65.3160 N   0  0  0  0  0  0  0  0  0  0  0  0
    9.3400   44.7810   65.5630 C   0  0  0  0  0  0  0  0  0  0  0  0
   10.3090   45.3540   64.6960 C   0  0  0  0  0  0  0  0  0  0  0  0
   11.6630   45.2530   64.9950 C   0  0  0  0  0  0  0  0  0  0  0  0
   12.1010   44.5970   66.1600 C   0  0  0  0  0  0  0  0  0  0  0  0
   11.1360   44.0290   67.0370 C   0  0  0  0  0  0  0  0  0  0  0  0
    9.7690   44.1270   66.7410 C   0  0  0  0  0  0  0  0  0  0  0  0
   13.5450   44.4990   66.4690 C   0  0  0  0  0  0  0  0  0  0  0  0
   14.1590   45.4760   67.2620 C   0  0  0  0  0  0  0  0  0  0  0  0
   15.5250   45.3830   67.5540 C   0  0  0  0  0  0  0  0  0  0  0  0
   16.2770   44.3150   67.0520 C   0  0  0  0  0  0  0  0  0  0  0  0
   15.6640   43.3380   66.2580 C   0  0  0  0  0  0  0  0  0  0  0  0
   14.2980   43.4310   65.9670 C   0  0  0  0  0  0  0  0  0  0  0  0
   13.4910   42.1480   64.9230 S   0  0  0  0  0  0  0  0  0  0  0  0
   12.1200   42.0150   65.3060 O   0  0  0  0  0  0  0  0  0  0  0  0
   14.1600   40.8970   65.1040 O   0  0  0  0  0  0  0  0  0  0  0  0
   13.5830   42.6210   63.2410 N   0  0  0  0  0  0  0  0  0  0  0  0
    5.1290   44.3410   63.0090 N   0  0  0  0  0  0  0  0  0  0  0  0
    3.7410   44.6010   63.3370 N   0  0  0  0  0  0  0  0  0  0  0  0
    5.7320   43.1890   62.1460 C   0  0  0  0  0  0  0  0  0  0  0  0
    5.2620   41.8770   62.0110 C   0  0  0  0  0  0  0  0  0  0  0  0
    5.8510   41.0160   61.0780 C   0  0  0  0  0  0  0  0  0  0  0  0
    5.3810   39.7040   60.9420 C   0  0  0  0  0  0  0  0  0  0  0  0
    5.9710   38.8420   60.0090 C   0  0  0  0  0  0  0  0  0  0  0  0
    7.0300   39.2920   59.2120 C   0  0  0  0  0  0  0  0  0  0  0  0
    7.5000   40.6040   59.3480 C   0  0  0  0  0  0  0  0  0  0  0  0
    6.9100   41.4660   60.2810 C   0  0  0  0  0  0  0  0  0  0  0  0
    7.3800   42.7780   60.4160 C   0  0  0  0  0  0  0  0  0  0  0  0
    6.7910   43.6390   61.3490 C   0  0  0  0  0  0  0  0  0  0  0  0
    7.2440   44.9040   61.4800 F   0  0  0  0  0  0  0  0  0  0  0  0
    2.4570   46.7700   65.2660 H   0  0  0  0  0  0  0  0  0  0  0  0
    2.4830   45.2910   66.2490 H   0  0  0  0  0  0  0  0  0  0  0  0
    1.5880   45.3220   64.7150 H   0  0  0  0  0  0  0  0  0  0  0  0
    5.4310   45.8410   65.8840 H   0  0  0  0  0  0  0  0  0  0  0  0
    7.3980   44.8790   66.1240 H   0  0  0  0  0  0  0  0  0  0  0  0
    9.9930   45.8700   63.8020 H   0  0  0  0  0  0  0  0  0  0  0  0
   12.3900   45.6850   64.3230 H   0  0  0  0  0  0  0  0  0  0  0  0
   11.4570   43.5200   67.9340 H   0  0  0  0  0  0  0  0  0  0  0  0
    9.0410   43.7010   67.4150 H   0  0  0  0  0  0  0  0  0  0  0  0
   13.5790   46.3000   67.6500 H   0  0  0  0  0  0  0  0  0  0  0  0
   15.9990   46.1360   68.1670 H   0  0  0  0  0  0  0  0  0  0  0  0
   17.3310   44.2430   67.2770 H   0  0  0  0  0  0  0  0  0  0  0  0
   16.2440   42.5140   65.8710 H   0  0  0  0  0  0  0  0  0  0  0  0
   14.0330   43.4880   62.9840 H   0  0  0  0  0  0  0  0  0  0  0  0
   13.1870   42.0270   62.5270 H   0  0  0  0  0  0  0  0  0  0  0  0
    4.4450   41.5300   62.6250 H   0  0  0  0  0  0  0  0  0  0  0  0
    4.5640   39.3570   61.5570 H   0  0  0  0  0  0  0  0  0  0  0  0
    5.6080   37.8300   59.9040 H   0  0  0  0  0  0  0  0  0  0  0  0
    7.4840   38.6280   58.4920 H   0  0  0  0  0  0  0  0  0  0  0  0
    8.3170   40.9510   58.7330 H   0  0  0  0  0  0  0  0  0  0  0  0
    8.1970   43.1250   59.8010 H   0  0  0  0  0  0  0  0  0  0  0  0
  1 37  1  0  0  0  0
  1 38  1  0  0  0  0
  1 39  1  0  0  0  0
  1  2  1  0  0  0  0
  2  3  1  0  0  0  0
  3 40  1  0  0  0  0
  3  4  2  0  0  0  0
  4  5  1  0  0  0  0
  5  6  2  0  0  0  0
  5  7  1  0  0  0  0
  7 41  1  0  0  0  0
  7  8  1  0  0  0  0
  8  9  2  0  0  0  0
  9 42  1  0  0  0  0
  9 10  1  0  0  0  0
 10 43  1  0  0  0  0
 10 11  2  0  0  0  0
 11 12  1  0  0  0  0
 12 44  1  0  0  0  0
 12 13  2  0  0  0  0
 13  8  1  0  0  0  0
 13 45  1  0  0  0  0
 11 14  1  0  0  0  0
 14 15  2  0  0  0  0
 15 46  1  0  0  0  0
 15 16  1  0  0  0  0
 16 47  1  0  0  0  0
 16 17  2  0  0  0  0
 17 48  1  0  0  0  0
 17 18  1  0  0  0  0
 18 49  1  0  0  0  0
 18 19  2  0  0  0  0
 19 14  1  0  0  0  0
 19 20  1  0  0  0  0
 20 21  2  0  0  0  0
 20 22  2  0  0  0  0
 20 23  1  0  0  0  0
 23 50  1  0  0  0  0
 23 51  1  0  0  0  0
  4 24  1  0  0  0  0
 24 25  1  0  0  0  0
 25  2  2  0  0  0  0
 24 26  1  0  0  0  0
 26 27  2  0  0  0  0
 27 52  1  0  0  0  0
 27 28  1  0  0  0  0
 28 29  1  0  0  0  0
 29 53  1  0  0  0  0
 29 30  2  0  0  0  0
 30 54  1  0  0  0  0
 30 31  1  0  0  0  0
 31 55  1  0  0  0  0
 31 32  2  0  0  0  0
 32 56  1  0  0  0  0
 32 33  1  0  0  0  0
 33 28  2  0  0  0  0
 33 34  1  0  0  0  0
 34 57  1  0  0  0  0
 34 35  2  0  0  0  0
 35 26  1  0  0  0  0
 35 36  1  0  0  0  0
M  END
>  <LOGBIO>
8.2400

>  <PRED_LOGBIO>
6.5700

>  <XV_RES>
1.8190

>  <WHL_TMPL>
8

>  <ANCH>
14-16;9-8

$$$$
ROW16
  -MTS-   01071502273D 0   0.00000     0.00000     0

 72 74  0  0  1  0  0  0  0  0999 V2000
    9.3680   38.9550   57.9150 C   0  0  0  0  0  0  0  0  0  0  0  0
    8.8760   40.3190   58.3720 C   0  0  0  0  0  0  0  0  0  0  0  0
    9.6950   41.3590   57.6130 C   0  0  0  0  0  0  0  0  0  0  0  0
    7.4770   40.5010   57.9620 N   0  0  0  0  0  0  0  0  0  0  0  0
    7.2140   40.3110   56.5330 C   0  0  0  0  0  0  0  0  0  0  0  0
    8.0510   39.1720   55.9290 C   0  0  0  0  0  0  0  0  0  0  0  0
    9.3560   39.0090   56.5040 N   0  0  0  0  0  0  0  0  0  0  0  0
   10.1650   38.0530   56.0570 C   0  0  0  0  0  0  0  0  0  0  0  0
    9.7890   37.2960   55.1350 O   0  0  0  0  0  0  0  0  0  0  0  0
   11.3740   37.9020   56.5890 N   0  0  0  0  0  0  0  0  0  0  0  0
    6.4580   40.8750   58.7870 C   0  0  0  0  0  0  0  0  0  0  0  0
    5.4050   41.3260   58.3640 O   0  0  0  0  0  0  0  0  0  0  0  0
    6.6790   40.7830   60.2890 C   0  0  2  0  0  0  0  0  0  0  0  0
    6.4750   39.3430   60.8080 C   0  0  0  0  0  0  0  0  0  0  0  0
    5.9210   41.7710   61.0930 N   0  0  0  0  0  0  0  0  0  0  0  0
    4.5390   41.5790   61.5170 C   0  0  0  0  0  0  0  0  0  0  0  0
    4.1860   42.8930   62.2280 C   0  0  0  0  0  0  0  0  0  0  0  0
    5.5160   43.5670   62.5560 C   0  0  2  0  0  0  0  0  0  0  0  0
    5.3990   45.0370   62.5550 N   0  0  0  0  0  0  0  0  0  0  0  0
    4.9800   45.6740   61.2980 C   0  0  0  0  0  0  0  0  0  0  0  0
    4.9170   47.1700   61.4890 C   0  0  0  0  0  0  0  0  0  0  0  0
    5.1980   47.6640   62.5800 O   0  0  0  0  0  0  0  0  0  0  0  0
    4.5580   47.9550   60.4760 N   0  0  0  0  0  0  0  0  0  0  0  0
    5.6900   46.0110   63.8120 S   0  0  0  0  0  0  0  0  0  0  0  0
    4.6640   45.6030   64.7300 O   0  0  0  0  0  0  0  0  0  0  0  0
    7.0720   45.9540   64.2030 O   0  0  0  0  0  0  0  0  0  0  0  0
    5.3770   47.6670   63.1920 C   0  0  0  0  0  0  0  0  0  0  0  0
    4.0660   48.0700   62.7970 C   0  0  0  0  0  0  0  0  0  0  0  0
    3.8350   49.3760   62.2910 C   0  0  0  0  0  0  0  0  0  0  0  0
    4.9410   50.2610   62.1580 C   0  0  0  0  0  0  0  0  0  0  0  0
    4.7610   51.5690   61.6330 C   0  0  0  0  0  0  0  0  0  0  0  0
    5.8740   52.4280   61.4850 C   0  0  0  0  0  0  0  0  0  0  0  0
    5.6290   54.0280   60.8340 Cl  0  0  0  0  0  0  0  0  0  0  0  0
    7.1800   52.0090   61.8680 C   0  0  0  0  0  0  0  0  0  0  0  0
    7.4050   50.6940   62.3870 C   0  0  0  0  0  0  0  0  0  0  0  0
    6.2980   49.8360   62.5360 C   0  0  0  0  0  0  0  0  0  0  0  0
    6.4850   48.5350   63.0610 C   0  0  0  0  0  0  0  0  0  0  0  0
    6.4930   42.9040   61.5840 C   0  0  0  0  0  0  0  0  0  0  0  0
    7.6220   43.3000   61.3090 O   0  0  0  0  0  0  0  0  0  0  0  0
    8.5200   38.3080   57.6980 H   0  0  0  0  0  0  0  0  0  0  0  0
    9.8910   39.1110   56.9740 H   0  0  0  0  0  0  0  0  0  0  0  0
   10.0090   38.5760   58.7080 H   0  0  0  0  0  0  0  0  0  0  0  0
    8.9990   40.4370   59.4460 H   0  0  0  0  0  0  0  0  0  0  0  0
   10.6980   41.4060   58.0320 H   0  0  0  0  0  0  0  0  0  0  0  0
    9.2180   42.3330   57.7030 H   0  0  0  0  0  0  0  0  0  0  0  0
    9.7540   41.0790   56.5640 H   0  0  0  0  0  0  0  0  0  0  0  0
    7.5450   41.2230   56.0410 H   0  0  0  0  0  0  0  0  0  0  0  0
    6.1640   40.0590   56.4010 H   0  0  0  0  0  0  0  0  0  0  0  0
    8.2210   39.4530   54.8920 H   0  0  0  0  0  0  0  0  0  0  0  0
    7.4920   38.2490   56.0690 H   0  0  0  0  0  0  0  0  0  0  0  0
    9.6600   39.6200   57.2480 H   0  0  0  0  0  0  0  0  0  0  0  0
   11.6780   38.5130   57.3340 H   0  0  0  0  0  0  0  0  0  0  0  0
   11.9890   37.1760   56.2500 H   0  0  0  0  0  0  0  0  0  0  0  0
    7.7320   41.0050   60.4480 H   0  0  0  0  0  0  0  0  0  0  0  0
    5.4120   39.1240   60.8870 H   0  0  0  0  0  0  0  0  0  0  0  0
    6.8750   39.3160   61.8190 H   0  0  0  0  0  0  0  0  0  0  0  0
    7.0020   38.6910   60.1150 H   0  0  0  0  0  0  0  0  0  0  0  0
    4.5230   40.7820   62.2580 H   0  0  0  0  0  0  0  0  0  0  0  0
    3.8960   41.4640   60.6470 H   0  0  0  0  0  0  0  0  0  0  0  0
    3.7080   42.6360   63.1710 H   0  0  0  0  0  0  0  0  0  0  0  0
    3.6270   43.5260   61.5420 H   0  0  0  0  0  0  0  0  0  0  0  0
    5.7980   43.2550   63.5590 H   0  0  0  0  0  0  0  0  0  0  0  0
    3.9980   45.3030   61.0130 H   0  0  0  0  0  0  0  0  0  0  0  0
    5.6980   45.4380   60.5150 H   0  0  0  0  0  0  0  0  0  0  0  0
    4.3280   47.5500   59.5800 H   0  0  0  0  0  0  0  0  0  0  0  0
    4.5160   48.9560   60.6040 H   0  0  0  0  0  0  0  0  0  0  0  0
    3.2430   47.3760   62.8850 H   0  0  0  0  0  0  0  0  0  0  0  0
    2.8410   49.6910   62.0120 H   0  0  0  0  0  0  0  0  0  0  0  0
    3.7750   51.9060   61.3470 H   0  0  0  0  0  0  0  0  0  0  0  0
    8.0110   52.6920   61.7670 H   0  0  0  0  0  0  0  0  0  0  0  0
    8.3990   50.3690   62.6570 H   0  0  0  0  0  0  0  0  0  0  0  0
    7.4690   48.2080   63.3610 H   0  0  0  0  0  0  0  0  0  0  0  0
  1 40  1  0  0  0  0
  1 41  1  0  0  0  0
  1 42  1  0  0  0  0
  1  2  1  0  0  0  0
  2 43  1  0  0  0  0
  2  3  1  0  0  0  0
  3 44  1  0  0  0  0
  3 45  1  0  0  0  0
  3 46  1  0  0  0  0
  2  4  1  0  0  0  0
  4  5  1  0  0  0  0
  5 47  1  0  0  0  0
  5 48  1  0  0  0  0
  5  6  1  0  0  0  0
  6 49  1  0  0  0  0
  6 50  1  0  0  0  0
  6  7  1  0  0  0  0
  7 51  1  0  0  0  0
  7  8  1  0  0  0  0
  8  9  2  0  0  0  0
  8 10  1  0  0  0  0
 10 52  1  0  0  0  0
 10 53  1  0  0  0  0
  4 11  1  0  0  0  0
 11 12  2  0  0  0  0
 11 13  1  0  0  0  0
 13 54  1  0  0  0  0
 13 14  1  0  0  0  0
 14 55  1  0  0  0  0
 14 56  1  0  0  0  0
 14 57  1  0  0  0  0
 13 15  1  0  0  0  0
 15 16  1  0  0  0  0
 16 58  1  0  0  0  0
 16 59  1  0  0  0  0
 16 17  1  0  0  0  0
 17 60  1  0  0  0  0
 17 61  1  0  0  0  0
 17 18  1  0  0  0  0
 18 62  1  0  0  0  0
 18 19  1  0  0  0  0
 19 20  1  0  0  0  0
 20 63  1  0  0  0  0
 20 64  1  0  0  0  0
 20 21  1  0  0  0  0
 21 22  2  0  0  0  0
 21 23  1  0  0  0  0
 23 65  1  0  0  0  0
 23 66  1  0  0  0  0
 19 24  1  0  0  0  0
 24 25  2  0  0  0  0
 24 26  2  0  0  0  0
 24 27  1  0  0  0  0
 27 28  2  0  0  0  0
 28 67  1  0  0  0  0
 28 29  1  0  0  0  0
 29 68  1  0  0  0  0
 29 30  2  0  0  0  0
 30 31  1  0  0  0  0
 31 69  1  0  0  0  0
 31 32  2  0  0  0  0
 32 33  1  0  0  0  0
 32 34  1  0  0  0  0
 34 70  1  0  0  0  0
 34 35  2  0  0  0  0
 35 71  1  0  0  0  0
 35 36  1  0  0  0  0
 36 30  1  0  0  0  0
 36 37  2  0  0  0  0
 37 27  1  0  0  0  0
 37 72  1  0  0  0  0
 18 38  1  0  0  0  0
 38 15  1  0  0  0  0
 38 39  2  0  0  0  0
M  END
>  <LOGBIO>
9.0000

>  <PRED_LOGBIO>
8.9300

>  <XV_RES>
0.2340

>  <WHL_TMPL>
9

>  <ANCH>
40-41;25-26

$$$$
ROW17
  -MTS-   01071502273D 0   0.00000     0.00000     0

 72 73  0  0  0  0  0  0  0  0999 V2000
    9.1180   42.5680   63.2160 C   0  0  0  0  0  0  0  0  0  0  0  0
    7.8740   43.4030   63.0280 C   0  0  0  0  0  0  0  0  0  0  0  0
    7.9410   44.7960   63.1540 C   0  0  0  0  0  0  0  0  0  0  0  0
    6.7880   45.5700   62.9790 C   0  0  0  0  0  0  0  0  0  0  0  0
    6.8590   47.0730   63.1150 C   0  0  0  0  0  0  0  0  0  0  0  0
    5.5680   44.9520   62.6780 C   0  0  0  0  0  0  0  0  0  0  0  0
    5.5010   43.5600   62.5520 C   0  0  0  0  0  0  0  0  0  0  0  0
    4.1860   42.8930   62.2280 C   0  0  0  0  0  0  0  0  0  0  0  0
    4.5390   41.5790   61.5170 C   0  0  0  0  0  0  0  0  0  0  0  0
    5.9210   41.7710   61.0930 N   0  0  0  0  0  0  0  0  0  0  0  0
    6.6790   40.7830   60.2890 C   0  0  0  0  0  0  0  0  0  0  0  0
    6.4580   40.8750   58.7870 C   0  0  0  0  0  0  0  0  0  0  0  0
    5.4050   41.3260   58.3640 O   0  0  0  0  0  0  0  0  0  0  0  0
    7.4770   40.5010   57.9620 N   0  0  0  0  0  0  0  0  0  0  0  0
    8.8760   40.3190   58.3720 C   0  0  0  0  0  0  0  0  0  0  0  0
    9.3680   38.9550   57.9150 C   0  0  0  0  0  0  0  0  0  0  0  0
    9.3560   39.0090   56.5040 C   0  0  0  0  0  0  0  0  0  0  0  0
    7.9890   39.0350   55.8220 C   0  0  0  0  0  0  0  0  0  0  0  0
    8.1760   39.0930   54.3070 C   0  0  0  0  0  0  0  0  0  0  0  0
    6.8610   39.1180   53.6510 N   0  0  0  0  0  0  0  0  0  0  0  0
    8.8890   40.3020   59.9720 B   0  0  0  0  0  0  0  0  0  0  0  0
    9.3640   41.3840   60.6650 O   0  0  0  0  0  0  0  0  0  0  0  0
    8.4260   39.2040   60.6490 O   0  0  0  0  0  0  0  0  0  0  0  0
    6.4930   42.9040   61.5840 C   0  0  0  0  0  0  0  0  0  0  0  0
    7.6220   43.3000   61.3090 O   0  0  0  0  0  0  0  0  0  0  0  0
    5.6760   43.7390   62.5410 C   0  0  0  0  0  0  0  0  0  0  0  0
    5.9030   45.2210   62.2460 C   0  0  0  0  0  0  0  0  0  0  0  0
    5.0860   46.0550   63.2030 C   0  0  0  0  0  0  0  0  0  0  0  0
    5.6350   46.4550   64.4280 C   0  0  0  0  0  0  0  0  0  0  0  0
    4.8770   47.2290   65.3150 C   0  0  0  0  0  0  0  0  0  0  0  0
    3.5710   47.6030   64.9780 C   0  0  0  0  0  0  0  0  0  0  0  0
    3.0220   47.2030   63.7540 C   0  0  0  0  0  0  0  0  0  0  0  0
    3.7800   46.4290   62.8660 C   0  0  0  0  0  0  0  0  0  0  0  0
    6.6540   42.7850   62.7270 C   0  0  0  0  0  0  0  0  0  0  0  0
    9.7840   43.0630   63.9190 H   0  0  0  0  0  0  0  0  0  0  0  0
    9.6220   42.4480   62.2600 H   0  0  0  0  0  0  0  0  0  0  0  0
    8.8420   41.5900   63.6060 H   0  0  0  0  0  0  0  0  0  0  0  0
    8.8810   45.2730   63.3860 H   0  0  0  0  0  0  0  0  0  0  0  0
    7.8490   47.4160   62.8210 H   0  0  0  0  0  0  0  0  0  0  0  0
    6.6710   47.3530   64.1490 H   0  0  0  0  0  0  0  0  0  0  0  0
    6.1110   47.5310   62.4730 H   0  0  0  0  0  0  0  0  0  0  0  0
    4.6790   45.5500   62.5440 H   0  0  0  0  0  0  0  0  0  0  0  0
    3.6680   43.5250   61.5100 H   0  0  0  0  0  0  0  0  0  0  0  0
    3.6640   42.6630   63.1540 H   0  0  0  0  0  0  0  0  0  0  0  0
    3.9220   41.5040   60.6240 H   0  0  0  0  0  0  0  0  0  0  0  0
    4.4800   40.7630   62.2340 H   0  0  0  0  0  0  0  0  0  0  0  0
    6.2930   39.8090   60.5820 H   0  0  0  0  0  0  0  0  0  0  0  0
    7.7400   40.9350   60.4770 H   0  0  0  0  0  0  0  0  0  0  0  0
    7.2520   40.3360   56.9910 H   0  0  0  0  0  0  0  0  0  0  0  0
    9.5180   41.1150   58.0000 H   0  0  0  0  0  0  0  0  0  0  0  0
    8.6300   38.2170   58.2230 H   0  0  0  0  0  0  0  0  0  0  0  0
   10.3840   38.8110   58.2770 H   0  0  0  0  0  0  0  0  0  0  0  0
    9.8170   38.0790   56.1800 H   0  0  0  0  0  0  0  0  0  0  0  0
    9.8860   39.9050   56.1890 H   0  0  0  0  0  0  0  0  0  0  0  0
    7.4350   38.1360   56.0850 H   0  0  0  0  0  0  0  0  0  0  0  0
    7.4350   39.9110   56.1530 H   0  0  0  0  0  0  0  0  0  0  0  0
    8.7300   39.9920   54.0440 H   0  0  0  0  0  0  0  0  0  0  0  0
    8.7300   38.2170   53.9760 H   0  0  0  0  0  0  0  0  0  0  0  0
    6.3470   39.9320   53.9580 H   0  0  0  0  0  0  0  0  0  0  0  0
    6.9850   39.1560   52.6490 H   0  0  0  0  0  0  0  0  0  0  0  0
    9.3120   41.2340   61.6220 H   0  0  0  0  0  0  0  0  0  0  0  0
    8.4940   39.3330   61.6080 H   0  0  0  0  0  0  0  0  0  0  0  0
    5.9800   43.5210   63.5630 H   0  0  0  0  0  0  0  0  0  0  0  0
    4.6210   43.5020   62.4190 H   0  0  0  0  0  0  0  0  0  0  0  0
    5.5990   45.4380   61.2250 H   0  0  0  0  0  0  0  0  0  0  0  0
    6.9580   45.4570   62.3690 H   0  0  0  0  0  0  0  0  0  0  0  0
    6.6420   46.1670   64.6880 H   0  0  0  0  0  0  0  0  0  0  0  0
    5.3000   47.5370   66.2590 H   0  0  0  0  0  0  0  0  0  0  0  0
    2.9860   48.2000   65.6620 H   0  0  0  0  0  0  0  0  0  0  0  0
    2.0140   47.4910   63.4940 H   0  0  0  0  0  0  0  0  0  0  0  0
    3.3560   46.1210   61.9220 H   0  0  0  0  0  0  0  0  0  0  0  0
    6.6030   41.7110   62.6300 H   0  0  0  0  0  0  0  0  0  0  0  0
  1 35  1  0  0  0  0
  1 36  1  0  0  0  0
  1 37  1  0  0  0  0
  1  2  1  0  0  0  0
  2  3  2  0  0  0  0
  3 38  1  0  0  0  0
  3  4  1  0  0  0  0
  4  5  1  0  0  0  0
  5 39  1  0  0  0  0
  5 40  1  0  0  0  0
  5 41  1  0  0  0  0
  4  6  2  0  0  0  0
  6 42  1  0  0  0  0
  6  7  1  0  0  0  0
  7  8  1  0  0  0  0
  8 43  1  0  0  0  0
  8 44  1  0  0  0  0
  8  9  1  0  0  0  0
  9 45  1  0  0  0  0
  9 46  1  0  0  0  0
  9 10  1  0  0  0  0
 10 11  1  0  0  0  0
 11 47  1  0  0  0  0
 11 48  1  0  0  0  0
 11 12  1  0  0  0  0
 12 13  2  0  0  0  0
 12 14  1  0  0  0  0
 14 49  1  0  0  0  0
 14 15  1  0  0  0  0
 15 50  1  0  0  0  0
 15 16  1  0  0  0  0
 16 51  1  0  0  0  0
 16 52  1  0  0  0  0
 16 17  1  0  0  0  0
 17 53  1  0  0  0  0
 17 54  1  0  0  0  0
 17 18  1  0  0  0  0
 18 55  1  0  0  0  0
 18 56  1  0  0  0  0
 18 19  1  0  0  0  0
 19 57  1  0  0  0  0
 19 58  1  0  0  0  0
 19 20  1  0  0  0  0
 20 59  1  0  0  0  0
 20 60  1  0  0  0  0
 15 21  1  0  0  0  0
 21 22  1  0  0  0  0
 22 61  1  0  0  0  0
 21 23  1  0  0  0  0
 23 62  1  0  0  0  0
 10 24  1  0  0  0  0
 24 25  2  0  0  0  0
 24 26  1  0  0  0  0
 26 63  1  0  0  0  0
 26 64  1  0  0  0  0
 26 27  1  0  0  0  0
 27 65  1  0  0  0  0
 27 66  1  0  0  0  0
 27 28  1  0  0  0  0
 28 29  2  0  0  0  0
 29 67  1  0  0  0  0
 29 30  1  0  0  0  0
 30 68  1  0  0  0  0
 30 31  2  0  0  0  0
 31 69  1  0  0  0  0
 31 32  1  0  0  0  0
 32 70  1  0  0  0  0
 32 33  2  0  0  0  0
 33 28  1  0  0  0  0
 33 71  1  0  0  0  0
  7 34  2  0  0  0  0
 34  2  1  0  0  0  0
 34 72  1  0  0  0  0
M  END
>  <LOGBIO>
7.2700

>  <PRED_LOGBIO>
6.7400

>  <XV_RES>
0.6470

>  <WHL_TMPL>
9

>  <ANCH>
28-31;19-22

$$$$
ROW18
  -MTS-   01071502273D 0   0.00000     0.00000     0

 35 37  0  0  0  0  0  0  0  0999 V2000
    5.7610   42.1690   70.5500 C   0  0  0  0  0  0  0  0  0  0  0  0
    6.2670   42.5900   69.1910 C   0  0  0  0  0  0  0  0  0  0  0  0
    7.6370   42.7910   68.9860 C   0  0  0  0  0  0  0  0  0  0  0  0
    8.1070   43.1810   67.7250 C   0  0  0  0  0  0  0  0  0  0  0  0
    9.8100   43.4310   67.4710 Cl  0  0  0  0  0  0  0  0  0  0  0  0
    7.2060   43.3690   66.6710 C   0  0  0  0  0  0  0  0  0  0  0  0
    7.6650   43.7510   65.4370 O   0  0  0  0  0  0  0  0  0  0  0  0
    5.8360   43.1680   66.8760 C   0  0  0  0  0  0  0  0  0  0  0  0
    5.3670   42.7780   68.1360 C   0  0  0  0  0  0  0  0  0  0  0  0
    4.8840   43.3670   65.7600 C   0  0  0  0  0  0  0  0  0  0  0  0
    4.0720   42.4210   65.2690 C   0  0  0  0  0  0  0  0  0  0  0  0
    3.2890   43.0290   64.1700 C   0  0  0  0  0  0  0  0  0  0  0  0
    2.3030   42.5570   63.2950 C   0  0  0  0  0  0  0  0  0  0  0  0
    1.7480   43.4150   62.3380 C   0  0  0  0  0  0  0  0  0  0  0  0
    2.1770   44.7450   62.2560 C   0  0  0  0  0  0  0  0  0  0  0  0
    3.1630   45.2170   63.1310 C   0  0  0  0  0  0  0  0  0  0  0  0
    3.7190   44.3590   64.0880 C   0  0  0  0  0  0  0  0  0  0  0  0
    4.7070   44.5450   65.0830 N   0  0  0  0  0  0  0  0  0  0  0  0
    0.7060   42.9160   61.4130 C   0  0  0  0  0  0  0  0  0  0  0  0
    0.7560   43.2280   60.1320 N   0  0  0  0  0  0  0  0  0  0  0  0
   -0.3120   42.1300   61.8870 N   0  0  0  0  0  0  0  0  0  0  0  0
    4.7550   42.5560   70.6970 H   0  0  0  0  0  0  0  0  0  0  0  0
    5.7440   41.0830   70.6100 H   0  0  0  0  0  0  0  0  0  0  0  0
    6.4190   42.5660   71.3200 H   0  0  0  0  0  0  0  0  0  0  0  0
    8.3320   42.6460   69.7990 H   0  0  0  0  0  0  0  0  0  0  0  0
    7.6890   44.7180   65.3590 H   0  0  0  0  0  0  0  0  0  0  0  0
    4.3100   42.6230   68.2940 H   0  0  0  0  0  0  0  0  0  0  0  0
    4.0010   41.4000   65.6130 H   0  0  0  0  0  0  0  0  0  0  0  0
    1.9720   41.5310   63.3580 H   0  0  0  0  0  0  0  0  0  0  0  0
    1.7490   45.4060   61.5180 H   0  0  0  0  0  0  0  0  0  0  0  0
    3.4950   46.2430   63.0680 H   0  0  0  0  0  0  0  0  0  0  0  0
    5.2020   45.4070   65.2650 H   0  0  0  0  0  0  0  0  0  0  0  0
    0.0590   42.8940   59.5130 H   0  0  0  0  0  0  0  0  0  0  0  0
   -0.3500   41.8910   62.8680 H   0  0  0  0  0  0  0  0  0  0  0  0
   -1.0230   41.7890   61.2560 H   0  0  0  0  0  0  0  0  0  0  0  0
  1 22  1  0  0  0  0
  1 23  1  0  0  0  0
  1 24  1  0  0  0  0
  1  2  1  0  0  0  0
  2  3  2  0  0  0  0
  3 25  1  0  0  0  0
  3  4  1  0  0  0  0
  4  5  1  0  0  0  0
  4  6  2  0  0  0  0
  6  7  1  0  0  0  0
  7 26  1  0  0  0  0
  6  8  1  0  0  0  0
  8  9  2  0  0  0  0
  9  2  1  0  0  0  0
  9 27  1  0  0  0  0
  8 10  1  0  0  0  0
 10 11  2  0  0  0  0
 11 28  1  0  0  0  0
 11 12  1  0  0  0  0
 12 13  2  0  0  0  0
 13 29  1  0  0  0  0
 13 14  1  0  0  0  0
 14 15  2  0  0  0  0
 15 30  1  0  0  0  0
 15 16  1  0  0  0  0
 16 31  1  0  0  0  0
 16 17  2  0  0  0  0
 17 12  1  0  0  0  0
 17 18  1  0  0  0  0
 18 10  1  0  0  0  0
 18 32  1  0  0  0  0
 14 19  1  0  0  0  0
 19 20  2  0  0  0  0
 20 33  1  0  0  0  0
 19 21  1  0  0  0  0
 21 34  1  0  0  0  0
 21 35  1  0  0  0  0
M  END
>  <LOGBIO>
6.8900

>  <PRED_LOGBIO>
6.4800

>  <XV_RES>
0.5970

>  <WHL_TMPL>
6

>  <ANCH>
4-5;27-19

$$$$
ROW19
  -MTS-   01071502273D 0   0.00000     0.00000     0

 60 64  0  0  0  0  0  0  0  0999 V2000
    7.9020   38.5200   55.4500 C   0  0  0  0  0  0  0  0  0  0  0  0
    8.7010   38.9640   56.6730 C   0  0  0  0  0  0  0  0  0  0  0  0
    9.5260   37.7740   57.2300 C   0  0  0  0  0  0  0  0  0  0  0  0
    7.7230   39.5520   57.6650 N   0  0  0  0  0  0  0  0  0  0  0  0
    7.6740   38.9260   59.0410 C   0  0  0  0  0  0  0  0  0  0  0  0
    6.5830   39.5790   59.9350 C   0  0  0  0  0  0  0  0  0  0  0  0
    6.7800   41.0980   59.9480 C   0  0  0  0  0  0  0  0  0  0  0  0
    6.8040   41.6780   58.5120 C   0  0  0  0  0  0  0  0  0  0  0  0
    7.9300   41.0200   57.6850 C   0  0  0  0  0  0  0  0  0  0  0  0
    5.7740   41.7670   60.7790 N   0  0  0  0  0  0  0  0  0  0  0  0
    6.0950   42.6370   61.7590 C   0  0  0  0  0  0  0  0  0  0  0  0
    7.2480   43.0370   61.8940 O   0  0  0  0  0  0  0  0  0  0  0  0
    5.0750   43.0420   62.6800 C   0  0  0  0  0  0  0  0  0  0  0  0
    4.1130   42.2040   63.3040 C   0  0  0  0  0  0  0  0  0  0  0  0
    3.9440   40.7680   63.1420 Cl  0  0  0  0  0  0  0  0  0  0  0  0
    3.2720   42.9760   64.1730 C   0  0  0  0  0  0  0  0  0  0  0  0
    2.1690   42.6140   65.0230 C   0  0  0  0  0  0  0  0  0  0  0  0
    1.4930   43.5910   65.8000 C   0  0  0  0  0  0  0  0  0  0  0  0
    1.9170   44.9510   65.7300 C   0  0  0  0  0  0  0  0  0  0  0  0
    3.0150   45.3400   64.8890 C   0  0  0  0  0  0  0  0  0  0  0  0
    3.7190   44.3590   64.0880 C   0  0  0  0  0  0  0  0  0  0  0  0
    4.8210   44.3530   63.1590 N   0  0  0  0  0  0  0  0  0  0  0  0
    5.6010   45.5740   62.7490 C   0  0  0  0  0  0  0  0  0  0  0  0
    6.9630   45.7500   63.3730 C   0  0  0  0  0  0  0  0  0  0  0  0
    7.5640   44.9270   64.3370 C   0  0  0  0  0  0  0  0  0  0  0  0
    8.7760   45.5680   64.5010 C   0  0  0  0  0  0  0  0  0  0  0  0
    8.8620   46.6530   63.7090 O   0  0  0  0  0  0  0  0  0  0  0  0
    7.7740   46.7860   63.0150 N   0  0  0  0  0  0  0  0  0  0  0  0
    9.8430   45.0920   65.4120 C   0  0  0  0  0  0  0  0  0  0  0  0
    9.5980   44.3460   66.5920 C   0  0  0  0  0  0  0  0  0  0  0  0
   10.8370   44.0240   67.2080 C   0  0  0  0  0  0  0  0  0  0  0  0
   11.9090   44.5460   66.4510 C   0  0  0  0  0  0  0  0  0  0  0  0
   13.5600   44.3520   66.8440 Cl  0  0  0  0  0  0  0  0  0  0  0  0
   11.4550   45.3940   65.0680 S   0  0  0  0  0  0  0  0  0  0  0  0
    6.8360   38.5950   55.6560 H   0  0  0  0  0  0  0  0  0  0  0  0
    8.1180   39.2350   54.6590 H   0  0  0  0  0  0  0  0  0  0  0  0
    8.2280   37.5080   55.2190 H   0  0  0  0  0  0  0  0  0  0  0  0
    9.3950   39.7430   56.3660 H   0  0  0  0  0  0  0  0  0  0  0  0
    8.8570   36.9970   57.5940 H   0  0  0  0  0  0  0  0  0  0  0  0
   10.0690   38.1480   58.0950 H   0  0  0  0  0  0  0  0  0  0  0  0
   10.1730   37.4460   56.4190 H   0  0  0  0  0  0  0  0  0  0  0  0
    8.6290   39.1500   59.5120 H   0  0  0  0  0  0  0  0  0  0  0  0
    7.4300   37.8710   58.9310 H   0  0  0  0  0  0  0  0  0  0  0  0
    6.7580   39.2300   60.9510 H   0  0  0  0  0  0  0  0  0  0  0  0
    5.6090   39.3580   59.5030 H   0  0  0  0  0  0  0  0  0  0  0  0
    7.7580   41.2910   60.3850 H   0  0  0  0  0  0  0  0  0  0  0  0
    7.0630   42.7310   58.6060 H   0  0  0  0  0  0  0  0  0  0  0  0
    5.8520   41.4520   58.0360 H   0  0  0  0  0  0  0  0  0  0  0  0
    7.8140   41.3690   56.6610 H   0  0  0  0  0  0  0  0  0  0  0  0
    8.8800   41.2390   58.1670 H   0  0  0  0  0  0  0  0  0  0  0  0
    4.7980   41.5680   60.6100 H   0  0  0  0  0  0  0  0  0  0  0  0
    1.8500   41.5830   65.0710 H   0  0  0  0  0  0  0  0  0  0  0  0
    0.6680   43.3080   66.4360 H   0  0  0  0  0  0  0  0  0  0  0  0
    1.4050   45.6990   66.3170 H   0  0  0  0  0  0  0  0  0  0  0  0
    3.3190   46.3760   64.8530 H   0  0  0  0  0  0  0  0  0  0  0  0
    5.0140   46.4190   63.1020 H   0  0  0  0  0  0  0  0  0  0  0  0
    5.7360   45.5320   61.6700 H   0  0  0  0  0  0  0  0  0  0  0  0
    7.1840   44.0380   64.8180 H   0  0  0  0  0  0  0  0  0  0  0  0
    8.6230   44.0670   66.9640 H   0  0  0  0  0  0  0  0  0  0  0  0
   10.9440   43.4610   68.1230 H   0  0  0  0  0  0  0  0  0  0  0  0
  1 35  1  0  0  0  0
  1 36  1  0  0  0  0
  1 37  1  0  0  0  0
  1  2  1  0  0  0  0
  2 38  1  0  0  0  0
  2  3  1  0  0  0  0
  3 39  1  0  0  0  0
  3 40  1  0  0  0  0
  3 41  1  0  0  0  0
  2  4  1  0  0  0  0
  4  5  1  0  0  0  0
  5 42  1  0  0  0  0
  5 43  1  0  0  0  0
  5  6  1  0  0  0  0
  6 44  1  0  0  0  0
  6 45  1  0  0  0  0
  6  7  1  0  0  0  0
  7 46  1  0  0  0  0
  7  8  1  0  0  0  0
  8 47  1  0  0  0  0
  8 48  1  0  0  0  0
  8  9  1  0  0  0  0
  9  4  1  0  0  0  0
  9 49  1  0  0  0  0
  9 50  1  0  0  0  0
  7 10  1  0  0  0  0
 10 51  1  0  0  0  0
 10 11  1  0  0  0  0
 11 12  2  0  0  0  0
 11 13  1  0  0  0  0
 13 14  2  0  0  0  0
 14 15  1  0  0  0  0
 14 16  1  0  0  0  0
 16 17  2  0  0  0  0
 17 52  1  0  0  0  0
 17 18  1  0  0  0  0
 18 53  1  0  0  0  0
 18 19  2  0  0  0  0
 19 54  1  0  0  0  0
 19 20  1  0  0  0  0
 20 55  1  0  0  0  0
 20 21  2  0  0  0  0
 21 16  1  0  0  0  0
 21 22  1  0  0  0  0
 22 13  1  0  0  0  0
 22 23  1  0  0  0  0
 23 56  1  0  0  0  0
 23 57  1  0  0  0  0
 23 24  1  0  0  0  0
 24 25  1  0  0  0  0
 25 58  1  0  0  0  0
 25 26  2  0  0  0  0
 26 27  1  0  0  0  0
 27 28  1  0  0  0  0
 28 24  2  0  0  0  0
 26 29  1  0  0  0  0
 29 30  2  0  0  0  0
 30 59  1  0  0  0  0
 30 31  1  0  0  0  0
 31 60  1  0  0  0  0
 31 32  2  0  0  0  0
 32 33  1  0  0  0  0
 32 34  1  0  0  0  0
 34 29  1  0  0  0  0
M  END
>  <LOGBIO>
8.7000

>  <PRED_LOGBIO>
7.9400

>  <XV_RES>
0.8090

>  <WHL_TMPL>
6

>  <ANCH>
30-58;28-29

$$$$
ROW20
  -MTS-   01071502273D 0   0.00000     0.00000     0

 79 85  0  0  0  0  0  0  0  0999 V2000
   11.2140   35.8920   60.9260 N   0  0  0  0  0  0  0  0  0  0  0  0
   11.1460   35.2520   59.7170 C   0  0  0  0  0  0  0  0  0  0  0  0
   12.2470   34.8020   59.1450 N   0  0  0  0  0  0  0  0  0  0  0  0
    9.8370   35.0640   59.0520 C   0  0  0  0  0  0  0  0  0  0  0  0
    9.0810   33.9140   59.3070 C   0  0  0  0  0  0  0  0  0  0  0  0
    7.8430   33.7370   58.6780 C   0  0  0  0  0  0  0  0  0  0  0  0
    7.3610   34.7090   57.7940 C   0  0  0  0  0  0  0  0  0  0  0  0
    6.1750   34.8050   57.0280 N   0  0  0  0  0  0  0  0  0  0  0  0
    6.1970   35.9780   56.3210 C   0  0  0  0  0  0  0  0  0  0  0  0
    7.3240   36.6560   56.5760 C   0  0  0  0  0  0  0  0  0  0  0  0
    7.7140   37.9910   55.9890 C   0  0  0  0  0  0  0  0  0  0  0  0
    9.2350   37.9910   55.9200 C   0  0  0  0  0  0  0  0  0  0  0  0
    9.6550   36.9100   54.9530 C   0  0  0  0  0  0  0  0  0  0  0  0
   11.0090   36.7370   54.6410 C   0  0  0  0  0  0  0  0  0  0  0  0
   11.3990   35.7350   53.7450 C   0  0  0  0  0  0  0  0  0  0  0  0
   10.4340   34.9040   53.1610 C   0  0  0  0  0  0  0  0  0  0  0  0
   10.8280   33.8910   52.2550 N   0  0  0  0  0  0  0  0  0  0  0  0
   11.2130   32.2900   52.8470 S   0  0  0  0  0  0  0  0  0  0  0  0
   10.0710   31.7380   53.5080 O   0  0  0  0  0  0  0  0  0  0  0  0
   12.3040   32.3720   53.7690 O   0  0  0  0  0  0  0  0  0  0  0  0
   11.6850   31.2110   51.4340 C   0  0  0  0  0  0  0  0  0  0  0  0
   10.7060   30.4710   50.7600 C   0  0  0  0  0  0  0  0  0  0  0  0
   11.0650   29.6500   49.6850 C   0  0  0  0  0  0  0  0  0  0  0  0
   12.4030   29.5680   49.2820 C   0  0  0  0  0  0  0  0  0  0  0  0
   13.3830   30.3080   49.9560 C   0  0  0  0  0  0  0  0  0  0  0  0
   13.0240   31.1290   51.0310 C   0  0  0  0  0  0  0  0  0  0  0  0
    9.0800   35.0770   53.4740 C   0  0  0  0  0  0  0  0  0  0  0  0
    8.6910   36.0790   54.3700 C   0  0  0  0  0  0  0  0  0  0  0  0
    7.1610   39.0420   56.9350 C   0  0  0  0  0  0  0  0  0  0  0  0
    5.9950   39.4040   56.7820 O   0  0  0  0  0  0  0  0  0  0  0  0
    7.9590   39.5180   57.9310 N   0  0  0  0  0  0  0  0  0  0  0  0
    7.4470   40.4520   58.7920 C   0  0  0  0  0  0  0  0  0  0  0  0
    6.6700   39.9600   59.9320 C   0  0  0  0  0  0  0  0  0  0  0  0
    6.1340   40.9300   60.8600 C   0  0  0  0  0  0  0  0  0  0  0  0
    6.3780   42.3570   60.6060 C   0  0  0  0  0  0  0  0  0  0  0  0
    7.1290   42.8420   59.4380 C   0  0  0  0  0  0  0  0  0  0  0  0
    7.6890   41.8730   58.5230 C   0  0  0  0  0  0  0  0  0  0  0  0
    5.9210   43.2880   61.5690 N   0  0  0  0  0  0  0  0  0  0  0  0
    4.6230   43.4710   61.9660 C   0  0  0  0  0  0  0  0  0  0  0  0
    4.5600   44.4210   62.8800 N   0  0  0  0  0  0  0  0  0  0  0  0
    5.8480   44.9120   63.1260 C   0  0  0  0  0  0  0  0  0  0  0  0
    6.3450   45.9030   63.9810 C   0  0  0  0  0  0  0  0  0  0  0  0
    7.7170   46.1790   64.0080 C   0  0  0  0  0  0  0  0  0  0  0  0
    8.5920   45.4660   63.1800 C   0  0  0  0  0  0  0  0  0  0  0  0
    8.0940   44.4760   62.3250 C   0  0  0  0  0  0  0  0  0  0  0  0
    6.7220   44.1990   62.2970 C   0  0  0  0  0  0  0  0  0  0  0  0
    8.1180   35.8590   57.5390 C   0  0  0  0  0  0  0  0  0  0  0  0
    9.3550   36.0370   58.1680 C   0  0  0  0  0  0  0  0  0  0  0  0
   10.3710   36.2360   61.3640 H   0  0  0  0  0  0  0  0  0  0  0  0
   12.1070   36.0200   61.3800 H   0  0  0  0  0  0  0  0  0  0  0  0
   13.1230   34.9270   59.5900 H   0  0  0  0  0  0  0  0  0  0  0  0
    9.4520   33.1640   59.9900 H   0  0  0  0  0  0  0  0  0  0  0  0
    7.2590   32.8490   58.8750 H   0  0  0  0  0  0  0  0  0  0  0  0
    5.4330   34.1200   57.0060 H   0  0  0  0  0  0  0  0  0  0  0  0
    5.4160   36.3090   55.6520 H   0  0  0  0  0  0  0  0  0  0  0  0
    7.2890   38.1110   54.9950 H   0  0  0  0  0  0  0  0  0  0  0  0
    9.6000   37.7010   56.9030 H   0  0  0  0  0  0  0  0  0  0  0  0
    9.5680   38.9540   55.5380 H   0  0  0  0  0  0  0  0  0  0  0  0
   11.7530   37.3780   55.0910 H   0  0  0  0  0  0  0  0  0  0  0  0
   12.4430   35.6020   53.5040 H   0  0  0  0  0  0  0  0  0  0  0  0
   10.8870   34.0920   51.2670 H   0  0  0  0  0  0  0  0  0  0  0  0
    9.6730   30.5340   51.0710 H   0  0  0  0  0  0  0  0  0  0  0  0
   10.3090   29.0790   49.1650 H   0  0  0  0  0  0  0  0  0  0  0  0
   12.6800   28.9350   48.4530 H   0  0  0  0  0  0  0  0  0  0  0  0
   14.4150   30.2450   49.6450 H   0  0  0  0  0  0  0  0  0  0  0  0
   13.7790   31.7000   51.5510 H   0  0  0  0  0  0  0  0  0  0  0  0
    8.3370   34.4360   53.0230 H   0  0  0  0  0  0  0  0  0  0  0  0
    7.6470   36.2120   54.6110 H   0  0  0  0  0  0  0  0  0  0  0  0
    8.9090   39.1890   58.0320 H   0  0  0  0  0  0  0  0  0  0  0  0
    6.5020   38.9030   60.0750 H   0  0  0  0  0  0  0  0  0  0  0  0
    5.5660   40.6130   61.7220 H   0  0  0  0  0  0  0  0  0  0  0  0
    7.2590   43.9000   59.2670 H   0  0  0  0  0  0  0  0  0  0  0  0
    8.2680   42.1860   57.6670 H   0  0  0  0  0  0  0  0  0  0  0  0
    3.7760   42.9190   61.5870 H   0  0  0  0  0  0  0  0  0  0  0  0
    5.6710   46.4530   64.6200 H   0  0  0  0  0  0  0  0  0  0  0  0
    8.1010   46.9430   64.6680 H   0  0  0  0  0  0  0  0  0  0  0  0
    9.6500   45.6790   63.2010 H   0  0  0  0  0  0  0  0  0  0  0  0
    8.7690   43.9250   61.6860 H   0  0  0  0  0  0  0  0  0  0  0  0
    9.9390   36.9240   57.9710 H   0  0  0  0  0  0  0  0  0  0  0  0
  1 49  1  0  0  0  0
  1 50  1  0  0  0  0
  1  2  1  0  0  0  0
  2  3  2  0  0  0  0
  3 51  1  0  0  0  0
  2  4  1  0  0  0  0
  4  5  2  0  0  0  0
  5 52  1  0  0  0  0
  5  6  1  0  0  0  0
  6 53  1  0  0  0  0
  6  7  2  0  0  0  0
  7  8  1  0  0  0  0
  8 54  1  0  0  0  0
  8  9  1  0  0  0  0
  9 55  1  0  0  0  0
  9 10  2  0  0  0  0
 10 11  1  0  0  0  0
 11 56  1  0  0  0  0
 11 12  1  0  0  0  0
 12 57  1  0  0  0  0
 12 58  1  0  0  0  0
 12 13  1  0  0  0  0
 13 14  2  0  0  0  0
 14 59  1  0  0  0  0
 14 15  1  0  0  0  0
 15 60  1  0  0  0  0
 15 16  2  0  0  0  0
 16 17  1  0  0  0  0
 17 61  1  0  0  0  0
 17 18  1  0  0  0  0
 18 19  2  0  0  0  0
 18 20  2  0  0  0  0
 18 21  1  0  0  0  0
 21 22  2  0  0  0  0
 22 62  1  0  0  0  0
 22 23  1  0  0  0  0
 23 63  1  0  0  0  0
 23 24  2  0  0  0  0
 24 64  1  0  0  0  0
 24 25  1  0  0  0  0
 25 65  1  0  0  0  0
 25 26  2  0  0  0  0
 26 21  1  0  0  0  0
 26 66  1  0  0  0  0
 16 27  1  0  0  0  0
 27 67  1  0  0  0  0
 27 28  2  0  0  0  0
 28 13  1  0  0  0  0
 28 68  1  0  0  0  0
 11 29  1  0  0  0  0
 29 30  2  0  0  0  0
 29 31  1  0  0  0  0
 31 69  1  0  0  0  0
 31 32  1  0  0  0  0
 32 33  2  0  0  0  0
 33 70  1  0  0  0  0
 33 34  1  0  0  0  0
 34 71  1  0  0  0  0
 34 35  2  0  0  0  0
 35 36  1  0  0  0  0
 36 72  1  0  0  0  0
 36 37  2  0  0  0  0
 37 32  1  0  0  0  0
 37 73  1  0  0  0  0
 35 38  1  0  0  0  0
 38 39  1  0  0  0  0
 39 74  1  0  0  0  0
 39 40  2  0  0  0  0
 40 41  1  0  0  0  0
 41 42  2  0  0  0  0
 42 75  1  0  0  0  0
 42 43  1  0  0  0  0
 43 76  1  0  0  0  0
 43 44  2  0  0  0  0
 44 77  1  0  0  0  0
 44 45  1  0  0  0  0
 45 78  1  0  0  0  0
 45 46  2  0  0  0  0
 46 38  1  0  0  0  0
 46 41  1  0  0  0  0
 10 47  1  0  0  0  0
 47  7  1  0  0  0  0
 47 48  2  0  0  0  0
 48  4  1  0  0  0  0
 48 79  1  0  0  0  0
M  END
>  <LOGBIO>
7.7200

>  <PRED_LOGBIO>
7.8400

>  <XV_RES>
-0.1100

>  <WHL_TMPL>
1

>  <ANCH>
34-35;49-50

$$$$
ROW21
  -MTS-   01071502273D 0   0.00000     0.00000     0

 60 64  0  0  0  0  0  0  0  0999 V2000
    6.3810   38.5620   55.5650 C   0  0  0  0  0  0  0  0  0  0  0  0
    7.9020   38.5200   55.4500 C   0  0  0  0  0  0  0  0  0  0  0  0
    8.7010   38.9640   56.6730 C   0  0  0  0  0  0  0  0  0  0  0  0
    7.7230   39.5520   57.6650 N   0  0  0  0  0  0  0  0  0  0  0  0
    7.6740   38.9260   59.0410 C   0  0  0  0  0  0  0  0  0  0  0  0
    6.5830   39.5790   59.9350 C   0  0  0  0  0  0  0  0  0  0  0  0
    6.7800   41.0980   59.9480 C   0  0  0  0  0  0  0  0  0  0  0  0
    6.8040   41.6780   58.5120 C   0  0  0  0  0  0  0  0  0  0  0  0
    7.9300   41.0200   57.6850 C   0  0  0  0  0  0  0  0  0  0  0  0
    5.7740   41.7670   60.7790 N   0  0  0  0  0  0  0  0  0  0  0  0
    6.0950   42.6370   61.7590 C   0  0  0  0  0  0  0  0  0  0  0  0
    7.2480   43.0370   61.8940 O   0  0  0  0  0  0  0  0  0  0  0  0
    5.0750   43.0420   62.6800 C   0  0  0  0  0  0  0  0  0  0  0  0
    4.1130   42.2040   63.3040 C   0  0  0  0  0  0  0  0  0  0  0  0
    3.2720   42.9760   64.1730 C   0  0  0  0  0  0  0  0  0  0  0  0
    2.1690   42.6140   65.0230 C   0  0  0  0  0  0  0  0  0  0  0  0
    1.4930   43.5910   65.8000 C   0  0  0  0  0  0  0  0  0  0  0  0
    1.9170   44.9510   65.7300 C   0  0  0  0  0  0  0  0  0  0  0  0
    3.0150   45.3400   64.8890 C   0  0  0  0  0  0  0  0  0  0  0  0
    3.7190   44.3590   64.0880 C   0  0  0  0  0  0  0  0  0  0  0  0
    4.8210   44.3530   63.1590 N   0  0  0  0  0  0  0  0  0  0  0  0
    5.6010   45.5740   62.7490 C   0  0  0  0  0  0  0  0  0  0  0  0
    6.9630   45.7500   63.3730 C   0  0  0  0  0  0  0  0  0  0  0  0
    7.5640   44.9270   64.3370 C   0  0  0  0  0  0  0  0  0  0  0  0
    8.7760   45.5680   64.5010 C   0  0  0  0  0  0  0  0  0  0  0  0
    8.8620   46.6530   63.7090 O   0  0  0  0  0  0  0  0  0  0  0  0
    7.7740   46.7860   63.0150 N   0  0  0  0  0  0  0  0  0  0  0  0
    9.8430   45.0920   65.4120 C   0  0  0  0  0  0  0  0  0  0  0  0
    9.5980   44.3460   66.5920 C   0  0  0  0  0  0  0  0  0  0  0  0
   10.8370   44.0240   67.2080 C   0  0  0  0  0  0  0  0  0  0  0  0
   11.9090   44.5460   66.4510 C   0  0  0  0  0  0  0  0  0  0  0  0
   13.5600   44.3520   66.8440 Cl  0  0  0  0  0  0  0  0  0  0  0  0
   11.4550   45.3940   65.0680 S   0  0  0  0  0  0  0  0  0  0  0  0
    6.0600   39.5810   55.7690 H   0  0  0  0  0  0  0  0  0  0  0  0
    5.9370   38.2230   54.6310 H   0  0  0  0  0  0  0  0  0  0  0  0
    6.0600   37.9110   56.3760 H   0  0  0  0  0  0  0  0  0  0  0  0
    8.1480   39.2400   54.6730 H   0  0  0  0  0  0  0  0  0  0  0  0
    8.1850   37.4930   55.2300 H   0  0  0  0  0  0  0  0  0  0  0  0
    9.3580   39.7700   56.3530 H   0  0  0  0  0  0  0  0  0  0  0  0
    9.1740   38.0910   57.1180 H   0  0  0  0  0  0  0  0  0  0  0  0
    8.6290   39.1500   59.5120 H   0  0  0  0  0  0  0  0  0  0  0  0
    7.4300   37.8710   58.9310 H   0  0  0  0  0  0  0  0  0  0  0  0
    6.7580   39.2300   60.9510 H   0  0  0  0  0  0  0  0  0  0  0  0
    5.6090   39.3580   59.5030 H   0  0  0  0  0  0  0  0  0  0  0  0
    7.7580   41.2910   60.3850 H   0  0  0  0  0  0  0  0  0  0  0  0
    7.0630   42.7310   58.6060 H   0  0  0  0  0  0  0  0  0  0  0  0
    5.8520   41.4520   58.0360 H   0  0  0  0  0  0  0  0  0  0  0  0
    7.8140   41.3690   56.6610 H   0  0  0  0  0  0  0  0  0  0  0  0
    8.8800   41.2390   58.1670 H   0  0  0  0  0  0  0  0  0  0  0  0
    4.7980   41.5680   60.6100 H   0  0  0  0  0  0  0  0  0  0  0  0
    4.0270   41.1390   63.1470 H   0  0  0  0  0  0  0  0  0  0  0  0
    1.8500   41.5830   65.0710 H   0  0  0  0  0  0  0  0  0  0  0  0
    0.6680   43.3080   66.4360 H   0  0  0  0  0  0  0  0  0  0  0  0
    1.4050   45.6990   66.3170 H   0  0  0  0  0  0  0  0  0  0  0  0
    3.3190   46.3760   64.8530 H   0  0  0  0  0  0  0  0  0  0  0  0
    5.0140   46.4190   63.1020 H   0  0  0  0  0  0  0  0  0  0  0  0
    5.7360   45.5320   61.6700 H   0  0  0  0  0  0  0  0  0  0  0  0
    7.1840   44.0380   64.8180 H   0  0  0  0  0  0  0  0  0  0  0  0
    8.6230   44.0670   66.9640 H   0  0  0  0  0  0  0  0  0  0  0  0
   10.9440   43.4610   68.1230 H   0  0  0  0  0  0  0  0  0  0  0  0
  1 34  1  0  0  0  0
  1 35  1  0  0  0  0
  1 36  1  0  0  0  0
  1  2  1  0  0  0  0
  2 37  1  0  0  0  0
  2 38  1  0  0  0  0
  2  3  1  0  0  0  0
  3 39  1  0  0  0  0
  3 40  1  0  0  0  0
  3  4  1  0  0  0  0
  4  5  1  0  0  0  0
  5 41  1  0  0  0  0
  5 42  1  0  0  0  0
  5  6  1  0  0  0  0
  6 43  1  0  0  0  0
  6 44  1  0  0  0  0
  6  7  1  0  0  0  0
  7 45  1  0  0  0  0
  7  8  1  0  0  0  0
  8 46  1  0  0  0  0
  8 47  1  0  0  0  0
  8  9  1  0  0  0  0
  9  4  1  0  0  0  0
  9 48  1  0  0  0  0
  9 49  1  0  0  0  0
  7 10  1  0  0  0  0
 10 50  1  0  0  0  0
 10 11  1  0  0  0  0
 11 12  2  0  0  0  0
 11 13  1  0  0  0  0
 13 14  2  0  0  0  0
 14 51  1  0  0  0  0
 14 15  1  0  0  0  0
 15 16  2  0  0  0  0
 16 52  1  0  0  0  0
 16 17  1  0  0  0  0
 17 53  1  0  0  0  0
 17 18  2  0  0  0  0
 18 54  1  0  0  0  0
 18 19  1  0  0  0  0
 19 55  1  0  0  0  0
 19 20  2  0  0  0  0
 20 15  1  0  0  0  0
 20 21  1  0  0  0  0
 21 13  1  0  0  0  0
 21 22  1  0  0  0  0
 22 56  1  0  0  0  0
 22 57  1  0  0  0  0
 22 23  1  0  0  0  0
 23 24  1  0  0  0  0
 24 58  1  0  0  0  0
 24 25  2  0  0  0  0
 25 26  1  0  0  0  0
 26 27  1  0  0  0  0
 27 23  2  0  0  0  0
 25 28  1  0  0  0  0
 28 29  2  0  0  0  0
 29 59  1  0  0  0  0
 29 30  1  0  0  0  0
 30 60  1  0  0  0  0
 30 31  2  0  0  0  0
 31 32  1  0  0  0  0
 31 33  1  0  0  0  0
 33 28  1  0  0  0  0
M  END
>  <LOGBIO>
7.1900

>  <PRED_LOGBIO>
7.4600

>  <XV_RES>
-0.2920

>  <WHL_TMPL>
6

>  <ANCH>
30-58;28-29

$$$$
ROW22
  -MTS-   01071502273D 0   0.00000     0.00000     0

 59 62  0  0  0  0  0  0  0  0999 V2000
    0.0830   48.4470   62.8240 N   0  0  0  0  0  0  0  0  0  0  0  0
    1.2710   49.1170   62.6980 C   0  0  0  0  0  0  0  0  0  0  0  0
    1.2900   50.3380   62.1960 N   0  0  0  0  0  0  0  0  0  0  0  0
    2.4400   48.5210   63.0920 N   0  0  0  0  0  0  0  0  0  0  0  0
    2.9780   48.6400   64.4550 C   0  0  0  0  0  0  0  0  0  0  0  0
    3.1660   47.2650   65.1220 C   0  0  0  0  0  0  0  0  0  0  0  0
    3.7600   46.2320   64.1940 C   0  0  0  0  0  0  0  0  0  0  0  0
    4.2700   45.0490   64.7420 C   0  0  0  0  0  0  0  0  0  0  0  0
    4.8260   44.0740   63.9060 C   0  0  0  0  0  0  0  0  0  0  0  0
    4.8720   44.2810   62.5230 C   0  0  0  0  0  0  0  0  0  0  0  0
    5.4170   43.3260   61.7050 O   0  0  0  0  0  0  0  0  0  0  0  0
    5.2070   41.9770   61.8750 C   0  0  0  0  0  0  0  0  0  0  0  0
    3.7290   41.7680   61.6470 C   0  0  0  0  0  0  0  0  0  0  0  0
    3.2230   42.0970   60.5870 O   0  0  0  0  0  0  0  0  0  0  0  0
    2.9850   41.2310   62.5960 O   0  0  0  0  0  0  0  0  0  0  0  0
    5.8890   41.0890   60.8920 C   0  0  0  0  0  0  0  0  0  0  0  0
    7.0880   41.5000   60.2400 C   0  0  0  0  0  0  0  0  0  0  0  0
    7.7340   40.6540   59.3100 C   0  0  0  0  0  0  0  0  0  0  0  0
    7.2200   39.3710   58.9880 C   0  0  0  0  0  0  0  0  0  0  0  0
    7.8540   38.5600   58.0840 O   0  0  0  0  0  0  0  0  0  0  0  0
    7.0920   37.5200   57.4660 C   0  0  0  0  0  0  0  0  0  0  0  0
    7.1790   36.2330   58.3070 C   0  0  0  0  0  0  0  0  0  0  0  0
    6.2170   35.1530   57.7770 C   0  0  0  0  0  0  0  0  0  0  0  0
    4.8390   35.6560   57.6960 N   0  0  0  0  0  0  0  0  0  0  0  0
    4.7350   36.8190   56.8020 C   0  0  0  0  0  0  0  0  0  0  0  0
    5.6300   37.9720   57.2900 C   0  0  0  0  0  0  0  0  0  0  0  0
    6.0280   38.9580   59.6340 C   0  0  0  0  0  0  0  0  0  0  0  0
    5.3660   39.7970   60.5720 C   0  0  0  0  0  0  0  0  0  0  0  0
    4.3620   45.4640   61.9750 C   0  0  0  0  0  0  0  0  0  0  0  0
    3.8060   46.4400   62.8100 C   0  0  0  0  0  0  0  0  0  0  0  0
    3.2640   47.7050   62.1890 C   0  0  0  0  0  0  0  0  0  0  0  0
    0.0680   47.5130   63.2080 H   0  0  0  0  0  0  0  0  0  0  0  0
   -0.7780   48.8870   62.5340 H   0  0  0  0  0  0  0  0  0  0  0  0
    0.4460   50.7700   61.9110 H   0  0  0  0  0  0  0  0  0  0  0  0
    3.9340   49.1590   64.4230 H   0  0  0  0  0  0  0  0  0  0  0  0
    2.3120   49.2560   65.0550 H   0  0  0  0  0  0  0  0  0  0  0  0
    2.2060   46.9090   65.4900 H   0  0  0  0  0  0  0  0  0  0  0  0
    3.8050   47.3740   65.9960 H   0  0  0  0  0  0  0  0  0  0  0  0
    4.2340   44.8890   65.8100 H   0  0  0  0  0  0  0  0  0  0  0  0
    5.2190   43.1610   64.3290 H   0  0  0  0  0  0  0  0  0  0  0  0
    5.4620   41.6640   62.8850 H   0  0  0  0  0  0  0  0  0  0  0  0
    2.0730   41.1780   62.2680 H   0  0  0  0  0  0  0  0  0  0  0  0
    7.5080   42.4700   60.4590 H   0  0  0  0  0  0  0  0  0  0  0  0
    8.6420   40.9930   58.8320 H   0  0  0  0  0  0  0  0  0  0  0  0
    7.5500   37.3580   56.4920 H   0  0  0  0  0  0  0  0  0  0  0  0
    6.9330   36.4610   59.3420 H   0  0  0  0  0  0  0  0  0  0  0  0
    8.1980   35.8540   58.2840 H   0  0  0  0  0  0  0  0  0  0  0  0
    6.5450   34.8300   56.7910 H   0  0  0  0  0  0  0  0  0  0  0  0
    6.2520   34.2950   58.4460 H   0  0  0  0  0  0  0  0  0  0  0  0
    4.2320   34.9200   57.3630 H   0  0  0  0  0  0  0  0  0  0  0  0
    5.0320   36.5300   55.7960 H   0  0  0  0  0  0  0  0  0  0  0  0
    3.7010   37.1550   56.7630 H   0  0  0  0  0  0  0  0  0  0  0  0
    5.2510   38.3480   58.2380 H   0  0  0  0  0  0  0  0  0  0  0  0
    5.5880   38.7910   56.5740 H   0  0  0  0  0  0  0  0  0  0  0  0
    5.6140   37.9860   59.4090 H   0  0  0  0  0  0  0  0  0  0  0  0
    4.4590   39.4550   61.0480 H   0  0  0  0  0  0  0  0  0  0  0  0
    4.3980   45.6240   60.9070 H   0  0  0  0  0  0  0  0  0  0  0  0
    4.0960   48.3060   61.8280 H   0  0  0  0  0  0  0  0  0  0  0  0
    2.6770   47.4450   61.3110 H   0  0  0  0  0  0  0  0  0  0  0  0
  1 32  1  0  0  0  0
  1 33  1  0  0  0  0
  1  2  1  0  0  0  0
  2  3  2  0  0  0  0
  3 34  1  0  0  0  0
  2  4  1  0  0  0  0
  4  5  1  0  0  0  0
  5 35  1  0  0  0  0
  5 36  1  0  0  0  0
  5  6  1  0  0  0  0
  6 37  1  0  0  0  0
  6 38  1  0  0  0  0
  6  7  1  0  0  0  0
  7  8  1  0  0  0  0
  8 39  1  0  0  0  0
  8  9  2  0  0  0  0
  9 40  1  0  0  0  0
  9 10  1  0  0  0  0
 10 11  1  0  0  0  0
 11 12  1  0  0  0  0
 12 41  1  0  0  0  0
 12 13  1  0  0  0  0
 13 14  2  0  0  0  0
 13 15  1  0  0  0  0
 15 42  1  0  0  0  0
 12 16  1  0  0  0  0
 16 17  2  0  0  0  0
 17 43  1  0  0  0  0
 17 18  1  0  0  0  0
 18 44  1  0  0  0  0
 18 19  2  0  0  0  0
 19 20  1  0  0  0  0
 20 21  1  0  0  0  0
 21 45  1  0  0  0  0
 21 22  1  0  0  0  0
 22 46  1  0  0  0  0
 22 47  1  0  0  0  0
 22 23  1  0  0  0  0
 23 48  1  0  0  0  0
 23 49  1  0  0  0  0
 23 24  1  0  0  0  0
 24 50  1  0  0  0  0
 24 25  1  0  0  0  0
 25 51  1  0  0  0  0
 25 52  1  0  0  0  0
 25 26  1  0  0  0  0
 26 21  1  0  0  0  0
 26 53  1  0  0  0  0
 26 54  1  0  0  0  0
 19 27  1  0  0  0  0
 27 55  1  0  0  0  0
 27 28  2  0  0  0  0
 28 16  1  0  0  0  0
 28 56  1  0  0  0  0
 10 29  2  0  0  0  0
 29 57  1  0  0  0  0
 29 30  1  0  0  0  0
 30  7  2  0  0  0  0
 30 31  1  0  0  0  0
 31  4  1  0  0  0  0
 31 58  1  0  0  0  0
 31 59  1  0  0  0  0
M  END
>  <LOGBIO>
5.7000

>  <PRED_LOGBIO>
5.2300

>  <XV_RES>
0.4540

>  <WHL_TMPL>
2

>  <ANCH>
22-23;27-28

$$$$
ROW23
  -MTS-   01071502273D 0   0.00000     0.00000     0

 50 52  0  0  0  0  0  0  0  0999 V2000
    6.0200   37.8570   60.4840 C   0  0  0  0  0  0  0  0  0  0  0  0
    5.1840   39.0650   60.5130 N   0  0  0  0  0  0  0  0  0  0  0  0
    3.9290   39.0730   61.2780 C   0  0  0  0  0  0  0  0  0  0  0  0
    5.5870   40.2220   59.8050 C   0  0  0  0  0  0  0  0  0  0  0  0
    5.1880   40.4030   58.4760 C   0  0  0  0  0  0  0  0  0  0  0  0
    5.5880   41.5480   57.7750 C   0  0  0  0  0  0  0  0  0  0  0  0
    6.3860   42.5100   58.4030 C   0  0  0  0  0  0  0  0  0  0  0  0
    6.7850   42.3290   59.7330 C   0  0  0  0  0  0  0  0  0  0  0  0
    7.5670   43.2710   60.3480 O   0  0  0  0  0  0  0  0  0  0  0  0
    6.9000   44.2130   60.9630 C   0  0  0  0  0  0  0  0  0  0  0  0
    7.2790   44.6760   62.1410 N   0  0  0  0  0  0  0  0  0  0  0  0
    6.6440   45.6490   62.8130 C   0  0  0  0  0  0  0  0  0  0  0  0
    7.1180   46.0310   63.9920 O   0  0  0  0  0  0  0  0  0  0  0  0
    8.4000   46.0410   64.3590 C   0  0  0  0  0  0  0  0  0  0  0  0
    8.7450   45.2620   65.4660 C   0  0  0  0  0  0  0  0  0  0  0  0
   10.0780   45.1930   65.9360 C   0  0  0  0  0  0  0  0  0  0  0  0
   11.0740   45.9470   65.2420 C   0  0  0  0  0  0  0  0  0  0  0  0
   10.7300   46.7250   64.1250 C   0  0  0  0  0  0  0  0  0  0  0  0
    9.3880   46.7710   63.6780 C   0  0  0  0  0  0  0  0  0  0  0  0
    9.0820   47.4790   62.6520 O   0  0  0  0  0  0  0  0  0  0  0  0
   10.3770   44.4090   67.0460 C   0  0  0  0  0  0  0  0  0  0  0  0
    9.4110   43.7820   67.7500 N   0  0  0  0  0  0  0  0  0  0  0  0
   11.6170   44.1950   67.4650 N   0  0  0  0  0  0  0  0  0  0  0  0
    5.4980   46.2500   62.2500 C   0  0  0  0  0  0  0  0  0  0  0  0
    4.8820   47.2070   62.8910 F   0  0  0  0  0  0  0  0  0  0  0  0
    5.0360   45.7920   60.9930 C   0  0  0  0  0  0  0  0  0  0  0  0
    3.9210   46.3470   60.4170 C   0  0  0  0  0  0  0  0  0  0  0  0
    5.7630   44.7550   60.3490 C   0  0  0  0  0  0  0  0  0  0  0  0
    5.4000   44.2960   59.1980 F   0  0  0  0  0  0  0  0  0  0  0  0
    6.3860   41.1850   60.4340 C   0  0  0  0  0  0  0  0  0  0  0  0
    6.1250   37.5130   59.4570 H   0  0  0  0  0  0  0  0  0  0  0  0
    5.5510   37.0770   61.0820 H   0  0  0  0  0  0  0  0  0  0  0  0
    7.0020   38.0850   60.8920 H   0  0  0  0  0  0  0  0  0  0  0  0
    3.9740   39.8460   62.0420 H   0  0  0  0  0  0  0  0  0  0  0  0
    3.7870   38.1030   61.7520 H   0  0  0  0  0  0  0  0  0  0  0  0
    3.0960   39.2740   60.6070 H   0  0  0  0  0  0  0  0  0  0  0  0
    4.5720   39.6610   57.9910 H   0  0  0  0  0  0  0  0  0  0  0  0
    5.2800   41.6880   56.7490 H   0  0  0  0  0  0  0  0  0  0  0  0
    6.6940   43.3930   57.8630 H   0  0  0  0  0  0  0  0  0  0  0  0
    7.9770   44.6990   65.9750 H   0  0  0  0  0  0  0  0  0  0  0  0
   12.1000   45.9180   65.5790 H   0  0  0  0  0  0  0  0  0  0  0  0
   11.4910   47.2890   63.6060 H   0  0  0  0  0  0  0  0  0  0  0  0
    8.1140   47.5190   62.5940 H   0  0  0  0  0  0  0  0  0  0  0  0
    9.6510   43.2300   68.5360 H   0  0  0  0  0  0  0  0  0  0  0  0
   11.9330   44.6000   68.3340 H   0  0  0  0  0  0  0  0  0  0  0  0
   12.2450   43.6270   66.9150 H   0  0  0  0  0  0  0  0  0  0  0  0
    3.0230   45.9200   60.8600 H   0  0  0  0  0  0  0  0  0  0  0  0
    3.9270   46.0460   59.3720 H   0  0  0  0  0  0  0  0  0  0  0  0
    3.9810   47.4260   60.5450 H   0  0  0  0  0  0  0  0  0  0  0  0
    6.6940   41.0450   61.4590 H   0  0  0  0  0  0  0  0  0  0  0  0
  1 31  1  0  0  0  0
  1 32  1  0  0  0  0
  1 33  1  0  0  0  0
  1  2  1  0  0  0  0
  2  3  1  0  0  0  0
  3 34  1  0  0  0  0
  3 35  1  0  0  0  0
  3 36  1  0  0  0  0
  2  4  1  0  0  0  0
  4  5  2  0  0  0  0
  5 37  1  0  0  0  0
  5  6  1  0  0  0  0
  6 38  1  0  0  0  0
  6  7  2  0  0  0  0
  7 39  1  0  0  0  0
  7  8  1  0  0  0  0
  8  9  1  0  0  0  0
  9 10  1  0  0  0  0
 10 11  1  0  0  0  0
 11 12  2  0  0  0  0
 12 13  1  0  0  0  0
 13 14  1  0  0  0  0
 14 15  2  0  0  0  0
 15 40  1  0  0  0  0
 15 16  1  0  0  0  0
 16 17  2  0  0  0  0
 17 41  1  0  0  0  0
 17 18  1  0  0  0  0
 18 42  1  0  0  0  0
 18 19  2  0  0  0  0
 19 14  1  0  0  0  0
 19 20  1  0  0  0  0
 20 43  1  0  0  0  0
 16 21  1  0  0  0  0
 21 22  2  0  0  0  0
 22 44  1  0  0  0  0
 21 23  1  0  0  0  0
 23 45  1  0  0  0  0
 23 46  1  0  0  0  0
 12 24  1  0  0  0  0
 24 25  1  0  0  0  0
 24 26  2  0  0  0  0
 26 27  1  0  0  0  0
 27 47  1  0  0  0  0
 27 48  1  0  0  0  0
 27 49  1  0  0  0  0
 26 28  1  0  0  0  0
 28 10  2  0  0  0  0
 28 29  1  0  0  0  0
  8 30  2  0  0  0  0
 30  4  1  0  0  0  0
 30 50  1  0  0  0  0
M  END
>  <LOGBIO>
8.5200

>  <PRED_LOGBIO>
7.0800

>  <XV_RES>
1.5820

>  <WHL_TMPL>
3

>  <ANCH>
21-24;34-37

$$$$
ROW24
  -MTS-   01071502273D 0   0.00000     0.00000     0

 57 60  0  0  0  0  0  0  0  0999 V2000
    4.8430   35.5450   55.6410 C   0  0  0  0  0  0  0  0  0  0  0  0
    5.8170   36.6450   55.6740 N   0  0  0  0  0  0  0  0  0  0  0  0
    7.0050   36.2710   54.8930 C   0  0  0  0  0  0  0  0  0  0  0  0
    8.0580   37.3950   54.8980 C   0  0  0  0  0  0  0  0  0  0  0  0
    8.4330   37.8060   56.3330 C   0  0  0  0  0  0  0  0  0  0  0  0
    7.1800   38.0880   57.1820 C   0  0  0  0  0  0  0  0  0  0  0  0
    6.1690   36.9310   57.0720 C   0  0  0  0  0  0  0  0  0  0  0  0
    9.2970   38.9950   56.3050 N   0  0  0  0  0  0  0  0  0  0  0  0
    9.6440   39.2870   57.7030 C   0  0  0  0  0  0  0  0  0  0  0  0
    8.3830   39.5100   58.5590 C   0  0  0  0  0  0  0  0  0  0  0  0
    7.4770   40.5010   57.9620 N   0  0  0  0  0  0  0  0  0  0  0  0
    7.2130   40.3100   56.5290 C   0  0  0  0  0  0  0  0  0  0  0  0
    8.4950   40.0750   55.7100 C   0  0  0  0  0  0  0  0  0  0  0  0
    6.4580   40.8750   58.7870 C   0  0  0  0  0  0  0  0  0  0  0  0
    5.4050   41.3260   58.3640 O   0  0  0  0  0  0  0  0  0  0  0  0
    6.6790   40.7830   60.2890 C   0  0  0  0  0  0  0  0  0  0  0  0
    5.9270   41.7630   61.0860 N   0  0  0  0  0  0  0  0  0  0  0  0
    4.6170   41.6570   61.4720 C   0  0  0  0  0  0  0  0  0  0  0  0
    4.2730   42.7370   62.1870 C   0  0  0  0  0  0  0  0  0  0  0  0
    5.4640   43.6130   62.2680 C   0  0  0  0  0  0  0  0  0  0  0  0
    5.5400   44.8210   62.9100 N   0  0  0  0  0  0  0  0  0  0  0  0
    5.2490   45.9420   62.2560 C   0  0  0  0  0  0  0  0  0  0  0  0
    4.9120   45.8940   61.0740 O   0  0  0  0  0  0  0  0  0  0  0  0
    5.3320   47.2460   62.9500 C   0  0  0  0  0  0  0  0  0  0  0  0
    6.3980   48.0540   63.0350 C   0  0  0  0  0  0  0  0  0  0  0  0
    6.2010   49.3080   63.7960 C   0  0  0  0  0  0  0  0  0  0  0  0
    4.9790   49.4950   64.3140 C   0  0  0  0  0  0  0  0  0  0  0  0
    4.4350   50.8380   65.2420 Cl  0  0  0  0  0  0  0  0  0  0  0  0
    4.0440   48.0690   63.8420 S   0  0  0  0  0  0  0  0  0  0  0  0
    6.4390   43.0160   61.6060 N   0  0  0  0  0  0  0  0  0  0  0  0
    4.9650   34.9810   54.7180 H   0  0  0  0  0  0  0  0  0  0  0  0
    3.8350   35.9520   55.6870 H   0  0  0  0  0  0  0  0  0  0  0  0
    5.0080   34.8880   56.4920 H   0  0  0  0  0  0  0  0  0  0  0  0
    7.4400   35.3650   55.3080 H   0  0  0  0  0  0  0  0  0  0  0  0
    6.7110   36.0550   53.8680 H   0  0  0  0  0  0  0  0  0  0  0  0
    7.6680   38.2590   54.3630 H   0  0  0  0  0  0  0  0  0  0  0  0
    8.9490   37.0580   54.3730 H   0  0  0  0  0  0  0  0  0  0  0  0
    9.0290   37.0250   56.8000 H   0  0  0  0  0  0  0  0  0  0  0  0
    6.7140   39.0110   56.8440 H   0  0  0  0  0  0  0  0  0  0  0  0
    7.4700   38.2190   58.2220 H   0  0  0  0  0  0  0  0  0  0  0  0
    6.5900   36.0390   57.5300 H   0  0  0  0  0  0  0  0  0  0  0  0
    5.2690   37.1860   57.6280 H   0  0  0  0  0  0  0  0  0  0  0  0
   10.1800   40.2340   57.6950 H   0  0  0  0  0  0  0  0  0  0  0  0
   10.1850   38.4380   58.1160 H   0  0  0  0  0  0  0  0  0  0  0  0
    8.7260   39.9380   59.4990 H   0  0  0  0  0  0  0  0  0  0  0  0
    7.8600   38.5590   58.6370 H   0  0  0  0  0  0  0  0  0  0  0  0
    6.7970   41.2500   56.1720 H   0  0  0  0  0  0  0  0  0  0  0  0
    6.5750   39.4380   56.4050 H   0  0  0  0  0  0  0  0  0  0  0  0
    8.1780   39.7210   54.7320 H   0  0  0  0  0  0  0  0  0  0  0  0
    9.0770   40.9940   55.7210 H   0  0  0  0  0  0  0  0  0  0  0  0
    7.7290   41.0220   60.4460 H   0  0  0  0  0  0  0  0  0  0  0  0
    6.3810   39.7850   60.6050 H   0  0  0  0  0  0  0  0  0  0  0  0
    3.9630   40.8310   61.2370 H   0  0  0  0  0  0  0  0  0  0  0  0
    3.3050   42.9330   62.6240 H   0  0  0  0  0  0  0  0  0  0  0  0
    5.8170   44.8600   63.8810 H   0  0  0  0  0  0  0  0  0  0  0  0
    7.3430   47.8050   62.5770 H   0  0  0  0  0  0  0  0  0  0  0  0
    6.9940   50.0290   63.9260 H   0  0  0  0  0  0  0  0  0  0  0  0
  1 31  1  0  0  0  0
  1 32  1  0  0  0  0
  1 33  1  0  0  0  0
  1  2  1  0  0  0  0
  2  3  1  0  0  0  0
  3 34  1  0  0  0  0
  3 35  1  0  0  0  0
  3  4  1  0  0  0  0
  4 36  1  0  0  0  0
  4 37  1  0  0  0  0
  4  5  1  0  0  0  0
  5 38  1  0  0  0  0
  5  6  1  0  0  0  0
  6 39  1  0  0  0  0
  6 40  1  0  0  0  0
  6  7  1  0  0  0  0
  7  2  1  0  0  0  0
  7 41  1  0  0  0  0
  7 42  1  0  0  0  0
  5  8  1  0  0  0  0
  8  9  1  0  0  0  0
  9 43  1  0  0  0  0
  9 44  1  0  0  0  0
  9 10  1  0  0  0  0
 10 45  1  0  0  0  0
 10 46  1  0  0  0  0
 10 11  1  0  0  0  0
 11 12  1  0  0  0  0
 12 47  1  0  0  0  0
 12 48  1  0  0  0  0
 12 13  1  0  0  0  0
 13  8  1  0  0  0  0
 13 49  1  0  0  0  0
 13 50  1  0  0  0  0
 11 14  1  0  0  0  0
 14 15  2  0  0  0  0
 14 16  1  0  0  0  0
 16 51  1  0  0  0  0
 16 52  1  0  0  0  0
 16 17  1  0  0  0  0
 17 18  1  0  0  0  0
 18 53  1  0  0  0  0
 18 19  2  0  0  0  0
 19 54  1  0  0  0  0
 19 20  1  0  0  0  0
 20 21  1  0  0  0  0
 21 55  1  0  0  0  0
 21 22  1  0  0  0  0
 22 23  2  0  0  0  0
 22 24  1  0  0  0  0
 24 25  2  0  0  0  0
 25 56  1  0  0  0  0
 25 26  1  0  0  0  0
 26 57  1  0  0  0  0
 26 27  2  0  0  0  0
 27 28  1  0  0  0  0
 27 29  1  0  0  0  0
 29 24  1  0  0  0  0
 20 30  2  0  0  0  0
 30 17  1  0  0  0  0
M  END
>  <LOGBIO>
7.1300

>  <PRED_LOGBIO>
6.9200

>  <XV_RES>
0.2230

>  <WHL_TMPL>
9

>  <ANCH>
42-53;27-28

$$$$
ROW25
  -MTS-   01071502273D 0   0.00000     0.00000     0

 66 68  0  0  1  0  0  0  0  0999 V2000
   12.2180   42.2700   68.4890 C   0  0  0  0  0  0  0  0  0  0  0  0
   11.1410   42.5920   69.5210 C   0  0  0  0  0  0  0  0  0  0  0  0
   11.7520   43.4070   70.6570 C   0  0  0  0  0  0  0  0  0  0  0  0
   10.5680   41.2930   70.0790 C   0  0  0  0  0  0  0  0  0  0  0  0
   10.0970   43.3460   68.9010 O   0  0  0  0  0  0  0  0  0  0  0  0
    9.4360   42.7820   67.8680 C   0  0  0  0  0  0  0  0  0  0  0  0
    9.7360   41.6620   67.4900 O   0  0  0  0  0  0  0  0  0  0  0  0
    8.3250   43.5390   67.1790 C   0  0  0  0  0  0  0  0  0  0  0  0
    7.7690   42.7150   66.0960 N   0  0  0  0  0  0  0  0  0  0  0  0
    6.7430   43.1970   65.3270 C   0  0  0  0  0  0  0  0  0  0  0  0
    5.4840   42.9920   65.6670 N   0  0  0  0  0  0  0  0  0  0  0  0
    4.4240   43.4770   64.8920 C   0  0  0  0  0  0  0  0  0  0  0  0
    4.6890   44.1680   63.7750 C   0  0  0  0  0  0  0  0  0  0  0  0
    5.9790   44.4070   63.3800 N   0  0  0  0  0  0  0  0  0  0  0  0
    6.0140   45.1800   62.1320 C   0  0  1  0  0  0  0  0  0  0  0  0
    4.5910   45.1310   61.5480 C   0  0  0  0  0  0  0  0  0  0  0  0
    3.7360   44.7880   62.7820 C   0  0  0  0  0  0  0  0  0  0  0  0
    2.6560   43.7800   62.4000 C   0  0  0  0  0  0  0  0  0  0  0  0
    3.1340   46.0630   63.3660 C   0  0  0  0  0  0  0  0  0  0  0  0
    6.9900   44.5530   61.1650 C   0  0  0  0  0  0  0  0  0  0  0  0
    8.2070   44.6000   61.3730 O   0  0  0  0  0  0  0  0  0  0  0  0
    6.4750   43.9850   60.0520 N   0  0  0  0  0  0  0  0  0  0  0  0
    7.3330   43.2320   59.1330 C   0  0  0  0  0  0  0  0  0  0  0  0
    7.3650   41.7350   59.3290 C   0  0  0  0  0  0  0  0  0  0  0  0
    8.1910   41.0100   58.4650 C   0  0  0  0  0  0  0  0  0  0  0  0
    8.3420   39.6360   58.6490 C   0  0  0  0  0  0  0  0  0  0  0  0
    7.6490   38.9670   59.6590 C   0  0  0  0  0  0  0  0  0  0  0  0
    6.8000   39.6610   60.5100 C   0  0  0  0  0  0  0  0  0  0  0  0
    6.6570   41.0590   60.3540 C   0  0  0  0  0  0  0  0  0  0  0  0
    7.8210   37.5060   59.8240 C   0  0  0  0  0  0  0  0  0  0  0  0
    7.0270   36.6720   59.1790 N   0  0  0  0  0  0  0  0  0  0  0  0
    8.8030   37.0210   60.6460 N   0  0  0  0  0  0  0  0  0  0  0  0
    7.0130   43.9620   64.0890 C   0  0  0  0  0  0  0  0  0  0  0  0
    8.1670   44.1830   63.7250 O   0  0  0  0  0  0  0  0  0  0  0  0
    2.7970   43.1890   65.3690 Cl  0  0  0  0  0  0  0  0  0  0  0  0
   12.6270   43.1960   68.0910 H   0  0  0  0  0  0  0  0  0  0  0  0
   13.0130   41.6960   68.9610 H   0  0  0  0  0  0  0  0  0  0  0  0
   11.7830   41.6890   67.6800 H   0  0  0  0  0  0  0  0  0  0  0  0
   12.1610   44.3340   70.2590 H   0  0  0  0  0  0  0  0  0  0  0  0
   12.5470   42.8330   71.1290 H   0  0  0  0  0  0  0  0  0  0  0  0
   10.9840   43.6370   71.3930 H   0  0  0  0  0  0  0  0  0  0  0  0
   10.1320   40.7110   69.2700 H   0  0  0  0  0  0  0  0  0  0  0  0
   11.3620   40.7190   70.5510 H   0  0  0  0  0  0  0  0  0  0  0  0
    9.8000   41.5220   70.8150 H   0  0  0  0  0  0  0  0  0  0  0  0
    8.7190   44.4650   66.7660 H   0  0  0  0  0  0  0  0  0  0  0  0
    7.5420   43.7680   67.8990 H   0  0  0  0  0  0  0  0  0  0  0  0
    8.1440   41.7940   65.9190 H   0  0  0  0  0  0  0  0  0  0  0  0
    6.2940   46.2110   62.3420 H   0  0  0  0  0  0  0  0  0  0  0  0
    4.5020   44.3700   60.7760 H   0  0  0  0  0  0  0  0  0  0  0  0
    4.3030   46.0870   61.1150 H   0  0  0  0  0  0  0  0  0  0  0  0
    2.3770   43.9240   61.3580 H   0  0  0  0  0  0  0  0  0  0  0  0
    3.0370   42.7700   62.5380 H   0  0  0  0  0  0  0  0  0  0  0  0
    1.7830   43.9270   63.0330 H   0  0  0  0  0  0  0  0  0  0  0  0
    3.0050   45.9440   64.4400 H   0  0  0  0  0  0  0  0  0  0  0  0
    2.1680   46.2540   62.9040 H   0  0  0  0  0  0  0  0  0  0  0  0
    3.8010   46.9010   63.1720 H   0  0  0  0  0  0  0  0  0  0  0  0
    5.4900   44.0800   59.8520 H   0  0  0  0  0  0  0  0  0  0  0  0
    8.3450   43.5710   59.3410 H   0  0  0  0  0  0  0  0  0  0  0  0
    6.9900   43.4220   58.1180 H   0  0  0  0  0  0  0  0  0  0  0  0
    8.7090   41.5110   57.6600 H   0  0  0  0  0  0  0  0  0  0  0  0
    9.0050   39.0820   58.0010 H   0  0  0  0  0  0  0  0  0  0  0  0
    6.2550   39.1390   61.2830 H   0  0  0  0  0  0  0  0  0  0  0  0
    6.0080   41.6120   61.0160 H   0  0  0  0  0  0  0  0  0  0  0  0
    7.1420   35.6940   59.2890 H   0  0  0  0  0  0  0  0  0  0  0  0
    9.4100   37.6590   61.1400 H   0  0  0  0  0  0  0  0  0  0  0  0
    8.9200   36.0240   60.7580 H   0  0  0  0  0  0  0  0  0  0  0  0
  1 36  1  0  0  0  0
  1 37  1  0  0  0  0
  1 38  1  0  0  0  0
  1  2  1  0  0  0  0
  2  3  1  0  0  0  0
  3 39  1  0  0  0  0
  3 40  1  0  0  0  0
  3 41  1  0  0  0  0
  2  4  1  0  0  0  0
  4 42  1  0  0  0  0
  4 43  1  0  0  0  0
  4 44  1  0  0  0  0
  2  5  1  0  0  0  0
  5  6  1  0  0  0  0
  6  7  2  0  0  0  0
  6  8  1  0  0  0  0
  8 45  1  0  0  0  0
  8 46  1  0  0  0  0
  8  9  1  0  0  0  0
  9 47  1  0  0  0  0
  9 10  1  0  0  0  0
 10 11  2  0  0  0  0
 11 12  1  0  0  0  0
 12 13  2  0  0  0  0
 13 14  1  0  0  0  0
 14 15  1  0  0  0  0
 15 48  1  0  0  0  0
 15 16  1  0  0  0  0
 16 49  1  0  0  0  0
 16 50  1  0  0  0  0
 16 17  1  0  0  0  0
 17 13  1  0  0  0  0
 17 18  1  0  0  0  0
 18 51  1  0  0  0  0
 18 52  1  0  0  0  0
 18 53  1  0  0  0  0
 17 19  1  0  0  0  0
 19 54  1  0  0  0  0
 19 55  1  0  0  0  0
 19 56  1  0  0  0  0
 15 20  1  0  0  0  0
 20 21  2  0  0  0  0
 20 22  1  0  0  0  0
 22 57  1  0  0  0  0
 22 23  1  0  0  0  0
 23 58  1  0  0  0  0
 23 59  1  0  0  0  0
 23 24  1  0  0  0  0
 24 25  2  0  0  0  0
 25 60  1  0  0  0  0
 25 26  1  0  0  0  0
 26 61  1  0  0  0  0
 26 27  2  0  0  0  0
 27 28  1  0  0  0  0
 28 62  1  0  0  0  0
 28 29  2  0  0  0  0
 29 24  1  0  0  0  0
 29 63  1  0  0  0  0
 27 30  1  0  0  0  0
 30 31  2  0  0  0  0
 31 64  1  0  0  0  0
 30 32  1  0  0  0  0
 32 65  1  0  0  0  0
 32 66  1  0  0  0  0
 14 33  1  0  0  0  0
 33 10  1  0  0  0  0
 33 34  2  0  0  0  0
 12 35  1  0  0  0  0
M  END
>  <LOGBIO>
6.5400

>  <PRED_LOGBIO>
7.0500

>  <XV_RES>
-0.9880

>  <WHL_TMPL>
4

>  <ANCH>
37-38;41-43

$$$$
ROW26
  -MTS-   01071502273D 0   0.00000     0.00000     0

 64 67  0  0  1  0  0  0  0  0999 V2000
    1.4050   44.8910   59.2050 C   0  0  0  0  0  0  0  0  0  0  0  0
    2.4650   44.7720   60.2970 C   0  0  0  0  0  0  0  0  0  0  0  0
    2.7100   46.1460   60.9200 C   0  0  0  0  0  0  0  0  0  0  0  0
    3.7710   46.0270   62.0130 C   0  0  1  0  0  0  0  0  0  0  0  0
    3.5310   47.0260   63.1410 C   0  0  0  0  0  0  0  0  0  0  0  0
    5.1710   46.2450   61.4100 C   0  0  0  0  0  0  0  0  0  0  0  0
    6.0150   45.1800   62.1320 C   0  0  2  0  0  0  0  0  0  0  0  0
    5.0730   44.1640   62.6230 N   0  0  0  0  0  0  0  0  0  0  0  0
    5.3550   42.9460   63.0760 C   0  0  0  0  0  0  0  0  0  0  0  0
    6.5180   42.5460   63.1220 O   0  0  0  0  0  0  0  0  0  0  0  0
    4.2390   42.0830   63.5230 C   0  0  0  0  0  0  0  0  0  0  0  0
    3.0130   42.5670   63.4500 N   0  0  0  0  0  0  0  0  0  0  0  0
    2.7590   43.8550   62.9670 C   0  0  0  0  0  0  0  0  0  0  0  0
    3.7830   44.6220   62.5660 C   0  0  0  0  0  0  0  0  0  0  0  0
    1.1470   44.4500   62.8870 Cl  0  0  0  0  0  0  0  0  0  0  0  0
    4.4720   40.8190   63.9990 N   0  0  0  0  0  0  0  0  0  0  0  0
    4.7100   40.6070   65.4340 C   0  0  0  0  0  0  0  0  0  0  0  0
    5.2310   39.2040   65.7960 C   0  0  0  0  0  0  0  0  0  0  0  0
    4.0810   39.0480   66.8080 C   0  0  0  0  0  0  0  0  0  0  0  0
    3.4390   40.3370   66.2610 C   0  0  0  0  0  0  0  0  0  0  0  0
    6.9900   44.5530   61.1650 C   0  0  0  0  0  0  0  0  0  0  0  0
    8.2070   44.6000   61.3730 O   0  0  0  0  0  0  0  0  0  0  0  0
    6.4750   43.9850   60.0520 N   0  0  0  0  0  0  0  0  0  0  0  0
    7.3330   43.2320   59.1330 C   0  0  0  0  0  0  0  0  0  0  0  0
    7.3650   41.7350   59.3290 C   0  0  0  0  0  0  0  0  0  0  0  0
    8.1910   41.0100   58.4650 C   0  0  0  0  0  0  0  0  0  0  0  0
    8.3420   39.6360   58.6490 C   0  0  0  0  0  0  0  0  0  0  0  0
    7.6490   38.9670   59.6590 C   0  0  0  0  0  0  0  0  0  0  0  0
    6.8000   39.6610   60.5100 C   0  0  0  0  0  0  0  0  0  0  0  0
    6.6570   41.0590   60.3540 C   0  0  0  0  0  0  0  0  0  0  0  0
    7.8210   37.5060   59.8240 C   0  0  0  0  0  0  0  0  0  0  0  0
    8.7670   37.0380   60.6160 N   0  0  0  0  0  0  0  0  0  0  0  0
    6.9970   36.6400   59.1550 N   0  0  0  0  0  0  0  0  0  0  0  0
    1.7510   45.5810   58.4380 H   0  0  0  0  0  0  0  0  0  0  0  0
    1.2310   43.9130   58.7610 H   0  0  0  0  0  0  0  0  0  0  0  0
    0.4790   45.2640   59.6370 H   0  0  0  0  0  0  0  0  0  0  0  0
    3.3910   44.4000   59.8640 H   0  0  0  0  0  0  0  0  0  0  0  0
    2.1190   44.0830   61.0640 H   0  0  0  0  0  0  0  0  0  0  0  0
    1.7840   46.5180   61.3530 H   0  0  0  0  0  0  0  0  0  0  0  0
    3.0550   46.8360   60.1530 H   0  0  0  0  0  0  0  0  0  0  0  0
    2.8630   46.5870   63.8790 H   0  0  0  0  0  0  0  0  0  0  0  0
    3.0800   47.9290   62.7360 H   0  0  0  0  0  0  0  0  0  0  0  0
    4.4790   47.2740   63.6130 H   0  0  0  0  0  0  0  0  0  0  0  0
    5.1700   46.0910   60.3330 H   0  0  0  0  0  0  0  0  0  0  0  0
    5.5400   47.2490   61.6090 H   0  0  0  0  0  0  0  0  0  0  0  0
    6.5440   45.6310   62.9690 H   0  0  0  0  0  0  0  0  0  0  0  0
    4.4800   40.0340   63.3640 H   0  0  0  0  0  0  0  0  0  0  0  0
    5.3240   41.4260   65.8020 H   0  0  0  0  0  0  0  0  0  0  0  0
    5.1920   38.4930   64.9730 H   0  0  0  0  0  0  0  0  0  0  0  0
    6.2200   39.2050   66.2500 H   0  0  0  0  0  0  0  0  0  0  0  0
    4.3950   39.1200   67.8470 H   0  0  0  0  0  0  0  0  0  0  0  0
    3.4770   38.1560   66.6550 H   0  0  0  0  0  0  0  0  0  0  0  0
    2.5500   40.1650   65.6580 H   0  0  0  0  0  0  0  0  0  0  0  0
    3.2420   41.0880   67.0230 H   0  0  0  0  0  0  0  0  0  0  0  0
    5.4900   44.0800   59.8520 H   0  0  0  0  0  0  0  0  0  0  0  0
    8.3460   43.5710   59.3410 H   0  0  0  0  0  0  0  0  0  0  0  0
    6.9900   43.4220   58.1180 H   0  0  0  0  0  0  0  0  0  0  0  0
    8.7090   41.5110   57.6600 H   0  0  0  0  0  0  0  0  0  0  0  0
    9.0050   39.0820   58.0010 H   0  0  0  0  0  0  0  0  0  0  0  0
    6.2550   39.1390   61.2830 H   0  0  0  0  0  0  0  0  0  0  0  0
    6.0080   41.6120   61.0160 H   0  0  0  0  0  0  0  0  0  0  0  0
    8.8820   36.0610   60.7260 H   0  0  0  0  0  0  0  0  0  0  0  0
    6.2730   36.9980   58.5490 H   0  0  0  0  0  0  0  0  0  0  0  0
    7.1140   35.6430   59.2670 H   0  0  0  0  0  0  0  0  0  0  0  0
  1 34  1  0  0  0  0
  1 35  1  0  0  0  0
  1 36  1  0  0  0  0
  1  2  1  0  0  0  0
  2 37  1  0  0  0  0
  2 38  1  0  0  0  0
  2  3  1  0  0  0  0
  3 39  1  0  0  0  0
  3 40  1  0  0  0  0
  3  4  1  0  0  0  0
  4  5  1  0  0  0  0
  5 41  1  0  0  0  0
  5 42  1  0  0  0  0
  5 43  1  0  0  0  0
  4  6  1  0  0  0  0
  6 44  1  0  0  0  0
  6 45  1  0  0  0  0
  6  7  1  0  0  0  0
  7 46  1  0  0  0  0
  7  8  1  0  0  0  0
  8  9  1  0  0  0  0
  9 10  2  0  0  0  0
  9 11  1  0  0  0  0
 11 12  2  0  0  0  0
 12 13  1  0  0  0  0
 13 14  2  0  0  0  0
 14  4  1  0  0  0  0
 14  8  1  0  0  0  0
 13 15  1  0  0  0  0
 11 16  1  0  0  0  0
 16 47  1  0  0  0  0
 16 17  1  0  0  0  0
 17 48  1  0  0  0  0
 17 18  1  0  0  0  0
 18 49  1  0  0  0  0
 18 50  1  0  0  0  0
 18 19  1  0  0  0  0
 19 51  1  0  0  0  0
 19 52  1  0  0  0  0
 19 20  1  0  0  0  0
 20 17  1  0  0  0  0
 20 53  1  0  0  0  0
 20 54  1  0  0  0  0
  7 21  1  0  0  0  0
 21 22  2  0  0  0  0
 21 23  1  0  0  0  0
 23 55  1  0  0  0  0
 23 24  1  0  0  0  0
 24 56  1  0  0  0  0
 24 57  1  0  0  0  0
 24 25  1  0  0  0  0
 25 26  2  0  0  0  0
 26 58  1  0  0  0  0
 26 27  1  0  0  0  0
 27 59  1  0  0  0  0
 27 28  2  0  0  0  0
 28 29  1  0  0  0  0
 29 60  1  0  0  0  0
 29 30  2  0  0  0  0
 30 25  1  0  0  0  0
 30 61  1  0  0  0  0
 28 31  1  0  0  0  0
 31 32  2  0  0  0  0
 32 62  1  0  0  0  0
 31 33  1  0  0  0  0
 33 63  1  0  0  0  0
 33 64  1  0  0  0  0
M  END
>  <LOGBIO>
5.6600

>  <PRED_LOGBIO>
6.6200

>  <XV_RES>
-1.3250

>  <WHL_TMPL>
4

>  <ANCH>
37-60;42-43

$$$$
ROW27
  -MTS-   01071502273D 0   0.00000     0.00000     0

 43 45  0  0  1  0  0  0  0  0999 V2000
    4.5270   36.1500   59.0480 N   0  0  0  0  0  0  0  0  0  0  0  0
    3.8870   37.2700   58.7240 C   0  0  0  0  0  0  0  0  0  0  0  0
    3.0190   37.2530   57.8530 O   0  0  0  0  0  0  0  0  0  0  0  0
    4.2200   38.5370   59.4130 C   0  0  0  0  0  0  0  0  0  0  0  0
    3.5370   38.9000   60.5800 C   0  0  0  0  0  0  0  0  0  0  0  0
    3.8520   40.0980   61.2310 C   0  0  0  0  0  0  0  0  0  0  0  0
    4.8490   40.9340   60.7150 C   0  0  0  0  0  0  0  0  0  0  0  0
    5.3690   42.1130   61.4930 N   0  0  0  0  0  0  0  0  0  0  0  0
    5.9290   43.3640   60.9630 C   0  0  0  0  0  0  0  0  0  0  0  0
    5.4420   44.4940   61.8890 C   0  0  0  0  0  0  0  0  0  0  0  0
    5.0300   43.7140   63.1510 C   0  0  2  0  0  0  0  0  0  0  0  0
    5.7760   44.6920   62.3860 N   0  0  0  0  0  0  0  0  0  0  0  0
    6.9770   45.6900   63.1760 S   0  0  0  0  0  0  0  0  0  0  0  0
    7.9880   44.8550   63.7490 O   0  0  0  0  0  0  0  0  0  0  0  0
    6.3540   46.4600   64.2070 O   0  0  0  0  0  0  0  0  0  0  0  0
    7.7430   46.8210   61.9430 C   0  0  0  0  0  0  0  0  0  0  0  0
    8.6960   47.6820   62.3250 C   0  0  0  0  0  0  0  0  0  0  0  0
    9.3110   48.5920   61.3330 C   0  0  0  0  0  0  0  0  0  0  0  0
    8.9030   49.8230   60.9980 C   0  0  0  0  0  0  0  0  0  0  0  0
    9.7100   50.5150   59.9680 C   0  0  0  0  0  0  0  0  0  0  0  0
   10.7580   49.8340   59.4860 C   0  0  0  0  0  0  0  0  0  0  0  0
   11.8810   50.3560   58.2920 Cl  0  0  0  0  0  0  0  0  0  0  0  0
   10.7420   48.2820   60.3380 S   0  0  0  0  0  0  0  0  0  0  0  0
    4.8610   42.2790   62.7110 C   0  0  0  0  0  0  0  0  0  0  0  0
    4.3310   41.3940   63.3810 O   0  0  0  0  0  0  0  0  0  0  0  0
    5.5310   40.5720   59.5470 C   0  0  0  0  0  0  0  0  0  0  0  0
    6.4930   41.3780   59.0500 F   0  0  0  0  0  0  0  0  0  0  0  0
    5.2170   39.3730   58.8960 C   0  0  0  0  0  0  0  0  0  0  0  0
    5.2400   36.1640   59.7630 H   0  0  0  0  0  0  0  0  0  0  0  0
    4.3000   35.2850   58.5780 H   0  0  0  0  0  0  0  0  0  0  0  0
    2.7680   38.2540   60.9780 H   0  0  0  0  0  0  0  0  0  0  0  0
    3.3260   40.3780   62.1320 H   0  0  0  0  0  0  0  0  0  0  0  0
    5.4830   43.5310   59.9850 H   0  0  0  0  0  0  0  0  0  0  0  0
    7.0150   43.3230   61.0070 H   0  0  0  0  0  0  0  0  0  0  0  0
    4.5490   44.9350   61.4520 H   0  0  0  0  0  0  0  0  0  0  0  0
    6.2760   45.1520   62.1270 H   0  0  0  0  0  0  0  0  0  0  0  0
    4.1240   44.1180   63.5990 H   0  0  0  0  0  0  0  0  0  0  0  0
    5.6030   44.7980   61.3970 H   0  0  0  0  0  0  0  0  0  0  0  0
    7.4240   46.7900   60.9120 H   0  0  0  0  0  0  0  0  0  0  0  0
    9.0150   47.7120   63.3560 H   0  0  0  0  0  0  0  0  0  0  0  0
    8.0370   50.2830   61.4520 H   0  0  0  0  0  0  0  0  0  0  0  0
    9.4680   51.5110   59.6260 H   0  0  0  0  0  0  0  0  0  0  0  0
    5.7430   39.0940   57.9960 H   0  0  0  0  0  0  0  0  0  0  0  0
  1 29  1  0  0  0  0
  1 30  1  0  0  0  0
  1  2  1  0  0  0  0
  2  3  2  0  0  0  0
  2  4  1  0  0  0  0
  4  5  2  0  0  0  0
  5 31  1  0  0  0  0
  5  6  1  0  0  0  0
  6 32  1  0  0  0  0
  6  7  2  0  0  0  0
  7  8  1  0  0  0  0
  8  9  1  0  0  0  0
  9 33  1  0  0  0  0
  9 34  1  0  0  0  0
  9 10  1  0  0  0  0
 10 35  1  0  0  0  0
 10 36  1  0  0  0  0
 10 11  1  0  0  0  0
 11 37  1  0  0  0  0
 11 12  1  0  0  0  0
 12 38  1  0  0  0  0
 12 13  1  0  0  0  0
 13 14  2  0  0  0  0
 13 15  2  0  0  0  0
 13 16  1  0  0  0  0
 16 39  1  0  0  0  0
 16 17  2  0  0  0  0
 17 40  1  0  0  0  0
 17 18  1  0  0  0  0
 18 19  2  0  0  0  0
 19 41  1  0  0  0  0
 19 20  1  0  0  0  0
 20 42  1  0  0  0  0
 20 21  2  0  0  0  0
 21 22  1  0  0  0  0
 21 23  1  0  0  0  0
 23 18  1  0  0  0  0
 11 24  1  0  0  0  0
 24  8  1  0  0  0  0
 24 25  2  0  0  0  0
  7 26  1  0  0  0  0
 26 27  1  0  0  0  0
 26 28  2  0  0  0  0
 28  4  1  0  0  0  0
 28 43  1  0  0  0  0
M  END
>  <LOGBIO>
8.2900

>  <PRED_LOGBIO>
8.0500

>  <XV_RES>
0.3700

>  <WHL_TMPL>
10

>  <ANCH>
19-20;38-39

$$$$
ROW29
  -MTS-   01071502273D 0   0.00000     0.00000     0

 70 76  0  0  1  0  0  0  0  0999 V2000
   10.1100   43.2110   67.8970 N   0  0  0  0  0  0  0  0  0  0  0  0
   10.6590   44.0550   67.0220 C   0  0  0  0  0  0  0  0  0  0  0  0
   11.9680   44.4260   66.9500 N   0  0  0  0  0  0  0  0  0  0  0  0
   12.0640   45.2740   65.9260 O   0  0  0  0  0  0  0  0  0  0  0  0
   10.8880   45.4810   65.3300 C   0  0  0  0  0  0  0  0  0  0  0  0
   10.4630   46.3250   64.1910 C   0  0  0  0  0  0  0  0  0  0  0  0
    9.0470   46.3450   63.7500 C   0  0  0  0  0  0  0  0  0  0  0  0
    8.0610   45.5050   64.4590 C   0  0  0  0  0  0  0  0  0  0  0  0
    8.4800   44.6740   65.6030 C   0  0  0  0  0  0  0  0  0  0  0  0
    9.8860   44.6860   66.0120 C   0  0  0  0  0  0  0  0  0  0  0  0
    6.7470   45.4700   64.0870 N   0  0  0  0  0  0  0  0  0  0  0  0
    5.7670   46.0730   64.8320 N   0  0  0  0  0  0  0  0  0  0  0  0
    4.5640   45.7420   64.3270 C   0  0  0  0  0  0  0  0  0  0  0  0
    4.7880   44.9060   63.2250 C   0  0  0  0  0  0  0  0  0  0  0  0
    3.8380   44.2120   62.2830 C   0  0  0  0  0  0  0  0  0  0  0  0
    4.5200   42.8590   61.9820 C   0  0  0  0  0  0  0  0  0  0  0  0
    5.9280   42.9900   61.5280 N   0  0  0  0  0  0  0  0  0  0  0  0
    6.7550   43.9070   62.1330 C   0  0  0  0  0  0  0  0  0  0  0  0
    7.9500   44.0070   61.8630 O   0  0  0  0  0  0  0  0  0  0  0  0
    6.1660   44.7400   63.0890 C   0  0  0  0  0  0  0  0  0  0  0  0
    6.4070   42.1640   60.5470 C   0  0  0  0  0  0  0  0  0  0  0  0
    6.3170   40.7390   60.8020 C   0  0  0  0  0  0  0  0  0  0  0  0
    6.9220   39.8130   59.8660 C   0  0  0  0  0  0  0  0  0  0  0  0
    7.6170   40.3190   58.6670 C   0  0  0  0  0  0  0  0  0  0  0  0
    7.6570   41.7660   58.4000 C   0  0  0  0  0  0  0  0  0  0  0  0
    7.0470   42.7020   59.3400 C   0  0  0  0  0  0  0  0  0  0  0  0
    8.3080   39.3410   57.7200 C   0  0  0  0  0  0  0  0  0  0  0  0
    9.3700   38.4550   58.2360 C   0  0  0  0  0  0  0  0  0  0  0  0
   10.0740   37.5450   57.3360 C   0  0  0  0  0  0  0  0  0  0  0  0
    9.7790   37.4400   55.9200 C   0  0  0  0  0  0  0  0  0  0  0  0
    8.7530   38.3180   55.3890 C   0  0  0  0  0  0  0  0  0  0  0  0
    8.0280   39.2500   56.2850 C   0  0  0  0  0  0  0  0  0  0  0  0
    6.9540   40.1240   55.6000 C   0  0  0  0  0  0  0  0  0  0  0  0
    5.8060   39.3250   55.1180 N   0  0  0  0  0  0  0  0  0  0  0  0
    4.6930   39.9790   54.3790 C   0  0  0  0  0  0  0  0  0  0  0  0
    3.4600   39.1610   54.7930 C   0  0  0  0  0  0  0  0  0  0  0  0
    3.8030   39.0940   56.2820 C   0  0  1  0  0  0  0  0  0  0  0  0
    3.0480   38.2120   56.9020 O   0  0  0  0  0  0  0  0  0  0  0  0
    5.2070   38.5120   56.2000 C   0  0  0  0  0  0  0  0  0  0  0  0
    3.1930   46.1310   64.8450 C   0  0  0  0  0  0  0  0  0  0  0  0
    2.4930   46.4610   63.7800 F   0  0  0  0  0  0  0  0  0  0  0  0
    2.6990   45.0540   65.4740 F   0  0  0  0  0  0  0  0  0  0  0  0
    3.2890   47.1770   65.7020 F   0  0  0  0  0  0  0  0  0  0  0  0
    9.1210   43.0110   67.8530 H   0  0  0  0  0  0  0  0  0  0  0  0
   10.6830   42.7720   68.6030 H   0  0  0  0  0  0  0  0  0  0  0  0
   11.1920   46.9330   63.6750 H   0  0  0  0  0  0  0  0  0  0  0  0
    8.7410   46.9660   62.9210 H   0  0  0  0  0  0  0  0  0  0  0  0
    7.7610   44.0660   66.1310 H   0  0  0  0  0  0  0  0  0  0  0  0
    3.8080   44.7840   61.3580 H   0  0  0  0  0  0  0  0  0  0  0  0
    2.8940   44.0270   62.7910 H   0  0  0  0  0  0  0  0  0  0  0  0
    3.9750   42.4310   61.1430 H   0  0  0  0  0  0  0  0  0  0  0  0
    4.5080   42.2720   62.8980 H   0  0  0  0  0  0  0  0  0  0  0  0
    5.8050   40.3720   61.6790 H   0  0  0  0  0  0  0  0  0  0  0  0
    6.8640   38.7500   60.0470 H   0  0  0  0  0  0  0  0  0  0  0  0
    8.1390   42.1360   57.5070 H   0  0  0  0  0  0  0  0  0  0  0  0
    7.0660   43.7650   59.1520 H   0  0  0  0  0  0  0  0  0  0  0  0
    9.6280   38.4800   59.2840 H   0  0  0  0  0  0  0  0  0  0  0  0
   10.8530   36.9190   57.7460 H   0  0  0  0  0  0  0  0  0  0  0  0
   10.3010   36.7380   55.2870 H   0  0  0  0  0  0  0  0  0  0  0  0
    8.5160   38.2920   54.3350 H   0  0  0  0  0  0  0  0  0  0  0  0
    7.4250   40.5440   54.7140 H   0  0  0  0  0  0  0  0  0  0  0  0
    6.5940   40.8450   56.3310 H   0  0  0  0  0  0  0  0  0  0  0  0
    4.8580   39.8240   53.3150 H   0  0  0  0  0  0  0  0  0  0  0  0
    4.5730   41.0030   54.7250 H   0  0  0  0  0  0  0  0  0  0  0  0
    3.5220   38.1650   54.3600 H   0  0  0  0  0  0  0  0  0  0  0  0
    2.5550   39.7460   54.6420 H   0  0  0  0  0  0  0  0  0  0  0  0
    3.8110   40.0860   56.7300 H   0  0  0  0  0  0  0  0  0  0  0  0
    2.1210   38.4450   56.7380 H   0  0  0  0  0  0  0  0  0  0  0  0
    5.7270   38.7390   57.1280 H   0  0  0  0  0  0  0  0  0  0  0  0
    5.1490   37.4700   55.8940 H   0  0  0  0  0  0  0  0  0  0  0  0
  1 44  1  0  0  0  0
  1 45  1  0  0  0  0
  1  2  1  0  0  0  0
  2  3  2  0  0  0  0
  3  4  1  0  0  0  0
  4  5  1  0  0  0  0
  5  6  2  0  0  0  0
  6 46  1  0  0  0  0
  6  7  1  0  0  0  0
  7 47  1  0  0  0  0
  7  8  2  0  0  0  0
  8  9  1  0  0  0  0
  9 48  1  0  0  0  0
  9 10  2  0  0  0  0
 10  2  1  0  0  0  0
 10  5  1  0  0  0  0
  8 11  1  0  0  0  0
 11 12  1  0  0  0  0
 12 13  2  0  0  0  0
 13 14  1  0  0  0  0
 14 15  1  0  0  0  0
 15 49  1  0  0  0  0
 15 50  1  0  0  0  0
 15 16  1  0  0  0  0
 16 51  1  0  0  0  0
 16 52  1  0  0  0  0
 16 17  1  0  0  0  0
 17 18  1  0  0  0  0
 18 19  2  0  0  0  0
 18 20  1  0  0  0  0
 20 11  1  0  0  0  0
 20 14  2  0  0  0  0
 17 21  1  0  0  0  0
 21 22  2  0  0  0  0
 22 53  1  0  0  0  0
 22 23  1  0  0  0  0
 23 54  1  0  0  0  0
 23 24  2  0  0  0  0
 24 25  1  0  0  0  0
 25 55  1  0  0  0  0
 25 26  2  0  0  0  0
 26 21  1  0  0  0  0
 26 56  1  0  0  0  0
 24 27  1  0  0  0  0
 27 28  2  0  0  0  0
 28 57  1  0  0  0  0
 28 29  1  0  0  0  0
 29 58  1  0  0  0  0
 29 30  2  0  0  0  0
 30 59  1  0  0  0  0
 30 31  1  0  0  0  0
 31 60  1  0  0  0  0
 31 32  2  0  0  0  0
 32 27  1  0  0  0  0
 32 33  1  0  0  0  0
 33 61  1  0  0  0  0
 33 62  1  0  0  0  0
 33 34  1  0  0  0  0
 34 35  1  0  0  0  0
 35 63  1  0  0  0  0
 35 64  1  0  0  0  0
 35 36  1  0  0  0  0
 36 65  1  0  0  0  0
 36 66  1  0  0  0  0
 36 37  1  0  0  0  0
 37 67  1  0  0  0  0
 37 38  1  0  0  0  0
 38 68  1  0  0  0  0
 37 39  1  0  0  0  0
 39 34  1  0  0  0  0
 39 69  1  0  0  0  0
 39 70  1  0  0  0  0
 13 40  1  0  0  0  0
 40 41  1  0  0  0  0
 40 42  1  0  0  0  0
 40 43  1  0  0  0  0
M  END
>  <LOGBIO>
10.5200

>  <PRED_LOGBIO>
9.8900

>  <XV_RES>
0.6700

>  <WHL_TMPL>
7

>  <ANCH>
56-61;60-62

$$$$
ROW30
  -MTS-   01071502273D 0   0.00000     0.00000     0

 60 64  0  0  0  0  0  0  0  0999 V2000
    7.9020   38.5200   55.4500 C   0  0  0  0  0  0  0  0  0  0  0  0
    8.7010   38.9640   56.6730 C   0  0  0  0  0  0  0  0  0  0  0  0
    9.5260   37.7740   57.2300 C   0  0  0  0  0  0  0  0  0  0  0  0
    7.7230   39.5520   57.6650 N   0  0  0  0  0  0  0  0  0  0  0  0
    7.6740   38.9260   59.0410 C   0  0  0  0  0  0  0  0  0  0  0  0
    6.5830   39.5790   59.9350 C   0  0  0  0  0  0  0  0  0  0  0  0
    6.7800   41.0980   59.9480 C   0  0  0  0  0  0  0  0  0  0  0  0
    6.8040   41.6780   58.5120 C   0  0  0  0  0  0  0  0  0  0  0  0
    7.9300   41.0200   57.6850 C   0  0  0  0  0  0  0  0  0  0  0  0
    5.7740   41.7670   60.7790 N   0  0  0  0  0  0  0  0  0  0  0  0
    6.0950   42.6370   61.7590 C   0  0  0  0  0  0  0  0  0  0  0  0
    7.2480   43.0370   61.8940 O   0  0  0  0  0  0  0  0  0  0  0  0
    5.0750   43.0420   62.6800 C   0  0  0  0  0  0  0  0  0  0  0  0
    4.1130   42.2040   63.3040 C   0  0  0  0  0  0  0  0  0  0  0  0
    3.2720   42.9760   64.1730 C   0  0  0  0  0  0  0  0  0  0  0  0
    2.1690   42.6140   65.0230 C   0  0  0  0  0  0  0  0  0  0  0  0
    1.4930   43.5910   65.8000 C   0  0  0  0  0  0  0  0  0  0  0  0
    1.9170   44.9510   65.7300 C   0  0  0  0  0  0  0  0  0  0  0  0
    3.0150   45.3400   64.8890 C   0  0  0  0  0  0  0  0  0  0  0  0
    3.7190   44.3590   64.0880 C   0  0  0  0  0  0  0  0  0  0  0  0
    4.8210   44.3530   63.1590 N   0  0  0  0  0  0  0  0  0  0  0  0
    5.6010   45.5740   62.7490 C   0  0  0  0  0  0  0  0  0  0  0  0
    6.9630   45.7500   63.3730 C   0  0  0  0  0  0  0  0  0  0  0  0
    7.5640   44.9270   64.3370 C   0  0  0  0  0  0  0  0  0  0  0  0
    8.7760   45.5680   64.5010 C   0  0  0  0  0  0  0  0  0  0  0  0
    8.8620   46.6530   63.7090 O   0  0  0  0  0  0  0  0  0  0  0  0
    7.7740   46.7860   63.0150 N   0  0  0  0  0  0  0  0  0  0  0  0
    9.8430   45.0920   65.4120 C   0  0  0  0  0  0  0  0  0  0  0  0
    9.5980   44.3460   66.5920 C   0  0  0  0  0  0  0  0  0  0  0  0
   10.8370   44.0240   67.2080 C   0  0  0  0  0  0  0  0  0  0  0  0
   11.9090   44.5460   66.4510 C   0  0  0  0  0  0  0  0  0  0  0  0
   13.5600   44.3520   66.8440 Cl  0  0  0  0  0  0  0  0  0  0  0  0
   11.4550   45.3940   65.0680 S   0  0  0  0  0  0  0  0  0  0  0  0
    6.8360   38.5950   55.6560 H   0  0  0  0  0  0  0  0  0  0  0  0
    8.1180   39.2350   54.6590 H   0  0  0  0  0  0  0  0  0  0  0  0
    8.2280   37.5080   55.2190 H   0  0  0  0  0  0  0  0  0  0  0  0
    9.3950   39.7430   56.3660 H   0  0  0  0  0  0  0  0  0  0  0  0
    8.8570   36.9970   57.5940 H   0  0  0  0  0  0  0  0  0  0  0  0
   10.0690   38.1480   58.0950 H   0  0  0  0  0  0  0  0  0  0  0  0
   10.1730   37.4460   56.4190 H   0  0  0  0  0  0  0  0  0  0  0  0
    8.6290   39.1500   59.5120 H   0  0  0  0  0  0  0  0  0  0  0  0
    7.4300   37.8710   58.9310 H   0  0  0  0  0  0  0  0  0  0  0  0
    6.7580   39.2300   60.9510 H   0  0  0  0  0  0  0  0  0  0  0  0
    5.6090   39.3580   59.5030 H   0  0  0  0  0  0  0  0  0  0  0  0
    7.7580   41.2910   60.3850 H   0  0  0  0  0  0  0  0  0  0  0  0
    7.0630   42.7310   58.6060 H   0  0  0  0  0  0  0  0  0  0  0  0
    5.8520   41.4520   58.0360 H   0  0  0  0  0  0  0  0  0  0  0  0
    7.8140   41.3690   56.6610 H   0  0  0  0  0  0  0  0  0  0  0  0
    8.8800   41.2390   58.1670 H   0  0  0  0  0  0  0  0  0  0  0  0
    4.7980   41.5680   60.6100 H   0  0  0  0  0  0  0  0  0  0  0  0
    4.0270   41.1390   63.1470 H   0  0  0  0  0  0  0  0  0  0  0  0
    1.8500   41.5830   65.0710 H   0  0  0  0  0  0  0  0  0  0  0  0
    0.6680   43.3080   66.4360 H   0  0  0  0  0  0  0  0  0  0  0  0
    1.4050   45.6990   66.3170 H   0  0  0  0  0  0  0  0  0  0  0  0
    3.3190   46.3760   64.8530 H   0  0  0  0  0  0  0  0  0  0  0  0
    5.0140   46.4190   63.1020 H   0  0  0  0  0  0  0  0  0  0  0  0
    5.7360   45.5320   61.6700 H   0  0  0  0  0  0  0  0  0  0  0  0
    7.1840   44.0380   64.8180 H   0  0  0  0  0  0  0  0  0  0  0  0
    8.6230   44.0670   66.9640 H   0  0  0  0  0  0  0  0  0  0  0  0
   10.9440   43.4610   68.1230 H   0  0  0  0  0  0  0  0  0  0  0  0
  1 34  1  0  0  0  0
  1 35  1  0  0  0  0
  1 36  1  0  0  0  0
  1  2  1  0  0  0  0
  2 37  1  0  0  0  0
  2  3  1  0  0  0  0
  3 38  1  0  0  0  0
  3 39  1  0  0  0  0
  3 40  1  0  0  0  0
  2  4  1  0  0  0  0
  4  5  1  0  0  0  0
  5 41  1  0  0  0  0
  5 42  1  0  0  0  0
  5  6  1  0  0  0  0
  6 43  1  0  0  0  0
  6 44  1  0  0  0  0
  6  7  1  0  0  0  0
  7 45  1  0  0  0  0
  7  8  1  0  0  0  0
  8 46  1  0  0  0  0
  8 47  1  0  0  0  0
  8  9  1  0  0  0  0
  9  4  1  0  0  0  0
  9 48  1  0  0  0  0
  9 49  1  0  0  0  0
  7 10  1  0  0  0  0
 10 50  1  0  0  0  0
 10 11  1  0  0  0  0
 11 12  2  0  0  0  0
 11 13  1  0  0  0  0
 13 14  2  0  0  0  0
 14 51  1  0  0  0  0
 14 15  1  0  0  0  0
 15 16  2  0  0  0  0
 16 52  1  0  0  0  0
 16 17  1  0  0  0  0
 17 53  1  0  0  0  0
 17 18  2  0  0  0  0
 18 54  1  0  0  0  0
 18 19  1  0  0  0  0
 19 55  1  0  0  0  0
 19 20  2  0  0  0  0
 20 15  1  0  0  0  0
 20 21  1  0  0  0  0
 21 13  1  0  0  0  0
 21 22  1  0  0  0  0
 22 56  1  0  0  0  0
 22 57  1  0  0  0  0
 22 23  1  0  0  0  0
 23 24  1  0  0  0  0
 24 58  1  0  0  0  0
 24 25  2  0  0  0  0
 25 26  1  0  0  0  0
 26 27  1  0  0  0  0
 27 23  2  0  0  0  0
 25 28  1  0  0  0  0
 28 29  2  0  0  0  0
 29 59  1  0  0  0  0
 29 30  1  0  0  0  0
 30 60  1  0  0  0  0
 30 31  2  0  0  0  0
 31 32  1  0  0  0  0
 31 33  1  0  0  0  0
 33 28  1  0  0  0  0
M  END
>  <LOGBIO>
8.5200

>  <PRED_LOGBIO>
7.9000

>  <XV_RES>
0.6440

>  <WHL_TMPL>
6

>  <ANCH>
30-58;28-29

$$$$
ROW31
  -MTS-   01071502273D 0   0.00000     0.00000     0

 44 46  0  0  0  0  0  0  0  0999 V2000
    3.9210   46.3470   60.4170 C   0  0  0  0  0  0  0  0  0  0  0  0
    5.0360   45.7920   60.9930 C   0  0  0  0  0  0  0  0  0  0  0  0
    5.4980   46.2500   62.2500 C   0  0  0  0  0  0  0  0  0  0  0  0
    4.8820   47.2070   62.8910 F   0  0  0  0  0  0  0  0  0  0  0  0
    6.6440   45.6490   62.8130 C   0  0  0  0  0  0  0  0  0  0  0  0
    7.1180   46.0310   63.9920 O   0  0  0  0  0  0  0  0  0  0  0  0
    8.4000   46.0410   64.3590 C   0  0  0  0  0  0  0  0  0  0  0  0
    9.3880   46.7710   63.6780 C   0  0  0  0  0  0  0  0  0  0  0  0
   10.7300   46.7250   64.1250 C   0  0  0  0  0  0  0  0  0  0  0  0
   11.0740   45.9470   65.2420 C   0  0  0  0  0  0  0  0  0  0  0  0
   10.0780   45.1930   65.9360 C   0  0  0  0  0  0  0  0  0  0  0  0
    8.7450   45.2620   65.4660 C   0  0  0  0  0  0  0  0  0  0  0  0
   10.3770   44.4090   67.0460 C   0  0  0  0  0  0  0  0  0  0  0  0
    9.4110   43.7820   67.7500 N   0  0  0  0  0  0  0  0  0  0  0  0
   11.6170   44.1950   67.4650 N   0  0  0  0  0  0  0  0  0  0  0  0
    7.2790   44.6760   62.1410 N   0  0  0  0  0  0  0  0  0  0  0  0
    6.9000   44.2130   60.9630 C   0  0  0  0  0  0  0  0  0  0  0  0
    7.5670   43.2710   60.3480 O   0  0  0  0  0  0  0  0  0  0  0  0
    6.7850   42.3290   59.7330 C   0  0  0  0  0  0  0  0  0  0  0  0
    6.3860   42.5100   58.4030 C   0  0  0  0  0  0  0  0  0  0  0  0
    5.5880   41.5470   57.7750 C   0  0  0  0  0  0  0  0  0  0  0  0
    5.1880   40.4030   58.4760 C   0  0  0  0  0  0  0  0  0  0  0  0
    5.5870   40.2220   59.8050 C   0  0  0  0  0  0  0  0  0  0  0  0
    6.3860   41.1850   60.4340 C   0  0  0  0  0  0  0  0  0  0  0  0
    5.1570   38.9880   60.5610 C   0  0  0  0  0  0  0  0  0  0  0  0
    6.0820   38.6760   61.4640 F   0  0  0  0  0  0  0  0  0  0  0  0
    4.0000   39.2240   61.1740 F   0  0  0  0  0  0  0  0  0  0  0  0
    5.0090   37.9760   59.7110 F   0  0  0  0  0  0  0  0  0  0  0  0
    5.7630   44.7550   60.3490 C   0  0  0  0  0  0  0  0  0  0  0  0
    5.4000   44.2960   59.1980 F   0  0  0  0  0  0  0  0  0  0  0  0
    3.0230   45.9200   60.8600 H   0  0  0  0  0  0  0  0  0  0  0  0
    3.9270   47.4030   60.6790 H   0  0  0  0  0  0  0  0  0  0  0  0
    3.9810   46.1790   59.3440 H   0  0  0  0  0  0  0  0  0  0  0  0
    9.1240   47.3660   62.8160 H   0  0  0  0  0  0  0  0  0  0  0  0
   11.4910   47.2890   63.6060 H   0  0  0  0  0  0  0  0  0  0  0  0
   12.1000   45.9180   65.5790 H   0  0  0  0  0  0  0  0  0  0  0  0
    7.9770   44.6990   65.9750 H   0  0  0  0  0  0  0  0  0  0  0  0
    9.6510   43.2300   68.5360 H   0  0  0  0  0  0  0  0  0  0  0  0
   11.7830   43.6180   68.2770 H   0  0  0  0  0  0  0  0  0  0  0  0
   12.3950   44.6090   66.9720 H   0  0  0  0  0  0  0  0  0  0  0  0
    6.6940   43.3930   57.8630 H   0  0  0  0  0  0  0  0  0  0  0  0
    5.2790   41.6870   56.7490 H   0  0  0  0  0  0  0  0  0  0  0  0
    4.5720   39.6610   57.9910 H   0  0  0  0  0  0  0  0  0  0  0  0
    6.6940   41.0450   61.4590 H   0  0  0  0  0  0  0  0  0  0  0  0
  1 31  1  0  0  0  0
  1 32  1  0  0  0  0
  1 33  1  0  0  0  0
  1  2  1  0  0  0  0
  2  3  2  0  0  0  0
  3  4  1  0  0  0  0
  3  5  1  0  0  0  0
  5  6  1  0  0  0  0
  6  7  1  0  0  0  0
  7  8  2  0  0  0  0
  8 34  1  0  0  0  0
  8  9  1  0  0  0  0
  9 35  1  0  0  0  0
  9 10  2  0  0  0  0
 10 36  1  0  0  0  0
 10 11  1  0  0  0  0
 11 12  2  0  0  0  0
 12  7  1  0  0  0  0
 12 37  1  0  0  0  0
 11 13  1  0  0  0  0
 13 14  2  0  0  0  0
 14 38  1  0  0  0  0
 13 15  1  0  0  0  0
 15 39  1  0  0  0  0
 15 40  1  0  0  0  0
  5 16  2  0  0  0  0
 16 17  1  0  0  0  0
 17 18  1  0  0  0  0
 18 19  1  0  0  0  0
 19 20  2  0  0  0  0
 20 41  1  0  0  0  0
 20 21  1  0  0  0  0
 21 42  1  0  0  0  0
 21 22  2  0  0  0  0
 22 43  1  0  0  0  0
 22 23  1  0  0  0  0
 23 24  2  0  0  0  0
 24 19  1  0  0  0  0
 24 44  1  0  0  0  0
 23 25  1  0  0  0  0
 25 26  1  0  0  0  0
 25 27  1  0  0  0  0
 25 28  1  0  0  0  0
 17 29  2  0  0  0  0
 29  2  1  0  0  0  0
 29 30  1  0  0  0  0
M  END
>  <LOGBIO>
5.8000

>  <PRED_LOGBIO>
6.2900

>  <XV_RES>
-0.6180

>  <WHL_TMPL>
3

>  <ANCH>
13-14;17-15

$$$$
ROW32
  -MTS-   01071502273D 0   0.00000     0.00000     0

 51 53  0  0  0  0  0  0  0  0999 V2000
   13.1610   45.4860   65.9080 N   0  0  0  0  0  0  0  0  0  0  0  0
   12.0000   46.1430   66.2230 C   0  0  0  0  0  0  0  0  0  0  0  0
   11.9690   46.9740   67.2470 N   0  0  0  0  0  0  0  0  0  0  0  0
   10.7810   45.9190   65.4140 C   0  0  0  0  0  0  0  0  0  0  0  0
   10.5230   46.7320   64.2940 C   0  0  0  0  0  0  0  0  0  0  0  0
    9.3630   46.5220   63.5220 C   0  0  0  0  0  0  0  0  0  0  0  0
    8.4410   45.4970   63.8560 C   0  0  0  0  0  0  0  0  0  0  0  0
    7.2060   45.3210   62.9820 C   0  0  0  0  0  0  0  0  0  0  0  0
    6.3140   44.3630   63.2680 C   0  0  0  0  0  0  0  0  0  0  0  0
    6.6000   43.4970   64.4710 C   0  0  0  0  0  0  0  0  0  0  0  0
    6.3890   41.9830   64.2820 C   0  0  0  0  0  0  0  0  0  0  0  0
    4.9060   41.5730   64.2170 C   0  0  0  0  0  0  0  0  0  0  0  0
    4.2510   41.8130   62.8440 C   0  0  0  0  0  0  0  0  0  0  0  0
    4.0470   43.2540   62.4420 C   0  0  0  0  0  0  0  0  0  0  0  0
    2.8070   43.6530   62.1280 C   0  0  0  0  0  0  0  0  0  0  0  0
    1.6840   42.6900   62.1810 C   0  0  0  0  0  0  0  0  0  0  0  0
    0.9550   42.5300   63.3650 C   0  0  0  0  0  0  0  0  0  0  0  0
   -0.1080   41.6190   63.4150 C   0  0  0  0  0  0  0  0  0  0  0  0
   -0.4400   40.8690   62.2810 C   0  0  0  0  0  0  0  0  0  0  0  0
    0.2890   41.0290   61.0970 C   0  0  0  0  0  0  0  0  0  0  0  0
    1.3510   41.9400   61.0470 C   0  0  0  0  0  0  0  0  0  0  0  0
   -1.5630   39.9060   62.3340 C   0  0  0  0  0  0  0  0  0  0  0  0
   -2.7010   40.2720   62.0460 O   0  0  0  0  0  0  0  0  0  0  0  0
   -1.3410   38.6450   62.6930 N   0  0  0  0  0  0  0  0  0  0  0  0
    5.1390   44.2510   62.3750 C   0  0  0  0  0  0  0  0  0  0  0  0
    5.0610   45.0830   61.4730 O   0  0  0  0  0  0  0  0  0  0  0  0
    8.7100   44.6810   64.9890 C   0  0  0  0  0  0  0  0  0  0  0  0
    9.8750   44.8850   65.7700 C   0  0  0  0  0  0  0  0  0  0  0  0
   13.1840   44.8500   65.1240 H   0  0  0  0  0  0  0  0  0  0  0  0
   13.9930   45.6390   66.4600 H   0  0  0  0  0  0  0  0  0  0  0  0
   12.7850   47.1240   67.7880 H   0  0  0  0  0  0  0  0  0  0  0  0
   11.2150   47.5170   64.0260 H   0  0  0  0  0  0  0  0  0  0  0  0
    9.1730   47.1500   62.6640 H   0  0  0  0  0  0  0  0  0  0  0  0
    7.0490   45.9680   62.1320 H   0  0  0  0  0  0  0  0  0  0  0  0
    5.9770   43.8340   65.2980 H   0  0  0  0  0  0  0  0  0  0  0  0
    7.6270   43.6680   64.7860 H   0  0  0  0  0  0  0  0  0  0  0  0
    6.8910   41.6620   63.3720 H   0  0  0  0  0  0  0  0  0  0  0  0
    6.8750   41.4480   65.0950 H   0  0  0  0  0  0  0  0  0  0  0  0
    4.3510   42.1210   64.9760 H   0  0  0  0  0  0  0  0  0  0  0  0
    4.8160   40.5200   64.4760 H   0  0  0  0  0  0  0  0  0  0  0  0
    4.8550   41.3240   62.0820 H   0  0  0  0  0  0  0  0  0  0  0  0
    3.2880   41.3080   62.8270 H   0  0  0  0  0  0  0  0  0  0  0  0
    2.6260   44.6770   61.8370 H   0  0  0  0  0  0  0  0  0  0  0  0
    1.2110   43.1090   64.2400 H   0  0  0  0  0  0  0  0  0  0  0  0
   -0.6700   41.4950   64.3290 H   0  0  0  0  0  0  0  0  0  0  0  0
    0.0330   40.4500   60.2220 H   0  0  0  0  0  0  0  0  0  0  0  0
    1.9140   42.0640   60.1330 H   0  0  0  0  0  0  0  0  0  0  0  0
   -0.4060   38.3440   62.9300 H   0  0  0  0  0  0  0  0  0  0  0  0
   -2.1070   37.9880   62.7290 H   0  0  0  0  0  0  0  0  0  0  0  0
    8.0180   43.8960   65.2580 H   0  0  0  0  0  0  0  0  0  0  0  0
   10.0720   44.2600   66.6280 H   0  0  0  0  0  0  0  0  0  0  0  0
  1 29  1  0  0  0  0
  1 30  1  0  0  0  0
  1  2  1  0  0  0  0
  2  3  2  0  0  0  0
  3 31  1  0  0  0  0
  2  4  1  0  0  0  0
  4  5  2  0  0  0  0
  5 32  1  0  0  0  0
  5  6  1  0  0  0  0
  6 33  1  0  0  0  0
  6  7  2  0  0  0  0
  7  8  1  0  0  0  0
  8 34  1  0  0  0  0
  8  9  2  0  0  0  0
  9 10  1  0  0  0  0
 10 35  1  0  0  0  0
 10 36  1  0  0  0  0
 10 11  1  0  0  0  0
 11 37  1  0  0  0  0
 11 38  1  0  0  0  0
 11 12  1  0  0  0  0
 12 39  1  0  0  0  0
 12 40  1  0  0  0  0
 12 13  1  0  0  0  0
 13 41  1  0  0  0  0
 13 42  1  0  0  0  0
 13 14  1  0  0  0  0
 14 15  2  0  0  0  0
 15 43  1  0  0  0  0
 15 16  1  0  0  0  0
 16 17  2  0  0  0  0
 17 44  1  0  0  0  0
 17 18  1  0  0  0  0
 18 45  1  0  0  0  0
 18 19  2  0  0  0  0
 19 20  1  0  0  0  0
 20 46  1  0  0  0  0
 20 21  2  0  0  0  0
 21 16  1  0  0  0  0
 21 47  1  0  0  0  0
 19 22  1  0  0  0  0
 22 23  2  0  0  0  0
 22 24  1  0  0  0  0
 24 48  1  0  0  0  0
 24 49  1  0  0  0  0
 14 25  1  0  0  0  0
 25  9  1  0  0  0  0
 25 26  2  0  0  0  0
  7 27  1  0  0  0  0
 27 50  1  0  0  0  0
 27 28  2  0  0  0  0
 28  4  1  0  0  0  0
 28 51  1  0  0  0  0
M  END
>  <LOGBIO>
7.3000

>  <PRED_LOGBIO>
6.4700

>  <XV_RES>
0.9920

>  <WHL_TMPL>
2

>  <ANCH>
48-49;12-48

$$$$
ROW33
  -MTS-   01071502273D 0   0.00000     0.00000     0

 60 63  0  0  1  0  0  0  0  0999 V2000
    3.0720   40.9550   65.8690 C   0  0  0  0  0  0  0  0  0  0  0  0
    2.7440   42.1630   64.5610 S   0  0  0  0  0  0  0  0  0  0  0  0
    1.4490   42.7370   64.7570 O   0  0  0  0  0  0  0  0  0  0  0  0
    2.7890   41.5120   63.2890 O   0  0  0  0  0  0  0  0  0  0  0  0
    3.9550   43.4240   64.6140 N   0  0  0  0  0  0  0  0  0  0  0  0
    5.2390   43.4340   63.8980 C   0  0  0  0  0  0  0  0  0  0  0  0
    5.8700   44.8330   64.0290 C   0  0  1  0  0  0  0  0  0  0  0  0
    5.2580   45.3660   65.3380 C   0  0  2  0  0  0  0  0  0  0  0  0
    3.8830   44.6740   65.3840 C   0  0  0  0  0  0  0  0  0  0  0  0
    5.1360   46.8710   65.3350 C   0  0  0  0  0  0  0  0  0  0  0  0
    6.0600   47.5630   65.7570 O   0  0  0  0  0  0  0  0  0  0  0  0
    4.0280   47.4470   64.8770 N   0  0  0  0  0  0  0  0  0  0  0  0
    3.9140   48.8570   64.8750 C   0  0  0  0  0  0  0  0  0  0  0  0
    3.3770   49.5180   65.9860 C   0  0  0  0  0  0  0  0  0  0  0  0
    3.2640   50.9130   65.9830 C   0  0  0  0  0  0  0  0  0  0  0  0
    3.6870   51.6480   64.8690 C   0  0  0  0  0  0  0  0  0  0  0  0
    4.2230   50.9870   63.7580 C   0  0  0  0  0  0  0  0  0  0  0  0
    4.3370   49.5920   63.7600 C   0  0  0  0  0  0  0  0  0  0  0  0
    4.8540   48.9550   62.6890 F   0  0  0  0  0  0  0  0  0  0  0  0
    3.5720   53.0590   64.8670 N   0  0  0  0  0  0  0  0  0  0  0  0
    2.8070   53.6640   63.9050 C   0  0  0  0  0  0  0  0  0  0  0  0
    2.6510   54.9940   63.8390 C   0  0  0  0  0  0  0  0  0  0  0  0
    3.3390   55.8260   64.8510 C   0  0  0  0  0  0  0  0  0  0  0  0
    4.0880   55.2370   65.7930 C   0  0  0  0  0  0  0  0  0  0  0  0
    4.2100   53.7620   65.7980 C   0  0  0  0  0  0  0  0  0  0  0  0
    4.8910   53.1960   66.6510 O   0  0  0  0  0  0  0  0  0  0  0  0
    7.3770   44.7720   64.0910 C   0  0  0  0  0  0  0  0  0  0  0  0
    8.0570   44.6890   63.0240 O   0  0  0  0  0  0  0  0  0  0  0  0
    8.0010   44.8150   65.3160 N   0  0  0  0  0  0  0  0  0  0  0  0
    9.3400   44.7810   65.5630 C   0  0  0  0  0  0  0  0  0  0  0  0
   10.3090   45.3540   64.6960 C   0  0  0  0  0  0  0  0  0  0  0  0
   11.6630   45.2530   64.9950 C   0  0  0  0  0  0  0  0  0  0  0  0
   12.1010   44.5970   66.1600 C   0  0  0  0  0  0  0  0  0  0  0  0
   13.7750   44.4870   66.4880 Cl  0  0  0  0  0  0  0  0  0  0  0  0
   11.1360   44.0290   67.0370 C   0  0  0  0  0  0  0  0  0  0  0  0
    9.7690   44.1270   66.7410 C   0  0  0  0  0  0  0  0  0  0  0  0
    8.8240   43.5740   67.6170 N   0  0  0  0  0  0  0  0  0  0  0  0
    3.0380   41.4500   66.8370 H   0  0  0  0  0  0  0  0  0  0  0  0
    2.3190   40.1710   65.8350 H   0  0  0  0  0  0  0  0  0  0  0  0
    4.0580   40.5180   65.7200 H   0  0  0  0  0  0  0  0  0  0  0  0
    5.9050   42.6940   64.3370 H   0  0  0  0  0  0  0  0  0  0  0  0
    5.0700   43.2100   62.8470 H   0  0  0  0  0  0  0  0  0  0  0  0
    5.6320   45.4690   63.1790 H   0  0  0  0  0  0  0  0  0  0  0  0
    5.8680   45.1170   66.2040 H   0  0  0  0  0  0  0  0  0  0  0  0
    3.1330   45.3280   64.9430 H   0  0  0  0  0  0  0  0  0  0  0  0
    3.6240   44.4500   66.4170 H   0  0  0  0  0  0  0  0  0  0  0  0
    3.2690   46.8780   64.5310 H   0  0  0  0  0  0  0  0  0  0  0  0
    3.0510   48.9510   66.8460 H   0  0  0  0  0  0  0  0  0  0  0  0
    2.8500   51.4230   66.8410 H   0  0  0  0  0  0  0  0  0  0  0  0
    4.5500   51.5540   62.8980 H   0  0  0  0  0  0  0  0  0  0  0  0
    2.3100   53.0460   63.1720 H   0  0  0  0  0  0  0  0  0  0  0  0
    2.0420   55.4440   63.0690 H   0  0  0  0  0  0  0  0  0  0  0  0
    3.2380   56.9010   64.8300 H   0  0  0  0  0  0  0  0  0  0  0  0
    4.5970   55.8310   66.5380 H   0  0  0  0  0  0  0  0  0  0  0  0
    7.3980   44.8790   66.1240 H   0  0  0  0  0  0  0  0  0  0  0  0
    9.9930   45.8700   63.8010 H   0  0  0  0  0  0  0  0  0  0  0  0
   12.3900   45.6850   64.3230 H   0  0  0  0  0  0  0  0  0  0  0  0
   11.4570   43.5200   67.9340 H   0  0  0  0  0  0  0  0  0  0  0  0
    8.4430   44.1330   68.3670 H   0  0  0  0  0  0  0  0  0  0  0  0
    8.5230   42.6180   67.4970 H   0  0  0  0  0  0  0  0  0  0  0  0
  1 38  1  0  0  0  0
  1 39  1  0  0  0  0
  1 40  1  0  0  0  0
  1  2  1  0  0  0  0
  2  3  2  0  0  0  0
  2  4  2  0  0  0  0
  2  5  1  0  0  0  0
  5  6  1  0  0  0  0
  6 41  1  0  0  0  0
  6 42  1  0  0  0  0
  6  7  1  0  0  0  0
  7 43  1  0  0  0  0
  7  8  1  0  0  0  0
  8 44  1  0  0  0  0
  8  9  1  0  0  0  0
  9  5  1  0  0  0  0
  9 45  1  0  0  0  0
  9 46  1  0  0  0  0
  8 10  1  0  0  0  0
 10 11  2  0  0  0  0
 10 12  1  0  0  0  0
 12 47  1  0  0  0  0
 12 13  1  0  0  0  0
 13 14  2  0  0  0  0
 14 48  1  0  0  0  0
 14 15  1  0  0  0  0
 15 49  1  0  0  0  0
 15 16  2  0  0  0  0
 16 17  1  0  0  0  0
 17 50  1  0  0  0  0
 17 18  2  0  0  0  0
 18 13  1  0  0  0  0
 18 19  1  0  0  0  0
 16 20  1  0  0  0  0
 20 21  1  0  0  0  0
 21 51  1  0  0  0  0
 21 22  2  0  0  0  0
 22 52  1  0  0  0  0
 22 23  1  0  0  0  0
 23 53  1  0  0  0  0
 23 24  2  0  0  0  0
 24 54  1  0  0  0  0
 24 25  1  0  0  0  0
 25 20  1  0  0  0  0
 25 26  2  0  0  0  0
  7 27  1  0  0  0  0
 27 28  2  0  0  0  0
 27 29  1  0  0  0  0
 29 55  1  0  0  0  0
 29 30  1  0  0  0  0
 30 31  2  0  0  0  0
 31 56  1  0  0  0  0
 31 32  1  0  0  0  0
 32 57  1  0  0  0  0
 32 33  2  0  0  0  0
 33 34  1  0  0  0  0
 33 35  1  0  0  0  0
 35 58  1  0  0  0  0
 35 36  2  0  0  0  0
 36 30  1  0  0  0  0
 36 37  1  0  0  0  0
 37 59  1  0  0  0  0
 37 60  1  0  0  0  0
M  END
>  <LOGBIO>
6.3800

>  <PRED_LOGBIO>
8.0900

>  <XV_RES>
-1.8900

>  <WHL_TMPL>
8

>  <ANCH>
14-15;44-45

$$$$
ROW34
  -MTS-   01071502273D 0   0.00000     0.00000     0

 90 95  0  0  1  0  0  0  0  0999 V2000
    9.8590   40.4120   57.3510 C   0  0  0  0  0  0  0  0  0  0  0  0
    8.7310   40.8260   58.2640 C   0  0  0  0  0  0  0  0  0  0  0  0
    8.9710   41.4640   59.2880 O   0  0  0  0  0  0  0  0  0  0  0  0
    7.4770   40.5010   57.9620 N   0  0  0  0  0  0  0  0  0  0  0  0
    6.4580   40.8750   58.7870 C   0  0  2  0  0  0  0  0  0  0  0  0
    5.4050   41.3260   58.3640 C   0  0  0  0  0  0  0  0  0  0  0  0
    4.1370   40.7290   58.9240 C   0  0  0  0  0  0  0  0  0  0  0  0
    3.5490   39.6220   58.3000 C   0  0  0  0  0  0  0  0  0  0  0  0
    2.3730   39.0680   58.8190 C   0  0  0  0  0  0  0  0  0  0  0  0
    1.7850   39.6210   59.9630 C   0  0  0  0  0  0  0  0  0  0  0  0
    2.3720   40.7270   60.5880 C   0  0  0  0  0  0  0  0  0  0  0  0
    3.5490   41.2810   60.0680 C   0  0  0  0  0  0  0  0  0  0  0  0
    6.6790   40.7830   60.2890 C   0  0  0  0  0  0  0  0  0  0  0  0
    7.4300   39.9520   60.7980 O   0  0  0  0  0  0  0  0  0  0  0  0
    5.9990   41.6700   61.0100 N   0  0  0  0  0  0  0  0  0  0  0  0
    4.5380   41.7360   61.1640 C   0  0  0  0  0  0  0  0  0  0  0  0
    4.2020   42.7470   62.2750 C   0  0  0  0  0  0  0  0  0  0  0  0
    5.4190   43.6900   62.2650 C   0  0  0  0  0  0  0  0  0  0  0  0
    6.5650   42.7690   61.8050 C   0  0  1  0  0  0  0  0  0  0  0  0
    7.4350   43.5800   60.8760 C   0  0  0  0  0  0  0  0  0  0  0  0
    7.8870   43.0680   59.8530 O   0  0  0  0  0  0  0  0  0  0  0  0
    7.7130   44.8490   61.1640 N   0  0  0  0  0  0  0  0  0  0  0  0
    8.5610   45.6390   60.2590 C   0  0  1  0  0  0  0  0  0  0  0  0
    9.9330   44.9780   60.1400 C   0  0  0  0  0  0  0  0  0  0  0  0
   10.8140   45.7990   59.1990 C   0  0  0  0  0  0  0  0  0  0  0  0
   12.1870   45.1380   59.0800 C   0  0  0  0  0  0  0  0  0  0  0  0
   13.0340   45.9280   58.1750 N   0  0  0  0  0  0  0  0  0  0  0  0
   13.8610   46.9580   58.5380 C   0  0  0  0  0  0  0  0  0  0  0  0
   14.4590   47.4180   57.4300 C   0  0  0  0  0  0  0  0  0  0  0  0
   13.9930   46.6560   56.3510 N   0  0  0  0  0  0  0  0  0  0  0  0
   13.1380   45.7660   56.8190 C   0  0  0  0  0  0  0  0  0  0  0  0
    8.7300   47.1190   60.8430 B   0  0  0  0  0  0  0  0  0  0  0  0
    7.8900   48.1610   60.5510 O   0  0  0  0  0  0  0  0  0  0  0  0
    8.4670   49.3690   61.0540 C   0  0  2  0  0  0  0  0  0  0  0  0
    8.5830   50.7440   60.3710 C   0  0  0  0  0  0  0  0  0  0  0  0
    9.1470   51.7690   61.3730 C   0  0  0  0  0  0  0  0  0  0  0  0
   10.5390   51.3110   61.8460 C   0  0  0  0  0  0  0  0  0  0  0  0
   10.4230   49.9360   62.5300 C   0  0  0  0  0  0  0  0  0  0  0  0
    9.2390   50.9140   62.6500 C   0  0  0  0  0  0  0  0  0  0  0  0
    9.4280   51.8150   63.8680 C   0  0  0  0  0  0  0  0  0  0  0  0
    7.9410   50.1400   62.8560 C   0  0  0  0  0  0  0  0  0  0  0  0
    9.8590   48.9110   61.5280 C   0  0  1  0  0  0  0  0  0  0  0  0
   10.8660   49.0350   60.3880 C   0  0  0  0  0  0  0  0  0  0  0  0
    9.7330   47.4970   61.6970 O   0  0  0  0  0  0  0  0  0  0  0  0
    9.7060   40.8460   56.3650 H   0  0  0  0  0  0  0  0  0  0  0  0
   10.8040   40.7640   57.7590 H   0  0  0  0  0  0  0  0  0  0  0  0
    9.8810   39.3270   57.2700 H   0  0  0  0  0  0  0  0  0  0  0  0
    7.2800   39.9770   57.1210 H   0  0  0  0  0  0  0  0  0  0  0  0
    6.0530   39.8650   58.7700 H   0  0  0  0  0  0  0  0  0  0  0  0
    5.3930   41.0780   57.3050 H   0  0  0  0  0  0  0  0  0  0  0  0
    5.3490   42.3960   58.5510 H   0  0  0  0  0  0  0  0  0  0  0  0
    4.0020   39.1960   57.4170 H   0  0  0  0  0  0  0  0  0  0  0  0
    1.9190   38.2150   58.3370 H   0  0  0  0  0  0  0  0  0  0  0  0
    0.8770   39.1930   60.3640 H   0  0  0  0  0  0  0  0  0  0  0  0
    1.9190   41.1530   61.4700 H   0  0  0  0  0  0  0  0  0  0  0  0
    4.0020   42.1340   60.5500 H   0  0  0  0  0  0  0  0  0  0  0  0
    4.2120   40.7590   61.5150 H   0  0  0  0  0  0  0  0  0  0  0  0
    4.0960   42.0890   60.2350 H   0  0  0  0  0  0  0  0  0  0  0  0
    4.1920   42.2160   63.2250 H   0  0  0  0  0  0  0  0  0  0  0  0
    3.3110   43.3060   61.9950 H   0  0  0  0  0  0  0  0  0  0  0  0
    5.6200   43.9950   63.2900 H   0  0  0  0  0  0  0  0  0  0  0  0
    5.2650   44.4700   61.5220 H   0  0  0  0  0  0  0  0  0  0  0  0
    7.1330   42.4020   62.6580 H   0  0  0  0  0  0  0  0  0  0  0  0
    7.3420   45.2690   62.0040 H   0  0  0  0  0  0  0  0  0  0  0  0
    8.0950   45.6880   59.2770 H   0  0  0  0  0  0  0  0  0  0  0  0
    9.8180   43.9720   59.7420 H   0  0  0  0  0  0  0  0  0  0  0  0
   10.3990   44.9290   61.1220 H   0  0  0  0  0  0  0  0  0  0  0  0
   10.9300   46.8050   59.5970 H   0  0  0  0  0  0  0  0  0  0  0  0
   10.3490   45.8480   58.2170 H   0  0  0  0  0  0  0  0  0  0  0  0
   12.0710   44.1320   58.6830 H   0  0  0  0  0  0  0  0  0  0  0  0
   12.6520   45.0890   60.0620 H   0  0  0  0  0  0  0  0  0  0  0  0
   14.0060   47.3340   59.5400 H   0  0  0  0  0  0  0  0  0  0  0  0
   15.1710   48.2290   57.3780 H   0  0  0  0  0  0  0  0  0  0  0  0
   12.6080   45.0320   56.2300 H   0  0  0  0  0  0  0  0  0  0  0  0
    7.9290   49.5770   61.9770 H   0  0  0  0  0  0  0  0  0  0  0  0
    9.2510   50.6680   59.5150 H   0  0  0  0  0  0  0  0  0  0  0  0
    7.6000   51.0670   60.0360 H   0  0  0  0  0  0  0  0  0  0  0  0
    8.8360   52.8110   61.3840 H   0  0  0  0  0  0  0  0  0  0  0  0
   11.2070   51.2350   60.9910 H   0  0  0  0  0  0  0  0  0  0  0  0
   10.9370   52.0360   62.5540 H   0  0  0  0  0  0  0  0  0  0  0  0
   11.0370   49.6490   63.3810 H   0  0  0  0  0  0  0  0  0  0  0  0
    8.4550   52.0990   64.2640 H   0  0  0  0  0  0  0  0  0  0  0  0
    9.9760   52.7090   63.5770 H   0  0  0  0  0  0  0  0  0  0  0  0
    9.9880   51.2790   64.6320 H   0  0  0  0  0  0  0  0  0  0  0  0
    8.0150   49.1710   62.3670 H   0  0  0  0  0  0  0  0  0  0  0  0
    7.7690   49.9970   63.9210 H   0  0  0  0  0  0  0  0  0  0  0  0
    7.1120   50.7010   62.4280 H   0  0  0  0  0  0  0  0  0  0  0  0
   11.4330   49.9570   60.5040 H   0  0  0  0  0  0  0  0  0  0  0  0
   10.3370   49.0520   59.4380 H   0  0  0  0  0  0  0  0  0  0  0  0
   11.5450   48.1860   60.4100 H   0  0  0  0  0  0  0  0  0  0  0  0
  1 45  1  0  0  0  0
  1 46  1  0  0  0  0
  1 47  1  0  0  0  0
  1  2  1  0  0  0  0
  2  3  2  0  0  0  0
  2  4  1  0  0  0  0
  4 48  1  0  0  0  0
  4  5  1  0  0  0  0
  5 49  1  0  0  0  0
  5  6  1  0  0  0  0
  6 50  1  0  0  0  0
  6 51  1  0  0  0  0
  6  7  1  0  0  0  0
  7  8  2  0  0  0  0
  8 52  1  0  0  0  0
  8  9  1  0  0  0  0
  9 53  1  0  0  0  0
  9 10  2  0  0  0  0
 10 54  1  0  0  0  0
 10 11  1  0  0  0  0
 11 55  1  0  0  0  0
 11 12  2  0  0  0  0
 12  7  1  0  0  0  0
 12 56  1  0  0  0  0
  5 13  1  0  0  0  0
 13 14  2  0  0  0  0
 13 15  1  0  0  0  0
 15 16  1  0  0  0  0
 16 57  1  0  0  0  0
 16 58  1  0  0  0  0
 16 17  1  0  0  0  0
 17 59  1  0  0  0  0
 17 60  1  0  0  0  0
 17 18  1  0  0  0  0
 18 61  1  0  0  0  0
 18 62  1  0  0  0  0
 18 19  1  0  0  0  0
 19 15  1  0  0  0  0
 19 63  1  0  0  0  0
 19 20  1  0  0  0  0
 20 21  2  0  0  0  0
 20 22  1  0  0  0  0
 22 64  1  0  0  0  0
 22 23  1  0  0  0  0
 23 65  1  0  0  0  0
 23 24  1  0  0  0  0
 24 66  1  0  0  0  0
 24 67  1  0  0  0  0
 24 25  1  0  0  0  0
 25 68  1  0  0  0  0
 25 69  1  0  0  0  0
 25 26  1  0  0  0  0
 26 70  1  0  0  0  0
 26 71  1  0  0  0  0
 26 27  1  0  0  0  0
 27 28  1  0  0  0  0
 28 72  1  0  0  0  0
 28 29  2  0  0  0  0
 29 73  1  0  0  0  0
 29 30  1  0  0  0  0
 30 31  2  0  0  0  0
 31 27  1  0  0  0  0
 31 74  1  0  0  0  0
 23 32  1  0  0  0  0
 32 33  1  0  0  0  0
 33 34  1  0  0  0  0
 34 75  1  0  0  0  0
 34 35  1  0  0  0  0
 35 76  1  0  0  0  0
 35 77  1  0  0  0  0
 35 36  1  0  0  0  0
 36 78  1  0  0  0  0
 36 37  1  0  0  0  0
 37 79  1  0  0  0  0
 37 80  1  0  0  0  0
 37 38  1  0  0  0  0
 38 81  1  0  0  0  0
 38 39  1  0  0  0  0
 39 36  1  0  0  0  0
 39 40  1  0  0  0  0
 40 82  1  0  0  0  0
 40 83  1  0  0  0  0
 40 84  1  0  0  0  0
 39 41  1  0  0  0  0
 41 85  1  0  0  0  0
 41 86  1  0  0  0  0
 41 87  1  0  0  0  0
 38 42  1  0  0  0  0
 42 34  1  0  0  0  0
 42 43  1  0  0  0  0
 43 88  1  0  0  0  0
 43 89  1  0  0  0  0
 43 90  1  0  0  0  0
 42 44  1  0  0  0  0
 44 32  1  0  0  0  0
M  END
>  <LOGBIO>
5.2200

>  <PRED_LOGBIO>
5.8300

>  <XV_RES>
-0.2150

>  <WHL_TMPL>
9

>  <ANCH>
31-34;27-25

$$$$
ROW35
  -MTS-   01071502273D 0   0.00000     0.00000     0

 84 87  0  0  1  0  0  0  0  0999 V2000
    4.5390   41.5790   61.5170 C   0  0  0  0  0  0  0  0  0  0  0  0
    5.9210   41.7710   61.0930 N   0  0  0  0  0  0  0  0  0  0  0  0
    6.6790   40.7830   60.2890 C   0  0  0  0  0  0  0  0  0  0  0  0
    6.4580   40.8750   58.7870 C   0  0  0  0  0  0  0  0  0  0  0  0
    5.4050   41.3260   58.3640 O   0  0  0  0  0  0  0  0  0  0  0  0
    7.4770   40.5010   57.9620 N   0  0  0  0  0  0  0  0  0  0  0  0
    8.8760   40.3190   58.3720 C   0  0  1  0  0  0  0  0  0  0  0  0
    9.3680   38.9550   57.9150 C   0  0  0  0  0  0  0  0  0  0  0  0
    9.3560   39.0090   56.5040 C   0  0  0  0  0  0  0  0  0  0  0  0
    7.9890   39.0350   55.8220 C   0  0  0  0  0  0  0  0  0  0  0  0
    8.1760   39.0930   54.3070 C   0  0  0  0  0  0  0  0  0  0  0  0
    6.8610   39.1180   53.6510 N   0  0  0  0  0  0  0  0  0  0  0  0
    8.8880   40.3030   59.8820 C   0  0  0  0  0  0  0  0  0  0  0  0
    8.1750   41.0830   60.5110 O   0  0  0  0  0  0  0  0  0  0  0  0
    9.7590   39.3480   60.6040 C   0  0  0  0  0  0  0  0  0  0  0  0
   10.4720   38.5680   59.9750 O   0  0  0  0  0  0  0  0  0  0  0  0
    9.7700   39.3340   61.9340 N   0  0  0  0  0  0  0  0  0  0  0  0
   10.6010   38.4210   62.6250 C   0  0  0  0  0  0  0  0  0  0  0  0
   11.9080   38.7870   62.9680 C   0  0  0  0  0  0  0  0  0  0  0  0
   12.7320   37.8840   63.6520 C   0  0  0  0  0  0  0  0  0  0  0  0
   12.2480   36.6160   63.9920 C   0  0  0  0  0  0  0  0  0  0  0  0
   13.0530   35.7320   64.6610 O   0  0  0  0  0  0  0  0  0  0  0  0
   13.8310   34.8820   63.9190 C   0  0  0  0  0  0  0  0  0  0  0  0
   15.1230   35.2650   63.5420 C   0  0  0  0  0  0  0  0  0  0  0  0
   15.9170   34.3960   62.7840 C   0  0  0  0  0  0  0  0  0  0  0  0
   15.4190   33.1440   62.4040 C   0  0  0  0  0  0  0  0  0  0  0  0
   16.2140   32.2740   61.6450 N   0  0  0  0  0  0  0  0  0  0  0  0
   14.1260   32.7610   62.7810 C   0  0  0  0  0  0  0  0  0  0  0  0
   13.3320   33.6300   63.5390 C   0  0  0  0  0  0  0  0  0  0  0  0
   10.9410   36.2500   63.6490 C   0  0  0  0  0  0  0  0  0  0  0  0
   10.1180   37.1520   62.9650 C   0  0  0  0  0  0  0  0  0  0  0  0
    6.4930   42.9040   61.5840 C   0  0  0  0  0  0  0  0  0  0  0  0
    7.6220   43.3000   61.3090 O   0  0  0  0  0  0  0  0  0  0  0  0
    5.6920   43.7220   62.5220 C   0  0  0  0  0  0  0  0  0  0  0  0
    6.1210   45.0080   62.8700 C   0  0  0  0  0  0  0  0  0  0  0  0
    5.3630   45.7820   63.7580 C   0  0  0  0  0  0  0  0  0  0  0  0
    4.1770   45.2700   64.2970 C   0  0  0  0  0  0  0  0  0  0  0  0
    3.7480   43.9830   63.9480 C   0  0  0  0  0  0  0  0  0  0  0  0
    4.5060   43.2090   63.0610 C   0  0  0  0  0  0  0  0  0  0  0  0
    3.9640   41.5830   62.6200 S   0  0  0  0  0  0  0  0  0  0  0  0
    4.6410   40.4070   63.7580 C   0  0  0  0  0  0  0  0  0  0  0  0
    3.9360   40.0730   64.9200 C   0  0  0  0  0  0  0  0  0  0  0  0
    4.4710   39.1430   65.8200 C   0  0  0  0  0  0  0  0  0  0  0  0
    5.7110   38.5480   65.5570 C   0  0  0  0  0  0  0  0  0  0  0  0
    6.4150   38.8820   64.3940 C   0  0  0  0  0  0  0  0  0  0  0  0
    5.8800   39.8120   63.4940 C   0  0  0  0  0  0  0  0  0  0  0  0
    6.6100   40.1580   62.2900 C   0  0  0  0  0  0  0  0  0  0  0  0
    7.1930   40.4350   61.3270 N   0  0  0  0  0  0  0  0  0  0  0  0
    3.8610   41.9300   60.7420 H   0  0  0  0  0  0  0  0  0  0  0  0
    4.3850   40.5050   61.6040 H   0  0  0  0  0  0  0  0  0  0  0  0
    4.4190   42.1060   62.4610 H   0  0  0  0  0  0  0  0  0  0  0  0
    6.2930   39.8090   60.5830 H   0  0  0  0  0  0  0  0  0  0  0  0
    7.7400   40.9350   60.4770 H   0  0  0  0  0  0  0  0  0  0  0  0
    7.2520   40.3360   56.9910 H   0  0  0  0  0  0  0  0  0  0  0  0
    9.5140   41.1110   57.9850 H   0  0  0  0  0  0  0  0  0  0  0  0
    8.6300   38.2170   58.2230 H   0  0  0  0  0  0  0  0  0  0  0  0
   10.3840   38.8110   58.2770 H   0  0  0  0  0  0  0  0  0  0  0  0
    9.8170   38.0780   56.1800 H   0  0  0  0  0  0  0  0  0  0  0  0
    9.8860   39.9050   56.1890 H   0  0  0  0  0  0  0  0  0  0  0  0
    7.4350   39.9110   56.1530 H   0  0  0  0  0  0  0  0  0  0  0  0
    7.4350   38.1360   56.0850 H   0  0  0  0  0  0  0  0  0  0  0  0
    8.7300   38.2170   53.9760 H   0  0  0  0  0  0  0  0  0  0  0  0
    8.7300   39.9920   54.0440 H   0  0  0  0  0  0  0  0  0  0  0  0
    6.3470   38.2840   53.8950 H   0  0  0  0  0  0  0  0  0  0  0  0
    6.9850   39.1570   52.6490 H   0  0  0  0  0  0  0  0  0  0  0  0
    9.1840   39.9740   62.4510 H   0  0  0  0  0  0  0  0  0  0  0  0
   12.2820   39.7660   62.7060 H   0  0  0  0  0  0  0  0  0  0  0  0
   13.7400   38.1670   63.9160 H   0  0  0  0  0  0  0  0  0  0  0  0
   15.5080   36.2310   63.8350 H   0  0  0  0  0  0  0  0  0  0  0  0
   16.9150   34.6920   62.4930 H   0  0  0  0  0  0  0  0  0  0  0  0
   16.8190   31.6110   62.1070 H   0  0  0  0  0  0  0  0  0  0  0  0
   16.1820   32.3110   60.6360 H   0  0  0  0  0  0  0  0  0  0  0  0
   13.7420   31.7960   62.4880 H   0  0  0  0  0  0  0  0  0  0  0  0
   12.3350   33.3350   63.8300 H   0  0  0  0  0  0  0  0  0  0  0  0
   10.5680   35.2710   63.9120 H   0  0  0  0  0  0  0  0  0  0  0  0
    9.1090   36.8700   62.7010 H   0  0  0  0  0  0  0  0  0  0  0  0
    7.0360   45.4040   62.4550 H   0  0  0  0  0  0  0  0  0  0  0  0
    5.6930   46.7750   64.0260 H   0  0  0  0  0  0  0  0  0  0  0  0
    3.5920   45.8670   64.9810 H   0  0  0  0  0  0  0  0  0  0  0  0
    2.8330   43.5880   64.3640 H   0  0  0  0  0  0  0  0  0  0  0  0
    2.9800   40.5320   65.1230 H   0  0  0  0  0  0  0  0  0  0  0  0
    3.9280   38.8850   66.7170 H   0  0  0  0  0  0  0  0  0  0  0  0
    6.1240   37.8310   66.2510 H   0  0  0  0  0  0  0  0  0  0  0  0
    7.3710   38.4230   64.1910 H   0  0  0  0  0  0  0  0  0  0  0  0
  1 49  1  0  0  0  0
  1 50  1  0  0  0  0
  1 51  1  0  0  0  0
  1  2  1  0  0  0  0
  2  3  1  0  0  0  0
  3 52  1  0  0  0  0
  3 53  1  0  0  0  0
  3  4  1  0  0  0  0
  4  5  2  0  0  0  0
  4  6  1  0  0  0  0
  6 54  1  0  0  0  0
  6  7  1  0  0  0  0
  7 55  1  0  0  0  0
  7  8  1  0  0  0  0
  8 56  1  0  0  0  0
  8 57  1  0  0  0  0
  8  9  1  0  0  0  0
  9 58  1  0  0  0  0
  9 59  1  0  0  0  0
  9 10  1  0  0  0  0
 10 60  1  0  0  0  0
 10 61  1  0  0  0  0
 10 11  1  0  0  0  0
 11 62  1  0  0  0  0
 11 63  1  0  0  0  0
 11 12  1  0  0  0  0
 12 64  1  0  0  0  0
 12 65  1  0  0  0  0
  7 13  1  0  0  0  0
 13 14  2  0  0  0  0
 13 15  1  0  0  0  0
 15 16  2  0  0  0  0
 15 17  1  0  0  0  0
 17 66  1  0  0  0  0
 17 18  1  0  0  0  0
 18 19  2  0  0  0  0
 19 67  1  0  0  0  0
 19 20  1  0  0  0  0
 20 68  1  0  0  0  0
 20 21  2  0  0  0  0
 21 22  1  0  0  0  0
 22 23  1  0  0  0  0
 23 24  2  0  0  0  0
 24 69  1  0  0  0  0
 24 25  1  0  0  0  0
 25 70  1  0  0  0  0
 25 26  2  0  0  0  0
 26 27  1  0  0  0  0
 27 71  1  0  0  0  0
 27 72  1  0  0  0  0
 26 28  1  0  0  0  0
 28 73  1  0  0  0  0
 28 29  2  0  0  0  0
 29 23  1  0  0  0  0
 29 74  1  0  0  0  0
 21 30  1  0  0  0  0
 30 75  1  0  0  0  0
 30 31  2  0  0  0  0
 31 18  1  0  0  0  0
 31 76  1  0  0  0  0
  2 32  1  0  0  0  0
 32 33  2  0  0  0  0
 32 34  1  0  0  0  0
 34 35  2  0  0  0  0
 35 77  1  0  0  0  0
 35 36  1  0  0  0  0
 36 78  1  0  0  0  0
 36 37  2  0  0  0  0
 37 79  1  0  0  0  0
 37 38  1  0  0  0  0
 38 80  1  0  0  0  0
 38 39  2  0  0  0  0
 39 34  1  0  0  0  0
 39 40  1  0  0  0  0
 40 41  1  0  0  0  0
 41 42  2  0  0  0  0
 42 81  1  0  0  0  0
 42 43  1  0  0  0  0
 43 82  1  0  0  0  0
 43 44  2  0  0  0  0
 44 83  1  0  0  0  0
 44 45  1  0  0  0  0
 45 84  1  0  0  0  0
 45 46  2  0  0  0  0
 46 41  1  0  0  0  0
 46 47  1  0  0  0  0
 47 48  3  0  0  0  0
M  END
>  <LOGBIO>
6.9200

>  <PRED_LOGBIO>
6.2700

>  <XV_RES>
1.0410

>  <WHL_TMPL>
9

>  <ANCH>
40-41;9-10

$$$$
ROW36
  -MTS-   01071502273D 0   0.00000     0.00000     0

 36 39  0  0  0  0  0  0  0  0999 V2000
    6.6850   47.9340   53.5120 N   0  0  0  0  0  0  0  0  0  0  0  0
    6.4460   48.5450   54.7150 C   0  0  0  0  0  0  0  0  0  0  0  0
    6.8450   49.7880   54.9150 N   0  0  0  0  0  0  0  0  0  0  0  0
    5.7410   47.8130   55.7900 C   0  0  0  0  0  0  0  0  0  0  0  0
    4.3450   47.8750   55.8800 C   0  0  0  0  0  0  0  0  0  0  0  0
    3.6770   47.1820   56.8970 C   0  0  0  0  0  0  0  0  0  0  0  0
    4.4060   46.4270   57.8240 C   0  0  0  0  0  0  0  0  0  0  0  0
    4.0450   45.6330   58.9390 N   0  0  0  0  0  0  0  0  0  0  0  0
    5.2000   45.1280   59.4760 C   0  0  0  0  0  0  0  0  0  0  0  0
    5.2700   44.2250   60.6840 C   0  0  0  0  0  0  0  0  0  0  0  0
    5.3990   45.0640   61.9330 C   0  0  0  0  0  0  0  0  0  0  0  0
    4.7780   44.8260   63.0730 N   0  0  0  0  0  0  0  0  0  0  0  0
    5.1320   45.8060   64.0080 C   0  0  0  0  0  0  0  0  0  0  0  0
    4.7740   46.0280   65.3430 C   0  0  0  0  0  0  0  0  0  0  0  0
    5.3050   47.1210   66.0380 C   0  0  0  0  0  0  0  0  0  0  0  0
    4.8600   47.3980   67.6970 Cl  0  0  0  0  0  0  0  0  0  0  0  0
    6.1950   47.9920   65.3970 C   0  0  0  0  0  0  0  0  0  0  0  0
    6.5530   47.7700   64.0630 C   0  0  0  0  0  0  0  0  0  0  0  0
    6.0220   46.6760   63.3680 C   0  0  0  0  0  0  0  0  0  0  0  0
    6.1770   46.1860   62.0500 N   0  0  0  0  0  0  0  0  0  0  0  0
    6.2410   45.5470   58.7820 N   0  0  0  0  0  0  0  0  0  0  0  0
    5.8020   46.3650   57.7340 C   0  0  0  0  0  0  0  0  0  0  0  0
    6.4690   47.0580   56.7170 C   0  0  0  0  0  0  0  0  0  0  0  0
    6.3800   46.9840   53.3600 H   0  0  0  0  0  0  0  0  0  0  0  0
    7.1660   48.4340   52.7790 H   0  0  0  0  0  0  0  0  0  0  0  0
    7.3170   50.2780   54.1950 H   0  0  0  0  0  0  0  0  0  0  0  0
    3.7830   48.4570   55.1650 H   0  0  0  0  0  0  0  0  0  0  0  0
    2.6010   47.2290   56.9660 H   0  0  0  0  0  0  0  0  0  0  0  0
    3.1080   45.4690   59.2760 H   0  0  0  0  0  0  0  0  0  0  0  0
    6.1340   43.5700   60.5970 H   0  0  0  0  0  0  0  0  0  0  0  0
    4.3650   43.6250   60.7420 H   0  0  0  0  0  0  0  0  0  0  0  0
    4.0880   45.3560   65.8370 H   0  0  0  0  0  0  0  0  0  0  0  0
    6.6050   48.8350   65.9330 H   0  0  0  0  0  0  0  0  0  0  0  0
    7.2400   48.4410   63.5690 H   0  0  0  0  0  0  0  0  0  0  0  0
    6.7550   46.5890   61.3270 H   0  0  0  0  0  0  0  0  0  0  0  0
    7.5460   47.0100   56.6480 H   0  0  0  0  0  0  0  0  0  0  0  0
  1 24  1  0  0  0  0
  1 25  1  0  0  0  0
  1  2  1  0  0  0  0
  2  3  2  0  0  0  0
  3 26  1  0  0  0  0
  2  4  1  0  0  0  0
  4  5  2  0  0  0  0
  5 27  1  0  0  0  0
  5  6  1  0  0  0  0
  6 28  1  0  0  0  0
  6  7  2  0  0  0  0
  7  8  1  0  0  0  0
  8 29  1  0  0  0  0
  8  9  1  0  0  0  0
  9 10  1  0  0  0  0
 10 30  1  0  0  0  0
 10 31  1  0  0  0  0
 10 11  1  0  0  0  0
 11 12  2  0  0  0  0
 12 13  1  0  0  0  0
 13 14  2  0  0  0  0
 14 32  1  0  0  0  0
 14 15  1  0  0  0  0
 15 16  1  0  0  0  0
 15 17  2  0  0  0  0
 17 33  1  0  0  0  0
 17 18  1  0  0  0  0
 18 34  1  0  0  0  0
 18 19  2  0  0  0  0
 19 13  1  0  0  0  0
 19 20  1  0  0  0  0
 20 11  1  0  0  0  0
 20 35  1  0  0  0  0
  9 21  2  0  0  0  0
 21 22  1  0  0  0  0
 22  7  1  0  0  0  0
 22 23  2  0  0  0  0
 23  4  1  0  0  0  0
 23 36  1  0  0  0  0
M  END
>  <LOGBIO>
9.0000

>  <PRED_LOGBIO>
7.7100

>  <XV_RES>
1.5330

>  <WHL_TMPL>
4

>  <ANCH>
3-5;22-21

$$$$
ROW37
  -MTS-   01071502273D 0   0.00000     0.00000     0

 69 73  0  0  0  0  0  0  0  0999 V2000
    6.0610   39.3790   62.8440 N   0  0  0  0  0  0  0  0  0  0  0  0
    6.0790   38.9120   61.5560 C   0  0  0  0  0  0  0  0  0  0  0  0
    5.4510   37.7920   61.2510 N   0  0  0  0  0  0  0  0  0  0  0  0
    6.8000   39.6610   60.5100 C   0  0  0  0  0  0  0  0  0  0  0  0
    7.6490   38.9670   59.6590 C   0  0  0  0  0  0  0  0  0  0  0  0
    8.3420   39.6360   58.6490 C   0  0  0  0  0  0  0  0  0  0  0  0
    8.1910   41.0100   58.4650 C   0  0  0  0  0  0  0  0  0  0  0  0
    7.3650   41.7350   59.3290 C   0  0  0  0  0  0  0  0  0  0  0  0
    7.3330   43.2320   59.1330 C   0  0  0  0  0  0  0  0  0  0  0  0
    6.4750   43.9850   60.0520 O   0  0  0  0  0  0  0  0  0  0  0  0
    6.9900   44.5530   61.1650 C   0  0  0  0  0  0  0  0  0  0  0  0
    8.2070   44.6000   61.3730 O   0  0  0  0  0  0  0  0  0  0  0  0
    6.0740   45.1420   62.0730 C   0  0  0  0  0  0  0  0  0  0  0  0
    4.9680   45.9710   61.7430 C   0  0  0  0  0  0  0  0  0  0  0  0
    4.3710   46.3940   62.9490 C   0  0  0  0  0  0  0  0  0  0  0  0
    3.2710   47.1940   63.2590 C   0  0  0  0  0  0  0  0  0  0  0  0
    2.8890   47.4080   64.6030 C   0  0  0  0  0  0  0  0  0  0  0  0
    1.7910   48.1740   64.8920 O   0  0  0  0  0  0  0  0  0  0  0  0
    0.5230   47.5200   64.9900 C   0  0  0  0  0  0  0  0  0  0  0  0
   -0.5450   48.5380   65.3120 C   0  0  0  0  0  0  0  0  0  0  0  0
   -1.2250   49.1900   64.2770 C   0  0  0  0  0  0  0  0  0  0  0  0
   -2.2150   50.1340   64.5750 C   0  0  0  0  0  0  0  0  0  0  0  0
   -2.5250   50.4250   65.9090 C   0  0  0  0  0  0  0  0  0  0  0  0
   -1.8460   49.7720   66.9440 C   0  0  0  0  0  0  0  0  0  0  0  0
   -0.8550   48.8290   66.6460 C   0  0  0  0  0  0  0  0  0  0  0  0
    3.6440   46.8290   65.6480 C   0  0  0  0  0  0  0  0  0  0  0  0
    4.7740   46.0280   65.3430 C   0  0  0  0  0  0  0  0  0  0  0  0
    5.1350   45.8040   63.9980 C   0  0  0  0  0  0  0  0  0  0  0  0
    6.1460   45.0570   63.4360 N   0  0  0  0  0  0  0  0  0  0  0  0
    7.0660   44.2090   64.2110 C   0  0  0  0  0  0  0  0  0  0  0  0
    8.3080   44.9140   64.6310 C   0  0  0  0  0  0  0  0  0  0  0  0
    8.7850   46.0600   63.9690 C   0  0  0  0  0  0  0  0  0  0  0  0
   10.0070   46.6290   64.3210 C   0  0  0  0  0  0  0  0  0  0  0  0
   10.7370   46.0420   65.3570 C   0  0  0  0  0  0  0  0  0  0  0  0
   10.2560   44.9110   66.0610 C   0  0  0  0  0  0  0  0  0  0  0  0
    9.0220   44.3560   65.6870 C   0  0  0  0  0  0  0  0  0  0  0  0
   11.0510   44.2980   67.1460 C   0  0  0  0  0  0  0  0  0  0  0  0
   12.3520   44.5790   67.2870 N   0  0  0  0  0  0  0  0  0  0  0  0
   10.5080   43.4300   67.9960 N   0  0  0  0  0  0  0  0  0  0  0  0
    6.6570   41.0590   60.3540 C   0  0  0  0  0  0  0  0  0  0  0  0
    6.5420   40.2360   63.0770 H   0  0  0  0  0  0  0  0  0  0  0  0
    5.5680   38.8660   63.5600 H   0  0  0  0  0  0  0  0  0  0  0  0
    4.9670   37.2890   61.9530 H   0  0  0  0  0  0  0  0  0  0  0  0
    7.7740   37.9010   59.7790 H   0  0  0  0  0  0  0  0  0  0  0  0
    9.0050   39.0820   58.0010 H   0  0  0  0  0  0  0  0  0  0  0  0
    8.7090   41.5110   57.6600 H   0  0  0  0  0  0  0  0  0  0  0  0
    6.9010   43.3840   58.1460 H   0  0  0  0  0  0  0  0  0  0  0  0
    8.3510   43.5990   59.2450 H   0  0  0  0  0  0  0  0  0  0  0  0
    4.6430   46.2310   60.7460 H   0  0  0  0  0  0  0  0  0  0  0  0
    2.7050   47.6550   62.4630 H   0  0  0  0  0  0  0  0  0  0  0  0
    0.5610   46.7720   65.7790 H   0  0  0  0  0  0  0  0  0  0  0  0
    0.2900   47.0370   64.0430 H   0  0  0  0  0  0  0  0  0  0  0  0
   -0.9860   48.9660   63.2480 H   0  0  0  0  0  0  0  0  0  0  0  0
   -2.7400   50.6380   63.7770 H   0  0  0  0  0  0  0  0  0  0  0  0
   -3.2890   51.1530   66.1400 H   0  0  0  0  0  0  0  0  0  0  0  0
   -2.0850   49.9970   67.9730 H   0  0  0  0  0  0  0  0  0  0  0  0
   -0.3310   48.3250   67.4440 H   0  0  0  0  0  0  0  0  0  0  0  0
    3.3610   46.9960   66.6770 H   0  0  0  0  0  0  0  0  0  0  0  0
    5.3570   45.5900   66.1400 H   0  0  0  0  0  0  0  0  0  0  0  0
    7.3850   43.4190   63.5350 H   0  0  0  0  0  0  0  0  0  0  0  0
    6.5490   43.8720   65.1070 H   0  0  0  0  0  0  0  0  0  0  0  0
    8.1970   46.5040   63.1790 H   0  0  0  0  0  0  0  0  0  0  0  0
   10.3800   47.5020   63.8060 H   0  0  0  0  0  0  0  0  0  0  0  0
   11.6940   46.4620   65.6290 H   0  0  0  0  0  0  0  0  0  0  0  0
    8.6290   43.5000   66.2160 H   0  0  0  0  0  0  0  0  0  0  0  0
   12.8720   44.1610   68.0180 H   0  0  0  0  0  0  0  0  0  0  0  0
   10.3890   43.6810   68.9670 H   0  0  0  0  0  0  0  0  0  0  0  0
   10.2150   42.5200   67.6700 H   0  0  0  0  0  0  0  0  0  0  0  0
    6.0080   41.6120   61.0160 H   0  0  0  0  0  0  0  0  0  0  0  0
  1 41  1  0  0  0  0
  1 42  1  0  0  0  0
  1  2  1  0  0  0  0
  2  3  2  0  0  0  0
  3 43  1  0  0  0  0
  2  4  1  0  0  0  0
  4  5  2  0  0  0  0
  5 44  1  0  0  0  0
  5  6  1  0  0  0  0
  6 45  1  0  0  0  0
  6  7  2  0  0  0  0
  7 46  1  0  0  0  0
  7  8  1  0  0  0  0
  8  9  1  0  0  0  0
  9 47  1  0  0  0  0
  9 48  1  0  0  0  0
  9 10  1  0  0  0  0
 10 11  1  0  0  0  0
 11 12  2  0  0  0  0
 11 13  1  0  0  0  0
 13 14  2  0  0  0  0
 14 49  1  0  0  0  0
 14 15  1  0  0  0  0
 15 16  2  0  0  0  0
 16 50  1  0  0  0  0
 16 17  1  0  0  0  0
 17 18  1  0  0  0  0
 18 19  1  0  0  0  0
 19 51  1  0  0  0  0
 19 52  1  0  0  0  0
 19 20  1  0  0  0  0
 20 21  2  0  0  0  0
 21 53  1  0  0  0  0
 21 22  1  0  0  0  0
 22 54  1  0  0  0  0
 22 23  2  0  0  0  0
 23 55  1  0  0  0  0
 23 24  1  0  0  0  0
 24 56  1  0  0  0  0
 24 25  2  0  0  0  0
 25 20  1  0  0  0  0
 25 57  1  0  0  0  0
 17 26  2  0  0  0  0
 26 58  1  0  0  0  0
 26 27  1  0  0  0  0
 27 59  1  0  0  0  0
 27 28  2  0  0  0  0
 28 15  1  0  0  0  0
 28 29  1  0  0  0  0
 29 13  1  0  0  0  0
 29 30  1  0  0  0  0
 30 60  1  0  0  0  0
 30 61  1  0  0  0  0
 30 31  1  0  0  0  0
 31 32  2  0  0  0  0
 32 62  1  0  0  0  0
 32 33  1  0  0  0  0
 33 63  1  0  0  0  0
 33 34  2  0  0  0  0
 34 64  1  0  0  0  0
 34 35  1  0  0  0  0
 35 36  2  0  0  0  0
 36 31  1  0  0  0  0
 36 65  1  0  0  0  0
 35 37  1  0  0  0  0
 37 38  2  0  0  0  0
 38 66  1  0  0  0  0
 37 39  1  0  0  0  0
 39 67  1  0  0  0  0
 39 68  1  0  0  0  0
  8 40  2  0  0  0  0
 40  4  1  0  0  0  0
 40 69  1  0  0  0  0
M  END
>  <LOGBIO>
7.2100

>  <PRED_LOGBIO>
5.8100

>  <XV_RES>
1.6850

>  <WHL_TMPL>
4

>  <ANCH>
31-34;62-65

$$$$
ROW38
  -MTS-   01071502273D 0   0.00000     0.00000     0

 61 65  0  0  0  0  0  0  0  0999 V2000
    1.8220   48.4370   67.3630 C   0  0  0  0  0  0  0  0  0  0  0  0
    1.7660   47.5480   66.1240 C   0  0  0  0  0  0  0  0  0  0  0  0
    3.0490   46.9550   65.9040 O   0  0  0  0  0  0  0  0  0  0  0  0
    3.1930   46.1310   64.8450 C   0  0  0  0  0  0  0  0  0  0  0  0
    2.2450   45.9110   64.1100 O   0  0  0  0  0  0  0  0  0  0  0  0
    4.5030   45.4930   64.5750 C   0  0  0  0  0  0  0  0  0  0  0  0
    5.6080   46.1290   64.9180 N   0  0  0  0  0  0  0  0  0  0  0  0
    6.6810   45.6570   64.0630 N   0  0  0  0  0  0  0  0  0  0  0  0
    8.1080   45.5060   64.4720 C   0  0  0  0  0  0  0  0  0  0  0  0
    9.0110   46.0460   63.5480 C   0  0  0  0  0  0  0  0  0  0  0  0
   10.3830   46.0430   63.8260 C   0  0  0  0  0  0  0  0  0  0  0  0
   10.8520   45.5000   65.0280 C   0  0  0  0  0  0  0  0  0  0  0  0
   12.1950   45.4960   65.3000 O   0  0  0  0  0  0  0  0  0  0  0  0
   12.9620   44.3650   64.8810 C   0  0  0  0  0  0  0  0  0  0  0  0
    9.9500   44.9600   65.9520 C   0  0  0  0  0  0  0  0  0  0  0  0
    8.5770   44.9630   65.6740 C   0  0  0  0  0  0  0  0  0  0  0  0
    6.1520   44.7220   63.2120 C   0  0  0  0  0  0  0  0  0  0  0  0
    6.7540   43.9070   62.1330 C   0  0  0  0  0  0  0  0  0  0  0  0
    7.9500   44.0070   61.8630 O   0  0  0  0  0  0  0  0  0  0  0  0
    5.9750   43.0640   61.4620 N   0  0  0  0  0  0  0  0  0  0  0  0
    4.6420   42.9500   61.7610 C   0  0  0  0  0  0  0  0  0  0  0  0
    4.0860   43.6680   62.7190 N   0  0  0  0  0  0  0  0  0  0  0  0
    4.8450   44.5750   63.4660 C   0  0  0  0  0  0  0  0  0  0  0  0
    6.4070   42.1640   60.5470 C   0  0  0  0  0  0  0  0  0  0  0  0
    6.3170   40.7390   60.8020 C   0  0  0  0  0  0  0  0  0  0  0  0
    6.9220   39.8130   59.8660 C   0  0  0  0  0  0  0  0  0  0  0  0
    7.6170   40.3190   58.6670 C   0  0  0  0  0  0  0  0  0  0  0  0
    7.6570   41.7660   58.4000 C   0  0  0  0  0  0  0  0  0  0  0  0
    7.0470   42.7020   59.3400 C   0  0  0  0  0  0  0  0  0  0  0  0
    8.3080   39.3410   57.7200 C   0  0  0  0  0  0  0  0  0  0  0  0
    9.3700   38.4550   58.2360 C   0  0  0  0  0  0  0  0  0  0  0  0
   10.0740   37.5450   57.3360 C   0  0  0  0  0  0  0  0  0  0  0  0
    9.7790   37.4400   55.9200 C   0  0  0  0  0  0  0  0  0  0  0  0
    8.7530   38.3180   55.3890 C   0  0  0  0  0  0  0  0  0  0  0  0
    8.0280   39.2500   56.2850 C   0  0  0  0  0  0  0  0  0  0  0  0
    6.9540   40.1240   55.6000 C   0  0  0  0  0  0  0  0  0  0  0  0
    5.8060   39.3250   55.1180 O   0  0  0  0  0  0  0  0  0  0  0  0
    2.5620   49.2200   67.2150 H   0  0  0  0  0  0  0  0  0  0  0  0
    0.8460   48.8870   67.5310 H   0  0  0  0  0  0  0  0  0  0  0  0
    2.0970   47.8370   68.2280 H   0  0  0  0  0  0  0  0  0  0  0  0
    1.4900   48.1480   65.2600 H   0  0  0  0  0  0  0  0  0  0  0  0
    1.0260   46.7640   66.2730 H   0  0  0  0  0  0  0  0  0  0  0  0
    8.6490   46.4650   62.6210 H   0  0  0  0  0  0  0  0  0  0  0  0
   11.0790   46.4590   63.1130 H   0  0  0  0  0  0  0  0  0  0  0  0
   12.8930   44.2600   63.8000 H   0  0  0  0  0  0  0  0  0  0  0  0
   14.0030   44.5070   65.1650 H   0  0  0  0  0  0  0  0  0  0  0  0
   12.5750   43.4670   65.3580 H   0  0  0  0  0  0  0  0  0  0  0  0
   10.3120   44.5410   66.8800 H   0  0  0  0  0  0  0  0  0  0  0  0
    7.8810   44.5470   66.3870 H   0  0  0  0  0  0  0  0  0  0  0  0
    4.0330   42.2570   61.1990 H   0  0  0  0  0  0  0  0  0  0  0  0
    5.8050   40.3720   61.6790 H   0  0  0  0  0  0  0  0  0  0  0  0
    6.8640   38.7500   60.0470 H   0  0  0  0  0  0  0  0  0  0  0  0
    8.1390   42.1360   57.5070 H   0  0  0  0  0  0  0  0  0  0  0  0
    7.0660   43.7650   59.1520 H   0  0  0  0  0  0  0  0  0  0  0  0
    9.6280   38.4800   59.2850 H   0  0  0  0  0  0  0  0  0  0  0  0
   10.8530   36.9190   57.7460 H   0  0  0  0  0  0  0  0  0  0  0  0
   10.3010   36.7380   55.2870 H   0  0  0  0  0  0  0  0  0  0  0  0
    8.5160   38.2920   54.3360 H   0  0  0  0  0  0  0  0  0  0  0  0
    7.4250   40.5440   54.7140 H   0  0  0  0  0  0  0  0  0  0  0  0
    6.5940   40.8450   56.3310 H   0  0  0  0  0  0  0  0  0  0  0  0
    4.9920   39.7770   55.3910 H   0  0  0  0  0  0  0  0  0  0  0  0
  1 38  1  0  0  0  0
  1 39  1  0  0  0  0
  1 40  1  0  0  0  0
  1  2  1  0  0  0  0
  2 41  1  0  0  0  0
  2 42  1  0  0  0  0
  2  3  1  0  0  0  0
  3  4  1  0  0  0  0
  4  5  2  0  0  0  0
  4  6  1  0  0  0  0
  6  7  2  0  0  0  0
  7  8  1  0  0  0  0
  8  9  1  0  0  0  0
  9 10  2  0  0  0  0
 10 43  1  0  0  0  0
 10 11  1  0  0  0  0
 11 44  1  0  0  0  0
 11 12  2  0  0  0  0
 12 13  1  0  0  0  0
 13 14  1  0  0  0  0
 14 45  1  0  0  0  0
 14 46  1  0  0  0  0
 14 47  1  0  0  0  0
 12 15  1  0  0  0  0
 15 48  1  0  0  0  0
 15 16  2  0  0  0  0
 16  9  1  0  0  0  0
 16 49  1  0  0  0  0
  8 17  1  0  0  0  0
 17 18  1  0  0  0  0
 18 19  2  0  0  0  0
 18 20  1  0  0  0  0
 20 21  1  0  0  0  0
 21 50  1  0  0  0  0
 21 22  2  0  0  0  0
 22 23  1  0  0  0  0
 23  6  1  0  0  0  0
 23 17  2  0  0  0  0
 20 24  1  0  0  0  0
 24 25  2  0  0  0  0
 25 51  1  0  0  0  0
 25 26  1  0  0  0  0
 26 52  1  0  0  0  0
 26 27  2  0  0  0  0
 27 28  1  0  0  0  0
 28 53  1  0  0  0  0
 28 29  2  0  0  0  0
 29 24  1  0  0  0  0
 29 54  1  0  0  0  0
 27 30  1  0  0  0  0
 30 31  2  0  0  0  0
 31 55  1  0  0  0  0
 31 32  1  0  0  0  0
 32 56  1  0  0  0  0
 32 33  2  0  0  0  0
 33 57  1  0  0  0  0
 33 34  1  0  0  0  0
 34 58  1  0  0  0  0
 34 35  2  0  0  0  0
 35 30  1  0  0  0  0
 35 36  1  0  0  0  0
 36 59  1  0  0  0  0
 36 60  1  0  0  0  0
 36 37  1  0  0  0  0
 37 61  1  0  0  0  0
M  END
>  <LOGBIO>
7.3500

>  <PRED_LOGBIO>
8.8200

>  <XV_RES>
-1.7260

>  <WHL_TMPL>
7

>  <ANCH>
32-33;30-31

$$$$
ROW39
  -MTS-   01071502273D 0   0.00000     0.00000     0

 59 63  0  0  0  0  0  0  0  0999 V2000
    7.7630   49.5430   60.0110 C   0  0  0  0  0  0  0  0  0  0  0  0
    7.7690   48.4060   60.8790 O   0  0  0  0  0  0  0  0  0  0  0  0
    6.5960   48.0170   61.4220 C   0  0  0  0  0  0  0  0  0  0  0  0
    5.5730   48.6310   61.1680 O   0  0  0  0  0  0  0  0  0  0  0  0
    6.5520   46.8470   62.3270 C   0  0  0  0  0  0  0  0  0  0  0  0
    6.9820   46.8070   63.5740 N   0  0  0  0  0  0  0  0  0  0  0  0
    6.7470   45.4700   64.0870 N   0  0  0  0  0  0  0  0  0  0  0  0
    8.1080   45.5060   64.4720 C   0  0  0  0  0  0  0  0  0  0  0  0
    9.0120   46.3150   63.7740 C   0  0  0  0  0  0  0  0  0  0  0  0
   10.3590   46.3510   64.1550 C   0  0  0  0  0  0  0  0  0  0  0  0
   10.8010   45.5780   65.2350 C   0  0  0  0  0  0  0  0  0  0  0  0
   12.1190   45.6130   65.6080 O   0  0  0  0  0  0  0  0  0  0  0  0
   13.0130   44.6740   65.0040 C   0  0  0  0  0  0  0  0  0  0  0  0
    9.8970   44.7690   65.9330 C   0  0  0  0  0  0  0  0  0  0  0  0
    8.5510   44.7330   65.5520 C   0  0  0  0  0  0  0  0  0  0  0  0
    6.1640   44.7380   63.0860 C   0  0  0  0  0  0  0  0  0  0  0  0
    5.7040   43.3330   63.0210 C   0  0  0  0  0  0  0  0  0  0  0  0
    5.8170   42.5890   63.9950 O   0  0  0  0  0  0  0  0  0  0  0  0
    5.1650   42.8910   61.8890 N   0  0  0  0  0  0  0  0  0  0  0  0
    5.0370   43.7170   60.8030 C   0  0  0  0  0  0  0  0  0  0  0  0
    5.4410   44.9730   60.8390 N   0  0  0  0  0  0  0  0  0  0  0  0
    6.0180   45.5060   61.9980 C   0  0  0  0  0  0  0  0  0  0  0  0
    4.7170   41.5520   61.8040 C   0  0  0  0  0  0  0  0  0  0  0  0
    5.6100   40.4990   62.0400 C   0  0  0  0  0  0  0  0  0  0  0  0
    5.1670   39.1740   61.9560 C   0  0  0  0  0  0  0  0  0  0  0  0
    3.8320   38.9010   61.6350 C   0  0  0  0  0  0  0  0  0  0  0  0
    2.9400   39.9530   61.3990 C   0  0  0  0  0  0  0  0  0  0  0  0
    3.3820   41.2790   61.4830 C   0  0  0  0  0  0  0  0  0  0  0  0
    3.3640   37.5000   61.5470 C   0  0  0  0  0  0  0  0  0  0  0  0
    3.9480   36.6240   60.6240 C   0  0  0  0  0  0  0  0  0  0  0  0
    3.5060   35.2980   60.5400 C   0  0  0  0  0  0  0  0  0  0  0  0
    2.4790   34.8490   61.3780 C   0  0  0  0  0  0  0  0  0  0  0  0
    1.8950   35.7240   62.3010 C   0  0  0  0  0  0  0  0  0  0  0  0
    2.3370   37.0500   62.3850 C   0  0  0  0  0  0  0  0  0  0  0  0
    1.5700   38.2010   63.5980 S   0  0  0  0  0  0  0  0  0  0  0  0
    1.1190   37.4630   64.7370 O   0  0  0  0  0  0  0  0  0  0  0  0
    2.5350   39.1730   64.0100 O   0  0  0  0  0  0  0  0  0  0  0  0
    0.2090   39.0110   62.8530 N   0  0  0  0  0  0  0  0  0  0  0  0
    7.4010   50.4130   60.5560 H   0  0  0  0  0  0  0  0  0  0  0  0
    8.7730   49.7330   59.6540 H   0  0  0  0  0  0  0  0  0  0  0  0
    7.1090   49.3490   59.1630 H   0  0  0  0  0  0  0  0  0  0  0  0
    8.6710   46.9120   62.9410 H   0  0  0  0  0  0  0  0  0  0  0  0
   11.0560   46.9750   63.6160 H   0  0  0  0  0  0  0  0  0  0  0  0
   13.0200   44.8210   63.9260 H   0  0  0  0  0  0  0  0  0  0  0  0
   14.0160   44.8240   65.3980 H   0  0  0  0  0  0  0  0  0  0  0  0
   12.6820   43.6620   65.2290 H   0  0  0  0  0  0  0  0  0  0  0  0
   10.2390   44.1720   66.7660 H   0  0  0  0  0  0  0  0  0  0  0  0
    7.8530   44.1090   66.0910 H   0  0  0  0  0  0  0  0  0  0  0  0
    4.5960   43.3310   59.8960 H   0  0  0  0  0  0  0  0  0  0  0  0
    6.6400   40.7100   62.2870 H   0  0  0  0  0  0  0  0  0  0  0  0
    5.8560   38.3620   62.1380 H   0  0  0  0  0  0  0  0  0  0  0  0
    1.9100   39.7420   61.1520 H   0  0  0  0  0  0  0  0  0  0  0  0
    2.6940   42.0910   61.3010 H   0  0  0  0  0  0  0  0  0  0  0  0
    4.7400   36.9700   59.9770 H   0  0  0  0  0  0  0  0  0  0  0  0
    3.9560   34.6220   59.8280 H   0  0  0  0  0  0  0  0  0  0  0  0
    2.1370   33.8260   61.3140 H   0  0  0  0  0  0  0  0  0  0  0  0
    1.1030   35.3780   62.9480 H   0  0  0  0  0  0  0  0  0  0  0  0
   -0.0370   38.8070   61.8950 H   0  0  0  0  0  0  0  0  0  0  0  0
   -0.3310   39.6820   63.3810 H   0  0  0  0  0  0  0  0  0  0  0  0
  1 39  1  0  0  0  0
  1 40  1  0  0  0  0
  1 41  1  0  0  0  0
  1  2  1  0  0  0  0
  2  3  1  0  0  0  0
  3  4  2  0  0  0  0
  3  5  1  0  0  0  0
  5  6  2  0  0  0  0
  6  7  1  0  0  0  0
  7  8  1  0  0  0  0
  8  9  2  0  0  0  0
  9 42  1  0  0  0  0
  9 10  1  0  0  0  0
 10 43  1  0  0  0  0
 10 11  2  0  0  0  0
 11 12  1  0  0  0  0
 12 13  1  0  0  0  0
 13 44  1  0  0  0  0
 13 45  1  0  0  0  0
 13 46  1  0  0  0  0
 11 14  1  0  0  0  0
 14 47  1  0  0  0  0
 14 15  2  0  0  0  0
 15  8  1  0  0  0  0
 15 48  1  0  0  0  0
  7 16  1  0  0  0  0
 16 17  1  0  0  0  0
 17 18  2  0  0  0  0
 17 19  1  0  0  0  0
 19 20  1  0  0  0  0
 20 49  1  0  0  0  0
 20 21  2  0  0  0  0
 21 22  1  0  0  0  0
 22  5  1  0  0  0  0
 22 16  2  0  0  0  0
 19 23  1  0  0  0  0
 23 24  2  0  0  0  0
 24 50  1  0  0  0  0
 24 25  1  0  0  0  0
 25 51  1  0  0  0  0
 25 26  2  0  0  0  0
 26 27  1  0  0  0  0
 27 52  1  0  0  0  0
 27 28  2  0  0  0  0
 28 23  1  0  0  0  0
 28 53  1  0  0  0  0
 26 29  1  0  0  0  0
 29 30  2  0  0  0  0
 30 54  1  0  0  0  0
 30 31  1  0  0  0  0
 31 55  1  0  0  0  0
 31 32  2  0  0  0  0
 32 56  1  0  0  0  0
 32 33  1  0  0  0  0
 33 57  1  0  0  0  0
 33 34  2  0  0  0  0
 34 29  1  0  0  0  0
 34 35  1  0  0  0  0
 35 36  2  0  0  0  0
 35 37  2  0  0  0  0
 35 38  1  0  0  0  0
 38 58  1  0  0  0  0
 38 59  1  0  0  0  0
M  END
>  <LOGBIO>
8.5500

>  <PRED_LOGBIO>
6.9100

>  <XV_RES>
2.3760

>  <WHL_TMPL>
7

>  <ANCH>
7-23;10-26

$$$$
ROW40
  -MTS-   01071502273D 0   0.00000     0.00000     0

 80 84  0  0  0  0  0  0  0  0999 V2000
   -0.1070   54.1340   65.3710 C   0  0  0  0  0  0  0  0  0  0  0  0
   -0.3300   52.7270   65.2510 O   0  0  0  0  0  0  0  0  0  0  0  0
    0.7430   51.9300   65.0550 C   0  0  0  0  0  0  0  0  0  0  0  0
    1.8590   52.4160   64.9860 O   0  0  0  0  0  0  0  0  0  0  0  0
    0.5600   50.4370   64.9220 C   0  0  0  0  0  0  0  0  0  0  0  0
   -0.3430   50.1400   63.7280 C   0  0  0  0  0  0  0  0  0  0  0  0
    1.9200   49.7740   64.7100 C   0  0  0  0  0  0  0  0  0  0  0  0
    1.7420   48.3210   64.5800 N   0  0  0  0  0  0  0  0  0  0  0  0
    0.3960   47.7350   64.6630 C   0  0  0  0  0  0  0  0  0  0  0  0
   -0.2370   47.6720   63.2610 C   0  0  0  0  0  0  0  0  0  0  0  0
   -1.5990   46.9540   63.2920 C   0  0  0  0  0  0  0  0  0  0  0  0
   -1.5230   45.6410   63.9490 N   0  0  0  0  0  0  0  0  0  0  0  0
   -0.9110   45.6580   65.2850 C   0  0  0  0  0  0  0  0  0  0  0  0
    0.4700   46.3390   65.3090 C   0  0  0  0  0  0  0  0  0  0  0  0
   -1.9860   44.4930   63.3620 C   0  0  0  0  0  0  0  0  0  0  0  0
   -3.2370   44.1150   63.5480 N   0  0  0  0  0  0  0  0  0  0  0  0
   -1.0650   43.6600   62.5030 C   0  0  0  0  0  0  0  0  0  0  0  0
    2.8660   47.4860   64.3750 C   0  0  0  0  0  0  0  0  0  0  0  0
    3.5490   46.9500   65.4730 C   0  0  0  0  0  0  0  0  0  0  0  0
    4.6610   46.1240   65.2710 C   0  0  0  0  0  0  0  0  0  0  0  0
    5.0900   45.8340   63.9700 C   0  0  0  0  0  0  0  0  0  0  0  0
    4.4060   46.3690   62.8720 C   0  0  0  0  0  0  0  0  0  0  0  0
    3.2940   47.1960   63.0750 C   0  0  0  0  0  0  0  0  0  0  0  0
    5.0580   45.9090   61.7220 N   0  0  0  0  0  0  0  0  0  0  0  0
    6.0740   45.1420   62.0730 C   0  0  0  0  0  0  0  0  0  0  0  0
    6.9900   44.5530   61.1650 C   0  0  0  0  0  0  0  0  0  0  0  0
    6.1460   45.0570   63.4380 N   0  0  0  0  0  0  0  0  0  0  0  0
    7.0650   44.2100   64.2100 C   0  0  0  0  0  0  0  0  0  0  0  0
    7.8160   43.2950   63.2730 C   0  0  0  0  0  0  0  0  0  0  0  0
    9.0340   43.7070   62.7190 C   0  0  0  0  0  0  0  0  0  0  0  0
    9.7300   42.8580   61.8500 C   0  0  0  0  0  0  0  0  0  0  0  0
    9.2080   41.5980   61.5340 C   0  0  0  0  0  0  0  0  0  0  0  0
    9.9040   40.7500   60.6650 C   0  0  0  0  0  0  0  0  0  0  0  0
    9.3820   39.4900   60.3490 C   0  0  0  0  0  0  0  0  0  0  0  0
    8.1640   39.0780   60.9030 C   0  0  0  0  0  0  0  0  0  0  0  0
    7.4670   39.9270   61.7720 C   0  0  0  0  0  0  0  0  0  0  0  0
    7.9900   41.1870   62.0880 C   0  0  0  0  0  0  0  0  0  0  0  0
    7.2930   42.0350   62.9570 C   0  0  0  0  0  0  0  0  0  0  0  0
    7.6120   37.7460   60.5690 C   0  0  0  0  0  0  0  0  0  0  0  0
    7.9230   36.6980   61.3090 N   0  0  0  0  0  0  0  0  0  0  0  0
    6.7780   37.6000   59.4920 N   0  0  0  0  0  0  0  0  0  0  0  0
    0.3600   54.5070   64.4620 H   0  0  0  0  0  0  0  0  0  0  0  0
   -1.0580   54.6400   65.5240 H   0  0  0  0  0  0  0  0  0  0  0  0
    0.5460   54.3270   66.2190 H   0  0  0  0  0  0  0  0  0  0  0  0
    0.1030   50.0450   65.8290 H   0  0  0  0  0  0  0  0  0  0  0  0
    0.1140   50.5320   62.8220 H   0  0  0  0  0  0  0  0  0  0  0  0
   -1.3120   50.6120   63.8800 H   0  0  0  0  0  0  0  0  0  0  0  0
   -0.4750   49.0640   63.6320 H   0  0  0  0  0  0  0  0  0  0  0  0
    2.5630   49.9860   65.5610 H   0  0  0  0  0  0  0  0  0  0  0  0
    2.3770   50.1660   63.8030 H   0  0  0  0  0  0  0  0  0  0  0  0
   -0.1760   48.4080   65.2990 H   0  0  0  0  0  0  0  0  0  0  0  0
    0.4330   47.1460   62.5840 H   0  0  0  0  0  0  0  0  0  0  0  0
   -0.3680   48.6810   62.8770 H   0  0  0  0  0  0  0  0  0  0  0  0
   -2.3240   47.5750   63.8130 H   0  0  0  0  0  0  0  0  0  0  0  0
   -1.9660   46.8280   62.2760 H   0  0  0  0  0  0  0  0  0  0  0  0
   -1.5760   46.1690   65.9790 H   0  0  0  0  0  0  0  0  0  0  0  0
   -0.8160   44.6380   65.6510 H   0  0  0  0  0  0  0  0  0  0  0  0
    1.1860   45.7260   64.7650 H   0  0  0  0  0  0  0  0  0  0  0  0
    0.8110   46.4330   66.3380 H   0  0  0  0  0  0  0  0  0  0  0  0
   -3.5710   43.2850   63.1240 H   0  0  0  0  0  0  0  0  0  0  0  0
   -0.2160   43.3280   63.0970 H   0  0  0  0  0  0  0  0  0  0  0  0
   -1.6050   42.7940   62.1260 H   0  0  0  0  0  0  0  0  0  0  0  0
   -0.7100   44.2580   61.6660 H   0  0  0  0  0  0  0  0  0  0  0  0
    3.2190   47.1740   66.4770 H   0  0  0  0  0  0  0  0  0  0  0  0
    5.1880   45.7110   66.1180 H   0  0  0  0  0  0  0  0  0  0  0  0
    2.7670   47.6090   62.2280 H   0  0  0  0  0  0  0  0  0  0  0  0
    6.4490   44.0390   60.3730 H   0  0  0  0  0  0  0  0  0  0  0  0
    7.5320   43.7890   61.7190 H   0  0  0  0  0  0  0  0  0  0  0  0
    7.6350   45.3460   60.7930 H   0  0  0  0  0  0  0  0  0  0  0  0
    6.4980   43.6140   64.9220 H   0  0  0  0  0  0  0  0  0  0  0  0
    7.7720   44.8390   64.7460 H   0  0  0  0  0  0  0  0  0  0  0  0
    9.4370   44.6790   62.9620 H   0  0  0  0  0  0  0  0  0  0  0  0
   10.6700   43.1760   61.4230 H   0  0  0  0  0  0  0  0  0  0  0  0
   10.8440   41.0670   60.2380 H   0  0  0  0  0  0  0  0  0  0  0  0
    9.9190   38.8350   59.6780 H   0  0  0  0  0  0  0  0  0  0  0  0
    6.5280   39.6090   62.1990 H   0  0  0  0  0  0  0  0  0  0  0  0
    6.3540   41.7170   63.3840 H   0  0  0  0  0  0  0  0  0  0  0  0
    7.5530   35.8070   61.0860 H   0  0  0  0  0  0  0  0  0  0  0  0
    6.5390   38.4020   58.9250 H   0  0  0  0  0  0  0  0  0  0  0  0
    6.4010   36.6910   59.2640 H   0  0  0  0  0  0  0  0  0  0  0  0
  1 42  1  0  0  0  0
  1 43  1  0  0  0  0
  1 44  1  0  0  0  0
  1  2  1  0  0  0  0
  2  3  1  0  0  0  0
  3  4  2  0  0  0  0
  3  5  1  0  0  0  0
  5 45  1  0  0  0  0
  5  6  1  0  0  0  0
  6 46  1  0  0  0  0
  6 47  1  0  0  0  0
  6 48  1  0  0  0  0
  5  7  1  0  0  0  0
  7 49  1  0  0  0  0
  7 50  1  0  0  0  0
  7  8  1  0  0  0  0
  8  9  1  0  0  0  0
  9 51  1  0  0  0  0
  9 10  1  0  0  0  0
 10 52  1  0  0  0  0
 10 53  1  0  0  0  0
 10 11  1  0  0  0  0
 11 54  1  0  0  0  0
 11 55  1  0  0  0  0
 11 12  1  0  0  0  0
 12 13  1  0  0  0  0
 13 56  1  0  0  0  0
 13 57  1  0  0  0  0
 13 14  1  0  0  0  0
 14  9  1  0  0  0  0
 14 58  1  0  0  0  0
 14 59  1  0  0  0  0
 12 15  1  0  0  0  0
 15 16  2  0  0  0  0
 16 60  1  0  0  0  0
 15 17  1  0  0  0  0
 17 61  1  0  0  0  0
 17 62  1  0  0  0  0
 17 63  1  0  0  0  0
  8 18  1  0  0  0  0
 18 19  2  0  0  0  0
 19 64  1  0  0  0  0
 19 20  1  0  0  0  0
 20 65  1  0  0  0  0
 20 21  2  0  0  0  0
 21 22  1  0  0  0  0
 22 23  2  0  0  0  0
 23 18  1  0  0  0  0
 23 66  1  0  0  0  0
 22 24  1  0  0  0  0
 24 25  2  0  0  0  0
 25 26  1  0  0  0  0
 26 67  1  0  0  0  0
 26 68  1  0  0  0  0
 26 69  1  0  0  0  0
 25 27  1  0  0  0  0
 27 21  1  0  0  0  0
 27 28  1  0  0  0  0
 28 70  1  0  0  0  0
 28 71  1  0  0  0  0
 28 29  1  0  0  0  0
 29 30  2  0  0  0  0
 30 72  1  0  0  0  0
 30 31  1  0  0  0  0
 31 73  1  0  0  0  0
 31 32  2  0  0  0  0
 32 33  1  0  0  0  0
 33 74  1  0  0  0  0
 33 34  2  0  0  0  0
 34 75  1  0  0  0  0
 34 35  1  0  0  0  0
 35 36  2  0  0  0  0
 36 76  1  0  0  0  0
 36 37  1  0  0  0  0
 37 32  1  0  0  0  0
 37 38  2  0  0  0  0
 38 29  1  0  0  0  0
 38 77  1  0  0  0  0
 35 39  1  0  0  0  0
 39 40  2  0  0  0  0
 40 78  1  0  0  0  0
 39 41  1  0  0  0  0
 41 79  1  0  0  0  0
 41 80  1  0  0  0  0
M  END
>  <LOGBIO>
7.1000

>  <PRED_LOGBIO>
6.3900

>  <XV_RES>
1.3620

>  <WHL_TMPL>
4

>  <ANCH>
16-17;50-55

$$$$
ROW41
  -MTS-   01071502273D 0   0.00000     0.00000     0

110116  0  0  1  0  0  0  0  0999 V2000
    2.9470   44.2390   49.6580 C   0  0  0  0  0  0  0  0  0  0  0  0
    3.6860   44.7700   50.8830 C   0  0  0  0  0  0  0  0  0  0  0  0
    4.4150   43.6190   51.5760 C   0  0  0  0  0  0  0  0  0  0  0  0
    5.1550   44.1500   52.8030 C   0  0  0  0  0  0  0  0  0  0  0  0
    5.8840   43.0000   53.4960 C   0  0  0  0  0  0  0  0  0  0  0  0
    6.6240   43.5310   54.7220 C   0  0  0  0  0  0  0  0  0  0  0  0
    7.3250   42.4250   55.3890 N   0  0  0  0  0  0  0  0  0  0  0  0
    6.6370   41.3860   55.8540 C   0  0  0  0  0  0  0  0  0  0  0  0
    5.4140   41.3510   55.7260 O   0  0  0  0  0  0  0  0  0  0  0  0
    7.3570   40.2490   56.5390 C   0  0  2  0  0  0  0  0  0  0  0  0
    8.7800   40.1050   55.9660 C   0  0  0  0  0  0  0  0  0  0  0  0
    9.5980   39.6420   57.1860 C   0  0  0  0  0  0  0  0  0  0  0  0
    8.8540   40.2920   58.3670 C   0  0  0  0  0  0  0  0  0  0  0  0
    7.4520   40.5100   57.9820 N   0  0  0  0  0  0  0  0  0  0  0  0
    6.4580   40.8750   58.7870 C   0  0  0  0  0  0  0  0  0  0  0  0
    5.4050   41.3260   58.3640 O   0  0  0  0  0  0  0  0  0  0  0  0
    6.6790   40.7830   60.2890 C   0  0  1  0  0  0  0  0  0  0  0  0
    5.9210   41.7710   61.0930 N   0  0  0  0  0  0  0  0  0  0  0  0
    6.4930   42.9040   61.5840 C   0  0  0  0  0  0  0  0  0  0  0  0
    7.6220   43.3000   61.3090 O   0  0  0  0  0  0  0  0  0  0  0  0
    5.7620   43.6500   62.4400 O   0  0  0  0  0  0  0  0  0  0  0  0
    5.8400   45.0730   62.3240 C   0  0  0  0  0  0  0  0  0  0  0  0
    4.9540   45.7120   63.3660 C   0  0  0  0  0  0  0  0  0  0  0  0
    5.4700   46.0210   64.6300 C   0  0  0  0  0  0  0  0  0  0  0  0
    4.6490   46.6140   65.5960 C   0  0  0  0  0  0  0  0  0  0  0  0
    3.3100   46.8970   65.2990 C   0  0  0  0  0  0  0  0  0  0  0  0
    2.7930   46.5870   64.0350 C   0  0  0  0  0  0  0  0  0  0  0  0
    3.6150   45.9950   63.0690 C   0  0  0  0  0  0  0  0  0  0  0  0
    6.4750   39.3430   60.8080 C   0  0  0  0  0  0  0  0  0  0  0  0
    7.0600   39.3370   62.2000 C   0  0  0  0  0  0  0  0  0  0  0  0
    6.2520   39.6510   63.3000 C   0  0  0  0  0  0  0  0  0  0  0  0
    6.7950   39.6460   64.5910 C   0  0  0  0  0  0  0  0  0  0  0  0
    8.1440   39.3270   64.7820 C   0  0  0  0  0  0  0  0  0  0  0  0
    8.9520   39.0130   63.6820 C   0  0  0  0  0  0  0  0  0  0  0  0
    8.4090   39.0180   62.3910 C   0  0  0  0  0  0  0  0  0  0  0  0
    5.0490   38.8770   60.9760 C   0  0  0  0  0  0  0  0  0  0  0  0
    4.3870   38.2500   59.9130 C   0  0  0  0  0  0  0  0  0  0  0  0
    3.0640   37.8190   60.0690 C   0  0  0  0  0  0  0  0  0  0  0  0
    2.4030   38.0140   61.2870 C   0  0  0  0  0  0  0  0  0  0  0  0
    3.0640   38.6410   62.3500 C   0  0  0  0  0  0  0  0  0  0  0  0
    4.3870   39.0730   62.1940 C   0  0  0  0  0  0  0  0  0  0  0  0
    7.6860   44.6380   54.2660 B   0  0  0  0  0  0  0  0  0  0  0  0
    8.0770   45.6950   55.0460 O   0  0  0  0  0  0  0  0  0  0  0  0
    8.8490   46.5930   54.2450 C   0  0  2  0  0  0  0  0  0  0  0  0
    8.7740   48.1300   54.1690 C   0  0  0  0  0  0  0  0  0  0  0  0
    9.9110   48.6550   53.2740 C   0  0  0  0  0  0  0  0  0  0  0  0
    9.7670   48.0640   51.8590 C   0  0  0  0  0  0  0  0  0  0  0  0
    9.8420   46.5270   51.9360 C   0  0  0  0  0  0  0  0  0  0  0  0
   10.6600   47.3500   52.9480 C   0  0  0  0  0  0  0  0  0  0  0  0
   12.0370   47.6670   52.3720 C   0  0  0  0  0  0  0  0  0  0  0  0
   10.8780   46.5410   54.2240 C   0  0  0  0  0  0  0  0  0  0  0  0
    8.7040   46.0020   52.8310 C   0  0  1  0  0  0  0  0  0  0  0  0
    7.4860   46.6020   52.1350 C   0  0  0  0  0  0  0  0  0  0  0  0
    8.3150   44.6430   53.0490 O   0  0  0  0  0  0  0  0  0  0  0  0
    3.6610   43.7940   48.9680 H   0  0  0  0  0  0  0  0  0  0  0  0
    2.4280   45.0580   49.1640 H   0  0  0  0  0  0  0  0  0  0  0  0
    2.2250   43.4870   49.9680 H   0  0  0  0  0  0  0  0  0  0  0  0
    4.4080   45.5220   50.5730 H   0  0  0  0  0  0  0  0  0  0  0  0
    2.9720   45.2150   51.5730 H   0  0  0  0  0  0  0  0  0  0  0  0
    3.6930   42.8670   51.8860 H   0  0  0  0  0  0  0  0  0  0  0  0
    5.1290   43.1740   50.8860 H   0  0  0  0  0  0  0  0  0  0  0  0
    5.8780   44.9030   52.4920 H   0  0  0  0  0  0  0  0  0  0  0  0
    4.4410   44.5960   53.4920 H   0  0  0  0  0  0  0  0  0  0  0  0
    5.1620   42.2480   53.8060 H   0  0  0  0  0  0  0  0  0  0  0  0
    6.5980   42.5550   52.8060 H   0  0  0  0  0  0  0  0  0  0  0  0
    5.9100   43.9770   55.4120 H   0  0  0  0  0  0  0  0  0  0  0  0
    8.3290   42.4530   55.4940 H   0  0  0  0  0  0  0  0  0  0  0  0
    6.7900   39.3370   56.3620 H   0  0  0  0  0  0  0  0  0  0  0  0
    9.1490   41.0510   55.5760 H   0  0  0  0  0  0  0  0  0  0  0  0
    8.8130   39.3720   55.1630 H   0  0  0  0  0  0  0  0  0  0  0  0
    9.6070   38.5570   57.2700 H   0  0  0  0  0  0  0  0  0  0  0  0
   10.6280   39.9850   57.1280 H   0  0  0  0  0  0  0  0  0  0  0  0
    9.3170   41.2460   58.6070 H   0  0  0  0  0  0  0  0  0  0  0  0
    8.8940   39.6290   59.2300 H   0  0  0  0  0  0  0  0  0  0  0  0
    7.7320   41.0050   60.4480 H   0  0  0  0  0  0  0  0  0  0  0  0
    4.9440   41.5970   61.2830 H   0  0  0  0  0  0  0  0  0  0  0  0
    5.5090   45.3750   61.3320 H   0  0  0  0  0  0  0  0  0  0  0  0
    6.8680   45.3940   62.4760 H   0  0  0  0  0  0  0  0  0  0  0  0
    6.5030   45.8030   64.8600 H   0  0  0  0  0  0  0  0  0  0  0  0
    5.0470   46.8520   66.5720 H   0  0  0  0  0  0  0  0  0  0  0  0
    2.6760   47.3540   66.0450 H   0  0  0  0  0  0  0  0  0  0  0  0
    1.7610   46.8060   63.8060 H   0  0  0  0  0  0  0  0  0  0  0  0
    3.2170   45.7570   62.0940 H   0  0  0  0  0  0  0  0  0  0  0  0
    7.0200   38.6480   60.1730 H   0  0  0  0  0  0  0  0  0  0  0  0
    5.2110   39.8970   63.1530 H   0  0  0  0  0  0  0  0  0  0  0  0
    6.1720   39.8880   65.4390 H   0  0  0  0  0  0  0  0  0  0  0  0
    8.5630   39.3220   65.7770 H   0  0  0  0  0  0  0  0  0  0  0  0
    9.9930   38.7660   63.8290 H   0  0  0  0  0  0  0  0  0  0  0  0
    9.0320   38.7760   61.5430 H   0  0  0  0  0  0  0  0  0  0  0  0
    4.8970   38.1000   58.9730 H   0  0  0  0  0  0  0  0  0  0  0  0
    2.5540   37.3350   59.2490 H   0  0  0  0  0  0  0  0  0  0  0  0
    1.3830   37.6810   61.4070 H   0  0  0  0  0  0  0  0  0  0  0  0
    2.5540   38.7920   63.2900 H   0  0  0  0  0  0  0  0  0  0  0  0
    4.8970   39.5560   63.0140 H   0  0  0  0  0  0  0  0  0  0  0  0
    9.8850   46.3930   54.5110 H   0  0  0  0  0  0  0  0  0  0  0  0
    7.8150   48.4260   53.7480 H   0  0  0  0  0  0  0  0  0  0  0  0
    8.8760   48.5480   55.1680 H   0  0  0  0  0  0  0  0  0  0  0  0
   10.4250   49.5940   53.4680 H   0  0  0  0  0  0  0  0  0  0  0  0
    8.8080   48.3590   51.4390 H   0  0  0  0  0  0  0  0  0  0  0  0
   10.5700   48.4350   51.2270 H   0  0  0  0  0  0  0  0  0  0  0  0
   10.3050   45.9230   51.1590 H   0  0  0  0  0  0  0  0  0  0  0  0
   12.7590   47.7460   53.1820 H   0  0  0  0  0  0  0  0  0  0  0  0
   11.9950   48.6090   51.8300 H   0  0  0  0  0  0  0  0  0  0  0  0
   12.3380   46.8710   51.6940 H   0  0  0  0  0  0  0  0  0  0  0  0
   10.0390   45.8630   54.3710 H   0  0  0  0  0  0  0  0  0  0  0  0
   11.7970   45.9660   54.1360 H   0  0  0  0  0  0  0  0  0  0  0  0
   10.9520   47.2160   55.0730 H   0  0  0  0  0  0  0  0  0  0  0  0
    7.8060   47.4010   51.4690 H   0  0  0  0  0  0  0  0  0  0  0  0
    6.8040   47.0040   52.8810 H   0  0  0  0  0  0  0  0  0  0  0  0
    6.9800   45.8300   51.5590 H   0  0  0  0  0  0  0  0  0  0  0  0
  1 55  1  0  0  0  0
  1 56  1  0  0  0  0
  1 57  1  0  0  0  0
  1  2  1  0  0  0  0
  2 58  1  0  0  0  0
  2 59  1  0  0  0  0
  2  3  1  0  0  0  0
  3 60  1  0  0  0  0
  3 61  1  0  0  0  0
  3  4  1  0  0  0  0
  4 62  1  0  0  0  0
  4 63  1  0  0  0  0
  4  5  1  0  0  0  0
  5 64  1  0  0  0  0
  5 65  1  0  0  0  0
  5  6  1  0  0  0  0
  6 66  1  0  0  0  0
  6  7  1  0  0  0  0
  7 67  1  0  0  0  0
  7  8  1  0  0  0  0
  8  9  2  0  0  0  0
  8 10  1  0  0  0  0
 10 68  1  0  0  0  0
 10 11  1  0  0  0  0
 11 69  1  0  0  0  0
 11 70  1  0  0  0  0
 11 12  1  0  0  0  0
 12 71  1  0  0  0  0
 12 72  1  0  0  0  0
 12 13  1  0  0  0  0
 13 73  1  0  0  0  0
 13 74  1  0  0  0  0
 13 14  1  0  0  0  0
 14 10  1  0  0  0  0
 14 15  1  0  0  0  0
 15 16  2  0  0  0  0
 15 17  1  0  0  0  0
 17 75  1  0  0  0  0
 17 18  1  0  0  0  0
 18 76  1  0  0  0  0
 18 19  1  0  0  0  0
 19 20  2  0  0  0  0
 19 21  1  0  0  0  0
 21 22  1  0  0  0  0
 22 77  1  0  0  0  0
 22 78  1  0  0  0  0
 22 23  1  0  0  0  0
 23 24  2  0  0  0  0
 24 79  1  0  0  0  0
 24 25  1  0  0  0  0
 25 80  1  0  0  0  0
 25 26  2  0  0  0  0
 26 81  1  0  0  0  0
 26 27  1  0  0  0  0
 27 82  1  0  0  0  0
 27 28  2  0  0  0  0
 28 23  1  0  0  0  0
 28 83  1  0  0  0  0
 17 29  1  0  0  0  0
 29 84  1  0  0  0  0
 29 30  1  0  0  0  0
 30 31  2  0  0  0  0
 31 85  1  0  0  0  0
 31 32  1  0  0  0  0
 32 86  1  0  0  0  0
 32 33  2  0  0  0  0
 33 87  1  0  0  0  0
 33 34  1  0  0  0  0
 34 88  1  0  0  0  0
 34 35  2  0  0  0  0
 35 30  1  0  0  0  0
 35 89  1  0  0  0  0
 29 36  1  0  0  0  0
 36 37  2  0  0  0  0
 37 90  1  0  0  0  0
 37 38  1  0  0  0  0
 38 91  1  0  0  0  0
 38 39  2  0  0  0  0
 39 92  1  0  0  0  0
 39 40  1  0  0  0  0
 40 93  1  0  0  0  0
 40 41  2  0  0  0  0
 41 36  1  0  0  0  0
 41 94  1  0  0  0  0
  6 42  1  0  0  0  0
 42 43  1  0  0  0  0
 43 44  1  0  0  0  0
 44 95  1  0  0  0  0
 44 45  1  0  0  0  0
 45 96  1  0  0  0  0
 45 97  1  0  0  0  0
 45 46  1  0  0  0  0
 46 98  1  0  0  0  0
 46 47  1  0  0  0  0
 47 99  1  0  0  0  0
 47100  1  0  0  0  0
 47 48  1  0  0  0  0
 48101  1  0  0  0  0
 48 49  1  0  0  0  0
 49 46  1  0  0  0  0
 49 50  1  0  0  0  0
 50102  1  0  0  0  0
 50103  1  0  0  0  0
 50104  1  0  0  0  0
 49 51  1  0  0  0  0
 51105  1  0  0  0  0
 51106  1  0  0  0  0
 51107  1  0  0  0  0
 48 52  1  0  0  0  0
 52 44  1  0  0  0  0
 52 53  1  0  0  0  0
 53108  1  0  0  0  0
 53109  1  0  0  0  0
 53110  1  0  0  0  0
 52 54  1  0  0  0  0
 54 42  1  0  0  0  0
M  END
>  <LOGBIO>
7.8900

>  <PRED_LOGBIO>
7.8600

>  <XV_RES>
-0.0350

>  <WHL_TMPL>
9

>  <ANCH>
40-41;35-36

$$$$
ROW42
  -MTS-   01071502273D 0   0.00000     0.00000     0

 55 58  0  0  1  0  0  0  0  0999 V2000
    9.2140   41.7000   55.2200 N   0  0  0  0  0  0  0  0  0  0  0  0
    8.1490   42.3680   55.7650 C   0  0  0  0  0  0  0  0  0  0  0  0
    7.9910   43.6580   55.5330 N   0  0  0  0  0  0  0  0  0  0  0  0
    7.1760   41.6440   56.6130 C   0  0  0  0  0  0  0  0  0  0  0  0
    6.0530   41.0440   56.0330 C   0  0  0  0  0  0  0  0  0  0  0  0
    5.1320   40.3590   56.8350 C   0  0  0  0  0  0  0  0  0  0  0  0
    5.3360   40.2740   58.2180 C   0  0  0  0  0  0  0  0  0  0  0  0
    6.4600   40.8740   58.7980 C   0  0  0  0  0  0  0  0  0  0  0  0
    6.6790   40.7830   60.2890 C   0  0  0  0  0  0  0  0  0  0  0  0
    5.9210   41.7710   61.0930 N   0  0  0  0  0  0  0  0  0  0  0  0
    4.5390   41.5790   61.5170 C   0  0  0  0  0  0  0  0  0  0  0  0
    4.1860   42.8930   62.2280 C   0  0  0  0  0  0  0  0  0  0  0  0
    5.5160   43.5670   62.5560 C   0  0  2  0  0  0  0  0  0  0  0  0
    5.3990   45.0370   62.5550 N   0  0  0  0  0  0  0  0  0  0  0  0
    5.6900   46.0110   63.8120 S   0  0  0  0  0  0  0  0  0  0  0  0
    5.4170   47.3000   63.2410 O   0  0  0  0  0  0  0  0  0  0  0  0
    4.9780   45.5750   64.9820 O   0  0  0  0  0  0  0  0  0  0  0  0
    7.4860   45.8100   64.1560 C   0  0  0  0  0  0  0  0  0  0  0  0
    8.4320   46.2580   63.2260 C   0  0  0  0  0  0  0  0  0  0  0  0
    9.7980   46.1050   63.4880 C   0  0  0  0  0  0  0  0  0  0  0  0
   10.2200   45.5040   64.6800 C   0  0  0  0  0  0  0  0  0  0  0  0
    9.2740   45.0560   65.6100 C   0  0  0  0  0  0  0  0  0  0  0  0
    7.9080   45.2090   65.3480 C   0  0  0  0  0  0  0  0  0  0  0  0
   11.6650   45.3430   64.9570 C   0  0  0  0  0  0  0  0  0  0  0  0
   12.1950   44.0620   65.1490 C   0  0  0  0  0  0  0  0  0  0  0  0
   13.5640   43.9230   65.4100 C   0  0  0  0  0  0  0  0  0  0  0  0
   14.3610   45.0720   65.4720 C   0  0  0  0  0  0  0  0  0  0  0  0
   13.7670   46.3240   65.2700 C   0  0  0  0  0  0  0  0  0  0  0  0
   12.4540   46.4240   65.0220 N   0  0  0  0  0  0  0  0  0  0  0  0
    6.4930   42.9040   61.5840 C   0  0  0  0  0  0  0  0  0  0  0  0
    7.6220   43.3000   61.3090 O   0  0  0  0  0  0  0  0  0  0  0  0
    7.3800   41.5590   57.9950 C   0  0  0  0  0  0  0  0  0  0  0  0
    9.3350   40.7130   55.3980 H   0  0  0  0  0  0  0  0  0  0  0  0
    9.8780   42.1940   54.6410 H   0  0  0  0  0  0  0  0  0  0  0  0
    8.6420   44.1420   54.9650 H   0  0  0  0  0  0  0  0  0  0  0  0
    5.8960   41.1090   54.9660 H   0  0  0  0  0  0  0  0  0  0  0  0
    4.2650   39.8950   56.3880 H   0  0  0  0  0  0  0  0  0  0  0  0
    4.6260   39.7460   58.8370 H   0  0  0  0  0  0  0  0  0  0  0  0
    7.7290   41.0220   60.4460 H   0  0  0  0  0  0  0  0  0  0  0  0
    6.3800   39.7870   60.6080 H   0  0  0  0  0  0  0  0  0  0  0  0
    4.5230   40.7820   62.2580 H   0  0  0  0  0  0  0  0  0  0  0  0
    3.8960   41.4640   60.6470 H   0  0  0  0  0  0  0  0  0  0  0  0
    3.7080   42.6360   63.1710 H   0  0  0  0  0  0  0  0  0  0  0  0
    3.6270   43.5260   61.5420 H   0  0  0  0  0  0  0  0  0  0  0  0
    5.7980   43.2550   63.5590 H   0  0  0  0  0  0  0  0  0  0  0  0
    5.1110   45.4750   61.6910 H   0  0  0  0  0  0  0  0  0  0  0  0
    8.1070   46.7220   62.3070 H   0  0  0  0  0  0  0  0  0  0  0  0
   10.5280   46.4510   62.7710 H   0  0  0  0  0  0  0  0  0  0  0  0
    9.5990   44.5920   66.5300 H   0  0  0  0  0  0  0  0  0  0  0  0
    7.1780   44.8630   66.0660 H   0  0  0  0  0  0  0  0  0  0  0  0
   11.5580   43.1920   65.0970 H   0  0  0  0  0  0  0  0  0  0  0  0
   13.9970   42.9460   65.5620 H   0  0  0  0  0  0  0  0  0  0  0  0
   15.4200   44.9950   65.6720 H   0  0  0  0  0  0  0  0  0  0  0  0
   14.3720   47.2170   65.3150 H   0  0  0  0  0  0  0  0  0  0  0  0
    8.2470   42.0220   58.4430 H   0  0  0  0  0  0  0  0  0  0  0  0
  1 33  1  0  0  0  0
  1 34  1  0  0  0  0
  1  2  1  0  0  0  0
  2  3  2  0  0  0  0
  3 35  1  0  0  0  0
  2  4  1  0  0  0  0
  4  5  2  0  0  0  0
  5 36  1  0  0  0  0
  5  6  1  0  0  0  0
  6 37  1  0  0  0  0
  6  7  2  0  0  0  0
  7 38  1  0  0  0  0
  7  8  1  0  0  0  0
  8  9  1  0  0  0  0
  9 39  1  0  0  0  0
  9 40  1  0  0  0  0
  9 10  1  0  0  0  0
 10 11  1  0  0  0  0
 11 41  1  0  0  0  0
 11 42  1  0  0  0  0
 11 12  1  0  0  0  0
 12 43  1  0  0  0  0
 12 44  1  0  0  0  0
 12 13  1  0  0  0  0
 13 45  1  0  0  0  0
 13 14  1  0  0  0  0
 14 46  1  0  0  0  0
 14 15  1  0  0  0  0
 15 16  2  0  0  0  0
 15 17  2  0  0  0  0
 15 18  1  0  0  0  0
 18 19  2  0  0  0  0
 19 47  1  0  0  0  0
 19 20  1  0  0  0  0
 20 48  1  0  0  0  0
 20 21  2  0  0  0  0
 21 22  1  0  0  0  0
 22 49  1  0  0  0  0
 22 23  2  0  0  0  0
 23 18  1  0  0  0  0
 23 50  1  0  0  0  0
 21 24  1  0  0  0  0
 24 25  2  0  0  0  0
 25 51  1  0  0  0  0
 25 26  1  0  0  0  0
 26 52  1  0  0  0  0
 26 27  2  0  0  0  0
 27 53  1  0  0  0  0
 27 28  1  0  0  0  0
 28 54  1  0  0  0  0
 28 29  2  0  0  0  0
 29 24  1  0  0  0  0
 13 30  1  0  0  0  0
 30 10  1  0  0  0  0
 30 31  2  0  0  0  0
  8 32  2  0  0  0  0
 32  4  1  0  0  0  0
 32 55  1  0  0  0  0
M  END
>  <LOGBIO>
6.8200

>  <PRED_LOGBIO>
6.3100

>  <XV_RES>
0.6140

>  <WHL_TMPL>
9

>  <ANCH>
32-33;52-53

$$$$
ROW43
  -MTS-   01071502273D 0   0.00000     0.00000     0

 61 64  0  0  0  0  0  0  0  0999 V2000
    5.9450   42.7730   59.1870 C   0  0  0  0  0  0  0  0  0  0  0  0
    5.6960   43.0590   60.6490 C   0  0  0  0  0  0  0  0  0  0  0  0
    6.0600   44.2510   61.1430 C   0  0  0  0  0  0  0  0  0  0  0  0
    5.8090   44.5150   62.5770 C   0  0  0  0  0  0  0  0  0  0  0  0
    5.2330   43.5700   63.3330 C   0  0  0  0  0  0  0  0  0  0  0  0
    4.9880   43.7850   64.6630 N   0  0  0  0  0  0  0  0  0  0  0  0
    5.0680   45.4060   65.3160 S   0  0  0  0  0  0  0  0  0  0  0  0
    6.3810   45.9370   65.1170 O   0  0  0  0  0  0  0  0  0  0  0  0
    4.1130   46.2360   64.6510 O   0  0  0  0  0  0  0  0  0  0  0  0
    4.6980   45.3620   67.0880 C   0  0  0  0  0  0  0  0  0  0  0  0
    4.7670   46.7610   67.6510 C   0  0  0  0  0  0  0  0  0  0  0  0
    3.6220   47.5650   67.6710 C   0  0  0  0  0  0  0  0  0  0  0  0
    3.6850   48.8630   68.1930 C   0  0  0  0  0  0  0  0  0  0  0  0
    4.8950   49.3560   68.6970 C   0  0  0  0  0  0  0  0  0  0  0  0
    4.9640   50.7550   69.2600 C   0  0  0  0  0  0  0  0  0  0  0  0
    6.0410   48.5520   68.6770 C   0  0  0  0  0  0  0  0  0  0  0  0
    5.9770   47.2540   68.1550 C   0  0  0  0  0  0  0  0  0  0  0  0
    4.8610   42.2790   62.7110 C   0  0  0  0  0  0  0  0  0  0  0  0
    4.3310   41.3940   63.3810 O   0  0  0  0  0  0  0  0  0  0  0  0
    5.1070   42.0900   61.4180 N   0  0  0  0  0  0  0  0  0  0  0  0
    4.8370   40.8870   60.6890 C   0  0  0  0  0  0  0  0  0  0  0  0
    6.1180   40.4900   59.9960 C   0  0  0  0  0  0  0  0  0  0  0  0
    7.1290   41.1790   60.1310 O   0  0  0  0  0  0  0  0  0  0  0  0
    6.1540   39.3960   59.2410 N   0  0  0  0  0  0  0  0  0  0  0  0
    7.4020   39.0100   58.5660 C   0  0  0  0  0  0  0  0  0  0  0  0
    8.6130   39.4290   59.4210 C   0  0  0  0  0  0  0  0  0  0  0  0
    9.9210   39.0010   58.7290 C   0  0  0  0  0  0  0  0  0  0  0  0
    9.9450   39.2940   57.2480 C   0  0  0  0  0  0  0  0  0  0  0  0
   11.1660   39.2600   56.5640 N   0  0  0  0  0  0  0  0  0  0  0  0
   11.1390   39.5230   55.2710 C   0  0  0  0  0  0  0  0  0  0  0  0
   12.2000   39.5480   54.4040 N   0  0  0  0  0  0  0  0  0  0  0  0
    9.4370   39.8360   54.8990 S   0  0  0  0  0  0  0  0  0  0  0  0
    8.8410   39.5890   56.5470 C   0  0  0  0  0  0  0  0  0  0  0  0
    7.4670   39.6570   57.1700 C   0  0  0  0  0  0  0  0  0  0  0  0
    5.2570   43.3600   58.5810 H   0  0  0  0  0  0  0  0  0  0  0  0
    5.7870   41.7150   58.9930 H   0  0  0  0  0  0  0  0  0  0  0  0
    6.9690   43.0400   58.9350 H   0  0  0  0  0  0  0  0  0  0  0  0
    6.5220   44.9960   60.5130 H   0  0  0  0  0  0  0  0  0  0  0  0
    6.0880   45.4630   63.0120 H   0  0  0  0  0  0  0  0  0  0  0  0
    4.7620   43.0080   65.2670 H   0  0  0  0  0  0  0  0  0  0  0  0
    3.7000   44.9590   67.2400 H   0  0  0  0  0  0  0  0  0  0  0  0
    5.4260   44.7310   67.5940 H   0  0  0  0  0  0  0  0  0  0  0  0
    2.6880   47.1850   67.2830 H   0  0  0  0  0  0  0  0  0  0  0  0
    2.8010   49.4830   68.2080 H   0  0  0  0  0  0  0  0  0  0  0  0
    5.9630   51.1580   69.1080 H   0  0  0  0  0  0  0  0  0  0  0  0
    4.7420   50.7280   70.3250 H   0  0  0  0  0  0  0  0  0  0  0  0
    4.2370   51.3860   68.7540 H   0  0  0  0  0  0  0  0  0  0  0  0
    6.9740   48.9320   69.0650 H   0  0  0  0  0  0  0  0  0  0  0  0
    6.8610   46.6340   68.1400 H   0  0  0  0  0  0  0  0  0  0  0  0
    4.0480   41.0120   59.9500 H   0  0  0  0  0  0  0  0  0  0  0  0
    4.5510   40.1110   61.3970 H   0  0  0  0  0  0  0  0  0  0  0  0
    5.3250   38.8310   59.1300 H   0  0  0  0  0  0  0  0  0  0  0  0
    7.3700   37.9270   58.4730 H   0  0  0  0  0  0  0  0  0  0  0  0
    8.6090   40.5090   59.5520 H   0  0  0  0  0  0  0  0  0  0  0  0
    8.5450   38.9600   60.4000 H   0  0  0  0  0  0  0  0  0  0  0  0
   10.0770   37.9360   58.8850 H   0  0  0  0  0  0  0  0  0  0  0  0
   10.7590   39.5040   59.2060 H   0  0  0  0  0  0  0  0  0  0  0  0
   12.4720   38.7080   53.9140 H   0  0  0  0  0  0  0  0  0  0  0  0
   12.7090   40.4070   54.2550 H   0  0  0  0  0  0  0  0  0  0  0  0
    7.1550   40.6970   57.2400 H   0  0  0  0  0  0  0  0  0  0  0  0
    6.7500   39.1690   56.5140 H   0  0  0  0  0  0  0  0  0  0  0  0
  1 35  1  0  0  0  0
  1 36  1  0  0  0  0
  1 37  1  0  0  0  0
  1  2  1  0  0  0  0
  2  3  2  0  0  0  0
  3 38  1  0  0  0  0
  3  4  1  0  0  0  0
  4 39  1  0  0  0  0
  4  5  2  0  0  0  0
  5  6  1  0  0  0  0
  6 40  1  0  0  0  0
  6  7  1  0  0  0  0
  7  8  2  0  0  0  0
  7  9  2  0  0  0  0
  7 10  1  0  0  0  0
 10 41  1  0  0  0  0
 10 42  1  0  0  0  0
 10 11  1  0  0  0  0
 11 12  2  0  0  0  0
 12 43  1  0  0  0  0
 12 13  1  0  0  0  0
 13 44  1  0  0  0  0
 13 14  2  0  0  0  0
 14 15  1  0  0  0  0
 15 45  1  0  0  0  0
 15 46  1  0  0  0  0
 15 47  1  0  0  0  0
 14 16  1  0  0  0  0
 16 48  1  0  0  0  0
 16 17  2  0  0  0  0
 17 11  1  0  0  0  0
 17 49  1  0  0  0  0
  5 18  1  0  0  0  0
 18 19  2  0  0  0  0
 18 20  1  0  0  0  0
 20  2  1  0  0  0  0
 20 21  1  0  0  0  0
 21 50  1  0  0  0  0
 21 51  1  0  0  0  0
 21 22  1  0  0  0  0
 22 23  2  0  0  0  0
 22 24  1  0  0  0  0
 24 52  1  0  0  0  0
 24 25  1  0  0  0  0
 25 53  1  0  0  0  0
 25 26  1  0  0  0  0
 26 54  1  0  0  0  0
 26 55  1  0  0  0  0
 26 27  1  0  0  0  0
 27 56  1  0  0  0  0
 27 57  1  0  0  0  0
 27 28  1  0  0  0  0
 28 29  1  0  0  0  0
 29 30  2  0  0  0  0
 30 31  1  0  0  0  0
 31 58  1  0  0  0  0
 31 59  1  0  0  0  0
 30 32  1  0  0  0  0
 32 33  1  0  0  0  0
 33 28  2  0  0  0  0
 33 34  1  0  0  0  0
 34 25  1  0  0  0  0
 34 60  1  0  0  0  0
 34 61  1  0  0  0  0
M  END
>  <LOGBIO>
4.1000

>  <PRED_LOGBIO>
5.5600

>  <XV_RES>
-2.1430

>  <WHL_TMPL>
10

>  <ANCH>
19-20;33-34

$$$$
ROW44
  -MTS-   01071502273D 0   0.00000     0.00000     0

 60 64  0  0  0  0  0  0  0  0999 V2000
    7.9020   38.5200   55.4500 C   0  0  0  0  0  0  0  0  0  0  0  0
    8.7010   38.9640   56.6730 C   0  0  0  0  0  0  0  0  0  0  0  0
    9.5260   37.7740   57.2300 C   0  0  0  0  0  0  0  0  0  0  0  0
    7.7230   39.5520   57.6650 N   0  0  0  0  0  0  0  0  0  0  0  0
    7.6740   38.9260   59.0410 C   0  0  0  0  0  0  0  0  0  0  0  0
    6.5830   39.5790   59.9350 C   0  0  0  0  0  0  0  0  0  0  0  0
    6.7800   41.0980   59.9480 C   0  0  0  0  0  0  0  0  0  0  0  0
    6.8040   41.6780   58.5120 C   0  0  0  0  0  0  0  0  0  0  0  0
    7.9300   41.0200   57.6850 C   0  0  0  0  0  0  0  0  0  0  0  0
    5.7740   41.7670   60.7790 N   0  0  0  0  0  0  0  0  0  0  0  0
    6.0950   42.6370   61.7590 C   0  0  0  0  0  0  0  0  0  0  0  0
    7.2480   43.0370   61.8940 O   0  0  0  0  0  0  0  0  0  0  0  0
    5.0750   43.0420   62.6800 C   0  0  0  0  0  0  0  0  0  0  0  0
    4.1130   42.2040   63.3040 C   0  0  0  0  0  0  0  0  0  0  0  0
    3.2720   42.9760   64.1730 C   0  0  0  0  0  0  0  0  0  0  0  0
    2.1690   42.6140   65.0230 C   0  0  0  0  0  0  0  0  0  0  0  0
    1.4930   43.5910   65.8000 C   0  0  0  0  0  0  0  0  0  0  0  0
    1.9170   44.9510   65.7300 C   0  0  0  0  0  0  0  0  0  0  0  0
    3.0150   45.3400   64.8890 C   0  0  0  0  0  0  0  0  0  0  0  0
    3.3150   46.7910   64.9510 Cl  0  0  0  0  0  0  0  0  0  0  0  0
    3.7190   44.3590   64.0880 C   0  0  0  0  0  0  0  0  0  0  0  0
    4.8210   44.3530   63.1590 N   0  0  0  0  0  0  0  0  0  0  0  0
    5.6010   45.5740   62.7490 C   0  0  0  0  0  0  0  0  0  0  0  0
    6.9630   45.7500   63.3730 C   0  0  0  0  0  0  0  0  0  0  0  0
    7.5640   44.9270   64.3370 C   0  0  0  0  0  0  0  0  0  0  0  0
    8.7760   45.5680   64.5010 C   0  0  0  0  0  0  0  0  0  0  0  0
    8.8620   46.6530   63.7090 O   0  0  0  0  0  0  0  0  0  0  0  0
    7.7740   46.7860   63.0150 N   0  0  0  0  0  0  0  0  0  0  0  0
    9.8430   45.0920   65.4120 C   0  0  0  0  0  0  0  0  0  0  0  0
    9.5980   44.3460   66.5920 C   0  0  0  0  0  0  0  0  0  0  0  0
   10.8370   44.0240   67.2080 C   0  0  0  0  0  0  0  0  0  0  0  0
   11.9090   44.5460   66.4510 C   0  0  0  0  0  0  0  0  0  0  0  0
   13.5600   44.3520   66.8440 Cl  0  0  0  0  0  0  0  0  0  0  0  0
   11.4550   45.3940   65.0680 S   0  0  0  0  0  0  0  0  0  0  0  0
    6.8360   38.5950   55.6560 H   0  0  0  0  0  0  0  0  0  0  0  0
    8.1180   39.2350   54.6590 H   0  0  0  0  0  0  0  0  0  0  0  0
    8.2280   37.5080   55.2190 H   0  0  0  0  0  0  0  0  0  0  0  0
    9.3950   39.7430   56.3660 H   0  0  0  0  0  0  0  0  0  0  0  0
    8.8570   36.9970   57.5940 H   0  0  0  0  0  0  0  0  0  0  0  0
   10.0690   38.1480   58.0950 H   0  0  0  0  0  0  0  0  0  0  0  0
   10.1730   37.4460   56.4190 H   0  0  0  0  0  0  0  0  0  0  0  0
    8.6290   39.1500   59.5120 H   0  0  0  0  0  0  0  0  0  0  0  0
    7.4300   37.8710   58.9310 H   0  0  0  0  0  0  0  0  0  0  0  0
    6.7580   39.2300   60.9510 H   0  0  0  0  0  0  0  0  0  0  0  0
    5.6090   39.3580   59.5030 H   0  0  0  0  0  0  0  0  0  0  0  0
    7.7580   41.2910   60.3850 H   0  0  0  0  0  0  0  0  0  0  0  0
    7.0630   42.7310   58.6060 H   0  0  0  0  0  0  0  0  0  0  0  0
    5.8520   41.4520   58.0360 H   0  0  0  0  0  0  0  0  0  0  0  0
    7.8140   41.3690   56.6610 H   0  0  0  0  0  0  0  0  0  0  0  0
    8.8800   41.2390   58.1670 H   0  0  0  0  0  0  0  0  0  0  0  0
    4.7980   41.5680   60.6100 H   0  0  0  0  0  0  0  0  0  0  0  0
    4.0270   41.1390   63.1470 H   0  0  0  0  0  0  0  0  0  0  0  0
    1.8500   41.5830   65.0710 H   0  0  0  0  0  0  0  0  0  0  0  0
    0.6680   43.3080   66.4360 H   0  0  0  0  0  0  0  0  0  0  0  0
    1.4050   45.6990   66.3170 H   0  0  0  0  0  0  0  0  0  0  0  0
    5.0140   46.4190   63.1020 H   0  0  0  0  0  0  0  0  0  0  0  0
    5.7360   45.5320   61.6700 H   0  0  0  0  0  0  0  0  0  0  0  0
    7.1840   44.0380   64.8180 H   0  0  0  0  0  0  0  0  0  0  0  0
    8.6230   44.0670   66.9640 H   0  0  0  0  0  0  0  0  0  0  0  0
   10.9440   43.4610   68.1230 H   0  0  0  0  0  0  0  0  0  0  0  0
  1 35  1  0  0  0  0
  1 36  1  0  0  0  0
  1 37  1  0  0  0  0
  1  2  1  0  0  0  0
  2 38  1  0  0  0  0
  2  3  1  0  0  0  0
  3 39  1  0  0  0  0
  3 40  1  0  0  0  0
  3 41  1  0  0  0  0
  2  4  1  0  0  0  0
  4  5  1  0  0  0  0
  5 42  1  0  0  0  0
  5 43  1  0  0  0  0
  5  6  1  0  0  0  0
  6 44  1  0  0  0  0
  6 45  1  0  0  0  0
  6  7  1  0  0  0  0
  7 46  1  0  0  0  0
  7  8  1  0  0  0  0
  8 47  1  0  0  0  0
  8 48  1  0  0  0  0
  8  9  1  0  0  0  0
  9  4  1  0  0  0  0
  9 49  1  0  0  0  0
  9 50  1  0  0  0  0
  7 10  1  0  0  0  0
 10 51  1  0  0  0  0
 10 11  1  0  0  0  0
 11 12  2  0  0  0  0
 11 13  1  0  0  0  0
 13 14  2  0  0  0  0
 14 52  1  0  0  0  0
 14 15  1  0  0  0  0
 15 16  2  0  0  0  0
 16 53  1  0  0  0  0
 16 17  1  0  0  0  0
 17 54  1  0  0  0  0
 17 18  2  0  0  0  0
 18 55  1  0  0  0  0
 18 19  1  0  0  0  0
 19 20  1  0  0  0  0
 19 21  2  0  0  0  0
 21 15  1  0  0  0  0
 21 22  1  0  0  0  0
 22 13  1  0  0  0  0
 22 23  1  0  0  0  0
 23 56  1  0  0  0  0
 23 57  1  0  0  0  0
 23 24  1  0  0  0  0
 24 25  1  0  0  0  0
 25 58  1  0  0  0  0
 25 26  2  0  0  0  0
 26 27  1  0  0  0  0
 27 28  1  0  0  0  0
 28 24  2  0  0  0  0
 26 29  1  0  0  0  0
 29 30  2  0  0  0  0
 30 59  1  0  0  0  0
 30 31  1  0  0  0  0
 31 60  1  0  0  0  0
 31 32  2  0  0  0  0
 32 33  1  0  0  0  0
 32 34  1  0  0  0  0
 34 29  1  0  0  0  0
M  END
>  <LOGBIO>
9.1500

>  <PRED_LOGBIO>
7.9200

>  <XV_RES>
1.2810

>  <WHL_TMPL>
6

>  <ANCH>
30-58;28-29

$$$$
ROW45
  -MTS-   01071502273D 0   0.00000     0.00000     0

 55 58  0  0  0  0  0  0  0  0999 V2000
    6.1380   40.4480   58.0410 C   0  0  0  0  0  0  0  0  0  0  0  0
    6.9180   40.5850   59.2320 O   0  0  0  0  0  0  0  0  0  0  0  0
    6.4760   41.4550   60.1940 C   0  0  0  0  0  0  0  0  0  0  0  0
    6.8830   42.7940   60.1670 C   0  0  0  0  0  0  0  0  0  0  0  0
    6.4310   43.6830   61.1500 C   0  0  0  0  0  0  0  0  0  0  0  0
    5.5720   43.2320   62.1600 C   0  0  0  0  0  0  0  0  0  0  0  0
    5.1640   41.8930   62.1860 C   0  0  0  0  0  0  0  0  0  0  0  0
    5.6160   41.0040   61.2030 C   0  0  0  0  0  0  0  0  0  0  0  0
    5.1150   44.1300   63.1530 N   0  0  0  0  0  0  0  0  0  0  0  0
    3.7330   44.4730   63.4250 N   0  0  0  0  0  0  0  0  0  0  0  0
    3.7190   45.3390   64.4210 C   0  0  0  0  0  0  0  0  0  0  0  0
    2.4930   45.9690   65.0380 C   0  0  0  0  0  0  0  0  0  0  0  0
    5.1220   45.5810   64.8230 C   0  0  0  0  0  0  0  0  0  0  0  0
    5.9000   44.8320   64.0300 C   0  0  0  0  0  0  0  0  0  0  0  0
    7.3770   44.7720   64.0910 C   0  0  0  0  0  0  0  0  0  0  0  0
    8.0570   44.6890   63.0240 O   0  0  0  0  0  0  0  0  0  0  0  0
    8.0010   44.8150   65.3160 N   0  0  0  0  0  0  0  0  0  0  0  0
    9.3400   44.7810   65.5630 C   0  0  0  0  0  0  0  0  0  0  0  0
   10.3090   45.3540   64.6960 C   0  0  0  0  0  0  0  0  0  0  0  0
   11.6630   45.2530   64.9950 C   0  0  0  0  0  0  0  0  0  0  0  0
   12.1010   44.5970   66.1600 C   0  0  0  0  0  0  0  0  0  0  0  0
   11.1360   44.0290   67.0370 C   0  0  0  0  0  0  0  0  0  0  0  0
    9.7690   44.1270   66.7410 C   0  0  0  0  0  0  0  0  0  0  0  0
   13.5450   44.4990   66.4690 C   0  0  0  0  0  0  0  0  0  0  0  0
   14.4000   43.8060   65.6040 C   0  0  0  0  0  0  0  0  0  0  0  0
   15.7670   43.7140   65.8960 C   0  0  0  0  0  0  0  0  0  0  0  0
   16.2770   44.3150   67.0520 C   0  0  0  0  0  0  0  0  0  0  0  0
   15.4220   45.0080   67.9170 C   0  0  0  0  0  0  0  0  0  0  0  0
   14.0560   45.1000   67.6250 C   0  0  0  0  0  0  0  0  0  0  0  0
   12.9320   46.0120   68.7620 S   0  0  0  0  0  0  0  0  0  0  0  0
   11.8490   46.5710   68.0140 O   0  0  0  0  0  0  0  0  0  0  0  0
   13.6570   47.0610   69.4080 O   0  0  0  0  0  0  0  0  0  0  0  0
   12.3010   44.9100   69.9660 N   0  0  0  0  0  0  0  0  0  0  0  0
    5.1400   40.1000   58.2990 H   0  0  0  0  0  0  0  0  0  0  0  0
    6.6130   39.7280   57.3780 H   0  0  0  0  0  0  0  0  0  0  0  0
    6.0680   41.4120   57.5410 H   0  0  0  0  0  0  0  0  0  0  0  0
    7.5460   43.1420   59.3890 H   0  0  0  0  0  0  0  0  0  0  0  0
    6.7450   44.7160   61.1300 H   0  0  0  0  0  0  0  0  0  0  0  0
    4.5020   41.5460   62.9640 H   0  0  0  0  0  0  0  0  0  0  0  0
    5.3020   39.9710   61.2230 H   0  0  0  0  0  0  0  0  0  0  0  0
    1.6530   45.2820   64.9560 H   0  0  0  0  0  0  0  0  0  0  0  0
    2.2580   46.8930   64.5140 H   0  0  0  0  0  0  0  0  0  0  0  0
    2.6850   46.1850   66.0860 H   0  0  0  0  0  0  0  0  0  0  0  0
    5.4580   46.2400   65.6110 H   0  0  0  0  0  0  0  0  0  0  0  0
    7.3980   44.8790   66.1240 H   0  0  0  0  0  0  0  0  0  0  0  0
    9.9930   45.8700   63.8020 H   0  0  0  0  0  0  0  0  0  0  0  0
   12.3900   45.6850   64.3230 H   0  0  0  0  0  0  0  0  0  0  0  0
   11.4570   43.5200   67.9340 H   0  0  0  0  0  0  0  0  0  0  0  0
    9.0410   43.7010   67.4150 H   0  0  0  0  0  0  0  0  0  0  0  0
   14.0060   43.3420   64.7120 H   0  0  0  0  0  0  0  0  0  0  0  0
   16.4260   43.1790   65.2290 H   0  0  0  0  0  0  0  0  0  0  0  0
   17.3310   44.2430   67.2770 H   0  0  0  0  0  0  0  0  0  0  0  0
   15.8160   45.4720   68.8090 H   0  0  0  0  0  0  0  0  0  0  0  0
   12.5750   43.9380   69.9530 H   0  0  0  0  0  0  0  0  0  0  0  0
   11.6640   45.2460   70.6740 H   0  0  0  0  0  0  0  0  0  0  0  0
  1 34  1  0  0  0  0
  1 35  1  0  0  0  0
  1 36  1  0  0  0  0
  1  2  1  0  0  0  0
  2  3  1  0  0  0  0
  3  4  2  0  0  0  0
  4 37  1  0  0  0  0
  4  5  1  0  0  0  0
  5 38  1  0  0  0  0
  5  6  2  0  0  0  0
  6  7  1  0  0  0  0
  7 39  1  0  0  0  0
  7  8  2  0  0  0  0
  8  3  1  0  0  0  0
  8 40  1  0  0  0  0
  6  9  1  0  0  0  0
  9 10  1  0  0  0  0
 10 11  2  0  0  0  0
 11 12  1  0  0  0  0
 12 41  1  0  0  0  0
 12 42  1  0  0  0  0
 12 43  1  0  0  0  0
 11 13  1  0  0  0  0
 13 44  1  0  0  0  0
 13 14  2  0  0  0  0
 14  9  1  0  0  0  0
 14 15  1  0  0  0  0
 15 16  2  0  0  0  0
 15 17  1  0  0  0  0
 17 45  1  0  0  0  0
 17 18  1  0  0  0  0
 18 19  2  0  0  0  0
 19 46  1  0  0  0  0
 19 20  1  0  0  0  0
 20 47  1  0  0  0  0
 20 21  2  0  0  0  0
 21 22  1  0  0  0  0
 22 48  1  0  0  0  0
 22 23  2  0  0  0  0
 23 18  1  0  0  0  0
 23 49  1  0  0  0  0
 21 24  1  0  0  0  0
 24 25  2  0  0  0  0
 25 50  1  0  0  0  0
 25 26  1  0  0  0  0
 26 51  1  0  0  0  0
 26 27  2  0  0  0  0
 27 52  1  0  0  0  0
 27 28  1  0  0  0  0
 28 53  1  0  0  0  0
 28 29  2  0  0  0  0
 29 24  1  0  0  0  0
 29 30  1  0  0  0  0
 30 31  2  0  0  0  0
 30 32  2  0  0  0  0
 30 33  1  0  0  0  0
 33 54  1  0  0  0  0
 33 55  1  0  0  0  0
M  END
>  <LOGBIO>
7.9600

>  <PRED_LOGBIO>
7.0000

>  <XV_RES>
1.0540

>  <WHL_TMPL>
8

>  <ANCH>
14-15;26-27

$$$$
ROW46
  -MTS-   01071502273D 0   0.00000     0.00000     0

 71 75  0  0  0  0  0  0  0  0999 V2000
    2.4320   36.1040   62.6140 C   0  0  0  0  0  0  0  0  0  0  0  0
    3.7240   36.7060   62.5020 O   0  0  0  0  0  0  0  0  0  0  0  0
    3.8220   38.0590   62.6960 C   0  0  0  0  0  0  0  0  0  0  0  0
    3.6840   38.9340   61.6120 C   0  0  0  0  0  0  0  0  0  0  0  0
    3.7850   40.3160   61.8100 C   0  0  0  0  0  0  0  0  0  0  0  0
    4.0240   40.8230   63.0930 C   0  0  0  0  0  0  0  0  0  0  0  0
    4.1620   39.9480   64.1770 C   0  0  0  0  0  0  0  0  0  0  0  0
    4.0610   38.5660   63.9790 C   0  0  0  0  0  0  0  0  0  0  0  0
    4.1250   42.2200   63.2940 N   0  0  0  0  0  0  0  0  0  0  0  0
    3.2790   43.0240   64.1530 N   0  0  0  0  0  0  0  0  0  0  0  0
    3.6890   44.2760   64.0700 C   0  0  0  0  0  0  0  0  0  0  0  0
    4.8360   44.3100   63.1350 C   0  0  0  0  0  0  0  0  0  0  0  0
    5.0410   43.0550   62.7100 C   0  0  0  0  0  0  0  0  0  0  0  0
    6.0950   42.6370   61.7590 C   0  0  0  0  0  0  0  0  0  0  0  0
    7.2480   43.0370   61.8940 O   0  0  0  0  0  0  0  0  0  0  0  0
    5.7740   41.7670   60.7790 N   0  0  0  0  0  0  0  0  0  0  0  0
    6.7800   41.0980   59.9480 C   0  0  0  0  0  0  0  0  0  0  0  0
    6.5830   39.5790   59.9350 C   0  0  0  0  0  0  0  0  0  0  0  0
    7.6740   38.9260   59.0410 C   0  0  0  0  0  0  0  0  0  0  0  0
    7.7230   39.5520   57.6650 N   0  0  0  0  0  0  0  0  0  0  0  0
    7.9300   41.0200   57.6850 C   0  0  0  0  0  0  0  0  0  0  0  0
    6.8040   41.6780   58.5120 C   0  0  0  0  0  0  0  0  0  0  0  0
    8.6380   39.0020   56.7370 C   0  0  0  0  0  0  0  0  0  0  0  0
    8.3010   37.8460   56.0230 C   0  0  0  0  0  0  0  0  0  0  0  0
    9.2070   37.3010   55.1040 C   0  0  0  0  0  0  0  0  0  0  0  0
   10.4490   37.9130   54.9000 C   0  0  0  0  0  0  0  0  0  0  0  0
   10.7860   39.0690   55.6140 C   0  0  0  0  0  0  0  0  0  0  0  0
    9.8810   39.6130   56.5320 C   0  0  0  0  0  0  0  0  0  0  0  0
   10.2440   40.8610   57.3020 C   0  0  0  0  0  0  0  0  0  0  0  0
   10.9120   40.4850   58.5570 N   0  0  0  0  0  0  0  0  0  0  0  0
    9.9070   40.3210   59.6170 C   0  0  0  0  0  0  0  0  0  0  0  0
   10.5450   39.7720   60.9070 C   0  0  0  0  0  0  0  0  0  0  0  0
   11.2570   38.5570   60.6590 O   0  0  0  0  0  0  0  0  0  0  0  0
   12.2770   38.7300   59.6720 C   0  0  0  0  0  0  0  0  0  0  0  0
   11.6830   39.2500   58.3510 C   0  0  0  0  0  0  0  0  0  0  0  0
    3.0970   45.4590   64.7980 C   0  0  0  0  0  0  0  0  0  0  0  0
    2.5860   45.0550   65.9580 F   0  0  0  0  0  0  0  0  0  0  0  0
    2.1360   46.0010   64.0550 F   0  0  0  0  0  0  0  0  0  0  0  0
    4.0470   46.3620   65.0220 F   0  0  0  0  0  0  0  0  0  0  0  0
    2.0370   36.2760   63.6140 H   0  0  0  0  0  0  0  0  0  0  0  0
    2.5130   35.0340   62.4350 H   0  0  0  0  0  0  0  0  0  0  0  0
    1.7610   36.5450   61.8800 H   0  0  0  0  0  0  0  0  0  0  0  0
    3.5000   38.5420   60.6220 H   0  0  0  0  0  0  0  0  0  0  0  0
    3.6780   40.9910   60.9740 H   0  0  0  0  0  0  0  0  0  0  0  0
    4.3460   40.3400   65.1670 H   0  0  0  0  0  0  0  0  0  0  0  0
    4.1680   37.8910   64.8150 H   0  0  0  0  0  0  0  0  0  0  0  0
    5.4020   45.1840   62.8470 H   0  0  0  0  0  0  0  0  0  0  0  0
    4.7980   41.5680   60.6100 H   0  0  0  0  0  0  0  0  0  0  0  0
    7.7580   41.2910   60.3850 H   0  0  0  0  0  0  0  0  0  0  0  0
    5.6260   39.3900   59.4530 H   0  0  0  0  0  0  0  0  0  0  0  0
    6.7020   39.2040   60.9490 H   0  0  0  0  0  0  0  0  0  0  0  0
    7.3690   37.8920   58.8950 H   0  0  0  0  0  0  0  0  0  0  0  0
    8.6370   39.0780   59.5230 H   0  0  0  0  0  0  0  0  0  0  0  0
    7.8140   41.3690   56.6610 H   0  0  0  0  0  0  0  0  0  0  0  0
    8.8800   41.2390   58.1670 H   0  0  0  0  0  0  0  0  0  0  0  0
    5.8650   41.3880   58.0440 H   0  0  0  0  0  0  0  0  0  0  0  0
    7.0060   42.7450   58.5780 H   0  0  0  0  0  0  0  0  0  0  0  0
    7.3430   37.3740   56.1800 H   0  0  0  0  0  0  0  0  0  0  0  0
    8.9470   36.4090   54.5530 H   0  0  0  0  0  0  0  0  0  0  0  0
   11.1480   37.4930   54.1910 H   0  0  0  0  0  0  0  0  0  0  0  0
   11.7450   39.5410   55.4560 H   0  0  0  0  0  0  0  0  0  0  0  0
    9.3410   41.4240   57.5270 H   0  0  0  0  0  0  0  0  0  0  0  0
   10.9150   41.4740   56.7040 H   0  0  0  0  0  0  0  0  0  0  0  0
    9.1310   39.6380   59.2770 H   0  0  0  0  0  0  0  0  0  0  0  0
    9.4390   41.2810   59.8230 H   0  0  0  0  0  0  0  0  0  0  0  0
   11.2260   40.5150   61.3170 H   0  0  0  0  0  0  0  0  0  0  0  0
    9.7670   39.5930   61.6460 H   0  0  0  0  0  0  0  0  0  0  0  0
   13.0210   39.4350   60.0370 H   0  0  0  0  0  0  0  0  0  0  0  0
   12.7750   37.7780   59.4960 H   0  0  0  0  0  0  0  0  0  0  0  0
   11.0380   38.4880   57.9190 H   0  0  0  0  0  0  0  0  0  0  0  0
   12.4880   39.4390   57.6430 H   0  0  0  0  0  0  0  0  0  0  0  0
  1 40  1  0  0  0  0
  1 41  1  0  0  0  0
  1 42  1  0  0  0  0
  1  2  1  0  0  0  0
  2  3  1  0  0  0  0
  3  4  2  0  0  0  0
  4 43  1  0  0  0  0
  4  5  1  0  0  0  0
  5 44  1  0  0  0  0
  5  6  2  0  0  0  0
  6  7  1  0  0  0  0
  7 45  1  0  0  0  0
  7  8  2  0  0  0  0
  8  3  1  0  0  0  0
  8 46  1  0  0  0  0
  6  9  1  0  0  0  0
  9 10  1  0  0  0  0
 10 11  2  0  0  0  0
 11 12  1  0  0  0  0
 12 47  1  0  0  0  0
 12 13  2  0  0  0  0
 13  9  1  0  0  0  0
 13 14  1  0  0  0  0
 14 15  2  0  0  0  0
 14 16  1  0  0  0  0
 16 48  1  0  0  0  0
 16 17  1  0  0  0  0
 17 49  1  0  0  0  0
 17 18  1  0  0  0  0
 18 50  1  0  0  0  0
 18 51  1  0  0  0  0
 18 19  1  0  0  0  0
 19 52  1  0  0  0  0
 19 53  1  0  0  0  0
 19 20  1  0  0  0  0
 20 21  1  0  0  0  0
 21 54  1  0  0  0  0
 21 55  1  0  0  0  0
 21 22  1  0  0  0  0
 22 17  1  0  0  0  0
 22 56  1  0  0  0  0
 22 57  1  0  0  0  0
 20 23  1  0  0  0  0
 23 24  2  0  0  0  0
 24 58  1  0  0  0  0
 24 25  1  0  0  0  0
 25 59  1  0  0  0  0
 25 26  2  0  0  0  0
 26 60  1  0  0  0  0
 26 27  1  0  0  0  0
 27 61  1  0  0  0  0
 27 28  2  0  0  0  0
 28 23  1  0  0  0  0
 28 29  1  0  0  0  0
 29 62  1  0  0  0  0
 29 63  1  0  0  0  0
 29 30  1  0  0  0  0
 30 31  1  0  0  0  0
 31 64  1  0  0  0  0
 31 65  1  0  0  0  0
 31 32  1  0  0  0  0
 32 66  1  0  0  0  0
 32 67  1  0  0  0  0
 32 33  1  0  0  0  0
 33 34  1  0  0  0  0
 34 68  1  0  0  0  0
 34 69  1  0  0  0  0
 34 35  1  0  0  0  0
 35 30  1  0  0  0  0
 35 70  1  0  0  0  0
 35 71  1  0  0  0  0
 11 36  1  0  0  0  0
 36 37  1  0  0  0  0
 36 38  1  0  0  0  0
 36 39  1  0  0  0  0
M  END
>  <LOGBIO>
8.1800

>  <PRED_LOGBIO>
6.6100

>  <XV_RES>
1.6880

>  <WHL_TMPL>
6

>  <ANCH>
30-58;22-23

$$$$
ROW47
  -MTS-   01071502273D 0   0.00000     0.00000     0

 50 54  0  0  0  0  0  0  0  0999 V2000
    7.0170   46.7860   57.4840 N   0  0  0  0  0  0  0  0  0  0  0  0
    5.6480   46.8210   57.4940 C   0  0  0  0  0  0  0  0  0  0  0  0
    4.8720   47.1410   56.4750 N   0  0  0  0  0  0  0  0  0  0  0  0
    3.5270   47.0660   56.8560 O   0  0  0  0  0  0  0  0  0  0  0  0
    3.4640   46.6760   58.1920 C   0  0  0  0  0  0  0  0  0  0  0  0
    2.3870   46.4510   59.0580 C   0  0  0  0  0  0  0  0  0  0  0  0
    2.6230   46.0560   60.3810 C   0  0  0  0  0  0  0  0  0  0  0  0
    3.9360   45.8860   60.8360 C   0  0  0  0  0  0  0  0  0  0  0  0
    5.0130   46.1110   59.9700 C   0  0  0  0  0  0  0  0  0  0  0  0
    4.7760   46.5060   58.6480 C   0  0  0  0  0  0  0  0  0  0  0  0
    4.1750   45.4870   62.1730 N   0  0  0  0  0  0  0  0  0  0  0  0
    3.7760   46.1930   63.3750 N   0  0  0  0  0  0  0  0  0  0  0  0
    4.1620   45.5360   64.3660 N   0  0  0  0  0  0  0  0  0  0  0  0
    4.8460   44.3420   63.9080 N   0  0  0  0  0  0  0  0  0  0  0  0
    4.8290   44.3570   62.5880 C   0  0  0  0  0  0  0  0  0  0  0  0
    5.4170   43.3260   61.7050 C   0  0  0  0  0  0  0  0  0  0  0  0
    6.1290   43.6930   60.7720 O   0  0  0  0  0  0  0  0  0  0  0  0
    5.2070   41.9770   61.8750 N   0  0  0  0  0  0  0  0  0  0  0  0
    5.8890   41.0890   60.8920 C   0  0  0  0  0  0  0  0  0  0  0  0
    5.3660   39.7970   60.5720 C   0  0  0  0  0  0  0  0  0  0  0  0
    6.0280   38.9580   59.6340 C   0  0  0  0  0  0  0  0  0  0  0  0
    7.2200   39.3710   58.9880 C   0  0  0  0  0  0  0  0  0  0  0  0
    7.7340   40.6540   59.3100 C   0  0  0  0  0  0  0  0  0  0  0  0
    7.0880   41.5000   60.2400 C   0  0  0  0  0  0  0  0  0  0  0  0
    7.9260   38.4780   57.9870 C   0  0  0  0  0  0  0  0  0  0  0  0
    9.3160   38.2200   58.0870 C   0  0  0  0  0  0  0  0  0  0  0  0
    9.9940   37.3910   57.1580 C   0  0  0  0  0  0  0  0  0  0  0  0
    9.2820   36.7900   56.0930 C   0  0  0  0  0  0  0  0  0  0  0  0
    7.8870   37.0330   55.9690 C   0  0  0  0  0  0  0  0  0  0  0  0
    7.2210   37.8730   56.9160 C   0  0  0  0  0  0  0  0  0  0  0  0
    5.4140   38.1740   56.7410 S   0  0  0  0  0  0  0  0  0  0  0  0
    4.8400   38.3940   58.0320 O   0  0  0  0  0  0  0  0  0  0  0  0
    4.7980   37.0360   56.1330 O   0  0  0  0  0  0  0  0  0  0  0  0
    5.1520   39.5840   55.7380 N   0  0  0  0  0  0  0  0  0  0  0  0
    7.5450   47.6120   57.7270 H   0  0  0  0  0  0  0  0  0  0  0  0
    7.4990   45.9340   57.2340 H   0  0  0  0  0  0  0  0  0  0  0  0
    1.3740   46.5820   58.7070 H   0  0  0  0  0  0  0  0  0  0  0  0
    1.7930   45.8830   61.0490 H   0  0  0  0  0  0  0  0  0  0  0  0
    6.0250   45.9800   60.3220 H   0  0  0  0  0  0  0  0  0  0  0  0
    4.6280   41.6120   62.6180 H   0  0  0  0  0  0  0  0  0  0  0  0
    4.4590   39.4550   61.0480 H   0  0  0  0  0  0  0  0  0  0  0  0
    5.6140   37.9860   59.4090 H   0  0  0  0  0  0  0  0  0  0  0  0
    8.6420   40.9930   58.8320 H   0  0  0  0  0  0  0  0  0  0  0  0
    7.5080   42.4700   60.4590 H   0  0  0  0  0  0  0  0  0  0  0  0
    9.8750   38.6680   58.8950 H   0  0  0  0  0  0  0  0  0  0  0  0
   11.0550   37.2180   57.2630 H   0  0  0  0  0  0  0  0  0  0  0  0
    9.7920   36.1550   55.3840 H   0  0  0  0  0  0  0  0  0  0  0  0
    7.3300   36.5840   55.1600 H   0  0  0  0  0  0  0  0  0  0  0  0
    5.9420   40.0880   55.3600 H   0  0  0  0  0  0  0  0  0  0  0  0
    4.2120   39.8940   55.5380 H   0  0  0  0  0  0  0  0  0  0  0  0
  1 35  1  0  0  0  0
  1 36  1  0  0  0  0
  1  2  1  0  0  0  0
  2  3  2  0  0  0  0
  3  4  1  0  0  0  0
  4  5  1  0  0  0  0
  5  6  2  0  0  0  0
  6 37  1  0  0  0  0
  6  7  1  0  0  0  0
  7 38  1  0  0  0  0
  7  8  2  0  0  0  0
  8  9  1  0  0  0  0
  9 39  1  0  0  0  0
  9 10  2  0  0  0  0
 10  2  1  0  0  0  0
 10  5  1  0  0  0  0
  8 11  1  0  0  0  0
 11 12  1  0  0  0  0
 12 13  2  0  0  0  0
 13 14  1  0  0  0  0
 14 15  2  0  0  0  0
 15 11  1  0  0  0  0
 15 16  1  0  0  0  0
 16 17  2  0  0  0  0
 16 18  1  0  0  0  0
 18 40  1  0  0  0  0
 18 19  1  0  0  0  0
 19 20  2  0  0  0  0
 20 41  1  0  0  0  0
 20 21  1  0  0  0  0
 21 42  1  0  0  0  0
 21 22  2  0  0  0  0
 22 23  1  0  0  0  0
 23 43  1  0  0  0  0
 23 24  2  0  0  0  0
 24 19  1  0  0  0  0
 24 44  1  0  0  0  0
 22 25  1  0  0  0  0
 25 26  2  0  0  0  0
 26 45  1  0  0  0  0
 26 27  1  0  0  0  0
 27 46  1  0  0  0  0
 27 28  2  0  0  0  0
 28 47  1  0  0  0  0
 28 29  1  0  0  0  0
 29 48  1  0  0  0  0
 29 30  2  0  0  0  0
 30 25  1  0  0  0  0
 30 31  1  0  0  0  0
 31 32  2  0  0  0  0
 31 33  2  0  0  0  0
 31 34  1  0  0  0  0
 34 49  1  0  0  0  0
 34 50  1  0  0  0  0
M  END
>  <LOGBIO>
9.0100

>  <PRED_LOGBIO>
7.0400

>  <XV_RES>
2.4660

>  <WHL_TMPL>
2

>  <ANCH>
3-4;35-36

$$$$
ROW48
  -MTS-   01071502273D 0   0.00000     0.00000     0

 76 82  0  0  1  0  0  0  0  0999 V2000
   12.5170   46.5870   66.5770 C   0  0  0  0  0  0  0  0  0  0  0  0
   12.1190   45.6130   65.6080 O   0  0  0  0  0  0  0  0  0  0  0  0
   10.8010   45.5780   65.2350 C   0  0  0  0  0  0  0  0  0  0  0  0
   10.3590   46.3510   64.1550 C   0  0  0  0  0  0  0  0  0  0  0  0
    9.0120   46.3150   63.7740 C   0  0  0  0  0  0  0  0  0  0  0  0
    8.1080   45.5060   64.4720 C   0  0  0  0  0  0  0  0  0  0  0  0
    8.5510   44.7330   65.5520 C   0  0  0  0  0  0  0  0  0  0  0  0
    9.8970   44.7690   65.9330 C   0  0  0  0  0  0  0  0  0  0  0  0
    6.7470   45.4700   64.0870 N   0  0  0  0  0  0  0  0  0  0  0  0
    5.7670   46.0730   64.8320 N   0  0  0  0  0  0  0  0  0  0  0  0
    4.5640   45.7420   64.3270 C   0  0  0  0  0  0  0  0  0  0  0  0
    3.1930   46.1310   64.8450 C   0  0  0  0  0  0  0  0  0  0  0  0
    2.4110   46.4990   63.6560 N   0  0  0  0  0  0  0  0  0  0  0  0
    1.2460   45.9210   63.2260 C   0  0  0  0  0  0  0  0  0  0  0  0
    0.8480   46.5260   62.1230 N   0  0  0  0  0  0  0  0  0  0  0  0
    1.7600   47.5360   61.7960 C   0  0  0  0  0  0  0  0  0  0  0  0
    2.7190   47.5480   62.7030 N   0  0  0  0  0  0  0  0  0  0  0  0
    4.7880   44.9060   63.2250 C   0  0  0  0  0  0  0  0  0  0  0  0
    3.8380   44.2120   62.2830 C   0  0  0  0  0  0  0  0  0  0  0  0
    4.5200   42.8590   61.9820 C   0  0  0  0  0  0  0  0  0  0  0  0
    5.9280   42.9900   61.5280 N   0  0  0  0  0  0  0  0  0  0  0  0
    6.7550   43.9070   62.1330 C   0  0  0  0  0  0  0  0  0  0  0  0
    7.9500   44.0070   61.8630 O   0  0  0  0  0  0  0  0  0  0  0  0
    6.1660   44.7400   63.0890 C   0  0  0  0  0  0  0  0  0  0  0  0
    6.4070   42.1640   60.5470 C   0  0  0  0  0  0  0  0  0  0  0  0
    6.3170   40.7390   60.8020 C   0  0  0  0  0  0  0  0  0  0  0  0
    6.9220   39.8130   59.8660 C   0  0  0  0  0  0  0  0  0  0  0  0
    7.6170   40.3190   58.6670 C   0  0  0  0  0  0  0  0  0  0  0  0
    7.6570   41.7660   58.4000 C   0  0  0  0  0  0  0  0  0  0  0  0
    7.0470   42.7020   59.3400 C   0  0  0  0  0  0  0  0  0  0  0  0
    8.3080   39.3410   57.7200 C   0  0  0  0  0  0  0  0  0  0  0  0
    9.3700   38.4550   58.2360 C   0  0  0  0  0  0  0  0  0  0  0  0
   10.0740   37.5450   57.3360 C   0  0  0  0  0  0  0  0  0  0  0  0
    9.7790   37.4400   55.9200 C   0  0  0  0  0  0  0  0  0  0  0  0
    8.7530   38.3180   55.3890 C   0  0  0  0  0  0  0  0  0  0  0  0
    8.0280   39.2500   56.2850 C   0  0  0  0  0  0  0  0  0  0  0  0
    6.9540   40.1240   55.6000 C   0  0  0  0  0  0  0  0  0  0  0  0
    5.8060   39.3250   55.1180 N   0  0  0  0  0  0  0  0  0  0  0  0
    4.6930   39.9790   54.3790 C   0  0  0  0  0  0  0  0  0  0  0  0
    3.4600   39.1610   54.7930 C   0  0  0  0  0  0  0  0  0  0  0  0
    3.8030   39.0940   56.2820 C   0  0  1  0  0  0  0  0  0  0  0  0
    3.0480   38.2120   56.9020 O   0  0  0  0  0  0  0  0  0  0  0  0
    5.2070   38.5120   56.2000 C   0  0  0  0  0  0  0  0  0  0  0  0
   11.9650   46.4240   67.5010 H   0  0  0  0  0  0  0  0  0  0  0  0
   13.5830   46.4920   66.7690 H   0  0  0  0  0  0  0  0  0  0  0  0
   12.3030   47.5840   66.1980 H   0  0  0  0  0  0  0  0  0  0  0  0
   11.0560   46.9750   63.6160 H   0  0  0  0  0  0  0  0  0  0  0  0
    8.6710   46.9120   62.9410 H   0  0  0  0  0  0  0  0  0  0  0  0
    7.8530   44.1090   66.0910 H   0  0  0  0  0  0  0  0  0  0  0  0
   10.2390   44.1720   66.7660 H   0  0  0  0  0  0  0  0  0  0  0  0
    3.3120   47.0270   65.4510 H   0  0  0  0  0  0  0  0  0  0  0  0
    2.7390   45.2670   65.3270 H   0  0  0  0  0  0  0  0  0  0  0  0
    0.7360   45.1020   63.7120 H   0  0  0  0  0  0  0  0  0  0  0  0
    1.6910   48.1960   60.9440 H   0  0  0  0  0  0  0  0  0  0  0  0
    3.8080   44.7840   61.3580 H   0  0  0  0  0  0  0  0  0  0  0  0
    2.8940   44.0270   62.7910 H   0  0  0  0  0  0  0  0  0  0  0  0
    3.9750   42.4310   61.1430 H   0  0  0  0  0  0  0  0  0  0  0  0
    4.5080   42.2720   62.8980 H   0  0  0  0  0  0  0  0  0  0  0  0
    5.8050   40.3720   61.6790 H   0  0  0  0  0  0  0  0  0  0  0  0
    6.8640   38.7500   60.0470 H   0  0  0  0  0  0  0  0  0  0  0  0
    8.1390   42.1360   57.5070 H   0  0  0  0  0  0  0  0  0  0  0  0
    7.0660   43.7650   59.1520 H   0  0  0  0  0  0  0  0  0  0  0  0
    9.6280   38.4800   59.2850 H   0  0  0  0  0  0  0  0  0  0  0  0
   10.8530   36.9190   57.7460 H   0  0  0  0  0  0  0  0  0  0  0  0
   10.3010   36.7380   55.2870 H   0  0  0  0  0  0  0  0  0  0  0  0
    8.5160   38.2920   54.3360 H   0  0  0  0  0  0  0  0  0  0  0  0
    7.4250   40.5440   54.7140 H   0  0  0  0  0  0  0  0  0  0  0  0
    6.5940   40.8450   56.3310 H   0  0  0  0  0  0  0  0  0  0  0  0
    4.8580   39.8240   53.3150 H   0  0  0  0  0  0  0  0  0  0  0  0
    4.5730   41.0030   54.7250 H   0  0  0  0  0  0  0  0  0  0  0  0
    3.5220   38.1650   54.3600 H   0  0  0  0  0  0  0  0  0  0  0  0
    2.5550   39.7460   54.6420 H   0  0  0  0  0  0  0  0  0  0  0  0
    3.8110   40.0860   56.7300 H   0  0  0  0  0  0  0  0  0  0  0  0
    2.1210   38.4450   56.7380 H   0  0  0  0  0  0  0  0  0  0  0  0
    5.7270   38.7390   57.1280 H   0  0  0  0  0  0  0  0  0  0  0  0
    5.1490   37.4700   55.8940 H   0  0  0  0  0  0  0  0  0  0  0  0
  1 44  1  0  0  0  0
  1 45  1  0  0  0  0
  1 46  1  0  0  0  0
  1  2  1  0  0  0  0
  2  3  1  0  0  0  0
  3  4  2  0  0  0  0
  4 47  1  0  0  0  0
  4  5  1  0  0  0  0
  5 48  1  0  0  0  0
  5  6  2  0  0  0  0
  6  7  1  0  0  0  0
  7 49  1  0  0  0  0
  7  8  2  0  0  0  0
  8  3  1  0  0  0  0
  8 50  1  0  0  0  0
  6  9  1  0  0  0  0
  9 10  1  0  0  0  0
 10 11  2  0  0  0  0
 11 12  1  0  0  0  0
 12 51  1  0  0  0  0
 12 52  1  0  0  0  0
 12 13  1  0  0  0  0
 13 14  1  0  0  0  0
 14 53  1  0  0  0  0
 14 15  2  0  0  0  0
 15 16  1  0  0  0  0
 16 54  1  0  0  0  0
 16 17  2  0  0  0  0
 17 13  1  0  0  0  0
 11 18  1  0  0  0  0
 18 19  1  0  0  0  0
 19 55  1  0  0  0  0
 19 56  1  0  0  0  0
 19 20  1  0  0  0  0
 20 57  1  0  0  0  0
 20 58  1  0  0  0  0
 20 21  1  0  0  0  0
 21 22  1  0  0  0  0
 22 23  2  0  0  0  0
 22 24  1  0  0  0  0
 24  9  1  0  0  0  0
 24 18  2  0  0  0  0
 21 25  1  0  0  0  0
 25 26  2  0  0  0  0
 26 59  1  0  0  0  0
 26 27  1  0  0  0  0
 27 60  1  0  0  0  0
 27 28  2  0  0  0  0
 28 29  1  0  0  0  0
 29 61  1  0  0  0  0
 29 30  2  0  0  0  0
 30 25  1  0  0  0  0
 30 62  1  0  0  0  0
 28 31  1  0  0  0  0
 31 32  2  0  0  0  0
 32 63  1  0  0  0  0
 32 33  1  0  0  0  0
 33 64  1  0  0  0  0
 33 34  2  0  0  0  0
 34 65  1  0  0  0  0
 34 35  1  0  0  0  0
 35 66  1  0  0  0  0
 35 36  2  0  0  0  0
 36 31  1  0  0  0  0
 36 37  1  0  0  0  0
 37 67  1  0  0  0  0
 37 68  1  0  0  0  0
 37 38  1  0  0  0  0
 38 39  1  0  0  0  0
 39 69  1  0  0  0  0
 39 70  1  0  0  0  0
 39 40  1  0  0  0  0
 40 71  1  0  0  0  0
 40 72  1  0  0  0  0
 40 41  1  0  0  0  0
 41 73  1  0  0  0  0
 41 42  1  0  0  0  0
 42 74  1  0  0  0  0
 41 43  1  0  0  0  0
 43 38  1  0  0  0  0
 43 75  1  0  0  0  0
 43 76  1  0  0  0  0
M  END
>  <LOGBIO>
9.6000

>  <PRED_LOGBIO>
9.1800

>  <XV_RES>
0.5060

>  <WHL_TMPL>
7

>  <ANCH>
56-61;70-72

$$$$
ROW49
  -MTS-   01071502273D 0   0.00000     0.00000     0

 54 58  0  0  1  0  0  0  0  0999 V2000
    5.1360   39.1030   60.9760 F   0  0  0  0  0  0  0  0  0  0  0  0
    6.2280   39.4920   60.2840 C   0  0  0  0  0  0  0  0  0  0  0  0
    6.9440   38.5590   59.5250 C   0  0  0  0  0  0  0  0  0  0  0  0
    8.0760   38.9620   58.8070 C   0  0  0  0  0  0  0  0  0  0  0  0
    8.4930   40.2980   58.8480 C   0  0  0  0  0  0  0  0  0  0  0  0
    7.7770   41.2310   59.6080 C   0  0  0  0  0  0  0  0  0  0  0  0
    6.6450   40.8280   60.3250 C   0  0  0  0  0  0  0  0  0  0  0  0
    5.9210   41.7710   61.0930 N   0  0  0  0  0  0  0  0  0  0  0  0
    4.5390   41.5790   61.5170 C   0  0  0  0  0  0  0  0  0  0  0  0
    4.1860   42.8930   62.2280 C   0  0  0  0  0  0  0  0  0  0  0  0
    5.5160   43.5670   62.5560 C   0  0  2  0  0  0  0  0  0  0  0  0
    5.3990   45.0370   62.5550 N   0  0  0  0  0  0  0  0  0  0  0  0
    5.6900   46.0110   63.8120 S   0  0  0  0  0  0  0  0  0  0  0  0
    5.4170   47.3000   63.2410 O   0  0  0  0  0  0  0  0  0  0  0  0
    4.9780   45.5750   64.9820 O   0  0  0  0  0  0  0  0  0  0  0  0
    7.4430   45.8150   64.1480 C   0  0  0  0  0  0  0  0  0  0  0  0
    8.4070   46.2330   63.2230 C   0  0  0  0  0  0  0  0  0  0  0  0
    9.7670   46.0370   63.4930 C   0  0  0  0  0  0  0  0  0  0  0  0
   10.1630   45.4240   64.6870 C   0  0  0  0  0  0  0  0  0  0  0  0
   11.4700   45.0690   65.2830 C   0  0  0  0  0  0  0  0  0  0  0  0
   13.0150   45.3490   64.5810 Cl  0  0  0  0  0  0  0  0  0  0  0  0
   11.2320   44.4890   66.4670 C   0  0  0  0  0  0  0  0  0  0  0  0
    9.8850   44.4290   66.7070 N   0  0  0  0  0  0  0  0  0  0  0  0
    9.1980   45.0060   65.6120 C   0  0  0  0  0  0  0  0  0  0  0  0
    7.8390   45.2020   65.3430 C   0  0  0  0  0  0  0  0  0  0  0  0
    6.4930   42.9040   61.5840 C   0  0  0  0  0  0  0  0  0  0  0  0
    7.6220   43.3000   61.3090 O   0  0  0  0  0  0  0  0  0  0  0  0
    8.8490   37.9550   57.9880 C   0  0  0  0  0  0  0  0  0  0  0  0
    9.3960   36.8100   58.8590 C   0  0  0  0  0  0  0  0  0  0  0  0
    9.5260   35.6660   57.8360 C   0  0  0  0  0  0  0  0  0  0  0  0
    8.6050   35.9950   56.6460 C   0  0  0  0  0  0  0  0  0  0  0  0
    7.9910   37.2830   57.0010 N   0  0  0  0  0  0  0  0  0  0  0  0
    6.6230   37.5280   59.4930 H   0  0  0  0  0  0  0  0  0  0  0  0
    9.3660   40.6080   58.2940 H   0  0  0  0  0  0  0  0  0  0  0  0
    8.0980   42.2610   59.6390 H   0  0  0  0  0  0  0  0  0  0  0  0
    4.5230   40.7820   62.2580 H   0  0  0  0  0  0  0  0  0  0  0  0
    3.8960   41.4640   60.6470 H   0  0  0  0  0  0  0  0  0  0  0  0
    3.7080   42.6360   63.1710 H   0  0  0  0  0  0  0  0  0  0  0  0
    3.6270   43.5260   61.5420 H   0  0  0  0  0  0  0  0  0  0  0  0
    5.7980   43.2550   63.5590 H   0  0  0  0  0  0  0  0  0  0  0  0
    5.1110   45.4750   61.6910 H   0  0  0  0  0  0  0  0  0  0  0  0
    8.1020   46.7060   62.3010 H   0  0  0  0  0  0  0  0  0  0  0  0
   10.5110   46.3600   62.7790 H   0  0  0  0  0  0  0  0  0  0  0  0
   11.9950   44.1200   67.1370 H   0  0  0  0  0  0  0  0  0  0  0  0
    9.4520   44.0380   67.5310 H   0  0  0  0  0  0  0  0  0  0  0  0
    7.0950   44.8790   66.0560 H   0  0  0  0  0  0  0  0  0  0  0  0
    9.6490   38.5160   57.5100 H   0  0  0  0  0  0  0  0  0  0  0  0
    8.7090   36.5530   59.6630 H   0  0  0  0  0  0  0  0  0  0  0  0
   10.3570   37.0650   59.3010 H   0  0  0  0  0  0  0  0  0  0  0  0
   10.5550   35.6040   57.4900 H   0  0  0  0  0  0  0  0  0  0  0  0
    9.2060   34.7320   58.2930 H   0  0  0  0  0  0  0  0  0  0  0  0
    9.1720   36.0720   55.7210 H   0  0  0  0  0  0  0  0  0  0  0  0
    7.8490   35.2250   56.5100 H   0  0  0  0  0  0  0  0  0  0  0  0
    7.9140   37.8580   56.1750 H   0  0  0  0  0  0  0  0  0  0  0  0
  1  2  1  0  0  0  0
  2  3  2  0  0  0  0
  3 33  1  0  0  0  0
  3  4  1  0  0  0  0
  4  5  2  0  0  0  0
  5 34  1  0  0  0  0
  5  6  1  0  0  0  0
  6 35  1  0  0  0  0
  6  7  2  0  0  0  0
  7  2  1  0  0  0  0
  7  8  1  0  0  0  0
  8  9  1  0  0  0  0
  9 36  1  0  0  0  0
  9 37  1  0  0  0  0
  9 10  1  0  0  0  0
 10 38  1  0  0  0  0
 10 39  1  0  0  0  0
 10 11  1  0  0  0  0
 11 40  1  0  0  0  0
 11 12  1  0  0  0  0
 12 41  1  0  0  0  0
 12 13  1  0  0  0  0
 13 14  2  0  0  0  0
 13 15  2  0  0  0  0
 13 16  1  0  0  0  0
 16 17  2  0  0  0  0
 17 42  1  0  0  0  0
 17 18  1  0  0  0  0
 18 43  1  0  0  0  0
 18 19  2  0  0  0  0
 19 20  1  0  0  0  0
 20 21  1  0  0  0  0
 20 22  2  0  0  0  0
 22 44  1  0  0  0  0
 22 23  1  0  0  0  0
 23 45  1  0  0  0  0
 23 24  1  0  0  0  0
 24 19  1  0  0  0  0
 24 25  2  0  0  0  0
 25 16  1  0  0  0  0
 25 46  1  0  0  0  0
 11 26  1  0  0  0  0
 26  8  1  0  0  0  0
 26 27  2  0  0  0  0
  4 28  1  0  0  0  0
 28 47  1  0  0  0  0
 28 29  1  0  0  0  0
 29 48  1  0  0  0  0
 29 49  1  0  0  0  0
 29 30  1  0  0  0  0
 30 50  1  0  0  0  0
 30 51  1  0  0  0  0
 30 31  1  0  0  0  0
 31 52  1  0  0  0  0
 31 53  1  0  0  0  0
 31 32  1  0  0  0  0
 32 28  1  0  0  0  0
 32 54  1  0  0  0  0
M  END
>  <LOGBIO>
8.7000

>  <PRED_LOGBIO>
7.9200

>  <XV_RES>
0.9980

>  <WHL_TMPL>
9

>  <ANCH>
10-11;25-26

$$$$
ROW50
  -MTS-   01071502273D 0   0.00000     0.00000     0

 51 54  0  0  1  0  0  0  0  0999 V2000
   10.9900   51.3220   58.5180 Cl  0  0  0  0  0  0  0  0  0  0  0  0
    9.7040   50.6590   59.4480 C   0  0  0  0  0  0  0  0  0  0  0  0
    8.3990   50.9490   59.3520 C   0  0  0  0  0  0  0  0  0  0  0  0
    7.5040   50.2260   60.2820 C   0  0  0  0  0  0  0  0  0  0  0  0
    8.0990   49.3620   61.1170 C   0  0  0  0  0  0  0  0  0  0  0  0
    7.4490   48.5140   62.1410 C   0  0  0  0  0  0  0  0  0  0  0  0
    7.0250   47.2840   61.8220 C   0  0  0  0  0  0  0  0  0  0  0  0
    6.2170   46.2300   63.0960 S   0  0  0  0  0  0  0  0  0  0  0  0
    7.1250   46.0110   64.1790 O   0  0  0  0  0  0  0  0  0  0  0  0
    5.0430   46.8850   63.5820 O   0  0  0  0  0  0  0  0  0  0  0  0
    5.7760   44.6920   62.3860 N   0  0  0  0  0  0  0  0  0  0  0  0
    5.1240   43.6870   63.1900 C   0  0  1  0  0  0  0  0  0  0  0  0
    5.4960   44.4950   61.9330 C   0  0  0  0  0  0  0  0  0  0  0  0
    5.8710   43.3800   60.9390 C   0  0  0  0  0  0  0  0  0  0  0  0
    5.2850   42.1360   61.4590 N   0  0  0  0  0  0  0  0  0  0  0  0
    4.8610   42.2790   62.7110 C   0  0  0  0  0  0  0  0  0  0  0  0
    4.3310   41.3940   63.3810 O   0  0  0  0  0  0  0  0  0  0  0  0
    4.8490   40.9340   60.7150 C   0  0  0  0  0  0  0  0  0  0  0  0
    3.9860   40.0140   61.3210 C   0  0  0  0  0  0  0  0  0  0  0  0
    3.6720   38.8150   60.6700 C   0  0  0  0  0  0  0  0  0  0  0  0
    4.2200   38.5370   59.4120 C   0  0  0  0  0  0  0  0  0  0  0  0
    3.7820   37.2070   58.8470 C   0  0  0  0  0  0  0  0  0  0  0  0
    3.2620   37.2540   57.4730 N   0  0  0  0  0  0  0  0  0  0  0  0
    4.3020   37.4360   56.4500 C   0  0  0  0  0  0  0  0  0  0  0  0
    4.8280   38.8760   56.3100 C   0  0  0  0  0  0  0  0  0  0  0  0
    5.7540   39.3110   57.4610 C   0  0  0  0  0  0  0  0  0  0  0  0
    5.0820   39.4580   58.8060 C   0  0  0  0  0  0  0  0  0  0  0  0
    5.3970   40.6560   59.4570 C   0  0  0  0  0  0  0  0  0  0  0  0
    9.8240   49.4500   60.7350 S   0  0  0  0  0  0  0  0  0  0  0  0
    8.0230   51.6670   58.6380 H   0  0  0  0  0  0  0  0  0  0  0  0
    6.4360   50.3850   60.2890 H   0  0  0  0  0  0  0  0  0  0  0  0
    7.3170   48.8870   63.1470 H   0  0  0  0  0  0  0  0  0  0  0  0
    7.1570   46.9110   60.8170 H   0  0  0  0  0  0  0  0  0  0  0  0
    5.9780   44.5080   61.4140 H   0  0  0  0  0  0  0  0  0  0  0  0
    4.1960   44.0920   63.5880 H   0  0  0  0  0  0  0  0  0  0  0  0
    6.3900   45.0750   62.1510 H   0  0  0  0  0  0  0  0  0  0  0  0
    4.6170   45.0240   61.5690 H   0  0  0  0  0  0  0  0  0  0  0  0
    6.9530   43.2680   60.9710 H   0  0  0  0  0  0  0  0  0  0  0  0
    5.4300   43.6140   59.9730 H   0  0  0  0  0  0  0  0  0  0  0  0
    3.5640   40.2280   62.2920 H   0  0  0  0  0  0  0  0  0  0  0  0
    3.0060   38.1050   61.1380 H   0  0  0  0  0  0  0  0  0  0  0  0
    4.6230   36.5170   58.8810 H   0  0  0  0  0  0  0  0  0  0  0  0
    3.0200   36.7820   59.4970 H   0  0  0  0  0  0  0  0  0  0  0  0
    2.7550   36.4030   57.2820 H   0  0  0  0  0  0  0  0  0  0  0  0
    5.1380   36.7760   56.6760 H   0  0  0  0  0  0  0  0  0  0  0  0
    3.9120   37.1080   55.4890 H   0  0  0  0  0  0  0  0  0  0  0  0
    3.9850   39.5610   56.2520 H   0  0  0  0  0  0  0  0  0  0  0  0
    5.3620   38.9720   55.3670 H   0  0  0  0  0  0  0  0  0  0  0  0
    6.5650   38.5920   57.5500 H   0  0  0  0  0  0  0  0  0  0  0  0
    6.2210   40.2570   57.1970 H   0  0  0  0  0  0  0  0  0  0  0  0
    6.0630   41.3670   58.9890 H   0  0  0  0  0  0  0  0  0  0  0  0
  1  2  1  0  0  0  0
  2  3  2  0  0  0  0
  3 30  1  0  0  0  0
  3  4  1  0  0  0  0
  4 31  1  0  0  0  0
  4  5  2  0  0  0  0
  5  6  1  0  0  0  0
  6 32  1  0  0  0  0
  6  7  2  0  0  0  0
  7 33  1  0  0  0  0
  7  8  1  0  0  0  0
  8  9  2  0  0  0  0
  8 10  2  0  0  0  0
  8 11  1  0  0  0  0
 11 34  1  0  0  0  0
 11 12  1  0  0  0  0
 12 35  1  0  0  0  0
 12 13  1  0  0  0  0
 13 36  1  0  0  0  0
 13 37  1  0  0  0  0
 13 14  1  0  0  0  0
 14 38  1  0  0  0  0
 14 39  1  0  0  0  0
 14 15  1  0  0  0  0
 15 16  1  0  0  0  0
 16 12  1  0  0  0  0
 16 17  2  0  0  0  0
 15 18  1  0  0  0  0
 18 19  2  0  0  0  0
 19 40  1  0  0  0  0
 19 20  1  0  0  0  0
 20 41  1  0  0  0  0
 20 21  2  0  0  0  0
 21 22  1  0  0  0  0
 22 42  1  0  0  0  0
 22 43  1  0  0  0  0
 22 23  1  0  0  0  0
 23 44  1  0  0  0  0
 23 24  1  0  0  0  0
 24 45  1  0  0  0  0
 24 46  1  0  0  0  0
 24 25  1  0  0  0  0
 25 47  1  0  0  0  0
 25 48  1  0  0  0  0
 25 26  1  0  0  0  0
 26 49  1  0  0  0  0
 26 50  1  0  0  0  0
 26 27  1  0  0  0  0
 27 21  1  0  0  0  0
 27 28  2  0  0  0  0
 28 18  1  0  0  0  0
 28 51  1  0  0  0  0
  5 29  1  0  0  0  0
 29  2  1  0  0  0  0
M  END
>  <LOGBIO>
9.0000

>  <PRED_LOGBIO>
6.7100

>  <XV_RES>
2.7720

>  <WHL_TMPL>
10

>  <ANCH>
19-20;26-27

$$$$
ROW51
  -MTS-   01071502273D 0   0.00000     0.00000     0

 52 55  0  0  1  0  0  0  0  0999 V2000
    6.4600   38.6380   60.1110 F   0  0  0  0  0  0  0  0  0  0  0  0
    6.6700   39.9600   59.9320 C   0  0  0  0  0  0  0  0  0  0  0  0
    6.1340   40.9300   60.8600 C   0  0  0  0  0  0  0  0  0  0  0  0
    6.3780   42.3570   60.6060 C   0  0  0  0  0  0  0  0  0  0  0  0
    7.1290   42.8420   59.4380 C   0  0  0  0  0  0  0  0  0  0  0  0
    7.6890   41.8730   58.5230 C   0  0  0  0  0  0  0  0  0  0  0  0
    7.4470   40.4520   58.7920 C   0  0  0  0  0  0  0  0  0  0  0  0
    7.9590   39.5180   57.9310 N   0  0  0  0  0  0  0  0  0  0  0  0
    7.1610   39.0420   56.9350 C   0  0  0  0  0  0  0  0  0  0  0  0
    5.9950   39.4040   56.7820 O   0  0  0  0  0  0  0  0  0  0  0  0
    7.7140   37.9910   55.9890 C   0  0  0  0  0  0  0  0  0  0  0  0
    9.1820   37.9910   55.9220 N   0  0  0  0  0  0  0  0  0  0  0  0
    9.6500   38.0000   54.5290 C   0  0  0  0  0  0  0  0  0  0  0  0
   10.3110   39.3480   54.1880 C   0  0  0  0  0  0  0  0  0  0  0  0
   10.8080   39.8140   55.5690 C   0  0  1  0  0  0  0  0  0  0  0  0
    9.7400   39.2200   56.5050 C   0  0  0  0  0  0  0  0  0  0  0  0
   10.8840   41.2790   55.6690 N   0  0  0  0  0  0  0  0  0  0  0  0
   11.7050   41.8440   56.5500 C   0  0  0  0  0  0  0  0  0  0  0  0
   12.4010   41.1410   57.2810 O   0  0  0  0  0  0  0  0  0  0  0  0
   11.7810   43.3190   56.6500 C   0  0  0  0  0  0  0  0  0  0  0  0
   11.0460   44.1180   57.4350 C   0  0  0  0  0  0  0  0  0  0  0  0
   11.3320   45.5660   57.3350 C   0  0  0  0  0  0  0  0  0  0  0  0
   12.2940   45.9170   56.4700 C   0  0  0  0  0  0  0  0  0  0  0  0
   12.8560   47.5050   56.1260 Cl  0  0  0  0  0  0  0  0  0  0  0  0
   12.8620   44.3990   55.7580 S   0  0  0  0  0  0  0  0  0  0  0  0
    6.0090   43.3650   61.4940 N   0  0  0  0  0  0  0  0  0  0  0  0
    4.6510   43.3650   61.6790 C   0  0  0  0  0  0  0  0  0  0  0  0
    4.0540   44.0840   62.6400 C   0  0  0  0  0  0  0  0  0  0  0  0
    4.9070   44.9050   63.5270 C   0  0  0  0  0  0  0  0  0  0  0  0
    6.2350   44.9080   63.3490 C   0  0  0  0  0  0  0  0  0  0  0  0
    6.8180   44.0860   62.2650 C   0  0  0  0  0  0  0  0  0  0  0  0
    8.0340   44.0700   62.0790 O   0  0  0  0  0  0  0  0  0  0  0  0
    5.5660   40.6130   61.7220 H   0  0  0  0  0  0  0  0  0  0  0  0
    7.2590   43.9000   59.2670 H   0  0  0  0  0  0  0  0  0  0  0  0
    8.2680   42.1860   57.6670 H   0  0  0  0  0  0  0  0  0  0  0  0
    8.9080   39.1890   58.0320 H   0  0  0  0  0  0  0  0  0  0  0  0
    7.3690   38.2700   54.9960 H   0  0  0  0  0  0  0  0  0  0  0  0
    7.3840   37.0160   56.3420 H   0  0  0  0  0  0  0  0  0  0  0  0
   10.3690   37.1960   54.3830 H   0  0  0  0  0  0  0  0  0  0  0  0
    8.8070   37.8310   53.8630 H   0  0  0  0  0  0  0  0  0  0  0  0
    9.5970   40.0490   53.7600 H   0  0  0  0  0  0  0  0  0  0  0  0
   11.1330   39.2270   53.4850 H   0  0  0  0  0  0  0  0  0  0  0  0
   11.8060   39.4440   55.7950 H   0  0  0  0  0  0  0  0  0  0  0  0
    8.9420   39.9450   56.6520 H   0  0  0  0  0  0  0  0  0  0  0  0
   10.1890   38.9930   57.4700 H   0  0  0  0  0  0  0  0  0  0  0  0
   10.3120   41.8560   55.0680 H   0  0  0  0  0  0  0  0  0  0  0  0
   10.2900   43.7280   58.1010 H   0  0  0  0  0  0  0  0  0  0  0  0
   10.7970   46.2970   57.9240 H   0  0  0  0  0  0  0  0  0  0  0  0
    4.0380   42.7620   61.0260 H   0  0  0  0  0  0  0  0  0  0  0  0
    2.9810   44.0640   62.7630 H   0  0  0  0  0  0  0  0  0  0  0  0
    4.4630   45.4980   64.3130 H   0  0  0  0  0  0  0  0  0  0  0  0
    6.8720   45.5020   63.9880 H   0  0  0  0  0  0  0  0  0  0  0  0
  1  2  1  0  0  0  0
  2  3  2  0  0  0  0
  3 33  1  0  0  0  0
  3  4  1  0  0  0  0
  4  5  2  0  0  0  0
  5 34  1  0  0  0  0
  5  6  1  0  0  0  0
  6 35  1  0  0  0  0
  6  7  2  0  0  0  0
  7  2  1  0  0  0  0
  7  8  1  0  0  0  0
  8 36  1  0  0  0  0
  8  9  1  0  0  0  0
  9 10  2  0  0  0  0
  9 11  1  0  0  0  0
 11 37  1  0  0  0  0
 11 38  1  0  0  0  0
 11 12  1  0  0  0  0
 12 13  1  0  0  0  0
 13 39  1  0  0  0  0
 13 40  1  0  0  0  0
 13 14  1  0  0  0  0
 14 41  1  0  0  0  0
 14 42  1  0  0  0  0
 14 15  1  0  0  0  0
 15 43  1  0  0  0  0
 15 16  1  0  0  0  0
 16 12  1  0  0  0  0
 16 44  1  0  0  0  0
 16 45  1  0  0  0  0
 15 17  1  0  0  0  0
 17 46  1  0  0  0  0
 17 18  1  0  0  0  0
 18 19  2  0  0  0  0
 18 20  1  0  0  0  0
 20 21  2  0  0  0  0
 21 47  1  0  0  0  0
 21 22  1  0  0  0  0
 22 48  1  0  0  0  0
 22 23  2  0  0  0  0
 23 24  1  0  0  0  0
 23 25  1  0  0  0  0
 25 20  1  0  0  0  0
  4 26  1  0  0  0  0
 26 27  1  0  0  0  0
 27 49  1  0  0  0  0
 27 28  2  0  0  0  0
 28 50  1  0  0  0  0
 28 29  1  0  0  0  0
 29 51  1  0  0  0  0
 29 30  2  0  0  0  0
 30 52  1  0  0  0  0
 30 31  1  0  0  0  0
 31 26  1  0  0  0  0
 31 32  2  0  0  0  0
M  END
>  <LOGBIO>
5.9000

>  <PRED_LOGBIO>
7.4500

>  <XV_RES>
-1.9680

>  <WHL_TMPL>
1

>  <ANCH>
21-54;51-52

$$$$
ROW52
  -MTS-   01071502273D 0   0.00000     0.00000     0

 52 55  0  0  1  0  0  0  0  0999 V2000
    6.7700   37.4760   55.8960 N   0  0  0  0  0  0  0  0  0  0  0  0
    5.8460   38.2470   56.5520 C   0  0  0  0  0  0  0  0  0  0  0  0
    4.6200   38.3540   56.0760 N   0  0  0  0  0  0  0  0  0  0  0  0
    6.2230   38.9580   57.7930 C   0  0  0  0  0  0  0  0  0  0  0  0
    7.5240   38.8440   58.2980 C   0  0  0  0  0  0  0  0  0  0  0  0
    7.8810   39.5170   59.4730 C   0  0  0  0  0  0  0  0  0  0  0  0
    6.9370   40.3040   60.1430 C   0  0  0  0  0  0  0  0  0  0  0  0
    5.6360   40.4180   59.6380 C   0  0  0  0  0  0  0  0  0  0  0  0
    4.6180   41.2670   60.3610 C   0  0  0  0  0  0  0  0  0  0  0  0
    5.0910   42.4230   61.1370 N   0  0  0  0  0  0  0  0  0  0  0  0
    5.9690   43.4730   60.6010 C   0  0  0  0  0  0  0  0  0  0  0  0
    5.9550   44.6250   61.6230 C   0  0  0  0  0  0  0  0  0  0  0  0
    5.4340   43.9190   62.8890 C   0  0  2  0  0  0  0  0  0  0  0  0
    4.4420   44.7700   63.5630 N   0  0  0  0  0  0  0  0  0  0  0  0
    4.1800   44.6100   65.2860 S   0  0  0  0  0  0  0  0  0  0  0  0
    5.3990   44.8820   65.9810 O   0  0  0  0  0  0  0  0  0  0  0  0
    3.7500   43.2780   65.5810 O   0  0  0  0  0  0  0  0  0  0  0  0
    2.8880   45.8040   65.8230 C   0  0  0  0  0  0  0  0  0  0  0  0
    3.0700   47.0640   66.2430 C   0  0  0  0  0  0  0  0  0  0  0  0
    1.8460   47.8060   66.6170 C   0  0  0  0  0  0  0  0  0  0  0  0
    0.6920   47.1360   66.4940 C   0  0  0  0  0  0  0  0  0  0  0  0
    1.1400   45.5320   65.8950 S   0  0  0  0  0  0  0  0  0  0  0  0
   -0.6690   47.6330   66.7960 C   0  0  0  0  0  0  0  0  0  0  0  0
   -1.6470   47.6790   65.7940 C   0  0  0  0  0  0  0  0  0  0  0  0
   -2.9270   48.1530   66.1040 C   0  0  0  0  0  0  0  0  0  0  0  0
   -3.2090   48.5570   67.3500 N   0  0  0  0  0  0  0  0  0  0  0  0
   -2.2980   48.5260   68.3330 C   0  0  0  0  0  0  0  0  0  0  0  0
   -0.9990   48.0630   68.0870 C   0  0  0  0  0  0  0  0  0  0  0  0
    4.7770   42.6470   62.4100 C   0  0  0  0  0  0  0  0  0  0  0  0
    4.0580   41.9230   63.0960 O   0  0  0  0  0  0  0  0  0  0  0  0
    5.2790   39.7450   58.4640 C   0  0  0  0  0  0  0  0  0  0  0  0
    7.7090   37.3940   56.2600 H   0  0  0  0  0  0  0  0  0  0  0  0
    6.5130   36.9910   55.0490 H   0  0  0  0  0  0  0  0  0  0  0  0
    4.3670   37.8790   55.2450 H   0  0  0  0  0  0  0  0  0  0  0  0
    8.2530   38.2370   57.7810 H   0  0  0  0  0  0  0  0  0  0  0  0
    8.8850   39.4290   59.8620 H   0  0  0  0  0  0  0  0  0  0  0  0
    7.2120   40.8230   61.0490 H   0  0  0  0  0  0  0  0  0  0  0  0
    4.1730   40.6010   61.0970 H   0  0  0  0  0  0  0  0  0  0  0  0
    3.9220   41.6340   59.6100 H   0  0  0  0  0  0  0  0  0  0  0  0
    6.9810   43.0850   60.5090 H   0  0  0  0  0  0  0  0  0  0  0  0
    5.5710   43.8270   59.6520 H   0  0  0  0  0  0  0  0  0  0  0  0
    5.2930   45.4310   61.3110 H   0  0  0  0  0  0  0  0  0  0  0  0
    6.9490   45.0400   61.7750 H   0  0  0  0  0  0  0  0  0  0  0  0
    6.2650   43.6810   63.5490 H   0  0  0  0  0  0  0  0  0  0  0  0
    3.9130   45.4470   63.0320 H   0  0  0  0  0  0  0  0  0  0  0  0
    4.0520   47.5100   66.3050 H   0  0  0  0  0  0  0  0  0  0  0  0
    1.8810   48.8270   66.9680 H   0  0  0  0  0  0  0  0  0  0  0  0
   -1.4150   47.3530   64.7910 H   0  0  0  0  0  0  0  0  0  0  0  0
   -3.6880   48.1930   65.3390 H   0  0  0  0  0  0  0  0  0  0  0  0
   -2.5680   48.8610   69.3240 H   0  0  0  0  0  0  0  0  0  0  0  0
   -0.2650   48.0380   68.8780 H   0  0  0  0  0  0  0  0  0  0  0  0
    4.2760   39.8330   58.0740 H   0  0  0  0  0  0  0  0  0  0  0  0
  1 32  1  0  0  0  0
  1 33  1  0  0  0  0
  1  2  1  0  0  0  0
  2  3  2  0  0  0  0
  3 34  1  0  0  0  0
  2  4  1  0  0  0  0
  4  5  2  0  0  0  0
  5 35  1  0  0  0  0
  5  6  1  0  0  0  0
  6 36  1  0  0  0  0
  6  7  2  0  0  0  0
  7 37  1  0  0  0  0
  7  8  1  0  0  0  0
  8  9  1  0  0  0  0
  9 38  1  0  0  0  0
  9 39  1  0  0  0  0
  9 10  1  0  0  0  0
 10 11  1  0  0  0  0
 11 40  1  0  0  0  0
 11 41  1  0  0  0  0
 11 12  1  0  0  0  0
 12 42  1  0  0  0  0
 12 43  1  0  0  0  0
 12 13  1  0  0  0  0
 13 44  1  0  0  0  0
 13 14  1  0  0  0  0
 14 45  1  0  0  0  0
 14 15  1  0  0  0  0
 15 16  2  0  0  0  0
 15 17  2  0  0  0  0
 15 18  1  0  0  0  0
 18 19  2  0  0  0  0
 19 46  1  0  0  0  0
 19 20  1  0  0  0  0
 20 47  1  0  0  0  0
 20 21  2  0  0  0  0
 21 22  1  0  0  0  0
 22 18  1  0  0  0  0
 21 23  1  0  0  0  0
 23 24  2  0  0  0  0
 24 48  1  0  0  0  0
 24 25  1  0  0  0  0
 25 49  1  0  0  0  0
 25 26  2  0  0  0  0
 26 27  1  0  0  0  0
 27 50  1  0  0  0  0
 27 28  2  0  0  0  0
 28 23  1  0  0  0  0
 28 51  1  0  0  0  0
 13 29  1  0  0  0  0
 29 10  1  0  0  0  0
 29 30  2  0  0  0  0
  8 31  2  0  0  0  0
 31  4  1  0  0  0  0
 31 52  1  0  0  0  0
M  END
>  <LOGBIO>
7.2600

>  <PRED_LOGBIO>
7.7700

>  <XV_RES>
-0.4640

>  <WHL_TMPL>
11

>  <ANCH>
21-22;14-15

$$$$
ROW53
  -MTS-   01071502273D 0   0.00000     0.00000     0

 56 60  0  0  0  0  0  0  0  0999 V2000
    2.4850   46.1360   64.6960 C   0  0  0  0  0  0  0  0  0  0  0  0
    3.7130   45.4970   64.0950 C   0  0  0  0  0  0  0  0  0  0  0  0
    5.1080   45.6830   64.5530 C   0  0  0  0  0  0  0  0  0  0  0  0
    5.8920   44.9430   63.7550 C   0  0  0  0  0  0  0  0  0  0  0  0
    7.3640   44.8390   63.8630 C   0  0  0  0  0  0  0  0  0  0  0  0
    8.0710   44.8200   62.8190 O   0  0  0  0  0  0  0  0  0  0  0  0
    7.9430   44.7930   65.1100 N   0  0  0  0  0  0  0  0  0  0  0  0
    9.2690   44.7370   65.4330 C   0  0  0  0  0  0  0  0  0  0  0  0
    9.6550   44.1720   66.6740 C   0  0  0  0  0  0  0  0  0  0  0  0
   11.0220   44.1320   67.0090 C   0  0  0  0  0  0  0  0  0  0  0  0
   11.9940   44.6470   66.1120 C   0  0  0  0  0  0  0  0  0  0  0  0
   11.5420   45.2240   64.8990 C   0  0  0  0  0  0  0  0  0  0  0  0
   10.2390   45.2520   64.6110 N   0  0  0  0  0  0  0  0  0  0  0  0
   13.4370   44.5830   66.4340 C   0  0  0  0  0  0  0  0  0  0  0  0
   14.0190   45.5700   67.2390 C   0  0  0  0  0  0  0  0  0  0  0  0
   15.3840   45.5100   67.5440 C   0  0  0  0  0  0  0  0  0  0  0  0
   16.1670   44.4630   67.0430 C   0  0  0  0  0  0  0  0  0  0  0  0
   15.5860   43.4760   66.2380 C   0  0  0  0  0  0  0  0  0  0  0  0
   14.2210   43.5370   65.9330 C   0  0  0  0  0  0  0  0  0  0  0  0
   13.4560   42.2400   64.8750 S   0  0  0  0  0  0  0  0  0  0  0  0
   12.0850   42.0710   65.2440 O   0  0  0  0  0  0  0  0  0  0  0  0
   14.1540   41.0050   65.0550 O   0  0  0  0  0  0  0  0  0  0  0  0
   13.5530   42.7260   63.1960 N   0  0  0  0  0  0  0  0  0  0  0  0
    5.1190   44.2990   62.8250 N   0  0  0  0  0  0  0  0  0  0  0  0
    3.7380   44.6700   63.0660 N   0  0  0  0  0  0  0  0  0  0  0  0
    5.5850   43.4290   61.8120 C   0  0  0  0  0  0  0  0  0  0  0  0
    5.1410   42.1020   61.7710 C   0  0  0  0  0  0  0  0  0  0  0  0
    5.6020   41.2400   60.7680 C   0  0  0  0  0  0  0  0  0  0  0  0
    6.5070   41.7050   59.8070 C   0  0  0  0  0  0  0  0  0  0  0  0
    6.9680   40.8440   58.8050 C   0  0  0  0  0  0  0  0  0  0  0  0
    7.8730   41.3090   57.8430 C   0  0  0  0  0  0  0  0  0  0  0  0
    8.4460   40.2380   56.5970 Cl  0  0  0  0  0  0  0  0  0  0  0  0
    8.3170   42.6360   57.8850 C   0  0  0  0  0  0  0  0  0  0  0  0
    7.8560   43.4980   58.8870 C   0  0  0  0  0  0  0  0  0  0  0  0
    6.9510   43.0320   59.8480 C   0  0  0  0  0  0  0  0  0  0  0  0
    6.4900   43.8940   60.8510 C   0  0  0  0  0  0  0  0  0  0  0  0
    1.6300   45.4780   64.5590 H   0  0  0  0  0  0  0  0  0  0  0  0
    2.2930   47.0870   64.2030 H   0  0  0  0  0  0  0  0  0  0  0  0
    2.6470   46.3050   65.7580 H   0  0  0  0  0  0  0  0  0  0  0  0
    5.4350   46.3000   65.3770 H   0  0  0  0  0  0  0  0  0  0  0  0
    7.3020   44.8020   65.8910 H   0  0  0  0  0  0  0  0  0  0  0  0
    8.9120   43.7780   67.3520 H   0  0  0  0  0  0  0  0  0  0  0  0
   11.3320   43.7080   67.9520 H   0  0  0  0  0  0  0  0  0  0  0  0
   12.2550   45.6430   64.2040 H   0  0  0  0  0  0  0  0  0  0  0  0
   13.4150   46.3770   67.6260 H   0  0  0  0  0  0  0  0  0  0  0  0
   15.8330   46.2700   68.1650 H   0  0  0  0  0  0  0  0  0  0  0  0
   17.2210   44.4160   67.2780 H   0  0  0  0  0  0  0  0  0  0  0  0
   16.1900   42.6690   65.8510 H   0  0  0  0  0  0  0  0  0  0  0  0
   13.9830   43.6050   62.9490 H   0  0  0  0  0  0  0  0  0  0  0  0
   13.1780   42.1260   62.4750 H   0  0  0  0  0  0  0  0  0  0  0  0
    4.4420   41.7430   62.5120 H   0  0  0  0  0  0  0  0  0  0  0  0
    5.2590   40.2160   60.7360 H   0  0  0  0  0  0  0  0  0  0  0  0
    6.6250   39.8200   58.7730 H   0  0  0  0  0  0  0  0  0  0  0  0
    9.0160   42.9950   57.1430 H   0  0  0  0  0  0  0  0  0  0  0  0
    8.1990   44.5210   58.9190 H   0  0  0  0  0  0  0  0  0  0  0  0
    6.8330   44.9180   60.8830 H   0  0  0  0  0  0  0  0  0  0  0  0
  1 37  1  0  0  0  0
  1 38  1  0  0  0  0
  1 39  1  0  0  0  0
  1  2  1  0  0  0  0
  2  3  1  0  0  0  0
  3 40  1  0  0  0  0
  3  4  2  0  0  0  0
  4  5  1  0  0  0  0
  5  6  2  0  0  0  0
  5  7  1  0  0  0  0
  7 41  1  0  0  0  0
  7  8  1  0  0  0  0
  8  9  2  0  0  0  0
  9 42  1  0  0  0  0
  9 10  1  0  0  0  0
 10 43  1  0  0  0  0
 10 11  2  0  0  0  0
 11 12  1  0  0  0  0
 12 44  1  0  0  0  0
 12 13  2  0  0  0  0
 13  8  1  0  0  0  0
 11 14  1  0  0  0  0
 14 15  2  0  0  0  0
 15 45  1  0  0  0  0
 15 16  1  0  0  0  0
 16 46  1  0  0  0  0
 16 17  2  0  0  0  0
 17 47  1  0  0  0  0
 17 18  1  0  0  0  0
 18 48  1  0  0  0  0
 18 19  2  0  0  0  0
 19 14  1  0  0  0  0
 19 20  1  0  0  0  0
 20 21  2  0  0  0  0
 20 22  2  0  0  0  0
 20 23  1  0  0  0  0
 23 49  1  0  0  0  0
 23 50  1  0  0  0  0
  4 24  1  0  0  0  0
 24 25  1  0  0  0  0
 25  2  2  0  0  0  0
 24 26  1  0  0  0  0
 26 27  2  0  0  0  0
 27 51  1  0  0  0  0
 27 28  1  0  0  0  0
 28 52  1  0  0  0  0
 28 29  2  0  0  0  0
 29 30  1  0  0  0  0
 30 53  1  0  0  0  0
 30 31  2  0  0  0  0
 31 32  1  0  0  0  0
 31 33  1  0  0  0  0
 33 54  1  0  0  0  0
 33 34  2  0  0  0  0
 34 55  1  0  0  0  0
 34 35  1  0  0  0  0
 35 29  1  0  0  0  0
 35 36  2  0  0  0  0
 36 26  1  0  0  0  0
 36 56  1  0  0  0  0
M  END
>  <LOGBIO>
8.7200

>  <PRED_LOGBIO>
8.5000

>  <XV_RES>
0.2800

>  <WHL_TMPL>
5

>  <ANCH>
13-14;9-10

$$$$
ROW54
  -MTS-   01071502273D 0   0.00000     0.00000     0

 51 54  0  0  0  0  0  0  0  0999 V2000
    2.4930   45.9690   65.0380 C   0  0  0  0  0  0  0  0  0  0  0  0
    3.7190   45.3390   64.4210 C   0  0  0  0  0  0  0  0  0  0  0  0
    5.1220   45.5810   64.8240 C   0  0  0  0  0  0  0  0  0  0  0  0
    5.8990   44.8320   64.0300 C   0  0  0  0  0  0  0  0  0  0  0  0
    7.3770   44.7720   64.0910 C   0  0  0  0  0  0  0  0  0  0  0  0
    8.0570   44.6890   63.0240 O   0  0  0  0  0  0  0  0  0  0  0  0
    8.0010   44.8150   65.3160 N   0  0  0  0  0  0  0  0  0  0  0  0
    9.3400   44.7810   65.5630 C   0  0  0  0  0  0  0  0  0  0  0  0
   10.3090   45.3540   64.6960 C   0  0  0  0  0  0  0  0  0  0  0  0
   11.6630   45.2530   64.9950 C   0  0  0  0  0  0  0  0  0  0  0  0
   12.1010   44.5970   66.1600 C   0  0  0  0  0  0  0  0  0  0  0  0
   11.1360   44.0290   67.0370 C   0  0  0  0  0  0  0  0  0  0  0  0
    9.7690   44.1270   66.7410 C   0  0  0  0  0  0  0  0  0  0  0  0
   13.5450   44.4990   66.4690 C   0  0  0  0  0  0  0  0  0  0  0  0
   14.1590   45.4760   67.2620 C   0  0  0  0  0  0  0  0  0  0  0  0
   15.5250   45.3830   67.5540 C   0  0  0  0  0  0  0  0  0  0  0  0
   16.2770   44.3150   67.0520 C   0  0  0  0  0  0  0  0  0  0  0  0
   15.6640   43.3380   66.2580 C   0  0  0  0  0  0  0  0  0  0  0  0
   14.2980   43.4310   65.9670 C   0  0  0  0  0  0  0  0  0  0  0  0
   13.4910   42.1480   64.9230 S   0  0  0  0  0  0  0  0  0  0  0  0
   12.1200   42.0150   65.3060 O   0  0  0  0  0  0  0  0  0  0  0  0
   14.1600   40.8970   65.1040 O   0  0  0  0  0  0  0  0  0  0  0  0
   13.5830   42.6210   63.2410 N   0  0  0  0  0  0  0  0  0  0  0  0
    5.1150   44.1300   63.1530 N   0  0  0  0  0  0  0  0  0  0  0  0
    3.7330   44.4730   63.4250 N   0  0  0  0  0  0  0  0  0  0  0  0
    5.5720   43.2320   62.1600 C   0  0  0  0  0  0  0  0  0  0  0  0
    6.4310   43.6830   61.1500 C   0  0  0  0  0  0  0  0  0  0  0  0
    6.8830   42.7940   60.1680 C   0  0  0  0  0  0  0  0  0  0  0  0
    6.4750   41.4550   60.1940 C   0  0  0  0  0  0  0  0  0  0  0  0
    5.6160   41.0040   61.2030 C   0  0  0  0  0  0  0  0  0  0  0  0
    5.1640   41.8930   62.1860 C   0  0  0  0  0  0  0  0  0  0  0  0
    1.6530   45.2830   64.9570 H   0  0  0  0  0  0  0  0  0  0  0  0
    2.2580   46.8940   64.5140 H   0  0  0  0  0  0  0  0  0  0  0  0
    2.6850   46.1850   66.0870 H   0  0  0  0  0  0  0  0  0  0  0  0
    5.4580   46.2400   65.6110 H   0  0  0  0  0  0  0  0  0  0  0  0
    7.3980   44.8790   66.1240 H   0  0  0  0  0  0  0  0  0  0  0  0
    9.9930   45.8700   63.8020 H   0  0  0  0  0  0  0  0  0  0  0  0
   12.3900   45.6850   64.3230 H   0  0  0  0  0  0  0  0  0  0  0  0
   11.4570   43.5200   67.9340 H   0  0  0  0  0  0  0  0  0  0  0  0
    9.0410   43.7010   67.4150 H   0  0  0  0  0  0  0  0  0  0  0  0
   13.5790   46.3000   67.6500 H   0  0  0  0  0  0  0  0  0  0  0  0
   15.9990   46.1360   68.1670 H   0  0  0  0  0  0  0  0  0  0  0  0
   17.3310   44.2430   67.2770 H   0  0  0  0  0  0  0  0  0  0  0  0
   16.2440   42.5140   65.8710 H   0  0  0  0  0  0  0  0  0  0  0  0
   14.0330   43.4880   62.9840 H   0  0  0  0  0  0  0  0  0  0  0  0
   13.1870   42.0270   62.5270 H   0  0  0  0  0  0  0  0  0  0  0  0
    6.7450   44.7160   61.1300 H   0  0  0  0  0  0  0  0  0  0  0  0
    7.5460   43.1410   59.3890 H   0  0  0  0  0  0  0  0  0  0  0  0
    6.8240   40.7690   59.4360 H   0  0  0  0  0  0  0  0  0  0  0  0
    5.3020   39.9710   61.2230 H   0  0  0  0  0  0  0  0  0  0  0  0
    4.5010   41.5460   62.9650 H   0  0  0  0  0  0  0  0  0  0  0  0
  1 32  1  0  0  0  0
  1 33  1  0  0  0  0
  1 34  1  0  0  0  0
  1  2  1  0  0  0  0
  2  3  1  0  0  0  0
  3 35  1  0  0  0  0
  3  4  2  0  0  0  0
  4  5  1  0  0  0  0
  5  6  2  0  0  0  0
  5  7  1  0  0  0  0
  7 36  1  0  0  0  0
  7  8  1  0  0  0  0
  8  9  2  0  0  0  0
  9 37  1  0  0  0  0
  9 10  1  0  0  0  0
 10 38  1  0  0  0  0
 10 11  2  0  0  0  0
 11 12  1  0  0  0  0
 12 39  1  0  0  0  0
 12 13  2  0  0  0  0
 13  8  1  0  0  0  0
 13 40  1  0  0  0  0
 11 14  1  0  0  0  0
 14 15  2  0  0  0  0
 15 41  1  0  0  0  0
 15 16  1  0  0  0  0
 16 42  1  0  0  0  0
 16 17  2  0  0  0  0
 17 43  1  0  0  0  0
 17 18  1  0  0  0  0
 18 44  1  0  0  0  0
 18 19  2  0  0  0  0
 19 14  1  0  0  0  0
 19 20  1  0  0  0  0
 20 21  2  0  0  0  0
 20 22  2  0  0  0  0
 20 23  1  0  0  0  0
 23 45  1  0  0  0  0
 23 46  1  0  0  0  0
  4 24  1  0  0  0  0
 24 25  1  0  0  0  0
 25  2  2  0  0  0  0
 24 26  1  0  0  0  0
 26 27  2  0  0  0  0
 27 47  1  0  0  0  0
 27 28  1  0  0  0  0
 28 48  1  0  0  0  0
 28 29  2  0  0  0  0
 29 49  1  0  0  0  0
 29 30  1  0  0  0  0
 30 50  1  0  0  0  0
 30 31  2  0  0  0  0
 31 26  1  0  0  0  0
 31 51  1  0  0  0  0
M  END
>  <LOGBIO>
6.7000

>  <PRED_LOGBIO>
6.6900

>  <XV_RES>
-0.0340

>  <WHL_TMPL>
8

>  <ANCH>
14-15;9-10

$$$$
ROW55
  -MTS-   01071502273D 0   0.00000     0.00000     0

 53 56  0  0  1  0  0  0  0  0999 V2000
    6.0290   52.0470   59.1710 Cl  0  0  0  0  0  0  0  0  0  0  0  0
    5.8610   50.6930   60.2510 C   0  0  0  0  0  0  0  0  0  0  0  0
    6.5950   50.6520   61.4420 C   0  0  0  0  0  0  0  0  0  0  0  0
    6.4600   49.5630   62.3100 C   0  0  0  0  0  0  0  0  0  0  0  0
    5.5900   48.5140   61.9880 C   0  0  0  0  0  0  0  0  0  0  0  0
    5.4470   47.3620   62.9060 C   0  0  0  0  0  0  0  0  0  0  0  0
    4.5960   47.3850   63.7940 O   0  0  0  0  0  0  0  0  0  0  0  0
    6.2400   46.3030   62.7720 N   0  0  0  0  0  0  0  0  0  0  0  0
    6.0980   45.1590   63.6840 C   0  0  2  0  0  0  0  0  0  0  0  0
    5.4890   45.5720   65.0370 C   0  0  0  0  0  0  0  0  0  0  0  0
    4.7200   44.3620   65.5980 C   0  0  0  0  0  0  0  0  0  0  0  0
    4.6500   43.3710   64.4210 C   0  0  0  0  0  0  0  0  0  0  0  0
    5.0970   44.1170   63.1500 C   0  0  2  0  0  0  0  0  0  0  0  0
    5.7160   43.2120   62.1710 N   0  0  0  0  0  0  0  0  0  0  0  0
    5.4580   41.8800   62.0040 C   0  0  0  0  0  0  0  0  0  0  0  0
    4.6220   41.3550   62.7910 O   0  0  0  0  0  0  0  0  0  0  0  0
    6.1690   41.0000   61.0500 C   0  0  0  0  0  0  0  0  0  0  0  0
    6.9520   41.5590   60.0320 C   0  0  0  0  0  0  0  0  0  0  0  0
    7.6250   40.7260   59.1300 C   0  0  0  0  0  0  0  0  0  0  0  0
    7.5140   39.3350   59.2440 C   0  0  0  0  0  0  0  0  0  0  0  0
    6.7310   38.7770   60.2620 C   0  0  0  0  0  0  0  0  0  0  0  0
    6.0580   39.6090   61.1640 C   0  0  0  0  0  0  0  0  0  0  0  0
    8.1940   38.4940   58.3320 N   0  0  0  0  0  0  0  0  0  0  0  0
    7.9100   38.5920   56.9950 C   0  0  0  0  0  0  0  0  0  0  0  0
    8.5120   37.8300   56.0720 C   0  0  0  0  0  0  0  0  0  0  0  0
    9.5210   36.8480   56.5300 C   0  0  0  0  0  0  0  0  0  0  0  0
    9.8010   36.7500   57.8370 C   0  0  0  0  0  0  0  0  0  0  0  0
    9.0910   37.6280   58.7940 C   0  0  0  0  0  0  0  0  0  0  0  0
    9.3290   37.5590   59.9990 O   0  0  0  0  0  0  0  0  0  0  0  0
    4.8560   48.5550   60.7970 C   0  0  0  0  0  0  0  0  0  0  0  0
    3.7750   47.2520   60.3960 Cl  0  0  0  0  0  0  0  0  0  0  0  0
    4.9910   49.6450   59.9280 C   0  0  0  0  0  0  0  0  0  0  0  0
    7.2660   51.4610   61.6900 H   0  0  0  0  0  0  0  0  0  0  0  0
    7.0270   49.5310   63.2290 H   0  0  0  0  0  0  0  0  0  0  0  0
    6.9390   46.2840   62.0440 H   0  0  0  0  0  0  0  0  0  0  0  0
    7.0970   44.7430   63.7980 H   0  0  0  0  0  0  0  0  0  0  0  0
    4.8000   46.4010   64.8850 H   0  0  0  0  0  0  0  0  0  0  0  0
    6.2870   45.8450   65.7240 H   0  0  0  0  0  0  0  0  0  0  0  0
    5.2400   43.9260   66.4480 H   0  0  0  0  0  0  0  0  0  0  0  0
    3.7240   44.6490   65.9290 H   0  0  0  0  0  0  0  0  0  0  0  0
    5.3240   42.5380   64.6090 H   0  0  0  0  0  0  0  0  0  0  0  0
    3.6250   43.0270   64.2980 H   0  0  0  0  0  0  0  0  0  0  0  0
    4.2590   44.5830   62.6360 H   0  0  0  0  0  0  0  0  0  0  0  0
    6.4060   43.6180   61.5550 H   0  0  0  0  0  0  0  0  0  0  0  0
    7.0370   42.6320   59.9440 H   0  0  0  0  0  0  0  0  0  0  0  0
    8.2290   41.1570   58.3450 H   0  0  0  0  0  0  0  0  0  0  0  0
    6.6460   37.7040   60.3500 H   0  0  0  0  0  0  0  0  0  0  0  0
    5.4540   39.1780   61.9490 H   0  0  0  0  0  0  0  0  0  0  0  0
    7.1720   39.3120   56.6720 H   0  0  0  0  0  0  0  0  0  0  0  0
    8.2690   37.9290   55.0250 H   0  0  0  0  0  0  0  0  0  0  0  0
   10.0280   36.2160   55.8170 H   0  0  0  0  0  0  0  0  0  0  0  0
   10.5340   36.0390   58.1880 H   0  0  0  0  0  0  0  0  0  0  0  0
    4.4240   49.6760   59.0090 H   0  0  0  0  0  0  0  0  0  0  0  0
  1  2  1  0  0  0  0
  2  3  2  0  0  0  0
  3 33  1  0  0  0  0
  3  4  1  0  0  0  0
  4 34  1  0  0  0  0
  4  5  2  0  0  0  0
  5  6  1  0  0  0  0
  6  7  2  0  0  0  0
  6  8  1  0  0  0  0
  8 35  1  0  0  0  0
  8  9  1  0  0  0  0
  9 36  1  0  0  0  0
  9 10  1  0  0  0  0
 10 37  1  0  0  0  0
 10 38  1  0  0  0  0
 10 11  1  0  0  0  0
 11 39  1  0  0  0  0
 11 40  1  0  0  0  0
 11 12  1  0  0  0  0
 12 41  1  0  0  0  0
 12 42  1  0  0  0  0
 12 13  1  0  0  0  0
 13  9  1  0  0  0  0
 13 43  1  0  0  0  0
 13 14  1  0  0  0  0
 14 44  1  0  0  0  0
 14 15  1  0  0  0  0
 15 16  2  0  0  0  0
 15 17  1  0  0  0  0
 17 18  2  0  0  0  0
 18 45  1  0  0  0  0
 18 19  1  0  0  0  0
 19 46  1  0  0  0  0
 19 20  2  0  0  0  0
 20 21  1  0  0  0  0
 21 47  1  0  0  0  0
 21 22  2  0  0  0  0
 22 17  1  0  0  0  0
 22 48  1  0  0  0  0
 20 23  1  0  0  0  0
 23 24  1  0  0  0  0
 24 49  1  0  0  0  0
 24 25  2  0  0  0  0
 25 50  1  0  0  0  0
 25 26  1  0  0  0  0
 26 51  1  0  0  0  0
 26 27  2  0  0  0  0
 27 52  1  0  0  0  0
 27 28  1  0  0  0  0
 28 23  1  0  0  0  0
 28 29  2  0  0  0  0
  5 30  1  0  0  0  0
 30 31  1  0  0  0  0
 30 32  2  0  0  0  0
 32  2  1  0  0  0  0
 32 53  1  0  0  0  0
M  END
>  <LOGBIO>
6.4400

>  <PRED_LOGBIO>
6.4400

>  <XV_RES>
-0.1830

>  <WHL_TMPL>
8

>  <ANCH>
28-29;27-28

$$$$
ROW56
  -MTS-   01071502273D 0   0.00000     0.00000     0

 57 60  0  0  1  0  0  0  0  0999 V2000
    1.1020   37.7700   56.1150 C   0  0  0  0  0  0  0  0  0  0  0  0
    1.1940   38.5990   57.3260 N   0  0  0  0  0  0  0  0  0  0  0  0
   -0.0450   39.3740   57.4850 C   0  0  0  0  0  0  0  0  0  0  0  0
    1.3840   37.7330   58.4990 C   0  0  0  0  0  0  0  0  0  0  0  0
    2.6570   36.9370   58.3350 C   0  0  0  0  0  0  0  0  0  0  0  0
    2.7540   35.7500   57.7650 N   0  0  0  0  0  0  0  0  0  0  0  0
    4.0970   35.3550   57.8130 C   0  0  0  0  0  0  0  0  0  0  0  0
    4.7840   36.3310   58.4220 C   0  0  0  0  0  0  0  0  0  0  0  0
    3.9020   37.3250   58.7540 N   0  0  0  0  0  0  0  0  0  0  0  0
    4.2200   38.5370   59.4120 C   0  0  0  0  0  0  0  0  0  0  0  0
    3.9630   39.7620   58.7860 C   0  0  0  0  0  0  0  0  0  0  0  0
    4.2780   40.9610   59.4370 C   0  0  0  0  0  0  0  0  0  0  0  0
    4.8490   40.9340   60.7150 C   0  0  0  0  0  0  0  0  0  0  0  0
    5.1670   42.1460   61.3730 N   0  0  0  0  0  0  0  0  0  0  0  0
    5.7870   43.3660   60.8360 C   0  0  0  0  0  0  0  0  0  0  0  0
    5.5830   44.4680   61.8920 C   0  0  0  0  0  0  0  0  0  0  0  0
    5.2740   43.6430   63.1550 C   0  0  1  0  0  0  0  0  0  0  0  0
    5.7760   44.6920   62.3860 N   0  0  0  0  0  0  0  0  0  0  0  0
    6.6320   46.0100   63.1560 S   0  0  0  0  0  0  0  0  0  0  0  0
    7.7820   45.4980   63.8360 O   0  0  0  0  0  0  0  0  0  0  0  0
    5.7690   46.6530   64.0970 O   0  0  0  0  0  0  0  0  0  0  0  0
    7.1640   47.2250   61.8810 C   0  0  0  0  0  0  0  0  0  0  0  0
    7.8410   48.3230   62.2420 C   0  0  0  0  0  0  0  0  0  0  0  0
    8.2680   49.3000   61.2160 C   0  0  0  0  0  0  0  0  0  0  0  0
    7.5830   50.3630   60.7730 C   0  0  0  0  0  0  0  0  0  0  0  0
    8.2530   51.1780   59.7350 C   0  0  0  0  0  0  0  0  0  0  0  0
    9.4680   50.7620   59.3530 C   0  0  0  0  0  0  0  0  0  0  0  0
   10.4960   51.4840   58.1780 Cl  0  0  0  0  0  0  0  0  0  0  0  0
    9.7920   49.3110   60.3150 S   0  0  0  0  0  0  0  0  0  0  0  0
    4.8710   42.2730   62.6630 C   0  0  0  0  0  0  0  0  0  0  0  0
    4.3300   41.3930   63.3820 O   0  0  0  0  0  0  0  0  0  0  0  0
    5.1060   39.7090   61.3410 C   0  0  0  0  0  0  0  0  0  0  0  0
    5.6560   39.6830   62.5740 F   0  0  0  0  0  0  0  0  0  0  0  0
    4.7910   38.5100   60.6900 C   0  0  0  0  0  0  0  0  0  0  0  0
    0.2570   37.0900   56.2050 H   0  0  0  0  0  0  0  0  0  0  0  0
    0.9610   38.4110   55.2470 H   0  0  0  0  0  0  0  0  0  0  0  0
    2.0180   37.1970   55.9980 H   0  0  0  0  0  0  0  0  0  0  0  0
   -0.8890   38.6940   57.5750 H   0  0  0  0  0  0  0  0  0  0  0  0
   -0.1860   40.0150   56.6180 H   0  0  0  0  0  0  0  0  0  0  0  0
    0.0240   39.9870   58.3820 H   0  0  0  0  0  0  0  0  0  0  0  0
    0.5400   37.0530   58.5880 H   0  0  0  0  0  0  0  0  0  0  0  0
    1.4530   38.3460   59.3950 H   0  0  0  0  0  0  0  0  0  0  0  0
    4.5040   34.4320   57.4300 H   0  0  0  0  0  0  0  0  0  0  0  0
    5.8460   36.3340   58.6160 H   0  0  0  0  0  0  0  0  0  0  0  0
    3.5230   39.7830   57.8000 H   0  0  0  0  0  0  0  0  0  0  0  0
    4.0800   41.9060   58.9540 H   0  0  0  0  0  0  0  0  0  0  0  0
    5.2220   43.6550   59.9520 H   0  0  0  0  0  0  0  0  0  0  0  0
    6.8550   43.2040   60.7050 H   0  0  0  0  0  0  0  0  0  0  0  0
    4.6940   45.0360   61.6270 H   0  0  0  0  0  0  0  0  0  0  0  0
    6.5150   45.0110   62.0330 H   0  0  0  0  0  0  0  0  0  0  0  0
    4.2820   44.0380   63.3630 H   0  0  0  0  0  0  0  0  0  0  0  0
    5.6450   44.6920   61.3840 H   0  0  0  0  0  0  0  0  0  0  0  0
    6.9290   47.0530   60.8400 H   0  0  0  0  0  0  0  0  0  0  0  0
    8.0750   48.4950   63.2820 H   0  0  0  0  0  0  0  0  0  0  0  0
    6.6020   50.6110   61.1510 H   0  0  0  0  0  0  0  0  0  0  0  0
    7.7890   52.0560   59.3090 H   0  0  0  0  0  0  0  0  0  0  0  0
    4.9890   37.5650   61.1740 H   0  0  0  0  0  0  0  0  0  0  0  0
  1 35  1  0  0  0  0
  1 36  1  0  0  0  0
  1 37  1  0  0  0  0
  1  2  1  0  0  0  0
  2  3  1  0  0  0  0
  3 38  1  0  0  0  0
  3 39  1  0  0  0  0
  3 40  1  0  0  0  0
  2  4  1  0  0  0  0
  4 41  1  0  0  0  0
  4 42  1  0  0  0  0
  4  5  1  0  0  0  0
  5  6  2  0  0  0  0
  6  7  1  0  0  0  0
  7 43  1  0  0  0  0
  7  8  2  0  0  0  0
  8 44  1  0  0  0  0
  8  9  1  0  0  0  0
  9  5  1  0  0  0  0
  9 10  1  0  0  0  0
 10 11  2  0  0  0  0
 11 45  1  0  0  0  0
 11 12  1  0  0  0  0
 12 46  1  0  0  0  0
 12 13  2  0  0  0  0
 13 14  1  0  0  0  0
 14 15  1  0  0  0  0
 15 47  1  0  0  0  0
 15 48  1  0  0  0  0
 15 16  1  0  0  0  0
 16 49  1  0  0  0  0
 16 50  1  0  0  0  0
 16 17  1  0  0  0  0
 17 51  1  0  0  0  0
 17 18  1  0  0  0  0
 18 52  1  0  0  0  0
 18 19  1  0  0  0  0
 19 20  2  0  0  0  0
 19 21  2  0  0  0  0
 19 22  1  0  0  0  0
 22 53  1  0  0  0  0
 22 23  2  0  0  0  0
 23 54  1  0  0  0  0
 23 24  1  0  0  0  0
 24 25  2  0  0  0  0
 25 55  1  0  0  0  0
 25 26  1  0  0  0  0
 26 56  1  0  0  0  0
 26 27  2  0  0  0  0
 27 28  1  0  0  0  0
 27 29  1  0  0  0  0
 29 24  1  0  0  0  0
 17 30  1  0  0  0  0
 30 14  1  0  0  0  0
 30 31  2  0  0  0  0
 13 32  1  0  0  0  0
 32 33  1  0  0  0  0
 32 34  2  0  0  0  0
 34 10  1  0  0  0  0
 34 57  1  0  0  0  0
M  END
>  <LOGBIO>
8.3000

>  <PRED_LOGBIO>
8.5700

>  <XV_RES>
-0.2600

>  <WHL_TMPL>
10

>  <ANCH>
18-19;26-52

$$$$
ROW57
  -MTS-   01071502273D 0   0.00000     0.00000     0

 53 56  0  0  0  0  0  0  0  0999 V2000
   13.7750   44.4870   66.4880 Cl  0  0  0  0  0  0  0  0  0  0  0  0
   12.1010   44.5970   66.1600 C   0  0  0  0  0  0  0  0  0  0  0  0
   11.6630   45.2530   64.9950 C   0  0  0  0  0  0  0  0  0  0  0  0
   10.3090   45.3540   64.6960 C   0  0  0  0  0  0  0  0  0  0  0  0
    9.3400   44.7810   65.5630 C   0  0  0  0  0  0  0  0  0  0  0  0
    8.0010   44.8150   65.3160 N   0  0  0  0  0  0  0  0  0  0  0  0
    7.3770   44.7720   64.0910 C   0  0  0  0  0  0  0  0  0  0  0  0
    8.0570   44.6890   63.0240 O   0  0  0  0  0  0  0  0  0  0  0  0
    5.9520   44.8300   64.0320 C   0  0  0  0  0  0  0  0  0  0  0  0
    5.2990   45.6840   64.9730 C   0  0  0  0  0  0  0  0  0  0  0  0
    3.8950   45.7960   65.0150 C   0  0  0  0  0  0  0  0  0  0  0  0
    3.1620   46.8170   66.1590 Cl  0  0  0  0  0  0  0  0  0  0  0  0
    3.1040   45.0440   64.0980 C   0  0  0  0  0  0  0  0  0  0  0  0
    3.7200   44.1900   63.1480 C   0  0  0  0  0  0  0  0  0  0  0  0
    5.1360   44.0600   63.0890 C   0  0  0  0  0  0  0  0  0  0  0  0
    5.7160   43.2120   62.1710 N   0  0  0  0  0  0  0  0  0  0  0  0
    5.4580   41.8800   62.0040 C   0  0  0  0  0  0  0  0  0  0  0  0
    4.6220   41.3550   62.7910 O   0  0  0  0  0  0  0  0  0  0  0  0
    6.1560   41.0160   61.0670 C   0  0  0  0  0  0  0  0  0  0  0  0
    6.0120   39.2790   61.2690 S   0  0  0  0  0  0  0  0  0  0  0  0
    7.0800   39.0240   59.9560 C   0  0  0  0  0  0  0  0  0  0  0  0
    7.5550   40.1740   59.3500 C   0  0  0  0  0  0  0  0  0  0  0  0
    8.5230   40.1050   58.2050 C   0  0  0  0  0  0  0  0  0  0  0  0
    8.0130   39.8920   56.8430 N   0  0  0  0  0  0  0  0  0  0  0  0
    7.1420   41.0150   56.4650 C   0  0  0  0  0  0  0  0  0  0  0  0
    6.7130   40.9120   54.9900 C   0  0  0  0  0  0  0  0  0  0  0  0
    7.8470   40.8070   54.1240 O   0  0  0  0  0  0  0  0  0  0  0  0
    8.6630   39.6790   54.4520 C   0  0  0  0  0  0  0  0  0  0  0  0
    9.1420   39.7510   55.9130 C   0  0  0  0  0  0  0  0  0  0  0  0
    7.0180   41.3220   59.9760 C   0  0  0  0  0  0  0  0  0  0  0  0
    7.4200   42.8580   59.4500 Cl  0  0  0  0  0  0  0  0  0  0  0  0
    9.7690   44.1270   66.7410 C   0  0  0  0  0  0  0  0  0  0  0  0
   11.1360   44.0290   67.0370 C   0  0  0  0  0  0  0  0  0  0  0  0
   12.3900   45.6850   64.3230 H   0  0  0  0  0  0  0  0  0  0  0  0
    9.9930   45.8700   63.8010 H   0  0  0  0  0  0  0  0  0  0  0  0
    7.3980   44.8790   66.1240 H   0  0  0  0  0  0  0  0  0  0  0  0
    5.8950   46.2570   65.6680 H   0  0  0  0  0  0  0  0  0  0  0  0
    2.0270   45.1250   64.1270 H   0  0  0  0  0  0  0  0  0  0  0  0
    3.1050   43.6300   62.4590 H   0  0  0  0  0  0  0  0  0  0  0  0
    6.4060   43.6180   61.5550 H   0  0  0  0  0  0  0  0  0  0  0  0
    7.3630   38.0360   59.6240 H   0  0  0  0  0  0  0  0  0  0  0  0
    9.1300   39.2260   58.4110 H   0  0  0  0  0  0  0  0  0  0  0  0
    9.0830   41.0380   58.2020 H   0  0  0  0  0  0  0  0  0  0  0  0
    7.6690   41.9520   56.6260 H   0  0  0  0  0  0  0  0  0  0  0  0
    6.2580   41.0160   57.1000 H   0  0  0  0  0  0  0  0  0  0  0  0
    6.0740   40.0420   54.8580 H   0  0  0  0  0  0  0  0  0  0  0  0
    6.1320   41.7920   54.7200 H   0  0  0  0  0  0  0  0  0  0  0  0
    8.0950   38.7640   54.3010 H   0  0  0  0  0  0  0  0  0  0  0  0
    9.5250   39.6520   53.7880 H   0  0  0  0  0  0  0  0  0  0  0  0
    9.8170   40.5960   56.0310 H   0  0  0  0  0  0  0  0  0  0  0  0
    9.7000   38.8480   56.1540 H   0  0  0  0  0  0  0  0  0  0  0  0
    9.0410   43.7010   67.4150 H   0  0  0  0  0  0  0  0  0  0  0  0
   11.4570   43.5200   67.9340 H   0  0  0  0  0  0  0  0  0  0  0  0
  1  2  1  0  0  0  0
  2  3  2  0  0  0  0
  3 34  1  0  0  0  0
  3  4  1  0  0  0  0
  4 35  1  0  0  0  0
  4  5  2  0  0  0  0
  5  6  1  0  0  0  0
  6 36  1  0  0  0  0
  6  7  1  0  0  0  0
  7  8  2  0  0  0  0
  7  9  1  0  0  0  0
  9 10  2  0  0  0  0
 10 37  1  0  0  0  0
 10 11  1  0  0  0  0
 11 12  1  0  0  0  0
 11 13  2  0  0  0  0
 13 38  1  0  0  0  0
 13 14  1  0  0  0  0
 14 39  1  0  0  0  0
 14 15  2  0  0  0  0
 15  9  1  0  0  0  0
 15 16  1  0  0  0  0
 16 40  1  0  0  0  0
 16 17  1  0  0  0  0
 17 18  2  0  0  0  0
 17 19  1  0  0  0  0
 19 20  1  0  0  0  0
 20 21  1  0  0  0  0
 21 41  1  0  0  0  0
 21 22  2  0  0  0  0
 22 23  1  0  0  0  0
 23 42  1  0  0  0  0
 23 43  1  0  0  0  0
 23 24  1  0  0  0  0
 24 25  1  0  0  0  0
 25 44  1  0  0  0  0
 25 45  1  0  0  0  0
 25 26  1  0  0  0  0
 26 46  1  0  0  0  0
 26 47  1  0  0  0  0
 26 27  1  0  0  0  0
 27 28  1  0  0  0  0
 28 48  1  0  0  0  0
 28 49  1  0  0  0  0
 28 29  1  0  0  0  0
 29 24  1  0  0  0  0
 29 50  1  0  0  0  0
 29 51  1  0  0  0  0
 22 30  1  0  0  0  0
 30 19  2  0  0  0  0
 30 31  1  0  0  0  0
  5 32  1  0  0  0  0
 32 52  1  0  0  0  0
 32 33  2  0  0  0  0
 33  2  1  0  0  0  0
 33 53  1  0  0  0  0
M  END
>  <LOGBIO>
8.2100

>  <PRED_LOGBIO>
8.3400

>  <XV_RES>
-0.1520

>  <WHL_TMPL>
8

>  <ANCH>
35-36;48-49

$$$$
ROW58
  -MTS-   01071502273D 0   0.00000     0.00000     0

 51 54  0  0  0  0  0  0  0  0999 V2000
   12.9240   44.5170   66.8760 C   0  0  0  0  0  0  0  0  0  0  0  0
   12.3270   45.4980   66.0280 O   0  0  0  0  0  0  0  0  0  0  0  0
   10.9790   45.4960   65.6520 C   0  0  0  0  0  0  0  0  0  0  0  0
   10.5810   46.5540   64.7160 C   0  0  0  0  0  0  0  0  0  0  0  0
    9.1900   46.6140   64.2440 C   0  0  0  0  0  0  0  0  0  0  0  0
    8.2200   45.6120   64.7250 C   0  0  0  0  0  0  0  0  0  0  0  0
    8.6230   44.5640   65.6710 C   0  0  0  0  0  0  0  0  0  0  0  0
   10.0050   44.5030   66.1370 C   0  0  0  0  0  0  0  0  0  0  0  0
    6.8790   45.6360   64.2780 N   0  0  0  0  0  0  0  0  0  0  0  0
    5.8880   46.3330   64.9330 N   0  0  0  0  0  0  0  0  0  0  0  0
    4.6910   46.1160   64.3630 C   0  0  0  0  0  0  0  0  0  0  0  0
    4.9430   45.2490   63.2990 C   0  0  0  0  0  0  0  0  0  0  0  0
    3.9610   44.6750   62.3170 C   0  0  0  0  0  0  0  0  0  0  0  0
    4.4860   43.2960   61.9230 C   0  0  0  0  0  0  0  0  0  0  0  0
    5.9270   43.2760   61.5570 N   0  0  0  0  0  0  0  0  0  0  0  0
    6.8170   44.0860   62.2650 C   0  0  0  0  0  0  0  0  0  0  0  0
    8.0340   44.0700   62.0790 O   0  0  0  0  0  0  0  0  0  0  0  0
    6.2950   44.9530   63.2390 C   0  0  0  0  0  0  0  0  0  0  0  0
    6.3780   42.3570   60.6060 C   0  0  0  0  0  0  0  0  0  0  0  0
    6.1340   40.9300   60.8600 C   0  0  0  0  0  0  0  0  0  0  0  0
    6.6700   39.9600   59.9320 C   0  0  0  0  0  0  0  0  0  0  0  0
    7.4470   40.4520   58.7920 C   0  0  0  0  0  0  0  0  0  0  0  0
    7.9590   39.5180   57.9310 N   0  0  0  0  0  0  0  0  0  0  0  0
    7.1610   39.0420   56.9350 C   0  0  0  0  0  0  0  0  0  0  0  0
    5.9950   39.4040   56.7820 O   0  0  0  0  0  0  0  0  0  0  0  0
    7.7140   37.9910   55.9890 C   0  0  0  0  0  0  0  0  0  0  0  0
    7.6890   41.8730   58.5230 C   0  0  0  0  0  0  0  0  0  0  0  0
    7.1290   42.8420   59.4380 C   0  0  0  0  0  0  0  0  0  0  0  0
    3.4550   46.6050   64.8150 C   0  0  0  0  0  0  0  0  0  0  0  0
    2.4040   46.0070   64.2620 F   0  0  0  0  0  0  0  0  0  0  0  0
    3.4000   47.8740   64.4190 F   0  0  0  0  0  0  0  0  0  0  0  0
    3.4000   46.5230   66.1410 F   0  0  0  0  0  0  0  0  0  0  0  0
   12.1500   43.9380   67.3760 H   0  0  0  0  0  0  0  0  0  0  0  0
   13.4590   43.8270   66.2270 H   0  0  0  0  0  0  0  0  0  0  0  0
   13.5770   45.0420   67.5690 H   0  0  0  0  0  0  0  0  0  0  0  0
   11.3030   47.2820   64.3770 H   0  0  0  0  0  0  0  0  0  0  0  0
    8.8810   47.3840   63.5520 H   0  0  0  0  0  0  0  0  0  0  0  0
    7.9000   43.8420   66.0200 H   0  0  0  0  0  0  0  0  0  0  0  0
   10.3110   43.7350   66.8320 H   0  0  0  0  0  0  0  0  0  0  0  0
    3.9900   45.3000   61.4270 H   0  0  0  0  0  0  0  0  0  0  0  0
    2.9960   44.5570   62.8050 H   0  0  0  0  0  0  0  0  0  0  0  0
    3.9470   43.0220   61.0180 H   0  0  0  0  0  0  0  0  0  0  0  0
    4.3410   42.6310   62.7710 H   0  0  0  0  0  0  0  0  0  0  0  0
    5.5660   40.6130   61.7220 H   0  0  0  0  0  0  0  0  0  0  0  0
    6.5020   38.9030   60.0750 H   0  0  0  0  0  0  0  0  0  0  0  0
    8.9090   39.1890   58.0320 H   0  0  0  0  0  0  0  0  0  0  0  0
    6.8970   37.4570   55.5090 H   0  0  0  0  0  0  0  0  0  0  0  0
    8.2430   37.2650   56.6030 H   0  0  0  0  0  0  0  0  0  0  0  0
    8.3600   38.5150   55.2870 H   0  0  0  0  0  0  0  0  0  0  0  0
    8.2680   42.1860   57.6670 H   0  0  0  0  0  0  0  0  0  0  0  0
    7.2590   43.9010   59.2670 H   0  0  0  0  0  0  0  0  0  0  0  0
  1 33  1  0  0  0  0
  1 34  1  0  0  0  0
  1 35  1  0  0  0  0
  1  2  1  0  0  0  0
  2  3  1  0  0  0  0
  3  4  2  0  0  0  0
  4 36  1  0  0  0  0
  4  5  1  0  0  0  0
  5 37  1  0  0  0  0
  5  6  2  0  0  0  0
  6  7  1  0  0  0  0
  7 38  1  0  0  0  0
  7  8  2  0  0  0  0
  8  3  1  0  0  0  0
  8 39  1  0  0  0  0
  6  9  1  0  0  0  0
  9 10  1  0  0  0  0
 10 11  2  0  0  0  0
 11 12  1  0  0  0  0
 12 13  1  0  0  0  0
 13 40  1  0  0  0  0
 13 41  1  0  0  0  0
 13 14  1  0  0  0  0
 14 42  1  0  0  0  0
 14 43  1  0  0  0  0
 14 15  1  0  0  0  0
 15 16  1  0  0  0  0
 16 17  2  0  0  0  0
 16 18  1  0  0  0  0
 18  9  1  0  0  0  0
 18 12  2  0  0  0  0
 15 19  1  0  0  0  0
 19 20  2  0  0  0  0
 20 44  1  0  0  0  0
 20 21  1  0  0  0  0
 21 45  1  0  0  0  0
 21 22  2  0  0  0  0
 22 23  1  0  0  0  0
 23 46  1  0  0  0  0
 23 24  1  0  0  0  0
 24 25  2  0  0  0  0
 24 26  1  0  0  0  0
 26 47  1  0  0  0  0
 26 48  1  0  0  0  0
 26 49  1  0  0  0  0
 22 27  1  0  0  0  0
 27 50  1  0  0  0  0
 27 28  2  0  0  0  0
 28 19  1  0  0  0  0
 28 51  1  0  0  0  0
 11 29  1  0  0  0  0
 29 30  1  0  0  0  0
 29 31  1  0  0  0  0
 29 32  1  0  0  0  0
M  END
>  <LOGBIO>
6.7400

>  <PRED_LOGBIO>
7.9900

>  <XV_RES>
-1.4030

>  <WHL_TMPL>
1

>  <ANCH>
55-56;5-1

$$$$
ROW59
  -MTS-   01071502273D 0   0.00000     0.00000     0

 55 58  0  0  0  0  0  0  0  0999 V2000
    1.5420   43.8110   61.6140 C   0  0  0  0  0  0  0  0  0  0  0  0
    2.9490   43.7880   61.8340 O   0  0  0  0  0  0  0  0  0  0  0  0
    3.3180   43.6510   63.1460 C   0  0  0  0  0  0  0  0  0  0  0  0
    2.3390   43.5320   64.1400 C   0  0  0  0  0  0  0  0  0  0  0  0
    2.7160   43.3920   65.4810 C   0  0  0  0  0  0  0  0  0  0  0  0
    1.4990   43.2450   66.7160 Cl  0  0  0  0  0  0  0  0  0  0  0  0
    4.0710   43.3700   65.8280 C   0  0  0  0  0  0  0  0  0  0  0  0
    5.0510   43.4890   64.8350 C   0  0  0  0  0  0  0  0  0  0  0  0
    6.4840   43.4660   65.2020 C   0  0  0  0  0  0  0  0  0  0  0  0
    7.0920   42.3980   65.2400 O   0  0  0  0  0  0  0  0  0  0  0  0
    7.1150   44.6010   65.4910 N   0  0  0  0  0  0  0  0  0  0  0  0
    8.4850   44.5790   65.8420 C   0  0  0  0  0  0  0  0  0  0  0  0
    8.8570   44.4380   67.1840 C   0  0  0  0  0  0  0  0  0  0  0  0
   10.2180   44.4190   67.5110 C   0  0  0  0  0  0  0  0  0  0  0  0
   11.1700   44.5400   66.4920 C   0  0  0  0  0  0  0  0  0  0  0  0
   12.8710   44.5200   66.8610 Cl  0  0  0  0  0  0  0  0  0  0  0  0
   10.7290   44.6770   65.1710 C   0  0  0  0  0  0  0  0  0  0  0  0
    9.4190   44.6930   64.8870 N   0  0  0  0  0  0  0  0  0  0  0  0
    4.6740   43.6290   63.4940 C   0  0  0  0  0  0  0  0  0  0  0  0
    5.6630   43.7490   62.4890 N   0  0  0  0  0  0  0  0  0  0  0  0
    6.1150   44.9500   62.1410 C   0  0  0  0  0  0  0  0  0  0  0  0
    5.6730   45.9570   62.6920 O   0  0  0  0  0  0  0  0  0  0  0  0
    7.1500   45.0760   61.0910 C   0  0  0  0  0  0  0  0  0  0  0  0
    6.8850   45.2600   59.3500 S   0  0  0  0  0  0  0  0  0  0  0  0
    8.5930   45.3300   58.8920 C   0  0  0  0  0  0  0  0  0  0  0  0
    9.2870   45.2150   60.0320 C   0  0  0  0  0  0  0  0  0  0  0  0
   10.7970   45.2300   60.0590 C   0  0  0  0  0  0  0  0  0  0  0  0
   11.3030   43.8570   59.9190 N   0  0  0  0  0  0  0  0  0  0  0  0
   10.3610   42.7360   59.7820 C   0  0  0  0  0  0  0  0  0  0  0  0
   12.6530   43.6210   59.9160 C   0  0  0  0  0  0  0  0  0  0  0  0
   13.4290   43.6040   58.8480 N   0  0  0  0  0  0  0  0  0  0  0  0
   14.7360   43.3290   59.2660 C   0  0  0  0  0  0  0  0  0  0  0  0
   14.7120   43.1850   60.5990 C   0  0  0  0  0  0  0  0  0  0  0  0
   13.4210   43.3640   61.0200 N   0  0  0  0  0  0  0  0  0  0  0  0
    8.4790   45.0730   61.2640 C   0  0  0  0  0  0  0  0  0  0  0  0
    9.1990   44.9130   62.8180 Cl  0  0  0  0  0  0  0  0  0  0  0  0
    1.0170   43.7120   62.5620 H   0  0  0  0  0  0  0  0  0  0  0  0
    1.3030   44.7990   61.2260 H   0  0  0  0  0  0  0  0  0  0  0  0
    1.3100   43.0120   60.9140 H   0  0  0  0  0  0  0  0  0  0  0  0
    1.2930   43.5490   63.8720 H   0  0  0  0  0  0  0  0  0  0  0  0
    4.3620   43.2620   66.8630 H   0  0  0  0  0  0  0  0  0  0  0  0
    6.6160   45.4780   65.4590 H   0  0  0  0  0  0  0  0  0  0  0  0
    8.1060   44.3470   67.9550 H   0  0  0  0  0  0  0  0  0  0  0  0
   10.5310   44.3120   68.5400 H   0  0  0  0  0  0  0  0  0  0  0  0
   11.4500   44.7720   64.3730 H   0  0  0  0  0  0  0  0  0  0  0  0
    6.0270   42.9220   62.0370 H   0  0  0  0  0  0  0  0  0  0  0  0
    8.9940   45.4420   57.8950 H   0  0  0  0  0  0  0  0  0  0  0  0
   11.1680   45.8380   59.2370 H   0  0  0  0  0  0  0  0  0  0  0  0
   11.1390   45.6480   61.0030 H   0  0  0  0  0  0  0  0  0  0  0  0
    9.7200   42.6920   60.6600 H   0  0  0  0  0  0  0  0  0  0  0  0
   10.9160   41.8050   59.6910 H   0  0  0  0  0  0  0  0  0  0  0  0
    9.7500   42.8830   58.8940 H   0  0  0  0  0  0  0  0  0  0  0  0
   15.6060   43.2470   58.6310 H   0  0  0  0  0  0  0  0  0  0  0  0
   15.5620   42.9660   61.2290 H   0  0  0  0  0  0  0  0  0  0  0  0
   13.0950   43.3150   61.9750 H   0  0  0  0  0  0  0  0  0  0  0  0
  1 37  1  0  0  0  0
  1 38  1  0  0  0  0
  1 39  1  0  0  0  0
  1  2  1  0  0  0  0
  2  3  1  0  0  0  0
  3  4  2  0  0  0  0
  4 40  1  0  0  0  0
  4  5  1  0  0  0  0
  5  6  1  0  0  0  0
  5  7  2  0  0  0  0
  7 41  1  0  0  0  0
  7  8  1  0  0  0  0
  8  9  1  0  0  0  0
  9 10  2  0  0  0  0
  9 11  1  0  0  0  0
 11 42  1  0  0  0  0
 11 12  1  0  0  0  0
 12 13  2  0  0  0  0
 13 43  1  0  0  0  0
 13 14  1  0  0  0  0
 14 44  1  0  0  0  0
 14 15  2  0  0  0  0
 15 16  1  0  0  0  0
 15 17  1  0  0  0  0
 17 45  1  0  0  0  0
 17 18  2  0  0  0  0
 18 12  1  0  0  0  0
  8 19  2  0  0  0  0
 19  3  1  0  0  0  0
 19 20  1  0  0  0  0
 20 46  1  0  0  0  0
 20 21  1  0  0  0  0
 21 22  2  0  0  0  0
 21 23  1  0  0  0  0
 23 24  1  0  0  0  0
 24 25  1  0  0  0  0
 25 47  1  0  0  0  0
 25 26  2  0  0  0  0
 26 27  1  0  0  0  0
 27 48  1  0  0  0  0
 27 49  1  0  0  0  0
 27 28  1  0  0  0  0
 28 29  1  0  0  0  0
 29 50  1  0  0  0  0
 29 51  1  0  0  0  0
 29 52  1  0  0  0  0
 28 30  1  0  0  0  0
 30 31  2  0  0  0  0
 31 32  1  0  0  0  0
 32 53  1  0  0  0  0
 32 33  2  0  0  0  0
 33 54  1  0  0  0  0
 33 34  1  0  0  0  0
 34 30  1  0  0  0  0
 34 55  1  0  0  0  0
 26 35  1  0  0  0  0
 35 23  2  0  0  0  0
 35 36  1  0  0  0  0
M  END
>  <LOGBIO>
10.7000

>  <PRED_LOGBIO>
8.2500

>  <XV_RES>
4.0760

>  <WHL_TMPL>
5

>  <ANCH>
24-25;5-1

$$$$
ROW60
  -MTS-   01071502273D 0   0.00000     0.00000     0

 62 66  0  0  1  0  0  0  0  0999 V2000
   -3.2450   41.8250   62.4400 Cl  0  0  0  0  0  0  0  0  0  0  0  0
   -1.9750   42.9780   62.3080 C   0  0  0  0  0  0  0  0  0  0  0  0
   -2.0270   44.1770   61.7130 C   0  0  0  0  0  0  0  0  0  0  0  0
   -0.7790   44.9710   61.7460 C   0  0  0  0  0  0  0  0  0  0  0  0
    0.2630   44.4030   62.3680 C   0  0  0  0  0  0  0  0  0  0  0  0
   -0.3250   42.8300   62.9290 S   0  0  0  0  0  0  0  0  0  0  0  0
    1.6180   44.9690   62.5470 C   0  0  0  0  0  0  0  0  0  0  0  0
    1.8750   45.6480   63.5400 O   0  0  0  0  0  0  0  0  0  0  0  0
    2.5590   44.7450   61.6340 N   0  0  0  0  0  0  0  0  0  0  0  0
    3.9050   45.3080   61.8120 C   0  0  2  0  0  0  0  0  0  0  0  0
    3.8900   46.5710   62.6930 C   0  0  0  0  0  0  0  0  0  0  0  0
    5.2480   46.6590   63.4140 C   0  0  0  0  0  0  0  0  0  0  0  0
    5.9050   45.2890   63.1660 C   0  0  0  0  0  0  0  0  0  0  0  0
    4.8330   44.3500   62.5820 C   0  0  2  0  0  0  0  0  0  0  0  0
    5.4170   43.3260   61.7050 N   0  0  0  0  0  0  0  0  0  0  0  0
    5.2070   41.9770   61.8750 C   0  0  0  0  0  0  0  0  0  0  0  0
    4.5040   41.5410   62.7940 O   0  0  0  0  0  0  0  0  0  0  0  0
    5.8890   41.0890   60.8920 C   0  0  0  0  0  0  0  0  0  0  0  0
    5.3660   39.7970   60.5720 C   0  0  0  0  0  0  0  0  0  0  0  0
    6.0280   38.9580   59.6340 C   0  0  0  0  0  0  0  0  0  0  0  0
    7.2200   39.3710   58.9880 C   0  0  0  0  0  0  0  0  0  0  0  0
    7.7340   40.6540   59.3100 C   0  0  0  0  0  0  0  0  0  0  0  0
    7.0880   41.5000   60.2400 C   0  0  0  0  0  0  0  0  0  0  0  0
    7.9230   38.4820   57.9910 C   0  0  0  0  0  0  0  0  0  0  0  0
    8.1500   37.0600   58.5040 C   0  0  0  0  0  0  0  0  0  0  0  0
    8.8370   36.2700   57.4720 N   0  0  0  0  0  0  0  0  0  0  0  0
    9.6320   37.1340   56.5880 C   0  0  0  0  0  0  0  0  0  0  0  0
    9.7890   36.3590   55.2670 C   0  0  0  0  0  0  0  0  0  0  0  0
    8.6770   35.2940   55.3100 C   0  0  0  0  0  0  0  0  0  0  0  0
    7.8700   35.6070   56.5840 C   0  0  0  0  0  0  0  0  0  0  0  0
    8.9550   39.0880   57.1030 C   0  0  0  0  0  0  0  0  0  0  0  0
    7.6370   38.6760   56.5420 C   0  0  0  0  0  0  0  0  0  0  0  0
   -2.9260   44.5420   61.2370 H   0  0  0  0  0  0  0  0  0  0  0  0
   -0.7120   45.9510   61.2970 H   0  0  0  0  0  0  0  0  0  0  0  0
    2.3480   44.1880   60.8180 H   0  0  0  0  0  0  0  0  0  0  0  0
    4.2760   45.5150   60.8100 H   0  0  0  0  0  0  0  0  0  0  0  0
    3.0930   46.4890   63.4290 H   0  0  0  0  0  0  0  0  0  0  0  0
    3.7560   47.4490   62.0640 H   0  0  0  0  0  0  0  0  0  0  0  0
    5.8560   47.4650   63.0090 H   0  0  0  0  0  0  0  0  0  0  0  0
    5.1150   46.8440   64.4780 H   0  0  0  0  0  0  0  0  0  0  0  0
    6.7170   45.4020   62.4500 H   0  0  0  0  0  0  0  0  0  0  0  0
    6.2660   44.8850   64.1090 H   0  0  0  0  0  0  0  0  0  0  0  0
    4.3010   43.8070   63.3600 H   0  0  0  0  0  0  0  0  0  0  0  0
    6.0020   43.6280   60.9390 H   0  0  0  0  0  0  0  0  0  0  0  0
    4.4590   39.4550   61.0480 H   0  0  0  0  0  0  0  0  0  0  0  0
    5.6140   37.9860   59.4090 H   0  0  0  0  0  0  0  0  0  0  0  0
    8.6420   40.9930   58.8320 H   0  0  0  0  0  0  0  0  0  0  0  0
    7.5080   42.4700   60.4590 H   0  0  0  0  0  0  0  0  0  0  0  0
    7.1910   36.6000   58.7340 H   0  0  0  0  0  0  0  0  0  0  0  0
    8.7610   37.0920   59.4030 H   0  0  0  0  0  0  0  0  0  0  0  0
    9.0860   38.0570   56.4010 H   0  0  0  0  0  0  0  0  0  0  0  0
   10.6130   37.2950   57.0290 H   0  0  0  0  0  0  0  0  0  0  0  0
   10.7720   35.8970   55.1970 H   0  0  0  0  0  0  0  0  0  0  0  0
    9.6690   37.0170   54.4090 H   0  0  0  0  0  0  0  0  0  0  0  0
    9.1290   34.3090   55.4060 H   0  0  0  0  0  0  0  0  0  0  0  0
    8.0340   35.4130   54.4410 H   0  0  0  0  0  0  0  0  0  0  0  0
    7.0270   36.2580   56.3650 H   0  0  0  0  0  0  0  0  0  0  0  0
    7.4810   34.6970   57.0360 H   0  0  0  0  0  0  0  0  0  0  0  0
    9.1440   40.1540   57.2080 H   0  0  0  0  0  0  0  0  0  0  0  0
    9.8200   38.4790   56.8510 H   0  0  0  0  0  0  0  0  0  0  0  0
    6.9390   39.4640   56.2690 H   0  0  0  0  0  0  0  0  0  0  0  0
    7.6160   37.7890   55.9110 H   0  0  0  0  0  0  0  0  0  0  0  0
  1  2  1  0  0  0  0
  2  3  2  0  0  0  0
  3 33  1  0  0  0  0
  3  4  1  0  0  0  0
  4 34  1  0  0  0  0
  4  5  2  0  0  0  0
  5  6  1  0  0  0  0
  6  2  1  0  0  0  0
  5  7  1  0  0  0  0
  7  8  2  0  0  0  0
  7  9  1  0  0  0  0
  9 35  1  0  0  0  0
  9 10  1  0  0  0  0
 10 36  1  0  0  0  0
 10 11  1  0  0  0  0
 11 37  1  0  0  0  0
 11 38  1  0  0  0  0
 11 12  1  0  0  0  0
 12 39  1  0  0  0  0
 12 40  1  0  0  0  0
 12 13  1  0  0  0  0
 13 41  1  0  0  0  0
 13 42  1  0  0  0  0
 13 14  1  0  0  0  0
 14 10  1  0  0  0  0
 14 43  1  0  0  0  0
 14 15  1  0  0  0  0
 15 44  1  0  0  0  0
 15 16  1  0  0  0  0
 16 17  2  0  0  0  0
 16 18  1  0  0  0  0
 18 19  2  0  0  0  0
 19 45  1  0  0  0  0
 19 20  1  0  0  0  0
 20 46  1  0  0  0  0
 20 21  2  0  0  0  0
 21 22  1  0  0  0  0
 22 47  1  0  0  0  0
 22 23  2  0  0  0  0
 23 18  1  0  0  0  0
 23 48  1  0  0  0  0
 21 24  1  0  0  0  0
 24 25  1  0  0  0  0
 25 49  1  0  0  0  0
 25 50  1  0  0  0  0
 25 26  1  0  0  0  0
 26 27  1  0  0  0  0
 27 51  1  0  0  0  0
 27 52  1  0  0  0  0
 27 28  1  0  0  0  0
 28 53  1  0  0  0  0
 28 54  1  0  0  0  0
 28 29  1  0  0  0  0
 29 55  1  0  0  0  0
 29 56  1  0  0  0  0
 29 30  1  0  0  0  0
 30 26  1  0  0  0  0
 30 57  1  0  0  0  0
 30 58  1  0  0  0  0
 24 31  1  0  0  0  0
 31 59  1  0  0  0  0
 31 60  1  0  0  0  0
 31 32  1  0  0  0  0
 32 24  1  0  0  0  0
 32 61  1  0  0  0  0
 32 62  1  0  0  0  0
M  END
>  <LOGBIO>
9.2900

>  <PRED_LOGBIO>
9.3000

>  <XV_RES>
0.1360

>  <WHL_TMPL>
2

>  <ANCH>
27-64;28-29

$$$$
ROW61
  -MTS-   01071502273D 0   0.00000     0.00000     0

 64 67  0  0  0  0  0  0  0  0999 V2000
   -4.5140   50.6780   63.2210 C   0  0  0  0  0  0  0  0  0  0  0  0
   -3.8780   49.7250   62.2380 C   0  0  0  0  0  0  0  0  0  0  0  0
   -4.3560   49.6250   61.0120 N   0  0  0  0  0  0  0  0  0  0  0  0
   -2.8040   48.9650   62.6180 N   0  0  0  0  0  0  0  0  0  0  0  0
   -1.4150   49.4210   62.4660 C   0  0  0  0  0  0  0  0  0  0  0  0
   -0.5410   48.3940   61.7210 C   0  0  0  0  0  0  0  0  0  0  0  0
   -0.6500   46.9970   62.3590 C   0  0  0  0  0  0  0  0  0  0  0  0
   -2.1180   46.5520   62.4870 C   0  0  0  0  0  0  0  0  0  0  0  0
   -2.9490   47.6280   63.2110 C   0  0  0  0  0  0  0  0  0  0  0  0
    0.0580   46.0550   61.5490 O   0  0  0  0  0  0  0  0  0  0  0  0
    1.3830   45.8420   61.8200 C   0  0  0  0  0  0  0  0  0  0  0  0
    2.3610   46.6200   61.1890 C   0  0  0  0  0  0  0  0  0  0  0  0
    3.7160   46.4030   61.4660 C   0  0  0  0  0  0  0  0  0  0  0  0
    4.0930   45.4070   62.3740 C   0  0  0  0  0  0  0  0  0  0  0  0
    3.1160   44.6290   63.0060 C   0  0  0  0  0  0  0  0  0  0  0  0
    1.7610   44.8460   62.7290 C   0  0  0  0  0  0  0  0  0  0  0  0
    5.5550   45.1720   62.6730 C   0  0  0  0  0  0  0  0  0  0  0  0
    5.9810   46.0500   63.8490 C   0  0  0  0  0  0  0  0  0  0  0  0
    7.4430   45.8150   64.1480 C   0  0  0  0  0  0  0  0  0  0  0  0
    8.4260   46.2410   63.2050 C   0  0  0  0  0  0  0  0  0  0  0  0
    9.8080   46.0630   63.4750 C   0  0  0  0  0  0  0  0  0  0  0  0
   10.1900   45.4270   64.6890 C   0  0  0  0  0  0  0  0  0  0  0  0
   11.5610   45.2060   64.9890 C   0  0  0  0  0  0  0  0  0  0  0  0
   11.9230   44.5500   66.1890 C   0  0  0  0  0  0  0  0  0  0  0  0
   10.9320   44.1170   67.1150 C   0  0  0  0  0  0  0  0  0  0  0  0
    9.5400   44.3070   66.8420 C   0  0  0  0  0  0  0  0  0  0  0  0
    9.1760   44.9600   65.6480 C   0  0  0  0  0  0  0  0  0  0  0  0
    7.8090   45.1780   65.3560 C   0  0  0  0  0  0  0  0  0  0  0  0
   11.3470   43.4620   68.3760 C   0  0  0  0  0  0  0  0  0  0  0  0
   11.5690   44.1890   69.4550 N   0  0  0  0  0  0  0  0  0  0  0  0
   11.4990   42.1010   68.4230 N   0  0  0  0  0  0  0  0  0  0  0  0
    5.7700   43.7200   63.0240 C   0  0  0  0  0  0  0  0  0  0  0  0
    6.2230   43.4170   64.1160 O   0  0  0  0  0  0  0  0  0  0  0  0
    5.4680   42.7780   62.1500 O   0  0  0  0  0  0  0  0  0  0  0  0
   -3.7770   51.4090   63.5470 H   0  0  0  0  0  0  0  0  0  0  0  0
   -5.3460   51.1910   62.7430 H   0  0  0  0  0  0  0  0  0  0  0  0
   -4.8780   50.1220   64.0820 H   0  0  0  0  0  0  0  0  0  0  0  0
   -5.1330   50.1750   60.7370 H   0  0  0  0  0  0  0  0  0  0  0  0
   -0.9900   49.6140   63.4490 H   0  0  0  0  0  0  0  0  0  0  0  0
   -1.4030   50.3660   61.9270 H   0  0  0  0  0  0  0  0  0  0  0  0
   -0.8510   48.3430   60.6800 H   0  0  0  0  0  0  0  0  0  0  0  0
    0.4970   48.7220   61.7400 H   0  0  0  0  0  0  0  0  0  0  0  0
   -0.1960   47.0190   63.3480 H   0  0  0  0  0  0  0  0  0  0  0  0
   -2.5330   46.3810   61.4950 H   0  0  0  0  0  0  0  0  0  0  0  0
   -2.1670   45.6190   63.0450 H   0  0  0  0  0  0  0  0  0  0  0  0
   -2.6550   47.6640   64.2580 H   0  0  0  0  0  0  0  0  0  0  0  0
   -3.9980   47.3400   63.2000 H   0  0  0  0  0  0  0  0  0  0  0  0
    2.0690   47.3890   60.4880 H   0  0  0  0  0  0  0  0  0  0  0  0
    4.4700   47.0030   60.9780 H   0  0  0  0  0  0  0  0  0  0  0  0
    3.4080   43.8600   63.7070 H   0  0  0  0  0  0  0  0  0  0  0  0
    1.0070   44.2460   63.2160 H   0  0  0  0  0  0  0  0  0  0  0  0
    6.1490   45.4260   61.7980 H   0  0  0  0  0  0  0  0  0  0  0  0
    5.8270   47.0960   63.5960 H   0  0  0  0  0  0  0  0  0  0  0  0
    5.3870   45.7960   64.7250 H   0  0  0  0  0  0  0  0  0  0  0  0
    8.1160   46.7020   62.2790 H   0  0  0  0  0  0  0  0  0  0  0  0
   10.5550   46.4040   62.7730 H   0  0  0  0  0  0  0  0  0  0  0  0
   12.3250   45.5380   64.3020 H   0  0  0  0  0  0  0  0  0  0  0  0
   12.9660   44.3750   66.4060 H   0  0  0  0  0  0  0  0  0  0  0  0
    8.7880   43.9590   67.5340 H   0  0  0  0  0  0  0  0  0  0  0  0
    7.0480   44.8590   66.0530 H   0  0  0  0  0  0  0  0  0  0  0  0
   11.8460   43.7510   70.2980 H   0  0  0  0  0  0  0  0  0  0  0  0
   11.3290   41.5450   67.5970 H   0  0  0  0  0  0  0  0  0  0  0  0
   11.7820   41.6550   69.2830 H   0  0  0  0  0  0  0  0  0  0  0  0
    5.6730   41.9190   62.5520 H   0  0  0  0  0  0  0  0  0  0  0  0
  1 35  1  0  0  0  0
  1 36  1  0  0  0  0
  1 37  1  0  0  0  0
  1  2  1  0  0  0  0
  2  3  2  0  0  0  0
  3 38  1  0  0  0  0
  2  4  1  0  0  0  0
  4  5  1  0  0  0  0
  5 39  1  0  0  0  0
  5 40  1  0  0  0  0
  5  6  1  0  0  0  0
  6 41  1  0  0  0  0
  6 42  1  0  0  0  0
  6  7  1  0  0  0  0
  7 43  1  0  0  0  0
  7  8  1  0  0  0  0
  8 44  1  0  0  0  0
  8 45  1  0  0  0  0
  8  9  1  0  0  0  0
  9  4  1  0  0  0  0
  9 46  1  0  0  0  0
  9 47  1  0  0  0  0
  7 10  1  0  0  0  0
 10 11  1  0  0  0  0
 11 12  2  0  0  0  0
 12 48  1  0  0  0  0
 12 13  1  0  0  0  0
 13 49  1  0  0  0  0
 13 14  2  0  0  0  0
 14 15  1  0  0  0  0
 15 50  1  0  0  0  0
 15 16  2  0  0  0  0
 16 11  1  0  0  0  0
 16 51  1  0  0  0  0
 14 17  1  0  0  0  0
 17 52  1  0  0  0  0
 17 18  1  0  0  0  0
 18 53  1  0  0  0  0
 18 54  1  0  0  0  0
 18 19  1  0  0  0  0
 19 20  2  0  0  0  0
 20 55  1  0  0  0  0
 20 21  1  0  0  0  0
 21 56  1  0  0  0  0
 21 22  2  0  0  0  0
 22 23  1  0  0  0  0
 23 57  1  0  0  0  0
 23 24  2  0  0  0  0
 24 58  1  0  0  0  0
 24 25  1  0  0  0  0
 25 26  2  0  0  0  0
 26 59  1  0  0  0  0
 26 27  1  0  0  0  0
 27 22  1  0  0  0  0
 27 28  2  0  0  0  0
 28 19  1  0  0  0  0
 28 60  1  0  0  0  0
 25 29  1  0  0  0  0
 29 30  2  0  0  0  0
 30 61  1  0  0  0  0
 29 31  1  0  0  0  0
 31 62  1  0  0  0  0
 31 63  1  0  0  0  0
 17 32  1  0  0  0  0
 32 33  2  0  0  0  0
 32 34  1  0  0  0  0
 34 64  1  0  0  0  0
M  END
>  <LOGBIO>
7.8900

>  <PRED_LOGBIO>
7.7400

>  <XV_RES>
0.2520

>  <WHL_TMPL>
9

>  <ANCH>
13-15;42-44

$$$$
ROW62
  -MTS-   01071502273D 0   0.00000     0.00000     0

 62 65  0  0  1  0  0  0  0  0999 V2000
    8.9570   52.8740   60.5060 C   0  0  0  0  0  0  0  0  0  0  0  0
    8.2330   52.8750   61.7400 O   0  0  0  0  0  0  0  0  0  0  0  0
    7.1800   52.0090   61.8680 C   0  0  0  0  0  0  0  0  0  0  0  0
    5.8740   52.4280   61.4850 C   0  0  0  0  0  0  0  0  0  0  0  0
    4.7610   51.5690   61.6330 C   0  0  0  0  0  0  0  0  0  0  0  0
    4.9410   50.2610   62.1580 C   0  0  0  0  0  0  0  0  0  0  0  0
    3.8350   49.3760   62.2910 C   0  0  0  0  0  0  0  0  0  0  0  0
    4.0660   48.0700   62.7970 C   0  0  0  0  0  0  0  0  0  0  0  0
    5.3770   47.6670   63.1920 C   0  0  0  0  0  0  0  0  0  0  0  0
    6.4850   48.5350   63.0610 C   0  0  0  0  0  0  0  0  0  0  0  0
    6.2980   49.8360   62.5360 C   0  0  0  0  0  0  0  0  0  0  0  0
    7.4050   50.6940   62.3870 C   0  0  0  0  0  0  0  0  0  0  0  0
    5.6900   46.0110   63.8120 S   0  0  0  0  0  0  0  0  0  0  0  0
    4.6640   45.6030   64.7300 O   0  0  0  0  0  0  0  0  0  0  0  0
    7.0720   45.9540   64.2030 O   0  0  0  0  0  0  0  0  0  0  0  0
    5.3990   45.0370   62.5550 N   0  0  0  0  0  0  0  0  0  0  0  0
    4.9800   45.6740   61.2980 C   0  0  0  0  0  0  0  0  0  0  0  0
    4.9170   47.1710   61.4890 C   0  0  0  0  0  0  0  0  0  0  0  0
    5.1960   47.6600   62.5710 O   0  0  0  0  0  0  0  0  0  0  0  0
    4.5610   47.9490   60.4840 O   0  0  0  0  0  0  0  0  0  0  0  0
    5.5160   43.5670   62.5560 C   0  0  1  0  0  0  0  0  0  0  0  0
    4.1860   42.8930   62.2280 C   0  0  0  0  0  0  0  0  0  0  0  0
    4.5390   41.5790   61.5170 C   0  0  0  0  0  0  0  0  0  0  0  0
    5.9210   41.7710   61.0930 N   0  0  0  0  0  0  0  0  0  0  0  0
    6.6790   40.7830   60.2890 C   0  0  0  0  0  0  0  0  0  0  0  0
    6.4600   40.8740   58.7980 C   0  0  0  0  0  0  0  0  0  0  0  0
    7.1810   40.0440   57.9320 C   0  0  0  0  0  0  0  0  0  0  0  0
    6.9780   40.1290   56.5490 C   0  0  0  0  0  0  0  0  0  0  0  0
    6.0530   41.0440   56.0330 C   0  0  0  0  0  0  0  0  0  0  0  0
    5.3310   41.8740   56.8990 C   0  0  0  0  0  0  0  0  0  0  0  0
    5.5350   41.7900   58.2810 C   0  0  0  0  0  0  0  0  0  0  0  0
    4.3540   42.8420   56.3520 C   0  0  0  0  0  0  0  0  0  0  0  0
    3.0950   42.4830   56.1810 N   0  0  0  0  0  0  0  0  0  0  0  0
    4.7550   44.1100   56.0240 N   0  0  0  0  0  0  0  0  0  0  0  0
    6.4930   42.9040   61.5840 C   0  0  0  0  0  0  0  0  0  0  0  0
    7.6220   43.3000   61.3090 O   0  0  0  0  0  0  0  0  0  0  0  0
    8.2830   53.1250   59.6900 H   0  0  0  0  0  0  0  0  0  0  0  0
    9.7580   53.6080   60.5550 H   0  0  0  0  0  0  0  0  0  0  0  0
    9.3810   51.8860   60.3360 H   0  0  0  0  0  0  0  0  0  0  0  0
    5.7320   53.4170   61.0740 H   0  0  0  0  0  0  0  0  0  0  0  0
    3.7750   51.9060   61.3470 H   0  0  0  0  0  0  0  0  0  0  0  0
    2.8410   49.6910   62.0120 H   0  0  0  0  0  0  0  0  0  0  0  0
    3.2430   47.3760   62.8850 H   0  0  0  0  0  0  0  0  0  0  0  0
    7.4690   48.2080   63.3610 H   0  0  0  0  0  0  0  0  0  0  0  0
    8.3990   50.3690   62.6570 H   0  0  0  0  0  0  0  0  0  0  0  0
    5.6980   45.4380   60.5150 H   0  0  0  0  0  0  0  0  0  0  0  0
    3.9980   45.3030   61.0130 H   0  0  0  0  0  0  0  0  0  0  0  0
    4.5790   48.8680   60.7960 H   0  0  0  0  0  0  0  0  0  0  0  0
    5.7980   43.2550   63.5590 H   0  0  0  0  0  0  0  0  0  0  0  0
    3.6680   43.5250   61.5100 H   0  0  0  0  0  0  0  0  0  0  0  0
    3.6660   42.6640   63.1560 H   0  0  0  0  0  0  0  0  0  0  0  0
    3.9220   41.5040   60.6240 H   0  0  0  0  0  0  0  0  0  0  0  0
    4.4800   40.7630   62.2340 H   0  0  0  0  0  0  0  0  0  0  0  0
    6.2930   39.8090   60.5830 H   0  0  0  0  0  0  0  0  0  0  0  0
    7.7400   40.9350   60.4790 H   0  0  0  0  0  0  0  0  0  0  0  0
    7.8940   39.3380   58.3310 H   0  0  0  0  0  0  0  0  0  0  0  0
    7.5340   39.4880   55.8810 H   0  0  0  0  0  0  0  0  0  0  0  0
    5.8960   41.1090   54.9660 H   0  0  0  0  0  0  0  0  0  0  0  0
    4.9780   42.4300   58.9490 H   0  0  0  0  0  0  0  0  0  0  0  0
    2.4410   43.1300   55.8160 H   0  0  0  0  0  0  0  0  0  0  0  0
    5.7180   44.3850   56.1550 H   0  0  0  0  0  0  0  0  0  0  0  0
    4.0880   44.7700   55.6510 H   0  0  0  0  0  0  0  0  0  0  0  0
  1 37  1  0  0  0  0
  1 38  1  0  0  0  0
  1 39  1  0  0  0  0
  1  2  1  0  0  0  0
  2  3  1  0  0  0  0
  3  4  2  0  0  0  0
  4 40  1  0  0  0  0
  4  5  1  0  0  0  0
  5 41  1  0  0  0  0
  5  6  2  0  0  0  0
  6  7  1  0  0  0  0
  7 42  1  0  0  0  0
  7  8  2  0  0  0  0
  8 43  1  0  0  0  0
  8  9  1  0  0  0  0
  9 10  2  0  0  0  0
 10 44  1  0  0  0  0
 10 11  1  0  0  0  0
 11  6  1  0  0  0  0
 11 12  2  0  0  0  0
 12  3  1  0  0  0  0
 12 45  1  0  0  0  0
  9 13  1  0  0  0  0
 13 14  2  0  0  0  0
 13 15  2  0  0  0  0
 13 16  1  0  0  0  0
 16 17  1  0  0  0  0
 17 46  1  0  0  0  0
 17 47  1  0  0  0  0
 17 18  1  0  0  0  0
 18 19  2  0  0  0  0
 18 20  1  0  0  0  0
 20 48  1  0  0  0  0
 16 21  1  0  0  0  0
 21 49  1  0  0  0  0
 21 22  1  0  0  0  0
 22 50  1  0  0  0  0
 22 51  1  0  0  0  0
 22 23  1  0  0  0  0
 23 52  1  0  0  0  0
 23 53  1  0  0  0  0
 23 24  1  0  0  0  0
 24 25  1  0  0  0  0
 25 54  1  0  0  0  0
 25 55  1  0  0  0  0
 25 26  1  0  0  0  0
 26 27  2  0  0  0  0
 27 56  1  0  0  0  0
 27 28  1  0  0  0  0
 28 57  1  0  0  0  0
 28 29  2  0  0  0  0
 29 58  1  0  0  0  0
 29 30  1  0  0  0  0
 30 31  2  0  0  0  0
 31 26  1  0  0  0  0
 31 59  1  0  0  0  0
 30 32  1  0  0  0  0
 32 33  2  0  0  0  0
 33 60  1  0  0  0  0
 32 34  1  0  0  0  0
 34 61  1  0  0  0  0
 34 62  1  0  0  0  0
 24 35  1  0  0  0  0
 35 21  1  0  0  0  0
 35 36  2  0  0  0  0
M  END
>  <LOGBIO>
6.9200

>  <PRED_LOGBIO>
6.8800

>  <XV_RES>
-0.0160

>  <WHL_TMPL>
9

>  <ANCH>
32-33;61-62

$$$$
ROW63
  -MTS-   01071502273D 0   0.00000     0.00000     0

 60 64  0  0  0  0  0  0  0  0999 V2000
    7.9020   38.5200   55.4500 C   0  0  0  0  0  0  0  0  0  0  0  0
    8.7010   38.9640   56.6730 C   0  0  0  0  0  0  0  0  0  0  0  0
    9.5260   37.7740   57.2300 C   0  0  0  0  0  0  0  0  0  0  0  0
    7.7230   39.5520   57.6650 N   0  0  0  0  0  0  0  0  0  0  0  0
    7.6740   38.9260   59.0410 C   0  0  0  0  0  0  0  0  0  0  0  0
    6.5830   39.5790   59.9350 C   0  0  0  0  0  0  0  0  0  0  0  0
    6.7800   41.0980   59.9480 C   0  0  0  0  0  0  0  0  0  0  0  0
    6.8040   41.6780   58.5120 C   0  0  0  0  0  0  0  0  0  0  0  0
    7.9300   41.0200   57.6850 C   0  0  0  0  0  0  0  0  0  0  0  0
    5.7740   41.7670   60.7790 N   0  0  0  0  0  0  0  0  0  0  0  0
    6.0950   42.6370   61.7590 C   0  0  0  0  0  0  0  0  0  0  0  0
    7.2480   43.0370   61.8940 O   0  0  0  0  0  0  0  0  0  0  0  0
    5.0750   43.0420   62.6800 C   0  0  0  0  0  0  0  0  0  0  0  0
    4.1130   42.2040   63.3040 C   0  0  0  0  0  0  0  0  0  0  0  0
    3.2720   42.9760   64.1730 C   0  0  0  0  0  0  0  0  0  0  0  0
    2.1690   42.6140   65.0230 C   0  0  0  0  0  0  0  0  0  0  0  0
    1.6560   40.9530   65.1000 Cl  0  0  0  0  0  0  0  0  0  0  0  0
    1.4930   43.5910   65.8000 C   0  0  0  0  0  0  0  0  0  0  0  0
    1.9170   44.9510   65.7300 C   0  0  0  0  0  0  0  0  0  0  0  0
    3.0150   45.3400   64.8890 C   0  0  0  0  0  0  0  0  0  0  0  0
    3.7190   44.3590   64.0880 C   0  0  0  0  0  0  0  0  0  0  0  0
    4.8210   44.3530   63.1590 N   0  0  0  0  0  0  0  0  0  0  0  0
    5.6010   45.5740   62.7490 C   0  0  0  0  0  0  0  0  0  0  0  0
    6.9630   45.7500   63.3730 C   0  0  0  0  0  0  0  0  0  0  0  0
    7.5640   44.9270   64.3370 C   0  0  0  0  0  0  0  0  0  0  0  0
    8.7760   45.5680   64.5010 C   0  0  0  0  0  0  0  0  0  0  0  0
    8.8620   46.6530   63.7090 O   0  0  0  0  0  0  0  0  0  0  0  0
    7.7740   46.7860   63.0150 N   0  0  0  0  0  0  0  0  0  0  0  0
    9.8430   45.0920   65.4120 C   0  0  0  0  0  0  0  0  0  0  0  0
    9.5980   44.3460   66.5920 C   0  0  0  0  0  0  0  0  0  0  0  0
   10.8370   44.0240   67.2080 C   0  0  0  0  0  0  0  0  0  0  0  0
   11.9090   44.5460   66.4510 C   0  0  0  0  0  0  0  0  0  0  0  0
   13.5600   44.3520   66.8440 Cl  0  0  0  0  0  0  0  0  0  0  0  0
   11.4550   45.3940   65.0680 S   0  0  0  0  0  0  0  0  0  0  0  0
    6.8360   38.5950   55.6560 H   0  0  0  0  0  0  0  0  0  0  0  0
    8.1180   39.2350   54.6590 H   0  0  0  0  0  0  0  0  0  0  0  0
    8.2280   37.5080   55.2190 H   0  0  0  0  0  0  0  0  0  0  0  0
    9.3950   39.7430   56.3660 H   0  0  0  0  0  0  0  0  0  0  0  0
    8.8570   36.9970   57.5940 H   0  0  0  0  0  0  0  0  0  0  0  0
   10.0690   38.1480   58.0950 H   0  0  0  0  0  0  0  0  0  0  0  0
   10.1730   37.4460   56.4190 H   0  0  0  0  0  0  0  0  0  0  0  0
    8.6290   39.1500   59.5120 H   0  0  0  0  0  0  0  0  0  0  0  0
    7.4300   37.8710   58.9310 H   0  0  0  0  0  0  0  0  0  0  0  0
    6.7580   39.2300   60.9510 H   0  0  0  0  0  0  0  0  0  0  0  0
    5.6090   39.3580   59.5030 H   0  0  0  0  0  0  0  0  0  0  0  0
    7.7580   41.2910   60.3850 H   0  0  0  0  0  0  0  0  0  0  0  0
    7.0630   42.7310   58.6060 H   0  0  0  0  0  0  0  0  0  0  0  0
    5.8520   41.4520   58.0360 H   0  0  0  0  0  0  0  0  0  0  0  0
    7.8140   41.3690   56.6610 H   0  0  0  0  0  0  0  0  0  0  0  0
    8.8800   41.2390   58.1670 H   0  0  0  0  0  0  0  0  0  0  0  0
    4.7980   41.5680   60.6100 H   0  0  0  0  0  0  0  0  0  0  0  0
    4.0270   41.1390   63.1470 H   0  0  0  0  0  0  0  0  0  0  0  0
    0.6680   43.3080   66.4360 H   0  0  0  0  0  0  0  0  0  0  0  0
    1.4050   45.6990   66.3170 H   0  0  0  0  0  0  0  0  0  0  0  0
    3.3190   46.3760   64.8530 H   0  0  0  0  0  0  0  0  0  0  0  0
    5.0140   46.4190   63.1020 H   0  0  0  0  0  0  0  0  0  0  0  0
    5.7360   45.5320   61.6700 H   0  0  0  0  0  0  0  0  0  0  0  0
    7.1840   44.0380   64.8180 H   0  0  0  0  0  0  0  0  0  0  0  0
    8.6230   44.0670   66.9640 H   0  0  0  0  0  0  0  0  0  0  0  0
   10.9440   43.4610   68.1230 H   0  0  0  0  0  0  0  0  0  0  0  0
  1 35  1  0  0  0  0
  1 36  1  0  0  0  0
  1 37  1  0  0  0  0
  1  2  1  0  0  0  0
  2 38  1  0  0  0  0
  2  3  1  0  0  0  0
  3 39  1  0  0  0  0
  3 40  1  0  0  0  0
  3 41  1  0  0  0  0
  2  4  1  0  0  0  0
  4  5  1  0  0  0  0
  5 42  1  0  0  0  0
  5 43  1  0  0  0  0
  5  6  1  0  0  0  0
  6 44  1  0  0  0  0
  6 45  1  0  0  0  0
  6  7  1  0  0  0  0
  7 46  1  0  0  0  0
  7  8  1  0  0  0  0
  8 47  1  0  0  0  0
  8 48  1  0  0  0  0
  8  9  1  0  0  0  0
  9  4  1  0  0  0  0
  9 49  1  0  0  0  0
  9 50  1  0  0  0  0
  7 10  1  0  0  0  0
 10 51  1  0  0  0  0
 10 11  1  0  0  0  0
 11 12  2  0  0  0  0
 11 13  1  0  0  0  0
 13 14  2  0  0  0  0
 14 52  1  0  0  0  0
 14 15  1  0  0  0  0
 15 16  2  0  0  0  0
 16 17  1  0  0  0  0
 16 18  1  0  0  0  0
 18 53  1  0  0  0  0
 18 19  2  0  0  0  0
 19 54  1  0  0  0  0
 19 20  1  0  0  0  0
 20 55  1  0  0  0  0
 20 21  2  0  0  0  0
 21 15  1  0  0  0  0
 21 22  1  0  0  0  0
 22 13  1  0  0  0  0
 22 23  1  0  0  0  0
 23 56  1  0  0  0  0
 23 57  1  0  0  0  0
 23 24  1  0  0  0  0
 24 25  1  0  0  0  0
 25 58  1  0  0  0  0
 25 26  2  0  0  0  0
 26 27  1  0  0  0  0
 27 28  1  0  0  0  0
 28 24  2  0  0  0  0
 26 29  1  0  0  0  0
 29 30  2  0  0  0  0
 30 59  1  0  0  0  0
 30 31  1  0  0  0  0
 31 60  1  0  0  0  0
 31 32  2  0  0  0  0
 32 33  1  0  0  0  0
 32 34  1  0  0  0  0
 34 29  1  0  0  0  0
M  END
>  <LOGBIO>
8.1500

>  <PRED_LOGBIO>
7.9100

>  <XV_RES>
0.2460

>  <WHL_TMPL>
6

>  <ANCH>
30-58;28-29

$$$$
ROW64
  -MTS-   01071502273D 0   0.00000     0.00000     0

 63 67  0  0  0  0  0  0  0  0999 V2000
    5.2370   35.9670   56.7590 C   0  0  0  0  0  0  0  0  0  0  0  0
    6.2770   36.8160   56.1620 N   0  0  0  0  0  0  0  0  0  0  0  0
    7.4840   36.7770   57.0010 C   0  0  0  0  0  0  0  0  0  0  0  0
    8.5530   37.6490   56.3870 C   0  0  0  0  0  0  0  0  0  0  0  0
    9.4580   37.1040   55.4690 C   0  0  0  0  0  0  0  0  0  0  0  0
   10.4490   37.9130   54.9000 C   0  0  0  0  0  0  0  0  0  0  0  0
   10.5350   39.2660   55.2490 C   0  0  0  0  0  0  0  0  0  0  0  0
    9.6290   39.8100   56.1680 C   0  0  0  0  0  0  0  0  0  0  0  0
    8.6380   39.0020   56.7370 C   0  0  0  0  0  0  0  0  0  0  0  0
    7.7230   39.5520   57.6650 N   0  0  0  0  0  0  0  0  0  0  0  0
    7.6740   38.9260   59.0410 C   0  0  0  0  0  0  0  0  0  0  0  0
    6.5830   39.5790   59.9350 C   0  0  0  0  0  0  0  0  0  0  0  0
    6.7800   41.0980   59.9480 C   0  0  0  0  0  0  0  0  0  0  0  0
    6.8040   41.6780   58.5120 C   0  0  0  0  0  0  0  0  0  0  0  0
    7.9300   41.0200   57.6850 C   0  0  0  0  0  0  0  0  0  0  0  0
    5.7740   41.7670   60.7790 N   0  0  0  0  0  0  0  0  0  0  0  0
    6.0950   42.6370   61.7590 C   0  0  0  0  0  0  0  0  0  0  0  0
    7.2480   43.0370   61.8940 O   0  0  0  0  0  0  0  0  0  0  0  0
    5.0410   43.0550   62.7100 C   0  0  0  0  0  0  0  0  0  0  0  0
    4.1450   42.2380   63.2810 C   0  0  0  0  0  0  0  0  0  0  0  0
    3.2870   43.0680   64.1550 C   0  0  0  0  0  0  0  0  0  0  0  0
    3.7090   44.3150   64.0620 N   0  0  0  0  0  0  0  0  0  0  0  0
    4.8310   44.3380   63.1440 N   0  0  0  0  0  0  0  0  0  0  0  0
    5.5760   45.4800   62.7640 C   0  0  0  0  0  0  0  0  0  0  0  0
    6.2550   46.2270   63.7340 C   0  0  0  0  0  0  0  0  0  0  0  0
    6.9910   47.3570   63.3580 C   0  0  0  0  0  0  0  0  0  0  0  0
    7.0490   47.7390   62.0130 C   0  0  0  0  0  0  0  0  0  0  0  0
    7.6890   48.7920   61.3630 O   0  0  0  0  0  0  0  0  0  0  0  0
    7.4140   48.7070   59.9930 N   0  0  0  0  0  0  0  0  0  0  0  0
    6.6410   47.6640   59.7530 C   0  0  0  0  0  0  0  0  0  0  0  0
    6.1740   47.2730   58.5260 N   0  0  0  0  0  0  0  0  0  0  0  0
    6.3700   46.9910   61.0430 C   0  0  0  0  0  0  0  0  0  0  0  0
    5.6340   45.8620   61.4190 C   0  0  0  0  0  0  0  0  0  0  0  0
    2.1370   42.5770   65.0010 C   0  0  0  0  0  0  0  0  0  0  0  0
    1.2310   43.5430   65.1210 F   0  0  0  0  0  0  0  0  0  0  0  0
    2.5860   42.2380   66.2060 F   0  0  0  0  0  0  0  0  0  0  0  0
    1.5810   41.5170   64.4210 F   0  0  0  0  0  0  0  0  0  0  0  0
    5.5980   34.9430   56.8270 H   0  0  0  0  0  0  0  0  0  0  0  0
    4.3440   35.9970   56.1380 H   0  0  0  0  0  0  0  0  0  0  0  0
    4.9970   36.3340   57.7560 H   0  0  0  0  0  0  0  0  0  0  0  0
    6.4990   36.4760   55.2370 H   0  0  0  0  0  0  0  0  0  0  0  0
    7.2440   37.1430   57.9970 H   0  0  0  0  0  0  0  0  0  0  0  0
    7.8450   35.7530   57.0680 H   0  0  0  0  0  0  0  0  0  0  0  0
    9.3920   36.0610   55.1990 H   0  0  0  0  0  0  0  0  0  0  0  0
   11.1480   37.4930   54.1910 H   0  0  0  0  0  0  0  0  0  0  0  0
   11.2990   39.8900   54.8100 H   0  0  0  0  0  0  0  0  0  0  0  0
    9.6950   40.8540   56.4370 H   0  0  0  0  0  0  0  0  0  0  0  0
    8.6290   39.1500   59.5120 H   0  0  0  0  0  0  0  0  0  0  0  0
    7.4300   37.8710   58.9310 H   0  0  0  0  0  0  0  0  0  0  0  0
    6.7580   39.2300   60.9500 H   0  0  0  0  0  0  0  0  0  0  0  0
    5.6090   39.3580   59.5030 H   0  0  0  0  0  0  0  0  0  0  0  0
    7.7580   41.2910   60.3850 H   0  0  0  0  0  0  0  0  0  0  0  0
    7.0630   42.7310   58.6060 H   0  0  0  0  0  0  0  0  0  0  0  0
    5.8520   41.4520   58.0360 H   0  0  0  0  0  0  0  0  0  0  0  0
    7.8140   41.3690   56.6610 H   0  0  0  0  0  0  0  0  0  0  0  0
    8.8800   41.2390   58.1670 H   0  0  0  0  0  0  0  0  0  0  0  0
    4.7980   41.5680   60.6100 H   0  0  0  0  0  0  0  0  0  0  0  0
    4.0650   41.1720   63.1300 H   0  0  0  0  0  0  0  0  0  0  0  0
    6.2100   45.9320   64.7720 H   0  0  0  0  0  0  0  0  0  0  0  0
    7.5150   47.9330   64.1060 H   0  0  0  0  0  0  0  0  0  0  0  0
    6.7100   46.6290   57.9620 H   0  0  0  0  0  0  0  0  0  0  0  0
    5.2920   47.6290   58.1850 H   0  0  0  0  0  0  0  0  0  0  0  0
    5.1100   45.2850   60.6710 H   0  0  0  0  0  0  0  0  0  0  0  0
  1 38  1  0  0  0  0
  1 39  1  0  0  0  0
  1 40  1  0  0  0  0
  1  2  1  0  0  0  0
  2 41  1  0  0  0  0
  2  3  1  0  0  0  0
  3 42  1  0  0  0  0
  3 43  1  0  0  0  0
  3  4  1  0  0  0  0
  4  5  2  0  0  0  0
  5 44  1  0  0  0  0
  5  6  1  0  0  0  0
  6 45  1  0  0  0  0
  6  7  2  0  0  0  0
  7 46  1  0  0  0  0
  7  8  1  0  0  0  0
  8 47  1  0  0  0  0
  8  9  2  0  0  0  0
  9  4  1  0  0  0  0
  9 10  1  0  0  0  0
 10 11  1  0  0  0  0
 11 48  1  0  0  0  0
 11 49  1  0  0  0  0
 11 12  1  0  0  0  0
 12 50  1  0  0  0  0
 12 51  1  0  0  0  0
 12 13  1  0  0  0  0
 13 52  1  0  0  0  0
 13 14  1  0  0  0  0
 14 53  1  0  0  0  0
 14 54  1  0  0  0  0
 14 15  1  0  0  0  0
 15 10  1  0  0  0  0
 15 55  1  0  0  0  0
 15 56  1  0  0  0  0
 13 16  1  0  0  0  0
 16 57  1  0  0  0  0
 16 17  1  0  0  0  0
 17 18  2  0  0  0  0
 17 19  1  0  0  0  0
 19 20  2  0  0  0  0
 20 58  1  0  0  0  0
 20 21  1  0  0  0  0
 21 22  2  0  0  0  0
 22 23  1  0  0  0  0
 23 19  1  0  0  0  0
 23 24  1  0  0  0  0
 24 25  2  0  0  0  0
 25 59  1  0  0  0  0
 25 26  1  0  0  0  0
 26 60  1  0  0  0  0
 26 27  2  0  0  0  0
 27 28  1  0  0  0  0
 28 29  1  0  0  0  0
 29 30  2  0  0  0  0
 30 31  1  0  0  0  0
 31 61  1  0  0  0  0
 31 62  1  0  0  0  0
 30 32  1  0  0  0  0
 32 27  1  0  0  0  0
 32 33  2  0  0  0  0
 33 24  1  0  0  0  0
 33 63  1  0  0  0  0
 21 34  1  0  0  0  0
 34 35  1  0  0  0  0
 34 36  1  0  0  0  0
 34 37  1  0  0  0  0
M  END
>  <LOGBIO>
9.1700

>  <PRED_LOGBIO>
9.1500

>  <XV_RES>
0.1820

>  <WHL_TMPL>
6

>  <ANCH>
30-58;37-38

$$$$
ROW65
  -MTS-   01071502273D 0   0.00000     0.00000     0

 61 64  0  0  0  0  0  0  0  0999 V2000
    9.7110   49.2660   63.9310 C   0  0  0  0  0  0  0  0  0  0  0  0
    9.8320   48.0430   63.2000 O   0  0  0  0  0  0  0  0  0  0  0  0
    9.0390   46.9900   63.5720 C   0  0  0  0  0  0  0  0  0  0  0  0
    9.4920   46.0770   64.5320 C   0  0  0  0  0  0  0  0  0  0  0  0
    8.6820   45.0010   64.9120 C   0  0  0  0  0  0  0  0  0  0  0  0
    7.4180   44.8370   64.3330 C   0  0  0  0  0  0  0  0  0  0  0  0
    6.9640   45.7500   63.3740 C   0  0  0  0  0  0  0  0  0  0  0  0
    5.6010   45.5740   62.7490 C   0  0  0  0  0  0  0  0  0  0  0  0
    4.8210   44.3530   63.1590 N   0  0  0  0  0  0  0  0  0  0  0  0
    5.0750   43.0420   62.6800 C   0  0  0  0  0  0  0  0  0  0  0  0
    4.1130   42.2040   63.3040 C   0  0  0  0  0  0  0  0  0  0  0  0
    3.2720   42.9760   64.1730 C   0  0  0  0  0  0  0  0  0  0  0  0
    2.1690   42.6140   65.0230 C   0  0  0  0  0  0  0  0  0  0  0  0
    1.4930   43.5910   65.8000 C   0  0  0  0  0  0  0  0  0  0  0  0
    1.9170   44.9510   65.7300 C   0  0  0  0  0  0  0  0  0  0  0  0
    3.0150   45.3400   64.8890 C   0  0  0  0  0  0  0  0  0  0  0  0
    3.7190   44.3590   64.0880 C   0  0  0  0  0  0  0  0  0  0  0  0
    6.0950   42.6370   61.7590 C   0  0  0  0  0  0  0  0  0  0  0  0
    7.2480   43.0370   61.8940 O   0  0  0  0  0  0  0  0  0  0  0  0
    5.7740   41.7670   60.7790 N   0  0  0  0  0  0  0  0  0  0  0  0
    6.7800   41.0980   59.9480 C   0  0  0  0  0  0  0  0  0  0  0  0
    6.5830   39.5790   59.9350 C   0  0  0  0  0  0  0  0  0  0  0  0
    7.6740   38.9260   59.0410 C   0  0  0  0  0  0  0  0  0  0  0  0
    7.7230   39.5520   57.6650 N   0  0  0  0  0  0  0  0  0  0  0  0
    7.9300   41.0200   57.6850 C   0  0  0  0  0  0  0  0  0  0  0  0
    6.8040   41.6780   58.5120 C   0  0  0  0  0  0  0  0  0  0  0  0
    8.7010   38.9640   56.6730 C   0  0  0  0  0  0  0  0  0  0  0  0
    7.9020   38.5200   55.4500 C   0  0  0  0  0  0  0  0  0  0  0  0
    9.5260   37.7740   57.2300 C   0  0  0  0  0  0  0  0  0  0  0  0
    7.7750   46.8260   62.9930 C   0  0  0  0  0  0  0  0  0  0  0  0
    9.9500   49.0880   64.9770 H   0  0  0  0  0  0  0  0  0  0  0  0
   10.3990   50.0020   63.5220 H   0  0  0  0  0  0  0  0  0  0  0  0
    8.6920   49.6370   63.8500 H   0  0  0  0  0  0  0  0  0  0  0  0
   10.4680   46.2030   64.9790 H   0  0  0  0  0  0  0  0  0  0  0  0
    9.0320   44.2960   65.6530 H   0  0  0  0  0  0  0  0  0  0  0  0
    6.7930   44.0070   64.6270 H   0  0  0  0  0  0  0  0  0  0  0  0
    5.7890   45.4490   61.6850 H   0  0  0  0  0  0  0  0  0  0  0  0
    5.0060   46.4470   63.0070 H   0  0  0  0  0  0  0  0  0  0  0  0
    4.0270   41.1390   63.1470 H   0  0  0  0  0  0  0  0  0  0  0  0
    1.8500   41.5830   65.0710 H   0  0  0  0  0  0  0  0  0  0  0  0
    0.6680   43.3080   66.4360 H   0  0  0  0  0  0  0  0  0  0  0  0
    1.4050   45.6990   66.3180 H   0  0  0  0  0  0  0  0  0  0  0  0
    3.3190   46.3760   64.8530 H   0  0  0  0  0  0  0  0  0  0  0  0
    4.7980   41.5680   60.6100 H   0  0  0  0  0  0  0  0  0  0  0  0
    7.7580   41.2910   60.3850 H   0  0  0  0  0  0  0  0  0  0  0  0
    5.6260   39.3900   59.4530 H   0  0  0  0  0  0  0  0  0  0  0  0
    6.7020   39.2040   60.9500 H   0  0  0  0  0  0  0  0  0  0  0  0
    7.3690   37.8920   58.8950 H   0  0  0  0  0  0  0  0  0  0  0  0
    8.6380   39.0780   59.5230 H   0  0  0  0  0  0  0  0  0  0  0  0
    7.8140   41.3690   56.6610 H   0  0  0  0  0  0  0  0  0  0  0  0
    8.8800   41.2390   58.1670 H   0  0  0  0  0  0  0  0  0  0  0  0
    7.0630   42.7310   58.6070 H   0  0  0  0  0  0  0  0  0  0  0  0
    5.8520   41.4520   58.0360 H   0  0  0  0  0  0  0  0  0  0  0  0
    9.3950   39.7430   56.3660 H   0  0  0  0  0  0  0  0  0  0  0  0
    6.8360   38.5950   55.6560 H   0  0  0  0  0  0  0  0  0  0  0  0
    8.1180   37.4640   55.3020 H   0  0  0  0  0  0  0  0  0  0  0  0
    8.2280   39.1480   54.6240 H   0  0  0  0  0  0  0  0  0  0  0  0
    8.8570   36.9970   57.5940 H   0  0  0  0  0  0  0  0  0  0  0  0
   10.0690   38.1480   58.0950 H   0  0  0  0  0  0  0  0  0  0  0  0
   10.1730   37.4460   56.4190 H   0  0  0  0  0  0  0  0  0  0  0  0
    7.4250   47.5300   62.2530 H   0  0  0  0  0  0  0  0  0  0  0  0
  1 31  1  0  0  0  0
  1 32  1  0  0  0  0
  1 33  1  0  0  0  0
  1  2  1  0  0  0  0
  2  3  1  0  0  0  0
  3  4  2  0  0  0  0
  4 34  1  0  0  0  0
  4  5  1  0  0  0  0
  5 35  1  0  0  0  0
  5  6  2  0  0  0  0
  6 36  1  0  0  0  0
  6  7  1  0  0  0  0
  7  8  1  0  0  0  0
  8 37  1  0  0  0  0
  8 38  1  0  0  0  0
  8  9  1  0  0  0  0
  9 10  1  0  0  0  0
 10 11  2  0  0  0  0
 11 39  1  0  0  0  0
 11 12  1  0  0  0  0
 12 13  2  0  0  0  0
 13 40  1  0  0  0  0
 13 14  1  0  0  0  0
 14 41  1  0  0  0  0
 14 15  2  0  0  0  0
 15 42  1  0  0  0  0
 15 16  1  0  0  0  0
 16 43  1  0  0  0  0
 16 17  2  0  0  0  0
 17  9  1  0  0  0  0
 17 12  1  0  0  0  0
 10 18  1  0  0  0  0
 18 19  2  0  0  0  0
 18 20  1  0  0  0  0
 20 44  1  0  0  0  0
 20 21  1  0  0  0  0
 21 45  1  0  0  0  0
 21 22  1  0  0  0  0
 22 46  1  0  0  0  0
 22 47  1  0  0  0  0
 22 23  1  0  0  0  0
 23 48  1  0  0  0  0
 23 49  1  0  0  0  0
 23 24  1  0  0  0  0
 24 25  1  0  0  0  0
 25 50  1  0  0  0  0
 25 51  1  0  0  0  0
 25 26  1  0  0  0  0
 26 21  1  0  0  0  0
 26 52  1  0  0  0  0
 26 53  1  0  0  0  0
 24 27  1  0  0  0  0
 27 54  1  0  0  0  0
 27 28  1  0  0  0  0
 28 55  1  0  0  0  0
 28 56  1  0  0  0  0
 28 57  1  0  0  0  0
 27 29  1  0  0  0  0
 29 58  1  0  0  0  0
 29 59  1  0  0  0  0
 29 60  1  0  0  0  0
  7 30  2  0  0  0  0
 30  3  1  0  0  0  0
 30 61  1  0  0  0  0
M  END
>  <LOGBIO>
7.0500

>  <PRED_LOGBIO>
6.8500

>  <XV_RES>
0.1510

>  <WHL_TMPL>
6

>  <ANCH>
30-58;31-32

$$$$
ROW66
  -MTS-   01071502273D 0   0.00000     0.00000     0

 62 66  0  0  0  0  0  0  0  0999 V2000
    7.9020   38.5200   55.4500 C   0  0  0  0  0  0  0  0  0  0  0  0
    8.7010   38.9640   56.6730 C   0  0  0  0  0  0  0  0  0  0  0  0
    9.5260   37.7740   57.2300 C   0  0  0  0  0  0  0  0  0  0  0  0
    7.7230   39.5520   57.6650 N   0  0  0  0  0  0  0  0  0  0  0  0
    7.6740   38.9260   59.0410 C   0  0  0  0  0  0  0  0  0  0  0  0
    6.5830   39.5790   59.9350 C   0  0  0  0  0  0  0  0  0  0  0  0
    6.7800   41.0980   59.9480 C   0  0  0  0  0  0  0  0  0  0  0  0
    6.8040   41.6780   58.5120 C   0  0  0  0  0  0  0  0  0  0  0  0
    7.9300   41.0200   57.6850 C   0  0  0  0  0  0  0  0  0  0  0  0
    5.7740   41.7670   60.7790 N   0  0  0  0  0  0  0  0  0  0  0  0
    6.0950   42.6370   61.7590 C   0  0  0  0  0  0  0  0  0  0  0  0
    7.2480   43.0370   61.8940 O   0  0  0  0  0  0  0  0  0  0  0  0
    5.0750   43.0420   62.6800 C   0  0  0  0  0  0  0  0  0  0  0  0
    4.1130   42.2040   63.3040 C   0  0  0  0  0  0  0  0  0  0  0  0
    3.2720   42.9760   64.1730 C   0  0  0  0  0  0  0  0  0  0  0  0
    2.1690   42.6140   65.0230 C   0  0  0  0  0  0  0  0  0  0  0  0
    1.4930   43.5910   65.8000 C   0  0  0  0  0  0  0  0  0  0  0  0
    1.9170   44.9510   65.7300 C   0  0  0  0  0  0  0  0  0  0  0  0
    3.0150   45.3400   64.8890 C   0  0  0  0  0  0  0  0  0  0  0  0
    3.7190   44.3590   64.0880 C   0  0  0  0  0  0  0  0  0  0  0  0
    4.8210   44.3530   63.1590 N   0  0  0  0  0  0  0  0  0  0  0  0
    5.6010   45.5740   62.7490 C   0  0  0  0  0  0  0  0  0  0  0  0
    6.9640   45.7500   63.3740 C   0  0  0  0  0  0  0  0  0  0  0  0
    7.5360   44.9200   64.3350 O   0  0  0  0  0  0  0  0  0  0  0  0
    8.7970   45.4530   64.6270 N   0  0  0  0  0  0  0  0  0  0  0  0
    8.9670   46.5320   63.8860 C   0  0  0  0  0  0  0  0  0  0  0  0
    7.8210   46.7170   63.1030 N   0  0  0  0  0  0  0  0  0  0  0  0
   10.1650   47.4000   63.8830 C   0  0  0  0  0  0  0  0  0  0  0  0
   10.0510   48.7530   64.2230 C   0  0  0  0  0  0  0  0  0  0  0  0
   11.1850   49.5740   64.2210 C   0  0  0  0  0  0  0  0  0  0  0  0
   12.4330   49.0420   63.8790 C   0  0  0  0  0  0  0  0  0  0  0  0
   13.8430   50.0620   63.8750 Cl  0  0  0  0  0  0  0  0  0  0  0  0
   12.5480   47.6880   63.5390 C   0  0  0  0  0  0  0  0  0  0  0  0
   11.4140   46.8680   63.5410 C   0  0  0  0  0  0  0  0  0  0  0  0
    6.8360   38.5950   55.6560 H   0  0  0  0  0  0  0  0  0  0  0  0
    8.1180   39.2350   54.6590 H   0  0  0  0  0  0  0  0  0  0  0  0
    8.2280   37.5080   55.2190 H   0  0  0  0  0  0  0  0  0  0  0  0
    9.3950   39.7430   56.3660 H   0  0  0  0  0  0  0  0  0  0  0  0
    8.8570   36.9970   57.5940 H   0  0  0  0  0  0  0  0  0  0  0  0
   10.0690   38.1480   58.0950 H   0  0  0  0  0  0  0  0  0  0  0  0
   10.1730   37.4460   56.4190 H   0  0  0  0  0  0  0  0  0  0  0  0
    8.6290   39.1500   59.5120 H   0  0  0  0  0  0  0  0  0  0  0  0
    7.4300   37.8710   58.9310 H   0  0  0  0  0  0  0  0  0  0  0  0
    6.7580   39.2300   60.9510 H   0  0  0  0  0  0  0  0  0  0  0  0
    5.6090   39.3580   59.5030 H   0  0  0  0  0  0  0  0  0  0  0  0
    7.7580   41.2910   60.3850 H   0  0  0  0  0  0  0  0  0  0  0  0
    7.0630   42.7310   58.6060 H   0  0  0  0  0  0  0  0  0  0  0  0
    5.8520   41.4520   58.0360 H   0  0  0  0  0  0  0  0  0  0  0  0
    7.8140   41.3690   56.6610 H   0  0  0  0  0  0  0  0  0  0  0  0
    8.8800   41.2390   58.1670 H   0  0  0  0  0  0  0  0  0  0  0  0
    4.7980   41.5680   60.6100 H   0  0  0  0  0  0  0  0  0  0  0  0
    4.0270   41.1390   63.1470 H   0  0  0  0  0  0  0  0  0  0  0  0
    1.8500   41.5830   65.0710 H   0  0  0  0  0  0  0  0  0  0  0  0
    0.6680   43.3080   66.4360 H   0  0  0  0  0  0  0  0  0  0  0  0
    1.4050   45.6990   66.3170 H   0  0  0  0  0  0  0  0  0  0  0  0
    3.3190   46.3760   64.8530 H   0  0  0  0  0  0  0  0  0  0  0  0
    5.0140   46.4190   63.1020 H   0  0  0  0  0  0  0  0  0  0  0  0
    5.7370   45.5320   61.6700 H   0  0  0  0  0  0  0  0  0  0  0  0
    9.0870   49.1640   64.4870 H   0  0  0  0  0  0  0  0  0  0  0  0
   11.0960   50.6180   64.4830 H   0  0  0  0  0  0  0  0  0  0  0  0
   13.5110   47.2780   63.2750 H   0  0  0  0  0  0  0  0  0  0  0  0
   11.5030   45.8240   63.2790 H   0  0  0  0  0  0  0  0  0  0  0  0
  1 35  1  0  0  0  0
  1 36  1  0  0  0  0
  1 37  1  0  0  0  0
  1  2  1  0  0  0  0
  2 38  1  0  0  0  0
  2  3  1  0  0  0  0
  3 39  1  0  0  0  0
  3 40  1  0  0  0  0
  3 41  1  0  0  0  0
  2  4  1  0  0  0  0
  4  5  1  0  0  0  0
  5 42  1  0  0  0  0
  5 43  1  0  0  0  0
  5  6  1  0  0  0  0
  6 44  1  0  0  0  0
  6 45  1  0  0  0  0
  6  7  1  0  0  0  0
  7 46  1  0  0  0  0
  7  8  1  0  0  0  0
  8 47  1  0  0  0  0
  8 48  1  0  0  0  0
  8  9  1  0  0  0  0
  9  4  1  0  0  0  0
  9 49  1  0  0  0  0
  9 50  1  0  0  0  0
  7 10  1  0  0  0  0
 10 51  1  0  0  0  0
 10 11  1  0  0  0  0
 11 12  2  0  0  0  0
 11 13  1  0  0  0  0
 13 14  2  0  0  0  0
 14 52  1  0  0  0  0
 14 15  1  0  0  0  0
 15 16  2  0  0  0  0
 16 53  1  0  0  0  0
 16 17  1  0  0  0  0
 17 54  1  0  0  0  0
 17 18  2  0  0  0  0
 18 55  1  0  0  0  0
 18 19  1  0  0  0  0
 19 56  1  0  0  0  0
 19 20  2  0  0  0  0
 20 15  1  0  0  0  0
 20 21  1  0  0  0  0
 21 13  1  0  0  0  0
 21 22  1  0  0  0  0
 22 57  1  0  0  0  0
 22 58  1  0  0  0  0
 22 23  1  0  0  0  0
 23 24  1  0  0  0  0
 24 25  1  0  0  0  0
 25 26  2  0  0  0  0
 26 27  1  0  0  0  0
 27 23  2  0  0  0  0
 26 28  1  0  0  0  0
 28 29  2  0  0  0  0
 29 59  1  0  0  0  0
 29 30  1  0  0  0  0
 30 60  1  0  0  0  0
 30 31  2  0  0  0  0
 31 32  1  0  0  0  0
 31 33  1  0  0  0  0
 33 61  1  0  0  0  0
 33 34  2  0  0  0  0
 34 28  1  0  0  0  0
 34 62  1  0  0  0  0
M  END
>  <LOGBIO>
5.6500

>  <PRED_LOGBIO>
7.0400

>  <XV_RES>
-1.8140

>  <WHL_TMPL>
6

>  <ANCH>
30-58;28-29

$$$$
ROW67
  -MTS-   01071502273D 0   0.00000     0.00000     0

 55 58  0  0  0  0  0  0  0  0999 V2000
    6.0610   39.3790   62.8440 N   0  0  0  0  0  0  0  0  0  0  0  0
    6.0790   38.9120   61.5560 C   0  0  0  0  0  0  0  0  0  0  0  0
    5.4510   37.7920   61.2510 N   0  0  0  0  0  0  0  0  0  0  0  0
    6.8000   39.6610   60.5100 C   0  0  0  0  0  0  0  0  0  0  0  0
    7.6490   38.9670   59.6590 C   0  0  0  0  0  0  0  0  0  0  0  0
    8.3420   39.6360   58.6490 C   0  0  0  0  0  0  0  0  0  0  0  0
    8.1910   41.0100   58.4650 C   0  0  0  0  0  0  0  0  0  0  0  0
    7.3650   41.7350   59.3290 C   0  0  0  0  0  0  0  0  0  0  0  0
    7.3330   43.2320   59.1330 C   0  0  0  0  0  0  0  0  0  0  0  0
    6.4750   43.9850   60.0520 O   0  0  0  0  0  0  0  0  0  0  0  0
    6.9900   44.5530   61.1650 C   0  0  0  0  0  0  0  0  0  0  0  0
    8.2070   44.6000   61.3730 O   0  0  0  0  0  0  0  0  0  0  0  0
    6.0740   45.1420   62.0730 C   0  0  0  0  0  0  0  0  0  0  0  0
    4.9680   45.9710   61.7430 C   0  0  0  0  0  0  0  0  0  0  0  0
    4.3710   46.3940   62.9490 C   0  0  0  0  0  0  0  0  0  0  0  0
    3.2710   47.1940   63.2590 C   0  0  0  0  0  0  0  0  0  0  0  0
    2.8890   47.4080   64.6030 C   0  0  0  0  0  0  0  0  0  0  0  0
    3.6440   46.8290   65.6480 C   0  0  0  0  0  0  0  0  0  0  0  0
    4.7740   46.0280   65.3430 C   0  0  0  0  0  0  0  0  0  0  0  0
    5.1350   45.8040   63.9980 C   0  0  0  0  0  0  0  0  0  0  0  0
    6.1460   45.0570   63.4360 N   0  0  0  0  0  0  0  0  0  0  0  0
    7.0660   44.2090   64.2110 C   0  0  0  0  0  0  0  0  0  0  0  0
    8.3080   44.9140   64.6310 C   0  0  0  0  0  0  0  0  0  0  0  0
    8.7850   46.0600   63.9690 C   0  0  0  0  0  0  0  0  0  0  0  0
   10.0070   46.6290   64.3210 C   0  0  0  0  0  0  0  0  0  0  0  0
   10.7370   46.0420   65.3570 C   0  0  0  0  0  0  0  0  0  0  0  0
   10.2560   44.9110   66.0610 C   0  0  0  0  0  0  0  0  0  0  0  0
    9.0220   44.3560   65.6870 C   0  0  0  0  0  0  0  0  0  0  0  0
   11.0510   44.2980   67.1460 C   0  0  0  0  0  0  0  0  0  0  0  0
   12.3520   44.5790   67.2870 N   0  0  0  0  0  0  0  0  0  0  0  0
   10.5080   43.4300   67.9960 N   0  0  0  0  0  0  0  0  0  0  0  0
    6.6570   41.0590   60.3540 C   0  0  0  0  0  0  0  0  0  0  0  0
    6.5420   40.2360   63.0770 H   0  0  0  0  0  0  0  0  0  0  0  0
    5.5680   38.8660   63.5600 H   0  0  0  0  0  0  0  0  0  0  0  0
    4.9670   37.2890   61.9530 H   0  0  0  0  0  0  0  0  0  0  0  0
    7.7740   37.9010   59.7790 H   0  0  0  0  0  0  0  0  0  0  0  0
    9.0050   39.0820   58.0010 H   0  0  0  0  0  0  0  0  0  0  0  0
    8.7090   41.5110   57.6600 H   0  0  0  0  0  0  0  0  0  0  0  0
    6.9010   43.3840   58.1460 H   0  0  0  0  0  0  0  0  0  0  0  0
    8.3510   43.5990   59.2450 H   0  0  0  0  0  0  0  0  0  0  0  0
    4.6430   46.2310   60.7460 H   0  0  0  0  0  0  0  0  0  0  0  0
    2.7050   47.6550   62.4630 H   0  0  0  0  0  0  0  0  0  0  0  0
    2.0230   48.0120   64.8310 H   0  0  0  0  0  0  0  0  0  0  0  0
    3.3610   46.9960   66.6770 H   0  0  0  0  0  0  0  0  0  0  0  0
    5.3570   45.5900   66.1400 H   0  0  0  0  0  0  0  0  0  0  0  0
    7.3850   43.4190   63.5350 H   0  0  0  0  0  0  0  0  0  0  0  0
    6.5490   43.8710   65.1070 H   0  0  0  0  0  0  0  0  0  0  0  0
    8.1970   46.5040   63.1790 H   0  0  0  0  0  0  0  0  0  0  0  0
   10.3800   47.5020   63.8060 H   0  0  0  0  0  0  0  0  0  0  0  0
   11.6940   46.4620   65.6290 H   0  0  0  0  0  0  0  0  0  0  0  0
    8.6290   43.5000   66.2160 H   0  0  0  0  0  0  0  0  0  0  0  0
   12.8720   44.1610   68.0180 H   0  0  0  0  0  0  0  0  0  0  0  0
   10.3890   43.6810   68.9670 H   0  0  0  0  0  0  0  0  0  0  0  0
   10.2150   42.5200   67.6700 H   0  0  0  0  0  0  0  0  0  0  0  0
    6.0080   41.6120   61.0160 H   0  0  0  0  0  0  0  0  0  0  0  0
  1 33  1  0  0  0  0
  1 34  1  0  0  0  0
  1  2  1  0  0  0  0
  2  3  2  0  0  0  0
  3 35  1  0  0  0  0
  2  4  1  0  0  0  0
  4  5  2  0  0  0  0
  5 36  1  0  0  0  0
  5  6  1  0  0  0  0
  6 37  1  0  0  0  0
  6  7  2  0  0  0  0
  7 38  1  0  0  0  0
  7  8  1  0  0  0  0
  8  9  1  0  0  0  0
  9 39  1  0  0  0  0
  9 40  1  0  0  0  0
  9 10  1  0  0  0  0
 10 11  1  0  0  0  0
 11 12  2  0  0  0  0
 11 13  1  0  0  0  0
 13 14  2  0  0  0  0
 14 41  1  0  0  0  0
 14 15  1  0  0  0  0
 15 16  2  0  0  0  0
 16 42  1  0  0  0  0
 16 17  1  0  0  0  0
 17 43  1  0  0  0  0
 17 18  2  0  0  0  0
 18 44  1  0  0  0  0
 18 19  1  0  0  0  0
 19 45  1  0  0  0  0
 19 20  2  0  0  0  0
 20 15  1  0  0  0  0
 20 21  1  0  0  0  0
 21 13  1  0  0  0  0
 21 22  1  0  0  0  0
 22 46  1  0  0  0  0
 22 47  1  0  0  0  0
 22 23  1  0  0  0  0
 23 24  2  0  0  0  0
 24 48  1  0  0  0  0
 24 25  1  0  0  0  0
 25 49  1  0  0  0  0
 25 26  2  0  0  0  0
 26 50  1  0  0  0  0
 26 27  1  0  0  0  0
 27 28  2  0  0  0  0
 28 23  1  0  0  0  0
 28 51  1  0  0  0  0
 27 29  1  0  0  0  0
 29 30  2  0  0  0  0
 30 52  1  0  0  0  0
 29 31  1  0  0  0  0
 31 53  1  0  0  0  0
 31 54  1  0  0  0  0
  8 32  2  0  0  0  0
 32  4  1  0  0  0  0
 32 55  1  0  0  0  0
M  END
>  <LOGBIO>
7.5500

>  <PRED_LOGBIO>
6.0100

>  <XV_RES>
1.7080

>  <WHL_TMPL>
4

>  <ANCH>
31-34;48-51

$$$$
ROW68
  -MTS-   01071502273D 0   0.00000     0.00000     0

 59 61  0  0  0  0  0  0  0  0999 V2000
   -5.7800   49.9090   60.7050 C   0  0  0  0  0  0  0  0  0  0  0  0
   -4.6530   49.0450   60.3270 N   0  0  0  0  0  0  0  0  0  0  0  0
   -4.7640   47.7590   61.0320 C   0  0  0  0  0  0  0  0  0  0  0  0
   -3.6020   46.8160   60.6670 C   0  0  0  0  0  0  0  0  0  0  0  0
   -2.2380   47.4830   60.9200 C   0  0  0  0  0  0  0  0  0  0  0  0
   -2.1670   48.8790   60.2750 C   0  0  0  0  0  0  0  0  0  0  0  0
   -3.3940   49.7260   60.6590 C   0  0  0  0  0  0  0  0  0  0  0  0
   -1.2040   46.6600   60.3740 O   0  0  0  0  0  0  0  0  0  0  0  0
    0.0140   46.6560   61.0010 C   0  0  0  0  0  0  0  0  0  0  0  0
    0.2730   45.7320   62.0210 C   0  0  0  0  0  0  0  0  0  0  0  0
    1.5170   45.7270   62.6620 C   0  0  0  0  0  0  0  0  0  0  0  0
    2.5030   46.6460   62.2830 C   0  0  0  0  0  0  0  0  0  0  0  0
    3.7610   46.6420   62.9300 N   0  0  0  0  0  0  0  0  0  0  0  0
    4.8550   45.8120   62.4060 C   0  0  0  0  0  0  0  0  0  0  0  0
    6.0790   45.9860   63.2720 C   0  0  0  0  0  0  0  0  0  0  0  0
    7.2060   45.3210   62.9820 C   0  0  0  0  0  0  0  0  0  0  0  0
    8.4410   45.4970   63.8560 C   0  0  0  0  0  0  0  0  0  0  0  0
    8.7100   44.6810   64.9890 C   0  0  0  0  0  0  0  0  0  0  0  0
    9.8750   44.8850   65.7700 C   0  0  0  0  0  0  0  0  0  0  0  0
   10.7810   45.9190   65.4140 C   0  0  0  0  0  0  0  0  0  0  0  0
   10.5230   46.7320   64.2940 C   0  0  0  0  0  0  0  0  0  0  0  0
    9.3630   46.5220   63.5220 C   0  0  0  0  0  0  0  0  0  0  0  0
    9.1220   47.3190   62.4340 O   0  0  0  0  0  0  0  0  0  0  0  0
   10.1480   44.0420   66.9400 C   0  0  0  0  0  0  0  0  0  0  0  0
   11.4130   43.8550   67.3670 N   0  0  0  0  0  0  0  0  0  0  0  0
    9.1390   43.4540   67.5970 N   0  0  0  0  0  0  0  0  0  0  0  0
    2.2450   47.5700   61.2630 C   0  0  0  0  0  0  0  0  0  0  0  0
    1.0000   47.5750   60.6220 C   0  0  0  0  0  0  0  0  0  0  0  0
    0.7210   48.5710   59.5220 C   0  0  0  0  0  0  0  0  0  0  0  0
    1.4210   49.6800   59.7400 F   0  0  0  0  0  0  0  0  0  0  0  0
    1.0730   48.0480   58.3510 F   0  0  0  0  0  0  0  0  0  0  0  0
   -0.5770   48.8620   59.5060 F   0  0  0  0  0  0  0  0  0  0  0  0
   -6.0230   50.5720   59.8770 H   0  0  0  0  0  0  0  0  0  0  0  0
   -5.5070   50.5020   61.5760 H   0  0  0  0  0  0  0  0  0  0  0  0
   -6.6460   49.2940   60.9420 H   0  0  0  0  0  0  0  0  0  0  0  0
   -4.7650   47.9350   62.1050 H   0  0  0  0  0  0  0  0  0  0  0  0
   -5.7090   47.2860   60.7750 H   0  0  0  0  0  0  0  0  0  0  0  0
   -3.6800   46.5350   59.6190 H   0  0  0  0  0  0  0  0  0  0  0  0
   -3.6760   45.9060   61.2590 H   0  0  0  0  0  0  0  0  0  0  0  0
   -2.0790   47.5770   61.9930 H   0  0  0  0  0  0  0  0  0  0  0  0
   -2.1220   48.7750   59.1930 H   0  0  0  0  0  0  0  0  0  0  0  0
   -1.2610   49.3840   60.6030 H   0  0  0  0  0  0  0  0  0  0  0  0
   -3.3670   49.9390   61.7250 H   0  0  0  0  0  0  0  0  0  0  0  0
   -3.3500   50.6810   60.1380 H   0  0  0  0  0  0  0  0  0  0  0  0
   -0.4880   45.0230   62.3130 H   0  0  0  0  0  0  0  0  0  0  0  0
    1.7170   45.0150   63.4480 H   0  0  0  0  0  0  0  0  0  0  0  0
    3.9080   47.2090   63.7530 H   0  0  0  0  0  0  0  0  0  0  0  0
    4.5520   44.7670   62.4120 H   0  0  0  0  0  0  0  0  0  0  0  0
    5.0850   46.1160   61.3870 H   0  0  0  0  0  0  0  0  0  0  0  0
    6.0470   46.6470   64.1260 H   0  0  0  0  0  0  0  0  0  0  0  0
    7.2380   44.6600   62.1280 H   0  0  0  0  0  0  0  0  0  0  0  0
    8.0180   43.8960   65.2580 H   0  0  0  0  0  0  0  0  0  0  0  0
   11.6710   46.0820   66.0040 H   0  0  0  0  0  0  0  0  0  0  0  0
   11.2150   47.5170   64.0260 H   0  0  0  0  0  0  0  0  0  0  0  0
    8.6060   48.1010   62.6830 H   0  0  0  0  0  0  0  0  0  0  0  0
   11.5900   43.2850   68.1570 H   0  0  0  0  0  0  0  0  0  0  0  0
    8.8280   43.8270   68.4830 H   0  0  0  0  0  0  0  0  0  0  0  0
    8.6900   42.6380   67.2070 H   0  0  0  0  0  0  0  0  0  0  0  0
    3.0050   48.2790   60.9700 H   0  0  0  0  0  0  0  0  0  0  0  0
  1 33  1  0  0  0  0
  1 34  1  0  0  0  0
  1 35  1  0  0  0  0
  1  2  1  0  0  0  0
  2  3  1  0  0  0  0
  3 36  1  0  0  0  0
  3 37  1  0  0  0  0
  3  4  1  0  0  0  0
  4 38  1  0  0  0  0
  4 39  1  0  0  0  0
  4  5  1  0  0  0  0
  5 40  1  0  0  0  0
  5  6  1  0  0  0  0
  6 41  1  0  0  0  0
  6 42  1  0  0  0  0
  6  7  1  0  0  0  0
  7  2  1  0  0  0  0
  7 43  1  0  0  0  0
  7 44  1  0  0  0  0
  5  8  1  0  0  0  0
  8  9  1  0  0  0  0
  9 10  2  0  0  0  0
 10 45  1  0  0  0  0
 10 11  1  0  0  0  0
 11 46  1  0  0  0  0
 11 12  2  0  0  0  0
 12 13  1  0  0  0  0
 13 47  1  0  0  0  0
 13 14  1  0  0  0  0
 14 48  1  0  0  0  0
 14 49  1  0  0  0  0
 14 15  1  0  0  0  0
 15 50  1  0  0  0  0
 15 16  2  0  0  0  0
 16 51  1  0  0  0  0
 16 17  1  0  0  0  0
 17 18  2  0  0  0  0
 18 52  1  0  0  0  0
 18 19  1  0  0  0  0
 19 20  2  0  0  0  0
 20 53  1  0  0  0  0
 20 21  1  0  0  0  0
 21 54  1  0  0  0  0
 21 22  2  0  0  0  0
 22 17  1  0  0  0  0
 22 23  1  0  0  0  0
 23 55  1  0  0  0  0
 19 24  1  0  0  0  0
 24 25  2  0  0  0  0
 25 56  1  0  0  0  0
 24 26  1  0  0  0  0
 26 57  1  0  0  0  0
 26 58  1  0  0  0  0
 12 27  1  0  0  0  0
 27 59  1  0  0  0  0
 27 28  2  0  0  0  0
 28  9  1  0  0  0  0
 28 29  1  0  0  0  0
 29 30  1  0  0  0  0
 29 31  1  0  0  0  0
 29 32  1  0  0  0  0
M  END
>  <LOGBIO>
9.2400

>  <PRED_LOGBIO>
9.4200

>  <XV_RES>
0.0310

>  <WHL_TMPL>
2

>  <ANCH>
58-61;47-50

$$$$
ROW69
  -MTS-   01071502273D 0   0.00000     0.00000     0

 61 65  0  0  0  0  0  0  0  0999 V2000
    6.8830   37.5770   51.3990 F   0  0  0  0  0  0  0  0  0  0  0  0
    7.1170   38.3160   52.4800 C   0  0  0  0  0  0  0  0  0  0  0  0
    8.3740   38.1360   52.8750 F   0  0  0  0  0  0  0  0  0  0  0  0
    6.2890   37.9510   53.4540 F   0  0  0  0  0  0  0  0  0  0  0  0
    6.8940   39.7900   52.1460 C   0  0  0  0  0  0  0  0  0  0  0  0
    5.5040   39.9890   51.7090 N   0  0  0  0  0  0  0  0  0  0  0  0
    5.4560   41.0590   50.7020 C   0  0  0  0  0  0  0  0  0  0  0  0
    4.0170   41.2760   50.1970 C   0  0  0  0  0  0  0  0  0  0  0  0
    3.0460   41.5400   51.3620 C   0  0  0  0  0  0  0  0  0  0  0  0
    3.1920   40.4770   52.4660 C   0  0  0  0  0  0  0  0  0  0  0  0
    4.6650   40.2940   52.8770 C   0  0  0  0  0  0  0  0  0  0  0  0
    4.7830   39.1750   53.9100 C   0  0  0  0  0  0  0  0  0  0  0  0
    5.9290   39.4880   54.8710 C   0  0  0  0  0  0  0  0  0  0  0  0
    6.0430   38.4120   55.8660 N   0  0  0  0  0  0  0  0  0  0  0  0
    7.0390   38.4780   56.8690 C   0  0  0  0  0  0  0  0  0  0  0  0
    8.2460   37.9430   56.6420 N   0  0  0  0  0  0  0  0  0  0  0  0
    9.2250   37.9770   57.5570 C   0  0  0  0  0  0  0  0  0  0  0  0
    9.0020   38.5870   58.7970 C   0  0  0  0  0  0  0  0  0  0  0  0
    7.7530   39.1570   59.0690 C   0  0  0  0  0  0  0  0  0  0  0  0
    7.2070   39.8230   60.1650 O   0  0  0  0  0  0  0  0  0  0  0  0
    5.8960   40.1600   59.8390 C   0  0  0  0  0  0  0  0  0  0  0  0
    4.8440   40.8790   60.6820 C   0  0  0  0  0  0  0  0  0  0  0  0
    5.4380   42.1170   61.3120 C   0  0  0  0  0  0  0  0  0  0  0  0
    6.0430   42.0390   62.5720 C   0  0  0  0  0  0  0  0  0  0  0  0
    6.5930   43.1860   63.1560 C   0  0  0  0  0  0  0  0  0  0  0  0
    7.3450   43.0890   64.7230 Cl  0  0  0  0  0  0  0  0  0  0  0  0
    6.5380   44.4110   62.4810 C   0  0  0  0  0  0  0  0  0  0  0  0
    5.9330   44.4890   61.2210 C   0  0  0  0  0  0  0  0  0  0  0  0
    5.3830   43.3420   60.6360 C   0  0  0  0  0  0  0  0  0  0  0  0
    4.7710   43.4200   59.3630 N   0  0  0  0  0  0  0  0  0  0  0  0
    3.6940   44.1920   59.0140 C   0  0  0  0  0  0  0  0  0  0  0  0
    3.4180   43.9940   57.7390 N   0  0  0  0  0  0  0  0  0  0  0  0
    4.3260   43.0680   57.2100 C   0  0  0  0  0  0  0  0  0  0  0  0
    5.1590   42.7000   58.1650 N   0  0  0  0  0  0  0  0  0  0  0  0
    5.6240   39.7380   58.6180 N   0  0  0  0  0  0  0  0  0  0  0  0
    6.7540   39.1020   58.0900 C   0  0  0  0  0  0  0  0  0  0  0  0
    7.5710   40.0890   51.3490 H   0  0  0  0  0  0  0  0  0  0  0  0
    7.0860   40.3950   53.0300 H   0  0  0  0  0  0  0  0  0  0  0  0
    5.8300   41.9830   51.1380 H   0  0  0  0  0  0  0  0  0  0  0  0
    6.0990   40.7970   49.8650 H   0  0  0  0  0  0  0  0  0  0  0  0
    3.6920   40.3960   49.6450 H   0  0  0  0  0  0  0  0  0  0  0  0
    3.9990   42.1190   49.5100 H   0  0  0  0  0  0  0  0  0  0  0  0
    3.2410   42.5260   51.7790 H   0  0  0  0  0  0  0  0  0  0  0  0
    2.0240   41.5360   50.9880 H   0  0  0  0  0  0  0  0  0  0  0  0
    2.7940   39.5290   52.1110 H   0  0  0  0  0  0  0  0  0  0  0  0
    2.6080   40.7750   53.3350 H   0  0  0  0  0  0  0  0  0  0  0  0
    5.0280   41.1930   53.3700 H   0  0  0  0  0  0  0  0  0  0  0  0
    3.8530   39.0970   54.4690 H   0  0  0  0  0  0  0  0  0  0  0  0
    4.9820   38.2330   53.4040 H   0  0  0  0  0  0  0  0  0  0  0  0
    6.8600   39.5660   54.3130 H   0  0  0  0  0  0  0  0  0  0  0  0
    5.7300   40.4310   55.3780 H   0  0  0  0  0  0  0  0  0  0  0  0
    5.4100   37.6260   55.8340 H   0  0  0  0  0  0  0  0  0  0  0  0
   10.1850   37.5350   57.3370 H   0  0  0  0  0  0  0  0  0  0  0  0
    9.7870   38.6170   59.5380 H   0  0  0  0  0  0  0  0  0  0  0  0
    4.4790   40.2150   61.4620 H   0  0  0  0  0  0  0  0  0  0  0  0
    4.0190   41.1640   60.0320 H   0  0  0  0  0  0  0  0  0  0  0  0
    6.0850   41.0940   63.0930 H   0  0  0  0  0  0  0  0  0  0  0  0
    6.9620   45.2960   62.9320 H   0  0  0  0  0  0  0  0  0  0  0  0
    5.8900   45.4340   60.7000 H   0  0  0  0  0  0  0  0  0  0  0  0
    3.1580   44.8560   59.6760 H   0  0  0  0  0  0  0  0  0  0  0  0
    4.3420   42.7140   56.1900 H   0  0  0  0  0  0  0  0  0  0  0  0
  1  2  1  0  0  0  0
  2  3  1  0  0  0  0
  2  4  1  0  0  0  0
  2  5  1  0  0  0  0
  5 37  1  0  0  0  0
  5 38  1  0  0  0  0
  5  6  1  0  0  0  0
  6  7  1  0  0  0  0
  7 39  1  0  0  0  0
  7 40  1  0  0  0  0
  7  8  1  0  0  0  0
  8 41  1  0  0  0  0
  8 42  1  0  0  0  0
  8  9  1  0  0  0  0
  9 43  1  0  0  0  0
  9 44  1  0  0  0  0
  9 10  1  0  0  0  0
 10 45  1  0  0  0  0
 10 46  1  0  0  0  0
 10 11  1  0  0  0  0
 11  6  1  0  0  0  0
 11 47  1  0  0  0  0
 11 12  1  0  0  0  0
 12 48  1  0  0  0  0
 12 49  1  0  0  0  0
 12 13  1  0  0  0  0
 13 50  1  0  0  0  0
 13 51  1  0  0  0  0
 13 14  1  0  0  0  0
 14 52  1  0  0  0  0
 14 15  1  0  0  0  0
 15 16  1  0  0  0  0
 16 17  2  0  0  0  0
 17 53  1  0  0  0  0
 17 18  1  0  0  0  0
 18 54  1  0  0  0  0
 18 19  2  0  0  0  0
 19 20  1  0  0  0  0
 20 21  1  0  0  0  0
 21 22  1  0  0  0  0
 22 55  1  0  0  0  0
 22 56  1  0  0  0  0
 22 23  1  0  0  0  0
 23 24  2  0  0  0  0
 24 57  1  0  0  0  0
 24 25  1  0  0  0  0
 25 26  1  0  0  0  0
 25 27  2  0  0  0  0
 27 58  1  0  0  0  0
 27 28  1  0  0  0  0
 28 59  1  0  0  0  0
 28 29  2  0  0  0  0
 29 23  1  0  0  0  0
 29 30  1  0  0  0  0
 30 31  1  0  0  0  0
 31 60  1  0  0  0  0
 31 32  2  0  0  0  0
 32 33  1  0  0  0  0
 33 61  1  0  0  0  0
 33 34  2  0  0  0  0
 34 30  1  0  0  0  0
 21 35  2  0  0  0  0
 35 36  1  0  0  0  0
 36 15  2  0  0  0  0
 36 19  1  0  0  0  0
M  END
>  <LOGBIO>
7.2700

>  <PRED_LOGBIO>
8.3100

>  <XV_RES>
-1.2540

>  <WHL_TMPL>
10

>  <ANCH>
1-14;60-39

$$$$
ROW70
  -MTS-   01071502273D 0   0.00000     0.00000     0

 49 50  0  0  1  0  0  0  0  0999 V2000
    9.2570   38.1920   58.1430 N   0  0  0  0  0  0  0  0  0  0  0  0
    7.9260   38.4780   57.9870 C   0  0  0  0  0  0  0  0  0  0  0  0
    7.2590   37.9760   56.9650 N   0  0  0  0  0  0  0  0  0  0  0  0
    7.2200   39.3710   58.9880 C   0  0  0  0  0  0  0  0  0  0  0  0
    6.0280   38.9580   59.6340 C   0  0  0  0  0  0  0  0  0  0  0  0
    5.3660   39.7970   60.5720 C   0  0  0  0  0  0  0  0  0  0  0  0
    5.8890   41.0890   60.8920 C   0  0  0  0  0  0  0  0  0  0  0  0
    7.0880   41.5000   60.2400 C   0  0  0  0  0  0  0  0  0  0  0  0
    7.7340   40.6540   59.3100 C   0  0  0  0  0  0  0  0  0  0  0  0
    5.2070   41.9770   61.8750 C   0  0  0  0  0  0  0  0  0  0  0  0
    4.5040   41.5410   62.7940 O   0  0  0  0  0  0  0  0  0  0  0  0
    5.4170   43.3260   61.7050 N   0  0  0  0  0  0  0  0  0  0  0  0
    4.8330   44.3500   62.5820 C   0  0  1  0  0  0  0  0  0  0  0  0
    5.9000   44.7700   63.6630 C   0  0  0  0  0  0  0  0  0  0  0  0
    5.3670   45.2510   64.9000 O   0  0  0  0  0  0  0  0  0  0  0  0
    6.2490   45.6300   65.8760 C   0  0  0  0  0  0  0  0  0  0  0  0
    6.7000   44.6940   66.8150 C   0  0  0  0  0  0  0  0  0  0  0  0
    7.6020   45.0810   67.8130 C   0  0  0  0  0  0  0  0  0  0  0  0
    8.0530   46.4050   67.8730 C   0  0  0  0  0  0  0  0  0  0  0  0
    7.6020   47.3420   66.9350 C   0  0  0  0  0  0  0  0  0  0  0  0
    6.7000   46.9540   65.9370 C   0  0  0  0  0  0  0  0  0  0  0  0
    8.0790   48.7410   66.9980 C   0  0  0  0  0  0  0  0  0  0  0  0
    9.1660   49.0990   66.3400 N   0  0  0  0  0  0  0  0  0  0  0  0
    7.3930   49.6660   67.7400 N   0  0  0  0  0  0  0  0  0  0  0  0
    4.3710   45.5260   61.7070 C   0  0  0  0  0  0  0  0  0  0  0  0
    2.8810   45.7200   61.5620 C   0  0  0  0  0  0  0  0  0  0  0  0
    2.1090   44.9620   62.1260 O   0  0  0  0  0  0  0  0  0  0  0  0
    2.4130   46.7110   60.8260 O   0  0  0  0  0  0  0  0  0  0  0  0
    9.7670   38.5770   58.9250 H   0  0  0  0  0  0  0  0  0  0  0  0
    9.7270   37.5970   57.4760 H   0  0  0  0  0  0  0  0  0  0  0  0
    7.7200   37.3930   56.3110 H   0  0  0  0  0  0  0  0  0  0  0  0
    5.6140   37.9860   59.4090 H   0  0  0  0  0  0  0  0  0  0  0  0
    4.4590   39.4550   61.0480 H   0  0  0  0  0  0  0  0  0  0  0  0
    7.5080   42.4700   60.4590 H   0  0  0  0  0  0  0  0  0  0  0  0
    8.6420   40.9930   58.8320 H   0  0  0  0  0  0  0  0  0  0  0  0
    6.0020   43.6280   60.9390 H   0  0  0  0  0  0  0  0  0  0  0  0
    3.9690   43.9390   63.0990 H   0  0  0  0  0  0  0  0  0  0  0  0
    6.4350   45.6130   63.2310 H   0  0  0  0  0  0  0  0  0  0  0  0
    6.5110   43.8920   63.8630 H   0  0  0  0  0  0  0  0  0  0  0  0
    6.3530   43.6720   66.7680 H   0  0  0  0  0  0  0  0  0  0  0  0
    7.9500   44.3590   68.5360 H   0  0  0  0  0  0  0  0  0  0  0  0
    8.7490   46.7050   68.6430 H   0  0  0  0  0  0  0  0  0  0  0  0
    6.3530   47.6760   65.2130 H   0  0  0  0  0  0  0  0  0  0  0  0
    9.4850   50.0350   66.3820 H   0  0  0  0  0  0  0  0  0  0  0  0
    6.5610   49.3920   68.2430 H   0  0  0  0  0  0  0  0  0  0  0  0
    7.7180   50.6210   67.7830 H   0  0  0  0  0  0  0  0  0  0  0  0
    4.7270   45.2940   60.7060 H   0  0  0  0  0  0  0  0  0  0  0  0
    4.7820   46.4350   62.1410 H   0  0  0  0  0  0  0  0  0  0  0  0
    1.4440   46.6730   60.8540 H   0  0  0  0  0  0  0  0  0  0  0  0
  1 29  1  0  0  0  0
  1 30  1  0  0  0  0
  1  2  1  0  0  0  0
  2  3  2  0  0  0  0
  3 31  1  0  0  0  0
  2  4  1  0  0  0  0
  4  5  2  0  0  0  0
  5 32  1  0  0  0  0
  5  6  1  0  0  0  0
  6 33  1  0  0  0  0
  6  7  2  0  0  0  0
  7  8  1  0  0  0  0
  8 34  1  0  0  0  0
  8  9  2  0  0  0  0
  9  4  1  0  0  0  0
  9 35  1  0  0  0  0
  7 10  1  0  0  0  0
 10 11  2  0  0  0  0
 10 12  1  0  0  0  0
 12 36  1  0  0  0  0
 12 13  1  0  0  0  0
 13 37  1  0  0  0  0
 13 14  1  0  0  0  0
 14 38  1  0  0  0  0
 14 39  1  0  0  0  0
 14 15  1  0  0  0  0
 15 16  1  0  0  0  0
 16 17  2  0  0  0  0
 17 40  1  0  0  0  0
 17 18  1  0  0  0  0
 18 41  1  0  0  0  0
 18 19  2  0  0  0  0
 19 42  1  0  0  0  0
 19 20  1  0  0  0  0
 20 21  2  0  0  0  0
 21 16  1  0  0  0  0
 21 43  1  0  0  0  0
 20 22  1  0  0  0  0
 22 23  2  0  0  0  0
 23 44  1  0  0  0  0
 22 24  1  0  0  0  0
 24 45  1  0  0  0  0
 24 46  1  0  0  0  0
 13 25  1  0  0  0  0
 25 47  1  0  0  0  0
 25 48  1  0  0  0  0
 25 26  1  0  0  0  0
 26 27  2  0  0  0  0
 26 28  1  0  0  0  0
 28 49  1  0  0  0  0
M  END
>  <LOGBIO>
7.5500

>  <PRED_LOGBIO>
8.4700

>  <XV_RES>
-0.9860

>  <WHL_TMPL>
2

>  <ANCH>
27-64;17-18

$$$$
ROW71
  -MTS-   01071502273D 0   0.00000     0.00000     0

 46 49  0  0  0  0  0  0  0  0999 V2000
   13.7750   44.4870   66.4880 Cl  0  0  0  0  0  0  0  0  0  0  0  0
   12.1010   44.5970   66.1600 C   0  0  0  0  0  0  0  0  0  0  0  0
   11.6630   45.2530   64.9950 C   0  0  0  0  0  0  0  0  0  0  0  0
   10.3090   45.3540   64.6960 C   0  0  0  0  0  0  0  0  0  0  0  0
    9.3400   44.7810   65.5630 C   0  0  0  0  0  0  0  0  0  0  0  0
    8.0010   44.8150   65.3160 N   0  0  0  0  0  0  0  0  0  0  0  0
    7.3770   44.7720   64.0910 C   0  0  0  0  0  0  0  0  0  0  0  0
    8.0570   44.6890   63.0240 O   0  0  0  0  0  0  0  0  0  0  0  0
    5.9520   44.8300   64.0320 C   0  0  0  0  0  0  0  0  0  0  0  0
    5.2990   45.6840   64.9730 C   0  0  0  0  0  0  0  0  0  0  0  0
    3.8950   45.7960   65.0150 C   0  0  0  0  0  0  0  0  0  0  0  0
    3.1620   46.8170   66.1590 Cl  0  0  0  0  0  0  0  0  0  0  0  0
    3.1040   45.0440   64.0980 C   0  0  0  0  0  0  0  0  0  0  0  0
    3.7200   44.1900   63.1480 C   0  0  0  0  0  0  0  0  0  0  0  0
    5.1360   44.0600   63.0890 C   0  0  0  0  0  0  0  0  0  0  0  0
    5.7160   43.2120   62.1710 N   0  0  0  0  0  0  0  0  0  0  0  0
    5.4580   41.8800   62.0040 C   0  0  0  0  0  0  0  0  0  0  0  0
    4.6220   41.3550   62.7910 O   0  0  0  0  0  0  0  0  0  0  0  0
    6.1560   41.0160   61.0670 C   0  0  0  0  0  0  0  0  0  0  0  0
    6.0120   39.2790   61.2690 S   0  0  0  0  0  0  0  0  0  0  0  0
    7.0800   39.0240   59.9560 C   0  0  0  0  0  0  0  0  0  0  0  0
    7.5550   40.1740   59.3500 C   0  0  0  0  0  0  0  0  0  0  0  0
    8.5230   40.1050   58.2050 C   0  0  0  0  0  0  0  0  0  0  0  0
    8.0130   39.8920   56.8430 N   0  0  0  0  0  0  0  0  0  0  0  0
    7.8960   40.8320   55.8530 C   0  0  0  0  0  0  0  0  0  0  0  0
    7.3970   40.2590   54.7730 N   0  0  0  0  0  0  0  0  0  0  0  0
    7.1710   38.9020   55.0350 C   0  0  0  0  0  0  0  0  0  0  0  0
    7.5320   38.6460   56.2790 N   0  0  0  0  0  0  0  0  0  0  0  0
    7.0180   41.3220   59.9760 C   0  0  0  0  0  0  0  0  0  0  0  0
    7.4200   42.8580   59.4500 Cl  0  0  0  0  0  0  0  0  0  0  0  0
    9.7690   44.1270   66.7410 C   0  0  0  0  0  0  0  0  0  0  0  0
   11.1360   44.0290   67.0370 C   0  0  0  0  0  0  0  0  0  0  0  0
   12.3900   45.6850   64.3230 H   0  0  0  0  0  0  0  0  0  0  0  0
    9.9930   45.8700   63.8010 H   0  0  0  0  0  0  0  0  0  0  0  0
    7.3980   44.8790   66.1240 H   0  0  0  0  0  0  0  0  0  0  0  0
    5.8950   46.2570   65.6680 H   0  0  0  0  0  0  0  0  0  0  0  0
    2.0270   45.1250   64.1270 H   0  0  0  0  0  0  0  0  0  0  0  0
    3.1050   43.6300   62.4590 H   0  0  0  0  0  0  0  0  0  0  0  0
    6.4060   43.6180   61.5550 H   0  0  0  0  0  0  0  0  0  0  0  0
    7.3630   38.0360   59.6240 H   0  0  0  0  0  0  0  0  0  0  0  0
    9.1300   39.2260   58.4110 H   0  0  0  0  0  0  0  0  0  0  0  0
    9.0830   41.0380   58.2020 H   0  0  0  0  0  0  0  0  0  0  0  0
    8.1680   41.8730   55.9410 H   0  0  0  0  0  0  0  0  0  0  0  0
    6.7670   38.1840   54.3360 H   0  0  0  0  0  0  0  0  0  0  0  0
    9.0410   43.7010   67.4150 H   0  0  0  0  0  0  0  0  0  0  0  0
   11.4570   43.5200   67.9340 H   0  0  0  0  0  0  0  0  0  0  0  0
  1  2  1  0  0  0  0
  2  3  2  0  0  0  0
  3 33  1  0  0  0  0
  3  4  1  0  0  0  0
  4 34  1  0  0  0  0
  4  5  2  0  0  0  0
  5  6  1  0  0  0  0
  6 35  1  0  0  0  0
  6  7  1  0  0  0  0
  7  8  2  0  0  0  0
  7  9  1  0  0  0  0
  9 10  2  0  0  0  0
 10 36  1  0  0  0  0
 10 11  1  0  0  0  0
 11 12  1  0  0  0  0
 11 13  2  0  0  0  0
 13 37  1  0  0  0  0
 13 14  1  0  0  0  0
 14 38  1  0  0  0  0
 14 15  2  0  0  0  0
 15  9  1  0  0  0  0
 15 16  1  0  0  0  0
 16 39  1  0  0  0  0
 16 17  1  0  0  0  0
 17 18  2  0  0  0  0
 17 19  1  0  0  0  0
 19 20  1  0  0  0  0
 20 21  1  0  0  0  0
 21 40  1  0  0  0  0
 21 22  2  0  0  0  0
 22 23  1  0  0  0  0
 23 41  1  0  0  0  0
 23 42  1  0  0  0  0
 23 24  1  0  0  0  0
 24 25  1  0  0  0  0
 25 43  1  0  0  0  0
 25 26  2  0  0  0  0
 26 27  1  0  0  0  0
 27 44  1  0  0  0  0
 27 28  2  0  0  0  0
 28 24  1  0  0  0  0
 22 29  1  0  0  0  0
 29 19  2  0  0  0  0
 29 30  1  0  0  0  0
  5 31  1  0  0  0  0
 31 45  1  0  0  0  0
 31 32  2  0  0  0  0
 32  2  1  0  0  0  0
 32 46  1  0  0  0  0
M  END
>  <LOGBIO>
8.8000

>  <PRED_LOGBIO>
8.4200

>  <XV_RES>
0.4220

>  <WHL_TMPL>
8

>  <ANCH>
22-23;15-16

$$$$
ROW72
  -MTS-   01071502273D 0   0.00000     0.00000     0

 56 60  0  0  0  0  0  0  0  0999 V2000
   13.1800   41.2180   64.6350 C   0  0  0  0  0  0  0  0  0  0  0  0
   13.1510   41.7140   66.3750 S   0  0  0  0  0  0  0  0  0  0  0  0
   11.8020   41.9650   66.7770 O   0  0  0  0  0  0  0  0  0  0  0  0
   13.7010   40.6670   67.1790 O   0  0  0  0  0  0  0  0  0  0  0  0
   14.1510   43.2430   66.5940 C   0  0  0  0  0  0  0  0  0  0  0  0
   15.5170   43.1510   66.8860 C   0  0  0  0  0  0  0  0  0  0  0  0
   16.2770   44.3150   67.0520 C   0  0  0  0  0  0  0  0  0  0  0  0
   15.6720   45.5710   66.9270 C   0  0  0  0  0  0  0  0  0  0  0  0
   14.3060   45.6630   66.6350 C   0  0  0  0  0  0  0  0  0  0  0  0
   13.5450   44.4990   66.4690 C   0  0  0  0  0  0  0  0  0  0  0  0
   12.1010   44.5970   66.1600 C   0  0  0  0  0  0  0  0  0  0  0  0
   11.6630   45.2530   64.9950 C   0  0  0  0  0  0  0  0  0  0  0  0
   10.3090   45.3540   64.6960 C   0  0  0  0  0  0  0  0  0  0  0  0
    9.3400   44.7810   65.5630 C   0  0  0  0  0  0  0  0  0  0  0  0
    8.0010   44.8150   65.3160 N   0  0  0  0  0  0  0  0  0  0  0  0
    7.3770   44.7720   64.0910 C   0  0  0  0  0  0  0  0  0  0  0  0
    8.0570   44.6890   63.0240 O   0  0  0  0  0  0  0  0  0  0  0  0
    5.8990   44.8320   64.0300 C   0  0  0  0  0  0  0  0  0  0  0  0
    5.1220   45.5820   64.8240 C   0  0  0  0  0  0  0  0  0  0  0  0
    3.7190   45.3390   64.4210 C   0  0  0  0  0  0  0  0  0  0  0  0
    3.7330   44.4730   63.4250 N   0  0  0  0  0  0  0  0  0  0  0  0
    5.1150   44.1300   63.1530 N   0  0  0  0  0  0  0  0  0  0  0  0
    5.5720   43.2320   62.1600 C   0  0  0  0  0  0  0  0  0  0  0  0
    5.1640   41.8930   62.1860 C   0  0  0  0  0  0  0  0  0  0  0  0
    5.6160   41.0040   61.2030 C   0  0  0  0  0  0  0  0  0  0  0  0
    6.4760   41.4540   60.1940 C   0  0  0  0  0  0  0  0  0  0  0  0
    7.0710   40.8100   59.1120 O   0  0  0  0  0  0  0  0  0  0  0  0
    7.8470   41.7390   58.4090 N   0  0  0  0  0  0  0  0  0  0  0  0
    7.7710   42.9210   58.9900 C   0  0  0  0  0  0  0  0  0  0  0  0
    8.4010   44.0650   58.5770 N   0  0  0  0  0  0  0  0  0  0  0  0
    6.8830   42.7930   60.1680 C   0  0  0  0  0  0  0  0  0  0  0  0
    6.4310   43.6820   61.1500 C   0  0  0  0  0  0  0  0  0  0  0  0
    2.4930   45.9690   65.0380 C   0  0  0  0  0  0  0  0  0  0  0  0
    1.4660   45.1300   64.9390 F   0  0  0  0  0  0  0  0  0  0  0  0
    2.2050   47.0990   64.3980 F   0  0  0  0  0  0  0  0  0  0  0  0
    2.7270   46.2330   66.3200 F   0  0  0  0  0  0  0  0  0  0  0  0
    9.7690   44.1270   66.7410 C   0  0  0  0  0  0  0  0  0  0  0  0
    8.8590   43.5950   67.5840 F   0  0  0  0  0  0  0  0  0  0  0  0
   11.1360   44.0290   67.0370 C   0  0  0  0  0  0  0  0  0  0  0  0
   12.7620   42.0150   64.0240 H   0  0  0  0  0  0  0  0  0  0  0  0
   12.5890   40.3140   64.5060 H   0  0  0  0  0  0  0  0  0  0  0  0
   14.2070   41.0270   64.3300 H   0  0  0  0  0  0  0  0  0  0  0  0
   15.9840   42.1820   66.9830 H   0  0  0  0  0  0  0  0  0  0  0  0
   17.3310   44.2430   67.2770 H   0  0  0  0  0  0  0  0  0  0  0  0
   16.2580   46.4680   67.0550 H   0  0  0  0  0  0  0  0  0  0  0  0
   13.8380   46.6320   66.5380 H   0  0  0  0  0  0  0  0  0  0  0  0
   12.3900   45.6850   64.3230 H   0  0  0  0  0  0  0  0  0  0  0  0
    9.9930   45.8700   63.8010 H   0  0  0  0  0  0  0  0  0  0  0  0
    7.3980   44.8790   66.1240 H   0  0  0  0  0  0  0  0  0  0  0  0
    5.4580   46.2400   65.6110 H   0  0  0  0  0  0  0  0  0  0  0  0
    4.5010   41.5460   62.9650 H   0  0  0  0  0  0  0  0  0  0  0  0
    5.3020   39.9710   61.2240 H   0  0  0  0  0  0  0  0  0  0  0  0
    7.9430   44.6870   57.9260 H   0  0  0  0  0  0  0  0  0  0  0  0
    9.3240   44.2870   58.9230 H   0  0  0  0  0  0  0  0  0  0  0  0
    6.7460   44.7150   61.1300 H   0  0  0  0  0  0  0  0  0  0  0  0
   11.4570   43.5200   67.9340 H   0  0  0  0  0  0  0  0  0  0  0  0
  1 40  1  0  0  0  0
  1 41  1  0  0  0  0
  1 42  1  0  0  0  0
  1  2  1  0  0  0  0
  2  3  2  0  0  0  0
  2  4  2  0  0  0  0
  2  5  1  0  0  0  0
  5  6  2  0  0  0  0
  6 43  1  0  0  0  0
  6  7  1  0  0  0  0
  7 44  1  0  0  0  0
  7  8  2  0  0  0  0
  8 45  1  0  0  0  0
  8  9  1  0  0  0  0
  9 46  1  0  0  0  0
  9 10  2  0  0  0  0
 10  5  1  0  0  0  0
 10 11  1  0  0  0  0
 11 12  2  0  0  0  0
 12 47  1  0  0  0  0
 12 13  1  0  0  0  0
 13 48  1  0  0  0  0
 13 14  2  0  0  0  0
 14 15  1  0  0  0  0
 15 49  1  0  0  0  0
 15 16  1  0  0  0  0
 16 17  2  0  0  0  0
 16 18  1  0  0  0  0
 18 19  2  0  0  0  0
 19 50  1  0  0  0  0
 19 20  1  0  0  0  0
 20 21  2  0  0  0  0
 21 22  1  0  0  0  0
 22 18  1  0  0  0  0
 22 23  1  0  0  0  0
 23 24  2  0  0  0  0
 24 51  1  0  0  0  0
 24 25  1  0  0  0  0
 25 52  1  0  0  0  0
 25 26  2  0  0  0  0
 26 27  1  0  0  0  0
 27 28  1  0  0  0  0
 28 29  2  0  0  0  0
 29 30  1  0  0  0  0
 30 53  1  0  0  0  0
 30 54  1  0  0  0  0
 29 31  1  0  0  0  0
 31 26  1  0  0  0  0
 31 32  2  0  0  0  0
 32 23  1  0  0  0  0
 32 55  1  0  0  0  0
 20 33  1  0  0  0  0
 33 34  1  0  0  0  0
 33 35  1  0  0  0  0
 33 36  1  0  0  0  0
 14 37  1  0  0  0  0
 37 38  1  0  0  0  0
 37 39  2  0  0  0  0
 39 11  1  0  0  0  0
 39 56  1  0  0  0  0
M  END
>  <LOGBIO>
10.0500

>  <PRED_LOGBIO>
9.1100

>  <XV_RES>
1.1160

>  <WHL_TMPL>
8

>  <ANCH>
14-15;26-27

$$$$
ROW73
  -MTS-   01071502273D 0   0.00000     0.00000     0

 65 69  0  0  0  0  0  0  0  0999 V2000
    4.4710   39.8530   55.4360 C   0  0  0  0  0  0  0  0  0  0  0  0
    5.8060   39.3250   55.1180 N   0  0  0  0  0  0  0  0  0  0  0  0
    5.8980   39.3580   53.6510 C   0  0  0  0  0  0  0  0  0  0  0  0
    6.9540   40.1240   55.6000 C   0  0  0  0  0  0  0  0  0  0  0  0
    8.0280   39.2500   56.2850 C   0  0  0  0  0  0  0  0  0  0  0  0
    8.7530   38.3180   55.3890 C   0  0  0  0  0  0  0  0  0  0  0  0
    9.7790   37.4400   55.9200 C   0  0  0  0  0  0  0  0  0  0  0  0
   10.0740   37.5450   57.3360 C   0  0  0  0  0  0  0  0  0  0  0  0
    9.3700   38.4550   58.2360 C   0  0  0  0  0  0  0  0  0  0  0  0
    8.3080   39.3410   57.7200 C   0  0  0  0  0  0  0  0  0  0  0  0
    7.6170   40.3190   58.6670 C   0  0  0  0  0  0  0  0  0  0  0  0
    6.9220   39.8130   59.8660 C   0  0  0  0  0  0  0  0  0  0  0  0
    6.3170   40.7390   60.8020 C   0  0  0  0  0  0  0  0  0  0  0  0
    6.4070   42.1640   60.5470 C   0  0  0  0  0  0  0  0  0  0  0  0
[truncated: 10,136,765 more chars]
