# Supplementary material for: Template CoMFA Generates Single 3D-QSAR Models that, for Twelve of Twelve Biological Targets, Predict All ChEMBL-Tabulated Affinities
Source: PLoS One. 2015 Jun 12;10(6):e0129307. doi: 10.1371/journal.pone.0129307 (PMC4466312; doi:10.1371/journal.pone.0129307)
Supplement: S9 Text — The zip file contains, in. sdf format, the aligned structures, from the A, B, C, D, and F protocols, of all templates and training sets for the factor Xa target. The content of each file is evident from its name. (ZIP) [file pone.0129307.s010.zip › facXa_B_tmpl.sdf]

1LQD
  -MTS-   01061522003D 0   0.00000     0.00000     0

 60 63  0  0  0  0  0  0  0  0999 V2000
    6.1420    1.5970   -1.5500 C   0  0  0  0  0  0  0  0  0  0  0  0
    4.9930    1.2010   -2.2440 C   0  0  0  0  0  0  0  0  0  0  0  0
    3.7530    1.7670   -1.9260 C   0  0  0  0  0  0  0  0  0  0  0  0
    3.6620    2.7300   -0.9140 C   0  0  0  0  0  0  0  0  0  0  0  0
    4.8110    3.1270   -0.2200 C   0  0  0  0  0  0  0  0  0  0  0  0
    6.0510    2.5600   -0.5380 C   0  0  0  0  0  0  0  0  0  0  0  0
    4.7130    4.1660    0.8720 C   0  0  0  0  0  0  0  0  0  0  0  0
    2.2320    3.1050   -0.8460 C   0  0  0  0  0  0  0  0  0  0  0  0
    1.5780    2.3870   -1.7690 C   0  0  0  0  0  0  0  0  0  0  0  0
    2.4500    1.5710   -2.4410 N   0  0  0  0  0  0  0  0  0  0  0  0
    2.0890    0.6420   -3.5220 C   0  0  0  0  0  0  0  0  0  0  0  0
    1.4490   -0.5920   -2.9320 C   0  0  0  0  0  0  0  0  0  0  0  0
    1.5120   -0.8220   -1.5530 C   0  0  0  0  0  0  0  0  0  0  0  0
    0.9180   -1.9670   -1.0060 C   0  0  0  0  0  0  0  0  0  0  0  0
    0.2620   -2.8810   -1.8390 C   0  0  0  0  0  0  0  0  0  0  0  0
    0.1990   -2.6510   -3.2180 C   0  0  0  0  0  0  0  0  0  0  0  0
    0.7930   -1.5070   -3.7650 C   0  0  0  0  0  0  0  0  0  0  0  0
   -0.4940   -3.6170   -4.0990 C   0  0  0  0  0  0  0  0  0  0  0  0
   -1.7840   -3.4780   -4.3450 N   0  0  0  0  0  0  0  0  0  0  0  0
    0.2020   -4.6560   -4.6590 N   0  0  0  0  0  0  0  0  0  0  0  0
    0.1230    2.4640   -2.0260 C   0  0  0  0  0  0  0  0  0  0  0  0
   -0.7230    1.7610   -1.2780 N   0  0  0  0  0  0  0  0  0  0  0  0
   -2.1680    1.8380   -1.5330 C   0  0  0  0  0  0  0  0  0  0  0  0
   -2.9210    1.3970   -0.3000 C   0  0  0  0  0  0  0  0  0  0  0  0
   -4.0450    0.5720   -0.4240 C   0  0  0  0  0  0  0  0  0  0  0  0
   -4.7440    0.1640    0.7180 C   0  0  0  0  0  0  0  0  0  0  0  0
   -4.3180    0.5810    1.9850 C   0  0  0  0  0  0  0  0  0  0  0  0
   -3.1930    1.4060    2.1090 C   0  0  0  0  0  0  0  0  0  0  0  0
   -2.4950    1.8140    0.9660 C   0  0  0  0  0  0  0  0  0  0  0  0
   -2.7340    1.8560    3.4750 C   0  0  0  0  0  0  0  0  0  0  0  0
   -5.9560   -0.7260    0.5850 C   0  0  0  0  0  0  0  0  0  0  0  0
   -0.3050    3.1790   -2.9310 O   0  0  0  0  0  0  0  0  0  0  0  0
    7.0990    1.1610   -1.7950 H   0  0  0  0  0  0  0  0  0  0  0  0
    5.0630    0.4580   -3.0240 H   0  0  0  0  0  0  0  0  0  0  0  0
    6.9380    2.8660   -0.0020 H   0  0  0  0  0  0  0  0  0  0  0  0
    4.5280    3.6740    1.8250 H   0  0  0  0  0  0  0  0  0  0  0  0
    3.8950    4.8480    0.6510 H   0  0  0  0  0  0  0  0  0  0  0  0
    5.6460    4.7230    0.9260 H   0  0  0  0  0  0  0  0  0  0  0  0
    1.7940    3.8280   -0.1730 H   0  0  0  0  0  0  0  0  0  0  0  0
    2.9850    0.3590   -4.0700 H   0  0  0  0  0  0  0  0  0  0  0  0
    1.3880    1.1260   -4.1970 H   0  0  0  0  0  0  0  0  0  0  0  0
    2.0180   -0.1170   -0.9100 H   0  0  0  0  0  0  0  0  0  0  0  0
    0.9670   -2.1440    0.0580 H   0  0  0  0  0  0  0  0  0  0  0  0
   -0.1960   -3.7630   -1.4170 H   0  0  0  0  0  0  0  0  0  0  0  0
    0.7440   -1.3290   -4.8290 H   0  0  0  0  0  0  0  0  0  0  0  0
   -2.2480   -4.1240   -4.9340 H   0  0  0  0  0  0  0  0  0  0  0  0
   -0.2720   -5.3150   -5.2590 H   0  0  0  0  0  0  0  0  0  0  0  0
    1.1880   -4.7620   -4.4700 H   0  0  0  0  0  0  0  0  0  0  0  0
   -0.3720    1.1740   -0.5340 H   0  0  0  0  0  0  0  0  0  0  0  0
   -2.4250    1.1870   -2.3660 H   0  0  0  0  0  0  0  0  0  0  0  0
   -2.4400    2.8630   -1.7770 H   0  0  0  0  0  0  0  0  0  0  0  0
   -4.3740    0.2500   -1.4020 H   0  0  0  0  0  0  0  0  0  0  0  0
   -4.8560    0.2660    2.8670 H   0  0  0  0  0  0  0  0  0  0  0  0
   -1.6280    2.4510    1.0620 H   0  0  0  0  0  0  0  0  0  0  0  0
   -2.0230    1.1350    3.8740 H   0  0  0  0  0  0  0  0  0  0  0  0
   -3.5910    1.9260    4.1410 H   0  0  0  0  0  0  0  0  0  0  0  0
   -2.2560    2.8300    3.3950 H   0  0  0  0  0  0  0  0  0  0  0  0
   -5.6470   -1.7690    0.6230 H   0  0  0  0  0  0  0  0  0  0  0  0
   -6.4480   -0.5290   -0.3650 H   0  0  0  0  0  0  0  0  0  0  0  0
   -6.6470   -0.5220    1.4000 H   0  0  0  0  0  0  0  0  0  0  0  0
  1 33  1  0  0  0  0
  1  2  2  0  0  0  0
  2 34  1  0  0  0  0
  2  3  1  0  0  0  0
  3  4  2  0  0  0  0
  4  5  1  0  0  0  0
  5  6  2  0  0  0  0
  6  1  1  0  0  0  0
  6 35  1  0  0  0  0
  5  7  1  0  0  0  0
  7 36  1  0  0  0  0
  7 37  1  0  0  0  0
  7 38  1  0  0  0  0
  4  8  1  0  0  0  0
  8 39  1  0  0  0  0
  8  9  2  0  0  0  0
  9 10  1  0  0  0  0
 10  3  1  0  0  0  0
 10 11  1  0  0  0  0
 11 40  1  0  0  0  0
 11 41  1  0  0  0  0
 11 12  1  0  0  0  0
 12 13  2  0  0  0  0
 13 42  1  0  0  0  0
 13 14  1  0  0  0  0
 14 43  1  0  0  0  0
 14 15  2  0  0  0  0
 15 44  1  0  0  0  0
 15 16  1  0  0  0  0
 16 17  2  0  0  0  0
 17 12  1  0  0  0  0
 17 45  1  0  0  0  0
 16 18  1  0  0  0  0
 18 19  2  0  0  0  0
 19 46  1  0  0  0  0
 18 20  1  0  0  0  0
 20 47  1  0  0  0  0
 20 48  1  0  0  0  0
  9 21  1  0  0  0  0
 21 22  1  0  0  0  0
 22 49  1  0  0  0  0
 22 23  1  0  0  0  0
 23 50  1  0  0  0  0
 23 51  1  0  0  0  0
 23 24  1  0  0  0  0
 24 25  2  0  0  0  0
 25 52  1  0  0  0  0
 25 26  1  0  0  0  0
 26 27  2  0  0  0  0
 27 53  1  0  0  0  0
 27 28  1  0  0  0  0
 28 29  2  0  0  0  0
 29 24  1  0  0  0  0
 29 54  1  0  0  0  0
 28 30  1  0  0  0  0
 30 55  1  0  0  0  0
 30 56  1  0  0  0  0
 30 57  1  0  0  0  0
 26 31  1  0  0  0  0
 31 58  1  0  0  0  0
 31 59  1  0  0  0  0
 31 60  1  0  0  0  0
 21 32  2  0  0  0  0
M  END
$$$$
1MQ6
  -MTS-   01061522003D 0   0.00000     0.00000     0

 56 59  0  0  0  0  0  0  0  0999 V2000
   -1.7570   -3.0270   -2.5180 C   0  0  0  0  0  0  0  0  0  0  0  0
   -0.4260   -3.1270   -2.3910 N   0  0  0  0  0  0  0  0  0  0  0  0
    0.3210   -3.8060   -3.2710 C   0  0  0  0  0  0  0  0  0  0  0  0
   -0.2710   -4.4440   -4.3670 C   0  0  0  0  0  0  0  0  0  0  0  0
    0.6990   -5.3270   -5.5110 Cl  0  0  0  0  0  0  0  0  0  0  0  0
   -1.6600   -4.3580   -4.5270 C   0  0  0  0  0  0  0  0  0  0  0  0
   -2.4140   -3.6410   -3.5910 C   0  0  0  0  0  0  0  0  0  0  0  0
   -2.5020   -2.2980   -1.5620 N   0  0  0  0  0  0  0  0  0  0  0  0
   -2.4660   -0.9680   -1.5640 C   0  0  0  0  0  0  0  0  0  0  0  0
   -1.8190   -0.3720   -2.4240 O   0  0  0  0  0  0  0  0  0  0  0  0
   -3.2040   -0.2060   -0.5320 C   0  0  0  0  0  0  0  0  0  0  0  0
   -2.5570    0.8050    0.1880 C   0  0  0  0  0  0  0  0  0  0  0  0
   -3.2560    1.5260    1.1640 C   0  0  0  0  0  0  0  0  0  0  0  0
   -4.6010    1.2360    1.4200 C   0  0  0  0  0  0  0  0  0  0  0  0
   -5.2480    0.2250    0.6990 C   0  0  0  0  0  0  0  0  0  0  0  0
   -6.9210   -0.1360    1.0170 Cl  0  0  0  0  0  0  0  0  0  0  0  0
   -4.5500   -0.4960   -0.2770 C   0  0  0  0  0  0  0  0  0  0  0  0
   -2.6230    2.5150    1.8690 O   0  0  0  0  0  0  0  0  0  0  0  0
   -2.3360    2.2770    3.2500 C   0  0  0  0  0  0  0  0  0  0  0  0
   -1.1970    1.0980   -0.0700 N   0  0  0  0  0  0  0  0  0  0  0  0
   -0.8760    2.0590   -0.9310 C   0  0  0  0  0  0  0  0  0  0  0  0
   -1.7590    2.6480   -1.5530 O   0  0  0  0  0  0  0  0  0  0  0  0
    0.5440    2.4200   -1.1430 C   0  0  0  0  0  0  0  0  0  0  0  0
    1.1840    3.6450   -2.2470 S   0  0  0  0  0  0  0  0  0  0  0  0
    2.8950    3.4060   -1.8620 C   0  0  0  0  0  0  0  0  0  0  0  0
    2.9290    2.4360   -0.9380 C   0  0  0  0  0  0  0  0  0  0  0  0
    1.6140    1.8870   -0.5380 C   0  0  0  0  0  0  0  0  0  0  0  0
    1.4680    0.6370    0.6350 Cl  0  0  0  0  0  0  0  0  0  0  0  0
    4.2240    1.9360   -0.3440 C   0  0  0  0  0  0  0  0  0  0  0  0
    5.3320    2.2350   -1.2620 N   0  0  0  0  0  0  0  0  0  0  0  0
    5.6620    1.2960   -2.3450 C   0  0  0  0  0  0  0  0  0  0  0  0
    6.0560    3.3880   -1.1100 C   0  0  0  0  0  0  0  0  0  0  0  0
    7.0080    3.7690   -1.9410 N   0  0  0  0  0  0  0  0  0  0  0  0
    7.5650    5.0450   -1.4700 C   0  0  0  0  0  0  0  0  0  0  0  0
    6.5360    5.4900   -0.4140 C   0  0  0  0  0  0  0  0  0  0  0  0
    5.8710    4.2700   -0.0780 O   0  0  0  0  0  0  0  0  0  0  0  0
    1.3910   -3.8630   -3.1330 H   0  0  0  0  0  0  0  0  0  0  0  0
   -2.1430   -4.8400   -5.3630 H   0  0  0  0  0  0  0  0  0  0  0  0
   -3.4860   -3.5620   -3.6950 H   0  0  0  0  0  0  0  0  0  0  0  0
   -3.0600   -2.7870   -0.8770 H   0  0  0  0  0  0  0  0  0  0  0  0
   -5.1400    1.7920    2.1730 H   0  0  0  0  0  0  0  0  0  0  0  0
   -5.0490   -1.2760   -0.8330 H   0  0  0  0  0  0  0  0  0  0  0  0
   -1.7260    3.0900    3.6390 H   0  0  0  0  0  0  0  0  0  0  0  0
   -3.2670    2.2230    3.8100 H   0  0  0  0  0  0  0  0  0  0  0  0
   -1.7970    1.3380    3.3520 H   0  0  0  0  0  0  0  0  0  0  0  0
   -0.4700    0.5780    0.4000 H   0  0  0  0  0  0  0  0  0  0  0  0
    3.7380    3.9330   -2.2840 H   0  0  0  0  0  0  0  0  0  0  0  0
    4.1600    0.8610   -0.1890 H   0  0  0  0  0  0  0  0  0  0  0  0
    4.4000    2.4300    0.6100 H   0  0  0  0  0  0  0  0  0  0  0  0
    4.7580    0.7910   -2.6750 H   0  0  0  0  0  0  0  0  0  0  0  0
    6.0980    1.8430   -3.1780 H   0  0  0  0  0  0  0  0  0  0  0  0
    6.3770    0.5610   -1.9810 H   0  0  0  0  0  0  0  0  0  0  0  0
    8.5530    4.9120   -1.0330 H   0  0  0  0  0  0  0  0  0  0  0  0
    7.6470    5.7680   -2.2780 H   0  0  0  0  0  0  0  0  0  0  0  0
    5.8420    6.2230   -0.8210 H   0  0  0  0  0  0  0  0  0  0  0  0
    7.0220    5.9310    0.4540 H   0  0  0  0  0  0  0  0  0  0  0  0
  1  2  1  0  0  0  0
  2  3  2  0  0  0  0
  3 37  1  0  0  0  0
  3  4  1  0  0  0  0
  4  5  1  0  0  0  0
  4  6  2  0  0  0  0
  6 38  1  0  0  0  0
  6  7  1  0  0  0  0
  7  1  2  0  0  0  0
  7 39  1  0  0  0  0
  1  8  1  0  0  0  0
  8 40  1  0  0  0  0
  8  9  1  0  0  0  0
  9 10  2  0  0  0  0
  9 11  1  0  0  0  0
 11 12  2  0  0  0  0
 12 13  1  0  0  0  0
 13 14  2  0  0  0  0
 14 41  1  0  0  0  0
 14 15  1  0  0  0  0
 15 16  1  0  0  0  0
 15 17  2  0  0  0  0
 17 11  1  0  0  0  0
 17 42  1  0  0  0  0
 13 18  1  0  0  0  0
 18 19  1  0  0  0  0
 19 43  1  0  0  0  0
 19 44  1  0  0  0  0
 19 45  1  0  0  0  0
 12 20  1  0  0  0  0
 20 46  1  0  0  0  0
 20 21  1  0  0  0  0
 21 22  2  0  0  0  0
 21 23  1  0  0  0  0
 23 24  1  0  0  0  0
 24 25  1  0  0  0  0
 25 47  1  0  0  0  0
 25 26  2  0  0  0  0
 26 27  1  0  0  0  0
 27 23  2  0  0  0  0
 27 28  1  0  0  0  0
 26 29  1  0  0  0  0
 29 48  1  0  0  0  0
 29 49  1  0  0  0  0
 29 30  1  0  0  0  0
 30 31  1  0  0  0  0
 31 50  1  0  0  0  0
 31 51  1  0  0  0  0
 31 52  1  0  0  0  0
 30 32  1  0  0  0  0
 32 33  2  0  0  0  0
 33 34  1  0  0  0  0
 34 53  1  0  0  0  0
 34 54  1  0  0  0  0
 34 35  1  0  0  0  0
 35 55  1  0  0  0  0
 35 56  1  0  0  0  0
 35 36  1  0  0  0  0
 36 32  1  0  0  0  0
M  END
$$$$
1NFW
  -MTS-   01061522003D 0   0.00000     0.00000     0

 45 48  0  0  0  0  0  0  0  0999 V2000
    2.6700    1.5900    0.9130 N   0  0  0  0  0  0  0  0  0  0  0  0
    3.2350    1.6810   -0.3810 C   0  0  0  0  0  0  0  0  0  0  0  0
    2.2350    2.1520   -1.2400 C   0  0  0  0  0  0  0  0  0  0  0  0
    2.5380    2.3340   -2.5940 C   0  0  0  0  0  0  0  0  0  0  0  0
    3.7640    2.0610   -3.0610 N   0  0  0  0  0  0  0  0  0  0  0  0
    4.7450    1.6090   -2.2690 C   0  0  0  0  0  0  0  0  0  0  0  0
    4.5050    1.4070   -0.9040 C   0  0  0  0  0  0  0  0  0  0  0  0
    1.0340    2.3410   -0.3950 C   0  0  0  0  0  0  0  0  0  0  0  0
    1.3610    1.9920    0.8560 C   0  0  0  0  0  0  0  0  0  0  0  0
    0.4210    2.0350    2.0370 C   0  0  0  0  0  0  0  0  0  0  0  0
   -0.8330    1.3510    1.6910 N   0  0  0  0  0  0  0  0  0  0  0  0
   -1.9770    2.0120    1.8420 C   0  0  0  0  0  0  0  0  0  0  0  0
   -1.9490    3.1660    2.2650 O   0  0  0  0  0  0  0  0  0  0  0  0
   -3.3090    1.3830    1.5100 C   0  0  0  0  0  0  0  0  0  0  0  0
   -3.2190    0.1060    0.7880 N   0  0  0  0  0  0  0  0  0  0  0  0
   -2.1170   -0.7600    1.2330 C   0  0  0  0  0  0  0  0  0  0  0  0
   -0.7620   -0.0300    1.1930 C   0  0  0  0  0  0  0  0  0  0  0  0
   -4.3260   -0.3440   -0.4900 S   0  0  0  0  0  0  0  0  0  0  0  0
   -4.5870    0.7930   -1.3170 O   0  0  0  0  0  0  0  0  0  0  0  0
   -5.5510   -0.8090    0.0830 O   0  0  0  0  0  0  0  0  0  0  0  0
   -3.5770   -1.6830   -1.5070 C   0  0  0  0  0  0  0  0  0  0  0  0
   -2.6340   -1.3890   -2.4120 C   0  0  0  0  0  0  0  0  0  0  0  0
   -2.0320   -2.4660   -3.2290 C   0  0  0  0  0  0  0  0  0  0  0  0
   -2.6700   -3.3230   -4.0380 C   0  0  0  0  0  0  0  0  0  0  0  0
   -1.8200   -4.3080   -4.7430 C   0  0  0  0  0  0  0  0  0  0  0  0
   -0.5060   -4.2270   -4.4910 C   0  0  0  0  0  0  0  0  0  0  0  0
    0.7390   -5.2170   -5.1450 Cl  0  0  0  0  0  0  0  0  0  0  0  0
   -0.3180   -2.8920   -3.3450 S   0  0  0  0  0  0  0  0  0  0  0  0
    3.1530    1.2790    1.7430 H   0  0  0  0  0  0  0  0  0  0  0  0
    1.7770    2.6960   -3.2690 H   0  0  0  0  0  0  0  0  0  0  0  0
    5.7210    1.4010   -2.6820 H   0  0  0  0  0  0  0  0  0  0  0  0
    5.2930    1.0420   -0.2610 H   0  0  0  0  0  0  0  0  0  0  0  0
    0.0690    2.6960   -0.7270 H   0  0  0  0  0  0  0  0  0  0  0  0
    0.2100    3.0710    2.2950 H   0  0  0  0  0  0  0  0  0  0  0  0
    0.8830    1.5370    2.8870 H   0  0  0  0  0  0  0  0  0  0  0  0
   -3.8680    1.2300    2.4310 H   0  0  0  0  0  0  0  0  0  0  0  0
   -3.8930    2.0840    0.9170 H   0  0  0  0  0  0  0  0  0  0  0  0
   -2.3130   -1.1040    2.2460 H   0  0  0  0  0  0  0  0  0  0  0  0
   -2.0710   -1.6430    0.5980 H   0  0  0  0  0  0  0  0  0  0  0  0
   -0.3850   -0.0260    0.1730 H   0  0  0  0  0  0  0  0  0  0  0  0
   -0.0350   -0.5880    1.7810 H   0  0  0  0  0  0  0  0  0  0  0  0
   -3.8990   -2.7050   -1.3740 H   0  0  0  0  0  0  0  0  0  0  0  0
   -2.3120   -0.3660   -2.5440 H   0  0  0  0  0  0  0  0  0  0  0  0
   -3.7420   -3.2970   -4.1670 H   0  0  0  0  0  0  0  0  0  0  0  0
   -2.2320   -5.0440   -5.4180 H   0  0  0  0  0  0  0  0  0  0  0  0
  1 29  1  0  0  0  0
  1  2  1  0  0  0  0
  2  3  2  0  0  0  0
  3  4  1  0  0  0  0
  4 30  1  0  0  0  0
  4  5  2  0  0  0  0
  5  6  1  0  0  0  0
  6 31  1  0  0  0  0
  6  7  2  0  0  0  0
  7  2  1  0  0  0  0
  7 32  1  0  0  0  0
  3  8  1  0  0  0  0
  8 33  1  0  0  0  0
  8  9  2  0  0  0  0
  9  1  1  0  0  0  0
  9 10  1  0  0  0  0
 10 34  1  0  0  0  0
 10 35  1  0  0  0  0
 10 11  1  0  0  0  0
 11 12  1  0  0  0  0
 12 13  2  0  0  0  0
 12 14  1  0  0  0  0
 14 36  1  0  0  0  0
 14 37  1  0  0  0  0
 14 15  1  0  0  0  0
 15 16  1  0  0  0  0
 16 38  1  0  0  0  0
 16 39  1  0  0  0  0
 16 17  1  0  0  0  0
 17 11  1  0  0  0  0
 17 40  1  0  0  0  0
 17 41  1  0  0  0  0
 15 18  1  0  0  0  0
 18 19  2  0  0  0  0
 18 20  2  0  0  0  0
 18 21  1  0  0  0  0
 21 42  1  0  0  0  0
 21 22  2  0  0  0  0
 22 43  1  0  0  0  0
 22 23  1  0  0  0  0
 23 24  2  0  0  0  0
 24 44  1  0  0  0  0
 24 25  1  0  0  0  0
 25 45  1  0  0  0  0
 25 26  2  0  0  0  0
 26 27  1  0  0  0  0
 26 28  1  0  0  0  0
 28 23  1  0  0  0  0
M  END
$$$$
