# Supplementary material for: Template CoMFA Generates Single 3D-QSAR Models that, for Twelve of Twelve Biological Targets, Predict All ChEMBL-Tabulated Affinities
Source: PLoS One. 2015 Jun 12;10(6):e0129307. doi: 10.1371/journal.pone.0129307 (PMC4466312; doi:10.1371/journal.pone.0129307)
Supplement: S9 Text — The zip file contains, in. sdf format, the aligned structures, from the A, B, C, D, and F protocols, of all templates and training sets for the factor Xa target. The content of each file is evident from its name. (ZIP) [file pone.0129307.s010.zip › facXa_B_trng.sdf]

ROW1
  -MTS-   01071502293D 0   0.00000     0.00000     0

 60 63  0  0  1  0  0  0  0  0999 V2000
   -3.5200    3.1300   -6.9800 C   0  0  0  0  0  0  0  0  0  0  0  0
   -3.4890    4.5590   -6.9380 O   0  0  0  0  0  0  0  0  0  0  0  0
   -4.6180    5.2150   -6.5220 C   0  0  0  0  0  0  0  0  0  0  0  0
   -5.5920    5.5920   -7.4540 C   0  0  0  0  0  0  0  0  0  0  0  0
   -6.7450    6.2620   -7.0280 C   0  0  0  0  0  0  0  0  0  0  0  0
   -6.9240    6.5550   -5.6710 C   0  0  0  0  0  0  0  0  0  0  0  0
   -5.9500    6.1780   -4.7390 C   0  0  0  0  0  0  0  0  0  0  0  0
   -4.7970    5.5080   -5.1650 C   0  0  0  0  0  0  0  0  0  0  0  0
   -3.7670    5.1090   -4.1790 C   0  0  0  0  0  0  0  0  0  0  0  0
   -3.1270    6.0830   -3.4030 C   0  0  0  0  0  0  0  0  0  0  0  0
   -2.1530    5.7060   -2.4710 C   0  0  0  0  0  0  0  0  0  0  0  0
   -1.8180    4.3550   -2.3160 C   0  0  0  0  0  0  0  0  0  0  0  0
   -2.4570    3.3820   -3.0920 C   0  0  0  0  0  0  0  0  0  0  0  0
   -3.4320    3.7590   -4.0240 C   0  0  0  0  0  0  0  0  0  0  0  0
   -0.5370    3.8590   -1.0910 S   0  0  0  0  0  0  0  0  0  0  0  0
   -0.8290    2.5480   -0.6000 O   0  0  0  0  0  0  0  0  0  0  0  0
   -0.5350    4.7860   -0.0020 O   0  0  0  0  0  0  0  0  0  0  0  0
    1.0350    3.8590   -1.8590 N   0  0  0  0  0  0  0  0  0  0  0  0
    2.2310    3.4950   -1.0850 C   0  0  1  0  0  0  0  0  0  0  0  0
    3.3320    3.1040   -2.0880 C   0  0  0  0  0  0  0  0  0  0  0  0
    3.8660    1.7940   -1.4790 C   0  0  0  0  0  0  0  0  0  0  0  0
    2.8330    1.3080   -0.5520 N   0  0  0  0  0  0  0  0  0  0  0  0
    2.8220   -0.0370    0.0400 C   0  0  0  0  0  0  0  0  0  0  0  0
    1.7980   -0.8910   -0.6680 C   0  0  0  0  0  0  0  0  0  0  0  0
    0.4780   -0.9320   -0.2040 C   0  0  0  0  0  0  0  0  0  0  0  0
   -0.4710   -1.7230   -0.8610 C   0  0  0  0  0  0  0  0  0  0  0  0
   -0.1000   -2.4750   -1.9830 C   0  0  0  0  0  0  0  0  0  0  0  0
    1.2200   -2.4340   -2.4470 C   0  0  0  0  0  0  0  0  0  0  0  0
    2.1690   -1.6420   -1.7900 C   0  0  0  0  0  0  0  0  0  0  0  0
    1.6110   -3.2280   -3.6330 C   0  0  0  0  0  0  0  0  0  0  0  0
    2.7610   -3.8780   -3.6420 N   0  0  0  0  0  0  0  0  0  0  0  0
    0.7810   -3.2900   -4.7210 N   0  0  0  0  0  0  0  0  0  0  0  0
    1.9100    2.2360   -0.3160 C   0  0  0  0  0  0  0  0  0  0  0  0
    0.9370    2.0900    0.4220 O   0  0  0  0  0  0  0  0  0  0  0  0
   -4.3030    2.8040   -7.6610 H   0  0  0  0  0  0  0  0  0  0  0  0
   -2.5590    2.7570   -7.3280 H   0  0  0  0  0  0  0  0  0  0  0  0
   -3.7200    2.7420   -5.9830 H   0  0  0  0  0  0  0  0  0  0  0  0
   -5.4540    5.3660   -8.5010 H   0  0  0  0  0  0  0  0  0  0  0  0
   -7.4970    6.5530   -7.7470 H   0  0  0  0  0  0  0  0  0  0  0  0
   -7.8140    7.0720   -5.3430 H   0  0  0  0  0  0  0  0  0  0  0  0
   -6.0880    6.4040   -3.6920 H   0  0  0  0  0  0  0  0  0  0  0  0
   -3.3850    7.1240   -3.5220 H   0  0  0  0  0  0  0  0  0  0  0  0
   -1.6590    6.4560   -1.8720 H   0  0  0  0  0  0  0  0  0  0  0  0
   -2.1990    2.3400   -2.9730 H   0  0  0  0  0  0  0  0  0  0  0  0
   -3.9250    3.0080   -4.6230 H   0  0  0  0  0  0  0  0  0  0  0  0
    1.1210    4.1080   -2.8340 H   0  0  0  0  0  0  0  0  0  0  0  0
    2.5600    4.2970   -0.4280 H   0  0  0  0  0  0  0  0  0  0  0  0
    4.1210    3.8510   -2.0390 H   0  0  0  0  0  0  0  0  0  0  0  0
    2.8830    2.8960   -3.0570 H   0  0  0  0  0  0  0  0  0  0  0  0
    4.7420    2.0460   -0.8850 H   0  0  0  0  0  0  0  0  0  0  0  0
    4.0050    1.0710   -2.2790 H   0  0  0  0  0  0  0  0  0  0  0  0
    2.4810    0.0750    1.0670 H   0  0  0  0  0  0  0  0  0  0  0  0
    3.8020   -0.4910   -0.0930 H   0  0  0  0  0  0  0  0  0  0  0  0
    0.1920   -0.3530    0.6620 H   0  0  0  0  0  0  0  0  0  0  0  0
   -1.4890   -1.7540   -0.5030 H   0  0  0  0  0  0  0  0  0  0  0  0
   -0.8320   -3.0860   -2.4900 H   0  0  0  0  0  0  0  0  0  0  0  0
    3.1870   -1.6100   -2.1490 H   0  0  0  0  0  0  0  0  0  0  0  0
    3.0230   -4.4090   -4.4350 H   0  0  0  0  0  0  0  0  0  0  0  0
    1.0490   -3.8320   -5.5300 H   0  0  0  0  0  0  0  0  0  0  0  0
   -0.0990   -2.7940   -4.7140 H   0  0  0  0  0  0  0  0  0  0  0  0
  1 35  1  0  0  0  0
  1 36  1  0  0  0  0
  1 37  1  0  0  0  0
  1  2  1  0  0  0  0
  2  3  1  0  0  0  0
  3  4  2  0  0  0  0
  4 38  1  0  0  0  0
  4  5  1  0  0  0  0
  5 39  1  0  0  0  0
  5  6  2  0  0  0  0
  6 40  1  0  0  0  0
  6  7  1  0  0  0  0
  7 41  1  0  0  0  0
  7  8  2  0  0  0  0
  8  3  1  0  0  0  0
  8  9  1  0  0  0  0
  9 10  2  0  0  0  0
 10 42  1  0  0  0  0
 10 11  1  0  0  0  0
 11 43  1  0  0  0  0
 11 12  2  0  0  0  0
 12 13  1  0  0  0  0
 13 44  1  0  0  0  0
 13 14  2  0  0  0  0
 14  9  1  0  0  0  0
 14 45  1  0  0  0  0
 12 15  1  0  0  0  0
 15 16  2  0  0  0  0
 15 17  2  0  0  0  0
 15 18  1  0  0  0  0
 18 46  1  0  0  0  0
 18 19  1  0  0  0  0
 19 47  1  0  0  0  0
 19 20  1  0  0  0  0
 20 48  1  0  0  0  0
 20 49  1  0  0  0  0
 20 21  1  0  0  0  0
 21 50  1  0  0  0  0
 21 51  1  0  0  0  0
 21 22  1  0  0  0  0
 22 23  1  0  0  0  0
 23 52  1  0  0  0  0
 23 53  1  0  0  0  0
 23 24  1  0  0  0  0
 24 25  2  0  0  0  0
 25 54  1  0  0  0  0
 25 26  1  0  0  0  0
 26 55  1  0  0  0  0
 26 27  2  0  0  0  0
 27 56  1  0  0  0  0
 27 28  1  0  0  0  0
 28 29  2  0  0  0  0
 29 24  1  0  0  0  0
 29 57  1  0  0  0  0
 28 30  1  0  0  0  0
 30 31  2  0  0  0  0
 31 58  1  0  0  0  0
 30 32  1  0  0  0  0
 32 59  1  0  0  0  0
 32 60  1  0  0  0  0
 22 33  1  0  0  0  0
 33 19  1  0  0  0  0
 33 34  2  0  0  0  0
M  END
>  <LOGBIO>
6.7200

>  <PRED_LOGBIO>
6.5200

>  <XV_RES>
0.2110

>  <WHL_TMPL>
1

>  <ANCH>
17-18;39-40

$$$$
ROW2
  -MTS-   01071502293D 0   0.00000     0.00000     0

 67 70  0  0  0  0  0  0  0  0999 V2000
   -5.2700    3.1310    1.1070 C   0  0  0  0  0  0  0  0  0  0  0  0
   -3.7520    3.2370    0.9900 C   0  0  0  0  0  0  0  0  0  0  0  0
   -2.9750    2.4310    1.8810 O   0  0  0  0  0  0  0  0  0  0  0  0
   -3.0050    1.0720    1.7100 C   0  0  0  0  0  0  0  0  0  0  0  0
   -2.0480    0.4470    0.9020 C   0  0  0  0  0  0  0  0  0  0  0  0
   -2.0780   -0.9420    0.7280 C   0  0  0  0  0  0  0  0  0  0  0  0
   -3.0670   -1.7050    1.3610 C   0  0  0  0  0  0  0  0  0  0  0  0
   -4.0240   -1.0800    2.1690 C   0  0  0  0  0  0  0  0  0  0  0  0
   -4.9900   -1.8270    2.7900 O   0  0  0  0  0  0  0  0  0  0  0  0
   -4.7940   -3.2410    2.8740 C   0  0  0  0  0  0  0  0  0  0  0  0
   -5.9800   -3.8780    3.5980 C   0  0  0  0  0  0  0  0  0  0  0  0
   -5.7730   -5.3710    3.6860 C   0  0  0  0  0  0  0  0  0  0  0  0
   -5.1060   -5.9210    4.7880 C   0  0  0  0  0  0  0  0  0  0  0  0
   -4.9140   -7.3050    4.8700 C   0  0  0  0  0  0  0  0  0  0  0  0
   -5.3890   -8.1400    3.8510 C   0  0  0  0  0  0  0  0  0  0  0  0
   -5.1500   -9.8600    3.9530 Cl  0  0  0  0  0  0  0  0  0  0  0  0
   -6.0560   -7.5900    2.7500 C   0  0  0  0  0  0  0  0  0  0  0  0
   -6.2480   -6.2050    2.6680 C   0  0  0  0  0  0  0  0  0  0  0  0
   -7.0760   -5.5220    1.2990 Cl  0  0  0  0  0  0  0  0  0  0  0  0
   -3.9940    0.3090    2.3430 C   0  0  0  0  0  0  0  0  0  0  0  0
   -5.2940    1.1580    3.4370 Br  0  0  0  0  0  0  0  0  0  0  0  0
   -1.0660   -1.6030   -0.1250 C   0  0  0  0  0  0  0  0  0  0  0  0
   -0.1840   -2.2900    0.3870 O   0  0  0  0  0  0  0  0  0  0  0  0
   -1.1110   -1.4550   -1.4460 N   0  0  0  0  0  0  0  0  0  0  0  0
   -0.1730   -2.1260   -2.2660 C   0  0  0  0  0  0  0  0  0  0  0  0
   -0.7330   -3.0260   -3.3660 C   0  0  0  0  0  0  0  0  0  0  0  0
   -0.9250   -4.4560   -2.8280 C   0  0  0  0  0  0  0  0  0  0  0  0
   -1.5990   -5.3630   -3.8740 C   0  0  0  0  0  0  0  0  0  0  0  0
   -2.8380   -4.7770   -4.4060 N   0  0  0  0  0  0  0  0  0  0  0  0
   -2.6970   -3.4060   -4.9160 C   0  0  0  0  0  0  0  0  0  0  0  0
   -2.0550   -2.4450   -3.8990 C   0  0  0  0  0  0  0  0  0  0  0  0
   -4.0670   -5.4770   -4.4240 C   0  0  0  0  0  0  0  0  0  0  0  0
   -4.1890   -6.6820   -5.1270 C   0  0  0  0  0  0  0  0  0  0  0  0
   -5.4160   -7.3560   -5.1300 C   0  0  0  0  0  0  0  0  0  0  0  0
   -6.4620   -6.8470   -4.4650 N   0  0  0  0  0  0  0  0  0  0  0  0
   -6.3810   -5.6970   -3.7820 C   0  0  0  0  0  0  0  0  0  0  0  0
   -5.1810   -4.9750   -3.7400 C   0  0  0  0  0  0  0  0  0  0  0  0
   -5.5780    3.4230    2.1090 H   0  0  0  0  0  0  0  0  0  0  0  0
   -5.7360    3.7910    0.3780 H   0  0  0  0  0  0  0  0  0  0  0  0
   -5.5780    2.1050    0.9170 H   0  0  0  0  0  0  0  0  0  0  0  0
   -3.5170    4.2650    1.2580 H   0  0  0  0  0  0  0  0  0  0  0  0
   -3.4900    2.9680   -0.0310 H   0  0  0  0  0  0  0  0  0  0  0  0
   -1.2860    1.0360    0.4130 H   0  0  0  0  0  0  0  0  0  0  0  0
   -3.0910   -2.7760    1.2260 H   0  0  0  0  0  0  0  0  0  0  0  0
   -3.8790   -3.4490    3.4250 H   0  0  0  0  0  0  0  0  0  0  0  0
   -4.7160   -3.6570    1.8710 H   0  0  0  0  0  0  0  0  0  0  0  0
   -6.8950   -3.6710    3.0470 H   0  0  0  0  0  0  0  0  0  0  0  0
   -6.0580   -3.4620    4.6000 H   0  0  0  0  0  0  0  0  0  0  0  0
   -4.7390   -5.2770    5.5740 H   0  0  0  0  0  0  0  0  0  0  0  0
   -4.3990   -7.7290    5.7200 H   0  0  0  0  0  0  0  0  0  0  0  0
   -6.4220   -8.2330    1.9640 H   0  0  0  0  0  0  0  0  0  0  0  0
   -1.8150   -0.8640   -1.8640 H   0  0  0  0  0  0  0  0  0  0  0  0
    0.3630   -2.7950   -1.5960 H   0  0  0  0  0  0  0  0  0  0  0  0
    0.4550   -1.3820   -2.7510 H   0  0  0  0  0  0  0  0  0  0  0  0
    0.0180   -3.0240   -4.1540 H   0  0  0  0  0  0  0  0  0  0  0  0
   -1.5360   -4.4260   -1.9280 H   0  0  0  0  0  0  0  0  0  0  0  0
    0.0420   -4.8740   -2.5560 H   0  0  0  0  0  0  0  0  0  0  0  0
   -0.9080   -5.5480   -4.6930 H   0  0  0  0  0  0  0  0  0  0  0  0
   -1.8210   -6.3300   -3.4270 H   0  0  0  0  0  0  0  0  0  0  0  0
   -2.1000   -3.4200   -5.8260 H   0  0  0  0  0  0  0  0  0  0  0  0
   -3.6760   -3.0260   -5.2020 H   0  0  0  0  0  0  0  0  0  0  0  0
   -2.7400   -2.2840   -3.0700 H   0  0  0  0  0  0  0  0  0  0  0  0
   -1.8620   -1.4870   -4.3770 H   0  0  0  0  0  0  0  0  0  0  0  0
   -3.3430   -7.0880   -5.6610 H   0  0  0  0  0  0  0  0  0  0  0  0
   -5.5190   -8.2860   -5.6690 H   0  0  0  0  0  0  0  0  0  0  0  0
   -7.2490   -5.3230   -3.2600 H   0  0  0  0  0  0  0  0  0  0  0  0
   -5.1160   -4.0480   -3.1900 H   0  0  0  0  0  0  0  0  0  0  0  0
  1 38  1  0  0  0  0
  1 39  1  0  0  0  0
  1 40  1  0  0  0  0
  1  2  1  0  0  0  0
  2 41  1  0  0  0  0
  2 42  1  0  0  0  0
  2  3  1  0  0  0  0
  3  4  1  0  0  0  0
  4  5  2  0  0  0  0
  5 43  1  0  0  0  0
  5  6  1  0  0  0  0
  6  7  2  0  0  0  0
  7 44  1  0  0  0  0
  7  8  1  0  0  0  0
  8  9  1  0  0  0  0
  9 10  1  0  0  0  0
 10 45  1  0  0  0  0
 10 46  1  0  0  0  0
 10 11  1  0  0  0  0
 11 47  1  0  0  0  0
 11 48  1  0  0  0  0
 11 12  1  0  0  0  0
 12 13  2  0  0  0  0
 13 49  1  0  0  0  0
 13 14  1  0  0  0  0
 14 50  1  0  0  0  0
 14 15  2  0  0  0  0
 15 16  1  0  0  0  0
 15 17  1  0  0  0  0
 17 51  1  0  0  0  0
 17 18  2  0  0  0  0
 18 12  1  0  0  0  0
 18 19  1  0  0  0  0
  8 20  2  0  0  0  0
 20  4  1  0  0  0  0
 20 21  1  0  0  0  0
  6 22  1  0  0  0  0
 22 23  2  0  0  0  0
 22 24  1  0  0  0  0
 24 52  1  0  0  0  0
 24 25  1  0  0  0  0
 25 53  1  0  0  0  0
 25 54  1  0  0  0  0
 25 26  1  0  0  0  0
 26 55  1  0  0  0  0
 26 27  1  0  0  0  0
 27 56  1  0  0  0  0
 27 57  1  0  0  0  0
 27 28  1  0  0  0  0
 28 58  1  0  0  0  0
 28 59  1  0  0  0  0
 28 29  1  0  0  0  0
 29 30  1  0  0  0  0
 30 60  1  0  0  0  0
 30 61  1  0  0  0  0
 30 31  1  0  0  0  0
 31 26  1  0  0  0  0
 31 62  1  0  0  0  0
 31 63  1  0  0  0  0
 29 32  1  0  0  0  0
 32 33  2  0  0  0  0
 33 64  1  0  0  0  0
 33 34  1  0  0  0  0
 34 65  1  0  0  0  0
 34 35  2  0  0  0  0
 35 36  1  0  0  0  0
 36 66  1  0  0  0  0
 36 37  2  0  0  0  0
 37 32  1  0  0  0  0
 37 67  1  0  0  0  0
M  END
>  <LOGBIO>
7.0700

>  <PRED_LOGBIO>
7.5000

>  <XV_RES>
-0.6410

>  <WHL_TMPL>
2

>  <ANCH>
13-14;36-37

$$$$
ROW3
  -MTS-   01071502293D 0   0.00000     0.00000     0

 65 68  0  0  0  0  0  0  0  0999 V2000
   -0.3500    2.3480    0.7400 C   0  0  0  0  0  0  0  0  0  0  0  0
    1.1490    2.3410    1.0240 C   0  0  0  0  0  0  0  0  0  0  0  0
    2.0640    2.3720   -0.1600 C   0  0  0  0  0  0  0  0  0  0  0  0
    2.3330    3.4240   -0.9110 N   0  0  0  0  0  0  0  0  0  0  0  0
    3.3140    3.0850   -1.8500 C   0  0  0  0  0  0  0  0  0  0  0  0
    3.9530    3.8030   -2.8670 C   0  0  0  0  0  0  0  0  0  0  0  0
    4.9190    3.1780   -3.6660 C   0  0  0  0  0  0  0  0  0  0  0  0
    5.2440    1.8340   -3.4470 C   0  0  0  0  0  0  0  0  0  0  0  0
    6.1890    1.2220   -4.2280 O   0  0  0  0  0  0  0  0  0  0  0  0
    5.7520    0.5720   -5.4240 C   0  0  0  0  0  0  0  0  0  0  0  0
    5.4040   -0.8980   -5.1260 C   0  0  0  0  0  0  0  0  0  0  0  0
    4.8160   -1.5980   -6.3650 C   0  0  0  0  0  0  0  0  0  0  0  0
    3.6950   -0.8490   -6.9500 N   0  0  0  0  0  0  0  0  0  0  0  0
    3.9840    0.5640   -7.2360 C   0  0  0  0  0  0  0  0  0  0  0  0
    4.5480    1.3230   -6.0210 C   0  0  0  0  0  0  0  0  0  0  0  0
    2.4770   -1.4220   -7.2080 C   0  0  0  0  0  0  0  0  0  0  0  0
    2.2460   -1.9830   -8.3800 N   0  0  0  0  0  0  0  0  0  0  0  0
    1.3990   -1.4110   -6.1500 C   0  0  0  0  0  0  0  0  0  0  0  0
    4.6050    1.1160   -2.4300 C   0  0  0  0  0  0  0  0  0  0  0  0
    3.6400    1.7410   -1.6310 C   0  0  0  0  0  0  0  0  0  0  0  0
    2.8330    1.3080   -0.5520 N   0  0  0  0  0  0  0  0  0  0  0  0
    2.8220   -0.0370    0.0400 C   0  0  0  0  0  0  0  0  0  0  0  0
    1.7980   -0.8910   -0.6680 C   0  0  0  0  0  0  0  0  0  0  0  0
    1.6130   -2.1640   -0.2930 C   0  0  0  0  0  0  0  0  0  0  0  0
    0.6090   -3.0010   -0.9880 C   0  0  0  0  0  0  0  0  0  0  0  0
   -0.7110   -3.0410   -0.5230 C   0  0  0  0  0  0  0  0  0  0  0  0
   -1.6600   -3.8330   -1.1800 C   0  0  0  0  0  0  0  0  0  0  0  0
   -1.2900   -4.5850   -2.3010 C   0  0  0  0  0  0  0  0  0  0  0  0
    0.0300   -4.5450   -2.7660 C   0  0  0  0  0  0  0  0  0  0  0  0
    0.4010   -5.2980   -3.8890 N   0  0  0  0  0  0  0  0  0  0  0  0
    0.9800   -3.7530   -2.1090 C   0  0  0  0  0  0  0  0  0  0  0  0
    0.9820   -0.3100   -1.7980 C   0  0  0  0  0  0  0  0  0  0  0  0
   -0.6110    3.2520    0.1920 H   0  0  0  0  0  0  0  0  0  0  0  0
   -0.8980    2.3240    1.6800 H   0  0  0  0  0  0  0  0  0  0  0  0
   -0.6110    1.4760    0.1460 H   0  0  0  0  0  0  0  0  0  0  0  0
    1.3420    1.3860    1.5080 H   0  0  0  0  0  0  0  0  0  0  0  0
    1.3680    3.2140    1.6350 H   0  0  0  0  0  0  0  0  0  0  0  0
    3.7020    4.8400   -3.0360 H   0  0  0  0  0  0  0  0  0  0  0  0
    5.4120    3.7320   -4.4500 H   0  0  0  0  0  0  0  0  0  0  0  0
    6.5970    0.6220   -6.1080 H   0  0  0  0  0  0  0  0  0  0  0  0
    4.6850   -0.9430   -4.3100 H   0  0  0  0  0  0  0  0  0  0  0  0
    6.3000   -1.4250   -4.8040 H   0  0  0  0  0  0  0  0  0  0  0  0
    5.5950   -1.7240   -7.1140 H   0  0  0  0  0  0  0  0  0  0  0  0
    4.4790   -2.5960   -6.0920 H   0  0  0  0  0  0  0  0  0  0  0  0
    4.6920    0.6260   -8.0600 H   0  0  0  0  0  0  0  0  0  0  0  0
    3.0760    1.0550   -7.5780 H   0  0  0  0  0  0  0  0  0  0  0  0
    3.7720    1.4240   -5.2640 H   0  0  0  0  0  0  0  0  0  0  0  0
    4.8590    2.3200   -6.3280 H   0  0  0  0  0  0  0  0  0  0  0  0
    1.3670   -2.3960   -8.5660 H   0  0  0  0  0  0  0  0  0  0  0  0
    1.1560   -0.3820   -5.8910 H   0  0  0  0  0  0  0  0  0  0  0  0
    0.5100   -1.9070   -6.5340 H   0  0  0  0  0  0  0  0  0  0  0  0
    1.7540   -1.9340   -5.2650 H   0  0  0  0  0  0  0  0  0  0  0  0
    4.8560    0.0790   -2.2610 H   0  0  0  0  0  0  0  0  0  0  0  0
    2.4810    0.0750    1.0670 H   0  0  0  0  0  0  0  0  0  0  0  0
    3.8020   -0.4910   -0.0930 H   0  0  0  0  0  0  0  0  0  0  0  0
    2.1970   -2.5800    0.5150 H   0  0  0  0  0  0  0  0  0  0  0  0
   -0.9970   -2.4610    0.3420 H   0  0  0  0  0  0  0  0  0  0  0  0
   -2.6790   -3.8640   -0.8210 H   0  0  0  0  0  0  0  0  0  0  0  0
   -2.0220   -5.1960   -2.8070 H   0  0  0  0  0  0  0  0  0  0  0  0
    0.3310   -4.8950   -4.8120 H   0  0  0  0  0  0  0  0  0  0  0  0
    0.7380   -6.2430   -3.7740 H   0  0  0  0  0  0  0  0  0  0  0  0
    1.9980   -3.7220   -2.4670 H   0  0  0  0  0  0  0  0  0  0  0  0
    1.6470    0.0170   -2.5950 H   0  0  0  0  0  0  0  0  0  0  0  0
    0.3030   -1.0690   -2.1820 H   0  0  0  0  0  0  0  0  0  0  0  0
    0.4090    0.5390   -1.4320 H   0  0  0  0  0  0  0  0  0  0  0  0
  1 33  1  0  0  0  0
  1 34  1  0  0  0  0
  1 35  1  0  0  0  0
  1  2  1  0  0  0  0
  2 36  1  0  0  0  0
  2 37  1  0  0  0  0
  2  3  1  0  0  0  0
  3  4  2  0  0  0  0
  4  5  1  0  0  0  0
  5  6  2  0  0  0  0
  6 38  1  0  0  0  0
  6  7  1  0  0  0  0
  7 39  1  0  0  0  0
  7  8  2  0  0  0  0
  8  9  1  0  0  0  0
  9 10  1  0  0  0  0
 10 40  1  0  0  0  0
 10 11  1  0  0  0  0
 11 41  1  0  0  0  0
 11 42  1  0  0  0  0
 11 12  1  0  0  0  0
 12 43  1  0  0  0  0
 12 44  1  0  0  0  0
 12 13  1  0  0  0  0
 13 14  1  0  0  0  0
 14 45  1  0  0  0  0
 14 46  1  0  0  0  0
 14 15  1  0  0  0  0
 15 10  1  0  0  0  0
 15 47  1  0  0  0  0
 15 48  1  0  0  0  0
 13 16  1  0  0  0  0
 16 17  2  0  0  0  0
 17 49  1  0  0  0  0
 16 18  1  0  0  0  0
 18 50  1  0  0  0  0
 18 51  1  0  0  0  0
 18 52  1  0  0  0  0
  8 19  1  0  0  0  0
 19 53  1  0  0  0  0
 19 20  2  0  0  0  0
 20  5  1  0  0  0  0
 20 21  1  0  0  0  0
 21  3  1  0  0  0  0
 21 22  1  0  0  0  0
 22 54  1  0  0  0  0
 22 55  1  0  0  0  0
 22 23  1  0  0  0  0
 23 24  2  0  0  0  0
 24 56  1  0  0  0  0
 24 25  1  0  0  0  0
 25 26  2  0  0  0  0
 26 57  1  0  0  0  0
 26 27  1  0  0  0  0
 27 58  1  0  0  0  0
 27 28  2  0  0  0  0
 28 59  1  0  0  0  0
 28 29  1  0  0  0  0
 29 30  1  0  0  0  0
 30 60  1  0  0  0  0
 30 61  1  0  0  0  0
 29 31  2  0  0  0  0
 31 25  1  0  0  0  0
 31 62  1  0  0  0  0
 23 32  1  0  0  0  0
 32 63  1  0  0  0  0
 32 64  1  0  0  0  0
 32 65  1  0  0  0  0
M  END
>  <LOGBIO>
8.8900

>  <PRED_LOGBIO>
8.4000

>  <XV_RES>
0.6930

>  <WHL_TMPL>
1

>  <ANCH>
17-18;42-43

$$$$
ROW4
  -MTS-   01071502293D 0   0.00000     0.00000     0

 58 61  0  0  0  0  0  0  0  0999 V2000
    2.7380   -4.3250   -4.9050 Cl  0  0  0  0  0  0  0  0  0  0  0  0
    1.6330   -3.4590   -3.8770 C   0  0  0  0  0  0  0  0  0  0  0  0
    2.0750   -2.3800   -3.1030 C   0  0  0  0  0  0  0  0  0  0  0  0
    1.1740   -1.6930   -2.2800 C   0  0  0  0  0  0  0  0  0  0  0  0
   -0.1690   -2.0850   -2.2320 C   0  0  0  0  0  0  0  0  0  0  0  0
   -1.1110   -1.4550   -1.4460 N   0  0  0  0  0  0  0  0  0  0  0  0
   -1.0660   -1.6030   -0.1250 C   0  0  0  0  0  0  0  0  0  0  0  0
   -0.1840   -2.2900    0.3870 O   0  0  0  0  0  0  0  0  0  0  0  0
   -2.0780   -0.9420    0.7280 C   0  0  0  0  0  0  0  0  0  0  0  0
   -3.0670   -1.7050    1.3610 C   0  0  0  0  0  0  0  0  0  0  0  0
   -4.0240   -1.0800    2.1690 C   0  0  0  0  0  0  0  0  0  0  0  0
   -5.2520   -2.0280    2.9550 Cl  0  0  0  0  0  0  0  0  0  0  0  0
   -3.9940    0.3090    2.3430 C   0  0  0  0  0  0  0  0  0  0  0  0
   -3.0050    1.0720    1.7100 C   0  0  0  0  0  0  0  0  0  0  0  0
   -2.0480    0.4470    0.9020 C   0  0  0  0  0  0  0  0  0  0  0  0
   -1.0490    1.2180    0.2630 N   0  0  0  0  0  0  0  0  0  0  0  0
    0.0030    1.6490    0.9530 C   0  0  0  0  0  0  0  0  0  0  0  0
    0.0750    1.4340    2.1620 O   0  0  0  0  0  0  0  0  0  0  0  0
    1.0860    2.3890    0.2680 C   0  0  0  0  0  0  0  0  0  0  0  0
    2.5520    3.0600    0.9970 S   0  0  0  0  0  0  0  0  0  0  0  0
    3.2380    3.7370   -0.4880 C   0  0  0  0  0  0  0  0  0  0  0  0
    2.3640    3.4430   -1.4600 C   0  0  0  0  0  0  0  0  0  0  0  0
    2.5900    3.8540   -2.8960 C   0  0  0  0  0  0  0  0  0  0  0  0
    4.0320    3.8660   -3.1800 N   0  0  0  0  0  0  0  0  0  0  0  0
    4.4120    3.9260   -4.5990 C   0  0  0  0  0  0  0  0  0  0  0  0
    5.9350    3.9310   -4.7190 C   0  0  0  0  0  0  0  0  0  0  0  0
    6.3290    3.9930   -6.1940 C   0  0  0  0  0  0  0  0  0  0  0  0
    7.7950    3.9980   -6.3090 N   0  0  0  0  0  0  0  0  0  0  0  0
    8.6000    2.8950   -6.4190 C   0  0  0  0  0  0  0  0  0  0  0  0
    9.8690    3.3160   -6.5020 C   0  0  0  0  0  0  0  0  0  0  0  0
    9.8550    4.7150   -6.4420 N   0  0  0  0  0  0  0  0  0  0  0  0
    8.6000    5.1060   -6.3260 C   0  0  0  0  0  0  0  0  0  0  0  0
    1.1630    2.6900   -1.0360 C   0  0  0  0  0  0  0  0  0  0  0  0
   -0.0630    2.2290   -2.1510 Cl  0  0  0  0  0  0  0  0  0  0  0  0
   -0.6110   -3.1640   -3.0060 C   0  0  0  0  0  0  0  0  0  0  0  0
    0.2900   -3.8510   -3.8290 C   0  0  0  0  0  0  0  0  0  0  0  0
    3.1110   -2.0770   -3.1400 H   0  0  0  0  0  0  0  0  0  0  0  0
    1.5150   -0.8600   -1.6830 H   0  0  0  0  0  0  0  0  0  0  0  0
   -1.8290   -0.8860   -1.8700 H   0  0  0  0  0  0  0  0  0  0  0  0
   -3.0910   -2.7760    1.2260 H   0  0  0  0  0  0  0  0  0  0  0  0
   -4.7330    0.7920    2.9650 H   0  0  0  0  0  0  0  0  0  0  0  0
   -2.9810    2.1430    1.8450 H   0  0  0  0  0  0  0  0  0  0  0  0
   -1.1350    1.4410   -0.7180 H   0  0  0  0  0  0  0  0  0  0  0  0
    4.1690    4.2760   -0.5890 H   0  0  0  0  0  0  0  0  0  0  0  0
    2.2430    4.8810   -2.9870 H   0  0  0  0  0  0  0  0  0  0  0  0
    2.1070    3.1260   -3.5440 H   0  0  0  0  0  0  0  0  0  0  0  0
    4.3770    2.9770   -2.8480 H   0  0  0  0  0  0  0  0  0  0  0  0
    4.0100    4.8340   -5.0440 H   0  0  0  0  0  0  0  0  0  0  0  0
    4.0100    3.0590   -5.1190 H   0  0  0  0  0  0  0  0  0  0  0  0
    6.3370    3.0230   -4.2740 H   0  0  0  0  0  0  0  0  0  0  0  0
    6.3370    4.7980   -4.1990 H   0  0  0  0  0  0  0  0  0  0  0  0
    5.9280    4.9010   -6.6390 H   0  0  0  0  0  0  0  0  0  0  0  0
    5.9280    3.1260   -6.7140 H   0  0  0  0  0  0  0  0  0  0  0  0
    8.2690    1.8670   -6.4370 H   0  0  0  0  0  0  0  0  0  0  0  0
   10.7440    2.6900   -6.5970 H   0  0  0  0  0  0  0  0  0  0  0  0
    8.2640    6.1300   -6.2560 H   0  0  0  0  0  0  0  0  0  0  0  0
   -1.6470   -3.4670   -2.9690 H   0  0  0  0  0  0  0  0  0  0  0  0
   -0.0510   -4.6840   -4.4260 H   0  0  0  0  0  0  0  0  0  0  0  0
  1  2  1  0  0  0  0
  2  3  2  0  0  0  0
  3 37  1  0  0  0  0
  3  4  1  0  0  0  0
  4 38  1  0  0  0  0
  4  5  2  0  0  0  0
  5  6  1  0  0  0  0
  6 39  1  0  0  0  0
  6  7  1  0  0  0  0
  7  8  2  0  0  0  0
  7  9  1  0  0  0  0
  9 10  2  0  0  0  0
 10 40  1  0  0  0  0
 10 11  1  0  0  0  0
 11 12  1  0  0  0  0
 11 13  2  0  0  0  0
 13 41  1  0  0  0  0
 13 14  1  0  0  0  0
 14 42  1  0  0  0  0
 14 15  2  0  0  0  0
 15  9  1  0  0  0  0
 15 16  1  0  0  0  0
 16 43  1  0  0  0  0
 16 17  1  0  0  0  0
 17 18  2  0  0  0  0
 17 19  1  0  0  0  0
 19 20  1  0  0  0  0
 20 21  1  0  0  0  0
 21 44  1  0  0  0  0
 21 22  2  0  0  0  0
 22 23  1  0  0  0  0
 23 45  1  0  0  0  0
 23 46  1  0  0  0  0
 23 24  1  0  0  0  0
 24 47  1  0  0  0  0
 24 25  1  0  0  0  0
 25 48  1  0  0  0  0
 25 49  1  0  0  0  0
 25 26  1  0  0  0  0
 26 50  1  0  0  0  0
 26 51  1  0  0  0  0
 26 27  1  0  0  0  0
 27 52  1  0  0  0  0
 27 53  1  0  0  0  0
 27 28  1  0  0  0  0
 28 29  1  0  0  0  0
 29 54  1  0  0  0  0
 29 30  2  0  0  0  0
 30 55  1  0  0  0  0
 30 31  1  0  0  0  0
 31 32  2  0  0  0  0
 32 28  1  0  0  0  0
 32 56  1  0  0  0  0
 22 33  1  0  0  0  0
 33 19  2  0  0  0  0
 33 34  1  0  0  0  0
  5 35  1  0  0  0  0
 35 57  1  0  0  0  0
 35 36  2  0  0  0  0
 36  2  1  0  0  0  0
 36 58  1  0  0  0  0
M  END
>  <LOGBIO>
8.3400

>  <PRED_LOGBIO>
8.2700

>  <XV_RES>
0.0140

>  <WHL_TMPL>
2

>  <ANCH>
5-7;2-3

$$$$
ROW5
  -MTS-   01071502293D 0   0.00000     0.00000     0

 60 63  0  0  0  0  0  0  0  0999 V2000
   -7.1910    3.8310   -3.7200 Cl  0  0  0  0  0  0  0  0  0  0  0  0
   -6.8180    4.4210   -2.1260 C   0  0  0  0  0  0  0  0  0  0  0  0
   -7.1180    5.7440   -1.7820 C   0  0  0  0  0  0  0  0  0  0  0  0
   -6.8180    6.2190   -0.4990 C   0  0  0  0  0  0  0  0  0  0  0  0
   -6.2180    5.3700    0.4390 C   0  0  0  0  0  0  0  0  0  0  0  0
   -5.9190    4.0470    0.0940 C   0  0  0  0  0  0  0  0  0  0  0  0
   -5.2720    3.1320    1.1060 C   0  0  0  0  0  0  0  0  0  0  0  0
   -3.7520    3.2370    0.9900 C   0  0  0  0  0  0  0  0  0  0  0  0
   -2.9750    2.4310    1.8810 O   0  0  0  0  0  0  0  0  0  0  0  0
   -3.0050    1.0720    1.7100 C   0  0  0  0  0  0  0  0  0  0  0  0
   -2.0480    0.4470    0.9020 C   0  0  0  0  0  0  0  0  0  0  0  0
   -2.0780   -0.9420    0.7280 C   0  0  0  0  0  0  0  0  0  0  0  0
   -3.0670   -1.7050    1.3610 C   0  0  0  0  0  0  0  0  0  0  0  0
   -4.0240   -1.0800    2.1690 C   0  0  0  0  0  0  0  0  0  0  0  0
   -3.9940    0.3090    2.3430 C   0  0  0  0  0  0  0  0  0  0  0  0
   -5.1850    1.0870    3.3450 Cl  0  0  0  0  0  0  0  0  0  0  0  0
   -1.0660   -1.6030   -0.1250 C   0  0  0  0  0  0  0  0  0  0  0  0
   -0.1840   -2.2900    0.3870 O   0  0  0  0  0  0  0  0  0  0  0  0
   -1.1110   -1.4550   -1.4460 N   0  0  0  0  0  0  0  0  0  0  0  0
   -0.1730   -2.1260   -2.2660 C   0  0  0  0  0  0  0  0  0  0  0  0
   -0.7330   -3.0260   -3.3660 C   0  0  0  0  0  0  0  0  0  0  0  0
   -2.0550   -2.4450   -3.8990 C   0  0  0  0  0  0  0  0  0  0  0  0
   -2.7090   -3.3880   -4.9260 C   0  0  0  0  0  0  0  0  0  0  0  0
   -2.8480   -4.7590   -4.4150 N   0  0  0  0  0  0  0  0  0  0  0  0
   -1.6080   -5.3440   -3.8840 C   0  0  0  0  0  0  0  0  0  0  0  0
   -0.9250   -4.4560   -2.8280 C   0  0  0  0  0  0  0  0  0  0  0  0
   -4.0770   -5.4600   -4.4330 C   0  0  0  0  0  0  0  0  0  0  0  0
   -4.1980   -6.6650   -5.1360 C   0  0  0  0  0  0  0  0  0  0  0  0
   -5.4240   -7.3400   -5.1390 C   0  0  0  0  0  0  0  0  0  0  0  0
   -6.4700   -6.8320   -4.4730 N   0  0  0  0  0  0  0  0  0  0  0  0
   -6.3910   -5.6820   -3.7900 C   0  0  0  0  0  0  0  0  0  0  0  0
   -5.1910   -4.9590   -3.7490 C   0  0  0  0  0  0  0  0  0  0  0  0
   -6.2190    3.5720   -1.1880 C   0  0  0  0  0  0  0  0  0  0  0  0
   -7.5810    6.3990   -2.5050 H   0  0  0  0  0  0  0  0  0  0  0  0
   -7.0490    7.2400   -0.2340 H   0  0  0  0  0  0  0  0  0  0  0  0
   -5.9870    5.7370    1.4280 H   0  0  0  0  0  0  0  0  0  0  0  0
   -5.5800    2.1060    0.9160 H   0  0  0  0  0  0  0  0  0  0  0  0
   -5.5800    3.4230    2.1080 H   0  0  0  0  0  0  0  0  0  0  0  0
   -3.5170    4.2650    1.2580 H   0  0  0  0  0  0  0  0  0  0  0  0
   -3.4900    2.9680   -0.0310 H   0  0  0  0  0  0  0  0  0  0  0  0
   -1.2860    1.0360    0.4130 H   0  0  0  0  0  0  0  0  0  0  0  0
   -3.0910   -2.7760    1.2260 H   0  0  0  0  0  0  0  0  0  0  0  0
   -4.7860   -1.6690    2.6580 H   0  0  0  0  0  0  0  0  0  0  0  0
   -1.8150   -0.8630   -1.8640 H   0  0  0  0  0  0  0  0  0  0  0  0
    0.3630   -2.7950   -1.5960 H   0  0  0  0  0  0  0  0  0  0  0  0
    0.4550   -1.3820   -2.7520 H   0  0  0  0  0  0  0  0  0  0  0  0
    0.0180   -3.0240   -4.1540 H   0  0  0  0  0  0  0  0  0  0  0  0
   -2.7400   -2.2820   -3.0700 H   0  0  0  0  0  0  0  0  0  0  0  0
   -1.8650   -1.4800   -4.3640 H   0  0  0  0  0  0  0  0  0  0  0  0
   -2.1130   -3.4010   -5.8370 H   0  0  0  0  0  0  0  0  0  0  0  0
   -3.6900   -3.0040   -5.1980 H   0  0  0  0  0  0  0  0  0  0  0  0
   -0.9160   -5.5260   -4.7040 H   0  0  0  0  0  0  0  0  0  0  0  0
   -1.8270   -6.3170   -3.4490 H   0  0  0  0  0  0  0  0  0  0  0  0
   -1.5370   -4.4250   -1.9290 H   0  0  0  0  0  0  0  0  0  0  0  0
    0.0440   -4.8790   -2.5700 H   0  0  0  0  0  0  0  0  0  0  0  0
   -3.3520   -7.0700   -5.6710 H   0  0  0  0  0  0  0  0  0  0  0  0
   -5.5270   -8.2700   -5.6780 H   0  0  0  0  0  0  0  0  0  0  0  0
   -7.2590   -5.3080   -3.2670 H   0  0  0  0  0  0  0  0  0  0  0  0
   -5.1260   -4.0320   -3.1990 H   0  0  0  0  0  0  0  0  0  0  0  0
   -5.9870    2.5520   -1.4540 H   0  0  0  0  0  0  0  0  0  0  0  0
  1  2  1  0  0  0  0
  2  3  2  0  0  0  0
  3 34  1  0  0  0  0
  3  4  1  0  0  0  0
  4 35  1  0  0  0  0
  4  5  2  0  0  0  0
  5 36  1  0  0  0  0
  5  6  1  0  0  0  0
  6  7  1  0  0  0  0
  7 37  1  0  0  0  0
  7 38  1  0  0  0  0
  7  8  1  0  0  0  0
  8 39  1  0  0  0  0
  8 40  1  0  0  0  0
  8  9  1  0  0  0  0
  9 10  1  0  0  0  0
 10 11  2  0  0  0  0
 11 41  1  0  0  0  0
 11 12  1  0  0  0  0
 12 13  2  0  0  0  0
 13 42  1  0  0  0  0
 13 14  1  0  0  0  0
 14 43  1  0  0  0  0
 14 15  2  0  0  0  0
 15 10  1  0  0  0  0
 15 16  1  0  0  0  0
 12 17  1  0  0  0  0
 17 18  2  0  0  0  0
 17 19  1  0  0  0  0
 19 44  1  0  0  0  0
 19 20  1  0  0  0  0
 20 45  1  0  0  0  0
 20 46  1  0  0  0  0
 20 21  1  0  0  0  0
 21 47  1  0  0  0  0
 21 22  1  0  0  0  0
 22 48  1  0  0  0  0
 22 49  1  0  0  0  0
 22 23  1  0  0  0  0
 23 50  1  0  0  0  0
 23 51  1  0  0  0  0
 23 24  1  0  0  0  0
 24 25  1  0  0  0  0
 25 52  1  0  0  0  0
 25 53  1  0  0  0  0
 25 26  1  0  0  0  0
 26 21  1  0  0  0  0
 26 54  1  0  0  0  0
 26 55  1  0  0  0  0
 24 27  1  0  0  0  0
 27 28  2  0  0  0  0
 28 56  1  0  0  0  0
 28 29  1  0  0  0  0
 29 57  1  0  0  0  0
 29 30  2  0  0  0  0
 30 31  1  0  0  0  0
 31 58  1  0  0  0  0
 31 32  2  0  0  0  0
 32 27  1  0  0  0  0
 32 59  1  0  0  0  0
  6 33  2  0  0  0  0
 33  2  1  0  0  0  0
 33 60  1  0  0  0  0
M  END
>  <LOGBIO>
5.7100

>  <PRED_LOGBIO>
6.5200

>  <XV_RES>
-0.9150

>  <WHL_TMPL>
2

>  <ANCH>
13-14;27-28

$$$$
ROW6
  -MTS-   01071502293D 0   0.00000     0.00000     0

 70 74  0  0  0  0  0  0  0  0999 V2000
   11.4360    6.6230   -5.8280 C   0  0  0  0  0  0  0  0  0  0  0  0
   10.2010    5.8880   -6.2910 C   0  0  0  0  0  0  0  0  0  0  0  0
   10.0910    5.5110   -7.5510 N   0  0  0  0  0  0  0  0  0  0  0  0
    9.1950    5.6120   -5.4030 N   0  0  0  0  0  0  0  0  0  0  0  0
    9.1510    4.3730   -4.6130 C   0  0  0  0  0  0  0  0  0  0  0  0
    7.8030    3.6400   -4.7500 C   0  0  0  0  0  0  0  0  0  0  0  0
    6.6200    4.5820   -4.4610 C   0  0  0  0  0  0  0  0  0  0  0  0
    6.6970    5.8590   -5.3180 C   0  0  0  0  0  0  0  0  0  0  0  0
    8.0730    6.5320   -5.1640 C   0  0  0  0  0  0  0  0  0  0  0  0
    5.3960    3.9000   -4.7430 O   0  0  0  0  0  0  0  0  0  0  0  0
    4.8060    3.1920   -3.7300 C   0  0  0  0  0  0  0  0  0  0  0  0
    5.1290    1.8430   -3.5370 C   0  0  0  0  0  0  0  0  0  0  0  0
    4.5260    1.1200   -2.5010 C   0  0  0  0  0  0  0  0  0  0  0  0
    3.5990    1.7450   -1.6590 C   0  0  0  0  0  0  0  0  0  0  0  0
    3.2750    3.0930   -1.8520 C   0  0  0  0  0  0  0  0  0  0  0  0
    3.8790    3.8170   -2.8870 C   0  0  0  0  0  0  0  0  0  0  0  0
    2.3360    3.4310   -0.8700 N   0  0  0  0  0  0  0  0  0  0  0  0
    2.0890    2.3740   -0.1190 C   0  0  0  0  0  0  0  0  0  0  0  0
    1.1490    2.3410    1.0240 C   0  0  0  0  0  0  0  0  0  0  0  0
   -0.3430    2.3500    0.6950 C   0  0  0  0  0  0  0  0  0  0  0  0
   -1.1410    2.3130    1.9770 C   0  0  0  0  0  0  0  0  0  0  0  0
   -0.5660    2.2820    3.0530 O   0  0  0  0  0  0  0  0  0  0  0  0
   -2.4600    2.3150    1.9330 O   0  0  0  0  0  0  0  0  0  0  0  0
    2.8330    1.3080   -0.5520 N   0  0  0  0  0  0  0  0  0  0  0  0
    2.8220   -0.0370    0.0400 C   0  0  0  0  0  0  0  0  0  0  0  0
    1.7980   -0.8910   -0.6690 C   0  0  0  0  0  0  0  0  0  0  0  0
    2.1680   -1.6420   -1.7900 C   0  0  0  0  0  0  0  0  0  0  0  0
    1.2180   -2.4340   -2.4470 C   0  0  0  0  0  0  0  0  0  0  0  0
   -0.1020   -2.4730   -1.9830 C   0  0  0  0  0  0  0  0  0  0  0  0
   -1.0520   -3.2650   -2.6400 C   0  0  0  0  0  0  0  0  0  0  0  0
   -2.3720   -3.3040   -2.1750 C   0  0  0  0  0  0  0  0  0  0  0  0
   -2.7420   -2.5530   -1.0540 C   0  0  0  0  0  0  0  0  0  0  0  0
   -1.7920   -1.7620   -0.3970 C   0  0  0  0  0  0  0  0  0  0  0  0
   -0.4720   -1.7220   -0.8610 C   0  0  0  0  0  0  0  0  0  0  0  0
    0.4780   -0.9310   -0.2040 C   0  0  0  0  0  0  0  0  0  0  0  0
   -4.1380   -2.5950   -0.5630 C   0  0  0  0  0  0  0  0  0  0  0  0
   -4.4950   -3.4950    0.3340 N   0  0  0  0  0  0  0  0  0  0  0  0
   -5.0590   -1.7000   -1.0390 N   0  0  0  0  0  0  0  0  0  0  0  0
   11.9270    6.0490   -5.0440 H   0  0  0  0  0  0  0  0  0  0  0  0
   12.1190    6.7490   -6.6660 H   0  0  0  0  0  0  0  0  0  0  0  0
   11.1540    7.5990   -5.4400 H   0  0  0  0  0  0  0  0  0  0  0  0
   10.8180    5.7100   -8.1930 H   0  0  0  0  0  0  0  0  0  0  0  0
    9.3310    4.6070   -3.5660 H   0  0  0  0  0  0  0  0  0  0  0  0
    9.9560    3.7140   -4.9310 H   0  0  0  0  0  0  0  0  0  0  0  0
    7.7100    3.2400   -5.7580 H   0  0  0  0  0  0  0  0  0  0  0  0
    7.7760    2.8010   -4.0590 H   0  0  0  0  0  0  0  0  0  0  0  0
    6.6320    4.8580   -3.4080 H   0  0  0  0  0  0  0  0  0  0  0  0
    6.5320    5.6040   -6.3630 H   0  0  0  0  0  0  0  0  0  0  0  0
    5.9180    6.5520   -5.0060 H   0  0  0  0  0  0  0  0  0  0  0  0
    8.1590    6.9520   -4.1640 H   0  0  0  0  0  0  0  0  0  0  0  0
    8.1430    7.3710   -5.8530 H   0  0  0  0  0  0  0  0  0  0  0  0
    5.8440    1.3610   -4.1870 H   0  0  0  0  0  0  0  0  0  0  0  0
    4.7760    0.0800   -2.3520 H   0  0  0  0  0  0  0  0  0  0  0  0
    3.6290    4.8570   -3.0360 H   0  0  0  0  0  0  0  0  0  0  0  0
    1.3270    3.2680    1.5650 H   0  0  0  0  0  0  0  0  0  0  0  0
    1.3490    1.4360    1.5950 H   0  0  0  0  0  0  0  0  0  0  0  0
   -0.5870    1.4790    0.0910 H   0  0  0  0  0  0  0  0  0  0  0  0
   -0.5870    3.2550    0.1420 H   0  0  0  0  0  0  0  0  0  0  0  0
   -2.7900    2.2880    2.8450 H   0  0  0  0  0  0  0  0  0  0  0  0
    2.5680    0.0330    1.0960 H   0  0  0  0  0  0  0  0  0  0  0  0
    3.8060   -0.4890   -0.0660 H   0  0  0  0  0  0  0  0  0  0  0  0
    3.1860   -1.6120   -2.1490 H   0  0  0  0  0  0  0  0  0  0  0  0
    1.5040   -3.0130   -3.3130 H   0  0  0  0  0  0  0  0  0  0  0  0
   -0.7660   -3.8440   -3.5050 H   0  0  0  0  0  0  0  0  0  0  0  0
   -3.1040   -3.9150   -2.6820 H   0  0  0  0  0  0  0  0  0  0  0  0
   -2.0780   -1.1820    0.4690 H   0  0  0  0  0  0  0  0  0  0  0  0
    0.1920   -0.3510    0.6610 H   0  0  0  0  0  0  0  0  0  0  0  0
   -5.4280   -3.5230    0.6630 H   0  0  0  0  0  0  0  0  0  0  0  0
   -4.7850   -1.0110   -1.7260 H   0  0  0  0  0  0  0  0  0  0  0  0
   -6.0110   -1.7280   -0.7040 H   0  0  0  0  0  0  0  0  0  0  0  0
  1 39  1  0  0  0  0
  1 40  1  0  0  0  0
  1 41  1  0  0  0  0
  1  2  1  0  0  0  0
  2  3  2  0  0  0  0
  3 42  1  0  0  0  0
  2  4  1  0  0  0  0
  4  5  1  0  0  0  0
  5 43  1  0  0  0  0
  5 44  1  0  0  0  0
  5  6  1  0  0  0  0
  6 45  1  0  0  0  0
  6 46  1  0  0  0  0
  6  7  1  0  0  0  0
  7 47  1  0  0  0  0
  7  8  1  0  0  0  0
  8 48  1  0  0  0  0
  8 49  1  0  0  0  0
  8  9  1  0  0  0  0
  9  4  1  0  0  0  0
  9 50  1  0  0  0  0
  9 51  1  0  0  0  0
  7 10  1  0  0  0  0
 10 11  1  0  0  0  0
 11 12  2  0  0  0  0
 12 52  1  0  0  0  0
 12 13  1  0  0  0  0
 13 53  1  0  0  0  0
 13 14  2  0  0  0  0
 14 15  1  0  0  0  0
 15 16  2  0  0  0  0
 16 11  1  0  0  0  0
 16 54  1  0  0  0  0
 15 17  1  0  0  0  0
 17 18  2  0  0  0  0
 18 19  1  0  0  0  0
 19 55  1  0  0  0  0
 19 56  1  0  0  0  0
 19 20  1  0  0  0  0
 20 57  1  0  0  0  0
 20 58  1  0  0  0  0
 20 21  1  0  0  0  0
 21 22  2  0  0  0  0
 21 23  1  0  0  0  0
 23 59  1  0  0  0  0
 18 24  1  0  0  0  0
 24 14  1  0  0  0  0
 24 25  1  0  0  0  0
 25 60  1  0  0  0  0
 25 61  1  0  0  0  0
 25 26  1  0  0  0  0
 26 27  2  0  0  0  0
 27 62  1  0  0  0  0
 27 28  1  0  0  0  0
 28 63  1  0  0  0  0
 28 29  2  0  0  0  0
 29 30  1  0  0  0  0
 30 64  1  0  0  0  0
 30 31  2  0  0  0  0
 31 65  1  0  0  0  0
 31 32  1  0  0  0  0
 32 33  2  0  0  0  0
 33 66  1  0  0  0  0
 33 34  1  0  0  0  0
 34 29  1  0  0  0  0
 34 35  2  0  0  0  0
 35 26  1  0  0  0  0
 35 67  1  0  0  0  0
 32 36  1  0  0  0  0
 36 37  2  0  0  0  0
 37 68  1  0  0  0  0
 36 38  1  0  0  0  0
 38 69  1  0  0  0  0
 38 70  1  0  0  0  0
M  END
>  <LOGBIO>
8.2300

>  <PRED_LOGBIO>
7.9200

>  <XV_RES>
0.4090

>  <WHL_TMPL>
1

>  <ANCH>
16-17;34-45

$$$$
ROW7
  -MTS-   01071502293D 0   0.00000     0.00000     0

 62 65  0  0  1  0  0  0  0  0999 V2000
   -4.2550   -0.3630   -5.0850 C   0  0  0  0  0  0  0  0  0  0  0  0
   -5.2020   -1.3240   -4.4070 C   0  0  0  0  0  0  0  0  0  0  0  0
   -6.0130   -2.0730   -5.1310 N   0  0  0  0  0  0  0  0  0  0  0  0
   -5.2200   -1.4190   -3.0410 N   0  0  0  0  0  0  0  0  0  0  0  0
   -4.4080   -2.3250   -2.2160 C   0  0  0  0  0  0  0  0  0  0  0  0
   -4.5620   -1.9230   -0.7380 C   0  0  0  0  0  0  0  0  0  0  0  0
   -5.9400   -1.2370   -0.7080 C   0  0  1  0  0  0  0  0  0  0  0  0
   -6.0560   -0.6340   -2.1210 C   0  0  0  0  0  0  0  0  0  0  0  0
   -5.9880   -0.2170    0.2940 O   0  0  0  0  0  0  0  0  0  0  0  0
   -4.8060    0.3490    0.6920 C   0  0  0  0  0  0  0  0  0  0  0  0
   -4.3150    1.4820    0.0320 C   0  0  0  0  0  0  0  0  0  0  0  0
   -3.1070    2.0600    0.4390 C   0  0  0  0  0  0  0  0  0  0  0  0
   -2.3890    1.5060    1.5060 C   0  0  0  0  0  0  0  0  0  0  0  0
   -2.8810    0.3730    2.1650 C   0  0  0  0  0  0  0  0  0  0  0  0
   -4.0890   -0.2050    1.7590 C   0  0  0  0  0  0  0  0  0  0  0  0
   -1.0860    2.1290    1.9440 C   0  0  0  0  0  0  0  0  0  0  0  0
   -0.1520    2.1620    0.8100 O   0  0  0  0  0  0  0  0  0  0  0  0
    1.1880    2.3460    1.0300 C   0  0  0  0  0  0  0  0  0  0  0  0
    2.0410    2.6320   -0.0420 C   0  0  0  0  0  0  0  0  0  0  0  0
    3.4100    2.8200    0.1830 C   0  0  0  0  0  0  0  0  0  0  0  0
    3.9250    2.7230    1.4810 C   0  0  0  0  0  0  0  0  0  0  0  0
    5.4060    2.9310    1.6910 C   0  0  0  0  0  0  0  0  0  0  0  0
    5.7820    3.1550    3.1670 C   0  0  0  0  0  0  0  0  0  0  0  0
    5.0620    2.2380    4.0630 N   0  0  0  0  0  0  0  0  0  0  0  0
    3.5980    2.3270    3.9640 C   0  0  0  0  0  0  0  0  0  0  0  0
    3.0720    2.4380    2.5530 C   0  0  0  0  0  0  0  0  0  0  0  0
    1.7030    2.2490    2.3280 C   0  0  0  0  0  0  0  0  0  0  0  0
    5.7000    1.3750    4.9140 C   0  0  0  0  0  0  0  0  0  0  0  0
    6.0020    1.7600    6.1400 N   0  0  0  0  0  0  0  0  0  0  0  0
    6.0260    0.1130    4.4930 N   0  0  0  0  0  0  0  0  0  0  0  0
   -0.4860    1.2040    2.9760 C   0  0  0  0  0  0  0  0  0  0  0  0
   -1.0020    0.1210    3.1980 O   0  0  0  0  0  0  0  0  0  0  0  0
    0.5970    1.5670    3.6380 O   0  0  0  0  0  0  0  0  0  0  0  0
   -3.2300   -0.6210   -4.8260 H   0  0  0  0  0  0  0  0  0  0  0  0
   -4.3840   -0.4270   -6.1630 H   0  0  0  0  0  0  0  0  0  0  0  0
   -4.4690    0.6510   -4.7540 H   0  0  0  0  0  0  0  0  0  0  0  0
   -6.0000   -2.0050   -6.1190 H   0  0  0  0  0  0  0  0  0  0  0  0
   -4.7540   -3.3470   -2.3520 H   0  0  0  0  0  0  0  0  0  0  0  0
   -3.3630   -2.2420   -2.5080 H   0  0  0  0  0  0  0  0  0  0  0  0
   -3.7720   -1.2430   -0.4260 H   0  0  0  0  0  0  0  0  0  0  0  0
   -4.5370   -2.7930   -0.0840 H   0  0  0  0  0  0  0  0  0  0  0  0
   -6.7340   -1.9570   -0.5230 H   0  0  0  0  0  0  0  0  0  0  0  0
   -5.7070    0.3970   -2.1040 H   0  0  0  0  0  0  0  0  0  0  0  0
   -7.0920   -0.6740   -2.4480 H   0  0  0  0  0  0  0  0  0  0  0  0
   -4.8680    1.9100   -0.7910 H   0  0  0  0  0  0  0  0  0  0  0  0
   -2.7280    2.9340   -0.0700 H   0  0  0  0  0  0  0  0  0  0  0  0
   -2.3280   -0.0550    2.9880 H   0  0  0  0  0  0  0  0  0  0  0  0
   -4.4680   -1.0780    2.2690 H   0  0  0  0  0  0  0  0  0  0  0  0
   -1.2480    3.1220    2.3580 H   0  0  0  0  0  0  0  0  0  0  0  0
    1.6430    2.7060   -1.0440 H   0  0  0  0  0  0  0  0  0  0  0  0
    4.0680    3.0400   -0.6450 H   0  0  0  0  0  0  0  0  0  0  0  0
    5.9490    2.0690    1.3080 H   0  0  0  0  0  0  0  0  0  0  0  0
    5.7370    3.7840    1.1020 H   0  0  0  0  0  0  0  0  0  0  0  0
    5.5570    4.1830    3.4450 H   0  0  0  0  0  0  0  0  0  0  0  0
    6.8540    3.0270    3.3020 H   0  0  0  0  0  0  0  0  0  0  0  0
    3.2560    3.1850    4.5390 H   0  0  0  0  0  0  0  0  0  0  0  0
    3.1580    1.4520    4.4390 H   0  0  0  0  0  0  0  0  0  0  0  0
    1.0450    2.0290    3.1560 H   0  0  0  0  0  0  0  0  0  0  0  0
    6.4630    1.1360    6.7560 H   0  0  0  0  0  0  0  0  0  0  0  0
    5.7950   -0.1820    3.5550 H   0  0  0  0  0  0  0  0  0  0  0  0
    6.4960   -0.5230    5.1210 H   0  0  0  0  0  0  0  0  0  0  0  0
    0.8290    0.8510    4.2490 H   0  0  0  0  0  0  0  0  0  0  0  0
  1 34  1  0  0  0  0
  1 35  1  0  0  0  0
  1 36  1  0  0  0  0
  1  2  1  0  0  0  0
  2  3  2  0  0  0  0
  3 37  1  0  0  0  0
  2  4  1  0  0  0  0
  4  5  1  0  0  0  0
  5 38  1  0  0  0  0
  5 39  1  0  0  0  0
  5  6  1  0  0  0  0
  6 40  1  0  0  0  0
  6 41  1  0  0  0  0
  6  7  1  0  0  0  0
  7 42  1  0  0  0  0
  7  8  1  0  0  0  0
  8  4  1  0  0  0  0
  8 43  1  0  0  0  0
  8 44  1  0  0  0  0
  7  9  1  0  0  0  0
  9 10  1  0  0  0  0
 10 11  2  0  0  0  0
 11 45  1  0  0  0  0
 11 12  1  0  0  0  0
 12 46  1  0  0  0  0
 12 13  2  0  0  0  0
 13 14  1  0  0  0  0
 14 47  1  0  0  0  0
 14 15  2  0  0  0  0
 15 10  1  0  0  0  0
 15 48  1  0  0  0  0
 13 16  1  0  0  0  0
 16 49  1  0  0  0  0
 16 17  1  0  0  0  0
 17 18  1  0  0  0  0
 18 19  1  0  0  0  0
 19 50  1  0  0  0  0
 19 20  2  0  0  0  0
 20 51  1  0  0  0  0
 20 21  1  0  0  0  0
 21 22  1  0  0  0  0
 22 52  1  0  0  0  0
 22 53  1  0  0  0  0
 22 23  1  0  0  0  0
 23 54  1  0  0  0  0
 23 55  1  0  0  0  0
 23 24  1  0  0  0  0
 24 25  1  0  0  0  0
 25 56  1  0  0  0  0
 25 57  1  0  0  0  0
 25 26  1  0  0  0  0
 26 21  2  0  0  0  0
 26 27  1  0  0  0  0
 27 18  2  0  0  0  0
 27 58  1  0  0  0  0
 24 28  1  0  0  0  0
 28 29  2  0  0  0  0
 29 59  1  0  0  0  0
 28 30  1  0  0  0  0
 30 60  1  0  0  0  0
 30 61  1  0  0  0  0
 16 31  1  0  0  0  0
 31 32  2  0  0  0  0
 31 33  1  0  0  0  0
 33 62  1  0  0  0  0
M  END
>  <LOGBIO>
7.1000

>  <PRED_LOGBIO>
7.0400

>  <XV_RES>
0.2520

>  <WHL_TMPL>
1

>  <ANCH>
43-50;26-24

$$$$
ROW8
  -MTS-   01071502293D 0   0.00000     0.00000     0

 66 70  0  0  0  0  0  0  0  0999 V2000
   -4.3340    2.6340    7.1660 C   0  0  0  0  0  0  0  0  0  0  0  0
   -3.3770    2.5090    5.9850 C   0  0  0  0  0  0  0  0  0  0  0  0
   -3.4420    3.7800    5.1390 C   0  0  0  0  0  0  0  0  0  0  0  0
   -3.0410    4.9810    5.9940 C   0  0  0  0  0  0  0  0  0  0  0  0
   -3.9990    5.1070    7.1760 C   0  0  0  0  0  0  0  0  0  0  0  0
   -2.5200    3.6590    4.0010 N   0  0  0  0  0  0  0  0  0  0  0  0
   -1.3850    2.8040    4.3780 C   0  0  0  0  0  0  0  0  0  0  0  0
   -0.3880    2.6470    3.2150 C   0  0  0  0  0  0  0  0  0  0  0  0
   -1.0860    2.1290    1.9440 C   0  0  0  0  0  0  0  0  0  0  0  0
   -2.3400    2.9580    1.6160 C   0  0  0  0  0  0  0  0  0  0  0  0
   -3.2470    3.1000    2.8530 C   0  0  0  0  0  0  0  0  0  0  0  0
   -0.1520    2.1620    0.8100 N   0  0  0  0  0  0  0  0  0  0  0  0
    1.1490    2.3410    1.0240 C   0  0  0  0  0  0  0  0  0  0  0  0
    1.5700    2.4790    2.1710 O   0  0  0  0  0  0  0  0  0  0  0  0
    2.0890    2.3740   -0.1190 C   0  0  0  0  0  0  0  0  0  0  0  0
    2.3340    3.4510   -0.8770 C   0  0  0  0  0  0  0  0  0  0  0  0
    3.3280    3.0620   -1.9020 C   0  0  0  0  0  0  0  0  0  0  0  0
    3.9630    3.7340   -2.9540 C   0  0  0  0  0  0  0  0  0  0  0  0
    4.8820    3.0560   -3.7640 C   0  0  0  0  0  0  0  0  0  0  0  0
    5.1660    1.7070   -3.5230 C   0  0  0  0  0  0  0  0  0  0  0  0
    4.5310    1.0350   -2.4710 C   0  0  0  0  0  0  0  0  0  0  0  0
    3.6120    1.7130   -1.6610 C   0  0  0  0  0  0  0  0  0  0  0  0
    2.8330    1.3080   -0.5520 N   0  0  0  0  0  0  0  0  0  0  0  0
    2.8220   -0.0370    0.0400 C   0  0  0  0  0  0  0  0  0  0  0  0
    1.7980   -0.8910   -0.6680 C   0  0  0  0  0  0  0  0  0  0  0  0
    2.0350   -1.7360   -1.8600 C   0  0  0  0  0  0  0  0  0  0  0  0
    0.8670   -2.3200   -2.1590 C   0  0  0  0  0  0  0  0  0  0  0  0
   -0.0890   -1.8990   -1.2380 O   0  0  0  0  0  0  0  0  0  0  0  0
    0.5260   -1.0210   -0.3380 N   0  0  0  0  0  0  0  0  0  0  0  0
    0.6320   -3.2550   -3.2820 C   0  0  0  0  0  0  0  0  0  0  0  0
    1.2290   -4.4350   -3.4940 C   0  0  0  0  0  0  0  0  0  0  0  0
    0.8000   -5.1700   -4.7050 C   0  0  0  0  0  0  0  0  0  0  0  0
   -0.1370   -4.5730   -5.4540 C   0  0  0  0  0  0  0  0  0  0  0  0
   -0.8400   -5.1630   -6.9090 Cl  0  0  0  0  0  0  0  0  0  0  0  0
   -0.4990   -3.0500   -4.6290 S   0  0  0  0  0  0  0  0  0  0  0  0
   -5.3490    2.7730    6.7980 H   0  0  0  0  0  0  0  0  0  0  0  0
   -4.2880    1.7290    7.7680 H   0  0  0  0  0  0  0  0  0  0  0  0
   -4.0490    3.4890    7.7750 H   0  0  0  0  0  0  0  0  0  0  0  0
   -3.6620    1.6530    5.3760 H   0  0  0  0  0  0  0  0  0  0  0  0
   -2.3630    2.3700    6.3530 H   0  0  0  0  0  0  0  0  0  0  0  0
   -4.4560    3.9190    4.7710 H   0  0  0  0  0  0  0  0  0  0  0  0
   -2.0270    4.8420    6.3620 H   0  0  0  0  0  0  0  0  0  0  0  0
   -3.0880    5.8860    5.3920 H   0  0  0  0  0  0  0  0  0  0  0  0
   -3.9520    4.2010    7.7780 H   0  0  0  0  0  0  0  0  0  0  0  0
   -3.7130    5.9620    7.7850 H   0  0  0  0  0  0  0  0  0  0  0  0
   -5.0130    5.2460    6.8080 H   0  0  0  0  0  0  0  0  0  0  0  0
   -1.7530    1.8250    4.6750 H   0  0  0  0  0  0  0  0  0  0  0  0
   -0.8760    3.2380    5.2370 H   0  0  0  0  0  0  0  0  0  0  0  0
    0.0790    3.6070    3.0070 H   0  0  0  0  0  0  0  0  0  0  0  0
    0.3990    1.9530    3.5050 H   0  0  0  0  0  0  0  0  0  0  0  0
   -1.3560    1.0820    2.0690 H   0  0  0  0  0  0  0  0  0  0  0  0
   -2.0410    3.9460    1.2700 H   0  0  0  0  0  0  0  0  0  0  0  0
   -2.8940    2.4750    0.8140 H   0  0  0  0  0  0  0  0  0  0  0  0
   -3.6500    2.1250    3.1180 H   0  0  0  0  0  0  0  0  0  0  0  0
   -4.0910    3.7430    2.6100 H   0  0  0  0  0  0  0  0  0  0  0  0
   -0.4980    2.0490   -0.1320 H   0  0  0  0  0  0  0  0  0  0  0  0
    1.8870    4.4270   -0.7610 H   0  0  0  0  0  0  0  0  0  0  0  0
    3.7440    4.7750   -3.1400 H   0  0  0  0  0  0  0  0  0  0  0  0
    5.3720    3.5740   -4.5750 H   0  0  0  0  0  0  0  0  0  0  0  0
    5.8750    1.1840   -4.1480 H   0  0  0  0  0  0  0  0  0  0  0  0
    4.7500   -0.0060   -2.2850 H   0  0  0  0  0  0  0  0  0  0  0  0
    2.4810    0.0750    1.0670 H   0  0  0  0  0  0  0  0  0  0  0  0
    3.8020   -0.4910   -0.0930 H   0  0  0  0  0  0  0  0  0  0  0  0
    2.9700   -1.8590   -2.3860 H   0  0  0  0  0  0  0  0  0  0  0  0
    1.9780   -4.8270   -2.8210 H   0  0  0  0  0  0  0  0  0  0  0  0
    1.2180   -6.1310   -4.9690 H   0  0  0  0  0  0  0  0  0  0  0  0
  1 36  1  0  0  0  0
  1 37  1  0  0  0  0
  1 38  1  0  0  0  0
  1  2  1  0  0  0  0
  2 39  1  0  0  0  0
  2 40  1  0  0  0  0
  2  3  1  0  0  0  0
  3 41  1  0  0  0  0
  3  4  1  0  0  0  0
  4 42  1  0  0  0  0
  4 43  1  0  0  0  0
  4  5  1  0  0  0  0
  5 44  1  0  0  0  0
  5 45  1  0  0  0  0
  5 46  1  0  0  0  0
  3  6  1  0  0  0  0
  6  7  1  0  0  0  0
  7 47  1  0  0  0  0
  7 48  1  0  0  0  0
  7  8  1  0  0  0  0
  8 49  1  0  0  0  0
  8 50  1  0  0  0  0
  8  9  1  0  0  0  0
  9 51  1  0  0  0  0
  9 10  1  0  0  0  0
 10 52  1  0  0  0  0
 10 53  1  0  0  0  0
 10 11  1  0  0  0  0
 11  6  1  0  0  0  0
 11 54  1  0  0  0  0
 11 55  1  0  0  0  0
  9 12  1  0  0  0  0
 12 56  1  0  0  0  0
 12 13  1  0  0  0  0
 13 14  2  0  0  0  0
 13 15  1  0  0  0  0
 15 16  2  0  0  0  0
 16 57  1  0  0  0  0
 16 17  1  0  0  0  0
 17 18  2  0  0  0  0
 18 58  1  0  0  0  0
 18 19  1  0  0  0  0
 19 59  1  0  0  0  0
 19 20  2  0  0  0  0
 20 60  1  0  0  0  0
 20 21  1  0  0  0  0
 21 61  1  0  0  0  0
 21 22  2  0  0  0  0
 22 17  1  0  0  0  0
 22 23  1  0  0  0  0
 23 15  1  0  0  0  0
 23 24  1  0  0  0  0
 24 62  1  0  0  0  0
 24 63  1  0  0  0  0
 24 25  1  0  0  0  0
 25 26  1  0  0  0  0
 26 64  1  0  0  0  0
 26 27  2  0  0  0  0
 27 28  1  0  0  0  0
 28 29  1  0  0  0  0
 29 25  2  0  0  0  0
 27 30  1  0  0  0  0
 30 31  2  0  0  0  0
 31 65  1  0  0  0  0
 31 32  1  0  0  0  0
 32 66  1  0  0  0  0
 32 33  2  0  0  0  0
 33 34  1  0  0  0  0
 33 35  1  0  0  0  0
 35 30  1  0  0  0  0
M  END
>  <LOGBIO>
6.6600

>  <PRED_LOGBIO>
8.2100

>  <XV_RES>
-1.6720

>  <WHL_TMPL>
1

>  <ANCH>
37-60;34-35

$$$$
ROW9
  -MTS-   01071502293D 0   0.00000     0.00000     0

 65 68  0  0  0  0  0  0  0  0999 V2000
   -4.7070    1.1270    4.5940 C   0  0  0  0  0  0  0  0  0  0  0  0
   -4.9620    0.9410    3.1580 N   0  0  0  0  0  0  0  0  0  0  0  0
   -3.9940    0.3090    2.3430 C   0  0  0  0  0  0  0  0  0  0  0  0
   -4.0240   -1.0800    2.1690 C   0  0  0  0  0  0  0  0  0  0  0  0
   -3.0670   -1.7050    1.3610 C   0  0  0  0  0  0  0  0  0  0  0  0
   -2.0780   -0.9420    0.7280 C   0  0  0  0  0  0  0  0  0  0  0  0
   -2.0480    0.4470    0.9020 C   0  0  0  0  0  0  0  0  0  0  0  0
   -3.0050    1.0720    1.7100 C   0  0  0  0  0  0  0  0  0  0  0  0
   -2.9750    2.4310    1.8810 O   0  0  0  0  0  0  0  0  0  0  0  0
   -3.7520    3.2370    0.9900 C   0  0  0  0  0  0  0  0  0  0  0  0
   -5.2720    3.1320    1.1060 C   0  0  0  0  0  0  0  0  0  0  0  0
   -5.9190    4.0470    0.0940 C   0  0  0  0  0  0  0  0  0  0  0  0
   -6.2180    5.3710    0.4390 C   0  0  0  0  0  0  0  0  0  0  0  0
   -6.8180    6.2190   -0.5000 C   0  0  0  0  0  0  0  0  0  0  0  0
   -7.1180    5.7450   -1.7820 C   0  0  0  0  0  0  0  0  0  0  0  0
   -7.8630    6.7990   -2.9480 Cl  0  0  0  0  0  0  0  0  0  0  0  0
   -6.8180    4.4210   -2.1260 C   0  0  0  0  0  0  0  0  0  0  0  0
   -6.2190    3.5720   -1.1880 C   0  0  0  0  0  0  0  0  0  0  0  0
   -5.8460    1.9270   -1.6160 Cl  0  0  0  0  0  0  0  0  0  0  0  0
   -1.0660   -1.6030   -0.1250 C   0  0  0  0  0  0  0  0  0  0  0  0
   -0.1840   -2.2900    0.3870 O   0  0  0  0  0  0  0  0  0  0  0  0
   -1.1110   -1.4550   -1.4460 N   0  0  0  0  0  0  0  0  0  0  0  0
   -0.1730   -2.1260   -2.2660 C   0  0  0  0  0  0  0  0  0  0  0  0
   -0.7330   -3.0260   -3.3660 C   0  0  0  0  0  0  0  0  0  0  0  0
   -0.9250   -4.4560   -2.8280 C   0  0  0  0  0  0  0  0  0  0  0  0
   -1.5990   -5.3640   -3.8740 C   0  0  0  0  0  0  0  0  0  0  0  0
   -2.8380   -4.7770   -4.4060 N   0  0  0  0  0  0  0  0  0  0  0  0
   -2.6970   -3.4060   -4.9160 C   0  0  0  0  0  0  0  0  0  0  0  0
   -2.0550   -2.4450   -3.8990 C   0  0  0  0  0  0  0  0  0  0  0  0
   -4.0670   -5.4770   -4.4240 C   0  0  0  0  0  0  0  0  0  0  0  0
   -4.1890   -6.6820   -5.1270 C   0  0  0  0  0  0  0  0  0  0  0  0
   -5.4160   -7.3560   -5.1300 C   0  0  0  0  0  0  0  0  0  0  0  0
   -6.4620   -6.8470   -4.4650 N   0  0  0  0  0  0  0  0  0  0  0  0
   -6.3810   -5.6970   -3.7820 C   0  0  0  0  0  0  0  0  0  0  0  0
   -5.1810   -4.9750   -3.7400 C   0  0  0  0  0  0  0  0  0  0  0  0
   -3.8140    1.7330    4.7280 H   0  0  0  0  0  0  0  0  0  0  0  0
   -5.5580    1.6270    5.0520 H   0  0  0  0  0  0  0  0  0  0  0  0
   -4.5610    0.1570    5.0640 H   0  0  0  0  0  0  0  0  0  0  0  0
   -5.8290    1.2650    2.7530 H   0  0  0  0  0  0  0  0  0  0  0  0
   -4.7860   -1.6690    2.6580 H   0  0  0  0  0  0  0  0  0  0  0  0
   -3.0910   -2.7760    1.2260 H   0  0  0  0  0  0  0  0  0  0  0  0
   -1.2860    1.0360    0.4130 H   0  0  0  0  0  0  0  0  0  0  0  0
   -3.5170    2.8670   -0.0060 H   0  0  0  0  0  0  0  0  0  0  0  0
   -3.4900    4.2800    1.1560 H   0  0  0  0  0  0  0  0  0  0  0  0
   -5.5800    3.4230    2.1080 H   0  0  0  0  0  0  0  0  0  0  0  0
   -5.5800    2.1060    0.9160 H   0  0  0  0  0  0  0  0  0  0  0  0
   -5.9870    5.7370    1.4280 H   0  0  0  0  0  0  0  0  0  0  0  0
   -7.0490    7.2400   -0.2340 H   0  0  0  0  0  0  0  0  0  0  0  0
   -7.0500    4.0550   -3.1150 H   0  0  0  0  0  0  0  0  0  0  0  0
   -1.8150   -0.8630   -1.8640 H   0  0  0  0  0  0  0  0  0  0  0  0
    0.3630   -2.7950   -1.5960 H   0  0  0  0  0  0  0  0  0  0  0  0
    0.4550   -1.3820   -2.7510 H   0  0  0  0  0  0  0  0  0  0  0  0
    0.0180   -3.0240   -4.1540 H   0  0  0  0  0  0  0  0  0  0  0  0
   -1.5360   -4.4260   -1.9280 H   0  0  0  0  0  0  0  0  0  0  0  0
    0.0420   -4.8750   -2.5560 H   0  0  0  0  0  0  0  0  0  0  0  0
   -0.9070   -5.5480   -4.6930 H   0  0  0  0  0  0  0  0  0  0  0  0
   -1.8210   -6.3300   -3.4260 H   0  0  0  0  0  0  0  0  0  0  0  0
   -2.1000   -3.4200   -5.8260 H   0  0  0  0  0  0  0  0  0  0  0  0
   -3.6760   -3.0260   -5.2020 H   0  0  0  0  0  0  0  0  0  0  0  0
   -2.7400   -2.2840   -3.0700 H   0  0  0  0  0  0  0  0  0  0  0  0
   -1.8620   -1.4870   -4.3770 H   0  0  0  0  0  0  0  0  0  0  0  0
   -3.3430   -7.0880   -5.6610 H   0  0  0  0  0  0  0  0  0  0  0  0
   -5.5200   -8.2860   -5.6690 H   0  0  0  0  0  0  0  0  0  0  0  0
   -7.2490   -5.3220   -3.2590 H   0  0  0  0  0  0  0  0  0  0  0  0
   -5.1160   -4.0480   -3.1900 H   0  0  0  0  0  0  0  0  0  0  0  0
  1 36  1  0  0  0  0
  1 37  1  0  0  0  0
  1 38  1  0  0  0  0
  1  2  1  0  0  0  0
  2 39  1  0  0  0  0
  2  3  1  0  0  0  0
  3  4  2  0  0  0  0
  4 40  1  0  0  0  0
  4  5  1  0  0  0  0
  5 41  1  0  0  0  0
  5  6  2  0  0  0  0
  6  7  1  0  0  0  0
  7 42  1  0  0  0  0
  7  8  2  0  0  0  0
  8  3  1  0  0  0  0
  8  9  1  0  0  0  0
  9 10  1  0  0  0  0
 10 43  1  0  0  0  0
 10 44  1  0  0  0  0
 10 11  1  0  0  0  0
 11 45  1  0  0  0  0
 11 46  1  0  0  0  0
 11 12  1  0  0  0  0
 12 13  2  0  0  0  0
 13 47  1  0  0  0  0
 13 14  1  0  0  0  0
 14 48  1  0  0  0  0
 14 15  2  0  0  0  0
 15 16  1  0  0  0  0
 15 17  1  0  0  0  0
 17 49  1  0  0  0  0
 17 18  2  0  0  0  0
 18 12  1  0  0  0  0
 18 19  1  0  0  0  0
  6 20  1  0  0  0  0
 20 21  2  0  0  0  0
 20 22  1  0  0  0  0
 22 50  1  0  0  0  0
 22 23  1  0  0  0  0
 23 51  1  0  0  0  0
 23 52  1  0  0  0  0
 23 24  1  0  0  0  0
 24 53  1  0  0  0  0
 24 25  1  0  0  0  0
 25 54  1  0  0  0  0
 25 55  1  0  0  0  0
 25 26  1  0  0  0  0
 26 56  1  0  0  0  0
 26 57  1  0  0  0  0
 26 27  1  0  0  0  0
 27 28  1  0  0  0  0
 28 58  1  0  0  0  0
 28 59  1  0  0  0  0
 28 29  1  0  0  0  0
 29 24  1  0  0  0  0
 29 60  1  0  0  0  0
 29 61  1  0  0  0  0
 27 30  1  0  0  0  0
 30 31  2  0  0  0  0
 31 62  1  0  0  0  0
 31 32  1  0  0  0  0
 32 63  1  0  0  0  0
 32 33  2  0  0  0  0
 33 34  1  0  0  0  0
 34 64  1  0  0  0  0
 34 35  2  0  0  0  0
 35 30  1  0  0  0  0
 35 65  1  0  0  0  0
M  END
>  <LOGBIO>
7.3200

>  <PRED_LOGBIO>
6.0700

>  <XV_RES>
1.3400

>  <WHL_TMPL>
2

>  <ANCH>
13-14;34-35

$$$$
ROW11
  -MTS-   01071502293D 0   0.00000     0.00000     0

 62 65  0  0  1  0  0  0  0  0999 V2000
    4.6210    1.4840   -2.0090 C   0  0  0  0  0  0  0  0  0  0  0  0
    3.4700    0.7740   -1.3020 C   0  0  1  0  0  0  0  0  0  0  0  0
    3.7250   -0.7280   -1.1810 C   0  0  0  0  0  0  0  0  0  0  0  0
    2.4100   -1.4680   -1.2450 C   0  0  0  0  0  0  0  0  0  0  0  0
    2.3890   -2.8050   -1.1590 C   0  0  0  0  0  0  0  0  0  0  0  0
    3.2590    1.3830    0.0970 C   0  0  0  0  0  0  0  0  0  0  0  0
    2.1080    2.3750   -0.1420 C   0  0  2  0  0  0  0  0  0  0  0  0
    1.4240    1.9330   -1.3660 N   0  0  0  0  0  0  0  0  0  0  0  0
    0.2340    2.3210   -1.8170 C   0  0  0  0  0  0  0  0  0  0  0  0
   -0.4360    3.1440   -1.1950 O   0  0  0  0  0  0  0  0  0  0  0  0
   -0.2640    1.7400   -3.0840 C   0  0  0  0  0  0  0  0  0  0  0  0
    0.5000    0.8620   -3.7060 N   0  0  0  0  0  0  0  0  0  0  0  0
    1.7470    0.4800   -3.1970 C   0  0  0  0  0  0  0  0  0  0  0  0
    2.1810    1.0170   -2.0480 C   0  0  0  0  0  0  0  0  0  0  0  0
    2.7130   -0.6680   -4.0370 Cl  0  0  0  0  0  0  0  0  0  0  0  0
   -1.4820    2.1040   -3.5950 N   0  0  0  0  0  0  0  0  0  0  0  0
   -1.5800    3.2420   -4.5200 C   0  0  0  0  0  0  0  0  0  0  0  0
   -3.0180    3.7190   -4.7980 C   0  0  0  0  0  0  0  0  0  0  0  0
   -2.7620    3.5770   -6.3100 C   0  0  0  0  0  0  0  0  0  0  0  0
   -1.4260    2.8740   -6.0070 C   0  0  0  0  0  0  0  0  0  0  0  0
    1.1490    2.3410    1.0240 C   0  0  0  0  0  0  0  0  0  0  0  0
    1.5700    2.4790    2.1710 O   0  0  0  0  0  0  0  0  0  0  0  0
   -0.1520    2.1620    0.8100 N   0  0  0  0  0  0  0  0  0  0  0  0
   -1.0860    2.1290    1.9440 C   0  0  0  0  0  0  0  0  0  0  0  0
   -2.3890    1.5060    1.5060 C   0  0  0  0  0  0  0  0  0  0  0  0
   -2.8810    0.3730    2.1650 C   0  0  0  0  0  0  0  0  0  0  0  0
   -4.0890   -0.2050    1.7590 C   0  0  0  0  0  0  0  0  0  0  0  0
   -4.8060    0.3490    0.6920 C   0  0  0  0  0  0  0  0  0  0  0  0
   -4.3150    1.4820    0.0320 C   0  0  0  0  0  0  0  0  0  0  0  0
   -3.1070    2.0600    0.4390 C   0  0  0  0  0  0  0  0  0  0  0  0
   -6.0830   -0.2630    0.2620 C   0  0  0  0  0  0  0  0  0  0  0  0
   -7.2200    0.1360    0.8000 N   0  0  0  0  0  0  0  0  0  0  0  0
   -6.0850   -1.2430   -0.6960 N   0  0  0  0  0  0  0  0  0  0  0  0
    4.4510    1.4690   -3.0830 H   0  0  0  0  0  0  0  0  0  0  0  0
    5.5560    0.9760   -1.7820 H   0  0  0  0  0  0  0  0  0  0  0  0
    4.6760    2.5150   -1.6650 H   0  0  0  0  0  0  0  0  0  0  0  0
    4.3650   -1.0540   -1.9980 H   0  0  0  0  0  0  0  0  0  0  0  0
    4.2130   -0.9380   -0.2310 H   0  0  0  0  0  0  0  0  0  0  0  0
    1.4870   -0.9200   -1.3610 H   0  0  0  0  0  0  0  0  0  0  0  0
    3.3120   -3.3540   -1.0430 H   0  0  0  0  0  0  0  0  0  0  0  0
    1.4480   -3.3340   -1.2050 H   0  0  0  0  0  0  0  0  0  0  0  0
    2.9880    0.6230    0.8270 H   0  0  0  0  0  0  0  0  0  0  0  0
    4.1550    1.8890    0.4510 H   0  0  0  0  0  0  0  0  0  0  0  0
    2.5050    3.3780   -0.2800 H   0  0  0  0  0  0  0  0  0  0  0  0
   -2.3120    1.5900   -3.3370 H   0  0  0  0  0  0  0  0  0  0  0  0
   -0.9040    4.0210   -4.1740 H   0  0  0  0  0  0  0  0  0  0  0  0
   -3.7860    3.0490   -4.4160 H   0  0  0  0  0  0  0  0  0  0  0  0
   -3.2130    4.7400   -4.4780 H   0  0  0  0  0  0  0  0  0  0  0  0
   -2.6530    4.5270   -6.8290 H   0  0  0  0  0  0  0  0  0  0  0  0
   -3.4860    2.9460   -6.8210 H   0  0  0  0  0  0  0  0  0  0  0  0
   -1.4380    1.8030   -6.2000 H   0  0  0  0  0  0  0  0  0  0  0  0
   -0.5660    3.3360   -6.4880 H   0  0  0  0  0  0  0  0  0  0  0  0
   -0.4980    2.0490   -0.1320 H   0  0  0  0  0  0  0  0  0  0  0  0
   -1.3040    3.1630    2.2020 H   0  0  0  0  0  0  0  0  0  0  0  0
   -0.6600    1.5170    2.7370 H   0  0  0  0  0  0  0  0  0  0  0  0
   -2.3280   -0.0550    2.9880 H   0  0  0  0  0  0  0  0  0  0  0  0
   -4.4680   -1.0780    2.2690 H   0  0  0  0  0  0  0  0  0  0  0  0
   -4.8680    1.9100   -0.7910 H   0  0  0  0  0  0  0  0  0  0  0  0
   -2.7280    2.9340   -0.0700 H   0  0  0  0  0  0  0  0  0  0  0  0
   -8.0750   -0.2730    0.5120 H   0  0  0  0  0  0  0  0  0  0  0  0
   -5.2140   -1.5480   -1.1080 H   0  0  0  0  0  0  0  0  0  0  0  0
   -6.9560   -1.6610   -0.9890 H   0  0  0  0  0  0  0  0  0  0  0  0
  1 34  1  0  0  0  0
  1 35  1  0  0  0  0
  1 36  1  0  0  0  0
  1  2  1  0  0  0  0
  2  3  1  0  0  0  0
  3 37  1  0  0  0  0
  3 38  1  0  0  0  0
  3  4  1  0  0  0  0
  4 39  1  0  0  0  0
  4  5  2  0  0  0  0
  5 40  1  0  0  0  0
  5 41  1  0  0  0  0
  2  6  1  0  0  0  0
  6 42  1  0  0  0  0
  6 43  1  0  0  0  0
  6  7  1  0  0  0  0
  7 44  1  0  0  0  0
  7  8  1  0  0  0  0
  8  9  1  0  0  0  0
  9 10  2  0  0  0  0
  9 11  1  0  0  0  0
 11 12  2  0  0  0  0
 12 13  1  0  0  0  0
 13 14  2  0  0  0  0
 14  2  1  0  0  0  0
 14  8  1  0  0  0  0
 13 15  1  0  0  0  0
 11 16  1  0  0  0  0
 16 45  1  0  0  0  0
 16 17  1  0  0  0  0
 17 46  1  0  0  0  0
 17 18  1  0  0  0  0
 18 47  1  0  0  0  0
 18 48  1  0  0  0  0
 18 19  1  0  0  0  0
 19 49  1  0  0  0  0
 19 50  1  0  0  0  0
 19 20  1  0  0  0  0
 20 17  1  0  0  0  0
 20 51  1  0  0  0  0
 20 52  1  0  0  0  0
  7 21  1  0  0  0  0
 21 22  2  0  0  0  0
 21 23  1  0  0  0  0
 23 53  1  0  0  0  0
 23 24  1  0  0  0  0
 24 54  1  0  0  0  0
 24 55  1  0  0  0  0
 24 25  1  0  0  0  0
 25 26  2  0  0  0  0
 26 56  1  0  0  0  0
 26 27  1  0  0  0  0
 27 57  1  0  0  0  0
 27 28  2  0  0  0  0
 28 29  1  0  0  0  0
 29 58  1  0  0  0  0
 29 30  2  0  0  0  0
 30 25  1  0  0  0  0
 30 59  1  0  0  0  0
 28 31  1  0  0  0  0
 31 32  2  0  0  0  0
 32 60  1  0  0  0  0
 31 33  1  0  0  0  0
 33 61  1  0  0  0  0
 33 62  1  0  0  0  0
M  END
>  <LOGBIO>
6.1900

>  <PRED_LOGBIO>
6.1900

>  <XV_RES>
0.0110

>  <WHL_TMPL>
1

>  <ANCH>
37-60;40-41

$$$$
ROW12
  -MTS-   01071502293D 0   0.00000     0.00000     0

 65 68  0  0  0  0  0  0  0  0999 V2000
   -6.7400   -4.3990   -3.7330 C   0  0  0  0  0  0  0  0  0  0  0  0
   -5.2140   -4.3870   -3.7180 C   0  0  0  0  0  0  0  0  0  0  0  0
   -4.7550   -3.5570   -2.6470 O   0  0  0  0  0  0  0  0  0  0  0  0
   -3.4230   -3.4240   -2.4750 C   0  0  0  0  0  0  0  0  0  0  0  0
   -2.6510   -4.0030   -3.2220 O   0  0  0  0  0  0  0  0  0  0  0  0
   -2.8990   -2.5760   -1.3810 C   0  0  0  0  0  0  0  0  0  0  0  0
   -3.6770   -1.9930   -0.6280 O   0  0  0  0  0  0  0  0  0  0  0  0
   -1.5860   -2.4450   -1.2120 N   0  0  0  0  0  0  0  0  0  0  0  0
   -1.0660   -1.6030   -0.1250 C   0  0  0  0  0  0  0  0  0  0  0  0
   -2.0780   -0.9420    0.7280 C   0  0  0  0  0  0  0  0  0  0  0  0
   -3.0670   -1.7050    1.3610 C   0  0  0  0  0  0  0  0  0  0  0  0
   -4.0240   -1.0800    2.1690 C   0  0  0  0  0  0  0  0  0  0  0  0
   -3.9940    0.3090    2.3430 C   0  0  0  0  0  0  0  0  0  0  0  0
   -3.0050    1.0720    1.7100 C   0  0  0  0  0  0  0  0  0  0  0  0
   -2.0480    0.4470    0.9020 C   0  0  0  0  0  0  0  0  0  0  0  0
   -0.6900   -3.1160   -2.0780 C   0  0  0  0  0  0  0  0  0  0  0  0
   -0.2470   -4.4060   -1.7630 C   0  0  0  0  0  0  0  0  0  0  0  0
    0.6390   -5.0700   -2.6200 C   0  0  0  0  0  0  0  0  0  0  0  0
    1.0820   -4.4440   -3.7910 C   0  0  0  0  0  0  0  0  0  0  0  0
    1.9780   -5.1050   -4.6640 N   0  0  0  0  0  0  0  0  0  0  0  0
    2.4340   -6.4600   -4.3200 C   0  0  0  0  0  0  0  0  0  0  0  0
    2.4210   -4.5440   -5.7850 C   0  0  0  0  0  0  0  0  0  0  0  0
    3.2000   -5.1500   -6.5200 O   0  0  0  0  0  0  0  0  0  0  0  0
    1.9570   -3.1530   -6.1440 C   0  0  0  0  0  0  0  0  0  0  0  0
    3.1810   -2.2590   -6.3340 C   0  0  0  0  0  0  0  0  0  0  0  0
    4.2230   -2.6060   -5.2980 C   0  0  0  0  0  0  0  0  0  0  0  0
    5.1860   -3.5840   -5.5740 C   0  0  0  0  0  0  0  0  0  0  0  0
    6.1520   -3.9050   -4.6130 C   0  0  0  0  0  0  0  0  0  0  0  0
    6.1560   -3.2490   -3.3760 C   0  0  0  0  0  0  0  0  0  0  0  0
    5.1930   -2.2710   -3.1000 C   0  0  0  0  0  0  0  0  0  0  0  0
    4.2260   -1.9490   -4.0610 C   0  0  0  0  0  0  0  0  0  0  0  0
    7.1770   -3.5890   -2.3610 C   0  0  0  0  0  0  0  0  0  0  0  0
    6.9400   -4.5440   -1.4800 N   0  0  0  0  0  0  0  0  0  0  0  0
    8.3690   -2.9140   -2.3350 N   0  0  0  0  0  0  0  0  0  0  0  0
    1.0520   -2.5100   -5.2420 O   0  0  0  0  0  0  0  0  0  0  0  0
    0.6390   -3.1530   -4.1050 C   0  0  0  0  0  0  0  0  0  0  0  0
   -0.2470   -2.4900   -3.2490 C   0  0  0  0  0  0  0  0  0  0  0  0
   -7.1090   -3.3850   -3.8760 H   0  0  0  0  0  0  0  0  0  0  0  0
   -7.0900   -5.0300   -4.5480 H   0  0  0  0  0  0  0  0  0  0  0  0
   -7.1100   -4.7900   -2.7870 H   0  0  0  0  0  0  0  0  0  0  0  0
   -4.8450   -3.9960   -4.6630 H   0  0  0  0  0  0  0  0  0  0  0  0
   -4.8450   -5.4000   -3.5750 H   0  0  0  0  0  0  0  0  0  0  0  0
   -0.5320   -0.7930   -0.6180 H   0  0  0  0  0  0  0  0  0  0  0  0
   -0.4480   -2.2280    0.5160 H   0  0  0  0  0  0  0  0  0  0  0  0
   -3.0910   -2.7760    1.2260 H   0  0  0  0  0  0  0  0  0  0  0  0
   -4.7860   -1.6690    2.6580 H   0  0  0  0  0  0  0  0  0  0  0  0
   -4.7330    0.7920    2.9650 H   0  0  0  0  0  0  0  0  0  0  0  0
   -2.9810    2.1430    1.8450 H   0  0  0  0  0  0  0  0  0  0  0  0
   -1.2860    1.0360    0.4130 H   0  0  0  0  0  0  0  0  0  0  0  0
   -0.5890   -4.8900   -0.8600 H   0  0  0  0  0  0  0  0  0  0  0  0
    0.9810   -6.0660   -2.3780 H   0  0  0  0  0  0  0  0  0  0  0  0
    2.4530   -6.5720   -3.2380 H   0  0  0  0  0  0  0  0  0  0  0  0
    1.7520   -7.1920   -4.7480 H   0  0  0  0  0  0  0  0  0  0  0  0
    3.4330   -6.6180   -4.7190 H   0  0  0  0  0  0  0  0  0  0  0  0
    1.5060   -3.1780   -7.1340 H   0  0  0  0  0  0  0  0  0  0  0  0
    2.8900   -1.2160   -6.2200 H   0  0  0  0  0  0  0  0  0  0  0  0
    3.5930   -2.4140   -7.3290 H   0  0  0  0  0  0  0  0  0  0  0  0
    5.1830   -4.0900   -6.5280 H   0  0  0  0  0  0  0  0  0  0  0  0
    6.8950   -4.6600   -4.8260 H   0  0  0  0  0  0  0  0  0  0  0  0
    5.1950   -1.7650   -2.1460 H   0  0  0  0  0  0  0  0  0  0  0  0
    3.4840   -1.1950   -3.8480 H   0  0  0  0  0  0  0  0  0  0  0  0
    7.6230   -4.7710   -0.8010 H   0  0  0  0  0  0  0  0  0  0  0  0
    8.5500   -2.1840   -3.0090 H   0  0  0  0  0  0  0  0  0  0  0  0
    9.0660   -3.1460   -1.6420 H   0  0  0  0  0  0  0  0  0  0  0  0
   -0.5890   -1.4940   -3.4910 H   0  0  0  0  0  0  0  0  0  0  0  0
  1 38  1  0  0  0  0
  1 39  1  0  0  0  0
  1 40  1  0  0  0  0
  1  2  1  0  0  0  0
  2 41  1  0  0  0  0
  2 42  1  0  0  0  0
  2  3  1  0  0  0  0
  3  4  1  0  0  0  0
  4  5  2  0  0  0  0
  4  6  1  0  0  0  0
  6  7  2  0  0  0  0
  6  8  1  0  0  0  0
  8  9  1  0  0  0  0
  9 43  1  0  0  0  0
  9 44  1  0  0  0  0
  9 10  1  0  0  0  0
 10 11  2  0  0  0  0
 11 45  1  0  0  0  0
 11 12  1  0  0  0  0
 12 46  1  0  0  0  0
 12 13  2  0  0  0  0
 13 47  1  0  0  0  0
 13 14  1  0  0  0  0
 14 48  1  0  0  0  0
 14 15  2  0  0  0  0
 15 10  1  0  0  0  0
 15 49  1  0  0  0  0
  8 16  1  0  0  0  0
 16 17  1  0  0  0  0
 17 50  1  0  0  0  0
 17 18  2  0  0  0  0
 18 51  1  0  0  0  0
 18 19  1  0  0  0  0
 19 20  1  0  0  0  0
 20 21  1  0  0  0  0
 21 52  1  0  0  0  0
 21 53  1  0  0  0  0
 21 54  1  0  0  0  0
 20 22  1  0  0  0  0
 22 23  2  0  0  0  0
 22 24  1  0  0  0  0
 24 55  1  0  0  0  0
 24 25  1  0  0  0  0
 25 56  1  0  0  0  0
 25 57  1  0  0  0  0
 25 26  1  0  0  0  0
 26 27  2  0  0  0  0
 27 58  1  0  0  0  0
 27 28  1  0  0  0  0
 28 59  1  0  0  0  0
 28 29  2  0  0  0  0
 29 30  1  0  0  0  0
 30 60  1  0  0  0  0
 30 31  2  0  0  0  0
 31 26  1  0  0  0  0
 31 61  1  0  0  0  0
 29 32  1  0  0  0  0
 32 33  2  0  0  0  0
 33 62  1  0  0  0  0
 32 34  1  0  0  0  0
 34 63  1  0  0  0  0
 34 64  1  0  0  0  0
 24 35  1  0  0  0  0
 35 36  1  0  0  0  0
 36 19  2  0  0  0  0
 36 37  1  0  0  0  0
 37 16  2  0  0  0  0
 37 65  1  0  0  0  0
M  END
>  <LOGBIO>
5.7100

>  <PRED_LOGBIO>
5.1000

>  <XV_RES>
0.7710

>  <WHL_TMPL>
2

>  <ANCH>
15-22;17-18

$$$$
ROW14
  -MTS-   01071502293D 0   0.00000     0.00000     0

 57 61  0  0  0  0  0  0  0  0999 V2000
   -5.1530   -0.7410    2.8300 C   0  0  0  0  0  0  0  0  0  0  0  0
   -3.8830   -0.5200    2.0440 C   0  0  0  0  0  0  0  0  0  0  0  0
   -3.1430   -1.5450    1.2740 C   0  0  0  0  0  0  0  0  0  0  0  0
   -2.0780   -0.9420    0.7280 C   0  0  0  0  0  0  0  0  0  0  0  0
   -1.0660   -1.6030   -0.1250 C   0  0  0  0  0  0  0  0  0  0  0  0
   -0.1840   -2.2900    0.3870 O   0  0  0  0  0  0  0  0  0  0  0  0
   -1.1110   -1.4550   -1.4460 N   0  0  0  0  0  0  0  0  0  0  0  0
   -0.1730   -2.1260   -2.2660 C   0  0  0  0  0  0  0  0  0  0  0  0
   -0.5810   -3.2090   -3.0540 C   0  0  0  0  0  0  0  0  0  0  0  0
    0.3470   -3.8730   -3.8650 C   0  0  0  0  0  0  0  0  0  0  0  0
    1.6830   -3.4530   -3.8880 C   0  0  0  0  0  0  0  0  0  0  0  0
    2.0900   -2.3700   -3.1010 C   0  0  0  0  0  0  0  0  0  0  0  0
    1.1620   -1.7070   -2.2890 C   0  0  0  0  0  0  0  0  0  0  0  0
    2.6640   -4.1550   -4.7460 C   0  0  0  0  0  0  0  0  0  0  0  0
    2.9120   -5.5200   -4.5540 C   0  0  0  0  0  0  0  0  0  0  0  0
    3.8400   -6.1830   -5.3650 C   0  0  0  0  0  0  0  0  0  0  0  0
    4.5200   -5.4830   -6.3690 C   0  0  0  0  0  0  0  0  0  0  0  0
    4.2720   -4.1190   -6.5610 C   0  0  0  0  0  0  0  0  0  0  0  0
    3.3440   -3.4550   -5.7500 C   0  0  0  0  0  0  0  0  0  0  0  0
    3.0170   -1.6620   -6.0020 S   0  0  0  0  0  0  0  0  0  0  0  0
    3.2170   -1.3300   -7.3790 O   0  0  0  0  0  0  0  0  0  0  0  0
    1.6680   -1.3660   -5.6310 O   0  0  0  0  0  0  0  0  0  0  0  0
    4.1140   -0.7240   -5.0120 N   0  0  0  0  0  0  0  0  0  0  0  0
   -2.0720    0.3820    1.0830 N   0  0  0  0  0  0  0  0  0  0  0  0
   -3.2310    0.6210    1.9200 N   0  0  0  0  0  0  0  0  0  0  0  0
   -1.0490    1.2180    0.2630 C   0  0  0  0  0  0  0  0  0  0  0  0
    0.1270    0.6060   -0.1870 C   0  0  0  0  0  0  0  0  0  0  0  0
    1.1160    1.3690   -0.8200 C   0  0  0  0  0  0  0  0  0  0  0  0
    2.2920    0.7570   -1.2700 C   0  0  0  0  0  0  0  0  0  0  0  0
    3.2800    1.5200   -1.9020 C   0  0  0  0  0  0  0  0  0  0  0  0
    3.0930    2.8950   -2.0850 C   0  0  0  0  0  0  0  0  0  0  0  0
    1.9180    3.5080   -1.6350 C   0  0  0  0  0  0  0  0  0  0  0  0
    0.9290    2.7440   -1.0020 C   0  0  0  0  0  0  0  0  0  0  0  0
   -0.2470    3.3570   -0.5520 C   0  0  0  0  0  0  0  0  0  0  0  0
   -1.2360    2.5940    0.0800 C   0  0  0  0  0  0  0  0  0  0  0  0
   -2.3700    3.1840    0.5140 F   0  0  0  0  0  0  0  0  0  0  0  0
   -5.6240    0.2190    3.0350 H   0  0  0  0  0  0  0  0  0  0  0  0
   -4.9170   -1.2370    3.7690 H   0  0  0  0  0  0  0  0  0  0  0  0
   -5.8340   -1.3620    2.2520 H   0  0  0  0  0  0  0  0  0  0  0  0
   -3.4120   -2.5860    1.1700 H   0  0  0  0  0  0  0  0  0  0  0  0
   -1.8150   -0.8630   -1.8640 H   0  0  0  0  0  0  0  0  0  0  0  0
   -1.6110   -3.5330   -3.0360 H   0  0  0  0  0  0  0  0  0  0  0  0
    0.0330   -4.7080   -4.4730 H   0  0  0  0  0  0  0  0  0  0  0  0
    3.1210   -2.0470   -3.1190 H   0  0  0  0  0  0  0  0  0  0  0  0
    1.4770   -0.8710   -1.6820 H   0  0  0  0  0  0  0  0  0  0  0  0
    2.3880   -6.0600   -3.7800 H   0  0  0  0  0  0  0  0  0  0  0  0
    4.0320   -7.2360   -5.2170 H   0  0  0  0  0  0  0  0  0  0  0  0
    5.2360   -5.9950   -6.9940 H   0  0  0  0  0  0  0  0  0  0  0  0
    4.7960   -3.5780   -7.3350 H   0  0  0  0  0  0  0  0  0  0  0  0
    4.7890   -1.1920   -4.4240 H   0  0  0  0  0  0  0  0  0  0  0  0
    4.0720    0.2850   -5.0290 H   0  0  0  0  0  0  0  0  0  0  0  0
    0.2710   -0.4550   -0.0470 H   0  0  0  0  0  0  0  0  0  0  0  0
    2.4360   -0.3040   -1.1290 H   0  0  0  0  0  0  0  0  0  0  0  0
    4.1880    1.0480   -2.2490 H   0  0  0  0  0  0  0  0  0  0  0  0
    3.8560    3.4840   -2.5730 H   0  0  0  0  0  0  0  0  0  0  0  0
    1.7730    4.5690   -1.7750 H   0  0  0  0  0  0  0  0  0  0  0  0
   -0.3910    4.4180   -0.6930 H   0  0  0  0  0  0  0  0  0  0  0  0
  1 37  1  0  0  0  0
  1 38  1  0  0  0  0
  1 39  1  0  0  0  0
  1  2  1  0  0  0  0
  2  3  1  0  0  0  0
  3 40  1  0  0  0  0
  3  4  2  0  0  0  0
  4  5  1  0  0  0  0
  5  6  2  0  0  0  0
  5  7  1  0  0  0  0
  7 41  1  0  0  0  0
  7  8  1  0  0  0  0
  8  9  2  0  0  0  0
  9 42  1  0  0  0  0
  9 10  1  0  0  0  0
 10 43  1  0  0  0  0
 10 11  2  0  0  0  0
 11 12  1  0  0  0  0
 12 44  1  0  0  0  0
 12 13  2  0  0  0  0
 13  8  1  0  0  0  0
 13 45  1  0  0  0  0
 11 14  1  0  0  0  0
 14 15  2  0  0  0  0
 15 46  1  0  0  0  0
 15 16  1  0  0  0  0
 16 47  1  0  0  0  0
 16 17  2  0  0  0  0
 17 48  1  0  0  0  0
 17 18  1  0  0  0  0
 18 49  1  0  0  0  0
 18 19  2  0  0  0  0
 19 14  1  0  0  0  0
 19 20  1  0  0  0  0
 20 21  2  0  0  0  0
 20 22  2  0  0  0  0
 20 23  1  0  0  0  0
 23 50  1  0  0  0  0
 23 51  1  0  0  0  0
  4 24  1  0  0  0  0
 24 25  1  0  0  0  0
 25  2  2  0  0  0  0
 24 26  1  0  0  0  0
 26 27  2  0  0  0  0
 27 52  1  0  0  0  0
 27 28  1  0  0  0  0
 28 29  1  0  0  0  0
 29 53  1  0  0  0  0
 29 30  2  0  0  0  0
 30 54  1  0  0  0  0
 30 31  1  0  0  0  0
 31 55  1  0  0  0  0
 31 32  2  0  0  0  0
 32 56  1  0  0  0  0
 32 33  1  0  0  0  0
 33 28  2  0  0  0  0
 33 34  1  0  0  0  0
 34 57  1  0  0  0  0
 34 35  2  0  0  0  0
 35 26  1  0  0  0  0
 35 36  1  0  0  0  0
M  END
>  <LOGBIO>
8.2400

>  <PRED_LOGBIO>
7.7800

>  <XV_RES>
0.5050

>  <WHL_TMPL>
2

>  <ANCH>
13-15;9-8

$$$$
ROW16
  -MTS-   01071502293D 0   0.00000     0.00000     0

 72 74  0  0  1  0  0  0  0  0999 V2000
   -5.0820    3.8150    1.7510 C   0  0  0  0  0  0  0  0  0  0  0  0
   -4.1510    2.8950    2.5370 C   0  0  0  0  0  0  0  0  0  0  0  0
   -4.8420    2.4520    3.8230 C   0  0  0  0  0  0  0  0  0  0  0  0
   -3.8270    1.7150    1.7230 N   0  0  0  0  0  0  0  0  0  0  0  0
   -4.1770    0.3710    2.2050 C   0  0  0  0  0  0  0  0  0  0  0  0
   -4.8630    0.4800    3.5650 C   0  0  0  0  0  0  0  0  0  0  0  0
   -5.2120   -0.8640    4.0470 N   0  0  0  0  0  0  0  0  0  0  0  0
   -5.8220   -1.0120    5.2200 C   0  0  0  0  0  0  0  0  0  0  0  0
   -6.0980   -0.0080    5.9120 O   0  0  0  0  0  0  0  0  0  0  0  0
   -6.1390   -2.2280    5.6560 N   0  0  0  0  0  0  0  0  0  0  0  0
   -3.2170    1.8630    0.5500 C   0  0  0  0  0  0  0  0  0  0  0  0
   -2.9450    0.8750   -0.1310 O   0  0  0  0  0  0  0  0  0  0  0  0
   -2.8580    3.2430    0.0550 C   0  0  2  0  0  0  0  0  0  0  0  0
   -3.2880    4.2410    1.1270 C   0  0  0  0  0  0  0  0  0  0  0  0
   -1.2570    3.2850   -0.0270 N   0  0  0  0  0  0  0  0  0  0  0  0
   -0.2300    3.4130   -1.0720 C   0  0  0  0  0  0  0  0  0  0  0  0
    1.0120    4.0250   -0.3980 C   0  0  0  0  0  0  0  0  0  0  0  0
    0.7340    3.7490    1.0910 C   0  0  2  0  0  0  0  0  0  0  0  0
    1.4420    3.4250   -0.0340 N   0  0  0  0  0  0  0  0  0  0  0  0
    0.7230    3.9750   -1.1910 C   0  0  0  0  0  0  0  0  0  0  0  0
   -0.7850    3.9460   -1.1300 C   0  0  0  0  0  0  0  0  0  0  0  0
   -1.3520    3.4770   -0.1440 O   0  0  0  0  0  0  0  0  0  0  0  0
   -1.5020    4.4270   -2.1420 N   0  0  0  0  0  0  0  0  0  0  0  0
    2.9850    2.6100   -0.1730 S   0  0  0  0  0  0  0  0  0  0  0  0
    3.3510    2.0630    1.0960 O   0  0  0  0  0  0  0  0  0  0  0  0
    3.9810    3.5440   -0.5950 O   0  0  0  0  0  0  0  0  0  0  0  0
    2.8520    1.2540   -1.4100 C   0  0  0  0  0  0  0  0  0  0  0  0
    2.0450    0.1410   -1.1450 C   0  0  0  0  0  0  0  0  0  0  0  0
    1.9440   -0.8900   -2.0860 C   0  0  0  0  0  0  0  0  0  0  0  0
    2.6500   -0.8090   -3.2920 C   0  0  0  0  0  0  0  0  0  0  0  0
    2.5490   -1.8410   -4.2330 C   0  0  0  0  0  0  0  0  0  0  0  0
    3.2540   -1.7590   -5.4390 C   0  0  0  0  0  0  0  0  0  0  0  0
    3.1290   -3.0420   -6.6090 Cl  0  0  0  0  0  0  0  0  0  0  0  0
    4.0610   -0.6470   -5.7050 C   0  0  0  0  0  0  0  0  0  0  0  0
    4.1630    0.3850   -4.7630 C   0  0  0  0  0  0  0  0  0  0  0  0
    3.4570    0.3040   -3.5570 C   0  0  0  0  0  0  0  0  0  0  0  0
    3.5580    1.3350   -2.6160 C   0  0  0  0  0  0  0  0  0  0  0  0
   -0.7470    3.4670    1.1870 C   0  0  0  0  0  0  0  0  0  0  0  0
   -1.3870    3.4140    2.2360 O   0  0  0  0  0  0  0  0  0  0  0  0
   -5.9970    3.2810    1.5050 H   0  0  0  0  0  0  0  0  0  0  0  0
   -5.3220    4.6890    2.3530 H   0  0  0  0  0  0  0  0  0  0  0  0
   -4.5890    4.1310    0.8330 H   0  0  0  0  0  0  0  0  0  0  0  0
   -3.2360    3.4290    2.7820 H   0  0  0  0  0  0  0  0  0  0  0  0
   -5.7580    1.9180    3.5770 H   0  0  0  0  0  0  0  0  0  0  0  0
   -5.0820    3.3250    4.4250 H   0  0  0  0  0  0  0  0  0  0  0  0
   -4.1790    1.7960    4.3830 H   0  0  0  0  0  0  0  0  0  0  0  0
   -4.8510   -0.1050    1.4960 H   0  0  0  0  0  0  0  0  0  0  0  0
   -3.2720   -0.2260    2.3010 H   0  0  0  0  0  0  0  0  0  0  0  0
   -4.1880    0.9560    4.2740 H   0  0  0  0  0  0  0  0  0  0  0  0
   -5.7670    1.0780    3.4690 H   0  0  0  0  0  0  0  0  0  0  0  0
   -4.9890   -1.6750    3.4880 H   0  0  0  0  0  0  0  0  0  0  0  0
   -5.9160   -3.0390    5.0970 H   0  0  0  0  0  0  0  0  0  0  0  0
   -6.6020   -2.3400    6.5470 H   0  0  0  0  0  0  0  0  0  0  0  0
   -3.3030    3.4640   -0.9130 H   0  0  0  0  0  0  0  0  0  0  0  0
   -4.2850    4.6110    0.8980 H   0  0  0  0  0  0  0  0  0  0  0  0
   -2.5880    5.0730    1.1490 H   0  0  0  0  0  0  0  0  0  0  0  0
   -3.2980    3.7490    2.0970 H   0  0  0  0  0  0  0  0  0  0  0  0
   -0.5950    4.1360   -1.7980 H   0  0  0  0  0  0  0  0  0  0  0  0
    0.0300    2.4260   -1.4490 H   0  0  0  0  0  0  0  0  0  0  0  0
    0.9930    5.1010   -0.5570 H   0  0  0  0  0  0  0  0  0  0  0  0
    1.8990    3.4770   -0.7090 H   0  0  0  0  0  0  0  0  0  0  0  0
    1.1410    4.4690    1.7970 H   0  0  0  0  0  0  0  0  0  0  0  0
    0.9870    3.3280   -2.0250 H   0  0  0  0  0  0  0  0  0  0  0  0
    1.0250    5.0140   -1.3100 H   0  0  0  0  0  0  0  0  0  0  0  0
   -1.0370    4.8120   -2.9510 H   0  0  0  0  0  0  0  0  0  0  0  0
   -2.5110    4.4070   -2.1010 H   0  0  0  0  0  0  0  0  0  0  0  0
    1.5010    0.0790   -0.2140 H   0  0  0  0  0  0  0  0  0  0  0  0
    1.3210   -1.7490   -1.8810 H   0  0  0  0  0  0  0  0  0  0  0  0
    1.9260   -2.6990   -4.0280 H   0  0  0  0  0  0  0  0  0  0  0  0
    4.6060   -0.5840   -6.6350 H   0  0  0  0  0  0  0  0  0  0  0  0
    4.7850    1.2440   -4.9680 H   0  0  0  0  0  0  0  0  0  0  0  0
    4.1800    2.1940   -2.8210 H   0  0  0  0  0  0  0  0  0  0  0  0
  1 40  1  0  0  0  0
  1 41  1  0  0  0  0
  1 42  1  0  0  0  0
  1  2  1  0  0  0  0
  2 43  1  0  0  0  0
  2  3  1  0  0  0  0
  3 44  1  0  0  0  0
  3 45  1  0  0  0  0
  3 46  1  0  0  0  0
  2  4  1  0  0  0  0
  4  5  1  0  0  0  0
  5 47  1  0  0  0  0
  5 48  1  0  0  0  0
  5  6  1  0  0  0  0
  6 49  1  0  0  0  0
  6 50  1  0  0  0  0
  6  7  1  0  0  0  0
  7 51  1  0  0  0  0
  7  8  1  0  0  0  0
  8  9  2  0  0  0  0
  8 10  1  0  0  0  0
 10 52  1  0  0  0  0
 10 53  1  0  0  0  0
  4 11  1  0  0  0  0
 11 12  2  0  0  0  0
 11 13  1  0  0  0  0
 13 54  1  0  0  0  0
 13 14  1  0  0  0  0
 14 55  1  0  0  0  0
 14 56  1  0  0  0  0
 14 57  1  0  0  0  0
 13 15  1  0  0  0  0
 15 16  1  0  0  0  0
 16 58  1  0  0  0  0
 16 59  1  0  0  0  0
 16 17  1  0  0  0  0
 17 60  1  0  0  0  0
 17 61  1  0  0  0  0
 17 18  1  0  0  0  0
 18 62  1  0  0  0  0
 18 19  1  0  0  0  0
 19 20  1  0  0  0  0
 20 63  1  0  0  0  0
 20 64  1  0  0  0  0
 20 21  1  0  0  0  0
 21 22  2  0  0  0  0
 21 23  1  0  0  0  0
 23 65  1  0  0  0  0
 23 66  1  0  0  0  0
 19 24  1  0  0  0  0
 24 25  2  0  0  0  0
 24 26  2  0  0  0  0
 24 27  1  0  0  0  0
 27 28  2  0  0  0  0
 28 67  1  0  0  0  0
 28 29  1  0  0  0  0
 29 68  1  0  0  0  0
 29 30  2  0  0  0  0
 30 31  1  0  0  0  0
 31 69  1  0  0  0  0
 31 32  2  0  0  0  0
 32 33  1  0  0  0  0
 32 34  1  0  0  0  0
 34 70  1  0  0  0  0
 34 35  2  0  0  0  0
 35 71  1  0  0  0  0
 35 36  1  0  0  0  0
 36 30  1  0  0  0  0
 36 37  2  0  0  0  0
 37 27  1  0  0  0  0
 37 72  1  0  0  0  0
 18 38  1  0  0  0  0
 38 15  1  0  0  0  0
 38 39  2  0  0  0  0
M  END
>  <LOGBIO>
9.0000

>  <PRED_LOGBIO>
9.6600

>  <XV_RES>
-0.4180

>  <WHL_TMPL>
3

>  <ANCH>
19-20;71-72

$$$$
ROW17
  -MTS-   01071502293D 0   0.00000     0.00000     0

 72 73  0  0  0  0  0  0  0  0999 V2000
   -3.9230    6.7690   -3.2960 C   0  0  0  0  0  0  0  0  0  0  0  0
   -3.3690    6.0560   -2.0860 C   0  0  0  0  0  0  0  0  0  0  0  0
   -3.8820    6.3350   -0.8140 C   0  0  0  0  0  0  0  0  0  0  0  0
   -3.3690    5.6740    0.3080 C   0  0  0  0  0  0  0  0  0  0  0  0
   -3.9230    5.9740    1.6810 C   0  0  0  0  0  0  0  0  0  0  0  0
   -2.3410    4.7340    0.1580 C   0  0  0  0  0  0  0  0  0  0  0  0
   -1.8280    4.4560   -1.1140 C   0  0  0  0  0  0  0  0  0  0  0  0
   -0.7200    3.4430   -1.2760 C   0  0  0  0  0  0  0  0  0  0  0  0
    0.7230    3.9750   -1.1910 C   0  0  0  0  0  0  0  0  0  0  0  0
    1.4420    3.4250   -0.0340 N   0  0  0  0  0  0  0  0  0  0  0  0
    0.7540    3.6180    1.2510 C   0  0  0  0  0  0  0  0  0  0  0  0
   -0.7470    3.4670    1.1880 C   0  0  0  0  0  0  0  0  0  0  0  0
   -1.3870    3.4140    2.2360 O   0  0  0  0  0  0  0  0  0  0  0  0
   -1.3950    3.3900    0.0290 N   0  0  0  0  0  0  0  0  0  0  0  0
   -2.8580    3.2430    0.0550 C   0  0  0  0  0  0  0  0  0  0  0  0
   -3.2170    1.8630    0.5500 C   0  0  0  0  0  0  0  0  0  0  0  0
   -4.7040    1.5340    0.6680 C   0  0  0  0  0  0  0  0  0  0  0  0
   -4.8700    0.1040    1.1810 C   0  0  0  0  0  0  0  0  0  0  0  0
   -6.3580   -0.2260    1.2990 C   0  0  0  0  0  0  0  0  0  0  0  0
   -6.5170   -1.6010    1.7920 N   0  0  0  0  0  0  0  0  0  0  0  0
   -3.3580    3.3340   -1.4620 B   0  0  0  0  0  0  0  0  0  0  0  0
   -3.5060    2.1920   -2.2040 O   0  0  0  0  0  0  0  0  0  0  0  0
   -3.6390    4.5540   -2.0190 O   0  0  0  0  0  0  0  0  0  0  0  0
    2.6140    2.8060   -0.1400 C   0  0  0  0  0  0  0  0  0  0  0  0
    3.2150    2.4480    0.8730 O   0  0  0  0  0  0  0  0  0  0  0  0
    3.2080    2.5420   -1.5030 C   0  0  0  0  0  0  0  0  0  0  0  0
    4.5480    1.8230   -1.3440 C   0  0  0  0  0  0  0  0  0  0  0  0
    5.1420    1.5590   -2.7070 C   0  0  0  0  0  0  0  0  0  0  0  0
    4.8480    0.3670   -3.3790 C   0  0  0  0  0  0  0  0  0  0  0  0
    5.3990    0.1220   -4.6430 C   0  0  0  0  0  0  0  0  0  0  0  0
    6.2430    1.0690   -5.2340 C   0  0  0  0  0  0  0  0  0  0  0  0
    6.5370    2.2620   -4.5620 C   0  0  0  0  0  0  0  0  0  0  0  0
    5.9860    2.5070   -3.2980 C   0  0  0  0  0  0  0  0  0  0  0  0
   -2.3420    5.1170   -2.2360 C   0  0  0  0  0  0  0  0  0  0  0  0
   -4.2720    7.7580   -3.0070 H   0  0  0  0  0  0  0  0  0  0  0  0
   -4.7530    6.1970   -3.7060 H   0  0  0  0  0  0  0  0  0  0  0  0
   -3.1430    6.8660   -4.0490 H   0  0  0  0  0  0  0  0  0  0  0  0
   -4.6750    7.0590   -0.6980 H   0  0  0  0  0  0  0  0  0  0  0  0
   -4.9680    6.2610    1.5950 H   0  0  0  0  0  0  0  0  0  0  0  0
   -3.3590    6.7890    2.1290 H   0  0  0  0  0  0  0  0  0  0  0  0
   -3.8400    5.0880    2.3070 H   0  0  0  0  0  0  0  0  0  0  0  0
   -1.9450    4.2240    1.0240 H   0  0  0  0  0  0  0  0  0  0  0  0
   -0.8250    3.0650   -2.2910 H   0  0  0  0  0  0  0  0  0  0  0  0
   -0.8370    2.6970   -0.4930 H   0  0  0  0  0  0  0  0  0  0  0  0
    0.6430    5.0460   -1.0190 H   0  0  0  0  0  0  0  0  0  0  0  0
    1.2430    3.6790   -2.1000 H   0  0  0  0  0  0  0  0  0  0  0  0
    0.9340    4.6550    1.5280 H   0  0  0  0  0  0  0  0  0  0  0  0
    1.1330    2.8800    1.9550 H   0  0  0  0  0  0  0  0  0  0  0  0
   -0.8950    3.4310   -0.8470 H   0  0  0  0  0  0  0  0  0  0  0  0
   -3.3350    4.0160    0.6540 H   0  0  0  0  0  0  0  0  0  0  0  0
   -2.8340    1.8170    1.5670 H   0  0  0  0  0  0  0  0  0  0  0  0
   -2.7780    1.1420   -0.1360 H   0  0  0  0  0  0  0  0  0  0  0  0
   -5.1750    2.2250    1.3640 H   0  0  0  0  0  0  0  0  0  0  0  0
   -5.1750    1.6250   -0.3090 H   0  0  0  0  0  0  0  0  0  0  0  0
   -4.4000   -0.5880    0.4850 H   0  0  0  0  0  0  0  0  0  0  0  0
   -4.4000    0.0120    2.1580 H   0  0  0  0  0  0  0  0  0  0  0  0
   -6.8280    0.4660    1.9950 H   0  0  0  0  0  0  0  0  0  0  0  0
   -6.8280   -0.1340    0.3220 H   0  0  0  0  0  0  0  0  0  0  0  0
   -6.0800   -1.6870    2.6990 H   0  0  0  0  0  0  0  0  0  0  0  0
   -7.5000   -1.8190    1.8710 H   0  0  0  0  0  0  0  0  0  0  0  0
   -3.8140    2.3980   -3.1010 H   0  0  0  0  0  0  0  0  0  0  0  0
   -3.9300    4.4570   -2.9390 H   0  0  0  0  0  0  0  0  0  0  0  0
    3.3620    3.4860   -2.0210 H   0  0  0  0  0  0  0  0  0  0  0  0
    2.5290    1.9180   -2.0800 H   0  0  0  0  0  0  0  0  0  0  0  0
    4.3940    0.8790   -0.8260 H   0  0  0  0  0  0  0  0  0  0  0  0
    5.2270    2.4470   -0.7670 H   0  0  0  0  0  0  0  0  0  0  0  0
    4.1970   -0.3640   -2.9230 H   0  0  0  0  0  0  0  0  0  0  0  0
    5.1730   -0.7980   -5.1610 H   0  0  0  0  0  0  0  0  0  0  0  0
    6.6680    0.8800   -6.2090 H   0  0  0  0  0  0  0  0  0  0  0  0
    7.1880    2.9920   -5.0180 H   0  0  0  0  0  0  0  0  0  0  0  0
    6.2120    3.4270   -2.7800 H   0  0  0  0  0  0  0  0  0  0  0  0
   -1.9450    4.9020   -3.2180 H   0  0  0  0  0  0  0  0  0  0  0  0
  1 35  1  0  0  0  0
  1 36  1  0  0  0  0
  1 37  1  0  0  0  0
  1  2  1  0  0  0  0
  2  3  2  0  0  0  0
  3 38  1  0  0  0  0
  3  4  1  0  0  0  0
  4  5  1  0  0  0  0
  5 39  1  0  0  0  0
  5 40  1  0  0  0  0
  5 41  1  0  0  0  0
  4  6  2  0  0  0  0
  6 42  1  0  0  0  0
  6  7  1  0  0  0  0
  7  8  1  0  0  0  0
  8 43  1  0  0  0  0
  8 44  1  0  0  0  0
  8  9  1  0  0  0  0
  9 45  1  0  0  0  0
  9 46  1  0  0  0  0
  9 10  1  0  0  0  0
 10 11  1  0  0  0  0
 11 47  1  0  0  0  0
 11 48  1  0  0  0  0
 11 12  1  0  0  0  0
 12 13  2  0  0  0  0
 12 14  1  0  0  0  0
 14 49  1  0  0  0  0
 14 15  1  0  0  0  0
 15 50  1  0  0  0  0
 15 16  1  0  0  0  0
 16 51  1  0  0  0  0
 16 52  1  0  0  0  0
 16 17  1  0  0  0  0
 17 53  1  0  0  0  0
 17 54  1  0  0  0  0
 17 18  1  0  0  0  0
 18 55  1  0  0  0  0
 18 56  1  0  0  0  0
 18 19  1  0  0  0  0
 19 57  1  0  0  0  0
 19 58  1  0  0  0  0
 19 20  1  0  0  0  0
 20 59  1  0  0  0  0
 20 60  1  0  0  0  0
 15 21  1  0  0  0  0
 21 22  1  0  0  0  0
 22 61  1  0  0  0  0
 21 23  1  0  0  0  0
 23 62  1  0  0  0  0
 10 24  1  0  0  0  0
 24 25  2  0  0  0  0
 24 26  1  0  0  0  0
 26 63  1  0  0  0  0
 26 64  1  0  0  0  0
 26 27  1  0  0  0  0
 27 65  1  0  0  0  0
 27 66  1  0  0  0  0
 27 28  1  0  0  0  0
 28 29  2  0  0  0  0
 29 67  1  0  0  0  0
 29 30  1  0  0  0  0
 30 68  1  0  0  0  0
 30 31  2  0  0  0  0
 31 69  1  0  0  0  0
 31 32  1  0  0  0  0
 32 70  1  0  0  0  0
 32 33  2  0  0  0  0
 33 28  1  0  0  0  0
 33 71  1  0  0  0  0
  7 34  2  0  0  0  0
 34  2  1  0  0  0  0
 34 72  1  0  0  0  0
M  END
>  <LOGBIO>
7.2700

>  <PRED_LOGBIO>
6.8400

>  <XV_RES>
0.4940

>  <WHL_TMPL>
3

>  <ANCH>
21-24;23-22

$$$$
ROW18
  -MTS-   01071502293D 0   0.00000     0.00000     0

 35 37  0  0  0  0  0  0  0  0999 V2000
    0.3650   -0.6750   -7.2070 C   0  0  0  0  0  0  0  0  0  0  0  0
    0.0490    0.1720   -5.9980 C   0  0  0  0  0  0  0  0  0  0  0  0
   -1.2720    0.5510   -5.7340 C   0  0  0  0  0  0  0  0  0  0  0  0
   -1.5650    1.3370   -4.6130 C   0  0  0  0  0  0  0  0  0  0  0  0
   -3.2080    1.8070   -4.2860 Cl  0  0  0  0  0  0  0  0  0  0  0  0
   -0.5360    1.7440   -3.7560 C   0  0  0  0  0  0  0  0  0  0  0  0
   -0.8230    2.5130   -2.6580 O   0  0  0  0  0  0  0  0  0  0  0  0
    0.7860    1.3650   -4.0190 C   0  0  0  0  0  0  0  0  0  0  0  0
    1.0780    0.5790   -5.1400 C   0  0  0  0  0  0  0  0  0  0  0  0
    1.8730    1.7950   -3.1120 C   0  0  0  0  0  0  0  0  0  0  0  0
    2.1920    3.0700   -2.8500 C   0  0  0  0  0  0  0  0  0  0  0  0
    3.3280    3.0620   -1.9020 C   0  0  0  0  0  0  0  0  0  0  0  0
    4.0830    4.0600   -1.2740 C   0  0  0  0  0  0  0  0  0  0  0  0
    5.1230    3.7080   -0.4050 C   0  0  0  0  0  0  0  0  0  0  0  0
    5.4070    2.3580   -0.1640 C   0  0  0  0  0  0  0  0  0  0  0  0
    4.6520    1.3610   -0.7920 C   0  0  0  0  0  0  0  0  0  0  0  0
    3.6120    1.7130   -1.6610 C   0  0  0  0  0  0  0  0  0  0  0  0
    2.6980    0.9460   -2.4220 N   0  0  0  0  0  0  0  0  0  0  0  0
    5.9220    4.7620    0.2580 C   0  0  0  0  0  0  0  0  0  0  0  0
    7.0840    5.1290   -0.2510 N   0  0  0  0  0  0  0  0  0  0  0  0
    5.4560    5.3580    1.4010 N   0  0  0  0  0  0  0  0  0  0  0  0
    1.3680   -0.4440   -7.5600 H   0  0  0  0  0  0  0  0  0  0  0  0
    0.3090   -1.7280   -6.9370 H   0  0  0  0  0  0  0  0  0  0  0  0
   -0.3540   -0.4650   -7.9950 H   0  0  0  0  0  0  0  0  0  0  0  0
   -2.0660    0.2370   -6.3960 H   0  0  0  0  0  0  0  0  0  0  0  0
   -0.7790    3.4570   -2.8750 H   0  0  0  0  0  0  0  0  0  0  0  0
    2.0980    0.2870   -5.3430 H   0  0  0  0  0  0  0  0  0  0  0  0
    1.7070    3.9450   -3.2570 H   0  0  0  0  0  0  0  0  0  0  0  0
    3.8640    5.1010   -1.4600 H   0  0  0  0  0  0  0  0  0  0  0  0
    6.2100    2.0870    0.5060 H   0  0  0  0  0  0  0  0  0  0  0  0
    4.8710    0.3200   -0.6060 H   0  0  0  0  0  0  0  0  0  0  0  0
    2.6590   -0.0620   -2.4510 H   0  0  0  0  0  0  0  0  0  0  0  0
    7.6180    5.8340    0.1930 H   0  0  0  0  0  0  0  0  0  0  0  0
    4.5680    5.0770    1.7900 H   0  0  0  0  0  0  0  0  0  0  0  0
    6.0010    6.0770    1.8540 H   0  0  0  0  0  0  0  0  0  0  0  0
  1 22  1  0  0  0  0
  1 23  1  0  0  0  0
  1 24  1  0  0  0  0
  1  2  1  0  0  0  0
  2  3  2  0  0  0  0
  3 25  1  0  0  0  0
  3  4  1  0  0  0  0
  4  5  1  0  0  0  0
  4  6  2  0  0  0  0
  6  7  1  0  0  0  0
  7 26  1  0  0  0  0
  6  8  1  0  0  0  0
  8  9  2  0  0  0  0
  9  2  1  0  0  0  0
  9 27  1  0  0  0  0
  8 10  1  0  0  0  0
 10 11  2  0  0  0  0
 11 28  1  0  0  0  0
 11 12  1  0  0  0  0
 12 13  2  0  0  0  0
 13 29  1  0  0  0  0
 13 14  1  0  0  0  0
 14 15  2  0  0  0  0
 15 30  1  0  0  0  0
 15 16  1  0  0  0  0
 16 31  1  0  0  0  0
 16 17  2  0  0  0  0
 17 12  1  0  0  0  0
 17 18  1  0  0  0  0
 18 10  1  0  0  0  0
 18 32  1  0  0  0  0
 14 19  1  0  0  0  0
 19 20  2  0  0  0  0
 20 33  1  0  0  0  0
 19 21  1  0  0  0  0
 21 34  1  0  0  0  0
 21 35  1  0  0  0  0
M  END
>  <LOGBIO>
6.8900

>  <PRED_LOGBIO>
7.2300

>  <XV_RES>
-0.4130

>  <WHL_TMPL>
1

>  <ANCH>
5-6;27-19

$$$$
ROW19
  -MTS-   01071502293D 0   0.00000     0.00000     0

 60 64  0  0  0  0  0  0  0  0999 V2000
   -3.3770    2.5100    5.9840 C   0  0  0  0  0  0  0  0  0  0  0  0
   -3.4420    3.7800    5.1390 C   0  0  0  0  0  0  0  0  0  0  0  0
   -3.0420    4.9800    5.9930 C   0  0  0  0  0  0  0  0  0  0  0  0
   -2.5200    3.6590    4.0010 N   0  0  0  0  0  0  0  0  0  0  0  0
   -1.3850    2.8040    4.3780 C   0  0  0  0  0  0  0  0  0  0  0  0
   -0.3880    2.6470    3.2150 C   0  0  0  0  0  0  0  0  0  0  0  0
   -1.0860    2.1290    1.9440 C   0  0  0  0  0  0  0  0  0  0  0  0
   -2.3400    2.9580    1.6160 C   0  0  0  0  0  0  0  0  0  0  0  0
   -3.2470    3.1000    2.8530 C   0  0  0  0  0  0  0  0  0  0  0  0
   -0.1520    2.1620    0.8100 N   0  0  0  0  0  0  0  0  0  0  0  0
    1.1490    2.3410    1.0240 C   0  0  0  0  0  0  0  0  0  0  0  0
    1.5700    2.4790    2.1710 O   0  0  0  0  0  0  0  0  0  0  0  0
    2.0890    2.3740   -0.1190 C   0  0  0  0  0  0  0  0  0  0  0  0
    2.3340    3.4510   -0.8770 C   0  0  0  0  0  0  0  0  0  0  0  0
    1.6220    5.0060   -0.6920 Cl  0  0  0  0  0  0  0  0  0  0  0  0
    3.3280    3.0620   -1.9020 C   0  0  0  0  0  0  0  0  0  0  0  0
    3.9630    3.7340   -2.9540 C   0  0  0  0  0  0  0  0  0  0  0  0
    4.8820    3.0560   -3.7640 C   0  0  0  0  0  0  0  0  0  0  0  0
    5.1660    1.7070   -3.5230 C   0  0  0  0  0  0  0  0  0  0  0  0
    4.5310    1.0350   -2.4710 C   0  0  0  0  0  0  0  0  0  0  0  0
    3.6120    1.7130   -1.6610 C   0  0  0  0  0  0  0  0  0  0  0  0
    2.8330    1.3080   -0.5520 N   0  0  0  0  0  0  0  0  0  0  0  0
    2.8220   -0.0370    0.0400 C   0  0  0  0  0  0  0  0  0  0  0  0
    1.7980   -0.8910   -0.6680 C   0  0  0  0  0  0  0  0  0  0  0  0
    2.0350   -1.7360   -1.8600 C   0  0  0  0  0  0  0  0  0  0  0  0
    0.8670   -2.3200   -2.1590 C   0  0  0  0  0  0  0  0  0  0  0  0
   -0.0890   -1.8990   -1.2380 O   0  0  0  0  0  0  0  0  0  0  0  0
    0.5260   -1.0210   -0.3380 N   0  0  0  0  0  0  0  0  0  0  0  0
    0.6320   -3.2550   -3.2820 C   0  0  0  0  0  0  0  0  0  0  0  0
    1.2290   -4.4350   -3.4940 C   0  0  0  0  0  0  0  0  0  0  0  0
    0.8000   -5.1700   -4.7050 C   0  0  0  0  0  0  0  0  0  0  0  0
   -0.1370   -4.5730   -5.4540 C   0  0  0  0  0  0  0  0  0  0  0  0
   -0.8400   -5.1630   -6.9090 Cl  0  0  0  0  0  0  0  0  0  0  0  0
   -0.4990   -3.0500   -4.6290 S   0  0  0  0  0  0  0  0  0  0  0  0
   -2.3630    2.3710    6.3520 H   0  0  0  0  0  0  0  0  0  0  0  0
   -4.0590    2.6000    6.8260 H   0  0  0  0  0  0  0  0  0  0  0  0
   -3.6620    1.6550    5.3750 H   0  0  0  0  0  0  0  0  0  0  0  0
   -4.4560    3.9190    4.7710 H   0  0  0  0  0  0  0  0  0  0  0  0
   -2.0270    4.8410    6.3610 H   0  0  0  0  0  0  0  0  0  0  0  0
   -3.7240    5.0690    6.8360 H   0  0  0  0  0  0  0  0  0  0  0  0
   -3.0880    5.8850    5.3910 H   0  0  0  0  0  0  0  0  0  0  0  0
   -1.7530    1.8250    4.6750 H   0  0  0  0  0  0  0  0  0  0  0  0
   -0.8760    3.2380    5.2370 H   0  0  0  0  0  0  0  0  0  0  0  0
    0.0790    3.6070    3.0070 H   0  0  0  0  0  0  0  0  0  0  0  0
    0.3990    1.9530    3.5050 H   0  0  0  0  0  0  0  0  0  0  0  0
   -1.3560    1.0820    2.0690 H   0  0  0  0  0  0  0  0  0  0  0  0
   -2.0410    3.9460    1.2700 H   0  0  0  0  0  0  0  0  0  0  0  0
   -2.8940    2.4750    0.8140 H   0  0  0  0  0  0  0  0  0  0  0  0
   -3.6500    2.1250    3.1180 H   0  0  0  0  0  0  0  0  0  0  0  0
   -4.0910    3.7430    2.6100 H   0  0  0  0  0  0  0  0  0  0  0  0
   -0.4980    2.0490   -0.1320 H   0  0  0  0  0  0  0  0  0  0  0  0
    3.7440    4.7750   -3.1400 H   0  0  0  0  0  0  0  0  0  0  0  0
    5.3720    3.5740   -4.5750 H   0  0  0  0  0  0  0  0  0  0  0  0
    5.8750    1.1840   -4.1480 H   0  0  0  0  0  0  0  0  0  0  0  0
    4.7500   -0.0060   -2.2850 H   0  0  0  0  0  0  0  0  0  0  0  0
    2.4810    0.0750    1.0670 H   0  0  0  0  0  0  0  0  0  0  0  0
    3.8020   -0.4910   -0.0930 H   0  0  0  0  0  0  0  0  0  0  0  0
    2.9700   -1.8590   -2.3860 H   0  0  0  0  0  0  0  0  0  0  0  0
    1.9780   -4.8270   -2.8210 H   0  0  0  0  0  0  0  0  0  0  0  0
    1.2180   -6.1310   -4.9690 H   0  0  0  0  0  0  0  0  0  0  0  0
  1 35  1  0  0  0  0
  1 36  1  0  0  0  0
  1 37  1  0  0  0  0
  1  2  1  0  0  0  0
  2 38  1  0  0  0  0
  2  3  1  0  0  0  0
  3 39  1  0  0  0  0
  3 40  1  0  0  0  0
  3 41  1  0  0  0  0
  2  4  1  0  0  0  0
  4  5  1  0  0  0  0
  5 42  1  0  0  0  0
  5 43  1  0  0  0  0
  5  6  1  0  0  0  0
  6 44  1  0  0  0  0
  6 45  1  0  0  0  0
  6  7  1  0  0  0  0
  7 46  1  0  0  0  0
  7  8  1  0  0  0  0
  8 47  1  0  0  0  0
  8 48  1  0  0  0  0
  8  9  1  0  0  0  0
  9  4  1  0  0  0  0
  9 49  1  0  0  0  0
  9 50  1  0  0  0  0
  7 10  1  0  0  0  0
 10 51  1  0  0  0  0
 10 11  1  0  0  0  0
 11 12  2  0  0  0  0
 11 13  1  0  0  0  0
 13 14  2  0  0  0  0
 14 15  1  0  0  0  0
 14 16  1  0  0  0  0
 16 17  2  0  0  0  0
 17 52  1  0  0  0  0
 17 18  1  0  0  0  0
 18 53  1  0  0  0  0
 18 19  2  0  0  0  0
 19 54  1  0  0  0  0
 19 20  1  0  0  0  0
 20 55  1  0  0  0  0
 20 21  2  0  0  0  0
 21 16  1  0  0  0  0
 21 22  1  0  0  0  0
 22 13  1  0  0  0  0
 22 23  1  0  0  0  0
 23 56  1  0  0  0  0
 23 57  1  0  0  0  0
 23 24  1  0  0  0  0
 24 25  1  0  0  0  0
 25 58  1  0  0  0  0
 25 26  2  0  0  0  0
 26 27  1  0  0  0  0
 27 28  1  0  0  0  0
 28 24  2  0  0  0  0
 26 29  1  0  0  0  0
 29 30  2  0  0  0  0
 30 59  1  0  0  0  0
 30 31  1  0  0  0  0
 31 60  1  0  0  0  0
 31 32  2  0  0  0  0
 32 33  1  0  0  0  0
 32 34  1  0  0  0  0
 34 29  1  0  0  0  0
M  END
>  <LOGBIO>
8.7000

>  <PRED_LOGBIO>
8.6100

>  <XV_RES>
0.1250

>  <WHL_TMPL>
1

>  <ANCH>
37-60;28-29

$$$$
ROW20
  -MTS-   01071502293D 0   0.00000     0.00000     0

 79 85  0  0  0  0  0  0  0  0999 V2000
    4.7960   -2.7830    7.0340 N   0  0  0  0  0  0  0  0  0  0  0  0
    5.4140   -1.9640    7.9420 C   0  0  0  0  0  0  0  0  0  0  0  0
    5.8570   -2.4580    9.0830 N   0  0  0  0  0  0  0  0  0  0  0  0
    5.5850   -0.5240    7.6440 C   0  0  0  0  0  0  0  0  0  0  0  0
    6.7370   -0.0780    6.9850 C   0  0  0  0  0  0  0  0  0  0  0  0
    6.8980    1.2840    6.7030 C   0  0  0  0  0  0  0  0  0  0  0  0
    5.9080    2.1990    7.0790 C   0  0  0  0  0  0  0  0  0  0  0  0
    5.7940    3.6020    6.9330 N   0  0  0  0  0  0  0  0  0  0  0  0
    4.6090    4.0110    7.4840 C   0  0  0  0  0  0  0  0  0  0  0  0
    3.9400    2.9620    7.9820 C   0  0  0  0  0  0  0  0  0  0  0  0
    2.5950    3.0070    8.6680 C   0  0  0  0  0  0  0  0  0  0  0  0
    2.4290    4.3510    9.3750 C   0  0  0  0  0  0  0  0  0  0  0  0
    3.5230    4.5200   10.4010 C   0  0  0  0  0  0  0  0  0  0  0  0
    4.7330    5.1250   10.0400 C   0  0  0  0  0  0  0  0  0  0  0  0
    5.7490    5.2810   10.9920 C   0  0  0  0  0  0  0  0  0  0  0  0
    5.5540    4.8330   12.3040 C   0  0  0  0  0  0  0  0  0  0  0  0
    6.5800    4.9910   13.2650 N   0  0  0  0  0  0  0  0  0  0  0  0
    7.7780    3.7340   13.4800 S   0  0  0  0  0  0  0  0  0  0  0  0
    8.4830    3.5320   12.2530 O   0  0  0  0  0  0  0  0  0  0  0  0
    7.1300    2.5180   13.8630 O   0  0  0  0  0  0  0  0  0  0  0  0
    8.9650    4.2360   14.7940 C   0  0  0  0  0  0  0  0  0  0  0  0
    8.7140    3.9010   16.1300 C   0  0  0  0  0  0  0  0  0  0  0  0
    9.6160    4.2830   17.1290 C   0  0  0  0  0  0  0  0  0  0  0  0
   10.7700    5.0010   16.7930 C   0  0  0  0  0  0  0  0  0  0  0  0
   11.0220    5.3360   15.4570 C   0  0  0  0  0  0  0  0  0  0  0  0
   10.1190    4.9540   14.4570 C   0  0  0  0  0  0  0  0  0  0  0  0
    4.3440    4.2280   12.6640 C   0  0  0  0  0  0  0  0  0  0  0  0
    3.3280    4.0710   11.7130 C   0  0  0  0  0  0  0  0  0  0  0  0
    1.5000    2.8380    7.6420 C   0  0  0  0  0  0  0  0  0  0  0  0
    0.6580    3.7220    7.4910 O   0  0  0  0  0  0  0  0  0  0  0  0
    1.4470    1.7350    6.9020 N   0  0  0  0  0  0  0  0  0  0  0  0
    0.4210    1.5770    5.9400 C   0  0  0  0  0  0  0  0  0  0  0  0
   -0.7890    0.9720    6.3010 C   0  0  0  0  0  0  0  0  0  0  0  0
   -1.8040    0.8160    5.3490 C   0  0  0  0  0  0  0  0  0  0  0  0
   -1.6090    1.2640    4.0380 C   0  0  0  0  0  0  0  0  0  0  0  0
   -0.3990    1.8690    3.6770 C   0  0  0  0  0  0  0  0  0  0  0  0
    0.6160    2.0250    4.6280 C   0  0  0  0  0  0  0  0  0  0  0  0
   -2.6350    1.1060    3.0760 N   0  0  0  0  0  0  0  0  0  0  0  0
   -3.2080    2.1030    2.3320 C   0  0  0  0  0  0  0  0  0  0  0  0
   -4.1320    1.5990    1.5350 N   0  0  0  0  0  0  0  0  0  0  0  0
   -4.2040    0.2150    1.7300 C   0  0  0  0  0  0  0  0  0  0  0  0
   -4.9940   -0.7900    1.1590 C   0  0  0  0  0  0  0  0  0  0  0  0
   -4.8360   -2.1210    1.5660 C   0  0  0  0  0  0  0  0  0  0  0  0
   -3.8890   -2.4460    2.5440 C   0  0  0  0  0  0  0  0  0  0  0  0
   -3.0990   -1.4410    3.1150 C   0  0  0  0  0  0  0  0  0  0  0  0
   -3.2570   -0.1110    2.7080 C   0  0  0  0  0  0  0  0  0  0  0  0
    4.7560    1.7530    7.7380 C   0  0  0  0  0  0  0  0  0  0  0  0
    4.5950    0.3910    8.0200 C   0  0  0  0  0  0  0  0  0  0  0  0
    4.4570   -2.4050    6.1610 H   0  0  0  0  0  0  0  0  0  0  0  0
    4.6800   -3.7650    7.2380 H   0  0  0  0  0  0  0  0  0  0  0  0
    5.7430   -3.4210    9.2820 H   0  0  0  0  0  0  0  0  0  0  0  0
    7.5010   -0.7840    6.6940 H   0  0  0  0  0  0  0  0  0  0  0  0
    7.7870    1.6280    6.1940 H   0  0  0  0  0  0  0  0  0  0  0  0
    6.4760    4.2030    6.4930 H   0  0  0  0  0  0  0  0  0  0  0  0
    4.2630    5.0340    7.5130 H   0  0  0  0  0  0  0  0  0  0  0  0
    2.5340    2.2030    9.3990 H   0  0  0  0  0  0  0  0  0  0  0  0
    2.4890    5.1550    8.6440 H   0  0  0  0  0  0  0  0  0  0  0  0
    1.4600    4.3830    9.8690 H   0  0  0  0  0  0  0  0  0  0  0  0
    4.8840    5.4710    9.0280 H   0  0  0  0  0  0  0  0  0  0  0  0
    6.6820    5.7480   10.7140 H   0  0  0  0  0  0  0  0  0  0  0  0
    6.6200    5.8290   13.8270 H   0  0  0  0  0  0  0  0  0  0  0  0
    7.8230    3.3470   16.3890 H   0  0  0  0  0  0  0  0  0  0  0  0
    9.4230    4.0250   18.1600 H   0  0  0  0  0  0  0  0  0  0  0  0
   11.4670    5.2960   17.5640 H   0  0  0  0  0  0  0  0  0  0  0  0
   11.9120    5.8900   15.1970 H   0  0  0  0  0  0  0  0  0  0  0  0
   10.3130    5.2130   13.4270 H   0  0  0  0  0  0  0  0  0  0  0  0
    4.1930    3.8820   13.6760 H   0  0  0  0  0  0  0  0  0  0  0  0
    2.3950    3.6050   11.9910 H   0  0  0  0  0  0  0  0  0  0  0  0
    2.1390    1.0090    7.0260 H   0  0  0  0  0  0  0  0  0  0  0  0
   -0.9400    0.6260    7.3130 H   0  0  0  0  0  0  0  0  0  0  0  0
   -2.7380    0.3490    5.6270 H   0  0  0  0  0  0  0  0  0  0  0  0
   -0.2490    2.2150    2.6650 H   0  0  0  0  0  0  0  0  0  0  0  0
    1.5490    2.4920    4.3500 H   0  0  0  0  0  0  0  0  0  0  0  0
   -2.9430    3.1490    2.3880 H   0  0  0  0  0  0  0  0  0  0  0  0
   -5.7250   -0.5400    0.4040 H   0  0  0  0  0  0  0  0  0  0  0  0
   -5.4450   -2.8960    1.1250 H   0  0  0  0  0  0  0  0  0  0  0  0
   -3.7670   -3.4720    2.8580 H   0  0  0  0  0  0  0  0  0  0  0  0
   -2.3680   -1.6920    3.8690 H   0  0  0  0  0  0  0  0  0  0  0  0
    3.7060    0.0470    8.5280 H   0  0  0  0  0  0  0  0  0  0  0  0
  1 49  1  0  0  0  0
  1 50  1  0  0  0  0
  1  2  1  0  0  0  0
  2  3  2  0  0  0  0
  3 51  1  0  0  0  0
  2  4  1  0  0  0  0
  4  5  2  0  0  0  0
  5 52  1  0  0  0  0
  5  6  1  0  0  0  0
  6 53  1  0  0  0  0
  6  7  2  0  0  0  0
  7  8  1  0  0  0  0
  8 54  1  0  0  0  0
  8  9  1  0  0  0  0
  9 55  1  0  0  0  0
  9 10  2  0  0  0  0
 10 11  1  0  0  0  0
 11 56  1  0  0  0  0
 11 12  1  0  0  0  0
 12 57  1  0  0  0  0
 12 58  1  0  0  0  0
 12 13  1  0  0  0  0
 13 14  2  0  0  0  0
 14 59  1  0  0  0  0
 14 15  1  0  0  0  0
 15 60  1  0  0  0  0
 15 16  2  0  0  0  0
 16 17  1  0  0  0  0
 17 61  1  0  0  0  0
 17 18  1  0  0  0  0
 18 19  2  0  0  0  0
 18 20  2  0  0  0  0
 18 21  1  0  0  0  0
 21 22  2  0  0  0  0
 22 62  1  0  0  0  0
 22 23  1  0  0  0  0
 23 63  1  0  0  0  0
 23 24  2  0  0  0  0
 24 64  1  0  0  0  0
 24 25  1  0  0  0  0
 25 65  1  0  0  0  0
 25 26  2  0  0  0  0
 26 21  1  0  0  0  0
 26 66  1  0  0  0  0
 16 27  1  0  0  0  0
 27 67  1  0  0  0  0
 27 28  2  0  0  0  0
 28 13  1  0  0  0  0
 28 68  1  0  0  0  0
 11 29  1  0  0  0  0
 29 30  2  0  0  0  0
 29 31  1  0  0  0  0
 31 69  1  0  0  0  0
 31 32  1  0  0  0  0
 32 33  2  0  0  0  0
 33 70  1  0  0  0  0
 33 34  1  0  0  0  0
 34 71  1  0  0  0  0
 34 35  2  0  0  0  0
 35 36  1  0  0  0  0
 36 72  1  0  0  0  0
 36 37  2  0  0  0  0
 37 32  1  0  0  0  0
 37 73  1  0  0  0  0
 35 38  1  0  0  0  0
 38 39  1  0  0  0  0
 39 74  1  0  0  0  0
 39 40  2  0  0  0  0
 40 41  1  0  0  0  0
 41 42  2  0  0  0  0
 42 75  1  0  0  0  0
 42 43  1  0  0  0  0
 43 76  1  0  0  0  0
 43 44  2  0  0  0  0
 44 77  1  0  0  0  0
 44 45  1  0  0  0  0
 45 78  1  0  0  0  0
 45 46  2  0  0  0  0
 46 38  1  0  0  0  0
 46 41  1  0  0  0  0
 10 47  1  0  0  0  0
 47  7  1  0  0  0  0
 47 48  2  0  0  0  0
 48  4  1  0  0  0  0
 48 79  1  0  0  0  0
M  END
>  <LOGBIO>
7.7200

>  <PRED_LOGBIO>
6.8900

>  <XV_RES>
1.5120

>  <WHL_TMPL>
3

>  <ANCH>
1-3;66-67

$$$$
ROW21
  -MTS-   01071502293D 0   0.00000     0.00000     0

 60 64  0  0  0  0  0  0  0  0999 V2000
   -3.9990    5.1070    7.1760 C   0  0  0  0  0  0  0  0  0  0  0  0
   -3.0410    4.9810    5.9940 C   0  0  0  0  0  0  0  0  0  0  0  0
   -3.4420    3.7800    5.1390 C   0  0  0  0  0  0  0  0  0  0  0  0
   -2.5200    3.6590    4.0010 N   0  0  0  0  0  0  0  0  0  0  0  0
   -1.3850    2.8040    4.3780 C   0  0  0  0  0  0  0  0  0  0  0  0
   -0.3880    2.6470    3.2150 C   0  0  0  0  0  0  0  0  0  0  0  0
   -1.0860    2.1290    1.9440 C   0  0  0  0  0  0  0  0  0  0  0  0
   -2.3400    2.9580    1.6160 C   0  0  0  0  0  0  0  0  0  0  0  0
   -3.2470    3.1000    2.8530 C   0  0  0  0  0  0  0  0  0  0  0  0
   -0.1520    2.1620    0.8100 N   0  0  0  0  0  0  0  0  0  0  0  0
    1.1490    2.3410    1.0240 C   0  0  0  0  0  0  0  0  0  0  0  0
    1.5700    2.4790    2.1710 O   0  0  0  0  0  0  0  0  0  0  0  0
    2.0890    2.3740   -0.1190 C   0  0  0  0  0  0  0  0  0  0  0  0
    2.3340    3.4510   -0.8770 C   0  0  0  0  0  0  0  0  0  0  0  0
    3.3280    3.0620   -1.9020 C   0  0  0  0  0  0  0  0  0  0  0  0
    3.9630    3.7340   -2.9540 C   0  0  0  0  0  0  0  0  0  0  0  0
    4.8820    3.0560   -3.7640 C   0  0  0  0  0  0  0  0  0  0  0  0
    5.1660    1.7070   -3.5230 C   0  0  0  0  0  0  0  0  0  0  0  0
    4.5310    1.0350   -2.4710 C   0  0  0  0  0  0  0  0  0  0  0  0
    3.6120    1.7130   -1.6610 C   0  0  0  0  0  0  0  0  0  0  0  0
    2.8330    1.3080   -0.5520 N   0  0  0  0  0  0  0  0  0  0  0  0
    2.8220   -0.0370    0.0400 C   0  0  0  0  0  0  0  0  0  0  0  0
    1.7980   -0.8910   -0.6680 C   0  0  0  0  0  0  0  0  0  0  0  0
    2.0350   -1.7360   -1.8600 C   0  0  0  0  0  0  0  0  0  0  0  0
    0.8670   -2.3200   -2.1590 C   0  0  0  0  0  0  0  0  0  0  0  0
   -0.0890   -1.8990   -1.2380 O   0  0  0  0  0  0  0  0  0  0  0  0
    0.5260   -1.0210   -0.3380 N   0  0  0  0  0  0  0  0  0  0  0  0
    0.6320   -3.2550   -3.2820 C   0  0  0  0  0  0  0  0  0  0  0  0
    1.2290   -4.4350   -3.4940 C   0  0  0  0  0  0  0  0  0  0  0  0
    0.8000   -5.1700   -4.7050 C   0  0  0  0  0  0  0  0  0  0  0  0
   -0.1370   -4.5730   -5.4540 C   0  0  0  0  0  0  0  0  0  0  0  0
   -0.8400   -5.1630   -6.9090 Cl  0  0  0  0  0  0  0  0  0  0  0  0
   -0.4990   -3.0500   -4.6290 S   0  0  0  0  0  0  0  0  0  0  0  0
   -3.9520    4.2020    7.7780 H   0  0  0  0  0  0  0  0  0  0  0  0
   -3.7130    5.9620    7.7850 H   0  0  0  0  0  0  0  0  0  0  0  0
   -5.0130    5.2460    6.8080 H   0  0  0  0  0  0  0  0  0  0  0  0
   -2.0270    4.8420    6.3620 H   0  0  0  0  0  0  0  0  0  0  0  0
   -3.0880    5.8860    5.3920 H   0  0  0  0  0  0  0  0  0  0  0  0
   -4.4560    3.9190    4.7710 H   0  0  0  0  0  0  0  0  0  0  0  0
   -3.3960    2.8750    5.7410 H   0  0  0  0  0  0  0  0  0  0  0  0
   -1.7530    1.8250    4.6750 H   0  0  0  0  0  0  0  0  0  0  0  0
   -0.8760    3.2380    5.2370 H   0  0  0  0  0  0  0  0  0  0  0  0
    0.0790    3.6070    3.0070 H   0  0  0  0  0  0  0  0  0  0  0  0
    0.3990    1.9530    3.5050 H   0  0  0  0  0  0  0  0  0  0  0  0
   -1.3560    1.0820    2.0690 H   0  0  0  0  0  0  0  0  0  0  0  0
   -2.0410    3.9460    1.2700 H   0  0  0  0  0  0  0  0  0  0  0  0
   -2.8940    2.4750    0.8140 H   0  0  0  0  0  0  0  0  0  0  0  0
   -3.6500    2.1250    3.1180 H   0  0  0  0  0  0  0  0  0  0  0  0
   -4.0910    3.7430    2.6100 H   0  0  0  0  0  0  0  0  0  0  0  0
   -0.4980    2.0490   -0.1320 H   0  0  0  0  0  0  0  0  0  0  0  0
    1.8870    4.4270   -0.7610 H   0  0  0  0  0  0  0  0  0  0  0  0
    3.7440    4.7750   -3.1400 H   0  0  0  0  0  0  0  0  0  0  0  0
    5.3720    3.5740   -4.5750 H   0  0  0  0  0  0  0  0  0  0  0  0
    5.8750    1.1840   -4.1480 H   0  0  0  0  0  0  0  0  0  0  0  0
    4.7500   -0.0060   -2.2850 H   0  0  0  0  0  0  0  0  0  0  0  0
    2.4810    0.0750    1.0670 H   0  0  0  0  0  0  0  0  0  0  0  0
    3.8020   -0.4910   -0.0930 H   0  0  0  0  0  0  0  0  0  0  0  0
    2.9700   -1.8590   -2.3860 H   0  0  0  0  0  0  0  0  0  0  0  0
    1.9780   -4.8270   -2.8210 H   0  0  0  0  0  0  0  0  0  0  0  0
    1.2180   -6.1310   -4.9690 H   0  0  0  0  0  0  0  0  0  0  0  0
  1 34  1  0  0  0  0
  1 35  1  0  0  0  0
  1 36  1  0  0  0  0
  1  2  1  0  0  0  0
  2 37  1  0  0  0  0
  2 38  1  0  0  0  0
  2  3  1  0  0  0  0
  3 39  1  0  0  0  0
  3 40  1  0  0  0  0
  3  4  1  0  0  0  0
  4  5  1  0  0  0  0
  5 41  1  0  0  0  0
  5 42  1  0  0  0  0
  5  6  1  0  0  0  0
  6 43  1  0  0  0  0
  6 44  1  0  0  0  0
  6  7  1  0  0  0  0
  7 45  1  0  0  0  0
  7  8  1  0  0  0  0
  8 46  1  0  0  0  0
  8 47  1  0  0  0  0
  8  9  1  0  0  0  0
  9  4  1  0  0  0  0
  9 48  1  0  0  0  0
  9 49  1  0  0  0  0
  7 10  1  0  0  0  0
 10 50  1  0  0  0  0
 10 11  1  0  0  0  0
 11 12  2  0  0  0  0
 11 13  1  0  0  0  0
 13 14  2  0  0  0  0
 14 51  1  0  0  0  0
 14 15  1  0  0  0  0
 15 16  2  0  0  0  0
 16 52  1  0  0  0  0
 16 17  1  0  0  0  0
 17 53  1  0  0  0  0
 17 18  2  0  0  0  0
 18 54  1  0  0  0  0
 18 19  1  0  0  0  0
 19 55  1  0  0  0  0
 19 20  2  0  0  0  0
 20 15  1  0  0  0  0
 20 21  1  0  0  0  0
 21 13  1  0  0  0  0
 21 22  1  0  0  0  0
 22 56  1  0  0  0  0
 22 57  1  0  0  0  0
 22 23  1  0  0  0  0
 23 24  1  0  0  0  0
 24 58  1  0  0  0  0
 24 25  2  0  0  0  0
 25 26  1  0  0  0  0
 26 27  1  0  0  0  0
 27 23  2  0  0  0  0
 25 28  1  0  0  0  0
 28 29  2  0  0  0  0
 29 59  1  0  0  0  0
 29 30  1  0  0  0  0
 30 60  1  0  0  0  0
 30 31  2  0  0  0  0
 31 32  1  0  0  0  0
 31 33  1  0  0  0  0
 33 28  1  0  0  0  0
M  END
>  <LOGBIO>
7.1900

>  <PRED_LOGBIO>
7.7700

>  <XV_RES>
-0.6250

>  <WHL_TMPL>
1

>  <ANCH>
37-60;28-29

$$$$
ROW22
  -MTS-   01071502293D 0   0.00000     0.00000     0

 59 62  0  0  0  0  0  0  0  0999 V2000
    6.6750   -0.8430    1.3460 N   0  0  0  0  0  0  0  0  0  0  0  0
    6.3260   -0.4000    2.5940 C   0  0  0  0  0  0  0  0  0  0  0  0
    6.7910   -1.0140    3.6660 N   0  0  0  0  0  0  0  0  0  0  0  0
    5.4960    0.6810    2.7290 N   0  0  0  0  0  0  0  0  0  0  0  0
    5.9900    2.0630    2.8150 C   0  0  0  0  0  0  0  0  0  0  0  0
    5.4000    2.9550    1.7060 C   0  0  0  0  0  0  0  0  0  0  0  0
    3.9250    2.7230    1.4810 C   0  0  0  0  0  0  0  0  0  0  0  0
    3.2020    3.6640    0.7390 C   0  0  0  0  0  0  0  0  0  0  0  0
    1.8330    3.4760    0.5140 C   0  0  0  0  0  0  0  0  0  0  0  0
    1.1880    2.3460    1.0300 C   0  0  0  0  0  0  0  0  0  0  0  0
   -0.1520    2.1620    0.8100 O   0  0  0  0  0  0  0  0  0  0  0  0
   -1.0860    2.1290    1.9440 C   0  0  0  0  0  0  0  0  0  0  0  0
   -1.3880    3.5650    2.3020 C   0  0  0  0  0  0  0  0  0  0  0  0
   -1.7880    4.3360    1.4450 O   0  0  0  0  0  0  0  0  0  0  0  0
   -1.2190    3.9850    3.5410 O   0  0  0  0  0  0  0  0  0  0  0  0
   -2.3890    1.5060    1.5060 C   0  0  0  0  0  0  0  0  0  0  0  0
   -3.1070    2.0600    0.4390 C   0  0  0  0  0  0  0  0  0  0  0  0
   -4.3150    1.4820    0.0320 C   0  0  0  0  0  0  0  0  0  0  0  0
   -4.8060    0.3490    0.6920 C   0  0  0  0  0  0  0  0  0  0  0  0
   -5.9880   -0.2170    0.2940 O   0  0  0  0  0  0  0  0  0  0  0  0
   -5.9400   -1.2370   -0.7080 C   0  0  0  0  0  0  0  0  0  0  0  0
   -6.0570   -0.6040   -2.1080 C   0  0  0  0  0  0  0  0  0  0  0  0
   -5.8160   -1.6470   -3.2140 C   0  0  0  0  0  0  0  0  0  0  0  0
   -4.5260   -2.3300   -3.0340 N   0  0  0  0  0  0  0  0  0  0  0  0
   -4.4560   -3.0300   -1.7420 C   0  0  0  0  0  0  0  0  0  0  0  0
   -4.6380   -2.0470   -0.5720 C   0  0  0  0  0  0  0  0  0  0  0  0
   -4.0890   -0.2050    1.7590 C   0  0  0  0  0  0  0  0  0  0  0  0
   -2.8810    0.3730    2.1650 C   0  0  0  0  0  0  0  0  0  0  0  0
    1.9110    1.4050    1.7720 C   0  0  0  0  0  0  0  0  0  0  0  0
    3.2800    1.5930    1.9980 C   0  0  0  0  0  0  0  0  0  0  0  0
    4.0320    0.5610    2.8020 C   0  0  0  0  0  0  0  0  0  0  0  0
    6.3200   -0.3740    0.5250 H   0  0  0  0  0  0  0  0  0  0  0  0
    7.2880   -1.6400    1.2460 H   0  0  0  0  0  0  0  0  0  0  0  0
    7.3910   -1.7950    3.5690 H   0  0  0  0  0  0  0  0  0  0  0  0
    5.7350    2.4800    3.7870 H   0  0  0  0  0  0  0  0  0  0  0  0
    7.0760    2.0640    2.7540 H   0  0  0  0  0  0  0  0  0  0  0  0
    5.9390    2.7780    0.7770 H   0  0  0  0  0  0  0  0  0  0  0  0
    5.5660    4.0000    1.9590 H   0  0  0  0  0  0  0  0  0  0  0  0
    3.7000    4.5360    0.3400 H   0  0  0  0  0  0  0  0  0  0  0  0
    1.2750    4.2020   -0.0590 H   0  0  0  0  0  0  0  0  0  0  0  0
   -0.6650    1.5960    2.7940 H   0  0  0  0  0  0  0  0  0  0  0  0
   -1.4620    4.9240    3.5750 H   0  0  0  0  0  0  0  0  0  0  0  0
   -2.7280    2.9340   -0.0700 H   0  0  0  0  0  0  0  0  0  0  0  0
   -4.8680    1.9100   -0.7910 H   0  0  0  0  0  0  0  0  0  0  0  0
   -6.7980   -1.8780   -0.5170 H   0  0  0  0  0  0  0  0  0  0  0  0
   -5.3310    0.2000   -2.2030 H   0  0  0  0  0  0  0  0  0  0  0  0
   -7.0490   -0.1720   -2.2270 H   0  0  0  0  0  0  0  0  0  0  0  0
   -6.6190   -2.3810   -3.2020 H   0  0  0  0  0  0  0  0  0  0  0  0
   -5.8270   -1.1440   -4.1790 H   0  0  0  0  0  0  0  0  0  0  0  0
   -4.3910   -2.9930   -3.7840 H   0  0  0  0  0  0  0  0  0  0  0  0
   -5.2320   -3.7910   -1.7010 H   0  0  0  0  0  0  0  0  0  0  0  0
   -3.4930   -3.5280   -1.6520 H   0  0  0  0  0  0  0  0  0  0  0  0
   -3.7890   -1.3670   -0.5360 H   0  0  0  0  0  0  0  0  0  0  0  0
   -4.6510   -2.6000    0.3650 H   0  0  0  0  0  0  0  0  0  0  0  0
   -4.4680   -1.0780    2.2690 H   0  0  0  0  0  0  0  0  0  0  0  0
   -2.3280   -0.0550    2.9880 H   0  0  0  0  0  0  0  0  0  0  0  0
    1.4130    0.5340    2.1710 H   0  0  0  0  0  0  0  0  0  0  0  0
    3.7230    0.6270    3.8430 H   0  0  0  0  0  0  0  0  0  0  0  0
    3.7420   -0.4320    2.4640 H   0  0  0  0  0  0  0  0  0  0  0  0
  1 32  1  0  0  0  0
  1 33  1  0  0  0  0
  1  2  1  0  0  0  0
  2  3  2  0  0  0  0
  3 34  1  0  0  0  0
  2  4  1  0  0  0  0
  4  5  1  0  0  0  0
  5 35  1  0  0  0  0
  5 36  1  0  0  0  0
  5  6  1  0  0  0  0
  6 37  1  0  0  0  0
  6 38  1  0  0  0  0
  6  7  1  0  0  0  0
  7  8  1  0  0  0  0
  8 39  1  0  0  0  0
  8  9  2  0  0  0  0
  9 40  1  0  0  0  0
  9 10  1  0  0  0  0
 10 11  1  0  0  0  0
 11 12  1  0  0  0  0
 12 41  1  0  0  0  0
 12 13  1  0  0  0  0
 13 14  2  0  0  0  0
 13 15  1  0  0  0  0
 15 42  1  0  0  0  0
 12 16  1  0  0  0  0
 16 17  2  0  0  0  0
 17 43  1  0  0  0  0
 17 18  1  0  0  0  0
 18 44  1  0  0  0  0
 18 19  2  0  0  0  0
 19 20  1  0  0  0  0
 20 21  1  0  0  0  0
 21 45  1  0  0  0  0
 21 22  1  0  0  0  0
 22 46  1  0  0  0  0
 22 47  1  0  0  0  0
 22 23  1  0  0  0  0
 23 48  1  0  0  0  0
 23 49  1  0  0  0  0
 23 24  1  0  0  0  0
 24 50  1  0  0  0  0
 24 25  1  0  0  0  0
 25 51  1  0  0  0  0
 25 52  1  0  0  0  0
 25 26  1  0  0  0  0
 26 21  1  0  0  0  0
 26 53  1  0  0  0  0
 26 54  1  0  0  0  0
 19 27  1  0  0  0  0
 27 55  1  0  0  0  0
 27 28  2  0  0  0  0
 28 16  1  0  0  0  0
 28 56  1  0  0  0  0
 10 29  2  0  0  0  0
 29 57  1  0  0  0  0
 29 30  1  0  0  0  0
 30  7  2  0  0  0  0
 30 31  1  0  0  0  0
 31  4  1  0  0  0  0
 31 58  1  0  0  0  0
 31 59  1  0  0  0  0
M  END
>  <LOGBIO>
5.7000

>  <PRED_LOGBIO>
5.6800

>  <XV_RES>
-0.3410

>  <WHL_TMPL>
1

>  <ANCH>
43-50;27-28

$$$$
ROW23
  -MTS-   01071502293D 0   0.00000     0.00000     0

 50 52  0  0  0  0  0  0  0  0999 V2000
    5.4800    7.8880    2.2290 C   0  0  0  0  0  0  0  0  0  0  0  0
    4.0200    7.9790    2.3710 N   0  0  0  0  0  0  0  0  0  0  0  0
    3.3630    9.2940    2.3860 C   0  0  0  0  0  0  0  0  0  0  0  0
    3.2470    6.8000    2.4920 C   0  0  0  0  0  0  0  0  0  0  0  0
    2.9840    6.2630    3.7580 C   0  0  0  0  0  0  0  0  0  0  0  0
    2.2190    5.0970    3.8780 C   0  0  0  0  0  0  0  0  0  0  0  0
    1.7160    4.4680    2.7330 C   0  0  0  0  0  0  0  0  0  0  0  0
    1.9790    5.0050    1.4670 C   0  0  0  0  0  0  0  0  0  0  0  0
    1.4870    4.3900    0.3470 O   0  0  0  0  0  0  0  0  0  0  0  0
    2.2620    3.4330   -0.2540 C   0  0  0  0  0  0  0  0  0  0  0  0
    2.1470    2.1510    0.1180 N   0  0  0  0  0  0  0  0  0  0  0  0
    2.8820    1.1800   -0.4400 C   0  0  0  0  0  0  0  0  0  0  0  0
    2.7270   -0.1160   -0.0240 O   0  0  0  0  0  0  0  0  0  0  0  0
    1.7980   -0.8910   -0.6680 C   0  0  0  0  0  0  0  0  0  0  0  0
    2.1690   -1.6420   -1.7900 C   0  0  0  0  0  0  0  0  0  0  0  0
    1.2200   -2.4340   -2.4470 C   0  0  0  0  0  0  0  0  0  0  0  0
   -0.1000   -2.4750   -1.9830 C   0  0  0  0  0  0  0  0  0  0  0  0
   -0.4710   -1.7230   -0.8610 C   0  0  0  0  0  0  0  0  0  0  0  0
    0.4780   -0.9320   -0.2040 C   0  0  0  0  0  0  0  0  0  0  0  0
    0.1150   -0.1970    0.8940 O   0  0  0  0  0  0  0  0  0  0  0  0
    1.6110   -3.2280   -3.6330 C   0  0  0  0  0  0  0  0  0  0  0  0
    2.7610   -3.8780   -3.6420 N   0  0  0  0  0  0  0  0  0  0  0  0
    0.7810   -3.2900   -4.7210 N   0  0  0  0  0  0  0  0  0  0  0  0
    3.8090    1.4820   -1.4450 C   0  0  0  0  0  0  0  0  0  0  0  0
    4.5500    0.5040   -2.0080 F   0  0  0  0  0  0  0  0  0  0  0  0
    3.9560    2.8110   -1.8590 C   0  0  0  0  0  0  0  0  0  0  0  0
    4.9460    3.1720   -2.9410 C   0  0  0  0  0  0  0  0  0  0  0  0
    3.1710    3.8000   -1.2540 C   0  0  0  0  0  0  0  0  0  0  0  0
    3.2890    5.0910   -1.6300 F   0  0  0  0  0  0  0  0  0  0  0  0
    2.7440    6.1710    1.3470 C   0  0  0  0  0  0  0  0  0  0  0  0
    5.7230    7.3210    1.3330 H   0  0  0  0  0  0  0  0  0  0  0  0
    5.9000    8.8890    2.1490 H   0  0  0  0  0  0  0  0  0  0  0  0
    5.8990    7.3880    3.0990 H   0  0  0  0  0  0  0  0  0  0  0  0
    2.8330    9.4230    3.3270 H   0  0  0  0  0  0  0  0  0  0  0  0
    4.1130   10.0750    2.2820 H   0  0  0  0  0  0  0  0  0  0  0  0
    2.6570    9.3560    1.5610 H   0  0  0  0  0  0  0  0  0  0  0  0
    3.3720    6.7480    4.6420 H   0  0  0  0  0  0  0  0  0  0  0  0
    2.0160    4.6820    4.8550 H   0  0  0  0  0  0  0  0  0  0  0  0
    1.1260    3.5680    2.8260 H   0  0  0  0  0  0  0  0  0  0  0  0
    3.1870   -1.6100   -2.1480 H   0  0  0  0  0  0  0  0  0  0  0  0
   -0.8320   -3.0860   -2.4900 H   0  0  0  0  0  0  0  0  0  0  0  0
   -1.4890   -1.7540   -0.5030 H   0  0  0  0  0  0  0  0  0  0  0  0
    0.2330   -0.7090    1.7090 H   0  0  0  0  0  0  0  0  0  0  0  0
    3.0230   -4.4090   -4.4350 H   0  0  0  0  0  0  0  0  0  0  0  0
    0.0150   -3.9480   -4.7350 H   0  0  0  0  0  0  0  0  0  0  0  0
    0.9350   -2.6770   -5.5090 H   0  0  0  0  0  0  0  0  0  0  0  0
    5.3110    4.1840   -2.7740 H   0  0  0  0  0  0  0  0  0  0  0  0
    4.4580    3.1180   -3.9120 H   0  0  0  0  0  0  0  0  0  0  0  0
    5.7810    2.4760   -2.9150 H   0  0  0  0  0  0  0  0  0  0  0  0
    2.9470    6.5860    0.3710 H   0  0  0  0  0  0  0  0  0  0  0  0
  1 31  1  0  0  0  0
  1 32  1  0  0  0  0
  1 33  1  0  0  0  0
  1  2  1  0  0  0  0
  2  3  1  0  0  0  0
  3 34  1  0  0  0  0
  3 35  1  0  0  0  0
  3 36  1  0  0  0  0
  2  4  1  0  0  0  0
  4  5  2  0  0  0  0
  5 37  1  0  0  0  0
  5  6  1  0  0  0  0
  6 38  1  0  0  0  0
  6  7  2  0  0  0  0
  7 39  1  0  0  0  0
  7  8  1  0  0  0  0
  8  9  1  0  0  0  0
  9 10  1  0  0  0  0
 10 11  1  0  0  0  0
 11 12  2  0  0  0  0
 12 13  1  0  0  0  0
 13 14  1  0  0  0  0
 14 15  2  0  0  0  0
 15 40  1  0  0  0  0
 15 16  1  0  0  0  0
 16 17  2  0  0  0  0
 17 41  1  0  0  0  0
 17 18  1  0  0  0  0
 18 42  1  0  0  0  0
 18 19  2  0  0  0  0
 19 14  1  0  0  0  0
 19 20  1  0  0  0  0
 20 43  1  0  0  0  0
 16 21  1  0  0  0  0
 21 22  2  0  0  0  0
 22 44  1  0  0  0  0
 21 23  1  0  0  0  0
 23 45  1  0  0  0  0
 23 46  1  0  0  0  0
 12 24  1  0  0  0  0
 24 25  1  0  0  0  0
 24 26  2  0  0  0  0
 26 27  1  0  0  0  0
 27 47  1  0  0  0  0
 27 48  1  0  0  0  0
 27 49  1  0  0  0  0
 26 28  1  0  0  0  0
 28 10  2  0  0  0  0
 28 29  1  0  0  0  0
  8 30  2  0  0  0  0
 30  4  1  0  0  0  0
 30 50  1  0  0  0  0
M  END
>  <LOGBIO>
8.5200

>  <PRED_LOGBIO>
6.7000

>  <XV_RES>
2.0170

>  <WHL_TMPL>
1

>  <ANCH>
31-34;34-37

$$$$
ROW24
  -MTS-   01071502293D 0   0.00000     0.00000     0

 57 60  0  0  0  0  0  0  0  0999 V2000
    2.1980  -12.6420   -8.5800 C   0  0  0  0  0  0  0  0  0  0  0  0
    2.5740  -11.2880   -8.1480 N   0  0  0  0  0  0  0  0  0  0  0  0
    3.8020  -10.8760   -8.8420 C   0  0  0  0  0  0  0  0  0  0  0  0
    4.2380   -9.4600   -8.4230 C   0  0  0  0  0  0  0  0  0  0  0  0
    3.1030   -8.4400   -8.6300 C   0  0  0  0  0  0  0  0  0  0  0  0
    1.7870   -8.9280   -7.9990 C   0  0  0  0  0  0  0  0  0  0  0  0
    1.4650  -10.3680   -8.4390 C   0  0  0  0  0  0  0  0  0  0  0  0
    3.4840   -7.1410   -8.0550 N   0  0  0  0  0  0  0  0  0  0  0  0
    2.4200   -6.1600   -8.3130 C   0  0  0  0  0  0  0  0  0  0  0  0
    2.7660   -4.7860   -7.7090 C   0  0  0  0  0  0  0  0  0  0  0  0
    3.1400   -4.8840   -6.2910 N   0  0  0  0  0  0  0  0  0  0  0  0
    4.1080   -5.9460   -5.9800 C   0  0  0  0  0  0  0  0  0  0  0  0
    3.7360   -7.2980   -6.6150 C   0  0  0  0  0  0  0  0  0  0  0  0
    2.6420   -4.0750   -5.3610 C   0  0  0  0  0  0  0  0  0  0  0  0
    3.2130   -3.0180   -5.0950 O   0  0  0  0  0  0  0  0  0  0  0  0
    1.3750   -4.4520   -4.6310 C   0  0  0  0  0  0  0  0  0  0  0  0
    1.0360   -3.4000   -3.6620 N   0  0  0  0  0  0  0  0  0  0  0  0
    1.9000   -2.4770   -3.1340 C   0  0  0  0  0  0  0  0  0  0  0  0
    1.2380   -1.6790   -2.2860 C   0  0  0  0  0  0  0  0  0  0  0  0
   -0.1730   -2.1260   -2.2660 C   0  0  0  0  0  0  0  0  0  0  0  0
   -1.1110   -1.4550   -1.4460 N   0  0  0  0  0  0  0  0  0  0  0  0
   -1.0660   -1.6030   -0.1250 C   0  0  0  0  0  0  0  0  0  0  0  0
   -0.1840   -2.2900    0.3870 O   0  0  0  0  0  0  0  0  0  0  0  0
   -2.0780   -0.9420    0.7280 C   0  0  0  0  0  0  0  0  0  0  0  0
   -2.1850    0.3670    0.9940 C   0  0  0  0  0  0  0  0  0  0  0  0
   -3.3000    0.7580    1.8860 C   0  0  0  0  0  0  0  0  0  0  0  0
   -4.0780   -0.2410    2.3270 C   0  0  0  0  0  0  0  0  0  0  0  0
   -5.4410   -0.1170    3.3680 Cl  0  0  0  0  0  0  0  0  0  0  0  0
   -3.4030   -1.7130    1.6130 S   0  0  0  0  0  0  0  0  0  0  0  0
   -0.2740   -3.1520   -3.0920 N   0  0  0  0  0  0  0  0  0  0  0  0
    1.1200  -12.7630   -8.4980 H   0  0  0  0  0  0  0  0  0  0  0  0
    2.5020  -12.7910   -9.6140 H   0  0  0  0  0  0  0  0  0  0  0  0
    2.6940  -13.3750   -7.9470 H   0  0  0  0  0  0  0  0  0  0  0  0
    3.6360  -10.9000   -9.9170 H   0  0  0  0  0  0  0  0  0  0  0  0
    4.5990  -11.5820   -8.6170 H   0  0  0  0  0  0  0  0  0  0  0  0
    4.5310   -9.4670   -7.3750 H   0  0  0  0  0  0  0  0  0  0  0  0
    5.1060   -9.1600   -9.0060 H   0  0  0  0  0  0  0  0  0  0  0  0
    2.9590   -8.2560   -9.6930 H   0  0  0  0  0  0  0  0  0  0  0  0
    1.8700   -8.8900   -6.9140 H   0  0  0  0  0  0  0  0  0  0  0  0
    0.9760   -8.2670   -8.2970 H   0  0  0  0  0  0  0  0  0  0  0  0
    1.2540  -10.3800   -9.5060 H   0  0  0  0  0  0  0  0  0  0  0  0
    0.5670  -10.7090   -7.9280 H   0  0  0  0  0  0  0  0  0  0  0  0
    1.4850   -6.5180   -7.8870 H   0  0  0  0  0  0  0  0  0  0  0  0
    2.2750   -6.0570   -9.3870 H   0  0  0  0  0  0  0  0  0  0  0  0
    3.5860   -4.3400   -8.2680 H   0  0  0  0  0  0  0  0  0  0  0  0
    1.9120   -4.1200   -7.8110 H   0  0  0  0  0  0  0  0  0  0  0  0
    5.0960   -5.6460   -6.3230 H   0  0  0  0  0  0  0  0  0  0  0  0
    4.1810   -6.0630   -4.9010 H   0  0  0  0  0  0  0  0  0  0  0  0
    2.8450   -7.6940   -6.1320 H   0  0  0  0  0  0  0  0  0  0  0  0
    4.5500   -8.0050   -6.4670 H   0  0  0  0  0  0  0  0  0  0  0  0
    1.5260   -5.3940   -4.1070 H   0  0  0  0  0  0  0  0  0  0  0  0
    0.5630   -4.5610   -5.3470 H   0  0  0  0  0  0  0  0  0  0  0  0
    2.9520   -2.4050   -3.3660 H   0  0  0  0  0  0  0  0  0  0  0  0
    1.6570   -0.8600   -1.7210 H   0  0  0  0  0  0  0  0  0  0  0  0
   -1.8150   -0.8640   -1.8640 H   0  0  0  0  0  0  0  0  0  0  0  0
   -1.5000    1.0930    0.5830 H   0  0  0  0  0  0  0  0  0  0  0  0
   -3.4770    1.7860    2.1650 H   0  0  0  0  0  0  0  0  0  0  0  0
  1 31  1  0  0  0  0
  1 32  1  0  0  0  0
  1 33  1  0  0  0  0
  1  2  1  0  0  0  0
  2  3  1  0  0  0  0
  3 34  1  0  0  0  0
  3 35  1  0  0  0  0
  3  4  1  0  0  0  0
  4 36  1  0  0  0  0
  4 37  1  0  0  0  0
  4  5  1  0  0  0  0
  5 38  1  0  0  0  0
  5  6  1  0  0  0  0
  6 39  1  0  0  0  0
  6 40  1  0  0  0  0
  6  7  1  0  0  0  0
  7  2  1  0  0  0  0
  7 41  1  0  0  0  0
  7 42  1  0  0  0  0
  5  8  1  0  0  0  0
  8  9  1  0  0  0  0
  9 43  1  0  0  0  0
  9 44  1  0  0  0  0
  9 10  1  0  0  0  0
 10 45  1  0  0  0  0
 10 46  1  0  0  0  0
 10 11  1  0  0  0  0
 11 12  1  0  0  0  0
 12 47  1  0  0  0  0
 12 48  1  0  0  0  0
 12 13  1  0  0  0  0
 13  8  1  0  0  0  0
 13 49  1  0  0  0  0
 13 50  1  0  0  0  0
 11 14  1  0  0  0  0
 14 15  2  0  0  0  0
 14 16  1  0  0  0  0
 16 51  1  0  0  0  0
 16 52  1  0  0  0  0
 16 17  1  0  0  0  0
 17 18  1  0  0  0  0
 18 53  1  0  0  0  0
 18 19  2  0  0  0  0
 19 54  1  0  0  0  0
 19 20  1  0  0  0  0
 20 21  1  0  0  0  0
 21 55  1  0  0  0  0
 21 22  1  0  0  0  0
 22 23  2  0  0  0  0
 22 24  1  0  0  0  0
 24 25  2  0  0  0  0
 25 56  1  0  0  0  0
 25 26  1  0  0  0  0
 26 57  1  0  0  0  0
 26 27  2  0  0  0  0
 27 28  1  0  0  0  0
 27 29  1  0  0  0  0
 29 24  1  0  0  0  0
 20 30  2  0  0  0  0
 30 17  1  0  0  0  0
M  END
>  <LOGBIO>
7.1300

>  <PRED_LOGBIO>
6.4300

>  <XV_RES>
0.9200

>  <WHL_TMPL>
2

>  <ANCH>
1-9;44-42

$$$$
ROW25
  -MTS-   01071502293D 0   0.00000     0.00000     0

 66 68  0  0  1  0  0  0  0  0999 V2000
   -1.5120   10.9020   -1.3890 C   0  0  0  0  0  0  0  0  0  0  0  0
   -0.8140   10.8760   -2.7460 C   0  0  0  0  0  0  0  0  0  0  0  0
   -0.0520   12.1820   -2.9520 C   0  0  0  0  0  0  0  0  0  0  0  0
   -1.8550   10.7150   -3.8500 C   0  0  0  0  0  0  0  0  0  0  0  0
    0.1010    9.7780   -2.7900 O   0  0  0  0  0  0  0  0  0  0  0  0
   -0.3940    8.5330   -2.6260 C   0  0  0  0  0  0  0  0  0  0  0  0
   -1.5900    8.3700   -2.4470 O   0  0  0  0  0  0  0  0  0  0  0  0
    0.5330    7.3410   -2.6640 C   0  0  0  0  0  0  0  0  0  0  0  0
   -0.2450    6.1100   -2.4620 N   0  0  0  0  0  0  0  0  0  0  0  0
    0.3870    4.8940   -2.4580 C   0  0  0  0  0  0  0  0  0  0  0  0
    0.5450    4.2060   -3.5730 N   0  0  0  0  0  0  0  0  0  0  0  0
    1.1870    2.9620   -3.5850 C   0  0  0  0  0  0  0  0  0  0  0  0
    1.6570    2.4530   -2.4380 C   0  0  0  0  0  0  0  0  0  0  0  0
    1.5170    3.1300   -1.2550 N   0  0  0  0  0  0  0  0  0  0  0  0
    2.1080    2.3750   -0.1420 C   0  0  1  0  0  0  0  0  0  0  0  0
    2.3500    0.9460   -0.6640 C   0  0  0  0  0  0  0  0  0  0  0  0
    2.3770    1.1500   -2.1900 C   0  0  0  0  0  0  0  0  0  0  0  0
    1.6350    0.0080   -2.8790 C   0  0  0  0  0  0  0  0  0  0  0  0
    3.8210    1.2550   -2.6740 C   0  0  0  0  0  0  0  0  0  0  0  0
    1.1490    2.3410    1.0240 C   0  0  0  0  0  0  0  0  0  0  0  0
    1.5700    2.4790    2.1710 O   0  0  0  0  0  0  0  0  0  0  0  0
   -0.1520    2.1620    0.8100 N   0  0  0  0  0  0  0  0  0  0  0  0
   -1.0860    2.1290    1.9440 C   0  0  0  0  0  0  0  0  0  0  0  0
   -2.3890    1.5060    1.5060 C   0  0  0  0  0  0  0  0  0  0  0  0
   -2.8810    0.3730    2.1650 C   0  0  0  0  0  0  0  0  0  0  0  0
   -4.0890   -0.2050    1.7590 C   0  0  0  0  0  0  0  0  0  0  0  0
   -4.8060    0.3490    0.6920 C   0  0  0  0  0  0  0  0  0  0  0  0
   -4.3150    1.4820    0.0320 C   0  0  0  0  0  0  0  0  0  0  0  0
   -3.1070    2.0600    0.4390 C   0  0  0  0  0  0  0  0  0  0  0  0
   -6.0830   -0.2630    0.2620 C   0  0  0  0  0  0  0  0  0  0  0  0
   -7.2200    0.1360    0.8000 N   0  0  0  0  0  0  0  0  0  0  0  0
   -6.0850   -1.2430   -0.6960 N   0  0  0  0  0  0  0  0  0  0  0  0
    0.9130    4.3130   -1.2020 C   0  0  0  0  0  0  0  0  0  0  0  0
    0.7930    4.9110   -0.1340 O   0  0  0  0  0  0  0  0  0  0  0  0
    1.3730    2.0960   -5.0590 Cl  0  0  0  0  0  0  0  0  0  0  0  0
   -0.7700   11.0170   -0.6020 H   0  0  0  0  0  0  0  0  0  0  0  0
   -2.2090   11.7370   -1.3560 H   0  0  0  0  0  0  0  0  0  0  0  0
   -2.0550    9.9710   -1.2430 H   0  0  0  0  0  0  0  0  0  0  0  0
    0.6900   12.2970   -2.1640 H   0  0  0  0  0  0  0  0  0  0  0  0
   -0.7490   13.0170   -2.9180 H   0  0  0  0  0  0  0  0  0  0  0  0
    0.4450   12.1630   -3.9190 H   0  0  0  0  0  0  0  0  0  0  0  0
   -2.3980    9.7830   -3.7040 H   0  0  0  0  0  0  0  0  0  0  0  0
   -2.5510   11.5500   -3.8170 H   0  0  0  0  0  0  0  0  0  0  0  0
   -1.3570   10.6960   -4.8180 H   0  0  0  0  0  0  0  0  0  0  0  0
    1.2760    7.4340   -1.8760 H   0  0  0  0  0  0  0  0  0  0  0  0
    1.0320    7.3000   -3.6300 H   0  0  0  0  0  0  0  0  0  0  0  0
   -1.2440    6.1600   -2.3270 H   0  0  0  0  0  0  0  0  0  0  0  0
    3.0520    2.8270    0.1540 H   0  0  0  0  0  0  0  0  0  0  0  0
    1.5520    0.2710   -0.3650 H   0  0  0  0  0  0  0  0  0  0  0  0
    3.2920    0.5420   -0.2980 H   0  0  0  0  0  0  0  0  0  0  0  0
    1.7230   -0.8960   -2.2790 H   0  0  0  0  0  0  0  0  0  0  0  0
    0.5850    0.2710   -2.9870 H   0  0  0  0  0  0  0  0  0  0  0  0
    2.0680   -0.1660   -3.8610 H   0  0  0  0  0  0  0  0  0  0  0  0
    3.8620    1.8910   -3.5560 H   0  0  0  0  0  0  0  0  0  0  0  0
    4.1930    0.2630   -2.9240 H   0  0  0  0  0  0  0  0  0  0  0  0
    4.4360    1.6860   -1.8870 H   0  0  0  0  0  0  0  0  0  0  0  0
   -0.4980    2.0490   -0.1320 H   0  0  0  0  0  0  0  0  0  0  0  0
   -1.3040    3.1630    2.2020 H   0  0  0  0  0  0  0  0  0  0  0  0
   -0.6600    1.5170    2.7370 H   0  0  0  0  0  0  0  0  0  0  0  0
   -2.3280   -0.0550    2.9880 H   0  0  0  0  0  0  0  0  0  0  0  0
   -4.4680   -1.0780    2.2690 H   0  0  0  0  0  0  0  0  0  0  0  0
   -4.8680    1.9100   -0.7910 H   0  0  0  0  0  0  0  0  0  0  0  0
   -2.7280    2.9340   -0.0700 H   0  0  0  0  0  0  0  0  0  0  0  0
   -8.0750   -0.2740    0.5120 H   0  0  0  0  0  0  0  0  0  0  0  0
   -5.2140   -1.5480   -1.1070 H   0  0  0  0  0  0  0  0  0  0  0  0
   -6.9560   -1.6610   -0.9890 H   0  0  0  0  0  0  0  0  0  0  0  0
  1 36  1  0  0  0  0
  1 37  1  0  0  0  0
  1 38  1  0  0  0  0
  1  2  1  0  0  0  0
  2  3  1  0  0  0  0
  3 39  1  0  0  0  0
  3 40  1  0  0  0  0
  3 41  1  0  0  0  0
  2  4  1  0  0  0  0
  4 42  1  0  0  0  0
  4 43  1  0  0  0  0
  4 44  1  0  0  0  0
  2  5  1  0  0  0  0
  5  6  1  0  0  0  0
  6  7  2  0  0  0  0
  6  8  1  0  0  0  0
  8 45  1  0  0  0  0
  8 46  1  0  0  0  0
  8  9  1  0  0  0  0
  9 47  1  0  0  0  0
  9 10  1  0  0  0  0
 10 11  2  0  0  0  0
 11 12  1  0  0  0  0
 12 13  2  0  0  0  0
 13 14  1  0  0  0  0
 14 15  1  0  0  0  0
 15 48  1  0  0  0  0
 15 16  1  0  0  0  0
 16 49  1  0  0  0  0
 16 50  1  0  0  0  0
 16 17  1  0  0  0  0
 17 13  1  0  0  0  0
 17 18  1  0  0  0  0
 18 51  1  0  0  0  0
 18 52  1  0  0  0  0
 18 53  1  0  0  0  0
 17 19  1  0  0  0  0
 19 54  1  0  0  0  0
 19 55  1  0  0  0  0
 19 56  1  0  0  0  0
 15 20  1  0  0  0  0
 20 21  2  0  0  0  0
 20 22  1  0  0  0  0
 22 57  1  0  0  0  0
 22 23  1  0  0  0  0
 23 58  1  0  0  0  0
 23 59  1  0  0  0  0
 23 24  1  0  0  0  0
 24 25  2  0  0  0  0
 25 60  1  0  0  0  0
 25 26  1  0  0  0  0
 26 61  1  0  0  0  0
 26 27  2  0  0  0  0
 27 28  1  0  0  0  0
 28 62  1  0  0  0  0
 28 29  2  0  0  0  0
 29 24  1  0  0  0  0
 29 63  1  0  0  0  0
 27 30  1  0  0  0  0
 30 31  2  0  0  0  0
 31 64  1  0  0  0  0
 30 32  1  0  0  0  0
 32 65  1  0  0  0  0
 32 66  1  0  0  0  0
 14 33  1  0  0  0  0
 33 10  1  0  0  0  0
 33 34  2  0  0  0  0
 12 35  1  0  0  0  0
M  END
>  <LOGBIO>
6.5400

>  <PRED_LOGBIO>
6.6400

>  <XV_RES>
-0.2590

>  <WHL_TMPL>
1

>  <ANCH>
37-38;41-43

$$$$
ROW26
  -MTS-   01071502293D 0   0.00000     0.00000     0

 64 67  0  0  1  0  0  0  0  0999 V2000
    2.6480   -2.9770   -1.1250 C   0  0  0  0  0  0  0  0  0  0  0  0
    2.3940   -1.4770   -1.2460 C   0  0  0  0  0  0  0  0  0  0  0  0
    3.7250   -0.7280   -1.1810 C   0  0  0  0  0  0  0  0  0  0  0  0
    3.4700    0.7740   -1.3020 C   0  0  1  0  0  0  0  0  0  0  0  0
    4.6210    1.4840   -2.0090 C   0  0  0  0  0  0  0  0  0  0  0  0
    3.2590    1.3830    0.0970 C   0  0  0  0  0  0  0  0  0  0  0  0
    2.1080    2.3750   -0.1420 C   0  0  2  0  0  0  0  0  0  0  0  0
    1.4240    1.9330   -1.3660 N   0  0  0  0  0  0  0  0  0  0  0  0
    0.2340    2.3210   -1.8170 C   0  0  0  0  0  0  0  0  0  0  0  0
   -0.4360    3.1440   -1.1950 O   0  0  0  0  0  0  0  0  0  0  0  0
   -0.2640    1.7400   -3.0840 C   0  0  0  0  0  0  0  0  0  0  0  0
    0.5000    0.8620   -3.7060 N   0  0  0  0  0  0  0  0  0  0  0  0
    1.7470    0.4800   -3.1970 C   0  0  0  0  0  0  0  0  0  0  0  0
    2.1810    1.0170   -2.0480 C   0  0  0  0  0  0  0  0  0  0  0  0
    2.7130   -0.6680   -4.0370 Cl  0  0  0  0  0  0  0  0  0  0  0  0
   -1.4820    2.1040   -3.5950 N   0  0  0  0  0  0  0  0  0  0  0  0
   -1.5800    3.2420   -4.5200 C   0  0  0  0  0  0  0  0  0  0  0  0
   -3.0180    3.7190   -4.7980 C   0  0  0  0  0  0  0  0  0  0  0  0
   -2.7620    3.5770   -6.3100 C   0  0  0  0  0  0  0  0  0  0  0  0
   -1.4260    2.8740   -6.0070 C   0  0  0  0  0  0  0  0  0  0  0  0
    1.1490    2.3410    1.0240 C   0  0  0  0  0  0  0  0  0  0  0  0
    1.5700    2.4790    2.1710 O   0  0  0  0  0  0  0  0  0  0  0  0
   -0.1520    2.1620    0.8100 N   0  0  0  0  0  0  0  0  0  0  0  0
   -1.0860    2.1290    1.9440 C   0  0  0  0  0  0  0  0  0  0  0  0
   -2.3890    1.5060    1.5060 C   0  0  0  0  0  0  0  0  0  0  0  0
   -2.8810    0.3730    2.1650 C   0  0  0  0  0  0  0  0  0  0  0  0
   -4.0890   -0.2050    1.7590 C   0  0  0  0  0  0  0  0  0  0  0  0
   -4.8060    0.3490    0.6920 C   0  0  0  0  0  0  0  0  0  0  0  0
   -4.3150    1.4820    0.0320 C   0  0  0  0  0  0  0  0  0  0  0  0
   -3.1070    2.0600    0.4390 C   0  0  0  0  0  0  0  0  0  0  0  0
   -6.0830   -0.2630    0.2620 C   0  0  0  0  0  0  0  0  0  0  0  0
   -7.2200    0.1360    0.8000 N   0  0  0  0  0  0  0  0  0  0  0  0
   -6.0850   -1.2430   -0.6960 N   0  0  0  0  0  0  0  0  0  0  0  0
    3.1370   -3.1870   -0.1760 H   0  0  0  0  0  0  0  0  0  0  0  0
    1.7010   -3.5100   -1.1720 H   0  0  0  0  0  0  0  0  0  0  0  0
    3.2880   -3.3030   -1.9420 H   0  0  0  0  0  0  0  0  0  0  0  0
    1.7540   -1.1510   -0.4290 H   0  0  0  0  0  0  0  0  0  0  0  0
    1.9060   -1.2670   -2.1950 H   0  0  0  0  0  0  0  0  0  0  0  0
    4.3650   -1.0540   -1.9980 H   0  0  0  0  0  0  0  0  0  0  0  0
    4.2130   -0.9380   -0.2310 H   0  0  0  0  0  0  0  0  0  0  0  0
    4.4510    1.4690   -3.0830 H   0  0  0  0  0  0  0  0  0  0  0  0
    5.5560    0.9760   -1.7820 H   0  0  0  0  0  0  0  0  0  0  0  0
    4.6760    2.5150   -1.6650 H   0  0  0  0  0  0  0  0  0  0  0  0
    2.9880    0.6230    0.8270 H   0  0  0  0  0  0  0  0  0  0  0  0
    4.1550    1.8890    0.4510 H   0  0  0  0  0  0  0  0  0  0  0  0
    2.5050    3.3780   -0.2800 H   0  0  0  0  0  0  0  0  0  0  0  0
   -2.3120    1.5900   -3.3370 H   0  0  0  0  0  0  0  0  0  0  0  0
   -0.9040    4.0210   -4.1740 H   0  0  0  0  0  0  0  0  0  0  0  0
   -3.7860    3.0490   -4.4160 H   0  0  0  0  0  0  0  0  0  0  0  0
   -3.2130    4.7400   -4.4780 H   0  0  0  0  0  0  0  0  0  0  0  0
   -2.6530    4.5270   -6.8290 H   0  0  0  0  0  0  0  0  0  0  0  0
   -3.4860    2.9460   -6.8210 H   0  0  0  0  0  0  0  0  0  0  0  0
   -1.4380    1.8030   -6.2000 H   0  0  0  0  0  0  0  0  0  0  0  0
   -0.5660    3.3360   -6.4880 H   0  0  0  0  0  0  0  0  0  0  0  0
   -0.4980    2.0490   -0.1320 H   0  0  0  0  0  0  0  0  0  0  0  0
   -1.3040    3.1630    2.2020 H   0  0  0  0  0  0  0  0  0  0  0  0
   -0.6600    1.5170    2.7370 H   0  0  0  0  0  0  0  0  0  0  0  0
   -2.3280   -0.0550    2.9880 H   0  0  0  0  0  0  0  0  0  0  0  0
   -4.4680   -1.0780    2.2690 H   0  0  0  0  0  0  0  0  0  0  0  0
   -4.8680    1.9100   -0.7910 H   0  0  0  0  0  0  0  0  0  0  0  0
   -2.7280    2.9340   -0.0700 H   0  0  0  0  0  0  0  0  0  0  0  0
   -8.0750   -0.2730    0.5120 H   0  0  0  0  0  0  0  0  0  0  0  0
   -5.2140   -1.5480   -1.1080 H   0  0  0  0  0  0  0  0  0  0  0  0
   -6.9560   -1.6610   -0.9890 H   0  0  0  0  0  0  0  0  0  0  0  0
  1 34  1  0  0  0  0
  1 35  1  0  0  0  0
  1 36  1  0  0  0  0
  1  2  1  0  0  0  0
  2 37  1  0  0  0  0
  2 38  1  0  0  0  0
  2  3  1  0  0  0  0
  3 39  1  0  0  0  0
  3 40  1  0  0  0  0
  3  4  1  0  0  0  0
  4  5  1  0  0  0  0
  5 41  1  0  0  0  0
  5 42  1  0  0  0  0
  5 43  1  0  0  0  0
  4  6  1  0  0  0  0
  6 44  1  0  0  0  0
  6 45  1  0  0  0  0
  6  7  1  0  0  0  0
  7 46  1  0  0  0  0
  7  8  1  0  0  0  0
  8  9  1  0  0  0  0
  9 10  2  0  0  0  0
  9 11  1  0  0  0  0
 11 12  2  0  0  0  0
 12 13  1  0  0  0  0
 13 14  2  0  0  0  0
 14  4  1  0  0  0  0
 14  8  1  0  0  0  0
 13 15  1  0  0  0  0
 11 16  1  0  0  0  0
 16 47  1  0  0  0  0
 16 17  1  0  0  0  0
 17 48  1  0  0  0  0
 17 18  1  0  0  0  0
 18 49  1  0  0  0  0
 18 50  1  0  0  0  0
 18 19  1  0  0  0  0
 19 51  1  0  0  0  0
 19 52  1  0  0  0  0
 19 20  1  0  0  0  0
 20 17  1  0  0  0  0
 20 53  1  0  0  0  0
 20 54  1  0  0  0  0
  7 21  1  0  0  0  0
 21 22  2  0  0  0  0
 21 23  1  0  0  0  0
 23 55  1  0  0  0  0
 23 24  1  0  0  0  0
 24 56  1  0  0  0  0
 24 57  1  0  0  0  0
 24 25  1  0  0  0  0
 25 26  2  0  0  0  0
 26 58  1  0  0  0  0
 26 27  1  0  0  0  0
 27 59  1  0  0  0  0
 27 28  2  0  0  0  0
 28 29  1  0  0  0  0
 29 60  1  0  0  0  0
 29 30  2  0  0  0  0
 30 25  1  0  0  0  0
 30 61  1  0  0  0  0
 28 31  1  0  0  0  0
 31 32  2  0  0  0  0
 32 62  1  0  0  0  0
 31 33  1  0  0  0  0
 33 63  1  0  0  0  0
 33 64  1  0  0  0  0
M  END
>  <LOGBIO>
5.6600

>  <PRED_LOGBIO>
6.3300

>  <XV_RES>
-0.8090

>  <WHL_TMPL>
1

>  <ANCH>
37-60;42-43

$$$$
ROW27
  -MTS-   01071502293D 0   0.00000     0.00000     0

 43 45  0  0  1  0  0  0  0  0999 V2000
   -7.6060    1.6110    0.2260 N   0  0  0  0  0  0  0  0  0  0  0  0
   -7.0600    2.8210    0.1300 C   0  0  0  0  0  0  0  0  0  0  0  0
   -7.7800    3.8160    0.0630 O   0  0  0  0  0  0  0  0  0  0  0  0
   -5.5880    2.9690    0.1040 C   0  0  0  0  0  0  0  0  0  0  0  0
   -4.8790    3.1290    1.3000 C   0  0  0  0  0  0  0  0  0  0  0  0
   -3.4870    3.2690    1.2750 C   0  0  0  0  0  0  0  0  0  0  0  0
   -2.8030    3.2490    0.0540 C   0  0  0  0  0  0  0  0  0  0  0  0
   -1.2730    3.6670   -0.0180 N   0  0  0  0  0  0  0  0  0  0  0  0
   -0.2410    3.6770   -1.0650 C   0  0  0  0  0  0  0  0  0  0  0  0
    1.1180    3.7630   -0.3470 C   0  0  0  0  0  0  0  0  0  0  0  0
    0.7520    3.3140    1.0800 C   0  0  2  0  0  0  0  0  0  0  0  0
    1.4420    3.4250   -0.0340 N   0  0  0  0  0  0  0  0  0  0  0  0
    2.9850    2.6100   -0.1730 S   0  0  0  0  0  0  0  0  0  0  0  0
    3.3510    2.0630    1.0960 O   0  0  0  0  0  0  0  0  0  0  0  0
    3.9810    3.5440   -0.5950 O   0  0  0  0  0  0  0  0  0  0  0  0
    2.8520    1.2540   -1.4100 C   0  0  0  0  0  0  0  0  0  0  0  0
    1.8500    0.3680   -1.3290 C   0  0  0  0  0  0  0  0  0  0  0  0
    1.7440   -0.7220   -2.3240 C   0  0  0  0  0  0  0  0  0  0  0  0
    0.8570   -0.8240   -3.3230 C   0  0  0  0  0  0  0  0  0  0  0  0
    0.9740   -2.0270   -4.1780 C   0  0  0  0  0  0  0  0  0  0  0  0
    1.9570   -2.8770   -3.8520 C   0  0  0  0  0  0  0  0  0  0  0  0
    2.3560   -4.3540   -4.6380 Cl  0  0  0  0  0  0  0  0  0  0  0  0
    2.7610   -2.1660   -2.4430 S   0  0  0  0  0  0  0  0  0  0  0  0
   -0.7470    3.4670    1.1870 C   0  0  0  0  0  0  0  0  0  0  0  0
   -1.3870    3.4140    2.2360 O   0  0  0  0  0  0  0  0  0  0  0  0
   -3.5110    3.0880   -1.1430 C   0  0  0  0  0  0  0  0  0  0  0  0
   -2.8520    3.0690   -2.3200 F   0  0  0  0  0  0  0  0  0  0  0  0
   -4.9040    2.9480   -1.1180 C   0  0  0  0  0  0  0  0  0  0  0  0
   -7.0150    0.7940    0.2810 H   0  0  0  0  0  0  0  0  0  0  0  0
   -8.6100    1.5100    0.2440 H   0  0  0  0  0  0  0  0  0  0  0  0
   -5.4070    3.1450    2.2420 H   0  0  0  0  0  0  0  0  0  0  0  0
   -2.9400    3.3930    2.1980 H   0  0  0  0  0  0  0  0  0  0  0  0
   -0.3660    4.5950   -1.6350 H   0  0  0  0  0  0  0  0  0  0  0  0
   -0.2810    2.7430   -1.6230 H   0  0  0  0  0  0  0  0  0  0  0  0
    1.4210    4.8080   -0.3100 H   0  0  0  0  0  0  0  0  0  0  0  0
    1.8070    3.0450   -0.7870 H   0  0  0  0  0  0  0  0  0  0  0  0
    1.0900    4.1720    1.6570 H   0  0  0  0  0  0  0  0  0  0  0  0
    1.0850    3.9750   -0.8020 H   0  0  0  0  0  0  0  0  0  0  0  0
    3.5820    1.1720   -2.2020 H   0  0  0  0  0  0  0  0  0  0  0  0
    1.1200    0.4500   -0.5370 H   0  0  0  0  0  0  0  0  0  0  0  0
    0.1010   -0.0720   -3.4950 H   0  0  0  0  0  0  0  0  0  0  0  0
    0.3100   -2.2080   -5.0100 H   0  0  0  0  0  0  0  0  0  0  0  0
   -5.4510    2.8250   -2.0410 H   0  0  0  0  0  0  0  0  0  0  0  0
  1 29  1  0  0  0  0
  1 30  1  0  0  0  0
  1  2  1  0  0  0  0
  2  3  2  0  0  0  0
  2  4  1  0  0  0  0
  4  5  2  0  0  0  0
  5 31  1  0  0  0  0
  5  6  1  0  0  0  0
  6 32  1  0  0  0  0
  6  7  2  0  0  0  0
  7  8  1  0  0  0  0
  8  9  1  0  0  0  0
  9 33  1  0  0  0  0
  9 34  1  0  0  0  0
  9 10  1  0  0  0  0
 10 35  1  0  0  0  0
 10 36  1  0  0  0  0
 10 11  1  0  0  0  0
 11 37  1  0  0  0  0
 11 12  1  0  0  0  0
 12 38  1  0  0  0  0
 12 13  1  0  0  0  0
 13 14  2  0  0  0  0
 13 15  2  0  0  0  0
 13 16  1  0  0  0  0
 16 39  1  0  0  0  0
 16 17  2  0  0  0  0
 17 40  1  0  0  0  0
 17 18  1  0  0  0  0
 18 19  2  0  0  0  0
 19 41  1  0  0  0  0
 19 20  1  0  0  0  0
 20 42  1  0  0  0  0
 20 21  2  0  0  0  0
 21 22  1  0  0  0  0
 21 23  1  0  0  0  0
 23 18  1  0  0  0  0
 11 24  1  0  0  0  0
 24  8  1  0  0  0  0
 24 25  2  0  0  0  0
  7 26  1  0  0  0  0
 26 27  1  0  0  0  0
 26 28  2  0  0  0  0
 28  4  1  0  0  0  0
 28 43  1  0  0  0  0
M  END
>  <LOGBIO>
8.2900

>  <PRED_LOGBIO>
8.6300

>  <XV_RES>
-0.2950

>  <WHL_TMPL>
3

>  <ANCH>
19-20;38-39

$$$$
ROW29
  -MTS-   01071502293D 0   0.00000     0.00000     0

 70 76  0  0  1  0  0  0  0  0999 V2000
   -0.7450    0.7760    6.1390 N   0  0  0  0  0  0  0  0  0  0  0  0
   -0.4390    2.0710    6.4630 C   0  0  0  0  0  0  0  0  0  0  0  0
   -0.6170    2.6410    7.6400 N   0  0  0  0  0  0  0  0  0  0  0  0
   -0.1890    3.9730    7.5960 O   0  0  0  0  0  0  0  0  0  0  0  0
    0.2840    4.2470    6.3150 C   0  0  0  0  0  0  0  0  0  0  0  0
    0.8200    5.4030    5.7350 C   0  0  0  0  0  0  0  0  0  0  0  0
    1.2220    5.3920    4.3940 C   0  0  0  0  0  0  0  0  0  0  0  0
    1.0890    4.2240    3.6330 C   0  0  0  0  0  0  0  0  0  0  0  0
    0.5530    3.0680    4.2130 C   0  0  0  0  0  0  0  0  0  0  0  0
    0.1510    3.0800    5.5540 C   0  0  0  0  0  0  0  0  0  0  0  0
    1.4950    4.2130    2.2770 N   0  0  0  0  0  0  0  0  0  0  0  0
    2.8320    4.4770    1.7830 N   0  0  0  0  0  0  0  0  0  0  0  0
    2.8090    4.3710    0.4650 C   0  0  0  0  0  0  0  0  0  0  0  0
    1.4240    4.0290    0.0730 C   0  0  0  0  0  0  0  0  0  0  0  0
    0.7820    3.7820   -1.2710 C   0  0  0  0  0  0  0  0  0  0  0  0
   -0.7200    3.4430   -1.2760 C   0  0  0  0  0  0  0  0  0  0  0  0
   -1.3950    3.3900    0.0290 N   0  0  0  0  0  0  0  0  0  0  0  0
   -0.7470    3.6230    1.1670 C   0  0  0  0  0  0  0  0  0  0  0  0
   -1.3870    3.4140    2.2360 O   0  0  0  0  0  0  0  0  0  0  0  0
    0.6960    3.9500    1.1960 C   0  0  0  0  0  0  0  0  0  0  0  0
   -2.8030    3.2490    0.0540 C   0  0  0  0  0  0  0  0  0  0  0  0
   -3.5290    3.6760    1.1720 C   0  0  0  0  0  0  0  0  0  0  0  0
   -4.9220    3.5350    1.1970 C   0  0  0  0  0  0  0  0  0  0  0  0
   -5.5880    2.9690    0.1030 C   0  0  0  0  0  0  0  0  0  0  0  0
   -4.8610    2.5410   -1.0140 C   0  0  0  0  0  0  0  0  0  0  0  0
   -3.4690    2.6820   -1.0390 C   0  0  0  0  0  0  0  0  0  0  0  0
   -7.0610    2.8210    0.1300 C   0  0  0  0  0  0  0  0  0  0  0  0
   -7.6380    1.5500    0.0200 C   0  0  0  0  0  0  0  0  0  0  0  0
   -9.0310    1.4100    0.0450 C   0  0  0  0  0  0  0  0  0  0  0  0
   -9.8460    2.5400    0.1790 C   0  0  0  0  0  0  0  0  0  0  0  0
   -9.2680    3.8110    0.2890 C   0  0  0  0  0  0  0  0  0  0  0  0
   -7.8750    3.9510    0.2640 C   0  0  0  0  0  0  0  0  0  0  0  0
   -7.2520    5.3210    0.3820 C   0  0  0  0  0  0  0  0  0  0  0  0
   -7.0880    5.9020   -0.9580 N   0  0  0  0  0  0  0  0  0  0  0  0
   -5.9860    6.8740   -0.9810 C   0  0  0  0  0  0  0  0  0  0  0  0
   -6.2770    7.8180   -2.1630 C   0  0  0  0  0  0  0  0  0  0  0  0
   -7.7750    7.6150   -2.4580 C   0  0  1  0  0  0  0  0  0  0  0  0
   -8.4460    8.8720   -2.3360 O   0  0  0  0  0  0  0  0  0  0  0  0
   -8.2780    6.6710   -1.3500 C   0  0  0  0  0  0  0  0  0  0  0  0
    3.9800    4.5650   -0.4680 C   0  0  0  0  0  0  0  0  0  0  0  0
    4.0610    3.5290   -1.2990 F   0  0  0  0  0  0  0  0  0  0  0  0
    5.1020    4.6520    0.2410 F   0  0  0  0  0  0  0  0  0  0  0  0
    3.8100    5.6830   -1.1670 F   0  0  0  0  0  0  0  0  0  0  0  0
   -1.6600    0.5480    5.7780 H   0  0  0  0  0  0  0  0  0  0  0  0
   -0.0560    0.0480    6.2630 H   0  0  0  0  0  0  0  0  0  0  0  0
    0.9240    6.3030    6.3220 H   0  0  0  0  0  0  0  0  0  0  0  0
    1.6360    6.2830    3.9460 H   0  0  0  0  0  0  0  0  0  0  0  0
    0.4490    2.1680    3.6260 H   0  0  0  0  0  0  0  0  0  0  0  0
    1.2750    2.8950   -1.6630 H   0  0  0  0  0  0  0  0  0  0  0  0
    0.9130    4.6810   -1.8690 H   0  0  0  0  0  0  0  0  0  0  0  0
   -0.7820    2.4310   -1.6700 H   0  0  0  0  0  0  0  0  0  0  0  0
   -1.2180    4.1970   -1.8820 H   0  0  0  0  0  0  0  0  0  0  0  0
   -3.0160    4.1130    2.0150 H   0  0  0  0  0  0  0  0  0  0  0  0
   -5.4830    3.8650    2.0590 H   0  0  0  0  0  0  0  0  0  0  0  0
   -5.3750    2.1040   -1.8580 H   0  0  0  0  0  0  0  0  0  0  0  0
   -2.9080    2.3520   -1.9010 H   0  0  0  0  0  0  0  0  0  0  0  0
   -7.0100    0.6780   -0.0840 H   0  0  0  0  0  0  0  0  0  0  0  0
   -9.4770    0.4300   -0.0400 H   0  0  0  0  0  0  0  0  0  0  0  0
  -10.9210    2.4320    0.1980 H   0  0  0  0  0  0  0  0  0  0  0  0
   -9.8970    4.6830    0.3920 H   0  0  0  0  0  0  0  0  0  0  0  0
   -6.2800    5.2370    0.8630 H   0  0  0  0  0  0  0  0  0  0  0  0
   -7.8970    5.9630    0.9790 H   0  0  0  0  0  0  0  0  0  0  0  0
   -5.9900    7.4450   -0.0550 H   0  0  0  0  0  0  0  0  0  0  0  0
   -5.0490    6.3510   -1.1620 H   0  0  0  0  0  0  0  0  0  0  0  0
   -5.6690    7.5640   -3.0280 H   0  0  0  0  0  0  0  0  0  0  0  0
   -6.0670    8.8530   -1.9000 H   0  0  0  0  0  0  0  0  0  0  0  0
   -7.8800    7.1160   -3.4190 H   0  0  0  0  0  0  0  0  0  0  0  0
   -7.9540    9.4740   -1.7560 H   0  0  0  0  0  0  0  0  0  0  0  0
   -8.6780    7.2320   -0.5080 H   0  0  0  0  0  0  0  0  0  0  0  0
   -9.0650    6.0170   -1.7180 H   0  0  0  0  0  0  0  0  0  0  0  0
  1 44  1  0  0  0  0
  1 45  1  0  0  0  0
  1  2  1  0  0  0  0
  2  3  2  0  0  0  0
  3  4  1  0  0  0  0
  4  5  1  0  0  0  0
  5  6  2  0  0  0  0
  6 46  1  0  0  0  0
  6  7  1  0  0  0  0
  7 47  1  0  0  0  0
  7  8  2  0  0  0  0
  8  9  1  0  0  0  0
  9 48  1  0  0  0  0
  9 10  2  0  0  0  0
 10  2  1  0  0  0  0
 10  5  1  0  0  0  0
  8 11  1  0  0  0  0
 11 12  1  0  0  0  0
 12 13  2  0  0  0  0
 13 14  1  0  0  0  0
 14 15  1  0  0  0  0
 15 49  1  0  0  0  0
 15 50  1  0  0  0  0
 15 16  1  0  0  0  0
 16 51  1  0  0  0  0
 16 52  1  0  0  0  0
 16 17  1  0  0  0  0
 17 18  1  0  0  0  0
 18 19  2  0  0  0  0
 18 20  1  0  0  0  0
 20 11  1  0  0  0  0
 20 14  2  0  0  0  0
 17 21  1  0  0  0  0
 21 22  2  0  0  0  0
 22 53  1  0  0  0  0
 22 23  1  0  0  0  0
 23 54  1  0  0  0  0
 23 24  2  0  0  0  0
 24 25  1  0  0  0  0
 25 55  1  0  0  0  0
 25 26  2  0  0  0  0
 26 21  1  0  0  0  0
 26 56  1  0  0  0  0
 24 27  1  0  0  0  0
 27 28  2  0  0  0  0
 28 57  1  0  0  0  0
 28 29  1  0  0  0  0
 29 58  1  0  0  0  0
 29 30  2  0  0  0  0
 30 59  1  0  0  0  0
 30 31  1  0  0  0  0
 31 60  1  0  0  0  0
 31 32  2  0  0  0  0
 32 27  1  0  0  0  0
 32 33  1  0  0  0  0
 33 61  1  0  0  0  0
 33 62  1  0  0  0  0
 33 34  1  0  0  0  0
 34 35  1  0  0  0  0
 35 63  1  0  0  0  0
 35 64  1  0  0  0  0
 35 36  1  0  0  0  0
 36 65  1  0  0  0  0
 36 66  1  0  0  0  0
 36 37  1  0  0  0  0
 37 67  1  0  0  0  0
 37 38  1  0  0  0  0
 38 68  1  0  0  0  0
 37 39  1  0  0  0  0
 39 34  1  0  0  0  0
 39 69  1  0  0  0  0
 39 70  1  0  0  0  0
 13 40  1  0  0  0  0
 40 41  1  0  0  0  0
 40 42  1  0  0  0  0
 40 43  1  0  0  0  0
M  END
>  <LOGBIO>
10.5200

>  <PRED_LOGBIO>
9.6600

>  <XV_RES>
0.9530

>  <WHL_TMPL>
3

>  <ANCH>
18-28;26-23

$$$$
ROW30
  -MTS-   01071502293D 0   0.00000     0.00000     0

 60 64  0  0  0  0  0  0  0  0999 V2000
   -3.3770    2.5100    5.9840 C   0  0  0  0  0  0  0  0  0  0  0  0
   -3.4420    3.7800    5.1390 C   0  0  0  0  0  0  0  0  0  0  0  0
   -3.0420    4.9800    5.9930 C   0  0  0  0  0  0  0  0  0  0  0  0
   -2.5200    3.6590    4.0010 N   0  0  0  0  0  0  0  0  0  0  0  0
   -1.3850    2.8040    4.3780 C   0  0  0  0  0  0  0  0  0  0  0  0
   -0.3880    2.6470    3.2150 C   0  0  0  0  0  0  0  0  0  0  0  0
   -1.0860    2.1290    1.9440 C   0  0  0  0  0  0  0  0  0  0  0  0
   -2.3400    2.9580    1.6160 C   0  0  0  0  0  0  0  0  0  0  0  0
   -3.2470    3.1000    2.8530 C   0  0  0  0  0  0  0  0  0  0  0  0
   -0.1520    2.1620    0.8100 N   0  0  0  0  0  0  0  0  0  0  0  0
    1.1490    2.3410    1.0240 C   0  0  0  0  0  0  0  0  0  0  0  0
    1.5700    2.4790    2.1710 O   0  0  0  0  0  0  0  0  0  0  0  0
    2.0890    2.3740   -0.1190 C   0  0  0  0  0  0  0  0  0  0  0  0
    2.3340    3.4510   -0.8770 C   0  0  0  0  0  0  0  0  0  0  0  0
    3.3280    3.0620   -1.9020 C   0  0  0  0  0  0  0  0  0  0  0  0
    3.9630    3.7340   -2.9540 C   0  0  0  0  0  0  0  0  0  0  0  0
    4.8820    3.0560   -3.7640 C   0  0  0  0  0  0  0  0  0  0  0  0
    5.1660    1.7070   -3.5230 C   0  0  0  0  0  0  0  0  0  0  0  0
    4.5310    1.0350   -2.4710 C   0  0  0  0  0  0  0  0  0  0  0  0
    3.6120    1.7130   -1.6610 C   0  0  0  0  0  0  0  0  0  0  0  0
    2.8330    1.3080   -0.5520 N   0  0  0  0  0  0  0  0  0  0  0  0
    2.8220   -0.0370    0.0400 C   0  0  0  0  0  0  0  0  0  0  0  0
    1.7980   -0.8910   -0.6680 C   0  0  0  0  0  0  0  0  0  0  0  0
    2.0350   -1.7360   -1.8600 C   0  0  0  0  0  0  0  0  0  0  0  0
    0.8670   -2.3200   -2.1590 C   0  0  0  0  0  0  0  0  0  0  0  0
   -0.0890   -1.8990   -1.2380 O   0  0  0  0  0  0  0  0  0  0  0  0
    0.5260   -1.0210   -0.3380 N   0  0  0  0  0  0  0  0  0  0  0  0
    0.6320   -3.2550   -3.2820 C   0  0  0  0  0  0  0  0  0  0  0  0
    1.2290   -4.4350   -3.4940 C   0  0  0  0  0  0  0  0  0  0  0  0
    0.8000   -5.1700   -4.7050 C   0  0  0  0  0  0  0  0  0  0  0  0
   -0.1370   -4.5730   -5.4540 C   0  0  0  0  0  0  0  0  0  0  0  0
   -0.8400   -5.1630   -6.9090 Cl  0  0  0  0  0  0  0  0  0  0  0  0
   -0.4990   -3.0500   -4.6290 S   0  0  0  0  0  0  0  0  0  0  0  0
   -2.3630    2.3710    6.3520 H   0  0  0  0  0  0  0  0  0  0  0  0
   -4.0590    2.6000    6.8260 H   0  0  0  0  0  0  0  0  0  0  0  0
   -3.6620    1.6550    5.3750 H   0  0  0  0  0  0  0  0  0  0  0  0
   -4.4560    3.9190    4.7710 H   0  0  0  0  0  0  0  0  0  0  0  0
   -2.0270    4.8410    6.3610 H   0  0  0  0  0  0  0  0  0  0  0  0
   -3.7240    5.0690    6.8360 H   0  0  0  0  0  0  0  0  0  0  0  0
   -3.0880    5.8850    5.3910 H   0  0  0  0  0  0  0  0  0  0  0  0
   -1.7530    1.8250    4.6750 H   0  0  0  0  0  0  0  0  0  0  0  0
   -0.8760    3.2380    5.2370 H   0  0  0  0  0  0  0  0  0  0  0  0
    0.0790    3.6070    3.0070 H   0  0  0  0  0  0  0  0  0  0  0  0
    0.3990    1.9530    3.5050 H   0  0  0  0  0  0  0  0  0  0  0  0
   -1.3560    1.0820    2.0690 H   0  0  0  0  0  0  0  0  0  0  0  0
   -2.0410    3.9460    1.2700 H   0  0  0  0  0  0  0  0  0  0  0  0
   -2.8940    2.4750    0.8140 H   0  0  0  0  0  0  0  0  0  0  0  0
   -3.6500    2.1250    3.1180 H   0  0  0  0  0  0  0  0  0  0  0  0
   -4.0910    3.7430    2.6100 H   0  0  0  0  0  0  0  0  0  0  0  0
   -0.4980    2.0490   -0.1320 H   0  0  0  0  0  0  0  0  0  0  0  0
    1.8870    4.4270   -0.7610 H   0  0  0  0  0  0  0  0  0  0  0  0
    3.7440    4.7750   -3.1400 H   0  0  0  0  0  0  0  0  0  0  0  0
    5.3720    3.5740   -4.5750 H   0  0  0  0  0  0  0  0  0  0  0  0
    5.8750    1.1840   -4.1480 H   0  0  0  0  0  0  0  0  0  0  0  0
    4.7500   -0.0060   -2.2850 H   0  0  0  0  0  0  0  0  0  0  0  0
    2.4810    0.0750    1.0670 H   0  0  0  0  0  0  0  0  0  0  0  0
    3.8020   -0.4910   -0.0930 H   0  0  0  0  0  0  0  0  0  0  0  0
    2.9700   -1.8590   -2.3860 H   0  0  0  0  0  0  0  0  0  0  0  0
    1.9780   -4.8270   -2.8210 H   0  0  0  0  0  0  0  0  0  0  0  0
    1.2180   -6.1310   -4.9690 H   0  0  0  0  0  0  0  0  0  0  0  0
  1 34  1  0  0  0  0
  1 35  1  0  0  0  0
  1 36  1  0  0  0  0
  1  2  1  0  0  0  0
  2 37  1  0  0  0  0
  2  3  1  0  0  0  0
  3 38  1  0  0  0  0
  3 39  1  0  0  0  0
  3 40  1  0  0  0  0
  2  4  1  0  0  0  0
  4  5  1  0  0  0  0
  5 41  1  0  0  0  0
  5 42  1  0  0  0  0
  5  6  1  0  0  0  0
  6 43  1  0  0  0  0
  6 44  1  0  0  0  0
  6  7  1  0  0  0  0
  7 45  1  0  0  0  0
  7  8  1  0  0  0  0
  8 46  1  0  0  0  0
  8 47  1  0  0  0  0
  8  9  1  0  0  0  0
  9  4  1  0  0  0  0
  9 48  1  0  0  0  0
  9 49  1  0  0  0  0
  7 10  1  0  0  0  0
 10 50  1  0  0  0  0
 10 11  1  0  0  0  0
 11 12  2  0  0  0  0
 11 13  1  0  0  0  0
 13 14  2  0  0  0  0
 14 51  1  0  0  0  0
 14 15  1  0  0  0  0
 15 16  2  0  0  0  0
 16 52  1  0  0  0  0
 16 17  1  0  0  0  0
 17 53  1  0  0  0  0
 17 18  2  0  0  0  0
 18 54  1  0  0  0  0
 18 19  1  0  0  0  0
 19 55  1  0  0  0  0
 19 20  2  0  0  0  0
 20 15  1  0  0  0  0
 20 21  1  0  0  0  0
 21 13  1  0  0  0  0
 21 22  1  0  0  0  0
 22 56  1  0  0  0  0
 22 57  1  0  0  0  0
 22 23  1  0  0  0  0
 23 24  1  0  0  0  0
 24 58  1  0  0  0  0
 24 25  2  0  0  0  0
 25 26  1  0  0  0  0
 26 27  1  0  0  0  0
 27 23  2  0  0  0  0
 25 28  1  0  0  0  0
 28 29  2  0  0  0  0
 29 59  1  0  0  0  0
 29 30  1  0  0  0  0
 30 60  1  0  0  0  0
 30 31  2  0  0  0  0
 31 32  1  0  0  0  0
 31 33  1  0  0  0  0
 33 28  1  0  0  0  0
M  END
>  <LOGBIO>
8.5200

>  <PRED_LOGBIO>
8.2200

>  <XV_RES>
0.3280

>  <WHL_TMPL>
1

>  <ANCH>
37-60;28-29

$$$$
ROW31
  -MTS-   01071502293D 0   0.00000     0.00000     0

 44 46  0  0  0  0  0  0  0  0999 V2000
    4.9450    3.1740   -2.9400 C   0  0  0  0  0  0  0  0  0  0  0  0
    3.9550    2.8130   -1.8580 C   0  0  0  0  0  0  0  0  0  0  0  0
    3.8080    1.4830   -1.4450 C   0  0  0  0  0  0  0  0  0  0  0  0
    4.5500    0.5060   -2.0080 F   0  0  0  0  0  0  0  0  0  0  0  0
    2.8820    1.1800   -0.4400 C   0  0  0  0  0  0  0  0  0  0  0  0
    2.7270   -0.1160   -0.0240 O   0  0  0  0  0  0  0  0  0  0  0  0
    1.7980   -0.8910   -0.6680 C   0  0  0  0  0  0  0  0  0  0  0  0
    0.4780   -0.9320   -0.2040 C   0  0  0  0  0  0  0  0  0  0  0  0
   -0.4710   -1.7230   -0.8610 C   0  0  0  0  0  0  0  0  0  0  0  0
   -0.1000   -2.4750   -1.9830 C   0  0  0  0  0  0  0  0  0  0  0  0
    1.2200   -2.4340   -2.4470 C   0  0  0  0  0  0  0  0  0  0  0  0
    2.1690   -1.6420   -1.7900 C   0  0  0  0  0  0  0  0  0  0  0  0
    1.6110   -3.2280   -3.6330 C   0  0  0  0  0  0  0  0  0  0  0  0
    2.7610   -3.8780   -3.6420 N   0  0  0  0  0  0  0  0  0  0  0  0
    0.7810   -3.2900   -4.7210 N   0  0  0  0  0  0  0  0  0  0  0  0
    2.1470    2.1510    0.1180 N   0  0  0  0  0  0  0  0  0  0  0  0
    2.2620    3.4330   -0.2540 C   0  0  0  0  0  0  0  0  0  0  0  0
    1.4870    4.3900    0.3480 O   0  0  0  0  0  0  0  0  0  0  0  0
    1.9790    5.0050    1.4690 C   0  0  0  0  0  0  0  0  0  0  0  0
    1.7170    4.4660    2.7350 C   0  0  0  0  0  0  0  0  0  0  0  0
    2.2200    5.0950    3.8800 C   0  0  0  0  0  0  0  0  0  0  0  0
    2.9850    6.2610    3.7600 C   0  0  0  0  0  0  0  0  0  0  0  0
    3.2470    6.7990    2.4940 C   0  0  0  0  0  0  0  0  0  0  0  0
    2.7440    6.1710    1.3490 C   0  0  0  0  0  0  0  0  0  0  0  0
    4.0720    8.0570    2.3650 C   0  0  0  0  0  0  0  0  0  0  0  0
    4.9430    8.1210    3.3680 F   0  0  0  0  0  0  0  0  0  0  0  0
    3.2710    9.1190    2.4050 F   0  0  0  0  0  0  0  0  0  0  0  0
    4.7270    8.0410    1.2080 F   0  0  0  0  0  0  0  0  0  0  0  0
    3.1700    3.8020   -1.2540 C   0  0  0  0  0  0  0  0  0  0  0  0
    3.2880    5.0930   -1.6290 F   0  0  0  0  0  0  0  0  0  0  0  0
    5.3100    4.1850   -2.7740 H   0  0  0  0  0  0  0  0  0  0  0  0
    4.4570    3.1200   -3.9110 H   0  0  0  0  0  0  0  0  0  0  0  0
    5.7800    2.4780   -2.9150 H   0  0  0  0  0  0  0  0  0  0  0  0
    0.1920   -0.3530    0.6620 H   0  0  0  0  0  0  0  0  0  0  0  0
   -1.4890   -1.7540   -0.5030 H   0  0  0  0  0  0  0  0  0  0  0  0
   -0.8320   -3.0860   -2.4900 H   0  0  0  0  0  0  0  0  0  0  0  0
    3.1870   -1.6100   -2.1480 H   0  0  0  0  0  0  0  0  0  0  0  0
    3.0230   -4.4090   -4.4350 H   0  0  0  0  0  0  0  0  0  0  0  0
    1.0030   -3.9040   -5.4910 H   0  0  0  0  0  0  0  0  0  0  0  0
   -0.0530   -2.7210   -4.7530 H   0  0  0  0  0  0  0  0  0  0  0  0
    1.1270    3.5670    2.8270 H   0  0  0  0  0  0  0  0  0  0  0  0
    2.0180    4.6800    4.8570 H   0  0  0  0  0  0  0  0  0  0  0  0
    3.3730    6.7460    4.6440 H   0  0  0  0  0  0  0  0  0  0  0  0
    2.9460    6.5860    0.3730 H   0  0  0  0  0  0  0  0  0  0  0  0
  1 31  1  0  0  0  0
  1 32  1  0  0  0  0
  1 33  1  0  0  0  0
  1  2  1  0  0  0  0
  2  3  2  0  0  0  0
  3  4  1  0  0  0  0
  3  5  1  0  0  0  0
  5  6  1  0  0  0  0
  6  7  1  0  0  0  0
  7  8  2  0  0  0  0
  8 34  1  0  0  0  0
  8  9  1  0  0  0  0
  9 35  1  0  0  0  0
  9 10  2  0  0  0  0
 10 36  1  0  0  0  0
 10 11  1  0  0  0  0
 11 12  2  0  0  0  0
 12  7  1  0  0  0  0
 12 37  1  0  0  0  0
 11 13  1  0  0  0  0
 13 14  2  0  0  0  0
 14 38  1  0  0  0  0
 13 15  1  0  0  0  0
 15 39  1  0  0  0  0
 15 40  1  0  0  0  0
  5 16  2  0  0  0  0
 16 17  1  0  0  0  0
 17 18  1  0  0  0  0
 18 19  1  0  0  0  0
 19 20  2  0  0  0  0
 20 41  1  0  0  0  0
 20 21  1  0  0  0  0
 21 42  1  0  0  0  0
 21 22  2  0  0  0  0
 22 43  1  0  0  0  0
 22 23  1  0  0  0  0
 23 24  2  0  0  0  0
 24 19  1  0  0  0  0
 24 44  1  0  0  0  0
 23 25  1  0  0  0  0
 25 26  1  0  0  0  0
 25 27  1  0  0  0  0
 25 28  1  0  0  0  0
 17 29  2  0  0  0  0
 29  2  1  0  0  0  0
 29 30  1  0  0  0  0
M  END
>  <LOGBIO>
5.8000

>  <PRED_LOGBIO>
5.9200

>  <XV_RES>
-0.2590

>  <WHL_TMPL>
1

>  <ANCH>
31-34;20-23

$$$$
ROW32
  -MTS-   01071502293D 0   0.00000     0.00000     0

 51 53  0  0  0  0  0  0  0  0999 V2000
    5.9980   -1.0980   12.3710 N   0  0  0  0  0  0  0  0  0  0  0  0
    6.4690   -0.8280   11.1130 C   0  0  0  0  0  0  0  0  0  0  0  0
    7.7370   -1.0530   10.8200 N   0  0  0  0  0  0  0  0  0  0  0  0
    5.5570   -0.2830   10.0820 C   0  0  0  0  0  0  0  0  0  0  0  0
    5.4060    1.1010    9.9420 C   0  0  0  0  0  0  0  0  0  0  0  0
    4.5430    1.6160    8.9670 C   0  0  0  0  0  0  0  0  0  0  0  0
    3.8320    0.7460    8.1330 C   0  0  0  0  0  0  0  0  0  0  0  0
    2.9200    1.2910    7.1020 C   0  0  0  0  0  0  0  0  0  0  0  0
    3.3800    1.5550    5.8720 C   0  0  0  0  0  0  0  0  0  0  0  0
    4.8400    1.2720    5.6110 C   0  0  0  0  0  0  0  0  0  0  0  0
    5.6150    2.3630    4.8480 C   0  0  0  0  0  0  0  0  0  0  0  0
    5.2610    2.4340    3.3510 C   0  0  0  0  0  0  0  0  0  0  0  0
    3.9520    3.1890    3.0540 C   0  0  0  0  0  0  0  0  0  0  0  0
    2.6750    2.5170    3.4990 C   0  0  0  0  0  0  0  0  0  0  0  0
    1.7280    2.2870    2.5790 C   0  0  0  0  0  0  0  0  0  0  0  0
    1.9500    2.6900    1.1730 C   0  0  0  0  0  0  0  0  0  0  0  0
    0.9920    2.3840    0.1980 C   0  0  0  0  0  0  0  0  0  0  0  0
    1.2020    2.7650   -1.1330 C   0  0  0  0  0  0  0  0  0  0  0  0
    2.3690    3.4510   -1.4890 C   0  0  0  0  0  0  0  0  0  0  0  0
    3.3260    3.7570   -0.5150 C   0  0  0  0  0  0  0  0  0  0  0  0
    3.1170    3.3760    0.8160 C   0  0  0  0  0  0  0  0  0  0  0  0
    2.5900    3.8540   -2.8960 C   0  0  0  0  0  0  0  0  0  0  0  0
    1.6850    3.7330   -3.7200 O   0  0  0  0  0  0  0  0  0  0  0  0
    3.7680    4.3470   -3.2690 N   0  0  0  0  0  0  0  0  0  0  0  0
    2.4110    2.0980    4.8940 C   0  0  0  0  0  0  0  0  0  0  0  0
    1.2510    2.2140    5.2850 O   0  0  0  0  0  0  0  0  0  0  0  0
    3.9830   -0.6380    8.2730 C   0  0  0  0  0  0  0  0  0  0  0  0
    4.8450   -1.1530    9.2480 C   0  0  0  0  0  0  0  0  0  0  0  0
    5.0280   -0.9260   12.5940 H   0  0  0  0  0  0  0  0  0  0  0  0
    6.6210   -1.4700   13.0740 H   0  0  0  0  0  0  0  0  0  0  0  0
    8.3470   -1.4170   11.5100 H   0  0  0  0  0  0  0  0  0  0  0  0
    5.9550    1.7720   10.5860 H   0  0  0  0  0  0  0  0  0  0  0  0
    4.4270    2.6840    8.8590 H   0  0  0  0  0  0  0  0  0  0  0  0
    1.8830    1.4750    7.3410 H   0  0  0  0  0  0  0  0  0  0  0  0
    4.9200    0.3380    5.0590 H   0  0  0  0  0  0  0  0  0  0  0  0
    5.3360    1.0960    6.5640 H   0  0  0  0  0  0  0  0  0  0  0  0
    5.4240    3.3290    5.3090 H   0  0  0  0  0  0  0  0  0  0  0  0
    6.6840    2.1870    4.9560 H   0  0  0  0  0  0  0  0  0  0  0  0
    5.1870    1.4240    2.9540 H   0  0  0  0  0  0  0  0  0  0  0  0
    6.0780    2.9120    2.8140 H   0  0  0  0  0  0  0  0  0  0  0  0
    4.0060    4.1720    3.5190 H   0  0  0  0  0  0  0  0  0  0  0  0
    3.8930    3.3720    1.9840 H   0  0  0  0  0  0  0  0  0  0  0  0
    0.8030    1.8080    2.8650 H   0  0  0  0  0  0  0  0  0  0  0  0
    0.0920    1.8540    0.4730 H   0  0  0  0  0  0  0  0  0  0  0  0
    0.4630    2.5290   -1.8850 H   0  0  0  0  0  0  0  0  0  0  0  0
    4.2260    4.2870   -0.7890 H   0  0  0  0  0  0  0  0  0  0  0  0
    3.8550    3.6120    1.5680 H   0  0  0  0  0  0  0  0  0  0  0  0
    4.4680    4.5610   -2.5740 H   0  0  0  0  0  0  0  0  0  0  0  0
    3.9610    4.5070   -4.2480 H   0  0  0  0  0  0  0  0  0  0  0  0
    3.4330   -1.3090    7.6290 H   0  0  0  0  0  0  0  0  0  0  0  0
    4.9620   -2.2210    9.3560 H   0  0  0  0  0  0  0  0  0  0  0  0
  1 29  1  0  0  0  0
  1 30  1  0  0  0  0
  1  2  1  0  0  0  0
  2  3  2  0  0  0  0
  3 31  1  0  0  0  0
  2  4  1  0  0  0  0
  4  5  2  0  0  0  0
  5 32  1  0  0  0  0
  5  6  1  0  0  0  0
  6 33  1  0  0  0  0
  6  7  2  0  0  0  0
  7  8  1  0  0  0  0
  8 34  1  0  0  0  0
  8  9  2  0  0  0  0
  9 10  1  0  0  0  0
 10 35  1  0  0  0  0
 10 36  1  0  0  0  0
 10 11  1  0  0  0  0
 11 37  1  0  0  0  0
 11 38  1  0  0  0  0
 11 12  1  0  0  0  0
 12 39  1  0  0  0  0
 12 40  1  0  0  0  0
 12 13  1  0  0  0  0
 13 41  1  0  0  0  0
 13 42  1  0  0  0  0
 13 14  1  0  0  0  0
 14 15  2  0  0  0  0
 15 43  1  0  0  0  0
 15 16  1  0  0  0  0
 16 17  2  0  0  0  0
 17 44  1  0  0  0  0
 17 18  1  0  0  0  0
 18 45  1  0  0  0  0
 18 19  2  0  0  0  0
 19 20  1  0  0  0  0
 20 46  1  0  0  0  0
 20 21  2  0  0  0  0
 21 16  1  0  0  0  0
 21 47  1  0  0  0  0
 19 22  1  0  0  0  0
 22 23  2  0  0  0  0
 22 24  1  0  0  0  0
 24 48  1  0  0  0  0
 24 49  1  0  0  0  0
 14 25  1  0  0  0  0
 25  9  1  0  0  0  0
 25 26  2  0  0  0  0
  7 27  1  0  0  0  0
 27 50  1  0  0  0  0
 27 28  2  0  0  0  0
 28  4  1  0  0  0  0
 28 51  1  0  0  0  0
M  END
>  <LOGBIO>
7.3000

>  <PRED_LOGBIO>
5.7500

>  <XV_RES>
1.8840

>  <WHL_TMPL>
2

>  <ANCH>
37-40;36-41

$$$$
ROW33
  -MTS-   01071502293D 0   0.00000     0.00000     0

 60 63  0  0  1  0  0  0  0  0999 V2000
   -0.6180    2.3020    4.4370 C   0  0  0  0  0  0  0  0  0  0  0  0
   -2.0750    1.2400    4.2790 S   0  0  0  0  0  0  0  0  0  0  0  0
   -3.2530    2.0010    4.5610 O   0  0  0  0  0  0  0  0  0  0  0  0
   -1.9760    0.1540    5.2050 O   0  0  0  0  0  0  0  0  0  0  0  0
   -2.1640    0.6100    2.6490 N   0  0  0  0  0  0  0  0  0  0  0  0
   -1.5630   -0.6390    2.1600 C   0  0  0  0  0  0  0  0  0  0  0  0
   -2.0990   -0.9280    0.7460 C   0  0  1  0  0  0  0  0  0  0  0  0
   -2.4680    0.4730    0.2240 C   0  0  2  0  0  0  0  0  0  0  0  0
   -2.8550    1.2300    1.5090 C   0  0  0  0  0  0  0  0  0  0  0  0
   -3.6040    0.4270   -0.7690 C   0  0  0  0  0  0  0  0  0  0  0  0
   -3.3660    0.2960   -1.9690 O   0  0  0  0  0  0  0  0  0  0  0  0
   -4.8610    0.5260   -0.3470 N   0  0  0  0  0  0  0  0  0  0  0  0
   -5.9260    0.4830   -1.2790 C   0  0  0  0  0  0  0  0  0  0  0  0
   -6.5080   -0.7440   -1.6190 C   0  0  0  0  0  0  0  0  0  0  0  0
   -7.5610   -0.7870   -2.5410 C   0  0  0  0  0  0  0  0  0  0  0  0
   -8.0320    0.3970   -3.1210 C   0  0  0  0  0  0  0  0  0  0  0  0
   -7.4500    1.6230   -2.7800 C   0  0  0  0  0  0  0  0  0  0  0  0
   -6.3970    1.6670   -1.8590 C   0  0  0  0  0  0  0  0  0  0  0  0
   -5.8350    2.8490   -1.5310 F   0  0  0  0  0  0  0  0  0  0  0  0
   -9.0970    0.3530   -4.0520 N   0  0  0  0  0  0  0  0  0  0  0  0
  -10.3070   -0.1530   -3.6590 C   0  0  0  0  0  0  0  0  0  0  0  0
  -11.3610   -0.2270   -4.4840 C   0  0  0  0  0  0  0  0  0  0  0  0
  -11.1950    0.2620   -5.8710 C   0  0  0  0  0  0  0  0  0  0  0  0
  -10.0120    0.7590   -6.2590 C   0  0  0  0  0  0  0  0  0  0  0  0
   -8.8970    0.8050   -5.2870 C   0  0  0  0  0  0  0  0  0  0  0  0
   -7.8010    1.2560   -5.6170 O   0  0  0  0  0  0  0  0  0  0  0  0
   -1.0660   -1.6030   -0.1250 C   0  0  0  0  0  0  0  0  0  0  0  0
   -0.1840   -2.2900    0.3870 O   0  0  0  0  0  0  0  0  0  0  0  0
   -1.1110   -1.4550   -1.4460 N   0  0  0  0  0  0  0  0  0  0  0  0
   -0.1450   -2.0660   -2.2230 C   0  0  0  0  0  0  0  0  0  0  0  0
   -0.5970   -3.1570   -2.9740 C   0  0  0  0  0  0  0  0  0  0  0  0
    0.2920   -3.8540   -3.8010 C   0  0  0  0  0  0  0  0  0  0  0  0
    1.6330   -3.4590   -3.8770 C   0  0  0  0  0  0  0  0  0  0  0  0
    2.7380   -4.3250   -4.9050 Cl  0  0  0  0  0  0  0  0  0  0  0  0
    2.0850   -2.3680   -3.1260 C   0  0  0  0  0  0  0  0  0  0  0  0
    1.1960   -1.6710   -2.2980 C   0  0  0  0  0  0  0  0  0  0  0  0
    1.6490   -0.5780   -1.5460 N   0  0  0  0  0  0  0  0  0  0  0  0
   -0.6940    3.1280    3.7330 H   0  0  0  0  0  0  0  0  0  0  0  0
   -0.5630    2.6930    5.4510 H   0  0  0  0  0  0  0  0  0  0  0  0
    0.2770    1.7230    4.2230 H   0  0  0  0  0  0  0  0  0  0  0  0
   -0.4810   -0.5300    2.1220 H   0  0  0  0  0  0  0  0  0  0  0  0
   -1.8340   -1.4570    2.8250 H   0  0  0  0  0  0  0  0  0  0  0  0
   -2.9570   -1.5970    0.7630 H   0  0  0  0  0  0  0  0  0  0  0  0
   -1.6370    0.9470   -0.2940 H   0  0  0  0  0  0  0  0  0  0  0  0
   -3.9310    1.1650    1.6570 H   0  0  0  0  0  0  0  0  0  0  0  0
   -2.5500    2.2700    1.4220 H   0  0  0  0  0  0  0  0  0  0  0  0
   -5.0560    0.6330    0.6380 H   0  0  0  0  0  0  0  0  0  0  0  0
   -6.1450   -1.6570   -1.1720 H   0  0  0  0  0  0  0  0  0  0  0  0
   -8.0100   -1.7330   -2.8030 H   0  0  0  0  0  0  0  0  0  0  0  0
   -7.8130    2.5370   -3.2280 H   0  0  0  0  0  0  0  0  0  0  0  0
  -10.4170   -0.5070   -2.6450 H   0  0  0  0  0  0  0  0  0  0  0  0
  -12.3040   -0.6310   -4.1460 H   0  0  0  0  0  0  0  0  0  0  0  0
  -12.0210    0.2200   -6.5650 H   0  0  0  0  0  0  0  0  0  0  0  0
   -9.8750    1.1200   -7.2670 H   0  0  0  0  0  0  0  0  0  0  0  0
   -1.8410   -0.9040   -1.8750 H   0  0  0  0  0  0  0  0  0  0  0  0
   -1.6320   -3.4610   -2.9160 H   0  0  0  0  0  0  0  0  0  0  0  0
   -0.0570   -4.6950   -4.3810 H   0  0  0  0  0  0  0  0  0  0  0  0
    3.1200   -2.0630   -3.1840 H   0  0  0  0  0  0  0  0  0  0  0  0
    2.0070   -0.7220   -0.6120 H   0  0  0  0  0  0  0  0  0  0  0  0
    1.6170    0.3520   -1.9370 H   0  0  0  0  0  0  0  0  0  0  0  0
  1 38  1  0  0  0  0
  1 39  1  0  0  0  0
  1 40  1  0  0  0  0
  1  2  1  0  0  0  0
  2  3  2  0  0  0  0
  2  4  2  0  0  0  0
  2  5  1  0  0  0  0
  5  6  1  0  0  0  0
  6 41  1  0  0  0  0
  6 42  1  0  0  0  0
  6  7  1  0  0  0  0
  7 43  1  0  0  0  0
  7  8  1  0  0  0  0
  8 44  1  0  0  0  0
  8  9  1  0  0  0  0
  9  5  1  0  0  0  0
  9 45  1  0  0  0  0
  9 46  1  0  0  0  0
  8 10  1  0  0  0  0
 10 11  2  0  0  0  0
 10 12  1  0  0  0  0
 12 47  1  0  0  0  0
 12 13  1  0  0  0  0
 13 14  2  0  0  0  0
 14 48  1  0  0  0  0
 14 15  1  0  0  0  0
 15 49  1  0  0  0  0
 15 16  2  0  0  0  0
 16 17  1  0  0  0  0
 17 50  1  0  0  0  0
 17 18  2  0  0  0  0
 18 13  1  0  0  0  0
 18 19  1  0  0  0  0
 16 20  1  0  0  0  0
 20 21  1  0  0  0  0
 21 51  1  0  0  0  0
 21 22  2  0  0  0  0
 22 52  1  0  0  0  0
 22 23  1  0  0  0  0
 23 53  1  0  0  0  0
 23 24  2  0  0  0  0
 24 54  1  0  0  0  0
 24 25  1  0  0  0  0
 25 20  1  0  0  0  0
 25 26  2  0  0  0  0
  7 27  1  0  0  0  0
 27 28  2  0  0  0  0
 27 29  1  0  0  0  0
 29 55  1  0  0  0  0
 29 30  1  0  0  0  0
 30 31  2  0  0  0  0
 31 56  1  0  0  0  0
 31 32  1  0  0  0  0
 32 57  1  0  0  0  0
 32 33  2  0  0  0  0
 33 34  1  0  0  0  0
 33 35  1  0  0  0  0
 35 58  1  0  0  0  0
 35 36  2  0  0  0  0
 36 30  1  0  0  0  0
 36 37  1  0  0  0  0
 37 59  1  0  0  0  0
 37 60  1  0  0  0  0
M  END
>  <LOGBIO>
6.3800

>  <PRED_LOGBIO>
6.6500

>  <XV_RES>
-0.3920

>  <WHL_TMPL>
2

>  <ANCH>
5-6;53-54

$$$$
ROW34
  -MTS-   01071502293D 0   0.00000     0.00000     0

 90 95  0  0  1  0  0  0  0  0999 V2000
   -2.3070   -1.5090   -1.4970 C   0  0  0  0  0  0  0  0  0  0  0  0
   -2.9710   -0.4810   -0.6130 C   0  0  0  0  0  0  0  0  0  0  0  0
   -3.8370   -0.8280    0.1900 O   0  0  0  0  0  0  0  0  0  0  0  0
   -2.6210    0.7990   -0.7020 N   0  0  0  0  0  0  0  0  0  0  0  0
   -3.2680    1.7990    0.1590 C   0  0  2  0  0  0  0  0  0  0  0  0
   -4.7720    1.8080   -0.1120 C   0  0  0  0  0  0  0  0  0  0  0  0
   -5.3450    0.4430    0.1850 C   0  0  0  0  0  0  0  0  0  0  0  0
   -5.4060   -0.5250   -0.8250 C   0  0  0  0  0  0  0  0  0  0  0  0
   -5.9370   -1.7910   -0.5500 C   0  0  0  0  0  0  0  0  0  0  0  0
   -6.4080   -2.0890    0.7340 C   0  0  0  0  0  0  0  0  0  0  0  0
   -6.3470   -1.1210    1.7440 C   0  0  0  0  0  0  0  0  0  0  0  0
   -5.8150    0.1450    1.4690 C   0  0  0  0  0  0  0  0  0  0  0  0
   -2.6950    3.1640   -0.1370 C   0  0  0  0  0  0  0  0  0  0  0  0
   -3.4310    4.0670   -0.5320 O   0  0  0  0  0  0  0  0  0  0  0  0
   -1.3950    3.3900    0.0290 N   0  0  0  0  0  0  0  0  0  0  0  0
   -0.4020    3.6020   -1.0340 C   0  0  0  0  0  0  0  0  0  0  0  0
    0.9170    4.0740   -0.3930 C   0  0  0  0  0  0  0  0  0  0  0  0
    0.8360    3.4950    1.0310 C   0  0  0  0  0  0  0  0  0  0  0  0
   -0.6790    3.4750    1.3100 C   0  0  1  0  0  0  0  0  0  0  0  0
   -0.9710    2.1990    2.0620 C   0  0  0  0  0  0  0  0  0  0  0  0
   -0.7340    2.1280    3.2670 O   0  0  0  0  0  0  0  0  0  0  0  0
   -1.4840    1.1520    1.4220 N   0  0  0  0  0  0  0  0  0  0  0  0
   -1.7680   -0.0900    2.1550 C   0  0  1  0  0  0  0  0  0  0  0  0
   -0.4750   -0.6290    2.7660 C   0  0  0  0  0  0  0  0  0  0  0  0
   -0.7710   -1.9200    3.5270 C   0  0  0  0  0  0  0  0  0  0  0  0
    0.5220   -2.4580    4.1380 C   0  0  0  0  0  0  0  0  0  0  0  0
    0.2380   -3.7010    4.8700 N   0  0  0  0  0  0  0  0  0  0  0  0
   -0.1080   -3.7970    6.1920 C   0  0  0  0  0  0  0  0  0  0  0  0
   -0.2830   -5.0940    6.4800 C   0  0  0  0  0  0  0  0  0  0  0  0
   -0.0390   -5.8230    5.3100 N   0  0  0  0  0  0  0  0  0  0  0  0
    0.2730   -4.9690    4.3530 C   0  0  0  0  0  0  0  0  0  0  0  0
   -2.3750   -1.1760    1.1480 B   0  0  0  0  0  0  0  0  0  0  0  0
   -1.6190   -2.0710    0.4370 O   0  0  0  0  0  0  0  0  0  0  0  0
   -2.4600   -2.7220   -0.5190 C   0  0  2  0  0  0  0  0  0  0  0  0
   -2.1830   -3.0250   -2.0030 C   0  0  0  0  0  0  0  0  0  0  0  0
   -3.3310   -3.8770   -2.5760 C   0  0  0  0  0  0  0  0  0  0  0  0
   -4.6570   -3.1040   -2.4480 C   0  0  0  0  0  0  0  0  0  0  0  0
   -4.9330   -2.8010   -0.9640 C   0  0  0  0  0  0  0  0  0  0  0  0
   -4.1890   -4.1020   -1.3180 C   0  0  0  0  0  0  0  0  0  0  0  0
   -5.1920   -5.2260   -1.5630 C   0  0  0  0  0  0  0  0  0  0  0  0
   -3.3040   -4.5310   -0.1510 C   0  0  0  0  0  0  0  0  0  0  0  0
   -3.7850   -1.9490   -0.3910 C   0  0  1  0  0  0  0  0  0  0  0  0
   -3.7940   -0.7650   -1.3530 C   0  0  0  0  0  0  0  0  0  0  0  0
   -3.7130   -1.3230    0.8930 O   0  0  0  0  0  0  0  0  0  0  0  0
   -1.2360   -1.5160   -1.3050 H   0  0  0  0  0  0  0  0  0  0  0  0
   -2.7200   -2.4930   -1.2840 H   0  0  0  0  0  0  0  0  0  0  0  0
   -2.4860   -1.2590   -2.5410 H   0  0  0  0  0  0  0  0  0  0  0  0
   -1.9110    1.0830   -1.3610 H   0  0  0  0  0  0  0  0  0  0  0  0
   -3.0890    1.5490    1.2030 H   0  0  0  0  0  0  0  0  0  0  0  0
   -5.2510    2.5490    0.5260 H   0  0  0  0  0  0  0  0  0  0  0  0
   -4.9510    2.0580   -1.1550 H   0  0  0  0  0  0  0  0  0  0  0  0
   -5.0430   -0.2950   -1.8160 H   0  0  0  0  0  0  0  0  0  0  0  0
   -5.9840   -2.5370   -1.3290 H   0  0  0  0  0  0  0  0  0  0  0  0
   -6.8180   -3.0650    0.9460 H   0  0  0  0  0  0  0  0  0  0  0  0
   -6.7090   -1.3510    2.7350 H   0  0  0  0  0  0  0  0  0  0  0  0
   -5.7680    0.8910    2.2480 H   0  0  0  0  0  0  0  0  0  0  0  0
   -0.7660    4.4220   -1.6490 H   0  0  0  0  0  0  0  0  0  0  0  0
   -0.2160    2.6590   -1.5440 H   0  0  0  0  0  0  0  0  0  0  0  0
    0.8890    5.1590   -0.3200 H   0  0  0  0  0  0  0  0  0  0  0  0
    1.7550    3.6200   -0.9190 H   0  0  0  0  0  0  0  0  0  0  0  0
    1.2960    4.2060    1.7130 H   0  0  0  0  0  0  0  0  0  0  0  0
    1.2140    2.4750    1.0270 H   0  0  0  0  0  0  0  0  0  0  0  0
   -0.9780    4.3490    1.8840 H   0  0  0  0  0  0  0  0  0  0  0  0
   -1.6780    1.2110    0.4330 H   0  0  0  0  0  0  0  0  0  0  0  0
   -2.4870    0.1120    2.9460 H   0  0  0  0  0  0  0  0  0  0  0  0
   -0.0630    0.1100    3.4500 H   0  0  0  0  0  0  0  0  0  0  0  0
    0.2430   -0.8310    1.9740 H   0  0  0  0  0  0  0  0  0  0  0  0
   -1.1830   -2.6580    2.8430 H   0  0  0  0  0  0  0  0  0  0  0  0
   -1.4890   -1.7180    4.3190 H   0  0  0  0  0  0  0  0  0  0  0  0
    0.9350   -1.7200    4.8220 H   0  0  0  0  0  0  0  0  0  0  0  0
    1.2410   -2.6600    3.3460 H   0  0  0  0  0  0  0  0  0  0  0  0
   -0.2210   -2.9730    6.8810 H   0  0  0  0  0  0  0  0  0  0  0  0
   -0.5610   -5.5030    7.4400 H   0  0  0  0  0  0  0  0  0  0  0  0
    0.5150   -5.2270    3.3330 H   0  0  0  0  0  0  0  0  0  0  0  0
   -2.6790   -3.6960   -0.0870 H   0  0  0  0  0  0  0  0  0  0  0  0
   -2.1130   -2.0910   -2.5570 H   0  0  0  0  0  0  0  0  0  0  0  0
   -1.2460   -3.5710   -2.0930 H   0  0  0  0  0  0  0  0  0  0  0  0
   -3.1720   -4.6500   -3.3250 H   0  0  0  0  0  0  0  0  0  0  0  0
   -4.5870   -2.1700   -3.0020 H   0  0  0  0  0  0  0  0  0  0  0  0
   -5.4680   -3.7050   -2.8530 H   0  0  0  0  0  0  0  0  0  0  0  0
   -5.9370   -2.7940   -0.5430 H   0  0  0  0  0  0  0  0  0  0  0  0
   -4.7420   -6.1790   -1.2900 H   0  0  0  0  0  0  0  0  0  0  0  0
   -5.4660   -5.2440   -2.6160 H   0  0  0  0  0  0  0  0  0  0  0  0
   -6.0810   -5.0580   -0.9590 H   0  0  0  0  0  0  0  0  0  0  0  0
   -2.9750   -3.6510    0.3970 H   0  0  0  0  0  0  0  0  0  0  0  0
   -3.8690   -5.1810    0.5130 H   0  0  0  0  0  0  0  0  0  0  0  0
   -2.4370   -5.0660   -0.5320 H   0  0  0  0  0  0  0  0  0  0  0  0
   -4.3540   -1.0290   -2.2480 H   0  0  0  0  0  0  0  0  0  0  0  0
   -2.7720   -0.5120   -1.6260 H   0  0  0  0  0  0  0  0  0  0  0  0
   -4.2640    0.0900   -0.8710 H   0  0  0  0  0  0  0  0  0  0  0  0
  1 45  1  0  0  0  0
  1 46  1  0  0  0  0
  1 47  1  0  0  0  0
  1  2  1  0  0  0  0
  2  3  2  0  0  0  0
  2  4  1  0  0  0  0
  4 48  1  0  0  0  0
  4  5  1  0  0  0  0
  5 49  1  0  0  0  0
  5  6  1  0  0  0  0
  6 50  1  0  0  0  0
  6 51  1  0  0  0  0
  6  7  1  0  0  0  0
  7  8  2  0  0  0  0
  8 52  1  0  0  0  0
  8  9  1  0  0  0  0
  9 53  1  0  0  0  0
  9 10  2  0  0  0  0
 10 54  1  0  0  0  0
 10 11  1  0  0  0  0
 11 55  1  0  0  0  0
 11 12  2  0  0  0  0
 12  7  1  0  0  0  0
 12 56  1  0  0  0  0
  5 13  1  0  0  0  0
 13 14  2  0  0  0  0
 13 15  1  0  0  0  0
 15 16  1  0  0  0  0
 16 57  1  0  0  0  0
 16 58  1  0  0  0  0
 16 17  1  0  0  0  0
 17 59  1  0  0  0  0
 17 60  1  0  0  0  0
 17 18  1  0  0  0  0
 18 61  1  0  0  0  0
 18 62  1  0  0  0  0
 18 19  1  0  0  0  0
 19 15  1  0  0  0  0
 19 63  1  0  0  0  0
 19 20  1  0  0  0  0
 20 21  2  0  0  0  0
 20 22  1  0  0  0  0
 22 64  1  0  0  0  0
 22 23  1  0  0  0  0
 23 65  1  0  0  0  0
 23 24  1  0  0  0  0
 24 66  1  0  0  0  0
 24 67  1  0  0  0  0
 24 25  1  0  0  0  0
 25 68  1  0  0  0  0
 25 69  1  0  0  0  0
 25 26  1  0  0  0  0
 26 70  1  0  0  0  0
 26 71  1  0  0  0  0
 26 27  1  0  0  0  0
 27 28  1  0  0  0  0
 28 72  1  0  0  0  0
 28 29  2  0  0  0  0
 29 73  1  0  0  0  0
 29 30  1  0  0  0  0
 30 31  2  0  0  0  0
 31 27  1  0  0  0  0
 31 74  1  0  0  0  0
 23 32  1  0  0  0  0
 32 33  1  0  0  0  0
 33 34  1  0  0  0  0
 34 75  1  0  0  0  0
 34 35  1  0  0  0  0
 35 76  1  0  0  0  0
 35 77  1  0  0  0  0
 35 36  1  0  0  0  0
 36 78  1  0  0  0  0
 36 37  1  0  0  0  0
 37 79  1  0  0  0  0
 37 80  1  0  0  0  0
 37 38  1  0  0  0  0
 38 81  1  0  0  0  0
 38 39  1  0  0  0  0
 39 36  1  0  0  0  0
 39 40  1  0  0  0  0
 40 82  1  0  0  0  0
 40 83  1  0  0  0  0
 40 84  1  0  0  0  0
 39 41  1  0  0  0  0
 41 85  1  0  0  0  0
 41 86  1  0  0  0  0
 41 87  1  0  0  0  0
 38 42  1  0  0  0  0
 42 34  1  0  0  0  0
 42 43  1  0  0  0  0
 43 88  1  0  0  0  0
 43 89  1  0  0  0  0
 43 90  1  0  0  0  0
 42 44  1  0  0  0  0
 44 32  1  0  0  0  0
M  END
>  <LOGBIO>
5.2200

>  <PRED_LOGBIO>
5.4500

>  <XV_RES>
-0.2680

>  <WHL_TMPL>
3

>  <ANCH>
18-19;27-37

$$$$
ROW35
  -MTS-   01071502293D 0   0.00000     0.00000     0

 84 87  0  0  1  0  0  0  0  0999 V2000
   -0.1730   -2.1260   -2.2660 C   0  0  0  0  0  0  0  0  0  0  0  0
   -1.1110   -1.4550   -1.4460 N   0  0  0  0  0  0  0  0  0  0  0  0
   -2.1350   -0.5940   -2.0540 C   0  0  0  0  0  0  0  0  0  0  0  0
   -1.9690   -0.5980   -3.5550 C   0  0  0  0  0  0  0  0  0  0  0  0
   -1.0730   -1.2620   -4.0730 O   0  0  0  0  0  0  0  0  0  0  0  0
   -2.7920    0.1170   -4.3170 N   0  0  0  0  0  0  0  0  0  0  0  0
   -2.6300    0.1140   -5.7780 C   0  0  1  0  0  0  0  0  0  0  0  0
   -2.7850   -1.3120   -6.3040 C   0  0  0  0  0  0  0  0  0  0  0  0
   -2.6170   -1.3160   -7.8230 C   0  0  0  0  0  0  0  0  0  0  0  0
   -2.7720   -2.7420   -8.3490 C   0  0  0  0  0  0  0  0  0  0  0  0
   -2.6040   -2.7460   -9.8680 C   0  0  0  0  0  0  0  0  0  0  0  0
   -2.7530   -4.1180  -10.3740 N   0  0  0  0  0  0  0  0  0  0  0  0
   -3.6830    0.9980   -6.4030 C   0  0  0  0  0  0  0  0  0  0  0  0
   -4.4980    1.5820   -5.6910 O   0  0  0  0  0  0  0  0  0  0  0  0
   -3.7330    1.1630   -7.8730 C   0  0  0  0  0  0  0  0  0  0  0  0
   -2.9180    0.5800   -8.5860 O   0  0  0  0  0  0  0  0  0  0  0  0
   -4.6600    1.9420   -8.4240 N   0  0  0  0  0  0  0  0  0  0  0  0
   -4.7080    2.0990   -9.8290 C   0  0  0  0  0  0  0  0  0  0  0  0
   -5.4820    1.2280  -10.6050 C   0  0  0  0  0  0  0  0  0  0  0  0
   -5.5290    1.3840  -11.9950 C   0  0  0  0  0  0  0  0  0  0  0  0
   -4.8030    2.4110  -12.6100 C   0  0  0  0  0  0  0  0  0  0  0  0
   -4.8500    2.5630  -13.9710 O   0  0  0  0  0  0  0  0  0  0  0  0
   -3.9220    1.8950  -14.7250 C   0  0  0  0  0  0  0  0  0  0  0  0
   -4.1980    0.6040  -15.1910 C   0  0  0  0  0  0  0  0  0  0  0  0
   -3.2500   -0.0790  -15.9620 C   0  0  0  0  0  0  0  0  0  0  0  0
   -2.0260    0.5280  -16.2660 C   0  0  0  0  0  0  0  0  0  0  0  0
   -1.0760   -0.1560  -17.0380 N   0  0  0  0  0  0  0  0  0  0  0  0
   -1.7500    1.8190  -15.8000 C   0  0  0  0  0  0  0  0  0  0  0  0
   -2.6980    2.5030  -15.0300 C   0  0  0  0  0  0  0  0  0  0  0  0
   -4.0300    3.2820  -11.8340 C   0  0  0  0  0  0  0  0  0  0  0  0
   -3.9820    3.1270  -10.4440 C   0  0  0  0  0  0  0  0  0  0  0  0
   -1.0660   -1.6030   -0.1250 C   0  0  0  0  0  0  0  0  0  0  0  0
   -0.1840   -2.2900    0.3870 O   0  0  0  0  0  0  0  0  0  0  0  0
   -2.0780   -0.9420    0.7280 C   0  0  0  0  0  0  0  0  0  0  0  0
   -3.0670   -1.7050    1.3610 C   0  0  0  0  0  0  0  0  0  0  0  0
   -4.0240   -1.0800    2.1690 C   0  0  0  0  0  0  0  0  0  0  0  0
   -3.9940    0.3090    2.3430 C   0  0  0  0  0  0  0  0  0  0  0  0
   -3.0050    1.0720    1.7100 C   0  0  0  0  0  0  0  0  0  0  0  0
   -2.0480    0.4470    0.9020 C   0  0  0  0  0  0  0  0  0  0  0  0
   -1.0490    1.2180    0.2630 S   0  0  0  0  0  0  0  0  0  0  0  0
   -1.4930    2.5370   -0.8300 C   0  0  0  0  0  0  0  0  0  0  0  0
   -1.6680    2.2850   -2.1960 C   0  0  0  0  0  0  0  0  0  0  0  0
   -2.0190    3.3290   -3.0610 C   0  0  0  0  0  0  0  0  0  0  0  0
   -2.1940    4.6240   -2.5600 C   0  0  0  0  0  0  0  0  0  0  0  0
   -2.0190    4.8760   -1.1940 C   0  0  0  0  0  0  0  0  0  0  0  0
   -1.6680    3.8330   -0.3290 C   0  0  0  0  0  0  0  0  0  0  0  0
   -1.4870    4.0940    1.0850 C   0  0  0  0  0  0  0  0  0  0  0  0
   -1.3410    4.3020    2.2170 N   0  0  0  0  0  0  0  0  0  0  0  0
   -0.3140   -3.2020   -2.1880 H   0  0  0  0  0  0  0  0  0  0  0  0
   -0.4060   -1.8550   -3.2930 H   0  0  0  0  0  0  0  0  0  0  0  0
    0.8190   -1.8050   -1.9570 H   0  0  0  0  0  0  0  0  0  0  0  0
   -3.1240   -0.9700   -1.7980 H   0  0  0  0  0  0  0  0  0  0  0  0
   -2.0250    0.4210   -1.6800 H   0  0  0  0  0  0  0  0  0  0  0  0
   -3.5280    0.6630   -3.8920 H   0  0  0  0  0  0  0  0  0  0  0  0
   -1.6420    0.4900   -6.0340 H   0  0  0  0  0  0  0  0  0  0  0  0
   -3.7740   -1.6880   -6.0480 H   0  0  0  0  0  0  0  0  0  0  0  0
   -2.0270   -1.9490   -5.8540 H   0  0  0  0  0  0  0  0  0  0  0  0
   -1.6290   -0.9400   -8.0790 H   0  0  0  0  0  0  0  0  0  0  0  0
   -3.3750   -0.6790   -8.2740 H   0  0  0  0  0  0  0  0  0  0  0  0
   -3.7610   -3.1180   -8.0930 H   0  0  0  0  0  0  0  0  0  0  0  0
   -2.0140   -3.3790   -7.8990 H   0  0  0  0  0  0  0  0  0  0  0  0
   -1.6160   -2.3700  -10.1240 H   0  0  0  0  0  0  0  0  0  0  0  0
   -3.3620   -2.1090  -10.3180 H   0  0  0  0  0  0  0  0  0  0  0  0
   -2.0490   -4.7090   -9.9560 H   0  0  0  0  0  0  0  0  0  0  0  0
   -2.6420   -4.1200  -11.3780 H   0  0  0  0  0  0  0  0  0  0  0  0
   -5.3290    2.4210   -7.8390 H   0  0  0  0  0  0  0  0  0  0  0  0
   -6.0420    0.4360  -10.1310 H   0  0  0  0  0  0  0  0  0  0  0  0
   -6.1260    0.7110  -12.5940 H   0  0  0  0  0  0  0  0  0  0  0  0
   -5.1420    0.1350  -14.9560 H   0  0  0  0  0  0  0  0  0  0  0  0
   -3.4620   -1.0750  -16.3210 H   0  0  0  0  0  0  0  0  0  0  0  0
   -1.0830   -0.0650  -18.0440 H   0  0  0  0  0  0  0  0  0  0  0  0
   -0.3860   -0.7400  -16.5880 H   0  0  0  0  0  0  0  0  0  0  0  0
   -0.8060    2.2880  -16.0350 H   0  0  0  0  0  0  0  0  0  0  0  0
   -2.4860    3.4980  -14.6700 H   0  0  0  0  0  0  0  0  0  0  0  0
   -3.4700    4.0750  -12.3080 H   0  0  0  0  0  0  0  0  0  0  0  0
   -3.3850    3.7990   -9.8450 H   0  0  0  0  0  0  0  0  0  0  0  0
   -3.0910   -2.7760    1.2260 H   0  0  0  0  0  0  0  0  0  0  0  0
   -4.7850   -1.6690    2.6580 H   0  0  0  0  0  0  0  0  0  0  0  0
   -4.7330    0.7920    2.9650 H   0  0  0  0  0  0  0  0  0  0  0  0
   -2.9810    2.1430    1.8450 H   0  0  0  0  0  0  0  0  0  0  0  0
   -1.5330    1.2860   -2.5830 H   0  0  0  0  0  0  0  0  0  0  0  0
   -2.1540    3.1350   -4.1150 H   0  0  0  0  0  0  0  0  0  0  0  0
   -2.4650    5.4290   -3.2270 H   0  0  0  0  0  0  0  0  0  0  0  0
   -2.1550    5.8750   -0.8080 H   0  0  0  0  0  0  0  0  0  0  0  0
  1 49  1  0  0  0  0
  1 50  1  0  0  0  0
  1 51  1  0  0  0  0
  1  2  1  0  0  0  0
  2  3  1  0  0  0  0
  3 52  1  0  0  0  0
  3 53  1  0  0  0  0
  3  4  1  0  0  0  0
  4  5  2  0  0  0  0
  4  6  1  0  0  0  0
  6 54  1  0  0  0  0
  6  7  1  0  0  0  0
  7 55  1  0  0  0  0
  7  8  1  0  0  0  0
  8 56  1  0  0  0  0
  8 57  1  0  0  0  0
  8  9  1  0  0  0  0
  9 58  1  0  0  0  0
  9 59  1  0  0  0  0
  9 10  1  0  0  0  0
 10 60  1  0  0  0  0
 10 61  1  0  0  0  0
 10 11  1  0  0  0  0
 11 62  1  0  0  0  0
 11 63  1  0  0  0  0
 11 12  1  0  0  0  0
 12 64  1  0  0  0  0
 12 65  1  0  0  0  0
  7 13  1  0  0  0  0
 13 14  2  0  0  0  0
 13 15  1  0  0  0  0
 15 16  2  0  0  0  0
 15 17  1  0  0  0  0
 17 66  1  0  0  0  0
 17 18  1  0  0  0  0
 18 19  2  0  0  0  0
 19 67  1  0  0  0  0
 19 20  1  0  0  0  0
 20 68  1  0  0  0  0
 20 21  2  0  0  0  0
 21 22  1  0  0  0  0
 22 23  1  0  0  0  0
 23 24  2  0  0  0  0
 24 69  1  0  0  0  0
 24 25  1  0  0  0  0
 25 70  1  0  0  0  0
 25 26  2  0  0  0  0
 26 27  1  0  0  0  0
 27 71  1  0  0  0  0
 27 72  1  0  0  0  0
 26 28  1  0  0  0  0
 28 73  1  0  0  0  0
 28 29  2  0  0  0  0
 29 23  1  0  0  0  0
 29 74  1  0  0  0  0
 21 30  1  0  0  0  0
 30 75  1  0  0  0  0
 30 31  2  0  0  0  0
 31 18  1  0  0  0  0
 31 76  1  0  0  0  0
  2 32  1  0  0  0  0
 32 33  2  0  0  0  0
 32 34  1  0  0  0  0
 34 35  2  0  0  0  0
 35 77  1  0  0  0  0
 35 36  1  0  0  0  0
 36 78  1  0  0  0  0
 36 37  2  0  0  0  0
 37 79  1  0  0  0  0
 37 38  1  0  0  0  0
 38 80  1  0  0  0  0
 38 39  2  0  0  0  0
 39 34  1  0  0  0  0
 39 40  1  0  0  0  0
 40 41  1  0  0  0  0
 41 42  2  0  0  0  0
 42 81  1  0  0  0  0
 42 43  1  0  0  0  0
 43 82  1  0  0  0  0
 43 44  2  0  0  0  0
 44 83  1  0  0  0  0
 44 45  1  0  0  0  0
 45 84  1  0  0  0  0
 45 46  2  0  0  0  0
 46 41  1  0  0  0  0
 46 47  1  0  0  0  0
 47 48  3  0  0  0  0
M  END
>  <LOGBIO>
6.9200

>  <PRED_LOGBIO>
7.5400

>  <XV_RES>
-0.9340

>  <WHL_TMPL>
2

>  <ANCH>
13-14;60-61

$$$$
ROW36
  -MTS-   01071502293D 0   0.00000     0.00000     0

 36 39  0  0  0  0  0  0  0  0999 V2000
   -2.3810    9.6370   -4.4520 N   0  0  0  0  0  0  0  0  0  0  0  0
   -1.0710    9.2670   -4.2990 C   0  0  0  0  0  0  0  0  0  0  0  0
   -0.1580    9.7050   -5.1460 N   0  0  0  0  0  0  0  0  0  0  0  0
   -0.6790    8.3760   -3.1850 C   0  0  0  0  0  0  0  0  0  0  0  0
   -0.3020    8.9210   -1.9510 C   0  0  0  0  0  0  0  0  0  0  0  0
    0.0680    8.0780   -0.8970 C   0  0  0  0  0  0  0  0  0  0  0  0
    0.0630    6.6900   -1.0760 C   0  0  0  0  0  0  0  0  0  0  0  0
    0.3740    5.5940   -0.2360 N   0  0  0  0  0  0  0  0  0  0  0  0
    0.1820    4.4490   -0.9640 C   0  0  0  0  0  0  0  0  0  0  0  0
    0.4010    3.0470   -0.4480 C   0  0  0  0  0  0  0  0  0  0  0  0
    1.8280    2.6300   -0.7120 C   0  0  0  0  0  0  0  0  0  0  0  0
    2.2270    1.9040   -1.7390 N   0  0  0  0  0  0  0  0  0  0  0  0
    3.6120    1.7130   -1.6610 C   0  0  0  0  0  0  0  0  0  0  0  0
    4.5310    1.0350   -2.4710 C   0  0  0  0  0  0  0  0  0  0  0  0
    5.8880    1.0190   -2.1280 C   0  0  0  0  0  0  0  0  0  0  0  0
    7.0300    0.1760   -3.1340 Cl  0  0  0  0  0  0  0  0  0  0  0  0
    6.3260    1.6810   -0.9750 C   0  0  0  0  0  0  0  0  0  0  0  0
    5.4080    2.3590   -0.1650 C   0  0  0  0  0  0  0  0  0  0  0  0
    4.0500    2.3750   -0.5080 C   0  0  0  0  0  0  0  0  0  0  0  0
    2.8990    2.9510    0.0800 N   0  0  0  0  0  0  0  0  0  0  0  0
   -0.2210    4.7530   -2.1840 N   0  0  0  0  0  0  0  0  0  0  0  0
   -0.3140    6.1440   -2.3090 C   0  0  0  0  0  0  0  0  0  0  0  0
   -0.6840    6.9870   -3.3630 C   0  0  0  0  0  0  0  0  0  0  0  0
   -3.0790    9.3020   -3.8040 H   0  0  0  0  0  0  0  0  0  0  0  0
   -2.6480   10.2460   -5.2120 H   0  0  0  0  0  0  0  0  0  0  0  0
   -0.4200   10.3010   -5.8920 H   0  0  0  0  0  0  0  0  0  0  0  0
   -0.2980    9.9920   -1.8130 H   0  0  0  0  0  0  0  0  0  0  0  0
    0.3590    8.4990    0.0540 H   0  0  0  0  0  0  0  0  0  0  0  0
    0.6810    5.6460    0.7240 H   0  0  0  0  0  0  0  0  0  0  0  0
   -0.2760    2.3640   -0.9560 H   0  0  0  0  0  0  0  0  0  0  0  0
    0.2070    3.0210    0.6220 H   0  0  0  0  0  0  0  0  0  0  0  0
    4.1930    0.5240   -3.3610 H   0  0  0  0  0  0  0  0  0  0  0  0
    7.3730    1.6680   -0.7100 H   0  0  0  0  0  0  0  0  0  0  0  0
    5.7460    2.8690    0.7250 H   0  0  0  0  0  0  0  0  0  0  0  0
    2.8720    3.4980    0.9280 H   0  0  0  0  0  0  0  0  0  0  0  0
   -0.9750    6.5660   -4.3150 H   0  0  0  0  0  0  0  0  0  0  0  0
  1 24  1  0  0  0  0
  1 25  1  0  0  0  0
  1  2  1  0  0  0  0
  2  3  2  0  0  0  0
  3 26  1  0  0  0  0
  2  4  1  0  0  0  0
  4  5  2  0  0  0  0
  5 27  1  0  0  0  0
  5  6  1  0  0  0  0
  6 28  1  0  0  0  0
  6  7  2  0  0  0  0
  7  8  1  0  0  0  0
  8 29  1  0  0  0  0
  8  9  1  0  0  0  0
  9 10  1  0  0  0  0
 10 30  1  0  0  0  0
 10 31  1  0  0  0  0
 10 11  1  0  0  0  0
 11 12  2  0  0  0  0
 12 13  1  0  0  0  0
 13 14  2  0  0  0  0
 14 32  1  0  0  0  0
 14 15  1  0  0  0  0
 15 16  1  0  0  0  0
 15 17  2  0  0  0  0
 17 33  1  0  0  0  0
 17 18  1  0  0  0  0
 18 34  1  0  0  0  0
 18 19  2  0  0  0  0
 19 13  1  0  0  0  0
 19 20  1  0  0  0  0
 20 11  1  0  0  0  0
 20 35  1  0  0  0  0
  9 21  2  0  0  0  0
 21 22  1  0  0  0  0
 22  7  1  0  0  0  0
 22 23  2  0  0  0  0
 23  4  1  0  0  0  0
 23 36  1  0  0  0  0
M  END
>  <LOGBIO>
9.0000

>  <PRED_LOGBIO>
8.2900

>  <XV_RES>
1.0030

>  <WHL_TMPL>
1

>  <ANCH>
3-5;22-21

$$$$
ROW37
  -MTS-   01071502293D 0   0.00000     0.00000     0

 69 73  0  0  0  0  0  0  0  0999 V2000
   -5.8760    3.1830   -0.9140 N   0  0  0  0  0  0  0  0  0  0  0  0
   -5.0880    2.0810   -1.1180 C   0  0  0  0  0  0  0  0  0  0  0  0
   -5.0050    1.5430   -2.3200 N   0  0  0  0  0  0  0  0  0  0  0  0
   -4.3150    1.4820    0.0320 C   0  0  0  0  0  0  0  0  0  0  0  0
   -4.8060    0.3490    0.6920 C   0  0  0  0  0  0  0  0  0  0  0  0
   -4.0890   -0.2050    1.7590 C   0  0  0  0  0  0  0  0  0  0  0  0
   -2.8810    0.3730    2.1650 C   0  0  0  0  0  0  0  0  0  0  0  0
   -2.3890    1.5060    1.5060 C   0  0  0  0  0  0  0  0  0  0  0  0
   -1.0860    2.1290    1.9440 C   0  0  0  0  0  0  0  0  0  0  0  0
   -0.1520    2.1620    0.8100 O   0  0  0  0  0  0  0  0  0  0  0  0
    1.1490    2.3410    1.0240 C   0  0  0  0  0  0  0  0  0  0  0  0
    1.5700    2.4790    2.1710 O   0  0  0  0  0  0  0  0  0  0  0  0
    2.0890    2.3740   -0.1190 C   0  0  0  0  0  0  0  0  0  0  0  0
    2.3340    3.4510   -0.8770 C   0  0  0  0  0  0  0  0  0  0  0  0
    3.3280    3.0620   -1.9020 C   0  0  0  0  0  0  0  0  0  0  0  0
    3.9630    3.7340   -2.9540 C   0  0  0  0  0  0  0  0  0  0  0  0
    4.8820    3.0560   -3.7640 C   0  0  0  0  0  0  0  0  0  0  0  0
    5.5030    3.7130   -4.7930 O   0  0  0  0  0  0  0  0  0  0  0  0
    6.7430    4.3720   -4.5180 C   0  0  0  0  0  0  0  0  0  0  0  0
    7.2540    5.0290   -5.7770 C   0  0  0  0  0  0  0  0  0  0  0  0
    8.0930    4.3200   -6.6460 C   0  0  0  0  0  0  0  0  0  0  0  0
    8.5670    4.9290   -7.8140 C   0  0  0  0  0  0  0  0  0  0  0  0
    8.2030    6.2470   -8.1130 C   0  0  0  0  0  0  0  0  0  0  0  0
    7.3640    6.9560   -7.2450 C   0  0  0  0  0  0  0  0  0  0  0  0
    6.8900    6.3470   -6.0770 C   0  0  0  0  0  0  0  0  0  0  0  0
    5.1660    1.7070   -3.5230 C   0  0  0  0  0  0  0  0  0  0  0  0
    4.5310    1.0350   -2.4710 C   0  0  0  0  0  0  0  0  0  0  0  0
    3.6120    1.7130   -1.6610 C   0  0  0  0  0  0  0  0  0  0  0  0
    2.8330    1.3080   -0.5520 N   0  0  0  0  0  0  0  0  0  0  0  0
    2.8220   -0.0370    0.0400 C   0  0  0  0  0  0  0  0  0  0  0  0
    1.7980   -0.8910   -0.6680 C   0  0  0  0  0  0  0  0  0  0  0  0
    0.4780   -0.9320   -0.2040 C   0  0  0  0  0  0  0  0  0  0  0  0
   -0.4710   -1.7230   -0.8610 C   0  0  0  0  0  0  0  0  0  0  0  0
   -0.1000   -2.4750   -1.9830 C   0  0  0  0  0  0  0  0  0  0  0  0
    1.2200   -2.4340   -2.4470 C   0  0  0  0  0  0  0  0  0  0  0  0
    2.1690   -1.6420   -1.7900 C   0  0  0  0  0  0  0  0  0  0  0  0
    1.6110   -3.2280   -3.6330 C   0  0  0  0  0  0  0  0  0  0  0  0
    2.7610   -3.8780   -3.6420 N   0  0  0  0  0  0  0  0  0  0  0  0
    0.7810   -3.2900   -4.7210 N   0  0  0  0  0  0  0  0  0  0  0  0
   -3.1070    2.0600    0.4390 C   0  0  0  0  0  0  0  0  0  0  0  0
   -5.9390    3.5950    0.0060 H   0  0  0  0  0  0  0  0  0  0  0  0
   -6.3930    3.5840   -1.6830 H   0  0  0  0  0  0  0  0  0  0  0  0
   -5.5120    1.9360   -3.0750 H   0  0  0  0  0  0  0  0  0  0  0  0
   -5.7380   -0.0970    0.3780 H   0  0  0  0  0  0  0  0  0  0  0  0
   -4.4680   -1.0780    2.2690 H   0  0  0  0  0  0  0  0  0  0  0  0
   -2.3280   -0.0550    2.9880 H   0  0  0  0  0  0  0  0  0  0  0  0
   -0.6540    1.4630    2.6870 H   0  0  0  0  0  0  0  0  0  0  0  0
   -1.2830    3.1480    2.2710 H   0  0  0  0  0  0  0  0  0  0  0  0
    1.8870    4.4270   -0.7610 H   0  0  0  0  0  0  0  0  0  0  0  0
    3.7440    4.7750   -3.1400 H   0  0  0  0  0  0  0  0  0  0  0  0
    7.4710    3.6430   -4.1680 H   0  0  0  0  0  0  0  0  0  0  0  0
    6.5890    5.1280   -3.7510 H   0  0  0  0  0  0  0  0  0  0  0  0
    8.3740    3.3030   -6.4150 H   0  0  0  0  0  0  0  0  0  0  0  0
    9.2140    4.3820   -8.4840 H   0  0  0  0  0  0  0  0  0  0  0  0
    8.5680    6.7170   -9.0140 H   0  0  0  0  0  0  0  0  0  0  0  0
    7.0830    7.9730   -7.4760 H   0  0  0  0  0  0  0  0  0  0  0  0
    6.2430    6.8940   -5.4070 H   0  0  0  0  0  0  0  0  0  0  0  0
    5.8750    1.1840   -4.1480 H   0  0  0  0  0  0  0  0  0  0  0  0
    4.7500   -0.0060   -2.2850 H   0  0  0  0  0  0  0  0  0  0  0  0
    2.4810    0.0750    1.0670 H   0  0  0  0  0  0  0  0  0  0  0  0
    3.8020   -0.4910   -0.0930 H   0  0  0  0  0  0  0  0  0  0  0  0
    0.1920   -0.3530    0.6610 H   0  0  0  0  0  0  0  0  0  0  0  0
   -1.4890   -1.7540   -0.5030 H   0  0  0  0  0  0  0  0  0  0  0  0
   -0.8320   -3.0860   -2.4900 H   0  0  0  0  0  0  0  0  0  0  0  0
    3.1870   -1.6100   -2.1480 H   0  0  0  0  0  0  0  0  0  0  0  0
    3.0230   -4.4090   -4.4350 H   0  0  0  0  0  0  0  0  0  0  0  0
    0.1670   -4.0830   -4.8430 H   0  0  0  0  0  0  0  0  0  0  0  0
    0.7830   -2.5430   -5.4010 H   0  0  0  0  0  0  0  0  0  0  0  0
   -2.7280    2.9340   -0.0700 H   0  0  0  0  0  0  0  0  0  0  0  0
  1 41  1  0  0  0  0
  1 42  1  0  0  0  0
  1  2  1  0  0  0  0
  2  3  2  0  0  0  0
  3 43  1  0  0  0  0
  2  4  1  0  0  0  0
  4  5  2  0  0  0  0
  5 44  1  0  0  0  0
  5  6  1  0  0  0  0
  6 45  1  0  0  0  0
  6  7  2  0  0  0  0
  7 46  1  0  0  0  0
  7  8  1  0  0  0  0
  8  9  1  0  0  0  0
  9 47  1  0  0  0  0
  9 48  1  0  0  0  0
  9 10  1  0  0  0  0
 10 11  1  0  0  0  0
 11 12  2  0  0  0  0
 11 13  1  0  0  0  0
 13 14  2  0  0  0  0
 14 49  1  0  0  0  0
 14 15  1  0  0  0  0
 15 16  2  0  0  0  0
 16 50  1  0  0  0  0
 16 17  1  0  0  0  0
 17 18  1  0  0  0  0
 18 19  1  0  0  0  0
 19 51  1  0  0  0  0
 19 52  1  0  0  0  0
 19 20  1  0  0  0  0
 20 21  2  0  0  0  0
 21 53  1  0  0  0  0
 21 22  1  0  0  0  0
 22 54  1  0  0  0  0
 22 23  2  0  0  0  0
 23 55  1  0  0  0  0
 23 24  1  0  0  0  0
 24 56  1  0  0  0  0
 24 25  2  0  0  0  0
 25 20  1  0  0  0  0
 25 57  1  0  0  0  0
 17 26  2  0  0  0  0
 26 58  1  0  0  0  0
 26 27  1  0  0  0  0
 27 59  1  0  0  0  0
 27 28  2  0  0  0  0
 28 15  1  0  0  0  0
 28 29  1  0  0  0  0
 29 13  1  0  0  0  0
 29 30  1  0  0  0  0
 30 60  1  0  0  0  0
 30 61  1  0  0  0  0
 30 31  1  0  0  0  0
 31 32  2  0  0  0  0
 32 62  1  0  0  0  0
 32 33  1  0  0  0  0
 33 63  1  0  0  0  0
 33 34  2  0  0  0  0
 34 64  1  0  0  0  0
 34 35  1  0  0  0  0
 35 36  2  0  0  0  0
 36 31  1  0  0  0  0
 36 65  1  0  0  0  0
 35 37  1  0  0  0  0
 37 38  2  0  0  0  0
 38 66  1  0  0  0  0
 37 39  1  0  0  0  0
 39 67  1  0  0  0  0
 39 68  1  0  0  0  0
  8 40  2  0  0  0  0
 40  4  1  0  0  0  0
 40 69  1  0  0  0  0
M  END
>  <LOGBIO>
7.2100

>  <PRED_LOGBIO>
5.8400

>  <XV_RES>
1.8010

>  <WHL_TMPL>
1

>  <ANCH>
31-34;62-65

$$$$
ROW40
  -MTS-   01071502293D 0   0.00000     0.00000     0

 80 84  0  0  0  0  0  0  0  0999 V2000
    4.9370    5.5660  -10.6850 C   0  0  0  0  0  0  0  0  0  0  0  0
    5.5830    5.5540   -9.4090 O   0  0  0  0  0  0  0  0  0  0  0  0
    5.0010    4.8570   -8.4110 C   0  0  0  0  0  0  0  0  0  0  0  0
    3.9560    4.2610   -8.6120 O   0  0  0  0  0  0  0  0  0  0  0  0
    5.6440    4.8150   -7.0450 C   0  0  0  0  0  0  0  0  0  0  0  0
    5.7530    6.2320   -6.4900 C   0  0  0  0  0  0  0  0  0  0  0  0
    4.7900    3.9640   -6.1060 C   0  0  0  0  0  0  0  0  0  0  0  0
    5.4160    3.9230   -4.7770 N   0  0  0  0  0  0  0  0  0  0  0  0
    6.6750    4.6410   -4.5350 C   0  0  0  0  0  0  0  0  0  0  0  0
    7.8710    3.7200   -4.8360 C   0  0  0  0  0  0  0  0  0  0  0  0
    9.2070    4.4760   -4.7080 C   0  0  0  0  0  0  0  0  0  0  0  0
    9.2240    5.7170   -5.4960 N   0  0  0  0  0  0  0  0  0  0  0  0
    8.0890    6.6170   -5.2460 C   0  0  0  0  0  0  0  0  0  0  0  0
    6.7220    5.9210   -5.3900 C   0  0  0  0  0  0  0  0  0  0  0  0
   10.2180    6.0120   -6.3910 C   0  0  0  0  0  0  0  0  0  0  0  0
   11.2900    6.6720   -5.9940 N   0  0  0  0  0  0  0  0  0  0  0  0
   10.0880    5.5820   -7.8330 C   0  0  0  0  0  0  0  0  0  0  0  0
    4.8060    3.1920   -3.7300 C   0  0  0  0  0  0  0  0  0  0  0  0
    5.1290    1.8430   -3.5370 C   0  0  0  0  0  0  0  0  0  0  0  0
    4.5260    1.1200   -2.5010 C   0  0  0  0  0  0  0  0  0  0  0  0
    3.5990    1.7450   -1.6590 C   0  0  0  0  0  0  0  0  0  0  0  0
    3.2750    3.0930   -1.8520 C   0  0  0  0  0  0  0  0  0  0  0  0
    3.8790    3.8170   -2.8870 C   0  0  0  0  0  0  0  0  0  0  0  0
    2.3360    3.4310   -0.8700 N   0  0  0  0  0  0  0  0  0  0  0  0
    2.0890    2.3740   -0.1190 C   0  0  0  0  0  0  0  0  0  0  0  0
    1.1490    2.3410    1.0240 C   0  0  0  0  0  0  0  0  0  0  0  0
    2.8330    1.3080   -0.5520 N   0  0  0  0  0  0  0  0  0  0  0  0
    2.8220   -0.0370    0.0400 C   0  0  0  0  0  0  0  0  0  0  0  0
    1.7980   -0.8910   -0.6690 C   0  0  0  0  0  0  0  0  0  0  0  0
    2.1680   -1.6420   -1.7900 C   0  0  0  0  0  0  0  0  0  0  0  0
    1.2180   -2.4340   -2.4470 C   0  0  0  0  0  0  0  0  0  0  0  0
   -0.1020   -2.4730   -1.9830 C   0  0  0  0  0  0  0  0  0  0  0  0
   -1.0520   -3.2650   -2.6400 C   0  0  0  0  0  0  0  0  0  0  0  0
   -2.3720   -3.3050   -2.1750 C   0  0  0  0  0  0  0  0  0  0  0  0
   -2.7420   -2.5530   -1.0540 C   0  0  0  0  0  0  0  0  0  0  0  0
   -1.7920   -1.7620   -0.3970 C   0  0  0  0  0  0  0  0  0  0  0  0
   -0.4720   -1.7220   -0.8610 C   0  0  0  0  0  0  0  0  0  0  0  0
    0.4780   -0.9310   -0.2040 C   0  0  0  0  0  0  0  0  0  0  0  0
   -4.1370   -2.5950   -0.5630 C   0  0  0  0  0  0  0  0  0  0  0  0
   -4.4950   -3.4950    0.3340 N   0  0  0  0  0  0  0  0  0  0  0  0
   -5.0590   -1.7000   -1.0390 N   0  0  0  0  0  0  0  0  0  0  0  0
    3.9420    5.9930  -10.5850 H   0  0  0  0  0  0  0  0  0  0  0  0
    5.5200    6.1640  -11.3820 H   0  0  0  0  0  0  0  0  0  0  0  0
    4.8580    4.5470  -11.0610 H   0  0  0  0  0  0  0  0  0  0  0  0
    6.6380    4.3790   -7.1260 H   0  0  0  0  0  0  0  0  0  0  0  0
    4.7590    6.6670   -6.4100 H   0  0  0  0  0  0  0  0  0  0  0  0
    6.3610    6.8370   -7.1590 H   0  0  0  0  0  0  0  0  0  0  0  0
    6.2160    6.2020   -5.5060 H   0  0  0  0  0  0  0  0  0  0  0  0
    4.7120    2.9540   -6.5020 H   0  0  0  0  0  0  0  0  0  0  0  0
    3.7960    4.3990   -6.0260 H   0  0  0  0  0  0  0  0  0  0  0  0
    6.6630    4.9010   -3.4780 H   0  0  0  0  0  0  0  0  0  0  0  0
    7.7770    3.3210   -5.8440 H   0  0  0  0  0  0  0  0  0  0  0  0
    7.8640    2.8790   -4.1460 H   0  0  0  0  0  0  0  0  0  0  0  0
    9.3920    4.7110   -3.6620 H   0  0  0  0  0  0  0  0  0  0  0  0
   10.0210    3.8320   -5.0340 H   0  0  0  0  0  0  0  0  0  0  0  0
    8.1750    7.0370   -4.2460 H   0  0  0  0  0  0  0  0  0  0  0  0
    8.1380    7.4590   -5.9340 H   0  0  0  0  0  0  0  0  0  0  0  0
    6.5530    5.6660   -6.4340 H   0  0  0  0  0  0  0  0  0  0  0  0
    5.9340    6.6000   -5.0700 H   0  0  0  0  0  0  0  0  0  0  0  0
   12.0080    6.8850   -6.6410 H   0  0  0  0  0  0  0  0  0  0  0  0
    9.1990    6.0350   -8.2680 H   0  0  0  0  0  0  0  0  0  0  0  0
   10.9670    5.9020   -8.3880 H   0  0  0  0  0  0  0  0  0  0  0  0
   10.0020    4.4980   -7.8820 H   0  0  0  0  0  0  0  0  0  0  0  0
    5.8440    1.3610   -4.1870 H   0  0  0  0  0  0  0  0  0  0  0  0
    4.7750    0.0800   -2.3530 H   0  0  0  0  0  0  0  0  0  0  0  0
    3.6290    4.8570   -3.0360 H   0  0  0  0  0  0  0  0  0  0  0  0
    0.1230    2.3510    0.6610 H   0  0  0  0  0  0  0  0  0  0  0  0
    1.2950    3.2680    1.5750 H   0  0  0  0  0  0  0  0  0  0  0  0
    1.3900    1.4530    1.6050 H   0  0  0  0  0  0  0  0  0  0  0  0
    2.5680    0.0330    1.0960 H   0  0  0  0  0  0  0  0  0  0  0  0
    3.8060   -0.4890   -0.0670 H   0  0  0  0  0  0  0  0  0  0  0  0
    3.1860   -1.6120   -2.1490 H   0  0  0  0  0  0  0  0  0  0  0  0
    1.5040   -3.0130   -3.3130 H   0  0  0  0  0  0  0  0  0  0  0  0
   -0.7660   -3.8440   -3.5050 H   0  0  0  0  0  0  0  0  0  0  0  0
   -3.1040   -3.9150   -2.6820 H   0  0  0  0  0  0  0  0  0  0  0  0
   -2.0780   -1.1820    0.4690 H   0  0  0  0  0  0  0  0  0  0  0  0
    0.1920   -0.3510    0.6610 H   0  0  0  0  0  0  0  0  0  0  0  0
   -5.4280   -3.5230    0.6630 H   0  0  0  0  0  0  0  0  0  0  0  0
   -4.7850   -1.0110   -1.7250 H   0  0  0  0  0  0  0  0  0  0  0  0
   -6.0110   -1.7290   -0.7040 H   0  0  0  0  0  0  0  0  0  0  0  0
  1 42  1  0  0  0  0
  1 43  1  0  0  0  0
  1 44  1  0  0  0  0
  1  2  1  0  0  0  0
  2  3  1  0  0  0  0
  3  4  2  0  0  0  0
  3  5  1  0  0  0  0
  5 45  1  0  0  0  0
  5  6  1  0  0  0  0
  6 46  1  0  0  0  0
  6 47  1  0  0  0  0
  6 48  1  0  0  0  0
  5  7  1  0  0  0  0
  7 49  1  0  0  0  0
  7 50  1  0  0  0  0
  7  8  1  0  0  0  0
  8  9  1  0  0  0  0
  9 51  1  0  0  0  0
  9 10  1  0  0  0  0
 10 52  1  0  0  0  0
 10 53  1  0  0  0  0
 10 11  1  0  0  0  0
 11 54  1  0  0  0  0
 11 55  1  0  0  0  0
 11 12  1  0  0  0  0
 12 13  1  0  0  0  0
 13 56  1  0  0  0  0
 13 57  1  0  0  0  0
 13 14  1  0  0  0  0
 14  9  1  0  0  0  0
 14 58  1  0  0  0  0
 14 59  1  0  0  0  0
 12 15  1  0  0  0  0
 15 16  2  0  0  0  0
 16 60  1  0  0  0  0
 15 17  1  0  0  0  0
 17 61  1  0  0  0  0
 17 62  1  0  0  0  0
 17 63  1  0  0  0  0
  8 18  1  0  0  0  0
 18 19  2  0  0  0  0
 19 64  1  0  0  0  0
 19 20  1  0  0  0  0
 20 65  1  0  0  0  0
 20 21  2  0  0  0  0
 21 22  1  0  0  0  0
 22 23  2  0  0  0  0
 23 18  1  0  0  0  0
 23 66  1  0  0  0  0
 22 24  1  0  0  0  0
 24 25  2  0  0  0  0
 25 26  1  0  0  0  0
 26 67  1  0  0  0  0
 26 68  1  0  0  0  0
 26 69  1  0  0  0  0
 25 27  1  0  0  0  0
 27 21  1  0  0  0  0
 27 28  1  0  0  0  0
 28 70  1  0  0  0  0
 28 71  1  0  0  0  0
 28 29  1  0  0  0  0
 29 30  2  0  0  0  0
 30 72  1  0  0  0  0
 30 31  1  0  0  0  0
 31 73  1  0  0  0  0
 31 32  2  0  0  0  0
 32 33  1  0  0  0  0
 33 74  1  0  0  0  0
 33 34  2  0  0  0  0
 34 75  1  0  0  0  0
 34 35  1  0  0  0  0
 35 36  2  0  0  0  0
 36 76  1  0  0  0  0
 36 37  1  0  0  0  0
 37 32  1  0  0  0  0
 37 38  2  0  0  0  0
 38 29  1  0  0  0  0
 38 77  1  0  0  0  0
 35 39  1  0  0  0  0
 39 40  2  0  0  0  0
 40 78  1  0  0  0  0
 39 41  1  0  0  0  0
 41 79  1  0  0  0  0
 41 80  1  0  0  0  0
M  END
>  <LOGBIO>
7.1000

>  <PRED_LOGBIO>
7.6300

>  <XV_RES>
-1.0830

>  <WHL_TMPL>
1

>  <ANCH>
16-17;50-55

$$$$
ROW41
  -MTS-   01071502293D 0   0.00000     0.00000     0

110116  0  0  1  0  0  0  0  0999 V2000
   -5.8240    9.2140    6.1370 C   0  0  0  0  0  0  0  0  0  0  0  0
   -4.7320    9.4070    5.0890 C   0  0  0  0  0  0  0  0  0  0  0  0
   -4.3770    8.0570    4.4690 C   0  0  0  0  0  0  0  0  0  0  0  0
   -3.2830    8.2500    3.4190 C   0  0  0  0  0  0  0  0  0  0  0  0
   -2.9280    6.8990    2.8000 C   0  0  0  0  0  0  0  0  0  0  0  0
   -1.8340    7.0920    1.7500 C   0  0  0  0  0  0  0  0  0  0  0  0
   -1.4920    5.7930    1.1540 N   0  0  0  0  0  0  0  0  0  0  0  0
   -1.0300    4.8100    1.9220 C   0  0  0  0  0  0  0  0  0  0  0  0
   -0.8890    4.9880    3.1310 O   0  0  0  0  0  0  0  0  0  0  0  0
   -0.6790    3.4750    1.3100 C   0  0  2  0  0  0  0  0  0  0  0  0
    0.8350    3.4950    1.0310 C   0  0  0  0  0  0  0  0  0  0  0  0
    0.9170    4.0730   -0.3940 C   0  0  0  0  0  0  0  0  0  0  0  0
   -0.4020    3.6020   -1.0340 C   0  0  0  0  0  0  0  0  0  0  0  0
   -1.3950    3.3900    0.0290 N   0  0  0  0  0  0  0  0  0  0  0  0
   -2.6950    3.1640   -0.1370 C   0  0  0  0  0  0  0  0  0  0  0  0
   -3.4310    4.0670   -0.5320 O   0  0  0  0  0  0  0  0  0  0  0  0
   -3.2680    1.7990    0.1590 C   0  0  1  0  0  0  0  0  0  0  0  0
   -3.0260    1.4620    1.5700 N   0  0  0  0  0  0  0  0  0  0  0  0
   -3.4470    0.2980    2.0570 C   0  0  0  0  0  0  0  0  0  0  0  0
   -4.0220   -0.4740    1.3480 O   0  0  0  0  0  0  0  0  0  0  0  0
   -3.2250   -0.0120    3.3520 O   0  0  0  0  0  0  0  0  0  0  0  0
   -3.6960   -1.2740    3.8300 C   0  0  0  0  0  0  0  0  0  0  0  0
   -3.3480   -1.4210    5.2920 C   0  0  0  0  0  0  0  0  0  0  0  0
   -4.2430   -0.9790    6.2730 C   0  0  0  0  0  0  0  0  0  0  0  0
   -3.9200   -1.1140    7.6290 C   0  0  0  0  0  0  0  0  0  0  0  0
   -2.7000   -1.6910    8.0030 C   0  0  0  0  0  0  0  0  0  0  0  0
   -1.8050   -2.1330    7.0220 C   0  0  0  0  0  0  0  0  0  0  0  0
   -2.1280   -1.9980    5.6670 C   0  0  0  0  0  0  0  0  0  0  0  0
   -4.7720    1.8080   -0.1110 C   0  0  0  0  0  0  0  0  0  0  0  0
   -5.3450    0.4430    0.1850 C   0  0  0  0  0  0  0  0  0  0  0  0
   -5.8150    0.1450    1.4700 C   0  0  0  0  0  0  0  0  0  0  0  0
   -6.3460   -1.1210    1.7450 C   0  0  0  0  0  0  0  0  0  0  0  0
   -6.4070   -2.0890    0.7350 C   0  0  0  0  0  0  0  0  0  0  0  0
   -5.9370   -1.7910   -0.5500 C   0  0  0  0  0  0  0  0  0  0  0  0
   -5.4060   -0.5250   -0.8250 C   0  0  0  0  0  0  0  0  0  0  0  0
   -5.0200    2.1540   -1.5600 C   0  0  0  0  0  0  0  0  0  0  0  0
   -5.0910    1.1380   -2.5210 C   0  0  0  0  0  0  0  0  0  0  0  0
   -5.3210    1.4600   -3.8640 C   0  0  0  0  0  0  0  0  0  0  0  0
   -5.4820    2.7970   -4.2460 C   0  0  0  0  0  0  0  0  0  0  0  0
   -5.4110    3.8130   -3.2850 C   0  0  0  0  0  0  0  0  0  0  0  0
   -5.1810    3.4920   -1.9420 C   0  0  0  0  0  0  0  0  0  0  0  0
   -2.3610    8.0810    0.6080 B   0  0  0  0  0  0  0  0  0  0  0  0
   -1.5520    8.9160   -0.1170 O   0  0  0  0  0  0  0  0  0  0  0  0
   -2.3750    9.8060   -0.8750 C   0  0  2  0  0  0  0  0  0  0  0  0
   -2.2270   11.3260   -1.0770 C   0  0  0  0  0  0  0  0  0  0  0  0
   -3.2720   11.8120   -2.0980 C   0  0  0  0  0  0  0  0  0  0  0  0
   -4.6860   11.5000   -1.5740 C   0  0  0  0  0  0  0  0  0  0  0  0
   -4.8340    9.9800   -1.3720 C   0  0  0  0  0  0  0  0  0  0  0  0
   -3.9260   10.4810   -2.5110 C   0  0  0  0  0  0  0  0  0  0  0  0
   -4.7430   10.6730   -3.7850 C   0  0  0  0  0  0  0  0  0  0  0  0
   -2.8500    9.4430   -2.8150 C   0  0  0  0  0  0  0  0  0  0  0  0
   -3.7890    9.4940   -0.3510 C   0  0  1  0  0  0  0  0  0  0  0  0
   -4.1130   10.3860    0.8430 C   0  0  0  0  0  0  0  0  0  0  0  0
   -3.6740    8.1950    0.2360 O   0  0  0  0  0  0  0  0  0  0  0  0
   -6.7080    8.7870    5.6660 H   0  0  0  0  0  0  0  0  0  0  0  0
   -6.0780   10.1760    6.5780 H   0  0  0  0  0  0  0  0  0  0  0  0
   -5.4670    8.5420    6.9140 H   0  0  0  0  0  0  0  0  0  0  0  0
   -5.0900   10.0800    4.3120 H   0  0  0  0  0  0  0  0  0  0  0  0
   -3.8490    9.8340    5.5590 H   0  0  0  0  0  0  0  0  0  0  0  0
   -4.0190    7.3840    5.2460 H   0  0  0  0  0  0  0  0  0  0  0  0
   -5.2600    7.6300    3.9990 H   0  0  0  0  0  0  0  0  0  0  0  0
   -3.6410    8.9220    2.6420 H   0  0  0  0  0  0  0  0  0  0  0  0
   -2.4000    8.6770    3.8900 H   0  0  0  0  0  0  0  0  0  0  0  0
   -2.5700    6.2270    3.5770 H   0  0  0  0  0  0  0  0  0  0  0  0
   -3.8110    6.4720    2.3290 H   0  0  0  0  0  0  0  0  0  0  0  0
   -0.9510    7.5190    2.2210 H   0  0  0  0  0  0  0  0  0  0  0  0
   -1.6080    5.6460    0.1620 H   0  0  0  0  0  0  0  0  0  0  0  0
   -0.9390    2.6550    1.9750 H   0  0  0  0  0  0  0  0  0  0  0  0
    1.1870    2.4660    0.9990 H   0  0  0  0  0  0  0  0  0  0  0  0
    1.3200    4.1780    1.7250 H   0  0  0  0  0  0  0  0  0  0  0  0
    1.7390    3.5840   -0.9120 H   0  0  0  0  0  0  0  0  0  0  0  0
    0.9230    5.1600   -0.3410 H   0  0  0  0  0  0  0  0  0  0  0  0
   -0.2060    2.6300   -1.4830 H   0  0  0  0  0  0  0  0  0  0  0  0
   -0.7550    4.3830   -1.7040 H   0  0  0  0  0  0  0  0  0  0  0  0
   -2.7890    1.0580   -0.4780 H   0  0  0  0  0  0  0  0  0  0  0  0
   -2.5400    2.1130    2.1690 H   0  0  0  0  0  0  0  0  0  0  0  0
   -3.2270   -2.0760    3.2640 H   0  0  0  0  0  0  0  0  0  0  0  0
   -4.7760   -1.3290    3.7080 H   0  0  0  0  0  0  0  0  0  0  0  0
   -5.1840   -0.5330    5.9850 H   0  0  0  0  0  0  0  0  0  0  0  0
   -4.6110   -0.7730    8.3850 H   0  0  0  0  0  0  0  0  0  0  0  0
   -2.4510   -1.7960    9.0480 H   0  0  0  0  0  0  0  0  0  0  0  0
   -0.8640   -2.5790    7.3110 H   0  0  0  0  0  0  0  0  0  0  0  0
   -1.4370   -2.3390    4.9100 H   0  0  0  0  0  0  0  0  0  0  0  0
   -5.2510    2.5480    0.5260 H   0  0  0  0  0  0  0  0  0  0  0  0
   -5.7680    0.8910    2.2490 H   0  0  0  0  0  0  0  0  0  0  0  0
   -6.7090   -1.3510    2.7350 H   0  0  0  0  0  0  0  0  0  0  0  0
   -6.8170   -3.0650    0.9470 H   0  0  0  0  0  0  0  0  0  0  0  0
   -5.9840   -2.5380   -1.3290 H   0  0  0  0  0  0  0  0  0  0  0  0
   -5.0430   -0.2950   -1.8160 H   0  0  0  0  0  0  0  0  0  0  0  0
   -4.9670    0.1070   -2.2260 H   0  0  0  0  0  0  0  0  0  0  0  0
   -5.3760    0.6760   -4.6050 H   0  0  0  0  0  0  0  0  0  0  0  0
   -5.6590    3.0450   -5.2820 H   0  0  0  0  0  0  0  0  0  0  0  0
   -5.5350    4.8450   -3.5800 H   0  0  0  0  0  0  0  0  0  0  0  0
   -5.1260    4.2750   -1.2010 H   0  0  0  0  0  0  0  0  0  0  0  0
   -2.3730    9.4050   -1.8860 H   0  0  0  0  0  0  0  0  0  0  0  0
   -2.3830   11.8350   -0.1280 H   0  0  0  0  0  0  0  0  0  0  0  0
   -1.2280   11.5470   -1.4470 H   0  0  0  0  0  0  0  0  0  0  0  0
   -3.0720   12.6130   -2.8070 H   0  0  0  0  0  0  0  0  0  0  0  0
   -4.8420   12.0080   -0.6250 H   0  0  0  0  0  0  0  0  0  0  0  0
   -5.4250   11.8430   -2.2960 H   0  0  0  0  0  0  0  0  0  0  0  0
   -5.7680    9.4520   -1.5550 H   0  0  0  0  0  0  0  0  0  0  0  0
   -4.1090   10.5000   -4.6520 H   0  0  0  0  0  0  0  0  0  0  0  0
   -5.1320   11.6880   -3.8170 H   0  0  0  0  0  0  0  0  0  0  0  0
   -5.5710    9.9670   -3.7950 H   0  0  0  0  0  0  0  0  0  0  0  0
   -2.6130    8.8890   -1.9080 H   0  0  0  0  0  0  0  0  0  0  0  0
   -3.2130    8.7550   -3.5750 H   0  0  0  0  0  0  0  0  0  0  0  0
   -1.9550    9.9440   -3.1770 H   0  0  0  0  0  0  0  0  0  0  0  0
   -4.7200   11.2270    0.5140 H   0  0  0  0  0  0  0  0  0  0  0  0
   -3.1880   10.7560    1.2810 H   0  0  0  0  0  0  0  0  0  0  0  0
   -4.6620    9.8120    1.5870 H   0  0  0  0  0  0  0  0  0  0  0  0
  1 55  1  0  0  0  0
  1 56  1  0  0  0  0
  1 57  1  0  0  0  0
  1  2  1  0  0  0  0
  2 58  1  0  0  0  0
  2 59  1  0  0  0  0
  2  3  1  0  0  0  0
  3 60  1  0  0  0  0
  3 61  1  0  0  0  0
  3  4  1  0  0  0  0
  4 62  1  0  0  0  0
  4 63  1  0  0  0  0
  4  5  1  0  0  0  0
  5 64  1  0  0  0  0
  5 65  1  0  0  0  0
  5  6  1  0  0  0  0
  6 66  1  0  0  0  0
  6  7  1  0  0  0  0
  7 67  1  0  0  0  0
  7  8  1  0  0  0  0
  8  9  2  0  0  0  0
  8 10  1  0  0  0  0
 10 68  1  0  0  0  0
 10 11  1  0  0  0  0
 11 69  1  0  0  0  0
 11 70  1  0  0  0  0
 11 12  1  0  0  0  0
 12 71  1  0  0  0  0
 12 72  1  0  0  0  0
 12 13  1  0  0  0  0
 13 73  1  0  0  0  0
 13 74  1  0  0  0  0
 13 14  1  0  0  0  0
 14 10  1  0  0  0  0
 14 15  1  0  0  0  0
 15 16  2  0  0  0  0
 15 17  1  0  0  0  0
 17 75  1  0  0  0  0
 17 18  1  0  0  0  0
 18 76  1  0  0  0  0
 18 19  1  0  0  0  0
 19 20  2  0  0  0  0
 19 21  1  0  0  0  0
 21 22  1  0  0  0  0
 22 77  1  0  0  0  0
 22 78  1  0  0  0  0
 22 23  1  0  0  0  0
 23 24  2  0  0  0  0
 24 79  1  0  0  0  0
 24 25  1  0  0  0  0
 25 80  1  0  0  0  0
 25 26  2  0  0  0  0
 26 81  1  0  0  0  0
 26 27  1  0  0  0  0
 27 82  1  0  0  0  0
 27 28  2  0  0  0  0
 28 23  1  0  0  0  0
 28 83  1  0  0  0  0
 17 29  1  0  0  0  0
 29 84  1  0  0  0  0
 29 30  1  0  0  0  0
 30 31  2  0  0  0  0
 31 85  1  0  0  0  0
 31 32  1  0  0  0  0
 32 86  1  0  0  0  0
 32 33  2  0  0  0  0
 33 87  1  0  0  0  0
 33 34  1  0  0  0  0
 34 88  1  0  0  0  0
 34 35  2  0  0  0  0
 35 30  1  0  0  0  0
 35 89  1  0  0  0  0
 29 36  1  0  0  0  0
 36 37  2  0  0  0  0
 37 90  1  0  0  0  0
 37 38  1  0  0  0  0
 38 91  1  0  0  0  0
 38 39  2  0  0  0  0
 39 92  1  0  0  0  0
 39 40  1  0  0  0  0
 40 93  1  0  0  0  0
 40 41  2  0  0  0  0
 41 36  1  0  0  0  0
 41 94  1  0  0  0  0
  6 42  1  0  0  0  0
 42 43  1  0  0  0  0
 43 44  1  0  0  0  0
 44 95  1  0  0  0  0
 44 45  1  0  0  0  0
 45 96  1  0  0  0  0
 45 97  1  0  0  0  0
 45 46  1  0  0  0  0
 46 98  1  0  0  0  0
 46 47  1  0  0  0  0
 47 99  1  0  0  0  0
 47100  1  0  0  0  0
 47 48  1  0  0  0  0
 48101  1  0  0  0  0
 48 49  1  0  0  0  0
 49 46  1  0  0  0  0
 49 50  1  0  0  0  0
 50102  1  0  0  0  0
 50103  1  0  0  0  0
 50104  1  0  0  0  0
 49 51  1  0  0  0  0
 51105  1  0  0  0  0
 51106  1  0  0  0  0
 51107  1  0  0  0  0
 48 52  1  0  0  0  0
 52 44  1  0  0  0  0
 52 53  1  0  0  0  0
 53108  1  0  0  0  0
 53109  1  0  0  0  0
 53110  1  0  0  0  0
 52 54  1  0  0  0  0
 54 42  1  0  0  0  0
M  END
>  <LOGBIO>
7.8900

>  <PRED_LOGBIO>
8.6200

>  <XV_RES>
-0.9820

>  <WHL_TMPL>
3

>  <ANCH>
18-19;34-23

$$$$
ROW42
  -MTS-   01071502293D 0   0.00000     0.00000     0

 55 58  0  0  1  0  0  0  0  0999 V2000
    0.7810   -3.2900   -4.7210 N   0  0  0  0  0  0  0  0  0  0  0  0
    1.6110   -3.2280   -3.6330 C   0  0  0  0  0  0  0  0  0  0  0  0
    2.7610   -3.8780   -3.6420 N   0  0  0  0  0  0  0  0  0  0  0  0
    1.2200   -2.4340   -2.4470 C   0  0  0  0  0  0  0  0  0  0  0  0
   -0.1000   -2.4750   -1.9830 C   0  0  0  0  0  0  0  0  0  0  0  0
   -0.4710   -1.7230   -0.8610 C   0  0  0  0  0  0  0  0  0  0  0  0
    0.4780   -0.9320   -0.2040 C   0  0  0  0  0  0  0  0  0  0  0  0
    1.7980   -0.8910   -0.6680 C   0  0  0  0  0  0  0  0  0  0  0  0
    2.8220   -0.0370    0.0400 C   0  0  0  0  0  0  0  0  0  0  0  0
    2.8330    1.3080   -0.5520 N   0  0  0  0  0  0  0  0  0  0  0  0
    3.7690    1.7420   -1.6000 C   0  0  0  0  0  0  0  0  0  0  0  0
    3.2360    3.0810   -2.1420 C   0  0  0  0  0  0  0  0  0  0  0  0
    2.2900    3.5270   -1.0120 C   0  0  2  0  0  0  0  0  0  0  0  0
    1.0290    3.9580   -1.6340 N   0  0  0  0  0  0  0  0  0  0  0  0
   -0.4340    4.0400   -0.6780 S   0  0  0  0  0  0  0  0  0  0  0  0
   -0.2480    4.9610    0.4000 O   0  0  0  0  0  0  0  0  0  0  0  0
   -0.7340    2.7450   -0.1530 O   0  0  0  0  0  0  0  0  0  0  0  0
   -1.8270    4.6100   -1.7370 C   0  0  0  0  0  0  0  0  0  0  0  0
   -2.1050    5.9770   -1.8530 C   0  0  0  0  0  0  0  0  0  0  0  0
   -3.1640    6.4100   -2.6590 C   0  0  0  0  0  0  0  0  0  0  0  0
   -3.9460    5.4760   -3.3490 C   0  0  0  0  0  0  0  0  0  0  0  0
   -3.6690    4.1090   -3.2330 C   0  0  0  0  0  0  0  0  0  0  0  0
   -2.6090    3.6760   -2.4270 C   0  0  0  0  0  0  0  0  0  0  0  0
   -5.0670    5.9340   -4.2010 C   0  0  0  0  0  0  0  0  0  0  0  0
   -5.0660    5.6350   -5.5680 C   0  0  0  0  0  0  0  0  0  0  0  0
   -6.1320    6.0740   -6.3620 C   0  0  0  0  0  0  0  0  0  0  0  0
   -7.1680    6.8010   -5.7640 C   0  0  0  0  0  0  0  0  0  0  0  0
   -7.1070    7.0660   -4.3910 C   0  0  0  0  0  0  0  0  0  0  0  0
   -6.0730    6.6320   -3.6570 N   0  0  0  0  0  0  0  0  0  0  0  0
    1.9980    2.2840   -0.2060 C   0  0  0  0  0  0  0  0  0  0  0  0
    1.1160    2.1870    0.6460 O   0  0  0  0  0  0  0  0  0  0  0  0
    2.1690   -1.6420   -1.7900 C   0  0  0  0  0  0  0  0  0  0  0  0
    0.9840   -3.9300   -5.4750 H   0  0  0  0  0  0  0  0  0  0  0  0
   -0.0340   -2.6960   -4.7690 H   0  0  0  0  0  0  0  0  0  0  0  0
    3.3610   -3.8330   -2.8560 H   0  0  0  0  0  0  0  0  0  0  0  0
   -0.8320   -3.0860   -2.4900 H   0  0  0  0  0  0  0  0  0  0  0  0
   -1.4900   -1.7540   -0.5030 H   0  0  0  0  0  0  0  0  0  0  0  0
    0.1920   -0.3530    0.6620 H   0  0  0  0  0  0  0  0  0  0  0  0
    3.7950   -0.4780   -0.1650 H   0  0  0  0  0  0  0  0  0  0  0  0
    2.5420    0.0390    1.0890 H   0  0  0  0  0  0  0  0  0  0  0  0
    3.7090    1.0170   -2.4090 H   0  0  0  0  0  0  0  0  0  0  0  0
    4.7510    1.9100   -1.1630 H   0  0  0  0  0  0  0  0  0  0  0  0
    2.6400    2.8790   -3.0290 H   0  0  0  0  0  0  0  0  0  0  0  0
    4.0570    3.7890   -2.2270 H   0  0  0  0  0  0  0  0  0  0  0  0
    2.7400    4.3070   -0.4030 H   0  0  0  0  0  0  0  0  0  0  0  0
    1.0080    4.2070   -2.6130 H   0  0  0  0  0  0  0  0  0  0  0  0
   -1.5010    6.6980   -1.3210 H   0  0  0  0  0  0  0  0  0  0  0  0
   -3.3790    7.4650   -2.7490 H   0  0  0  0  0  0  0  0  0  0  0  0
   -4.2720    3.3880   -3.7650 H   0  0  0  0  0  0  0  0  0  0  0  0
   -2.3950    2.6210   -2.3380 H   0  0  0  0  0  0  0  0  0  0  0  0
   -4.2540    5.0720   -6.0050 H   0  0  0  0  0  0  0  0  0  0  0  0
   -6.1550    5.8560   -7.4200 H   0  0  0  0  0  0  0  0  0  0  0  0
   -8.0020    7.1520   -6.3530 H   0  0  0  0  0  0  0  0  0  0  0  0
   -7.9000    7.6260   -3.9180 H   0  0  0  0  0  0  0  0  0  0  0  0
    3.1870   -1.6100   -2.1490 H   0  0  0  0  0  0  0  0  0  0  0  0
  1 33  1  0  0  0  0
  1 34  1  0  0  0  0
  1  2  1  0  0  0  0
  2  3  2  0  0  0  0
  3 35  1  0  0  0  0
  2  4  1  0  0  0  0
  4  5  2  0  0  0  0
  5 36  1  0  0  0  0
  5  6  1  0  0  0  0
  6 37  1  0  0  0  0
  6  7  2  0  0  0  0
  7 38  1  0  0  0  0
  7  8  1  0  0  0  0
  8  9  1  0  0  0  0
  9 39  1  0  0  0  0
  9 40  1  0  0  0  0
  9 10  1  0  0  0  0
 10 11  1  0  0  0  0
 11 41  1  0  0  0  0
 11 42  1  0  0  0  0
 11 12  1  0  0  0  0
 12 43  1  0  0  0  0
 12 44  1  0  0  0  0
 12 13  1  0  0  0  0
 13 45  1  0  0  0  0
 13 14  1  0  0  0  0
 14 46  1  0  0  0  0
 14 15  1  0  0  0  0
 15 16  2  0  0  0  0
 15 17  2  0  0  0  0
 15 18  1  0  0  0  0
 18 19  2  0  0  0  0
 19 47  1  0  0  0  0
 19 20  1  0  0  0  0
 20 48  1  0  0  0  0
 20 21  2  0  0  0  0
 21 22  1  0  0  0  0
 22 49  1  0  0  0  0
 22 23  2  0  0  0  0
 23 18  1  0  0  0  0
 23 50  1  0  0  0  0
 21 24  1  0  0  0  0
 24 25  2  0  0  0  0
 25 51  1  0  0  0  0
 25 26  1  0  0  0  0
 26 52  1  0  0  0  0
 26 27  2  0  0  0  0
 27 53  1  0  0  0  0
 27 28  1  0  0  0  0
 28 54  1  0  0  0  0
 28 29  2  0  0  0  0
 29 24  1  0  0  0  0
 13 30  1  0  0  0  0
 30 10  1  0  0  0  0
 30 31  2  0  0  0  0
  8 32  2  0  0  0  0
 32  4  1  0  0  0  0
 32 55  1  0  0  0  0
M  END
>  <LOGBIO>
6.8200

>  <PRED_LOGBIO>
6.5700

>  <XV_RES>
0.2370

>  <WHL_TMPL>
1

>  <ANCH>
17-18;18-15

$$$$
ROW43
  -MTS-   01071502293D 0   0.00000     0.00000     0

 61 64  0  0  0  0  0  0  0  0999 V2000
   -1.4350    3.2280   -2.4610 C   0  0  0  0  0  0  0  0  0  0  0  0
   -0.6710    3.3880   -1.1680 C   0  0  0  0  0  0  0  0  0  0  0  0
    0.6540    3.5790   -1.2230 C   0  0  0  0  0  0  0  0  0  0  0  0
    1.3880    3.7340    0.0530 C   0  0  0  0  0  0  0  0  0  0  0  0
    0.7180    3.6810    1.2120 C   0  0  0  0  0  0  0  0  0  0  0  0
    1.3690    3.8210    2.4090 N   0  0  0  0  0  0  0  0  0  0  0  0
    2.6850    4.9640    2.5600 S   0  0  0  0  0  0  0  0  0  0  0  0
    3.7240    4.6200    1.6390 O   0  0  0  0  0  0  0  0  0  0  0  0
    2.2090    6.2810    2.2700 O   0  0  0  0  0  0  0  0  0  0  0  0
    3.3350    4.9160    4.2490 C   0  0  0  0  0  0  0  0  0  0  0  0
    4.4710    5.9030    4.3790 C   0  0  0  0  0  0  0  0  0  0  0  0
    5.7840    5.4980    4.1120 C   0  0  0  0  0  0  0  0  0  0  0  0
    6.8370    6.4120    4.2330 C   0  0  0  0  0  0  0  0  0  0  0  0
    6.5770    7.7320    4.6210 C   0  0  0  0  0  0  0  0  0  0  0  0
    7.7130    8.7190    4.7510 C   0  0  0  0  0  0  0  0  0  0  0  0
    5.2640    8.1370    4.8870 C   0  0  0  0  0  0  0  0  0  0  0  0
    4.2110    7.2230    4.7670 C   0  0  0  0  0  0  0  0  0  0  0  0
   -0.7470    3.4670    1.1870 C   0  0  0  0  0  0  0  0  0  0  0  0
   -1.3870    3.4140    2.2360 O   0  0  0  0  0  0  0  0  0  0  0  0
   -1.3600    3.3330    0.0150 N   0  0  0  0  0  0  0  0  0  0  0  0
   -2.8570    3.2430    0.0550 C   0  0  0  0  0  0  0  0  0  0  0  0
   -3.2310    1.8580    0.5270 C   0  0  0  0  0  0  0  0  0  0  0  0
   -2.3520    1.0420    0.7980 O   0  0  0  0  0  0  0  0  0  0  0  0
   -4.5120    1.5210    0.6490 N   0  0  0  0  0  0  0  0  0  0  0  0
   -4.8760    0.1730    1.1090 C   0  0  0  0  0  0  0  0  0  0  0  0
   -3.8160   -0.3510    2.0960 C   0  0  0  0  0  0  0  0  0  0  0  0
   -4.2090   -1.7520    2.5990 C   0  0  0  0  0  0  0  0  0  0  0  0
   -4.6950   -2.6730    1.5050 C   0  0  0  0  0  0  0  0  0  0  0  0
   -4.7760   -4.0480    1.7550 N   0  0  0  0  0  0  0  0  0  0  0  0
   -5.2060   -4.8140    0.7700 C   0  0  0  0  0  0  0  0  0  0  0  0
   -5.3670   -6.1740    0.7820 N   0  0  0  0  0  0  0  0  0  0  0  0
   -5.5310   -3.7040   -0.5700 S   0  0  0  0  0  0  0  0  0  0  0  0
   -5.0580   -2.2320    0.2920 C   0  0  0  0  0  0  0  0  0  0  0  0
   -5.0150   -0.7740   -0.0980 C   0  0  0  0  0  0  0  0  0  0  0  0
   -1.3190    2.2100   -2.8260 H   0  0  0  0  0  0  0  0  0  0  0  0
   -1.0460    3.9250   -3.2000 H   0  0  0  0  0  0  0  0  0  0  0  0
   -2.4890    3.4340   -2.2870 H   0  0  0  0  0  0  0  0  0  0  0  0
    1.1720    3.6180   -2.1700 H   0  0  0  0  0  0  0  0  0  0  0  0
    2.4570    3.8890    0.0500 H   0  0  0  0  0  0  0  0  0  0  0  0
    1.0900    3.2640    3.2040 H   0  0  0  0  0  0  0  0  0  0  0  0
    2.5450    5.1780    4.9490 H   0  0  0  0  0  0  0  0  0  0  0  0
    3.6980    3.9140    4.4690 H   0  0  0  0  0  0  0  0  0  0  0  0
    5.9850    4.4790    3.8130 H   0  0  0  0  0  0  0  0  0  0  0  0
    7.8500    6.1000    4.0270 H   0  0  0  0  0  0  0  0  0  0  0  0
    8.6210    8.1910    5.0340 H   0  0  0  0  0  0  0  0  0  0  0  0
    7.8680    9.2210    3.7980 H   0  0  0  0  0  0  0  0  0  0  0  0
    7.4680    9.4540    5.5140 H   0  0  0  0  0  0  0  0  0  0  0  0
    5.0630    9.1550    5.1860 H   0  0  0  0  0  0  0  0  0  0  0  0
    3.1980    7.5350    4.9720 H   0  0  0  0  0  0  0  0  0  0  0  0
   -3.2390    3.3990   -0.9520 H   0  0  0  0  0  0  0  0  0  0  0  0
   -3.2890    3.9830    0.7250 H   0  0  0  0  0  0  0  0  0  0  0  0
   -5.2340    2.1910    0.4270 H   0  0  0  0  0  0  0  0  0  0  0  0
   -5.8350    0.2760    1.6120 H   0  0  0  0  0  0  0  0  0  0  0  0
   -2.8500   -0.4020    1.5980 H   0  0  0  0  0  0  0  0  0  0  0  0
   -3.7360    0.3330    2.9380 H   0  0  0  0  0  0  0  0  0  0  0  0
   -4.9840   -1.6560    3.3560 H   0  0  0  0  0  0  0  0  0  0  0  0
   -3.3540   -2.2070    3.0950 H   0  0  0  0  0  0  0  0  0  0  0  0
   -6.2480   -6.5760    1.0680 H   0  0  0  0  0  0  0  0  0  0  0  0
   -4.6040   -6.7750    0.5050 H   0  0  0  0  0  0  0  0  0  0  0  0
   -4.1860   -0.6090   -0.7830 H   0  0  0  0  0  0  0  0  0  0  0  0
   -5.9180   -0.5230   -0.6510 H   0  0  0  0  0  0  0  0  0  0  0  0
  1 35  1  0  0  0  0
  1 36  1  0  0  0  0
  1 37  1  0  0  0  0
  1  2  1  0  0  0  0
  2  3  2  0  0  0  0
  3 38  1  0  0  0  0
  3  4  1  0  0  0  0
  4 39  1  0  0  0  0
  4  5  2  0  0  0  0
  5  6  1  0  0  0  0
  6 40  1  0  0  0  0
  6  7  1  0  0  0  0
  7  8  2  0  0  0  0
  7  9  2  0  0  0  0
  7 10  1  0  0  0  0
 10 41  1  0  0  0  0
 10 42  1  0  0  0  0
 10 11  1  0  0  0  0
 11 12  2  0  0  0  0
 12 43  1  0  0  0  0
 12 13  1  0  0  0  0
 13 44  1  0  0  0  0
 13 14  2  0  0  0  0
 14 15  1  0  0  0  0
 15 45  1  0  0  0  0
 15 46  1  0  0  0  0
 15 47  1  0  0  0  0
 14 16  1  0  0  0  0
 16 48  1  0  0  0  0
 16 17  2  0  0  0  0
 17 11  1  0  0  0  0
 17 49  1  0  0  0  0
  5 18  1  0  0  0  0
 18 19  2  0  0  0  0
 18 20  1  0  0  0  0
 20  2  1  0  0  0  0
 20 21  1  0  0  0  0
 21 50  1  0  0  0  0
 21 51  1  0  0  0  0
 21 22  1  0  0  0  0
 22 23  2  0  0  0  0
 22 24  1  0  0  0  0
 24 52  1  0  0  0  0
 24 25  1  0  0  0  0
 25 53  1  0  0  0  0
 25 26  1  0  0  0  0
 26 54  1  0  0  0  0
 26 55  1  0  0  0  0
 26 27  1  0  0  0  0
 27 56  1  0  0  0  0
 27 57  1  0  0  0  0
 27 28  1  0  0  0  0
 28 29  1  0  0  0  0
 29 30  2  0  0  0  0
 30 31  1  0  0  0  0
 31 58  1  0  0  0  0
 31 59  1  0  0  0  0
 30 32  1  0  0  0  0
 32 33  1  0  0  0  0
 33 28  2  0  0  0  0
 33 34  1  0  0  0  0
 34 25  1  0  0  0  0
 34 60  1  0  0  0  0
 34 61  1  0  0  0  0
M  END
>  <LOGBIO>
4.1000

>  <PRED_LOGBIO>
4.6500

>  <XV_RES>
-1.1820

>  <WHL_TMPL>
3

>  <ANCH>
19-20;33-34

$$$$
ROW44
  -MTS-   01071502293D 0   0.00000     0.00000     0

 60 64  0  0  0  0  0  0  0  0999 V2000
   -3.3770    2.5100    5.9840 C   0  0  0  0  0  0  0  0  0  0  0  0
   -3.4420    3.7800    5.1390 C   0  0  0  0  0  0  0  0  0  0  0  0
   -3.0420    4.9800    5.9930 C   0  0  0  0  0  0  0  0  0  0  0  0
   -2.5200    3.6590    4.0010 N   0  0  0  0  0  0  0  0  0  0  0  0
   -1.3850    2.8040    4.3780 C   0  0  0  0  0  0  0  0  0  0  0  0
   -0.3880    2.6470    3.2150 C   0  0  0  0  0  0  0  0  0  0  0  0
   -1.0860    2.1290    1.9440 C   0  0  0  0  0  0  0  0  0  0  0  0
   -2.3400    2.9580    1.6160 C   0  0  0  0  0  0  0  0  0  0  0  0
   -3.2470    3.1000    2.8530 C   0  0  0  0  0  0  0  0  0  0  0  0
   -0.1520    2.1620    0.8100 N   0  0  0  0  0  0  0  0  0  0  0  0
    1.1490    2.3410    1.0240 C   0  0  0  0  0  0  0  0  0  0  0  0
    1.5700    2.4790    2.1710 O   0  0  0  0  0  0  0  0  0  0  0  0
    2.0890    2.3740   -0.1190 C   0  0  0  0  0  0  0  0  0  0  0  0
    2.3340    3.4510   -0.8770 C   0  0  0  0  0  0  0  0  0  0  0  0
    3.3280    3.0620   -1.9020 C   0  0  0  0  0  0  0  0  0  0  0  0
    3.9630    3.7340   -2.9540 C   0  0  0  0  0  0  0  0  0  0  0  0
    4.8820    3.0560   -3.7640 C   0  0  0  0  0  0  0  0  0  0  0  0
    5.1660    1.7070   -3.5230 C   0  0  0  0  0  0  0  0  0  0  0  0
    4.5310    1.0350   -2.4710 C   0  0  0  0  0  0  0  0  0  0  0  0
    4.8840   -0.6420   -2.1710 Cl  0  0  0  0  0  0  0  0  0  0  0  0
    3.6120    1.7130   -1.6610 C   0  0  0  0  0  0  0  0  0  0  0  0
    2.8330    1.3080   -0.5520 N   0  0  0  0  0  0  0  0  0  0  0  0
    2.8220   -0.0370    0.0400 C   0  0  0  0  0  0  0  0  0  0  0  0
    1.7980   -0.8910   -0.6680 C   0  0  0  0  0  0  0  0  0  0  0  0
    2.0350   -1.7360   -1.8600 C   0  0  0  0  0  0  0  0  0  0  0  0
    0.8670   -2.3200   -2.1590 C   0  0  0  0  0  0  0  0  0  0  0  0
   -0.0890   -1.8990   -1.2380 O   0  0  0  0  0  0  0  0  0  0  0  0
    0.5260   -1.0210   -0.3380 N   0  0  0  0  0  0  0  0  0  0  0  0
    0.6320   -3.2550   -3.2820 C   0  0  0  0  0  0  0  0  0  0  0  0
    1.2290   -4.4350   -3.4940 C   0  0  0  0  0  0  0  0  0  0  0  0
    0.8000   -5.1700   -4.7050 C   0  0  0  0  0  0  0  0  0  0  0  0
   -0.1370   -4.5730   -5.4540 C   0  0  0  0  0  0  0  0  0  0  0  0
   -0.8400   -5.1630   -6.9090 Cl  0  0  0  0  0  0  0  0  0  0  0  0
   -0.4990   -3.0500   -4.6290 S   0  0  0  0  0  0  0  0  0  0  0  0
   -2.3630    2.3710    6.3520 H   0  0  0  0  0  0  0  0  0  0  0  0
   -4.0590    2.6000    6.8260 H   0  0  0  0  0  0  0  0  0  0  0  0
   -3.6620    1.6550    5.3750 H   0  0  0  0  0  0  0  0  0  0  0  0
   -4.4560    3.9190    4.7710 H   0  0  0  0  0  0  0  0  0  0  0  0
   -2.0270    4.8410    6.3610 H   0  0  0  0  0  0  0  0  0  0  0  0
   -3.7240    5.0690    6.8360 H   0  0  0  0  0  0  0  0  0  0  0  0
   -3.0880    5.8850    5.3910 H   0  0  0  0  0  0  0  0  0  0  0  0
   -1.7530    1.8250    4.6750 H   0  0  0  0  0  0  0  0  0  0  0  0
   -0.8760    3.2380    5.2370 H   0  0  0  0  0  0  0  0  0  0  0  0
    0.0790    3.6070    3.0070 H   0  0  0  0  0  0  0  0  0  0  0  0
    0.3990    1.9530    3.5050 H   0  0  0  0  0  0  0  0  0  0  0  0
   -1.3560    1.0820    2.0690 H   0  0  0  0  0  0  0  0  0  0  0  0
   -2.0410    3.9460    1.2700 H   0  0  0  0  0  0  0  0  0  0  0  0
   -2.8940    2.4750    0.8140 H   0  0  0  0  0  0  0  0  0  0  0  0
   -3.6500    2.1250    3.1180 H   0  0  0  0  0  0  0  0  0  0  0  0
   -4.0910    3.7430    2.6100 H   0  0  0  0  0  0  0  0  0  0  0  0
   -0.4980    2.0490   -0.1320 H   0  0  0  0  0  0  0  0  0  0  0  0
    1.8870    4.4270   -0.7610 H   0  0  0  0  0  0  0  0  0  0  0  0
    3.7440    4.7750   -3.1400 H   0  0  0  0  0  0  0  0  0  0  0  0
    5.3720    3.5740   -4.5750 H   0  0  0  0  0  0  0  0  0  0  0  0
    5.8750    1.1840   -4.1480 H   0  0  0  0  0  0  0  0  0  0  0  0
    2.4810    0.0750    1.0670 H   0  0  0  0  0  0  0  0  0  0  0  0
    3.8020   -0.4910   -0.0930 H   0  0  0  0  0  0  0  0  0  0  0  0
    2.9700   -1.8590   -2.3860 H   0  0  0  0  0  0  0  0  0  0  0  0
    1.9780   -4.8270   -2.8210 H   0  0  0  0  0  0  0  0  0  0  0  0
    1.2180   -6.1310   -4.9690 H   0  0  0  0  0  0  0  0  0  0  0  0
  1 35  1  0  0  0  0
  1 36  1  0  0  0  0
  1 37  1  0  0  0  0
  1  2  1  0  0  0  0
  2 38  1  0  0  0  0
  2  3  1  0  0  0  0
  3 39  1  0  0  0  0
  3 40  1  0  0  0  0
  3 41  1  0  0  0  0
  2  4  1  0  0  0  0
  4  5  1  0  0  0  0
  5 42  1  0  0  0  0
  5 43  1  0  0  0  0
  5  6  1  0  0  0  0
  6 44  1  0  0  0  0
  6 45  1  0  0  0  0
  6  7  1  0  0  0  0
  7 46  1  0  0  0  0
  7  8  1  0  0  0  0
  8 47  1  0  0  0  0
  8 48  1  0  0  0  0
  8  9  1  0  0  0  0
  9  4  1  0  0  0  0
  9 49  1  0  0  0  0
  9 50  1  0  0  0  0
  7 10  1  0  0  0  0
 10 51  1  0  0  0  0
 10 11  1  0  0  0  0
 11 12  2  0  0  0  0
 11 13  1  0  0  0  0
 13 14  2  0  0  0  0
 14 52  1  0  0  0  0
 14 15  1  0  0  0  0
 15 16  2  0  0  0  0
 16 53  1  0  0  0  0
 16 17  1  0  0  0  0
 17 54  1  0  0  0  0
 17 18  2  0  0  0  0
 18 55  1  0  0  0  0
 18 19  1  0  0  0  0
 19 20  1  0  0  0  0
 19 21  2  0  0  0  0
 21 15  1  0  0  0  0
 21 22  1  0  0  0  0
 22 13  1  0  0  0  0
 22 23  1  0  0  0  0
 23 56  1  0  0  0  0
 23 57  1  0  0  0  0
 23 24  1  0  0  0  0
 24 25  1  0  0  0  0
 25 58  1  0  0  0  0
 25 26  2  0  0  0  0
 26 27  1  0  0  0  0
 27 28  1  0  0  0  0
 28 24  2  0  0  0  0
 26 29  1  0  0  0  0
 29 30  2  0  0  0  0
 30 59  1  0  0  0  0
 30 31  1  0  0  0  0
 31 60  1  0  0  0  0
 31 32  2  0  0  0  0
 32 33  1  0  0  0  0
 32 34  1  0  0  0  0
 34 29  1  0  0  0  0
M  END
>  <LOGBIO>
9.1500

>  <PRED_LOGBIO>
7.9400

>  <XV_RES>
1.3430

>  <WHL_TMPL>
1

>  <ANCH>
37-60;28-29

$$$$
ROW45
  -MTS-   01071502293D 0   0.00000     0.00000     0

 55 58  0  0  0  0  0  0  0  0999 V2000
    1.5220    5.4760   -0.2670 C   0  0  0  0  0  0  0  0  0  0  0  0
    1.2940    4.3060   -1.0560 O   0  0  0  0  0  0  0  0  0  0  0  0
    0.4490    3.3490   -0.5580 C   0  0  0  0  0  0  0  0  0  0  0  0
    0.9550    2.3130    0.2360 C   0  0  0  0  0  0  0  0  0  0  0  0
    0.0920    1.3350    0.7440 C   0  0  0  0  0  0  0  0  0  0  0  0
   -1.2770    1.3930    0.4590 C   0  0  0  0  0  0  0  0  0  0  0  0
   -1.7830    2.4290   -0.3360 C   0  0  0  0  0  0  0  0  0  0  0  0
   -0.9200    3.4070   -0.8440 C   0  0  0  0  0  0  0  0  0  0  0  0
   -2.1490    0.4040    0.9730 N   0  0  0  0  0  0  0  0  0  0  0  0
   -3.2790    0.6350    1.8530 N   0  0  0  0  0  0  0  0  0  0  0  0
   -3.8380   -0.5330    2.1070 C   0  0  0  0  0  0  0  0  0  0  0  0
   -5.0470   -0.7710    2.9800 C   0  0  0  0  0  0  0  0  0  0  0  0
   -3.0670   -1.5670    1.3810 C   0  0  0  0  0  0  0  0  0  0  0  0
   -2.0780   -0.9420    0.7280 C   0  0  0  0  0  0  0  0  0  0  0  0
   -1.0660   -1.6030   -0.1250 C   0  0  0  0  0  0  0  0  0  0  0  0
   -0.1840   -2.2900    0.3870 O   0  0  0  0  0  0  0  0  0  0  0  0
   -1.1110   -1.4550   -1.4460 N   0  0  0  0  0  0  0  0  0  0  0  0
   -0.1730   -2.1260   -2.2660 C   0  0  0  0  0  0  0  0  0  0  0  0
    1.1630   -1.7070   -2.2890 C   0  0  0  0  0  0  0  0  0  0  0  0
    2.0900   -2.3700   -3.1010 C   0  0  0  0  0  0  0  0  0  0  0  0
    1.6830   -3.4540   -3.8880 C   0  0  0  0  0  0  0  0  0  0  0  0
    0.3470   -3.8730   -3.8650 C   0  0  0  0  0  0  0  0  0  0  0  0
   -0.5810   -3.2090   -3.0540 C   0  0  0  0  0  0  0  0  0  0  0  0
    2.6640   -4.1550   -4.7460 C   0  0  0  0  0  0  0  0  0  0  0  0
    2.9120   -5.5200   -4.5540 C   0  0  0  0  0  0  0  0  0  0  0  0
    3.8400   -6.1840   -5.3650 C   0  0  0  0  0  0  0  0  0  0  0  0
    4.5200   -5.4830   -6.3690 C   0  0  0  0  0  0  0  0  0  0  0  0
    4.2710   -4.1190   -6.5610 C   0  0  0  0  0  0  0  0  0  0  0  0
    3.3440   -3.4550   -5.7500 C   0  0  0  0  0  0  0  0  0  0  0  0
    3.0170   -1.6620   -6.0030 S   0  0  0  0  0  0  0  0  0  0  0  0
    3.2160   -1.3310   -7.3800 O   0  0  0  0  0  0  0  0  0  0  0  0
    1.6680   -1.3660   -5.6320 O   0  0  0  0  0  0  0  0  0  0  0  0
    4.1130   -0.7240   -5.0130 N   0  0  0  0  0  0  0  0  0  0  0  0
    0.5780    5.9910   -0.1000 H   0  0  0  0  0  0  0  0  0  0  0  0
    2.2090    6.1380   -0.7890 H   0  0  0  0  0  0  0  0  0  0  0  0
    1.9520    5.1900    0.6910 H   0  0  0  0  0  0  0  0  0  0  0  0
    2.0120    2.2680    0.4560 H   0  0  0  0  0  0  0  0  0  0  0  0
    0.4830    0.5360    1.3570 H   0  0  0  0  0  0  0  0  0  0  0  0
   -2.8400    2.4730   -0.5560 H   0  0  0  0  0  0  0  0  0  0  0  0
   -1.3110    4.2060   -1.4570 H   0  0  0  0  0  0  0  0  0  0  0  0
   -5.6970    0.1020    2.9460 H   0  0  0  0  0  0  0  0  0  0  0  0
   -4.7260   -0.9440    4.0050 H   0  0  0  0  0  0  0  0  0  0  0  0
   -5.5900   -1.6410    2.6180 H   0  0  0  0  0  0  0  0  0  0  0  0
   -3.2650   -2.6290    1.3790 H   0  0  0  0  0  0  0  0  0  0  0  0
   -1.8150   -0.8640   -1.8640 H   0  0  0  0  0  0  0  0  0  0  0  0
    1.4770   -0.8710   -1.6820 H   0  0  0  0  0  0  0  0  0  0  0  0
    3.1210   -2.0470   -3.1190 H   0  0  0  0  0  0  0  0  0  0  0  0
    0.0330   -4.7080   -4.4730 H   0  0  0  0  0  0  0  0  0  0  0  0
   -1.6110   -3.5330   -3.0360 H   0  0  0  0  0  0  0  0  0  0  0  0
    2.3880   -6.0600   -3.7790 H   0  0  0  0  0  0  0  0  0  0  0  0
    4.0320   -7.2360   -5.2170 H   0  0  0  0  0  0  0  0  0  0  0  0
    5.2360   -5.9950   -6.9950 H   0  0  0  0  0  0  0  0  0  0  0  0
    4.7960   -3.5780   -7.3350 H   0  0  0  0  0  0  0  0  0  0  0  0
    4.7880   -1.1920   -4.4240 H   0  0  0  0  0  0  0  0  0  0  0  0
    4.0720    0.2850   -5.0290 H   0  0  0  0  0  0  0  0  0  0  0  0
  1 34  1  0  0  0  0
  1 35  1  0  0  0  0
  1 36  1  0  0  0  0
  1  2  1  0  0  0  0
  2  3  1  0  0  0  0
  3  4  2  0  0  0  0
  4 37  1  0  0  0  0
  4  5  1  0  0  0  0
  5 38  1  0  0  0  0
  5  6  2  0  0  0  0
  6  7  1  0  0  0  0
  7 39  1  0  0  0  0
  7  8  2  0  0  0  0
  8  3  1  0  0  0  0
  8 40  1  0  0  0  0
  6  9  1  0  0  0  0
  9 10  1  0  0  0  0
 10 11  2  0  0  0  0
 11 12  1  0  0  0  0
 12 41  1  0  0  0  0
 12 42  1  0  0  0  0
 12 43  1  0  0  0  0
 11 13  1  0  0  0  0
 13 44  1  0  0  0  0
 13 14  2  0  0  0  0
 14  9  1  0  0  0  0
 14 15  1  0  0  0  0
 15 16  2  0  0  0  0
 15 17  1  0  0  0  0
 17 45  1  0  0  0  0
 17 18  1  0  0  0  0
 18 19  2  0  0  0  0
 19 46  1  0  0  0  0
 19 20  1  0  0  0  0
 20 47  1  0  0  0  0
 20 21  2  0  0  0  0
 21 22  1  0  0  0  0
 22 48  1  0  0  0  0
 22 23  2  0  0  0  0
 23 18  1  0  0  0  0
 23 49  1  0  0  0  0
 21 24  1  0  0  0  0
 24 25  2  0  0  0  0
 25 50  1  0  0  0  0
 25 26  1  0  0  0  0
 26 51  1  0  0  0  0
 26 27  2  0  0  0  0
 27 52  1  0  0  0  0
 27 28  1  0  0  0  0
 28 53  1  0  0  0  0
 28 29  2  0  0  0  0
 29 24  1  0  0  0  0
 29 30  1  0  0  0  0
 30 31  2  0  0  0  0
 30 32  2  0  0  0  0
 30 33  1  0  0  0  0
 33 54  1  0  0  0  0
 33 55  1  0  0  0  0
M  END
>  <LOGBIO>
7.9600

>  <PRED_LOGBIO>
7.6300

>  <XV_RES>
0.3360

>  <WHL_TMPL>
2

>  <ANCH>
13-14;26-27

$$$$
ROW46
  -MTS-   01071502293D 0   0.00000     0.00000     0

 71 75  0  0  0  0  0  0  0  0999 V2000
    2.3840    2.4610    7.2400 C   0  0  0  0  0  0  0  0  0  0  0  0
    3.4630    2.5150    6.3030 O   0  0  0  0  0  0  0  0  0  0  0  0
    3.1550    2.6080    4.9720 C   0  0  0  0  0  0  0  0  0  0  0  0
    2.9870    1.4460    4.2090 C   0  0  0  0  0  0  0  0  0  0  0  0
    2.6720    1.5400    2.8490 C   0  0  0  0  0  0  0  0  0  0  0  0
    2.5250    2.7970    2.2500 C   0  0  0  0  0  0  0  0  0  0  0  0
    2.6930    3.9600    3.0120 C   0  0  0  0  0  0  0  0  0  0  0  0
    3.0080    3.8650    4.3730 C   0  0  0  0  0  0  0  0  0  0  0  0
    2.2060    2.8930    0.8750 N   0  0  0  0  0  0  0  0  0  0  0  0
    3.0070    3.5420   -0.1450 N   0  0  0  0  0  0  0  0  0  0  0  0
    2.3740    3.4180   -1.2960 C   0  0  0  0  0  0  0  0  0  0  0  0
    1.1230    2.6700   -1.0420 C   0  0  0  0  0  0  0  0  0  0  0  0
    1.0860    2.3890    0.2680 C   0  0  0  0  0  0  0  0  0  0  0  0
    0.0030    1.6490    0.9530 C   0  0  0  0  0  0  0  0  0  0  0  0
    0.0750    1.4340    2.1620 O   0  0  0  0  0  0  0  0  0  0  0  0
   -1.0490    1.2180    0.2630 N   0  0  0  0  0  0  0  0  0  0  0  0
   -2.0870    0.4170    0.9270 C   0  0  0  0  0  0  0  0  0  0  0  0
   -3.4630    1.0850    0.7460 C   0  0  0  0  0  0  0  0  0  0  0  0
   -4.5910    0.2130    1.3260 C   0  0  0  0  0  0  0  0  0  0  0  0
   -4.5500   -1.1650    0.8160 N   0  0  0  0  0  0  0  0  0  0  0  0
   -3.2480   -1.8330    0.9580 C   0  0  0  0  0  0  0  0  0  0  0  0
   -2.0830   -1.0170    0.3670 C   0  0  0  0  0  0  0  0  0  0  0  0
   -5.6730   -1.7980    0.2340 C   0  0  0  0  0  0  0  0  0  0  0  0
   -6.8300   -1.0590   -0.0390 C   0  0  0  0  0  0  0  0  0  0  0  0
   -7.9420   -1.6860   -0.6140 C   0  0  0  0  0  0  0  0  0  0  0  0
   -7.8970   -3.0520   -0.9170 C   0  0  0  0  0  0  0  0  0  0  0  0
   -6.7400   -3.7910   -0.6440 C   0  0  0  0  0  0  0  0  0  0  0  0
   -5.6280   -3.1640   -0.0690 C   0  0  0  0  0  0  0  0  0  0  0  0
   -4.3800   -3.9620    0.2250 C   0  0  0  0  0  0  0  0  0  0  0  0
   -4.4620   -4.5170    1.5840 N   0  0  0  0  0  0  0  0  0  0  0  0
   -5.0990   -5.8410    1.5350 C   0  0  0  0  0  0  0  0  0  0  0  0
   -5.0610   -6.5270    2.9130 C   0  0  0  0  0  0  0  0  0  0  0  0
   -3.7270   -6.5990    3.4230 O   0  0  0  0  0  0  0  0  0  0  0  0
   -3.1270   -5.3050    3.5290 C   0  0  0  0  0  0  0  0  0  0  0  0
   -3.1140   -4.5890    2.1660 C   0  0  0  0  0  0  0  0  0  0  0  0
    2.8420    3.9450   -2.6320 C   0  0  0  0  0  0  0  0  0  0  0  0
    4.1720    3.9630   -2.6600 F   0  0  0  0  0  0  0  0  0  0  0  0
    2.3780    5.1780   -2.8100 F   0  0  0  0  0  0  0  0  0  0  0  0
    2.3890    3.1560   -3.6030 F   0  0  0  0  0  0  0  0  0  0  0  0
    1.7660    1.5900    7.0310 H   0  0  0  0  0  0  0  0  0  0  0  0
    2.7830    2.3890    8.2490 H   0  0  0  0  0  0  0  0  0  0  0  0
    1.7820    3.3620    7.1510 H   0  0  0  0  0  0  0  0  0  0  0  0
    3.1010    0.4760    4.6710 H   0  0  0  0  0  0  0  0  0  0  0  0
    2.5430    0.6440    2.2610 H   0  0  0  0  0  0  0  0  0  0  0  0
    2.5790    4.9290    2.5500 H   0  0  0  0  0  0  0  0  0  0  0  0
    3.1370    4.7610    4.9610 H   0  0  0  0  0  0  0  0  0  0  0  0
    0.3780    2.4000   -1.7760 H   0  0  0  0  0  0  0  0  0  0  0  0
   -1.1350    1.4410   -0.7180 H   0  0  0  0  0  0  0  0  0  0  0  0
   -1.8710    0.3660    1.9920 H   0  0  0  0  0  0  0  0  0  0  0  0
   -3.6380    1.1410   -0.3260 H   0  0  0  0  0  0  0  0  0  0  0  0
   -3.4540    2.0320    1.2830 H   0  0  0  0  0  0  0  0  0  0  0  0
   -5.5230    0.6420    0.9640 H   0  0  0  0  0  0  0  0  0  0  0  0
   -4.4720    0.1880    2.4080 H   0  0  0  0  0  0  0  0  0  0  0  0
   -3.3100   -2.7410    0.3630 H   0  0  0  0  0  0  0  0  0  0  0  0
   -3.0460   -1.9780    2.0170 H   0  0  0  0  0  0  0  0  0  0  0  0
   -1.1660   -1.4850    0.7200 H   0  0  0  0  0  0  0  0  0  0  0  0
   -2.2150   -0.9640   -0.7120 H   0  0  0  0  0  0  0  0  0  0  0  0
   -6.8650   -0.0050    0.1950 H   0  0  0  0  0  0  0  0  0  0  0  0
   -8.8350   -1.1150   -0.8250 H   0  0  0  0  0  0  0  0  0  0  0  0
   -8.7540   -3.5350   -1.3610 H   0  0  0  0  0  0  0  0  0  0  0  0
   -6.7050   -4.8450   -0.8780 H   0  0  0  0  0  0  0  0  0  0  0  0
   -3.5090   -3.3140    0.1500 H   0  0  0  0  0  0  0  0  0  0  0  0
   -4.2910   -4.7740   -0.4930 H   0  0  0  0  0  0  0  0  0  0  0  0
   -4.5840   -6.4630    0.8060 H   0  0  0  0  0  0  0  0  0  0  0  0
   -6.1320   -5.7330    1.2120 H   0  0  0  0  0  0  0  0  0  0  0  0
   -5.6860   -5.9720    3.6100 H   0  0  0  0  0  0  0  0  0  0  0  0
   -5.4720   -7.5310    2.8290 H   0  0  0  0  0  0  0  0  0  0  0  0
   -3.6820   -4.7060    4.2480 H   0  0  0  0  0  0  0  0  0  0  0  0
   -2.1070   -5.4080    3.8940 H   0  0  0  0  0  0  0  0  0  0  0  0
   -2.4530   -5.1200    1.4850 H   0  0  0  0  0  0  0  0  0  0  0  0
   -2.7190   -3.5840    2.2910 H   0  0  0  0  0  0  0  0  0  0  0  0
  1 40  1  0  0  0  0
  1 41  1  0  0  0  0
  1 42  1  0  0  0  0
  1  2  1  0  0  0  0
  2  3  1  0  0  0  0
  3  4  2  0  0  0  0
  4 43  1  0  0  0  0
  4  5  1  0  0  0  0
  5 44  1  0  0  0  0
  5  6  2  0  0  0  0
  6  7  1  0  0  0  0
  7 45  1  0  0  0  0
  7  8  2  0  0  0  0
  8  3  1  0  0  0  0
  8 46  1  0  0  0  0
  6  9  1  0  0  0  0
  9 10  1  0  0  0  0
 10 11  2  0  0  0  0
 11 12  1  0  0  0  0
 12 47  1  0  0  0  0
 12 13  2  0  0  0  0
 13  9  1  0  0  0  0
 13 14  1  0  0  0  0
 14 15  2  0  0  0  0
 14 16  1  0  0  0  0
 16 48  1  0  0  0  0
 16 17  1  0  0  0  0
 17 49  1  0  0  0  0
 17 18  1  0  0  0  0
 18 50  1  0  0  0  0
 18 51  1  0  0  0  0
 18 19  1  0  0  0  0
 19 52  1  0  0  0  0
 19 53  1  0  0  0  0
 19 20  1  0  0  0  0
 20 21  1  0  0  0  0
 21 54  1  0  0  0  0
 21 55  1  0  0  0  0
 21 22  1  0  0  0  0
 22 17  1  0  0  0  0
 22 56  1  0  0  0  0
 22 57  1  0  0  0  0
 20 23  1  0  0  0  0
 23 24  2  0  0  0  0
 24 58  1  0  0  0  0
 24 25  1  0  0  0  0
 25 59  1  0  0  0  0
 25 26  2  0  0  0  0
 26 60  1  0  0  0  0
 26 27  1  0  0  0  0
 27 61  1  0  0  0  0
 27 28  2  0  0  0  0
 28 23  1  0  0  0  0
 28 29  1  0  0  0  0
 29 62  1  0  0  0  0
 29 63  1  0  0  0  0
 29 30  1  0  0  0  0
 30 31  1  0  0  0  0
 31 64  1  0  0  0  0
 31 65  1  0  0  0  0
 31 32  1  0  0  0  0
 32 66  1  0  0  0  0
 32 67  1  0  0  0  0
 32 33  1  0  0  0  0
 33 34  1  0  0  0  0
 34 68  1  0  0  0  0
 34 69  1  0  0  0  0
 34 35  1  0  0  0  0
 35 30  1  0  0  0  0
 35 70  1  0  0  0  0
 35 71  1  0  0  0  0
 11 36  1  0  0  0  0
 36 37  1  0  0  0  0
 36 38  1  0  0  0  0
 36 39  1  0  0  0  0
M  END
>  <LOGBIO>
8.1800

>  <PRED_LOGBIO>
8.1600

>  <XV_RES>
0.0120

>  <WHL_TMPL>
2

>  <ANCH>
16-29;26-24

$$$$
ROW47
  -MTS-   01071502293D 0   0.00000     0.00000     0

 50 54  0  0  0  0  0  0  0  0999 V2000
    3.2820    1.8680    1.0530 N   0  0  0  0  0  0  0  0  0  0  0  0
    2.3700    2.6330    0.3750 C   0  0  0  0  0  0  0  0  0  0  0  0
    2.6320    3.7360   -0.3020 N   0  0  0  0  0  0  0  0  0  0  0  0
    1.4540    4.2430   -0.8620 O   0  0  0  0  0  0  0  0  0  0  0  0
    0.3970    3.4060   -0.5120 C   0  0  0  0  0  0  0  0  0  0  0  0
   -0.9730    3.4450   -0.8000 C   0  0  0  0  0  0  0  0  0  0  0  0
   -1.8210    2.4480   -0.3050 C   0  0  0  0  0  0  0  0  0  0  0  0
   -1.3000    1.4110    0.4780 C   0  0  0  0  0  0  0  0  0  0  0  0
    0.0690    1.3710    0.7660 C   0  0  0  0  0  0  0  0  0  0  0  0
    0.9180    2.3690    0.2710 C   0  0  0  0  0  0  0  0  0  0  0  0
   -2.1580    0.4030    0.9790 N   0  0  0  0  0  0  0  0  0  0  0  0
   -3.2950    0.5870    1.8580 N   0  0  0  0  0  0  0  0  0  0  0  0
   -3.8070   -0.5310    2.0830 N   0  0  0  0  0  0  0  0  0  0  0  0
   -3.0560   -1.5490    1.3750 N   0  0  0  0  0  0  0  0  0  0  0  0
   -2.0780   -0.9420    0.7280 C   0  0  0  0  0  0  0  0  0  0  0  0
   -1.0660   -1.6030   -0.1250 C   0  0  0  0  0  0  0  0  0  0  0  0
   -0.1840   -2.2900    0.3870 O   0  0  0  0  0  0  0  0  0  0  0  0
   -1.1110   -1.4550   -1.4460 N   0  0  0  0  0  0  0  0  0  0  0  0
   -0.1730   -2.1260   -2.2660 C   0  0  0  0  0  0  0  0  0  0  0  0
   -0.5810   -3.2090   -3.0540 C   0  0  0  0  0  0  0  0  0  0  0  0
    0.3470   -3.8730   -3.8650 C   0  0  0  0  0  0  0  0  0  0  0  0
    1.6830   -3.4530   -3.8880 C   0  0  0  0  0  0  0  0  0  0  0  0
    2.0900   -2.3700   -3.1010 C   0  0  0  0  0  0  0  0  0  0  0  0
    1.1620   -1.7070   -2.2890 C   0  0  0  0  0  0  0  0  0  0  0  0
    2.6640   -4.1550   -4.7460 C   0  0  0  0  0  0  0  0  0  0  0  0
    2.9120   -5.5200   -4.5540 C   0  0  0  0  0  0  0  0  0  0  0  0
    3.8400   -6.1830   -5.3650 C   0  0  0  0  0  0  0  0  0  0  0  0
    4.5200   -5.4830   -6.3690 C   0  0  0  0  0  0  0  0  0  0  0  0
    4.2720   -4.1190   -6.5610 C   0  0  0  0  0  0  0  0  0  0  0  0
    3.3440   -3.4550   -5.7500 C   0  0  0  0  0  0  0  0  0  0  0  0
    3.0170   -1.6620   -6.0030 S   0  0  0  0  0  0  0  0  0  0  0  0
    3.2170   -1.3300   -7.3790 O   0  0  0  0  0  0  0  0  0  0  0  0
    1.6690   -1.3660   -5.6320 O   0  0  0  0  0  0  0  0  0  0  0  0
    4.1140   -0.7240   -5.0120 N   0  0  0  0  0  0  0  0  0  0  0  0
    3.4810    2.0610    2.0250 H   0  0  0  0  0  0  0  0  0  0  0  0
    3.7560    1.1110    0.5820 H   0  0  0  0  0  0  0  0  0  0  0  0
   -1.3740    4.2450   -1.4040 H   0  0  0  0  0  0  0  0  0  0  0  0
   -2.8770    2.4790   -0.5270 H   0  0  0  0  0  0  0  0  0  0  0  0
    0.4710    0.5710    1.3700 H   0  0  0  0  0  0  0  0  0  0  0  0
   -1.8150   -0.8630   -1.8640 H   0  0  0  0  0  0  0  0  0  0  0  0
   -1.6110   -3.5330   -3.0360 H   0  0  0  0  0  0  0  0  0  0  0  0
    0.0330   -4.7080   -4.4730 H   0  0  0  0  0  0  0  0  0  0  0  0
    3.1210   -2.0470   -3.1190 H   0  0  0  0  0  0  0  0  0  0  0  0
    1.4770   -0.8710   -1.6820 H   0  0  0  0  0  0  0  0  0  0  0  0
    2.3880   -6.0600   -3.7790 H   0  0  0  0  0  0  0  0  0  0  0  0
    4.0310   -7.2360   -5.2170 H   0  0  0  0  0  0  0  0  0  0  0  0
    5.2360   -5.9950   -6.9950 H   0  0  0  0  0  0  0  0  0  0  0  0
    4.7960   -3.5780   -7.3350 H   0  0  0  0  0  0  0  0  0  0  0  0
    4.7890   -1.1920   -4.4240 H   0  0  0  0  0  0  0  0  0  0  0  0
    4.0720    0.2850   -5.0290 H   0  0  0  0  0  0  0  0  0  0  0  0
  1 35  1  0  0  0  0
  1 36  1  0  0  0  0
  1  2  1  0  0  0  0
  2  3  2  0  0  0  0
  3  4  1  0  0  0  0
  4  5  1  0  0  0  0
  5  6  2  0  0  0  0
  6 37  1  0  0  0  0
  6  7  1  0  0  0  0
  7 38  1  0  0  0  0
  7  8  2  0  0  0  0
  8  9  1  0  0  0  0
  9 39  1  0  0  0  0
  9 10  2  0  0  0  0
 10  2  1  0  0  0  0
 10  5  1  0  0  0  0
  8 11  1  0  0  0  0
 11 12  1  0  0  0  0
 12 13  2  0  0  0  0
 13 14  1  0  0  0  0
 14 15  2  0  0  0  0
 15 11  1  0  0  0  0
 15 16  1  0  0  0  0
 16 17  2  0  0  0  0
 16 18  1  0  0  0  0
 18 40  1  0  0  0  0
 18 19  1  0  0  0  0
 19 20  2  0  0  0  0
 20 41  1  0  0  0  0
 20 21  1  0  0  0  0
 21 42  1  0  0  0  0
 21 22  2  0  0  0  0
 22 23  1  0  0  0  0
 23 43  1  0  0  0  0
 23 24  2  0  0  0  0
 24 19  1  0  0  0  0
 24 44  1  0  0  0  0
 22 25  1  0  0  0  0
 25 26  2  0  0  0  0
 26 45  1  0  0  0  0
 26 27  1  0  0  0  0
 27 46  1  0  0  0  0
 27 28  2  0  0  0  0
 28 47  1  0  0  0  0
 28 29  1  0  0  0  0
 29 48  1  0  0  0  0
 29 30  2  0  0  0  0
 30 25  1  0  0  0  0
 30 31  1  0  0  0  0
 31 32  2  0  0  0  0
 31 33  2  0  0  0  0
 31 34  1  0  0  0  0
 34 49  1  0  0  0  0
 34 50  1  0  0  0  0
M  END
>  <LOGBIO>
9.0100

>  <PRED_LOGBIO>
6.8600

>  <XV_RES>
2.4950

>  <WHL_TMPL>
2

>  <ANCH>
13-14;21-22

$$$$
ROW48
  -MTS-   01071502293D 0   0.00000     0.00000     0

 76 82  0  0  1  0  0  0  0  0999 V2000
   -1.4600    4.6240    7.9200 C   0  0  0  0  0  0  0  0  0  0  0  0
   -0.1090    4.2570    7.6270 O   0  0  0  0  0  0  0  0  0  0  0  0
    0.2850    4.2460    6.3150 C   0  0  0  0  0  0  0  0  0  0  0  0
    0.1510    3.0790    5.5540 C   0  0  0  0  0  0  0  0  0  0  0  0
    0.5530    3.0680    4.2130 C   0  0  0  0  0  0  0  0  0  0  0  0
    1.0890    4.2240    3.6330 C   0  0  0  0  0  0  0  0  0  0  0  0
    1.2230    5.3910    4.3940 C   0  0  0  0  0  0  0  0  0  0  0  0
    0.8210    5.4020    5.7350 C   0  0  0  0  0  0  0  0  0  0  0  0
    1.4950    4.2130    2.2770 N   0  0  0  0  0  0  0  0  0  0  0  0
    2.8320    4.4770    1.7830 N   0  0  0  0  0  0  0  0  0  0  0  0
    2.8090    4.3710    0.4650 C   0  0  0  0  0  0  0  0  0  0  0  0
    3.9800    4.5650   -0.4680 C   0  0  0  0  0  0  0  0  0  0  0  0
    4.0690    3.4200   -1.3860 N   0  0  0  0  0  0  0  0  0  0  0  0
    3.4670    3.3010   -2.6110 C   0  0  0  0  0  0  0  0  0  0  0  0
    3.7840    2.1300   -3.1330 N   0  0  0  0  0  0  0  0  0  0  0  0
    4.6180    1.4410   -2.2450 C   0  0  0  0  0  0  0  0  0  0  0  0
    4.8120    2.1930   -1.1780 N   0  0  0  0  0  0  0  0  0  0  0  0
    1.4240    4.0290    0.0730 C   0  0  0  0  0  0  0  0  0  0  0  0
    0.7820    3.7820   -1.2710 C   0  0  0  0  0  0  0  0  0  0  0  0
   -0.7200    3.4430   -1.2760 C   0  0  0  0  0  0  0  0  0  0  0  0
   -1.3950    3.3900    0.0290 N   0  0  0  0  0  0  0  0  0  0  0  0
   -0.7470    3.6230    1.1670 C   0  0  0  0  0  0  0  0  0  0  0  0
   -1.3870    3.4140    2.2360 O   0  0  0  0  0  0  0  0  0  0  0  0
    0.6960    3.9500    1.1960 C   0  0  0  0  0  0  0  0  0  0  0  0
   -2.8030    3.2490    0.0540 C   0  0  0  0  0  0  0  0  0  0  0  0
   -3.5260    3.2330   -1.1450 C   0  0  0  0  0  0  0  0  0  0  0  0
   -4.9190    3.0930   -1.1200 C   0  0  0  0  0  0  0  0  0  0  0  0
   -5.5880    2.9690    0.1030 C   0  0  0  0  0  0  0  0  0  0  0  0
   -4.8650    2.9840    1.3020 C   0  0  0  0  0  0  0  0  0  0  0  0
   -3.4720    3.1240    1.2770 C   0  0  0  0  0  0  0  0  0  0  0  0
   -7.0610    2.8210    0.1290 C   0  0  0  0  0  0  0  0  0  0  0  0
   -7.6400    1.6800    0.6980 C   0  0  0  0  0  0  0  0  0  0  0  0
   -9.0320    1.5400    0.7230 C   0  0  0  0  0  0  0  0  0  0  0  0
   -9.8460    2.5410    0.1790 C   0  0  0  0  0  0  0  0  0  0  0  0
   -9.2670    3.6820   -0.3890 C   0  0  0  0  0  0  0  0  0  0  0  0
   -7.8740    3.8220   -0.4140 C   0  0  0  0  0  0  0  0  0  0  0  0
   -7.2500    5.0520   -1.0270 C   0  0  0  0  0  0  0  0  0  0  0  0
   -7.0060    4.8170   -2.4580 N   0  0  0  0  0  0  0  0  0  0  0  0
   -7.9380    3.8160   -2.9950 C   0  0  0  0  0  0  0  0  0  0  0  0
   -7.2490    3.2180   -4.2360 C   0  0  0  0  0  0  0  0  0  0  0  0
   -5.7630    3.5810   -4.0640 C   0  0  1  0  0  0  0  0  0  0  0  0
   -4.9910    2.3770   -4.0530 O   0  0  0  0  0  0  0  0  0  0  0  0
   -5.6690    4.2450   -2.6780 C   0  0  0  0  0  0  0  0  0  0  0  0
   -2.1380    3.9310    7.4270 H   0  0  0  0  0  0  0  0  0  0  0  0
   -1.6210    4.5860    8.9950 H   0  0  0  0  0  0  0  0  0  0  0  0
   -1.6480    5.6330    7.5600 H   0  0  0  0  0  0  0  0  0  0  0  0
   -0.2630    2.1870    6.0010 H   0  0  0  0  0  0  0  0  0  0  0  0
    0.4500    2.1670    3.6250 H   0  0  0  0  0  0  0  0  0  0  0  0
    1.6360    6.2830    3.9470 H   0  0  0  0  0  0  0  0  0  0  0  0
    0.9240    6.3030    6.3220 H   0  0  0  0  0  0  0  0  0  0  0  0
    4.8980    4.6360    0.1120 H   0  0  0  0  0  0  0  0  0  0  0  0
    3.8410    5.4790   -1.0400 H   0  0  0  0  0  0  0  0  0  0  0  0
    2.8340    4.0440   -3.0740 H   0  0  0  0  0  0  0  0  0  0  0  0
    5.0350    0.4580   -2.4070 H   0  0  0  0  0  0  0  0  0  0  0  0
    1.2750    2.8950   -1.6630 H   0  0  0  0  0  0  0  0  0  0  0  0
    0.9130    4.6810   -1.8690 H   0  0  0  0  0  0  0  0  0  0  0  0
   -0.7820    2.4310   -1.6690 H   0  0  0  0  0  0  0  0  0  0  0  0
   -1.2180    4.1970   -1.8820 H   0  0  0  0  0  0  0  0  0  0  0  0
   -3.0100    3.3290   -2.0880 H   0  0  0  0  0  0  0  0  0  0  0  0
   -5.4770    3.0820   -2.0440 H   0  0  0  0  0  0  0  0  0  0  0  0
   -5.3810    2.8880    2.2460 H   0  0  0  0  0  0  0  0  0  0  0  0
   -2.9140    3.1360    2.2020 H   0  0  0  0  0  0  0  0  0  0  0  0
   -7.0120    0.9070    1.1170 H   0  0  0  0  0  0  0  0  0  0  0  0
   -9.4790    0.6590    1.1610 H   0  0  0  0  0  0  0  0  0  0  0  0
  -10.9210    2.4330    0.1980 H   0  0  0  0  0  0  0  0  0  0  0  0
   -9.8950    4.4540   -0.8090 H   0  0  0  0  0  0  0  0  0  0  0  0
   -7.9240    5.8980   -0.9090 H   0  0  0  0  0  0  0  0  0  0  0  0
   -6.3070    5.2670   -0.5290 H   0  0  0  0  0  0  0  0  0  0  0  0
   -8.0900    3.0320   -2.2560 H   0  0  0  0  0  0  0  0  0  0  0  0
   -8.8600    4.3090   -3.2980 H   0  0  0  0  0  0  0  0  0  0  0  0
   -7.6540    3.6430   -5.1520 H   0  0  0  0  0  0  0  0  0  0  0  0
   -7.3880    2.1400   -4.2800 H   0  0  0  0  0  0  0  0  0  0  0  0
   -5.4880    4.3100   -4.8230 H   0  0  0  0  0  0  0  0  0  0  0  0
   -5.5310    1.6200   -3.7790 H   0  0  0  0  0  0  0  0  0  0  0  0
   -5.4220    3.5170   -1.9090 H   0  0  0  0  0  0  0  0  0  0  0  0
   -4.9040    5.0180   -2.6630 H   0  0  0  0  0  0  0  0  0  0  0  0
  1 44  1  0  0  0  0
  1 45  1  0  0  0  0
  1 46  1  0  0  0  0
  1  2  1  0  0  0  0
  2  3  1  0  0  0  0
  3  4  2  0  0  0  0
  4 47  1  0  0  0  0
  4  5  1  0  0  0  0
  5 48  1  0  0  0  0
  5  6  2  0  0  0  0
  6  7  1  0  0  0  0
  7 49  1  0  0  0  0
  7  8  2  0  0  0  0
  8  3  1  0  0  0  0
  8 50  1  0  0  0  0
  6  9  1  0  0  0  0
  9 10  1  0  0  0  0
 10 11  2  0  0  0  0
 11 12  1  0  0  0  0
 12 51  1  0  0  0  0
 12 52  1  0  0  0  0
 12 13  1  0  0  0  0
 13 14  1  0  0  0  0
 14 53  1  0  0  0  0
 14 15  2  0  0  0  0
 15 16  1  0  0  0  0
 16 54  1  0  0  0  0
 16 17  2  0  0  0  0
 17 13  1  0  0  0  0
 11 18  1  0  0  0  0
 18 19  1  0  0  0  0
 19 55  1  0  0  0  0
 19 56  1  0  0  0  0
 19 20  1  0  0  0  0
 20 57  1  0  0  0  0
 20 58  1  0  0  0  0
 20 21  1  0  0  0  0
 21 22  1  0  0  0  0
 22 23  2  0  0  0  0
 22 24  1  0  0  0  0
 24  9  1  0  0  0  0
 24 18  2  0  0  0  0
 21 25  1  0  0  0  0
 25 26  2  0  0  0  0
 26 59  1  0  0  0  0
 26 27  1  0  0  0  0
 27 60  1  0  0  0  0
 27 28  2  0  0  0  0
 28 29  1  0  0  0  0
 29 61  1  0  0  0  0
 29 30  2  0  0  0  0
 30 25  1  0  0  0  0
 30 62  1  0  0  0  0
 28 31  1  0  0  0  0
 31 32  2  0  0  0  0
 32 63  1  0  0  0  0
 32 33  1  0  0  0  0
 33 64  1  0  0  0  0
 33 34  2  0  0  0  0
 34 65  1  0  0  0  0
 34 35  1  0  0  0  0
 35 66  1  0  0  0  0
 35 36  2  0  0  0  0
 36 31  1  0  0  0  0
 36 37  1  0  0  0  0
 37 67  1  0  0  0  0
 37 68  1  0  0  0  0
 37 38  1  0  0  0  0
 38 39  1  0  0  0  0
 39 69  1  0  0  0  0
 39 70  1  0  0  0  0
 39 40  1  0  0  0  0
 40 71  1  0  0  0  0
 40 72  1  0  0  0  0
 40 41  1  0  0  0  0
 41 73  1  0  0  0  0
 41 42  1  0  0  0  0
 42 74  1  0  0  0  0
 41 43  1  0  0  0  0
 43 38  1  0  0  0  0
 43 75  1  0  0  0  0
 43 76  1  0  0  0  0
M  END
>  <LOGBIO>
9.6000

>  <PRED_LOGBIO>
9.7400

>  <XV_RES>
-0.1550

>  <WHL_TMPL>
3

>  <ANCH>
18-28;36-33

$$$$
ROW49
  -MTS-   01071502293D 0   0.00000     0.00000     0

 54 58  0  0  1  0  0  0  0  0999 V2000
   -2.8690    3.2380   -2.3270 F   0  0  0  0  0  0  0  0  0  0  0  0
   -3.5200    3.1750   -1.1460 C   0  0  0  0  0  0  0  0  0  0  0  0
   -4.9130    3.0350   -1.1210 C   0  0  0  0  0  0  0  0  0  0  0  0
   -5.5880    2.9690    0.1040 C   0  0  0  0  0  0  0  0  0  0  0  0
   -4.8710    3.0430    1.3030 C   0  0  0  0  0  0  0  0  0  0  0  0
   -3.4780    3.1830    1.2790 C   0  0  0  0  0  0  0  0  0  0  0  0
   -2.8030    3.2490    0.0540 C   0  0  0  0  0  0  0  0  0  0  0  0
   -1.3950    3.3900    0.0290 N   0  0  0  0  0  0  0  0  0  0  0  0
   -0.4740    3.4700   -1.1140 C   0  0  0  0  0  0  0  0  0  0  0  0
    0.8850    3.9300   -0.5550 C   0  0  0  0  0  0  0  0  0  0  0  0
    0.7360    3.6120    0.9440 C   0  0  2  0  0  0  0  0  0  0  0  0
    1.1960    4.7900    1.6950 N   0  0  0  0  0  0  0  0  0  0  0  0
    2.4040    5.8510    1.0040 S   0  0  0  0  0  0  0  0  0  0  0  0
    1.9150    6.3940   -0.2250 O   0  0  0  0  0  0  0  0  0  0  0  0
    3.6020    5.1110    0.7550 O   0  0  0  0  0  0  0  0  0  0  0  0
    2.7620    7.2200    2.1810 C   0  0  0  0  0  0  0  0  0  0  0  0
    2.0220    8.4070    2.1190 C   0  0  0  0  0  0  0  0  0  0  0  0
    2.2940    9.4480    3.0150 C   0  0  0  0  0  0  0  0  0  0  0  0
    3.3070    9.3030    3.9710 C   0  0  0  0  0  0  0  0  0  0  0  0
    3.8490   10.1690    5.0410 C   0  0  0  0  0  0  0  0  0  0  0  0
    3.3160   11.7580    5.4290 Cl  0  0  0  0  0  0  0  0  0  0  0  0
    4.8310    9.4930    5.6520 C   0  0  0  0  0  0  0  0  0  0  0  0
    4.9850    8.2570    5.0810 N   0  0  0  0  0  0  0  0  0  0  0  0
    4.0460    8.1160    4.0320 C   0  0  0  0  0  0  0  0  0  0  0  0
    3.7740    7.0740    3.1370 C   0  0  0  0  0  0  0  0  0  0  0  0
   -0.7470    3.4670    1.1880 C   0  0  0  0  0  0  0  0  0  0  0  0
   -1.3870    3.4140    2.2370 O   0  0  0  0  0  0  0  0  0  0  0  0
   -7.0900    2.8180    0.1300 C   0  0  0  0  0  0  0  0  0  0  0  0
   -7.7690    3.9960    0.8530 C   0  0  0  0  0  0  0  0  0  0  0  0
   -9.1710    3.9940    0.2160 C   0  0  0  0  0  0  0  0  0  0  0  0
   -9.0750    3.2450   -1.1260 C   0  0  0  0  0  0  0  0  0  0  0  0
   -7.6640    2.8430   -1.2230 N   0  0  0  0  0  0  0  0  0  0  0  0
   -5.4660    2.9780   -2.0470 H   0  0  0  0  0  0  0  0  0  0  0  0
   -5.3910    2.9920    2.2480 H   0  0  0  0  0  0  0  0  0  0  0  0
   -2.9240    3.2400    2.2040 H   0  0  0  0  0  0  0  0  0  0  0  0
   -0.8390    4.2570   -1.7710 H   0  0  0  0  0  0  0  0  0  0  0  0
   -0.3520    2.4810   -1.5520 H   0  0  0  0  0  0  0  0  0  0  0  0
    0.9560    5.0100   -0.6710 H   0  0  0  0  0  0  0  0  0  0  0  0
    1.6780    3.3170   -0.9790 H   0  0  0  0  0  0  0  0  0  0  0  0
    1.2800    2.7100    1.2140 H   0  0  0  0  0  0  0  0  0  0  0  0
    0.8140    4.9860    2.6090 H   0  0  0  0  0  0  0  0  0  0  0  0
    1.2410    8.5190    1.3820 H   0  0  0  0  0  0  0  0  0  0  0  0
    1.7240   10.3640    2.9670 H   0  0  0  0  0  0  0  0  0  0  0  0
    5.4180    9.8680    6.4770 H   0  0  0  0  0  0  0  0  0  0  0  0
    5.6590    7.5600    5.3630 H   0  0  0  0  0  0  0  0  0  0  0  0
    4.3450    6.1590    3.1840 H   0  0  0  0  0  0  0  0  0  0  0  0
   -7.2820    1.8720    0.6320 H   0  0  0  0  0  0  0  0  0  0  0  0
   -7.2470    4.9330    0.6730 H   0  0  0  0  0  0  0  0  0  0  0  0
   -7.8170    3.8330    1.9280 H   0  0  0  0  0  0  0  0  0  0  0  0
   -9.8670    3.4730    0.8710 H   0  0  0  0  0  0  0  0  0  0  0  0
   -9.4900    5.0180    0.0370 H   0  0  0  0  0  0  0  0  0  0  0  0
   -9.7320    2.3790   -1.1410 H   0  0  0  0  0  0  0  0  0  0  0  0
   -9.3570    3.8900   -1.9560 H   0  0  0  0  0  0  0  0  0  0  0  0
   -7.6050    1.9210   -1.6310 H   0  0  0  0  0  0  0  0  0  0  0  0
  1  2  1  0  0  0  0
  2  3  2  0  0  0  0
  3 33  1  0  0  0  0
  3  4  1  0  0  0  0
  4  5  2  0  0  0  0
  5 34  1  0  0  0  0
  5  6  1  0  0  0  0
  6 35  1  0  0  0  0
  6  7  2  0  0  0  0
  7  2  1  0  0  0  0
  7  8  1  0  0  0  0
  8  9  1  0  0  0  0
  9 36  1  0  0  0  0
  9 37  1  0  0  0  0
  9 10  1  0  0  0  0
 10 38  1  0  0  0  0
 10 39  1  0  0  0  0
 10 11  1  0  0  0  0
 11 40  1  0  0  0  0
 11 12  1  0  0  0  0
 12 41  1  0  0  0  0
 12 13  1  0  0  0  0
 13 14  2  0  0  0  0
 13 15  2  0  0  0  0
 13 16  1  0  0  0  0
 16 17  2  0  0  0  0
 17 42  1  0  0  0  0
 17 18  1  0  0  0  0
 18 43  1  0  0  0  0
 18 19  2  0  0  0  0
 19 20  1  0  0  0  0
 20 21  1  0  0  0  0
 20 22  2  0  0  0  0
 22 44  1  0  0  0  0
 22 23  1  0  0  0  0
 23 45  1  0  0  0  0
 23 24  1  0  0  0  0
 24 19  1  0  0  0  0
 24 25  2  0  0  0  0
 25 16  1  0  0  0  0
 25 46  1  0  0  0  0
 11 26  1  0  0  0  0
 26  8  1  0  0  0  0
 26 27  2  0  0  0  0
  4 28  1  0  0  0  0
 28 47  1  0  0  0  0
 28 29  1  0  0  0  0
 29 48  1  0  0  0  0
 29 49  1  0  0  0  0
 29 30  1  0  0  0  0
 30 50  1  0  0  0  0
 30 51  1  0  0  0  0
 30 31  1  0  0  0  0
 31 52  1  0  0  0  0
 31 53  1  0  0  0  0
 31 32  1  0  0  0  0
 32 28  1  0  0  0  0
 32 54  1  0  0  0  0
M  END
>  <LOGBIO>
8.7000

>  <PRED_LOGBIO>
8.3600

>  <XV_RES>
0.4120

>  <WHL_TMPL>
3

>  <ANCH>
18-19;11-40

$$$$
ROW50
  -MTS-   01071502293D 0   0.00000     0.00000     0

 51 54  0  0  1  0  0  0  0  0999 V2000
    2.3560   -4.3540   -4.6380 Cl  0  0  0  0  0  0  0  0  0  0  0  0
    1.9570   -2.8770   -3.8520 C   0  0  0  0  0  0  0  0  0  0  0  0
    0.9740   -2.0270   -4.1780 C   0  0  0  0  0  0  0  0  0  0  0  0
    0.8570   -0.8240   -3.3230 C   0  0  0  0  0  0  0  0  0  0  0  0
    1.7440   -0.7220   -2.3240 C   0  0  0  0  0  0  0  0  0  0  0  0
    1.8500    0.3680   -1.3290 C   0  0  0  0  0  0  0  0  0  0  0  0
    2.8520    1.2540   -1.4100 C   0  0  0  0  0  0  0  0  0  0  0  0
    2.9850    2.6100   -0.1730 S   0  0  0  0  0  0  0  0  0  0  0  0
    3.3510    2.0630    1.0960 O   0  0  0  0  0  0  0  0  0  0  0  0
    3.9810    3.5440   -0.5950 O   0  0  0  0  0  0  0  0  0  0  0  0
    1.4420    3.4250   -0.0340 N   0  0  0  0  0  0  0  0  0  0  0  0
    0.7100    3.8500    1.0810 C   0  0  1  0  0  0  0  0  0  0  0  0
    0.9750    4.0810   -0.4180 C   0  0  0  0  0  0  0  0  0  0  0  0
   -0.2160    3.3520   -1.0660 C   0  0  0  0  0  0  0  0  0  0  0  0
   -1.2360    3.1950   -0.0190 N   0  0  0  0  0  0  0  0  0  0  0  0
   -0.7470    3.4670    1.1870 C   0  0  0  0  0  0  0  0  0  0  0  0
   -1.3870    3.4140    2.2360 O   0  0  0  0  0  0  0  0  0  0  0  0
   -2.8030    3.2490    0.0540 C   0  0  0  0  0  0  0  0  0  0  0  0
   -3.4680    3.0870    1.2750 C   0  0  0  0  0  0  0  0  0  0  0  0
   -4.8610    2.9470    1.3000 C   0  0  0  0  0  0  0  0  0  0  0  0
   -5.5880    2.9690    0.1030 C   0  0  0  0  0  0  0  0  0  0  0  0
   -7.0760    2.8060    0.3020 C   0  0  0  0  0  0  0  0  0  0  0  0
   -7.9090    3.8140   -0.3700 N   0  0  0  0  0  0  0  0  0  0  0  0
   -8.0040    3.6320   -1.8260 C   0  0  0  0  0  0  0  0  0  0  0  0
   -6.7720    4.1070   -2.6190 C   0  0  0  0  0  0  0  0  0  0  0  0
   -5.5550    3.1750   -2.4880 C   0  0  0  0  0  0  0  0  0  0  0  0
   -4.9220    3.1300   -1.1180 C   0  0  0  0  0  0  0  0  0  0  0  0
   -3.5300    3.2700   -1.1420 C   0  0  0  0  0  0  0  0  0  0  0  0
    2.7610   -2.1660   -2.4430 S   0  0  0  0  0  0  0  0  0  0  0  0
    0.3100   -2.2080   -5.0100 H   0  0  0  0  0  0  0  0  0  0  0  0
    0.1010   -0.0720   -3.4950 H   0  0  0  0  0  0  0  0  0  0  0  0
    1.1200    0.4500   -0.5370 H   0  0  0  0  0  0  0  0  0  0  0  0
    3.5820    1.1720   -2.2020 H   0  0  0  0  0  0  0  0  0  0  0  0
    0.9990    3.6250   -0.9190 H   0  0  0  0  0  0  0  0  0  0  0  0
    1.1220    4.5610    1.7950 H   0  0  0  0  0  0  0  0  0  0  0  0
    1.8880    3.5550   -0.6900 H   0  0  0  0  0  0  0  0  0  0  0  0
    0.9120    5.1440   -0.6380 H   0  0  0  0  0  0  0  0  0  0  0  0
    0.1230    2.3550   -1.3400 H   0  0  0  0  0  0  0  0  0  0  0  0
   -0.6100    3.9740   -1.8670 H   0  0  0  0  0  0  0  0  0  0  0  0
   -2.9080    3.0710    2.1980 H   0  0  0  0  0  0  0  0  0  0  0  0
   -5.3750    2.8230    2.2410 H   0  0  0  0  0  0  0  0  0  0  0  0
   -7.3710    1.8180   -0.0460 H   0  0  0  0  0  0  0  0  0  0  0  0
   -7.2930    2.8250    1.3680 H   0  0  0  0  0  0  0  0  0  0  0  0
   -8.8370    3.7950    0.0270 H   0  0  0  0  0  0  0  0  0  0  0  0
   -8.1750    2.5790   -2.0390 H   0  0  0  0  0  0  0  0  0  0  0  0
   -8.8830    4.1590   -2.1900 H   0  0  0  0  0  0  0  0  0  0  0  0
   -6.4950    5.1050   -2.2850 H   0  0  0  0  0  0  0  0  0  0  0  0
   -7.0380    4.2020   -3.6700 H   0  0  0  0  0  0  0  0  0  0  0  0
   -5.8520    2.1670   -2.7700 H   0  0  0  0  0  0  0  0  0  0  0  0
   -4.8010    3.4770   -3.2130 H   0  0  0  0  0  0  0  0  0  0  0  0
   -3.0160    3.3950   -2.0840 H   0  0  0  0  0  0  0  0  0  0  0  0
  1  2  1  0  0  0  0
  2  3  2  0  0  0  0
  3 30  1  0  0  0  0
  3  4  1  0  0  0  0
  4 31  1  0  0  0  0
  4  5  2  0  0  0  0
  5  6  1  0  0  0  0
  6 32  1  0  0  0  0
  6  7  2  0  0  0  0
  7 33  1  0  0  0  0
  7  8  1  0  0  0  0
  8  9  2  0  0  0  0
  8 10  2  0  0  0  0
  8 11  1  0  0  0  0
 11 34  1  0  0  0  0
 11 12  1  0  0  0  0
 12 35  1  0  0  0  0
 12 13  1  0  0  0  0
 13 36  1  0  0  0  0
 13 37  1  0  0  0  0
 13 14  1  0  0  0  0
 14 38  1  0  0  0  0
 14 39  1  0  0  0  0
 14 15  1  0  0  0  0
 15 16  1  0  0  0  0
 16 12  1  0  0  0  0
 16 17  2  0  0  0  0
 15 18  1  0  0  0  0
 18 19  2  0  0  0  0
 19 40  1  0  0  0  0
 19 20  1  0  0  0  0
 20 41  1  0  0  0  0
 20 21  2  0  0  0  0
 21 22  1  0  0  0  0
 22 42  1  0  0  0  0
 22 43  1  0  0  0  0
 22 23  1  0  0  0  0
 23 44  1  0  0  0  0
 23 24  1  0  0  0  0
 24 45  1  0  0  0  0
 24 46  1  0  0  0  0
 24 25  1  0  0  0  0
 25 47  1  0  0  0  0
 25 48  1  0  0  0  0
 25 26  1  0  0  0  0
 26 49  1  0  0  0  0
 26 50  1  0  0  0  0
 26 27  1  0  0  0  0
 27 21  1  0  0  0  0
 27 28  2  0  0  0  0
 28 18  1  0  0  0  0
 28 51  1  0  0  0  0
  5 29  1  0  0  0  0
 29  2  1  0  0  0  0
M  END
>  <LOGBIO>
9.0000

>  <PRED_LOGBIO>
8.5700

>  <XV_RES>
0.5890

>  <WHL_TMPL>
3

>  <ANCH>
19-20;26-27

$$$$
ROW51
  -MTS-   01071502293D 0   0.00000     0.00000     0

 52 55  0  0  1  0  0  0  0  0999 V2000
    0.4890    8.5980   -1.1700 F   0  0  0  0  0  0  0  0  0  0  0  0
    0.8290    8.3760   -2.4570 C   0  0  0  0  0  0  0  0  0  0  0  0
    0.2720    9.1610   -3.4740 C   0  0  0  0  0  0  0  0  0  0  0  0
    0.6250    8.9300   -4.8090 C   0  0  0  0  0  0  0  0  0  0  0  0
    1.5340    7.9140   -5.1270 C   0  0  0  0  0  0  0  0  0  0  0  0
    2.0900    7.1290   -4.1100 C   0  0  0  0  0  0  0  0  0  0  0  0
    1.7380    7.3600   -2.7750 C   0  0  0  0  0  0  0  0  0  0  0  0
    2.3000    6.5660   -1.7470 N   0  0  0  0  0  0  0  0  0  0  0  0
    1.6940    5.4460   -1.3650 C   0  0  0  0  0  0  0  0  0  0  0  0
    0.6450    5.1000   -1.9050 O   0  0  0  0  0  0  0  0  0  0  0  0
    2.2940    4.5990   -0.2680 C   0  0  0  0  0  0  0  0  0  0  0  0
    1.4420    3.4250   -0.0340 N   0  0  0  0  0  0  0  0  0  0  0  0
    0.3650    3.4440   -1.0340 C   0  0  0  0  0  0  0  0  0  0  0  0
   -1.0130    3.4240   -0.3470 C   0  0  0  0  0  0  0  0  0  0  0  0
   -0.6970    4.0750    1.0130 C   0  0  1  0  0  0  0  0  0  0  0  0
    0.7540    3.6180    1.2510 C   0  0  0  0  0  0  0  0  0  0  0  0
   -1.5520    3.4540    2.0340 N   0  0  0  0  0  0  0  0  0  0  0  0
   -1.4670    3.8460    3.3020 C   0  0  0  0  0  0  0  0  0  0  0  0
   -0.6710    4.7290    3.6200 O   0  0  0  0  0  0  0  0  0  0  0  0
   -2.3280    3.2210    4.3300 C   0  0  0  0  0  0  0  0  0  0  0  0
   -3.5490    3.6160    4.7160 C   0  0  0  0  0  0  0  0  0  0  0  0
   -4.1890    2.8010    5.7720 C   0  0  0  0  0  0  0  0  0  0  0  0
   -3.4780    1.7600    6.2250 C   0  0  0  0  0  0  0  0  0  0  0  0
   -3.9380    0.6310    7.4380 Cl  0  0  0  0  0  0  0  0  0  0  0  0
   -1.9630    1.7920    5.3090 S   0  0  0  0  0  0  0  0  0  0  0  0
    0.0620    9.7230   -5.8360 N   0  0  0  0  0  0  0  0  0  0  0  0
    0.2690   11.0780   -5.8230 C   0  0  0  0  0  0  0  0  0  0  0  0
   -0.2320   11.8930   -6.7610 C   0  0  0  0  0  0  0  0  0  0  0  0
   -1.0370   11.2920   -7.8480 C   0  0  0  0  0  0  0  0  0  0  0  0
   -1.2410    9.9680   -7.8650 C   0  0  0  0  0  0  0  0  0  0  0  0
   -0.6530    9.1360   -6.7910 C   0  0  0  0  0  0  0  0  0  0  0  0
   -0.8250    7.9180   -6.7820 O   0  0  0  0  0  0  0  0  0  0  0  0
   -0.4290    9.9440   -3.2280 H   0  0  0  0  0  0  0  0  0  0  0  0
    1.8060    7.7360   -6.1570 H   0  0  0  0  0  0  0  0  0  0  0  0
    2.7920    6.3450   -4.3560 H   0  0  0  0  0  0  0  0  0  0  0  0
    3.1620    6.8510   -1.3040 H   0  0  0  0  0  0  0  0  0  0  0  0
    3.2890    4.2720   -0.5660 H   0  0  0  0  0  0  0  0  0  0  0  0
    2.3640    5.1850    0.6450 H   0  0  0  0  0  0  0  0  0  0  0  0
    0.4450    2.5140   -1.5930 H   0  0  0  0  0  0  0  0  0  0  0  0
    0.4390    4.3600   -1.6170 H   0  0  0  0  0  0  0  0  0  0  0  0
   -1.2960    2.3880   -0.1740 H   0  0  0  0  0  0  0  0  0  0  0  0
   -1.7030    4.0580   -0.9000 H   0  0  0  0  0  0  0  0  0  0  0  0
   -0.7860    5.1590    0.9790 H   0  0  0  0  0  0  0  0  0  0  0  0
    1.2600    4.4390    1.7550 H   0  0  0  0  0  0  0  0  0  0  0  0
    0.7270    2.6710    1.7850 H   0  0  0  0  0  0  0  0  0  0  0  0
   -2.2060    2.7290    1.7730 H   0  0  0  0  0  0  0  0  0  0  0  0
   -4.0360    4.4770    4.2820 H   0  0  0  0  0  0  0  0  0  0  0  0
   -5.1720    3.0320    6.1560 H   0  0  0  0  0  0  0  0  0  0  0  0
    0.8580   11.5050   -5.0250 H   0  0  0  0  0  0  0  0  0  0  0  0
   -0.0530   12.9580   -6.7250 H   0  0  0  0  0  0  0  0  0  0  0  0
   -1.4570   11.9170   -8.6230 H   0  0  0  0  0  0  0  0  0  0  0  0
   -1.8260    9.5140   -8.6510 H   0  0  0  0  0  0  0  0  0  0  0  0
  1  2  1  0  0  0  0
  2  3  2  0  0  0  0
  3 33  1  0  0  0  0
  3  4  1  0  0  0  0
  4  5  2  0  0  0  0
  5 34  1  0  0  0  0
  5  6  1  0  0  0  0
  6 35  1  0  0  0  0
  6  7  2  0  0  0  0
  7  2  1  0  0  0  0
  7  8  1  0  0  0  0
  8 36  1  0  0  0  0
  8  9  1  0  0  0  0
  9 10  2  0  0  0  0
  9 11  1  0  0  0  0
 11 37  1  0  0  0  0
 11 38  1  0  0  0  0
 11 12  1  0  0  0  0
 12 13  1  0  0  0  0
 13 39  1  0  0  0  0
 13 40  1  0  0  0  0
 13 14  1  0  0  0  0
 14 41  1  0  0  0  0
 14 42  1  0  0  0  0
 14 15  1  0  0  0  0
 15 43  1  0  0  0  0
 15 16  1  0  0  0  0
 16 12  1  0  0  0  0
 16 44  1  0  0  0  0
 16 45  1  0  0  0  0
 15 17  1  0  0  0  0
 17 46  1  0  0  0  0
 17 18  1  0  0  0  0
 18 19  2  0  0  0  0
 18 20  1  0  0  0  0
 20 21  2  0  0  0  0
 21 47  1  0  0  0  0
 21 22  1  0  0  0  0
 22 48  1  0  0  0  0
 22 23  2  0  0  0  0
 23 24  1  0  0  0  0
 23 25  1  0  0  0  0
 25 20  1  0  0  0  0
  4 26  1  0  0  0  0
 26 27  1  0  0  0  0
 27 49  1  0  0  0  0
 27 28  2  0  0  0  0
 28 50  1  0  0  0  0
 28 29  1  0  0  0  0
 29 51  1  0  0  0  0
 29 30  2  0  0  0  0
 30 52  1  0  0  0  0
 30 31  1  0  0  0  0
 31 26  1  0  0  0  0
 31 32  2  0  0  0  0
M  END
>  <LOGBIO>
5.9000

>  <PRED_LOGBIO>
6.7600

>  <XV_RES>
-1.3860

>  <WHL_TMPL>
3

>  <ANCH>
21-24;27-18

$$$$
ROW52
  -MTS-   01071502293D 0   0.00000     0.00000     0

 52 55  0  0  1  0  0  0  0  0999 V2000
    0.7810   -3.2900   -4.7210 N   0  0  0  0  0  0  0  0  0  0  0  0
    1.6110   -3.2280   -3.6330 C   0  0  0  0  0  0  0  0  0  0  0  0
    2.7610   -3.8780   -3.6420 N   0  0  0  0  0  0  0  0  0  0  0  0
    1.2200   -2.4340   -2.4470 C   0  0  0  0  0  0  0  0  0  0  0  0
   -0.1000   -2.4750   -1.9830 C   0  0  0  0  0  0  0  0  0  0  0  0
   -0.4710   -1.7230   -0.8610 C   0  0  0  0  0  0  0  0  0  0  0  0
    0.4780   -0.9320   -0.2040 C   0  0  0  0  0  0  0  0  0  0  0  0
    1.7980   -0.8910   -0.6680 C   0  0  0  0  0  0  0  0  0  0  0  0
    2.8220   -0.0370    0.0400 C   0  0  0  0  0  0  0  0  0  0  0  0
    2.8330    1.3080   -0.5520 N   0  0  0  0  0  0  0  0  0  0  0  0
    3.7690    1.7420   -1.6000 C   0  0  0  0  0  0  0  0  0  0  0  0
    3.2360    3.0810   -2.1420 C   0  0  0  0  0  0  0  0  0  0  0  0
    2.2900    3.5270   -1.0120 C   0  0  2  0  0  0  0  0  0  0  0  0
    1.0290    3.9580   -1.6340 N   0  0  0  0  0  0  0  0  0  0  0  0
   -0.4340    4.0400   -0.6780 S   0  0  0  0  0  0  0  0  0  0  0  0
   -0.2480    4.9610    0.4000 O   0  0  0  0  0  0  0  0  0  0  0  0
   -0.7340    2.7450   -0.1530 O   0  0  0  0  0  0  0  0  0  0  0  0
   -1.8270    4.6100   -1.7370 C   0  0  0  0  0  0  0  0  0  0  0  0
   -2.6630    3.8490   -2.4570 C   0  0  0  0  0  0  0  0  0  0  0  0
   -3.7010    4.5740   -3.2230 C   0  0  0  0  0  0  0  0  0  0  0  0
   -3.6890    5.9090   -3.1120 C   0  0  0  0  0  0  0  0  0  0  0  0
   -2.3450    6.2780   -2.0210 S   0  0  0  0  0  0  0  0  0  0  0  0
   -4.6050    6.8710   -3.7640 C   0  0  0  0  0  0  0  0  0  0  0  0
   -5.9830    6.8150   -3.5240 C   0  0  0  0  0  0  0  0  0  0  0  0
   -6.8300    7.7360   -4.1520 C   0  0  0  0  0  0  0  0  0  0  0  0
   -6.3190    8.6620   -4.9750 N   0  0  0  0  0  0  0  0  0  0  0  0
   -5.0060    8.7460   -5.2280 C   0  0  0  0  0  0  0  0  0  0  0  0
   -4.1070    7.8520   -4.6300 C   0  0  0  0  0  0  0  0  0  0  0  0
    1.9980    2.2840   -0.2060 C   0  0  0  0  0  0  0  0  0  0  0  0
    1.1160    2.1870    0.6460 O   0  0  0  0  0  0  0  0  0  0  0  0
    2.1690   -1.6420   -1.7900 C   0  0  0  0  0  0  0  0  0  0  0  0
    0.9840   -3.9300   -5.4750 H   0  0  0  0  0  0  0  0  0  0  0  0
   -0.0340   -2.6960   -4.7690 H   0  0  0  0  0  0  0  0  0  0  0  0
    3.3610   -3.8330   -2.8560 H   0  0  0  0  0  0  0  0  0  0  0  0
   -0.8320   -3.0860   -2.4900 H   0  0  0  0  0  0  0  0  0  0  0  0
   -1.4900   -1.7540   -0.5030 H   0  0  0  0  0  0  0  0  0  0  0  0
    0.1920   -0.3530    0.6620 H   0  0  0  0  0  0  0  0  0  0  0  0
    3.7950   -0.4780   -0.1650 H   0  0  0  0  0  0  0  0  0  0  0  0
    2.5420    0.0390    1.0890 H   0  0  0  0  0  0  0  0  0  0  0  0
    3.7090    1.0170   -2.4090 H   0  0  0  0  0  0  0  0  0  0  0  0
    4.7510    1.9100   -1.1630 H   0  0  0  0  0  0  0  0  0  0  0  0
    2.6400    2.8790   -3.0290 H   0  0  0  0  0  0  0  0  0  0  0  0
    4.0570    3.7890   -2.2270 H   0  0  0  0  0  0  0  0  0  0  0  0
    2.7400    4.3070   -0.4030 H   0  0  0  0  0  0  0  0  0  0  0  0
    1.0080    4.2070   -2.6130 H   0  0  0  0  0  0  0  0  0  0  0  0
   -2.5840    2.7720   -2.4760 H   0  0  0  0  0  0  0  0  0  0  0  0
   -4.4260    4.0570   -3.8350 H   0  0  0  0  0  0  0  0  0  0  0  0
   -6.3900    6.0660   -2.8600 H   0  0  0  0  0  0  0  0  0  0  0  0
   -7.8940    7.7000   -3.9740 H   0  0  0  0  0  0  0  0  0  0  0  0
   -4.6370    9.5080   -5.8980 H   0  0  0  0  0  0  0  0  0  0  0  0
   -3.0480    7.9190   -4.8330 H   0  0  0  0  0  0  0  0  0  0  0  0
    3.1870   -1.6100   -2.1490 H   0  0  0  0  0  0  0  0  0  0  0  0
  1 32  1  0  0  0  0
  1 33  1  0  0  0  0
  1  2  1  0  0  0  0
  2  3  2  0  0  0  0
  3 34  1  0  0  0  0
  2  4  1  0  0  0  0
  4  5  2  0  0  0  0
  5 35  1  0  0  0  0
  5  6  1  0  0  0  0
  6 36  1  0  0  0  0
  6  7  2  0  0  0  0
  7 37  1  0  0  0  0
  7  8  1  0  0  0  0
  8  9  1  0  0  0  0
  9 38  1  0  0  0  0
  9 39  1  0  0  0  0
  9 10  1  0  0  0  0
 10 11  1  0  0  0  0
 11 40  1  0  0  0  0
 11 41  1  0  0  0  0
 11 12  1  0  0  0  0
 12 42  1  0  0  0  0
 12 43  1  0  0  0  0
 12 13  1  0  0  0  0
 13 44  1  0  0  0  0
 13 14  1  0  0  0  0
 14 45  1  0  0  0  0
 14 15  1  0  0  0  0
 15 16  2  0  0  0  0
 15 17  2  0  0  0  0
 15 18  1  0  0  0  0
 18 19  2  0  0  0  0
 19 46  1  0  0  0  0
 19 20  1  0  0  0  0
 20 47  1  0  0  0  0
 20 21  2  0  0  0  0
 21 22  1  0  0  0  0
 22 18  1  0  0  0  0
 21 23  1  0  0  0  0
 23 24  2  0  0  0  0
 24 48  1  0  0  0  0
 24 25  1  0  0  0  0
 25 49  1  0  0  0  0
 25 26  2  0  0  0  0
 26 27  1  0  0  0  0
 27 50  1  0  0  0  0
 27 28  2  0  0  0  0
 28 23  1  0  0  0  0
 28 51  1  0  0  0  0
 13 29  1  0  0  0  0
 29 10  1  0  0  0  0
 29 30  2  0  0  0  0
  8 31  2  0  0  0  0
 31  4  1  0  0  0  0
 31 52  1  0  0  0  0
M  END
>  <LOGBIO>
7.2600

>  <PRED_LOGBIO>
7.1100

>  <XV_RES>
0.1640

>  <WHL_TMPL>
1

>  <ANCH>
17-18;18-15

$$$$
ROW53
  -MTS-   01071502293D 0   0.00000     0.00000     0

 56 60  0  0  0  0  0  0  0  0999 V2000
   -3.7680    1.9310    2.4040 C   0  0  0  0  0  0  0  0  0  0  0  0
   -3.3020    0.5990    1.8650 C   0  0  0  0  0  0  0  0  0  0  0  0
   -2.1480    0.3750    0.9670 C   0  0  0  0  0  0  0  0  0  0  0  0
   -2.0780   -0.9420    0.7280 C   0  0  0  0  0  0  0  0  0  0  0  0
   -1.0660   -1.6030   -0.1250 C   0  0  0  0  0  0  0  0  0  0  0  0
   -0.1840   -2.2900    0.3870 O   0  0  0  0  0  0  0  0  0  0  0  0
   -1.1110   -1.4550   -1.4460 N   0  0  0  0  0  0  0  0  0  0  0  0
   -0.1730   -2.1260   -2.2660 C   0  0  0  0  0  0  0  0  0  0  0  0
    1.1620   -1.7030   -2.2850 C   0  0  0  0  0  0  0  0  0  0  0  0
    2.0750   -2.3800   -3.1030 C   0  0  0  0  0  0  0  0  0  0  0  0
    1.6330   -3.4590   -3.8770 C   0  0  0  0  0  0  0  0  0  0  0  0
    0.2840   -3.8290   -3.8090 C   0  0  0  0  0  0  0  0  0  0  0  0
   -0.5670   -3.1630   -3.0180 N   0  0  0  0  0  0  0  0  0  0  0  0
    2.5730   -4.1950   -4.7510 C   0  0  0  0  0  0  0  0  0  0  0  0
    3.9200   -3.8160   -4.8060 C   0  0  0  0  0  0  0  0  0  0  0  0
    4.8100   -4.5130   -5.6330 C   0  0  0  0  0  0  0  0  0  0  0  0
    4.3530   -5.5880   -6.4040 C   0  0  0  0  0  0  0  0  0  0  0  0
    3.0060   -5.9670   -6.3490 C   0  0  0  0  0  0  0  0  0  0  0  0
    2.1170   -5.2700   -5.5220 C   0  0  0  0  0  0  0  0  0  0  0  0
    0.3470   -5.7680   -5.4500 S   0  0  0  0  0  0  0  0  0  0  0  0
   -0.1800   -5.4670   -4.1550 O   0  0  0  0  0  0  0  0  0  0  0  0
    0.2360   -7.1730   -5.6940 O   0  0  0  0  0  0  0  0  0  0  0  0
   -0.5560   -4.8920   -6.6660 N   0  0  0  0  0  0  0  0  0  0  0  0
   -3.0890   -1.5810    1.3960 N   0  0  0  0  0  0  0  0  0  0  0  0
   -3.8520   -0.5760    2.1110 N   0  0  0  0  0  0  0  0  0  0  0  0
   -3.3440   -2.9730    1.3900 C   0  0  0  0  0  0  0  0  0  0  0  0
   -3.3180   -3.6950    2.5890 C   0  0  0  0  0  0  0  0  0  0  0  0
   -3.5700   -5.0720    2.5820 C   0  0  0  0  0  0  0  0  0  0  0  0
   -3.8480   -5.7270    1.3770 C   0  0  0  0  0  0  0  0  0  0  0  0
   -4.1000   -7.1040    1.3700 C   0  0  0  0  0  0  0  0  0  0  0  0
   -4.3780   -7.7600    0.1650 C   0  0  0  0  0  0  0  0  0  0  0  0
   -4.6910   -9.4710    0.1570 Cl  0  0  0  0  0  0  0  0  0  0  0  0
   -4.4040   -7.0380   -1.0350 C   0  0  0  0  0  0  0  0  0  0  0  0
   -4.1520   -5.6600   -1.0280 C   0  0  0  0  0  0  0  0  0  0  0  0
   -3.8740   -5.0050    0.1780 C   0  0  0  0  0  0  0  0  0  0  0  0
   -3.6220   -3.6280    0.1840 C   0  0  0  0  0  0  0  0  0  0  0  0
   -4.2330    1.7860    3.3770 H   0  0  0  0  0  0  0  0  0  0  0  0
   -4.4910    2.3660    1.7180 H   0  0  0  0  0  0  0  0  0  0  0  0
   -2.9160    2.5990    2.5040 H   0  0  0  0  0  0  0  0  0  0  0  0
   -1.4840    1.1320    0.5770 H   0  0  0  0  0  0  0  0  0  0  0  0
   -1.8150   -0.8630   -1.8640 H   0  0  0  0  0  0  0  0  0  0  0  0
    1.4820   -0.8680   -1.6790 H   0  0  0  0  0  0  0  0  0  0  0  0
    3.1100   -2.0730   -3.1360 H   0  0  0  0  0  0  0  0  0  0  0  0
   -0.0730   -4.6590   -4.4000 H   0  0  0  0  0  0  0  0  0  0  0  0
    4.2730   -2.9870   -4.2110 H   0  0  0  0  0  0  0  0  0  0  0  0
    5.8490   -4.2210   -5.6760 H   0  0  0  0  0  0  0  0  0  0  0  0
    5.0390   -6.1250   -7.0420 H   0  0  0  0  0  0  0  0  0  0  0  0
    2.6540   -6.7960   -6.9440 H   0  0  0  0  0  0  0  0  0  0  0  0
   -0.0840   -4.2330   -7.2680 H   0  0  0  0  0  0  0  0  0  0  0  0
   -1.5500   -5.0450   -6.7650 H   0  0  0  0  0  0  0  0  0  0  0  0
   -3.1040   -3.1900    3.5190 H   0  0  0  0  0  0  0  0  0  0  0  0
   -3.5510   -5.6290    3.5070 H   0  0  0  0  0  0  0  0  0  0  0  0
   -4.0800   -7.6610    2.2950 H   0  0  0  0  0  0  0  0  0  0  0  0
   -4.6180   -7.5430   -1.9650 H   0  0  0  0  0  0  0  0  0  0  0  0
   -4.1720   -5.1030   -1.9530 H   0  0  0  0  0  0  0  0  0  0  0  0
   -3.6420   -3.0710   -0.7410 H   0  0  0  0  0  0  0  0  0  0  0  0
  1 37  1  0  0  0  0
  1 38  1  0  0  0  0
  1 39  1  0  0  0  0
  1  2  1  0  0  0  0
  2  3  1  0  0  0  0
  3 40  1  0  0  0  0
  3  4  2  0  0  0  0
  4  5  1  0  0  0  0
  5  6  2  0  0  0  0
  5  7  1  0  0  0  0
  7 41  1  0  0  0  0
  7  8  1  0  0  0  0
  8  9  2  0  0  0  0
  9 42  1  0  0  0  0
  9 10  1  0  0  0  0
 10 43  1  0  0  0  0
 10 11  2  0  0  0  0
 11 12  1  0  0  0  0
 12 44  1  0  0  0  0
 12 13  2  0  0  0  0
 13  8  1  0  0  0  0
 11 14  1  0  0  0  0
 14 15  2  0  0  0  0
 15 45  1  0  0  0  0
 15 16  1  0  0  0  0
 16 46  1  0  0  0  0
 16 17  2  0  0  0  0
 17 47  1  0  0  0  0
 17 18  1  0  0  0  0
 18 48  1  0  0  0  0
 18 19  2  0  0  0  0
 19 14  1  0  0  0  0
 19 20  1  0  0  0  0
 20 21  2  0  0  0  0
 20 22  2  0  0  0  0
 20 23  1  0  0  0  0
 23 49  1  0  0  0  0
 23 50  1  0  0  0  0
  4 24  1  0  0  0  0
 24 25  1  0  0  0  0
 25  2  2  0  0  0  0
 24 26  1  0  0  0  0
 26 27  2  0  0  0  0
 27 51  1  0  0  0  0
 27 28  1  0  0  0  0
 28 52  1  0  0  0  0
 28 29  2  0  0  0  0
 29 30  1  0  0  0  0
 30 53  1  0  0  0  0
 30 31  2  0  0  0  0
 31 32  1  0  0  0  0
 31 33  1  0  0  0  0
 33 54  1  0  0  0  0
 33 34  2  0  0  0  0
 34 55  1  0  0  0  0
 34 35  1  0  0  0  0
 35 29  1  0  0  0  0
 35 36  2  0  0  0  0
 36 26  1  0  0  0  0
 36 56  1  0  0  0  0
M  END
>  <LOGBIO>
8.7200

>  <PRED_LOGBIO>
9.3900

>  <XV_RES>
-0.6570

>  <WHL_TMPL>
2

>  <ANCH>
13-14;9-10

$$$$
ROW54
  -MTS-   01071502293D 0   0.00000     0.00000     0

 51 54  0  0  0  0  0  0  0  0999 V2000
   -3.7680    1.9310    2.4040 C   0  0  0  0  0  0  0  0  0  0  0  0
   -3.3020    0.5990    1.8650 C   0  0  0  0  0  0  0  0  0  0  0  0
   -2.1480    0.3750    0.9670 C   0  0  0  0  0  0  0  0  0  0  0  0
   -2.0780   -0.9420    0.7280 C   0  0  0  0  0  0  0  0  0  0  0  0
   -1.0660   -1.6030   -0.1250 C   0  0  0  0  0  0  0  0  0  0  0  0
   -0.1840   -2.2900    0.3870 O   0  0  0  0  0  0  0  0  0  0  0  0
   -1.1110   -1.4550   -1.4460 N   0  0  0  0  0  0  0  0  0  0  0  0
   -0.1730   -2.1260   -2.2660 C   0  0  0  0  0  0  0  0  0  0  0  0
   -0.5810   -3.2090   -3.0540 C   0  0  0  0  0  0  0  0  0  0  0  0
    0.3470   -3.8730   -3.8650 C   0  0  0  0  0  0  0  0  0  0  0  0
    1.6830   -3.4530   -3.8880 C   0  0  0  0  0  0  0  0  0  0  0  0
    2.0900   -2.3700   -3.1010 C   0  0  0  0  0  0  0  0  0  0  0  0
    1.1620   -1.7070   -2.2890 C   0  0  0  0  0  0  0  0  0  0  0  0
    2.6640   -4.1550   -4.7460 C   0  0  0  0  0  0  0  0  0  0  0  0
    2.9120   -5.5200   -4.5540 C   0  0  0  0  0  0  0  0  0  0  0  0
    3.8400   -6.1830   -5.3650 C   0  0  0  0  0  0  0  0  0  0  0  0
    4.5200   -5.4830   -6.3690 C   0  0  0  0  0  0  0  0  0  0  0  0
    4.2720   -4.1190   -6.5610 C   0  0  0  0  0  0  0  0  0  0  0  0
    3.3440   -3.4550   -5.7500 C   0  0  0  0  0  0  0  0  0  0  0  0
    3.0170   -1.6620   -6.0020 S   0  0  0  0  0  0  0  0  0  0  0  0
    3.2170   -1.3300   -7.3790 O   0  0  0  0  0  0  0  0  0  0  0  0
    1.6680   -1.3660   -5.6310 O   0  0  0  0  0  0  0  0  0  0  0  0
    4.1140   -0.7240   -5.0120 N   0  0  0  0  0  0  0  0  0  0  0  0
   -3.0890   -1.5810    1.3960 N   0  0  0  0  0  0  0  0  0  0  0  0
   -3.8520   -0.5760    2.1110 N   0  0  0  0  0  0  0  0  0  0  0  0
   -3.3440   -2.9730    1.3900 C   0  0  0  0  0  0  0  0  0  0  0  0
   -3.6220   -3.6280    0.1840 C   0  0  0  0  0  0  0  0  0  0  0  0
   -3.8740   -5.0050    0.1780 C   0  0  0  0  0  0  0  0  0  0  0  0
   -3.8480   -5.7270    1.3770 C   0  0  0  0  0  0  0  0  0  0  0  0
   -3.5700   -5.0720    2.5820 C   0  0  0  0  0  0  0  0  0  0  0  0
   -3.3180   -3.6950    2.5890 C   0  0  0  0  0  0  0  0  0  0  0  0
   -4.2330    1.7860    3.3770 H   0  0  0  0  0  0  0  0  0  0  0  0
   -4.4910    2.3660    1.7180 H   0  0  0  0  0  0  0  0  0  0  0  0
   -2.9160    2.5990    2.5040 H   0  0  0  0  0  0  0  0  0  0  0  0
   -1.4840    1.1320    0.5770 H   0  0  0  0  0  0  0  0  0  0  0  0
   -1.8150   -0.8630   -1.8640 H   0  0  0  0  0  0  0  0  0  0  0  0
   -1.6110   -3.5330   -3.0360 H   0  0  0  0  0  0  0  0  0  0  0  0
    0.0330   -4.7080   -4.4730 H   0  0  0  0  0  0  0  0  0  0  0  0
    3.1210   -2.0470   -3.1190 H   0  0  0  0  0  0  0  0  0  0  0  0
    1.4770   -0.8710   -1.6820 H   0  0  0  0  0  0  0  0  0  0  0  0
    2.3880   -6.0600   -3.7800 H   0  0  0  0  0  0  0  0  0  0  0  0
    4.0320   -7.2360   -5.2170 H   0  0  0  0  0  0  0  0  0  0  0  0
    5.2360   -5.9950   -6.9940 H   0  0  0  0  0  0  0  0  0  0  0  0
    4.7960   -3.5780   -7.3350 H   0  0  0  0  0  0  0  0  0  0  0  0
    4.7890   -1.1920   -4.4240 H   0  0  0  0  0  0  0  0  0  0  0  0
    4.0720    0.2850   -5.0290 H   0  0  0  0  0  0  0  0  0  0  0  0
   -3.6420   -3.0710   -0.7410 H   0  0  0  0  0  0  0  0  0  0  0  0
   -4.0880   -5.5110   -0.7530 H   0  0  0  0  0  0  0  0  0  0  0  0
   -4.0430   -6.7900    1.3720 H   0  0  0  0  0  0  0  0  0  0  0  0
   -3.5510   -5.6290    3.5070 H   0  0  0  0  0  0  0  0  0  0  0  0
   -3.1040   -3.1900    3.5190 H   0  0  0  0  0  0  0  0  0  0  0  0
  1 32  1  0  0  0  0
  1 33  1  0  0  0  0
  1 34  1  0  0  0  0
  1  2  1  0  0  0  0
  2  3  1  0  0  0  0
  3 35  1  0  0  0  0
  3  4  2  0  0  0  0
  4  5  1  0  0  0  0
  5  6  2  0  0  0  0
  5  7  1  0  0  0  0
  7 36  1  0  0  0  0
  7  8  1  0  0  0  0
  8  9  2  0  0  0  0
  9 37  1  0  0  0  0
  9 10  1  0  0  0  0
 10 38  1  0  0  0  0
 10 11  2  0  0  0  0
 11 12  1  0  0  0  0
 12 39  1  0  0  0  0
 12 13  2  0  0  0  0
 13  8  1  0  0  0  0
 13 40  1  0  0  0  0
 11 14  1  0  0  0  0
 14 15  2  0  0  0  0
 15 41  1  0  0  0  0
 15 16  1  0  0  0  0
 16 42  1  0  0  0  0
 16 17  2  0  0  0  0
 17 43  1  0  0  0  0
 17 18  1  0  0  0  0
 18 44  1  0  0  0  0
 18 19  2  0  0  0  0
 19 14  1  0  0  0  0
 19 20  1  0  0  0  0
 20 21  2  0  0  0  0
 20 22  2  0  0  0  0
 20 23  1  0  0  0  0
 23 45  1  0  0  0  0
 23 46  1  0  0  0  0
  4 24  1  0  0  0  0
 24 25  1  0  0  0  0
 25  2  2  0  0  0  0
 24 26  1  0  0  0  0
 26 27  2  0  0  0  0
 27 47  1  0  0  0  0
 27 28  1  0  0  0  0
 28 48  1  0  0  0  0
 28 29  2  0  0  0  0
 29 49  1  0  0  0  0
 29 30  1  0  0  0  0
 30 50  1  0  0  0  0
 30 31  2  0  0  0  0
 31 26  1  0  0  0  0
 31 51  1  0  0  0  0
M  END
>  <LOGBIO>
6.7000

>  <PRED_LOGBIO>
7.3200

>  <XV_RES>
-0.7030

>  <WHL_TMPL>
2

>  <ANCH>
13-14;9-10

$$$$
ROW55
  -MTS-   01071502293D 0   0.00000     0.00000     0

 53 56  0  0  1  0  0  0  0  0999 V2000
    4.9000    4.2230   -1.1660 Cl  0  0  0  0  0  0  0  0  0  0  0  0
    3.3900    3.5840   -0.5840 C   0  0  0  0  0  0  0  0  0  0  0  0
    3.1730    3.4460    0.7920 C   0  0  0  0  0  0  0  0  0  0  0  0
    1.9580    2.9320    1.2600 C   0  0  0  0  0  0  0  0  0  0  0  0
    0.9600    2.5570    0.3530 C   0  0  0  0  0  0  0  0  0  0  0  0
    0.0030    1.6490    0.9530 C   0  0  0  0  0  0  0  0  0  0  0  0
    0.0750    1.4340    2.1620 O   0  0  0  0  0  0  0  0  0  0  0  0
   -1.0490    1.2180    0.2630 N   0  0  0  0  0  0  0  0  0  0  0  0
   -2.0870    0.4170    0.9270 C   0  0  2  0  0  0  0  0  0  0  0  0
   -1.8330    0.2850    2.4400 C   0  0  0  0  0  0  0  0  0  0  0  0
   -3.1980    0.1260    3.1350 C   0  0  0  0  0  0  0  0  0  0  0  0
   -4.2290    0.4690    2.0440 C   0  0  0  0  0  0  0  0  0  0  0  0
   -3.4690    1.0930    0.8590 C   0  0  2  0  0  0  0  0  0  0  0  0
   -4.1430    0.8380   -0.4230 N   0  0  0  0  0  0  0  0  0  0  0  0
   -4.9330   -0.2230   -0.5580 C   0  0  0  0  0  0  0  0  0  0  0  0
   -5.1000   -0.9910    0.3880 O   0  0  0  0  0  0  0  0  0  0  0  0
   -5.6120   -0.4810   -1.8480 C   0  0  0  0  0  0  0  0  0  0  0  0
   -6.8810    0.0570   -2.0900 C   0  0  0  0  0  0  0  0  0  0  0  0
   -7.5240   -0.1860   -3.3100 C   0  0  0  0  0  0  0  0  0  0  0  0
   -6.8960   -0.9670   -4.2880 C   0  0  0  0  0  0  0  0  0  0  0  0
   -5.6260   -1.5050   -4.0460 C   0  0  0  0  0  0  0  0  0  0  0  0
   -4.9840   -1.2610   -2.8260 C   0  0  0  0  0  0  0  0  0  0  0  0
   -7.5450   -1.2130   -5.5210 N   0  0  0  0  0  0  0  0  0  0  0  0
   -6.9470   -0.8030   -6.6840 C   0  0  0  0  0  0  0  0  0  0  0  0
   -7.5000   -1.0000   -7.8890 C   0  0  0  0  0  0  0  0  0  0  0  0
   -8.8080   -1.6890   -7.9490 C   0  0  0  0  0  0  0  0  0  0  0  0
   -9.3970   -2.0910   -6.8140 C   0  0  0  0  0  0  0  0  0  0  0  0
   -8.7200   -1.8350   -5.5230 C   0  0  0  0  0  0  0  0  0  0  0  0
   -9.2370   -2.1930   -4.4660 O   0  0  0  0  0  0  0  0  0  0  0  0
    1.1770    2.6950   -1.0230 C   0  0  0  0  0  0  0  0  0  0  0  0
   -0.0630    2.2290   -2.1510 Cl  0  0  0  0  0  0  0  0  0  0  0  0
    2.3920    3.2090   -1.4920 C   0  0  0  0  0  0  0  0  0  0  0  0
    3.9420    3.7350    1.4920 H   0  0  0  0  0  0  0  0  0  0  0  0
    1.7900    2.8250    2.3220 H   0  0  0  0  0  0  0  0  0  0  0  0
   -1.1350    1.4410   -0.7180 H   0  0  0  0  0  0  0  0  0  0  0  0
   -2.0820   -0.5500    0.4280 H   0  0  0  0  0  0  0  0  0  0  0  0
   -1.3430    1.1850    2.8050 H   0  0  0  0  0  0  0  0  0  0  0  0
   -1.2250   -0.5980    2.6290 H   0  0  0  0  0  0  0  0  0  0  0  0
   -3.3370   -0.8890    3.5010 H   0  0  0  0  0  0  0  0  0  0  0  0
   -3.2870    0.8010    3.9840 H   0  0  0  0  0  0  0  0  0  0  0  0
   -4.7260   -0.4420    1.7170 H   0  0  0  0  0  0  0  0  0  0  0  0
   -4.9440    1.1890    2.4350 H   0  0  0  0  0  0  0  0  0  0  0  0
   -3.3970    2.1750    0.9460 H   0  0  0  0  0  0  0  0  0  0  0  0
   -4.0060    1.4680   -1.2000 H   0  0  0  0  0  0  0  0  0  0  0  0
   -7.3660    0.6600   -1.3360 H   0  0  0  0  0  0  0  0  0  0  0  0
   -8.5030    0.2290   -3.4970 H   0  0  0  0  0  0  0  0  0  0  0  0
   -5.1420   -2.1070   -4.8010 H   0  0  0  0  0  0  0  0  0  0  0  0
   -4.0050   -1.6760   -2.6390 H   0  0  0  0  0  0  0  0  0  0  0  0
   -5.9920   -0.3020   -6.6270 H   0  0  0  0  0  0  0  0  0  0  0  0
   -7.0050   -0.6670   -8.7890 H   0  0  0  0  0  0  0  0  0  0  0  0
   -9.2860   -1.8660   -8.9010 H   0  0  0  0  0  0  0  0  0  0  0  0
  -10.3510   -2.5950   -6.8410 H   0  0  0  0  0  0  0  0  0  0  0  0
    2.5600    3.3160   -2.5530 H   0  0  0  0  0  0  0  0  0  0  0  0
  1  2  1  0  0  0  0
  2  3  2  0  0  0  0
  3 33  1  0  0  0  0
  3  4  1  0  0  0  0
  4 34  1  0  0  0  0
  4  5  2  0  0  0  0
  5  6  1  0  0  0  0
  6  7  2  0  0  0  0
  6  8  1  0  0  0  0
  8 35  1  0  0  0  0
  8  9  1  0  0  0  0
  9 36  1  0  0  0  0
  9 10  1  0  0  0  0
 10 37  1  0  0  0  0
 10 38  1  0  0  0  0
 10 11  1  0  0  0  0
 11 39  1  0  0  0  0
 11 40  1  0  0  0  0
 11 12  1  0  0  0  0
 12 41  1  0  0  0  0
 12 42  1  0  0  0  0
 12 13  1  0  0  0  0
 13  9  1  0  0  0  0
 13 43  1  0  0  0  0
 13 14  1  0  0  0  0
 14 44  1  0  0  0  0
 14 15  1  0  0  0  0
 15 16  2  0  0  0  0
 15 17  1  0  0  0  0
 17 18  2  0  0  0  0
 18 45  1  0  0  0  0
 18 19  1  0  0  0  0
 19 46  1  0  0  0  0
 19 20  2  0  0  0  0
 20 21  1  0  0  0  0
 21 47  1  0  0  0  0
 21 22  2  0  0  0  0
 22 17  1  0  0  0  0
 22 48  1  0  0  0  0
 20 23  1  0  0  0  0
 23 24  1  0  0  0  0
 24 49  1  0  0  0  0
 24 25  2  0  0  0  0
 25 50  1  0  0  0  0
 25 26  1  0  0  0  0
 26 51  1  0  0  0  0
 26 27  2  0  0  0  0
 27 52  1  0  0  0  0
 27 28  1  0  0  0  0
 28 23  1  0  0  0  0
 28 29  2  0  0  0  0
  5 30  1  0  0  0  0
 30 31  1  0  0  0  0
 30 32  2  0  0  0  0
 32  2  1  0  0  0  0
 32 53  1  0  0  0  0
M  END
>  <LOGBIO>
6.4400

>  <PRED_LOGBIO>
6.3500

>  <XV_RES>
-0.0720

>  <WHL_TMPL>
2

>  <ANCH>
38-39;50-51

$$$$
ROW56
  -MTS-   01071502293D 0   0.00000     0.00000     0

 57 60  0  0  1  0  0  0  0  0999 V2000
   -8.1020   -0.8750    0.3960 C   0  0  0  0  0  0  0  0  0  0  0  0
   -6.8560   -0.4620   -0.2640 N   0  0  0  0  0  0  0  0  0  0  0  0
   -6.2930   -1.6010   -1.0040 C   0  0  0  0  0  0  0  0  0  0  0  0
   -7.1370    0.6380   -1.1970 C   0  0  0  0  0  0  0  0  0  0  0  0
   -7.7150    1.8080   -0.4370 C   0  0  0  0  0  0  0  0  0  0  0  0
   -8.9980    2.0180   -0.2070 N   0  0  0  0  0  0  0  0  0  0  0  0
   -9.1180    3.2040    0.5260 C   0  0  0  0  0  0  0  0  0  0  0  0
   -7.8830    3.6850    0.7230 C   0  0  0  0  0  0  0  0  0  0  0  0
   -6.9960    2.8270    0.1280 N   0  0  0  0  0  0  0  0  0  0  0  0
   -5.5880    2.9690    0.1030 C   0  0  0  0  0  0  0  0  0  0  0  0
   -5.0090    4.0990   -0.4850 C   0  0  0  0  0  0  0  0  0  0  0  0
   -3.6160    4.2390   -0.5100 C   0  0  0  0  0  0  0  0  0  0  0  0
   -2.8030    3.2490    0.0540 C   0  0  0  0  0  0  0  0  0  0  0  0
   -1.3950    3.3900    0.0290 N   0  0  0  0  0  0  0  0  0  0  0  0
   -0.4740    3.4700   -1.1140 C   0  0  0  0  0  0  0  0  0  0  0  0
    0.8850    3.9300   -0.5550 C   0  0  0  0  0  0  0  0  0  0  0  0
    0.7360    3.6120    0.9440 C   0  0  1  0  0  0  0  0  0  0  0  0
    1.1950    4.7900    1.6950 N   0  0  0  0  0  0  0  0  0  0  0  0
    2.4030    5.8510    1.0040 S   0  0  0  0  0  0  0  0  0  0  0  0
    1.9140    6.3940   -0.2250 O   0  0  0  0  0  0  0  0  0  0  0  0
    3.6020    5.1110    0.7550 O   0  0  0  0  0  0  0  0  0  0  0  0
    2.7610    7.2200    2.1810 C   0  0  0  0  0  0  0  0  0  0  0  0
    3.6620    8.1600    1.8610 C   0  0  0  0  0  0  0  0  0  0  0  0
    3.9500    9.2610    2.8070 C   0  0  0  0  0  0  0  0  0  0  0  0
    4.8780    9.2790    3.7740 C   0  0  0  0  0  0  0  0  0  0  0  0
    4.9500   10.5180    4.5790 C   0  0  0  0  0  0  0  0  0  0  0  0
    4.0800   11.4830    4.2530 C   0  0  0  0  0  0  0  0  0  0  0  0
    3.9120   13.0280    4.9910 Cl  0  0  0  0  0  0  0  0  0  0  0  0
    3.1400   10.8320    2.9010 S   0  0  0  0  0  0  0  0  0  0  0  0
   -0.7470    3.4670    1.1880 C   0  0  0  0  0  0  0  0  0  0  0  0
   -1.3880    3.4140    2.2370 O   0  0  0  0  0  0  0  0  0  0  0  0
   -3.3820    2.1180    0.6430 C   0  0  0  0  0  0  0  0  0  0  0  0
   -2.5980    1.1630    1.1860 F   0  0  0  0  0  0  0  0  0  0  0  0
   -4.7750    1.9780    0.6670 C   0  0  0  0  0  0  0  0  0  0  0  0
   -8.8170   -1.2090   -0.3530 H   0  0  0  0  0  0  0  0  0  0  0  0
   -7.8940   -1.6900    1.0870 H   0  0  0  0  0  0  0  0  0  0  0  0
   -8.5190   -0.0320    0.9440 H   0  0  0  0  0  0  0  0  0  0  0  0
   -7.0070   -1.9340   -1.7540 H   0  0  0  0  0  0  0  0  0  0  0  0
   -6.0850   -2.4150   -0.3130 H   0  0  0  0  0  0  0  0  0  0  0  0
   -5.3700   -1.2950   -1.4930 H   0  0  0  0  0  0  0  0  0  0  0  0
   -7.8510    0.3040   -1.9470 H   0  0  0  0  0  0  0  0  0  0  0  0
   -6.2140    0.9440   -1.6860 H   0  0  0  0  0  0  0  0  0  0  0  0
  -10.0390    3.6500    0.8720 H   0  0  0  0  0  0  0  0  0  0  0  0
   -7.6320    4.5900    1.2560 H   0  0  0  0  0  0  0  0  0  0  0  0
   -5.6360    4.8630   -0.9200 H   0  0  0  0  0  0  0  0  0  0  0  0
   -3.1690    5.1110   -0.9640 H   0  0  0  0  0  0  0  0  0  0  0  0
   -0.8390    4.2570   -1.7710 H   0  0  0  0  0  0  0  0  0  0  0  0
   -0.3520    2.4810   -1.5520 H   0  0  0  0  0  0  0  0  0  0  0  0
    0.9560    5.0100   -0.6720 H   0  0  0  0  0  0  0  0  0  0  0  0
    1.6770    3.3170   -0.9790 H   0  0  0  0  0  0  0  0  0  0  0  0
    1.2800    2.7100    1.2140 H   0  0  0  0  0  0  0  0  0  0  0  0
    0.8140    4.9860    2.6090 H   0  0  0  0  0  0  0  0  0  0  0  0
    2.2460    7.2660    3.1290 H   0  0  0  0  0  0  0  0  0  0  0  0
    4.1770    8.1130    0.9130 H   0  0  0  0  0  0  0  0  0  0  0  0
    5.5330    8.4390    3.9540 H   0  0  0  0  0  0  0  0  0  0  0  0
    5.6620   10.6370    5.3830 H   0  0  0  0  0  0  0  0  0  0  0  0
   -5.2220    1.1060    1.1210 H   0  0  0  0  0  0  0  0  0  0  0  0
  1 35  1  0  0  0  0
  1 36  1  0  0  0  0
  1 37  1  0  0  0  0
  1  2  1  0  0  0  0
  2  3  1  0  0  0  0
  3 38  1  0  0  0  0
  3 39  1  0  0  0  0
  3 40  1  0  0  0  0
  2  4  1  0  0  0  0
  4 41  1  0  0  0  0
  4 42  1  0  0  0  0
  4  5  1  0  0  0  0
  5  6  2  0  0  0  0
  6  7  1  0  0  0  0
  7 43  1  0  0  0  0
  7  8  2  0  0  0  0
  8 44  1  0  0  0  0
  8  9  1  0  0  0  0
  9  5  1  0  0  0  0
  9 10  1  0  0  0  0
 10 11  2  0  0  0  0
 11 45  1  0  0  0  0
 11 12  1  0  0  0  0
 12 46  1  0  0  0  0
 12 13  2  0  0  0  0
 13 14  1  0  0  0  0
 14 15  1  0  0  0  0
 15 47  1  0  0  0  0
 15 48  1  0  0  0  0
 15 16  1  0  0  0  0
 16 49  1  0  0  0  0
 16 50  1  0  0  0  0
 16 17  1  0  0  0  0
 17 51  1  0  0  0  0
 17 18  1  0  0  0  0
 18 52  1  0  0  0  0
 18 19  1  0  0  0  0
 19 20  2  0  0  0  0
 19 21  2  0  0  0  0
 19 22  1  0  0  0  0
 22 53  1  0  0  0  0
 22 23  2  0  0  0  0
 23 54  1  0  0  0  0
 23 24  1  0  0  0  0
 24 25  2  0  0  0  0
 25 55  1  0  0  0  0
 25 26  1  0  0  0  0
 26 56  1  0  0  0  0
 26 27  2  0  0  0  0
 27 28  1  0  0  0  0
 27 29  1  0  0  0  0
 29 24  1  0  0  0  0
 17 30  1  0  0  0  0
 30 14  1  0  0  0  0
 30 31  2  0  0  0  0
 13 32  1  0  0  0  0
 32 33  1  0  0  0  0
 32 34  2  0  0  0  0
 34 10  1  0  0  0  0
 34 57  1  0  0  0  0
M  END
>  <LOGBIO>
8.3000

>  <PRED_LOGBIO>
8.7200

>  <XV_RES>
-0.4810

>  <WHL_TMPL>
3

>  <ANCH>
18-19;26-52

$$$$
ROW57
  -MTS-   01071502293D 0   0.00000     0.00000     0

 53 56  0  0  0  0  0  0  0  0999 V2000
    2.7380   -4.3250   -4.9050 Cl  0  0  0  0  0  0  0  0  0  0  0  0
    1.6330   -3.4590   -3.8770 C   0  0  0  0  0  0  0  0  0  0  0  0
    2.0970   -2.4050   -3.0810 C   0  0  0  0  0  0  0  0  0  0  0  0
    1.2080   -1.7080   -2.2540 C   0  0  0  0  0  0  0  0  0  0  0  0
   -0.1450   -2.0660   -2.2230 C   0  0  0  0  0  0  0  0  0  0  0  0
   -1.1110   -1.4550   -1.4460 N   0  0  0  0  0  0  0  0  0  0  0  0
   -1.0660   -1.6030   -0.1250 C   0  0  0  0  0  0  0  0  0  0  0  0
   -0.1840   -2.2900    0.3870 O   0  0  0  0  0  0  0  0  0  0  0  0
   -2.0780   -0.9420    0.7280 C   0  0  0  0  0  0  0  0  0  0  0  0
   -3.0670   -1.7050    1.3610 C   0  0  0  0  0  0  0  0  0  0  0  0
   -4.0240   -1.0800    2.1690 C   0  0  0  0  0  0  0  0  0  0  0  0
   -5.2520   -2.0280    2.9550 Cl  0  0  0  0  0  0  0  0  0  0  0  0
   -3.9940    0.3090    2.3430 C   0  0  0  0  0  0  0  0  0  0  0  0
   -3.0050    1.0720    1.7100 C   0  0  0  0  0  0  0  0  0  0  0  0
   -2.0480    0.4470    0.9020 C   0  0  0  0  0  0  0  0  0  0  0  0
   -1.0490    1.2180    0.2630 N   0  0  0  0  0  0  0  0  0  0  0  0
    0.0030    1.6490    0.9530 C   0  0  0  0  0  0  0  0  0  0  0  0
    0.0750    1.4340    2.1620 O   0  0  0  0  0  0  0  0  0  0  0  0
    1.0860    2.3890    0.2680 C   0  0  0  0  0  0  0  0  0  0  0  0
    2.5520    3.0600    0.9970 S   0  0  0  0  0  0  0  0  0  0  0  0
    3.2380    3.7370   -0.4880 C   0  0  0  0  0  0  0  0  0  0  0  0
    2.3640    3.4430   -1.4600 C   0  0  0  0  0  0  0  0  0  0  0  0
    2.5900    3.8540   -2.8960 C   0  0  0  0  0  0  0  0  0  0  0  0
    4.0320    3.8660   -3.1800 N   0  0  0  0  0  0  0  0  0  0  0  0
    4.7120    4.7550   -2.2270 C   0  0  0  0  0  0  0  0  0  0  0  0
    6.2420    4.6740   -2.3860 C   0  0  0  0  0  0  0  0  0  0  0  0
    6.7060    3.3250   -2.2770 O   0  0  0  0  0  0  0  0  0  0  0  0
    6.0900    2.4710   -3.2450 C   0  0  0  0  0  0  0  0  0  0  0  0
    4.5580    2.4950   -3.1070 C   0  0  0  0  0  0  0  0  0  0  0  0
    1.1630    2.6900   -1.0360 C   0  0  0  0  0  0  0  0  0  0  0  0
   -0.0630    2.2290   -2.1510 Cl  0  0  0  0  0  0  0  0  0  0  0  0
   -0.6090   -3.1200   -3.0190 C   0  0  0  0  0  0  0  0  0  0  0  0
    0.2800   -3.8160   -3.8460 C   0  0  0  0  0  0  0  0  0  0  0  0
    3.1410   -2.1290   -3.1050 H   0  0  0  0  0  0  0  0  0  0  0  0
    1.5660   -0.8950   -1.6400 H   0  0  0  0  0  0  0  0  0  0  0  0
   -1.8410   -0.9040   -1.8750 H   0  0  0  0  0  0  0  0  0  0  0  0
   -3.0910   -2.7760    1.2260 H   0  0  0  0  0  0  0  0  0  0  0  0
   -4.7330    0.7920    2.9650 H   0  0  0  0  0  0  0  0  0  0  0  0
   -2.9810    2.1430    1.8450 H   0  0  0  0  0  0  0  0  0  0  0  0
   -1.1350    1.4410   -0.7180 H   0  0  0  0  0  0  0  0  0  0  0  0
    4.1690    4.2760   -0.5890 H   0  0  0  0  0  0  0  0  0  0  0  0
    2.2430    4.8810   -2.9870 H   0  0  0  0  0  0  0  0  0  0  0  0
    2.1070    3.1260   -3.5440 H   0  0  0  0  0  0  0  0  0  0  0  0
    4.4380    4.4740   -1.2120 H   0  0  0  0  0  0  0  0  0  0  0  0
    4.3840    5.7790   -2.3900 H   0  0  0  0  0  0  0  0  0  0  0  0
    6.5260    5.0780   -3.3550 H   0  0  0  0  0  0  0  0  0  0  0  0
    6.7180    5.2840   -1.6210 H   0  0  0  0  0  0  0  0  0  0  0  0
    6.3690    2.7960   -4.2460 H   0  0  0  0  0  0  0  0  0  0  0  0
    6.4510    1.4540   -3.1110 H   0  0  0  0  0  0  0  0  0  0  0  0
    4.2730    2.0480   -2.1570 H   0  0  0  0  0  0  0  0  0  0  0  0
    4.1150    1.8940   -3.8980 H   0  0  0  0  0  0  0  0  0  0  0  0
   -1.6530   -3.3950   -2.9950 H   0  0  0  0  0  0  0  0  0  0  0  0
   -0.0780   -4.6290   -4.4600 H   0  0  0  0  0  0  0  0  0  0  0  0
  1  2  1  0  0  0  0
  2  3  2  0  0  0  0
  3 34  1  0  0  0  0
  3  4  1  0  0  0  0
  4 35  1  0  0  0  0
  4  5  2  0  0  0  0
  5  6  1  0  0  0  0
  6 36  1  0  0  0  0
  6  7  1  0  0  0  0
  7  8  2  0  0  0  0
  7  9  1  0  0  0  0
  9 10  2  0  0  0  0
 10 37  1  0  0  0  0
 10 11  1  0  0  0  0
 11 12  1  0  0  0  0
 11 13  2  0  0  0  0
 13 38  1  0  0  0  0
 13 14  1  0  0  0  0
 14 39  1  0  0  0  0
 14 15  2  0  0  0  0
 15  9  1  0  0  0  0
 15 16  1  0  0  0  0
 16 40  1  0  0  0  0
 16 17  1  0  0  0  0
 17 18  2  0  0  0  0
 17 19  1  0  0  0  0
 19 20  1  0  0  0  0
 20 21  1  0  0  0  0
 21 41  1  0  0  0  0
 21 22  2  0  0  0  0
 22 23  1  0  0  0  0
 23 42  1  0  0  0  0
 23 43  1  0  0  0  0
 23 24  1  0  0  0  0
 24 25  1  0  0  0  0
 25 44  1  0  0  0  0
 25 45  1  0  0  0  0
 25 26  1  0  0  0  0
 26 46  1  0  0  0  0
 26 47  1  0  0  0  0
 26 27  1  0  0  0  0
 27 28  1  0  0  0  0
 28 48  1  0  0  0  0
 28 49  1  0  0  0  0
 28 29  1  0  0  0  0
 29 24  1  0  0  0  0
 29 50  1  0  0  0  0
 29 51  1  0  0  0  0
 22 30  1  0  0  0  0
 30 19  2  0  0  0  0
 30 31  1  0  0  0  0
  5 32  1  0  0  0  0
 32 52  1  0  0  0  0
 32 33  2  0  0  0  0
 33  2  1  0  0  0  0
 33 53  1  0  0  0  0
M  END
>  <LOGBIO>
8.2100

>  <PRED_LOGBIO>
8.7000

>  <XV_RES>
-0.5790

>  <WHL_TMPL>
2

>  <ANCH>
5-6;2-1

$$$$
ROW58
  -MTS-   01071502293D 0   0.00000     0.00000     0

 51 54  0  0  0  0  0  0  0  0999 V2000
   -3.3270   -0.5770   11.4490 C   0  0  0  0  0  0  0  0  0  0  0  0
   -2.7670   -0.8460   10.1610 O   0  0  0  0  0  0  0  0  0  0  0  0
   -3.5930   -1.3590    9.1960 C   0  0  0  0  0  0  0  0  0  0  0  0
   -4.2960   -0.4980    8.3460 C   0  0  0  0  0  0  0  0  0  0  0  0
   -5.1400   -1.0220    7.3590 C   0  0  0  0  0  0  0  0  0  0  0  0
   -5.2800   -2.4080    7.2230 C   0  0  0  0  0  0  0  0  0  0  0  0
   -4.5770   -3.2700    8.0730 C   0  0  0  0  0  0  0  0  0  0  0  0
   -3.7330   -2.7460    9.0600 C   0  0  0  0  0  0  0  0  0  0  0  0
   -6.1330   -2.9380    6.2260 N   0  0  0  0  0  0  0  0  0  0  0  0
   -7.2870   -3.7880    6.4500 N   0  0  0  0  0  0  0  0  0  0  0  0
   -7.8190   -4.0720    5.2740 C   0  0  0  0  0  0  0  0  0  0  0  0
   -7.0010   -3.3970    4.2430 C   0  0  0  0  0  0  0  0  0  0  0  0
   -7.1060   -3.3460    2.7370 C   0  0  0  0  0  0  0  0  0  0  0  0
   -6.0440   -2.5190    1.9900 C   0  0  0  0  0  0  0  0  0  0  0  0
   -5.0220   -1.8520    2.8100 N   0  0  0  0  0  0  0  0  0  0  0  0
   -5.0070   -1.9530    4.1360 C   0  0  0  0  0  0  0  0  0  0  0  0
   -4.1260   -1.3710    4.7680 O   0  0  0  0  0  0  0  0  0  0  0  0
   -6.0170   -2.7420    4.8750 C   0  0  0  0  0  0  0  0  0  0  0  0
   -4.0240   -1.0800    2.1690 C   0  0  0  0  0  0  0  0  0  0  0  0
   -3.0670   -1.7050    1.3610 C   0  0  0  0  0  0  0  0  0  0  0  0
   -2.0780   -0.9420    0.7280 C   0  0  0  0  0  0  0  0  0  0  0  0
   -2.0480    0.4470    0.9020 C   0  0  0  0  0  0  0  0  0  0  0  0
   -1.0490    1.2180    0.2630 N   0  0  0  0  0  0  0  0  0  0  0  0
    0.0030    1.6490    0.9530 C   0  0  0  0  0  0  0  0  0  0  0  0
    0.0750    1.4340    2.1620 O   0  0  0  0  0  0  0  0  0  0  0  0
    1.0860    2.3890    0.2680 C   0  0  0  0  0  0  0  0  0  0  0  0
   -3.0050    1.0720    1.7100 C   0  0  0  0  0  0  0  0  0  0  0  0
   -3.9940    0.3090    2.3430 C   0  0  0  0  0  0  0  0  0  0  0  0
   -9.0380   -4.9290    5.0290 C   0  0  0  0  0  0  0  0  0  0  0  0
   -9.8630   -4.8350    6.0680 F   0  0  0  0  0  0  0  0  0  0  0  0
   -8.6650   -6.1960    4.8720 F   0  0  0  0  0  0  0  0  0  0  0  0
   -9.6610   -4.5100    3.9300 F   0  0  0  0  0  0  0  0  0  0  0  0
   -3.7190   -1.4990   11.8740 H   0  0  0  0  0  0  0  0  0  0  0  0
   -2.5550   -0.1760   12.1030 H   0  0  0  0  0  0  0  0  0  0  0  0
   -4.1320    0.1480   11.3510 H   0  0  0  0  0  0  0  0  0  0  0  0
   -4.1880    0.5720    8.4510 H   0  0  0  0  0  0  0  0  0  0  0  0
   -5.6820   -0.3570    6.7040 H   0  0  0  0  0  0  0  0  0  0  0  0
   -4.6850   -4.3390    7.9680 H   0  0  0  0  0  0  0  0  0  0  0  0
   -3.1910   -3.4100    9.7150 H   0  0  0  0  0  0  0  0  0  0  0  0
   -7.0790   -4.3650    2.3560 H   0  0  0  0  0  0  0  0  0  0  0  0
   -8.0890   -2.9610    2.4740 H   0  0  0  0  0  0  0  0  0  0  0  0
   -5.5420   -3.1680    1.2760 H   0  0  0  0  0  0  0  0  0  0  0  0
   -6.5520   -1.7640    1.3940 H   0  0  0  0  0  0  0  0  0  0  0  0
   -3.0910   -2.7760    1.2260 H   0  0  0  0  0  0  0  0  0  0  0  0
   -1.3390   -1.4250    0.1060 H   0  0  0  0  0  0  0  0  0  0  0  0
   -1.1350    1.4410   -0.7180 H   0  0  0  0  0  0  0  0  0  0  0  0
    0.6610    3.1240   -0.4120 H   0  0  0  0  0  0  0  0  0  0  0  0
    1.6180    1.6660   -0.3470 H   0  0  0  0  0  0  0  0  0  0  0  0
    1.7060    2.8310    1.0450 H   0  0  0  0  0  0  0  0  0  0  0  0
   -2.9810    2.1430    1.8450 H   0  0  0  0  0  0  0  0  0  0  0  0
   -4.7330    0.7920    2.9650 H   0  0  0  0  0  0  0  0  0  0  0  0
  1 33  1  0  0  0  0
  1 34  1  0  0  0  0
  1 35  1  0  0  0  0
  1  2  1  0  0  0  0
  2  3  1  0  0  0  0
  3  4  2  0  0  0  0
  4 36  1  0  0  0  0
  4  5  1  0  0  0  0
  5 37  1  0  0  0  0
  5  6  2  0  0  0  0
  6  7  1  0  0  0  0
  7 38  1  0  0  0  0
  7  8  2  0  0  0  0
  8  3  1  0  0  0  0
  8 39  1  0  0  0  0
  6  9  1  0  0  0  0
  9 10  1  0  0  0  0
 10 11  2  0  0  0  0
 11 12  1  0  0  0  0
 12 13  1  0  0  0  0
 13 40  1  0  0  0  0
 13 41  1  0  0  0  0
 13 14  1  0  0  0  0
 14 42  1  0  0  0  0
 14 43  1  0  0  0  0
 14 15  1  0  0  0  0
 15 16  1  0  0  0  0
 16 17  2  0  0  0  0
 16 18  1  0  0  0  0
 18  9  1  0  0  0  0
 18 12  2  0  0  0  0
 15 19  1  0  0  0  0
 19 20  2  0  0  0  0
 20 44  1  0  0  0  0
 20 21  1  0  0  0  0
 21 45  1  0  0  0  0
 21 22  2  0  0  0  0
 22 23  1  0  0  0  0
 23 46  1  0  0  0  0
 23 24  1  0  0  0  0
 24 25  2  0  0  0  0
 24 26  1  0  0  0  0
 26 47  1  0  0  0  0
 26 48  1  0  0  0  0
 26 49  1  0  0  0  0
 22 27  1  0  0  0  0
 27 50  1  0  0  0  0
 27 28  2  0  0  0  0
 28 19  1  0  0  0  0
 28 51  1  0  0  0  0
 11 29  1  0  0  0  0
 29 30  1  0  0  0  0
 29 31  1  0  0  0  0
 29 32  1  0  0  0  0
M  END
>  <LOGBIO>
6.7400

>  <PRED_LOGBIO>
6.9300

>  <XV_RES>
-0.2570

>  <WHL_TMPL>
2

>  <ANCH>
31-32;38-39

$$$$
ROW59
  -MTS-   01071502293D 0   0.00000     0.00000     0

 55 58  0  0  0  0  0  0  0  0999 V2000
   -3.7520    3.2370    0.9900 C   0  0  0  0  0  0  0  0  0  0  0  0
   -2.9750    2.4310    1.8810 O   0  0  0  0  0  0  0  0  0  0  0  0
   -3.0050    1.0720    1.7100 C   0  0  0  0  0  0  0  0  0  0  0  0
   -3.9940    0.3090    2.3430 C   0  0  0  0  0  0  0  0  0  0  0  0
   -4.0240   -1.0800    2.1690 C   0  0  0  0  0  0  0  0  0  0  0  0
   -5.2520   -2.0280    2.9550 Cl  0  0  0  0  0  0  0  0  0  0  0  0
   -3.0670   -1.7050    1.3610 C   0  0  0  0  0  0  0  0  0  0  0  0
   -2.0780   -0.9420    0.7280 C   0  0  0  0  0  0  0  0  0  0  0  0
   -1.0660   -1.6030   -0.1250 C   0  0  0  0  0  0  0  0  0  0  0  0
   -0.1840   -2.2900    0.3870 O   0  0  0  0  0  0  0  0  0  0  0  0
   -1.1110   -1.4550   -1.4460 N   0  0  0  0  0  0  0  0  0  0  0  0
   -0.1730   -2.1260   -2.2660 C   0  0  0  0  0  0  0  0  0  0  0  0
    1.1620   -1.7030   -2.2850 C   0  0  0  0  0  0  0  0  0  0  0  0
    2.0750   -2.3800   -3.1030 C   0  0  0  0  0  0  0  0  0  0  0  0
    1.6330   -3.4590   -3.8770 C   0  0  0  0  0  0  0  0  0  0  0  0
    2.7380   -4.3250   -4.9050 Cl  0  0  0  0  0  0  0  0  0  0  0  0
    0.2840   -3.8290   -3.8090 C   0  0  0  0  0  0  0  0  0  0  0  0
   -0.5670   -3.1630   -3.0180 N   0  0  0  0  0  0  0  0  0  0  0  0
   -2.0480    0.4470    0.9020 C   0  0  0  0  0  0  0  0  0  0  0  0
   -1.0490    1.2180    0.2630 N   0  0  0  0  0  0  0  0  0  0  0  0
    0.0030    1.6490    0.9530 C   0  0  0  0  0  0  0  0  0  0  0  0
    0.0750    1.4340    2.1620 O   0  0  0  0  0  0  0  0  0  0  0  0
    1.0860    2.3890    0.2680 C   0  0  0  0  0  0  0  0  0  0  0  0
    2.5520    3.0600    0.9970 S   0  0  0  0  0  0  0  0  0  0  0  0
    3.2380    3.7370   -0.4880 C   0  0  0  0  0  0  0  0  0  0  0  0
    2.3640    3.4430   -1.4600 C   0  0  0  0  0  0  0  0  0  0  0  0
    2.5900    3.8540   -2.8960 C   0  0  0  0  0  0  0  0  0  0  0  0
    4.0320    3.8660   -3.1800 N   0  0  0  0  0  0  0  0  0  0  0  0
    4.7540    5.1440   -3.2620 C   0  0  0  0  0  0  0  0  0  0  0  0
    4.7030    2.6870   -3.3700 C   0  0  0  0  0  0  0  0  0  0  0  0
    4.1550    1.4860   -3.4040 N   0  0  0  0  0  0  0  0  0  0  0  0
    5.1740    0.5510   -3.6180 C   0  0  0  0  0  0  0  0  0  0  0  0
    6.3290    1.2240   -3.7080 C   0  0  0  0  0  0  0  0  0  0  0  0
    6.0540    2.5570   -3.5560 N   0  0  0  0  0  0  0  0  0  0  0  0
    1.1630    2.6900   -1.0360 C   0  0  0  0  0  0  0  0  0  0  0  0
   -0.0630    2.2290   -2.1510 Cl  0  0  0  0  0  0  0  0  0  0  0  0
   -4.8120    3.0730    1.1710 H   0  0  0  0  0  0  0  0  0  0  0  0
   -3.5480    4.2740    1.2480 H   0  0  0  0  0  0  0  0  0  0  0  0
   -3.4490    2.9830   -0.0240 H   0  0  0  0  0  0  0  0  0  0  0  0
   -4.7330    0.7920    2.9650 H   0  0  0  0  0  0  0  0  0  0  0  0
   -3.0910   -2.7760    1.2260 H   0  0  0  0  0  0  0  0  0  0  0  0
   -1.8150   -0.8640   -1.8640 H   0  0  0  0  0  0  0  0  0  0  0  0
    1.4820   -0.8680   -1.6790 H   0  0  0  0  0  0  0  0  0  0  0  0
    3.1100   -2.0730   -3.1360 H   0  0  0  0  0  0  0  0  0  0  0  0
   -0.0730   -4.6590   -4.4000 H   0  0  0  0  0  0  0  0  0  0  0  0
   -1.1350    1.4410   -0.7180 H   0  0  0  0  0  0  0  0  0  0  0  0
    4.1690    4.2760   -0.5890 H   0  0  0  0  0  0  0  0  0  0  0  0
    2.2430    4.8810   -2.9870 H   0  0  0  0  0  0  0  0  0  0  0  0
    2.1070    3.1260   -3.5440 H   0  0  0  0  0  0  0  0  0  0  0  0
    4.0450    5.9680   -3.3150 H   0  0  0  0  0  0  0  0  0  0  0  0
    5.2950    5.1370   -4.2060 H   0  0  0  0  0  0  0  0  0  0  0  0
    5.4070    5.1960   -2.3930 H   0  0  0  0  0  0  0  0  0  0  0  0
    5.0520   -0.5200   -3.6960 H   0  0  0  0  0  0  0  0  0  0  0  0
    7.3060    0.7920   -3.8720 H   0  0  0  0  0  0  0  0  0  0  0  0
    6.7270    3.3100   -3.5770 H   0  0  0  0  0  0  0  0  0  0  0  0
  1 37  1  0  0  0  0
  1 38  1  0  0  0  0
  1 39  1  0  0  0  0
  1  2  1  0  0  0  0
  2  3  1  0  0  0  0
  3  4  2  0  0  0  0
  4 40  1  0  0  0  0
  4  5  1  0  0  0  0
  5  6  1  0  0  0  0
  5  7  2  0  0  0  0
  7 41  1  0  0  0  0
  7  8  1  0  0  0  0
  8  9  1  0  0  0  0
  9 10  2  0  0  0  0
  9 11  1  0  0  0  0
 11 42  1  0  0  0  0
 11 12  1  0  0  0  0
 12 13  2  0  0  0  0
 13 43  1  0  0  0  0
 13 14  1  0  0  0  0
 14 44  1  0  0  0  0
 14 15  2  0  0  0  0
 15 16  1  0  0  0  0
 15 17  1  0  0  0  0
 17 45  1  0  0  0  0
 17 18  2  0  0  0  0
 18 12  1  0  0  0  0
  8 19  2  0  0  0  0
 19  3  1  0  0  0  0
 19 20  1  0  0  0  0
 20 46  1  0  0  0  0
 20 21  1  0  0  0  0
 21 22  2  0  0  0  0
 21 23  1  0  0  0  0
 23 24  1  0  0  0  0
 24 25  1  0  0  0  0
 25 47  1  0  0  0  0
 25 26  2  0  0  0  0
 26 27  1  0  0  0  0
 27 48  1  0  0  0  0
 27 49  1  0  0  0  0
 27 28  1  0  0  0  0
 28 29  1  0  0  0  0
 29 50  1  0  0  0  0
 29 51  1  0  0  0  0
 29 52  1  0  0  0  0
 28 30  1  0  0  0  0
 30 31  2  0  0  0  0
 31 32  1  0  0  0  0
 32 53  1  0  0  0  0
 32 33  2  0  0  0  0
 33 54  1  0  0  0  0
 33 34  1  0  0  0  0
 34 30  1  0  0  0  0
 34 55  1  0  0  0  0
 26 35  1  0  0  0  0
 35 23  2  0  0  0  0
 35 36  1  0  0  0  0
M  END
>  <LOGBIO>
10.7000

>  <PRED_LOGBIO>
10.0300

>  <XV_RES>
0.8780

>  <WHL_TMPL>
2

>  <ANCH>
24-25;5-1

$$$$
ROW60
  -MTS-   01071502293D 0   0.00000     0.00000     0

 62 66  0  0  1  0  0  0  0  0999 V2000
    4.7200    4.5950   -0.6500 Cl  0  0  0  0  0  0  0  0  0  0  0  0
    3.2380    3.7370   -0.4880 C   0  0  0  0  0  0  0  0  0  0  0  0
    2.3640    3.4430   -1.4600 C   0  0  0  0  0  0  0  0  0  0  0  0
    1.1630    2.6900   -1.0360 C   0  0  0  0  0  0  0  0  0  0  0  0
    1.0860    2.3890    0.2680 C   0  0  0  0  0  0  0  0  0  0  0  0
    2.5520    3.0600    0.9970 S   0  0  0  0  0  0  0  0  0  0  0  0
    0.0030    1.6490    0.9530 C   0  0  0  0  0  0  0  0  0  0  0  0
    0.0750    1.4340    2.1620 O   0  0  0  0  0  0  0  0  0  0  0  0
   -1.0490    1.2180    0.2630 N   0  0  0  0  0  0  0  0  0  0  0  0
   -2.0870    0.4170    0.9270 C   0  0  2  0  0  0  0  0  0  0  0  0
   -3.1960   -0.0140   -0.0510 C   0  0  0  0  0  0  0  0  0  0  0  0
   -3.7760   -1.3490    0.4520 C   0  0  0  0  0  0  0  0  0  0  0  0
   -2.7900   -1.8110    1.5410 C   0  0  0  0  0  0  0  0  0  0  0  0
   -1.5360   -0.9230    1.4480 C   0  0  2  0  0  0  0  0  0  0  0  0
   -0.8690   -0.7750    2.7500 N   0  0  0  0  0  0  0  0  0  0  0  0
   -1.5670   -0.9110    3.8740 C   0  0  0  0  0  0  0  0  0  0  0  0
   -2.7700   -1.1620    3.8230 O   0  0  0  0  0  0  0  0  0  0  0  0
   -0.8970   -0.7620    5.1840 C   0  0  0  0  0  0  0  0  0  0  0  0
   -0.3330   -1.8780    5.8130 C   0  0  0  0  0  0  0  0  0  0  0  0
    0.3020   -1.7370    7.0530 C   0  0  0  0  0  0  0  0  0  0  0  0
    0.3730   -0.4790    7.6640 C   0  0  0  0  0  0  0  0  0  0  0  0
   -0.1910    0.6370    7.0350 C   0  0  0  0  0  0  0  0  0  0  0  0
   -0.8260    0.4960    5.7950 C   0  0  0  0  0  0  0  0  0  0  0  0
    1.0570   -0.3270    9.0010 C   0  0  0  0  0  0  0  0  0  0  0  0
    0.1130   -0.5140   10.1880 C   0  0  0  0  0  0  0  0  0  0  0  0
    0.8620   -0.3480   11.4420 N   0  0  0  0  0  0  0  0  0  0  0  0
    0.2280   -1.0940   12.5380 C   0  0  0  0  0  0  0  0  0  0  0  0
    0.6830   -0.4040   13.8380 C   0  0  0  0  0  0  0  0  0  0  0  0
    1.1760    0.9830   13.3860 C   0  0  0  0  0  0  0  0  0  0  0  0
    0.8530    1.0540   11.8820 C   0  0  0  0  0  0  0  0  0  0  0  0
    2.1620    0.6650    9.1240 C   0  0  0  0  0  0  0  0  0  0  0  0
    2.4650   -0.7940    9.1350 C   0  0  0  0  0  0  0  0  0  0  0  0
    2.5260    3.7370   -2.4870 H   0  0  0  0  0  0  0  0  0  0  0  0
    0.3940    2.4000   -1.7360 H   0  0  0  0  0  0  0  0  0  0  0  0
   -1.1350    1.4410   -0.7180 H   0  0  0  0  0  0  0  0  0  0  0  0
   -2.4730    1.0380    1.7320 H   0  0  0  0  0  0  0  0  0  0  0  0
   -2.7700   -0.1540   -1.0420 H   0  0  0  0  0  0  0  0  0  0  0  0
   -3.9800    0.7400   -0.0630 H   0  0  0  0  0  0  0  0  0  0  0  0
   -4.7760   -1.2140    0.8600 H   0  0  0  0  0  0  0  0  0  0  0  0
   -3.8400   -2.0770   -0.3540 H   0  0  0  0  0  0  0  0  0  0  0  0
   -3.2490   -1.6890    2.5200 H   0  0  0  0  0  0  0  0  0  0  0  0
   -2.5150   -2.8490    1.3630 H   0  0  0  0  0  0  0  0  0  0  0  0
   -0.7890   -1.3440    0.7780 H   0  0  0  0  0  0  0  0  0  0  0  0
    0.1190   -0.5690    2.7910 H   0  0  0  0  0  0  0  0  0  0  0  0
   -0.3870   -2.8480    5.3420 H   0  0  0  0  0  0  0  0  0  0  0  0
    0.7370   -2.5980    7.5390 H   0  0  0  0  0  0  0  0  0  0  0  0
   -0.1370    1.6080    7.5060 H   0  0  0  0  0  0  0  0  0  0  0  0
   -1.2610    1.3570    5.3100 H   0  0  0  0  0  0  0  0  0  0  0  0
   -0.3200   -1.5110   10.1530 H   0  0  0  0  0  0  0  0  0  0  0  0
   -0.6820    0.2280   10.1400 H   0  0  0  0  0  0  0  0  0  0  0  0
   -0.8530   -1.0150   12.4490 H   0  0  0  0  0  0  0  0  0  0  0  0
    0.5890   -2.1200   12.5310 H   0  0  0  0  0  0  0  0  0  0  0  0
    1.4800   -0.9650   14.3220 H   0  0  0  0  0  0  0  0  0  0  0  0
   -0.1400   -0.3170   14.5440 H   0  0  0  0  0  0  0  0  0  0  0  0
    2.2540    1.0420   13.5230 H   0  0  0  0  0  0  0  0  0  0  0  0
    0.6120    1.7520   13.9100 H   0  0  0  0  0  0  0  0  0  0  0  0
   -0.1190    1.5140   11.7100 H   0  0  0  0  0  0  0  0  0  0  0  0
    1.5980    1.6390   11.3460 H   0  0  0  0  0  0  0  0  0  0  0  0
    2.4330    1.2270    8.2330 H   0  0  0  0  0  0  0  0  0  0  0  0
    2.2520    1.2040   10.0650 H   0  0  0  0  0  0  0  0  0  0  0  0
    2.9410   -1.2150    8.2510 H   0  0  0  0  0  0  0  0  0  0  0  0
    2.7590   -1.2380   10.0840 H   0  0  0  0  0  0  0  0  0  0  0  0
  1  2  1  0  0  0  0
  2  3  2  0  0  0  0
  3 33  1  0  0  0  0
  3  4  1  0  0  0  0
  4 34  1  0  0  0  0
  4  5  2  0  0  0  0
  5  6  1  0  0  0  0
  6  2  1  0  0  0  0
  5  7  1  0  0  0  0
  7  8  2  0  0  0  0
  7  9  1  0  0  0  0
  9 35  1  0  0  0  0
  9 10  1  0  0  0  0
 10 36  1  0  0  0  0
 10 11  1  0  0  0  0
 11 37  1  0  0  0  0
 11 38  1  0  0  0  0
 11 12  1  0  0  0  0
 12 39  1  0  0  0  0
 12 40  1  0  0  0  0
 12 13  1  0  0  0  0
 13 41  1  0  0  0  0
 13 42  1  0  0  0  0
 13 14  1  0  0  0  0
 14 10  1  0  0  0  0
 14 43  1  0  0  0  0
 14 15  1  0  0  0  0
 15 44  1  0  0  0  0
 15 16  1  0  0  0  0
 16 17  2  0  0  0  0
 16 18  1  0  0  0  0
 18 19  2  0  0  0  0
 19 45  1  0  0  0  0
 19 20  1  0  0  0  0
 20 46  1  0  0  0  0
 20 21  2  0  0  0  0
 21 22  1  0  0  0  0
 22 47  1  0  0  0  0
 22 23  2  0  0  0  0
 23 18  1  0  0  0  0
 23 48  1  0  0  0  0
 21 24  1  0  0  0  0
 24 25  1  0  0  0  0
 25 49  1  0  0  0  0
 25 50  1  0  0  0  0
 25 26  1  0  0  0  0
 26 27  1  0  0  0  0
 27 51  1  0  0  0  0
 27 52  1  0  0  0  0
 27 28  1  0  0  0  0
 28 53  1  0  0  0  0
 28 54  1  0  0  0  0
 28 29  1  0  0  0  0
 29 55  1  0  0  0  0
 29 56  1  0  0  0  0
 29 30  1  0  0  0  0
 30 26  1  0  0  0  0
 30 57  1  0  0  0  0
 30 58  1  0  0  0  0
 24 31  1  0  0  0  0
 31 59  1  0  0  0  0
 31 60  1  0  0  0  0
 31 32  1  0  0  0  0
 32 24  1  0  0  0  0
 32 61  1  0  0  0  0
 32 62  1  0  0  0  0
M  END
>  <LOGBIO>
9.2900

>  <PRED_LOGBIO>
9.3300

>  <XV_RES>
0.9000

>  <WHL_TMPL>
2

>  <ANCH>
33-34;7-8

$$$$
ROW61
  -MTS-   01071502293D 0   0.00000     0.00000     0

 64 67  0  0  0  0  0  0  0  0999 V2000
   -1.1240   -8.8520   -8.9790 C   0  0  0  0  0  0  0  0  0  0  0  0
   -1.8230   -7.5490   -8.6740 C   0  0  0  0  0  0  0  0  0  0  0  0
   -2.6890   -7.0470   -9.5340 N   0  0  0  0  0  0  0  0  0  0  0  0
   -1.5570   -6.8880   -7.5030 N   0  0  0  0  0  0  0  0  0  0  0  0
   -2.3180   -7.1260   -6.2680 C   0  0  0  0  0  0  0  0  0  0  0  0
   -1.4030   -7.4410   -5.0700 C   0  0  0  0  0  0  0  0  0  0  0  0
   -0.3050   -6.3730   -4.9070 C   0  0  0  0  0  0  0  0  0  0  0  0
    0.4760   -6.1650   -6.2170 C   0  0  0  0  0  0  0  0  0  0  0  0
   -0.4900   -5.8840   -7.3830 C   0  0  0  0  0  0  0  0  0  0  0  0
    0.6020   -6.7850   -3.8800 O   0  0  0  0  0  0  0  0  0  0  0  0
    1.1990   -5.8130   -3.1220 C   0  0  0  0  0  0  0  0  0  0  0  0
    0.5870   -5.3680   -1.9450 C   0  0  0  0  0  0  0  0  0  0  0  0
    1.1970   -4.3740   -1.1700 C   0  0  0  0  0  0  0  0  0  0  0  0
    2.4210   -3.8260   -1.5730 C   0  0  0  0  0  0  0  0  0  0  0  0
    3.0340   -4.2710   -2.7510 C   0  0  0  0  0  0  0  0  0  0  0  0
    2.4230   -5.2640   -3.5250 C   0  0  0  0  0  0  0  0  0  0  0  0
    3.0800   -2.7540   -0.7380 C   0  0  0  0  0  0  0  0  0  0  0  0
    2.6020   -1.3800   -1.2030 C   0  0  0  0  0  0  0  0  0  0  0  0
    3.2610   -0.3080   -0.3680 C   0  0  0  0  0  0  0  0  0  0  0  0
    4.1800   -0.9860   -1.1780 C   0  0  0  0  0  0  0  0  0  0  0  0
    4.8150   -0.3140   -2.2290 C   0  0  0  0  0  0  0  0  0  0  0  0
    4.5310    1.0350   -2.4710 C   0  0  0  0  0  0  0  0  0  0  0  0
    5.1660    1.7070   -3.5220 C   0  0  0  0  0  0  0  0  0  0  0  0
    4.8820    3.0560   -3.7640 C   0  0  0  0  0  0  0  0  0  0  0  0
    3.9630    3.7340   -2.9540 C   0  0  0  0  0  0  0  0  0  0  0  0
    3.3280    3.0620   -1.9020 C   0  0  0  0  0  0  0  0  0  0  0  0
    3.6120    1.7130   -1.6610 C   0  0  0  0  0  0  0  0  0  0  0  0
    2.9770    1.0410   -0.6090 C   0  0  0  0  0  0  0  0  0  0  0  0
    3.6570    5.1900   -3.2140 C   0  0  0  0  0  0  0  0  0  0  0  0
    2.7910    5.8290   -2.4500 N   0  0  0  0  0  0  0  0  0  0  0  0
    4.2790    5.8480   -4.2430 N   0  0  0  0  0  0  0  0  0  0  0  0
    2.7120   -2.9500    0.7140 C   0  0  0  0  0  0  0  0  0  0  0  0
    2.1210   -2.0700    1.3170 O   0  0  0  0  0  0  0  0  0  0  0  0
    3.0290   -4.0740    1.3290 O   0  0  0  0  0  0  0  0  0  0  0  0
   -0.0480   -8.6890   -9.0070 H   0  0  0  0  0  0  0  0  0  0  0  0
   -1.4590   -9.2260   -9.9450 H   0  0  0  0  0  0  0  0  0  0  0  0
   -1.3600   -9.5810   -8.2070 H   0  0  0  0  0  0  0  0  0  0  0  0
   -2.8800   -7.5250  -10.3800 H   0  0  0  0  0  0  0  0  0  0  0  0
   -2.9210   -6.2490   -6.0420 H   0  0  0  0  0  0  0  0  0  0  0  0
   -3.0090   -7.9510   -6.4230 H   0  0  0  0  0  0  0  0  0  0  0  0
   -0.9410   -8.4160   -5.2140 H   0  0  0  0  0  0  0  0  0  0  0  0
   -2.0000   -7.4890   -4.1620 H   0  0  0  0  0  0  0  0  0  0  0  0
   -0.7640   -5.4320   -4.6110 H   0  0  0  0  0  0  0  0  0  0  0  0
    1.0590   -7.0570   -6.4370 H   0  0  0  0  0  0  0  0  0  0  0  0
    1.1590   -5.3270   -6.1030 H   0  0  0  0  0  0  0  0  0  0  0  0
   -0.9350   -4.9000   -7.2530 H   0  0  0  0  0  0  0  0  0  0  0  0
    0.0710   -5.8430   -8.3140 H   0  0  0  0  0  0  0  0  0  0  0  0
   -0.3570   -5.7900   -1.6340 H   0  0  0  0  0  0  0  0  0  0  0  0
    0.7250   -4.0310   -0.2620 H   0  0  0  0  0  0  0  0  0  0  0  0
    3.9770   -3.8480   -3.0620 H   0  0  0  0  0  0  0  0  0  0  0  0
    2.8950   -5.6070   -4.4340 H   0  0  0  0  0  0  0  0  0  0  0  0
    4.1600   -2.8200   -0.8500 H   0  0  0  0  0  0  0  0  0  0  0  0
    2.8670   -1.2380   -2.2490 H   0  0  0  0  0  0  0  0  0  0  0  0
    1.5220   -1.3140   -1.0910 H   0  0  0  0  0  0  0  0  0  0  0  0
    4.3990   -2.0270   -0.9910 H   0  0  0  0  0  0  0  0  0  0  0  0
    5.5240   -0.8370   -2.8540 H   0  0  0  0  0  0  0  0  0  0  0  0
    5.8750    1.1840   -4.1470 H   0  0  0  0  0  0  0  0  0  0  0  0
    5.3720    3.5740   -4.5750 H   0  0  0  0  0  0  0  0  0  0  0  0
    2.6190    3.5850   -1.2780 H   0  0  0  0  0  0  0  0  0  0  0  0
    2.2680    1.5640    0.0150 H   0  0  0  0  0  0  0  0  0  0  0  0
    2.5900    6.7830   -2.6210 H   0  0  0  0  0  0  0  0  0  0  0  0
    4.9420    5.3590   -4.8270 H   0  0  0  0  0  0  0  0  0  0  0  0
    4.0740    6.8210   -4.4160 H   0  0  0  0  0  0  0  0  0  0  0  0
    2.7130   -4.0140    2.2440 H   0  0  0  0  0  0  0  0  0  0  0  0
  1 35  1  0  0  0  0
  1 36  1  0  0  0  0
  1 37  1  0  0  0  0
  1  2  1  0  0  0  0
  2  3  2  0  0  0  0
  3 38  1  0  0  0  0
  2  4  1  0  0  0  0
  4  5  1  0  0  0  0
  5 39  1  0  0  0  0
  5 40  1  0  0  0  0
  5  6  1  0  0  0  0
  6 41  1  0  0  0  0
  6 42  1  0  0  0  0
  6  7  1  0  0  0  0
  7 43  1  0  0  0  0
  7  8  1  0  0  0  0
  8 44  1  0  0  0  0
  8 45  1  0  0  0  0
  8  9  1  0  0  0  0
  9  4  1  0  0  0  0
  9 46  1  0  0  0  0
  9 47  1  0  0  0  0
  7 10  1  0  0  0  0
 10 11  1  0  0  0  0
 11 12  2  0  0  0  0
 12 48  1  0  0  0  0
 12 13  1  0  0  0  0
 13 49  1  0  0  0  0
 13 14  2  0  0  0  0
 14 15  1  0  0  0  0
 15 50  1  0  0  0  0
 15 16  2  0  0  0  0
 16 11  1  0  0  0  0
 16 51  1  0  0  0  0
 14 17  1  0  0  0  0
 17 52  1  0  0  0  0
 17 18  1  0  0  0  0
 18 53  1  0  0  0  0
 18 54  1  0  0  0  0
 18 19  1  0  0  0  0
 19 20  2  0  0  0  0
 20 55  1  0  0  0  0
 20 21  1  0  0  0  0
 21 56  1  0  0  0  0
 21 22  2  0  0  0  0
 22 23  1  0  0  0  0
 23 57  1  0  0  0  0
 23 24  2  0  0  0  0
 24 58  1  0  0  0  0
 24 25  1  0  0  0  0
 25 26  2  0  0  0  0
 26 59  1  0  0  0  0
 26 27  1  0  0  0  0
 27 22  1  0  0  0  0
 27 28  2  0  0  0  0
 28 19  1  0  0  0  0
 28 60  1  0  0  0  0
 25 29  1  0  0  0  0
 29 30  2  0  0  0  0
 30 61  1  0  0  0  0
 29 31  1  0  0  0  0
 31 62  1  0  0  0  0
 31 63  1  0  0  0  0
 17 32  1  0  0  0  0
 32 33  2  0  0  0  0
 32 34  1  0  0  0  0
 34 64  1  0  0  0  0
M  END
>  <LOGBIO>
7.8900

>  <PRED_LOGBIO>
7.5200

>  <XV_RES>
0.5790

>  <WHL_TMPL>
1

>  <ANCH>
7-8;49-47

$$$$
ROW62
  -MTS-   01071502293D 0   0.00000     0.00000     0

 62 65  0  0  1  0  0  0  0  0999 V2000
   -4.0870   10.6700   -3.8510 C   0  0  0  0  0  0  0  0  0  0  0  0
   -4.6390    9.9720   -2.7320 O   0  0  0  0  0  0  0  0  0  0  0  0
   -4.4300    8.6210   -2.6500 C   0  0  0  0  0  0  0  0  0  0  0  0
   -5.3430    7.7340   -3.2330 C   0  0  0  0  0  0  0  0  0  0  0  0
   -5.1300    6.3530   -3.1500 C   0  0  0  0  0  0  0  0  0  0  0  0
   -4.0030    5.8580   -2.4830 C   0  0  0  0  0  0  0  0  0  0  0  0
   -3.7890    4.4770   -2.3990 C   0  0  0  0  0  0  0  0  0  0  0  0
   -2.6620    3.9820   -1.7320 C   0  0  0  0  0  0  0  0  0  0  0  0
   -1.7490    4.8690   -1.1490 C   0  0  0  0  0  0  0  0  0  0  0  0
   -1.9620    6.2500   -1.2330 C   0  0  0  0  0  0  0  0  0  0  0  0
   -3.0890    6.7450   -1.8990 C   0  0  0  0  0  0  0  0  0  0  0  0
   -3.3030    8.1260   -1.9830 C   0  0  0  0  0  0  0  0  0  0  0  0
   -0.2680    4.2180   -0.2720 S   0  0  0  0  0  0  0  0  0  0  0  0
   -0.5700    2.9390    0.2900 O   0  0  0  0  0  0  0  0  0  0  0  0
    0.1040    5.1220    0.7720 O   0  0  0  0  0  0  0  0  0  0  0  0
    1.0570    4.0590   -1.4050 N   0  0  0  0  0  0  0  0  0  0  0  0
    0.8670    4.4280   -2.8150 C   0  0  0  0  0  0  0  0  0  0  0  0
   -0.5480    4.9110   -3.0220 C   0  0  0  0  0  0  0  0  0  0  0  0
   -1.3250    4.9440   -2.0820 O   0  0  0  0  0  0  0  0  0  0  0  0
   -0.9450    5.2980   -4.2210 O   0  0  0  0  0  0  0  0  0  0  0  0
    2.3600    3.5550   -0.9460 C   0  0  1  0  0  0  0  0  0  0  0  0
    3.1300    3.0630   -2.1850 C   0  0  0  0  0  0  0  0  0  0  0  0
    3.6520    1.6940   -1.7100 C   0  0  0  0  0  0  0  0  0  0  0  0
    2.8330    1.3080   -0.5520 N   0  0  0  0  0  0  0  0  0  0  0  0
    2.8220   -0.0370    0.0400 C   0  0  0  0  0  0  0  0  0  0  0  0
    1.7980   -0.8910   -0.6680 C   0  0  0  0  0  0  0  0  0  0  0  0
    0.4780   -0.9320   -0.2040 C   0  0  0  0  0  0  0  0  0  0  0  0
   -0.4710   -1.7230   -0.8610 C   0  0  0  0  0  0  0  0  0  0  0  0
   -0.1000   -2.4750   -1.9830 C   0  0  0  0  0  0  0  0  0  0  0  0
    1.2200   -2.4340   -2.4470 C   0  0  0  0  0  0  0  0  0  0  0  0
    2.1690   -1.6420   -1.7900 C   0  0  0  0  0  0  0  0  0  0  0  0
    1.6110   -3.2280   -3.6330 C   0  0  0  0  0  0  0  0  0  0  0  0
    2.7610   -3.8780   -3.6420 N   0  0  0  0  0  0  0  0  0  0  0  0
    0.7810   -3.2900   -4.7210 N   0  0  0  0  0  0  0  0  0  0  0  0
    2.1030    2.3270   -0.1060 C   0  0  0  0  0  0  0  0  0  0  0  0
    1.3320    2.2760    0.8510 O   0  0  0  0  0  0  0  0  0  0  0  0
   -3.0060   10.5510   -3.8550 H   0  0  0  0  0  0  0  0  0  0  0  0
   -4.3350   11.7270   -3.7770 H   0  0  0  0  0  0  0  0  0  0  0  0
   -4.5010   10.2640   -4.7710 H   0  0  0  0  0  0  0  0  0  0  0  0
   -6.2130    8.1160   -3.7480 H   0  0  0  0  0  0  0  0  0  0  0  0
   -5.8340    5.6700   -3.6000 H   0  0  0  0  0  0  0  0  0  0  0  0
   -4.4940    3.7940   -2.8500 H   0  0  0  0  0  0  0  0  0  0  0  0
   -2.4970    2.9170   -1.6680 H   0  0  0  0  0  0  0  0  0  0  0  0
   -1.2580    6.9330   -0.7820 H   0  0  0  0  0  0  0  0  0  0  0  0
   -2.5980    8.8090   -1.5330 H   0  0  0  0  0  0  0  0  0  0  0  0
    1.5640    5.2220   -3.0790 H   0  0  0  0  0  0  0  0  0  0  0  0
    1.0510    3.5610   -3.4450 H   0  0  0  0  0  0  0  0  0  0  0  0
   -1.8730    5.5700   -4.1560 H   0  0  0  0  0  0  0  0  0  0  0  0
    2.9260    4.3070   -0.4000 H   0  0  0  0  0  0  0  0  0  0  0  0
    3.9840    3.7200   -2.3410 H   0  0  0  0  0  0  0  0  0  0  0  0
    2.4360    2.9200   -3.0100 H   0  0  0  0  0  0  0  0  0  0  0  0
    4.6700    1.8400   -1.3550 H   0  0  0  0  0  0  0  0  0  0  0  0
    3.5110    0.9720   -2.5120 H   0  0  0  0  0  0  0  0  0  0  0  0
    2.4810    0.0750    1.0670 H   0  0  0  0  0  0  0  0  0  0  0  0
    3.8020   -0.4910   -0.0930 H   0  0  0  0  0  0  0  0  0  0  0  0
    0.1920   -0.3530    0.6610 H   0  0  0  0  0  0  0  0  0  0  0  0
   -1.4900   -1.7540   -0.5030 H   0  0  0  0  0  0  0  0  0  0  0  0
   -0.8320   -3.0860   -2.4900 H   0  0  0  0  0  0  0  0  0  0  0  0
    3.1870   -1.6100   -2.1480 H   0  0  0  0  0  0  0  0  0  0  0  0
    3.0230   -4.4090   -4.4350 H   0  0  0  0  0  0  0  0  0  0  0  0
    1.0490   -3.8320   -5.5300 H   0  0  0  0  0  0  0  0  0  0  0  0
   -0.0990   -2.7940   -4.7140 H   0  0  0  0  0  0  0  0  0  0  0  0
  1 37  1  0  0  0  0
  1 38  1  0  0  0  0
  1 39  1  0  0  0  0
  1  2  1  0  0  0  0
  2  3  1  0  0  0  0
  3  4  2  0  0  0  0
  4 40  1  0  0  0  0
  4  5  1  0  0  0  0
  5 41  1  0  0  0  0
  5  6  2  0  0  0  0
  6  7  1  0  0  0  0
  7 42  1  0  0  0  0
  7  8  2  0  0  0  0
  8 43  1  0  0  0  0
  8  9  1  0  0  0  0
  9 10  2  0  0  0  0
 10 44  1  0  0  0  0
 10 11  1  0  0  0  0
 11  6  1  0  0  0  0
 11 12  2  0  0  0  0
 12  3  1  0  0  0  0
 12 45  1  0  0  0  0
  9 13  1  0  0  0  0
 13 14  2  0  0  0  0
 13 15  2  0  0  0  0
 13 16  1  0  0  0  0
 16 17  1  0  0  0  0
 17 46  1  0  0  0  0
 17 47  1  0  0  0  0
 17 18  1  0  0  0  0
 18 19  2  0  0  0  0
 18 20  1  0  0  0  0
 20 48  1  0  0  0  0
 16 21  1  0  0  0  0
 21 49  1  0  0  0  0
 21 22  1  0  0  0  0
 22 50  1  0  0  0  0
 22 51  1  0  0  0  0
 22 23  1  0  0  0  0
 23 52  1  0  0  0  0
 23 53  1  0  0  0  0
 23 24  1  0  0  0  0
 24 25  1  0  0  0  0
 25 54  1  0  0  0  0
 25 55  1  0  0  0  0
 25 26  1  0  0  0  0
 26 27  2  0  0  0  0
 27 56  1  0  0  0  0
 27 28  1  0  0  0  0
 28 57  1  0  0  0  0
 28 29  2  0  0  0  0
 29 58  1  0  0  0  0
 29 30  1  0  0  0  0
 30 31  2  0  0  0  0
 31 26  1  0  0  0  0
 31 59  1  0  0  0  0
 30 32  1  0  0  0  0
 32 33  2  0  0  0  0
 33 60  1  0  0  0  0
 32 34  1  0  0  0  0
 34 61  1  0  0  0  0
 34 62  1  0  0  0  0
 24 35  1  0  0  0  0
 35 21  1  0  0  0  0
 35 36  2  0  0  0  0
M  END
>  <LOGBIO>
6.9200

>  <PRED_LOGBIO>
7.0300

>  <XV_RES>
-0.1630

>  <WHL_TMPL>
1

>  <ANCH>
17-18;41-42

$$$$
ROW63
  -MTS-   01071502293D 0   0.00000     0.00000     0

 60 64  0  0  0  0  0  0  0  0999 V2000
   -3.3770    2.5100    5.9840 C   0  0  0  0  0  0  0  0  0  0  0  0
   -3.4420    3.7800    5.1390 C   0  0  0  0  0  0  0  0  0  0  0  0
   -3.0420    4.9800    5.9930 C   0  0  0  0  0  0  0  0  0  0  0  0
   -2.5200    3.6590    4.0010 N   0  0  0  0  0  0  0  0  0  0  0  0
   -1.3850    2.8040    4.3780 C   0  0  0  0  0  0  0  0  0  0  0  0
   -0.3880    2.6470    3.2150 C   0  0  0  0  0  0  0  0  0  0  0  0
   -1.0860    2.1290    1.9440 C   0  0  0  0  0  0  0  0  0  0  0  0
   -2.3400    2.9580    1.6160 C   0  0  0  0  0  0  0  0  0  0  0  0
   -3.2470    3.1000    2.8530 C   0  0  0  0  0  0  0  0  0  0  0  0
   -0.1520    2.1620    0.8100 N   0  0  0  0  0  0  0  0  0  0  0  0
    1.1490    2.3410    1.0240 C   0  0  0  0  0  0  0  0  0  0  0  0
    1.5700    2.4790    2.1710 O   0  0  0  0  0  0  0  0  0  0  0  0
    2.0890    2.3740   -0.1190 C   0  0  0  0  0  0  0  0  0  0  0  0
    2.3340    3.4510   -0.8770 C   0  0  0  0  0  0  0  0  0  0  0  0
    3.3280    3.0620   -1.9020 C   0  0  0  0  0  0  0  0  0  0  0  0
    3.9630    3.7340   -2.9540 C   0  0  0  0  0  0  0  0  0  0  0  0
    3.6570    5.1900   -3.2140 Cl  0  0  0  0  0  0  0  0  0  0  0  0
    4.8820    3.0560   -3.7640 C   0  0  0  0  0  0  0  0  0  0  0  0
    5.1660    1.7070   -3.5230 C   0  0  0  0  0  0  0  0  0  0  0  0
    4.5310    1.0350   -2.4710 C   0  0  0  0  0  0  0  0  0  0  0  0
    3.6120    1.7130   -1.6610 C   0  0  0  0  0  0  0  0  0  0  0  0
    2.8330    1.3080   -0.5520 N   0  0  0  0  0  0  0  0  0  0  0  0
    2.8220   -0.0370    0.0400 C   0  0  0  0  0  0  0  0  0  0  0  0
    1.7980   -0.8910   -0.6680 C   0  0  0  0  0  0  0  0  0  0  0  0
    2.0350   -1.7360   -1.8600 C   0  0  0  0  0  0  0  0  0  0  0  0
    0.8670   -2.3200   -2.1590 C   0  0  0  0  0  0  0  0  0  0  0  0
   -0.0890   -1.8990   -1.2380 O   0  0  0  0  0  0  0  0  0  0  0  0
    0.5260   -1.0210   -0.3380 N   0  0  0  0  0  0  0  0  0  0  0  0
    0.6320   -3.2550   -3.2820 C   0  0  0  0  0  0  0  0  0  0  0  0
    1.2290   -4.4350   -3.4940 C   0  0  0  0  0  0  0  0  0  0  0  0
    0.8000   -5.1700   -4.7050 C   0  0  0  0  0  0  0  0  0  0  0  0
   -0.1370   -4.5730   -5.4540 C   0  0  0  0  0  0  0  0  0  0  0  0
   -0.8400   -5.1630   -6.9090 Cl  0  0  0  0  0  0  0  0  0  0  0  0
   -0.4990   -3.0500   -4.6290 S   0  0  0  0  0  0  0  0  0  0  0  0
   -2.3630    2.3710    6.3520 H   0  0  0  0  0  0  0  0  0  0  0  0
   -4.0590    2.6000    6.8260 H   0  0  0  0  0  0  0  0  0  0  0  0
   -3.6620    1.6550    5.3750 H   0  0  0  0  0  0  0  0  0  0  0  0
   -4.4560    3.9190    4.7710 H   0  0  0  0  0  0  0  0  0  0  0  0
   -2.0270    4.8410    6.3610 H   0  0  0  0  0  0  0  0  0  0  0  0
   -3.7240    5.0690    6.8360 H   0  0  0  0  0  0  0  0  0  0  0  0
   -3.0880    5.8850    5.3910 H   0  0  0  0  0  0  0  0  0  0  0  0
   -1.7530    1.8250    4.6750 H   0  0  0  0  0  0  0  0  0  0  0  0
   -0.8760    3.2380    5.2370 H   0  0  0  0  0  0  0  0  0  0  0  0
    0.0790    3.6070    3.0070 H   0  0  0  0  0  0  0  0  0  0  0  0
    0.3990    1.9530    3.5050 H   0  0  0  0  0  0  0  0  0  0  0  0
   -1.3560    1.0820    2.0690 H   0  0  0  0  0  0  0  0  0  0  0  0
   -2.0410    3.9460    1.2700 H   0  0  0  0  0  0  0  0  0  0  0  0
   -2.8940    2.4750    0.8140 H   0  0  0  0  0  0  0  0  0  0  0  0
   -3.6500    2.1250    3.1180 H   0  0  0  0  0  0  0  0  0  0  0  0
   -4.0910    3.7430    2.6100 H   0  0  0  0  0  0  0  0  0  0  0  0
   -0.4980    2.0490   -0.1320 H   0  0  0  0  0  0  0  0  0  0  0  0
    1.8870    4.4270   -0.7610 H   0  0  0  0  0  0  0  0  0  0  0  0
    5.3720    3.5740   -4.5750 H   0  0  0  0  0  0  0  0  0  0  0  0
    5.8750    1.1840   -4.1480 H   0  0  0  0  0  0  0  0  0  0  0  0
    4.7500   -0.0060   -2.2850 H   0  0  0  0  0  0  0  0  0  0  0  0
    2.4810    0.0750    1.0670 H   0  0  0  0  0  0  0  0  0  0  0  0
    3.8020   -0.4910   -0.0930 H   0  0  0  0  0  0  0  0  0  0  0  0
    2.9700   -1.8590   -2.3860 H   0  0  0  0  0  0  0  0  0  0  0  0
    1.9780   -4.8270   -2.8210 H   0  0  0  0  0  0  0  0  0  0  0  0
    1.2180   -6.1310   -4.9690 H   0  0  0  0  0  0  0  0  0  0  0  0
  1 35  1  0  0  0  0
  1 36  1  0  0  0  0
  1 37  1  0  0  0  0
  1  2  1  0  0  0  0
  2 38  1  0  0  0  0
  2  3  1  0  0  0  0
  3 39  1  0  0  0  0
  3 40  1  0  0  0  0
  3 41  1  0  0  0  0
  2  4  1  0  0  0  0
  4  5  1  0  0  0  0
  5 42  1  0  0  0  0
  5 43  1  0  0  0  0
  5  6  1  0  0  0  0
  6 44  1  0  0  0  0
  6 45  1  0  0  0  0
  6  7  1  0  0  0  0
  7 46  1  0  0  0  0
  7  8  1  0  0  0  0
  8 47  1  0  0  0  0
  8 48  1  0  0  0  0
  8  9  1  0  0  0  0
  9  4  1  0  0  0  0
  9 49  1  0  0  0  0
  9 50  1  0  0  0  0
  7 10  1  0  0  0  0
 10 51  1  0  0  0  0
 10 11  1  0  0  0  0
 11 12  2  0  0  0  0
 11 13  1  0  0  0  0
 13 14  2  0  0  0  0
 14 52  1  0  0  0  0
 14 15  1  0  0  0  0
 15 16  2  0  0  0  0
 16 17  1  0  0  0  0
 16 18  1  0  0  0  0
 18 53  1  0  0  0  0
 18 19  2  0  0  0  0
 19 54  1  0  0  0  0
 19 20  1  0  0  0  0
 20 55  1  0  0  0  0
 20 21  2  0  0  0  0
 21 15  1  0  0  0  0
 21 22  1  0  0  0  0
 22 13  1  0  0  0  0
 22 23  1  0  0  0  0
 23 56  1  0  0  0  0
 23 57  1  0  0  0  0
 23 24  1  0  0  0  0
 24 25  1  0  0  0  0
 25 58  1  0  0  0  0
 25 26  2  0  0  0  0
 26 27  1  0  0  0  0
 27 28  1  0  0  0  0
 28 24  2  0  0  0  0
 26 29  1  0  0  0  0
 29 30  2  0  0  0  0
 30 59  1  0  0  0  0
 30 31  1  0  0  0  0
 31 60  1  0  0  0  0
 31 32  2  0  0  0  0
 32 33  1  0  0  0  0
 32 34  1  0  0  0  0
 34 29  1  0  0  0  0
M  END
>  <LOGBIO>
8.1500

>  <PRED_LOGBIO>
8.7700

>  <XV_RES>
-0.6310

>  <WHL_TMPL>
1

>  <ANCH>
37-60;28-29

$$$$
ROW64
  -MTS-   01071502293D 0   0.00000     0.00000     0

 63 67  0  0  0  0  0  0  0  0999 V2000
   -1.1620   -2.9020   -2.2220 C   0  0  0  0  0  0  0  0  0  0  0  0
   -2.3050   -3.4290   -1.4610 N   0  0  0  0  0  0  0  0  0  0  0  0
   -3.5050   -2.6390   -1.7700 C   0  0  0  0  0  0  0  0  0  0  0  0
   -4.6790   -3.1800   -0.9890 C   0  0  0  0  0  0  0  0  0  0  0  0
   -5.4830   -4.1840   -1.5400 C   0  0  0  0  0  0  0  0  0  0  0  0
   -6.5710   -4.6860   -0.8160 C   0  0  0  0  0  0  0  0  0  0  0  0
   -6.8540   -4.1830    0.4600 C   0  0  0  0  0  0  0  0  0  0  0  0
   -6.0500   -3.1790    1.0110 C   0  0  0  0  0  0  0  0  0  0  0  0
   -4.9620   -2.6770    0.2860 C   0  0  0  0  0  0  0  0  0  0  0  0
   -4.1490   -1.6620    0.8430 N   0  0  0  0  0  0  0  0  0  0  0  0
   -4.5420   -0.2450    0.8510 C   0  0  0  0  0  0  0  0  0  0  0  0
   -3.4520    0.6670    0.2590 C   0  0  0  0  0  0  0  0  0  0  0  0
   -2.0870    0.4170    0.9270 C   0  0  0  0  0  0  0  0  0  0  0  0
   -1.7070   -1.0750    0.8850 C   0  0  0  0  0  0  0  0  0  0  0  0
   -2.8440   -1.9390    1.4600 C   0  0  0  0  0  0  0  0  0  0  0  0
   -1.0490    1.2180    0.2630 N   0  0  0  0  0  0  0  0  0  0  0  0
    0.0030    1.6490    0.9530 C   0  0  0  0  0  0  0  0  0  0  0  0
    0.0750    1.4340    2.1620 O   0  0  0  0  0  0  0  0  0  0  0  0
    1.0860    2.3890    0.2680 C   0  0  0  0  0  0  0  0  0  0  0  0
    2.1820    2.8820    0.8610 C   0  0  0  0  0  0  0  0  0  0  0  0
    2.9910    3.5420   -0.1870 C   0  0  0  0  0  0  0  0  0  0  0  0
    2.3470    3.4100   -1.3310 N   0  0  0  0  0  0  0  0  0  0  0  0
    1.1240    2.6760   -1.0710 N   0  0  0  0  0  0  0  0  0  0  0  0
    0.1440    2.3200   -2.0280 C   0  0  0  0  0  0  0  0  0  0  0  0
   -0.5170    3.3160   -2.7570 C   0  0  0  0  0  0  0  0  0  0  0  0
   -1.4860    2.9640   -3.7040 C   0  0  0  0  0  0  0  0  0  0  0  0
   -1.7930    1.6160   -3.9230 C   0  0  0  0  0  0  0  0  0  0  0  0
   -2.6920    0.9860   -4.7810 O   0  0  0  0  0  0  0  0  0  0  0  0
   -2.5950   -0.3980   -4.5930 N   0  0  0  0  0  0  0  0  0  0  0  0
   -1.6910   -0.6650   -3.6700 C   0  0  0  0  0  0  0  0  0  0  0  0
   -1.3330   -1.9120   -3.2290 N   0  0  0  0  0  0  0  0  0  0  0  0
   -1.1320    0.6200   -3.1950 C   0  0  0  0  0  0  0  0  0  0  0  0
   -0.1630    0.9720   -2.2470 C   0  0  0  0  0  0  0  0  0  0  0  0
    4.3150    4.2400    0.0150 C   0  0  0  0  0  0  0  0  0  0  0  0
    4.4420    5.2170   -0.8780 F   0  0  0  0  0  0  0  0  0  0  0  0
    5.3050    3.3660   -0.1390 F   0  0  0  0  0  0  0  0  0  0  0  0
    4.3630    4.7510    1.2420 F   0  0  0  0  0  0  0  0  0  0  0  0
   -1.3750   -2.9670   -3.2870 H   0  0  0  0  0  0  0  0  0  0  0  0
   -0.2740   -3.4860   -1.9930 H   0  0  0  0  0  0  0  0  0  0  0  0
   -0.9930   -1.8620   -1.9480 H   0  0  0  0  0  0  0  0  0  0  0  0
   -2.4620   -4.3930   -1.7150 H   0  0  0  0  0  0  0  0  0  0  0  0
   -3.3360   -1.5990   -1.4970 H   0  0  0  0  0  0  0  0  0  0  0  0
   -3.7180   -2.7040   -2.8350 H   0  0  0  0  0  0  0  0  0  0  0  0
   -5.2640   -4.5720   -2.5240 H   0  0  0  0  0  0  0  0  0  0  0  0
   -7.1910   -5.4610   -1.2410 H   0  0  0  0  0  0  0  0  0  0  0  0
   -7.6940   -4.5700    1.0180 H   0  0  0  0  0  0  0  0  0  0  0  0
   -6.2690   -2.7910    1.9940 H   0  0  0  0  0  0  0  0  0  0  0  0
   -4.6380    0.0370    1.8970 H   0  0  0  0  0  0  0  0  0  0  0  0
   -5.4390   -0.1280    0.2460 H   0  0  0  0  0  0  0  0  0  0  0  0
   -3.7340    1.6870    0.5120 H   0  0  0  0  0  0  0  0  0  0  0  0
   -3.3580    0.4420   -0.8010 H   0  0  0  0  0  0  0  0  0  0  0  0
   -2.1580    0.7200    1.9690 H   0  0  0  0  0  0  0  0  0  0  0  0
   -0.8570   -1.1970    1.5520 H   0  0  0  0  0  0  0  0  0  0  0  0
   -1.5530   -1.3590   -0.1540 H   0  0  0  0  0  0  0  0  0  0  0  0
   -2.6010   -2.9670    1.1990 H   0  0  0  0  0  0  0  0  0  0  0  0
   -2.9120   -1.7300    2.5260 H   0  0  0  0  0  0  0  0  0  0  0  0
   -1.1350    1.4410   -0.7180 H   0  0  0  0  0  0  0  0  0  0  0  0
    2.4280    2.8110    1.9110 H   0  0  0  0  0  0  0  0  0  0  0  0
   -0.2800    4.3560   -2.5880 H   0  0  0  0  0  0  0  0  0  0  0  0
   -1.9960    3.7330   -4.2660 H   0  0  0  0  0  0  0  0  0  0  0  0
   -0.5830   -2.4120   -3.6840 H   0  0  0  0  0  0  0  0  0  0  0  0
   -1.8190   -2.3310   -2.4490 H   0  0  0  0  0  0  0  0  0  0  0  0
    0.3470    0.2040   -1.6860 H   0  0  0  0  0  0  0  0  0  0  0  0
  1 38  1  0  0  0  0
  1 39  1  0  0  0  0
  1 40  1  0  0  0  0
  1  2  1  0  0  0  0
  2 41  1  0  0  0  0
  2  3  1  0  0  0  0
  3 42  1  0  0  0  0
  3 43  1  0  0  0  0
  3  4  1  0  0  0  0
  4  5  2  0  0  0  0
  5 44  1  0  0  0  0
  5  6  1  0  0  0  0
  6 45  1  0  0  0  0
  6  7  2  0  0  0  0
  7 46  1  0  0  0  0
  7  8  1  0  0  0  0
  8 47  1  0  0  0  0
  8  9  2  0  0  0  0
  9  4  1  0  0  0  0
  9 10  1  0  0  0  0
 10 11  1  0  0  0  0
 11 48  1  0  0  0  0
 11 49  1  0  0  0  0
 11 12  1  0  0  0  0
 12 50  1  0  0  0  0
 12 51  1  0  0  0  0
 12 13  1  0  0  0  0
 13 52  1  0  0  0  0
 13 14  1  0  0  0  0
 14 53  1  0  0  0  0
 14 54  1  0  0  0  0
 14 15  1  0  0  0  0
 15 10  1  0  0  0  0
 15 55  1  0  0  0  0
 15 56  1  0  0  0  0
 13 16  1  0  0  0  0
 16 57  1  0  0  0  0
 16 17  1  0  0  0  0
 17 18  2  0  0  0  0
 17 19  1  0  0  0  0
 19 20  2  0  0  0  0
 20 58  1  0  0  0  0
 20 21  1  0  0  0  0
 21 22  2  0  0  0  0
 22 23  1  0  0  0  0
 23 19  1  0  0  0  0
 23 24  1  0  0  0  0
 24 25  2  0  0  0  0
 25 59  1  0  0  0  0
 25 26  1  0  0  0  0
 26 60  1  0  0  0  0
 26 27  2  0  0  0  0
 27 28  1  0  0  0  0
 28 29  1  0  0  0  0
 29 30  2  0  0  0  0
 30 31  1  0  0  0  0
 31 61  1  0  0  0  0
 31 62  1  0  0  0  0
 30 32  1  0  0  0  0
 32 27  1  0  0  0  0
 32 33  2  0  0  0  0
 33 24  1  0  0  0  0
 33 63  1  0  0  0  0
 21 34  1  0  0  0  0
 34 35  1  0  0  0  0
 34 36  1  0  0  0  0
 34 37  1  0  0  0  0
M  END
>  <LOGBIO>
9.1700

>  <PRED_LOGBIO>
8.0200

>  <XV_RES>
1.5600

>  <WHL_TMPL>
2

>  <ANCH>
16-29;27-35

$$$$
ROW65
  -MTS-   01071502293D 0   0.00000     0.00000     0

 61 64  0  0  0  0  0  0  0  0999 V2000
    2.8370   -3.8550   -3.5080 C   0  0  0  0  0  0  0  0  0  0  0  0
    1.5830   -3.1690   -3.5440 O   0  0  0  0  0  0  0  0  0  0  0  0
    1.2200   -2.4340   -2.4470 C   0  0  0  0  0  0  0  0  0  0  0  0
   -0.1000   -2.4750   -1.9830 C   0  0  0  0  0  0  0  0  0  0  0  0
   -0.4710   -1.7230   -0.8610 C   0  0  0  0  0  0  0  0  0  0  0  0
    0.4780   -0.9320   -0.2040 C   0  0  0  0  0  0  0  0  0  0  0  0
    1.7980   -0.8910   -0.6680 C   0  0  0  0  0  0  0  0  0  0  0  0
    2.8220   -0.0370    0.0400 C   0  0  0  0  0  0  0  0  0  0  0  0
    2.8330    1.3080   -0.5520 N   0  0  0  0  0  0  0  0  0  0  0  0
    2.0890    2.3740   -0.1190 C   0  0  0  0  0  0  0  0  0  0  0  0
    2.3340    3.4510   -0.8770 C   0  0  0  0  0  0  0  0  0  0  0  0
    3.3280    3.0620   -1.9020 C   0  0  0  0  0  0  0  0  0  0  0  0
    3.9630    3.7340   -2.9540 C   0  0  0  0  0  0  0  0  0  0  0  0
    4.8820    3.0560   -3.7640 C   0  0  0  0  0  0  0  0  0  0  0  0
    5.1660    1.7070   -3.5230 C   0  0  0  0  0  0  0  0  0  0  0  0
    4.5310    1.0350   -2.4710 C   0  0  0  0  0  0  0  0  0  0  0  0
    3.6120    1.7130   -1.6610 C   0  0  0  0  0  0  0  0  0  0  0  0
    1.1490    2.3410    1.0240 C   0  0  0  0  0  0  0  0  0  0  0  0
    1.5700    2.4790    2.1710 O   0  0  0  0  0  0  0  0  0  0  0  0
   -0.1520    2.1620    0.8100 N   0  0  0  0  0  0  0  0  0  0  0  0
   -1.0860    2.1290    1.9440 C   0  0  0  0  0  0  0  0  0  0  0  0
   -1.0510    3.4740    2.6930 C   0  0  0  0  0  0  0  0  0  0  0  0
   -2.1490    3.5450    3.7700 C   0  0  0  0  0  0  0  0  0  0  0  0
   -3.4780    3.2810    3.2010 N   0  0  0  0  0  0  0  0  0  0  0  0
   -3.5360    1.9490    2.5810 C   0  0  0  0  0  0  0  0  0  0  0  0
   -2.5050    1.8010    1.4460 C   0  0  0  0  0  0  0  0  0  0  0  0
   -4.4910    3.3590    4.2630 C   0  0  0  0  0  0  0  0  0  0  0  0
   -3.8800    2.9020    5.5840 C   0  0  0  0  0  0  0  0  0  0  0  0
   -4.9750    4.8000    4.3980 C   0  0  0  0  0  0  0  0  0  0  0  0
    2.1690   -1.6420   -1.7900 C   0  0  0  0  0  0  0  0  0  0  0  0
    2.8410   -4.5620   -2.6810 H   0  0  0  0  0  0  0  0  0  0  0  0
    2.9850   -4.3910   -4.4430 H   0  0  0  0  0  0  0  0  0  0  0  0
    3.6410   -3.1340   -3.3720 H   0  0  0  0  0  0  0  0  0  0  0  0
   -0.8320   -3.0860   -2.4900 H   0  0  0  0  0  0  0  0  0  0  0  0
   -1.4900   -1.7540   -0.5030 H   0  0  0  0  0  0  0  0  0  0  0  0
    0.1920   -0.3530    0.6620 H   0  0  0  0  0  0  0  0  0  0  0  0
    3.7950   -0.4780   -0.1650 H   0  0  0  0  0  0  0  0  0  0  0  0
    2.5420    0.0390    1.0890 H   0  0  0  0  0  0  0  0  0  0  0  0
    1.8870    4.4270   -0.7610 H   0  0  0  0  0  0  0  0  0  0  0  0
    3.7440    4.7750   -3.1400 H   0  0  0  0  0  0  0  0  0  0  0  0
    5.3720    3.5740   -4.5750 H   0  0  0  0  0  0  0  0  0  0  0  0
    5.8750    1.1840   -4.1480 H   0  0  0  0  0  0  0  0  0  0  0  0
    4.7500   -0.0060   -2.2850 H   0  0  0  0  0  0  0  0  0  0  0  0
   -0.4980    2.0490   -0.1320 H   0  0  0  0  0  0  0  0  0  0  0  0
   -0.7280    1.3330    2.5940 H   0  0  0  0  0  0  0  0  0  0  0  0
   -1.1860    4.2880    1.9840 H   0  0  0  0  0  0  0  0  0  0  0  0
   -0.0770    3.6030    3.1610 H   0  0  0  0  0  0  0  0  0  0  0  0
   -1.9390    2.8170    4.5510 H   0  0  0  0  0  0  0  0  0  0  0  0
   -2.1430    4.5310    4.2300 H   0  0  0  0  0  0  0  0  0  0  0  0
   -3.3510    1.1890    3.3380 H   0  0  0  0  0  0  0  0  0  0  0  0
   -4.5350    1.7750    2.1870 H   0  0  0  0  0  0  0  0  0  0  0  0
   -2.7660    2.4720    0.6300 H   0  0  0  0  0  0  0  0  0  0  0  0
   -2.5290    0.7820    1.0650 H   0  0  0  0  0  0  0  0  0  0  0  0
   -5.3320    2.7170    4.0100 H   0  0  0  0  0  0  0  0  0  0  0  0
   -3.0390    3.5450    5.8360 H   0  0  0  0  0  0  0  0  0  0  0  0
   -4.6290    2.9600    6.3700 H   0  0  0  0  0  0  0  0  0  0  0  0
   -3.5340    1.8750    5.4870 H   0  0  0  0  0  0  0  0  0  0  0  0
   -4.1350    5.4430    4.6510 H   0  0  0  0  0  0  0  0  0  0  0  0
   -5.7250    4.8580    5.1850 H   0  0  0  0  0  0  0  0  0  0  0  0
   -5.4110    5.1270    3.4560 H   0  0  0  0  0  0  0  0  0  0  0  0
    3.1870   -1.6100   -2.1490 H   0  0  0  0  0  0  0  0  0  0  0  0
  1 31  1  0  0  0  0
  1 32  1  0  0  0  0
  1 33  1  0  0  0  0
  1  2  1  0  0  0  0
  2  3  1  0  0  0  0
  3  4  2  0  0  0  0
  4 34  1  0  0  0  0
  4  5  1  0  0  0  0
  5 35  1  0  0  0  0
  5  6  2  0  0  0  0
  6 36  1  0  0  0  0
  6  7  1  0  0  0  0
  7  8  1  0  0  0  0
  8 37  1  0  0  0  0
  8 38  1  0  0  0  0
  8  9  1  0  0  0  0
  9 10  1  0  0  0  0
 10 11  2  0  0  0  0
 11 39  1  0  0  0  0
 11 12  1  0  0  0  0
 12 13  2  0  0  0  0
 13 40  1  0  0  0  0
 13 14  1  0  0  0  0
 14 41  1  0  0  0  0
 14 15  2  0  0  0  0
 15 42  1  0  0  0  0
 15 16  1  0  0  0  0
 16 43  1  0  0  0  0
 16 17  2  0  0  0  0
 17  9  1  0  0  0  0
 17 12  1  0  0  0  0
 10 18  1  0  0  0  0
 18 19  2  0  0  0  0
 18 20  1  0  0  0  0
 20 44  1  0  0  0  0
 20 21  1  0  0  0  0
 21 45  1  0  0  0  0
 21 22  1  0  0  0  0
 22 46  1  0  0  0  0
 22 47  1  0  0  0  0
 22 23  1  0  0  0  0
 23 48  1  0  0  0  0
 23 49  1  0  0  0  0
 23 24  1  0  0  0  0
 24 25  1  0  0  0  0
 25 50  1  0  0  0  0
 25 51  1  0  0  0  0
 25 26  1  0  0  0  0
 26 21  1  0  0  0  0
 26 52  1  0  0  0  0
 26 53  1  0  0  0  0
 24 27  1  0  0  0  0
 27 54  1  0  0  0  0
 27 28  1  0  0  0  0
 28 55  1  0  0  0  0
 28 56  1  0  0  0  0
 28 57  1  0  0  0  0
 27 29  1  0  0  0  0
 29 58  1  0  0  0  0
 29 59  1  0  0  0  0
 29 60  1  0  0  0  0
  7 30  2  0  0  0  0
 30  3  1  0  0  0  0
 30 61  1  0  0  0  0
M  END
>  <LOGBIO>
7.0500

>  <PRED_LOGBIO>
6.5400

>  <XV_RES>
0.5870

>  <WHL_TMPL>
1

>  <ANCH>
37-60;31-32

$$$$
ROW66
  -MTS-   01071502293D 0   0.00000     0.00000     0

 62 66  0  0  0  0  0  0  0  0999 V2000
   -3.3770    2.5100    5.9840 C   0  0  0  0  0  0  0  0  0  0  0  0
   -3.4420    3.7800    5.1390 C   0  0  0  0  0  0  0  0  0  0  0  0
   -3.0420    4.9800    5.9930 C   0  0  0  0  0  0  0  0  0  0  0  0
   -2.5200    3.6590    4.0010 N   0  0  0  0  0  0  0  0  0  0  0  0
   -1.3850    2.8040    4.3780 C   0  0  0  0  0  0  0  0  0  0  0  0
   -0.3880    2.6470    3.2150 C   0  0  0  0  0  0  0  0  0  0  0  0
   -1.0860    2.1290    1.9440 C   0  0  0  0  0  0  0  0  0  0  0  0
   -2.3400    2.9580    1.6160 C   0  0  0  0  0  0  0  0  0  0  0  0
   -3.2470    3.1000    2.8530 C   0  0  0  0  0  0  0  0  0  0  0  0
   -0.1520    2.1620    0.8100 N   0  0  0  0  0  0  0  0  0  0  0  0
    1.1490    2.3410    1.0240 C   0  0  0  0  0  0  0  0  0  0  0  0
    1.5700    2.4790    2.1710 O   0  0  0  0  0  0  0  0  0  0  0  0
    2.0890    2.3740   -0.1190 C   0  0  0  0  0  0  0  0  0  0  0  0
    2.3340    3.4510   -0.8770 C   0  0  0  0  0  0  0  0  0  0  0  0
    3.3280    3.0620   -1.9020 C   0  0  0  0  0  0  0  0  0  0  0  0
    3.9630    3.7340   -2.9540 C   0  0  0  0  0  0  0  0  0  0  0  0
    4.8820    3.0560   -3.7640 C   0  0  0  0  0  0  0  0  0  0  0  0
    5.1660    1.7070   -3.5230 C   0  0  0  0  0  0  0  0  0  0  0  0
    4.5310    1.0350   -2.4710 C   0  0  0  0  0  0  0  0  0  0  0  0
    3.6120    1.7130   -1.6610 C   0  0  0  0  0  0  0  0  0  0  0  0
    2.8330    1.3080   -0.5520 N   0  0  0  0  0  0  0  0  0  0  0  0
    2.8220   -0.0370    0.0400 C   0  0  0  0  0  0  0  0  0  0  0  0
    1.7980   -0.8910   -0.6680 C   0  0  0  0  0  0  0  0  0  0  0  0
    0.4570   -1.0230   -0.3130 O   0  0  0  0  0  0  0  0  0  0  0  0
   -0.1180   -1.9060   -1.2350 N   0  0  0  0  0  0  0  0  0  0  0  0
    0.8210   -2.2770   -2.0850 C   0  0  0  0  0  0  0  0  0  0  0  0
    2.0180   -1.6430   -1.7310 N   0  0  0  0  0  0  0  0  0  0  0  0
    0.6390   -3.2070   -3.2220 C   0  0  0  0  0  0  0  0  0  0  0  0
    0.8930   -2.7730   -4.5290 C   0  0  0  0  0  0  0  0  0  0  0  0
    0.7210   -3.6520   -5.6040 C   0  0  0  0  0  0  0  0  0  0  0  0
    0.2950   -4.9660   -5.3730 C   0  0  0  0  0  0  0  0  0  0  0  0
    0.0810   -6.0590   -6.7100 Cl  0  0  0  0  0  0  0  0  0  0  0  0
    0.0400   -5.3990   -4.0670 C   0  0  0  0  0  0  0  0  0  0  0  0
    0.2120   -4.5200   -2.9910 C   0  0  0  0  0  0  0  0  0  0  0  0
   -2.3630    2.3710    6.3520 H   0  0  0  0  0  0  0  0  0  0  0  0
   -4.0590    2.6000    6.8260 H   0  0  0  0  0  0  0  0  0  0  0  0
   -3.6620    1.6550    5.3750 H   0  0  0  0  0  0  0  0  0  0  0  0
   -4.4560    3.9190    4.7710 H   0  0  0  0  0  0  0  0  0  0  0  0
   -2.0270    4.8410    6.3610 H   0  0  0  0  0  0  0  0  0  0  0  0
   -3.7240    5.0690    6.8360 H   0  0  0  0  0  0  0  0  0  0  0  0
   -3.0880    5.8850    5.3910 H   0  0  0  0  0  0  0  0  0  0  0  0
   -1.7530    1.8250    4.6750 H   0  0  0  0  0  0  0  0  0  0  0  0
   -0.8760    3.2380    5.2370 H   0  0  0  0  0  0  0  0  0  0  0  0
    0.0790    3.6070    3.0070 H   0  0  0  0  0  0  0  0  0  0  0  0
    0.3990    1.9530    3.5050 H   0  0  0  0  0  0  0  0  0  0  0  0
   -1.3560    1.0820    2.0690 H   0  0  0  0  0  0  0  0  0  0  0  0
   -2.0410    3.9460    1.2700 H   0  0  0  0  0  0  0  0  0  0  0  0
   -2.8940    2.4750    0.8140 H   0  0  0  0  0  0  0  0  0  0  0  0
   -3.6500    2.1250    3.1180 H   0  0  0  0  0  0  0  0  0  0  0  0
   -4.0910    3.7430    2.6100 H   0  0  0  0  0  0  0  0  0  0  0  0
   -0.4980    2.0490   -0.1320 H   0  0  0  0  0  0  0  0  0  0  0  0
    1.8870    4.4270   -0.7610 H   0  0  0  0  0  0  0  0  0  0  0  0
    3.7440    4.7750   -3.1400 H   0  0  0  0  0  0  0  0  0  0  0  0
    5.3720    3.5740   -4.5750 H   0  0  0  0  0  0  0  0  0  0  0  0
    5.8750    1.1840   -4.1480 H   0  0  0  0  0  0  0  0  0  0  0  0
    4.7500   -0.0060   -2.2850 H   0  0  0  0  0  0  0  0  0  0  0  0
    2.4810    0.0750    1.0670 H   0  0  0  0  0  0  0  0  0  0  0  0
    3.8020   -0.4910   -0.0930 H   0  0  0  0  0  0  0  0  0  0  0  0
    1.2230   -1.7600   -4.7070 H   0  0  0  0  0  0  0  0  0  0  0  0
    0.9180   -3.3180   -6.6120 H   0  0  0  0  0  0  0  0  0  0  0  0
   -0.2890   -6.4120   -3.8880 H   0  0  0  0  0  0  0  0  0  0  0  0
    0.0160   -4.8540   -1.9830 H   0  0  0  0  0  0  0  0  0  0  0  0
  1 35  1  0  0  0  0
  1 36  1  0  0  0  0
  1 37  1  0  0  0  0
  1  2  1  0  0  0  0
  2 38  1  0  0  0  0
  2  3  1  0  0  0  0
  3 39  1  0  0  0  0
  3 40  1  0  0  0  0
  3 41  1  0  0  0  0
  2  4  1  0  0  0  0
  4  5  1  0  0  0  0
  5 42  1  0  0  0  0
  5 43  1  0  0  0  0
  5  6  1  0  0  0  0
  6 44  1  0  0  0  0
  6 45  1  0  0  0  0
  6  7  1  0  0  0  0
  7 46  1  0  0  0  0
  7  8  1  0  0  0  0
  8 47  1  0  0  0  0
  8 48  1  0  0  0  0
  8  9  1  0  0  0  0
  9  4  1  0  0  0  0
  9 49  1  0  0  0  0
  9 50  1  0  0  0  0
  7 10  1  0  0  0  0
 10 51  1  0  0  0  0
 10 11  1  0  0  0  0
 11 12  2  0  0  0  0
 11 13  1  0  0  0  0
 13 14  2  0  0  0  0
 14 52  1  0  0  0  0
 14 15  1  0  0  0  0
 15 16  2  0  0  0  0
 16 53  1  0  0  0  0
 16 17  1  0  0  0  0
 17 54  1  0  0  0  0
 17 18  2  0  0  0  0
 18 55  1  0  0  0  0
 18 19  1  0  0  0  0
 19 56  1  0  0  0  0
 19 20  2  0  0  0  0
 20 15  1  0  0  0  0
 20 21  1  0  0  0  0
 21 13  1  0  0  0  0
 21 22  1  0  0  0  0
 22 57  1  0  0  0  0
 22 58  1  0  0  0  0
 22 23  1  0  0  0  0
 23 24  1  0  0  0  0
 24 25  1  0  0  0  0
 25 26  2  0  0  0  0
 26 27  1  0  0  0  0
 27 23  2  0  0  0  0
 26 28  1  0  0  0  0
 28 29  2  0  0  0  0
 29 59  1  0  0  0  0
 29 30  1  0  0  0  0
 30 60  1  0  0  0  0
 30 31  2  0  0  0  0
 31 32  1  0  0  0  0
 31 33  1  0  0  0  0
 33 61  1  0  0  0  0
 33 34  2  0  0  0  0
 34 28  1  0  0  0  0
 34 62  1  0  0  0  0
M  END
>  <LOGBIO>
5.6500

>  <PRED_LOGBIO>
6.8800

>  <XV_RES>
-1.5860

>  <WHL_TMPL>
1

>  <ANCH>
37-60;28-29

$$$$
ROW67
  -MTS-   01071502293D 0   0.00000     0.00000     0

 55 58  0  0  0  0  0  0  0  0999 V2000
   -5.8760    3.1830   -0.9140 N   0  0  0  0  0  0  0  0  0  0  0  0
   -5.0880    2.0810   -1.1180 C   0  0  0  0  0  0  0  0  0  0  0  0
   -5.0050    1.5430   -2.3200 N   0  0  0  0  0  0  0  0  0  0  0  0
   -4.3150    1.4820    0.0320 C   0  0  0  0  0  0  0  0  0  0  0  0
   -4.8060    0.3490    0.6920 C   0  0  0  0  0  0  0  0  0  0  0  0
   -4.0890   -0.2050    1.7590 C   0  0  0  0  0  0  0  0  0  0  0  0
   -2.8810    0.3730    2.1650 C   0  0  0  0  0  0  0  0  0  0  0  0
   -2.3890    1.5060    1.5060 C   0  0  0  0  0  0  0  0  0  0  0  0
   -1.0860    2.1290    1.9440 C   0  0  0  0  0  0  0  0  0  0  0  0
   -0.1520    2.1620    0.8100 O   0  0  0  0  0  0  0  0  0  0  0  0
    1.1490    2.3410    1.0240 C   0  0  0  0  0  0  0  0  0  0  0  0
    1.5700    2.4790    2.1710 O   0  0  0  0  0  0  0  0  0  0  0  0
    2.0890    2.3740   -0.1190 C   0  0  0  0  0  0  0  0  0  0  0  0
    2.3340    3.4510   -0.8770 C   0  0  0  0  0  0  0  0  0  0  0  0
    3.3280    3.0620   -1.9020 C   0  0  0  0  0  0  0  0  0  0  0  0
    3.9630    3.7340   -2.9540 C   0  0  0  0  0  0  0  0  0  0  0  0
    4.8820    3.0560   -3.7640 C   0  0  0  0  0  0  0  0  0  0  0  0
    5.1660    1.7070   -3.5230 C   0  0  0  0  0  0  0  0  0  0  0  0
    4.5310    1.0350   -2.4710 C   0  0  0  0  0  0  0  0  0  0  0  0
    3.6120    1.7130   -1.6610 C   0  0  0  0  0  0  0  0  0  0  0  0
    2.8330    1.3080   -0.5520 N   0  0  0  0  0  0  0  0  0  0  0  0
    2.8220   -0.0370    0.0400 C   0  0  0  0  0  0  0  0  0  0  0  0
    1.7980   -0.8910   -0.6680 C   0  0  0  0  0  0  0  0  0  0  0  0
    0.4780   -0.9320   -0.2040 C   0  0  0  0  0  0  0  0  0  0  0  0
   -0.4710   -1.7230   -0.8610 C   0  0  0  0  0  0  0  0  0  0  0  0
   -0.1000   -2.4750   -1.9830 C   0  0  0  0  0  0  0  0  0  0  0  0
    1.2200   -2.4340   -2.4470 C   0  0  0  0  0  0  0  0  0  0  0  0
    2.1690   -1.6420   -1.7900 C   0  0  0  0  0  0  0  0  0  0  0  0
    1.6110   -3.2280   -3.6330 C   0  0  0  0  0  0  0  0  0  0  0  0
    2.7610   -3.8780   -3.6420 N   0  0  0  0  0  0  0  0  0  0  0  0
    0.7810   -3.2900   -4.7210 N   0  0  0  0  0  0  0  0  0  0  0  0
   -3.1070    2.0600    0.4390 C   0  0  0  0  0  0  0  0  0  0  0  0
   -5.9390    3.5950    0.0060 H   0  0  0  0  0  0  0  0  0  0  0  0
   -6.3930    3.5840   -1.6830 H   0  0  0  0  0  0  0  0  0  0  0  0
   -5.5120    1.9360   -3.0750 H   0  0  0  0  0  0  0  0  0  0  0  0
   -5.7380   -0.0970    0.3780 H   0  0  0  0  0  0  0  0  0  0  0  0
   -4.4680   -1.0780    2.2690 H   0  0  0  0  0  0  0  0  0  0  0  0
   -2.3280   -0.0550    2.9880 H   0  0  0  0  0  0  0  0  0  0  0  0
   -0.6540    1.4630    2.6870 H   0  0  0  0  0  0  0  0  0  0  0  0
   -1.2830    3.1480    2.2710 H   0  0  0  0  0  0  0  0  0  0  0  0
    1.8870    4.4270   -0.7610 H   0  0  0  0  0  0  0  0  0  0  0  0
    3.7440    4.7750   -3.1400 H   0  0  0  0  0  0  0  0  0  0  0  0
    5.3720    3.5740   -4.5750 H   0  0  0  0  0  0  0  0  0  0  0  0
    5.8750    1.1840   -4.1480 H   0  0  0  0  0  0  0  0  0  0  0  0
    4.7500   -0.0060   -2.2850 H   0  0  0  0  0  0  0  0  0  0  0  0
    2.4810    0.0750    1.0670 H   0  0  0  0  0  0  0  0  0  0  0  0
    3.8020   -0.4910   -0.0930 H   0  0  0  0  0  0  0  0  0  0  0  0
    0.1920   -0.3530    0.6610 H   0  0  0  0  0  0  0  0  0  0  0  0
   -1.4890   -1.7540   -0.5030 H   0  0  0  0  0  0  0  0  0  0  0  0
   -0.8320   -3.0860   -2.4900 H   0  0  0  0  0  0  0  0  0  0  0  0
    3.1870   -1.6100   -2.1490 H   0  0  0  0  0  0  0  0  0  0  0  0
    3.0230   -4.4090   -4.4350 H   0  0  0  0  0  0  0  0  0  0  0  0
    0.1670   -4.0830   -4.8430 H   0  0  0  0  0  0  0  0  0  0  0  0
    0.7830   -2.5430   -5.4010 H   0  0  0  0  0  0  0  0  0  0  0  0
   -2.7280    2.9340   -0.0700 H   0  0  0  0  0  0  0  0  0  0  0  0
  1 33  1  0  0  0  0
  1 34  1  0  0  0  0
  1  2  1  0  0  0  0
  2  3  2  0  0  0  0
  3 35  1  0  0  0  0
  2  4  1  0  0  0  0
  4  5  2  0  0  0  0
  5 36  1  0  0  0  0
  5  6  1  0  0  0  0
  6 37  1  0  0  0  0
  6  7  2  0  0  0  0
  7 38  1  0  0  0  0
  7  8  1  0  0  0  0
  8  9  1  0  0  0  0
  9 39  1  0  0  0  0
  9 40  1  0  0  0  0
  9 10  1  0  0  0  0
 10 11  1  0  0  0  0
 11 12  2  0  0  0  0
 11 13  1  0  0  0  0
 13 14  2  0  0  0  0
 14 41  1  0  0  0  0
 14 15  1  0  0  0  0
 15 16  2  0  0  0  0
 16 42  1  0  0  0  0
 16 17  1  0  0  0  0
 17 43  1  0  0  0  0
 17 18  2  0  0  0  0
 18 44  1  0  0  0  0
 18 19  1  0  0  0  0
 19 45  1  0  0  0  0
 19 20  2  0  0  0  0
 20 15  1  0  0  0  0
 20 21  1  0  0  0  0
 21 13  1  0  0  0  0
 21 22  1  0  0  0  0
 22 46  1  0  0  0  0
 22 47  1  0  0  0  0
 22 23  1  0  0  0  0
 23 24  2  0  0  0  0
 24 48  1  0  0  0  0
 24 25  1  0  0  0  0
 25 49  1  0  0  0  0
 25 26  2  0  0  0  0
 26 50  1  0  0  0  0
 26 27  1  0  0  0  0
 27 28  2  0  0  0  0
 28 23  1  0  0  0  0
 28 51  1  0  0  0  0
 27 29  1  0  0  0  0
 29 30  2  0  0  0  0
 30 52  1  0  0  0  0
 29 31  1  0  0  0  0
 31 53  1  0  0  0  0
 31 54  1  0  0  0  0
  8 32  2  0  0  0  0
 32  4  1  0  0  0  0
 32 55  1  0  0  0  0
M  END
>  <LOGBIO>
7.5500

>  <PRED_LOGBIO>
5.5500

>  <XV_RES>
2.2850

>  <WHL_TMPL>
1

>  <ANCH>
31-34;48-51

$$$$
ROW68
  -MTS-   01071502293D 0   0.00000     0.00000     0

 59 61  0  0  0  0  0  0  0  0999 V2000
    2.2650    2.5420    4.6070 C   0  0  0  0  0  0  0  0  0  0  0  0
    1.2020    2.1180    3.6850 N   0  0  0  0  0  0  0  0  0  0  0  0
    0.7720    3.2650    2.8720 C   0  0  0  0  0  0  0  0  0  0  0  0
   -0.3440    2.8690    1.8870 C   0  0  0  0  0  0  0  0  0  0  0  0
    0.0820    1.6810    1.0050 C   0  0  0  0  0  0  0  0  0  0  0  0
    0.6390    0.5240    1.8530 C   0  0  0  0  0  0  0  0  0  0  0  0
    1.7100    1.0280    2.8380 C   0  0  0  0  0  0  0  0  0  0  0  0
   -1.0490    1.2180    0.2630 O   0  0  0  0  0  0  0  0  0  0  0  0
   -2.0480    0.4470    0.9020 C   0  0  0  0  0  0  0  0  0  0  0  0
   -3.0050    1.0720    1.7100 C   0  0  0  0  0  0  0  0  0  0  0  0
   -3.9940    0.3090    2.3430 C   0  0  0  0  0  0  0  0  0  0  0  0
   -4.0240   -1.0800    2.1690 C   0  0  0  0  0  0  0  0  0  0  0  0
   -5.0220   -1.8520    2.8100 N   0  0  0  0  0  0  0  0  0  0  0  0
   -6.1550   -2.3780    2.0350 C   0  0  0  0  0  0  0  0  0  0  0  0
   -7.0690   -3.1600    2.9480 C   0  0  0  0  0  0  0  0  0  0  0  0
   -8.1750   -3.7350    2.4560 C   0  0  0  0  0  0  0  0  0  0  0  0
   -9.0700   -4.5030    3.3510 C   0  0  0  0  0  0  0  0  0  0  0  0
  -10.1230   -3.8570    4.0100 C   0  0  0  0  0  0  0  0  0  0  0  0
  -10.9700   -4.5820    4.8560 C   0  0  0  0  0  0  0  0  0  0  0  0
  -10.7640   -5.9540    5.0430 C   0  0  0  0  0  0  0  0  0  0  0  0
   -9.7110   -6.6010    4.3840 C   0  0  0  0  0  0  0  0  0  0  0  0
   -8.8640   -5.8750    3.5380 C   0  0  0  0  0  0  0  0  0  0  0  0
   -7.8340   -6.5070    2.8930 O   0  0  0  0  0  0  0  0  0  0  0  0
  -12.0830   -3.8990    5.5520 C   0  0  0  0  0  0  0  0  0  0  0  0
  -11.8890   -3.3710    6.7460 N   0  0  0  0  0  0  0  0  0  0  0  0
  -13.3140   -3.8160    4.9580 N   0  0  0  0  0  0  0  0  0  0  0  0
   -3.0670   -1.7050    1.3610 C   0  0  0  0  0  0  0  0  0  0  0  0
   -2.0780   -0.9420    0.7280 C   0  0  0  0  0  0  0  0  0  0  0  0
   -1.0660   -1.6030   -0.1250 C   0  0  0  0  0  0  0  0  0  0  0  0
   -1.5840   -2.3530   -1.0930 F   0  0  0  0  0  0  0  0  0  0  0  0
   -0.4110   -2.4420    0.6730 F   0  0  0  0  0  0  0  0  0  0  0  0
   -0.2500   -0.6780   -0.6210 F   0  0  0  0  0  0  0  0  0  0  0  0
    2.8310    3.3560    4.1590 H   0  0  0  0  0  0  0  0  0  0  0  0
    1.8210    2.8810    5.5410 H   0  0  0  0  0  0  0  0  0  0  0  0
    2.9300    1.7040    4.8050 H   0  0  0  0  0  0  0  0  0  0  0  0
    1.6230    3.6560    2.3190 H   0  0  0  0  0  0  0  0  0  0  0  0
    0.4140    4.0570    3.5270 H   0  0  0  0  0  0  0  0  0  0  0  0
   -1.2410    2.6040    2.4440 H   0  0  0  0  0  0  0  0  0  0  0  0
   -0.5870    3.7210    1.2560 H   0  0  0  0  0  0  0  0  0  0  0  0
    0.8470    2.0120    0.3060 H   0  0  0  0  0  0  0  0  0  0  0  0
   -0.1730    0.0580    2.4070 H   0  0  0  0  0  0  0  0  0  0  0  0
    1.0740   -0.2280    1.1980 H   0  0  0  0  0  0  0  0  0  0  0  0
    2.5780    1.3750    2.2820 H   0  0  0  0  0  0  0  0  0  0  0  0
    2.0380    0.2030    3.4670 H   0  0  0  0  0  0  0  0  0  0  0  0
   -2.9810    2.1430    1.8450 H   0  0  0  0  0  0  0  0  0  0  0  0
   -4.7330    0.7920    2.9650 H   0  0  0  0  0  0  0  0  0  0  0  0
   -4.9550   -2.0420    3.8000 H   0  0  0  0  0  0  0  0  0  0  0  0
   -6.7060   -1.5510    1.5930 H   0  0  0  0  0  0  0  0  0  0  0  0
   -5.7840   -3.0300    1.2470 H   0  0  0  0  0  0  0  0  0  0  0  0
   -6.8300   -3.2570    3.9970 H   0  0  0  0  0  0  0  0  0  0  0  0
   -8.4130   -3.6390    1.4070 H   0  0  0  0  0  0  0  0  0  0  0  0
  -10.2820   -2.7980    3.8650 H   0  0  0  0  0  0  0  0  0  0  0  0
  -11.4170   -6.5140    5.6960 H   0  0  0  0  0  0  0  0  0  0  0  0
   -9.5520   -7.6590    4.5290 H   0  0  0  0  0  0  0  0  0  0  0  0
   -7.0260   -6.4900    3.4290 H   0  0  0  0  0  0  0  0  0  0  0  0
  -12.6330   -2.9140    7.2120 H   0  0  0  0  0  0  0  0  0  0  0  0
  -13.4630   -4.2200    4.0450 H   0  0  0  0  0  0  0  0  0  0  0  0
  -14.0740   -3.3500    5.4330 H   0  0  0  0  0  0  0  0  0  0  0  0
   -3.0910   -2.7760    1.2260 H   0  0  0  0  0  0  0  0  0  0  0  0
  1 33  1  0  0  0  0
  1 34  1  0  0  0  0
  1 35  1  0  0  0  0
  1  2  1  0  0  0  0
  2  3  1  0  0  0  0
  3 36  1  0  0  0  0
  3 37  1  0  0  0  0
  3  4  1  0  0  0  0
  4 38  1  0  0  0  0
  4 39  1  0  0  0  0
  4  5  1  0  0  0  0
  5 40  1  0  0  0  0
  5  6  1  0  0  0  0
  6 41  1  0  0  0  0
  6 42  1  0  0  0  0
  6  7  1  0  0  0  0
  7  2  1  0  0  0  0
  7 43  1  0  0  0  0
  7 44  1  0  0  0  0
  5  8  1  0  0  0  0
  8  9  1  0  0  0  0
  9 10  2  0  0  0  0
 10 45  1  0  0  0  0
 10 11  1  0  0  0  0
 11 46  1  0  0  0  0
 11 12  2  0  0  0  0
 12 13  1  0  0  0  0
 13 47  1  0  0  0  0
 13 14  1  0  0  0  0
 14 48  1  0  0  0  0
 14 49  1  0  0  0  0
 14 15  1  0  0  0  0
 15 50  1  0  0  0  0
 15 16  2  0  0  0  0
 16 51  1  0  0  0  0
 16 17  1  0  0  0  0
 17 18  2  0  0  0  0
 18 52  1  0  0  0  0
 18 19  1  0  0  0  0
 19 20  2  0  0  0  0
 20 53  1  0  0  0  0
 20 21  1  0  0  0  0
 21 54  1  0  0  0  0
 21 22  2  0  0  0  0
 22 17  1  0  0  0  0
 22 23  1  0  0  0  0
 23 55  1  0  0  0  0
 19 24  1  0  0  0  0
 24 25  2  0  0  0  0
 25 56  1  0  0  0  0
 24 26  1  0  0  0  0
 26 57  1  0  0  0  0
 26 58  1  0  0  0  0
 12 27  1  0  0  0  0
 27 59  1  0  0  0  0
 27 28  2  0  0  0  0
 28  9  1  0  0  0  0
 28 29  1  0  0  0  0
 29 30  1  0  0  0  0
 29 31  1  0  0  0  0
 29 32  1  0  0  0  0
M  END
>  <LOGBIO>
9.2400

>  <PRED_LOGBIO>
8.8700

>  <XV_RES>
1.0850

>  <WHL_TMPL>
2

>  <ANCH>
15-22;55-53

$$$$
ROW69
  -MTS-   01071502293D 0   0.00000     0.00000     0

 61 65  0  0  0  0  0  0  0  0999 V2000
   -7.4520    4.0930    2.7430 F   0  0  0  0  0  0  0  0  0  0  0  0
   -7.6610    3.6630    3.9840 C   0  0  0  0  0  0  0  0  0  0  0  0
   -7.2380    4.5810    4.8490 F   0  0  0  0  0  0  0  0  0  0  0  0
   -6.9910    2.5300    4.1780 F   0  0  0  0  0  0  0  0  0  0  0  0
   -9.1540    3.4150    4.1930 C   0  0  0  0  0  0  0  0  0  0  0  0
   -9.6200    2.4000    3.2380 N   0  0  0  0  0  0  0  0  0  0  0  0
  -11.0100    2.6880    2.8560 C   0  0  0  0  0  0  0  0  0  0  0  0
  -11.5250    1.6610    1.8310 C   0  0  0  0  0  0  0  0  0  0  0  0
  -11.3600    0.2200    2.3470 C   0  0  0  0  0  0  0  0  0  0  0  0
   -9.9290   -0.0330    2.8550 C   0  0  0  0  0  0  0  0  0  0  0  0
   -9.4800    1.0650    3.8380 C   0  0  0  0  0  0  0  0  0  0  0  0
   -8.0300    0.8300    4.2560 C   0  0  0  0  0  0  0  0  0  0  0  0
   -7.2610    0.1980    3.0960 C   0  0  0  0  0  0  0  0  0  0  0  0
   -5.8660   -0.0280    3.4980 N   0  0  0  0  0  0  0  0  0  0  0  0
   -4.9520   -0.6080    2.5870 C   0  0  0  0  0  0  0  0  0  0  0  0
   -4.8060   -1.9390    2.5490 N   0  0  0  0  0  0  0  0  0  0  0  0
   -3.9560   -2.5400    1.7060 C   0  0  0  0  0  0  0  0  0  0  0  0
   -3.1830   -1.7720    0.8270 C   0  0  0  0  0  0  0  0  0  0  0  0
   -3.3080   -0.3780    0.8390 C   0  0  0  0  0  0  0  0  0  0  0  0
   -2.7100    0.6560    0.1210 O   0  0  0  0  0  0  0  0  0  0  0  0
   -3.2500    1.8530    0.5860 C   0  0  0  0  0  0  0  0  0  0  0  0
   -2.8580    3.2440    0.0550 C   0  0  0  0  0  0  0  0  0  0  0  0
   -1.3500    3.3280    0.0420 C   0  0  0  0  0  0  0  0  0  0  0  0
   -0.6360    2.9300   -1.0950 C   0  0  0  0  0  0  0  0  0  0  0  0
    0.7610    3.0080   -1.1060 C   0  0  0  0  0  0  0  0  0  0  0  0
    1.6490    2.5150   -2.5190 Cl  0  0  0  0  0  0  0  0  0  0  0  0
    1.4450    3.4840    0.0190 C   0  0  0  0  0  0  0  0  0  0  0  0
    0.7310    3.8810    1.1560 C   0  0  0  0  0  0  0  0  0  0  0  0
   -0.6660    3.8030    1.1680 C   0  0  0  0  0  0  0  0  0  0  0  0
   -1.3880    4.2050    2.3170 N   0  0  0  0  0  0  0  0  0  0  0  0
   -1.3890    5.4470    2.8940 C   0  0  0  0  0  0  0  0  0  0  0  0
   -2.1840    5.4310    3.9470 N   0  0  0  0  0  0  0  0  0  0  0  0
   -2.7350    4.1510    4.0890 C   0  0  0  0  0  0  0  0  0  0  0  0
   -2.2740    3.3840    3.1180 N   0  0  0  0  0  0  0  0  0  0  0  0
   -4.1320    1.5990    1.5350 N   0  0  0  0  0  0  0  0  0  0  0  0
   -4.2070    0.2150    1.7330 C   0  0  0  0  0  0  0  0  0  0  0  0
   -9.7010    4.3410    4.0340 H   0  0  0  0  0  0  0  0  0  0  0  0
   -9.3240    3.0620    5.2090 H   0  0  0  0  0  0  0  0  0  0  0  0
  -11.6410    2.6640    3.7420 H   0  0  0  0  0  0  0  0  0  0  0  0
  -11.0680    3.6870    2.4290 H   0  0  0  0  0  0  0  0  0  0  0  0
  -10.9790    1.7770    0.8970 H   0  0  0  0  0  0  0  0  0  0  0  0
  -12.5760    1.8540    1.6230 H   0  0  0  0  0  0  0  0  0  0  0  0
  -12.0680    0.0410    3.1530 H   0  0  0  0  0  0  0  0  0  0  0  0
  -11.5890   -0.4800    1.5450 H   0  0  0  0  0  0  0  0  0  0  0  0
   -9.2450   -0.0640    2.0100 H   0  0  0  0  0  0  0  0  0  0  0  0
   -9.8860   -1.0010    3.3500 H   0  0  0  0  0  0  0  0  0  0  0  0
  -10.0660    1.0060    4.7530 H   0  0  0  0  0  0  0  0  0  0  0  0
   -7.5700    1.7800    4.5200 H   0  0  0  0  0  0  0  0  0  0  0  0
   -8.0030    0.1630    5.1150 H   0  0  0  0  0  0  0  0  0  0  0  0
   -7.7210   -0.7520    2.8320 H   0  0  0  0  0  0  0  0  0  0  0  0
   -7.2880    0.8650    2.2370 H   0  0  0  0  0  0  0  0  0  0  0  0
   -5.5590    0.2310    4.4250 H   0  0  0  0  0  0  0  0  0  0  0  0
   -3.8660   -3.6170    1.7050 H   0  0  0  0  0  0  0  0  0  0  0  0
   -2.4950   -2.2520    0.1460 H   0  0  0  0  0  0  0  0  0  0  0  0
   -3.2590    4.0210    0.7010 H   0  0  0  0  0  0  0  0  0  0  0  0
   -3.2370    3.3800   -0.9560 H   0  0  0  0  0  0  0  0  0  0  0  0
   -1.1640    2.5630   -1.9630 H   0  0  0  0  0  0  0  0  0  0  0  0
    2.5230    3.5440    0.0100 H   0  0  0  0  0  0  0  0  0  0  0  0
    1.2590    4.2480    2.0240 H   0  0  0  0  0  0  0  0  0  0  0  0
   -0.8300    6.3020    2.5440 H   0  0  0  0  0  0  0  0  0  0  0  0
   -3.4220    3.8440    4.8630 H   0  0  0  0  0  0  0  0  0  0  0  0
  1  2  1  0  0  0  0
  2  3  1  0  0  0  0
  2  4  1  0  0  0  0
  2  5  1  0  0  0  0
  5 37  1  0  0  0  0
  5 38  1  0  0  0  0
  5  6  1  0  0  0  0
  6  7  1  0  0  0  0
  7 39  1  0  0  0  0
  7 40  1  0  0  0  0
  7  8  1  0  0  0  0
  8 41  1  0  0  0  0
  8 42  1  0  0  0  0
  8  9  1  0  0  0  0
  9 43  1  0  0  0  0
  9 44  1  0  0  0  0
  9 10  1  0  0  0  0
 10 45  1  0  0  0  0
 10 46  1  0  0  0  0
 10 11  1  0  0  0  0
 11  6  1  0  0  0  0
 11 47  1  0  0  0  0
 11 12  1  0  0  0  0
 12 48  1  0  0  0  0
 12 49  1  0  0  0  0
 12 13  1  0  0  0  0
 13 50  1  0  0  0  0
 13 51  1  0  0  0  0
 13 14  1  0  0  0  0
 14 52  1  0  0  0  0
 14 15  1  0  0  0  0
 15 16  1  0  0  0  0
 16 17  2  0  0  0  0
 17 53  1  0  0  0  0
 17 18  1  0  0  0  0
 18 54  1  0  0  0  0
 18 19  2  0  0  0  0
 19 20  1  0  0  0  0
 20 21  1  0  0  0  0
 21 22  1  0  0  0  0
 22 55  1  0  0  0  0
 22 56  1  0  0  0  0
 22 23  1  0  0  0  0
 23 24  2  0  0  0  0
 24 57  1  0  0  0  0
 24 25  1  0  0  0  0
 25 26  1  0  0  0  0
 25 27  2  0  0  0  0
 27 58  1  0  0  0  0
 27 28  1  0  0  0  0
 28 59  1  0  0  0  0
 28 29  2  0  0  0  0
 29 23  1  0  0  0  0
 29 30  1  0  0  0  0
 30 31  1  0  0  0  0
 31 60  1  0  0  0  0
 31 32  2  0  0  0  0
 32 33  1  0  0  0  0
 33 61  1  0  0  0  0
 33 34  2  0  0  0  0
 34 30  1  0  0  0  0
 21 35  2  0  0  0  0
 35 36  1  0  0  0  0
 36 15  2  0  0  0  0
 36 19  1  0  0  0  0
M  END
>  <LOGBIO>
7.2700

>  <PRED_LOGBIO>
7.2500

>  <XV_RES>
-0.0570

>  <WHL_TMPL>
3

>  <ANCH>
1-14;60-39

$$$$
ROW70
  -MTS-   01071502293D 0   0.00000     0.00000     0

 49 50  0  0  1  0  0  0  0  0999 V2000
  -11.0600    7.6610   -3.9000 N   0  0  0  0  0  0  0  0  0  0  0  0
   -9.6950    7.5870   -3.8180 C   0  0  0  0  0  0  0  0  0  0  0  0
   -8.9440    8.3150   -4.6240 N   0  0  0  0  0  0  0  0  0  0  0  0
   -9.0610    6.6890   -2.8270 C   0  0  0  0  0  0  0  0  0  0  0  0
   -8.7610    7.1640   -1.5440 C   0  0  0  0  0  0  0  0  0  0  0  0
   -8.1610    6.3160   -0.6060 C   0  0  0  0  0  0  0  0  0  0  0  0
   -7.8610    4.9920   -0.9500 C   0  0  0  0  0  0  0  0  0  0  0  0
   -8.1610    4.5170   -2.2330 C   0  0  0  0  0  0  0  0  0  0  0  0
   -8.7610    5.3660   -3.1710 C   0  0  0  0  0  0  0  0  0  0  0  0
   -7.2270    4.0950    0.0420 C   0  0  0  0  0  0  0  0  0  0  0  0
   -7.9260    3.4160    0.7920 O   0  0  0  0  0  0  0  0  0  0  0  0
   -5.9020    4.0230    0.1210 N   0  0  0  0  0  0  0  0  0  0  0  0
   -5.2720    3.1320    1.1060 C   0  0  1  0  0  0  0  0  0  0  0  0
   -3.7520    3.2370    0.9900 C   0  0  0  0  0  0  0  0  0  0  0  0
   -2.9750    2.4310    1.8810 O   0  0  0  0  0  0  0  0  0  0  0  0
   -3.0050    1.0720    1.7100 C   0  0  0  0  0  0  0  0  0  0  0  0
   -3.9940    0.3090    2.3430 C   0  0  0  0  0  0  0  0  0  0  0  0
   -4.0240   -1.0800    2.1690 C   0  0  0  0  0  0  0  0  0  0  0  0
   -3.0670   -1.7050    1.3610 C   0  0  0  0  0  0  0  0  0  0  0  0
   -2.0780   -0.9420    0.7280 C   0  0  0  0  0  0  0  0  0  0  0  0
   -2.0480    0.4470    0.9020 C   0  0  0  0  0  0  0  0  0  0  0  0
   -1.0660   -1.6030   -0.1250 C   0  0  0  0  0  0  0  0  0  0  0  0
   -0.1840   -2.2900    0.3870 N   0  0  0  0  0  0  0  0  0  0  0  0
   -1.1110   -1.4550   -1.4460 N   0  0  0  0  0  0  0  0  0  0  0  0
   -5.7050    1.6910    0.8390 C   0  0  0  0  0  0  0  0  0  0  0  0
   -7.2070    1.5870    0.9540 C   0  0  0  0  0  0  0  0  0  0  0  0
   -7.8680    2.5760    1.2250 O   0  0  0  0  0  0  0  0  0  0  0  0
   -7.8040    0.4260    0.7620 O   0  0  0  0  0  0  0  0  0  0  0  0
  -11.6340    7.1030   -3.2840 H   0  0  0  0  0  0  0  0  0  0  0  0
  -11.4930    8.2730   -4.5770 H   0  0  0  0  0  0  0  0  0  0  0  0
   -9.3690    8.9150   -5.2870 H   0  0  0  0  0  0  0  0  0  0  0  0
   -8.9920    8.1850   -1.2790 H   0  0  0  0  0  0  0  0  0  0  0  0
   -7.9300    6.6820    0.3830 H   0  0  0  0  0  0  0  0  0  0  0  0
   -7.9300    3.4960   -2.4980 H   0  0  0  0  0  0  0  0  0  0  0  0
   -8.9920    5.0000   -4.1600 H   0  0  0  0  0  0  0  0  0  0  0  0
   -5.3280    4.5800   -0.4950 H   0  0  0  0  0  0  0  0  0  0  0  0
   -5.5800    3.4230    2.1080 H   0  0  0  0  0  0  0  0  0  0  0  0
   -3.5170    4.2650    1.2580 H   0  0  0  0  0  0  0  0  0  0  0  0
   -3.4900    2.9680   -0.0310 H   0  0  0  0  0  0  0  0  0  0  0  0
   -4.7330    0.7920    2.9650 H   0  0  0  0  0  0  0  0  0  0  0  0
   -4.7860   -1.6690    2.6580 H   0  0  0  0  0  0  0  0  0  0  0  0
   -3.0910   -2.7760    1.2260 H   0  0  0  0  0  0  0  0  0  0  0  0
   -1.2860    1.0360    0.4130 H   0  0  0  0  0  0  0  0  0  0  0  0
    0.4930   -2.7320   -0.1840 H   0  0  0  0  0  0  0  0  0  0  0  0
   -0.4200   -1.9060   -2.0290 H   0  0  0  0  0  0  0  0  0  0  0  0
   -1.8360   -0.8910   -1.8670 H   0  0  0  0  0  0  0  0  0  0  0  0
   -5.3960    1.3990   -0.1630 H   0  0  0  0  0  0  0  0  0  0  0  0
   -5.2390    1.0310    1.5680 H   0  0  0  0  0  0  0  0  0  0  0  0
   -8.7590    0.5570    0.8770 H   0  0  0  0  0  0  0  0  0  0  0  0
  1 29  1  0  0  0  0
  1 30  1  0  0  0  0
  1  2  1  0  0  0  0
  2  3  2  0  0  0  0
  3 31  1  0  0  0  0
  2  4  1  0  0  0  0
  4  5  2  0  0  0  0
  5 32  1  0  0  0  0
  5  6  1  0  0  0  0
  6 33  1  0  0  0  0
  6  7  2  0  0  0  0
  7  8  1  0  0  0  0
  8 34  1  0  0  0  0
  8  9  2  0  0  0  0
  9  4  1  0  0  0  0
  9 35  1  0  0  0  0
  7 10  1  0  0  0  0
 10 11  2  0  0  0  0
 10 12  1  0  0  0  0
 12 36  1  0  0  0  0
 12 13  1  0  0  0  0
 13 37  1  0  0  0  0
 13 14  1  0  0  0  0
 14 38  1  0  0  0  0
 14 39  1  0  0  0  0
 14 15  1  0  0  0  0
 15 16  1  0  0  0  0
 16 17  2  0  0  0  0
 17 40  1  0  0  0  0
 17 18  1  0  0  0  0
 18 41  1  0  0  0  0
 18 19  2  0  0  0  0
 19 42  1  0  0  0  0
 19 20  1  0  0  0  0
 20 21  2  0  0  0  0
 21 16  1  0  0  0  0
 21 43  1  0  0  0  0
 20 22  1  0  0  0  0
 22 23  2  0  0  0  0
 23 44  1  0  0  0  0
 22 24  1  0  0  0  0
 24 45  1  0  0  0  0
 24 46  1  0  0  0  0
 13 25  1  0  0  0  0
 25 47  1  0  0  0  0
 25 48  1  0  0  0  0
 25 26  1  0  0  0  0
 26 27  2  0  0  0  0
 26 28  1  0  0  0  0
 28 49  1  0  0  0  0
M  END
>  <LOGBIO>
7.5500

>  <PRED_LOGBIO>
7.6800

>  <XV_RES>
0.1630

>  <WHL_TMPL>
2

>  <ANCH>
17-18;27-28

$$$$
ROW71
  -MTS-   01071502293D 0   0.00000     0.00000     0

 46 49  0  0  0  0  0  0  0  0999 V2000
    2.7380   -4.3250   -4.9050 Cl  0  0  0  0  0  0  0  0  0  0  0  0
    1.6330   -3.4590   -3.8770 C   0  0  0  0  0  0  0  0  0  0  0  0
    2.0970   -2.4050   -3.0810 C   0  0  0  0  0  0  0  0  0  0  0  0
    1.2080   -1.7080   -2.2540 C   0  0  0  0  0  0  0  0  0  0  0  0
   -0.1450   -2.0660   -2.2230 C   0  0  0  0  0  0  0  0  0  0  0  0
   -1.1110   -1.4550   -1.4460 N   0  0  0  0  0  0  0  0  0  0  0  0
   -1.0660   -1.6030   -0.1250 C   0  0  0  0  0  0  0  0  0  0  0  0
   -0.1840   -2.2900    0.3870 O   0  0  0  0  0  0  0  0  0  0  0  0
   -2.0780   -0.9420    0.7280 C   0  0  0  0  0  0  0  0  0  0  0  0
   -3.0670   -1.7050    1.3610 C   0  0  0  0  0  0  0  0  0  0  0  0
   -4.0240   -1.0800    2.1690 C   0  0  0  0  0  0  0  0  0  0  0  0
   -5.2520   -2.0280    2.9550 Cl  0  0  0  0  0  0  0  0  0  0  0  0
   -3.9940    0.3090    2.3430 C   0  0  0  0  0  0  0  0  0  0  0  0
   -3.0050    1.0720    1.7100 C   0  0  0  0  0  0  0  0  0  0  0  0
   -2.0480    0.4470    0.9020 C   0  0  0  0  0  0  0  0  0  0  0  0
   -1.0490    1.2180    0.2630 N   0  0  0  0  0  0  0  0  0  0  0  0
    0.0030    1.6490    0.9530 C   0  0  0  0  0  0  0  0  0  0  0  0
    0.0750    1.4340    2.1620 O   0  0  0  0  0  0  0  0  0  0  0  0
    1.0860    2.3890    0.2680 C   0  0  0  0  0  0  0  0  0  0  0  0
    2.5520    3.0600    0.9970 S   0  0  0  0  0  0  0  0  0  0  0  0
    3.2380    3.7370   -0.4880 C   0  0  0  0  0  0  0  0  0  0  0  0
    2.3640    3.4430   -1.4600 C   0  0  0  0  0  0  0  0  0  0  0  0
    2.5900    3.8540   -2.8960 C   0  0  0  0  0  0  0  0  0  0  0  0
    4.0320    3.8660   -3.1800 N   0  0  0  0  0  0  0  0  0  0  0  0
    5.0470    4.0330   -2.2750 C   0  0  0  0  0  0  0  0  0  0  0  0
    6.2030    3.9840   -2.9110 N   0  0  0  0  0  0  0  0  0  0  0  0
    5.9690    3.7790   -4.2760 C   0  0  0  0  0  0  0  0  0  0  0  0
    4.6660    3.7030   -4.4740 N   0  0  0  0  0  0  0  0  0  0  0  0
    1.1630    2.6900   -1.0360 C   0  0  0  0  0  0  0  0  0  0  0  0
   -0.0630    2.2290   -2.1510 Cl  0  0  0  0  0  0  0  0  0  0  0  0
   -0.6090   -3.1200   -3.0190 C   0  0  0  0  0  0  0  0  0  0  0  0
    0.2800   -3.8160   -3.8460 C   0  0  0  0  0  0  0  0  0  0  0  0
    3.1410   -2.1290   -3.1050 H   0  0  0  0  0  0  0  0  0  0  0  0
    1.5660   -0.8950   -1.6400 H   0  0  0  0  0  0  0  0  0  0  0  0
   -1.8410   -0.9040   -1.8750 H   0  0  0  0  0  0  0  0  0  0  0  0
   -3.0910   -2.7760    1.2260 H   0  0  0  0  0  0  0  0  0  0  0  0
   -4.7330    0.7920    2.9650 H   0  0  0  0  0  0  0  0  0  0  0  0
   -2.9810    2.1430    1.8450 H   0  0  0  0  0  0  0  0  0  0  0  0
   -1.1350    1.4410   -0.7180 H   0  0  0  0  0  0  0  0  0  0  0  0
    4.1690    4.2760   -0.5890 H   0  0  0  0  0  0  0  0  0  0  0  0
    2.2430    4.8810   -2.9870 H   0  0  0  0  0  0  0  0  0  0  0  0
    2.1070    3.1260   -3.5440 H   0  0  0  0  0  0  0  0  0  0  0  0
    4.9220    4.1820   -1.2130 H   0  0  0  0  0  0  0  0  0  0  0  0
    6.7280    3.6970   -5.0400 H   0  0  0  0  0  0  0  0  0  0  0  0
   -1.6530   -3.3950   -2.9950 H   0  0  0  0  0  0  0  0  0  0  0  0
   -0.0780   -4.6290   -4.4600 H   0  0  0  0  0  0  0  0  0  0  0  0
  1  2  1  0  0  0  0
  2  3  2  0  0  0  0
  3 33  1  0  0  0  0
  3  4  1  0  0  0  0
  4 34  1  0  0  0  0
  4  5  2  0  0  0  0
  5  6  1  0  0  0  0
  6 35  1  0  0  0  0
  6  7  1  0  0  0  0
  7  8  2  0  0  0  0
  7  9  1  0  0  0  0
  9 10  2  0  0  0  0
 10 36  1  0  0  0  0
 10 11  1  0  0  0  0
 11 12  1  0  0  0  0
 11 13  2  0  0  0  0
 13 37  1  0  0  0  0
 13 14  1  0  0  0  0
 14 38  1  0  0  0  0
 14 15  2  0  0  0  0
 15  9  1  0  0  0  0
 15 16  1  0  0  0  0
 16 39  1  0  0  0  0
 16 17  1  0  0  0  0
 17 18  2  0  0  0  0
 17 19  1  0  0  0  0
 19 20  1  0  0  0  0
 20 21  1  0  0  0  0
 21 40  1  0  0  0  0
 21 22  2  0  0  0  0
 22 23  1  0  0  0  0
 23 41  1  0  0  0  0
 23 42  1  0  0  0  0
 23 24  1  0  0  0  0
 24 25  1  0  0  0  0
 25 43  1  0  0  0  0
 25 26  2  0  0  0  0
 26 27  1  0  0  0  0
 27 44  1  0  0  0  0
 27 28  2  0  0  0  0
 28 24  1  0  0  0  0
 22 29  1  0  0  0  0
 29 19  2  0  0  0  0
 29 30  1  0  0  0  0
  5 31  1  0  0  0  0
 31 45  1  0  0  0  0
 31 32  2  0  0  0  0
 32  2  1  0  0  0  0
 32 46  1  0  0  0  0
M  END
>  <LOGBIO>
8.8000

>  <PRED_LOGBIO>
8.2200

>  <XV_RES>
0.6660

>  <WHL_TMPL>
2

>  <ANCH>
5-6;2-1

$$$$
ROW72
  -MTS-   01071502293D 0   0.00000     0.00000     0

 56 60  0  0  0  0  0  0  0  0999 V2000
   -5.1770   -3.5880   -0.5310 C   0  0  0  0  0  0  0  0  0  0  0  0
   -6.1240   -2.2620    0.2580 S   0  0  0  0  0  0  0  0  0  0  0  0
   -5.5480   -0.9980   -0.0820 O   0  0  0  0  0  0  0  0  0  0  0  0
   -7.4780   -2.3070   -0.1990 O   0  0  0  0  0  0  0  0  0  0  0  0
   -6.0850   -2.4830    2.0840 C   0  0  0  0  0  0  0  0  0  0  0  0
   -7.0720   -3.2470    2.7180 C   0  0  0  0  0  0  0  0  0  0  0  0
   -7.0420   -3.4150    4.1080 C   0  0  0  0  0  0  0  0  0  0  0  0
   -6.0250   -2.8190    4.8630 C   0  0  0  0  0  0  0  0  0  0  0  0
   -5.0380   -2.0550    4.2290 C   0  0  0  0  0  0  0  0  0  0  0  0
   -5.0680   -1.8870    2.8390 C   0  0  0  0  0  0  0  0  0  0  0  0
   -4.0240   -1.0800    2.1690 C   0  0  0  0  0  0  0  0  0  0  0  0
   -3.0670   -1.7050    1.3610 C   0  0  0  0  0  0  0  0  0  0  0  0
   -2.0780   -0.9420    0.7280 C   0  0  0  0  0  0  0  0  0  0  0  0
   -2.0480    0.4470    0.9020 C   0  0  0  0  0  0  0  0  0  0  0  0
   -1.0490    1.2180    0.2630 N   0  0  0  0  0  0  0  0  0  0  0  0
    0.0030    1.6490    0.9530 C   0  0  0  0  0  0  0  0  0  0  0  0
    0.0750    1.4340    2.1620 O   0  0  0  0  0  0  0  0  0  0  0  0
    1.0860    2.3890    0.2680 C   0  0  0  0  0  0  0  0  0  0  0  0
    1.1230    2.6700   -1.0420 C   0  0  0  0  0  0  0  0  0  0  0  0
    2.3740    3.4180   -1.2970 C   0  0  0  0  0  0  0  0  0  0  0  0
    3.0070    3.5420   -0.1450 N   0  0  0  0  0  0  0  0  0  0  0  0
    2.2060    2.8930    0.8750 N   0  0  0  0  0  0  0  0  0  0  0  0
    2.5250    2.7970    2.2500 C   0  0  0  0  0  0  0  0  0  0  0  0
    2.6930    3.9590    3.0120 C   0  0  0  0  0  0  0  0  0  0  0  0
    3.0080    3.8650    4.3730 C   0  0  0  0  0  0  0  0  0  0  0  0
    3.1550    2.6070    4.9720 C   0  0  0  0  0  0  0  0  0  0  0  0
    3.4590    2.2190    6.2740 O   0  0  0  0  0  0  0  0  0  0  0  0
    3.4820    0.8200    6.3300 N   0  0  0  0  0  0  0  0  0  0  0  0
    3.2110    0.3170    5.1400 C   0  0  0  0  0  0  0  0  0  0  0  0
    3.1470   -1.0140    4.8240 N   0  0  0  0  0  0  0  0  0  0  0  0
    2.9870    1.4450    4.2090 C   0  0  0  0  0  0  0  0  0  0  0  0
    2.6720    1.5400    2.8490 C   0  0  0  0  0  0  0  0  0  0  0  0
    2.8420    3.9450   -2.6320 C   0  0  0  0  0  0  0  0  0  0  0  0
    4.1710    3.9630   -2.6610 F   0  0  0  0  0  0  0  0  0  0  0  0
    2.3780    5.1780   -2.8100 F   0  0  0  0  0  0  0  0  0  0  0  0
    2.3890    3.1560   -3.6030 F   0  0  0  0  0  0  0  0  0  0  0  0
   -3.0050    1.0720    1.7100 C   0  0  0  0  0  0  0  0  0  0  0  0
   -2.9750    2.4310    1.8810 F   0  0  0  0  0  0  0  0  0  0  0  0
   -3.9940    0.3090    2.3430 C   0  0  0  0  0  0  0  0  0  0  0  0
   -4.1460   -3.5540   -0.1830 H   0  0  0  0  0  0  0  0  0  0  0  0
   -5.2000   -3.4570   -1.6110 H   0  0  0  0  0  0  0  0  0  0  0  0
   -5.6150   -4.5500   -0.2720 H   0  0  0  0  0  0  0  0  0  0  0  0
   -7.8560   -3.7060    2.1350 H   0  0  0  0  0  0  0  0  0  0  0  0
   -7.8030   -4.0040    4.5970 H   0  0  0  0  0  0  0  0  0  0  0  0
   -6.0020   -2.9490    5.9350 H   0  0  0  0  0  0  0  0  0  0  0  0
   -4.2530   -1.5960    4.8120 H   0  0  0  0  0  0  0  0  0  0  0  0
   -3.0910   -2.7760    1.2260 H   0  0  0  0  0  0  0  0  0  0  0  0
   -1.3390   -1.4250    0.1060 H   0  0  0  0  0  0  0  0  0  0  0  0
   -1.1350    1.4410   -0.7180 H   0  0  0  0  0  0  0  0  0  0  0  0
    0.3780    2.4000   -1.7750 H   0  0  0  0  0  0  0  0  0  0  0  0
    2.5790    4.9290    2.5510 H   0  0  0  0  0  0  0  0  0  0  0  0
    3.1370    4.7610    4.9610 H   0  0  0  0  0  0  0  0  0  0  0  0
    2.2710   -1.5110    4.9040 H   0  0  0  0  0  0  0  0  0  0  0  0
    3.9750   -1.4990    4.5100 H   0  0  0  0  0  0  0  0  0  0  0  0
    2.5430    0.6440    2.2600 H   0  0  0  0  0  0  0  0  0  0  0  0
   -4.7330    0.7920    2.9650 H   0  0  0  0  0  0  0  0  0  0  0  0
  1 40  1  0  0  0  0
  1 41  1  0  0  0  0
  1 42  1  0  0  0  0
  1  2  1  0  0  0  0
  2  3  2  0  0  0  0
  2  4  2  0  0  0  0
  2  5  1  0  0  0  0
  5  6  2  0  0  0  0
  6 43  1  0  0  0  0
  6  7  1  0  0  0  0
  7 44  1  0  0  0  0
  7  8  2  0  0  0  0
  8 45  1  0  0  0  0
  8  9  1  0  0  0  0
  9 46  1  0  0  0  0
  9 10  2  0  0  0  0
 10  5  1  0  0  0  0
 10 11  1  0  0  0  0
 11 12  2  0  0  0  0
 12 47  1  0  0  0  0
 12 13  1  0  0  0  0
 13 48  1  0  0  0  0
 13 14  2  0  0  0  0
 14 15  1  0  0  0  0
 15 49  1  0  0  0  0
 15 16  1  0  0  0  0
 16 17  2  0  0  0  0
 16 18  1  0  0  0  0
 18 19  2  0  0  0  0
 19 50  1  0  0  0  0
 19 20  1  0  0  0  0
 20 21  2  0  0  0  0
 21 22  1  0  0  0  0
 22 18  1  0  0  0  0
 22 23  1  0  0  0  0
 23 24  2  0  0  0  0
 24 51  1  0  0  0  0
 24 25  1  0  0  0  0
 25 52  1  0  0  0  0
 25 26  2  0  0  0  0
 26 27  1  0  0  0  0
 27 28  1  0  0  0  0
 28 29  2  0  0  0  0
 29 30  1  0  0  0  0
 30 53  1  0  0  0  0
 30 54  1  0  0  0  0
 29 31  1  0  0  0  0
 31 26  1  0  0  0  0
 31 32  2  0  0  0  0
 32 23  1  0  0  0  0
 32 55  1  0  0  0  0
 20 33  1  0  0  0  0
 33 34  1  0  0  0  0
 33 35  1  0  0  0  0
 33 36  1  0  0  0  0
 14 37  1  0  0  0  0
 37 38  1  0  0  0  0
 37 39  2  0  0  0  0
 39 11  1  0  0  0  0
 39 56  1  0  0  0  0
M  END
>  <LOGBIO>
10.0500

>  <PRED_LOGBIO>
8.7400

>  <XV_RES>
1.5430

>  <WHL_TMPL>
2

>  <ANCH>
31-32;26-27

$$$$
ROW73
  -MTS-   01071502293D 0   0.00000     0.00000     0

 65 69  0  0  0  0  0  0  0  0999 V2000
   -0.8710    5.9950   -4.0060 C   0  0  0  0  0  0  0  0  0  0  0  0
   -0.6850    7.4280   -4.2730 N   0  0  0  0  0  0  0  0  0  0  0  0
    0.6820    7.6640   -4.7580 C   0  0  0  0  0  0  0  0  0  0  0  0
   -0.9040    8.1900   -3.0350 C   0  0  0  0  0  0  0  0  0  0  0  0
   -2.3080    7.9480   -2.5370 C   0  0  0  0  0  0  0  0  0  0  0  0
   -3.3530    8.7810   -2.9560 C   0  0  0  0  0  0  0  0  0  0  0  0
   -4.6550    8.5570   -2.4940 C   0  0  0  0  0  0  0  0  0  0  0  0
   -4.9130    7.5000   -1.6120 C   0  0  0  0  0  0  0  0  0  0  0  0
   -3.8690    6.6680   -1.1930 C   0  0  0  0  0  0  0  0  0  0  0  0
   -2.5660    6.8920   -1.6550 C   0  0  0  0  0  0  0  0  0  0  0  0
   -1.4620    6.0110   -1.2120 C   0  0  0  0  0  0  0  0  0  0  0  0
   -0.7300    5.2790   -2.1540 C   0  0  0  0  0  0  0  0  0  0  0  0
    0.3150    4.4460   -1.7340 C   0  0  0  0  0  0  0  0  0  0  0  0
    0.6270    4.3460   -0.3730 C   0  0  0  0  0  0  0  0  0  0  0  0
   -0.1060    5.0790    0.5690 C   0  0  0  0  0  0  0  0  0  0  0  0
   -1.1500    5.9110    0.1490 C   0  0  0  0  0  0  0  0  0  0  0  0
    1.6830    3.5050    0.0510 N   0  0  0  0  0  0  0  0  0  0  0  0
    2.8190    4.0950    0.7730 C   0  0  0  0  0  0  0  0  0  0  0  0
    3.9410    3.1350    1.2120 C   0  0  0  0  0  0  0  0  0  0  0  0
    3.7710    1.6770    0.8600 C   0  0  0  0  0  0  0  0  0  0  0  0
    2.6830    1.2630    0.1960 C   0  0  0  0  0  0  0  0  0  0  0  0
    1.6170    2.2030   -0.2160 C   0  0  0  0  0  0  0  0  0  0  0  0
    0.6400    1.7680   -0.8240 O   0  0  0  0  0  0  0  0  0  0  0  0
    2.7580   -0.0910   -0.0040 N   0  0  0  0  0  0  0  0  0  0  0  0
    3.9980   -0.5550    0.5870 N   0  0  0  0  0  0  0  0  0  0  0  0
    4.6170    0.4880    1.1080 C   0  0  0  0  0  0  0  0  0  0  0  0
    5.9450    0.4710    1.8270 C   0  0  0  0  0  0  0  0  0  0  0  0
    5.9710    1.4420    2.7350 F   0  0  0  0  0  0  0  0  0  0  0  0
    6.9270    0.6590    0.9490 F   0  0  0  0  0  0  0  0  0  0  0  0
    6.1090   -0.7040    2.4290 F   0  0  0  0  0  0  0  0  0  0  0  0
    1.7980   -0.8910   -0.6680 C   0  0  0  0  0  0  0  0  0  0  0  0
    0.4780   -0.9320   -0.2040 C   0  0  0  0  0  0  0  0  0  0  0  0
   -0.4710   -1.7230   -0.8610 C   0  0  0  0  0  0  0  0  0  0  0  0
   -0.1000   -2.4750   -1.9830 C   0  0  0  0  0  0  0  0  0  0  0  0
    1.2200   -2.4340   -2.4470 C   0  0  0  0  0  0  0  0  0  0  0  0
    2.1690   -1.6420   -1.7900 C   0  0  0  0  0  0  0  0  0  0  0  0
    1.6110   -3.2280   -3.6330 C   0  0  0  0  0  0  0  0  0  0  0  0
    2.7610   -3.8780   -3.6420 O   0  0  0  0  0  0  0  0  0  0  0  0
    0.7810   -3.2900   -4.7210 N   0  0  0  0  0  0  0  0  0  0  0  0
   -0.1570    5.6710   -3.2510 H   0  0  0  0  0  0  0  0  0  0  0  0
   -0.7090    5.4310   -4.9220 H   0  0  0  0  0  0  0  0  0  0  0  0
   -1.8830    5.8210   -3.6470 H   0  0  0  0  0  0  0  0  0  0  0  0
    1.3960    7.3400   -4.0030 H   0  0  0  0  0  0  0  0  0  0  0  0
    0.8440    7.1000   -5.6750 H   0  0  0  0  0  0  0  0  0  0  0  0
    0.8190    8.7240   -4.9560 H   0  0  0  0  0  0  0  0  0  0  0  0
   -0.1900    7.8670   -2.2800 H   0  0  0  0  0  0  0  0  0  0  0  0
   -0.7670    9.2510   -3.2330 H   0  0  0  0  0  0  0  0  0  0  0  0
   -3.1540    9.5960   -3.6360 H   0  0  0  0  0  0  0  0  0  0  0  0
   -5.4610    9.1990   -2.8170 H   0  0  0  0  0  0  0  0  0  0  0  0
   -5.9180    7.3270   -1.2560 H   0  0  0  0  0  0  0  0  0  0  0  0
   -4.0680    5.8520   -0.5130 H   0  0  0  0  0  0  0  0  0  0  0  0
   -0.9700    5.3560   -3.2040 H   0  0  0  0  0  0  0  0  0  0  0  0
    0.8800    3.8810   -2.4610 H   0  0  0  0  0  0  0  0  0  0  0  0
    0.1350    5.0020    1.6190 H   0  0  0  0  0  0  0  0  0  0  0  0
   -1.7150    6.4770    0.8760 H   0  0  0  0  0  0  0  0  0  0  0  0
    2.4380    4.6050    1.6550 H   0  0  0  0  0  0  0  0  0  0  0  0
    3.2560    4.8730    0.1500 H   0  0  0  0  0  0  0  0  0  0  0  0
    4.0610    3.2170    2.2900 H   0  0  0  0  0  0  0  0  0  0  0  0
    4.8780    3.4850    0.7850 H   0  0  0  0  0  0  0  0  0  0  0  0
    0.1920   -0.3530    0.6620 H   0  0  0  0  0  0  0  0  0  0  0  0
   -1.4890   -1.7540   -0.5030 H   0  0  0  0  0  0  0  0  0  0  0  0
   -0.8320   -3.0860   -2.4900 H   0  0  0  0  0  0  0  0  0  0  0  0
    3.1870   -1.6100   -2.1490 H   0  0  0  0  0  0  0  0  0  0  0  0
    1.0490   -3.8320   -5.5300 H   0  0  0  0  0  0  0  0  0  0  0  0
   -0.0990   -2.7940   -4.7140 H   0  0  0  0  0  0  0  0  0  0  0  0
  1 40  1  0  0  0  0
  1 41  1  0  0  0  0
  1 42  1  0  0  0  0
  1  2  1  0  0  0  0
  2  3  1  0  0  0  0
  3 43  1  0  0  0  0
  3 44  1  0  0  0  0
  3 45  1  0  0  0  0
  2  4  1  0  0  0  0
  4 46  1  0  0  0  0
  4 47  1  0  0  0  0
  4  5  1  0  0  0  0
  5  6  2  0  0  0  0
  6 48  1  0  0  0  0
  6  7  1  0  0  0  0
  7 49  1  0  0  0  0
  7  8  2  0  0  0  0
  8 50  1  0  0  0  0
  8  9  1  0  0  0  0
  9 51  1  0  0  0  0
  9 10  2  0  0  0  0
 10  5  1  0  0  0  0
 10 11  1  0  0  0  0
 11 12  2  0  0  0  0
 12 52  1  0  0  0  0
 12 13  1  0  0  0  0
 13 53  1  0  0  0  0
 13 14  2  0  0  0  0
 14 15  1  0  0  0  0
 15 54  1  0  0  0  0
 15 16  2  0  0  0  0
 16 11  1  0  0  0  0
 16 55  1  0  0  0  0
 14 17  1  0  0  0  0
 17 18  1  0  0  0  0
 18 56  1  0  0  0  0
 18 57  1  0  0  0  0
 18 19  1  0  0  0  0
 19 58  1  0  0  0  0
 19 59  1  0  0  0  0
 19 20  1  0  0  0  0
 20 21  2  0  0  0  0
 21 22  1  0  0  0  0
 22 17  1  0  0  0  0
 22 23  2  0  0  0  0
 21 24  1  0  0  0  0
 24 25  1  0  0  0  0
 25 26  2  0  0  0  0
 26 20  1  0  0  0  0
 26 27  1  0  0  0  0
 27 28  1  0  0  0  0
 27 29  1  0  0  0  0
 27 30  1  0  0  0  0
 24 31  1  0  0  0  0
 31 32  2  0  0  0  0
 32 60  1  0  0  0  0
 32 33  1  0  0  0  0
 33 61  1  0  0  0  0
 33 34  2  0  0  0  0
 34 62  1  0  0  0  0
 34 35  1  0  0  0  0
 35 36  2  0  0  0  0
 36 31  1  0  0  0  0
 36 63  1  0  0  0  0
 35 37  1  0  0  0  0
 37 38  2  0  0  0  0
 37 39  1  0  0  0  0
 39 64  1  0  0  0  0
 39 65  1  0  0  0  0
M  END
>  <LOGBIO>
9.3900

>  <PRED_LOGBIO>
9.1700

>  <XV_RES>
0.2060

>  <WHL_TMPL>
1

>  <ANCH>
28-31;58-61

$$$$
ROW74
  -MTS-   01071502293D 0   0.00000     0.00000     0

 55 58  0  0  0  0  0  0  0  0999 V2000
   -3.7520    3.2370    0.9900 C   0  0  0  0  0  0  0  0  0  0  0  0
   -2.9750    2.4310    1.8810 O   0  0  0  0  0  0  0  0  0  0  0  0
   -3.0050    1.0720    1.7100 C   0  0  0  0  0  0  0  0  0  0  0  0
   -3.9940    0.3090    2.3430 C   0  0  0  0  0  0  0  0  0  0  0  0
   -4.0240   -1.0800    2.1690 C   0  0  0  0  0  0  0  0  0  0  0  0
   -5.2520   -2.0280    2.9550 Cl  0  0  0  0  0  0  0  0  0  0  0  0
   -3.0670   -1.7050    1.3610 C   0  0  0  0  0  0  0  0  0  0  0  0
   -2.0780   -0.9420    0.7280 C   0  0  0  0  0  0  0  0  0  0  0  0
   -1.0660   -1.6030   -0.1250 C   0  0  0  0  0  0  0  0  0  0  0  0
   -0.1840   -2.2900    0.3870 O   0  0  0  0  0  0  0  0  0  0  0  0
   -1.1110   -1.4550   -1.4460 N   0  0  0  0  0  0  0  0  0  0  0  0
   -0.1730   -2.1260   -2.2660 C   0  0  0  0  0  0  0  0  0  0  0  0
    1.1620   -1.7030   -2.2850 C   0  0  0  0  0  0  0  0  0  0  0  0
    2.0750   -2.3800   -3.1030 C   0  0  0  0  0  0  0  0  0  0  0  0
    1.6330   -3.4590   -3.8770 C   0  0  0  0  0  0  0  0  0  0  0  0
    2.7380   -4.3250   -4.9050 Cl  0  0  0  0  0  0  0  0  0  0  0  0
    0.2840   -3.8290   -3.8090 C   0  0  0  0  0  0  0  0  0  0  0  0
   -0.5670   -3.1630   -3.0180 N   0  0  0  0  0  0  0  0  0  0  0  0
   -2.0480    0.4470    0.9020 C   0  0  0  0  0  0  0  0  0  0  0  0
   -1.0490    1.2180    0.2630 N   0  0  0  0  0  0  0  0  0  0  0  0
    0.0030    1.6490    0.9530 C   0  0  0  0  0  0  0  0  0  0  0  0
    0.0750    1.4340    2.1620 O   0  0  0  0  0  0  0  0  0  0  0  0
    1.0860    2.3890    0.2680 C   0  0  0  0  0  0  0  0  0  0  0  0
    2.5520    3.0600    0.9970 S   0  0  0  0  0  0  0  0  0  0  0  0
    3.2380    3.7370   -0.4880 C   0  0  0  0  0  0  0  0  0  0  0  0
    2.3640    3.4430   -1.4600 C   0  0  0  0  0  0  0  0  0  0  0  0
    2.5900    3.8540   -2.8960 C   0  0  0  0  0  0  0  0  0  0  0  0
    4.0320    3.8660   -3.1800 N   0  0  0  0  0  0  0  0  0  0  0  0
    4.7540    5.1440   -3.2620 C   0  0  0  0  0  0  0  0  0  0  0  0
    4.7030    2.6870   -3.3700 C   0  0  0  0  0  0  0  0  0  0  0  0
    6.0080    2.5990   -3.5460 N   0  0  0  0  0  0  0  0  0  0  0  0
    6.3910    1.2630   -3.7130 C   0  0  0  0  0  0  0  0  0  0  0  0
    7.5270    0.8290   -3.8970 O   0  0  0  0  0  0  0  0  0  0  0  0
    5.1100    0.4690   -3.6170 C   0  0  0  0  0  0  0  0  0  0  0  0
    4.1000    1.4570   -3.4000 O   0  0  0  0  0  0  0  0  0  0  0  0
    1.1630    2.6900   -1.0360 C   0  0  0  0  0  0  0  0  0  0  0  0
   -0.0630    2.2290   -2.1510 Cl  0  0  0  0  0  0  0  0  0  0  0  0
   -4.8120    3.0730    1.1710 H   0  0  0  0  0  0  0  0  0  0  0  0
   -3.5480    4.2740    1.2480 H   0  0  0  0  0  0  0  0  0  0  0  0
   -3.4490    2.9830   -0.0240 H   0  0  0  0  0  0  0  0  0  0  0  0
   -4.7330    0.7920    2.9650 H   0  0  0  0  0  0  0  0  0  0  0  0
   -3.0910   -2.7760    1.2260 H   0  0  0  0  0  0  0  0  0  0  0  0
   -1.8150   -0.8640   -1.8640 H   0  0  0  0  0  0  0  0  0  0  0  0
    1.4820   -0.8680   -1.6790 H   0  0  0  0  0  0  0  0  0  0  0  0
    3.1100   -2.0730   -3.1360 H   0  0  0  0  0  0  0  0  0  0  0  0
   -0.0730   -4.6590   -4.4000 H   0  0  0  0  0  0  0  0  0  0  0  0
   -1.1350    1.4410   -0.7180 H   0  0  0  0  0  0  0  0  0  0  0  0
    4.1690    4.2760   -0.5890 H   0  0  0  0  0  0  0  0  0  0  0  0
    2.2430    4.8810   -2.9870 H   0  0  0  0  0  0  0  0  0  0  0  0
    2.1070    3.1260   -3.5440 H   0  0  0  0  0  0  0  0  0  0  0  0
    4.0450    5.9680   -3.3150 H   0  0  0  0  0  0  0  0  0  0  0  0
    5.2950    5.1370   -4.2060 H   0  0  0  0  0  0  0  0  0  0  0  0
    5.4070    5.1960   -2.3930 H   0  0  0  0  0  0  0  0  0  0  0  0
    5.1490   -0.2420   -2.7940 H   0  0  0  0  0  0  0  0  0  0  0  0
    4.9250   -0.0900   -4.5320 H   0  0  0  0  0  0  0  0  0  0  0  0
  1 38  1  0  0  0  0
  1 39  1  0  0  0  0
  1 40  1  0  0  0  0
  1  2  1  0  0  0  0
  2  3  1  0  0  0  0
  3  4  2  0  0  0  0
  4 41  1  0  0  0  0
  4  5  1  0  0  0  0
  5  6  1  0  0  0  0
  5  7  2  0  0  0  0
  7 42  1  0  0  0  0
  7  8  1  0  0  0  0
  8  9  1  0  0  0  0
  9 10  2  0  0  0  0
  9 11  1  0  0  0  0
 11 43  1  0  0  0  0
 11 12  1  0  0  0  0
 12 13  2  0  0  0  0
 13 44  1  0  0  0  0
 13 14  1  0  0  0  0
 14 45  1  0  0  0  0
 14 15  2  0  0  0  0
 15 16  1  0  0  0  0
 15 17  1  0  0  0  0
 17 46  1  0  0  0  0
 17 18  2  0  0  0  0
 18 12  1  0  0  0  0
  8 19  2  0  0  0  0
 19  3  1  0  0  0  0
 19 20  1  0  0  0  0
 20 47  1  0  0  0  0
 20 21  1  0  0  0  0
 21 22  2  0  0  0  0
 21 23  1  0  0  0  0
 23 24  1  0  0  0  0
 24 25  1  0  0  0  0
 25 48  1  0  0  0  0
 25 26  2  0  0  0  0
 26 27  1  0  0  0  0
 27 49  1  0  0  0  0
 27 50  1  0  0  0  0
 27 28  1  0  0  0  0
 28 29  1  0  0  0  0
 29 51  1  0  0  0  0
 29 52  1  0  0  0  0
 29 53  1  0  0  0  0
 28 30  1  0  0  0  0
 30 31  2  0  0  0  0
 31 32  1  0  0  0  0
 32 33  2  0  0  0  0
 32 34  1  0  0  0  0
 34 54  1  0  0  0  0
 34 55  1  0  0  0  0
 34 35  1  0  0  0  0
 35 30  1  0  0  0  0
 26 36  1  0  0  0  0
 36 23  2  0  0  0  0
 36 37  1  0  0  0  0
M  END
>  <LOGBIO>
10.5900

>  <PRED_LOGBIO>
10.3300

>  <XV_RES>
0.5480

>  <WHL_TMPL>
2

>  <ANCH>
43-44;41-42

$$$$
ROW75
  -MTS-   01071502293D 0   0.00000     0.00000     0

 66 69  0  0  0  0  0  0  0  0999 V2000
   -0.3500    2.3480    0.7400 C   0  0  0  0  0  0  0  0  0  0  0  0
    1.1490    2.3410    1.0240 C   0  0  0  0  0  0  0  0  0  0  0  0
    2.0640    2.3720   -0.1600 C   0  0  0  0  0  0  0  0  0  0  0  0
    2.3330    3.4240   -0.9110 N   0  0  0  0  0  0  0  0  0  0  0  0
    3.3140    3.0850   -1.8500 C   0  0  0  0  0  0  0  0  0  0  0  0
    3.9530    3.8030   -2.8670 C   0  0  0  0  0  0  0  0  0  0  0  0
    4.9190    3.1780   -3.6660 C   0  0  0  0  0  0  0  0  0  0  0  0
    5.2440    1.8340   -3.4470 C   0  0  0  0  0  0  0  0  0  0  0  0
    6.1890    1.2220   -4.2280 O   0  0  0  0  0  0  0  0  0  0  0  0
    5.7520    0.5720   -5.4240 C   0  0  0  0  0  0  0  0  0  0  0  0
    5.4040   -0.8980   -5.1260 C   0  0  0  0  0  0  0  0  0  0  0  0
    4.8160   -1.5980   -6.3650 C   0  0  0  0  0  0  0  0  0  0  0  0
    3.6950   -0.8490   -6.9500 N   0  0  0  0  0  0  0  0  0  0  0  0
    3.9840    0.5640   -7.2360 C   0  0  0  0  0  0  0  0  0  0  0  0
[truncated: 9,955,580 more chars]
