# Supplementary material for: Template CoMFA Generates Single 3D-QSAR Models that, for Twelve of Twelve Biological Targets, Predict All ChEMBL-Tabulated Affinities
Source: PLoS One. 2015 Jun 12;10(6):e0129307. doi: 10.1371/journal.pone.0129307 (PMC4466312; doi:10.1371/journal.pone.0129307)
Supplement: S9 Text — The zip file contains, in. sdf format, the aligned structures, from the A, B, C, D, and F protocols, of all templates and training sets for the factor Xa target. The content of each file is evident from its name. (ZIP) [file pone.0129307.s010.zip › facXa_C_trng.sdf]

ROW2
  -MTS-   01071502313D 0   0.00000     0.00000     0

 54 56  0  0  1  0  0  0  0  0999 V2000
   -3.5290    2.1160    4.1870 C   0  0  0  0  0  0  0  0  0  0  0  0
   -2.3360    2.2770    3.2500 C   0  0  0  0  0  0  0  0  0  0  0  0
   -2.6230    2.5150    1.8690 O   0  0  0  0  0  0  0  0  0  0  0  0
   -3.2560    1.5260    1.1640 C   0  0  0  0  0  0  0  0  0  0  0  0
   -4.6010    1.2360    1.4200 C   0  0  0  0  0  0  0  0  0  0  0  0
   -5.2480    0.2250    0.6990 C   0  0  0  0  0  0  0  0  0  0  0  0
   -6.5650   -0.0590    0.9490 O   0  0  0  0  0  0  0  0  0  0  0  0
   -7.4720    1.0370    1.0920 C   0  0  2  0  0  0  0  0  0  0  0  0
   -8.1040    1.4570   -0.2480 C   0  0  0  0  0  0  0  0  0  0  0  0
   -9.6110    1.6520   -0.0010 C   0  0  0  0  0  0  0  0  0  0  0  0
   -9.7630    1.5150    1.4150 O   0  0  0  0  0  0  0  0  0  0  0  0
   -8.7260    0.6600    1.9030 C   0  0  0  0  0  0  0  0  0  0  0  0
   -4.5500   -0.4960   -0.2770 C   0  0  0  0  0  0  0  0  0  0  0  0
   -3.2040   -0.2060   -0.5320 C   0  0  0  0  0  0  0  0  0  0  0  0
   -2.5570    0.8050    0.1880 C   0  0  0  0  0  0  0  0  0  0  0  0
   -2.4660   -0.9680   -1.5640 C   0  0  0  0  0  0  0  0  0  0  0  0
   -1.7310   -2.0050   -0.8260 N   0  0  0  0  0  0  0  0  0  0  0  0
   -0.9110   -2.9230   -1.5230 C   0  0  0  0  0  0  0  0  0  0  0  0
    0.4380   -2.6250   -1.7490 C   0  0  0  0  0  0  0  0  0  0  0  0
    1.2500   -3.5330   -2.4390 C   0  0  0  0  0  0  0  0  0  0  0  0
    0.7120   -4.7400   -2.9030 C   0  0  0  0  0  0  0  0  0  0  0  0
   -0.6370   -5.0380   -2.6770 C   0  0  0  0  0  0  0  0  0  0  0  0
   -1.4480   -4.1300   -1.9870 C   0  0  0  0  0  0  0  0  0  0  0  0
    1.5700   -5.7000   -3.6320 C   0  0  0  0  0  0  0  0  0  0  0  0
    1.6760   -5.6250   -4.9460 N   0  0  0  0  0  0  0  0  0  0  0  0
    2.2550   -6.6670   -2.9440 N   0  0  0  0  0  0  0  0  0  0  0  0
   -3.2960   -1.7170   -2.5790 C   0  0  0  0  0  0  0  0  0  0  0  0
   -4.5140   -1.6750   -2.5210 O   0  0  0  0  0  0  0  0  0  0  0  0
   -2.7050   -2.4180   -3.5280 O   0  0  0  0  0  0  0  0  0  0  0  0
   -4.1330    1.2700    3.8640 H   0  0  0  0  0  0  0  0  0  0  0  0
   -3.1740    1.9410    5.2000 H   0  0  0  0  0  0  0  0  0  0  0  0
   -4.1330    3.0210    4.1650 H   0  0  0  0  0  0  0  0  0  0  0  0
   -1.8250    1.3170    3.2730 H   0  0  0  0  0  0  0  0  0  0  0  0
   -1.7450    3.1100    3.6250 H   0  0  0  0  0  0  0  0  0  0  0  0
   -5.1400    1.7920    2.1730 H   0  0  0  0  0  0  0  0  0  0  0  0
   -6.9060    1.8430    1.5550 H   0  0  0  0  0  0  0  0  0  0  0  0
   -7.9560    0.6650   -0.9800 H   0  0  0  0  0  0  0  0  0  0  0  0
   -7.6650    2.3970   -0.5750 H   0  0  0  0  0  0  0  0  0  0  0  0
  -10.1960    0.9040   -0.5320 H   0  0  0  0  0  0  0  0  0  0  0  0
   -9.9400    2.6320   -0.3370 H   0  0  0  0  0  0  0  0  0  0  0  0
   -8.9880   -0.3760    1.6960 H   0  0  0  0  0  0  0  0  0  0  0  0
   -8.5500    0.8750    2.9550 H   0  0  0  0  0  0  0  0  0  0  0  0
   -5.0490   -1.2760   -0.8330 H   0  0  0  0  0  0  0  0  0  0  0  0
   -1.5190    1.0290   -0.0090 H   0  0  0  0  0  0  0  0  0  0  0  0
   -1.7680   -0.3120   -2.0800 H   0  0  0  0  0  0  0  0  0  0  0  0
   -1.8120   -2.0630    0.1800 H   0  0  0  0  0  0  0  0  0  0  0  0
    0.8520   -1.6940   -1.3920 H   0  0  0  0  0  0  0  0  0  0  0  0
    2.2900   -3.3030   -2.6140 H   0  0  0  0  0  0  0  0  0  0  0  0
   -1.0510   -5.9690   -3.0340 H   0  0  0  0  0  0  0  0  0  0  0  0
   -2.4890   -4.3600   -1.8120 H   0  0  0  0  0  0  0  0  0  0  0  0
    2.2500   -6.2680   -5.4340 H   0  0  0  0  0  0  0  0  0  0  0  0
    2.1750   -6.7240   -1.9390 H   0  0  0  0  0  0  0  0  0  0  0  0
    2.8410   -7.3220   -3.4420 H   0  0  0  0  0  0  0  0  0  0  0  0
   -3.3950   -2.8230   -4.0760 H   0  0  0  0  0  0  0  0  0  0  0  0
  1 30  1  0  0  0  0
  1 31  1  0  0  0  0
  1 32  1  0  0  0  0
  1  2  1  0  0  0  0
  2 33  1  0  0  0  0
  2 34  1  0  0  0  0
  2  3  1  0  0  0  0
  3  4  1  0  0  0  0
  4  5  2  0  0  0  0
  5 35  1  0  0  0  0
  5  6  1  0  0  0  0
  6  7  1  0  0  0  0
  7  8  1  0  0  0  0
  8 36  1  0  0  0  0
  8  9  1  0  0  0  0
  9 37  1  0  0  0  0
  9 38  1  0  0  0  0
  9 10  1  0  0  0  0
 10 39  1  0  0  0  0
 10 40  1  0  0  0  0
 10 11  1  0  0  0  0
 11 12  1  0  0  0  0
 12  8  1  0  0  0  0
 12 41  1  0  0  0  0
 12 42  1  0  0  0  0
  6 13  2  0  0  0  0
 13 43  1  0  0  0  0
 13 14  1  0  0  0  0
 14 15  2  0  0  0  0
 15  4  1  0  0  0  0
 15 44  1  0  0  0  0
 14 16  1  0  0  0  0
 16 45  1  0  0  0  0
 16 17  1  0  0  0  0
 17 46  1  0  0  0  0
 17 18  1  0  0  0  0
 18 19  2  0  0  0  0
 19 47  1  0  0  0  0
 19 20  1  0  0  0  0
 20 48  1  0  0  0  0
 20 21  2  0  0  0  0
 21 22  1  0  0  0  0
 22 49  1  0  0  0  0
 22 23  2  0  0  0  0
 23 18  1  0  0  0  0
 23 50  1  0  0  0  0
 21 24  1  0  0  0  0
 24 25  2  0  0  0  0
 25 51  1  0  0  0  0
 24 26  1  0  0  0  0
 26 52  1  0  0  0  0
 26 53  1  0  0  0  0
 16 27  1  0  0  0  0
 27 28  2  0  0  0  0
 27 29  1  0  0  0  0
 29 54  1  0  0  0  0
M  END
>  <LOGBIO>
5.0400

>  <PRED_LOGBIO>
5.2000

>  <XV_RES>
-0.2220

>  <WHL_TMPL>
2

>  <ANCH>
17-24;9-8

$$$$
ROW3
  -MTS-   01071502313D 0   0.00000     0.00000     0

 60 65  0  0  0  0  0  0  0  0999 V2000
   -2.2510    8.0160   -2.1990 N   0  0  0  0  0  0  0  0  0  0  0  0
   -2.5830    6.7310   -2.5400 C   0  0  0  0  0  0  0  0  0  0  0  0
   -3.8130    6.2940   -2.3430 N   0  0  0  0  0  0  0  0  0  0  0  0
   -1.5640    5.8340   -3.1280 C   0  0  0  0  0  0  0  0  0  0  0  0
   -1.3930    5.7850   -4.5170 C   0  0  0  0  0  0  0  0  0  0  0  0
   -0.4280    4.9360   -5.0730 C   0  0  0  0  0  0  0  0  0  0  0  0
    0.3650    4.1370   -4.2410 C   0  0  0  0  0  0  0  0  0  0  0  0
    0.1930    4.1860   -2.8530 C   0  0  0  0  0  0  0  0  0  0  0  0
   -0.7710    5.0350   -2.2960 C   0  0  0  0  0  0  0  0  0  0  0  0
    0.9950    3.3780   -2.0120 N   0  0  0  0  0  0  0  0  0  0  0  0
    2.4410    3.4170   -1.9150 N   0  0  0  0  0  0  0  0  0  0  0  0
    2.8110    2.5150   -1.0250 C   0  0  0  0  0  0  0  0  0  0  0  0
    4.2280    2.2090   -0.6030 C   0  0  0  0  0  0  0  0  0  0  0  0
    4.7800    1.1570   -1.4690 N   0  0  0  0  0  0  0  0  0  0  0  0
    4.7210   -0.1970   -1.2660 C   0  0  0  0  0  0  0  0  0  0  0  0
    5.3470   -0.7890   -2.2930 C   0  0  0  0  0  0  0  0  0  0  0  0
    5.8100    0.2100   -3.1580 N   0  0  0  0  0  0  0  0  0  0  0  0
    5.5010    1.3370   -2.7140 N   0  0  0  0  0  0  0  0  0  0  0  0
    1.5860    1.8600   -0.5150 C   0  0  0  0  0  0  0  0  0  0  0  0
    0.5440    2.4200   -1.1430 C   0  0  0  0  0  0  0  0  0  0  0  0
   -0.8760    2.0590   -0.9310 C   0  0  0  0  0  0  0  0  0  0  0  0
   -1.7590    2.6480   -1.5530 O   0  0  0  0  0  0  0  0  0  0  0  0
   -1.1970    1.0980   -0.0700 N   0  0  0  0  0  0  0  0  0  0  0  0
   -2.5570    0.8050    0.1880 C   0  0  0  0  0  0  0  0  0  0  0  0
   -3.2040   -0.2060   -0.5320 C   0  0  0  0  0  0  0  0  0  0  0  0
   -4.5500   -0.4960   -0.2770 C   0  0  0  0  0  0  0  0  0  0  0  0
   -5.2480    0.2250    0.6990 C   0  0  0  0  0  0  0  0  0  0  0  0
   -4.6010    1.2360    1.4200 C   0  0  0  0  0  0  0  0  0  0  0  0
   -3.2560    1.5260    1.1640 C   0  0  0  0  0  0  0  0  0  0  0  0
   -6.6080   -0.0680    0.9570 N   0  0  0  0  0  0  0  0  0  0  0  0
   -7.4720    0.6880    1.7040 C   0  0  0  0  0  0  0  0  0  0  0  0
   -8.6620    0.1170    1.7360 N   0  0  0  0  0  0  0  0  0  0  0  0
   -8.6250   -1.0670    0.9910 C   0  0  0  0  0  0  0  0  0  0  0  0
   -9.5870   -2.0420    0.6980 C   0  0  0  0  0  0  0  0  0  0  0  0
   -9.2480   -3.1450   -0.0940 C   0  0  0  0  0  0  0  0  0  0  0  0
   -7.9460   -3.2730   -0.5940 C   0  0  0  0  0  0  0  0  0  0  0  0
   -6.9840   -2.2990   -0.3020 C   0  0  0  0  0  0  0  0  0  0  0  0
   -7.3240   -1.1960    0.4900 C   0  0  0  0  0  0  0  0  0  0  0  0
   -1.3100    8.3510   -2.3500 H   0  0  0  0  0  0  0  0  0  0  0  0
   -2.9470    8.6280   -1.7980 H   0  0  0  0  0  0  0  0  0  0  0  0
   -4.4950    6.8940   -1.9500 H   0  0  0  0  0  0  0  0  0  0  0  0
   -2.0040    6.4010   -5.1580 H   0  0  0  0  0  0  0  0  0  0  0  0
   -0.2960    4.8980   -6.1440 H   0  0  0  0  0  0  0  0  0  0  0  0
    1.1090    3.4820   -4.6700 H   0  0  0  0  0  0  0  0  0  0  0  0
   -0.9030    5.0730   -1.2250 H   0  0  0  0  0  0  0  0  0  0  0  0
    4.2330    1.8680    0.4300 H   0  0  0  0  0  0  0  0  0  0  0  0
    4.8350    3.1070   -0.6910 H   0  0  0  0  0  0  0  0  0  0  0  0
    4.2540   -0.6970   -0.4310 H   0  0  0  0  0  0  0  0  0  0  0  0
    5.4730   -1.8530   -2.4290 H   0  0  0  0  0  0  0  0  0  0  0  0
    1.5410    1.0750    0.2260 H   0  0  0  0  0  0  0  0  0  0  0  0
   -0.4700    0.5770    0.4000 H   0  0  0  0  0  0  0  0  0  0  0  0
   -2.6650   -0.7630   -1.2840 H   0  0  0  0  0  0  0  0  0  0  0  0
   -5.0490   -1.2760   -0.8330 H   0  0  0  0  0  0  0  0  0  0  0  0
   -5.1400    1.7920    2.1730 H   0  0  0  0  0  0  0  0  0  0  0  0
   -2.7570    2.3060    1.7190 H   0  0  0  0  0  0  0  0  0  0  0  0
   -7.2170    1.6160    2.1960 H   0  0  0  0  0  0  0  0  0  0  0  0
  -10.5910   -1.9420    1.0840 H   0  0  0  0  0  0  0  0  0  0  0  0
   -9.9890   -3.8960   -0.3200 H   0  0  0  0  0  0  0  0  0  0  0  0
   -7.6840   -4.1240   -1.2060 H   0  0  0  0  0  0  0  0  0  0  0  0
   -5.9810   -2.3980   -0.6880 H   0  0  0  0  0  0  0  0  0  0  0  0
  1 39  1  0  0  0  0
  1 40  1  0  0  0  0
  1  2  1  0  0  0  0
  2  3  2  0  0  0  0
  3 41  1  0  0  0  0
  2  4  1  0  0  0  0
  4  5  2  0  0  0  0
  5 42  1  0  0  0  0
  5  6  1  0  0  0  0
  6 43  1  0  0  0  0
  6  7  2  0  0  0  0
  7 44  1  0  0  0  0
  7  8  1  0  0  0  0
  8  9  2  0  0  0  0
  9  4  1  0  0  0  0
  9 45  1  0  0  0  0
  8 10  1  0  0  0  0
 10 11  1  0  0  0  0
 11 12  2  0  0  0  0
 12 13  1  0  0  0  0
 13 46  1  0  0  0  0
 13 47  1  0  0  0  0
 13 14  1  0  0  0  0
 14 15  1  0  0  0  0
 15 48  1  0  0  0  0
 15 16  2  0  0  0  0
 16 49  1  0  0  0  0
 16 17  1  0  0  0  0
 17 18  2  0  0  0  0
 18 14  1  0  0  0  0
 12 19  1  0  0  0  0
 19 50  1  0  0  0  0
 19 20  2  0  0  0  0
 20 10  1  0  0  0  0
 20 21  1  0  0  0  0
 21 22  2  0  0  0  0
 21 23  1  0  0  0  0
 23 51  1  0  0  0  0
 23 24  1  0  0  0  0
 24 25  2  0  0  0  0
 25 52  1  0  0  0  0
 25 26  1  0  0  0  0
 26 53  1  0  0  0  0
 26 27  2  0  0  0  0
 27 28  1  0  0  0  0
 28 54  1  0  0  0  0
 28 29  2  0  0  0  0
 29 24  1  0  0  0  0
 29 55  1  0  0  0  0
 27 30  1  0  0  0  0
 30 31  1  0  0  0  0
 31 56  1  0  0  0  0
 31 32  2  0  0  0  0
 32 33  1  0  0  0  0
 33 34  2  0  0  0  0
 34 57  1  0  0  0  0
 34 35  1  0  0  0  0
 35 58  1  0  0  0  0
 35 36  2  0  0  0  0
 36 59  1  0  0  0  0
 36 37  1  0  0  0  0
 37 60  1  0  0  0  0
 37 38  2  0  0  0  0
 38 30  1  0  0  0  0
 38 33  1  0  0  0  0
M  END
>  <LOGBIO>
9.5900

>  <PRED_LOGBIO>
9.4800

>  <XV_RES>
0.1410

>  <WHL_TMPL>
2

>  <ANCH>
31-32;33-34

$$$$
ROW4
  -MTS-   01071502313D 0   0.00000     0.00000     0

 47 51  0  0  0  0  0  0  0  0999 V2000
   -1.1630   -6.7720   -5.0330 Cl  0  0  0  0  0  0  0  0  0  0  0  0
   -1.5260   -5.2550   -4.2610 C   0  0  0  0  0  0  0  0  0  0  0  0
   -0.7340   -4.1300   -4.5210 C   0  0  0  0  0  0  0  0  0  0  0  0
   -1.0250   -2.9100   -3.9000 C   0  0  0  0  0  0  0  0  0  0  0  0
   -2.1100   -2.8140   -3.0200 C   0  0  0  0  0  0  0  0  0  0  0  0
   -2.5100   -1.5790   -2.3100 C   0  0  0  0  0  0  0  0  0  0  0  0
   -3.5770   -1.6820   -1.5070 C   0  0  0  0  0  0  0  0  0  0  0  0
   -4.1250   -3.3620   -1.6180 S   0  0  0  0  0  0  0  0  0  0  0  0
   -2.9020   -3.9390   -2.7600 C   0  0  0  0  0  0  0  0  0  0  0  0
   -2.6100   -5.1590   -3.3810 C   0  0  0  0  0  0  0  0  0  0  0  0
   -4.3260   -0.3440   -0.4900 S   0  0  0  0  0  0  0  0  0  0  0  0
   -5.5510   -0.8090    0.0830 O   0  0  0  0  0  0  0  0  0  0  0  0
   -4.5870    0.7930   -1.3170 O   0  0  0  0  0  0  0  0  0  0  0  0
   -3.2190    0.1060    0.7880 N   0  0  0  0  0  0  0  0  0  0  0  0
   -2.1170   -0.7600    1.2330 C   0  0  0  0  0  0  0  0  0  0  0  0
   -0.7620   -0.0300    1.1930 C   0  0  0  0  0  0  0  0  0  0  0  0
   -0.8330    1.3510    1.6910 N   0  0  0  0  0  0  0  0  0  0  0  0
    0.4210    2.0350    2.0370 C   0  0  0  0  0  0  0  0  0  0  0  0
    1.3610    1.9920    0.8560 C   0  0  0  0  0  0  0  0  0  0  0  0
    2.6410    1.5990    0.9100 C   0  0  0  0  0  0  0  0  0  0  0  0
    3.1880    1.7120   -0.4600 C   0  0  0  0  0  0  0  0  0  0  0  0
    4.3600    1.4840   -1.0680 C   0  0  0  0  0  0  0  0  0  0  0  0
    4.5530    1.6960   -2.4080 N   0  0  0  0  0  0  0  0  0  0  0  0
    3.5320    2.1590   -3.1950 C   0  0  0  0  0  0  0  0  0  0  0  0
    2.3130    2.4240   -2.7050 C   0  0  0  0  0  0  0  0  0  0  0  0
    2.0500    2.2130   -1.2640 C   0  0  0  0  0  0  0  0  0  0  0  0
    1.0200    2.3570   -0.4520 N   0  0  0  0  0  0  0  0  0  0  0  0
   -1.9770    2.0120    1.8420 C   0  0  0  0  0  0  0  0  0  0  0  0
   -1.9490    3.1660    2.2650 O   0  0  0  0  0  0  0  0  0  0  0  0
   -3.3090    1.3830    1.5100 C   0  0  0  0  0  0  0  0  0  0  0  0
    0.1030   -4.2040   -5.2000 H   0  0  0  0  0  0  0  0  0  0  0  0
   -0.4140   -2.0430   -4.1000 H   0  0  0  0  0  0  0  0  0  0  0  0
   -1.9730   -0.6490   -2.4310 H   0  0  0  0  0  0  0  0  0  0  0  0
   -3.2220   -6.0260   -3.1810 H   0  0  0  0  0  0  0  0  0  0  0  0
   -2.0500   -1.5660    0.5060 H   0  0  0  0  0  0  0  0  0  0  0  0
   -2.3030   -1.0640    2.2610 H   0  0  0  0  0  0  0  0  0  0  0  0
   -0.4930    0.0440    0.1410 H   0  0  0  0  0  0  0  0  0  0  0  0
   -0.0670   -0.5880    1.8160 H   0  0  0  0  0  0  0  0  0  0  0  0
    0.8870    1.4540    2.8300 H   0  0  0  0  0  0  0  0  0  0  0  0
    0.2050    3.0760    2.2690 H   0  0  0  0  0  0  0  0  0  0  0  0
    3.1730    1.2640    1.7880 H   0  0  0  0  0  0  0  0  0  0  0  0
    5.1870    1.1190   -0.4780 H   0  0  0  0  0  0  0  0  0  0  0  0
    5.4570    1.5090   -2.8190 H   0  0  0  0  0  0  0  0  0  0  0  0
    3.7150    2.3160   -4.2470 H   0  0  0  0  0  0  0  0  0  0  0  0
    1.5310    2.7880   -3.3540 H   0  0  0  0  0  0  0  0  0  0  0  0
   -3.7980    2.0740    0.8260 H   0  0  0  0  0  0  0  0  0  0  0  0
   -3.8370    1.2100    2.4450 H   0  0  0  0  0  0  0  0  0  0  0  0
  1  2  1  0  0  0  0
  2  3  2  0  0  0  0
  3 31  1  0  0  0  0
  3  4  1  0  0  0  0
  4 32  1  0  0  0  0
  4  5  2  0  0  0  0
  5  6  1  0  0  0  0
  6 33  1  0  0  0  0
  6  7  2  0  0  0  0
  7  8  1  0  0  0  0
  8  9  1  0  0  0  0
  9  5  1  0  0  0  0
  9 10  2  0  0  0  0
 10  2  1  0  0  0  0
 10 34  1  0  0  0  0
  7 11  1  0  0  0  0
 11 12  2  0  0  0  0
 11 13  2  0  0  0  0
 11 14  1  0  0  0  0
 14 15  1  0  0  0  0
 15 35  1  0  0  0  0
 15 36  1  0  0  0  0
 15 16  1  0  0  0  0
 16 37  1  0  0  0  0
 16 38  1  0  0  0  0
 16 17  1  0  0  0  0
 17 18  1  0  0  0  0
 18 39  1  0  0  0  0
 18 40  1  0  0  0  0
 18 19  1  0  0  0  0
 19 20  2  0  0  0  0
 20 41  1  0  0  0  0
 20 21  1  0  0  0  0
 21 22  2  0  0  0  0
 22 42  1  0  0  0  0
 22 23  1  0  0  0  0
 23 43  1  0  0  0  0
 23 24  1  0  0  0  0
 24 44  1  0  0  0  0
 24 25  2  0  0  0  0
 25 45  1  0  0  0  0
 25 26  1  0  0  0  0
 26 21  1  0  0  0  0
 26 27  2  0  0  0  0
 27 19  1  0  0  0  0
 17 28  1  0  0  0  0
 28 29  2  0  0  0  0
 28 30  1  0  0  0  0
 30 14  1  0  0  0  0
 30 46  1  0  0  0  0
 30 47  1  0  0  0  0
M  END
>  <LOGBIO>
8.4000

>  <PRED_LOGBIO>
8.2400

>  <XV_RES>
0.2370

>  <WHL_TMPL>
3

>  <ANCH>
31-33;15-16

$$$$
ROW5
  -MTS-   01071502313D 0   0.00000     0.00000     0

 49 52  0  0  0  0  0  0  0  0999 V2000
  -10.5100    3.8770    1.7670 N   0  0  0  0  0  0  0  0  0  0  0  0
   -9.1890    3.9140    2.1290 C   0  0  0  0  0  0  0  0  0  0  0  0
   -8.5380    5.0620    2.1320 N   0  0  0  0  0  0  0  0  0  0  0  0
   -8.4930    2.6680    2.5180 C   0  0  0  0  0  0  0  0  0  0  0  0
   -8.4850    2.2580    3.8560 C   0  0  0  0  0  0  0  0  0  0  0  0
   -7.8270    1.0790    4.2240 C   0  0  0  0  0  0  0  0  0  0  0  0
   -7.1750    0.3090    3.2520 C   0  0  0  0  0  0  0  0  0  0  0  0
   -6.5310   -0.8450    3.6120 O   0  0  0  0  0  0  0  0  0  0  0  0
   -7.1830    0.7180    1.9140 C   0  0  0  0  0  0  0  0  0  0  0  0
   -6.5460   -0.0350    0.9630 O   0  0  0  0  0  0  0  0  0  0  0  0
   -5.2290    0.2380    0.7030 C   0  0  0  0  0  0  0  0  0  0  0  0
   -4.5500   -0.4960   -0.2770 C   0  0  0  0  0  0  0  0  0  0  0  0
   -3.2040   -0.2060   -0.5320 C   0  0  0  0  0  0  0  0  0  0  0  0
   -2.5790    0.8090    0.2020 C   0  0  0  0  0  0  0  0  0  0  0  0
   -3.3160    1.5050    1.1680 C   0  0  0  0  0  0  0  0  0  0  0  0
   -2.6230    2.5150    1.8690 O   0  0  0  0  0  0  0  0  0  0  0  0
   -2.3480    2.2870    3.1920 C   0  0  0  0  0  0  0  0  0  0  0  0
   -3.0770    2.9540    4.1830 C   0  0  0  0  0  0  0  0  0  0  0  0
   -2.7960    2.7220    5.5350 C   0  0  0  0  0  0  0  0  0  0  0  0
   -1.7860    1.8210    5.8950 C   0  0  0  0  0  0  0  0  0  0  0  0
   -1.0570    1.1540    4.9030 C   0  0  0  0  0  0  0  0  0  0  0  0
   -1.3380    1.3870    3.5520 C   0  0  0  0  0  0  0  0  0  0  0  0
   -0.0370    0.2440    5.2670 N   0  0  0  0  0  0  0  0  0  0  0  0
    0.0090   -1.0880    4.9500 C   0  0  0  0  0  0  0  0  0  0  0  0
    1.1300   -1.6000    5.4760 C   0  0  0  0  0  0  0  0  0  0  0  0
    1.7990   -0.5630    6.1360 N   0  0  0  0  0  0  0  0  0  0  0  0
    1.0830    0.5380    6.0000 C   0  0  0  0  0  0  0  0  0  0  0  0
   -4.6030    1.2040    1.3890 N   0  0  0  0  0  0  0  0  0  0  0  0
   -2.4660   -0.9680   -1.5640 C   0  0  0  0  0  0  0  0  0  0  0  0
   -1.8190   -0.3720   -2.4240 O   0  0  0  0  0  0  0  0  0  0  0  0
   -2.5020   -2.2980   -1.5620 O   0  0  0  0  0  0  0  0  0  0  0  0
   -7.8420    1.8980    1.5460 C   0  0  0  0  0  0  0  0  0  0  0  0
  -11.0080    2.9980    1.7650 H   0  0  0  0  0  0  0  0  0  0  0  0
  -10.9850    4.7280    1.5020 H   0  0  0  0  0  0  0  0  0  0  0  0
   -9.0040    5.8960    1.8720 H   0  0  0  0  0  0  0  0  0  0  0  0
   -8.9870    2.8520    4.6050 H   0  0  0  0  0  0  0  0  0  0  0  0
   -7.8210    0.7630    5.2560 H   0  0  0  0  0  0  0  0  0  0  0  0
   -5.6050   -0.6690    3.8420 H   0  0  0  0  0  0  0  0  0  0  0  0
   -5.0560   -1.2740   -0.8280 H   0  0  0  0  0  0  0  0  0  0  0  0
   -1.5420    1.0530    0.0250 H   0  0  0  0  0  0  0  0  0  0  0  0
   -3.8560    3.6490    3.9050 H   0  0  0  0  0  0  0  0  0  0  0  0
   -3.3590    3.2360    6.3000 H   0  0  0  0  0  0  0  0  0  0  0  0
   -1.5700    1.6420    6.9380 H   0  0  0  0  0  0  0  0  0  0  0  0
   -0.7760    0.8720    2.7870 H   0  0  0  0  0  0  0  0  0  0  0  0
   -0.7300   -1.6300    4.3780 H   0  0  0  0  0  0  0  0  0  0  0  0
    1.4570   -2.6270    5.4030 H   0  0  0  0  0  0  0  0  0  0  0  0
    1.3380    1.5080    6.3990 H   0  0  0  0  0  0  0  0  0  0  0  0
   -3.4330   -2.5710   -1.5620 H   0  0  0  0  0  0  0  0  0  0  0  0
   -7.8480    2.2140    0.5140 H   0  0  0  0  0  0  0  0  0  0  0  0
  1 33  1  0  0  0  0
  1 34  1  0  0  0  0
  1  2  1  0  0  0  0
  2  3  2  0  0  0  0
  3 35  1  0  0  0  0
  2  4  1  0  0  0  0
  4  5  2  0  0  0  0
  5 36  1  0  0  0  0
  5  6  1  0  0  0  0
  6 37  1  0  0  0  0
  6  7  2  0  0  0  0
  7  8  1  0  0  0  0
  8 38  1  0  0  0  0
  7  9  1  0  0  0  0
  9 10  1  0  0  0  0
 10 11  1  0  0  0  0
 11 12  2  0  0  0  0
 12 39  1  0  0  0  0
 12 13  1  0  0  0  0
 13 14  2  0  0  0  0
 14 40  1  0  0  0  0
 14 15  1  0  0  0  0
 15 16  1  0  0  0  0
 16 17  1  0  0  0  0
 17 18  2  0  0  0  0
 18 41  1  0  0  0  0
 18 19  1  0  0  0  0
 19 42  1  0  0  0  0
 19 20  2  0  0  0  0
 20 43  1  0  0  0  0
 20 21  1  0  0  0  0
 21 22  2  0  0  0  0
 22 17  1  0  0  0  0
 22 44  1  0  0  0  0
 21 23  1  0  0  0  0
 23 24  1  0  0  0  0
 24 45  1  0  0  0  0
 24 25  2  0  0  0  0
 25 46  1  0  0  0  0
 25 26  1  0  0  0  0
 26 27  2  0  0  0  0
 27 23  1  0  0  0  0
 27 47  1  0  0  0  0
 15 28  2  0  0  0  0
 28 11  1  0  0  0  0
 13 29  1  0  0  0  0
 29 30  2  0  0  0  0
 29 31  1  0  0  0  0
 31 48  1  0  0  0  0
  9 32  2  0  0  0  0
 32  4  1  0  0  0  0
 32 49  1  0  0  0  0
M  END
>  <LOGBIO>
7.5900

>  <PRED_LOGBIO>
6.9300

>  <XV_RES>
0.9470

>  <WHL_TMPL>
2

>  <ANCH>
15-22;20-18

$$$$
ROW6
  -MTS-   01071502313D 0   0.00000     0.00000     0

 66 71  0  0  0  0  0  0  0  0999 V2000
    2.6760   -9.9010   -7.1170 N   0  0  0  0  0  0  0  0  0  0  0  0
    2.2130   -8.6130   -7.0800 C   0  0  0  0  0  0  0  0  0  0  0  0
    2.9880   -7.6210   -7.4750 N   0  0  0  0  0  0  0  0  0  0  0  0
    0.8420   -8.3330   -6.5960 C   0  0  0  0  0  0  0  0  0  0  0  0
   -0.2290   -8.3200   -7.4970 C   0  0  0  0  0  0  0  0  0  0  0  0
   -1.5250   -8.0550   -7.0390 C   0  0  0  0  0  0  0  0  0  0  0  0
   -1.7500   -7.8030   -5.6810 C   0  0  0  0  0  0  0  0  0  0  0  0
   -2.9210   -7.5120   -4.9410 N   0  0  0  0  0  0  0  0  0  0  0  0
   -2.5840   -7.3490   -3.6230 C   0  0  0  0  0  0  0  0  0  0  0  0
   -1.2660   -7.5160   -3.4540 C   0  0  0  0  0  0  0  0  0  0  0  0
   -0.5140   -7.4160   -2.1490 C   0  0  0  0  0  0  0  0  0  0  0  0
    0.7030   -8.3390   -2.1900 C   0  0  0  0  0  0  0  0  0  0  0  0
    0.2470   -9.7640   -2.4010 C   0  0  0  0  0  0  0  0  0  0  0  0
   -0.0400  -10.5770   -1.2980 C   0  0  0  0  0  0  0  0  0  0  0  0
   -0.4620  -11.8980   -1.4940 C   0  0  0  0  0  0  0  0  0  0  0  0
   -0.5970  -12.4040   -2.7920 C   0  0  0  0  0  0  0  0  0  0  0  0
   -1.0200  -13.7260   -2.9880 N   0  0  0  0  0  0  0  0  0  0  0  0
   -0.3100  -11.5900   -3.8950 C   0  0  0  0  0  0  0  0  0  0  0  0
    0.1120  -10.2700   -3.6990 C   0  0  0  0  0  0  0  0  0  0  0  0
   -0.0580   -5.9920   -1.9370 C   0  0  0  0  0  0  0  0  0  0  0  0
   -0.3220   -5.1320   -2.7760 O   0  0  0  0  0  0  0  0  0  0  0  0
    0.6270   -5.6680   -0.8450 N   0  0  0  0  0  0  0  0  0  0  0  0
    1.0540   -4.3340   -0.6470 C   0  0  0  0  0  0  0  0  0  0  0  0
    0.2290   -3.4280    0.0290 C   0  0  0  0  0  0  0  0  0  0  0  0
    0.6510   -2.1070    0.2250 C   0  0  0  0  0  0  0  0  0  0  0  0
    1.8990   -1.6930   -0.2550 C   0  0  0  0  0  0  0  0  0  0  0  0
    2.7250   -2.5990   -0.9310 C   0  0  0  0  0  0  0  0  0  0  0  0
    2.3020   -3.9200   -1.1270 C   0  0  0  0  0  0  0  0  0  0  0  0
    2.3260   -0.3590   -0.0570 N   0  0  0  0  0  0  0  0  0  0  0  0
    2.1460    0.3900    1.0760 C   0  0  0  0  0  0  0  0  0  0  0  0
    2.6700    1.5900    0.9130 N   0  0  0  0  0  0  0  0  0  0  0  0
    3.2290    1.6800   -0.3670 C   0  0  0  0  0  0  0  0  0  0  0  0
    3.8980    2.7050   -1.0480 C   0  0  0  0  0  0  0  0  0  0  0  0
    4.3540    2.4960   -2.3550 C   0  0  0  0  0  0  0  0  0  0  0  0
    4.1410    1.2620   -2.9810 C   0  0  0  0  0  0  0  0  0  0  0  0
    3.4720    0.2370   -2.3010 C   0  0  0  0  0  0  0  0  0  0  0  0
    3.0160    0.4460   -0.9940 C   0  0  0  0  0  0  0  0  0  0  0  0
   -0.6790   -7.8160   -4.7800 C   0  0  0  0  0  0  0  0  0  0  0  0
    0.6170   -8.0810   -5.2370 C   0  0  0  0  0  0  0  0  0  0  0  0
    2.0830  -10.6600   -6.8140 H   0  0  0  0  0  0  0  0  0  0  0  0
    3.6110  -10.0920   -7.4470 H   0  0  0  0  0  0  0  0  0  0  0  0
    3.9050   -7.8080   -7.7990 H   0  0  0  0  0  0  0  0  0  0  0  0
   -0.0560   -8.5150   -8.5450 H   0  0  0  0  0  0  0  0  0  0  0  0
   -2.3520   -8.0460   -7.7340 H   0  0  0  0  0  0  0  0  0  0  0  0
   -3.8530   -7.4360   -5.3230 H   0  0  0  0  0  0  0  0  0  0  0  0
   -3.2830   -7.1180   -2.8320 H   0  0  0  0  0  0  0  0  0  0  0  0
   -1.1670   -7.7130   -1.3310 H   0  0  0  0  0  0  0  0  0  0  0  0
    1.3560   -8.0430   -3.0070 H   0  0  0  0  0  0  0  0  0  0  0  0
    1.2440   -8.2680   -1.2490 H   0  0  0  0  0  0  0  0  0  0  0  0
    0.0640  -10.1860   -0.2970 H   0  0  0  0  0  0  0  0  0  0  0  0
   -0.6840  -12.5250   -0.6440 H   0  0  0  0  0  0  0  0  0  0  0  0
   -2.0050  -13.9340   -3.0770 H   0  0  0  0  0  0  0  0  0  0  0  0
   -0.3400  -14.4720   -3.0400 H   0  0  0  0  0  0  0  0  0  0  0  0
   -0.4140  -11.9810   -4.8960 H   0  0  0  0  0  0  0  0  0  0  0  0
    0.3340   -9.6420   -4.5490 H   0  0  0  0  0  0  0  0  0  0  0  0
    0.8440   -6.3750   -0.1560 H   0  0  0  0  0  0  0  0  0  0  0  0
   -0.7340   -3.7470    0.3990 H   0  0  0  0  0  0  0  0  0  0  0  0
    0.0140   -1.4080    0.7460 H   0  0  0  0  0  0  0  0  0  0  0  0
    3.6880   -2.2800   -1.3020 H   0  0  0  0  0  0  0  0  0  0  0  0
    2.9390   -4.6190   -1.6490 H   0  0  0  0  0  0  0  0  0  0  0  0
    1.6490    0.0470    1.9720 H   0  0  0  0  0  0  0  0  0  0  0  0
    4.0620    3.6560   -0.5640 H   0  0  0  0  0  0  0  0  0  0  0  0
    4.8700    3.2860   -2.8790 H   0  0  0  0  0  0  0  0  0  0  0  0
    4.4930    1.1010   -3.9900 H   0  0  0  0  0  0  0  0  0  0  0  0
    3.3080   -0.7140   -2.7850 H   0  0  0  0  0  0  0  0  0  0  0  0
    1.4440   -8.0900   -4.5420 H   0  0  0  0  0  0  0  0  0  0  0  0
  1 40  1  0  0  0  0
  1 41  1  0  0  0  0
  1  2  1  0  0  0  0
  2  3  2  0  0  0  0
  3 42  1  0  0  0  0
  2  4  1  0  0  0  0
  4  5  2  0  0  0  0
  5 43  1  0  0  0  0
  5  6  1  0  0  0  0
  6 44  1  0  0  0  0
  6  7  2  0  0  0  0
  7  8  1  0  0  0  0
  8 45  1  0  0  0  0
  8  9  1  0  0  0  0
  9 46  1  0  0  0  0
  9 10  2  0  0  0  0
 10 11  1  0  0  0  0
 11 47  1  0  0  0  0
 11 12  1  0  0  0  0
 12 48  1  0  0  0  0
 12 49  1  0  0  0  0
 12 13  1  0  0  0  0
 13 14  2  0  0  0  0
 14 50  1  0  0  0  0
 14 15  1  0  0  0  0
 15 51  1  0  0  0  0
 15 16  2  0  0  0  0
 16 17  1  0  0  0  0
 17 52  1  0  0  0  0
 17 53  1  0  0  0  0
 16 18  1  0  0  0  0
 18 54  1  0  0  0  0
 18 19  2  0  0  0  0
 19 13  1  0  0  0  0
 19 55  1  0  0  0  0
 11 20  1  0  0  0  0
 20 21  2  0  0  0  0
 20 22  1  0  0  0  0
 22 56  1  0  0  0  0
 22 23  1  0  0  0  0
 23 24  2  0  0  0  0
 24 57  1  0  0  0  0
 24 25  1  0  0  0  0
 25 58  1  0  0  0  0
 25 26  2  0  0  0  0
 26 27  1  0  0  0  0
 27 59  1  0  0  0  0
 27 28  2  0  0  0  0
 28 23  1  0  0  0  0
 28 60  1  0  0  0  0
 26 29  1  0  0  0  0
 29 30  1  0  0  0  0
 30 61  1  0  0  0  0
 30 31  2  0  0  0  0
 31 32  1  0  0  0  0
 32 33  2  0  0  0  0
 33 62  1  0  0  0  0
 33 34  1  0  0  0  0
 34 63  1  0  0  0  0
 34 35  2  0  0  0  0
 35 64  1  0  0  0  0
 35 36  1  0  0  0  0
 36 65  1  0  0  0  0
 36 37  2  0  0  0  0
 37 29  1  0  0  0  0
 37 32  1  0  0  0  0
 10 38  1  0  0  0  0
 38  7  1  0  0  0  0
 38 39  2  0  0  0  0
 39  4  1  0  0  0  0
 39 66  1  0  0  0  0
M  END
>  <LOGBIO>
8.4000

>  <PRED_LOGBIO>
9.2900

>  <XV_RES>
-1.2860

>  <WHL_TMPL>
3

>  <ANCH>
1-3;53-54

$$$$
ROW7
  -MTS-   01071502313D 0   0.00000     0.00000     0

 67 71  0  0  0  0  0  0  0  0999 V2000
    5.6010    1.8640   -3.5270 C   0  0  0  0  0  0  0  0  0  0  0  0
    4.9540    1.0640   -2.4000 C   0  0  0  0  0  0  0  0  0  0  0  0
    3.7060    1.7720   -1.9320 C   0  0  0  0  0  0  0  0  0  0  0  0
    3.6630    2.6770   -0.9720 N   0  0  0  0  0  0  0  0  0  0  0  0
    2.3440    3.1170   -0.8070 C   0  0  0  0  0  0  0  0  0  0  0  0
    1.7470    4.0470    0.0510 C   0  0  0  0  0  0  0  0  0  0  0  0
    0.3680    4.2810   -0.0200 C   0  0  0  0  0  0  0  0  0  0  0  0
   -0.4130    3.5840   -0.9500 C   0  0  0  0  0  0  0  0  0  0  0  0
   -1.7620    3.8130   -1.0200 O   0  0  0  0  0  0  0  0  0  0  0  0
   -2.6210    3.0120   -0.2040 C   0  0  0  0  0  0  0  0  0  0  0  0
   -3.0460    1.7470   -0.9720 C   0  0  0  0  0  0  0  0  0  0  0  0
   -3.8760    0.8030   -0.0820 C   0  0  0  0  0  0  0  0  0  0  0  0
   -3.2060    0.5050    1.1920 N   0  0  0  0  0  0  0  0  0  0  0  0
   -2.7720    1.6890    1.9480 C   0  0  0  0  0  0  0  0  0  0  0  0
   -1.9120    2.6570    1.1150 C   0  0  0  0  0  0  0  0  0  0  0  0
   -3.0020   -0.7740    1.6390 C   0  0  0  0  0  0  0  0  0  0  0  0
   -3.9130   -1.3630    2.3910 N   0  0  0  0  0  0  0  0  0  0  0  0
   -1.7360   -1.5090    1.2710 C   0  0  0  0  0  0  0  0  0  0  0  0
    0.1850    2.6540   -1.8090 C   0  0  0  0  0  0  0  0  0  0  0  0
    1.5640    2.4200   -1.7370 C   0  0  0  0  0  0  0  0  0  0  0  0
    2.4500    1.5710   -2.4410 N   0  0  0  0  0  0  0  0  0  0  0  0
    2.0890    0.6420   -3.5220 C   0  0  0  0  0  0  0  0  0  0  0  0
    1.4490   -0.5920   -2.9320 C   0  0  0  0  0  0  0  0  0  0  0  0
    1.5120   -0.8220   -1.5530 C   0  0  0  0  0  0  0  0  0  0  0  0
    0.9190   -1.9660   -1.0060 C   0  0  0  0  0  0  0  0  0  0  0  0
    0.2630   -2.8810   -1.8390 C   0  0  0  0  0  0  0  0  0  0  0  0
   -0.3300   -4.0250   -1.2920 C   0  0  0  0  0  0  0  0  0  0  0  0
   -0.9860   -4.9390   -2.1250 C   0  0  0  0  0  0  0  0  0  0  0  0
   -1.0490   -4.7090   -3.5040 C   0  0  0  0  0  0  0  0  0  0  0  0
   -0.4560   -3.5650   -4.0510 C   0  0  0  0  0  0  0  0  0  0  0  0
    0.2000   -2.6510   -3.2180 C   0  0  0  0  0  0  0  0  0  0  0  0
    0.7930   -1.5060   -3.7650 C   0  0  0  0  0  0  0  0  0  0  0  0
   -1.7430   -5.6760   -4.3850 C   0  0  0  0  0  0  0  0  0  0  0  0
   -3.0300   -5.5320   -4.6370 N   0  0  0  0  0  0  0  0  0  0  0  0
   -1.0480   -6.7190   -4.9380 N   0  0  0  0  0  0  0  0  0  0  0  0
    4.9020    1.9540   -4.3560 H   0  0  0  0  0  0  0  0  0  0  0  0
    6.5010    1.3540   -3.8640 H   0  0  0  0  0  0  0  0  0  0  0  0
    5.8610    2.8560   -3.1630 H   0  0  0  0  0  0  0  0  0  0  0  0
    4.6940    0.0720   -2.7640 H   0  0  0  0  0  0  0  0  0  0  0  0
    5.6530    0.9740   -1.5710 H   0  0  0  0  0  0  0  0  0  0  0  0
    2.3490    4.5850    0.7690 H   0  0  0  0  0  0  0  0  0  0  0  0
   -0.0930    4.9980    0.6420 H   0  0  0  0  0  0  0  0  0  0  0  0
   -3.4910    3.6340   -0.0020 H   0  0  0  0  0  0  0  0  0  0  0  0
   -2.1610    1.2240   -1.3270 H   0  0  0  0  0  0  0  0  0  0  0  0
   -3.6330    2.0320   -1.8430 H   0  0  0  0  0  0  0  0  0  0  0  0
   -4.8460    1.2530    0.1180 H   0  0  0  0  0  0  0  0  0  0  0  0
   -4.0650   -0.1260   -0.6160 H   0  0  0  0  0  0  0  0  0  0  0  0
   -3.6470    2.2170    2.3230 H   0  0  0  0  0  0  0  0  0  0  0  0
   -2.2110    1.3710    2.8240 H   0  0  0  0  0  0  0  0  0  0  0  0
   -0.9520    2.1920    0.8960 H   0  0  0  0  0  0  0  0  0  0  0  0
   -1.7310    3.5650    1.6860 H   0  0  0  0  0  0  0  0  0  0  0  0
   -3.7660   -2.2870    2.7140 H   0  0  0  0  0  0  0  0  0  0  0  0
   -0.8750   -0.9590    1.6470 H   0  0  0  0  0  0  0  0  0  0  0  0
   -1.7520   -2.5030    1.7140 H   0  0  0  0  0  0  0  0  0  0  0  0
   -1.6680   -1.5950    0.1890 H   0  0  0  0  0  0  0  0  0  0  0  0
   -0.4170    2.1160   -2.5260 H   0  0  0  0  0  0  0  0  0  0  0  0
    3.0200    0.3220   -3.9850 H   0  0  0  0  0  0  0  0  0  0  0  0
    1.3680    1.1250   -4.1780 H   0  0  0  0  0  0  0  0  0  0  0  0
    2.0180   -0.1170   -0.9100 H   0  0  0  0  0  0  0  0  0  0  0  0
    0.9680   -2.1440    0.0580 H   0  0  0  0  0  0  0  0  0  0  0  0
   -0.2810   -4.2020   -0.2280 H   0  0  0  0  0  0  0  0  0  0  0  0
   -1.4440   -5.8220   -1.7030 H   0  0  0  0  0  0  0  0  0  0  0  0
   -0.5050   -3.3870   -5.1150 H   0  0  0  0  0  0  0  0  0  0  0  0
    0.7440   -1.3290   -4.8290 H   0  0  0  0  0  0  0  0  0  0  0  0
   -3.4940   -6.1790   -5.2260 H   0  0  0  0  0  0  0  0  0  0  0  0
   -0.0630   -6.8280   -4.7450 H   0  0  0  0  0  0  0  0  0  0  0  0
   -1.5220   -7.3780   -5.5390 H   0  0  0  0  0  0  0  0  0  0  0  0
  1 36  1  0  0  0  0
  1 37  1  0  0  0  0
  1 38  1  0  0  0  0
  1  2  1  0  0  0  0
  2 39  1  0  0  0  0
  2 40  1  0  0  0  0
  2  3  1  0  0  0  0
  3  4  2  0  0  0  0
  4  5  1  0  0  0  0
  5  6  2  0  0  0  0
  6 41  1  0  0  0  0
  6  7  1  0  0  0  0
  7 42  1  0  0  0  0
  7  8  2  0  0  0  0
  8  9  1  0  0  0  0
  9 10  1  0  0  0  0
 10 43  1  0  0  0  0
 10 11  1  0  0  0  0
 11 44  1  0  0  0  0
 11 45  1  0  0  0  0
 11 12  1  0  0  0  0
 12 46  1  0  0  0  0
 12 47  1  0  0  0  0
 12 13  1  0  0  0  0
 13 14  1  0  0  0  0
 14 48  1  0  0  0  0
 14 49  1  0  0  0  0
 14 15  1  0  0  0  0
 15 10  1  0  0  0  0
 15 50  1  0  0  0  0
 15 51  1  0  0  0  0
 13 16  1  0  0  0  0
 16 17  2  0  0  0  0
 17 52  1  0  0  0  0
 16 18  1  0  0  0  0
 18 53  1  0  0  0  0
 18 54  1  0  0  0  0
 18 55  1  0  0  0  0
  8 19  1  0  0  0  0
 19 56  1  0  0  0  0
 19 20  2  0  0  0  0
 20  5  1  0  0  0  0
 20 21  1  0  0  0  0
 21  3  1  0  0  0  0
 21 22  1  0  0  0  0
 22 57  1  0  0  0  0
 22 58  1  0  0  0  0
 22 23  1  0  0  0  0
 23 24  2  0  0  0  0
 24 59  1  0  0  0  0
 24 25  1  0  0  0  0
 25 60  1  0  0  0  0
 25 26  2  0  0  0  0
 26 27  1  0  0  0  0
 27 61  1  0  0  0  0
 27 28  2  0  0  0  0
 28 62  1  0  0  0  0
 28 29  1  0  0  0  0
 29 30  2  0  0  0  0
 30 63  1  0  0  0  0
 30 31  1  0  0  0  0
 31 26  1  0  0  0  0
 31 32  2  0  0  0  0
 32 23  1  0  0  0  0
 32 64  1  0  0  0  0
 29 33  1  0  0  0  0
 33 34  2  0  0  0  0
 34 65  1  0  0  0  0
 33 35  1  0  0  0  0
 35 66  1  0  0  0  0
 35 67  1  0  0  0  0
M  END
>  <LOGBIO>
10.0600

>  <PRED_LOGBIO>
8.6600

>  <XV_RES>
1.8220

>  <WHL_TMPL>
1

>  <ANCH>
21-22;46-47

$$$$
ROW8
  -MTS-   01071502313D 0   0.00000     0.00000     0

 60 64  0  0  0  0  0  0  0  0999 V2000
   -6.7430    2.7160   -1.6470 C   0  0  0  0  0  0  0  0  0  0  0  0
   -5.9130    3.7870   -2.3480 C   0  0  0  0  0  0  0  0  0  0  0  0
   -6.3150    5.1640   -1.8270 C   0  0  0  0  0  0  0  0  0  0  0  0
   -4.4870    3.5580   -2.0760 N   0  0  0  0  0  0  0  0  0  0  0  0
   -4.3350    2.9230   -0.7590 C   0  0  0  0  0  0  0  0  0  0  0  0
   -2.8540    2.6620   -0.4270 C   0  0  0  0  0  0  0  0  0  0  0  0
   -2.1690    1.8380   -1.5330 C   0  0  0  0  0  0  0  0  0  0  0  0
   -2.4250    2.4440   -2.9240 C   0  0  0  0  0  0  0  0  0  0  0  0
   -3.9250    2.7140   -3.1410 C   0  0  0  0  0  0  0  0  0  0  0  0
   -0.7230    1.7610   -1.2780 N   0  0  0  0  0  0  0  0  0  0  0  0
    0.1230    2.4640   -2.0260 C   0  0  0  0  0  0  0  0  0  0  0  0
   -0.3050    3.1790   -2.9310 O   0  0  0  0  0  0  0  0  0  0  0  0
    1.5780    2.3870   -1.7690 C   0  0  0  0  0  0  0  0  0  0  0  0
    2.2320    3.1050   -0.8460 C   0  0  0  0  0  0  0  0  0  0  0  0
    3.6620    2.7300   -0.9140 C   0  0  0  0  0  0  0  0  0  0  0  0
    4.8110    3.1270   -0.2200 C   0  0  0  0  0  0  0  0  0  0  0  0
    6.0510    2.5600   -0.5380 C   0  0  0  0  0  0  0  0  0  0  0  0
    6.1420    1.5970   -1.5500 C   0  0  0  0  0  0  0  0  0  0  0  0
    4.9930    1.2010   -2.2440 C   0  0  0  0  0  0  0  0  0  0  0  0
    3.7530    1.7670   -1.9260 C   0  0  0  0  0  0  0  0  0  0  0  0
    2.4500    1.5710   -2.4410 N   0  0  0  0  0  0  0  0  0  0  0  0
    2.0890    0.6420   -3.5220 C   0  0  0  0  0  0  0  0  0  0  0  0
    1.4490   -0.5920   -2.9320 C   0  0  0  0  0  0  0  0  0  0  0  0
    1.4150   -0.9630   -1.6450 C   0  0  0  0  0  0  0  0  0  0  0  0
    0.7560   -2.1610   -1.3430 N   0  0  0  0  0  0  0  0  0  0  0  0
    0.2170   -2.8340   -2.3430 C   0  0  0  0  0  0  0  0  0  0  0  0
    0.5750   -1.8730   -3.7850 S   0  0  0  0  0  0  0  0  0  0  0  0
   -0.5240   -4.1130   -2.2720 C   0  0  0  0  0  0  0  0  0  0  0  0
   -1.7900   -4.3390   -2.6490 C   0  0  0  0  0  0  0  0  0  0  0  0
   -2.2820   -5.7230   -2.4670 C   0  0  0  0  0  0  0  0  0  0  0  0
   -1.4080   -6.5950   -1.9460 C   0  0  0  0  0  0  0  0  0  0  0  0
   -1.6710   -8.2620   -1.6140 Cl  0  0  0  0  0  0  0  0  0  0  0  0
    0.0750   -5.6670   -1.6730 S   0  0  0  0  0  0  0  0  0  0  0  0
   -6.5660    2.7640   -0.5750 H   0  0  0  0  0  0  0  0  0  0  0  0
   -7.7990    2.8850   -1.8490 H   0  0  0  0  0  0  0  0  0  0  0  0
   -6.4560    1.7340   -2.0190 H   0  0  0  0  0  0  0  0  0  0  0  0
   -6.0900    3.7390   -3.4210 H   0  0  0  0  0  0  0  0  0  0  0  0
   -6.1390    5.2120   -0.7550 H   0  0  0  0  0  0  0  0  0  0  0  0
   -7.3710    5.3330   -2.0290 H   0  0  0  0  0  0  0  0  0  0  0  0
   -5.7230    5.9280   -2.3270 H   0  0  0  0  0  0  0  0  0  0  0  0
   -4.8810    1.9820   -0.7460 H   0  0  0  0  0  0  0  0  0  0  0  0
   -4.7700    3.5650    0.0040 H   0  0  0  0  0  0  0  0  0  0  0  0
   -2.3370    3.6120   -0.3090 H   0  0  0  0  0  0  0  0  0  0  0  0
   -2.7840    2.1280    0.5180 H   0  0  0  0  0  0  0  0  0  0  0  0
   -2.5240    0.8100   -1.5050 H   0  0  0  0  0  0  0  0  0  0  0  0
   -1.8710    3.3760   -3.0210 H   0  0  0  0  0  0  0  0  0  0  0  0
   -2.0660    1.7590   -3.6890 H   0  0  0  0  0  0  0  0  0  0  0  0
   -4.4610    1.7680   -3.1740 H   0  0  0  0  0  0  0  0  0  0  0  0
   -4.0690    3.2010   -4.1030 H   0  0  0  0  0  0  0  0  0  0  0  0
   -0.3720    1.1740   -0.5350 H   0  0  0  0  0  0  0  0  0  0  0  0
    1.7940    3.8280   -0.1730 H   0  0  0  0  0  0  0  0  0  0  0  0
    4.7410    3.8700    0.5600 H   0  0  0  0  0  0  0  0  0  0  0  0
    6.9380    2.8660   -0.0020 H   0  0  0  0  0  0  0  0  0  0  0  0
    7.0990    1.1600   -1.7950 H   0  0  0  0  0  0  0  0  0  0  0  0
    5.0630    0.4580   -3.0250 H   0  0  0  0  0  0  0  0  0  0  0  0
    3.0200    0.3220   -3.9850 H   0  0  0  0  0  0  0  0  0  0  0  0
    1.3680    1.1250   -4.1790 H   0  0  0  0  0  0  0  0  0  0  0  0
    1.8770   -0.3650   -0.8740 H   0  0  0  0  0  0  0  0  0  0  0  0
   -2.4130   -3.5590   -3.0610 H   0  0  0  0  0  0  0  0  0  0  0  0
   -3.2870   -6.0130   -2.7380 H   0  0  0  0  0  0  0  0  0  0  0  0
  1 34  1  0  0  0  0
  1 35  1  0  0  0  0
  1 36  1  0  0  0  0
  1  2  1  0  0  0  0
  2 37  1  0  0  0  0
  2  3  1  0  0  0  0
  3 38  1  0  0  0  0
  3 39  1  0  0  0  0
  3 40  1  0  0  0  0
  2  4  1  0  0  0  0
  4  5  1  0  0  0  0
  5 41  1  0  0  0  0
  5 42  1  0  0  0  0
  5  6  1  0  0  0  0
  6 43  1  0  0  0  0
  6 44  1  0  0  0  0
  6  7  1  0  0  0  0
  7 45  1  0  0  0  0
  7  8  1  0  0  0  0
  8 46  1  0  0  0  0
  8 47  1  0  0  0  0
  8  9  1  0  0  0  0
  9  4  1  0  0  0  0
  9 48  1  0  0  0  0
  9 49  1  0  0  0  0
  7 10  1  0  0  0  0
 10 50  1  0  0  0  0
 10 11  1  0  0  0  0
 11 12  2  0  0  0  0
 11 13  1  0  0  0  0
 13 14  2  0  0  0  0
 14 51  1  0  0  0  0
 14 15  1  0  0  0  0
 15 16  2  0  0  0  0
 16 52  1  0  0  0  0
 16 17  1  0  0  0  0
 17 53  1  0  0  0  0
 17 18  2  0  0  0  0
 18 54  1  0  0  0  0
 18 19  1  0  0  0  0
 19 55  1  0  0  0  0
 19 20  2  0  0  0  0
 20 15  1  0  0  0  0
 20 21  1  0  0  0  0
 21 13  1  0  0  0  0
 21 22  1  0  0  0  0
 22 56  1  0  0  0  0
 22 57  1  0  0  0  0
 22 23  1  0  0  0  0
 23 24  2  0  0  0  0
 24 58  1  0  0  0  0
 24 25  1  0  0  0  0
 25 26  2  0  0  0  0
 26 27  1  0  0  0  0
 27 23  1  0  0  0  0
 26 28  1  0  0  0  0
 28 29  2  0  0  0  0
 29 59  1  0  0  0  0
 29 30  1  0  0  0  0
 30 60  1  0  0  0  0
 30 31  2  0  0  0  0
 31 32  1  0  0  0  0
 31 33  1  0  0  0  0
 33 28  1  0  0  0  0
M  END
>  <LOGBIO>
7.2400

>  <PRED_LOGBIO>
6.7900

>  <XV_RES>
0.4900

>  <WHL_TMPL>
1

>  <ANCH>
37-60;28-29

$$$$
ROW9
  -MTS-   01071502313D 0   0.00000     0.00000     0

 55 58  0  0  0  0  0  0  0  0999 V2000
    1.1600    0.3080   -0.0210 C   0  0  0  0  0  0  0  0  0  0  0  0
    1.5140    1.6000   -0.7170 C   0  0  0  0  0  0  0  0  0  0  0  0
    0.5440    2.4200   -1.1430 C   0  0  0  0  0  0  0  0  0  0  0  0
    0.8610    3.5750   -1.7650 F   0  0  0  0  0  0  0  0  0  0  0  0
   -0.8760    2.0590   -0.9310 C   0  0  0  0  0  0  0  0  0  0  0  0
   -1.7590    2.6480   -1.5530 O   0  0  0  0  0  0  0  0  0  0  0  0
   -1.1970    1.0980   -0.0700 N   0  0  0  0  0  0  0  0  0  0  0  0
   -2.5570    0.8050    0.1880 C   0  0  0  0  0  0  0  0  0  0  0  0
   -3.2040   -0.2060   -0.5320 C   0  0  0  0  0  0  0  0  0  0  0  0
   -4.5500   -0.4960   -0.2770 C   0  0  0  0  0  0  0  0  0  0  0  0
   -5.2480    0.2250    0.6990 C   0  0  0  0  0  0  0  0  0  0  0  0
   -4.6010    1.2360    1.4200 C   0  0  0  0  0  0  0  0  0  0  0  0
   -3.2560    1.5260    1.1640 C   0  0  0  0  0  0  0  0  0  0  0  0
   -2.6230    2.5150    1.8690 Br  0  0  0  0  0  0  0  0  0  0  0  0
   -6.6710   -0.0820    0.9690 C   0  0  0  0  0  0  0  0  0  0  0  0
   -7.1060   -0.2850    2.2840 C   0  0  0  0  0  0  0  0  0  0  0  0
   -8.4510   -0.5750    2.5390 C   0  0  0  0  0  0  0  0  0  0  0  0
   -9.3620   -0.6620    1.4800 C   0  0  0  0  0  0  0  0  0  0  0  0
   -8.9270   -0.4580    0.1650 C   0  0  0  0  0  0  0  0  0  0  0  0
   -7.5810   -0.1680   -0.0910 C   0  0  0  0  0  0  0  0  0  0  0  0
   -7.0100    0.1000   -1.8190 S   0  0  0  0  0  0  0  0  0  0  0  0
   -5.9060    1.0090   -1.8210 O   0  0  0  0  0  0  0  0  0  0  0  0
   -8.0790    0.6460   -2.5960 O   0  0  0  0  0  0  0  0  0  0  0  0
   -6.5080   -1.4280   -2.5110 N   0  0  0  0  0  0  0  0  0  0  0  0
    2.9340    1.9610   -0.9290 C   0  0  0  0  0  0  0  0  0  0  0  0
    3.5910    1.5600   -2.0990 C   0  0  0  0  0  0  0  0  0  0  0  0
    4.9340    1.9010   -2.2990 C   0  0  0  0  0  0  0  0  0  0  0  0
    5.6200    2.6440   -1.3300 C   0  0  0  0  0  0  0  0  0  0  0  0
    6.9630    2.9960   -1.5100 C   0  0  0  0  0  0  0  0  0  0  0  0
    7.6170    3.7400   -0.5190 C   0  0  0  0  0  0  0  0  0  0  0  0
    6.9570    4.1070    0.5880 N   0  0  0  0  0  0  0  0  0  0  0  0
    5.6720    3.7860    0.7910 C   0  0  0  0  0  0  0  0  0  0  0  0
    5.0320    4.1980    1.9690 N   0  0  0  0  0  0  0  0  0  0  0  0
    4.9630    3.0450   -0.1610 C   0  0  0  0  0  0  0  0  0  0  0  0
    3.6200    2.7030    0.0400 C   0  0  0  0  0  0  0  0  0  0  0  0
    0.5660   -0.3130   -0.6890 H   0  0  0  0  0  0  0  0  0  0  0  0
    2.0720   -0.2210    0.2490 H   0  0  0  0  0  0  0  0  0  0  0  0
    0.5870    0.5250    0.8770 H   0  0  0  0  0  0  0  0  0  0  0  0
   -0.4700    0.5770    0.4000 H   0  0  0  0  0  0  0  0  0  0  0  0
   -2.6650   -0.7630   -1.2840 H   0  0  0  0  0  0  0  0  0  0  0  0
   -5.0490   -1.2760   -0.8330 H   0  0  0  0  0  0  0  0  0  0  0  0
   -5.1400    1.7920    2.1730 H   0  0  0  0  0  0  0  0  0  0  0  0
   -6.4030   -0.2190    3.1010 H   0  0  0  0  0  0  0  0  0  0  0  0
   -8.7870   -0.7320    3.5540 H   0  0  0  0  0  0  0  0  0  0  0  0
  -10.4000   -0.8850    1.6770 H   0  0  0  0  0  0  0  0  0  0  0  0
   -9.6300   -0.5250   -0.6530 H   0  0  0  0  0  0  0  0  0  0  0  0
   -6.5630   -2.2730   -1.9610 H   0  0  0  0  0  0  0  0  0  0  0  0
   -6.1640   -1.4630   -3.4600 H   0  0  0  0  0  0  0  0  0  0  0  0
    3.0620    0.9870   -2.8460 H   0  0  0  0  0  0  0  0  0  0  0  0
    5.4410    1.5920   -3.2010 H   0  0  0  0  0  0  0  0  0  0  0  0
    7.4910    2.6980   -2.4040 H   0  0  0  0  0  0  0  0  0  0  0  0
    8.6530    4.0170   -0.6480 H   0  0  0  0  0  0  0  0  0  0  0  0
    4.5540    5.0870    2.0000 H   0  0  0  0  0  0  0  0  0  0  0  0
    5.0490    3.6040    2.7860 H   0  0  0  0  0  0  0  0  0  0  0  0
    3.1130    3.0130    0.9420 H   0  0  0  0  0  0  0  0  0  0  0  0
  1 36  1  0  0  0  0
  1 37  1  0  0  0  0
  1 38  1  0  0  0  0
  1  2  1  0  0  0  0
  2  3  2  0  0  0  0
  3  4  1  0  0  0  0
  3  5  1  0  0  0  0
  5  6  2  0  0  0  0
  5  7  1  0  0  0  0
  7 39  1  0  0  0  0
  7  8  1  0  0  0  0
  8  9  2  0  0  0  0
  9 40  1  0  0  0  0
  9 10  1  0  0  0  0
 10 41  1  0  0  0  0
 10 11  2  0  0  0  0
 11 12  1  0  0  0  0
 12 42  1  0  0  0  0
 12 13  2  0  0  0  0
 13  8  1  0  0  0  0
 13 14  1  0  0  0  0
 11 15  1  0  0  0  0
 15 16  2  0  0  0  0
 16 43  1  0  0  0  0
 16 17  1  0  0  0  0
 17 44  1  0  0  0  0
 17 18  2  0  0  0  0
 18 45  1  0  0  0  0
 18 19  1  0  0  0  0
 19 46  1  0  0  0  0
 19 20  2  0  0  0  0
 20 15  1  0  0  0  0
 20 21  1  0  0  0  0
 21 22  2  0  0  0  0
 21 23  2  0  0  0  0
 21 24  1  0  0  0  0
 24 47  1  0  0  0  0
 24 48  1  0  0  0  0
  2 25  1  0  0  0  0
 25 26  2  0  0  0  0
 26 49  1  0  0  0  0
 26 27  1  0  0  0  0
 27 50  1  0  0  0  0
 27 28  2  0  0  0  0
 28 29  1  0  0  0  0
 29 51  1  0  0  0  0
 29 30  2  0  0  0  0
 30 52  1  0  0  0  0
 30 31  1  0  0  0  0
 31 32  2  0  0  0  0
 32 33  1  0  0  0  0
 33 53  1  0  0  0  0
 33 54  1  0  0  0  0
 32 34  1  0  0  0  0
 34 28  1  0  0  0  0
 34 35  2  0  0  0  0
 35 25  1  0  0  0  0
 35 55  1  0  0  0  0
M  END
>  <LOGBIO>
8.8900

>  <PRED_LOGBIO>
7.4500

>  <XV_RES>
1.7500

>  <WHL_TMPL>
2

>  <ANCH>
31-32;8-9

$$$$
ROW12
  -MTS-   01071502313D 0   0.00000     0.00000     0

 53 56  0  0  0  0  0  0  0  0999 V2000
    0.6990   -5.3270   -5.5110 Cl  0  0  0  0  0  0  0  0  0  0  0  0
   -0.2710   -4.4440   -4.3670 C   0  0  0  0  0  0  0  0  0  0  0  0
   -1.6600   -4.3580   -4.5270 C   0  0  0  0  0  0  0  0  0  0  0  0
   -2.4140   -3.6410   -3.5910 C   0  0  0  0  0  0  0  0  0  0  0  0
   -1.7570   -3.0270   -2.5180 C   0  0  0  0  0  0  0  0  0  0  0  0
   -2.5020   -2.2980   -1.5620 N   0  0  0  0  0  0  0  0  0  0  0  0
   -2.4660   -0.9680   -1.5640 C   0  0  0  0  0  0  0  0  0  0  0  0
   -1.8190   -0.3720   -2.4240 O   0  0  0  0  0  0  0  0  0  0  0  0
   -3.2040   -0.2060   -0.5320 C   0  0  0  0  0  0  0  0  0  0  0  0
   -4.5500   -0.4960   -0.2770 C   0  0  0  0  0  0  0  0  0  0  0  0
   -5.2480    0.2250    0.6990 C   0  0  0  0  0  0  0  0  0  0  0  0
   -4.6010    1.2360    1.4200 C   0  0  0  0  0  0  0  0  0  0  0  0
   -3.2560    1.5260    1.1640 C   0  0  0  0  0  0  0  0  0  0  0  0
   -2.5570    0.8050    0.1880 C   0  0  0  0  0  0  0  0  0  0  0  0
   -1.1970    1.0980   -0.0700 N   0  0  0  0  0  0  0  0  0  0  0  0
   -0.8760    2.0590   -0.9310 C   0  0  0  0  0  0  0  0  0  0  0  0
   -1.7590    2.6480   -1.5530 O   0  0  0  0  0  0  0  0  0  0  0  0
    0.5440    2.4200   -1.1430 C   0  0  0  0  0  0  0  0  0  0  0  0
    0.8820    3.4200   -2.0620 C   0  0  0  0  0  0  0  0  0  0  0  0
    2.2240    3.7620   -2.2620 C   0  0  0  0  0  0  0  0  0  0  0  0
    3.2290    3.1030   -1.5440 C   0  0  0  0  0  0  0  0  0  0  0  0
    2.8910    2.1020   -0.6250 C   0  0  0  0  0  0  0  0  0  0  0  0
    1.5480    1.7610   -0.4250 C   0  0  0  0  0  0  0  0  0  0  0  0
    4.5860    3.4480   -1.7470 N   0  0  0  0  0  0  0  0  0  0  0  0
    5.3500    3.9440   -0.5930 C   0  0  0  0  0  0  0  0  0  0  0  0
    6.6570    4.6530   -0.9950 C   0  0  0  0  0  0  0  0  0  0  0  0
    7.4120    3.8420   -2.0660 C   0  0  0  0  0  0  0  0  0  0  0  0
    6.5230    3.6380   -3.3070 C   0  0  0  0  0  0  0  0  0  0  0  0
    5.0900    3.3030   -2.9690 C   0  0  0  0  0  0  0  0  0  0  0  0
    4.3580    2.8780   -3.8620 O   0  0  0  0  0  0  0  0  0  0  0  0
   -0.4260   -3.1270   -2.3910 N   0  0  0  0  0  0  0  0  0  0  0  0
    0.3210   -3.8060   -3.2710 C   0  0  0  0  0  0  0  0  0  0  0  0
   -2.1440   -4.8400   -5.3640 H   0  0  0  0  0  0  0  0  0  0  0  0
   -3.4860   -3.5630   -3.6950 H   0  0  0  0  0  0  0  0  0  0  0  0
   -3.0610   -2.7870   -0.8780 H   0  0  0  0  0  0  0  0  0  0  0  0
   -5.0490   -1.2760   -0.8330 H   0  0  0  0  0  0  0  0  0  0  0  0
   -6.2860    0.0010    0.8960 H   0  0  0  0  0  0  0  0  0  0  0  0
   -5.1400    1.7920    2.1730 H   0  0  0  0  0  0  0  0  0  0  0  0
   -2.7570    2.3060    1.7190 H   0  0  0  0  0  0  0  0  0  0  0  0
   -0.4700    0.5770    0.4000 H   0  0  0  0  0  0  0  0  0  0  0  0
    0.1070    3.9290   -2.6160 H   0  0  0  0  0  0  0  0  0  0  0  0
    2.4850    4.5340   -2.9710 H   0  0  0  0  0  0  0  0  0  0  0  0
    3.6660    1.5940   -0.0710 H   0  0  0  0  0  0  0  0  0  0  0  0
    1.2870    0.9890    0.2840 H   0  0  0  0  0  0  0  0  0  0  0  0
    5.5810    3.1130    0.0710 H   0  0  0  0  0  0  0  0  0  0  0  0
    4.7310    4.6300   -0.0190 H   0  0  0  0  0  0  0  0  0  0  0  0
    6.4280    5.6420   -1.3850 H   0  0  0  0  0  0  0  0  0  0  0  0
    7.2900    4.7720   -0.1180 H   0  0  0  0  0  0  0  0  0  0  0  0
    7.6920    2.8740   -1.6570 H   0  0  0  0  0  0  0  0  0  0  0  0
    8.3170    4.3740   -2.3510 H   0  0  0  0  0  0  0  0  0  0  0  0
    6.5480    4.5370   -3.9190 H   0  0  0  0  0  0  0  0  0  0  0  0
    6.9430    2.8450   -3.9220 H   0  0  0  0  0  0  0  0  0  0  0  0
    1.3910   -3.8620   -3.1340 H   0  0  0  0  0  0  0  0  0  0  0  0
  1  2  1  0  0  0  0
  2  3  2  0  0  0  0
  3 33  1  0  0  0  0
  3  4  1  0  0  0  0
  4 34  1  0  0  0  0
  4  5  2  0  0  0  0
  5  6  1  0  0  0  0
  6 35  1  0  0  0  0
  6  7  1  0  0  0  0
  7  8  2  0  0  0  0
  7  9  1  0  0  0  0
  9 10  2  0  0  0  0
 10 36  1  0  0  0  0
 10 11  1  0  0  0  0
 11 37  1  0  0  0  0
 11 12  2  0  0  0  0
 12 38  1  0  0  0  0
 12 13  1  0  0  0  0
 13 39  1  0  0  0  0
 13 14  2  0  0  0  0
 14  9  1  0  0  0  0
 14 15  1  0  0  0  0
 15 40  1  0  0  0  0
 15 16  1  0  0  0  0
 16 17  2  0  0  0  0
 16 18  1  0  0  0  0
 18 19  2  0  0  0  0
 19 41  1  0  0  0  0
 19 20  1  0  0  0  0
 20 42  1  0  0  0  0
 20 21  2  0  0  0  0
 21 22  1  0  0  0  0
 22 43  1  0  0  0  0
 22 23  2  0  0  0  0
 23 18  1  0  0  0  0
 23 44  1  0  0  0  0
 21 24  1  0  0  0  0
 24 25  1  0  0  0  0
 25 45  1  0  0  0  0
 25 46  1  0  0  0  0
 25 26  1  0  0  0  0
 26 47  1  0  0  0  0
 26 48  1  0  0  0  0
 26 27  1  0  0  0  0
 27 49  1  0  0  0  0
 27 50  1  0  0  0  0
 27 28  1  0  0  0  0
 28 51  1  0  0  0  0
 28 52  1  0  0  0  0
 28 29  1  0  0  0  0
 29 24  1  0  0  0  0
 29 30  2  0  0  0  0
  5 31  1  0  0  0  0
 31 32  2  0  0  0  0
 32  2  1  0  0  0  0
 32 53  1  0  0  0  0
M  END
>  <LOGBIO>
8.9200

>  <PRED_LOGBIO>
9.0300

>  <XV_RES>
-0.0930

>  <WHL_TMPL>
2

>  <ANCH>
13-14;10-11

$$$$
ROW13
  -MTS-   01071502313D 0   0.00000     0.00000     0

 58 61  0  0  0  0  0  0  0  0999 V2000
   -6.2520   -3.5970   -0.5560 C   0  0  0  0  0  0  0  0  0  0  0  0
   -5.3680   -2.6000   -0.0350 O   0  0  0  0  0  0  0  0  0  0  0  0
   -5.4390   -1.3810   -0.7780 C   0  0  0  0  0  0  0  0  0  0  0  0
   -4.4870   -0.3720   -0.1810 C   0  0  0  0  0  0  0  0  0  0  0  0
   -4.7950    0.5400    0.8250 O   0  0  0  0  0  0  0  0  0  0  0  0
   -3.6470    1.2930    1.0960 N   0  0  0  0  0  0  0  0  0  0  0  0
   -2.6670    0.8860    0.3110 C   0  0  0  0  0  0  0  0  0  0  0  0
   -1.2880    1.4210    0.2790 C   0  0  0  0  0  0  0  0  0  0  0  0
   -1.0670    2.7700   -0.0230 C   0  0  0  0  0  0  0  0  0  0  0  0
    0.2380    3.2760   -0.0530 C   0  0  0  0  0  0  0  0  0  0  0  0
    1.3220    2.4340    0.2190 C   0  0  0  0  0  0  0  0  0  0  0  0
    1.1020    1.0840    0.5210 C   0  0  0  0  0  0  0  0  0  0  0  0
   -0.2030    0.5780    0.5510 C   0  0  0  0  0  0  0  0  0  0  0  0
    2.2480    0.1940    0.8080 C   0  0  0  0  0  0  0  0  0  0  0  0
    2.6830    0.0570    2.0470 N   0  0  0  0  0  0  0  0  0  0  0  0
    2.8570   -0.4900   -0.2110 N   0  0  0  0  0  0  0  0  0  0  0  0
   -3.2040   -0.2060   -0.5320 C   0  0  0  0  0  0  0  0  0  0  0  0
   -2.4660   -0.9680   -1.5640 C   0  0  0  0  0  0  0  0  0  0  0  0
   -1.8190   -0.3720   -2.4240 O   0  0  0  0  0  0  0  0  0  0  0  0
   -2.5020   -2.2980   -1.5620 N   0  0  0  0  0  0  0  0  0  0  0  0
   -1.7570   -3.0270   -2.5180 C   0  0  0  0  0  0  0  0  0  0  0  0
   -2.4140   -3.6410   -3.5910 C   0  0  0  0  0  0  0  0  0  0  0  0
   -1.6600   -4.3580   -4.5270 C   0  0  0  0  0  0  0  0  0  0  0  0
   -0.2710   -4.4440   -4.3670 C   0  0  0  0  0  0  0  0  0  0  0  0
    0.3210   -3.8060   -3.2710 C   0  0  0  0  0  0  0  0  0  0  0  0
   -0.4260   -3.1270   -2.3910 N   0  0  0  0  0  0  0  0  0  0  0  0
    0.5550   -5.1950   -5.3390 C   0  0  0  0  0  0  0  0  0  0  0  0
    0.2430   -6.5260   -5.6410 C   0  0  0  0  0  0  0  0  0  0  0  0
    1.0240   -7.2370   -6.5600 C   0  0  0  0  0  0  0  0  0  0  0  0
    2.1170   -6.6170   -7.1770 C   0  0  0  0  0  0  0  0  0  0  0  0
    2.4290   -5.2860   -6.8740 C   0  0  0  0  0  0  0  0  0  0  0  0
    1.6480   -4.5750   -5.9550 C   0  0  0  0  0  0  0  0  0  0  0  0
    2.0580   -2.8260   -5.5570 S   0  0  0  0  0  0  0  0  0  0  0  0
    0.8620   -2.1220   -5.2160 O   0  0  0  0  0  0  0  0  0  0  0  0
    2.6670   -2.2090   -6.6950 O   0  0  0  0  0  0  0  0  0  0  0  0
    3.1690   -2.7800   -4.2050 N   0  0  0  0  0  0  0  0  0  0  0  0
   -5.9870   -3.8120   -1.5890 H   0  0  0  0  0  0  0  0  0  0  0  0
   -6.1650   -4.5040    0.0370 H   0  0  0  0  0  0  0  0  0  0  0  0
   -7.2760   -3.2320   -0.5130 H   0  0  0  0  0  0  0  0  0  0  0  0
   -5.1640   -1.5700   -1.8140 H   0  0  0  0  0  0  0  0  0  0  0  0
   -6.4530   -0.9900   -0.7370 H   0  0  0  0  0  0  0  0  0  0  0  0
   -1.9030    3.4200   -0.2330 H   0  0  0  0  0  0  0  0  0  0  0  0
    0.4080    4.3170   -0.2860 H   0  0  0  0  0  0  0  0  0  0  0  0
    2.3290    2.8240    0.1960 H   0  0  0  0  0  0  0  0  0  0  0  0
   -0.3730   -0.4630    0.7840 H   0  0  0  0  0  0  0  0  0  0  0  0
    3.4500   -0.5390    2.2390 H   0  0  0  0  0  0  0  0  0  0  0  0
    2.5240   -0.3850   -1.1590 H   0  0  0  0  0  0  0  0  0  0  0  0
    3.6390   -1.0980   -0.0150 H   0  0  0  0  0  0  0  0  0  0  0  0
   -3.0610   -2.7870   -0.8780 H   0  0  0  0  0  0  0  0  0  0  0  0
   -3.4860   -3.5630   -3.6950 H   0  0  0  0  0  0  0  0  0  0  0  0
   -2.1440   -4.8400   -5.3640 H   0  0  0  0  0  0  0  0  0  0  0  0
    1.3910   -3.8620   -3.1340 H   0  0  0  0  0  0  0  0  0  0  0  0
   -0.6010   -7.0040   -5.1660 H   0  0  0  0  0  0  0  0  0  0  0  0
    0.7830   -8.2630   -6.7940 H   0  0  0  0  0  0  0  0  0  0  0  0
    2.7200   -7.1650   -7.8860 H   0  0  0  0  0  0  0  0  0  0  0  0
    3.2730   -4.8080   -7.3500 H   0  0  0  0  0  0  0  0  0  0  0  0
    3.4780   -3.6410   -3.7770 H   0  0  0  0  0  0  0  0  0  0  0  0
    3.5000   -1.8930   -3.8530 H   0  0  0  0  0  0  0  0  0  0  0  0
  1 37  1  0  0  0  0
  1 38  1  0  0  0  0
  1 39  1  0  0  0  0
  1  2  1  0  0  0  0
  2  3  1  0  0  0  0
  3 40  1  0  0  0  0
  3 41  1  0  0  0  0
  3  4  1  0  0  0  0
  4  5  1  0  0  0  0
  5  6  1  0  0  0  0
  6  7  2  0  0  0  0
  7  8  1  0  0  0  0
  8  9  2  0  0  0  0
  9 42  1  0  0  0  0
  9 10  1  0  0  0  0
 10 43  1  0  0  0  0
 10 11  2  0  0  0  0
 11 44  1  0  0  0  0
 11 12  1  0  0  0  0
 12 13  2  0  0  0  0
 13  8  1  0  0  0  0
 13 45  1  0  0  0  0
 12 14  1  0  0  0  0
 14 15  2  0  0  0  0
 15 46  1  0  0  0  0
 14 16  1  0  0  0  0
 16 47  1  0  0  0  0
 16 48  1  0  0  0  0
  7 17  1  0  0  0  0
 17  4  2  0  0  0  0
 17 18  1  0  0  0  0
 18 19  2  0  0  0  0
 18 20  1  0  0  0  0
 20 49  1  0  0  0  0
 20 21  1  0  0  0  0
 21 22  2  0  0  0  0
 22 50  1  0  0  0  0
 22 23  1  0  0  0  0
 23 51  1  0  0  0  0
 23 24  2  0  0  0  0
 24 25  1  0  0  0  0
 25 52  1  0  0  0  0
 25 26  2  0  0  0  0
 26 21  1  0  0  0  0
 24 27  1  0  0  0  0
 27 28  2  0  0  0  0
 28 53  1  0  0  0  0
 28 29  1  0  0  0  0
 29 54  1  0  0  0  0
 29 30  2  0  0  0  0
 30 55  1  0  0  0  0
 30 31  1  0  0  0  0
 31 56  1  0  0  0  0
 31 32  2  0  0  0  0
 32 27  1  0  0  0  0
 32 33  1  0  0  0  0
 33 34  2  0  0  0  0
 33 35  2  0  0  0  0
 33 36  1  0  0  0  0
 36 57  1  0  0  0  0
 36 58  1  0  0  0  0
M  END
>  <LOGBIO>
9.1200

>  <PRED_LOGBIO>
9.6400

>  <XV_RES>
-0.4320

>  <WHL_TMPL>
2

>  <ANCH>
13-14;30-31

$$$$
ROW15
  -MTS-   01071502313D 0   0.00000     0.00000     0

 51 55  0  0  0  0  0  0  0  0999 V2000
    3.1010   -2.6190   -4.6040 C   0  0  0  0  0  0  0  0  0  0  0  0
    1.8410   -2.8070   -5.8900 S   0  0  0  0  0  0  0  0  0  0  0  0
    2.3120   -2.2260   -7.1080 O   0  0  0  0  0  0  0  0  0  0  0  0
    0.6400   -2.1460   -5.4800 O   0  0  0  0  0  0  0  0  0  0  0  0
    1.4970   -4.5950   -6.1560 C   0  0  0  0  0  0  0  0  0  0  0  0
    2.2340   -5.3160   -7.1020 C   0  0  0  0  0  0  0  0  0  0  0  0
    1.9730   -6.6760   -7.3040 C   0  0  0  0  0  0  0  0  0  0  0  0
    0.9740   -7.3150   -6.5600 C   0  0  0  0  0  0  0  0  0  0  0  0
    0.2360   -6.5940   -5.6130 C   0  0  0  0  0  0  0  0  0  0  0  0
    0.4980   -5.2330   -5.4110 C   0  0  0  0  0  0  0  0  0  0  0  0
   -0.2820   -4.4710   -4.4110 C   0  0  0  0  0  0  0  0  0  0  0  0
    0.3710   -3.8550   -3.3360 C   0  0  0  0  0  0  0  0  0  0  0  0
   -0.3670   -3.1340   -2.3900 C   0  0  0  0  0  0  0  0  0  0  0  0
   -1.7570   -3.0270   -2.5180 C   0  0  0  0  0  0  0  0  0  0  0  0
   -2.5020   -2.2980   -1.5620 N   0  0  0  0  0  0  0  0  0  0  0  0
   -2.4660   -0.9680   -1.5640 C   0  0  0  0  0  0  0  0  0  0  0  0
   -1.8190   -0.3720   -2.4240 O   0  0  0  0  0  0  0  0  0  0  0  0
   -3.2040   -0.2060   -0.5320 C   0  0  0  0  0  0  0  0  0  0  0  0
   -4.4690   -0.3840   -0.2000 N   0  0  0  0  0  0  0  0  0  0  0  0
   -4.7830    0.5680    0.8470 N   0  0  0  0  0  0  0  0  0  0  0  0
   -3.7660    1.2490    1.1010 N   0  0  0  0  0  0  0  0  0  0  0  0
   -2.6880    0.8020    0.2390 N   0  0  0  0  0  0  0  0  0  0  0  0
   -1.3670    1.3080    0.2010 C   0  0  0  0  0  0  0  0  0  0  0  0
   -1.1420    2.6550   -0.1040 C   0  0  0  0  0  0  0  0  0  0  0  0
    0.1650    3.1550   -0.1410 C   0  0  0  0  0  0  0  0  0  0  0  0
    1.2470    2.3080    0.1270 C   0  0  0  0  0  0  0  0  0  0  0  0
    2.6230    2.5250    0.1610 O   0  0  0  0  0  0  0  0  0  0  0  0
    3.2580    1.3210    0.4870 N   0  0  0  0  0  0  0  0  0  0  0  0
    2.3590    0.3690    0.6560 C   0  0  0  0  0  0  0  0  0  0  0  0
    2.6190   -0.9360    0.9820 N   0  0  0  0  0  0  0  0  0  0  0  0
    1.0210    0.9610    0.4330 C   0  0  0  0  0  0  0  0  0  0  0  0
   -0.2860    0.4600    0.4700 C   0  0  0  0  0  0  0  0  0  0  0  0
   -2.4090   -3.6430   -3.5930 C   0  0  0  0  0  0  0  0  0  0  0  0
   -3.7500   -3.5400   -3.7170 F   0  0  0  0  0  0  0  0  0  0  0  0
   -1.6720   -4.3640   -4.5400 C   0  0  0  0  0  0  0  0  0  0  0  0
    4.0140   -3.1220   -4.9160 H   0  0  0  0  0  0  0  0  0  0  0  0
    3.3040   -1.5620   -4.4470 H   0  0  0  0  0  0  0  0  0  0  0  0
    2.7420   -3.0610   -3.6770 H   0  0  0  0  0  0  0  0  0  0  0  0
    3.0050   -4.8230   -7.6760 H   0  0  0  0  0  0  0  0  0  0  0  0
    2.5410   -7.2330   -8.0340 H   0  0  0  0  0  0  0  0  0  0  0  0
    0.7720   -8.3650   -6.7160 H   0  0  0  0  0  0  0  0  0  0  0  0
   -0.5350   -7.0870   -5.0390 H   0  0  0  0  0  0  0  0  0  0  0  0
    1.4430   -3.9370   -3.2370 H   0  0  0  0  0  0  0  0  0  0  0  0
    0.1370   -2.6590   -1.5600 H   0  0  0  0  0  0  0  0  0  0  0  0
   -3.0610   -2.7870   -0.8780 H   0  0  0  0  0  0  0  0  0  0  0  0
   -1.9760    3.3090   -0.3110 H   0  0  0  0  0  0  0  0  0  0  0  0
    0.3390    4.1950   -0.3770 H   0  0  0  0  0  0  0  0  0  0  0  0
    2.6620   -1.2160    1.9520 H   0  0  0  0  0  0  0  0  0  0  0  0
    2.7680   -1.6190    0.2530 H   0  0  0  0  0  0  0  0  0  0  0  0
   -0.4600   -0.5790    0.7050 H   0  0  0  0  0  0  0  0  0  0  0  0
   -2.1750   -4.8390   -5.3690 H   0  0  0  0  0  0  0  0  0  0  0  0
  1 36  1  0  0  0  0
  1 37  1  0  0  0  0
  1 38  1  0  0  0  0
  1  2  1  0  0  0  0
  2  3  2  0  0  0  0
  2  4  2  0  0  0  0
  2  5  1  0  0  0  0
  5  6  2  0  0  0  0
  6 39  1  0  0  0  0
  6  7  1  0  0  0  0
  7 40  1  0  0  0  0
  7  8  2  0  0  0  0
  8 41  1  0  0  0  0
  8  9  1  0  0  0  0
  9 42  1  0  0  0  0
  9 10  2  0  0  0  0
 10  5  1  0  0  0  0
 10 11  1  0  0  0  0
 11 12  2  0  0  0  0
 12 43  1  0  0  0  0
 12 13  1  0  0  0  0
 13 44  1  0  0  0  0
 13 14  2  0  0  0  0
 14 15  1  0  0  0  0
 15 45  1  0  0  0  0
 15 16  1  0  0  0  0
 16 17  2  0  0  0  0
 16 18  1  0  0  0  0
 18 19  2  0  0  0  0
 19 20  1  0  0  0  0
 20 21  2  0  0  0  0
 21 22  1  0  0  0  0
 22 18  1  0  0  0  0
 22 23  1  0  0  0  0
 23 24  2  0  0  0  0
 24 46  1  0  0  0  0
 24 25  1  0  0  0  0
 25 47  1  0  0  0  0
 25 26  2  0  0  0  0
 26 27  1  0  0  0  0
 27 28  1  0  0  0  0
 28 29  2  0  0  0  0
 29 30  1  0  0  0  0
 30 48  1  0  0  0  0
 30 49  1  0  0  0  0
 29 31  1  0  0  0  0
 31 26  1  0  0  0  0
 31 32  2  0  0  0  0
 32 23  1  0  0  0  0
 32 50  1  0  0  0  0
 14 33  1  0  0  0  0
 33 34  1  0  0  0  0
 33 35  2  0  0  0  0
 35 11  1  0  0  0  0
 35 51  1  0  0  0  0
M  END
>  <LOGBIO>
9.4100

>  <PRED_LOGBIO>
8.9300

>  <XV_RES>
0.9010

>  <WHL_TMPL>
2

>  <ANCH>
13-14;26-27

$$$$
ROW16
  -MTS-   01071502313D 0   0.00000     0.00000     0

 56 60  0  0  1  0  0  0  0  0999 V2000
    6.7920    4.3190   -2.3710 Cl  0  0  0  0  0  0  0  0  0  0  0  0
    5.3110    3.5940   -1.8180 C   0  0  0  0  0  0  0  0  0  0  0  0
    5.3450    2.5800   -0.8530 C   0  0  0  0  0  0  0  0  0  0  0  0
    4.1530    1.9960   -0.4080 C   0  0  0  0  0  0  0  0  0  0  0  0
    2.9270    2.4260   -0.9290 C   0  0  0  0  0  0  0  0  0  0  0  0
    1.6080    1.8810   -0.5330 C   0  0  0  0  0  0  0  0  0  0  0  0
    0.5440    2.4200   -1.1430 C   0  0  0  0  0  0  0  0  0  0  0  0
    1.1710    3.6480   -2.2520 S   0  0  0  0  0  0  0  0  0  0  0  0
    2.8920    3.4390   -1.8940 C   0  0  0  0  0  0  0  0  0  0  0  0
    4.0840    4.0230   -2.3390 C   0  0  0  0  0  0  0  0  0  0  0  0
   -0.8760    2.0590   -0.9310 C   0  0  0  0  0  0  0  0  0  0  0  0
   -1.7590    2.6480   -1.5530 O   0  0  0  0  0  0  0  0  0  0  0  0
   -1.1970    1.0980   -0.0700 N   0  0  0  0  0  0  0  0  0  0  0  0
   -2.6100    0.7940    0.1980 C   0  0  2  0  0  0  0  0  0  0  0  0
   -3.5550    1.8080   -0.4720 C   0  0  0  0  0  0  0  0  0  0  0  0
   -4.8780    1.0850   -0.7850 C   0  0  0  0  0  0  0  0  0  0  0  0
   -4.5640   -0.4060   -0.5610 C   0  0  0  0  0  0  0  0  0  0  0  0
   -3.0370   -0.5500   -0.4210 C   0  0  2  0  0  0  0  0  0  0  0  0
   -2.6680   -1.6900    0.4300 N   0  0  0  0  0  0  0  0  0  0  0  0
   -3.5160   -2.1310    1.3550 C   0  0  0  0  0  0  0  0  0  0  0  0
   -4.6100   -1.5860    1.4970 O   0  0  0  0  0  0  0  0  0  0  0  0
   -3.1450   -3.2790    2.2120 C   0  0  0  0  0  0  0  0  0  0  0  0
   -2.4840   -3.0600    3.4260 C   0  0  0  0  0  0  0  0  0  0  0  0
   -2.1320   -4.1460    4.2370 C   0  0  0  0  0  0  0  0  0  0  0  0
   -2.4420   -5.4500    3.8340 C   0  0  0  0  0  0  0  0  0  0  0  0
   -3.1030   -5.6690    2.6200 C   0  0  0  0  0  0  0  0  0  0  0  0
   -3.4550   -4.5830    1.8090 C   0  0  0  0  0  0  0  0  0  0  0  0
   -2.0870   -6.5480    4.6540 N   0  0  0  0  0  0  0  0  0  0  0  0
   -0.7670   -6.7570    4.9550 C   0  0  0  0  0  0  0  0  0  0  0  0
   -0.3540   -7.7730    5.7240 C   0  0  0  0  0  0  0  0  0  0  0  0
   -1.3760   -8.6980    6.2620 C   0  0  0  0  0  0  0  0  0  0  0  0
   -2.6690   -8.4970    5.9700 C   0  0  0  0  0  0  0  0  0  0  0  0
   -3.0430   -7.3500    5.1130 C   0  0  0  0  0  0  0  0  0  0  0  0
   -4.2220   -7.1420    4.8290 O   0  0  0  0  0  0  0  0  0  0  0  0
    6.2910    2.2490   -0.4510 H   0  0  0  0  0  0  0  0  0  0  0  0
    4.1800    1.2150    0.3370 H   0  0  0  0  0  0  0  0  0  0  0  0
    1.5110    1.0970    0.2030 H   0  0  0  0  0  0  0  0  0  0  0  0
    4.0580    4.8040   -3.0840 H   0  0  0  0  0  0  0  0  0  0  0  0
   -0.4700    0.5770    0.4000 H   0  0  0  0  0  0  0  0  0  0  0  0
   -2.7140    0.7940    1.2810 H   0  0  0  0  0  0  0  0  0  0  0  0
   -3.1080    2.1620   -1.3980 H   0  0  0  0  0  0  0  0  0  0  0  0
   -3.7450    2.6320    0.2130 H   0  0  0  0  0  0  0  0  0  0  0  0
   -5.6750    1.4210   -0.1250 H   0  0  0  0  0  0  0  0  0  0  0  0
   -5.1940    1.2700   -1.8090 H   0  0  0  0  0  0  0  0  0  0  0  0
   -5.0460   -0.7440    0.3540 H   0  0  0  0  0  0  0  0  0  0  0  0
   -4.9050   -0.9800   -1.4200 H   0  0  0  0  0  0  0  0  0  0  0  0
   -2.5560   -0.7270   -1.3810 H   0  0  0  0  0  0  0  0  0  0  0  0
   -1.7710   -2.1380    0.3130 H   0  0  0  0  0  0  0  0  0  0  0  0
   -2.2450   -2.0540    3.7380 H   0  0  0  0  0  0  0  0  0  0  0  0
   -1.6220   -3.9780    5.1740 H   0  0  0  0  0  0  0  0  0  0  0  0
   -3.3420   -6.6750    2.3080 H   0  0  0  0  0  0  0  0  0  0  0  0
   -3.9650   -4.7520    0.8720 H   0  0  0  0  0  0  0  0  0  0  0  0
   -0.0300   -6.0750    4.5560 H   0  0  0  0  0  0  0  0  0  0  0  0
    0.6940   -7.9140    5.9440 H   0  0  0  0  0  0  0  0  0  0  0  0
   -1.0830   -9.5300    6.8860 H   0  0  0  0  0  0  0  0  0  0  0  0
   -3.4270   -9.1630    6.3550 H   0  0  0  0  0  0  0  0  0  0  0  0
  1  2  1  0  0  0  0
  2  3  2  0  0  0  0
  3 35  1  0  0  0  0
  3  4  1  0  0  0  0
  4 36  1  0  0  0  0
  4  5  2  0  0  0  0
  5  6  1  0  0  0  0
  6 37  1  0  0  0  0
  6  7  2  0  0  0  0
  7  8  1  0  0  0  0
  8  9  1  0  0  0  0
  9  5  1  0  0  0  0
  9 10  2  0  0  0  0
 10  2  1  0  0  0  0
 10 38  1  0  0  0  0
  7 11  1  0  0  0  0
 11 12  2  0  0  0  0
 11 13  1  0  0  0  0
 13 39  1  0  0  0  0
 13 14  1  0  0  0  0
 14 40  1  0  0  0  0
 14 15  1  0  0  0  0
 15 41  1  0  0  0  0
 15 42  1  0  0  0  0
 15 16  1  0  0  0  0
 16 43  1  0  0  0  0
 16 44  1  0  0  0  0
 16 17  1  0  0  0  0
 17 45  1  0  0  0  0
 17 46  1  0  0  0  0
 17 18  1  0  0  0  0
 18 14  1  0  0  0  0
 18 47  1  0  0  0  0
 18 19  1  0  0  0  0
 19 48  1  0  0  0  0
 19 20  1  0  0  0  0
 20 21  2  0  0  0  0
 20 22  1  0  0  0  0
 22 23  2  0  0  0  0
 23 49  1  0  0  0  0
 23 24  1  0  0  0  0
 24 50  1  0  0  0  0
 24 25  2  0  0  0  0
 25 26  1  0  0  0  0
 26 51  1  0  0  0  0
 26 27  2  0  0  0  0
 27 22  1  0  0  0  0
 27 52  1  0  0  0  0
 25 28  1  0  0  0  0
 28 29  1  0  0  0  0
 29 53  1  0  0  0  0
 29 30  2  0  0  0  0
 30 54  1  0  0  0  0
 30 31  1  0  0  0  0
 31 55  1  0  0  0  0
 31 32  2  0  0  0  0
 32 56  1  0  0  0  0
 32 33  1  0  0  0  0
 33 28  1  0  0  0  0
 33 34  2  0  0  0  0
M  END
>  <LOGBIO>
7.4700

>  <PRED_LOGBIO>
7.7000

>  <XV_RES>
-0.2570

>  <WHL_TMPL>
2

>  <ANCH>
31-32;15-16

$$$$
ROW17
  -MTS-   01071502313D 0   0.00000     0.00000     0

 71 76  0  0  0  0  0  0  0  0999 V2000
    4.0880   -0.2920    1.2140 C   0  0  0  0  0  0  0  0  0  0  0  0
    5.4260    0.4350    1.1170 C   0  0  0  0  0  0  0  0  0  0  0  0
    5.7040    0.7990   -0.3390 C   0  0  0  0  0  0  0  0  0  0  0  0
    5.3780    1.6610    1.9270 N   0  0  0  0  0  0  0  0  0  0  0  0
    4.3070    2.5360    1.4280 C   0  0  0  0  0  0  0  0  0  0  0  0
    5.1100    1.3110    3.3300 C   0  0  0  0  0  0  0  0  0  0  0  0
    5.0600    2.5700    4.1620 C   0  0  0  0  0  0  0  0  0  0  0  0
    6.2290    3.0650    4.7530 C   0  0  0  0  0  0  0  0  0  0  0  0
    6.1820    4.2320    5.5250 C   0  0  0  0  0  0  0  0  0  0  0  0
    4.9670    4.9040    5.7050 C   0  0  0  0  0  0  0  0  0  0  0  0
    3.7990    4.4090    5.1140 C   0  0  0  0  0  0  0  0  0  0  0  0
    3.8450    3.2420    4.3430 C   0  0  0  0  0  0  0  0  0  0  0  0
    2.6100    2.7180    3.7180 C   0  0  0  0  0  0  0  0  0  0  0  0
    1.5200    2.3550    4.5190 C   0  0  0  0  0  0  0  0  0  0  0  0
    0.3520    1.8600    3.9280 C   0  0  0  0  0  0  0  0  0  0  0  0
    0.2730    1.7270    2.5360 C   0  0  0  0  0  0  0  0  0  0  0  0
    1.3630    2.0900    1.7360 C   0  0  0  0  0  0  0  0  0  0  0  0
    2.5310    2.5850    2.3270 C   0  0  0  0  0  0  0  0  0  0  0  0
   -0.9080    1.2260    1.9390 N   0  0  0  0  0  0  0  0  0  0  0  0
   -0.9340   -0.0600    1.4690 C   0  0  0  0  0  0  0  0  0  0  0  0
   -2.0160   -0.5650    0.9060 N   0  0  0  0  0  0  0  0  0  0  0  0
   -3.1790    0.2030    0.7690 C   0  0  0  0  0  0  0  0  0  0  0  0
   -4.5130   -0.0870    0.1930 C   0  0  0  0  0  0  0  0  0  0  0  0
   -4.9530   -1.3910   -0.4290 C   0  0  0  0  0  0  0  0  0  0  0  0
   -5.2460    1.0030    0.3240 N   0  0  0  0  0  0  0  0  0  0  0  0
   -4.4340    2.0130    0.9730 N   0  0  0  0  0  0  0  0  0  0  0  0
   -4.7020    3.3490    1.3560 C   0  0  0  0  0  0  0  0  0  0  0  0
   -4.0940    3.8860    2.4970 C   0  0  0  0  0  0  0  0  0  0  0  0
   -4.3600    5.2070    2.8760 C   0  0  0  0  0  0  0  0  0  0  0  0
   -5.2340    5.9910    2.1140 C   0  0  0  0  0  0  0  0  0  0  0  0
   -5.6730    7.3060    2.2490 O   0  0  0  0  0  0  0  0  0  0  0  0
   -6.5530    7.5940    1.1980 N   0  0  0  0  0  0  0  0  0  0  0  0
   -6.6860    6.5370    0.4190 C   0  0  0  0  0  0  0  0  0  0  0  0
   -7.4670    6.4560   -0.7030 N   0  0  0  0  0  0  0  0  0  0  0  0
   -5.8420    5.4550    0.9730 C   0  0  0  0  0  0  0  0  0  0  0  0
   -5.5760    4.1340    0.5940 C   0  0  0  0  0  0  0  0  0  0  0  0
   -3.2010    1.4660    1.2130 C   0  0  0  0  0  0  0  0  0  0  0  0
   -1.9770    2.0120    1.8420 C   0  0  0  0  0  0  0  0  0  0  0  0
   -1.9490    3.1660    2.2650 O   0  0  0  0  0  0  0  0  0  0  0  0
    0.3010   -0.9190    1.5990 C   0  0  0  0  0  0  0  0  0  0  0  0
    3.2960    0.3560    0.8440 H   0  0  0  0  0  0  0  0  0  0  0  0
    4.1250   -1.1990    0.6140 H   0  0  0  0  0  0  0  0  0  0  0  0
    3.8910   -0.5510    2.2520 H   0  0  0  0  0  0  0  0  0  0  0  0
    6.2190   -0.2120    1.4860 H   0  0  0  0  0  0  0  0  0  0  0  0
    4.9120    1.4460   -0.7080 H   0  0  0  0  0  0  0  0  0  0  0  0
    5.7400   -0.1080   -0.9390 H   0  0  0  0  0  0  0  0  0  0  0  0
    6.6580    1.3170   -0.4080 H   0  0  0  0  0  0  0  0  0  0  0  0
    3.3530    2.0180    1.4970 H   0  0  0  0  0  0  0  0  0  0  0  0
    4.5050    2.7950    0.3900 H   0  0  0  0  0  0  0  0  0  0  0  0
    4.2710    3.4430    2.0280 H   0  0  0  0  0  0  0  0  0  0  0  0
    5.9030    0.6630    3.6990 H   0  0  0  0  0  0  0  0  0  0  0  0
    4.1560    0.7920    3.3990 H   0  0  0  0  0  0  0  0  0  0  0  0
    7.1660    2.5470    4.6130 H   0  0  0  0  0  0  0  0  0  0  0  0
    7.0840    4.6140    5.9800 H   0  0  0  0  0  0  0  0  0  0  0  0
    4.9320    5.8050    6.3010 H   0  0  0  0  0  0  0  0  0  0  0  0
    2.8620    4.9270    5.2540 H   0  0  0  0  0  0  0  0  0  0  0  0
    1.5810    2.4580    5.5920 H   0  0  0  0  0  0  0  0  0  0  0  0
   -0.4890    1.5800    4.5450 H   0  0  0  0  0  0  0  0  0  0  0  0
    1.3020    1.9870    0.6620 H   0  0  0  0  0  0  0  0  0  0  0  0
    3.3720    2.8650    1.7090 H   0  0  0  0  0  0  0  0  0  0  0  0
   -5.6990   -1.1930   -1.1960 H   0  0  0  0  0  0  0  0  0  0  0  0
   -5.3830   -2.0320    0.3380 H   0  0  0  0  0  0  0  0  0  0  0  0
   -4.0950   -1.8870   -0.8770 H   0  0  0  0  0  0  0  0  0  0  0  0
   -3.4200    3.2800    3.0850 H   0  0  0  0  0  0  0  0  0  0  0  0
   -3.8910    5.6210    3.7560 H   0  0  0  0  0  0  0  0  0  0  0  0
   -7.0830    6.7010   -1.6050 H   0  0  0  0  0  0  0  0  0  0  0  0
   -8.4270    6.1510   -0.6300 H   0  0  0  0  0  0  0  0  0  0  0  0
   -6.0450    3.7200   -0.2860 H   0  0  0  0  0  0  0  0  0  0  0  0
    0.5220   -1.0810    2.6520 H   0  0  0  0  0  0  0  0  0  0  0  0
    1.1420   -0.4190    1.1240 H   0  0  0  0  0  0  0  0  0  0  0  0
    0.1290   -1.8780    1.1140 H   0  0  0  0  0  0  0  0  0  0  0  0
  1 41  1  0  0  0  0
  1 42  1  0  0  0  0
  1 43  1  0  0  0  0
  1  2  1  0  0  0  0
  2 44  1  0  0  0  0
  2  3  1  0  0  0  0
  3 45  1  0  0  0  0
  3 46  1  0  0  0  0
  3 47  1  0  0  0  0
  2  4  1  0  0  0  0
  4  5  1  0  0  0  0
  5 48  1  0  0  0  0
  5 49  1  0  0  0  0
  5 50  1  0  0  0  0
  4  6  1  0  0  0  0
  6 51  1  0  0  0  0
  6 52  1  0  0  0  0
  6  7  1  0  0  0  0
  7  8  2  0  0  0  0
  8 53  1  0  0  0  0
  8  9  1  0  0  0  0
  9 54  1  0  0  0  0
  9 10  2  0  0  0  0
 10 55  1  0  0  0  0
 10 11  1  0  0  0  0
 11 56  1  0  0  0  0
 11 12  2  0  0  0  0
 12  7  1  0  0  0  0
 12 13  1  0  0  0  0
 13 14  2  0  0  0  0
 14 57  1  0  0  0  0
 14 15  1  0  0  0  0
 15 58  1  0  0  0  0
 15 16  2  0  0  0  0
 16 17  1  0  0  0  0
 17 59  1  0  0  0  0
 17 18  2  0  0  0  0
 18 13  1  0  0  0  0
 18 60  1  0  0  0  0
 16 19  1  0  0  0  0
 19 20  1  0  0  0  0
 20 21  2  0  0  0  0
 21 22  1  0  0  0  0
 22 23  1  0  0  0  0
 23 24  1  0  0  0  0
 24 61  1  0  0  0  0
 24 62  1  0  0  0  0
 24 63  1  0  0  0  0
 23 25  2  0  0  0  0
 25 26  1  0  0  0  0
 26 27  1  0  0  0  0
 27 28  2  0  0  0  0
 28 64  1  0  0  0  0
 28 29  1  0  0  0  0
 29 65  1  0  0  0  0
 29 30  2  0  0  0  0
 30 31  1  0  0  0  0
 31 32  1  0  0  0  0
 32 33  2  0  0  0  0
 33 34  1  0  0  0  0
 34 66  1  0  0  0  0
 34 67  1  0  0  0  0
 33 35  1  0  0  0  0
 35 30  1  0  0  0  0
 35 36  2  0  0  0  0
 36 27  1  0  0  0  0
 36 68  1  0  0  0  0
 26 37  1  0  0  0  0
 37 22  2  0  0  0  0
 37 38  1  0  0  0  0
 38 19  1  0  0  0  0
 38 39  2  0  0  0  0
 20 40  1  0  0  0  0
 40 69  1  0  0  0  0
 40 70  1  0  0  0  0
 40 71  1  0  0  0  0
M  END
>  <LOGBIO>
9.4600

>  <PRED_LOGBIO>
8.9500

>  <XV_RES>
0.7100

>  <WHL_TMPL>
3

>  <ANCH>
19-20;66-67

$$$$
ROW18
  -MTS-   01071502313D 0   0.00000     0.00000     0

 52 54  0  0  0  0  0  0  0  0999 V2000
    6.0560    3.3880   -1.1100 C   0  0  0  0  0  0  0  0  0  0  0  0
    5.3320    2.2350   -1.2620 N   0  0  0  0  0  0  0  0  0  0  0  0
    5.6620    1.2960   -2.3450 C   0  0  0  0  0  0  0  0  0  0  0  0
    4.3300    1.9650   -0.4300 C   0  0  0  0  0  0  0  0  0  0  0  0
    4.5530    1.3900    0.6340 O   0  0  0  0  0  0  0  0  0  0  0  0
    2.9480    2.3560   -0.7850 C   0  0  0  0  0  0  0  0  0  0  0  0
    2.4570    3.6110   -0.4080 C   0  0  0  0  0  0  0  0  0  0  0  0
    1.1490    3.9810   -0.7430 C   0  0  0  0  0  0  0  0  0  0  0  0
    0.6690    5.2100   -0.3740 O   0  0  0  0  0  0  0  0  0  0  0  0
    0.8430    6.2560   -1.2420 C   0  0  0  0  0  0  0  0  0  0  0  0
   -0.0910    6.5170   -2.1670 N   0  0  0  0  0  0  0  0  0  0  0  0
    0.0340    7.5280   -3.0380 C   0  0  0  0  0  0  0  0  0  0  0  0
   -0.9490    7.7540   -3.9640 O   0  0  0  0  0  0  0  0  0  0  0  0
   -1.9730    8.5980   -3.6230 C   0  0  0  0  0  0  0  0  0  0  0  0
   -3.1250    8.0900   -3.0100 C   0  0  0  0  0  0  0  0  0  0  0  0
   -4.1710    8.9530   -2.6610 C   0  0  0  0  0  0  0  0  0  0  0  0
   -4.0650   10.3230   -2.9250 C   0  0  0  0  0  0  0  0  0  0  0  0
   -2.9140   10.8320   -3.5380 C   0  0  0  0  0  0  0  0  0  0  0  0
   -1.8670    9.9690   -3.8870 C   0  0  0  0  0  0  0  0  0  0  0  0
   -2.8020   12.2810   -3.8170 C   0  0  0  0  0  0  0  0  0  0  0  0
   -2.2770   13.0880   -2.9140 N   0  0  0  0  0  0  0  0  0  0  0  0
   -3.2440   12.7850   -5.0120 N   0  0  0  0  0  0  0  0  0  0  0  0
    1.1640    8.3550   -3.0060 C   0  0  0  0  0  0  0  0  0  0  0  0
    1.2910    9.3740   -3.8830 F   0  0  0  0  0  0  0  0  0  0  0  0
    2.1600    8.1110   -2.0530 C   0  0  0  0  0  0  0  0  0  0  0  0
    3.3910    8.9820   -1.9900 C   0  0  0  0  0  0  0  0  0  0  0  0
    1.9960    7.0460   -1.1590 C   0  0  0  0  0  0  0  0  0  0  0  0
    2.9380    6.7840   -0.2280 F   0  0  0  0  0  0  0  0  0  0  0  0
    0.3320    3.0950   -1.4550 C   0  0  0  0  0  0  0  0  0  0  0  0
    0.8230    1.8400   -1.8320 C   0  0  0  0  0  0  0  0  0  0  0  0
    2.1300    1.4700   -1.4970 C   0  0  0  0  0  0  0  0  0  0  0  0
    2.6110    0.2410   -1.8660 O   0  0  0  0  0  0  0  0  0  0  0  0
    5.3840    4.2360   -0.9980 H   0  0  0  0  0  0  0  0  0  0  0  0
    6.5990    3.2940   -0.1720 H   0  0  0  0  0  0  0  0  0  0  0  0
    6.7150    3.4840   -1.9700 H   0  0  0  0  0  0  0  0  0  0  0  0
    4.7490    0.9090   -2.7920 H   0  0  0  0  0  0  0  0  0  0  0  0
    6.1660    0.4500   -1.8820 H   0  0  0  0  0  0  0  0  0  0  0  0
    6.2900    1.8350   -3.0520 H   0  0  0  0  0  0  0  0  0  0  0  0
    3.0870    4.2950    0.1420 H   0  0  0  0  0  0  0  0  0  0  0  0
   -3.2060    7.0330   -2.8070 H   0  0  0  0  0  0  0  0  0  0  0  0
   -5.0590    8.5600   -2.1890 H   0  0  0  0  0  0  0  0  0  0  0  0
   -4.8720   10.9890   -2.6560 H   0  0  0  0  0  0  0  0  0  0  0  0
   -0.9790   10.3610   -4.3590 H   0  0  0  0  0  0  0  0  0  0  0  0
   -2.2020   14.0580   -3.1000 H   0  0  0  0  0  0  0  0  0  0  0  0
   -3.6450   12.1670   -5.7030 H   0  0  0  0  0  0  0  0  0  0  0  0
   -3.1670   13.7740   -5.2020 H   0  0  0  0  0  0  0  0  0  0  0  0
    3.7550    9.0220   -0.9660 H   0  0  0  0  0  0  0  0  0  0  0  0
    4.1630    8.5650   -2.6340 H   0  0  0  0  0  0  0  0  0  0  0  0
    3.1420    9.9870   -2.3260 H   0  0  0  0  0  0  0  0  0  0  0  0
   -0.6770    3.3810   -1.7140 H   0  0  0  0  0  0  0  0  0  0  0  0
    0.1920    1.1560   -2.3820 H   0  0  0  0  0  0  0  0  0  0  0  0
    2.4330   -0.4220   -1.1800 H   0  0  0  0  0  0  0  0  0  0  0  0
  1 33  1  0  0  0  0
  1 34  1  0  0  0  0
  1 35  1  0  0  0  0
  1  2  1  0  0  0  0
  2  3  1  0  0  0  0
  3 36  1  0  0  0  0
  3 37  1  0  0  0  0
  3 38  1  0  0  0  0
  2  4  1  0  0  0  0
  4  5  2  0  0  0  0
  4  6  1  0  0  0  0
  6  7  2  0  0  0  0
  7 39  1  0  0  0  0
  7  8  1  0  0  0  0
  8  9  1  0  0  0  0
  9 10  1  0  0  0  0
 10 11  1  0  0  0  0
 11 12  2  0  0  0  0
 12 13  1  0  0  0  0
 13 14  1  0  0  0  0
 14 15  2  0  0  0  0
 15 40  1  0  0  0  0
 15 16  1  0  0  0  0
 16 41  1  0  0  0  0
 16 17  2  0  0  0  0
 17 42  1  0  0  0  0
 17 18  1  0  0  0  0
 18 19  2  0  0  0  0
 19 14  1  0  0  0  0
 19 43  1  0  0  0  0
 18 20  1  0  0  0  0
 20 21  2  0  0  0  0
 21 44  1  0  0  0  0
 20 22  1  0  0  0  0
 22 45  1  0  0  0  0
 22 46  1  0  0  0  0
 12 23  1  0  0  0  0
 23 24  1  0  0  0  0
 23 25  2  0  0  0  0
 25 26  1  0  0  0  0
 26 47  1  0  0  0  0
 26 48  1  0  0  0  0
 26 49  1  0  0  0  0
 25 27  1  0  0  0  0
 27 10  2  0  0  0  0
 27 28  1  0  0  0  0
  8 29  2  0  0  0  0
 29 50  1  0  0  0  0
 29 30  1  0  0  0  0
 30 51  1  0  0  0  0
 30 31  2  0  0  0  0
 31  6  1  0  0  0  0
 31 32  1  0  0  0  0
 32 52  1  0  0  0  0
M  END
>  <LOGBIO>
5.7000

>  <PRED_LOGBIO>
6.8600

>  <XV_RES>
-1.3830

>  <WHL_TMPL>
2

>  <ANCH>
43-44;5-6

$$$$
ROW19
  -MTS-   01071502313D 0   0.00000     0.00000     0

 50 52  0  0  1  0  0  0  0  0999 V2000
    1.3610    1.9920    0.8560 C   0  0  0  0  0  0  0  0  0  0  0  0
    0.4210    2.0350    2.0370 C   0  0  2  0  0  0  0  0  0  0  0  0
   -0.8330    1.3510    1.6910 N   0  0  0  0  0  0  0  0  0  0  0  0
   -0.9070    0.1040    0.9170 C   0  0  0  0  0  0  0  0  0  0  0  0
   -2.3480   -0.4200    1.0580 C   0  0  0  0  0  0  0  0  0  0  0  0
   -3.1000    0.8420    1.5200 C   0  0  2  0  0  0  0  0  0  0  0  0
   -3.9500    0.4600    2.6560 N   0  0  0  0  0  0  0  0  0  0  0  0
   -4.9560    1.6590    3.4390 S   0  0  0  0  0  0  0  0  0  0  0  0
   -5.8750    2.2050    2.4880 O   0  0  0  0  0  0  0  0  0  0  0  0
   -4.1320    2.7050    3.9600 O   0  0  0  0  0  0  0  0  0  0  0  0
   -5.8920    0.8720    4.8140 C   0  0  0  0  0  0  0  0  0  0  0  0
   -5.3430    0.8330    6.1010 C   0  0  0  0  0  0  0  0  0  0  0  0
   -6.0550    0.2340    7.1480 C   0  0  0  0  0  0  0  0  0  0  0  0
   -7.3160   -0.3250    6.9070 C   0  0  0  0  0  0  0  0  0  0  0  0
   -8.0270   -0.9240    7.9530 C   0  0  0  0  0  0  0  0  0  0  0  0
   -9.2880   -1.4830    7.7120 C   0  0  0  0  0  0  0  0  0  0  0  0
  -10.1730   -2.2270    9.0120 Cl  0  0  0  0  0  0  0  0  0  0  0  0
   -9.8370   -1.4440    6.4250 C   0  0  0  0  0  0  0  0  0  0  0  0
   -9.1250   -0.8450    5.3780 C   0  0  0  0  0  0  0  0  0  0  0  0
   -7.8640   -0.2860    5.6190 C   0  0  0  0  0  0  0  0  0  0  0  0
   -7.1520    0.3130    4.5730 C   0  0  0  0  0  0  0  0  0  0  0  0
   -2.0410    1.7840    2.0400 C   0  0  0  0  0  0  0  0  0  0  0  0
   -1.9490    3.1660    2.2650 O   0  0  0  0  0  0  0  0  0  0  0  0
    0.0760    3.4870    2.2670 C   0  0  0  0  0  0  0  0  0  0  0  0
    0.0580    3.9410    3.4100 O   0  0  0  0  0  0  0  0  0  0  0  0
   -0.2080    4.2750    1.2340 N   0  0  0  0  0  0  0  0  0  0  0  0
   -0.1870    3.7320   -0.1320 C   0  0  0  0  0  0  0  0  0  0  0  0
   -0.5440    5.6880    1.4580 C   0  0  0  0  0  0  0  0  0  0  0  0
    0.7920    1.9580   -0.0700 H   0  0  0  0  0  0  0  0  0  0  0  0
    1.9040    2.9350    0.8550 H   0  0  0  0  0  0  0  0  0  0  0  0
    2.0020    1.1250    1.0000 H   0  0  0  0  0  0  0  0  0  0  0  0
    0.8840    1.6000    2.9200 H   0  0  0  0  0  0  0  0  0  0  0  0
   -0.2510   -0.6180    1.3990 H   0  0  0  0  0  0  0  0  0  0  0  0
   -0.7160    0.3160   -0.1330 H   0  0  0  0  0  0  0  0  0  0  0  0
   -2.3710   -1.1480    1.8660 H   0  0  0  0  0  0  0  0  0  0  0  0
   -2.7190   -0.7260    0.0820 H   0  0  0  0  0  0  0  0  0  0  0  0
   -3.6700    1.2840    0.7050 H   0  0  0  0  0  0  0  0  0  0  0  0
   -3.9540   -0.4950    2.9860 H   0  0  0  0  0  0  0  0  0  0  0  0
   -4.3710    1.2640    6.2870 H   0  0  0  0  0  0  0  0  0  0  0  0
   -5.6320    0.2040    8.1410 H   0  0  0  0  0  0  0  0  0  0  0  0
   -7.6040   -0.9540    8.9460 H   0  0  0  0  0  0  0  0  0  0  0  0
  -10.8090   -1.8750    6.2390 H   0  0  0  0  0  0  0  0  0  0  0  0
   -9.5480   -0.8150    4.3850 H   0  0  0  0  0  0  0  0  0  0  0  0
   -7.5760    0.3430    3.5800 H   0  0  0  0  0  0  0  0  0  0  0  0
   -0.9100    2.9220   -0.2120 H   0  0  0  0  0  0  0  0  0  0  0  0
   -0.4430    4.5180   -0.8390 H   0  0  0  0  0  0  0  0  0  0  0  0
    0.8080    3.3530   -0.3560 H   0  0  0  0  0  0  0  0  0  0  0  0
    0.2910    6.1860    1.9460 H   0  0  0  0  0  0  0  0  0  0  0  0
   -0.7440    6.1690    0.5020 H   0  0  0  0  0  0  0  0  0  0  0  0
   -1.4260    5.7560    2.0900 H   0  0  0  0  0  0  0  0  0  0  0  0
  1 29  1  0  0  0  0
  1 30  1  0  0  0  0
  1 31  1  0  0  0  0
  1  2  1  0  0  0  0
  2 32  1  0  0  0  0
  2  3  1  0  0  0  0
  3  4  1  0  0  0  0
  4 33  1  0  0  0  0
  4 34  1  0  0  0  0
  4  5  1  0  0  0  0
  5 35  1  0  0  0  0
  5 36  1  0  0  0  0
  5  6  1  0  0  0  0
  6 37  1  0  0  0  0
  6  7  1  0  0  0  0
  7 38  1  0  0  0  0
  7  8  1  0  0  0  0
  8  9  2  0  0  0  0
  8 10  2  0  0  0  0
  8 11  1  0  0  0  0
 11 12  2  0  0  0  0
 12 39  1  0  0  0  0
 12 13  1  0  0  0  0
 13 40  1  0  0  0  0
 13 14  2  0  0  0  0
 14 15  1  0  0  0  0
 15 41  1  0  0  0  0
 15 16  2  0  0  0  0
 16 17  1  0  0  0  0
 16 18  1  0  0  0  0
 18 42  1  0  0  0  0
 18 19  2  0  0  0  0
 19 43  1  0  0  0  0
 19 20  1  0  0  0  0
 20 14  1  0  0  0  0
 20 21  2  0  0  0  0
 21 11  1  0  0  0  0
 21 44  1  0  0  0  0
  6 22  1  0  0  0  0
 22  3  1  0  0  0  0
 22 23  2  0  0  0  0
  2 24  1  0  0  0  0
 24 25  2  0  0  0  0
 24 26  1  0  0  0  0
 26 27  1  0  0  0  0
 27 45  1  0  0  0  0
 27 46  1  0  0  0  0
 27 47  1  0  0  0  0
 26 28  1  0  0  0  0
 28 48  1  0  0  0  0
 28 49  1  0  0  0  0
 28 50  1  0  0  0  0
M  END
>  <LOGBIO>
6.4600

>  <PRED_LOGBIO>
6.9200

>  <XV_RES>
-0.5850

>  <WHL_TMPL>
3

>  <ANCH>
15-18;5-7

$$$$
ROW20
  -MTS-   01071502313D 0   0.00000     0.00000     0

 42 45  0  0  0  0  0  0  0  0999 V2000
    7.6410    2.3160    1.3340 N   0  0  0  0  0  0  0  0  0  0  0  0
    7.2660    2.9790    0.1960 C   0  0  0  0  0  0  0  0  0  0  0  0
    7.9880    3.9910   -0.2460 N   0  0  0  0  0  0  0  0  0  0  0  0
    6.0510    2.5600   -0.5380 C   0  0  0  0  0  0  0  0  0  0  0  0
    6.1420    1.5970   -1.5500 C   0  0  0  0  0  0  0  0  0  0  0  0
    4.9930    1.2010   -2.2440 C   0  0  0  0  0  0  0  0  0  0  0  0
    3.7530    1.7670   -1.9260 C   0  0  0  0  0  0  0  0  0  0  0  0
    2.4500    1.5710   -2.4410 N   0  0  0  0  0  0  0  0  0  0  0  0
    1.5780    2.3870   -1.7690 C   0  0  0  0  0  0  0  0  0  0  0  0
    2.2320    3.1050   -0.8460 C   0  0  0  0  0  0  0  0  0  0  0  0
    3.6620    2.7300   -0.9140 C   0  0  0  0  0  0  0  0  0  0  0  0
    4.8110    3.1270   -0.2200 C   0  0  0  0  0  0  0  0  0  0  0  0
    0.1230    2.4640   -2.0260 C   0  0  0  0  0  0  0  0  0  0  0  0
   -0.7110    1.4020   -1.6560 C   0  0  0  0  0  0  0  0  0  0  0  0
   -2.0880    1.4750   -1.8990 C   0  0  0  0  0  0  0  0  0  0  0  0
   -3.2190    0.0330   -1.3970 Br  0  0  0  0  0  0  0  0  0  0  0  0
   -2.6310    2.6100   -2.5120 C   0  0  0  0  0  0  0  0  0  0  0  0
   -1.7980    3.6720   -2.8830 C   0  0  0  0  0  0  0  0  0  0  0  0
   -0.4210    3.5990   -2.6390 C   0  0  0  0  0  0  0  0  0  0  0  0
    0.3950    4.6390   -3.0020 O   0  0  0  0  0  0  0  0  0  0  0  0
   -2.3720    4.8720   -3.5310 C   0  0  0  0  0  0  0  0  0  0  0  0
   -3.3390    5.6330   -2.8640 C   0  0  0  0  0  0  0  0  0  0  0  0
   -3.8830    6.7680   -3.4770 C   0  0  0  0  0  0  0  0  0  0  0  0
   -3.4590    7.1420   -4.7580 C   0  0  0  0  0  0  0  0  0  0  0  0
   -2.4910    6.3810   -5.4250 C   0  0  0  0  0  0  0  0  0  0  0  0
   -1.9480    5.2460   -4.8120 C   0  0  0  0  0  0  0  0  0  0  0  0
    7.0890    1.5410    1.6730 H   0  0  0  0  0  0  0  0  0  0  0  0
    8.4700    2.6010    1.8350 H   0  0  0  0  0  0  0  0  0  0  0  0
    8.8010    4.2720    0.2440 H   0  0  0  0  0  0  0  0  0  0  0  0
    7.0990    1.1600   -1.7950 H   0  0  0  0  0  0  0  0  0  0  0  0
    5.0630    0.4580   -3.0250 H   0  0  0  0  0  0  0  0  0  0  0  0
    2.2030    0.9330   -3.1840 H   0  0  0  0  0  0  0  0  0  0  0  0
    1.7940    3.8280   -0.1730 H   0  0  0  0  0  0  0  0  0  0  0  0
    4.7410    3.8700    0.5600 H   0  0  0  0  0  0  0  0  0  0  0  0
   -0.2920    0.5260   -1.1830 H   0  0  0  0  0  0  0  0  0  0  0  0
   -3.6930    2.6660   -2.7000 H   0  0  0  0  0  0  0  0  0  0  0  0
    0.7250    4.5220   -3.9060 H   0  0  0  0  0  0  0  0  0  0  0  0
   -3.6670    5.3440   -1.8760 H   0  0  0  0  0  0  0  0  0  0  0  0
   -4.6290    7.3550   -2.9620 H   0  0  0  0  0  0  0  0  0  0  0  0
   -3.8780    8.0180   -5.2310 H   0  0  0  0  0  0  0  0  0  0  0  0
   -2.1640    6.6700   -6.4130 H   0  0  0  0  0  0  0  0  0  0  0  0
   -1.2020    4.6590   -5.3270 H   0  0  0  0  0  0  0  0  0  0  0  0
  1 27  1  0  0  0  0
  1 28  1  0  0  0  0
  1  2  1  0  0  0  0
  2  3  2  0  0  0  0
  3 29  1  0  0  0  0
  2  4  1  0  0  0  0
  4  5  2  0  0  0  0
  5 30  1  0  0  0  0
  5  6  1  0  0  0  0
  6 31  1  0  0  0  0
  6  7  2  0  0  0  0
  7  8  1  0  0  0  0
  8 32  1  0  0  0  0
  8  9  1  0  0  0  0
  9 10  2  0  0  0  0
 10 33  1  0  0  0  0
 10 11  1  0  0  0  0
 11  7  1  0  0  0  0
 11 12  2  0  0  0  0
 12  4  1  0  0  0  0
 12 34  1  0  0  0  0
  9 13  1  0  0  0  0
 13 14  2  0  0  0  0
 14 35  1  0  0  0  0
 14 15  1  0  0  0  0
 15 16  1  0  0  0  0
 15 17  2  0  0  0  0
 17 36  1  0  0  0  0
 17 18  1  0  0  0  0
 18 19  2  0  0  0  0
 19 13  1  0  0  0  0
 19 20  1  0  0  0  0
 20 37  1  0  0  0  0
 18 21  1  0  0  0  0
 21 22  2  0  0  0  0
 22 38  1  0  0  0  0
 22 23  1  0  0  0  0
 23 39  1  0  0  0  0
 23 24  2  0  0  0  0
 24 40  1  0  0  0  0
 24 25  1  0  0  0  0
 25 41  1  0  0  0  0
 25 26  2  0  0  0  0
 26 21  1  0  0  0  0
 26 42  1  0  0  0  0
M  END
>  <LOGBIO>
6.6800

>  <PRED_LOGBIO>
5.6300

>  <XV_RES>
1.1610

>  <WHL_TMPL>
1

>  <ANCH>
5-6;12-18

$$$$
ROW21
  -MTS-   01071502313D 0   0.00000     0.00000     0

 63 67  0  0  0  0  0  0  0  0999 V2000
    6.4810    3.0560    0.1850 C   0  0  0  0  0  0  0  0  0  0  0  0
    5.2980    2.2720    0.5670 N   0  0  0  0  0  0  0  0  0  0  0  0
    5.3340    0.9680   -0.1090 C   0  0  0  0  0  0  0  0  0  0  0  0
    5.2930    2.0700    2.0230 C   0  0  0  0  0  0  0  0  0  0  0  0
    5.2560    3.4100    2.7170 C   0  0  0  0  0  0  0  0  0  0  0  0
    6.4500    4.0620    3.0470 C   0  0  0  0  0  0  0  0  0  0  0  0
    6.4150    5.3040    3.6910 C   0  0  0  0  0  0  0  0  0  0  0  0
    5.1850    5.8960    4.0050 C   0  0  0  0  0  0  0  0  0  0  0  0
    3.9910    5.2440    3.6750 C   0  0  0  0  0  0  0  0  0  0  0  0
    4.0260    4.0010    3.0320 C   0  0  0  0  0  0  0  0  0  0  0  0
    2.7630    3.3130    2.6830 C   0  0  0  0  0  0  0  0  0  0  0  0
    1.8560    2.9620    3.6900 C   0  0  0  0  0  0  0  0  0  0  0  0
    0.6620    2.3110    3.3610 C   0  0  0  0  0  0  0  0  0  0  0  0
    0.3740    2.0100    2.0240 C   0  0  0  0  0  0  0  0  0  0  0  0
    1.2820    2.3600    1.0170 C   0  0  0  0  0  0  0  0  0  0  0  0
    2.4760    3.0110    1.3470 C   0  0  0  0  0  0  0  0  0  0  0  0
   -0.8330    1.3510    1.6910 N   0  0  0  0  0  0  0  0  0  0  0  0
   -0.7620   -0.0300    1.1930 C   0  0  0  0  0  0  0  0  0  0  0  0
   -2.0970   -0.7780    1.0170 C   0  0  0  0  0  0  0  0  0  0  0  0
   -3.3560   -0.0240    1.3730 C   0  0  0  0  0  0  0  0  0  0  0  0
   -3.2860    1.2380    1.8190 C   0  0  0  0  0  0  0  0  0  0  0  0
   -1.9920    1.9370    1.9800 C   0  0  0  0  0  0  0  0  0  0  0  0
   -1.9490    3.1660    2.2650 O   0  0  0  0  0  0  0  0  0  0  0  0
   -4.5500    1.7030    2.0710 N   0  0  0  0  0  0  0  0  0  0  0  0
   -5.4820    0.6380    1.7550 N   0  0  0  0  0  0  0  0  0  0  0  0
   -4.7870   -0.4030    1.3360 C   0  0  0  0  0  0  0  0  0  0  0  0
   -5.3480   -1.7350    0.8990 C   0  0  0  0  0  0  0  0  0  0  0  0
   -6.4250   -1.5360    0.1440 F   0  0  0  0  0  0  0  0  0  0  0  0
   -5.6820   -2.4480    1.9700 F   0  0  0  0  0  0  0  0  0  0  0  0
   -4.4300   -2.3930    0.1960 F   0  0  0  0  0  0  0  0  0  0  0  0
   -4.8850    2.9900    2.5540 C   0  0  0  0  0  0  0  0  0  0  0  0
   -5.5710    3.1260    3.7670 C   0  0  0  0  0  0  0  0  0  0  0  0
   -5.9030    4.4000    4.2440 C   0  0  0  0  0  0  0  0  0  0  0  0
   -5.5490    5.5370    3.5090 C   0  0  0  0  0  0  0  0  0  0  0  0
   -4.8630    5.4010    2.2960 C   0  0  0  0  0  0  0  0  0  0  0  0
   -4.5080    6.5400    1.5600 N   0  0  0  0  0  0  0  0  0  0  0  0
   -4.5310    4.1270    1.8190 C   0  0  0  0  0  0  0  0  0  0  0  0
    7.3810    2.5200    0.4790 H   0  0  0  0  0  0  0  0  0  0  0  0
    6.4840    3.2060   -0.8930 H   0  0  0  0  0  0  0  0  0  0  0  0
    6.4540    4.0220    0.6850 H   0  0  0  0  0  0  0  0  0  0  0  0
    6.2350    0.4320    0.1850 H   0  0  0  0  0  0  0  0  0  0  0  0
    5.3380    1.1180   -1.1860 H   0  0  0  0  0  0  0  0  0  0  0  0
    4.4590    0.3880    0.1740 H   0  0  0  0  0  0  0  0  0  0  0  0
    6.1940    1.5340    2.3170 H   0  0  0  0  0  0  0  0  0  0  0  0
    4.4170    1.4900    2.3060 H   0  0  0  0  0  0  0  0  0  0  0  0
    7.3980    3.6060    2.8050 H   0  0  0  0  0  0  0  0  0  0  0  0
    7.3370    5.8070    3.9450 H   0  0  0  0  0  0  0  0  0  0  0  0
    5.1580    6.8540    4.5020 H   0  0  0  0  0  0  0  0  0  0  0  0
    3.0430    5.7000    3.9180 H   0  0  0  0  0  0  0  0  0  0  0  0
    2.0780    3.1950    4.7210 H   0  0  0  0  0  0  0  0  0  0  0  0
   -0.0380    2.0410    4.1380 H   0  0  0  0  0  0  0  0  0  0  0  0
    1.0600    2.1270   -0.0140 H   0  0  0  0  0  0  0  0  0  0  0  0
    3.1760    3.2810    0.5700 H   0  0  0  0  0  0  0  0  0  0  0  0
   -0.2250   -0.5830    1.9610 H   0  0  0  0  0  0  0  0  0  0  0  0
   -0.2730   -0.0130    0.2210 H   0  0  0  0  0  0  0  0  0  0  0  0
   -2.0530   -1.6070    1.7210 H   0  0  0  0  0  0  0  0  0  0  0  0
   -2.1700   -1.0680   -0.0290 H   0  0  0  0  0  0  0  0  0  0  0  0
   -5.8440    2.2490    4.3340 H   0  0  0  0  0  0  0  0  0  0  0  0
   -6.4320    4.5050    5.1800 H   0  0  0  0  0  0  0  0  0  0  0  0
   -5.8040    6.5200    3.8770 H   0  0  0  0  0  0  0  0  0  0  0  0
   -3.6180    6.9890    1.7210 H   0  0  0  0  0  0  0  0  0  0  0  0
   -5.1430    6.9120    0.8680 H   0  0  0  0  0  0  0  0  0  0  0  0
   -4.0020    4.0220    0.8830 H   0  0  0  0  0  0  0  0  0  0  0  0
  1 38  1  0  0  0  0
  1 39  1  0  0  0  0
  1 40  1  0  0  0  0
  1  2  1  0  0  0  0
  2  3  1  0  0  0  0
  3 41  1  0  0  0  0
  3 42  1  0  0  0  0
  3 43  1  0  0  0  0
  2  4  1  0  0  0  0
  4 44  1  0  0  0  0
  4 45  1  0  0  0  0
  4  5  1  0  0  0  0
  5  6  2  0  0  0  0
  6 46  1  0  0  0  0
  6  7  1  0  0  0  0
  7 47  1  0  0  0  0
  7  8  2  0  0  0  0
  8 48  1  0  0  0  0
  8  9  1  0  0  0  0
  9 49  1  0  0  0  0
  9 10  2  0  0  0  0
 10  5  1  0  0  0  0
 10 11  1  0  0  0  0
 11 12  2  0  0  0  0
 12 50  1  0  0  0  0
 12 13  1  0  0  0  0
 13 51  1  0  0  0  0
 13 14  2  0  0  0  0
 14 15  1  0  0  0  0
 15 52  1  0  0  0  0
 15 16  2  0  0  0  0
 16 11  1  0  0  0  0
 16 53  1  0  0  0  0
 14 17  1  0  0  0  0
 17 18  1  0  0  0  0
 18 54  1  0  0  0  0
 18 55  1  0  0  0  0
 18 19  1  0  0  0  0
 19 56  1  0  0  0  0
 19 57  1  0  0  0  0
 19 20  1  0  0  0  0
 20 21  2  0  0  0  0
 21 22  1  0  0  0  0
 22 17  1  0  0  0  0
 22 23  2  0  0  0  0
 21 24  1  0  0  0  0
 24 25  1  0  0  0  0
 25 26  2  0  0  0  0
 26 20  1  0  0  0  0
 26 27  1  0  0  0  0
 27 28  1  0  0  0  0
 27 29  1  0  0  0  0
 27 30  1  0  0  0  0
 24 31  1  0  0  0  0
 31 32  2  0  0  0  0
 32 58  1  0  0  0  0
 32 33  1  0  0  0  0
 33 59  1  0  0  0  0
 33 34  2  0  0  0  0
 34 60  1  0  0  0  0
 34 35  1  0  0  0  0
 35 36  1  0  0  0  0
 36 61  1  0  0  0  0
 36 62  1  0  0  0  0
 35 37  2  0  0  0  0
 37 31  1  0  0  0  0
 37 63  1  0  0  0  0
M  END
>  <LOGBIO>
8.7000

>  <PRED_LOGBIO>
8.1900

>  <XV_RES>
0.5370

>  <WHL_TMPL>
3

>  <ANCH>
18-28;33-34

$$$$
ROW22
  -MTS-   01071502313D 0   0.00000     0.00000     0

 55 58  0  0  1  0  0  0  0  0999 V2000
    1.3610    1.9920    0.8560 C   0  0  0  0  0  0  0  0  0  0  0  0
    0.4210    2.0350    2.0370 C   0  0  2  0  0  0  0  0  0  0  0  0
   -0.8330    1.3510    1.6910 N   0  0  0  0  0  0  0  0  0  0  0  0
   -0.9070    0.1040    0.9170 C   0  0  0  0  0  0  0  0  0  0  0  0
   -2.3480   -0.4200    1.0580 C   0  0  0  0  0  0  0  0  0  0  0  0
   -3.1000    0.8420    1.5200 C   0  0  2  0  0  0  0  0  0  0  0  0
   -3.9500    0.4600    2.6560 N   0  0  0  0  0  0  0  0  0  0  0  0
   -4.9560    1.6590    3.4390 S   0  0  0  0  0  0  0  0  0  0  0  0
   -5.8750    2.2050    2.4880 O   0  0  0  0  0  0  0  0  0  0  0  0
   -4.1320    2.7050    3.9600 O   0  0  0  0  0  0  0  0  0  0  0  0
   -5.8920    0.8720    4.8140 C   0  0  0  0  0  0  0  0  0  0  0  0
   -5.3430    0.8330    6.1010 C   0  0  0  0  0  0  0  0  0  0  0  0
   -6.0550    0.2340    7.1480 C   0  0  0  0  0  0  0  0  0  0  0  0
   -7.3160   -0.3250    6.9070 C   0  0  0  0  0  0  0  0  0  0  0  0
   -8.0270   -0.9240    7.9530 C   0  0  0  0  0  0  0  0  0  0  0  0
   -9.2880   -1.4830    7.7120 C   0  0  0  0  0  0  0  0  0  0  0  0
  -10.1730   -2.2270    9.0120 Cl  0  0  0  0  0  0  0  0  0  0  0  0
   -9.8370   -1.4440    6.4250 C   0  0  0  0  0  0  0  0  0  0  0  0
   -9.1250   -0.8450    5.3780 C   0  0  0  0  0  0  0  0  0  0  0  0
   -7.8640   -0.2860    5.6190 C   0  0  0  0  0  0  0  0  0  0  0  0
   -7.1520    0.3130    4.5730 C   0  0  0  0  0  0  0  0  0  0  0  0
   -2.0410    1.7840    2.0400 C   0  0  0  0  0  0  0  0  0  0  0  0
   -1.9490    3.1660    2.2650 O   0  0  0  0  0  0  0  0  0  0  0  0
    0.0760    3.4870    2.2670 C   0  0  0  0  0  0  0  0  0  0  0  0
    0.0580    3.9410    3.4100 O   0  0  0  0  0  0  0  0  0  0  0  0
   -0.2080    4.2750    1.2340 N   0  0  0  0  0  0  0  0  0  0  0  0
    0.8200    5.0440    0.5180 C   0  0  0  0  0  0  0  0  0  0  0  0
    0.3660    6.4870    0.2290 C   0  0  0  0  0  0  0  0  0  0  0  0
   -0.9180    6.5120   -0.4010 O   0  0  0  0  0  0  0  0  0  0  0  0
   -1.9240    5.9140    0.4210 C   0  0  0  0  0  0  0  0  0  0  0  0
   -1.5740    4.4440    0.7190 C   0  0  0  0  0  0  0  0  0  0  0  0
    0.7920    1.9580   -0.0700 H   0  0  0  0  0  0  0  0  0  0  0  0
    1.9040    2.9350    0.8550 H   0  0  0  0  0  0  0  0  0  0  0  0
    2.0020    1.1250    1.0000 H   0  0  0  0  0  0  0  0  0  0  0  0
    0.8840    1.6000    2.9200 H   0  0  0  0  0  0  0  0  0  0  0  0
   -0.2510   -0.6180    1.3990 H   0  0  0  0  0  0  0  0  0  0  0  0
   -0.7160    0.3160   -0.1330 H   0  0  0  0  0  0  0  0  0  0  0  0
   -2.3710   -1.1480    1.8660 H   0  0  0  0  0  0  0  0  0  0  0  0
   -2.7190   -0.7260    0.0820 H   0  0  0  0  0  0  0  0  0  0  0  0
   -3.6700    1.2840    0.7050 H   0  0  0  0  0  0  0  0  0  0  0  0
   -3.9540   -0.4950    2.9860 H   0  0  0  0  0  0  0  0  0  0  0  0
   -4.3710    1.2640    6.2870 H   0  0  0  0  0  0  0  0  0  0  0  0
   -5.6320    0.2040    8.1410 H   0  0  0  0  0  0  0  0  0  0  0  0
   -7.6040   -0.9540    8.9460 H   0  0  0  0  0  0  0  0  0  0  0  0
  -10.8090   -1.8750    6.2390 H   0  0  0  0  0  0  0  0  0  0  0  0
   -9.5480   -0.8150    4.3850 H   0  0  0  0  0  0  0  0  0  0  0  0
   -7.5760    0.3430    3.5800 H   0  0  0  0  0  0  0  0  0  0  0  0
    1.0570    4.5440   -0.4190 H   0  0  0  0  0  0  0  0  0  0  0  0
    1.7330    5.0630    1.1080 H   0  0  0  0  0  0  0  0  0  0  0  0
    0.3230    7.0460    1.1610 H   0  0  0  0  0  0  0  0  0  0  0  0
    1.0950    6.9730   -0.4150 H   0  0  0  0  0  0  0  0  0  0  0  0
   -2.0030    6.4640    1.3560 H   0  0  0  0  0  0  0  0  0  0  0  0
   -2.8840    5.9620   -0.0880 H   0  0  0  0  0  0  0  0  0  0  0  0
   -1.6930    3.8540   -0.1880 H   0  0  0  0  0  0  0  0  0  0  0  0
   -2.2840    4.0440    1.4400 H   0  0  0  0  0  0  0  0  0  0  0  0
  1 32  1  0  0  0  0
  1 33  1  0  0  0  0
  1 34  1  0  0  0  0
  1  2  1  0  0  0  0
  2 35  1  0  0  0  0
  2  3  1  0  0  0  0
  3  4  1  0  0  0  0
  4 36  1  0  0  0  0
  4 37  1  0  0  0  0
  4  5  1  0  0  0  0
  5 38  1  0  0  0  0
  5 39  1  0  0  0  0
  5  6  1  0  0  0  0
  6 40  1  0  0  0  0
  6  7  1  0  0  0  0
  7 41  1  0  0  0  0
  7  8  1  0  0  0  0
  8  9  2  0  0  0  0
  8 10  2  0  0  0  0
  8 11  1  0  0  0  0
 11 12  2  0  0  0  0
 12 42  1  0  0  0  0
 12 13  1  0  0  0  0
 13 43  1  0  0  0  0
 13 14  2  0  0  0  0
 14 15  1  0  0  0  0
 15 44  1  0  0  0  0
 15 16  2  0  0  0  0
 16 17  1  0  0  0  0
 16 18  1  0  0  0  0
 18 45  1  0  0  0  0
 18 19  2  0  0  0  0
 19 46  1  0  0  0  0
 19 20  1  0  0  0  0
 20 14  1  0  0  0  0
 20 21  2  0  0  0  0
 21 11  1  0  0  0  0
 21 47  1  0  0  0  0
  6 22  1  0  0  0  0
 22  3  1  0  0  0  0
 22 23  2  0  0  0  0
  2 24  1  0  0  0  0
 24 25  2  0  0  0  0
 24 26  1  0  0  0  0
 26 27  1  0  0  0  0
 27 48  1  0  0  0  0
 27 49  1  0  0  0  0
 27 28  1  0  0  0  0
 28 50  1  0  0  0  0
 28 51  1  0  0  0  0
 28 29  1  0  0  0  0
 29 30  1  0  0  0  0
 30 52  1  0  0  0  0
 30 53  1  0  0  0  0
 30 31  1  0  0  0  0
 31 26  1  0  0  0  0
 31 54  1  0  0  0  0
 31 55  1  0  0  0  0
M  END
>  <LOGBIO>
8.2200

>  <PRED_LOGBIO>
7.5900

>  <XV_RES>
0.6700

>  <WHL_TMPL>
3

>  <ANCH>
15-18;5-7

$$$$
ROW23
  -MTS-   01071502313D 0   0.00000     0.00000     0

 70 72  0  0  1  0  0  0  0  0999 V2000
    4.3150    4.7990   -3.0840 C   0  0  0  0  0  0  0  0  0  0  0  0
    3.6390    3.7440   -2.3950 O   0  0  0  0  0  0  0  0  0  0  0  0
    3.1710    2.7090   -3.1230 C   0  0  0  0  0  0  0  0  0  0  0  0
    3.3300    2.6930   -4.3330 O   0  0  0  0  0  0  0  0  0  0  0  0
    2.4500    1.5710   -2.4410 C   0  0  2  0  0  0  0  0  0  0  0  0
    2.0890    0.6420   -3.5220 C   0  0  0  0  0  0  0  0  0  0  0  0
    1.4490   -0.5920   -2.9320 C   0  0  0  0  0  0  0  0  0  0  0  0
    1.5120   -0.8220   -1.5530 C   0  0  0  0  0  0  0  0  0  0  0  0
    0.9180   -1.9670   -1.0060 C   0  0  0  0  0  0  0  0  0  0  0  0
    0.2620   -2.8810   -1.8390 C   0  0  0  0  0  0  0  0  0  0  0  0
    0.1990   -2.6510   -3.2180 C   0  0  0  0  0  0  0  0  0  0  0  0
    0.7930   -1.5070   -3.7650 C   0  0  0  0  0  0  0  0  0  0  0  0
   -0.4940   -3.6170   -4.0990 C   0  0  0  0  0  0  0  0  0  0  0  0
   -1.7840   -3.4780   -4.3450 N   0  0  0  0  0  0  0  0  0  0  0  0
    0.2020   -4.6560   -4.6590 N   0  0  0  0  0  0  0  0  0  0  0  0
    1.3010    2.2270   -1.6770 C   0  0  2  0  0  0  0  0  0  0  0  0
    1.8450    3.1170   -0.6420 N   0  0  0  0  0  0  0  0  0  0  0  0
    1.0220    3.7980    0.1500 C   0  0  0  0  0  0  0  0  0  0  0  0
   -0.1960    3.6830    0.0160 O   0  0  0  0  0  0  0  0  0  0  0  0
    1.5700    4.6940    1.1930 C   0  0  0  0  0  0  0  0  0  0  0  0
    1.8290    4.1980    2.4760 C   0  0  0  0  0  0  0  0  0  0  0  0
    2.3480    5.0460    3.4620 C   0  0  0  0  0  0  0  0  0  0  0  0
    2.6070    6.3890    3.1650 C   0  0  0  0  0  0  0  0  0  0  0  0
    2.3480    6.8850    1.8820 C   0  0  0  0  0  0  0  0  0  0  0  0
    1.8290    6.0370    0.8950 C   0  0  0  0  0  0  0  0  0  0  0  0
    3.1550    7.2850    4.2080 C   0  0  0  0  0  0  0  0  0  0  0  0
    4.3900    6.9960    4.8010 C   0  0  0  0  0  0  0  0  0  0  0  0
    4.9080    7.8440    5.7870 C   0  0  0  0  0  0  0  0  0  0  0  0
    4.1920    8.9810    6.1800 C   0  0  0  0  0  0  0  0  0  0  0  0
    2.9570    9.2700    5.5870 C   0  0  0  0  0  0  0  0  0  0  0  0
    2.1850   10.4970    6.0100 C   0  0  0  0  0  0  0  0  0  0  0  0
    1.2910   10.1520    7.1250 N   0  0  0  0  0  0  0  0  0  0  0  0
    2.4390    8.4220    4.6000 C   0  0  0  0  0  0  0  0  0  0  0  0
    0.4430    1.1470   -1.0210 C   0  0  0  0  0  0  0  0  0  0  0  0
   -0.7050    1.8020   -0.2580 C   0  0  0  0  0  0  0  0  0  0  0  0
   -0.1220    0.2230   -2.0960 C   0  0  0  0  0  0  0  0  0  0  0  0
    3.6420    5.2470   -3.8120 H   0  0  0  0  0  0  0  0  0  0  0  0
    4.6320    5.5550   -2.3690 H   0  0  0  0  0  0  0  0  0  0  0  0
    5.1870    4.3970   -3.5970 H   0  0  0  0  0  0  0  0  0  0  0  0
    3.1200    1.0840   -1.7360 H   0  0  0  0  0  0  0  0  0  0  0  0
    3.0200    0.3220   -3.9850 H   0  0  0  0  0  0  0  0  0  0  0  0
    1.3680    1.1250   -4.1780 H   0  0  0  0  0  0  0  0  0  0  0  0
    2.0180   -0.1170   -0.9100 H   0  0  0  0  0  0  0  0  0  0  0  0
    0.9660   -2.1440    0.0580 H   0  0  0  0  0  0  0  0  0  0  0  0
   -0.1960   -3.7640   -1.4170 H   0  0  0  0  0  0  0  0  0  0  0  0
    0.7450   -1.3300   -4.8290 H   0  0  0  0  0  0  0  0  0  0  0  0
   -2.2480   -4.1240   -4.9340 H   0  0  0  0  0  0  0  0  0  0  0  0
   -0.2480   -5.2620   -5.3300 H   0  0  0  0  0  0  0  0  0  0  0  0
    1.1650   -4.8160   -4.4010 H   0  0  0  0  0  0  0  0  0  0  0  0
    0.6900    2.8050   -2.3680 H   0  0  0  0  0  0  0  0  0  0  0  0
    2.8450    3.2120   -0.5320 H   0  0  0  0  0  0  0  0  0  0  0  0
    1.6290    3.1620    2.7050 H   0  0  0  0  0  0  0  0  0  0  0  0
    2.5480    4.6640    4.4520 H   0  0  0  0  0  0  0  0  0  0  0  0
    2.5470    7.9210    1.6520 H   0  0  0  0  0  0  0  0  0  0  0  0
    1.6290    6.4200   -0.0950 H   0  0  0  0  0  0  0  0  0  0  0  0
    4.9420    6.1190    4.4980 H   0  0  0  0  0  0  0  0  0  0  0  0
    5.8610    7.6200    6.2450 H   0  0  0  0  0  0  0  0  0  0  0  0
    4.5920    9.6350    6.9410 H   0  0  0  0  0  0  0  0  0  0  0  0
    1.5960   10.8610    5.1720 H   0  0  0  0  0  0  0  0  0  0  0  0
    2.8800   11.2700    6.3290 H   0  0  0  0  0  0  0  0  0  0  0  0
    0.6460    9.4330    6.8290 H   0  0  0  0  0  0  0  0  0  0  0  0
    0.7740   10.9720    7.4080 H   0  0  0  0  0  0  0  0  0  0  0  0
    1.4870    8.6460    4.1430 H   0  0  0  0  0  0  0  0  0  0  0  0
    1.0530    0.5690   -0.3300 H   0  0  0  0  0  0  0  0  0  0  0  0
   -1.3160    2.3800   -0.9490 H   0  0  0  0  0  0  0  0  0  0  0  0
   -1.3160    1.0330    0.2090 H   0  0  0  0  0  0  0  0  0  0  0  0
   -0.3020    2.4610    0.5080 H   0  0  0  0  0  0  0  0  0  0  0  0
   -0.7330    0.8010   -2.7860 H   0  0  0  0  0  0  0  0  0  0  0  0
   -0.7330   -0.5470   -1.6280 H   0  0  0  0  0  0  0  0  0  0  0  0
    0.6960   -0.2450   -2.6390 H   0  0  0  0  0  0  0  0  0  0  0  0
  1 37  1  0  0  0  0
  1 38  1  0  0  0  0
  1 39  1  0  0  0  0
  1  2  1  0  0  0  0
  2  3  1  0  0  0  0
  3  4  2  0  0  0  0
  3  5  1  0  0  0  0
  5 40  1  0  0  0  0
  5  6  1  0  0  0  0
  6 41  1  0  0  0  0
  6 42  1  0  0  0  0
  6  7  1  0  0  0  0
  7  8  2  0  0  0  0
  8 43  1  0  0  0  0
  8  9  1  0  0  0  0
  9 44  1  0  0  0  0
  9 10  2  0  0  0  0
 10 45  1  0  0  0  0
 10 11  1  0  0  0  0
 11 12  2  0  0  0  0
 12  7  1  0  0  0  0
 12 46  1  0  0  0  0
 11 13  1  0  0  0  0
 13 14  2  0  0  0  0
 14 47  1  0  0  0  0
 13 15  1  0  0  0  0
 15 48  1  0  0  0  0
 15 49  1  0  0  0  0
  5 16  1  0  0  0  0
 16 50  1  0  0  0  0
 16 17  1  0  0  0  0
 17 51  1  0  0  0  0
 17 18  1  0  0  0  0
 18 19  2  0  0  0  0
 18 20  1  0  0  0  0
 20 21  2  0  0  0  0
 21 52  1  0  0  0  0
 21 22  1  0  0  0  0
 22 53  1  0  0  0  0
 22 23  2  0  0  0  0
 23 24  1  0  0  0  0
 24 54  1  0  0  0  0
 24 25  2  0  0  0  0
 25 20  1  0  0  0  0
 25 55  1  0  0  0  0
 23 26  1  0  0  0  0
 26 27  2  0  0  0  0
 27 56  1  0  0  0  0
 27 28  1  0  0  0  0
 28 57  1  0  0  0  0
 28 29  2  0  0  0  0
 29 58  1  0  0  0  0
 29 30  1  0  0  0  0
 30 31  1  0  0  0  0
 31 59  1  0  0  0  0
 31 60  1  0  0  0  0
 31 32  1  0  0  0  0
 32 61  1  0  0  0  0
 32 62  1  0  0  0  0
 30 33  2  0  0  0  0
 33 26  1  0  0  0  0
 33 63  1  0  0  0  0
 16 34  1  0  0  0  0
 34 64  1  0  0  0  0
 34 35  1  0  0  0  0
 35 65  1  0  0  0  0
 35 66  1  0  0  0  0
 35 67  1  0  0  0  0
 34 36  1  0  0  0  0
 36 68  1  0  0  0  0
 36 69  1  0  0  0  0
 36 70  1  0  0  0  0
M  END
>  <LOGBIO>
8.1000

>  <PRED_LOGBIO>
8.7800

>  <XV_RES>
-0.7390

>  <WHL_TMPL>
1

>  <ANCH>
31-34;23-26

$$$$
ROW26
  -MTS-   01071502313D 0   0.00000     0.00000     0

 72 76  0  0  1  0  0  0  0  0999 V2000
    4.7940    2.3820   -2.4300 C   0  0  0  0  0  0  0  0  0  0  0  0
    3.5920    3.2430   -2.8090 C   0  0  1  0  0  0  0  0  0  0  0  0
    2.3750    2.3450   -3.0970 C   0  0  0  0  0  0  0  0  0  0  0  0
    1.6080    2.3850   -1.7640 C   0  0  2  0  0  0  0  0  0  0  0  0
    2.0570    3.5960   -1.0610 N   0  0  0  0  0  0  0  0  0  0  0  0
    1.4960    4.1770   -0.0040 C   0  0  0  0  0  0  0  0  0  0  0  0
    0.4790    3.7090    0.5050 O   0  0  0  0  0  0  0  0  0  0  0  0
    2.1230    5.3990    0.5450 C   0  0  0  0  0  0  0  0  0  0  0  0
    3.2140    5.8550   -0.0440 N   0  0  0  0  0  0  0  0  0  0  0  0
    3.7720    5.2130   -1.1550 C   0  0  0  0  0  0  0  0  0  0  0  0
    3.1900    4.1070   -1.6380 C   0  0  0  0  0  0  0  0  0  0  0  0
    5.1940    5.8380   -1.8940 Cl  0  0  0  0  0  0  0  0  0  0  0  0
    1.5890    6.0390    1.6320 N   0  0  0  0  0  0  0  0  0  0  0  0
    2.0180    5.6680    2.9880 C   0  0  0  0  0  0  0  0  0  0  0  0
    1.5610    6.6390    4.0930 C   0  0  0  0  0  0  0  0  0  0  0  0
    0.9380    5.4570    4.8590 C   0  0  0  0  0  0  0  0  0  0  0  0
    1.1840    4.5500    3.6400 C   0  0  0  0  0  0  0  0  0  0  0  0
    0.1230    2.4640   -2.0260 C   0  0  0  0  0  0  0  0  0  0  0  0
   -0.3050    3.1790   -2.9310 O   0  0  0  0  0  0  0  0  0  0  0  0
   -0.7230    1.7610   -1.2780 N   0  0  0  0  0  0  0  0  0  0  0  0
   -2.1680    1.8380   -1.5330 C   0  0  0  0  0  0  0  0  0  0  0  0
   -2.9210    1.3970   -0.3000 C   0  0  0  0  0  0  0  0  0  0  0  0
   -4.0450    0.5720   -0.4240 C   0  0  0  0  0  0  0  0  0  0  0  0
   -4.7440    0.1640    0.7180 C   0  0  0  0  0  0  0  0  0  0  0  0
   -4.3180    0.5810    1.9850 C   0  0  0  0  0  0  0  0  0  0  0  0
   -3.1930    1.4060    2.1090 C   0  0  0  0  0  0  0  0  0  0  0  0
   -2.4950    1.8140    0.9660 C   0  0  0  0  0  0  0  0  0  0  0  0
   -5.0560    0.1500    3.1930 C   0  0  0  0  0  0  0  0  0  0  0  0
   -4.7170   -0.9660    3.8110 N   0  0  0  0  0  0  0  0  0  0  0  0
   -6.0920    0.9090    3.6700 N   0  0  0  0  0  0  0  0  0  0  0  0
    3.8850    4.1110   -4.0090 C   0  0  0  0  0  0  0  0  0  0  0  0
    4.6510    3.7110   -4.8850 O   0  0  0  0  0  0  0  0  0  0  0  0
    3.3140    5.3070   -4.1210 N   0  0  0  0  0  0  0  0  0  0  0  0
    3.6000    6.1510   -5.2890 C   0  0  0  0  0  0  0  0  0  0  0  0
    2.8320    7.4470   -5.1740 C   0  0  0  0  0  0  0  0  0  0  0  0
    3.4110    8.5480   -4.5310 C   0  0  0  0  0  0  0  0  0  0  0  0
    2.7000    9.7490   -4.4230 C   0  0  0  0  0  0  0  0  0  0  0  0
    1.4100    9.8490   -4.9590 C   0  0  0  0  0  0  0  0  0  0  0  0
    0.8320    8.7480   -5.6020 C   0  0  0  0  0  0  0  0  0  0  0  0
    1.5430    7.5470   -5.7090 C   0  0  0  0  0  0  0  0  0  0  0  0
    5.4370    2.9370   -1.7490 H   0  0  0  0  0  0  0  0  0  0  0  0
    5.3520    2.1240   -3.3270 H   0  0  0  0  0  0  0  0  0  0  0  0
    4.4490    1.4730   -1.9430 H   0  0  0  0  0  0  0  0  0  0  0  0
    1.7740    2.7360   -3.9150 H   0  0  0  0  0  0  0  0  0  0  0  0
    2.6780    1.3310   -3.3520 H   0  0  0  0  0  0  0  0  0  0  0  0
    1.8450    1.5030   -1.1720 H   0  0  0  0  0  0  0  0  0  0  0  0
    0.9000    6.7660    1.5020 H   0  0  0  0  0  0  0  0  0  0  0  0
    3.0890    5.4800    2.9660 H   0  0  0  0  0  0  0  0  0  0  0  0
    0.8350    7.3770    3.7580 H   0  0  0  0  0  0  0  0  0  0  0  0
    2.3800    7.1230    4.6200 H   0  0  0  0  0  0  0  0  0  0  0  0
    1.4970    5.1640    5.7460 H   0  0  0  0  0  0  0  0  0  0  0  0
   -0.1130    5.5950    5.1020 H   0  0  0  0  0  0  0  0  0  0  0  0
    0.2800    4.2970    3.0900 H   0  0  0  0  0  0  0  0  0  0  0  0
    1.7540    3.6510    3.8670 H   0  0  0  0  0  0  0  0  0  0  0  0
   -0.3720    1.1740   -0.5350 H   0  0  0  0  0  0  0  0  0  0  0  0
   -2.3890    1.1120   -2.3120 H   0  0  0  0  0  0  0  0  0  0  0  0
   -2.4360    2.8700   -1.7500 H   0  0  0  0  0  0  0  0  0  0  0  0
   -4.3730    0.2500   -1.4010 H   0  0  0  0  0  0  0  0  0  0  0  0
   -5.6110   -0.4720    0.6220 H   0  0  0  0  0  0  0  0  0  0  0  0
   -2.8640    1.7270    3.0860 H   0  0  0  0  0  0  0  0  0  0  0  0
   -1.6280    2.4510    1.0610 H   0  0  0  0  0  0  0  0  0  0  0  0
   -5.2110   -1.2540    4.6190 H   0  0  0  0  0  0  0  0  0  0  0  0
   -6.3520    1.7630    3.1970 H   0  0  0  0  0  0  0  0  0  0  0  0
   -6.5960    0.6150    4.4940 H   0  0  0  0  0  0  0  0  0  0  0  0
    2.6850    5.6350   -3.4020 H   0  0  0  0  0  0  0  0  0  0  0  0
    3.2970    5.6310   -6.1960 H   0  0  0  0  0  0  0  0  0  0  0  0
    4.6660    6.3640   -5.3320 H   0  0  0  0  0  0  0  0  0  0  0  0
    4.4060    8.4700   -4.1170 H   0  0  0  0  0  0  0  0  0  0  0  0
    3.1460   10.5980   -3.9270 H   0  0  0  0  0  0  0  0  0  0  0  0
    0.8620   10.7760   -4.8760 H   0  0  0  0  0  0  0  0  0  0  0  0
   -0.1630    8.8260   -6.0150 H   0  0  0  0  0  0  0  0  0  0  0  0
    1.0970    6.6980   -6.2050 H   0  0  0  0  0  0  0  0  0  0  0  0
  1 41  1  0  0  0  0
  1 42  1  0  0  0  0
  1 43  1  0  0  0  0
  1  2  1  0  0  0  0
  2  3  1  0  0  0  0
  3 44  1  0  0  0  0
  3 45  1  0  0  0  0
  3  4  1  0  0  0  0
  4 46  1  0  0  0  0
  4  5  1  0  0  0  0
  5  6  1  0  0  0  0
  6  7  2  0  0  0  0
  6  8  1  0  0  0  0
  8  9  2  0  0  0  0
  9 10  1  0  0  0  0
 10 11  2  0  0  0  0
 11  2  1  0  0  0  0
 11  5  1  0  0  0  0
 10 12  1  0  0  0  0
  8 13  1  0  0  0  0
 13 47  1  0  0  0  0
 13 14  1  0  0  0  0
 14 48  1  0  0  0  0
 14 15  1  0  0  0  0
 15 49  1  0  0  0  0
 15 50  1  0  0  0  0
 15 16  1  0  0  0  0
 16 51  1  0  0  0  0
 16 52  1  0  0  0  0
 16 17  1  0  0  0  0
 17 14  1  0  0  0  0
 17 53  1  0  0  0  0
 17 54  1  0  0  0  0
  4 18  1  0  0  0  0
 18 19  2  0  0  0  0
 18 20  1  0  0  0  0
 20 55  1  0  0  0  0
 20 21  1  0  0  0  0
 21 56  1  0  0  0  0
 21 57  1  0  0  0  0
 21 22  1  0  0  0  0
 22 23  2  0  0  0  0
 23 58  1  0  0  0  0
 23 24  1  0  0  0  0
 24 59  1  0  0  0  0
 24 25  2  0  0  0  0
 25 26  1  0  0  0  0
 26 60  1  0  0  0  0
 26 27  2  0  0  0  0
 27 22  1  0  0  0  0
 27 61  1  0  0  0  0
 25 28  1  0  0  0  0
 28 29  2  0  0  0  0
 29 62  1  0  0  0  0
 28 30  1  0  0  0  0
 30 63  1  0  0  0  0
 30 64  1  0  0  0  0
  2 31  1  0  0  0  0
 31 32  2  0  0  0  0
 31 33  1  0  0  0  0
 33 65  1  0  0  0  0
 33 34  1  0  0  0  0
 34 66  1  0  0  0  0
 34 67  1  0  0  0  0
 34 35  1  0  0  0  0
 35 36  2  0  0  0  0
 36 68  1  0  0  0  0
 36 37  1  0  0  0  0
 37 69  1  0  0  0  0
 37 38  2  0  0  0  0
 38 70  1  0  0  0  0
 38 39  1  0  0  0  0
 39 71  1  0  0  0  0
 39 40  2  0  0  0  0
 40 35  1  0  0  0  0
 40 72  1  0  0  0  0
M  END
>  <LOGBIO>
5.4300

>  <PRED_LOGBIO>
5.1300

>  <XV_RES>
0.1320

>  <WHL_TMPL>
1

>  <ANCH>
37-60;32-33

$$$$
ROW27
  -MTS-   01071502313D 0   0.00000     0.00000     0

 70 76  0  0  1  0  0  0  0  0999 V2000
   -4.0170    7.1240    0.6320 N   0  0  0  0  0  0  0  0  0  0  0  0
   -4.6520    6.7780    1.7960 C   0  0  0  0  0  0  0  0  0  0  0  0
   -5.1830    7.6130    2.6690 N   0  0  0  0  0  0  0  0  0  0  0  0
   -5.7430    6.8980    3.7350 O   0  0  0  0  0  0  0  0  0  0  0  0
   -5.5480    5.5370    3.5090 C   0  0  0  0  0  0  0  0  0  0  0  0
   -5.9020    4.4000    4.2450 C   0  0  0  0  0  0  0  0  0  0  0  0
   -5.5710    3.1260    3.7670 C   0  0  0  0  0  0  0  0  0  0  0  0
   -4.8850    2.9900    2.5540 C   0  0  0  0  0  0  0  0  0  0  0  0
   -4.5310    4.1280    1.8190 C   0  0  0  0  0  0  0  0  0  0  0  0
   -4.8620    5.4010    2.2960 C   0  0  0  0  0  0  0  0  0  0  0  0
   -4.5500    1.7030    2.0710 N   0  0  0  0  0  0  0  0  0  0  0  0
   -5.4820    0.6380    1.7550 N   0  0  0  0  0  0  0  0  0  0  0  0
   -4.7860   -0.4040    1.3350 C   0  0  0  0  0  0  0  0  0  0  0  0
   -3.3560   -0.0240    1.3730 C   0  0  0  0  0  0  0  0  0  0  0  0
   -2.0970   -0.7780    1.0170 C   0  0  0  0  0  0  0  0  0  0  0  0
   -0.7620   -0.0300    1.1930 C   0  0  0  0  0  0  0  0  0  0  0  0
   -0.8330    1.3510    1.6910 N   0  0  0  0  0  0  0  0  0  0  0  0
   -1.9920    1.9370    1.9800 C   0  0  0  0  0  0  0  0  0  0  0  0
   -1.9490    3.1660    2.2650 O   0  0  0  0  0  0  0  0  0  0  0  0
   -3.2860    1.2380    1.8190 C   0  0  0  0  0  0  0  0  0  0  0  0
    0.3740    2.0100    2.0240 C   0  0  0  0  0  0  0  0  0  0  0  0
    0.3420    3.3040    2.5560 C   0  0  0  0  0  0  0  0  0  0  0  0
    1.5360    3.9560    2.8850 C   0  0  0  0  0  0  0  0  0  0  0  0
    2.7630    3.3130    2.6830 C   0  0  0  0  0  0  0  0  0  0  0  0
    2.7960    2.0180    2.1520 C   0  0  0  0  0  0  0  0  0  0  0  0
    1.6010    1.3660    1.8220 C   0  0  0  0  0  0  0  0  0  0  0  0
    4.0260    4.0010    3.0320 C   0  0  0  0  0  0  0  0  0  0  0  0
    4.9880    4.2420    2.0430 C   0  0  0  0  0  0  0  0  0  0  0  0
    6.1830    4.8930    2.3730 C   0  0  0  0  0  0  0  0  0  0  0  0
    6.4150    5.3040    3.6910 C   0  0  0  0  0  0  0  0  0  0  0  0
    5.4530    5.0640    4.6790 C   0  0  0  0  0  0  0  0  0  0  0  0
    4.2590    4.4120    4.3490 C   0  0  0  0  0  0  0  0  0  0  0  0
    3.2210    4.1530    5.4150 C   0  0  0  0  0  0  0  0  0  0  0  0
    3.4750    2.8460    6.0390 N   0  0  0  0  0  0  0  0  0  0  0  0
    4.8950    2.4800    5.9390 C   0  0  0  0  0  0  0  0  0  0  0  0
    4.9460    0.9450    6.0420 C   0  0  0  0  0  0  0  0  0  0  0  0
    3.5100    0.4890    5.7240 C   0  0  1  0  0  0  0  0  0  0  0  0
    3.5420   -0.3910    4.5970 O   0  0  0  0  0  0  0  0  0  0  0  0
    2.7590    1.7750    5.3310 C   0  0  0  0  0  0  0  0  0  0  0  0
   -5.3460   -1.7360    0.8980 C   0  0  0  0  0  0  0  0  0  0  0  0
   -5.3400   -1.8050   -0.4300 F   0  0  0  0  0  0  0  0  0  0  0  0
   -6.5930   -1.8600    1.3430 F   0  0  0  0  0  0  0  0  0  0  0  0
   -4.5970   -2.7160    1.3960 F   0  0  0  0  0  0  0  0  0  0  0  0
   -3.0210    7.2900    0.6300 H   0  0  0  0  0  0  0  0  0  0  0  0
   -4.5460    7.2140   -0.2240 H   0  0  0  0  0  0  0  0  0  0  0  0
   -6.4310    4.5050    5.1800 H   0  0  0  0  0  0  0  0  0  0  0  0
   -5.8440    2.2490    4.3340 H   0  0  0  0  0  0  0  0  0  0  0  0
   -4.0020    4.0230    0.8830 H   0  0  0  0  0  0  0  0  0  0  0  0
   -2.1750   -0.9740   -0.0500 H   0  0  0  0  0  0  0  0  0  0  0  0
   -2.0550   -1.6660    1.6450 H   0  0  0  0  0  0  0  0  0  0  0  0
   -0.3470    0.0500    0.1900 H   0  0  0  0  0  0  0  0  0  0  0  0
   -0.1590   -0.6090    1.8900 H   0  0  0  0  0  0  0  0  0  0  0  0
   -0.6050    3.8010    2.7110 H   0  0  0  0  0  0  0  0  0  0  0  0
    1.5110    4.9550    3.2950 H   0  0  0  0  0  0  0  0  0  0  0  0
    3.7420    1.5210    1.9960 H   0  0  0  0  0  0  0  0  0  0  0  0
    1.6260    0.3670    1.4120 H   0  0  0  0  0  0  0  0  0  0  0  0
    4.8090    3.9250    1.0260 H   0  0  0  0  0  0  0  0  0  0  0  0
    6.9250    5.0790    1.6100 H   0  0  0  0  0  0  0  0  0  0  0  0
    7.3370    5.8070    3.9450 H   0  0  0  0  0  0  0  0  0  0  0  0
    5.6330    5.3810    5.6960 H   0  0  0  0  0  0  0  0  0  0  0  0
    2.2310    4.1540    4.9650 H   0  0  0  0  0  0  0  0  0  0  0  0
    3.2760    4.9330    6.1720 H   0  0  0  0  0  0  0  0  0  0  0  0
    5.2790    2.7890    4.9690 H   0  0  0  0  0  0  0  0  0  0  0  0
    5.4380    2.9150    6.7760 H   0  0  0  0  0  0  0  0  0  0  0  0
    5.2470    0.6280    7.0380 H   0  0  0  0  0  0  0  0  0  0  0  0
    5.6560    0.5270    5.3310 H   0  0  0  0  0  0  0  0  0  0  0  0
    3.0610    0.0820    6.6270 H   0  0  0  0  0  0  0  0  0  0  0  0
    4.3290   -0.2320    4.0540 H   0  0  0  0  0  0  0  0  0  0  0  0
    2.7840    1.9310    4.2540 H   0  0  0  0  0  0  0  0  0  0  0  0
    1.7160    1.7310    5.6370 H   0  0  0  0  0  0  0  0  0  0  0  0
  1 44  1  0  0  0  0
  1 45  1  0  0  0  0
  1  2  1  0  0  0  0
  2  3  2  0  0  0  0
  3  4  1  0  0  0  0
  4  5  1  0  0  0  0
  5  6  2  0  0  0  0
  6 46  1  0  0  0  0
  6  7  1  0  0  0  0
  7 47  1  0  0  0  0
  7  8  2  0  0  0  0
  8  9  1  0  0  0  0
  9 48  1  0  0  0  0
  9 10  2  0  0  0  0
 10  2  1  0  0  0  0
 10  5  1  0  0  0  0
  8 11  1  0  0  0  0
 11 12  1  0  0  0  0
 12 13  2  0  0  0  0
 13 14  1  0  0  0  0
 14 15  1  0  0  0  0
 15 49  1  0  0  0  0
 15 50  1  0  0  0  0
 15 16  1  0  0  0  0
 16 51  1  0  0  0  0
 16 52  1  0  0  0  0
 16 17  1  0  0  0  0
 17 18  1  0  0  0  0
 18 19  2  0  0  0  0
 18 20  1  0  0  0  0
 20 11  1  0  0  0  0
 20 14  2  0  0  0  0
 17 21  1  0  0  0  0
 21 22  2  0  0  0  0
 22 53  1  0  0  0  0
 22 23  1  0  0  0  0
 23 54  1  0  0  0  0
 23 24  2  0  0  0  0
 24 25  1  0  0  0  0
 25 55  1  0  0  0  0
 25 26  2  0  0  0  0
 26 21  1  0  0  0  0
 26 56  1  0  0  0  0
 24 27  1  0  0  0  0
 27 28  2  0  0  0  0
 28 57  1  0  0  0  0
 28 29  1  0  0  0  0
 29 58  1  0  0  0  0
 29 30  2  0  0  0  0
 30 59  1  0  0  0  0
 30 31  1  0  0  0  0
 31 60  1  0  0  0  0
 31 32  2  0  0  0  0
 32 27  1  0  0  0  0
 32 33  1  0  0  0  0
 33 61  1  0  0  0  0
 33 62  1  0  0  0  0
 33 34  1  0  0  0  0
 34 35  1  0  0  0  0
 35 63  1  0  0  0  0
 35 64  1  0  0  0  0
 35 36  1  0  0  0  0
 36 65  1  0  0  0  0
 36 66  1  0  0  0  0
 36 37  1  0  0  0  0
 37 67  1  0  0  0  0
 37 38  1  0  0  0  0
 38 68  1  0  0  0  0
 37 39  1  0  0  0  0
 39 34  1  0  0  0  0
 39 69  1  0  0  0  0
 39 70  1  0  0  0  0
 13 40  1  0  0  0  0
 40 41  1  0  0  0  0
 40 42  1  0  0  0  0
 40 43  1  0  0  0  0
M  END
>  <LOGBIO>
10.5200

>  <PRED_LOGBIO>
10.0600

>  <XV_RES>
0.6850

>  <WHL_TMPL>
3

>  <ANCH>
18-28;26-23

$$$$
ROW28
  -MTS-   01071502313D 0   0.00000     0.00000     0

 61 66  0  0  0  0  0  0  0  0999 V2000
   -0.7600   -5.8910   -3.5930 C   0  0  0  0  0  0  0  0  0  0  0  0
   -2.0820   -5.8500   -4.1370 O   0  0  0  0  0  0  0  0  0  0  0  0
   -3.0560   -5.2150   -3.4120 C   0  0  0  0  0  0  0  0  0  0  0  0
   -3.2910   -3.8480   -3.6010 C   0  0  0  0  0  0  0  0  0  0  0  0
   -4.2860   -3.2000   -2.8600 C   0  0  0  0  0  0  0  0  0  0  0  0
   -5.0470   -3.9190   -1.9300 C   0  0  0  0  0  0  0  0  0  0  0  0
   -4.8120   -5.2860   -1.7410 C   0  0  0  0  0  0  0  0  0  0  0  0
   -3.8170   -5.9340   -2.4820 C   0  0  0  0  0  0  0  0  0  0  0  0
   -6.0530   -3.2640   -1.1810 N   0  0  0  0  0  0  0  0  0  0  0  0
   -7.4660   -3.5870   -1.1790 N   0  0  0  0  0  0  0  0  0  0  0  0
   -8.0760   -2.7520   -0.3560 C   0  0  0  0  0  0  0  0  0  0  0  0
   -7.0440   -1.8510    0.2050 C   0  0  0  0  0  0  0  0  0  0  0  0
   -7.1230   -0.7070    1.1870 C   0  0  0  0  0  0  0  0  0  0  0  0
   -5.8030    0.0070    1.5330 C   0  0  0  0  0  0  0  0  0  0  0  0
   -4.5850   -0.4900    0.8770 N   0  0  0  0  0  0  0  0  0  0  0  0
   -4.6110   -1.5080    0.0220 C   0  0  0  0  0  0  0  0  0  0  0  0
   -3.5580   -1.8790   -0.4950 O   0  0  0  0  0  0  0  0  0  0  0  0
   -5.8670   -2.2090   -0.3260 C   0  0  0  0  0  0  0  0  0  0  0  0
   -3.3470    0.1340    1.1640 C   0  0  0  0  0  0  0  0  0  0  0  0
   -3.1700    1.4960    0.8900 C   0  0  0  0  0  0  0  0  0  0  0  0
   -1.9460    2.1130    1.1730 C   0  0  0  0  0  0  0  0  0  0  0  0
   -0.8990    1.3690    1.7310 C   0  0  0  0  0  0  0  0  0  0  0  0
   -1.0770    0.0080    2.0050 C   0  0  0  0  0  0  0  0  0  0  0  0
   -2.3010   -0.6100    1.7220 C   0  0  0  0  0  0  0  0  0  0  0  0
    0.4210    2.0350    2.0370 C   0  0  0  0  0  0  0  0  0  0  0  0
    0.4180    3.2610    2.8830 C   0  0  0  0  0  0  0  0  0  0  0  0
    0.9380    1.9780    3.4330 C   0  0  0  0  0  0  0  0  0  0  0  0
    1.4090    1.9770    0.8580 C   0  0  0  0  0  0  0  0  0  0  0  0
    2.6700    1.5900    0.9130 N   0  0  0  0  0  0  0  0  0  0  0  0
    3.2100    1.6880   -0.3750 C   0  0  0  0  0  0  0  0  0  0  0  0
    2.2430    2.1390   -1.1860 C   0  0  0  0  0  0  0  0  0  0  0  0
    1.1130    2.3250   -0.4340 N   0  0  0  0  0  0  0  0  0  0  0  0
   -0.1840    2.8100   -0.9250 C   0  0  0  0  0  0  0  0  0  0  0  0
   -9.5530   -2.7230   -0.0440 C   0  0  0  0  0  0  0  0  0  0  0  0
  -10.0530   -3.9510   -0.1540 F   0  0  0  0  0  0  0  0  0  0  0  0
  -10.1710   -1.9140   -0.9000 F   0  0  0  0  0  0  0  0  0  0  0  0
   -9.7360   -2.2790    1.1960 F   0  0  0  0  0  0  0  0  0  0  0  0
   -0.3930   -4.8760   -3.4540 H   0  0  0  0  0  0  0  0  0  0  0  0
   -0.1030   -6.4240   -4.2780 H   0  0  0  0  0  0  0  0  0  0  0  0
   -0.7780   -6.4050   -2.6340 H   0  0  0  0  0  0  0  0  0  0  0  0
   -2.7050   -3.2940   -4.3180 H   0  0  0  0  0  0  0  0  0  0  0  0
   -4.4680   -2.1450   -3.0060 H   0  0  0  0  0  0  0  0  0  0  0  0
   -5.3980   -5.8400   -1.0230 H   0  0  0  0  0  0  0  0  0  0  0  0
   -3.6350   -6.9890   -2.3360 H   0  0  0  0  0  0  0  0  0  0  0  0
   -7.8210    0.0310    0.7990 H   0  0  0  0  0  0  0  0  0  0  0  0
   -7.5670   -1.0750    2.1090 H   0  0  0  0  0  0  0  0  0  0  0  0
   -5.9120    1.0640    1.3000 H   0  0  0  0  0  0  0  0  0  0  0  0
   -5.6580   -0.0420    2.6100 H   0  0  0  0  0  0  0  0  0  0  0  0
   -3.9770    2.0700    0.4590 H   0  0  0  0  0  0  0  0  0  0  0  0
   -1.8090    3.1630    0.9620 H   0  0  0  0  0  0  0  0  0  0  0  0
   -0.2690   -0.5660    2.4350 H   0  0  0  0  0  0  0  0  0  0  0  0
   -2.4380   -1.6600    1.9330 H   0  0  0  0  0  0  0  0  0  0  0  0
   -0.5430    3.6130    3.2540 H   0  0  0  0  0  0  0  0  0  0  0  0
    1.1440    4.0360    2.6470 H   0  0  0  0  0  0  0  0  0  0  0  0
    0.3280    1.4650    4.1740 H   0  0  0  0  0  0  0  0  0  0  0  0
    2.0140    1.8880    3.5670 H   0  0  0  0  0  0  0  0  0  0  0  0
    4.2220    1.4440   -0.6630 H   0  0  0  0  0  0  0  0  0  0  0  0
    2.3380    2.3230   -2.2460 H   0  0  0  0  0  0  0  0  0  0  0  0
   -0.3140    2.5130   -1.9630 H   0  0  0  0  0  0  0  0  0  0  0  0
   -0.2160    3.8960   -0.8520 H   0  0  0  0  0  0  0  0  0  0  0  0
   -0.9830    2.3830   -0.3220 H   0  0  0  0  0  0  0  0  0  0  0  0
  1 38  1  0  0  0  0
  1 39  1  0  0  0  0
  1 40  1  0  0  0  0
  1  2  1  0  0  0  0
  2  3  1  0  0  0  0
  3  4  2  0  0  0  0
  4 41  1  0  0  0  0
  4  5  1  0  0  0  0
  5 42  1  0  0  0  0
  5  6  2  0  0  0  0
  6  7  1  0  0  0  0
  7 43  1  0  0  0  0
  7  8  2  0  0  0  0
  8  3  1  0  0  0  0
  8 44  1  0  0  0  0
  6  9  1  0  0  0  0
  9 10  1  0  0  0  0
 10 11  2  0  0  0  0
 11 12  1  0  0  0  0
 12 13  1  0  0  0  0
 13 45  1  0  0  0  0
 13 46  1  0  0  0  0
 13 14  1  0  0  0  0
 14 47  1  0  0  0  0
 14 48  1  0  0  0  0
 14 15  1  0  0  0  0
 15 16  1  0  0  0  0
 16 17  2  0  0  0  0
 16 18  1  0  0  0  0
 18  9  1  0  0  0  0
 18 12  2  0  0  0  0
 15 19  1  0  0  0  0
 19 20  2  0  0  0  0
 20 49  1  0  0  0  0
 20 21  1  0  0  0  0
 21 50  1  0  0  0  0
 21 22  2  0  0  0  0
 22 23  1  0  0  0  0
 23 51  1  0  0  0  0
 23 24  2  0  0  0  0
 24 19  1  0  0  0  0
 24 52  1  0  0  0  0
 22 25  1  0  0  0  0
 25 26  1  0  0  0  0
 26 53  1  0  0  0  0
 26 54  1  0  0  0  0
 26 27  1  0  0  0  0
 27 25  1  0  0  0  0
 27 55  1  0  0  0  0
 27 56  1  0  0  0  0
 25 28  1  0  0  0  0
 28 29  2  0  0  0  0
 29 30  1  0  0  0  0
 30 57  1  0  0  0  0
 30 31  2  0  0  0  0
 31 58  1  0  0  0  0
 31 32  1  0  0  0  0
 32 28  1  0  0  0  0
 32 33  1  0  0  0  0
 33 59  1  0  0  0  0
 33 60  1  0  0  0  0
 33 61  1  0  0  0  0
 11 34  1  0  0  0  0
 34 35  1  0  0  0  0
 34 36  1  0  0  0  0
 34 37  1  0  0  0  0
M  END
>  <LOGBIO>
8.1900

>  <PRED_LOGBIO>
7.8100

>  <XV_RES>
0.9020

>  <WHL_TMPL>
3

>  <ANCH>
1-14;48-47

$$$$
ROW29
  -MTS-   01071502313D 0   0.00000     0.00000     0

 78 80  0  0  1  0  0  0  0  0999 V2000
    5.9590   -6.9170    4.9420 N   0  0  0  0  0  0  0  0  0  0  0  0
    4.5570   -6.4760    4.9500 C   0  0  0  0  0  0  0  0  0  0  0  0
    4.4880   -4.9900    4.6040 C   0  0  0  0  0  0  0  0  0  0  0  0
    3.0310   -4.5310    4.6120 C   0  0  0  0  0  0  0  0  0  0  0  0
    2.9630   -3.0620    4.2700 C   0  0  0  0  0  0  0  0  0  0  0  0
    3.9960   -2.4360    4.0390 O   0  0  0  0  0  0  0  0  0  0  0  0
    1.7860   -2.4450    4.2180 N   0  0  0  0  0  0  0  0  0  0  0  0
    1.7230   -1.0680    3.8980 C   0  0  0  0  0  0  0  0  0  0  0  0
    1.7850   -0.1090    4.9150 C   0  0  0  0  0  0  0  0  0  0  0  0
    1.7230    1.2530    4.5980 C   0  0  0  0  0  0  0  0  0  0  0  0
    1.5970    1.6560    3.2640 C   0  0  0  0  0  0  0  0  0  0  0  0
    1.5350    0.6970    2.2460 C   0  0  0  0  0  0  0  0  0  0  0  0
    1.5970   -0.6650    2.5630 C   0  0  0  0  0  0  0  0  0  0  0  0
    1.3700    1.2270    0.4920 S   0  0  0  0  0  0  0  0  0  0  0  0
    1.9980    0.2640   -0.3580 O   0  0  0  0  0  0  0  0  0  0  0  0
    1.9980    2.4990    0.3170 O   0  0  0  0  0  0  0  0  0  0  0  0
   -0.3260    1.3520    0.0770 N   0  0  0  0  0  0  0  0  0  0  0  0
   -0.7230    1.7610   -1.2780 C   0  0  1  0  0  0  0  0  0  0  0  0
   -2.1680    1.8380   -1.5330 C   0  0  0  0  0  0  0  0  0  0  0  0
   -2.9210    1.3970   -0.3000 C   0  0  0  0  0  0  0  0  0  0  0  0
   -4.0450    0.5720   -0.4240 C   0  0  0  0  0  0  0  0  0  0  0  0
   -4.7440    0.1640    0.7180 C   0  0  0  0  0  0  0  0  0  0  0  0
   -4.3180    0.5810    1.9850 C   0  0  0  0  0  0  0  0  0  0  0  0
   -3.1930    1.4060    2.1090 C   0  0  0  0  0  0  0  0  0  0  0  0
   -2.4950    1.8140    0.9660 C   0  0  0  0  0  0  0  0  0  0  0  0
   -2.7340    1.8560    3.4750 C   0  0  0  0  0  0  0  0  0  0  0  0
   -1.6740    2.6340    3.5920 N   0  0  0  0  0  0  0  0  0  0  0  0
   -3.4180    1.4570    4.5930 N   0  0  0  0  0  0  0  0  0  0  0  0
   -0.2140    0.6700   -2.1900 C   0  0  0  0  0  0  0  0  0  0  0  0
   -0.9940    0.0730   -2.9290 O   0  0  0  0  0  0  0  0  0  0  0  0
    1.0780    0.3560   -2.1930 N   0  0  0  0  0  0  0  0  0  0  0  0
    2.0510    1.0050   -3.0840 C   0  0  0  0  0  0  0  0  0  0  0  0
    2.8790   -0.0140   -3.8880 C   0  0  0  0  0  0  0  0  0  0  0  0
    3.5170   -1.0700   -2.9650 C   0  0  0  0  0  0  0  0  0  0  0  0
    4.2310   -2.1310   -3.8030 C   0  0  0  0  0  0  0  0  0  0  0  0
    3.4800   -2.3300   -5.1190 C   0  0  0  0  0  0  0  0  0  0  0  0
    4.1660   -3.3500   -5.9240 N   0  0  0  0  0  0  0  0  0  0  0  0
    2.4640   -1.7350   -2.0610 C   0  0  0  0  0  0  0  0  0  0  0  0
    1.6480   -0.6690   -1.3070 C   0  0  0  0  0  0  0  0  0  0  0  0
    6.4820   -6.3880    5.6250 H   0  0  0  0  0  0  0  0  0  0  0  0
    6.0050   -7.9000    5.1710 H   0  0  0  0  0  0  0  0  0  0  0  0
    4.1310   -6.6390    5.9380 H   0  0  0  0  0  0  0  0  0  0  0  0
    3.9930   -7.0460    4.2140 H   0  0  0  0  0  0  0  0  0  0  0  0
    4.9140   -4.8270    3.6160 H   0  0  0  0  0  0  0  0  0  0  0  0
    5.0520   -4.4190    5.3390 H   0  0  0  0  0  0  0  0  0  0  0  0
    2.6050   -4.6940    5.6000 H   0  0  0  0  0  0  0  0  0  0  0  0
    2.4670   -5.1010    3.8760 H   0  0  0  0  0  0  0  0  0  0  0  0
    0.9380   -2.9590    4.4080 H   0  0  0  0  0  0  0  0  0  0  0  0
    1.8820   -0.4200    5.9450 H   0  0  0  0  0  0  0  0  0  0  0  0
    1.7710    1.9930    5.3840 H   0  0  0  0  0  0  0  0  0  0  0  0
    1.5490    2.7070    3.0190 H   0  0  0  0  0  0  0  0  0  0  0  0
    1.5490   -1.4050    1.7780 H   0  0  0  0  0  0  0  0  0  0  0  0
   -1.0320    1.1430    0.7690 H   0  0  0  0  0  0  0  0  0  0  0  0
   -0.2470    2.7040   -1.5380 H   0  0  0  0  0  0  0  0  0  0  0  0
   -2.3890    1.1120   -2.3120 H   0  0  0  0  0  0  0  0  0  0  0  0
   -2.4360    2.8700   -1.7500 H   0  0  0  0  0  0  0  0  0  0  0  0
   -4.3730    0.2500   -1.4010 H   0  0  0  0  0  0  0  0  0  0  0  0
   -5.6110   -0.4720    0.6220 H   0  0  0  0  0  0  0  0  0  0  0  0
   -4.8570    0.2660    2.8670 H   0  0  0  0  0  0  0  0  0  0  0  0
   -1.6280    2.4510    1.0610 H   0  0  0  0  0  0  0  0  0  0  0  0
   -1.3730    2.9290    4.4880 H   0  0  0  0  0  0  0  0  0  0  0  0
   -4.2290    0.8630    4.5040 H   0  0  0  0  0  0  0  0  0  0  0  0
   -3.1110    1.7580    5.5070 H   0  0  0  0  0  0  0  0  0  0  0  0
    2.7180    1.6300   -2.4940 H   0  0  0  0  0  0  0  0  0  0  0  0
    1.5250    1.6660   -3.7700 H   0  0  0  0  0  0  0  0  0  0  0  0
    2.2380   -0.5080   -4.6150 H   0  0  0  0  0  0  0  0  0  0  0  0
    3.6600    0.5070   -4.4370 H   0  0  0  0  0  0  0  0  0  0  0  0
    4.2930   -0.6100   -2.3560 H   0  0  0  0  0  0  0  0  0  0  0  0
    5.2480   -1.8050   -4.0110 H   0  0  0  0  0  0  0  0  0  0  0  0
    4.2560   -3.0690   -3.2530 H   0  0  0  0  0  0  0  0  0  0  0  0
    2.4630   -2.6560   -4.9110 H   0  0  0  0  0  0  0  0  0  0  0  0
    3.4550   -1.3910   -5.6680 H   0  0  0  0  0  0  0  0  0  0  0  0
    4.1890   -4.2220   -5.4140 H   0  0  0  0  0  0  0  0  0  0  0  0
    3.6700   -3.4820   -6.7940 H   0  0  0  0  0  0  0  0  0  0  0  0
    1.7950   -2.3410   -2.6690 H   0  0  0  0  0  0  0  0  0  0  0  0
    2.9610   -2.3860   -1.3440 H   0  0  0  0  0  0  0  0  0  0  0  0
    2.2810   -0.1900   -0.5630 H   0  0  0  0  0  0  0  0  0  0  0  0
    0.8460   -1.1540   -0.7550 H   0  0  0  0  0  0  0  0  0  0  0  0
  1 40  1  0  0  0  0
  1 41  1  0  0  0  0
  1  2  1  0  0  0  0
  2 42  1  0  0  0  0
  2 43  1  0  0  0  0
  2  3  1  0  0  0  0
  3 44  1  0  0  0  0
  3 45  1  0  0  0  0
  3  4  1  0  0  0  0
  4 46  1  0  0  0  0
  4 47  1  0  0  0  0
  4  5  1  0  0  0  0
  5  6  2  0  0  0  0
  5  7  1  0  0  0  0
  7 48  1  0  0  0  0
  7  8  1  0  0  0  0
  8  9  2  0  0  0  0
  9 49  1  0  0  0  0
  9 10  1  0  0  0  0
 10 50  1  0  0  0  0
 10 11  2  0  0  0  0
 11 51  1  0  0  0  0
 11 12  1  0  0  0  0
 12 13  2  0  0  0  0
 13  8  1  0  0  0  0
 13 52  1  0  0  0  0
 12 14  1  0  0  0  0
 14 15  2  0  0  0  0
 14 16  2  0  0  0  0
 14 17  1  0  0  0  0
 17 53  1  0  0  0  0
 17 18  1  0  0  0  0
 18 54  1  0  0  0  0
 18 19  1  0  0  0  0
 19 55  1  0  0  0  0
 19 56  1  0  0  0  0
 19 20  1  0  0  0  0
 20 21  2  0  0  0  0
 21 57  1  0  0  0  0
 21 22  1  0  0  0  0
 22 58  1  0  0  0  0
 22 23  2  0  0  0  0
 23 59  1  0  0  0  0
 23 24  1  0  0  0  0
 24 25  2  0  0  0  0
 25 20  1  0  0  0  0
 25 60  1  0  0  0  0
 24 26  1  0  0  0  0
 26 27  2  0  0  0  0
 27 61  1  0  0  0  0
 26 28  1  0  0  0  0
 28 62  1  0  0  0  0
 28 63  1  0  0  0  0
 18 29  1  0  0  0  0
 29 30  2  0  0  0  0
 29 31  1  0  0  0  0
 31 32  1  0  0  0  0
 32 64  1  0  0  0  0
 32 65  1  0  0  0  0
 32 33  1  0  0  0  0
 33 66  1  0  0  0  0
 33 67  1  0  0  0  0
 33 34  1  0  0  0  0
 34 68  1  0  0  0  0
 34 35  1  0  0  0  0
 35 69  1  0  0  0  0
 35 70  1  0  0  0  0
 35 36  1  0  0  0  0
 36 71  1  0  0  0  0
 36 72  1  0  0  0  0
 36 37  1  0  0  0  0
 37 73  1  0  0  0  0
 37 74  1  0  0  0  0
 34 38  1  0  0  0  0
 38 75  1  0  0  0  0
 38 76  1  0  0  0  0
 38 39  1  0  0  0  0
 39 31  1  0  0  0  0
 39 77  1  0  0  0  0
 39 78  1  0  0  0  0
M  END
>  <LOGBIO>
4.6400

>  <PRED_LOGBIO>
4.8700

>  <XV_RES>
-0.3690

>  <WHL_TMPL>
1

>  <ANCH>
49-50;44-45

$$$$
ROW30
  -MTS-   01071502313D 0   0.00000     0.00000     0

 71 75  0  0  1  0  0  0  0  0999 V2000
    1.6370    0.3150    0.4350 N   0  0  0  0  0  0  0  0  0  0  0  0
    1.4120    1.7310    0.7560 C   0  0  2  0  0  0  0  0  0  0  0  0
    2.7260    2.3650    1.2100 C   0  0  0  0  0  0  0  0  0  0  0  0
    3.7460    2.2570    0.1020 C   0  0  0  0  0  0  0  0  0  0  0  0
    3.8540    3.2760   -0.8520 C   0  0  0  0  0  0  0  0  0  0  0  0
    4.8000    3.1750   -1.8790 C   0  0  0  0  0  0  0  0  0  0  0  0
    5.6370    2.0560   -1.9530 C   0  0  0  0  0  0  0  0  0  0  0  0
    5.5290    1.0370   -0.9990 C   0  0  0  0  0  0  0  0  0  0  0  0
    4.5830    1.1370    0.0280 C   0  0  0  0  0  0  0  0  0  0  0  0
    2.4950    3.8200    1.5400 C   0  0  0  0  0  0  0  0  0  0  0  0
    2.6380    4.7960    0.5460 C   0  0  0  0  0  0  0  0  0  0  0  0
    2.4240    6.1450    0.8530 C   0  0  0  0  0  0  0  0  0  0  0  0
    2.0660    6.5190    2.1540 C   0  0  0  0  0  0  0  0  0  0  0  0
    1.9220    5.5430    3.1480 C   0  0  0  0  0  0  0  0  0  0  0  0
    2.1370    4.1940    2.8410 C   0  0  0  0  0  0  0  0  0  0  0  0
    0.3920    1.8400    1.8640 C   0  0  0  0  0  0  0  0  0  0  0  0
    0.6940    2.3800    2.9270 O   0  0  0  0  0  0  0  0  0  0  0  0
   -0.8330    1.3510    1.6910 N   0  0  0  0  0  0  0  0  0  0  0  0
   -1.1790   -0.0220    1.2960 C   0  0  0  0  0  0  0  0  0  0  0  0
   -2.6980   -0.2180    1.4600 C   0  0  0  0  0  0  0  0  0  0  0  0
   -3.2480    1.2130    1.3150 C   0  0  0  0  0  0  0  0  0  0  0  0
   -2.0980    2.0820    1.8580 C   0  0  1  0  0  0  0  0  0  0  0  0
   -2.0180    3.3050    0.9770 C   0  0  0  0  0  0  0  0  0  0  0  0
   -2.7670    4.2600    1.1810 O   0  0  0  0  0  0  0  0  0  0  0  0
   -1.1370    3.3520   -0.0190 N   0  0  0  0  0  0  0  0  0  0  0  0
   -1.0600    4.5430   -0.8760 C   0  0  0  0  0  0  0  0  0  0  0  0
    0.0240    4.3400   -1.9340 C   0  0  0  0  0  0  0  0  0  0  0  0
    0.1190    2.8500   -2.3110 C   0  0  0  0  0  0  0  0  0  0  0  0
    1.1580    2.6450   -3.4290 C   0  0  0  0  0  0  0  0  0  0  0  0
    2.4510    3.3880   -3.1930 C   0  0  0  0  0  0  0  0  0  0  0  0
    3.5270    3.0460   -3.9140 N   0  0  0  0  0  0  0  0  0  0  0  0
    4.7000    3.6720   -3.7460 C   0  0  0  0  0  0  0  0  0  0  0  0
    5.8050    3.2860   -4.5180 N   0  0  0  0  0  0  0  0  0  0  0  0
    4.8340    4.6600   -2.8510 N   0  0  0  0  0  0  0  0  0  0  0  0
    3.7940    5.0480   -2.1000 C   0  0  0  0  0  0  0  0  0  0  0  0
    2.5530    4.4160   -2.2480 C   0  0  0  0  0  0  0  0  0  0  0  0
    1.3780    4.8490   -1.4050 C   0  0  0  0  0  0  0  0  0  0  0  0
    0.7680   -0.1050    0.1350 H   0  0  0  0  0  0  0  0  0  0  0  0
    2.3190    0.2420   -0.3070 H   0  0  0  0  0  0  0  0  0  0  0  0
    1.0450    2.2500   -0.1270 H   0  0  0  0  0  0  0  0  0  0  0  0
    3.0930    1.8470    2.0930 H   0  0  0  0  0  0  0  0  0  0  0  0
    3.2090    4.1400   -0.7950 H   0  0  0  0  0  0  0  0  0  0  0  0
    4.8840    3.9620   -2.6150 H   0  0  0  0  0  0  0  0  0  0  0  0
    6.3670    1.9780   -2.7450 H   0  0  0  0  0  0  0  0  0  0  0  0
    6.1750    0.1730   -1.0560 H   0  0  0  0  0  0  0  0  0  0  0  0
    4.4990    0.3510    0.7640 H   0  0  0  0  0  0  0  0  0  0  0  0
    2.9150    4.5070   -0.4570 H   0  0  0  0  0  0  0  0  0  0  0  0
    2.5350    6.8970    0.0860 H   0  0  0  0  0  0  0  0  0  0  0  0
    1.9010    7.5590    2.3900 H   0  0  0  0  0  0  0  0  0  0  0  0
    1.6460    5.8320    4.1510 H   0  0  0  0  0  0  0  0  0  0  0  0
    2.0260    3.4420    3.6080 H   0  0  0  0  0  0  0  0  0  0  0  0
   -0.6950   -0.6880    2.0080 H   0  0  0  0  0  0  0  0  0  0  0  0
   -0.9260   -0.1680    0.2480 H   0  0  0  0  0  0  0  0  0  0  0  0
   -2.8880   -0.5530    2.4770 H   0  0  0  0  0  0  0  0  0  0  0  0
   -3.0710   -0.8310    0.6430 H   0  0  0  0  0  0  0  0  0  0  0  0
   -4.0980    1.3190    1.9860 H   0  0  0  0  0  0  0  0  0  0  0  0
   -3.4000    1.4360    0.2610 H   0  0  0  0  0  0  0  0  0  0  0  0
   -2.2750    2.3540    2.8960 H   0  0  0  0  0  0  0  0  0  0  0  0
   -0.5220    2.5680   -0.1860 H   0  0  0  0  0  0  0  0  0  0  0  0
   -2.0180    4.7010   -1.3650 H   0  0  0  0  0  0  0  0  0  0  0  0
   -0.8150    5.4120   -0.2690 H   0  0  0  0  0  0  0  0  0  0  0  0
   -0.2800    4.9240   -2.8000 H   0  0  0  0  0  0  0  0  0  0  0  0
    0.4090    2.2720   -1.4360 H   0  0  0  0  0  0  0  0  0  0  0  0
   -0.8530    2.4990   -2.6510 H   0  0  0  0  0  0  0  0  0  0  0  0
    0.7310    2.9590   -4.3790 H   0  0  0  0  0  0  0  0  0  0  0  0
    1.3680    1.5820   -3.5340 H   0  0  0  0  0  0  0  0  0  0  0  0
    5.9790    3.7310   -5.4080 H   0  0  0  0  0  0  0  0  0  0  0  0
    6.4270    2.5640   -4.1850 H   0  0  0  0  0  0  0  0  0  0  0  0
    3.9130    5.8450   -1.3820 H   0  0  0  0  0  0  0  0  0  0  0  0
    1.5200    4.4990   -0.3840 H   0  0  0  0  0  0  0  0  0  0  0  0
    1.3570    5.9350   -1.3480 H   0  0  0  0  0  0  0  0  0  0  0  0
  1 38  1  0  0  0  0
  1 39  1  0  0  0  0
  1  2  1  0  0  0  0
  2 40  1  0  0  0  0
  2  3  1  0  0  0  0
  3 41  1  0  0  0  0
  3  4  1  0  0  0  0
  4  5  2  0  0  0  0
  5 42  1  0  0  0  0
  5  6  1  0  0  0  0
  6 43  1  0  0  0  0
  6  7  2  0  0  0  0
  7 44  1  0  0  0  0
  7  8  1  0  0  0  0
  8 45  1  0  0  0  0
  8  9  2  0  0  0  0
  9  4  1  0  0  0  0
  9 46  1  0  0  0  0
  3 10  1  0  0  0  0
 10 11  2  0  0  0  0
 11 47  1  0  0  0  0
 11 12  1  0  0  0  0
 12 48  1  0  0  0  0
 12 13  2  0  0  0  0
 13 49  1  0  0  0  0
 13 14  1  0  0  0  0
 14 50  1  0  0  0  0
 14 15  2  0  0  0  0
 15 10  1  0  0  0  0
 15 51  1  0  0  0  0
  2 16  1  0  0  0  0
 16 17  2  0  0  0  0
 16 18  1  0  0  0  0
 18 19  1  0  0  0  0
 19 52  1  0  0  0  0
 19 53  1  0  0  0  0
 19 20  1  0  0  0  0
 20 54  1  0  0  0  0
 20 55  1  0  0  0  0
 20 21  1  0  0  0  0
 21 56  1  0  0  0  0
 21 57  1  0  0  0  0
 21 22  1  0  0  0  0
 22 18  1  0  0  0  0
 22 58  1  0  0  0  0
 22 23  1  0  0  0  0
 23 24  2  0  0  0  0
 23 25  1  0  0  0  0
 25 59  1  0  0  0  0
 25 26  1  0  0  0  0
 26 60  1  0  0  0  0
 26 61  1  0  0  0  0
 26 27  1  0  0  0  0
 27 62  1  0  0  0  0
 27 28  1  0  0  0  0
 28 63  1  0  0  0  0
 28 64  1  0  0  0  0
 28 29  1  0  0  0  0
 29 65  1  0  0  0  0
 29 66  1  0  0  0  0
 29 30  1  0  0  0  0
 30 31  1  0  0  0  0
 31 32  2  0  0  0  0
 32 33  1  0  0  0  0
 33 67  1  0  0  0  0
 33 68  1  0  0  0  0
 32 34  1  0  0  0  0
 34 35  2  0  0  0  0
 35 69  1  0  0  0  0
 35 36  1  0  0  0  0
 36 30  2  0  0  0  0
 36 37  1  0  0  0  0
 37 27  1  0  0  0  0
 37 70  1  0  0  0  0
 37 71  1  0  0  0  0
M  END
>  <LOGBIO>
4.2400

>  <PRED_LOGBIO>
4.8500

>  <XV_RES>
-1.7870

>  <WHL_TMPL>
3

>  <ANCH>
18-19;32-42

$$$$
ROW31
  -MTS-   01071502313D 0   0.00000     0.00000     0

 58 60  0  0  1  0  0  0  0  0999 V2000
    1.3610    1.9920    0.8560 C   0  0  0  0  0  0  0  0  0  0  0  0
    0.4210    2.0350    2.0370 C   0  0  2  0  0  0  0  0  0  0  0  0
   -0.8330    1.3510    1.6910 N   0  0  0  0  0  0  0  0  0  0  0  0
   -0.9070    0.1040    0.9170 C   0  0  0  0  0  0  0  0  0  0  0  0
   -2.3480   -0.4200    1.0580 C   0  0  0  0  0  0  0  0  0  0  0  0
   -3.1000    0.8420    1.5200 C   0  0  2  0  0  0  0  0  0  0  0  0
   -3.9500    0.4600    2.6560 N   0  0  0  0  0  0  0  0  0  0  0  0
   -4.9560    1.6590    3.4390 S   0  0  0  0  0  0  0  0  0  0  0  0
   -5.8750    2.2050    2.4880 O   0  0  0  0  0  0  0  0  0  0  0  0
   -4.1320    2.7050    3.9600 O   0  0  0  0  0  0  0  0  0  0  0  0
   -5.8920    0.8720    4.8140 C   0  0  0  0  0  0  0  0  0  0  0  0
   -5.3430    0.8330    6.1010 C   0  0  0  0  0  0  0  0  0  0  0  0
   -6.0550    0.2340    7.1480 C   0  0  0  0  0  0  0  0  0  0  0  0
   -7.3160   -0.3250    6.9070 C   0  0  0  0  0  0  0  0  0  0  0  0
   -8.0270   -0.9240    7.9530 C   0  0  0  0  0  0  0  0  0  0  0  0
   -9.2880   -1.4830    7.7120 C   0  0  0  0  0  0  0  0  0  0  0  0
  -10.1730   -2.2270    9.0120 Cl  0  0  0  0  0  0  0  0  0  0  0  0
   -9.8370   -1.4440    6.4250 C   0  0  0  0  0  0  0  0  0  0  0  0
   -9.1250   -0.8450    5.3780 C   0  0  0  0  0  0  0  0  0  0  0  0
   -7.8640   -0.2860    5.6190 C   0  0  0  0  0  0  0  0  0  0  0  0
   -7.1520    0.3130    4.5730 C   0  0  0  0  0  0  0  0  0  0  0  0
   -2.0410    1.7840    2.0400 C   0  0  0  0  0  0  0  0  0  0  0  0
   -1.9490    3.1660    2.2650 O   0  0  0  0  0  0  0  0  0  0  0  0
    0.0760    3.4870    2.2670 C   0  0  0  0  0  0  0  0  0  0  0  0
    0.0580    3.9410    3.4100 O   0  0  0  0  0  0  0  0  0  0  0  0
   -0.2080    4.2750    1.2340 N   0  0  0  0  0  0  0  0  0  0  0  0
   -0.5430    5.6880    1.4580 C   0  0  0  0  0  0  0  0  0  0  0  0
   -0.8250    6.3630    0.1160 C   0  0  0  0  0  0  0  0  0  0  0  0
   -1.1610    7.7770    0.3400 N   0  0  0  0  0  0  0  0  0  0  0  0
   -1.5350    8.8130   -1.0200 S   0  0  0  0  0  0  0  0  0  0  0  0
   -0.4140    8.8610   -1.9060 O   0  0  0  0  0  0  0  0  0  0  0  0
   -2.6710    8.2950   -1.7160 O   0  0  0  0  0  0  0  0  0  0  0  0
   -1.9030   10.4820   -0.4230 C   0  0  0  0  0  0  0  0  0  0  0  0
    0.7920    1.9580   -0.0700 H   0  0  0  0  0  0  0  0  0  0  0  0
    1.9040    2.9350    0.8550 H   0  0  0  0  0  0  0  0  0  0  0  0
    2.0020    1.1250    1.0000 H   0  0  0  0  0  0  0  0  0  0  0  0
    0.8840    1.6000    2.9200 H   0  0  0  0  0  0  0  0  0  0  0  0
   -0.2510   -0.6180    1.3990 H   0  0  0  0  0  0  0  0  0  0  0  0
   -0.7160    0.3160   -0.1330 H   0  0  0  0  0  0  0  0  0  0  0  0
   -2.3710   -1.1480    1.8660 H   0  0  0  0  0  0  0  0  0  0  0  0
   -2.7190   -0.7260    0.0820 H   0  0  0  0  0  0  0  0  0  0  0  0
   -3.6700    1.2840    0.7050 H   0  0  0  0  0  0  0  0  0  0  0  0
   -3.9540   -0.4950    2.9860 H   0  0  0  0  0  0  0  0  0  0  0  0
   -4.3710    1.2640    6.2870 H   0  0  0  0  0  0  0  0  0  0  0  0
   -5.6320    0.2040    8.1410 H   0  0  0  0  0  0  0  0  0  0  0  0
   -7.6040   -0.9540    8.9460 H   0  0  0  0  0  0  0  0  0  0  0  0
  -10.8090   -1.8750    6.2390 H   0  0  0  0  0  0  0  0  0  0  0  0
   -9.5480   -0.8150    4.3850 H   0  0  0  0  0  0  0  0  0  0  0  0
   -7.5760    0.3430    3.5800 H   0  0  0  0  0  0  0  0  0  0  0  0
   -0.1930    3.9020    0.2950 H   0  0  0  0  0  0  0  0  0  0  0  0
   -1.4260    5.7560    2.0900 H   0  0  0  0  0  0  0  0  0  0  0  0
    0.2920    6.1860    1.9460 H   0  0  0  0  0  0  0  0  0  0  0  0
    0.0570    6.2960   -0.5160 H   0  0  0  0  0  0  0  0  0  0  0  0
   -1.6610    5.8650   -0.3720 H   0  0  0  0  0  0  0  0  0  0  0  0
   -1.1760    8.1500    1.2780 H   0  0  0  0  0  0  0  0  0  0  0  0
   -1.0390   10.8770    0.1070 H   0  0  0  0  0  0  0  0  0  0  0  0
   -2.1360   11.1260   -1.2680 H   0  0  0  0  0  0  0  0  0  0  0  0
   -2.7560   10.4460    0.2510 H   0  0  0  0  0  0  0  0  0  0  0  0
  1 34  1  0  0  0  0
  1 35  1  0  0  0  0
  1 36  1  0  0  0  0
  1  2  1  0  0  0  0
  2 37  1  0  0  0  0
  2  3  1  0  0  0  0
  3  4  1  0  0  0  0
  4 38  1  0  0  0  0
  4 39  1  0  0  0  0
  4  5  1  0  0  0  0
  5 40  1  0  0  0  0
  5 41  1  0  0  0  0
  5  6  1  0  0  0  0
  6 42  1  0  0  0  0
  6  7  1  0  0  0  0
  7 43  1  0  0  0  0
  7  8  1  0  0  0  0
  8  9  2  0  0  0  0
  8 10  2  0  0  0  0
  8 11  1  0  0  0  0
 11 12  2  0  0  0  0
 12 44  1  0  0  0  0
 12 13  1  0  0  0  0
 13 45  1  0  0  0  0
 13 14  2  0  0  0  0
 14 15  1  0  0  0  0
 15 46  1  0  0  0  0
 15 16  2  0  0  0  0
 16 17  1  0  0  0  0
 16 18  1  0  0  0  0
 18 47  1  0  0  0  0
 18 19  2  0  0  0  0
 19 48  1  0  0  0  0
 19 20  1  0  0  0  0
 20 14  1  0  0  0  0
 20 21  2  0  0  0  0
 21 11  1  0  0  0  0
 21 49  1  0  0  0  0
  6 22  1  0  0  0  0
 22  3  1  0  0  0  0
 22 23  2  0  0  0  0
  2 24  1  0  0  0  0
 24 25  2  0  0  0  0
 24 26  1  0  0  0  0
 26 50  1  0  0  0  0
 26 27  1  0  0  0  0
 27 51  1  0  0  0  0
 27 52  1  0  0  0  0
 27 28  1  0  0  0  0
 28 53  1  0  0  0  0
 28 54  1  0  0  0  0
 28 29  1  0  0  0  0
 29 55  1  0  0  0  0
 29 30  1  0  0  0  0
 30 31  2  0  0  0  0
 30 32  2  0  0  0  0
 30 33  1  0  0  0  0
 33 56  1  0  0  0  0
 33 57  1  0  0  0  0
 33 58  1  0  0  0  0
M  END
>  <LOGBIO>
4.4100

>  <PRED_LOGBIO>
6.0600

>  <XV_RES>
-2.6280

>  <WHL_TMPL>
3

>  <ANCH>
15-18;5-7

$$$$
ROW34
  -MTS-   01071502313D 0   0.00000     0.00000     0

 47 50  0  0  0  0  0  0  0  0999 V2000
   -2.3360    2.2770    3.2500 C   0  0  0  0  0  0  0  0  0  0  0  0
   -2.6230    2.5150    1.8690 O   0  0  0  0  0  0  0  0  0  0  0  0
   -3.2560    1.5260    1.1640 C   0  0  0  0  0  0  0  0  0  0  0  0
   -4.6010    1.2360    1.4200 C   0  0  0  0  0  0  0  0  0  0  0  0
   -5.2480    0.2250    0.6990 C   0  0  0  0  0  0  0  0  0  0  0  0
   -4.5500   -0.4960   -0.2770 C   0  0  0  0  0  0  0  0  0  0  0  0
   -3.2040   -0.2060   -0.5320 C   0  0  0  0  0  0  0  0  0  0  0  0
   -2.4660   -0.9680   -1.5640 C   0  0  0  0  0  0  0  0  0  0  0  0
   -1.8190   -0.3720   -2.4240 O   0  0  0  0  0  0  0  0  0  0  0  0
   -2.5020   -2.2980   -1.5620 N   0  0  0  0  0  0  0  0  0  0  0  0
   -1.8310   -3.0240   -2.5270 C   0  0  0  0  0  0  0  0  0  0  0  0
   -0.4420   -3.0820   -2.3680 C   0  0  0  0  0  0  0  0  0  0  0  0
    0.3390   -3.7930   -3.2890 C   0  0  0  0  0  0  0  0  0  0  0  0
   -0.2710   -4.4440   -4.3670 C   0  0  0  0  0  0  0  0  0  0  0  0
    0.6990   -5.3270   -5.5110 Cl  0  0  0  0  0  0  0  0  0  0  0  0
   -1.6600   -4.3860   -4.5260 C   0  0  0  0  0  0  0  0  0  0  0  0
   -2.4410   -3.6750   -3.6060 C   0  0  0  0  0  0  0  0  0  0  0  0
   -2.5570    0.8050    0.1880 C   0  0  0  0  0  0  0  0  0  0  0  0
   -1.1970    1.0980   -0.0700 N   0  0  0  0  0  0  0  0  0  0  0  0
   -0.8760    2.0590   -0.9310 C   0  0  0  0  0  0  0  0  0  0  0  0
   -1.7590    2.6480   -1.5530 O   0  0  0  0  0  0  0  0  0  0  0  0
    0.5440    2.4200   -1.1430 C   0  0  0  0  0  0  0  0  0  0  0  0
    1.1720    3.6480   -2.2520 S   0  0  0  0  0  0  0  0  0  0  0  0
    2.8920    3.4350   -1.8910 C   0  0  0  0  0  0  0  0  0  0  0  0
    4.0820    4.0220   -2.3380 C   0  0  0  0  0  0  0  0  0  0  0  0
    5.3100    3.5940   -1.8190 C   0  0  0  0  0  0  0  0  0  0  0  0
    5.3480    2.5810   -0.8540 C   0  0  0  0  0  0  0  0  0  0  0  0
    4.1580    1.9950   -0.4070 C   0  0  0  0  0  0  0  0  0  0  0  0
    2.9300    2.4220   -0.9250 C   0  0  0  0  0  0  0  0  0  0  0  0
    1.6090    1.8820   -0.5340 C   0  0  0  0  0  0  0  0  0  0  0  0
    1.4500    0.6320    0.6380 Cl  0  0  0  0  0  0  0  0  0  0  0  0
   -3.2630    2.1800    3.8100 H   0  0  0  0  0  0  0  0  0  0  0  0
   -1.8370    1.3120    3.3030 H   0  0  0  0  0  0  0  0  0  0  0  0
   -1.7120    3.0980    3.5970 H   0  0  0  0  0  0  0  0  0  0  0  0
   -5.1400    1.7920    2.1730 H   0  0  0  0  0  0  0  0  0  0  0  0
   -6.2860    0.0010    0.8960 H   0  0  0  0  0  0  0  0  0  0  0  0
   -5.0490   -1.2760   -0.8330 H   0  0  0  0  0  0  0  0  0  0  0  0
   -3.0260   -2.7820   -0.8470 H   0  0  0  0  0  0  0  0  0  0  0  0
    0.0290   -2.5800   -1.5360 H   0  0  0  0  0  0  0  0  0  0  0  0
    1.4110   -3.8380   -3.1660 H   0  0  0  0  0  0  0  0  0  0  0  0
   -2.1310   -4.8880   -5.3580 H   0  0  0  0  0  0  0  0  0  0  0  0
   -3.5130   -3.6300   -3.7280 H   0  0  0  0  0  0  0  0  0  0  0  0
   -0.4700    0.5770    0.4000 H   0  0  0  0  0  0  0  0  0  0  0  0
    4.0530    4.8030   -3.0830 H   0  0  0  0  0  0  0  0  0  0  0  0
    6.2280    4.0470   -2.1640 H   0  0  0  0  0  0  0  0  0  0  0  0
    6.2960    2.2520   -0.4540 H   0  0  0  0  0  0  0  0  0  0  0  0
    4.1870    1.2140    0.3380 H   0  0  0  0  0  0  0  0  0  0  0  0
  1 32  1  0  0  0  0
  1 33  1  0  0  0  0
  1 34  1  0  0  0  0
  1  2  1  0  0  0  0
  2  3  1  0  0  0  0
  3  4  2  0  0  0  0
  4 35  1  0  0  0  0
  4  5  1  0  0  0  0
  5 36  1  0  0  0  0
  5  6  2  0  0  0  0
  6 37  1  0  0  0  0
  6  7  1  0  0  0  0
  7  8  1  0  0  0  0
  8  9  2  0  0  0  0
  8 10  1  0  0  0  0
 10 38  1  0  0  0  0
 10 11  1  0  0  0  0
 11 12  2  0  0  0  0
 12 39  1  0  0  0  0
 12 13  1  0  0  0  0
 13 40  1  0  0  0  0
 13 14  2  0  0  0  0
 14 15  1  0  0  0  0
 14 16  1  0  0  0  0
 16 41  1  0  0  0  0
 16 17  2  0  0  0  0
 17 11  1  0  0  0  0
 17 42  1  0  0  0  0
  7 18  2  0  0  0  0
 18  3  1  0  0  0  0
 18 19  1  0  0  0  0
 19 43  1  0  0  0  0
 19 20  1  0  0  0  0
 20 21  2  0  0  0  0
 20 22  1  0  0  0  0
 22 23  1  0  0  0  0
 23 24  1  0  0  0  0
 24 25  2  0  0  0  0
 25 44  1  0  0  0  0
 25 26  1  0  0  0  0
 26 45  1  0  0  0  0
 26 27  2  0  0  0  0
 27 46  1  0  0  0  0
 27 28  1  0  0  0  0
 28 47  1  0  0  0  0
 28 29  2  0  0  0  0
 29 24  1  0  0  0  0
 29 30  1  0  0  0  0
 30 22  2  0  0  0  0
 30 31  1  0  0  0  0
M  END
>  <LOGBIO>
7.6600

>  <PRED_LOGBIO>
8.1600

>  <XV_RES>
-0.5200

>  <WHL_TMPL>
2

>  <ANCH>
5-6;23-24

$$$$
ROW36
  -MTS-   01071502313D 0   0.00000     0.00000     0

 48 51  0  0  0  0  0  0  0  0999 V2000
   -2.2510    8.0160   -2.1990 N   0  0  0  0  0  0  0  0  0  0  0  0
   -2.5830    6.7310   -2.5400 C   0  0  0  0  0  0  0  0  0  0  0  0
   -3.8130    6.2940   -2.3430 N   0  0  0  0  0  0  0  0  0  0  0  0
   -1.5640    5.8340   -3.1280 C   0  0  0  0  0  0  0  0  0  0  0  0
   -1.3930    5.7850   -4.5170 C   0  0  0  0  0  0  0  0  0  0  0  0
   -0.4280    4.9360   -5.0730 C   0  0  0  0  0  0  0  0  0  0  0  0
    0.3650    4.1370   -4.2410 C   0  0  0  0  0  0  0  0  0  0  0  0
    0.1930    4.1860   -2.8530 C   0  0  0  0  0  0  0  0  0  0  0  0
   -0.7710    5.0350   -2.2960 C   0  0  0  0  0  0  0  0  0  0  0  0
    0.9950    3.3780   -2.0120 N   0  0  0  0  0  0  0  0  0  0  0  0
    2.4410    3.4170   -1.9150 N   0  0  0  0  0  0  0  0  0  0  0  0
    2.8110    2.5150   -1.0250 C   0  0  0  0  0  0  0  0  0  0  0  0
    1.5860    1.8600   -0.5150 C   0  0  0  0  0  0  0  0  0  0  0  0
    0.5440    2.4200   -1.1430 C   0  0  0  0  0  0  0  0  0  0  0  0
   -0.8760    2.0590   -0.9310 C   0  0  0  0  0  0  0  0  0  0  0  0
   -1.7590    2.6480   -1.5530 O   0  0  0  0  0  0  0  0  0  0  0  0
   -1.1970    1.0980   -0.0700 N   0  0  0  0  0  0  0  0  0  0  0  0
   -2.5570    0.8050    0.1880 C   0  0  0  0  0  0  0  0  0  0  0  0
   -3.2040   -0.2060   -0.5320 C   0  0  0  0  0  0  0  0  0  0  0  0
   -4.5500   -0.4960   -0.2770 C   0  0  0  0  0  0  0  0  0  0  0  0
   -5.2480    0.2250    0.6990 C   0  0  0  0  0  0  0  0  0  0  0  0
   -4.6010    1.2360    1.4200 C   0  0  0  0  0  0  0  0  0  0  0  0
   -3.2560    1.5260    1.1640 C   0  0  0  0  0  0  0  0  0  0  0  0
   -6.6080   -0.0680    0.9570 N   0  0  0  0  0  0  0  0  0  0  0  0
   -7.6140   -0.1180    0.0280 C   0  0  0  0  0  0  0  0  0  0  0  0
   -8.7510   -0.4260    0.6660 C   0  0  0  0  0  0  0  0  0  0  0  0
   -8.4470   -0.5720    2.0250 N   0  0  0  0  0  0  0  0  0  0  0  0
   -7.1550   -0.3530    2.1810 C   0  0  0  0  0  0  0  0  0  0  0  0
    4.2280    2.2090   -0.6030 C   0  0  0  0  0  0  0  0  0  0  0  0
    4.9710    3.3070   -0.7110 F   0  0  0  0  0  0  0  0  0  0  0  0
    4.7280    1.2570   -1.3860 F   0  0  0  0  0  0  0  0  0  0  0  0
    4.2350    1.7920    0.6600 F   0  0  0  0  0  0  0  0  0  0  0  0
   -1.3100    8.3510   -2.3500 H   0  0  0  0  0  0  0  0  0  0  0  0
   -2.9470    8.6280   -1.7980 H   0  0  0  0  0  0  0  0  0  0  0  0
   -4.4950    6.8940   -1.9500 H   0  0  0  0  0  0  0  0  0  0  0  0
   -2.0040    6.4010   -5.1580 H   0  0  0  0  0  0  0  0  0  0  0  0
   -0.2960    4.8980   -6.1440 H   0  0  0  0  0  0  0  0  0  0  0  0
    1.1090    3.4820   -4.6700 H   0  0  0  0  0  0  0  0  0  0  0  0
   -0.9030    5.0730   -1.2250 H   0  0  0  0  0  0  0  0  0  0  0  0
    1.5410    1.0750    0.2260 H   0  0  0  0  0  0  0  0  0  0  0  0
   -0.4700    0.5770    0.4000 H   0  0  0  0  0  0  0  0  0  0  0  0
   -2.6650   -0.7630   -1.2840 H   0  0  0  0  0  0  0  0  0  0  0  0
   -5.0490   -1.2760   -0.8330 H   0  0  0  0  0  0  0  0  0  0  0  0
   -5.1400    1.7920    2.1730 H   0  0  0  0  0  0  0  0  0  0  0  0
   -2.7570    2.3060    1.7190 H   0  0  0  0  0  0  0  0  0  0  0  0
   -7.5090    0.0610   -1.0320 H   0  0  0  0  0  0  0  0  0  0  0  0
   -9.7250   -0.5410    0.2150 H   0  0  0  0  0  0  0  0  0  0  0  0
   -6.6170   -0.3930    3.1170 H   0  0  0  0  0  0  0  0  0  0  0  0
  1 33  1  0  0  0  0
  1 34  1  0  0  0  0
  1  2  1  0  0  0  0
  2  3  2  0  0  0  0
  3 35  1  0  0  0  0
  2  4  1  0  0  0  0
  4  5  2  0  0  0  0
  5 36  1  0  0  0  0
  5  6  1  0  0  0  0
  6 37  1  0  0  0  0
  6  7  2  0  0  0  0
  7 38  1  0  0  0  0
  7  8  1  0  0  0  0
  8  9  2  0  0  0  0
  9  4  1  0  0  0  0
  9 39  1  0  0  0  0
  8 10  1  0  0  0  0
 10 11  1  0  0  0  0
 11 12  2  0  0  0  0
 12 13  1  0  0  0  0
 13 40  1  0  0  0  0
 13 14  2  0  0  0  0
 14 10  1  0  0  0  0
 14 15  1  0  0  0  0
 15 16  2  0  0  0  0
 15 17  1  0  0  0  0
 17 41  1  0  0  0  0
 17 18  1  0  0  0  0
 18 19  2  0  0  0  0
 19 42  1  0  0  0  0
 19 20  1  0  0  0  0
 20 43  1  0  0  0  0
 20 21  2  0  0  0  0
 21 22  1  0  0  0  0
 22 44  1  0  0  0  0
 22 23  2  0  0  0  0
 23 18  1  0  0  0  0
 23 45  1  0  0  0  0
 21 24  1  0  0  0  0
 24 25  1  0  0  0  0
 25 46  1  0  0  0  0
 25 26  2  0  0  0  0
 26 47  1  0  0  0  0
 26 27  1  0  0  0  0
 27 28  2  0  0  0  0
 28 24  1  0  0  0  0
 28 48  1  0  0  0  0
 12 29  1  0  0  0  0
 29 30  1  0  0  0  0
 29 31  1  0  0  0  0
 29 32  1  0  0  0  0
M  END
>  <LOGBIO>
10.0500

>  <PRED_LOGBIO>
9.5500

>  <XV_RES>
0.7340

>  <WHL_TMPL>
2

>  <ANCH>
31-32;23-24

$$$$
ROW37
  -MTS-   01071502313D 0   0.00000     0.00000     0

 52 54  0  0  0  0  0  0  0  0999 V2000
   -6.2710   11.8580   -8.1290 N   0  0  0  0  0  0  0  0  0  0  0  0
   -5.0060   11.6750   -7.6350 C   0  0  0  0  0  0  0  0  0  0  0  0
   -4.1260   12.6570   -7.6960 N   0  0  0  0  0  0  0  0  0  0  0  0
   -4.6280   10.3770   -7.0340 C   0  0  0  0  0  0  0  0  0  0  0  0
   -4.0820    9.3670   -7.8350 C   0  0  0  0  0  0  0  0  0  0  0  0
   -3.7230    8.1390   -7.2660 C   0  0  0  0  0  0  0  0  0  0  0  0
   -3.9110    7.9210   -5.8960 C   0  0  0  0  0  0  0  0  0  0  0  0
   -3.5320    6.6230   -5.2950 C   0  0  0  0  0  0  0  0  0  0  0  0
   -2.2950    6.4440   -4.8120 C   0  0  0  0  0  0  0  0  0  0  0  0
   -1.3430    7.6110   -4.9160 C   0  0  0  0  0  0  0  0  0  0  0  0
    0.0810    7.2820   -5.4030 C   0  0  0  0  0  0  0  0  0  0  0  0
    0.9360    6.5520   -4.3510 C   0  0  0  0  0  0  0  0  0  0  0  0
    0.6470    5.0420   -4.2500 C   0  0  0  0  0  0  0  0  0  0  0  0
   -0.6950    4.6550   -3.6760 C   0  0  0  0  0  0  0  0  0  0  0  0
   -0.7160    3.8430   -2.6100 C   0  0  0  0  0  0  0  0  0  0  0  0
    0.5530    3.3530   -2.0280 C   0  0  0  0  0  0  0  0  0  0  0  0
    0.5350    2.5670   -0.8700 C   0  0  0  0  0  0  0  0  0  0  0  0
    1.7350    2.1030   -0.3190 C   0  0  0  0  0  0  0  0  0  0  0  0
    2.9550    2.4260   -0.9260 C   0  0  0  0  0  0  0  0  0  0  0  0
    2.9730    3.2130   -2.0840 C   0  0  0  0  0  0  0  0  0  0  0  0
    1.7730    3.6760   -2.6350 C   0  0  0  0  0  0  0  0  0  0  0  0
    4.2240    1.9360   -0.3440 C   0  0  0  0  0  0  0  0  0  0  0  0
    4.7980    0.8520   -0.8310 N   0  0  0  0  0  0  0  0  0  0  0  0
    4.8030    2.6080    0.7000 N   0  0  0  0  0  0  0  0  0  0  0  0
   -1.9880    5.1200   -4.2250 C   0  0  0  0  0  0  0  0  0  0  0  0
   -2.9150    4.3130   -4.1900 O   0  0  0  0  0  0  0  0  0  0  0  0
   -4.4570    8.9310   -5.0950 C   0  0  0  0  0  0  0  0  0  0  0  0
   -4.8150   10.1590   -5.6640 C   0  0  0  0  0  0  0  0  0  0  0  0
   -6.9450   11.1070   -8.0830 H   0  0  0  0  0  0  0  0  0  0  0  0
   -6.5300   12.7440   -8.5400 H   0  0  0  0  0  0  0  0  0  0  0  0
   -4.3790   13.5250   -8.0980 H   0  0  0  0  0  0  0  0  0  0  0  0
   -3.9370    9.5350   -8.8920 H   0  0  0  0  0  0  0  0  0  0  0  0
   -3.3020    7.3600   -7.8850 H   0  0  0  0  0  0  0  0  0  0  0  0
   -4.2530    5.8200   -5.2460 H   0  0  0  0  0  0  0  0  0  0  0  0
   -1.2750    8.0910   -3.9420 H   0  0  0  0  0  0  0  0  0  0  0  0
   -1.7750    8.3540   -5.5830 H   0  0  0  0  0  0  0  0  0  0  0  0
    0.0210    6.6740   -6.3030 H   0  0  0  0  0  0  0  0  0  0  0  0
    0.5810    8.2020   -5.6980 H   0  0  0  0  0  0  0  0  0  0  0  0
    0.7740    7.0110   -3.3790 H   0  0  0  0  0  0  0  0  0  0  0  0
    1.9890    6.6980   -4.5840 H   0  0  0  0  0  0  0  0  0  0  0  0
    0.7390    4.6050   -5.2420 H   0  0  0  0  0  0  0  0  0  0  0  0
    1.4270    4.5800   -3.6500 H   0  0  0  0  0  0  0  0  0  0  0  0
   -1.6590    3.5470   -2.1760 H   0  0  0  0  0  0  0  0  0  0  0  0
   -0.4060    2.3180   -0.4010 H   0  0  0  0  0  0  0  0  0  0  0  0
    1.7210    1.4960    0.5740 H   0  0  0  0  0  0  0  0  0  0  0  0
    3.9140    3.4620   -2.5530 H   0  0  0  0  0  0  0  0  0  0  0  0
    1.7870    4.2830   -3.5280 H   0  0  0  0  0  0  0  0  0  0  0  0
    4.9200    0.7530   -1.8090 H   0  0  0  0  0  0  0  0  0  0  0  0
    4.4290    2.5090    1.6330 H   0  0  0  0  0  0  0  0  0  0  0  0
    5.6030    3.2010    0.5370 H   0  0  0  0  0  0  0  0  0  0  0  0
   -4.6020    8.7630   -4.0380 H   0  0  0  0  0  0  0  0  0  0  0  0
   -5.2360   10.9380   -5.0460 H   0  0  0  0  0  0  0  0  0  0  0  0
  1 29  1  0  0  0  0
  1 30  1  0  0  0  0
  1  2  1  0  0  0  0
  2  3  2  0  0  0  0
  3 31  1  0  0  0  0
  2  4  1  0  0  0  0
  4  5  2  0  0  0  0
  5 32  1  0  0  0  0
  5  6  1  0  0  0  0
  6 33  1  0  0  0  0
  6  7  2  0  0  0  0
  7  8  1  0  0  0  0
  8 34  1  0  0  0  0
  8  9  2  0  0  0  0
  9 10  1  0  0  0  0
 10 35  1  0  0  0  0
 10 36  1  0  0  0  0
 10 11  1  0  0  0  0
 11 37  1  0  0  0  0
 11 38  1  0  0  0  0
 11 12  1  0  0  0  0
 12 39  1  0  0  0  0
 12 40  1  0  0  0  0
 12 13  1  0  0  0  0
 13 41  1  0  0  0  0
 13 42  1  0  0  0  0
 13 14  1  0  0  0  0
 14 15  2  0  0  0  0
 15 43  1  0  0  0  0
 15 16  1  0  0  0  0
 16 17  2  0  0  0  0
 17 44  1  0  0  0  0
 17 18  1  0  0  0  0
 18 45  1  0  0  0  0
 18 19  2  0  0  0  0
 19 20  1  0  0  0  0
 20 46  1  0  0  0  0
 20 21  2  0  0  0  0
 21 16  1  0  0  0  0
 21 47  1  0  0  0  0
 19 22  1  0  0  0  0
 22 23  2  0  0  0  0
 23 48  1  0  0  0  0
 22 24  1  0  0  0  0
 24 49  1  0  0  0  0
 24 50  1  0  0  0  0
 14 25  1  0  0  0  0
 25  9  1  0  0  0  0
 25 26  2  0  0  0  0
  7 27  1  0  0  0  0
 27 51  1  0  0  0  0
 27 28  2  0  0  0  0
 28  4  1  0  0  0  0
 28 52  1  0  0  0  0
M  END
>  <LOGBIO>
6.7000

>  <PRED_LOGBIO>
8.2500

>  <XV_RES>
-1.8060

>  <WHL_TMPL>
2

>  <ANCH>
37-40;36-41

$$$$
ROW38
  -MTS-   01071502313D 0   0.00000     0.00000     0

 58 61  0  0  0  0  0  0  0  0999 V2000
   -8.4030    4.8020    7.7350 C   0  0  0  0  0  0  0  0  0  0  0  0
   -8.5360    5.4580    6.4710 O   0  0  0  0  0  0  0  0  0  0  0  0
   -7.9170    4.8970    5.3860 C   0  0  0  0  0  0  0  0  0  0  0  0
   -6.6040    5.2600    5.0640 C   0  0  0  0  0  0  0  0  0  0  0  0
   -5.9710    4.6870    3.9550 C   0  0  0  0  0  0  0  0  0  0  0  0
   -6.6500    3.7490    3.1680 C   0  0  0  0  0  0  0  0  0  0  0  0
   -5.9670    3.1310    1.9720 C   0  0  0  0  0  0  0  0  0  0  0  0
   -5.2840    1.9410    2.3760 O   0  0  0  0  0  0  0  0  0  0  0  0
   -4.6010    1.2360    1.4200 C   0  0  0  0  0  0  0  0  0  0  0  0
   -5.2480    0.2250    0.6990 C   0  0  0  0  0  0  0  0  0  0  0  0
   -4.5500   -0.4960   -0.2770 C   0  0  0  0  0  0  0  0  0  0  0  0
   -3.2040   -0.2060   -0.5320 C   0  0  0  0  0  0  0  0  0  0  0  0
   -2.5570    0.8050    0.1880 C   0  0  0  0  0  0  0  0  0  0  0  0
   -1.1970    1.0980   -0.0700 N   0  0  0  0  0  0  0  0  0  0  0  0
   -0.8760    2.0590   -0.9310 C   0  0  0  0  0  0  0  0  0  0  0  0
   -1.7590    2.6480   -1.5530 O   0  0  0  0  0  0  0  0  0  0  0  0
    0.5720    2.4270   -1.1470 C   0  0  0  0  0  0  0  0  0  0  0  0
    0.9090    2.3750   -2.6490 C   0  0  0  0  0  0  0  0  0  0  0  0
    2.3450    2.8610   -2.9190 C   0  0  0  0  0  0  0  0  0  0  0  0
    2.6140    4.1730   -2.3140 N   0  0  0  0  0  0  0  0  0  0  0  0
    2.2920    4.2660   -0.8830 C   0  0  0  0  0  0  0  0  0  0  0  0
    0.8540    3.8210   -0.5570 C   0  0  0  0  0  0  0  0  0  0  0  0
    3.1410    5.2600   -3.0500 C   0  0  0  0  0  0  0  0  0  0  0  0
    2.4500    5.7720   -4.1550 C   0  0  0  0  0  0  0  0  0  0  0  0
    2.9910    6.8480   -4.8680 C   0  0  0  0  0  0  0  0  0  0  0  0
    4.1620    7.3800   -4.4910 N   0  0  0  0  0  0  0  0  0  0  0  0
    4.8510    6.9160   -3.4390 C   0  0  0  0  0  0  0  0  0  0  0  0
    4.3620    5.8400   -2.6850 C   0  0  0  0  0  0  0  0  0  0  0  0
   -3.2560    1.5260    1.1640 C   0  0  0  0  0  0  0  0  0  0  0  0
   -7.9630    3.3860    3.4900 C   0  0  0  0  0  0  0  0  0  0  0  0
   -8.5960    3.9590    4.5990 C   0  0  0  0  0  0  0  0  0  0  0  0
   -7.3500    4.7490    8.0060 H   0  0  0  0  0  0  0  0  0  0  0  0
   -8.9450    5.3610    8.4930 H   0  0  0  0  0  0  0  0  0  0  0  0
   -8.8100    3.7950    7.6650 H   0  0  0  0  0  0  0  0  0  0  0  0
   -6.0800    5.9840    5.6710 H   0  0  0  0  0  0  0  0  0  0  0  0
   -4.9580    4.9670    3.7070 H   0  0  0  0  0  0  0  0  0  0  0  0
   -5.2510    3.8370    1.5580 H   0  0  0  0  0  0  0  0  0  0  0  0
   -6.7110    2.8840    1.2170 H   0  0  0  0  0  0  0  0  0  0  0  0
   -6.2860    0.0010    0.8960 H   0  0  0  0  0  0  0  0  0  0  0  0
   -5.0490   -1.2760   -0.8330 H   0  0  0  0  0  0  0  0  0  0  0  0
   -2.6650   -0.7630   -1.2840 H   0  0  0  0  0  0  0  0  0  0  0  0
   -0.4700    0.5770    0.4000 H   0  0  0  0  0  0  0  0  0  0  0  0
    1.1470    1.6740   -0.6120 H   0  0  0  0  0  0  0  0  0  0  0  0
    0.2070    2.9990   -3.2000 H   0  0  0  0  0  0  0  0  0  0  0  0
    0.7980    1.3550   -3.0110 H   0  0  0  0  0  0  0  0  0  0  0  0
    3.0530    2.1320   -2.5290 H   0  0  0  0  0  0  0  0  0  0  0  0
    2.5130    2.9180   -3.9920 H   0  0  0  0  0  0  0  0  0  0  0  0
    2.9940    3.6590   -0.3150 H   0  0  0  0  0  0  0  0  0  0  0  0
    2.4360    5.2910   -0.5470 H   0  0  0  0  0  0  0  0  0  0  0  0
    0.1490    4.5390   -0.9710 H   0  0  0  0  0  0  0  0  0  0  0  0
    0.7190    3.7910    0.5220 H   0  0  0  0  0  0  0  0  0  0  0  0
    1.5060    5.3400   -4.4550 H   0  0  0  0  0  0  0  0  0  0  0  0
    2.4660    7.2500   -5.7210 H   0  0  0  0  0  0  0  0  0  0  0  0
    5.7910    7.3740   -3.1700 H   0  0  0  0  0  0  0  0  0  0  0  0
    4.9170    5.4660   -1.8380 H   0  0  0  0  0  0  0  0  0  0  0  0
   -2.7570    2.3060    1.7190 H   0  0  0  0  0  0  0  0  0  0  0  0
   -8.4870    2.6630    2.8830 H   0  0  0  0  0  0  0  0  0  0  0  0
   -9.6090    3.6790    4.8470 H   0  0  0  0  0  0  0  0  0  0  0  0
  1 32  1  0  0  0  0
  1 33  1  0  0  0  0
  1 34  1  0  0  0  0
  1  2  1  0  0  0  0
  2  3  1  0  0  0  0
  3  4  2  0  0  0  0
  4 35  1  0  0  0  0
  4  5  1  0  0  0  0
  5 36  1  0  0  0  0
  5  6  2  0  0  0  0
  6  7  1  0  0  0  0
  7 37  1  0  0  0  0
  7 38  1  0  0  0  0
  7  8  1  0  0  0  0
  8  9  1  0  0  0  0
  9 10  2  0  0  0  0
 10 39  1  0  0  0  0
 10 11  1  0  0  0  0
 11 40  1  0  0  0  0
 11 12  2  0  0  0  0
 12 41  1  0  0  0  0
 12 13  1  0  0  0  0
 13 14  1  0  0  0  0
 14 42  1  0  0  0  0
 14 15  1  0  0  0  0
 15 16  2  0  0  0  0
 15 17  1  0  0  0  0
 17 43  1  0  0  0  0
 17 18  1  0  0  0  0
 18 44  1  0  0  0  0
 18 45  1  0  0  0  0
 18 19  1  0  0  0  0
 19 46  1  0  0  0  0
 19 47  1  0  0  0  0
 19 20  1  0  0  0  0
 20 21  1  0  0  0  0
 21 48  1  0  0  0  0
 21 49  1  0  0  0  0
 21 22  1  0  0  0  0
 22 17  1  0  0  0  0
 22 50  1  0  0  0  0
 22 51  1  0  0  0  0
 20 23  1  0  0  0  0
 23 24  2  0  0  0  0
 24 52  1  0  0  0  0
 24 25  1  0  0  0  0
 25 53  1  0  0  0  0
 25 26  2  0  0  0  0
 26 27  1  0  0  0  0
 27 54  1  0  0  0  0
 27 28  2  0  0  0  0
 28 23  1  0  0  0  0
 28 55  1  0  0  0  0
 13 29  2  0  0  0  0
 29  9  1  0  0  0  0
 29 56  1  0  0  0  0
  6 30  1  0  0  0  0
 30 57  1  0  0  0  0
 30 31  2  0  0  0  0
 31  3  1  0  0  0  0
 31 58  1  0  0  0  0
M  END
>  <LOGBIO>
4.9500

>  <PRED_LOGBIO>
4.8700

>  <XV_RES>
0.0450

>  <WHL_TMPL>
2

>  <ANCH>
31-32;26-27

$$$$
ROW40
  -MTS-   01071502313D 0   0.00000     0.00000     0

 54 57  0  0  0  0  0  0  0  0999 V2000
    5.8290    6.3670   -1.5310 C   0  0  0  0  0  0  0  0  0  0  0  0
    6.9190    5.3830   -1.4540 N   0  0  0  0  0  0  0  0  0  0  0  0
    8.1690    5.9980   -1.9240 C   0  0  0  0  0  0  0  0  0  0  0  0
    6.5940    4.2260   -2.3010 C   0  0  0  0  0  0  0  0  0  0  0  0
    5.3100    3.5940   -1.8190 C   0  0  0  0  0  0  0  0  0  0  0  0
    5.3480    2.5810   -0.8540 C   0  0  0  0  0  0  0  0  0  0  0  0
    4.1580    1.9950   -0.4070 C   0  0  0  0  0  0  0  0  0  0  0  0
    2.9290    2.4230   -0.9260 C   0  0  0  0  0  0  0  0  0  0  0  0
    1.6090    1.8820   -0.5340 C   0  0  0  0  0  0  0  0  0  0  0  0
    1.4500    0.6320    0.6380 Cl  0  0  0  0  0  0  0  0  0  0  0  0
    0.5440    2.4200   -1.1430 C   0  0  0  0  0  0  0  0  0  0  0  0
    1.1720    3.6480   -2.2520 S   0  0  0  0  0  0  0  0  0  0  0  0
    2.8920    3.4360   -1.8910 C   0  0  0  0  0  0  0  0  0  0  0  0
    4.0820    4.0210   -2.3380 C   0  0  0  0  0  0  0  0  0  0  0  0
   -0.8760    2.0590   -0.9310 C   0  0  0  0  0  0  0  0  0  0  0  0
   -1.7590    2.6480   -1.5530 O   0  0  0  0  0  0  0  0  0  0  0  0
   -1.1970    1.0980   -0.0700 N   0  0  0  0  0  0  0  0  0  0  0  0
   -2.5570    0.8050    0.1880 C   0  0  0  0  0  0  0  0  0  0  0  0
   -3.2560    1.5260    1.1640 C   0  0  0  0  0  0  0  0  0  0  0  0
   -4.6010    1.2360    1.4200 C   0  0  0  0  0  0  0  0  0  0  0  0
   -5.2480    0.2250    0.6990 C   0  0  0  0  0  0  0  0  0  0  0  0
   -6.9210   -0.1360    1.0170 Cl  0  0  0  0  0  0  0  0  0  0  0  0
   -4.5500   -0.4960   -0.2770 C   0  0  0  0  0  0  0  0  0  0  0  0
   -3.2040   -0.2060   -0.5320 C   0  0  0  0  0  0  0  0  0  0  0  0
   -2.4660   -0.9680   -1.5640 C   0  0  0  0  0  0  0  0  0  0  0  0
   -1.8190   -0.3720   -2.4240 O   0  0  0  0  0  0  0  0  0  0  0  0
   -2.5020   -2.2980   -1.5620 N   0  0  0  0  0  0  0  0  0  0  0  0
   -1.8310   -3.0240   -2.5270 C   0  0  0  0  0  0  0  0  0  0  0  0
   -0.4570   -3.1790   -2.3070 C   0  0  0  0  0  0  0  0  0  0  0  0
    0.3230   -3.8890   -3.2270 C   0  0  0  0  0  0  0  0  0  0  0  0
   -0.2710   -4.4440   -4.3670 C   0  0  0  0  0  0  0  0  0  0  0  0
    0.6990   -5.3270   -5.5110 Cl  0  0  0  0  0  0  0  0  0  0  0  0
   -1.6450   -4.2890   -4.5870 C   0  0  0  0  0  0  0  0  0  0  0  0
   -2.4250   -3.5790   -3.6670 C   0  0  0  0  0  0  0  0  0  0  0  0
    5.7080    6.6940   -2.5620 H   0  0  0  0  0  0  0  0  0  0  0  0
    6.0690    7.2240   -0.9050 H   0  0  0  0  0  0  0  0  0  0  0  0
    4.9040    5.9120   -1.1840 H   0  0  0  0  0  0  0  0  0  0  0  0
    8.0470    6.3250   -2.9540 H   0  0  0  0  0  0  0  0  0  0  0  0
    8.4090    6.8550   -1.2970 H   0  0  0  0  0  0  0  0  0  0  0  0
    8.9750    5.2700   -1.8670 H   0  0  0  0  0  0  0  0  0  0  0  0
    6.4730    4.5530   -3.3310 H   0  0  0  0  0  0  0  0  0  0  0  0
    7.4010    3.4980   -2.2440 H   0  0  0  0  0  0  0  0  0  0  0  0
    6.2950    2.2520   -0.4530 H   0  0  0  0  0  0  0  0  0  0  0  0
    4.1870    1.2140    0.3380 H   0  0  0  0  0  0  0  0  0  0  0  0
    4.0530    4.8030   -3.0830 H   0  0  0  0  0  0  0  0  0  0  0  0
   -0.4700    0.5770    0.4000 H   0  0  0  0  0  0  0  0  0  0  0  0
   -2.7570    2.3060    1.7190 H   0  0  0  0  0  0  0  0  0  0  0  0
   -5.1400    1.7920    2.1730 H   0  0  0  0  0  0  0  0  0  0  0  0
   -5.0490   -1.2760   -0.8330 H   0  0  0  0  0  0  0  0  0  0  0  0
   -3.0260   -2.7820   -0.8470 H   0  0  0  0  0  0  0  0  0  0  0  0
    0.0000   -2.7510   -1.4280 H   0  0  0  0  0  0  0  0  0  0  0  0
    1.3830   -4.0090   -3.0580 H   0  0  0  0  0  0  0  0  0  0  0  0
   -2.1030   -4.7170   -5.4660 H   0  0  0  0  0  0  0  0  0  0  0  0
   -3.4850   -3.4590   -3.8360 H   0  0  0  0  0  0  0  0  0  0  0  0
  1 35  1  0  0  0  0
  1 36  1  0  0  0  0
  1 37  1  0  0  0  0
  1  2  1  0  0  0  0
  2  3  1  0  0  0  0
  3 38  1  0  0  0  0
  3 39  1  0  0  0  0
  3 40  1  0  0  0  0
  2  4  1  0  0  0  0
  4 41  1  0  0  0  0
  4 42  1  0  0  0  0
  4  5  1  0  0  0  0
  5  6  2  0  0  0  0
  6 43  1  0  0  0  0
  6  7  1  0  0  0  0
  7 44  1  0  0  0  0
  7  8  2  0  0  0  0
  8  9  1  0  0  0  0
  9 10  1  0  0  0  0
  9 11  2  0  0  0  0
 11 12  1  0  0  0  0
 12 13  1  0  0  0  0
 13  8  1  0  0  0  0
 13 14  2  0  0  0  0
 14  5  1  0  0  0  0
 14 45  1  0  0  0  0
 11 15  1  0  0  0  0
 15 16  2  0  0  0  0
 15 17  1  0  0  0  0
 17 46  1  0  0  0  0
 17 18  1  0  0  0  0
 18 19  2  0  0  0  0
 19 47  1  0  0  0  0
 19 20  1  0  0  0  0
 20 48  1  0  0  0  0
 20 21  2  0  0  0  0
 21 22  1  0  0  0  0
 21 23  1  0  0  0  0
 23 49  1  0  0  0  0
 23 24  2  0  0  0  0
 24 18  1  0  0  0  0
 24 25  1  0  0  0  0
 25 26  2  0  0  0  0
 25 27  1  0  0  0  0
 27 50  1  0  0  0  0
 27 28  1  0  0  0  0
 28 29  2  0  0  0  0
 29 51  1  0  0  0  0
 29 30  1  0  0  0  0
 30 52  1  0  0  0  0
 30 31  2  0  0  0  0
 31 32  1  0  0  0  0
 31 33  1  0  0  0  0
 33 53  1  0  0  0  0
 33 34  2  0  0  0  0
 34 28  1  0  0  0  0
 34 54  1  0  0  0  0
M  END
>  <LOGBIO>
7.8500

>  <PRED_LOGBIO>
8.4400

>  <XV_RES>
-0.6500

>  <WHL_TMPL>
2

>  <ANCH>
5-6;49-50

$$$$
ROW41
  -MTS-   01071502313D 0   0.00000     0.00000     0

 65 70  0  0  0  0  0  0  0  0999 V2000
    6.6670    2.3620    1.8340 C   0  0  0  0  0  0  0  0  0  0  0  0
    5.3780    1.6610    1.9270 N   0  0  0  0  0  0  0  0  0  0  0  0
    5.4260    0.4360    1.1170 C   0  0  0  0  0  0  0  0  0  0  0  0
    5.1100    1.3110    3.3300 C   0  0  0  0  0  0  0  0  0  0  0  0
    5.0600    2.5700    4.1620 C   0  0  0  0  0  0  0  0  0  0  0  0
    6.2290    3.0650    4.7530 C   0  0  0  0  0  0  0  0  0  0  0  0
    6.1820    4.2320    5.5250 C   0  0  0  0  0  0  0  0  0  0  0  0
    4.9670    4.9040    5.7050 C   0  0  0  0  0  0  0  0  0  0  0  0
    3.7990    4.4090    5.1140 C   0  0  0  0  0  0  0  0  0  0  0  0
    3.8450    3.2420    4.3430 C   0  0  0  0  0  0  0  0  0  0  0  0
    2.6100    2.7180    3.7180 C   0  0  0  0  0  0  0  0  0  0  0  0
    1.5200    2.3550    4.5190 C   0  0  0  0  0  0  0  0  0  0  0  0
    0.3520    1.8600    3.9280 C   0  0  0  0  0  0  0  0  0  0  0  0
    0.2730    1.7270    2.5360 C   0  0  0  0  0  0  0  0  0  0  0  0
    1.3630    2.0900    1.7360 C   0  0  0  0  0  0  0  0  0  0  0  0
    2.5310    2.5850    2.3270 C   0  0  0  0  0  0  0  0  0  0  0  0
   -0.9080    1.2260    1.9390 N   0  0  0  0  0  0  0  0  0  0  0  0
   -0.9340   -0.0600    1.4690 C   0  0  0  0  0  0  0  0  0  0  0  0
   -2.0160   -0.5650    0.9060 N   0  0  0  0  0  0  0  0  0  0  0  0
   -3.1790    0.2030    0.7690 C   0  0  0  0  0  0  0  0  0  0  0  0
   -4.5130   -0.0870    0.1930 C   0  0  0  0  0  0  0  0  0  0  0  0
   -4.9530   -1.3910   -0.4290 C   0  0  0  0  0  0  0  0  0  0  0  0
   -5.2460    1.0030    0.3240 N   0  0  0  0  0  0  0  0  0  0  0  0
   -4.4340    2.0130    0.9730 N   0  0  0  0  0  0  0  0  0  0  0  0
   -4.7020    3.3490    1.3560 C   0  0  0  0  0  0  0  0  0  0  0  0
   -4.0940    3.8860    2.4970 C   0  0  0  0  0  0  0  0  0  0  0  0
   -4.3600    5.2070    2.8760 C   0  0  0  0  0  0  0  0  0  0  0  0
   -5.2340    5.9910    2.1140 C   0  0  0  0  0  0  0  0  0  0  0  0
   -5.6730    7.3060    2.2490 O   0  0  0  0  0  0  0  0  0  0  0  0
   -6.5530    7.5940    1.1980 N   0  0  0  0  0  0  0  0  0  0  0  0
   -6.6860    6.5370    0.4190 C   0  0  0  0  0  0  0  0  0  0  0  0
   -7.4670    6.4560   -0.7030 N   0  0  0  0  0  0  0  0  0  0  0  0
   -5.8420    5.4550    0.9730 C   0  0  0  0  0  0  0  0  0  0  0  0
   -5.5760    4.1340    0.5940 C   0  0  0  0  0  0  0  0  0  0  0  0
   -3.2010    1.4660    1.2130 C   0  0  0  0  0  0  0  0  0  0  0  0
   -1.9770    2.0120    1.8420 C   0  0  0  0  0  0  0  0  0  0  0  0
   -1.9490    3.1660    2.2650 O   0  0  0  0  0  0  0  0  0  0  0  0
    0.3010   -0.9190    1.5990 C   0  0  0  0  0  0  0  0  0  0  0  0
    7.4590    1.7140    2.2040 H   0  0  0  0  0  0  0  0  0  0  0  0
    6.8640    2.6210    0.7960 H   0  0  0  0  0  0  0  0  0  0  0  0
    6.6300    3.2690    2.4340 H   0  0  0  0  0  0  0  0  0  0  0  0
    6.2190   -0.2120    1.4870 H   0  0  0  0  0  0  0  0  0  0  0  0
    5.6240    0.6950    0.0790 H   0  0  0  0  0  0  0  0  0  0  0  0
    4.4720   -0.0830    1.1860 H   0  0  0  0  0  0  0  0  0  0  0  0
    5.9030    0.6630    3.6990 H   0  0  0  0  0  0  0  0  0  0  0  0
    4.1560    0.7920    3.3990 H   0  0  0  0  0  0  0  0  0  0  0  0
    7.1660    2.5470    4.6130 H   0  0  0  0  0  0  0  0  0  0  0  0
    7.0840    4.6140    5.9800 H   0  0  0  0  0  0  0  0  0  0  0  0
    4.9320    5.8050    6.3010 H   0  0  0  0  0  0  0  0  0  0  0  0
    2.8620    4.9270    5.2540 H   0  0  0  0  0  0  0  0  0  0  0  0
    1.5810    2.4580    5.5920 H   0  0  0  0  0  0  0  0  0  0  0  0
   -0.4890    1.5800    4.5450 H   0  0  0  0  0  0  0  0  0  0  0  0
    1.3020    1.9870    0.6620 H   0  0  0  0  0  0  0  0  0  0  0  0
    3.3720    2.8650    1.7090 H   0  0  0  0  0  0  0  0  0  0  0  0
   -5.6990   -1.1930   -1.1960 H   0  0  0  0  0  0  0  0  0  0  0  0
   -5.3830   -2.0320    0.3380 H   0  0  0  0  0  0  0  0  0  0  0  0
   -4.0950   -1.8870   -0.8770 H   0  0  0  0  0  0  0  0  0  0  0  0
   -3.4200    3.2800    3.0850 H   0  0  0  0  0  0  0  0  0  0  0  0
   -3.8910    5.6210    3.7560 H   0  0  0  0  0  0  0  0  0  0  0  0
   -7.0830    6.7010   -1.6050 H   0  0  0  0  0  0  0  0  0  0  0  0
   -8.4270    6.1510   -0.6300 H   0  0  0  0  0  0  0  0  0  0  0  0
   -6.0450    3.7200   -0.2860 H   0  0  0  0  0  0  0  0  0  0  0  0
    0.5220   -1.0810    2.6520 H   0  0  0  0  0  0  0  0  0  0  0  0
    1.1420   -0.4190    1.1240 H   0  0  0  0  0  0  0  0  0  0  0  0
    0.1290   -1.8780    1.1140 H   0  0  0  0  0  0  0  0  0  0  0  0
  1 39  1  0  0  0  0
  1 40  1  0  0  0  0
  1 41  1  0  0  0  0
  1  2  1  0  0  0  0
  2  3  1  0  0  0  0
  3 42  1  0  0  0  0
  3 43  1  0  0  0  0
  3 44  1  0  0  0  0
  2  4  1  0  0  0  0
  4 45  1  0  0  0  0
  4 46  1  0  0  0  0
  4  5  1  0  0  0  0
  5  6  2  0  0  0  0
  6 47  1  0  0  0  0
  6  7  1  0  0  0  0
  7 48  1  0  0  0  0
  7  8  2  0  0  0  0
  8 49  1  0  0  0  0
  8  9  1  0  0  0  0
  9 50  1  0  0  0  0
  9 10  2  0  0  0  0
 10  5  1  0  0  0  0
 10 11  1  0  0  0  0
 11 12  2  0  0  0  0
 12 51  1  0  0  0  0
 12 13  1  0  0  0  0
 13 52  1  0  0  0  0
 13 14  2  0  0  0  0
 14 15  1  0  0  0  0
 15 53  1  0  0  0  0
 15 16  2  0  0  0  0
 16 11  1  0  0  0  0
 16 54  1  0  0  0  0
 14 17  1  0  0  0  0
 17 18  1  0  0  0  0
 18 19  2  0  0  0  0
 19 20  1  0  0  0  0
 20 21  1  0  0  0  0
 21 22  1  0  0  0  0
 22 55  1  0  0  0  0
 22 56  1  0  0  0  0
 22 57  1  0  0  0  0
 21 23  2  0  0  0  0
 23 24  1  0  0  0  0
 24 25  1  0  0  0  0
 25 26  2  0  0  0  0
 26 58  1  0  0  0  0
 26 27  1  0  0  0  0
 27 59  1  0  0  0  0
 27 28  2  0  0  0  0
 28 29  1  0  0  0  0
 29 30  1  0  0  0  0
 30 31  2  0  0  0  0
 31 32  1  0  0  0  0
 32 60  1  0  0  0  0
 32 61  1  0  0  0  0
 31 33  1  0  0  0  0
 33 28  1  0  0  0  0
 33 34  2  0  0  0  0
 34 25  1  0  0  0  0
 34 62  1  0  0  0  0
 24 35  1  0  0  0  0
 35 20  2  0  0  0  0
 35 36  1  0  0  0  0
 36 17  1  0  0  0  0
 36 37  2  0  0  0  0
 18 38  1  0  0  0  0
 38 63  1  0  0  0  0
 38 64  1  0  0  0  0
 38 65  1  0  0  0  0
M  END
>  <LOGBIO>
9.5700

>  <PRED_LOGBIO>
9.0500

>  <XV_RES>
0.7020

>  <WHL_TMPL>
3

>  <ANCH>
19-20;60-61

$$$$
ROW42
  -MTS-   01071502313D 0   0.00000     0.00000     0

 62 65  0  0  0  0  0  0  0  0999 V2000
   -6.1110   -7.0030   -6.4900 C   0  0  0  0  0  0  0  0  0  0  0  0
   -5.4820   -7.1720   -7.8520 C   0  0  0  0  0  0  0  0  0  0  0  0
   -6.1440   -7.7900   -8.8130 N   0  0  0  0  0  0  0  0  0  0  0  0
   -4.2240   -6.6850   -8.0910 N   0  0  0  0  0  0  0  0  0  0  0  0
   -3.9810   -5.3230   -8.5880 C   0  0  0  0  0  0  0  0  0  0  0  0
   -2.9720   -4.5530   -7.7160 C   0  0  0  0  0  0  0  0  0  0  0  0
   -1.6770   -5.3600   -7.5130 C   0  0  0  0  0  0  0  0  0  0  0  0
   -1.9740   -6.7730   -6.9780 C   0  0  0  0  0  0  0  0  0  0  0  0
   -3.0090   -7.4830   -7.8710 C   0  0  0  0  0  0  0  0  0  0  0  0
   -0.8370   -4.6730   -6.5820 O   0  0  0  0  0  0  0  0  0  0  0  0
   -1.4380   -3.9420   -5.5920 C   0  0  0  0  0  0  0  0  0  0  0  0
   -1.7450   -4.5440   -4.3650 C   0  0  0  0  0  0  0  0  0  0  0  0
   -2.3590   -3.7960   -3.3530 C   0  0  0  0  0  0  0  0  0  0  0  0
   -2.6660   -2.4470   -3.5680 C   0  0  0  0  0  0  0  0  0  0  0  0
   -3.2870   -1.6920   -2.5450 N   0  0  0  0  0  0  0  0  0  0  0  0
   -2.4660   -0.9680   -1.5640 C   0  0  0  0  0  0  0  0  0  0  0  0
   -3.2040   -0.2060   -0.5320 C   0  0  0  0  0  0  0  0  0  0  0  0
   -4.5500   -0.4960   -0.2770 C   0  0  0  0  0  0  0  0  0  0  0  0
   -5.2480    0.2250    0.6990 C   0  0  0  0  0  0  0  0  0  0  0  0
   -4.6020    1.2360    1.4190 C   0  0  0  0  0  0  0  0  0  0  0  0
   -5.3000    1.9570    2.3950 C   0  0  0  0  0  0  0  0  0  0  0  0
   -4.6530    2.9680    3.1150 C   0  0  0  0  0  0  0  0  0  0  0  0
   -3.3080    3.2580    2.8610 C   0  0  0  0  0  0  0  0  0  0  0  0
   -2.6090    2.5370    1.8850 C   0  0  0  0  0  0  0  0  0  0  0  0
   -3.2560    1.5260    1.1640 C   0  0  0  0  0  0  0  0  0  0  0  0
   -2.5570    0.8050    0.1890 C   0  0  0  0  0  0  0  0  0  0  0  0
   -2.6240    4.3270    3.6220 C   0  0  0  0  0  0  0  0  0  0  0  0
   -2.0040    4.0390    4.7520 N   0  0  0  0  0  0  0  0  0  0  0  0
   -2.6330    5.6150    3.1550 N   0  0  0  0  0  0  0  0  0  0  0  0
   -2.3590   -1.8460   -4.7940 C   0  0  0  0  0  0  0  0  0  0  0  0
   -1.7450   -2.5930   -5.8060 C   0  0  0  0  0  0  0  0  0  0  0  0
   -1.4340   -1.9850   -7.0450 N   0  3  0  0  0  0  0  0  0  0  0  0
   -2.2650   -1.9980   -7.9690 O   0  0  0  0  0  0  0  0  0  0  0  0
   -0.2800   -1.4120   -7.2170 O   0  5  0  0  0  0  0  0  0  0  0  0
   -5.4920   -7.4940   -5.7420 H   0  0  0  0  0  0  0  0  0  0  0  0
   -7.1030   -7.4500   -6.4910 H   0  0  0  0  0  0  0  0  0  0  0  0
   -6.1910   -5.9430   -6.2570 H   0  0  0  0  0  0  0  0  0  0  0  0
   -7.0530   -8.1420   -8.6400 H   0  0  0  0  0  0  0  0  0  0  0  0
   -3.6130   -5.3730   -9.6110 H   0  0  0  0  0  0  0  0  0  0  0  0
   -4.9230   -4.7790   -8.6200 H   0  0  0  0  0  0  0  0  0  0  0  0
   -3.4210   -4.3380   -6.7490 H   0  0  0  0  0  0  0  0  0  0  0  0
   -2.7370   -3.6020   -8.1900 H   0  0  0  0  0  0  0  0  0  0  0  0
   -1.1530   -5.4410   -8.4630 H   0  0  0  0  0  0  0  0  0  0  0  0
   -2.3580   -6.7030   -5.9630 H   0  0  0  0  0  0  0  0  0  0  0  0
   -1.0540   -7.3540   -6.9580 H   0  0  0  0  0  0  0  0  0  0  0  0
   -2.5550   -7.7190   -8.8310 H   0  0  0  0  0  0  0  0  0  0  0  0
   -3.2800   -8.4350   -7.4210 H   0  0  0  0  0  0  0  0  0  0  0  0
   -1.5080   -5.5840   -4.2000 H   0  0  0  0  0  0  0  0  0  0  0  0
   -2.5960   -4.2600   -2.4080 H   0  0  0  0  0  0  0  0  0  0  0  0
   -4.2950   -1.6510   -2.4880 H   0  0  0  0  0  0  0  0  0  0  0  0
   -1.9220   -0.2220   -2.1390 H   0  0  0  0  0  0  0  0  0  0  0  0
   -1.8360   -1.6940   -1.0540 H   0  0  0  0  0  0  0  0  0  0  0  0
   -5.0490   -1.2760   -0.8330 H   0  0  0  0  0  0  0  0  0  0  0  0
   -6.2870    0.0010    0.8950 H   0  0  0  0  0  0  0  0  0  0  0  0
   -6.3380    1.7340    2.5910 H   0  0  0  0  0  0  0  0  0  0  0  0
   -5.1920    3.5240    3.8680 H   0  0  0  0  0  0  0  0  0  0  0  0
   -1.5710    2.7610    1.6880 H   0  0  0  0  0  0  0  0  0  0  0  0
   -1.5190    1.0290   -0.0080 H   0  0  0  0  0  0  0  0  0  0  0  0
   -1.5470    4.7540    5.2620 H   0  0  0  0  0  0  0  0  0  0  0  0
   -3.1070    5.8350    2.2910 H   0  0  0  0  0  0  0  0  0  0  0  0
   -2.1670    6.3440    3.6750 H   0  0  0  0  0  0  0  0  0  0  0  0
   -2.5960   -0.8050   -4.9590 H   0  0  0  0  0  0  0  0  0  0  0  0
  1 35  1  0  0  0  0
  1 36  1  0  0  0  0
  1 37  1  0  0  0  0
  1  2  1  0  0  0  0
  2  3  2  0  0  0  0
  3 38  1  0  0  0  0
  2  4  1  0  0  0  0
  4  5  1  0  0  0  0
  5 39  1  0  0  0  0
  5 40  1  0  0  0  0
  5  6  1  0  0  0  0
  6 41  1  0  0  0  0
  6 42  1  0  0  0  0
  6  7  1  0  0  0  0
  7 43  1  0  0  0  0
  7  8  1  0  0  0  0
  8 44  1  0  0  0  0
  8 45  1  0  0  0  0
  8  9  1  0  0  0  0
  9  4  1  0  0  0  0
  9 46  1  0  0  0  0
  9 47  1  0  0  0  0
  7 10  1  0  0  0  0
 10 11  1  0  0  0  0
 11 12  2  0  0  0  0
 12 48  1  0  0  0  0
 12 13  1  0  0  0  0
 13 49  1  0  0  0  0
 13 14  2  0  0  0  0
 14 15  1  0  0  0  0
 15 50  1  0  0  0  0
 15 16  1  0  0  0  0
 16 51  1  0  0  0  0
 16 52  1  0  0  0  0
 16 17  1  0  0  0  0
 17 18  2  0  0  0  0
 18 53  1  0  0  0  0
 18 19  1  0  0  0  0
 19 54  1  0  0  0  0
 19 20  2  0  0  0  0
 20 21  1  0  0  0  0
 21 55  1  0  0  0  0
 21 22  2  0  0  0  0
 22 56  1  0  0  0  0
 22 23  1  0  0  0  0
 23 24  2  0  0  0  0
 24 57  1  0  0  0  0
 24 25  1  0  0  0  0
 25 20  1  0  0  0  0
 25 26  2  0  0  0  0
 26 17  1  0  0  0  0
 26 58  1  0  0  0  0
 23 27  1  0  0  0  0
 27 28  2  0  0  0  0
 28 59  1  0  0  0  0
 27 29  1  0  0  0  0
 29 60  1  0  0  0  0
 29 61  1  0  0  0  0
 14 30  1  0  0  0  0
 30 62  1  0  0  0  0
 30 31  2  0  0  0  0
 31 11  1  0  0  0  0
 31 32  1  0  0  0  0
 32 33  2  0  0  0  0
 32 34  1  0  0  0  0
M  CHG  2  32   1  34  -1
M  END
>  <LOGBIO>
10.1000

>  <PRED_LOGBIO>
7.4200

>  <XV_RES>
5.1780

>  <WHL_TMPL>
2

>  <ANCH>
15-22;35-36

$$$$
ROW43
  -MTS-   01071502313D 0   0.00000     0.00000     0

 49 52  0  0  1  0  0  0  0  0999 V2000
    0.2020   -4.6560   -4.6590 N   0  0  0  0  0  0  0  0  0  0  0  0
   -0.4940   -3.6170   -4.0990 C   0  0  0  0  0  0  0  0  0  0  0  0
   -1.7840   -3.4780   -4.3450 N   0  0  0  0  0  0  0  0  0  0  0  0
    0.1990   -2.6510   -3.2180 C   0  0  0  0  0  0  0  0  0  0  0  0
    0.2620   -2.8810   -1.8390 C   0  0  0  0  0  0  0  0  0  0  0  0
    0.9180   -1.9670   -1.0060 C   0  0  0  0  0  0  0  0  0  0  0  0
    1.5120   -0.8220   -1.5530 C   0  0  0  0  0  0  0  0  0  0  0  0
    1.4490   -0.5920   -2.9320 C   0  0  0  0  0  0  0  0  0  0  0  0
    2.0890    0.6420   -3.5220 C   0  0  0  0  0  0  0  0  0  0  0  0
    2.4500    1.5710   -2.4410 N   0  0  0  0  0  0  0  0  0  0  0  0
    3.7460    1.5660   -1.7470 C   0  0  0  0  0  0  0  0  0  0  0  0
    3.8170    2.8720   -0.9340 C   0  0  0  0  0  0  0  0  0  0  0  0
    2.3340    3.2850   -0.8680 C   0  0  2  0  0  0  0  0  0  0  0  0
    2.2570    4.7140   -1.2050 N   0  0  0  0  0  0  0  0  0  0  0  0
    0.8480    5.6460   -0.7460 S   0  0  0  0  0  0  0  0  0  0  0  0
    0.7010    5.6180    0.6760 O   0  0  0  0  0  0  0  0  0  0  0  0
   -0.3150    5.0830   -1.3580 O   0  0  0  0  0  0  0  0  0  0  0  0
    1.0550    7.3860   -1.3070 C   0  0  0  0  0  0  0  0  0  0  0  0
    1.6100    8.3970   -0.6260 C   0  0  0  0  0  0  0  0  0  0  0  0
    1.6460    9.7030   -1.3220 C   0  0  0  0  0  0  0  0  0  0  0  0
    1.1200    9.7280   -2.5540 C   0  0  0  0  0  0  0  0  0  0  0  0
    0.5620    8.0770   -2.8610 S   0  0  0  0  0  0  0  0  0  0  0  0
    1.0260   10.8900   -3.4660 C   0  0  0  0  0  0  0  0  0  0  0  0
   -0.2180   11.4730   -4.0160 C   0  0  0  0  0  0  0  0  0  0  0  0
    0.1490   12.5040   -4.7900 C   0  0  0  0  0  0  0  0  0  0  0  0
    1.5380   12.6100   -4.7650 O   0  0  0  0  0  0  0  0  0  0  0  0
    2.0360   11.5970   -3.9370 N   0  0  0  0  0  0  0  0  0  0  0  0
    1.6440    2.5190   -1.9710 C   0  0  0  0  0  0  0  0  0  0  0  0
    0.5040    2.7390   -2.3750 O   0  0  0  0  0  0  0  0  0  0  0  0
    0.7930   -1.5070   -3.7650 C   0  0  0  0  0  0  0  0  0  0  0  0
   -0.2940   -5.4070   -5.1180 H   0  0  0  0  0  0  0  0  0  0  0  0
    1.2110   -4.6710   -4.6130 H   0  0  0  0  0  0  0  0  0  0  0  0
   -2.2870   -2.7270   -3.9400 H   0  0  0  0  0  0  0  0  0  0  0  0
   -0.1960   -3.7640   -1.4170 H   0  0  0  0  0  0  0  0  0  0  0  0
    0.9660   -2.1440    0.0580 H   0  0  0  0  0  0  0  0  0  0  0  0
    2.0180   -0.1170   -0.9100 H   0  0  0  0  0  0  0  0  0  0  0  0
    1.3260    1.1370   -4.1190 H   0  0  0  0  0  0  0  0  0  0  0  0
    2.9920    0.3440   -4.0500 H   0  0  0  0  0  0  0  0  0  0  0  0
    4.5220    1.6150   -2.5080 H   0  0  0  0  0  0  0  0  0  0  0  0
    3.7860    0.7260   -1.0580 H   0  0  0  0  0  0  0  0  0  0  0  0
    4.3530    3.6140   -1.5220 H   0  0  0  0  0  0  0  0  0  0  0  0
    4.1770    2.6550    0.0690 H   0  0  0  0  0  0  0  0  0  0  0  0
    1.9050    3.0650    0.1070 H   0  0  0  0  0  0  0  0  0  0  0  0
    3.0160    5.1570   -1.7010 H   0  0  0  0  0  0  0  0  0  0  0  0
    2.0060    8.2680    0.3700 H   0  0  0  0  0  0  0  0  0  0  0  0
    2.0710   10.5840   -0.8630 H   0  0  0  0  0  0  0  0  0  0  0  0
   -1.2260   11.1330   -3.8310 H   0  0  0  0  0  0  0  0  0  0  0  0
   -0.5210   13.1460   -5.3420 H   0  0  0  0  0  0  0  0  0  0  0  0
    0.7450   -1.3300   -4.8290 H   0  0  0  0  0  0  0  0  0  0  0  0
  1 31  1  0  0  0  0
  1 32  1  0  0  0  0
  1  2  1  0  0  0  0
  2  3  2  0  0  0  0
  3 33  1  0  0  0  0
  2  4  1  0  0  0  0
  4  5  2  0  0  0  0
  5 34  1  0  0  0  0
  5  6  1  0  0  0  0
  6 35  1  0  0  0  0
  6  7  2  0  0  0  0
  7 36  1  0  0  0  0
  7  8  1  0  0  0  0
  8  9  1  0  0  0  0
  9 37  1  0  0  0  0
  9 38  1  0  0  0  0
  9 10  1  0  0  0  0
 10 11  1  0  0  0  0
 11 39  1  0  0  0  0
 11 40  1  0  0  0  0
 11 12  1  0  0  0  0
 12 41  1  0  0  0  0
 12 42  1  0  0  0  0
 12 13  1  0  0  0  0
 13 43  1  0  0  0  0
 13 14  1  0  0  0  0
 14 44  1  0  0  0  0
 14 15  1  0  0  0  0
 15 16  2  0  0  0  0
 15 17  2  0  0  0  0
 15 18  1  0  0  0  0
 18 19  2  0  0  0  0
 19 45  1  0  0  0  0
 19 20  1  0  0  0  0
 20 46  1  0  0  0  0
 20 21  2  0  0  0  0
 21 22  1  0  0  0  0
 22 18  1  0  0  0  0
 21 23  1  0  0  0  0
 23 24  1  0  0  0  0
 24 47  1  0  0  0  0
 24 25  2  0  0  0  0
 25 48  1  0  0  0  0
 25 26  1  0  0  0  0
 26 27  1  0  0  0  0
 27 23  2  0  0  0  0
 13 28  1  0  0  0  0
 28 10  1  0  0  0  0
 28 29  2  0  0  0  0
  8 30  2  0  0  0  0
 30  4  1  0  0  0  0
 30 49  1  0  0  0  0
M  END
>  <LOGBIO>
7.3100

>  <PRED_LOGBIO>
7.5100

>  <XV_RES>
-0.2110

>  <WHL_TMPL>
1

>  <ANCH>
17-18;18-15

$$$$
ROW44
  -MTS-   01071502313D 0   0.00000     0.00000     0

 51 53  0  0  0  0  0  0  0  0999 V2000
    6.0560    3.3880   -1.1100 C   0  0  0  0  0  0  0  0  0  0  0  0
    5.3320    2.2350   -1.2620 N   0  0  0  0  0  0  0  0  0  0  0  0
    5.6620    1.2960   -2.3450 C   0  0  0  0  0  0  0  0  0  0  0  0
    4.3300    1.9650   -0.4300 C   0  0  0  0  0  0  0  0  0  0  0  0
    4.5530    1.3890    0.6340 O   0  0  0  0  0  0  0  0  0  0  0  0
    2.9480    2.3560   -0.7850 C   0  0  0  0  0  0  0  0  0  0  0  0
    2.1310    1.4700   -1.4970 C   0  0  0  0  0  0  0  0  0  0  0  0
    0.8230    1.8390   -1.8320 C   0  0  0  0  0  0  0  0  0  0  0  0
    0.3320    3.0950   -1.4550 C   0  0  0  0  0  0  0  0  0  0  0  0
    1.1490    3.9810   -0.7430 C   0  0  0  0  0  0  0  0  0  0  0  0
    0.6690    5.2100   -0.3750 O   0  0  0  0  0  0  0  0  0  0  0  0
    0.8430    6.2560   -1.2430 C   0  0  0  0  0  0  0  0  0  0  0  0
   -0.0910    6.5170   -2.1670 N   0  0  0  0  0  0  0  0  0  0  0  0
    0.0340    7.5280   -3.0380 C   0  0  0  0  0  0  0  0  0  0  0  0
   -0.9500    7.7530   -3.9650 O   0  0  0  0  0  0  0  0  0  0  0  0
   -1.9740    8.5970   -3.6240 C   0  0  0  0  0  0  0  0  0  0  0  0
   -3.1250    8.0890   -3.0110 C   0  0  0  0  0  0  0  0  0  0  0  0
   -4.1720    8.9520   -2.6630 C   0  0  0  0  0  0  0  0  0  0  0  0
   -4.0660   10.3220   -2.9270 C   0  0  0  0  0  0  0  0  0  0  0  0
   -2.9140   10.8310   -3.5390 C   0  0  0  0  0  0  0  0  0  0  0  0
   -1.8680    9.9680   -3.8880 C   0  0  0  0  0  0  0  0  0  0  0  0
   -2.8030   12.2800   -3.8180 C   0  0  0  0  0  0  0  0  0  0  0  0
   -2.2780   13.0870   -2.9150 N   0  0  0  0  0  0  0  0  0  0  0  0
   -3.2440   12.7830   -5.0130 N   0  0  0  0  0  0  0  0  0  0  0  0
    1.1630    8.3550   -3.0060 C   0  0  0  0  0  0  0  0  0  0  0  0
    1.2900    9.3730   -3.8830 F   0  0  0  0  0  0  0  0  0  0  0  0
    2.1590    8.1110   -2.0530 C   0  0  0  0  0  0  0  0  0  0  0  0
    3.3900    8.9820   -1.9900 C   0  0  0  0  0  0  0  0  0  0  0  0
    1.9950    7.0460   -1.1590 C   0  0  0  0  0  0  0  0  0  0  0  0
    2.9370    6.7840   -0.2280 F   0  0  0  0  0  0  0  0  0  0  0  0
    2.4570    3.6110   -0.4080 C   0  0  0  0  0  0  0  0  0  0  0  0
    5.3840    4.2360   -0.9980 H   0  0  0  0  0  0  0  0  0  0  0  0
    6.5990    3.2940   -0.1720 H   0  0  0  0  0  0  0  0  0  0  0  0
    6.7150    3.4840   -1.9700 H   0  0  0  0  0  0  0  0  0  0  0  0
    4.7490    0.9090   -2.7920 H   0  0  0  0  0  0  0  0  0  0  0  0
    6.1660    0.4500   -1.8820 H   0  0  0  0  0  0  0  0  0  0  0  0
    6.2900    1.8350   -3.0520 H   0  0  0  0  0  0  0  0  0  0  0  0
    2.5090    0.5010   -1.7870 H   0  0  0  0  0  0  0  0  0  0  0  0
    0.1920    1.1560   -2.3820 H   0  0  0  0  0  0  0  0  0  0  0  0
   -0.6770    3.3810   -1.7140 H   0  0  0  0  0  0  0  0  0  0  0  0
   -3.2070    7.0320   -2.8080 H   0  0  0  0  0  0  0  0  0  0  0  0
   -5.0600    8.5600   -2.1900 H   0  0  0  0  0  0  0  0  0  0  0  0
   -4.8730   10.9880   -2.6580 H   0  0  0  0  0  0  0  0  0  0  0  0
   -0.9800   10.3600   -4.3600 H   0  0  0  0  0  0  0  0  0  0  0  0
   -2.2030   14.0570   -3.1020 H   0  0  0  0  0  0  0  0  0  0  0  0
   -3.6450   12.1650   -5.7040 H   0  0  0  0  0  0  0  0  0  0  0  0
   -3.1680   13.7720   -5.2040 H   0  0  0  0  0  0  0  0  0  0  0  0
    3.7540    9.0230   -0.9660 H   0  0  0  0  0  0  0  0  0  0  0  0
    4.1630    8.5660   -2.6330 H   0  0  0  0  0  0  0  0  0  0  0  0
    3.1410    9.9870   -2.3270 H   0  0  0  0  0  0  0  0  0  0  0  0
    3.0870    4.2950    0.1420 H   0  0  0  0  0  0  0  0  0  0  0  0
  1 32  1  0  0  0  0
  1 33  1  0  0  0  0
  1 34  1  0  0  0  0
  1  2  1  0  0  0  0
  2  3  1  0  0  0  0
  3 35  1  0  0  0  0
  3 36  1  0  0  0  0
  3 37  1  0  0  0  0
  2  4  1  0  0  0  0
  4  5  2  0  0  0  0
  4  6  1  0  0  0  0
  6  7  2  0  0  0  0
  7 38  1  0  0  0  0
  7  8  1  0  0  0  0
  8 39  1  0  0  0  0
  8  9  2  0  0  0  0
  9 40  1  0  0  0  0
  9 10  1  0  0  0  0
 10 11  1  0  0  0  0
 11 12  1  0  0  0  0
 12 13  1  0  0  0  0
 13 14  2  0  0  0  0
 14 15  1  0  0  0  0
 15 16  1  0  0  0  0
 16 17  2  0  0  0  0
 17 41  1  0  0  0  0
 17 18  1  0  0  0  0
 18 42  1  0  0  0  0
 18 19  2  0  0  0  0
 19 43  1  0  0  0  0
 19 20  1  0  0  0  0
 20 21  2  0  0  0  0
 21 16  1  0  0  0  0
 21 44  1  0  0  0  0
 20 22  1  0  0  0  0
 22 23  2  0  0  0  0
 23 45  1  0  0  0  0
 22 24  1  0  0  0  0
 24 46  1  0  0  0  0
 24 47  1  0  0  0  0
 14 25  1  0  0  0  0
 25 26  1  0  0  0  0
 25 27  2  0  0  0  0
 27 28  1  0  0  0  0
 28 48  1  0  0  0  0
 28 49  1  0  0  0  0
 28 50  1  0  0  0  0
 27 29  1  0  0  0  0
 29 12  2  0  0  0  0
 29 30  1  0  0  0  0
 10 31  2  0  0  0  0
 31  6  1  0  0  0  0
 31 51  1  0  0  0  0
M  END
>  <LOGBIO>
7.1000

>  <PRED_LOGBIO>
6.8900

>  <XV_RES>
0.2420

>  <WHL_TMPL>
2

>  <ANCH>
43-44;5-6

$$$$
ROW45
  -MTS-   01071502313D 0   0.00000     0.00000     0

 53 54  0  0  0  0  0  0  0  0999 V2000
    0.4530    3.6660   -0.0040 C   0  0  0  0  0  0  0  0  0  0  0  0
    1.5660    3.0800   -0.6850 O   0  0  0  0  0  0  0  0  0  0  0  0
    1.3090    2.2160   -1.6910 C   0  0  0  0  0  0  0  0  0  0  0  0
    0.1560    1.9560   -1.9930 O   0  0  0  0  0  0  0  0  0  0  0  0
    2.4500    1.5710   -2.4410 C   0  0  0  0  0  0  0  0  0  0  0  0
    2.0890    0.6420   -3.5220 C   0  0  0  0  0  0  0  0  0  0  0  0
    3.3970    0.1930   -4.1730 C   0  0  0  0  0  0  0  0  0  0  0  0
    3.4370   -1.3340   -4.2330 C   0  0  0  0  0  0  0  0  0  0  0  0
    4.7290   -1.7780   -4.8750 C   0  0  0  0  0  0  0  0  0  0  0  0
    4.7960   -1.9550   -6.2620 C   0  0  0  0  0  0  0  0  0  0  0  0
    5.9940   -2.3670   -6.8590 C   0  0  0  0  0  0  0  0  0  0  0  0
    7.1250   -2.6010   -6.0680 C   0  0  0  0  0  0  0  0  0  0  0  0
    8.3360   -3.0170   -6.6700 N   0  0  0  0  0  0  0  0  0  0  0  0
    8.6690   -4.7220   -6.8780 S   0  0  0  0  0  0  0  0  0  0  0  0
    7.6560   -5.3100   -7.6980 O   0  0  0  0  0  0  0  0  0  0  0  0
    8.6810   -5.3650   -5.6000 O   0  0  0  0  0  0  0  0  0  0  0  0
   10.2830   -4.9290   -7.6720 C   0  0  0  0  0  0  0  0  0  0  0  0
    7.0580   -2.4240   -4.6810 C   0  0  0  0  0  0  0  0  0  0  0  0
    5.8610   -2.0120   -4.0850 C   0  0  0  0  0  0  0  0  0  0  0  0
    1.4490   -0.5920   -2.9320 C   0  0  0  0  0  0  0  0  0  0  0  0
    1.5120   -0.8220   -1.5530 C   0  0  0  0  0  0  0  0  0  0  0  0
    0.9180   -1.9670   -1.0060 C   0  0  0  0  0  0  0  0  0  0  0  0
    0.2620   -2.8810   -1.8390 C   0  0  0  0  0  0  0  0  0  0  0  0
    0.1990   -2.6510   -3.2180 C   0  0  0  0  0  0  0  0  0  0  0  0
    0.7930   -1.5070   -3.7650 C   0  0  0  0  0  0  0  0  0  0  0  0
   -0.4940   -3.6170   -4.0990 C   0  0  0  0  0  0  0  0  0  0  0  0
   -1.7840   -3.4780   -4.3450 N   0  0  0  0  0  0  0  0  0  0  0  0
    0.2020   -4.6560   -4.6590 N   0  0  0  0  0  0  0  0  0  0  0  0
   -0.1510    2.8800    0.4460 H   0  0  0  0  0  0  0  0  0  0  0  0
    0.8160    4.3340    0.7740 H   0  0  0  0  0  0  0  0  0  0  0  0
   -0.1510    4.2280   -0.7120 H   0  0  0  0  0  0  0  0  0  0  0  0
    2.9690    0.9630   -1.7030 H   0  0  0  0  0  0  0  0  0  0  0  0
    3.0500    2.3700   -2.8720 H   0  0  0  0  0  0  0  0  0  0  0  0
    1.4340    1.1110   -4.2530 H   0  0  0  0  0  0  0  0  0  0  0  0
    3.4580    0.5970   -5.1810 H   0  0  0  0  0  0  0  0  0  0  0  0
    4.2370    0.5550   -3.5850 H   0  0  0  0  0  0  0  0  0  0  0  0
    3.3760   -1.7380   -3.2240 H   0  0  0  0  0  0  0  0  0  0  0  0
    2.5970   -1.6960   -4.8200 H   0  0  0  0  0  0  0  0  0  0  0  0
    3.9240   -1.7740   -6.8730 H   0  0  0  0  0  0  0  0  0  0  0  0
    6.0460   -2.5030   -7.9290 H   0  0  0  0  0  0  0  0  0  0  0  0
    9.0080   -2.3300   -6.9810 H   0  0  0  0  0  0  0  0  0  0  0  0
   10.2740   -4.4410   -8.6440 H   0  0  0  0  0  0  0  0  0  0  0  0
   10.4900   -5.9900   -7.8010 H   0  0  0  0  0  0  0  0  0  0  0  0
   11.0540   -4.4830   -7.0480 H   0  0  0  0  0  0  0  0  0  0  0  0
    7.9310   -2.6040   -4.0710 H   0  0  0  0  0  0  0  0  0  0  0  0
    5.8090   -1.8750   -3.0150 H   0  0  0  0  0  0  0  0  0  0  0  0
    2.0180   -0.1170   -0.9100 H   0  0  0  0  0  0  0  0  0  0  0  0
    0.9660   -2.1440    0.0580 H   0  0  0  0  0  0  0  0  0  0  0  0
   -0.1960   -3.7640   -1.4170 H   0  0  0  0  0  0  0  0  0  0  0  0
    0.7450   -1.3300   -4.8290 H   0  0  0  0  0  0  0  0  0  0  0  0
   -2.2480   -4.1240   -4.9340 H   0  0  0  0  0  0  0  0  0  0  0  0
   -0.1010   -5.6070   -4.5070 H   0  0  0  0  0  0  0  0  0  0  0  0
    1.0180   -4.4710   -5.2240 H   0  0  0  0  0  0  0  0  0  0  0  0
  1 29  1  0  0  0  0
  1 30  1  0  0  0  0
  1 31  1  0  0  0  0
  1  2  1  0  0  0  0
  2  3  1  0  0  0  0
  3  4  2  0  0  0  0
  3  5  1  0  0  0  0
  5 32  1  0  0  0  0
  5 33  1  0  0  0  0
  5  6  1  0  0  0  0
  6 34  1  0  0  0  0
  6  7  1  0  0  0  0
  7 35  1  0  0  0  0
  7 36  1  0  0  0  0
  7  8  1  0  0  0  0
  8 37  1  0  0  0  0
  8 38  1  0  0  0  0
  8  9  1  0  0  0  0
  9 10  2  0  0  0  0
 10 39  1  0  0  0  0
 10 11  1  0  0  0  0
 11 40  1  0  0  0  0
 11 12  2  0  0  0  0
 12 13  1  0  0  0  0
 13 41  1  0  0  0  0
 13 14  1  0  0  0  0
 14 15  2  0  0  0  0
 14 16  2  0  0  0  0
 14 17  1  0  0  0  0
 17 42  1  0  0  0  0
 17 43  1  0  0  0  0
 17 44  1  0  0  0  0
 12 18  1  0  0  0  0
 18 45  1  0  0  0  0
 18 19  2  0  0  0  0
 19  9  1  0  0  0  0
 19 46  1  0  0  0  0
  6 20  1  0  0  0  0
 20 21  2  0  0  0  0
 21 47  1  0  0  0  0
 21 22  1  0  0  0  0
 22 48  1  0  0  0  0
 22 23  2  0  0  0  0
 23 49  1  0  0  0  0
 23 24  1  0  0  0  0
 24 25  2  0  0  0  0
 25 20  1  0  0  0  0
 25 50  1  0  0  0  0
 24 26  1  0  0  0  0
 26 27  2  0  0  0  0
 27 51  1  0  0  0  0
 26 28  1  0  0  0  0
 28 52  1  0  0  0  0
 28 53  1  0  0  0  0
M  END
>  <LOGBIO>
6.1800

>  <PRED_LOGBIO>
6.3900

>  <XV_RES>
-0.4400

>  <WHL_TMPL>
1

>  <ANCH>
31-34;48-51

$$$$
ROW46
  -MTS-   01071502313D 0   0.00000     0.00000     0

 48 50  0  0  0  0  0  0  0  0999 V2000
   -5.8990   -4.1340    1.5140 N   0  0  0  0  0  0  0  0  0  0  0  0
   -5.8570   -2.7750    1.3430 C   0  0  0  0  0  0  0  0  0  0  0  0
   -6.9790   -2.0920    1.2140 N   0  0  0  0  0  0  0  0  0  0  0  0
   -4.5550   -2.0730    1.3050 C   0  0  0  0  0  0  0  0  0  0  0  0
   -3.9850   -1.5900    2.4890 C   0  0  0  0  0  0  0  0  0  0  0  0
   -2.7530   -0.9260    2.4520 C   0  0  0  0  0  0  0  0  0  0  0  0
   -2.0910   -0.7460    1.2320 C   0  0  0  0  0  0  0  0  0  0  0  0
   -0.7620   -0.0300    1.1930 C   0  0  0  0  0  0  0  0  0  0  0  0
   -0.8330    1.3510    1.6910 N   0  0  0  0  0  0  0  0  0  0  0  0
   -1.9770    2.0120    1.8420 C   0  0  0  0  0  0  0  0  0  0  0  0
   -1.9490    3.1660    2.2650 O   0  0  0  0  0  0  0  0  0  0  0  0
   -3.3090    1.3830    1.5100 C   0  0  0  0  0  0  0  0  0  0  0  0
   -3.2190    0.1060    0.7880 N   0  0  0  0  0  0  0  0  0  0  0  0
   -4.3260   -0.3440   -0.4900 S   0  0  0  0  0  0  0  0  0  0  0  0
   -4.5870    0.7930   -1.3170 O   0  0  0  0  0  0  0  0  0  0  0  0
   -5.5510   -0.8090    0.0830 O   0  0  0  0  0  0  0  0  0  0  0  0
   -3.5770   -1.6820   -1.5070 C   0  0  0  0  0  0  0  0  0  0  0  0
   -4.3480   -2.7880   -1.8850 C   0  0  0  0  0  0  0  0  0  0  0  0
   -3.7780   -3.8070   -2.6590 C   0  0  0  0  0  0  0  0  0  0  0  0
   -2.4380   -3.7190   -3.0540 C   0  0  0  0  0  0  0  0  0  0  0  0
   -1.8680   -4.7380   -3.8270 C   0  0  0  0  0  0  0  0  0  0  0  0
   -0.5280   -4.6500   -4.2220 C   0  0  0  0  0  0  0  0  0  0  0  0
    0.2430   -3.5440   -3.8440 C   0  0  0  0  0  0  0  0  0  0  0  0
   -0.3270   -2.5260   -3.0700 C   0  0  0  0  0  0  0  0  0  0  0  0
   -1.6670   -2.6130   -2.6750 C   0  0  0  0  0  0  0  0  0  0  0  0
   -2.2370   -1.5950   -1.9020 C   0  0  0  0  0  0  0  0  0  0  0  0
   -2.6610   -1.2300    0.0480 C   0  0  0  0  0  0  0  0  0  0  0  0
   -3.8930   -1.8940    0.0850 C   0  0  0  0  0  0  0  0  0  0  0  0
   -5.0400   -4.6570    1.6130 H   0  0  0  0  0  0  0  0  0  0  0  0
   -6.7880   -4.6130    1.5400 H   0  0  0  0  0  0  0  0  0  0  0  0
   -7.8510   -2.5610    1.2400 H   0  0  0  0  0  0  0  0  0  0  0  0
   -4.4960   -1.7280    3.4300 H   0  0  0  0  0  0  0  0  0  0  0  0
   -2.3140   -0.5530    3.3650 H   0  0  0  0  0  0  0  0  0  0  0  0
   -0.4930    0.0440    0.1420 H   0  0  0  0  0  0  0  0  0  0  0  0
   -0.0630   -0.5850    1.8150 H   0  0  0  0  0  0  0  0  0  0  0  0
    0.0290    1.8210    1.9300 H   0  0  0  0  0  0  0  0  0  0  0  0
   -3.7980    2.0740    0.8260 H   0  0  0  0  0  0  0  0  0  0  0  0
   -3.8370    1.2100    2.4450 H   0  0  0  0  0  0  0  0  0  0  0  0
   -2.4850   -0.5410    1.0410 H   0  0  0  0  0  0  0  0  0  0  0  0
   -5.3820   -2.8560   -1.5800 H   0  0  0  0  0  0  0  0  0  0  0  0
   -4.3730   -4.6600   -2.9510 H   0  0  0  0  0  0  0  0  0  0  0  0
   -2.4630   -5.5910   -4.1190 H   0  0  0  0  0  0  0  0  0  0  0  0
   -0.0880   -5.4360   -4.8190 H   0  0  0  0  0  0  0  0  0  0  0  0
    1.2770   -3.4770   -4.1480 H   0  0  0  0  0  0  0  0  0  0  0  0
    0.2670   -1.6730   -2.7780 H   0  0  0  0  0  0  0  0  0  0  0  0
   -1.6430   -0.7420   -1.6100 H   0  0  0  0  0  0  0  0  0  0  0  0
   -2.1490   -1.0910   -0.8930 H   0  0  0  0  0  0  0  0  0  0  0  0
   -4.3320   -2.2670   -0.8280 H   0  0  0  0  0  0  0  0  0  0  0  0
  1 29  1  0  0  0  0
  1 30  1  0  0  0  0
  1  2  1  0  0  0  0
  2  3  2  0  0  0  0
  3 31  1  0  0  0  0
  2  4  1  0  0  0  0
  4  5  2  0  0  0  0
  5 32  1  0  0  0  0
  5  6  1  0  0  0  0
  6 33  1  0  0  0  0
  6  7  2  0  0  0  0
  7  8  1  0  0  0  0
  8 34  1  0  0  0  0
  8 35  1  0  0  0  0
  8  9  1  0  0  0  0
  9 36  1  0  0  0  0
  9 10  1  0  0  0  0
 10 11  2  0  0  0  0
 10 12  1  0  0  0  0
 12 37  1  0  0  0  0
 12 38  1  0  0  0  0
 12 13  1  0  0  0  0
 13 39  1  0  0  0  0
 13 14  1  0  0  0  0
 14 15  2  0  0  0  0
 14 16  2  0  0  0  0
 14 17  1  0  0  0  0
 17 18  2  0  0  0  0
 18 40  1  0  0  0  0
 18 19  1  0  0  0  0
 19 41  1  0  0  0  0
 19 20  2  0  0  0  0
 20 21  1  0  0  0  0
 21 42  1  0  0  0  0
 21 22  2  0  0  0  0
 22 43  1  0  0  0  0
 22 23  1  0  0  0  0
 23 44  1  0  0  0  0
 23 24  2  0  0  0  0
 24 45  1  0  0  0  0
 24 25  1  0  0  0  0
 25 20  1  0  0  0  0
 25 26  2  0  0  0  0
 26 17  1  0  0  0  0
 26 46  1  0  0  0  0
  7 27  1  0  0  0  0
 27 47  1  0  0  0  0
 27 28  2  0  0  0  0
 28  4  1  0  0  0  0
 28 48  1  0  0  0  0
M  END
>  <LOGBIO>
4.9700

>  <PRED_LOGBIO>
6.4500

>  <XV_RES>
-2.2040

>  <WHL_TMPL>
3

>  <ANCH>
19-20;18-19

$$$$
ROW47
  -MTS-   01071502313D 0   0.00000     0.00000     0

 70 76  0  0  0  0  0  0  0  0999 V2000
    8.5840   -1.4980   -1.4410 N   0  0  0  0  0  0  0  0  0  0  0  0
    7.3240   -1.6100   -1.8530 C   0  0  0  0  0  0  0  0  0  0  0  0
    7.0620   -2.2720   -2.8560 O   0  0  0  0  0  0  0  0  0  0  0  0
    6.2390   -0.9370   -1.1050 C   0  0  0  0  0  0  0  0  0  0  0  0
    5.7330    0.4340   -1.3420 C   0  0  0  0  0  0  0  0  0  0  0  0
    4.7540    0.6560   -0.4550 C   0  0  0  0  0  0  0  0  0  0  0  0
    3.9720    1.9080   -0.3420 C   0  0  0  0  0  0  0  0  0  0  0  0
    4.3610    2.8110    0.3970 O   0  0  0  0  0  0  0  0  0  0  0  0
    2.8490    2.0560   -1.0390 N   0  0  0  0  0  0  0  0  0  0  0  0
    2.7590    2.6240   -2.3920 C   0  0  0  0  0  0  0  0  0  0  0  0
    1.2650    2.5820   -2.7620 C   0  0  0  0  0  0  0  0  0  0  0  0
    0.5840    1.9750   -1.5580 C   0  0  0  0  0  0  0  0  0  0  0  0
   -0.7610    1.6850   -1.3030 C   0  0  0  0  0  0  0  0  0  0  0  0
   -1.1340    1.1110   -0.0820 C   0  0  0  0  0  0  0  0  0  0  0  0
   -0.1620    0.8280    0.8840 C   0  0  0  0  0  0  0  0  0  0  0  0
    1.1840    1.1170    0.6290 C   0  0  0  0  0  0  0  0  0  0  0  0
    1.5570    1.6910   -0.5920 C   0  0  0  0  0  0  0  0  0  0  0  0
   -2.5570    0.8050    0.1880 C   0  0  0  0  0  0  0  0  0  0  0  0
   -3.2560    1.5260    1.1640 C   0  0  0  0  0  0  0  0  0  0  0  0
   -4.6010    1.2360    1.4200 C   0  0  0  0  0  0  0  0  0  0  0  0
   -5.2480    0.2250    0.6990 C   0  0  0  0  0  0  0  0  0  0  0  0
   -4.5500   -0.4960   -0.2770 C   0  0  0  0  0  0  0  0  0  0  0  0
   -3.2040   -0.2060   -0.5320 C   0  0  0  0  0  0  0  0  0  0  0  0
   -2.4660   -0.9680   -1.5640 C   0  0  0  0  0  0  0  0  0  0  0  0
   -3.2870   -1.6920   -2.5450 N   0  0  0  0  0  0  0  0  0  0  0  0
   -3.5820   -3.0560   -2.0820 C   0  0  0  0  0  0  0  0  0  0  0  0
   -4.8680   -3.4830   -2.8150 C   0  0  0  0  0  0  0  0  0  0  0  0
   -5.4910   -2.1610   -3.3010 C   0  0  0  0  0  0  0  0  0  0  0  0
   -4.6020   -1.0540   -2.7060 C   0  0  0  0  0  0  0  0  0  0  0  0
    4.5880   -0.4540    0.3300 N   0  0  0  0  0  0  0  0  0  0  0  0
    5.5460   -1.4510   -0.1060 N   0  0  0  0  0  0  0  0  0  0  0  0
    3.6500   -0.6010    1.3800 C   0  0  0  0  0  0  0  0  0  0  0  0
    4.0920   -0.8580    2.6830 C   0  0  0  0  0  0  0  0  0  0  0  0
    3.1640   -1.0040    3.7210 C   0  0  0  0  0  0  0  0  0  0  0  0
    1.7940   -0.8920    3.4560 C   0  0  0  0  0  0  0  0  0  0  0  0
    0.6700   -0.9880    4.2730 O   0  0  0  0  0  0  0  0  0  0  0  0
   -0.4720   -0.7920    3.4870 N   0  0  0  0  0  0  0  0  0  0  0  0
   -0.1250   -0.5800    2.2320 C   0  0  0  0  0  0  0  0  0  0  0  0
   -0.9800   -0.3510    1.1860 N   0  0  0  0  0  0  0  0  0  0  0  0
    1.3520   -0.6350    2.1530 C   0  0  0  0  0  0  0  0  0  0  0  0
    2.2800   -0.4890    1.1150 C   0  0  0  0  0  0  0  0  0  0  0  0
    8.8000   -0.9540   -0.6180 H   0  0  0  0  0  0  0  0  0  0  0  0
    9.3250   -1.9570   -1.9520 H   0  0  0  0  0  0  0  0  0  0  0  0
    6.0870    1.1260   -2.0920 H   0  0  0  0  0  0  0  0  0  0  0  0
    3.3180    1.9960   -3.0820 H   0  0  0  0  0  0  0  0  0  0  0  0
    3.0950    3.6580   -2.3700 H   0  0  0  0  0  0  0  0  0  0  0  0
    1.0990    1.9770   -3.6510 H   0  0  0  0  0  0  0  0  0  0  0  0
    0.8840    3.5810   -2.9630 H   0  0  0  0  0  0  0  0  0  0  0  0
   -1.5120    1.9040   -2.0490 H   0  0  0  0  0  0  0  0  0  0  0  0
   -0.4500    0.3850    1.8260 H   0  0  0  0  0  0  0  0  0  0  0  0
    1.9340    0.8990    1.3740 H   0  0  0  0  0  0  0  0  0  0  0  0
   -2.7570    2.3060    1.7190 H   0  0  0  0  0  0  0  0  0  0  0  0
   -5.1400    1.7920    2.1730 H   0  0  0  0  0  0  0  0  0  0  0  0
   -6.2860    0.0010    0.8960 H   0  0  0  0  0  0  0  0  0  0  0  0
   -5.0490   -1.2760   -0.8330 H   0  0  0  0  0  0  0  0  0  0  0  0
   -1.9220   -1.7370   -1.0200 H   0  0  0  0  0  0  0  0  0  0  0  0
   -1.8360   -0.2670   -2.1070 H   0  0  0  0  0  0  0  0  0  0  0  0
   -3.7690   -3.0400   -1.0100 H   0  0  0  0  0  0  0  0  0  0  0  0
   -2.7680   -3.7170   -2.3700 H   0  0  0  0  0  0  0  0  0  0  0  0
   -4.6420   -4.1410   -3.6510 H   0  0  0  0  0  0  0  0  0  0  0  0
   -5.5430   -4.0130   -2.1470 H   0  0  0  0  0  0  0  0  0  0  0  0
   -5.4380   -2.1190   -4.3870 H   0  0  0  0  0  0  0  0  0  0  0  0
   -6.4970   -2.0700   -2.8960 H   0  0  0  0  0  0  0  0  0  0  0  0
   -4.9910   -0.7080   -1.7510 H   0  0  0  0  0  0  0  0  0  0  0  0
   -4.5430   -0.1960   -3.3730 H   0  0  0  0  0  0  0  0  0  0  0  0
    5.1490   -0.9450    2.8870 H   0  0  0  0  0  0  0  0  0  0  0  0
    3.5060   -1.2020    4.7260 H   0  0  0  0  0  0  0  0  0  0  0  0
   -1.2550    0.5940    0.9570 H   0  0  0  0  0  0  0  0  0  0  0  0
   -1.3350   -1.1260    0.6450 H   0  0  0  0  0  0  0  0  0  0  0  0
    1.9390   -0.2910    0.1090 H   0  0  0  0  0  0  0  0  0  0  0  0
  1 42  1  0  0  0  0
  1 43  1  0  0  0  0
  1  2  1  0  0  0  0
  2  3  2  0  0  0  0
  2  4  1  0  0  0  0
  4  5  1  0  0  0  0
  5 44  1  0  0  0  0
  5  6  2  0  0  0  0
  6  7  1  0  0  0  0
  7  8  2  0  0  0  0
  7  9  1  0  0  0  0
  9 10  1  0  0  0  0
 10 45  1  0  0  0  0
 10 46  1  0  0  0  0
 10 11  1  0  0  0  0
 11 47  1  0  0  0  0
 11 48  1  0  0  0  0
 11 12  1  0  0  0  0
 12 13  2  0  0  0  0
 13 49  1  0  0  0  0
 13 14  1  0  0  0  0
 14 15  2  0  0  0  0
 15 50  1  0  0  0  0
 15 16  1  0  0  0  0
 16 51  1  0  0  0  0
 16 17  2  0  0  0  0
 17  9  1  0  0  0  0
 17 12  1  0  0  0  0
 14 18  1  0  0  0  0
 18 19  2  0  0  0  0
 19 52  1  0  0  0  0
 19 20  1  0  0  0  0
 20 53  1  0  0  0  0
 20 21  2  0  0  0  0
 21 54  1  0  0  0  0
 21 22  1  0  0  0  0
 22 55  1  0  0  0  0
 22 23  2  0  0  0  0
 23 18  1  0  0  0  0
 23 24  1  0  0  0  0
 24 56  1  0  0  0  0
 24 57  1  0  0  0  0
 24 25  1  0  0  0  0
 25 26  1  0  0  0  0
 26 58  1  0  0  0  0
 26 59  1  0  0  0  0
 26 27  1  0  0  0  0
 27 60  1  0  0  0  0
 27 61  1  0  0  0  0
 27 28  1  0  0  0  0
 28 62  1  0  0  0  0
 28 63  1  0  0  0  0
 28 29  1  0  0  0  0
 29 25  1  0  0  0  0
 29 64  1  0  0  0  0
 29 65  1  0  0  0  0
  6 30  1  0  0  0  0
 30 31  1  0  0  0  0
 31  4  2  0  0  0  0
 30 32  1  0  0  0  0
 32 33  2  0  0  0  0
 33 66  1  0  0  0  0
 33 34  1  0  0  0  0
 34 67  1  0  0  0  0
 34 35  2  0  0  0  0
 35 36  1  0  0  0  0
 36 37  1  0  0  0  0
 37 38  2  0  0  0  0
 38 39  1  0  0  0  0
 39 68  1  0  0  0  0
 39 69  1  0  0  0  0
 38 40  1  0  0  0  0
 40 35  1  0  0  0  0
 40 41  2  0  0  0  0
 41 32  1  0  0  0  0
 41 70  1  0  0  0  0
M  END
>  <LOGBIO>
9.2000

>  <PRED_LOGBIO>
7.1000

>  <XV_RES>
3.9550

>  <WHL_TMPL>
2

>  <ANCH>
15-22;37-35

$$$$
ROW48
  -MTS-   01071502313D 0   0.00000     0.00000     0

 60 63  0  0  1  0  0  0  0  0999 V2000
    5.0840    0.3400   -3.9100 N   0  0  0  0  0  0  0  0  0  0  0  0
    4.5100    0.1800   -2.6760 C   0  0  0  0  0  0  0  0  0  0  0  0
    4.6690   -0.9510   -2.0150 N   0  0  0  0  0  0  0  0  0  0  0  0
    3.7110    1.2770   -2.0850 C   0  0  0  0  0  0  0  0  0  0  0  0
    4.3320    2.2410   -1.2830 C   0  0  0  0  0  0  0  0  0  0  0  0
    3.5760    3.2790   -0.7230 C   0  0  0  0  0  0  0  0  0  0  0  0
    2.1990    3.3510   -0.9660 C   0  0  0  0  0  0  0  0  0  0  0  0
    1.5780    2.3870   -1.7690 C   0  0  0  0  0  0  0  0  0  0  0  0
    2.3340    1.3500   -2.3280 C   0  0  0  0  0  0  0  0  0  0  0  0
    0.1230    2.4640   -2.0260 C   0  0  0  0  0  0  0  0  0  0  0  0
   -0.3050    3.1790   -2.9310 O   0  0  0  0  0  0  0  0  0  0  0  0
   -0.7230    1.7610   -1.2780 N   0  0  0  0  0  0  0  0  0  0  0  0
   -2.1680    1.8380   -1.5330 C   0  0  1  0  0  0  0  0  0  0  0  0
   -2.4740    0.8300   -2.6150 C   0  0  0  0  0  0  0  0  0  0  0  0
   -2.5230    1.1860   -3.7910 O   0  0  0  0  0  0  0  0  0  0  0  0
   -2.6910   -0.4430   -2.2950 N   0  0  0  0  0  0  0  0  0  0  0  0
   -4.0360   -0.9510   -1.9860 C   0  0  0  0  0  0  0  0  0  0  0  0
   -4.0450   -1.7420   -0.6650 C   0  0  0  0  0  0  0  0  0  0  0  0
   -2.9650   -2.7360   -0.5900 N   0  0  0  0  0  0  0  0  0  0  0  0
   -1.6280   -2.2140   -0.9070 C   0  0  0  0  0  0  0  0  0  0  0  0
   -1.6010   -1.4270   -2.2300 C   0  0  0  0  0  0  0  0  0  0  0  0
   -3.1940   -4.0880   -0.2400 C   0  0  0  0  0  0  0  0  0  0  0  0
   -3.7520   -4.4050    1.0040 C   0  0  0  0  0  0  0  0  0  0  0  0
   -3.9780   -5.7430    1.3500 C   0  0  0  0  0  0  0  0  0  0  0  0
   -3.6470   -6.7640    0.4510 C   0  0  0  0  0  0  0  0  0  0  0  0
   -3.9280   -8.4260    0.8810 Cl  0  0  0  0  0  0  0  0  0  0  0  0
   -3.0890   -6.4470   -0.7930 C   0  0  0  0  0  0  0  0  0  0  0  0
   -2.8630   -5.1090   -1.1390 C   0  0  0  0  0  0  0  0  0  0  0  0
   -2.9210    1.3970   -0.3000 C   0  0  0  0  0  0  0  0  0  0  0  0
   -4.0450    0.5720   -0.4240 C   0  0  0  0  0  0  0  0  0  0  0  0
   -4.7440    0.1640    0.7180 C   0  0  0  0  0  0  0  0  0  0  0  0
   -4.3180    0.5810    1.9850 C   0  0  0  0  0  0  0  0  0  0  0  0
   -3.1930    1.4060    2.1090 C   0  0  0  0  0  0  0  0  0  0  0  0
   -2.4950    1.8140    0.9660 C   0  0  0  0  0  0  0  0  0  0  0  0
    4.9630    1.2050   -4.4160 H   0  0  0  0  0  0  0  0  0  0  0  0
    5.6300   -0.4090   -4.3130 H   0  0  0  0  0  0  0  0  0  0  0  0
    5.2030   -1.6850   -2.4110 H   0  0  0  0  0  0  0  0  0  0  0  0
    5.3940    2.1850   -1.0950 H   0  0  0  0  0  0  0  0  0  0  0  0
    4.0550    4.0230   -0.1040 H   0  0  0  0  0  0  0  0  0  0  0  0
    1.6160    4.1520   -0.5350 H   0  0  0  0  0  0  0  0  0  0  0  0
    1.8550    0.6060   -2.9470 H   0  0  0  0  0  0  0  0  0  0  0  0
   -0.3720    1.1740   -0.5350 H   0  0  0  0  0  0  0  0  0  0  0  0
   -2.4690    2.8390   -1.8360 H   0  0  0  0  0  0  0  0  0  0  0  0
   -4.3760   -1.5930   -2.7950 H   0  0  0  0  0  0  0  0  0  0  0  0
   -4.7300   -0.1160   -1.9120 H   0  0  0  0  0  0  0  0  0  0  0  0
   -3.9580   -1.0510    0.1710 H   0  0  0  0  0  0  0  0  0  0  0  0
   -5.0050   -2.2430   -0.5520 H   0  0  0  0  0  0  0  0  0  0  0  0
   -1.2910   -1.5700   -0.0970 H   0  0  0  0  0  0  0  0  0  0  0  0
   -0.9220   -3.0400   -0.9640 H   0  0  0  0  0  0  0  0  0  0  0  0
   -1.6890   -2.1190   -3.0650 H   0  0  0  0  0  0  0  0  0  0  0  0
   -0.6460   -0.9160   -2.3290 H   0  0  0  0  0  0  0  0  0  0  0  0
   -4.0070   -3.6170    1.6970 H   0  0  0  0  0  0  0  0  0  0  0  0
   -4.4080   -5.9870    2.3100 H   0  0  0  0  0  0  0  0  0  0  0  0
   -2.8330   -7.2350   -1.4860 H   0  0  0  0  0  0  0  0  0  0  0  0
   -2.4320   -4.8650   -2.0990 H   0  0  0  0  0  0  0  0  0  0  0  0
   -4.3730    0.2500   -1.4010 H   0  0  0  0  0  0  0  0  0  0  0  0
   -5.6110   -0.4720    0.6220 H   0  0  0  0  0  0  0  0  0  0  0  0
   -4.8570    0.2670    2.8660 H   0  0  0  0  0  0  0  0  0  0  0  0
   -2.8640    1.7270    3.0860 H   0  0  0  0  0  0  0  0  0  0  0  0
   -1.6280    2.4510    1.0610 H   0  0  0  0  0  0  0  0  0  0  0  0
  1 35  1  0  0  0  0
  1 36  1  0  0  0  0
  1  2  1  0  0  0  0
  2  3  2  0  0  0  0
  3 37  1  0  0  0  0
  2  4  1  0  0  0  0
  4  5  2  0  0  0  0
  5 38  1  0  0  0  0
  5  6  1  0  0  0  0
  6 39  1  0  0  0  0
  6  7  2  0  0  0  0
  7 40  1  0  0  0  0
  7  8  1  0  0  0  0
  8  9  2  0  0  0  0
  9  4  1  0  0  0  0
  9 41  1  0  0  0  0
  8 10  1  0  0  0  0
 10 11  2  0  0  0  0
 10 12  1  0  0  0  0
 12 42  1  0  0  0  0
 12 13  1  0  0  0  0
 13 43  1  0  0  0  0
 13 14  1  0  0  0  0
 14 15  2  0  0  0  0
 14 16  1  0  0  0  0
 16 17  1  0  0  0  0
 17 44  1  0  0  0  0
 17 45  1  0  0  0  0
 17 18  1  0  0  0  0
 18 46  1  0  0  0  0
 18 47  1  0  0  0  0
 18 19  1  0  0  0  0
 19 20  1  0  0  0  0
 20 48  1  0  0  0  0
 20 49  1  0  0  0  0
 20 21  1  0  0  0  0
 21 16  1  0  0  0  0
 21 50  1  0  0  0  0
 21 51  1  0  0  0  0
 19 22  1  0  0  0  0
 22 23  2  0  0  0  0
 23 52  1  0  0  0  0
 23 24  1  0  0  0  0
 24 53  1  0  0  0  0
 24 25  2  0  0  0  0
 25 26  1  0  0  0  0
 25 27  1  0  0  0  0
 27 54  1  0  0  0  0
 27 28  2  0  0  0  0
 28 22  1  0  0  0  0
 28 55  1  0  0  0  0
 13 29  1  0  0  0  0
 29 30  2  0  0  0  0
 30 56  1  0  0  0  0
 30 31  1  0  0  0  0
 31 57  1  0  0  0  0
 31 32  2  0  0  0  0
 32 58  1  0  0  0  0
 32 33  1  0  0  0  0
 33 59  1  0  0  0  0
 33 34  2  0  0  0  0
 34 29  1  0  0  0  0
 34 60  1  0  0  0  0
M  END
>  <LOGBIO>
7.8000

>  <PRED_LOGBIO>
7.6800

>  <XV_RES>
0.4000

>  <WHL_TMPL>
1

>  <ANCH>
16-37;14-17

$$$$
ROW49
  -MTS-   01071502313D 0   0.00000     0.00000     0

 56 60  0  0  1  0  0  0  0  0999 V2000
    1.4780   -0.0860    2.2720 F   0  0  0  0  0  0  0  0  0  0  0  0
    1.5230    1.2620    2.3120 C   0  0  0  0  0  0  0  0  0  0  0  0
    2.7170    1.9140    2.6420 C   0  0  0  0  0  0  0  0  0  0  0  0
    2.7630    3.3130    2.6830 C   0  0  0  0  0  0  0  0  0  0  0  0
    1.6150    4.0600    2.3950 C   0  0  0  0  0  0  0  0  0  0  0  0
    0.4200    3.4080    2.0650 C   0  0  0  0  0  0  0  0  0  0  0  0
    0.3740    2.0100    2.0240 C   0  0  0  0  0  0  0  0  0  0  0  0
   -0.8330    1.3510    1.6910 N   0  0  0  0  0  0  0  0  0  0  0  0
   -1.0560   -0.0090    1.1790 C   0  0  0  0  0  0  0  0  0  0  0  0
   -2.5660   -0.2850    1.2990 C   0  0  0  0  0  0  0  0  0  0  0  0
   -3.1390    1.1380    1.4330 C   0  0  2  0  0  0  0  0  0  0  0  0
   -4.0980    1.1260    2.5470 N   0  0  0  0  0  0  0  0  0  0  0  0
   -4.9510   -0.3470    2.9510 S   0  0  0  0  0  0  0  0  0  0  0  0
   -4.0080   -1.3640    3.2980 O   0  0  0  0  0  0  0  0  0  0  0  0
   -5.7220   -0.7760    1.8260 O   0  0  0  0  0  0  0  0  0  0  0  0
   -6.0700   -0.0360    4.3790 C   0  0  0  0  0  0  0  0  0  0  0  0
   -5.6050   -0.2230    5.6860 C   0  0  0  0  0  0  0  0  0  0  0  0
   -6.4560    0.0140    6.7720 C   0  0  0  0  0  0  0  0  0  0  0  0
   -7.7720    0.4380    6.5510 C   0  0  0  0  0  0  0  0  0  0  0  0
   -8.6230    0.6740    7.6370 C   0  0  0  0  0  0  0  0  0  0  0  0
   -9.9390    1.0980    7.4160 C   0  0  0  0  0  0  0  0  0  0  0  0
  -10.9960    1.3920    8.7660 Cl  0  0  0  0  0  0  0  0  0  0  0  0
  -10.4040    1.2850    6.1090 C   0  0  0  0  0  0  0  0  0  0  0  0
   -9.5520    1.0480    5.0230 C   0  0  0  0  0  0  0  0  0  0  0  0
   -8.2370    0.6250    5.2440 C   0  0  0  0  0  0  0  0  0  0  0  0
   -7.3860    0.3880    4.1580 C   0  0  0  0  0  0  0  0  0  0  0  0
   -1.9770    2.0120    1.8420 C   0  0  0  0  0  0  0  0  0  0  0  0
   -1.9490    3.1670    2.2650 O   0  0  0  0  0  0  0  0  0  0  0  0
    4.0520    4.0150    3.0390 C   0  0  1  0  0  0  0  0  0  0  0  0
    3.8970    4.8890    4.2980 C   0  0  0  0  0  0  0  0  0  0  0  0
    5.3420    4.9440    4.8250 C   0  0  0  0  0  0  0  0  0  0  0  0
    6.1070    3.7500    4.2250 C   0  0  0  0  0  0  0  0  0  0  0  0
    5.1140    3.0610    3.3870 N   0  0  0  0  0  0  0  0  0  0  0  0
    3.6030    1.3380    2.8640 H   0  0  0  0  0  0  0  0  0  0  0  0
    1.6500    5.1390    2.4270 H   0  0  0  0  0  0  0  0  0  0  0  0
   -0.4650    3.9840    1.8430 H   0  0  0  0  0  0  0  0  0  0  0  0
   -0.5450   -0.6960    1.8500 H   0  0  0  0  0  0  0  0  0  0  0  0
   -0.7780   -0.0510    0.1280 H   0  0  0  0  0  0  0  0  0  0  0  0
   -2.7440   -0.8160    2.2320 H   0  0  0  0  0  0  0  0  0  0  0  0
   -2.9260   -0.7350    0.3760 H   0  0  0  0  0  0  0  0  0  0  0  0
   -3.5880    1.4740    0.5010 H   0  0  0  0  0  0  0  0  0  0  0  0
   -4.2660    1.9690    3.0780 H   0  0  0  0  0  0  0  0  0  0  0  0
   -4.5900   -0.5500    5.8570 H   0  0  0  0  0  0  0  0  0  0  0  0
   -6.0970   -0.1300    7.7810 H   0  0  0  0  0  0  0  0  0  0  0  0
   -8.2640    0.5300    8.6460 H   0  0  0  0  0  0  0  0  0  0  0  0
  -11.4190    1.6120    5.9380 H   0  0  0  0  0  0  0  0  0  0  0  0
   -9.9110    1.1920    4.0140 H   0  0  0  0  0  0  0  0  0  0  0  0
   -7.7440    0.5320    3.1490 H   0  0  0  0  0  0  0  0  0  0  0  0
    4.3130    4.6090    2.1660 H   0  0  0  0  0  0  0  0  0  0  0  0
    3.2220    4.4350    5.0210 H   0  0  0  0  0  0  0  0  0  0  0  0
    3.5190    5.8800    4.0550 H   0  0  0  0  0  0  0  0  0  0  0  0
    5.8100    5.8720    4.5030 H   0  0  0  0  0  0  0  0  0  0  0  0
    5.3360    4.8610    5.9100 H   0  0  0  0  0  0  0  0  0  0  0  0
    6.9550    4.0860    3.6320 H   0  0  0  0  0  0  0  0  0  0  0  0
    6.4850    3.0940    5.0050 H   0  0  0  0  0  0  0  0  0  0  0  0
    5.5580    2.7290    2.5430 H   0  0  0  0  0  0  0  0  0  0  0  0
  1  2  1  0  0  0  0
  2  3  2  0  0  0  0
  3 34  1  0  0  0  0
  3  4  1  0  0  0  0
  4  5  2  0  0  0  0
  5 35  1  0  0  0  0
  5  6  1  0  0  0  0
  6 36  1  0  0  0  0
  6  7  2  0  0  0  0
  7  2  1  0  0  0  0
  7  8  1  0  0  0  0
  8  9  1  0  0  0  0
  9 37  1  0  0  0  0
  9 38  1  0  0  0  0
  9 10  1  0  0  0  0
 10 39  1  0  0  0  0
 10 40  1  0  0  0  0
 10 11  1  0  0  0  0
 11 41  1  0  0  0  0
 11 12  1  0  0  0  0
 12 42  1  0  0  0  0
 12 13  1  0  0  0  0
 13 14  2  0  0  0  0
 13 15  2  0  0  0  0
 13 16  1  0  0  0  0
 16 17  2  0  0  0  0
 17 43  1  0  0  0  0
 17 18  1  0  0  0  0
 18 44  1  0  0  0  0
 18 19  2  0  0  0  0
 19 20  1  0  0  0  0
 20 45  1  0  0  0  0
 20 21  2  0  0  0  0
 21 22  1  0  0  0  0
 21 23  1  0  0  0  0
 23 46  1  0  0  0  0
 23 24  2  0  0  0  0
 24 47  1  0  0  0  0
 24 25  1  0  0  0  0
 25 19  1  0  0  0  0
 25 26  2  0  0  0  0
 26 16  1  0  0  0  0
 26 48  1  0  0  0  0
 11 27  1  0  0  0  0
 27  8  1  0  0  0  0
 27 28  2  0  0  0  0
  4 29  1  0  0  0  0
 29 49  1  0  0  0  0
 29 30  1  0  0  0  0
 30 50  1  0  0  0  0
 30 51  1  0  0  0  0
 30 31  1  0  0  0  0
 31 52  1  0  0  0  0
 31 53  1  0  0  0  0
 31 32  1  0  0  0  0
 32 54  1  0  0  0  0
 32 55  1  0  0  0  0
 32 33  1  0  0  0  0
 33 29  1  0  0  0  0
 33 56  1  0  0  0  0
M  END
>  <LOGBIO>
8.7000

>  <PRED_LOGBIO>
8.4600

>  <XV_RES>
0.2430

>  <WHL_TMPL>
3

>  <ANCH>
18-19;11-42

$$$$
ROW50
  -MTS-   01071502313D 0   0.00000     0.00000     0

 53 57  0  0  1  0  0  0  0  0999 V2000
    4.4500    4.0210    4.2970 N   0  0  0  0  0  0  0  0  0  0  0  0
    3.9290    4.2380    2.9390 C   0  0  0  0  0  0  0  0  0  0  0  0
    3.3610    5.6640    2.8180 C   0  0  0  0  0  0  0  0  0  0  0  0
    2.1160    5.4760    1.9310 C   0  0  0  0  0  0  0  0  0  0  0  0
    1.7130    4.0300    2.0990 C   0  0  0  0  0  0  0  0  0  0  0  0
    0.5180    3.3790    1.7700 C   0  0  0  0  0  0  0  0  0  0  0  0
    0.3740    2.0100    2.0240 C   0  0  0  0  0  0  0  0  0  0  0  0
    1.4250    1.2920    2.6080 C   0  0  0  0  0  0  0  0  0  0  0  0
    2.6190    1.9440    2.9380 C   0  0  0  0  0  0  0  0  0  0  0  0
    2.7630    3.3130    2.6830 C   0  0  0  0  0  0  0  0  0  0  0  0
   -0.8330    1.3510    1.6910 N   0  0  0  0  0  0  0  0  0  0  0  0
   -1.0560   -0.0090    1.1790 C   0  0  0  0  0  0  0  0  0  0  0  0
   -2.5660   -0.2850    1.2990 C   0  0  0  0  0  0  0  0  0  0  0  0
   -3.1390    1.1380    1.4330 C   0  0  2  0  0  0  0  0  0  0  0  0
   -4.0980    1.1270    2.5470 N   0  0  0  0  0  0  0  0  0  0  0  0
   -4.9510   -0.3470    2.9510 S   0  0  0  0  0  0  0  0  0  0  0  0
   -4.0070   -1.3640    3.2980 O   0  0  0  0  0  0  0  0  0  0  0  0
   -5.7220   -0.7760    1.8260 O   0  0  0  0  0  0  0  0  0  0  0  0
   -6.0700   -0.0360    4.3790 C   0  0  0  0  0  0  0  0  0  0  0  0
   -5.6050   -0.2230    5.6860 C   0  0  0  0  0  0  0  0  0  0  0  0
   -6.4560    0.0140    6.7720 C   0  0  0  0  0  0  0  0  0  0  0  0
   -7.7720    0.4370    6.5510 C   0  0  0  0  0  0  0  0  0  0  0  0
   -8.6230    0.6740    7.6370 C   0  0  0  0  0  0  0  0  0  0  0  0
   -9.9390    1.0980    7.4160 C   0  0  0  0  0  0  0  0  0  0  0  0
  -10.9960    1.3920    8.7660 Cl  0  0  0  0  0  0  0  0  0  0  0  0
  -10.4030    1.2850    6.1090 C   0  0  0  0  0  0  0  0  0  0  0  0
   -9.5520    1.0480    5.0230 C   0  0  0  0  0  0  0  0  0  0  0  0
   -8.2370    0.6250    5.2440 C   0  0  0  0  0  0  0  0  0  0  0  0
   -7.3850    0.3880    4.1580 C   0  0  0  0  0  0  0  0  0  0  0  0
   -1.9770    2.0120    1.8420 C   0  0  0  0  0  0  0  0  0  0  0  0
   -1.9490    3.1670    2.2650 O   0  0  0  0  0  0  0  0  0  0  0  0
    3.6990    3.7210    4.9020 H   0  0  0  0  0  0  0  0  0  0  0  0
    5.1670    3.3100    4.2730 H   0  0  0  0  0  0  0  0  0  0  0  0
    4.6980    4.0810    2.1860 H   0  0  0  0  0  0  0  0  0  0  0  0
    3.0960    6.0690    3.7920 H   0  0  0  0  0  0  0  0  0  0  0  0
    4.0780    6.3380    2.3560 H   0  0  0  0  0  0  0  0  0  0  0  0
    2.3850    5.6550    0.8920 H   0  0  0  0  0  0  0  0  0  0  0  0
    1.3160    6.1160    2.2960 H   0  0  0  0  0  0  0  0  0  0  0  0
   -0.2920    3.9320    1.3190 H   0  0  0  0  0  0  0  0  0  0  0  0
    1.3140    0.2360    2.8050 H   0  0  0  0  0  0  0  0  0  0  0  0
    3.4300    1.3900    3.3880 H   0  0  0  0  0  0  0  0  0  0  0  0
   -0.5450   -0.6960    1.8500 H   0  0  0  0  0  0  0  0  0  0  0  0
   -0.7780   -0.0510    0.1280 H   0  0  0  0  0  0  0  0  0  0  0  0
   -2.7440   -0.8160    2.2320 H   0  0  0  0  0  0  0  0  0  0  0  0
   -2.9260   -0.7350    0.3760 H   0  0  0  0  0  0  0  0  0  0  0  0
   -3.5880    1.4740    0.5010 H   0  0  0  0  0  0  0  0  0  0  0  0
   -4.2650    1.9690    3.0780 H   0  0  0  0  0  0  0  0  0  0  0  0
   -4.5900   -0.5500    5.8570 H   0  0  0  0  0  0  0  0  0  0  0  0
   -6.0970   -0.1310    7.7810 H   0  0  0  0  0  0  0  0  0  0  0  0
   -8.2640    0.5300    8.6460 H   0  0  0  0  0  0  0  0  0  0  0  0
  -11.4180    1.6120    5.9380 H   0  0  0  0  0  0  0  0  0  0  0  0
   -9.9110    1.1930    4.0140 H   0  0  0  0  0  0  0  0  0  0  0  0
   -7.7440    0.5320    3.1490 H   0  0  0  0  0  0  0  0  0  0  0  0
  1 32  1  0  0  0  0
  1 33  1  0  0  0  0
  1  2  1  0  0  0  0
  2 34  1  0  0  0  0
  2  3  1  0  0  0  0
  3 35  1  0  0  0  0
  3 36  1  0  0  0  0
  3  4  1  0  0  0  0
  4 37  1  0  0  0  0
  4 38  1  0  0  0  0
  4  5  1  0  0  0  0
  5  6  2  0  0  0  0
  6 39  1  0  0  0  0
  6  7  1  0  0  0  0
  7  8  2  0  0  0  0
  8 40  1  0  0  0  0
  8  9  1  0  0  0  0
  9 41  1  0  0  0  0
  9 10  2  0  0  0  0
 10  2  1  0  0  0  0
 10  5  1  0  0  0  0
  7 11  1  0  0  0  0
 11 12  1  0  0  0  0
 12 42  1  0  0  0  0
 12 43  1  0  0  0  0
 12 13  1  0  0  0  0
 13 44  1  0  0  0  0
 13 45  1  0  0  0  0
 13 14  1  0  0  0  0
 14 46  1  0  0  0  0
 14 15  1  0  0  0  0
 15 47  1  0  0  0  0
 15 16  1  0  0  0  0
 16 17  2  0  0  0  0
 16 18  2  0  0  0  0
 16 19  1  0  0  0  0
 19 20  2  0  0  0  0
 20 48  1  0  0  0  0
 20 21  1  0  0  0  0
 21 49  1  0  0  0  0
 21 22  2  0  0  0  0
 22 23  1  0  0  0  0
 23 50  1  0  0  0  0
 23 24  2  0  0  0  0
 24 25  1  0  0  0  0
 24 26  1  0  0  0  0
 26 51  1  0  0  0  0
 26 27  2  0  0  0  0
 27 52  1  0  0  0  0
 27 28  1  0  0  0  0
 28 22  1  0  0  0  0
 28 29  2  0  0  0  0
 29 19  1  0  0  0  0
 29 53  1  0  0  0  0
 14 30  1  0  0  0  0
 30 11  1  0  0  0  0
 30 31  2  0  0  0  0
M  END
>  <LOGBIO>
8.3000

>  <PRED_LOGBIO>
8.7900

>  <XV_RES>
-0.5980

>  <WHL_TMPL>
3

>  <ANCH>
18-19;21-52

$$$$
ROW51
  -MTS-   01071502313D 0   0.00000     0.00000     0

 55 58  0  0  0  0  0  0  0  0999 V2000
   -0.4340   -3.5320   -4.0210 F   0  0  0  0  0  0  0  0  0  0  0  0
    0.1990   -2.6510   -3.2180 C   0  0  0  0  0  0  0  0  0  0  0  0
    0.7930   -1.5070   -3.7650 C   0  0  0  0  0  0  0  0  0  0  0  0
    1.4490   -0.5920   -2.9320 C   0  0  0  0  0  0  0  0  0  0  0  0
    1.5120   -0.8220   -1.5530 C   0  0  0  0  0  0  0  0  0  0  0  0
    0.9180   -1.9670   -1.0060 C   0  0  0  0  0  0  0  0  0  0  0  0
    0.9780   -2.1890    0.3240 F   0  0  0  0  0  0  0  0  0  0  0  0
    0.2620   -2.8810   -1.8390 C   0  0  0  0  0  0  0  0  0  0  0  0
   -0.3100   -3.9840   -1.3120 F   0  0  0  0  0  0  0  0  0  0  0  0
    2.0760    0.6170   -3.5100 C   0  0  0  0  0  0  0  0  0  0  0  0
    1.5990    1.8870   -3.1640 C   0  0  0  0  0  0  0  0  0  0  0  0
    2.1920    3.0310   -3.7110 C   0  0  0  0  0  0  0  0  0  0  0  0
    3.2630    2.9050   -4.6040 C   0  0  0  0  0  0  0  0  0  0  0  0
    3.9030    4.1390   -5.1940 C   0  0  0  0  0  0  0  0  0  0  0  0
    3.2380    4.4850   -6.4120 O   0  0  0  0  0  0  0  0  0  0  0  0
    3.6820    5.5850   -7.0970 C   0  0  0  0  0  0  0  0  0  0  0  0
    3.1350    6.8450   -6.8270 C   0  0  0  0  0  0  0  0  0  0  0  0
    3.5880    7.9700   -7.5270 C   0  0  0  0  0  0  0  0  0  0  0  0
    4.5890    7.8350   -8.4970 C   0  0  0  0  0  0  0  0  0  0  0  0
    5.1360    6.5750   -8.7670 C   0  0  0  0  0  0  0  0  0  0  0  0
    6.1470    6.4380   -9.7470 N   0  0  0  0  0  0  0  0  0  0  0  0
    5.8180    6.1970  -11.0130 C   0  0  0  0  0  0  0  0  0  0  0  0
    4.6340    6.0930  -11.3320 O   0  0  0  0  0  0  0  0  0  0  0  0
    6.8970    6.0510  -12.0590 C   0  0  0  0  0  0  0  0  0  0  0  0
    7.2160    7.4230  -12.6800 C   0  0  0  0  0  0  0  0  0  0  0  0
    8.4420    7.3450  -13.6080 C   0  0  0  0  0  0  0  0  0  0  0  0
    9.6070    6.7800  -12.9110 N   0  0  0  0  0  0  0  0  0  0  0  0
    9.3390    5.4220  -12.4150 C   0  0  0  0  0  0  0  0  0  0  0  0
    8.1530    5.4170  -11.4340 C   0  0  0  0  0  0  0  0  0  0  0  0
    4.6820    5.4500   -8.0670 C   0  0  0  0  0  0  0  0  0  0  0  0
    3.7400    1.6360   -4.9510 C   0  0  0  0  0  0  0  0  0  0  0  0
    3.1470    0.4920   -4.4040 C   0  0  0  0  0  0  0  0  0  0  0  0
    0.7450   -1.3300   -4.8290 H   0  0  0  0  0  0  0  0  0  0  0  0
    2.0180   -0.1170   -0.9100 H   0  0  0  0  0  0  0  0  0  0  0  0
    0.7730    1.9840   -2.4740 H   0  0  0  0  0  0  0  0  0  0  0  0
    1.8240    4.0110   -3.4430 H   0  0  0  0  0  0  0  0  0  0  0  0
    4.9530    3.9410   -5.3970 H   0  0  0  0  0  0  0  0  0  0  0  0
    3.8190    4.9640   -4.4890 H   0  0  0  0  0  0  0  0  0  0  0  0
    2.3630    6.9500   -6.0790 H   0  0  0  0  0  0  0  0  0  0  0  0
    3.1660    8.9420   -7.3190 H   0  0  0  0  0  0  0  0  0  0  0  0
    4.9380    8.7020   -9.0370 H   0  0  0  0  0  0  0  0  0  0  0  0
    7.1190    6.5230   -9.4860 H   0  0  0  0  0  0  0  0  0  0  0  0
    6.4840    5.3880  -12.8170 H   0  0  0  0  0  0  0  0  0  0  0  0
    7.4080    8.1430  -11.8870 H   0  0  0  0  0  0  0  0  0  0  0  0
    6.3550    7.7740  -13.2450 H   0  0  0  0  0  0  0  0  0  0  0  0
    8.2030    6.7290  -14.4720 H   0  0  0  0  0  0  0  0  0  0  0  0
    8.6810    8.3470  -13.9590 H   0  0  0  0  0  0  0  0  0  0  0  0
   10.3960    6.7590  -13.5410 H   0  0  0  0  0  0  0  0  0  0  0  0
    9.1180    4.7670  -13.2550 H   0  0  0  0  0  0  0  0  0  0  0  0
   10.2260    5.0380  -11.9150 H   0  0  0  0  0  0  0  0  0  0  0  0
    8.4260    5.9650  -10.5340 H   0  0  0  0  0  0  0  0  0  0  0  0
    7.9340    4.3930  -11.1370 H   0  0  0  0  0  0  0  0  0  0  0  0
    5.1050    4.4780   -8.2750 H   0  0  0  0  0  0  0  0  0  0  0  0
    4.5660    1.5390   -5.6400 H   0  0  0  0  0  0  0  0  0  0  0  0
    3.5150   -0.4880   -4.6710 H   0  0  0  0  0  0  0  0  0  0  0  0
  1  2  1  0  0  0  0
  2  3  2  0  0  0  0
  3 33  1  0  0  0  0
  3  4  1  0  0  0  0
  4  5  2  0  0  0  0
  5 34  1  0  0  0  0
  5  6  1  0  0  0  0
  6  7  1  0  0  0  0
  6  8  2  0  0  0  0
  8  2  1  0  0  0  0
  8  9  1  0  0  0  0
  4 10  1  0  0  0  0
 10 11  2  0  0  0  0
 11 35  1  0  0  0  0
 11 12  1  0  0  0  0
 12 36  1  0  0  0  0
 12 13  2  0  0  0  0
 13 14  1  0  0  0  0
 14 37  1  0  0  0  0
 14 38  1  0  0  0  0
 14 15  1  0  0  0  0
 15 16  1  0  0  0  0
 16 17  2  0  0  0  0
 17 39  1  0  0  0  0
 17 18  1  0  0  0  0
 18 40  1  0  0  0  0
 18 19  2  0  0  0  0
 19 41  1  0  0  0  0
 19 20  1  0  0  0  0
 20 21  1  0  0  0  0
 21 42  1  0  0  0  0
 21 22  1  0  0  0  0
 22 23  2  0  0  0  0
 22 24  1  0  0  0  0
 24 43  1  0  0  0  0
 24 25  1  0  0  0  0
 25 44  1  0  0  0  0
 25 45  1  0  0  0  0
 25 26  1  0  0  0  0
 26 46  1  0  0  0  0
 26 47  1  0  0  0  0
 26 27  1  0  0  0  0
 27 48  1  0  0  0  0
 27 28  1  0  0  0  0
 28 49  1  0  0  0  0
 28 50  1  0  0  0  0
 28 29  1  0  0  0  0
 29 24  1  0  0  0  0
 29 51  1  0  0  0  0
 29 52  1  0  0  0  0
 20 30  2  0  0  0  0
 30 16  1  0  0  0  0
 30 53  1  0  0  0  0
 13 31  1  0  0  0  0
 31 54  1  0  0  0  0
 31 32  2  0  0  0  0
 32 10  1  0  0  0  0
 32 55  1  0  0  0  0
M  END
>  <LOGBIO>
6.1800

>  <PRED_LOGBIO>
6.2700

>  <XV_RES>
-0.2870

>  <WHL_TMPL>
1

>  <ANCH>
21-29;5-3

$$$$
ROW52
  -MTS-   01071502313D 0   0.00000     0.00000     0

 55 57  0  0  0  0  0  0  0  0999 V2000
    9.2500    3.3170   -2.4930 C   0  0  0  0  0  0  0  0  0  0  0  0
    8.7280    2.2300   -1.7250 O   0  0  0  0  0  0  0  0  0  0  0  0
    8.5080    2.4330   -0.3880 C   0  0  0  0  0  0  0  0  0  0  0  0
    9.5240    2.1660    0.5370 C   0  0  0  0  0  0  0  0  0  0  0  0
    9.3000    2.3750    1.9030 C   0  0  0  0  0  0  0  0  0  0  0  0
    8.0590    2.8500    2.3440 C   0  0  0  0  0  0  0  0  0  0  0  0
    7.8390    3.0540    3.6810 O   0  0  0  0  0  0  0  0  0  0  0  0
    7.3390    2.0120    4.4160 C   0  0  0  0  0  0  0  0  0  0  0  0
    6.0130    1.8610    4.5420 N   0  0  0  0  0  0  0  0  0  0  0  0
    5.4760    0.8590    5.2510 C   0  0  0  0  0  0  0  0  0  0  0  0
    4.1140    0.7480    5.3490 O   0  0  0  0  0  0  0  0  0  0  0  0
    3.4590    0.0030    4.4040 C   0  0  0  0  0  0  0  0  0  0  0  0
    3.2550   -1.3660    4.6100 C   0  0  0  0  0  0  0  0  0  0  0  0
    2.5860   -2.1270    3.6440 C   0  0  0  0  0  0  0  0  0  0  0  0
    2.1220   -1.5190    2.4720 C   0  0  0  0  0  0  0  0  0  0  0  0
    2.3260   -0.1490    2.2660 C   0  0  0  0  0  0  0  0  0  0  0  0
    2.9950    0.6120    3.2320 C   0  0  0  0  0  0  0  0  0  0  0  0
    1.8350    0.4940    1.0260 C   0  0  0  0  0  0  0  0  0  0  0  0
    0.6190    1.0060    0.9860 N   0  0  0  0  0  0  0  0  0  0  0  0
    2.6420    0.5570   -0.0790 N   0  0  0  0  0  0  0  0  0  0  0  0
    6.2980   -0.0760    5.8920 C   0  0  0  0  0  0  0  0  0  0  0  0
    5.7580   -1.0860    6.6060 F   0  0  0  0  0  0  0  0  0  0  0  0
    7.6880    0.0510    5.7810 C   0  0  0  0  0  0  0  0  0  0  0  0
    8.6040   -0.9390    6.4590 C   0  0  0  0  0  0  0  0  0  0  0  0
    8.2140    1.1110    5.0330 C   0  0  0  0  0  0  0  0  0  0  0  0
    9.5500    1.2610    4.9070 F   0  0  0  0  0  0  0  0  0  0  0  0
    7.0430    3.1170    1.4190 C   0  0  0  0  0  0  0  0  0  0  0  0
    7.2670    2.9090    0.0530 C   0  0  0  0  0  0  0  0  0  0  0  0
    6.1930    3.1910   -0.9250 C   0  0  0  0  0  0  0  0  0  0  0  0
    6.0970    4.3100   -1.4270 O   0  0  0  0  0  0  0  0  0  0  0  0
    5.3320    2.2350   -1.2620 N   0  0  0  0  0  0  0  0  0  0  0  0
    4.0500    2.1170   -0.5520 C   0  0  0  0  0  0  0  0  0  0  0  0
    5.6620    1.2960   -2.3450 C   0  0  0  0  0  0  0  0  0  0  0  0
    8.5630    4.1580   -2.4450 H   0  0  0  0  0  0  0  0  0  0  0  0
    9.3700    3.0050   -3.5280 H   0  0  0  0  0  0  0  0  0  0  0  0
   10.2160    3.6140   -2.0900 H   0  0  0  0  0  0  0  0  0  0  0  0
   10.4810    1.8000    0.1970 H   0  0  0  0  0  0  0  0  0  0  0  0
   10.0840    2.1690    2.6170 H   0  0  0  0  0  0  0  0  0  0  0  0
    3.6130   -1.8350    5.5140 H   0  0  0  0  0  0  0  0  0  0  0  0
    2.4280   -3.1840    3.8030 H   0  0  0  0  0  0  0  0  0  0  0  0
    1.6050   -2.1060    1.7270 H   0  0  0  0  0  0  0  0  0  0  0  0
    3.1520    1.6680    3.0720 H   0  0  0  0  0  0  0  0  0  0  0  0
    0.2910    1.4370    0.1570 H   0  0  0  0  0  0  0  0  0  0  0  0
    3.5720    0.1650   -0.0480 H   0  0  0  0  0  0  0  0  0  0  0  0
    2.3070    0.9960   -0.9240 H   0  0  0  0  0  0  0  0  0  0  0  0
    8.1120   -1.9070    6.5180 H   0  0  0  0  0  0  0  0  0  0  0  0
    8.8370   -0.5890    7.4630 H   0  0  0  0  0  0  0  0  0  0  0  0
    9.5240   -1.0330    5.8860 H   0  0  0  0  0  0  0  0  0  0  0  0
    6.0850    3.4840    1.7590 H   0  0  0  0  0  0  0  0  0  0  0  0
    3.2340    2.1340   -1.2710 H   0  0  0  0  0  0  0  0  0  0  0  0
    4.0270    1.1800    0.0010 H   0  0  0  0  0  0  0  0  0  0  0  0
    3.9410    2.9490    0.1410 H   0  0  0  0  0  0  0  0  0  0  0  0
    4.7490    0.9090   -2.7920 H   0  0  0  0  0  0  0  0  0  0  0  0
    6.1660    0.4500   -1.8820 H   0  0  0  0  0  0  0  0  0  0  0  0
    6.2900    1.8350   -3.0520 H   0  0  0  0  0  0  0  0  0  0  0  0
  1 34  1  0  0  0  0
  1 35  1  0  0  0  0
  1 36  1  0  0  0  0
  1  2  1  0  0  0  0
  2  3  1  0  0  0  0
  3  4  2  0  0  0  0
  4 37  1  0  0  0  0
  4  5  1  0  0  0  0
  5 38  1  0  0  0  0
  5  6  2  0  0  0  0
  6  7  1  0  0  0  0
  7  8  1  0  0  0  0
  8  9  1  0  0  0  0
  9 10  2  0  0  0  0
 10 11  1  0  0  0  0
 11 12  1  0  0  0  0
 12 13  2  0  0  0  0
 13 39  1  0  0  0  0
 13 14  1  0  0  0  0
 14 40  1  0  0  0  0
 14 15  2  0  0  0  0
 15 41  1  0  0  0  0
 15 16  1  0  0  0  0
 16 17  2  0  0  0  0
 17 12  1  0  0  0  0
 17 42  1  0  0  0  0
 16 18  1  0  0  0  0
 18 19  2  0  0  0  0
 19 43  1  0  0  0  0
 18 20  1  0  0  0  0
 20 44  1  0  0  0  0
 20 45  1  0  0  0  0
 10 21  1  0  0  0  0
 21 22  1  0  0  0  0
 21 23  2  0  0  0  0
 23 24  1  0  0  0  0
 24 46  1  0  0  0  0
 24 47  1  0  0  0  0
 24 48  1  0  0  0  0
 23 25  1  0  0  0  0
 25  8  2  0  0  0  0
 25 26  1  0  0  0  0
  6 27  1  0  0  0  0
 27 49  1  0  0  0  0
 27 28  2  0  0  0  0
 28  3  1  0  0  0  0
 28 29  1  0  0  0  0
 29 30  2  0  0  0  0
 29 31  1  0  0  0  0
 31 32  1  0  0  0  0
 32 50  1  0  0  0  0
 32 51  1  0  0  0  0
 32 52  1  0  0  0  0
 31 33  1  0  0  0  0
 33 53  1  0  0  0  0
 33 54  1  0  0  0  0
 33 55  1  0  0  0  0
M  END
>  <LOGBIO>
5.8500

>  <PRED_LOGBIO>
5.7600

>  <XV_RES>
-0.2360

>  <WHL_TMPL>
2

>  <ANCH>
43-44;47-52

$$$$
ROW53
  -MTS-   01071502313D 0   0.00000     0.00000     0

 66 67  0  0  0  0  0  0  0  0999 V2000
    2.2520    1.8150   -4.0030 N   0  0  0  0  0  0  0  0  0  0  0  0
    1.1940    1.8520   -2.9830 C   0  0  0  0  0  0  0  0  0  0  0  0
    1.8270    1.9030   -1.5940 C   0  0  0  0  0  0  0  0  0  0  0  0
    0.7270    1.9410   -0.5340 C   0  0  0  0  0  0  0  0  0  0  0  0
    1.3610    1.9920    0.8560 C   0  0  0  0  0  0  0  0  0  0  0  0
    0.4210    2.0350    2.0370 C   0  0  0  0  0  0  0  0  0  0  0  0
   -0.8330    1.3510    1.6910 N   0  0  0  0  0  0  0  0  0  0  0  0
   -1.9770    2.0120    1.8420 C   0  0  0  0  0  0  0  0  0  0  0  0
   -1.9490    3.1660    2.2650 O   0  0  0  0  0  0  0  0  0  0  0  0
   -3.3090    1.3830    1.5100 C   0  0  0  0  0  0  0  0  0  0  0  0
   -3.2190    0.1060    0.7880 N   0  0  0  0  0  0  0  0  0  0  0  0
   -2.1170   -0.7600    1.2330 C   0  0  0  0  0  0  0  0  0  0  0  0
   -0.7620   -0.0300    1.1930 C   0  0  0  0  0  0  0  0  0  0  0  0
   -0.8050    1.4770    1.1100 C   0  0  0  0  0  0  0  0  0  0  0  0
   -0.8250    2.1090   -0.1380 C   0  0  0  0  0  0  0  0  0  0  0  0
   -0.8640    3.5070   -0.2150 C   0  0  0  0  0  0  0  0  0  0  0  0
   -0.8840    4.2720    0.9570 C   0  0  0  0  0  0  0  0  0  0  0  0
   -0.8640    3.6390    2.2060 C   0  0  0  0  0  0  0  0  0  0  0  0
   -0.8250    2.2420    2.2830 C   0  0  0  0  0  0  0  0  0  0  0  0
   -4.0610   -0.2360   -0.1830 C   0  0  0  0  0  0  0  0  0  0  0  0
   -5.1570    0.3140   -0.2690 O   0  0  0  0  0  0  0  0  0  0  0  0
   -3.6710   -1.3010   -1.1800 C   0  0  0  0  0  0  0  0  0  0  0  0
   -4.8070   -1.5020   -2.1820 C   0  0  0  0  0  0  0  0  0  0  0  0
   -4.4160   -2.5670   -3.1780 C   0  0  0  0  0  0  0  0  0  0  0  0
   -3.7530   -2.2120   -4.3590 C   0  0  0  0  0  0  0  0  0  0  0  0
   -3.3910   -3.1990   -5.2830 C   0  0  0  0  0  0  0  0  0  0  0  0
   -3.6930   -4.5420   -5.0270 C   0  0  0  0  0  0  0  0  0  0  0  0
   -4.3570   -4.8980   -3.8460 C   0  0  0  0  0  0  0  0  0  0  0  0
   -4.7190   -3.9100   -2.9220 C   0  0  0  0  0  0  0  0  0  0  0  0
    0.0560    3.5740    2.2810 B   0  0  0  0  0  0  0  0  0  0  0  0
   -1.0590    3.9070    3.0040 O   0  0  0  0  0  0  0  0  0  0  0  0
    0.8580    4.5580    1.7660 O   0  0  0  0  0  0  0  0  0  0  0  0
    2.8240    0.9950   -3.8640 H   0  0  0  0  0  0  0  0  0  0  0  0
    1.8330    1.7820   -4.9220 H   0  0  0  0  0  0  0  0  0  0  0  0
    0.5760    0.9600   -3.0680 H   0  0  0  0  0  0  0  0  0  0  0  0
    0.5760    2.7360   -3.1330 H   0  0  0  0  0  0  0  0  0  0  0  0
    2.4440    2.7950   -1.5090 H   0  0  0  0  0  0  0  0  0  0  0  0
    2.4440    1.0190   -1.4440 H   0  0  0  0  0  0  0  0  0  0  0  0
    0.1100    1.0490   -0.6190 H   0  0  0  0  0  0  0  0  0  0  0  0
    0.1100    2.8250   -0.6830 H   0  0  0  0  0  0  0  0  0  0  0  0
    1.9010    2.9360    0.8880 H   0  0  0  0  0  0  0  0  0  0  0  0
    1.9830    1.1060    0.9620 H   0  0  0  0  0  0  0  0  0  0  0  0
    0.8830    1.6140    2.9280 H   0  0  0  0  0  0  0  0  0  0  0  0
   -0.8260    0.4020    1.3470 H   0  0  0  0  0  0  0  0  0  0  0  0
   -3.7980    2.0740    0.8260 H   0  0  0  0  0  0  0  0  0  0  0  0
   -3.8370    1.2100    2.4450 H   0  0  0  0  0  0  0  0  0  0  0  0
   -2.0500   -1.5660    0.5060 H   0  0  0  0  0  0  0  0  0  0  0  0
   -2.3030   -1.0640    2.2610 H   0  0  0  0  0  0  0  0  0  0  0  0
   -0.2910   -0.3530    0.2670 H   0  0  0  0  0  0  0  0  0  0  0  0
   -0.2230   -0.2960    2.1000 H   0  0  0  0  0  0  0  0  0  0  0  0
   -0.8090    1.5190   -1.0430 H   0  0  0  0  0  0  0  0  0  0  0  0
   -0.8800    3.9940   -1.1780 H   0  0  0  0  0  0  0  0  0  0  0  0
   -0.9150    5.3500    0.8980 H   0  0  0  0  0  0  0  0  0  0  0  0
   -0.8800    4.2300    3.1100 H   0  0  0  0  0  0  0  0  0  0  0  0
   -0.8090    1.7540    3.2460 H   0  0  0  0  0  0  0  0  0  0  0  0
   -3.4790   -2.2360   -0.6560 H   0  0  0  0  0  0  0  0  0  0  0  0
   -2.7720   -0.9920   -1.7080 H   0  0  0  0  0  0  0  0  0  0  0  0
   -4.9980   -0.5680   -2.7050 H   0  0  0  0  0  0  0  0  0  0  0  0
   -5.7060   -1.8120   -1.6530 H   0  0  0  0  0  0  0  0  0  0  0  0
   -3.5200   -1.1760   -4.5560 H   0  0  0  0  0  0  0  0  0  0  0  0
   -2.8790   -2.9250   -6.1930 H   0  0  0  0  0  0  0  0  0  0  0  0
   -3.4140   -5.3040   -5.7400 H   0  0  0  0  0  0  0  0  0  0  0  0
   -4.5900   -5.9330   -3.6490 H   0  0  0  0  0  0  0  0  0  0  0  0
   -5.2310   -4.1840   -2.0120 H   0  0  0  0  0  0  0  0  0  0  0  0
   -1.1550    4.8700    3.0710 H   0  0  0  0  0  0  0  0  0  0  0  0
    0.5160    5.4370    1.9910 H   0  0  0  0  0  0  0  0  0  0  0  0
  1 33  1  0  0  0  0
  1 34  1  0  0  0  0
  1  2  1  0  0  0  0
  2 35  1  0  0  0  0
  2 36  1  0  0  0  0
  2  3  1  0  0  0  0
  3 37  1  0  0  0  0
  3 38  1  0  0  0  0
  3  4  1  0  0  0  0
  4 39  1  0  0  0  0
  4 40  1  0  0  0  0
  4  5  1  0  0  0  0
  5 41  1  0  0  0  0
  5 42  1  0  0  0  0
  5  6  1  0  0  0  0
  6 43  1  0  0  0  0
  6  7  1  0  0  0  0
  7 44  1  0  0  0  0
  7  8  1  0  0  0  0
  8  9  2  0  0  0  0
  8 10  1  0  0  0  0
 10 45  1  0  0  0  0
 10 46  1  0  0  0  0
 10 11  1  0  0  0  0
 11 12  1  0  0  0  0
 12 47  1  0  0  0  0
 12 48  1  0  0  0  0
 12 13  1  0  0  0  0
 13 49  1  0  0  0  0
 13 50  1  0  0  0  0
 13 14  1  0  0  0  0
 14 15  2  0  0  0  0
 15 51  1  0  0  0  0
 15 16  1  0  0  0  0
 16 52  1  0  0  0  0
 16 17  2  0  0  0  0
 17 53  1  0  0  0  0
 17 18  1  0  0  0  0
 18 54  1  0  0  0  0
 18 19  2  0  0  0  0
 19 14  1  0  0  0  0
 19 55  1  0  0  0  0
 11 20  1  0  0  0  0
 20 21  2  0  0  0  0
 20 22  1  0  0  0  0
 22 56  1  0  0  0  0
 22 57  1  0  0  0  0
 22 23  1  0  0  0  0
 23 58  1  0  0  0  0
 23 59  1  0  0  0  0
 23 24  1  0  0  0  0
 24 25  2  0  0  0  0
 25 60  1  0  0  0  0
 25 26  1  0  0  0  0
 26 61  1  0  0  0  0
 26 27  2  0  0  0  0
 27 62  1  0  0  0  0
 27 28  1  0  0  0  0
 28 63  1  0  0  0  0
 28 29  2  0  0  0  0
 29 24  1  0  0  0  0
 29 64  1  0  0  0  0
  6 30  1  0  0  0  0
 30 31  1  0  0  0  0
 31 65  1  0  0  0  0
 30 32  1  0  0  0  0
 32 66  1  0  0  0  0
M  END
>  <LOGBIO>
6.8900

>  <PRED_LOGBIO>
6.4400

>  <XV_RES>
0.6110

>  <WHL_TMPL>
3

>  <ANCH>
21-24;22-25

$$$$
ROW54
  -MTS-   01071502313D 0   0.00000     0.00000     0

 57 61  0  0  1  0  0  0  0  0999 V2000
    7.6830    0.8930   -1.9450 Cl  0  0  0  0  0  0  0  0  0  0  0  0
    6.1420    1.5970   -1.5500 C   0  0  0  0  0  0  0  0  0  0  0  0
    6.0510    2.5600   -0.5380 C   0  0  0  0  0  0  0  0  0  0  0  0
    4.8110    3.1270   -0.2200 C   0  0  0  0  0  0  0  0  0  0  0  0
    3.6620    2.7300   -0.9140 C   0  0  0  0  0  0  0  0  0  0  0  0
    2.2320    3.1050   -0.8460 C   0  0  0  0  0  0  0  0  0  0  0  0
    1.5780    2.3870   -1.7690 C   0  0  0  0  0  0  0  0  0  0  0  0
    2.4500    1.5710   -2.4410 N   0  0  0  0  0  0  0  0  0  0  0  0
    3.7530    1.7670   -1.9260 C   0  0  0  0  0  0  0  0  0  0  0  0
    4.9930    1.2010   -2.2440 C   0  0  0  0  0  0  0  0  0  0  0  0
    0.1230    2.4640   -2.0260 C   0  0  0  0  0  0  0  0  0  0  0  0
   -0.3050    3.1790   -2.9310 O   0  0  0  0  0  0  0  0  0  0  0  0
   -0.7230    1.7610   -1.2780 N   0  0  0  0  0  0  0  0  0  0  0  0
   -2.1690    1.8380   -1.5330 C   0  0  2  0  0  0  0  0  0  0  0  0
   -2.5640    1.1100   -2.8310 C   0  0  0  0  0  0  0  0  0  0  0  0
   -4.0080    0.6010   -2.6640 C   0  0  0  0  0  0  0  0  0  0  0  0
   -4.3110    0.7850   -1.1660 C   0  0  0  0  0  0  0  0  0  0  0  0
   -2.9840    1.1030   -0.4530 C   0  0  2  0  0  0  0  0  0  0  0  0
   -3.1880    1.9350    0.7420 N   0  0  0  0  0  0  0  0  0  0  0  0
   -4.2540    2.7250    0.8290 C   0  0  0  0  0  0  0  0  0  0  0  0
   -5.0700    2.7600   -0.0910 O   0  0  0  0  0  0  0  0  0  0  0  0
   -4.4600    3.5620    2.0320 C   0  0  0  0  0  0  0  0  0  0  0  0
   -5.1810    3.0580    3.1210 C   0  0  0  0  0  0  0  0  0  0  0  0
   -5.3750    3.8500    4.2590 C   0  0  0  0  0  0  0  0  0  0  0  0
   -4.8480    5.1460    4.3080 C   0  0  0  0  0  0  0  0  0  0  0  0
   -4.1260    5.6500    3.2190 C   0  0  0  0  0  0  0  0  0  0  0  0
   -3.9320    4.8580    2.0810 C   0  0  0  0  0  0  0  0  0  0  0  0
   -5.0440    5.9460    5.4580 N   0  0  0  0  0  0  0  0  0  0  0  0
   -4.5680    5.5070    6.6660 C   0  0  0  0  0  0  0  0  0  0  0  0
   -4.7160    6.2100    7.7980 C   0  0  0  0  0  0  0  0  0  0  0  0
   -5.4230    7.5080    7.7240 C   0  0  0  0  0  0  0  0  0  0  0  0
   -5.8890    7.9400    6.5440 C   0  0  0  0  0  0  0  0  0  0  0  0
   -5.6860    7.1050    5.3400 C   0  0  0  0  0  0  0  0  0  0  0  0
   -6.1040    7.4770    4.2450 O   0  0  0  0  0  0  0  0  0  0  0  0
    6.9380    2.8660   -0.0020 H   0  0  0  0  0  0  0  0  0  0  0  0
    4.7410    3.8700    0.5600 H   0  0  0  0  0  0  0  0  0  0  0  0
    1.7940    3.8280   -0.1730 H   0  0  0  0  0  0  0  0  0  0  0  0
    2.2030    0.9330   -3.1840 H   0  0  0  0  0  0  0  0  0  0  0  0
    5.0630    0.4580   -3.0250 H   0  0  0  0  0  0  0  0  0  0  0  0
   -0.3720    1.1740   -0.5350 H   0  0  0  0  0  0  0  0  0  0  0  0
   -2.4080    2.8990   -1.5730 H   0  0  0  0  0  0  0  0  0  0  0  0
   -1.8980    0.2640   -2.9890 H   0  0  0  0  0  0  0  0  0  0  0  0
   -2.5190    1.8070   -3.6650 H   0  0  0  0  0  0  0  0  0  0  0  0
   -4.7000    1.1740   -3.2780 H   0  0  0  0  0  0  0  0  0  0  0  0
   -4.0920   -0.4440   -2.9560 H   0  0  0  0  0  0  0  0  0  0  0  0
   -5.0020    1.6160   -1.0360 H   0  0  0  0  0  0  0  0  0  0  0  0
   -4.7260   -0.1380   -0.7650 H   0  0  0  0  0  0  0  0  0  0  0  0
   -2.4820    0.2030   -0.1060 H   0  0  0  0  0  0  0  0  0  0  0  0
   -2.5180    1.9060    1.4970 H   0  0  0  0  0  0  0  0  0  0  0  0
   -5.5880    2.0580    3.0820 H   0  0  0  0  0  0  0  0  0  0  0  0
   -5.9320    3.4610    5.0990 H   0  0  0  0  0  0  0  0  0  0  0  0
   -3.7200    6.6490    3.2570 H   0  0  0  0  0  0  0  0  0  0  0  0
   -3.3760    5.2470    1.2410 H   0  0  0  0  0  0  0  0  0  0  0  0
   -4.0540    4.5590    6.7070 H   0  0  0  0  0  0  0  0  0  0  0  0
   -4.3300    5.8390    8.7360 H   0  0  0  0  0  0  0  0  0  0  0  0
   -5.5610    8.1030    8.6140 H   0  0  0  0  0  0  0  0  0  0  0  0
   -6.4070    8.8850    6.4740 H   0  0  0  0  0  0  0  0  0  0  0  0
  1  2  1  0  0  0  0
  2  3  2  0  0  0  0
  3 35  1  0  0  0  0
  3  4  1  0  0  0  0
  4 36  1  0  0  0  0
  4  5  2  0  0  0  0
  5  6  1  0  0  0  0
  6 37  1  0  0  0  0
  6  7  2  0  0  0  0
  7  8  1  0  0  0  0
  8 38  1  0  0  0  0
  8  9  1  0  0  0  0
  9  5  1  0  0  0  0
  9 10  2  0  0  0  0
 10  2  1  0  0  0  0
 10 39  1  0  0  0  0
  7 11  1  0  0  0  0
 11 12  2  0  0  0  0
 11 13  1  0  0  0  0
 13 40  1  0  0  0  0
 13 14  1  0  0  0  0
 14 41  1  0  0  0  0
 14 15  1  0  0  0  0
 15 42  1  0  0  0  0
 15 43  1  0  0  0  0
 15 16  1  0  0  0  0
 16 44  1  0  0  0  0
 16 45  1  0  0  0  0
 16 17  1  0  0  0  0
 17 46  1  0  0  0  0
 17 47  1  0  0  0  0
 17 18  1  0  0  0  0
 18 14  1  0  0  0  0
 18 48  1  0  0  0  0
 18 19  1  0  0  0  0
 19 49  1  0  0  0  0
 19 20  1  0  0  0  0
 20 21  2  0  0  0  0
 20 22  1  0  0  0  0
 22 23  2  0  0  0  0
 23 50  1  0  0  0  0
 23 24  1  0  0  0  0
 24 51  1  0  0  0  0
 24 25  2  0  0  0  0
 25 26  1  0  0  0  0
 26 52  1  0  0  0  0
 26 27  2  0  0  0  0
 27 22  1  0  0  0  0
 27 53  1  0  0  0  0
 25 28  1  0  0  0  0
 28 29  1  0  0  0  0
 29 54  1  0  0  0  0
 29 30  2  0  0  0  0
 30 55  1  0  0  0  0
 30 31  1  0  0  0  0
 31 56  1  0  0  0  0
 31 32  2  0  0  0  0
 32 57  1  0  0  0  0
 32 33  1  0  0  0  0
 33 28  1  0  0  0  0
 33 34  2  0  0  0  0
M  END
>  <LOGBIO>
6.5800

>  <PRED_LOGBIO>
6.7000

>  <XV_RES>
-0.3740

>  <WHL_TMPL>
1

>  <ANCH>
37-60;16-17

$$$$
ROW55
  -MTS-   01071502313D 0   0.00000     0.00000     0

 51 54  0  0  0  0  0  0  0  0999 V2000
   -3.6510    2.3640    2.1340 C   0  0  0  0  0  0  0  0  0  0  0  0
   -3.7670    1.2590    1.1110 C   0  0  0  0  0  0  0  0  0  0  0  0
   -2.6900    0.7790    0.2170 C   0  0  0  0  0  0  0  0  0  0  0  0
   -3.2040   -0.2060   -0.5320 C   0  0  0  0  0  0  0  0  0  0  0  0
   -2.4660   -0.9680   -1.5640 C   0  0  0  0  0  0  0  0  0  0  0  0
   -1.8190   -0.3720   -2.4240 O   0  0  0  0  0  0  0  0  0  0  0  0
   -2.5020   -2.2980   -1.5620 N   0  0  0  0  0  0  0  0  0  0  0  0
   -1.7570   -3.0270   -2.5180 C   0  0  0  0  0  0  0  0  0  0  0  0
   -0.3670   -3.1340   -2.3900 C   0  0  0  0  0  0  0  0  0  0  0  0
    0.3710   -3.8550   -3.3360 C   0  0  0  0  0  0  0  0  0  0  0  0
   -0.2820   -4.4710   -4.4110 C   0  0  0  0  0  0  0  0  0  0  0  0
   -1.6720   -4.3640   -4.5400 C   0  0  0  0  0  0  0  0  0  0  0  0
   -2.4090   -3.6430   -3.5930 C   0  0  0  0  0  0  0  0  0  0  0  0
    0.4980   -5.2340   -5.4110 C   0  0  0  0  0  0  0  0  0  0  0  0
    0.2360   -6.5940   -5.6130 C   0  0  0  0  0  0  0  0  0  0  0  0
    0.9740   -7.3160   -6.5600 C   0  0  0  0  0  0  0  0  0  0  0  0
    1.9720   -6.6770   -7.3040 C   0  0  0  0  0  0  0  0  0  0  0  0
    2.2340   -5.3160   -7.1020 C   0  0  0  0  0  0  0  0  0  0  0  0
    1.4970   -4.5950   -6.1560 C   0  0  0  0  0  0  0  0  0  0  0  0
    1.7490   -3.2830   -5.9610 F   0  0  0  0  0  0  0  0  0  0  0  0
   -4.5180   -0.3990   -0.1950 N   0  0  0  0  0  0  0  0  0  0  0  0
   -4.8480    0.5470    0.8530 N   0  0  0  0  0  0  0  0  0  0  0  0
   -5.3950   -1.3510   -0.7670 C   0  0  0  0  0  0  0  0  0  0  0  0
   -5.9850   -2.3310    0.0390 C   0  0  0  0  0  0  0  0  0  0  0  0
   -6.8530   -3.2730   -0.5270 C   0  0  0  0  0  0  0  0  0  0  0  0
   -7.1310   -3.2340   -1.8980 C   0  0  0  0  0  0  0  0  0  0  0  0
   -6.5400   -2.2530   -2.7040 C   0  0  0  0  0  0  0  0  0  0  0  0
   -5.6720   -1.3110   -2.1380 C   0  0  0  0  0  0  0  0  0  0  0  0
   -6.8340   -2.2120   -4.1540 C   0  0  0  0  0  0  0  0  0  0  0  0
   -7.8490   -1.4970   -4.6020 N   0  0  0  0  0  0  0  0  0  0  0  0
   -6.0510   -2.9150   -5.0320 N   0  0  0  0  0  0  0  0  0  0  0  0
   -4.3330    2.1680    2.9590 H   0  0  0  0  0  0  0  0  0  0  0  0
   -3.9050    3.3150    1.6710 H   0  0  0  0  0  0  0  0  0  0  0  0
   -2.6300    2.4040    2.5090 H   0  0  0  0  0  0  0  0  0  0  0  0
   -1.6780    1.1530    0.1760 H   0  0  0  0  0  0  0  0  0  0  0  0
   -3.0610   -2.7870   -0.8780 H   0  0  0  0  0  0  0  0  0  0  0  0
    0.1370   -2.6590   -1.5610 H   0  0  0  0  0  0  0  0  0  0  0  0
    1.4430   -3.9370   -3.2370 H   0  0  0  0  0  0  0  0  0  0  0  0
   -2.1750   -4.8390   -5.3690 H   0  0  0  0  0  0  0  0  0  0  0  0
   -3.4820   -3.5600   -3.6930 H   0  0  0  0  0  0  0  0  0  0  0  0
   -0.5350   -7.0870   -5.0390 H   0  0  0  0  0  0  0  0  0  0  0  0
    0.7720   -8.3650   -6.7160 H   0  0  0  0  0  0  0  0  0  0  0  0
    2.5410   -7.2330   -8.0340 H   0  0  0  0  0  0  0  0  0  0  0  0
    3.0050   -4.8240   -7.6760 H   0  0  0  0  0  0  0  0  0  0  0  0
   -5.7710   -2.3620    1.0970 H   0  0  0  0  0  0  0  0  0  0  0  0
   -7.3080   -4.0300    0.0950 H   0  0  0  0  0  0  0  0  0  0  0  0
   -7.8000   -3.9600   -2.3350 H   0  0  0  0  0  0  0  0  0  0  0  0
   -5.2170   -0.5550   -2.7600 H   0  0  0  0  0  0  0  0  0  0  0  0
   -8.0460   -1.4700   -5.5720 H   0  0  0  0  0  0  0  0  0  0  0  0
   -5.2740   -3.4610   -4.6890 H   0  0  0  0  0  0  0  0  0  0  0  0
   -6.2510   -2.8860   -6.0210 H   0  0  0  0  0  0  0  0  0  0  0  0
  1 32  1  0  0  0  0
  1 33  1  0  0  0  0
  1 34  1  0  0  0  0
  1  2  1  0  0  0  0
  2  3  1  0  0  0  0
  3 35  1  0  0  0  0
  3  4  2  0  0  0  0
  4  5  1  0  0  0  0
  5  6  2  0  0  0  0
  5  7  1  0  0  0  0
  7 36  1  0  0  0  0
  7  8  1  0  0  0  0
  8  9  2  0  0  0  0
  9 37  1  0  0  0  0
  9 10  1  0  0  0  0
 10 38  1  0  0  0  0
 10 11  2  0  0  0  0
 11 12  1  0  0  0  0
 12 39  1  0  0  0  0
 12 13  2  0  0  0  0
 13  8  1  0  0  0  0
 13 40  1  0  0  0  0
 11 14  1  0  0  0  0
 14 15  2  0  0  0  0
 15 41  1  0  0  0  0
 15 16  1  0  0  0  0
 16 42  1  0  0  0  0
 16 17  2  0  0  0  0
 17 43  1  0  0  0  0
 17 18  1  0  0  0  0
 18 44  1  0  0  0  0
 18 19  2  0  0  0  0
 19 14  1  0  0  0  0
 19 20  1  0  0  0  0
  4 21  1  0  0  0  0
 21 22  1  0  0  0  0
 22  2  2  0  0  0  0
 21 23  1  0  0  0  0
 23 24  2  0  0  0  0
 24 45  1  0  0  0  0
 24 25  1  0  0  0  0
 25 46  1  0  0  0  0
 25 26  2  0  0  0  0
 26 47  1  0  0  0  0
 26 27  1  0  0  0  0
 27 28  2  0  0  0  0
 28 23  1  0  0  0  0
 28 48  1  0  0  0  0
 27 29  1  0  0  0  0
 29 30  2  0  0  0  0
 30 49  1  0  0  0  0
 29 31  1  0  0  0  0
 31 50  1  0  0  0  0
 31 51  1  0  0  0  0
M  END
>  <LOGBIO>
9.3400

>  <PRED_LOGBIO>
8.0500

>  <XV_RES>
1.5640

>  <WHL_TMPL>
2

>  <ANCH>
13-14;9-10

$$$$
ROW56
  -MTS-   01071502313D 0   0.00000     0.00000     0

 61 64  0  0  1  0  0  0  0  0999 V2000
   -2.9640   -2.5090    6.0310 C   0  0  0  0  0  0  0  0  0  0  0  0
   -3.9870   -1.7450    5.1950 C   0  0  0  0  0  0  0  0  0  0  0  0
   -3.3990   -1.3720    3.9460 O   0  0  0  0  0  0  0  0  0  0  0  0
   -4.1600   -0.6830    3.0690 C   0  0  0  0  0  0  0  0  0  0  0  0
   -5.3110   -0.3980    3.3520 O   0  0  0  0  0  0  0  0  0  0  0  0
   -3.6530   -0.3160    1.8950 N   0  0  0  0  0  0  0  0  0  0  0  0
   -3.6900   -1.0910    0.6460 C   0  0  0  0  0  0  0  0  0  0  0  0
   -3.2190   -0.1910   -0.5110 C   0  0  1  0  0  0  0  0  0  0  0  0
   -2.3220    0.8400    0.1980 C   0  0  2  0  0  0  0  0  0  0  0  0
   -2.9510    0.9410    1.6000 C   0  0  0  0  0  0  0  0  0  0  0  0
   -2.3140    2.1710   -0.5160 C   0  0  0  0  0  0  0  0  0  0  0  0
   -1.4800    2.3930   -1.3920 O   0  0  0  0  0  0  0  0  0  0  0  0
   -3.2080    3.1020   -0.1960 N   0  0  0  0  0  0  0  0  0  0  0  0
   -3.2010    4.3490   -0.8650 C   0  0  0  0  0  0  0  0  0  0  0  0
   -2.4370    5.4090   -0.3620 C   0  0  0  0  0  0  0  0  0  0  0  0
   -2.4300    6.6430   -1.0240 C   0  0  0  0  0  0  0  0  0  0  0  0
   -3.1860    6.8160   -2.1890 C   0  0  0  0  0  0  0  0  0  0  0  0
   -3.9490    5.7560   -2.6930 C   0  0  0  0  0  0  0  0  0  0  0  0
   -3.9570    4.5220   -2.0310 C   0  0  0  0  0  0  0  0  0  0  0  0
   -4.6920    3.5000   -2.5170 F   0  0  0  0  0  0  0  0  0  0  0  0
   -3.1790    8.0630   -2.8580 N   0  0  0  0  0  0  0  0  0  0  0  0
   -4.3580    8.7430   -3.0150 C   0  0  0  0  0  0  0  0  0  0  0  0
   -4.4300    9.9280   -3.6370 C   0  0  0  0  0  0  0  0  0  0  0  0
   -3.1780   10.5120   -4.1700 C   0  0  0  0  0  0  0  0  0  0  0  0
   -2.0230    9.8500   -4.0180 C   0  0  0  0  0  0  0  0  0  0  0  0
   -2.0280    8.5450   -3.3180 C   0  0  0  0  0  0  0  0  0  0  0  0
   -0.9820    7.9160   -3.1650 O   0  0  0  0  0  0  0  0  0  0  0  0
   -2.4660   -0.9680   -1.5640 C   0  0  0  0  0  0  0  0  0  0  0  0
   -1.8190   -0.3720   -2.4240 O   0  0  0  0  0  0  0  0  0  0  0  0
   -2.5020   -2.2980   -1.5620 N   0  0  0  0  0  0  0  0  0  0  0  0
   -1.8310   -3.0240   -2.5270 C   0  0  0  0  0  0  0  0  0  0  0  0
   -0.4570   -3.1780   -2.3080 C   0  0  0  0  0  0  0  0  0  0  0  0
    0.3230   -3.8880   -3.2280 C   0  0  0  0  0  0  0  0  0  0  0  0
   -0.2710   -4.4440   -4.3670 C   0  0  0  0  0  0  0  0  0  0  0  0
    0.6990   -5.3270   -5.5110 Cl  0  0  0  0  0  0  0  0  0  0  0  0
   -1.6450   -4.2900   -4.5870 C   0  0  0  0  0  0  0  0  0  0  0  0
   -2.4250   -3.5800   -3.6660 C   0  0  0  0  0  0  0  0  0  0  0  0
   -2.0980   -1.8760    6.2120 H   0  0  0  0  0  0  0  0  0  0  0  0
   -3.4110   -2.7930    6.9810 H   0  0  0  0  0  0  0  0  0  0  0  0
   -2.6530   -3.4040    5.4950 H   0  0  0  0  0  0  0  0  0  0  0  0
   -4.2970   -0.8510    5.7310 H   0  0  0  0  0  0  0  0  0  0  0  0
   -4.8530   -2.3780    5.0140 H   0  0  0  0  0  0  0  0  0  0  0  0
   -3.0250   -1.9480    0.7320 H   0  0  0  0  0  0  0  0  0  0  0  0
   -4.7080   -1.4240    0.4560 H   0  0  0  0  0  0  0  0  0  0  0  0
   -4.0530    0.2810   -1.0270 H   0  0  0  0  0  0  0  0  0  0  0  0
   -1.2830    0.5180    0.2390 H   0  0  0  0  0  0  0  0  0  0  0  0
   -3.6600    1.7660    1.6210 H   0  0  0  0  0  0  0  0  0  0  0  0
   -2.1680    1.1000    2.3390 H   0  0  0  0  0  0  0  0  0  0  0  0
   -3.8920    2.9200    0.5240 H   0  0  0  0  0  0  0  0  0  0  0  0
   -1.8540    5.2750    0.5370 H   0  0  0  0  0  0  0  0  0  0  0  0
   -1.8420    7.4610   -0.6350 H   0  0  0  0  0  0  0  0  0  0  0  0
   -4.5330    5.8900   -3.5920 H   0  0  0  0  0  0  0  0  0  0  0  0
   -5.2650    8.3070   -2.6230 H   0  0  0  0  0  0  0  0  0  0  0  0
   -5.3740   10.4420   -3.7470 H   0  0  0  0  0  0  0  0  0  0  0  0
   -3.1960   11.4650   -4.6770 H   0  0  0  0  0  0  0  0  0  0  0  0
   -1.1020   10.2620   -4.4000 H   0  0  0  0  0  0  0  0  0  0  0  0
   -3.0260   -2.7820   -0.8470 H   0  0  0  0  0  0  0  0  0  0  0  0
    0.0010   -2.7500   -1.4280 H   0  0  0  0  0  0  0  0  0  0  0  0
    1.3830   -4.0080   -3.0590 H   0  0  0  0  0  0  0  0  0  0  0  0
   -2.1030   -4.7190   -5.4660 H   0  0  0  0  0  0  0  0  0  0  0  0
   -3.4850   -3.4610   -3.8350 H   0  0  0  0  0  0  0  0  0  0  0  0
  1 38  1  0  0  0  0
  1 39  1  0  0  0  0
  1 40  1  0  0  0  0
  1  2  1  0  0  0  0
  2 41  1  0  0  0  0
  2 42  1  0  0  0  0
  2  3  1  0  0  0  0
  3  4  1  0  0  0  0
  4  5  2  0  0  0  0
  4  6  1  0  0  0  0
  6  7  1  0  0  0  0
  7 43  1  0  0  0  0
  7 44  1  0  0  0  0
  7  8  1  0  0  0  0
  8 45  1  0  0  0  0
  8  9  1  0  0  0  0
  9 46  1  0  0  0  0
  9 10  1  0  0  0  0
 10  6  1  0  0  0  0
 10 47  1  0  0  0  0
 10 48  1  0  0  0  0
  9 11  1  0  0  0  0
 11 12  2  0  0  0  0
 11 13  1  0  0  0  0
 13 49  1  0  0  0  0
 13 14  1  0  0  0  0
 14 15  2  0  0  0  0
 15 50  1  0  0  0  0
 15 16  1  0  0  0  0
 16 51  1  0  0  0  0
 16 17  2  0  0  0  0
 17 18  1  0  0  0  0
 18 52  1  0  0  0  0
 18 19  2  0  0  0  0
 19 14  1  0  0  0  0
 19 20  1  0  0  0  0
 17 21  1  0  0  0  0
 21 22  1  0  0  0  0
 22 53  1  0  0  0  0
 22 23  2  0  0  0  0
 23 54  1  0  0  0  0
 23 24  1  0  0  0  0
 24 55  1  0  0  0  0
 24 25  2  0  0  0  0
 25 56  1  0  0  0  0
 25 26  1  0  0  0  0
 26 21  1  0  0  0  0
 26 27  2  0  0  0  0
  8 28  1  0  0  0  0
 28 29  2  0  0  0  0
 28 30  1  0  0  0  0
 30 57  1  0  0  0  0
 30 31  1  0  0  0  0
 31 32  2  0  0  0  0
 32 58  1  0  0  0  0
 32 33  1  0  0  0  0
 33 59  1  0  0  0  0
 33 34  2  0  0  0  0
 34 35  1  0  0  0  0
 34 36  1  0  0  0  0
 36 60  1  0  0  0  0
 36 37  2  0  0  0  0
 37 31  1  0  0  0  0
 37 61  1  0  0  0  0
M  END
>  <LOGBIO>
7.2700

>  <PRED_LOGBIO>
6.7200

>  <XV_RES>
0.6490

>  <WHL_TMPL>
2

>  <ANCH>
5-6;56-57

$$$$
ROW57
  -MTS-   01071502313D 0   0.00000     0.00000     0

 57 60  0  0  0  0  0  0  0  0999 V2000
   -6.7430    2.7160   -1.6470 C   0  0  0  0  0  0  0  0  0  0  0  0
   -5.9130    3.7870   -2.3480 C   0  0  0  0  0  0  0  0  0  0  0  0
   -6.3150    5.1640   -1.8270 C   0  0  0  0  0  0  0  0  0  0  0  0
   -4.4870    3.5580   -2.0760 N   0  0  0  0  0  0  0  0  0  0  0  0
   -4.3350    2.9230   -0.7590 C   0  0  0  0  0  0  0  0  0  0  0  0
   -2.8540    2.6620   -0.4270 C   0  0  0  0  0  0  0  0  0  0  0  0
   -2.1690    1.8380   -1.5330 C   0  0  0  0  0  0  0  0  0  0  0  0
   -2.4250    2.4440   -2.9240 C   0  0  0  0  0  0  0  0  0  0  0  0
   -3.9250    2.7140   -3.1410 C   0  0  0  0  0  0  0  0  0  0  0  0
   -0.7230    1.7610   -1.2780 N   0  0  0  0  0  0  0  0  0  0  0  0
    0.1230    2.4640   -2.0260 C   0  0  0  0  0  0  0  0  0  0  0  0
   -0.3050    3.1790   -2.9310 O   0  0  0  0  0  0  0  0  0  0  0  0
    1.5780    2.3870   -1.7690 C   0  0  0  0  0  0  0  0  0  0  0  0
    2.2320    3.1050   -0.8460 C   0  0  0  0  0  0  0  0  0  0  0  0
    3.6620    2.7300   -0.9140 C   0  0  0  0  0  0  0  0  0  0  0  0
    4.8110    3.1270   -0.2200 C   0  0  0  0  0  0  0  0  0  0  0  0
    6.0510    2.5600   -0.5380 C   0  0  0  0  0  0  0  0  0  0  0  0
    6.1420    1.5970   -1.5500 C   0  0  0  0  0  0  0  0  0  0  0  0
    4.9930    1.2010   -2.2440 C   0  0  0  0  0  0  0  0  0  0  0  0
    3.7530    1.7670   -1.9260 C   0  0  0  0  0  0  0  0  0  0  0  0
    2.4500    1.5710   -2.4410 N   0  0  0  0  0  0  0  0  0  0  0  0
    2.0890    0.6420   -3.5220 C   0  0  0  0  0  0  0  0  0  0  0  0
    1.4490   -0.5920   -2.9320 C   0  0  0  0  0  0  0  0  0  0  0  0
    1.5120   -0.8220   -1.5530 C   0  0  0  0  0  0  0  0  0  0  0  0
    0.9180   -1.9670   -1.0060 C   0  0  0  0  0  0  0  0  0  0  0  0
    0.2620   -2.8810   -1.8390 C   0  0  0  0  0  0  0  0  0  0  0  0
    0.1990   -2.6510   -3.2180 C   0  0  0  0  0  0  0  0  0  0  0  0
   -0.4940   -3.6170   -4.0990 Cl  0  0  0  0  0  0  0  0  0  0  0  0
    0.7930   -1.5070   -3.7650 C   0  0  0  0  0  0  0  0  0  0  0  0
   -6.5660    2.7640   -0.5750 H   0  0  0  0  0  0  0  0  0  0  0  0
   -7.7990    2.8850   -1.8490 H   0  0  0  0  0  0  0  0  0  0  0  0
   -6.4560    1.7340   -2.0190 H   0  0  0  0  0  0  0  0  0  0  0  0
   -6.0900    3.7390   -3.4210 H   0  0  0  0  0  0  0  0  0  0  0  0
   -6.1390    5.2120   -0.7550 H   0  0  0  0  0  0  0  0  0  0  0  0
   -7.3710    5.3330   -2.0290 H   0  0  0  0  0  0  0  0  0  0  0  0
   -5.7230    5.9280   -2.3270 H   0  0  0  0  0  0  0  0  0  0  0  0
   -4.8810    1.9820   -0.7460 H   0  0  0  0  0  0  0  0  0  0  0  0
   -4.7700    3.5650    0.0040 H   0  0  0  0  0  0  0  0  0  0  0  0
   -2.3370    3.6120   -0.3090 H   0  0  0  0  0  0  0  0  0  0  0  0
   -2.7840    2.1280    0.5180 H   0  0  0  0  0  0  0  0  0  0  0  0
   -2.5240    0.8100   -1.5050 H   0  0  0  0  0  0  0  0  0  0  0  0
   -1.8710    3.3760   -3.0210 H   0  0  0  0  0  0  0  0  0  0  0  0
   -2.0660    1.7590   -3.6890 H   0  0  0  0  0  0  0  0  0  0  0  0
   -4.4610    1.7680   -3.1740 H   0  0  0  0  0  0  0  0  0  0  0  0
   -4.0690    3.2010   -4.1030 H   0  0  0  0  0  0  0  0  0  0  0  0
   -0.3720    1.1740   -0.5350 H   0  0  0  0  0  0  0  0  0  0  0  0
    1.7940    3.8280   -0.1730 H   0  0  0  0  0  0  0  0  0  0  0  0
    4.7410    3.8700    0.5600 H   0  0  0  0  0  0  0  0  0  0  0  0
    6.9380    2.8660   -0.0020 H   0  0  0  0  0  0  0  0  0  0  0  0
    7.0990    1.1600   -1.7950 H   0  0  0  0  0  0  0  0  0  0  0  0
    5.0630    0.4580   -3.0250 H   0  0  0  0  0  0  0  0  0  0  0  0
    3.0200    0.3220   -3.9850 H   0  0  0  0  0  0  0  0  0  0  0  0
    1.3680    1.1250   -4.1790 H   0  0  0  0  0  0  0  0  0  0  0  0
    2.0180   -0.1170   -0.9100 H   0  0  0  0  0  0  0  0  0  0  0  0
    0.9660   -2.1440    0.0580 H   0  0  0  0  0  0  0  0  0  0  0  0
   -0.1960   -3.7640   -1.4170 H   0  0  0  0  0  0  0  0  0  0  0  0
    0.7450   -1.3300   -4.8290 H   0  0  0  0  0  0  0  0  0  0  0  0
  1 30  1  0  0  0  0
  1 31  1  0  0  0  0
  1 32  1  0  0  0  0
  1  2  1  0  0  0  0
  2 33  1  0  0  0  0
  2  3  1  0  0  0  0
  3 34  1  0  0  0  0
  3 35  1  0  0  0  0
  3 36  1  0  0  0  0
  2  4  1  0  0  0  0
  4  5  1  0  0  0  0
  5 37  1  0  0  0  0
  5 38  1  0  0  0  0
  5  6  1  0  0  0  0
  6 39  1  0  0  0  0
  6 40  1  0  0  0  0
  6  7  1  0  0  0  0
  7 41  1  0  0  0  0
  7  8  1  0  0  0  0
  8 42  1  0  0  0  0
  8 43  1  0  0  0  0
  8  9  1  0  0  0  0
  9  4  1  0  0  0  0
  9 44  1  0  0  0  0
  9 45  1  0  0  0  0
  7 10  1  0  0  0  0
 10 46  1  0  0  0  0
 10 11  1  0  0  0  0
 11 12  2  0  0  0  0
 11 13  1  0  0  0  0
 13 14  2  0  0  0  0
 14 47  1  0  0  0  0
 14 15  1  0  0  0  0
 15 16  2  0  0  0  0
 16 48  1  0  0  0  0
 16 17  1  0  0  0  0
 17 49  1  0  0  0  0
 17 18  2  0  0  0  0
 18 50  1  0  0  0  0
 18 19  1  0  0  0  0
 19 51  1  0  0  0  0
 19 20  2  0  0  0  0
 20 15  1  0  0  0  0
 20 21  1  0  0  0  0
 21 13  1  0  0  0  0
 21 22  1  0  0  0  0
 22 52  1  0  0  0  0
 22 53  1  0  0  0  0
 22 23  1  0  0  0  0
 23 24  2  0  0  0  0
 24 54  1  0  0  0  0
 24 25  1  0  0  0  0
 25 55  1  0  0  0  0
 25 26  2  0  0  0  0
 26 56  1  0  0  0  0
 26 27  1  0  0  0  0
 27 28  1  0  0  0  0
 27 29  2  0  0  0  0
 29 23  1  0  0  0  0
 29 57  1  0  0  0  0
M  END
>  <LOGBIO>
6.1800

>  <PRED_LOGBIO>
6.5900

>  <XV_RES>
-0.5130

>  <WHL_TMPL>
1

>  <ANCH>
37-60;28-29

$$$$
ROW58
  -MTS-   01071502313D 0   0.00000     0.00000     0

 50 52  0  0  0  0  0  0  0  0999 V2000
    5.7200    1.3470   -1.7150 N   0  0  0  0  0  0  0  0  0  0  0  0
    4.4690    0.8270   -1.5120 C   0  0  0  0  0  0  0  0  0  0  0  0
    4.3090   -0.4780   -1.3880 N   0  0  0  0  0  0  0  0  0  0  0  0
    3.3840    1.6600   -1.4370 N   0  0  0  0  0  0  0  0  0  0  0  0
    2.9140    2.2390   -0.1710 C   0  0  0  0  0  0  0  0  0  0  0  0
    1.4130    1.9870    0.0660 C   0  0  0  0  0  0  0  0  0  0  0  0
    0.5720    2.4270   -1.1470 C   0  0  0  0  0  0  0  0  0  0  0  0
    1.0880    1.7880   -2.4490 C   0  0  0  0  0  0  0  0  0  0  0  0
    2.5970    2.0460   -2.6180 C   0  0  0  0  0  0  0  0  0  0  0  0
   -0.8760    2.0590   -0.9310 C   0  0  0  0  0  0  0  0  0  0  0  0
   -1.7590    2.6480   -1.5530 O   0  0  0  0  0  0  0  0  0  0  0  0
   -1.1970    1.0980   -0.0700 N   0  0  0  0  0  0  0  0  0  0  0  0
   -2.5570    0.8050    0.1880 C   0  0  0  0  0  0  0  0  0  0  0  0
   -3.2040   -0.2060   -0.5320 C   0  0  0  0  0  0  0  0  0  0  0  0
   -4.5500   -0.4960   -0.2770 C   0  0  0  0  0  0  0  0  0  0  0  0
   -5.2480    0.2250    0.6990 C   0  0  0  0  0  0  0  0  0  0  0  0
   -4.6010    1.2360    1.4200 C   0  0  0  0  0  0  0  0  0  0  0  0
   -5.2840    1.9410    2.3760 O   0  0  0  0  0  0  0  0  0  0  0  0
   -5.9670    3.1310    1.9720 C   0  0  0  0  0  0  0  0  0  0  0  0
   -6.6500    3.7500    3.1680 C   0  0  0  0  0  0  0  0  0  0  0  0
   -5.9700    4.6870    3.9550 C   0  0  0  0  0  0  0  0  0  0  0  0
   -6.6040    5.2610    5.0640 C   0  0  0  0  0  0  0  0  0  0  0  0
   -7.9170    4.8970    5.3860 C   0  0  0  0  0  0  0  0  0  0  0  0
   -8.5270    5.4500    6.4560 F   0  0  0  0  0  0  0  0  0  0  0  0
   -8.5960    3.9590    4.5990 C   0  0  0  0  0  0  0  0  0  0  0  0
   -7.9630    3.3860    3.4900 C   0  0  0  0  0  0  0  0  0  0  0  0
   -3.2560    1.5260    1.1640 C   0  0  0  0  0  0  0  0  0  0  0  0
    5.8420    2.3460   -1.8100 H   0  0  0  0  0  0  0  0  0  0  0  0
    6.5190    0.7330   -1.7700 H   0  0  0  0  0  0  0  0  0  0  0  0
    5.0930   -1.0800   -1.4420 H   0  0  0  0  0  0  0  0  0  0  0  0
    3.1060    3.3100   -0.1710 H   0  0  0  0  0  0  0  0  0  0  0  0
    3.4860    1.8180    0.6530 H   0  0  0  0  0  0  0  0  0  0  0  0
    1.2500    0.9280    0.2550 H   0  0  0  0  0  0  0  0  0  0  0  0
    1.0890    2.5340    0.9490 H   0  0  0  0  0  0  0  0  0  0  0  0
    0.5870    3.5120   -1.2350 H   0  0  0  0  0  0  0  0  0  0  0  0
    0.9040    0.7160   -2.4240 H   0  0  0  0  0  0  0  0  0  0  0  0
    0.5510    2.2080   -3.2970 H   0  0  0  0  0  0  0  0  0  0  0  0
    2.7600    3.1000   -2.8300 H   0  0  0  0  0  0  0  0  0  0  0  0
    2.9610    1.5010   -3.4860 H   0  0  0  0  0  0  0  0  0  0  0  0
   -0.4700    0.5770    0.4000 H   0  0  0  0  0  0  0  0  0  0  0  0
   -2.6650   -0.7630   -1.2840 H   0  0  0  0  0  0  0  0  0  0  0  0
   -5.0490   -1.2760   -0.8330 H   0  0  0  0  0  0  0  0  0  0  0  0
   -6.2860    0.0010    0.8960 H   0  0  0  0  0  0  0  0  0  0  0  0
   -6.7110    2.8840    1.2170 H   0  0  0  0  0  0  0  0  0  0  0  0
   -5.2510    3.8370    1.5580 H   0  0  0  0  0  0  0  0  0  0  0  0
   -4.9580    4.9680    3.7070 H   0  0  0  0  0  0  0  0  0  0  0  0
   -6.0790    5.9840    5.6710 H   0  0  0  0  0  0  0  0  0  0  0  0
   -9.6090    3.6790    4.8480 H   0  0  0  0  0  0  0  0  0  0  0  0
   -8.4870    2.6630    2.8830 H   0  0  0  0  0  0  0  0  0  0  0  0
   -2.7570    2.3060    1.7190 H   0  0  0  0  0  0  0  0  0  0  0  0
  1 28  1  0  0  0  0
  1 29  1  0  0  0  0
  1  2  1  0  0  0  0
  2  3  2  0  0  0  0
  3 30  1  0  0  0  0
  2  4  1  0  0  0  0
  4  5  1  0  0  0  0
  5 31  1  0  0  0  0
  5 32  1  0  0  0  0
  5  6  1  0  0  0  0
  6 33  1  0  0  0  0
  6 34  1  0  0  0  0
  6  7  1  0  0  0  0
  7 35  1  0  0  0  0
  7  8  1  0  0  0  0
  8 36  1  0  0  0  0
  8 37  1  0  0  0  0
  8  9  1  0  0  0  0
  9  4  1  0  0  0  0
  9 38  1  0  0  0  0
  9 39  1  0  0  0  0
  7 10  1  0  0  0  0
 10 11  2  0  0  0  0
 10 12  1  0  0  0  0
 12 40  1  0  0  0  0
 12 13  1  0  0  0  0
 13 14  2  0  0  0  0
 14 41  1  0  0  0  0
 14 15  1  0  0  0  0
 15 42  1  0  0  0  0
 15 16  2  0  0  0  0
 16 43  1  0  0  0  0
 16 17  1  0  0  0  0
 17 18  1  0  0  0  0
 18 19  1  0  0  0  0
 19 44  1  0  0  0  0
 19 45  1  0  0  0  0
 19 20  1  0  0  0  0
 20 21  2  0  0  0  0
 21 46  1  0  0  0  0
 21 22  1  0  0  0  0
 22 47  1  0  0  0  0
 22 23  2  0  0  0  0
 23 24  1  0  0  0  0
 23 25  1  0  0  0  0
 25 48  1  0  0  0  0
 25 26  2  0  0  0  0
 26 20  1  0  0  0  0
 26 49  1  0  0  0  0
 17 27  2  0  0  0  0
 27 13  1  0  0  0  0
 27 50  1  0  0  0  0
M  END
>  <LOGBIO>
4.4700

>  <PRED_LOGBIO>
3.9200

>  <XV_RES>
0.5380

>  <WHL_TMPL>
2

>  <ANCH>
31-32;22-23

$$$$
ROW59
  -MTS-   01071502313D 0   0.00000     0.00000     0

 66 69  0  0  0  0  0  0  0  0999 V2000
   -2.6900    3.3180    4.2850 C   0  0  0  0  0  0  0  0  0  0  0  0
   -2.3360    2.2770    3.2500 C   0  0  0  0  0  0  0  0  0  0  0  0
   -1.8160    1.2540    3.5850 O   0  0  0  0  0  0  0  0  0  0  0  0
   -2.6230    2.5150    1.8690 O   0  0  0  0  0  0  0  0  0  0  0  0
   -3.2560    1.5260    1.1640 C   0  0  0  0  0  0  0  0  0  0  0  0
   -2.5570    0.8050    0.1880 C   0  0  0  0  0  0  0  0  0  0  0  0
   -3.2040   -0.2060   -0.5320 C   0  0  0  0  0  0  0  0  0  0  0  0
   -4.5500   -0.4960   -0.2770 C   0  0  0  0  0  0  0  0  0  0  0  0
   -5.2480    0.2250    0.6990 C   0  0  0  0  0  0  0  0  0  0  0  0
   -6.5650   -0.0590    0.9490 O   0  0  0  0  0  0  0  0  0  0  0  0
   -6.9650   -1.4320    0.9610 C   0  0  0  0  0  0  0  0  0  0  0  0
   -8.4610   -1.5230    1.2570 C   0  0  0  0  0  0  0  0  0  0  0  0
   -8.8840   -2.9730    1.2700 C   0  0  0  0  0  0  0  0  0  0  0  0
   -8.8420   -3.7030    2.4630 C   0  0  0  0  0  0  0  0  0  0  0  0
   -9.2340   -5.0470    2.4750 C   0  0  0  0  0  0  0  0  0  0  0  0
   -9.6680   -5.6610    1.2940 C   0  0  0  0  0  0  0  0  0  0  0  0
  -10.1550   -7.3310    1.3090 Cl  0  0  0  0  0  0  0  0  0  0  0  0
   -9.7100   -4.9300    0.1010 C   0  0  0  0  0  0  0  0  0  0  0  0
   -9.3180   -3.5860    0.0880 C   0  0  0  0  0  0  0  0  0  0  0  0
   -9.3700   -2.6780   -1.3950 Cl  0  0  0  0  0  0  0  0  0  0  0  0
   -4.6010    1.2360    1.4200 C   0  0  0  0  0  0  0  0  0  0  0  0
   -5.5490    2.2140    2.7450 Br  0  0  0  0  0  0  0  0  0  0  0  0
   -2.4660   -0.9680   -1.5640 C   0  0  0  0  0  0  0  0  0  0  0  0
   -1.8190   -0.3720   -2.4240 O   0  0  0  0  0  0  0  0  0  0  0  0
   -2.5020   -2.2980   -1.5620 N   0  0  0  0  0  0  0  0  0  0  0  0
   -1.7570   -3.0270   -2.5180 C   0  0  0  0  0  0  0  0  0  0  0  0
   -2.5490   -3.8190   -3.5570 C   0  0  0  0  0  0  0  0  0  0  0  0
   -2.8210   -5.2430   -3.0370 C   0  0  0  0  0  0  0  0  0  0  0  0
   -3.7190   -6.0330   -4.0070 C   0  0  0  0  0  0  0  0  0  0  0  0
   -4.9470   -5.3010   -4.3510 N   0  0  0  0  0  0  0  0  0  0  0  0
   -4.7290   -3.9320   -4.8390 C   0  0  0  0  0  0  0  0  0  0  0  0
   -3.8590   -3.0840   -3.8920 C   0  0  0  0  0  0  0  0  0  0  0  0
   -6.2370   -5.8700   -4.2230 C   0  0  0  0  0  0  0  0  0  0  0  0
   -6.6990   -6.3090   -2.9770 C   0  0  0  0  0  0  0  0  0  0  0  0
   -7.9780   -6.8680   -2.8750 C   0  0  0  0  0  0  0  0  0  0  0  0
   -8.7490   -6.9800   -3.9660 N   0  0  0  0  0  0  0  0  0  0  0  0
   -8.3390   -6.5700   -5.1740 C   0  0  0  0  0  0  0  0  0  0  0  0
   -7.0690   -6.0020   -5.3410 C   0  0  0  0  0  0  0  0  0  0  0  0
   -3.7630    3.4980    4.2670 H   0  0  0  0  0  0  0  0  0  0  0  0
   -2.3980    2.9630    5.2710 H   0  0  0  0  0  0  0  0  0  0  0  0
   -2.1630    4.2440    4.0630 H   0  0  0  0  0  0  0  0  0  0  0  0
   -1.5190    1.0290   -0.0090 H   0  0  0  0  0  0  0  0  0  0  0  0
   -5.0490   -1.2760   -0.8330 H   0  0  0  0  0  0  0  0  0  0  0  0
   -6.4100   -1.9640    1.7310 H   0  0  0  0  0  0  0  0  0  0  0  0
   -6.7590   -1.8780   -0.0090 H   0  0  0  0  0  0  0  0  0  0  0  0
   -9.0160   -0.9910    0.4870 H   0  0  0  0  0  0  0  0  0  0  0  0
   -8.6680   -1.0760    2.2270 H   0  0  0  0  0  0  0  0  0  0  0  0
   -8.5070   -3.2300    3.3750 H   0  0  0  0  0  0  0  0  0  0  0  0
   -9.2010   -5.6110    3.3960 H   0  0  0  0  0  0  0  0  0  0  0  0
  -10.0440   -5.4030   -0.8110 H   0  0  0  0  0  0  0  0  0  0  0  0
   -3.0610   -2.7870   -0.8780 H   0  0  0  0  0  0  0  0  0  0  0  0
   -1.2130   -3.7750   -1.9450 H   0  0  0  0  0  0  0  0  0  0  0  0
   -1.1220   -2.3320   -3.0630 H   0  0  0  0  0  0  0  0  0  0  0  0
   -1.9120   -3.8620   -4.4380 H   0  0  0  0  0  0  0  0  0  0  0  0
   -3.3020   -5.1870   -2.0620 H   0  0  0  0  0  0  0  0  0  0  0  0
   -1.8770   -5.7690   -2.9090 H   0  0  0  0  0  0  0  0  0  0  0  0
   -3.1650   -6.2530   -4.9160 H   0  0  0  0  0  0  0  0  0  0  0  0
   -3.9830   -6.9890   -3.5600 H   0  0  0  0  0  0  0  0  0  0  0  0
   -4.2600   -3.9700   -5.8200 H   0  0  0  0  0  0  0  0  0  0  0  0
   -5.6900   -3.4420   -4.9800 H   0  0  0  0  0  0  0  0  0  0  0  0
   -4.4090   -2.8880   -2.9730 H   0  0  0  0  0  0  0  0  0  0  0  0
   -3.6300   -2.1320   -4.3650 H   0  0  0  0  0  0  0  0  0  0  0  0
   -6.0740   -6.2170   -2.1010 H   0  0  0  0  0  0  0  0  0  0  0  0
   -8.3440   -7.2100   -1.9180 H   0  0  0  0  0  0  0  0  0  0  0  0
   -8.9930   -6.6790   -6.0270 H   0  0  0  0  0  0  0  0  0  0  0  0
   -6.7380   -5.6720   -6.3140 H   0  0  0  0  0  0  0  0  0  0  0  0
  1 39  1  0  0  0  0
  1 40  1  0  0  0  0
  1 41  1  0  0  0  0
  1  2  1  0  0  0  0
  2  3  2  0  0  0  0
  2  4  1  0  0  0  0
  4  5  1  0  0  0  0
  5  6  2  0  0  0  0
  6 42  1  0  0  0  0
  6  7  1  0  0  0  0
  7  8  2  0  0  0  0
  8 43  1  0  0  0  0
  8  9  1  0  0  0  0
  9 10  1  0  0  0  0
 10 11  1  0  0  0  0
 11 44  1  0  0  0  0
 11 45  1  0  0  0  0
 11 12  1  0  0  0  0
 12 46  1  0  0  0  0
 12 47  1  0  0  0  0
 12 13  1  0  0  0  0
 13 14  2  0  0  0  0
 14 48  1  0  0  0  0
 14 15  1  0  0  0  0
 15 49  1  0  0  0  0
 15 16  2  0  0  0  0
 16 17  1  0  0  0  0
 16 18  1  0  0  0  0
 18 50  1  0  0  0  0
 18 19  2  0  0  0  0
 19 13  1  0  0  0  0
 19 20  1  0  0  0  0
  9 21  2  0  0  0  0
 21  5  1  0  0  0  0
 21 22  1  0  0  0  0
  7 23  1  0  0  0  0
 23 24  2  0  0  0  0
 23 25  1  0  0  0  0
 25 51  1  0  0  0  0
 25 26  1  0  0  0  0
 26 52  1  0  0  0  0
 26 53  1  0  0  0  0
 26 27  1  0  0  0  0
 27 54  1  0  0  0  0
 27 28  1  0  0  0  0
 28 55  1  0  0  0  0
 28 56  1  0  0  0  0
 28 29  1  0  0  0  0
 29 57  1  0  0  0  0
 29 58  1  0  0  0  0
 29 30  1  0  0  0  0
 30 31  1  0  0  0  0
 31 59  1  0  0  0  0
 31 60  1  0  0  0  0
 31 32  1  0  0  0  0
 32 27  1  0  0  0  0
 32 61  1  0  0  0  0
 32 62  1  0  0  0  0
 30 33  1  0  0  0  0
 33 34  2  0  0  0  0
 34 63  1  0  0  0  0
 34 35  1  0  0  0  0
 35 64  1  0  0  0  0
 35 36  2  0  0  0  0
 36 37  1  0  0  0  0
 37 65  1  0  0  0  0
 37 38  2  0  0  0  0
 38 33  1  0  0  0  0
 38 66  1  0  0  0  0
M  END
>  <LOGBIO>
6.5500

>  <PRED_LOGBIO>
7.4700

>  <XV_RES>
-1.2080

>  <WHL_TMPL>
2

>  <ANCH>
13-14;35-36

$$$$
ROW60
  -MTS-   01071502313D 0   0.00000     0.00000     0

 65 68  0  0  1  0  0  0  0  0999 V2000
    6.8020    2.8910   -3.0060 C   0  0  0  0  0  0  0  0  0  0  0  0
    6.0060    3.9200   -3.8040 C   0  0  0  0  0  0  0  0  0  0  0  0
    5.7270    3.4010   -5.1070 O   0  0  0  0  0  0  0  0  0  0  0  0
    5.0260    4.1770   -5.9610 C   0  0  0  0  0  0  0  0  0  0  0  0
    4.6510    5.2840   -5.6120 O   0  0  0  0  0  0  0  0  0  0  0  0
    4.7070    3.6740   -7.3480 C   0  0  2  0  0  0  0  0  0  0  0  0
    4.6900    4.8500   -8.3420 C   0  0  0  0  0  0  0  0  0  0  0  0
    4.2930    4.3860   -9.7560 C   0  0  0  0  0  0  0  0  0  0  0  0
    2.9470    3.6380   -9.7470 C   0  0  0  0  0  0  0  0  0  0  0  0
    2.9640    2.4620   -8.7530 C   0  0  0  0  0  0  0  0  0  0  0  0
    3.3610    2.9250   -7.3390 C   0  0  0  0  0  0  0  0  0  0  0  0
    3.4370    1.7680   -6.4350 N   0  0  0  0  0  0  0  0  0  0  0  0
    3.1120    1.9040   -5.1530 C   0  0  0  0  0  0  0  0  0  0  0  0
    2.7470    2.9970   -4.7230 O   0  0  0  0  0  0  0  0  0  0  0  0
    3.1900    0.7150   -4.2240 C   0  0  0  0  0  0  0  0  0  0  0  0
    2.2580   -0.3860   -4.7270 C   0  0  0  0  0  0  0  0  0  0  0  0
    2.6770   -0.8040   -6.1160 C   0  0  0  0  0  0  0  0  0  0  0  0
    2.1360   -0.1590   -7.2350 C   0  0  0  0  0  0  0  0  0  0  0  0
    2.5240   -0.5470   -8.5230 C   0  0  0  0  0  0  0  0  0  0  0  0
    3.4540   -1.5790   -8.6920 C   0  0  0  0  0  0  0  0  0  0  0  0
    3.9960   -2.2250   -7.5740 C   0  0  0  0  0  0  0  0  0  0  0  0
    3.6070   -1.8370   -6.2860 C   0  0  0  0  0  0  0  0  0  0  0  0
    2.7710    1.1330   -2.8350 C   0  0  0  0  0  0  0  0  0  0  0  0
    3.4400    0.2670   -3.6080 C   0  0  0  0  0  0  0  0  0  0  0  0
    4.7920    0.2840   -3.2730 O   0  0  0  0  0  0  0  0  0  0  0  0
    4.9920    1.2000   -2.2440 C   0  0  0  0  0  0  0  0  0  0  0  0
    6.1410    1.5970   -1.5500 C   0  0  0  0  0  0  0  0  0  0  0  0
    6.0510    2.5600   -0.5380 C   0  0  0  0  0  0  0  0  0  0  0  0
    4.8110    3.1270   -0.2200 C   0  0  0  0  0  0  0  0  0  0  0  0
    3.6610    2.7310   -0.9140 C   0  0  0  0  0  0  0  0  0  0  0  0
    3.7520    1.7670   -1.9260 C   0  0  0  0  0  0  0  0  0  0  0  0
    4.7130    4.1660    0.8720 C   0  0  0  0  0  0  0  0  0  0  0  0
    3.5440    4.7000    1.1720 N   0  0  0  0  0  0  0  0  0  0  0  0
    5.8380    4.5540    1.5520 N   0  0  0  0  0  0  0  0  0  0  0  0
    7.7370    2.6790   -3.5200 H   0  0  0  0  0  0  0  0  0  0  0  0
    7.0140    3.2850   -2.0150 H   0  0  0  0  0  0  0  0  0  0  0  0
    6.2220    1.9750   -2.9160 H   0  0  0  0  0  0  0  0  0  0  0  0
    6.5860    4.8360   -3.8940 H   0  0  0  0  0  0  0  0  0  0  0  0
    5.0710    4.1320   -3.2900 H   0  0  0  0  0  0  0  0  0  0  0  0
    5.5110    2.9870   -7.6000 H   0  0  0  0  0  0  0  0  0  0  0  0
    3.9860    5.6050   -7.9990 H   0  0  0  0  0  0  0  0  0  0  0  0
    5.6750    5.3100   -8.3760 H   0  0  0  0  0  0  0  0  0  0  0  0
    5.0660    3.7340  -10.1550 H   0  0  0  0  0  0  0  0  0  0  0  0
    4.2210    5.2500  -10.4140 H   0  0  0  0  0  0  0  0  0  0  0  0
    2.1500    4.3280   -9.4770 H   0  0  0  0  0  0  0  0  0  0  0  0
    2.7330    3.2640  -10.7460 H   0  0  0  0  0  0  0  0  0  0  0  0
    3.6680    1.7070   -9.0960 H   0  0  0  0  0  0  0  0  0  0  0  0
    1.9790    2.0010   -8.7190 H   0  0  0  0  0  0  0  0  0  0  0  0
    2.5840    3.5650   -6.9260 H   0  0  0  0  0  0  0  0  0  0  0  0
    3.7370    0.8710   -6.7880 H   0  0  0  0  0  0  0  0  0  0  0  0
    4.2120    0.3420   -4.1980 H   0  0  0  0  0  0  0  0  0  0  0  0
    2.3150   -1.2430   -4.0580 H   0  0  0  0  0  0  0  0  0  0  0  0
    1.2370   -0.0130   -4.7530 H   0  0  0  0  0  0  0  0  0  0  0  0
    1.4180    0.6370   -7.1040 H   0  0  0  0  0  0  0  0  0  0  0  0
    2.1060   -0.0490   -9.3850 H   0  0  0  0  0  0  0  0  0  0  0  0
    3.7540   -1.8780   -9.6860 H   0  0  0  0  0  0  0  0  0  0  0  0
    4.7130   -3.0210   -7.7050 H   0  0  0  0  0  0  0  0  0  0  0  0
    4.0250   -2.3350   -5.4230 H   0  0  0  0  0  0  0  0  0  0  0  0
    2.9970   -0.3520   -4.3750 H   0  0  0  0  0  0  0  0  0  0  0  0
    7.0980    1.1590   -1.7950 H   0  0  0  0  0  0  0  0  0  0  0  0
    6.9380    2.8660   -0.0030 H   0  0  0  0  0  0  0  0  0  0  0  0
    2.7050    3.1680   -0.6690 H   0  0  0  0  0  0  0  0  0  0  0  0
    3.4790    5.3810    1.8870 H   0  0  0  0  0  0  0  0  0  0  0  0
    6.7320    4.1450    1.3220 H   0  0  0  0  0  0  0  0  0  0  0  0
    5.7720    5.2480    2.2820 H   0  0  0  0  0  0  0  0  0  0  0  0
  1 35  1  0  0  0  0
  1 36  1  0  0  0  0
  1 37  1  0  0  0  0
  1  2  1  0  0  0  0
  2 38  1  0  0  0  0
  2 39  1  0  0  0  0
  2  3  1  0  0  0  0
  3  4  1  0  0  0  0
  4  5  2  0  0  0  0
  4  6  1  0  0  0  0
  6 40  1  0  0  0  0
  6  7  1  0  0  0  0
  7 41  1  0  0  0  0
  7 42  1  0  0  0  0
  7  8  1  0  0  0  0
  8 43  1  0  0  0  0
  8 44  1  0  0  0  0
  8  9  1  0  0  0  0
  9 45  1  0  0  0  0
  9 46  1  0  0  0  0
  9 10  1  0  0  0  0
 10 47  1  0  0  0  0
 10 48  1  0  0  0  0
 10 11  1  0  0  0  0
 11  6  1  0  0  0  0
 11 49  1  0  0  0  0
 11 12  1  0  0  0  0
 12 50  1  0  0  0  0
 12 13  1  0  0  0  0
 13 14  2  0  0  0  0
 13 15  1  0  0  0  0
 15 51  1  0  0  0  0
 15 16  1  0  0  0  0
 16 52  1  0  0  0  0
 16 53  1  0  0  0  0
 16 17  1  0  0  0  0
 17 18  2  0  0  0  0
 18 54  1  0  0  0  0
 18 19  1  0  0  0  0
 19 55  1  0  0  0  0
 19 20  2  0  0  0  0
 20 56  1  0  0  0  0
 20 21  1  0  0  0  0
 21 57  1  0  0  0  0
 21 22  2  0  0  0  0
 22 17  1  0  0  0  0
 22 58  1  0  0  0  0
 15 23  1  0  0  0  0
 23 24  2  0  0  0  0
 24 59  1  0  0  0  0
 24 25  1  0  0  0  0
 25 26  1  0  0  0  0
 26 27  2  0  0  0  0
 27 60  1  0  0  0  0
 27 28  1  0  0  0  0
 28 61  1  0  0  0  0
 28 29  2  0  0  0  0
 29 30  1  0  0  0  0
 30 62  1  0  0  0  0
 30 31  2  0  0  0  0
 31 23  1  0  0  0  0
 31 26  1  0  0  0  0
 29 32  1  0  0  0  0
 32 33  2  0  0  0  0
 33 63  1  0  0  0  0
 32 34  1  0  0  0  0
 34 64  1  0  0  0  0
 34 65  1  0  0  0  0
M  END
>  <LOGBIO>
6.5700

>  <PRED_LOGBIO>
6.0400

>  <XV_RES>
0.6440

>  <WHL_TMPL>
1

>  <ANCH>
7-8;56-54

$$$$
ROW61
  -MTS-   01071502313D 0   0.00000     0.00000     0

 60 63  0  0  0  0  0  0  0  0999 V2000
    9.2850    2.8060   -2.6780 C   0  0  0  0  0  0  0  0  0  0  0  0
    8.1720    2.5080   -1.7660 N   0  0  0  0  0  0  0  0  0  0  0  0
    7.3080    3.6910   -1.6470 C   0  0  0  0  0  0  0  0  0  0  0  0
    6.0780    3.4020   -0.7670 C   0  0  0  0  0  0  0  0  0  0  0  0
    5.3320    2.2350   -1.2620 N   0  0  0  0  0  0  0  0  0  0  0  0
    4.2240    1.9360   -0.3440 C   0  0  0  0  0  0  0  0  0  0  0  0
    2.9290    2.4360   -0.9380 C   0  0  0  0  0  0  0  0  0  0  0  0
    2.8950    3.4060   -1.8620 C   0  0  0  0  0  0  0  0  0  0  0  0
    4.0730    4.1430   -2.4530 C   0  0  0  0  0  0  0  0  0  0  0  0
    1.1840    3.6450   -2.2470 S   0  0  0  0  0  0  0  0  0  0  0  0
    0.5440    2.4200   -1.1430 C   0  0  0  0  0  0  0  0  0  0  0  0
   -0.8760    2.0590   -0.9310 C   0  0  0  0  0  0  0  0  0  0  0  0
   -1.7590    2.6480   -1.5530 O   0  0  0  0  0  0  0  0  0  0  0  0
   -1.1970    1.0980   -0.0700 N   0  0  0  0  0  0  0  0  0  0  0  0
   -2.5570    0.8050    0.1880 C   0  0  0  0  0  0  0  0  0  0  0  0
   -3.2560    1.5260    1.1640 C   0  0  0  0  0  0  0  0  0  0  0  0
   -4.6010    1.2360    1.4200 C   0  0  0  0  0  0  0  0  0  0  0  0
   -5.2480    0.2250    0.6990 C   0  0  0  0  0  0  0  0  0  0  0  0
   -6.9210   -0.1360    1.0170 Cl  0  0  0  0  0  0  0  0  0  0  0  0
   -4.5500   -0.4960   -0.2770 C   0  0  0  0  0  0  0  0  0  0  0  0
   -3.2040   -0.2060   -0.5320 C   0  0  0  0  0  0  0  0  0  0  0  0
   -2.4660   -0.9680   -1.5640 C   0  0  0  0  0  0  0  0  0  0  0  0
   -1.8190   -0.3720   -2.4240 O   0  0  0  0  0  0  0  0  0  0  0  0
   -2.5020   -2.2980   -1.5620 N   0  0  0  0  0  0  0  0  0  0  0  0
   -1.8310   -3.0240   -2.5270 C   0  0  0  0  0  0  0  0  0  0  0  0
   -0.4780   -3.2650   -2.2590 C   0  0  0  0  0  0  0  0  0  0  0  0
    0.3020   -3.9750   -3.1790 C   0  0  0  0  0  0  0  0  0  0  0  0
   -0.2710   -4.4440   -4.3670 C   0  0  0  0  0  0  0  0  0  0  0  0
    0.6990   -5.3270   -5.5110 Cl  0  0  0  0  0  0  0  0  0  0  0  0
   -1.6230   -4.2030   -4.6350 C   0  0  0  0  0  0  0  0  0  0  0  0
   -2.4040   -3.4930   -3.7150 C   0  0  0  0  0  0  0  0  0  0  0  0
    1.6140    1.8870   -0.5380 C   0  0  0  0  0  0  0  0  0  0  0  0
    1.4680    0.6370    0.6350 Cl  0  0  0  0  0  0  0  0  0  0  0  0
    6.2010    1.0550   -1.3800 C   0  0  0  0  0  0  0  0  0  0  0  0
    7.4310    1.3390   -2.2620 C   0  0  0  0  0  0  0  0  0  0  0  0
    9.6280    1.8850   -3.1440 H   0  0  0  0  0  0  0  0  0  0  0  0
    8.9480    3.4980   -3.4470 H   0  0  0  0  0  0  0  0  0  0  0  0
   10.1020    3.2550   -2.1180 H   0  0  0  0  0  0  0  0  0  0  0  0
    6.9790    4.0010   -2.6370 H   0  0  0  0  0  0  0  0  0  0  0  0
    7.8750    4.5130   -1.2160 H   0  0  0  0  0  0  0  0  0  0  0  0
    6.3990    3.2180    0.2560 H   0  0  0  0  0  0  0  0  0  0  0  0
    5.4240    4.2710   -0.7600 H   0  0  0  0  0  0  0  0  0  0  0  0
    4.4000    2.5160    0.5600 H   0  0  0  0  0  0  0  0  0  0  0  0
    4.1510    0.8580   -0.2150 H   0  0  0  0  0  0  0  0  0  0  0  0
    4.9430    3.4890   -2.4610 H   0  0  0  0  0  0  0  0  0  0  0  0
    4.2870    5.0250   -1.8520 H   0  0  0  0  0  0  0  0  0  0  0  0
    3.8380    4.4460   -3.4710 H   0  0  0  0  0  0  0  0  0  0  0  0
   -0.4700    0.5770    0.4000 H   0  0  0  0  0  0  0  0  0  0  0  0
   -2.7570    2.3060    1.7190 H   0  0  0  0  0  0  0  0  0  0  0  0
   -5.1400    1.7920    2.1730 H   0  0  0  0  0  0  0  0  0  0  0  0
   -5.0490   -1.2760   -0.8330 H   0  0  0  0  0  0  0  0  0  0  0  0
   -3.0260   -2.7820   -0.8470 H   0  0  0  0  0  0  0  0  0  0  0  0
   -0.0370   -2.9030   -1.3420 H   0  0  0  0  0  0  0  0  0  0  0  0
    1.3450   -4.1610   -2.9720 H   0  0  0  0  0  0  0  0  0  0  0  0
   -2.0650   -4.5650   -5.5520 H   0  0  0  0  0  0  0  0  0  0  0  0
   -3.4470   -3.3070   -3.9220 H   0  0  0  0  0  0  0  0  0  0  0  0
    6.5300    0.7470   -0.3900 H   0  0  0  0  0  0  0  0  0  0  0  0
    5.6350    0.2290   -1.8050 H   0  0  0  0  0  0  0  0  0  0  0  0
    7.1090    1.5230   -3.2850 H   0  0  0  0  0  0  0  0  0  0  0  0
    8.0850    0.4700   -2.2640 H   0  0  0  0  0  0  0  0  0  0  0  0
  1 36  1  0  0  0  0
  1 37  1  0  0  0  0
  1 38  1  0  0  0  0
  1  2  1  0  0  0  0
  2  3  1  0  0  0  0
  3 39  1  0  0  0  0
  3 40  1  0  0  0  0
  3  4  1  0  0  0  0
  4 41  1  0  0  0  0
  4 42  1  0  0  0  0
  4  5  1  0  0  0  0
  5  6  1  0  0  0  0
  6 43  1  0  0  0  0
  6 44  1  0  0  0  0
  6  7  1  0  0  0  0
  7  8  2  0  0  0  0
  8  9  1  0  0  0  0
  9 45  1  0  0  0  0
  9 46  1  0  0  0  0
  9 47  1  0  0  0  0
  8 10  1  0  0  0  0
 10 11  1  0  0  0  0
 11 12  1  0  0  0  0
 12 13  2  0  0  0  0
 12 14  1  0  0  0  0
 14 48  1  0  0  0  0
 14 15  1  0  0  0  0
 15 16  2  0  0  0  0
 16 49  1  0  0  0  0
 16 17  1  0  0  0  0
 17 50  1  0  0  0  0
 17 18  2  0  0  0  0
 18 19  1  0  0  0  0
 18 20  1  0  0  0  0
 20 51  1  0  0  0  0
 20 21  2  0  0  0  0
 21 15  1  0  0  0  0
 21 22  1  0  0  0  0
 22 23  2  0  0  0  0
 22 24  1  0  0  0  0
 24 52  1  0  0  0  0
 24 25  1  0  0  0  0
 25 26  2  0  0  0  0
 26 53  1  0  0  0  0
 26 27  1  0  0  0  0
 27 54  1  0  0  0  0
 27 28  2  0  0  0  0
 28 29  1  0  0  0  0
 28 30  1  0  0  0  0
 30 55  1  0  0  0  0
 30 31  2  0  0  0  0
 31 25  1  0  0  0  0
 31 56  1  0  0  0  0
 11 32  2  0  0  0  0
 32  7  1  0  0  0  0
 32 33  1  0  0  0  0
  5 34  1  0  0  0  0
 34 57  1  0  0  0  0
 34 58  1  0  0  0  0
 34 35  1  0  0  0  0
 35  2  1  0  0  0  0
 35 59  1  0  0  0  0
 35 60  1  0  0  0  0
M  END
>  <LOGBIO>
7.9200

>  <PRED_LOGBIO>
8.5600

>  <XV_RES>
-0.7440

>  <WHL_TMPL>
2

>  <ANCH>
5-6;47-48

$$$$
ROW62
  -MTS-   01071502313D 0   0.00000     0.00000     0

 64 67  0  0  0  0  0  0  0  0999 V2000
   -5.2710    1.4420    3.7160 C   0  0  0  0  0  0  0  0  0  0  0  0
   -5.2840    1.9410    2.3760 O   0  0  0  0  0  0  0  0  0  0  0  0
   -4.6010    1.2360    1.4200 C   0  0  0  0  0  0  0  0  0  0  0  0
   -5.2480    0.2250    0.6990 C   0  0  0  0  0  0  0  0  0  0  0  0
   -4.5500   -0.4960   -0.2770 C   0  0  0  0  0  0  0  0  0  0  0  0
   -3.2040   -0.2060   -0.5320 C   0  0  0  0  0  0  0  0  0  0  0  0
   -2.5570    0.8050    0.1880 C   0  0  0  0  0  0  0  0  0  0  0  0
   -3.2560    1.5260    1.1640 C   0  0  0  0  0  0  0  0  0  0  0  0
   -2.6230    2.5150    1.8690 O   0  0  0  0  0  0  0  0  0  0  0  0
   -2.3360    2.2770    3.2500 C   0  0  0  0  0  0  0  0  0  0  0  0
   -3.5310    2.1150    4.1890 C   0  0  0  0  0  0  0  0  0  0  0  0
   -3.0360    1.8730    5.5950 C   0  0  0  0  0  0  0  0  0  0  0  0
   -2.8070    2.9550    6.4530 C   0  0  0  0  0  0  0  0  0  0  0  0
   -2.3490    2.7310    7.7560 C   0  0  0  0  0  0  0  0  0  0  0  0
   -2.1200    1.4240    8.2020 C   0  0  0  0  0  0  0  0  0  0  0  0
   -1.5510    1.1440    9.8230 Cl  0  0  0  0  0  0  0  0  0  0  0  0
   -2.3490    0.3410    7.3450 C   0  0  0  0  0  0  0  0  0  0  0  0
   -2.8070    0.5660    6.0410 C   0  0  0  0  0  0  0  0  0  0  0  0
   -2.4660   -0.9680   -1.5640 C   0  0  0  0  0  0  0  0  0  0  0  0
   -1.8190   -0.3720   -2.4240 O   0  0  0  0  0  0  0  0  0  0  0  0
   -2.5020   -2.2980   -1.5620 N   0  0  0  0  0  0  0  0  0  0  0  0
   -1.7570   -3.0270   -2.5180 C   0  0  0  0  0  0  0  0  0  0  0  0
   -2.5490   -3.8190   -3.5570 C   0  0  0  0  0  0  0  0  0  0  0  0
   -2.8210   -5.2430   -3.0370 C   0  0  0  0  0  0  0  0  0  0  0  0
   -3.7190   -6.0330   -4.0070 C   0  0  0  0  0  0  0  0  0  0  0  0
   -4.9470   -5.3010   -4.3510 N   0  0  0  0  0  0  0  0  0  0  0  0
   -4.7290   -3.9320   -4.8390 C   0  0  0  0  0  0  0  0  0  0  0  0
   -3.8590   -3.0840   -3.8920 C   0  0  0  0  0  0  0  0  0  0  0  0
   -6.2360   -5.8700   -4.2230 C   0  0  0  0  0  0  0  0  0  0  0  0
   -6.5770   -7.0260   -4.9350 C   0  0  0  0  0  0  0  0  0  0  0  0
   -7.8590   -7.5700   -4.7920 C   0  0  0  0  0  0  0  0  0  0  0  0
   -8.7480   -6.9840   -3.9780 N   0  0  0  0  0  0  0  0  0  0  0  0
   -8.4570   -5.8770   -3.2820 C   0  0  0  0  0  0  0  0  0  0  0  0
   -7.1910   -5.2850   -3.3820 C   0  0  0  0  0  0  0  0  0  0  0  0
   -4.2460    1.3980    4.0760 H   0  0  0  0  0  0  0  0  0  0  0  0
   -5.8520    2.1040    4.3540 H   0  0  0  0  0  0  0  0  0  0  0  0
   -5.7060    0.4450    3.7360 H   0  0  0  0  0  0  0  0  0  0  0  0
   -6.2860    0.0010    0.8960 H   0  0  0  0  0  0  0  0  0  0  0  0
   -5.0490   -1.2760   -0.8330 H   0  0  0  0  0  0  0  0  0  0  0  0
   -1.5190    1.0290   -0.0090 H   0  0  0  0  0  0  0  0  0  0  0  0
   -1.8250    3.1740    3.5930 H   0  0  0  0  0  0  0  0  0  0  0  0
   -1.7450    1.3670    3.3240 H   0  0  0  0  0  0  0  0  0  0  0  0
   -4.1340    1.2690    3.8660 H   0  0  0  0  0  0  0  0  0  0  0  0
   -4.1340    3.0200    4.1680 H   0  0  0  0  0  0  0  0  0  0  0  0
   -2.9840    3.9640    6.1090 H   0  0  0  0  0  0  0  0  0  0  0  0
   -2.1720    3.5660    8.4180 H   0  0  0  0  0  0  0  0  0  0  0  0
   -2.1720   -0.6670    7.6890 H   0  0  0  0  0  0  0  0  0  0  0  0
   -2.9840   -0.2690    5.3790 H   0  0  0  0  0  0  0  0  0  0  0  0
   -3.0610   -2.7870   -0.8780 H   0  0  0  0  0  0  0  0  0  0  0  0
   -1.2130   -3.7750   -1.9450 H   0  0  0  0  0  0  0  0  0  0  0  0
   -1.1220   -2.3320   -3.0630 H   0  0  0  0  0  0  0  0  0  0  0  0
   -1.9120   -3.8620   -4.4380 H   0  0  0  0  0  0  0  0  0  0  0  0
   -3.3020   -5.1870   -2.0630 H   0  0  0  0  0  0  0  0  0  0  0  0
   -1.8770   -5.7690   -2.9090 H   0  0  0  0  0  0  0  0  0  0  0  0
   -3.1650   -6.2530   -4.9160 H   0  0  0  0  0  0  0  0  0  0  0  0
   -3.9830   -6.9890   -3.5600 H   0  0  0  0  0  0  0  0  0  0  0  0
   -4.2600   -3.9700   -5.8200 H   0  0  0  0  0  0  0  0  0  0  0  0
   -5.6900   -3.4420   -4.9800 H   0  0  0  0  0  0  0  0  0  0  0  0
   -4.4090   -2.8880   -2.9730 H   0  0  0  0  0  0  0  0  0  0  0  0
   -3.6300   -2.1320   -4.3650 H   0  0  0  0  0  0  0  0  0  0  0  0
   -5.8570   -7.4950   -5.5890 H   0  0  0  0  0  0  0  0  0  0  0  0
   -8.1310   -8.4620   -5.3370 H   0  0  0  0  0  0  0  0  0  0  0  0
   -9.2040   -5.4380   -2.6370 H   0  0  0  0  0  0  0  0  0  0  0  0
   -6.9550   -4.3930   -2.8210 H   0  0  0  0  0  0  0  0  0  0  0  0
  1 35  1  0  0  0  0
  1 36  1  0  0  0  0
  1 37  1  0  0  0  0
  1  2  1  0  0  0  0
  2  3  1  0  0  0  0
  3  4  2  0  0  0  0
  4 38  1  0  0  0  0
  4  5  1  0  0  0  0
  5 39  1  0  0  0  0
  5  6  2  0  0  0  0
  6  7  1  0  0  0  0
  7 40  1  0  0  0  0
  7  8  2  0  0  0  0
  8  3  1  0  0  0  0
  8  9  1  0  0  0  0
  9 10  1  0  0  0  0
 10 41  1  0  0  0  0
 10 42  1  0  0  0  0
 10 11  1  0  0  0  0
 11 43  1  0  0  0  0
 11 44  1  0  0  0  0
 11 12  1  0  0  0  0
 12 13  2  0  0  0  0
 13 45  1  0  0  0  0
 13 14  1  0  0  0  0
 14 46  1  0  0  0  0
 14 15  2  0  0  0  0
 15 16  1  0  0  0  0
 15 17  1  0  0  0  0
 17 47  1  0  0  0  0
 17 18  2  0  0  0  0
 18 12  1  0  0  0  0
 18 48  1  0  0  0  0
  6 19  1  0  0  0  0
 19 20  2  0  0  0  0
 19 21  1  0  0  0  0
 21 49  1  0  0  0  0
 21 22  1  0  0  0  0
 22 50  1  0  0  0  0
 22 51  1  0  0  0  0
 22 23  1  0  0  0  0
 23 52  1  0  0  0  0
 23 24  1  0  0  0  0
 24 53  1  0  0  0  0
 24 54  1  0  0  0  0
 24 25  1  0  0  0  0
 25 55  1  0  0  0  0
 25 56  1  0  0  0  0
 25 26  1  0  0  0  0
 26 27  1  0  0  0  0
 27 57  1  0  0  0  0
 27 58  1  0  0  0  0
 27 28  1  0  0  0  0
 28 23  1  0  0  0  0
 28 59  1  0  0  0  0
 28 60  1  0  0  0  0
 26 29  1  0  0  0  0
 29 30  2  0  0  0  0
 30 61  1  0  0  0  0
 30 31  1  0  0  0  0
 31 62  1  0  0  0  0
 31 32  2  0  0  0  0
 32 33  1  0  0  0  0
 33 63  1  0  0  0  0
 33 34  2  0  0  0  0
 34 29  1  0  0  0  0
 34 64  1  0  0  0  0
M  END
>  <LOGBIO>
7.3900

>  <PRED_LOGBIO>
7.0300

>  <XV_RES>
0.4040

>  <WHL_TMPL>
2

>  <ANCH>
13-14;33-34

$$$$
ROW63
  -MTS-   01071502313D 0   0.00000     0.00000     0

 51 54  0  0  1  0  0  0  0  0999 V2000
    1.3610    1.9920    0.8560 C   0  0  0  0  0  0  0  0  0  0  0  0
    0.4210    2.0350    2.0370 C   0  0  2  0  0  0  0  0  0  0  0  0
   -0.8330    1.3510    1.6910 N   0  0  0  0  0  0  0  0  0  0  0  0
   -0.9070    0.1040    0.9170 C   0  0  0  0  0  0  0  0  0  0  0  0
   -2.3480   -0.4200    1.0580 C   0  0  0  0  0  0  0  0  0  0  0  0
   -3.1000    0.8420    1.5200 C   0  0  2  0  0  0  0  0  0  0  0  0
   -3.9500    0.4600    2.6560 N   0  0  0  0  0  0  0  0  0  0  0  0
   -4.9560    1.6590    3.4390 S   0  0  0  0  0  0  0  0  0  0  0  0
   -5.8750    2.2050    2.4880 O   0  0  0  0  0  0  0  0  0  0  0  0
   -4.1320    2.7050    3.9600 O   0  0  0  0  0  0  0  0  0  0  0  0
   -5.8920    0.8720    4.8140 C   0  0  0  0  0  0  0  0  0  0  0  0
   -5.5000    0.7590    6.0900 C   0  0  0  0  0  0  0  0  0  0  0  0
   -6.4460    0.0780    7.0020 C   0  0  0  0  0  0  0  0  0  0  0  0
   -6.2190   -0.1230    8.3070 N   0  0  0  0  0  0  0  0  0  0  0  0
   -7.1100   -0.7470    9.0900 C   0  0  0  0  0  0  0  0  0  0  0  0
   -8.3200   -1.2130    8.5610 C   0  0  0  0  0  0  0  0  0  0  0  0
   -9.4750   -2.0220    9.5810 Cl  0  0  0  0  0  0  0  0  0  0  0  0
   -8.5880   -1.0180    7.2010 C   0  0  0  0  0  0  0  0  0  0  0  0
   -7.6360   -0.3630    6.4110 C   0  0  0  0  0  0  0  0  0  0  0  0
   -7.4880    0.1150    4.7130 S   0  0  0  0  0  0  0  0  0  0  0  0
   -2.0410    1.7840    2.0400 C   0  0  0  0  0  0  0  0  0  0  0  0
   -1.9490    3.1660    2.2650 O   0  0  0  0  0  0  0  0  0  0  0  0
    0.0760    3.4870    2.2670 C   0  0  0  0  0  0  0  0  0  0  0  0
    0.0580    3.9410    3.4100 O   0  0  0  0  0  0  0  0  0  0  0  0
   -0.2080    4.2750    1.2340 N   0  0  0  0  0  0  0  0  0  0  0  0
    0.8200    5.0440    0.5180 C   0  0  0  0  0  0  0  0  0  0  0  0
    0.3660    6.4870    0.2290 C   0  0  0  0  0  0  0  0  0  0  0  0
   -0.9180    6.5120   -0.4010 O   0  0  0  0  0  0  0  0  0  0  0  0
   -1.9240    5.9140    0.4210 C   0  0  0  0  0  0  0  0  0  0  0  0
   -1.5740    4.4440    0.7190 C   0  0  0  0  0  0  0  0  0  0  0  0
    0.7920    1.9580   -0.0700 H   0  0  0  0  0  0  0  0  0  0  0  0
    1.9040    2.9350    0.8550 H   0  0  0  0  0  0  0  0  0  0  0  0
    2.0020    1.1250    1.0000 H   0  0  0  0  0  0  0  0  0  0  0  0
    0.8840    1.6000    2.9200 H   0  0  0  0  0  0  0  0  0  0  0  0
   -0.2510   -0.6180    1.3990 H   0  0  0  0  0  0  0  0  0  0  0  0
   -0.7160    0.3160   -0.1330 H   0  0  0  0  0  0  0  0  0  0  0  0
   -2.3710   -1.1480    1.8660 H   0  0  0  0  0  0  0  0  0  0  0  0
   -2.7190   -0.7260    0.0820 H   0  0  0  0  0  0  0  0  0  0  0  0
   -3.6700    1.2840    0.7050 H   0  0  0  0  0  0  0  0  0  0  0  0
   -3.9540   -0.4950    2.9860 H   0  0  0  0  0  0  0  0  0  0  0  0
   -4.5500    1.1420    6.4330 H   0  0  0  0  0  0  0  0  0  0  0  0
   -6.8930   -0.8910   10.1380 H   0  0  0  0  0  0  0  0  0  0  0  0
   -9.5140   -1.3680    6.7680 H   0  0  0  0  0  0  0  0  0  0  0  0
    1.0570    4.5440   -0.4190 H   0  0  0  0  0  0  0  0  0  0  0  0
    1.7330    5.0630    1.1080 H   0  0  0  0  0  0  0  0  0  0  0  0
    0.3230    7.0460    1.1610 H   0  0  0  0  0  0  0  0  0  0  0  0
    1.0950    6.9730   -0.4150 H   0  0  0  0  0  0  0  0  0  0  0  0
   -2.0030    6.4640    1.3560 H   0  0  0  0  0  0  0  0  0  0  0  0
   -2.8840    5.9620   -0.0880 H   0  0  0  0  0  0  0  0  0  0  0  0
   -1.6930    3.8540   -0.1880 H   0  0  0  0  0  0  0  0  0  0  0  0
   -2.2840    4.0440    1.4400 H   0  0  0  0  0  0  0  0  0  0  0  0
  1 31  1  0  0  0  0
  1 32  1  0  0  0  0
  1 33  1  0  0  0  0
  1  2  1  0  0  0  0
  2 34  1  0  0  0  0
  2  3  1  0  0  0  0
  3  4  1  0  0  0  0
  4 35  1  0  0  0  0
  4 36  1  0  0  0  0
  4  5  1  0  0  0  0
  5 37  1  0  0  0  0
  5 38  1  0  0  0  0
  5  6  1  0  0  0  0
  6 39  1  0  0  0  0
  6  7  1  0  0  0  0
  7 40  1  0  0  0  0
  7  8  1  0  0  0  0
  8  9  2  0  0  0  0
  8 10  2  0  0  0  0
  8 11  1  0  0  0  0
 11 12  2  0  0  0  0
 12 41  1  0  0  0  0
 12 13  1  0  0  0  0
 13 14  1  0  0  0  0
 14 15  2  0  0  0  0
 15 42  1  0  0  0  0
 15 16  1  0  0  0  0
 16 17  1  0  0  0  0
 16 18  2  0  0  0  0
 18 43  1  0  0  0  0
 18 19  1  0  0  0  0
 19 13  2  0  0  0  0
 19 20  1  0  0  0  0
 20 11  1  0  0  0  0
  6 21  1  0  0  0  0
 21  3  1  0  0  0  0
 21 22  2  0  0  0  0
  2 23  1  0  0  0  0
 23 24  2  0  0  0  0
 23 25  1  0  0  0  0
 25 26  1  0  0  0  0
 26 44  1  0  0  0  0
 26 45  1  0  0  0  0
 26 27  1  0  0  0  0
 27 46  1  0  0  0  0
 27 47  1  0  0  0  0
 27 28  1  0  0  0  0
 28 29  1  0  0  0  0
 29 48  1  0  0  0  0
 29 49  1  0  0  0  0
 29 30  1  0  0  0  0
 30 25  1  0  0  0  0
 30 50  1  0  0  0  0
 30 51  1  0  0  0  0
M  END
>  <LOGBIO>
5.4400

>  <PRED_LOGBIO>
6.8400

>  <XV_RES>
-1.7270

>  <WHL_TMPL>
3

>  <ANCH>
15-18;5-7

$$$$
ROW64
  -MTS-   01071502313D 0   0.00000     0.00000     0

 60 64  0  0  0  0  0  0  0  0999 V2000
   -6.7430    2.7160   -1.6470 C   0  0  0  0  0  0  0  0  0  0  0  0
   -5.9130    3.7870   -2.3480 C   0  0  0  0  0  0  0  0  0  0  0  0
   -6.3150    5.1640   -1.8270 C   0  0  0  0  0  0  0  0  0  0  0  0
   -4.4870    3.5580   -2.0760 N   0  0  0  0  0  0  0  0  0  0  0  0
   -4.3350    2.9230   -0.7590 C   0  0  0  0  0  0  0  0  0  0  0  0
   -2.8540    2.6620   -0.4270 C   0  0  0  0  0  0  0  0  0  0  0  0
   -2.1690    1.8380   -1.5330 C   0  0  0  0  0  0  0  0  0  0  0  0
   -2.4250    2.4440   -2.9240 C   0  0  0  0  0  0  0  0  0  0  0  0
   -3.9250    2.7140   -3.1410 C   0  0  0  0  0  0  0  0  0  0  0  0
   -0.7230    1.7610   -1.2780 N   0  0  0  0  0  0  0  0  0  0  0  0
    0.1230    2.4640   -2.0260 C   0  0  0  0  0  0  0  0  0  0  0  0
   -0.3050    3.1790   -2.9310 O   0  0  0  0  0  0  0  0  0  0  0  0
    1.5780    2.3870   -1.7690 C   0  0  0  0  0  0  0  0  0  0  0  0
    2.2320    3.1050   -0.8460 C   0  0  0  0  0  0  0  0  0  0  0  0
    3.6620    2.7300   -0.9140 C   0  0  0  0  0  0  0  0  0  0  0  0
    4.8110    3.1270   -0.2200 C   0  0  0  0  0  0  0  0  0  0  0  0
    6.0510    2.5600   -0.5380 C   0  0  0  0  0  0  0  0  0  0  0  0
    6.1420    1.5970   -1.5500 C   0  0  0  0  0  0  0  0  0  0  0  0
    7.6830    0.8930   -1.9450 Cl  0  0  0  0  0  0  0  0  0  0  0  0
    4.9930    1.2010   -2.2440 C   0  0  0  0  0  0  0  0  0  0  0  0
    3.7530    1.7670   -1.9260 C   0  0  0  0  0  0  0  0  0  0  0  0
    2.4500    1.5710   -2.4410 N   0  0  0  0  0  0  0  0  0  0  0  0
    2.0890    0.6420   -3.5220 C   0  0  0  0  0  0  0  0  0  0  0  0
    1.4490   -0.5920   -2.9320 C   0  0  0  0  0  0  0  0  0  0  0  0
    1.4320   -0.9700   -1.5010 C   0  0  0  0  0  0  0  0  0  0  0  0
    0.7640   -2.1290   -1.4160 C   0  0  0  0  0  0  0  0  0  0  0  0
    0.3600   -2.5050   -2.6950 O   0  0  0  0  0  0  0  0  0  0  0  0
    0.8030   -1.5310   -3.5980 N   0  0  0  0  0  0  0  0  0  0  0  0
    0.4990   -2.8830   -0.1700 C   0  0  0  0  0  0  0  0  0  0  0  0
    1.4040   -3.3880    0.6800 C   0  0  0  0  0  0  0  0  0  0  0  0
    0.8590   -4.1030    1.8560 C   0  0  0  0  0  0  0  0  0  0  0  0
   -0.4770   -4.1650    1.9390 C   0  0  0  0  0  0  0  0  0  0  0  0
   -1.4110   -4.9180    3.1710 Cl  0  0  0  0  0  0  0  0  0  0  0  0
   -1.0780   -3.3090    0.5110 S   0  0  0  0  0  0  0  0  0  0  0  0
   -6.5660    2.7640   -0.5750 H   0  0  0  0  0  0  0  0  0  0  0  0
   -7.7990    2.8850   -1.8490 H   0  0  0  0  0  0  0  0  0  0  0  0
   -6.4560    1.7340   -2.0190 H   0  0  0  0  0  0  0  0  0  0  0  0
   -6.0900    3.7390   -3.4210 H   0  0  0  0  0  0  0  0  0  0  0  0
   -6.1390    5.2120   -0.7550 H   0  0  0  0  0  0  0  0  0  0  0  0
   -7.3710    5.3330   -2.0290 H   0  0  0  0  0  0  0  0  0  0  0  0
   -5.7230    5.9280   -2.3270 H   0  0  0  0  0  0  0  0  0  0  0  0
   -4.8810    1.9820   -0.7460 H   0  0  0  0  0  0  0  0  0  0  0  0
   -4.7700    3.5650    0.0040 H   0  0  0  0  0  0  0  0  0  0  0  0
   -2.3370    3.6120   -0.3090 H   0  0  0  0  0  0  0  0  0  0  0  0
   -2.7840    2.1280    0.5180 H   0  0  0  0  0  0  0  0  0  0  0  0
   -2.5240    0.8100   -1.5050 H   0  0  0  0  0  0  0  0  0  0  0  0
   -1.8710    3.3760   -3.0210 H   0  0  0  0  0  0  0  0  0  0  0  0
   -2.0660    1.7590   -3.6890 H   0  0  0  0  0  0  0  0  0  0  0  0
   -4.4610    1.7680   -3.1740 H   0  0  0  0  0  0  0  0  0  0  0  0
   -4.0690    3.2010   -4.1030 H   0  0  0  0  0  0  0  0  0  0  0  0
   -0.3720    1.1740   -0.5350 H   0  0  0  0  0  0  0  0  0  0  0  0
    1.7940    3.8280   -0.1730 H   0  0  0  0  0  0  0  0  0  0  0  0
    4.7410    3.8700    0.5600 H   0  0  0  0  0  0  0  0  0  0  0  0
    6.9380    2.8660   -0.0020 H   0  0  0  0  0  0  0  0  0  0  0  0
    5.0630    0.4580   -3.0250 H   0  0  0  0  0  0  0  0  0  0  0  0
    3.0200    0.3220   -3.9850 H   0  0  0  0  0  0  0  0  0  0  0  0
    1.3680    1.1250   -4.1790 H   0  0  0  0  0  0  0  0  0  0  0  0
    1.8730   -0.4190   -0.6840 H   0  0  0  0  0  0  0  0  0  0  0  0
    2.4660   -3.2810    0.5170 H   0  0  0  0  0  0  0  0  0  0  0  0
    1.5000   -4.5480    2.6020 H   0  0  0  0  0  0  0  0  0  0  0  0
  1 35  1  0  0  0  0
  1 36  1  0  0  0  0
  1 37  1  0  0  0  0
  1  2  1  0  0  0  0
  2 38  1  0  0  0  0
  2  3  1  0  0  0  0
  3 39  1  0  0  0  0
  3 40  1  0  0  0  0
  3 41  1  0  0  0  0
  2  4  1  0  0  0  0
  4  5  1  0  0  0  0
  5 42  1  0  0  0  0
  5 43  1  0  0  0  0
  5  6  1  0  0  0  0
  6 44  1  0  0  0  0
  6 45  1  0  0  0  0
  6  7  1  0  0  0  0
  7 46  1  0  0  0  0
  7  8  1  0  0  0  0
  8 47  1  0  0  0  0
  8 48  1  0  0  0  0
  8  9  1  0  0  0  0
  9  4  1  0  0  0  0
  9 49  1  0  0  0  0
  9 50  1  0  0  0  0
  7 10  1  0  0  0  0
 10 51  1  0  0  0  0
 10 11  1  0  0  0  0
 11 12  2  0  0  0  0
 11 13  1  0  0  0  0
 13 14  2  0  0  0  0
 14 52  1  0  0  0  0
 14 15  1  0  0  0  0
 15 16  2  0  0  0  0
 16 53  1  0  0  0  0
 16 17  1  0  0  0  0
 17 54  1  0  0  0  0
 17 18  2  0  0  0  0
 18 19  1  0  0  0  0
 18 20  1  0  0  0  0
 20 55  1  0  0  0  0
 20 21  2  0  0  0  0
 21 15  1  0  0  0  0
 21 22  1  0  0  0  0
 22 13  1  0  0  0  0
 22 23  1  0  0  0  0
 23 56  1  0  0  0  0
 23 57  1  0  0  0  0
 23 24  1  0  0  0  0
 24 25  1  0  0  0  0
 25 58  1  0  0  0  0
 25 26  2  0  0  0  0
 26 27  1  0  0  0  0
 27 28  1  0  0  0  0
 28 24  2  0  0  0  0
 26 29  1  0  0  0  0
 29 30  2  0  0  0  0
 30 59  1  0  0  0  0
 30 31  1  0  0  0  0
 31 60  1  0  0  0  0
 31 32  2  0  0  0  0
 32 33  1  0  0  0  0
 32 34  1  0  0  0  0
 34 29  1  0  0  0  0
M  END
>  <LOGBIO>
8.1500

>  <PRED_LOGBIO>
8.3100

>  <XV_RES>
-0.1900

>  <WHL_TMPL>
1

>  <ANCH>
37-60;28-29

$$$$
ROW65
  -MTS-   01071502313D 0   0.00000     0.00000     0

 56 59  0  0  1  0  0  0  0  0999 V2000
   -2.1310   11.4610   -5.6230 C   0  0  0  0  0  0  0  0  0  0  0  0
   -0.7560   11.0700   -5.5850 O   0  0  0  0  0  0  0  0  0  0  0  0
   -0.2260   10.6990   -4.3780 C   0  0  0  0  0  0  0  0  0  0  0  0
    0.3650   11.6590   -3.5480 C   0  0  0  0  0  0  0  0  0  0  0  0
    0.9070   11.2800   -2.3140 C   0  0  0  0  0  0  0  0  0  0  0  0
    0.8570    9.9400   -1.9090 C   0  0  0  0  0  0  0  0  0  0  0  0
    1.3980    9.5610   -0.6750 C   0  0  0  0  0  0  0  0  0  0  0  0
    1.3480    8.2210   -0.2710 C   0  0  0  0  0  0  0  0  0  0  0  0
    0.7570    7.2610   -1.1010 C   0  0  0  0  0  0  0  0  0  0  0  0
    0.2150    7.6410   -2.3350 C   0  0  0  0  0  0  0  0  0  0  0  0
    0.2650    8.9800   -2.7390 C   0  0  0  0  0  0  0  0  0  0  0  0
   -0.2760    9.3600   -3.9730 C   0  0  0  0  0  0  0  0  0  0  0  0
    0.6910    5.5010   -0.5700 S   0  0  0  0  0  0  0  0  0  0  0  0
   -0.4670    4.8770   -1.1300 O   0  0  0  0  0  0  0  0  0  0  0  0
    0.6240    5.4360    0.8570 O   0  0  0  0  0  0  0  0  0  0  0  0
    2.1280    4.6700   -1.1250 N   0  0  0  0  0  0  0  0  0  0  0  0
    2.3140    3.2430   -0.8250 C   0  0  1  0  0  0  0  0  0  0  0  0
    3.8130    2.9270   -0.9800 C   0  0  0  0  0  0  0  0  0  0  0  0
    3.7800    1.6360   -1.8180 C   0  0  0  0  0  0  0  0  0  0  0  0
    2.4500    1.5710   -2.4410 N   0  0  0  0  0  0  0  0  0  0  0  0
    2.0890    0.6420   -3.5220 C   0  0  0  0  0  0  0  0  0  0  0  0
    1.4490   -0.5920   -2.9320 C   0  0  0  0  0  0  0  0  0  0  0  0
    1.5120   -0.8220   -1.5530 C   0  0  0  0  0  0  0  0  0  0  0  0
    0.9180   -1.9670   -1.0060 C   0  0  0  0  0  0  0  0  0  0  0  0
    0.2620   -2.8810   -1.8390 C   0  0  0  0  0  0  0  0  0  0  0  0
    0.1990   -2.6510   -3.2180 C   0  0  0  0  0  0  0  0  0  0  0  0
    0.7930   -1.5070   -3.7650 C   0  0  0  0  0  0  0  0  0  0  0  0
   -0.4940   -3.6170   -4.0990 C   0  0  0  0  0  0  0  0  0  0  0  0
   -1.7840   -3.4780   -4.3450 N   0  0  0  0  0  0  0  0  0  0  0  0
    0.2020   -4.6560   -4.6590 N   0  0  0  0  0  0  0  0  0  0  0  0
    1.6140    2.4560   -1.9070 C   0  0  0  0  0  0  0  0  0  0  0  0
    0.4410    2.6110   -2.2440 O   0  0  0  0  0  0  0  0  0  0  0  0
   -2.2830   12.3200   -4.9720 H   0  0  0  0  0  0  0  0  0  0  0  0
   -2.4040   11.7260   -6.6430 H   0  0  0  0  0  0  0  0  0  0  0  0
   -2.7520   10.6350   -5.2850 H   0  0  0  0  0  0  0  0  0  0  0  0
    0.4040   12.6920   -3.8600 H   0  0  0  0  0  0  0  0  0  0  0  0
    1.3630   12.0200   -1.6740 H   0  0  0  0  0  0  0  0  0  0  0  0
    1.8540   10.3010   -0.0350 H   0  0  0  0  0  0  0  0  0  0  0  0
    1.7660    7.9290    0.6810 H   0  0  0  0  0  0  0  0  0  0  0  0
   -0.2410    6.9000   -2.9750 H   0  0  0  0  0  0  0  0  0  0  0  0
   -0.7320    8.6190   -4.6130 H   0  0  0  0  0  0  0  0  0  0  0  0
    2.8300    5.1710   -1.6510 H   0  0  0  0  0  0  0  0  0  0  0  0
    1.9530    2.9770    0.1660 H   0  0  0  0  0  0  0  0  0  0  0  0
    4.2170    2.6890    0.0020 H   0  0  0  0  0  0  0  0  0  0  0  0
    4.2930    3.7180   -1.5530 H   0  0  0  0  0  0  0  0  0  0  0  0
    3.8560    0.7990   -1.1270 H   0  0  0  0  0  0  0  0  0  0  0  0
    4.5410    1.7050   -2.5920 H   0  0  0  0  0  0  0  0  0  0  0  0
    3.0200    0.3220   -3.9850 H   0  0  0  0  0  0  0  0  0  0  0  0
    1.3680    1.1250   -4.1780 H   0  0  0  0  0  0  0  0  0  0  0  0
    2.0180   -0.1170   -0.9110 H   0  0  0  0  0  0  0  0  0  0  0  0
    0.9660   -2.1440    0.0580 H   0  0  0  0  0  0  0  0  0  0  0  0
   -0.1960   -3.7640   -1.4170 H   0  0  0  0  0  0  0  0  0  0  0  0
    0.7450   -1.3300   -4.8290 H   0  0  0  0  0  0  0  0  0  0  0  0
   -2.2480   -4.1240   -4.9340 H   0  0  0  0  0  0  0  0  0  0  0  0
   -0.2710   -5.3150   -5.2600 H   0  0  0  0  0  0  0  0  0  0  0  0
    1.1890   -4.7630   -4.4710 H   0  0  0  0  0  0  0  0  0  0  0  0
  1 33  1  0  0  0  0
  1 34  1  0  0  0  0
  1 35  1  0  0  0  0
  1  2  1  0  0  0  0
  2  3  1  0  0  0  0
  3  4  2  0  0  0  0
  4 36  1  0  0  0  0
  4  5  1  0  0  0  0
  5 37  1  0  0  0  0
  5  6  2  0  0  0  0
  6  7  1  0  0  0  0
  7 38  1  0  0  0  0
  7  8  2  0  0  0  0
  8 39  1  0  0  0  0
  8  9  1  0  0  0  0
  9 10  2  0  0  0  0
 10 40  1  0  0  0  0
 10 11  1  0  0  0  0
 11  6  1  0  0  0  0
 11 12  2  0  0  0  0
 12  3  1  0  0  0  0
 12 41  1  0  0  0  0
  9 13  1  0  0  0  0
 13 14  2  0  0  0  0
 13 15  2  0  0  0  0
 13 16  1  0  0  0  0
 16 42  1  0  0  0  0
 16 17  1  0  0  0  0
 17 43  1  0  0  0  0
 17 18  1  0  0  0  0
 18 44  1  0  0  0  0
 18 45  1  0  0  0  0
 18 19  1  0  0  0  0
 19 46  1  0  0  0  0
 19 47  1  0  0  0  0
 19 20  1  0  0  0  0
 20 21  1  0  0  0  0
 21 48  1  0  0  0  0
 21 49  1  0  0  0  0
 21 22  1  0  0  0  0
 22 23  2  0  0  0  0
 23 50  1  0  0  0  0
 23 24  1  0  0  0  0
 24 51  1  0  0  0  0
 24 25  2  0  0  0  0
 25 52  1  0  0  0  0
 25 26  1  0  0  0  0
 26 27  2  0  0  0  0
 27 22  1  0  0  0  0
 27 53  1  0  0  0  0
 26 28  1  0  0  0  0
 28 29  2  0  0  0  0
 29 54  1  0  0  0  0
 28 30  1  0  0  0  0
 30 55  1  0  0  0  0
 30 56  1  0  0  0  0
 20 31  1  0  0  0  0
 31 17  1  0  0  0  0
 31 32  2  0  0  0  0
M  END
>  <LOGBIO>
7.3300

>  <PRED_LOGBIO>
6.9600

>  <XV_RES>
0.3930

>  <WHL_TMPL>
1

>  <ANCH>
17-18;35-36

$$$$
ROW66
  -MTS-   01071502313D 0   0.00000     0.00000     0

 52 54  0  0  0  0  0  0  0  0999 V2000
   -6.2710   11.8580   -8.1290 N   0  0  0  0  0  0  0  0  0  0  0  0
   -5.0060   11.6750   -7.6350 C   0  0  0  0  0  0  0  0  0  0  0  0
   -4.1260   12.6570   -7.6960 N   0  0  0  0  0  0  0  0  0  0  0  0
   -4.6280   10.3770   -7.0340 C   0  0  0  0  0  0  0  0  0  0  0  0
   -4.0820    9.3670   -7.8350 C   0  0  0  0  0  0  0  0  0  0  0  0
   -3.7230    8.1390   -7.2660 C   0  0  0  0  0  0  0  0  0  0  0  0
   -3.9110    7.9210   -5.8960 C   0  0  0  0  0  0  0  0  0  0  0  0
   -3.5320    6.6230   -5.2950 C   0  0  0  0  0  0  0  0  0  0  0  0
   -2.2950    6.4440   -4.8120 C   0  0  0  0  0  0  0  0  0  0  0  0
   -1.3430    7.6110   -4.9160 C   0  0  0  0  0  0  0  0  0  0  0  0
    0.0810    7.2820   -5.4030 C   0  0  0  0  0  0  0  0  0  0  0  0
    0.9360    6.5520   -4.3510 C   0  0  0  0  0  0  0  0  0  0  0  0
    0.6470    5.0420   -4.2500 C   0  0  0  0  0  0  0  0  0  0  0  0
   -0.6950    4.6550   -3.6760 C   0  0  0  0  0  0  0  0  0  0  0  0
   -0.7160    3.8430   -2.6100 C   0  0  0  0  0  0  0  0  0  0  0  0
    0.5530    3.3530   -2.0280 C   0  0  0  0  0  0  0  0  0  0  0  0
    0.5350    2.5670   -0.8700 C   0  0  0  0  0  0  0  0  0  0  0  0
    1.7350    2.1030   -0.3190 C   0  0  0  0  0  0  0  0  0  0  0  0
    2.9550    2.4260   -0.9260 C   0  0  0  0  0  0  0  0  0  0  0  0
    2.9730    3.2130   -2.0840 C   0  0  0  0  0  0  0  0  0  0  0  0
    1.7730    3.6760   -2.6350 C   0  0  0  0  0  0  0  0  0  0  0  0
    4.2240    1.9360   -0.3440 C   0  0  0  0  0  0  0  0  0  0  0  0
    4.7980    0.8520   -0.8310 N   0  0  0  0  0  0  0  0  0  0  0  0
    4.8030    2.6080    0.7000 N   0  0  0  0  0  0  0  0  0  0  0  0
   -1.9880    5.1200   -4.2250 C   0  0  0  0  0  0  0  0  0  0  0  0
   -2.9150    4.3130   -4.1900 O   0  0  0  0  0  0  0  0  0  0  0  0
   -4.4570    8.9310   -5.0950 C   0  0  0  0  0  0  0  0  0  0  0  0
   -4.8150   10.1590   -5.6640 C   0  0  0  0  0  0  0  0  0  0  0  0
   -6.9450   11.1070   -8.0830 H   0  0  0  0  0  0  0  0  0  0  0  0
   -6.5300   12.7440   -8.5400 H   0  0  0  0  0  0  0  0  0  0  0  0
   -4.3790   13.5250   -8.0980 H   0  0  0  0  0  0  0  0  0  0  0  0
   -3.9370    9.5350   -8.8920 H   0  0  0  0  0  0  0  0  0  0  0  0
   -3.3020    7.3600   -7.8850 H   0  0  0  0  0  0  0  0  0  0  0  0
   -4.2530    5.8200   -5.2460 H   0  0  0  0  0  0  0  0  0  0  0  0
   -1.2750    8.0910   -3.9420 H   0  0  0  0  0  0  0  0  0  0  0  0
   -1.7750    8.3540   -5.5830 H   0  0  0  0  0  0  0  0  0  0  0  0
    0.0210    6.6740   -6.3030 H   0  0  0  0  0  0  0  0  0  0  0  0
    0.5810    8.2020   -5.6980 H   0  0  0  0  0  0  0  0  0  0  0  0
    0.7740    7.0110   -3.3790 H   0  0  0  0  0  0  0  0  0  0  0  0
    1.9890    6.6980   -4.5840 H   0  0  0  0  0  0  0  0  0  0  0  0
    0.7390    4.6050   -5.2420 H   0  0  0  0  0  0  0  0  0  0  0  0
    1.4270    4.5800   -3.6500 H   0  0  0  0  0  0  0  0  0  0  0  0
   -1.6590    3.5470   -2.1760 H   0  0  0  0  0  0  0  0  0  0  0  0
   -0.4060    2.3180   -0.4010 H   0  0  0  0  0  0  0  0  0  0  0  0
    1.7210    1.4960    0.5740 H   0  0  0  0  0  0  0  0  0  0  0  0
    3.9140    3.4620   -2.5530 H   0  0  0  0  0  0  0  0  0  0  0  0
    1.7870    4.2830   -3.5280 H   0  0  0  0  0  0  0  0  0  0  0  0
    4.9200    0.7530   -1.8090 H   0  0  0  0  0  0  0  0  0  0  0  0
    4.4290    2.5090    1.6330 H   0  0  0  0  0  0  0  0  0  0  0  0
    5.6030    3.2010    0.5370 H   0  0  0  0  0  0  0  0  0  0  0  0
   -4.6020    8.7630   -4.0380 H   0  0  0  0  0  0  0  0  0  0  0  0
   -5.2360   10.9380   -5.0460 H   0  0  0  0  0  0  0  0  0  0  0  0
  1 29  1  0  0  0  0
  1 30  1  0  0  0  0
  1  2  1  0  0  0  0
  2  3  2  0  0  0  0
  3 31  1  0  0  0  0
  2  4  1  0  0  0  0
  4  5  2  0  0  0  0
  5 32  1  0  0  0  0
  5  6  1  0  0  0  0
  6 33  1  0  0  0  0
  6  7  2  0  0  0  0
  7  8  1  0  0  0  0
  8 34  1  0  0  0  0
  8  9  2  0  0  0  0
  9 10  1  0  0  0  0
 10 35  1  0  0  0  0
 10 36  1  0  0  0  0
 10 11  1  0  0  0  0
 11 37  1  0  0  0  0
 11 38  1  0  0  0  0
 11 12  1  0  0  0  0
 12 39  1  0  0  0  0
 12 40  1  0  0  0  0
 12 13  1  0  0  0  0
 13 41  1  0  0  0  0
 13 42  1  0  0  0  0
 13 14  1  0  0  0  0
 14 15  2  0  0  0  0
 15 43  1  0  0  0  0
 15 16  1  0  0  0  0
 16 17  2  0  0  0  0
 17 44  1  0  0  0  0
 17 18  1  0  0  0  0
 18 45  1  0  0  0  0
 18 19  2  0  0  0  0
 19 20  1  0  0  0  0
 20 46  1  0  0  0  0
 20 21  2  0  0  0  0
 21 16  1  0  0  0  0
 21 47  1  0  0  0  0
 19 22  1  0  0  0  0
 22 23  2  0  0  0  0
 23 48  1  0  0  0  0
 22 24  1  0  0  0  0
 24 49  1  0  0  0  0
 24 50  1  0  0  0  0
 14 25  1  0  0  0  0
 25  9  1  0  0  0  0
 25 26  2  0  0  0  0
  7 27  1  0  0  0  0
 27 51  1  0  0  0  0
 27 28  2  0  0  0  0
 28  4  1  0  0  0  0
 28 52  1  0  0  0  0
M  END
>  <LOGBIO>
9.1800

>  <PRED_LOGBIO>
8.2500

>  <XV_RES>
1.0080

>  <WHL_TMPL>
2

>  <ANCH>
37-40;36-41

$$$$
ROW67
  -MTS-   01071502313D 0   0.00000     0.00000     0

 45 47  0  0  0  0  0  0  0  0999 V2000
    1.0510    4.6630   -0.9790 C   0  0  0  0  0  0  0  0  0  0  0  0
    1.9800    3.5410   -1.3780 C   0  0  0  0  0  0  0  0  0  0  0  0
    3.2860    3.4860   -0.8750 C   0  0  0  0  0  0  0  0  0  0  0  0
    3.7310    4.4360   -0.0260 F   0  0  0  0  0  0  0  0  0  0  0  0
    4.1230    2.4340   -1.2650 C   0  0  0  0  0  0  0  0  0  0  0  0
    5.4030    2.3660   -0.7810 O   0  0  0  0  0  0  0  0  0  0  0  0
    6.3930    2.9910   -1.4920 C   0  0  0  0  0  0  0  0  0  0  0  0
    6.7120    4.3270   -1.2220 C   0  0  0  0  0  0  0  0  0  0  0  0
    7.7240    4.9660   -1.9480 C   0  0  0  0  0  0  0  0  0  0  0  0
    8.4160    4.2690   -2.9460 C   0  0  0  0  0  0  0  0  0  0  0  0
    8.0970    2.9330   -3.2170 C   0  0  0  0  0  0  0  0  0  0  0  0
    7.0850    2.2950   -2.4900 C   0  0  0  0  0  0  0  0  0  0  0  0
    8.8280    2.1970   -4.2710 C   0  0  0  0  0  0  0  0  0  0  0  0
    9.9250    1.5270   -3.9690 N   0  0  0  0  0  0  0  0  0  0  0  0
    8.3670    2.2100   -5.5610 N   0  0  0  0  0  0  0  0  0  0  0  0
    3.6780    1.4920   -2.1080 N   0  0  0  0  0  0  0  0  0  0  0  0
    2.4350    1.5150   -2.6080 C   0  0  0  0  0  0  0  0  0  0  0  0
    2.0290    0.5280   -3.4670 O   0  0  0  0  0  0  0  0  0  0  0  0
    1.4490   -0.5920   -2.9320 C   0  0  0  0  0  0  0  0  0  0  0  0
    1.5120   -0.8220   -1.5530 C   0  0  0  0  0  0  0  0  0  0  0  0
    0.9180   -1.9670   -1.0060 C   0  0  0  0  0  0  0  0  0  0  0  0
    0.2620   -2.8810   -1.8390 C   0  0  0  0  0  0  0  0  0  0  0  0
    0.1990   -2.6510   -3.2180 C   0  0  0  0  0  0  0  0  0  0  0  0
    0.7930   -1.5070   -3.7650 C   0  0  0  0  0  0  0  0  0  0  0  0
   -0.4940   -3.6170   -4.0990 C   0  0  0  0  0  0  0  0  0  0  0  0
   -1.7840   -3.4780   -4.3450 O   0  0  0  0  0  0  0  0  0  0  0  0
    0.2020   -4.6560   -4.6590 N   0  0  0  0  0  0  0  0  0  0  0  0
    1.5490    2.5400   -2.2570 C   0  0  0  0  0  0  0  0  0  0  0  0
    0.2970    2.5640   -2.7600 F   0  0  0  0  0  0  0  0  0  0  0  0
    1.6330    5.5590   -0.7710 H   0  0  0  0  0  0  0  0  0  0  0  0
    0.4980    4.3750   -0.0870 H   0  0  0  0  0  0  0  0  0  0  0  0
    0.3540    4.8620   -1.7890 H   0  0  0  0  0  0  0  0  0  0  0  0
    6.1790    4.8650   -0.4520 H   0  0  0  0  0  0  0  0  0  0  0  0
    7.9710    5.9970   -1.7390 H   0  0  0  0  0  0  0  0  0  0  0  0
    9.1970    4.7620   -3.5070 H   0  0  0  0  0  0  0  0  0  0  0  0
    6.8380    1.2640   -2.6990 H   0  0  0  0  0  0  0  0  0  0  0  0
   10.4140    1.0340   -4.6750 H   0  0  0  0  0  0  0  0  0  0  0  0
    7.5280    2.7220   -5.7930 H   0  0  0  0  0  0  0  0  0  0  0  0
    8.8670    1.7070   -6.2810 H   0  0  0  0  0  0  0  0  0  0  0  0
    2.0180   -0.1170   -0.9100 H   0  0  0  0  0  0  0  0  0  0  0  0
    0.9660   -2.1440    0.0580 H   0  0  0  0  0  0  0  0  0  0  0  0
   -0.1960   -3.7640   -1.4170 H   0  0  0  0  0  0  0  0  0  0  0  0
    0.7450   -1.3300   -4.8290 H   0  0  0  0  0  0  0  0  0  0  0  0
   -0.2710   -5.3150   -5.2600 H   0  0  0  0  0  0  0  0  0  0  0  0
    1.1890   -4.7630   -4.4710 H   0  0  0  0  0  0  0  0  0  0  0  0
  1 30  1  0  0  0  0
  1 31  1  0  0  0  0
  1 32  1  0  0  0  0
  1  2  1  0  0  0  0
  2  3  2  0  0  0  0
  3  4  1  0  0  0  0
  3  5  1  0  0  0  0
  5  6  1  0  0  0  0
  6  7  1  0  0  0  0
  7  8  2  0  0  0  0
  8 33  1  0  0  0  0
  8  9  1  0  0  0  0
  9 34  1  0  0  0  0
  9 10  2  0  0  0  0
 10 35  1  0  0  0  0
 10 11  1  0  0  0  0
 11 12  2  0  0  0  0
 12  7  1  0  0  0  0
 12 36  1  0  0  0  0
 11 13  1  0  0  0  0
 13 14  2  0  0  0  0
 14 37  1  0  0  0  0
 13 15  1  0  0  0  0
 15 38  1  0  0  0  0
 15 39  1  0  0  0  0
  5 16  2  0  0  0  0
 16 17  1  0  0  0  0
 17 18  1  0  0  0  0
 18 19  1  0  0  0  0
 19 20  2  0  0  0  0
 20 40  1  0  0  0  0
 20 21  1  0  0  0  0
 21 41  1  0  0  0  0
 21 22  2  0  0  0  0
 22 42  1  0  0  0  0
 22 23  1  0  0  0  0
 23 24  2  0  0  0  0
 24 19  1  0  0  0  0
 24 43  1  0  0  0  0
 23 25  1  0  0  0  0
 25 26  2  0  0  0  0
 25 27  1  0  0  0  0
 27 44  1  0  0  0  0
 27 45  1  0  0  0  0
 17 28  2  0  0  0  0
 28  2  1  0  0  0  0
 28 29  1  0  0  0  0
M  END
>  <LOGBIO>
6.5500

>  <PRED_LOGBIO>
6.2300

>  <XV_RES>
0.3430

>  <WHL_TMPL>
1

>  <ANCH>
26-28;34-36

$$$$
ROW68
  -MTS-   01071502313D 0   0.00000     0.00000     0

 56 59  0  0  0  0  0  0  0  0999 V2000
   -2.2510    8.0160   -2.1990 N   0  0  0  0  0  0  0  0  0  0  0  0
   -2.5830    6.7310   -2.5400 C   0  0  0  0  0  0  0  0  0  0  0  0
   -3.8130    6.2940   -2.3430 N   0  0  0  0  0  0  0  0  0  0  0  0
   -1.5640    5.8340   -3.1280 C   0  0  0  0  0  0  0  0  0  0  0  0
   -1.3930    5.7850   -4.5170 C   0  0  0  0  0  0  0  0  0  0  0  0
   -0.4280    4.9360   -5.0730 C   0  0  0  0  0  0  0  0  0  0  0  0
    0.3650    4.1370   -4.2410 C   0  0  0  0  0  0  0  0  0  0  0  0
    0.1930    4.1860   -2.8530 C   0  0  0  0  0  0  0  0  0  0  0  0
   -0.7710    5.0350   -2.2960 C   0  0  0  0  0  0  0  0  0  0  0  0
    0.9950    3.3780   -2.0120 N   0  0  0  0  0  0  0  0  0  0  0  0
    2.4410    3.4170   -1.9150 N   0  0  0  0  0  0  0  0  0  0  0  0
    2.8110    2.5150   -1.0250 C   0  0  0  0  0  0  0  0  0  0  0  0
    1.5860    1.8600   -0.5150 C   0  0  0  0  0  0  0  0  0  0  0  0
    0.5440    2.4200   -1.1430 C   0  0  0  0  0  0  0  0  0  0  0  0
   -0.8760    2.0590   -0.9310 C   0  0  0  0  0  0  0  0  0  0  0  0
   -1.7590    2.6480   -1.5530 O   0  0  0  0  0  0  0  0  0  0  0  0
   -1.1970    1.0980   -0.0700 N   0  0  0  0  0  0  0  0  0  0  0  0
   -2.5570    0.8050    0.1880 C   0  0  0  0  0  0  0  0  0  0  0  0
   -3.2040   -0.2060   -0.5320 C   0  0  0  0  0  0  0  0  0  0  0  0
   -4.5500   -0.4960   -0.2770 C   0  0  0  0  0  0  0  0  0  0  0  0
   -5.2480    0.2250    0.6990 C   0  0  0  0  0  0  0  0  0  0  0  0
   -4.6010    1.2360    1.4200 C   0  0  0  0  0  0  0  0  0  0  0  0
   -3.2560    1.5260    1.1640 C   0  0  0  0  0  0  0  0  0  0  0  0
   -6.6710   -0.0810    0.9690 C   0  0  0  0  0  0  0  0  0  0  0  0
   -7.4370    0.7880    1.7550 C   0  0  0  0  0  0  0  0  0  0  0  0
   -8.7830    0.4980    2.0100 C   0  0  0  0  0  0  0  0  0  0  0  0
   -9.3620   -0.6610    1.4800 C   0  0  0  0  0  0  0  0  0  0  0  0
   -8.5950   -1.5300    0.6940 C   0  0  0  0  0  0  0  0  0  0  0  0
   -7.2500   -1.2410    0.4390 C   0  0  0  0  0  0  0  0  0  0  0  0
   -6.2420   -2.3830   -0.5940 S   0  0  0  0  0  0  0  0  0  0  0  0
   -5.2330   -1.6390   -1.2820 O   0  0  0  0  0  0  0  0  0  0  0  0
   -7.0870   -3.0340   -1.5460 O   0  0  0  0  0  0  0  0  0  0  0  0
   -5.4860   -3.5820    0.4310 N   0  0  0  0  0  0  0  0  0  0  0  0
    4.2280    2.2090   -0.6030 C   0  0  0  0  0  0  0  0  0  0  0  0
    4.9710    3.3070   -0.7110 F   0  0  0  0  0  0  0  0  0  0  0  0
    4.7280    1.2570   -1.3860 F   0  0  0  0  0  0  0  0  0  0  0  0
    4.2350    1.7920    0.6600 F   0  0  0  0  0  0  0  0  0  0  0  0
   -1.3100    8.3510   -2.3500 H   0  0  0  0  0  0  0  0  0  0  0  0
   -2.9470    8.6280   -1.7980 H   0  0  0  0  0  0  0  0  0  0  0  0
   -4.4950    6.8940   -1.9500 H   0  0  0  0  0  0  0  0  0  0  0  0
   -2.0040    6.4010   -5.1580 H   0  0  0  0  0  0  0  0  0  0  0  0
   -0.2960    4.8980   -6.1440 H   0  0  0  0  0  0  0  0  0  0  0  0
    1.1090    3.4820   -4.6700 H   0  0  0  0  0  0  0  0  0  0  0  0
   -0.9030    5.0730   -1.2250 H   0  0  0  0  0  0  0  0  0  0  0  0
    1.5410    1.0750    0.2260 H   0  0  0  0  0  0  0  0  0  0  0  0
   -0.4700    0.5770    0.4000 H   0  0  0  0  0  0  0  0  0  0  0  0
   -2.6650   -0.7630   -1.2840 H   0  0  0  0  0  0  0  0  0  0  0  0
   -5.0490   -1.2760   -0.8330 H   0  0  0  0  0  0  0  0  0  0  0  0
   -5.1400    1.7920    2.1730 H   0  0  0  0  0  0  0  0  0  0  0  0
   -2.7570    2.3060    1.7190 H   0  0  0  0  0  0  0  0  0  0  0  0
   -6.9900    1.6820    2.1640 H   0  0  0  0  0  0  0  0  0  0  0  0
   -9.3740    1.1680    2.6160 H   0  0  0  0  0  0  0  0  0  0  0  0
  -10.4000   -0.8850    1.6770 H   0  0  0  0  0  0  0  0  0  0  0  0
   -9.0420   -2.4250    0.2850 H   0  0  0  0  0  0  0  0  0  0  0  0
   -5.6420   -3.5640    1.4290 H   0  0  0  0  0  0  0  0  0  0  0  0
   -4.8930   -4.2920    0.0260 H   0  0  0  0  0  0  0  0  0  0  0  0
  1 38  1  0  0  0  0
  1 39  1  0  0  0  0
  1  2  1  0  0  0  0
  2  3  2  0  0  0  0
  3 40  1  0  0  0  0
  2  4  1  0  0  0  0
  4  5  2  0  0  0  0
  5 41  1  0  0  0  0
  5  6  1  0  0  0  0
  6 42  1  0  0  0  0
  6  7  2  0  0  0  0
  7 43  1  0  0  0  0
  7  8  1  0  0  0  0
  8  9  2  0  0  0  0
  9  4  1  0  0  0  0
  9 44  1  0  0  0  0
  8 10  1  0  0  0  0
 10 11  1  0  0  0  0
 11 12  2  0  0  0  0
 12 13  1  0  0  0  0
 13 45  1  0  0  0  0
 13 14  2  0  0  0  0
 14 10  1  0  0  0  0
 14 15  1  0  0  0  0
 15 16  2  0  0  0  0
 15 17  1  0  0  0  0
 17 46  1  0  0  0  0
 17 18  1  0  0  0  0
 18 19  2  0  0  0  0
 19 47  1  0  0  0  0
 19 20  1  0  0  0  0
 20 48  1  0  0  0  0
 20 21  2  0  0  0  0
 21 22  1  0  0  0  0
 22 49  1  0  0  0  0
 22 23  2  0  0  0  0
 23 18  1  0  0  0  0
 23 50  1  0  0  0  0
 21 24  1  0  0  0  0
 24 25  2  0  0  0  0
 25 51  1  0  0  0  0
 25 26  1  0  0  0  0
 26 52  1  0  0  0  0
 26 27  2  0  0  0  0
 27 53  1  0  0  0  0
 27 28  1  0  0  0  0
 28 54  1  0  0  0  0
 28 29  2  0  0  0  0
 29 24  1  0  0  0  0
 29 30  1  0  0  0  0
 30 31  2  0  0  0  0
 30 32  2  0  0  0  0
 30 33  1  0  0  0  0
 33 55  1  0  0  0  0
 33 56  1  0  0  0  0
 12 34  1  0  0  0  0
 34 35  1  0  0  0  0
 34 36  1  0  0  0  0
 34 37  1  0  0  0  0
M  END
>  <LOGBIO>
10.8200

>  <PRED_LOGBIO>
9.0300

>  <XV_RES>
2.3280

>  <WHL_TMPL>
2

>  <ANCH>
31-32;23-24

$$$$
ROW69
  -MTS-   01071502313D 0   0.00000     0.00000     0

 47 50  0  0  0  0  0  0  0  0999 V2000
    0.6990   -5.3270   -5.5110 Cl  0  0  0  0  0  0  0  0  0  0  0  0
   -0.2710   -4.4440   -4.3670 C   0  0  0  0  0  0  0  0  0  0  0  0
   -1.6330   -4.2390   -4.6160 C   0  0  0  0  0  0  0  0  0  0  0  0
   -2.4130   -3.5290   -3.6950 C   0  0  0  0  0  0  0  0  0  0  0  0
   -1.8310   -3.0240   -2.5270 C   0  0  0  0  0  0  0  0  0  0  0  0
   -2.5020   -2.2980   -1.5620 N   0  0  0  0  0  0  0  0  0  0  0  0
   -2.4660   -0.9680   -1.5640 C   0  0  0  0  0  0  0  0  0  0  0  0
   -1.8190   -0.3720   -2.4240 O   0  0  0  0  0  0  0  0  0  0  0  0
   -3.2040   -0.2060   -0.5320 C   0  0  0  0  0  0  0  0  0  0  0  0
   -4.5500   -0.4960   -0.2770 C   0  0  0  0  0  0  0  0  0  0  0  0
   -5.2480    0.2250    0.6990 C   0  0  0  0  0  0  0  0  0  0  0  0
   -6.9210   -0.1360    1.0170 Cl  0  0  0  0  0  0  0  0  0  0  0  0
   -4.6010    1.2360    1.4200 C   0  0  0  0  0  0  0  0  0  0  0  0
   -3.2560    1.5260    1.1640 C   0  0  0  0  0  0  0  0  0  0  0  0
   -2.5570    0.8050    0.1880 C   0  0  0  0  0  0  0  0  0  0  0  0
   -1.1970    1.0980   -0.0700 N   0  0  0  0  0  0  0  0  0  0  0  0
   -0.8760    2.0590   -0.9310 C   0  0  0  0  0  0  0  0  0  0  0  0
   -1.7590    2.6480   -1.5530 O   0  0  0  0  0  0  0  0  0  0  0  0
    0.5440    2.4200   -1.1430 C   0  0  0  0  0  0  0  0  0  0  0  0
    1.1840    3.6450   -2.2470 S   0  0  0  0  0  0  0  0  0  0  0  0
    2.8950    3.4060   -1.8620 C   0  0  0  0  0  0  0  0  0  0  0  0
    2.9290    2.4360   -0.9380 C   0  0  0  0  0  0  0  0  0  0  0  0
    4.2240    1.9360   -0.3440 C   0  0  0  0  0  0  0  0  0  0  0  0
    5.3320    2.2350   -1.2620 N   0  0  0  0  0  0  0  0  0  0  0  0
    5.2580    2.2840   -2.6290 C   0  0  0  0  0  0  0  0  0  0  0  0
    6.4750    2.5860   -3.0990 C   0  0  0  0  0  0  0  0  0  0  0  0
    7.3290    2.7300   -1.9990 N   0  0  0  0  0  0  0  0  0  0  0  0
    6.6250    2.5150   -0.9040 C   0  0  0  0  0  0  0  0  0  0  0  0
    1.6140    1.8870   -0.5380 C   0  0  0  0  0  0  0  0  0  0  0  0
    1.4680    0.6370    0.6350 Cl  0  0  0  0  0  0  0  0  0  0  0  0
   -0.4690   -3.2290   -2.2790 C   0  0  0  0  0  0  0  0  0  0  0  0
    0.3120   -3.9390   -3.1990 C   0  0  0  0  0  0  0  0  0  0  0  0
   -2.0820   -4.6290   -5.5170 H   0  0  0  0  0  0  0  0  0  0  0  0
   -3.4640   -3.3710   -3.8870 H   0  0  0  0  0  0  0  0  0  0  0  0
   -3.0260   -2.7820   -0.8470 H   0  0  0  0  0  0  0  0  0  0  0  0
   -5.0490   -1.2760   -0.8330 H   0  0  0  0  0  0  0  0  0  0  0  0
   -5.1400    1.7920    2.1730 H   0  0  0  0  0  0  0  0  0  0  0  0
   -2.7570    2.3060    1.7190 H   0  0  0  0  0  0  0  0  0  0  0  0
   -0.4700    0.5770    0.4000 H   0  0  0  0  0  0  0  0  0  0  0  0
    3.7380    3.9330   -2.2850 H   0  0  0  0  0  0  0  0  0  0  0  0
    4.1460    0.8520   -0.2880 H   0  0  0  0  0  0  0  0  0  0  0  0
    4.3940    2.4530    0.5980 H   0  0  0  0  0  0  0  0  0  0  0  0
    4.3730    2.1090   -3.2240 H   0  0  0  0  0  0  0  0  0  0  0  0
    6.7490    2.6990   -4.1380 H   0  0  0  0  0  0  0  0  0  0  0  0
    7.0040    2.5530    0.1070 H   0  0  0  0  0  0  0  0  0  0  0  0
   -0.0190   -2.8390   -1.3770 H   0  0  0  0  0  0  0  0  0  0  0  0
    1.3630   -4.0970   -3.0070 H   0  0  0  0  0  0  0  0  0  0  0  0
  1  2  1  0  0  0  0
  2  3  2  0  0  0  0
  3 33  1  0  0  0  0
  3  4  1  0  0  0  0
  4 34  1  0  0  0  0
  4  5  2  0  0  0  0
  5  6  1  0  0  0  0
  6 35  1  0  0  0  0
  6  7  1  0  0  0  0
  7  8  2  0  0  0  0
  7  9  1  0  0  0  0
  9 10  2  0  0  0  0
 10 36  1  0  0  0  0
 10 11  1  0  0  0  0
 11 12  1  0  0  0  0
 11 13  2  0  0  0  0
 13 37  1  0  0  0  0
 13 14  1  0  0  0  0
 14 38  1  0  0  0  0
 14 15  2  0  0  0  0
 15  9  1  0  0  0  0
 15 16  1  0  0  0  0
 16 39  1  0  0  0  0
 16 17  1  0  0  0  0
 17 18  2  0  0  0  0
 17 19  1  0  0  0  0
 19 20  1  0  0  0  0
 20 21  1  0  0  0  0
 21 40  1  0  0  0  0
 21 22  2  0  0  0  0
 22 23  1  0  0  0  0
 23 41  1  0  0  0  0
 23 42  1  0  0  0  0
 23 24  1  0  0  0  0
 24 25  1  0  0  0  0
 25 43  1  0  0  0  0
 25 26  2  0  0  0  0
 26 44  1  0  0  0  0
 26 27  1  0  0  0  0
 27 28  2  0  0  0  0
 28 24  1  0  0  0  0
 28 45  1  0  0  0  0
 22 29  1  0  0  0  0
 29 19  2  0  0  0  0
 29 30  1  0  0  0  0
  5 31  1  0  0  0  0
 31 46  1  0  0  0  0
 31 32  2  0  0  0  0
 32  2  1  0  0  0  0
 32 47  1  0  0  0  0
M  END
>  <LOGBIO>
8.7200

>  <PRED_LOGBIO>
8.9100

>  <XV_RES>
-0.2070

>  <WHL_TMPL>
2

>  <ANCH>
5-6;2-1

$$$$
ROW70
  -MTS-   01071502313D 0   0.00000     0.00000     0

 56 59  0  0  0  0  0  0  0  0999 V2000
   -6.7860    0.2520    0.5280 C   0  0  0  0  0  0  0  0  0  0  0  0
   -5.2830    0.3990    0.4920 C   0  0  0  0  0  0  0  0  0  0  0  0
   -4.6510    1.4150    1.2180 C   0  0  0  0  0  0  0  0  0  0  0  0
   -5.3770    2.2780    1.9600 F   0  0  0  0  0  0  0  0  0  0  0  0
   -3.2560    1.5260    1.1640 C   0  0  0  0  0  0  0  0  0  0  0  0
   -2.6230    2.5150    1.8690 O   0  0  0  0  0  0  0  0  0  0  0  0
   -2.3480    2.2870    3.1920 C   0  0  0  0  0  0  0  0  0  0  0  0
   -1.0620    1.8940    3.5820 C   0  0  0  0  0  0  0  0  0  0  0  0
   -0.7810    1.6610    4.9330 C   0  0  0  0  0  0  0  0  0  0  0  0
   -1.7860    1.8210    5.8950 C   0  0  0  0  0  0  0  0  0  0  0  0
   -3.0720    2.2150    5.5050 C   0  0  0  0  0  0  0  0  0  0  0  0
   -3.3530    2.4470    4.1530 C   0  0  0  0  0  0  0  0  0  0  0  0
   -4.1340    2.3840    6.5210 C   0  0  0  0  0  0  0  0  0  0  0  0
   -4.3110    3.5560    7.1020 N   0  0  0  0  0  0  0  0  0  0  0  0
   -4.9340    1.3240    6.8600 N   0  0  0  0  0  0  0  0  0  0  0  0
   -2.5380    0.6690    0.4260 N   0  0  0  0  0  0  0  0  0  0  0  0
   -3.1110   -0.3150   -0.2810 C   0  0  0  0  0  0  0  0  0  0  0  0
   -2.3320   -1.1660   -1.0200 O   0  0  0  0  0  0  0  0  0  0  0  0
   -0.9960   -1.2360   -0.7230 C   0  0  0  0  0  0  0  0  0  0  0  0
   -0.0910   -0.3800   -1.3630 C   0  0  0  0  0  0  0  0  0  0  0  0
    1.2740   -0.4520   -1.0610 C   0  0  0  0  0  0  0  0  0  0  0  0
    1.7340   -1.3780   -0.1180 C   0  0  0  0  0  0  0  0  0  0  0  0
    0.8290   -2.2340    0.5220 C   0  0  0  0  0  0  0  0  0  0  0  0
   -0.5360   -2.1620    0.2190 C   0  0  0  0  0  0  0  0  0  0  0  0
    1.3160   -3.2140    1.5190 C   0  0  0  0  0  0  0  0  0  0  0  0
    1.3840   -2.9000    2.7070 O   0  0  0  0  0  0  0  0  0  0  0  0
    1.6790   -4.4330    1.1310 N   0  0  0  0  0  0  0  0  0  0  0  0
    3.0550   -4.7580    0.7270 C   0  0  0  0  0  0  0  0  0  0  0  0
    3.0940   -5.6240   -0.5460 C   0  0  0  0  0  0  0  0  0  0  0  0
    2.2420   -6.7660   -0.4250 O   0  0  0  0  0  0  0  0  0  0  0  0
    0.8780   -6.3900   -0.2170 C   0  0  0  0  0  0  0  0  0  0  0  0
    0.7370   -5.5590    1.0720 C   0  0  0  0  0  0  0  0  0  0  0  0
   -4.5010   -0.4780   -0.2690 C   0  0  0  0  0  0  0  0  0  0  0  0
   -5.0800   -1.4690   -0.9800 F   0  0  0  0  0  0  0  0  0  0  0  0
   -7.2480    1.2350    0.4590 H   0  0  0  0  0  0  0  0  0  0  0  0
   -7.0810   -0.2230    1.4600 H   0  0  0  0  0  0  0  0  0  0  0  0
   -7.1100   -0.3610   -0.3110 H   0  0  0  0  0  0  0  0  0  0  0  0
   -0.2870    1.7700    2.8400 H   0  0  0  0  0  0  0  0  0  0  0  0
    0.2110    1.3580    5.2340 H   0  0  0  0  0  0  0  0  0  0  0  0
   -1.5690    1.6420    6.9370 H   0  0  0  0  0  0  0  0  0  0  0  0
   -4.3450    2.7510    3.8520 H   0  0  0  0  0  0  0  0  0  0  0  0
   -5.0210    3.6700    7.7820 H   0  0  0  0  0  0  0  0  0  0  0  0
   -4.7980    0.4270    6.4160 H   0  0  0  0  0  0  0  0  0  0  0  0
   -5.6580    1.4400    7.5540 H   0  0  0  0  0  0  0  0  0  0  0  0
   -0.4460    0.3350   -2.0910 H   0  0  0  0  0  0  0  0  0  0  0  0
    1.9720    0.2080   -1.5540 H   0  0  0  0  0  0  0  0  0  0  0  0
    2.7870   -1.4330    0.1160 H   0  0  0  0  0  0  0  0  0  0  0  0
   -1.2340   -2.8220    0.7130 H   0  0  0  0  0  0  0  0  0  0  0  0
    3.5540   -5.2840    1.5390 H   0  0  0  0  0  0  0  0  0  0  0  0
    3.6080   -3.8370    0.5570 H   0  0  0  0  0  0  0  0  0  0  0  0
    2.7820   -5.0260   -1.3990 H   0  0  0  0  0  0  0  0  0  0  0  0
    4.1160   -5.9510   -0.7290 H   0  0  0  0  0  0  0  0  0  0  0  0
    0.5300   -5.8050   -1.0660 H   0  0  0  0  0  0  0  0  0  0  0  0
    0.2640   -7.2850   -0.1410 H   0  0  0  0  0  0  0  0  0  0  0  0
    0.8910   -6.2040    1.9350 H   0  0  0  0  0  0  0  0  0  0  0  0
   -0.2810   -5.1820    1.1480 H   0  0  0  0  0  0  0  0  0  0  0  0
  1 35  1  0  0  0  0
  1 36  1  0  0  0  0
  1 37  1  0  0  0  0
  1  2  1  0  0  0  0
  2  3  2  0  0  0  0
  3  4  1  0  0  0  0
  3  5  1  0  0  0  0
  5  6  1  0  0  0  0
  6  7  1  0  0  0  0
  7  8  2  0  0  0  0
  8 38  1  0  0  0  0
  8  9  1  0  0  0  0
  9 39  1  0  0  0  0
  9 10  2  0  0  0  0
 10 40  1  0  0  0  0
 10 11  1  0  0  0  0
 11 12  2  0  0  0  0
 12  7  1  0  0  0  0
 12 41  1  0  0  0  0
 11 13  1  0  0  0  0
 13 14  2  0  0  0  0
 14 42  1  0  0  0  0
 13 15  1  0  0  0  0
 15 43  1  0  0  0  0
 15 44  1  0  0  0  0
  5 16  2  0  0  0  0
 16 17  1  0  0  0  0
 17 18  1  0  0  0  0
 18 19  1  0  0  0  0
 19 20  2  0  0  0  0
 20 45  1  0  0  0  0
 20 21  1  0  0  0  0
 21 46  1  0  0  0  0
 21 22  2  0  0  0  0
 22 47  1  0  0  0  0
 22 23  1  0  0  0  0
 23 24  2  0  0  0  0
 24 19  1  0  0  0  0
 24 48  1  0  0  0  0
 23 25  1  0  0  0  0
 25 26  2  0  0  0  0
 25 27  1  0  0  0  0
 27 28  1  0  0  0  0
 28 49  1  0  0  0  0
 28 50  1  0  0  0  0
 28 29  1  0  0  0  0
 29 51  1  0  0  0  0
 29 52  1  0  0  0  0
 29 30  1  0  0  0  0
 30 31  1  0  0  0  0
 31 53  1  0  0  0  0
 31 54  1  0  0  0  0
 31 32  1  0  0  0  0
 32 27  1  0  0  0  0
 32 55  1  0  0  0  0
 32 56  1  0  0  0  0
 17 33  2  0  0  0  0
 33  2  1  0  0  0  0
 33 34  1  0  0  0  0
M  END
>  <LOGBIO>
5.8500

>  <PRED_LOGBIO>
5.9800

>  <XV_RES>
-0.2790

>  <WHL_TMPL>
2

>  <ANCH>
17-24;8-9

$$$$
ROW71
  -MTS-   01071502313D 0   0.00000     0.00000     0

 44 46  0  0  0  0  0  0  0  0999 V2000
    1.8690    1.1900    1.7450 C   0  0  0  0  0  0  0  0  0  0  0  0
    1.4980    0.8920    0.3960 O   0  0  0  0  0  0  0  0  0  0  0  0
    1.6140    1.8870   -0.5380 C   0  0  0  0  0  0  0  0  0  0  0  0
    2.9290    2.4360   -0.9380 C   0  0  0  0  0  0  0  0  0  0  0  0
    4.2240    1.9360   -0.3440 Br  0  0  0  0  0  0  0  0  0  0  0  0
    2.8950    3.4060   -1.8620 C   0  0  0  0  0  0  0  0  0  0  0  0
    1.1840    3.6450   -2.2470 S   0  0  0  0  0  0  0  0  0  0  0  0
    0.5440    2.4200   -1.1430 C   0  0  0  0  0  0  0  0  0  0  0  0
   -0.8760    2.0590   -0.9310 C   0  0  0  0  0  0  0  0  0  0  0  0
   -1.7590    2.6480   -1.5530 O   0  0  0  0  0  0  0  0  0  0  0  0
   -1.1970    1.0980   -0.0700 N   0  0  0  0  0  0  0  0  0  0  0  0
   -2.5570    0.8050    0.1880 C   0  0  0  0  0  0  0  0  0  0  0  0
   -3.2560    1.5260    1.1640 C   0  0  0  0  0  0  0  0  0  0  0  0
   -4.6010    1.2360    1.4200 C   0  0  0  0  0  0  0  0  0  0  0  0
   -5.2480    0.2250    0.6990 C   0  0  0  0  0  0  0  0  0  0  0  0
   -6.6990   -0.0880    0.9740 C   0  0  0  0  0  0  0  0  0  0  0  0
   -4.5500   -0.4960   -0.2770 C   0  0  0  0  0  0  0  0  0  0  0  0
   -3.2040   -0.2060   -0.5320 C   0  0  0  0  0  0  0  0  0  0  0  0
   -2.4660   -0.9680   -1.5640 C   0  0  0  0  0  0  0  0  0  0  0  0
   -1.8190   -0.3720   -2.4240 O   0  0  0  0  0  0  0  0  0  0  0  0
   -2.5020   -2.2980   -1.5620 N   0  0  0  0  0  0  0  0  0  0  0  0
   -1.8310   -3.0240   -2.5270 C   0  0  0  0  0  0  0  0  0  0  0  0
   -0.4380   -2.8860   -2.5170 C   0  0  0  0  0  0  0  0  0  0  0  0
    0.3420   -3.5960   -3.4370 C   0  0  0  0  0  0  0  0  0  0  0  0
   -0.2710   -4.4440   -4.3670 C   0  0  0  0  0  0  0  0  0  0  0  0
    0.6990   -5.3270   -5.5110 Cl  0  0  0  0  0  0  0  0  0  0  0  0
   -1.6640   -4.5820   -4.3770 C   0  0  0  0  0  0  0  0  0  0  0  0
   -2.4440   -3.8720   -3.4570 C   0  0  0  0  0  0  0  0  0  0  0  0
    1.2510    2.0030    2.1200 H   0  0  0  0  0  0  0  0  0  0  0  0
    1.7230    0.3080    2.3650 H   0  0  0  0  0  0  0  0  0  0  0  0
    2.9160    1.4860    1.7760 H   0  0  0  0  0  0  0  0  0  0  0  0
    3.7380    3.9330   -2.2850 H   0  0  0  0  0  0  0  0  0  0  0  0
   -0.4700    0.5770    0.4000 H   0  0  0  0  0  0  0  0  0  0  0  0
   -2.7570    2.3060    1.7190 H   0  0  0  0  0  0  0  0  0  0  0  0
   -5.1400    1.7920    2.1730 H   0  0  0  0  0  0  0  0  0  0  0  0
   -6.9750   -1.0080    0.4630 H   0  0  0  0  0  0  0  0  0  0  0  0
   -7.3210    0.7290    0.6130 H   0  0  0  0  0  0  0  0  0  0  0  0
   -6.8470   -0.2090    2.0450 H   0  0  0  0  0  0  0  0  0  0  0  0
   -5.0490   -1.2760   -0.8330 H   0  0  0  0  0  0  0  0  0  0  0  0
   -3.0260   -2.7820   -0.8470 H   0  0  0  0  0  0  0  0  0  0  0  0
    0.0350   -2.2320   -1.7990 H   0  0  0  0  0  0  0  0  0  0  0  0
    1.4170   -3.4900   -3.4300 H   0  0  0  0  0  0  0  0  0  0  0  0
   -2.1370   -5.2360   -5.0950 H   0  0  0  0  0  0  0  0  0  0  0  0
   -3.5190   -3.9780   -3.4650 H   0  0  0  0  0  0  0  0  0  0  0  0
  1 29  1  0  0  0  0
  1 30  1  0  0  0  0
  1 31  1  0  0  0  0
  1  2  1  0  0  0  0
  2  3  1  0  0  0  0
  3  4  1  0  0  0  0
  4  5  1  0  0  0  0
  4  6  2  0  0  0  0
  6 32  1  0  0  0  0
  6  7  1  0  0  0  0
  7  8  1  0  0  0  0
  8  3  2  0  0  0  0
  8  9  1  0  0  0  0
  9 10  2  0  0  0  0
  9 11  1  0  0  0  0
 11 33  1  0  0  0  0
 11 12  1  0  0  0  0
 12 13  2  0  0  0  0
 13 34  1  0  0  0  0
 13 14  1  0  0  0  0
 14 35  1  0  0  0  0
 14 15  2  0  0  0  0
 15 16  1  0  0  0  0
 16 36  1  0  0  0  0
 16 37  1  0  0  0  0
 16 38  1  0  0  0  0
 15 17  1  0  0  0  0
 17 39  1  0  0  0  0
 17 18  2  0  0  0  0
 18 12  1  0  0  0  0
 18 19  1  0  0  0  0
 19 20  2  0  0  0  0
 19 21  1  0  0  0  0
 21 40  1  0  0  0  0
 21 22  1  0  0  0  0
 22 23  2  0  0  0  0
 23 41  1  0  0  0  0
 23 24  1  0  0  0  0
 24 42  1  0  0  0  0
 24 25  2  0  0  0  0
 25 26  1  0  0  0  0
 25 27  1  0  0  0  0
 27 43  1  0  0  0  0
 27 28  2  0  0  0  0
 28 22  1  0  0  0  0
 28 44  1  0  0  0  0
M  END
>  <LOGBIO>
7.2700

>  <PRED_LOGBIO>
7.0600

>  <XV_RES>
0.2210

>  <WHL_TMPL>
2

>  <ANCH>
5-6;39-40

$$$$
ROW72
  -MTS-   01071502313D 0   0.00000     0.00000     0

 69 74  0  0  1  0  0  0  0  0999 V2000
  -10.5380   -7.5750   -8.0000 C   0  0  0  0  0  0  0  0  0  0  0  0
  -10.1020   -7.3030   -6.6660 O   0  0  0  0  0  0  0  0  0  0  0  0
  -10.4010   -6.0780   -6.1290 C   0  0  0  0  0  0  0  0  0  0  0  0
   -9.5110   -5.0090   -6.2860 C   0  0  0  0  0  0  0  0  0  0  0  0
   -9.8170   -3.7580   -5.7370 C   0  0  0  0  0  0  0  0  0  0  0  0
  -11.0120   -3.5760   -5.0310 C   0  0  0  0  0  0  0  0  0  0  0  0
  -11.9010   -4.6460   -4.8730 C   0  0  0  0  0  0  0  0  0  0  0  0
  -11.5960   -5.8970   -5.4220 C   0  0  0  0  0  0  0  0  0  0  0  0
  -11.3210   -2.3120   -4.4760 N   0  0  0  0  0  0  0  0  0  0  0  0
  -12.4790   -1.4990   -4.7920 N   0  0  0  0  0  0  0  0  0  0  0  0
  -12.4110   -0.3930   -4.0700 C   0  0  0  0  0  0  0  0  0  0  0  0
  -13.3150    0.6360   -4.0760 N   0  0  0  0  0  0  0  0  0  0  0  0
  -11.1790   -0.4720   -3.2540 C   0  0  0  0  0  0  0  0  0  0  0  0
  -10.5670    0.4730   -2.2480 C   0  0  0  0  0  0  0  0  0  0  0  0
   -9.2450    0.0320   -1.5910 C   0  0  0  0  0  0  0  0  0  0  0  0
   -8.6990   -1.2690   -2.0010 N   0  0  0  0  0  0  0  0  0  0  0  0
   -9.3090   -2.0380   -2.8980 C   0  0  0  0  0  0  0  0  0  0  0  0
   -8.8030   -3.1170   -3.2020 O   0  0  0  0  0  0  0  0  0  0  0  0
  -10.5790   -1.6350   -3.5430 C   0  0  0  0  0  0  0  0  0  0  0  0
   -7.4870   -1.7170   -1.4250 C   0  0  0  0  0  0  0  0  0  0  0  0
   -7.4570   -2.9150   -0.7010 C   0  0  0  0  0  0  0  0  0  0  0  0
   -6.2570   -3.3580   -0.1310 C   0  0  0  0  0  0  0  0  0  0  0  0
   -5.0880   -2.6040   -0.2840 C   0  0  0  0  0  0  0  0  0  0  0  0
   -5.1180   -1.4050   -1.0080 C   0  0  0  0  0  0  0  0  0  0  0  0
   -6.3170   -0.9620   -1.5780 C   0  0  0  0  0  0  0  0  0  0  0  0
   -3.8210   -3.0720    0.3190 C   0  0  0  0  0  0  0  0  0  0  0  0
   -3.2810   -4.3080   -0.0570 C   0  0  0  0  0  0  0  0  0  0  0  0
   -2.0820   -4.7520    0.5140 C   0  0  0  0  0  0  0  0  0  0  0  0
   -1.4220   -3.9590    1.4600 C   0  0  0  0  0  0  0  0  0  0  0  0
   -1.9610   -2.7230    1.8360 C   0  0  0  0  0  0  0  0  0  0  0  0
   -3.1610   -2.2800    1.2660 C   0  0  0  0  0  0  0  0  0  0  0  0
   -3.7420   -0.9460    1.6710 C   0  0  0  0  0  0  0  0  0  0  0  0
   -3.2190    0.1060    0.7880 N   0  0  0  0  0  0  0  0  0  0  0  0
   -1.7780   -0.1300    0.6150 C   0  0  0  0  0  0  0  0  0  0  0  0
   -1.1060    0.3950    1.8970 C   0  0  0  0  0  0  0  0  0  0  0  0
   -2.1570    1.3270    2.5300 C   0  0  1  0  0  0  0  0  0  0  0  0
   -1.5840    2.6350    2.6120 O   0  0  0  0  0  0  0  0  0  0  0  0
   -3.3090    1.3830    1.5100 C   0  0  0  0  0  0  0  0  0  0  0  0
  -11.6230   -7.5020   -8.0490 H   0  0  0  0  0  0  0  0  0  0  0  0
  -10.2290   -8.5780   -8.2850 H   0  0  0  0  0  0  0  0  0  0  0  0
  -10.0960   -6.8520   -8.6810 H   0  0  0  0  0  0  0  0  0  0  0  0
   -8.5890   -5.1490   -6.8310 H   0  0  0  0  0  0  0  0  0  0  0  0
   -9.1310   -2.9330   -5.8580 H   0  0  0  0  0  0  0  0  0  0  0  0
  -12.8230   -4.5060   -4.3280 H   0  0  0  0  0  0  0  0  0  0  0  0
  -12.2820   -6.7220   -5.3010 H   0  0  0  0  0  0  0  0  0  0  0  0
  -14.0980    0.6240   -3.4380 H   0  0  0  0  0  0  0  0  0  0  0  0
  -13.2000    1.4060   -4.7190 H   0  0  0  0  0  0  0  0  0  0  0  0
  -10.4060    1.4340   -2.7330 H   0  0  0  0  0  0  0  0  0  0  0  0
  -11.2960    0.6590   -1.4630 H   0  0  0  0  0  0  0  0  0  0  0  0
   -8.4950    0.7970   -1.7820 H   0  0  0  0  0  0  0  0  0  0  0  0
   -9.3850    0.0220   -0.5120 H   0  0  0  0  0  0  0  0  0  0  0  0
   -8.3590   -3.4970   -0.5830 H   0  0  0  0  0  0  0  0  0  0  0  0
   -6.2340   -4.2830    0.4280 H   0  0  0  0  0  0  0  0  0  0  0  0
   -4.2160   -0.8230   -1.1260 H   0  0  0  0  0  0  0  0  0  0  0  0
   -6.3410   -0.0380   -2.1360 H   0  0  0  0  0  0  0  0  0  0  0  0
   -3.7910   -4.9200   -0.7870 H   0  0  0  0  0  0  0  0  0  0  0  0
   -1.6660   -5.7050    0.2230 H   0  0  0  0  0  0  0  0  0  0  0  0
   -0.4970   -4.3010    1.9000 H   0  0  0  0  0  0  0  0  0  0  0  0
   -1.4520   -2.1110    2.5660 H   0  0  0  0  0  0  0  0  0  0  0  0
   -3.4640   -0.7270    2.7000 H   0  0  0  0  0  0  0  0  0  0  0  0
   -4.8260   -0.9830    1.5890 H   0  0  0  0  0  0  0  0  0  0  0  0
   -1.4410    0.4940   -0.2100 H   0  0  0  0  0  0  0  0  0  0  0  0
   -1.5900   -1.1980    0.5350 H   0  0  0  0  0  0  0  0  0  0  0  0
   -0.2550    1.0050    1.6020 H   0  0  0  0  0  0  0  0  0  0  0  0
   -0.9190   -0.4400    2.5690 H   0  0  0  0  0  0  0  0  0  0  0  0
   -2.4960    0.9470    3.4920 H   0  0  0  0  0  0  0  0  0  0  0  0
   -2.2050    3.2610    3.0160 H   0  0  0  0  0  0  0  0  0  0  0  0
   -4.2450    1.3880    2.0640 H   0  0  0  0  0  0  0  0  0  0  0  0
   -3.1320    2.2080    0.8240 H   0  0  0  0  0  0  0  0  0  0  0  0
  1 39  1  0  0  0  0
  1 40  1  0  0  0  0
  1 41  1  0  0  0  0
  1  2  1  0  0  0  0
  2  3  1  0  0  0  0
  3  4  2  0  0  0  0
  4 42  1  0  0  0  0
  4  5  1  0  0  0  0
  5 43  1  0  0  0  0
  5  6  2  0  0  0  0
  6  7  1  0  0  0  0
  7 44  1  0  0  0  0
  7  8  2  0  0  0  0
  8  3  1  0  0  0  0
  8 45  1  0  0  0  0
  6  9  1  0  0  0  0
  9 10  1  0  0  0  0
 10 11  2  0  0  0  0
 11 12  1  0  0  0  0
 12 46  1  0  0  0  0
 12 47  1  0  0  0  0
 11 13  1  0  0  0  0
 13 14  1  0  0  0  0
 14 48  1  0  0  0  0
 14 49  1  0  0  0  0
 14 15  1  0  0  0  0
 15 50  1  0  0  0  0
 15 51  1  0  0  0  0
 15 16  1  0  0  0  0
 16 17  1  0  0  0  0
 17 18  2  0  0  0  0
 17 19  1  0  0  0  0
 19  9  1  0  0  0  0
 19 13  2  0  0  0  0
 16 20  1  0  0  0  0
 20 21  2  0  0  0  0
 21 52  1  0  0  0  0
 21 22  1  0  0  0  0
 22 53  1  0  0  0  0
 22 23  2  0  0  0  0
 23 24  1  0  0  0  0
 24 54  1  0  0  0  0
 24 25  2  0  0  0  0
 25 20  1  0  0  0  0
 25 55  1  0  0  0  0
 23 26  1  0  0  0  0
 26 27  2  0  0  0  0
 27 56  1  0  0  0  0
 27 28  1  0  0  0  0
 28 57  1  0  0  0  0
 28 29  2  0  0  0  0
 29 58  1  0  0  0  0
 29 30  1  0  0  0  0
 30 59  1  0  0  0  0
 30 31  2  0  0  0  0
 31 26  1  0  0  0  0
 31 32  1  0  0  0  0
 32 60  1  0  0  0  0
 32 61  1  0  0  0  0
 32 33  1  0  0  0  0
 33 34  1  0  0  0  0
 34 62  1  0  0  0  0
 34 63  1  0  0  0  0
 34 35  1  0  0  0  0
 35 64  1  0  0  0  0
 35 65  1  0  0  0  0
 35 36  1  0  0  0  0
 36 66  1  0  0  0  0
 36 37  1  0  0  0  0
 37 67  1  0  0  0  0
 36 38  1  0  0  0  0
 38 33  1  0  0  0  0
 38 68  1  0  0  0  0
 38 69  1  0  0  0  0
M  END
>  <LOGBIO>
8.1700

>  <PRED_LOGBIO>
8.2300

>  <XV_RES>
0.3810

>  <WHL_TMPL>
3

>  <ANCH>
21-24;67-56

$$$$
ROW73
  -MTS-   01071502313D 0   0.00000     0.00000     0

 55 58  0  0  1  0  0  0  0  0999 V2000
    1.3610    1.9920    0.8560 C   0  0  0  0  0  0  0  0  0  0  0  0
    0.4210    2.0350    2.0370 C   0  0  2  0  0  0  0  0  0  0  0  0
   -0.8330    1.3510    1.6910 N   0  0  0  0  0  0  0  0  0  0  0  0
   -0.9070    0.1040    0.9170 C   0  0  0  0  0  0  0  0  0  0  0  0
   -2.3480   -0.4200    1.0580 C   0  0  0  0  0  0  0  0  0  0  0  0
   -3.1000    0.8420    1.5200 C   0  0  2  0  0  0  0  0  0  0  0  0
   -3.9500    0.4600    2.6560 N   0  0  0  0  0  0  0  0  0  0  0  0
   -4.9560    1.6590    3.4390 S   0  0  0  0  0  0  0  0  0  0  0  0
   -5.8750    2.2050    2.4880 O   0  0  0  0  0  0  0  0  0  0  0  0
   -4.1320    2.7050    3.9600 O   0  0  0  0  0  0  0  0  0  0  0  0
   -5.8920    0.8720    4.8140 C   0  0  0  0  0  0  0  0  0  0  0  0
   -5.3430    0.8330    6.1010 C   0  0  0  0  0  0  0  0  0  0  0  0
   -6.0550    0.2340    7.1480 C   0  0  0  0  0  0  0  0  0  0  0  0
   -7.3160   -0.3250    6.9070 C   0  0  0  0  0  0  0  0  0  0  0  0
   -8.0270   -0.9240    7.9530 C   0  0  0  0  0  0  0  0  0  0  0  0
   -9.2880   -1.4830    7.7120 C   0  0  0  0  0  0  0  0  0  0  0  0
  -10.1730   -2.2270    9.0120 Cl  0  0  0  0  0  0  0  0  0  0  0  0
   -9.8370   -1.4440    6.4250 C   0  0  0  0  0  0  0  0  0  0  0  0
   -9.1250   -0.8450    5.3780 C   0  0  0  0  0  0  0  0  0  0  0  0
   -7.8640   -0.2860    5.6190 C   0  0  0  0  0  0  0  0  0  0  0  0
   -7.1520    0.3130    4.5730 C   0  0  0  0  0  0  0  0  0  0  0  0
   -2.0410    1.7840    2.0400 C   0  0  0  0  0  0  0  0  0  0  0  0
   -1.9490    3.1660    2.2650 O   0  0  0  0  0  0  0  0  0  0  0  0
    0.0760    3.4870    2.2670 C   0  0  0  0  0  0  0  0  0  0  0  0
    0.0580    3.9410    3.4100 O   0  0  0  0  0  0  0  0  0  0  0  0
   -0.2080    4.2750    1.2340 N   0  0  0  0  0  0  0  0  0  0  0  0
    0.8200    5.0440    0.5180 C   0  0  0  0  0  0  0  0  0  0  0  0
    0.3660    6.4870    0.2290 C   0  0  0  0  0  0  0  0  0  0  0  0
   -0.9180    6.5120   -0.4010 O   0  0  0  0  0  0  0  0  0  0  0  0
   -1.9240    5.9140    0.4210 C   0  0  0  0  0  0  0  0  0  0  0  0
   -1.5740    4.4440    0.7190 C   0  0  0  0  0  0  0  0  0  0  0  0
    0.7920    1.9580   -0.0700 H   0  0  0  0  0  0  0  0  0  0  0  0
    1.9040    2.9350    0.8550 H   0  0  0  0  0  0  0  0  0  0  0  0
    2.0020    1.1250    1.0000 H   0  0  0  0  0  0  0  0  0  0  0  0
    0.8840    1.6000    2.9200 H   0  0  0  0  0  0  0  0  0  0  0  0
   -0.2510   -0.6180    1.3990 H   0  0  0  0  0  0  0  0  0  0  0  0
   -0.7160    0.3160   -0.1330 H   0  0  0  0  0  0  0  0  0  0  0  0
   -2.3710   -1.1480    1.8660 H   0  0  0  0  0  0  0  0  0  0  0  0
   -2.7190   -0.7260    0.0820 H   0  0  0  0  0  0  0  0  0  0  0  0
   -3.6700    1.2840    0.7050 H   0  0  0  0  0  0  0  0  0  0  0  0
   -3.9540   -0.4950    2.9860 H   0  0  0  0  0  0  0  0  0  0  0  0
   -4.3710    1.2640    6.2870 H   0  0  0  0  0  0  0  0  0  0  0  0
   -5.6320    0.2040    8.1410 H   0  0  0  0  0  0  0  0  0  0  0  0
   -7.6040   -0.9540    8.9460 H   0  0  0  0  0  0  0  0  0  0  0  0
  -10.8090   -1.8750    6.2390 H   0  0  0  0  0  0  0  0  0  0  0  0
   -9.5480   -0.8150    4.3850 H   0  0  0  0  0  0  0  0  0  0  0  0
   -7.5760    0.3430    3.5800 H   0  0  0  0  0  0  0  0  0  0  0  0
    1.0570    4.5440   -0.4190 H   0  0  0  0  0  0  0  0  0  0  0  0
    1.7330    5.0630    1.1080 H   0  0  0  0  0  0  0  0  0  0  0  0
    0.3230    7.0460    1.1610 H   0  0  0  0  0  0  0  0  0  0  0  0
    1.0950    6.9730   -0.4150 H   0  0  0  0  0  0  0  0  0  0  0  0
   -2.0030    6.4640    1.3560 H   0  0  0  0  0  0  0  0  0  0  0  0
   -2.8840    5.9620   -0.0880 H   0  0  0  0  0  0  0  0  0  0  0  0
   -1.6930    3.8540   -0.1880 H   0  0  0  0  0  0  0  0  0  0  0  0
   -2.2840    4.0440    1.4400 H   0  0  0  0  0  0  0  0  0  0  0  0
  1 32  1  0  0  0  0
  1 33  1  0  0  0  0
  1 34  1  0  0  0  0
  1  2  1  0  0  0  0
  2 35  1  0  0  0  0
  2  3  1  0  0  0  0
  3  4  1  0  0  0  0
  4 36  1  0  0  0  0
  4 37  1  0  0  0  0
  4  5  1  0  0  0  0
  5 38  1  0  0  0  0
  5 39  1  0  0  0  0
  5  6  1  0  0  0  0
  6 40  1  0  0  0  0
  6  7  1  0  0  0  0
  7 41  1  0  0  0  0
  7  8  1  0  0  0  0
  8  9  2  0  0  0  0
  8 10  2  0  0  0  0
  8 11  1  0  0  0  0
 11 12  2  0  0  0  0
 12 42  1  0  0  0  0
 12 13  1  0  0  0  0
 13 43  1  0  0  0  0
 13 14  2  0  0  0  0
 14 15  1  0  0  0  0
 15 44  1  0  0  0  0
 15 16  2  0  0  0  0
 16 17  1  0  0  0  0
 16 18  1  0  0  0  0
 18 45  1  0  0  0  0
 18 19  2  0  0  0  0
 19 46  1  0  0  0  0
 19 20  1  0  0  0  0
 20 14  1  0  0  0  0
 20 21  2  0  0  0  0
 21 11  1  0  0  0  0
 21 47  1  0  0  0  0
  6 22  1  0  0  0  0
 22  3  1  0  0  0  0
 22 23  2  0  0  0  0
  2 24  1  0  0  0  0
 24 25  2  0  0  0  0
 24 26  1  0  0  0  0
 26 27  1  0  0  0  0
 27 48  1  0  0  0  0
 27 49  1  0  0  0  0
 27 28  1  0  0  0  0
 28 50  1  0  0  0  0
 28 51  1  0  0  0  0
 28 29  1  0  0  0  0
 29 30  1  0  0  0  0
 30 52  1  0  0  0  0
 30 53  1  0  0  0  0
 30 31  1  0  0  0  0
 31 26  1  0  0  0  0
 31 54  1  0  0  0  0
 31 55  1  0  0  0  0
M  END
>  <LOGBIO>
8.2200

>  <PRED_LOGBIO>
7.5900

>  <XV_RES>
0.6700

>  <WHL_TMPL>
3

>  <ANCH>
15-18;5-7

$$$$
ROW74
  -MTS-   01071502313D 0   0.00000     0.00000     0

 90 92  0  0  1  0  0  0  0  0999 V2000
    7.2310    7.4410   -5.6550 C   0  0  0  0  0  0  0  0  0  0  0  0
    7.3690    6.3000   -4.6520 C   0  0  0  0  0  0  0  0  0  0  0  0
    6.0700    5.8520   -4.2570 O   0  0  0  0  0  0  0  0  0  0  0  0
    5.9920    4.8400   -3.3680 C   0  0  0  0  0  0  0  0  0  0  0  0
    7.0110    4.3360   -2.9250 O   0  0  0  0  0  0  0  0  0  0  0  0
    4.8030    4.3910   -2.9730 N   0  0  0  0  0  0  0  0  0  0  0  0
    4.1070    3.3050   -3.6780 C   0  0  0  0  0  0  0  0  0  0  0  0
    2.6510    3.6890   -4.0000 C   0  0  0  0  0  0  0  0  0  0  0  0
    1.9390    4.2430   -2.8400 N   0  0  0  0  0  0  0  0  0  0  0  0
    2.6510    5.3240   -2.1430 C   0  0  0  0  0  0  0  0  0  0  0  0
    4.1070    4.9510   -1.8070 C   0  0  0  0  0  0  0  0  0  0  0  0
    0.7470    3.8010   -2.4500 C   0  0  0  0  0  0  0  0  0  0  0  0
   -0.2760    4.3140   -2.9020 O   0  0  0  0  0  0  0  0  0  0  0  0
    0.6490    2.6700   -1.4550 C   0  0  2  0  0  0  0  0  0  0  0  0
    1.3340    3.0780   -0.1510 C   0  0  0  0  0  0  0  0  0  0  0  0
    2.7880    3.3860   -0.4220 C   0  0  0  0  0  0  0  0  0  0  0  0
    3.1760    4.6870   -0.7610 C   0  0  0  0  0  0  0  0  0  0  0  0
    4.5240    4.9730   -1.0120 C   0  0  0  0  0  0  0  0  0  0  0  0
    5.4830    3.9560   -0.9250 C   0  0  0  0  0  0  0  0  0  0  0  0
    5.0940    2.6540   -0.5860 C   0  0  0  0  0  0  0  0  0  0  0  0
    3.7460    2.3690   -0.3350 C   0  0  0  0  0  0  0  0  0  0  0  0
    6.1070    1.5800   -0.4940 C   0  0  0  0  0  0  0  0  0  0  0  0
    6.7140    1.3420    0.6540 N   0  0  0  0  0  0  0  0  0  0  0  0
    6.4150    0.8320   -1.6000 N   0  0  0  0  0  0  0  0  0  0  0  0
   -0.7660    2.3710   -1.1910 N   0  0  0  0  0  0  0  0  0  0  0  0
   -1.1970    1.0980   -0.0700 S   0  0  0  0  0  0  0  0  0  0  0  0
   -0.6840    1.5430    1.1880 O   0  0  0  0  0  0  0  0  0  0  0  0
   -0.5040   -0.0750   -0.5020 O   0  0  0  0  0  0  0  0  0  0  0  0
   -2.5570    0.8050    0.1880 C   0  0  0  0  0  0  0  0  0  0  0  0
   -3.2040   -0.2060   -0.5320 C   0  0  0  0  0  0  0  0  0  0  0  0
   -4.5500   -0.4960   -0.2770 C   0  0  0  0  0  0  0  0  0  0  0  0
   -5.2480    0.2250    0.6990 C   0  0  0  0  0  0  0  0  0  0  0  0
   -4.6010    1.2360    1.4200 C   0  0  0  0  0  0  0  0  0  0  0  0
   -3.2560    1.5260    1.1640 C   0  0  0  0  0  0  0  0  0  0  0  0
   -2.6230    2.5150    1.8690 C   0  0  0  0  0  0  0  0  0  0  0  0
   -2.3360    2.2770    3.2500 C   0  0  0  0  0  0  0  0  0  0  0  0
   -3.6010    3.6860    1.8670 C   0  0  0  0  0  0  0  0  0  0  0  0
   -6.6990   -0.0880    0.9740 C   0  0  0  0  0  0  0  0  0  0  0  0
   -6.8540   -1.5800    1.2540 C   0  0  0  0  0  0  0  0  0  0  0  0
   -7.1700    0.7090    2.1880 C   0  0  0  0  0  0  0  0  0  0  0  0
   -2.4660   -0.9680   -1.5640 C   0  0  0  0  0  0  0  0  0  0  0  0
   -1.7030   -2.0440   -0.7960 C   0  0  0  0  0  0  0  0  0  0  0  0
   -3.3000   -1.7270   -2.5920 C   0  0  0  0  0  0  0  0  0  0  0  0
    6.6870    8.2640   -5.1960 H   0  0  0  0  0  0  0  0  0  0  0  0
    8.2200    7.7830   -5.9550 H   0  0  0  0  0  0  0  0  0  0  0  0
    6.6880    7.0910   -6.5300 H   0  0  0  0  0  0  0  0  0  0  0  0
    7.9130    6.6510   -3.7770 H   0  0  0  0  0  0  0  0  0  0  0  0
    7.9130    5.4770   -5.1110 H   0  0  0  0  0  0  0  0  0  0  0  0
    4.1170    2.4080   -3.0630 H   0  0  0  0  0  0  0  0  0  0  0  0
    4.6340    3.0770   -4.6030 H   0  0  0  0  0  0  0  0  0  0  0  0
    2.6400    4.4150   -4.8100 H   0  0  0  0  0  0  0  0  0  0  0  0
    2.1190    2.8120   -4.3640 H   0  0  0  0  0  0  0  0  0  0  0  0
    2.6420    6.2190   -2.7620 H   0  0  0  0  0  0  0  0  0  0  0  0
    2.1210    5.5730   -1.2260 H   0  0  0  0  0  0  0  0  0  0  0  0
    4.1170    4.2240   -0.9970 H   0  0  0  0  0  0  0  0  0  0  0  0
    4.6370    5.8350   -1.4590 H   0  0  0  0  0  0  0  0  0  0  0  0
    1.1370    1.7870   -1.8600 H   0  0  0  0  0  0  0  0  0  0  0  0
    0.8460    3.9620    0.2540 H   0  0  0  0  0  0  0  0  0  0  0  0
    1.2640    2.2640    0.5660 H   0  0  0  0  0  0  0  0  0  0  0  0
    2.4370    5.4720   -0.8280 H   0  0  0  0  0  0  0  0  0  0  0  0
    4.8240    5.9770   -1.2730 H   0  0  0  0  0  0  0  0  0  0  0  0
    6.5220    4.1760   -1.1180 H   0  0  0  0  0  0  0  0  0  0  0  0
    3.4460    1.3650   -0.0740 H   0  0  0  0  0  0  0  0  0  0  0  0
    7.3920    0.6230    0.7150 H   0  0  0  0  0  0  0  0  0  0  0  0
    5.9510    1.0150   -2.4780 H   0  0  0  0  0  0  0  0  0  0  0  0
    7.1070    0.0990   -1.5370 H   0  0  0  0  0  0  0  0  0  0  0  0
   -1.4900    2.9000   -1.6570 H   0  0  0  0  0  0  0  0  0  0  0  0
   -5.0490   -1.2760   -0.8330 H   0  0  0  0  0  0  0  0  0  0  0  0
   -5.1400    1.7920    2.1730 H   0  0  0  0  0  0  0  0  0  0  0  0
   -1.7150    2.8270    1.3570 H   0  0  0  0  0  0  0  0  0  0  0  0
   -3.2630    2.1800    3.8100 H   0  0  0  0  0  0  0  0  0  0  0  0
   -1.8370    3.1690    3.6230 H   0  0  0  0  0  0  0  0  0  0  0  0
   -1.7120    1.3870    3.3020 H   0  0  0  0  0  0  0  0  0  0  0  0
   -3.6210    4.1440    2.8540 H   0  0  0  0  0  0  0  0  0  0  0  0
   -4.5960    3.3280    1.6130 H   0  0  0  0  0  0  0  0  0  0  0  0
   -3.2830    4.4230    1.1330 H   0  0  0  0  0  0  0  0  0  0  0  0
   -7.2990    0.1830    0.1080 H   0  0  0  0  0  0  0  0  0  0  0  0
   -6.2540   -1.8500    2.1210 H   0  0  0  0  0  0  0  0  0  0  0  0
   -7.9000   -1.8050    1.4530 H   0  0  0  0  0  0  0  0  0  0  0  0
   -6.5190   -2.1480    0.3890 H   0  0  0  0  0  0  0  0  0  0  0  0
   -6.5700    0.4390    3.0540 H   0  0  0  0  0  0  0  0  0  0  0  0
   -8.2160    0.4840    2.3860 H   0  0  0  0  0  0  0  0  0  0  0  0
   -7.0600    1.7730    1.9880 H   0  0  0  0  0  0  0  0  0  0  0  0
   -1.7600   -0.3180   -2.0770 H   0  0  0  0  0  0  0  0  0  0  0  0
   -2.4080   -2.6750   -0.2600 H   0  0  0  0  0  0  0  0  0  0  0  0
   -1.1310   -2.6510   -1.4940 H   0  0  0  0  0  0  0  0  0  0  0  0
   -1.0270   -1.5720   -0.0870 H   0  0  0  0  0  0  0  0  0  0  0  0
   -3.9270   -2.4560   -2.0840 H   0  0  0  0  0  0  0  0  0  0  0  0
   -2.6390   -2.2400   -3.2870 H   0  0  0  0  0  0  0  0  0  0  0  0
   -3.9270   -1.0260   -3.1390 H   0  0  0  0  0  0  0  0  0  0  0  0
  1 44  1  0  0  0  0
  1 45  1  0  0  0  0
  1 46  1  0  0  0  0
  1  2  1  0  0  0  0
  2 47  1  0  0  0  0
  2 48  1  0  0  0  0
  2  3  1  0  0  0  0
  3  4  1  0  0  0  0
  4  5  2  0  0  0  0
  4  6  1  0  0  0  0
  6  7  1  0  0  0  0
  7 49  1  0  0  0  0
  7 50  1  0  0  0  0
  7  8  1  0  0  0  0
  8 51  1  0  0  0  0
  8 52  1  0  0  0  0
  8  9  1  0  0  0  0
  9 10  1  0  0  0  0
 10 53  1  0  0  0  0
 10 54  1  0  0  0  0
 10 11  1  0  0  0  0
 11  6  1  0  0  0  0
 11 55  1  0  0  0  0
 11 56  1  0  0  0  0
  9 12  1  0  0  0  0
 12 13  2  0  0  0  0
 12 14  1  0  0  0  0
 14 57  1  0  0  0  0
 14 15  1  0  0  0  0
 15 58  1  0  0  0  0
 15 59  1  0  0  0  0
 15 16  1  0  0  0  0
 16 17  2  0  0  0  0
 17 60  1  0  0  0  0
 17 18  1  0  0  0  0
 18 61  1  0  0  0  0
 18 19  2  0  0  0  0
 19 62  1  0  0  0  0
 19 20  1  0  0  0  0
 20 21  2  0  0  0  0
 21 16  1  0  0  0  0
 21 63  1  0  0  0  0
 20 22  1  0  0  0  0
 22 23  2  0  0  0  0
 23 64  1  0  0  0  0
 22 24  1  0  0  0  0
 24 65  1  0  0  0  0
 24 66  1  0  0  0  0
 14 25  1  0  0  0  0
 25 67  1  0  0  0  0
 25 26  1  0  0  0  0
 26 27  2  0  0  0  0
 26 28  2  0  0  0  0
 26 29  1  0  0  0  0
 29 30  2  0  0  0  0
 30 31  1  0  0  0  0
 31 68  1  0  0  0  0
 31 32  2  0  0  0  0
 32 33  1  0  0  0  0
 33 69  1  0  0  0  0
 33 34  2  0  0  0  0
 34 29  1  0  0  0  0
 34 35  1  0  0  0  0
 35 70  1  0  0  0  0
 35 36  1  0  0  0  0
 36 71  1  0  0  0  0
 36 72  1  0  0  0  0
 36 73  1  0  0  0  0
 35 37  1  0  0  0  0
 37 74  1  0  0  0  0
 37 75  1  0  0  0  0
 37 76  1  0  0  0  0
 32 38  1  0  0  0  0
 38 77  1  0  0  0  0
 38 39  1  0  0  0  0
 39 78  1  0  0  0  0
 39 79  1  0  0  0  0
 39 80  1  0  0  0  0
 38 40  1  0  0  0  0
 40 81  1  0  0  0  0
 40 82  1  0  0  0  0
 40 83  1  0  0  0  0
 30 41  1  0  0  0  0
 41 84  1  0  0  0  0
 41 42  1  0  0  0  0
 42 85  1  0  0  0  0
 42 86  1  0  0  0  0
 42 87  1  0  0  0  0
 41 43  1  0  0  0  0
 43 88  1  0  0  0  0
 43 89  1  0  0  0  0
 43 90  1  0  0  0  0
M  END
>  <LOGBIO>
5.7700

>  <PRED_LOGBIO>
5.4000

>  <XV_RES>
0.4230

>  <WHL_TMPL>
2

>  <ANCH>
15-22;54-55

$$$$
ROW75
  -MTS-   01071502313D 0   0.00000     0.00000     0

 53 55  0  0  0  0  0  0  0  0999 V2000
    2.4490   -2.9310   -9.0610 N   0  0  0  0  0  0  0  0  0  0  0  0
    3.5750   -2.2620   -9.4630 C   0  0  0  0  0  0  0  0  0  0  0  0
    4.1530   -2.5710  -10.6080 N   0  0  0  0  0  0  0  0  0  0  0  0
    4.1010   -1.2720   -8.6750 N   0  0  0  0  0  0  0  0  0  0  0  0
    5.1100   -1.5340   -7.6380 C   0  0  0  0  0  0  0  0  0  0  0  0
    4.7050   -0.9570   -6.2690 C   0  0  0  0  0  0  0  0  0  0  0  0
    4.3250    0.5310   -6.3780 C   0  0  0  0  0  0  0  0  0  0  0  0
    3.2570    0.7600   -7.4640 C   0  0  0  0  0  0  0  0  0  0  0  0
    3.7020    0.1370   -8.8000 C   0  0  0  0  0  0  0  0  0  0  0  0
    3.8340    1.0200   -5.0820 N   0  0  0  0  0  0  0  0  0  0  0  0
    4.5940    2.1270   -4.4840 C   0  0  0  0  0  0  0  0  0  0  0  0
    3.7930    3.2130   -3.7410 C   0  0  0  0  0  0  0  0  0  0  0  0
    3.0870    2.6740   -2.4830 C   0  0  0  0  0  0  0  0  0  0  0  0
    1.8300    1.8340   -2.7780 C   0  0  0  0  0  0  0  0  0  0  0  0
    2.0490    0.5640   -3.4850 N   0  0  0  0  0  0  0  0  0  0  0  0
    2.7590    0.4040   -4.5980 C   0  0  0  0  0  0  0  0  0  0  0  0
    2.3310   -0.5080   -5.3370 O   0  0  0  0  0  0  0  0  0  0  0  0
    1.4490   -0.5920   -2.9320 C   0  0  0  0  0  0  0  0  0  0  0  0
    1.5120   -0.8220   -1.5530 C   0  0  0  0  0  0  0  0  0  0  0  0
    0.9180   -1.9670   -1.0060 C   0  0  0  0  0  0  0  0  0  0  0  0
    0.2620   -2.8810   -1.8390 C   0  0  0  0  0  0  0  0  0  0  0  0
    0.1990   -2.6510   -3.2180 C   0  0  0  0  0  0  0  0  0  0  0  0
    0.7930   -1.5070   -3.7650 C   0  0  0  0  0  0  0  0  0  0  0  0
   -0.4940   -3.6170   -4.0990 C   0  0  0  0  0  0  0  0  0  0  0  0
   -1.7840   -3.4780   -4.3450 N   0  0  0  0  0  0  0  0  0  0  0  0
    0.2020   -4.6560   -4.6590 N   0  0  0  0  0  0  0  0  0  0  0  0
    2.0070   -2.6940   -8.1840 H   0  0  0  0  0  0  0  0  0  0  0  0
    2.0620   -3.6610   -9.6410 H   0  0  0  0  0  0  0  0  0  0  0  0
    3.7730   -3.2870  -11.1770 H   0  0  0  0  0  0  0  0  0  0  0  0
    6.0620   -1.1060   -7.9450 H   0  0  0  0  0  0  0  0  0  0  0  0
    5.2630   -2.6080   -7.5480 H   0  0  0  0  0  0  0  0  0  0  0  0
    3.8600   -1.5190   -5.8760 H   0  0  0  0  0  0  0  0  0  0  0  0
    5.5310   -1.0710   -5.5700 H   0  0  0  0  0  0  0  0  0  0  0  0
    5.2100    1.1250   -6.5970 H   0  0  0  0  0  0  0  0  0  0  0  0
    2.3180    0.3100   -7.1490 H   0  0  0  0  0  0  0  0  0  0  0  0
    3.0990    1.8280   -7.5960 H   0  0  0  0  0  0  0  0  0  0  0  0
    4.5320    0.7120   -9.2060 H   0  0  0  0  0  0  0  0  0  0  0  0
    2.8940    0.2200   -9.5230 H   0  0  0  0  0  0  0  0  0  0  0  0
    5.3240    1.7080   -3.7940 H   0  0  0  0  0  0  0  0  0  0  0  0
    5.1750    2.6070   -5.2680 H   0  0  0  0  0  0  0  0  0  0  0  0
    3.0530    3.6390   -4.4150 H   0  0  0  0  0  0  0  0  0  0  0  0
    4.4600    4.0250   -3.4600 H   0  0  0  0  0  0  0  0  0  0  0  0
    3.7900    2.0730   -1.9100 H   0  0  0  0  0  0  0  0  0  0  0  0
    2.8130    3.5110   -1.8430 H   0  0  0  0  0  0  0  0  0  0  0  0
    1.1370    2.4390   -3.3580 H   0  0  0  0  0  0  0  0  0  0  0  0
    1.3240    1.6250   -1.8370 H   0  0  0  0  0  0  0  0  0  0  0  0
    2.0180   -0.1170   -0.9100 H   0  0  0  0  0  0  0  0  0  0  0  0
    0.9660   -2.1440    0.0580 H   0  0  0  0  0  0  0  0  0  0  0  0
   -0.1960   -3.7640   -1.4170 H   0  0  0  0  0  0  0  0  0  0  0  0
    0.7450   -1.3300   -4.8290 H   0  0  0  0  0  0  0  0  0  0  0  0
   -2.2480   -4.1240   -4.9340 H   0  0  0  0  0  0  0  0  0  0  0  0
   -0.2720   -5.3180   -5.2570 H   0  0  0  0  0  0  0  0  0  0  0  0
    1.1890   -4.7600   -4.4740 H   0  0  0  0  0  0  0  0  0  0  0  0
  1 27  1  0  0  0  0
  1 28  1  0  0  0  0
  1  2  1  0  0  0  0
  2  3  2  0  0  0  0
  3 29  1  0  0  0  0
  2  4  1  0  0  0  0
  4  5  1  0  0  0  0
  5 30  1  0  0  0  0
  5 31  1  0  0  0  0
  5  6  1  0  0  0  0
  6 32  1  0  0  0  0
  6 33  1  0  0  0  0
  6  7  1  0  0  0  0
  7 34  1  0  0  0  0
  7  8  1  0  0  0  0
  8 35  1  0  0  0  0
  8 36  1  0  0  0  0
  8  9  1  0  0  0  0
  9  4  1  0  0  0  0
  9 37  1  0  0  0  0
  9 38  1  0  0  0  0
  7 10  1  0  0  0  0
 10 11  1  0  0  0  0
 11 39  1  0  0  0  0
 11 40  1  0  0  0  0
 11 12  1  0  0  0  0
 12 41  1  0  0  0  0
 12 42  1  0  0  0  0
 12 13  1  0  0  0  0
 13 43  1  0  0  0  0
 13 44  1  0  0  0  0
 13 14  1  0  0  0  0
 14 45  1  0  0  0  0
 14 46  1  0  0  0  0
 14 15  1  0  0  0  0
 15 16  1  0  0  0  0
 16 10  1  0  0  0  0
 16 17  2  0  0  0  0
 15 18  1  0  0  0  0
 18 19  2  0  0  0  0
 19 47  1  0  0  0  0
 19 20  1  0  0  0  0
 20 48  1  0  0  0  0
 20 21  2  0  0  0  0
 21 49  1  0  0  0  0
 21 22  1  0  0  0  0
 22 23  2  0  0  0  0
 23 18  1  0  0  0  0
 23 50  1  0  0  0  0
 22 24  1  0  0  0  0
 24 25  2  0  0  0  0
 25 51  1  0  0  0  0
 24 26  1  0  0  0  0
 26 52  1  0  0  0  0
 26 53  1  0  0  0  0
M  END
>  <LOGBIO>
5.6000

>  <PRED_LOGBIO>
5.5700

>  <XV_RES>
-0.3410

>  <WHL_TMPL>
1

>  <ANCH>
31-34;48-51

$$$$
ROW76
  -MTS-   01071502313D 0   0.00000     0.00000     0

 51 54  0  0  1  0  0  0  0  0999 V2000
   -4.1330    3.8840    3.9500 C   0  0  0  0  0  0  0  0  0  0  0  0
   -3.6270    2.4500    4.0710 C   0  0  1  0  0  0  0  0  0  0  0  0
   -3.4030    2.0950    5.5530 C   0  0  0  0  0  0  0  0  0  0  0  0
   -2.8200    0.6790    5.7110 C   0  0  0  0  0  0  0  0  0  0  0  0
   -1.5290    0.5060    4.8900 C   0  0  0  0  0  0  0  0  0  0  0  0
   -1.7530    0.8610    3.4080 C   0  0  0  0  0  0  0  0  0  0  0  0
   -2.3360    2.2770    3.2500 C   0  0  2  0  0  0  0  0  0  0  0  0
   -2.6230    2.5150    1.8690 O   0  0  0  0  0  0  0  0  0  0  0  0
   -3.2560    1.5260    1.1640 C   0  0  0  0  0  0  0  0  0  0  0  0
   -4.6010    1.2360    1.4200 C   0  0  0  0  0  0  0  0  0  0  0  0
   -5.2480    0.2250    0.6990 C   0  0  0  0  0  0  0  0  0  0  0  0
   -4.5500   -0.4960   -0.2770 C   0  0  0  0  0  0  0  0  0  0  0  0
   -3.2040   -0.2060   -0.5320 C   0  0  0  0  0  0  0  0  0  0  0  0
   -2.5570    0.8050    0.1880 C   0  0  0  0  0  0  0  0  0  0  0  0
   -1.1970    1.0980   -0.0700 O   0  0  0  0  0  0  0  0  0  0  0  0
   -2.4660   -0.9680   -1.5640 C   0  0  0  0  0  0  0  0  0  0  0  0
   -2.6350   -2.2510   -1.8230 N   0  0  0  0  0  0  0  0  0  0  0  0
   -1.7710   -2.6330   -2.8570 C   0  0  0  0  0  0  0  0  0  0  0  0
   -1.5410   -3.8490   -3.5110 C   0  0  0  0  0  0  0  0  0  0  0  0
   -0.5890   -3.9240   -4.5340 C   0  0  0  0  0  0  0  0  0  0  0  0
   -0.3450   -5.2100   -5.2260 C   0  0  0  0  0  0  0  0  0  0  0  0
    0.5690   -6.0440   -4.7660 N   0  0  0  0  0  0  0  0  0  0  0  0
   -1.0680   -5.5340   -6.3430 N   0  0  0  0  0  0  0  0  0  0  0  0
    0.1330   -2.7830   -4.9040 C   0  0  0  0  0  0  0  0  0  0  0  0
    1.0510   -2.8550   -5.8910 F   0  0  0  0  0  0  0  0  0  0  0  0
   -0.0970   -1.5670   -4.2500 C   0  0  0  0  0  0  0  0  0  0  0  0
   -1.0500   -1.4920   -3.2260 C   0  0  0  0  0  0  0  0  0  0  0  0
   -1.5070   -0.4450   -2.3910 N   0  0  0  0  0  0  0  0  0  0  0  0
   -3.2900    4.5550    3.8010 H   0  0  0  0  0  0  0  0  0  0  0  0
   -4.8110    3.9590    3.1020 H   0  0  0  0  0  0  0  0  0  0  0  0
   -4.6600    4.1610    4.8610 H   0  0  0  0  0  0  0  0  0  0  0  0
   -4.4170    1.8270    3.6560 H   0  0  0  0  0  0  0  0  0  0  0  0
   -2.7240    2.8180    6.0000 H   0  0  0  0  0  0  0  0  0  0  0  0
   -4.3480    2.1590    6.0880 H   0  0  0  0  0  0  0  0  0  0  0  0
   -3.5550   -0.0540    5.3870 H   0  0  0  0  0  0  0  0  0  0  0  0
   -2.6080    0.4890    6.7620 H   0  0  0  0  0  0  0  0  0  0  0  0
   -0.7500    1.1450    5.3000 H   0  0  0  0  0  0  0  0  0  0  0  0
   -1.1850   -0.5230    4.9670 H   0  0  0  0  0  0  0  0  0  0  0  0
   -2.4320    0.1380    2.9610 H   0  0  0  0  0  0  0  0  0  0  0  0
   -0.8080    0.7970    2.8730 H   0  0  0  0  0  0  0  0  0  0  0  0
   -1.6000    3.0060    3.5830 H   0  0  0  0  0  0  0  0  0  0  0  0
   -5.1400    1.7920    2.1730 H   0  0  0  0  0  0  0  0  0  0  0  0
   -6.2860    0.0010    0.8960 H   0  0  0  0  0  0  0  0  0  0  0  0
   -5.0490   -1.2760   -0.8330 H   0  0  0  0  0  0  0  0  0  0  0  0
   -1.1650    1.8260   -0.7110 H   0  0  0  0  0  0  0  0  0  0  0  0
   -2.0980   -4.7290   -3.2260 H   0  0  0  0  0  0  0  0  0  0  0  0
    0.7320   -6.9040   -5.2280 H   0  0  0  0  0  0  0  0  0  0  0  0
   -1.7680   -4.8960   -6.6950 H   0  0  0  0  0  0  0  0  0  0  0  0
   -0.9020   -6.4120   -6.8150 H   0  0  0  0  0  0  0  0  0  0  0  0
    0.4600   -0.6860   -4.5350 H   0  0  0  0  0  0  0  0  0  0  0  0
   -1.1860    0.5130   -2.4030 H   0  0  0  0  0  0  0  0  0  0  0  0
  1 29  1  0  0  0  0
  1 30  1  0  0  0  0
  1 31  1  0  0  0  0
  1  2  1  0  0  0  0
  2 32  1  0  0  0  0
  2  3  1  0  0  0  0
  3 33  1  0  0  0  0
  3 34  1  0  0  0  0
  3  4  1  0  0  0  0
  4 35  1  0  0  0  0
  4 36  1  0  0  0  0
  4  5  1  0  0  0  0
  5 37  1  0  0  0  0
  5 38  1  0  0  0  0
  5  6  1  0  0  0  0
  6 39  1  0  0  0  0
  6 40  1  0  0  0  0
  6  7  1  0  0  0  0
  7  2  1  0  0  0  0
  7 41  1  0  0  0  0
  7  8  1  0  0  0  0
  8  9  1  0  0  0  0
  9 10  2  0  0  0  0
 10 42  1  0  0  0  0
 10 11  1  0  0  0  0
 11 43  1  0  0  0  0
 11 12  2  0  0  0  0
 12 44  1  0  0  0  0
 12 13  1  0  0  0  0
 13 14  2  0  0  0  0
 14  9  1  0  0  0  0
 14 15  1  0  0  0  0
 15 45  1  0  0  0  0
 13 16  1  0  0  0  0
 16 17  2  0  0  0  0
 17 18  1  0  0  0  0
 18 19  2  0  0  0  0
 19 46  1  0  0  0  0
 19 20  1  0  0  0  0
 20 21  1  0  0  0  0
 21 22  2  0  0  0  0
 22 47  1  0  0  0  0
 21 23  1  0  0  0  0
 23 48  1  0  0  0  0
 23 49  1  0  0  0  0
 20 24  2  0  0  0  0
 24 25  1  0  0  0  0
 24 26  1  0  0  0  0
 26 50  1  0  0  0  0
 26 27  2  0  0  0  0
 27 18  1  0  0  0  0
 27 28  1  0  0  0  0
 28 16  1  0  0  0  0
 28 51  1  0  0  0  0
M  END
>  <LOGBIO>
4.4700

>  <PRED_LOGBIO>
5.5800

>  <XV_RES>
-1.6710

>  <WHL_TMPL>
2

>  <ANCH>
17-18;22-23

$$$$
ROW77
  -MTS-   01071502313D 0   0.00000     0.00000     0

 63 66  0  0  0  0  0  0  0  0999 V2000
    1.0950    4.2000   -0.1690 C   0  0  0  0  0  0  0  0  0  0  0  0
    2.1160    3.3040   -0.8650 C   0  0  0  0  0  0  0  0  0  0  0  0
    2.9500    2.5470    0.1840 C   0  0  0  0  0  0  0  0  0  0  0  0
    3.8980    1.5350   -0.4860 C   0  0  0  0  0  0  0  0  0  0  0  0
    3.1330    0.5980   -1.4400 C   0  0  0  0  0  0  0  0  0  0  0  0
    2.2940    1.4020   -2.4510 C   0  0  0  0  0  0  0  0  0  0  0  0
    1.4310    2.3940   -1.7950 N   0  0  0  0  0  0  0  0  0  0  0  0
    0.1230    2.4640   -2.0260 C   0  0  0  0  0  0  0  0  0  0  0  0
   -0.3110    3.1900   -2.9460 O   0  0  0  0  0  0  0  0  0  0  0  0
   -0.7230    1.7610   -1.2780 N   0  0  0  0  0  0  0  0  0  0  0  0
   -2.1680    1.8380   -1.5330 C   0  0  0  0  0  0  0  0  0  0  0  0
   -2.9210    1.3970   -0.3000 C   0  0  0  0  0  0  0  0  0  0  0  0
   -4.0450    0.5720   -0.4240 C   0  0  0  0  0  0  0  0  0  0  0  0
   -4.7440    0.1640    0.7180 C   0  0  0  0  0  0  0  0  0  0  0  0
   -4.3180    0.5810    1.9850 C   0  0  0  0  0  0  0  0  0  0  0  0
   -3.1930    1.4060    2.1090 C   0  0  0  0  0  0  0  0  0  0  0  0
   -2.4950    1.8140    0.9660 C   0  0  0  0  0  0  0  0  0  0  0  0
   -5.0560    0.1500    3.1930 C   0  0  0  0  0  0  0  0  0  0  0  0
   -4.7170   -0.9660    3.8110 N   0  0  0  0  0  0  0  0  0  0  0  0
   -6.0920    0.9090    3.6700 N   0  0  0  0  0  0  0  0  0  0  0  0
   -0.2400    0.9530   -0.2550 N   0  0  0  0  0  0  0  0  0  0  0  0
    1.4810    0.8620    0.0490 S   0  0  0  0  0  0  0  0  0  0  0  0
    1.9780    2.1630    0.3720 O   0  0  0  0  0  0  0  0  0  0  0  0
    2.1460    0.3740   -1.1190 O   0  0  0  0  0  0  0  0  0  0  0  0
    1.7950   -0.2820    1.4560 C   0  0  0  0  0  0  0  0  0  0  0  0
    2.0020   -1.6460    1.2170 C   0  0  0  0  0  0  0  0  0  0  0  0
    2.2410   -2.5160    2.2870 C   0  0  0  0  0  0  0  0  0  0  0  0
    2.2730   -2.0220    3.5970 C   0  0  0  0  0  0  0  0  0  0  0  0
    2.5120   -2.8920    4.6670 C   0  0  0  0  0  0  0  0  0  0  0  0
    2.5450   -2.3980    5.9770 C   0  0  0  0  0  0  0  0  0  0  0  0
    2.3380   -1.0340    6.2160 C   0  0  0  0  0  0  0  0  0  0  0  0
    2.0990   -0.1640    5.1460 C   0  0  0  0  0  0  0  0  0  0  0  0
    2.0670   -0.6580    3.8360 C   0  0  0  0  0  0  0  0  0  0  0  0
    1.8270    0.2120    2.7650 C   0  0  0  0  0  0  0  0  0  0  0  0
    1.5560    5.1550    0.0720 H   0  0  0  0  0  0  0  0  0  0  0  0
    0.7550    3.7190    0.7460 H   0  0  0  0  0  0  0  0  0  0  0  0
    0.2460    4.3630   -0.8300 H   0  0  0  0  0  0  0  0  0  0  0  0
    2.7520    3.9900   -1.4200 H   0  0  0  0  0  0  0  0  0  0  0  0
    2.2850    2.0230    0.8670 H   0  0  0  0  0  0  0  0  0  0  0  0
    3.5330    3.2580    0.7650 H   0  0  0  0  0  0  0  0  0  0  0  0
    4.6650    2.0690   -1.0410 H   0  0  0  0  0  0  0  0  0  0  0  0
    4.3960    0.9430    0.2790 H   0  0  0  0  0  0  0  0  0  0  0  0
    2.4790   -0.0520   -0.8630 H   0  0  0  0  0  0  0  0  0  0  0  0
    3.8410   -0.0300   -1.9760 H   0  0  0  0  0  0  0  0  0  0  0  0
    2.9560    1.9070   -3.1520 H   0  0  0  0  0  0  0  0  0  0  0  0
    1.6790    0.7200   -3.0350 H   0  0  0  0  0  0  0  0  0  0  0  0
   -2.3890    1.1120   -2.3120 H   0  0  0  0  0  0  0  0  0  0  0  0
   -2.4360    2.8700   -1.7500 H   0  0  0  0  0  0  0  0  0  0  0  0
   -4.3730    0.2500   -1.4010 H   0  0  0  0  0  0  0  0  0  0  0  0
   -5.6110   -0.4720    0.6220 H   0  0  0  0  0  0  0  0  0  0  0  0
   -2.8640    1.7270    3.0860 H   0  0  0  0  0  0  0  0  0  0  0  0
   -1.6280    2.4510    1.0610 H   0  0  0  0  0  0  0  0  0  0  0  0
   -5.2110   -1.2540    4.6190 H   0  0  0  0  0  0  0  0  0  0  0  0
   -6.3520    1.7630    3.1970 H   0  0  0  0  0  0  0  0  0  0  0  0
   -6.5960    0.6150    4.4940 H   0  0  0  0  0  0  0  0  0  0  0  0
   -0.8820    0.4200    0.3130 H   0  0  0  0  0  0  0  0  0  0  0  0
    1.9770   -2.0270    0.2060 H   0  0  0  0  0  0  0  0  0  0  0  0
    2.4000   -3.5680    2.1030 H   0  0  0  0  0  0  0  0  0  0  0  0
    2.6720   -3.9440    4.4830 H   0  0  0  0  0  0  0  0  0  0  0  0
    2.7290   -3.0690    6.8030 H   0  0  0  0  0  0  0  0  0  0  0  0
    2.3630   -0.6530    7.2260 H   0  0  0  0  0  0  0  0  0  0  0  0
    1.9390    0.8880    5.3300 H   0  0  0  0  0  0  0  0  0  0  0  0
    1.6680    1.2640    2.9500 H   0  0  0  0  0  0  0  0  0  0  0  0
  1 35  1  0  0  0  0
  1 36  1  0  0  0  0
  1 37  1  0  0  0  0
  1  2  1  0  0  0  0
  2 38  1  0  0  0  0
  2  3  1  0  0  0  0
  3 39  1  0  0  0  0
  3 40  1  0  0  0  0
  3  4  1  0  0  0  0
  4 41  1  0  0  0  0
  4 42  1  0  0  0  0
  4  5  1  0  0  0  0
  5 43  1  0  0  0  0
  5 44  1  0  0  0  0
  5  6  1  0  0  0  0
  6 45  1  0  0  0  0
  6 46  1  0  0  0  0
  6  7  1  0  0  0  0
  7  2  1  0  0  0  0
  7  8  1  0  0  0  0
  8  9  2  0  0  0  0
  8 10  1  0  0  0  0
 10 11  1  0  0  0  0
 11 47  1  0  0  0  0
 11 48  1  0  0  0  0
 11 12  1  0  0  0  0
 12 13  2  0  0  0  0
 13 49  1  0  0  0  0
 13 14  1  0  0  0  0
 14 50  1  0  0  0  0
 14 15  2  0  0  0  0
 15 16  1  0  0  0  0
 16 51  1  0  0  0  0
 16 17  2  0  0  0  0
 17 12  1  0  0  0  0
 17 52  1  0  0  0  0
 15 18  1  0  0  0  0
 18 19  2  0  0  0  0
 19 53  1  0  0  0  0
 18 20  1  0  0  0  0
 20 54  1  0  0  0  0
 20 55  1  0  0  0  0
 10 21  1  0  0  0  0
 21 56  1  0  0  0  0
 21 22  1  0  0  0  0
 22 23  2  0  0  0  0
 22 24  2  0  0  0  0
 22 25  1  0  0  0  0
 25 26  2  0  0  0  0
 26 57  1  0  0  0  0
 26 27  1  0  0  0  0
 27 58  1  0  0  0  0
 27 28  2  0  0  0  0
 28 29  1  0  0  0  0
 29 59  1  0  0  0  0
 29 30  2  0  0  0  0
 30 60  1  0  0  0  0
 30 31  1  0  0  0  0
 31 61  1  0  0  0  0
 31 32  2  0  0  0  0
 32 62  1  0  0  0  0
 32 33  1  0  0  0  0
 33 28  1  0  0  0  0
 33 34  2  0  0  0  0
 34 25  1  0  0  0  0
 34 63  1  0  0  0  0
M  END
>  <LOGBIO>
4.2800

>  <PRED_LOGBIO>
5.7600

>  <XV_RES>
-2.0150

>  <WHL_TMPL>
1

>  <ANCH>
40-43;23-26

$$$$
ROW78
  -MTS-   01071502313D 0   0.00000     0.00000     0

 58 61  0  0  1  0  0  0  0  0999 V2000
    5.2330    3.2140    2.5000 C   0  0  0  0  0  0  0  0  0  0  0  0
    4.0510    4.0150    3.0390 C   0  0  2  0  0  0  0  0  0  0  0  0
    4.1610    4.1280    4.5000 N   0  0  0  0  0  0  0  0  0  0  0  0
    4.1550    2.7840    5.0970 C   0  0  0  0  0  0  0  0  0  0  0  0
    5.4150    4.8120    4.8460 C   0  0  0  0  0  0  0  0  0  0  0  0
    2.7630    3.3130    2.6830 C   0  0  0  0  0  0  0  0  0  0  0  0
    1.5940    4.0550    2.4790 C   0  0  0  0  0  0  0  0  0  0  0  0
    0.4000    3.4040    2.1500 C   0  0  0  0  0  0  0  0  0  0  0  0
    0.3740    2.0100    2.0240 C   0  0  0  0  0  0  0  0  0  0  0  0
   -0.8330    1.3510    1.6910 N   0  0  0  0  0  0  0  0  0  0  0  0
   -1.0560   -0.0090    1.1790 C   0  0  0  0  0  0  0  0  0  0  0  0
   -2.5660   -0.2850    1.2990 C   0  0  0  0  0  0  0  0  0  0  0  0
   -3.1390    1.1380    1.4330 C   0  0  2  0  0  0  0  0  0  0  0  0
   -4.0980    1.1270    2.5460 N   0  0  0  0  0  0  0  0  0  0  0  0
   -4.9510   -0.3470    2.9510 S   0  0  0  0  0  0  0  0  0  0  0  0
   -4.0080   -1.3640    3.2980 O   0  0  0  0  0  0  0  0  0  0  0  0
   -5.7220   -0.7760    1.8260 O   0  0  0  0  0  0  0  0  0  0  0  0
   -6.0700   -0.0360    4.3790 C   0  0  0  0  0  0  0  0  0  0  0  0
   -5.6050   -0.2230    5.6860 C   0  0  0  0  0  0  0  0  0  0  0  0
   -6.4560    0.0140    6.7720 C   0  0  0  0  0  0  0  0  0  0  0  0
   -7.7720    0.4380    6.5510 C   0  0  0  0  0  0  0  0  0  0  0  0
   -8.6230    0.6740    7.6370 C   0  0  0  0  0  0  0  0  0  0  0  0
   -9.9390    1.0980    7.4150 C   0  0  0  0  0  0  0  0  0  0  0  0
  -10.9970    1.3920    8.7650 Cl  0  0  0  0  0  0  0  0  0  0  0  0
  -10.4040    1.2850    6.1080 C   0  0  0  0  0  0  0  0  0  0  0  0
   -9.5530    1.0480    5.0220 C   0  0  0  0  0  0  0  0  0  0  0  0
   -8.2370    0.6250    5.2430 C   0  0  0  0  0  0  0  0  0  0  0  0
   -7.3860    0.3880    4.1570 C   0  0  0  0  0  0  0  0  0  0  0  0
   -1.9770    2.0120    1.8420 C   0  0  0  0  0  0  0  0  0  0  0  0
   -1.9490    3.1670    2.2650 O   0  0  0  0  0  0  0  0  0  0  0  0
    1.5430    1.2670    2.2280 C   0  0  0  0  0  0  0  0  0  0  0  0
    1.5190   -0.0770    2.1070 F   0  0  0  0  0  0  0  0  0  0  0  0
    2.7380    1.9190    2.5580 C   0  0  0  0  0  0  0  0  0  0  0  0
    5.2290    2.2200    2.9420 H   0  0  0  0  0  0  0  0  0  0  0  0
    6.1620    3.7210    2.7560 H   0  0  0  0  0  0  0  0  0  0  0  0
    5.1520    3.1310    1.4180 H   0  0  0  0  0  0  0  0  0  0  0  0
    4.0560    5.0100    2.5970 H   0  0  0  0  0  0  0  0  0  0  0  0
    4.9980    2.2130    4.7130 H   0  0  0  0  0  0  0  0  0  0  0  0
    4.2370    2.8680    6.1790 H   0  0  0  0  0  0  0  0  0  0  0  0
    3.2270    2.2780    4.8410 H   0  0  0  0  0  0  0  0  0  0  0  0
    6.2580    4.2410    4.4620 H   0  0  0  0  0  0  0  0  0  0  0  0
    5.4970    4.8950    5.9280 H   0  0  0  0  0  0  0  0  0  0  0  0
    5.4200    5.8060    4.4050 H   0  0  0  0  0  0  0  0  0  0  0  0
    1.6140    5.1310    2.5760 H   0  0  0  0  0  0  0  0  0  0  0  0
   -0.5020    3.9760    1.9920 H   0  0  0  0  0  0  0  0  0  0  0  0
   -0.5460   -0.6960    1.8500 H   0  0  0  0  0  0  0  0  0  0  0  0
   -0.7780   -0.0520    0.1280 H   0  0  0  0  0  0  0  0  0  0  0  0
   -2.7440   -0.8160    2.2320 H   0  0  0  0  0  0  0  0  0  0  0  0
   -2.9260   -0.7350    0.3760 H   0  0  0  0  0  0  0  0  0  0  0  0
   -3.5880    1.4740    0.5010 H   0  0  0  0  0  0  0  0  0  0  0  0
   -4.2660    1.9690    3.0780 H   0  0  0  0  0  0  0  0  0  0  0  0
   -4.5900   -0.5500    5.8570 H   0  0  0  0  0  0  0  0  0  0  0  0
   -6.0980   -0.1300    7.7800 H   0  0  0  0  0  0  0  0  0  0  0  0
   -8.2650    0.5300    8.6450 H   0  0  0  0  0  0  0  0  0  0  0  0
  -11.4190    1.6120    5.9370 H   0  0  0  0  0  0  0  0  0  0  0  0
   -9.9110    1.1920    4.0130 H   0  0  0  0  0  0  0  0  0  0  0  0
   -7.7440    0.5320    3.1490 H   0  0  0  0  0  0  0  0  0  0  0  0
    3.6400    1.3460    2.7150 H   0  0  0  0  0  0  0  0  0  0  0  0
  1 34  1  0  0  0  0
  1 35  1  0  0  0  0
  1 36  1  0  0  0  0
  1  2  1  0  0  0  0
  2 37  1  0  0  0  0
  2  3  1  0  0  0  0
  3  4  1  0  0  0  0
  4 38  1  0  0  0  0
  4 39  1  0  0  0  0
  4 40  1  0  0  0  0
  3  5  1  0  0  0  0
  5 41  1  0  0  0  0
  5 42  1  0  0  0  0
  5 43  1  0  0  0  0
  2  6  1  0  0  0  0
  6  7  2  0  0  0  0
  7 44  1  0  0  0  0
  7  8  1  0  0  0  0
  8 45  1  0  0  0  0
  8  9  2  0  0  0  0
  9 10  1  0  0  0  0
 10 11  1  0  0  0  0
 11 46  1  0  0  0  0
 11 47  1  0  0  0  0
 11 12  1  0  0  0  0
 12 48  1  0  0  0  0
 12 49  1  0  0  0  0
 12 13  1  0  0  0  0
 13 50  1  0  0  0  0
 13 14  1  0  0  0  0
 14 51  1  0  0  0  0
 14 15  1  0  0  0  0
 15 16  2  0  0  0  0
 15 17  2  0  0  0  0
 15 18  1  0  0  0  0
 18 19  2  0  0  0  0
 19 52  1  0  0  0  0
 19 20  1  0  0  0  0
 20 53  1  0  0  0  0
 20 21  2  0  0  0  0
 21 22  1  0  0  0  0
 22 54  1  0  0  0  0
 22 23  2  0  0  0  0
 23 24  1  0  0  0  0
 23 25  1  0  0  0  0
 25 55  1  0  0  0  0
 25 26  2  0  0  0  0
 26 56  1  0  0  0  0
 26 27  1  0  0  0  0
 27 21  1  0  0  0  0
 27 28  2  0  0  0  0
 28 18  1  0  0  0  0
 28 57  1  0  0  0  0
 13 29  1  0  0  0  0
 29 10  1  0  0  0  0
 29 30  2  0  0  0  0
  9 31  1  0  0  0  0
 31 32  1  0  0  0  0
 31 33  2  0  0  0  0
 33  6  1  0  0  0  0
 33 58  1  0  0  0  0
M  END
>  <LOGBIO>
8.7000

>  <PRED_LOGBIO>
8.5600

>  <XV_RES>
0.1400

>  <WHL_TMPL>
3

>  <ANCH>
18-19;22-53

$$$$
ROW79
  -MTS-   01071502313D 0   0.00000     0.00000     0

 60 64  0  0  0  0  0  0  0  0999 V2000
   -6.4200   -1.7150   -2.4270 C   0  0  0  0  0  0  0  0  0  0  0  0
   -6.9690   -0.0970   -1.8300 S   0  0  0  0  0  0  0  0  0  0  0  0
   -5.8770    0.8250   -1.8780 O   0  0  0  0  0  0  0  0  0  0  0  0
   -8.0330    0.3810   -2.6570 O   0  0  0  0  0  0  0  0  0  0  0  0
   -7.5640   -0.2530   -0.0950 C   0  0  0  0  0  0  0  0  0  0  0  0
   -8.9090   -0.5430    0.1600 C   0  0  0  0  0  0  0  0  0  0  0  0
   -9.3620   -0.6610    1.4800 C   0  0  0  0  0  0  0  0  0  0  0  0
   -8.4680   -0.4900    2.5440 C   0  0  0  0  0  0  0  0  0  0  0  0
   -7.1230   -0.2000    2.2880 C   0  0  0  0  0  0  0  0  0  0  0  0
   -6.6710   -0.0810    0.9690 C   0  0  0  0  0  0  0  0  0  0  0  0
   -5.2480    0.2250    0.6990 C   0  0  0  0  0  0  0  0  0  0  0  0
   -4.5500   -0.4960   -0.2770 C   0  0  0  0  0  0  0  0  0  0  0  0
   -3.2040   -0.2060   -0.5320 C   0  0  0  0  0  0  0  0  0  0  0  0
   -2.5570    0.8050    0.1880 C   0  0  0  0  0  0  0  0  0  0  0  0
   -1.1970    1.0980   -0.0700 N   0  0  0  0  0  0  0  0  0  0  0  0
   -0.8760    2.0590   -0.9310 C   0  0  0  0  0  0  0  0  0  0  0  0
   -1.7590    2.6480   -1.5530 O   0  0  0  0  0  0  0  0  0  0  0  0
    0.5440    2.4200   -1.1430 C   0  0  0  0  0  0  0  0  0  0  0  0
    0.9850    3.3570   -1.9930 C   0  0  0  0  0  0  0  0  0  0  0  0
    2.4610    3.3880   -1.8860 C   0  0  0  0  0  0  0  0  0  0  0  0
    2.8160    2.4830   -0.9940 N   0  0  0  0  0  0  0  0  0  0  0  0
    1.6100    1.8470   -0.5010 N   0  0  0  0  0  0  0  0  0  0  0  0
    1.5450    0.8190    0.4690 C   0  0  0  0  0  0  0  0  0  0  0  0
    2.1870   -0.4030    0.2380 C   0  0  0  0  0  0  0  0  0  0  0  0
    2.1240   -1.4200    1.1980 C   0  0  0  0  0  0  0  0  0  0  0  0
    1.4170   -1.2150    2.3890 C   0  0  0  0  0  0  0  0  0  0  0  0
    0.7750    0.0070    2.6200 C   0  0  0  0  0  0  0  0  0  0  0  0
    0.8390    1.0240    1.6610 C   0  0  0  0  0  0  0  0  0  0  0  0
    0.0280    0.2240    3.8800 C   0  0  0  0  0  0  0  0  0  0  0  0
    0.5390    0.1700    5.0960 N   0  0  0  0  0  0  0  0  0  0  0  0
   -0.5410    0.4430    6.0250 N   0  0  0  0  0  0  0  0  0  0  0  0
   -1.6270    0.6420    5.3020 C   0  0  0  0  0  0  0  0  0  0  0  0
   -2.8720    0.9300    5.7970 N   0  0  0  0  0  0  0  0  0  0  0  0
   -1.3070    0.5130    3.9770 N   0  0  0  0  0  0  0  0  0  0  0  0
    3.3920    4.2920   -2.6580 C   0  0  0  0  0  0  0  0  0  0  0  0
    4.5590    3.6790   -2.8360 F   0  0  0  0  0  0  0  0  0  0  0  0
    3.5810    5.4190   -1.9780 F   0  0  0  0  0  0  0  0  0  0  0  0
    2.8550    4.5740   -3.8420 F   0  0  0  0  0  0  0  0  0  0  0  0
   -3.2560    1.5260    1.1640 C   0  0  0  0  0  0  0  0  0  0  0  0
   -2.6230    2.5150    1.8690 F   0  0  0  0  0  0  0  0  0  0  0  0
   -4.6010    1.2360    1.4200 C   0  0  0  0  0  0  0  0  0  0  0  0
   -5.6110   -2.0780   -1.7970 H   0  0  0  0  0  0  0  0  0  0  0  0
   -6.0690   -1.6230   -3.4520 H   0  0  0  0  0  0  0  0  0  0  0  0
   -7.2510   -2.4160   -2.3900 H   0  0  0  0  0  0  0  0  0  0  0  0
   -9.5980   -0.6750   -0.6610 H   0  0  0  0  0  0  0  0  0  0  0  0
  -10.4000   -0.8850    1.6770 H   0  0  0  0  0  0  0  0  0  0  0  0
   -8.8170   -0.5810    3.5620 H   0  0  0  0  0  0  0  0  0  0  0  0
   -6.4340   -0.0680    3.1090 H   0  0  0  0  0  0  0  0  0  0  0  0
   -5.0490   -1.2760   -0.8330 H   0  0  0  0  0  0  0  0  0  0  0  0
   -2.6650   -0.7630   -1.2840 H   0  0  0  0  0  0  0  0  0  0  0  0
   -0.4700    0.5770    0.4000 H   0  0  0  0  0  0  0  0  0  0  0  0
    0.3760    3.9760   -2.6360 H   0  0  0  0  0  0  0  0  0  0  0  0
    2.7320   -0.5610   -0.6810 H   0  0  0  0  0  0  0  0  0  0  0  0
    2.6190   -2.3630    1.0190 H   0  0  0  0  0  0  0  0  0  0  0  0
    1.3680   -2.0000    3.1290 H   0  0  0  0  0  0  0  0  0  0  0  0
    0.3430    1.9670    1.8390 H   0  0  0  0  0  0  0  0  0  0  0  0
   -3.1480    1.8910    5.9410 H   0  0  0  0  0  0  0  0  0  0  0  0
   -3.5130    0.1820    6.0190 H   0  0  0  0  0  0  0  0  0  0  0  0
   -1.9470    0.6140    3.2020 H   0  0  0  0  0  0  0  0  0  0  0  0
   -5.1400    1.7920    2.1730 H   0  0  0  0  0  0  0  0  0  0  0  0
  1 42  1  0  0  0  0
  1 43  1  0  0  0  0
  1 44  1  0  0  0  0
  1  2  1  0  0  0  0
  2  3  2  0  0  0  0
  2  4  2  0  0  0  0
  2  5  1  0  0  0  0
  5  6  2  0  0  0  0
  6 45  1  0  0  0  0
  6  7  1  0  0  0  0
  7 46  1  0  0  0  0
  7  8  2  0  0  0  0
  8 47  1  0  0  0  0
  8  9  1  0  0  0  0
  9 48  1  0  0  0  0
  9 10  2  0  0  0  0
 10  5  1  0  0  0  0
 10 11  1  0  0  0  0
 11 12  2  0  0  0  0
 12 49  1  0  0  0  0
 12 13  1  0  0  0  0
 13 50  1  0  0  0  0
 13 14  2  0  0  0  0
 14 15  1  0  0  0  0
 15 51  1  0  0  0  0
 15 16  1  0  0  0  0
 16 17  2  0  0  0  0
 16 18  1  0  0  0  0
 18 19  2  0  0  0  0
 19 52  1  0  0  0  0
 19 20  1  0  0  0  0
 20 21  2  0  0  0  0
 21 22  1  0  0  0  0
 22 18  1  0  0  0  0
 22 23  1  0  0  0  0
 23 24  2  0  0  0  0
 24 53  1  0  0  0  0
 24 25  1  0  0  0  0
 25 54  1  0  0  0  0
 25 26  2  0  0  0  0
 26 55  1  0  0  0  0
 26 27  1  0  0  0  0
 27 28  2  0  0  0  0
 28 23  1  0  0  0  0
 28 56  1  0  0  0  0
 27 29  1  0  0  0  0
 29 30  2  0  0  0  0
 30 31  1  0  0  0  0
 31 32  2  0  0  0  0
 32 33  1  0  0  0  0
 33 57  1  0  0  0  0
 33 58  1  0  0  0  0
 32 34  1  0  0  0  0
 34 29  1  0  0  0  0
 34 59  1  0  0  0  0
 20 35  1  0  0  0  0
 35 36  1  0  0  0  0
 35 37  1  0  0  0  0
 35 38  1  0  0  0  0
 14 39  1  0  0  0  0
 39 40  1  0  0  0  0
 39 41  2  0  0  0  0
 41 11  1  0  0  0  0
 41 60  1  0  0  0  0
M  END
>  <LOGBIO>
7.8200

>  <PRED_LOGBIO>
7.9000

>  <XV_RES>
-0.1050

>  <WHL_TMPL>
2

>  <ANCH>
31-32;26-27

$$$$
ROW80
  -MTS-   01071502313D 0   0.00000     0.00000     0

 48 51  0  0  0  0  0  0  0  0999 V2000
    8.2820    0.0790    4.6250 N   0  0  0  0  0  0  0  0  0  0  0  0
    7.8730    1.2760    4.2140 C   0  0  0  0  0  0  0  0  0  0  0  0
    6.9720    1.3650    3.3810 O   0  0  0  0  0  0  0  0  0  0  0  0
    8.5130    2.5250    4.7700 C   0  0  0  0  0  0  0  0  0  0  0  0
    7.9060    3.6760    4.1780 O   0  0  0  0  0  0  0  0  0  0  0  0
    7.9800    3.8140    2.8170 C   0  0  0  0  0  0  0  0  0  0  0  0
    9.0580    4.4940    2.2390 C   0  0  0  0  0  0  0  0  0  0  0  0
    9.1340    4.6340    0.8480 C   0  0  0  0  0  0  0  0  0  0  0  0
    8.1300    4.0950    0.0350 C   0  0  0  0  0  0  0  0  0  0  0  0
    7.0510    3.4140    0.6120 C   0  0  0  0  0  0  0  0  0  0  0  0
    6.9760    3.2740    2.0030 C   0  0  0  0  0  0  0  0  0  0  0  0
    5.9910    2.8440   -0.2480 C   0  0  0  0  0  0  0  0  0  0  0  0
    6.3130    1.8780   -1.2090 C   0  0  0  0  0  0  0  0  0  0  0  0
    5.3090    1.3380   -2.0220 C   0  0  0  0  0  0  0  0  0  0  0  0
    3.9840    1.7640   -1.8750 C   0  0  0  0  0  0  0  0  0  0  0  0
    2.4390    1.3800   -2.6480 S   0  0  0  0  0  0  0  0  0  0  0  0
    1.4190    2.4790   -1.7080 C   0  0  0  0  0  0  0  0  0  0  0  0
    2.2320    3.1050   -0.8460 C   0  0  0  0  0  0  0  0  0  0  0  0
    3.6620    2.7300   -0.9140 C   0  0  0  0  0  0  0  0  0  0  0  0
    4.6650    3.2700   -0.1000 C   0  0  0  0  0  0  0  0  0  0  0  0
    0.1230    2.4640   -2.0260 C   0  0  0  0  0  0  0  0  0  0  0  0
   -0.3050    3.1790   -2.9310 N   0  0  0  0  0  0  0  0  0  0  0  0
   -0.7230    1.7610   -1.2780 N   0  0  0  0  0  0  0  0  0  0  0  0
    8.3190    2.5670    6.2670 C   0  0  0  0  0  0  0  0  0  0  0  0
    9.2700    3.1970    7.0790 C   0  0  0  0  0  0  0  0  0  0  0  0
    9.0890    3.2360    8.4660 C   0  0  0  0  0  0  0  0  0  0  0  0
    7.9580    2.6460    9.0420 C   0  0  0  0  0  0  0  0  0  0  0  0
    7.7840    2.6840   10.3800 F   0  0  0  0  0  0  0  0  0  0  0  0
    7.0070    2.0160    8.2300 C   0  0  0  0  0  0  0  0  0  0  0  0
    7.1880    1.9770    6.8430 C   0  0  0  0  0  0  0  0  0  0  0  0
    9.0220    0.0060    5.3090 H   0  0  0  0  0  0  0  0  0  0  0  0
    7.8540   -0.7570    4.2540 H   0  0  0  0  0  0  0  0  0  0  0  0
    9.5770    2.5190    4.5420 H   0  0  0  0  0  0  0  0  0  0  0  0
    9.8320    4.9100    2.8670 H   0  0  0  0  0  0  0  0  0  0  0  0
    9.9660    5.1590    0.4030 H   0  0  0  0  0  0  0  0  0  0  0  0
    8.1880    4.2030   -1.0380 H   0  0  0  0  0  0  0  0  0  0  0  0
    6.1440    2.7490    2.4480 H   0  0  0  0  0  0  0  0  0  0  0  0
    7.3350    1.5490   -1.3220 H   0  0  0  0  0  0  0  0  0  0  0  0
    5.5580    0.5930   -2.7640 H   0  0  0  0  0  0  0  0  0  0  0  0
    1.8660    3.8390   -0.1440 H   0  0  0  0  0  0  0  0  0  0  0  0
    4.4170    4.0150    0.6410 H   0  0  0  0  0  0  0  0  0  0  0  0
   -1.2680    3.1630   -3.1620 H   0  0  0  0  0  0  0  0  0  0  0  0
   -1.7060    1.7420   -1.5090 H   0  0  0  0  0  0  0  0  0  0  0  0
   -0.3820    1.2460   -0.4790 H   0  0  0  0  0  0  0  0  0  0  0  0
   10.1420    3.6530    6.6340 H   0  0  0  0  0  0  0  0  0  0  0  0
    9.8230    3.7220    9.0930 H   0  0  0  0  0  0  0  0  0  0  0  0
    6.1350    1.5600    8.6750 H   0  0  0  0  0  0  0  0  0  0  0  0
    6.4540    1.4910    6.2160 H   0  0  0  0  0  0  0  0  0  0  0  0
  1 31  1  0  0  0  0
  1 32  1  0  0  0  0
  1  2  1  0  0  0  0
  2  3  2  0  0  0  0
  2  4  1  0  0  0  0
  4 33  1  0  0  0  0
  4  5  1  0  0  0  0
  5  6  1  0  0  0  0
  6  7  2  0  0  0  0
  7 34  1  0  0  0  0
  7  8  1  0  0  0  0
  8 35  1  0  0  0  0
  8  9  2  0  0  0  0
  9 36  1  0  0  0  0
  9 10  1  0  0  0  0
 10 11  2  0  0  0  0
 11  6  1  0  0  0  0
 11 37  1  0  0  0  0
 10 12  1  0  0  0  0
 12 13  2  0  0  0  0
 13 38  1  0  0  0  0
 13 14  1  0  0  0  0
 14 39  1  0  0  0  0
 14 15  2  0  0  0  0
 15 16  1  0  0  0  0
 16 17  1  0  0  0  0
 17 18  2  0  0  0  0
 18 40  1  0  0  0  0
 18 19  1  0  0  0  0
 19 15  1  0  0  0  0
 19 20  2  0  0  0  0
 20 12  1  0  0  0  0
 20 41  1  0  0  0  0
 17 21  1  0  0  0  0
 21 22  2  0  0  0  0
 22 42  1  0  0  0  0
 21 23  1  0  0  0  0
 23 43  1  0  0  0  0
 23 44  1  0  0  0  0
  4 24  1  0  0  0  0
 24 25  2  0  0  0  0
 25 45  1  0  0  0  0
 25 26  1  0  0  0  0
 26 46  1  0  0  0  0
 26 27  2  0  0  0  0
 27 28  1  0  0  0  0
 27 29  1  0  0  0  0
 29 47  1  0  0  0  0
 29 30  2  0  0  0  0
 30 24  1  0  0  0  0
 30 48  1  0  0  0  0
M  END
>  <LOGBIO>
4.3500

>  <PRED_LOGBIO>
4.5500

>  <XV_RES>
-0.7190

>  <WHL_TMPL>
1

>  <ANCH>
6-14;29-27

$$$$
ROW81
  -MTS-   01071502313D 0   0.00000     0.00000     0

 56 59  0  0  0  0  0  0  0  0999 V2000
    3.2000    3.2420    3.7450 C   0  0  0  0  0  0  0  0  0  0  0  0
    2.7120    2.7880    2.4810 O   0  0  0  0  0  0  0  0  0  0  0  0
    1.4150    2.4230    2.3960 C   0  0  0  0  0  0  0  0  0  0  0  0
    0.6980    2.4870    3.3810 O   0  0  0  0  0  0  0  0  0  0  0  0
    0.8510    1.9360    1.0830 C   0  0  0  0  0  0  0  0  0  0  0  0
   -0.6270    1.5910    1.2590 C   0  0  0  0  0  0  0  0  0  0  0  0
   -1.1970    1.0980   -0.0700 C   0  0  0  0  0  0  0  0  0  0  0  0
   -0.9620    2.1570   -1.0020 O   0  0  0  0  0  0  0  0  0  0  0  0
    0.3370    2.4830   -1.2900 C   0  0  0  0  0  0  0  0  0  0  0  0
    1.0010    1.8490   -2.3470 C   0  0  0  0  0  0  0  0  0  0  0  0
    2.3290    2.1830   -2.6410 C   0  0  0  0  0  0  0  0  0  0  0  0
    2.9920    3.1510   -1.8780 C   0  0  0  0  0  0  0  0  0  0  0  0
    2.3290    3.7850   -0.8210 C   0  0  0  0  0  0  0  0  0  0  0  0
    1.0010    3.4510   -0.5270 C   0  0  0  0  0  0  0  0  0  0  0  0
    3.0300    4.8080   -0.0140 C   0  0  0  0  0  0  0  0  0  0  0  0
    3.5270    5.9640   -0.6280 C   0  0  0  0  0  0  0  0  0  0  0  0
    4.1910    6.9330    0.1350 C   0  0  0  0  0  0  0  0  0  0  0  0
    4.3580    6.7450    1.5120 C   0  0  0  0  0  0  0  0  0  0  0  0
    5.1020    7.6600    2.8310 S   0  0  0  0  0  0  0  0  0  0  0  0
    4.7510    6.5220    4.1410 C   0  0  0  0  0  0  0  0  0  0  0  0
    4.0960    5.4950    3.5840 C   0  0  0  0  0  0  0  0  0  0  0  0
    3.8620    5.5890    2.1260 C   0  0  0  0  0  0  0  0  0  0  0  0
    3.1980    4.6200    1.3630 C   0  0  0  0  0  0  0  0  0  0  0  0
    5.1100    6.6760    5.5690 C   0  0  0  0  0  0  0  0  0  0  0  0
    4.2760    7.2740    6.3990 N   0  0  0  0  0  0  0  0  0  0  0  0
    6.3090    6.1970    6.0290 N   0  0  0  0  0  0  0  0  0  0  0  0
   -2.5570    0.8050    0.1880 C   0  0  0  0  0  0  0  0  0  0  0  0
   -3.2560    1.5260    1.1640 C   0  0  0  0  0  0  0  0  0  0  0  0
   -4.6010    1.2360    1.4200 C   0  0  0  0  0  0  0  0  0  0  0  0
   -5.2480    0.2250    0.6990 C   0  0  0  0  0  0  0  0  0  0  0  0
   -6.9210   -0.1360    1.0170 Cl  0  0  0  0  0  0  0  0  0  0  0  0
   -4.5500   -0.4960   -0.2770 C   0  0  0  0  0  0  0  0  0  0  0  0
   -3.2040   -0.2060   -0.5320 C   0  0  0  0  0  0  0  0  0  0  0  0
    3.0800    2.4540    4.4850 H   0  0  0  0  0  0  0  0  0  0  0  0
    4.2540    3.4980    3.6560 H   0  0  0  0  0  0  0  0  0  0  0  0
    2.6390    4.1210    4.0560 H   0  0  0  0  0  0  0  0  0  0  0  0
    0.9540    2.7170    0.3320 H   0  0  0  0  0  0  0  0  0  0  0  0
    1.3950    1.0500    0.7610 H   0  0  0  0  0  0  0  0  0  0  0  0
   -0.7300    0.8100    2.0100 H   0  0  0  0  0  0  0  0  0  0  0  0
   -1.1700    2.4770    1.5810 H   0  0  0  0  0  0  0  0  0  0  0  0
   -0.6630    0.2000   -0.3740 H   0  0  0  0  0  0  0  0  0  0  0  0
    0.4890    1.1020   -2.9350 H   0  0  0  0  0  0  0  0  0  0  0  0
    2.8410    1.6930   -3.4560 H   0  0  0  0  0  0  0  0  0  0  0  0
    4.0160    3.4080   -2.1040 H   0  0  0  0  0  0  0  0  0  0  0  0
    0.4890    3.9410    0.2880 H   0  0  0  0  0  0  0  0  0  0  0  0
    3.3970    6.1090   -1.6910 H   0  0  0  0  0  0  0  0  0  0  0  0
    4.5730    7.8240   -0.3390 H   0  0  0  0  0  0  0  0  0  0  0  0
    3.7580    4.6490    4.1650 H   0  0  0  0  0  0  0  0  0  0  0  0
    2.8150    3.7290    1.8370 H   0  0  0  0  0  0  0  0  0  0  0  0
    4.5170    7.3760    7.3540 H   0  0  0  0  0  0  0  0  0  0  0  0
    6.9470    5.7390    5.3940 H   0  0  0  0  0  0  0  0  0  0  0  0
    6.5540    6.3020    7.0030 H   0  0  0  0  0  0  0  0  0  0  0  0
   -2.7570    2.3060    1.7190 H   0  0  0  0  0  0  0  0  0  0  0  0
   -5.1400    1.7920    2.1730 H   0  0  0  0  0  0  0  0  0  0  0  0
   -5.0490   -1.2760   -0.8330 H   0  0  0  0  0  0  0  0  0  0  0  0
   -2.6650   -0.7620   -1.2840 H   0  0  0  0  0  0  0  0  0  0  0  0
  1 34  1  0  0  0  0
  1 35  1  0  0  0  0
  1 36  1  0  0  0  0
  1  2  1  0  0  0  0
  2  3  1  0  0  0  0
  3  4  2  0  0  0  0
  3  5  1  0  0  0  0
  5 37  1  0  0  0  0
  5 38  1  0  0  0  0
  5  6  1  0  0  0  0
  6 39  1  0  0  0  0
  6 40  1  0  0  0  0
  6  7  1  0  0  0  0
  7 41  1  0  0  0  0
  7  8  1  0  0  0  0
  8  9  1  0  0  0  0
  9 10  2  0  0  0  0
 10 42  1  0  0  0  0
 10 11  1  0  0  0  0
 11 43  1  0  0  0  0
 11 12  2  0  0  0  0
 12 44  1  0  0  0  0
 12 13  1  0  0  0  0
 13 14  2  0  0  0  0
 14  9  1  0  0  0  0
 14 45  1  0  0  0  0
 13 15  1  0  0  0  0
 15 16  2  0  0  0  0
 16 46  1  0  0  0  0
 16 17  1  0  0  0  0
 17 47  1  0  0  0  0
 17 18  2  0  0  0  0
 18 19  1  0  0  0  0
 19 20  1  0  0  0  0
 20 21  2  0  0  0  0
 21 48  1  0  0  0  0
 21 22  1  0  0  0  0
 22 18  1  0  0  0  0
 22 23  2  0  0  0  0
 23 15  1  0  0  0  0
 23 49  1  0  0  0  0
 20 24  1  0  0  0  0
 24 25  2  0  0  0  0
 25 50  1  0  0  0  0
 24 26  1  0  0  0  0
 26 51  1  0  0  0  0
 26 52  1  0  0  0  0
  7 27  1  0  0  0  0
 27 28  2  0  0  0  0
 28 53  1  0  0  0  0
 28 29  1  0  0  0  0
 29 54  1  0  0  0  0
 29 30  2  0  0  0  0
 30 31  1  0  0  0  0
 30 32  1  0  0  0  0
 32 55  1  0  0  0  0
 32 33  2  0  0  0  0
 33 27  1  0  0  0  0
 33 56  1  0  0  0  0
M  END
>  <LOGBIO>
7.4300

>  <PRED_LOGBIO>
6.5100

>  <XV_RES>
1.1930

>  <WHL_TMPL>
2

>  <ANCH>
20-21;51-52

$$$$
ROW82
  -MTS-   01071502313D 0   0.00000     0.00000     0

 52 54  0  0  0  0  0  0  0  0999 V2000
    0.6400   10.4690   -4.9170 C   0  0  0  0  0  0  0  0  0  0  0  0
    1.6580   11.0290   -4.0160 N   0  0  0  0  0  0  0  0  0  0  0  0
    1.1320   12.2430   -3.3760 C   0  0  0  0  0  0  0  0  0  0  0  0
    1.9970   10.0380   -2.9840 C   0  0  0  0  0  0  0  0  0  0  0  0
    2.5440    8.7760   -3.6500 C   0  0  0  0  0  0  0  0  0  0  0  0
    2.8820    7.7850   -2.6180 N   0  0  0  0  0  0  0  0  0  0  0  0
    3.3790    6.6020   -2.9690 C   0  0  0  0  0  0  0  0  0  0  0  0
    3.5550    6.3380   -4.1580 O   0  0  0  0  0  0  0  0  0  0  0  0
    3.7270    5.5850   -1.9100 C   0  0  0  0  0  0  0  0  0  0  0  0
    4.2390    4.4040   -2.5330 O   0  0  0  0  0  0  0  0  0  0  0  0
    4.6120    3.3610   -1.7260 C   0  0  0  0  0  0  0  0  0  0  0  0
    5.9420    2.9260   -1.7150 C   0  0  0  0  0  0  0  0  0  0  0  0
    6.3230    1.8600   -0.8910 C   0  0  0  0  0  0  0  0  0  0  0  0
    5.3730    1.2290   -0.0780 C   0  0  0  0  0  0  0  0  0  0  0  0
    4.0430    1.6640   -0.0900 C   0  0  0  0  0  0  0  0  0  0  0  0
    2.5500    1.1900    0.7350 S   0  0  0  0  0  0  0  0  0  0  0  0
    1.4750    2.3840   -0.0080 C   0  0  0  0  0  0  0  0  0  0  0  0
    2.2320    3.1050   -0.8460 C   0  0  0  0  0  0  0  0  0  0  0  0
    3.6620    2.7300   -0.9140 C   0  0  0  0  0  0  0  0  0  0  0  0
    0.0270    2.5510    0.2460 C   0  0  0  0  0  0  0  0  0  0  0  0
   -0.8470    1.7980   -0.3950 N   0  0  0  0  0  0  0  0  0  0  0  0
   -0.4070    3.4880    1.1460 N   0  0  0  0  0  0  0  0  0  0  0  0
    4.7730    6.1590   -0.9840 C   0  0  0  0  0  0  0  0  0  0  0  0
    4.8190    5.7550    0.3560 C   0  0  0  0  0  0  0  0  0  0  0  0
    5.7890    6.2880    1.2140 C   0  0  0  0  0  0  0  0  0  0  0  0
    6.7110    7.2250    0.7320 C   0  0  0  0  0  0  0  0  0  0  0  0
    6.6640    7.6280   -0.6070 C   0  0  0  0  0  0  0  0  0  0  0  0
    5.6950    7.0960   -1.4660 C   0  0  0  0  0  0  0  0  0  0  0  0
   -0.2520   10.2200   -4.3460 H   0  0  0  0  0  0  0  0  0  0  0  0
    0.3900   11.2030   -5.6810 H   0  0  0  0  0  0  0  0  0  0  0  0
    1.0300    9.5710   -5.3910 H   0  0  0  0  0  0  0  0  0  0  0  0
    0.2400   11.9940   -2.8050 H   0  0  0  0  0  0  0  0  0  0  0  0
    0.8810   12.9760   -4.1390 H   0  0  0  0  0  0  0  0  0  0  0  0
    1.8850   12.6570   -2.7090 H   0  0  0  0  0  0  0  0  0  0  0  0
    1.1050    9.7890   -2.4130 H   0  0  0  0  0  0  0  0  0  0  0  0
    2.7500   10.4520   -2.3170 H   0  0  0  0  0  0  0  0  0  0  0  0
    3.4360    9.0250   -4.2210 H   0  0  0  0  0  0  0  0  0  0  0  0
    1.7900    8.3620   -4.3170 H   0  0  0  0  0  0  0  0  0  0  0  0
    2.7380    8.0020   -1.6420 H   0  0  0  0  0  0  0  0  0  0  0  0
    2.8350    5.3360   -1.3390 H   0  0  0  0  0  0  0  0  0  0  0  0
    6.6750    3.4130   -2.3410 H   0  0  0  0  0  0  0  0  0  0  0  0
    7.3500    1.5250   -0.8820 H   0  0  0  0  0  0  0  0  0  0  0  0
    5.6670    0.4070    0.5570 H   0  0  0  0  0  0  0  0  0  0  0  0
    1.8230    3.9120   -1.4360 H   0  0  0  0  0  0  0  0  0  0  0  0
[truncated: 9,834,340 more chars]
