# Supplementary material for: Template CoMFA Generates Single 3D-QSAR Models that, for Twelve of Twelve Biological Targets, Predict All ChEMBL-Tabulated Affinities
Source: PLoS One. 2015 Jun 12;10(6):e0129307. doi: 10.1371/journal.pone.0129307 (PMC4466312; doi:10.1371/journal.pone.0129307)
Supplement: S9 Text — The zip file contains, in. sdf format, the aligned structures, from the A, B, C, D, and F protocols, of all templates and training sets for the factor Xa target. The content of each file is evident from its name. (ZIP) [file pone.0129307.s010.zip › facXa_D_tmpl.sdf]

1LQD
  -MTS-   01061522013D 0   0.00000     0.00000     0

 32 35  0  0  0  0  0  0  0  0999 V2000
    5.9560    2.1660   -1.5290 C   0  0  0  0  0  0  0  0  0  0  0  0
    4.9550    1.6210   -2.3420 C   0  0  0  0  0  0  0  0  0  0  0  0
    3.6070    1.8410   -2.0350 C   0  0  0  0  0  0  0  0  0  0  0  0
    3.2600    2.6060   -0.9150 C   0  0  0  0  0  0  0  0  0  0  0  0
    4.2610    3.1510   -0.1020 C   0  0  0  0  0  0  0  0  0  0  0  0
    5.6090    2.9310   -0.4090 C   0  0  0  0  0  0  0  0  0  0  0  0
    3.8860    3.9760    1.1060 C   0  0  0  0  0  0  0  0  0  0  0  0
    1.7800    2.6330   -0.8920 C   0  0  0  0  0  0  0  0  0  0  0  0
    1.3440    1.9220   -1.9410 C   0  0  0  0  0  0  0  0  0  0  0  0
    2.4030    1.4280   -2.6550 N   0  0  0  0  0  0  0  0  0  0  0  0
    2.3060    0.6040   -3.8680 C   0  0  0  0  0  0  0  0  0  0  0  0
    2.2640   -0.8560   -3.4820 C   0  0  0  0  0  0  0  0  0  0  0  0
    3.4540   -1.5840   -3.3650 C   0  0  0  0  0  0  0  0  0  0  0  0
    3.4140   -2.9370   -3.0080 C   0  0  0  0  0  0  0  0  0  0  0  0
    2.1850   -3.5620   -2.7670 C   0  0  0  0  0  0  0  0  0  0  0  0
    0.9950   -2.8340   -2.8840 C   0  0  0  0  0  0  0  0  0  0  0  0
    1.0340   -1.4810   -3.2420 C   0  0  0  0  0  0  0  0  0  0  0  0
   -0.3050   -3.4940   -2.6300 C   0  0  0  0  0  0  0  0  0  0  0  0
   -1.4270   -2.8070   -2.7400 N   0  0  0  0  0  0  0  0  0  0  0  0
   -0.3440   -4.8180   -2.2800 N   0  0  0  0  0  0  0  0  0  0  0  0
   -0.0800    1.7030   -2.2800 C   0  0  0  0  0  0  0  0  0  0  0  0
   -0.9960    1.6700   -1.3160 N   0  0  0  0  0  0  0  0  0  0  0  0
   -2.4100    1.4520   -1.6530 C   0  0  0  0  0  0  0  0  0  0  0  0
   -3.2350    1.4580   -0.3890 C   0  0  0  0  0  0  0  0  0  0  0  0
   -3.7760    2.6580    0.0880 C   0  0  0  0  0  0  0  0  0  0  0  0
   -4.5420    2.6630    1.2610 C   0  0  0  0  0  0  0  0  0  0  0  0
   -4.7660    1.4690    1.9560 C   0  0  0  0  0  0  0  0  0  0  0  0
   -4.2250    0.2690    1.4790 C   0  0  0  0  0  0  0  0  0  0  0  0
   -3.4600    0.2640    0.3070 C   0  0  0  0  0  0  0  0  0  0  0  0
   -4.4660   -1.0190    2.2290 C   0  0  0  0  0  0  0  0  0  0  0  0
   -5.1250    3.9580    1.7750 C   0  0  0  0  0  0  0  0  0  0  0  0
   -0.4170    1.5510   -3.4540 O   0  0  0  0  0  0  0  0  0  0  0  0
  1  2  2  0  0  0  0
  2  3  1  0  0  0  0
  3  4  2  0  0  0  0
  4  5  1  0  0  0  0
  5  6  2  0  0  0  0
  6  1  1  0  0  0  0
  5  7  1  0  0  0  0
  4  8  1  0  0  0  0
  8  9  2  0  0  0  0
  9 10  1  0  0  0  0
 10  3  1  0  0  0  0
 10 11  1  0  0  0  0
 11 12  1  0  0  0  0
 12 13  2  0  0  0  0
 13 14  1  0  0  0  0
 14 15  2  0  0  0  0
 15 16  1  0  0  0  0
 16 17  2  0  0  0  0
 17 12  1  0  0  0  0
 16 18  1  0  0  0  0
 18 19  2  0  0  0  0
 18 20  1  0  0  0  0
  9 21  1  0  0  0  0
 21 22  1  0  0  0  0
 22 23  1  0  0  0  0
 23 24  1  0  0  0  0
 24 25  2  0  0  0  0
 25 26  1  0  0  0  0
 26 27  2  0  0  0  0
 27 28  1  0  0  0  0
 28 29  2  0  0  0  0
 29 24  1  0  0  0  0
 28 30  1  0  0  0  0
 26 31  1  0  0  0  0
 21 32  2  0  0  0  0
M  END
$$$$
1MQ6
  -MTS-   01061522013D 0   0.00000     0.00000     0

 36 39  0  0  0  0  0  0  0  0999 V2000
    3.0030    2.3040    0.2220 C   0  0  0  0  0  0  0  0  0  0  0  0
    1.7420    2.7480    0.3150 N   0  0  0  0  0  0  0  0  0  0  0  0
    1.2810    3.7420   -0.4560 C   0  0  0  0  0  0  0  0  0  0  0  0
    2.1130    4.3580   -1.3990 C   0  0  0  0  0  0  0  0  0  0  0  0
    1.5150    5.6480   -2.4010 Cl  0  0  0  0  0  0  0  0  0  0  0  0
    3.4360    3.9160   -1.5190 C   0  0  0  0  0  0  0  0  0  0  0  0
    3.8890    2.8750   -0.6990 C   0  0  0  0  0  0  0  0  0  0  0  0
    3.4410    1.2520    1.0600 N   0  0  0  0  0  0  0  0  0  0  0  0
    3.4560    0.0020    0.6050 C   0  0  0  0  0  0  0  0  0  0  0  0
    3.1280   -0.2340   -0.5570 O   0  0  0  0  0  0  0  0  0  0  0  0
    3.8660   -1.1050    1.4970 C   0  0  0  0  0  0  0  0  0  0  0  0
    3.1060   -2.2800    1.5500 C   0  0  0  0  0  0  0  0  0  0  0  0
    3.4940   -3.3280    2.3930 C   0  0  0  0  0  0  0  0  0  0  0  0
    4.6420   -3.2000    3.1850 C   0  0  0  0  0  0  0  0  0  0  0  0
    5.4020   -2.0260    3.1330 C   0  0  0  0  0  0  0  0  0  0  0  0
    6.8280   -1.8670    4.1160 Cl  0  0  0  0  0  0  0  0  0  0  0  0
    5.0140   -0.9780    2.2890 C   0  0  0  0  0  0  0  0  0  0  0  0
    2.7510   -4.4770    2.4450 O   0  0  0  0  0  0  0  0  0  0  0  0
    3.2150   -5.5400    3.2820 C   0  0  0  0  0  0  0  0  0  0  0  0
    1.9460   -2.4090    0.7500 N   0  0  0  0  0  0  0  0  0  0  0  0
    0.7780   -1.9550    1.1950 C   0  0  0  0  0  0  0  0  0  0  0  0
    0.6930   -1.4840    2.3270 O   0  0  0  0  0  0  0  0  0  0  0  0
   -0.4190   -2.0180    0.3270 C   0  0  0  0  0  0  0  0  0  0  0  0
   -0.5100   -2.6370   -1.3290 S   0  0  0  0  0  0  0  0  0  0  0  0
   -2.2380   -2.3390   -1.5730 C   0  0  0  0  0  0  0  0  0  0  0  0
   -2.6800   -1.7970   -0.4300 C   0  0  0  0  0  0  0  0  0  0  0  0
   -1.6620   -1.6190    0.6300 C   0  0  0  0  0  0  0  0  0  0  0  0
   -2.0520   -0.9400    2.1610 Cl  0  0  0  0  0  0  0  0  0  0  0  0
   -4.1220   -1.3950   -0.2360 C   0  0  0  0  0  0  0  0  0  0  0  0
   -4.2080    0.0660   -0.0900 N   0  0  0  0  0  0  0  0  0  0  0  0
   -3.1460    0.9230   -0.6360 C   0  0  0  0  0  0  0  0  0  0  0  0
   -5.2770    0.6280    0.5560 C   0  0  0  0  0  0  0  0  0  0  0  0
   -5.4700    1.9300    0.6550 N   0  0  0  0  0  0  0  0  0  0  0  0
   -6.7090    2.1680    1.4090 C   0  0  0  0  0  0  0  0  0  0  0  0
   -7.3630    0.7740    1.4310 C   0  0  0  0  0  0  0  0  0  0  0  0
   -6.2620   -0.1010    1.1700 O   0  0  0  0  0  0  0  0  0  0  0  0
  1  2  1  0  0  0  0
  2  3  2  0  0  0  0
  3  4  1  0  0  0  0
  4  5  1  0  0  0  0
  4  6  2  0  0  0  0
  6  7  1  0  0  0  0
  7  1  2  0  0  0  0
  1  8  1  0  0  0  0
  8  9  1  0  0  0  0
  9 10  2  0  0  0  0
  9 11  1  0  0  0  0
 11 12  2  0  0  0  0
 12 13  1  0  0  0  0
 13 14  2  0  0  0  0
 14 15  1  0  0  0  0
 15 16  1  0  0  0  0
 15 17  2  0  0  0  0
 17 11  1  0  0  0  0
 13 18  1  0  0  0  0
 18 19  1  0  0  0  0
 12 20  1  0  0  0  0
 20 21  1  0  0  0  0
 21 22  2  0  0  0  0
 21 23  1  0  0  0  0
 23 24  1  0  0  0  0
 24 25  1  0  0  0  0
 25 26  2  0  0  0  0
 26 27  1  0  0  0  0
 27 23  2  0  0  0  0
 27 28  1  0  0  0  0
 26 29  1  0  0  0  0
 29 30  1  0  0  0  0
 30 31  1  0  0  0  0
 30 32  1  0  0  0  0
 32 33  2  0  0  0  0
 33 34  1  0  0  0  0
 34 35  1  0  0  0  0
 35 36  1  0  0  0  0
 36 32  1  0  0  0  0
M  END
$$$$
1NFW
  -MTS-   01061522013D 0   0.00000     0.00000     0

 28 31  0  0  0  0  0  0  0  0999 V2000
    4.4710   -1.2930    0.6480 N   0  0  0  0  0  0  0  0  0  0  0  0
    5.5280   -0.7020    1.3800 C   0  0  0  0  0  0  0  0  0  0  0  0
    4.9840   -0.2160    2.5750 C   0  0  0  0  0  0  0  0  0  0  0  0
    5.8280    0.4220    3.4910 C   0  0  0  0  0  0  0  0  0  0  0  0
    7.1350    0.5660    3.2290 N   0  0  0  0  0  0  0  0  0  0  0  0
    7.6890    0.1140    2.0960 C   0  0  0  0  0  0  0  0  0  0  0  0
    6.8970   -0.5340    1.1400 C   0  0  0  0  0  0  0  0  0  0  0  0
    3.5420   -0.5450    2.5260 C   0  0  0  0  0  0  0  0  0  0  0  0
    3.3110   -1.1760    1.3670 C   0  0  0  0  0  0  0  0  0  0  0  0
    1.9630   -1.6870    0.9160 C   0  0  0  0  0  0  0  0  0  0  0  0
    1.2690   -0.6360    0.1590 N   0  0  0  0  0  0  0  0  0  0  0  0
    1.4510   -0.5790   -1.1570 C   0  0  0  0  0  0  0  0  0  0  0  0
    2.1890   -1.4030   -1.6950 O   0  0  0  0  0  0  0  0  0  0  0  0
    0.7760    0.4690   -2.0100 C   0  0  0  0  0  0  0  0  0  0  0  0
   -0.2660    1.2410   -1.3180 N   0  0  0  0  0  0  0  0  0  0  0  0
    0.0530    1.5620    0.0810 C   0  0  0  0  0  0  0  0  0  0  0  0
    0.4080    0.3020    0.8930 C   0  0  0  0  0  0  0  0  0  0  0  0
   -1.7550    1.7350   -2.0920 S   0  0  0  0  0  0  0  0  0  0  0  0
   -1.5260    1.9260   -3.4900 O   0  0  0  0  0  0  0  0  0  0  0  0
   -2.2100    2.9600   -1.5120 O   0  0  0  0  0  0  0  0  0  0  0  0
   -3.0320    0.4320   -1.8520 C   0  0  0  0  0  0  0  0  0  0  0  0
   -4.2600    0.5950   -2.3630 C   0  0  0  0  0  0  0  0  0  0  0  0
   -5.2880   -0.4530   -2.1700 C   0  0  0  0  0  0  0  0  0  0  0  0
   -6.5520   -0.4400   -2.6140 C   0  0  0  0  0  0  0  0  0  0  0  0
   -7.3710   -1.6260   -2.2780 C   0  0  0  0  0  0  0  0  0  0  0  0
   -6.7520   -2.5770   -1.5660 C   0  0  0  0  0  0  0  0  0  0  0  0
   -7.4190   -4.0650   -1.0190 Cl  0  0  0  0  0  0  0  0  0  0  0  0
   -5.1040   -1.9860   -1.3050 S   0  0  0  0  0  0  0  0  0  0  0  0
  1  2  1  0  0  0  0
  2  3  2  0  0  0  0
  3  4  1  0  0  0  0
  4  5  2  0  0  0  0
  5  6  1  0  0  0  0
  6  7  2  0  0  0  0
  7  2  1  0  0  0  0
  3  8  1  0  0  0  0
  8  9  2  0  0  0  0
  9  1  1  0  0  0  0
  9 10  1  0  0  0  0
 10 11  1  0  0  0  0
 11 12  1  0  0  0  0
 12 13  2  0  0  0  0
 12 14  1  0  0  0  0
 14 15  1  0  0  0  0
 15 16  1  0  0  0  0
 16 17  1  0  0  0  0
 17 11  1  0  0  0  0
 15 18  1  0  0  0  0
 18 19  2  0  0  0  0
 18 20  2  0  0  0  0
 18 21  1  0  0  0  0
 21 22  2  0  0  0  0
 22 23  1  0  0  0  0
 23 24  2  0  0  0  0
 24 25  1  0  0  0  0
 25 26  2  0  0  0  0
 26 27  1  0  0  0  0
 26 28  1  0  0  0  0
 28 23  1  0  0  0  0
M  END
$$$$
