# Supplementary material for: Template CoMFA Generates Single 3D-QSAR Models that, for Twelve of Twelve Biological Targets, Predict All ChEMBL-Tabulated Affinities
Source: PLoS One. 2015 Jun 12;10(6):e0129307. doi: 10.1371/journal.pone.0129307 (PMC4466312; doi:10.1371/journal.pone.0129307)
Supplement: S9 Text — The zip file contains, in. sdf format, the aligned structures, from the A, B, C, D, and F protocols, of all templates and training sets for the factor Xa target. The content of each file is evident from its name. (ZIP) [file pone.0129307.s010.zip › facXa_D_trng.sdf]

ROW2
  -MTS-   01071502343D 0   0.00000     0.00000     0

 54 56  0  0  1  0  0  0  0  0999 V2000
    2.1530   -6.4010    3.9600 C   0  0  0  0  0  0  0  0  0  0  0  0
    3.2150   -5.5400    3.2820 C   0  0  0  0  0  0  0  0  0  0  0  0
    2.7510   -4.4770    2.4450 O   0  0  0  0  0  0  0  0  0  0  0  0
    3.4940   -3.3280    2.3930 C   0  0  0  0  0  0  0  0  0  0  0  0
    4.6420   -3.2000    3.1850 C   0  0  0  0  0  0  0  0  0  0  0  0
    5.4020   -2.0260    3.1330 C   0  0  0  0  0  0  0  0  0  0  0  0
    6.5250   -1.9020    3.9080 O   0  0  0  0  0  0  0  0  0  0  0  0
    6.3750   -1.9910    5.3270 C   0  0  2  0  0  0  0  0  0  0  0  0
    6.5150   -3.4350    5.8430 C   0  0  0  0  0  0  0  0  0  0  0  0
    7.4290   -3.3900    7.0820 C   0  0  0  0  0  0  0  0  0  0  0  0
    7.6340   -1.9960    7.3250 O   0  0  0  0  0  0  0  0  0  0  0  0
    7.5220   -1.2950    6.0840 C   0  0  0  0  0  0  0  0  0  0  0  0
    5.0140   -0.9780    2.2890 C   0  0  0  0  0  0  0  0  0  0  0  0
    3.8660   -1.1050    1.4970 C   0  0  0  0  0  0  0  0  0  0  0  0
    3.1060   -2.2800    1.5500 C   0  0  0  0  0  0  0  0  0  0  0  0
    3.4560    0.0020    0.6050 C   0  0  0  0  0  0  0  0  0  0  0  0
    3.9500   -0.3730   -0.7270 N   0  0  0  0  0  0  0  0  0  0  0  0
    3.7250    0.4810   -1.8320 C   0  0  0  0  0  0  0  0  0  0  0  0
    2.5670    0.3340   -2.6060 C   0  0  0  0  0  0  0  0  0  0  0  0
    2.3440    1.1790   -3.7000 C   0  0  0  0  0  0  0  0  0  0  0  0
    3.2770    2.1720   -4.0190 C   0  0  0  0  0  0  0  0  0  0  0  0
    4.4350    2.3200   -3.2450 C   0  0  0  0  0  0  0  0  0  0  0  0
    4.6580    1.4740   -2.1520 C   0  0  0  0  0  0  0  0  0  0  0  0
    3.0410    3.0660   -5.1750 C   0  0  0  0  0  0  0  0  0  0  0  0
    3.4850    2.7290   -6.3710 N   0  0  0  0  0  0  0  0  0  0  0  0
    2.3620    4.2430   -5.0030 N   0  0  0  0  0  0  0  0  0  0  0  0
    1.9720    0.2190    0.4300 C   0  0  0  0  0  0  0  0  0  0  0  0
    1.1770   -0.5020    1.0110 O   0  0  0  0  0  0  0  0  0  0  0  0
    1.5340    1.1890   -0.3510 O   0  0  0  0  0  0  0  0  0  0  0  0
    1.5320   -6.8750    3.2020 H   0  0  0  0  0  0  0  0  0  0  0  0
    2.6370   -7.1660    4.5630 H   0  0  0  0  0  0  0  0  0  0  0  0
    1.5330   -5.7760    4.5980 H   0  0  0  0  0  0  0  0  0  0  0  0
    3.7460   -6.2160    2.6150 H   0  0  0  0  0  0  0  0  0  0  0  0
    3.8300   -5.1110    4.0700 H   0  0  0  0  0  0  0  0  0  0  0  0
    4.9410   -4.0080    3.8360 H   0  0  0  0  0  0  0  0  0  0  0  0
    5.4030   -1.5590    5.5580 H   0  0  0  0  0  0  0  0  0  0  0  0
    6.9770   -4.0500    5.0740 H   0  0  0  0  0  0  0  0  0  0  0  0
    5.5350   -3.8120    6.1290 H   0  0  0  0  0  0  0  0  0  0  0  0
    8.3720   -3.8980    6.8930 H   0  0  0  0  0  0  0  0  0  0  0  0
    6.9560   -3.8720    7.9360 H   0  0  0  0  0  0  0  0  0  0  0  0
    8.4460   -1.4130    5.5210 H   0  0  0  0  0  0  0  0  0  0  0  0
    7.2470   -0.2610    6.2790 H   0  0  0  0  0  0  0  0  0  0  0  0
    5.6000   -0.0720    2.2490 H   0  0  0  0  0  0  0  0  0  0  0  0
    2.2200   -2.3780    0.9400 H   0  0  0  0  0  0  0  0  0  0  0  0
    3.9230    0.9300    0.9280 H   0  0  0  0  0  0  0  0  0  0  0  0
    4.4510   -1.2410   -0.8540 H   0  0  0  0  0  0  0  0  0  0  0  0
    1.8470   -0.4320   -2.3600 H   0  0  0  0  0  0  0  0  0  0  0  0
    1.4510    1.0650   -4.2970 H   0  0  0  0  0  0  0  0  0  0  0  0
    5.1550    3.0860   -3.4920 H   0  0  0  0  0  0  0  0  0  0  0  0
    5.5510    1.5880   -1.5550 H   0  0  0  0  0  0  0  0  0  0  0  0
    3.3270    3.3260   -7.1440 H   0  0  0  0  0  0  0  0  0  0  0  0
    2.0220    4.5010   -4.0880 H   0  0  0  0  0  0  0  0  0  0  0  0
    2.2010    4.8530   -5.7920 H   0  0  0  0  0  0  0  0  0  0  0  0
    0.5650    1.1710   -0.3370 H   0  0  0  0  0  0  0  0  0  0  0  0
  1 30  1  0  0  0  0
  1 31  1  0  0  0  0
  1 32  1  0  0  0  0
  1  2  1  0  0  0  0
  2 33  1  0  0  0  0
  2 34  1  0  0  0  0
  2  3  1  0  0  0  0
  3  4  1  0  0  0  0
  4  5  2  0  0  0  0
  5 35  1  0  0  0  0
  5  6  1  0  0  0  0
  6  7  1  0  0  0  0
  7  8  1  0  0  0  0
  8 36  1  0  0  0  0
  8  9  1  0  0  0  0
  9 37  1  0  0  0  0
  9 38  1  0  0  0  0
  9 10  1  0  0  0  0
 10 39  1  0  0  0  0
 10 40  1  0  0  0  0
 10 11  1  0  0  0  0
 11 12  1  0  0  0  0
 12  8  1  0  0  0  0
 12 41  1  0  0  0  0
 12 42  1  0  0  0  0
  6 13  2  0  0  0  0
 13 43  1  0  0  0  0
 13 14  1  0  0  0  0
 14 15  2  0  0  0  0
 15  4  1  0  0  0  0
 15 44  1  0  0  0  0
 14 16  1  0  0  0  0
 16 45  1  0  0  0  0
 16 17  1  0  0  0  0
 17 46  1  0  0  0  0
 17 18  1  0  0  0  0
 18 19  2  0  0  0  0
 19 47  1  0  0  0  0
 19 20  1  0  0  0  0
 20 48  1  0  0  0  0
 20 21  2  0  0  0  0
 21 22  1  0  0  0  0
 22 49  1  0  0  0  0
 22 23  2  0  0  0  0
 23 18  1  0  0  0  0
 23 50  1  0  0  0  0
 21 24  1  0  0  0  0
 24 25  2  0  0  0  0
 25 51  1  0  0  0  0
 24 26  1  0  0  0  0
 26 52  1  0  0  0  0
 26 53  1  0  0  0  0
 16 27  1  0  0  0  0
 27 28  2  0  0  0  0
 27 29  1  0  0  0  0
 29 54  1  0  0  0  0
M  END
>  <LOGBIO>
5.0400

>  <PRED_LOGBIO>
4.4600

>  <XV_RES>
0.5240

>  <WHL_TMPL>
2

>  <ANCH>
17-24;9-8

$$$$
ROW3
  -MTS-   01071502343D 0   0.00000     0.00000     0

 60 65  0  0  0  0  0  0  0  0999 V2000
    5.0920   -1.8800   -1.9760 N   0  0  0  0  0  0  0  0  0  0  0  0
    4.0590   -1.9050   -2.8750 C   0  0  0  0  0  0  0  0  0  0  0  0
    4.1210   -1.1740   -3.9720 N   0  0  0  0  0  0  0  0  0  0  0  0
    2.8730   -2.7520   -2.6160 C   0  0  0  0  0  0  0  0  0  0  0  0
    2.8420   -4.0730   -3.0770 C   0  0  0  0  0  0  0  0  0  0  0  0
    1.7210   -4.8740   -2.8330 C   0  0  0  0  0  0  0  0  0  0  0  0
    0.6290   -4.3540   -2.1270 C   0  0  0  0  0  0  0  0  0  0  0  0
    0.6600   -3.0320   -1.6660 C   0  0  0  0  0  0  0  0  0  0  0  0
    1.7820   -2.2310   -1.9110 C   0  0  0  0  0  0  0  0  0  0  0  0
   -0.4430   -2.5060   -0.9530 N   0  0  0  0  0  0  0  0  0  0  0  0
   -1.8020   -2.3880   -1.4450 N   0  0  0  0  0  0  0  0  0  0  0  0
   -2.5340   -1.8520   -0.4870 C   0  0  0  0  0  0  0  0  0  0  0  0
   -4.0110   -1.5440   -0.5600 C   0  0  0  0  0  0  0  0  0  0  0  0
   -4.2030   -0.1800   -1.0720 N   0  0  0  0  0  0  0  0  0  0  0  0
   -4.3400    0.2010   -2.3810 C   0  0  0  0  0  0  0  0  0  0  0  0
   -4.4930    1.5320   -2.4030 C   0  0  0  0  0  0  0  0  0  0  0  0
   -4.4500    1.9990   -1.0840 N   0  0  0  0  0  0  0  0  0  0  0  0
   -4.2850    1.0430   -0.2960 N   0  0  0  0  0  0  0  0  0  0  0  0
   -1.6470   -1.6060    0.6710 C   0  0  0  0  0  0  0  0  0  0  0  0
   -0.4190   -2.0180    0.3270 C   0  0  0  0  0  0  0  0  0  0  0  0
    0.7780   -1.9550    1.1950 C   0  0  0  0  0  0  0  0  0  0  0  0
    0.6930   -1.4840    2.3270 O   0  0  0  0  0  0  0  0  0  0  0  0
    1.9460   -2.4090    0.7500 N   0  0  0  0  0  0  0  0  0  0  0  0
    3.1060   -2.2800    1.5500 C   0  0  0  0  0  0  0  0  0  0  0  0
    3.8660   -1.1050    1.4970 C   0  0  0  0  0  0  0  0  0  0  0  0
    5.0140   -0.9780    2.2890 C   0  0  0  0  0  0  0  0  0  0  0  0
    5.4020   -2.0260    3.1330 C   0  0  0  0  0  0  0  0  0  0  0  0
    4.6420   -3.2000    3.1850 C   0  0  0  0  0  0  0  0  0  0  0  0
    3.4940   -3.3280    2.3930 C   0  0  0  0  0  0  0  0  0  0  0  0
    6.5620   -1.8980    3.9330 N   0  0  0  0  0  0  0  0  0  0  0  0
    6.6250   -1.3470    5.1860 C   0  0  0  0  0  0  0  0  0  0  0  0
    7.8650   -1.3920    5.6370 N   0  0  0  0  0  0  0  0  0  0  0  0
    8.6860   -1.9890    4.6730 C   0  0  0  0  0  0  0  0  0  0  0  0
   10.0550   -2.2800    4.6330 C   0  0  0  0  0  0  0  0  0  0  0  0
   10.6060   -2.8970    3.5040 C   0  0  0  0  0  0  0  0  0  0  0  0
    9.7890   -3.2230    2.4150 C   0  0  0  0  0  0  0  0  0  0  0  0
    8.4200   -2.9320    2.4550 C   0  0  0  0  0  0  0  0  0  0  0  0
    7.8690   -2.3150    3.5850 C   0  0  0  0  0  0  0  0  0  0  0  0
    5.0440   -2.4390   -1.1360 H   0  0  0  0  0  0  0  0  0  0  0  0
    5.9010   -1.3020   -2.1520 H   0  0  0  0  0  0  0  0  0  0  0  0
    4.9140   -0.6080   -4.1450 H   0  0  0  0  0  0  0  0  0  0  0  0
    3.6840   -4.4750   -3.6220 H   0  0  0  0  0  0  0  0  0  0  0  0
    1.6970   -5.8940   -3.1890 H   0  0  0  0  0  0  0  0  0  0  0  0
   -0.2360   -4.9720   -1.9380 H   0  0  0  0  0  0  0  0  0  0  0  0
    1.8050   -1.2120   -1.5550 H   0  0  0  0  0  0  0  0  0  0  0  0
   -4.4470   -1.6240    0.4330 H   0  0  0  0  0  0  0  0  0  0  0  0
   -4.4960   -2.2530   -1.2280 H   0  0  0  0  0  0  0  0  0  0  0  0
   -4.3290   -0.4540   -3.2400 H   0  0  0  0  0  0  0  0  0  0  0  0
   -4.6260    2.1400   -3.2860 H   0  0  0  0  0  0  0  0  0  0  0  0
   -1.9350   -1.1750    1.6190 H   0  0  0  0  0  0  0  0  0  0  0  0
    2.0050   -2.8460   -0.1590 H   0  0  0  0  0  0  0  0  0  0  0  0
    3.5670   -0.2970    0.8460 H   0  0  0  0  0  0  0  0  0  0  0  0
    5.6000   -0.0720    2.2490 H   0  0  0  0  0  0  0  0  0  0  0  0
    4.9410   -4.0080    3.8360 H   0  0  0  0  0  0  0  0  0  0  0  0
    2.9080   -4.2350    2.4330 H   0  0  0  0  0  0  0  0  0  0  0  0
    5.7840   -0.9370    5.7250 H   0  0  0  0  0  0  0  0  0  0  0  0
   10.6860   -2.0280    5.4720 H   0  0  0  0  0  0  0  0  0  0  0  0
   11.6620   -3.1220    3.4720 H   0  0  0  0  0  0  0  0  0  0  0  0
   10.2140   -3.7000    1.5440 H   0  0  0  0  0  0  0  0  0  0  0  0
    7.7890   -3.1840    1.6160 H   0  0  0  0  0  0  0  0  0  0  0  0
  1 39  1  0  0  0  0
  1 40  1  0  0  0  0
  1  2  1  0  0  0  0
  2  3  2  0  0  0  0
  3 41  1  0  0  0  0
  2  4  1  0  0  0  0
  4  5  2  0  0  0  0
  5 42  1  0  0  0  0
  5  6  1  0  0  0  0
  6 43  1  0  0  0  0
  6  7  2  0  0  0  0
  7 44  1  0  0  0  0
  7  8  1  0  0  0  0
  8  9  2  0  0  0  0
  9  4  1  0  0  0  0
  9 45  1  0  0  0  0
  8 10  1  0  0  0  0
 10 11  1  0  0  0  0
 11 12  2  0  0  0  0
 12 13  1  0  0  0  0
 13 46  1  0  0  0  0
 13 47  1  0  0  0  0
 13 14  1  0  0  0  0
 14 15  1  0  0  0  0
 15 48  1  0  0  0  0
 15 16  2  0  0  0  0
 16 49  1  0  0  0  0
 16 17  1  0  0  0  0
 17 18  2  0  0  0  0
 18 14  1  0  0  0  0
 12 19  1  0  0  0  0
 19 50  1  0  0  0  0
 19 20  2  0  0  0  0
 20 10  1  0  0  0  0
 20 21  1  0  0  0  0
 21 22  2  0  0  0  0
 21 23  1  0  0  0  0
 23 51  1  0  0  0  0
 23 24  1  0  0  0  0
 24 25  2  0  0  0  0
 25 52  1  0  0  0  0
 25 26  1  0  0  0  0
 26 53  1  0  0  0  0
 26 27  2  0  0  0  0
 27 28  1  0  0  0  0
 28 54  1  0  0  0  0
 28 29  2  0  0  0  0
 29 24  1  0  0  0  0
 29 55  1  0  0  0  0
 27 30  1  0  0  0  0
 30 31  1  0  0  0  0
 31 56  1  0  0  0  0
 31 32  2  0  0  0  0
 32 33  1  0  0  0  0
 33 34  2  0  0  0  0
 34 57  1  0  0  0  0
 34 35  1  0  0  0  0
 35 58  1  0  0  0  0
 35 36  2  0  0  0  0
 36 59  1  0  0  0  0
 36 37  1  0  0  0  0
 37 60  1  0  0  0  0
 37 38  2  0  0  0  0
 38 30  1  0  0  0  0
 38 33  1  0  0  0  0
M  END
>  <LOGBIO>
9.5900

>  <PRED_LOGBIO>
8.8300

>  <XV_RES>
0.9340

>  <WHL_TMPL>
2

>  <ANCH>
31-32;33-34

$$$$
ROW4
  -MTS-   01071502343D 0   0.00000     0.00000     0

 47 51  0  0  0  0  0  0  0  0999 V2000
   -7.6310   -4.3430   -1.3920 Cl  0  0  0  0  0  0  0  0  0  0  0  0
   -6.4710   -3.0670   -1.1560 C   0  0  0  0  0  0  0  0  0  0  0  0
   -6.2390   -2.5610    0.1280 C   0  0  0  0  0  0  0  0  0  0  0  0
   -5.3060   -1.5340    0.3180 C   0  0  0  0  0  0  0  0  0  0  0  0
   -4.6050   -1.0150   -0.7770 C   0  0  0  0  0  0  0  0  0  0  0  0
   -3.5990    0.0670   -0.6940 C   0  0  0  0  0  0  0  0  0  0  0  0
   -3.0320    0.4320   -1.8520 C   0  0  0  0  0  0  0  0  0  0  0  0
   -3.7550   -0.5880   -3.1050 S   0  0  0  0  0  0  0  0  0  0  0  0
   -4.8370   -1.5210   -2.0610 C   0  0  0  0  0  0  0  0  0  0  0  0
   -5.7700   -2.5470   -2.2510 C   0  0  0  0  0  0  0  0  0  0  0  0
   -1.7550    1.7350   -2.0920 S   0  0  0  0  0  0  0  0  0  0  0  0
   -2.2100    2.9600   -1.5120 O   0  0  0  0  0  0  0  0  0  0  0  0
   -1.5260    1.9260   -3.4900 O   0  0  0  0  0  0  0  0  0  0  0  0
   -0.2660    1.2410   -1.3180 N   0  0  0  0  0  0  0  0  0  0  0  0
    0.0530    1.5620    0.0810 C   0  0  0  0  0  0  0  0  0  0  0  0
    0.4080    0.3020    0.8930 C   0  0  0  0  0  0  0  0  0  0  0  0
    1.2690   -0.6360    0.1590 N   0  0  0  0  0  0  0  0  0  0  0  0
    1.9630   -1.6870    0.9160 C   0  0  0  0  0  0  0  0  0  0  0  0
    3.3110   -1.1760    1.3670 C   0  0  0  0  0  0  0  0  0  0  0  0
    3.5410   -0.5450    2.5260 C   0  0  0  0  0  0  0  0  0  0  0  0
    4.9850   -0.2210    2.5640 C   0  0  0  0  0  0  0  0  0  0  0  0
    5.8310    0.3830    3.4100 C   0  0  0  0  0  0  0  0  0  0  0  0
    7.1660    0.5300    3.1430 N   0  0  0  0  0  0  0  0  0  0  0  0
    7.7000    0.0550    1.9740 C   0  0  0  0  0  0  0  0  0  0  0  0
    6.9570   -0.5670    1.0480 C   0  0  0  0  0  0  0  0  0  0  0  0
    5.5090   -0.7530    1.2860 C   0  0  0  0  0  0  0  0  0  0  0  0
    4.4970   -1.2940    0.6330 N   0  0  0  0  0  0  0  0  0  0  0  0
    1.4510   -0.5790   -1.1570 C   0  0  0  0  0  0  0  0  0  0  0  0
    2.1890   -1.4030   -1.6950 O   0  0  0  0  0  0  0  0  0  0  0  0
    0.7760    0.4690   -2.0100 C   0  0  0  0  0  0  0  0  0  0  0  0
   -6.7800   -2.9620    0.9730 H   0  0  0  0  0  0  0  0  0  0  0  0
   -5.1270   -1.1440    1.3090 H   0  0  0  0  0  0  0  0  0  0  0  0
   -3.3370    0.5350    0.2440 H   0  0  0  0  0  0  0  0  0  0  0  0
   -5.9490   -2.9380   -3.2410 H   0  0  0  0  0  0  0  0  0  0  0  0
   -0.8610    1.9590    0.5180 H   0  0  0  0  0  0  0  0  0  0  0  0
    0.9150    2.2260    0.1000 H   0  0  0  0  0  0  0  0  0  0  0  0
   -0.5310   -0.2210    1.0600 H   0  0  0  0  0  0  0  0  0  0  0  0
    0.9310    0.6230    1.7910 H   0  0  0  0  0  0  0  0  0  0  0  0
    2.1530   -2.5020    0.2200 H   0  0  0  0  0  0  0  0  0  0  0  0
    1.3760   -1.9360    1.7970 H   0  0  0  0  0  0  0  0  0  0  0  0
    2.8120   -0.3160    3.2890 H   0  0  0  0  0  0  0  0  0  0  0  0
    5.4440    0.7690    4.3410 H   0  0  0  0  0  0  0  0  0  0  0  0
    7.7630    0.9930    3.8140 H   0  0  0  0  0  0  0  0  0  0  0  0
    8.7560    0.1860    1.7920 H   0  0  0  0  0  0  0  0  0  0  0  0
    7.4110   -0.9290    0.1370 H   0  0  0  0  0  0  0  0  0  0  0  0
    0.2620   -0.0790   -2.7970 H   0  0  0  0  0  0  0  0  0  0  0  0
    1.5420    1.1610   -2.3540 H   0  0  0  0  0  0  0  0  0  0  0  0
  1  2  1  0  0  0  0
  2  3  2  0  0  0  0
  3 31  1  0  0  0  0
  3  4  1  0  0  0  0
  4 32  1  0  0  0  0
  4  5  2  0  0  0  0
  5  6  1  0  0  0  0
  6 33  1  0  0  0  0
  6  7  2  0  0  0  0
  7  8  1  0  0  0  0
  8  9  1  0  0  0  0
  9  5  1  0  0  0  0
  9 10  2  0  0  0  0
 10  2  1  0  0  0  0
 10 34  1  0  0  0  0
  7 11  1  0  0  0  0
 11 12  2  0  0  0  0
 11 13  2  0  0  0  0
 11 14  1  0  0  0  0
 14 15  1  0  0  0  0
 15 35  1  0  0  0  0
 15 36  1  0  0  0  0
 15 16  1  0  0  0  0
 16 37  1  0  0  0  0
 16 38  1  0  0  0  0
 16 17  1  0  0  0  0
 17 18  1  0  0  0  0
 18 39  1  0  0  0  0
 18 40  1  0  0  0  0
 18 19  1  0  0  0  0
 19 20  2  0  0  0  0
 20 41  1  0  0  0  0
 20 21  1  0  0  0  0
 21 22  2  0  0  0  0
 22 42  1  0  0  0  0
 22 23  1  0  0  0  0
 23 43  1  0  0  0  0
 23 24  1  0  0  0  0
 24 44  1  0  0  0  0
 24 25  2  0  0  0  0
 25 45  1  0  0  0  0
 25 26  1  0  0  0  0
 26 21  1  0  0  0  0
 26 27  2  0  0  0  0
 27 19  1  0  0  0  0
 17 28  1  0  0  0  0
 28 29  2  0  0  0  0
 28 30  1  0  0  0  0
 30 14  1  0  0  0  0
 30 46  1  0  0  0  0
 30 47  1  0  0  0  0
M  END
>  <LOGBIO>
8.4000

>  <PRED_LOGBIO>
8.1500

>  <XV_RES>
0.3600

>  <WHL_TMPL>
3

>  <ANCH>
31-33;15-16

$$$$
ROW5
  -MTS-   01071502343D 0   0.00000     0.00000     0

 49 52  0  0  0  0  0  0  0  0999 V2000
    6.4970   -2.1050    9.5300 N   0  0  0  0  0  0  0  0  0  0  0  0
    5.5510   -1.5760    8.6930 C   0  0  0  0  0  0  0  0  0  0  0  0
    4.2750   -1.6140    9.0300 N   0  0  0  0  0  0  0  0  0  0  0  0
    5.9590   -0.9610    7.4100 C   0  0  0  0  0  0  0  0  0  0  0  0
    6.2650    0.4040    7.3540 C   0  0  0  0  0  0  0  0  0  0  0  0
    6.6510    0.9860    6.1410 C   0  0  0  0  0  0  0  0  0  0  0  0
    6.7310    0.2030    4.9830 C   0  0  0  0  0  0  0  0  0  0  0  0
    7.1090    0.7720    3.7960 O   0  0  0  0  0  0  0  0  0  0  0  0
    6.4250   -1.1620    5.0390 C   0  0  0  0  0  0  0  0  0  0  0  0
    6.5030   -1.9280    3.9060 O   0  0  0  0  0  0  0  0  0  0  0  0
    5.3820   -2.0380    3.1250 C   0  0  0  0  0  0  0  0  0  0  0  0
    5.0140   -0.9780    2.2890 C   0  0  0  0  0  0  0  0  0  0  0  0
    3.8660   -1.1050    1.4970 C   0  0  0  0  0  0  0  0  0  0  0  0
    3.1220   -2.2890    1.5670 C   0  0  0  0  0  0  0  0  0  0  0  0
    3.5470   -3.3110    2.4250 C   0  0  0  0  0  0  0  0  0  0  0  0
    2.7510   -4.4770    2.4450 O   0  0  0  0  0  0  0  0  0  0  0  0
    3.1950   -5.4950    3.2470 C   0  0  0  0  0  0  0  0  0  0  0  0
    4.2640   -5.2790    4.1250 C   0  0  0  0  0  0  0  0  0  0  0  0
    4.7190   -6.3200    4.9440 C   0  0  0  0  0  0  0  0  0  0  0  0
    4.1040   -7.5760    4.8850 C   0  0  0  0  0  0  0  0  0  0  0  0
    3.0350   -7.7920    4.0070 C   0  0  0  0  0  0  0  0  0  0  0  0
    2.5810   -6.7520    3.1880 C   0  0  0  0  0  0  0  0  0  0  0  0
    2.4140   -9.0620    3.9480 N   0  0  0  0  0  0  0  0  0  0  0  0
    1.0960   -9.3300    4.2100 C   0  0  0  0  0  0  0  0  0  0  0  0
    0.9010  -10.6450    4.0450 C   0  0  0  0  0  0  0  0  0  0  0  0
    2.1250  -11.2110    3.6710 N   0  0  0  0  0  0  0  0  0  0  0  0
    3.0230  -10.2440    3.6180 C   0  0  0  0  0  0  0  0  0  0  0  0
    4.6500   -3.1590    3.1700 N   0  0  0  0  0  0  0  0  0  0  0  0
    3.4560    0.0020    0.6050 C   0  0  0  0  0  0  0  0  0  0  0  0
    3.1280   -0.2340   -0.5570 O   0  0  0  0  0  0  0  0  0  0  0  0
    3.4410    1.2520    1.0600 O   0  0  0  0  0  0  0  0  0  0  0  0
    6.0390   -1.7440    6.2520 C   0  0  0  0  0  0  0  0  0  0  0  0
    7.4730   -2.0760    9.2720 H   0  0  0  0  0  0  0  0  0  0  0  0
    6.2180   -2.5250   10.4060 H   0  0  0  0  0  0  0  0  0  0  0  0
    4.0020   -2.0250    9.8880 H   0  0  0  0  0  0  0  0  0  0  0  0
    6.2040    1.0080    8.2480 H   0  0  0  0  0  0  0  0  0  0  0  0
    6.8880    2.0390    6.0980 H   0  0  0  0  0  0  0  0  0  0  0  0
    6.3390    1.1040    3.3080 H   0  0  0  0  0  0  0  0  0  0  0  0
    5.6060   -0.0760    2.2550 H   0  0  0  0  0  0  0  0  0  0  0  0
    2.2330   -2.4130    0.9660 H   0  0  0  0  0  0  0  0  0  0  0  0
    4.7380   -4.3100    4.1700 H   0  0  0  0  0  0  0  0  0  0  0  0
    5.5430   -6.1530    5.6210 H   0  0  0  0  0  0  0  0  0  0  0  0
    4.4540   -8.3790    5.5170 H   0  0  0  0  0  0  0  0  0  0  0  0
    1.7560   -6.9180    2.5110 H   0  0  0  0  0  0  0  0  0  0  0  0
    0.3470   -8.6070    4.4990 H   0  0  0  0  0  0  0  0  0  0  0  0
   -0.0320  -11.1730    4.1760 H   0  0  0  0  0  0  0  0  0  0  0  0
    4.0640  -10.3650    3.3570 H   0  0  0  0  0  0  0  0  0  0  0  0
    2.5150    1.5230    1.1590 H   0  0  0  0  0  0  0  0  0  0  0  0
    5.8020   -2.7970    6.2950 H   0  0  0  0  0  0  0  0  0  0  0  0
  1 33  1  0  0  0  0
  1 34  1  0  0  0  0
  1  2  1  0  0  0  0
  2  3  2  0  0  0  0
  3 35  1  0  0  0  0
  2  4  1  0  0  0  0
  4  5  2  0  0  0  0
  5 36  1  0  0  0  0
  5  6  1  0  0  0  0
  6 37  1  0  0  0  0
  6  7  2  0  0  0  0
  7  8  1  0  0  0  0
  8 38  1  0  0  0  0
  7  9  1  0  0  0  0
  9 10  1  0  0  0  0
 10 11  1  0  0  0  0
 11 12  2  0  0  0  0
 12 39  1  0  0  0  0
 12 13  1  0  0  0  0
 13 14  2  0  0  0  0
 14 40  1  0  0  0  0
 14 15  1  0  0  0  0
 15 16  1  0  0  0  0
 16 17  1  0  0  0  0
 17 18  2  0  0  0  0
 18 41  1  0  0  0  0
 18 19  1  0  0  0  0
 19 42  1  0  0  0  0
 19 20  2  0  0  0  0
 20 43  1  0  0  0  0
 20 21  1  0  0  0  0
 21 22  2  0  0  0  0
 22 17  1  0  0  0  0
 22 44  1  0  0  0  0
 21 23  1  0  0  0  0
 23 24  1  0  0  0  0
 24 45  1  0  0  0  0
 24 25  2  0  0  0  0
 25 46  1  0  0  0  0
 25 26  1  0  0  0  0
 26 27  2  0  0  0  0
 27 23  1  0  0  0  0
 27 47  1  0  0  0  0
 15 28  2  0  0  0  0
 28 11  1  0  0  0  0
 13 29  1  0  0  0  0
 29 30  2  0  0  0  0
 29 31  1  0  0  0  0
 31 48  1  0  0  0  0
  9 32  2  0  0  0  0
 32  4  1  0  0  0  0
 32 49  1  0  0  0  0
M  END
>  <LOGBIO>
7.5900

>  <PRED_LOGBIO>
7.3200

>  <XV_RES>
0.4050

>  <WHL_TMPL>
2

>  <ANCH>
15-22;20-18

$$$$
ROW6
  -MTS-   01071502343D 0   0.00000     0.00000     0

 66 71  0  0  0  0  0  0  0  0999 V2000
    0.4170   -9.0880    8.6390 N   0  0  0  0  0  0  0  0  0  0  0  0
    1.1060  -10.2720    8.6200 C   0  0  0  0  0  0  0  0  0  0  0  0
    1.4510  -10.8530    9.7540 N   0  0  0  0  0  0  0  0  0  0  0  0
    1.4640  -10.8990    7.3280 C   0  0  0  0  0  0  0  0  0  0  0  0
    0.5850  -11.8050    6.7230 C   0  0  0  0  0  0  0  0  0  0  0  0
    0.9230  -12.3990    5.5010 C   0  0  0  0  0  0  0  0  0  0  0  0
    2.1390  -12.0860    4.8840 C   0  0  0  0  0  0  0  0  0  0  0  0
    2.7400  -12.5160    3.6770 N   0  0  0  0  0  0  0  0  0  0  0  0
    3.9530  -11.8940    3.5390 C   0  0  0  0  0  0  0  0  0  0  0  0
    4.1840  -11.0840    4.5810 C   0  0  0  0  0  0  0  0  0  0  0  0
    5.4100  -10.2290    4.7920 C   0  0  0  0  0  0  0  0  0  0  0  0
    6.6180  -10.9010    4.1390 C   0  0  0  0  0  0  0  0  0  0  0  0
    6.8370  -12.2590    4.7640 C   0  0  0  0  0  0  0  0  0  0  0  0
    7.6660  -12.3880    5.8840 C   0  0  0  0  0  0  0  0  0  0  0  0
    7.8690  -13.6460    6.4630 C   0  0  0  0  0  0  0  0  0  0  0  0
    7.2430  -14.7750    5.9210 C   0  0  0  0  0  0  0  0  0  0  0  0
    7.4470  -16.0360    6.5010 N   0  0  0  0  0  0  0  0  0  0  0  0
    6.4140  -14.6460    4.8000 C   0  0  0  0  0  0  0  0  0  0  0  0
    6.2110  -13.3880    4.2220 C   0  0  0  0  0  0  0  0  0  0  0  0
    5.1910   -8.8720    4.1680 C   0  0  0  0  0  0  0  0  0  0  0  0
    4.1290   -8.6200    3.6000 O   0  0  0  0  0  0  0  0  0  0  0  0
    6.1460   -7.9490    4.2320 N   0  0  0  0  0  0  0  0  0  0  0  0
    5.9410   -6.6770    3.6470 C   0  0  0  0  0  0  0  0  0  0  0  0
    5.3770   -5.6420    4.4020 C   0  0  0  0  0  0  0  0  0  0  0  0
    5.1740   -4.3830    3.8230 C   0  0  0  0  0  0  0  0  0  0  0  0
    5.5340   -4.1600    2.4890 C   0  0  0  0  0  0  0  0  0  0  0  0
    6.0980   -5.1950    1.7340 C   0  0  0  0  0  0  0  0  0  0  0  0
    6.3020   -6.4530    2.3120 C   0  0  0  0  0  0  0  0  0  0  0  0
    5.3290   -2.8880    1.9040 N   0  0  0  0  0  0  0  0  0  0  0  0
    4.3760   -2.5690    0.9730 C   0  0  0  0  0  0  0  0  0  0  0  0
    4.4710   -1.2930    0.6480 N   0  0  0  0  0  0  0  0  0  0  0  0
    5.5170   -0.7080    1.3720 C   0  0  0  0  0  0  0  0  0  0  0  0
    6.0410    0.5890    1.4140 C   0  0  0  0  0  0  0  0  0  0  0  0
    7.1180    0.8820    2.2590 C   0  0  0  0  0  0  0  0  0  0  0  0
    7.6710   -0.1230    3.0620 C   0  0  0  0  0  0  0  0  0  0  0  0
    7.1470   -1.4200    3.0200 C   0  0  0  0  0  0  0  0  0  0  0  0
    6.0700   -1.7130    2.1750 C   0  0  0  0  0  0  0  0  0  0  0  0
    3.0180  -11.1790    5.4890 C   0  0  0  0  0  0  0  0  0  0  0  0
    2.6800  -10.5860    6.7110 C   0  0  0  0  0  0  0  0  0  0  0  0
    0.1530   -8.6430    7.7720 H   0  0  0  0  0  0  0  0  0  0  0  0
    0.1740   -8.6590    9.5210 H   0  0  0  0  0  0  0  0  0  0  0  0
    1.2120  -10.4330   10.6180 H   0  0  0  0  0  0  0  0  0  0  0  0
   -0.3540  -12.0470    7.2000 H   0  0  0  0  0  0  0  0  0  0  0  0
    0.2450  -13.0980    5.0350 H   0  0  0  0  0  0  0  0  0  0  0  0
    2.3400  -13.1730    3.0240 H   0  0  0  0  0  0  0  0  0  0  0  0
    4.6280  -12.0370    2.7080 H   0  0  0  0  0  0  0  0  0  0  0  0
    5.5930  -10.1130    5.8580 H   0  0  0  0  0  0  0  0  0  0  0  0
    6.4360  -11.0180    3.0730 H   0  0  0  0  0  0  0  0  0  0  0  0
    7.5020  -10.2850    4.2910 H   0  0  0  0  0  0  0  0  0  0  0  0
    8.1490  -11.5170    6.3020 H   0  0  0  0  0  0  0  0  0  0  0  0
    8.5090  -13.7460    7.3280 H   0  0  0  0  0  0  0  0  0  0  0  0
    8.2090  -16.6190    6.1850 H   0  0  0  0  0  0  0  0  0  0  0  0
    6.8320  -16.3600    7.2340 H   0  0  0  0  0  0  0  0  0  0  0  0
    5.9320  -15.5170    4.3820 H   0  0  0  0  0  0  0  0  0  0  0  0
    5.5720  -13.2880    3.3570 H   0  0  0  0  0  0  0  0  0  0  0  0
    7.0180   -8.1550    4.6980 H   0  0  0  0  0  0  0  0  0  0  0  0
    5.0990   -5.8140    5.4310 H   0  0  0  0  0  0  0  0  0  0  0  0
    4.7390   -3.5850    4.4060 H   0  0  0  0  0  0  0  0  0  0  0  0
    6.3770   -5.0220    0.7050 H   0  0  0  0  0  0  0  0  0  0  0  0
    6.7370   -7.2520    1.7300 H   0  0  0  0  0  0  0  0  0  0  0  0
    3.6540   -3.2600    0.5640 H   0  0  0  0  0  0  0  0  0  0  0  0
    5.6140    1.3640    0.7950 H   0  0  0  0  0  0  0  0  0  0  0  0
    7.5220    1.8830    2.2920 H   0  0  0  0  0  0  0  0  0  0  0  0
    8.5020    0.1030    3.7140 H   0  0  0  0  0  0  0  0  0  0  0  0
    7.5740   -2.1950    3.6390 H   0  0  0  0  0  0  0  0  0  0  0  0
    3.3580   -9.8870    7.1770 H   0  0  0  0  0  0  0  0  0  0  0  0
  1 40  1  0  0  0  0
  1 41  1  0  0  0  0
  1  2  1  0  0  0  0
  2  3  2  0  0  0  0
  3 42  1  0  0  0  0
  2  4  1  0  0  0  0
  4  5  2  0  0  0  0
  5 43  1  0  0  0  0
  5  6  1  0  0  0  0
  6 44  1  0  0  0  0
  6  7  2  0  0  0  0
  7  8  1  0  0  0  0
  8 45  1  0  0  0  0
  8  9  1  0  0  0  0
  9 46  1  0  0  0  0
  9 10  2  0  0  0  0
 10 11  1  0  0  0  0
 11 47  1  0  0  0  0
 11 12  1  0  0  0  0
 12 48  1  0  0  0  0
 12 49  1  0  0  0  0
 12 13  1  0  0  0  0
 13 14  2  0  0  0  0
 14 50  1  0  0  0  0
 14 15  1  0  0  0  0
 15 51  1  0  0  0  0
 15 16  2  0  0  0  0
 16 17  1  0  0  0  0
 17 52  1  0  0  0  0
 17 53  1  0  0  0  0
 16 18  1  0  0  0  0
 18 54  1  0  0  0  0
 18 19  2  0  0  0  0
 19 13  1  0  0  0  0
 19 55  1  0  0  0  0
 11 20  1  0  0  0  0
 20 21  2  0  0  0  0
 20 22  1  0  0  0  0
 22 56  1  0  0  0  0
 22 23  1  0  0  0  0
 23 24  2  0  0  0  0
 24 57  1  0  0  0  0
 24 25  1  0  0  0  0
 25 58  1  0  0  0  0
 25 26  2  0  0  0  0
 26 27  1  0  0  0  0
 27 59  1  0  0  0  0
 27 28  2  0  0  0  0
 28 23  1  0  0  0  0
 28 60  1  0  0  0  0
 26 29  1  0  0  0  0
 29 30  1  0  0  0  0
 30 61  1  0  0  0  0
 30 31  2  0  0  0  0
 31 32  1  0  0  0  0
 32 33  2  0  0  0  0
 33 62  1  0  0  0  0
 33 34  1  0  0  0  0
 34 63  1  0  0  0  0
 34 35  2  0  0  0  0
 35 64  1  0  0  0  0
 35 36  1  0  0  0  0
 36 65  1  0  0  0  0
 36 37  2  0  0  0  0
 37 29  1  0  0  0  0
 37 32  1  0  0  0  0
 10 38  1  0  0  0  0
 38  7  1  0  0  0  0
 38 39  2  0  0  0  0
 39  4  1  0  0  0  0
 39 66  1  0  0  0  0
M  END
>  <LOGBIO>
8.4000

>  <PRED_LOGBIO>
8.1300

>  <XV_RES>
1.0020

>  <WHL_TMPL>
3

>  <ANCH>
1-3;53-54

$$$$
ROW7
  -MTS-   01071502343D 0   0.00000     0.00000     0

 67 71  0  0  0  0  0  0  0  0999 V2000
    5.4320    2.5810   -3.4850 C   0  0  0  0  0  0  0  0  0  0  0  0
    4.9540    1.5030   -2.5160 C   0  0  0  0  0  0  0  0  0  0  0  0
    3.5590    1.8360   -2.0430 C   0  0  0  0  0  0  0  0  0  0  0  0
    3.2740    2.5620   -0.9780 N   0  0  0  0  0  0  0  0  0  0  0  0
    1.8840    2.6630   -0.8440 C   0  0  0  0  0  0  0  0  0  0  0  0
    1.0560    3.3020    0.0870 C   0  0  0  0  0  0  0  0  0  0  0  0
   -0.3350    3.2240   -0.0440 C   0  0  0  0  0  0  0  0  0  0  0  0
   -0.9000    2.5070   -1.1050 C   0  0  0  0  0  0  0  0  0  0  0  0
   -2.2620    2.4300   -1.2330 O   0  0  0  0  0  0  0  0  0  0  0  0
   -2.9370    1.3480   -0.5860 C   0  0  0  0  0  0  0  0  0  0  0  0
   -3.0280    0.1410   -1.5370 C   0  0  0  0  0  0  0  0  0  0  0  0
   -3.6430   -1.0830   -0.8340 C   0  0  0  0  0  0  0  0  0  0  0  0
   -2.9650   -1.3980    0.4320 N   0  0  0  0  0  0  0  0  0  0  0  0
   -2.8460   -0.2650    1.3620 C   0  0  0  0  0  0  0  0  0  0  0  0
   -2.2080    0.9800    0.7190 C   0  0  0  0  0  0  0  0  0  0  0  0
   -2.4820   -2.6470    0.7220 C   0  0  0  0  0  0  0  0  0  0  0  0
   -3.2540   -3.5280    1.3300 N   0  0  0  0  0  0  0  0  0  0  0  0
   -1.0670   -3.0150    0.3460 C   0  0  0  0  0  0  0  0  0  0  0  0
   -0.0720    1.8670   -2.0360 C   0  0  0  0  0  0  0  0  0  0  0  0
    1.3200    1.9450   -1.9060 C   0  0  0  0  0  0  0  0  0  0  0  0
    2.4030    1.4280   -2.6550 N   0  0  0  0  0  0  0  0  0  0  0  0
    2.3060    0.6040   -3.8680 C   0  0  0  0  0  0  0  0  0  0  0  0
    2.2640   -0.8560   -3.4820 C   0  0  0  0  0  0  0  0  0  0  0  0
    3.4540   -1.5840   -3.3650 C   0  0  0  0  0  0  0  0  0  0  0  0
    3.4150   -2.9370   -3.0080 C   0  0  0  0  0  0  0  0  0  0  0  0
    2.1850   -3.5620   -2.7680 C   0  0  0  0  0  0  0  0  0  0  0  0
    2.1460   -4.9150   -2.4110 C   0  0  0  0  0  0  0  0  0  0  0  0
    0.9160   -5.5410   -2.1710 C   0  0  0  0  0  0  0  0  0  0  0  0
   -0.2740   -4.8130   -2.2880 C   0  0  0  0  0  0  0  0  0  0  0  0
   -0.2340   -3.4590   -2.6450 C   0  0  0  0  0  0  0  0  0  0  0  0
    0.9950   -2.8340   -2.8850 C   0  0  0  0  0  0  0  0  0  0  0  0
    1.0350   -1.4810   -3.2420 C   0  0  0  0  0  0  0  0  0  0  0  0
   -1.5730   -5.4730   -2.0340 C   0  0  0  0  0  0  0  0  0  0  0  0
   -2.0850   -5.4790   -0.8180 N   0  0  0  0  0  0  0  0  0  0  0  0
   -2.2460   -6.0790   -3.0630 N   0  0  0  0  0  0  0  0  0  0  0  0
    4.7600    2.6250   -4.3390 H   0  0  0  0  0  0  0  0  0  0  0  0
    6.4370    2.3410   -3.8260 H   0  0  0  0  0  0  0  0  0  0  0  0
    5.4410    3.5440   -2.9800 H   0  0  0  0  0  0  0  0  0  0  0  0
    4.9450    0.5400   -3.0210 H   0  0  0  0  0  0  0  0  0  0  0  0
    5.6260    1.4590   -1.6620 H   0  0  0  0  0  0  0  0  0  0  0  0
    1.4920    3.8560    0.9050 H   0  0  0  0  0  0  0  0  0  0  0  0
   -0.9740    3.7170    0.6740 H   0  0  0  0  0  0  0  0  0  0  0  0
   -3.9340    1.7200   -0.3620 H   0  0  0  0  0  0  0  0  0  0  0  0
   -2.0330   -0.1110   -1.8990 H   0  0  0  0  0  0  0  0  0  0  0  0
   -3.6350    0.4050   -2.4010 H   0  0  0  0  0  0  0  0  0  0  0  0
   -4.6970   -0.8980   -0.6410 H   0  0  0  0  0  0  0  0  0  0  0  0
   -3.5900   -1.9450   -1.4950 H   0  0  0  0  0  0  0  0  0  0  0  0
   -3.8310   -0.0090    1.7450 H   0  0  0  0  0  0  0  0  0  0  0  0
   -2.2550   -0.5680    2.2240 H   0  0  0  0  0  0  0  0  0  0  0  0
   -1.1600    0.7820    0.5060 H   0  0  0  0  0  0  0  0  0  0  0  0
   -2.2650    1.8160    1.4140 H   0  0  0  0  0  0  0  0  0  0  0  0
   -2.9060   -4.4300    1.5400 H   0  0  0  0  0  0  0  0  0  0  0  0
   -0.3720   -2.3430    0.8440 H   0  0  0  0  0  0  0  0  0  0  0  0
   -0.8650   -4.0390    0.6530 H   0  0  0  0  0  0  0  0  0  0  0  0
   -0.9440   -2.9300   -0.7320 H   0  0  0  0  0  0  0  0  0  0  0  0
   -0.5080    1.3140   -2.8550 H   0  0  0  0  0  0  0  0  0  0  0  0
    3.2280    0.7550   -4.4250 H   0  0  0  0  0  0  0  0  0  0  0  0
    1.3840    0.8500   -4.3910 H   0  0  0  0  0  0  0  0  0  0  0  0
    4.4030   -1.1020   -3.5500 H   0  0  0  0  0  0  0  0  0  0  0  0
    4.3330   -3.4990   -2.9180 H   0  0  0  0  0  0  0  0  0  0  0  0
    3.0640   -5.4770   -2.3210 H   0  0  0  0  0  0  0  0  0  0  0  0
    0.8860   -6.5840   -1.8960 H   0  0  0  0  0  0  0  0  0  0  0  0
   -1.1520   -2.8980   -2.7350 H   0  0  0  0  0  0  0  0  0  0  0  0
    0.1160   -0.9200   -3.3320 H   0  0  0  0  0  0  0  0  0  0  0  0
   -2.9540   -5.9210   -0.6480 H   0  0  0  0  0  0  0  0  0  0  0  0
   -1.8550   -6.0750   -3.9940 H   0  0  0  0  0  0  0  0  0  0  0  0
   -3.1330   -6.5300   -2.8900 H   0  0  0  0  0  0  0  0  0  0  0  0
  1 36  1  0  0  0  0
  1 37  1  0  0  0  0
  1 38  1  0  0  0  0
  1  2  1  0  0  0  0
  2 39  1  0  0  0  0
  2 40  1  0  0  0  0
  2  3  1  0  0  0  0
  3  4  2  0  0  0  0
  4  5  1  0  0  0  0
  5  6  2  0  0  0  0
  6 41  1  0  0  0  0
  6  7  1  0  0  0  0
  7 42  1  0  0  0  0
  7  8  2  0  0  0  0
  8  9  1  0  0  0  0
  9 10  1  0  0  0  0
 10 43  1  0  0  0  0
 10 11  1  0  0  0  0
 11 44  1  0  0  0  0
 11 45  1  0  0  0  0
 11 12  1  0  0  0  0
 12 46  1  0  0  0  0
 12 47  1  0  0  0  0
 12 13  1  0  0  0  0
 13 14  1  0  0  0  0
 14 48  1  0  0  0  0
 14 49  1  0  0  0  0
 14 15  1  0  0  0  0
 15 10  1  0  0  0  0
 15 50  1  0  0  0  0
 15 51  1  0  0  0  0
 13 16  1  0  0  0  0
 16 17  2  0  0  0  0
 17 52  1  0  0  0  0
 16 18  1  0  0  0  0
 18 53  1  0  0  0  0
 18 54  1  0  0  0  0
 18 55  1  0  0  0  0
  8 19  1  0  0  0  0
 19 56  1  0  0  0  0
 19 20  2  0  0  0  0
 20  5  1  0  0  0  0
 20 21  1  0  0  0  0
 21  3  1  0  0  0  0
 21 22  1  0  0  0  0
 22 57  1  0  0  0  0
 22 58  1  0  0  0  0
 22 23  1  0  0  0  0
 23 24  2  0  0  0  0
 24 59  1  0  0  0  0
 24 25  1  0  0  0  0
 25 60  1  0  0  0  0
 25 26  2  0  0  0  0
 26 27  1  0  0  0  0
 27 61  1  0  0  0  0
 27 28  2  0  0  0  0
 28 62  1  0  0  0  0
 28 29  1  0  0  0  0
 29 30  2  0  0  0  0
 30 63  1  0  0  0  0
 30 31  1  0  0  0  0
 31 26  1  0  0  0  0
 31 32  2  0  0  0  0
 32 23  1  0  0  0  0
 32 64  1  0  0  0  0
 29 33  1  0  0  0  0
 33 34  2  0  0  0  0
 34 65  1  0  0  0  0
 33 35  1  0  0  0  0
 35 66  1  0  0  0  0
 35 67  1  0  0  0  0
M  END
>  <LOGBIO>
10.0600

>  <PRED_LOGBIO>
8.2800

>  <XV_RES>
2.1560

>  <WHL_TMPL>
1

>  <ANCH>
21-22;46-47

$$$$
ROW8
  -MTS-   01071502343D 0   0.00000     0.00000     0

 60 64  0  0  0  0  0  0  0  0999 V2000
   -7.0530    1.3920   -2.0430 C   0  0  0  0  0  0  0  0  0  0  0  0
   -6.4130    2.5990   -2.7220 C   0  0  0  0  0  0  0  0  0  0  0  0
   -7.1130    3.8730   -2.2580 C   0  0  0  0  0  0  0  0  0  0  0  0
   -4.9890    2.6640   -2.3650 N   0  0  0  0  0  0  0  0  0  0  0  0
   -4.7920    2.0890   -1.0270 C   0  0  0  0  0  0  0  0  0  0  0  0
   -3.3110    2.1350   -0.6070 C   0  0  0  0  0  0  0  0  0  0  0  0
   -2.4100    1.4520   -1.6530 C   0  0  0  0  0  0  0  0  0  0  0  0
   -2.6990    1.9770   -3.0710 C   0  0  0  0  0  0  0  0  0  0  0  0
   -4.2080    1.9370   -3.3760 C   0  0  0  0  0  0  0  0  0  0  0  0
   -0.9960    1.6700   -1.3160 N   0  0  0  0  0  0  0  0  0  0  0  0
   -0.0800    1.7030   -2.2800 C   0  0  0  0  0  0  0  0  0  0  0  0
   -0.4170    1.5510   -3.4540 O   0  0  0  0  0  0  0  0  0  0  0  0
    1.3440    1.9220   -1.9410 C   0  0  0  0  0  0  0  0  0  0  0  0
    1.7800    2.6330   -0.8920 C   0  0  0  0  0  0  0  0  0  0  0  0
    3.2600    2.6060   -0.9150 C   0  0  0  0  0  0  0  0  0  0  0  0
    4.2610    3.1510   -0.1020 C   0  0  0  0  0  0  0  0  0  0  0  0
    5.6090    2.9310   -0.4090 C   0  0  0  0  0  0  0  0  0  0  0  0
    5.9560    2.1660   -1.5290 C   0  0  0  0  0  0  0  0  0  0  0  0
    4.9550    1.6210   -2.3420 C   0  0  0  0  0  0  0  0  0  0  0  0
    3.6070    1.8410   -2.0350 C   0  0  0  0  0  0  0  0  0  0  0  0
    2.4030    1.4280   -2.6550 N   0  0  0  0  0  0  0  0  0  0  0  0
    2.3060    0.6040   -3.8680 C   0  0  0  0  0  0  0  0  0  0  0  0
    2.2640   -0.8550   -3.4820 C   0  0  0  0  0  0  0  0  0  0  0  0
    3.2980   -1.6930   -3.3260 C   0  0  0  0  0  0  0  0  0  0  0  0
    3.0020   -3.0120   -2.9620 N   0  0  0  0  0  0  0  0  0  0  0  0
    1.7320   -3.3340   -2.7990 C   0  0  0  0  0  0  0  0  0  0  0  0
    0.8380   -1.8440   -3.1340 S   0  0  0  0  0  0  0  0  0  0  0  0
    1.1780   -4.6520   -2.4180 C   0  0  0  0  0  0  0  0  0  0  0  0
    0.4360   -4.9400   -1.3400 C   0  0  0  0  0  0  0  0  0  0  0  0
    0.0120   -6.3510   -1.2030 C   0  0  0  0  0  0  0  0  0  0  0  0
    0.4170   -7.1830   -2.1720 C   0  0  0  0  0  0  0  0  0  0  0  0
    0.0930   -8.8670   -2.3020 Cl  0  0  0  0  0  0  0  0  0  0  0  0
    1.3550   -6.1820   -3.2900 S   0  0  0  0  0  0  0  0  0  0  0  0
   -6.9530    1.4870   -0.9640 H   0  0  0  0  0  0  0  0  0  0  0  0
   -8.1070    1.3430   -2.3070 H   0  0  0  0  0  0  0  0  0  0  0  0
   -6.5540    0.4830   -2.3740 H   0  0  0  0  0  0  0  0  0  0  0  0
   -6.5130    2.5030   -3.8010 H   0  0  0  0  0  0  0  0  0  0  0  0
   -7.0130    3.9690   -1.1790 H   0  0  0  0  0  0  0  0  0  0  0  0
   -8.1670    3.8250   -2.5220 H   0  0  0  0  0  0  0  0  0  0  0  0
   -6.6570    4.7340   -2.7420 H   0  0  0  0  0  0  0  0  0  0  0  0
   -5.1380    1.0580   -1.0220 H   0  0  0  0  0  0  0  0  0  0  0  0
   -5.3900    2.6400   -0.3050 H   0  0  0  0  0  0  0  0  0  0  0  0
   -3.0020    3.1710   -0.4830 H   0  0  0  0  0  0  0  0  0  0  0  0
   -3.1920    1.6380    0.3530 H   0  0  0  0  0  0  0  0  0  0  0  0
   -2.5540    0.3740   -1.6200 H   0  0  0  0  0  0  0  0  0  0  0  0
   -2.3380    2.9990   -3.1580 H   0  0  0  0  0  0  0  0  0  0  0  0
   -2.1650    1.3680   -3.7980 H   0  0  0  0  0  0  0  0  0  0  0  0
   -4.5410    0.9020   -3.4170 H   0  0  0  0  0  0  0  0  0  0  0  0
   -4.3890    2.3730   -4.3570 H   0  0  0  0  0  0  0  0  0  0  0  0
   -0.7200    1.7950   -0.3520 H   0  0  0  0  0  0  0  0  0  0  0  0
    1.1630    3.1350   -0.1620 H   0  0  0  0  0  0  0  0  0  0  0  0
    3.9930    3.7410    0.7620 H   0  0  0  0  0  0  0  0  0  0  0  0
    6.3810    3.3510    0.2180 H   0  0  0  0  0  0  0  0  0  0  0  0
    6.9960    1.9960   -1.7660 H   0  0  0  0  0  0  0  0  0  0  0  0
    5.2230    1.0310   -3.2060 H   0  0  0  0  0  0  0  0  0  0  0  0
    3.2280    0.7550   -4.4250 H   0  0  0  0  0  0  0  0  0  0  0  0
    1.3840    0.8500   -4.3910 H   0  0  0  0  0  0  0  0  0  0  0  0
    4.3160   -1.3650   -3.4760 H   0  0  0  0  0  0  0  0  0  0  0  0
    0.1640   -4.1870   -0.6140 H   0  0  0  0  0  0  0  0  0  0  0  0
   -0.5880   -6.6900   -0.3720 H   0  0  0  0  0  0  0  0  0  0  0  0
  1 34  1  0  0  0  0
  1 35  1  0  0  0  0
  1 36  1  0  0  0  0
  1  2  1  0  0  0  0
  2 37  1  0  0  0  0
  2  3  1  0  0  0  0
  3 38  1  0  0  0  0
  3 39  1  0  0  0  0
  3 40  1  0  0  0  0
  2  4  1  0  0  0  0
  4  5  1  0  0  0  0
  5 41  1  0  0  0  0
  5 42  1  0  0  0  0
  5  6  1  0  0  0  0
  6 43  1  0  0  0  0
  6 44  1  0  0  0  0
  6  7  1  0  0  0  0
  7 45  1  0  0  0  0
  7  8  1  0  0  0  0
  8 46  1  0  0  0  0
  8 47  1  0  0  0  0
  8  9  1  0  0  0  0
  9  4  1  0  0  0  0
  9 48  1  0  0  0  0
  9 49  1  0  0  0  0
  7 10  1  0  0  0  0
 10 50  1  0  0  0  0
 10 11  1  0  0  0  0
 11 12  2  0  0  0  0
 11 13  1  0  0  0  0
 13 14  2  0  0  0  0
 14 51  1  0  0  0  0
 14 15  1  0  0  0  0
 15 16  2  0  0  0  0
 16 52  1  0  0  0  0
 16 17  1  0  0  0  0
 17 53  1  0  0  0  0
 17 18  2  0  0  0  0
 18 54  1  0  0  0  0
 18 19  1  0  0  0  0
 19 55  1  0  0  0  0
 19 20  2  0  0  0  0
 20 15  1  0  0  0  0
 20 21  1  0  0  0  0
 21 13  1  0  0  0  0
 21 22  1  0  0  0  0
 22 56  1  0  0  0  0
 22 57  1  0  0  0  0
 22 23  1  0  0  0  0
 23 24  2  0  0  0  0
 24 58  1  0  0  0  0
 24 25  1  0  0  0  0
 25 26  2  0  0  0  0
 26 27  1  0  0  0  0
 27 23  1  0  0  0  0
 26 28  1  0  0  0  0
 28 29  2  0  0  0  0
 29 59  1  0  0  0  0
 29 30  1  0  0  0  0
 30 60  1  0  0  0  0
 30 31  2  0  0  0  0
 31 32  1  0  0  0  0
 31 33  1  0  0  0  0
 33 28  1  0  0  0  0
M  END
>  <LOGBIO>
7.2400

>  <PRED_LOGBIO>
6.8900

>  <XV_RES>
0.3990

>  <WHL_TMPL>
1

>  <ANCH>
37-60;28-29

$$$$
ROW9
  -MTS-   01071502343D 0   0.00000     0.00000     0

 55 58  0  0  0  0  0  0  0  0999 V2000
   -0.3030   -4.4790    0.4910 C   0  0  0  0  0  0  0  0  0  0  0  0
   -0.9390   -3.2050   -0.0120 C   0  0  0  0  0  0  0  0  0  0  0  0
   -0.4190   -2.0180    0.3270 C   0  0  0  0  0  0  0  0  0  0  0  0
   -0.9870   -0.8790   -0.1230 F   0  0  0  0  0  0  0  0  0  0  0  0
    0.7780   -1.9550    1.1950 C   0  0  0  0  0  0  0  0  0  0  0  0
    0.6930   -1.4840    2.3270 O   0  0  0  0  0  0  0  0  0  0  0  0
    1.9460   -2.4090    0.7500 N   0  0  0  0  0  0  0  0  0  0  0  0
    3.1060   -2.2800    1.5500 C   0  0  0  0  0  0  0  0  0  0  0  0
    3.8660   -1.1050    1.4970 C   0  0  0  0  0  0  0  0  0  0  0  0
    5.0140   -0.9780    2.2890 C   0  0  0  0  0  0  0  0  0  0  0  0
    5.4020   -2.0260    3.1330 C   0  0  0  0  0  0  0  0  0  0  0  0
    4.6420   -3.2000    3.1850 C   0  0  0  0  0  0  0  0  0  0  0  0
    3.4940   -3.3280    2.3930 C   0  0  0  0  0  0  0  0  0  0  0  0
    2.7510   -4.4770    2.4450 Br  0  0  0  0  0  0  0  0  0  0  0  0
    6.6150   -1.8920    3.9700 C   0  0  0  0  0  0  0  0  0  0  0  0
    7.0670   -0.6230    4.3510 C   0  0  0  0  0  0  0  0  0  0  0  0
    8.2140   -0.4960    5.1420 C   0  0  0  0  0  0  0  0  0  0  0  0
    8.9110   -1.6390    5.5530 C   0  0  0  0  0  0  0  0  0  0  0  0
    8.4600   -2.9080    5.1720 C   0  0  0  0  0  0  0  0  0  0  0  0
    7.3120   -3.0350    4.3800 C   0  0  0  0  0  0  0  0  0  0  0  0
    6.7200   -4.7030    3.8800 S   0  0  0  0  0  0  0  0  0  0  0  0
    5.2980   -4.6780    3.7270 O   0  0  0  0  0  0  0  0  0  0  0  0
    7.0740   -5.6570    4.8850 O   0  0  0  0  0  0  0  0  0  0  0  0
    7.4610   -5.1540    2.3600 N   0  0  0  0  0  0  0  0  0  0  0  0
   -2.1360   -3.2680   -0.8810 C   0  0  0  0  0  0  0  0  0  0  0  0
   -3.4150   -3.2670   -0.3110 C   0  0  0  0  0  0  0  0  0  0  0  0
   -4.5470   -3.3260   -1.1320 C   0  0  0  0  0  0  0  0  0  0  0  0
   -4.4000   -3.3880   -2.5230 C   0  0  0  0  0  0  0  0  0  0  0  0
   -5.5190   -3.4480   -3.3640 C   0  0  0  0  0  0  0  0  0  0  0  0
   -5.3340   -3.5080   -4.7500 C   0  0  0  0  0  0  0  0  0  0  0  0
   -4.0960   -3.5080   -5.2610 N   0  0  0  0  0  0  0  0  0  0  0  0
   -3.0040   -3.4520   -4.4860 C   0  0  0  0  0  0  0  0  0  0  0  0
   -1.7320   -3.4540   -5.0770 N   0  0  0  0  0  0  0  0  0  0  0  0
   -3.1220   -3.3890   -3.0930 C   0  0  0  0  0  0  0  0  0  0  0  0
   -1.9890   -3.3300   -2.2720 C   0  0  0  0  0  0  0  0  0  0  0  0
   -0.3180   -4.4870    1.5780 H   0  0  0  0  0  0  0  0  0  0  0  0
   -0.8590   -5.3360    0.1140 H   0  0  0  0  0  0  0  0  0  0  0  0
    0.7260   -4.5340    0.1420 H   0  0  0  0  0  0  0  0  0  0  0  0
    2.0050   -2.8460   -0.1590 H   0  0  0  0  0  0  0  0  0  0  0  0
    3.5670   -0.2970    0.8460 H   0  0  0  0  0  0  0  0  0  0  0  0
    5.6000   -0.0720    2.2490 H   0  0  0  0  0  0  0  0  0  0  0  0
    4.9410   -4.0080    3.8360 H   0  0  0  0  0  0  0  0  0  0  0  0
    6.5290    0.2590    4.0340 H   0  0  0  0  0  0  0  0  0  0  0  0
    8.5620    0.4830    5.4360 H   0  0  0  0  0  0  0  0  0  0  0  0
    9.7970   -1.5410    6.1630 H   0  0  0  0  0  0  0  0  0  0  0  0
    8.9980   -3.7900    5.4880 H   0  0  0  0  0  0  0  0  0  0  0  0
    8.1050   -4.5230    1.9060 H   0  0  0  0  0  0  0  0  0  0  0  0
    7.2450   -6.0460    1.9380 H   0  0  0  0  0  0  0  0  0  0  0  0
   -3.5280   -3.2190    0.7620 H   0  0  0  0  0  0  0  0  0  0  0  0
   -5.5330   -3.3250   -0.6920 H   0  0  0  0  0  0  0  0  0  0  0  0
   -6.5150   -3.4480   -2.9470 H   0  0  0  0  0  0  0  0  0  0  0  0
   -6.1900   -3.5550   -5.4070 H   0  0  0  0  0  0  0  0  0  0  0  0
   -1.2910   -2.5820   -5.3300 H   0  0  0  0  0  0  0  0  0  0  0  0
   -1.2570   -4.3290   -5.2490 H   0  0  0  0  0  0  0  0  0  0  0  0
   -1.0030   -3.3310   -2.7110 H   0  0  0  0  0  0  0  0  0  0  0  0
  1 36  1  0  0  0  0
  1 37  1  0  0  0  0
  1 38  1  0  0  0  0
  1  2  1  0  0  0  0
  2  3  2  0  0  0  0
  3  4  1  0  0  0  0
  3  5  1  0  0  0  0
  5  6  2  0  0  0  0
  5  7  1  0  0  0  0
  7 39  1  0  0  0  0
  7  8  1  0  0  0  0
  8  9  2  0  0  0  0
  9 40  1  0  0  0  0
  9 10  1  0  0  0  0
 10 41  1  0  0  0  0
 10 11  2  0  0  0  0
 11 12  1  0  0  0  0
 12 42  1  0  0  0  0
 12 13  2  0  0  0  0
 13  8  1  0  0  0  0
 13 14  1  0  0  0  0
 11 15  1  0  0  0  0
 15 16  2  0  0  0  0
 16 43  1  0  0  0  0
 16 17  1  0  0  0  0
 17 44  1  0  0  0  0
 17 18  2  0  0  0  0
 18 45  1  0  0  0  0
 18 19  1  0  0  0  0
 19 46  1  0  0  0  0
 19 20  2  0  0  0  0
 20 15  1  0  0  0  0
 20 21  1  0  0  0  0
 21 22  2  0  0  0  0
 21 23  2  0  0  0  0
 21 24  1  0  0  0  0
 24 47  1  0  0  0  0
 24 48  1  0  0  0  0
  2 25  1  0  0  0  0
 25 26  2  0  0  0  0
 26 49  1  0  0  0  0
 26 27  1  0  0  0  0
 27 50  1  0  0  0  0
 27 28  2  0  0  0  0
 28 29  1  0  0  0  0
 29 51  1  0  0  0  0
 29 30  2  0  0  0  0
 30 52  1  0  0  0  0
 30 31  1  0  0  0  0
 31 32  2  0  0  0  0
 32 33  1  0  0  0  0
 33 53  1  0  0  0  0
 33 54  1  0  0  0  0
 32 34  1  0  0  0  0
 34 28  1  0  0  0  0
 34 35  2  0  0  0  0
 35 25  1  0  0  0  0
 35 55  1  0  0  0  0
M  END
>  <LOGBIO>
8.8900

>  <PRED_LOGBIO>
8.5300

>  <XV_RES>
0.4640

>  <WHL_TMPL>
2

>  <ANCH>
31-32;8-9

$$$$
ROW12
  -MTS-   01071502343D 0   0.00000     0.00000     0

 53 56  0  0  0  0  0  0  0  0999 V2000
    1.5150    5.6480   -2.4010 Cl  0  0  0  0  0  0  0  0  0  0  0  0
    2.1130    4.3580   -1.3990 C   0  0  0  0  0  0  0  0  0  0  0  0
    3.4360    3.9160   -1.5190 C   0  0  0  0  0  0  0  0  0  0  0  0
    3.8890    2.8750   -0.6990 C   0  0  0  0  0  0  0  0  0  0  0  0
    3.0030    2.3040    0.2220 C   0  0  0  0  0  0  0  0  0  0  0  0
    3.4410    1.2520    1.0600 N   0  0  0  0  0  0  0  0  0  0  0  0
    3.4560    0.0020    0.6050 C   0  0  0  0  0  0  0  0  0  0  0  0
    3.1280   -0.2340   -0.5570 O   0  0  0  0  0  0  0  0  0  0  0  0
    3.8660   -1.1050    1.4970 C   0  0  0  0  0  0  0  0  0  0  0  0
    5.0140   -0.9780    2.2890 C   0  0  0  0  0  0  0  0  0  0  0  0
    5.4020   -2.0260    3.1330 C   0  0  0  0  0  0  0  0  0  0  0  0
    4.6420   -3.2000    3.1850 C   0  0  0  0  0  0  0  0  0  0  0  0
    3.4940   -3.3280    2.3930 C   0  0  0  0  0  0  0  0  0  0  0  0
    3.1060   -2.2800    1.5500 C   0  0  0  0  0  0  0  0  0  0  0  0
    1.9460   -2.4090    0.7500 N   0  0  0  0  0  0  0  0  0  0  0  0
    0.7780   -1.9550    1.1950 C   0  0  0  0  0  0  0  0  0  0  0  0
    0.6930   -1.4840    2.3270 O   0  0  0  0  0  0  0  0  0  0  0  0
   -0.4190   -2.0180    0.3270 C   0  0  0  0  0  0  0  0  0  0  0  0
   -0.3180   -2.5410   -0.9680 C   0  0  0  0  0  0  0  0  0  0  0  0
   -1.4500   -2.6000   -1.7890 C   0  0  0  0  0  0  0  0  0  0  0  0
   -2.6840   -2.1370   -1.3150 C   0  0  0  0  0  0  0  0  0  0  0  0
   -2.7850   -1.6150   -0.0210 C   0  0  0  0  0  0  0  0  0  0  0  0
   -1.6520   -1.5550    0.8010 C   0  0  0  0  0  0  0  0  0  0  0  0
   -3.8280   -2.1980   -2.1450 N   0  0  0  0  0  0  0  0  0  0  0  0
   -3.7940   -1.4640   -3.4190 C   0  0  0  0  0  0  0  0  0  0  0  0
   -5.1900   -1.2670   -4.0380 C   0  0  0  0  0  0  0  0  0  0  0  0
   -6.0050   -2.5730   -3.9790 C   0  0  0  0  0  0  0  0  0  0  0  0
   -6.1410   -3.0520   -2.5220 C   0  0  0  0  0  0  0  0  0  0  0  0
   -4.8660   -2.9140   -1.7240 C   0  0  0  0  0  0  0  0  0  0  0  0
   -4.7850   -3.4880   -0.6390 O   0  0  0  0  0  0  0  0  0  0  0  0
    1.7420    2.7480    0.3150 N   0  0  0  0  0  0  0  0  0  0  0  0
    1.2810    3.7420   -0.4560 C   0  0  0  0  0  0  0  0  0  0  0  0
    4.1010    4.3730   -2.2370 H   0  0  0  0  0  0  0  0  0  0  0  0
    4.9060    2.5190   -0.7760 H   0  0  0  0  0  0  0  0  0  0  0  0
    3.7420    1.4500    2.0030 H   0  0  0  0  0  0  0  0  0  0  0  0
    5.6000   -0.0720    2.2490 H   0  0  0  0  0  0  0  0  0  0  0  0
    6.2870   -1.9280    3.7440 H   0  0  0  0  0  0  0  0  0  0  0  0
    4.9410   -4.0080    3.8360 H   0  0  0  0  0  0  0  0  0  0  0  0
    2.9090   -4.2350    2.4330 H   0  0  0  0  0  0  0  0  0  0  0  0
    2.0050   -2.8460   -0.1590 H   0  0  0  0  0  0  0  0  0  0  0  0
    0.6340   -2.8980   -1.3330 H   0  0  0  0  0  0  0  0  0  0  0  0
   -1.3720   -3.0040   -2.7880 H   0  0  0  0  0  0  0  0  0  0  0  0
   -3.7360   -1.2570    0.3450 H   0  0  0  0  0  0  0  0  0  0  0  0
   -1.7300   -1.1520    1.7990 H   0  0  0  0  0  0  0  0  0  0  0  0
   -3.1600   -1.9970   -4.1240 H   0  0  0  0  0  0  0  0  0  0  0  0
   -3.3280   -0.4930   -3.2630 H   0  0  0  0  0  0  0  0  0  0  0  0
   -5.7200   -0.4850   -3.4970 H   0  0  0  0  0  0  0  0  0  0  0  0
   -5.0860   -0.9520   -5.0740 H   0  0  0  0  0  0  0  0  0  0  0  0
   -5.5050   -3.3390   -4.5670 H   0  0  0  0  0  0  0  0  0  0  0  0
   -6.9940   -2.4020   -4.3980 H   0  0  0  0  0  0  0  0  0  0  0  0
   -6.9350   -2.4930   -2.0310 H   0  0  0  0  0  0  0  0  0  0  0  0
   -6.4590   -4.0930   -2.5140 H   0  0  0  0  0  0  0  0  0  0  0  0
    0.2580    4.0710   -0.3490 H   0  0  0  0  0  0  0  0  0  0  0  0
  1  2  1  0  0  0  0
  2  3  2  0  0  0  0
  3 33  1  0  0  0  0
  3  4  1  0  0  0  0
  4 34  1  0  0  0  0
  4  5  2  0  0  0  0
  5  6  1  0  0  0  0
  6 35  1  0  0  0  0
  6  7  1  0  0  0  0
  7  8  2  0  0  0  0
  7  9  1  0  0  0  0
  9 10  2  0  0  0  0
 10 36  1  0  0  0  0
 10 11  1  0  0  0  0
 11 37  1  0  0  0  0
 11 12  2  0  0  0  0
 12 38  1  0  0  0  0
 12 13  1  0  0  0  0
 13 39  1  0  0  0  0
 13 14  2  0  0  0  0
 14  9  1  0  0  0  0
 14 15  1  0  0  0  0
 15 40  1  0  0  0  0
 15 16  1  0  0  0  0
 16 17  2  0  0  0  0
 16 18  1  0  0  0  0
 18 19  2  0  0  0  0
 19 41  1  0  0  0  0
 19 20  1  0  0  0  0
 20 42  1  0  0  0  0
 20 21  2  0  0  0  0
 21 22  1  0  0  0  0
 22 43  1  0  0  0  0
 22 23  2  0  0  0  0
 23 18  1  0  0  0  0
 23 44  1  0  0  0  0
 21 24  1  0  0  0  0
 24 25  1  0  0  0  0
 25 45  1  0  0  0  0
 25 46  1  0  0  0  0
 25 26  1  0  0  0  0
 26 47  1  0  0  0  0
 26 48  1  0  0  0  0
 26 27  1  0  0  0  0
 27 49  1  0  0  0  0
 27 50  1  0  0  0  0
 27 28  1  0  0  0  0
 28 51  1  0  0  0  0
 28 52  1  0  0  0  0
 28 29  1  0  0  0  0
 29 24  1  0  0  0  0
 29 30  2  0  0  0  0
  5 31  1  0  0  0  0
 31 32  2  0  0  0  0
 32  2  1  0  0  0  0
 32 53  1  0  0  0  0
M  END
>  <LOGBIO>
8.9200

>  <PRED_LOGBIO>
8.2200

>  <XV_RES>
0.7630

>  <WHL_TMPL>
2

>  <ANCH>
13-14;10-11

$$$$
ROW13
  -MTS-   01071502343D 0   0.00000     0.00000     0

 58 61  0  0  0  0  0  0  0  0999 V2000
    1.1720   -3.7980   -1.0090 C   0  0  0  0  0  0  0  0  0  0  0  0
    2.3280   -3.3690   -0.2850 O   0  0  0  0  0  0  0  0  0  0  0  0
    1.9820   -2.7080    0.9350 C   0  0  0  0  0  0  0  0  0  0  0  0
    3.2410   -2.2800    1.6510 C   0  0  0  0  0  0  0  0  0  0  0  0
    3.9450   -3.0420    2.5800 O   0  0  0  0  0  0  0  0  0  0  0  0
    5.0480   -2.2930    3.0090 N   0  0  0  0  0  0  0  0  0  0  0  0
    5.0460   -1.1270    2.3910 C   0  0  0  0  0  0  0  0  0  0  0  0
    6.0380   -0.0420    2.5600 C   0  0  0  0  0  0  0  0  0  0  0  0
    7.3870   -0.2770    2.2700 C   0  0  0  0  0  0  0  0  0  0  0  0
    8.3260    0.7490    2.4300 C   0  0  0  0  0  0  0  0  0  0  0  0
    7.9160    2.0100    2.8800 C   0  0  0  0  0  0  0  0  0  0  0  0
    6.5670    2.2440    3.1710 C   0  0  0  0  0  0  0  0  0  0  0  0
    5.6280    1.2180    3.0110 C   0  0  0  0  0  0  0  0  0  0  0  0
    6.1330    3.5760    3.6470 C   0  0  0  0  0  0  0  0  0  0  0  0
    5.7640    4.5000    2.7790 N   0  0  0  0  0  0  0  0  0  0  0  0
    6.1150    3.8510    4.9890 N   0  0  0  0  0  0  0  0  0  0  0  0
    3.8660   -1.1050    1.4970 C   0  0  0  0  0  0  0  0  0  0  0  0
    3.4560    0.0020    0.6050 C   0  0  0  0  0  0  0  0  0  0  0  0
    3.1280   -0.2340   -0.5570 O   0  0  0  0  0  0  0  0  0  0  0  0
    3.4410    1.2520    1.0600 N   0  0  0  0  0  0  0  0  0  0  0  0
    3.0030    2.3040    0.2220 C   0  0  0  0  0  0  0  0  0  0  0  0
    3.8890    2.8750   -0.6990 C   0  0  0  0  0  0  0  0  0  0  0  0
    3.4360    3.9160   -1.5190 C   0  0  0  0  0  0  0  0  0  0  0  0
    2.1130    4.3580   -1.3990 C   0  0  0  0  0  0  0  0  0  0  0  0
    1.2810    3.7420   -0.4560 C   0  0  0  0  0  0  0  0  0  0  0  0
    1.7420    2.7480    0.3150 N   0  0  0  0  0  0  0  0  0  0  0  0
    1.6040    5.4550   -2.2520 C   0  0  0  0  0  0  0  0  0  0  0  0
    1.7830    5.4030   -3.6400 C   0  0  0  0  0  0  0  0  0  0  0  0
    1.3010    6.4410   -4.4470 C   0  0  0  0  0  0  0  0  0  0  0  0
    0.6400    7.5300   -3.8660 C   0  0  0  0  0  0  0  0  0  0  0  0
    0.4610    7.5820   -2.4790 C   0  0  0  0  0  0  0  0  0  0  0  0
    0.9430    6.5440   -1.6720 C   0  0  0  0  0  0  0  0  0  0  0  0
    0.7070    6.6120    0.1520 S   0  0  0  0  0  0  0  0  0  0  0  0
    0.6090    5.2820    0.6700 O   0  0  0  0  0  0  0  0  0  0  0  0
   -0.4920    7.3300    0.4510 O   0  0  0  0  0  0  0  0  0  0  0  0
    2.0730    7.4240    0.8870 N   0  0  0  0  0  0  0  0  0  0  0  0
    0.5560   -2.9350   -1.2530 H   0  0  0  0  0  0  0  0  0  0  0  0
    1.4820   -4.2930   -1.9260 H   0  0  0  0  0  0  0  0  0  0  0  0
    0.5990   -4.4920   -0.3980 H   0  0  0  0  0  0  0  0  0  0  0  0
    1.3750   -1.8320    0.7140 H   0  0  0  0  0  0  0  0  0  0  0  0
    1.4180   -3.3890    1.5690 H   0  0  0  0  0  0  0  0  0  0  0  0
    7.7040   -1.2490    1.9220 H   0  0  0  0  0  0  0  0  0  0  0  0
    9.3670    0.5680    2.2050 H   0  0  0  0  0  0  0  0  0  0  0  0
    8.6410    2.8010    3.0040 H   0  0  0  0  0  0  0  0  0  0  0  0
    4.5870    1.3990    3.2350 H   0  0  0  0  0  0  0  0  0  0  0  0
    5.4740    5.3910    3.0980 H   0  0  0  0  0  0  0  0  0  0  0  0
    6.3970    3.1450    5.6540 H   0  0  0  0  0  0  0  0  0  0  0  0
    5.8190    4.7610    5.3140 H   0  0  0  0  0  0  0  0  0  0  0  0
    3.7420    1.4500    2.0030 H   0  0  0  0  0  0  0  0  0  0  0  0
    4.9060    2.5190   -0.7760 H   0  0  0  0  0  0  0  0  0  0  0  0
    4.1010    4.3730   -2.2370 H   0  0  0  0  0  0  0  0  0  0  0  0
    0.2580    4.0710   -0.3490 H   0  0  0  0  0  0  0  0  0  0  0  0
    2.2930    4.5630   -4.0880 H   0  0  0  0  0  0  0  0  0  0  0  0
    1.4390    6.4010   -5.5170 H   0  0  0  0  0  0  0  0  0  0  0  0
    0.2680    8.3300   -4.4890 H   0  0  0  0  0  0  0  0  0  0  0  0
   -0.0490    8.4220   -2.0310 H   0  0  0  0  0  0  0  0  0  0  0  0
    2.8260    7.7670    0.3090 H   0  0  0  0  0  0  0  0  0  0  0  0
    2.1070    7.5490    1.8880 H   0  0  0  0  0  0  0  0  0  0  0  0
  1 37  1  0  0  0  0
  1 38  1  0  0  0  0
  1 39  1  0  0  0  0
  1  2  1  0  0  0  0
  2  3  1  0  0  0  0
  3 40  1  0  0  0  0
  3 41  1  0  0  0  0
  3  4  1  0  0  0  0
  4  5  1  0  0  0  0
  5  6  1  0  0  0  0
  6  7  2  0  0  0  0
  7  8  1  0  0  0  0
  8  9  2  0  0  0  0
  9 42  1  0  0  0  0
  9 10  1  0  0  0  0
 10 43  1  0  0  0  0
 10 11  2  0  0  0  0
 11 44  1  0  0  0  0
 11 12  1  0  0  0  0
 12 13  2  0  0  0  0
 13  8  1  0  0  0  0
 13 45  1  0  0  0  0
 12 14  1  0  0  0  0
 14 15  2  0  0  0  0
 15 46  1  0  0  0  0
 14 16  1  0  0  0  0
 16 47  1  0  0  0  0
 16 48  1  0  0  0  0
  7 17  1  0  0  0  0
 17  4  2  0  0  0  0
 17 18  1  0  0  0  0
 18 19  2  0  0  0  0
 18 20  1  0  0  0  0
 20 49  1  0  0  0  0
 20 21  1  0  0  0  0
 21 22  2  0  0  0  0
 22 50  1  0  0  0  0
 22 23  1  0  0  0  0
 23 51  1  0  0  0  0
 23 24  2  0  0  0  0
 24 25  1  0  0  0  0
 25 52  1  0  0  0  0
 25 26  2  0  0  0  0
 26 21  1  0  0  0  0
 24 27  1  0  0  0  0
 27 28  2  0  0  0  0
 28 53  1  0  0  0  0
 28 29  1  0  0  0  0
 29 54  1  0  0  0  0
 29 30  2  0  0  0  0
 30 55  1  0  0  0  0
 30 31  1  0  0  0  0
 31 56  1  0  0  0  0
 31 32  2  0  0  0  0
 32 27  1  0  0  0  0
 32 33  1  0  0  0  0
 33 34  2  0  0  0  0
 33 35  2  0  0  0  0
 33 36  1  0  0  0  0
 36 57  1  0  0  0  0
 36 58  1  0  0  0  0
M  END
>  <LOGBIO>
9.1200

>  <PRED_LOGBIO>
8.3600

>  <XV_RES>
1.0790

>  <WHL_TMPL>
2

>  <ANCH>
13-14;30-31

$$$$
ROW15
  -MTS-   01071502343D 0   0.00000     0.00000     0

 51 55  0  0  0  0  0  0  0  0999 V2000
    2.7370    7.5830    0.6440 C   0  0  0  0  0  0  0  0  0  0  0  0
    1.1670    6.8830    0.0760 S   0  0  0  0  0  0  0  0  0  0  0  0
    0.9640    5.6080    0.6910 O   0  0  0  0  0  0  0  0  0  0  0  0
    0.0970    7.7610    0.4340 O   0  0  0  0  0  0  0  0  0  0  0  0
    1.2110    6.6820   -1.7520 C   0  0  0  0  0  0  0  0  0  0  0  0
    0.7770    7.7230   -2.5810 C   0  0  0  0  0  0  0  0  0  0  0  0
    0.8110    7.5700   -3.9730 C   0  0  0  0  0  0  0  0  0  0  0  0
    1.2770    6.3750   -4.5340 C   0  0  0  0  0  0  0  0  0  0  0  0
    1.7110    5.3340   -3.7050 C   0  0  0  0  0  0  0  0  0  0  0  0
    1.6780    5.4880   -2.3140 C   0  0  0  0  0  0  0  0  0  0  0  0
    2.1360    4.3870   -1.4370 C   0  0  0  0  0  0  0  0  0  0  0  0
    3.4520    3.9190   -1.5300 C   0  0  0  0  0  0  0  0  0  0  0  0
    3.8860    2.8780   -0.7010 C   0  0  0  0  0  0  0  0  0  0  0  0
    3.0030    2.3040    0.2220 C   0  0  0  0  0  0  0  0  0  0  0  0
    3.4410    1.2520    1.0600 N   0  0  0  0  0  0  0  0  0  0  0  0
    3.4560    0.0020    0.6050 C   0  0  0  0  0  0  0  0  0  0  0  0
    3.1280   -0.2340   -0.5570 O   0  0  0  0  0  0  0  0  0  0  0  0
    3.8660   -1.1050    1.4970 C   0  0  0  0  0  0  0  0  0  0  0  0
    3.2360   -2.2570    1.6350 N   0  0  0  0  0  0  0  0  0  0  0  0
    3.9750   -3.0440    2.6040 N   0  0  0  0  0  0  0  0  0  0  0  0
    4.9640   -2.3880    2.9960 N   0  0  0  0  0  0  0  0  0  0  0  0
    4.9630   -1.1060    2.3180 N   0  0  0  0  0  0  0  0  0  0  0  0
    5.9070   -0.0640    2.4730 C   0  0  0  0  0  0  0  0  0  0  0  0
    7.2570   -0.2920    2.1800 C   0  0  0  0  0  0  0  0  0  0  0  0
    8.1910    0.7390    2.3340 C   0  0  0  0  0  0  0  0  0  0  0  0
    7.7750    1.9990    2.7810 C   0  0  0  0  0  0  0  0  0  0  0  0
    8.4670    3.1840    3.0210 O   0  0  0  0  0  0  0  0  0  0  0  0
    7.5570    4.1520    3.4630 N   0  0  0  0  0  0  0  0  0  0  0  0
    6.3420    3.6390    3.5110 C   0  0  0  0  0  0  0  0  0  0  0  0
    5.2040    4.2970    3.8980 N   0  0  0  0  0  0  0  0  0  0  0  0
    6.4260    2.2280    3.0740 C   0  0  0  0  0  0  0  0  0  0  0  0
    5.4920    1.1960    2.9200 C   0  0  0  0  0  0  0  0  0  0  0  0
    1.6860    2.7720    0.3150 C   0  0  0  0  0  0  0  0  0  0  0  0
    0.8350    2.2180    1.2050 F   0  0  0  0  0  0  0  0  0  0  0  0
    1.2530    3.8130   -0.5150 C   0  0  0  0  0  0  0  0  0  0  0  0
    3.5510    6.9150    0.3720 H   0  0  0  0  0  0  0  0  0  0  0  0
    2.7110    7.7020    1.7250 H   0  0  0  0  0  0  0  0  0  0  0  0
    2.8920    8.5530    0.1760 H   0  0  0  0  0  0  0  0  0  0  0  0
    0.4170    8.6440   -2.1480 H   0  0  0  0  0  0  0  0  0  0  0  0
    0.4760    8.3730   -4.6130 H   0  0  0  0  0  0  0  0  0  0  0  0
    1.3030    6.2570   -5.6080 H   0  0  0  0  0  0  0  0  0  0  0  0
    2.0710    4.4130   -4.1380 H   0  0  0  0  0  0  0  0  0  0  0  0
    4.1330    4.3620   -2.2420 H   0  0  0  0  0  0  0  0  0  0  0  0
    4.9010    2.5180   -0.7730 H   0  0  0  0  0  0  0  0  0  0  0  0
    3.7420    1.4500    2.0030 H   0  0  0  0  0  0  0  0  0  0  0  0
    7.5770   -1.2640    1.8350 H   0  0  0  0  0  0  0  0  0  0  0  0
    9.2320    0.5630    2.1070 H   0  0  0  0  0  0  0  0  0  0  0  0
    4.6470    4.7870    3.2130 H   0  0  0  0  0  0  0  0  0  0  0  0
    4.9230    4.2910    4.8680 H   0  0  0  0  0  0  0  0  0  0  0  0
    4.4500    1.3730    3.1470 H   0  0  0  0  0  0  0  0  0  0  0  0
    0.2370    4.1740   -0.4430 H   0  0  0  0  0  0  0  0  0  0  0  0
  1 36  1  0  0  0  0
  1 37  1  0  0  0  0
  1 38  1  0  0  0  0
  1  2  1  0  0  0  0
  2  3  2  0  0  0  0
  2  4  2  0  0  0  0
  2  5  1  0  0  0  0
  5  6  2  0  0  0  0
  6 39  1  0  0  0  0
  6  7  1  0  0  0  0
  7 40  1  0  0  0  0
  7  8  2  0  0  0  0
  8 41  1  0  0  0  0
  8  9  1  0  0  0  0
  9 42  1  0  0  0  0
  9 10  2  0  0  0  0
 10  5  1  0  0  0  0
 10 11  1  0  0  0  0
 11 12  2  0  0  0  0
 12 43  1  0  0  0  0
 12 13  1  0  0  0  0
 13 44  1  0  0  0  0
 13 14  2  0  0  0  0
 14 15  1  0  0  0  0
 15 45  1  0  0  0  0
 15 16  1  0  0  0  0
 16 17  2  0  0  0  0
 16 18  1  0  0  0  0
 18 19  2  0  0  0  0
 19 20  1  0  0  0  0
 20 21  2  0  0  0  0
 21 22  1  0  0  0  0
 22 18  1  0  0  0  0
 22 23  1  0  0  0  0
 23 24  2  0  0  0  0
 24 46  1  0  0  0  0
 24 25  1  0  0  0  0
 25 47  1  0  0  0  0
 25 26  2  0  0  0  0
 26 27  1  0  0  0  0
 27 28  1  0  0  0  0
 28 29  2  0  0  0  0
 29 30  1  0  0  0  0
 30 48  1  0  0  0  0
 30 49  1  0  0  0  0
 29 31  1  0  0  0  0
 31 26  1  0  0  0  0
 31 32  2  0  0  0  0
 32 23  1  0  0  0  0
 32 50  1  0  0  0  0
 14 33  1  0  0  0  0
 33 34  1  0  0  0  0
 33 35  2  0  0  0  0
 35 11  1  0  0  0  0
 35 51  1  0  0  0  0
M  END
>  <LOGBIO>
9.4100

>  <PRED_LOGBIO>
8.4200

>  <XV_RES>
1.2870

>  <WHL_TMPL>
2

>  <ANCH>
13-14;26-27

$$$$
ROW16
  -MTS-   01071502343D 0   0.00000     0.00000     0

 56 60  0  0  1  0  0  0  0  0999 V2000
   -5.5570   -2.4680   -3.8640 Cl  0  0  0  0  0  0  0  0  0  0  0  0
   -4.4550   -2.2080   -2.5430 C   0  0  0  0  0  0  0  0  0  0  0  0
   -4.9160   -1.6430   -1.3480 C   0  0  0  0  0  0  0  0  0  0  0  0
   -4.0290   -1.4340   -0.2850 C   0  0  0  0  0  0  0  0  0  0  0  0
   -2.6820   -1.7910   -0.4160 C   0  0  0  0  0  0  0  0  0  0  0  0
   -1.6590   -1.6160    0.6390 C   0  0  0  0  0  0  0  0  0  0  0  0
   -0.4190   -2.0180    0.3270 C   0  0  0  0  0  0  0  0  0  0  0  0
   -0.4970   -2.6390   -1.3290 S   0  0  0  0  0  0  0  0  0  0  0  0
   -2.2210   -2.3560   -1.6110 C   0  0  0  0  0  0  0  0  0  0  0  0
   -3.1080   -2.5650   -2.6740 C   0  0  0  0  0  0  0  0  0  0  0  0
    0.7780   -1.9550    1.1950 C   0  0  0  0  0  0  0  0  0  0  0  0
    0.6930   -1.4840    2.3270 O   0  0  0  0  0  0  0  0  0  0  0  0
    1.9460   -2.4090    0.7500 N   0  0  0  0  0  0  0  0  0  0  0  0
    3.1510   -2.2750    1.5810 C   0  0  2  0  0  0  0  0  0  0  0  0
    3.7950   -0.8830    1.4410 C   0  0  0  0  0  0  0  0  0  0  0  0
    4.5100   -0.5590    2.7670 C   0  0  0  0  0  0  0  0  0  0  0  0
    4.0130   -1.6380    3.7460 C   0  0  0  0  0  0  0  0  0  0  0  0
    2.8270   -2.3650    3.0840 C   0  0  2  0  0  0  0  0  0  0  0  0
    2.7130   -3.7580    3.5390 N   0  0  0  0  0  0  0  0  0  0  0  0
    3.7880   -4.4020    3.9860 C   0  0  0  0  0  0  0  0  0  0  0  0
    4.8770   -3.8310    4.0200 O   0  0  0  0  0  0  0  0  0  0  0  0
    3.6730   -5.8050    4.4450 C   0  0  0  0  0  0  0  0  0  0  0  0
    3.8550   -6.8550    3.5370 C   0  0  0  0  0  0  0  0  0  0  0  0
    3.7460   -8.1810    3.9700 C   0  0  0  0  0  0  0  0  0  0  0  0
    3.4550   -8.4580    5.3110 C   0  0  0  0  0  0  0  0  0  0  0  0
    3.2730   -7.4080    6.2190 C   0  0  0  0  0  0  0  0  0  0  0  0
    3.3820   -6.0810    5.7860 C   0  0  0  0  0  0  0  0  0  0  0  0
    3.3460   -9.7990    5.7490 N   0  0  0  0  0  0  0  0  0  0  0  0
    2.3980  -10.6110    5.1830 C   0  0  0  0  0  0  0  0  0  0  0  0
    2.2340  -11.8900    5.5460 C   0  0  0  0  0  0  0  0  0  0  0  0
    3.1200  -12.4340    6.6000 C   0  0  0  0  0  0  0  0  0  0  0  0
    4.0480  -11.6430    7.1550 C   0  0  0  0  0  0  0  0  0  0  0  0
    4.1650  -10.2400    6.6990 C   0  0  0  0  0  0  0  0  0  0  0  0
    5.0080   -9.4920    7.1920 O   0  0  0  0  0  0  0  0  0  0  0  0
   -5.9550   -1.3670   -1.2460 H   0  0  0  0  0  0  0  0  0  0  0  0
   -4.3840   -0.9970    0.6370 H   0  0  0  0  0  0  0  0  0  0  0  0
   -1.8970   -1.1900    1.6020 H   0  0  0  0  0  0  0  0  0  0  0  0
   -2.7520   -3.0020   -3.5960 H   0  0  0  0  0  0  0  0  0  0  0  0
    2.0050   -2.8460   -0.1590 H   0  0  0  0  0  0  0  0  0  0  0  0
    3.8230   -3.0690    1.2610 H   0  0  0  0  0  0  0  0  0  0  0  0
    3.0200   -0.1430    1.2570 H   0  0  0  0  0  0  0  0  0  0  0  0
    4.5230   -0.9010    0.6320 H   0  0  0  0  0  0  0  0  0  0  0  0
    5.5910   -0.6030    2.6510 H   0  0  0  0  0  0  0  0  0  0  0  0
    4.2530    0.4380    3.1170 H   0  0  0  0  0  0  0  0  0  0  0  0
    4.8130   -2.3500    3.9380 H   0  0  0  0  0  0  0  0  0  0  0  0
    3.6790   -1.1650    4.6670 H   0  0  0  0  0  0  0  0  0  0  0  0
    1.8760   -1.8950    3.3240 H   0  0  0  0  0  0  0  0  0  0  0  0
    1.8190   -4.2270    3.5120 H   0  0  0  0  0  0  0  0  0  0  0  0
    4.0800   -6.6410    2.5020 H   0  0  0  0  0  0  0  0  0  0  0  0
    3.8870   -8.9910    3.2700 H   0  0  0  0  0  0  0  0  0  0  0  0
    3.0480   -7.6220    7.2540 H   0  0  0  0  0  0  0  0  0  0  0  0
    3.2410   -5.2710    6.4860 H   0  0  0  0  0  0  0  0  0  0  0  0
    1.7570  -10.2030    4.4150 H   0  0  0  0  0  0  0  0  0  0  0  0
    1.4780  -12.5070    5.0830 H   0  0  0  0  0  0  0  0  0  0  0  0
    3.0180  -13.4600    6.9190 H   0  0  0  0  0  0  0  0  0  0  0  0
    4.7020  -12.0250    7.9260 H   0  0  0  0  0  0  0  0  0  0  0  0
  1  2  1  0  0  0  0
  2  3  2  0  0  0  0
  3 35  1  0  0  0  0
  3  4  1  0  0  0  0
  4 36  1  0  0  0  0
  4  5  2  0  0  0  0
  5  6  1  0  0  0  0
  6 37  1  0  0  0  0
  6  7  2  0  0  0  0
  7  8  1  0  0  0  0
  8  9  1  0  0  0  0
  9  5  1  0  0  0  0
  9 10  2  0  0  0  0
 10  2  1  0  0  0  0
 10 38  1  0  0  0  0
  7 11  1  0  0  0  0
 11 12  2  0  0  0  0
 11 13  1  0  0  0  0
 13 39  1  0  0  0  0
 13 14  1  0  0  0  0
 14 40  1  0  0  0  0
 14 15  1  0  0  0  0
 15 41  1  0  0  0  0
 15 42  1  0  0  0  0
 15 16  1  0  0  0  0
 16 43  1  0  0  0  0
 16 44  1  0  0  0  0
 16 17  1  0  0  0  0
 17 45  1  0  0  0  0
 17 46  1  0  0  0  0
 17 18  1  0  0  0  0
 18 14  1  0  0  0  0
 18 47  1  0  0  0  0
 18 19  1  0  0  0  0
 19 48  1  0  0  0  0
 19 20  1  0  0  0  0
 20 21  2  0  0  0  0
 20 22  1  0  0  0  0
 22 23  2  0  0  0  0
 23 49  1  0  0  0  0
 23 24  1  0  0  0  0
 24 50  1  0  0  0  0
 24 25  2  0  0  0  0
 25 26  1  0  0  0  0
 26 51  1  0  0  0  0
 26 27  2  0  0  0  0
 27 22  1  0  0  0  0
 27 52  1  0  0  0  0
 25 28  1  0  0  0  0
 28 29  1  0  0  0  0
 29 53  1  0  0  0  0
 29 30  2  0  0  0  0
 30 54  1  0  0  0  0
 30 31  1  0  0  0  0
 31 55  1  0  0  0  0
 31 32  2  0  0  0  0
 32 56  1  0  0  0  0
 32 33  1  0  0  0  0
 33 28  1  0  0  0  0
 33 34  2  0  0  0  0
M  END
>  <LOGBIO>
7.4700

>  <PRED_LOGBIO>
7.6600

>  <XV_RES>
-0.2090

>  <WHL_TMPL>
2

>  <ANCH>
31-32;15-16

$$$$
ROW17
  -MTS-   01071502343D 0   0.00000     0.00000     0

 71 76  0  0  0  0  0  0  0  0999 V2000
    4.3420   -0.1890    4.4190 C   0  0  0  0  0  0  0  0  0  0  0  0
    4.5360   -1.0090    5.6920 C   0  0  0  0  0  0  0  0  0  0  0  0
    3.5820   -0.5060    6.7710 C   0  0  0  0  0  0  0  0  0  0  0  0
    4.2550   -2.4240    5.4110 N   0  0  0  0  0  0  0  0  0  0  0  0
    2.8690   -2.5660    4.9430 C   0  0  0  0  0  0  0  0  0  0  0  0
    5.1750   -2.9090    4.3710 C   0  0  0  0  0  0  0  0  0  0  0  0
    4.8870   -4.3630    4.0820 C   0  0  0  0  0  0  0  0  0  0  0  0
    5.5480   -5.3640    4.8030 C   0  0  0  0  0  0  0  0  0  0  0  0
    5.2810   -6.7120    4.5350 C   0  0  0  0  0  0  0  0  0  0  0  0
    4.3530   -7.0580    3.5460 C   0  0  0  0  0  0  0  0  0  0  0  0
    3.6920   -6.0570    2.8250 C   0  0  0  0  0  0  0  0  0  0  0  0
    3.9590   -4.7090    3.0930 C   0  0  0  0  0  0  0  0  0  0  0  0
    3.2600   -3.6510    2.3300 C   0  0  0  0  0  0  0  0  0  0  0  0
    2.4610   -2.7170    3.0010 C   0  0  0  0  0  0  0  0  0  0  0  0
    1.7990   -1.7160    2.2790 C   0  0  0  0  0  0  0  0  0  0  0  0
    1.9370   -1.6480    0.8880 C   0  0  0  0  0  0  0  0  0  0  0  0
    2.7360   -2.5820    0.2180 C   0  0  0  0  0  0  0  0  0  0  0  0
    3.3980   -3.5830    0.9390 C   0  0  0  0  0  0  0  0  0  0  0  0
    1.2320   -0.6180    0.1540 N   0  0  0  0  0  0  0  0  0  0  0  0
    0.4110    0.2970    0.7580 C   0  0  0  0  0  0  0  0  0  0  0  0
   -0.1890    1.2460    0.0640 N   0  0  0  0  0  0  0  0  0  0  0  0
   -0.0060    1.3490   -1.3200 C   0  0  0  0  0  0  0  0  0  0  0  0
   -0.5350    2.2870   -2.3380 C   0  0  0  0  0  0  0  0  0  0  0  0
   -1.4740    3.4420   -2.0850 C   0  0  0  0  0  0  0  0  0  0  0  0
   -0.0360    1.9270   -3.5060 N   0  0  0  0  0  0  0  0  0  0  0  0
    0.8150    0.7720   -3.2930 N   0  0  0  0  0  0  0  0  0  0  0  0
    1.5900   -0.0150   -4.1760 C   0  0  0  0  0  0  0  0  0  0  0  0
    2.6620    0.5610   -4.8700 C   0  0  0  0  0  0  0  0  0  0  0  0
    3.4290   -0.2180   -5.7440 C   0  0  0  0  0  0  0  0  0  0  0  0
    3.1250   -1.5730   -5.9250 C   0  0  0  0  0  0  0  0  0  0  0  0
    3.7020   -2.5670   -6.7110 O   0  0  0  0  0  0  0  0  0  0  0  0
    2.9980   -3.7610   -6.5140 N   0  0  0  0  0  0  0  0  0  0  0  0
    2.0170   -3.5670   -5.6510 C   0  0  0  0  0  0  0  0  0  0  0  0
    1.1250   -4.5130   -5.2200 N   0  0  0  0  0  0  0  0  0  0  0  0
    2.0540   -2.1490   -5.2310 C   0  0  0  0  0  0  0  0  0  0  0  0
    1.2860   -1.3700   -4.3570 C   0  0  0  0  0  0  0  0  0  0  0  0
    0.7880    0.4770   -1.9550 C   0  0  0  0  0  0  0  0  0  0  0  0
    1.4510   -0.5790   -1.1570 C   0  0  0  0  0  0  0  0  0  0  0  0
    2.1890   -1.4030   -1.6950 O   0  0  0  0  0  0  0  0  0  0  0  0
    0.1870    0.2190    2.2490 C   0  0  0  0  0  0  0  0  0  0  0  0
    3.3160   -0.2940    4.0730 H   0  0  0  0  0  0  0  0  0  0  0  0
    4.5500    0.8580    4.6280 H   0  0  0  0  0  0  0  0  0  0  0  0
    5.0230   -0.5480    3.6500 H   0  0  0  0  0  0  0  0  0  0  0  0
    5.5620   -0.9050    6.0380 H   0  0  0  0  0  0  0  0  0  0  0  0
    2.5550   -0.6110    6.4250 H   0  0  0  0  0  0  0  0  0  0  0  0
    3.7890    0.5410    6.9800 H   0  0  0  0  0  0  0  0  0  0  0  0
    3.7200   -1.0910    7.6790 H   0  0  0  0  0  0  0  0  0  0  0  0
    2.7310   -1.9810    4.0360 H   0  0  0  0  0  0  0  0  0  0  0  0
    2.1890   -2.2070    5.7130 H   0  0  0  0  0  0  0  0  0  0  0  0
    2.6610   -3.6130    4.7350 H   0  0  0  0  0  0  0  0  0  0  0  0
    6.2010   -2.8040    4.7170 H   0  0  0  0  0  0  0  0  0  0  0  0
    5.0360   -2.3240    3.4640 H   0  0  0  0  0  0  0  0  0  0  0  0
    6.2640   -5.0960    5.5660 H   0  0  0  0  0  0  0  0  0  0  0  0
    5.7910   -7.4840    5.0920 H   0  0  0  0  0  0  0  0  0  0  0  0
    4.1470   -8.0980    3.3390 H   0  0  0  0  0  0  0  0  0  0  0  0
    2.9760   -6.3250    2.0620 H   0  0  0  0  0  0  0  0  0  0  0  0
    2.3540   -2.7690    4.0740 H   0  0  0  0  0  0  0  0  0  0  0  0
    1.1830   -0.9950    2.7970 H   0  0  0  0  0  0  0  0  0  0  0  0
    2.8430   -2.5300   -0.8560 H   0  0  0  0  0  0  0  0  0  0  0  0
    4.0140   -4.3040    0.4220 H   0  0  0  0  0  0  0  0  0  0  0  0
   -2.0900    3.6080   -2.9670 H   0  0  0  0  0  0  0  0  0  0  0  0
   -0.8970    4.3390   -1.8720 H   0  0  0  0  0  0  0  0  0  0  0  0
   -2.1130    3.2110   -1.2360 H   0  0  0  0  0  0  0  0  0  0  0  0
    2.8960    1.6060   -4.7300 H   0  0  0  0  0  0  0  0  0  0  0  0
    4.2550    0.2260   -6.2790 H   0  0  0  0  0  0  0  0  0  0  0  0
    1.3330   -5.0700   -4.4040 H   0  0  0  0  0  0  0  0  0  0  0  0
    0.2580   -4.6530   -5.7190 H   0  0  0  0  0  0  0  0  0  0  0  0
    0.4600   -1.8140   -3.8220 H   0  0  0  0  0  0  0  0  0  0  0  0
    0.6590    1.0720    2.7320 H   0  0  0  0  0  0  0  0  0  0  0  0
    0.6220   -0.7010    2.6330 H   0  0  0  0  0  0  0  0  0  0  0  0
   -0.8810    0.2300    2.4570 H   0  0  0  0  0  0  0  0  0  0  0  0
  1 41  1  0  0  0  0
  1 42  1  0  0  0  0
  1 43  1  0  0  0  0
  1  2  1  0  0  0  0
  2 44  1  0  0  0  0
  2  3  1  0  0  0  0
  3 45  1  0  0  0  0
  3 46  1  0  0  0  0
  3 47  1  0  0  0  0
  2  4  1  0  0  0  0
  4  5  1  0  0  0  0
  5 48  1  0  0  0  0
  5 49  1  0  0  0  0
  5 50  1  0  0  0  0
  4  6  1  0  0  0  0
  6 51  1  0  0  0  0
  6 52  1  0  0  0  0
  6  7  1  0  0  0  0
  7  8  2  0  0  0  0
  8 53  1  0  0  0  0
  8  9  1  0  0  0  0
  9 54  1  0  0  0  0
  9 10  2  0  0  0  0
 10 55  1  0  0  0  0
 10 11  1  0  0  0  0
 11 56  1  0  0  0  0
 11 12  2  0  0  0  0
 12  7  1  0  0  0  0
 12 13  1  0  0  0  0
 13 14  2  0  0  0  0
 14 57  1  0  0  0  0
 14 15  1  0  0  0  0
 15 58  1  0  0  0  0
 15 16  2  0  0  0  0
 16 17  1  0  0  0  0
 17 59  1  0  0  0  0
 17 18  2  0  0  0  0
 18 13  1  0  0  0  0
 18 60  1  0  0  0  0
 16 19  1  0  0  0  0
 19 20  1  0  0  0  0
 20 21  2  0  0  0  0
 21 22  1  0  0  0  0
 22 23  1  0  0  0  0
 23 24  1  0  0  0  0
 24 61  1  0  0  0  0
 24 62  1  0  0  0  0
 24 63  1  0  0  0  0
 23 25  2  0  0  0  0
 25 26  1  0  0  0  0
 26 27  1  0  0  0  0
 27 28  2  0  0  0  0
 28 64  1  0  0  0  0
 28 29  1  0  0  0  0
 29 65  1  0  0  0  0
 29 30  2  0  0  0  0
 30 31  1  0  0  0  0
 31 32  1  0  0  0  0
 32 33  2  0  0  0  0
 33 34  1  0  0  0  0
 34 66  1  0  0  0  0
 34 67  1  0  0  0  0
 33 35  1  0  0  0  0
 35 30  1  0  0  0  0
 35 36  2  0  0  0  0
 36 27  1  0  0  0  0
 36 68  1  0  0  0  0
 26 37  1  0  0  0  0
 37 22  2  0  0  0  0
 37 38  1  0  0  0  0
 38 19  1  0  0  0  0
 38 39  2  0  0  0  0
 20 40  1  0  0  0  0
 40 69  1  0  0  0  0
 40 70  1  0  0  0  0
 40 71  1  0  0  0  0
M  END
>  <LOGBIO>
9.4600

>  <PRED_LOGBIO>
8.1900

>  <XV_RES>
1.8140

>  <WHL_TMPL>
3

>  <ANCH>
19-20;66-67

$$$$
ROW18
  -MTS-   01071502343D 0   0.00000     0.00000     0

 52 54  0  0  0  0  0  0  0  0999 V2000
   -5.2770    0.6280    0.5560 C   0  0  0  0  0  0  0  0  0  0  0  0
   -4.2080    0.0660   -0.0900 N   0  0  0  0  0  0  0  0  0  0  0  0
   -3.1460    0.9230   -0.6360 C   0  0  0  0  0  0  0  0  0  0  0  0
   -4.1310   -1.2550   -0.2230 C   0  0  0  0  0  0  0  0  0  0  0  0
   -5.1520   -1.9390   -0.1760 O   0  0  0  0  0  0  0  0  0  0  0  0
   -2.8160   -1.9030   -0.4280 C   0  0  0  0  0  0  0  0  0  0  0  0
   -2.3250   -2.0960   -1.7250 C   0  0  0  0  0  0  0  0  0  0  0  0
   -1.0810   -2.7080   -1.9180 C   0  0  0  0  0  0  0  0  0  0  0  0
   -0.6010   -2.8970   -3.1870 O   0  0  0  0  0  0  0  0  0  0  0  0
    0.1640   -1.9040   -3.7400 C   0  0  0  0  0  0  0  0  0  0  0  0
    1.4940   -1.9150   -3.5730 N   0  0  0  0  0  0  0  0  0  0  0  0
    2.2840   -0.9670   -4.0940 C   0  0  0  0  0  0  0  0  0  0  0  0
    3.6380   -1.0240   -3.8940 O   0  0  0  0  0  0  0  0  0  0  0  0
    4.3950   -1.7050   -4.8100 C   0  0  0  0  0  0  0  0  0  0  0  0
    4.9190   -1.0360   -5.9220 C   0  0  0  0  0  0  0  0  0  0  0  0
    5.6930   -1.7320   -6.8580 C   0  0  0  0  0  0  0  0  0  0  0  0
    5.9420   -3.0990   -6.6820 C   0  0  0  0  0  0  0  0  0  0  0  0
    5.4180   -3.7680   -5.5700 C   0  0  0  0  0  0  0  0  0  0  0  0
    4.6440   -3.0720   -4.6340 C   0  0  0  0  0  0  0  0  0  0  0  0
    5.6810   -5.2130   -5.3840 C   0  0  0  0  0  0  0  0  0  0  0  0
    6.7430   -5.6080   -4.7070 N   0  0  0  0  0  0  0  0  0  0  0  0
    4.8230   -6.1400   -5.9160 N   0  0  0  0  0  0  0  0  0  0  0  0
    1.7340    0.0820   -4.8400 C   0  0  0  0  0  0  0  0  0  0  0  0
    2.5290    1.0390   -5.3650 F   0  0  0  0  0  0  0  0  0  0  0  0
    0.3480    0.1260   -5.0350 C   0  0  0  0  0  0  0  0  0  0  0  0
   -0.2790    1.2430   -5.8340 C   0  0  0  0  0  0  0  0  0  0  0  0
   -0.4470   -0.8820   -4.4760 C   0  0  0  0  0  0  0  0  0  0  0  0
   -1.7860   -0.8680   -4.6460 F   0  0  0  0  0  0  0  0  0  0  0  0
   -0.3280   -3.1280   -0.8150 C   0  0  0  0  0  0  0  0  0  0  0  0
   -0.8190   -2.9350    0.4810 C   0  0  0  0  0  0  0  0  0  0  0  0
   -2.0630   -2.3220    0.6750 C   0  0  0  0  0  0  0  0  0  0  0  0
   -2.5430   -2.1340    1.9440 O   0  0  0  0  0  0  0  0  0  0  0  0
   -6.2060    0.2560    0.1290 H   0  0  0  0  0  0  0  0  0  0  0  0
   -5.2420    0.2730    1.5840 H   0  0  0  0  0  0  0  0  0  0  0  0
   -5.1820    1.7090    0.4810 H   0  0  0  0  0  0  0  0  0  0  0  0
   -3.5850    1.7630   -1.1710 H   0  0  0  0  0  0  0  0  0  0  0  0
   -2.6130    0.3270   -1.3740 H   0  0  0  0  0  0  0  0  0  0  0  0
   -2.5220    1.2280    0.2020 H   0  0  0  0  0  0  0  0  0  0  0  0
   -2.9060   -1.7720   -2.5760 H   0  0  0  0  0  0  0  0  0  0  0  0
    4.7270    0.0180   -6.0580 H   0  0  0  0  0  0  0  0  0  0  0  0
    6.0970   -1.2160   -7.7160 H   0  0  0  0  0  0  0  0  0  0  0  0
    6.5390   -3.6360   -7.4040 H   0  0  0  0  0  0  0  0  0  0  0  0
    4.2400   -3.5880   -3.7760 H   0  0  0  0  0  0  0  0  0  0  0  0
    6.9190   -6.5750   -4.5820 H   0  0  0  0  0  0  0  0  0  0  0  0
    4.0110   -5.8370   -6.4350 H   0  0  0  0  0  0  0  0  0  0  0  0
    5.0030   -7.1250   -5.7890 H   0  0  0  0  0  0  0  0  0  0  0  0
   -1.1810    0.8780   -6.3210 H   0  0  0  0  0  0  0  0  0  0  0  0
   -0.5320    2.0670   -5.1700 H   0  0  0  0  0  0  0  0  0  0  0  0
    0.4250    1.5880   -6.5890 H   0  0  0  0  0  0  0  0  0  0  0  0
    0.6310   -3.6000   -0.9650 H   0  0  0  0  0  0  0  0  0  0  0  0
   -0.2380   -3.2590    1.3320 H   0  0  0  0  0  0  0  0  0  0  0  0
   -3.0690   -2.8960    2.2340 H   0  0  0  0  0  0  0  0  0  0  0  0
  1 33  1  0  0  0  0
  1 34  1  0  0  0  0
  1 35  1  0  0  0  0
  1  2  1  0  0  0  0
  2  3  1  0  0  0  0
  3 36  1  0  0  0  0
  3 37  1  0  0  0  0
  3 38  1  0  0  0  0
  2  4  1  0  0  0  0
  4  5  2  0  0  0  0
  4  6  1  0  0  0  0
  6  7  2  0  0  0  0
  7 39  1  0  0  0  0
  7  8  1  0  0  0  0
  8  9  1  0  0  0  0
  9 10  1  0  0  0  0
 10 11  1  0  0  0  0
 11 12  2  0  0  0  0
 12 13  1  0  0  0  0
 13 14  1  0  0  0  0
 14 15  2  0  0  0  0
 15 40  1  0  0  0  0
 15 16  1  0  0  0  0
 16 41  1  0  0  0  0
 16 17  2  0  0  0  0
 17 42  1  0  0  0  0
 17 18  1  0  0  0  0
 18 19  2  0  0  0  0
 19 14  1  0  0  0  0
 19 43  1  0  0  0  0
 18 20  1  0  0  0  0
 20 21  2  0  0  0  0
 21 44  1  0  0  0  0
 20 22  1  0  0  0  0
 22 45  1  0  0  0  0
 22 46  1  0  0  0  0
 12 23  1  0  0  0  0
 23 24  1  0  0  0  0
 23 25  2  0  0  0  0
 25 26  1  0  0  0  0
 26 47  1  0  0  0  0
 26 48  1  0  0  0  0
 26 49  1  0  0  0  0
 25 27  1  0  0  0  0
 27 10  2  0  0  0  0
 27 28  1  0  0  0  0
  8 29  2  0  0  0  0
 29 50  1  0  0  0  0
 29 30  1  0  0  0  0
 30 51  1  0  0  0  0
 30 31  2  0  0  0  0
 31  6  1  0  0  0  0
 31 32  1  0  0  0  0
 32 52  1  0  0  0  0
M  END
>  <LOGBIO>
5.7000

>  <PRED_LOGBIO>
7.4300

>  <XV_RES>
-1.9580

>  <WHL_TMPL>
2

>  <ANCH>
43-44;5-6

$$$$
ROW19
  -MTS-   01071502343D 0   0.00000     0.00000     0

 50 52  0  0  1  0  0  0  0  0999 V2000
    3.3110   -1.1760    1.3670 C   0  0  0  0  0  0  0  0  0  0  0  0
    1.9630   -1.6870    0.9160 C   0  0  2  0  0  0  0  0  0  0  0  0
    1.2690   -0.6360    0.1590 N   0  0  0  0  0  0  0  0  0  0  0  0
    0.3200    0.3190    0.7510 C   0  0  0  0  0  0  0  0  0  0  0  0
    0.0820    1.4170   -0.3020 C   0  0  0  0  0  0  0  0  0  0  0  0
    0.5610    0.7270   -1.5930 C   0  0  2  0  0  0  0  0  0  0  0  0
    1.4290    1.6750   -2.3070 N   0  0  0  0  0  0  0  0  0  0  0  0
    2.1570    1.2170   -3.8310 S   0  0  0  0  0  0  0  0  0  0  0  0
    1.1290    0.9100   -4.7770 O   0  0  0  0  0  0  0  0  0  0  0  0
    2.9860    0.0680   -3.6380 O   0  0  0  0  0  0  0  0  0  0  0  0
    3.1780    2.6100   -4.4660 C   0  0  0  0  0  0  0  0  0  0  0  0
    2.6020    3.5770   -5.2990 C   0  0  0  0  0  0  0  0  0  0  0  0
    3.3790    4.6370   -5.7810 C   0  0  0  0  0  0  0  0  0  0  0  0
    4.7310    4.7300   -5.4310 C   0  0  0  0  0  0  0  0  0  0  0  0
    5.5080    5.7900   -5.9140 C   0  0  0  0  0  0  0  0  0  0  0  0
    6.8600    5.8830   -5.5640 C   0  0  0  0  0  0  0  0  0  0  0  0
    7.8260    7.2010   -6.1640 Cl  0  0  0  0  0  0  0  0  0  0  0  0
    7.4360    4.9160   -4.7310 C   0  0  0  0  0  0  0  0  0  0  0  0
    6.6590    3.8560   -4.2480 C   0  0  0  0  0  0  0  0  0  0  0  0
    5.3070    3.7630   -4.5980 C   0  0  0  0  0  0  0  0  0  0  0  0
    4.5300    2.7030   -4.1160 C   0  0  0  0  0  0  0  0  0  0  0  0
    1.4210   -0.4310   -1.1460 C   0  0  0  0  0  0  0  0  0  0  0  0
    2.1890   -1.4030   -1.6950 O   0  0  0  0  0  0  0  0  0  0  0  0
    1.1500   -1.9340    2.1640 C   0  0  0  0  0  0  0  0  0  0  0  0
    1.5550   -2.7250    3.0150 O   0  0  0  0  0  0  0  0  0  0  0  0
   -0.0020   -1.2960    2.3450 N   0  0  0  0  0  0  0  0  0  0  0  0
   -0.4860   -0.3500    1.3280 C   0  0  0  0  0  0  0  0  0  0  0  0
   -0.7940   -1.5360    3.5600 C   0  0  0  0  0  0  0  0  0  0  0  0
    3.1810   -0.3660    2.0820 H   0  0  0  0  0  0  0  0  0  0  0  0
    3.7910   -1.9920    1.9040 H   0  0  0  0  0  0  0  0  0  0  0  0
    3.8460   -0.8770    0.4690 H   0  0  0  0  0  0  0  0  0  0  0  0
    2.0670   -2.5990    0.3320 H   0  0  0  0  0  0  0  0  0  0  0  0
    0.8160    0.7850    1.6000 H   0  0  0  0  0  0  0  0  0  0  0  0
   -0.6250   -0.1830    0.9480 H   0  0  0  0  0  0  0  0  0  0  0  0
    0.7520    2.2470   -0.0890 H   0  0  0  0  0  0  0  0  0  0  0  0
   -0.9830    1.6230   -0.3760 H   0  0  0  0  0  0  0  0  0  0  0  0
   -0.2790    0.3950   -2.2000 H   0  0  0  0  0  0  0  0  0  0  0  0
    1.6050    2.5900   -1.9180 H   0  0  0  0  0  0  0  0  0  0  0  0
    1.5590    3.5060   -5.5690 H   0  0  0  0  0  0  0  0  0  0  0  0
    2.9350    5.3830   -6.4240 H   0  0  0  0  0  0  0  0  0  0  0  0
    5.0640    6.5360   -6.5570 H   0  0  0  0  0  0  0  0  0  0  0  0
    8.4790    4.9880   -4.4610 H   0  0  0  0  0  0  0  0  0  0  0  0
    7.1030    3.1100   -3.6060 H   0  0  0  0  0  0  0  0  0  0  0  0
    4.9740    1.9570   -3.4730 H   0  0  0  0  0  0  0  0  0  0  0  0
   -0.6190   -0.8710    0.3820 H   0  0  0  0  0  0  0  0  0  0  0  0
   -1.4370    0.0710    1.6470 H   0  0  0  0  0  0  0  0  0  0  0  0
    0.2410    0.4500    1.2020 H   0  0  0  0  0  0  0  0  0  0  0  0
   -0.2050   -1.2670    4.4350 H   0  0  0  0  0  0  0  0  0  0  0  0
   -1.6970   -0.9300    3.5310 H   0  0  0  0  0  0  0  0  0  0  0  0
   -1.0640   -2.5880    3.6140 H   0  0  0  0  0  0  0  0  0  0  0  0
  1 29  1  0  0  0  0
  1 30  1  0  0  0  0
  1 31  1  0  0  0  0
  1  2  1  0  0  0  0
  2 32  1  0  0  0  0
  2  3  1  0  0  0  0
  3  4  1  0  0  0  0
  4 33  1  0  0  0  0
  4 34  1  0  0  0  0
  4  5  1  0  0  0  0
  5 35  1  0  0  0  0
  5 36  1  0  0  0  0
  5  6  1  0  0  0  0
  6 37  1  0  0  0  0
  6  7  1  0  0  0  0
  7 38  1  0  0  0  0
  7  8  1  0  0  0  0
  8  9  2  0  0  0  0
  8 10  2  0  0  0  0
  8 11  1  0  0  0  0
 11 12  2  0  0  0  0
 12 39  1  0  0  0  0
 12 13  1  0  0  0  0
 13 40  1  0  0  0  0
 13 14  2  0  0  0  0
 14 15  1  0  0  0  0
 15 41  1  0  0  0  0
 15 16  2  0  0  0  0
 16 17  1  0  0  0  0
 16 18  1  0  0  0  0
 18 42  1  0  0  0  0
 18 19  2  0  0  0  0
 19 43  1  0  0  0  0
 19 20  1  0  0  0  0
 20 14  1  0  0  0  0
 20 21  2  0  0  0  0
 21 11  1  0  0  0  0
 21 44  1  0  0  0  0
  6 22  1  0  0  0  0
 22  3  1  0  0  0  0
 22 23  2  0  0  0  0
  2 24  1  0  0  0  0
 24 25  2  0  0  0  0
 24 26  1  0  0  0  0
 26 27  1  0  0  0  0
 27 45  1  0  0  0  0
 27 46  1  0  0  0  0
 27 47  1  0  0  0  0
 26 28  1  0  0  0  0
 28 48  1  0  0  0  0
 28 49  1  0  0  0  0
 28 50  1  0  0  0  0
M  END
>  <LOGBIO>
6.4600

>  <PRED_LOGBIO>
6.9800

>  <XV_RES>
-0.5990

>  <WHL_TMPL>
3

>  <ANCH>
15-18;5-7

$$$$
ROW20
  -MTS-   01071502343D 0   0.00000     0.00000     0

 42 45  0  0  0  0  0  0  0  0999 V2000
    7.1490    2.7930    1.5160 N   0  0  0  0  0  0  0  0  0  0  0  0
    6.6670    3.5070    0.4500 C   0  0  0  0  0  0  0  0  0  0  0  0
    7.1470    4.7090    0.1900 N   0  0  0  0  0  0  0  0  0  0  0  0
    5.6090    2.9310   -0.4090 C   0  0  0  0  0  0  0  0  0  0  0  0
    5.9560    2.1660   -1.5290 C   0  0  0  0  0  0  0  0  0  0  0  0
    4.9550    1.6210   -2.3420 C   0  0  0  0  0  0  0  0  0  0  0  0
    3.6070    1.8410   -2.0350 C   0  0  0  0  0  0  0  0  0  0  0  0
    2.4030    1.4280   -2.6550 N   0  0  0  0  0  0  0  0  0  0  0  0
    1.3440    1.9220   -1.9410 C   0  0  0  0  0  0  0  0  0  0  0  0
    1.7800    2.6330   -0.8920 C   0  0  0  0  0  0  0  0  0  0  0  0
    3.2600    2.6060   -0.9150 C   0  0  0  0  0  0  0  0  0  0  0  0
    4.2610    3.1510   -0.1020 C   0  0  0  0  0  0  0  0  0  0  0  0
   -0.0800    1.7030   -2.2800 C   0  0  0  0  0  0  0  0  0  0  0  0
   -0.7060    0.5000   -1.9310 C   0  0  0  0  0  0  0  0  0  0  0  0
   -2.0520    0.2930   -2.2520 C   0  0  0  0  0  0  0  0  0  0  0  0
   -2.9020   -1.3390   -1.7780 Br  0  0  0  0  0  0  0  0  0  0  0  0
   -2.7740    1.2890   -2.9210 C   0  0  0  0  0  0  0  0  0  0  0  0
   -2.1480    2.4920   -3.2700 C   0  0  0  0  0  0  0  0  0  0  0  0
   -0.8010    2.6990   -2.9490 C   0  0  0  0  0  0  0  0  0  0  0  0
   -0.1890    3.8760   -3.2910 O   0  0  0  0  0  0  0  0  0  0  0  0
   -2.9110    3.5440   -3.9780 C   0  0  0  0  0  0  0  0  0  0  0  0
   -4.0480    4.1040   -3.3840 C   0  0  0  0  0  0  0  0  0  0  0  0
   -4.7690    5.1000   -4.0530 C   0  0  0  0  0  0  0  0  0  0  0  0
   -4.3530    5.5360   -5.3170 C   0  0  0  0  0  0  0  0  0  0  0  0
   -3.2160    4.9750   -5.9110 C   0  0  0  0  0  0  0  0  0  0  0  0
   -2.4950    3.9800   -5.2420 C   0  0  0  0  0  0  0  0  0  0  0  0
    6.7820    1.8730    1.7140 H   0  0  0  0  0  0  0  0  0  0  0  0
    7.8710    3.1860    2.1020 H   0  0  0  0  0  0  0  0  0  0  0  0
    7.8550    5.0940    0.7650 H   0  0  0  0  0  0  0  0  0  0  0  0
    6.9960    1.9960   -1.7660 H   0  0  0  0  0  0  0  0  0  0  0  0
    5.2230    1.0310   -3.2060 H   0  0  0  0  0  0  0  0  0  0  0  0
    2.3360    0.8610   -3.4880 H   0  0  0  0  0  0  0  0  0  0  0  0
    1.1630    3.1350   -0.1620 H   0  0  0  0  0  0  0  0  0  0  0  0
    3.9930    3.7410    0.7620 H   0  0  0  0  0  0  0  0  0  0  0  0
   -0.1490   -0.2680   -1.4150 H   0  0  0  0  0  0  0  0  0  0  0  0
   -3.8130    1.1290   -3.1690 H   0  0  0  0  0  0  0  0  0  0  0  0
    0.2110    3.8170   -4.1730 H   0  0  0  0  0  0  0  0  0  0  0  0
   -4.3690    3.7680   -2.4090 H   0  0  0  0  0  0  0  0  0  0  0  0
   -5.6460    5.5320   -3.5950 H   0  0  0  0  0  0  0  0  0  0  0  0
   -4.9100    6.3040   -5.8340 H   0  0  0  0  0  0  0  0  0  0  0  0
   -2.8960    5.3110   -6.8860 H   0  0  0  0  0  0  0  0  0  0  0  0
   -1.6180    3.5480   -5.7000 H   0  0  0  0  0  0  0  0  0  0  0  0
  1 27  1  0  0  0  0
  1 28  1  0  0  0  0
  1  2  1  0  0  0  0
  2  3  2  0  0  0  0
  3 29  1  0  0  0  0
  2  4  1  0  0  0  0
  4  5  2  0  0  0  0
  5 30  1  0  0  0  0
  5  6  1  0  0  0  0
  6 31  1  0  0  0  0
  6  7  2  0  0  0  0
  7  8  1  0  0  0  0
  8 32  1  0  0  0  0
  8  9  1  0  0  0  0
  9 10  2  0  0  0  0
 10 33  1  0  0  0  0
 10 11  1  0  0  0  0
 11  7  1  0  0  0  0
 11 12  2  0  0  0  0
 12  4  1  0  0  0  0
 12 34  1  0  0  0  0
  9 13  1  0  0  0  0
 13 14  2  0  0  0  0
 14 35  1  0  0  0  0
 14 15  1  0  0  0  0
 15 16  1  0  0  0  0
 15 17  2  0  0  0  0
 17 36  1  0  0  0  0
 17 18  1  0  0  0  0
 18 19  2  0  0  0  0
 19 13  1  0  0  0  0
 19 20  1  0  0  0  0
 20 37  1  0  0  0  0
 18 21  1  0  0  0  0
 21 22  2  0  0  0  0
 22 38  1  0  0  0  0
 22 23  1  0  0  0  0
 23 39  1  0  0  0  0
 23 24  2  0  0  0  0
 24 40  1  0  0  0  0
 24 25  1  0  0  0  0
 25 41  1  0  0  0  0
 25 26  2  0  0  0  0
 26 21  1  0  0  0  0
 26 42  1  0  0  0  0
M  END
>  <LOGBIO>
6.6800

>  <PRED_LOGBIO>
5.4200

>  <XV_RES>
1.4230

>  <WHL_TMPL>
1

>  <ANCH>
5-6;12-18

$$$$
ROW21
  -MTS-   01071502343D 0   0.00000     0.00000     0

 63 67  0  0  0  0  0  0  0  0999 V2000
    4.4420   -3.2140    6.6360 C   0  0  0  0  0  0  0  0  0  0  0  0
    4.2550   -2.4240    5.4110 N   0  0  0  0  0  0  0  0  0  0  0  0
    4.5360   -1.0090    5.6920 C   0  0  0  0  0  0  0  0  0  0  0  0
    5.1750   -2.9090    4.3710 C   0  0  0  0  0  0  0  0  0  0  0  0
    4.8870   -4.3630    4.0820 C   0  0  0  0  0  0  0  0  0  0  0  0
    5.5480   -5.3640    4.8030 C   0  0  0  0  0  0  0  0  0  0  0  0
    5.2810   -6.7120    4.5350 C   0  0  0  0  0  0  0  0  0  0  0  0
    4.3530   -7.0580    3.5460 C   0  0  0  0  0  0  0  0  0  0  0  0
    3.6920   -6.0570    2.8250 C   0  0  0  0  0  0  0  0  0  0  0  0
    3.9590   -4.7090    3.0930 C   0  0  0  0  0  0  0  0  0  0  0  0
    3.2600   -3.6510    2.3300 C   0  0  0  0  0  0  0  0  0  0  0  0
    2.4610   -2.7170    3.0010 C   0  0  0  0  0  0  0  0  0  0  0  0
    1.7990   -1.7160    2.2790 C   0  0  0  0  0  0  0  0  0  0  0  0
    1.9370   -1.6480    0.8880 C   0  0  0  0  0  0  0  0  0  0  0  0
    2.7360   -2.5820    0.2180 C   0  0  0  0  0  0  0  0  0  0  0  0
    3.3980   -3.5830    0.9390 C   0  0  0  0  0  0  0  0  0  0  0  0
    1.2690   -0.6360    0.1590 N   0  0  0  0  0  0  0  0  0  0  0  0
    0.4080    0.3020    0.8930 C   0  0  0  0  0  0  0  0  0  0  0  0
   -0.1530    1.4990    0.1030 C   0  0  0  0  0  0  0  0  0  0  0  0
    0.2340    1.5990   -1.3530 C   0  0  0  0  0  0  0  0  0  0  0  0
    1.0290    0.6750   -1.9080 C   0  0  0  0  0  0  0  0  0  0  0  0
    1.5570   -0.4670   -1.1290 C   0  0  0  0  0  0  0  0  0  0  0  0
    2.1890   -1.4030   -1.6950 O   0  0  0  0  0  0  0  0  0  0  0  0
    1.2340    0.9810   -3.2280 N   0  0  0  0  0  0  0  0  0  0  0  0
    0.5030    2.2000   -3.5150 N   0  0  0  0  0  0  0  0  0  0  0  0
   -0.1020    2.5840   -2.4070 C   0  0  0  0  0  0  0  0  0  0  0  0
   -0.9760    3.8050   -2.2430 C   0  0  0  0  0  0  0  0  0  0  0  0
   -0.2710    4.8960   -2.5280 F   0  0  0  0  0  0  0  0  0  0  0  0
   -1.4110    3.8740   -0.9880 F   0  0  0  0  0  0  0  0  0  0  0  0
   -2.0150    3.7200   -3.0690 F   0  0  0  0  0  0  0  0  0  0  0  0
    2.0180    0.2420   -4.1440 C   0  0  0  0  0  0  0  0  0  0  0  0
    1.4300   -0.2930   -5.2970 C   0  0  0  0  0  0  0  0  0  0  0  0
    2.2060   -1.0240   -6.2040 C   0  0  0  0  0  0  0  0  0  0  0  0
    3.5700   -1.2210   -5.9590 C   0  0  0  0  0  0  0  0  0  0  0  0
    4.1580   -0.6870   -4.8060 C   0  0  0  0  0  0  0  0  0  0  0  0
    5.5250   -0.8840   -4.5610 N   0  0  0  0  0  0  0  0  0  0  0  0
    3.3830    0.0450   -3.8990 C   0  0  0  0  0  0  0  0  0  0  0  0
    5.4690   -3.1090    6.9820 H   0  0  0  0  0  0  0  0  0  0  0  0
    3.7620   -2.8560    7.4060 H   0  0  0  0  0  0  0  0  0  0  0  0
    4.2350   -4.2620    6.4280 H   0  0  0  0  0  0  0  0  0  0  0  0
    5.5620   -0.9050    6.0380 H   0  0  0  0  0  0  0  0  0  0  0  0
    3.8550   -0.6510    6.4610 H   0  0  0  0  0  0  0  0  0  0  0  0
    4.3980   -0.4250    4.7850 H   0  0  0  0  0  0  0  0  0  0  0  0
    6.2010   -2.8040    4.7170 H   0  0  0  0  0  0  0  0  0  0  0  0
    5.0360   -2.3240    3.4640 H   0  0  0  0  0  0  0  0  0  0  0  0
    6.2640   -5.0960    5.5660 H   0  0  0  0  0  0  0  0  0  0  0  0
    5.7910   -7.4840    5.0920 H   0  0  0  0  0  0  0  0  0  0  0  0
    4.1470   -8.0980    3.3390 H   0  0  0  0  0  0  0  0  0  0  0  0
    2.9760   -6.3250    2.0620 H   0  0  0  0  0  0  0  0  0  0  0  0
    2.3540   -2.7690    4.0740 H   0  0  0  0  0  0  0  0  0  0  0  0
    1.1830   -0.9950    2.7970 H   0  0  0  0  0  0  0  0  0  0  0  0
    2.8430   -2.5300   -0.8560 H   0  0  0  0  0  0  0  0  0  0  0  0
    4.0140   -4.3040    0.4220 H   0  0  0  0  0  0  0  0  0  0  0  0
    1.0490    0.7400    1.6560 H   0  0  0  0  0  0  0  0  0  0  0  0
   -0.4430   -0.2540    1.2800 H   0  0  0  0  0  0  0  0  0  0  0  0
    0.2810    2.3790    0.5730 H   0  0  0  0  0  0  0  0  0  0  0  0
   -1.2380    1.4410    0.1530 H   0  0  0  0  0  0  0  0  0  0  0  0
    0.3780   -0.1410   -5.4860 H   0  0  0  0  0  0  0  0  0  0  0  0
    1.7520   -1.4370   -7.0930 H   0  0  0  0  0  0  0  0  0  0  0  0
    4.1680   -1.7860   -6.6590 H   0  0  0  0  0  0  0  0  0  0  0  0
    6.2010   -0.2190   -4.9080 H   0  0  0  0  0  0  0  0  0  0  0  0
    5.8320   -1.6910   -4.0370 H   0  0  0  0  0  0  0  0  0  0  0  0
    3.8360    0.4570   -3.0100 H   0  0  0  0  0  0  0  0  0  0  0  0
  1 38  1  0  0  0  0
  1 39  1  0  0  0  0
  1 40  1  0  0  0  0
  1  2  1  0  0  0  0
  2  3  1  0  0  0  0
  3 41  1  0  0  0  0
  3 42  1  0  0  0  0
  3 43  1  0  0  0  0
  2  4  1  0  0  0  0
  4 44  1  0  0  0  0
  4 45  1  0  0  0  0
  4  5  1  0  0  0  0
  5  6  2  0  0  0  0
  6 46  1  0  0  0  0
  6  7  1  0  0  0  0
  7 47  1  0  0  0  0
  7  8  2  0  0  0  0
  8 48  1  0  0  0  0
  8  9  1  0  0  0  0
  9 49  1  0  0  0  0
  9 10  2  0  0  0  0
 10  5  1  0  0  0  0
 10 11  1  0  0  0  0
 11 12  2  0  0  0  0
 12 50  1  0  0  0  0
 12 13  1  0  0  0  0
 13 51  1  0  0  0  0
 13 14  2  0  0  0  0
 14 15  1  0  0  0  0
 15 52  1  0  0  0  0
 15 16  2  0  0  0  0
 16 11  1  0  0  0  0
 16 53  1  0  0  0  0
 14 17  1  0  0  0  0
 17 18  1  0  0  0  0
 18 54  1  0  0  0  0
 18 55  1  0  0  0  0
 18 19  1  0  0  0  0
 19 56  1  0  0  0  0
 19 57  1  0  0  0  0
 19 20  1  0  0  0  0
 20 21  2  0  0  0  0
 21 22  1  0  0  0  0
 22 17  1  0  0  0  0
 22 23  2  0  0  0  0
 21 24  1  0  0  0  0
 24 25  1  0  0  0  0
 25 26  2  0  0  0  0
 26 20  1  0  0  0  0
 26 27  1  0  0  0  0
 27 28  1  0  0  0  0
 27 29  1  0  0  0  0
 27 30  1  0  0  0  0
 24 31  1  0  0  0  0
 31 32  2  0  0  0  0
 32 58  1  0  0  0  0
 32 33  1  0  0  0  0
 33 59  1  0  0  0  0
 33 34  2  0  0  0  0
 34 60  1  0  0  0  0
 34 35  1  0  0  0  0
 35 36  1  0  0  0  0
 36 61  1  0  0  0  0
 36 62  1  0  0  0  0
 35 37  2  0  0  0  0
 37 31  1  0  0  0  0
 37 63  1  0  0  0  0
M  END
>  <LOGBIO>
8.7000

>  <PRED_LOGBIO>
8.5500

>  <XV_RES>
0.2340

>  <WHL_TMPL>
3

>  <ANCH>
18-28;33-34

$$$$
ROW22
  -MTS-   01071502343D 0   0.00000     0.00000     0

 55 58  0  0  1  0  0  0  0  0999 V2000
    3.3110   -1.1760    1.3670 C   0  0  0  0  0  0  0  0  0  0  0  0
    1.9630   -1.6870    0.9160 C   0  0  2  0  0  0  0  0  0  0  0  0
    1.2690   -0.6360    0.1590 N   0  0  0  0  0  0  0  0  0  0  0  0
    0.3200    0.3190    0.7510 C   0  0  0  0  0  0  0  0  0  0  0  0
    0.0820    1.4170   -0.3020 C   0  0  0  0  0  0  0  0  0  0  0  0
    0.5610    0.7270   -1.5930 C   0  0  2  0  0  0  0  0  0  0  0  0
    1.4290    1.6750   -2.3070 N   0  0  0  0  0  0  0  0  0  0  0  0
    2.1570    1.2170   -3.8310 S   0  0  0  0  0  0  0  0  0  0  0  0
    1.1290    0.9100   -4.7770 O   0  0  0  0  0  0  0  0  0  0  0  0
    2.9860    0.0680   -3.6380 O   0  0  0  0  0  0  0  0  0  0  0  0
    3.1780    2.6100   -4.4660 C   0  0  0  0  0  0  0  0  0  0  0  0
    2.6020    3.5770   -5.2990 C   0  0  0  0  0  0  0  0  0  0  0  0
    3.3790    4.6370   -5.7810 C   0  0  0  0  0  0  0  0  0  0  0  0
    4.7310    4.7300   -5.4310 C   0  0  0  0  0  0  0  0  0  0  0  0
    5.5080    5.7900   -5.9140 C   0  0  0  0  0  0  0  0  0  0  0  0
    6.8600    5.8830   -5.5640 C   0  0  0  0  0  0  0  0  0  0  0  0
    7.8260    7.2010   -6.1640 Cl  0  0  0  0  0  0  0  0  0  0  0  0
    7.4360    4.9160   -4.7310 C   0  0  0  0  0  0  0  0  0  0  0  0
    6.6590    3.8560   -4.2480 C   0  0  0  0  0  0  0  0  0  0  0  0
    5.3070    3.7630   -4.5980 C   0  0  0  0  0  0  0  0  0  0  0  0
    4.5300    2.7030   -4.1160 C   0  0  0  0  0  0  0  0  0  0  0  0
    1.4210   -0.4310   -1.1460 C   0  0  0  0  0  0  0  0  0  0  0  0
    2.1890   -1.4030   -1.6950 O   0  0  0  0  0  0  0  0  0  0  0  0
    1.1500   -1.9340    2.1640 C   0  0  0  0  0  0  0  0  0  0  0  0
    1.5550   -2.7250    3.0150 O   0  0  0  0  0  0  0  0  0  0  0  0
   -0.0020   -1.2960    2.3450 N   0  0  0  0  0  0  0  0  0  0  0  0
   -1.2880   -1.8360    1.8800 C   0  0  0  0  0  0  0  0  0  0  0  0
   -2.1560   -0.7610    1.2000 C   0  0  0  0  0  0  0  0  0  0  0  0
   -2.2810    0.4030    2.0220 O   0  0  0  0  0  0  0  0  0  0  0  0
   -1.0110    1.0010    2.2930 C   0  0  0  0  0  0  0  0  0  0  0  0
   -0.0900    0.0050    3.0240 C   0  0  0  0  0  0  0  0  0  0  0  0
    3.1810   -0.3660    2.0820 H   0  0  0  0  0  0  0  0  0  0  0  0
    3.7910   -1.9920    1.9040 H   0  0  0  0  0  0  0  0  0  0  0  0
    3.8460   -0.8770    0.4690 H   0  0  0  0  0  0  0  0  0  0  0  0
    2.0670   -2.5990    0.3320 H   0  0  0  0  0  0  0  0  0  0  0  0
    0.8160    0.7850    1.6000 H   0  0  0  0  0  0  0  0  0  0  0  0
   -0.6250   -0.1830    0.9480 H   0  0  0  0  0  0  0  0  0  0  0  0
    0.7520    2.2470   -0.0890 H   0  0  0  0  0  0  0  0  0  0  0  0
   -0.9830    1.6230   -0.3760 H   0  0  0  0  0  0  0  0  0  0  0  0
   -0.2790    0.3950   -2.2000 H   0  0  0  0  0  0  0  0  0  0  0  0
    1.6050    2.5900   -1.9180 H   0  0  0  0  0  0  0  0  0  0  0  0
    1.5590    3.5060   -5.5690 H   0  0  0  0  0  0  0  0  0  0  0  0
    2.9350    5.3830   -6.4240 H   0  0  0  0  0  0  0  0  0  0  0  0
    5.0640    6.5360   -6.5570 H   0  0  0  0  0  0  0  0  0  0  0  0
    8.4790    4.9880   -4.4610 H   0  0  0  0  0  0  0  0  0  0  0  0
    7.1030    3.1100   -3.6060 H   0  0  0  0  0  0  0  0  0  0  0  0
    4.9740    1.9570   -3.4730 H   0  0  0  0  0  0  0  0  0  0  0  0
   -1.8290   -2.2570    2.7250 H   0  0  0  0  0  0  0  0  0  0  0  0
   -1.1060   -2.6500    1.1820 H   0  0  0  0  0  0  0  0  0  0  0  0
   -1.7090   -0.4850    0.2470 H   0  0  0  0  0  0  0  0  0  0  0  0
   -3.1430   -1.1690    0.9960 H   0  0  0  0  0  0  0  0  0  0  0  0
   -0.5460    1.3040    1.3570 H   0  0  0  0  0  0  0  0  0  0  0  0
   -1.1510    1.8850    2.9100 H   0  0  0  0  0  0  0  0  0  0  0  0
   -0.4520   -0.1420    4.0390 H   0  0  0  0  0  0  0  0  0  0  0  0
    0.9060    0.4340    3.1120 H   0  0  0  0  0  0  0  0  0  0  0  0
  1 32  1  0  0  0  0
  1 33  1  0  0  0  0
  1 34  1  0  0  0  0
  1  2  1  0  0  0  0
  2 35  1  0  0  0  0
  2  3  1  0  0  0  0
  3  4  1  0  0  0  0
  4 36  1  0  0  0  0
  4 37  1  0  0  0  0
  4  5  1  0  0  0  0
  5 38  1  0  0  0  0
  5 39  1  0  0  0  0
  5  6  1  0  0  0  0
  6 40  1  0  0  0  0
  6  7  1  0  0  0  0
  7 41  1  0  0  0  0
  7  8  1  0  0  0  0
  8  9  2  0  0  0  0
  8 10  2  0  0  0  0
  8 11  1  0  0  0  0
 11 12  2  0  0  0  0
 12 42  1  0  0  0  0
 12 13  1  0  0  0  0
 13 43  1  0  0  0  0
 13 14  2  0  0  0  0
 14 15  1  0  0  0  0
 15 44  1  0  0  0  0
 15 16  2  0  0  0  0
 16 17  1  0  0  0  0
 16 18  1  0  0  0  0
 18 45  1  0  0  0  0
 18 19  2  0  0  0  0
 19 46  1  0  0  0  0
 19 20  1  0  0  0  0
 20 14  1  0  0  0  0
 20 21  2  0  0  0  0
 21 11  1  0  0  0  0
 21 47  1  0  0  0  0
  6 22  1  0  0  0  0
 22  3  1  0  0  0  0
 22 23  2  0  0  0  0
  2 24  1  0  0  0  0
 24 25  2  0  0  0  0
 24 26  1  0  0  0  0
 26 27  1  0  0  0  0
 27 48  1  0  0  0  0
 27 49  1  0  0  0  0
 27 28  1  0  0  0  0
 28 50  1  0  0  0  0
 28 51  1  0  0  0  0
 28 29  1  0  0  0  0
 29 30  1  0  0  0  0
 30 52  1  0  0  0  0
 30 53  1  0  0  0  0
 30 31  1  0  0  0  0
 31 26  1  0  0  0  0
 31 54  1  0  0  0  0
 31 55  1  0  0  0  0
M  END
>  <LOGBIO>
8.2200

>  <PRED_LOGBIO>
6.7800

>  <XV_RES>
1.5090

>  <WHL_TMPL>
3

>  <ANCH>
15-18;5-7

$$$$
ROW23
  -MTS-   01071502343D 0   0.00000     0.00000     0

 70 72  0  0  1  0  0  0  0  0999 V2000
    3.9450    4.8830   -2.6720 C   0  0  0  0  0  0  0  0  0  0  0  0
    3.3100    3.6900   -2.2050 O   0  0  0  0  0  0  0  0  0  0  0  0
    3.0710    2.7070   -3.0990 C   0  0  0  0  0  0  0  0  0  0  0  0
    3.3960    2.8520   -4.2660 O   0  0  0  0  0  0  0  0  0  0  0  0
    2.4030    1.4280   -2.6550 C   0  0  2  0  0  0  0  0  0  0  0  0
    2.3060    0.6040   -3.8680 C   0  0  0  0  0  0  0  0  0  0  0  0
    2.2640   -0.8560   -3.4820 C   0  0  0  0  0  0  0  0  0  0  0  0
    3.4540   -1.5840   -3.3650 C   0  0  0  0  0  0  0  0  0  0  0  0
    3.4140   -2.9370   -3.0080 C   0  0  0  0  0  0  0  0  0  0  0  0
    2.1850   -3.5620   -2.7670 C   0  0  0  0  0  0  0  0  0  0  0  0
    0.9950   -2.8340   -2.8840 C   0  0  0  0  0  0  0  0  0  0  0  0
    1.0340   -1.4810   -3.2420 C   0  0  0  0  0  0  0  0  0  0  0  0
   -0.3050   -3.4940   -2.6300 C   0  0  0  0  0  0  0  0  0  0  0  0
   -1.4270   -2.8070   -2.7400 N   0  0  0  0  0  0  0  0  0  0  0  0
   -0.3440   -4.8180   -2.2800 N   0  0  0  0  0  0  0  0  0  0  0  0
    1.0900    1.8670   -2.0080 C   0  0  2  0  0  0  0  0  0  0  0  0
    1.3790    2.6770   -0.8160 N   0  0  0  0  0  0  0  0  0  0  0  0
    0.3800    3.1710   -0.0890 C   0  0  0  0  0  0  0  0  0  0  0  0
   -0.7850    2.9490   -0.4150 O   0  0  0  0  0  0  0  0  0  0  0  0
    0.6700    3.9860    1.1110 C   0  0  0  0  0  0  0  0  0  0  0  0
    0.8070    3.3690    2.3600 C   0  0  0  0  0  0  0  0  0  0  0  0
    1.0820    4.1410    3.4960 C   0  0  0  0  0  0  0  0  0  0  0  0
    1.2190    5.5290    3.3820 C   0  0  0  0  0  0  0  0  0  0  0  0
    1.0820    6.1470    2.1330 C   0  0  0  0  0  0  0  0  0  0  0  0
    0.8070    5.3750    0.9970 C   0  0  0  0  0  0  0  0  0  0  0  0
    1.5100    6.3450    4.5820 C   0  0  0  0  0  0  0  0  0  0  0  0
    2.6760    6.1140    5.3210 C   0  0  0  0  0  0  0  0  0  0  0  0
    2.9510    6.8850    6.4560 C   0  0  0  0  0  0  0  0  0  0  0  0
    2.0590    7.8880    6.8530 C   0  0  0  0  0  0  0  0  0  0  0  0
    0.8920    8.1190    6.1150 C   0  0  0  0  0  0  0  0  0  0  0  0
   -0.0710    9.2010    6.5440 C   0  0  0  0  0  0  0  0  0  0  0  0
   -1.0620    8.6360    7.4700 N   0  0  0  0  0  0  0  0  0  0  0  0
    0.6170    7.3480    4.9800 C   0  0  0  0  0  0  0  0  0  0  0  0
    0.2840    0.6340   -1.6030 C   0  0  0  0  0  0  0  0  0  0  0  0
   -1.0270    1.0730   -0.9570 C   0  0  0  0  0  0  0  0  0  0  0  0
   -0.0150   -0.2070   -2.8410 C   0  0  0  0  0  0  0  0  0  0  0  0
    3.3290    5.3440   -3.4420 H   0  0  0  0  0  0  0  0  0  0  0  0
    4.0690    5.5760   -1.8430 H   0  0  0  0  0  0  0  0  0  0  0  0
    4.9200    4.6360   -3.0880 H   0  0  0  0  0  0  0  0  0  0  0  0
    3.0230    0.9310   -1.9120 H   0  0  0  0  0  0  0  0  0  0  0  0
    3.2280    0.7550   -4.4250 H   0  0  0  0  0  0  0  0  0  0  0  0
    1.3840    0.8490   -4.3910 H   0  0  0  0  0  0  0  0  0  0  0  0
    4.4030   -1.1020   -3.5500 H   0  0  0  0  0  0  0  0  0  0  0  0
    4.3320   -3.4990   -2.9180 H   0  0  0  0  0  0  0  0  0  0  0  0
    2.1550   -4.6060   -2.4910 H   0  0  0  0  0  0  0  0  0  0  0  0
    0.1160   -0.9200   -3.3330 H   0  0  0  0  0  0  0  0  0  0  0  0
   -2.2970   -3.2490   -2.5700 H   0  0  0  0  0  0  0  0  0  0  0  0
   -0.8930   -5.4680   -2.8240 H   0  0  0  0  0  0  0  0  0  0  0  0
    0.1760   -5.1440   -1.4780 H   0  0  0  0  0  0  0  0  0  0  0  0
    0.5160    2.4590   -2.7180 H   0  0  0  0  0  0  0  0  0  0  0  0
    2.3350    2.8590   -0.5480 H   0  0  0  0  0  0  0  0  0  0  0  0
    0.7010    2.2980    2.4480 H   0  0  0  0  0  0  0  0  0  0  0  0
    1.1880    3.6650    4.4590 H   0  0  0  0  0  0  0  0  0  0  0  0
    1.1880    7.2180    2.0450 H   0  0  0  0  0  0  0  0  0  0  0  0
    0.7010    5.8510    0.0340 H   0  0  0  0  0  0  0  0  0  0  0  0
    3.3650    5.3400    5.0140 H   0  0  0  0  0  0  0  0  0  0  0  0
    3.8510    6.7070    7.0250 H   0  0  0  0  0  0  0  0  0  0  0  0
    2.2710    8.4830    7.7290 H   0  0  0  0  0  0  0  0  0  0  0  0
   -0.5780    9.6020    5.6690 H   0  0  0  0  0  0  0  0  0  0  0  0
    0.4780    9.9980    7.0420 H   0  0  0  0  0  0  0  0  0  0  0  0
   -1.5710    7.8960    7.0080 H   0  0  0  0  0  0  0  0  0  0  0  0
   -1.7060    9.3590    7.7570 H   0  0  0  0  0  0  0  0  0  0  0  0
   -0.2830    7.5260    4.4100 H   0  0  0  0  0  0  0  0  0  0  0  0
    0.8580    0.0430   -0.8930 H   0  0  0  0  0  0  0  0  0  0  0  0
   -1.6010    1.6650   -1.6670 H   0  0  0  0  0  0  0  0  0  0  0  0
   -1.6010    0.1950   -0.6690 H   0  0  0  0  0  0  0  0  0  0  0  0
   -0.8130    1.6730   -0.0750 H   0  0  0  0  0  0  0  0  0  0  0  0
   -0.5890    0.3850   -3.5510 H   0  0  0  0  0  0  0  0  0  0  0  0
   -0.5890   -1.0850   -2.5530 H   0  0  0  0  0  0  0  0  0  0  0  0
    0.9190   -0.5190   -3.3020 H   0  0  0  0  0  0  0  0  0  0  0  0
  1 37  1  0  0  0  0
  1 38  1  0  0  0  0
  1 39  1  0  0  0  0
  1  2  1  0  0  0  0
  2  3  1  0  0  0  0
  3  4  2  0  0  0  0
  3  5  1  0  0  0  0
  5 40  1  0  0  0  0
  5  6  1  0  0  0  0
  6 41  1  0  0  0  0
  6 42  1  0  0  0  0
  6  7  1  0  0  0  0
  7  8  2  0  0  0  0
  8 43  1  0  0  0  0
  8  9  1  0  0  0  0
  9 44  1  0  0  0  0
  9 10  2  0  0  0  0
 10 45  1  0  0  0  0
 10 11  1  0  0  0  0
 11 12  2  0  0  0  0
 12  7  1  0  0  0  0
 12 46  1  0  0  0  0
 11 13  1  0  0  0  0
 13 14  2  0  0  0  0
 14 47  1  0  0  0  0
 13 15  1  0  0  0  0
 15 48  1  0  0  0  0
 15 49  1  0  0  0  0
  5 16  1  0  0  0  0
 16 50  1  0  0  0  0
 16 17  1  0  0  0  0
 17 51  1  0  0  0  0
 17 18  1  0  0  0  0
 18 19  2  0  0  0  0
 18 20  1  0  0  0  0
 20 21  2  0  0  0  0
 21 52  1  0  0  0  0
 21 22  1  0  0  0  0
 22 53  1  0  0  0  0
 22 23  2  0  0  0  0
 23 24  1  0  0  0  0
 24 54  1  0  0  0  0
 24 25  2  0  0  0  0
 25 20  1  0  0  0  0
 25 55  1  0  0  0  0
 23 26  1  0  0  0  0
 26 27  2  0  0  0  0
 27 56  1  0  0  0  0
 27 28  1  0  0  0  0
 28 57  1  0  0  0  0
 28 29  2  0  0  0  0
 29 58  1  0  0  0  0
 29 30  1  0  0  0  0
 30 31  1  0  0  0  0
 31 59  1  0  0  0  0
 31 60  1  0  0  0  0
 31 32  1  0  0  0  0
 32 61  1  0  0  0  0
 32 62  1  0  0  0  0
 30 33  2  0  0  0  0
 33 26  1  0  0  0  0
 33 63  1  0  0  0  0
 16 34  1  0  0  0  0
 34 64  1  0  0  0  0
 34 35  1  0  0  0  0
 35 65  1  0  0  0  0
 35 66  1  0  0  0  0
 35 67  1  0  0  0  0
 34 36  1  0  0  0  0
 36 68  1  0  0  0  0
 36 69  1  0  0  0  0
 36 70  1  0  0  0  0
M  END
>  <LOGBIO>
8.1000

>  <PRED_LOGBIO>
8.3500

>  <XV_RES>
-0.2060

>  <WHL_TMPL>
1

>  <ANCH>
31-34;23-26

$$$$
ROW26
  -MTS-   01071502343D 0   0.00000     0.00000     0

 72 76  0  0  1  0  0  0  0  0999 V2000
    4.4490    2.9150   -2.3220 C   0  0  0  0  0  0  0  0  0  0  0  0
    3.0650    3.5190   -2.5390 C   0  0  1  0  0  0  0  0  0  0  0  0
    2.1270    2.4670   -3.1610 C   0  0  0  0  0  0  0  0  0  0  0  0
    1.3730    1.9260   -1.9340 C   0  0  2  0  0  0  0  0  0  0  0  0
    1.4860    2.9530   -0.8880 N   0  0  0  0  0  0  0  0  0  0  0  0
    0.7900    3.0430    0.2410 C   0  0  0  0  0  0  0  0  0  0  0  0
   -0.0700    2.2080    0.5180 O   0  0  0  0  0  0  0  0  0  0  0  0
    1.0730    4.1700    1.1570 C   0  0  0  0  0  0  0  0  0  0  0  0
    2.0060    5.0350    0.8070 N   0  0  0  0  0  0  0  0  0  0  0  0
    2.7170    4.9040   -0.3920 C   0  0  0  0  0  0  0  0  0  0  0  0
    2.4470    3.8760   -1.2090 C   0  0  0  0  0  0  0  0  0  0  0  0
    3.9270    6.0520   -0.8140 Cl  0  0  0  0  0  0  0  0  0  0  0  0
    0.3860    4.3130    2.3340 N   0  0  0  0  0  0  0  0  0  0  0  0
    0.8930    3.6840    3.5620 C   0  0  0  0  0  0  0  0  0  0  0  0
   -0.1010    3.6800    4.7380 C   0  0  0  0  0  0  0  0  0  0  0  0
    0.9640    4.3500    5.6270 C   0  0  0  0  0  0  0  0  0  0  0  0
    1.8490    4.5670    4.3850 C   0  0  0  0  0  0  0  0  0  0  0  0
   -0.0800    1.7030   -2.2800 C   0  0  0  0  0  0  0  0  0  0  0  0
   -0.4170    1.5510   -3.4540 O   0  0  0  0  0  0  0  0  0  0  0  0
   -0.9960    1.6700   -1.3160 N   0  0  0  0  0  0  0  0  0  0  0  0
   -2.4100    1.4520   -1.6530 C   0  0  0  0  0  0  0  0  0  0  0  0
   -3.2350    1.4580   -0.3890 C   0  0  0  0  0  0  0  0  0  0  0  0
   -3.7760    2.6580    0.0880 C   0  0  0  0  0  0  0  0  0  0  0  0
   -4.5420    2.6630    1.2610 C   0  0  0  0  0  0  0  0  0  0  0  0
   -4.7660    1.4690    1.9560 C   0  0  0  0  0  0  0  0  0  0  0  0
   -4.2250    0.2690    1.4790 C   0  0  0  0  0  0  0  0  0  0  0  0
   -3.4600    0.2640    0.3070 C   0  0  0  0  0  0  0  0  0  0  0  0
   -5.5750    1.4750    3.1950 C   0  0  0  0  0  0  0  0  0  0  0  0
   -4.9900    1.6590    4.3640 N   0  0  0  0  0  0  0  0  0  0  0  0
   -6.9310    1.2890    3.1290 N   0  0  0  0  0  0  0  0  0  0  0  0
    3.1230    4.7410   -3.4230 C   0  0  0  0  0  0  0  0  0  0  0  0
    3.9700    4.8180   -4.3120 O   0  0  0  0  0  0  0  0  0  0  0  0
    2.2590    5.7360   -3.2410 N   0  0  0  0  0  0  0  0  0  0  0  0
    2.3150    6.9260   -4.1010 C   0  0  0  0  0  0  0  0  0  0  0  0
    1.2350    7.8970   -3.6890 C   0  0  0  0  0  0  0  0  0  0  0  0
   -0.0350    7.8220   -4.2750 C   0  0  0  0  0  0  0  0  0  0  0  0
   -1.0360    8.7220   -3.8930 C   0  0  0  0  0  0  0  0  0  0  0  0
   -0.7690    9.6970   -2.9250 C   0  0  0  0  0  0  0  0  0  0  0  0
    0.5000    9.7720   -2.3390 C   0  0  0  0  0  0  0  0  0  0  0  0
    1.5020    8.8720   -2.7210 C   0  0  0  0  0  0  0  0  0  0  0  0
    4.9220    3.3910   -1.4650 H   0  0  0  0  0  0  0  0  0  0  0  0
    5.0590    3.0760   -3.2090 H   0  0  0  0  0  0  0  0  0  0  0  0
    4.3540    1.8470   -2.1370 H   0  0  0  0  0  0  0  0  0  0  0  0
    1.4470    2.9150   -3.8820 H   0  0  0  0  0  0  0  0  0  0  0  0
    2.6860    1.6810   -3.6640 H   0  0  0  0  0  0  0  0  0  0  0  0
    1.8310    1.0000   -1.5960 H   0  0  0  0  0  0  0  0  0  0  0  0
   -0.4700    4.8490    2.3580 H   0  0  0  0  0  0  0  0  0  0  0  0
    1.2920    2.7050    3.3030 H   0  0  0  0  0  0  0  0  0  0  0  0
   -0.9840    4.2940    4.5700 H   0  0  0  0  0  0  0  0  0  0  0  0
   -0.3880    2.6840    5.0680 H   0  0  0  0  0  0  0  0  0  0  0  0
    1.4000    3.6840    6.3680 H   0  0  0  0  0  0  0  0  0  0  0  0
    0.6280    5.2720    6.0960 H   0  0  0  0  0  0  0  0  0  0  0  0
    1.8910    5.6020    4.0510 H   0  0  0  0  0  0  0  0  0  0  0  0
    2.8520    4.1590    4.4830 H   0  0  0  0  0  0  0  0  0  0  0  0
   -0.7200    1.7950   -0.3530 H   0  0  0  0  0  0  0  0  0  0  0  0
   -2.4820    0.4500   -2.0710 H   0  0  0  0  0  0  0  0  0  0  0  0
   -2.7510    2.2630   -2.2920 H   0  0  0  0  0  0  0  0  0  0  0  0
   -3.6030    3.5790   -0.4480 H   0  0  0  0  0  0  0  0  0  0  0  0
   -4.9600    3.5880    1.6290 H   0  0  0  0  0  0  0  0  0  0  0  0
   -4.3980   -0.6530    2.0150 H   0  0  0  0  0  0  0  0  0  0  0  0
   -3.0430   -0.6620   -0.0610 H   0  0  0  0  0  0  0  0  0  0  0  0
   -5.5310    1.6630    5.1930 H   0  0  0  0  0  0  0  0  0  0  0  0
   -7.3780    1.1490    2.2350 H   0  0  0  0  0  0  0  0  0  0  0  0
   -7.4830    1.2930    3.9750 H   0  0  0  0  0  0  0  0  0  0  0  0
    1.5630    5.6730   -2.5110 H   0  0  0  0  0  0  0  0  0  0  0  0
    2.1630    6.6320   -5.1370 H   0  0  0  0  0  0  0  0  0  0  0  0
    3.2880    7.4020   -3.9990 H   0  0  0  0  0  0  0  0  0  0  0  0
   -0.2410    7.0690   -5.0220 H   0  0  0  0  0  0  0  0  0  0  0  0
   -2.0160    8.6640   -4.3450 H   0  0  0  0  0  0  0  0  0  0  0  0
   -1.5420   10.3920   -2.6300 H   0  0  0  0  0  0  0  0  0  0  0  0
    0.7060   10.5250   -1.5920 H   0  0  0  0  0  0  0  0  0  0  0  0
    2.4810    8.9300   -2.2690 H   0  0  0  0  0  0  0  0  0  0  0  0
  1 41  1  0  0  0  0
  1 42  1  0  0  0  0
  1 43  1  0  0  0  0
  1  2  1  0  0  0  0
  2  3  1  0  0  0  0
  3 44  1  0  0  0  0
  3 45  1  0  0  0  0
  3  4  1  0  0  0  0
  4 46  1  0  0  0  0
  4  5  1  0  0  0  0
  5  6  1  0  0  0  0
  6  7  2  0  0  0  0
  6  8  1  0  0  0  0
  8  9  2  0  0  0  0
  9 10  1  0  0  0  0
 10 11  2  0  0  0  0
 11  2  1  0  0  0  0
 11  5  1  0  0  0  0
 10 12  1  0  0  0  0
  8 13  1  0  0  0  0
 13 47  1  0  0  0  0
 13 14  1  0  0  0  0
 14 48  1  0  0  0  0
 14 15  1  0  0  0  0
 15 49  1  0  0  0  0
 15 50  1  0  0  0  0
 15 16  1  0  0  0  0
 16 51  1  0  0  0  0
 16 52  1  0  0  0  0
 16 17  1  0  0  0  0
 17 14  1  0  0  0  0
 17 53  1  0  0  0  0
 17 54  1  0  0  0  0
  4 18  1  0  0  0  0
 18 19  2  0  0  0  0
 18 20  1  0  0  0  0
 20 55  1  0  0  0  0
 20 21  1  0  0  0  0
 21 56  1  0  0  0  0
 21 57  1  0  0  0  0
 21 22  1  0  0  0  0
 22 23  2  0  0  0  0
 23 58  1  0  0  0  0
 23 24  1  0  0  0  0
 24 59  1  0  0  0  0
 24 25  2  0  0  0  0
 25 26  1  0  0  0  0
 26 60  1  0  0  0  0
 26 27  2  0  0  0  0
 27 22  1  0  0  0  0
 27 61  1  0  0  0  0
 25 28  1  0  0  0  0
 28 29  2  0  0  0  0
 29 62  1  0  0  0  0
 28 30  1  0  0  0  0
 30 63  1  0  0  0  0
 30 64  1  0  0  0  0
  2 31  1  0  0  0  0
 31 32  2  0  0  0  0
 31 33  1  0  0  0  0
 33 65  1  0  0  0  0
 33 34  1  0  0  0  0
 34 66  1  0  0  0  0
 34 67  1  0  0  0  0
 34 35  1  0  0  0  0
 35 36  2  0  0  0  0
 36 68  1  0  0  0  0
 36 37  1  0  0  0  0
 37 69  1  0  0  0  0
 37 38  2  0  0  0  0
 38 70  1  0  0  0  0
 38 39  1  0  0  0  0
 39 71  1  0  0  0  0
 39 40  2  0  0  0  0
 40 35  1  0  0  0  0
 40 72  1  0  0  0  0
M  END
>  <LOGBIO>
5.4300

>  <PRED_LOGBIO>
4.5900

>  <XV_RES>
0.9780

>  <WHL_TMPL>
1

>  <ANCH>
37-60;32-33

$$$$
ROW27
  -MTS-   01071502343D 0   0.00000     0.00000     0

 70 76  0  0  1  0  0  0  0  0999 V2000
    6.5430   -0.7690   -3.9350 N   0  0  0  0  0  0  0  0  0  0  0  0
    5.5850   -1.0790   -4.8630 C   0  0  0  0  0  0  0  0  0  0  0  0
    5.7700   -1.7780   -5.9670 N   0  0  0  0  0  0  0  0  0  0  0  0
    4.5640   -1.8920   -6.6690 O   0  0  0  0  0  0  0  0  0  0  0  0
    3.5700   -1.2220   -5.9580 C   0  0  0  0  0  0  0  0  0  0  0  0
    2.2060   -1.0250   -6.2040 C   0  0  0  0  0  0  0  0  0  0  0  0
    1.4300   -0.2930   -5.2970 C   0  0  0  0  0  0  0  0  0  0  0  0
    2.0190    0.2410   -4.1440 C   0  0  0  0  0  0  0  0  0  0  0  0
    3.3830    0.0440   -3.8990 C   0  0  0  0  0  0  0  0  0  0  0  0
    4.1590   -0.6870   -4.8060 C   0  0  0  0  0  0  0  0  0  0  0  0
    1.2340    0.9810   -3.2280 N   0  0  0  0  0  0  0  0  0  0  0  0
    0.5030    2.1990   -3.5150 N   0  0  0  0  0  0  0  0  0  0  0  0
   -0.1030    2.5840   -2.4050 C   0  0  0  0  0  0  0  0  0  0  0  0
    0.2340    1.5990   -1.3540 C   0  0  0  0  0  0  0  0  0  0  0  0
   -0.1530    1.4990    0.1030 C   0  0  0  0  0  0  0  0  0  0  0  0
    0.4080    0.3020    0.8930 C   0  0  0  0  0  0  0  0  0  0  0  0
    1.2690   -0.6360    0.1590 N   0  0  0  0  0  0  0  0  0  0  0  0
    1.5570   -0.4680   -1.1280 C   0  0  0  0  0  0  0  0  0  0  0  0
    2.1890   -1.4030   -1.6950 O   0  0  0  0  0  0  0  0  0  0  0  0
    1.0300    0.6750   -1.9080 C   0  0  0  0  0  0  0  0  0  0  0  0
    1.9370   -1.6480    0.8880 C   0  0  0  0  0  0  0  0  0  0  0  0
    2.9530   -1.3070    1.7890 C   0  0  0  0  0  0  0  0  0  0  0  0
    3.6140   -2.3080    2.5100 C   0  0  0  0  0  0  0  0  0  0  0  0
    3.2600   -3.6510    2.3300 C   0  0  0  0  0  0  0  0  0  0  0  0
    2.2440   -3.9920    1.4290 C   0  0  0  0  0  0  0  0  0  0  0  0
    1.5830   -2.9910    0.7080 C   0  0  0  0  0  0  0  0  0  0  0  0
    3.9590   -4.7090    3.0930 C   0  0  0  0  0  0  0  0  0  0  0  0
    5.3420   -4.8740    2.9550 C   0  0  0  0  0  0  0  0  0  0  0  0
    6.0030   -5.8750    3.6760 C   0  0  0  0  0  0  0  0  0  0  0  0
    5.2810   -6.7120    4.5350 C   0  0  0  0  0  0  0  0  0  0  0  0
    3.8980   -6.5480    4.6720 C   0  0  0  0  0  0  0  0  0  0  0  0
    3.2360   -5.5470    3.9510 C   0  0  0  0  0  0  0  0  0  0  0  0
    1.7440   -5.3700    4.1000 C   0  0  0  0  0  0  0  0  0  0  0  0
    1.0510   -6.2010    3.1050 N   0  0  0  0  0  0  0  0  0  0  0  0
    1.8700   -7.3600    2.7220 C   0  0  0  0  0  0  0  0  0  0  0  0
    1.3760   -7.7860    1.3270 C   0  0  0  0  0  0  0  0  0  0  0  0
    0.6180   -6.5550    0.7940 C   0  0  1  0  0  0  0  0  0  0  0  0
    1.2200   -6.1370   -0.4340 O   0  0  0  0  0  0  0  0  0  0  0  0
    0.8360   -5.4600    1.8540 C   0  0  0  0  0  0  0  0  0  0  0  0
   -0.9760    3.8050   -2.2410 C   0  0  0  0  0  0  0  0  0  0  0  0
   -1.0540    4.4540   -3.3990 F   0  0  0  0  0  0  0  0  0  0  0  0
   -0.4510    4.6050   -1.3180 F   0  0  0  0  0  0  0  0  0  0  0  0
   -2.1940    3.4300   -1.8600 F   0  0  0  0  0  0  0  0  0  0  0  0
    7.0810    0.0810   -4.0280 H   0  0  0  0  0  0  0  0  0  0  0  0
    6.7120   -1.3910   -3.1570 H   0  0  0  0  0  0  0  0  0  0  0  0
    1.7520   -1.4370   -7.0930 H   0  0  0  0  0  0  0  0  0  0  0  0
    0.3780   -0.1410   -5.4860 H   0  0  0  0  0  0  0  0  0  0  0  0
    3.8370    0.4570   -3.0100 H   0  0  0  0  0  0  0  0  0  0  0  0
   -1.2320    1.3590    0.1020 H   0  0  0  0  0  0  0  0  0  0  0  0
    0.1920    2.4040    0.5990 H   0  0  0  0  0  0  0  0  0  0  0  0
   -0.4640   -0.2800    1.1840 H   0  0  0  0  0  0  0  0  0  0  0  0
    0.9820    0.7070    1.7240 H   0  0  0  0  0  0  0  0  0  0  0  0
    3.2260   -0.2720    1.9280 H   0  0  0  0  0  0  0  0  0  0  0  0
    4.3970   -2.0450    3.2060 H   0  0  0  0  0  0  0  0  0  0  0  0
    1.9710   -5.0270    1.2900 H   0  0  0  0  0  0  0  0  0  0  0  0
    0.7990   -3.2540    0.0120 H   0  0  0  0  0  0  0  0  0  0  0  0
    5.8990   -4.2280    2.2930 H   0  0  0  0  0  0  0  0  0  0  0  0
    7.0710   -6.0020    3.5700 H   0  0  0  0  0  0  0  0  0  0  0  0
    5.7910   -7.4850    5.0910 H   0  0  0  0  0  0  0  0  0  0  0  0
    3.3400   -7.1940    5.3350 H   0  0  0  0  0  0  0  0  0  0  0  0
    1.4410   -5.6720    5.1000 H   0  0  0  0  0  0  0  0  0  0  0  0
    1.4850   -4.3250    3.9420 H   0  0  0  0  0  0  0  0  0  0  0  0
    2.9130   -7.0570    2.6570 H   0  0  0  0  0  0  0  0  0  0  0  0
    1.6990   -8.1700    3.4270 H   0  0  0  0  0  0  0  0  0  0  0  0
    0.7220   -8.6520    1.3900 H   0  0  0  0  0  0  0  0  0  0  0  0
    2.2100   -8.0450    0.6770 H   0  0  0  0  0  0  0  0  0  0  0  0
   -0.4430   -6.7900    0.7430 H   0  0  0  0  0  0  0  0  0  0  0  0
    2.1440   -6.4290   -0.4860 H   0  0  0  0  0  0  0  0  0  0  0  0
    1.6990   -4.8430    1.6100 H   0  0  0  0  0  0  0  0  0  0  0  0
   -0.0310   -4.8070    1.9280 H   0  0  0  0  0  0  0  0  0  0  0  0
  1 44  1  0  0  0  0
  1 45  1  0  0  0  0
  1  2  1  0  0  0  0
  2  3  2  0  0  0  0
  3  4  1  0  0  0  0
  4  5  1  0  0  0  0
  5  6  2  0  0  0  0
  6 46  1  0  0  0  0
  6  7  1  0  0  0  0
  7 47  1  0  0  0  0
  7  8  2  0  0  0  0
  8  9  1  0  0  0  0
  9 48  1  0  0  0  0
  9 10  2  0  0  0  0
 10  2  1  0  0  0  0
 10  5  1  0  0  0  0
  8 11  1  0  0  0  0
 11 12  1  0  0  0  0
 12 13  2  0  0  0  0
 13 14  1  0  0  0  0
 14 15  1  0  0  0  0
 15 49  1  0  0  0  0
 15 50  1  0  0  0  0
 15 16  1  0  0  0  0
 16 51  1  0  0  0  0
 16 52  1  0  0  0  0
 16 17  1  0  0  0  0
 17 18  1  0  0  0  0
 18 19  2  0  0  0  0
 18 20  1  0  0  0  0
 20 11  1  0  0  0  0
 20 14  2  0  0  0  0
 17 21  1  0  0  0  0
 21 22  2  0  0  0  0
 22 53  1  0  0  0  0
 22 23  1  0  0  0  0
 23 54  1  0  0  0  0
 23 24  2  0  0  0  0
 24 25  1  0  0  0  0
 25 55  1  0  0  0  0
 25 26  2  0  0  0  0
 26 21  1  0  0  0  0
 26 56  1  0  0  0  0
 24 27  1  0  0  0  0
 27 28  2  0  0  0  0
 28 57  1  0  0  0  0
 28 29  1  0  0  0  0
 29 58  1  0  0  0  0
 29 30  2  0  0  0  0
 30 59  1  0  0  0  0
 30 31  1  0  0  0  0
 31 60  1  0  0  0  0
 31 32  2  0  0  0  0
 32 27  1  0  0  0  0
 32 33  1  0  0  0  0
 33 61  1  0  0  0  0
 33 62  1  0  0  0  0
 33 34  1  0  0  0  0
 34 35  1  0  0  0  0
 35 63  1  0  0  0  0
 35 64  1  0  0  0  0
 35 36  1  0  0  0  0
 36 65  1  0  0  0  0
 36 66  1  0  0  0  0
 36 37  1  0  0  0  0
 37 67  1  0  0  0  0
 37 38  1  0  0  0  0
 38 68  1  0  0  0  0
 37 39  1  0  0  0  0
 39 34  1  0  0  0  0
 39 69  1  0  0  0  0
 39 70  1  0  0  0  0
 13 40  1  0  0  0  0
 40 41  1  0  0  0  0
 40 42  1  0  0  0  0
 40 43  1  0  0  0  0
M  END
>  <LOGBIO>
10.5200

>  <PRED_LOGBIO>
9.5600

>  <XV_RES>
1.3590

>  <WHL_TMPL>
3

>  <ANCH>
18-28;26-23

$$$$
ROW28
  -MTS-   01071502343D 0   0.00000     0.00000     0

 61 66  0  0  0  0  0  0  0  0999 V2000
   -5.8420   -7.2560    2.9140 C   0  0  0  0  0  0  0  0  0  0  0  0
   -6.9060   -6.3900    3.3160 O   0  0  0  0  0  0  0  0  0  0  0  0
   -6.5780   -5.2050    3.9190 C   0  0  0  0  0  0  0  0  0  0  0  0
   -6.4420   -5.1410    5.3100 C   0  0  0  0  0  0  0  0  0  0  0  0
   -6.1070   -3.9290    5.9260 C   0  0  0  0  0  0  0  0  0  0  0  0
   -5.9080   -2.7810    5.1500 C   0  0  0  0  0  0  0  0  0  0  0  0
   -6.0450   -2.8450    3.7580 C   0  0  0  0  0  0  0  0  0  0  0  0
   -6.3800   -4.0570    3.1430 C   0  0  0  0  0  0  0  0  0  0  0  0
   -5.5690   -1.5560    5.7720 N   0  0  0  0  0  0  0  0  0  0  0  0
   -6.3630   -0.8490    6.7580 N   0  0  0  0  0  0  0  0  0  0  0  0
   -5.7110    0.2500    7.0960 C   0  0  0  0  0  0  0  0  0  0  0  0
   -4.4530    0.2750    6.3170 C   0  0  0  0  0  0  0  0  0  0  0  0
   -3.3110    1.2620    6.2670 C   0  0  0  0  0  0  0  0  0  0  0  0
   -2.1490    0.9370    5.3100 C   0  0  0  0  0  0  0  0  0  0  0  0
   -2.2560   -0.3050    4.5300 N   0  0  0  0  0  0  0  0  0  0  0  0
   -3.3040   -1.1160    4.6390 C   0  0  0  0  0  0  0  0  0  0  0  0
   -3.3370   -2.1410    3.9600 O   0  0  0  0  0  0  0  0  0  0  0  0
   -4.4320   -0.8250    5.5520 C   0  0  0  0  0  0  0  0  0  0  0  0
   -1.2130   -0.6460    3.6370 C   0  0  0  0  0  0  0  0  0  0  0  0
   -0.8850    0.2140    2.5820 C   0  0  0  0  0  0  0  0  0  0  0  0
    0.1470   -0.1240    1.6980 C   0  0  0  0  0  0  0  0  0  0  0  0
    0.8500   -1.3220    1.8690 C   0  0  0  0  0  0  0  0  0  0  0  0
    0.5220   -2.1820    2.9240 C   0  0  0  0  0  0  0  0  0  0  0  0
   -0.5090   -1.8450    3.8080 C   0  0  0  0  0  0  0  0  0  0  0  0
    1.9630   -1.6870    0.9160 C   0  0  0  0  0  0  0  0  0  0  0  0
    1.8790   -2.9850    0.1900 C   0  0  0  0  0  0  0  0  0  0  0  0
    1.6690   -1.7060   -0.5440 C   0  0  0  0  0  0  0  0  0  0  0  0
    3.3530   -1.1800    1.3410 C   0  0  0  0  0  0  0  0  0  0  0  0
    4.4710   -1.2930    0.6480 N   0  0  0  0  0  0  0  0  0  0  0  0
    5.5020   -0.7030    1.3890 C   0  0  0  0  0  0  0  0  0  0  0  0
    4.9680   -0.2430    2.5290 C   0  0  0  0  0  0  0  0  0  0  0  0
    3.6290   -0.5320    2.5160 N   0  0  0  0  0  0  0  0  0  0  0  0
    2.6610   -0.2040    3.5730 C   0  0  0  0  0  0  0  0  0  0  0  0
   -6.1660    1.2890    8.0930 C   0  0  0  0  0  0  0  0  0  0  0  0
   -5.1050    1.8520    8.6630 F   0  0  0  0  0  0  0  0  0  0  0  0
   -6.8810    2.2200    7.4680 F   0  0  0  0  0  0  0  0  0  0  0  0
   -6.9150    0.7090    9.0270 F   0  0  0  0  0  0  0  0  0  0  0  0
   -5.2520   -7.5350    3.7850 H   0  0  0  0  0  0  0  0  0  0  0  0
   -6.2560   -8.1510    2.4550 H   0  0  0  0  0  0  0  0  0  0  0  0
   -5.2070   -6.7410    2.1970 H   0  0  0  0  0  0  0  0  0  0  0  0
   -6.5950   -6.0260    5.9090 H   0  0  0  0  0  0  0  0  0  0  0  0
   -6.0010   -3.8800    7.0000 H   0  0  0  0  0  0  0  0  0  0  0  0
   -5.8910   -1.9590    3.1590 H   0  0  0  0  0  0  0  0  0  0  0  0
   -6.4850   -4.1060    2.0690 H   0  0  0  0  0  0  0  0  0  0  0  0
   -2.9080    1.3720    7.2720 H   0  0  0  0  0  0  0  0  0  0  0  0
   -3.7110    2.2380    6.0030 H   0  0  0  0  0  0  0  0  0  0  0  0
   -1.2270    0.9010    5.8880 H   0  0  0  0  0  0  0  0  0  0  0  0
   -2.0300    1.7680    4.6190 H   0  0  0  0  0  0  0  0  0  0  0  0
   -1.4280    1.1380    2.4500 H   0  0  0  0  0  0  0  0  0  0  0  0
    0.4000    0.5390    0.8850 H   0  0  0  0  0  0  0  0  0  0  0  0
    1.0650   -3.1070    3.0560 H   0  0  0  0  0  0  0  0  0  0  0  0
   -0.7620   -2.5080    4.6220 H   0  0  0  0  0  0  0  0  0  0  0  0
    1.0050   -3.6070    0.3740 H   0  0  0  0  0  0  0  0  0  0  0  0
    2.8080   -3.5210    0.0090 H   0  0  0  0  0  0  0  0  0  0  0  0
    0.6540   -1.4660   -0.8550 H   0  0  0  0  0  0  0  0  0  0  0  0
    2.4570   -1.3790   -1.2200 H   0  0  0  0  0  0  0  0  0  0  0  0
    6.5390   -0.6320    1.0960 H   0  0  0  0  0  0  0  0  0  0  0  0
    5.5000    0.2670    3.3190 H   0  0  0  0  0  0  0  0  0  0  0  0
    2.9760    0.7030    4.0840 H   0  0  0  0  0  0  0  0  0  0  0  0
    2.6120   -1.0240    4.2860 H   0  0  0  0  0  0  0  0  0  0  0  0
    1.6800   -0.0490    3.1300 H   0  0  0  0  0  0  0  0  0  0  0  0
  1 38  1  0  0  0  0
  1 39  1  0  0  0  0
  1 40  1  0  0  0  0
  1  2  1  0  0  0  0
  2  3  1  0  0  0  0
  3  4  2  0  0  0  0
  4 41  1  0  0  0  0
  4  5  1  0  0  0  0
  5 42  1  0  0  0  0
  5  6  2  0  0  0  0
  6  7  1  0  0  0  0
  7 43  1  0  0  0  0
  7  8  2  0  0  0  0
  8  3  1  0  0  0  0
  8 44  1  0  0  0  0
  6  9  1  0  0  0  0
  9 10  1  0  0  0  0
 10 11  2  0  0  0  0
 11 12  1  0  0  0  0
 12 13  1  0  0  0  0
 13 45  1  0  0  0  0
 13 46  1  0  0  0  0
 13 14  1  0  0  0  0
 14 47  1  0  0  0  0
 14 48  1  0  0  0  0
 14 15  1  0  0  0  0
 15 16  1  0  0  0  0
 16 17  2  0  0  0  0
 16 18  1  0  0  0  0
 18  9  1  0  0  0  0
 18 12  2  0  0  0  0
 15 19  1  0  0  0  0
 19 20  2  0  0  0  0
 20 49  1  0  0  0  0
 20 21  1  0  0  0  0
 21 50  1  0  0  0  0
 21 22  2  0  0  0  0
 22 23  1  0  0  0  0
 23 51  1  0  0  0  0
 23 24  2  0  0  0  0
 24 19  1  0  0  0  0
 24 52  1  0  0  0  0
 22 25  1  0  0  0  0
 25 26  1  0  0  0  0
 26 53  1  0  0  0  0
 26 54  1  0  0  0  0
 26 27  1  0  0  0  0
 27 25  1  0  0  0  0
 27 55  1  0  0  0  0
 27 56  1  0  0  0  0
 25 28  1  0  0  0  0
 28 29  2  0  0  0  0
 29 30  1  0  0  0  0
 30 57  1  0  0  0  0
 30 31  2  0  0  0  0
 31 58  1  0  0  0  0
 31 32  1  0  0  0  0
 32 28  1  0  0  0  0
 32 33  1  0  0  0  0
 33 59  1  0  0  0  0
 33 60  1  0  0  0  0
 33 61  1  0  0  0  0
 11 34  1  0  0  0  0
 34 35  1  0  0  0  0
 34 36  1  0  0  0  0
 34 37  1  0  0  0  0
M  END
>  <LOGBIO>
8.1900

>  <PRED_LOGBIO>
7.5300

>  <XV_RES>
1.5610

>  <WHL_TMPL>
3

>  <ANCH>
1-14;48-47

$$$$
ROW29
  -MTS-   01071502343D 0   0.00000     0.00000     0

 78 80  0  0  1  0  0  0  0  0999 V2000
    4.8600    1.1220    9.8220 N   0  0  0  0  0  0  0  0  0  0  0  0
    3.4750    1.3420    9.3810 C   0  0  0  0  0  0  0  0  0  0  0  0
    3.4790    2.0380    8.0200 C   0  0  0  0  0  0  0  0  0  0  0  0
    2.0390    2.2660    7.5610 C   0  0  0  0  0  0  0  0  0  0  0  0
    2.0430    2.9540    6.2170 C   0  0  0  0  0  0  0  0  0  0  0  0
    3.1090    3.2370    5.6740 O   0  0  0  0  0  0  0  0  0  0  0  0
    0.8920    3.2540    5.6210 N   0  0  0  0  0  0  0  0  0  0  0  0
    0.8950    3.8990    4.3610 C   0  0  0  0  0  0  0  0  0  0  0  0
    0.8920    5.2970    4.2900 C   0  0  0  0  0  0  0  0  0  0  0  0
    0.8950    5.9340    3.0440 C   0  0  0  0  0  0  0  0  0  0  0  0
    0.9020    5.1740    1.8690 C   0  0  0  0  0  0  0  0  0  0  0  0
    0.9050    3.7760    1.9390 C   0  0  0  0  0  0  0  0  0  0  0  0
    0.9020    3.1380    3.1860 C   0  0  0  0  0  0  0  0  0  0  0  0
    0.9130    2.7770    0.3950 S   0  0  0  0  0  0  0  0  0  0  0  0
    1.5890    1.5390    0.6310 O   0  0  0  0  0  0  0  0  0  0  0  0
    1.5900    3.5000   -0.6370 O   0  0  0  0  0  0  0  0  0  0  0  0
   -0.7340    2.4560   -0.1020 N   0  0  0  0  0  0  0  0  0  0  0  0
   -0.9960    1.6700   -1.3160 C   0  0  1  0  0  0  0  0  0  0  0  0
   -2.4100    1.4520   -1.6530 C   0  0  0  0  0  0  0  0  0  0  0  0
   -3.2350    1.4580   -0.3890 C   0  0  0  0  0  0  0  0  0  0  0  0
   -3.7760    2.6580    0.0880 C   0  0  0  0  0  0  0  0  0  0  0  0
   -4.5420    2.6630    1.2610 C   0  0  0  0  0  0  0  0  0  0  0  0
   -4.7660    1.4690    1.9560 C   0  0  0  0  0  0  0  0  0  0  0  0
   -4.2250    0.2690    1.4790 C   0  0  0  0  0  0  0  0  0  0  0  0
   -3.4600    0.2640    0.3070 C   0  0  0  0  0  0  0  0  0  0  0  0
   -4.4660   -1.0190    2.2290 C   0  0  0  0  0  0  0  0  0  0  0  0
   -3.9560   -2.1500    1.7790 N   0  0  0  0  0  0  0  0  0  0  0  0
   -5.2140   -1.0140    3.3770 N   0  0  0  0  0  0  0  0  0  0  0  0
   -0.4370    0.2960   -1.0320 C   0  0  0  0  0  0  0  0  0  0  0  0
   -1.1630   -0.6930   -1.1140 O   0  0  0  0  0  0  0  0  0  0  0  0
    0.8420    0.1560   -0.6920 N   0  0  0  0  0  0  0  0  0  0  0  0
    1.9080   -0.0510   -1.6830 C   0  0  0  0  0  0  0  0  0  0  0  0
    2.7770   -1.2800   -1.3580 C   0  0  0  0  0  0  0  0  0  0  0  0
    3.3010   -1.2290    0.0900 C   0  0  0  0  0  0  0  0  0  0  0  0
    4.0570   -2.5160    0.4150 C   0  0  0  0  0  0  0  0  0  0  0  0
    3.4230   -3.6840   -0.3380 C   0  0  0  0  0  0  0  0  0  0  0  0
    4.1510   -4.9220   -0.0250 N   0  0  0  0  0  0  0  0  0  0  0  0
    2.1520   -1.0260    1.0950 C   0  0  0  0  0  0  0  0  0  0  0  0
    1.3010    0.1960    0.7040 C   0  0  0  0  0  0  0  0  0  0  0  0
    5.3330    2.0110    9.9000 H   0  0  0  0  0  0  0  0  0  0  0  0
    4.8580    0.6620   10.7210 H   0  0  0  0  0  0  0  0  0  0  0  0
    2.9580    1.9660   10.1060 H   0  0  0  0  0  0  0  0  0  0  0  0
    2.9650    0.3850    9.2970 H   0  0  0  0  0  0  0  0  0  0  0  0
    3.9960    1.4130    7.2950 H   0  0  0  0  0  0  0  0  0  0  0  0
    3.9890    2.9950    8.1040 H   0  0  0  0  0  0  0  0  0  0  0  0
    1.5220    2.8910    8.2870 H   0  0  0  0  0  0  0  0  0  0  0  0
    1.5290    1.3090    7.4780 H   0  0  0  0  0  0  0  0  0  0  0  0
    0.0170    3.0220    6.0670 H   0  0  0  0  0  0  0  0  0  0  0  0
    0.8870    5.8830    5.1970 H   0  0  0  0  0  0  0  0  0  0  0  0
    0.8930    7.0130    2.9890 H   0  0  0  0  0  0  0  0  0  0  0  0
    0.9040    5.6660    0.9070 H   0  0  0  0  0  0  0  0  0  0  0  0
    0.9040    2.0600    3.2400 H   0  0  0  0  0  0  0  0  0  0  0  0
   -1.5050    2.8100    0.4470 H   0  0  0  0  0  0  0  0  0  0  0  0
   -0.4730    2.1070   -2.1640 H   0  0  0  0  0  0  0  0  0  0  0  0
   -2.4820    0.4500   -2.0710 H   0  0  0  0  0  0  0  0  0  0  0  0
   -2.7510    2.2630   -2.2920 H   0  0  0  0  0  0  0  0  0  0  0  0
   -3.6030    3.5790   -0.4480 H   0  0  0  0  0  0  0  0  0  0  0  0
   -4.9600    3.5880    1.6290 H   0  0  0  0  0  0  0  0  0  0  0  0
   -5.3560    1.4730    2.8600 H   0  0  0  0  0  0  0  0  0  0  0  0
   -3.0430   -0.6620   -0.0610 H   0  0  0  0  0  0  0  0  0  0  0  0
   -4.1140   -2.9950    2.2710 H   0  0  0  0  0  0  0  0  0  0  0  0
   -5.6050   -0.1480    3.7210 H   0  0  0  0  0  0  0  0  0  0  0  0
   -5.3750   -1.8750    3.8780 H   0  0  0  0  0  0  0  0  0  0  0  0
    2.5360    0.8360   -1.7270 H   0  0  0  0  0  0  0  0  0  0  0  0
    1.4640   -0.1710   -2.6690 H   0  0  0  0  0  0  0  0  0  0  0  0
    2.1910   -2.1850   -1.5000 H   0  0  0  0  0  0  0  0  0  0  0  0
    3.6180   -1.3200   -2.0460 H   0  0  0  0  0  0  0  0  0  0  0  0
    4.0300   -0.4290    0.1930 H   0  0  0  0  0  0  0  0  0  0  0  0
    5.0970   -2.4110    0.1140 H   0  0  0  0  0  0  0  0  0  0  0  0
    4.0070   -2.7050    1.4860 H   0  0  0  0  0  0  0  0  0  0  0  0
    2.3830   -3.7890   -0.0370 H   0  0  0  0  0  0  0  0  0  0  0  0
    3.4740   -3.4950   -1.4090 H   0  0  0  0  0  0  0  0  0  0  0  0
    4.1050   -5.0980    0.9680 H   0  0  0  0  0  0  0  0  0  0  0  0
    3.7320   -5.6940   -0.5240 H   0  0  0  0  0  0  0  0  0  0  0  0
    1.5250   -1.9150    1.1130 H   0  0  0  0  0  0  0  0  0  0  0  0
    2.5650   -0.8770    2.0910 H   0  0  0  0  0  0  0  0  0  0  0  0
    1.8780    1.1040    0.8670 H   0  0  0  0  0  0  0  0  0  0  0  0
    0.4390    0.2610    1.3650 H   0  0  0  0  0  0  0  0  0  0  0  0
  1 40  1  0  0  0  0
  1 41  1  0  0  0  0
  1  2  1  0  0  0  0
  2 42  1  0  0  0  0
  2 43  1  0  0  0  0
  2  3  1  0  0  0  0
  3 44  1  0  0  0  0
  3 45  1  0  0  0  0
  3  4  1  0  0  0  0
  4 46  1  0  0  0  0
  4 47  1  0  0  0  0
  4  5  1  0  0  0  0
  5  6  2  0  0  0  0
  5  7  1  0  0  0  0
  7 48  1  0  0  0  0
  7  8  1  0  0  0  0
  8  9  2  0  0  0  0
  9 49  1  0  0  0  0
  9 10  1  0  0  0  0
 10 50  1  0  0  0  0
 10 11  2  0  0  0  0
 11 51  1  0  0  0  0
 11 12  1  0  0  0  0
 12 13  2  0  0  0  0
 13  8  1  0  0  0  0
 13 52  1  0  0  0  0
 12 14  1  0  0  0  0
 14 15  2  0  0  0  0
 14 16  2  0  0  0  0
 14 17  1  0  0  0  0
 17 53  1  0  0  0  0
 17 18  1  0  0  0  0
 18 54  1  0  0  0  0
 18 19  1  0  0  0  0
 19 55  1  0  0  0  0
 19 56  1  0  0  0  0
 19 20  1  0  0  0  0
 20 21  2  0  0  0  0
 21 57  1  0  0  0  0
 21 22  1  0  0  0  0
 22 58  1  0  0  0  0
 22 23  2  0  0  0  0
 23 59  1  0  0  0  0
 23 24  1  0  0  0  0
 24 25  2  0  0  0  0
 25 20  1  0  0  0  0
 25 60  1  0  0  0  0
 24 26  1  0  0  0  0
 26 27  2  0  0  0  0
 27 61  1  0  0  0  0
 26 28  1  0  0  0  0
 28 62  1  0  0  0  0
 28 63  1  0  0  0  0
 18 29  1  0  0  0  0
 29 30  2  0  0  0  0
 29 31  1  0  0  0  0
 31 32  1  0  0  0  0
 32 64  1  0  0  0  0
 32 65  1  0  0  0  0
 32 33  1  0  0  0  0
 33 66  1  0  0  0  0
 33 67  1  0  0  0  0
 33 34  1  0  0  0  0
 34 68  1  0  0  0  0
 34 35  1  0  0  0  0
 35 69  1  0  0  0  0
 35 70  1  0  0  0  0
 35 36  1  0  0  0  0
 36 71  1  0  0  0  0
 36 72  1  0  0  0  0
 36 37  1  0  0  0  0
 37 73  1  0  0  0  0
 37 74  1  0  0  0  0
 34 38  1  0  0  0  0
 38 75  1  0  0  0  0
 38 76  1  0  0  0  0
 38 39  1  0  0  0  0
 39 31  1  0  0  0  0
 39 77  1  0  0  0  0
 39 78  1  0  0  0  0
M  END
>  <LOGBIO>
4.6400

>  <PRED_LOGBIO>
4.9000

>  <XV_RES>
-0.3270

>  <WHL_TMPL>
1

>  <ANCH>
49-50;44-45

$$$$
ROW30
  -MTS-   01071502343D 0   0.00000     0.00000     0

 71 75  0  0  1  0  0  0  0  0999 V2000
    4.1230   -1.2870    0.5910 N   0  0  0  0  0  0  0  0  0  0  0  0
    3.0900   -1.3930    1.6320 C   0  0  2  0  0  0  0  0  0  0  0  0
    3.3880   -2.5970    2.5230 C   0  0  0  0  0  0  0  0  0  0  0  0
    4.7400   -2.4210    3.1720 C   0  0  0  0  0  0  0  0  0  0  0  0
    5.8900   -2.9040    2.5360 C   0  0  0  0  0  0  0  0  0  0  0  0
    7.1430   -2.7410    3.1370 C   0  0  0  0  0  0  0  0  0  0  0  0
    7.2470   -2.0950    4.3750 C   0  0  0  0  0  0  0  0  0  0  0  0
    6.0970   -1.6120    5.0110 C   0  0  0  0  0  0  0  0  0  0  0  0
    4.8440   -1.7750    4.4100 C   0  0  0  0  0  0  0  0  0  0  0  0
    2.3270   -2.7060    3.5920 C   0  0  0  0  0  0  0  0  0  0  0  0
    1.1720   -3.4620    3.3580 C   0  0  0  0  0  0  0  0  0  0  0  0
    0.1880   -3.5630    4.3490 C   0  0  0  0  0  0  0  0  0  0  0  0
    0.3600   -2.9090    5.5750 C   0  0  0  0  0  0  0  0  0  0  0  0
    1.5150   -2.1530    5.8090 C   0  0  0  0  0  0  0  0  0  0  0  0
    2.4990   -2.0520    4.8180 C   0  0  0  0  0  0  0  0  0  0  0  0
    1.7380   -1.5690    0.9830 C   0  0  0  0  0  0  0  0  0  0  0  0
    1.0700   -2.5750    1.2160 O   0  0  0  0  0  0  0  0  0  0  0  0
    1.2690   -0.6360    0.1590 N   0  0  0  0  0  0  0  0  0  0  0  0
    0.4510    0.5280    0.5310 C   0  0  0  0  0  0  0  0  0  0  0  0
    0.3470    1.4690   -0.6840 C   0  0  0  0  0  0  0  0  0  0  0  0
    0.5510    0.5180   -1.8770 C   0  0  0  0  0  0  0  0  0  0  0  0
    1.4700   -0.5730   -1.2960 C   0  0  1  0  0  0  0  0  0  0  0  0
    1.0000   -1.8910   -1.8620 C   0  0  0  0  0  0  0  0  0  0  0  0
    1.8030   -2.6500   -2.4020 O   0  0  0  0  0  0  0  0  0  0  0  0
   -0.2830   -2.2320   -1.7770 N   0  0  0  0  0  0  0  0  0  0  0  0
   -0.7400   -3.5160   -2.3280 C   0  0  0  0  0  0  0  0  0  0  0  0
   -2.2440   -3.6610   -2.1010 C   0  0  0  0  0  0  0  0  0  0  0  0
   -2.6060   -5.1440   -1.9020 C   0  0  0  0  0  0  0  0  0  0  0  0
   -4.1090   -5.2940   -1.6000 C   0  0  0  0  0  0  0  0  0  0  0  0
   -4.9910   -4.4770   -2.5130 C   0  0  0  0  0  0  0  0  0  0  0  0
   -6.3000   -4.7590   -2.5610 N   0  0  0  0  0  0  0  0  0  0  0  0
   -7.1290   -4.0660   -3.3530 C   0  0  0  0  0  0  0  0  0  0  0  0
   -8.4930   -4.3910   -3.3760 N   0  0  0  0  0  0  0  0  0  0  0  0
   -6.6750   -3.0680   -4.1240 N   0  0  0  0  0  0  0  0  0  0  0  0
   -5.3770   -2.7380   -4.1200 C   0  0  0  0  0  0  0  0  0  0  0  0
   -4.4810   -3.4410   -3.3040 C   0  0  0  0  0  0  0  0  0  0  0  0
   -3.0170   -3.0730   -3.2960 C   0  0  0  0  0  0  0  0  0  0  0  0
    3.9260   -0.4910    0.0010 H   0  0  0  0  0  0  0  0  0  0  0  0
    5.0270   -1.1690    1.0250 H   0  0  0  0  0  0  0  0  0  0  0  0
    3.0880   -0.4870    2.2340 H   0  0  0  0  0  0  0  0  0  0  0  0
    3.3900   -3.5030    1.9210 H   0  0  0  0  0  0  0  0  0  0  0  0
    5.8090   -3.4030    1.5810 H   0  0  0  0  0  0  0  0  0  0  0  0
    8.0300   -3.1130    2.6460 H   0  0  0  0  0  0  0  0  0  0  0  0
    8.2140   -1.9690    4.8390 H   0  0  0  0  0  0  0  0  0  0  0  0
    6.1770   -1.1140    5.9660 H   0  0  0  0  0  0  0  0  0  0  0  0
    3.9570   -1.4030    4.9000 H   0  0  0  0  0  0  0  0  0  0  0  0
    1.0390   -3.9660    2.4120 H   0  0  0  0  0  0  0  0  0  0  0  0
   -0.7030   -4.1460    4.1680 H   0  0  0  0  0  0  0  0  0  0  0  0
   -0.3990   -2.9870    6.3390 H   0  0  0  0  0  0  0  0  0  0  0  0
    1.6480   -1.6490    6.7550 H   0  0  0  0  0  0  0  0  0  0  0  0
    3.3900   -1.4700    4.9990 H   0  0  0  0  0  0  0  0  0  0  0  0
    0.9980    1.0650    1.3030 H   0  0  0  0  0  0  0  0  0  0  0  0
   -0.5510    0.1930    0.7910 H   0  0  0  0  0  0  0  0  0  0  0  0
    1.1890    2.1580   -0.6510 H   0  0  0  0  0  0  0  0  0  0  0  0
   -0.6540    1.8910   -0.7270 H   0  0  0  0  0  0  0  0  0  0  0  0
    1.1050    1.0520   -2.6460 H   0  0  0  0  0  0  0  0  0  0  0  0
   -0.4040    0.0750   -2.1520 H   0  0  0  0  0  0  0  0  0  0  0  0
    2.5100   -0.3810   -1.5530 H   0  0  0  0  0  0  0  0  0  0  0  0
   -0.9420   -1.6090   -1.3330 H   0  0  0  0  0  0  0  0  0  0  0  0
   -0.5300   -3.5480   -3.3950 H   0  0  0  0  0  0  0  0  0  0  0  0
   -0.2180   -4.3310   -1.8310 H   0  0  0  0  0  0  0  0  0  0  0  0
   -2.4730   -3.0980   -1.1980 H   0  0  0  0  0  0  0  0  0  0  0  0
   -2.3610   -5.7010   -2.8050 H   0  0  0  0  0  0  0  0  0  0  0  0
   -2.0280   -5.5520   -1.0760 H   0  0  0  0  0  0  0  0  0  0  0  0
   -4.2980   -5.0080   -0.5670 H   0  0  0  0  0  0  0  0  0  0  0  0
   -4.3880   -6.3430   -1.6740 H   0  0  0  0  0  0  0  0  0  0  0  0
   -9.1300   -3.9400   -2.7360 H   0  0  0  0  0  0  0  0  0  0  0  0
   -8.8380   -5.0750   -4.0340 H   0  0  0  0  0  0  0  0  0  0  0  0
   -5.0210   -1.9320   -4.7450 H   0  0  0  0  0  0  0  0  0  0  0  0
   -2.5560   -3.4100   -4.2230 H   0  0  0  0  0  0  0  0  0  0  0  0
   -2.9180   -1.9890   -3.2900 H   0  0  0  0  0  0  0  0  0  0  0  0
  1 38  1  0  0  0  0
  1 39  1  0  0  0  0
  1  2  1  0  0  0  0
  2 40  1  0  0  0  0
  2  3  1  0  0  0  0
  3 41  1  0  0  0  0
  3  4  1  0  0  0  0
  4  5  2  0  0  0  0
  5 42  1  0  0  0  0
  5  6  1  0  0  0  0
  6 43  1  0  0  0  0
  6  7  2  0  0  0  0
  7 44  1  0  0  0  0
  7  8  1  0  0  0  0
  8 45  1  0  0  0  0
  8  9  2  0  0  0  0
  9  4  1  0  0  0  0
  9 46  1  0  0  0  0
  3 10  1  0  0  0  0
 10 11  2  0  0  0  0
 11 47  1  0  0  0  0
 11 12  1  0  0  0  0
 12 48  1  0  0  0  0
 12 13  2  0  0  0  0
 13 49  1  0  0  0  0
 13 14  1  0  0  0  0
 14 50  1  0  0  0  0
 14 15  2  0  0  0  0
 15 10  1  0  0  0  0
 15 51  1  0  0  0  0
  2 16  1  0  0  0  0
 16 17  2  0  0  0  0
 16 18  1  0  0  0  0
 18 19  1  0  0  0  0
 19 52  1  0  0  0  0
 19 53  1  0  0  0  0
 19 20  1  0  0  0  0
 20 54  1  0  0  0  0
 20 55  1  0  0  0  0
 20 21  1  0  0  0  0
 21 56  1  0  0  0  0
 21 57  1  0  0  0  0
 21 22  1  0  0  0  0
 22 18  1  0  0  0  0
 22 58  1  0  0  0  0
 22 23  1  0  0  0  0
 23 24  2  0  0  0  0
 23 25  1  0  0  0  0
 25 59  1  0  0  0  0
 25 26  1  0  0  0  0
 26 60  1  0  0  0  0
 26 61  1  0  0  0  0
 26 27  1  0  0  0  0
 27 62  1  0  0  0  0
 27 28  1  0  0  0  0
 28 63  1  0  0  0  0
 28 64  1  0  0  0  0
 28 29  1  0  0  0  0
 29 65  1  0  0  0  0
 29 66  1  0  0  0  0
 29 30  1  0  0  0  0
 30 31  1  0  0  0  0
 31 32  2  0  0  0  0
 32 33  1  0  0  0  0
 33 67  1  0  0  0  0
 33 68  1  0  0  0  0
 32 34  1  0  0  0  0
 34 35  2  0  0  0  0
 35 69  1  0  0  0  0
 35 36  1  0  0  0  0
 36 30  2  0  0  0  0
 36 37  1  0  0  0  0
 37 27  1  0  0  0  0
 37 70  1  0  0  0  0
 37 71  1  0  0  0  0
M  END
>  <LOGBIO>
4.2400

>  <PRED_LOGBIO>
6.1300

>  <XV_RES>
-2.9590

>  <WHL_TMPL>
3

>  <ANCH>
18-19;32-42

$$$$
ROW31
  -MTS-   01071502343D 0   0.00000     0.00000     0

 58 60  0  0  1  0  0  0  0  0999 V2000
    3.3110   -1.1760    1.3670 C   0  0  0  0  0  0  0  0  0  0  0  0
    1.9630   -1.6870    0.9160 C   0  0  2  0  0  0  0  0  0  0  0  0
    1.2690   -0.6360    0.1590 N   0  0  0  0  0  0  0  0  0  0  0  0
    0.3200    0.3190    0.7510 C   0  0  0  0  0  0  0  0  0  0  0  0
    0.0820    1.4170   -0.3020 C   0  0  0  0  0  0  0  0  0  0  0  0
    0.5610    0.7270   -1.5930 C   0  0  2  0  0  0  0  0  0  0  0  0
    1.4290    1.6750   -2.3070 N   0  0  0  0  0  0  0  0  0  0  0  0
    2.1570    1.2170   -3.8310 S   0  0  0  0  0  0  0  0  0  0  0  0
    1.1290    0.9100   -4.7770 O   0  0  0  0  0  0  0  0  0  0  0  0
    2.9860    0.0680   -3.6380 O   0  0  0  0  0  0  0  0  0  0  0  0
    3.1780    2.6100   -4.4660 C   0  0  0  0  0  0  0  0  0  0  0  0
    2.6020    3.5770   -5.2990 C   0  0  0  0  0  0  0  0  0  0  0  0
    3.3790    4.6370   -5.7810 C   0  0  0  0  0  0  0  0  0  0  0  0
    4.7310    4.7300   -5.4310 C   0  0  0  0  0  0  0  0  0  0  0  0
    5.5080    5.7900   -5.9140 C   0  0  0  0  0  0  0  0  0  0  0  0
    6.8600    5.8830   -5.5640 C   0  0  0  0  0  0  0  0  0  0  0  0
    7.8260    7.2010   -6.1640 Cl  0  0  0  0  0  0  0  0  0  0  0  0
    7.4360    4.9160   -4.7310 C   0  0  0  0  0  0  0  0  0  0  0  0
    6.6590    3.8560   -4.2480 C   0  0  0  0  0  0  0  0  0  0  0  0
    5.3070    3.7630   -4.5980 C   0  0  0  0  0  0  0  0  0  0  0  0
    4.5300    2.7030   -4.1160 C   0  0  0  0  0  0  0  0  0  0  0  0
    1.4210   -0.4310   -1.1460 C   0  0  0  0  0  0  0  0  0  0  0  0
    2.1890   -1.4030   -1.6950 O   0  0  0  0  0  0  0  0  0  0  0  0
    1.1500   -1.9340    2.1640 C   0  0  0  0  0  0  0  0  0  0  0  0
    1.5550   -2.7250    3.0150 O   0  0  0  0  0  0  0  0  0  0  0  0
   -0.0020   -1.2960    2.3450 N   0  0  0  0  0  0  0  0  0  0  0  0
   -0.7930   -1.5360    3.5600 C   0  0  0  0  0  0  0  0  0  0  0  0
   -2.0620   -0.6850    3.5190 C   0  0  0  0  0  0  0  0  0  0  0  0
   -2.8530   -0.9250    4.7340 N   0  0  0  0  0  0  0  0  0  0  0  0
   -4.3700   -0.0850    4.9710 S   0  0  0  0  0  0  0  0  0  0  0  0
   -4.1370    1.3260    4.9840 O   0  0  0  0  0  0  0  0  0  0  0  0
   -5.2660   -0.4100    3.9060 O   0  0  0  0  0  0  0  0  0  0  0  0
   -5.0990   -0.5910    6.5490 C   0  0  0  0  0  0  0  0  0  0  0  0
    3.1810   -0.3660    2.0820 H   0  0  0  0  0  0  0  0  0  0  0  0
    3.7910   -1.9920    1.9040 H   0  0  0  0  0  0  0  0  0  0  0  0
    3.8460   -0.8770    0.4690 H   0  0  0  0  0  0  0  0  0  0  0  0
    2.0670   -2.5990    0.3320 H   0  0  0  0  0  0  0  0  0  0  0  0
    0.8160    0.7850    1.6000 H   0  0  0  0  0  0  0  0  0  0  0  0
   -0.6250   -0.1830    0.9480 H   0  0  0  0  0  0  0  0  0  0  0  0
    0.7520    2.2470   -0.0890 H   0  0  0  0  0  0  0  0  0  0  0  0
   -0.9830    1.6230   -0.3760 H   0  0  0  0  0  0  0  0  0  0  0  0
   -0.2790    0.3950   -2.2000 H   0  0  0  0  0  0  0  0  0  0  0  0
    1.6050    2.5900   -1.9180 H   0  0  0  0  0  0  0  0  0  0  0  0
    1.5590    3.5060   -5.5690 H   0  0  0  0  0  0  0  0  0  0  0  0
    2.9350    5.3830   -6.4240 H   0  0  0  0  0  0  0  0  0  0  0  0
    5.0640    6.5360   -6.5570 H   0  0  0  0  0  0  0  0  0  0  0  0
    8.4790    4.9880   -4.4610 H   0  0  0  0  0  0  0  0  0  0  0  0
    7.1030    3.1100   -3.6060 H   0  0  0  0  0  0  0  0  0  0  0  0
    4.9740    1.9570   -3.4730 H   0  0  0  0  0  0  0  0  0  0  0  0
   -0.3340   -0.6460    1.6460 H   0  0  0  0  0  0  0  0  0  0  0  0
   -1.0640   -2.5880    3.6140 H   0  0  0  0  0  0  0  0  0  0  0  0
   -0.2050   -1.2670    4.4350 H   0  0  0  0  0  0  0  0  0  0  0  0
   -1.7910    0.3680    3.4640 H   0  0  0  0  0  0  0  0  0  0  0  0
   -2.6510   -0.9530    2.6440 H   0  0  0  0  0  0  0  0  0  0  0  0
   -2.5210   -1.5750    5.4330 H   0  0  0  0  0  0  0  0  0  0  0  0
   -4.4170   -0.3430    7.3590 H   0  0  0  0  0  0  0  0  0  0  0  0
   -6.0420   -0.0680    6.6960 H   0  0  0  0  0  0  0  0  0  0  0  0
   -5.2760   -1.6640    6.5390 H   0  0  0  0  0  0  0  0  0  0  0  0
  1 34  1  0  0  0  0
  1 35  1  0  0  0  0
  1 36  1  0  0  0  0
  1  2  1  0  0  0  0
  2 37  1  0  0  0  0
  2  3  1  0  0  0  0
  3  4  1  0  0  0  0
  4 38  1  0  0  0  0
  4 39  1  0  0  0  0
  4  5  1  0  0  0  0
  5 40  1  0  0  0  0
  5 41  1  0  0  0  0
  5  6  1  0  0  0  0
  6 42  1  0  0  0  0
  6  7  1  0  0  0  0
  7 43  1  0  0  0  0
  7  8  1  0  0  0  0
  8  9  2  0  0  0  0
  8 10  2  0  0  0  0
  8 11  1  0  0  0  0
 11 12  2  0  0  0  0
 12 44  1  0  0  0  0
 12 13  1  0  0  0  0
 13 45  1  0  0  0  0
 13 14  2  0  0  0  0
 14 15  1  0  0  0  0
 15 46  1  0  0  0  0
 15 16  2  0  0  0  0
 16 17  1  0  0  0  0
 16 18  1  0  0  0  0
 18 47  1  0  0  0  0
 18 19  2  0  0  0  0
 19 48  1  0  0  0  0
 19 20  1  0  0  0  0
 20 14  1  0  0  0  0
 20 21  2  0  0  0  0
 21 11  1  0  0  0  0
 21 49  1  0  0  0  0
  6 22  1  0  0  0  0
 22  3  1  0  0  0  0
 22 23  2  0  0  0  0
  2 24  1  0  0  0  0
 24 25  2  0  0  0  0
 24 26  1  0  0  0  0
 26 50  1  0  0  0  0
 26 27  1  0  0  0  0
 27 51  1  0  0  0  0
 27 52  1  0  0  0  0
 27 28  1  0  0  0  0
 28 53  1  0  0  0  0
 28 54  1  0  0  0  0
 28 29  1  0  0  0  0
 29 55  1  0  0  0  0
 29 30  1  0  0  0  0
 30 31  2  0  0  0  0
 30 32  2  0  0  0  0
 30 33  1  0  0  0  0
 33 56  1  0  0  0  0
 33 57  1  0  0  0  0
 33 58  1  0  0  0  0
M  END
>  <LOGBIO>
4.4100

>  <PRED_LOGBIO>
5.9700

>  <XV_RES>
-2.2420

>  <WHL_TMPL>
3

>  <ANCH>
15-18;5-7

$$$$
ROW34
  -MTS-   01071502343D 0   0.00000     0.00000     0

 47 50  0  0  0  0  0  0  0  0999 V2000
    3.2150   -5.5400    3.2820 C   0  0  0  0  0  0  0  0  0  0  0  0
    2.7510   -4.4770    2.4450 O   0  0  0  0  0  0  0  0  0  0  0  0
    3.4940   -3.3280    2.3930 C   0  0  0  0  0  0  0  0  0  0  0  0
    4.6420   -3.2000    3.1850 C   0  0  0  0  0  0  0  0  0  0  0  0
    5.4020   -2.0260    3.1330 C   0  0  0  0  0  0  0  0  0  0  0  0
    5.0140   -0.9780    2.2890 C   0  0  0  0  0  0  0  0  0  0  0  0
    3.8660   -1.1050    1.4970 C   0  0  0  0  0  0  0  0  0  0  0  0
    3.4560    0.0020    0.6050 C   0  0  0  0  0  0  0  0  0  0  0  0
    3.1280   -0.2340   -0.5570 O   0  0  0  0  0  0  0  0  0  0  0  0
    3.4410    1.2520    1.0600 N   0  0  0  0  0  0  0  0  0  0  0  0
    3.0760    2.2810    0.2140 C   0  0  0  0  0  0  0  0  0  0  0  0
    1.8590    2.9010    0.5230 C   0  0  0  0  0  0  0  0  0  0  0  0
    1.3780    3.9390   -0.2840 C   0  0  0  0  0  0  0  0  0  0  0  0
    2.1130    4.3580   -1.3990 C   0  0  0  0  0  0  0  0  0  0  0  0
    1.5150    5.6480   -2.4010 Cl  0  0  0  0  0  0  0  0  0  0  0  0
    3.3300    3.7380   -1.7070 C   0  0  0  0  0  0  0  0  0  0  0  0
    3.8110    2.7000   -0.9010 C   0  0  0  0  0  0  0  0  0  0  0  0
    3.1060   -2.2800    1.5500 C   0  0  0  0  0  0  0  0  0  0  0  0
    1.9460   -2.4090    0.7500 N   0  0  0  0  0  0  0  0  0  0  0  0
    0.7780   -1.9550    1.1950 C   0  0  0  0  0  0  0  0  0  0  0  0
    0.6930   -1.4840    2.3270 O   0  0  0  0  0  0  0  0  0  0  0  0
   -0.4190   -2.0180    0.3270 C   0  0  0  0  0  0  0  0  0  0  0  0
   -0.4980   -2.6390   -1.3290 S   0  0  0  0  0  0  0  0  0  0  0  0
   -2.2220   -2.3550   -1.6070 C   0  0  0  0  0  0  0  0  0  0  0  0
   -3.1060   -2.5650   -2.6720 C   0  0  0  0  0  0  0  0  0  0  0  0
   -4.4540   -2.2090   -2.5430 C   0  0  0  0  0  0  0  0  0  0  0  0
   -4.9180   -1.6430   -1.3500 C   0  0  0  0  0  0  0  0  0  0  0  0
   -4.0340   -1.4330   -0.2850 C   0  0  0  0  0  0  0  0  0  0  0  0
   -2.6860   -1.7890   -0.4130 C   0  0  0  0  0  0  0  0  0  0  0  0
   -1.6590   -1.6160    0.6380 C   0  0  0  0  0  0  0  0  0  0  0  0
   -2.0350   -0.9380    2.1730 Cl  0  0  0  0  0  0  0  0  0  0  0  0
    2.3680   -6.0760    3.7040 H   0  0  0  0  0  0  0  0  0  0  0  0
    3.7380   -6.2410    2.6350 H   0  0  0  0  0  0  0  0  0  0  0  0
    3.8590   -5.0980    4.0390 H   0  0  0  0  0  0  0  0  0  0  0  0
    4.9410   -4.0080    3.8360 H   0  0  0  0  0  0  0  0  0  0  0  0
    6.2880   -1.9280    3.7440 H   0  0  0  0  0  0  0  0  0  0  0  0
    5.6000   -0.0720    2.2490 H   0  0  0  0  0  0  0  0  0  0  0  0
    3.6950    1.4470    2.0180 H   0  0  0  0  0  0  0  0  0  0  0  0
    1.2920    2.5780    1.3830 H   0  0  0  0  0  0  0  0  0  0  0  0
    0.4390    4.4170   -0.0450 H   0  0  0  0  0  0  0  0  0  0  0  0
    3.8970    4.0610   -2.5680 H   0  0  0  0  0  0  0  0  0  0  0  0
    4.7500    2.2220   -1.1390 H   0  0  0  0  0  0  0  0  0  0  0  0
    2.0050   -2.8460   -0.1590 H   0  0  0  0  0  0  0  0  0  0  0  0
   -2.7480   -3.0010   -3.5920 H   0  0  0  0  0  0  0  0  0  0  0  0
   -5.1360   -2.3710   -3.3650 H   0  0  0  0  0  0  0  0  0  0  0  0
   -5.9580   -1.3680   -1.2510 H   0  0  0  0  0  0  0  0  0  0  0  0
   -4.3920   -0.9960    0.6360 H   0  0  0  0  0  0  0  0  0  0  0  0
  1 32  1  0  0  0  0
  1 33  1  0  0  0  0
  1 34  1  0  0  0  0
  1  2  1  0  0  0  0
  2  3  1  0  0  0  0
  3  4  2  0  0  0  0
  4 35  1  0  0  0  0
  4  5  1  0  0  0  0
  5 36  1  0  0  0  0
  5  6  2  0  0  0  0
  6 37  1  0  0  0  0
  6  7  1  0  0  0  0
  7  8  1  0  0  0  0
  8  9  2  0  0  0  0
  8 10  1  0  0  0  0
 10 38  1  0  0  0  0
 10 11  1  0  0  0  0
 11 12  2  0  0  0  0
 12 39  1  0  0  0  0
 12 13  1  0  0  0  0
 13 40  1  0  0  0  0
 13 14  2  0  0  0  0
 14 15  1  0  0  0  0
 14 16  1  0  0  0  0
 16 41  1  0  0  0  0
 16 17  2  0  0  0  0
 17 11  1  0  0  0  0
 17 42  1  0  0  0  0
  7 18  2  0  0  0  0
 18  3  1  0  0  0  0
 18 19  1  0  0  0  0
 19 43  1  0  0  0  0
 19 20  1  0  0  0  0
 20 21  2  0  0  0  0
 20 22  1  0  0  0  0
 22 23  1  0  0  0  0
 23 24  1  0  0  0  0
 24 25  2  0  0  0  0
 25 44  1  0  0  0  0
 25 26  1  0  0  0  0
 26 45  1  0  0  0  0
 26 27  2  0  0  0  0
 27 46  1  0  0  0  0
 27 28  1  0  0  0  0
 28 47  1  0  0  0  0
 28 29  2  0  0  0  0
 29 24  1  0  0  0  0
 29 30  1  0  0  0  0
 30 22  2  0  0  0  0
 30 31  1  0  0  0  0
M  END
>  <LOGBIO>
7.6600

>  <PRED_LOGBIO>
7.8900

>  <XV_RES>
-0.2600

>  <WHL_TMPL>
2

>  <ANCH>
5-6;23-24

$$$$
ROW36
  -MTS-   01071502343D 0   0.00000     0.00000     0

 48 51  0  0  0  0  0  0  0  0999 V2000
    5.0920   -1.8800   -1.9760 N   0  0  0  0  0  0  0  0  0  0  0  0
    4.0590   -1.9050   -2.8750 C   0  0  0  0  0  0  0  0  0  0  0  0
    4.1210   -1.1740   -3.9720 N   0  0  0  0  0  0  0  0  0  0  0  0
    2.8730   -2.7520   -2.6160 C   0  0  0  0  0  0  0  0  0  0  0  0
    2.8420   -4.0730   -3.0770 C   0  0  0  0  0  0  0  0  0  0  0  0
    1.7210   -4.8740   -2.8330 C   0  0  0  0  0  0  0  0  0  0  0  0
    0.6290   -4.3540   -2.1270 C   0  0  0  0  0  0  0  0  0  0  0  0
    0.6600   -3.0320   -1.6660 C   0  0  0  0  0  0  0  0  0  0  0  0
    1.7820   -2.2310   -1.9110 C   0  0  0  0  0  0  0  0  0  0  0  0
   -0.4430   -2.5060   -0.9530 N   0  0  0  0  0  0  0  0  0  0  0  0
   -1.8020   -2.3880   -1.4450 N   0  0  0  0  0  0  0  0  0  0  0  0
   -2.5340   -1.8520   -0.4870 C   0  0  0  0  0  0  0  0  0  0  0  0
   -1.6470   -1.6060    0.6710 C   0  0  0  0  0  0  0  0  0  0  0  0
   -0.4190   -2.0180    0.3270 C   0  0  0  0  0  0  0  0  0  0  0  0
    0.7780   -1.9550    1.1950 C   0  0  0  0  0  0  0  0  0  0  0  0
    0.6930   -1.4840    2.3270 O   0  0  0  0  0  0  0  0  0  0  0  0
    1.9460   -2.4090    0.7500 N   0  0  0  0  0  0  0  0  0  0  0  0
    3.1060   -2.2800    1.5500 C   0  0  0  0  0  0  0  0  0  0  0  0
    3.8660   -1.1050    1.4970 C   0  0  0  0  0  0  0  0  0  0  0  0
    5.0140   -0.9780    2.2890 C   0  0  0  0  0  0  0  0  0  0  0  0
    5.4020   -2.0260    3.1330 C   0  0  0  0  0  0  0  0  0  0  0  0
    4.6420   -3.2000    3.1850 C   0  0  0  0  0  0  0  0  0  0  0  0
    3.4940   -3.3280    2.3930 C   0  0  0  0  0  0  0  0  0  0  0  0
    6.5620   -1.8980    3.9330 N   0  0  0  0  0  0  0  0  0  0  0  0
    7.2990   -2.9270    4.4570 C   0  0  0  0  0  0  0  0  0  0  0  0
    8.3150   -2.3960    5.1520 C   0  0  0  0  0  0  0  0  0  0  0  0
    8.2090   -1.0030    5.0580 N   0  0  0  0  0  0  0  0  0  0  0  0
    7.1490   -0.7230    4.3220 C   0  0  0  0  0  0  0  0  0  0  0  0
   -4.0110   -1.5440   -0.5600 C   0  0  0  0  0  0  0  0  0  0  0  0
   -4.6040   -2.4110   -1.3760 F   0  0  0  0  0  0  0  0  0  0  0  0
   -4.1840   -0.3100   -1.0230 F   0  0  0  0  0  0  0  0  0  0  0  0
   -4.5450   -1.6410    0.6540 F   0  0  0  0  0  0  0  0  0  0  0  0
    5.0440   -2.4390   -1.1360 H   0  0  0  0  0  0  0  0  0  0  0  0
    5.9010   -1.3020   -2.1520 H   0  0  0  0  0  0  0  0  0  0  0  0
    4.9140   -0.6080   -4.1450 H   0  0  0  0  0  0  0  0  0  0  0  0
    3.6840   -4.4750   -3.6220 H   0  0  0  0  0  0  0  0  0  0  0  0
    1.6970   -5.8940   -3.1890 H   0  0  0  0  0  0  0  0  0  0  0  0
   -0.2360   -4.9720   -1.9380 H   0  0  0  0  0  0  0  0  0  0  0  0
    1.8050   -1.2120   -1.5550 H   0  0  0  0  0  0  0  0  0  0  0  0
   -1.9350   -1.1750    1.6190 H   0  0  0  0  0  0  0  0  0  0  0  0
    2.0050   -2.8460   -0.1590 H   0  0  0  0  0  0  0  0  0  0  0  0
    3.5670   -0.2970    0.8460 H   0  0  0  0  0  0  0  0  0  0  0  0
    5.6000   -0.0720    2.2490 H   0  0  0  0  0  0  0  0  0  0  0  0
    4.9410   -4.0080    3.8360 H   0  0  0  0  0  0  0  0  0  0  0  0
    2.9080   -4.2350    2.4330 H   0  0  0  0  0  0  0  0  0  0  0  0
    7.0970   -3.9800    4.3330 H   0  0  0  0  0  0  0  0  0  0  0  0
    9.0770   -2.9430    5.6860 H   0  0  0  0  0  0  0  0  0  0  0  0
    6.8030    0.2680    4.0680 H   0  0  0  0  0  0  0  0  0  0  0  0
  1 33  1  0  0  0  0
  1 34  1  0  0  0  0
  1  2  1  0  0  0  0
  2  3  2  0  0  0  0
  3 35  1  0  0  0  0
  2  4  1  0  0  0  0
  4  5  2  0  0  0  0
  5 36  1  0  0  0  0
  5  6  1  0  0  0  0
  6 37  1  0  0  0  0
  6  7  2  0  0  0  0
  7 38  1  0  0  0  0
  7  8  1  0  0  0  0
  8  9  2  0  0  0  0
  9  4  1  0  0  0  0
  9 39  1  0  0  0  0
  8 10  1  0  0  0  0
 10 11  1  0  0  0  0
 11 12  2  0  0  0  0
 12 13  1  0  0  0  0
 13 40  1  0  0  0  0
 13 14  2  0  0  0  0
 14 10  1  0  0  0  0
 14 15  1  0  0  0  0
 15 16  2  0  0  0  0
 15 17  1  0  0  0  0
 17 41  1  0  0  0  0
 17 18  1  0  0  0  0
 18 19  2  0  0  0  0
 19 42  1  0  0  0  0
 19 20  1  0  0  0  0
 20 43  1  0  0  0  0
 20 21  2  0  0  0  0
 21 22  1  0  0  0  0
 22 44  1  0  0  0  0
 22 23  2  0  0  0  0
 23 18  1  0  0  0  0
 23 45  1  0  0  0  0
 21 24  1  0  0  0  0
 24 25  1  0  0  0  0
 25 46  1  0  0  0  0
 25 26  2  0  0  0  0
 26 47  1  0  0  0  0
 26 27  1  0  0  0  0
 27 28  2  0  0  0  0
 28 24  1  0  0  0  0
 28 48  1  0  0  0  0
 12 29  1  0  0  0  0
 29 30  1  0  0  0  0
 29 31  1  0  0  0  0
 29 32  1  0  0  0  0
M  END
>  <LOGBIO>
10.0500

>  <PRED_LOGBIO>
9.3600

>  <XV_RES>
0.8640

>  <WHL_TMPL>
2

>  <ANCH>
31-32;23-24

$$$$
ROW37
  -MTS-   01071502343D 0   0.00000     0.00000     0

 52 54  0  0  0  0  0  0  0  0999 V2000
    6.6840  -11.5720   -4.5530 N   0  0  0  0  0  0  0  0  0  0  0  0
    7.4660  -10.4790   -4.2870 C   0  0  0  0  0  0  0  0  0  0  0  0
    8.7790  -10.5630   -4.4020 N   0  0  0  0  0  0  0  0  0  0  0  0
    6.8400   -9.2040   -3.8700 C   0  0  0  0  0  0  0  0  0  0  0  0
    6.6250   -8.9420   -2.5110 C   0  0  0  0  0  0  0  0  0  0  0  0
    6.0320   -7.7370   -2.1170 C   0  0  0  0  0  0  0  0  0  0  0  0
    5.6550   -6.7940   -3.0800 C   0  0  0  0  0  0  0  0  0  0  0  0
    5.0290   -5.5190   -2.6630 C   0  0  0  0  0  0  0  0  0  0  0  0
    3.6970   -5.4340   -2.5460 C   0  0  0  0  0  0  0  0  0  0  0  0
    2.9010   -6.6790   -2.8550 C   0  0  0  0  0  0  0  0  0  0  0  0
    1.6470   -6.4810   -3.7280 C   0  0  0  0  0  0  0  0  0  0  0  0
    0.4820   -5.8030   -2.9840 C   0  0  0  0  0  0  0  0  0  0  0  0
    0.6180   -4.2730   -2.8730 C   0  0  0  0  0  0  0  0  0  0  0  0
    1.7160   -3.7620   -1.9710 C   0  0  0  0  0  0  0  0  0  0  0  0
    1.3800   -2.9290   -0.9760 C   0  0  0  0  0  0  0  0  0  0  0  0
   -0.0330   -2.5350   -0.7860 C   0  0  0  0  0  0  0  0  0  0  0  0
   -0.3950   -1.7250    0.2970 C   0  0  0  0  0  0  0  0  0  0  0  0
   -1.7320   -1.3520    0.4770 C   0  0  0  0  0  0  0  0  0  0  0  0
   -2.7080   -1.7890   -0.4260 C   0  0  0  0  0  0  0  0  0  0  0  0
   -2.3470   -2.5990   -1.5100 C   0  0  0  0  0  0  0  0  0  0  0  0
   -1.0100   -2.9720   -1.6900 C   0  0  0  0  0  0  0  0  0  0  0  0
   -4.1220   -1.3950   -0.2360 C   0  0  0  0  0  0  0  0  0  0  0  0
   -5.0780   -2.0340   -0.8840 N   0  0  0  0  0  0  0  0  0  0  0  0
   -4.4380   -0.3670    0.6130 N   0  0  0  0  0  0  0  0  0  0  0  0
    3.1410   -4.1290   -2.1240 C   0  0  0  0  0  0  0  0  0  0  0  0
    3.9600   -3.2460   -1.8710 O   0  0  0  0  0  0  0  0  0  0  0  0
    5.8710   -7.0560   -4.4380 C   0  0  0  0  0  0  0  0  0  0  0  0
    6.4630   -8.2610   -4.8330 C   0  0  0  0  0  0  0  0  0  0  0  0
    5.6800  -11.5070   -4.4640 H   0  0  0  0  0  0  0  0  0  0  0  0
    7.1120  -12.4410   -4.8380 H   0  0  0  0  0  0  0  0  0  0  0  0
    9.1980  -11.4150   -4.6810 H   0  0  0  0  0  0  0  0  0  0  0  0
    6.9150   -9.6700   -1.7680 H   0  0  0  0  0  0  0  0  0  0  0  0
    5.8660   -7.5340   -1.0690 H   0  0  0  0  0  0  0  0  0  0  0  0
    5.6460   -4.6580   -2.4530 H   0  0  0  0  0  0  0  0  0  0  0  0
    2.6020   -7.1430   -1.9180 H   0  0  0  0  0  0  0  0  0  0  0  0
    3.5550   -7.3970   -3.3450 H   0  0  0  0  0  0  0  0  0  0  0  0
    1.9080   -5.8900   -4.6030 H   0  0  0  0  0  0  0  0  0  0  0  0
    1.3180   -7.4460   -4.1080 H   0  0  0  0  0  0  0  0  0  0  0  0
    0.4020   -6.2270   -1.9850 H   0  0  0  0  0  0  0  0  0  0  0  0
   -0.4510   -6.0420   -3.4900 H   0  0  0  0  0  0  0  0  0  0  0  0
    0.7710   -3.8660   -3.8710 H   0  0  0  0  0  0  0  0  0  0  0  0
   -0.3300   -3.8650   -2.5300 H   0  0  0  0  0  0  0  0  0  0  0  0
    2.1420   -2.5450   -0.3130 H   0  0  0  0  0  0  0  0  0  0  0  0
    0.3580   -1.3880    0.9950 H   0  0  0  0  0  0  0  0  0  0  0  0
   -2.0110   -0.7280    1.3130 H   0  0  0  0  0  0  0  0  0  0  0  0
   -3.1000   -2.9360   -2.2070 H   0  0  0  0  0  0  0  0  0  0  0  0
   -0.7310   -3.5960   -2.5260 H   0  0  0  0  0  0  0  0  0  0  0  0
   -5.2730   -2.9810   -0.6710 H   0  0  0  0  0  0  0  0  0  0  0  0
   -3.9660    0.5210    0.5280 H   0  0  0  0  0  0  0  0  0  0  0  0
   -5.1440   -0.4980    1.3230 H   0  0  0  0  0  0  0  0  0  0  0  0
    5.5800   -6.3280   -5.1820 H   0  0  0  0  0  0  0  0  0  0  0  0
    6.6300   -8.4640   -5.8810 H   0  0  0  0  0  0  0  0  0  0  0  0
  1 29  1  0  0  0  0
  1 30  1  0  0  0  0
  1  2  1  0  0  0  0
  2  3  2  0  0  0  0
  3 31  1  0  0  0  0
  2  4  1  0  0  0  0
  4  5  2  0  0  0  0
  5 32  1  0  0  0  0
  5  6  1  0  0  0  0
  6 33  1  0  0  0  0
  6  7  2  0  0  0  0
  7  8  1  0  0  0  0
  8 34  1  0  0  0  0
  8  9  2  0  0  0  0
  9 10  1  0  0  0  0
 10 35  1  0  0  0  0
 10 36  1  0  0  0  0
 10 11  1  0  0  0  0
 11 37  1  0  0  0  0
 11 38  1  0  0  0  0
 11 12  1  0  0  0  0
 12 39  1  0  0  0  0
 12 40  1  0  0  0  0
 12 13  1  0  0  0  0
 13 41  1  0  0  0  0
 13 42  1  0  0  0  0
 13 14  1  0  0  0  0
 14 15  2  0  0  0  0
 15 43  1  0  0  0  0
 15 16  1  0  0  0  0
 16 17  2  0  0  0  0
 17 44  1  0  0  0  0
 17 18  1  0  0  0  0
 18 45  1  0  0  0  0
 18 19  2  0  0  0  0
 19 20  1  0  0  0  0
 20 46  1  0  0  0  0
 20 21  2  0  0  0  0
 21 16  1  0  0  0  0
 21 47  1  0  0  0  0
 19 22  1  0  0  0  0
 22 23  2  0  0  0  0
 23 48  1  0  0  0  0
 22 24  1  0  0  0  0
 24 49  1  0  0  0  0
 24 50  1  0  0  0  0
 14 25  1  0  0  0  0
 25  9  1  0  0  0  0
 25 26  2  0  0  0  0
  7 27  1  0  0  0  0
 27 51  1  0  0  0  0
 27 28  2  0  0  0  0
 28  4  1  0  0  0  0
 28 52  1  0  0  0  0
M  END
>  <LOGBIO>
6.7000

>  <PRED_LOGBIO>
8.3700

>  <XV_RES>
-1.8740

>  <WHL_TMPL>
2

>  <ANCH>
37-40;36-41

$$$$
ROW38
  -MTS-   01071502343D 0   0.00000     0.00000     0

 58 61  0  0  0  0  0  0  0  0999 V2000
    7.8640  -10.1780    7.1600 C   0  0  0  0  0  0  0  0  0  0  0  0
    6.9940   -9.0930    7.4940 O   0  0  0  0  0  0  0  0  0  0  0  0
    6.7310   -8.1590    6.5270 C   0  0  0  0  0  0  0  0  0  0  0  0
    7.5510   -7.0300    6.4030 C   0  0  0  0  0  0  0  0  0  0  0  0
    7.2820   -6.0760    5.4150 C   0  0  0  0  0  0  0  0  0  0  0  0
    6.1940   -6.2490    4.5510 C   0  0  0  0  0  0  0  0  0  0  0  0
    5.9040   -5.2190    3.4850 C   0  0  0  0  0  0  0  0  0  0  0  0
    5.0210   -4.2250    4.0110 O   0  0  0  0  0  0  0  0  0  0  0  0
    4.6420   -3.2000    3.1850 C   0  0  0  0  0  0  0  0  0  0  0  0
    5.4020   -2.0260    3.1330 C   0  0  0  0  0  0  0  0  0  0  0  0
    5.0140   -0.9780    2.2890 C   0  0  0  0  0  0  0  0  0  0  0  0
    3.8660   -1.1050    1.4970 C   0  0  0  0  0  0  0  0  0  0  0  0
    3.1060   -2.2800    1.5500 C   0  0  0  0  0  0  0  0  0  0  0  0
    1.9460   -2.4090    0.7500 N   0  0  0  0  0  0  0  0  0  0  0  0
    0.7780   -1.9550    1.1950 C   0  0  0  0  0  0  0  0  0  0  0  0
    0.6930   -1.4840    2.3270 O   0  0  0  0  0  0  0  0  0  0  0  0
   -0.4430   -2.0190    0.3090 C   0  0  0  0  0  0  0  0  0  0  0  0
   -1.4950   -1.0030    0.7910 C   0  0  0  0  0  0  0  0  0  0  0  0
   -2.7060   -0.9560   -0.1600 C   0  0  0  0  0  0  0  0  0  0  0  0
   -2.3080   -0.7530   -1.5600 N   0  0  0  0  0  0  0  0  0  0  0  0
   -1.2940   -1.6960   -2.0530 C   0  0  0  0  0  0  0  0  0  0  0  0
   -0.0440   -1.7630   -1.1550 C   0  0  0  0  0  0  0  0  0  0  0  0
   -2.8580    0.2690   -2.3700 C   0  0  0  0  0  0  0  0  0  0  0  0
   -2.7220    1.6140   -2.0070 C   0  0  0  0  0  0  0  0  0  0  0  0
   -3.2750    2.6070   -2.8240 C   0  0  0  0  0  0  0  0  0  0  0  0
   -3.9270    2.2670   -3.9440 N   0  0  0  0  0  0  0  0  0  0  0  0
   -4.0760    0.9900   -4.3230 C   0  0  0  0  0  0  0  0  0  0  0  0
   -3.5460   -0.0500   -3.5470 C   0  0  0  0  0  0  0  0  0  0  0  0
    3.4940   -3.3280    2.3930 C   0  0  0  0  0  0  0  0  0  0  0  0
    5.3750   -7.3780    4.6750 C   0  0  0  0  0  0  0  0  0  0  0  0
    5.6430   -8.3320    5.6630 C   0  0  0  0  0  0  0  0  0  0  0  0
    7.4410  -10.7410    6.3310 H   0  0  0  0  0  0  0  0  0  0  0  0
    7.9760  -10.8310    8.0230 H   0  0  0  0  0  0  0  0  0  0  0  0
    8.8380   -9.7870    6.8730 H   0  0  0  0  0  0  0  0  0  0  0  0
    8.3900   -6.8960    7.0690 H   0  0  0  0  0  0  0  0  0  0  0  0
    7.9140   -5.2050    5.3190 H   0  0  0  0  0  0  0  0  0  0  0  0
    5.4370   -5.7040    2.6310 H   0  0  0  0  0  0  0  0  0  0  0  0
    6.8340   -4.7500    3.1720 H   0  0  0  0  0  0  0  0  0  0  0  0
    6.2870   -1.9280    3.7440 H   0  0  0  0  0  0  0  0  0  0  0  0
    5.6000   -0.0720    2.2490 H   0  0  0  0  0  0  0  0  0  0  0  0
    3.5670   -0.2970    0.8460 H   0  0  0  0  0  0  0  0  0  0  0  0
    2.0050   -2.8460   -0.1590 H   0  0  0  0  0  0  0  0  0  0  0  0
   -0.8280   -3.0310    0.4170 H   0  0  0  0  0  0  0  0  0  0  0  0
   -1.0440   -0.0150    0.8500 H   0  0  0  0  0  0  0  0  0  0  0  0
   -1.8310   -1.2730    1.7900 H   0  0  0  0  0  0  0  0  0  0  0  0
   -3.2690   -1.8830   -0.0760 H   0  0  0  0  0  0  0  0  0  0  0  0
   -3.3750   -0.1540    0.1440 H   0  0  0  0  0  0  0  0  0  0  0  0
   -1.7330   -2.6880   -2.1320 H   0  0  0  0  0  0  0  0  0  0  0  0
   -0.9990   -1.4140   -3.0610 H   0  0  0  0  0  0  0  0  0  0  0  0
    0.5010   -0.8240   -1.2230 H   0  0  0  0  0  0  0  0  0  0  0  0
    0.6070   -2.5640   -1.4990 H   0  0  0  0  0  0  0  0  0  0  0  0
   -2.1960    1.8830   -1.1030 H   0  0  0  0  0  0  0  0  0  0  0  0
   -3.1760    3.6470   -2.5520 H   0  0  0  0  0  0  0  0  0  0  0  0
   -4.6090    0.7600   -5.2330 H   0  0  0  0  0  0  0  0  0  0  0  0
   -3.6650   -1.0790   -3.8520 H   0  0  0  0  0  0  0  0  0  0  0  0
    2.9080   -4.2350    2.4330 H   0  0  0  0  0  0  0  0  0  0  0  0
    4.5350   -7.5110    4.0090 H   0  0  0  0  0  0  0  0  0  0  0  0
    5.0110   -9.2030    5.7590 H   0  0  0  0  0  0  0  0  0  0  0  0
  1 32  1  0  0  0  0
  1 33  1  0  0  0  0
  1 34  1  0  0  0  0
  1  2  1  0  0  0  0
  2  3  1  0  0  0  0
  3  4  2  0  0  0  0
  4 35  1  0  0  0  0
  4  5  1  0  0  0  0
  5 36  1  0  0  0  0
  5  6  2  0  0  0  0
  6  7  1  0  0  0  0
  7 37  1  0  0  0  0
  7 38  1  0  0  0  0
  7  8  1  0  0  0  0
  8  9  1  0  0  0  0
  9 10  2  0  0  0  0
 10 39  1  0  0  0  0
 10 11  1  0  0  0  0
 11 40  1  0  0  0  0
 11 12  2  0  0  0  0
 12 41  1  0  0  0  0
 12 13  1  0  0  0  0
 13 14  1  0  0  0  0
 14 42  1  0  0  0  0
 14 15  1  0  0  0  0
 15 16  2  0  0  0  0
 15 17  1  0  0  0  0
 17 43  1  0  0  0  0
 17 18  1  0  0  0  0
 18 44  1  0  0  0  0
 18 45  1  0  0  0  0
 18 19  1  0  0  0  0
 19 46  1  0  0  0  0
 19 47  1  0  0  0  0
 19 20  1  0  0  0  0
 20 21  1  0  0  0  0
 21 48  1  0  0  0  0
 21 49  1  0  0  0  0
 21 22  1  0  0  0  0
 22 17  1  0  0  0  0
 22 50  1  0  0  0  0
 22 51  1  0  0  0  0
 20 23  1  0  0  0  0
 23 24  2  0  0  0  0
 24 52  1  0  0  0  0
 24 25  1  0  0  0  0
 25 53  1  0  0  0  0
 25 26  2  0  0  0  0
 26 27  1  0  0  0  0
 27 54  1  0  0  0  0
 27 28  2  0  0  0  0
 28 23  1  0  0  0  0
 28 55  1  0  0  0  0
 13 29  2  0  0  0  0
 29  9  1  0  0  0  0
 29 56  1  0  0  0  0
  6 30  1  0  0  0  0
 30 57  1  0  0  0  0
 30 31  2  0  0  0  0
 31  3  1  0  0  0  0
 31 58  1  0  0  0  0
M  END
>  <LOGBIO>
4.9500

>  <PRED_LOGBIO>
4.7000

>  <XV_RES>
0.2420

>  <WHL_TMPL>
2

>  <ANCH>
31-32;26-27

$$$$
ROW40
  -MTS-   01071502343D 0   0.00000     0.00000     0

 54 57  0  0  0  0  0  0  0  0999 V2000
   -4.9430   -4.7890   -3.6140 C   0  0  0  0  0  0  0  0  0  0  0  0
   -6.0050   -3.7740   -3.5760 N   0  0  0  0  0  0  0  0  0  0  0  0
   -6.9330   -3.9940   -4.6940 C   0  0  0  0  0  0  0  0  0  0  0  0
   -5.4080   -2.4350   -3.6920 C   0  0  0  0  0  0  0  0  0  0  0  0
   -4.4540   -2.2090   -2.5430 C   0  0  0  0  0  0  0  0  0  0  0  0
   -4.9180   -1.6430   -1.3500 C   0  0  0  0  0  0  0  0  0  0  0  0
   -4.0340   -1.4330   -0.2850 C   0  0  0  0  0  0  0  0  0  0  0  0
   -2.6860   -1.7890   -0.4130 C   0  0  0  0  0  0  0  0  0  0  0  0
   -1.6590   -1.6160    0.6380 C   0  0  0  0  0  0  0  0  0  0  0  0
   -2.0360   -0.9380    2.1730 Cl  0  0  0  0  0  0  0  0  0  0  0  0
   -0.4190   -2.0180    0.3270 C   0  0  0  0  0  0  0  0  0  0  0  0
   -0.4980   -2.6390   -1.3290 S   0  0  0  0  0  0  0  0  0  0  0  0
   -2.2220   -2.3550   -1.6070 C   0  0  0  0  0  0  0  0  0  0  0  0
   -3.1070   -2.5650   -2.6720 C   0  0  0  0  0  0  0  0  0  0  0  0
    0.7780   -1.9550    1.1950 C   0  0  0  0  0  0  0  0  0  0  0  0
    0.6930   -1.4840    2.3270 O   0  0  0  0  0  0  0  0  0  0  0  0
    1.9460   -2.4090    0.7500 N   0  0  0  0  0  0  0  0  0  0  0  0
    3.1060   -2.2800    1.5500 C   0  0  0  0  0  0  0  0  0  0  0  0
    3.4940   -3.3280    2.3930 C   0  0  0  0  0  0  0  0  0  0  0  0
    4.6420   -3.2000    3.1850 C   0  0  0  0  0  0  0  0  0  0  0  0
    5.4020   -2.0260    3.1330 C   0  0  0  0  0  0  0  0  0  0  0  0
    6.8280   -1.8670    4.1160 Cl  0  0  0  0  0  0  0  0  0  0  0  0
    5.0140   -0.9780    2.2890 C   0  0  0  0  0  0  0  0  0  0  0  0
    3.8660   -1.1050    1.4970 C   0  0  0  0  0  0  0  0  0  0  0  0
    3.4560    0.0020    0.6050 C   0  0  0  0  0  0  0  0  0  0  0  0
    3.1280   -0.2340   -0.5570 O   0  0  0  0  0  0  0  0  0  0  0  0
    3.4410    1.2520    1.0600 N   0  0  0  0  0  0  0  0  0  0  0  0
    3.0760    2.2810    0.2140 C   0  0  0  0  0  0  0  0  0  0  0  0
    1.7040    2.5570    0.1720 C   0  0  0  0  0  0  0  0  0  0  0  0
    1.2220    3.5950   -0.6340 C   0  0  0  0  0  0  0  0  0  0  0  0
    2.1130    4.3580   -1.3990 C   0  0  0  0  0  0  0  0  0  0  0  0
    1.5150    5.6480   -2.4010 Cl  0  0  0  0  0  0  0  0  0  0  0  0
    3.4850    4.0820   -1.3570 C   0  0  0  0  0  0  0  0  0  0  0  0
    3.9670    3.0440   -0.5500 C   0  0  0  0  0  0  0  0  0  0  0  0
   -4.4020   -4.7130   -4.5550 H   0  0  0  0  0  0  0  0  0  0  0  0
   -5.3850   -5.7800   -3.5290 H   0  0  0  0  0  0  0  0  0  0  0  0
   -4.2560   -4.6260   -2.7860 H   0  0  0  0  0  0  0  0  0  0  0  0
   -6.3920   -3.9180   -5.6350 H   0  0  0  0  0  0  0  0  0  0  0  0
   -7.3750   -4.9850   -4.6090 H   0  0  0  0  0  0  0  0  0  0  0  0
   -7.7200   -3.2430   -4.6670 H   0  0  0  0  0  0  0  0  0  0  0  0
   -4.8670   -2.3590   -4.6330 H   0  0  0  0  0  0  0  0  0  0  0  0
   -6.1940   -1.6840   -3.6640 H   0  0  0  0  0  0  0  0  0  0  0  0
   -5.9580   -1.3680   -1.2500 H   0  0  0  0  0  0  0  0  0  0  0  0
   -4.3910   -0.9960    0.6360 H   0  0  0  0  0  0  0  0  0  0  0  0
   -2.7490   -3.0010   -3.5930 H   0  0  0  0  0  0  0  0  0  0  0  0
    2.0050   -2.8460   -0.1590 H   0  0  0  0  0  0  0  0  0  0  0  0
    2.9090   -4.2350    2.4330 H   0  0  0  0  0  0  0  0  0  0  0  0
    4.9410   -4.0080    3.8360 H   0  0  0  0  0  0  0  0  0  0  0  0
    5.6000   -0.0720    2.2490 H   0  0  0  0  0  0  0  0  0  0  0  0
    3.6950    1.4470    2.0180 H   0  0  0  0  0  0  0  0  0  0  0  0
    1.0170    1.9680    0.7620 H   0  0  0  0  0  0  0  0  0  0  0  0
    0.1640    3.8070   -0.6660 H   0  0  0  0  0  0  0  0  0  0  0  0
    4.1720    4.6710   -1.9460 H   0  0  0  0  0  0  0  0  0  0  0  0
    5.0250    2.8320   -0.5180 H   0  0  0  0  0  0  0  0  0  0  0  0
  1 35  1  0  0  0  0
  1 36  1  0  0  0  0
  1 37  1  0  0  0  0
  1  2  1  0  0  0  0
  2  3  1  0  0  0  0
  3 38  1  0  0  0  0
  3 39  1  0  0  0  0
  3 40  1  0  0  0  0
  2  4  1  0  0  0  0
  4 41  1  0  0  0  0
  4 42  1  0  0  0  0
  4  5  1  0  0  0  0
  5  6  2  0  0  0  0
  6 43  1  0  0  0  0
  6  7  1  0  0  0  0
  7 44  1  0  0  0  0
  7  8  2  0  0  0  0
  8  9  1  0  0  0  0
  9 10  1  0  0  0  0
  9 11  2  0  0  0  0
 11 12  1  0  0  0  0
 12 13  1  0  0  0  0
 13  8  1  0  0  0  0
 13 14  2  0  0  0  0
 14  5  1  0  0  0  0
 14 45  1  0  0  0  0
 11 15  1  0  0  0  0
 15 16  2  0  0  0  0
 15 17  1  0  0  0  0
 17 46  1  0  0  0  0
 17 18  1  0  0  0  0
 18 19  2  0  0  0  0
 19 47  1  0  0  0  0
 19 20  1  0  0  0  0
 20 48  1  0  0  0  0
 20 21  2  0  0  0  0
 21 22  1  0  0  0  0
 21 23  1  0  0  0  0
 23 49  1  0  0  0  0
 23 24  2  0  0  0  0
 24 18  1  0  0  0  0
 24 25  1  0  0  0  0
 25 26  2  0  0  0  0
 25 27  1  0  0  0  0
 27 50  1  0  0  0  0
 27 28  1  0  0  0  0
 28 29  2  0  0  0  0
 29 51  1  0  0  0  0
 29 30  1  0  0  0  0
 30 52  1  0  0  0  0
 30 31  2  0  0  0  0
 31 32  1  0  0  0  0
 31 33  1  0  0  0  0
 33 53  1  0  0  0  0
 33 34  2  0  0  0  0
 34 28  1  0  0  0  0
 34 54  1  0  0  0  0
M  END
>  <LOGBIO>
7.8500

>  <PRED_LOGBIO>
8.2300

>  <XV_RES>
-0.4240

>  <WHL_TMPL>
2

>  <ANCH>
5-6;49-50

$$$$
ROW41
  -MTS-   01071502343D 0   0.00000     0.00000     0

 65 70  0  0  0  0  0  0  0  0999 V2000
    4.4420   -3.2140    6.6360 C   0  0  0  0  0  0  0  0  0  0  0  0
    4.2550   -2.4240    5.4110 N   0  0  0  0  0  0  0  0  0  0  0  0
    4.5360   -1.0090    5.6920 C   0  0  0  0  0  0  0  0  0  0  0  0
    5.1750   -2.9090    4.3710 C   0  0  0  0  0  0  0  0  0  0  0  0
    4.8870   -4.3630    4.0820 C   0  0  0  0  0  0  0  0  0  0  0  0
    5.5480   -5.3640    4.8030 C   0  0  0  0  0  0  0  0  0  0  0  0
    5.2810   -6.7120    4.5350 C   0  0  0  0  0  0  0  0  0  0  0  0
    4.3530   -7.0580    3.5460 C   0  0  0  0  0  0  0  0  0  0  0  0
    3.6920   -6.0570    2.8250 C   0  0  0  0  0  0  0  0  0  0  0  0
    3.9590   -4.7090    3.0930 C   0  0  0  0  0  0  0  0  0  0  0  0
    3.2600   -3.6510    2.3300 C   0  0  0  0  0  0  0  0  0  0  0  0
    2.4610   -2.7170    3.0010 C   0  0  0  0  0  0  0  0  0  0  0  0
    1.7990   -1.7160    2.2790 C   0  0  0  0  0  0  0  0  0  0  0  0
    1.9370   -1.6480    0.8880 C   0  0  0  0  0  0  0  0  0  0  0  0
    2.7360   -2.5820    0.2180 C   0  0  0  0  0  0  0  0  0  0  0  0
    3.3980   -3.5830    0.9390 C   0  0  0  0  0  0  0  0  0  0  0  0
    1.2320   -0.6180    0.1540 N   0  0  0  0  0  0  0  0  0  0  0  0
    0.4110    0.2970    0.7580 C   0  0  0  0  0  0  0  0  0  0  0  0
   -0.1890    1.2460    0.0640 N   0  0  0  0  0  0  0  0  0  0  0  0
   -0.0060    1.3490   -1.3200 C   0  0  0  0  0  0  0  0  0  0  0  0
   -0.5350    2.2870   -2.3380 C   0  0  0  0  0  0  0  0  0  0  0  0
   -1.4740    3.4420   -2.0850 C   0  0  0  0  0  0  0  0  0  0  0  0
   -0.0360    1.9270   -3.5060 N   0  0  0  0  0  0  0  0  0  0  0  0
    0.8150    0.7720   -3.2930 N   0  0  0  0  0  0  0  0  0  0  0  0
    1.5900   -0.0150   -4.1760 C   0  0  0  0  0  0  0  0  0  0  0  0
    2.6620    0.5610   -4.8700 C   0  0  0  0  0  0  0  0  0  0  0  0
    3.4290   -0.2180   -5.7440 C   0  0  0  0  0  0  0  0  0  0  0  0
    3.1250   -1.5730   -5.9250 C   0  0  0  0  0  0  0  0  0  0  0  0
    3.7020   -2.5670   -6.7110 O   0  0  0  0  0  0  0  0  0  0  0  0
    2.9980   -3.7610   -6.5140 N   0  0  0  0  0  0  0  0  0  0  0  0
    2.0170   -3.5670   -5.6510 C   0  0  0  0  0  0  0  0  0  0  0  0
    1.1250   -4.5130   -5.2200 N   0  0  0  0  0  0  0  0  0  0  0  0
    2.0540   -2.1490   -5.2310 C   0  0  0  0  0  0  0  0  0  0  0  0
    1.2860   -1.3700   -4.3570 C   0  0  0  0  0  0  0  0  0  0  0  0
    0.7880    0.4770   -1.9550 C   0  0  0  0  0  0  0  0  0  0  0  0
    1.4510   -0.5790   -1.1570 C   0  0  0  0  0  0  0  0  0  0  0  0
    2.1890   -1.4030   -1.6950 O   0  0  0  0  0  0  0  0  0  0  0  0
    0.1870    0.2190    2.2490 C   0  0  0  0  0  0  0  0  0  0  0  0
    5.4690   -3.1090    6.9820 H   0  0  0  0  0  0  0  0  0  0  0  0
    3.7620   -2.8560    7.4060 H   0  0  0  0  0  0  0  0  0  0  0  0
    4.2350   -4.2620    6.4280 H   0  0  0  0  0  0  0  0  0  0  0  0
    5.5620   -0.9050    6.0380 H   0  0  0  0  0  0  0  0  0  0  0  0
    3.8550   -0.6510    6.4610 H   0  0  0  0  0  0  0  0  0  0  0  0
    4.3980   -0.4250    4.7850 H   0  0  0  0  0  0  0  0  0  0  0  0
    6.2010   -2.8040    4.7170 H   0  0  0  0  0  0  0  0  0  0  0  0
    5.0360   -2.3240    3.4640 H   0  0  0  0  0  0  0  0  0  0  0  0
    6.2640   -5.0960    5.5660 H   0  0  0  0  0  0  0  0  0  0  0  0
    5.7910   -7.4840    5.0920 H   0  0  0  0  0  0  0  0  0  0  0  0
    4.1470   -8.0980    3.3390 H   0  0  0  0  0  0  0  0  0  0  0  0
    2.9760   -6.3250    2.0620 H   0  0  0  0  0  0  0  0  0  0  0  0
    2.3540   -2.7690    4.0740 H   0  0  0  0  0  0  0  0  0  0  0  0
    1.1830   -0.9950    2.7970 H   0  0  0  0  0  0  0  0  0  0  0  0
    2.8430   -2.5300   -0.8560 H   0  0  0  0  0  0  0  0  0  0  0  0
    4.0140   -4.3040    0.4220 H   0  0  0  0  0  0  0  0  0  0  0  0
   -2.0900    3.6080   -2.9670 H   0  0  0  0  0  0  0  0  0  0  0  0
   -0.8970    4.3390   -1.8720 H   0  0  0  0  0  0  0  0  0  0  0  0
   -2.1130    3.2110   -1.2360 H   0  0  0  0  0  0  0  0  0  0  0  0
    2.8960    1.6060   -4.7300 H   0  0  0  0  0  0  0  0  0  0  0  0
    4.2550    0.2260   -6.2790 H   0  0  0  0  0  0  0  0  0  0  0  0
    1.3330   -5.0700   -4.4040 H   0  0  0  0  0  0  0  0  0  0  0  0
    0.2580   -4.6530   -5.7190 H   0  0  0  0  0  0  0  0  0  0  0  0
    0.4600   -1.8140   -3.8220 H   0  0  0  0  0  0  0  0  0  0  0  0
    0.6590    1.0720    2.7320 H   0  0  0  0  0  0  0  0  0  0  0  0
    0.6220   -0.7010    2.6330 H   0  0  0  0  0  0  0  0  0  0  0  0
   -0.8810    0.2300    2.4570 H   0  0  0  0  0  0  0  0  0  0  0  0
  1 39  1  0  0  0  0
  1 40  1  0  0  0  0
  1 41  1  0  0  0  0
  1  2  1  0  0  0  0
  2  3  1  0  0  0  0
  3 42  1  0  0  0  0
  3 43  1  0  0  0  0
  3 44  1  0  0  0  0
  2  4  1  0  0  0  0
  4 45  1  0  0  0  0
  4 46  1  0  0  0  0
  4  5  1  0  0  0  0
  5  6  2  0  0  0  0
  6 47  1  0  0  0  0
  6  7  1  0  0  0  0
  7 48  1  0  0  0  0
  7  8  2  0  0  0  0
  8 49  1  0  0  0  0
  8  9  1  0  0  0  0
  9 50  1  0  0  0  0
  9 10  2  0  0  0  0
 10  5  1  0  0  0  0
 10 11  1  0  0  0  0
 11 12  2  0  0  0  0
 12 51  1  0  0  0  0
 12 13  1  0  0  0  0
 13 52  1  0  0  0  0
 13 14  2  0  0  0  0
 14 15  1  0  0  0  0
 15 53  1  0  0  0  0
 15 16  2  0  0  0  0
 16 11  1  0  0  0  0
 16 54  1  0  0  0  0
 14 17  1  0  0  0  0
 17 18  1  0  0  0  0
 18 19  2  0  0  0  0
 19 20  1  0  0  0  0
 20 21  1  0  0  0  0
 21 22  1  0  0  0  0
 22 55  1  0  0  0  0
 22 56  1  0  0  0  0
 22 57  1  0  0  0  0
 21 23  2  0  0  0  0
 23 24  1  0  0  0  0
 24 25  1  0  0  0  0
 25 26  2  0  0  0  0
 26 58  1  0  0  0  0
 26 27  1  0  0  0  0
 27 59  1  0  0  0  0
 27 28  2  0  0  0  0
 28 29  1  0  0  0  0
 29 30  1  0  0  0  0
 30 31  2  0  0  0  0
 31 32  1  0  0  0  0
 32 60  1  0  0  0  0
 32 61  1  0  0  0  0
 31 33  1  0  0  0  0
 33 28  1  0  0  0  0
 33 34  2  0  0  0  0
 34 25  1  0  0  0  0
 34 62  1  0  0  0  0
 24 35  1  0  0  0  0
 35 20  2  0  0  0  0
 35 36  1  0  0  0  0
 36 17  1  0  0  0  0
 36 37  2  0  0  0  0
 18 38  1  0  0  0  0
 38 63  1  0  0  0  0
 38 64  1  0  0  0  0
 38 65  1  0  0  0  0
M  END
>  <LOGBIO>
9.5700

>  <PRED_LOGBIO>
8.1200

>  <XV_RES>
1.9410

>  <WHL_TMPL>
3

>  <ANCH>
19-20;60-61

$$$$
ROW42
  -MTS-   01071502343D 0   0.00000     0.00000     0

 62 65  0  0  0  0  0  0  0  0999 V2000
   -4.5040    0.8290   -2.5620 C   0  0  0  0  0  0  0  0  0  0  0  0
   -4.9270    2.2510   -2.8450 C   0  0  0  0  0  0  0  0  0  0  0  0
   -6.2070    2.5420   -2.9850 N   0  0  0  0  0  0  0  0  0  0  0  0
   -3.9830    3.2370   -2.9560 N   0  0  0  0  0  0  0  0  0  0  0  0
   -3.3530    3.5920   -4.2350 C   0  0  0  0  0  0  0  0  0  0  0  0
   -1.8160    3.5860   -4.1510 C   0  0  0  0  0  0  0  0  0  0  0  0
   -1.3150    4.4440   -2.9750 C   0  0  0  0  0  0  0  0  0  0  0  0
   -1.9880    4.0310   -1.6530 C   0  0  0  0  0  0  0  0  0  0  0  0
   -3.5200    4.0260   -1.8050 C   0  0  0  0  0  0  0  0  0  0  0  0
    0.1010    4.2890   -2.8490 O   0  0  0  0  0  0  0  0  0  0  0  0
    0.5690    3.2860   -2.0410 C   0  0  0  0  0  0  0  0  0  0  0  0
    0.8080    3.5340   -0.6840 C   0  0  0  0  0  0  0  0  0  0  0  0
    1.2860    2.5100    0.1410 C   0  0  0  0  0  0  0  0  0  0  0  0
    1.5250    1.2370   -0.3900 C   0  0  0  0  0  0  0  0  0  0  0  0
    2.0080    0.2010    0.4440 N   0  0  0  0  0  0  0  0  0  0  0  0
    3.4560    0.0020    0.6050 C   0  0  0  0  0  0  0  0  0  0  0  0
    3.8660   -1.1050    1.4970 C   0  0  0  0  0  0  0  0  0  0  0  0
    5.0140   -0.9780    2.2890 C   0  0  0  0  0  0  0  0  0  0  0  0
    5.4010   -2.0260    3.1330 C   0  0  0  0  0  0  0  0  0  0  0  0
    4.6410   -3.2000    3.1850 C   0  0  0  0  0  0  0  0  0  0  0  0
    5.0290   -4.2480    4.0290 C   0  0  0  0  0  0  0  0  0  0  0  0
    4.2690   -5.4220    4.0810 C   0  0  0  0  0  0  0  0  0  0  0  0
    3.1210   -5.5490    3.2890 C   0  0  0  0  0  0  0  0  0  0  0  0
    2.7330   -4.5020    2.4450 C   0  0  0  0  0  0  0  0  0  0  0  0
    3.4930   -3.3270    2.3930 C   0  0  0  0  0  0  0  0  0  0  0  0
    3.1060   -2.2800    1.5490 C   0  0  0  0  0  0  0  0  0  0  0  0
    2.3180   -6.7910    3.3450 C   0  0  0  0  0  0  0  0  0  0  0  0
    1.3290   -6.8990    4.2120 N   0  0  0  0  0  0  0  0  0  0  0  0
    2.6010   -7.8280    2.4950 N   0  0  0  0  0  0  0  0  0  0  0  0
    1.2860    0.9880   -1.7470 C   0  0  0  0  0  0  0  0  0  0  0  0
    0.8080    2.0130   -2.5730 C   0  0  0  0  0  0  0  0  0  0  0  0
    0.5660    1.7620   -3.9440 N   0  3  0  0  0  0  0  0  0  0  0  0
    1.4710    1.9380   -4.7760 O   0  0  0  0  0  0  0  0  0  0  0  0
   -0.6030    1.3470   -4.3330 O   0  5  0  0  0  0  0  0  0  0  0  0
   -3.9710    0.7910   -1.6140 H   0  0  0  0  0  0  0  0  0  0  0  0
   -5.3840    0.1920   -2.5090 H   0  0  0  0  0  0  0  0  0  0  0  0
   -3.8510    0.4800   -3.3590 H   0  0  0  0  0  0  0  0  0  0  0  0
   -6.8890    1.8290   -2.9040 H   0  0  0  0  0  0  0  0  0  0  0  0
   -3.6960    4.5770   -4.5450 H   0  0  0  0  0  0  0  0  0  0  0  0
   -3.6770    2.8920   -5.0030 H   0  0  0  0  0  0  0  0  0  0  0  0
   -1.4640    2.5640   -4.0300 H   0  0  0  0  0  0  0  0  0  0  0  0
   -1.4010    3.9700   -5.0820 H   0  0  0  0  0  0  0  0  0  0  0  0
   -1.5350    5.4900   -3.1760 H   0  0  0  0  0  0  0  0  0  0  0  0
   -1.6480    3.0370   -1.3690 H   0  0  0  0  0  0  0  0  0  0  0  0
   -1.7040    4.7290   -0.8680 H   0  0  0  0  0  0  0  0  0  0  0  0
   -3.8760    5.0490   -1.9030 H   0  0  0  0  0  0  0  0  0  0  0  0
   -3.9710    3.6340   -0.8950 H   0  0  0  0  0  0  0  0  0  0  0  0
    0.6230    4.5160   -0.2750 H   0  0  0  0  0  0  0  0  0  0  0  0
    1.4700    2.7010    1.1880 H   0  0  0  0  0  0  0  0  0  0  0  0
    1.3590   -0.4010    0.9300 H   0  0  0  0  0  0  0  0  0  0  0  0
    3.8200    0.9080    1.0850 H   0  0  0  0  0  0  0  0  0  0  0  0
    3.8790   -0.1900   -0.3790 H   0  0  0  0  0  0  0  0  0  0  0  0
    5.6000   -0.0720    2.2480 H   0  0  0  0  0  0  0  0  0  0  0  0
    6.2870   -1.9280    3.7430 H   0  0  0  0  0  0  0  0  0  0  0  0
    5.9140   -4.1500    4.6400 H   0  0  0  0  0  0  0  0  0  0  0  0
    4.5680   -6.2310    4.7320 H   0  0  0  0  0  0  0  0  0  0  0  0
    1.8480   -4.6000    1.8350 H   0  0  0  0  0  0  0  0  0  0  0  0
    2.2210   -2.3770    0.9390 H   0  0  0  0  0  0  0  0  0  0  0  0
    0.7910   -7.7300    4.2490 H   0  0  0  0  0  0  0  0  0  0  0  0
    3.3570   -7.7460    1.8320 H   0  0  0  0  0  0  0  0  0  0  0  0
    2.0520   -8.6760    2.5330 H   0  0  0  0  0  0  0  0  0  0  0  0
    1.4710    0.0060   -2.1570 H   0  0  0  0  0  0  0  0  0  0  0  0
  1 35  1  0  0  0  0
  1 36  1  0  0  0  0
  1 37  1  0  0  0  0
  1  2  1  0  0  0  0
  2  3  2  0  0  0  0
  3 38  1  0  0  0  0
  2  4  1  0  0  0  0
  4  5  1  0  0  0  0
  5 39  1  0  0  0  0
  5 40  1  0  0  0  0
  5  6  1  0  0  0  0
  6 41  1  0  0  0  0
  6 42  1  0  0  0  0
  6  7  1  0  0  0  0
  7 43  1  0  0  0  0
  7  8  1  0  0  0  0
  8 44  1  0  0  0  0
  8 45  1  0  0  0  0
  8  9  1  0  0  0  0
  9  4  1  0  0  0  0
  9 46  1  0  0  0  0
  9 47  1  0  0  0  0
  7 10  1  0  0  0  0
 10 11  1  0  0  0  0
 11 12  2  0  0  0  0
 12 48  1  0  0  0  0
 12 13  1  0  0  0  0
 13 49  1  0  0  0  0
 13 14  2  0  0  0  0
 14 15  1  0  0  0  0
 15 50  1  0  0  0  0
 15 16  1  0  0  0  0
 16 51  1  0  0  0  0
 16 52  1  0  0  0  0
 16 17  1  0  0  0  0
 17 18  2  0  0  0  0
 18 53  1  0  0  0  0
 18 19  1  0  0  0  0
 19 54  1  0  0  0  0
 19 20  2  0  0  0  0
 20 21  1  0  0  0  0
 21 55  1  0  0  0  0
 21 22  2  0  0  0  0
 22 56  1  0  0  0  0
 22 23  1  0  0  0  0
 23 24  2  0  0  0  0
 24 57  1  0  0  0  0
 24 25  1  0  0  0  0
 25 20  1  0  0  0  0
 25 26  2  0  0  0  0
 26 17  1  0  0  0  0
 26 58  1  0  0  0  0
 23 27  1  0  0  0  0
 27 28  2  0  0  0  0
 28 59  1  0  0  0  0
 27 29  1  0  0  0  0
 29 60  1  0  0  0  0
 29 61  1  0  0  0  0
 14 30  1  0  0  0  0
 30 62  1  0  0  0  0
 30 31  2  0  0  0  0
 31 11  1  0  0  0  0
 31 32  1  0  0  0  0
 32 33  2  0  0  0  0
 32 34  1  0  0  0  0
M  CHG  2  32   1  34  -1
M  END
>  <LOGBIO>
10.1000

>  <PRED_LOGBIO>
7.3300

>  <XV_RES>
3.4990

>  <WHL_TMPL>
2

>  <ANCH>
15-22;35-36

$$$$
ROW43
  -MTS-   01071502343D 0   0.00000     0.00000     0

 49 52  0  0  1  0  0  0  0  0999 V2000
   -0.3440   -4.8180   -2.2800 N   0  0  0  0  0  0  0  0  0  0  0  0
   -0.3050   -3.4940   -2.6300 C   0  0  0  0  0  0  0  0  0  0  0  0
   -1.4270   -2.8070   -2.7400 N   0  0  0  0  0  0  0  0  0  0  0  0
    0.9950   -2.8340   -2.8840 C   0  0  0  0  0  0  0  0  0  0  0  0
    2.1850   -3.5620   -2.7670 C   0  0  0  0  0  0  0  0  0  0  0  0
    3.4140   -2.9370   -3.0080 C   0  0  0  0  0  0  0  0  0  0  0  0
    3.4540   -1.5840   -3.3650 C   0  0  0  0  0  0  0  0  0  0  0  0
    2.2640   -0.8560   -3.4820 C   0  0  0  0  0  0  0  0  0  0  0  0
    2.3060    0.6040   -3.8680 C   0  0  0  0  0  0  0  0  0  0  0  0
    2.4030    1.4280   -2.6550 N   0  0  0  0  0  0  0  0  0  0  0  0
    3.5850    1.4780   -1.7830 C   0  0  0  0  0  0  0  0  0  0  0  0
    3.3870    2.6760   -0.8350 C   0  0  0  0  0  0  0  0  0  0  0  0
    1.8700    2.9170   -0.9440 C   0  0  2  0  0  0  0  0  0  0  0  0
    1.6630    4.3600   -1.1370 N   0  0  0  0  0  0  0  0  0  0  0  0
    0.0570    5.0400   -0.9960 S   0  0  0  0  0  0  0  0  0  0  0  0
   -0.4520    4.7910    0.3170 O   0  0  0  0  0  0  0  0  0  0  0  0
   -0.8040    4.4360   -1.9640 O   0  0  0  0  0  0  0  0  0  0  0  0
    0.1320    6.8550   -1.2900 C   0  0  0  0  0  0  0  0  0  0  0  0
    0.3260    7.8180   -0.3790 C   0  0  0  0  0  0  0  0  0  0  0  0
    0.3410    9.2050   -0.8950 C   0  0  0  0  0  0  0  0  0  0  0  0
    0.1590    9.3430   -2.2150 C   0  0  0  0  0  0  0  0  0  0  0  0
   -0.0370    7.6980   -2.8380 S   0  0  0  0  0  0  0  0  0  0  0  0
    0.1290   10.6040   -2.9890 C   0  0  0  0  0  0  0  0  0  0  0  0
   -1.0020   11.1060   -3.8010 C   0  0  0  0  0  0  0  0  0  0  0  0
   -0.6080   12.2740   -4.3280 C   0  0  0  0  0  0  0  0  0  0  0  0
    0.6910   12.5420   -3.9050 O   0  0  0  0  0  0  0  0  0  0  0  0
    1.1060   11.4870   -3.0820 N   0  0  0  0  0  0  0  0  0  0  0  0
    1.4320    2.2210   -2.2110 C   0  0  0  0  0  0  0  0  0  0  0  0
    0.3370    2.3660   -2.7520 O   0  0  0  0  0  0  0  0  0  0  0  0
    1.0340   -1.4810   -3.2420 C   0  0  0  0  0  0  0  0  0  0  0  0
    0.1620   -5.5000   -2.8270 H   0  0  0  0  0  0  0  0  0  0  0  0
   -0.8780   -5.1120   -1.4750 H   0  0  0  0  0  0  0  0  0  0  0  0
   -1.3990   -1.8500   -2.9930 H   0  0  0  0  0  0  0  0  0  0  0  0
    2.1550   -4.6060   -2.4910 H   0  0  0  0  0  0  0  0  0  0  0  0
    4.3320   -3.4990   -2.9180 H   0  0  0  0  0  0  0  0  0  0  0  0
    4.4030   -1.1020   -3.5500 H   0  0  0  0  0  0  0  0  0  0  0  0
    1.3480    0.8350   -4.3290 H   0  0  0  0  0  0  0  0  0  0  0  0
    3.1870    0.7730   -4.4830 H   0  0  0  0  0  0  0  0  0  0  0  0
    4.4440    1.7010   -2.4120 H   0  0  0  0  0  0  0  0  0  0  0  0
    3.6360    0.5690   -1.1870 H   0  0  0  0  0  0  0  0  0  0  0  0
    3.9020    3.5360   -1.2580 H   0  0  0  0  0  0  0  0  0  0  0  0
    3.6340    2.3780    0.1810 H   0  0  0  0  0  0  0  0  0  0  0  0
    1.3440    2.5360   -0.0710 H   0  0  0  0  0  0  0  0  0  0  0  0
    2.4480    4.9580   -1.3520 H   0  0  0  0  0  0  0  0  0  0  0  0
    0.4620    7.5950    0.6690 H   0  0  0  0  0  0  0  0  0  0  0  0
    0.4890   10.0550   -0.2460 H   0  0  0  0  0  0  0  0  0  0  0  0
   -1.9580   10.6250   -3.9420 H   0  0  0  0  0  0  0  0  0  0  0  0
   -1.2010   12.9040   -4.9750 H   0  0  0  0  0  0  0  0  0  0  0  0
    0.1160   -0.9200   -3.3330 H   0  0  0  0  0  0  0  0  0  0  0  0
  1 31  1  0  0  0  0
  1 32  1  0  0  0  0
  1  2  1  0  0  0  0
  2  3  2  0  0  0  0
  3 33  1  0  0  0  0
  2  4  1  0  0  0  0
  4  5  2  0  0  0  0
  5 34  1  0  0  0  0
  5  6  1  0  0  0  0
  6 35  1  0  0  0  0
  6  7  2  0  0  0  0
  7 36  1  0  0  0  0
  7  8  1  0  0  0  0
  8  9  1  0  0  0  0
  9 37  1  0  0  0  0
  9 38  1  0  0  0  0
  9 10  1  0  0  0  0
 10 11  1  0  0  0  0
 11 39  1  0  0  0  0
 11 40  1  0  0  0  0
 11 12  1  0  0  0  0
 12 41  1  0  0  0  0
 12 42  1  0  0  0  0
 12 13  1  0  0  0  0
 13 43  1  0  0  0  0
 13 14  1  0  0  0  0
 14 44  1  0  0  0  0
 14 15  1  0  0  0  0
 15 16  2  0  0  0  0
 15 17  2  0  0  0  0
 15 18  1  0  0  0  0
 18 19  2  0  0  0  0
 19 45  1  0  0  0  0
 19 20  1  0  0  0  0
 20 46  1  0  0  0  0
 20 21  2  0  0  0  0
 21 22  1  0  0  0  0
 22 18  1  0  0  0  0
 21 23  1  0  0  0  0
 23 24  1  0  0  0  0
 24 47  1  0  0  0  0
 24 25  2  0  0  0  0
 25 48  1  0  0  0  0
 25 26  1  0  0  0  0
 26 27  1  0  0  0  0
 27 23  2  0  0  0  0
 13 28  1  0  0  0  0
 28 10  1  0  0  0  0
 28 29  2  0  0  0  0
  8 30  2  0  0  0  0
 30  4  1  0  0  0  0
 30 49  1  0  0  0  0
M  END
>  <LOGBIO>
7.3100

>  <PRED_LOGBIO>
7.4900

>  <XV_RES>
-0.1430

>  <WHL_TMPL>
1

>  <ANCH>
17-18;18-15

$$$$
ROW44
  -MTS-   01071502343D 0   0.00000     0.00000     0

 51 53  0  0  0  0  0  0  0  0999 V2000
   -5.2770    0.6280    0.5560 C   0  0  0  0  0  0  0  0  0  0  0  0
   -4.2080    0.0660   -0.0900 N   0  0  0  0  0  0  0  0  0  0  0  0
   -3.1460    0.9230   -0.6360 C   0  0  0  0  0  0  0  0  0  0  0  0
   -4.1310   -1.2550   -0.2230 C   0  0  0  0  0  0  0  0  0  0  0  0
   -5.1520   -1.9390   -0.1760 O   0  0  0  0  0  0  0  0  0  0  0  0
   -2.8160   -1.9030   -0.4280 C   0  0  0  0  0  0  0  0  0  0  0  0
   -2.0630   -2.3220    0.6750 C   0  0  0  0  0  0  0  0  0  0  0  0
   -0.8190   -2.9350    0.4820 C   0  0  0  0  0  0  0  0  0  0  0  0
   -0.3280   -3.1280   -0.8150 C   0  0  0  0  0  0  0  0  0  0  0  0
   -1.0810   -2.7080   -1.9180 C   0  0  0  0  0  0  0  0  0  0  0  0
   -0.6010   -2.8970   -3.1870 O   0  0  0  0  0  0  0  0  0  0  0  0
    0.1650   -1.9040   -3.7400 C   0  0  0  0  0  0  0  0  0  0  0  0
    1.4940   -1.9160   -3.5720 N   0  0  0  0  0  0  0  0  0  0  0  0
    2.2840   -0.9670   -4.0930 C   0  0  0  0  0  0  0  0  0  0  0  0
    3.6390   -1.0240   -3.8930 O   0  0  0  0  0  0  0  0  0  0  0  0
    4.3960   -1.7060   -4.8090 C   0  0  0  0  0  0  0  0  0  0  0  0
    4.9200   -1.0360   -5.9210 C   0  0  0  0  0  0  0  0  0  0  0  0
    5.6940   -1.7330   -6.8570 C   0  0  0  0  0  0  0  0  0  0  0  0
    5.9430   -3.0990   -6.6810 C   0  0  0  0  0  0  0  0  0  0  0  0
    5.4180   -3.7690   -5.5690 C   0  0  0  0  0  0  0  0  0  0  0  0
    4.6450   -3.0720   -4.6330 C   0  0  0  0  0  0  0  0  0  0  0  0
    5.6820   -5.2130   -5.3820 C   0  0  0  0  0  0  0  0  0  0  0  0
    6.7430   -5.6090   -4.7040 N   0  0  0  0  0  0  0  0  0  0  0  0
    4.8240   -6.1400   -5.9140 N   0  0  0  0  0  0  0  0  0  0  0  0
    1.7350    0.0820   -4.8400 C   0  0  0  0  0  0  0  0  0  0  0  0
    2.5300    1.0380   -5.3640 F   0  0  0  0  0  0  0  0  0  0  0  0
    0.3490    0.1260   -5.0340 C   0  0  0  0  0  0  0  0  0  0  0  0
   -0.2780    1.2420   -5.8340 C   0  0  0  0  0  0  0  0  0  0  0  0
   -0.4460   -0.8820   -4.4760 C   0  0  0  0  0  0  0  0  0  0  0  0
   -1.7850   -0.8690   -4.6460 F   0  0  0  0  0  0  0  0  0  0  0  0
   -2.3250   -2.0960   -1.7250 C   0  0  0  0  0  0  0  0  0  0  0  0
   -6.2060    0.2560    0.1290 H   0  0  0  0  0  0  0  0  0  0  0  0
   -5.2420    0.2730    1.5840 H   0  0  0  0  0  0  0  0  0  0  0  0
   -5.1820    1.7090    0.4810 H   0  0  0  0  0  0  0  0  0  0  0  0
   -3.5850    1.7630   -1.1710 H   0  0  0  0  0  0  0  0  0  0  0  0
   -2.6120    0.3270   -1.3740 H   0  0  0  0  0  0  0  0  0  0  0  0
   -2.5220    1.2270    0.2010 H   0  0  0  0  0  0  0  0  0  0  0  0
   -2.4420   -2.1730    1.6760 H   0  0  0  0  0  0  0  0  0  0  0  0
   -0.2390   -3.2590    1.3330 H   0  0  0  0  0  0  0  0  0  0  0  0
    0.6310   -3.6010   -0.9640 H   0  0  0  0  0  0  0  0  0  0  0  0
    4.7280    0.0180   -6.0570 H   0  0  0  0  0  0  0  0  0  0  0  0
    6.0990   -1.2160   -7.7150 H   0  0  0  0  0  0  0  0  0  0  0  0
    6.5400   -3.6370   -7.4030 H   0  0  0  0  0  0  0  0  0  0  0  0
    4.2400   -3.5880   -3.7750 H   0  0  0  0  0  0  0  0  0  0  0  0
    6.9190   -6.5750   -4.5800 H   0  0  0  0  0  0  0  0  0  0  0  0
    4.0120   -5.8370   -6.4330 H   0  0  0  0  0  0  0  0  0  0  0  0
    5.0040   -7.1260   -5.7870 H   0  0  0  0  0  0  0  0  0  0  0  0
   -1.1800    0.8780   -6.3210 H   0  0  0  0  0  0  0  0  0  0  0  0
   -0.5320    2.0660   -5.1710 H   0  0  0  0  0  0  0  0  0  0  0  0
    0.4260    1.5880   -6.5890 H   0  0  0  0  0  0  0  0  0  0  0  0
   -2.9060   -1.7720   -2.5760 H   0  0  0  0  0  0  0  0  0  0  0  0
  1 32  1  0  0  0  0
  1 33  1  0  0  0  0
  1 34  1  0  0  0  0
  1  2  1  0  0  0  0
  2  3  1  0  0  0  0
  3 35  1  0  0  0  0
  3 36  1  0  0  0  0
  3 37  1  0  0  0  0
  2  4  1  0  0  0  0
  4  5  2  0  0  0  0
  4  6  1  0  0  0  0
  6  7  2  0  0  0  0
  7 38  1  0  0  0  0
  7  8  1  0  0  0  0
  8 39  1  0  0  0  0
  8  9  2  0  0  0  0
  9 40  1  0  0  0  0
  9 10  1  0  0  0  0
 10 11  1  0  0  0  0
 11 12  1  0  0  0  0
 12 13  1  0  0  0  0
 13 14  2  0  0  0  0
 14 15  1  0  0  0  0
 15 16  1  0  0  0  0
 16 17  2  0  0  0  0
 17 41  1  0  0  0  0
 17 18  1  0  0  0  0
 18 42  1  0  0  0  0
 18 19  2  0  0  0  0
 19 43  1  0  0  0  0
 19 20  1  0  0  0  0
 20 21  2  0  0  0  0
 21 16  1  0  0  0  0
 21 44  1  0  0  0  0
 20 22  1  0  0  0  0
 22 23  2  0  0  0  0
 23 45  1  0  0  0  0
 22 24  1  0  0  0  0
 24 46  1  0  0  0  0
 24 47  1  0  0  0  0
 14 25  1  0  0  0  0
 25 26  1  0  0  0  0
 25 27  2  0  0  0  0
 27 28  1  0  0  0  0
 28 48  1  0  0  0  0
 28 49  1  0  0  0  0
 28 50  1  0  0  0  0
 27 29  1  0  0  0  0
 29 12  2  0  0  0  0
 29 30  1  0  0  0  0
 10 31  2  0  0  0  0
 31  6  1  0  0  0  0
 31 51  1  0  0  0  0
M  END
>  <LOGBIO>
7.1000

>  <PRED_LOGBIO>
6.9900

>  <XV_RES>
0.1270

>  <WHL_TMPL>
2

>  <ANCH>
43-44;5-6

$$$$
ROW45
  -MTS-   01071502343D 0   0.00000     0.00000     0

 53 54  0  0  0  0  0  0  0  0999 V2000
   -0.1420    3.0010   -0.3400 C   0  0  0  0  0  0  0  0  0  0  0  0
    1.1140    2.6170   -0.9040 O   0  0  0  0  0  0  0  0  0  0  0  0
    1.1020    1.8590   -2.0210 C   0  0  0  0  0  0  0  0  0  0  0  0
    0.0400    1.5210   -2.5180 O   0  0  0  0  0  0  0  0  0  0  0  0
    2.4030    1.4280   -2.6550 C   0  0  0  0  0  0  0  0  0  0  0  0
    2.3060    0.6040   -3.8680 C   0  0  0  0  0  0  0  0  0  0  0  0
    3.6010    0.8160   -4.6510 C   0  0  0  0  0  0  0  0  0  0  0  0
    4.2310   -0.5380   -4.9700 C   0  0  0  0  0  0  0  0  0  0  0  0
    5.5110   -0.3280   -5.7430 C   0  0  0  0  0  0  0  0  0  0  0  0
    6.7260   -0.1870   -5.0610 C   0  0  0  0  0  0  0  0  0  0  0  0
    7.9120    0.0070   -5.7780 C   0  0  0  0  0  0  0  0  0  0  0  0
    7.8840    0.0610   -7.1770 C   0  0  0  0  0  0  0  0  0  0  0  0
    9.0840    0.2580   -7.9020 N   0  0  0  0  0  0  0  0  0  0  0  0
   10.0340   -1.1200   -8.4110 S   0  0  0  0  0  0  0  0  0  0  0  0
   10.4430   -1.8680   -7.2630 O   0  0  0  0  0  0  0  0  0  0  0  0
    9.2460   -1.9530   -9.2670 O   0  0  0  0  0  0  0  0  0  0  0  0
   11.4970   -0.5460   -9.3090 C   0  0  0  0  0  0  0  0  0  0  0  0
    6.6700   -0.0800   -7.8590 C   0  0  0  0  0  0  0  0  0  0  0  0
    5.4830   -0.2750   -7.1420 C   0  0  0  0  0  0  0  0  0  0  0  0
    2.2640   -0.8560   -3.4820 C   0  0  0  0  0  0  0  0  0  0  0  0
    3.4540   -1.5840   -3.3650 C   0  0  0  0  0  0  0  0  0  0  0  0
    3.4140   -2.9370   -3.0080 C   0  0  0  0  0  0  0  0  0  0  0  0
    2.1850   -3.5620   -2.7670 C   0  0  0  0  0  0  0  0  0  0  0  0
    0.9950   -2.8340   -2.8840 C   0  0  0  0  0  0  0  0  0  0  0  0
    1.0340   -1.4810   -3.2420 C   0  0  0  0  0  0  0  0  0  0  0  0
   -0.3050   -3.4940   -2.6300 C   0  0  0  0  0  0  0  0  0  0  0  0
   -1.4270   -2.8070   -2.7400 N   0  0  0  0  0  0  0  0  0  0  0  0
   -0.3440   -4.8180   -2.2800 N   0  0  0  0  0  0  0  0  0  0  0  0
   -0.7060    2.1100   -0.0700 H   0  0  0  0  0  0  0  0  0  0  0  0
    0.0290    3.6050    0.5490 H   0  0  0  0  0  0  0  0  0  0  0  0
   -0.7060    3.5800   -1.0680 H   0  0  0  0  0  0  0  0  0  0  0  0
    2.8840    0.7910   -1.9150 H   0  0  0  0  0  0  0  0  0  0  0  0
    2.9580    2.3290   -2.9060 H   0  0  0  0  0  0  0  0  0  0  0  0
    1.4410    0.8750   -4.4700 H   0  0  0  0  0  0  0  0  0  0  0  0
    3.3830    1.3420   -5.5780 H   0  0  0  0  0  0  0  0  0  0  0  0
    4.2930    1.4070   -4.0530 H   0  0  0  0  0  0  0  0  0  0  0  0
    4.4500   -1.0640   -4.0430 H   0  0  0  0  0  0  0  0  0  0  0  0
    3.5390   -1.1280   -5.5670 H   0  0  0  0  0  0  0  0  0  0  0  0
    6.7470   -0.2290   -3.9820 H   0  0  0  0  0  0  0  0  0  0  0  0
    8.8490    0.1160   -5.2520 H   0  0  0  0  0  0  0  0  0  0  0  0
    9.3910    1.1930   -8.1250 H   0  0  0  0  0  0  0  0  0  0  0  0
   12.0960    0.0880   -8.6580 H   0  0  0  0  0  0  0  0  0  0  0  0
   12.0880   -1.4020   -9.6260 H   0  0  0  0  0  0  0  0  0  0  0  0
   11.1860    0.0230  -10.1830 H   0  0  0  0  0  0  0  0  0  0  0  0
    6.6480   -0.0390   -8.9380 H   0  0  0  0  0  0  0  0  0  0  0  0
    4.5460   -0.3840   -7.6680 H   0  0  0  0  0  0  0  0  0  0  0  0
    4.4030   -1.1020   -3.5500 H   0  0  0  0  0  0  0  0  0  0  0  0
    4.3320   -3.4990   -2.9180 H   0  0  0  0  0  0  0  0  0  0  0  0
    2.1550   -4.6060   -2.4910 H   0  0  0  0  0  0  0  0  0  0  0  0
    0.1160   -0.9200   -3.3330 H   0  0  0  0  0  0  0  0  0  0  0  0
   -2.2970   -3.2490   -2.5700 H   0  0  0  0  0  0  0  0  0  0  0  0
    0.2630   -5.4800   -2.7420 H   0  0  0  0  0  0  0  0  0  0  0  0
   -0.9790   -5.1320   -1.5600 H   0  0  0  0  0  0  0  0  0  0  0  0
  1 29  1  0  0  0  0
  1 30  1  0  0  0  0
  1 31  1  0  0  0  0
  1  2  1  0  0  0  0
  2  3  1  0  0  0  0
  3  4  2  0  0  0  0
  3  5  1  0  0  0  0
  5 32  1  0  0  0  0
  5 33  1  0  0  0  0
  5  6  1  0  0  0  0
  6 34  1  0  0  0  0
  6  7  1  0  0  0  0
  7 35  1  0  0  0  0
  7 36  1  0  0  0  0
  7  8  1  0  0  0  0
  8 37  1  0  0  0  0
  8 38  1  0  0  0  0
  8  9  1  0  0  0  0
  9 10  2  0  0  0  0
 10 39  1  0  0  0  0
 10 11  1  0  0  0  0
 11 40  1  0  0  0  0
 11 12  2  0  0  0  0
 12 13  1  0  0  0  0
 13 41  1  0  0  0  0
 13 14  1  0  0  0  0
 14 15  2  0  0  0  0
 14 16  2  0  0  0  0
 14 17  1  0  0  0  0
 17 42  1  0  0  0  0
 17 43  1  0  0  0  0
 17 44  1  0  0  0  0
 12 18  1  0  0  0  0
 18 45  1  0  0  0  0
 18 19  2  0  0  0  0
 19  9  1  0  0  0  0
 19 46  1  0  0  0  0
  6 20  1  0  0  0  0
 20 21  2  0  0  0  0
 21 47  1  0  0  0  0
 21 22  1  0  0  0  0
 22 48  1  0  0  0  0
 22 23  2  0  0  0  0
 23 49  1  0  0  0  0
 23 24  1  0  0  0  0
 24 25  2  0  0  0  0
 25 20  1  0  0  0  0
 25 50  1  0  0  0  0
 24 26  1  0  0  0  0
 26 27  2  0  0  0  0
 27 51  1  0  0  0  0
 26 28  1  0  0  0  0
 28 52  1  0  0  0  0
 28 53  1  0  0  0  0
M  END
>  <LOGBIO>
6.1800

>  <PRED_LOGBIO>
6.5200

>  <XV_RES>
-0.4530

>  <WHL_TMPL>
1

>  <ANCH>
31-34;48-51

$$$$
ROW46
  -MTS-   01071502343D 0   0.00000     0.00000     0

 48 50  0  0  0  0  0  0  0  0999 V2000
   -2.2380    5.3940   -2.3320 N   0  0  0  0  0  0  0  0  0  0  0  0
   -0.9260    5.0380   -2.1590 C   0  0  0  0  0  0  0  0  0  0  0  0
    0.0330    5.7740   -2.6880 N   0  0  0  0  0  0  0  0  0  0  0  0
   -0.5850    3.8270   -1.3790 C   0  0  0  0  0  0  0  0  0  0  0  0
   -0.3770    3.9200    0.0020 C   0  0  0  0  0  0  0  0  0  0  0  0
   -0.0540    2.7750    0.7400 C   0  0  0  0  0  0  0  0  0  0  0  0
    0.0600    1.5370    0.0970 C   0  0  0  0  0  0  0  0  0  0  0  0
    0.4080    0.3020    0.8930 C   0  0  0  0  0  0  0  0  0  0  0  0
    1.2690   -0.6360    0.1590 N   0  0  0  0  0  0  0  0  0  0  0  0
    1.4510   -0.5790   -1.1570 C   0  0  0  0  0  0  0  0  0  0  0  0
    2.1890   -1.4030   -1.6950 O   0  0  0  0  0  0  0  0  0  0  0  0
    0.7760    0.4690   -2.0100 C   0  0  0  0  0  0  0  0  0  0  0  0
   -0.2660    1.2410   -1.3180 N   0  0  0  0  0  0  0  0  0  0  0  0
   -1.7550    1.7350   -2.0920 S   0  0  0  0  0  0  0  0  0  0  0  0
   -1.5260    1.9260   -3.4900 O   0  0  0  0  0  0  0  0  0  0  0  0
   -2.2100    2.9600   -1.5120 O   0  0  0  0  0  0  0  0  0  0  0  0
   -3.0320    0.4320   -1.8520 C   0  0  0  0  0  0  0  0  0  0  0  0
   -3.1630   -0.6000   -2.7880 C   0  0  0  0  0  0  0  0  0  0  0  0
   -4.1350   -1.5920   -2.6060 C   0  0  0  0  0  0  0  0  0  0  0  0
   -4.9750   -1.5510   -1.4870 C   0  0  0  0  0  0  0  0  0  0  0  0
   -5.9460   -2.5420   -1.3040 C   0  0  0  0  0  0  0  0  0  0  0  0
   -6.7870   -2.5010   -0.1850 C   0  0  0  0  0  0  0  0  0  0  0  0
   -6.6560   -1.4680    0.7510 C   0  0  0  0  0  0  0  0  0  0  0  0
   -5.6840   -0.4770    0.5690 C   0  0  0  0  0  0  0  0  0  0  0  0
   -4.8440   -0.5180   -0.5500 C   0  0  0  0  0  0  0  0  0  0  0  0
   -3.8720    0.4730   -0.7330 C   0  0  0  0  0  0  0  0  0  0  0  0
   -0.1480    1.4440   -1.2840 C   0  0  0  0  0  0  0  0  0  0  0  0
   -0.4710    2.5890   -2.0220 C   0  0  0  0  0  0  0  0  0  0  0  0
   -2.9720    4.8300   -1.9280 H   0  0  0  0  0  0  0  0  0  0  0  0
   -2.4710    6.2200   -2.8650 H   0  0  0  0  0  0  0  0  0  0  0  0
   -0.1950    6.5840   -3.2090 H   0  0  0  0  0  0  0  0  0  0  0  0
   -0.4650    4.8750    0.4990 H   0  0  0  0  0  0  0  0  0  0  0  0
    0.1060    2.8470    1.8060 H   0  0  0  0  0  0  0  0  0  0  0  0
   -0.5310   -0.2210    1.0600 H   0  0  0  0  0  0  0  0  0  0  0  0
    0.9310    0.6190    1.7930 H   0  0  0  0  0  0  0  0  0  0  0  0
    1.7450   -1.3590    0.6790 H   0  0  0  0  0  0  0  0  0  0  0  0
    0.2620   -0.0790   -2.7970 H   0  0  0  0  0  0  0  0  0  0  0  0
    1.5420    1.1610   -2.3540 H   0  0  0  0  0  0  0  0  0  0  0  0
   -0.1160    1.4980   -0.3530 H   0  0  0  0  0  0  0  0  0  0  0  0
   -2.5150   -0.6320   -3.6510 H   0  0  0  0  0  0  0  0  0  0  0  0
   -4.2360   -2.3880   -3.3280 H   0  0  0  0  0  0  0  0  0  0  0  0
   -6.0480   -3.3380   -2.0260 H   0  0  0  0  0  0  0  0  0  0  0  0
   -7.5360   -3.2650   -0.0440 H   0  0  0  0  0  0  0  0  0  0  0  0
   -7.3040   -1.4360    1.6140 H   0  0  0  0  0  0  0  0  0  0  0  0
   -5.5830    0.3200    1.2910 H   0  0  0  0  0  0  0  0  0  0  0  0
   -3.7710    1.2700   -0.0110 H   0  0  0  0  0  0  0  0  0  0  0  0
   -0.0600    0.4890   -1.7800 H   0  0  0  0  0  0  0  0  0  0  0  0
   -0.6320    2.5170   -3.0880 H   0  0  0  0  0  0  0  0  0  0  0  0
  1 29  1  0  0  0  0
  1 30  1  0  0  0  0
  1  2  1  0  0  0  0
  2  3  2  0  0  0  0
  3 31  1  0  0  0  0
  2  4  1  0  0  0  0
  4  5  2  0  0  0  0
  5 32  1  0  0  0  0
  5  6  1  0  0  0  0
  6 33  1  0  0  0  0
  6  7  2  0  0  0  0
  7  8  1  0  0  0  0
  8 34  1  0  0  0  0
  8 35  1  0  0  0  0
  8  9  1  0  0  0  0
  9 36  1  0  0  0  0
  9 10  1  0  0  0  0
 10 11  2  0  0  0  0
 10 12  1  0  0  0  0
 12 37  1  0  0  0  0
 12 38  1  0  0  0  0
 12 13  1  0  0  0  0
 13 39  1  0  0  0  0
 13 14  1  0  0  0  0
 14 15  2  0  0  0  0
 14 16  2  0  0  0  0
 14 17  1  0  0  0  0
 17 18  2  0  0  0  0
 18 40  1  0  0  0  0
 18 19  1  0  0  0  0
 19 41  1  0  0  0  0
 19 20  2  0  0  0  0
 20 21  1  0  0  0  0
 21 42  1  0  0  0  0
 21 22  2  0  0  0  0
 22 43  1  0  0  0  0
 22 23  1  0  0  0  0
 23 44  1  0  0  0  0
 23 24  2  0  0  0  0
 24 45  1  0  0  0  0
 24 25  1  0  0  0  0
 25 20  1  0  0  0  0
 25 26  2  0  0  0  0
 26 17  1  0  0  0  0
 26 46  1  0  0  0  0
  7 27  1  0  0  0  0
 27 47  1  0  0  0  0
 27 28  2  0  0  0  0
 28  4  1  0  0  0  0
 28 48  1  0  0  0  0
M  END
>  <LOGBIO>
4.9700

>  <PRED_LOGBIO>
7.7000

>  <XV_RES>
-3.2750

>  <WHL_TMPL>
3

>  <ANCH>
19-20;18-19

$$$$
ROW47
  -MTS-   01071502343D 0   0.00000     0.00000     0

 70 76  0  0  0  0  0  0  0  0999 V2000
    5.8070   -2.5720    5.2870 N   0  0  0  0  0  0  0  0  0  0  0  0
    5.9870   -2.8270    3.9940 C   0  0  0  0  0  0  0  0  0  0  0  0
    6.9960   -3.4220    3.6190 O   0  0  0  0  0  0  0  0  0  0  0  0
    4.9730   -2.3950    3.0070 C   0  0  0  0  0  0  0  0  0  0  0  0
    4.9410   -1.0960    2.2970 C   0  0  0  0  0  0  0  0  0  0  0  0
    3.8660   -1.1050    1.4970 C   0  0  0  0  0  0  0  0  0  0  0  0
    3.4560    0.0020    0.6050 C   0  0  0  0  0  0  0  0  0  0  0  0
    3.1280   -0.2340   -0.5570 O   0  0  0  0  0  0  0  0  0  0  0  0
    3.4410    1.2520    1.0600 N   0  0  0  0  0  0  0  0  0  0  0  0
    2.5990    1.7440    2.1600 C   0  0  0  0  0  0  0  0  0  0  0  0
    2.9400    3.2390    2.3080 C   0  0  0  0  0  0  0  0  0  0  0  0
    3.9850    3.5040    1.2510 C   0  0  0  0  0  0  0  0  0  0  0  0
    4.6740    4.6720    0.9020 C   0  0  0  0  0  0  0  0  0  0  0  0
    5.6100    4.6480   -0.1380 C   0  0  0  0  0  0  0  0  0  0  0  0
    5.8580    3.4560   -0.8300 C   0  0  0  0  0  0  0  0  0  0  0  0
    5.1700    2.2880   -0.4810 C   0  0  0  0  0  0  0  0  0  0  0  0
    4.2330    2.3120    0.5600 C   0  0  0  0  0  0  0  0  0  0  0  0
    6.3380    5.8830   -0.5070 C   0  0  0  0  0  0  0  0  0  0  0  0
    7.1430    6.5300    0.4380 C   0  0  0  0  0  0  0  0  0  0  0  0
    7.8320    7.6970    0.0890 C   0  0  0  0  0  0  0  0  0  0  0  0
    7.7160    8.2180   -1.2050 C   0  0  0  0  0  0  0  0  0  0  0  0
    6.9110    7.5710   -2.1510 C   0  0  0  0  0  0  0  0  0  0  0  0
    6.2220    6.4030   -1.8020 C   0  0  0  0  0  0  0  0  0  0  0  0
    5.3540    5.7060   -2.8210 C   0  0  0  0  0  0  0  0  0  0  0  0
    3.9870    6.2400   -2.7480 N   0  0  0  0  0  0  0  0  0  0  0  0
    3.0060    5.2470   -3.2110 C   0  0  0  0  0  0  0  0  0  0  0  0
    1.7720    6.0500   -3.6630 C   0  0  0  0  0  0  0  0  0  0  0  0
    2.2980    7.4830   -3.8680 C   0  0  0  0  0  0  0  0  0  0  0  0
    3.8190    7.3880   -3.6520 C   0  0  0  0  0  0  0  0  0  0  0  0
    3.2050   -2.2980    1.6330 N   0  0  0  0  0  0  0  0  0  0  0  0
    3.9320   -3.0980    2.6000 N   0  0  0  0  0  0  0  0  0  0  0  0
    2.0250   -2.6800    0.9530 C   0  0  0  0  0  0  0  0  0  0  0  0
    0.8690   -2.9930    1.6770 C   0  0  0  0  0  0  0  0  0  0  0  0
   -0.2980   -3.3720    1.0040 C   0  0  0  0  0  0  0  0  0  0  0  0
   -0.3100   -3.4360   -0.3950 C   0  0  0  0  0  0  0  0  0  0  0  0
   -1.3050   -3.7740   -1.3100 O   0  0  0  0  0  0  0  0  0  0  0  0
   -0.7770   -3.6720   -2.6020 N   0  0  0  0  0  0  0  0  0  0  0  0
    0.4860   -3.2930   -2.5450 C   0  0  0  0  0  0  0  0  0  0  0  0
    1.3170   -3.0910   -3.6160 N   0  0  0  0  0  0  0  0  0  0  0  0
    0.8460   -3.1230   -1.1190 C   0  0  0  0  0  0  0  0  0  0  0  0
    2.0140   -2.7450   -0.4460 C   0  0  0  0  0  0  0  0  0  0  0  0
    4.9790   -2.0830    5.5950 H   0  0  0  0  0  0  0  0  0  0  0  0
    6.5000   -2.8670    5.9610 H   0  0  0  0  0  0  0  0  0  0  0  0
    5.6530   -0.2910    2.4040 H   0  0  0  0  0  0  0  0  0  0  0  0
    2.8650    1.2220    3.0770 H   0  0  0  0  0  0  0  0  0  0  0  0
    1.5520    1.6400    1.8840 H   0  0  0  0  0  0  0  0  0  0  0  0
    3.3270    3.4550    3.3020 H   0  0  0  0  0  0  0  0  0  0  0  0
    2.0600    3.8580    2.1520 H   0  0  0  0  0  0  0  0  0  0  0  0
    4.4820    5.5920    1.4350 H   0  0  0  0  0  0  0  0  0  0  0  0
    6.5810    3.4380   -1.6320 H   0  0  0  0  0  0  0  0  0  0  0  0
    5.3610    1.3690   -1.0140 H   0  0  0  0  0  0  0  0  0  0  0  0
    7.2330    6.1280    1.4360 H   0  0  0  0  0  0  0  0  0  0  0  0
    8.4530    8.1960    0.8180 H   0  0  0  0  0  0  0  0  0  0  0  0
    8.2470    9.1190   -1.4750 H   0  0  0  0  0  0  0  0  0  0  0  0
    6.8210    7.9730   -3.1490 H   0  0  0  0  0  0  0  0  0  0  0  0
    5.3370    4.6380   -2.6130 H   0  0  0  0  0  0  0  0  0  0  0  0
    5.7570    5.8750   -3.8180 H   0  0  0  0  0  0  0  0  0  0  0  0
    3.4160    4.7080   -4.0630 H   0  0  0  0  0  0  0  0  0  0  0  0
    2.7300    4.6000   -2.3810 H   0  0  0  0  0  0  0  0  0  0  0  0
    0.9890    6.0230   -2.9080 H   0  0  0  0  0  0  0  0  0  0  0  0
    1.3580    5.6480   -4.5850 H   0  0  0  0  0  0  0  0  0  0  0  0
    1.8680    8.1340   -3.1090 H   0  0  0  0  0  0  0  0  0  0  0  0
    2.1000    7.7930   -4.8920 H   0  0  0  0  0  0  0  0  0  0  0  0
    4.3410    7.2260   -4.5930 H   0  0  0  0  0  0  0  0  0  0  0  0
    4.2110    8.3000   -3.2060 H   0  0  0  0  0  0  0  0  0  0  0  0
    0.8780   -2.9440    2.7560 H   0  0  0  0  0  0  0  0  0  0  0  0
   -1.1900   -3.6140    1.5630 H   0  0  0  0  0  0  0  0  0  0  0  0
    1.3730   -2.1800   -4.0470 H   0  0  0  0  0  0  0  0  0  0  0  0
    1.8730   -3.8550   -3.9740 H   0  0  0  0  0  0  0  0  0  0  0  0
    2.9050   -2.5030   -1.0050 H   0  0  0  0  0  0  0  0  0  0  0  0
  1 42  1  0  0  0  0
  1 43  1  0  0  0  0
  1  2  1  0  0  0  0
  2  3  2  0  0  0  0
  2  4  1  0  0  0  0
  4  5  1  0  0  0  0
  5 44  1  0  0  0  0
  5  6  2  0  0  0  0
  6  7  1  0  0  0  0
  7  8  2  0  0  0  0
  7  9  1  0  0  0  0
  9 10  1  0  0  0  0
 10 45  1  0  0  0  0
 10 46  1  0  0  0  0
 10 11  1  0  0  0  0
 11 47  1  0  0  0  0
 11 48  1  0  0  0  0
 11 12  1  0  0  0  0
 12 13  2  0  0  0  0
 13 49  1  0  0  0  0
 13 14  1  0  0  0  0
 14 15  2  0  0  0  0
 15 50  1  0  0  0  0
 15 16  1  0  0  0  0
 16 51  1  0  0  0  0
 16 17  2  0  0  0  0
 17  9  1  0  0  0  0
 17 12  1  0  0  0  0
 14 18  1  0  0  0  0
 18 19  2  0  0  0  0
 19 52  1  0  0  0  0
 19 20  1  0  0  0  0
 20 53  1  0  0  0  0
 20 21  2  0  0  0  0
 21 54  1  0  0  0  0
 21 22  1  0  0  0  0
 22 55  1  0  0  0  0
 22 23  2  0  0  0  0
 23 18  1  0  0  0  0
 23 24  1  0  0  0  0
 24 56  1  0  0  0  0
 24 57  1  0  0  0  0
 24 25  1  0  0  0  0
 25 26  1  0  0  0  0
 26 58  1  0  0  0  0
 26 59  1  0  0  0  0
 26 27  1  0  0  0  0
 27 60  1  0  0  0  0
 27 61  1  0  0  0  0
 27 28  1  0  0  0  0
 28 62  1  0  0  0  0
 28 63  1  0  0  0  0
 28 29  1  0  0  0  0
 29 25  1  0  0  0  0
 29 64  1  0  0  0  0
 29 65  1  0  0  0  0
  6 30  1  0  0  0  0
 30 31  1  0  0  0  0
 31  4  2  0  0  0  0
 30 32  1  0  0  0  0
 32 33  2  0  0  0  0
 33 66  1  0  0  0  0
 33 34  1  0  0  0  0
 34 67  1  0  0  0  0
 34 35  2  0  0  0  0
 35 36  1  0  0  0  0
 36 37  1  0  0  0  0
 37 38  2  0  0  0  0
 38 39  1  0  0  0  0
 39 68  1  0  0  0  0
 39 69  1  0  0  0  0
 38 40  1  0  0  0  0
 40 35  1  0  0  0  0
 40 41  2  0  0  0  0
 41 32  1  0  0  0  0
 41 70  1  0  0  0  0
M  END
>  <LOGBIO>
9.2000

>  <PRED_LOGBIO>
7.0500

>  <XV_RES>
2.9650

>  <WHL_TMPL>
2

>  <ANCH>
13-14;10-11

$$$$
ROW48
  -MTS-   01071502343D 0   0.00000     0.00000     0

 60 63  0  0  1  0  0  0  0  0999 V2000
    5.1990    2.1970   -4.4170 N   0  0  0  0  0  0  0  0  0  0  0  0
    4.7510    1.3210   -3.4640 C   0  0  0  0  0  0  0  0  0  0  0  0
    5.2630    0.1070   -3.3900 N   0  0  0  0  0  0  0  0  0  0  0  0
    3.6920    1.7370   -2.5160 C   0  0  0  0  0  0  0  0  0  0  0  0
    4.0380    2.3360   -1.3000 C   0  0  0  0  0  0  0  0  0  0  0  0
    3.0360    2.7290   -0.4040 C   0  0  0  0  0  0  0  0  0  0  0  0
    1.6890    2.5220   -0.7240 C   0  0  0  0  0  0  0  0  0  0  0  0
    1.3440    1.9220   -1.9410 C   0  0  0  0  0  0  0  0  0  0  0  0
    2.3450    1.5290   -2.8370 C   0  0  0  0  0  0  0  0  0  0  0  0
   -0.0800    1.7030   -2.2800 C   0  0  0  0  0  0  0  0  0  0  0  0
   -0.4170    1.5510   -3.4540 O   0  0  0  0  0  0  0  0  0  0  0  0
   -0.9960    1.6700   -1.3160 N   0  0  0  0  0  0  0  0  0  0  0  0
   -2.4100    1.4520   -1.6530 C   0  0  1  0  0  0  0  0  0  0  0  0
   -2.5110    0.0610   -2.2330 C   0  0  0  0  0  0  0  0  0  0  0  0
   -2.5110   -0.0980   -3.4520 O   0  0  0  0  0  0  0  0  0  0  0  0
   -2.5990   -0.9910   -1.4240 N   0  0  0  0  0  0  0  0  0  0  0  0
   -3.8940   -1.5130   -0.9630 C   0  0  0  0  0  0  0  0  0  0  0  0
   -3.9110   -1.6980    0.5660 C   0  0  0  0  0  0  0  0  0  0  0  0
   -2.7290   -2.4160    1.0650 N   0  0  0  0  0  0  0  0  0  0  0  0
   -1.4430   -1.8850    0.5900 C   0  0  0  0  0  0  0  0  0  0  0  0
   -1.4080   -1.7030   -0.9380 C   0  0  0  0  0  0  0  0  0  0  0  0
   -2.8220   -3.5300    1.9330 C   0  0  0  0  0  0  0  0  0  0  0  0
   -3.4320   -3.3920    3.1850 C   0  0  0  0  0  0  0  0  0  0  0  0
   -3.5240   -4.4940    4.0440 C   0  0  0  0  0  0  0  0  0  0  0  0
   -3.0060   -5.7340    3.6500 C   0  0  0  0  0  0  0  0  0  0  0  0
   -3.1210   -7.1030    4.7170 Cl  0  0  0  0  0  0  0  0  0  0  0  0
   -2.3960   -5.8710    2.3980 C   0  0  0  0  0  0  0  0  0  0  0  0
   -2.3040   -4.7690    1.5390 C   0  0  0  0  0  0  0  0  0  0  0  0
   -3.2350    1.4580   -0.3890 C   0  0  0  0  0  0  0  0  0  0  0  0
   -3.7760    2.6580    0.0880 C   0  0  0  0  0  0  0  0  0  0  0  0
   -4.5420    2.6630    1.2610 C   0  0  0  0  0  0  0  0  0  0  0  0
   -4.7660    1.4690    1.9560 C   0  0  0  0  0  0  0  0  0  0  0  0
   -4.2250    0.2690    1.4790 C   0  0  0  0  0  0  0  0  0  0  0  0
   -3.4600    0.2640    0.3070 C   0  0  0  0  0  0  0  0  0  0  0  0
    4.8070    3.1270   -4.4730 H   0  0  0  0  0  0  0  0  0  0  0  0
    5.9210    1.9140   -5.0630 H   0  0  0  0  0  0  0  0  0  0  0  0
    5.9710   -0.1710   -4.0240 H   0  0  0  0  0  0  0  0  0  0  0  0
    5.0770    2.4960   -1.0520 H   0  0  0  0  0  0  0  0  0  0  0  0
    3.3030    3.1920    0.5350 H   0  0  0  0  0  0  0  0  0  0  0  0
    0.9170    2.8250   -0.0330 H   0  0  0  0  0  0  0  0  0  0  0  0
    2.0790    1.0670   -3.7760 H   0  0  0  0  0  0  0  0  0  0  0  0
   -0.7200    1.7950   -0.3530 H   0  0  0  0  0  0  0  0  0  0  0  0
   -2.7730    2.1960   -2.3590 H   0  0  0  0  0  0  0  0  0  0  0  0
   -4.0920   -2.4680   -1.4450 H   0  0  0  0  0  0  0  0  0  0  0  0
   -4.6860   -0.8260   -1.2530 H   0  0  0  0  0  0  0  0  0  0  0  0
   -3.9700   -0.7240    1.0460 H   0  0  0  0  0  0  0  0  0  0  0  0
   -4.8100   -2.2390    0.8540 H   0  0  0  0  0  0  0  0  0  0  0  0
   -1.2480   -0.9290    1.0720 H   0  0  0  0  0  0  0  0  0  0  0  0
   -0.6420   -2.5560    0.8920 H   0  0  0  0  0  0  0  0  0  0  0  0
   -1.3500   -2.6780   -1.4180 H   0  0  0  0  0  0  0  0  0  0  0  0
   -0.5160   -1.1470   -1.2170 H   0  0  0  0  0  0  0  0  0  0  0  0
   -3.8320   -2.4360    3.4890 H   0  0  0  0  0  0  0  0  0  0  0  0
   -3.9950   -4.3880    5.0100 H   0  0  0  0  0  0  0  0  0  0  0  0
   -1.9970   -6.8280    2.0940 H   0  0  0  0  0  0  0  0  0  0  0  0
   -1.8340   -4.8760    0.5730 H   0  0  0  0  0  0  0  0  0  0  0  0
   -3.6030    3.5790   -0.4480 H   0  0  0  0  0  0  0  0  0  0  0  0
   -4.9600    3.5880    1.6290 H   0  0  0  0  0  0  0  0  0  0  0  0
   -5.3560    1.4730    2.8600 H   0  0  0  0  0  0  0  0  0  0  0  0
   -4.3980   -0.6520    2.0150 H   0  0  0  0  0  0  0  0  0  0  0  0
   -3.0430   -0.6620   -0.0610 H   0  0  0  0  0  0  0  0  0  0  0  0
  1 35  1  0  0  0  0
  1 36  1  0  0  0  0
  1  2  1  0  0  0  0
  2  3  2  0  0  0  0
  3 37  1  0  0  0  0
  2  4  1  0  0  0  0
  4  5  2  0  0  0  0
  5 38  1  0  0  0  0
  5  6  1  0  0  0  0
  6 39  1  0  0  0  0
  6  7  2  0  0  0  0
  7 40  1  0  0  0  0
  7  8  1  0  0  0  0
  8  9  2  0  0  0  0
  9  4  1  0  0  0  0
  9 41  1  0  0  0  0
  8 10  1  0  0  0  0
 10 11  2  0  0  0  0
 10 12  1  0  0  0  0
 12 42  1  0  0  0  0
 12 13  1  0  0  0  0
 13 43  1  0  0  0  0
 13 14  1  0  0  0  0
 14 15  2  0  0  0  0
 14 16  1  0  0  0  0
 16 17  1  0  0  0  0
 17 44  1  0  0  0  0
 17 45  1  0  0  0  0
 17 18  1  0  0  0  0
 18 46  1  0  0  0  0
 18 47  1  0  0  0  0
 18 19  1  0  0  0  0
 19 20  1  0  0  0  0
 20 48  1  0  0  0  0
 20 49  1  0  0  0  0
 20 21  1  0  0  0  0
 21 16  1  0  0  0  0
 21 50  1  0  0  0  0
 21 51  1  0  0  0  0
 19 22  1  0  0  0  0
 22 23  2  0  0  0  0
 23 52  1  0  0  0  0
 23 24  1  0  0  0  0
 24 53  1  0  0  0  0
 24 25  2  0  0  0  0
 25 26  1  0  0  0  0
 25 27  1  0  0  0  0
 27 54  1  0  0  0  0
 27 28  2  0  0  0  0
 28 22  1  0  0  0  0
 28 55  1  0  0  0  0
 13 29  1  0  0  0  0
 29 30  2  0  0  0  0
 30 56  1  0  0  0  0
 30 31  1  0  0  0  0
 31 57  1  0  0  0  0
 31 32  2  0  0  0  0
 32 58  1  0  0  0  0
 32 33  1  0  0  0  0
 33 59  1  0  0  0  0
 33 34  2  0  0  0  0
 34 29  1  0  0  0  0
 34 60  1  0  0  0  0
M  END
>  <LOGBIO>
7.8000

>  <PRED_LOGBIO>
7.8700

>  <XV_RES>
-0.0050

>  <WHL_TMPL>
1

>  <ANCH>
16-37;14-17

$$$$
ROW49
  -MTS-   01071502343D 0   0.00000     0.00000     0

 56 60  0  0  1  0  0  0  0  0999 V2000
    0.0620   -3.0960    0.6440 F   0  0  0  0  0  0  0  0  0  0  0  0
    1.3070   -2.8770    1.1180 C   0  0  0  0  0  0  0  0  0  0  0  0
    1.9680   -3.8780    1.8390 C   0  0  0  0  0  0  0  0  0  0  0  0
    3.2600   -3.6510    2.3300 C   0  0  0  0  0  0  0  0  0  0  0  0
    3.8890   -2.4220    2.1000 C   0  0  0  0  0  0  0  0  0  0  0  0
    3.2280   -1.4200    1.3790 C   0  0  0  0  0  0  0  0  0  0  0  0
    1.9370   -1.6480    0.8880 C   0  0  0  0  0  0  0  0  0  0  0  0
    1.2690   -0.6360    0.1590 N   0  0  0  0  0  0  0  0  0  0  0  0
    0.3600    0.4200    0.6270 C   0  0  0  0  0  0  0  0  0  0  0  0
    0.1930    1.4100   -0.5410 C   0  0  0  0  0  0  0  0  0  0  0  0
    0.6560    0.5640   -1.7410 C   0  0  2  0  0  0  0  0  0  0  0  0
    1.5800    1.3880   -2.5340 N   0  0  0  0  0  0  0  0  0  0  0  0
    1.4230    3.1310   -2.5290 S   0  0  0  0  0  0  0  0  0  0  0  0
    1.5820    3.6200   -1.1950 O   0  0  0  0  0  0  0  0  0  0  0  0
    0.1300    3.4940   -3.0190 O   0  0  0  0  0  0  0  0  0  0  0  0
    2.7170    3.8660   -3.6100 C   0  0  0  0  0  0  0  0  0  0  0  0
    3.9640    4.2110   -3.0740 C   0  0  0  0  0  0  0  0  0  0  0  0
    4.9490    4.7710   -3.8970 C   0  0  0  0  0  0  0  0  0  0  0  0
    4.6870    4.9860   -5.2560 C   0  0  0  0  0  0  0  0  0  0  0  0
    5.6720    5.5450   -6.0780 C   0  0  0  0  0  0  0  0  0  0  0  0
    5.4100    5.7600   -7.4370 C   0  0  0  0  0  0  0  0  0  0  0  0
    6.6340    6.4560   -8.4590 Cl  0  0  0  0  0  0  0  0  0  0  0  0
    4.1640    5.4150   -7.9720 C   0  0  0  0  0  0  0  0  0  0  0  0
    3.1790    4.8550   -7.1500 C   0  0  0  0  0  0  0  0  0  0  0  0
    3.4410    4.6410   -5.7910 C   0  0  0  0  0  0  0  0  0  0  0  0
    2.4560    4.0810   -4.9690 C   0  0  0  0  0  0  0  0  0  0  0  0
    1.4510   -0.5790   -1.1570 C   0  0  0  0  0  0  0  0  0  0  0  0
    2.1890   -1.4030   -1.6950 O   0  0  0  0  0  0  0  0  0  0  0  0
    3.9730   -4.7310    3.1080 C   0  0  1  0  0  0  0  0  0  0  0  0
    5.2870   -5.1520    2.4260 C   0  0  0  0  0  0  0  0  0  0  0  0
    6.1040   -5.6900    3.6150 C   0  0  0  0  0  0  0  0  0  0  0  0
    5.5040   -5.0960    4.9030 C   0  0  0  0  0  0  0  0  0  0  0  0
    4.3880   -4.2610    4.4380 N   0  0  0  0  0  0  0  0  0  0  0  0
    1.4830   -4.8260    2.0170 H   0  0  0  0  0  0  0  0  0  0  0  0
    4.8850   -2.2460    2.4790 H   0  0  0  0  0  0  0  0  0  0  0  0
    3.7140   -0.4720    1.2020 H   0  0  0  0  0  0  0  0  0  0  0  0
    0.8660    0.9500    1.4320 H   0  0  0  0  0  0  0  0  0  0  0  0
   -0.6110   -0.0120    0.8580 H   0  0  0  0  0  0  0  0  0  0  0  0
    0.9000    2.2250   -0.4030 H   0  0  0  0  0  0  0  0  0  0  0  0
   -0.8600    1.6580   -0.6570 H   0  0  0  0  0  0  0  0  0  0  0  0
   -0.1910    0.2100   -2.3260 H   0  0  0  0  0  0  0  0  0  0  0  0
    2.3060    0.9480   -3.0820 H   0  0  0  0  0  0  0  0  0  0  0  0
    4.1660    4.0460   -2.0270 H   0  0  0  0  0  0  0  0  0  0  0  0
    5.9110    5.0370   -3.4840 H   0  0  0  0  0  0  0  0  0  0  0  0
    6.6340    5.8110   -5.6650 H   0  0  0  0  0  0  0  0  0  0  0  0
    3.9620    5.5810   -9.0200 H   0  0  0  0  0  0  0  0  0  0  0  0
    2.2170    4.5890   -7.5630 H   0  0  0  0  0  0  0  0  0  0  0  0
    1.4940    3.8150   -5.3820 H   0  0  0  0  0  0  0  0  0  0  0  0
    3.2700   -5.5580    3.1750 H   0  0  0  0  0  0  0  0  0  0  0  0
    5.7810   -4.3070    1.9490 H   0  0  0  0  0  0  0  0  0  0  0  0
    5.1210   -5.9190    1.6730 H   0  0  0  0  0  0  0  0  0  0  0  0
    6.0260   -6.7750    3.6470 H   0  0  0  0  0  0  0  0  0  0  0  0
    7.1400   -5.3710    3.5180 H   0  0  0  0  0  0  0  0  0  0  0  0
    5.1550   -5.8800    5.5710 H   0  0  0  0  0  0  0  0  0  0  0  0
    6.2400   -4.5030    5.4420 H   0  0  0  0  0  0  0  0  0  0  0  0
    3.6140   -4.3440    5.0810 H   0  0  0  0  0  0  0  0  0  0  0  0
  1  2  1  0  0  0  0
  2  3  2  0  0  0  0
  3 34  1  0  0  0  0
  3  4  1  0  0  0  0
  4  5  2  0  0  0  0
  5 35  1  0  0  0  0
  5  6  1  0  0  0  0
  6 36  1  0  0  0  0
  6  7  2  0  0  0  0
  7  2  1  0  0  0  0
  7  8  1  0  0  0  0
  8  9  1  0  0  0  0
  9 37  1  0  0  0  0
  9 38  1  0  0  0  0
  9 10  1  0  0  0  0
 10 39  1  0  0  0  0
 10 40  1  0  0  0  0
 10 11  1  0  0  0  0
 11 41  1  0  0  0  0
 11 12  1  0  0  0  0
 12 42  1  0  0  0  0
 12 13  1  0  0  0  0
 13 14  2  0  0  0  0
 13 15  2  0  0  0  0
 13 16  1  0  0  0  0
 16 17  2  0  0  0  0
 17 43  1  0  0  0  0
 17 18  1  0  0  0  0
 18 44  1  0  0  0  0
 18 19  2  0  0  0  0
 19 20  1  0  0  0  0
 20 45  1  0  0  0  0
 20 21  2  0  0  0  0
 21 22  1  0  0  0  0
 21 23  1  0  0  0  0
 23 46  1  0  0  0  0
 23 24  2  0  0  0  0
 24 47  1  0  0  0  0
 24 25  1  0  0  0  0
 25 19  1  0  0  0  0
 25 26  2  0  0  0  0
 26 16  1  0  0  0  0
 26 48  1  0  0  0  0
 11 27  1  0  0  0  0
 27  8  1  0  0  0  0
 27 28  2  0  0  0  0
  4 29  1  0  0  0  0
 29 49  1  0  0  0  0
 29 30  1  0  0  0  0
 30 50  1  0  0  0  0
 30 51  1  0  0  0  0
 30 31  1  0  0  0  0
 31 52  1  0  0  0  0
 31 53  1  0  0  0  0
 31 32  1  0  0  0  0
 32 54  1  0  0  0  0
 32 55  1  0  0  0  0
 32 33  1  0  0  0  0
 33 29  1  0  0  0  0
 33 56  1  0  0  0  0
M  END
>  <LOGBIO>
8.7000

>  <PRED_LOGBIO>
8.3300

>  <XV_RES>
0.4040

>  <WHL_TMPL>
3

>  <ANCH>
18-19;11-42

$$$$
ROW50
  -MTS-   01071502343D 0   0.00000     0.00000     0

 53 57  0  0  1  0  0  0  0  0999 V2000
    3.6030   -4.9720    4.3520 N   0  0  0  0  0  0  0  0  0  0  0  0
    4.1960   -4.5800    3.0650 C   0  0  0  0  0  0  0  0  0  0  0  0
    5.4810   -3.7670    3.3060 C   0  0  0  0  0  0  0  0  0  0  0  0
    5.4350   -2.6930    2.2050 C   0  0  0  0  0  0  0  0  0  0  0  0
    3.9780   -2.5570    1.8320 C   0  0  0  0  0  0  0  0  0  0  0  0
    3.3160   -1.5560    1.1110 C   0  0  0  0  0  0  0  0  0  0  0  0
    1.9370   -1.6480    0.8880 C   0  0  0  0  0  0  0  0  0  0  0  0
    1.2200   -2.7420    1.3860 C   0  0  0  0  0  0  0  0  0  0  0  0
    1.8810   -3.7430    2.1080 C   0  0  0  0  0  0  0  0  0  0  0  0
    3.2600   -3.6510    2.3300 C   0  0  0  0  0  0  0  0  0  0  0  0
    1.2690   -0.6360    0.1590 N   0  0  0  0  0  0  0  0  0  0  0  0
    0.3600    0.4200    0.6270 C   0  0  0  0  0  0  0  0  0  0  0  0
    0.1930    1.4100   -0.5410 C   0  0  0  0  0  0  0  0  0  0  0  0
    0.6560    0.5640   -1.7410 C   0  0  2  0  0  0  0  0  0  0  0  0
    1.5800    1.3880   -2.5340 N   0  0  0  0  0  0  0  0  0  0  0  0
    1.4230    3.1310   -2.5290 S   0  0  0  0  0  0  0  0  0  0  0  0
    1.5820    3.6200   -1.1950 O   0  0  0  0  0  0  0  0  0  0  0  0
    0.1300    3.4940   -3.0190 O   0  0  0  0  0  0  0  0  0  0  0  0
    2.7170    3.8660   -3.6100 C   0  0  0  0  0  0  0  0  0  0  0  0
    3.9640    4.2110   -3.0740 C   0  0  0  0  0  0  0  0  0  0  0  0
    4.9490    4.7710   -3.8970 C   0  0  0  0  0  0  0  0  0  0  0  0
    4.6870    4.9860   -5.2550 C   0  0  0  0  0  0  0  0  0  0  0  0
    5.6720    5.5460   -6.0780 C   0  0  0  0  0  0  0  0  0  0  0  0
    5.4100    5.7600   -7.4370 C   0  0  0  0  0  0  0  0  0  0  0  0
    6.6340    6.4560   -8.4590 Cl  0  0  0  0  0  0  0  0  0  0  0  0
    4.1640    5.4150   -7.9720 C   0  0  0  0  0  0  0  0  0  0  0  0
    3.1790    4.8550   -7.1500 C   0  0  0  0  0  0  0  0  0  0  0  0
    3.4410    4.6410   -5.7910 C   0  0  0  0  0  0  0  0  0  0  0  0
    2.4560    4.0810   -4.9690 C   0  0  0  0  0  0  0  0  0  0  0  0
    1.4510   -0.5790   -1.1570 C   0  0  0  0  0  0  0  0  0  0  0  0
    2.1890   -1.4030   -1.6950 O   0  0  0  0  0  0  0  0  0  0  0  0
    3.0110   -4.2270    4.6900 H   0  0  0  0  0  0  0  0  0  0  0  0
    3.0530   -5.8100    4.2280 H   0  0  0  0  0  0  0  0  0  0  0  0
    4.4170   -5.4470    2.4460 H   0  0  0  0  0  0  0  0  0  0  0  0
    5.4860   -3.3190    4.2980 H   0  0  0  0  0  0  0  0  0  0  0  0
    6.3680   -4.3910    3.2150 H   0  0  0  0  0  0  0  0  0  0  0  0
    5.9950   -3.0410    1.3400 H   0  0  0  0  0  0  0  0  0  0  0  0
    5.7910   -1.7480    2.6100 H   0  0  0  0  0  0  0  0  0  0  0  0
    3.8700   -0.7120    0.7260 H   0  0  0  0  0  0  0  0  0  0  0  0
    0.1560   -2.8130    1.2140 H   0  0  0  0  0  0  0  0  0  0  0  0
    1.3270   -4.5870    2.4920 H   0  0  0  0  0  0  0  0  0  0  0  0
    0.8660    0.9500    1.4320 H   0  0  0  0  0  0  0  0  0  0  0  0
   -0.6110   -0.0120    0.8580 H   0  0  0  0  0  0  0  0  0  0  0  0
    0.9000    2.2250   -0.4030 H   0  0  0  0  0  0  0  0  0  0  0  0
   -0.8600    1.6580   -0.6570 H   0  0  0  0  0  0  0  0  0  0  0  0
   -0.1900    0.2100   -2.3260 H   0  0  0  0  0  0  0  0  0  0  0  0
    2.3060    0.9480   -3.0820 H   0  0  0  0  0  0  0  0  0  0  0  0
    4.1660    4.0460   -2.0260 H   0  0  0  0  0  0  0  0  0  0  0  0
    5.9100    5.0370   -3.4840 H   0  0  0  0  0  0  0  0  0  0  0  0
    6.6330    5.8120   -5.6650 H   0  0  0  0  0  0  0  0  0  0  0  0
    3.9620    5.5800   -9.0200 H   0  0  0  0  0  0  0  0  0  0  0  0
    2.2170    4.5890   -7.5630 H   0  0  0  0  0  0  0  0  0  0  0  0
    1.4940    3.8150   -5.3820 H   0  0  0  0  0  0  0  0  0  0  0  0
  1 32  1  0  0  0  0
  1 33  1  0  0  0  0
  1  2  1  0  0  0  0
  2 34  1  0  0  0  0
  2  3  1  0  0  0  0
  3 35  1  0  0  0  0
  3 36  1  0  0  0  0
  3  4  1  0  0  0  0
  4 37  1  0  0  0  0
  4 38  1  0  0  0  0
  4  5  1  0  0  0  0
  5  6  2  0  0  0  0
  6 39  1  0  0  0  0
  6  7  1  0  0  0  0
  7  8  2  0  0  0  0
  8 40  1  0  0  0  0
  8  9  1  0  0  0  0
  9 41  1  0  0  0  0
  9 10  2  0  0  0  0
 10  2  1  0  0  0  0
 10  5  1  0  0  0  0
  7 11  1  0  0  0  0
 11 12  1  0  0  0  0
 12 42  1  0  0  0  0
 12 43  1  0  0  0  0
 12 13  1  0  0  0  0
 13 44  1  0  0  0  0
 13 45  1  0  0  0  0
 13 14  1  0  0  0  0
 14 46  1  0  0  0  0
 14 15  1  0  0  0  0
 15 47  1  0  0  0  0
 15 16  1  0  0  0  0
 16 17  2  0  0  0  0
 16 18  2  0  0  0  0
 16 19  1  0  0  0  0
 19 20  2  0  0  0  0
 20 48  1  0  0  0  0
 20 21  1  0  0  0  0
 21 49  1  0  0  0  0
 21 22  2  0  0  0  0
 22 23  1  0  0  0  0
 23 50  1  0  0  0  0
 23 24  2  0  0  0  0
 24 25  1  0  0  0  0
 24 26  1  0  0  0  0
 26 51  1  0  0  0  0
 26 27  2  0  0  0  0
 27 52  1  0  0  0  0
 27 28  1  0  0  0  0
 28 22  1  0  0  0  0
 28 29  2  0  0  0  0
 29 19  1  0  0  0  0
 29 53  1  0  0  0  0
 14 30  1  0  0  0  0
 30 11  1  0  0  0  0
 30 31  2  0  0  0  0
M  END
>  <LOGBIO>
8.3000

>  <PRED_LOGBIO>
8.5800

>  <XV_RES>
-0.2890

>  <WHL_TMPL>
3

>  <ANCH>
18-19;21-52

$$$$
ROW51
  -MTS-   01071502343D 0   0.00000     0.00000     0

 55 58  0  0  0  0  0  0  0  0999 V2000
   -0.1900   -3.4370   -2.6520 F   0  0  0  0  0  0  0  0  0  0  0  0
    0.9950   -2.8340   -2.8840 C   0  0  0  0  0  0  0  0  0  0  0  0
    1.0340   -1.4810   -3.2420 C   0  0  0  0  0  0  0  0  0  0  0  0
    2.2640   -0.8560   -3.4820 C   0  0  0  0  0  0  0  0  0  0  0  0
    3.4540   -1.5840   -3.3650 C   0  0  0  0  0  0  0  0  0  0  0  0
    3.4140   -2.9370   -3.0080 C   0  0  0  0  0  0  0  0  0  0  0  0
    4.5610   -3.6390   -2.8960 F   0  0  0  0  0  0  0  0  0  0  0  0
    2.1850   -3.5620   -2.7670 C   0  0  0  0  0  0  0  0  0  0  0  0
    2.1470   -4.8670   -2.4220 F   0  0  0  0  0  0  0  0  0  0  0  0
    2.3050    0.5740   -3.8600 C   0  0  0  0  0  0  0  0  0  0  0  0
    1.1140    1.2710   -4.0940 C   0  0  0  0  0  0  0  0  0  0  0  0
    1.1530    2.6240   -4.4520 C   0  0  0  0  0  0  0  0  0  0  0  0
    2.3830    3.2800   -4.5760 C   0  0  0  0  0  0  0  0  0  0  0  0
    2.4250    4.7400   -4.9610 C   0  0  0  0  0  0  0  0  0  0  0  0
    2.3850    5.5460   -3.7810 O   0  0  0  0  0  0  0  0  0  0  0  0
    2.4150    6.9070   -3.9310 C   0  0  0  0  0  0  0  0  0  0  0  0
    3.6410    7.5830   -3.9530 C   0  0  0  0  0  0  0  0  0  0  0  0
    3.6710    8.9740   -4.1060 C   0  0  0  0  0  0  0  0  0  0  0  0
    2.4750    9.6900   -4.2380 C   0  0  0  0  0  0  0  0  0  0  0  0
    1.2490    9.0150   -4.2160 C   0  0  0  0  0  0  0  0  0  0  0  0
    0.0400    9.7380   -4.3490 N   0  0  0  0  0  0  0  0  0  0  0  0
   -0.5770   10.2050   -3.2680 C   0  0  0  0  0  0  0  0  0  0  0  0
   -0.0980   10.0090   -2.1520 O   0  0  0  0  0  0  0  0  0  0  0  0
   -1.8670   10.9780   -3.4100 C   0  0  0  0  0  0  0  0  0  0  0  0
   -1.5660   12.4800   -3.5640 C   0  0  0  0  0  0  0  0  0  0  0  0
   -2.8410   13.2740   -3.9040 C   0  0  0  0  0  0  0  0  0  0  0  0
   -3.5090   12.7290   -5.0950 N   0  0  0  0  0  0  0  0  0  0  0  0
   -3.8980   11.3240   -4.9070 C   0  0  0  0  0  0  0  0  0  0  0  0
   -2.6690   10.4450   -4.6120 C   0  0  0  0  0  0  0  0  0  0  0  0
    1.2190    7.6230   -4.0630 C   0  0  0  0  0  0  0  0  0  0  0  0
    3.5750    2.5830   -4.3420 C   0  0  0  0  0  0  0  0  0  0  0  0
    3.5360    1.2300   -3.9840 C   0  0  0  0  0  0  0  0  0  0  0  0
    0.1160   -0.9200   -3.3330 H   0  0  0  0  0  0  0  0  0  0  0  0
    4.4030   -1.1020   -3.5500 H   0  0  0  0  0  0  0  0  0  0  0  0
    0.1640    0.7650   -3.9980 H   0  0  0  0  0  0  0  0  0  0  0  0
    0.2330    3.1620   -4.6320 H   0  0  0  0  0  0  0  0  0  0  0  0
    1.5680    4.9730   -5.5900 H   0  0  0  0  0  0  0  0  0  0  0  0
    3.3430    4.9440   -5.5090 H   0  0  0  0  0  0  0  0  0  0  0  0
    4.5630    7.0300   -3.8510 H   0  0  0  0  0  0  0  0  0  0  0  0
    4.6170    9.4950   -4.1230 H   0  0  0  0  0  0  0  0  0  0  0  0
    2.4990   10.7630   -4.3560 H   0  0  0  0  0  0  0  0  0  0  0  0
   -0.3530    9.9000   -5.2650 H   0  0  0  0  0  0  0  0  0  0  0  0
   -2.4180   10.8020   -2.4880 H   0  0  0  0  0  0  0  0  0  0  0  0
   -0.8290   12.6220   -4.3520 H   0  0  0  0  0  0  0  0  0  0  0  0
   -1.1390   12.8600   -2.6380 H   0  0  0  0  0  0  0  0  0  0  0  0
   -3.5250   13.2400   -3.0580 H   0  0  0  0  0  0  0  0  0  0  0  0
   -2.5700   14.3120   -4.0830 H   0  0  0  0  0  0  0  0  0  0  0  0
   -4.3290   13.2810   -5.3010 H   0  0  0  0  0  0  0  0  0  0  0  0
   -4.6030   11.2510   -4.0810 H   0  0  0  0  0  0  0  0  0  0  0  0
   -4.3950   10.9630   -5.8050 H   0  0  0  0  0  0  0  0  0  0  0  0
   -2.0280   10.4140   -5.4900 H   0  0  0  0  0  0  0  0  0  0  0  0
   -2.9940    9.4270   -4.4090 H   0  0  0  0  0  0  0  0  0  0  0  0
    0.2730    7.1020   -4.0460 H   0  0  0  0  0  0  0  0  0  0  0  0
    4.5240    3.0900   -4.4370 H   0  0  0  0  0  0  0  0  0  0  0  0
    4.4550    0.6930   -3.8040 H   0  0  0  0  0  0  0  0  0  0  0  0
  1  2  1  0  0  0  0
  2  3  2  0  0  0  0
  3 33  1  0  0  0  0
  3  4  1  0  0  0  0
  4  5  2  0  0  0  0
  5 34  1  0  0  0  0
  5  6  1  0  0  0  0
  6  7  1  0  0  0  0
  6  8  2  0  0  0  0
  8  2  1  0  0  0  0
  8  9  1  0  0  0  0
  4 10  1  0  0  0  0
 10 11  2  0  0  0  0
 11 35  1  0  0  0  0
 11 12  1  0  0  0  0
 12 36  1  0  0  0  0
 12 13  2  0  0  0  0
 13 14  1  0  0  0  0
 14 37  1  0  0  0  0
 14 38  1  0  0  0  0
 14 15  1  0  0  0  0
 15 16  1  0  0  0  0
 16 17  2  0  0  0  0
 17 39  1  0  0  0  0
 17 18  1  0  0  0  0
 18 40  1  0  0  0  0
 18 19  2  0  0  0  0
 19 41  1  0  0  0  0
 19 20  1  0  0  0  0
 20 21  1  0  0  0  0
 21 42  1  0  0  0  0
 21 22  1  0  0  0  0
 22 23  2  0  0  0  0
 22 24  1  0  0  0  0
 24 43  1  0  0  0  0
 24 25  1  0  0  0  0
 25 44  1  0  0  0  0
 25 45  1  0  0  0  0
 25 26  1  0  0  0  0
 26 46  1  0  0  0  0
 26 47  1  0  0  0  0
 26 27  1  0  0  0  0
 27 48  1  0  0  0  0
 27 28  1  0  0  0  0
 28 49  1  0  0  0  0
 28 50  1  0  0  0  0
 28 29  1  0  0  0  0
 29 24  1  0  0  0  0
 29 51  1  0  0  0  0
 29 52  1  0  0  0  0
 20 30  2  0  0  0  0
 30 16  1  0  0  0  0
 30 53  1  0  0  0  0
 13 31  1  0  0  0  0
 31 54  1  0  0  0  0
 31 32  2  0  0  0  0
 32 10  1  0  0  0  0
 32 55  1  0  0  0  0
M  END
>  <LOGBIO>
6.1800

>  <PRED_LOGBIO>
6.4900

>  <XV_RES>
-0.7460

>  <WHL_TMPL>
1

>  <ANCH>
21-29;5-3

$$$$
ROW52
  -MTS-   01071502343D 0   0.00000     0.00000     0

 55 57  0  0  0  0  0  0  0  0999 V2000
   -4.0020    3.4990    0.5380 C   0  0  0  0  0  0  0  0  0  0  0  0
   -5.4010    3.2440    0.3820 O   0  0  0  0  0  0  0  0  0  0  0  0
   -5.8470    2.8290   -0.8450 C   0  0  0  0  0  0  0  0  0  0  0  0
   -6.2480    3.7720   -1.7990 C   0  0  0  0  0  0  0  0  0  0  0  0
   -6.7040    3.3480   -3.0530 C   0  0  0  0  0  0  0  0  0  0  0  0
   -6.7580    1.9810   -3.3530 C   0  0  0  0  0  0  0  0  0  0  0  0
   -7.2030    1.5660   -4.5800 O   0  0  0  0  0  0  0  0  0  0  0  0
   -8.5430    1.3220   -4.7290 C   0  0  0  0  0  0  0  0  0  0  0  0
   -9.3620    2.3100   -5.1150 N   0  0  0  0  0  0  0  0  0  0  0  0
  -10.6790    2.1210   -5.2740 C   0  0  0  0  0  0  0  0  0  0  0  0
  -11.4740    3.1640   -5.6700 O   0  0  0  0  0  0  0  0  0  0  0  0
  -11.6640    3.3530   -7.0140 C   0  0  0  0  0  0  0  0  0  0  0  0
  -12.7310    2.7240   -7.6650 C   0  0  0  0  0  0  0  0  0  0  0  0
  -12.9250    2.9170   -9.0380 C   0  0  0  0  0  0  0  0  0  0  0  0
  -12.0520    3.7400   -9.7600 C   0  0  0  0  0  0  0  0  0  0  0  0
  -10.9850    4.3700   -9.1080 C   0  0  0  0  0  0  0  0  0  0  0  0
  -10.7910    4.1760   -7.7350 C   0  0  0  0  0  0  0  0  0  0  0  0
  -10.0620    5.2400   -9.8700 C   0  0  0  0  0  0  0  0  0  0  0  0
  -10.3170    6.5290   -9.9890 N   0  0  0  0  0  0  0  0  0  0  0  0
   -8.9420    4.7060  -10.4530 N   0  0  0  0  0  0  0  0  0  0  0  0
  -11.2480    0.8630   -5.0380 C   0  0  0  0  0  0  0  0  0  0  0  0
  -12.5740    0.6710   -5.1980 F   0  0  0  0  0  0  0  0  0  0  0  0
  -10.4220   -0.1920   -4.6330 C   0  0  0  0  0  0  0  0  0  0  0  0
  -11.0010   -1.5610   -4.3700 C   0  0  0  0  0  0  0  0  0  0  0  0
   -9.0500    0.0420   -4.4770 C   0  0  0  0  0  0  0  0  0  0  0  0
   -8.2270   -0.9550   -4.0880 F   0  0  0  0  0  0  0  0  0  0  0  0
   -6.3560    1.0390   -2.3990 C   0  0  0  0  0  0  0  0  0  0  0  0
   -5.9000    1.4630   -1.1450 C   0  0  0  0  0  0  0  0  0  0  0  0
   -5.4750    0.4670   -0.1360 C   0  0  0  0  0  0  0  0  0  0  0  0
   -6.2940    0.0090    0.6590 O   0  0  0  0  0  0  0  0  0  0  0  0
   -4.2080    0.0660   -0.0900 N   0  0  0  0  0  0  0  0  0  0  0  0
   -3.8690   -1.2340    0.5070 C   0  0  0  0  0  0  0  0  0  0  0  0
   -3.1460    0.9230   -0.6360 C   0  0  0  0  0  0  0  0  0  0  0  0
   -3.6970    4.2820   -0.1530 H   0  0  0  0  0  0  0  0  0  0  0  0
   -3.8030    3.8180    1.5590 H   0  0  0  0  0  0  0  0  0  0  0  0
   -3.4420    2.5910    0.3260 H   0  0  0  0  0  0  0  0  0  0  0  0
   -6.2070    4.8260   -1.5670 H   0  0  0  0  0  0  0  0  0  0  0  0
   -7.0140    4.0750   -3.7890 H   0  0  0  0  0  0  0  0  0  0  0  0
  -13.4050    2.0890   -7.1090 H   0  0  0  0  0  0  0  0  0  0  0  0
  -13.7490    2.4320   -9.5410 H   0  0  0  0  0  0  0  0  0  0  0  0
  -12.2020    3.8900  -10.8190 H   0  0  0  0  0  0  0  0  0  0  0  0
   -9.9670    4.6620   -7.2320 H   0  0  0  0  0  0  0  0  0  0  0  0
   -9.7000    7.1110  -10.4990 H   0  0  0  0  0  0  0  0  0  0  0  0
   -8.7470    3.7200  -10.3620 H   0  0  0  0  0  0  0  0  0  0  0  0
   -8.3120    5.3000  -10.9730 H   0  0  0  0  0  0  0  0  0  0  0  0
  -11.8720   -1.7150   -5.0040 H   0  0  0  0  0  0  0  0  0  0  0  0
  -11.2950   -1.6360   -3.3250 H   0  0  0  0  0  0  0  0  0  0  0  0
  -10.2530   -2.3200   -4.5910 H   0  0  0  0  0  0  0  0  0  0  0  0
   -6.3970   -0.0150   -2.6300 H   0  0  0  0  0  0  0  0  0  0  0  0
   -4.7580   -1.6670    0.9620 H   0  0  0  0  0  0  0  0  0  0  0  0
   -3.4960   -1.9020   -0.2660 H   0  0  0  0  0  0  0  0  0  0  0  0
   -3.1030   -1.0950    1.2670 H   0  0  0  0  0  0  0  0  0  0  0  0
   -3.5850    1.7630   -1.1710 H   0  0  0  0  0  0  0  0  0  0  0  0
   -2.6120    0.3270   -1.3740 H   0  0  0  0  0  0  0  0  0  0  0  0
   -2.5220    1.2280    0.2020 H   0  0  0  0  0  0  0  0  0  0  0  0
  1 34  1  0  0  0  0
  1 35  1  0  0  0  0
  1 36  1  0  0  0  0
  1  2  1  0  0  0  0
  2  3  1  0  0  0  0
  3  4  2  0  0  0  0
  4 37  1  0  0  0  0
  4  5  1  0  0  0  0
  5 38  1  0  0  0  0
  5  6  2  0  0  0  0
  6  7  1  0  0  0  0
  7  8  1  0  0  0  0
  8  9  1  0  0  0  0
  9 10  2  0  0  0  0
 10 11  1  0  0  0  0
 11 12  1  0  0  0  0
 12 13  2  0  0  0  0
 13 39  1  0  0  0  0
 13 14  1  0  0  0  0
 14 40  1  0  0  0  0
 14 15  2  0  0  0  0
 15 41  1  0  0  0  0
 15 16  1  0  0  0  0
 16 17  2  0  0  0  0
 17 12  1  0  0  0  0
 17 42  1  0  0  0  0
 16 18  1  0  0  0  0
 18 19  2  0  0  0  0
 19 43  1  0  0  0  0
 18 20  1  0  0  0  0
 20 44  1  0  0  0  0
 20 45  1  0  0  0  0
 10 21  1  0  0  0  0
 21 22  1  0  0  0  0
 21 23  2  0  0  0  0
 23 24  1  0  0  0  0
 24 46  1  0  0  0  0
 24 47  1  0  0  0  0
 24 48  1  0  0  0  0
 23 25  1  0  0  0  0
 25  8  2  0  0  0  0
 25 26  1  0  0  0  0
  6 27  1  0  0  0  0
 27 49  1  0  0  0  0
 27 28  2  0  0  0  0
 28  3  1  0  0  0  0
 28 29  1  0  0  0  0
 29 30  2  0  0  0  0
 29 31  1  0  0  0  0
 31 32  1  0  0  0  0
 32 50  1  0  0  0  0
 32 51  1  0  0  0  0
 32 52  1  0  0  0  0
 31 33  1  0  0  0  0
 33 53  1  0  0  0  0
 33 54  1  0  0  0  0
 33 55  1  0  0  0  0
M  END
>  <LOGBIO>
5.8500

>  <PRED_LOGBIO>
5.7000

>  <XV_RES>
-0.0800

>  <WHL_TMPL>
2

>  <ANCH>
43-44;47-52

$$$$
ROW53
  -MTS-   01071502343D 0   0.00000     0.00000     0

 66 67  0  0  0  0  0  0  0  0999 V2000
    6.1500    1.8580    4.0450 N   0  0  0  0  0  0  0  0  0  0  0  0
    4.7630    1.4940    3.7230 C   0  0  0  0  0  0  0  0  0  0  0  0
    4.7580    0.3480    2.7120 C   0  0  0  0  0  0  0  0  0  0  0  0
    3.3160   -0.0300    2.3780 C   0  0  0  0  0  0  0  0  0  0  0  0
    3.3110   -1.1760    1.3670 C   0  0  0  0  0  0  0  0  0  0  0  0
    1.9630   -1.6870    0.9160 C   0  0  0  0  0  0  0  0  0  0  0  0
    1.2690   -0.6360    0.1590 N   0  0  0  0  0  0  0  0  0  0  0  0
    1.4510   -0.5790   -1.1570 C   0  0  0  0  0  0  0  0  0  0  0  0
    2.1890   -1.4030   -1.6950 O   0  0  0  0  0  0  0  0  0  0  0  0
    0.7760    0.4690   -2.0100 C   0  0  0  0  0  0  0  0  0  0  0  0
   -0.2660    1.2410   -1.3180 N   0  0  0  0  0  0  0  0  0  0  0  0
    0.0530    1.5620    0.0810 C   0  0  0  0  0  0  0  0  0  0  0  0
    0.4080    0.3020    0.8930 C   0  0  0  0  0  0  0  0  0  0  0  0
   -0.7480   -0.5150    1.4190 C   0  0  0  0  0  0  0  0  0  0  0  0
   -1.2840   -1.5500    0.6440 C   0  0  0  0  0  0  0  0  0  0  0  0
   -2.3550   -2.3070    1.1320 C   0  0  0  0  0  0  0  0  0  0  0  0
   -2.8910   -2.0290    2.3950 C   0  0  0  0  0  0  0  0  0  0  0  0
   -2.3550   -0.9940    3.1700 C   0  0  0  0  0  0  0  0  0  0  0  0
   -1.2840   -0.2370    2.6820 C   0  0  0  0  0  0  0  0  0  0  0  0
   -1.3980    1.6160   -1.9060 C   0  0  0  0  0  0  0  0  0  0  0  0
   -2.0560    0.8010   -2.5510 O   0  0  0  0  0  0  0  0  0  0  0  0
   -1.8770    3.0430   -1.7820 C   0  0  0  0  0  0  0  0  0  0  0  0
   -3.1910    3.2080   -2.5440 C   0  0  0  0  0  0  0  0  0  0  0  0
   -3.6690    4.6350   -2.4200 C   0  0  0  0  0  0  0  0  0  0  0  0
   -3.2730    5.5900   -3.3630 C   0  0  0  0  0  0  0  0  0  0  0  0
   -3.7170    6.9130   -3.2480 C   0  0  0  0  0  0  0  0  0  0  0  0
   -4.5560    7.2810   -2.1900 C   0  0  0  0  0  0  0  0  0  0  0  0
   -4.9510    6.3250   -1.2460 C   0  0  0  0  0  0  0  0  0  0  0  0
   -4.5080    5.0030   -1.3610 C   0  0  0  0  0  0  0  0  0  0  0  0
    1.1020   -1.9480    2.2390 B   0  0  0  0  0  0  0  0  0  0  0  0
    0.5970   -3.1960    2.4920 O   0  0  0  0  0  0  0  0  0  0  0  0
    0.8700   -0.9240    3.1190 O   0  0  0  0  0  0  0  0  0  0  0  0
    6.6250    2.1500    3.2030 H   0  0  0  0  0  0  0  0  0  0  0  0
    6.1540    2.6150    4.7130 H   0  0  0  0  0  0  0  0  0  0  0  0
    4.2510    2.3550    3.2980 H   0  0  0  0  0  0  0  0  0  0  0  0
    4.2510    1.1790    4.6300 H   0  0  0  0  0  0  0  0  0  0  0  0
    5.2700   -0.5130    3.1370 H   0  0  0  0  0  0  0  0  0  0  0  0
    5.2700    0.6630    1.8050 H   0  0  0  0  0  0  0  0  0  0  0  0
    2.8040    0.8310    1.9530 H   0  0  0  0  0  0  0  0  0  0  0  0
    2.8040   -0.3450    3.2850 H   0  0  0  0  0  0  0  0  0  0  0  0
    3.7740   -2.0140    1.8840 H   0  0  0  0  0  0  0  0  0  0  0  0
    3.8450   -0.8330    0.4840 H   0  0  0  0  0  0  0  0  0  0  0  0
    2.0590   -2.6070    0.3430 H   0  0  0  0  0  0  0  0  0  0  0  0
    0.6680    0.0270    0.6270 H   0  0  0  0  0  0  0  0  0  0  0  0
    0.2620   -0.0790   -2.7970 H   0  0  0  0  0  0  0  0  0  0  0  0
    1.5420    1.1610   -2.3540 H   0  0  0  0  0  0  0  0  0  0  0  0
   -0.8610    1.9590    0.5180 H   0  0  0  0  0  0  0  0  0  0  0  0
    0.9150    2.2260    0.1000 H   0  0  0  0  0  0  0  0  0  0  0  0
    0.9240    0.6690    1.7780 H   0  0  0  0  0  0  0  0  0  0  0  0
    1.0020   -0.3420    0.2490 H   0  0  0  0  0  0  0  0  0  0  0  0
   -0.8700   -1.7650   -0.3300 H   0  0  0  0  0  0  0  0  0  0  0  0
   -2.7690   -3.1060    0.5340 H   0  0  0  0  0  0  0  0  0  0  0  0
   -3.7180   -2.6130    2.7720 H   0  0  0  0  0  0  0  0  0  0  0  0
   -2.7690   -0.7790    4.1450 H   0  0  0  0  0  0  0  0  0  0  0  0
   -0.8700    0.5620    3.2800 H   0  0  0  0  0  0  0  0  0  0  0  0
   -1.1290    3.7140   -2.2000 H   0  0  0  0  0  0  0  0  0  0  0  0
   -2.0330    3.2830   -0.7320 H   0  0  0  0  0  0  0  0  0  0  0  0
   -3.9390    2.5370   -2.1260 H   0  0  0  0  0  0  0  0  0  0  0  0
   -3.0340    2.9680   -3.5930 H   0  0  0  0  0  0  0  0  0  0  0  0
   -2.6260    5.3070   -4.1800 H   0  0  0  0  0  0  0  0  0  0  0  0
   -3.4120    7.6500   -3.9760 H   0  0  0  0  0  0  0  0  0  0  0  0
   -4.8980    8.3010   -2.1010 H   0  0  0  0  0  0  0  0  0  0  0  0
   -5.5980    6.6090   -0.4290 H   0  0  0  0  0  0  0  0  0  0  0  0
   -4.8130    4.2650   -0.6330 H   0  0  0  0  0  0  0  0  0  0  0  0
    0.0980   -3.2080    3.3240 H   0  0  0  0  0  0  0  0  0  0  0  0
    0.3370   -1.2260    3.8710 H   0  0  0  0  0  0  0  0  0  0  0  0
  1 33  1  0  0  0  0
  1 34  1  0  0  0  0
  1  2  1  0  0  0  0
  2 35  1  0  0  0  0
  2 36  1  0  0  0  0
  2  3  1  0  0  0  0
  3 37  1  0  0  0  0
  3 38  1  0  0  0  0
  3  4  1  0  0  0  0
  4 39  1  0  0  0  0
  4 40  1  0  0  0  0
  4  5  1  0  0  0  0
  5 41  1  0  0  0  0
  5 42  1  0  0  0  0
  5  6  1  0  0  0  0
  6 43  1  0  0  0  0
  6  7  1  0  0  0  0
  7 44  1  0  0  0  0
  7  8  1  0  0  0  0
  8  9  2  0  0  0  0
  8 10  1  0  0  0  0
 10 45  1  0  0  0  0
 10 46  1  0  0  0  0
 10 11  1  0  0  0  0
 11 12  1  0  0  0  0
 12 47  1  0  0  0  0
 12 48  1  0  0  0  0
 12 13  1  0  0  0  0
 13 49  1  0  0  0  0
 13 50  1  0  0  0  0
 13 14  1  0  0  0  0
 14 15  2  0  0  0  0
 15 51  1  0  0  0  0
 15 16  1  0  0  0  0
 16 52  1  0  0  0  0
 16 17  2  0  0  0  0
 17 53  1  0  0  0  0
 17 18  1  0  0  0  0
 18 54  1  0  0  0  0
 18 19  2  0  0  0  0
 19 14  1  0  0  0  0
 19 55  1  0  0  0  0
 11 20  1  0  0  0  0
 20 21  2  0  0  0  0
 20 22  1  0  0  0  0
 22 56  1  0  0  0  0
 22 57  1  0  0  0  0
 22 23  1  0  0  0  0
 23 58  1  0  0  0  0
 23 59  1  0  0  0  0
 23 24  1  0  0  0  0
 24 25  2  0  0  0  0
 25 60  1  0  0  0  0
 25 26  1  0  0  0  0
 26 61  1  0  0  0  0
 26 27  2  0  0  0  0
 27 62  1  0  0  0  0
 27 28  1  0  0  0  0
 28 63  1  0  0  0  0
 28 29  2  0  0  0  0
 29 24  1  0  0  0  0
 29 64  1  0  0  0  0
  6 30  1  0  0  0  0
 30 31  1  0  0  0  0
 31 65  1  0  0  0  0
 30 32  1  0  0  0  0
 32 66  1  0  0  0  0
M  END
>  <LOGBIO>
6.8900

>  <PRED_LOGBIO>
6.9500

>  <XV_RES>
-0.0690

>  <WHL_TMPL>
3

>  <ANCH>
21-24;22-25

$$$$
ROW54
  -MTS-   01071502343D 0   0.00000     0.00000     0

 57 61  0  0  1  0  0  0  0  0999 V2000
    7.6310    1.8930   -1.9110 Cl  0  0  0  0  0  0  0  0  0  0  0  0
    5.9560    2.1660   -1.5290 C   0  0  0  0  0  0  0  0  0  0  0  0
    5.6090    2.9310   -0.4090 C   0  0  0  0  0  0  0  0  0  0  0  0
    4.2610    3.1510   -0.1020 C   0  0  0  0  0  0  0  0  0  0  0  0
    3.2600    2.6060   -0.9150 C   0  0  0  0  0  0  0  0  0  0  0  0
    1.7800    2.6330   -0.8920 C   0  0  0  0  0  0  0  0  0  0  0  0
    1.3440    1.9220   -1.9410 C   0  0  0  0  0  0  0  0  0  0  0  0
    2.4030    1.4280   -2.6550 N   0  0  0  0  0  0  0  0  0  0  0  0
    3.6070    1.8410   -2.0350 C   0  0  0  0  0  0  0  0  0  0  0  0
    4.9550    1.6210   -2.3420 C   0  0  0  0  0  0  0  0  0  0  0  0
   -0.0800    1.7030   -2.2800 C   0  0  0  0  0  0  0  0  0  0  0  0
   -0.4170    1.5510   -3.4540 O   0  0  0  0  0  0  0  0  0  0  0  0
   -0.9960    1.6700   -1.3160 N   0  0  0  0  0  0  0  0  0  0  0  0
   -2.4100    1.4520   -1.6530 C   0  0  2  0  0  0  0  0  0  0  0  0
   -2.5740    0.6430   -2.9530 C   0  0  0  0  0  0  0  0  0  0  0  0
   -3.8950   -0.1440   -2.8550 C   0  0  0  0  0  0  0  0  0  0  0  0
   -4.3170   -0.0060   -1.3810 C   0  0  0  0  0  0  0  0  0  0  0  0
   -3.1250    0.5820   -0.6030 C   0  0  2  0  0  0  0  0  0  0  0  0
   -3.5620    1.3700    0.5590 N   0  0  0  0  0  0  0  0  0  0  0  0
   -4.7680    1.9310    0.5670 C   0  0  0  0  0  0  0  0  0  0  0  0
   -5.5180    1.7900   -0.3980 O   0  0  0  0  0  0  0  0  0  0  0  0
   -5.2070    2.7250    1.7360 C   0  0  0  0  0  0  0  0  0  0  0  0
   -5.8770    2.1000    2.7950 C   0  0  0  0  0  0  0  0  0  0  0  0
   -6.2920    2.8500    3.9010 C   0  0  0  0  0  0  0  0  0  0  0  0
   -6.0380    4.2260    3.9480 C   0  0  0  0  0  0  0  0  0  0  0  0
   -5.3690    4.8510    2.8900 C   0  0  0  0  0  0  0  0  0  0  0  0
   -4.9530    4.1010    1.7840 C   0  0  0  0  0  0  0  0  0  0  0  0
   -6.4580    4.9850    5.0660 N   0  0  0  0  0  0  0  0  0  0  0  0
   -5.9770    4.6660    6.3090 C   0  0  0  0  0  0  0  0  0  0  0  0
   -6.3290    5.3380    7.4130 C   0  0  0  0  0  0  0  0  0  0  0  0
   -7.2750    6.4670    7.2690 C   0  0  0  0  0  0  0  0  0  0  0  0
   -7.7480    6.7820    6.0560 C   0  0  0  0  0  0  0  0  0  0  0  0
   -7.3100    5.9900    4.8840 C   0  0  0  0  0  0  0  0  0  0  0  0
   -7.7280    6.2580    3.7590 O   0  0  0  0  0  0  0  0  0  0  0  0
    6.3810    3.3510    0.2180 H   0  0  0  0  0  0  0  0  0  0  0  0
    3.9930    3.7410    0.7620 H   0  0  0  0  0  0  0  0  0  0  0  0
    1.1630    3.1350   -0.1620 H   0  0  0  0  0  0  0  0  0  0  0  0
    2.3360    0.8610   -3.4880 H   0  0  0  0  0  0  0  0  0  0  0  0
    5.2230    1.0310   -3.2060 H   0  0  0  0  0  0  0  0  0  0  0  0
   -0.7200    1.7950   -0.3520 H   0  0  0  0  0  0  0  0  0  0  0  0
   -2.8530    2.4420   -1.7310 H   0  0  0  0  0  0  0  0  0  0  0  0
   -1.7440   -0.0530   -3.0530 H   0  0  0  0  0  0  0  0  0  0  0  0
   -2.6200    1.3240   -3.8000 H   0  0  0  0  0  0  0  0  0  0  0  0
   -4.6490    0.2720   -3.5200 H   0  0  0  0  0  0  0  0  0  0  0  0
   -3.7510   -1.1870   -3.1260 H   0  0  0  0  0  0  0  0  0  0  0  0
   -5.1660    0.6710   -1.3090 H   0  0  0  0  0  0  0  0  0  0  0  0
   -4.5630   -0.9870   -0.9810 H   0  0  0  0  0  0  0  0  0  0  0  0
   -2.4750   -0.1950   -0.2070 H   0  0  0  0  0  0  0  0  0  0  0  0
   -2.9460    1.4860    1.3510 H   0  0  0  0  0  0  0  0  0  0  0  0
   -6.0730    1.0380    2.7580 H   0  0  0  0  0  0  0  0  0  0  0  0
   -6.8090    2.3680    4.7180 H   0  0  0  0  0  0  0  0  0  0  0  0
   -5.1730    5.9130    2.9260 H   0  0  0  0  0  0  0  0  0  0  0  0
   -4.4360    4.5830    0.9670 H   0  0  0  0  0  0  0  0  0  0  0  0
   -5.2870    3.8410    6.4020 H   0  0  0  0  0  0  0  0  0  0  0  0
   -5.9330    5.0650    8.3800 H   0  0  0  0  0  0  0  0  0  0  0  0
   -7.5820    7.0330    8.1360 H   0  0  0  0  0  0  0  0  0  0  0  0
   -8.4390    7.6030    5.9340 H   0  0  0  0  0  0  0  0  0  0  0  0
  1  2  1  0  0  0  0
  2  3  2  0  0  0  0
  3 35  1  0  0  0  0
  3  4  1  0  0  0  0
  4 36  1  0  0  0  0
  4  5  2  0  0  0  0
  5  6  1  0  0  0  0
  6 37  1  0  0  0  0
  6  7  2  0  0  0  0
  7  8  1  0  0  0  0
  8 38  1  0  0  0  0
  8  9  1  0  0  0  0
  9  5  1  0  0  0  0
  9 10  2  0  0  0  0
 10  2  1  0  0  0  0
 10 39  1  0  0  0  0
  7 11  1  0  0  0  0
 11 12  2  0  0  0  0
 11 13  1  0  0  0  0
 13 40  1  0  0  0  0
 13 14  1  0  0  0  0
 14 41  1  0  0  0  0
 14 15  1  0  0  0  0
 15 42  1  0  0  0  0
 15 43  1  0  0  0  0
 15 16  1  0  0  0  0
 16 44  1  0  0  0  0
 16 45  1  0  0  0  0
 16 17  1  0  0  0  0
 17 46  1  0  0  0  0
 17 47  1  0  0  0  0
 17 18  1  0  0  0  0
 18 14  1  0  0  0  0
 18 48  1  0  0  0  0
 18 19  1  0  0  0  0
 19 49  1  0  0  0  0
 19 20  1  0  0  0  0
 20 21  2  0  0  0  0
 20 22  1  0  0  0  0
 22 23  2  0  0  0  0
 23 50  1  0  0  0  0
 23 24  1  0  0  0  0
 24 51  1  0  0  0  0
 24 25  2  0  0  0  0
 25 26  1  0  0  0  0
 26 52  1  0  0  0  0
 26 27  2  0  0  0  0
 27 22  1  0  0  0  0
 27 53  1  0  0  0  0
 25 28  1  0  0  0  0
 28 29  1  0  0  0  0
 29 54  1  0  0  0  0
 29 30  2  0  0  0  0
 30 55  1  0  0  0  0
 30 31  1  0  0  0  0
 31 56  1  0  0  0  0
 31 32  2  0  0  0  0
 32 57  1  0  0  0  0
 32 33  1  0  0  0  0
 33 28  1  0  0  0  0
 33 34  2  0  0  0  0
M  END
>  <LOGBIO>
6.5800

>  <PRED_LOGBIO>
6.9000

>  <XV_RES>
-0.4690

>  <WHL_TMPL>
1

>  <ANCH>
37-60;16-17

$$$$
ROW55
  -MTS-   01071502343D 0   0.00000     0.00000     0

 51 54  0  0  0  0  0  0  0  0999 V2000
    6.0070   -2.8360    4.0140 C   0  0  0  0  0  0  0  0  0  0  0  0
    4.9730   -2.3950    3.0070 C   0  0  0  0  0  0  0  0  0  0  0  0
    4.9410   -1.0960    2.2970 C   0  0  0  0  0  0  0  0  0  0  0  0
    3.8660   -1.1050    1.4970 C   0  0  0  0  0  0  0  0  0  0  0  0
    3.4560    0.0020    0.6050 C   0  0  0  0  0  0  0  0  0  0  0  0
    3.1280   -0.2340   -0.5570 O   0  0  0  0  0  0  0  0  0  0  0  0
    3.4410    1.2520    1.0600 N   0  0  0  0  0  0  0  0  0  0  0  0
    3.0030    2.3040    0.2220 C   0  0  0  0  0  0  0  0  0  0  0  0
    3.8860    2.8780   -0.7010 C   0  0  0  0  0  0  0  0  0  0  0  0
    3.4520    3.9190   -1.5300 C   0  0  0  0  0  0  0  0  0  0  0  0
    2.1360    4.3870   -1.4370 C   0  0  0  0  0  0  0  0  0  0  0  0
    1.2530    3.8130   -0.5150 C   0  0  0  0  0  0  0  0  0  0  0  0
    1.6860    2.7720    0.3150 C   0  0  0  0  0  0  0  0  0  0  0  0
    1.6770    5.4870   -2.3140 C   0  0  0  0  0  0  0  0  0  0  0  0
    1.7110    5.3340   -3.7050 C   0  0  0  0  0  0  0  0  0  0  0  0
    1.2770    6.3750   -4.5350 C   0  0  0  0  0  0  0  0  0  0  0  0
    0.8100    7.5700   -3.9730 C   0  0  0  0  0  0  0  0  0  0  0  0
    0.7770    7.7230   -2.5820 C   0  0  0  0  0  0  0  0  0  0  0  0
    1.2110    6.6820   -1.7520 C   0  0  0  0  0  0  0  0  0  0  0  0
    1.1790    6.8290   -0.4110 F   0  0  0  0  0  0  0  0  0  0  0  0
    3.2050   -2.2980    1.6330 N   0  0  0  0  0  0  0  0  0  0  0  0
    3.9320   -3.0980    2.6000 N   0  0  0  0  0  0  0  0  0  0  0  0
    2.0250   -2.6800    0.9530 C   0  0  0  0  0  0  0  0  0  0  0  0
    0.8690   -2.9930    1.6770 C   0  0  0  0  0  0  0  0  0  0  0  0
   -0.2980   -3.3720    1.0040 C   0  0  0  0  0  0  0  0  0  0  0  0
   -0.3100   -3.4360   -0.3950 C   0  0  0  0  0  0  0  0  0  0  0  0
    0.8460   -3.1230   -1.1190 C   0  0  0  0  0  0  0  0  0  0  0  0
    2.0140   -2.7450   -0.4460 C   0  0  0  0  0  0  0  0  0  0  0  0
    0.8340   -3.1910   -2.5980 C   0  0  0  0  0  0  0  0  0  0  0  0
    0.5010   -2.1270   -3.3050 N   0  0  0  0  0  0  0  0  0  0  0  0
    1.1670   -4.3590   -3.2320 N   0  0  0  0  0  0  0  0  0  0  0  0
    6.1170   -3.9170    3.9720 H   0  0  0  0  0  0  0  0  0  0  0  0
    5.6900   -2.5420    5.0120 H   0  0  0  0  0  0  0  0  0  0  0  0
    6.9610   -2.3660    3.7830 H   0  0  0  0  0  0  0  0  0  0  0  0
    5.6530   -0.2910    2.4040 H   0  0  0  0  0  0  0  0  0  0  0  0
    3.7420    1.4500    2.0040 H   0  0  0  0  0  0  0  0  0  0  0  0
    4.9010    2.5180   -0.7730 H   0  0  0  0  0  0  0  0  0  0  0  0
    4.1330    4.3620   -2.2420 H   0  0  0  0  0  0  0  0  0  0  0  0
    0.2370    4.1730   -0.4430 H   0  0  0  0  0  0  0  0  0  0  0  0
    1.0050    2.3290    1.0270 H   0  0  0  0  0  0  0  0  0  0  0  0
    2.0710    4.4130   -4.1390 H   0  0  0  0  0  0  0  0  0  0  0  0
    1.3030    6.2570   -5.6080 H   0  0  0  0  0  0  0  0  0  0  0  0
    0.4760    8.3730   -4.6130 H   0  0  0  0  0  0  0  0  0  0  0  0
    0.4170    8.6440   -2.1480 H   0  0  0  0  0  0  0  0  0  0  0  0
    0.8780   -2.9440    2.7560 H   0  0  0  0  0  0  0  0  0  0  0  0
   -1.1900   -3.6140    1.5630 H   0  0  0  0  0  0  0  0  0  0  0  0
   -1.2110   -3.7280   -0.9140 H   0  0  0  0  0  0  0  0  0  0  0  0
    2.9050   -2.5030   -1.0050 H   0  0  0  0  0  0  0  0  0  0  0  0
    0.4930   -2.1730   -4.2940 H   0  0  0  0  0  0  0  0  0  0  0  0
    1.4210   -5.1730   -2.6910 H   0  0  0  0  0  0  0  0  0  0  0  0
    1.1580   -4.4050   -4.2410 H   0  0  0  0  0  0  0  0  0  0  0  0
  1 32  1  0  0  0  0
  1 33  1  0  0  0  0
  1 34  1  0  0  0  0
  1  2  1  0  0  0  0
  2  3  1  0  0  0  0
  3 35  1  0  0  0  0
  3  4  2  0  0  0  0
  4  5  1  0  0  0  0
  5  6  2  0  0  0  0
  5  7  1  0  0  0  0
  7 36  1  0  0  0  0
  7  8  1  0  0  0  0
  8  9  2  0  0  0  0
  9 37  1  0  0  0  0
  9 10  1  0  0  0  0
 10 38  1  0  0  0  0
 10 11  2  0  0  0  0
 11 12  1  0  0  0  0
 12 39  1  0  0  0  0
 12 13  2  0  0  0  0
 13  8  1  0  0  0  0
 13 40  1  0  0  0  0
 11 14  1  0  0  0  0
 14 15  2  0  0  0  0
 15 41  1  0  0  0  0
 15 16  1  0  0  0  0
 16 42  1  0  0  0  0
 16 17  2  0  0  0  0
 17 43  1  0  0  0  0
 17 18  1  0  0  0  0
 18 44  1  0  0  0  0
 18 19  2  0  0  0  0
 19 14  1  0  0  0  0
 19 20  1  0  0  0  0
  4 21  1  0  0  0  0
 21 22  1  0  0  0  0
 22  2  2  0  0  0  0
 21 23  1  0  0  0  0
 23 24  2  0  0  0  0
 24 45  1  0  0  0  0
 24 25  1  0  0  0  0
 25 46  1  0  0  0  0
 25 26  2  0  0  0  0
 26 47  1  0  0  0  0
 26 27  1  0  0  0  0
 27 28  2  0  0  0  0
 28 23  1  0  0  0  0
 28 48  1  0  0  0  0
 27 29  1  0  0  0  0
 29 30  2  0  0  0  0
 30 49  1  0  0  0  0
 29 31  1  0  0  0  0
 31 50  1  0  0  0  0
 31 51  1  0  0  0  0
M  END
>  <LOGBIO>
9.3400

>  <PRED_LOGBIO>
7.9200

>  <XV_RES>
1.6060

>  <WHL_TMPL>
2

>  <ANCH>
13-14;9-10

$$$$
ROW56
  -MTS-   01071502343D 0   0.00000     0.00000     0

 61 64  0  0  1  0  0  0  0  0999 V2000
    3.6570   -7.5880   -1.0270 C   0  0  0  0  0  0  0  0  0  0  0  0
    3.4870   -6.9650    0.3570 C   0  0  0  0  0  0  0  0  0  0  0  0
    3.8380   -5.5800    0.3020 O   0  0  0  0  0  0  0  0  0  0  0  0
    3.7490   -4.8590    1.4400 C   0  0  0  0  0  0  0  0  0  0  0  0
    3.3790   -5.3920    2.4730 O   0  0  0  0  0  0  0  0  0  0  0  0
    4.0660   -3.5670    1.4350 N   0  0  0  0  0  0  0  0  0  0  0  0
    3.1540   -2.4450    1.1710 C   0  0  0  0  0  0  0  0  0  0  0  0
    3.8740   -1.1280    1.5150 C   0  0  1  0  0  0  0  0  0  0  0  0
    5.3600   -1.4920    1.3390 C   0  0  2  0  0  0  0  0  0  0  0  0
    5.3940   -2.9910    1.6920 C   0  0  0  0  0  0  0  0  0  0  0  0
    6.2540   -0.6780    2.2430 C   0  0  0  0  0  0  0  0  0  0  0  0
    6.7100    0.3960    1.8520 O   0  0  0  0  0  0  0  0  0  0  0  0
    6.5490   -1.1210    3.4620 N   0  0  0  0  0  0  0  0  0  0  0  0
    7.3870   -0.3570    4.3090 C   0  0  0  0  0  0  0  0  0  0  0  0
    8.7730   -0.5540    4.2840 C   0  0  0  0  0  0  0  0  0  0  0  0
    9.6020    0.2010    5.1230 C   0  0  0  0  0  0  0  0  0  0  0  0
    9.0450    1.1530    5.9850 C   0  0  0  0  0  0  0  0  0  0  0  0
    7.6590    1.3490    6.0090 C   0  0  0  0  0  0  0  0  0  0  0  0
    6.8300    0.5940    5.1710 C   0  0  0  0  0  0  0  0  0  0  0  0
    5.4940    0.7840    5.1950 F   0  0  0  0  0  0  0  0  0  0  0  0
    9.8830    1.9160    6.8320 N   0  0  0  0  0  0  0  0  0  0  0  0
   10.8470    2.7140    6.2750 C   0  0  0  0  0  0  0  0  0  0  0  0
   11.6770    3.4650    7.0120 C   0  0  0  0  0  0  0  0  0  0  0  0
   11.5340    3.4190    8.4840 C   0  0  0  0  0  0  0  0  0  0  0  0
   10.5920    2.6400    9.0330 C   0  0  0  0  0  0  0  0  0  0  0  0
    9.7150    1.8400    8.1490 C   0  0  0  0  0  0  0  0  0  0  0  0
    8.8420    1.1160    8.6260 O   0  0  0  0  0  0  0  0  0  0  0  0
    3.4560    0.0020    0.6050 C   0  0  0  0  0  0  0  0  0  0  0  0
    3.1280   -0.2340   -0.5570 O   0  0  0  0  0  0  0  0  0  0  0  0
    3.4410    1.2520    1.0600 N   0  0  0  0  0  0  0  0  0  0  0  0
    3.0760    2.2810    0.2140 C   0  0  0  0  0  0  0  0  0  0  0  0
    1.7040    2.5560    0.1720 C   0  0  0  0  0  0  0  0  0  0  0  0
    1.2220    3.5940   -0.6350 C   0  0  0  0  0  0  0  0  0  0  0  0
    2.1130    4.3580   -1.3990 C   0  0  0  0  0  0  0  0  0  0  0  0
    1.5150    5.6480   -2.4010 Cl  0  0  0  0  0  0  0  0  0  0  0  0
    3.4850    4.0830   -1.3560 C   0  0  0  0  0  0  0  0  0  0  0  0
    3.9670    3.0450   -0.5490 C   0  0  0  0  0  0  0  0  0  0  0  0
    4.6930   -7.4880   -1.3450 H   0  0  0  0  0  0  0  0  0  0  0  0
    3.3900   -8.6410   -0.9850 H   0  0  0  0  0  0  0  0  0  0  0  0
    3.0090   -7.0770   -1.7360 H   0  0  0  0  0  0  0  0  0  0  0  0
    4.1350   -7.4760    1.0660 H   0  0  0  0  0  0  0  0  0  0  0  0
    2.4520   -7.0650    0.6750 H   0  0  0  0  0  0  0  0  0  0  0  0
    2.8770   -2.4420    0.1190 H   0  0  0  0  0  0  0  0  0  0  0  0
    2.2660   -2.5450    1.7920 H   0  0  0  0  0  0  0  0  0  0  0  0
    3.6530   -0.7940    2.5270 H   0  0  0  0  0  0  0  0  0  0  0  0
    5.7090   -1.3040    0.3260 H   0  0  0  0  0  0  0  0  0  0  0  0
    5.6430   -3.1100    2.7440 H   0  0  0  0  0  0  0  0  0  0  0  0
    6.1330   -3.4930    1.0710 H   0  0  0  0  0  0  0  0  0  0  0  0
    6.1750   -2.0020    3.7830 H   0  0  0  0  0  0  0  0  0  0  0  0
    9.2020   -1.2880    3.6190 H   0  0  0  0  0  0  0  0  0  0  0  0
   10.6710    0.0490    5.1040 H   0  0  0  0  0  0  0  0  0  0  0  0
    7.2290    2.0840    6.6750 H   0  0  0  0  0  0  0  0  0  0  0  0
   10.9410    2.7390    5.2000 H   0  0  0  0  0  0  0  0  0  0  0  0
   12.4280    4.0850    6.5450 H   0  0  0  0  0  0  0  0  0  0  0  0
   12.1850    4.0100    9.1120 H   0  0  0  0  0  0  0  0  0  0  0  0
   10.4760    2.5950   10.1060 H   0  0  0  0  0  0  0  0  0  0  0  0
    3.6950    1.4470    2.0180 H   0  0  0  0  0  0  0  0  0  0  0  0
    1.0160    1.9670    0.7610 H   0  0  0  0  0  0  0  0  0  0  0  0
    0.1640    3.8060   -0.6680 H   0  0  0  0  0  0  0  0  0  0  0  0
    4.1730    4.6720   -1.9450 H   0  0  0  0  0  0  0  0  0  0  0  0
    5.0250    2.8330   -0.5160 H   0  0  0  0  0  0  0  0  0  0  0  0
  1 38  1  0  0  0  0
  1 39  1  0  0  0  0
  1 40  1  0  0  0  0
  1  2  1  0  0  0  0
  2 41  1  0  0  0  0
  2 42  1  0  0  0  0
  2  3  1  0  0  0  0
  3  4  1  0  0  0  0
  4  5  2  0  0  0  0
  4  6  1  0  0  0  0
  6  7  1  0  0  0  0
  7 43  1  0  0  0  0
  7 44  1  0  0  0  0
  7  8  1  0  0  0  0
  8 45  1  0  0  0  0
  8  9  1  0  0  0  0
  9 46  1  0  0  0  0
  9 10  1  0  0  0  0
 10  6  1  0  0  0  0
 10 47  1  0  0  0  0
 10 48  1  0  0  0  0
  9 11  1  0  0  0  0
 11 12  2  0  0  0  0
 11 13  1  0  0  0  0
 13 49  1  0  0  0  0
 13 14  1  0  0  0  0
 14 15  2  0  0  0  0
 15 50  1  0  0  0  0
 15 16  1  0  0  0  0
 16 51  1  0  0  0  0
 16 17  2  0  0  0  0
 17 18  1  0  0  0  0
 18 52  1  0  0  0  0
 18 19  2  0  0  0  0
 19 14  1  0  0  0  0
 19 20  1  0  0  0  0
 17 21  1  0  0  0  0
 21 22  1  0  0  0  0
 22 53  1  0  0  0  0
 22 23  2  0  0  0  0
 23 54  1  0  0  0  0
 23 24  1  0  0  0  0
 24 55  1  0  0  0  0
 24 25  2  0  0  0  0
 25 56  1  0  0  0  0
 25 26  1  0  0  0  0
 26 21  1  0  0  0  0
 26 27  2  0  0  0  0
  8 28  1  0  0  0  0
 28 29  2  0  0  0  0
 28 30  1  0  0  0  0
 30 57  1  0  0  0  0
 30 31  1  0  0  0  0
 31 32  2  0  0  0  0
 32 58  1  0  0  0  0
 32 33  1  0  0  0  0
 33 59  1  0  0  0  0
 33 34  2  0  0  0  0
 34 35  1  0  0  0  0
 34 36  1  0  0  0  0
 36 60  1  0  0  0  0
 36 37  2  0  0  0  0
 37 31  1  0  0  0  0
 37 61  1  0  0  0  0
M  END
>  <LOGBIO>
7.2700

>  <PRED_LOGBIO>
6.8700

>  <XV_RES>
0.4240

>  <WHL_TMPL>
2

>  <ANCH>
5-6;56-57

$$$$
ROW57
  -MTS-   01071502343D 0   0.00000     0.00000     0

 57 60  0  0  0  0  0  0  0  0999 V2000
   -7.0530    1.3920   -2.0430 C   0  0  0  0  0  0  0  0  0  0  0  0
   -6.4130    2.5990   -2.7220 C   0  0  0  0  0  0  0  0  0  0  0  0
   -7.1130    3.8730   -2.2580 C   0  0  0  0  0  0  0  0  0  0  0  0
   -4.9890    2.6640   -2.3650 N   0  0  0  0  0  0  0  0  0  0  0  0
   -4.7920    2.0890   -1.0270 C   0  0  0  0  0  0  0  0  0  0  0  0
   -3.3110    2.1350   -0.6070 C   0  0  0  0  0  0  0  0  0  0  0  0
   -2.4100    1.4520   -1.6530 C   0  0  0  0  0  0  0  0  0  0  0  0
   -2.6990    1.9770   -3.0710 C   0  0  0  0  0  0  0  0  0  0  0  0
   -4.2080    1.9370   -3.3760 C   0  0  0  0  0  0  0  0  0  0  0  0
   -0.9960    1.6700   -1.3160 N   0  0  0  0  0  0  0  0  0  0  0  0
   -0.0800    1.7030   -2.2800 C   0  0  0  0  0  0  0  0  0  0  0  0
   -0.4170    1.5510   -3.4540 O   0  0  0  0  0  0  0  0  0  0  0  0
    1.3440    1.9220   -1.9410 C   0  0  0  0  0  0  0  0  0  0  0  0
    1.7800    2.6330   -0.8920 C   0  0  0  0  0  0  0  0  0  0  0  0
    3.2600    2.6060   -0.9150 C   0  0  0  0  0  0  0  0  0  0  0  0
    4.2610    3.1510   -0.1020 C   0  0  0  0  0  0  0  0  0  0  0  0
    5.6090    2.9310   -0.4090 C   0  0  0  0  0  0  0  0  0  0  0  0
    5.9560    2.1660   -1.5290 C   0  0  0  0  0  0  0  0  0  0  0  0
    4.9550    1.6210   -2.3420 C   0  0  0  0  0  0  0  0  0  0  0  0
    3.6070    1.8410   -2.0350 C   0  0  0  0  0  0  0  0  0  0  0  0
    2.4030    1.4280   -2.6550 N   0  0  0  0  0  0  0  0  0  0  0  0
    2.3060    0.6040   -3.8680 C   0  0  0  0  0  0  0  0  0  0  0  0
    2.2640   -0.8560   -3.4820 C   0  0  0  0  0  0  0  0  0  0  0  0
    3.4540   -1.5840   -3.3650 C   0  0  0  0  0  0  0  0  0  0  0  0
    3.4140   -2.9370   -3.0080 C   0  0  0  0  0  0  0  0  0  0  0  0
    2.1850   -3.5620   -2.7670 C   0  0  0  0  0  0  0  0  0  0  0  0
    0.9950   -2.8340   -2.8840 C   0  0  0  0  0  0  0  0  0  0  0  0
   -0.3050   -3.4940   -2.6300 Cl  0  0  0  0  0  0  0  0  0  0  0  0
    1.0340   -1.4810   -3.2420 C   0  0  0  0  0  0  0  0  0  0  0  0
   -6.9530    1.4870   -0.9640 H   0  0  0  0  0  0  0  0  0  0  0  0
   -8.1070    1.3430   -2.3070 H   0  0  0  0  0  0  0  0  0  0  0  0
   -6.5540    0.4830   -2.3740 H   0  0  0  0  0  0  0  0  0  0  0  0
   -6.5130    2.5030   -3.8010 H   0  0  0  0  0  0  0  0  0  0  0  0
   -7.0130    3.9690   -1.1790 H   0  0  0  0  0  0  0  0  0  0  0  0
   -8.1670    3.8250   -2.5220 H   0  0  0  0  0  0  0  0  0  0  0  0
   -6.6570    4.7340   -2.7420 H   0  0  0  0  0  0  0  0  0  0  0  0
   -5.1380    1.0580   -1.0220 H   0  0  0  0  0  0  0  0  0  0  0  0
   -5.3900    2.6400   -0.3050 H   0  0  0  0  0  0  0  0  0  0  0  0
   -3.0020    3.1710   -0.4830 H   0  0  0  0  0  0  0  0  0  0  0  0
   -3.1920    1.6380    0.3530 H   0  0  0  0  0  0  0  0  0  0  0  0
   -2.5540    0.3740   -1.6200 H   0  0  0  0  0  0  0  0  0  0  0  0
   -2.3380    2.9990   -3.1580 H   0  0  0  0  0  0  0  0  0  0  0  0
   -2.1650    1.3680   -3.7980 H   0  0  0  0  0  0  0  0  0  0  0  0
   -4.5410    0.9020   -3.4170 H   0  0  0  0  0  0  0  0  0  0  0  0
   -4.3890    2.3730   -4.3570 H   0  0  0  0  0  0  0  0  0  0  0  0
   -0.7200    1.7950   -0.3520 H   0  0  0  0  0  0  0  0  0  0  0  0
    1.1630    3.1350   -0.1620 H   0  0  0  0  0  0  0  0  0  0  0  0
    3.9930    3.7410    0.7620 H   0  0  0  0  0  0  0  0  0  0  0  0
    6.3810    3.3510    0.2180 H   0  0  0  0  0  0  0  0  0  0  0  0
    6.9960    1.9960   -1.7660 H   0  0  0  0  0  0  0  0  0  0  0  0
    5.2230    1.0310   -3.2060 H   0  0  0  0  0  0  0  0  0  0  0  0
    3.2280    0.7550   -4.4250 H   0  0  0  0  0  0  0  0  0  0  0  0
    1.3840    0.8490   -4.3910 H   0  0  0  0  0  0  0  0  0  0  0  0
    4.4030   -1.1020   -3.5500 H   0  0  0  0  0  0  0  0  0  0  0  0
    4.3320   -3.4990   -2.9180 H   0  0  0  0  0  0  0  0  0  0  0  0
    2.1550   -4.6060   -2.4910 H   0  0  0  0  0  0  0  0  0  0  0  0
    0.1160   -0.9200   -3.3330 H   0  0  0  0  0  0  0  0  0  0  0  0
  1 30  1  0  0  0  0
  1 31  1  0  0  0  0
  1 32  1  0  0  0  0
  1  2  1  0  0  0  0
  2 33  1  0  0  0  0
  2  3  1  0  0  0  0
  3 34  1  0  0  0  0
  3 35  1  0  0  0  0
  3 36  1  0  0  0  0
  2  4  1  0  0  0  0
  4  5  1  0  0  0  0
  5 37  1  0  0  0  0
  5 38  1  0  0  0  0
  5  6  1  0  0  0  0
  6 39  1  0  0  0  0
  6 40  1  0  0  0  0
  6  7  1  0  0  0  0
  7 41  1  0  0  0  0
  7  8  1  0  0  0  0
  8 42  1  0  0  0  0
  8 43  1  0  0  0  0
  8  9  1  0  0  0  0
  9  4  1  0  0  0  0
  9 44  1  0  0  0  0
  9 45  1  0  0  0  0
  7 10  1  0  0  0  0
 10 46  1  0  0  0  0
 10 11  1  0  0  0  0
 11 12  2  0  0  0  0
 11 13  1  0  0  0  0
 13 14  2  0  0  0  0
 14 47  1  0  0  0  0
 14 15  1  0  0  0  0
 15 16  2  0  0  0  0
 16 48  1  0  0  0  0
 16 17  1  0  0  0  0
 17 49  1  0  0  0  0
 17 18  2  0  0  0  0
 18 50  1  0  0  0  0
 18 19  1  0  0  0  0
 19 51  1  0  0  0  0
 19 20  2  0  0  0  0
 20 15  1  0  0  0  0
 20 21  1  0  0  0  0
 21 13  1  0  0  0  0
 21 22  1  0  0  0  0
 22 52  1  0  0  0  0
 22 53  1  0  0  0  0
 22 23  1  0  0  0  0
 23 24  2  0  0  0  0
 24 54  1  0  0  0  0
 24 25  1  0  0  0  0
 25 55  1  0  0  0  0
 25 26  2  0  0  0  0
 26 56  1  0  0  0  0
 26 27  1  0  0  0  0
 27 28  1  0  0  0  0
 27 29  2  0  0  0  0
 29 23  1  0  0  0  0
 29 57  1  0  0  0  0
M  END
>  <LOGBIO>
6.1800

>  <PRED_LOGBIO>
6.2200

>  <XV_RES>
-0.0780

>  <WHL_TMPL>
1

>  <ANCH>
37-60;28-29

$$$$
ROW58
  -MTS-   01071502343D 0   0.00000     0.00000     0

 50 52  0  0  0  0  0  0  0  0999 V2000
   -5.2530   -3.7600   -1.0390 N   0  0  0  0  0  0  0  0  0  0  0  0
   -4.2380   -3.8330   -0.1210 C   0  0  0  0  0  0  0  0  0  0  0  0
   -4.3550   -4.6210    0.9310 N   0  0  0  0  0  0  0  0  0  0  0  0
   -3.1030   -3.0870   -0.2950 N   0  0  0  0  0  0  0  0  0  0  0  0
   -1.9330   -3.5820   -1.0350 C   0  0  0  0  0  0  0  0  0  0  0  0
   -0.6300   -3.4520   -0.2240 C   0  0  0  0  0  0  0  0  0  0  0  0
   -0.4430   -2.0190    0.3090 C   0  0  0  0  0  0  0  0  0  0  0  0
   -1.6830   -1.5450    1.0890 C   0  0  0  0  0  0  0  0  0  0  0  0
   -2.9570   -1.7260    0.2420 C   0  0  0  0  0  0  0  0  0  0  0  0
    0.7780   -1.9550    1.1950 C   0  0  0  0  0  0  0  0  0  0  0  0
    0.6930   -1.4840    2.3270 O   0  0  0  0  0  0  0  0  0  0  0  0
    1.9460   -2.4090    0.7500 N   0  0  0  0  0  0  0  0  0  0  0  0
    3.1060   -2.2800    1.5500 C   0  0  0  0  0  0  0  0  0  0  0  0
    3.8660   -1.1050    1.4970 C   0  0  0  0  0  0  0  0  0  0  0  0
    5.0140   -0.9780    2.2890 C   0  0  0  0  0  0  0  0  0  0  0  0
    5.4020   -2.0260    3.1330 C   0  0  0  0  0  0  0  0  0  0  0  0
    4.6420   -3.2000    3.1850 C   0  0  0  0  0  0  0  0  0  0  0  0
    5.0210   -4.2250    4.0110 O   0  0  0  0  0  0  0  0  0  0  0  0
    5.9040   -5.2190    3.4860 C   0  0  0  0  0  0  0  0  0  0  0  0
    6.1940   -6.2490    4.5510 C   0  0  0  0  0  0  0  0  0  0  0  0
    7.2820   -6.0760    5.4150 C   0  0  0  0  0  0  0  0  0  0  0  0
    7.5510   -7.0300    6.4030 C   0  0  0  0  0  0  0  0  0  0  0  0
    6.7310   -8.1590    6.5270 C   0  0  0  0  0  0  0  0  0  0  0  0
    6.9910   -9.0790    7.4800 F   0  0  0  0  0  0  0  0  0  0  0  0
    5.6430   -8.3320    5.6640 C   0  0  0  0  0  0  0  0  0  0  0  0
    5.3750   -7.3780    4.6760 C   0  0  0  0  0  0  0  0  0  0  0  0
    3.4940   -3.3280    2.3930 C   0  0  0  0  0  0  0  0  0  0  0  0
   -5.1630   -3.1570   -1.8440 H   0  0  0  0  0  0  0  0  0  0  0  0
   -6.0900   -4.3100   -0.9110 H   0  0  0  0  0  0  0  0  0  0  0  0
   -5.1760   -5.1600    1.0570 H   0  0  0  0  0  0  0  0  0  0  0  0
   -1.8370   -3.0310   -1.9680 H   0  0  0  0  0  0  0  0  0  0  0  0
   -2.0910   -4.6250   -1.3020 H   0  0  0  0  0  0  0  0  0  0  0  0
   -0.6520   -4.1500    0.6100 H   0  0  0  0  0  0  0  0  0  0  0  0
    0.2160   -3.7170   -0.8550 H   0  0  0  0  0  0  0  0  0  0  0  0
   -0.2410   -1.3390   -0.5160 H   0  0  0  0  0  0  0  0  0  0  0  0
   -1.7740   -2.1180    2.0090 H   0  0  0  0  0  0  0  0  0  0  0  0
   -1.5670   -0.4950    1.3490 H   0  0  0  0  0  0  0  0  0  0  0  0
   -2.9470   -1.0130   -0.5790 H   0  0  0  0  0  0  0  0  0  0  0  0
   -3.8280   -1.4820    0.8460 H   0  0  0  0  0  0  0  0  0  0  0  0
    2.0050   -2.8460   -0.1590 H   0  0  0  0  0  0  0  0  0  0  0  0
    3.5670   -0.2970    0.8460 H   0  0  0  0  0  0  0  0  0  0  0  0
    5.6000   -0.0720    2.2490 H   0  0  0  0  0  0  0  0  0  0  0  0
    6.2870   -1.9280    3.7440 H   0  0  0  0  0  0  0  0  0  0  0  0
    6.8340   -4.7500    3.1730 H   0  0  0  0  0  0  0  0  0  0  0  0
    5.4370   -5.7040    2.6310 H   0  0  0  0  0  0  0  0  0  0  0  0
    7.9140   -5.2050    5.3190 H   0  0  0  0  0  0  0  0  0  0  0  0
    8.3900   -6.8960    7.0690 H   0  0  0  0  0  0  0  0  0  0  0  0
    5.0110   -9.2030    5.7600 H   0  0  0  0  0  0  0  0  0  0  0  0
    4.5350   -7.5120    4.0090 H   0  0  0  0  0  0  0  0  0  0  0  0
    2.9090   -4.2350    2.4330 H   0  0  0  0  0  0  0  0  0  0  0  0
  1 28  1  0  0  0  0
  1 29  1  0  0  0  0
  1  2  1  0  0  0  0
  2  3  2  0  0  0  0
  3 30  1  0  0  0  0
  2  4  1  0  0  0  0
  4  5  1  0  0  0  0
  5 31  1  0  0  0  0
  5 32  1  0  0  0  0
  5  6  1  0  0  0  0
  6 33  1  0  0  0  0
  6 34  1  0  0  0  0
  6  7  1  0  0  0  0
  7 35  1  0  0  0  0
  7  8  1  0  0  0  0
  8 36  1  0  0  0  0
  8 37  1  0  0  0  0
  8  9  1  0  0  0  0
  9  4  1  0  0  0  0
  9 38  1  0  0  0  0
  9 39  1  0  0  0  0
  7 10  1  0  0  0  0
 10 11  2  0  0  0  0
 10 12  1  0  0  0  0
 12 40  1  0  0  0  0
 12 13  1  0  0  0  0
 13 14  2  0  0  0  0
 14 41  1  0  0  0  0
 14 15  1  0  0  0  0
 15 42  1  0  0  0  0
 15 16  2  0  0  0  0
 16 43  1  0  0  0  0
 16 17  1  0  0  0  0
 17 18  1  0  0  0  0
 18 19  1  0  0  0  0
 19 44  1  0  0  0  0
 19 45  1  0  0  0  0
 19 20  1  0  0  0  0
 20 21  2  0  0  0  0
 21 46  1  0  0  0  0
 21 22  1  0  0  0  0
 22 47  1  0  0  0  0
 22 23  2  0  0  0  0
 23 24  1  0  0  0  0
 23 25  1  0  0  0  0
 25 48  1  0  0  0  0
 25 26  2  0  0  0  0
 26 20  1  0  0  0  0
 26 49  1  0  0  0  0
 17 27  2  0  0  0  0
 27 13  1  0  0  0  0
 27 50  1  0  0  0  0
M  END
>  <LOGBIO>
4.4700

>  <PRED_LOGBIO>
4.2300

>  <XV_RES>
0.2090

>  <WHL_TMPL>
2

>  <ANCH>
31-32;22-23

$$$$
ROW59
  -MTS-   01071502343D 0   0.00000     0.00000     0

 66 69  0  0  0  0  0  0  0  0999 V2000
    4.3430   -5.2970    4.2560 C   0  0  0  0  0  0  0  0  0  0  0  0
    3.2150   -5.5400    3.2820 C   0  0  0  0  0  0  0  0  0  0  0  0
    2.7100   -6.6210    3.2100 O   0  0  0  0  0  0  0  0  0  0  0  0
    2.7510   -4.4770    2.4450 O   0  0  0  0  0  0  0  0  0  0  0  0
    3.4940   -3.3280    2.3930 C   0  0  0  0  0  0  0  0  0  0  0  0
    3.1060   -2.2800    1.5500 C   0  0  0  0  0  0  0  0  0  0  0  0
    3.8660   -1.1050    1.4970 C   0  0  0  0  0  0  0  0  0  0  0  0
    5.0140   -0.9780    2.2890 C   0  0  0  0  0  0  0  0  0  0  0  0
    5.4020   -2.0260    3.1330 C   0  0  0  0  0  0  0  0  0  0  0  0
    6.5250   -1.9020    3.9080 O   0  0  0  0  0  0  0  0  0  0  0  0
    7.7870   -1.7810    3.2460 C   0  0  0  0  0  0  0  0  0  0  0  0
    8.8980   -1.6550    4.2870 C   0  0  0  0  0  0  0  0  0  0  0  0
   10.2310   -1.5280    3.5880 C   0  0  0  0  0  0  0  0  0  0  0  0
   10.7260   -0.2630    3.2490 C   0  0  0  0  0  0  0  0  0  0  0  0
   11.9610   -0.1450    2.6010 C   0  0  0  0  0  0  0  0  0  0  0  0
   12.7020   -1.2920    2.2920 C   0  0  0  0  0  0  0  0  0  0  0  0
   14.2370   -1.1460    1.4860 Cl  0  0  0  0  0  0  0  0  0  0  0  0
   12.2070   -2.5570    2.6300 C   0  0  0  0  0  0  0  0  0  0  0  0
   10.9710   -2.6750    3.2790 C   0  0  0  0  0  0  0  0  0  0  0  0
   10.3570   -4.2480    3.7000 Cl  0  0  0  0  0  0  0  0  0  0  0  0
    4.6420   -3.2000    3.1850 C   0  0  0  0  0  0  0  0  0  0  0  0
    5.1680   -4.6210    4.3310 Br  0  0  0  0  0  0  0  0  0  0  0  0
    3.4560    0.0020    0.6050 C   0  0  0  0  0  0  0  0  0  0  0  0
    3.1280   -0.2340   -0.5570 O   0  0  0  0  0  0  0  0  0  0  0  0
    3.4410    1.2520    1.0600 N   0  0  0  0  0  0  0  0  0  0  0  0
    3.0030    2.3040    0.2220 C   0  0  0  0  0  0  0  0  0  0  0  0
    1.4940    2.4900    0.0740 C   0  0  0  0  0  0  0  0  0  0  0  0
    0.9750    1.6520   -1.1100 C   0  0  0  0  0  0  0  0  0  0  0  0
   -0.5600    1.7220   -1.2150 C   0  0  0  0  0  0  0  0  0  0  0  0
   -1.2220    1.3950    0.0550 N   0  0  0  0  0  0  0  0  0  0  0  0
   -0.7430    2.1650    1.2120 C   0  0  0  0  0  0  0  0  0  0  0  0
    0.7860    2.1070    1.3860 C   0  0  0  0  0  0  0  0  0  0  0  0
   -2.2400    0.4170    0.1570 C   0  0  0  0  0  0  0  0  0  0  0  0
   -3.4280    0.5490   -0.5720 C   0  0  0  0  0  0  0  0  0  0  0  0
   -4.4200   -0.4320   -0.4550 C   0  0  0  0  0  0  0  0  0  0  0  0
   -4.2280   -1.4860    0.3500 N   0  0  0  0  0  0  0  0  0  0  0  0
   -3.1040   -1.6450    1.0620 C   0  0  0  0  0  0  0  0  0  0  0  0
   -2.0740   -0.6980    0.9880 C   0  0  0  0  0  0  0  0  0  0  0  0
    4.0540   -4.5170    4.9580 H   0  0  0  0  0  0  0  0  0  0  0  0
    4.5550   -6.2140    4.8010 H   0  0  0  0  0  0  0  0  0  0  0  0
    5.2310   -4.9840    3.7120 H   0  0  0  0  0  0  0  0  0  0  0  0
    2.2200   -2.3780    0.9400 H   0  0  0  0  0  0  0  0  0  0  0  0
    5.6000   -0.0720    2.2490 H   0  0  0  0  0  0  0  0  0  0  0  0
    7.7810   -0.8970    2.6120 H   0  0  0  0  0  0  0  0  0  0  0  0
    7.9620   -2.6640    2.6340 H   0  0  0  0  0  0  0  0  0  0  0  0
    8.9040   -2.5400    4.9200 H   0  0  0  0  0  0  0  0  0  0  0  0
    8.7240   -0.7730    4.8980 H   0  0  0  0  0  0  0  0  0  0  0  0
   10.1540    0.6220    3.4870 H   0  0  0  0  0  0  0  0  0  0  0  0
   12.3430    0.8310    2.3400 H   0  0  0  0  0  0  0  0  0  0  0  0
   12.7780   -3.4420    2.3920 H   0  0  0  0  0  0  0  0  0  0  0  0
    3.7420    1.4500    2.0030 H   0  0  0  0  0  0  0  0  0  0  0  0
    3.3560    2.0410   -0.7730 H   0  0  0  0  0  0  0  0  0  0  0  0
    3.4030    3.2400    0.6060 H   0  0  0  0  0  0  0  0  0  0  0  0
    1.3500    3.5490   -0.1300 H   0  0  0  0  0  0  0  0  0  0  0  0
    1.2820    0.6160   -0.9830 H   0  0  0  0  0  0  0  0  0  0  0  0
    1.4180    2.0170   -2.0340 H   0  0  0  0  0  0  0  0  0  0  0  0
   -0.8570    2.7200   -1.5300 H   0  0  0  0  0  0  0  0  0  0  0  0
   -0.9020    1.0350   -1.9870 H   0  0  0  0  0  0  0  0  0  0  0  0
   -1.0550    3.2020    1.1080 H   0  0  0  0  0  0  0  0  0  0  0  0
   -1.2230    1.7930    2.1160 H   0  0  0  0  0  0  0  0  0  0  0  0
    1.0800    1.1000    1.6760 H   0  0  0  0  0  0  0  0  0  0  0  0
    1.0870    2.7930    2.1740 H   0  0  0  0  0  0  0  0  0  0  0  0
   -3.5780    1.4000   -1.2190 H   0  0  0  0  0  0  0  0  0  0  0  0
   -5.3400   -0.3390   -1.0130 H   0  0  0  0  0  0  0  0  0  0  0  0
   -2.9910   -2.5100    1.6980 H   0  0  0  0  0  0  0  0  0  0  0  0
   -1.1680   -0.8260    1.5620 H   0  0  0  0  0  0  0  0  0  0  0  0
  1 39  1  0  0  0  0
  1 40  1  0  0  0  0
  1 41  1  0  0  0  0
  1  2  1  0  0  0  0
  2  3  2  0  0  0  0
  2  4  1  0  0  0  0
  4  5  1  0  0  0  0
  5  6  2  0  0  0  0
  6 42  1  0  0  0  0
  6  7  1  0  0  0  0
  7  8  2  0  0  0  0
  8 43  1  0  0  0  0
  8  9  1  0  0  0  0
  9 10  1  0  0  0  0
 10 11  1  0  0  0  0
 11 44  1  0  0  0  0
 11 45  1  0  0  0  0
 11 12  1  0  0  0  0
 12 46  1  0  0  0  0
 12 47  1  0  0  0  0
 12 13  1  0  0  0  0
 13 14  2  0  0  0  0
 14 48  1  0  0  0  0
 14 15  1  0  0  0  0
 15 49  1  0  0  0  0
 15 16  2  0  0  0  0
 16 17  1  0  0  0  0
 16 18  1  0  0  0  0
 18 50  1  0  0  0  0
 18 19  2  0  0  0  0
 19 13  1  0  0  0  0
 19 20  1  0  0  0  0
  9 21  2  0  0  0  0
 21  5  1  0  0  0  0
 21 22  1  0  0  0  0
  7 23  1  0  0  0  0
 23 24  2  0  0  0  0
 23 25  1  0  0  0  0
 25 51  1  0  0  0  0
 25 26  1  0  0  0  0
 26 52  1  0  0  0  0
 26 53  1  0  0  0  0
 26 27  1  0  0  0  0
 27 54  1  0  0  0  0
 27 28  1  0  0  0  0
 28 55  1  0  0  0  0
 28 56  1  0  0  0  0
 28 29  1  0  0  0  0
 29 57  1  0  0  0  0
 29 58  1  0  0  0  0
 29 30  1  0  0  0  0
 30 31  1  0  0  0  0
 31 59  1  0  0  0  0
 31 60  1  0  0  0  0
 31 32  1  0  0  0  0
 32 27  1  0  0  0  0
 32 61  1  0  0  0  0
 32 62  1  0  0  0  0
 30 33  1  0  0  0  0
 33 34  2  0  0  0  0
 34 63  1  0  0  0  0
 34 35  1  0  0  0  0
 35 64  1  0  0  0  0
 35 36  2  0  0  0  0
 36 37  1  0  0  0  0
 37 65  1  0  0  0  0
 37 38  2  0  0  0  0
 38 33  1  0  0  0  0
 38 66  1  0  0  0  0
M  END
>  <LOGBIO>
6.5500

>  <PRED_LOGBIO>
7.7500

>  <XV_RES>
-1.4610

>  <WHL_TMPL>
2

>  <ANCH>
13-14;35-36

$$$$
ROW60
  -MTS-   01071502343D 0   0.00000     0.00000     0

 65 68  0  0  1  0  0  0  0  0999 V2000
    6.7480   -0.4010   -1.7860 C   0  0  0  0  0  0  0  0  0  0  0  0
    7.1160    1.0270   -2.1810 C   0  0  0  0  0  0  0  0  0  0  0  0
    7.1650    1.1300   -3.6060 O   0  0  0  0  0  0  0  0  0  0  0  0
    7.4770    2.3280   -4.1450 C   0  0  0  0  0  0  0  0  0  0  0  0
    7.7070    3.2810   -3.4200 O   0  0  0  0  0  0  0  0  0  0  0  0
    7.5410    2.4870   -5.6450 C   0  0  2  0  0  0  0  0  0  0  0  0
    8.6230    3.5180   -6.0180 C   0  0  0  0  0  0  0  0  0  0  0  0
    8.6670    3.7630   -7.5380 C   0  0  0  0  0  0  0  0  0  0  0  0
    7.2860    4.1740   -8.0820 C   0  0  0  0  0  0  0  0  0  0  0  0
    6.2040    3.1430   -7.7090 C   0  0  0  0  0  0  0  0  0  0  0  0
    6.1600    2.8980   -6.1900 C   0  0  0  0  0  0  0  0  0  0  0  0
    5.1690    1.8580   -5.8780 N   0  0  0  0  0  0  0  0  0  0  0  0
    4.4840    1.9120   -4.7400 C   0  0  0  0  0  0  0  0  0  0  0  0
    4.6790    2.8320   -3.9480 O   0  0  0  0  0  0  0  0  0  0  0  0
    3.4650    0.8430   -4.4200 C   0  0  0  0  0  0  0  0  0  0  0  0
    2.3860    0.8290   -5.5010 C   0  0  0  0  0  0  0  0  0  0  0  0
    3.0180    0.5370   -6.8410 C   0  0  0  0  0  0  0  0  0  0  0  0
    3.4770    1.5890   -7.6430 C   0  0  0  0  0  0  0  0  0  0  0  0
    4.0630    1.3180   -8.8850 C   0  0  0  0  0  0  0  0  0  0  0  0
    4.1910   -0.0050   -9.3250 C   0  0  0  0  0  0  0  0  0  0  0  0
    3.7320   -1.0570   -8.5230 C   0  0  0  0  0  0  0  0  0  0  0  0
    3.1460   -0.7860   -7.2810 C   0  0  0  0  0  0  0  0  0  0  0  0
    2.8330    1.1360   -3.0810 C   0  0  0  0  0  0  0  0  0  0  0  0
    3.7110    0.5610   -3.9140 C   0  0  0  0  0  0  0  0  0  0  0  0
    5.0100    0.8380   -3.4920 O   0  0  0  0  0  0  0  0  0  0  0  0
    4.9550    1.6210   -2.3420 C   0  0  0  0  0  0  0  0  0  0  0  0
    5.9560    2.1660   -1.5290 C   0  0  0  0  0  0  0  0  0  0  0  0
    5.6090    2.9310   -0.4090 C   0  0  0  0  0  0  0  0  0  0  0  0
    4.2610    3.1510   -0.1020 C   0  0  0  0  0  0  0  0  0  0  0  0
    3.2600    2.6060   -0.9150 C   0  0  0  0  0  0  0  0  0  0  0  0
    3.6070    1.8410   -2.0350 C   0  0  0  0  0  0  0  0  0  0  0  0
    3.8860    3.9760    1.1060 C   0  0  0  0  0  0  0  0  0  0  0  0
    2.6150    4.1830    1.3950 N   0  0  0  0  0  0  0  0  0  0  0  0
    4.8650    4.5100    1.9020 N   0  0  0  0  0  0  0  0  0  0  0  0
    7.4970   -1.0880   -2.1740 H   0  0  0  0  0  0  0  0  0  0  0  0
    6.7110   -0.4790   -0.7020 H   0  0  0  0  0  0  0  0  0  0  0  0
    5.7750   -0.6520   -2.2020 H   0  0  0  0  0  0  0  0  0  0  0  0
    8.0890    1.2790   -1.7660 H   0  0  0  0  0  0  0  0  0  0  0  0
    6.3670    1.7150   -1.7930 H   0  0  0  0  0  0  0  0  0  0  0  0
    7.8150    1.5070   -6.0290 H   0  0  0  0  0  0  0  0  0  0  0  0
    8.4210    4.4560   -5.5060 H   0  0  0  0  0  0  0  0  0  0  0  0
    9.5940    3.1620   -5.6810 H   0  0  0  0  0  0  0  0  0  0  0  0
    8.9990    2.8590   -8.0420 H   0  0  0  0  0  0  0  0  0  0  0  0
    9.3890    4.5470   -7.7580 H   0  0  0  0  0  0  0  0  0  0  0  0
    7.0120    5.1470   -7.6790 H   0  0  0  0  0  0  0  0  0  0  0  0
    7.3360    4.2700   -9.1640 H   0  0  0  0  0  0  0  0  0  0  0  0
    6.4060    2.2050   -8.2210 H   0  0  0  0  0  0  0  0  0  0  0  0
    5.2330    3.4990   -8.0460 H   0  0  0  0  0  0  0  0  0  0  0  0
    5.8110    3.7930   -5.6790 H   0  0  0  0  0  0  0  0  0  0  0  0
    5.0090    1.1020   -6.5290 H   0  0  0  0  0  0  0  0  0  0  0  0
    3.9570   -0.1270   -4.3850 H   0  0  0  0  0  0  0  0  0  0  0  0
    1.6520    0.0590   -5.2710 H   0  0  0  0  0  0  0  0  0  0  0  0
    1.8940    1.7990   -5.5360 H   0  0  0  0  0  0  0  0  0  0  0  0
    3.3780    2.6090   -7.3030 H   0  0  0  0  0  0  0  0  0  0  0  0
    4.4170    2.1290   -9.5030 H   0  0  0  0  0  0  0  0  0  0  0  0
    4.6440   -0.2140  -10.2830 H   0  0  0  0  0  0  0  0  0  0  0  0
    3.8310   -2.0780   -8.8620 H   0  0  0  0  0  0  0  0  0  0  0  0
    2.7920   -1.5980   -6.6620 H   0  0  0  0  0  0  0  0  0  0  0  0
    3.4510   -0.0270   -4.7820 H   0  0  0  0  0  0  0  0  0  0  0  0
    6.9960    1.9960   -1.7660 H   0  0  0  0  0  0  0  0  0  0  0  0
    6.3810    3.3510    0.2180 H   0  0  0  0  0  0  0  0  0  0  0  0
    2.2200    2.7760   -0.6780 H   0  0  0  0  0  0  0  0  0  0  0  0
    2.3690    4.7240    2.1870 H   0  0  0  0  0  0  0  0  0  0  0  0
    5.8380    4.3510    1.6810 H   0  0  0  0  0  0  0  0  0  0  0  0
    4.6140    5.0610    2.7100 H   0  0  0  0  0  0  0  0  0  0  0  0
  1 35  1  0  0  0  0
  1 36  1  0  0  0  0
  1 37  1  0  0  0  0
  1  2  1  0  0  0  0
  2 38  1  0  0  0  0
  2 39  1  0  0  0  0
  2  3  1  0  0  0  0
  3  4  1  0  0  0  0
  4  5  2  0  0  0  0
  4  6  1  0  0  0  0
  6 40  1  0  0  0  0
  6  7  1  0  0  0  0
  7 41  1  0  0  0  0
  7 42  1  0  0  0  0
  7  8  1  0  0  0  0
  8 43  1  0  0  0  0
  8 44  1  0  0  0  0
  8  9  1  0  0  0  0
  9 45  1  0  0  0  0
  9 46  1  0  0  0  0
  9 10  1  0  0  0  0
 10 47  1  0  0  0  0
 10 48  1  0  0  0  0
 10 11  1  0  0  0  0
 11  6  1  0  0  0  0
 11 49  1  0  0  0  0
 11 12  1  0  0  0  0
 12 50  1  0  0  0  0
 12 13  1  0  0  0  0
 13 14  2  0  0  0  0
 13 15  1  0  0  0  0
 15 51  1  0  0  0  0
 15 16  1  0  0  0  0
 16 52  1  0  0  0  0
 16 53  1  0  0  0  0
 16 17  1  0  0  0  0
 17 18  2  0  0  0  0
 18 54  1  0  0  0  0
 18 19  1  0  0  0  0
 19 55  1  0  0  0  0
 19 20  2  0  0  0  0
 20 56  1  0  0  0  0
 20 21  1  0  0  0  0
 21 57  1  0  0  0  0
 21 22  2  0  0  0  0
 22 17  1  0  0  0  0
 22 58  1  0  0  0  0
 15 23  1  0  0  0  0
 23 24  2  0  0  0  0
 24 59  1  0  0  0  0
 24 25  1  0  0  0  0
 25 26  1  0  0  0  0
 26 27  2  0  0  0  0
 27 60  1  0  0  0  0
 27 28  1  0  0  0  0
 28 61  1  0  0  0  0
 28 29  2  0  0  0  0
 29 30  1  0  0  0  0
 30 62  1  0  0  0  0
 30 31  2  0  0  0  0
 31 23  1  0  0  0  0
 31 26  1  0  0  0  0
 29 32  1  0  0  0  0
 32 33  2  0  0  0  0
 33 63  1  0  0  0  0
 32 34  1  0  0  0  0
 34 64  1  0  0  0  0
 34 65  1  0  0  0  0
M  END
>  <LOGBIO>
6.5700

>  <PRED_LOGBIO>
5.6900

>  <XV_RES>
1.2110

>  <WHL_TMPL>
1

>  <ANCH>
7-8;56-54

$$$$
ROW61
  -MTS-   01071502343D 0   0.00000     0.00000     0

 60 63  0  0  0  0  0  0  0  0999 V2000
   -3.4920    4.1840   -0.7820 C   0  0  0  0  0  0  0  0  0  0  0  0
   -3.4120    2.7230   -0.9230 N   0  0  0  0  0  0  0  0  0  0  0  0
   -2.9070    2.1400    0.3290 C   0  0  0  0  0  0  0  0  0  0  0  0
   -2.8850    0.6010    0.2620 C   0  0  0  0  0  0  0  0  0  0  0  0
   -4.2080    0.0650   -0.0900 N   0  0  0  0  0  0  0  0  0  0  0  0
   -4.1220   -1.3950   -0.2360 C   0  0  0  0  0  0  0  0  0  0  0  0
   -2.6800   -1.7970   -0.4300 C   0  0  0  0  0  0  0  0  0  0  0  0
   -2.2380   -2.3390   -1.5730 C   0  0  0  0  0  0  0  0  0  0  0  0
   -3.0470   -2.6350   -2.8130 C   0  0  0  0  0  0  0  0  0  0  0  0
   -0.5100   -2.6370   -1.3290 S   0  0  0  0  0  0  0  0  0  0  0  0
   -0.4190   -2.0180    0.3270 C   0  0  0  0  0  0  0  0  0  0  0  0
    0.7780   -1.9550    1.1950 C   0  0  0  0  0  0  0  0  0  0  0  0
    0.6930   -1.4840    2.3270 O   0  0  0  0  0  0  0  0  0  0  0  0
    1.9460   -2.4090    0.7500 N   0  0  0  0  0  0  0  0  0  0  0  0
    3.1060   -2.2800    1.5500 C   0  0  0  0  0  0  0  0  0  0  0  0
    3.4940   -3.3280    2.3930 C   0  0  0  0  0  0  0  0  0  0  0  0
    4.6420   -3.2000    3.1850 C   0  0  0  0  0  0  0  0  0  0  0  0
    5.4020   -2.0260    3.1330 C   0  0  0  0  0  0  0  0  0  0  0  0
    6.8280   -1.8670    4.1160 Cl  0  0  0  0  0  0  0  0  0  0  0  0
    5.0140   -0.9780    2.2890 C   0  0  0  0  0  0  0  0  0  0  0  0
    3.8660   -1.1050    1.4970 C   0  0  0  0  0  0  0  0  0  0  0  0
    3.4560    0.0020    0.6050 C   0  0  0  0  0  0  0  0  0  0  0  0
    3.1280   -0.2340   -0.5570 O   0  0  0  0  0  0  0  0  0  0  0  0
    3.4410    1.2520    1.0600 N   0  0  0  0  0  0  0  0  0  0  0  0
    3.0760    2.2810    0.2140 C   0  0  0  0  0  0  0  0  0  0  0  0
    1.7180    2.6220    0.2480 C   0  0  0  0  0  0  0  0  0  0  0  0
    1.2370    3.6600   -0.5590 C   0  0  0  0  0  0  0  0  0  0  0  0
    2.1130    4.3580   -1.3990 C   0  0  0  0  0  0  0  0  0  0  0  0
    1.5150    5.6480   -2.4010 Cl  0  0  0  0  0  0  0  0  0  0  0  0
    3.4710    4.0170   -1.4320 C   0  0  0  0  0  0  0  0  0  0  0  0
    3.9520    2.9790   -0.6250 C   0  0  0  0  0  0  0  0  0  0  0  0
   -1.6620   -1.6190    0.6300 C   0  0  0  0  0  0  0  0  0  0  0  0
   -2.0520   -0.9400    2.1610 Cl  0  0  0  0  0  0  0  0  0  0  0  0
   -4.7080    0.6530   -1.3410 C   0  0  0  0  0  0  0  0  0  0  0  0
   -4.7350    2.1910   -1.2770 C   0  0  0  0  0  0  0  0  0  0  0  0
   -3.6870    4.4380    0.2580 H   0  0  0  0  0  0  0  0  0  0  0  0
   -2.5510    4.6300   -1.0950 H   0  0  0  0  0  0  0  0  0  0  0  0
   -4.2990    4.5640   -1.4050 H   0  0  0  0  0  0  0  0  0  0  0  0
   -3.5380    2.4560    1.1570 H   0  0  0  0  0  0  0  0  0  0  0  0
   -1.9010    2.5070    0.5210 H   0  0  0  0  0  0  0  0  0  0  0  0
   -2.1560    0.2810   -0.4800 H   0  0  0  0  0  0  0  0  0  0  0  0
   -2.5770    0.2010    1.2250 H   0  0  0  0  0  0  0  0  0  0  0  0
   -4.6460   -1.6500   -1.1550 H   0  0  0  0  0  0  0  0  0  0  0  0
   -4.4920   -1.8650    0.6730 H   0  0  0  0  0  0  0  0  0  0  0  0
   -3.8620   -1.9190   -2.8940 H   0  0  0  0  0  0  0  0  0  0  0  0
   -3.4540   -3.6420   -2.7490 H   0  0  0  0  0  0  0  0  0  0  0  0
   -2.4080   -2.5570   -3.6900 H   0  0  0  0  0  0  0  0  0  0  0  0
    2.0050   -2.8460   -0.1590 H   0  0  0  0  0  0  0  0  0  0  0  0
    2.9090   -4.2350    2.4330 H   0  0  0  0  0  0  0  0  0  0  0  0
    4.9410   -4.0080    3.8360 H   0  0  0  0  0  0  0  0  0  0  0  0
    5.6000   -0.0720    2.2490 H   0  0  0  0  0  0  0  0  0  0  0  0
    3.6950    1.4470    2.0180 H   0  0  0  0  0  0  0  0  0  0  0  0
    1.0420    2.0830    0.8960 H   0  0  0  0  0  0  0  0  0  0  0  0
    0.1900    3.9230   -0.5330 H   0  0  0  0  0  0  0  0  0  0  0  0
    4.1470    4.5550   -2.0800 H   0  0  0  0  0  0  0  0  0  0  0  0
    4.9990    2.7160   -0.6510 H   0  0  0  0  0  0  0  0  0  0  0  0
   -4.0760    0.3370   -2.1680 H   0  0  0  0  0  0  0  0  0  0  0  0
   -5.7120    0.2820   -1.5400 H   0  0  0  0  0  0  0  0  0  0  0  0
   -5.4650    2.5100   -0.5360 H   0  0  0  0  0  0  0  0  0  0  0  0
   -5.0380    2.5890   -2.2430 H   0  0  0  0  0  0  0  0  0  0  0  0
  1 36  1  0  0  0  0
  1 37  1  0  0  0  0
  1 38  1  0  0  0  0
  1  2  1  0  0  0  0
  2  3  1  0  0  0  0
  3 39  1  0  0  0  0
  3 40  1  0  0  0  0
  3  4  1  0  0  0  0
  4 41  1  0  0  0  0
  4 42  1  0  0  0  0
  4  5  1  0  0  0  0
  5  6  1  0  0  0  0
  6 43  1  0  0  0  0
  6 44  1  0  0  0  0
  6  7  1  0  0  0  0
  7  8  2  0  0  0  0
  8  9  1  0  0  0  0
  9 45  1  0  0  0  0
  9 46  1  0  0  0  0
  9 47  1  0  0  0  0
  8 10  1  0  0  0  0
 10 11  1  0  0  0  0
 11 12  1  0  0  0  0
 12 13  2  0  0  0  0
 12 14  1  0  0  0  0
 14 48  1  0  0  0  0
 14 15  1  0  0  0  0
 15 16  2  0  0  0  0
 16 49  1  0  0  0  0
 16 17  1  0  0  0  0
 17 50  1  0  0  0  0
 17 18  2  0  0  0  0
 18 19  1  0  0  0  0
 18 20  1  0  0  0  0
 20 51  1  0  0  0  0
 20 21  2  0  0  0  0
 21 15  1  0  0  0  0
 21 22  1  0  0  0  0
 22 23  2  0  0  0  0
 22 24  1  0  0  0  0
 24 52  1  0  0  0  0
 24 25  1  0  0  0  0
 25 26  2  0  0  0  0
 26 53  1  0  0  0  0
 26 27  1  0  0  0  0
 27 54  1  0  0  0  0
 27 28  2  0  0  0  0
 28 29  1  0  0  0  0
 28 30  1  0  0  0  0
 30 55  1  0  0  0  0
 30 31  2  0  0  0  0
 31 25  1  0  0  0  0
 31 56  1  0  0  0  0
 11 32  2  0  0  0  0
 32  7  1  0  0  0  0
 32 33  1  0  0  0  0
  5 34  1  0  0  0  0
 34 57  1  0  0  0  0
 34 58  1  0  0  0  0
 34 35  1  0  0  0  0
 35  2  1  0  0  0  0
 35 59  1  0  0  0  0
 35 60  1  0  0  0  0
M  END
>  <LOGBIO>
7.9200

>  <PRED_LOGBIO>
9.3100

>  <XV_RES>
-1.5350

>  <WHL_TMPL>
2

>  <ANCH>
5-6;47-48

$$$$
ROW62
  -MTS-   01071502343D 0   0.00000     0.00000     0

 64 67  0  0  0  0  0  0  0  0999 V2000
    5.9040   -5.2190    3.4860 C   0  0  0  0  0  0  0  0  0  0  0  0
    5.0210   -4.2250    4.0110 O   0  0  0  0  0  0  0  0  0  0  0  0
    4.6420   -3.2000    3.1850 C   0  0  0  0  0  0  0  0  0  0  0  0
    5.4020   -2.0260    3.1330 C   0  0  0  0  0  0  0  0  0  0  0  0
    5.0140   -0.9780    2.2890 C   0  0  0  0  0  0  0  0  0  0  0  0
    3.8660   -1.1050    1.4970 C   0  0  0  0  0  0  0  0  0  0  0  0
    3.1060   -2.2800    1.5500 C   0  0  0  0  0  0  0  0  0  0  0  0
    3.4940   -3.3280    2.3930 C   0  0  0  0  0  0  0  0  0  0  0  0
    2.7510   -4.4770    2.4450 O   0  0  0  0  0  0  0  0  0  0  0  0
    3.2150   -5.5400    3.2820 C   0  0  0  0  0  0  0  0  0  0  0  0
    2.1520   -6.4030    3.9610 C   0  0  0  0  0  0  0  0  0  0  0  0
    2.8250   -7.4650    4.7970 C   0  0  0  0  0  0  0  0  0  0  0  0
    3.1370   -8.7070    4.2330 C   0  0  0  0  0  0  0  0  0  0  0  0
    3.7610   -9.6920    5.0080 C   0  0  0  0  0  0  0  0  0  0  0  0
    4.0730   -9.4340    6.3480 C   0  0  0  0  0  0  0  0  0  0  0  0
    4.8480  -10.6580    7.3120 Cl  0  0  0  0  0  0  0  0  0  0  0  0
    3.7610   -8.1920    6.9130 C   0  0  0  0  0  0  0  0  0  0  0  0
    3.1370   -7.2070    6.1380 C   0  0  0  0  0  0  0  0  0  0  0  0
    3.4560    0.0020    0.6050 C   0  0  0  0  0  0  0  0  0  0  0  0
    3.1280   -0.2340   -0.5570 O   0  0  0  0  0  0  0  0  0  0  0  0
    3.4410    1.2520    1.0600 N   0  0  0  0  0  0  0  0  0  0  0  0
    3.0030    2.3040    0.2220 C   0  0  0  0  0  0  0  0  0  0  0  0
    1.4940    2.4900    0.0740 C   0  0  0  0  0  0  0  0  0  0  0  0
    0.9750    1.6520   -1.1100 C   0  0  0  0  0  0  0  0  0  0  0  0
   -0.5600    1.7220   -1.2160 C   0  0  0  0  0  0  0  0  0  0  0  0
   -1.2220    1.3950    0.0550 N   0  0  0  0  0  0  0  0  0  0  0  0
   -0.7430    2.1650    1.2120 C   0  0  0  0  0  0  0  0  0  0  0  0
    0.7860    2.1070    1.3860 C   0  0  0  0  0  0  0  0  0  0  0  0
   -2.2400    0.4170    0.1570 C   0  0  0  0  0  0  0  0  0  0  0  0
   -3.4280    0.5490   -0.5720 C   0  0  0  0  0  0  0  0  0  0  0  0
   -4.4200   -0.4320   -0.4540 C   0  0  0  0  0  0  0  0  0  0  0  0
   -4.2280   -1.4860    0.3500 N   0  0  0  0  0  0  0  0  0  0  0  0
   -3.1040   -1.6450    1.0620 C   0  0  0  0  0  0  0  0  0  0  0  0
   -2.0740   -0.6980    0.9880 C   0  0  0  0  0  0  0  0  0  0  0  0
    6.8340   -4.7500    3.1730 H   0  0  0  0  0  0  0  0  0  0  0  0
    6.1130   -5.9610    4.2540 H   0  0  0  0  0  0  0  0  0  0  0  0
    5.4370   -5.7040    2.6310 H   0  0  0  0  0  0  0  0  0  0  0  0
    6.2870   -1.9280    3.7440 H   0  0  0  0  0  0  0  0  0  0  0  0
    5.6000   -0.0720    2.2490 H   0  0  0  0  0  0  0  0  0  0  0  0
    2.2200   -2.3780    0.9400 H   0  0  0  0  0  0  0  0  0  0  0  0
    3.7460   -5.0500    4.0960 H   0  0  0  0  0  0  0  0  0  0  0  0
    3.8300   -6.2050    2.6800 H   0  0  0  0  0  0  0  0  0  0  0  0
    1.5310   -6.8770    3.2040 H   0  0  0  0  0  0  0  0  0  0  0  0
    1.5310   -5.7770    4.6000 H   0  0  0  0  0  0  0  0  0  0  0  0
    2.8960   -8.9060    3.1990 H   0  0  0  0  0  0  0  0  0  0  0  0
    4.0010  -10.6500    4.5720 H   0  0  0  0  0  0  0  0  0  0  0  0
    4.0010   -7.9930    7.9470 H   0  0  0  0  0  0  0  0  0  0  0  0
    2.8960   -6.2490    6.5730 H   0  0  0  0  0  0  0  0  0  0  0  0
    3.7420    1.4500    2.0040 H   0  0  0  0  0  0  0  0  0  0  0  0
    3.3560    2.0410   -0.7730 H   0  0  0  0  0  0  0  0  0  0  0  0
    3.4030    3.2400    0.6060 H   0  0  0  0  0  0  0  0  0  0  0  0
    1.3500    3.5490   -0.1300 H   0  0  0  0  0  0  0  0  0  0  0  0
    1.2820    0.6160   -0.9830 H   0  0  0  0  0  0  0  0  0  0  0  0
    1.4180    2.0170   -2.0340 H   0  0  0  0  0  0  0  0  0  0  0  0
   -0.8570    2.7200   -1.5300 H   0  0  0  0  0  0  0  0  0  0  0  0
   -0.9020    1.0350   -1.9870 H   0  0  0  0  0  0  0  0  0  0  0  0
   -1.0550    3.2020    1.1080 H   0  0  0  0  0  0  0  0  0  0  0  0
   -1.2230    1.7930    2.1150 H   0  0  0  0  0  0  0  0  0  0  0  0
    1.0800    1.1000    1.6760 H   0  0  0  0  0  0  0  0  0  0  0  0
    1.0870    2.7930    2.1740 H   0  0  0  0  0  0  0  0  0  0  0  0
   -3.5780    1.4000   -1.2190 H   0  0  0  0  0  0  0  0  0  0  0  0
   -5.3400   -0.3390   -1.0130 H   0  0  0  0  0  0  0  0  0  0  0  0
   -2.9900   -2.5100    1.6980 H   0  0  0  0  0  0  0  0  0  0  0  0
   -1.1670   -0.8250    1.5610 H   0  0  0  0  0  0  0  0  0  0  0  0
  1 35  1  0  0  0  0
  1 36  1  0  0  0  0
  1 37  1  0  0  0  0
  1  2  1  0  0  0  0
  2  3  1  0  0  0  0
  3  4  2  0  0  0  0
  4 38  1  0  0  0  0
  4  5  1  0  0  0  0
  5 39  1  0  0  0  0
  5  6  2  0  0  0  0
  6  7  1  0  0  0  0
  7 40  1  0  0  0  0
  7  8  2  0  0  0  0
  8  3  1  0  0  0  0
  8  9  1  0  0  0  0
  9 10  1  0  0  0  0
 10 41  1  0  0  0  0
 10 42  1  0  0  0  0
 10 11  1  0  0  0  0
 11 43  1  0  0  0  0
 11 44  1  0  0  0  0
 11 12  1  0  0  0  0
 12 13  2  0  0  0  0
 13 45  1  0  0  0  0
 13 14  1  0  0  0  0
 14 46  1  0  0  0  0
 14 15  2  0  0  0  0
 15 16  1  0  0  0  0
 15 17  1  0  0  0  0
 17 47  1  0  0  0  0
 17 18  2  0  0  0  0
 18 12  1  0  0  0  0
 18 48  1  0  0  0  0
  6 19  1  0  0  0  0
 19 20  2  0  0  0  0
 19 21  1  0  0  0  0
 21 49  1  0  0  0  0
 21 22  1  0  0  0  0
 22 50  1  0  0  0  0
 22 51  1  0  0  0  0
 22 23  1  0  0  0  0
 23 52  1  0  0  0  0
 23 24  1  0  0  0  0
 24 53  1  0  0  0  0
 24 54  1  0  0  0  0
 24 25  1  0  0  0  0
 25 55  1  0  0  0  0
 25 56  1  0  0  0  0
 25 26  1  0  0  0  0
 26 27  1  0  0  0  0
 27 57  1  0  0  0  0
 27 58  1  0  0  0  0
 27 28  1  0  0  0  0
 28 23  1  0  0  0  0
 28 59  1  0  0  0  0
 28 60  1  0  0  0  0
 26 29  1  0  0  0  0
 29 30  2  0  0  0  0
 30 61  1  0  0  0  0
 30 31  1  0  0  0  0
 31 62  1  0  0  0  0
 31 32  2  0  0  0  0
 32 33  1  0  0  0  0
 33 63  1  0  0  0  0
 33 34  2  0  0  0  0
 34 29  1  0  0  0  0
 34 64  1  0  0  0  0
M  END
>  <LOGBIO>
7.3900

>  <PRED_LOGBIO>
7.0500

>  <XV_RES>
0.3730

>  <WHL_TMPL>
2

>  <ANCH>
13-14;33-34

$$$$
ROW63
  -MTS-   01071502343D 0   0.00000     0.00000     0

 51 54  0  0  1  0  0  0  0  0999 V2000
    3.3110   -1.1760    1.3670 C   0  0  0  0  0  0  0  0  0  0  0  0
    1.9630   -1.6870    0.9160 C   0  0  2  0  0  0  0  0  0  0  0  0
    1.2690   -0.6360    0.1590 N   0  0  0  0  0  0  0  0  0  0  0  0
    0.3200    0.3190    0.7510 C   0  0  0  0  0  0  0  0  0  0  0  0
    0.0820    1.4170   -0.3020 C   0  0  0  0  0  0  0  0  0  0  0  0
    0.5610    0.7270   -1.5930 C   0  0  2  0  0  0  0  0  0  0  0  0
    1.4290    1.6750   -2.3070 N   0  0  0  0  0  0  0  0  0  0  0  0
    2.1570    1.2170   -3.8310 S   0  0  0  0  0  0  0  0  0  0  0  0
    1.1290    0.9100   -4.7770 O   0  0  0  0  0  0  0  0  0  0  0  0
    2.9860    0.0680   -3.6380 O   0  0  0  0  0  0  0  0  0  0  0  0
    3.1780    2.6100   -4.4660 C   0  0  0  0  0  0  0  0  0  0  0  0
    2.7700    3.6050   -5.2660 C   0  0  0  0  0  0  0  0  0  0  0  0
    3.7970    4.6060   -5.6320 C   0  0  0  0  0  0  0  0  0  0  0  0
    3.5680    5.6640   -6.4210 N   0  0  0  0  0  0  0  0  0  0  0  0
    4.5350    6.5420   -6.7220 C   0  0  0  0  0  0  0  0  0  0  0  0
    5.8290    6.3780   -6.2150 C   0  0  0  0  0  0  0  0  0  0  0  0
    7.0820    7.5200   -6.6080 Cl  0  0  0  0  0  0  0  0  0  0  0  0
    6.1020    5.2820   -5.3870 C   0  0  0  0  0  0  0  0  0  0  0  0
    5.0700    4.3840   -5.0920 C   0  0  0  0  0  0  0  0  0  0  0  0
    4.8930    2.9020   -4.1400 S   0  0  0  0  0  0  0  0  0  0  0  0
    1.4210   -0.4310   -1.1460 C   0  0  0  0  0  0  0  0  0  0  0  0
    2.1890   -1.4030   -1.6950 O   0  0  0  0  0  0  0  0  0  0  0  0
    1.1500   -1.9340    2.1640 C   0  0  0  0  0  0  0  0  0  0  0  0
    1.5550   -2.7250    3.0150 O   0  0  0  0  0  0  0  0  0  0  0  0
   -0.0020   -1.2960    2.3450 N   0  0  0  0  0  0  0  0  0  0  0  0
   -1.2880   -1.8360    1.8800 C   0  0  0  0  0  0  0  0  0  0  0  0
   -2.1560   -0.7610    1.2000 C   0  0  0  0  0  0  0  0  0  0  0  0
   -2.2810    0.4030    2.0220 O   0  0  0  0  0  0  0  0  0  0  0  0
   -1.0110    1.0010    2.2930 C   0  0  0  0  0  0  0  0  0  0  0  0
   -0.0900    0.0050    3.0240 C   0  0  0  0  0  0  0  0  0  0  0  0
    3.1810   -0.3660    2.0820 H   0  0  0  0  0  0  0  0  0  0  0  0
    3.7910   -1.9920    1.9040 H   0  0  0  0  0  0  0  0  0  0  0  0
    3.8460   -0.8770    0.4690 H   0  0  0  0  0  0  0  0  0  0  0  0
    2.0670   -2.5990    0.3320 H   0  0  0  0  0  0  0  0  0  0  0  0
    0.8160    0.7850    1.6000 H   0  0  0  0  0  0  0  0  0  0  0  0
   -0.6250   -0.1830    0.9480 H   0  0  0  0  0  0  0  0  0  0  0  0
    0.7520    2.2470   -0.0890 H   0  0  0  0  0  0  0  0  0  0  0  0
   -0.9830    1.6230   -0.3760 H   0  0  0  0  0  0  0  0  0  0  0  0
   -0.2790    0.3950   -2.2000 H   0  0  0  0  0  0  0  0  0  0  0  0
    1.6050    2.5900   -1.9180 H   0  0  0  0  0  0  0  0  0  0  0  0
    1.7530    3.6720   -5.6230 H   0  0  0  0  0  0  0  0  0  0  0  0
    4.3130    7.3840   -7.3610 H   0  0  0  0  0  0  0  0  0  0  0  0
    7.0920    5.1330   -4.9830 H   0  0  0  0  0  0  0  0  0  0  0  0
   -1.8290   -2.2570    2.7250 H   0  0  0  0  0  0  0  0  0  0  0  0
   -1.1060   -2.6500    1.1820 H   0  0  0  0  0  0  0  0  0  0  0  0
   -1.7090   -0.4850    0.2470 H   0  0  0  0  0  0  0  0  0  0  0  0
   -3.1430   -1.1690    0.9960 H   0  0  0  0  0  0  0  0  0  0  0  0
   -0.5460    1.3040    1.3570 H   0  0  0  0  0  0  0  0  0  0  0  0
   -1.1510    1.8850    2.9100 H   0  0  0  0  0  0  0  0  0  0  0  0
   -0.4520   -0.1420    4.0390 H   0  0  0  0  0  0  0  0  0  0  0  0
    0.9060    0.4340    3.1120 H   0  0  0  0  0  0  0  0  0  0  0  0
  1 31  1  0  0  0  0
  1 32  1  0  0  0  0
  1 33  1  0  0  0  0
  1  2  1  0  0  0  0
  2 34  1  0  0  0  0
  2  3  1  0  0  0  0
  3  4  1  0  0  0  0
  4 35  1  0  0  0  0
  4 36  1  0  0  0  0
  4  5  1  0  0  0  0
  5 37  1  0  0  0  0
  5 38  1  0  0  0  0
  5  6  1  0  0  0  0
  6 39  1  0  0  0  0
  6  7  1  0  0  0  0
  7 40  1  0  0  0  0
  7  8  1  0  0  0  0
  8  9  2  0  0  0  0
  8 10  2  0  0  0  0
  8 11  1  0  0  0  0
 11 12  2  0  0  0  0
 12 41  1  0  0  0  0
 12 13  1  0  0  0  0
 13 14  1  0  0  0  0
 14 15  2  0  0  0  0
 15 42  1  0  0  0  0
 15 16  1  0  0  0  0
 16 17  1  0  0  0  0
 16 18  2  0  0  0  0
 18 43  1  0  0  0  0
 18 19  1  0  0  0  0
 19 13  2  0  0  0  0
 19 20  1  0  0  0  0
 20 11  1  0  0  0  0
  6 21  1  0  0  0  0
 21  3  1  0  0  0  0
 21 22  2  0  0  0  0
  2 23  1  0  0  0  0
 23 24  2  0  0  0  0
 23 25  1  0  0  0  0
 25 26  1  0  0  0  0
 26 44  1  0  0  0  0
 26 45  1  0  0  0  0
 26 27  1  0  0  0  0
 27 46  1  0  0  0  0
 27 47  1  0  0  0  0
 27 28  1  0  0  0  0
 28 29  1  0  0  0  0
 29 48  1  0  0  0  0
 29 49  1  0  0  0  0
 29 30  1  0  0  0  0
 30 25  1  0  0  0  0
 30 50  1  0  0  0  0
 30 51  1  0  0  0  0
M  END
>  <LOGBIO>
5.4400

>  <PRED_LOGBIO>
6.9000

>  <XV_RES>
-1.7560

>  <WHL_TMPL>
3

>  <ANCH>
15-18;5-7

$$$$
ROW64
  -MTS-   01071502343D 0   0.00000     0.00000     0

 60 64  0  0  0  0  0  0  0  0999 V2000
   -7.0530    1.3920   -2.0430 C   0  0  0  0  0  0  0  0  0  0  0  0
   -6.4130    2.5990   -2.7220 C   0  0  0  0  0  0  0  0  0  0  0  0
   -7.1130    3.8730   -2.2580 C   0  0  0  0  0  0  0  0  0  0  0  0
   -4.9890    2.6640   -2.3650 N   0  0  0  0  0  0  0  0  0  0  0  0
   -4.7920    2.0890   -1.0270 C   0  0  0  0  0  0  0  0  0  0  0  0
   -3.3110    2.1350   -0.6070 C   0  0  0  0  0  0  0  0  0  0  0  0
   -2.4100    1.4520   -1.6530 C   0  0  0  0  0  0  0  0  0  0  0  0
   -2.6990    1.9770   -3.0710 C   0  0  0  0  0  0  0  0  0  0  0  0
   -4.2080    1.9370   -3.3760 C   0  0  0  0  0  0  0  0  0  0  0  0
   -0.9960    1.6700   -1.3160 N   0  0  0  0  0  0  0  0  0  0  0  0
   -0.0800    1.7030   -2.2800 C   0  0  0  0  0  0  0  0  0  0  0  0
   -0.4170    1.5510   -3.4540 O   0  0  0  0  0  0  0  0  0  0  0  0
    1.3440    1.9220   -1.9410 C   0  0  0  0  0  0  0  0  0  0  0  0
    1.7800    2.6330   -0.8920 C   0  0  0  0  0  0  0  0  0  0  0  0
    3.2600    2.6060   -0.9150 C   0  0  0  0  0  0  0  0  0  0  0  0
    4.2610    3.1510   -0.1020 C   0  0  0  0  0  0  0  0  0  0  0  0
    5.6090    2.9310   -0.4090 C   0  0  0  0  0  0  0  0  0  0  0  0
    5.9560    2.1660   -1.5290 C   0  0  0  0  0  0  0  0  0  0  0  0
    7.6320    1.8930   -1.9110 Cl  0  0  0  0  0  0  0  0  0  0  0  0
    4.9550    1.6210   -2.3420 C   0  0  0  0  0  0  0  0  0  0  0  0
    3.6070    1.8410   -2.0350 C   0  0  0  0  0  0  0  0  0  0  0  0
    2.4030    1.4280   -2.6550 N   0  0  0  0  0  0  0  0  0  0  0  0
    2.3060    0.6040   -3.8680 C   0  0  0  0  0  0  0  0  0  0  0  0
    2.2640   -0.8550   -3.4820 C   0  0  0  0  0  0  0  0  0  0  0  0
    3.4300   -1.7520   -3.3190 C   0  0  0  0  0  0  0  0  0  0  0  0
    2.9490   -2.9540   -2.9740 C   0  0  0  0  0  0  0  0  0  0  0  0
    1.5600   -2.8740   -2.9080 O   0  0  0  0  0  0  0  0  0  0  0  0
    1.1800   -1.5650   -3.2290 N   0  0  0  0  0  0  0  0  0  0  0  0
    3.7580   -4.1640   -2.7060 C   0  0  0  0  0  0  0  0  0  0  0  0
    4.5920   -4.7850   -3.5510 C   0  0  0  0  0  0  0  0  0  0  0  0
    5.2790   -5.9830   -3.0190 C   0  0  0  0  0  0  0  0  0  0  0  0
    4.9910   -6.3120   -1.7520 C   0  0  0  0  0  0  0  0  0  0  0  0
    5.6180   -7.6360   -0.8510 Cl  0  0  0  0  0  0  0  0  0  0  0  0
    3.8290   -5.0950   -1.2030 S   0  0  0  0  0  0  0  0  0  0  0  0
   -6.9530    1.4870   -0.9640 H   0  0  0  0  0  0  0  0  0  0  0  0
   -8.1070    1.3430   -2.3070 H   0  0  0  0  0  0  0  0  0  0  0  0
   -6.5540    0.4830   -2.3740 H   0  0  0  0  0  0  0  0  0  0  0  0
   -6.5130    2.5030   -3.8010 H   0  0  0  0  0  0  0  0  0  0  0  0
   -7.0130    3.9690   -1.1790 H   0  0  0  0  0  0  0  0  0  0  0  0
   -8.1670    3.8250   -2.5220 H   0  0  0  0  0  0  0  0  0  0  0  0
   -6.6570    4.7340   -2.7420 H   0  0  0  0  0  0  0  0  0  0  0  0
   -5.1380    1.0580   -1.0220 H   0  0  0  0  0  0  0  0  0  0  0  0
   -5.3900    2.6400   -0.3050 H   0  0  0  0  0  0  0  0  0  0  0  0
   -3.0020    3.1710   -0.4830 H   0  0  0  0  0  0  0  0  0  0  0  0
   -3.1920    1.6380    0.3530 H   0  0  0  0  0  0  0  0  0  0  0  0
   -2.5540    0.3740   -1.6200 H   0  0  0  0  0  0  0  0  0  0  0  0
   -2.3380    2.9990   -3.1580 H   0  0  0  0  0  0  0  0  0  0  0  0
   -2.1650    1.3680   -3.7980 H   0  0  0  0  0  0  0  0  0  0  0  0
   -4.5410    0.9020   -3.4170 H   0  0  0  0  0  0  0  0  0  0  0  0
   -4.3890    2.3730   -4.3570 H   0  0  0  0  0  0  0  0  0  0  0  0
   -0.7200    1.7950   -0.3520 H   0  0  0  0  0  0  0  0  0  0  0  0
    1.1630    3.1350   -0.1620 H   0  0  0  0  0  0  0  0  0  0  0  0
    3.9930    3.7410    0.7620 H   0  0  0  0  0  0  0  0  0  0  0  0
    6.3810    3.3510    0.2180 H   0  0  0  0  0  0  0  0  0  0  0  0
    5.2230    1.0310   -3.2060 H   0  0  0  0  0  0  0  0  0  0  0  0
    3.2280    0.7550   -4.4250 H   0  0  0  0  0  0  0  0  0  0  0  0
    1.3840    0.8500   -4.3910 H   0  0  0  0  0  0  0  0  0  0  0  0
    4.4690   -1.4880   -3.4530 H   0  0  0  0  0  0  0  0  0  0  0  0
    4.7530   -4.4340   -4.5600 H   0  0  0  0  0  0  0  0  0  0  0  0
    5.9720   -6.5580   -3.6160 H   0  0  0  0  0  0  0  0  0  0  0  0
  1 35  1  0  0  0  0
  1 36  1  0  0  0  0
  1 37  1  0  0  0  0
  1  2  1  0  0  0  0
  2 38  1  0  0  0  0
  2  3  1  0  0  0  0
  3 39  1  0  0  0  0
  3 40  1  0  0  0  0
  3 41  1  0  0  0  0
  2  4  1  0  0  0  0
  4  5  1  0  0  0  0
  5 42  1  0  0  0  0
  5 43  1  0  0  0  0
  5  6  1  0  0  0  0
  6 44  1  0  0  0  0
  6 45  1  0  0  0  0
  6  7  1  0  0  0  0
  7 46  1  0  0  0  0
  7  8  1  0  0  0  0
  8 47  1  0  0  0  0
  8 48  1  0  0  0  0
  8  9  1  0  0  0  0
  9  4  1  0  0  0  0
  9 49  1  0  0  0  0
  9 50  1  0  0  0  0
  7 10  1  0  0  0  0
 10 51  1  0  0  0  0
 10 11  1  0  0  0  0
 11 12  2  0  0  0  0
 11 13  1  0  0  0  0
 13 14  2  0  0  0  0
 14 52  1  0  0  0  0
 14 15  1  0  0  0  0
 15 16  2  0  0  0  0
 16 53  1  0  0  0  0
 16 17  1  0  0  0  0
 17 54  1  0  0  0  0
 17 18  2  0  0  0  0
 18 19  1  0  0  0  0
 18 20  1  0  0  0  0
 20 55  1  0  0  0  0
 20 21  2  0  0  0  0
 21 15  1  0  0  0  0
 21 22  1  0  0  0  0
 22 13  1  0  0  0  0
 22 23  1  0  0  0  0
 23 56  1  0  0  0  0
 23 57  1  0  0  0  0
 23 24  1  0  0  0  0
 24 25  1  0  0  0  0
 25 58  1  0  0  0  0
 25 26  2  0  0  0  0
 26 27  1  0  0  0  0
 27 28  1  0  0  0  0
 28 24  2  0  0  0  0
 26 29  1  0  0  0  0
 29 30  2  0  0  0  0
 30 59  1  0  0  0  0
 30 31  1  0  0  0  0
 31 60  1  0  0  0  0
 31 32  2  0  0  0  0
 32 33  1  0  0  0  0
 32 34  1  0  0  0  0
 34 29  1  0  0  0  0
M  END
>  <LOGBIO>
8.1500

>  <PRED_LOGBIO>
7.9900

>  <XV_RES>
0.1910

>  <WHL_TMPL>
1

>  <ANCH>
37-60;28-29

$$$$
ROW65
  -MTS-   01071502343D 0   0.00000     0.00000     0

 56 59  0  0  1  0  0  0  0  0999 V2000
   -2.3950   11.1540   -5.7730 C   0  0  0  0  0  0  0  0  0  0  0  0
   -1.0350   10.9240   -5.3980 O   0  0  0  0  0  0  0  0  0  0  0  0
   -0.7880   10.4360   -4.1420 C   0  0  0  0  0  0  0  0  0  0  0  0
   -0.5880   11.3190   -3.0750 C   0  0  0  0  0  0  0  0  0  0  0  0
   -0.3350   10.8210   -1.7910 C   0  0  0  0  0  0  0  0  0  0  0  0
   -0.2830    9.4380   -1.5750 C   0  0  0  0  0  0  0  0  0  0  0  0
   -0.0310    8.9400   -0.2910 C   0  0  0  0  0  0  0  0  0  0  0  0
    0.0220    7.5580   -0.0750 C   0  0  0  0  0  0  0  0  0  0  0  0
   -0.1790    6.6740   -1.1420 C   0  0  0  0  0  0  0  0  0  0  0  0
   -0.4310    7.1730   -2.4260 C   0  0  0  0  0  0  0  0  0  0  0  0
   -0.4830    8.5550   -2.6420 C   0  0  0  0  0  0  0  0  0  0  0  0
   -0.7360    9.0540   -3.9260 C   0  0  0  0  0  0  0  0  0  0  0  0
   -0.1100    4.8570   -0.8580 S   0  0  0  0  0  0  0  0  0  0  0  0
   -0.9720    4.1970   -1.7880 O   0  0  0  0  0  0  0  0  0  0  0  0
   -0.5360    4.5670    0.4760 O   0  0  0  0  0  0  0  0  0  0  0  0
    1.5310    4.2940   -1.0820 N   0  0  0  0  0  0  0  0  0  0  0  0
    1.8490    2.8690   -0.9090 C   0  0  1  0  0  0  0  0  0  0  0  0
    3.3830    2.7350   -0.8760 C   0  0  0  0  0  0  0  0  0  0  0  0
    3.6200    1.5580   -1.8400 C   0  0  0  0  0  0  0  0  0  0  0  0
    2.4030    1.4280   -2.6550 N   0  0  0  0  0  0  0  0  0  0  0  0
    2.3060    0.6040   -3.8680 C   0  0  0  0  0  0  0  0  0  0  0  0
    2.2640   -0.8560   -3.4820 C   0  0  0  0  0  0  0  0  0  0  0  0
    3.4540   -1.5840   -3.3650 C   0  0  0  0  0  0  0  0  0  0  0  0
    3.4140   -2.9370   -3.0080 C   0  0  0  0  0  0  0  0  0  0  0  0
    2.1850   -3.5620   -2.7670 C   0  0  0  0  0  0  0  0  0  0  0  0
    0.9950   -2.8340   -2.8840 C   0  0  0  0  0  0  0  0  0  0  0  0
    1.0340   -1.4810   -3.2420 C   0  0  0  0  0  0  0  0  0  0  0  0
   -0.3050   -3.4940   -2.6300 C   0  0  0  0  0  0  0  0  0  0  0  0
   -1.4270   -2.8070   -2.7400 N   0  0  0  0  0  0  0  0  0  0  0  0
   -0.3440   -4.8180   -2.2800 N   0  0  0  0  0  0  0  0  0  0  0  0
    1.4010    2.1480   -2.1580 C   0  0  0  0  0  0  0  0  0  0  0  0
    0.2740    2.2170   -2.6460 O   0  0  0  0  0  0  0  0  0  0  0  0
   -2.8410   11.8790   -5.0960 H   0  0  0  0  0  0  0  0  0  0  0  0
   -2.4310   11.5380   -6.7910 H   0  0  0  0  0  0  0  0  0  0  0  0
   -2.9500   10.2190   -5.7200 H   0  0  0  0  0  0  0  0  0  0  0  0
   -0.6280   12.3850   -3.2420 H   0  0  0  0  0  0  0  0  0  0  0  0
   -0.1810   11.5020   -0.9680 H   0  0  0  0  0  0  0  0  0  0  0  0
    0.1240    9.6210    0.5320 H   0  0  0  0  0  0  0  0  0  0  0  0
    0.2160    7.1730    0.9150 H   0  0  0  0  0  0  0  0  0  0  0  0
   -0.5860    6.4910   -3.2490 H   0  0  0  0  0  0  0  0  0  0  0  0
   -0.8900    8.3720   -4.7490 H   0  0  0  0  0  0  0  0  0  0  0  0
    2.2600    4.9470   -1.3290 H   0  0  0  0  0  0  0  0  0  0  0  0
    1.3950    2.4470   -0.0150 H   0  0  0  0  0  0  0  0  0  0  0  0
    3.6780    2.4240    0.1240 H   0  0  0  0  0  0  0  0  0  0  0  0
    3.8340    3.6360   -1.2860 H   0  0  0  0  0  0  0  0  0  0  0  0
    3.7050    0.6570   -1.2370 H   0  0  0  0  0  0  0  0  0  0  0  0
    4.4630    1.8010   -2.4830 H   0  0  0  0  0  0  0  0  0  0  0  0
    3.2280    0.7550   -4.4250 H   0  0  0  0  0  0  0  0  0  0  0  0
    1.3840    0.8490   -4.3910 H   0  0  0  0  0  0  0  0  0  0  0  0
    4.4030   -1.1020   -3.5500 H   0  0  0  0  0  0  0  0  0  0  0  0
    4.3320   -3.4990   -2.9180 H   0  0  0  0  0  0  0  0  0  0  0  0
    2.1550   -4.6060   -2.4910 H   0  0  0  0  0  0  0  0  0  0  0  0
    0.1160   -0.9200   -3.3330 H   0  0  0  0  0  0  0  0  0  0  0  0
   -2.2970   -3.2490   -2.5700 H   0  0  0  0  0  0  0  0  0  0  0  0
   -1.2310   -5.2690   -2.1070 H   0  0  0  0  0  0  0  0  0  0  0  0
    0.5140   -5.3430   -2.1950 H   0  0  0  0  0  0  0  0  0  0  0  0
  1 33  1  0  0  0  0
  1 34  1  0  0  0  0
  1 35  1  0  0  0  0
  1  2  1  0  0  0  0
  2  3  1  0  0  0  0
  3  4  2  0  0  0  0
  4 36  1  0  0  0  0
  4  5  1  0  0  0  0
  5 37  1  0  0  0  0
  5  6  2  0  0  0  0
  6  7  1  0  0  0  0
  7 38  1  0  0  0  0
  7  8  2  0  0  0  0
  8 39  1  0  0  0  0
  8  9  1  0  0  0  0
  9 10  2  0  0  0  0
 10 40  1  0  0  0  0
 10 11  1  0  0  0  0
 11  6  1  0  0  0  0
 11 12  2  0  0  0  0
 12  3  1  0  0  0  0
 12 41  1  0  0  0  0
  9 13  1  0  0  0  0
 13 14  2  0  0  0  0
 13 15  2  0  0  0  0
 13 16  1  0  0  0  0
 16 42  1  0  0  0  0
 16 17  1  0  0  0  0
 17 43  1  0  0  0  0
 17 18  1  0  0  0  0
 18 44  1  0  0  0  0
 18 45  1  0  0  0  0
 18 19  1  0  0  0  0
 19 46  1  0  0  0  0
 19 47  1  0  0  0  0
 19 20  1  0  0  0  0
 20 21  1  0  0  0  0
 21 48  1  0  0  0  0
 21 49  1  0  0  0  0
 21 22  1  0  0  0  0
 22 23  2  0  0  0  0
 23 50  1  0  0  0  0
 23 24  1  0  0  0  0
 24 51  1  0  0  0  0
 24 25  2  0  0  0  0
 25 52  1  0  0  0  0
 25 26  1  0  0  0  0
 26 27  2  0  0  0  0
 27 22  1  0  0  0  0
 27 53  1  0  0  0  0
 26 28  1  0  0  0  0
 28 29  2  0  0  0  0
 29 54  1  0  0  0  0
 28 30  1  0  0  0  0
 30 55  1  0  0  0  0
 30 56  1  0  0  0  0
 20 31  1  0  0  0  0
 31 17  1  0  0  0  0
 31 32  2  0  0  0  0
M  END
>  <LOGBIO>
7.3300

>  <PRED_LOGBIO>
7.2900

>  <XV_RES>
0.0440

>  <WHL_TMPL>
1

>  <ANCH>
17-18;35-36

$$$$
ROW66
  -MTS-   01071502343D 0   0.00000     0.00000     0

 52 54  0  0  0  0  0  0  0  0999 V2000
    6.6840  -11.5720   -4.5530 N   0  0  0  0  0  0  0  0  0  0  0  0
    7.4660  -10.4790   -4.2870 C   0  0  0  0  0  0  0  0  0  0  0  0
    8.7790  -10.5630   -4.4020 N   0  0  0  0  0  0  0  0  0  0  0  0
    6.8400   -9.2040   -3.8700 C   0  0  0  0  0  0  0  0  0  0  0  0
    6.6250   -8.9420   -2.5110 C   0  0  0  0  0  0  0  0  0  0  0  0
    6.0320   -7.7370   -2.1170 C   0  0  0  0  0  0  0  0  0  0  0  0
    5.6550   -6.7940   -3.0800 C   0  0  0  0  0  0  0  0  0  0  0  0
    5.0290   -5.5190   -2.6630 C   0  0  0  0  0  0  0  0  0  0  0  0
    3.6970   -5.4340   -2.5460 C   0  0  0  0  0  0  0  0  0  0  0  0
    2.9010   -6.6790   -2.8550 C   0  0  0  0  0  0  0  0  0  0  0  0
    1.6470   -6.4810   -3.7280 C   0  0  0  0  0  0  0  0  0  0  0  0
    0.4820   -5.8030   -2.9840 C   0  0  0  0  0  0  0  0  0  0  0  0
    0.6180   -4.2730   -2.8730 C   0  0  0  0  0  0  0  0  0  0  0  0
    1.7160   -3.7620   -1.9710 C   0  0  0  0  0  0  0  0  0  0  0  0
    1.3800   -2.9290   -0.9760 C   0  0  0  0  0  0  0  0  0  0  0  0
   -0.0330   -2.5350   -0.7860 C   0  0  0  0  0  0  0  0  0  0  0  0
   -0.3950   -1.7250    0.2970 C   0  0  0  0  0  0  0  0  0  0  0  0
   -1.7320   -1.3520    0.4770 C   0  0  0  0  0  0  0  0  0  0  0  0
   -2.7080   -1.7890   -0.4260 C   0  0  0  0  0  0  0  0  0  0  0  0
   -2.3470   -2.5990   -1.5100 C   0  0  0  0  0  0  0  0  0  0  0  0
   -1.0100   -2.9720   -1.6900 C   0  0  0  0  0  0  0  0  0  0  0  0
   -4.1220   -1.3950   -0.2360 C   0  0  0  0  0  0  0  0  0  0  0  0
   -5.0780   -2.0340   -0.8840 N   0  0  0  0  0  0  0  0  0  0  0  0
   -4.4380   -0.3670    0.6130 N   0  0  0  0  0  0  0  0  0  0  0  0
    3.1410   -4.1290   -2.1240 C   0  0  0  0  0  0  0  0  0  0  0  0
    3.9600   -3.2460   -1.8710 O   0  0  0  0  0  0  0  0  0  0  0  0
    5.8710   -7.0560   -4.4380 C   0  0  0  0  0  0  0  0  0  0  0  0
    6.4630   -8.2610   -4.8330 C   0  0  0  0  0  0  0  0  0  0  0  0
    5.6800  -11.5070   -4.4640 H   0  0  0  0  0  0  0  0  0  0  0  0
    7.1120  -12.4410   -4.8380 H   0  0  0  0  0  0  0  0  0  0  0  0
    9.1980  -11.4150   -4.6810 H   0  0  0  0  0  0  0  0  0  0  0  0
    6.9150   -9.6700   -1.7680 H   0  0  0  0  0  0  0  0  0  0  0  0
    5.8660   -7.5340   -1.0690 H   0  0  0  0  0  0  0  0  0  0  0  0
    5.6460   -4.6580   -2.4530 H   0  0  0  0  0  0  0  0  0  0  0  0
    2.6020   -7.1430   -1.9180 H   0  0  0  0  0  0  0  0  0  0  0  0
    3.5550   -7.3970   -3.3450 H   0  0  0  0  0  0  0  0  0  0  0  0
    1.9080   -5.8900   -4.6030 H   0  0  0  0  0  0  0  0  0  0  0  0
    1.3180   -7.4460   -4.1080 H   0  0  0  0  0  0  0  0  0  0  0  0
    0.4020   -6.2270   -1.9850 H   0  0  0  0  0  0  0  0  0  0  0  0
   -0.4510   -6.0420   -3.4900 H   0  0  0  0  0  0  0  0  0  0  0  0
    0.7710   -3.8660   -3.8710 H   0  0  0  0  0  0  0  0  0  0  0  0
   -0.3300   -3.8650   -2.5300 H   0  0  0  0  0  0  0  0  0  0  0  0
    2.1420   -2.5450   -0.3130 H   0  0  0  0  0  0  0  0  0  0  0  0
    0.3580   -1.3880    0.9950 H   0  0  0  0  0  0  0  0  0  0  0  0
   -2.0110   -0.7280    1.3130 H   0  0  0  0  0  0  0  0  0  0  0  0
   -3.1000   -2.9360   -2.2070 H   0  0  0  0  0  0  0  0  0  0  0  0
   -0.7310   -3.5960   -2.5260 H   0  0  0  0  0  0  0  0  0  0  0  0
   -5.2730   -2.9810   -0.6710 H   0  0  0  0  0  0  0  0  0  0  0  0
   -3.9660    0.5210    0.5280 H   0  0  0  0  0  0  0  0  0  0  0  0
   -5.1440   -0.4980    1.3230 H   0  0  0  0  0  0  0  0  0  0  0  0
    5.5800   -6.3280   -5.1820 H   0  0  0  0  0  0  0  0  0  0  0  0
    6.6300   -8.4640   -5.8810 H   0  0  0  0  0  0  0  0  0  0  0  0
  1 29  1  0  0  0  0
  1 30  1  0  0  0  0
  1  2  1  0  0  0  0
  2  3  2  0  0  0  0
  3 31  1  0  0  0  0
  2  4  1  0  0  0  0
  4  5  2  0  0  0  0
  5 32  1  0  0  0  0
  5  6  1  0  0  0  0
  6 33  1  0  0  0  0
  6  7  2  0  0  0  0
  7  8  1  0  0  0  0
  8 34  1  0  0  0  0
  8  9  2  0  0  0  0
  9 10  1  0  0  0  0
 10 35  1  0  0  0  0
 10 36  1  0  0  0  0
 10 11  1  0  0  0  0
 11 37  1  0  0  0  0
 11 38  1  0  0  0  0
 11 12  1  0  0  0  0
 12 39  1  0  0  0  0
 12 40  1  0  0  0  0
 12 13  1  0  0  0  0
 13 41  1  0  0  0  0
 13 42  1  0  0  0  0
 13 14  1  0  0  0  0
 14 15  2  0  0  0  0
 15 43  1  0  0  0  0
 15 16  1  0  0  0  0
 16 17  2  0  0  0  0
 17 44  1  0  0  0  0
 17 18  1  0  0  0  0
 18 45  1  0  0  0  0
 18 19  2  0  0  0  0
 19 20  1  0  0  0  0
 20 46  1  0  0  0  0
 20 21  2  0  0  0  0
 21 16  1  0  0  0  0
 21 47  1  0  0  0  0
 19 22  1  0  0  0  0
 22 23  2  0  0  0  0
 23 48  1  0  0  0  0
 22 24  1  0  0  0  0
 24 49  1  0  0  0  0
 24 50  1  0  0  0  0
 14 25  1  0  0  0  0
 25  9  1  0  0  0  0
 25 26  2  0  0  0  0
  7 27  1  0  0  0  0
 27 51  1  0  0  0  0
 27 28  2  0  0  0  0
 28  4  1  0  0  0  0
 28 52  1  0  0  0  0
M  END
>  <LOGBIO>
9.1800

>  <PRED_LOGBIO>
8.3700

>  <XV_RES>
0.9410

>  <WHL_TMPL>
2

>  <ANCH>
37-40;36-41

$$$$
ROW67
  -MTS-   01071502343D 0   0.00000     0.00000     0

 45 47  0  0  0  0  0  0  0  0999 V2000
    0.1030    3.4510   -0.5900 C   0  0  0  0  0  0  0  0  0  0  0  0
    1.3390    2.8660   -1.2300 C   0  0  0  0  0  0  0  0  0  0  0  0
    2.6130    3.2620   -0.8080 C   0  0  0  0  0  0  0  0  0  0  0  0
    2.7540    4.1730    0.1780 F   0  0  0  0  0  0  0  0  0  0  0  0
    3.7400    2.7010   -1.4210 C   0  0  0  0  0  0  0  0  0  0  0  0
    4.9940    3.0790   -1.0180 O   0  0  0  0  0  0  0  0  0  0  0  0
    5.5790    4.1450   -1.6490 C   0  0  0  0  0  0  0  0  0  0  0  0
    6.3660    3.9380   -2.7890 C   0  0  0  0  0  0  0  0  0  0  0  0
    6.9630    5.0270   -3.4340 C   0  0  0  0  0  0  0  0  0  0  0  0
    6.7730    6.3230   -2.9410 C   0  0  0  0  0  0  0  0  0  0  0  0
    5.9860    6.5310   -1.8020 C   0  0  0  0  0  0  0  0  0  0  0  0
    5.3890    5.4410   -1.1560 C   0  0  0  0  0  0  0  0  0  0  0  0
    5.7860    7.9010   -1.2800 C   0  0  0  0  0  0  0  0  0  0  0  0
    4.7700    8.6280   -1.7080 N   0  0  0  0  0  0  0  0  0  0  0  0
    6.6530    8.4150   -0.3530 N   0  0  0  0  0  0  0  0  0  0  0  0
    3.5990    1.7970   -2.3990 N   0  0  0  0  0  0  0  0  0  0  0  0
    2.3940    1.3960   -2.8270 C   0  0  0  0  0  0  0  0  0  0  0  0
    2.3030    0.4680   -3.8310 O   0  0  0  0  0  0  0  0  0  0  0  0
    2.2640   -0.8560   -3.4820 C   0  0  0  0  0  0  0  0  0  0  0  0
    3.4540   -1.5840   -3.3650 C   0  0  0  0  0  0  0  0  0  0  0  0
    3.4140   -2.9370   -3.0080 C   0  0  0  0  0  0  0  0  0  0  0  0
    2.1850   -3.5620   -2.7670 C   0  0  0  0  0  0  0  0  0  0  0  0
    0.9950   -2.8340   -2.8840 C   0  0  0  0  0  0  0  0  0  0  0  0
    1.0340   -1.4810   -3.2420 C   0  0  0  0  0  0  0  0  0  0  0  0
   -0.3050   -3.4940   -2.6300 C   0  0  0  0  0  0  0  0  0  0  0  0
   -1.4270   -2.8070   -2.7400 O   0  0  0  0  0  0  0  0  0  0  0  0
   -0.3440   -4.8180   -2.2800 N   0  0  0  0  0  0  0  0  0  0  0  0
    1.2280    1.9190   -2.2550 C   0  0  0  0  0  0  0  0  0  0  0  0
    0.0140    1.5150   -2.6860 F   0  0  0  0  0  0  0  0  0  0  0  0
    0.3140    4.4630   -0.2510 H   0  0  0  0  0  0  0  0  0  0  0  0
   -0.1910    2.8380    0.2590 H   0  0  0  0  0  0  0  0  0  0  0  0
   -0.7060    3.4740   -1.3180 H   0  0  0  0  0  0  0  0  0  0  0  0
    6.5120    2.9380   -3.1690 H   0  0  0  0  0  0  0  0  0  0  0  0
    7.5710    4.8680   -4.3130 H   0  0  0  0  0  0  0  0  0  0  0  0
    7.2340    7.1640   -3.4390 H   0  0  0  0  0  0  0  0  0  0  0  0
    4.7820    5.6010   -0.2770 H   0  0  0  0  0  0  0  0  0  0  0  0
    4.6360    9.5450   -1.3590 H   0  0  0  0  0  0  0  0  0  0  0  0
    7.4300    7.8580   -0.0250 H   0  0  0  0  0  0  0  0  0  0  0  0
    6.5170    9.3500    0.0030 H   0  0  0  0  0  0  0  0  0  0  0  0
    4.4030   -1.1020   -3.5500 H   0  0  0  0  0  0  0  0  0  0  0  0
    4.3320   -3.4990   -2.9180 H   0  0  0  0  0  0  0  0  0  0  0  0
    2.1550   -4.6060   -2.4910 H   0  0  0  0  0  0  0  0  0  0  0  0
    0.1160   -0.9200   -3.3330 H   0  0  0  0  0  0  0  0  0  0  0  0
   -1.2310   -5.2690   -2.1070 H   0  0  0  0  0  0  0  0  0  0  0  0
    0.5140   -5.3430   -2.1950 H   0  0  0  0  0  0  0  0  0  0  0  0
  1 30  1  0  0  0  0
  1 31  1  0  0  0  0
  1 32  1  0  0  0  0
  1  2  1  0  0  0  0
  2  3  2  0  0  0  0
  3  4  1  0  0  0  0
  3  5  1  0  0  0  0
  5  6  1  0  0  0  0
  6  7  1  0  0  0  0
  7  8  2  0  0  0  0
  8 33  1  0  0  0  0
  8  9  1  0  0  0  0
  9 34  1  0  0  0  0
  9 10  2  0  0  0  0
 10 35  1  0  0  0  0
 10 11  1  0  0  0  0
 11 12  2  0  0  0  0
 12  7  1  0  0  0  0
 12 36  1  0  0  0  0
 11 13  1  0  0  0  0
 13 14  2  0  0  0  0
 14 37  1  0  0  0  0
 13 15  1  0  0  0  0
 15 38  1  0  0  0  0
 15 39  1  0  0  0  0
  5 16  2  0  0  0  0
 16 17  1  0  0  0  0
 17 18  1  0  0  0  0
 18 19  1  0  0  0  0
 19 20  2  0  0  0  0
 20 40  1  0  0  0  0
 20 21  1  0  0  0  0
 21 41  1  0  0  0  0
 21 22  2  0  0  0  0
 22 42  1  0  0  0  0
 22 23  1  0  0  0  0
 23 24  2  0  0  0  0
 24 19  1  0  0  0  0
 24 43  1  0  0  0  0
 23 25  1  0  0  0  0
 25 26  2  0  0  0  0
 25 27  1  0  0  0  0
 27 44  1  0  0  0  0
 27 45  1  0  0  0  0
 17 28  2  0  0  0  0
 28  2  1  0  0  0  0
 28 29  1  0  0  0  0
M  END
>  <LOGBIO>
6.5500

>  <PRED_LOGBIO>
6.7300

>  <XV_RES>
-0.1930

>  <WHL_TMPL>
1

>  <ANCH>
26-28;34-36

$$$$
ROW68
  -MTS-   01071502343D 0   0.00000     0.00000     0

 56 59  0  0  0  0  0  0  0  0999 V2000
    5.0920   -1.8800   -1.9760 N   0  0  0  0  0  0  0  0  0  0  0  0
    4.0590   -1.9050   -2.8750 C   0  0  0  0  0  0  0  0  0  0  0  0
    4.1210   -1.1740   -3.9720 N   0  0  0  0  0  0  0  0  0  0  0  0
    2.8730   -2.7520   -2.6160 C   0  0  0  0  0  0  0  0  0  0  0  0
    2.8420   -4.0730   -3.0770 C   0  0  0  0  0  0  0  0  0  0  0  0
    1.7210   -4.8740   -2.8330 C   0  0  0  0  0  0  0  0  0  0  0  0
    0.6290   -4.3540   -2.1270 C   0  0  0  0  0  0  0  0  0  0  0  0
    0.6600   -3.0320   -1.6660 C   0  0  0  0  0  0  0  0  0  0  0  0
    1.7820   -2.2310   -1.9110 C   0  0  0  0  0  0  0  0  0  0  0  0
   -0.4430   -2.5060   -0.9530 N   0  0  0  0  0  0  0  0  0  0  0  0
   -1.8020   -2.3880   -1.4450 N   0  0  0  0  0  0  0  0  0  0  0  0
   -2.5340   -1.8520   -0.4870 C   0  0  0  0  0  0  0  0  0  0  0  0
   -1.6470   -1.6060    0.6710 C   0  0  0  0  0  0  0  0  0  0  0  0
   -0.4190   -2.0180    0.3270 C   0  0  0  0  0  0  0  0  0  0  0  0
    0.7780   -1.9550    1.1950 C   0  0  0  0  0  0  0  0  0  0  0  0
    0.6930   -1.4840    2.3270 O   0  0  0  0  0  0  0  0  0  0  0  0
    1.9460   -2.4090    0.7500 N   0  0  0  0  0  0  0  0  0  0  0  0
    3.1060   -2.2800    1.5500 C   0  0  0  0  0  0  0  0  0  0  0  0
    3.8660   -1.1050    1.4970 C   0  0  0  0  0  0  0  0  0  0  0  0
    5.0140   -0.9780    2.2890 C   0  0  0  0  0  0  0  0  0  0  0  0
    5.4020   -2.0260    3.1330 C   0  0  0  0  0  0  0  0  0  0  0  0
    4.6420   -3.2000    3.1850 C   0  0  0  0  0  0  0  0  0  0  0  0
    3.4940   -3.3280    2.3930 C   0  0  0  0  0  0  0  0  0  0  0  0
    6.6150   -1.8920    3.9700 C   0  0  0  0  0  0  0  0  0  0  0  0
    6.5300   -1.3050    5.2380 C   0  0  0  0  0  0  0  0  0  0  0  0
    7.6780   -1.1780    6.0290 C   0  0  0  0  0  0  0  0  0  0  0  0
    8.9110   -1.6390    5.5530 C   0  0  0  0  0  0  0  0  0  0  0  0
    8.9970   -2.2250    4.2850 C   0  0  0  0  0  0  0  0  0  0  0  0
    7.8490   -2.3520    3.4930 C   0  0  0  0  0  0  0  0  0  0  0  0
    7.9610   -3.1240    1.8260 S   0  0  0  0  0  0  0  0  0  0  0  0
    6.7230   -3.7680    1.5150 O   0  0  0  0  0  0  0  0  0  0  0  0
    9.0160   -4.0890    1.8180 O   0  0  0  0  0  0  0  0  0  0  0  0
    8.2920   -1.8870    0.6330 N   0  0  0  0  0  0  0  0  0  0  0  0
   -4.0110   -1.5440   -0.5600 C   0  0  0  0  0  0  0  0  0  0  0  0
   -4.6040   -2.4110   -1.3760 F   0  0  0  0  0  0  0  0  0  0  0  0
   -4.1840   -0.3100   -1.0230 F   0  0  0  0  0  0  0  0  0  0  0  0
   -4.5450   -1.6410    0.6540 F   0  0  0  0  0  0  0  0  0  0  0  0
    5.0440   -2.4390   -1.1360 H   0  0  0  0  0  0  0  0  0  0  0  0
    5.9010   -1.3020   -2.1520 H   0  0  0  0  0  0  0  0  0  0  0  0
    4.9140   -0.6080   -4.1450 H   0  0  0  0  0  0  0  0  0  0  0  0
    3.6840   -4.4750   -3.6220 H   0  0  0  0  0  0  0  0  0  0  0  0
    1.6970   -5.8940   -3.1890 H   0  0  0  0  0  0  0  0  0  0  0  0
   -0.2360   -4.9720   -1.9380 H   0  0  0  0  0  0  0  0  0  0  0  0
    1.8050   -1.2120   -1.5550 H   0  0  0  0  0  0  0  0  0  0  0  0
   -1.9350   -1.1750    1.6190 H   0  0  0  0  0  0  0  0  0  0  0  0
    2.0050   -2.8460   -0.1590 H   0  0  0  0  0  0  0  0  0  0  0  0
    3.5670   -0.2970    0.8460 H   0  0  0  0  0  0  0  0  0  0  0  0
    5.6000   -0.0720    2.2490 H   0  0  0  0  0  0  0  0  0  0  0  0
    4.9410   -4.0080    3.8360 H   0  0  0  0  0  0  0  0  0  0  0  0
    2.9080   -4.2350    2.4330 H   0  0  0  0  0  0  0  0  0  0  0  0
    5.5790   -0.9500    5.6060 H   0  0  0  0  0  0  0  0  0  0  0  0
    7.6120   -0.7260    7.0080 H   0  0  0  0  0  0  0  0  0  0  0  0
    9.7970   -1.5410    6.1630 H   0  0  0  0  0  0  0  0  0  0  0  0
    9.9480   -2.5800    3.9170 H   0  0  0  0  0  0  0  0  0  0  0  0
    8.3890   -0.9230    0.9170 H   0  0  0  0  0  0  0  0  0  0  0  0
    8.3860   -2.1380   -0.3410 H   0  0  0  0  0  0  0  0  0  0  0  0
  1 38  1  0  0  0  0
  1 39  1  0  0  0  0
  1  2  1  0  0  0  0
  2  3  2  0  0  0  0
  3 40  1  0  0  0  0
  2  4  1  0  0  0  0
  4  5  2  0  0  0  0
  5 41  1  0  0  0  0
  5  6  1  0  0  0  0
  6 42  1  0  0  0  0
  6  7  2  0  0  0  0
  7 43  1  0  0  0  0
  7  8  1  0  0  0  0
  8  9  2  0  0  0  0
  9  4  1  0  0  0  0
  9 44  1  0  0  0  0
  8 10  1  0  0  0  0
 10 11  1  0  0  0  0
 11 12  2  0  0  0  0
 12 13  1  0  0  0  0
 13 45  1  0  0  0  0
 13 14  2  0  0  0  0
 14 10  1  0  0  0  0
 14 15  1  0  0  0  0
 15 16  2  0  0  0  0
 15 17  1  0  0  0  0
 17 46  1  0  0  0  0
 17 18  1  0  0  0  0
 18 19  2  0  0  0  0
 19 47  1  0  0  0  0
 19 20  1  0  0  0  0
 20 48  1  0  0  0  0
 20 21  2  0  0  0  0
 21 22  1  0  0  0  0
 22 49  1  0  0  0  0
 22 23  2  0  0  0  0
 23 18  1  0  0  0  0
 23 50  1  0  0  0  0
 21 24  1  0  0  0  0
 24 25  2  0  0  0  0
 25 51  1  0  0  0  0
 25 26  1  0  0  0  0
 26 52  1  0  0  0  0
 26 27  2  0  0  0  0
 27 53  1  0  0  0  0
 27 28  1  0  0  0  0
 28 54  1  0  0  0  0
 28 29  2  0  0  0  0
 29 24  1  0  0  0  0
 29 30  1  0  0  0  0
 30 31  2  0  0  0  0
 30 32  2  0  0  0  0
 30 33  1  0  0  0  0
 33 55  1  0  0  0  0
 33 56  1  0  0  0  0
 12 34  1  0  0  0  0
 34 35  1  0  0  0  0
 34 36  1  0  0  0  0
 34 37  1  0  0  0  0
M  END
>  <LOGBIO>
10.8200

>  <PRED_LOGBIO>
8.9200

>  <XV_RES>
2.3390

>  <WHL_TMPL>
2

>  <ANCH>
31-32;23-24

$$$$
ROW69
  -MTS-   01071502343D 0   0.00000     0.00000     0

 47 50  0  0  0  0  0  0  0  0999 V2000
    1.5150    5.6480   -2.4010 Cl  0  0  0  0  0  0  0  0  0  0  0  0
    2.1130    4.3580   -1.3990 C   0  0  0  0  0  0  0  0  0  0  0  0
    3.4780    4.0450   -1.4010 C   0  0  0  0  0  0  0  0  0  0  0  0
    3.9590    3.0070   -0.5940 C   0  0  0  0  0  0  0  0  0  0  0  0
    3.0760    2.2810    0.2140 C   0  0  0  0  0  0  0  0  0  0  0  0
    3.4410    1.2520    1.0600 N   0  0  0  0  0  0  0  0  0  0  0  0
    3.4560    0.0020    0.6050 C   0  0  0  0  0  0  0  0  0  0  0  0
    3.1280   -0.2340   -0.5570 O   0  0  0  0  0  0  0  0  0  0  0  0
    3.8660   -1.1050    1.4970 C   0  0  0  0  0  0  0  0  0  0  0  0
    5.0140   -0.9780    2.2890 C   0  0  0  0  0  0  0  0  0  0  0  0
    5.4020   -2.0260    3.1330 C   0  0  0  0  0  0  0  0  0  0  0  0
    6.8280   -1.8670    4.1160 Cl  0  0  0  0  0  0  0  0  0  0  0  0
    4.6420   -3.2000    3.1850 C   0  0  0  0  0  0  0  0  0  0  0  0
    3.4940   -3.3280    2.3930 C   0  0  0  0  0  0  0  0  0  0  0  0
    3.1060   -2.2800    1.5500 C   0  0  0  0  0  0  0  0  0  0  0  0
    1.9460   -2.4090    0.7500 N   0  0  0  0  0  0  0  0  0  0  0  0
    0.7780   -1.9550    1.1950 C   0  0  0  0  0  0  0  0  0  0  0  0
    0.6930   -1.4840    2.3270 O   0  0  0  0  0  0  0  0  0  0  0  0
   -0.4190   -2.0180    0.3270 C   0  0  0  0  0  0  0  0  0  0  0  0
   -0.5100   -2.6370   -1.3290 S   0  0  0  0  0  0  0  0  0  0  0  0
   -2.2380   -2.3390   -1.5730 C   0  0  0  0  0  0  0  0  0  0  0  0
   -2.6800   -1.7970   -0.4300 C   0  0  0  0  0  0  0  0  0  0  0  0
   -4.1220   -1.3950   -0.2360 C   0  0  0  0  0  0  0  0  0  0  0  0
   -4.2080    0.0650   -0.0900 N   0  0  0  0  0  0  0  0  0  0  0  0
   -5.1780    0.7530    0.5900 C   0  0  0  0  0  0  0  0  0  0  0  0
   -4.9050    2.0610    0.4900 C   0  0  0  0  0  0  0  0  0  0  0  0
   -3.7360    2.1920   -0.2700 N   0  0  0  0  0  0  0  0  0  0  0  0
   -3.3320    0.9820   -0.6100 C   0  0  0  0  0  0  0  0  0  0  0  0
   -1.6620   -1.6190    0.6300 C   0  0  0  0  0  0  0  0  0  0  0  0
   -2.0520   -0.9400    2.1610 Cl  0  0  0  0  0  0  0  0  0  0  0  0
    1.7110    2.5940    0.2160 C   0  0  0  0  0  0  0  0  0  0  0  0
    1.2300    3.6320   -0.5900 C   0  0  0  0  0  0  0  0  0  0  0  0
    4.1590    4.6040   -2.0240 H   0  0  0  0  0  0  0  0  0  0  0  0
    5.0120    2.7650   -0.5960 H   0  0  0  0  0  0  0  0  0  0  0  0
    3.6950    1.4470    2.0180 H   0  0  0  0  0  0  0  0  0  0  0  0
    5.6000   -0.0720    2.2490 H   0  0  0  0  0  0  0  0  0  0  0  0
    4.9410   -4.0080    3.8360 H   0  0  0  0  0  0  0  0  0  0  0  0
    2.9080   -4.2350    2.4330 H   0  0  0  0  0  0  0  0  0  0  0  0
    2.0050   -2.8460   -0.1590 H   0  0  0  0  0  0  0  0  0  0  0  0
   -2.8170   -2.5500   -2.4600 H   0  0  0  0  0  0  0  0  0  0  0  0
   -4.4430   -1.8250    0.7100 H   0  0  0  0  0  0  0  0  0  0  0  0
   -4.6860   -1.6970   -1.1160 H   0  0  0  0  0  0  0  0  0  0  0  0
   -6.0160    0.3180    1.1140 H   0  0  0  0  0  0  0  0  0  0  0  0
   -5.4810    2.8680    0.9180 H   0  0  0  0  0  0  0  0  0  0  0  0
   -2.4570    0.7520   -1.1990 H   0  0  0  0  0  0  0  0  0  0  0  0
    1.0300    2.0350    0.8400 H   0  0  0  0  0  0  0  0  0  0  0  0
    0.1770    3.8740   -0.5890 H   0  0  0  0  0  0  0  0  0  0  0  0
  1  2  1  0  0  0  0
  2  3  2  0  0  0  0
  3 33  1  0  0  0  0
  3  4  1  0  0  0  0
  4 34  1  0  0  0  0
  4  5  2  0  0  0  0
  5  6  1  0  0  0  0
  6 35  1  0  0  0  0
  6  7  1  0  0  0  0
  7  8  2  0  0  0  0
  7  9  1  0  0  0  0
  9 10  2  0  0  0  0
 10 36  1  0  0  0  0
 10 11  1  0  0  0  0
 11 12  1  0  0  0  0
 11 13  2  0  0  0  0
 13 37  1  0  0  0  0
 13 14  1  0  0  0  0
 14 38  1  0  0  0  0
 14 15  2  0  0  0  0
 15  9  1  0  0  0  0
 15 16  1  0  0  0  0
 16 39  1  0  0  0  0
 16 17  1  0  0  0  0
 17 18  2  0  0  0  0
 17 19  1  0  0  0  0
 19 20  1  0  0  0  0
 20 21  1  0  0  0  0
 21 40  1  0  0  0  0
 21 22  2  0  0  0  0
 22 23  1  0  0  0  0
 23 41  1  0  0  0  0
 23 42  1  0  0  0  0
 23 24  1  0  0  0  0
 24 25  1  0  0  0  0
 25 43  1  0  0  0  0
 25 26  2  0  0  0  0
 26 44  1  0  0  0  0
 26 27  1  0  0  0  0
 27 28  2  0  0  0  0
 28 24  1  0  0  0  0
 28 45  1  0  0  0  0
 22 29  1  0  0  0  0
 29 19  2  0  0  0  0
 29 30  1  0  0  0  0
  5 31  1  0  0  0  0
 31 46  1  0  0  0  0
 31 32  2  0  0  0  0
 32  2  1  0  0  0  0
 32 47  1  0  0  0  0
M  END
>  <LOGBIO>
8.7200

>  <PRED_LOGBIO>
7.8200

>  <XV_RES>
0.9810

>  <WHL_TMPL>
2

>  <ANCH>
5-6;2-1

$$$$
ROW70
  -MTS-   01071502343D 0   0.00000     0.00000     0

 56 59  0  0  0  0  0  0  0  0999 V2000
    6.8680   -2.0250    3.5790 C   0  0  0  0  0  0  0  0  0  0  0  0
    5.5040   -2.1040    2.9360 C   0  0  0  0  0  0  0  0  0  0  0  0
    4.7560   -3.2860    2.9980 C   0  0  0  0  0  0  0  0  0  0  0  0
    5.2460   -4.3720    3.6330 F   0  0  0  0  0  0  0  0  0  0  0  0
    3.4940   -3.3270    2.3930 C   0  0  0  0  0  0  0  0  0  0  0  0
    2.7510   -4.4770    2.4450 O   0  0  0  0  0  0  0  0  0  0  0  0
    3.1950   -5.4950    3.2470 C   0  0  0  0  0  0  0  0  0  0  0  0
    3.0370   -6.8260    2.8410 C   0  0  0  0  0  0  0  0  0  0  0  0
    3.4910   -7.8660    3.6600 C   0  0  0  0  0  0  0  0  0  0  0  0
    4.1040   -7.5760    4.8850 C   0  0  0  0  0  0  0  0  0  0  0  0
    4.2620   -6.2460    5.2910 C   0  0  0  0  0  0  0  0  0  0  0  0
    3.8080   -5.2050    4.4720 C   0  0  0  0  0  0  0  0  0  0  0  0
    4.9100   -5.9390    6.5860 C   0  0  0  0  0  0  0  0  0  0  0  0
    6.2170   -5.7660    6.6450 N   0  0  0  0  0  0  0  0  0  0  0  0
    4.1530   -5.8360    7.7230 N   0  0  0  0  0  0  0  0  0  0  0  0
    3.0100   -2.2480    1.7630 N   0  0  0  0  0  0  0  0  0  0  0  0
    3.6990   -1.1020    1.6850 C   0  0  0  0  0  0  0  0  0  0  0  0
    3.1600   -0.0260    1.0300 O   0  0  0  0  0  0  0  0  0  0  0  0
    2.2240   -0.2680    0.0590 C   0  0  0  0  0  0  0  0  0  0  0  0
    0.8660   -0.3260    0.3940 C   0  0  0  0  0  0  0  0  0  0  0  0
   -0.0900   -0.5730   -0.5990 C   0  0  0  0  0  0  0  0  0  0  0  0
    0.3120   -0.7620   -1.9260 C   0  0  0  0  0  0  0  0  0  0  0  0
    1.6700   -0.7040   -2.2610 C   0  0  0  0  0  0  0  0  0  0  0  0
    2.6260   -0.4570   -1.2690 C   0  0  0  0  0  0  0  0  0  0  0  0
    2.0950   -0.9040   -3.6650 C   0  0  0  0  0  0  0  0  0  0  0  0
    2.1840    0.0600   -4.4240 O   0  0  0  0  0  0  0  0  0  0  0  0
    2.3820   -2.1260   -4.1060 N   0  0  0  0  0  0  0  0  0  0  0  0
    1.3710   -3.0100   -4.7040 C   0  0  0  0  0  0  0  0  0  0  0  0
    1.4810   -4.4530   -4.1790 C   0  0  0  0  0  0  0  0  0  0  0  0
    2.8180   -4.9470   -4.2910 O   0  0  0  0  0  0  0  0  0  0  0  0
    3.7410   -4.1560   -3.5370 C   0  0  0  0  0  0  0  0  0  0  0  0
    3.7340   -2.6980   -4.0320 C   0  0  0  0  0  0  0  0  0  0  0  0
    4.9670   -0.9960    2.2700 C   0  0  0  0  0  0  0  0  0  0  0  0
    5.6620    0.1590    2.1930 F   0  0  0  0  0  0  0  0  0  0  0  0
    6.7690   -2.1440    4.6550 H   0  0  0  0  0  0  0  0  0  0  0  0
    7.3170   -1.0590    3.3600 H   0  0  0  0  0  0  0  0  0  0  0  0
    7.5010   -2.8170    3.1830 H   0  0  0  0  0  0  0  0  0  0  0  0
    2.5640   -7.0490    1.8960 H   0  0  0  0  0  0  0  0  0  0  0  0
    3.3690   -8.8930    3.3470 H   0  0  0  0  0  0  0  0  0  0  0  0
    4.4540   -8.3790    5.5170 H   0  0  0  0  0  0  0  0  0  0  0  0
    3.9300   -4.1790    4.7850 H   0  0  0  0  0  0  0  0  0  0  0  0
    6.6500   -5.5610    7.5110 H   0  0  0  0  0  0  0  0  0  0  0  0
    3.1520   -5.9690    7.6770 H   0  0  0  0  0  0  0  0  0  0  0  0
    4.5950   -5.6270    8.6060 H   0  0  0  0  0  0  0  0  0  0  0  0
    0.5560   -0.1800    1.4180 H   0  0  0  0  0  0  0  0  0  0  0  0
   -1.1370   -0.6180   -0.3400 H   0  0  0  0  0  0  0  0  0  0  0  0
   -0.4250   -0.9530   -2.6920 H   0  0  0  0  0  0  0  0  0  0  0  0
    3.6740   -0.4120   -1.5270 H   0  0  0  0  0  0  0  0  0  0  0  0
    1.4850   -3.0080   -5.7860 H   0  0  0  0  0  0  0  0  0  0  0  0
    0.3780   -2.6200   -4.4870 H   0  0  0  0  0  0  0  0  0  0  0  0
    1.1690   -4.4840   -3.1370 H   0  0  0  0  0  0  0  0  0  0  0  0
    0.8090   -5.0960   -4.7440 H   0  0  0  0  0  0  0  0  0  0  0  0
    3.4650   -4.1820   -2.4840 H   0  0  0  0  0  0  0  0  0  0  0  0
    4.7420   -4.5690   -3.6400 H   0  0  0  0  0  0  0  0  0  0  0  0
    4.1990   -2.6490   -5.0150 H   0  0  0  0  0  0  0  0  0  0  0  0
    4.3470   -2.0900   -3.3710 H   0  0  0  0  0  0  0  0  0  0  0  0
  1 35  1  0  0  0  0
  1 36  1  0  0  0  0
  1 37  1  0  0  0  0
  1  2  1  0  0  0  0
  2  3  2  0  0  0  0
  3  4  1  0  0  0  0
  3  5  1  0  0  0  0
  5  6  1  0  0  0  0
  6  7  1  0  0  0  0
  7  8  2  0  0  0  0
  8 38  1  0  0  0  0
  8  9  1  0  0  0  0
  9 39  1  0  0  0  0
  9 10  2  0  0  0  0
 10 40  1  0  0  0  0
 10 11  1  0  0  0  0
 11 12  2  0  0  0  0
 12  7  1  0  0  0  0
 12 41  1  0  0  0  0
 11 13  1  0  0  0  0
 13 14  2  0  0  0  0
 14 42  1  0  0  0  0
 13 15  1  0  0  0  0
 15 43  1  0  0  0  0
 15 44  1  0  0  0  0
  5 16  2  0  0  0  0
 16 17  1  0  0  0  0
 17 18  1  0  0  0  0
 18 19  1  0  0  0  0
 19 20  2  0  0  0  0
 20 45  1  0  0  0  0
 20 21  1  0  0  0  0
 21 46  1  0  0  0  0
 21 22  2  0  0  0  0
 22 47  1  0  0  0  0
 22 23  1  0  0  0  0
 23 24  2  0  0  0  0
 24 19  1  0  0  0  0
 24 48  1  0  0  0  0
 23 25  1  0  0  0  0
 25 26  2  0  0  0  0
 25 27  1  0  0  0  0
 27 28  1  0  0  0  0
 28 49  1  0  0  0  0
 28 50  1  0  0  0  0
 28 29  1  0  0  0  0
 29 51  1  0  0  0  0
 29 52  1  0  0  0  0
 29 30  1  0  0  0  0
 30 31  1  0  0  0  0
 31 53  1  0  0  0  0
 31 54  1  0  0  0  0
 31 32  1  0  0  0  0
 32 27  1  0  0  0  0
 32 55  1  0  0  0  0
 32 56  1  0  0  0  0
 17 33  2  0  0  0  0
 33  2  1  0  0  0  0
 33 34  1  0  0  0  0
M  END
>  <LOGBIO>
5.8500

>  <PRED_LOGBIO>
5.3100

>  <XV_RES>
0.4610

>  <WHL_TMPL>
2

>  <ANCH>
17-24;8-9

$$$$
ROW71
  -MTS-   01071502343D 0   0.00000     0.00000     0

 44 46  0  0  0  0  0  0  0  0999 V2000
   -1.1210   -1.3840    2.9570 C   0  0  0  0  0  0  0  0  0  0  0  0
   -1.9730   -1.0780    1.8500 O   0  0  0  0  0  0  0  0  0  0  0  0
   -1.6620   -1.6190    0.6300 C   0  0  0  0  0  0  0  0  0  0  0  0
   -2.6800   -1.7970   -0.4300 C   0  0  0  0  0  0  0  0  0  0  0  0
   -4.1220   -1.3950   -0.2360 Br  0  0  0  0  0  0  0  0  0  0  0  0
   -2.2380   -2.3390   -1.5730 C   0  0  0  0  0  0  0  0  0  0  0  0
   -0.5100   -2.6370   -1.3290 S   0  0  0  0  0  0  0  0  0  0  0  0
   -0.4190   -2.0180    0.3270 C   0  0  0  0  0  0  0  0  0  0  0  0
    0.7780   -1.9550    1.1950 C   0  0  0  0  0  0  0  0  0  0  0  0
    0.6930   -1.4840    2.3270 O   0  0  0  0  0  0  0  0  0  0  0  0
    1.9460   -2.4090    0.7500 N   0  0  0  0  0  0  0  0  0  0  0  0
    3.1060   -2.2800    1.5500 C   0  0  0  0  0  0  0  0  0  0  0  0
    3.4940   -3.3280    2.3930 C   0  0  0  0  0  0  0  0  0  0  0  0
    4.6420   -3.2000    3.1850 C   0  0  0  0  0  0  0  0  0  0  0  0
    5.4020   -2.0260    3.1330 C   0  0  0  0  0  0  0  0  0  0  0  0
    6.6400   -1.8890    3.9870 C   0  0  0  0  0  0  0  0  0  0  0  0
    5.0140   -0.9780    2.2890 C   0  0  0  0  0  0  0  0  0  0  0  0
    3.8660   -1.1050    1.4970 C   0  0  0  0  0  0  0  0  0  0  0  0
    3.4560    0.0020    0.6050 C   0  0  0  0  0  0  0  0  0  0  0  0
    3.1280   -0.2340   -0.5570 O   0  0  0  0  0  0  0  0  0  0  0  0
    3.4410    1.2520    1.0600 N   0  0  0  0  0  0  0  0  0  0  0  0
    3.0760    2.2810    0.2140 C   0  0  0  0  0  0  0  0  0  0  0  0
    1.7610    2.7360    0.3690 C   0  0  0  0  0  0  0  0  0  0  0  0
    1.2790    3.7740   -0.4380 C   0  0  0  0  0  0  0  0  0  0  0  0
    2.1130    4.3580   -1.3990 C   0  0  0  0  0  0  0  0  0  0  0  0
    1.5150    5.6480   -2.4010 Cl  0  0  0  0  0  0  0  0  0  0  0  0
    3.4280    3.9030   -1.5530 C   0  0  0  0  0  0  0  0  0  0  0  0
    3.9100    2.8650   -0.7470 C   0  0  0  0  0  0  0  0  0  0  0  0
   -0.1110   -1.0400    2.7430 H   0  0  0  0  0  0  0  0  0  0  0  0
   -1.4930   -0.8860    3.8490 H   0  0  0  0  0  0  0  0  0  0  0  0
   -1.1100   -2.4600    3.1190 H   0  0  0  0  0  0  0  0  0  0  0  0
   -2.8170   -2.5500   -2.4600 H   0  0  0  0  0  0  0  0  0  0  0  0
    2.0050   -2.8460   -0.1590 H   0  0  0  0  0  0  0  0  0  0  0  0
    2.9090   -4.2350    2.4330 H   0  0  0  0  0  0  0  0  0  0  0  0
    4.9410   -4.0080    3.8360 H   0  0  0  0  0  0  0  0  0  0  0  0
    7.4910   -2.3220    3.4640 H   0  0  0  0  0  0  0  0  0  0  0  0
    6.4900   -2.4110    4.9290 H   0  0  0  0  0  0  0  0  0  0  0  0
    6.8320   -0.8360    4.1820 H   0  0  0  0  0  0  0  0  0  0  0  0
    5.6000   -0.0720    2.2490 H   0  0  0  0  0  0  0  0  0  0  0  0
    3.6950    1.4470    2.0180 H   0  0  0  0  0  0  0  0  0  0  0  0
    1.1170    2.2850    1.1100 H   0  0  0  0  0  0  0  0  0  0  0  0
    0.2650    4.1240   -0.3180 H   0  0  0  0  0  0  0  0  0  0  0  0
    4.0720    4.3540   -2.2950 H   0  0  0  0  0  0  0  0  0  0  0  0
    4.9240    2.5150   -0.8660 H   0  0  0  0  0  0  0  0  0  0  0  0
  1 29  1  0  0  0  0
  1 30  1  0  0  0  0
  1 31  1  0  0  0  0
  1  2  1  0  0  0  0
  2  3  1  0  0  0  0
  3  4  1  0  0  0  0
  4  5  1  0  0  0  0
  4  6  2  0  0  0  0
  6 32  1  0  0  0  0
  6  7  1  0  0  0  0
  7  8  1  0  0  0  0
  8  3  2  0  0  0  0
  8  9  1  0  0  0  0
  9 10  2  0  0  0  0
  9 11  1  0  0  0  0
 11 33  1  0  0  0  0
 11 12  1  0  0  0  0
 12 13  2  0  0  0  0
 13 34  1  0  0  0  0
 13 14  1  0  0  0  0
 14 35  1  0  0  0  0
 14 15  2  0  0  0  0
 15 16  1  0  0  0  0
 16 36  1  0  0  0  0
 16 37  1  0  0  0  0
 16 38  1  0  0  0  0
 15 17  1  0  0  0  0
 17 39  1  0  0  0  0
 17 18  2  0  0  0  0
 18 12  1  0  0  0  0
 18 19  1  0  0  0  0
 19 20  2  0  0  0  0
 19 21  1  0  0  0  0
 21 40  1  0  0  0  0
 21 22  1  0  0  0  0
 22 23  2  0  0  0  0
 23 41  1  0  0  0  0
 23 24  1  0  0  0  0
 24 42  1  0  0  0  0
 24 25  2  0  0  0  0
 25 26  1  0  0  0  0
 25 27  1  0  0  0  0
 27 43  1  0  0  0  0
 27 28  2  0  0  0  0
 28 22  1  0  0  0  0
 28 44  1  0  0  0  0
M  END
>  <LOGBIO>
7.2700

>  <PRED_LOGBIO>
7.6600

>  <XV_RES>
-0.4550

>  <WHL_TMPL>
2

>  <ANCH>
5-6;39-40

$$$$
ROW72
  -MTS-   01071502343D 0   0.00000     0.00000     0

 69 74  0  0  1  0  0  0  0  0999 V2000
   -6.3750   -3.5010   -3.0100 C   0  0  0  0  0  0  0  0  0  0  0  0
   -7.0450   -2.9680   -4.1550 O   0  0  0  0  0  0  0  0  0  0  0  0
   -7.3260   -1.6280   -4.1700 C   0  0  0  0  0  0  0  0  0  0  0  0
   -8.5400   -1.1600   -3.6520 C   0  0  0  0  0  0  0  0  0  0  0  0
   -8.8260    0.2100   -3.6680 C   0  0  0  0  0  0  0  0  0  0  0  0
   -7.8990    1.1130   -4.2010 C   0  0  0  0  0  0  0  0  0  0  0  0
   -6.6850    0.6460   -4.7190 C   0  0  0  0  0  0  0  0  0  0  0  0
   -6.3980   -0.7250   -4.7040 C   0  0  0  0  0  0  0  0  0  0  0  0
   -8.1880    2.4980   -4.2170 N   0  0  0  0  0  0  0  0  0  0  0  0
   -9.3090    3.1300   -4.8860 N   0  0  0  0  0  0  0  0  0  0  0  0
   -9.2330    4.4320   -4.6680 C   0  0  0  0  0  0  0  0  0  0  0  0
  -10.1050    5.3830   -5.1290 N   0  0  0  0  0  0  0  0  0  0  0  0
   -8.0350    4.6720   -3.8340 C   0  0  0  0  0  0  0  0  0  0  0  0
   -7.4310    5.9340   -3.2670 C   0  0  0  0  0  0  0  0  0  0  0  0
   -6.1490    5.7780   -2.4280 C   0  0  0  0  0  0  0  0  0  0  0  0
   -5.6280    4.4150   -2.2540 N   0  0  0  0  0  0  0  0  0  0  0  0
   -6.2290    3.3580   -2.7930 C   0  0  0  0  0  0  0  0  0  0  0  0
   -5.7450    2.2410   -2.6130 O   0  0  0  0  0  0  0  0  0  0  0  0
   -7.4610    3.4830   -3.6030 C   0  0  0  0  0  0  0  0  0  0  0  0
   -4.4520    4.2210   -1.4910 C   0  0  0  0  0  0  0  0  0  0  0  0
   -4.4850    3.4160   -0.3460 C   0  0  0  0  0  0  0  0  0  0  0  0
   -3.3220    3.2240    0.4090 C   0  0  0  0  0  0  0  0  0  0  0  0
   -2.1250    3.8370    0.0190 C   0  0  0  0  0  0  0  0  0  0  0  0
   -2.0920    4.6420   -1.1270 C   0  0  0  0  0  0  0  0  0  0  0  0
   -3.2550    4.8340   -1.8810 C   0  0  0  0  0  0  0  0  0  0  0  0
   -0.8950    3.6340    0.8170 C   0  0  0  0  0  0  0  0  0  0  0  0
   -0.8610    4.0240    2.1610 C   0  0  0  0  0  0  0  0  0  0  0  0
    0.3020    3.8320    2.9160 C   0  0  0  0  0  0  0  0  0  0  0  0
    1.4310    3.2510    2.3260 C   0  0  0  0  0  0  0  0  0  0  0  0
    1.3970    2.8610    0.9820 C   0  0  0  0  0  0  0  0  0  0  0  0
    0.2330    3.0530    0.2270 C   0  0  0  0  0  0  0  0  0  0  0  0
    0.1970    2.6330   -1.2230 C   0  0  0  0  0  0  0  0  0  0  0  0
   -0.2660    1.2410   -1.3180 N   0  0  0  0  0  0  0  0  0  0  0  0
   -0.3050    0.6880    0.0430 C   0  0  0  0  0  0  0  0  0  0  0  0
    1.1530    0.3440    0.4030 C   0  0  0  0  0  0  0  0  0  0  0  0
    1.8810    0.2860   -0.9530 C   0  0  1  0  0  0  0  0  0  0  0  0
    2.4140   -1.0320   -1.1050 O   0  0  0  0  0  0  0  0  0  0  0  0
    0.7760    0.4690   -2.0100 C   0  0  0  0  0  0  0  0  0  0  0  0
   -6.9800   -3.3290   -2.1220 H   0  0  0  0  0  0  0  0  0  0  0  0
   -6.2230   -4.5700   -3.1430 H   0  0  0  0  0  0  0  0  0  0  0  0
   -5.4110   -3.0100   -2.8920 H   0  0  0  0  0  0  0  0  0  0  0  0
   -9.2550   -1.8570   -3.2410 H   0  0  0  0  0  0  0  0  0  0  0  0
   -9.7630    0.5700   -3.2690 H   0  0  0  0  0  0  0  0  0  0  0  0
   -5.9700    1.3420   -5.1310 H   0  0  0  0  0  0  0  0  0  0  0  0
   -5.4620   -1.0850   -5.1030 H   0  0  0  0  0  0  0  0  0  0  0  0
  -10.9100    5.6410   -4.5770 H   0  0  0  0  0  0  0  0  0  0  0  0
   -9.9420    5.8270   -6.0220 H   0  0  0  0  0  0  0  0  0  0  0  0
   -8.1820    6.4310   -2.6570 H   0  0  0  0  0  0  0  0  0  0  0  0
   -7.2230    6.6150   -4.0890 H   0  0  0  0  0  0  0  0  0  0  0  0
   -6.3280    6.2060   -1.4430 H   0  0  0  0  0  0  0  0  0  0  0  0
   -5.3680    6.3900   -2.8750 H   0  0  0  0  0  0  0  0  0  0  0  0
   -5.4080    2.9430   -0.0450 H   0  0  0  0  0  0  0  0  0  0  0  0
   -3.3480    2.6040    1.2920 H   0  0  0  0  0  0  0  0  0  0  0  0
   -1.1690    5.1150   -1.4280 H   0  0  0  0  0  0  0  0  0  0  0  0
   -3.2300    5.4540   -2.7650 H   0  0  0  0  0  0  0  0  0  0  0  0
   -1.7320    4.4720    2.6160 H   0  0  0  0  0  0  0  0  0  0  0  0
    0.3290    4.1320    3.9530 H   0  0  0  0  0  0  0  0  0  0  0  0
    2.3290    3.1030    2.9090 H   0  0  0  0  0  0  0  0  0  0  0  0
    2.2680    2.4130    0.5270 H   0  0  0  0  0  0  0  0  0  0  0  0
    1.1940    2.7140   -1.6490 H   0  0  0  0  0  0  0  0  0  0  0  0
   -0.4850    3.2800   -1.7710 H   0  0  0  0  0  0  0  0  0  0  0  0
   -0.8610   -0.2460    0.0020 H   0  0  0  0  0  0  0  0  0  0  0  0
   -0.6650    1.4460    0.7360 H   0  0  0  0  0  0  0  0  0  0  0  0
    1.1630   -0.6580    0.8290 H   0  0  0  0  0  0  0  0  0  0  0  0
    1.5730    1.1500    1.0000 H   0  0  0  0  0  0  0  0  0  0  0  0
    2.6370    1.0650   -1.0300 H   0  0  0  0  0  0  0  0  0  0  0  0
    3.3290   -1.0750   -0.7870 H   0  0  0  0  0  0  0  0  0  0  0  0
    1.1770    1.0900   -2.8080 H   0  0  0  0  0  0  0  0  0  0  0  0
    0.3880   -0.5090   -2.2870 H   0  0  0  0  0  0  0  0  0  0  0  0
  1 39  1  0  0  0  0
  1 40  1  0  0  0  0
  1 41  1  0  0  0  0
  1  2  1  0  0  0  0
  2  3  1  0  0  0  0
  3  4  2  0  0  0  0
  4 42  1  0  0  0  0
  4  5  1  0  0  0  0
  5 43  1  0  0  0  0
  5  6  2  0  0  0  0
  6  7  1  0  0  0  0
  7 44  1  0  0  0  0
  7  8  2  0  0  0  0
  8  3  1  0  0  0  0
  8 45  1  0  0  0  0
  6  9  1  0  0  0  0
  9 10  1  0  0  0  0
 10 11  2  0  0  0  0
 11 12  1  0  0  0  0
 12 46  1  0  0  0  0
 12 47  1  0  0  0  0
 11 13  1  0  0  0  0
 13 14  1  0  0  0  0
 14 48  1  0  0  0  0
 14 49  1  0  0  0  0
 14 15  1  0  0  0  0
 15 50  1  0  0  0  0
 15 51  1  0  0  0  0
 15 16  1  0  0  0  0
 16 17  1  0  0  0  0
 17 18  2  0  0  0  0
 17 19  1  0  0  0  0
 19  9  1  0  0  0  0
 19 13  2  0  0  0  0
 16 20  1  0  0  0  0
 20 21  2  0  0  0  0
 21 52  1  0  0  0  0
 21 22  1  0  0  0  0
 22 53  1  0  0  0  0
 22 23  2  0  0  0  0
 23 24  1  0  0  0  0
 24 54  1  0  0  0  0
 24 25  2  0  0  0  0
 25 20  1  0  0  0  0
 25 55  1  0  0  0  0
 23 26  1  0  0  0  0
 26 27  2  0  0  0  0
 27 56  1  0  0  0  0
 27 28  1  0  0  0  0
 28 57  1  0  0  0  0
 28 29  2  0  0  0  0
 29 58  1  0  0  0  0
 29 30  1  0  0  0  0
 30 59  1  0  0  0  0
 30 31  2  0  0  0  0
 31 26  1  0  0  0  0
 31 32  1  0  0  0  0
 32 60  1  0  0  0  0
 32 61  1  0  0  0  0
 32 33  1  0  0  0  0
 33 34  1  0  0  0  0
 34 62  1  0  0  0  0
 34 63  1  0  0  0  0
 34 35  1  0  0  0  0
 35 64  1  0  0  0  0
 35 65  1  0  0  0  0
 35 36  1  0  0  0  0
 36 66  1  0  0  0  0
 36 37  1  0  0  0  0
 37 67  1  0  0  0  0
 36 38  1  0  0  0  0
 38 33  1  0  0  0  0
 38 68  1  0  0  0  0
 38 69  1  0  0  0  0
M  END
>  <LOGBIO>
8.1700

>  <PRED_LOGBIO>
7.8200

>  <XV_RES>
0.8450

>  <WHL_TMPL>
3

>  <ANCH>
21-24;67-56

$$$$
ROW73
  -MTS-   01071502343D 0   0.00000     0.00000     0

 55 58  0  0  1  0  0  0  0  0999 V2000
    3.3110   -1.1760    1.3670 C   0  0  0  0  0  0  0  0  0  0  0  0
    1.9630   -1.6870    0.9160 C   0  0  2  0  0  0  0  0  0  0  0  0
    1.2690   -0.6360    0.1590 N   0  0  0  0  0  0  0  0  0  0  0  0
    0.3200    0.3190    0.7510 C   0  0  0  0  0  0  0  0  0  0  0  0
    0.0820    1.4170   -0.3020 C   0  0  0  0  0  0  0  0  0  0  0  0
    0.5610    0.7270   -1.5930 C   0  0  2  0  0  0  0  0  0  0  0  0
    1.4290    1.6750   -2.3070 N   0  0  0  0  0  0  0  0  0  0  0  0
    2.1570    1.2170   -3.8310 S   0  0  0  0  0  0  0  0  0  0  0  0
    1.1290    0.9100   -4.7770 O   0  0  0  0  0  0  0  0  0  0  0  0
    2.9860    0.0680   -3.6380 O   0  0  0  0  0  0  0  0  0  0  0  0
    3.1780    2.6100   -4.4660 C   0  0  0  0  0  0  0  0  0  0  0  0
    2.6020    3.5770   -5.2990 C   0  0  0  0  0  0  0  0  0  0  0  0
    3.3790    4.6370   -5.7810 C   0  0  0  0  0  0  0  0  0  0  0  0
    4.7310    4.7300   -5.4310 C   0  0  0  0  0  0  0  0  0  0  0  0
    5.5080    5.7900   -5.9140 C   0  0  0  0  0  0  0  0  0  0  0  0
    6.8600    5.8830   -5.5640 C   0  0  0  0  0  0  0  0  0  0  0  0
    7.8260    7.2010   -6.1640 Cl  0  0  0  0  0  0  0  0  0  0  0  0
    7.4360    4.9160   -4.7310 C   0  0  0  0  0  0  0  0  0  0  0  0
    6.6590    3.8560   -4.2480 C   0  0  0  0  0  0  0  0  0  0  0  0
    5.3070    3.7630   -4.5980 C   0  0  0  0  0  0  0  0  0  0  0  0
    4.5300    2.7030   -4.1160 C   0  0  0  0  0  0  0  0  0  0  0  0
    1.4210   -0.4310   -1.1460 C   0  0  0  0  0  0  0  0  0  0  0  0
    2.1890   -1.4030   -1.6950 O   0  0  0  0  0  0  0  0  0  0  0  0
    1.1500   -1.9340    2.1640 C   0  0  0  0  0  0  0  0  0  0  0  0
    1.5550   -2.7250    3.0150 O   0  0  0  0  0  0  0  0  0  0  0  0
   -0.0020   -1.2960    2.3450 N   0  0  0  0  0  0  0  0  0  0  0  0
   -1.2880   -1.8360    1.8800 C   0  0  0  0  0  0  0  0  0  0  0  0
   -2.1560   -0.7610    1.2000 C   0  0  0  0  0  0  0  0  0  0  0  0
   -2.2810    0.4030    2.0220 O   0  0  0  0  0  0  0  0  0  0  0  0
   -1.0110    1.0010    2.2930 C   0  0  0  0  0  0  0  0  0  0  0  0
   -0.0900    0.0050    3.0240 C   0  0  0  0  0  0  0  0  0  0  0  0
    3.1810   -0.3660    2.0820 H   0  0  0  0  0  0  0  0  0  0  0  0
    3.7910   -1.9920    1.9040 H   0  0  0  0  0  0  0  0  0  0  0  0
    3.8460   -0.8770    0.4690 H   0  0  0  0  0  0  0  0  0  0  0  0
    2.0670   -2.5990    0.3320 H   0  0  0  0  0  0  0  0  0  0  0  0
    0.8160    0.7850    1.6000 H   0  0  0  0  0  0  0  0  0  0  0  0
   -0.6250   -0.1830    0.9480 H   0  0  0  0  0  0  0  0  0  0  0  0
    0.7520    2.2470   -0.0890 H   0  0  0  0  0  0  0  0  0  0  0  0
   -0.9830    1.6230   -0.3760 H   0  0  0  0  0  0  0  0  0  0  0  0
   -0.2790    0.3950   -2.2000 H   0  0  0  0  0  0  0  0  0  0  0  0
    1.6050    2.5900   -1.9180 H   0  0  0  0  0  0  0  0  0  0  0  0
    1.5590    3.5060   -5.5690 H   0  0  0  0  0  0  0  0  0  0  0  0
    2.9350    5.3830   -6.4240 H   0  0  0  0  0  0  0  0  0  0  0  0
    5.0640    6.5360   -6.5570 H   0  0  0  0  0  0  0  0  0  0  0  0
    8.4790    4.9880   -4.4610 H   0  0  0  0  0  0  0  0  0  0  0  0
    7.1030    3.1100   -3.6060 H   0  0  0  0  0  0  0  0  0  0  0  0
    4.9740    1.9570   -3.4730 H   0  0  0  0  0  0  0  0  0  0  0  0
   -1.8290   -2.2570    2.7250 H   0  0  0  0  0  0  0  0  0  0  0  0
   -1.1060   -2.6500    1.1820 H   0  0  0  0  0  0  0  0  0  0  0  0
   -1.7090   -0.4850    0.2470 H   0  0  0  0  0  0  0  0  0  0  0  0
   -3.1430   -1.1690    0.9960 H   0  0  0  0  0  0  0  0  0  0  0  0
   -0.5460    1.3040    1.3570 H   0  0  0  0  0  0  0  0  0  0  0  0
   -1.1510    1.8850    2.9100 H   0  0  0  0  0  0  0  0  0  0  0  0
   -0.4520   -0.1420    4.0390 H   0  0  0  0  0  0  0  0  0  0  0  0
    0.9060    0.4340    3.1120 H   0  0  0  0  0  0  0  0  0  0  0  0
  1 32  1  0  0  0  0
  1 33  1  0  0  0  0
  1 34  1  0  0  0  0
  1  2  1  0  0  0  0
  2 35  1  0  0  0  0
  2  3  1  0  0  0  0
  3  4  1  0  0  0  0
  4 36  1  0  0  0  0
  4 37  1  0  0  0  0
  4  5  1  0  0  0  0
  5 38  1  0  0  0  0
  5 39  1  0  0  0  0
  5  6  1  0  0  0  0
  6 40  1  0  0  0  0
  6  7  1  0  0  0  0
  7 41  1  0  0  0  0
  7  8  1  0  0  0  0
  8  9  2  0  0  0  0
  8 10  2  0  0  0  0
  8 11  1  0  0  0  0
 11 12  2  0  0  0  0
 12 42  1  0  0  0  0
 12 13  1  0  0  0  0
 13 43  1  0  0  0  0
 13 14  2  0  0  0  0
 14 15  1  0  0  0  0
 15 44  1  0  0  0  0
 15 16  2  0  0  0  0
 16 17  1  0  0  0  0
 16 18  1  0  0  0  0
 18 45  1  0  0  0  0
 18 19  2  0  0  0  0
 19 46  1  0  0  0  0
 19 20  1  0  0  0  0
 20 14  1  0  0  0  0
 20 21  2  0  0  0  0
 21 11  1  0  0  0  0
 21 47  1  0  0  0  0
  6 22  1  0  0  0  0
 22  3  1  0  0  0  0
 22 23  2  0  0  0  0
  2 24  1  0  0  0  0
 24 25  2  0  0  0  0
 24 26  1  0  0  0  0
 26 27  1  0  0  0  0
 27 48  1  0  0  0  0
 27 49  1  0  0  0  0
 27 28  1  0  0  0  0
 28 50  1  0  0  0  0
 28 51  1  0  0  0  0
 28 29  1  0  0  0  0
 29 30  1  0  0  0  0
 30 52  1  0  0  0  0
 30 53  1  0  0  0  0
 30 31  1  0  0  0  0
 31 26  1  0  0  0  0
 31 54  1  0  0  0  0
 31 55  1  0  0  0  0
M  END
>  <LOGBIO>
8.2200

>  <PRED_LOGBIO>
6.7800

>  <XV_RES>
1.5090

>  <WHL_TMPL>
3

>  <ANCH>
15-18;5-7

$$$$
ROW74
  -MTS-   01071502343D 0   0.00000     0.00000     0

 90 92  0  0  1  0  0  0  0  0999 V2000
   -9.9270   -2.6030   -0.4560 C   0  0  0  0  0  0  0  0  0  0  0  0
   -8.8340   -2.7730   -1.5070 C   0  0  0  0  0  0  0  0  0  0  0  0
   -7.5520   -2.6730   -0.8820 O   0  0  0  0  0  0  0  0  0  0  0  0
   -6.4560   -2.8000   -1.6600 C   0  0  0  0  0  0  0  0  0  0  0  0
   -6.5780   -2.9930   -2.8580 O   0  0  0  0  0  0  0  0  0  0  0  0
   -5.2440   -2.7130   -1.1200 N   0  0  0  0  0  0  0  0  0  0  0  0
   -4.5340   -3.8930   -0.6050 C   0  0  0  0  0  0  0  0  0  0  0  0
   -4.0050   -3.6510    0.8210 C   0  0  0  0  0  0  0  0  0  0  0  0
   -3.2840   -2.3770    0.9520 N   0  0  0  0  0  0  0  0  0  0  0  0
   -4.0050   -1.2080    0.4280 C   0  0  0  0  0  0  0  0  0  0  0  0
   -4.5320   -1.4330   -1.0020 C   0  0  0  0  0  0  0  0  0  0  0  0
   -2.0760   -2.2880    1.5000 C   0  0  0  0  0  0  0  0  0  0  0  0
   -1.9620   -2.0930    2.7090 O   0  0  0  0  0  0  0  0  0  0  0  0
   -0.8440   -2.4270    0.6380 C   0  0  2  0  0  0  0  0  0  0  0  0
   -0.8450   -1.3360   -0.4320 C   0  0  0  0  0  0  0  0  0  0  0  0
   -2.0790   -1.4740   -1.2910 C   0  0  0  0  0  0  0  0  0  0  0  0
   -3.2560   -0.8040   -0.9390 C   0  0  0  0  0  0  0  0  0  0  0  0
   -4.4000   -0.9320   -1.7360 C   0  0  0  0  0  0  0  0  0  0  0  0
   -4.3660   -1.7320   -2.8850 C   0  0  0  0  0  0  0  0  0  0  0  0
   -3.1890   -2.4020   -3.2370 C   0  0  0  0  0  0  0  0  0  0  0  0
   -2.0450   -2.2740   -2.4400 C   0  0  0  0  0  0  0  0  0  0  0  0
   -3.1540   -3.2470   -4.4510 C   0  0  0  0  0  0  0  0  0  0  0  0
   -2.8090   -2.7210   -5.6120 N   0  0  0  0  0  0  0  0  0  0  0  0
   -3.4790   -4.5760   -4.3710 N   0  0  0  0  0  0  0  0  0  0  0  0
    0.3570   -2.2920    1.4750 N   0  0  0  0  0  0  0  0  0  0  0  0
    1.9460   -2.4090    0.7500 S   0  0  0  0  0  0  0  0  0  0  0  0
    2.0090   -1.3000   -0.1500 O   0  0  0  0  0  0  0  0  0  0  0  0
    1.9710   -3.6400    0.0240 O   0  0  0  0  0  0  0  0  0  0  0  0
    3.1060   -2.2800    1.5500 C   0  0  0  0  0  0  0  0  0  0  0  0
    3.8660   -1.1050    1.4970 C   0  0  0  0  0  0  0  0  0  0  0  0
    5.0140   -0.9780    2.2890 C   0  0  0  0  0  0  0  0  0  0  0  0
    5.4020   -2.0260    3.1330 C   0  0  0  0  0  0  0  0  0  0  0  0
    4.6420   -3.2000    3.1850 C   0  0  0  0  0  0  0  0  0  0  0  0
    3.4940   -3.3280    2.3930 C   0  0  0  0  0  0  0  0  0  0  0  0
    2.7510   -4.4770    2.4450 C   0  0  0  0  0  0  0  0  0  0  0  0
    3.2150   -5.5400    3.2820 C   0  0  0  0  0  0  0  0  0  0  0  0
    2.8010   -5.0420    1.0280 C   0  0  0  0  0  0  0  0  0  0  0  0
    6.6400   -1.8890    3.9870 C   0  0  0  0  0  0  0  0  0  0  0  0
    7.8160   -1.4620    3.1130 C   0  0  0  0  0  0  0  0  0  0  0  0
    6.4000   -0.8380    5.0660 C   0  0  0  0  0  0  0  0  0  0  0  0
    3.4560    0.0020    0.6050 C   0  0  0  0  0  0  0  0  0  0  0  0
    3.9700   -0.3880   -0.7780 C   0  0  0  0  0  0  0  0  0  0  0  0
    1.9570    0.2260    0.4240 C   0  0  0  0  0  0  0  0  0  0  0  0
   -9.8280   -1.6270    0.0150 H   0  0  0  0  0  0  0  0  0  0  0  0
  -10.9030   -2.6790   -0.9310 H   0  0  0  0  0  0  0  0  0  0  0  0
   -9.8300   -3.3810    0.2980 H   0  0  0  0  0  0  0  0  0  0  0  0
   -8.9320   -1.9950   -2.2610 H   0  0  0  0  0  0  0  0  0  0  0  0
   -8.9330   -3.7490   -1.9780 H   0  0  0  0  0  0  0  0  0  0  0  0
   -3.7010   -4.1320   -1.2630 H   0  0  0  0  0  0  0  0  0  0  0  0
   -5.2070   -4.7480   -0.6010 H   0  0  0  0  0  0  0  0  0  0  0  0
   -4.8380   -3.6680    1.5220 H   0  0  0  0  0  0  0  0  0  0  0  0
   -3.3460   -4.4690    1.1050 H   0  0  0  0  0  0  0  0  0  0  0  0
   -4.8390   -0.9730    1.0860 H   0  0  0  0  0  0  0  0  0  0  0  0
   -3.3460   -0.3430    0.4370 H   0  0  0  0  0  0  0  0  0  0  0  0
   -3.6990   -1.4160   -1.7020 H   0  0  0  0  0  0  0  0  0  0  0  0
   -5.2030   -0.6200   -1.2730 H   0  0  0  0  0  0  0  0  0  0  0  0
   -0.8440   -3.4040    0.1590 H   0  0  0  0  0  0  0  0  0  0  0  0
   -0.8440   -0.3590    0.0470 H   0  0  0  0  0  0  0  0  0  0  0  0
    0.0430   -1.4360   -1.0530 H   0  0  0  0  0  0  0  0  0  0  0  0
   -3.2820   -0.1870   -0.0530 H   0  0  0  0  0  0  0  0  0  0  0  0
   -5.3080   -0.4150   -1.4640 H   0  0  0  0  0  0  0  0  0  0  0  0
   -5.2490   -1.8310   -3.4990 H   0  0  0  0  0  0  0  0  0  0  0  0
   -1.1370   -2.7910   -2.7110 H   0  0  0  0  0  0  0  0  0  0  0  0
   -2.7850   -3.2870   -6.4240 H   0  0  0  0  0  0  0  0  0  0  0  0
   -3.7440   -4.9780   -3.4830 H   0  0  0  0  0  0  0  0  0  0  0  0
   -3.4550   -5.1520   -5.2000 H   0  0  0  0  0  0  0  0  0  0  0  0
    0.2660   -2.1320    2.4680 H   0  0  0  0  0  0  0  0  0  0  0  0
    5.6000   -0.0720    2.2490 H   0  0  0  0  0  0  0  0  0  0  0  0
    4.9410   -4.0080    3.8360 H   0  0  0  0  0  0  0  0  0  0  0  0
    1.7150   -4.2500    2.6850 H   0  0  0  0  0  0  0  0  0  0  0  0
    2.3680   -6.0760    3.7040 H   0  0  0  0  0  0  0  0  0  0  0  0
    3.7380   -5.0760    4.1160 H   0  0  0  0  0  0  0  0  0  0  0  0
    3.8590   -6.1720    2.6750 H   0  0  0  0  0  0  0  0  0  0  0  0
    3.5700   -4.5240    0.4580 H   0  0  0  0  0  0  0  0  0  0  0  0
    1.8360   -4.9010    0.5470 H   0  0  0  0  0  0  0  0  0  0  0  0
    3.0340   -6.1040    1.0690 H   0  0  0  0  0  0  0  0  0  0  0  0
    6.8650   -2.8450    4.4550 H   0  0  0  0  0  0  0  0  0  0  0  0
    7.5910   -0.5070    2.6440 H   0  0  0  0  0  0  0  0  0  0  0  0
    8.7080   -1.3640    3.7280 H   0  0  0  0  0  0  0  0  0  0  0  0
    7.9870   -2.2120    2.3430 H   0  0  0  0  0  0  0  0  0  0  0  0
    6.1750    0.1180    4.5970 H   0  0  0  0  0  0  0  0  0  0  0  0
    7.2920   -0.7390    5.6810 H   0  0  0  0  0  0  0  0  0  0  0  0
    5.5620   -1.1420    5.6890 H   0  0  0  0  0  0  0  0  0  0  0  0
    3.9270    0.9310    0.9190 H   0  0  0  0  0  0  0  0  0  0  0  0
    3.5210   -1.3320   -1.0790 H   0  0  0  0  0  0  0  0  0  0  0  0
    3.7050    0.3850   -1.4950 H   0  0  0  0  0  0  0  0  0  0  0  0
    5.0530   -0.4960   -0.7450 H   0  0  0  0  0  0  0  0  0  0  0  0
    1.5040   -0.6700    0.0060 H   0  0  0  0  0  0  0  0  0  0  0  0
    1.7950    1.0640   -0.2510 H   0  0  0  0  0  0  0  0  0  0  0  0
    1.5040    0.4450    1.3890 H   0  0  0  0  0  0  0  0  0  0  0  0
  1 44  1  0  0  0  0
  1 45  1  0  0  0  0
  1 46  1  0  0  0  0
  1  2  1  0  0  0  0
  2 47  1  0  0  0  0
  2 48  1  0  0  0  0
  2  3  1  0  0  0  0
  3  4  1  0  0  0  0
  4  5  2  0  0  0  0
  4  6  1  0  0  0  0
  6  7  1  0  0  0  0
  7 49  1  0  0  0  0
  7 50  1  0  0  0  0
  7  8  1  0  0  0  0
  8 51  1  0  0  0  0
  8 52  1  0  0  0  0
  8  9  1  0  0  0  0
  9 10  1  0  0  0  0
 10 53  1  0  0  0  0
 10 54  1  0  0  0  0
 10 11  1  0  0  0  0
 11  6  1  0  0  0  0
 11 55  1  0  0  0  0
 11 56  1  0  0  0  0
  9 12  1  0  0  0  0
 12 13  2  0  0  0  0
 12 14  1  0  0  0  0
 14 57  1  0  0  0  0
 14 15  1  0  0  0  0
 15 58  1  0  0  0  0
 15 59  1  0  0  0  0
 15 16  1  0  0  0  0
 16 17  2  0  0  0  0
 17 60  1  0  0  0  0
 17 18  1  0  0  0  0
 18 61  1  0  0  0  0
 18 19  2  0  0  0  0
 19 62  1  0  0  0  0
 19 20  1  0  0  0  0
 20 21  2  0  0  0  0
 21 16  1  0  0  0  0
 21 63  1  0  0  0  0
 20 22  1  0  0  0  0
 22 23  2  0  0  0  0
 23 64  1  0  0  0  0
 22 24  1  0  0  0  0
 24 65  1  0  0  0  0
 24 66  1  0  0  0  0
 14 25  1  0  0  0  0
 25 67  1  0  0  0  0
 25 26  1  0  0  0  0
 26 27  2  0  0  0  0
 26 28  2  0  0  0  0
 26 29  1  0  0  0  0
 29 30  2  0  0  0  0
 30 31  1  0  0  0  0
 31 68  1  0  0  0  0
 31 32  2  0  0  0  0
 32 33  1  0  0  0  0
 33 69  1  0  0  0  0
 33 34  2  0  0  0  0
 34 29  1  0  0  0  0
 34 35  1  0  0  0  0
 35 70  1  0  0  0  0
 35 36  1  0  0  0  0
 36 71  1  0  0  0  0
 36 72  1  0  0  0  0
 36 73  1  0  0  0  0
 35 37  1  0  0  0  0
 37 74  1  0  0  0  0
 37 75  1  0  0  0  0
 37 76  1  0  0  0  0
 32 38  1  0  0  0  0
 38 77  1  0  0  0  0
 38 39  1  0  0  0  0
 39 78  1  0  0  0  0
 39 79  1  0  0  0  0
 39 80  1  0  0  0  0
 38 40  1  0  0  0  0
 40 81  1  0  0  0  0
 40 82  1  0  0  0  0
 40 83  1  0  0  0  0
 30 41  1  0  0  0  0
 41 84  1  0  0  0  0
 41 42  1  0  0  0  0
 42 85  1  0  0  0  0
 42 86  1  0  0  0  0
 42 87  1  0  0  0  0
 41 43  1  0  0  0  0
 43 88  1  0  0  0  0
 43 89  1  0  0  0  0
 43 90  1  0  0  0  0
M  END
>  <LOGBIO>
5.7700

>  <PRED_LOGBIO>
5.5300

>  <XV_RES>
0.2130

>  <WHL_TMPL>
2

>  <ANCH>
15-22;54-55

$$$$
ROW75
  -MTS-   01071502343D 0   0.00000     0.00000     0

 53 55  0  0  0  0  0  0  0  0999 V2000
    9.3270    0.4060   -7.8990 N   0  0  0  0  0  0  0  0  0  0  0  0
    8.1190    0.1220   -7.3190 C   0  0  0  0  0  0  0  0  0  0  0  0
    7.5850   -1.0780   -7.4600 N   0  0  0  0  0  0  0  0  0  0  0  0
    7.4650    1.0820   -6.5930 N   0  0  0  0  0  0  0  0  0  0  0  0
    7.6670    1.2590   -5.1480 C   0  0  0  0  0  0  0  0  0  0  0  0
    6.3390    1.2600   -4.3680 C   0  0  0  0  0  0  0  0  0  0  0  0
    5.3390    2.2670   -4.9650 C   0  0  0  0  0  0  0  0  0  0  0  0
    5.1450    2.0380   -6.4750 C   0  0  0  0  0  0  0  0  0  0  0  0
    6.5050    2.0170   -7.1980 C   0  0  0  0  0  0  0  0  0  0  0  0
    4.0470    2.1620   -4.2720 N   0  0  0  0  0  0  0  0  0  0  0  0
    3.5780    3.3810   -3.5980 C   0  0  0  0  0  0  0  0  0  0  0  0
    2.0670    3.6780   -3.6470 C   0  0  0  0  0  0  0  0  0  0  0  0
    1.2300    2.6280   -2.8930 C   0  0  0  0  0  0  0  0  0  0  0  0
    1.0740    1.2920   -3.6430 C   0  0  0  0  0  0  0  0  0  0  0  0
    2.3030    0.5110   -3.8440 N   0  0  0  0  0  0  0  0  0  0  0  0
    3.4490    0.9750   -4.3340 C   0  0  0  0  0  0  0  0  0  0  0  0
    4.0950    0.1240   -4.9840 O   0  0  0  0  0  0  0  0  0  0  0  0
    2.2640   -0.8560   -3.4820 C   0  0  0  0  0  0  0  0  0  0  0  0
    3.4540   -1.5840   -3.3650 C   0  0  0  0  0  0  0  0  0  0  0  0
    3.4140   -2.9370   -3.0080 C   0  0  0  0  0  0  0  0  0  0  0  0
    2.1850   -3.5620   -2.7670 C   0  0  0  0  0  0  0  0  0  0  0  0
    0.9950   -2.8340   -2.8840 C   0  0  0  0  0  0  0  0  0  0  0  0
    1.0340   -1.4810   -3.2420 C   0  0  0  0  0  0  0  0  0  0  0  0
   -0.3050   -3.4940   -2.6300 C   0  0  0  0  0  0  0  0  0  0  0  0
   -1.4270   -2.8070   -2.7400 N   0  0  0  0  0  0  0  0  0  0  0  0
   -0.3440   -4.8180   -2.2800 N   0  0  0  0  0  0  0  0  0  0  0  0
    9.7350    1.3230   -7.7920 H   0  0  0  0  0  0  0  0  0  0  0  0
    9.8090   -0.3020   -8.4340 H   0  0  0  0  0  0  0  0  0  0  0  0
    8.0580   -1.7720   -7.9840 H   0  0  0  0  0  0  0  0  0  0  0  0
    8.1930    2.1950   -4.9700 H   0  0  0  0  0  0  0  0  0  0  0  0
    8.3070    0.4630   -4.7740 H   0  0  0  0  0  0  0  0  0  0  0  0
    5.9060    0.2630   -4.3900 H   0  0  0  0  0  0  0  0  0  0  0  0
    6.5310    1.5140   -3.3280 H   0  0  0  0  0  0  0  0  0  0  0  0
    5.6830    3.2840   -4.7850 H   0  0  0  0  0  0  0  0  0  0  0  0
    4.6340    1.0910   -6.6350 H   0  0  0  0  0  0  0  0  0  0  0  0
    4.5280    2.8340   -6.8860 H   0  0  0  0  0  0  0  0  0  0  0  0
    6.9290    3.0190   -7.1970 H   0  0  0  0  0  0  0  0  0  0  0  0
    6.3530    1.7520   -8.2420 H   0  0  0  0  0  0  0  0  0  0  0  0
    3.8840    3.3350   -2.5550 H   0  0  0  0  0  0  0  0  0  0  0  0
    4.1080    4.2320   -4.0210 H   0  0  0  0  0  0  0  0  0  0  0  0
    1.7420    3.7220   -4.6840 H   0  0  0  0  0  0  0  0  0  0  0  0
    1.8790    4.6620   -3.2220 H   0  0  0  0  0  0  0  0  0  0  0  0
    1.6860    2.4400   -1.9230 H   0  0  0  0  0  0  0  0  0  0  0  0
    0.2440    3.0390   -2.6900 H   0  0  0  0  0  0  0  0  0  0  0  0
    0.6270    1.4900   -4.6150 H   0  0  0  0  0  0  0  0  0  0  0  0
    0.3550    0.6760   -3.1070 H   0  0  0  0  0  0  0  0  0  0  0  0
    4.4030   -1.1020   -3.5500 H   0  0  0  0  0  0  0  0  0  0  0  0
    4.3320   -3.4990   -2.9180 H   0  0  0  0  0  0  0  0  0  0  0  0
    2.1550   -4.6060   -2.4910 H   0  0  0  0  0  0  0  0  0  0  0  0
    0.1160   -0.9200   -3.3330 H   0  0  0  0  0  0  0  0  0  0  0  0
   -2.2960   -3.2490   -2.5700 H   0  0  0  0  0  0  0  0  0  0  0  0
   -1.0740   -5.4150   -2.6430 H   0  0  0  0  0  0  0  0  0  0  0  0
    0.3570   -5.1970   -1.6590 H   0  0  0  0  0  0  0  0  0  0  0  0
  1 27  1  0  0  0  0
  1 28  1  0  0  0  0
  1  2  1  0  0  0  0
  2  3  2  0  0  0  0
  3 29  1  0  0  0  0
  2  4  1  0  0  0  0
  4  5  1  0  0  0  0
  5 30  1  0  0  0  0
  5 31  1  0  0  0  0
  5  6  1  0  0  0  0
  6 32  1  0  0  0  0
  6 33  1  0  0  0  0
  6  7  1  0  0  0  0
  7 34  1  0  0  0  0
  7  8  1  0  0  0  0
  8 35  1  0  0  0  0
  8 36  1  0  0  0  0
  8  9  1  0  0  0  0
  9  4  1  0  0  0  0
  9 37  1  0  0  0  0
  9 38  1  0  0  0  0
  7 10  1  0  0  0  0
 10 11  1  0  0  0  0
 11 39  1  0  0  0  0
 11 40  1  0  0  0  0
 11 12  1  0  0  0  0
 12 41  1  0  0  0  0
 12 42  1  0  0  0  0
 12 13  1  0  0  0  0
 13 43  1  0  0  0  0
 13 44  1  0  0  0  0
 13 14  1  0  0  0  0
 14 45  1  0  0  0  0
 14 46  1  0  0  0  0
 14 15  1  0  0  0  0
 15 16  1  0  0  0  0
 16 10  1  0  0  0  0
 16 17  2  0  0  0  0
 15 18  1  0  0  0  0
 18 19  2  0  0  0  0
 19 47  1  0  0  0  0
 19 20  1  0  0  0  0
 20 48  1  0  0  0  0
 20 21  2  0  0  0  0
 21 49  1  0  0  0  0
 21 22  1  0  0  0  0
 22 23  2  0  0  0  0
 23 18  1  0  0  0  0
 23 50  1  0  0  0  0
 22 24  1  0  0  0  0
 24 25  2  0  0  0  0
 25 51  1  0  0  0  0
 24 26  1  0  0  0  0
 26 52  1  0  0  0  0
 26 53  1  0  0  0  0
M  END
>  <LOGBIO>
5.6000

>  <PRED_LOGBIO>
6.1000

>  <XV_RES>
-0.7130

>  <WHL_TMPL>
1

>  <ANCH>
31-34;48-51

$$$$
ROW76
  -MTS-   01071502343D 0   0.00000     0.00000     0

 51 54  0  0  1  0  0  0  0  0999 V2000
    4.9670   -4.0480    4.2870 C   0  0  0  0  0  0  0  0  0  0  0  0
    3.7710   -4.9470    4.5900 C   0  0  1  0  0  0  0  0  0  0  0  0
    4.1830   -6.0530    5.5790 C   0  0  0  0  0  0  0  0  0  0  0  0
    3.0210   -7.0270    5.8510 C   0  0  0  0  0  0  0  0  0  0  0  0
    2.4650   -7.6190    4.5430 C   0  0  0  0  0  0  0  0  0  0  0  0
    2.0530   -6.5130    3.5540 C   0  0  0  0  0  0  0  0  0  0  0  0
    3.2150   -5.5400    3.2820 C   0  0  2  0  0  0  0  0  0  0  0  0
    2.7510   -4.4770    2.4450 O   0  0  0  0  0  0  0  0  0  0  0  0
    3.4940   -3.3280    2.3930 C   0  0  0  0  0  0  0  0  0  0  0  0
    4.6420   -3.2000    3.1850 C   0  0  0  0  0  0  0  0  0  0  0  0
    5.4020   -2.0260    3.1330 C   0  0  0  0  0  0  0  0  0  0  0  0
    5.0140   -0.9780    2.2890 C   0  0  0  0  0  0  0  0  0  0  0  0
    3.8660   -1.1050    1.4970 C   0  0  0  0  0  0  0  0  0  0  0  0
    3.1060   -2.2800    1.5500 C   0  0  0  0  0  0  0  0  0  0  0  0
    1.9460   -2.4090    0.7500 O   0  0  0  0  0  0  0  0  0  0  0  0
    3.4560    0.0020    0.6050 C   0  0  0  0  0  0  0  0  0  0  0  0
    3.7480    0.0870   -0.6800 N   0  0  0  0  0  0  0  0  0  0  0  0
    3.1990    1.2640   -1.2030 C   0  0  0  0  0  0  0  0  0  0  0  0
    3.2030    1.8360   -2.4800 C   0  0  0  0  0  0  0  0  0  0  0  0
    2.5510    3.0550   -2.7040 C   0  0  0  0  0  0  0  0  0  0  0  0
    2.5560    3.6600   -4.0550 C   0  0  0  0  0  0  0  0  0  0  0  0
    3.5200    4.4920   -4.4020 N   0  0  0  0  0  0  0  0  0  0  0  0
    1.5600    3.3560   -4.9450 N   0  0  0  0  0  0  0  0  0  0  0  0
    1.8930    3.7010   -1.6500 C   0  0  0  0  0  0  0  0  0  0  0  0
    1.2640    4.8750   -1.8660 F   0  0  0  0  0  0  0  0  0  0  0  0
    1.8890    3.1280   -0.3730 C   0  0  0  0  0  0  0  0  0  0  0  0
    2.5410    1.9100   -0.1490 C   0  0  0  0  0  0  0  0  0  0  0  0
    2.7180    1.0900    0.9910 N   0  0  0  0  0  0  0  0  0  0  0  0
    5.4760   -4.4110    3.3970 H   0  0  0  0  0  0  0  0  0  0  0  0
    4.6210   -3.0310    4.1180 H   0  0  0  0  0  0  0  0  0  0  0  0
    5.6540   -4.0630    5.1300 H   0  0  0  0  0  0  0  0  0  0  0  0
    3.0290   -4.2970    5.0480 H   0  0  0  0  0  0  0  0  0  0  0  0
    5.0290   -6.6050    5.1740 H   0  0  0  0  0  0  0  0  0  0  0  0
    4.5030   -5.6020    6.5150 H   0  0  0  0  0  0  0  0  0  0  0  0
    2.2260   -6.5040    6.3780 H   0  0  0  0  0  0  0  0  0  0  0  0
    3.3660   -7.8330    6.4950 H   0  0  0  0  0  0  0  0  0  0  0  0
    3.2190   -8.2530    4.0820 H   0  0  0  0  0  0  0  0  0  0  0  0
    1.6020   -8.2440    4.7660 H   0  0  0  0  0  0  0  0  0  0  0  0
    1.2070   -5.9620    3.9580 H   0  0  0  0  0  0  0  0  0  0  0  0
    1.7330   -6.9650    2.6170 H   0  0  0  0  0  0  0  0  0  0  0  0
    4.0110   -6.0700    2.7630 H   0  0  0  0  0  0  0  0  0  0  0  0
    4.9410   -4.0080    3.8360 H   0  0  0  0  0  0  0  0  0  0  0  0
    6.2870   -1.9280    3.7440 H   0  0  0  0  0  0  0  0  0  0  0  0
    5.6000   -0.0720    2.2490 H   0  0  0  0  0  0  0  0  0  0  0  0
    1.1730   -2.3160    1.3280 H   0  0  0  0  0  0  0  0  0  0  0  0
    3.7110    1.3380   -3.2930 H   0  0  0  0  0  0  0  0  0  0  0  0
    3.5240    4.8970   -5.3050 H   0  0  0  0  0  0  0  0  0  0  0  0
    0.8220    2.7200   -4.6800 H   0  0  0  0  0  0  0  0  0  0  0  0
    1.5640    3.7690   -5.8670 H   0  0  0  0  0  0  0  0  0  0  0  0
    1.3820    3.6260    0.4400 H   0  0  0  0  0  0  0  0  0  0  0  0
    2.3640    1.2730    1.9190 H   0  0  0  0  0  0  0  0  0  0  0  0
  1 29  1  0  0  0  0
  1 30  1  0  0  0  0
  1 31  1  0  0  0  0
  1  2  1  0  0  0  0
  2 32  1  0  0  0  0
  2  3  1  0  0  0  0
  3 33  1  0  0  0  0
  3 34  1  0  0  0  0
  3  4  1  0  0  0  0
  4 35  1  0  0  0  0
  4 36  1  0  0  0  0
  4  5  1  0  0  0  0
  5 37  1  0  0  0  0
  5 38  1  0  0  0  0
  5  6  1  0  0  0  0
  6 39  1  0  0  0  0
  6 40  1  0  0  0  0
  6  7  1  0  0  0  0
  7  2  1  0  0  0  0
  7 41  1  0  0  0  0
  7  8  1  0  0  0  0
  8  9  1  0  0  0  0
  9 10  2  0  0  0  0
 10 42  1  0  0  0  0
 10 11  1  0  0  0  0
 11 43  1  0  0  0  0
 11 12  2  0  0  0  0
 12 44  1  0  0  0  0
 12 13  1  0  0  0  0
 13 14  2  0  0  0  0
 14  9  1  0  0  0  0
 14 15  1  0  0  0  0
 15 45  1  0  0  0  0
 13 16  1  0  0  0  0
 16 17  2  0  0  0  0
 17 18  1  0  0  0  0
 18 19  2  0  0  0  0
 19 46  1  0  0  0  0
 19 20  1  0  0  0  0
 20 21  1  0  0  0  0
 21 22  2  0  0  0  0
 22 47  1  0  0  0  0
 21 23  1  0  0  0  0
 23 48  1  0  0  0  0
 23 49  1  0  0  0  0
 20 24  2  0  0  0  0
 24 25  1  0  0  0  0
 24 26  1  0  0  0  0
 26 50  1  0  0  0  0
 26 27  2  0  0  0  0
 27 18  1  0  0  0  0
 27 28  1  0  0  0  0
 28 16  1  0  0  0  0
 28 51  1  0  0  0  0
M  END
>  <LOGBIO>
4.4700

>  <PRED_LOGBIO>
5.6400

>  <XV_RES>
-1.5480

>  <WHL_TMPL>
2

>  <ANCH>
17-18;22-23

$$$$
ROW77
  -MTS-   01071502343D 0   0.00000     0.00000     0

 63 66  0  0  0  0  0  0  0  0999 V2000
    1.4100   -0.5420   -1.9010 C   0  0  0  0  0  0  0  0  0  0  0  0
    2.1190    0.7910   -1.6830 C   0  0  0  0  0  0  0  0  0  0  0  0
    3.3980    0.8510   -2.5380 C   0  0  0  0  0  0  0  0  0  0  0  0
    4.0640    2.2360   -2.4430 C   0  0  0  0  0  0  0  0  0  0  0  0
    3.0650    3.3620   -2.7680 C   0  0  0  0  0  0  0  0  0  0  0  0
    1.7940    3.2430   -1.9070 C   0  0  0  0  0  0  0  0  0  0  0  0
    1.1990    1.9000   -1.9750 N   0  0  0  0  0  0  0  0  0  0  0  0
   -0.0800    1.7030   -2.2800 C   0  0  0  0  0  0  0  0  0  0  0  0
   -0.4220    1.5490   -3.4720 O   0  0  0  0  0  0  0  0  0  0  0  0
   -0.9960    1.6700   -1.3160 N   0  0  0  0  0  0  0  0  0  0  0  0
   -2.4100    1.4520   -1.6530 C   0  0  0  0  0  0  0  0  0  0  0  0
   -3.2350    1.4580   -0.3890 C   0  0  0  0  0  0  0  0  0  0  0  0
   -3.7760    2.6580    0.0880 C   0  0  0  0  0  0  0  0  0  0  0  0
   -4.5420    2.6630    1.2610 C   0  0  0  0  0  0  0  0  0  0  0  0
   -4.7660    1.4690    1.9560 C   0  0  0  0  0  0  0  0  0  0  0  0
   -4.2250    0.2690    1.4790 C   0  0  0  0  0  0  0  0  0  0  0  0
   -3.4600    0.2640    0.3070 C   0  0  0  0  0  0  0  0  0  0  0  0
   -5.5750    1.4750    3.1950 C   0  0  0  0  0  0  0  0  0  0  0  0
   -4.9900    1.6590    4.3640 N   0  0  0  0  0  0  0  0  0  0  0  0
   -6.9310    1.2890    3.1290 N   0  0  0  0  0  0  0  0  0  0  0  0
   -0.6160    1.8420    0.0100 N   0  0  0  0  0  0  0  0  0  0  0  0
    1.0670    2.1010    0.4110 S   0  0  0  0  0  0  0  0  0  0  0  0
    1.5350    3.2860   -0.2380 O   0  0  0  0  0  0  0  0  0  0  0  0
    1.8400    0.9810   -0.0270 O   0  0  0  0  0  0  0  0  0  0  0  0
    1.2410    2.2910    2.2330 C   0  0  0  0  0  0  0  0  0  0  0  0
    1.1490    3.5600    2.8170 C   0  0  0  0  0  0  0  0  0  0  0  0
    1.2820    3.7050    4.2030 C   0  0  0  0  0  0  0  0  0  0  0  0
    1.5060    2.5800    5.0060 C   0  0  0  0  0  0  0  0  0  0  0  0
    1.6390    2.7240    6.3920 C   0  0  0  0  0  0  0  0  0  0  0  0
    1.8630    1.5990    7.1940 C   0  0  0  0  0  0  0  0  0  0  0  0
    1.9560    0.3300    6.6110 C   0  0  0  0  0  0  0  0  0  0  0  0
    1.8230    0.1860    5.2250 C   0  0  0  0  0  0  0  0  0  0  0  0
    1.5980    1.3110    4.4220 C   0  0  0  0  0  0  0  0  0  0  0  0
    1.4660    1.1660    3.0360 C   0  0  0  0  0  0  0  0  0  0  0  0
    1.8270   -1.2890   -1.2300 H   0  0  0  0  0  0  0  0  0  0  0  0
    1.5490   -0.8620   -2.9320 H   0  0  0  0  0  0  0  0  0  0  0  0
    0.3470   -0.4260   -1.6980 H   0  0  0  0  0  0  0  0  0  0  0  0
    2.3800    0.7960   -0.6260 H   0  0  0  0  0  0  0  0  0  0  0  0
    3.1500    0.6400   -3.5760 H   0  0  0  0  0  0  0  0  0  0  0  0
    4.0970    0.0890   -2.2000 H   0  0  0  0  0  0  0  0  0  0  0  0
    4.4580    2.3810   -1.4390 H   0  0  0  0  0  0  0  0  0  0  0  0
    4.9010    2.2840   -3.1360 H   0  0  0  0  0  0  0  0  0  0  0  0
    2.7950    3.3140   -3.8210 H   0  0  0  0  0  0  0  0  0  0  0  0
    3.5350    4.3270   -2.5880 H   0  0  0  0  0  0  0  0  0  0  0  0
    2.0340    3.4780   -0.8720 H   0  0  0  0  0  0  0  0  0  0  0  0
    1.0630    3.9780   -2.2360 H   0  0  0  0  0  0  0  0  0  0  0  0
   -2.4820    0.4500   -2.0710 H   0  0  0  0  0  0  0  0  0  0  0  0
   -2.7510    2.2630   -2.2920 H   0  0  0  0  0  0  0  0  0  0  0  0
   -3.6030    3.5790   -0.4480 H   0  0  0  0  0  0  0  0  0  0  0  0
   -4.9600    3.5880    1.6290 H   0  0  0  0  0  0  0  0  0  0  0  0
   -4.3980   -0.6520    2.0150 H   0  0  0  0  0  0  0  0  0  0  0  0
   -3.0430   -0.6620   -0.0610 H   0  0  0  0  0  0  0  0  0  0  0  0
   -5.5310    1.6630    5.1930 H   0  0  0  0  0  0  0  0  0  0  0  0
   -7.3780    1.1490    2.2350 H   0  0  0  0  0  0  0  0  0  0  0  0
   -7.4830    1.2930    3.9750 H   0  0  0  0  0  0  0  0  0  0  0  0
   -1.3120    1.8170    0.7420 H   0  0  0  0  0  0  0  0  0  0  0  0
    0.9760    4.4280    2.1980 H   0  0  0  0  0  0  0  0  0  0  0  0
    1.2100    4.6840    4.6530 H   0  0  0  0  0  0  0  0  0  0  0  0
    1.5680    3.7030    6.8420 H   0  0  0  0  0  0  0  0  0  0  0  0
    1.9650    1.7110    8.2640 H   0  0  0  0  0  0  0  0  0  0  0  0
    2.1290   -0.5380    7.2300 H   0  0  0  0  0  0  0  0  0  0  0  0
    1.8940   -0.7930    4.7750 H   0  0  0  0  0  0  0  0  0  0  0  0
    1.5370    0.1870    2.5860 H   0  0  0  0  0  0  0  0  0  0  0  0
  1 35  1  0  0  0  0
  1 36  1  0  0  0  0
  1 37  1  0  0  0  0
  1  2  1  0  0  0  0
  2 38  1  0  0  0  0
  2  3  1  0  0  0  0
  3 39  1  0  0  0  0
  3 40  1  0  0  0  0
  3  4  1  0  0  0  0
  4 41  1  0  0  0  0
  4 42  1  0  0  0  0
  4  5  1  0  0  0  0
  5 43  1  0  0  0  0
  5 44  1  0  0  0  0
  5  6  1  0  0  0  0
  6 45  1  0  0  0  0
  6 46  1  0  0  0  0
  6  7  1  0  0  0  0
  7  2  1  0  0  0  0
  7  8  1  0  0  0  0
  8  9  2  0  0  0  0
  8 10  1  0  0  0  0
 10 11  1  0  0  0  0
 11 47  1  0  0  0  0
 11 48  1  0  0  0  0
 11 12  1  0  0  0  0
 12 13  2  0  0  0  0
 13 49  1  0  0  0  0
 13 14  1  0  0  0  0
 14 50  1  0  0  0  0
 14 15  2  0  0  0  0
 15 16  1  0  0  0  0
 16 51  1  0  0  0  0
 16 17  2  0  0  0  0
 17 12  1  0  0  0  0
 17 52  1  0  0  0  0
 15 18  1  0  0  0  0
 18 19  2  0  0  0  0
 19 53  1  0  0  0  0
 18 20  1  0  0  0  0
 20 54  1  0  0  0  0
 20 55  1  0  0  0  0
 10 21  1  0  0  0  0
 21 56  1  0  0  0  0
 21 22  1  0  0  0  0
 22 23  2  0  0  0  0
 22 24  2  0  0  0  0
 22 25  1  0  0  0  0
 25 26  2  0  0  0  0
 26 57  1  0  0  0  0
 26 27  1  0  0  0  0
 27 58  1  0  0  0  0
 27 28  2  0  0  0  0
 28 29  1  0  0  0  0
 29 59  1  0  0  0  0
 29 30  2  0  0  0  0
 30 60  1  0  0  0  0
 30 31  1  0  0  0  0
 31 61  1  0  0  0  0
 31 32  2  0  0  0  0
 32 62  1  0  0  0  0
 32 33  1  0  0  0  0
 33 28  1  0  0  0  0
 33 34  2  0  0  0  0
 34 25  1  0  0  0  0
 34 63  1  0  0  0  0
M  END
>  <LOGBIO>
4.2800

>  <PRED_LOGBIO>
4.2600

>  <XV_RES>
-0.2540

>  <WHL_TMPL>
1

>  <ANCH>
40-43;23-26

$$$$
ROW78
  -MTS-   01071502343D 0   0.00000     0.00000     0

 58 61  0  0  1  0  0  0  0  0999 V2000
    3.5810   -6.0980    2.5560 C   0  0  0  0  0  0  0  0  0  0  0  0
    3.9730   -4.7310    3.1080 C   0  0  2  0  0  0  0  0  0  0  0  0
    3.5910   -4.6470    4.5250 N   0  0  0  0  0  0  0  0  0  0  0  0
    2.1380   -4.8290    4.6540 C   0  0  0  0  0  0  0  0  0  0  0  0
    4.2860   -5.6980    5.2820 C   0  0  0  0  0  0  0  0  0  0  0  0
    3.2600   -3.6510    2.3300 C   0  0  0  0  0  0  0  0  0  0  0  0
    3.8530   -2.3930    2.1740 C   0  0  0  0  0  0  0  0  0  0  0  0
    3.1920   -1.3910    1.4530 C   0  0  0  0  0  0  0  0  0  0  0  0
    1.9370   -1.6480    0.8880 C   0  0  0  0  0  0  0  0  0  0  0  0
    1.2690   -0.6360    0.1590 N   0  0  0  0  0  0  0  0  0  0  0  0
    0.3600    0.4210    0.6270 C   0  0  0  0  0  0  0  0  0  0  0  0
    0.1930    1.4100   -0.5410 C   0  0  0  0  0  0  0  0  0  0  0  0
    0.6560    0.5640   -1.7410 C   0  0  2  0  0  0  0  0  0  0  0  0
    1.5800    1.3880   -2.5340 N   0  0  0  0  0  0  0  0  0  0  0  0
    1.4230    3.1310   -2.5290 S   0  0  0  0  0  0  0  0  0  0  0  0
    1.5820    3.6200   -1.1950 O   0  0  0  0  0  0  0  0  0  0  0  0
    0.1290    3.4940   -3.0190 O   0  0  0  0  0  0  0  0  0  0  0  0
    2.7170    3.8660   -3.6100 C   0  0  0  0  0  0  0  0  0  0  0  0
    3.9640    4.2110   -3.0750 C   0  0  0  0  0  0  0  0  0  0  0  0
    4.9480    4.7710   -3.8980 C   0  0  0  0  0  0  0  0  0  0  0  0
    4.6860    4.9860   -5.2560 C   0  0  0  0  0  0  0  0  0  0  0  0
    5.6710    5.5450   -6.0790 C   0  0  0  0  0  0  0  0  0  0  0  0
    5.4090    5.7600   -7.4370 C   0  0  0  0  0  0  0  0  0  0  0  0
    6.6330    6.4560   -8.4600 Cl  0  0  0  0  0  0  0  0  0  0  0  0
    4.1630    5.4150   -7.9730 C   0  0  0  0  0  0  0  0  0  0  0  0
    3.1780    4.8550   -7.1500 C   0  0  0  0  0  0  0  0  0  0  0  0
    3.4400    4.6410   -5.7920 C   0  0  0  0  0  0  0  0  0  0  0  0
    2.4550    4.0810   -4.9690 C   0  0  0  0  0  0  0  0  0  0  0  0
    1.4510   -0.5790   -1.1570 C   0  0  0  0  0  0  0  0  0  0  0  0
    2.1890   -1.4030   -1.6950 O   0  0  0  0  0  0  0  0  0  0  0  0
    1.3430   -2.9060    1.0450 C   0  0  0  0  0  0  0  0  0  0  0  0
    0.1330   -3.1540    0.5000 F   0  0  0  0  0  0  0  0  0  0  0  0
    2.0050   -3.9070    1.7660 C   0  0  0  0  0  0  0  0  0  0  0  0
    2.5060   -6.2330    2.6510 H   0  0  0  0  0  0  0  0  0  0  0  0
    4.0950   -6.8760    3.1170 H   0  0  0  0  0  0  0  0  0  0  0  0
    3.8630   -6.1600    1.5070 H   0  0  0  0  0  0  0  0  0  0  0  0
    5.0480   -4.5960    3.0130 H   0  0  0  0  0  0  0  0  0  0  0  0
    1.8590   -5.8040    4.2600 H   0  0  0  0  0  0  0  0  0  0  0  0
    1.8560   -4.7670    5.7020 H   0  0  0  0  0  0  0  0  0  0  0  0
    1.6240   -4.0510    4.0930 H   0  0  0  0  0  0  0  0  0  0  0  0
    4.0060   -6.6730    4.8890 H   0  0  0  0  0  0  0  0  0  0  0  0
    4.0040   -5.6360    6.3310 H   0  0  0  0  0  0  0  0  0  0  0  0
    5.3610   -5.5630    5.1880 H   0  0  0  0  0  0  0  0  0  0  0  0
    4.8220   -2.1950    2.6090 H   0  0  0  0  0  0  0  0  0  0  0  0
    3.6500   -0.4210    1.3320 H   0  0  0  0  0  0  0  0  0  0  0  0
    0.8660    0.9500    1.4320 H   0  0  0  0  0  0  0  0  0  0  0  0
   -0.6110   -0.0110    0.8580 H   0  0  0  0  0  0  0  0  0  0  0  0
    0.9000    2.2250   -0.4030 H   0  0  0  0  0  0  0  0  0  0  0  0
   -0.8600    1.6580   -0.6570 H   0  0  0  0  0  0  0  0  0  0  0  0
   -0.1910    0.2100   -2.3260 H   0  0  0  0  0  0  0  0  0  0  0  0
    2.3060    0.9480   -3.0820 H   0  0  0  0  0  0  0  0  0  0  0  0
    4.1660    4.0460   -2.0270 H   0  0  0  0  0  0  0  0  0  0  0  0
    5.9100    5.0370   -3.4840 H   0  0  0  0  0  0  0  0  0  0  0  0
    6.6330    5.8120   -5.6650 H   0  0  0  0  0  0  0  0  0  0  0  0
    3.9610    5.5810   -9.0210 H   0  0  0  0  0  0  0  0  0  0  0  0
    2.2160    4.5890   -7.5630 H   0  0  0  0  0  0  0  0  0  0  0  0
    1.4940    3.8150   -5.3820 H   0  0  0  0  0  0  0  0  0  0  0  0
    1.5460   -4.8780    1.8870 H   0  0  0  0  0  0  0  0  0  0  0  0
  1 34  1  0  0  0  0
  1 35  1  0  0  0  0
  1 36  1  0  0  0  0
  1  2  1  0  0  0  0
  2 37  1  0  0  0  0
  2  3  1  0  0  0  0
  3  4  1  0  0  0  0
  4 38  1  0  0  0  0
  4 39  1  0  0  0  0
  4 40  1  0  0  0  0
  3  5  1  0  0  0  0
  5 41  1  0  0  0  0
  5 42  1  0  0  0  0
  5 43  1  0  0  0  0
  2  6  1  0  0  0  0
  6  7  2  0  0  0  0
  7 44  1  0  0  0  0
  7  8  1  0  0  0  0
  8 45  1  0  0  0  0
  8  9  2  0  0  0  0
  9 10  1  0  0  0  0
 10 11  1  0  0  0  0
 11 46  1  0  0  0  0
 11 47  1  0  0  0  0
 11 12  1  0  0  0  0
 12 48  1  0  0  0  0
 12 49  1  0  0  0  0
 12 13  1  0  0  0  0
 13 50  1  0  0  0  0
 13 14  1  0  0  0  0
 14 51  1  0  0  0  0
 14 15  1  0  0  0  0
 15 16  2  0  0  0  0
 15 17  2  0  0  0  0
 15 18  1  0  0  0  0
 18 19  2  0  0  0  0
 19 52  1  0  0  0  0
 19 20  1  0  0  0  0
 20 53  1  0  0  0  0
 20 21  2  0  0  0  0
 21 22  1  0  0  0  0
 22 54  1  0  0  0  0
 22 23  2  0  0  0  0
 23 24  1  0  0  0  0
 23 25  1  0  0  0  0
 25 55  1  0  0  0  0
 25 26  2  0  0  0  0
 26 56  1  0  0  0  0
 26 27  1  0  0  0  0
 27 21  1  0  0  0  0
 27 28  2  0  0  0  0
 28 18  1  0  0  0  0
 28 57  1  0  0  0  0
 13 29  1  0  0  0  0
 29 10  1  0  0  0  0
 29 30  2  0  0  0  0
  9 31  1  0  0  0  0
 31 32  1  0  0  0  0
 31 33  2  0  0  0  0
 33  6  1  0  0  0  0
 33 58  1  0  0  0  0
M  END
>  <LOGBIO>
8.7000

>  <PRED_LOGBIO>
8.4600

>  <XV_RES>
0.2530

>  <WHL_TMPL>
3

>  <ANCH>
18-19;22-53

$$$$
ROW79
  -MTS-   01071502343D 0   0.00000     0.00000     0

 60 64  0  0  0  0  0  0  0  0999 V2000
    7.6050   -5.0280    2.1130 C   0  0  0  0  0  0  0  0  0  0  0  0
    6.8320   -4.6860    3.7140 S   0  0  0  0  0  0  0  0  0  0  0  0
    5.4090   -4.7100    3.5710 O   0  0  0  0  0  0  0  0  0  0  0  0
    7.2330   -5.6820    4.6590 O   0  0  0  0  0  0  0  0  0  0  0  0
    7.3610   -3.0280    4.3090 C   0  0  0  0  0  0  0  0  0  0  0  0
    8.5090   -2.9010    5.1000 C   0  0  0  0  0  0  0  0  0  0  0  0
    8.9110   -1.6390    5.5530 C   0  0  0  0  0  0  0  0  0  0  0  0
    8.1650   -0.5030    5.2140 C   0  0  0  0  0  0  0  0  0  0  0  0
    7.0180   -0.6300    4.4220 C   0  0  0  0  0  0  0  0  0  0  0  0
    6.6150   -1.8920    3.9700 C   0  0  0  0  0  0  0  0  0  0  0  0
    5.4020   -2.0260    3.1330 C   0  0  0  0  0  0  0  0  0  0  0  0
    5.0140   -0.9780    2.2890 C   0  0  0  0  0  0  0  0  0  0  0  0
    3.8660   -1.1050    1.4970 C   0  0  0  0  0  0  0  0  0  0  0  0
    3.1060   -2.2800    1.5500 C   0  0  0  0  0  0  0  0  0  0  0  0
    1.9460   -2.4090    0.7500 N   0  0  0  0  0  0  0  0  0  0  0  0
    0.7780   -1.9550    1.1950 C   0  0  0  0  0  0  0  0  0  0  0  0
    0.6930   -1.4840    2.3270 O   0  0  0  0  0  0  0  0  0  0  0  0
   -0.4190   -2.0180    0.3270 C   0  0  0  0  0  0  0  0  0  0  0  0
   -0.4430   -2.4960   -0.9250 C   0  0  0  0  0  0  0  0  0  0  0  0
   -1.8330   -2.3700   -1.4180 C   0  0  0  0  0  0  0  0  0  0  0  0
   -2.5520   -1.8330   -0.4500 N   0  0  0  0  0  0  0  0  0  0  0  0
   -1.6740   -1.5970    0.6790 N   0  0  0  0  0  0  0  0  0  0  0  0
   -2.0470   -1.0320    1.9220 C   0  0  0  0  0  0  0  0  0  0  0  0
   -3.0200   -1.6570    2.7110 C   0  0  0  0  0  0  0  0  0  0  0  0
   -3.3890   -1.0990    3.9400 C   0  0  0  0  0  0  0  0  0  0  0  0
   -2.7850    0.0840    4.3810 C   0  0  0  0  0  0  0  0  0  0  0  0
   -1.8110    0.7090    3.5920 C   0  0  0  0  0  0  0  0  0  0  0  0
   -1.4430    0.1510    2.3630 C   0  0  0  0  0  0  0  0  0  0  0  0
   -1.1720    1.9600    4.0580 C   0  0  0  0  0  0  0  0  0  0  0  0
   -1.7980    3.0920    4.3240 N   0  0  0  0  0  0  0  0  0  0  0  0
   -0.7930    4.0470    4.7470 N   0  0  0  0  0  0  0  0  0  0  0  0
    0.3700    3.4240    4.7070 C   0  0  0  0  0  0  0  0  0  0  0  0
    1.5810    3.9750    5.0320 N   0  0  0  0  0  0  0  0  0  0  0  0
    0.1670    2.1360    4.2860 N   0  0  0  0  0  0  0  0  0  0  0  0
   -2.3360   -2.7820   -2.7810 C   0  0  0  0  0  0  0  0  0  0  0  0
   -3.3520   -2.0000   -3.1320 F   0  0  0  0  0  0  0  0  0  0  0  0
   -2.7440   -4.0470   -2.7390 F   0  0  0  0  0  0  0  0  0  0  0  0
   -1.3550   -2.6610   -3.6710 F   0  0  0  0  0  0  0  0  0  0  0  0
    3.4940   -3.3280    2.3930 C   0  0  0  0  0  0  0  0  0  0  0  0
    2.7510   -4.4770    2.4450 F   0  0  0  0  0  0  0  0  0  0  0  0
    4.6420   -3.2000    3.1850 C   0  0  0  0  0  0  0  0  0  0  0  0
    7.3000   -4.2710    1.3940 H   0  0  0  0  0  0  0  0  0  0  0  0
    7.2930   -6.0090    1.7620 H   0  0  0  0  0  0  0  0  0  0  0  0
    8.6880   -5.0100    2.2220 H   0  0  0  0  0  0  0  0  0  0  0  0
    9.0840   -3.7770    5.3610 H   0  0  0  0  0  0  0  0  0  0  0  0
    9.7960   -1.5410    6.1630 H   0  0  0  0  0  0  0  0  0  0  0  0
    8.4760    0.4710    5.5630 H   0  0  0  0  0  0  0  0  0  0  0  0
    6.4430    0.2460    4.1610 H   0  0  0  0  0  0  0  0  0  0  0  0
    5.6000   -0.0720    2.2490 H   0  0  0  0  0  0  0  0  0  0  0  0
    3.5670   -0.2970    0.8460 H   0  0  0  0  0  0  0  0  0  0  0  0
    2.0050   -2.8460   -0.1590 H   0  0  0  0  0  0  0  0  0  0  0  0
    0.3970   -2.8980   -1.4720 H   0  0  0  0  0  0  0  0  0  0  0  0
   -3.4860   -2.5700    2.3710 H   0  0  0  0  0  0  0  0  0  0  0  0
   -4.1400   -1.5810    4.5490 H   0  0  0  0  0  0  0  0  0  0  0  0
   -3.0690    0.5150    5.3300 H   0  0  0  0  0  0  0  0  0  0  0  0
   -0.6920    0.6330    1.7540 H   0  0  0  0  0  0  0  0  0  0  0  0
    1.9200    3.9240    5.9830 H   0  0  0  0  0  0  0  0  0  0  0  0
    2.1350    4.4320    4.3230 H   0  0  0  0  0  0  0  0  0  0  0  0
    0.8840    1.4350    4.1640 H   0  0  0  0  0  0  0  0  0  0  0  0
    4.9410   -4.0080    3.8360 H   0  0  0  0  0  0  0  0  0  0  0  0
  1 42  1  0  0  0  0
  1 43  1  0  0  0  0
  1 44  1  0  0  0  0
  1  2  1  0  0  0  0
  2  3  2  0  0  0  0
  2  4  2  0  0  0  0
  2  5  1  0  0  0  0
  5  6  2  0  0  0  0
  6 45  1  0  0  0  0
  6  7  1  0  0  0  0
  7 46  1  0  0  0  0
  7  8  2  0  0  0  0
  8 47  1  0  0  0  0
  8  9  1  0  0  0  0
  9 48  1  0  0  0  0
  9 10  2  0  0  0  0
 10  5  1  0  0  0  0
 10 11  1  0  0  0  0
 11 12  2  0  0  0  0
 12 49  1  0  0  0  0
 12 13  1  0  0  0  0
 13 50  1  0  0  0  0
 13 14  2  0  0  0  0
 14 15  1  0  0  0  0
 15 51  1  0  0  0  0
 15 16  1  0  0  0  0
 16 17  2  0  0  0  0
 16 18  1  0  0  0  0
 18 19  2  0  0  0  0
 19 52  1  0  0  0  0
 19 20  1  0  0  0  0
 20 21  2  0  0  0  0
 21 22  1  0  0  0  0
 22 18  1  0  0  0  0
 22 23  1  0  0  0  0
 23 24  2  0  0  0  0
 24 53  1  0  0  0  0
 24 25  1  0  0  0  0
 25 54  1  0  0  0  0
 25 26  2  0  0  0  0
 26 55  1  0  0  0  0
 26 27  1  0  0  0  0
 27 28  2  0  0  0  0
 28 23  1  0  0  0  0
 28 56  1  0  0  0  0
 27 29  1  0  0  0  0
 29 30  2  0  0  0  0
 30 31  1  0  0  0  0
 31 32  2  0  0  0  0
 32 33  1  0  0  0  0
 33 57  1  0  0  0  0
 33 58  1  0  0  0  0
 32 34  1  0  0  0  0
 34 29  1  0  0  0  0
 34 59  1  0  0  0  0
 20 35  1  0  0  0  0
 35 36  1  0  0  0  0
 35 37  1  0  0  0  0
 35 38  1  0  0  0  0
 14 39  1  0  0  0  0
 39 40  1  0  0  0  0
 39 41  2  0  0  0  0
 41 11  1  0  0  0  0
 41 60  1  0  0  0  0
M  END
>  <LOGBIO>
7.8200

>  <PRED_LOGBIO>
8.7600

>  <XV_RES>
-1.1920

>  <WHL_TMPL>
2

>  <ANCH>
31-32;26-27

$$$$
ROW80
  -MTS-   01071502343D 0   0.00000     0.00000     0

 48 51  0  0  0  0  0  0  0  0999 V2000
    8.1860    0.3210    4.5230 N   0  0  0  0  0  0  0  0  0  0  0  0
    7.5220    1.4390    4.2440 C   0  0  0  0  0  0  0  0  0  0  0  0
    6.6530    1.4380    3.3730 O   0  0  0  0  0  0  0  0  0  0  0  0
    7.8340    2.7110    4.9970 C   0  0  0  0  0  0  0  0  0  0  0  0
    6.9940    3.7650    4.5200 O   0  0  0  0  0  0  0  0  0  0  0  0
    7.0780    4.1060    3.1960 C   0  0  0  0  0  0  0  0  0  0  0  0
    7.9860    5.0880    2.7830 C   0  0  0  0  0  0  0  0  0  0  0  0
    8.0730    5.4360    1.4300 C   0  0  0  0  0  0  0  0  0  0  0  0
    7.2510    4.8020    0.4900 C   0  0  0  0  0  0  0  0  0  0  0  0
    6.3430    3.8210    0.9030 C   0  0  0  0  0  0  0  0  0  0  0  0
    6.2570    3.4720    2.2570 C   0  0  0  0  0  0  0  0  0  0  0  0
    5.4740    3.1510   -0.0900 C   0  0  0  0  0  0  0  0  0  0  0  0
    6.0450    2.4280   -1.1450 C   0  0  0  0  0  0  0  0  0  0  0  0
    5.2230    1.7950   -2.0850 C   0  0  0  0  0  0  0  0  0  0  0  0
    3.8310    1.8840   -1.9700 C   0  0  0  0  0  0  0  0  0  0  0  0
    2.4450    1.2710   -2.8850 S   0  0  0  0  0  0  0  0  0  0  0  0
    1.1650    1.9660   -1.8780 C   0  0  0  0  0  0  0  0  0  0  0  0
    1.7800    2.6330   -0.8920 C   0  0  0  0  0  0  0  0  0  0  0  0
    3.2600    2.6060   -0.9150 C   0  0  0  0  0  0  0  0  0  0  0  0
    4.0820    3.2400    0.0250 C   0  0  0  0  0  0  0  0  0  0  0  0
   -0.0800    1.7030   -2.2800 C   0  0  0  0  0  0  0  0  0  0  0  0
   -0.4170    1.5510   -3.4540 N   0  0  0  0  0  0  0  0  0  0  0  0
   -0.9960    1.6700   -1.3160 N   0  0  0  0  0  0  0  0  0  0  0  0
    7.5850    2.4970    6.4710 C   0  0  0  0  0  0  0  0  0  0  0  0
    8.3350    3.2050    7.4180 C   0  0  0  0  0  0  0  0  0  0  0  0
    8.1040    3.0070    8.7840 C   0  0  0  0  0  0  0  0  0  0  0  0
    7.1240    2.1000    9.2040 C   0  0  0  0  0  0  0  0  0  0  0  0
    6.9020    1.9090   10.5220 F   0  0  0  0  0  0  0  0  0  0  0  0
    6.3740    1.3910    8.2580 C   0  0  0  0  0  0  0  0  0  0  0  0
    6.6050    1.5900    6.8910 C   0  0  0  0  0  0  0  0  0  0  0  0
    8.8990    0.3230    5.2390 H   0  0  0  0  0  0  0  0  0  0  0  0
    7.9770   -0.5290    4.0200 H   0  0  0  0  0  0  0  0  0  0  0  0
    8.8760    2.9780    4.8400 H   0  0  0  0  0  0  0  0  0  0  0  0
    8.6200    5.5770    3.5080 H   0  0  0  0  0  0  0  0  0  0  0  0
    8.7740    6.1940    1.1110 H   0  0  0  0  0  0  0  0  0  0  0  0
    7.3180    5.0710   -0.5540 H   0  0  0  0  0  0  0  0  0  0  0  0
    5.5560    2.7150    2.5760 H   0  0  0  0  0  0  0  0  0  0  0  0
    7.1190    2.3600   -1.2330 H   0  0  0  0  0  0  0  0  0  0  0  0
    5.6630    1.2370   -2.8980 H   0  0  0  0  0  0  0  0  0  0  0  0
    1.2290    3.1590   -0.1260 H   0  0  0  0  0  0  0  0  0  0  0  0
    3.6420    3.7970    0.8380 H   0  0  0  0  0  0  0  0  0  0  0  0
   -1.3620    1.3580   -3.6770 H   0  0  0  0  0  0  0  0  0  0  0  0
   -1.9610    1.4770   -1.5430 H   0  0  0  0  0  0  0  0  0  0  0  0
   -0.7260    1.8380   -0.3570 H   0  0  0  0  0  0  0  0  0  0  0  0
    9.0910    3.9050    7.0940 H   0  0  0  0  0  0  0  0  0  0  0  0
    8.6830    3.5540    9.5140 H   0  0  0  0  0  0  0  0  0  0  0  0
    5.6180    0.6920    8.5820 H   0  0  0  0  0  0  0  0  0  0  0  0
    6.0270    1.0430    6.1610 H   0  0  0  0  0  0  0  0  0  0  0  0
  1 31  1  0  0  0  0
  1 32  1  0  0  0  0
  1  2  1  0  0  0  0
  2  3  2  0  0  0  0
  2  4  1  0  0  0  0
  4 33  1  0  0  0  0
  4  5  1  0  0  0  0
  5  6  1  0  0  0  0
  6  7  2  0  0  0  0
  7 34  1  0  0  0  0
  7  8  1  0  0  0  0
  8 35  1  0  0  0  0
  8  9  2  0  0  0  0
  9 36  1  0  0  0  0
  9 10  1  0  0  0  0
 10 11  2  0  0  0  0
 11  6  1  0  0  0  0
 11 37  1  0  0  0  0
 10 12  1  0  0  0  0
 12 13  2  0  0  0  0
 13 38  1  0  0  0  0
 13 14  1  0  0  0  0
 14 39  1  0  0  0  0
 14 15  2  0  0  0  0
 15 16  1  0  0  0  0
 16 17  1  0  0  0  0
 17 18  2  0  0  0  0
 18 40  1  0  0  0  0
 18 19  1  0  0  0  0
 19 15  1  0  0  0  0
 19 20  2  0  0  0  0
 20 12  1  0  0  0  0
 20 41  1  0  0  0  0
 17 21  1  0  0  0  0
 21 22  2  0  0  0  0
 22 42  1  0  0  0  0
 21 23  1  0  0  0  0
 23 43  1  0  0  0  0
 23 44  1  0  0  0  0
  4 24  1  0  0  0  0
 24 25  2  0  0  0  0
 25 45  1  0  0  0  0
 25 26  1  0  0  0  0
 26 46  1  0  0  0  0
 26 27  2  0  0  0  0
 27 28  1  0  0  0  0
 27 29  1  0  0  0  0
 29 47  1  0  0  0  0
 29 30  2  0  0  0  0
 30 24  1  0  0  0  0
 30 48  1  0  0  0  0
M  END
>  <LOGBIO>
4.3500

>  <PRED_LOGBIO>
5.3600

>  <XV_RES>
-1.4520

>  <WHL_TMPL>
1

>  <ANCH>
6-14;29-27

$$$$
ROW81
  -MTS-   01071502343D 0   0.00000     0.00000     0

 56 59  0  0  0  0  0  0  0  0999 V2000
   -0.1160    1.1820   -3.8700 C   0  0  0  0  0  0  0  0  0  0  0  0
   -0.1920    0.0580   -2.9890 O   0  0  0  0  0  0  0  0  0  0  0  0
    0.7940   -0.1040   -2.0820 C   0  0  0  0  0  0  0  0  0  0  0  0
    1.7140    0.6960   -2.0310 O   0  0  0  0  0  0  0  0  0  0  0  0
    0.7590   -1.2750   -1.1290 C   0  0  0  0  0  0  0  0  0  0  0  0
    1.9820   -1.2240   -0.2140 C   0  0  0  0  0  0  0  0  0  0  0  0
    1.9460   -2.4090    0.7500 C   0  0  0  0  0  0  0  0  0  0  0  0
    0.7020   -2.2970    1.4470 O   0  0  0  0  0  0  0  0  0  0  0  0
   -0.4540   -2.4140    0.7210 C   0  0  0  0  0  0  0  0  0  0  0  0
   -1.0450   -3.6700    0.5440 C   0  0  0  0  0  0  0  0  0  0  0  0
   -2.2260   -3.7900   -0.1970 C   0  0  0  0  0  0  0  0  0  0  0  0
   -2.8170   -2.6530   -0.7610 C   0  0  0  0  0  0  0  0  0  0  0  0
   -2.2260   -1.3960   -0.5830 C   0  0  0  0  0  0  0  0  0  0  0  0
   -1.0450   -1.2770    0.1580 C   0  0  0  0  0  0  0  0  0  0  0  0
   -2.8510   -0.1940   -1.1790 C   0  0  0  0  0  0  0  0  0  0  0  0
   -4.1530    0.1720   -0.8160 C   0  0  0  0  0  0  0  0  0  0  0  0
   -4.7440    1.3090   -1.3800 C   0  0  0  0  0  0  0  0  0  0  0  0
   -4.0330    2.0800   -2.3070 C   0  0  0  0  0  0  0  0  0  0  0  0
   -4.3580    3.5450   -3.2460 S   0  0  0  0  0  0  0  0  0  0  0  0
   -2.8010    3.6440   -4.0830 C   0  0  0  0  0  0  0  0  0  0  0  0
   -2.0750    2.6020   -3.6570 C   0  0  0  0  0  0  0  0  0  0  0  0
   -2.7310    1.7150   -2.6700 C   0  0  0  0  0  0  0  0  0  0  0  0
   -2.1400    0.5780   -2.1060 C   0  0  0  0  0  0  0  0  0  0  0  0
   -2.3840    4.6740   -5.0610 C   0  0  0  0  0  0  0  0  0  0  0  0
   -1.7810    5.7730   -4.6450 N   0  0  0  0  0  0  0  0  0  0  0  0
   -2.6240    4.4880   -6.3970 N   0  0  0  0  0  0  0  0  0  0  0  0
    3.1060   -2.2800    1.5500 C   0  0  0  0  0  0  0  0  0  0  0  0
    3.4940   -3.3280    2.3930 C   0  0  0  0  0  0  0  0  0  0  0  0
    4.6420   -3.2000    3.1850 C   0  0  0  0  0  0  0  0  0  0  0  0
    5.4020   -2.0260    3.1330 C   0  0  0  0  0  0  0  0  0  0  0  0
    6.8280   -1.8670    4.1160 Cl  0  0  0  0  0  0  0  0  0  0  0  0
    5.0140   -0.9780    2.2890 C   0  0  0  0  0  0  0  0  0  0  0  0
    3.8660   -1.1050    1.4970 C   0  0  0  0  0  0  0  0  0  0  0  0
    0.7990    1.1230   -4.4550 H   0  0  0  0  0  0  0  0  0  0  0  0
   -0.9740    1.1770   -4.5380 H   0  0  0  0  0  0  0  0  0  0  0  0
   -0.1150    2.1000   -3.2870 H   0  0  0  0  0  0  0  0  0  0  0  0
   -0.1460   -1.2260   -0.5270 H   0  0  0  0  0  0  0  0  0  0  0  0
    0.7680   -2.2040   -1.6950 H   0  0  0  0  0  0  0  0  0  0  0  0
    2.8870   -1.2730   -0.8160 H   0  0  0  0  0  0  0  0  0  0  0  0
    1.9730   -0.2950    0.3520 H   0  0  0  0  0  0  0  0  0  0  0  0
    1.9770   -3.3330    0.1770 H   0  0  0  0  0  0  0  0  0  0  0  0
   -0.5890   -4.5480    0.9790 H   0  0  0  0  0  0  0  0  0  0  0  0
   -2.6820   -4.7590   -0.3340 H   0  0  0  0  0  0  0  0  0  0  0  0
   -3.7290   -2.7450   -1.3330 H   0  0  0  0  0  0  0  0  0  0  0  0
   -0.5890   -0.3070    0.2950 H   0  0  0  0  0  0  0  0  0  0  0  0
   -4.7010   -0.4240   -0.1010 H   0  0  0  0  0  0  0  0  0  0  0  0
   -5.7480    1.5910   -1.1000 H   0  0  0  0  0  0  0  0  0  0  0  0
   -1.0720    2.4200   -4.0120 H   0  0  0  0  0  0  0  0  0  0  0  0
   -1.1360    0.2960   -2.3870 H   0  0  0  0  0  0  0  0  0  0  0  0
   -1.5030    6.4620   -5.2990 H   0  0  0  0  0  0  0  0  0  0  0  0
   -3.0860    3.6480   -6.7140 H   0  0  0  0  0  0  0  0  0  0  0  0
   -2.3400    5.1910   -7.0640 H   0  0  0  0  0  0  0  0  0  0  0  0
    2.9090   -4.2350    2.4330 H   0  0  0  0  0  0  0  0  0  0  0  0
    4.9410   -4.0080    3.8360 H   0  0  0  0  0  0  0  0  0  0  0  0
    5.6000   -0.0720    2.2490 H   0  0  0  0  0  0  0  0  0  0  0  0
    3.5670   -0.2970    0.8460 H   0  0  0  0  0  0  0  0  0  0  0  0
  1 34  1  0  0  0  0
  1 35  1  0  0  0  0
  1 36  1  0  0  0  0
  1  2  1  0  0  0  0
  2  3  1  0  0  0  0
  3  4  2  0  0  0  0
  3  5  1  0  0  0  0
  5 37  1  0  0  0  0
  5 38  1  0  0  0  0
  5  6  1  0  0  0  0
  6 39  1  0  0  0  0
  6 40  1  0  0  0  0
  6  7  1  0  0  0  0
  7 41  1  0  0  0  0
  7  8  1  0  0  0  0
  8  9  1  0  0  0  0
  9 10  2  0  0  0  0
 10 42  1  0  0  0  0
 10 11  1  0  0  0  0
 11 43  1  0  0  0  0
 11 12  2  0  0  0  0
 12 44  1  0  0  0  0
 12 13  1  0  0  0  0
 13 14  2  0  0  0  0
 14  9  1  0  0  0  0
 14 45  1  0  0  0  0
 13 15  1  0  0  0  0
 15 16  2  0  0  0  0
 16 46  1  0  0  0  0
 16 17  1  0  0  0  0
 17 47  1  0  0  0  0
 17 18  2  0  0  0  0
 18 19  1  0  0  0  0
 19 20  1  0  0  0  0
 20 21  2  0  0  0  0
 21 48  1  0  0  0  0
 21 22  1  0  0  0  0
 22 18  1  0  0  0  0
 22 23  2  0  0  0  0
 23 15  1  0  0  0  0
 23 49  1  0  0  0  0
 20 24  1  0  0  0  0
 24 25  2  0  0  0  0
 25 50  1  0  0  0  0
 24 26  1  0  0  0  0
 26 51  1  0  0  0  0
 26 52  1  0  0  0  0
  7 27  1  0  0  0  0
 27 28  2  0  0  0  0
 28 53  1  0  0  0  0
 28 29  1  0  0  0  0
 29 54  1  0  0  0  0
 29 30  2  0  0  0  0
 30 31  1  0  0  0  0
 30 32  1  0  0  0  0
 32 55  1  0  0  0  0
 32 33  2  0  0  0  0
 33 27  1  0  0  0  0
 33 56  1  0  0  0  0
M  END
>  <LOGBIO>
7.4300

>  <PRED_LOGBIO>
6.5400

>  <XV_RES>
1.0950

>  <WHL_TMPL>
2

>  <ANCH>
20-21;51-52

$$$$
ROW82
  -MTS-   01071502343D 0   0.00000     0.00000     0

 52 54  0  0  0  0  0  0  0  0999 V2000
   -1.0650   10.2570   -3.8390 C   0  0  0  0  0  0  0  0  0  0  0  0
   -0.0380   10.8870   -2.9970 N   0  0  0  0  0  0  0  0  0  0  0  0
   -0.6430   11.9790   -2.2210 C   0  0  0  0  0  0  0  0  0  0  0  0
    0.5240    9.8860   -2.0780 C   0  0  0  0  0  0  0  0  0  0  0  0
    1.1530    8.7520   -2.8850 C   0  0  0  0  0  0  0  0  0  0  0  0
    1.7150    7.7510   -1.9670 N   0  0  0  0  0  0  0  0  0  0  0  0
    2.3170    6.6680   -2.4510 C   0  0  0  0  0  0  0  0  0  0  0  0
    2.4030    6.5040   -3.6670 O   0  0  0  0  0  0  0  0  0  0  0  0
    2.8940    5.6400   -1.5080 C   0  0  0  0  0  0  0  0  0  0  0  0
    3.4830    4.5780   -2.2630 O   0  0  0  0  0  0  0  0  0  0  0  0
    4.0620    3.5440   -1.5760 C   0  0  0  0  0  0  0  0  0  0  0  0
    5.4560    3.4250   -1.5340 C   0  0  0  0  0  0  0  0  0  0  0  0
    6.0490    2.3690   -0.8320 C   0  0  0  0  0  0  0  0  0  0  0  0
    5.2460    1.4310   -0.1710 C   0  0  0  0  0  0  0  0  0  0  0  0
    3.8520    1.5500   -0.2130 C   0  0  0  0  0  0  0  0  0  0  0  0
    2.4850    0.6380    0.4460 S   0  0  0  0  0  0  0  0  0  0  0  0
    1.1860    1.6480   -0.2050 C   0  0  0  0  0  0  0  0  0  0  0  0
    1.7800    2.6330   -0.8920 C   0  0  0  0  0  0  0  0  0  0  0  0
    3.2600    2.6060   -0.9150 C   0  0  0  0  0  0  0  0  0  0  0  0
   -0.2690    1.4450   -0.0260 C   0  0  0  0  0  0  0  0  0  0  0  0
   -0.7520    0.2260    0.1250 N   0  0  0  0  0  0  0  0  0  0  0  0
   -1.1150    2.5220   -0.0170 N   0  0  0  0  0  0  0  0  0  0  0  0
    3.9490    6.2870   -0.6420 C   0  0  0  0  0  0  0  0  0  0  0  0
    4.1810    5.8090    0.6530 C   0  0  0  0  0  0  0  0  0  0  0  0
    5.1590    6.4090    1.4550 C   0  0  0  0  0  0  0  0  0  0  0  0
    5.9040    7.4870    0.9620 C   0  0  0  0  0  0  0  0  0  0  0  0
    5.6720    7.9650   -0.3330 C   0  0  0  0  0  0  0  0  0  0  0  0
    4.6940    7.3650   -1.1350 C   0  0  0  0  0  0  0  0  0  0  0  0
   -1.8570    9.8580   -3.2090 H   0  0  0  0  0  0  0  0  0  0  0  0
   -1.4810   10.9980   -4.5190 H   0  0  0  0  0  0  0  0  0  0  0  0
   -0.6170    9.4490   -4.4140 H   0  0  0  0  0  0  0  0  0  0  0  0
   -1.4350   11.5800   -1.5900 H   0  0  0  0  0  0  0  0  0  0  0  0
   -1.0590   12.7200   -2.9000 H   0  0  0  0  0  0  0  0  0  0  0  0
    0.1170   12.4460   -1.5970 H   0  0  0  0  0  0  0  0  0  0  0  0
   -0.2680    9.4880   -1.4480 H   0  0  0  0  0  0  0  0  0  0  0  0
    1.2840   10.3530   -1.4550 H   0  0  0  0  0  0  0  0  0  0  0  0
    1.9450    9.1510   -3.5160 H   0  0  0  0  0  0  0  0  0  0  0  0
    0.3930    8.2850   -3.5090 H   0  0  0  0  0  0  0  0  0  0  0  0
    1.6450    7.8850   -0.9690 H   0  0  0  0  0  0  0  0  0  0  0  0
    2.1020    5.2410   -0.8780 H   0  0  0  0  0  0  0  0  0  0  0  0
    6.0750    4.1490   -2.0440 H   0  0  0  0  0  0  0  0  0  0  0  0
    7.1240    2.2780   -0.8000 H   0  0  0  0  0  0  0  0  0  0  0  0
    5.7030    0.6160    0.3710 H   0  0  0  0  0  0  0  0  0  0  0  0
    1.2140    3.4000   -1.3980 H   0  0  0  0  0  0  0  0  0  0  0  0
[truncated: 13,860,682 more chars]
