# Supplementary material for: Template CoMFA Generates Single 3D-QSAR Models that, for Twelve of Twelve Biological Targets, Predict All ChEMBL-Tabulated Affinities
Source: PLoS One. 2015 Jun 12;10(6):e0129307. doi: 10.1371/journal.pone.0129307 (PMC4466312; doi:10.1371/journal.pone.0129307)
Supplement: S9 Text — The zip file contains, in. sdf format, the aligned structures, from the A, B, C, D, and F protocols, of all templates and training sets for the factor Xa target. The content of each file is evident from its name. (ZIP) [file pone.0129307.s010.zip › facXa_F_tmpl.sdf]

1LQD
  -MTS-   01061522013D 0   0.00000     0.00000     0

 60 63  0  0  0  0  0  0  0  0999 V2000
   -2.8040    6.1500   -2.4060 C   0  0  0  0  0  0  0  0  0  0  0  0
   -3.4390    5.4780   -1.3540 C   0  0  0  0  0  0  0  0  0  0  0  0
   -4.3580    6.1560   -0.5440 C   0  0  0  0  0  0  0  0  0  0  0  0
   -4.6420    7.5050   -0.7850 C   0  0  0  0  0  0  0  0  0  0  0  0
   -4.0070    8.1770   -1.8370 C   0  0  0  0  0  0  0  0  0  0  0  0
   -3.0880    7.4990   -2.6470 C   0  0  0  0  0  0  0  0  0  0  0  0
   -4.3130    9.6330   -2.0970 C   0  0  0  0  0  0  0  0  0  0  0  0
   -5.6360    7.8940    0.2400 C   0  0  0  0  0  0  0  0  0  0  0  0
   -5.8810    6.8170    0.9980 C   0  0  0  0  0  0  0  0  0  0  0  0
   -5.1370    5.7510    0.5650 N   0  0  0  0  0  0  0  0  0  0  0  0
   -5.1480    4.4060    1.1570 C   0  0  0  0  0  0  0  0  0  0  0  0
   -6.1720    3.5520    0.4490 C   0  0  0  0  0  0  0  0  0  0  0  0
   -7.4920    3.5110    0.9130 C   0  0  0  0  0  0  0  0  0  0  0  0
   -8.4410    2.7200    0.2560 C   0  0  0  0  0  0  0  0  0  0  0  0
   -8.0700    1.9680   -0.8660 C   0  0  0  0  0  0  0  0  0  0  0  0
   -6.7500    2.0090   -1.3300 C   0  0  0  0  0  0  0  0  0  0  0  0
   -5.8010    2.8010   -0.6730 C   0  0  0  0  0  0  0  0  0  0  0  0
   -6.3590    1.2150   -2.5160 C   0  0  0  0  0  0  0  0  0  0  0  0
   -5.2090    0.5650   -2.5250 N   0  0  0  0  0  0  0  0  0  0  0  0
   -7.1890    1.1530   -3.6040 N   0  0  0  0  0  0  0  0  0  0  0  0
   -6.8210    6.7840    2.1410 C   0  0  0  0  0  0  0  0  0  0  0  0
   -8.1220    6.6050    1.9270 N   0  0  0  0  0  0  0  0  0  0  0  0
   -9.0560    6.5720    3.0610 C   0  0  0  0  0  0  0  0  0  0  0  0
  -10.3590    5.9490    2.6230 C   0  0  0  0  0  0  0  0  0  0  0  0
  -10.8510    4.8160    3.2820 C   0  0  0  0  0  0  0  0  0  0  0  0
  -12.0590    4.2380    2.8760 C   0  0  0  0  0  0  0  0  0  0  0  0
  -12.7760    4.7920    1.8090 C   0  0  0  0  0  0  0  0  0  0  0  0
  -12.2850    5.9250    1.1490 C   0  0  0  0  0  0  0  0  0  0  0  0
  -11.0770    6.5030    1.5560 C   0  0  0  0  0  0  0  0  0  0  0  0
  -13.0580    6.5240   -0.0010 C   0  0  0  0  0  0  0  0  0  0  0  0
  -12.5890    3.0160    3.5870 C   0  0  0  0  0  0  0  0  0  0  0  0
   -6.4000    6.9220    3.2880 O   0  0  0  0  0  0  0  0  0  0  0  0
   -2.0950    5.6270   -3.0310 H   0  0  0  0  0  0  0  0  0  0  0  0
   -3.2200    4.4370   -1.1680 H   0  0  0  0  0  0  0  0  0  0  0  0
   -2.5980    8.0180   -3.4580 H   0  0  0  0  0  0  0  0  0  0  0  0
   -3.6270   10.2550   -1.5260 H   0  0  0  0  0  0  0  0  0  0  0  0
   -5.3350    9.8480   -1.7940 H   0  0  0  0  0  0  0  0  0  0  0  0
   -4.1970    9.8440   -3.1580 H   0  0  0  0  0  0  0  0  0  0  0  0
   -6.0830    8.8710    0.3560 H   0  0  0  0  0  0  0  0  0  0  0  0
   -5.4020    4.4760    2.2130 H   0  0  0  0  0  0  0  0  0  0  0  0
   -4.1630    3.9550    1.0500 H   0  0  0  0  0  0  0  0  0  0  0  0
   -7.7770    4.0910    1.7780 H   0  0  0  0  0  0  0  0  0  0  0  0
   -9.4590    2.6880    0.6150 H   0  0  0  0  0  0  0  0  0  0  0  0
   -8.8030    1.3570   -1.3730 H   0  0  0  0  0  0  0  0  0  0  0  0
   -4.7830    2.8320   -1.0310 H   0  0  0  0  0  0  0  0  0  0  0  0
   -4.9470    0.0340   -3.3180 H   0  0  0  0  0  0  0  0  0  0  0  0
   -6.9210    0.6120   -4.4140 H   0  0  0  0  0  0  0  0  0  0  0  0
   -8.0680    1.6500   -3.5970 H   0  0  0  0  0  0  0  0  0  0  0  0
   -8.4680    6.4920    0.9840 H   0  0  0  0  0  0  0  0  0  0  0  0
   -9.2380    7.5860    3.4100 H   0  0  0  0  0  0  0  0  0  0  0  0
   -8.6250    5.9830    3.8680 H   0  0  0  0  0  0  0  0  0  0  0  0
  -10.2970    4.3880    4.1050 H   0  0  0  0  0  0  0  0  0  0  0  0
  -13.7090    4.3470    1.4950 H   0  0  0  0  0  0  0  0  0  0  0  0
  -10.6970    7.3770    1.0470 H   0  0  0  0  0  0  0  0  0  0  0  0
  -13.7530    7.2700    0.3780 H   0  0  0  0  0  0  0  0  0  0  0  0
  -13.6130    5.7390   -0.5130 H   0  0  0  0  0  0  0  0  0  0  0  0
  -12.3670    6.9930   -0.6980 H   0  0  0  0  0  0  0  0  0  0  0  0
  -13.2250    3.3250    4.4140 H   0  0  0  0  0  0  0  0  0  0  0  0
  -11.7560    2.4300    3.9700 H   0  0  0  0  0  0  0  0  0  0  0  0
  -13.1670    2.4130    2.8910 H   0  0  0  0  0  0  0  0  0  0  0  0
  1 33  1  0  0  0  0
  1  2  2  0  0  0  0
  2 34  1  0  0  0  0
  2  3  1  0  0  0  0
  3  4  2  0  0  0  0
  4  5  1  0  0  0  0
  5  6  2  0  0  0  0
  6  1  1  0  0  0  0
  6 35  1  0  0  0  0
  5  7  1  0  0  0  0
  7 36  1  0  0  0  0
  7 37  1  0  0  0  0
  7 38  1  0  0  0  0
  4  8  1  0  0  0  0
  8 39  1  0  0  0  0
  8  9  2  0  0  0  0
  9 10  1  0  0  0  0
 10  3  1  0  0  0  0
 10 11  1  0  0  0  0
 11 40  1  0  0  0  0
 11 41  1  0  0  0  0
 11 12  1  0  0  0  0
 12 13  2  0  0  0  0
 13 42  1  0  0  0  0
 13 14  1  0  0  0  0
 14 43  1  0  0  0  0
 14 15  2  0  0  0  0
 15 44  1  0  0  0  0
 15 16  1  0  0  0  0
 16 17  2  0  0  0  0
 17 12  1  0  0  0  0
 17 45  1  0  0  0  0
 16 18  1  0  0  0  0
 18 19  2  0  0  0  0
 19 46  1  0  0  0  0
 18 20  1  0  0  0  0
 20 47  1  0  0  0  0
 20 48  1  0  0  0  0
  9 21  1  0  0  0  0
 21 22  1  0  0  0  0
 22 49  1  0  0  0  0
 22 23  1  0  0  0  0
 23 50  1  0  0  0  0
 23 51  1  0  0  0  0
 23 24  1  0  0  0  0
 24 25  2  0  0  0  0
 25 52  1  0  0  0  0
 25 26  1  0  0  0  0
 26 27  2  0  0  0  0
 27 53  1  0  0  0  0
 27 28  1  0  0  0  0
 28 29  2  0  0  0  0
 29 24  1  0  0  0  0
 29 54  1  0  0  0  0
 28 30  1  0  0  0  0
 30 55  1  0  0  0  0
 30 56  1  0  0  0  0
 30 57  1  0  0  0  0
 26 31  1  0  0  0  0
 31 58  1  0  0  0  0
 31 59  1  0  0  0  0
 31 60  1  0  0  0  0
 21 32  2  0  0  0  0
M  END
$$$$
1MQ6
  -MTS-   01061522013D 0   0.00000     0.00000     0

 56 59  0  0  0  0  0  0  0  0999 V2000
    1.1040   -8.5280   -1.1490 C   0  0  0  0  0  0  0  0  0  0  0  0
    0.7100   -9.5650   -1.9010 N   0  0  0  0  0  0  0  0  0  0  0  0
    1.5610  -10.2310   -2.6920 C   0  0  0  0  0  0  0  0  0  0  0  0
    2.9100   -9.8610   -2.7600 C   0  0  0  0  0  0  0  0  0  0  0  0
    4.0150  -10.7270   -3.7880 Cl  0  0  0  0  0  0  0  0  0  0  0  0
    3.3520   -8.7820   -1.9860 C   0  0  0  0  0  0  0  0  0  0  0  0
    2.4390   -8.1050   -1.1680 C   0  0  0  0  0  0  0  0  0  0  0  0
    0.1660   -7.8570   -0.3290 N   0  0  0  0  0  0  0  0  0  0  0  0
    0.2110   -8.0050    0.9920 C   0  0  0  0  0  0  0  0  0  0  0  0
    1.0930   -8.6920    1.5040 O   0  0  0  0  0  0  0  0  0  0  0  0
   -0.8010   -7.3440    1.8450 C   0  0  0  0  0  0  0  0  0  0  0  0
   -0.7710   -5.9550    2.0190 C   0  0  0  0  0  0  0  0  0  0  0  0
   -1.7280   -5.3300    2.8270 C   0  0  0  0  0  0  0  0  0  0  0  0
   -2.7170   -6.0930    3.4600 C   0  0  0  0  0  0  0  0  0  0  0  0
   -2.7470   -7.4820    3.2860 C   0  0  0  0  0  0  0  0  0  0  0  0
   -3.9750   -8.4300    4.0720 Cl  0  0  0  0  0  0  0  0  0  0  0  0
   -1.7900   -8.1070    2.4780 C   0  0  0  0  0  0  0  0  0  0  0  0
   -1.6980   -3.9710    2.9980 O   0  0  0  0  0  0  0  0  0  0  0  0
   -2.4750   -3.1650    2.1070 C   0  0  0  0  0  0  0  0  0  0  0  0
    0.2280   -5.1840    1.3800 N   0  0  0  0  0  0  0  0  0  0  0  0
    1.2800   -4.7530    2.0700 C   0  0  0  0  0  0  0  0  0  0  0  0
    1.3520   -4.9680    3.2790 O   0  0  0  0  0  0  0  0  0  0  0  0
    2.3630   -4.0130    1.3850 C   0  0  0  0  0  0  0  0  0  0  0  0
    3.8290   -3.3420    2.1140 S   0  0  0  0  0  0  0  0  0  0  0  0
    4.5150   -2.6650    0.6290 C   0  0  0  0  0  0  0  0  0  0  0  0
    3.6410   -2.9590   -0.3430 C   0  0  0  0  0  0  0  0  0  0  0  0
    2.4400   -3.7120    0.0810 C   0  0  0  0  0  0  0  0  0  0  0  0
    1.2140   -4.1730   -1.0340 Cl  0  0  0  0  0  0  0  0  0  0  0  0
    3.8670   -2.5480   -1.7790 C   0  0  0  0  0  0  0  0  0  0  0  0
    5.3090   -2.5360   -2.0630 N   0  0  0  0  0  0  0  0  0  0  0  0
    6.0310   -1.2580   -2.1450 C   0  0  0  0  0  0  0  0  0  0  0  0
    5.9800   -3.7150   -2.2530 C   0  0  0  0  0  0  0  0  0  0  0  0
    7.2860   -3.7940   -2.4280 N   0  0  0  0  0  0  0  0  0  0  0  0
    7.6560   -5.2060   -2.5990 C   0  0  0  0  0  0  0  0  0  0  0  0
    6.3800   -5.9440   -2.1540 C   0  0  0  0  0  0  0  0  0  0  0  0
    5.3680   -4.9410   -2.2810 O   0  0  0  0  0  0  0  0  0  0  0  0
    1.2040  -11.0610   -3.2830 H   0  0  0  0  0  0  0  0  0  0  0  0
    4.3870   -8.4750   -2.0180 H   0  0  0  0  0  0  0  0  0  0  0  0
    2.7590   -7.2700   -0.5630 H   0  0  0  0  0  0  0  0  0  0  0  0
   -0.5380   -7.2650   -0.7480 H   0  0  0  0  0  0  0  0  0  0  0  0
   -3.4550   -5.6100    4.0830 H   0  0  0  0  0  0  0  0  0  0  0  0
   -1.8130   -9.1780    2.3440 H   0  0  0  0  0  0  0  0  0  0  0  0
   -2.4520   -2.1300    2.4410 H   0  0  0  0  0  0  0  0  0  0  0  0
   -2.0600   -3.2310    1.1030 H   0  0  0  0  0  0  0  0  0  0  0  0
   -3.5030   -3.5210    2.0990 H   0  0  0  0  0  0  0  0  0  0  0  0
    0.1420   -4.9600    0.3990 H   0  0  0  0  0  0  0  0  0  0  0  0
    5.4460   -2.1260    0.5280 H   0  0  0  0  0  0  0  0  0  0  0  0
    3.4570   -1.5530   -1.9400 H   0  0  0  0  0  0  0  0  0  0  0  0
    3.3720   -3.2560   -2.4410 H   0  0  0  0  0  0  0  0  0  0  0  0
    5.5680   -0.5360   -1.4750 H   0  0  0  0  0  0  0  0  0  0  0  0
    7.0690   -1.4080   -1.8540 H   0  0  0  0  0  0  0  0  0  0  0  0
    5.9920   -0.8830   -3.1650 H   0  0  0  0  0  0  0  0  0  0  0  0
    7.9070   -5.4310   -3.6340 H   0  0  0  0  0  0  0  0  0  0  0  0
    8.5090   -5.4730   -1.9780 H   0  0  0  0  0  0  0  0  0  0  0  0
    6.4620   -6.2990   -1.1290 H   0  0  0  0  0  0  0  0  0  0  0  0
    6.1720   -6.8000   -2.7930 H   0  0  0  0  0  0  0  0  0  0  0  0
  1  2  1  0  0  0  0
  2  3  2  0  0  0  0
  3 37  1  0  0  0  0
  3  4  1  0  0  0  0
  4  5  1  0  0  0  0
  4  6  2  0  0  0  0
  6 38  1  0  0  0  0
  6  7  1  0  0  0  0
  7  1  2  0  0  0  0
  7 39  1  0  0  0  0
  1  8  1  0  0  0  0
  8 40  1  0  0  0  0
  8  9  1  0  0  0  0
  9 10  2  0  0  0  0
  9 11  1  0  0  0  0
 11 12  2  0  0  0  0
 12 13  1  0  0  0  0
 13 14  2  0  0  0  0
 14 41  1  0  0  0  0
 14 15  1  0  0  0  0
 15 16  1  0  0  0  0
 15 17  2  0  0  0  0
 17 11  1  0  0  0  0
 17 42  1  0  0  0  0
 13 18  1  0  0  0  0
 18 19  1  0  0  0  0
 19 43  1  0  0  0  0
 19 44  1  0  0  0  0
 19 45  1  0  0  0  0
 12 20  1  0  0  0  0
 20 46  1  0  0  0  0
 20 21  1  0  0  0  0
 21 22  2  0  0  0  0
 21 23  1  0  0  0  0
 23 24  1  0  0  0  0
 24 25  1  0  0  0  0
 25 47  1  0  0  0  0
 25 26  2  0  0  0  0
 26 27  1  0  0  0  0
 27 23  2  0  0  0  0
 27 28  1  0  0  0  0
 26 29  1  0  0  0  0
 29 48  1  0  0  0  0
 29 49  1  0  0  0  0
 29 30  1  0  0  0  0
 30 31  1  0  0  0  0
 31 50  1  0  0  0  0
 31 51  1  0  0  0  0
 31 52  1  0  0  0  0
 30 32  1  0  0  0  0
 32 33  2  0  0  0  0
 33 34  1  0  0  0  0
 34 53  1  0  0  0  0
 34 54  1  0  0  0  0
 34 35  1  0  0  0  0
 35 55  1  0  0  0  0
 35 56  1  0  0  0  0
 35 36  1  0  0  0  0
 36 32  1  0  0  0  0
M  END
$$$$
1NFW
  -MTS-   01061522013D 0   0.00000     0.00000     0

 45 48  0  0  0  0  0  0  0  0999 V2000
    5.6400    7.5990    2.6520 N   0  0  0  0  0  0  0  0  0  0  0  0
    5.5670    6.2000    2.8490 C   0  0  0  0  0  0  0  0  0  0  0  0
    6.4660    5.6070    1.9550 C   0  0  0  0  0  0  0  0  0  0  0  0
    6.5880    4.2120    1.9460 C   0  0  0  0  0  0  0  0  0  0  0  0
    5.8570    3.4580    2.7790 N   0  0  0  0  0  0  0  0  0  0  0  0
    4.9870    3.9920    3.6470 C   0  0  0  0  0  0  0  0  0  0  0  0
    4.8190    5.3810    3.7050 C   0  0  0  0  0  0  0  0  0  0  0  0
    7.0870    6.7230    1.2060 C   0  0  0  0  0  0  0  0  0  0  0  0
    6.5550    7.8630    1.6670 C   0  0  0  0  0  0  0  0  0  0  0  0
    6.9140    9.2430    1.1720 C   0  0  0  0  0  0  0  0  0  0  0  0
    8.3770    9.3900    1.1460 N   0  0  0  0  0  0  0  0  0  0  0  0
    9.0250    9.4670    2.3050 C   0  0  0  0  0  0  0  0  0  0  0  0
    8.3850    9.4140    3.3530 O   0  0  0  0  0  0  0  0  0  0  0  0
   10.5260    9.6180    2.3680 C   0  0  0  0  0  0  0  0  0  0  0  0
   11.2140    9.4250    1.0830 N   0  0  0  0  0  0  0  0  0  0  0  0
   10.4950    9.9750   -0.0740 C   0  0  0  0  0  0  0  0  0  0  0  0
    9.0520    9.4430   -0.1590 C   0  0  0  0  0  0  0  0  0  0  0  0
   12.7570    8.6100    0.9440 S   0  0  0  0  0  0  0  0  0  0  0  0
   13.1230    8.0630    2.2130 O   0  0  0  0  0  0  0  0  0  0  0  0
   13.7530    9.5440    0.5220 O   0  0  0  0  0  0  0  0  0  0  0  0
   12.6240    7.2540   -0.2930 C   0  0  0  0  0  0  0  0  0  0  0  0
   11.6220    6.3680   -0.2120 C   0  0  0  0  0  0  0  0  0  0  0  0
   11.5160    5.2780   -1.2070 C   0  0  0  0  0  0  0  0  0  0  0  0
   10.6290    5.1760   -2.2060 C   0  0  0  0  0  0  0  0  0  0  0  0
   10.7460    3.9730   -3.0610 C   0  0  0  0  0  0  0  0  0  0  0  0
   11.7290    3.1230   -2.7350 C   0  0  0  0  0  0  0  0  0  0  0  0
   12.1280    1.6460   -3.5210 Cl  0  0  0  0  0  0  0  0  0  0  0  0
   12.5330    3.8340   -1.3260 S   0  0  0  0  0  0  0  0  0  0  0  0
    5.1040    8.2920    3.1560 H   0  0  0  0  0  0  0  0  0  0  0  0
    7.2770    3.7400    1.2620 H   0  0  0  0  0  0  0  0  0  0  0  0
    4.4160    3.3510    4.3020 H   0  0  0  0  0  0  0  0  0  0  0  0
    4.1200    5.8160    4.4030 H   0  0  0  0  0  0  0  0  0  0  0  0
    7.8320    6.6340    0.4300 H   0  0  0  0  0  0  0  0  0  0  0  0
    6.4870    9.9900    1.8370 H   0  0  0  0  0  0  0  0  0  0  0  0
    6.5180    9.3820    0.1680 H   0  0  0  0  0  0  0  0  0  0  0  0
   10.7670   10.6070    2.7520 H   0  0  0  0  0  0  0  0  0  0  0  0
   10.9230    8.9100    3.0920 H   0  0  0  0  0  0  0  0  0  0  0  0
   10.4750   11.0610   -0.0060 H   0  0  0  0  0  0  0  0  0  0  0  0
   11.0270    9.7200   -0.9880 H   0  0  0  0  0  0  0  0  0  0  0  0
    9.0600    8.4490   -0.6010 H   0  0  0  0  0  0  0  0  0  0  0  0
    8.4760   10.0700   -0.8360 H   0  0  0  0  0  0  0  0  0  0  0  0
   13.3540    7.1720   -1.0850 H   0  0  0  0  0  0  0  0  0  0  0  0
   10.8920    6.4500    0.5800 H   0  0  0  0  0  0  0  0  0  0  0  0
    9.8730    5.9280   -2.3780 H   0  0  0  0  0  0  0  0  0  0  0  0
   10.0830    3.7930   -3.8940 H   0  0  0  0  0  0  0  0  0  0  0  0
  1 29  1  0  0  0  0
  1  2  1  0  0  0  0
  2  3  2  0  0  0  0
  3  4  1  0  0  0  0
  4 30  1  0  0  0  0
  4  5  2  0  0  0  0
  5  6  1  0  0  0  0
  6 31  1  0  0  0  0
  6  7  2  0  0  0  0
  7  2  1  0  0  0  0
  7 32  1  0  0  0  0
  3  8  1  0  0  0  0
  8 33  1  0  0  0  0
  8  9  2  0  0  0  0
  9  1  1  0  0  0  0
  9 10  1  0  0  0  0
 10 34  1  0  0  0  0
 10 35  1  0  0  0  0
 10 11  1  0  0  0  0
 11 12  1  0  0  0  0
 12 13  2  0  0  0  0
 12 14  1  0  0  0  0
 14 36  1  0  0  0  0
 14 37  1  0  0  0  0
 14 15  1  0  0  0  0
 15 16  1  0  0  0  0
 16 38  1  0  0  0  0
 16 39  1  0  0  0  0
 16 17  1  0  0  0  0
 17 11  1  0  0  0  0
 17 40  1  0  0  0  0
 17 41  1  0  0  0  0
 15 18  1  0  0  0  0
 18 19  2  0  0  0  0
 18 20  2  0  0  0  0
 18 21  1  0  0  0  0
 21 42  1  0  0  0  0
 21 22  2  0  0  0  0
 22 43  1  0  0  0  0
 22 23  1  0  0  0  0
 23 24  2  0  0  0  0
 24 44  1  0  0  0  0
 24 25  1  0  0  0  0
 25 45  1  0  0  0  0
 25 26  2  0  0  0  0
 26 27  1  0  0  0  0
 26 28  1  0  0  0  0
 28 23  1  0  0  0  0
M  END
$$$$
