# Supplementary material for: Template CoMFA Generates Single 3D-QSAR Models that, for Twelve of Twelve Biological Targets, Predict All ChEMBL-Tabulated Affinities
Source: PLoS One. 2015 Jun 12;10(6):e0129307. doi: 10.1371/journal.pone.0129307 (PMC4466312; doi:10.1371/journal.pone.0129307)
Supplement: S10 Text — The zip file contains, in. sdf format, the aligned structures, from the A, B, C, D, and F protocols, of all templates and training sets for the GABAa target. The content of each file is evident from its name. (ZIP) [file pone.0129307.s011.zip › GABAa_F_trng.sdf]

ROW1
  -MTS-   01071502103D 0   0.00000     0.00000     0

 31 33  0  0  0  0  0  0  0  0999 V2000
    3.8780   -3.9510   -2.8780 C   0  0  0  0  0  0  0  0  0  0  0  0
    2.6580   -3.6240   -2.0350 C   0  0  0  0  0  0  0  0  0  0  0  0
    2.2740   -4.8970   -1.2860 C   0  0  0  0  0  0  0  0  0  0  0  0
    3.0560   -2.6540   -1.0480 O   0  0  0  0  0  0  0  0  0  0  0  0
    2.1710   -1.8150   -0.4250 C   0  0  0  0  0  0  0  0  0  0  0  0
    2.4750   -0.5150   -0.3100 C   0  0  0  0  0  0  0  0  0  0  0  0
    1.5170    0.3890    0.3640 C   0  0  0  0  0  0  0  0  0  0  0  0
    0.2690   -0.2230    0.8710 C   0  0  0  0  0  0  0  0  0  0  0  0
    0.0740   -1.5380    0.6980 C   0  0  0  0  0  0  0  0  0  0  0  0
    0.9980   -2.3270    0.0650 N   0  0  0  0  0  0  0  0  0  0  0  0
   -0.4720    0.8090    1.4610 N   0  0  0  0  0  0  0  0  0  0  0  0
    0.1880    1.9480    1.3620 C   0  0  0  0  0  0  0  0  0  0  0  0
   -0.1070    3.3310    1.7990 C   0  0  0  0  0  0  0  0  0  0  0  0
    0.7620    4.3230    1.5620 C   0  0  0  0  0  0  0  0  0  0  0  0
    2.0410    4.0720    0.8610 C   0  0  0  0  0  0  0  0  0  0  0  0
    2.3720    2.8440    0.4380 C   0  0  0  0  0  0  0  0  0  0  0  0
    1.4660    1.6950    0.6610 C   0  0  0  0  0  0  0  0  0  0  0  0
    3.5670   -4.3280   -3.8500 H   0  0  0  0  0  0  0  0  0  0  0  0
    4.3940   -3.0100   -3.0580 H   0  0  0  0  0  0  0  0  0  0  0  0
    4.4670   -4.6650   -2.3060 H   0  0  0  0  0  0  0  0  0  0  0  0
    1.8360   -3.2720   -2.6540 H   0  0  0  0  0  0  0  0  0  0  0  0
    3.1670   -5.3510   -0.8610 H   0  0  0  0  0  0  0  0  0  0  0  0
    1.8050   -5.5960   -1.9750 H   0  0  0  0  0  0  0  0  0  0  0  0
    1.5760   -4.6510   -0.4880 H   0  0  0  0  0  0  0  0  0  0  0  0
    3.4050   -0.1330   -0.7030 H   0  0  0  0  0  0  0  0  0  0  0  0
   -0.8360   -1.9870    1.0670 H   0  0  0  0  0  0  0  0  0  0  0  0
    0.8100   -3.3130   -0.0440 H   0  0  0  0  0  0  0  0  0  0  0  0
   -1.0330    3.5430    2.3130 H   0  0  0  0  0  0  0  0  0  0  0  0
    0.5250    5.3240    1.8900 H   0  0  0  0  0  0  0  0  0  0  0  0
    2.7200    4.8930    0.6860 H   0  0  0  0  0  0  0  0  0  0  0  0
    3.3120    2.6910   -0.0710 H   0  0  0  0  0  0  0  0  0  0  0  0
  1 18  1  0  0  0  0
  1 19  1  0  0  0  0
  1 20  1  0  0  0  0
  1  2  1  0  0  0  0
  2 21  1  0  0  0  0
  2  3  1  0  0  0  0
  3 22  1  0  0  0  0
  3 23  1  0  0  0  0
  3 24  1  0  0  0  0
  2  4  1  0  0  0  0
  4  5  1  0  0  0  0
  5  6  2  0  0  0  0
  6 25  1  0  0  0  0
  6  7  1  0  0  0  0
  7  8  1  0  0  0  0
  8  9  2  0  0  0  0
  9 26  1  0  0  0  0
  9 10  1  0  0  0  0
 10  5  1  0  0  0  0
 10 27  1  0  0  0  0
  8 11  1  0  0  0  0
 11 12  2  0  0  0  0
 12 13  1  0  0  0  0
 13 28  1  0  0  0  0
 13 14  2  0  0  0  0
 14 29  1  0  0  0  0
 14 15  1  0  0  0  0
 15 30  1  0  0  0  0
 15 16  2  0  0  0  0
 16 31  1  0  0  0  0
 16 17  1  0  0  0  0
 17  7  2  0  0  0  0
 17 12  1  0  0  0  0
M  END
>  <LOGBIO>
6.3000

>  <PRED_LOGBIO>
7.8100

>  <XV_RES>
-1.6520

>  <WHL_TMPL>
1

>  <ANCH>
26-27;11-5

$$$$
ROW2
  -MTS-   01071502103D 0   0.00000     0.00000     0

 34 38  0  0  0  0  0  0  0  0999 V2000
   -3.5160    2.3370   -1.5130 C   0  0  0  0  0  0  0  0  0  0  0  0
   -3.1770    3.7530   -1.1110 C   0  0  0  0  0  0  0  0  0  0  0  0
   -4.1700    4.5880   -0.5850 C   0  0  0  0  0  0  0  0  0  0  0  0
   -3.8560    5.9000   -0.2130 C   0  0  0  0  0  0  0  0  0  0  0  0
   -2.5490    6.3770   -0.3650 C   0  0  0  0  0  0  0  0  0  0  0  0
   -1.5560    5.5420   -0.8910 C   0  0  0  0  0  0  0  0  0  0  0  0
   -1.8700    4.2300   -1.2640 C   0  0  0  0  0  0  0  0  0  0  0  0
   -0.6840    3.6340   -1.7540 N   0  0  0  0  0  0  0  0  0  0  0  0
    0.3340    4.5490   -1.6870 C   0  0  0  0  0  0  0  0  0  0  0  0
   -0.1150    5.7070   -1.1830 C   0  0  0  0  0  0  0  0  0  0  0  0
    0.7220    6.7790   -1.0180 N   0  0  0  0  0  0  0  0  0  0  0  0
    2.0470    6.7140   -1.3610 C   0  0  0  0  0  0  0  0  0  0  0  0
    2.5980    5.6050   -1.8730 C   0  0  0  0  0  0  0  0  0  0  0  0
    3.8860    5.2630   -2.3020 N   0  0  0  0  0  0  0  0  0  0  0  0
    3.8990    4.0150   -2.7310 C   0  0  0  0  0  0  0  0  0  0  0  0
    4.9620    3.1460   -3.2850 C   0  0  0  0  0  0  0  0  0  0  0  0
    4.6940    1.8850   -3.6510 C   0  0  0  0  0  0  0  0  0  0  0  0
    3.3320    1.3200   -3.5160 C   0  0  0  0  0  0  0  0  0  0  0  0
    2.3230    2.0500   -3.0220 C   0  0  0  0  0  0  0  0  0  0  0  0
    2.5380    3.4510   -2.5950 C   0  0  0  0  0  0  0  0  0  0  0  0
    1.7540    4.4070   -2.0790 C   0  0  0  0  0  0  0  0  0  0  0  0
   -4.5550    2.2900   -1.8340 H   0  0  0  0  0  0  0  0  0  0  0  0
   -3.3690    1.6740   -0.6630 H   0  0  0  0  0  0  0  0  0  0  0  0
   -2.8690    2.0280   -2.3310 H   0  0  0  0  0  0  0  0  0  0  0  0
   -5.1790    4.2200   -0.4680 H   0  0  0  0  0  0  0  0  0  0  0  0
   -4.6220    6.5440    0.1930 H   0  0  0  0  0  0  0  0  0  0  0  0
   -2.3070    7.3900   -0.0780 H   0  0  0  0  0  0  0  0  0  0  0  0
   -0.6010    2.6880   -2.0980 H   0  0  0  0  0  0  0  0  0  0  0  0
    0.3530    7.6380   -0.6360 H   0  0  0  0  0  0  0  0  0  0  0  0
    2.6680    7.5850   -1.2130 H   0  0  0  0  0  0  0  0  0  0  0  0
    5.9640    3.5330   -3.3950 H   0  0  0  0  0  0  0  0  0  0  0  0
    5.4850    1.2700   -4.0530 H   0  0  0  0  0  0  0  0  0  0  0  0
    3.1500    0.3000   -3.8200 H   0  0  0  0  0  0  0  0  0  0  0  0
    1.3400    1.6110   -2.9350 H   0  0  0  0  0  0  0  0  0  0  0  0
  1 22  1  0  0  0  0
  1 23  1  0  0  0  0
  1 24  1  0  0  0  0
  1  2  1  0  0  0  0
  2  3  2  0  0  0  0
  3 25  1  0  0  0  0
  3  4  1  0  0  0  0
  4 26  1  0  0  0  0
  4  5  2  0  0  0  0
  5 27  1  0  0  0  0
  5  6  1  0  0  0  0
  6  7  2  0  0  0  0
  7  2  1  0  0  0  0
  7  8  1  0  0  0  0
  8 28  1  0  0  0  0
  8  9  1  0  0  0  0
  9 10  2  0  0  0  0
 10  6  1  0  0  0  0
 10 11  1  0  0  0  0
 11 29  1  0  0  0  0
 11 12  1  0  0  0  0
 12 30  1  0  0  0  0
 12 13  2  0  0  0  0
 13 14  1  0  0  0  0
 14 15  2  0  0  0  0
 15 16  1  0  0  0  0
 16 31  1  0  0  0  0
 16 17  2  0  0  0  0
 17 32  1  0  0  0  0
 17 18  1  0  0  0  0
 18 33  1  0  0  0  0
 18 19  2  0  0  0  0
 19 34  1  0  0  0  0
 19 20  1  0  0  0  0
 20 15  1  0  0  0  0
 20 21  2  0  0  0  0
 21  9  1  0  0  0  0
 21 13  1  0  0  0  0
M  END
>  <LOGBIO>
7.0800

>  <PRED_LOGBIO>
6.7700

>  <XV_RES>
0.3370

>  <WHL_TMPL>
2

>  <ANCH>
14-15;14-16

$$$$
ROW3
  -MTS-   01071502103D 0   0.00000     0.00000     0

 38 39  0  0  0  0  0  0  0  0999 V2000
    5.0510    5.8570   -0.8200 C   0  0  0  0  0  0  0  0  0  0  0  0
    3.7400    5.2240   -0.7190 C   0  0  0  0  0  0  0  0  0  0  0  0
    2.6610    4.7040   -0.6360 C   0  0  0  0  0  0  0  0  0  0  0  0
    1.3500    4.0710   -0.5350 C   0  0  0  0  0  0  0  0  0  0  0  0
    0.5700    4.3050   -1.8280 C   0  0  0  0  0  0  0  0  0  0  0  0
   -0.7500    3.6680   -1.7260 N   0  0  0  0  0  0  0  0  0  0  0  0
   -1.0800    2.3090   -2.1110 N   0  0  0  0  0  0  0  0  0  0  0  0
   -2.3600    2.0870   -1.8770 C   0  0  0  0  0  0  0  0  0  0  0  0
   -2.9590    3.3170   -1.3120 C   0  0  0  0  0  0  0  0  0  0  0  0
   -4.2450    3.6640   -0.8820 C   0  0  0  0  0  0  0  0  0  0  0  0
   -5.2930    2.7350   -0.9460 N   0  0  0  0  0  0  0  0  0  0  0  0
   -4.4670    4.9550   -0.3870 C   0  0  0  0  0  0  0  0  0  0  0  0
   -3.3980    5.8570   -0.3370 C   0  0  0  0  0  0  0  0  0  0  0  0
   -2.1790    5.4940   -0.7560 N   0  0  0  0  0  0  0  0  0  0  0  0
   -1.9340    4.2670   -1.2350 C   0  0  0  0  0  0  0  0  0  0  0  0
   -5.8130    5.3590    0.0770 C   0  0  0  0  0  0  0  0  0  0  0  0
   -5.9520    6.3840    0.7430 O   0  0  0  0  0  0  0  0  0  0  0  0
   -6.8730    4.6140   -0.2260 N   0  0  0  0  0  0  0  0  0  0  0  0
   -8.2100    5.0160    0.2350 C   0  0  0  0  0  0  0  0  0  0  0  0
   -9.2290    4.0080   -0.2400 C   0  0  0  0  0  0  0  0  0  0  0  0
  -10.5240    4.1710    0.0640 C   0  0  0  0  0  0  0  0  0  0  0  0
    4.9270    6.9260   -0.9800 H   0  0  0  0  0  0  0  0  0  0  0  0
    5.6060    5.6910    0.1010 H   0  0  0  0  0  0  0  0  0  0  0  0
    5.5990    5.4260   -1.6560 H   0  0  0  0  0  0  0  0  0  0  0  0
    1.4740    3.0020   -0.3740 H   0  0  0  0  0  0  0  0  0  0  0  0
    0.8020    4.5020    0.3010 H   0  0  0  0  0  0  0  0  0  0  0  0
    0.4460    5.3740   -1.9880 H   0  0  0  0  0  0  0  0  0  0  0  0
    1.1180    3.8740   -2.6640 H   0  0  0  0  0  0  0  0  0  0  0  0
   -2.8830    1.1620   -2.0670 H   0  0  0  0  0  0  0  0  0  0  0  0
   -5.8660    2.6760   -1.7760 H   0  0  0  0  0  0  0  0  0  0  0  0
   -5.4760    2.1250   -0.1620 H   0  0  0  0  0  0  0  0  0  0  0  0
   -3.5580    6.8560    0.0430 H   0  0  0  0  0  0  0  0  0  0  0  0
   -6.7590    3.7730   -0.7730 H   0  0  0  0  0  0  0  0  0  0  0  0
   -8.2210    5.0580    1.3220 H   0  0  0  0  0  0  0  0  0  0  0  0
   -8.4530    5.9960   -0.1690 H   0  0  0  0  0  0  0  0  0  0  0  0
   -8.9150    3.1570   -0.8250 H   0  0  0  0  0  0  0  0  0  0  0  0
  -10.8380    5.0230    0.6490 H   0  0  0  0  0  0  0  0  0  0  0  0
  -11.2530    3.4510   -0.2750 H   0  0  0  0  0  0  0  0  0  0  0  0
  1 22  1  0  0  0  0
  1 23  1  0  0  0  0
  1 24  1  0  0  0  0
  1  2  1  0  0  0  0
  2  3  3  0  0  0  0
  3  4  1  0  0  0  0
  4 25  1  0  0  0  0
  4 26  1  0  0  0  0
  4  5  1  0  0  0  0
  5 27  1  0  0  0  0
  5 28  1  0  0  0  0
  5  6  1  0  0  0  0
  6  7  1  0  0  0  0
  7  8  2  0  0  0  0
  8 29  1  0  0  0  0
  8  9  1  0  0  0  0
  9 10  2  0  0  0  0
 10 11  1  0  0  0  0
 11 30  1  0  0  0  0
 11 31  1  0  0  0  0
 10 12  1  0  0  0  0
 12 13  2  0  0  0  0
 13 32  1  0  0  0  0
 13 14  1  0  0  0  0
 14 15  2  0  0  0  0
 15  6  1  0  0  0  0
 15  9  1  0  0  0  0
 12 16  1  0  0  0  0
 16 17  2  0  0  0  0
 16 18  1  0  0  0  0
 18 33  1  0  0  0  0
 18 19  1  0  0  0  0
 19 34  1  0  0  0  0
 19 35  1  0  0  0  0
 19 20  1  0  0  0  0
 20 36  1  0  0  0  0
 20 21  2  0  0  0  0
 21 37  1  0  0  0  0
 21 38  1  0  0  0  0
M  END
>  <LOGBIO>
7.0900

>  <PRED_LOGBIO>
6.5700

>  <XV_RES>
0.7310

>  <WHL_TMPL>
2

>  <ANCH>
13-14;26-13

$$$$
ROW4
  -MTS-   01071502103D 0   0.00000     0.00000     0

 41 43  0  0  0  0  0  0  0  0999 V2000
    3.8780   -3.9510   -2.8780 C   0  0  0  0  0  0  0  0  0  0  0  0
    2.6580   -3.6240   -2.0350 C   0  0  0  0  0  0  0  0  0  0  0  0
    3.0560   -2.6540   -1.0480 O   0  0  0  0  0  0  0  0  0  0  0  0
    2.1700   -1.8140   -0.4240 C   0  0  0  0  0  0  0  0  0  0  0  0
    2.5960   -0.8160    0.1520 O   0  0  0  0  0  0  0  0  0  0  0  0
    0.7270   -2.1430   -0.4330 C   0  0  0  0  0  0  0  0  0  0  0  0
    0.3040   -3.2690   -1.0910 N   0  0  0  0  0  0  0  0  0  0  0  0
   -1.0180   -3.6250   -1.1340 C   0  0  0  0  0  0  0  0  0  0  0  0
   -1.9670   -2.8930   -0.5350 C   0  0  0  0  0  0  0  0  0  0  0  0
   -3.3570   -3.0010   -0.4110 N   0  0  0  0  0  0  0  0  0  0  0  0
   -3.8250   -1.9910    0.2970 C   0  0  0  0  0  0  0  0  0  0  0  0
   -5.1830   -1.5970    0.7370 C   0  0  0  0  0  0  0  0  0  0  0  0
   -5.3740   -0.4910    1.4680 C   0  0  0  0  0  0  0  0  0  0  0  0
   -4.2390    0.3750    1.8610 C   0  0  0  0  0  0  0  0  0  0  0  0
   -4.4780    1.4970    2.6090 O   0  0  0  0  0  0  0  0  0  0  0  0
   -4.7430    2.7210    1.9180 C   0  0  0  0  0  0  0  0  0  0  0  0
   -2.9830    0.0810    1.4990 C   0  0  0  0  0  0  0  0  0  0  0  0
   -2.6920   -1.1250    0.6910 C   0  0  0  0  0  0  0  0  0  0  0  0
   -1.5730   -1.6650    0.1910 C   0  0  0  0  0  0  0  0  0  0  0  0
   -0.1310   -1.3330    0.2020 C   0  0  0  0  0  0  0  0  0  0  0  0
    0.3670   -0.1000    0.9180 C   0  0  0  0  0  0  0  0  0  0  0  0
    0.3660    1.0080    0.0140 O   0  0  0  0  0  0  0  0  0  0  0  0
    0.8300    2.2080    0.6390 C   0  0  0  0  0  0  0  0  0  0  0  0
    3.5670   -4.3280   -3.8500 H   0  0  0  0  0  0  0  0  0  0  0  0
    4.3940   -3.0100   -3.0580 H   0  0  0  0  0  0  0  0  0  0  0  0
    4.4670   -4.6640   -2.3060 H   0  0  0  0  0  0  0  0  0  0  0  0
    2.3840   -4.5310   -1.5010 H   0  0  0  0  0  0  0  0  0  0  0  0
    1.8950   -3.1950   -2.6820 H   0  0  0  0  0  0  0  0  0  0  0  0
    0.9860   -3.8510   -1.5560 H   0  0  0  0  0  0  0  0  0  0  0  0
   -1.3020   -4.5210   -1.6650 H   0  0  0  0  0  0  0  0  0  0  0  0
   -6.0300   -2.2100    0.4650 H   0  0  0  0  0  0  0  0  0  0  0  0
   -6.3740   -0.2250    1.7760 H   0  0  0  0  0  0  0  0  0  0  0  0
   -5.6270    2.6020    1.2960 H   0  0  0  0  0  0  0  0  0  0  0  0
   -4.9110    3.5170    2.6410 H   0  0  0  0  0  0  0  0  0  0  0  0
   -3.8900    2.9750    1.2920 H   0  0  0  0  0  0  0  0  0  0  0  0
   -2.1750    0.7300    1.8000 H   0  0  0  0  0  0  0  0  0  0  0  0
    1.3780   -0.2740    1.2790 H   0  0  0  0  0  0  0  0  0  0  0  0
   -0.2870    0.1180    1.7600 H   0  0  0  0  0  0  0  0  0  0  0  0
    1.8470    2.0620    0.9970 H   0  0  0  0  0  0  0  0  0  0  0  0
    0.8130    3.0220   -0.0830 H   0  0  0  0  0  0  0  0  0  0  0  0
    0.1820    2.4540    1.4780 H   0  0  0  0  0  0  0  0  0  0  0  0
  1 24  1  0  0  0  0
  1 25  1  0  0  0  0
  1 26  1  0  0  0  0
  1  2  1  0  0  0  0
  2 27  1  0  0  0  0
  2 28  1  0  0  0  0
  2  3  1  0  0  0  0
  3  4  1  0  0  0  0
  4  5  2  0  0  0  0
  4  6  1  0  0  0  0
  6  7  1  0  0  0  0
  7 29  1  0  0  0  0
  7  8  1  0  0  0  0
  8 30  1  0  0  0  0
  8  9  2  0  0  0  0
  9 10  1  0  0  0  0
 10 11  2  0  0  0  0
 11 12  1  0  0  0  0
 12 31  1  0  0  0  0
 12 13  2  0  0  0  0
 13 32  1  0  0  0  0
 13 14  1  0  0  0  0
 14 15  1  0  0  0  0
 15 16  1  0  0  0  0
 16 33  1  0  0  0  0
 16 34  1  0  0  0  0
 16 35  1  0  0  0  0
 14 17  2  0  0  0  0
 17 36  1  0  0  0  0
 17 18  1  0  0  0  0
 18 11  1  0  0  0  0
 18 19  2  0  0  0  0
 19  9  1  0  0  0  0
 19 20  1  0  0  0  0
 20  6  2  0  0  0  0
 20 21  1  0  0  0  0
 21 37  1  0  0  0  0
 21 38  1  0  0  0  0
 21 22  1  0  0  0  0
 22 23  1  0  0  0  0
 23 39  1  0  0  0  0
 23 40  1  0  0  0  0
 23 41  1  0  0  0  0
M  END
>  <LOGBIO>
9.3000

>  <PRED_LOGBIO>
7.8100

>  <XV_RES>
1.9660

>  <WHL_TMPL>
1

>  <ANCH>
23-24;11-9

$$$$
ROW5
  -MTS-   01071502103D 0   0.00000     0.00000     0

 41 44  0  0  0  0  0  0  0  0999 V2000
   -2.4560    0.1770    3.2090 C   0  0  0  0  0  0  0  0  0  0  0  0
   -1.9830   -0.0700    1.8390 N   0  0  0  0  0  0  0  0  0  0  0  0
   -0.6950   -0.3590    1.4730 C   0  0  0  0  0  0  0  0  0  0  0  0
    0.3580   -0.4680    2.2940 C   0  0  0  0  0  0  0  0  0  0  0  0
    1.6950   -0.7870    1.7440 C   0  0  0  0  0  0  0  0  0  0  0  0
    1.8940   -0.7170    0.5320 O   0  0  0  0  0  0  0  0  0  0  0  0
    2.6800   -1.1500    2.5600 N   0  0  0  0  0  0  0  0  0  0  0  0
    3.9580   -1.4550    2.0350 C   0  0  0  0  0  0  0  0  0  0  0  0
    4.9170   -0.4450    1.8950 C   0  0  0  0  0  0  0  0  0  0  0  0
    6.1810   -0.7470    1.3750 C   0  0  0  0  0  0  0  0  0  0  0  0
    6.4860   -2.0590    0.9940 C   0  0  0  0  0  0  0  0  0  0  0  0
    5.5270   -3.0690    1.1340 C   0  0  0  0  0  0  0  0  0  0  0  0
    4.2630   -2.7670    1.6540 C   0  0  0  0  0  0  0  0  0  0  0  0
    3.3380   -3.7410    1.7880 F   0  0  0  0  0  0  0  0  0  0  0  0
    1.7130   -0.7860    1.7890 C   0  0  0  0  0  0  0  0  0  0  0  0
    2.6680   -0.8810    2.5580 O   0  0  0  0  0  0  0  0  0  0  0  0
    1.8900   -0.9890    0.3030 C   0  0  0  0  0  0  0  0  0  0  0  0
    0.6270   -0.8460   -0.5650 C   0  0  0  0  0  0  0  0  0  0  0  0
   -0.6370   -0.5250    0.1150 N   0  0  0  0  0  0  0  0  0  0  0  0
   -1.9370   -0.3360   -0.4110 C   0  0  0  0  0  0  0  0  0  0  0  0
   -2.4560   -0.3840   -1.7100 C   0  0  0  0  0  0  0  0  0  0  0  0
   -3.8190   -0.1470   -1.9290 C   0  0  0  0  0  0  0  0  0  0  0  0
   -4.6620    0.1380   -0.8480 C   0  0  0  0  0  0  0  0  0  0  0  0
   -4.1430    0.1860    0.4510 C   0  0  0  0  0  0  0  0  0  0  0  0
   -2.7800   -0.0500    0.6700 C   0  0  0  0  0  0  0  0  0  0  0  0
   -3.5440    0.1810    3.2310 H   0  0  0  0  0  0  0  0  0  0  0  0
   -2.1350   -0.6720    3.8080 H   0  0  0  0  0  0  0  0  0  0  0  0
   -2.0170    1.1190    3.5310 H   0  0  0  0  0  0  0  0  0  0  0  0
    2.5170   -1.2070    3.5550 H   0  0  0  0  0  0  0  0  0  0  0  0
    4.6820    0.5670    2.1890 H   0  0  0  0  0  0  0  0  0  0  0  0
    6.9210    0.0320    1.2670 H   0  0  0  0  0  0  0  0  0  0  0  0
    7.4620   -2.2920    0.5930 H   0  0  0  0  0  0  0  0  0  0  0  0
    5.7620   -4.0820    0.8400 H   0  0  0  0  0  0  0  0  0  0  0  0
    2.1980   -2.0260    0.1910 H   0  0  0  0  0  0  0  0  0  0  0  0
    2.6110   -0.2540   -0.0480 H   0  0  0  0  0  0  0  0  0  0  0  0
    0.4700   -1.8310   -1.0000 H   0  0  0  0  0  0  0  0  0  0  0  0
    0.8250   -0.0580   -1.2900 H   0  0  0  0  0  0  0  0  0  0  0  0
   -1.8060   -0.6040   -2.5430 H   0  0  0  0  0  0  0  0  0  0  0  0
   -4.2190   -0.1850   -2.9310 H   0  0  0  0  0  0  0  0  0  0  0  0
   -5.7130    0.3200   -1.0170 H   0  0  0  0  0  0  0  0  0  0  0  0
   -4.7930    0.4060    1.2850 H   0  0  0  0  0  0  0  0  0  0  0  0
  1 26  1  0  0  0  0
  1 27  1  0  0  0  0
  1 28  1  0  0  0  0
  1  2  1  0  0  0  0
  2  3  1  0  0  0  0
  3  4  2  0  0  0  0
  4  5  1  0  0  0  0
  5  6  2  0  0  0  0
  5  7  1  0  0  0  0
  7 29  1  0  0  0  0
  7  8  1  0  0  0  0
  8  9  2  0  0  0  0
  9 30  1  0  0  0  0
  9 10  1  0  0  0  0
 10 31  1  0  0  0  0
 10 11  2  0  0  0  0
 11 32  1  0  0  0  0
 11 12  1  0  0  0  0
 12 33  1  0  0  0  0
 12 13  2  0  0  0  0
 13  8  1  0  0  0  0
 13 14  1  0  0  0  0
  4 15  1  0  0  0  0
 15 16  2  0  0  0  0
 15 17  1  0  0  0  0
 17 34  1  0  0  0  0
 17 35  1  0  0  0  0
 17 18  1  0  0  0  0
 18 36  1  0  0  0  0
 18 37  1  0  0  0  0
 18 19  1  0  0  0  0
 19  3  1  0  0  0  0
 19 20  1  0  0  0  0
 20 21  2  0  0  0  0
 21 38  1  0  0  0  0
 21 22  1  0  0  0  0
 22 39  1  0  0  0  0
 22 23  2  0  0  0  0
 23 40  1  0  0  0  0
 23 24  1  0  0  0  0
 24 41  1  0  0  0  0
 24 25  2  0  0  0  0
 25  2  1  0  0  0  0
 25 20  1  0  0  0  0
M  END
>  <LOGBIO>
9.5900

>  <PRED_LOGBIO>
8.2600

>  <XV_RES>
2.3500

>  <WHL_TMPL>
1

>  <ANCH>
13-12;1-5

$$$$
ROW6
  -MTS-   01071502103D 0   0.00000     0.00000     0

 38 41  0  0  0  0  0  0  0  0999 V2000
   -1.7370    0.4220    3.8840 O   0  0  0  0  0  0  0  0  0  0  0  0
   -0.6410   -0.1300    3.7970 C   0  0  0  0  0  0  0  0  0  0  0  0
    0.2770    0.0640    4.7390 N   0  0  0  0  0  0  0  0  0  0  0  0
   -0.0070    0.9040    5.8420 C   0  0  0  0  0  0  0  0  0  0  0  0
    0.2830    2.2710    5.7730 C   0  0  0  0  0  0  0  0  0  0  0  0
    0.0030    3.1020    6.8640 C   0  0  0  0  0  0  0  0  0  0  0  0
   -0.5680    2.5660    8.0240 C   0  0  0  0  0  0  0  0  0  0  0  0
   -0.8580    1.1980    8.0930 C   0  0  0  0  0  0  0  0  0  0  0  0
   -0.5770    0.3670    7.0020 C   0  0  0  0  0  0  0  0  0  0  0  0
   -0.3450   -1.0080    2.6430 C   0  0  0  0  0  0  0  0  0  0  0  0
   -1.1500   -1.0030    1.5720 C   0  0  0  0  0  0  0  0  0  0  0  0
   -1.1200   -0.1030    0.5390 N   0  0  0  0  0  0  0  0  0  0  0  0
   -2.1350   -0.4570   -0.3820 C   0  0  0  0  0  0  0  0  0  0  0  0
   -2.5530    0.1000   -1.5970 C   0  0  0  0  0  0  0  0  0  0  0  0
   -3.6120   -0.4800   -2.3050 C   0  0  0  0  0  0  0  0  0  0  0  0
   -4.2530   -1.6170   -1.7980 C   0  0  0  0  0  0  0  0  0  0  0  0
   -3.8360   -2.1730   -0.5830 C   0  0  0  0  0  0  0  0  0  0  0  0
   -2.7770   -1.5930    0.1250 C   0  0  0  0  0  0  0  0  0  0  0  0
   -2.1440   -1.9180    1.3480 N   0  0  0  0  0  0  0  0  0  0  0  0
   -2.4110   -3.0090    2.2970 C   0  0  0  0  0  0  0  0  0  0  0  0
   -1.5310   -3.0910    3.5580 C   0  0  0  0  0  0  0  0  0  0  0  0
   -0.4640   -2.0320    3.7060 C   0  0  0  0  0  0  0  0  0  0  0  0
    0.2840   -2.0200    4.6820 O   0  0  0  0  0  0  0  0  0  0  0  0
    1.1770   -0.3890    4.6680 H   0  0  0  0  0  0  0  0  0  0  0  0
    0.7240    2.6850    4.8780 H   0  0  0  0  0  0  0  0  0  0  0  0
    0.2260    4.1580    6.8100 H   0  0  0  0  0  0  0  0  0  0  0  0
   -0.7840    3.2070    8.8660 H   0  0  0  0  0  0  0  0  0  0  0  0
   -1.2980    0.7840    8.9880 H   0  0  0  0  0  0  0  0  0  0  0  0
   -0.8010   -0.6880    7.0560 H   0  0  0  0  0  0  0  0  0  0  0  0
   -0.4850    0.6760    0.4500 H   0  0  0  0  0  0  0  0  0  0  0  0
   -2.0580    0.9760   -1.9880 H   0  0  0  0  0  0  0  0  0  0  0  0
   -3.9340   -0.0510   -3.2420 H   0  0  0  0  0  0  0  0  0  0  0  0
   -5.0700   -2.0650   -2.3450 H   0  0  0  0  0  0  0  0  0  0  0  0
   -4.3310   -3.0500   -0.1920 H   0  0  0  0  0  0  0  0  0  0  0  0
   -2.1960   -3.9210    1.7440 H   0  0  0  0  0  0  0  0  0  0  0  0
   -3.4420   -2.9160    2.6330 H   0  0  0  0  0  0  0  0  0  0  0  0
   -0.9910   -4.0310    3.4700 H   0  0  0  0  0  0  0  0  0  0  0  0
   -2.1910   -3.0190    4.4200 H   0  0  0  0  0  0  0  0  0  0  0  0
  1  2  2  0  0  0  0
  2  3  1  0  0  0  0
  3 24  1  0  0  0  0
  3  4  1  0  0  0  0
  4  5  2  0  0  0  0
  5 25  1  0  0  0  0
  5  6  1  0  0  0  0
  6 26  1  0  0  0  0
  6  7  2  0  0  0  0
  7 27  1  0  0  0  0
  7  8  1  0  0  0  0
  8 28  1  0  0  0  0
  8  9  2  0  0  0  0
  9  4  1  0  0  0  0
  9 29  1  0  0  0  0
  2 10  1  0  0  0  0
 10 11  2  0  0  0  0
 11 12  1  0  0  0  0
 12 30  1  0  0  0  0
 12 13  1  0  0  0  0
 13 14  2  0  0  0  0
 14 31  1  0  0  0  0
 14 15  1  0  0  0  0
 15 32  1  0  0  0  0
 15 16  2  0  0  0  0
 16 33  1  0  0  0  0
 16 17  1  0  0  0  0
 17 34  1  0  0  0  0
 17 18  2  0  0  0  0
 18 13  1  0  0  0  0
 18 19  1  0  0  0  0
 19 11  1  0  0  0  0
 19 20  1  0  0  0  0
 20 35  1  0  0  0  0
 20 36  1  0  0  0  0
 20 21  1  0  0  0  0
 21 37  1  0  0  0  0
 21 38  1  0  0  0  0
 21 22  1  0  0  0  0
 22 10  1  0  0  0  0
 22 23  2  0  0  0  0
M  END
>  <LOGBIO>
8.0400

>  <PRED_LOGBIO>
8.0000

>  <XV_RES>
0.5550

>  <WHL_TMPL>
1

>  <ANCH>
2-3;29-27

$$$$
ROW7
  -MTS-   01071502103D 0   0.00000     0.00000     0

 31 34  0  0  0  0  0  0  0  0999 V2000
    1.0310   -1.4120    3.2070 O   0  0  0  0  0  0  0  0  0  0  0  0
   -0.0740   -0.9340    2.9560 C   0  0  0  0  0  0  0  0  0  0  0  0
   -0.5560   -0.4560    1.6070 C   0  0  0  0  0  0  0  0  0  0  0  0
   -0.3940   -1.5260    0.5540 C   0  0  0  0  0  0  0  0  0  0  0  0
   -1.4450   -2.0050   -0.0860 N   0  0  0  0  0  0  0  0  0  0  0  0
   -2.7600   -1.5810    0.1410 C   0  0  0  0  0  0  0  0  0  0  0  0
   -3.7920   -2.1650   -0.6030 C   0  0  0  0  0  0  0  0  0  0  0  0
   -5.1170   -1.7620   -0.3980 C   0  0  0  0  0  0  0  0  0  0  0  0
   -5.4090   -0.7750    0.5510 C   0  0  0  0  0  0  0  0  0  0  0  0
   -4.3770   -0.1910    1.2950 C   0  0  0  0  0  0  0  0  0  0  0  0
   -3.0520   -0.5940    1.0900 C   0  0  0  0  0  0  0  0  0  0  0  0
   -1.9620    0.0240    1.8770 C   0  0  0  0  0  0  0  0  0  0  0  0
   -2.2130   -0.1590    3.1600 N   0  0  0  0  0  0  0  0  0  0  0  0
   -1.0640   -0.7440    3.8240 N   0  0  0  0  0  0  0  0  0  0  0  0
   -1.0040   -1.0660    5.2000 C   0  0  0  0  0  0  0  0  0  0  0  0
   -1.9100   -1.9850    5.7440 C   0  0  0  0  0  0  0  0  0  0  0  0
   -1.8510   -2.3040    7.1060 C   0  0  0  0  0  0  0  0  0  0  0  0
   -0.8860   -1.7040    7.9240 C   0  0  0  0  0  0  0  0  0  0  0  0
    0.0190   -0.7860    7.3800 C   0  0  0  0  0  0  0  0  0  0  0  0
   -0.0400   -0.4670    6.0180 C   0  0  0  0  0  0  0  0  0  0  0  0
    0.0460    0.4020    1.3150 H   0  0  0  0  0  0  0  0  0  0  0  0
    0.5910   -1.9050    0.3230 H   0  0  0  0  0  0  0  0  0  0  0  0
   -3.5670   -2.9260   -1.3350 H   0  0  0  0  0  0  0  0  0  0  0  0
   -5.9140   -2.2120   -0.9720 H   0  0  0  0  0  0  0  0  0  0  0  0
   -6.4320   -0.4630    0.7090 H   0  0  0  0  0  0  0  0  0  0  0  0
   -4.6030    0.5700    2.0270 H   0  0  0  0  0  0  0  0  0  0  0  0
   -2.6540   -2.4480    5.1130 H   0  0  0  0  0  0  0  0  0  0  0  0
   -2.5500   -3.0130    7.5250 H   0  0  0  0  0  0  0  0  0  0  0  0
   -0.8410   -1.9500    8.9740 H   0  0  0  0  0  0  0  0  0  0  0  0
    0.7640   -0.3230    8.0110 H   0  0  0  0  0  0  0  0  0  0  0  0
    0.6590    0.2420    5.5990 H   0  0  0  0  0  0  0  0  0  0  0  0
  1  2  2  0  0  0  0
  2  3  1  0  0  0  0
  3 21  1  0  0  0  0
  3  4  1  0  0  0  0
  4 22  1  0  0  0  0
  4  5  2  0  0  0  0
  5  6  1  0  0  0  0
  6  7  1  0  0  0  0
  7 23  1  0  0  0  0
  7  8  2  0  0  0  0
  8 24  1  0  0  0  0
  8  9  1  0  0  0  0
  9 25  1  0  0  0  0
  9 10  2  0  0  0  0
 10 26  1  0  0  0  0
 10 11  1  0  0  0  0
 11  6  2  0  0  0  0
 11 12  1  0  0  0  0
 12  3  1  0  0  0  0
 12 13  2  0  0  0  0
 13 14  1  0  0  0  0
 14  2  1  0  0  0  0
 14 15  1  0  0  0  0
 15 16  2  0  0  0  0
 16 27  1  0  0  0  0
 16 17  1  0  0  0  0
 17 28  1  0  0  0  0
 17 18  2  0  0  0  0
 18 29  1  0  0  0  0
 18 19  1  0  0  0  0
 19 30  1  0  0  0  0
 19 20  2  0  0  0  0
 20 15  1  0  0  0  0
 20 31  1  0  0  0  0
M  END
>  <LOGBIO>
9.4000

>  <PRED_LOGBIO>
9.7300

>  <XV_RES>
-0.4210

>  <WHL_TMPL>
1

>  <ANCH>
9-11;15-17

$$$$
ROW8
  -MTS-   01071502103D 0   0.00000     0.00000     0

 26 28  0  0  0  0  0  0  0  0999 V2000
    0.5090    5.9440   -3.4030 C   0  0  0  0  0  0  0  0  0  0  0  0
   -0.2790    5.2440   -2.3220 C   0  0  0  0  0  0  0  0  0  0  0  0
    0.1860    4.8950   -1.1370 N   0  0  0  0  0  0  0  0  0  0  0  0
   -0.9030    4.2540   -0.4260 N   0  0  0  0  0  0  0  0  0  0  0  0
   -1.9480    4.2620   -1.2330 C   0  0  0  0  0  0  0  0  0  0  0  0
   -3.3300    3.7580   -1.0710 C   0  0  0  0  0  0  0  0  0  0  0  0
   -4.2020    3.9040   -2.0780 C   0  0  0  0  0  0  0  0  0  0  0  0
   -3.7960    4.5600   -3.3410 C   0  0  0  0  0  0  0  0  0  0  0  0
   -2.5620    5.0070   -3.4790 N   0  0  0  0  0  0  0  0  0  0  0  0
   -1.5930    4.8660   -2.4100 N   0  0  0  0  0  0  0  0  0  0  0  0
   -4.7710    4.7140   -4.4450 C   0  0  0  0  0  0  0  0  0  0  0  0
   -5.4130    3.5880   -4.9740 C   0  0  0  0  0  0  0  0  0  0  0  0
   -6.3340    3.7340   -6.0180 C   0  0  0  0  0  0  0  0  0  0  0  0
   -6.6140    5.0060   -6.5320 C   0  0  0  0  0  0  0  0  0  0  0  0
   -5.9720    6.1320   -6.0030 C   0  0  0  0  0  0  0  0  0  0  0  0
   -6.3200    7.7120   -6.6420 Cl  0  0  0  0  0  0  0  0  0  0  0  0
   -5.0500    5.9860   -4.9590 C   0  0  0  0  0  0  0  0  0  0  0  0
   -0.1400    6.1420   -4.2540 H   0  0  0  0  0  0  0  0  0  0  0  0
    1.3360    5.3120   -3.7170 H   0  0  0  0  0  0  0  0  0  0  0  0
    0.8970    6.8850   -3.0180 H   0  0  0  0  0  0  0  0  0  0  0  0
   -3.6320    3.2780   -0.1520 H   0  0  0  0  0  0  0  0  0  0  0  0
   -5.2120    3.5390   -1.9670 H   0  0  0  0  0  0  0  0  0  0  0  0
   -5.1970    2.6070   -4.5770 H   0  0  0  0  0  0  0  0  0  0  0  0
   -6.8290    2.8650   -6.4260 H   0  0  0  0  0  0  0  0  0  0  0  0
   -7.3250    5.1180   -7.3370 H   0  0  0  0  0  0  0  0  0  0  0  0
   -4.5550    6.8550   -4.5510 H   0  0  0  0  0  0  0  0  0  0  0  0
  1 18  1  0  0  0  0
  1 19  1  0  0  0  0
  1 20  1  0  0  0  0
  1  2  1  0  0  0  0
  2  3  2  0  0  0  0
  3  4  1  0  0  0  0
  4  5  2  0  0  0  0
  5  6  1  0  0  0  0
  6 21  1  0  0  0  0
  6  7  2  0  0  0  0
  7 22  1  0  0  0  0
  7  8  1  0  0  0  0
  8  9  2  0  0  0  0
  9 10  1  0  0  0  0
 10  2  1  0  0  0  0
 10  5  1  0  0  0  0
  8 11  1  0  0  0  0
 11 12  2  0  0  0  0
 12 23  1  0  0  0  0
 12 13  1  0  0  0  0
 13 24  1  0  0  0  0
 13 14  2  0  0  0  0
 14 25  1  0  0  0  0
 14 15  1  0  0  0  0
 15 16  1  0  0  0  0
 15 17  2  0  0  0  0
 17 11  1  0  0  0  0
 17 26  1  0  0  0  0
M  END
>  <LOGBIO>
6.1500

>  <PRED_LOGBIO>
6.1000

>  <XV_RES>
0.0170

>  <WHL_TMPL>
2

>  <ANCH>
11-13;9-8

$$$$
ROW9
  -MTS-   01071502103D 0   0.00000     0.00000     0

 32 34  0  0  0  0  0  0  0  0999 V2000
    3.5960   -4.6080   -2.5000 C   0  0  0  0  0  0  0  0  0  0  0  0
    2.4650   -3.7850   -1.8880 C   0  0  0  0  0  0  0  0  0  0  0  0
    3.0560   -2.6540   -1.0480 C   0  0  0  0  0  0  0  0  0  0  0  0
    2.1700   -1.8140   -0.4240 C   0  0  0  0  0  0  0  0  0  0  0  0
    2.5960   -0.8160    0.1520 O   0  0  0  0  0  0  0  0  0  0  0  0
    0.7270   -2.1430   -0.4330 C   0  0  0  0  0  0  0  0  0  0  0  0
   -0.1310   -1.3330    0.2020 C   0  0  0  0  0  0  0  0  0  0  0  0
   -1.5730   -1.6650    0.1910 C   0  0  0  0  0  0  0  0  0  0  0  0
   -1.9670   -2.8930   -0.5360 C   0  0  0  0  0  0  0  0  0  0  0  0
   -1.0180   -3.6250   -1.1340 C   0  0  0  0  0  0  0  0  0  0  0  0
    0.3040   -3.2680   -1.0910 N   0  0  0  0  0  0  0  0  0  0  0  0
   -3.3570   -3.0010   -0.4110 N   0  0  0  0  0  0  0  0  0  0  0  0
   -3.8250   -1.9910    0.2970 C   0  0  0  0  0  0  0  0  0  0  0  0
   -5.1850   -1.6030    0.7340 C   0  0  0  0  0  0  0  0  0  0  0  0
   -5.3790   -0.4970    1.4650 C   0  0  0  0  0  0  0  0  0  0  0  0
   -4.2470    0.3710    1.8600 C   0  0  0  0  0  0  0  0  0  0  0  0
   -2.9890    0.0790    1.4990 C   0  0  0  0  0  0  0  0  0  0  0  0
   -2.6920   -1.1250    0.6910 C   0  0  0  0  0  0  0  0  0  0  0  0
    4.2090   -5.0290   -1.7050 H   0  0  0  0  0  0  0  0  0  0  0  0
    3.1750   -5.4140   -3.0980 H   0  0  0  0  0  0  0  0  0  0  0  0
    4.2090   -3.9690   -3.1320 H   0  0  0  0  0  0  0  0  0  0  0  0
    1.8520   -4.4240   -1.2560 H   0  0  0  0  0  0  0  0  0  0  0  0
    1.8520   -3.3650   -2.6830 H   0  0  0  0  0  0  0  0  0  0  0  0
    3.5940   -2.0260   -1.7550 H   0  0  0  0  0  0  0  0  0  0  0  0
    3.6900   -3.1180   -0.2960 H   0  0  0  0  0  0  0  0  0  0  0  0
    0.2250   -0.4520    0.7140 H   0  0  0  0  0  0  0  0  0  0  0  0
   -1.3020   -4.5220   -1.6650 H   0  0  0  0  0  0  0  0  0  0  0  0
    0.9860   -3.8510   -1.5560 H   0  0  0  0  0  0  0  0  0  0  0  0
   -6.0300   -2.2170    0.4600 H   0  0  0  0  0  0  0  0  0  0  0  0
   -6.3810   -0.2330    1.7720 H   0  0  0  0  0  0  0  0  0  0  0  0
   -4.4370    1.2550    2.4490 H   0  0  0  0  0  0  0  0  0  0  0  0
   -2.1830    0.7310    1.8020 H   0  0  0  0  0  0  0  0  0  0  0  0
  1 19  1  0  0  0  0
  1 20  1  0  0  0  0
  1 21  1  0  0  0  0
  1  2  1  0  0  0  0
  2 22  1  0  0  0  0
  2 23  1  0  0  0  0
  2  3  1  0  0  0  0
  3 24  1  0  0  0  0
  3 25  1  0  0  0  0
  3  4  1  0  0  0  0
  4  5  2  0  0  0  0
  4  6  1  0  0  0  0
  6  7  2  0  0  0  0
  7 26  1  0  0  0  0
  7  8  1  0  0  0  0
  8  9  1  0  0  0  0
  9 10  2  0  0  0  0
 10 27  1  0  0  0  0
 10 11  1  0  0  0  0
 11  6  1  0  0  0  0
 11 28  1  0  0  0  0
  9 12  1  0  0  0  0
 12 13  2  0  0  0  0
 13 14  1  0  0  0  0
 14 29  1  0  0  0  0
 14 15  2  0  0  0  0
 15 30  1  0  0  0  0
 15 16  1  0  0  0  0
 16 31  1  0  0  0  0
 16 17  2  0  0  0  0
 17 32  1  0  0  0  0
 17 18  1  0  0  0  0
 18  8  2  0  0  0  0
 18 13  1  0  0  0  0
M  END
>  <LOGBIO>
8.5500

>  <PRED_LOGBIO>
7.8300

>  <XV_RES>
0.8380

>  <WHL_TMPL>
1

>  <ANCH>
23-24;13-11

$$$$
ROW10
  -MTS-   01071502103D 0   0.00000     0.00000     0

 46 50  0  0  0  0  0  0  0  0999 V2000
   -5.2190    2.7710   -0.9520 O   0  0  0  0  0  0  0  0  0  0  0  0
   -4.2150    3.6990   -0.8770 C   0  0  0  0  0  0  0  0  0  0  0  0
   -4.4830    4.9010   -0.4010 N   0  0  0  0  0  0  0  0  0  0  0  0
   -3.4880    5.8810   -0.3070 C   0  0  0  0  0  0  0  0  0  0  0  0
   -3.8730    7.2310    0.2480 C   0  0  0  0  0  0  0  0  0  0  0  0
   -2.6530    8.1100    0.5830 C   0  0  0  0  0  0  0  0  0  0  0  0
   -1.6470    8.0230   -0.4860 N   0  0  0  0  0  0  0  0  0  0  0  0
   -0.5100    8.8500   -0.0570 C   0  0  0  0  0  0  0  0  0  0  0  0
    0.2120    9.3820   -1.2710 C   0  0  0  0  0  0  0  0  0  0  0  0
    1.2610    8.6490   -1.8390 C   0  0  0  0  0  0  0  0  0  0  0  0
    1.9310    9.1420   -2.9650 C   0  0  0  0  0  0  0  0  0  0  0  0
    1.5510   10.3690   -3.5240 C   0  0  0  0  0  0  0  0  0  0  0  0
    0.5020   11.1020   -2.9560 C   0  0  0  0  0  0  0  0  0  0  0  0
   -0.1670   10.6090   -1.8300 C   0  0  0  0  0  0  0  0  0  0  0  0
   -1.1400    6.6490   -0.6120 C   0  0  0  0  0  0  0  0  0  0  0  0
   -2.2350    5.6140   -0.7010 C   0  0  0  0  0  0  0  0  0  0  0  0
   -1.9340    4.2670   -1.2350 C   0  0  0  0  0  0  0  0  0  0  0  0
   -0.8300    3.7080   -1.6930 N   0  0  0  0  0  0  0  0  0  0  0  0
   -1.1080    2.3900   -2.0770 C   0  0  0  0  0  0  0  0  0  0  0  0
   -2.3850    2.1450   -1.8510 N   0  0  0  0  0  0  0  0  0  0  0  0
   -2.9570    3.3580   -1.2980 N   0  0  0  0  0  0  0  0  0  0  0  0
   -0.1320    1.4310   -2.6410 C   0  0  0  0  0  0  0  0  0  0  0  0
    1.2000    1.8190   -2.8320 C   0  0  0  0  0  0  0  0  0  0  0  0
    2.1230    0.9120   -3.3660 C   0  0  0  0  0  0  0  0  0  0  0  0
    1.7150   -0.3830   -3.7080 C   0  0  0  0  0  0  0  0  0  0  0  0
    0.3830   -0.7700   -3.5170 C   0  0  0  0  0  0  0  0  0  0  0  0
   -0.5400    0.1370   -2.9840 C   0  0  0  0  0  0  0  0  0  0  0  0
   -2.1950   -0.3450   -2.7460 Cl  0  0  0  0  0  0  0  0  0  0  0  0
   -5.2720    2.2500   -0.1350 H   0  0  0  0  0  0  0  0  0  0  0  0
   -4.3720    7.0360    1.1950 H   0  0  0  0  0  0  0  0  0  0  0  0
   -4.4650    7.7520   -0.5010 H   0  0  0  0  0  0  0  0  0  0  0  0
   -2.1970    7.6810    1.4730 H   0  0  0  0  0  0  0  0  0  0  0  0
   -2.9920    9.1400    0.6680 H   0  0  0  0  0  0  0  0  0  0  0  0
    0.1740    8.2470    0.5370 H   0  0  0  0  0  0  0  0  0  0  0  0
   -0.8730    9.6830    0.5430 H   0  0  0  0  0  0  0  0  0  0  0  0
    1.5540    7.7030   -1.4080 H   0  0  0  0  0  0  0  0  0  0  0  0
    2.7400    8.5770   -3.4030 H   0  0  0  0  0  0  0  0  0  0  0  0
    2.0680   10.7490   -4.3930 H   0  0  0  0  0  0  0  0  0  0  0  0
    0.2090   12.0480   -3.3870 H   0  0  0  0  0  0  0  0  0  0  0  0
   -0.9760   11.1740   -1.3920 H   0  0  0  0  0  0  0  0  0  0  0  0
   -0.6060    6.4410    0.3120 H   0  0  0  0  0  0  0  0  0  0  0  0
   -0.5420    6.5850   -1.5200 H   0  0  0  0  0  0  0  0  0  0  0  0
    1.5150    2.8180   -2.5680 H   0  0  0  0  0  0  0  0  0  0  0  0
    3.1500    1.2110   -3.5130 H   0  0  0  0  0  0  0  0  0  0  0  0
    2.4270   -1.0820   -4.1200 H   0  0  0  0  0  0  0  0  0  0  0  0
    0.0680   -1.7690   -3.7820 H   0  0  0  0  0  0  0  0  0  0  0  0
  1 29  1  0  0  0  0
  1  2  1  0  0  0  0
  2  3  2  0  0  0  0
  3  4  1  0  0  0  0
  4  5  1  0  0  0  0
  5 30  1  0  0  0  0
  5 31  1  0  0  0  0
  5  6  1  0  0  0  0
  6 32  1  0  0  0  0
  6 33  1  0  0  0  0
  6  7  1  0  0  0  0
  7  8  1  0  0  0  0
  8 34  1  0  0  0  0
  8 35  1  0  0  0  0
  8  9  1  0  0  0  0
  9 10  2  0  0  0  0
 10 36  1  0  0  0  0
 10 11  1  0  0  0  0
 11 37  1  0  0  0  0
 11 12  2  0  0  0  0
 12 38  1  0  0  0  0
 12 13  1  0  0  0  0
 13 39  1  0  0  0  0
 13 14  2  0  0  0  0
 14  9  1  0  0  0  0
 14 40  1  0  0  0  0
  7 15  1  0  0  0  0
 15 41  1  0  0  0  0
 15 42  1  0  0  0  0
 15 16  1  0  0  0  0
 16  4  2  0  0  0  0
 16 17  1  0  0  0  0
 17 18  2  0  0  0  0
 18 19  1  0  0  0  0
 19 20  2  0  0  0  0
 20 21  1  0  0  0  0
 21  2  1  0  0  0  0
 21 17  1  0  0  0  0
 19 22  1  0  0  0  0
 22 23  2  0  0  0  0
 23 43  1  0  0  0  0
 23 24  1  0  0  0  0
 24 44  1  0  0  0  0
 24 25  2  0  0  0  0
 25 45  1  0  0  0  0
 25 26  1  0  0  0  0
 26 46  1  0  0  0  0
 26 27  2  0  0  0  0
 27 22  1  0  0  0  0
 27 28  1  0  0  0  0
M  END
>  <LOGBIO>
8.7700

>  <PRED_LOGBIO>
8.2500

>  <XV_RES>
0.7630

>  <WHL_TMPL>
2

>  <ANCH>
13-14;31-32

$$$$
ROW11
  -MTS-   01071502103D 0   0.00000     0.00000     0

 52 55  0  0  0  0  0  0  0  0999 V2000
    3.2140   -3.3150    6.9780 C   0  0  0  0  0  0  0  0  0  0  0  0
    3.0660   -2.8800    5.5220 C   0  0  0  0  0  0  0  0  0  0  0  0
    2.8510   -4.1100    4.6420 C   0  0  0  0  0  0  0  0  0  0  0  0
    2.7130   -3.7020    3.2790 O   0  0  0  0  0  0  0  0  0  0  0  0
    2.5120   -4.6740    2.3340 C   0  0  0  0  0  0  0  0  0  0  0  0
    3.5970   -5.2470    1.7250 N   0  0  0  0  0  0  0  0  0  0  0  0
    3.4590   -6.2230    0.7730 C   0  0  0  0  0  0  0  0  0  0  0  0
    2.2560   -6.6690    0.3880 C   0  0  0  0  0  0  0  0  0  0  0  0
    1.8130   -7.6260   -0.5320 N   0  0  0  0  0  0  0  0  0  0  0  0
    0.4940   -7.6790   -0.5260 C   0  0  0  0  0  0  0  0  0  0  0  0
   -0.4970   -8.4850   -1.2740 C   0  0  0  0  0  0  0  0  0  0  0  0
   -1.8100   -8.3280   -1.0620 C   0  0  0  0  0  0  0  0  0  0  0  0
   -2.3170   -7.3460   -0.0770 C   0  0  0  0  0  0  0  0  0  0  0  0
   -3.6680   -7.2160    0.1090 O   0  0  0  0  0  0  0  0  0  0  0  0
   -4.4510   -6.7190   -0.9790 C   0  0  0  0  0  0  0  0  0  0  0  0
   -5.9020   -6.6550   -0.5670 C   0  0  0  0  0  0  0  0  0  0  0  0
   -6.4110   -5.4920    0.0240 C   0  0  0  0  0  0  0  0  0  0  0  0
   -7.7570   -5.4320    0.4060 C   0  0  0  0  0  0  0  0  0  0  0  0
   -8.5930   -6.5350    0.1970 C   0  0  0  0  0  0  0  0  0  0  0  0
   -8.0840   -7.6980   -0.3940 C   0  0  0  0  0  0  0  0  0  0  0  0
   -6.7390   -7.7570   -0.7760 C   0  0  0  0  0  0  0  0  0  0  0  0
   -1.4790   -6.5820    0.6360 C   0  0  0  0  0  0  0  0  0  0  0  0
   -0.0140   -6.6980    0.4590 C   0  0  0  0  0  0  0  0  0  0  0  0
    1.0440   -6.0890    1.0100 C   0  0  0  0  0  0  0  0  0  0  0  0
    1.2590   -5.0390    2.0310 C   0  0  0  0  0  0  0  0  0  0  0  0
    0.0830   -4.3890    2.7200 C   0  0  0  0  0  0  0  0  0  0  0  0
   -0.2460   -5.1270    3.8990 O   0  0  0  0  0  0  0  0  0  0  0  0
   -1.3560   -4.5560    4.5970 C   0  0  0  0  0  0  0  0  0  0  0  0
    4.0680   -3.9820    7.0720 H   0  0  0  0  0  0  0  0  0  0  0  0
    3.3670   -2.4390    7.6040 H   0  0  0  0  0  0  0  0  0  0  0  0
    2.3110   -3.8340    7.2940 H   0  0  0  0  0  0  0  0  0  0  0  0
    3.9690   -2.3610    5.2060 H   0  0  0  0  0  0  0  0  0  0  0  0
    2.2120   -2.2120    5.4280 H   0  0  0  0  0  0  0  0  0  0  0  0
    1.9490   -4.6290    4.9590 H   0  0  0  0  0  0  0  0  0  0  0  0
    3.7060   -4.7770    4.7370 H   0  0  0  0  0  0  0  0  0  0  0  0
    4.5240   -4.9410    1.9840 H   0  0  0  0  0  0  0  0  0  0  0  0
    4.3450   -6.6440    0.3210 H   0  0  0  0  0  0  0  0  0  0  0  0
   -0.1570   -9.2090   -1.9990 H   0  0  0  0  0  0  0  0  0  0  0  0
   -2.5130   -8.9280   -1.6210 H   0  0  0  0  0  0  0  0  0  0  0  0
   -4.3460   -7.3830   -1.8350 H   0  0  0  0  0  0  0  0  0  0  0  0
   -4.1060   -5.7230   -1.2480 H   0  0  0  0  0  0  0  0  0  0  0  0
   -5.7660   -4.6410    0.1850 H   0  0  0  0  0  0  0  0  0  0  0  0
   -8.1490   -4.5360    0.8620 H   0  0  0  0  0  0  0  0  0  0  0  0
   -9.6310   -6.4890    0.4910 H   0  0  0  0  0  0  0  0  0  0  0  0
   -8.7300   -8.5490   -0.5560 H   0  0  0  0  0  0  0  0  0  0  0  0
   -6.3460   -8.6540   -1.2320 H   0  0  0  0  0  0  0  0  0  0  0  0
   -1.8760   -5.8740    1.3480 H   0  0  0  0  0  0  0  0  0  0  0  0
   -0.7720   -4.3790    2.0470 H   0  0  0  0  0  0  0  0  0  0  0  0
    0.3420   -3.3670    2.9920 H   0  0  0  0  0  0  0  0  0  0  0  0
   -2.2280   -4.5490    3.9460 H   0  0  0  0  0  0  0  0  0  0  0  0
   -1.5710   -5.1480    5.4840 H   0  0  0  0  0  0  0  0  0  0  0  0
   -1.1140   -3.5370    4.8900 H   0  0  0  0  0  0  0  0  0  0  0  0
  1 29  1  0  0  0  0
  1 30  1  0  0  0  0
  1 31  1  0  0  0  0
  1  2  1  0  0  0  0
  2 32  1  0  0  0  0
  2 33  1  0  0  0  0
  2  3  1  0  0  0  0
  3 34  1  0  0  0  0
  3 35  1  0  0  0  0
  3  4  1  0  0  0  0
  4  5  1  0  0  0  0
  5  6  1  0  0  0  0
  6 36  1  0  0  0  0
  6  7  1  0  0  0  0
  7 37  1  0  0  0  0
  7  8  2  0  0  0  0
  8  9  1  0  0  0  0
  9 10  2  0  0  0  0
 10 11  1  0  0  0  0
 11 38  1  0  0  0  0
 11 12  2  0  0  0  0
 12 39  1  0  0  0  0
 12 13  1  0  0  0  0
 13 14  1  0  0  0  0
 14 15  1  0  0  0  0
 15 40  1  0  0  0  0
 15 41  1  0  0  0  0
 15 16  1  0  0  0  0
 16 17  2  0  0  0  0
 17 42  1  0  0  0  0
 17 18  1  0  0  0  0
 18 43  1  0  0  0  0
 18 19  2  0  0  0  0
 19 44  1  0  0  0  0
 19 20  1  0  0  0  0
 20 45  1  0  0  0  0
 20 21  2  0  0  0  0
 21 16  1  0  0  0  0
 21 46  1  0  0  0  0
 13 22  2  0  0  0  0
 22 47  1  0  0  0  0
 22 23  1  0  0  0  0
 23 10  1  0  0  0  0
 23 24  2  0  0  0  0
 24  8  1  0  0  0  0
 24 25  1  0  0  0  0
 25  5  2  0  0  0  0
 25 26  1  0  0  0  0
 26 48  1  0  0  0  0
 26 49  1  0  0  0  0
 26 27  1  0  0  0  0
 27 28  1  0  0  0  0
 28 50  1  0  0  0  0
 28 51  1  0  0  0  0
 28 52  1  0  0  0  0
M  END
>  <LOGBIO>
7.2000

>  <PRED_LOGBIO>
6.5100

>  <XV_RES>
0.7230

>  <WHL_TMPL>
3

>  <ANCH>
3-15;24-40

$$$$
ROW12
  -MTS-   01071502103D 0   0.00000     0.00000     0

 35 37  0  0  0  0  0  0  0  0999 V2000
   -4.1340    0.3260    3.9900 C   0  0  0  0  0  0  0  0  0  0  0  0
   -3.0040    0.5410    3.0740 N   0  0  0  0  0  0  0  0  0  0  0  0
   -2.5760   -0.4780    2.2640 C   0  0  0  0  0  0  0  0  0  0  0  0
   -3.1080   -0.6080    1.0630 N   0  0  0  0  0  0  0  0  0  0  0  0
   -2.7770   -1.5930    0.1250 C   0  0  0  0  0  0  0  0  0  0  0  0
   -3.8360   -2.1730   -0.5830 C   0  0  0  0  0  0  0  0  0  0  0  0
   -3.5810   -3.1770   -1.5250 C   0  0  0  0  0  0  0  0  0  0  0  0
   -2.2680   -3.6010   -1.7580 C   0  0  0  0  0  0  0  0  0  0  0  0
   -1.9510   -4.8490   -2.9290 Cl  0  0  0  0  0  0  0  0  0  0  0  0
   -1.2090   -3.0210   -1.0500 C   0  0  0  0  0  0  0  0  0  0  0  0
   -1.4630   -2.0170   -0.1080 C   0  0  0  0  0  0  0  0  0  0  0  0
   -0.3290   -1.4020    0.6170 C   0  0  0  0  0  0  0  0  0  0  0  0
   -0.3550   -1.1360    1.9050 N   0  3  0  0  0  0  0  0  0  0  0  0
    0.6970   -0.5940    2.4420 O   0  5  0  0  0  0  0  0  0  0  0  0
   -1.5100   -1.4190    2.7700 C   0  0  0  0  0  0  0  0  0  0  0  0
   -0.5790   -0.3390    1.6160 C   0  0  0  0  0  0  0  0  0  0  0  0
    0.4980    0.3350    2.2040 C   0  0  0  0  0  0  0  0  0  0  0  0
    0.2620    1.3410    3.1500 C   0  0  0  0  0  0  0  0  0  0  0  0
   -1.0510    1.6720    3.5060 C   0  0  0  0  0  0  0  0  0  0  0  0
   -2.1270    0.9980    2.9170 C   0  0  0  0  0  0  0  0  0  0  0  0
   -1.8910   -0.0070    1.9720 C   0  0  0  0  0  0  0  0  0  0  0  0
   -3.8910   -0.4770    4.6830 H   0  0  0  0  0  0  0  0  0  0  0  0
   -4.3270    1.2400    4.5480 H   0  0  0  0  0  0  0  0  0  0  0  0
   -5.0190    0.0560    3.4180 H   0  0  0  0  0  0  0  0  0  0  0  0
   -2.5430    1.4390    3.0420 H   0  0  0  0  0  0  0  0  0  0  0  0
   -4.8490   -1.8460   -0.4030 H   0  0  0  0  0  0  0  0  0  0  0  0
   -4.3980   -3.6250   -2.0720 H   0  0  0  0  0  0  0  0  0  0  0  0
   -0.1950   -3.3480   -1.2300 H   0  0  0  0  0  0  0  0  0  0  0  0
   -1.8380   -2.4370    2.5700 H   0  0  0  0  0  0  0  0  0  0  0  0
   -1.2690   -1.1670    3.8010 H   0  0  0  0  0  0  0  0  0  0  0  0
    1.5100    0.0790    1.9300 H   0  0  0  0  0  0  0  0  0  0  0  0
    1.0920    1.8600    3.6040 H   0  0  0  0  0  0  0  0  0  0  0  0
   -1.2330    2.4480    4.2350 H   0  0  0  0  0  0  0  0  0  0  0  0
   -3.1400    1.2540    3.1920 H   0  0  0  0  0  0  0  0  0  0  0  0
   -2.7220   -0.5270    1.5180 H   0  0  0  0  0  0  0  0  0  0  0  0
  1 22  1  0  0  0  0
  1 23  1  0  0  0  0
  1 24  1  0  0  0  0
  1  2  1  0  0  0  0
  2 25  1  0  0  0  0
  2  3  1  0  0  0  0
  3  4  2  0  0  0  0
  4  5  1  0  0  0  0
  5  6  2  0  0  0  0
  6 26  1  0  0  0  0
  6  7  1  0  0  0  0
  7 27  1  0  0  0  0
  7  8  2  0  0  0  0
  8  9  1  0  0  0  0
  8 10  1  0  0  0  0
 10 28  1  0  0  0  0
 10 11  2  0  0  0  0
 11  5  1  0  0  0  0
 11 12  1  0  0  0  0
 12 13  2  0  0  0  0
 13 14  1  0  0  0  0
 13 15  1  0  0  0  0
 15  3  1  0  0  0  0
 15 29  1  0  0  0  0
 15 30  1  0  0  0  0
 12 16  1  0  0  0  0
 16 17  2  0  0  0  0
 17 31  1  0  0  0  0
 17 18  1  0  0  0  0
 18 32  1  0  0  0  0
 18 19  2  0  0  0  0
 19 33  1  0  0  0  0
 19 20  1  0  0  0  0
 20 34  1  0  0  0  0
 20 21  2  0  0  0  0
 21 16  1  0  0  0  0
 21 35  1  0  0  0  0
M  CHG  2  13   1  14  -1
M  END
>  <LOGBIO>
6.7000

>  <PRED_LOGBIO>
5.9700

>  <XV_RES>
0.8060

>  <WHL_TMPL>
1

>  <ANCH>
2-3;9-10

$$$$
ROW13
  -MTS-   01071502103D 0   0.00000     0.00000     0

 27 29  0  0  0  0  0  0  0  0999 V2000
    2.6580   -3.6240   -2.0350 C   0  0  0  0  0  0  0  0  0  0  0  0
    3.0560   -2.6540   -1.0480 O   0  0  0  0  0  0  0  0  0  0  0  0
    2.1700   -1.8140   -0.4240 C   0  0  0  0  0  0  0  0  0  0  0  0
    2.5960   -0.8160    0.1520 O   0  0  0  0  0  0  0  0  0  0  0  0
    0.7270   -2.1430   -0.4330 C   0  0  0  0  0  0  0  0  0  0  0  0
   -0.1310   -1.3330    0.2020 C   0  0  0  0  0  0  0  0  0  0  0  0
   -1.5730   -1.6650    0.1910 C   0  0  0  0  0  0  0  0  0  0  0  0
   -1.9670   -2.8930   -0.5360 C   0  0  0  0  0  0  0  0  0  0  0  0
   -1.0180   -3.6250   -1.1340 C   0  0  0  0  0  0  0  0  0  0  0  0
    0.3040   -3.2680   -1.0910 N   0  0  0  0  0  0  0  0  0  0  0  0
   -3.3570   -3.0010   -0.4110 N   0  0  0  0  0  0  0  0  0  0  0  0
   -3.8250   -1.9910    0.2970 C   0  0  0  0  0  0  0  0  0  0  0  0
   -5.1850   -1.6030    0.7340 C   0  0  0  0  0  0  0  0  0  0  0  0
   -5.3790   -0.4970    1.4650 C   0  0  0  0  0  0  0  0  0  0  0  0
   -4.2470    0.3710    1.8600 C   0  0  0  0  0  0  0  0  0  0  0  0
   -2.9890    0.0790    1.4990 C   0  0  0  0  0  0  0  0  0  0  0  0
   -2.6920   -1.1250    0.6910 C   0  0  0  0  0  0  0  0  0  0  0  0
    1.5720   -3.6760   -2.0880 H   0  0  0  0  0  0  0  0  0  0  0  0
    3.0000   -3.2490   -2.9970 H   0  0  0  0  0  0  0  0  0  0  0  0
    3.1170   -4.5710   -1.7590 H   0  0  0  0  0  0  0  0  0  0  0  0
    0.2250   -0.4520    0.7140 H   0  0  0  0  0  0  0  0  0  0  0  0
   -1.3020   -4.5220   -1.6650 H   0  0  0  0  0  0  0  0  0  0  0  0
    0.9860   -3.8510   -1.5560 H   0  0  0  0  0  0  0  0  0  0  0  0
   -6.0300   -2.2170    0.4600 H   0  0  0  0  0  0  0  0  0  0  0  0
   -6.3810   -0.2330    1.7720 H   0  0  0  0  0  0  0  0  0  0  0  0
   -4.4370    1.2550    2.4490 H   0  0  0  0  0  0  0  0  0  0  0  0
   -2.1830    0.7310    1.8020 H   0  0  0  0  0  0  0  0  0  0  0  0
  1 18  1  0  0  0  0
  1 19  1  0  0  0  0
  1 20  1  0  0  0  0
  1  2  1  0  0  0  0
  2  3  1  0  0  0  0
  3  4  2  0  0  0  0
  3  5  1  0  0  0  0
  5  6  2  0  0  0  0
  6 21  1  0  0  0  0
  6  7  1  0  0  0  0
  7  8  1  0  0  0  0
  8  9  2  0  0  0  0
  9 22  1  0  0  0  0
  9 10  1  0  0  0  0
 10  5  1  0  0  0  0
 10 23  1  0  0  0  0
  8 11  1  0  0  0  0
 11 12  2  0  0  0  0
 12 13  1  0  0  0  0
 13 24  1  0  0  0  0
 13 14  2  0  0  0  0
 14 25  1  0  0  0  0
 14 15  1  0  0  0  0
 15 26  1  0  0  0  0
 15 16  2  0  0  0  0
 16 27  1  0  0  0  0
 16 17  1  0  0  0  0
 17  7  2  0  0  0  0
 17 12  1  0  0  0  0
M  END
>  <LOGBIO>
8.7000

>  <PRED_LOGBIO>
7.8500

>  <XV_RES>
0.9440

>  <WHL_TMPL>
1

>  <ANCH>
23-24;8-6

$$$$
ROW14
  -MTS-   01071502103D 0   0.00000     0.00000     0

 31 35  0  0  0  0  0  0  0  0999 V2000
   -2.1590    8.0080    0.0980 Cl  0  0  0  0  0  0  0  0  0  0  0  0
   -2.5490    6.3770   -0.3650 C   0  0  0  0  0  0  0  0  0  0  0  0
   -3.8560    5.9000   -0.2130 C   0  0  0  0  0  0  0  0  0  0  0  0
   -4.1700    4.5880   -0.5850 C   0  0  0  0  0  0  0  0  0  0  0  0
   -3.1770    3.7530   -1.1110 C   0  0  0  0  0  0  0  0  0  0  0  0
   -1.8700    4.2300   -1.2640 C   0  0  0  0  0  0  0  0  0  0  0  0
   -0.6840    3.6340   -1.7540 N   0  0  0  0  0  0  0  0  0  0  0  0
    0.3330    4.5490   -1.6870 C   0  0  0  0  0  0  0  0  0  0  0  0
   -0.1140    5.7070   -1.1830 C   0  0  0  0  0  0  0  0  0  0  0  0
    0.7220    6.7790   -1.0180 N   0  0  0  0  0  0  0  0  0  0  0  0
    2.0470    6.7130   -1.3610 C   0  0  0  0  0  0  0  0  0  0  0  0
    2.5980    5.6040   -1.8730 C   0  0  0  0  0  0  0  0  0  0  0  0
    3.8870    5.2630   -2.3020 N   0  0  0  0  0  0  0  0  0  0  0  0
    3.8990    4.0150   -2.7310 C   0  0  0  0  0  0  0  0  0  0  0  0
    4.9630    3.1470   -3.2850 C   0  0  0  0  0  0  0  0  0  0  0  0
    4.6940    1.8860   -3.6510 C   0  0  0  0  0  0  0  0  0  0  0  0
    3.3330    1.3210   -3.5160 C   0  0  0  0  0  0  0  0  0  0  0  0
    2.3230    2.0500   -3.0220 C   0  0  0  0  0  0  0  0  0  0  0  0
    2.5380    3.4500   -2.5950 C   0  0  0  0  0  0  0  0  0  0  0  0
    1.7540    4.4070   -2.0790 C   0  0  0  0  0  0  0  0  0  0  0  0
   -1.5560    5.5420   -0.8910 C   0  0  0  0  0  0  0  0  0  0  0  0
   -4.6220    6.5440    0.1930 H   0  0  0  0  0  0  0  0  0  0  0  0
   -5.1790    4.2200   -0.4680 H   0  0  0  0  0  0  0  0  0  0  0  0
   -3.4200    2.7400   -1.3990 H   0  0  0  0  0  0  0  0  0  0  0  0
   -0.6010    2.6880   -2.0980 H   0  0  0  0  0  0  0  0  0  0  0  0
    0.3540    7.6380   -0.6360 H   0  0  0  0  0  0  0  0  0  0  0  0
    2.6680    7.5840   -1.2130 H   0  0  0  0  0  0  0  0  0  0  0  0
    5.9650    3.5340   -3.3950 H   0  0  0  0  0  0  0  0  0  0  0  0
    5.4860    1.2710   -4.0530 H   0  0  0  0  0  0  0  0  0  0  0  0
    3.1510    0.3010   -3.8200 H   0  0  0  0  0  0  0  0  0  0  0  0
    1.3400    1.6100   -2.9350 H   0  0  0  0  0  0  0  0  0  0  0  0
  1  2  1  0  0  0  0
  2  3  2  0  0  0  0
  3 22  1  0  0  0  0
  3  4  1  0  0  0  0
  4 23  1  0  0  0  0
  4  5  2  0  0  0  0
  5 24  1  0  0  0  0
  5  6  1  0  0  0  0
  6  7  1  0  0  0  0
  7 25  1  0  0  0  0
  7  8  1  0  0  0  0
  8  9  2  0  0  0  0
  9 10  1  0  0  0  0
 10 26  1  0  0  0  0
 10 11  1  0  0  0  0
 11 27  1  0  0  0  0
 11 12  2  0  0  0  0
 12 13  1  0  0  0  0
 13 14  2  0  0  0  0
 14 15  1  0  0  0  0
 15 28  1  0  0  0  0
 15 16  2  0  0  0  0
 16 29  1  0  0  0  0
 16 17  1  0  0  0  0
 17 30  1  0  0  0  0
 17 18  2  0  0  0  0
 18 31  1  0  0  0  0
 18 19  1  0  0  0  0
 19 14  1  0  0  0  0
 19 20  2  0  0  0  0
 20  8  1  0  0  0  0
 20 12  1  0  0  0  0
  9 21  1  0  0  0  0
 21  2  1  0  0  0  0
 21  6  2  0  0  0  0
M  END
>  <LOGBIO>
6.1500

>  <PRED_LOGBIO>
6.5300

>  <XV_RES>
-0.4410

>  <WHL_TMPL>
2

>  <ANCH>
14-15;10-12

$$$$
ROW16
  -MTS-   01071502103D 0   0.00000     0.00000     0

 56 58  0  0  0  0  0  0  0  0999 V2000
   -4.3930    5.8370   -1.3360 C   0  0  0  0  0  0  0  0  0  0  0  0
   -3.3840    6.8980   -0.9060 C   0  0  0  0  0  0  0  0  0  0  0  0
   -2.0360    6.2360   -0.6270 C   0  0  0  0  0  0  0  0  0  0  0  0
   -1.0260    7.2980   -0.1960 C   0  0  0  0  0  0  0  0  0  0  0  0
    0.2710    6.6610    0.0730 N   0  0  0  0  0  0  0  0  0  0  0  0
    0.4240    5.2080   -0.0900 C   0  0  0  0  0  0  0  0  0  0  0  0
   -0.9040    4.6040   -0.5440 C   0  0  0  0  0  0  0  0  0  0  0  0
   -0.7450    3.0940   -0.7130 C   0  0  0  0  0  0  0  0  0  0  0  0
   -2.0720    2.4900   -1.1660 C   0  0  0  0  0  0  0  0  0  0  0  0
    1.3060    7.3990    0.4640 C   0  0  0  0  0  0  0  0  0  0  0  0
    2.6300    6.7490    0.7370 O   0  0  0  0  0  0  0  0  0  0  0  0
    1.1480    8.8910    0.6330 C   0  0  0  0  0  0  0  0  0  0  0  0
    0.2320    9.4250   -0.4410 C   0  0  0  0  0  0  0  0  0  0  0  0
   -1.1000    9.5400   -0.3540 C   0  0  0  0  0  0  0  0  0  0  0  0
   -1.5580   10.0770   -1.5640 N   0  0  0  0  0  0  0  0  0  0  0  0
   -0.5120   10.2730   -2.3440 C   0  0  0  0  0  0  0  0  0  0  0  0
   -0.3740   10.8090   -3.7170 C   0  0  0  0  0  0  0  0  0  0  0  0
    0.8510   10.8860   -4.2530 C   0  0  0  0  0  0  0  0  0  0  0  0
    2.0370   10.4440   -3.4850 C   0  0  0  0  0  0  0  0  0  0  0  0
    3.6120   10.5420   -4.1700 Cl  0  0  0  0  0  0  0  0  0  0  0  0
    1.8590    9.9670   -2.2460 C   0  0  0  0  0  0  0  0  0  0  0  0
    0.6160    9.8780   -1.6760 N   0  0  0  0  0  0  0  0  0  0  0  0
   -1.9360    9.1680    0.8090 C   0  0  0  0  0  0  0  0  0  0  0  0
   -1.7260    9.7840    2.0480 C   0  0  0  0  0  0  0  0  0  0  0  0
   -2.5170    9.4310    3.1480 C   0  0  0  0  0  0  0  0  0  0  0  0
   -3.5170    8.4620    3.0090 C   0  0  0  0  0  0  0  0  0  0  0  0
   -4.5000    8.0240    4.3770 Cl  0  0  0  0  0  0  0  0  0  0  0  0
   -3.7280    7.8460    1.7700 C   0  0  0  0  0  0  0  0  0  0  0  0
   -2.9370    8.1990    0.6700 C   0  0  0  0  0  0  0  0  0  0  0  0
   -4.5080    5.1020   -0.5410 H   0  0  0  0  0  0  0  0  0  0  0  0
   -5.3530    6.3080   -1.5350 H   0  0  0  0  0  0  0  0  0  0  0  0
   -4.0380    5.3420   -2.2380 H   0  0  0  0  0  0  0  0  0  0  0  0
   -3.7400    7.3920   -0.0050 H   0  0  0  0  0  0  0  0  0  0  0  0
   -3.2700    7.6320   -1.7010 H   0  0  0  0  0  0  0  0  0  0  0  0
   -1.6810    5.7410   -1.5280 H   0  0  0  0  0  0  0  0  0  0  0  0
   -2.1510    5.5010    0.1680 H   0  0  0  0  0  0  0  0  0  0  0  0
   -1.3820    7.7920    0.7050 H   0  0  0  0  0  0  0  0  0  0  0  0
   -0.9120    8.0330   -0.9910 H   0  0  0  0  0  0  0  0  0  0  0  0
    1.1880    5.0060   -0.8370 H   0  0  0  0  0  0  0  0  0  0  0  0
    0.7180    4.7660    0.8590 H   0  0  0  0  0  0  0  0  0  0  0  0
   -1.6690    4.8070    0.2030 H   0  0  0  0  0  0  0  0  0  0  0  0
   -1.1990    5.0460   -1.4930 H   0  0  0  0  0  0  0  0  0  0  0  0
    0.0190    2.8910   -1.4600 H   0  0  0  0  0  0  0  0  0  0  0  0
   -0.4510    2.6510    0.2360 H   0  0  0  0  0  0  0  0  0  0  0  0
   -2.3660    2.9330   -2.1160 H   0  0  0  0  0  0  0  0  0  0  0  0
   -1.9580    1.4150   -1.2870 H   0  0  0  0  0  0  0  0  0  0  0  0
   -2.8360    2.6930   -0.4190 H   0  0  0  0  0  0  0  0  0  0  0  0
    0.7220    9.1020    1.6120 H   0  0  0  0  0  0  0  0  0  0  0  0
    2.1220    9.3700    0.5510 H   0  0  0  0  0  0  0  0  0  0  0  0
   -1.2420   11.1300   -4.2740 H   0  0  0  0  0  0  0  0  0  0  0  0
    0.9750   11.2740   -5.2540 H   0  0  0  0  0  0  0  0  0  0  0  0
    2.7200    9.6430   -1.6800 H   0  0  0  0  0  0  0  0  0  0  0  0
   -0.9540   10.5320    2.1550 H   0  0  0  0  0  0  0  0  0  0  0  0
   -2.3550    9.9070    4.1040 H   0  0  0  0  0  0  0  0  0  0  0  0
   -4.5000    7.0980    1.6630 H   0  0  0  0  0  0  0  0  0  0  0  0
   -3.0990    7.7230   -0.2860 H   0  0  0  0  0  0  0  0  0  0  0  0
  1 30  1  0  0  0  0
  1 31  1  0  0  0  0
  1 32  1  0  0  0  0
  1  2  1  0  0  0  0
  2 33  1  0  0  0  0
  2 34  1  0  0  0  0
  2  3  1  0  0  0  0
  3 35  1  0  0  0  0
  3 36  1  0  0  0  0
  3  4  1  0  0  0  0
  4 37  1  0  0  0  0
  4 38  1  0  0  0  0
  4  5  1  0  0  0  0
  5  6  1  0  0  0  0
  6 39  1  0  0  0  0
  6 40  1  0  0  0  0
  6  7  1  0  0  0  0
  7 41  1  0  0  0  0
  7 42  1  0  0  0  0
  7  8  1  0  0  0  0
  8 43  1  0  0  0  0
  8 44  1  0  0  0  0
  8  9  1  0  0  0  0
  9 45  1  0  0  0  0
  9 46  1  0  0  0  0
  9 47  1  0  0  0  0
  5 10  1  0  0  0  0
 10 11  2  0  0  0  0
 10 12  1  0  0  0  0
 12 48  1  0  0  0  0
 12 49  1  0  0  0  0
 12 13  1  0  0  0  0
 13 14  2  0  0  0  0
 14 15  1  0  0  0  0
 15 16  2  0  0  0  0
 16 17  1  0  0  0  0
 17 50  1  0  0  0  0
 17 18  2  0  0  0  0
 18 51  1  0  0  0  0
 18 19  1  0  0  0  0
 19 20  1  0  0  0  0
 19 21  2  0  0  0  0
 21 52  1  0  0  0  0
 21 22  1  0  0  0  0
 22 13  1  0  0  0  0
 22 16  1  0  0  0  0
 14 23  1  0  0  0  0
 23 24  2  0  0  0  0
 24 53  1  0  0  0  0
 24 25  1  0  0  0  0
 25 54  1  0  0  0  0
 25 26  2  0  0  0  0
 26 27  1  0  0  0  0
 26 28  1  0  0  0  0
 28 55  1  0  0  0  0
 28 29  2  0  0  0  0
 29 23  1  0  0  0  0
 29 56  1  0  0  0  0
M  END
>  <LOGBIO>
7.0500

>  <PRED_LOGBIO>
6.1800

>  <XV_RES>
1.1160

>  <WHL_TMPL>
2

>  <ANCH>
34-35;28-29

$$$$
ROW17
  -MTS-   01071502103D 0   0.00000     0.00000     0

 45 49  0  0  0  0  0  0  0  0999 V2000
    5.7690   -2.1590   -1.0330 C   0  0  0  0  0  0  0  0  0  0  0  0
    4.3690   -1.7600   -0.6310 C   0  0  0  0  0  0  0  0  0  0  0  0
    4.0440   -0.6910    0.0720 N   0  0  0  0  0  0  0  0  0  0  0  0
    2.6530   -0.6820    0.2290 O   0  0  0  0  0  0  0  0  0  0  0  0
    2.1700   -1.8140   -0.4240 C   0  0  0  0  0  0  0  0  0  0  0  0
    3.1980   -2.4610   -0.9400 N   0  0  0  0  0  0  0  0  0  0  0  0
    0.7380   -2.1410   -0.4330 C   0  0  0  0  0  0  0  0  0  0  0  0
    0.2180   -3.3690   -0.7850 N   0  0  0  0  0  0  0  0  0  0  0  0
   -1.0820   -3.2660   -0.6400 C   0  0  0  0  0  0  0  0  0  0  0  0
   -1.4590   -2.0330   -0.1640 N   0  0  0  0  0  0  0  0  0  0  0  0
   -0.3010   -1.2890   -0.0790 C   0  0  0  0  0  0  0  0  0  0  0  0
   -0.3330    0.1440    0.2770 C   0  0  0  0  0  0  0  0  0  0  0  0
   -0.7590    0.2320    1.6550 N   0  0  0  0  0  0  0  0  0  0  0  0
    0.2280    0.6880    2.6220 C   0  0  0  0  0  0  0  0  0  0  0  0
   -0.3020    1.2910    3.9010 C   0  0  0  0  0  0  0  0  0  0  0  0
   -0.5480    0.4740    5.0110 C   0  0  0  0  0  0  0  0  0  0  0  0
   -1.0400    1.0330    6.1960 C   0  0  0  0  0  0  0  0  0  0  0  0
   -1.2860    2.4090    6.2720 C   0  0  0  0  0  0  0  0  0  0  0  0
   -1.0400    3.2260    5.1620 C   0  0  0  0  0  0  0  0  0  0  0  0
   -0.5480    2.6670    3.9760 C   0  0  0  0  0  0  0  0  0  0  0  0
   -2.0600   -0.0300    2.0610 C   0  0  0  0  0  0  0  0  0  0  0  0
   -2.4560    0.1770    3.2090 O   0  0  0  0  0  0  0  0  0  0  0  0
   -3.0460   -0.5960    1.0890 C   0  0  0  0  0  0  0  0  0  0  0  0
   -4.3770   -0.1910    1.2950 C   0  0  0  0  0  0  0  0  0  0  0  0
   -5.4100   -0.7630    0.5640 C   0  0  0  0  0  0  0  0  0  0  0  0
   -5.1550   -1.7540   -0.3700 C   0  0  0  0  0  0  0  0  0  0  0  0
   -3.8430   -2.1770   -0.5880 C   0  0  0  0  0  0  0  0  0  0  0  0
   -2.7770   -1.5930    0.1250 C   0  0  0  0  0  0  0  0  0  0  0  0
    5.8620   -2.1150   -2.1160 H   0  0  0  0  0  0  0  0  0  0  0  0
    5.9690   -3.1730   -0.6930 H   0  0  0  0  0  0  0  0  0  0  0  0
    6.4850   -1.4760   -0.5800 H   0  0  0  0  0  0  0  0  0  0  0  0
   -1.7770   -4.0600   -0.8690 H   0  0  0  0  0  0  0  0  0  0  0  0
   -1.1060    0.6100   -0.3300 H   0  0  0  0  0  0  0  0  0  0  0  0
    0.6690    0.5560    0.1800 H   0  0  0  0  0  0  0  0  0  0  0  0
    0.7620    1.4960    2.1260 H   0  0  0  0  0  0  0  0  0  0  0  0
    0.8490   -0.1620    2.8960 H   0  0  0  0  0  0  0  0  0  0  0  0
   -0.3580   -0.5880    4.9520 H   0  0  0  0  0  0  0  0  0  0  0  0
   -1.2300    0.4030    7.0520 H   0  0  0  0  0  0  0  0  0  0  0  0
   -1.6650    2.8410    7.1860 H   0  0  0  0  0  0  0  0  0  0  0  0
   -1.2300    4.2880    5.2200 H   0  0  0  0  0  0  0  0  0  0  0  0
   -0.3590    3.2970    3.1200 H   0  0  0  0  0  0  0  0  0  0  0  0
   -4.5980    0.5710    2.0280 H   0  0  0  0  0  0  0  0  0  0  0  0
   -6.4250   -0.4310    0.7260 H   0  0  0  0  0  0  0  0  0  0  0  0
   -5.9680   -2.1970   -0.9270 H   0  0  0  0  0  0  0  0  0  0  0  0
   -3.6430   -2.9570   -1.3080 H   0  0  0  0  0  0  0  0  0  0  0  0
  1 29  1  0  0  0  0
  1 30  1  0  0  0  0
  1 31  1  0  0  0  0
  1  2  1  0  0  0  0
  2  3  2  0  0  0  0
  3  4  1  0  0  0  0
  4  5  1  0  0  0  0
  5  6  2  0  0  0  0
  6  2  1  0  0  0  0
  5  7  1  0  0  0  0
  7  8  1  0  0  0  0
  8  9  2  0  0  0  0
  9 32  1  0  0  0  0
  9 10  1  0  0  0  0
 10 11  1  0  0  0  0
 11  7  2  0  0  0  0
 11 12  1  0  0  0  0
 12 33  1  0  0  0  0
 12 34  1  0  0  0  0
 12 13  1  0  0  0  0
 13 14  1  0  0  0  0
 14 35  1  0  0  0  0
 14 36  1  0  0  0  0
 14 15  1  0  0  0  0
 15 16  2  0  0  0  0
 16 37  1  0  0  0  0
 16 17  1  0  0  0  0
 17 38  1  0  0  0  0
 17 18  2  0  0  0  0
 18 39  1  0  0  0  0
 18 19  1  0  0  0  0
 19 40  1  0  0  0  0
 19 20  2  0  0  0  0
 20 15  1  0  0  0  0
 20 41  1  0  0  0  0
 13 21  1  0  0  0  0
 21 22  2  0  0  0  0
 21 23  1  0  0  0  0
 23 24  2  0  0  0  0
 24 42  1  0  0  0  0
 24 25  1  0  0  0  0
 25 43  1  0  0  0  0
 25 26  2  0  0  0  0
 26 44  1  0  0  0  0
 26 27  1  0  0  0  0
 27 45  1  0  0  0  0
 27 28  2  0  0  0  0
 28 10  1  0  0  0  0
 28 23  1  0  0  0  0
M  END
>  <LOGBIO>
7.4600

>  <PRED_LOGBIO>
6.3700

>  <XV_RES>
1.1930

>  <WHL_TMPL>
1

>  <ANCH>
24-25;8-7

$$$$
ROW18
  -MTS-   01071502103D 0   0.00000     0.00000     0

 21 23  0  0  0  0  0  0  0  0999 V2000
   -4.3970    4.6380   -0.5120 C   0  0  0  0  0  0  0  0  0  0  0  0
   -4.0940    5.9520   -0.1370 C   0  0  0  0  0  0  0  0  0  0  0  0
   -2.7900    6.4400   -0.2860 C   0  0  0  0  0  0  0  0  0  0  0  0
   -1.7890    5.6120   -0.8100 C   0  0  0  0  0  0  0  0  0  0  0  0
   -2.0920    4.2980   -1.1850 C   0  0  0  0  0  0  0  0  0  0  0  0
   -3.3960    3.8110   -1.0360 C   0  0  0  0  0  0  0  0  0  0  0  0
   -0.9160    3.6860   -1.6780 N   0  0  0  0  0  0  0  0  0  0  0  0
    0.1440    4.6210   -1.6150 C   0  0  0  0  0  0  0  0  0  0  0  0
    1.4960    4.5440   -1.9680 C   0  0  0  0  0  0  0  0  0  0  0  0
    2.3030    5.6010   -1.8030 N   0  0  0  0  0  0  0  0  0  0  0  0
    1.8580    6.7610   -1.3000 C   0  0  0  0  0  0  0  0  0  0  0  0
    0.5170    6.9070   -0.9260 C   0  0  0  0  0  0  0  0  0  0  0  0
   -0.3500    5.8200   -1.0870 C   0  0  0  0  0  0  0  0  0  0  0  0
   -5.4030    4.2620   -0.3970 H   0  0  0  0  0  0  0  0  0  0  0  0
   -4.8660    6.5900    0.2670 H   0  0  0  0  0  0  0  0  0  0  0  0
   -2.5560    7.4530    0.0030 H   0  0  0  0  0  0  0  0  0  0  0  0
   -3.6300    2.7970   -1.3250 H   0  0  0  0  0  0  0  0  0  0  0  0
   -0.8440    2.7380   -2.0180 H   0  0  0  0  0  0  0  0  0  0  0  0
    1.8920    3.6260   -2.3770 H   0  0  0  0  0  0  0  0  0  0  0  0
    2.5400    7.5900   -1.1820 H   0  0  0  0  0  0  0  0  0  0  0  0
    0.1580    7.8420   -0.5200 H   0  0  0  0  0  0  0  0  0  0  0  0
  1 14  1  0  0  0  0
  1  2  2  0  0  0  0
  2 15  1  0  0  0  0
  2  3  1  0  0  0  0
  3 16  1  0  0  0  0
  3  4  2  0  0  0  0
  4  5  1  0  0  0  0
  5  6  2  0  0  0  0
  6  1  1  0  0  0  0
  6 17  1  0  0  0  0
  5  7  1  0  0  0  0
  7 18  1  0  0  0  0
  7  8  1  0  0  0  0
  8  9  2  0  0  0  0
  9 19  1  0  0  0  0
  9 10  1  0  0  0  0
 10 11  2  0  0  0  0
 11 20  1  0  0  0  0
 11 12  1  0  0  0  0
 12 21  1  0  0  0  0
 12 13  2  0  0  0  0
 13  4  1  0  0  0  0
 13  8  1  0  0  0  0
M  END
>  <LOGBIO>
5.7900

>  <PRED_LOGBIO>
6.2100

>  <XV_RES>
-0.5940

>  <WHL_TMPL>
2

>  <ANCH>
9-4;1-3

$$$$
ROW19
  -MTS-   01071502103D 0   0.00000     0.00000     0

 36 38  0  0  0  0  0  0  0  0999 V2000
    3.8780   -3.9510   -2.8780 C   0  0  0  0  0  0  0  0  0  0  0  0
    2.6580   -3.6240   -2.0350 C   0  0  0  0  0  0  0  0  0  0  0  0
    3.0560   -2.6540   -1.0480 O   0  0  0  0  0  0  0  0  0  0  0  0
    2.1700   -1.8140   -0.4240 C   0  0  0  0  0  0  0  0  0  0  0  0
    2.5960   -0.8160    0.1520 O   0  0  0  0  0  0  0  0  0  0  0  0
    0.7380   -2.1410   -0.4330 C   0  0  0  0  0  0  0  0  0  0  0  0
    0.2180   -3.3690   -0.7850 N   0  0  0  0  0  0  0  0  0  0  0  0
   -1.0820   -3.2660   -0.6400 C   0  0  0  0  0  0  0  0  0  0  0  0
   -1.4590   -2.0330   -0.1640 N   0  0  0  0  0  0  0  0  0  0  0  0
   -0.3010   -1.2890   -0.0790 C   0  0  0  0  0  0  0  0  0  0  0  0
   -0.3330    0.1440    0.2770 C   0  0  0  0  0  0  0  0  0  0  0  0
   -0.7590    0.2320    1.6550 N   0  0  0  0  0  0  0  0  0  0  0  0
    0.2280    0.6880    2.6220 C   0  0  0  0  0  0  0  0  0  0  0  0
   -2.0600   -0.0300    2.0610 C   0  0  0  0  0  0  0  0  0  0  0  0
   -2.4560    0.1770    3.2090 O   0  0  0  0  0  0  0  0  0  0  0  0
   -3.0460   -0.5960    1.0890 C   0  0  0  0  0  0  0  0  0  0  0  0
   -4.3770   -0.1910    1.2950 C   0  0  0  0  0  0  0  0  0  0  0  0
   -5.4100   -0.7630    0.5640 C   0  0  0  0  0  0  0  0  0  0  0  0
   -6.6700   -0.3620    0.7750 F   0  0  0  0  0  0  0  0  0  0  0  0
   -5.1550   -1.7540   -0.3700 C   0  0  0  0  0  0  0  0  0  0  0  0
   -3.8430   -2.1770   -0.5880 C   0  0  0  0  0  0  0  0  0  0  0  0
   -2.7770   -1.5930    0.1250 C   0  0  0  0  0  0  0  0  0  0  0  0
    3.5670   -4.3280   -3.8500 H   0  0  0  0  0  0  0  0  0  0  0  0
    4.3940   -3.0100   -3.0580 H   0  0  0  0  0  0  0  0  0  0  0  0
    4.4670   -4.6640   -2.3060 H   0  0  0  0  0  0  0  0  0  0  0  0
    2.3840   -4.5310   -1.5010 H   0  0  0  0  0  0  0  0  0  0  0  0
    1.8950   -3.1950   -2.6820 H   0  0  0  0  0  0  0  0  0  0  0  0
   -1.7770   -4.0600   -0.8690 H   0  0  0  0  0  0  0  0  0  0  0  0
   -1.1060    0.6100   -0.3300 H   0  0  0  0  0  0  0  0  0  0  0  0
    0.6690    0.5560    0.1800 H   0  0  0  0  0  0  0  0  0  0  0  0
   -0.2720    1.1000    3.4960 H   0  0  0  0  0  0  0  0  0  0  0  0
    0.7670    1.5090    2.1540 H   0  0  0  0  0  0  0  0  0  0  0  0
    0.8640   -0.1630    2.8550 H   0  0  0  0  0  0  0  0  0  0  0  0
   -4.5980    0.5710    2.0280 H   0  0  0  0  0  0  0  0  0  0  0  0
   -5.9680   -2.1970   -0.9270 H   0  0  0  0  0  0  0  0  0  0  0  0
   -3.6430   -2.9570   -1.3080 H   0  0  0  0  0  0  0  0  0  0  0  0
  1 23  1  0  0  0  0
  1 24  1  0  0  0  0
  1 25  1  0  0  0  0
  1  2  1  0  0  0  0
  2 26  1  0  0  0  0
  2 27  1  0  0  0  0
  2  3  1  0  0  0  0
  3  4  1  0  0  0  0
  4  5  2  0  0  0  0
  4  6  1  0  0  0  0
  6  7  1  0  0  0  0
  7  8  2  0  0  0  0
  8 28  1  0  0  0  0
  8  9  1  0  0  0  0
  9 10  1  0  0  0  0
 10  6  2  0  0  0  0
 10 11  1  0  0  0  0
 11 29  1  0  0  0  0
 11 30  1  0  0  0  0
 11 12  1  0  0  0  0
 12 13  1  0  0  0  0
 13 31  1  0  0  0  0
 13 32  1  0  0  0  0
 13 33  1  0  0  0  0
 12 14  1  0  0  0  0
 14 15  2  0  0  0  0
 14 16  1  0  0  0  0
 16 17  2  0  0  0  0
 17 34  1  0  0  0  0
 17 18  1  0  0  0  0
 18 19  1  0  0  0  0
 18 20  2  0  0  0  0
 20 35  1  0  0  0  0
 20 21  1  0  0  0  0
 21 36  1  0  0  0  0
 21 22  2  0  0  0  0
 22  9  1  0  0  0  0
 22 16  1  0  0  0  0
M  END
>  <LOGBIO>
8.4200

>  <PRED_LOGBIO>
8.0700

>  <XV_RES>
0.3740

>  <WHL_TMPL>
1

>  <ANCH>
34-35;12-13

$$$$
ROW20
  -MTS-   01071502103D 0   0.00000     0.00000     0

 43 45  0  0  0  0  0  0  0  0999 V2000
   -3.1690   -5.5870    3.9950 C   0  0  0  0  0  0  0  0  0  0  0  0
   -2.9650   -6.6500    3.0600 O   0  0  0  0  0  0  0  0  0  0  0  0
   -1.8750   -6.5950    2.2660 C   0  0  0  0  0  0  0  0  0  0  0  0
   -1.0980   -5.6580    2.3600 O   0  0  0  0  0  0  0  0  0  0  0  0
   -1.6150   -7.6930    1.2630 C   0  0  0  0  0  0  0  0  0  0  0  0
   -0.1000   -7.8590    1.0430 C   0  0  0  0  0  0  0  0  0  0  0  0
    0.4170   -6.7060    0.1650 C   0  0  0  0  0  0  0  0  0  0  0  0
    0.2220   -7.1580   -1.2950 C   0  0  0  0  0  0  0  0  0  0  0  0
   -0.4050   -8.5630   -1.2280 C   0  0  0  0  0  0  0  0  0  0  0  0
   -1.9360   -8.4290   -1.1210 C   0  0  0  0  0  0  0  0  0  0  0  0
   -2.2850   -7.3480   -0.0810 C   0  0  0  0  0  0  0  0  0  0  0  0
   -3.7820   -7.2630    0.0940 C   0  0  0  0  0  0  0  0  0  0  0  0
   -4.4090   -6.0730    0.4980 C   0  0  0  0  0  0  0  0  0  0  0  0
   -5.7970   -6.0130    0.6450 C   0  0  0  0  0  0  0  0  0  0  0  0
   -6.5770   -7.1380    0.3870 C   0  0  0  0  0  0  0  0  0  0  0  0
   -5.9710   -8.3230   -0.0240 C   0  0  0  0  0  0  0  0  0  0  0  0
   -4.5830   -8.3840   -0.1730 C   0  0  0  0  0  0  0  0  0  0  0  0
   -8.0760   -7.0730    0.5530 C   0  0  0  0  0  0  0  0  0  0  0  0
   -8.5370   -8.2720    0.8980 F   0  0  0  0  0  0  0  0  0  0  0  0
   -8.6330   -6.6990   -0.5960 F   0  0  0  0  0  0  0  0  0  0  0  0
   -8.3800   -6.1910    1.5010 F   0  0  0  0  0  0  0  0  0  0  0  0
    0.1490   -8.9400    0.0800 N   0  0  0  0  0  0  0  0  0  0  0  0
    1.5980   -9.1590   -0.0460 C   0  0  0  0  0  0  0  0  0  0  0  0
   -3.2560   -4.6440    3.4590 H   0  0  0  0  0  0  0  0  0  0  0  0
   -4.0810   -5.7700    4.5590 H   0  0  0  0  0  0  0  0  0  0  0  0
   -2.3240   -5.5390    4.6790 H   0  0  0  0  0  0  0  0  0  0  0  0
   -2.0370   -8.6120    1.6640 H   0  0  0  0  0  0  0  0  0  0  0  0
    0.4520   -7.9610    1.9750 H   0  0  0  0  0  0  0  0  0  0  0  0
   -0.1810   -5.8160    0.3490 H   0  0  0  0  0  0  0  0  0  0  0  0
    1.4780   -6.5550    0.3560 H   0  0  0  0  0  0  0  0  0  0  0  0
   -0.4680   -6.4790   -1.7920 H   0  0  0  0  0  0  0  0  0  0  0  0
    1.1910   -7.2190   -1.7860 H   0  0  0  0  0  0  0  0  0  0  0  0
   -0.0920   -9.2070   -2.0470 H   0  0  0  0  0  0  0  0  0  0  0  0
   -2.3620   -9.3810   -0.8110 H   0  0  0  0  0  0  0  0  0  0  0  0
   -2.3440   -8.1490   -2.0900 H   0  0  0  0  0  0  0  0  0  0  0  0
   -1.9450   -6.3740   -0.4270 H   0  0  0  0  0  0  0  0  0  0  0  0
   -3.8120   -5.1950    0.6970 H   0  0  0  0  0  0  0  0  0  0  0  0
   -6.2660   -5.0920    0.9590 H   0  0  0  0  0  0  0  0  0  0  0  0
   -6.5740   -9.1950   -0.2280 H   0  0  0  0  0  0  0  0  0  0  0  0
   -4.1210   -9.3050   -0.4980 H   0  0  0  0  0  0  0  0  0  0  0  0
    2.1230   -8.2230    0.1330 H   0  0  0  0  0  0  0  0  0  0  0  0
    1.9170   -9.9000    0.6840 H   0  0  0  0  0  0  0  0  0  0  0  0
    1.8240   -9.5160   -1.0490 H   0  0  0  0  0  0  0  0  0  0  0  0
  1 24  1  0  0  0  0
  1 25  1  0  0  0  0
  1 26  1  0  0  0  0
  1  2  1  0  0  0  0
  2  3  1  0  0  0  0
  3  4  2  0  0  0  0
  3  5  1  0  0  0  0
  5 27  1  0  0  0  0
  5  6  1  0  0  0  0
  6 28  1  0  0  0  0
  6  7  1  0  0  0  0
  7 29  1  0  0  0  0
  7 30  1  0  0  0  0
  7  8  1  0  0  0  0
  8 31  1  0  0  0  0
  8 32  1  0  0  0  0
  8  9  1  0  0  0  0
  9 33  1  0  0  0  0
  9 10  1  0  0  0  0
 10 34  1  0  0  0  0
 10 35  1  0  0  0  0
 10 11  1  0  0  0  0
 11  5  1  0  0  0  0
 11 36  1  0  0  0  0
 11 12  1  0  0  0  0
 12 13  2  0  0  0  0
 13 37  1  0  0  0  0
 13 14  1  0  0  0  0
 14 38  1  0  0  0  0
 14 15  2  0  0  0  0
 15 16  1  0  0  0  0
 16 39  1  0  0  0  0
 16 17  2  0  0  0  0
 17 12  1  0  0  0  0
 17 40  1  0  0  0  0
 15 18  1  0  0  0  0
 18 19  1  0  0  0  0
 18 20  1  0  0  0  0
 18 21  1  0  0  0  0
  9 22  1  0  0  0  0
 22  6  1  0  0  0  0
 22 23  1  0  0  0  0
 23 41  1  0  0  0  0
 23 42  1  0  0  0  0
 23 43  1  0  0  0  0
M  END
>  <LOGBIO>
7.8800

>  <PRED_LOGBIO>
9.0600

>  <XV_RES>
-1.4000

>  <WHL_TMPL>
3

>  <ANCH>
4-13;25-26

$$$$
ROW21
  -MTS-   01071502103D 0   0.00000     0.00000     0

 38 40  0  0  0  0  0  0  0  0999 V2000
   -7.5310    7.5410    0.8380 C   0  0  0  0  0  0  0  0  0  0  0  0
   -6.5900    6.5260    0.1930 C   0  0  0  0  0  0  0  0  0  0  0  0
   -5.1420    6.9370    0.4540 C   0  0  0  0  0  0  0  0  0  0  0  0
   -4.0640    6.0450   -0.1130 C   0  0  0  0  0  0  0  0  0  0  0  0
   -2.7810    6.4340   -0.1090 C   0  0  0  0  0  0  0  0  0  0  0  0
   -2.4200    7.7810    0.4710 C   0  0  0  0  0  0  0  0  0  0  0  0
   -1.7920    5.6360   -0.6190 N   0  0  0  0  0  0  0  0  0  0  0  0
   -0.4380    5.8200   -0.7210 C   0  0  0  0  0  0  0  0  0  0  0  0
    0.0850    4.7320   -1.3030 C   0  0  0  0  0  0  0  0  0  0  0  0
   -0.9690    3.8490   -1.5700 N   0  0  0  0  0  0  0  0  0  0  0  0
   -2.0880    4.4090   -1.1520 C   0  0  0  0  0  0  0  0  0  0  0  0
   -3.4210    3.9810   -1.1670 N   0  0  0  0  0  0  0  0  0  0  0  0
   -4.4010    4.7220   -0.6850 C   0  0  0  0  0  0  0  0  0  0  0  0
   -5.6960    4.2780   -0.7130 O   0  0  0  0  0  0  0  0  0  0  0  0
   -6.4890    4.5920   -1.8610 C   0  0  0  0  0  0  0  0  0  0  0  0
    1.5150    4.5040   -1.6070 C   0  0  0  0  0  0  0  0  0  0  0  0
    2.0200    3.4280   -2.1810 N   0  0  0  0  0  0  0  0  0  0  0  0
    3.4040    3.6050   -2.2910 O   0  0  0  0  0  0  0  0  0  0  0  0
    3.6930    4.8540   -1.7460 C   0  0  0  0  0  0  0  0  0  0  0  0
    5.0620    5.4800   -1.6420 C   0  0  0  0  0  0  0  0  0  0  0  0
    2.5610    5.3950   -1.3360 N   0  0  0  0  0  0  0  0  0  0  0  0
   -7.3500    7.5720    1.9100 H   0  0  0  0  0  0  0  0  0  0  0  0
   -8.5620    7.2480    0.6520 H   0  0  0  0  0  0  0  0  0  0  0  0
   -7.3500    8.5250    0.4100 H   0  0  0  0  0  0  0  0  0  0  0  0
   -6.7710    5.5420    0.6200 H   0  0  0  0  0  0  0  0  0  0  0  0
   -6.7710    6.4950   -0.8790 H   0  0  0  0  0  0  0  0  0  0  0  0
   -5.0200    6.8790    1.5340 H   0  0  0  0  0  0  0  0  0  0  0  0
   -5.0050    7.9300    0.0320 H   0  0  0  0  0  0  0  0  0  0  0  0
   -1.5420    8.1710   -0.0390 H   0  0  0  0  0  0  0  0  0  0  0  0
   -2.2050    7.6730    1.5320 H   0  0  0  0  0  0  0  0  0  0  0  0
   -3.2520    8.4690    0.3370 H   0  0  0  0  0  0  0  0  0  0  0  0
    0.1110    6.6890   -0.3910 H   0  0  0  0  0  0  0  0  0  0  0  0
   -6.0250    4.1660   -2.7490 H   0  0  0  0  0  0  0  0  0  0  0  0
   -7.4860    4.1750   -1.7380 H   0  0  0  0  0  0  0  0  0  0  0  0
   -6.5580    5.6720   -1.9700 H   0  0  0  0  0  0  0  0  0  0  0  0
    5.6840    5.1300   -2.4640 H   0  0  0  0  0  0  0  0  0  0  0  0
    5.5190    5.1990   -0.6960 H   0  0  0  0  0  0  0  0  0  0  0  0
    4.9710    6.5630   -1.6930 H   0  0  0  0  0  0  0  0  0  0  0  0
  1 22  1  0  0  0  0
  1 23  1  0  0  0  0
  1 24  1  0  0  0  0
  1  2  1  0  0  0  0
  2 25  1  0  0  0  0
  2 26  1  0  0  0  0
  2  3  1  0  0  0  0
  3 27  1  0  0  0  0
  3 28  1  0  0  0  0
  3  4  1  0  0  0  0
  4  5  2  0  0  0  0
  5  6  1  0  0  0  0
  6 29  1  0  0  0  0
  6 30  1  0  0  0  0
  6 31  1  0  0  0  0
  5  7  1  0  0  0  0
  7  8  1  0  0  0  0
  8 32  1  0  0  0  0
  8  9  2  0  0  0  0
  9 10  1  0  0  0  0
 10 11  2  0  0  0  0
 11  7  1  0  0  0  0
 11 12  1  0  0  0  0
 12 13  2  0  0  0  0
 13  4  1  0  0  0  0
 13 14  1  0  0  0  0
 14 15  1  0  0  0  0
 15 33  1  0  0  0  0
 15 34  1  0  0  0  0
 15 35  1  0  0  0  0
  9 16  1  0  0  0  0
 16 17  2  0  0  0  0
 17 18  1  0  0  0  0
 18 19  1  0  0  0  0
 19 20  1  0  0  0  0
 20 36  1  0  0  0  0
 20 37  1  0  0  0  0
 20 38  1  0  0  0  0
 19 21  2  0  0  0  0
 21 16  1  0  0  0  0
M  END
>  <LOGBIO>
5.8000

>  <PRED_LOGBIO>
6.4800

>  <XV_RES>
-0.8420

>  <WHL_TMPL>
2

>  <ANCH>
4-5;11-8

$$$$
ROW22
  -MTS-   01071502103D 0   0.00000     0.00000     0

 46 48  0  0  0  0  0  0  0  0999 V2000
    0.5080   14.4190    0.5690 C   0  0  0  0  0  0  0  0  0  0  0  0
   -0.3820   13.2030    0.3300 C   0  0  0  0  0  0  0  0  0  0  0  0
    0.4900   11.9720    0.0870 C   0  0  0  0  0  0  0  0  0  0  0  0
   -0.4010   10.7550   -0.1530 C   0  0  0  0  0  0  0  0  0  0  0  0
    0.4160    9.6030   -0.3800 O   0  0  0  0  0  0  0  0  0  0  0  0
   -0.2010    8.4250   -0.6120 C   0  0  0  0  0  0  0  0  0  0  0  0
   -1.4190    8.3660   -0.6230 O   0  0  0  0  0  0  0  0  0  0  0  0
    0.6180    7.1800   -0.8570 C   0  0  0  0  0  0  0  0  0  0  0  0
   -0.1420    5.9110   -1.1070 C   0  0  0  0  0  0  0  0  0  0  0  0
    0.4260    4.6320   -1.6810 C   0  0  0  0  0  0  0  0  0  0  0  0
   -0.6840    3.6340   -1.7540 N   0  0  0  0  0  0  0  0  0  0  0  0
   -1.9340    4.2670   -1.2350 C   0  0  0  0  0  0  0  0  0  0  0  0
   -3.3300    3.7580   -1.0710 C   0  0  0  0  0  0  0  0  0  0  0  0
   -4.3970    4.6380   -0.5120 C   0  0  0  0  0  0  0  0  0  0  0  0
   -4.0710    6.0510   -0.1090 C   0  0  0  0  0  0  0  0  0  0  0  0
   -5.1420    6.9370    0.4540 C   0  0  0  0  0  0  0  0  0  0  0  0
   -2.6730    6.5690   -0.2690 C   0  0  0  0  0  0  0  0  0  0  0  0
   -1.5990    5.6860   -0.8310 N   0  0  0  0  0  0  0  0  0  0  0  0
    1.8290    4.4090   -2.0970 C   0  0  0  0  0  0  0  0  0  0  0  0
    2.7680    5.4400   -1.9730 C   0  0  0  0  0  0  0  0  0  0  0  0
    4.0950    5.2290   -2.3670 C   0  0  0  0  0  0  0  0  0  0  0  0
    4.4820    3.9870   -2.8850 C   0  0  0  0  0  0  0  0  0  0  0  0
    3.5430    2.9570   -3.0090 C   0  0  0  0  0  0  0  0  0  0  0  0
    2.2160    3.1680   -2.6150 C   0  0  0  0  0  0  0  0  0  0  0  0
    1.1360   14.5860   -0.3030 H   0  0  0  0  0  0  0  0  0  0  0  0
   -0.1140   15.2950    0.7420 H   0  0  0  0  0  0  0  0  0  0  0  0
    1.1360   14.2430    1.4400 H   0  0  0  0  0  0  0  0  0  0  0  0
   -1.0110   13.3790   -0.5410 H   0  0  0  0  0  0  0  0  0  0  0  0
   -1.0110   13.0360    1.2020 H   0  0  0  0  0  0  0  0  0  0  0  0
    1.1190   11.7960    0.9580 H   0  0  0  0  0  0  0  0  0  0  0  0
    1.1190   12.1390   -0.7850 H   0  0  0  0  0  0  0  0  0  0  0  0
   -1.0290   10.9310   -1.0230 H   0  0  0  0  0  0  0  0  0  0  0  0
   -1.0290   10.5880    0.7200 H   0  0  0  0  0  0  0  0  0  0  0  0
    1.1620    7.0090    0.0700 H   0  0  0  0  0  0  0  0  0  0  0  0
    1.2460    7.3660   -1.7260 H   0  0  0  0  0  0  0  0  0  0  0  0
   -3.5680    2.7450   -1.3600 H   0  0  0  0  0  0  0  0  0  0  0  0
   -5.4030    4.2610   -0.3970 H   0  0  0  0  0  0  0  0  0  0  0  0
   -6.1230    6.5400    0.2020 H   0  0  0  0  0  0  0  0  0  0  0  0
   -5.0530    7.8950   -0.0530 H   0  0  0  0  0  0  0  0  0  0  0  0
   -4.9650    6.9990    1.5260 H   0  0  0  0  0  0  0  0  0  0  0  0
   -2.4390    7.5820    0.0220 H   0  0  0  0  0  0  0  0  0  0  0  0
    2.4690    6.3970   -1.5730 H   0  0  0  0  0  0  0  0  0  0  0  0
    4.8190    6.0240   -2.2710 H   0  0  0  0  0  0  0  0  0  0  0  0
    5.5060    3.8250   -3.1880 H   0  0  0  0  0  0  0  0  0  0  0  0
    3.8420    1.9990   -3.4090 H   0  0  0  0  0  0  0  0  0  0  0  0
    1.4910    2.3720   -2.7110 H   0  0  0  0  0  0  0  0  0  0  0  0
  1 25  1  0  0  0  0
  1 26  1  0  0  0  0
  1 27  1  0  0  0  0
  1  2  1  0  0  0  0
  2 28  1  0  0  0  0
  2 29  1  0  0  0  0
  2  3  1  0  0  0  0
  3 30  1  0  0  0  0
  3 31  1  0  0  0  0
  3  4  1  0  0  0  0
  4 32  1  0  0  0  0
  4 33  1  0  0  0  0
  4  5  1  0  0  0  0
  5  6  1  0  0  0  0
  6  7  2  0  0  0  0
  6  8  1  0  0  0  0
  8 34  1  0  0  0  0
  8 35  1  0  0  0  0
  8  9  1  0  0  0  0
  9 10  2  0  0  0  0
 10 11  1  0  0  0  0
 11 12  2  0  0  0  0
 12 13  1  0  0  0  0
 13 36  1  0  0  0  0
 13 14  2  0  0  0  0
 14 37  1  0  0  0  0
 14 15  1  0  0  0  0
 15 16  1  0  0  0  0
 16 38  1  0  0  0  0
 16 39  1  0  0  0  0
 16 40  1  0  0  0  0
 15 17  2  0  0  0  0
 17 41  1  0  0  0  0
 17 18  1  0  0  0  0
 18  9  1  0  0  0  0
 18 12  1  0  0  0  0
 10 19  1  0  0  0  0
 19 20  2  0  0  0  0
 20 42  1  0  0  0  0
 20 21  1  0  0  0  0
 21 43  1  0  0  0  0
 21 22  2  0  0  0  0
 22 44  1  0  0  0  0
 22 23  1  0  0  0  0
 23 45  1  0  0  0  0
 23 24  2  0  0  0  0
 24 19  1  0  0  0  0
 24 46  1  0  0  0  0
M  END
>  <LOGBIO>
5.5000

>  <PRED_LOGBIO>
5.1400

>  <XV_RES>
0.4240

>  <WHL_TMPL>
2

>  <ANCH>
4-5;28-29

$$$$
ROW23
  -MTS-   01071502103D 0   0.00000     0.00000     0

 38 41  0  0  0  0  0  0  0  0999 V2000
   -4.8510   -5.6520   -0.0850 C   0  0  0  0  0  0  0  0  0  0  0  0
   -4.4680   -4.7040   -1.0850 O   0  0  0  0  0  0  0  0  0  0  0  0
   -3.4630   -3.8230   -0.7850 C   0  0  0  0  0  0  0  0  0  0  0  0
   -2.2030   -4.1220   -1.0420 N   0  0  0  0  0  0  0  0  0  0  0  0
   -1.1550   -3.2420   -0.7460 C   0  0  0  0  0  0  0  0  0  0  0  0
    0.1520   -3.3270   -0.9110 N   0  0  0  0  0  0  0  0  0  0  0  0
    0.7270   -2.1430   -0.4330 C   0  0  0  0  0  0  0  0  0  0  0  0
   -0.2660   -1.3630    0.0140 C   0  0  0  0  0  0  0  0  0  0  0  0
   -1.4470   -2.0320   -0.1730 N   0  0  0  0  0  0  0  0  0  0  0  0
   -2.7420   -1.6860    0.1080 C   0  0  0  0  0  0  0  0  0  0  0  0
   -2.8280   -0.3150    0.7340 C   0  0  0  0  0  0  0  0  0  0  0  0
   -4.1570    0.4410    0.5470 C   0  0  0  0  0  0  0  0  0  0  0  0
   -5.6090   -0.6290    0.7910 S   0  0  0  0  0  0  0  0  0  0  0  0
   -5.2280   -2.2630    0.0880 C   0  0  0  0  0  0  0  0  0  0  0  0
   -3.7610   -2.5130   -0.1660 C   0  0  0  0  0  0  0  0  0  0  0  0
    2.1700   -1.8140   -0.4240 C   0  0  0  0  0  0  0  0  0  0  0  0
    2.5960   -0.8160    0.1520 O   0  0  0  0  0  0  0  0  0  0  0  0
    3.1260   -2.7210   -1.0980 C   0  0  0  0  0  0  0  0  0  0  0  0
    4.0980   -2.1980   -1.9590 C   0  0  0  0  0  0  0  0  0  0  0  0
    5.0030   -3.0560   -2.5970 C   0  0  0  0  0  0  0  0  0  0  0  0
    4.9360   -4.4360   -2.3720 C   0  0  0  0  0  0  0  0  0  0  0  0
    3.9640   -4.9590   -1.5100 C   0  0  0  0  0  0  0  0  0  0  0  0
    3.0590   -4.1010   -0.8730 C   0  0  0  0  0  0  0  0  0  0  0  0
   -5.1920   -5.1250    0.8030 H   0  0  0  0  0  0  0  0  0  0  0  0
   -5.6550   -6.2770   -0.4670 H   0  0  0  0  0  0  0  0  0  0  0  0
   -3.9960   -6.2750    0.1690 H   0  0  0  0  0  0  0  0  0  0  0  0
   -0.1550   -0.3800    0.4470 H   0  0  0  0  0  0  0  0  0  0  0  0
   -2.0820    0.2840    0.2160 H   0  0  0  0  0  0  0  0  0  0  0  0
   -2.6660   -0.4280    1.8040 H   0  0  0  0  0  0  0  0  0  0  0  0
   -4.1830    0.7520   -0.4950 H   0  0  0  0  0  0  0  0  0  0  0  0
   -4.2290    1.2200    1.3030 H   0  0  0  0  0  0  0  0  0  0  0  0
   -5.7030   -2.2800   -0.8910 H   0  0  0  0  0  0  0  0  0  0  0  0
   -5.5870   -2.9860    0.8180 H   0  0  0  0  0  0  0  0  0  0  0  0
    4.1500   -1.1340   -2.1330 H   0  0  0  0  0  0  0  0  0  0  0  0
    5.7520   -2.6530   -3.2620 H   0  0  0  0  0  0  0  0  0  0  0  0
    5.6340   -5.0980   -2.8630 H   0  0  0  0  0  0  0  0  0  0  0  0
    3.9120   -6.0230   -1.3360 H   0  0  0  0  0  0  0  0  0  0  0  0
    2.3100   -4.5040   -0.2080 H   0  0  0  0  0  0  0  0  0  0  0  0
  1 24  1  0  0  0  0
  1 25  1  0  0  0  0
  1 26  1  0  0  0  0
  1  2  1  0  0  0  0
  2  3  1  0  0  0  0
  3  4  2  0  0  0  0
  4  5  1  0  0  0  0
  5  6  2  0  0  0  0
  6  7  1  0  0  0  0
  7  8  2  0  0  0  0
  8 27  1  0  0  0  0
  8  9  1  0  0  0  0
  9  5  1  0  0  0  0
  9 10  1  0  0  0  0
 10 11  1  0  0  0  0
 11 28  1  0  0  0  0
 11 29  1  0  0  0  0
 11 12  1  0  0  0  0
 12 30  1  0  0  0  0
 12 31  1  0  0  0  0
 12 13  1  0  0  0  0
 13 14  1  0  0  0  0
 14 32  1  0  0  0  0
 14 33  1  0  0  0  0
 14 15  1  0  0  0  0
 15  3  1  0  0  0  0
 15 10  2  0  0  0  0
  7 16  1  0  0  0  0
 16 17  2  0  0  0  0
 16 18  1  0  0  0  0
 18 19  2  0  0  0  0
 19 34  1  0  0  0  0
 19 20  1  0  0  0  0
 20 35  1  0  0  0  0
 20 21  2  0  0  0  0
 21 36  1  0  0  0  0
 21 22  1  0  0  0  0
 22 37  1  0  0  0  0
 22 23  2  0  0  0  0
 23 18  1  0  0  0  0
 23 38  1  0  0  0  0
M  END
>  <LOGBIO>
6.7300

>  <PRED_LOGBIO>
5.6300

>  <XV_RES>
1.4160

>  <WHL_TMPL>
1

>  <ANCH>
23-24;10-26

$$$$
ROW24
  -MTS-   01071502103D 0   0.00000     0.00000     0

 40 42  0  0  0  0  0  0  0  0999 V2000
    1.1620    2.0830   -3.0210 C   0  0  0  0  0  0  0  0  0  0  0  0
   -0.1010    1.5580   -2.6050 O   0  0  0  0  0  0  0  0  0  0  0  0
   -1.0200    2.4310   -2.0840 C   0  0  0  0  0  0  0  0  0  0  0  0
   -0.7630    3.6740   -1.7210 N   0  0  0  0  0  0  0  0  0  0  0  0
   -1.9340    4.2670   -1.2350 C   0  0  0  0  0  0  0  0  0  0  0  0
   -2.2700    5.5260   -0.7230 C   0  0  0  0  0  0  0  0  0  0  0  0
   -3.5310    5.7660   -0.3360 N   0  0  0  0  0  0  0  0  0  0  0  0
   -4.4770    4.8210   -0.4300 C   0  0  0  0  0  0  0  0  0  0  0  0
   -4.1840    3.6070   -0.9160 N   0  0  0  0  0  0  0  0  0  0  0  0
   -2.9440    3.3010   -1.3210 C   0  0  0  0  0  0  0  0  0  0  0  0
   -2.3410    2.1420   -1.8630 N   0  0  0  0  0  0  0  0  0  0  0  0
   -3.0090    0.8620   -2.1390 C   0  0  0  0  0  0  0  0  0  0  0  0
   -3.5370    0.8650   -3.5540 C   0  0  0  0  0  0  0  0  0  0  0  0
   -4.8320    1.3300   -3.8160 C   0  0  0  0  0  0  0  0  0  0  0  0
   -5.3220    1.3320   -5.1280 C   0  0  0  0  0  0  0  0  0  0  0  0
   -4.5170    0.8710   -6.1770 C   0  0  0  0  0  0  0  0  0  0  0  0
   -3.2230    0.4060   -5.9140 C   0  0  0  0  0  0  0  0  0  0  0  0
   -2.4180   -0.0560   -6.9640 N   0  0  0  0  0  0  0  0  0  0  0  0
   -2.7330    0.4040   -4.6030 C   0  0  0  0  0  0  0  0  0  0  0  0
   -1.2870    6.5370   -0.6150 N   0  0  0  0  0  0  0  0  0  0  0  0
    0.0290    5.9200   -0.3930 C   0  0  0  0  0  0  0  0  0  0  0  0
   -1.2550    7.3250   -1.8560 C   0  0  0  0  0  0  0  0  0  0  0  0
    1.6610    2.5440   -2.1710 H   0  0  0  0  0  0  0  0  0  0  0  0
    1.7800    1.2760   -3.4090 H   0  0  0  0  0  0  0  0  0  0  0  0
    1.0080    2.8280   -3.7980 H   0  0  0  0  0  0  0  0  0  0  0  0
   -5.4850    5.0410   -0.1110 H   0  0  0  0  0  0  0  0  0  0  0  0
   -3.8350    0.7270   -1.4440 H   0  0  0  0  0  0  0  0  0  0  0  0
   -2.2970    0.0480   -2.0200 H   0  0  0  0  0  0  0  0  0  0  0  0
   -5.4520    1.6860   -3.0070 H   0  0  0  0  0  0  0  0  0  0  0  0
   -6.3200    1.6900   -5.3300 H   0  0  0  0  0  0  0  0  0  0  0  0
   -4.8950    0.8730   -7.1880 H   0  0  0  0  0  0  0  0  0  0  0  0
   -1.8140    0.5860   -7.4580 H   0  0  0  0  0  0  0  0  0  0  0  0
   -2.4410   -1.0310   -7.2270 H   0  0  0  0  0  0  0  0  0  0  0  0
   -1.7350    0.0450   -4.4000 H   0  0  0  0  0  0  0  0  0  0  0  0
    0.2690    5.2680   -1.2310 H   0  0  0  0  0  0  0  0  0  0  0  0
    0.7850    6.6980   -0.3100 H   0  0  0  0  0  0  0  0  0  0  0  0
    0.0060    5.3370    0.5250 H   0  0  0  0  0  0  0  0  0  0  0  0
   -1.0150    6.6730   -2.6930 H   0  0  0  0  0  0  0  0  0  0  0  0
   -0.4990    8.1030   -1.7730 H   0  0  0  0  0  0  0  0  0  0  0  0
   -2.2290    7.7820   -2.0200 H   0  0  0  0  0  0  0  0  0  0  0  0
  1 23  1  0  0  0  0
  1 24  1  0  0  0  0
  1 25  1  0  0  0  0
  1  2  1  0  0  0  0
  2  3  1  0  0  0  0
  3  4  2  0  0  0  0
  4  5  1  0  0  0  0
  5  6  2  0  0  0  0
  6  7  1  0  0  0  0
  7  8  2  0  0  0  0
  8 26  1  0  0  0  0
  8  9  1  0  0  0  0
  9 10  2  0  0  0  0
 10  5  1  0  0  0  0
 10 11  1  0  0  0  0
 11  3  1  0  0  0  0
 11 12  1  0  0  0  0
 12 27  1  0  0  0  0
 12 28  1  0  0  0  0
 12 13  1  0  0  0  0
 13 14  2  0  0  0  0
 14 29  1  0  0  0  0
 14 15  1  0  0  0  0
 15 30  1  0  0  0  0
 15 16  2  0  0  0  0
 16 31  1  0  0  0  0
 16 17  1  0  0  0  0
 17 18  1  0  0  0  0
 18 32  1  0  0  0  0
 18 33  1  0  0  0  0
 17 19  2  0  0  0  0
 19 13  1  0  0  0  0
 19 34  1  0  0  0  0
  6 20  1  0  0  0  0
 20 21  1  0  0  0  0
 21 35  1  0  0  0  0
 21 36  1  0  0  0  0
 21 37  1  0  0  0  0
 20 22  1  0  0  0  0
 22 38  1  0  0  0  0
 22 39  1  0  0  0  0
 22 40  1  0  0  0  0
M  END
>  <LOGBIO>
6.0000

>  <PRED_LOGBIO>
5.5900

>  <XV_RES>
0.5820

>  <WHL_TMPL>
2

>  <ANCH>
13-14;8-7

$$$$
ROW25
  -MTS-   01071502103D 0   0.00000     0.00000     0

 52 54  0  0  0  0  0  0  0  0999 V2000
   -3.3830    6.8970   -0.9060 C   0  0  0  0  0  0  0  0  0  0  0  0
   -2.0360    6.2360   -0.6270 C   0  0  0  0  0  0  0  0  0  0  0  0
   -1.0260    7.2980   -0.1970 C   0  0  0  0  0  0  0  0  0  0  0  0
    0.2710    6.6610    0.0730 N   0  0  0  0  0  0  0  0  0  0  0  0
    0.4240    5.2080   -0.0900 C   0  0  0  0  0  0  0  0  0  0  0  0
   -0.9040    4.6040   -0.5440 C   0  0  0  0  0  0  0  0  0  0  0  0
   -0.7450    3.0960   -0.7130 C   0  0  0  0  0  0  0  0  0  0  0  0
    1.3060    7.3990    0.4640 C   0  0  0  0  0  0  0  0  0  0  0  0
    2.6300    6.7490    0.7370 O   0  0  0  0  0  0  0  0  0  0  0  0
    1.1480    8.8910    0.6330 C   0  0  0  0  0  0  0  0  0  0  0  0
    0.2320    9.4260   -0.4410 C   0  0  0  0  0  0  0  0  0  0  0  0
   -1.1000    9.5410   -0.3550 C   0  0  0  0  0  0  0  0  0  0  0  0
   -1.5580   10.0780   -1.5640 N   0  0  0  0  0  0  0  0  0  0  0  0
   -0.5120   10.2730   -2.3450 C   0  0  0  0  0  0  0  0  0  0  0  0
   -0.3620   10.8080   -3.7170 C   0  0  0  0  0  0  0  0  0  0  0  0
   -1.4630   11.2150   -4.4240 N   0  0  0  0  0  0  0  0  0  0  0  0
    0.8590   10.8890   -4.2620 C   0  0  0  0  0  0  0  0  0  0  0  0
    2.0450   10.4480   -3.4950 C   0  0  0  0  0  0  0  0  0  0  0  0
    1.8530    9.9730   -2.2570 C   0  0  0  0  0  0  0  0  0  0  0  0
    0.6160    9.8780   -1.6760 N   0  0  0  0  0  0  0  0  0  0  0  0
   -1.9360    9.1680    0.8080 C   0  0  0  0  0  0  0  0  0  0  0  0
   -1.7270    9.7840    2.0470 C   0  0  0  0  0  0  0  0  0  0  0  0
   -2.5180    9.4310    3.1470 C   0  0  0  0  0  0  0  0  0  0  0  0
   -3.5180    8.4620    3.0080 C   0  0  0  0  0  0  0  0  0  0  0  0
   -4.5020    8.0240    4.3750 Cl  0  0  0  0  0  0  0  0  0  0  0  0
   -3.7280    7.8460    1.7680 C   0  0  0  0  0  0  0  0  0  0  0  0
   -2.9370    8.1990    0.6690 C   0  0  0  0  0  0  0  0  0  0  0  0
   -3.2680    7.6320   -1.7010 H   0  0  0  0  0  0  0  0  0  0  0  0
   -4.1020    6.1410   -1.2130 H   0  0  0  0  0  0  0  0  0  0  0  0
   -3.7380    7.3920   -0.0050 H   0  0  0  0  0  0  0  0  0  0  0  0
   -1.6810    5.7420   -1.5290 H   0  0  0  0  0  0  0  0  0  0  0  0
   -2.1510    5.5020    0.1680 H   0  0  0  0  0  0  0  0  0  0  0  0
   -1.3810    7.7930    0.7050 H   0  0  0  0  0  0  0  0  0  0  0  0
   -0.9110    8.0330   -0.9910 H   0  0  0  0  0  0  0  0  0  0  0  0
    1.1890    5.0060   -0.8370 H   0  0  0  0  0  0  0  0  0  0  0  0
    0.7180    4.7660    0.8590 H   0  0  0  0  0  0  0  0  0  0  0  0
   -1.6690    4.8070    0.2030 H   0  0  0  0  0  0  0  0  0  0  0  0
   -1.1990    5.0470   -1.4930 H   0  0  0  0  0  0  0  0  0  0  0  0
   -0.4510    2.6530    0.2360 H   0  0  0  0  0  0  0  0  0  0  0  0
   -1.6910    2.6660   -1.0360 H   0  0  0  0  0  0  0  0  0  0  0  0
    0.0190    2.8930   -1.4610 H   0  0  0  0  0  0  0  0  0  0  0  0
    0.7210    9.1020    1.6120 H   0  0  0  0  0  0  0  0  0  0  0  0
    2.1220    9.3700    0.5510 H   0  0  0  0  0  0  0  0  0  0  0  0
   -1.3000   11.0770   -5.4110 H   0  0  0  0  0  0  0  0  0  0  0  0
   -1.6350   12.1940   -4.2440 H   0  0  0  0  0  0  0  0  0  0  0  0
    0.9780   11.2780   -5.2630 H   0  0  0  0  0  0  0  0  0  0  0  0
    3.0360   10.5070   -3.9210 H   0  0  0  0  0  0  0  0  0  0  0  0
    2.7140    9.6490   -1.6910 H   0  0  0  0  0  0  0  0  0  0  0  0
   -0.9550   10.5320    2.1550 H   0  0  0  0  0  0  0  0  0  0  0  0
   -2.3560    9.9070    4.1030 H   0  0  0  0  0  0  0  0  0  0  0  0
   -4.5000    7.0980    1.6610 H   0  0  0  0  0  0  0  0  0  0  0  0
   -3.0990    7.7230   -0.2880 H   0  0  0  0  0  0  0  0  0  0  0  0
  1 28  1  0  0  0  0
  1 29  1  0  0  0  0
  1 30  1  0  0  0  0
  1  2  1  0  0  0  0
  2 31  1  0  0  0  0
  2 32  1  0  0  0  0
  2  3  1  0  0  0  0
  3 33  1  0  0  0  0
  3 34  1  0  0  0  0
  3  4  1  0  0  0  0
  4  5  1  0  0  0  0
  5 35  1  0  0  0  0
  5 36  1  0  0  0  0
  5  6  1  0  0  0  0
  6 37  1  0  0  0  0
  6 38  1  0  0  0  0
  6  7  1  0  0  0  0
  7 39  1  0  0  0  0
  7 40  1  0  0  0  0
  7 41  1  0  0  0  0
  4  8  1  0  0  0  0
  8  9  2  0  0  0  0
  8 10  1  0  0  0  0
 10 42  1  0  0  0  0
 10 43  1  0  0  0  0
 10 11  1  0  0  0  0
 11 12  2  0  0  0  0
 12 13  1  0  0  0  0
 13 14  2  0  0  0  0
 14 15  1  0  0  0  0
 15 16  1  0  0  0  0
 16 44  1  0  0  0  0
 16 45  1  0  0  0  0
 15 17  2  0  0  0  0
 17 46  1  0  0  0  0
 17 18  1  0  0  0  0
 18 47  1  0  0  0  0
 18 19  2  0  0  0  0
 19 48  1  0  0  0  0
 19 20  1  0  0  0  0
 20 11  1  0  0  0  0
 20 14  1  0  0  0  0
 12 21  1  0  0  0  0
 21 22  2  0  0  0  0
 22 49  1  0  0  0  0
 22 23  1  0  0  0  0
 23 50  1  0  0  0  0
 23 24  2  0  0  0  0
 24 25  1  0  0  0  0
 24 26  1  0  0  0  0
 26 51  1  0  0  0  0
 26 27  2  0  0  0  0
 27 21  1  0  0  0  0
 27 52  1  0  0  0  0
M  END
>  <LOGBIO>
5.0700

>  <PRED_LOGBIO>
5.7700

>  <XV_RES>
-0.8970

>  <WHL_TMPL>
2

>  <ANCH>
34-35;22-23

$$$$
ROW26
  -MTS-   01071502103D 0   0.00000     0.00000     0

 57 61  0  0  0  0  0  0  0  0999 V2000
    3.8780   -3.9510   -2.8780 C   0  0  0  0  0  0  0  0  0  0  0  0
    2.6580   -3.6240   -2.0350 C   0  0  0  0  0  0  0  0  0  0  0  0
    3.0560   -2.6540   -1.0480 O   0  0  0  0  0  0  0  0  0  0  0  0
    2.1700   -1.8140   -0.4240 C   0  0  0  0  0  0  0  0  0  0  0  0
    2.5960   -0.8160    0.1520 O   0  0  0  0  0  0  0  0  0  0  0  0
    0.7270   -2.1430   -0.4330 C   0  0  0  0  0  0  0  0  0  0  0  0
    0.3040   -3.2690   -1.0910 N   0  0  0  0  0  0  0  0  0  0  0  0
   -1.0180   -3.6250   -1.1340 C   0  0  0  0  0  0  0  0  0  0  0  0
   -1.9670   -2.8930   -0.5350 C   0  0  0  0  0  0  0  0  0  0  0  0
   -3.3570   -3.0010   -0.4110 N   0  0  0  0  0  0  0  0  0  0  0  0
   -3.8250   -1.9910    0.2970 C   0  0  0  0  0  0  0  0  0  0  0  0
   -5.1830   -1.5970    0.7370 C   0  0  0  0  0  0  0  0  0  0  0  0
   -5.3740   -0.4910    1.4680 C   0  0  0  0  0  0  0  0  0  0  0  0
   -4.2390    0.3750    1.8610 C   0  0  0  0  0  0  0  0  0  0  0  0
   -4.4780    1.4970    2.6090 O   0  0  0  0  0  0  0  0  0  0  0  0
   -4.7430    2.7210    1.9180 C   0  0  0  0  0  0  0  0  0  0  0  0
   -4.9770    3.8250    2.9210 C   0  0  0  0  0  0  0  0  0  0  0  0
   -6.2710    4.0830    3.3890 C   0  0  0  0  0  0  0  0  0  0  0  0
   -6.4880    5.1060    4.3190 C   0  0  0  0  0  0  0  0  0  0  0  0
   -5.4110    5.8730    4.7810 C   0  0  0  0  0  0  0  0  0  0  0  0
   -4.1170    5.6150    4.3130 C   0  0  0  0  0  0  0  0  0  0  0  0
   -3.0400    6.3810    4.7750 C   0  0  0  0  0  0  0  0  0  0  0  0
   -1.7460    6.1230    4.3070 C   0  0  0  0  0  0  0  0  0  0  0  0
   -1.5290    5.1000    3.3770 C   0  0  0  0  0  0  0  0  0  0  0  0
   -2.6060    4.3340    2.9150 C   0  0  0  0  0  0  0  0  0  0  0  0
   -3.9000    4.5910    3.3830 C   0  0  0  0  0  0  0  0  0  0  0  0
   -2.9830    0.0810    1.4990 C   0  0  0  0  0  0  0  0  0  0  0  0
   -2.6920   -1.1250    0.6910 C   0  0  0  0  0  0  0  0  0  0  0  0
   -1.5730   -1.6650    0.1910 C   0  0  0  0  0  0  0  0  0  0  0  0
   -0.1310   -1.3330    0.2020 C   0  0  0  0  0  0  0  0  0  0  0  0
    0.3670   -0.1000    0.9180 C   0  0  0  0  0  0  0  0  0  0  0  0
    0.3660    1.0080    0.0140 O   0  0  0  0  0  0  0  0  0  0  0  0
    0.8300    2.2080    0.6390 C   0  0  0  0  0  0  0  0  0  0  0  0
    3.5670   -4.3280   -3.8500 H   0  0  0  0  0  0  0  0  0  0  0  0
    4.3940   -3.0100   -3.0580 H   0  0  0  0  0  0  0  0  0  0  0  0
    4.4670   -4.6640   -2.3060 H   0  0  0  0  0  0  0  0  0  0  0  0
    2.3840   -4.5310   -1.5010 H   0  0  0  0  0  0  0  0  0  0  0  0
    1.8950   -3.1950   -2.6820 H   0  0  0  0  0  0  0  0  0  0  0  0
    0.9860   -3.8510   -1.5560 H   0  0  0  0  0  0  0  0  0  0  0  0
   -1.3020   -4.5210   -1.6650 H   0  0  0  0  0  0  0  0  0  0  0  0
   -6.0300   -2.2100    0.4650 H   0  0  0  0  0  0  0  0  0  0  0  0
   -6.3740   -0.2250    1.7760 H   0  0  0  0  0  0  0  0  0  0  0  0
   -5.6270    2.6020    1.2960 H   0  0  0  0  0  0  0  0  0  0  0  0
   -3.8900    2.9750    1.2920 H   0  0  0  0  0  0  0  0  0  0  0  0
   -7.1020    3.4920    3.0330 H   0  0  0  0  0  0  0  0  0  0  0  0
   -7.4860    5.3050    4.6800 H   0  0  0  0  0  0  0  0  0  0  0  0
   -5.5790    6.6620    5.4990 H   0  0  0  0  0  0  0  0  0  0  0  0
   -3.2080    7.1710    5.4920 H   0  0  0  0  0  0  0  0  0  0  0  0
   -0.9160    6.7140    4.6630 H   0  0  0  0  0  0  0  0  0  0  0  0
   -0.5310    4.9010    3.0160 H   0  0  0  0  0  0  0  0  0  0  0  0
   -2.4380    3.5440    2.1980 H   0  0  0  0  0  0  0  0  0  0  0  0
   -2.1750    0.7300    1.8000 H   0  0  0  0  0  0  0  0  0  0  0  0
    1.3780   -0.2740    1.2790 H   0  0  0  0  0  0  0  0  0  0  0  0
   -0.2870    0.1180    1.7600 H   0  0  0  0  0  0  0  0  0  0  0  0
    1.8470    2.0620    0.9970 H   0  0  0  0  0  0  0  0  0  0  0  0
    0.8130    3.0220   -0.0830 H   0  0  0  0  0  0  0  0  0  0  0  0
    0.1820    2.4540    1.4780 H   0  0  0  0  0  0  0  0  0  0  0  0
  1 34  1  0  0  0  0
  1 35  1  0  0  0  0
  1 36  1  0  0  0  0
  1  2  1  0  0  0  0
  2 37  1  0  0  0  0
  2 38  1  0  0  0  0
  2  3  1  0  0  0  0
  3  4  1  0  0  0  0
  4  5  2  0  0  0  0
  4  6  1  0  0  0  0
  6  7  1  0  0  0  0
  7 39  1  0  0  0  0
  7  8  1  0  0  0  0
  8 40  1  0  0  0  0
  8  9  2  0  0  0  0
  9 10  1  0  0  0  0
 10 11  2  0  0  0  0
 11 12  1  0  0  0  0
 12 41  1  0  0  0  0
 12 13  2  0  0  0  0
 13 42  1  0  0  0  0
 13 14  1  0  0  0  0
 14 15  1  0  0  0  0
 15 16  1  0  0  0  0
 16 43  1  0  0  0  0
 16 44  1  0  0  0  0
 16 17  1  0  0  0  0
 17 18  2  0  0  0  0
 18 45  1  0  0  0  0
 18 19  1  0  0  0  0
 19 46  1  0  0  0  0
 19 20  2  0  0  0  0
 20 47  1  0  0  0  0
 20 21  1  0  0  0  0
 21 22  1  0  0  0  0
 22 48  1  0  0  0  0
 22 23  2  0  0  0  0
 23 49  1  0  0  0  0
 23 24  1  0  0  0  0
 24 50  1  0  0  0  0
 24 25  2  0  0  0  0
 25 51  1  0  0  0  0
 25 26  1  0  0  0  0
 26 17  1  0  0  0  0
 26 21  2  0  0  0  0
 14 27  2  0  0  0  0
 27 52  1  0  0  0  0
 27 28  1  0  0  0  0
 28 11  1  0  0  0  0
 28 29  2  0  0  0  0
 29  9  1  0  0  0  0
 29 30  1  0  0  0  0
 30  6  2  0  0  0  0
 30 31  1  0  0  0  0
 31 53  1  0  0  0  0
 31 54  1  0  0  0  0
 31 32  1  0  0  0  0
 32 33  1  0  0  0  0
 33 55  1  0  0  0  0
 33 56  1  0  0  0  0
 33 57  1  0  0  0  0
M  END
>  <LOGBIO>
7.2600

>  <PRED_LOGBIO>
6.9600

>  <XV_RES>
0.1830

>  <WHL_TMPL>
1

>  <ANCH>
23-24;11-9

$$$$
ROW27
  -MTS-   01071502103D 0   0.00000     0.00000     0

 52 54  0  0  0  0  0  0  0  0999 V2000
   -3.3830    6.8970   -0.9060 C   0  0  0  0  0  0  0  0  0  0  0  0
   -2.0360    6.2360   -0.6270 C   0  0  0  0  0  0  0  0  0  0  0  0
   -1.0260    7.2980   -0.1960 C   0  0  0  0  0  0  0  0  0  0  0  0
    0.2710    6.6610    0.0730 N   0  0  0  0  0  0  0  0  0  0  0  0
    0.4240    5.2080   -0.0900 C   0  0  0  0  0  0  0  0  0  0  0  0
   -0.9040    4.6040   -0.5440 C   0  0  0  0  0  0  0  0  0  0  0  0
   -0.7450    3.0960   -0.7130 C   0  0  0  0  0  0  0  0  0  0  0  0
    1.3060    7.3990    0.4640 C   0  0  0  0  0  0  0  0  0  0  0  0
    2.6300    6.7490    0.7370 O   0  0  0  0  0  0  0  0  0  0  0  0
    1.1480    8.8910    0.6330 C   0  0  0  0  0  0  0  0  0  0  0  0
    0.2320    9.4250   -0.4410 C   0  0  0  0  0  0  0  0  0  0  0  0
   -1.1000    9.5400   -0.3540 C   0  0  0  0  0  0  0  0  0  0  0  0
   -1.5580   10.0770   -1.5640 N   0  0  0  0  0  0  0  0  0  0  0  0
   -0.5120   10.2730   -2.3440 C   0  0  0  0  0  0  0  0  0  0  0  0
   -0.3740   10.8090   -3.7170 C   0  0  0  0  0  0  0  0  0  0  0  0
    0.8510   10.8860   -4.2530 C   0  0  0  0  0  0  0  0  0  0  0  0
    2.0370   10.4440   -3.4850 C   0  0  0  0  0  0  0  0  0  0  0  0
    1.8590    9.9670   -2.2460 C   0  0  0  0  0  0  0  0  0  0  0  0
    0.6160    9.8780   -1.6760 N   0  0  0  0  0  0  0  0  0  0  0  0
    3.2910   10.5220   -4.0300 N   0  3  0  0  0  0  0  0  0  0  0  0
    3.9710   11.5500   -3.8790 O   0  0  0  0  0  0  0  0  0  0  0  0
    3.7690    9.5200   -4.7060 O   0  5  0  0  0  0  0  0  0  0  0  0
   -1.9360    9.1680    0.8090 C   0  0  0  0  0  0  0  0  0  0  0  0
   -1.7260    9.7840    2.0480 C   0  0  0  0  0  0  0  0  0  0  0  0
   -2.5170    9.4310    3.1480 C   0  0  0  0  0  0  0  0  0  0  0  0
   -3.5170    8.4620    3.0090 C   0  0  0  0  0  0  0  0  0  0  0  0
   -3.7280    7.8460    1.7700 C   0  0  0  0  0  0  0  0  0  0  0  0
   -2.9370    8.1990    0.6700 C   0  0  0  0  0  0  0  0  0  0  0  0
   -3.2680    7.6310   -1.7010 H   0  0  0  0  0  0  0  0  0  0  0  0
   -4.1020    6.1400   -1.2120 H   0  0  0  0  0  0  0  0  0  0  0  0
   -3.7380    7.3910   -0.0040 H   0  0  0  0  0  0  0  0  0  0  0  0
   -1.6810    5.7410   -1.5280 H   0  0  0  0  0  0  0  0  0  0  0  0
   -2.1510    5.5010    0.1680 H   0  0  0  0  0  0  0  0  0  0  0  0
   -1.3820    7.7920    0.7050 H   0  0  0  0  0  0  0  0  0  0  0  0
   -0.9120    8.0330   -0.9910 H   0  0  0  0  0  0  0  0  0  0  0  0
    1.1880    5.0060   -0.8370 H   0  0  0  0  0  0  0  0  0  0  0  0
    0.7180    4.7660    0.8590 H   0  0  0  0  0  0  0  0  0  0  0  0
   -1.6690    4.8070    0.2030 H   0  0  0  0  0  0  0  0  0  0  0  0
   -1.1990    5.0460   -1.4930 H   0  0  0  0  0  0  0  0  0  0  0  0
   -0.4510    2.6530    0.2360 H   0  0  0  0  0  0  0  0  0  0  0  0
   -1.6910    2.6650   -1.0360 H   0  0  0  0  0  0  0  0  0  0  0  0
    0.0190    2.8930   -1.4600 H   0  0  0  0  0  0  0  0  0  0  0  0
    0.7220    9.1020    1.6120 H   0  0  0  0  0  0  0  0  0  0  0  0
    2.1220    9.3700    0.5510 H   0  0  0  0  0  0  0  0  0  0  0  0
   -1.2420   11.1300   -4.2740 H   0  0  0  0  0  0  0  0  0  0  0  0
    0.9750   11.2740   -5.2540 H   0  0  0  0  0  0  0  0  0  0  0  0
    2.7200    9.6430   -1.6800 H   0  0  0  0  0  0  0  0  0  0  0  0
   -0.9540   10.5320    2.1550 H   0  0  0  0  0  0  0  0  0  0  0  0
   -2.3550    9.9070    4.1040 H   0  0  0  0  0  0  0  0  0  0  0  0
   -4.1270    8.1900    3.8580 H   0  0  0  0  0  0  0  0  0  0  0  0
   -4.5000    7.0980    1.6630 H   0  0  0  0  0  0  0  0  0  0  0  0
   -3.0990    7.7230   -0.2860 H   0  0  0  0  0  0  0  0  0  0  0  0
  1 29  1  0  0  0  0
  1 30  1  0  0  0  0
  1 31  1  0  0  0  0
  1  2  1  0  0  0  0
  2 32  1  0  0  0  0
  2 33  1  0  0  0  0
  2  3  1  0  0  0  0
  3 34  1  0  0  0  0
  3 35  1  0  0  0  0
  3  4  1  0  0  0  0
  4  5  1  0  0  0  0
  5 36  1  0  0  0  0
  5 37  1  0  0  0  0
  5  6  1  0  0  0  0
  6 38  1  0  0  0  0
  6 39  1  0  0  0  0
  6  7  1  0  0  0  0
  7 40  1  0  0  0  0
  7 41  1  0  0  0  0
  7 42  1  0  0  0  0
  4  8  1  0  0  0  0
  8  9  2  0  0  0  0
  8 10  1  0  0  0  0
 10 43  1  0  0  0  0
 10 44  1  0  0  0  0
 10 11  1  0  0  0  0
 11 12  2  0  0  0  0
 12 13  1  0  0  0  0
 13 14  2  0  0  0  0
 14 15  1  0  0  0  0
 15 45  1  0  0  0  0
 15 16  2  0  0  0  0
 16 46  1  0  0  0  0
 16 17  1  0  0  0  0
 17 18  2  0  0  0  0
 18 47  1  0  0  0  0
 18 19  1  0  0  0  0
 19 11  1  0  0  0  0
 19 14  1  0  0  0  0
 17 20  1  0  0  0  0
 20 21  2  0  0  0  0
 20 22  1  0  0  0  0
 12 23  1  0  0  0  0
 23 24  2  0  0  0  0
 24 48  1  0  0  0  0
 24 25  1  0  0  0  0
 25 49  1  0  0  0  0
 25 26  2  0  0  0  0
 26 50  1  0  0  0  0
 26 27  1  0  0  0  0
 27 51  1  0  0  0  0
 27 28  2  0  0  0  0
 28 23  1  0  0  0  0
 28 52  1  0  0  0  0
M  CHG  2  20   1  22  -1
M  END
>  <LOGBIO>
5.4700

>  <PRED_LOGBIO>
5.8300

>  <XV_RES>
-0.4540

>  <WHL_TMPL>
2

>  <ANCH>
34-35;22-23

$$$$
ROW28
  -MTS-   01071502103D 0   0.00000     0.00000     0

 39 41  0  0  0  0  0  0  0  0999 V2000
    0.8680    2.0230   -3.6080 C   0  0  0  0  0  0  0  0  0  0  0  0
   -0.1010    1.5580   -2.6050 N   0  0  0  0  0  0  0  0  0  0  0  0
   -1.0200    2.4310   -2.0840 C   0  0  0  0  0  0  0  0  0  0  0  0
   -0.7630    3.6740   -1.7210 N   0  0  0  0  0  0  0  0  0  0  0  0
   -1.9340    4.2670   -1.2350 C   0  0  0  0  0  0  0  0  0  0  0  0
   -2.2700    5.5260   -0.7230 C   0  0  0  0  0  0  0  0  0  0  0  0
   -3.5310    5.7660   -0.3360 N   0  0  0  0  0  0  0  0  0  0  0  0
   -4.4770    4.8210   -0.4300 C   0  0  0  0  0  0  0  0  0  0  0  0
   -4.1840    3.6070   -0.9160 N   0  0  0  0  0  0  0  0  0  0  0  0
   -2.9440    3.3010   -1.3210 C   0  0  0  0  0  0  0  0  0  0  0  0
   -2.3410    2.1420   -1.8630 N   0  0  0  0  0  0  0  0  0  0  0  0
   -3.0090    0.8620   -2.1390 C   0  0  0  0  0  0  0  0  0  0  0  0
   -3.5370    0.8650   -3.5540 C   0  0  0  0  0  0  0  0  0  0  0  0
   -2.7330    0.4040   -4.6030 C   0  0  0  0  0  0  0  0  0  0  0  0
   -3.2230    0.4060   -5.9140 C   0  0  0  0  0  0  0  0  0  0  0  0
   -4.5170    0.8710   -6.1770 C   0  0  0  0  0  0  0  0  0  0  0  0
   -5.3220    1.3320   -5.1280 C   0  0  0  0  0  0  0  0  0  0  0  0
   -4.8320    1.3300   -3.8160 C   0  0  0  0  0  0  0  0  0  0  0  0
   -1.2870    6.5370   -0.6150 N   0  0  0  0  0  0  0  0  0  0  0  0
    0.0290    5.9200   -0.3930 C   0  0  0  0  0  0  0  0  0  0  0  0
   -1.2550    7.3250   -1.8560 C   0  0  0  0  0  0  0  0  0  0  0  0
    1.4740    2.8210   -3.1840 H   0  0  0  0  0  0  0  0  0  0  0  0
    1.5110    1.1960   -3.9010 H   0  0  0  0  0  0  0  0  0  0  0  0
    0.3360    2.3970   -4.4800 H   0  0  0  0  0  0  0  0  0  0  0  0
   -0.0900    0.5960   -2.3000 H   0  0  0  0  0  0  0  0  0  0  0  0
   -5.4850    5.0410   -0.1110 H   0  0  0  0  0  0  0  0  0  0  0  0
   -3.8350    0.7270   -1.4440 H   0  0  0  0  0  0  0  0  0  0  0  0
   -2.2970    0.0480   -2.0200 H   0  0  0  0  0  0  0  0  0  0  0  0
   -1.7350    0.0450   -4.4000 H   0  0  0  0  0  0  0  0  0  0  0  0
   -2.6030    0.0500   -6.7230 H   0  0  0  0  0  0  0  0  0  0  0  0
   -4.8950    0.8730   -7.1880 H   0  0  0  0  0  0  0  0  0  0  0  0
   -6.3200    1.6900   -5.3300 H   0  0  0  0  0  0  0  0  0  0  0  0
   -5.4520    1.6860   -3.0070 H   0  0  0  0  0  0  0  0  0  0  0  0
    0.2690    5.2680   -1.2310 H   0  0  0  0  0  0  0  0  0  0  0  0
    0.7850    6.6980   -0.3100 H   0  0  0  0  0  0  0  0  0  0  0  0
    0.0060    5.3370    0.5250 H   0  0  0  0  0  0  0  0  0  0  0  0
   -1.0150    6.6730   -2.6930 H   0  0  0  0  0  0  0  0  0  0  0  0
   -0.4990    8.1030   -1.7730 H   0  0  0  0  0  0  0  0  0  0  0  0
   -2.2290    7.7820   -2.0200 H   0  0  0  0  0  0  0  0  0  0  0  0
  1 22  1  0  0  0  0
  1 23  1  0  0  0  0
  1 24  1  0  0  0  0
  1  2  1  0  0  0  0
  2 25  1  0  0  0  0
  2  3  1  0  0  0  0
  3  4  2  0  0  0  0
  4  5  1  0  0  0  0
  5  6  2  0  0  0  0
  6  7  1  0  0  0  0
  7  8  2  0  0  0  0
  8 26  1  0  0  0  0
  8  9  1  0  0  0  0
  9 10  2  0  0  0  0
 10  5  1  0  0  0  0
 10 11  1  0  0  0  0
 11  3  1  0  0  0  0
 11 12  1  0  0  0  0
 12 27  1  0  0  0  0
 12 28  1  0  0  0  0
 12 13  1  0  0  0  0
 13 14  2  0  0  0  0
 14 29  1  0  0  0  0
 14 15  1  0  0  0  0
 15 30  1  0  0  0  0
 15 16  2  0  0  0  0
 16 31  1  0  0  0  0
 16 17  1  0  0  0  0
 17 32  1  0  0  0  0
 17 18  2  0  0  0  0
 18 13  1  0  0  0  0
 18 33  1  0  0  0  0
  6 19  1  0  0  0  0
 19 20  1  0  0  0  0
 20 34  1  0  0  0  0
 20 35  1  0  0  0  0
 20 36  1  0  0  0  0
 19 21  1  0  0  0  0
 21 37  1  0  0  0  0
 21 38  1  0  0  0  0
 21 39  1  0  0  0  0
M  END
>  <LOGBIO>
4.7700

>  <PRED_LOGBIO>
5.4400

>  <XV_RES>
-0.8050

>  <WHL_TMPL>
2

>  <ANCH>
13-14;9-8

$$$$
ROW29
  -MTS-   01071502103D 0   0.00000     0.00000     0

 31 35  0  0  0  0  0  0  0  0999 V2000
   -5.7950    3.9980   -0.3950 Cl  0  0  0  0  0  0  0  0  0  0  0  0
   -4.1700    4.5900   -0.5850 C   0  0  0  0  0  0  0  0  0  0  0  0
   -3.8550    5.9020   -0.2120 C   0  0  0  0  0  0  0  0  0  0  0  0
   -2.5470    6.3780   -0.3660 C   0  0  0  0  0  0  0  0  0  0  0  0
   -1.5550    5.5420   -0.8910 C   0  0  0  0  0  0  0  0  0  0  0  0
   -1.8700    4.2300   -1.2640 C   0  0  0  0  0  0  0  0  0  0  0  0
   -3.1770    3.7540   -1.1110 C   0  0  0  0  0  0  0  0  0  0  0  0
   -0.6840    3.6340   -1.7540 N   0  0  0  0  0  0  0  0  0  0  0  0
    0.3340    4.5490   -1.6870 C   0  0  0  0  0  0  0  0  0  0  0  0
   -0.1130    5.7070   -1.1830 C   0  0  0  0  0  0  0  0  0  0  0  0
    0.7240    6.7790   -1.0190 N   0  0  0  0  0  0  0  0  0  0  0  0
    2.0490    6.7120   -1.3620 C   0  0  0  0  0  0  0  0  0  0  0  0
    2.5990    5.6020   -1.8740 C   0  0  0  0  0  0  0  0  0  0  0  0
    3.8870    5.2600   -2.3030 N   0  0  0  0  0  0  0  0  0  0  0  0
    3.8990    4.0120   -2.7320 C   0  0  0  0  0  0  0  0  0  0  0  0
    4.9610    3.1420   -3.2860 C   0  0  0  0  0  0  0  0  0  0  0  0
    4.6900    1.8820   -3.6520 C   0  0  0  0  0  0  0  0  0  0  0  0
    3.3290    1.3170   -3.5160 C   0  0  0  0  0  0  0  0  0  0  0  0
    2.3210    2.0480   -3.0220 C   0  0  0  0  0  0  0  0  0  0  0  0
    2.5370    3.4490   -2.5960 C   0  0  0  0  0  0  0  0  0  0  0  0
    1.7530    4.4050   -2.0790 C   0  0  0  0  0  0  0  0  0  0  0  0
   -4.6210    6.5470    0.1930 H   0  0  0  0  0  0  0  0  0  0  0  0
   -2.3040    7.3900   -0.0780 H   0  0  0  0  0  0  0  0  0  0  0  0
   -3.4200    2.7420   -1.3980 H   0  0  0  0  0  0  0  0  0  0  0  0
   -0.6010    2.6880   -2.0980 H   0  0  0  0  0  0  0  0  0  0  0  0
    0.3560    7.6380   -0.6360 H   0  0  0  0  0  0  0  0  0  0  0  0
    2.6710    7.5820   -1.2150 H   0  0  0  0  0  0  0  0  0  0  0  0
    5.9640    3.5270   -3.3970 H   0  0  0  0  0  0  0  0  0  0  0  0
    5.4810    1.2660   -4.0530 H   0  0  0  0  0  0  0  0  0  0  0  0
    3.1450    0.2970   -3.8200 H   0  0  0  0  0  0  0  0  0  0  0  0
    1.3370    1.6100   -2.9340 H   0  0  0  0  0  0  0  0  0  0  0  0
  1  2  1  0  0  0  0
  2  3  2  0  0  0  0
  3 22  1  0  0  0  0
  3  4  1  0  0  0  0
  4 23  1  0  0  0  0
  4  5  2  0  0  0  0
  5  6  1  0  0  0  0
  6  7  2  0  0  0  0
  7  2  1  0  0  0  0
  7 24  1  0  0  0  0
  6  8  1  0  0  0  0
  8 25  1  0  0  0  0
  8  9  1  0  0  0  0
  9 10  2  0  0  0  0
 10  5  1  0  0  0  0
 10 11  1  0  0  0  0
 11 26  1  0  0  0  0
 11 12  1  0  0  0  0
 12 27  1  0  0  0  0
 12 13  2  0  0  0  0
 13 14  1  0  0  0  0
 14 15  2  0  0  0  0
 15 16  1  0  0  0  0
 16 28  1  0  0  0  0
 16 17  2  0  0  0  0
 17 29  1  0  0  0  0
 17 18  1  0  0  0  0
 18 30  1  0  0  0  0
 18 19  2  0  0  0  0
 19 31  1  0  0  0  0
 19 20  1  0  0  0  0
 20 15  1  0  0  0  0
 20 21  2  0  0  0  0
 21  9  1  0  0  0  0
 21 13  1  0  0  0  0
M  END
>  <LOGBIO>
8.0000

>  <PRED_LOGBIO>
7.1200

>  <XV_RES>
0.9910

>  <WHL_TMPL>
2

>  <ANCH>
14-15;11-13

$$$$
ROW30
  -MTS-   01071502103D 0   0.00000     0.00000     0

 40 42  0  0  0  0  0  0  0  0999 V2000
   -1.1730    2.6060    0.7540 C   0  0  0  0  0  0  0  0  0  0  0  0
   -1.9400    3.7930    1.1590 N   0  0  0  0  0  0  0  0  0  0  0  0
   -1.0370    4.7680    1.7880 C   0  0  0  0  0  0  0  0  0  0  0  0
   -2.5440    4.3760    0.0200 C   0  0  0  0  0  0  0  0  0  0  0  0
   -3.7040    5.0370    0.1350 N   0  0  0  0  0  0  0  0  0  0  0  0
   -4.2920    5.5960   -0.9310 C   0  0  0  0  0  0  0  0  0  0  0  0
   -3.7320    5.5080   -2.1450 N   0  0  0  0  0  0  0  0  0  0  0  0
   -2.5730    4.8620   -2.3300 C   0  0  0  0  0  0  0  0  0  0  0  0
   -1.9340    4.2670   -1.2350 C   0  0  0  0  0  0  0  0  0  0  0  0
   -0.7630    3.6740   -1.7210 N   0  0  0  0  0  0  0  0  0  0  0  0
   -0.6750    3.8810   -3.0220 C   0  0  0  0  0  0  0  0  0  0  0  0
    0.7260    3.2740   -4.1180 Br  0  0  0  0  0  0  0  0  0  0  0  0
   -1.7550    4.6040   -3.4550 N   0  0  0  0  0  0  0  0  0  0  0  0
   -2.0160    5.0340   -4.8370 C   0  0  0  0  0  0  0  0  0  0  0  0
   -1.3760    6.3800   -5.0750 C   0  0  0  0  0  0  0  0  0  0  0  0
   -2.0980    7.5530   -4.8220 C   0  0  0  0  0  0  0  0  0  0  0  0
   -1.5040    8.8020   -5.0430 C   0  0  0  0  0  0  0  0  0  0  0  0
   -0.1890    8.8770   -5.5160 C   0  0  0  0  0  0  0  0  0  0  0  0
    0.5330    7.7050   -5.7690 C   0  0  0  0  0  0  0  0  0  0  0  0
    1.8620    7.7810   -6.2480 N   0  0  0  0  0  0  0  0  0  0  0  0
    2.0970    7.8110   -7.5570 C   0  0  0  0  0  0  0  0  0  0  0  0
    1.1430    7.7710   -8.3640 O   0  0  0  0  0  0  0  0  0  0  0  0
    3.3460    7.8830   -8.0070 N   0  0  0  0  0  0  0  0  0  0  0  0
   -0.0610    6.4560   -5.5480 C   0  0  0  0  0  0  0  0  0  0  0  0
   -0.4020    2.8980    0.0430 H   0  0  0  0  0  0  0  0  0  0  0  0
   -0.7090    2.1580    1.6290 H   0  0  0  0  0  0  0  0  0  0  0  0
   -1.8410    1.8850    0.2880 H   0  0  0  0  0  0  0  0  0  0  0  0
   -0.2660    5.0590    1.0780 H   0  0  0  0  0  0  0  0  0  0  0  0
   -0.5730    4.3190    2.6640 H   0  0  0  0  0  0  0  0  0  0  0  0
   -1.6050    5.6460    2.0890 H   0  0  0  0  0  0  0  0  0  0  0  0
   -5.2270    6.1230   -0.8100 H   0  0  0  0  0  0  0  0  0  0  0  0
   -3.0900    5.1100   -4.9960 H   0  0  0  0  0  0  0  0  0  0  0  0
   -1.5980    4.3060   -5.5280 H   0  0  0  0  0  0  0  0  0  0  0  0
   -3.1120    7.4950   -4.4560 H   0  0  0  0  0  0  0  0  0  0  0  0
   -2.0610    9.7060   -4.8470 H   0  0  0  0  0  0  0  0  0  0  0  0
    0.2690    9.8410   -5.6860 H   0  0  0  0  0  0  0  0  0  0  0  0
    2.6330    7.8130   -5.5960 H   0  0  0  0  0  0  0  0  0  0  0  0
    4.1170    7.9150   -7.3540 H   0  0  0  0  0  0  0  0  0  0  0  0
    3.5250    7.9050   -9.0000 H   0  0  0  0  0  0  0  0  0  0  0  0
    0.4960    5.5510   -5.7430 H   0  0  0  0  0  0  0  0  0  0  0  0
  1 25  1  0  0  0  0
  1 26  1  0  0  0  0
  1 27  1  0  0  0  0
  1  2  1  0  0  0  0
  2  3  1  0  0  0  0
  3 28  1  0  0  0  0
  3 29  1  0  0  0  0
  3 30  1  0  0  0  0
  2  4  1  0  0  0  0
  4  5  1  0  0  0  0
  5  6  2  0  0  0  0
  6 31  1  0  0  0  0
  6  7  1  0  0  0  0
  7  8  2  0  0  0  0
  8  9  1  0  0  0  0
  9  4  2  0  0  0  0
  9 10  1  0  0  0  0
 10 11  2  0  0  0  0
 11 12  1  0  0  0  0
 11 13  1  0  0  0  0
 13  8  1  0  0  0  0
 13 14  1  0  0  0  0
 14 32  1  0  0  0  0
 14 33  1  0  0  0  0
 14 15  1  0  0  0  0
 15 16  2  0  0  0  0
 16 34  1  0  0  0  0
 16 17  1  0  0  0  0
 17 35  1  0  0  0  0
 17 18  2  0  0  0  0
 18 36  1  0  0  0  0
 18 19  1  0  0  0  0
 19 20  1  0  0  0  0
 20 37  1  0  0  0  0
 20 21  1  0  0  0  0
 21 22  2  0  0  0  0
 21 23  1  0  0  0  0
 23 38  1  0  0  0  0
 23 39  1  0  0  0  0
 19 24  2  0  0  0  0
 24 15  1  0  0  0  0
 24 40  1  0  0  0  0
M  END
>  <LOGBIO>
7.6000

>  <PRED_LOGBIO>
5.7900

>  <XV_RES>
2.3850

>  <WHL_TMPL>
2

>  <ANCH>
13-14;16-17

$$$$
ROW31
  -MTS-   01071502103D 0   0.00000     0.00000     0

 43 46  0  0  0  0  0  0  0  0999 V2000
    2.5960   -0.8160    0.1520 C   0  0  0  0  0  0  0  0  0  0  0  0
    2.0860   -2.0100   -0.5370 N   0  0  0  0  0  0  0  0  0  0  0  0
    1.2950   -1.5980   -1.7060 C   0  0  0  0  0  0  0  0  0  0  0  0
    0.7210   -2.8170   -2.4520 C   0  0  0  0  0  0  0  0  0  0  0  0
    0.0040   -3.7280   -1.5470 N   0  0  0  0  0  0  0  0  0  0  0  0
    0.7160   -4.0580   -0.3050 C   0  0  0  0  0  0  0  0  0  0  0  0
   -0.0150   -4.6820    0.8980 C   0  0  0  0  0  0  0  0  0  0  0  0
   -0.5980   -5.9980    0.6010 N   0  0  0  0  0  0  0  0  0  0  0  0
   -1.3790   -6.3280   -0.4110 C   0  0  0  0  0  0  0  0  0  0  0  0
   -1.8240   -7.7380   -0.4630 C   0  0  0  0  0  0  0  0  0  0  0  0
   -1.0580   -8.6900   -1.1470 C   0  0  0  0  0  0  0  0  0  0  0  0
   -1.4800  -10.0240   -1.1960 C   0  0  0  0  0  0  0  0  0  0  0  0
   -2.6670  -10.4070   -0.5600 C   0  0  0  0  0  0  0  0  0  0  0  0
   -3.4330   -9.4560    0.1240 C   0  0  0  0  0  0  0  0  0  0  0  0
   -3.0110   -8.1210    0.1730 C   0  0  0  0  0  0  0  0  0  0  0  0
   -3.9630   -6.9390    1.0240 Cl  0  0  0  0  0  0  0  0  0  0  0  0
   -1.8590   -5.4490   -1.5000 C   0  0  0  0  0  0  0  0  0  0  0  0
   -3.0730   -5.8580   -2.0670 C   0  0  0  0  0  0  0  0  0  0  0  0
   -3.6290   -5.1340   -3.1280 C   0  0  0  0  0  0  0  0  0  0  0  0
   -5.1370   -5.6410   -3.8320 Cl  0  0  0  0  0  0  0  0  0  0  0  0
   -2.9720   -4.0010   -3.6230 C   0  0  0  0  0  0  0  0  0  0  0  0
   -1.7580   -3.5930   -3.0570 C   0  0  0  0  0  0  0  0  0  0  0  0
   -1.2020   -4.3170   -1.9960 C   0  0  0  0  0  0  0  0  0  0  0  0
    1.2910   -2.8150    0.4010 C   0  0  0  0  0  0  0  0  0  0  0  0
    1.7650   -0.2070    0.5030 H   0  0  0  0  0  0  0  0  0  0  0  0
    3.1220   -1.1670    1.0370 H   0  0  0  0  0  0  0  0  0  0  0  0
    3.2420   -0.2950   -0.5520 H   0  0  0  0  0  0  0  0  0  0  0  0
    1.9900   -1.1180   -2.3920 H   0  0  0  0  0  0  0  0  0  0  0  0
    0.4610   -0.9870   -1.3690 H   0  0  0  0  0  0  0  0  0  0  0  0
    1.5760   -3.3740   -2.8290 H   0  0  0  0  0  0  0  0  0  0  0  0
    0.0260   -2.4520   -3.2040 H   0  0  0  0  0  0  0  0  0  0  0  0
    1.5530   -4.7080   -0.5520 H   0  0  0  0  0  0  0  0  0  0  0  0
   -0.8540   -4.0240    1.1130 H   0  0  0  0  0  0  0  0  0  0  0  0
    0.7090   -4.7970    1.7020 H   0  0  0  0  0  0  0  0  0  0  0  0
   -0.1430   -8.3940   -1.6380 H   0  0  0  0  0  0  0  0  0  0  0  0
   -0.8890  -10.7580   -1.7240 H   0  0  0  0  0  0  0  0  0  0  0  0
   -2.9920  -11.4360   -0.5980 H   0  0  0  0  0  0  0  0  0  0  0  0
   -4.3480   -9.7510    0.6150 H   0  0  0  0  0  0  0  0  0  0  0  0
   -3.5800   -6.7310   -1.6850 H   0  0  0  0  0  0  0  0  0  0  0  0
   -3.4010   -3.4430   -4.4420 H   0  0  0  0  0  0  0  0  0  0  0  0
   -1.2510   -2.7190   -3.4400 H   0  0  0  0  0  0  0  0  0  0  0  0
    0.4390   -2.2020    0.6900 H   0  0  0  0  0  0  0  0  0  0  0  0
    1.9340   -3.1530    1.2110 H   0  0  0  0  0  0  0  0  0  0  0  0
  1 25  1  0  0  0  0
  1 26  1  0  0  0  0
  1 27  1  0  0  0  0
  1  2  1  0  0  0  0
  2  3  1  0  0  0  0
  3 28  1  0  0  0  0
  3 29  1  0  0  0  0
  3  4  1  0  0  0  0
  4 30  1  0  0  0  0
  4 31  1  0  0  0  0
  4  5  1  0  0  0  0
  5  6  1  0  0  0  0
  6 32  1  0  0  0  0
  6  7  1  0  0  0  0
  7 33  1  0  0  0  0
  7 34  1  0  0  0  0
  7  8  1  0  0  0  0
  8  9  2  0  0  0  0
  9 10  1  0  0  0  0
 10 11  2  0  0  0  0
 11 35  1  0  0  0  0
 11 12  1  0  0  0  0
 12 36  1  0  0  0  0
 12 13  2  0  0  0  0
 13 37  1  0  0  0  0
 13 14  1  0  0  0  0
 14 38  1  0  0  0  0
 14 15  2  0  0  0  0
 15 10  1  0  0  0  0
 15 16  1  0  0  0  0
  9 17  1  0  0  0  0
 17 18  2  0  0  0  0
 18 39  1  0  0  0  0
 18 19  1  0  0  0  0
 19 20  1  0  0  0  0
 19 21  2  0  0  0  0
 21 40  1  0  0  0  0
 21 22  1  0  0  0  0
 22 41  1  0  0  0  0
 22 23  2  0  0  0  0
 23  5  1  0  0  0  0
 23 17  1  0  0  0  0
  6 24  1  0  0  0  0
 24  2  1  0  0  0  0
 24 42  1  0  0  0  0
 24 43  1  0  0  0  0
M  END
>  <LOGBIO>
6.1000

>  <PRED_LOGBIO>
5.4200

>  <XV_RES>
0.5450

>  <WHL_TMPL>
1

>  <ANCH>
25-24;1-5

$$$$
ROW32
  -MTS-   01071502103D 0   0.00000     0.00000     0

 46 49  0  0  0  0  0  0  0  0999 V2000
   -5.2520    1.3520   -0.1750 C   0  0  0  0  0  0  0  0  0  0  0  0
   -4.9780    2.6980    0.2200 O   0  0  0  0  0  0  0  0  0  0  0  0
   -3.6980    3.1640    0.0720 C   0  0  0  0  0  0  0  0  0  0  0  0
   -3.3300    3.7580   -1.0710 C   0  0  0  0  0  0  0  0  0  0  0  0
   -1.9480    4.2620   -1.2330 C   0  0  0  0  0  0  0  0  0  0  0  0
   -1.3510    4.8710   -2.2410 N   0  0  0  0  0  0  0  0  0  0  0  0
   -0.0280    5.1320   -1.8660 C   0  0  0  0  0  0  0  0  0  0  0  0
    0.1400    4.6650   -0.6220 C   0  0  0  0  0  0  0  0  0  0  0  0
   -1.0470    4.1190   -0.2110 N   0  0  0  0  0  0  0  0  0  0  0  0
   -1.4210    3.4940    1.0020 C   0  0  0  0  0  0  0  0  0  0  0  0
   -0.4810    3.3590    2.0310 C   0  0  0  0  0  0  0  0  0  0  0  0
   -0.8440    2.7420    3.2340 C   0  0  0  0  0  0  0  0  0  0  0  0
   -2.1470    2.2580    3.4070 C   0  0  0  0  0  0  0  0  0  0  0  0
   -3.0860    2.3930    2.3780 C   0  0  0  0  0  0  0  0  0  0  0  0
   -2.7230    3.0100    1.1750 C   0  0  0  0  0  0  0  0  0  0  0  0
   -2.5380    1.5920    4.7050 C   0  0  0  0  0  0  0  0  0  0  0  0
   -2.2680    0.0940    4.6090 C   0  0  0  0  0  0  0  0  0  0  0  0
   -1.7200    2.1850    5.8480 C   0  0  0  0  0  0  0  0  0  0  0  0
    0.9990    5.8030   -2.6950 C   0  0  0  0  0  0  0  0  0  0  0  0
    1.7140    5.1390   -3.4450 O   0  0  0  0  0  0  0  0  0  0  0  0
    1.1660    7.2720   -2.6210 C   0  0  0  0  0  0  0  0  0  0  0  0
    2.0540    7.8300   -1.6940 C   0  0  0  0  0  0  0  0  0  0  0  0
    2.2120    9.2190   -1.6240 C   0  0  0  0  0  0  0  0  0  0  0  0
    1.4820   10.0500   -2.4820 C   0  0  0  0  0  0  0  0  0  0  0  0
    0.5940    9.4920   -3.4090 C   0  0  0  0  0  0  0  0  0  0  0  0
    0.4360    8.1030   -3.4790 C   0  0  0  0  0  0  0  0  0  0  0  0
   -4.6350    0.6700    0.4060 H   0  0  0  0  0  0  0  0  0  0  0  0
   -6.3020    1.1290    0.0020 H   0  0  0  0  0  0  0  0  0  0  0  0
   -5.0290    1.2310   -1.2330 H   0  0  0  0  0  0  0  0  0  0  0  0
   -4.0430    3.8690   -1.8750 H   0  0  0  0  0  0  0  0  0  0  0  0
    1.0520    4.7110   -0.0440 H   0  0  0  0  0  0  0  0  0  0  0  0
    0.5230    3.7320    1.8970 H   0  0  0  0  0  0  0  0  0  0  0  0
   -0.1200    2.6380    4.0280 H   0  0  0  0  0  0  0  0  0  0  0  0
   -4.0910    2.0200    2.5120 H   0  0  0  0  0  0  0  0  0  0  0  0
   -3.5970    1.7590    4.8930 H   0  0  0  0  0  0  0  0  0  0  0  0
   -1.2100   -0.0730    4.4210 H   0  0  0  0  0  0  0  0  0  0  0  0
   -2.5500   -0.3860    5.5440 H   0  0  0  0  0  0  0  0  0  0  0  0
   -2.8520   -0.3290    3.7940 H   0  0  0  0  0  0  0  0  0  0  0  0
   -0.6610    2.0180    5.6600 H   0  0  0  0  0  0  0  0  0  0  0  0
   -2.0020    1.7050    6.7830 H   0  0  0  0  0  0  0  0  0  0  0  0
   -1.9120    3.2530    5.9170 H   0  0  0  0  0  0  0  0  0  0  0  0
    2.6180    7.1880   -1.0320 H   0  0  0  0  0  0  0  0  0  0  0  0
    2.8980    9.6490   -0.9090 H   0  0  0  0  0  0  0  0  0  0  0  0
    1.6040   11.1220   -2.4280 H   0  0  0  0  0  0  0  0  0  0  0  0
    0.0310   10.1340   -4.0710 H   0  0  0  0  0  0  0  0  0  0  0  0
   -0.2490    7.6730   -4.1940 H   0  0  0  0  0  0  0  0  0  0  0  0
  1 27  1  0  0  0  0
  1 28  1  0  0  0  0
  1 29  1  0  0  0  0
  1  2  1  0  0  0  0
  2  3  1  0  0  0  0
  3  4  2  0  0  0  0
  4 30  1  0  0  0  0
  4  5  1  0  0  0  0
  5  6  2  0  0  0  0
  6  7  1  0  0  0  0
  7  8  2  0  0  0  0
  8 31  1  0  0  0  0
  8  9  1  0  0  0  0
  9  5  1  0  0  0  0
  9 10  1  0  0  0  0
 10 11  1  0  0  0  0
 11 32  1  0  0  0  0
 11 12  2  0  0  0  0
 12 33  1  0  0  0  0
 12 13  1  0  0  0  0
 13 14  2  0  0  0  0
 14 34  1  0  0  0  0
 14 15  1  0  0  0  0
 15  3  1  0  0  0  0
 15 10  2  0  0  0  0
 13 16  1  0  0  0  0
 16 35  1  0  0  0  0
 16 17  1  0  0  0  0
 17 36  1  0  0  0  0
 17 37  1  0  0  0  0
 17 38  1  0  0  0  0
 16 18  1  0  0  0  0
 18 39  1  0  0  0  0
 18 40  1  0  0  0  0
 18 41  1  0  0  0  0
  7 19  1  0  0  0  0
 19 20  2  0  0  0  0
 19 21  1  0  0  0  0
 21 22  2  0  0  0  0
 22 42  1  0  0  0  0
 22 23  1  0  0  0  0
 23 43  1  0  0  0  0
 23 24  2  0  0  0  0
 24 44  1  0  0  0  0
 24 25  1  0  0  0  0
 25 45  1  0  0  0  0
 25 26  2  0  0  0  0
 26 21  1  0  0  0  0
 26 46  1  0  0  0  0
M  END
>  <LOGBIO>
8.0000

>  <PRED_LOGBIO>
7.3500

>  <XV_RES>
0.9040

>  <WHL_TMPL>
2

>  <ANCH>
11-13;7-9

$$$$
ROW33
  -MTS-   01071502103D 0   0.00000     0.00000     0

 46 48  0  0  0  0  0  0  0  0999 V2000
    6.1310    3.7250   -3.3740 Cl  0  0  0  0  0  0  0  0  0  0  0  0
    4.4820    3.9870   -2.8850 C   0  0  0  0  0  0  0  0  0  0  0  0
    4.0950    5.2290   -2.3670 C   0  0  0  0  0  0  0  0  0  0  0  0
    2.7680    5.4400   -1.9730 C   0  0  0  0  0  0  0  0  0  0  0  0
    1.8290    4.4090   -2.0970 C   0  0  0  0  0  0  0  0  0  0  0  0
    2.2160    3.1680   -2.6150 C   0  0  0  0  0  0  0  0  0  0  0  0
    3.5430    2.9570   -3.0090 C   0  0  0  0  0  0  0  0  0  0  0  0
    0.4260    4.6320   -1.6810 C   0  0  0  0  0  0  0  0  0  0  0  0
   -0.6840    3.6340   -1.7540 N   0  0  0  0  0  0  0  0  0  0  0  0
   -1.9340    4.2670   -1.2350 C   0  0  0  0  0  0  0  0  0  0  0  0
   -3.3300    3.7580   -1.0710 C   0  0  0  0  0  0  0  0  0  0  0  0
   -3.7090    2.1440   -1.5310 Cl  0  0  0  0  0  0  0  0  0  0  0  0
   -4.3970    4.6380   -0.5120 C   0  0  0  0  0  0  0  0  0  0  0  0
   -4.0710    6.0510   -0.1090 C   0  0  0  0  0  0  0  0  0  0  0  0
   -5.1420    6.9370    0.4540 Cl  0  0  0  0  0  0  0  0  0  0  0  0
   -2.6730    6.5690   -0.2690 C   0  0  0  0  0  0  0  0  0  0  0  0
   -1.5990    5.6860   -0.8310 N   0  0  0  0  0  0  0  0  0  0  0  0
   -0.1420    5.9110   -1.1070 C   0  0  0  0  0  0  0  0  0  0  0  0
    0.6180    7.1800   -0.8570 C   0  0  0  0  0  0  0  0  0  0  0  0
   -0.2010    8.4250   -0.6120 C   0  0  0  0  0  0  0  0  0  0  0  0
   -1.4290    8.3650   -0.6240 O   0  0  0  0  0  0  0  0  0  0  0  0
    0.4060    9.5860   -0.3830 N   0  0  0  0  0  0  0  0  0  0  0  0
    1.8750    9.6570   -0.3690 C   0  0  0  0  0  0  0  0  0  0  0  0
    2.3070   11.0770   -0.0890 C   0  0  0  0  0  0  0  0  0  0  0  0
    3.6110   11.3810   -0.0290 C   0  0  0  0  0  0  0  0  0  0  0  0
   -0.3910   10.7980   -0.1440 C   0  0  0  0  0  0  0  0  0  0  0  0
    0.5330   11.9700    0.0870 C   0  0  0  0  0  0  0  0  0  0  0  0
    0.0240   13.1860    0.3260 C   0  0  0  0  0  0  0  0  0  0  0  0
    4.8190    6.0240   -2.2710 H   0  0  0  0  0  0  0  0  0  0  0  0
    2.4690    6.3970   -1.5730 H   0  0  0  0  0  0  0  0  0  0  0  0
    1.4920    2.3730   -2.7110 H   0  0  0  0  0  0  0  0  0  0  0  0
    3.8420    1.9990   -3.4090 H   0  0  0  0  0  0  0  0  0  0  0  0
   -5.4030    4.2610   -0.3970 H   0  0  0  0  0  0  0  0  0  0  0  0
   -2.4390    7.5820    0.0220 H   0  0  0  0  0  0  0  0  0  0  0  0
    1.1620    7.3730   -1.7790 H   0  0  0  0  0  0  0  0  0  0  0  0
    1.2460    7.0220    0.0180 H   0  0  0  0  0  0  0  0  0  0  0  0
    2.2620    9.0010    0.4070 H   0  0  0  0  0  0  0  0  0  0  0  0
    2.2620    9.3440   -1.3360 H   0  0  0  0  0  0  0  0  0  0  0  0
    1.5650   11.8470    0.0620 H   0  0  0  0  0  0  0  0  0  0  0  0
    4.3520   10.6100   -0.1810 H   0  0  0  0  0  0  0  0  0  0  0  0
    3.9200   12.3960    0.1710 H   0  0  0  0  0  0  0  0  0  0  0  0
   -1.0180   10.9950   -1.0110 H   0  0  0  0  0  0  0  0  0  0  0  0
   -1.0180   10.6520    0.7320 H   0  0  0  0  0  0  0  0  0  0  0  0
    1.6030   11.8280    0.0590 H   0  0  0  0  0  0  0  0  0  0  0  0
   -1.0460   13.3280    0.3540 H   0  0  0  0  0  0  0  0  0  0  0  0
    0.6840   14.0250    0.4910 H   0  0  0  0  0  0  0  0  0  0  0  0
  1  2  1  0  0  0  0
  2  3  2  0  0  0  0
  3 29  1  0  0  0  0
  3  4  1  0  0  0  0
  4 30  1  0  0  0  0
  4  5  2  0  0  0  0
  5  6  1  0  0  0  0
  6 31  1  0  0  0  0
  6  7  2  0  0  0  0
  7  2  1  0  0  0  0
  7 32  1  0  0  0  0
  5  8  1  0  0  0  0
  8  9  1  0  0  0  0
  9 10  2  0  0  0  0
 10 11  1  0  0  0  0
 11 12  1  0  0  0  0
 11 13  2  0  0  0  0
 13 33  1  0  0  0  0
 13 14  1  0  0  0  0
 14 15  1  0  0  0  0
 14 16  2  0  0  0  0
 16 34  1  0  0  0  0
 16 17  1  0  0  0  0
 17 10  1  0  0  0  0
 17 18  1  0  0  0  0
 18  8  2  0  0  0  0
 18 19  1  0  0  0  0
 19 35  1  0  0  0  0
 19 36  1  0  0  0  0
 19 20  1  0  0  0  0
 20 21  2  0  0  0  0
 20 22  1  0  0  0  0
 22 23  1  0  0  0  0
 23 37  1  0  0  0  0
 23 38  1  0  0  0  0
 23 24  1  0  0  0  0
 24 39  1  0  0  0  0
 24 25  2  0  0  0  0
 25 40  1  0  0  0  0
 25 41  1  0  0  0  0
 22 26  1  0  0  0  0
 26 42  1  0  0  0  0
 26 43  1  0  0  0  0
 26 27  1  0  0  0  0
 27 44  1  0  0  0  0
 27 28  2  0  0  0  0
 28 45  1  0  0  0  0
 28 46  1  0  0  0  0
M  END
>  <LOGBIO>
5.0000

>  <PRED_LOGBIO>
5.1600

>  <XV_RES>
-0.1990

>  <WHL_TMPL>
2

>  <ANCH>
2-4;21-19

$$$$
ROW34
  -MTS-   01071502103D 0   0.00000     0.00000     0

 33 36  0  0  0  0  0  0  0  0999 V2000
   -2.8070    0.2690   -2.3900 C   0  0  0  0  0  0  0  0  0  0  0  0
   -2.5470    1.6560   -1.9790 N   0  0  0  0  0  0  0  0  0  0  0  0
   -1.3230    2.1600   -2.1030 C   0  0  0  0  0  0  0  0  0  0  0  0
   -0.4220    1.4300   -2.5710 O   0  0  0  0  0  0  0  0  0  0  0  0
   -1.0140    3.4050   -1.7520 N   0  0  0  0  0  0  0  0  0  0  0  0
    0.2320    4.1460   -1.8010 N   0  0  0  0  0  0  0  0  0  0  0  0
   -0.0210    5.3520   -1.3270 C   0  0  0  0  0  0  0  0  0  0  0  0
   -1.3740    5.4220   -0.9760 N   0  0  0  0  0  0  0  0  0  0  0  0
   -1.9480    4.2620   -1.2330 C   0  0  0  0  0  0  0  0  0  0  0  0
   -3.3300    3.7580   -1.0710 C   0  0  0  0  0  0  0  0  0  0  0  0
   -4.3520    4.5600   -0.5490 C   0  0  0  0  0  0  0  0  0  0  0  0
   -5.6460    4.0450   -0.4120 C   0  0  0  0  0  0  0  0  0  0  0  0
   -5.9190    2.7260   -0.7970 C   0  0  0  0  0  0  0  0  0  0  0  0
   -4.8970    1.9240   -1.3190 C   0  0  0  0  0  0  0  0  0  0  0  0
   -3.6030    2.4400   -1.4560 C   0  0  0  0  0  0  0  0  0  0  0  0
    0.9640    6.4490   -1.1910 C   0  0  0  0  0  0  0  0  0  0  0  0
    0.5650    7.6870   -0.6730 C   0  0  0  0  0  0  0  0  0  0  0  0
    1.4970    8.7240   -0.5440 C   0  0  0  0  0  0  0  0  0  0  0  0
    2.8260    8.5230   -0.9330 C   0  0  0  0  0  0  0  0  0  0  0  0
    3.2250    7.2850   -1.4510 C   0  0  0  0  0  0  0  0  0  0  0  0
    2.2930    6.2480   -1.5800 C   0  0  0  0  0  0  0  0  0  0  0  0
   -1.9050   -0.3250   -2.2550 H   0  0  0  0  0  0  0  0  0  0  0  0
   -3.1010    0.2500   -3.4380 H   0  0  0  0  0  0  0  0  0  0  0  0
   -3.6080   -0.1460   -1.7820 H   0  0  0  0  0  0  0  0  0  0  0  0
   -4.1420    5.5770   -0.2530 H   0  0  0  0  0  0  0  0  0  0  0  0
   -6.4340    4.6640   -0.0100 H   0  0  0  0  0  0  0  0  0  0  0  0
   -6.9170    2.3280   -0.6910 H   0  0  0  0  0  0  0  0  0  0  0  0
   -5.1070    0.9070   -1.6150 H   0  0  0  0  0  0  0  0  0  0  0  0
   -0.4600    7.8410   -0.3720 H   0  0  0  0  0  0  0  0  0  0  0  0
    1.1890    9.6790   -0.1440 H   0  0  0  0  0  0  0  0  0  0  0  0
    3.5450    9.3230   -0.8330 H   0  0  0  0  0  0  0  0  0  0  0  0
    4.2510    7.1300   -1.7510 H   0  0  0  0  0  0  0  0  0  0  0  0
    2.6010    5.2930   -1.9800 H   0  0  0  0  0  0  0  0  0  0  0  0
  1 22  1  0  0  0  0
  1 23  1  0  0  0  0
  1 24  1  0  0  0  0
  1  2  1  0  0  0  0
  2  3  1  0  0  0  0
  3  4  2  0  0  0  0
  3  5  1  0  0  0  0
  5  6  1  0  0  0  0
  6  7  2  0  0  0  0
  7  8  1  0  0  0  0
  8  9  2  0  0  0  0
  9  5  1  0  0  0  0
  9 10  1  0  0  0  0
 10 11  1  0  0  0  0
 11 25  1  0  0  0  0
 11 12  2  0  0  0  0
 12 26  1  0  0  0  0
 12 13  1  0  0  0  0
 13 27  1  0  0  0  0
 13 14  2  0  0  0  0
 14 28  1  0  0  0  0
 14 15  1  0  0  0  0
 15  2  1  0  0  0  0
 15 10  2  0  0  0  0
  7 16  1  0  0  0  0
 16 17  2  0  0  0  0
 17 29  1  0  0  0  0
 17 18  1  0  0  0  0
 18 30  1  0  0  0  0
 18 19  2  0  0  0  0
 19 31  1  0  0  0  0
 19 20  1  0  0  0  0
 20 32  1  0  0  0  0
 20 21  2  0  0  0  0
 21 16  1  0  0  0  0
 21 33  1  0  0  0  0
M  END
>  <LOGBIO>
6.4600

>  <PRED_LOGBIO>
8.0000

>  <XV_RES>
-2.2830

>  <WHL_TMPL>
2

>  <ANCH>
11-13;13-12

$$$$
ROW35
  -MTS-   01071502103D 0   0.00000     0.00000     0

 33 35  0  0  0  0  0  0  0  0999 V2000
   -6.5880    6.5260    0.1930 C   0  0  0  0  0  0  0  0  0  0  0  0
   -5.1420    6.9370    0.4540 C   0  0  0  0  0  0  0  0  0  0  0  0
   -4.0640    6.0450   -0.1130 C   0  0  0  0  0  0  0  0  0  0  0  0
   -2.7810    6.4340   -0.1090 C   0  0  0  0  0  0  0  0  0  0  0  0
   -2.4200    7.7810    0.4710 C   0  0  0  0  0  0  0  0  0  0  0  0
   -1.7920    5.6360   -0.6190 N   0  0  0  0  0  0  0  0  0  0  0  0
   -0.4380    5.8200   -0.7210 C   0  0  0  0  0  0  0  0  0  0  0  0
    0.0850    4.7320   -1.3030 C   0  0  0  0  0  0  0  0  0  0  0  0
   -0.9690    3.8490   -1.5700 N   0  0  0  0  0  0  0  0  0  0  0  0
   -2.0880    4.4090   -1.1520 C   0  0  0  0  0  0  0  0  0  0  0  0
   -3.4210    3.9810   -1.1670 N   0  0  0  0  0  0  0  0  0  0  0  0
   -4.4010    4.7220   -0.6850 C   0  0  0  0  0  0  0  0  0  0  0  0
   -5.6960    4.2780   -0.7130 O   0  0  0  0  0  0  0  0  0  0  0  0
   -6.4890    4.5920   -1.8610 C   0  0  0  0  0  0  0  0  0  0  0  0
    1.5150    4.5040   -1.6070 C   0  0  0  0  0  0  0  0  0  0  0  0
    2.0570    3.4450   -2.1790 N   0  0  0  0  0  0  0  0  0  0  0  0
    3.4440    3.4480   -2.3700 C   0  0  0  0  0  0  0  0  0  0  0  0
    4.1160    4.5300   -1.9560 C   0  0  0  0  0  0  0  0  0  0  0  0
    2.8720    5.5950   -1.2850 S   0  0  0  0  0  0  0  0  0  0  0  0
   -6.7680    6.4950   -0.8800 H   0  0  0  0  0  0  0  0  0  0  0  0
   -7.2590    7.2490    0.6520 H   0  0  0  0  0  0  0  0  0  0  0  0
   -6.7680    5.5420    0.6200 H   0  0  0  0  0  0  0  0  0  0  0  0
   -5.0200    6.8790    1.5340 H   0  0  0  0  0  0  0  0  0  0  0  0
   -5.0050    7.9300    0.0320 H   0  0  0  0  0  0  0  0  0  0  0  0
   -1.5420    8.1710   -0.0390 H   0  0  0  0  0  0  0  0  0  0  0  0
   -2.2050    7.6730    1.5320 H   0  0  0  0  0  0  0  0  0  0  0  0
   -3.2520    8.4690    0.3370 H   0  0  0  0  0  0  0  0  0  0  0  0
    0.1110    6.6890   -0.3910 H   0  0  0  0  0  0  0  0  0  0  0  0
   -6.0250    4.1660   -2.7490 H   0  0  0  0  0  0  0  0  0  0  0  0
   -7.4860    4.1750   -1.7380 H   0  0  0  0  0  0  0  0  0  0  0  0
   -6.5580    5.6720   -1.9700 H   0  0  0  0  0  0  0  0  0  0  0  0
    3.9500    2.6120   -2.8310 H   0  0  0  0  0  0  0  0  0  0  0  0
    5.1790    4.7120   -2.0190 H   0  0  0  0  0  0  0  0  0  0  0  0
  1 20  1  0  0  0  0
  1 21  1  0  0  0  0
  1 22  1  0  0  0  0
  1  2  1  0  0  0  0
  2 23  1  0  0  0  0
  2 24  1  0  0  0  0
  2  3  1  0  0  0  0
  3  4  2  0  0  0  0
  4  5  1  0  0  0  0
  5 25  1  0  0  0  0
  5 26  1  0  0  0  0
  5 27  1  0  0  0  0
  4  6  1  0  0  0  0
  6  7  1  0  0  0  0
  7 28  1  0  0  0  0
  7  8  2  0  0  0  0
  8  9  1  0  0  0  0
  9 10  2  0  0  0  0
 10  6  1  0  0  0  0
 10 11  1  0  0  0  0
 11 12  2  0  0  0  0
 12  3  1  0  0  0  0
 12 13  1  0  0  0  0
 13 14  1  0  0  0  0
 14 29  1  0  0  0  0
 14 30  1  0  0  0  0
 14 31  1  0  0  0  0
  8 15  1  0  0  0  0
 15 16  2  0  0  0  0
 16 17  1  0  0  0  0
 17 32  1  0  0  0  0
 17 18  2  0  0  0  0
 18 33  1  0  0  0  0
 18 19  1  0  0  0  0
 19 15  1  0  0  0  0
M  END
>  <LOGBIO>
6.7000

>  <PRED_LOGBIO>
6.6000

>  <XV_RES>
0.1240

>  <WHL_TMPL>
2

>  <ANCH>
4-5;8-5

$$$$
ROW36
  -MTS-   01071502103D 0   0.00000     0.00000     0

 28 30  0  0  0  0  0  0  0  0999 V2000
    3.8780   -3.9510   -2.8780 C   0  0  0  0  0  0  0  0  0  0  0  0
    2.6580   -3.6240   -2.0350 C   0  0  0  0  0  0  0  0  0  0  0  0
    3.0560   -2.6540   -1.0480 O   0  0  0  0  0  0  0  0  0  0  0  0
    2.1710   -1.8150   -0.4250 C   0  0  0  0  0  0  0  0  0  0  0  0
    2.4750   -0.5150   -0.3100 C   0  0  0  0  0  0  0  0  0  0  0  0
    1.5170    0.3890    0.3640 C   0  0  0  0  0  0  0  0  0  0  0  0
    0.2690   -0.2230    0.8710 C   0  0  0  0  0  0  0  0  0  0  0  0
    0.0740   -1.5380    0.6980 C   0  0  0  0  0  0  0  0  0  0  0  0
    0.9980   -2.3270    0.0650 N   0  0  0  0  0  0  0  0  0  0  0  0
   -0.4720    0.8090    1.4610 N   0  0  0  0  0  0  0  0  0  0  0  0
    0.1880    1.9480    1.3620 C   0  0  0  0  0  0  0  0  0  0  0  0
   -0.1070    3.3310    1.7990 C   0  0  0  0  0  0  0  0  0  0  0  0
    0.7620    4.3230    1.5620 C   0  0  0  0  0  0  0  0  0  0  0  0
    2.0410    4.0720    0.8610 C   0  0  0  0  0  0  0  0  0  0  0  0
    2.3720    2.8440    0.4380 C   0  0  0  0  0  0  0  0  0  0  0  0
    1.4660    1.6950    0.6610 C   0  0  0  0  0  0  0  0  0  0  0  0
    3.5670   -4.3280   -3.8500 H   0  0  0  0  0  0  0  0  0  0  0  0
    4.3940   -3.0100   -3.0580 H   0  0  0  0  0  0  0  0  0  0  0  0
    4.4670   -4.6650   -2.3060 H   0  0  0  0  0  0  0  0  0  0  0  0
    2.3840   -4.5310   -1.5010 H   0  0  0  0  0  0  0  0  0  0  0  0
    1.8950   -3.1950   -2.6820 H   0  0  0  0  0  0  0  0  0  0  0  0
    3.4050   -0.1330   -0.7030 H   0  0  0  0  0  0  0  0  0  0  0  0
   -0.8360   -1.9870    1.0670 H   0  0  0  0  0  0  0  0  0  0  0  0
    0.8100   -3.3130   -0.0440 H   0  0  0  0  0  0  0  0  0  0  0  0
   -1.0330    3.5430    2.3130 H   0  0  0  0  0  0  0  0  0  0  0  0
    0.5250    5.3240    1.8900 H   0  0  0  0  0  0  0  0  0  0  0  0
    2.7200    4.8930    0.6860 H   0  0  0  0  0  0  0  0  0  0  0  0
    3.3120    2.6910   -0.0710 H   0  0  0  0  0  0  0  0  0  0  0  0
  1 17  1  0  0  0  0
  1 18  1  0  0  0  0
  1 19  1  0  0  0  0
  1  2  1  0  0  0  0
  2 20  1  0  0  0  0
  2 21  1  0  0  0  0
  2  3  1  0  0  0  0
  3  4  1  0  0  0  0
  4  5  2  0  0  0  0
  5 22  1  0  0  0  0
  5  6  1  0  0  0  0
  6  7  1  0  0  0  0
  7  8  2  0  0  0  0
  8 23  1  0  0  0  0
  8  9  1  0  0  0  0
  9  4  1  0  0  0  0
  9 24  1  0  0  0  0
  7 10  1  0  0  0  0
 10 11  2  0  0  0  0
 11 12  1  0  0  0  0
 12 25  1  0  0  0  0
 12 13  2  0  0  0  0
 13 26  1  0  0  0  0
 13 14  1  0  0  0  0
 14 27  1  0  0  0  0
 14 15  2  0  0  0  0
 15 28  1  0  0  0  0
 15 16  1  0  0  0  0
 16  6  2  0  0  0  0
 16 11  1  0  0  0  0
M  END
>  <LOGBIO>
7.6200

>  <PRED_LOGBIO>
7.7900

>  <XV_RES>
-0.1280

>  <WHL_TMPL>
1

>  <ANCH>
26-27;8-5

$$$$
ROW37
  -MTS-   01071502103D 0   0.00000     0.00000     0

 39 41  0  0  0  0  0  0  0  0999 V2000
   -1.7420    3.3690    3.1560 C   0  0  0  0  0  0  0  0  0  0  0  0
   -1.7040    3.5290    1.6390 C   0  0  0  0  0  0  0  0  0  0  0  0
   -0.7550    4.6680    1.2700 C   0  0  0  0  0  0  0  0  0  0  0  0
   -0.7170    4.8260   -0.2310 C   0  0  0  0  0  0  0  0  0  0  0  0
    0.1770    4.1210   -0.9370 C   0  0  0  0  0  0  0  0  0  0  0  0
    0.1820    4.3030   -2.4050 C   0  0  0  0  0  0  0  0  0  0  0  0
    1.3340    3.4070   -3.4060 S   0  0  0  0  0  0  0  0  0  0  0  0
    2.8640    4.3760   -3.5870 C   0  0  0  0  0  0  0  0  0  0  0  0
   -0.6740    5.1360   -2.9680 N   0  0  0  0  0  0  0  0  0  0  0  0
   -1.5920    5.8530   -2.1910 C   0  0  0  0  0  0  0  0  0  0  0  0
   -2.5270    6.7260   -2.5150 N   0  0  0  0  0  0  0  0  0  0  0  0
   -3.1610    7.1390   -1.3370 C   0  0  0  0  0  0  0  0  0  0  0  0
   -2.5800    6.4930   -0.3180 C   0  0  0  0  0  0  0  0  0  0  0  0
   -1.5990    5.6860   -0.8310 N   0  0  0  0  0  0  0  0  0  0  0  0
   -4.2710    8.1130   -1.2370 C   0  0  0  0  0  0  0  0  0  0  0  0
   -4.8090    8.3230   -0.1500 O   0  0  0  0  0  0  0  0  0  0  0  0
   -4.7350    8.8340   -2.4430 C   0  0  0  0  0  0  0  0  0  0  0  0
   -4.1570   10.0610   -2.7900 C   0  0  0  0  0  0  0  0  0  0  0  0
   -4.5950   10.7430   -3.9310 C   0  0  0  0  0  0  0  0  0  0  0  0
   -5.6110   10.1990   -4.7250 C   0  0  0  0  0  0  0  0  0  0  0  0
   -6.1890    8.9720   -4.3780 C   0  0  0  0  0  0  0  0  0  0  0  0
   -5.7510    8.2900   -3.2370 C   0  0  0  0  0  0  0  0  0  0  0  0
   -0.7430    3.1410    3.5210 H   0  0  0  0  0  0  0  0  0  0  0  0
   -2.4180    2.5580    3.4180 H   0  0  0  0  0  0  0  0  0  0  0  0
   -2.0920    4.2940    3.6090 H   0  0  0  0  0  0  0  0  0  0  0  0
   -1.3540    2.6040    1.1850 H   0  0  0  0  0  0  0  0  0  0  0  0
   -2.7030    3.7570    1.2730 H   0  0  0  0  0  0  0  0  0  0  0  0
   -1.1050    5.5930    1.7230 H   0  0  0  0  0  0  0  0  0  0  0  0
    0.2440    4.4400    1.6360 H   0  0  0  0  0  0  0  0  0  0  0  0
    0.8680    3.4460   -0.4530 H   0  0  0  0  0  0  0  0  0  0  0  0
    3.2980    4.5550   -2.6050 H   0  0  0  0  0  0  0  0  0  0  0  0
    3.5720    3.8250   -4.2020 H   0  0  0  0  0  0  0  0  0  0  0  0
    2.6360    5.3290   -4.0610 H   0  0  0  0  0  0  0  0  0  0  0  0
   -2.8400    6.5900    0.7260 H   0  0  0  0  0  0  0  0  0  0  0  0
   -3.3730   10.4810   -2.1780 H   0  0  0  0  0  0  0  0  0  0  0  0
   -4.1490   11.6900   -4.1990 H   0  0  0  0  0  0  0  0  0  0  0  0
   -5.9490   10.7250   -5.6060 H   0  0  0  0  0  0  0  0  0  0  0  0
   -6.9740    8.5520   -4.9910 H   0  0  0  0  0  0  0  0  0  0  0  0
   -6.1970    7.3430   -2.9690 H   0  0  0  0  0  0  0  0  0  0  0  0
  1 23  1  0  0  0  0
  1 24  1  0  0  0  0
  1 25  1  0  0  0  0
  1  2  1  0  0  0  0
  2 26  1  0  0  0  0
  2 27  1  0  0  0  0
  2  3  1  0  0  0  0
  3 28  1  0  0  0  0
  3 29  1  0  0  0  0
  3  4  1  0  0  0  0
  4  5  2  0  0  0  0
  5 30  1  0  0  0  0
  5  6  1  0  0  0  0
  6  7  1  0  0  0  0
  7  8  1  0  0  0  0
  8 31  1  0  0  0  0
  8 32  1  0  0  0  0
  8 33  1  0  0  0  0
  6  9  2  0  0  0  0
  9 10  1  0  0  0  0
 10 11  2  0  0  0  0
 11 12  1  0  0  0  0
 12 13  2  0  0  0  0
 13 34  1  0  0  0  0
 13 14  1  0  0  0  0
 14  4  1  0  0  0  0
 14 10  1  0  0  0  0
 12 15  1  0  0  0  0
 15 16  2  0  0  0  0
 15 17  1  0  0  0  0
 17 18  2  0  0  0  0
 18 35  1  0  0  0  0
 18 19  1  0  0  0  0
 19 36  1  0  0  0  0
 19 20  2  0  0  0  0
 20 37  1  0  0  0  0
 20 21  1  0  0  0  0
 21 38  1  0  0  0  0
 21 22  2  0  0  0  0
 22 17  1  0  0  0  0
 22 39  1  0  0  0  0
M  END
>  <LOGBIO>
7.0500

>  <PRED_LOGBIO>
6.4700

>  <XV_RES>
0.9520

>  <WHL_TMPL>
2

>  <ANCH>
1-2;26-24

$$$$
ROW38
  -MTS-   01071502103D 0   0.00000     0.00000     0

 36 38  0  0  0  0  0  0  0  0999 V2000
    3.8780   -3.9510   -2.8780 C   0  0  0  0  0  0  0  0  0  0  0  0
    2.6580   -3.6240   -2.0350 C   0  0  0  0  0  0  0  0  0  0  0  0
    2.2740   -4.8970   -1.2860 C   0  0  0  0  0  0  0  0  0  0  0  0
    1.5050   -3.1300   -2.9030 C   0  0  0  0  0  0  0  0  0  0  0  0
    3.0560   -2.6540   -1.0480 O   0  0  0  0  0  0  0  0  0  0  0  0
    2.1700   -1.8140   -0.4240 C   0  0  0  0  0  0  0  0  0  0  0  0
    2.5960   -0.8160    0.1520 O   0  0  0  0  0  0  0  0  0  0  0  0
    0.7270   -2.1430   -0.4330 C   0  0  0  0  0  0  0  0  0  0  0  0
   -0.1310   -1.3330    0.2020 C   0  0  0  0  0  0  0  0  0  0  0  0
   -1.5730   -1.6650    0.1910 C   0  0  0  0  0  0  0  0  0  0  0  0
   -1.9670   -2.8930   -0.5360 C   0  0  0  0  0  0  0  0  0  0  0  0
   -1.0180   -3.6250   -1.1340 C   0  0  0  0  0  0  0  0  0  0  0  0
    0.3040   -3.2680   -1.0910 N   0  0  0  0  0  0  0  0  0  0  0  0
   -3.3570   -3.0010   -0.4110 N   0  0  0  0  0  0  0  0  0  0  0  0
   -3.8250   -1.9910    0.2970 C   0  0  0  0  0  0  0  0  0  0  0  0
   -5.1850   -1.6030    0.7340 C   0  0  0  0  0  0  0  0  0  0  0  0
   -5.3790   -0.4970    1.4650 C   0  0  0  0  0  0  0  0  0  0  0  0
   -4.2470    0.3710    1.8600 C   0  0  0  0  0  0  0  0  0  0  0  0
   -2.9890    0.0790    1.4990 C   0  0  0  0  0  0  0  0  0  0  0  0
   -2.6920   -1.1250    0.6910 C   0  0  0  0  0  0  0  0  0  0  0  0
    4.6340   -4.4350   -2.2640 H   0  0  0  0  0  0  0  0  0  0  0  0
    3.5600   -4.6840   -3.6170 H   0  0  0  0  0  0  0  0  0  0  0  0
    4.2120   -3.0130   -3.3160 H   0  0  0  0  0  0  0  0  0  0  0  0
    3.1300   -5.2560   -0.7190 H   0  0  0  0  0  0  0  0  0  0  0  0
    1.9660   -5.6580   -1.9990 H   0  0  0  0  0  0  0  0  0  0  0  0
    1.4520   -4.6830   -0.6060 H   0  0  0  0  0  0  0  0  0  0  0  0
    1.8060   -2.2230   -3.4250 H   0  0  0  0  0  0  0  0  0  0  0  0
    1.2430   -3.8960   -3.6300 H   0  0  0  0  0  0  0  0  0  0  0  0
    0.6430   -2.9170   -2.2750 H   0  0  0  0  0  0  0  0  0  0  0  0
    0.2250   -0.4520    0.7140 H   0  0  0  0  0  0  0  0  0  0  0  0
   -1.3020   -4.5220   -1.6650 H   0  0  0  0  0  0  0  0  0  0  0  0
    0.9860   -3.8510   -1.5560 H   0  0  0  0  0  0  0  0  0  0  0  0
   -6.0300   -2.2170    0.4600 H   0  0  0  0  0  0  0  0  0  0  0  0
   -6.3810   -0.2330    1.7720 H   0  0  0  0  0  0  0  0  0  0  0  0
   -4.4370    1.2550    2.4490 H   0  0  0  0  0  0  0  0  0  0  0  0
   -2.1830    0.7310    1.8020 H   0  0  0  0  0  0  0  0  0  0  0  0
  1 21  1  0  0  0  0
  1 22  1  0  0  0  0
  1 23  1  0  0  0  0
  1  2  1  0  0  0  0
  2  3  1  0  0  0  0
  3 24  1  0  0  0  0
  3 25  1  0  0  0  0
  3 26  1  0  0  0  0
  2  4  1  0  0  0  0
  4 27  1  0  0  0  0
  4 28  1  0  0  0  0
  4 29  1  0  0  0  0
  2  5  1  0  0  0  0
  5  6  1  0  0  0  0
  6  7  2  0  0  0  0
  6  8  1  0  0  0  0
  8  9  2  0  0  0  0
  9 30  1  0  0  0  0
  9 10  1  0  0  0  0
 10 11  1  0  0  0  0
 11 12  2  0  0  0  0
 12 31  1  0  0  0  0
 12 13  1  0  0  0  0
 13  8  1  0  0  0  0
 13 32  1  0  0  0  0
 11 14  1  0  0  0  0
 14 15  2  0  0  0  0
 15 16  1  0  0  0  0
 16 33  1  0  0  0  0
 16 17  2  0  0  0  0
 17 34  1  0  0  0  0
 17 18  1  0  0  0  0
 18 35  1  0  0  0  0
 18 19  2  0  0  0  0
 19 36  1  0  0  0  0
 19 20  1  0  0  0  0
 20 10  2  0  0  0  0
 20 15  1  0  0  0  0
M  END
>  <LOGBIO>
8.0000

>  <PRED_LOGBIO>
8.5700

>  <XV_RES>
-0.5880

>  <WHL_TMPL>
1

>  <ANCH>
23-24;17-15

$$$$
ROW39
  -MTS-   01071502103D 0   0.00000     0.00000     0

 30 32  0  0  0  0  0  0  0  0999 V2000
    3.8780   -3.9510   -2.8780 C   0  0  0  0  0  0  0  0  0  0  0  0
    2.6580   -3.6240   -2.0350 C   0  0  0  0  0  0  0  0  0  0  0  0
    3.0560   -2.6540   -1.0480 O   0  0  0  0  0  0  0  0  0  0  0  0
    2.1700   -1.8140   -0.4240 C   0  0  0  0  0  0  0  0  0  0  0  0
    2.5960   -0.8160    0.1520 O   0  0  0  0  0  0  0  0  0  0  0  0
    0.7270   -2.1430   -0.4330 C   0  0  0  0  0  0  0  0  0  0  0  0
   -0.1310   -1.3330    0.2020 C   0  0  0  0  0  0  0  0  0  0  0  0
   -1.5730   -1.6650    0.1910 C   0  0  0  0  0  0  0  0  0  0  0  0
   -1.9670   -2.8930   -0.5360 C   0  0  0  0  0  0  0  0  0  0  0  0
   -1.0180   -3.6250   -1.1340 C   0  0  0  0  0  0  0  0  0  0  0  0
    0.3040   -3.2680   -1.0910 N   0  0  0  0  0  0  0  0  0  0  0  0
   -3.3570   -3.0010   -0.4110 N   0  0  0  0  0  0  0  0  0  0  0  0
   -3.8250   -1.9910    0.2970 C   0  0  0  0  0  0  0  0  0  0  0  0
   -5.1850   -1.6030    0.7340 C   0  0  0  0  0  0  0  0  0  0  0  0
   -5.3790   -0.4970    1.4650 C   0  0  0  0  0  0  0  0  0  0  0  0
   -4.2470    0.3710    1.8600 C   0  0  0  0  0  0  0  0  0  0  0  0
   -2.9890    0.0790    1.4990 C   0  0  0  0  0  0  0  0  0  0  0  0
   -2.6920   -1.1250    0.6910 C   0  0  0  0  0  0  0  0  0  0  0  0
    3.5670   -4.3280   -3.8500 H   0  0  0  0  0  0  0  0  0  0  0  0
    4.3940   -3.0100   -3.0580 H   0  0  0  0  0  0  0  0  0  0  0  0
    4.4670   -4.6650   -2.3060 H   0  0  0  0  0  0  0  0  0  0  0  0
    2.3840   -4.5310   -1.5010 H   0  0  0  0  0  0  0  0  0  0  0  0
    1.8950   -3.1950   -2.6820 H   0  0  0  0  0  0  0  0  0  0  0  0
    0.2250   -0.4520    0.7140 H   0  0  0  0  0  0  0  0  0  0  0  0
   -1.3020   -4.5220   -1.6650 H   0  0  0  0  0  0  0  0  0  0  0  0
    0.9860   -3.8510   -1.5560 H   0  0  0  0  0  0  0  0  0  0  0  0
   -6.0300   -2.2170    0.4600 H   0  0  0  0  0  0  0  0  0  0  0  0
   -6.3810   -0.2330    1.7720 H   0  0  0  0  0  0  0  0  0  0  0  0
   -4.4370    1.2550    2.4490 H   0  0  0  0  0  0  0  0  0  0  0  0
   -2.1830    0.7310    1.8020 H   0  0  0  0  0  0  0  0  0  0  0  0
  1 19  1  0  0  0  0
  1 20  1  0  0  0  0
  1 21  1  0  0  0  0
  1  2  1  0  0  0  0
  2 22  1  0  0  0  0
  2 23  1  0  0  0  0
  2  3  1  0  0  0  0
  3  4  1  0  0  0  0
  4  5  2  0  0  0  0
  4  6  1  0  0  0  0
  6  7  2  0  0  0  0
  7 24  1  0  0  0  0
  7  8  1  0  0  0  0
  8  9  1  0  0  0  0
  9 10  2  0  0  0  0
 10 25  1  0  0  0  0
 10 11  1  0  0  0  0
 11  6  1  0  0  0  0
 11 26  1  0  0  0  0
  9 12  1  0  0  0  0
 12 13  2  0  0  0  0
 13 14  1  0  0  0  0
 14 27  1  0  0  0  0
 14 15  2  0  0  0  0
 15 28  1  0  0  0  0
 15 16  1  0  0  0  0
 16 29  1  0  0  0  0
 16 17  2  0  0  0  0
 17 30  1  0  0  0  0
 17 18  1  0  0  0  0
 18  8  2  0  0  0  0
 18 13  1  0  0  0  0
M  END
>  <LOGBIO>
8.3000

>  <PRED_LOGBIO>
8.2100

>  <XV_RES>
0.1130

>  <WHL_TMPL>
1

>  <ANCH>
23-24;11-9

$$$$
ROW40
  -MTS-   01071502103D 0   0.00000     0.00000     0

 42 45  0  0  0  0  0  0  0  0999 V2000
    5.4880    3.0530   -3.8990 C   0  0  0  0  0  0  0  0  0  0  0  0
    4.8440    3.4700   -5.1060 O   0  0  0  0  0  0  0  0  0  0  0  0
    3.9180    2.6290   -5.6640 C   0  0  0  0  0  0  0  0  0  0  0  0
    4.3190    1.6680   -6.6000 C   0  0  0  0  0  0  0  0  0  0  0  0
    3.3720    0.8090   -7.1700 C   0  0  0  0  0  0  0  0  0  0  0  0
    2.0250    0.9100   -6.8050 C   0  0  0  0  0  0  0  0  0  0  0  0
    1.6240    1.8710   -5.8690 C   0  0  0  0  0  0  0  0  0  0  0  0
    2.5700    2.7300   -5.2990 C   0  0  0  0  0  0  0  0  0  0  0  0
    2.1650    3.7010   -4.3530 N   0  0  0  0  0  0  0  0  0  0  0  0
    2.1480    3.4010   -3.0570 C   0  0  0  0  0  0  0  0  0  0  0  0
    2.4850    2.2800   -2.6810 O   0  0  0  0  0  0  0  0  0  0  0  0
    1.7240    4.4170   -2.0680 C   0  0  0  0  0  0  0  0  0  0  0  0
    2.6380    5.2350   -1.5280 C   0  0  0  0  0  0  0  0  0  0  0  0
    3.9700    5.0720   -1.8030 O   0  0  0  0  0  0  0  0  0  0  0  0
    2.1700    6.3390   -0.6100 C   0  0  0  0  0  0  0  0  0  0  0  0
    0.7650    6.8220   -1.0140 C   0  0  0  0  0  0  0  0  0  0  0  0
   -0.1680    5.6970   -1.1740 N   0  0  0  0  0  0  0  0  0  0  0  0
    0.2960    4.5150   -1.6900 C   0  0  0  0  0  0  0  0  0  0  0  0
   -0.6840    3.6340   -1.7540 N   0  0  0  0  0  0  0  0  0  0  0  0
   -1.8610    4.2170   -1.2700 C   0  0  0  0  0  0  0  0  0  0  0  0
   -3.1690    3.7410   -1.1170 C   0  0  0  0  0  0  0  0  0  0  0  0
   -4.1610    4.5780   -0.5910 C   0  0  0  0  0  0  0  0  0  0  0  0
   -3.8450    5.8900   -0.2190 C   0  0  0  0  0  0  0  0  0  0  0  0
   -2.5370    6.3650   -0.3720 C   0  0  0  0  0  0  0  0  0  0  0  0
   -1.5460    5.5290   -0.8980 C   0  0  0  0  0  0  0  0  0  0  0  0
    4.7420    2.9000   -3.1230 H   0  0  0  0  0  0  0  0  0  0  0  0
    6.1920    3.8190   -3.5800 H   0  0  0  0  0  0  0  0  0  0  0  0
    6.0230    2.1220   -4.0760 H   0  0  0  0  0  0  0  0  0  0  0  0
    5.3590    1.5900   -6.8810 H   0  0  0  0  0  0  0  0  0  0  0  0
    3.6820    0.0670   -7.8920 H   0  0  0  0  0  0  0  0  0  0  0  0
    1.2950    0.2470   -7.2450 H   0  0  0  0  0  0  0  0  0  0  0  0
    0.5840    1.9490   -5.5880 H   0  0  0  0  0  0  0  0  0  0  0  0
    1.8880    4.6220   -4.6620 H   0  0  0  0  0  0  0  0  0  0  0  0
    4.2290    5.5880   -2.5830 H   0  0  0  0  0  0  0  0  0  0  0  0
    2.8440    7.1790   -0.7690 H   0  0  0  0  0  0  0  0  0  0  0  0
    2.1180    5.9490    0.4040 H   0  0  0  0  0  0  0  0  0  0  0  0
    0.8680    7.2750   -1.9980 H   0  0  0  0  0  0  0  0  0  0  0  0
    0.3950    7.4750   -0.2270 H   0  0  0  0  0  0  0  0  0  0  0  0
   -3.4130    2.7290   -1.4040 H   0  0  0  0  0  0  0  0  0  0  0  0
   -5.1700    4.2110   -0.4730 H   0  0  0  0  0  0  0  0  0  0  0  0
   -4.6100    6.5350    0.1870 H   0  0  0  0  0  0  0  0  0  0  0  0
   -2.2940    7.3780   -0.0850 H   0  0  0  0  0  0  0  0  0  0  0  0
  1 26  1  0  0  0  0
  1 27  1  0  0  0  0
  1 28  1  0  0  0  0
  1  2  1  0  0  0  0
  2  3  1  0  0  0  0
  3  4  2  0  0  0  0
  4 29  1  0  0  0  0
  4  5  1  0  0  0  0
  5 30  1  0  0  0  0
  5  6  2  0  0  0  0
  6 31  1  0  0  0  0
  6  7  1  0  0  0  0
  7 32  1  0  0  0  0
  7  8  2  0  0  0  0
  8  3  1  0  0  0  0
  8  9  1  0  0  0  0
  9 33  1  0  0  0  0
  9 10  1  0  0  0  0
 10 11  2  0  0  0  0
 10 12  1  0  0  0  0
 12 13  2  0  0  0  0
 13 14  1  0  0  0  0
 14 34  1  0  0  0  0
 13 15  1  0  0  0  0
 15 35  1  0  0  0  0
 15 36  1  0  0  0  0
 15 16  1  0  0  0  0
 16 37  1  0  0  0  0
 16 38  1  0  0  0  0
 16 17  1  0  0  0  0
 17 18  1  0  0  0  0
 18 12  1  0  0  0  0
 18 19  2  0  0  0  0
 19 20  1  0  0  0  0
 20 21  2  0  0  0  0
 21 39  1  0  0  0  0
 21 22  1  0  0  0  0
 22 40  1  0  0  0  0
 22 23  2  0  0  0  0
 23 41  1  0  0  0  0
 23 24  1  0  0  0  0
 24 42  1  0  0  0  0
 24 25  2  0  0  0  0
 25 17  1  0  0  0  0
 25 20  1  0  0  0  0
M  END
>  <LOGBIO>
6.0000

>  <PRED_LOGBIO>
6.8200

>  <XV_RES>
-1.2620

>  <WHL_TMPL>
2

>  <ANCH>
14-15;32-31

$$$$
ROW41
  -MTS-   01071502103D 0   0.00000     0.00000     0

 40 43  0  0  0  0  0  0  0  0999 V2000
   -5.2520    1.3520   -0.1750 C   0  0  0  0  0  0  0  0  0  0  0  0
   -4.9780    2.6980    0.2200 O   0  0  0  0  0  0  0  0  0  0  0  0
   -3.6980    3.1640    0.0720 C   0  0  0  0  0  0  0  0  0  0  0  0
   -3.3300    3.7580   -1.0710 C   0  0  0  0  0  0  0  0  0  0  0  0
   -1.9480    4.2620   -1.2330 C   0  0  0  0  0  0  0  0  0  0  0  0
   -1.3510    4.8710   -2.2410 N   0  0  0  0  0  0  0  0  0  0  0  0
   -0.0280    5.1320   -1.8660 C   0  0  0  0  0  0  0  0  0  0  0  0
    0.1400    4.6650   -0.6220 C   0  0  0  0  0  0  0  0  0  0  0  0
   -1.0470    4.1190   -0.2110 N   0  0  0  0  0  0  0  0  0  0  0  0
   -1.4210    3.4940    1.0020 C   0  0  0  0  0  0  0  0  0  0  0  0
   -0.4810    3.3590    2.0310 C   0  0  0  0  0  0  0  0  0  0  0  0
   -0.8440    2.7420    3.2340 C   0  0  0  0  0  0  0  0  0  0  0  0
   -2.1470    2.2580    3.4070 C   0  0  0  0  0  0  0  0  0  0  0  0
   -2.5380    1.5920    4.7050 C   0  0  0  0  0  0  0  0  0  0  0  0
   -3.0860    2.3930    2.3780 C   0  0  0  0  0  0  0  0  0  0  0  0
   -2.7230    3.0100    1.1750 C   0  0  0  0  0  0  0  0  0  0  0  0
    0.9990    5.8030   -2.6950 C   0  0  0  0  0  0  0  0  0  0  0  0
    1.7140    5.1390   -3.4450 O   0  0  0  0  0  0  0  0  0  0  0  0
    1.1660    7.2720   -2.6210 C   0  0  0  0  0  0  0  0  0  0  0  0
    2.0540    7.8300   -1.6940 C   0  0  0  0  0  0  0  0  0  0  0  0
    2.2120    9.2190   -1.6240 C   0  0  0  0  0  0  0  0  0  0  0  0
    1.4820   10.0500   -2.4820 C   0  0  0  0  0  0  0  0  0  0  0  0
    0.5940    9.4920   -3.4090 C   0  0  0  0  0  0  0  0  0  0  0  0
    0.4360    8.1030   -3.4790 C   0  0  0  0  0  0  0  0  0  0  0  0
   -4.6350    0.6700    0.4060 H   0  0  0  0  0  0  0  0  0  0  0  0
   -6.3020    1.1290    0.0020 H   0  0  0  0  0  0  0  0  0  0  0  0
   -5.0290    1.2310   -1.2330 H   0  0  0  0  0  0  0  0  0  0  0  0
   -4.0430    3.8690   -1.8750 H   0  0  0  0  0  0  0  0  0  0  0  0
    1.0520    4.7110   -0.0440 H   0  0  0  0  0  0  0  0  0  0  0  0
    0.5230    3.7320    1.8970 H   0  0  0  0  0  0  0  0  0  0  0  0
   -0.1200    2.6380    4.0280 H   0  0  0  0  0  0  0  0  0  0  0  0
   -1.9550    2.0150    5.5200 H   0  0  0  0  0  0  0  0  0  0  0  0
   -2.3460    0.5240    4.6360 H   0  0  0  0  0  0  0  0  0  0  0  0
   -3.5970    1.7590    4.8930 H   0  0  0  0  0  0  0  0  0  0  0  0
   -4.0910    2.0200    2.5120 H   0  0  0  0  0  0  0  0  0  0  0  0
    2.6180    7.1880   -1.0320 H   0  0  0  0  0  0  0  0  0  0  0  0
    2.8980    9.6490   -0.9090 H   0  0  0  0  0  0  0  0  0  0  0  0
    1.6040   11.1220   -2.4280 H   0  0  0  0  0  0  0  0  0  0  0  0
    0.0310   10.1340   -4.0710 H   0  0  0  0  0  0  0  0  0  0  0  0
   -0.2490    7.6730   -4.1940 H   0  0  0  0  0  0  0  0  0  0  0  0
  1 25  1  0  0  0  0
  1 26  1  0  0  0  0
  1 27  1  0  0  0  0
  1  2  1  0  0  0  0
  2  3  1  0  0  0  0
  3  4  2  0  0  0  0
  4 28  1  0  0  0  0
  4  5  1  0  0  0  0
  5  6  2  0  0  0  0
  6  7  1  0  0  0  0
  7  8  2  0  0  0  0
  8 29  1  0  0  0  0
  8  9  1  0  0  0  0
  9  5  1  0  0  0  0
  9 10  1  0  0  0  0
 10 11  1  0  0  0  0
 11 30  1  0  0  0  0
 11 12  2  0  0  0  0
 12 31  1  0  0  0  0
 12 13  1  0  0  0  0
 13 14  1  0  0  0  0
 14 32  1  0  0  0  0
 14 33  1  0  0  0  0
 14 34  1  0  0  0  0
 13 15  2  0  0  0  0
 15 35  1  0  0  0  0
 15 16  1  0  0  0  0
 16  3  1  0  0  0  0
 16 10  2  0  0  0  0
  7 17  1  0  0  0  0
 17 18  2  0  0  0  0
 17 19  1  0  0  0  0
 19 20  2  0  0  0  0
 20 36  1  0  0  0  0
 20 21  1  0  0  0  0
 21 37  1  0  0  0  0
 21 22  2  0  0  0  0
 22 38  1  0  0  0  0
 22 23  1  0  0  0  0
 23 39  1  0  0  0  0
 23 24  2  0  0  0  0
 24 19  1  0  0  0  0
 24 40  1  0  0  0  0
M  END
>  <LOGBIO>
7.6800

>  <PRED_LOGBIO>
7.3600

>  <XV_RES>
0.4050

>  <WHL_TMPL>
2

>  <ANCH>
11-13;7-9

$$$$
ROW42
  -MTS-   01071502103D 0   0.00000     0.00000     0

 33 35  0  0  0  0  0  0  0  0999 V2000
   -4.2870   -0.8180    1.9030 C   0  0  0  0  0  0  0  0  0  0  0  0
   -3.0980   -0.5900    1.0700 N   0  0  0  0  0  0  0  0  0  0  0  0
   -2.4270    0.5400    1.2770 C   0  0  0  0  0  0  0  0  0  0  0  0
   -2.8350    1.3150    2.1400 O   0  0  0  0  0  0  0  0  0  0  0  0
   -1.1870    0.9140    0.5000 C   0  0  0  0  0  0  0  0  0  0  0  0
   -0.2310   -0.1220    0.9180 N   0  0  0  0  0  0  0  0  0  0  0  0
   -0.3480   -1.4100    0.6510 C   0  0  0  0  0  0  0  0  0  0  0  0
    0.7110   -2.3150    1.1510 C   0  0  0  0  0  0  0  0  0  0  0  0
    1.7160   -1.8200    1.9910 C   0  0  0  0  0  0  0  0  0  0  0  0
    2.7170   -2.6770    2.4640 C   0  0  0  0  0  0  0  0  0  0  0  0
    2.7140   -4.0280    2.0980 C   0  0  0  0  0  0  0  0  0  0  0  0
    1.7090   -4.5230    1.2580 C   0  0  0  0  0  0  0  0  0  0  0  0
    0.7070   -3.6660    0.7840 C   0  0  0  0  0  0  0  0  0  0  0  0
   -1.4620   -2.0110   -0.1150 C   0  0  0  0  0  0  0  0  0  0  0  0
   -1.2070   -3.0090   -1.0620 C   0  0  0  0  0  0  0  0  0  0  0  0
   -2.2660   -3.5890   -1.7710 C   0  0  0  0  0  0  0  0  0  0  0  0
   -1.9480   -4.8290   -2.9490 Cl  0  0  0  0  0  0  0  0  0  0  0  0
   -3.5800   -3.1710   -1.5310 C   0  0  0  0  0  0  0  0  0  0  0  0
   -3.8360   -2.1730   -0.5830 C   0  0  0  0  0  0  0  0  0  0  0  0
   -2.7770   -1.5930    0.1250 C   0  0  0  0  0  0  0  0  0  0  0  0
   -4.7330    0.1390    2.1680 H   0  0  0  0  0  0  0  0  0  0  0  0
   -4.0000   -1.3470    2.8080 H   0  0  0  0  0  0  0  0  0  0  0  0
   -5.0100   -1.4130    1.3480 H   0  0  0  0  0  0  0  0  0  0  0  0
   -0.8310    1.8740    0.8670 H   0  0  0  0  0  0  0  0  0  0  0  0
   -1.3870    0.8260   -0.5650 H   0  0  0  0  0  0  0  0  0  0  0  0
    1.7180   -0.7780    2.2740 H   0  0  0  0  0  0  0  0  0  0  0  0
    3.4920   -2.2950    3.1120 H   0  0  0  0  0  0  0  0  0  0  0  0
    3.4860   -4.6880    2.4630 H   0  0  0  0  0  0  0  0  0  0  0  0
    1.7060   -5.5650    0.9750 H   0  0  0  0  0  0  0  0  0  0  0  0
   -0.0680   -4.0480    0.1370 H   0  0  0  0  0  0  0  0  0  0  0  0
   -0.1930   -3.3310   -1.2470 H   0  0  0  0  0  0  0  0  0  0  0  0
   -4.3980   -3.6190   -2.0780 H   0  0  0  0  0  0  0  0  0  0  0  0
   -4.8500   -1.8510   -0.3990 H   0  0  0  0  0  0  0  0  0  0  0  0
  1 21  1  0  0  0  0
  1 22  1  0  0  0  0
  1 23  1  0  0  0  0
  1  2  1  0  0  0  0
  2  3  1  0  0  0  0
  3  4  2  0  0  0  0
  3  5  1  0  0  0  0
  5 24  1  0  0  0  0
  5 25  1  0  0  0  0
  5  6  1  0  0  0  0
  6  7  2  0  0  0  0
  7  8  1  0  0  0  0
  8  9  2  0  0  0  0
  9 26  1  0  0  0  0
  9 10  1  0  0  0  0
 10 27  1  0  0  0  0
 10 11  2  0  0  0  0
 11 28  1  0  0  0  0
 11 12  1  0  0  0  0
 12 29  1  0  0  0  0
 12 13  2  0  0  0  0
 13  8  1  0  0  0  0
 13 30  1  0  0  0  0
  7 14  1  0  0  0  0
 14 15  2  0  0  0  0
 15 31  1  0  0  0  0
 15 16  1  0  0  0  0
 16 17  1  0  0  0  0
 16 18  2  0  0  0  0
 18 32  1  0  0  0  0
 18 19  1  0  0  0  0
 19 33  1  0  0  0  0
 19 20  2  0  0  0  0
 20  2  1  0  0  0  0
 20 14  1  0  0  0  0
M  END
>  <LOGBIO>
8.3600

>  <PRED_LOGBIO>
8.3000

>  <XV_RES>
0.0620

>  <WHL_TMPL>
1

>  <ANCH>
2-3;33-31

$$$$
ROW43
  -MTS-   01071502103D 0   0.00000     0.00000     0

 35 39  0  0  0  0  0  0  0  0999 V2000
   -4.7300    7.0920    1.6790 C   0  0  0  0  0  0  0  0  0  0  0  0
   -4.8260    6.7200    0.3020 O   0  0  0  0  0  0  0  0  0  0  0  0
   -3.8550    5.9020   -0.2120 C   0  0  0  0  0  0  0  0  0  0  0  0
   -4.1700    4.5900   -0.5850 C   0  0  0  0  0  0  0  0  0  0  0  0
   -3.1770    3.7540   -1.1100 C   0  0  0  0  0  0  0  0  0  0  0  0
   -1.8700    4.2300   -1.2640 C   0  0  0  0  0  0  0  0  0  0  0  0
   -0.6840    3.6340   -1.7540 N   0  0  0  0  0  0  0  0  0  0  0  0
    0.3340    4.5490   -1.6870 C   0  0  0  0  0  0  0  0  0  0  0  0
   -0.1130    5.7070   -1.1830 C   0  0  0  0  0  0  0  0  0  0  0  0
    0.7240    6.7790   -1.0190 N   0  0  0  0  0  0  0  0  0  0  0  0
    2.0490    6.7110   -1.3620 C   0  0  0  0  0  0  0  0  0  0  0  0
    2.5990    5.6020   -1.8740 C   0  0  0  0  0  0  0  0  0  0  0  0
    3.8870    5.2580   -2.3030 N   0  0  0  0  0  0  0  0  0  0  0  0
    3.8980    4.0100   -2.7320 C   0  0  0  0  0  0  0  0  0  0  0  0
    4.9590    3.1400   -3.2860 C   0  0  0  0  0  0  0  0  0  0  0  0
    4.6880    1.8800   -3.6520 C   0  0  0  0  0  0  0  0  0  0  0  0
    3.3270    1.3160   -3.5160 C   0  0  0  0  0  0  0  0  0  0  0  0
    2.3190    2.0470   -3.0220 C   0  0  0  0  0  0  0  0  0  0  0  0
    2.5360    3.4480   -2.5960 C   0  0  0  0  0  0  0  0  0  0  0  0
    1.7530    4.4050   -2.0790 C   0  0  0  0  0  0  0  0  0  0  0  0
   -1.5550    5.5420   -0.8910 C   0  0  0  0  0  0  0  0  0  0  0  0
   -2.5470    6.3780   -0.3660 C   0  0  0  0  0  0  0  0  0  0  0  0
   -3.7960    7.6220    1.8480 H   0  0  0  0  0  0  0  0  0  0  0  0
   -5.5660    7.7380    1.9390 H   0  0  0  0  0  0  0  0  0  0  0  0
   -4.7570    6.1980    2.2990 H   0  0  0  0  0  0  0  0  0  0  0  0
   -5.1780    4.2220   -0.4670 H   0  0  0  0  0  0  0  0  0  0  0  0
   -3.4200    2.7420   -1.3980 H   0  0  0  0  0  0  0  0  0  0  0  0
   -0.6010    2.6880   -2.0980 H   0  0  0  0  0  0  0  0  0  0  0  0
    0.3570    7.6380   -0.6360 H   0  0  0  0  0  0  0  0  0  0  0  0
    2.6710    7.5820   -1.2150 H   0  0  0  0  0  0  0  0  0  0  0  0
    5.9620    3.5250   -3.3970 H   0  0  0  0  0  0  0  0  0  0  0  0
    5.4790    1.2640   -4.0540 H   0  0  0  0  0  0  0  0  0  0  0  0
    3.1430    0.2960   -3.8200 H   0  0  0  0  0  0  0  0  0  0  0  0
    1.3350    1.6090   -2.9340 H   0  0  0  0  0  0  0  0  0  0  0  0
   -2.3040    7.3910   -0.0780 H   0  0  0  0  0  0  0  0  0  0  0  0
  1 23  1  0  0  0  0
  1 24  1  0  0  0  0
  1 25  1  0  0  0  0
  1  2  1  0  0  0  0
  2  3  1  0  0  0  0
  3  4  2  0  0  0  0
  4 26  1  0  0  0  0
  4  5  1  0  0  0  0
  5 27  1  0  0  0  0
  5  6  2  0  0  0  0
  6  7  1  0  0  0  0
  7 28  1  0  0  0  0
  7  8  1  0  0  0  0
  8  9  2  0  0  0  0
  9 10  1  0  0  0  0
 10 29  1  0  0  0  0
 10 11  1  0  0  0  0
 11 30  1  0  0  0  0
 11 12  2  0  0  0  0
 12 13  1  0  0  0  0
 13 14  2  0  0  0  0
 14 15  1  0  0  0  0
 15 31  1  0  0  0  0
 15 16  2  0  0  0  0
 16 32  1  0  0  0  0
 16 17  1  0  0  0  0
 17 33  1  0  0  0  0
 17 18  2  0  0  0  0
 18 34  1  0  0  0  0
 18 19  1  0  0  0  0
 19 14  1  0  0  0  0
 19 20  2  0  0  0  0
 20  8  1  0  0  0  0
 20 12  1  0  0  0  0
  9 21  1  0  0  0  0
 21  6  1  0  0  0  0
 21 22  2  0  0  0  0
 22  3  1  0  0  0  0
 22 35  1  0  0  0  0
M  END
>  <LOGBIO>
6.0500

>  <PRED_LOGBIO>
7.0700

>  <XV_RES>
-1.3240

>  <WHL_TMPL>
2

>  <ANCH>
14-15;12-14

$$$$
ROW44
  -MTS-   01071502103D 0   0.00000     0.00000     0

 50 52  0  0  0  0  0  0  0  0999 V2000
    6.2940    5.4720   -5.4000 C   0  0  0  0  0  0  0  0  0  0  0  0
    5.9150    5.1510   -3.9570 C   0  0  0  0  0  0  0  0  0  0  0  0
    4.4300    5.4410   -3.7440 C   0  0  0  0  0  0  0  0  0  0  0  0
    4.0750    5.1410   -2.3920 O   0  0  0  0  0  0  0  0  0  0  0  0
    2.7740    5.3390   -2.0100 C   0  0  0  0  0  0  0  0  0  0  0  0
    2.3780    6.5770   -1.4910 C   0  0  0  0  0  0  0  0  0  0  0  0
    1.0490    6.7800   -1.1000 C   0  0  0  0  0  0  0  0  0  0  0  0
    0.1160    5.7430   -1.2280 C   0  0  0  0  0  0  0  0  0  0  0  0
    0.5130    4.5050   -1.7470 C   0  0  0  0  0  0  0  0  0  0  0  0
    1.8420    4.3030   -2.1370 C   0  0  0  0  0  0  0  0  0  0  0  0
   -0.6840    3.6340   -1.7540 C   0  0  0  0  0  0  0  0  0  0  0  0
   -0.9140    2.3110   -2.1500 C   0  0  0  0  0  0  0  0  0  0  0  0
    0.2080    1.4690   -2.7090 C   0  0  0  0  0  0  0  0  0  0  0  0
    0.8690    0.7860   -1.6410 O   0  0  0  0  0  0  0  0  0  0  0  0
    1.9450   -0.0300   -2.1110 C   0  0  0  0  0  0  0  0  0  0  0  0
   -2.2040    1.7830   -2.0170 C   0  0  0  0  0  0  0  0  0  0  0  0
   -3.1990    2.5310   -1.5210 N   0  0  0  0  0  0  0  0  0  0  0  0
   -3.0090    3.8000   -1.1350 C   0  0  0  0  0  0  0  0  0  0  0  0
   -1.7440    4.3900   -1.2390 C   0  0  0  0  0  0  0  0  0  0  0  0
   -1.2620    5.6810   -0.9150 N   0  0  0  0  0  0  0  0  0  0  0  0
   -2.0620    6.7760   -0.3480 C   0  0  0  0  0  0  0  0  0  0  0  0
   -2.4710    0.3870   -2.4290 C   0  0  0  0  0  0  0  0  0  0  0  0
   -2.3610   -0.5010   -1.6370 O   0  0  0  0  0  0  0  0  0  0  0  0
   -2.8390    0.1170   -3.7000 O   0  0  0  0  0  0  0  0  0  0  0  0
   -3.0860   -1.2470   -4.0510 C   0  0  0  0  0  0  0  0  0  0  0  0
   -3.4850   -1.3290   -5.5220 C   0  0  0  0  0  0  0  0  0  0  0  0
    6.0970    6.5230   -5.6020 H   0  0  0  0  0  0  0  0  0  0  0  0
    7.3520    5.2660   -5.5520 H   0  0  0  0  0  0  0  0  0  0  0  0
    5.7040    4.8560   -6.0750 H   0  0  0  0  0  0  0  0  0  0  0  0
    6.5050    5.7670   -3.2820 H   0  0  0  0  0  0  0  0  0  0  0  0
    6.1120    4.1010   -3.7550 H   0  0  0  0  0  0  0  0  0  0  0  0
    3.8400    4.8250   -4.4200 H   0  0  0  0  0  0  0  0  0  0  0  0
    4.2330    6.4920   -3.9460 H   0  0  0  0  0  0  0  0  0  0  0  0
    3.0980    7.3760   -1.3920 H   0  0  0  0  0  0  0  0  0  0  0  0
    0.7430    7.7350   -0.7000 H   0  0  0  0  0  0  0  0  0  0  0  0
    2.1470    3.3470   -2.5370 H   0  0  0  0  0  0  0  0  0  0  0  0
    0.9190    2.1100   -3.2250 H   0  0  0  0  0  0  0  0  0  0  0  0
   -0.1990    0.7410   -3.4080 H   0  0  0  0  0  0  0  0  0  0  0  0
    2.6770    0.5930   -2.6210 H   0  0  0  0  0  0  0  0  0  0  0  0
    2.4170   -0.5290   -1.2680 H   0  0  0  0  0  0  0  0  0  0  0  0
    1.5580   -0.7760   -2.8030 H   0  0  0  0  0  0  0  0  0  0  0  0
   -3.8360    4.3700   -0.7390 H   0  0  0  0  0  0  0  0  0  0  0  0
   -1.6560    7.7300   -0.6770 H   0  0  0  0  0  0  0  0  0  0  0  0
   -2.0310    6.7230    0.7380 H   0  0  0  0  0  0  0  0  0  0  0  0
   -3.0930    6.6850   -0.6860 H   0  0  0  0  0  0  0  0  0  0  0  0
   -2.1840   -1.8330   -3.8870 H   0  0  0  0  0  0  0  0  0  0  0  0
   -3.8910   -1.6400   -3.4340 H   0  0  0  0  0  0  0  0  0  0  0  0
   -2.6800   -0.9360   -6.1390 H   0  0  0  0  0  0  0  0  0  0  0  0
   -3.6730   -2.3670   -5.7890 H   0  0  0  0  0  0  0  0  0  0  0  0
   -4.3870   -0.7430   -5.6860 H   0  0  0  0  0  0  0  0  0  0  0  0
  1 27  1  0  0  0  0
  1 28  1  0  0  0  0
  1 29  1  0  0  0  0
  1  2  1  0  0  0  0
  2 30  1  0  0  0  0
  2 31  1  0  0  0  0
  2  3  1  0  0  0  0
  3 32  1  0  0  0  0
  3 33  1  0  0  0  0
  3  4  1  0  0  0  0
  4  5  1  0  0  0  0
  5  6  2  0  0  0  0
  6 34  1  0  0  0  0
  6  7  1  0  0  0  0
  7 35  1  0  0  0  0
  7  8  2  0  0  0  0
  8  9  1  0  0  0  0
  9 10  2  0  0  0  0
 10  5  1  0  0  0  0
 10 36  1  0  0  0  0
  9 11  1  0  0  0  0
 11 12  2  0  0  0  0
 12 13  1  0  0  0  0
 13 37  1  0  0  0  0
 13 38  1  0  0  0  0
 13 14  1  0  0  0  0
 14 15  1  0  0  0  0
 15 39  1  0  0  0  0
 15 40  1  0  0  0  0
 15 41  1  0  0  0  0
 12 16  1  0  0  0  0
 16 17  2  0  0  0  0
 17 18  1  0  0  0  0
 18 42  1  0  0  0  0
 18 19  2  0  0  0  0
 19 11  1  0  0  0  0
 19 20  1  0  0  0  0
 20  8  1  0  0  0  0
 20 21  1  0  0  0  0
 21 43  1  0  0  0  0
 21 44  1  0  0  0  0
 21 45  1  0  0  0  0
 16 22  1  0  0  0  0
 22 23  2  0  0  0  0
 22 24  1  0  0  0  0
 24 25  1  0  0  0  0
 25 46  1  0  0  0  0
 25 47  1  0  0  0  0
 25 26  1  0  0  0  0
 26 48  1  0  0  0  0
 26 49  1  0  0  0  0
 26 50  1  0  0  0  0
M  END
>  <LOGBIO>
6.5400

>  <PRED_LOGBIO>
5.6400

>  <XV_RES>
1.7130

>  <WHL_TMPL>
2

>  <ANCH>
14-4;21-35

$$$$
ROW46
  -MTS-   01071502103D 0   0.00000     0.00000     0

 44 47  0  0  0  0  0  0  0  0999 V2000
    5.9750    3.4960   -3.4100 Cl  0  0  0  0  0  0  0  0  0  0  0  0
    4.3330    3.7910   -2.9130 C   0  0  0  0  0  0  0  0  0  0  0  0
    3.3940    4.2560   -3.8400 C   0  0  0  0  0  0  0  0  0  0  0  0
    2.0730    4.4930   -3.4400 C   0  0  0  0  0  0  0  0  0  0  0  0
    1.6920    4.2650   -2.1120 C   0  0  0  0  0  0  0  0  0  0  0  0
    2.6320    3.8000   -1.1850 C   0  0  0  0  0  0  0  0  0  0  0  0
    3.9530    3.5630   -1.5850 C   0  0  0  0  0  0  0  0  0  0  0  0
    0.2960    4.5150   -1.6900 C   0  0  0  0  0  0  0  0  0  0  0  0
   -0.6840    3.6340   -1.7540 N   0  0  0  0  0  0  0  0  0  0  0  0
   -1.8620    4.2150   -1.2700 C   0  0  0  0  0  0  0  0  0  0  0  0
   -3.1760    3.7600   -1.1080 C   0  0  0  0  0  0  0  0  0  0  0  0
   -4.1360    4.6310   -0.5790 C   0  0  0  0  0  0  0  0  0  0  0  0
   -3.7520    5.9300   -0.2270 C   0  0  0  0  0  0  0  0  0  0  0  0
   -2.4870    6.3370   -0.3940 N   0  0  0  0  0  0  0  0  0  0  0  0
   -1.5460    5.5270   -0.8980 C   0  0  0  0  0  0  0  0  0  0  0  0
   -0.1680    5.6960   -1.1740 N   0  0  0  0  0  0  0  0  0  0  0  0
    0.6200    6.9160   -0.9470 C   0  0  0  0  0  0  0  0  0  0  0  0
    1.2240    6.8760    0.4360 C   0  0  0  0  0  0  0  0  0  0  0  0
    1.0150    5.9110    1.1700 O   0  0  0  0  0  0  0  0  0  0  0  0
    1.9830    7.8820    0.8600 N   0  0  0  0  0  0  0  0  0  0  0  0
    3.4380    7.9120    0.6550 C   0  0  0  0  0  0  0  0  0  0  0  0
    4.2080    8.1580    1.9660 C   0  0  0  0  0  0  0  0  0  0  0  0
    3.6710    9.4000    2.7000 C   0  0  0  0  0  0  0  0  0  0  0  0
    2.1460    9.3170    2.9010 C   0  0  0  0  0  0  0  0  0  0  0  0
    1.4250    9.0440    1.5680 C   0  0  0  0  0  0  0  0  0  0  0  0
    3.6870    4.4320   -4.8640 H   0  0  0  0  0  0  0  0  0  0  0  0
    1.3480    4.8520   -4.1560 H   0  0  0  0  0  0  0  0  0  0  0  0
    2.3380    3.6240   -0.1610 H   0  0  0  0  0  0  0  0  0  0  0  0
    4.6770    3.2040   -0.8690 H   0  0  0  0  0  0  0  0  0  0  0  0
   -3.4460    2.7520   -1.3880 H   0  0  0  0  0  0  0  0  0  0  0  0
   -5.1570    4.3050   -0.4430 H   0  0  0  0  0  0  0  0  0  0  0  0
   -4.4840    6.6110    0.1820 H   0  0  0  0  0  0  0  0  0  0  0  0
   -0.0260    7.7870   -1.0350 H   0  0  0  0  0  0  0  0  0  0  0  0
    1.4140    6.9780   -1.6880 H   0  0  0  0  0  0  0  0  0  0  0  0
    3.6870    8.6930   -0.0610 H   0  0  0  0  0  0  0  0  0  0  0  0
    3.7620    6.9700    0.2180 H   0  0  0  0  0  0  0  0  0  0  0  0
    4.1130    7.2870    2.6110 H   0  0  0  0  0  0  0  0  0  0  0  0
    5.2640    8.2960    1.7450 H   0  0  0  0  0  0  0  0  0  0  0  0
    3.9120   10.2930    2.1270 H   0  0  0  0  0  0  0  0  0  0  0  0
    4.1590    9.4880    3.6690 H   0  0  0  0  0  0  0  0  0  0  0  0
    1.9160    8.5210    3.6060 H   0  0  0  0  0  0  0  0  0  0  0  0
    1.7840   10.2520    3.3230 H   0  0  0  0  0  0  0  0  0  0  0  0
    1.4970    9.9230    0.9300 H   0  0  0  0  0  0  0  0  0  0  0  0
    0.3660    8.8770    1.7560 H   0  0  0  0  0  0  0  0  0  0  0  0
  1  2  1  0  0  0  0
  2  3  2  0  0  0  0
  3 26  1  0  0  0  0
  3  4  1  0  0  0  0
  4 27  1  0  0  0  0
  4  5  2  0  0  0  0
  5  6  1  0  0  0  0
  6 28  1  0  0  0  0
  6  7  2  0  0  0  0
  7  2  1  0  0  0  0
  7 29  1  0  0  0  0
  5  8  1  0  0  0  0
  8  9  2  0  0  0  0
  9 10  1  0  0  0  0
 10 11  2  0  0  0  0
 11 30  1  0  0  0  0
 11 12  1  0  0  0  0
 12 31  1  0  0  0  0
 12 13  2  0  0  0  0
 13 32  1  0  0  0  0
 13 14  1  0  0  0  0
 14 15  2  0  0  0  0
 15 10  1  0  0  0  0
 15 16  1  0  0  0  0
 16  8  1  0  0  0  0
 16 17  1  0  0  0  0
 17 33  1  0  0  0  0
 17 34  1  0  0  0  0
 17 18  1  0  0  0  0
 18 19  2  0  0  0  0
 18 20  1  0  0  0  0
 20 21  1  0  0  0  0
 21 35  1  0  0  0  0
 21 36  1  0  0  0  0
 21 22  1  0  0  0  0
 22 37  1  0  0  0  0
 22 38  1  0  0  0  0
 22 23  1  0  0  0  0
 23 39  1  0  0  0  0
 23 40  1  0  0  0  0
 23 24  1  0  0  0  0
 24 41  1  0  0  0  0
 24 42  1  0  0  0  0
 24 25  1  0  0  0  0
 25 20  1  0  0  0  0
 25 43  1  0  0  0  0
 25 44  1  0  0  0  0
M  END
>  <LOGBIO>
5.5700

>  <PRED_LOGBIO>
5.9700

>  <XV_RES>
-0.4970

>  <WHL_TMPL>
2

>  <ANCH>
14-15;13-12

$$$$
ROW47
  -MTS-   01071502103D 0   0.00000     0.00000     0

 44 46  0  0  0  0  0  0  0  0999 V2000
   -4.3940    5.8360   -1.3340 C   0  0  0  0  0  0  0  0  0  0  0  0
   -3.3850    6.8980   -0.9040 C   0  0  0  0  0  0  0  0  0  0  0  0
   -2.0360    6.2360   -0.6260 C   0  0  0  0  0  0  0  0  0  0  0  0
   -1.0260    7.2980   -0.1950 C   0  0  0  0  0  0  0  0  0  0  0  0
    0.2710    6.6610    0.0730 N   0  0  0  0  0  0  0  0  0  0  0  0
    1.3060    7.3990    0.4640 C   0  0  0  0  0  0  0  0  0  0  0  0
    2.6300    6.7490    0.7370 O   0  0  0  0  0  0  0  0  0  0  0  0
    1.1480    8.8910    0.6330 C   0  0  0  0  0  0  0  0  0  0  0  0
    0.2320    9.4260   -0.4410 C   0  0  0  0  0  0  0  0  0  0  0  0
   -1.1000    9.5410   -0.3550 C   0  0  0  0  0  0  0  0  0  0  0  0
   -1.5580   10.0780   -1.5640 N   0  0  0  0  0  0  0  0  0  0  0  0
   -0.5120   10.2730   -2.3450 C   0  0  0  0  0  0  0  0  0  0  0  0
   -0.3800   10.8100   -3.7180 C   0  0  0  0  0  0  0  0  0  0  0  0
   -1.7740   11.3160   -4.5880 Cl  0  0  0  0  0  0  0  0  0  0  0  0
    0.8340   10.8990   -4.2790 C   0  0  0  0  0  0  0  0  0  0  0  0
    2.0110   10.4540   -3.5000 C   0  0  0  0  0  0  0  0  0  0  0  0
    3.5850   10.5530   -4.1870 Cl  0  0  0  0  0  0  0  0  0  0  0  0
    1.8520    9.9730   -2.2590 C   0  0  0  0  0  0  0  0  0  0  0  0
    0.6160    9.8780   -1.6760 N   0  0  0  0  0  0  0  0  0  0  0  0
   -1.9360    9.1680    0.8080 C   0  0  0  0  0  0  0  0  0  0  0  0
   -1.7270    9.7840    2.0470 C   0  0  0  0  0  0  0  0  0  0  0  0
   -2.5180    9.4310    3.1470 C   0  0  0  0  0  0  0  0  0  0  0  0
   -3.5180    8.4620    3.0080 C   0  0  0  0  0  0  0  0  0  0  0  0
   -3.7280    7.8460    1.7680 C   0  0  0  0  0  0  0  0  0  0  0  0
   -2.9370    8.1990    0.6690 C   0  0  0  0  0  0  0  0  0  0  0  0
   -4.5080    5.1020   -0.5400 H   0  0  0  0  0  0  0  0  0  0  0  0
   -5.3540    6.3080   -1.5320 H   0  0  0  0  0  0  0  0  0  0  0  0
   -4.0390    5.3430   -2.2370 H   0  0  0  0  0  0  0  0  0  0  0  0
   -3.7400    7.3910   -0.0020 H   0  0  0  0  0  0  0  0  0  0  0  0
   -3.2710    7.6330   -1.6980 H   0  0  0  0  0  0  0  0  0  0  0  0
   -1.6810    5.7420   -1.5280 H   0  0  0  0  0  0  0  0  0  0  0  0
   -2.1500    5.5010    0.1680 H   0  0  0  0  0  0  0  0  0  0  0  0
   -1.3810    7.7910    0.7070 H   0  0  0  0  0  0  0  0  0  0  0  0
   -0.9120    8.0330   -0.9890 H   0  0  0  0  0  0  0  0  0  0  0  0
    0.3760    5.6630   -0.0400 H   0  0  0  0  0  0  0  0  0  0  0  0
    0.7210    9.1020    1.6120 H   0  0  0  0  0  0  0  0  0  0  0  0
    2.1220    9.3700    0.5510 H   0  0  0  0  0  0  0  0  0  0  0  0
    0.9510   11.2870   -5.2800 H   0  0  0  0  0  0  0  0  0  0  0  0
    2.7220    9.6530   -1.7040 H   0  0  0  0  0  0  0  0  0  0  0  0
   -0.9550   10.5320    2.1550 H   0  0  0  0  0  0  0  0  0  0  0  0
   -2.3560    9.9070    4.1030 H   0  0  0  0  0  0  0  0  0  0  0  0
   -4.1290    8.1900    3.8560 H   0  0  0  0  0  0  0  0  0  0  0  0
   -4.5000    7.0980    1.6610 H   0  0  0  0  0  0  0  0  0  0  0  0
   -3.0990    7.7230   -0.2880 H   0  0  0  0  0  0  0  0  0  0  0  0
  1 26  1  0  0  0  0
  1 27  1  0  0  0  0
  1 28  1  0  0  0  0
  1  2  1  0  0  0  0
  2 29  1  0  0  0  0
  2 30  1  0  0  0  0
  2  3  1  0  0  0  0
  3 31  1  0  0  0  0
  3 32  1  0  0  0  0
  3  4  1  0  0  0  0
  4 33  1  0  0  0  0
  4 34  1  0  0  0  0
  4  5  1  0  0  0  0
  5 35  1  0  0  0  0
  5  6  1  0  0  0  0
  6  7  2  0  0  0  0
  6  8  1  0  0  0  0
  8 36  1  0  0  0  0
  8 37  1  0  0  0  0
  8  9  1  0  0  0  0
  9 10  2  0  0  0  0
 10 11  1  0  0  0  0
 11 12  2  0  0  0  0
 12 13  1  0  0  0  0
 13 14  1  0  0  0  0
 13 15  2  0  0  0  0
 15 38  1  0  0  0  0
 15 16  1  0  0  0  0
 16 17  1  0  0  0  0
 16 18  2  0  0  0  0
 18 39  1  0  0  0  0
 18 19  1  0  0  0  0
 19  9  1  0  0  0  0
 19 12  1  0  0  0  0
 10 20  1  0  0  0  0
 20 21  2  0  0  0  0
 21 40  1  0  0  0  0
 21 22  1  0  0  0  0
 22 41  1  0  0  0  0
 22 23  2  0  0  0  0
 23 42  1  0  0  0  0
 23 24  1  0  0  0  0
 24 43  1  0  0  0  0
 24 25  2  0  0  0  0
 25 20  1  0  0  0  0
 25 44  1  0  0  0  0
M  END
>  <LOGBIO>
4.0000

>  <PRED_LOGBIO>
5.6200

>  <XV_RES>
-2.0100

>  <WHL_TMPL>
2

>  <ANCH>
34-35;16-17

$$$$
ROW48
  -MTS-   01071502103D 0   0.00000     0.00000     0

 35 37  0  0  0  0  0  0  0  0999 V2000
   -4.2870   -0.8180    1.9030 C   0  0  0  0  0  0  0  0  0  0  0  0
   -3.0980   -0.5900    1.0700 N   0  0  0  0  0  0  0  0  0  0  0  0
   -2.4270    0.5400    1.2770 C   0  0  0  0  0  0  0  0  0  0  0  0
   -2.8350    1.3150    2.1400 O   0  0  0  0  0  0  0  0  0  0  0  0
   -1.1870    0.9140    0.5000 C   0  0  0  0  0  0  0  0  0  0  0  0
   -0.2310   -0.1220    0.9180 N   0  0  0  0  0  0  0  0  0  0  0  0
   -0.3480   -1.4100    0.6510 C   0  0  0  0  0  0  0  0  0  0  0  0
    0.7110   -2.3150    1.1510 C   0  0  0  0  0  0  0  0  0  0  0  0
    0.7070   -3.6660    0.7840 C   0  0  0  0  0  0  0  0  0  0  0  0
    1.7090   -4.5230    1.2580 C   0  0  0  0  0  0  0  0  0  0  0  0
    2.7140   -4.0280    2.0980 C   0  0  0  0  0  0  0  0  0  0  0  0
    2.7170   -2.6770    2.4640 C   0  0  0  0  0  0  0  0  0  0  0  0
    1.7160   -1.8200    1.9910 C   0  0  0  0  0  0  0  0  0  0  0  0
    1.7190   -0.5170    2.3450 F   0  0  0  0  0  0  0  0  0  0  0  0
   -1.4620   -2.0110   -0.1150 C   0  0  0  0  0  0  0  0  0  0  0  0
   -1.2070   -3.0090   -1.0620 C   0  0  0  0  0  0  0  0  0  0  0  0
   -2.2660   -3.5890   -1.7710 C   0  0  0  0  0  0  0  0  0  0  0  0
   -3.5800   -3.1710   -1.5310 C   0  0  0  0  0  0  0  0  0  0  0  0
   -3.8360   -2.1730   -0.5830 C   0  0  0  0  0  0  0  0  0  0  0  0
   -2.7770   -1.5930    0.1250 C   0  0  0  0  0  0  0  0  0  0  0  0
   -2.0080   -4.5980   -2.7290 N   0  3  0  0  0  0  0  0  0  0  0  0
   -2.0790   -4.3360   -3.9410 O   0  0  0  0  0  0  0  0  0  0  0  0
   -1.6950   -5.7980   -2.3410 O   0  5  0  0  0  0  0  0  0  0  0  0
   -4.7330    0.1390    2.1680 H   0  0  0  0  0  0  0  0  0  0  0  0
   -4.0000   -1.3470    2.8080 H   0  0  0  0  0  0  0  0  0  0  0  0
   -5.0100   -1.4130    1.3480 H   0  0  0  0  0  0  0  0  0  0  0  0
   -0.8310    1.8740    0.8670 H   0  0  0  0  0  0  0  0  0  0  0  0
   -1.3870    0.8260   -0.5650 H   0  0  0  0  0  0  0  0  0  0  0  0
   -0.0680   -4.0480    0.1370 H   0  0  0  0  0  0  0  0  0  0  0  0
    1.7060   -5.5650    0.9750 H   0  0  0  0  0  0  0  0  0  0  0  0
    3.4860   -4.6880    2.4630 H   0  0  0  0  0  0  0  0  0  0  0  0
    3.4920   -2.2950    3.1120 H   0  0  0  0  0  0  0  0  0  0  0  0
   -0.1930   -3.3310   -1.2470 H   0  0  0  0  0  0  0  0  0  0  0  0
   -4.3980   -3.6190   -2.0780 H   0  0  0  0  0  0  0  0  0  0  0  0
   -4.8500   -1.8510   -0.3990 H   0  0  0  0  0  0  0  0  0  0  0  0
  1 24  1  0  0  0  0
  1 25  1  0  0  0  0
  1 26  1  0  0  0  0
  1  2  1  0  0  0  0
  2  3  1  0  0  0  0
  3  4  2  0  0  0  0
  3  5  1  0  0  0  0
  5 27  1  0  0  0  0
  5 28  1  0  0  0  0
  5  6  1  0  0  0  0
  6  7  2  0  0  0  0
  7  8  1  0  0  0  0
  8  9  2  0  0  0  0
  9 29  1  0  0  0  0
  9 10  1  0  0  0  0
 10 30  1  0  0  0  0
 10 11  2  0  0  0  0
 11 31  1  0  0  0  0
 11 12  1  0  0  0  0
 12 32  1  0  0  0  0
 12 13  2  0  0  0  0
 13  8  1  0  0  0  0
 13 14  1  0  0  0  0
  7 15  1  0  0  0  0
 15 16  2  0  0  0  0
 16 33  1  0  0  0  0
 16 17  1  0  0  0  0
 17 18  2  0  0  0  0
 18 34  1  0  0  0  0
 18 19  1  0  0  0  0
 19 35  1  0  0  0  0
 19 20  2  0  0  0  0
 20  2  1  0  0  0  0
 20 15  1  0  0  0  0
 17 21  1  0  0  0  0
 21 22  2  0  0  0  0
 21 23  1  0  0  0  0
M  CHG  2  21   1  23  -1
M  END
>  <LOGBIO>
8.1000

>  <PRED_LOGBIO>
7.9800

>  <XV_RES>
0.1650

>  <WHL_TMPL>
1

>  <ANCH>
2-3;32-30

$$$$
ROW49
  -MTS-   01071502103D 0   0.00000     0.00000     0

 35 37  0  0  0  0  0  0  0  0999 V2000
   -4.1340    0.3260    3.9900 C   0  0  0  0  0  0  0  0  0  0  0  0
   -3.0040    0.5410    3.0740 N   0  0  0  0  0  0  0  0  0  0  0  0
   -2.5760   -0.4780    2.2640 C   0  0  0  0  0  0  0  0  0  0  0  0
   -3.1080   -0.6080    1.0630 N   0  0  0  0  0  0  0  0  0  0  0  0
   -2.7770   -1.5930    0.1250 C   0  0  0  0  0  0  0  0  0  0  0  0
   -3.8360   -2.1730   -0.5830 C   0  0  0  0  0  0  0  0  0  0  0  0
   -3.5810   -3.1770   -1.5250 C   0  0  0  0  0  0  0  0  0  0  0  0
   -2.2680   -3.6010   -1.7580 C   0  0  0  0  0  0  0  0  0  0  0  0
   -1.9510   -4.8490   -2.9290 Cl  0  0  0  0  0  0  0  0  0  0  0  0
   -1.2090   -3.0210   -1.0500 C   0  0  0  0  0  0  0  0  0  0  0  0
   -1.4630   -2.0170   -0.1080 C   0  0  0  0  0  0  0  0  0  0  0  0
   -0.3290   -1.4020    0.6170 C   0  0  0  0  0  0  0  0  0  0  0  0
   -0.3550   -1.1360    1.9050 N   0  3  0  0  0  0  0  0  0  0  0  0
    0.6970   -0.5940    2.4420 O   0  5  0  0  0  0  0  0  0  0  0  0
   -1.5100   -1.4190    2.7700 C   0  0  0  0  0  0  0  0  0  0  0  0
   -0.5790   -0.3390    1.6160 C   0  0  0  0  0  0  0  0  0  0  0  0
    0.4980    0.3350    2.2040 C   0  0  0  0  0  0  0  0  0  0  0  0
    0.2620    1.3410    3.1500 C   0  0  0  0  0  0  0  0  0  0  0  0
   -1.0510    1.6720    3.5060 C   0  0  0  0  0  0  0  0  0  0  0  0
   -2.1270    0.9980    2.9170 C   0  0  0  0  0  0  0  0  0  0  0  0
   -1.8910   -0.0070    1.9720 C   0  0  0  0  0  0  0  0  0  0  0  0
   -3.8910   -0.4770    4.6830 H   0  0  0  0  0  0  0  0  0  0  0  0
   -4.3270    1.2400    4.5480 H   0  0  0  0  0  0  0  0  0  0  0  0
   -5.0190    0.0560    3.4180 H   0  0  0  0  0  0  0  0  0  0  0  0
   -2.5430    1.4390    3.0420 H   0  0  0  0  0  0  0  0  0  0  0  0
   -4.8490   -1.8460   -0.4030 H   0  0  0  0  0  0  0  0  0  0  0  0
   -4.3980   -3.6250   -2.0720 H   0  0  0  0  0  0  0  0  0  0  0  0
   -0.1950   -3.3480   -1.2300 H   0  0  0  0  0  0  0  0  0  0  0  0
   -1.8380   -2.4370    2.5700 H   0  0  0  0  0  0  0  0  0  0  0  0
   -1.2690   -1.1670    3.8010 H   0  0  0  0  0  0  0  0  0  0  0  0
    1.5100    0.0790    1.9300 H   0  0  0  0  0  0  0  0  0  0  0  0
    1.0920    1.8600    3.6040 H   0  0  0  0  0  0  0  0  0  0  0  0
   -1.2330    2.4480    4.2350 H   0  0  0  0  0  0  0  0  0  0  0  0
   -3.1400    1.2540    3.1920 H   0  0  0  0  0  0  0  0  0  0  0  0
   -2.7220   -0.5270    1.5180 H   0  0  0  0  0  0  0  0  0  0  0  0
  1 22  1  0  0  0  0
  1 23  1  0  0  0  0
  1 24  1  0  0  0  0
  1  2  1  0  0  0  0
  2 25  1  0  0  0  0
  2  3  1  0  0  0  0
  3  4  2  0  0  0  0
  4  5  1  0  0  0  0
  5  6  2  0  0  0  0
  6 26  1  0  0  0  0
  6  7  1  0  0  0  0
  7 27  1  0  0  0  0
  7  8  2  0  0  0  0
  8  9  1  0  0  0  0
  8 10  1  0  0  0  0
 10 28  1  0  0  0  0
 10 11  2  0  0  0  0
 11  5  1  0  0  0  0
 11 12  1  0  0  0  0
 12 13  2  0  0  0  0
 13 14  1  0  0  0  0
 13 15  1  0  0  0  0
 15  3  1  0  0  0  0
 15 29  1  0  0  0  0
 15 30  1  0  0  0  0
 12 16  1  0  0  0  0
 16 17  2  0  0  0  0
 17 31  1  0  0  0  0
 17 18  1  0  0  0  0
 18 32  1  0  0  0  0
 18 19  2  0  0  0  0
 19 33  1  0  0  0  0
 19 20  1  0  0  0  0
 20 34  1  0  0  0  0
 20 21  2  0  0  0  0
 21 16  1  0  0  0  0
 21 35  1  0  0  0  0
M  CHG  2  13   1  14  -1
M  END
>  <LOGBIO>
6.6100

>  <PRED_LOGBIO>
5.9700

>  <XV_RES>
0.6860

>  <WHL_TMPL>
1

>  <ANCH>
2-3;9-10

$$$$
ROW50
  -MTS-   01071502103D 0   0.00000     0.00000     0

 38 41  0  0  0  0  0  0  0  0999 V2000
    2.6980    6.3190    0.5010 O   0  0  0  0  0  0  0  0  0  0  0  0
    1.8780    6.0090   -0.5520 C   0  0  0  0  0  0  0  0  0  0  0  0
    1.2690    4.8170   -0.6160 C   0  0  0  0  0  0  0  0  0  0  0  0
    1.5750    3.7860    0.4020 C   0  0  0  0  0  0  0  0  0  0  0  0
    0.9120    3.7280    1.4360 O   0  0  0  0  0  0  0  0  0  0  0  0
    2.5660    2.9230    0.1980 N   0  0  0  0  0  0  0  0  0  0  0  0
    2.8570    1.9380    1.1700 C   0  0  0  0  0  0  0  0  0  0  0  0
    2.2270    0.6890    1.1130 C   0  0  0  0  0  0  0  0  0  0  0  0
    1.0850    0.3480   -0.1550 Cl  0  0  0  0  0  0  0  0  0  0  0  0
    2.5160   -0.2860    2.0760 C   0  0  0  0  0  0  0  0  0  0  0  0
    3.4350   -0.0120    3.0960 C   0  0  0  0  0  0  0  0  0  0  0  0
    4.0650    1.2370    3.1530 C   0  0  0  0  0  0  0  0  0  0  0  0
    3.7760    2.2120    2.1910 C   0  0  0  0  0  0  0  0  0  0  0  0
    4.5590    3.7640    2.2620 Cl  0  0  0  0  0  0  0  0  0  0  0  0
    0.2960    4.5160   -1.6900 C   0  0  0  0  0  0  0  0  0  0  0  0
   -0.6840    3.6340   -1.7540 N   0  0  0  0  0  0  0  0  0  0  0  0
   -1.3220    3.7420   -2.9960 C   0  0  0  0  0  0  0  0  0  0  0  0
   -2.3990    3.0650   -3.5780 C   0  0  0  0  0  0  0  0  0  0  0  0
   -2.8220    3.4020   -4.8690 C   0  0  0  0  0  0  0  0  0  0  0  0
   -2.1680    4.4170   -5.5780 C   0  0  0  0  0  0  0  0  0  0  0  0
   -1.0910    5.0950   -4.9950 C   0  0  0  0  0  0  0  0  0  0  0  0
   -0.6680    4.7580   -3.7040 C   0  0  0  0  0  0  0  0  0  0  0  0
    0.3580    5.2350   -2.8540 N   0  0  0  0  0  0  0  0  0  0  0  0
    1.3850    6.2770   -2.9960 C   0  0  0  0  0  0  0  0  0  0  0  0
    1.6420    7.0040   -1.6630 C   0  0  0  0  0  0  0  0  0  0  0  0
    3.6140    6.0600    0.3160 H   0  0  0  0  0  0  0  0  0  0  0  0
    3.1100    2.9710   -0.6520 H   0  0  0  0  0  0  0  0  0  0  0  0
    2.0300   -1.2490    2.0310 H   0  0  0  0  0  0  0  0  0  0  0  0
    3.6580   -0.7640    3.8380 H   0  0  0  0  0  0  0  0  0  0  0  0
    4.7740    1.4490    3.9400 H   0  0  0  0  0  0  0  0  0  0  0  0
   -2.9040    2.2820   -3.0320 H   0  0  0  0  0  0  0  0  0  0  0  0
   -3.6540    2.8790   -5.3190 H   0  0  0  0  0  0  0  0  0  0  0  0
   -2.4950    4.6770   -6.5740 H   0  0  0  0  0  0  0  0  0  0  0  0
   -0.5860    5.8780   -5.5420 H   0  0  0  0  0  0  0  0  0  0  0  0
    0.9740    7.0210   -3.6750 H   0  0  0  0  0  0  0  0  0  0  0  0
    2.3170    5.8120   -3.3090 H   0  0  0  0  0  0  0  0  0  0  0  0
    2.5710    7.5560   -1.7860 H   0  0  0  0  0  0  0  0  0  0  0  0
    0.7600    7.5920   -1.4200 H   0  0  0  0  0  0  0  0  0  0  0  0
  1 26  1  0  0  0  0
  1  2  1  0  0  0  0
  2  3  2  0  0  0  0
  3  4  1  0  0  0  0
  4  5  2  0  0  0  0
  4  6  1  0  0  0  0
  6 27  1  0  0  0  0
  6  7  1  0  0  0  0
  7  8  2  0  0  0  0
  8  9  1  0  0  0  0
  8 10  1  0  0  0  0
 10 28  1  0  0  0  0
 10 11  2  0  0  0  0
 11 29  1  0  0  0  0
 11 12  1  0  0  0  0
 12 30  1  0  0  0  0
 12 13  2  0  0  0  0
 13  7  1  0  0  0  0
 13 14  1  0  0  0  0
  3 15  1  0  0  0  0
 15 16  2  0  0  0  0
 16 17  1  0  0  0  0
 17 18  2  0  0  0  0
 18 31  1  0  0  0  0
 18 19  1  0  0  0  0
 19 32  1  0  0  0  0
 19 20  2  0  0  0  0
 20 33  1  0  0  0  0
 20 21  1  0  0  0  0
 21 34  1  0  0  0  0
 21 22  2  0  0  0  0
 22 17  1  0  0  0  0
 22 23  1  0  0  0  0
 23 15  1  0  0  0  0
 23 24  1  0  0  0  0
 24 35  1  0  0  0  0
 24 36  1  0  0  0  0
 24 25  1  0  0  0  0
 25  2  1  0  0  0  0
 25 37  1  0  0  0  0
 25 38  1  0  0  0  0
M  END
>  <LOGBIO>
6.7700

>  <PRED_LOGBIO>
7.1700

>  <XV_RES>
-0.4670

>  <WHL_TMPL>
2

>  <ANCH>
14-15;21-20

$$$$
ROW51
  -MTS-   01071502103D 0   0.00000     0.00000     0

 47 51  0  0  0  0  0  0  0  0999 V2000
    5.8990   -2.0970   -2.5520 C   0  0  0  0  0  0  0  0  0  0  0  0
    5.7690   -2.1590   -1.0330 C   0  0  0  0  0  0  0  0  0  0  0  0
    6.7730   -1.2020   -0.3970 C   0  0  0  0  0  0  0  0  0  0  0  0
    4.3690   -1.7600   -0.6310 C   0  0  0  0  0  0  0  0  0  0  0  0
    4.0440   -0.6910    0.0720 N   0  0  0  0  0  0  0  0  0  0  0  0
    2.6530   -0.6820    0.2290 O   0  0  0  0  0  0  0  0  0  0  0  0
    2.1700   -1.8140   -0.4240 C   0  0  0  0  0  0  0  0  0  0  0  0
    3.1980   -2.4610   -0.9400 N   0  0  0  0  0  0  0  0  0  0  0  0
    0.7270   -2.1430   -0.4330 C   0  0  0  0  0  0  0  0  0  0  0  0
   -0.3200   -1.2820   -0.0850 N   0  0  0  0  0  0  0  0  0  0  0  0
   -1.4550   -1.9430   -0.2210 C   0  0  0  0  0  0  0  0  0  0  0  0
   -1.1740   -3.2130   -0.6500 N   0  0  0  0  0  0  0  0  0  0  0  0
    0.1860   -3.3200   -0.7760 C   0  0  0  0  0  0  0  0  0  0  0  0
    0.9850   -4.5230   -1.2180 C   0  0  0  0  0  0  0  0  0  0  0  0
    0.4420   -5.8330   -1.6040 N   0  0  0  0  0  0  0  0  0  0  0  0
   -0.8170   -6.2280   -1.6470 C   0  0  0  0  0  0  0  0  0  0  0  0
   -1.0140   -7.6280   -2.0850 C   0  0  0  0  0  0  0  0  0  0  0  0
   -1.6400   -8.5470   -1.2340 C   0  0  0  0  0  0  0  0  0  0  0  0
   -1.8270   -9.8710   -1.6490 C   0  0  0  0  0  0  0  0  0  0  0  0
   -1.3880  -10.2760   -2.9150 C   0  0  0  0  0  0  0  0  0  0  0  0
   -0.7620   -9.3580   -3.7660 C   0  0  0  0  0  0  0  0  0  0  0  0
   -0.5750   -8.0340   -3.3510 C   0  0  0  0  0  0  0  0  0  0  0  0
    0.2020   -6.8920   -4.4090 Cl  0  0  0  0  0  0  0  0  0  0  0  0
   -2.0630   -5.4960   -1.3270 C   0  0  0  0  0  0  0  0  0  0  0  0
   -3.2060   -6.2840   -1.5040 C   0  0  0  0  0  0  0  0  0  0  0  0
   -4.4730   -5.7480   -1.2460 C   0  0  0  0  0  0  0  0  0  0  0  0
   -4.5970   -4.4230   -0.8100 C   0  0  0  0  0  0  0  0  0  0  0  0
   -3.4540   -3.6350   -0.6330 C   0  0  0  0  0  0  0  0  0  0  0  0
   -2.1870   -4.1710   -0.8910 C   0  0  0  0  0  0  0  0  0  0  0  0
    5.6990   -1.0830   -2.8920 H   0  0  0  0  0  0  0  0  0  0  0  0
    6.9070   -2.3850   -2.8420 H   0  0  0  0  0  0  0  0  0  0  0  0
    5.1830   -2.7800   -3.0050 H   0  0  0  0  0  0  0  0  0  0  0  0
    5.9690   -3.1730   -0.6930 H   0  0  0  0  0  0  0  0  0  0  0  0
    6.5730   -0.1880   -0.7380 H   0  0  0  0  0  0  0  0  0  0  0  0
    7.7820   -1.4890   -0.6870 H   0  0  0  0  0  0  0  0  0  0  0  0
    6.6800   -1.2450    0.6860 H   0  0  0  0  0  0  0  0  0  0  0  0
   -2.4410   -1.5470   -0.0270 H   0  0  0  0  0  0  0  0  0  0  0  0
    1.7060   -4.7160   -0.4260 H   0  0  0  0  0  0  0  0  0  0  0  0
    1.5960   -4.1900   -2.0550 H   0  0  0  0  0  0  0  0  0  0  0  0
   -1.9790   -8.2340   -0.2570 H   0  0  0  0  0  0  0  0  0  0  0  0
   -2.3100  -10.5790   -0.9920 H   0  0  0  0  0  0  0  0  0  0  0  0
   -1.5320  -11.2980   -3.2340 H   0  0  0  0  0  0  0  0  0  0  0  0
   -0.4230   -9.6710   -4.7430 H   0  0  0  0  0  0  0  0  0  0  0  0
   -3.1110   -7.3060   -1.8400 H   0  0  0  0  0  0  0  0  0  0  0  0
   -5.3550   -6.3560   -1.3820 H   0  0  0  0  0  0  0  0  0  0  0  0
   -5.5740   -4.0090   -0.6110 H   0  0  0  0  0  0  0  0  0  0  0  0
   -3.5490   -2.6130   -0.2970 H   0  0  0  0  0  0  0  0  0  0  0  0
  1 30  1  0  0  0  0
  1 31  1  0  0  0  0
  1 32  1  0  0  0  0
  1  2  1  0  0  0  0
  2 33  1  0  0  0  0
  2  3  1  0  0  0  0
  3 34  1  0  0  0  0
  3 35  1  0  0  0  0
  3 36  1  0  0  0  0
  2  4  1  0  0  0  0
  4  5  2  0  0  0  0
  5  6  1  0  0  0  0
  6  7  1  0  0  0  0
  7  8  2  0  0  0  0
  8  4  1  0  0  0  0
  7  9  1  0  0  0  0
  9 10  1  0  0  0  0
 10 11  2  0  0  0  0
 11 37  1  0  0  0  0
 11 12  1  0  0  0  0
 12 13  1  0  0  0  0
 13  9  2  0  0  0  0
 13 14  1  0  0  0  0
 14 38  1  0  0  0  0
 14 39  1  0  0  0  0
 14 15  1  0  0  0  0
 15 16  2  0  0  0  0
 16 17  1  0  0  0  0
 17 18  2  0  0  0  0
 18 40  1  0  0  0  0
 18 19  1  0  0  0  0
 19 41  1  0  0  0  0
 19 20  2  0  0  0  0
 20 42  1  0  0  0  0
 20 21  1  0  0  0  0
 21 43  1  0  0  0  0
 21 22  2  0  0  0  0
 22 17  1  0  0  0  0
 22 23  1  0  0  0  0
 16 24  1  0  0  0  0
 24 25  2  0  0  0  0
 25 44  1  0  0  0  0
 25 26  1  0  0  0  0
 26 45  1  0  0  0  0
 26 27  2  0  0  0  0
 27 46  1  0  0  0  0
 27 28  1  0  0  0  0
 28 47  1  0  0  0  0
 28 29  2  0  0  0  0
 29 12  1  0  0  0  0
 29 24  1  0  0  0  0
M  END
>  <LOGBIO>
7.5100

>  <PRED_LOGBIO>
8.1800

>  <XV_RES>
-0.7800

>  <WHL_TMPL>
1

>  <ANCH>
24-25;14-13

$$$$
ROW52
  -MTS-   01071502103D 0   0.00000     0.00000     0

 35 38  0  0  0  0  0  0  0  0999 V2000
    6.1350    2.4490   -3.5180 C   0  0  0  0  0  0  0  0  0  0  0  0
    5.7190    3.7910   -3.2520 O   0  0  0  0  0  0  0  0  0  0  0  0
    4.4210    3.9970   -2.8660 C   0  0  0  0  0  0  0  0  0  0  0  0
    3.8350    3.1650   -1.9050 C   0  0  0  0  0  0  0  0  0  0  0  0
    2.5080    3.3750   -1.5120 C   0  0  0  0  0  0  0  0  0  0  0  0
    1.7670    4.4190   -2.0790 C   0  0  0  0  0  0  0  0  0  0  0  0
    2.3530    5.2510   -3.0400 C   0  0  0  0  0  0  0  0  0  0  0  0
    3.6790    5.0410   -3.4340 C   0  0  0  0  0  0  0  0  0  0  0  0
    0.5070    4.6190   -1.7050 N   0  0  0  0  0  0  0  0  0  0  0  0
    0.0300    5.6820   -0.8420 N   0  0  0  0  0  0  0  0  0  0  0  0
   -1.2760    5.5440   -0.7070 C   0  0  0  0  0  0  0  0  0  0  0  0
   -2.3390    6.2750    0.0190 C   0  0  0  0  0  0  0  0  0  0  0  0
   -2.0280    7.4030    0.7870 C   0  0  0  0  0  0  0  0  0  0  0  0
   -3.0410    8.0860    1.4700 C   0  0  0  0  0  0  0  0  0  0  0  0
   -4.3660    7.6410    1.3840 C   0  0  0  0  0  0  0  0  0  0  0  0
   -4.6770    6.5130    0.6160 C   0  0  0  0  0  0  0  0  0  0  0  0
   -3.6640    5.8300   -0.0670 C   0  0  0  0  0  0  0  0  0  0  0  0
   -3.9980    4.7040   -0.8290 N   0  0  0  0  0  0  0  0  0  0  0  0
   -3.1140    3.9960   -1.5060 C   0  0  0  0  0  0  0  0  0  0  0  0
   -1.6790    4.3610   -1.4990 C   0  0  0  0  0  0  0  0  0  0  0  0
   -0.5740    3.8580   -2.0660 C   0  0  0  0  0  0  0  0  0  0  0  0
   -0.5310    2.7560   -2.8790 O   0  0  0  0  0  0  0  0  0  0  0  0
    5.5320    2.0350   -4.3230 H   0  0  0  0  0  0  0  0  0  0  0  0
    7.1830    2.4450   -3.8100 H   0  0  0  0  0  0  0  0  0  0  0  0
    6.0070    1.8450   -2.6220 H   0  0  0  0  0  0  0  0  0  0  0  0
    4.4070    2.3600   -1.4680 H   0  0  0  0  0  0  0  0  0  0  0  0
    2.0560    2.7330   -0.7700 H   0  0  0  0  0  0  0  0  0  0  0  0
    1.7810    6.0560   -3.4780 H   0  0  0  0  0  0  0  0  0  0  0  0
    4.1310    5.6830   -4.1750 H   0  0  0  0  0  0  0  0  0  0  0  0
   -1.0060    7.7460    0.8540 H   0  0  0  0  0  0  0  0  0  0  0  0
   -2.8010    8.9560    2.0630 H   0  0  0  0  0  0  0  0  0  0  0  0
   -5.1480    8.1690    1.9100 H   0  0  0  0  0  0  0  0  0  0  0  0
   -5.6990    6.1700    0.5490 H   0  0  0  0  0  0  0  0  0  0  0  0
   -3.4410    3.1380   -2.0740 H   0  0  0  0  0  0  0  0  0  0  0  0
   -0.3890    1.9480   -2.3610 H   0  0  0  0  0  0  0  0  0  0  0  0
  1 23  1  0  0  0  0
  1 24  1  0  0  0  0
  1 25  1  0  0  0  0
  1  2  1  0  0  0  0
  2  3  1  0  0  0  0
  3  4  2  0  0  0  0
  4 26  1  0  0  0  0
  4  5  1  0  0  0  0
  5 27  1  0  0  0  0
  5  6  2  0  0  0  0
  6  7  1  0  0  0  0
  7 28  1  0  0  0  0
  7  8  2  0  0  0  0
  8  3  1  0  0  0  0
  8 29  1  0  0  0  0
  6  9  1  0  0  0  0
  9 10  1  0  0  0  0
 10 11  2  0  0  0  0
 11 12  1  0  0  0  0
 12 13  1  0  0  0  0
 13 30  1  0  0  0  0
 13 14  2  0  0  0  0
 14 31  1  0  0  0  0
 14 15  1  0  0  0  0
 15 32  1  0  0  0  0
 15 16  2  0  0  0  0
 16 33  1  0  0  0  0
 16 17  1  0  0  0  0
 17 12  2  0  0  0  0
 17 18  1  0  0  0  0
 18 19  2  0  0  0  0
 19 34  1  0  0  0  0
 19 20  1  0  0  0  0
 20 11  1  0  0  0  0
 20 21  2  0  0  0  0
 21  9  1  0  0  0  0
 21 22  1  0  0  0  0
 22 35  1  0  0  0  0
M  END
>  <LOGBIO>
10.0000

>  <PRED_LOGBIO>
8.9500

>  <XV_RES>
1.3190

>  <WHL_TMPL>
2

>  <ANCH>
15-16;16-11

$$$$
ROW53
  -MTS-   01071502103D 0   0.00000     0.00000     0

 40 42  0  0  0  0  0  0  0  0999 V2000
    3.9130    9.6630    3.5100 C   0  0  0  0  0  0  0  0  0  0  0  0
    3.2970    9.6460    2.1140 C   0  0  0  0  0  0  0  0  0  0  0  0
    2.5870    8.4200    1.9210 O   0  0  0  0  0  0  0  0  0  0  0  0
    1.9710    8.2250    0.7360 C   0  0  0  0  0  0  0  0  0  0  0  0
    2.0310    9.0810   -0.1310 O   0  0  0  0  0  0  0  0  0  0  0  0
    1.2080    6.9470    0.4830 C   0  0  0  0  0  0  0  0  0  0  0  0
    0.6130    6.9790   -0.9240 C   0  0  0  0  0  0  0  0  0  0  0  0
   -0.1500    5.7000   -1.1760 C   0  0  0  0  0  0  0  0  0  0  0  0
    0.3560    4.5690   -1.6860 C   0  0  0  0  0  0  0  0  0  0  0  0
   -0.6840    3.6340   -1.7540 N   0  0  0  0  0  0  0  0  0  0  0  0
   -1.7790    4.2080   -1.2930 C   0  0  0  0  0  0  0  0  0  0  0  0
   -3.1680    3.7240   -1.1230 C   0  0  0  0  0  0  0  0  0  0  0  0
   -4.0800    4.5640   -0.6150 C   0  0  0  0  0  0  0  0  0  0  0  0
   -3.7020    5.9430   -0.2350 C   0  0  0  0  0  0  0  0  0  0  0  0
   -4.8710    7.0240    0.4170 Cl  0  0  0  0  0  0  0  0  0  0  0  0
   -2.4320    6.3340   -0.4090 C   0  0  0  0  0  0  0  0  0  0  0  0
   -1.4810    5.4940   -0.9250 N   0  0  0  0  0  0  0  0  0  0  0  0
    1.8290    4.4090   -2.0970 C   0  0  0  0  0  0  0  0  0  0  0  0
    2.8230    4.4190   -1.1120 C   0  0  0  0  0  0  0  0  0  0  0  0
    4.1720    4.3420   -1.4790 C   0  0  0  0  0  0  0  0  0  0  0  0
    4.5260    4.2550   -2.8310 C   0  0  0  0  0  0  0  0  0  0  0  0
    3.5320    4.2450   -3.8160 C   0  0  0  0  0  0  0  0  0  0  0  0
    2.1830    4.3220   -3.4490 C   0  0  0  0  0  0  0  0  0  0  0  0
    4.6010    8.8250    3.6130 H   0  0  0  0  0  0  0  0  0  0  0  0
    4.4540   10.5950    3.6580 H   0  0  0  0  0  0  0  0  0  0  0  0
    3.1250    9.5790    4.2560 H   0  0  0  0  0  0  0  0  0  0  0  0
    4.0860    9.7300    1.3690 H   0  0  0  0  0  0  0  0  0  0  0  0
    2.6100   10.4840    2.0120 H   0  0  0  0  0  0  0  0  0  0  0  0
    1.8830    6.0980    0.5720 H   0  0  0  0  0  0  0  0  0  0  0  0
    0.4080    6.8510    1.2140 H   0  0  0  0  0  0  0  0  0  0  0  0
   -0.0620    7.8270   -1.0120 H   0  0  0  0  0  0  0  0  0  0  0  0
    1.4130    7.0740   -1.6550 H   0  0  0  0  0  0  0  0  0  0  0  0
   -3.4390    2.7170   -1.4020 H   0  0  0  0  0  0  0  0  0  0  0  0
   -5.0990    4.2320   -0.4830 H   0  0  0  0  0  0  0  0  0  0  0  0
   -2.1500    7.3390   -0.1330 H   0  0  0  0  0  0  0  0  0  0  0  0
    2.5500    4.4860   -0.0700 H   0  0  0  0  0  0  0  0  0  0  0  0
    4.9400    4.3500   -0.7190 H   0  0  0  0  0  0  0  0  0  0  0  0
    5.5670    4.1960   -3.1140 H   0  0  0  0  0  0  0  0  0  0  0  0
    3.8050    4.1780   -4.8580 H   0  0  0  0  0  0  0  0  0  0  0  0
    1.4150    4.3150   -4.2090 H   0  0  0  0  0  0  0  0  0  0  0  0
  1 24  1  0  0  0  0
  1 25  1  0  0  0  0
  1 26  1  0  0  0  0
  1  2  1  0  0  0  0
  2 27  1  0  0  0  0
  2 28  1  0  0  0  0
  2  3  1  0  0  0  0
  3  4  1  0  0  0  0
  4  5  2  0  0  0  0
  4  6  1  0  0  0  0
  6 29  1  0  0  0  0
  6 30  1  0  0  0  0
  6  7  1  0  0  0  0
  7 31  1  0  0  0  0
  7 32  1  0  0  0  0
  7  8  1  0  0  0  0
  8  9  2  0  0  0  0
  9 10  1  0  0  0  0
 10 11  2  0  0  0  0
 11 12  1  0  0  0  0
 12 33  1  0  0  0  0
 12 13  2  0  0  0  0
 13 34  1  0  0  0  0
 13 14  1  0  0  0  0
 14 15  1  0  0  0  0
 14 16  2  0  0  0  0
 16 35  1  0  0  0  0
 16 17  1  0  0  0  0
 17  8  1  0  0  0  0
 17 11  1  0  0  0  0
  9 18  1  0  0  0  0
 18 19  2  0  0  0  0
 19 36  1  0  0  0  0
 19 20  1  0  0  0  0
 20 37  1  0  0  0  0
 20 21  2  0  0  0  0
 21 38  1  0  0  0  0
 21 22  1  0  0  0  0
 22 39  1  0  0  0  0
 22 23  2  0  0  0  0
 23 18  1  0  0  0  0
 23 40  1  0  0  0  0
M  END
>  <LOGBIO>
5.9500

>  <PRED_LOGBIO>
6.0500

>  <XV_RES>
-0.1270

>  <WHL_TMPL>
2

>  <ANCH>
14-15;19-18

$$$$
ROW55
  -MTS-   01071502103D 0   0.00000     0.00000     0

 27 29  0  0  0  0  0  0  0  0999 V2000
    0.9300   -1.2020    3.9040 C   0  0  0  0  0  0  0  0  0  0  0  0
   -0.5450   -0.9330    3.7260 C   0  0  0  0  0  0  0  0  0  0  0  0
   -1.3170   -0.7230    4.8010 N   0  0  0  0  0  0  0  0  0  0  0  0
   -2.6310   -0.4800    4.6930 C   0  0  0  0  0  0  0  0  0  0  0  0
   -3.3770   -0.2720    5.8220 O   0  0  0  0  0  0  0  0  0  0  0  0
   -3.2470   -0.4370    3.4370 C   0  0  0  0  0  0  0  0  0  0  0  0
   -4.6680   -0.1740    3.3200 C   0  0  0  0  0  0  0  0  0  0  0  0
   -5.8050    0.0360    3.2260 N   0  0  0  0  0  0  0  0  0  0  0  0
   -2.4650   -0.6520    2.2950 C   0  0  0  0  0  0  0  0  0  0  0  0
   -3.1480   -0.5960    1.0570 N   0  0  0  0  0  0  0  0  0  0  0  0
   -2.7770   -1.5930    0.1250 C   0  0  0  0  0  0  0  0  0  0  0  0
   -3.8360   -2.1730   -0.5830 C   0  0  0  0  0  0  0  0  0  0  0  0
   -3.5800   -3.1710   -1.5310 C   0  0  0  0  0  0  0  0  0  0  0  0
   -2.2660   -3.5890   -1.7710 C   0  0  0  0  0  0  0  0  0  0  0  0
   -1.2070   -3.0090   -1.0630 C   0  0  0  0  0  0  0  0  0  0  0  0
   -1.4620   -2.0110   -0.1150 C   0  0  0  0  0  0  0  0  0  0  0  0
   -0.2830   -1.1490    0.8860 S   0  0  0  0  0  0  0  0  0  0  0  0
   -1.0960   -0.9040    2.4390 C   0  0  0  0  0  0  0  0  0  0  0  0
    1.0950   -1.7010    4.8570 H   0  0  0  0  0  0  0  0  0  0  0  0
    1.4750   -0.2610    3.8880 H   0  0  0  0  0  0  0  0  0  0  0  0
    1.2820   -1.8400    3.0960 H   0  0  0  0  0  0  0  0  0  0  0  0
   -4.2870   -0.5850    5.7000 H   0  0  0  0  0  0  0  0  0  0  0  0
   -3.8480    0.1040    0.8550 H   0  0  0  0  0  0  0  0  0  0  0  0
   -4.8500   -1.8510   -0.3980 H   0  0  0  0  0  0  0  0  0  0  0  0
   -4.3970   -3.6190   -2.0780 H   0  0  0  0  0  0  0  0  0  0  0  0
   -2.0690   -4.3590   -2.5020 H   0  0  0  0  0  0  0  0  0  0  0  0
   -0.1930   -3.3310   -1.2480 H   0  0  0  0  0  0  0  0  0  0  0  0
  1 19  1  0  0  0  0
  1 20  1  0  0  0  0
  1 21  1  0  0  0  0
  1  2  1  0  0  0  0
  2  3  2  0  0  0  0
  3  4  1  0  0  0  0
  4  5  1  0  0  0  0
  5 22  1  0  0  0  0
  4  6  2  0  0  0  0
  6  7  1  0  0  0  0
  7  8  3  0  0  0  0
  6  9  1  0  0  0  0
  9 10  1  0  0  0  0
 10 23  1  0  0  0  0
 10 11  1  0  0  0  0
 11 12  1  0  0  0  0
 12 24  1  0  0  0  0
 12 13  2  0  0  0  0
 13 25  1  0  0  0  0
 13 14  1  0  0  0  0
 14 26  1  0  0  0  0
 14 15  2  0  0  0  0
 15 27  1  0  0  0  0
 15 16  1  0  0  0  0
 16 11  2  0  0  0  0
 16 17  1  0  0  0  0
 17 18  1  0  0  0  0
 18  2  1  0  0  0  0
 18  9  2  0  0  0  0
M  END
>  <LOGBIO>
5.7700

>  <PRED_LOGBIO>
5.2900

>  <XV_RES>
0.2000

>  <WHL_TMPL>
1

>  <ANCH>
2-3;16-17

$$$$
ROW56
  -MTS-   01071502103D 0   0.00000     0.00000     0

 34 36  0  0  0  0  0  0  0  0999 V2000
   -1.1690    2.6040    0.7510 C   0  0  0  0  0  0  0  0  0  0  0  0
   -1.9360    3.7910    1.1590 N   0  0  0  0  0  0  0  0  0  0  0  0
   -1.0320    4.7650    1.7870 C   0  0  0  0  0  0  0  0  0  0  0  0
   -2.5420    4.3750    0.0210 C   0  0  0  0  0  0  0  0  0  0  0  0
   -3.7020    5.0350    0.1390 N   0  0  0  0  0  0  0  0  0  0  0  0
   -4.2920    5.5950   -0.9250 C   0  0  0  0  0  0  0  0  0  0  0  0
   -3.7340    5.5080   -2.1410 N   0  0  0  0  0  0  0  0  0  0  0  0
   -2.5750    4.8630   -2.3280 C   0  0  0  0  0  0  0  0  0  0  0  0
   -1.9340    4.2670   -1.2350 C   0  0  0  0  0  0  0  0  0  0  0  0
   -0.7630    3.6740   -1.7210 N   0  0  0  0  0  0  0  0  0  0  0  0
   -0.6770    3.8830   -3.0220 C   0  0  0  0  0  0  0  0  0  0  0  0
   -1.7570    4.6050   -3.4540 N   0  0  0  0  0  0  0  0  0  0  0  0
   -2.0200    5.0350   -4.8350 C   0  0  0  0  0  0  0  0  0  0  0  0
   -1.3800    6.3820   -5.0730 C   0  0  0  0  0  0  0  0  0  0  0  0
   -2.1010    7.5550   -4.8190 C   0  0  0  0  0  0  0  0  0  0  0  0
   -1.5080    8.8030   -5.0400 C   0  0  0  0  0  0  0  0  0  0  0  0
   -0.1930    8.8790   -5.5140 C   0  0  0  0  0  0  0  0  0  0  0  0
    0.5290    7.7070   -5.7680 C   0  0  0  0  0  0  0  0  0  0  0  0
   -0.0650    6.4580   -5.5470 C   0  0  0  0  0  0  0  0  0  0  0  0
    0.6310    5.3280   -5.7920 F   0  0  0  0  0  0  0  0  0  0  0  0
   -0.4000    2.8970    0.0390 H   0  0  0  0  0  0  0  0  0  0  0  0
   -0.7030    2.1550    1.6250 H   0  0  0  0  0  0  0  0  0  0  0  0
   -1.8380    1.8830    0.2860 H   0  0  0  0  0  0  0  0  0  0  0  0
   -0.2630    5.0580    1.0760 H   0  0  0  0  0  0  0  0  0  0  0  0
   -0.5660    4.3160    2.6620 H   0  0  0  0  0  0  0  0  0  0  0  0
   -1.5990    5.6430    2.0890 H   0  0  0  0  0  0  0  0  0  0  0  0
   -5.2270    6.1210   -0.8030 H   0  0  0  0  0  0  0  0  0  0  0  0
    0.1280    3.5340   -3.6530 H   0  0  0  0  0  0  0  0  0  0  0  0
   -3.0930    5.1110   -4.9930 H   0  0  0  0  0  0  0  0  0  0  0  0
   -1.6010    4.3080   -5.5270 H   0  0  0  0  0  0  0  0  0  0  0  0
   -3.1160    7.4960   -4.4530 H   0  0  0  0  0  0  0  0  0  0  0  0
   -2.0650    9.7080   -4.8440 H   0  0  0  0  0  0  0  0  0  0  0  0
    0.2650    9.8430   -5.6840 H   0  0  0  0  0  0  0  0  0  0  0  0
    1.5430    7.7660   -6.1340 H   0  0  0  0  0  0  0  0  0  0  0  0
  1 21  1  0  0  0  0
  1 22  1  0  0  0  0
  1 23  1  0  0  0  0
  1  2  1  0  0  0  0
  2  3  1  0  0  0  0
  3 24  1  0  0  0  0
  3 25  1  0  0  0  0
  3 26  1  0  0  0  0
  2  4  1  0  0  0  0
  4  5  1  0  0  0  0
  5  6  2  0  0  0  0
  6 27  1  0  0  0  0
  6  7  1  0  0  0  0
  7  8  2  0  0  0  0
  8  9  1  0  0  0  0
  9  4  2  0  0  0  0
  9 10  1  0  0  0  0
 10 11  2  0  0  0  0
 11 28  1  0  0  0  0
 11 12  1  0  0  0  0
 12  8  1  0  0  0  0
 12 13  1  0  0  0  0
 13 29  1  0  0  0  0
 13 30  1  0  0  0  0
 13 14  1  0  0  0  0
 14 15  2  0  0  0  0
 15 31  1  0  0  0  0
 15 16  1  0  0  0  0
 16 32  1  0  0  0  0
 16 17  2  0  0  0  0
 17 33  1  0  0  0  0
 17 18  1  0  0  0  0
 18 34  1  0  0  0  0
 18 19  2  0  0  0  0
 19 14  1  0  0  0  0
 19 20  1  0  0  0  0
M  END
>  <LOGBIO>
5.2700

>  <PRED_LOGBIO>
5.8200

>  <XV_RES>
-0.7830

>  <WHL_TMPL>
2

>  <ANCH>
13-14;16-17

$$$$
ROW57
  -MTS-   01071502103D 0   0.00000     0.00000     0

 40 42  0  0  0  0  0  0  0  0999 V2000
    2.2330    9.0350   -0.0170 C   0  0  0  0  0  0  0  0  0  0  0  0
    1.9830    7.8820    0.8610 N   0  0  0  0  0  0  0  0  0  0  0  0
    2.5710    7.8430    2.2070 C   0  0  0  0  0  0  0  0  0  0  0  0
    1.2240    6.8750    0.4360 C   0  0  0  0  0  0  0  0  0  0  0  0
    1.0150    5.9110    1.1710 O   0  0  0  0  0  0  0  0  0  0  0  0
    0.6200    6.9160   -0.9470 C   0  0  0  0  0  0  0  0  0  0  0  0
   -0.1680    5.6960   -1.1730 N   0  0  0  0  0  0  0  0  0  0  0  0
    0.2960    4.5150   -1.6900 C   0  0  0  0  0  0  0  0  0  0  0  0
   -0.6840    3.6340   -1.7540 N   0  0  0  0  0  0  0  0  0  0  0  0
   -1.8620    4.2150   -1.2710 C   0  0  0  0  0  0  0  0  0  0  0  0
   -3.1760    3.7610   -1.1080 C   0  0  0  0  0  0  0  0  0  0  0  0
   -4.1360    4.6310   -0.5790 C   0  0  0  0  0  0  0  0  0  0  0  0
   -3.7520    5.9300   -0.2270 C   0  0  0  0  0  0  0  0  0  0  0  0
   -2.4870    6.3380   -0.3940 N   0  0  0  0  0  0  0  0  0  0  0  0
   -1.5460    5.5270   -0.8980 C   0  0  0  0  0  0  0  0  0  0  0  0
    1.6920    4.2650   -2.1120 C   0  0  0  0  0  0  0  0  0  0  0  0
    2.7120    4.1960   -1.1560 C   0  0  0  0  0  0  0  0  0  0  0  0
    4.0320    3.9590   -1.5560 C   0  0  0  0  0  0  0  0  0  0  0  0
    4.3330    3.7910   -2.9130 C   0  0  0  0  0  0  0  0  0  0  0  0
    3.3140    3.8600   -3.8700 C   0  0  0  0  0  0  0  0  0  0  0  0
    1.9930    4.0970   -3.4690 C   0  0  0  0  0  0  0  0  0  0  0  0
    5.7580    3.5350   -3.3440 C   0  0  0  0  0  0  0  0  0  0  0  0
    5.9480    4.0330   -4.5630 F   0  0  0  0  0  0  0  0  0  0  0  0
    5.9880    2.2250   -3.3600 F   0  0  0  0  0  0  0  0  0  0  0  0
    6.5920    4.1220   -2.4910 F   0  0  0  0  0  0  0  0  0  0  0  0
    1.2870    9.5080   -0.2730 H   0  0  0  0  0  0  0  0  0  0  0  0
    2.8690    9.7510    0.4980 H   0  0  0  0  0  0  0  0  0  0  0  0
    2.7270    8.6980   -0.9260 H   0  0  0  0  0  0  0  0  0  0  0  0
    3.2170    6.9720    2.2950 H   0  0  0  0  0  0  0  0  0  0  0  0
    3.1540    8.7450    2.3750 H   0  0  0  0  0  0  0  0  0  0  0  0
    1.7770    7.7810    2.9480 H   0  0  0  0  0  0  0  0  0  0  0  0
   -0.0260    7.7870   -1.0350 H   0  0  0  0  0  0  0  0  0  0  0  0
    1.4140    6.9770   -1.6880 H   0  0  0  0  0  0  0  0  0  0  0  0
   -3.4460    2.7530   -1.3880 H   0  0  0  0  0  0  0  0  0  0  0  0
   -5.1570    4.3050   -0.4440 H   0  0  0  0  0  0  0  0  0  0  0  0
   -4.4830    6.6120    0.1820 H   0  0  0  0  0  0  0  0  0  0  0  0
    2.4800    4.3260   -0.1090 H   0  0  0  0  0  0  0  0  0  0  0  0
    4.8190    3.9060   -0.8180 H   0  0  0  0  0  0  0  0  0  0  0  0
    3.5460    3.7300   -4.9160 H   0  0  0  0  0  0  0  0  0  0  0  0
    1.2060    4.1500   -4.2070 H   0  0  0  0  0  0  0  0  0  0  0  0
  1 26  1  0  0  0  0
  1 27  1  0  0  0  0
  1 28  1  0  0  0  0
  1  2  1  0  0  0  0
  2  3  1  0  0  0  0
  3 29  1  0  0  0  0
  3 30  1  0  0  0  0
  3 31  1  0  0  0  0
  2  4  1  0  0  0  0
  4  5  2  0  0  0  0
  4  6  1  0  0  0  0
  6 32  1  0  0  0  0
  6 33  1  0  0  0  0
  6  7  1  0  0  0  0
  7  8  1  0  0  0  0
  8  9  2  0  0  0  0
  9 10  1  0  0  0  0
 10 11  2  0  0  0  0
 11 34  1  0  0  0  0
 11 12  1  0  0  0  0
 12 35  1  0  0  0  0
 12 13  2  0  0  0  0
 13 36  1  0  0  0  0
 13 14  1  0  0  0  0
 14 15  2  0  0  0  0
 15  7  1  0  0  0  0
 15 10  1  0  0  0  0
  8 16  1  0  0  0  0
 16 17  2  0  0  0  0
 17 37  1  0  0  0  0
 17 18  1  0  0  0  0
 18 38  1  0  0  0  0
 18 19  2  0  0  0  0
 19 20  1  0  0  0  0
 20 39  1  0  0  0  0
 20 21  2  0  0  0  0
 21 16  1  0  0  0  0
 21 40  1  0  0  0  0
 19 22  1  0  0  0  0
 22 23  1  0  0  0  0
 22 24  1  0  0  0  0
 22 25  1  0  0  0  0
M  END
>  <LOGBIO>
5.4300

>  <PRED_LOGBIO>
6.6000

>  <XV_RES>
-1.4550

>  <WHL_TMPL>
2

>  <ANCH>
14-15;17-16

$$$$
ROW59
  -MTS-   01071502103D 0   0.00000     0.00000     0

 35 37  0  0  0  0  0  0  0  0999 V2000
   -6.5880    6.5260    0.1930 C   0  0  0  0  0  0  0  0  0  0  0  0
   -5.1420    6.9370    0.4540 C   0  0  0  0  0  0  0  0  0  0  0  0
   -4.0640    6.0450   -0.1130 C   0  0  0  0  0  0  0  0  0  0  0  0
   -2.7810    6.4340   -0.1090 C   0  0  0  0  0  0  0  0  0  0  0  0
   -2.4200    7.7810    0.4710 C   0  0  0  0  0  0  0  0  0  0  0  0
   -1.7920    5.6360   -0.6190 N   0  0  0  0  0  0  0  0  0  0  0  0
   -0.4380    5.8200   -0.7210 C   0  0  0  0  0  0  0  0  0  0  0  0
    0.0850    4.7320   -1.3030 C   0  0  0  0  0  0  0  0  0  0  0  0
   -0.9690    3.8490   -1.5700 N   0  0  0  0  0  0  0  0  0  0  0  0
   -2.0880    4.4090   -1.1520 C   0  0  0  0  0  0  0  0  0  0  0  0
   -3.4210    3.9810   -1.1670 N   0  0  0  0  0  0  0  0  0  0  0  0
   -4.4010    4.7220   -0.6850 C   0  0  0  0  0  0  0  0  0  0  0  0
   -5.6960    4.2780   -0.7130 O   0  0  0  0  0  0  0  0  0  0  0  0
   -6.4890    4.5920   -1.8610 C   0  0  0  0  0  0  0  0  0  0  0  0
    1.5150    4.5040   -1.6070 C   0  0  0  0  0  0  0  0  0  0  0  0
    2.0200    3.4280   -2.1810 N   0  0  0  0  0  0  0  0  0  0  0  0
    3.4040    3.6050   -2.2910 O   0  0  0  0  0  0  0  0  0  0  0  0
    3.6930    4.8540   -1.7460 C   0  0  0  0  0  0  0  0  0  0  0  0
    5.0620    5.4800   -1.6420 C   0  0  0  0  0  0  0  0  0  0  0  0
    2.5610    5.3950   -1.3360 N   0  0  0  0  0  0  0  0  0  0  0  0
   -6.7680    6.4950   -0.8800 H   0  0  0  0  0  0  0  0  0  0  0  0
   -7.2590    7.2490    0.6520 H   0  0  0  0  0  0  0  0  0  0  0  0
   -6.7680    5.5420    0.6200 H   0  0  0  0  0  0  0  0  0  0  0  0
   -5.0200    6.8790    1.5340 H   0  0  0  0  0  0  0  0  0  0  0  0
   -5.0050    7.9300    0.0320 H   0  0  0  0  0  0  0  0  0  0  0  0
   -1.5420    8.1710   -0.0390 H   0  0  0  0  0  0  0  0  0  0  0  0
   -2.2050    7.6730    1.5320 H   0  0  0  0  0  0  0  0  0  0  0  0
   -3.2520    8.4690    0.3370 H   0  0  0  0  0  0  0  0  0  0  0  0
    0.1110    6.6890   -0.3910 H   0  0  0  0  0  0  0  0  0  0  0  0
   -6.0250    4.1660   -2.7490 H   0  0  0  0  0  0  0  0  0  0  0  0
   -7.4860    4.1750   -1.7380 H   0  0  0  0  0  0  0  0  0  0  0  0
   -6.5580    5.6720   -1.9700 H   0  0  0  0  0  0  0  0  0  0  0  0
    5.6840    5.1300   -2.4640 H   0  0  0  0  0  0  0  0  0  0  0  0
    5.5190    5.1990   -0.6960 H   0  0  0  0  0  0  0  0  0  0  0  0
    4.9710    6.5630   -1.6930 H   0  0  0  0  0  0  0  0  0  0  0  0
  1 21  1  0  0  0  0
  1 22  1  0  0  0  0
  1 23  1  0  0  0  0
  1  2  1  0  0  0  0
  2 24  1  0  0  0  0
  2 25  1  0  0  0  0
  2  3  1  0  0  0  0
  3  4  2  0  0  0  0
  4  5  1  0  0  0  0
  5 26  1  0  0  0  0
  5 27  1  0  0  0  0
  5 28  1  0  0  0  0
  4  6  1  0  0  0  0
  6  7  1  0  0  0  0
  7 29  1  0  0  0  0
  7  8  2  0  0  0  0
  8  9  1  0  0  0  0
  9 10  2  0  0  0  0
 10  6  1  0  0  0  0
 10 11  1  0  0  0  0
 11 12  2  0  0  0  0
 12  3  1  0  0  0  0
 12 13  1  0  0  0  0
 13 14  1  0  0  0  0
 14 30  1  0  0  0  0
 14 31  1  0  0  0  0
 14 32  1  0  0  0  0
  8 15  1  0  0  0  0
 15 16  2  0  0  0  0
 16 17  1  0  0  0  0
 17 18  1  0  0  0  0
 18 19  1  0  0  0  0
 19 33  1  0  0  0  0
 19 34  1  0  0  0  0
 19 35  1  0  0  0  0
 18 20  2  0  0  0  0
 20 15  1  0  0  0  0
M  END
>  <LOGBIO>
6.3000

>  <PRED_LOGBIO>
6.3000

>  <XV_RES>
0.0010

>  <WHL_TMPL>
2

>  <ANCH>
4-5;8-5

$$$$
ROW60
  -MTS-   01071502103D 0   0.00000     0.00000     0

 44 48  0  0  0  0  0  0  0  0999 V2000
    5.8990   -2.0970   -2.5520 C   0  0  0  0  0  0  0  0  0  0  0  0
    5.7690   -2.1590   -1.0330 C   0  0  0  0  0  0  0  0  0  0  0  0
    4.3690   -1.7600   -0.6310 C   0  0  0  0  0  0  0  0  0  0  0  0
    4.0440   -0.6910    0.0720 N   0  0  0  0  0  0  0  0  0  0  0  0
    2.6530   -0.6820    0.2290 O   0  0  0  0  0  0  0  0  0  0  0  0
    2.1700   -1.8140   -0.4240 C   0  0  0  0  0  0  0  0  0  0  0  0
    3.1980   -2.4610   -0.9400 N   0  0  0  0  0  0  0  0  0  0  0  0
    0.7270   -2.1430   -0.4330 C   0  0  0  0  0  0  0  0  0  0  0  0
   -0.3200   -1.2820   -0.0850 N   0  0  0  0  0  0  0  0  0  0  0  0
   -1.4550   -1.9430   -0.2210 C   0  0  0  0  0  0  0  0  0  0  0  0
   -1.1740   -3.2130   -0.6500 N   0  0  0  0  0  0  0  0  0  0  0  0
    0.1860   -3.3200   -0.7760 C   0  0  0  0  0  0  0  0  0  0  0  0
    0.9850   -4.5230   -1.2180 C   0  0  0  0  0  0  0  0  0  0  0  0
    0.4420   -5.8330   -1.6040 N   0  0  0  0  0  0  0  0  0  0  0  0
   -0.8170   -6.2280   -1.6470 C   0  0  0  0  0  0  0  0  0  0  0  0
   -1.0140   -7.6280   -2.0850 C   0  0  0  0  0  0  0  0  0  0  0  0
   -1.6400   -8.5470   -1.2340 C   0  0  0  0  0  0  0  0  0  0  0  0
   -1.8270   -9.8710   -1.6490 C   0  0  0  0  0  0  0  0  0  0  0  0
   -1.3880  -10.2760   -2.9140 C   0  0  0  0  0  0  0  0  0  0  0  0
   -0.7620   -9.3580   -3.7660 C   0  0  0  0  0  0  0  0  0  0  0  0
   -0.5750   -8.0340   -3.3510 C   0  0  0  0  0  0  0  0  0  0  0  0
   -2.0630   -5.4960   -1.3270 C   0  0  0  0  0  0  0  0  0  0  0  0
   -3.2060   -6.2840   -1.5040 C   0  0  0  0  0  0  0  0  0  0  0  0
   -4.4730   -5.7480   -1.2460 C   0  0  0  0  0  0  0  0  0  0  0  0
   -4.5970   -4.4230   -0.8100 C   0  0  0  0  0  0  0  0  0  0  0  0
   -3.4540   -3.6350   -0.6330 C   0  0  0  0  0  0  0  0  0  0  0  0
   -2.1870   -4.1710   -0.8910 C   0  0  0  0  0  0  0  0  0  0  0  0
    5.1830   -2.7800   -3.0050 H   0  0  0  0  0  0  0  0  0  0  0  0
    6.9070   -2.3850   -2.8420 H   0  0  0  0  0  0  0  0  0  0  0  0
    5.6990   -1.0830   -2.8920 H   0  0  0  0  0  0  0  0  0  0  0  0
    5.9690   -3.1730   -0.6930 H   0  0  0  0  0  0  0  0  0  0  0  0
    6.4850   -1.4760   -0.5800 H   0  0  0  0  0  0  0  0  0  0  0  0
   -2.4410   -1.5470   -0.0270 H   0  0  0  0  0  0  0  0  0  0  0  0
    1.7060   -4.7160   -0.4260 H   0  0  0  0  0  0  0  0  0  0  0  0
    1.5960   -4.1900   -2.0550 H   0  0  0  0  0  0  0  0  0  0  0  0
   -1.9790   -8.2340   -0.2570 H   0  0  0  0  0  0  0  0  0  0  0  0
   -2.3090  -10.5790   -0.9920 H   0  0  0  0  0  0  0  0  0  0  0  0
   -1.5320  -11.2980   -3.2340 H   0  0  0  0  0  0  0  0  0  0  0  0
   -0.4230   -9.6710   -4.7420 H   0  0  0  0  0  0  0  0  0  0  0  0
   -0.0930   -7.3250   -4.0080 H   0  0  0  0  0  0  0  0  0  0  0  0
   -3.1110   -7.3060   -1.8400 H   0  0  0  0  0  0  0  0  0  0  0  0
   -5.3550   -6.3560   -1.3820 H   0  0  0  0  0  0  0  0  0  0  0  0
   -5.5740   -4.0090   -0.6110 H   0  0  0  0  0  0  0  0  0  0  0  0
   -3.5490   -2.6130   -0.2970 H   0  0  0  0  0  0  0  0  0  0  0  0
  1 28  1  0  0  0  0
  1 29  1  0  0  0  0
  1 30  1  0  0  0  0
  1  2  1  0  0  0  0
  2 31  1  0  0  0  0
  2 32  1  0  0  0  0
  2  3  1  0  0  0  0
  3  4  2  0  0  0  0
  4  5  1  0  0  0  0
  5  6  1  0  0  0  0
  6  7  2  0  0  0  0
  7  3  1  0  0  0  0
  6  8  1  0  0  0  0
  8  9  1  0  0  0  0
  9 10  2  0  0  0  0
 10 33  1  0  0  0  0
 10 11  1  0  0  0  0
 11 12  1  0  0  0  0
 12  8  2  0  0  0  0
 12 13  1  0  0  0  0
 13 34  1  0  0  0  0
 13 35  1  0  0  0  0
 13 14  1  0  0  0  0
 14 15  2  0  0  0  0
 15 16  1  0  0  0  0
 16 17  2  0  0  0  0
 17 36  1  0  0  0  0
 17 18  1  0  0  0  0
 18 37  1  0  0  0  0
 18 19  2  0  0  0  0
 19 38  1  0  0  0  0
 19 20  1  0  0  0  0
 20 39  1  0  0  0  0
 20 21  2  0  0  0  0
 21 16  1  0  0  0  0
 21 40  1  0  0  0  0
 15 22  1  0  0  0  0
 22 23  2  0  0  0  0
 23 41  1  0  0  0  0
 23 24  1  0  0  0  0
 24 42  1  0  0  0  0
 24 25  2  0  0  0  0
 25 43  1  0  0  0  0
 25 26  1  0  0  0  0
 26 44  1  0  0  0  0
 26 27  2  0  0  0  0
 27 11  1  0  0  0  0
 27 22  1  0  0  0  0
M  END
>  <LOGBIO>
7.7200

>  <PRED_LOGBIO>
7.8500

>  <XV_RES>
-0.1250

>  <WHL_TMPL>
1

>  <ANCH>
24-25;11-10

$$$$
ROW61
  -MTS-   01071502103D 0   0.00000     0.00000     0

 41 42  0  0  0  0  0  0  0  0999 V2000
  -11.5480   -4.9680    0.7970 C   0  0  0  0  0  0  0  0  0  0  0  0
  -10.3490   -4.3110    0.1190 C   0  0  0  0  0  0  0  0  0  0  0  0
  -10.8190   -3.5440   -1.1140 C   0  0  0  0  0  0  0  0  0  0  0  0
   -9.3490   -5.3870   -0.3010 C   0  0  0  0  0  0  0  0  0  0  0  0
   -8.8790   -6.1550    0.9330 C   0  0  0  0  0  0  0  0  0  0  0  0
   -7.9170   -7.1910    0.5280 N   0  0  0  0  0  0  0  0  0  0  0  0
   -8.2320   -8.5550    0.1530 N   0  0  0  0  0  0  0  0  0  0  0  0
   -7.1160   -9.1940   -0.1480 C   0  0  0  0  0  0  0  0  0  0  0  0
   -5.9770   -8.2630    0.0160 C   0  0  0  0  0  0  0  0  0  0  0  0
   -4.5930   -8.3780   -0.1570 C   0  0  0  0  0  0  0  0  0  0  0  0
   -4.0250   -9.5900   -0.5750 N   0  0  0  0  0  0  0  0  0  0  0  0
   -3.7850   -7.2630    0.0940 C   0  0  0  0  0  0  0  0  0  0  0  0
   -4.3840   -6.0680    0.5100 C   0  0  0  0  0  0  0  0  0  0  0  0
   -5.7130   -5.9900    0.6660 N   0  0  0  0  0  0  0  0  0  0  0  0
   -6.5130   -7.0390    0.4340 C   0  0  0  0  0  0  0  0  0  0  0  0
   -2.3170   -7.3460   -0.0770 C   0  0  0  0  0  0  0  0  0  0  0  0
   -1.5510   -6.6620    0.5330 O   0  0  0  0  0  0  0  0  0  0  0  0
   -1.9100   -8.2890   -1.0090 O   0  0  0  0  0  0  0  0  0  0  0  0
   -0.5660   -8.4470   -1.2350 C   0  0  0  0  0  0  0  0  0  0  0  0
   -0.1720   -9.2820   -2.4300 C   0  0  0  0  0  0  0  0  0  0  0  0
    1.1230   -9.4790   -2.7110 C   0  0  0  0  0  0  0  0  0  0  0  0
  -12.0260   -5.6550    0.1020 H   0  0  0  0  0  0  0  0  0  0  0  0
  -12.2600   -4.2010    1.0960 H   0  0  0  0  0  0  0  0  0  0  0  0
  -11.2130   -5.5140    1.6760 H   0  0  0  0  0  0  0  0  0  0  0  0
   -9.8710   -3.6230    0.8130 H   0  0  0  0  0  0  0  0  0  0  0  0
  -11.2970   -4.2320   -1.8090 H   0  0  0  0  0  0  0  0  0  0  0  0
  -11.5310   -2.7780   -0.8150 H   0  0  0  0  0  0  0  0  0  0  0  0
   -9.9640   -3.0760   -1.5970 H   0  0  0  0  0  0  0  0  0  0  0  0
   -9.8270   -6.0750   -0.9960 H   0  0  0  0  0  0  0  0  0  0  0  0
   -8.4940   -4.9190   -0.7850 H   0  0  0  0  0  0  0  0  0  0  0  0
   -8.4010   -5.4680    1.6270 H   0  0  0  0  0  0  0  0  0  0  0  0
   -9.7340   -6.6230    1.4160 H   0  0  0  0  0  0  0  0  0  0  0  0
   -7.0460  -10.2250   -0.4620 H   0  0  0  0  0  0  0  0  0  0  0  0
   -3.9040   -9.7780   -1.5590 H   0  0  0  0  0  0  0  0  0  0  0  0
   -3.7370  -10.2750    0.1090 H   0  0  0  0  0  0  0  0  0  0  0  0
   -3.7700   -5.2010    0.7070 H   0  0  0  0  0  0  0  0  0  0  0  0
   -0.1930   -8.9920   -0.3700 H   0  0  0  0  0  0  0  0  0  0  0  0
   -0.1150   -7.4660   -1.3680 H   0  0  0  0  0  0  0  0  0  0  0  0
   -0.9340   -9.7210   -3.0570 H   0  0  0  0  0  0  0  0  0  0  0  0
    1.8850   -9.0410   -2.0840 H   0  0  0  0  0  0  0  0  0  0  0  0
    1.4050  -10.0770   -3.5660 H   0  0  0  0  0  0  0  0  0  0  0  0
  1 22  1  0  0  0  0
  1 23  1  0  0  0  0
  1 24  1  0  0  0  0
  1  2  1  0  0  0  0
  2 25  1  0  0  0  0
  2  3  1  0  0  0  0
  3 26  1  0  0  0  0
  3 27  1  0  0  0  0
  3 28  1  0  0  0  0
  2  4  1  0  0  0  0
  4 29  1  0  0  0  0
  4 30  1  0  0  0  0
  4  5  1  0  0  0  0
  5 31  1  0  0  0  0
  5 32  1  0  0  0  0
  5  6  1  0  0  0  0
  6  7  1  0  0  0  0
  7  8  2  0  0  0  0
  8 33  1  0  0  0  0
  8  9  1  0  0  0  0
  9 10  2  0  0  0  0
 10 11  1  0  0  0  0
 11 34  1  0  0  0  0
 11 35  1  0  0  0  0
 10 12  1  0  0  0  0
 12 13  2  0  0  0  0
 13 36  1  0  0  0  0
 13 14  1  0  0  0  0
 14 15  2  0  0  0  0
 15  6  1  0  0  0  0
 15  9  1  0  0  0  0
 12 16  1  0  0  0  0
 16 17  2  0  0  0  0
 16 18  1  0  0  0  0
 18 19  1  0  0  0  0
 19 37  1  0  0  0  0
 19 38  1  0  0  0  0
 19 20  1  0  0  0  0
 20 39  1  0  0  0  0
 20 21  2  0  0  0  0
 21 40  1  0  0  0  0
 21 41  1  0  0  0  0
M  END
>  <LOGBIO>
8.2400

>  <PRED_LOGBIO>
7.7800

>  <XV_RES>
0.6410

>  <WHL_TMPL>
3

>  <ANCH>
2-3;33-31

$$$$
ROW62
  -MTS-   01071502103D 0   0.00000     0.00000     0

 38 39  0  0  0  0  0  0  0  0999 V2000
    4.8730    5.1620    0.5480 C   0  0  0  0  0  0  0  0  0  0  0  0
    3.5020    4.5000    0.6530 C   0  0  0  0  0  0  0  0  0  0  0  0
    2.7220    4.7340   -0.6400 C   0  0  0  0  0  0  0  0  0  0  0  0
    1.3500    4.0710   -0.5350 C   0  0  0  0  0  0  0  0  0  0  0  0
    0.5700    4.3050   -1.8280 C   0  0  0  0  0  0  0  0  0  0  0  0
   -0.7500    3.6680   -1.7260 N   0  0  0  0  0  0  0  0  0  0  0  0
   -1.0800    2.3090   -2.1110 N   0  0  0  0  0  0  0  0  0  0  0  0
   -2.3600    2.0870   -1.8770 C   0  0  0  0  0  0  0  0  0  0  0  0
   -2.9590    3.3170   -1.3120 C   0  0  0  0  0  0  0  0  0  0  0  0
   -4.2450    3.6640   -0.8820 C   0  0  0  0  0  0  0  0  0  0  0  0
   -5.2930    2.7350   -0.9460 N   0  0  0  0  0  0  0  0  0  0  0  0
   -4.4670    4.9550   -0.3870 C   0  0  0  0  0  0  0  0  0  0  0  0
   -3.3980    5.8570   -0.3370 C   0  0  0  0  0  0  0  0  0  0  0  0
   -2.1790    5.4940   -0.7560 N   0  0  0  0  0  0  0  0  0  0  0  0
   -1.9340    4.2670   -1.2350 C   0  0  0  0  0  0  0  0  0  0  0  0
   -5.8130    5.3590    0.0770 C   0  0  0  0  0  0  0  0  0  0  0  0
   -5.9520    6.3840    0.7430 O   0  0  0  0  0  0  0  0  0  0  0  0
   -6.8730    4.6140   -0.2260 N   0  0  0  0  0  0  0  0  0  0  0  0
   -8.2100    5.0160    0.2350 C   0  0  0  0  0  0  0  0  0  0  0  0
    5.4200    4.7310   -0.2880 H   0  0  0  0  0  0  0  0  0  0  0  0
    5.4280    4.9950    1.4690 H   0  0  0  0  0  0  0  0  0  0  0  0
    4.7480    6.2310    0.3870 H   0  0  0  0  0  0  0  0  0  0  0  0
    3.6260    3.4310    0.8140 H   0  0  0  0  0  0  0  0  0  0  0  0
    2.9540    4.9310    1.4890 H   0  0  0  0  0  0  0  0  0  0  0  0
    2.5980    5.8030   -0.8010 H   0  0  0  0  0  0  0  0  0  0  0  0
    3.2700    4.3030   -1.4760 H   0  0  0  0  0  0  0  0  0  0  0  0
    1.4740    3.0020   -0.3740 H   0  0  0  0  0  0  0  0  0  0  0  0
    0.8020    4.5020    0.3010 H   0  0  0  0  0  0  0  0  0  0  0  0
    0.4460    5.3740   -1.9880 H   0  0  0  0  0  0  0  0  0  0  0  0
    1.1180    3.8740   -2.6640 H   0  0  0  0  0  0  0  0  0  0  0  0
   -2.8830    1.1620   -2.0670 H   0  0  0  0  0  0  0  0  0  0  0  0
   -5.8660    2.6760   -1.7760 H   0  0  0  0  0  0  0  0  0  0  0  0
   -5.4760    2.1250   -0.1620 H   0  0  0  0  0  0  0  0  0  0  0  0
   -3.5580    6.8560    0.0430 H   0  0  0  0  0  0  0  0  0  0  0  0
   -6.7590    3.7730   -0.7730 H   0  0  0  0  0  0  0  0  0  0  0  0
   -8.4530    5.9960   -0.1690 H   0  0  0  0  0  0  0  0  0  0  0  0
   -8.9440    4.2900   -0.1070 H   0  0  0  0  0  0  0  0  0  0  0  0
   -8.2210    5.0580    1.3220 H   0  0  0  0  0  0  0  0  0  0  0  0
  1 20  1  0  0  0  0
  1 21  1  0  0  0  0
  1 22  1  0  0  0  0
  1  2  1  0  0  0  0
  2 23  1  0  0  0  0
  2 24  1  0  0  0  0
  2  3  1  0  0  0  0
  3 25  1  0  0  0  0
  3 26  1  0  0  0  0
  3  4  1  0  0  0  0
  4 27  1  0  0  0  0
  4 28  1  0  0  0  0
  4  5  1  0  0  0  0
  5 29  1  0  0  0  0
  5 30  1  0  0  0  0
  5  6  1  0  0  0  0
  6  7  1  0  0  0  0
  7  8  2  0  0  0  0
  8 31  1  0  0  0  0
  8  9  1  0  0  0  0
  9 10  2  0  0  0  0
 10 11  1  0  0  0  0
 11 32  1  0  0  0  0
 11 33  1  0  0  0  0
 10 12  1  0  0  0  0
 12 13  2  0  0  0  0
 13 34  1  0  0  0  0
 13 14  1  0  0  0  0
 14 15  2  0  0  0  0
 15  6  1  0  0  0  0
 15  9  1  0  0  0  0
 12 16  1  0  0  0  0
 16 17  2  0  0  0  0
 16 18  1  0  0  0  0
 18 35  1  0  0  0  0
 18 19  1  0  0  0  0
 19 36  1  0  0  0  0
 19 37  1  0  0  0  0
 19 38  1  0  0  0  0
M  END
>  <LOGBIO>
6.4500

>  <PRED_LOGBIO>
6.8700

>  <XV_RES>
-0.4740

>  <WHL_TMPL>
2

>  <ANCH>
13-14;30-17

$$$$
ROW63
  -MTS-   01071502103D 0   0.00000     0.00000     0

 35 38  0  0  0  0  0  0  0  0999 V2000
   -4.8510   -5.6520   -0.0850 C   0  0  0  0  0  0  0  0  0  0  0  0
   -4.4680   -4.7040   -1.0850 O   0  0  0  0  0  0  0  0  0  0  0  0
   -3.4630   -3.8230   -0.7850 C   0  0  0  0  0  0  0  0  0  0  0  0
   -2.2030   -4.1220   -1.0420 N   0  0  0  0  0  0  0  0  0  0  0  0
   -1.1550   -3.2420   -0.7460 C   0  0  0  0  0  0  0  0  0  0  0  0
    0.1520   -3.3270   -0.9110 N   0  0  0  0  0  0  0  0  0  0  0  0
    0.7270   -2.1430   -0.4330 C   0  0  0  0  0  0  0  0  0  0  0  0
   -0.2660   -1.3630    0.0140 C   0  0  0  0  0  0  0  0  0  0  0  0
   -1.4470   -2.0320   -0.1730 N   0  0  0  0  0  0  0  0  0  0  0  0
   -2.7420   -1.6860    0.1080 C   0  0  0  0  0  0  0  0  0  0  0  0
   -3.1180   -0.3670    0.7390 C   0  0  0  0  0  0  0  0  0  0  0  0
   -4.9310   -0.2510    0.6370 S   0  0  0  0  0  0  0  0  0  0  0  0
   -5.1360   -2.0050    0.1960 C   0  0  0  0  0  0  0  0  0  0  0  0
   -3.7610   -2.5130   -0.1660 C   0  0  0  0  0  0  0  0  0  0  0  0
    2.1700   -1.8140   -0.4240 C   0  0  0  0  0  0  0  0  0  0  0  0
    2.5960   -0.8160    0.1520 O   0  0  0  0  0  0  0  0  0  0  0  0
    3.1260   -2.7210   -1.0980 C   0  0  0  0  0  0  0  0  0  0  0  0
    4.0980   -2.1980   -1.9590 C   0  0  0  0  0  0  0  0  0  0  0  0
    5.0030   -3.0560   -2.5970 C   0  0  0  0  0  0  0  0  0  0  0  0
    4.9360   -4.4360   -2.3720 C   0  0  0  0  0  0  0  0  0  0  0  0
    3.9640   -4.9590   -1.5100 C   0  0  0  0  0  0  0  0  0  0  0  0
    3.0590   -4.1010   -0.8730 C   0  0  0  0  0  0  0  0  0  0  0  0
   -5.1920   -5.1250    0.8030 H   0  0  0  0  0  0  0  0  0  0  0  0
   -5.6550   -6.2770   -0.4670 H   0  0  0  0  0  0  0  0  0  0  0  0
   -3.9960   -6.2750    0.1690 H   0  0  0  0  0  0  0  0  0  0  0  0
   -0.1550   -0.3800    0.4470 H   0  0  0  0  0  0  0  0  0  0  0  0
   -2.7050    0.4230    0.1150 H   0  0  0  0  0  0  0  0  0  0  0  0
   -2.8670   -0.3740    1.7980 H   0  0  0  0  0  0  0  0  0  0  0  0
   -5.7460   -2.0460   -0.7040 H   0  0  0  0  0  0  0  0  0  0  0  0
   -5.4970   -2.5090    1.0900 H   0  0  0  0  0  0  0  0  0  0  0  0
    4.1500   -1.1340   -2.1330 H   0  0  0  0  0  0  0  0  0  0  0  0
    5.7520   -2.6530   -3.2620 H   0  0  0  0  0  0  0  0  0  0  0  0
    5.6340   -5.0980   -2.8630 H   0  0  0  0  0  0  0  0  0  0  0  0
    3.9120   -6.0230   -1.3360 H   0  0  0  0  0  0  0  0  0  0  0  0
    2.3100   -4.5040   -0.2080 H   0  0  0  0  0  0  0  0  0  0  0  0
  1 23  1  0  0  0  0
  1 24  1  0  0  0  0
  1 25  1  0  0  0  0
  1  2  1  0  0  0  0
  2  3  1  0  0  0  0
  3  4  2  0  0  0  0
  4  5  1  0  0  0  0
  5  6  2  0  0  0  0
  6  7  1  0  0  0  0
  7  8  2  0  0  0  0
  8 26  1  0  0  0  0
  8  9  1  0  0  0  0
  9  5  1  0  0  0  0
  9 10  1  0  0  0  0
 10 11  1  0  0  0  0
 11 27  1  0  0  0  0
 11 28  1  0  0  0  0
 11 12  1  0  0  0  0
 12 13  1  0  0  0  0
 13 29  1  0  0  0  0
 13 30  1  0  0  0  0
 13 14  1  0  0  0  0
 14  3  1  0  0  0  0
 14 10  2  0  0  0  0
  7 15  1  0  0  0  0
 15 16  2  0  0  0  0
 15 17  1  0  0  0  0
 17 18  2  0  0  0  0
 18 31  1  0  0  0  0
 18 19  1  0  0  0  0
 19 32  1  0  0  0  0
 19 20  2  0  0  0  0
 20 33  1  0  0  0  0
 20 21  1  0  0  0  0
 21 34  1  0  0  0  0
 21 22  2  0  0  0  0
 22 17  1  0  0  0  0
 22 35  1  0  0  0  0
M  END
>  <LOGBIO>
6.3700

>  <PRED_LOGBIO>
5.5900

>  <XV_RES>
0.9750

>  <WHL_TMPL>
1

>  <ANCH>
23-24;10-23

$$$$
ROW64
  -MTS-   01071502103D 0   0.00000     0.00000     0

 33 35  0  0  0  0  0  0  0  0999 V2000
   -4.2870   -0.8180    1.9030 C   0  0  0  0  0  0  0  0  0  0  0  0
   -3.0980   -0.5900    1.0700 N   0  0  0  0  0  0  0  0  0  0  0  0
   -2.4270    0.5400    1.2770 C   0  0  0  0  0  0  0  0  0  0  0  0
   -2.8350    1.3150    2.1400 O   0  0  0  0  0  0  0  0  0  0  0  0
   -1.1870    0.9140    0.5000 C   0  0  0  0  0  0  0  0  0  0  0  0
   -0.2310   -0.1220    0.9180 N   0  0  0  0  0  0  0  0  0  0  0  0
   -0.3480   -1.4100    0.6510 C   0  0  0  0  0  0  0  0  0  0  0  0
    0.7110   -2.3150    1.1510 C   0  0  0  0  0  0  0  0  0  0  0  0
    1.7160   -1.8200    1.9910 C   0  0  0  0  0  0  0  0  0  0  0  0
    2.7170   -2.6770    2.4640 C   0  0  0  0  0  0  0  0  0  0  0  0
    2.7140   -4.0280    2.0980 C   0  0  0  0  0  0  0  0  0  0  0  0
    1.7090   -4.5230    1.2580 C   0  0  0  0  0  0  0  0  0  0  0  0
    0.7070   -3.6660    0.7840 C   0  0  0  0  0  0  0  0  0  0  0  0
   -1.4620   -2.0110   -0.1150 C   0  0  0  0  0  0  0  0  0  0  0  0
   -1.2070   -3.0090   -1.0620 C   0  0  0  0  0  0  0  0  0  0  0  0
   -2.2660   -3.5890   -1.7710 C   0  0  0  0  0  0  0  0  0  0  0  0
   -1.9480   -4.8290   -2.9490 Cl  0  0  0  0  0  0  0  0  0  0  0  0
   -3.5800   -3.1710   -1.5310 C   0  0  0  0  0  0  0  0  0  0  0  0
   -3.8360   -2.1730   -0.5830 C   0  0  0  0  0  0  0  0  0  0  0  0
   -2.7770   -1.5930    0.1250 C   0  0  0  0  0  0  0  0  0  0  0  0
   -4.7330    0.1390    2.1680 H   0  0  0  0  0  0  0  0  0  0  0  0
   -4.0000   -1.3470    2.8080 H   0  0  0  0  0  0  0  0  0  0  0  0
   -5.0100   -1.4130    1.3480 H   0  0  0  0  0  0  0  0  0  0  0  0
   -0.8310    1.8740    0.8670 H   0  0  0  0  0  0  0  0  0  0  0  0
   -1.3870    0.8260   -0.5650 H   0  0  0  0  0  0  0  0  0  0  0  0
    1.7180   -0.7780    2.2740 H   0  0  0  0  0  0  0  0  0  0  0  0
    3.4920   -2.2950    3.1120 H   0  0  0  0  0  0  0  0  0  0  0  0
    3.4860   -4.6880    2.4630 H   0  0  0  0  0  0  0  0  0  0  0  0
    1.7060   -5.5650    0.9750 H   0  0  0  0  0  0  0  0  0  0  0  0
   -0.0680   -4.0480    0.1370 H   0  0  0  0  0  0  0  0  0  0  0  0
   -0.1930   -3.3310   -1.2470 H   0  0  0  0  0  0  0  0  0  0  0  0
   -4.3980   -3.6190   -2.0780 H   0  0  0  0  0  0  0  0  0  0  0  0
   -4.8500   -1.8510   -0.3990 H   0  0  0  0  0  0  0  0  0  0  0  0
  1 21  1  0  0  0  0
  1 22  1  0  0  0  0
  1 23  1  0  0  0  0
  1  2  1  0  0  0  0
  2  3  1  0  0  0  0
  3  4  2  0  0  0  0
  3  5  1  0  0  0  0
  5 24  1  0  0  0  0
  5 25  1  0  0  0  0
  5  6  1  0  0  0  0
  6  7  2  0  0  0  0
  7  8  1  0  0  0  0
  8  9  2  0  0  0  0
  9 26  1  0  0  0  0
  9 10  1  0  0  0  0
 10 27  1  0  0  0  0
 10 11  2  0  0  0  0
 11 28  1  0  0  0  0
 11 12  1  0  0  0  0
 12 29  1  0  0  0  0
 12 13  2  0  0  0  0
 13  8  1  0  0  0  0
 13 30  1  0  0  0  0
  7 14  1  0  0  0  0
 14 15  2  0  0  0  0
 15 31  1  0  0  0  0
 15 16  1  0  0  0  0
 16 17  1  0  0  0  0
 16 18  2  0  0  0  0
 18 32  1  0  0  0  0
 18 19  1  0  0  0  0
 19 33  1  0  0  0  0
 19 20  2  0  0  0  0
 20  2  1  0  0  0  0
 20 14  1  0  0  0  0
M  END
>  <LOGBIO>
8.2200

>  <PRED_LOGBIO>
8.3000

>  <XV_RES>
-0.0820

>  <WHL_TMPL>
1

>  <ANCH>
2-3;33-31

$$$$
ROW65
  -MTS-   01071502103D 0   0.00000     0.00000     0

 32 34  0  0  0  0  0  0  0  0999 V2000
    3.5960   -4.6080   -2.5000 C   0  0  0  0  0  0  0  0  0  0  0  0
    2.4650   -3.7850   -1.8880 C   0  0  0  0  0  0  0  0  0  0  0  0
    3.0560   -2.6540   -1.0480 C   0  0  0  0  0  0  0  0  0  0  0  0
    2.1700   -1.8140   -0.4240 C   0  0  0  0  0  0  0  0  0  0  0  0
    2.5960   -0.8160    0.1520 O   0  0  0  0  0  0  0  0  0  0  0  0
    0.7270   -2.1430   -0.4330 C   0  0  0  0  0  0  0  0  0  0  0  0
   -0.1310   -1.3330    0.2020 C   0  0  0  0  0  0  0  0  0  0  0  0
   -1.5730   -1.6650    0.1910 C   0  0  0  0  0  0  0  0  0  0  0  0
   -1.9670   -2.8930   -0.5360 C   0  0  0  0  0  0  0  0  0  0  0  0
   -1.0180   -3.6250   -1.1340 C   0  0  0  0  0  0  0  0  0  0  0  0
    0.3040   -3.2680   -1.0910 N   0  0  0  0  0  0  0  0  0  0  0  0
   -3.3570   -3.0010   -0.4110 N   0  0  0  0  0  0  0  0  0  0  0  0
   -3.8250   -1.9910    0.2970 C   0  0  0  0  0  0  0  0  0  0  0  0
   -5.1850   -1.6030    0.7340 C   0  0  0  0  0  0  0  0  0  0  0  0
   -5.3790   -0.4970    1.4650 C   0  0  0  0  0  0  0  0  0  0  0  0
   -4.2470    0.3710    1.8600 C   0  0  0  0  0  0  0  0  0  0  0  0
   -2.9890    0.0790    1.4990 C   0  0  0  0  0  0  0  0  0  0  0  0
   -2.6920   -1.1250    0.6910 C   0  0  0  0  0  0  0  0  0  0  0  0
    4.2090   -5.0290   -1.7050 H   0  0  0  0  0  0  0  0  0  0  0  0
    3.1750   -5.4140   -3.0980 H   0  0  0  0  0  0  0  0  0  0  0  0
    4.2090   -3.9690   -3.1320 H   0  0  0  0  0  0  0  0  0  0  0  0
    1.8520   -4.4240   -1.2560 H   0  0  0  0  0  0  0  0  0  0  0  0
    1.8520   -3.3650   -2.6830 H   0  0  0  0  0  0  0  0  0  0  0  0
    3.5940   -2.0260   -1.7550 H   0  0  0  0  0  0  0  0  0  0  0  0
    3.6900   -3.1180   -0.2960 H   0  0  0  0  0  0  0  0  0  0  0  0
    0.2250   -0.4520    0.7140 H   0  0  0  0  0  0  0  0  0  0  0  0
   -1.3020   -4.5220   -1.6650 H   0  0  0  0  0  0  0  0  0  0  0  0
    0.9860   -3.8510   -1.5560 H   0  0  0  0  0  0  0  0  0  0  0  0
   -6.0300   -2.2170    0.4600 H   0  0  0  0  0  0  0  0  0  0  0  0
   -6.3810   -0.2330    1.7720 H   0  0  0  0  0  0  0  0  0  0  0  0
   -4.4370    1.2550    2.4490 H   0  0  0  0  0  0  0  0  0  0  0  0
   -2.1830    0.7310    1.8020 H   0  0  0  0  0  0  0  0  0  0  0  0
  1 19  1  0  0  0  0
  1 20  1  0  0  0  0
  1 21  1  0  0  0  0
  1  2  1  0  0  0  0
  2 22  1  0  0  0  0
  2 23  1  0  0  0  0
  2  3  1  0  0  0  0
  3 24  1  0  0  0  0
  3 25  1  0  0  0  0
  3  4  1  0  0  0  0
  4  5  2  0  0  0  0
  4  6  1  0  0  0  0
  6  7  2  0  0  0  0
  7 26  1  0  0  0  0
  7  8  1  0  0  0  0
  8  9  1  0  0  0  0
  9 10  2  0  0  0  0
 10 27  1  0  0  0  0
 10 11  1  0  0  0  0
 11  6  1  0  0  0  0
 11 28  1  0  0  0  0
  9 12  1  0  0  0  0
 12 13  2  0  0  0  0
 13 14  1  0  0  0  0
 14 29  1  0  0  0  0
 14 15  2  0  0  0  0
 15 30  1  0  0  0  0
 15 16  1  0  0  0  0
 16 31  1  0  0  0  0
 16 17  2  0  0  0  0
 17 32  1  0  0  0  0
 17 18  1  0  0  0  0
 18  8  2  0  0  0  0
 18 13  1  0  0  0  0
M  END
>  <LOGBIO>
8.5500

>  <PRED_LOGBIO>
7.8300

>  <XV_RES>
0.8380

>  <WHL_TMPL>
1

>  <ANCH>
23-24;13-11

$$$$
ROW66
  -MTS-   01071502103D 0   0.00000     0.00000     0

 35 38  0  0  0  0  0  0  0  0999 V2000
   -4.3980    1.6110    2.3230 C   0  0  0  0  0  0  0  0  0  0  0  0
   -5.4200    2.0540    1.4270 O   0  0  0  0  0  0  0  0  0  0  0  0
   -5.0340    2.6630    0.2620 C   0  0  0  0  0  0  0  0  0  0  0  0
   -5.9500    2.8120   -0.7870 C   0  0  0  0  0  0  0  0  0  0  0  0
   -5.5560    3.4350   -1.9770 C   0  0  0  0  0  0  0  0  0  0  0  0
   -4.2460    3.9070   -2.1190 C   0  0  0  0  0  0  0  0  0  0  0  0
   -3.8740    4.5260   -3.3190 N   0  0  0  0  0  0  0  0  0  0  0  0
   -2.6640    5.0030   -3.5460 C   0  0  0  0  0  0  0  0  0  0  0  0
   -1.6030    4.9090   -2.5190 C   0  0  0  0  0  0  0  0  0  0  0  0
   -0.3180    5.2850   -2.4510 C   0  0  0  0  0  0  0  0  0  0  0  0
    0.3750    5.9200   -3.4470 O   0  0  0  0  0  0  0  0  0  0  0  0
    0.1920    4.9350   -1.2280 N   0  0  0  0  0  0  0  0  0  0  0  0
   -0.8660    4.2870   -0.4780 N   0  0  0  0  0  0  0  0  0  0  0  0
   -1.9480    4.2620   -1.2330 C   0  0  0  0  0  0  0  0  0  0  0  0
   -3.3300    3.7580   -1.0710 C   0  0  0  0  0  0  0  0  0  0  0  0
   -3.7240    3.1360    0.1190 C   0  0  0  0  0  0  0  0  0  0  0  0
    1.5140    5.1640   -0.7790 C   0  0  0  0  0  0  0  0  0  0  0  0
    2.4360    5.8040   -1.6160 C   0  0  0  0  0  0  0  0  0  0  0  0
    3.7450    6.0310   -1.1710 C   0  0  0  0  0  0  0  0  0  0  0  0
    4.1300    5.6180    0.1100 C   0  0  0  0  0  0  0  0  0  0  0  0
    3.2080    4.9780    0.9460 C   0  0  0  0  0  0  0  0  0  0  0  0
    1.8990    4.7510    0.5020 C   0  0  0  0  0  0  0  0  0  0  0  0
   -3.7950    2.4620    2.6350 H   0  0  0  0  0  0  0  0  0  0  0  0
   -4.8560    1.1520    3.1970 H   0  0  0  0  0  0  0  0  0  0  0  0
   -3.7650    0.8830    1.8200 H   0  0  0  0  0  0  0  0  0  0  0  0
   -6.9610    2.4480   -0.6770 H   0  0  0  0  0  0  0  0  0  0  0  0
   -6.2620    3.5500   -2.7860 H   0  0  0  0  0  0  0  0  0  0  0  0
   -2.4460    5.4690   -4.4960 H   0  0  0  0  0  0  0  0  0  0  0  0
    0.8500    5.2820   -4.0020 H   0  0  0  0  0  0  0  0  0  0  0  0
   -3.0180    3.0200    0.9280 H   0  0  0  0  0  0  0  0  0  0  0  0
    2.1390    6.1220   -2.6040 H   0  0  0  0  0  0  0  0  0  0  0  0
    4.4560    6.5240   -1.8170 H   0  0  0  0  0  0  0  0  0  0  0  0
    5.1390    5.7930    0.4530 H   0  0  0  0  0  0  0  0  0  0  0  0
    3.5050    4.6600    1.9340 H   0  0  0  0  0  0  0  0  0  0  0  0
    1.1880    4.2580    1.1470 H   0  0  0  0  0  0  0  0  0  0  0  0
  1 23  1  0  0  0  0
  1 24  1  0  0  0  0
  1 25  1  0  0  0  0
  1  2  1  0  0  0  0
  2  3  1  0  0  0  0
  3  4  1  0  0  0  0
  4 26  1  0  0  0  0
  4  5  2  0  0  0  0
  5 27  1  0  0  0  0
  5  6  1  0  0  0  0
  6  7  1  0  0  0  0
  7  8  2  0  0  0  0
  8 28  1  0  0  0  0
  8  9  1  0  0  0  0
  9 10  2  0  0  0  0
 10 11  1  0  0  0  0
 11 29  1  0  0  0  0
 10 12  1  0  0  0  0
 12 13  1  0  0  0  0
 13 14  2  0  0  0  0
 14  9  1  0  0  0  0
 14 15  1  0  0  0  0
 15  6  2  0  0  0  0
 15 16  1  0  0  0  0
 16  3  2  0  0  0  0
 16 30  1  0  0  0  0
 12 17  1  0  0  0  0
 17 18  2  0  0  0  0
 18 31  1  0  0  0  0
 18 19  1  0  0  0  0
 19 32  1  0  0  0  0
 19 20  2  0  0  0  0
 20 33  1  0  0  0  0
 20 21  1  0  0  0  0
 21 34  1  0  0  0  0
 21 22  2  0  0  0  0
 22 17  1  0  0  0  0
 22 35  1  0  0  0  0
M  END
>  <LOGBIO>
9.4200

>  <PRED_LOGBIO>
8.2600

>  <XV_RES>
1.9640

>  <WHL_TMPL>
2

>  <ANCH>
11-13;22-21

$$$$
ROW67
  -MTS-   01071502103D 0   0.00000     0.00000     0

 38 41  0  0  0  0  0  0  0  0999 V2000
    2.6980    6.3190    0.5010 O   0  0  0  0  0  0  0  0  0  0  0  0
    1.8780    6.0090   -0.5520 C   0  0  0  0  0  0  0  0  0  0  0  0
    1.2690    4.8170   -0.6160 C   0  0  0  0  0  0  0  0  0  0  0  0
    1.5750    3.7860    0.4020 C   0  0  0  0  0  0  0  0  0  0  0  0
    2.5580    2.9290    0.1990 N   0  0  0  0  0  0  0  0  0  0  0  0
    2.9010    1.9310    1.1180 C   0  0  0  0  0  0  0  0  0  0  0  0
    3.8460    2.1930    2.1170 C   0  0  0  0  0  0  0  0  0  0  0  0
    4.1890    1.1940    3.0360 C   0  0  0  0  0  0  0  0  0  0  0  0
    3.5860   -0.0670    2.9570 C   0  0  0  0  0  0  0  0  0  0  0  0
    2.6400   -0.3290    1.9580 C   0  0  0  0  0  0  0  0  0  0  0  0
    2.2980    0.6700    1.0390 C   0  0  0  0  0  0  0  0  0  0  0  0
    0.6210    3.7030    1.8900 S   0  0  0  0  0  0  0  0  0  0  0  0
    0.2960    4.5160   -1.6900 C   0  0  0  0  0  0  0  0  0  0  0  0
   -0.6840    3.6340   -1.7540 N   0  0  0  0  0  0  0  0  0  0  0  0
   -1.3220    3.7420   -2.9960 C   0  0  0  0  0  0  0  0  0  0  0  0
   -2.3990    3.0650   -3.5780 C   0  0  0  0  0  0  0  0  0  0  0  0
   -2.8220    3.4020   -4.8690 C   0  0  0  0  0  0  0  0  0  0  0  0
   -2.1680    4.4170   -5.5780 C   0  0  0  0  0  0  0  0  0  0  0  0
   -1.0910    5.0950   -4.9950 C   0  0  0  0  0  0  0  0  0  0  0  0
   -0.6680    4.7580   -3.7040 C   0  0  0  0  0  0  0  0  0  0  0  0
    0.3580    5.2350   -2.8540 N   0  0  0  0  0  0  0  0  0  0  0  0
    1.3850    6.2770   -2.9960 C   0  0  0  0  0  0  0  0  0  0  0  0
    1.6420    7.0040   -1.6630 C   0  0  0  0  0  0  0  0  0  0  0  0
    3.6140    6.0600    0.3160 H   0  0  0  0  0  0  0  0  0  0  0  0
    4.3120    3.1650    2.1780 H   0  0  0  0  0  0  0  0  0  0  0  0
    4.9190    1.3960    3.8060 H   0  0  0  0  0  0  0  0  0  0  0  0
    3.8500   -0.8380    3.6660 H   0  0  0  0  0  0  0  0  0  0  0  0
    2.1750   -1.3020    1.8970 H   0  0  0  0  0  0  0  0  0  0  0  0
    1.5680    0.4680    0.2690 H   0  0  0  0  0  0  0  0  0  0  0  0
    1.2440    2.6710    2.4520 H   0  0  0  0  0  0  0  0  0  0  0  0
   -2.9040    2.2820   -3.0320 H   0  0  0  0  0  0  0  0  0  0  0  0
   -3.6540    2.8790   -5.3190 H   0  0  0  0  0  0  0  0  0  0  0  0
   -2.4950    4.6770   -6.5740 H   0  0  0  0  0  0  0  0  0  0  0  0
   -0.5860    5.8780   -5.5420 H   0  0  0  0  0  0  0  0  0  0  0  0
    0.9740    7.0210   -3.6750 H   0  0  0  0  0  0  0  0  0  0  0  0
    2.3170    5.8120   -3.3090 H   0  0  0  0  0  0  0  0  0  0  0  0
    2.5710    7.5560   -1.7860 H   0  0  0  0  0  0  0  0  0  0  0  0
    0.7600    7.5920   -1.4200 H   0  0  0  0  0  0  0  0  0  0  0  0
  1 24  1  0  0  0  0
  1  2  1  0  0  0  0
  2  3  2  0  0  0  0
  3  4  1  0  0  0  0
  4  5  2  0  0  0  0
  5  6  1  0  0  0  0
  6  7  2  0  0  0  0
  7 25  1  0  0  0  0
  7  8  1  0  0  0  0
  8 26  1  0  0  0  0
  8  9  2  0  0  0  0
  9 27  1  0  0  0  0
  9 10  1  0  0  0  0
 10 28  1  0  0  0  0
 10 11  2  0  0  0  0
 11  6  1  0  0  0  0
 11 29  1  0  0  0  0
  4 12  1  0  0  0  0
 12 30  1  0  0  0  0
  3 13  1  0  0  0  0
 13 14  2  0  0  0  0
 14 15  1  0  0  0  0
 15 16  2  0  0  0  0
 16 31  1  0  0  0  0
 16 17  1  0  0  0  0
 17 32  1  0  0  0  0
 17 18  2  0  0  0  0
 18 33  1  0  0  0  0
 18 19  1  0  0  0  0
 19 34  1  0  0  0  0
 19 20  2  0  0  0  0
 20 15  1  0  0  0  0
 20 21  1  0  0  0  0
 21 13  1  0  0  0  0
 21 22  1  0  0  0  0
 22 35  1  0  0  0  0
 22 36  1  0  0  0  0
 22 23  1  0  0  0  0
 23  2  1  0  0  0  0
 23 37  1  0  0  0  0
 23 38  1  0  0  0  0
M  END
>  <LOGBIO>
6.4900

>  <PRED_LOGBIO>
6.7600

>  <XV_RES>
-0.3450

>  <WHL_TMPL>
2

>  <ANCH>
14-15;21-20

$$$$
ROW68
  -MTS-   01071502103D 0   0.00000     0.00000     0

 41 42  0  0  0  0  0  0  0  0999 V2000
  -11.8180   -2.4680   -0.6960 C   0  0  0  0  0  0  0  0  0  0  0  0
  -10.8200   -3.5430   -1.1150 C   0  0  0  0  0  0  0  0  0  0  0  0
  -10.3490   -4.3110    0.1190 C   0  0  0  0  0  0  0  0  0  0  0  0
   -9.3490   -5.3870   -0.3010 C   0  0  0  0  0  0  0  0  0  0  0  0
   -8.8790   -6.1550    0.9330 C   0  0  0  0  0  0  0  0  0  0  0  0
   -7.9170   -7.1910    0.5280 N   0  0  0  0  0  0  0  0  0  0  0  0
   -8.2320   -8.5550    0.1530 N   0  0  0  0  0  0  0  0  0  0  0  0
   -7.1160   -9.1940   -0.1480 C   0  0  0  0  0  0  0  0  0  0  0  0
   -5.9770   -8.2630    0.0160 C   0  0  0  0  0  0  0  0  0  0  0  0
   -4.5930   -8.3780   -0.1570 C   0  0  0  0  0  0  0  0  0  0  0  0
   -4.0250   -9.5900   -0.5750 N   0  0  0  0  0  0  0  0  0  0  0  0
   -3.7850   -7.2630    0.0940 C   0  0  0  0  0  0  0  0  0  0  0  0
   -4.3840   -6.0680    0.5100 C   0  0  0  0  0  0  0  0  0  0  0  0
   -5.7130   -5.9900    0.6660 N   0  0  0  0  0  0  0  0  0  0  0  0
   -6.5130   -7.0390    0.4340 C   0  0  0  0  0  0  0  0  0  0  0  0
   -2.3170   -7.3460   -0.0770 C   0  0  0  0  0  0  0  0  0  0  0  0
   -1.5510   -6.6620    0.5330 O   0  0  0  0  0  0  0  0  0  0  0  0
   -1.9100   -8.2890   -1.0090 O   0  0  0  0  0  0  0  0  0  0  0  0
   -0.5660   -8.4470   -1.2350 C   0  0  0  0  0  0  0  0  0  0  0  0
   -0.1720   -9.2820   -2.4300 C   0  0  0  0  0  0  0  0  0  0  0  0
    1.1230   -9.4790   -2.7110 C   0  0  0  0  0  0  0  0  0  0  0  0
  -12.6730   -2.9360   -0.2120 H   0  0  0  0  0  0  0  0  0  0  0  0
  -12.1530   -1.9210   -1.5750 H   0  0  0  0  0  0  0  0  0  0  0  0
  -11.3400   -1.7800   -0.0010 H   0  0  0  0  0  0  0  0  0  0  0  0
  -11.2980   -4.2300   -1.8100 H   0  0  0  0  0  0  0  0  0  0  0  0
   -9.9650   -3.0750   -1.5990 H   0  0  0  0  0  0  0  0  0  0  0  0
   -9.8710   -3.6230    0.8130 H   0  0  0  0  0  0  0  0  0  0  0  0
  -11.2040   -4.7790    0.6020 H   0  0  0  0  0  0  0  0  0  0  0  0
   -9.8270   -6.0750   -0.9960 H   0  0  0  0  0  0  0  0  0  0  0  0
   -8.4940   -4.9190   -0.7850 H   0  0  0  0  0  0  0  0  0  0  0  0
   -8.4010   -5.4680    1.6270 H   0  0  0  0  0  0  0  0  0  0  0  0
   -9.7340   -6.6230    1.4160 H   0  0  0  0  0  0  0  0  0  0  0  0
   -7.0460  -10.2250   -0.4620 H   0  0  0  0  0  0  0  0  0  0  0  0
   -3.9040   -9.7780   -1.5590 H   0  0  0  0  0  0  0  0  0  0  0  0
   -3.7370  -10.2750    0.1090 H   0  0  0  0  0  0  0  0  0  0  0  0
   -3.7700   -5.2010    0.7070 H   0  0  0  0  0  0  0  0  0  0  0  0
   -0.1930   -8.9920   -0.3700 H   0  0  0  0  0  0  0  0  0  0  0  0
   -0.1150   -7.4660   -1.3680 H   0  0  0  0  0  0  0  0  0  0  0  0
   -0.9340   -9.7210   -3.0570 H   0  0  0  0  0  0  0  0  0  0  0  0
    1.8850   -9.0410   -2.0840 H   0  0  0  0  0  0  0  0  0  0  0  0
    1.4050  -10.0770   -3.5660 H   0  0  0  0  0  0  0  0  0  0  0  0
  1 22  1  0  0  0  0
  1 23  1  0  0  0  0
  1 24  1  0  0  0  0
  1  2  1  0  0  0  0
  2 25  1  0  0  0  0
  2 26  1  0  0  0  0
  2  3  1  0  0  0  0
  3 27  1  0  0  0  0
  3 28  1  0  0  0  0
  3  4  1  0  0  0  0
  4 29  1  0  0  0  0
  4 30  1  0  0  0  0
  4  5  1  0  0  0  0
  5 31  1  0  0  0  0
  5 32  1  0  0  0  0
  5  6  1  0  0  0  0
  6  7  1  0  0  0  0
  7  8  2  0  0  0  0
  8 33  1  0  0  0  0
  8  9  1  0  0  0  0
  9 10  2  0  0  0  0
 10 11  1  0  0  0  0
 11 34  1  0  0  0  0
 11 35  1  0  0  0  0
 10 12  1  0  0  0  0
 12 13  2  0  0  0  0
 13 36  1  0  0  0  0
 13 14  1  0  0  0  0
 14 15  2  0  0  0  0
 15  6  1  0  0  0  0
 15  9  1  0  0  0  0
 12 16  1  0  0  0  0
 16 17  2  0  0  0  0
 16 18  1  0  0  0  0
 18 19  1  0  0  0  0
 19 37  1  0  0  0  0
 19 38  1  0  0  0  0
 19 20  1  0  0  0  0
 20 39  1  0  0  0  0
 20 21  2  0  0  0  0
 21 40  1  0  0  0  0
 21 41  1  0  0  0  0
M  END
>  <LOGBIO>
7.8000

>  <PRED_LOGBIO>
7.7700

>  <XV_RES>
0.0660

>  <WHL_TMPL>
3

>  <ANCH>
2-3;33-31

$$$$
ROW69
  -MTS-   01071502103D 0   0.00000     0.00000     0

 40 42  0  0  0  0  0  0  0  0999 V2000
   -8.8910    7.0740    0.5410 C   0  0  0  0  0  0  0  0  0  0  0  0
   -7.4580    7.5170    0.8220 C   0  0  0  0  0  0  0  0  0  0  0  0
   -6.4850    6.5230    0.1910 C   0  0  0  0  0  0  0  0  0  0  0  0
   -5.1420    6.9370    0.4540 O   0  0  0  0  0  0  0  0  0  0  0  0
   -4.1640    6.1280   -0.0600 C   0  0  0  0  0  0  0  0  0  0  0  0
   -4.4990    4.8810   -0.6020 C   0  0  0  0  0  0  0  0  0  0  0  0
   -3.5000    4.0540   -1.1270 C   0  0  0  0  0  0  0  0  0  0  0  0
   -2.1640    4.4730   -1.1110 C   0  0  0  0  0  0  0  0  0  0  0  0
   -0.9810    3.8460   -1.5680 N   0  0  0  0  0  0  0  0  0  0  0  0
    0.1160    4.7030   -1.3140 C   0  0  0  0  0  0  0  0  0  0  0  0
    1.4890    4.5810   -1.5580 C   0  0  0  0  0  0  0  0  0  0  0  0
    2.3310    5.5640   -1.2100 N   0  0  0  0  0  0  0  0  0  0  0  0
    1.9020    6.6890   -0.6220 C   0  0  0  0  0  0  0  0  0  0  0  0
    2.8230    7.6860   -0.2780 N   0  0  0  0  0  0  0  0  0  0  0  0
    2.9550    8.6400   -0.9760 C   0  0  0  0  0  0  0  0  0  0  0  0
    3.1320    9.9240   -1.9150 S   0  0  0  0  0  0  0  0  0  0  0  0
    0.5420    6.8770   -0.3480 C   0  0  0  0  0  0  0  0  0  0  0  0
    0.0600    8.1450    0.3140 C   0  0  0  0  0  0  0  0  0  0  0  0
    0.0720    7.9750    1.7340 O   0  0  0  0  0  0  0  0  0  0  0  0
   -0.3770    9.1480    2.4180 C   0  0  0  0  0  0  0  0  0  0  0  0
   -0.3610    5.8670   -0.7010 C   0  0  0  0  0  0  0  0  0  0  0  0
   -1.8280    5.7200   -0.5700 C   0  0  0  0  0  0  0  0  0  0  0  0
   -2.8280    6.5470   -0.0450 C   0  0  0  0  0  0  0  0  0  0  0  0
   -9.0560    6.0860    0.9660 H   0  0  0  0  0  0  0  0  0  0  0  0
   -9.5840    7.7820    0.9910 H   0  0  0  0  0  0  0  0  0  0  0  0
   -9.0560    7.0390   -0.5330 H   0  0  0  0  0  0  0  0  0  0  0  0
   -7.2940    7.5520    1.8970 H   0  0  0  0  0  0  0  0  0  0  0  0
   -7.2940    8.5050    0.3980 H   0  0  0  0  0  0  0  0  0  0  0  0
   -6.6490    6.4870   -0.8840 H   0  0  0  0  0  0  0  0  0  0  0  0
   -6.6490    5.5340    0.6150 H   0  0  0  0  0  0  0  0  0  0  0  0
   -5.5300    4.5570   -0.6140 H   0  0  0  0  0  0  0  0  0  0  0  0
   -3.7590    3.0920   -1.5450 H   0  0  0  0  0  0  0  0  0  0  0  0
   -0.9280    2.9360   -2.0040 H   0  0  0  0  0  0  0  0  0  0  0  0
    1.8720    3.6890   -2.0300 H   0  0  0  0  0  0  0  0  0  0  0  0
   -0.9540    8.3640   -0.0160 H   0  0  0  0  0  0  0  0  0  0  0  0
    0.7160    8.9690    0.0420 H   0  0  0  0  0  0  0  0  0  0  0  0
   -1.3960    9.3780    2.1120 H   0  0  0  0  0  0  0  0  0  0  0  0
   -0.3510    8.9740    3.4920 H   0  0  0  0  0  0  0  0  0  0  0  0
    0.2740    9.9840    2.1700 H   0  0  0  0  0  0  0  0  0  0  0  0
   -2.5690    7.5090    0.3730 H   0  0  0  0  0  0  0  0  0  0  0  0
  1 24  1  0  0  0  0
  1 25  1  0  0  0  0
  1 26  1  0  0  0  0
  1  2  1  0  0  0  0
  2 27  1  0  0  0  0
  2 28  1  0  0  0  0
  2  3  1  0  0  0  0
  3 29  1  0  0  0  0
  3 30  1  0  0  0  0
  3  4  1  0  0  0  0
  4  5  1  0  0  0  0
  5  6  2  0  0  0  0
  6 31  1  0  0  0  0
  6  7  1  0  0  0  0
  7 32  1  0  0  0  0
  7  8  2  0  0  0  0
  8  9  1  0  0  0  0
  9 33  1  0  0  0  0
  9 10  1  0  0  0  0
 10 11  2  0  0  0  0
 11 34  1  0  0  0  0
 11 12  1  0  0  0  0
 12 13  2  0  0  0  0
 13 14  1  0  0  0  0
 14 15  2  0  0  0  0
 15 16  2  0  0  0  0
 13 17  1  0  0  0  0
 17 18  1  0  0  0  0
 18 35  1  0  0  0  0
 18 36  1  0  0  0  0
 18 19  1  0  0  0  0
 19 20  1  0  0  0  0
 20 37  1  0  0  0  0
 20 38  1  0  0  0  0
 20 39  1  0  0  0  0
 17 21  2  0  0  0  0
 21 10  1  0  0  0  0
 21 22  1  0  0  0  0
 22  8  1  0  0  0  0
 22 23  2  0  0  0  0
 23  5  1  0  0  0  0
 23 40  1  0  0  0  0
M  END
>  <LOGBIO>
7.6100

>  <PRED_LOGBIO>
7.7100

>  <XV_RES>
0.0320

>  <WHL_TMPL>
2

>  <ANCH>
5-4;11-12

$$$$
ROW70
  -MTS-   01071502103D 0   0.00000     0.00000     0

 33 35  0  0  0  0  0  0  0  0999 V2000
    5.3880    1.8400   -3.7800 C   0  0  0  0  0  0  0  0  0  0  0  0
    3.9030    1.7720   -3.4380 C   0  0  0  0  0  0  0  0  0  0  0  0
    3.4710    3.0390   -2.9330 O   0  0  0  0  0  0  0  0  0  0  0  0
    2.1570    3.1720   -2.5690 C   0  0  0  0  0  0  0  0  0  0  0  0
    1.7100    4.3410   -2.0910 C   0  0  0  0  0  0  0  0  0  0  0  0
    2.6120    5.5060   -1.9440 C   0  0  0  0  0  0  0  0  0  0  0  0
    3.6220    5.6510   -2.6310 O   0  0  0  0  0  0  0  0  0  0  0  0
    2.1980    6.5010   -0.8870 C   0  0  0  0  0  0  0  0  0  0  0  0
    0.7050    6.8640   -0.9850 C   0  0  0  0  0  0  0  0  0  0  0  0
   -0.1680    5.6970   -1.1740 N   0  0  0  0  0  0  0  0  0  0  0  0
    0.2960    4.5150   -1.6900 C   0  0  0  0  0  0  0  0  0  0  0  0
   -0.6840    3.6340   -1.7540 N   0  0  0  0  0  0  0  0  0  0  0  0
   -1.8620    4.2170   -1.2700 C   0  0  0  0  0  0  0  0  0  0  0  0
   -3.1690    3.7410   -1.1170 C   0  0  0  0  0  0  0  0  0  0  0  0
   -4.1610    4.5780   -0.5910 C   0  0  0  0  0  0  0  0  0  0  0  0
   -3.8450    5.8900   -0.2190 C   0  0  0  0  0  0  0  0  0  0  0  0
   -2.5370    6.3650   -0.3720 C   0  0  0  0  0  0  0  0  0  0  0  0
   -1.5460    5.5290   -0.8980 C   0  0  0  0  0  0  0  0  0  0  0  0
    1.3010    2.1110   -2.6940 O   0  0  0  0  0  0  0  0  0  0  0  0
    5.9560    2.0860   -2.8850 H   0  0  0  0  0  0  0  0  0  0  0  0
    5.7160    0.8770   -4.1650 H   0  0  0  0  0  0  0  0  0  0  0  0
    5.5520    2.6070   -4.5350 H   0  0  0  0  0  0  0  0  0  0  0  0
    3.7390    1.0060   -2.6830 H   0  0  0  0  0  0  0  0  0  0  0  0
    3.3350    1.5270   -4.3330 H   0  0  0  0  0  0  0  0  0  0  0  0
    2.7480    7.4160   -1.1000 H   0  0  0  0  0  0  0  0  0  0  0  0
    2.3740    6.0570    0.0900 H   0  0  0  0  0  0  0  0  0  0  0  0
    0.6010    7.4630   -1.8870 H   0  0  0  0  0  0  0  0  0  0  0  0
    0.4240    7.3610   -0.0590 H   0  0  0  0  0  0  0  0  0  0  0  0
   -3.4130    2.7290   -1.4040 H   0  0  0  0  0  0  0  0  0  0  0  0
   -5.1700    4.2110   -0.4730 H   0  0  0  0  0  0  0  0  0  0  0  0
   -4.6100    6.5350    0.1870 H   0  0  0  0  0  0  0  0  0  0  0  0
   -2.2940    7.3770   -0.0850 H   0  0  0  0  0  0  0  0  0  0  0  0
    1.7590    1.3340   -3.0520 H   0  0  0  0  0  0  0  0  0  0  0  0
  1 20  1  0  0  0  0
  1 21  1  0  0  0  0
  1 22  1  0  0  0  0
  1  2  1  0  0  0  0
  2 23  1  0  0  0  0
  2 24  1  0  0  0  0
  2  3  1  0  0  0  0
  3  4  1  0  0  0  0
  4  5  2  0  0  0  0
  5  6  1  0  0  0  0
  6  7  2  0  0  0  0
  6  8  1  0  0  0  0
  8 25  1  0  0  0  0
  8 26  1  0  0  0  0
  8  9  1  0  0  0  0
  9 27  1  0  0  0  0
  9 28  1  0  0  0  0
  9 10  1  0  0  0  0
 10 11  1  0  0  0  0
 11  5  1  0  0  0  0
 11 12  2  0  0  0  0
 12 13  1  0  0  0  0
 13 14  2  0  0  0  0
 14 29  1  0  0  0  0
 14 15  1  0  0  0  0
 15 30  1  0  0  0  0
 15 16  2  0  0  0  0
 16 31  1  0  0  0  0
 16 17  1  0  0  0  0
 17 32  1  0  0  0  0
 17 18  2  0  0  0  0
 18 10  1  0  0  0  0
 18 13  1  0  0  0  0
  4 19  1  0  0  0  0
 19 33  1  0  0  0  0
M  END
>  <LOGBIO>
6.1700

>  <PRED_LOGBIO>
6.3400

>  <XV_RES>
-0.4880

>  <WHL_TMPL>
2

>  <ANCH>
14-15;21-20

$$$$
ROW71
  -MTS-   01071502103D 0   0.00000     0.00000     0

 37 41  0  0  0  0  0  0  0  0999 V2000
   -2.1640    5.1810    0.4290 C   0  0  0  0  0  0  0  0  0  0  0  0
   -1.5990    5.6860   -0.8310 N   0  0  0  0  0  0  0  0  0  0  0  0
   -2.3400    6.0400   -1.9830 C   0  0  0  0  0  0  0  0  0  0  0  0
   -3.7150    6.0160   -2.2440 C   0  0  0  0  0  0  0  0  0  0  0  0
   -4.1980    6.4270   -3.4920 C   0  0  0  0  0  0  0  0  0  0  0  0
   -3.3060    6.8610   -4.4800 C   0  0  0  0  0  0  0  0  0  0  0  0
   -1.9310    6.8850   -4.2190 C   0  0  0  0  0  0  0  0  0  0  0  0
   -1.4480    6.4740   -2.9710 C   0  0  0  0  0  0  0  0  0  0  0  0
   -0.0870    6.3830   -2.3970 C   0  0  0  0  0  0  0  0  0  0  0  0
   -0.2250    5.8980   -1.0910 C   0  0  0  0  0  0  0  0  0  0  0  0
    0.9260    5.7150   -0.3140 C   0  0  0  0  0  0  0  0  0  0  0  0
    2.1370    6.0000   -0.8120 N   0  0  0  0  0  0  0  0  0  0  0  0
    2.3060    6.4650   -2.0570 C   0  0  0  0  0  0  0  0  0  0  0  0
    3.5030    6.8510   -2.8370 C   0  0  0  0  0  0  0  0  0  0  0  0
    4.8710    6.8610   -2.5410 C   0  0  0  0  0  0  0  0  0  0  0  0
    5.7930    7.2890   -3.5040 C   0  0  0  0  0  0  0  0  0  0  0  0
    5.3460    7.7070   -4.7630 C   0  0  0  0  0  0  0  0  0  0  0  0
    3.9780    7.6960   -5.0590 C   0  0  0  0  0  0  0  0  0  0  0  0
    3.0560    7.2680   -4.0960 C   0  0  0  0  0  0  0  0  0  0  0  0
    1.6460    7.1610   -4.1320 N   0  0  0  0  0  0  0  0  0  0  0  0
    0.7900    7.5020   -5.2780 C   0  0  0  0  0  0  0  0  0  0  0  0
    1.1950    6.6700   -2.8840 C   0  0  0  0  0  0  0  0  0  0  0  0
   -3.0790    4.6310    0.2210 H   0  0  0  0  0  0  0  0  0  0  0  0
   -2.3860    6.0180    1.0880 H   0  0  0  0  0  0  0  0  0  0  0  0
   -1.4450    4.5210    0.9100 H   0  0  0  0  0  0  0  0  0  0  0  0
   -4.4030    5.6810   -1.4820 H   0  0  0  0  0  0  0  0  0  0  0  0
   -5.2590    6.4090   -3.6930 H   0  0  0  0  0  0  0  0  0  0  0  0
   -3.6790    7.1780   -5.4420 H   0  0  0  0  0  0  0  0  0  0  0  0
   -1.2430    7.2200   -4.9810 H   0  0  0  0  0  0  0  0  0  0  0  0
    0.8360    5.3420    0.6950 H   0  0  0  0  0  0  0  0  0  0  0  0
    5.2160    6.5380   -1.5700 H   0  0  0  0  0  0  0  0  0  0  0  0
    6.8480    7.2970   -3.2760 H   0  0  0  0  0  0  0  0  0  0  0  0
    6.0570    8.0370   -5.5060 H   0  0  0  0  0  0  0  0  0  0  0  0
    3.6330    8.0190   -6.0310 H   0  0  0  0  0  0  0  0  0  0  0  0
    1.1490    8.4210   -5.7370 H   0  0  0  0  0  0  0  0  0  0  0  0
   -0.2330    7.6430   -4.9360 H   0  0  0  0  0  0  0  0  0  0  0  0
    0.8220    6.6960   -6.0070 H   0  0  0  0  0  0  0  0  0  0  0  0
  1 23  1  0  0  0  0
  1 24  1  0  0  0  0
  1 25  1  0  0  0  0
  1  2  1  0  0  0  0
  2  3  1  0  0  0  0
  3  4  2  0  0  0  0
  4 26  1  0  0  0  0
  4  5  1  0  0  0  0
  5 27  1  0  0  0  0
  5  6  2  0  0  0  0
  6 28  1  0  0  0  0
  6  7  1  0  0  0  0
  7 29  1  0  0  0  0
  7  8  2  0  0  0  0
  8  3  1  0  0  0  0
  8  9  1  0  0  0  0
  9 10  2  0  0  0  0
 10  2  1  0  0  0  0
 10 11  1  0  0  0  0
 11 30  1  0  0  0  0
 11 12  2  0  0  0  0
 12 13  1  0  0  0  0
 13 14  1  0  0  0  0
 14 15  2  0  0  0  0
 15 31  1  0  0  0  0
 15 16  1  0  0  0  0
 16 32  1  0  0  0  0
 16 17  2  0  0  0  0
 17 33  1  0  0  0  0
 17 18  1  0  0  0  0
 18 34  1  0  0  0  0
 18 19  2  0  0  0  0
 19 14  1  0  0  0  0
 19 20  1  0  0  0  0
 20 21  1  0  0  0  0
 21 35  1  0  0  0  0
 21 36  1  0  0  0  0
 21 37  1  0  0  0  0
 20 22  1  0  0  0  0
 22  9  1  0  0  0  0
 22 13  2  0  0  0  0
M  END
>  <LOGBIO>
5.7200

>  <PRED_LOGBIO>
5.3400

>  <XV_RES>
0.3500

>  <WHL_TMPL>
2

>  <ANCH>
1-30;5-17

$$$$
ROW72
  -MTS-   01071502103D 0   0.00000     0.00000     0

 50 53  0  0  0  0  0  0  0  0999 V2000
    3.8780   -3.9510   -2.8780 C   0  0  0  0  0  0  0  0  0  0  0  0
    2.6580   -3.6240   -2.0350 C   0  0  0  0  0  0  0  0  0  0  0  0
    3.0560   -2.6540   -1.0480 O   0  0  0  0  0  0  0  0  0  0  0  0
    2.1700   -1.8140   -0.4240 C   0  0  0  0  0  0  0  0  0  0  0  0
    2.5960   -0.8160    0.1520 O   0  0  0  0  0  0  0  0  0  0  0  0
    0.7270   -2.1430   -0.4330 C   0  0  0  0  0  0  0  0  0  0  0  0
    0.3040   -3.2690   -1.0910 N   0  0  0  0  0  0  0  0  0  0  0  0
   -1.0180   -3.6250   -1.1340 C   0  0  0  0  0  0  0  0  0  0  0  0
   -1.9670   -2.8930   -0.5350 C   0  0  0  0  0  0  0  0  0  0  0  0
   -3.3570   -3.0010   -0.4110 N   0  0  0  0  0  0  0  0  0  0  0  0
   -3.8250   -1.9910    0.2970 C   0  0  0  0  0  0  0  0  0  0  0  0
   -5.1830   -1.5970    0.7370 C   0  0  0  0  0  0  0  0  0  0  0  0
   -5.3740   -0.4910    1.4680 C   0  0  0  0  0  0  0  0  0  0  0  0
   -4.2390    0.3750    1.8610 C   0  0  0  0  0  0  0  0  0  0  0  0
   -4.4780    1.4970    2.6090 O   0  0  0  0  0  0  0  0  0  0  0  0
   -4.7430    2.7210    1.9180 C   0  0  0  0  0  0  0  0  0  0  0  0
   -4.9770    3.8250    2.9210 C   0  0  0  0  0  0  0  0  0  0  0  0
   -3.9000    4.5910    3.3830 C   0  0  0  0  0  0  0  0  0  0  0  0
   -4.1170    5.6150    4.3130 C   0  0  0  0  0  0  0  0  0  0  0  0
   -5.4110    5.8730    4.7810 C   0  0  0  0  0  0  0  0  0  0  0  0
   -6.4880    5.1070    4.3190 C   0  0  0  0  0  0  0  0  0  0  0  0
   -6.2710    4.0830    3.3890 C   0  0  0  0  0  0  0  0  0  0  0  0
   -2.9830    0.0810    1.4990 C   0  0  0  0  0  0  0  0  0  0  0  0
   -2.6920   -1.1250    0.6910 C   0  0  0  0  0  0  0  0  0  0  0  0
   -1.5730   -1.6650    0.1910 C   0  0  0  0  0  0  0  0  0  0  0  0
   -0.1310   -1.3330    0.2020 C   0  0  0  0  0  0  0  0  0  0  0  0
    0.3670   -0.1000    0.9180 C   0  0  0  0  0  0  0  0  0  0  0  0
    0.3660    1.0820   -0.0460 C   0  0  0  0  0  0  0  0  0  0  0  0
    3.5670   -4.3280   -3.8500 H   0  0  0  0  0  0  0  0  0  0  0  0
    4.3940   -3.0100   -3.0580 H   0  0  0  0  0  0  0  0  0  0  0  0
    4.4670   -4.6640   -2.3060 H   0  0  0  0  0  0  0  0  0  0  0  0
    2.3840   -4.5310   -1.5010 H   0  0  0  0  0  0  0  0  0  0  0  0
    1.8950   -3.1950   -2.6820 H   0  0  0  0  0  0  0  0  0  0  0  0
    0.9860   -3.8510   -1.5560 H   0  0  0  0  0  0  0  0  0  0  0  0
   -1.3020   -4.5210   -1.6650 H   0  0  0  0  0  0  0  0  0  0  0  0
   -6.0300   -2.2100    0.4650 H   0  0  0  0  0  0  0  0  0  0  0  0
   -6.3740   -0.2250    1.7760 H   0  0  0  0  0  0  0  0  0  0  0  0
   -5.6270    2.6020    1.2960 H   0  0  0  0  0  0  0  0  0  0  0  0
   -3.8900    2.9750    1.2920 H   0  0  0  0  0  0  0  0  0  0  0  0
   -2.9020    4.3930    3.0220 H   0  0  0  0  0  0  0  0  0  0  0  0
   -3.2860    6.2060    4.6690 H   0  0  0  0  0  0  0  0  0  0  0  0
   -5.5790    6.6620    5.4980 H   0  0  0  0  0  0  0  0  0  0  0  0
   -7.4860    5.3050    4.6800 H   0  0  0  0  0  0  0  0  0  0  0  0
   -7.1020    3.4920    3.0330 H   0  0  0  0  0  0  0  0  0  0  0  0
   -2.1750    0.7300    1.8000 H   0  0  0  0  0  0  0  0  0  0  0  0
    1.3780   -0.2740    1.2790 H   0  0  0  0  0  0  0  0  0  0  0  0
   -0.2870    0.1180    1.7600 H   0  0  0  0  0  0  0  0  0  0  0  0
    1.0200    0.8640   -0.8880 H   0  0  0  0  0  0  0  0  0  0  0  0
    0.7250    1.9710    0.4700 H   0  0  0  0  0  0  0  0  0  0  0  0
   -0.6450    1.2560   -0.4070 H   0  0  0  0  0  0  0  0  0  0  0  0
  1 29  1  0  0  0  0
  1 30  1  0  0  0  0
  1 31  1  0  0  0  0
  1  2  1  0  0  0  0
  2 32  1  0  0  0  0
  2 33  1  0  0  0  0
  2  3  1  0  0  0  0
  3  4  1  0  0  0  0
  4  5  2  0  0  0  0
  4  6  1  0  0  0  0
  6  7  1  0  0  0  0
  7 34  1  0  0  0  0
  7  8  1  0  0  0  0
  8 35  1  0  0  0  0
  8  9  2  0  0  0  0
  9 10  1  0  0  0  0
 10 11  2  0  0  0  0
 11 12  1  0  0  0  0
 12 36  1  0  0  0  0
 12 13  2  0  0  0  0
 13 37  1  0  0  0  0
 13 14  1  0  0  0  0
 14 15  1  0  0  0  0
 15 16  1  0  0  0  0
 16 38  1  0  0  0  0
 16 39  1  0  0  0  0
 16 17  1  0  0  0  0
 17 18  2  0  0  0  0
 18 40  1  0  0  0  0
 18 19  1  0  0  0  0
 19 41  1  0  0  0  0
 19 20  2  0  0  0  0
 20 42  1  0  0  0  0
 20 21  1  0  0  0  0
 21 43  1  0  0  0  0
 21 22  2  0  0  0  0
 22 17  1  0  0  0  0
 22 44  1  0  0  0  0
 14 23  2  0  0  0  0
 23 45  1  0  0  0  0
 23 24  1  0  0  0  0
 24 11  1  0  0  0  0
 24 25  2  0  0  0  0
 25  9  1  0  0  0  0
 25 26  1  0  0  0  0
 26  6  2  0  0  0  0
 26 27  1  0  0  0  0
 27 46  1  0  0  0  0
 27 47  1  0  0  0  0
 27 28  1  0  0  0  0
 28 48  1  0  0  0  0
 28 49  1  0  0  0  0
 28 50  1  0  0  0  0
M  END
>  <LOGBIO>
7.6600

>  <PRED_LOGBIO>
7.8500

>  <XV_RES>
-0.3030

>  <WHL_TMPL>
1

>  <ANCH>
23-24;11-9

$$$$
ROW73
  -MTS-   01071502103D 0   0.00000     0.00000     0

 37 40  0  0  0  0  0  0  0  0999 V2000
   -1.1120    4.7070    1.5800 N   0  0  0  0  0  0  0  0  0  0  0  0
   -0.9630    4.7650    0.1870 C   0  0  0  0  0  0  0  0  0  0  0  0
   -2.0350    5.0010   -0.5800 N   0  0  0  0  0  0  0  0  0  0  0  0
   -1.9270    5.0620   -1.9140 C   0  0  0  0  0  0  0  0  0  0  0  0
   -0.6740    4.8770   -2.5110 C   0  0  0  0  0  0  0  0  0  0  0  0
   -0.6530    4.9640   -4.0180 C   0  0  0  0  0  0  0  0  0  0  0  0
    0.4590    5.6920   -4.6460 N   0  3  0  0  0  0  0  0  0  0  0  0
    1.7400    5.6540   -4.3460 C   0  0  0  0  0  0  0  0  0  0  0  0
    2.6220    6.4870   -5.1940 C   0  0  0  0  0  0  0  0  0  0  0  0
    2.4280    7.8720   -5.2580 C   0  0  0  0  0  0  0  0  0  0  0  0
    3.2630    8.6590   -6.0600 C   0  0  0  0  0  0  0  0  0  0  0  0
    4.2920    8.0620   -6.7980 C   0  0  0  0  0  0  0  0  0  0  0  0
    4.4860    6.6770   -6.7340 C   0  0  0  0  0  0  0  0  0  0  0  0
    3.6510    5.8890   -5.9320 C   0  0  0  0  0  0  0  0  0  0  0  0
    3.8380    4.5540   -5.8700 F   0  0  0  0  0  0  0  0  0  0  0  0
    2.4160    4.8900   -3.2740 C   0  0  0  0  0  0  0  0  0  0  0  0
    3.7670    4.6340   -3.5370 C   0  0  0  0  0  0  0  0  0  0  0  0
    4.5310    3.8970   -2.6240 C   0  0  0  0  0  0  0  0  0  0  0  0
    6.2100    3.5790   -2.9510 Cl  0  0  0  0  0  0  0  0  0  0  0  0
    3.9430    3.4160   -1.4480 C   0  0  0  0  0  0  0  0  0  0  0  0
    2.5920    3.6720   -1.1840 C   0  0  0  0  0  0  0  0  0  0  0  0
    1.8290    4.4090   -2.0970 C   0  0  0  0  0  0  0  0  0  0  0  0
    0.4260    4.6320   -1.6810 C   0  0  0  0  0  0  0  0  0  0  0  0
    0.2490    4.5830   -0.3540 N   0  0  0  0  0  0  0  0  0  0  0  0
    0.1350    6.4780   -5.6290 O   0  5  0  0  0  0  0  0  0  0  0  0
   -1.3170    3.8260    2.0300 H   0  0  0  0  0  0  0  0  0  0  0  0
   -1.0130    5.5450    2.1340 H   0  0  0  0  0  0  0  0  0  0  0  0
   -2.7980    5.2530   -2.5240 H   0  0  0  0  0  0  0  0  0  0  0  0
   -1.5430    5.5320   -4.2800 H   0  0  0  0  0  0  0  0  0  0  0  0
   -0.6410    3.9460   -4.4010 H   0  0  0  0  0  0  0  0  0  0  0  0
    1.6350    8.3330   -4.6880 H   0  0  0  0  0  0  0  0  0  0  0  0
    3.1130    9.7280   -6.1090 H   0  0  0  0  0  0  0  0  0  0  0  0
    4.9350    8.6690   -7.4160 H   0  0  0  0  0  0  0  0  0  0  0  0
    5.2790    6.2160   -7.3030 H   0  0  0  0  0  0  0  0  0  0  0  0
    4.2200    5.0050   -4.4440 H   0  0  0  0  0  0  0  0  0  0  0  0
    4.5320    2.8470   -0.7440 H   0  0  0  0  0  0  0  0  0  0  0  0
    2.1390    3.3010   -0.2770 H   0  0  0  0  0  0  0  0  0  0  0  0
  1 26  1  0  0  0  0
  1 27  1  0  0  0  0
  1  2  1  0  0  0  0
  2  3  2  0  0  0  0
  3  4  1  0  0  0  0
  4 28  1  0  0  0  0
  4  5  2  0  0  0  0
  5  6  1  0  0  0  0
  6 29  1  0  0  0  0
  6 30  1  0  0  0  0
  6  7  1  0  0  0  0
  7  8  2  0  0  0  0
  8  9  1  0  0  0  0
  9 10  2  0  0  0  0
 10 31  1  0  0  0  0
 10 11  1  0  0  0  0
 11 32  1  0  0  0  0
 11 12  2  0  0  0  0
 12 33  1  0  0  0  0
 12 13  1  0  0  0  0
 13 34  1  0  0  0  0
 13 14  2  0  0  0  0
 14  9  1  0  0  0  0
 14 15  1  0  0  0  0
  8 16  1  0  0  0  0
 16 17  2  0  0  0  0
 17 35  1  0  0  0  0
 17 18  1  0  0  0  0
 18 19  1  0  0  0  0
 18 20  2  0  0  0  0
 20 36  1  0  0  0  0
 20 21  1  0  0  0  0
 21 37  1  0  0  0  0
 21 22  2  0  0  0  0
 22 16  1  0  0  0  0
 22 23  1  0  0  0  0
 23  5  1  0  0  0  0
 23 24  2  0  0  0  0
 24  2  1  0  0  0  0
  7 25  1  0  0  0  0
M  CHG  2   7   1  25  -1
M  END
>  <LOGBIO>
7.4200

>  <PRED_LOGBIO>
7.7900

>  <XV_RES>
-0.4190

>  <WHL_TMPL>
2

>  <ANCH>
15-16;35-34

$$$$
ROW74
  -MTS-   01071502103D 0   0.00000     0.00000     0

 41 43  0  0  0  0  0  0  0  0999 V2000
    6.5610    4.6360   -3.2050 C   0  0  0  0  0  0  0  0  0  0  0  0
    5.6250    3.5590   -3.3040 O   0  0  0  0  0  0  0  0  0  0  0  0
    4.3330    3.7910   -2.9130 C   0  0  0  0  0  0  0  0  0  0  0  0
    3.3940    4.2560   -3.8400 C   0  0  0  0  0  0  0  0  0  0  0  0
    2.0730    4.4930   -3.4400 C   0  0  0  0  0  0  0  0  0  0  0  0
    1.6920    4.2650   -2.1120 C   0  0  0  0  0  0  0  0  0  0  0  0
    2.6320    3.8000   -1.1850 C   0  0  0  0  0  0  0  0  0  0  0  0
    3.9530    3.5630   -1.5850 C   0  0  0  0  0  0  0  0  0  0  0  0
    0.2960    4.5150   -1.6900 C   0  0  0  0  0  0  0  0  0  0  0  0
   -0.6840    3.6340   -1.7540 N   0  0  0  0  0  0  0  0  0  0  0  0
   -1.8620    4.2150   -1.2700 C   0  0  0  0  0  0  0  0  0  0  0  0
   -3.1760    3.7600   -1.1080 C   0  0  0  0  0  0  0  0  0  0  0  0
   -4.1360    4.6310   -0.5790 C   0  0  0  0  0  0  0  0  0  0  0  0
   -3.7520    5.9300   -0.2270 C   0  0  0  0  0  0  0  0  0  0  0  0
   -2.4870    6.3370   -0.3940 N   0  0  0  0  0  0  0  0  0  0  0  0
   -1.5460    5.5270   -0.8980 C   0  0  0  0  0  0  0  0  0  0  0  0
   -0.1680    5.6960   -1.1740 N   0  0  0  0  0  0  0  0  0  0  0  0
    0.6200    6.9160   -0.9470 C   0  0  0  0  0  0  0  0  0  0  0  0
    1.2240    6.8760    0.4360 C   0  0  0  0  0  0  0  0  0  0  0  0
    1.0150    5.9110    1.1700 O   0  0  0  0  0  0  0  0  0  0  0  0
    1.9830    7.8820    0.8600 N   0  0  0  0  0  0  0  0  0  0  0  0
    2.2320    9.0350   -0.0170 C   0  0  0  0  0  0  0  0  0  0  0  0
    2.5710    7.8430    2.2070 C   0  0  0  0  0  0  0  0  0  0  0  0
    6.6330    4.9590   -2.1680 H   0  0  0  0  0  0  0  0  0  0  0  0
    7.5370    4.3020   -3.5500 H   0  0  0  0  0  0  0  0  0  0  0  0
    6.2230    5.4670   -3.8210 H   0  0  0  0  0  0  0  0  0  0  0  0
    3.6870    4.4320   -4.8640 H   0  0  0  0  0  0  0  0  0  0  0  0
    1.3480    4.8520   -4.1560 H   0  0  0  0  0  0  0  0  0  0  0  0
    2.3380    3.6240   -0.1610 H   0  0  0  0  0  0  0  0  0  0  0  0
    4.6770    3.2040   -0.8690 H   0  0  0  0  0  0  0  0  0  0  0  0
   -3.4460    2.7520   -1.3880 H   0  0  0  0  0  0  0  0  0  0  0  0
   -5.1570    4.3050   -0.4430 H   0  0  0  0  0  0  0  0  0  0  0  0
   -4.4840    6.6110    0.1820 H   0  0  0  0  0  0  0  0  0  0  0  0
   -0.0260    7.7870   -1.0350 H   0  0  0  0  0  0  0  0  0  0  0  0
    1.4140    6.9780   -1.6880 H   0  0  0  0  0  0  0  0  0  0  0  0
    1.2870    9.5080   -0.2730 H   0  0  0  0  0  0  0  0  0  0  0  0
    2.8690    9.7520    0.4970 H   0  0  0  0  0  0  0  0  0  0  0  0
    2.7270    8.6980   -0.9260 H   0  0  0  0  0  0  0  0  0  0  0  0
    3.2170    6.9720    2.2950 H   0  0  0  0  0  0  0  0  0  0  0  0
    3.1540    8.7460    2.3750 H   0  0  0  0  0  0  0  0  0  0  0  0
    1.7770    7.7820    2.9480 H   0  0  0  0  0  0  0  0  0  0  0  0
  1 24  1  0  0  0  0
  1 25  1  0  0  0  0
  1 26  1  0  0  0  0
  1  2  1  0  0  0  0
  2  3  1  0  0  0  0
  3  4  2  0  0  0  0
  4 27  1  0  0  0  0
  4  5  1  0  0  0  0
  5 28  1  0  0  0  0
  5  6  2  0  0  0  0
  6  7  1  0  0  0  0
  7 29  1  0  0  0  0
  7  8  2  0  0  0  0
  8  3  1  0  0  0  0
  8 30  1  0  0  0  0
  6  9  1  0  0  0  0
  9 10  2  0  0  0  0
 10 11  1  0  0  0  0
 11 12  2  0  0  0  0
 12 31  1  0  0  0  0
 12 13  1  0  0  0  0
 13 32  1  0  0  0  0
 13 14  2  0  0  0  0
 14 33  1  0  0  0  0
 14 15  1  0  0  0  0
 15 16  2  0  0  0  0
 16 11  1  0  0  0  0
 16 17  1  0  0  0  0
 17  9  1  0  0  0  0
 17 18  1  0  0  0  0
 18 34  1  0  0  0  0
 18 35  1  0  0  0  0
 18 19  1  0  0  0  0
 19 20  2  0  0  0  0
 19 21  1  0  0  0  0
 21 22  1  0  0  0  0
 22 36  1  0  0  0  0
 22 37  1  0  0  0  0
 22 38  1  0  0  0  0
 21 23  1  0  0  0  0
 23 39  1  0  0  0  0
 23 40  1  0  0  0  0
 23 41  1  0  0  0  0
M  END
>  <LOGBIO>
5.0700

>  <PRED_LOGBIO>
5.5400

>  <XV_RES>
-0.6480

>  <WHL_TMPL>
2

>  <ANCH>
14-15;17-16

$$$$
ROW75
  -MTS-   01071502103D 0   0.00000     0.00000     0

 37 40  0  0  0  0  0  0  0  0999 V2000
    2.5960   -0.8160    0.1520 O   0  0  0  0  0  0  0  0  0  0  0  0
    2.1700   -1.8140   -0.4240 C   0  0  0  0  0  0  0  0  0  0  0  0
    3.0560   -2.6540   -1.0480 O   0  0  0  0  0  0  0  0  0  0  0  0
    2.6610   -3.6170   -2.0280 C   0  0  0  0  0  0  0  0  0  0  0  0
    1.9880   -2.8910   -3.2080 C   0  0  0  0  0  0  0  0  0  0  0  0
    1.6410   -3.8680   -4.3460 C   0  0  0  0  0  0  0  0  0  0  0  0
    2.8800   -4.6600   -4.8050 C   0  0  0  0  0  0  0  0  0  0  0  0
    3.5530   -5.3860   -3.6260 C   0  0  0  0  0  0  0  0  0  0  0  0
    3.8990   -4.4090   -2.4870 C   0  0  0  0  0  0  0  0  0  0  0  0
    0.7270   -2.1430   -0.4330 C   0  0  0  0  0  0  0  0  0  0  0  0
   -0.2750   -1.3190   -0.1000 C   0  0  0  0  0  0  0  0  0  0  0  0
   -1.4520   -2.0050   -0.2420 N   0  0  0  0  0  0  0  0  0  0  0  0
   -2.8250   -1.7170   -0.0560 C   0  0  0  0  0  0  0  0  0  0  0  0
   -3.2950   -0.4710    0.3770 C   0  0  0  0  0  0  0  0  0  0  0  0
   -4.6700   -0.2590    0.5390 C   0  0  0  0  0  0  0  0  0  0  0  0
   -5.5740   -1.2930    0.2660 C   0  0  0  0  0  0  0  0  0  0  0  0
   -5.1040   -2.5380   -0.1670 C   0  0  0  0  0  0  0  0  0  0  0  0
   -3.7300   -2.7500   -0.3280 C   0  0  0  0  0  0  0  0  0  0  0  0
   -2.7030   -4.1010   -0.8340 S   0  0  0  0  0  0  0  0  0  0  0  0
   -1.1490   -3.2710   -0.6700 C   0  0  0  0  0  0  0  0  0  0  0  0
    0.1620   -3.3730   -0.7920 N   0  0  0  0  0  0  0  0  0  0  0  0
    1.9470   -4.3020   -1.5760 H   0  0  0  0  0  0  0  0  0  0  0  0
    2.6530   -2.1180   -3.5850 H   0  0  0  0  0  0  0  0  0  0  0  0
    1.0790   -2.4030   -2.8620 H   0  0  0  0  0  0  0  0  0  0  0  0
    0.8740   -4.5620   -4.0090 H   0  0  0  0  0  0  0  0  0  0  0  0
    1.2340   -3.3130   -5.1890 H   0  0  0  0  0  0  0  0  0  0  0  0
    3.5940   -3.9810   -5.2670 H   0  0  0  0  0  0  0  0  0  0  0  0
    2.5860   -5.3890   -5.5580 H   0  0  0  0  0  0  0  0  0  0  0  0
    2.8870   -6.1590   -3.2490 H   0  0  0  0  0  0  0  0  0  0  0  0
    4.4620   -5.8750   -3.9720 H   0  0  0  0  0  0  0  0  0  0  0  0
    4.6670   -3.7160   -2.8250 H   0  0  0  0  0  0  0  0  0  0  0  0
    4.3060   -4.9640   -1.6440 H   0  0  0  0  0  0  0  0  0  0  0  0
   -0.1730   -0.2940    0.2240 H   0  0  0  0  0  0  0  0  0  0  0  0
   -2.5980    0.3260    0.5880 H   0  0  0  0  0  0  0  0  0  0  0  0
   -5.0320    0.7010    0.8730 H   0  0  0  0  0  0  0  0  0  0  0  0
   -6.6340   -1.1290    0.3900 H   0  0  0  0  0  0  0  0  0  0  0  0
   -5.8020   -3.3350   -0.3780 H   0  0  0  0  0  0  0  0  0  0  0  0
  1  2  2  0  0  0  0
  2  3  1  0  0  0  0
  3  4  1  0  0  0  0
  4 22  1  0  0  0  0
  4  5  1  0  0  0  0
  5 23  1  0  0  0  0
  5 24  1  0  0  0  0
  5  6  1  0  0  0  0
  6 25  1  0  0  0  0
  6 26  1  0  0  0  0
  6  7  1  0  0  0  0
  7 27  1  0  0  0  0
  7 28  1  0  0  0  0
  7  8  1  0  0  0  0
  8 29  1  0  0  0  0
  8 30  1  0  0  0  0
  8  9  1  0  0  0  0
  9  4  1  0  0  0  0
  9 31  1  0  0  0  0
  9 32  1  0  0  0  0
  2 10  1  0  0  0  0
 10 11  2  0  0  0  0
 11 33  1  0  0  0  0
 11 12  1  0  0  0  0
 12 13  1  0  0  0  0
 13 14  2  0  0  0  0
 14 34  1  0  0  0  0
 14 15  1  0  0  0  0
 15 35  1  0  0  0  0
 15 16  2  0  0  0  0
 16 36  1  0  0  0  0
 16 17  1  0  0  0  0
 17 37  1  0  0  0  0
 17 18  2  0  0  0  0
 18 13  1  0  0  0  0
 18 19  1  0  0  0  0
 19 20  1  0  0  0  0
 20 12  1  0  0  0  0
 20 21  2  0  0  0  0
 21 10  1  0  0  0  0
M  END
>  <LOGBIO>
5.1500

>  <PRED_LOGBIO>
7.0100

>  <XV_RES>
-2.5160

>  <WHL_TMPL>
1

>  <ANCH>
24-25;2-1

$$$$
ROW76
  -MTS-   01071502103D 0   0.00000     0.00000     0

 40 41  0  0  0  0  0  0  0  0999 V2000
    4.8730    5.1620    0.5480 C   0  0  0  0  0  0  0  0  0  0  0  0
    3.5020    4.5000    0.6530 C   0  0  0  0  0  0  0  0  0  0  0  0
    2.7220    4.7340   -0.6400 C   0  0  0  0  0  0  0  0  0  0  0  0
    1.3500    4.0710   -0.5350 C   0  0  0  0  0  0  0  0  0  0  0  0
    0.5700    4.3050   -1.8280 C   0  0  0  0  0  0  0  0  0  0  0  0
   -0.7500    3.6680   -1.7260 N   0  0  0  0  0  0  0  0  0  0  0  0
   -1.0800    2.3090   -2.1110 N   0  0  0  0  0  0  0  0  0  0  0  0
   -2.3600    2.0870   -1.8770 C   0  0  0  0  0  0  0  0  0  0  0  0
   -2.9590    3.3170   -1.3120 C   0  0  0  0  0  0  0  0  0  0  0  0
   -4.2450    3.6640   -0.8820 C   0  0  0  0  0  0  0  0  0  0  0  0
   -5.2930    2.7350   -0.9460 N   0  0  0  0  0  0  0  0  0  0  0  0
   -4.4670    4.9550   -0.3870 C   0  0  0  0  0  0  0  0  0  0  0  0
   -3.3980    5.8570   -0.3370 C   0  0  0  0  0  0  0  0  0  0  0  0
   -2.1790    5.4940   -0.7560 N   0  0  0  0  0  0  0  0  0  0  0  0
   -1.9340    4.2670   -1.2350 C   0  0  0  0  0  0  0  0  0  0  0  0
   -5.8130    5.3590    0.0770 C   0  0  0  0  0  0  0  0  0  0  0  0
   -5.9520    6.3840    0.7430 O   0  0  0  0  0  0  0  0  0  0  0  0
   -6.8730    4.6140   -0.2260 N   0  0  0  0  0  0  0  0  0  0  0  0
   -8.2100    5.0160    0.2350 C   0  0  0  0  0  0  0  0  0  0  0  0
   -9.1960    4.0420   -0.2240 C   0  0  0  0  0  0  0  0  0  0  0  0
  -10.0060    3.2410   -0.6020 C   0  0  0  0  0  0  0  0  0  0  0  0
    5.4200    4.7310   -0.2880 H   0  0  0  0  0  0  0  0  0  0  0  0
    5.4280    4.9950    1.4690 H   0  0  0  0  0  0  0  0  0  0  0  0
    4.7480    6.2310    0.3870 H   0  0  0  0  0  0  0  0  0  0  0  0
    3.6260    3.4310    0.8140 H   0  0  0  0  0  0  0  0  0  0  0  0
    2.9540    4.9310    1.4890 H   0  0  0  0  0  0  0  0  0  0  0  0
    2.5980    5.8030   -0.8010 H   0  0  0  0  0  0  0  0  0  0  0  0
    3.2700    4.3030   -1.4760 H   0  0  0  0  0  0  0  0  0  0  0  0
    1.4740    3.0020   -0.3740 H   0  0  0  0  0  0  0  0  0  0  0  0
    0.8020    4.5020    0.3010 H   0  0  0  0  0  0  0  0  0  0  0  0
    0.4460    5.3740   -1.9880 H   0  0  0  0  0  0  0  0  0  0  0  0
    1.1180    3.8740   -2.6640 H   0  0  0  0  0  0  0  0  0  0  0  0
   -2.8830    1.1620   -2.0670 H   0  0  0  0  0  0  0  0  0  0  0  0
   -5.8660    2.6760   -1.7760 H   0  0  0  0  0  0  0  0  0  0  0  0
   -5.4760    2.1250   -0.1620 H   0  0  0  0  0  0  0  0  0  0  0  0
   -3.5580    6.8560    0.0430 H   0  0  0  0  0  0  0  0  0  0  0  0
   -6.7590    3.7730   -0.7730 H   0  0  0  0  0  0  0  0  0  0  0  0
   -8.2210    5.0580    1.3220 H   0  0  0  0  0  0  0  0  0  0  0  0
   -8.4530    5.9960   -0.1690 H   0  0  0  0  0  0  0  0  0  0  0  0
  -10.7220    2.5340   -0.9350 H   0  0  0  0  0  0  0  0  0  0  0  0
  1 22  1  0  0  0  0
  1 23  1  0  0  0  0
  1 24  1  0  0  0  0
  1  2  1  0  0  0  0
  2 25  1  0  0  0  0
  2 26  1  0  0  0  0
  2  3  1  0  0  0  0
  3 27  1  0  0  0  0
  3 28  1  0  0  0  0
  3  4  1  0  0  0  0
  4 29  1  0  0  0  0
  4 30  1  0  0  0  0
  4  5  1  0  0  0  0
  5 31  1  0  0  0  0
  5 32  1  0  0  0  0
  5  6  1  0  0  0  0
  6  7  1  0  0  0  0
  7  8  2  0  0  0  0
  8 33  1  0  0  0  0
  8  9  1  0  0  0  0
  9 10  2  0  0  0  0
 10 11  1  0  0  0  0
 11 34  1  0  0  0  0
 11 35  1  0  0  0  0
 10 12  1  0  0  0  0
 12 13  2  0  0  0  0
 13 36  1  0  0  0  0
 13 14  1  0  0  0  0
 14 15  2  0  0  0  0
 15  6  1  0  0  0  0
 15  9  1  0  0  0  0
 12 16  1  0  0  0  0
 16 17  2  0  0  0  0
 16 18  1  0  0  0  0
 18 37  1  0  0  0  0
 18 19  1  0  0  0  0
 19 38  1  0  0  0  0
 19 39  1  0  0  0  0
 19 20  1  0  0  0  0
 20 21  3  0  0  0  0
 21 40  1  0  0  0  0
M  END
>  <LOGBIO>
7.2200

>  <PRED_LOGBIO>
7.0800

>  <XV_RES>
0.2450

>  <WHL_TMPL>
2

>  <ANCH>
13-14;30-17

$$$$
ROW77
  -MTS-   01071502103D 0   0.00000     0.00000     0

 36 39  0  0  0  0  0  0  0  0999 V2000
   -2.2680    5.7580    3.2750 O   0  0  0  0  0  0  0  0  0  0  0  0
   -2.0260    5.7140    1.9270 C   0  0  0  0  0  0  0  0  0  0  0  0
   -2.8260    6.5440    0.9990 C   0  0  0  0  0  0  0  0  0  0  0  0
   -2.5800    6.4930   -0.3180 C   0  0  0  0  0  0  0  0  0  0  0  0
   -1.5990    5.6860   -0.8310 N   0  0  0  0  0  0  0  0  0  0  0  0
   -1.1730    5.4770   -2.1640 C   0  0  0  0  0  0  0  0  0  0  0  0
   -1.5750    5.9920   -3.4020 C   0  0  0  0  0  0  0  0  0  0  0  0
   -0.9370    5.5740   -4.5750 C   0  0  0  0  0  0  0  0  0  0  0  0
    0.1050    4.6410   -4.5110 C   0  0  0  0  0  0  0  0  0  0  0  0
    0.5070    4.1250   -3.2730 C   0  0  0  0  0  0  0  0  0  0  0  0
   -0.1320    4.5430   -2.1000 C   0  0  0  0  0  0  0  0  0  0  0  0
    0.0420    4.2170   -0.7490 N   0  0  0  0  0  0  0  0  0  0  0  0
   -0.8260    4.8960   -0.0220 C   0  0  0  0  0  0  0  0  0  0  0  0
   -1.0640    4.9210    1.4380 C   0  0  0  0  0  0  0  0  0  0  0  0
   -0.2500    4.0820    2.3460 C   0  0  0  0  0  0  0  0  0  0  0  0
   -0.2760    2.8570    2.2400 O   0  0  0  0  0  0  0  0  0  0  0  0
    0.5100    4.6530    3.2760 N   0  0  0  0  0  0  0  0  0  0  0  0
    1.2890    3.8510    4.1440 C   0  0  0  0  0  0  0  0  0  0  0  0
    2.5970    3.5020    3.7890 C   0  0  0  0  0  0  0  0  0  0  0  0
    3.3670    2.7080    4.6480 C   0  0  0  0  0  0  0  0  0  0  0  0
    2.8290    2.2630    5.8610 C   0  0  0  0  0  0  0  0  0  0  0  0
    1.5200    2.6120    6.2160 C   0  0  0  0  0  0  0  0  0  0  0  0
    0.7500    3.4060    5.3570 C   0  0  0  0  0  0  0  0  0  0  0  0
   -2.9280    5.0950    3.5310 H   0  0  0  0  0  0  0  0  0  0  0  0
   -3.6050    7.1870    1.3800 H   0  0  0  0  0  0  0  0  0  0  0  0
   -3.1680    7.1010   -0.9890 H   0  0  0  0  0  0  0  0  0  0  0  0
   -2.3780    6.7130   -3.4520 H   0  0  0  0  0  0  0  0  0  0  0  0
   -1.2470    5.9720   -5.5300 H   0  0  0  0  0  0  0  0  0  0  0  0
    0.5970    4.3180   -5.4160 H   0  0  0  0  0  0  0  0  0  0  0  0
    1.3100    3.4050   -3.2230 H   0  0  0  0  0  0  0  0  0  0  0  0
    0.5320    5.6590    3.3630 H   0  0  0  0  0  0  0  0  0  0  0  0
    3.0130    3.8450    2.8530 H   0  0  0  0  0  0  0  0  0  0  0  0
    4.3770    2.4390    4.3740 H   0  0  0  0  0  0  0  0  0  0  0  0
    3.4230    1.6510    6.5230 H   0  0  0  0  0  0  0  0  0  0  0  0
    1.1050    2.2690    7.1520 H   0  0  0  0  0  0  0  0  0  0  0  0
   -0.2590    3.6750    5.6310 H   0  0  0  0  0  0  0  0  0  0  0  0
  1 24  1  0  0  0  0
  1  2  1  0  0  0  0
  2  3  1  0  0  0  0
  3 25  1  0  0  0  0
  3  4  2  0  0  0  0
  4 26  1  0  0  0  0
  4  5  1  0  0  0  0
  5  6  1  0  0  0  0
  6  7  2  0  0  0  0
  7 27  1  0  0  0  0
  7  8  1  0  0  0  0
  8 28  1  0  0  0  0
  8  9  2  0  0  0  0
  9 29  1  0  0  0  0
  9 10  1  0  0  0  0
 10 30  1  0  0  0  0
 10 11  2  0  0  0  0
 11  6  1  0  0  0  0
 11 12  1  0  0  0  0
 12 13  2  0  0  0  0
 13  5  1  0  0  0  0
 13 14  1  0  0  0  0
 14  2  2  0  0  0  0
 14 15  1  0  0  0  0
 15 16  2  0  0  0  0
 15 17  1  0  0  0  0
 17 31  1  0  0  0  0
 17 18  1  0  0  0  0
 18 19  2  0  0  0  0
 19 32  1  0  0  0  0
 19 20  1  0  0  0  0
 20 33  1  0  0  0  0
 20 21  2  0  0  0  0
 21 34  1  0  0  0  0
 21 22  1  0  0  0  0
 22 35  1  0  0  0  0
 22 23  2  0  0  0  0
 23 18  1  0  0  0  0
 23 36  1  0  0  0  0
M  END
>  <LOGBIO>
7.8500

>  <PRED_LOGBIO>
8.2000

>  <XV_RES>
-0.2430

>  <WHL_TMPL>
2

>  <ANCH>
1-2;8-6

$$$$
ROW78
  -MTS-   01071502103D 0   0.00000     0.00000     0

 41 42  0  0  0  0  0  0  0  0999 V2000
  -10.8250   -3.5530   -1.1160 C   0  0  0  0  0  0  0  0  0  0  0  0
  -10.3550   -4.3190    0.1170 C   0  0  0  0  0  0  0  0  0  0  0  0
   -9.3530   -5.3940   -0.3030 C   0  0  0  0  0  0  0  0  0  0  0  0
   -8.8820   -6.1620    0.9310 C   0  0  0  0  0  0  0  0  0  0  0  0
   -7.9190   -7.1960    0.5270 N   0  0  0  0  0  0  0  0  0  0  0  0
   -8.2320   -8.5610    0.1520 N   0  0  0  0  0  0  0  0  0  0  0  0
   -7.1150   -9.1970   -0.1490 C   0  0  0  0  0  0  0  0  0  0  0  0
   -5.9780   -8.2650    0.0150 C   0  0  0  0  0  0  0  0  0  0  0  0
   -4.5930   -8.3780   -0.1570 C   0  0  0  0  0  0  0  0  0  0  0  0
   -4.0240   -9.5900   -0.5750 N   0  0  0  0  0  0  0  0  0  0  0  0
   -3.7850   -7.2630    0.0940 C   0  0  0  0  0  0  0  0  0  0  0  0
   -2.3170   -7.3460   -0.0770 C   0  0  0  0  0  0  0  0  0  0  0  0
   -1.5510   -6.6620    0.5330 O   0  0  0  0  0  0  0  0  0  0  0  0
   -1.9100   -8.2890   -1.0090 O   0  0  0  0  0  0  0  0  0  0  0  0
   -0.5660   -8.4470   -1.2350 C   0  0  0  0  0  0  0  0  0  0  0  0
   -0.1720   -9.2820   -2.4300 C   0  0  0  0  0  0  0  0  0  0  0  0
    1.1230   -9.4790   -2.7110 C   0  0  0  0  0  0  0  0  0  0  0  0
   -4.3840   -6.0680    0.5100 C   0  0  0  0  0  0  0  0  0  0  0  0
   -3.5280   -4.8550    0.7860 C   0  0  0  0  0  0  0  0  0  0  0  0
   -5.7130   -5.9940    0.6650 N   0  0  0  0  0  0  0  0  0  0  0  0
   -6.5150   -7.0420    0.4330 C   0  0  0  0  0  0  0  0  0  0  0  0
   -9.9710   -3.0830   -1.5990 H   0  0  0  0  0  0  0  0  0  0  0  0
  -11.5390   -2.7870   -0.8170 H   0  0  0  0  0  0  0  0  0  0  0  0
  -11.3020   -4.2410   -1.8110 H   0  0  0  0  0  0  0  0  0  0  0  0
   -9.8780   -3.6310    0.8120 H   0  0  0  0  0  0  0  0  0  0  0  0
  -11.2090   -4.7890    0.6000 H   0  0  0  0  0  0  0  0  0  0  0  0
   -9.8300   -6.0820   -0.9980 H   0  0  0  0  0  0  0  0  0  0  0  0
   -8.4990   -4.9250   -0.7860 H   0  0  0  0  0  0  0  0  0  0  0  0
   -8.4050   -5.4730    1.6260 H   0  0  0  0  0  0  0  0  0  0  0  0
   -9.7360   -6.6310    1.4140 H   0  0  0  0  0  0  0  0  0  0  0  0
   -7.0440  -10.2280   -0.4630 H   0  0  0  0  0  0  0  0  0  0  0  0
   -3.9030   -9.7770   -1.5590 H   0  0  0  0  0  0  0  0  0  0  0  0
   -3.7360  -10.2750    0.1090 H   0  0  0  0  0  0  0  0  0  0  0  0
   -0.1930   -8.9920   -0.3700 H   0  0  0  0  0  0  0  0  0  0  0  0
   -0.1150   -7.4660   -1.3680 H   0  0  0  0  0  0  0  0  0  0  0  0
   -0.9340   -9.7210   -3.0570 H   0  0  0  0  0  0  0  0  0  0  0  0
    1.8850   -9.0410   -2.0840 H   0  0  0  0  0  0  0  0  0  0  0  0
    1.4050  -10.0760   -3.5660 H   0  0  0  0  0  0  0  0  0  0  0  0
   -4.0000   -4.2440    1.5520 H   0  0  0  0  0  0  0  0  0  0  0  0
   -3.4200   -4.2720   -0.1270 H   0  0  0  0  0  0  0  0  0  0  0  0
   -2.5460   -5.1750    1.1300 H   0  0  0  0  0  0  0  0  0  0  0  0
  1 22  1  0  0  0  0
  1 23  1  0  0  0  0
  1 24  1  0  0  0  0
  1  2  1  0  0  0  0
  2 25  1  0  0  0  0
  2 26  1  0  0  0  0
  2  3  1  0  0  0  0
  3 27  1  0  0  0  0
  3 28  1  0  0  0  0
  3  4  1  0  0  0  0
  4 29  1  0  0  0  0
  4 30  1  0  0  0  0
  4  5  1  0  0  0  0
  5  6  1  0  0  0  0
  6  7  2  0  0  0  0
  7 31  1  0  0  0  0
  7  8  1  0  0  0  0
  8  9  2  0  0  0  0
  9 10  1  0  0  0  0
 10 32  1  0  0  0  0
 10 33  1  0  0  0  0
  9 11  1  0  0  0  0
 11 12  1  0  0  0  0
 12 13  2  0  0  0  0
 12 14  1  0  0  0  0
 14 15  1  0  0  0  0
 15 34  1  0  0  0  0
 15 35  1  0  0  0  0
 15 16  1  0  0  0  0
 16 36  1  0  0  0  0
 16 17  2  0  0  0  0
 17 37  1  0  0  0  0
 17 38  1  0  0  0  0
 11 18  2  0  0  0  0
 18 19  1  0  0  0  0
 19 39  1  0  0  0  0
 19 40  1  0  0  0  0
 19 41  1  0  0  0  0
 18 20  1  0  0  0  0
 20 21  2  0  0  0  0
 21  5  1  0  0  0  0
 21  8  1  0  0  0  0
M  END
>  <LOGBIO>
7.6800

>  <PRED_LOGBIO>
7.3800

>  <XV_RES>
0.3290

>  <WHL_TMPL>
3

>  <ANCH>
2-3;26-24

$$$$
ROW79
  -MTS-   01071502103D 0   0.00000     0.00000     0

 43 45  0  0  0  0  0  0  0  0999 V2000
   -3.5270   -4.8550    0.7860 C   0  0  0  0  0  0  0  0  0  0  0  0
   -4.3840   -6.0680    0.5100 C   0  0  0  0  0  0  0  0  0  0  0  0
   -5.7130   -5.9940    0.6650 N   0  0  0  0  0  0  0  0  0  0  0  0
   -6.5150   -7.0420    0.4330 C   0  0  0  0  0  0  0  0  0  0  0  0
   -5.9770   -8.2650    0.0150 C   0  0  0  0  0  0  0  0  0  0  0  0
   -7.1150   -9.1970   -0.1490 C   0  0  0  0  0  0  0  0  0  0  0  0
   -8.2320   -8.5610    0.1520 N   0  0  0  0  0  0  0  0  0  0  0  0
   -7.9190   -7.1960    0.5270 N   0  0  0  0  0  0  0  0  0  0  0  0
   -8.8820   -6.1610    0.9310 C   0  0  0  0  0  0  0  0  0  0  0  0
   -9.3530   -5.3940   -0.3030 C   0  0  0  0  0  0  0  0  0  0  0  0
  -10.3550   -4.3190    0.1170 C   0  0  0  0  0  0  0  0  0  0  0  0
  -10.8050   -3.5860   -1.0630 C   0  0  0  0  0  0  0  0  0  0  0  0
  -11.1750   -2.9830   -2.0320 C   0  0  0  0  0  0  0  0  0  0  0  0
   -4.5930   -8.3780   -0.1570 C   0  0  0  0  0  0  0  0  0  0  0  0
   -4.0240   -9.5900   -0.5750 N   0  0  0  0  0  0  0  0  0  0  0  0
   -3.7850   -7.2630    0.0940 C   0  0  0  0  0  0  0  0  0  0  0  0
   -2.3170   -7.3460   -0.0770 C   0  0  0  0  0  0  0  0  0  0  0  0
   -1.5510   -6.6620    0.5330 O   0  0  0  0  0  0  0  0  0  0  0  0
   -1.9100   -8.2890   -1.0090 O   0  0  0  0  0  0  0  0  0  0  0  0
   -0.5660   -8.4470   -1.2350 C   0  0  0  0  0  0  0  0  0  0  0  0
   -0.1600   -9.2910   -2.4420 C   0  0  0  0  0  0  0  0  0  0  0  0
    0.0280  -10.7570   -2.2520 C   0  0  0  0  0  0  0  0  0  0  0  0
   -1.1530  -10.2490   -3.0040 C   0  0  0  0  0  0  0  0  0  0  0  0
   -4.0000   -4.2440    1.5520 H   0  0  0  0  0  0  0  0  0  0  0  0
   -3.4200   -4.2720   -0.1270 H   0  0  0  0  0  0  0  0  0  0  0  0
   -2.5460   -5.1750    1.1300 H   0  0  0  0  0  0  0  0  0  0  0  0
   -7.0430  -10.2280   -0.4630 H   0  0  0  0  0  0  0  0  0  0  0  0
   -8.4050   -5.4730    1.6260 H   0  0  0  0  0  0  0  0  0  0  0  0
   -9.7360   -6.6310    1.4140 H   0  0  0  0  0  0  0  0  0  0  0  0
   -9.8300   -6.0820   -0.9980 H   0  0  0  0  0  0  0  0  0  0  0  0
   -8.4990   -4.9250   -0.7860 H   0  0  0  0  0  0  0  0  0  0  0  0
   -9.8780   -3.6310    0.8120 H   0  0  0  0  0  0  0  0  0  0  0  0
  -11.2090   -4.7890    0.6000 H   0  0  0  0  0  0  0  0  0  0  0  0
  -11.5020   -2.4500   -2.8880 H   0  0  0  0  0  0  0  0  0  0  0  0
   -3.9030   -9.7780   -1.5590 H   0  0  0  0  0  0  0  0  0  0  0  0
   -3.7360  -10.2750    0.1090 H   0  0  0  0  0  0  0  0  0  0  0  0
   -0.1940   -8.9920   -0.3690 H   0  0  0  0  0  0  0  0  0  0  0  0
   -0.1140   -7.4660   -1.3690 H   0  0  0  0  0  0  0  0  0  0  0  0
    0.5020   -8.7680   -3.1300 H   0  0  0  0  0  0  0  0  0  0  0  0
   -0.1450  -11.1600   -1.2570 H   0  0  0  0  0  0  0  0  0  0  0  0
    0.8180  -11.2400   -2.8240 H   0  0  0  0  0  0  0  0  0  0  0  0
   -2.1240  -10.3100   -2.5160 H   0  0  0  0  0  0  0  0  0  0  0  0
   -1.1600  -10.3900   -4.0830 H   0  0  0  0  0  0  0  0  0  0  0  0
  1 24  1  0  0  0  0
  1 25  1  0  0  0  0
  1 26  1  0  0  0  0
  1  2  1  0  0  0  0
  2  3  1  0  0  0  0
  3  4  2  0  0  0  0
  4  5  1  0  0  0  0
  5  6  1  0  0  0  0
  6 27  1  0  0  0  0
  6  7  2  0  0  0  0
  7  8  1  0  0  0  0
  8  4  1  0  0  0  0
  8  9  1  0  0  0  0
  9 28  1  0  0  0  0
  9 29  1  0  0  0  0
  9 10  1  0  0  0  0
 10 30  1  0  0  0  0
 10 31  1  0  0  0  0
 10 11  1  0  0  0  0
 11 32  1  0  0  0  0
 11 33  1  0  0  0  0
 11 12  1  0  0  0  0
 12 13  3  0  0  0  0
 13 34  1  0  0  0  0
  5 14  2  0  0  0  0
 14 15  1  0  0  0  0
 15 35  1  0  0  0  0
 15 36  1  0  0  0  0
 14 16  1  0  0  0  0
 16  2  2  0  0  0  0
 16 17  1  0  0  0  0
 17 18  2  0  0  0  0
 17 19  1  0  0  0  0
 19 20  1  0  0  0  0
 20 37  1  0  0  0  0
 20 38  1  0  0  0  0
 20 21  1  0  0  0  0
 21 39  1  0  0  0  0
 21 22  1  0  0  0  0
 22 40  1  0  0  0  0
 22 41  1  0  0  0  0
 22 23  1  0  0  0  0
 23 21  1  0  0  0  0
 23 42  1  0  0  0  0
 23 43  1  0  0  0  0
M  END
>  <LOGBIO>
7.6600

>  <PRED_LOGBIO>
7.1300

>  <XV_RES>
0.6600

>  <WHL_TMPL>
3

>  <ANCH>
2-3;32-30

$$$$
ROW80
  -MTS-   01071502103D 0   0.00000     0.00000     0

 36 38  0  0  0  0  0  0  0  0999 V2000
   -1.1730    2.6060    0.7540 C   0  0  0  0  0  0  0  0  0  0  0  0
   -1.9400    3.7930    1.1590 N   0  0  0  0  0  0  0  0  0  0  0  0
   -1.0370    4.7680    1.7880 C   0  0  0  0  0  0  0  0  0  0  0  0
   -2.5440    4.3760    0.0200 C   0  0  0  0  0  0  0  0  0  0  0  0
   -3.7040    5.0370    0.1350 N   0  0  0  0  0  0  0  0  0  0  0  0
   -4.2920    5.5960   -0.9310 C   0  0  0  0  0  0  0  0  0  0  0  0
   -3.7320    5.5080   -2.1450 N   0  0  0  0  0  0  0  0  0  0  0  0
   -2.5730    4.8620   -2.3300 C   0  0  0  0  0  0  0  0  0  0  0  0
   -1.9340    4.2670   -1.2350 C   0  0  0  0  0  0  0  0  0  0  0  0
   -0.7630    3.6740   -1.7210 N   0  0  0  0  0  0  0  0  0  0  0  0
   -0.6750    3.8810   -3.0220 C   0  0  0  0  0  0  0  0  0  0  0  0
    0.6070    3.3260   -4.0250 Cl  0  0  0  0  0  0  0  0  0  0  0  0
   -1.7550    4.6040   -3.4550 N   0  0  0  0  0  0  0  0  0  0  0  0
   -2.0160    5.0340   -4.8370 C   0  0  0  0  0  0  0  0  0  0  0  0
   -1.3760    6.3800   -5.0750 C   0  0  0  0  0  0  0  0  0  0  0  0
   -2.0980    7.5530   -4.8220 C   0  0  0  0  0  0  0  0  0  0  0  0
   -1.5040    8.8020   -5.0430 C   0  0  0  0  0  0  0  0  0  0  0  0
   -0.1890    8.8770   -5.5160 C   0  0  0  0  0  0  0  0  0  0  0  0
    0.5330    7.7050   -5.7690 C   0  0  0  0  0  0  0  0  0  0  0  0
    1.8500    7.7810   -6.2430 N   0  0  0  0  0  0  0  0  0  0  0  0
   -0.0610    6.4560   -5.5480 C   0  0  0  0  0  0  0  0  0  0  0  0
   -0.4020    2.8980    0.0430 H   0  0  0  0  0  0  0  0  0  0  0  0
   -0.7090    2.1580    1.6290 H   0  0  0  0  0  0  0  0  0  0  0  0
   -1.8410    1.8850    0.2880 H   0  0  0  0  0  0  0  0  0  0  0  0
   -0.2660    5.0590    1.0780 H   0  0  0  0  0  0  0  0  0  0  0  0
   -0.5730    4.3190    2.6640 H   0  0  0  0  0  0  0  0  0  0  0  0
   -1.6050    5.6460    2.0890 H   0  0  0  0  0  0  0  0  0  0  0  0
   -5.2270    6.1230   -0.8100 H   0  0  0  0  0  0  0  0  0  0  0  0
   -3.0900    5.1100   -4.9960 H   0  0  0  0  0  0  0  0  0  0  0  0
   -1.5980    4.3060   -5.5280 H   0  0  0  0  0  0  0  0  0  0  0  0
   -3.1120    7.4950   -4.4560 H   0  0  0  0  0  0  0  0  0  0  0  0
   -2.0610    9.7060   -4.8470 H   0  0  0  0  0  0  0  0  0  0  0  0
    0.2690    9.8410   -5.6860 H   0  0  0  0  0  0  0  0  0  0  0  0
    2.6200    7.8130   -5.5910 H   0  0  0  0  0  0  0  0  0  0  0  0
    2.0280    7.8030   -7.2370 H   0  0  0  0  0  0  0  0  0  0  0  0
    0.4960    5.5510   -5.7430 H   0  0  0  0  0  0  0  0  0  0  0  0
  1 22  1  0  0  0  0
  1 23  1  0  0  0  0
  1 24  1  0  0  0  0
  1  2  1  0  0  0  0
  2  3  1  0  0  0  0
  3 25  1  0  0  0  0
  3 26  1  0  0  0  0
  3 27  1  0  0  0  0
  2  4  1  0  0  0  0
  4  5  1  0  0  0  0
  5  6  2  0  0  0  0
  6 28  1  0  0  0  0
  6  7  1  0  0  0  0
  7  8  2  0  0  0  0
  8  9  1  0  0  0  0
  9  4  2  0  0  0  0
  9 10  1  0  0  0  0
 10 11  2  0  0  0  0
 11 12  1  0  0  0  0
 11 13  1  0  0  0  0
 13  8  1  0  0  0  0
 13 14  1  0  0  0  0
 14 29  1  0  0  0  0
 14 30  1  0  0  0  0
 14 15  1  0  0  0  0
 15 16  2  0  0  0  0
 16 31  1  0  0  0  0
 16 17  1  0  0  0  0
 17 32  1  0  0  0  0
 17 18  2  0  0  0  0
 18 33  1  0  0  0  0
 18 19  1  0  0  0  0
 19 20  1  0  0  0  0
 20 34  1  0  0  0  0
 20 35  1  0  0  0  0
 19 21  2  0  0  0  0
 21 15  1  0  0  0  0
 21 36  1  0  0  0  0
M  END
>  <LOGBIO>
6.7200

>  <PRED_LOGBIO>
5.9400

>  <XV_RES>
0.8440

>  <WHL_TMPL>
2

>  <ANCH>
13-14;16-17

$$$$
ROW81
  -MTS-   01071502103D 0   0.00000     0.00000     0

 28 30  0  0  0  0  0  0  0  0999 V2000
   -1.9410    3.7960    1.1480 N   0  0  0  0  0  0  0  0  0  0  0  0
   -2.5420    4.3750    0.0210 C   0  0  0  0  0  0  0  0  0  0  0  0
   -3.7020    5.0350    0.1390 N   0  0  0  0  0  0  0  0  0  0  0  0
   -4.2920    5.5950   -0.9250 C   0  0  0  0  0  0  0  0  0  0  0  0
   -3.7340    5.5080   -2.1410 N   0  0  0  0  0  0  0  0  0  0  0  0
   -2.5750    4.8630   -2.3280 C   0  0  0  0  0  0  0  0  0  0  0  0
   -1.9340    4.2670   -1.2350 C   0  0  0  0  0  0  0  0  0  0  0  0
   -0.7630    3.6740   -1.7210 N   0  0  0  0  0  0  0  0  0  0  0  0
   -0.6770    3.8830   -3.0220 C   0  0  0  0  0  0  0  0  0  0  0  0
   -1.7570    4.6050   -3.4540 N   0  0  0  0  0  0  0  0  0  0  0  0
   -2.0200    5.0350   -4.8350 C   0  0  0  0  0  0  0  0  0  0  0  0
   -1.3800    6.3820   -5.0730 C   0  0  0  0  0  0  0  0  0  0  0  0
   -0.0650    6.4580   -5.5470 C   0  0  0  0  0  0  0  0  0  0  0  0
    0.5290    7.7070   -5.7680 C   0  0  0  0  0  0  0  0  0  0  0  0
   -0.1930    8.8790   -5.5140 C   0  0  0  0  0  0  0  0  0  0  0  0
   -1.5080    8.8030   -5.0400 C   0  0  0  0  0  0  0  0  0  0  0  0
   -2.1010    7.5550   -4.8190 C   0  0  0  0  0  0  0  0  0  0  0  0
   -2.1620    2.8450    1.4060 H   0  0  0  0  0  0  0  0  0  0  0  0
   -1.2870    4.3300    1.7020 H   0  0  0  0  0  0  0  0  0  0  0  0
   -5.2270    6.1210   -0.8030 H   0  0  0  0  0  0  0  0  0  0  0  0
    0.1280    3.5340   -3.6530 H   0  0  0  0  0  0  0  0  0  0  0  0
   -3.0930    5.1110   -4.9930 H   0  0  0  0  0  0  0  0  0  0  0  0
   -1.6010    4.3080   -5.5270 H   0  0  0  0  0  0  0  0  0  0  0  0
    0.4920    5.5540   -5.7430 H   0  0  0  0  0  0  0  0  0  0  0  0
    1.5430    7.7660   -6.1340 H   0  0  0  0  0  0  0  0  0  0  0  0
    0.2650    9.8430   -5.6840 H   0  0  0  0  0  0  0  0  0  0  0  0
   -2.0650    9.7080   -4.8440 H   0  0  0  0  0  0  0  0  0  0  0  0
   -3.1160    7.4960   -4.4530 H   0  0  0  0  0  0  0  0  0  0  0  0
  1 18  1  0  0  0  0
  1 19  1  0  0  0  0
  1  2  1  0  0  0  0
  2  3  1  0  0  0  0
  3  4  2  0  0  0  0
  4 20  1  0  0  0  0
  4  5  1  0  0  0  0
  5  6  2  0  0  0  0
  6  7  1  0  0  0  0
  7  2  2  0  0  0  0
  7  8  1  0  0  0  0
  8  9  2  0  0  0  0
  9 21  1  0  0  0  0
  9 10  1  0  0  0  0
 10  6  1  0  0  0  0
 10 11  1  0  0  0  0
 11 22  1  0  0  0  0
 11 23  1  0  0  0  0
 11 12  1  0  0  0  0
 12 13  2  0  0  0  0
 13 24  1  0  0  0  0
 13 14  1  0  0  0  0
 14 25  1  0  0  0  0
 14 15  2  0  0  0  0
 15 26  1  0  0  0  0
 15 16  1  0  0  0  0
 16 27  1  0  0  0  0
 16 17  2  0  0  0  0
 17 12  1  0  0  0  0
 17 28  1  0  0  0  0
M  END
>  <LOGBIO>
4.4300

>  <PRED_LOGBIO>
5.1200

>  <XV_RES>
-0.9410

>  <WHL_TMPL>
2

>  <ANCH>
13-14;10-11

$$$$
ROW82
  -MTS-   01071502103D 0   0.00000     0.00000     0

 42 44  0  0  0  0  0  0  0  0999 V2000
   -1.1730    2.6060    0.7540 C   0  0  0  0  0  0  0  0  0  0  0  0
   -1.9400    3.7930    1.1590 N   0  0  0  0  0  0  0  0  0  0  0  0
   -1.0370    4.7680    1.7880 C   0  0  0  0  0  0  0  0  0  0  0  0
   -2.5440    4.3760    0.0200 C   0  0  0  0  0  0  0  0  0  0  0  0
   -3.7040    5.0370    0.1350 N   0  0  0  0  0  0  0  0  0  0  0  0
   -4.2920    5.5960   -0.9310 C   0  0  0  0  0  0  0  0  0  0  0  0
   -3.7320    5.5080   -2.1450 N   0  0  0  0  0  0  0  0  0  0  0  0
   -2.5730    4.8620   -2.3300 C   0  0  0  0  0  0  0  0  0  0  0  0
   -1.9340    4.2670   -1.2350 C   0  0  0  0  0  0  0  0  0  0  0  0
   -0.7630    3.6740   -1.7210 N   0  0  0  0  0  0  0  0  0  0  0  0
   -0.6750    3.8810   -3.0220 C   0  0  0  0  0  0  0  0  0  0  0  0
    0.3460    3.4390   -3.8210 N   0  0  0  0  0  0  0  0  0  0  0  0
    0.0730    2.4760   -4.8970 C   0  0  0  0  0  0  0  0  0  0  0  0
    1.7150    3.9280   -3.6020 C   0  0  0  0  0  0  0  0  0  0  0  0
   -1.7550    4.6040   -3.4550 N   0  0  0  0  0  0  0  0  0  0  0  0
   -2.0160    5.0340   -4.8370 C   0  0  0  0  0  0  0  0  0  0  0  0
   -1.3760    6.3800   -5.0750 C   0  0  0  0  0  0  0  0  0  0  0  0
   -0.0610    6.4560   -5.5480 C   0  0  0  0  0  0  0  0  0  0  0  0
    0.5330    7.7050   -5.7690 C   0  0  0  0  0  0  0  0  0  0  0  0
   -0.1890    8.8770   -5.5160 C   0  0  0  0  0  0  0  0  0  0  0  0
   -1.5040    8.8020   -5.0430 C   0  0  0  0  0  0  0  0  0  0  0  0
   -2.0980    7.5530   -4.8220 C   0  0  0  0  0  0  0  0  0  0  0  0
   -0.4020    2.8980    0.0430 H   0  0  0  0  0  0  0  0  0  0  0  0
   -0.7090    2.1580    1.6290 H   0  0  0  0  0  0  0  0  0  0  0  0
   -1.8410    1.8850    0.2880 H   0  0  0  0  0  0  0  0  0  0  0  0
   -0.2660    5.0590    1.0780 H   0  0  0  0  0  0  0  0  0  0  0  0
   -0.5730    4.3190    2.6640 H   0  0  0  0  0  0  0  0  0  0  0  0
   -1.6050    5.6460    2.0890 H   0  0  0  0  0  0  0  0  0  0  0  0
   -5.2270    6.1230   -0.8100 H   0  0  0  0  0  0  0  0  0  0  0  0
   -0.6410    2.9060   -5.5970 H   0  0  0  0  0  0  0  0  0  0  0  0
    0.9990    2.2440   -5.4200 H   0  0  0  0  0  0  0  0  0  0  0  0
   -0.3410    1.5640   -4.4710 H   0  0  0  0  0  0  0  0  0  0  0  0
    2.0370    3.6670   -2.5960 H   0  0  0  0  0  0  0  0  0  0  0  0
    2.3840    3.4690   -4.3270 H   0  0  0  0  0  0  0  0  0  0  0  0
    1.7380    5.0090   -3.7220 H   0  0  0  0  0  0  0  0  0  0  0  0
   -3.0900    5.1100   -4.9960 H   0  0  0  0  0  0  0  0  0  0  0  0
   -1.5980    4.3060   -5.5280 H   0  0  0  0  0  0  0  0  0  0  0  0
    0.4960    5.5510   -5.7430 H   0  0  0  0  0  0  0  0  0  0  0  0
    1.5470    7.7630   -6.1340 H   0  0  0  0  0  0  0  0  0  0  0  0
    0.2690    9.8410   -5.6860 H   0  0  0  0  0  0  0  0  0  0  0  0
   -2.0610    9.7060   -4.8470 H   0  0  0  0  0  0  0  0  0  0  0  0
   -3.1120    7.4950   -4.4560 H   0  0  0  0  0  0  0  0  0  0  0  0
  1 23  1  0  0  0  0
  1 24  1  0  0  0  0
  1 25  1  0  0  0  0
  1  2  1  0  0  0  0
  2  3  1  0  0  0  0
  3 26  1  0  0  0  0
  3 27  1  0  0  0  0
  3 28  1  0  0  0  0
  2  4  1  0  0  0  0
  4  5  1  0  0  0  0
  5  6  2  0  0  0  0
  6 29  1  0  0  0  0
  6  7  1  0  0  0  0
  7  8  2  0  0  0  0
  8  9  1  0  0  0  0
  9  4  2  0  0  0  0
  9 10  1  0  0  0  0
 10 11  2  0  0  0  0
 11 12  1  0  0  0  0
 12 13  1  0  0  0  0
 13 30  1  0  0  0  0
 13 31  1  0  0  0  0
 13 32  1  0  0  0  0
 12 14  1  0  0  0  0
 14 33  1  0  0  0  0
 14 34  1  0  0  0  0
 14 35  1  0  0  0  0
 11 15  1  0  0  0  0
 15  8  1  0  0  0  0
 15 16  1  0  0  0  0
 16 36  1  0  0  0  0
 16 37  1  0  0  0  0
 16 17  1  0  0  0  0
 17 18  2  0  0  0  0
 18 38  1  0  0  0  0
 18 19  1  0  0  0  0
 19 39  1  0  0  0  0
 19 20  2  0  0  0  0
 20 40  1  0  0  0  0
 20 21  1  0  0  0  0
 21 41  1  0  0  0  0
 21 22  2  0  0  0  0
 22 17  1  0  0  0  0
 22 42  1  0  0  0  0
M  END
>  <LOGBIO>
5.2400

>  <PRED_LOGBIO>
5.8400

>  <XV_RES>
-0.8600

>  <WHL_TMPL>
2

>  <ANCH>
13-14;16-17

$$$$
ROW83
  -MTS-   01071502103D 0   0.00000     0.00000     0

 42 45  0  0  0  0  0  0  0  0999 V2000
    4.1480   -1.4220   -7.6020 C   0  0  0  0  0  0  0  0  0  0  0  0
    3.7650   -0.1320   -8.0860 O   0  0  0  0  0  0  0  0  0  0  0  0
    3.3730    0.8080   -7.1700 C   0  0  0  0  0  0  0  0  0  0  0  0
    2.0250    0.9100   -6.8050 C   0  0  0  0  0  0  0  0  0  0  0  0
    1.6240    1.8710   -5.8690 C   0  0  0  0  0  0  0  0  0  0  0  0
    2.5700    2.7300   -5.2990 C   0  0  0  0  0  0  0  0  0  0  0  0
    2.1650    3.7010   -4.3530 N   0  0  0  0  0  0  0  0  0  0  0  0
    2.1480    3.4020   -3.0570 C   0  0  0  0  0  0  0  0  0  0  0  0
    2.4850    2.2800   -2.6810 O   0  0  0  0  0  0  0  0  0  0  0  0
    1.7240    4.4170   -2.0680 C   0  0  0  0  0  0  0  0  0  0  0  0
    2.6380    5.2350   -1.5280 C   0  0  0  0  0  0  0  0  0  0  0  0
    3.9700    5.0720   -1.8030 O   0  0  0  0  0  0  0  0  0  0  0  0
    2.1700    6.3390   -0.6100 C   0  0  0  0  0  0  0  0  0  0  0  0
    0.7650    6.8220   -1.0140 C   0  0  0  0  0  0  0  0  0  0  0  0
   -0.1680    5.6970   -1.1730 N   0  0  0  0  0  0  0  0  0  0  0  0
    0.2960    4.5150   -1.6900 C   0  0  0  0  0  0  0  0  0  0  0  0
   -0.6840    3.6340   -1.7540 N   0  0  0  0  0  0  0  0  0  0  0  0
   -1.8610    4.2170   -1.2700 C   0  0  0  0  0  0  0  0  0  0  0  0
   -3.1690    3.7410   -1.1170 C   0  0  0  0  0  0  0  0  0  0  0  0
   -4.1610    4.5780   -0.5910 C   0  0  0  0  0  0  0  0  0  0  0  0
   -3.8450    5.8900   -0.2190 C   0  0  0  0  0  0  0  0  0  0  0  0
   -2.5370    6.3650   -0.3720 C   0  0  0  0  0  0  0  0  0  0  0  0
   -1.5460    5.5290   -0.8980 C   0  0  0  0  0  0  0  0  0  0  0  0
    3.9180    2.6290   -5.6640 C   0  0  0  0  0  0  0  0  0  0  0  0
    4.3190    1.6680   -6.6000 C   0  0  0  0  0  0  0  0  0  0  0  0
    4.9920   -1.3190   -6.9230 H   0  0  0  0  0  0  0  0  0  0  0  0
    4.4320   -2.0540   -8.4400 H   0  0  0  0  0  0  0  0  0  0  0  0
    3.3110   -1.8740   -7.0730 H   0  0  0  0  0  0  0  0  0  0  0  0
    1.2950    0.2470   -7.2450 H   0  0  0  0  0  0  0  0  0  0  0  0
    0.5840    1.9490   -5.5880 H   0  0  0  0  0  0  0  0  0  0  0  0
    1.8880    4.6220   -4.6620 H   0  0  0  0  0  0  0  0  0  0  0  0
    4.2290    5.5880   -2.5820 H   0  0  0  0  0  0  0  0  0  0  0  0
    2.8440    7.1790   -0.7680 H   0  0  0  0  0  0  0  0  0  0  0  0
    2.1180    5.9490    0.4040 H   0  0  0  0  0  0  0  0  0  0  0  0
    0.8680    7.2750   -1.9980 H   0  0  0  0  0  0  0  0  0  0  0  0
    0.3950    7.4750   -0.2270 H   0  0  0  0  0  0  0  0  0  0  0  0
   -3.4130    2.7290   -1.4040 H   0  0  0  0  0  0  0  0  0  0  0  0
   -5.1700    4.2110   -0.4730 H   0  0  0  0  0  0  0  0  0  0  0  0
   -4.6100    6.5350    0.1870 H   0  0  0  0  0  0  0  0  0  0  0  0
   -2.2940    7.3770   -0.0850 H   0  0  0  0  0  0  0  0  0  0  0  0
    4.6480    3.2920   -5.2240 H   0  0  0  0  0  0  0  0  0  0  0  0
    5.3590    1.5890   -6.8810 H   0  0  0  0  0  0  0  0  0  0  0  0
  1 26  1  0  0  0  0
  1 27  1  0  0  0  0
  1 28  1  0  0  0  0
  1  2  1  0  0  0  0
  2  3  1  0  0  0  0
  3  4  2  0  0  0  0
  4 29  1  0  0  0  0
  4  5  1  0  0  0  0
  5 30  1  0  0  0  0
  5  6  2  0  0  0  0
  6  7  1  0  0  0  0
  7 31  1  0  0  0  0
  7  8  1  0  0  0  0
  8  9  2  0  0  0  0
  8 10  1  0  0  0  0
 10 11  2  0  0  0  0
 11 12  1  0  0  0  0
 12 32  1  0  0  0  0
 11 13  1  0  0  0  0
 13 33  1  0  0  0  0
 13 34  1  0  0  0  0
 13 14  1  0  0  0  0
 14 35  1  0  0  0  0
 14 36  1  0  0  0  0
 14 15  1  0  0  0  0
 15 16  1  0  0  0  0
 16 10  1  0  0  0  0
 16 17  2  0  0  0  0
 17 18  1  0  0  0  0
 18 19  2  0  0  0  0
 19 37  1  0  0  0  0
 19 20  1  0  0  0  0
 20 38  1  0  0  0  0
 20 21  2  0  0  0  0
 21 39  1  0  0  0  0
 21 22  1  0  0  0  0
 22 40  1  0  0  0  0
 22 23  2  0  0  0  0
 23 15  1  0  0  0  0
 23 18  1  0  0  0  0
  6 24  1  0  0  0  0
 24 41  1  0  0  0  0
 24 25  2  0  0  0  0
 25  3  1  0  0  0  0
 25 42  1  0  0  0  0
M  END
>  <LOGBIO>
7.3900

>  <PRED_LOGBIO>
6.6800

>  <XV_RES>
0.9230

>  <WHL_TMPL>
2

>  <ANCH>
14-15;28-27

$$$$
ROW84
  -MTS-   01071502103D 0   0.00000     0.00000     0

 31 33  0  0  0  0  0  0  0  0999 V2000
    3.6240   -4.4950   -4.2810 C   0  0  0  0  0  0  0  0  0  0  0  0
    3.8780   -3.9510   -2.8780 C   0  0  0  0  0  0  0  0  0  0  0  0
    2.6580   -3.6240   -2.0350 C   0  0  0  0  0  0  0  0  0  0  0  0
    3.0560   -2.6540   -1.0480 O   0  0  0  0  0  0  0  0  0  0  0  0
    2.1710   -1.8150   -0.4250 C   0  0  0  0  0  0  0  0  0  0  0  0
    2.4750   -0.5150   -0.3100 C   0  0  0  0  0  0  0  0  0  0  0  0
    1.5170    0.3890    0.3640 C   0  0  0  0  0  0  0  0  0  0  0  0
    0.2690   -0.2230    0.8710 C   0  0  0  0  0  0  0  0  0  0  0  0
    0.0740   -1.5380    0.6980 C   0  0  0  0  0  0  0  0  0  0  0  0
    0.9980   -2.3270    0.0650 N   0  0  0  0  0  0  0  0  0  0  0  0
   -0.4720    0.8090    1.4610 N   0  0  0  0  0  0  0  0  0  0  0  0
    0.1880    1.9480    1.3620 C   0  0  0  0  0  0  0  0  0  0  0  0
   -0.1070    3.3310    1.7990 C   0  0  0  0  0  0  0  0  0  0  0  0
    0.7620    4.3230    1.5620 C   0  0  0  0  0  0  0  0  0  0  0  0
    2.0410    4.0720    0.8610 C   0  0  0  0  0  0  0  0  0  0  0  0
    2.3720    2.8440    0.4380 C   0  0  0  0  0  0  0  0  0  0  0  0
    1.4660    1.6950    0.6610 C   0  0  0  0  0  0  0  0  0  0  0  0
    3.0580   -3.7650   -4.8560 H   0  0  0  0  0  0  0  0  0  0  0  0
    4.5750   -4.6860   -4.7730 H   0  0  0  0  0  0  0  0  0  0  0  0
    3.0580   -5.4220   -4.2140 H   0  0  0  0  0  0  0  0  0  0  0  0
    4.3830   -2.9990   -3.0290 H   0  0  0  0  0  0  0  0  0  0  0  0
    4.4590   -4.6960   -2.3390 H   0  0  0  0  0  0  0  0  0  0  0  0
    2.3840   -4.5310   -1.5010 H   0  0  0  0  0  0  0  0  0  0  0  0
    1.8950   -3.1950   -2.6820 H   0  0  0  0  0  0  0  0  0  0  0  0
    3.4050   -0.1330   -0.7030 H   0  0  0  0  0  0  0  0  0  0  0  0
   -0.8360   -1.9870    1.0670 H   0  0  0  0  0  0  0  0  0  0  0  0
    0.8100   -3.3130   -0.0440 H   0  0  0  0  0  0  0  0  0  0  0  0
   -1.0330    3.5430    2.3130 H   0  0  0  0  0  0  0  0  0  0  0  0
    0.5250    5.3240    1.8900 H   0  0  0  0  0  0  0  0  0  0  0  0
    2.7200    4.8930    0.6860 H   0  0  0  0  0  0  0  0  0  0  0  0
    3.3120    2.6910   -0.0710 H   0  0  0  0  0  0  0  0  0  0  0  0
  1 18  1  0  0  0  0
  1 19  1  0  0  0  0
  1 20  1  0  0  0  0
  1  2  1  0  0  0  0
  2 21  1  0  0  0  0
  2 22  1  0  0  0  0
  2  3  1  0  0  0  0
  3 23  1  0  0  0  0
  3 24  1  0  0  0  0
  3  4  1  0  0  0  0
  4  5  1  0  0  0  0
  5  6  2  0  0  0  0
  6 25  1  0  0  0  0
  6  7  1  0  0  0  0
  7  8  1  0  0  0  0
  8  9  2  0  0  0  0
  9 26  1  0  0  0  0
  9 10  1  0  0  0  0
 10  5  1  0  0  0  0
 10 27  1  0  0  0  0
  8 11  1  0  0  0  0
 11 12  2  0  0  0  0
 12 13  1  0  0  0  0
 13 28  1  0  0  0  0
 13 14  2  0  0  0  0
 14 29  1  0  0  0  0
 14 15  1  0  0  0  0
 15 30  1  0  0  0  0
 15 16  2  0  0  0  0
 16 31  1  0  0  0  0
 16 17  1  0  0  0  0
 17  7  2  0  0  0  0
 17 12  1  0  0  0  0
M  END
>  <LOGBIO>
7.9600

>  <PRED_LOGBIO>
7.8100

>  <XV_RES>
0.2290

>  <WHL_TMPL>
1

>  <ANCH>
26-27;11-8

$$$$
ROW85
  -MTS-   01071502103D 0   0.00000     0.00000     0

 46 50  0  0  0  0  0  0  0  0999 V2000
   -7.4790    1.9370   -0.1030 C   0  0  0  0  0  0  0  0  0  0  0  0
   -7.1730    3.0020    0.9470 C   0  0  0  0  0  0  0  0  0  0  0  0
   -7.2770    2.3870    2.3400 C   0  0  0  0  0  0  0  0  0  0  0  0
   -8.1760    4.1450    0.8200 C   0  0  0  0  0  0  0  0  0  0  0  0
   -5.7760    3.5320    0.7340 C   0  0  0  0  0  0  0  0  0  0  0  0
   -4.9580    3.4280    1.5990 O   0  0  0  0  0  0  0  0  0  0  0  0
   -5.4490    4.1230   -0.4350 O   0  0  0  0  0  0  0  0  0  0  0  0
   -4.1700    4.5900   -0.5850 C   0  0  0  0  0  0  0  0  0  0  0  0
   -3.8550    5.9020   -0.2120 C   0  0  0  0  0  0  0  0  0  0  0  0
   -2.5470    6.3780   -0.3660 C   0  0  0  0  0  0  0  0  0  0  0  0
   -1.5550    5.5420   -0.8910 C   0  0  0  0  0  0  0  0  0  0  0  0
   -1.8700    4.2300   -1.2640 C   0  0  0  0  0  0  0  0  0  0  0  0
   -3.1770    3.7540   -1.1110 C   0  0  0  0  0  0  0  0  0  0  0  0
   -0.6840    3.6340   -1.7540 N   0  0  0  0  0  0  0  0  0  0  0  0
    0.3340    4.5490   -1.6870 C   0  0  0  0  0  0  0  0  0  0  0  0
   -0.1130    5.7070   -1.1830 C   0  0  0  0  0  0  0  0  0  0  0  0
    0.7240    6.7790   -1.0190 N   0  0  0  0  0  0  0  0  0  0  0  0
    2.0490    6.7120   -1.3620 C   0  0  0  0  0  0  0  0  0  0  0  0
    2.5990    5.6020   -1.8740 C   0  0  0  0  0  0  0  0  0  0  0  0
    3.8870    5.2600   -2.3030 N   0  0  0  0  0  0  0  0  0  0  0  0
    3.8990    4.0120   -2.7320 C   0  0  0  0  0  0  0  0  0  0  0  0
    4.9610    3.1420   -3.2860 C   0  0  0  0  0  0  0  0  0  0  0  0
    4.6900    1.8820   -3.6520 C   0  0  0  0  0  0  0  0  0  0  0  0
    3.3290    1.3170   -3.5160 C   0  0  0  0  0  0  0  0  0  0  0  0
    2.3210    2.0480   -3.0220 C   0  0  0  0  0  0  0  0  0  0  0  0
    2.5370    3.4490   -2.5960 C   0  0  0  0  0  0  0  0  0  0  0  0
    1.7530    4.4050   -2.0790 C   0  0  0  0  0  0  0  0  0  0  0  0
   -6.7640    1.1220   -0.0120 H   0  0  0  0  0  0  0  0  0  0  0  0
   -8.4860    1.5550    0.0510 H   0  0  0  0  0  0  0  0  0  0  0  0
   -7.4060    2.3760   -1.0960 H   0  0  0  0  0  0  0  0  0  0  0  0
   -6.5620    1.5720    2.4300 H   0  0  0  0  0  0  0  0  0  0  0  0
   -8.2840    2.0050    2.4940 H   0  0  0  0  0  0  0  0  0  0  0  0
   -7.0580    3.1450    3.0880 H   0  0  0  0  0  0  0  0  0  0  0  0
   -8.1020    4.5830   -0.1730 H   0  0  0  0  0  0  0  0  0  0  0  0
   -9.1830    3.7630    0.9740 H   0  0  0  0  0  0  0  0  0  0  0  0
   -7.9580    4.9040    1.5690 H   0  0  0  0  0  0  0  0  0  0  0  0
   -4.6210    6.5470    0.1930 H   0  0  0  0  0  0  0  0  0  0  0  0
   -2.3040    7.3900   -0.0780 H   0  0  0  0  0  0  0  0  0  0  0  0
   -3.4200    2.7420   -1.3980 H   0  0  0  0  0  0  0  0  0  0  0  0
   -0.6010    2.6880   -2.0980 H   0  0  0  0  0  0  0  0  0  0  0  0
    0.3560    7.6380   -0.6360 H   0  0  0  0  0  0  0  0  0  0  0  0
    2.6710    7.5820   -1.2150 H   0  0  0  0  0  0  0  0  0  0  0  0
    5.9640    3.5270   -3.3970 H   0  0  0  0  0  0  0  0  0  0  0  0
    5.4810    1.2660   -4.0530 H   0  0  0  0  0  0  0  0  0  0  0  0
    3.1450    0.2970   -3.8200 H   0  0  0  0  0  0  0  0  0  0  0  0
    1.3370    1.6100   -2.9340 H   0  0  0  0  0  0  0  0  0  0  0  0
  1 28  1  0  0  0  0
  1 29  1  0  0  0  0
  1 30  1  0  0  0  0
  1  2  1  0  0  0  0
  2  3  1  0  0  0  0
  3 31  1  0  0  0  0
  3 32  1  0  0  0  0
  3 33  1  0  0  0  0
  2  4  1  0  0  0  0
  4 34  1  0  0  0  0
  4 35  1  0  0  0  0
  4 36  1  0  0  0  0
  2  5  1  0  0  0  0
  5  6  2  0  0  0  0
  5  7  1  0  0  0  0
  7  8  1  0  0  0  0
  8  9  2  0  0  0  0
  9 37  1  0  0  0  0
  9 10  1  0  0  0  0
 10 38  1  0  0  0  0
 10 11  2  0  0  0  0
 11 12  1  0  0  0  0
 12 13  2  0  0  0  0
 13  8  1  0  0  0  0
 13 39  1  0  0  0  0
 12 14  1  0  0  0  0
 14 40  1  0  0  0  0
 14 15  1  0  0  0  0
 15 16  2  0  0  0  0
 16 11  1  0  0  0  0
 16 17  1  0  0  0  0
 17 41  1  0  0  0  0
 17 18  1  0  0  0  0
 18 42  1  0  0  0  0
 18 19  2  0  0  0  0
 19 20  1  0  0  0  0
 20 21  2  0  0  0  0
 21 22  1  0  0  0  0
 22 43  1  0  0  0  0
 22 23  2  0  0  0  0
 23 44  1  0  0  0  0
 23 24  1  0  0  0  0
 24 45  1  0  0  0  0
 24 25  2  0  0  0  0
 25 46  1  0  0  0  0
 25 26  1  0  0  0  0
 26 21  1  0  0  0  0
 26 27  2  0  0  0  0
 27 15  1  0  0  0  0
 27 19  1  0  0  0  0
M  END
>  <LOGBIO>
6.7000

>  <PRED_LOGBIO>
7.4500

>  <XV_RES>
-1.2380

>  <WHL_TMPL>
2

>  <ANCH>
14-15;26-28

$$$$
ROW86
  -MTS-   01071502103D 0   0.00000     0.00000     0

 34 38  0  0  0  0  0  0  0  0999 V2000
   -5.5800    4.0760   -0.4200 C   0  0  0  0  0  0  0  0  0  0  0  0
   -4.1700    4.5900   -0.5850 C   0  0  0  0  0  0  0  0  0  0  0  0
   -3.8550    5.9020   -0.2120 C   0  0  0  0  0  0  0  0  0  0  0  0
   -2.5470    6.3780   -0.3660 C   0  0  0  0  0  0  0  0  0  0  0  0
   -1.5550    5.5420   -0.8910 C   0  0  0  0  0  0  0  0  0  0  0  0
   -1.8700    4.2300   -1.2640 C   0  0  0  0  0  0  0  0  0  0  0  0
   -3.1770    3.7540   -1.1110 C   0  0  0  0  0  0  0  0  0  0  0  0
   -0.6840    3.6340   -1.7540 N   0  0  0  0  0  0  0  0  0  0  0  0
    0.3340    4.5490   -1.6870 C   0  0  0  0  0  0  0  0  0  0  0  0
   -0.1130    5.7070   -1.1830 C   0  0  0  0  0  0  0  0  0  0  0  0
    0.7240    6.7790   -1.0190 N   0  0  0  0  0  0  0  0  0  0  0  0
    2.0490    6.7120   -1.3620 C   0  0  0  0  0  0  0  0  0  0  0  0
    2.5990    5.6020   -1.8740 C   0  0  0  0  0  0  0  0  0  0  0  0
    3.8870    5.2600   -2.3030 N   0  0  0  0  0  0  0  0  0  0  0  0
    3.8990    4.0120   -2.7320 C   0  0  0  0  0  0  0  0  0  0  0  0
    4.9610    3.1420   -3.2860 C   0  0  0  0  0  0  0  0  0  0  0  0
    4.6900    1.8820   -3.6520 C   0  0  0  0  0  0  0  0  0  0  0  0
    3.3290    1.3170   -3.5160 C   0  0  0  0  0  0  0  0  0  0  0  0
    2.3210    2.0480   -3.0220 C   0  0  0  0  0  0  0  0  0  0  0  0
    2.5370    3.4490   -2.5960 C   0  0  0  0  0  0  0  0  0  0  0  0
    1.7530    4.4050   -2.0790 C   0  0  0  0  0  0  0  0  0  0  0  0
   -6.2810    4.9010   -0.5240 H   0  0  0  0  0  0  0  0  0  0  0  0
   -5.6900    3.6290    0.5660 H   0  0  0  0  0  0  0  0  0  0  0  0
   -5.7850    3.3270   -1.1820 H   0  0  0  0  0  0  0  0  0  0  0  0
   -4.6210    6.5470    0.1930 H   0  0  0  0  0  0  0  0  0  0  0  0
   -2.3040    7.3900   -0.0780 H   0  0  0  0  0  0  0  0  0  0  0  0
   -3.4200    2.7420   -1.3980 H   0  0  0  0  0  0  0  0  0  0  0  0
   -0.6010    2.6880   -2.0980 H   0  0  0  0  0  0  0  0  0  0  0  0
    0.3560    7.6380   -0.6360 H   0  0  0  0  0  0  0  0  0  0  0  0
    2.6710    7.5820   -1.2150 H   0  0  0  0  0  0  0  0  0  0  0  0
    5.9640    3.5270   -3.3970 H   0  0  0  0  0  0  0  0  0  0  0  0
    5.4810    1.2660   -4.0530 H   0  0  0  0  0  0  0  0  0  0  0  0
    3.1450    0.2970   -3.8200 H   0  0  0  0  0  0  0  0  0  0  0  0
    1.3370    1.6100   -2.9340 H   0  0  0  0  0  0  0  0  0  0  0  0
  1 22  1  0  0  0  0
  1 23  1  0  0  0  0
  1 24  1  0  0  0  0
  1  2  1  0  0  0  0
  2  3  2  0  0  0  0
  3 25  1  0  0  0  0
  3  4  1  0  0  0  0
  4 26  1  0  0  0  0
  4  5  2  0  0  0  0
  5  6  1  0  0  0  0
  6  7  2  0  0  0  0
  7  2  1  0  0  0  0
  7 27  1  0  0  0  0
  6  8  1  0  0  0  0
  8 28  1  0  0  0  0
  8  9  1  0  0  0  0
  9 10  2  0  0  0  0
 10  5  1  0  0  0  0
 10 11  1  0  0  0  0
 11 29  1  0  0  0  0
 11 12  1  0  0  0  0
 12 30  1  0  0  0  0
 12 13  2  0  0  0  0
 13 14  1  0  0  0  0
 14 15  2  0  0  0  0
 15 16  1  0  0  0  0
 16 31  1  0  0  0  0
 16 17  2  0  0  0  0
 17 32  1  0  0  0  0
 17 18  1  0  0  0  0
 18 33  1  0  0  0  0
 18 19  2  0  0  0  0
 19 34  1  0  0  0  0
 19 20  1  0  0  0  0
 20 15  1  0  0  0  0
 20 21  2  0  0  0  0
 21  9  1  0  0  0  0
 21 13  1  0  0  0  0
M  END
>  <LOGBIO>
8.1000

>  <PRED_LOGBIO>
6.8100

>  <XV_RES>
1.4260

>  <WHL_TMPL>
2

>  <ANCH>
14-15;14-16

$$$$
ROW87
  -MTS-   01071502103D 0   0.00000     0.00000     0

 35 38  0  0  0  0  0  0  0  0999 V2000
    0.2280    0.6880    2.6220 C   0  0  0  0  0  0  0  0  0  0  0  0
   -0.7590    0.2320    1.6550 N   0  0  0  0  0  0  0  0  0  0  0  0
   -0.3330    0.1440    0.2770 C   0  0  0  0  0  0  0  0  0  0  0  0
   -0.3010   -1.2890   -0.0790 C   0  0  0  0  0  0  0  0  0  0  0  0
    0.7380   -2.1410   -0.4330 C   0  0  0  0  0  0  0  0  0  0  0  0
    0.2180   -3.3690   -0.7850 N   0  0  0  0  0  0  0  0  0  0  0  0
   -1.0820   -3.2660   -0.6400 C   0  0  0  0  0  0  0  0  0  0  0  0
   -1.4590   -2.0330   -0.1640 N   0  0  0  0  0  0  0  0  0  0  0  0
   -2.7770   -1.5930    0.1250 C   0  0  0  0  0  0  0  0  0  0  0  0
   -3.8430   -2.1770   -0.5880 C   0  0  0  0  0  0  0  0  0  0  0  0
   -5.1550   -1.7540   -0.3700 C   0  0  0  0  0  0  0  0  0  0  0  0
   -5.4100   -0.7630    0.5640 C   0  0  0  0  0  0  0  0  0  0  0  0
   -4.3770   -0.1910    1.2950 C   0  0  0  0  0  0  0  0  0  0  0  0
   -4.7320    1.0370    2.4760 Cl  0  0  0  0  0  0  0  0  0  0  0  0
   -3.0460   -0.5960    1.0890 C   0  0  0  0  0  0  0  0  0  0  0  0
   -2.0600   -0.0300    2.0610 C   0  0  0  0  0  0  0  0  0  0  0  0
   -2.4560    0.1770    3.2090 O   0  0  0  0  0  0  0  0  0  0  0  0
    2.1700   -1.8140   -0.4240 C   0  0  0  0  0  0  0  0  0  0  0  0
    2.6530   -0.6820    0.2290 O   0  0  0  0  0  0  0  0  0  0  0  0
    3.9170   -0.4160   -0.3110 N   0  0  0  0  0  0  0  0  0  0  0  0
    4.1710   -1.3310   -1.2270 C   0  0  0  0  0  0  0  0  0  0  0  0
    5.4270   -1.4200   -2.0600 C   0  0  0  0  0  0  0  0  0  0  0  0
    3.0790   -2.2040   -1.2980 N   0  0  0  0  0  0  0  0  0  0  0  0
   -0.2720    1.1000    3.4960 H   0  0  0  0  0  0  0  0  0  0  0  0
    0.7670   -0.1950    2.9580 H   0  0  0  0  0  0  0  0  0  0  0  0
    0.8640    1.4090    2.1140 H   0  0  0  0  0  0  0  0  0  0  0  0
    0.6900    0.5110    0.2310 H   0  0  0  0  0  0  0  0  0  0  0  0
   -1.0550    0.6510   -0.3590 H   0  0  0  0  0  0  0  0  0  0  0  0
   -1.7770   -4.0600   -0.8690 H   0  0  0  0  0  0  0  0  0  0  0  0
   -3.6430   -2.9570   -1.3080 H   0  0  0  0  0  0  0  0  0  0  0  0
   -5.9680   -2.1970   -0.9270 H   0  0  0  0  0  0  0  0  0  0  0  0
   -6.4250   -0.4310    0.7260 H   0  0  0  0  0  0  0  0  0  0  0  0
    5.6830   -0.4320   -2.4380 H   0  0  0  0  0  0  0  0  0  0  0  0
    5.2610   -2.0960   -2.8960 H   0  0  0  0  0  0  0  0  0  0  0  0
    6.2430   -1.7960   -1.4460 H   0  0  0  0  0  0  0  0  0  0  0  0
  1 24  1  0  0  0  0
  1 25  1  0  0  0  0
  1 26  1  0  0  0  0
  1  2  1  0  0  0  0
  2  3  1  0  0  0  0
  3 27  1  0  0  0  0
  3 28  1  0  0  0  0
  3  4  1  0  0  0  0
  4  5  2  0  0  0  0
  5  6  1  0  0  0  0
  6  7  2  0  0  0  0
  7 29  1  0  0  0  0
  7  8  1  0  0  0  0
  8  4  1  0  0  0  0
  8  9  1  0  0  0  0
  9 10  2  0  0  0  0
 10 30  1  0  0  0  0
 10 11  1  0  0  0  0
 11 31  1  0  0  0  0
 11 12  2  0  0  0  0
 12 32  1  0  0  0  0
 12 13  1  0  0  0  0
 13 14  1  0  0  0  0
 13 15  2  0  0  0  0
 15  9  1  0  0  0  0
 15 16  1  0  0  0  0
 16  2  1  0  0  0  0
 16 17  2  0  0  0  0
  5 18  1  0  0  0  0
 18 19  1  0  0  0  0
 19 20  1  0  0  0  0
 20 21  2  0  0  0  0
 21 22  1  0  0  0  0
 22 33  1  0  0  0  0
 22 34  1  0  0  0  0
 22 35  1  0  0  0  0
 21 23  1  0  0  0  0
 23 18  2  0  0  0  0
M  END
>  <LOGBIO>
8.0900

>  <PRED_LOGBIO>
7.7700

>  <XV_RES>
0.3910

>  <WHL_TMPL>
1

>  <ANCH>
24-25;27-28

$$$$
ROW88
  -MTS-   01071502103D 0   0.00000     0.00000     0

 44 47  0  0  0  0  0  0  0  0999 V2000
    1.7210   12.6440   -3.8580 C   0  0  0  0  0  0  0  0  0  0  0  0
    1.8460   13.1140   -2.5140 O   0  0  0  0  0  0  0  0  0  0  0  0
    2.9630   12.5270   -1.8420 C   0  0  0  0  0  0  0  0  0  0  0  0
    3.0410   13.0620   -0.4320 C   0  0  0  0  0  0  0  0  0  0  0  0
    3.7490   14.1670   -0.1620 C   0  0  0  0  0  0  0  0  0  0  0  0
    4.4030   14.8060   -1.1820 N   0  0  0  0  0  0  0  0  0  0  0  0
    3.8370   14.6750    1.1070 N   0  0  0  0  0  0  0  0  0  0  0  0
    3.2060   14.0810    2.1680 C   0  0  0  0  0  0  0  0  0  0  0  0
    2.4690   12.9710    2.0200 C   0  0  0  0  0  0  0  0  0  0  0  0
    1.7290   12.1620    2.8900 N   0  0  0  0  0  0  0  0  0  0  0  0
    1.1790   11.1660    2.2200 C   0  0  0  0  0  0  0  0  0  0  0  0
    0.3130   10.0310    2.6100 C   0  0  0  0  0  0  0  0  0  0  0  0
   -0.1100    9.1450    1.6970 C   0  0  0  0  0  0  0  0  0  0  0  0
    0.2710    9.2690    0.2730 C   0  0  0  0  0  0  0  0  0  0  0  0
   -0.1830    8.3420   -0.6280 O   0  0  0  0  0  0  0  0  0  0  0  0
    0.6180    7.1800   -0.8570 C   0  0  0  0  0  0  0  0  0  0  0  0
   -0.1470    5.9030   -1.1090 C   0  0  0  0  0  0  0  0  0  0  0  0
    0.4870    4.8170   -1.7240 C   0  0  0  0  0  0  0  0  0  0  0  0
   -0.2220    3.6320   -1.9570 C   0  0  0  0  0  0  0  0  0  0  0  0
   -1.5660    3.5340   -1.5750 C   0  0  0  0  0  0  0  0  0  0  0  0
   -2.2000    4.6200   -0.9600 C   0  0  0  0  0  0  0  0  0  0  0  0
   -1.4900    5.8050   -0.7270 C   0  0  0  0  0  0  0  0  0  0  0  0
    1.0530   10.2710   -0.1530 C   0  0  0  0  0  0  0  0  0  0  0  0
    1.5600   11.2890    0.7950 C   0  0  0  0  0  0  0  0  0  0  0  0
    2.3360   12.3740    0.6720 C   0  0  0  0  0  0  0  0  0  0  0  0
    1.5860   11.5640   -3.8530 H   0  0  0  0  0  0  0  0  0  0  0  0
    0.8610   13.1150   -4.3290 H   0  0  0  0  0  0  0  0  0  0  0  0
    2.6220   12.8940   -4.4150 H   0  0  0  0  0  0  0  0  0  0  0  0
    2.8420   11.4460   -1.8140 H   0  0  0  0  0  0  0  0  0  0  0  0
    3.8780   12.7760   -2.3750 H   0  0  0  0  0  0  0  0  0  0  0  0
    4.6690   14.1320   -1.8860 H   0  0  0  0  0  0  0  0  0  0  0  0
    3.7910   15.4970   -1.5930 H   0  0  0  0  0  0  0  0  0  0  0  0
    4.3820   15.5110    1.2650 H   0  0  0  0  0  0  0  0  0  0  0  0
    3.3050   14.5180    3.1500 H   0  0  0  0  0  0  0  0  0  0  0  0
    0.0190    9.9150    3.6420 H   0  0  0  0  0  0  0  0  0  0  0  0
   -0.7410    8.3260    2.0070 H   0  0  0  0  0  0  0  0  0  0  0  0
    1.1620    7.0150    0.0710 H   0  0  0  0  0  0  0  0  0  0  0  0
    1.2480    7.3620   -1.7250 H   0  0  0  0  0  0  0  0  0  0  0  0
    1.5230    4.8920   -2.0180 H   0  0  0  0  0  0  0  0  0  0  0  0
    0.2670    2.7940   -2.4310 H   0  0  0  0  0  0  0  0  0  0  0  0
   -2.1130    2.6210   -1.7550 H   0  0  0  0  0  0  0  0  0  0  0  0
   -3.2360    4.5440   -0.6650 H   0  0  0  0  0  0  0  0  0  0  0  0
   -1.9790    6.6420   -0.2520 H   0  0  0  0  0  0  0  0  0  0  0  0
    1.3150   10.3370   -1.1980 H   0  0  0  0  0  0  0  0  0  0  0  0
  1 26  1  0  0  0  0
  1 27  1  0  0  0  0
  1 28  1  0  0  0  0
  1  2  1  0  0  0  0
  2  3  1  0  0  0  0
  3 29  1  0  0  0  0
  3 30  1  0  0  0  0
  3  4  1  0  0  0  0
  4  5  2  0  0  0  0
  5  6  1  0  0  0  0
  6 31  1  0  0  0  0
  6 32  1  0  0  0  0
  5  7  1  0  0  0  0
  7 33  1  0  0  0  0
  7  8  1  0  0  0  0
  8 34  1  0  0  0  0
  8  9  2  0  0  0  0
  9 10  1  0  0  0  0
 10 11  2  0  0  0  0
 11 12  1  0  0  0  0
 12 35  1  0  0  0  0
 12 13  2  0  0  0  0
 13 36  1  0  0  0  0
 13 14  1  0  0  0  0
 14 15  1  0  0  0  0
 15 16  1  0  0  0  0
 16 37  1  0  0  0  0
 16 38  1  0  0  0  0
 16 17  1  0  0  0  0
 17 18  2  0  0  0  0
 18 39  1  0  0  0  0
 18 19  1  0  0  0  0
 19 40  1  0  0  0  0
 19 20  2  0  0  0  0
 20 41  1  0  0  0  0
 20 21  1  0  0  0  0
 21 42  1  0  0  0  0
 21 22  2  0  0  0  0
 22 17  1  0  0  0  0
 22 43  1  0  0  0  0
 14 23  2  0  0  0  0
 23 44  1  0  0  0  0
 23 24  1  0  0  0  0
 24 11  1  0  0  0  0
 24 25  2  0  0  0  0
 25  4  1  0  0  0  0
 25  9  1  0  0  0  0
M  END
>  <LOGBIO>
6.5700

>  <PRED_LOGBIO>
6.8800

>  <XV_RES>
-1.4280

>  <WHL_TMPL>
2

>  <ANCH>
30-31;30-27

$$$$
ROW89
  -MTS-   01071502103D 0   0.00000     0.00000     0

 42 43  0  0  0  0  0  0  0  0999 V2000
   -3.5270   -4.8550    0.7860 C   0  0  0  0  0  0  0  0  0  0  0  0
   -4.3840   -6.0680    0.5100 C   0  0  0  0  0  0  0  0  0  0  0  0
   -5.7130   -5.9940    0.6650 N   0  0  0  0  0  0  0  0  0  0  0  0
   -6.5150   -7.0420    0.4330 C   0  0  0  0  0  0  0  0  0  0  0  0
   -5.9770   -8.2650    0.0150 C   0  0  0  0  0  0  0  0  0  0  0  0
   -7.1150   -9.1970   -0.1490 C   0  0  0  0  0  0  0  0  0  0  0  0
   -8.2320   -8.5610    0.1520 N   0  0  0  0  0  0  0  0  0  0  0  0
   -7.9190   -7.1960    0.5270 N   0  0  0  0  0  0  0  0  0  0  0  0
   -8.8820   -6.1610    0.9310 C   0  0  0  0  0  0  0  0  0  0  0  0
   -9.3530   -5.3940   -0.3030 C   0  0  0  0  0  0  0  0  0  0  0  0
  -10.3550   -4.3190    0.1170 C   0  0  0  0  0  0  0  0  0  0  0  0
  -10.8200   -3.5610   -1.1030 C   0  0  0  0  0  0  0  0  0  0  0  0
  -11.7070   -2.5640   -0.9740 C   0  0  0  0  0  0  0  0  0  0  0  0
   -4.5930   -8.3780   -0.1570 C   0  0  0  0  0  0  0  0  0  0  0  0
   -4.0240   -9.5900   -0.5750 N   0  0  0  0  0  0  0  0  0  0  0  0
   -3.7850   -7.2630    0.0940 C   0  0  0  0  0  0  0  0  0  0  0  0
   -2.3170   -7.3460   -0.0770 C   0  0  0  0  0  0  0  0  0  0  0  0
   -1.5510   -6.6620    0.5330 O   0  0  0  0  0  0  0  0  0  0  0  0
   -1.9100   -8.2890   -1.0090 O   0  0  0  0  0  0  0  0  0  0  0  0
   -0.5660   -8.4470   -1.2350 C   0  0  0  0  0  0  0  0  0  0  0  0
   -0.1720   -9.2820   -2.4300 C   0  0  0  0  0  0  0  0  0  0  0  0
    1.1230   -9.4790   -2.7110 C   0  0  0  0  0  0  0  0  0  0  0  0
   -4.0000   -4.2440    1.5520 H   0  0  0  0  0  0  0  0  0  0  0  0
   -3.4200   -4.2720   -0.1270 H   0  0  0  0  0  0  0  0  0  0  0  0
   -2.5460   -5.1750    1.1300 H   0  0  0  0  0  0  0  0  0  0  0  0
   -7.0430  -10.2280   -0.4630 H   0  0  0  0  0  0  0  0  0  0  0  0
   -8.4050   -5.4730    1.6260 H   0  0  0  0  0  0  0  0  0  0  0  0
   -9.7360   -6.6310    1.4140 H   0  0  0  0  0  0  0  0  0  0  0  0
   -9.8300   -6.0820   -0.9980 H   0  0  0  0  0  0  0  0  0  0  0  0
   -8.4990   -4.9250   -0.7860 H   0  0  0  0  0  0  0  0  0  0  0  0
   -9.8780   -3.6310    0.8120 H   0  0  0  0  0  0  0  0  0  0  0  0
  -11.2090   -4.7890    0.6000 H   0  0  0  0  0  0  0  0  0  0  0  0
  -10.4380   -3.8210   -2.0790 H   0  0  0  0  0  0  0  0  0  0  0  0
  -12.0890   -2.3040    0.0020 H   0  0  0  0  0  0  0  0  0  0  0  0
  -12.0400   -2.0220   -1.8470 H   0  0  0  0  0  0  0  0  0  0  0  0
   -3.9030   -9.7780   -1.5590 H   0  0  0  0  0  0  0  0  0  0  0  0
   -3.7360  -10.2750    0.1090 H   0  0  0  0  0  0  0  0  0  0  0  0
   -0.1930   -8.9920   -0.3700 H   0  0  0  0  0  0  0  0  0  0  0  0
   -0.1150   -7.4660   -1.3680 H   0  0  0  0  0  0  0  0  0  0  0  0
   -0.9340   -9.7210   -3.0570 H   0  0  0  0  0  0  0  0  0  0  0  0
    1.8850   -9.0410   -2.0840 H   0  0  0  0  0  0  0  0  0  0  0  0
    1.4050  -10.0770   -3.5660 H   0  0  0  0  0  0  0  0  0  0  0  0
  1 23  1  0  0  0  0
  1 24  1  0  0  0  0
  1 25  1  0  0  0  0
  1  2  1  0  0  0  0
  2  3  1  0  0  0  0
  3  4  2  0  0  0  0
  4  5  1  0  0  0  0
  5  6  1  0  0  0  0
  6 26  1  0  0  0  0
  6  7  2  0  0  0  0
  7  8  1  0  0  0  0
  8  4  1  0  0  0  0
  8  9  1  0  0  0  0
  9 27  1  0  0  0  0
  9 28  1  0  0  0  0
  9 10  1  0  0  0  0
 10 29  1  0  0  0  0
 10 30  1  0  0  0  0
 10 11  1  0  0  0  0
 11 31  1  0  0  0  0
 11 32  1  0  0  0  0
 11 12  1  0  0  0  0
 12 33  1  0  0  0  0
 12 13  2  0  0  0  0
 13 34  1  0  0  0  0
 13 35  1  0  0  0  0
  5 14  2  0  0  0  0
 14 15  1  0  0  0  0
 15 36  1  0  0  0  0
 15 37  1  0  0  0  0
 14 16  1  0  0  0  0
 16  2  2  0  0  0  0
 16 17  1  0  0  0  0
 17 18  2  0  0  0  0
 17 19  1  0  0  0  0
 19 20  1  0  0  0  0
 20 38  1  0  0  0  0
 20 39  1  0  0  0  0
 20 21  1  0  0  0  0
 21 40  1  0  0  0  0
 21 22  2  0  0  0  0
 22 41  1  0  0  0  0
 22 42  1  0  0  0  0
M  END
>  <LOGBIO>
8.0100

>  <PRED_LOGBIO>
7.4500

>  <XV_RES>
0.6400

>  <WHL_TMPL>
3

>  <ANCH>
2-3;34-32

$$$$
ROW90
  -MTS-   01071502103D 0   0.00000     0.00000     0

 33 35  0  0  0  0  0  0  0  0999 V2000
   -4.2870   -0.8180    1.9030 C   0  0  0  0  0  0  0  0  0  0  0  0
   -3.0980   -0.5900    1.0700 N   0  0  0  0  0  0  0  0  0  0  0  0
   -2.4270    0.5400    1.2770 C   0  0  0  0  0  0  0  0  0  0  0  0
   -2.8350    1.3150    2.1400 O   0  0  0  0  0  0  0  0  0  0  0  0
   -1.1870    0.9140    0.5000 C   0  0  0  0  0  0  0  0  0  0  0  0
   -0.2310   -0.1220    0.9180 N   0  0  0  0  0  0  0  0  0  0  0  0
   -0.3480   -1.4100    0.6510 C   0  0  0  0  0  0  0  0  0  0  0  0
    0.7110   -2.3150    1.1510 C   0  0  0  0  0  0  0  0  0  0  0  0
    1.7160   -1.8200    1.9910 C   0  0  0  0  0  0  0  0  0  0  0  0
    2.7170   -2.6770    2.4640 C   0  0  0  0  0  0  0  0  0  0  0  0
    2.7140   -4.0280    2.0980 C   0  0  0  0  0  0  0  0  0  0  0  0
    1.7090   -4.5230    1.2580 C   0  0  0  0  0  0  0  0  0  0  0  0
    0.7070   -3.6660    0.7840 C   0  0  0  0  0  0  0  0  0  0  0  0
   -1.4620   -2.0110   -0.1150 C   0  0  0  0  0  0  0  0  0  0  0  0
   -1.2070   -3.0090   -1.0620 C   0  0  0  0  0  0  0  0  0  0  0  0
   -2.2660   -3.5890   -1.7710 C   0  0  0  0  0  0  0  0  0  0  0  0
   -1.9480   -4.8290   -2.9490 Cl  0  0  0  0  0  0  0  0  0  0  0  0
   -3.5800   -3.1710   -1.5310 C   0  0  0  0  0  0  0  0  0  0  0  0
   -3.8360   -2.1730   -0.5830 C   0  0  0  0  0  0  0  0  0  0  0  0
   -2.7770   -1.5930    0.1250 C   0  0  0  0  0  0  0  0  0  0  0  0
   -4.7330    0.1390    2.1680 H   0  0  0  0  0  0  0  0  0  0  0  0
   -4.0000   -1.3470    2.8080 H   0  0  0  0  0  0  0  0  0  0  0  0
   -5.0100   -1.4130    1.3480 H   0  0  0  0  0  0  0  0  0  0  0  0
   -0.8310    1.8740    0.8670 H   0  0  0  0  0  0  0  0  0  0  0  0
   -1.3870    0.8260   -0.5650 H   0  0  0  0  0  0  0  0  0  0  0  0
    1.7180   -0.7780    2.2740 H   0  0  0  0  0  0  0  0  0  0  0  0
    3.4920   -2.2950    3.1120 H   0  0  0  0  0  0  0  0  0  0  0  0
    3.4860   -4.6880    2.4630 H   0  0  0  0  0  0  0  0  0  0  0  0
    1.7060   -5.5650    0.9750 H   0  0  0  0  0  0  0  0  0  0  0  0
   -0.0680   -4.0480    0.1370 H   0  0  0  0  0  0  0  0  0  0  0  0
   -0.1930   -3.3310   -1.2470 H   0  0  0  0  0  0  0  0  0  0  0  0
   -4.3980   -3.6190   -2.0780 H   0  0  0  0  0  0  0  0  0  0  0  0
   -4.8500   -1.8510   -0.3990 H   0  0  0  0  0  0  0  0  0  0  0  0
  1 21  1  0  0  0  0
  1 22  1  0  0  0  0
  1 23  1  0  0  0  0
  1  2  1  0  0  0  0
  2  3  1  0  0  0  0
  3  4  2  0  0  0  0
  3  5  1  0  0  0  0
  5 24  1  0  0  0  0
  5 25  1  0  0  0  0
  5  6  1  0  0  0  0
  6  7  2  0  0  0  0
  7  8  1  0  0  0  0
  8  9  2  0  0  0  0
  9 26  1  0  0  0  0
  9 10  1  0  0  0  0
 10 27  1  0  0  0  0
 10 11  2  0  0  0  0
 11 28  1  0  0  0  0
 11 12  1  0  0  0  0
 12 29  1  0  0  0  0
 12 13  2  0  0  0  0
 13  8  1  0  0  0  0
 13 30  1  0  0  0  0
  7 14  1  0  0  0  0
 14 15  2  0  0  0  0
 15 31  1  0  0  0  0
 15 16  1  0  0  0  0
 16 17  1  0  0  0  0
 16 18  2  0  0  0  0
 18 32  1  0  0  0  0
 18 19  1  0  0  0  0
 19 33  1  0  0  0  0
 19 20  2  0  0  0  0
 20  2  1  0  0  0  0
 20 14  1  0  0  0  0
M  END
>  <LOGBIO>
8.2200

>  <PRED_LOGBIO>
8.3000

>  <XV_RES>
-0.0820

>  <WHL_TMPL>
1

>  <ANCH>
2-3;33-31

$$$$
ROW91
  -MTS-   01071502103D 0   0.00000     0.00000     0

 41 45  0  0  0  0  0  0  0  0999 V2000
   -0.5050    0.5680   -6.6310 C   0  0  0  0  0  0  0  0  0  0  0  0
   -1.1440   -0.3420   -5.6090 C   0  0  0  0  0  0  0  0  0  0  0  0
   -2.2810   -1.1220   -5.8070 O   0  0  0  0  0  0  0  0  0  0  0  0
   -2.5160   -1.8010   -4.6060 N   0  0  0  0  0  0  0  0  0  0  0  0
   -1.5790   -1.4470   -3.7460 C   0  0  0  0  0  0  0  0  0  0  0  0
   -0.7220   -0.5360   -4.3740 N   0  0  0  0  0  0  0  0  0  0  0  0
   -1.4550   -1.9330   -2.3540 C   0  0  0  0  0  0  0  0  0  0  0  0
   -1.0750   -3.2210   -1.9580 N   0  0  0  0  0  0  0  0  0  0  0  0
   -1.0830   -3.2620   -0.6380 C   0  0  0  0  0  0  0  0  0  0  0  0
   -1.4590   -2.0330   -0.1640 N   0  0  0  0  0  0  0  0  0  0  0  0
   -1.6860   -1.2200   -1.2430 C   0  0  0  0  0  0  0  0  0  0  0  0
   -2.1200    0.2260   -1.2400 C   0  0  0  0  0  0  0  0  0  0  0  0
   -2.3850    1.0520   -0.0530 N   0  0  0  0  0  0  0  0  0  0  0  0
   -2.3060    0.7190    1.2220 C   0  0  0  0  0  0  0  0  0  0  0  0
   -2.6460    1.8050    2.1690 C   0  0  0  0  0  0  0  0  0  0  0  0
   -3.1890    1.4960    3.4220 C   0  0  0  0  0  0  0  0  0  0  0  0
   -3.5100    2.5220    4.3180 C   0  0  0  0  0  0  0  0  0  0  0  0
   -3.2890    3.8580    3.9610 C   0  0  0  0  0  0  0  0  0  0  0  0
   -2.7460    4.1670    2.7080 C   0  0  0  0  0  0  0  0  0  0  0  0
   -2.4240    3.1400    1.8120 C   0  0  0  0  0  0  0  0  0  0  0  0
   -1.9310   -0.5640    1.8560 C   0  0  0  0  0  0  0  0  0  0  0  0
   -1.9710   -0.5010    3.2540 C   0  0  0  0  0  0  0  0  0  0  0  0
   -1.6450   -1.6290    4.0160 C   0  0  0  0  0  0  0  0  0  0  0  0
   -1.2780   -2.8210    3.3790 C   0  0  0  0  0  0  0  0  0  0  0  0
   -1.2370   -2.8840    1.9810 C   0  0  0  0  0  0  0  0  0  0  0  0
   -1.5640   -1.7560    1.2200 C   0  0  0  0  0  0  0  0  0  0  0  0
   -1.2690    0.9480   -7.3060 H   0  0  0  0  0  0  0  0  0  0  0  0
    0.2370    0.0110   -7.1990 H   0  0  0  0  0  0  0  0  0  0  0  0
   -0.0230    1.4010   -6.1230 H   0  0  0  0  0  0  0  0  0  0  0  0
   -0.8350   -4.1210   -0.0330 H   0  0  0  0  0  0  0  0  0  0  0  0
   -3.0860    0.1940   -1.7390 H   0  0  0  0  0  0  0  0  0  0  0  0
   -1.3730    0.7610   -1.8230 H   0  0  0  0  0  0  0  0  0  0  0  0
   -3.3600    0.4650    3.6970 H   0  0  0  0  0  0  0  0  0  0  0  0
   -3.9300    2.2840    5.2840 H   0  0  0  0  0  0  0  0  0  0  0  0
   -3.5370    4.6490    4.6520 H   0  0  0  0  0  0  0  0  0  0  0  0
   -2.5740    5.1970    2.4330 H   0  0  0  0  0  0  0  0  0  0  0  0
   -2.0050    3.3790    0.8460 H   0  0  0  0  0  0  0  0  0  0  0  0
   -2.2550    0.4190    3.7450 H   0  0  0  0  0  0  0  0  0  0  0  0
   -1.6760   -1.5800    5.0940 H   0  0  0  0  0  0  0  0  0  0  0  0
   -1.0260   -3.6910    3.9670 H   0  0  0  0  0  0  0  0  0  0  0  0
   -0.9540   -3.8030    1.4900 H   0  0  0  0  0  0  0  0  0  0  0  0
  1 27  1  0  0  0  0
  1 28  1  0  0  0  0
  1 29  1  0  0  0  0
  1  2  1  0  0  0  0
  2  3  1  0  0  0  0
  3  4  1  0  0  0  0
  4  5  2  0  0  0  0
  5  6  1  0  0  0  0
  6  2  2  0  0  0  0
  5  7  1  0  0  0  0
  7  8  1  0  0  0  0
  8  9  2  0  0  0  0
  9 30  1  0  0  0  0
  9 10  1  0  0  0  0
 10 11  1  0  0  0  0
 11  7  2  0  0  0  0
 11 12  1  0  0  0  0
 12 31  1  0  0  0  0
 12 32  1  0  0  0  0
 12 13  1  0  0  0  0
 13 14  2  0  0  0  0
 14 15  1  0  0  0  0
 15 16  2  0  0  0  0
 16 33  1  0  0  0  0
 16 17  1  0  0  0  0
 17 34  1  0  0  0  0
 17 18  2  0  0  0  0
 18 35  1  0  0  0  0
 18 19  1  0  0  0  0
 19 36  1  0  0  0  0
 19 20  2  0  0  0  0
 20 15  1  0  0  0  0
 20 37  1  0  0  0  0
 14 21  1  0  0  0  0
 21 22  2  0  0  0  0
 22 38  1  0  0  0  0
 22 23  1  0  0  0  0
 23 39  1  0  0  0  0
 23 24  2  0  0  0  0
 24 40  1  0  0  0  0
 24 25  1  0  0  0  0
 25 41  1  0  0  0  0
 25 26  2  0  0  0  0
 26 10  1  0  0  0  0
 26 21  1  0  0  0  0
M  END
>  <LOGBIO>
8.1500

>  <PRED_LOGBIO>
7.7300

>  <XV_RES>
0.4600

>  <WHL_TMPL>
1

>  <ANCH>
1-35;14-12

$$$$
ROW92
  -MTS-   01071502103D 0   0.00000     0.00000     0

 46 48  0  0  0  0  0  0  0  0999 V2000
   -1.1730    2.6060    0.7540 C   0  0  0  0  0  0  0  0  0  0  0  0
   -1.9400    3.7930    1.1590 N   0  0  0  0  0  0  0  0  0  0  0  0
   -1.0370    4.7680    1.7880 C   0  0  0  0  0  0  0  0  0  0  0  0
   -2.5440    4.3760    0.0200 C   0  0  0  0  0  0  0  0  0  0  0  0
   -3.7040    5.0370    0.1350 N   0  0  0  0  0  0  0  0  0  0  0  0
   -4.2920    5.5960   -0.9310 C   0  0  0  0  0  0  0  0  0  0  0  0
   -3.7320    5.5080   -2.1450 N   0  0  0  0  0  0  0  0  0  0  0  0
   -2.5730    4.8620   -2.3300 C   0  0  0  0  0  0  0  0  0  0  0  0
   -1.9340    4.2670   -1.2350 C   0  0  0  0  0  0  0  0  0  0  0  0
   -0.7630    3.6740   -1.7210 N   0  0  0  0  0  0  0  0  0  0  0  0
   -0.6750    3.8810   -3.0220 C   0  0  0  0  0  0  0  0  0  0  0  0
    0.3460    3.4390   -3.8210 N   0  0  0  0  0  0  0  0  0  0  0  0
    0.0730    2.4760   -4.8970 C   0  0  0  0  0  0  0  0  0  0  0  0
    1.7150    3.9280   -3.6020 C   0  0  0  0  0  0  0  0  0  0  0  0
   -1.7550    4.6040   -3.4550 N   0  0  0  0  0  0  0  0  0  0  0  0
   -2.0160    5.0340   -4.8370 C   0  0  0  0  0  0  0  0  0  0  0  0
   -1.3760    6.3800   -5.0750 C   0  0  0  0  0  0  0  0  0  0  0  0
   -2.0980    7.5530   -4.8220 C   0  0  0  0  0  0  0  0  0  0  0  0
   -1.5040    8.8020   -5.0430 C   0  0  0  0  0  0  0  0  0  0  0  0
   -0.1890    8.8770   -5.5160 C   0  0  0  0  0  0  0  0  0  0  0  0
    0.5330    7.7050   -5.7690 C   0  0  0  0  0  0  0  0  0  0  0  0
    1.8620    7.7810   -6.2480 N   0  0  0  0  0  0  0  0  0  0  0  0
    2.0970    7.8110   -7.5570 C   0  0  0  0  0  0  0  0  0  0  0  0
    3.2520    7.8780   -7.9730 O   0  0  0  0  0  0  0  0  0  0  0  0
   -0.0610    6.4560   -5.5480 C   0  0  0  0  0  0  0  0  0  0  0  0
   -0.4020    2.8980    0.0430 H   0  0  0  0  0  0  0  0  0  0  0  0
   -0.7090    2.1580    1.6290 H   0  0  0  0  0  0  0  0  0  0  0  0
   -1.8410    1.8850    0.2880 H   0  0  0  0  0  0  0  0  0  0  0  0
   -0.2660    5.0590    1.0780 H   0  0  0  0  0  0  0  0  0  0  0  0
   -0.5730    4.3190    2.6640 H   0  0  0  0  0  0  0  0  0  0  0  0
   -1.6050    5.6460    2.0890 H   0  0  0  0  0  0  0  0  0  0  0  0
   -5.2270    6.1230   -0.8100 H   0  0  0  0  0  0  0  0  0  0  0  0
   -0.6410    2.9060   -5.5970 H   0  0  0  0  0  0  0  0  0  0  0  0
    0.9990    2.2440   -5.4200 H   0  0  0  0  0  0  0  0  0  0  0  0
   -0.3410    1.5640   -4.4710 H   0  0  0  0  0  0  0  0  0  0  0  0
    2.0370    3.6670   -2.5960 H   0  0  0  0  0  0  0  0  0  0  0  0
    2.3840    3.4690   -4.3270 H   0  0  0  0  0  0  0  0  0  0  0  0
    1.7380    5.0090   -3.7220 H   0  0  0  0  0  0  0  0  0  0  0  0
   -3.0900    5.1100   -4.9960 H   0  0  0  0  0  0  0  0  0  0  0  0
   -1.5980    4.3060   -5.5280 H   0  0  0  0  0  0  0  0  0  0  0  0
   -3.1120    7.4950   -4.4560 H   0  0  0  0  0  0  0  0  0  0  0  0
   -2.0610    9.7060   -4.8470 H   0  0  0  0  0  0  0  0  0  0  0  0
    0.2690    9.8410   -5.6860 H   0  0  0  0  0  0  0  0  0  0  0  0
    2.6330    7.8130   -5.5960 H   0  0  0  0  0  0  0  0  0  0  0  0
    1.2730    7.7770   -8.2540 H   0  0  0  0  0  0  0  0  0  0  0  0
    0.4960    5.5510   -5.7430 H   0  0  0  0  0  0  0  0  0  0  0  0
  1 26  1  0  0  0  0
  1 27  1  0  0  0  0
  1 28  1  0  0  0  0
  1  2  1  0  0  0  0
  2  3  1  0  0  0  0
  3 29  1  0  0  0  0
  3 30  1  0  0  0  0
  3 31  1  0  0  0  0
  2  4  1  0  0  0  0
  4  5  1  0  0  0  0
  5  6  2  0  0  0  0
  6 32  1  0  0  0  0
  6  7  1  0  0  0  0
  7  8  2  0  0  0  0
  8  9  1  0  0  0  0
  9  4  2  0  0  0  0
  9 10  1  0  0  0  0
 10 11  2  0  0  0  0
 11 12  1  0  0  0  0
 12 13  1  0  0  0  0
 13 33  1  0  0  0  0
 13 34  1  0  0  0  0
 13 35  1  0  0  0  0
 12 14  1  0  0  0  0
 14 36  1  0  0  0  0
 14 37  1  0  0  0  0
 14 38  1  0  0  0  0
 11 15  1  0  0  0  0
 15  8  1  0  0  0  0
 15 16  1  0  0  0  0
 16 39  1  0  0  0  0
 16 40  1  0  0  0  0
 16 17  1  0  0  0  0
 17 18  2  0  0  0  0
 18 41  1  0  0  0  0
 18 19  1  0  0  0  0
 19 42  1  0  0  0  0
 19 20  2  0  0  0  0
 20 43  1  0  0  0  0
 20 21  1  0  0  0  0
 21 22  1  0  0  0  0
 22 44  1  0  0  0  0
 22 23  1  0  0  0  0
 23 45  1  0  0  0  0
 23 24  2  0  0  0  0
 21 25  2  0  0  0  0
 25 17  1  0  0  0  0
 25 46  1  0  0  0  0
M  END
>  <LOGBIO>
6.9600

>  <PRED_LOGBIO>
7.4300

>  <XV_RES>
-0.4330

>  <WHL_TMPL>
2

>  <ANCH>
13-14;16-17

$$$$
ROW93
  -MTS-   01071502103D 0   0.00000     0.00000     0

 34 36  0  0  0  0  0  0  0  0999 V2000
    4.9590   -4.7640   -4.9730 C   0  0  0  0  0  0  0  0  0  0  0  0
    3.6250   -4.4960   -4.2830 C   0  0  0  0  0  0  0  0  0  0  0  0
    3.8780   -3.9510   -2.8780 C   0  0  0  0  0  0  0  0  0  0  0  0
    2.6580   -3.6240   -2.0350 C   0  0  0  0  0  0  0  0  0  0  0  0
    3.0560   -2.6540   -1.0480 O   0  0  0  0  0  0  0  0  0  0  0  0
    2.1710   -1.8150   -0.4250 C   0  0  0  0  0  0  0  0  0  0  0  0
    2.4750   -0.5150   -0.3100 C   0  0  0  0  0  0  0  0  0  0  0  0
    1.5170    0.3890    0.3640 C   0  0  0  0  0  0  0  0  0  0  0  0
    0.2690   -0.2230    0.8710 C   0  0  0  0  0  0  0  0  0  0  0  0
    0.0740   -1.5380    0.6980 C   0  0  0  0  0  0  0  0  0  0  0  0
    0.9980   -2.3270    0.0650 N   0  0  0  0  0  0  0  0  0  0  0  0
   -0.4720    0.8090    1.4610 N   0  0  0  0  0  0  0  0  0  0  0  0
    0.1880    1.9480    1.3620 C   0  0  0  0  0  0  0  0  0  0  0  0
   -0.1070    3.3310    1.7990 C   0  0  0  0  0  0  0  0  0  0  0  0
    0.7620    4.3230    1.5620 C   0  0  0  0  0  0  0  0  0  0  0  0
    2.0410    4.0720    0.8610 C   0  0  0  0  0  0  0  0  0  0  0  0
    2.3720    2.8440    0.4380 C   0  0  0  0  0  0  0  0  0  0  0  0
    1.4660    1.6950    0.6610 C   0  0  0  0  0  0  0  0  0  0  0  0
    5.5250   -5.4930   -4.3970 H   0  0  0  0  0  0  0  0  0  0  0  0
    4.7790   -5.1520   -5.9730 H   0  0  0  0  0  0  0  0  0  0  0  0
    5.5250   -3.8370   -5.0400 H   0  0  0  0  0  0  0  0  0  0  0  0
    3.0590   -5.4230   -4.2160 H   0  0  0  0  0  0  0  0  0  0  0  0
    3.0590   -3.7660   -4.8580 H   0  0  0  0  0  0  0  0  0  0  0  0
    4.3830   -2.9990   -3.0290 H   0  0  0  0  0  0  0  0  0  0  0  0
    4.4590   -4.6960   -2.3390 H   0  0  0  0  0  0  0  0  0  0  0  0
    2.3840   -4.5310   -1.5010 H   0  0  0  0  0  0  0  0  0  0  0  0
    1.8950   -3.1950   -2.6820 H   0  0  0  0  0  0  0  0  0  0  0  0
    3.4050   -0.1330   -0.7030 H   0  0  0  0  0  0  0  0  0  0  0  0
   -0.8360   -1.9870    1.0670 H   0  0  0  0  0  0  0  0  0  0  0  0
    0.8100   -3.3130   -0.0440 H   0  0  0  0  0  0  0  0  0  0  0  0
   -1.0330    3.5430    2.3130 H   0  0  0  0  0  0  0  0  0  0  0  0
    0.5250    5.3240    1.8900 H   0  0  0  0  0  0  0  0  0  0  0  0
    2.7200    4.8930    0.6860 H   0  0  0  0  0  0  0  0  0  0  0  0
    3.3120    2.6910   -0.0710 H   0  0  0  0  0  0  0  0  0  0  0  0
  1 19  1  0  0  0  0
  1 20  1  0  0  0  0
  1 21  1  0  0  0  0
  1  2  1  0  0  0  0
  2 22  1  0  0  0  0
  2 23  1  0  0  0  0
  2  3  1  0  0  0  0
  3 24  1  0  0  0  0
  3 25  1  0  0  0  0
  3  4  1  0  0  0  0
  4 26  1  0  0  0  0
  4 27  1  0  0  0  0
  4  5  1  0  0  0  0
  5  6  1  0  0  0  0
  6  7  2  0  0  0  0
  7 28  1  0  0  0  0
  7  8  1  0  0  0  0
  8  9  1  0  0  0  0
  9 10  2  0  0  0  0
 10 29  1  0  0  0  0
 10 11  1  0  0  0  0
 11  6  1  0  0  0  0
 11 30  1  0  0  0  0
  9 12  1  0  0  0  0
 12 13  2  0  0  0  0
 13 14  1  0  0  0  0
 14 31  1  0  0  0  0
 14 15  2  0  0  0  0
 15 32  1  0  0  0  0
 15 16  1  0  0  0  0
 16 33  1  0  0  0  0
 16 17  2  0  0  0  0
 17 34  1  0  0  0  0
 17 18  1  0  0  0  0
 18  8  2  0  0  0  0
 18 13  1  0  0  0  0
M  END
>  <LOGBIO>
7.0100

>  <PRED_LOGBIO>
7.6400

>  <XV_RES>
-0.6500

>  <WHL_TMPL>
1

>  <ANCH>
26-27;14-11

$$$$
ROW94
  -MTS-   01071502103D 0   0.00000     0.00000     0

 43 46  0  0  0  0  0  0  0  0999 V2000
   -5.9790   -6.5290   -0.6200 C   0  0  0  0  0  0  0  0  0  0  0  0
   -4.8510   -5.6520   -0.0850 C   0  0  0  0  0  0  0  0  0  0  0  0
   -4.4680   -4.7040   -1.0850 O   0  0  0  0  0  0  0  0  0  0  0  0
   -3.4630   -3.8230   -0.7850 C   0  0  0  0  0  0  0  0  0  0  0  0
   -2.2030   -4.1220   -1.0420 N   0  0  0  0  0  0  0  0  0  0  0  0
   -1.1550   -3.2420   -0.7460 C   0  0  0  0  0  0  0  0  0  0  0  0
    0.1520   -3.3270   -0.9110 N   0  0  0  0  0  0  0  0  0  0  0  0
    0.7270   -2.1430   -0.4330 C   0  0  0  0  0  0  0  0  0  0  0  0
   -0.2660   -1.3630    0.0140 C   0  0  0  0  0  0  0  0  0  0  0  0
   -1.4470   -2.0320   -0.1730 N   0  0  0  0  0  0  0  0  0  0  0  0
   -2.7420   -1.6860    0.1080 C   0  0  0  0  0  0  0  0  0  0  0  0
   -2.9340   -0.3270    0.7390 C   0  0  0  0  0  0  0  0  0  0  0  0
   -4.3930    0.1630    0.6930 C   0  0  0  0  0  0  0  0  0  0  0  0
   -5.3560   -0.9720    1.0860 C   0  0  0  0  0  0  0  0  0  0  0  0
   -5.2010   -2.1680    0.1290 C   0  0  0  0  0  0  0  0  0  0  0  0
   -3.7610   -2.5130   -0.1660 C   0  0  0  0  0  0  0  0  0  0  0  0
    2.1700   -1.8140   -0.4240 C   0  0  0  0  0  0  0  0  0  0  0  0
    2.5960   -0.8160    0.1520 O   0  0  0  0  0  0  0  0  0  0  0  0
    3.1260   -2.7210   -1.0980 C   0  0  0  0  0  0  0  0  0  0  0  0
    4.0980   -2.1980   -1.9590 C   0  0  0  0  0  0  0  0  0  0  0  0
    5.0030   -3.0560   -2.5970 C   0  0  0  0  0  0  0  0  0  0  0  0
    4.9360   -4.4360   -2.3720 C   0  0  0  0  0  0  0  0  0  0  0  0
    3.9640   -4.9590   -1.5100 C   0  0  0  0  0  0  0  0  0  0  0  0
    3.0590   -4.1010   -0.8730 C   0  0  0  0  0  0  0  0  0  0  0  0
   -5.6370   -7.0570   -1.5090 H   0  0  0  0  0  0  0  0  0  0  0  0
   -6.2690   -7.2510    0.1400 H   0  0  0  0  0  0  0  0  0  0  0  0
   -6.8330   -5.9060   -0.8750 H   0  0  0  0  0  0  0  0  0  0  0  0
   -3.9960   -6.2750    0.1690 H   0  0  0  0  0  0  0  0  0  0  0  0
   -5.1920   -5.1250    0.8030 H   0  0  0  0  0  0  0  0  0  0  0  0
   -0.1550   -0.3800    0.4470 H   0  0  0  0  0  0  0  0  0  0  0  0
   -2.3650    0.3690    0.1280 H   0  0  0  0  0  0  0  0  0  0  0  0
   -2.6360   -0.3920    1.7830 H   0  0  0  0  0  0  0  0  0  0  0  0
   -4.6060    0.4040   -0.3470 H   0  0  0  0  0  0  0  0  0  0  0  0
   -4.5050    0.9720    1.4110 H   0  0  0  0  0  0  0  0  0  0  0  0
   -6.3640   -0.5880    0.9420 H   0  0  0  0  0  0  0  0  0  0  0  0
   -5.1030   -1.3030    2.0920 H   0  0  0  0  0  0  0  0  0  0  0  0
   -5.6320   -1.8510   -0.8180 H   0  0  0  0  0  0  0  0  0  0  0  0
   -5.6690   -3.0320    0.5950 H   0  0  0  0  0  0  0  0  0  0  0  0
    4.1500   -1.1340   -2.1330 H   0  0  0  0  0  0  0  0  0  0  0  0
    5.7520   -2.6530   -3.2620 H   0  0  0  0  0  0  0  0  0  0  0  0
    5.6340   -5.0980   -2.8630 H   0  0  0  0  0  0  0  0  0  0  0  0
    3.9120   -6.0230   -1.3360 H   0  0  0  0  0  0  0  0  0  0  0  0
    2.3100   -4.5040   -0.2080 H   0  0  0  0  0  0  0  0  0  0  0  0
  1 25  1  0  0  0  0
  1 26  1  0  0  0  0
  1 27  1  0  0  0  0
  1  2  1  0  0  0  0
  2 28  1  0  0  0  0
  2 29  1  0  0  0  0
  2  3  1  0  0  0  0
  3  4  1  0  0  0  0
  4  5  2  0  0  0  0
  5  6  1  0  0  0  0
  6  7  2  0  0  0  0
  7  8  1  0  0  0  0
  8  9  2  0  0  0  0
  9 30  1  0  0  0  0
  9 10  1  0  0  0  0
 10  6  1  0  0  0  0
 10 11  1  0  0  0  0
 11 12  1  0  0  0  0
 12 31  1  0  0  0  0
 12 32  1  0  0  0  0
 12 13  1  0  0  0  0
 13 33  1  0  0  0  0
 13 34  1  0  0  0  0
 13 14  1  0  0  0  0
 14 35  1  0  0  0  0
 14 36  1  0  0  0  0
 14 15  1  0  0  0  0
 15 37  1  0  0  0  0
 15 38  1  0  0  0  0
 15 16  1  0  0  0  0
 16  4  1  0  0  0  0
 16 11  2  0  0  0  0
  8 17  1  0  0  0  0
 17 18  2  0  0  0  0
 17 19  1  0  0  0  0
 19 20  2  0  0  0  0
 20 39  1  0  0  0  0
 20 21  1  0  0  0  0
 21 40  1  0  0  0  0
 21 22  2  0  0  0  0
 22 41  1  0  0  0  0
 22 23  1  0  0  0  0
 23 42  1  0  0  0  0
 23 24  2  0  0  0  0
 24 19  1  0  0  0  0
 24 43  1  0  0  0  0
M  END
>  <LOGBIO>
5.7000

>  <PRED_LOGBIO>
5.7900

>  <XV_RES>
-0.2040

>  <WHL_TMPL>
1

>  <ANCH>
23-24;13-31

$$$$
ROW95
  -MTS-   01071502103D 0   0.00000     0.00000     0

 34 38  0  0  0  0  0  0  0  0999 V2000
   -3.5160    2.3370   -1.5130 C   0  0  0  0  0  0  0  0  0  0  0  0
   -3.1770    3.7530   -1.1110 C   0  0  0  0  0  0  0  0  0  0  0  0
   -4.1700    4.5880   -0.5850 C   0  0  0  0  0  0  0  0  0  0  0  0
   -3.8560    5.9000   -0.2130 C   0  0  0  0  0  0  0  0  0  0  0  0
   -2.5490    6.3770   -0.3650 C   0  0  0  0  0  0  0  0  0  0  0  0
   -1.5560    5.5420   -0.8910 C   0  0  0  0  0  0  0  0  0  0  0  0
   -1.8700    4.2300   -1.2640 C   0  0  0  0  0  0  0  0  0  0  0  0
   -0.6840    3.6340   -1.7540 N   0  0  0  0  0  0  0  0  0  0  0  0
    0.3340    4.5490   -1.6870 C   0  0  0  0  0  0  0  0  0  0  0  0
   -0.1150    5.7070   -1.1830 C   0  0  0  0  0  0  0  0  0  0  0  0
    0.7220    6.7790   -1.0180 N   0  0  0  0  0  0  0  0  0  0  0  0
    2.0470    6.7140   -1.3610 C   0  0  0  0  0  0  0  0  0  0  0  0
    2.5980    5.6050   -1.8730 C   0  0  0  0  0  0  0  0  0  0  0  0
    3.8860    5.2630   -2.3020 N   0  0  0  0  0  0  0  0  0  0  0  0
    3.8990    4.0150   -2.7310 C   0  0  0  0  0  0  0  0  0  0  0  0
    4.9620    3.1460   -3.2850 C   0  0  0  0  0  0  0  0  0  0  0  0
    4.6940    1.8850   -3.6510 C   0  0  0  0  0  0  0  0  0  0  0  0
    3.3320    1.3200   -3.5160 C   0  0  0  0  0  0  0  0  0  0  0  0
    2.3230    2.0500   -3.0220 C   0  0  0  0  0  0  0  0  0  0  0  0
    2.5380    3.4510   -2.5950 C   0  0  0  0  0  0  0  0  0  0  0  0
    1.7540    4.4070   -2.0790 C   0  0  0  0  0  0  0  0  0  0  0  0
   -4.5550    2.2900   -1.8340 H   0  0  0  0  0  0  0  0  0  0  0  0
   -3.3690    1.6740   -0.6630 H   0  0  0  0  0  0  0  0  0  0  0  0
   -2.8690    2.0280   -2.3310 H   0  0  0  0  0  0  0  0  0  0  0  0
   -5.1790    4.2200   -0.4680 H   0  0  0  0  0  0  0  0  0  0  0  0
   -4.6220    6.5440    0.1930 H   0  0  0  0  0  0  0  0  0  0  0  0
   -2.3070    7.3900   -0.0780 H   0  0  0  0  0  0  0  0  0  0  0  0
   -0.6010    2.6880   -2.0980 H   0  0  0  0  0  0  0  0  0  0  0  0
    0.3530    7.6380   -0.6360 H   0  0  0  0  0  0  0  0  0  0  0  0
    2.6680    7.5850   -1.2130 H   0  0  0  0  0  0  0  0  0  0  0  0
    5.9640    3.5330   -3.3950 H   0  0  0  0  0  0  0  0  0  0  0  0
    5.4850    1.2700   -4.0530 H   0  0  0  0  0  0  0  0  0  0  0  0
    3.1500    0.3000   -3.8200 H   0  0  0  0  0  0  0  0  0  0  0  0
    1.3400    1.6110   -2.9350 H   0  0  0  0  0  0  0  0  0  0  0  0
  1 22  1  0  0  0  0
  1 23  1  0  0  0  0
  1 24  1  0  0  0  0
  1  2  1  0  0  0  0
  2  3  2  0  0  0  0
  3 25  1  0  0  0  0
  3  4  1  0  0  0  0
  4 26  1  0  0  0  0
  4  5  2  0  0  0  0
  5 27  1  0  0  0  0
  5  6  1  0  0  0  0
  6  7  2  0  0  0  0
  7  2  1  0  0  0  0
  7  8  1  0  0  0  0
  8 28  1  0  0  0  0
  8  9  1  0  0  0  0
  9 10  2  0  0  0  0
 10  6  1  0  0  0  0
 10 11  1  0  0  0  0
 11 29  1  0  0  0  0
 11 12  1  0  0  0  0
 12 30  1  0  0  0  0
 12 13  2  0  0  0  0
 13 14  1  0  0  0  0
 14 15  2  0  0  0  0
 15 16  1  0  0  0  0
 16 31  1  0  0  0  0
 16 17  2  0  0  0  0
 17 32  1  0  0  0  0
 17 18  1  0  0  0  0
 18 33  1  0  0  0  0
 18 19  2  0  0  0  0
 19 34  1  0  0  0  0
 19 20  1  0  0  0  0
 20 15  1  0  0  0  0
 20 21  2  0  0  0  0
 21  9  1  0  0  0  0
 21 13  1  0  0  0  0
M  END
>  <LOGBIO>
7.0800

>  <PRED_LOGBIO>
6.7700

>  <XV_RES>
0.3370

>  <WHL_TMPL>
2

>  <ANCH>
14-15;14-16

$$$$
ROW96
  -MTS-   01071502103D 0   0.00000     0.00000     0

 35 38  0  0  0  0  0  0  0  0999 V2000
   -0.4670    9.1680    1.0690 C   0  0  0  0  0  0  0  0  0  0  0  0
   -0.7140    7.7630    0.9710 O   0  0  0  0  0  0  0  0  0  0  0  0
   -2.0140    7.3430    0.8660 C   0  0  0  0  0  0  0  0  0  0  0  0
   -3.0240    8.0140    1.5650 C   0  0  0  0  0  0  0  0  0  0  0  0
   -4.3530    7.5850    1.4580 C   0  0  0  0  0  0  0  0  0  0  0  0
   -4.6710    6.4870    0.6510 C   0  0  0  0  0  0  0  0  0  0  0  0
   -3.6610    5.8160   -0.0490 C   0  0  0  0  0  0  0  0  0  0  0  0
   -4.0020    4.7200   -0.8500 N   0  0  0  0  0  0  0  0  0  0  0  0
   -3.1200    4.0260   -1.5460 C   0  0  0  0  0  0  0  0  0  0  0  0
   -1.6830    4.3760   -1.5190 C   0  0  0  0  0  0  0  0  0  0  0  0
   -0.5790    3.8820   -2.0970 C   0  0  0  0  0  0  0  0  0  0  0  0
   -0.5430    2.8070   -2.9460 O   0  0  0  0  0  0  0  0  0  0  0  0
    0.5070    4.6190   -1.7050 N   0  0  0  0  0  0  0  0  0  0  0  0
    0.0350    5.6570   -0.8090 N   0  0  0  0  0  0  0  0  0  0  0  0
   -1.2720    5.5280   -0.6860 C   0  0  0  0  0  0  0  0  0  0  0  0
   -2.3320    6.2450    0.0590 C   0  0  0  0  0  0  0  0  0  0  0  0
    1.7670    4.4190   -2.0790 C   0  0  0  0  0  0  0  0  0  0  0  0
    2.0440    3.7750   -3.2910 C   0  0  0  0  0  0  0  0  0  0  0  0
    3.3700    3.5640   -3.6850 C   0  0  0  0  0  0  0  0  0  0  0  0
    4.4210    3.9970   -2.8660 C   0  0  0  0  0  0  0  0  0  0  0  0
    4.1440    4.6410   -1.6540 C   0  0  0  0  0  0  0  0  0  0  0  0
    2.8170    4.8520   -1.2610 C   0  0  0  0  0  0  0  0  0  0  0  0
   -0.9640    9.5630    1.9530 H   0  0  0  0  0  0  0  0  0  0  0  0
    0.6040    9.3430    1.1450 H   0  0  0  0  0  0  0  0  0  0  0  0
   -0.8540    9.6660    0.1820 H   0  0  0  0  0  0  0  0  0  0  0  0
   -2.7790    8.8610    2.1880 H   0  0  0  0  0  0  0  0  0  0  0  0
   -5.1320    8.1030    1.9980 H   0  0  0  0  0  0  0  0  0  0  0  0
   -5.6960    6.1560    0.5680 H   0  0  0  0  0  0  0  0  0  0  0  0
   -3.4540    3.1910   -2.1440 H   0  0  0  0  0  0  0  0  0  0  0  0
   -0.4120    1.9810   -2.4550 H   0  0  0  0  0  0  0  0  0  0  0  0
    1.2330    3.4410   -3.9220 H   0  0  0  0  0  0  0  0  0  0  0  0
    3.5840    3.0670   -4.6190 H   0  0  0  0  0  0  0  0  0  0  0  0
    5.4440    3.8340   -3.1700 H   0  0  0  0  0  0  0  0  0  0  0  0
    4.9540    4.9750   -1.0230 H   0  0  0  0  0  0  0  0  0  0  0  0
    2.6040    5.3490   -0.3260 H   0  0  0  0  0  0  0  0  0  0  0  0
  1 23  1  0  0  0  0
  1 24  1  0  0  0  0
  1 25  1  0  0  0  0
  1  2  1  0  0  0  0
  2  3  1  0  0  0  0
  3  4  2  0  0  0  0
  4 26  1  0  0  0  0
  4  5  1  0  0  0  0
  5 27  1  0  0  0  0
  5  6  2  0  0  0  0
  6 28  1  0  0  0  0
  6  7  1  0  0  0  0
  7  8  1  0  0  0  0
  8  9  2  0  0  0  0
  9 29  1  0  0  0  0
  9 10  1  0  0  0  0
 10 11  2  0  0  0  0
 11 12  1  0  0  0  0
 12 30  1  0  0  0  0
 11 13  1  0  0  0  0
 13 14  1  0  0  0  0
 14 15  2  0  0  0  0
 15 10  1  0  0  0  0
 15 16  1  0  0  0  0
 16  3  1  0  0  0  0
 16  7  2  0  0  0  0
 13 17  1  0  0  0  0
 17 18  2  0  0  0  0
 18 31  1  0  0  0  0
 18 19  1  0  0  0  0
 19 32  1  0  0  0  0
 19 20  2  0  0  0  0
 20 33  1  0  0  0  0
 20 21  1  0  0  0  0
 21 34  1  0  0  0  0
 21 22  2  0  0  0  0
 22 17  1  0  0  0  0
 22 35  1  0  0  0  0
M  END
>  <LOGBIO>
9.1700

>  <PRED_LOGBIO>
8.8200

>  <XV_RES>
0.4550

>  <WHL_TMPL>
2

>  <ANCH>
15-16;21-25

$$$$
ROW97
  -MTS-   01071502103D 0   0.00000     0.00000     0

 26 28  0  0  0  0  0  0  0  0999 V2000
   -2.2180    4.2540    0.3830 O   0  0  0  0  0  0  0  0  0  0  0  0
   -1.9260    2.9830    0.8030 C   0  0  0  0  0  0  0  0  0  0  0  0
   -1.3770    2.7930    2.0110 N   0  0  0  0  0  0  0  0  0  0  0  0
   -1.0730    1.5700    2.4650 C   0  0  0  0  0  0  0  0  0  0  0  0
   -1.3240    0.4370    1.6810 C   0  0  0  0  0  0  0  0  0  0  0  0
   -1.0110   -1.2620    2.0650 S   0  0  0  0  0  0  0  0  0  0  0  0
   -2.3600   -2.1490    1.3400 C   0  0  0  0  0  0  0  0  0  0  0  0
   -3.0010   -3.2860    1.8470 C   0  0  0  0  0  0  0  0  0  0  0  0
   -4.0600   -3.8660    1.1380 C   0  0  0  0  0  0  0  0  0  0  0  0
   -4.4780   -3.3100   -0.0770 C   0  0  0  0  0  0  0  0  0  0  0  0
   -3.8360   -2.1730   -0.5830 C   0  0  0  0  0  0  0  0  0  0  0  0
   -2.7770   -1.5930    0.1250 C   0  0  0  0  0  0  0  0  0  0  0  0
   -2.2020   -0.4490   -0.4780 N   0  0  0  0  0  0  0  0  0  0  0  0
   -1.8970    0.6050    0.4150 C   0  0  0  0  0  0  0  0  0  0  0  0
   -2.2040    1.8960   -0.0340 C   0  0  0  0  0  0  0  0  0  0  0  0
   -2.7980    2.1020   -1.3400 C   0  0  0  0  0  0  0  0  0  0  0  0
   -3.2730    2.2670   -2.3860 N   0  0  0  0  0  0  0  0  0  0  0  0
   -4.7090   -5.0150    1.6510 N   0  3  0  0  0  0  0  0  0  0  0  0
   -4.0500   -6.0330    1.9180 O   0  0  0  0  0  0  0  0  0  0  0  0
   -5.9950   -5.0040    1.8410 O   0  5  0  0  0  0  0  0  0  0  0  0
   -1.9040    4.9120    1.0230 H   0  0  0  0  0  0  0  0  0  0  0  0
   -0.6310    1.4560    3.4440 H   0  0  0  0  0  0  0  0  0  0  0  0
   -2.6790   -3.7150    2.7840 H   0  0  0  0  0  0  0  0  0  0  0  0
   -5.2950   -3.7570   -0.6230 H   0  0  0  0  0  0  0  0  0  0  0  0
   -4.1580   -1.7440   -1.5210 H   0  0  0  0  0  0  0  0  0  0  0  0
   -2.0220   -0.3900   -1.4700 H   0  0  0  0  0  0  0  0  0  0  0  0
  1 21  1  0  0  0  0
  1  2  1  0  0  0  0
  2  3  1  0  0  0  0
  3  4  2  0  0  0  0
  4 22  1  0  0  0  0
  4  5  1  0  0  0  0
  5  6  1  0  0  0  0
  6  7  1  0  0  0  0
  7  8  1  0  0  0  0
  8 23  1  0  0  0  0
  8  9  2  0  0  0  0
  9 10  1  0  0  0  0
 10 24  1  0  0  0  0
 10 11  2  0  0  0  0
 11 25  1  0  0  0  0
 11 12  1  0  0  0  0
 12  7  2  0  0  0  0
 12 13  1  0  0  0  0
 13 26  1  0  0  0  0
 13 14  1  0  0  0  0
 14  5  2  0  0  0  0
 14 15  1  0  0  0  0
 15  2  2  0  0  0  0
 15 16  1  0  0  0  0
 16 17  3  0  0  0  0
  9 18  1  0  0  0  0
 18 19  2  0  0  0  0
 18 20  1  0  0  0  0
M  CHG  2  18   1  20  -1
M  END
>  <LOGBIO>
6.1000

>  <PRED_LOGBIO>
5.4300

>  <XV_RES>
0.5740

>  <WHL_TMPL>
1

>  <ANCH>
2-3;17-15

$$$$
ROW98
  -MTS-   01071502103D 0   0.00000     0.00000     0

 28 30  0  0  0  0  0  0  0  0999 V2000
    3.8780   -3.9510   -2.8780 C   0  0  0  0  0  0  0  0  0  0  0  0
    2.6580   -3.6240   -2.0350 C   0  0  0  0  0  0  0  0  0  0  0  0
    3.0560   -2.6540   -1.0480 O   0  0  0  0  0  0  0  0  0  0  0  0
    2.1710   -1.8150   -0.4250 C   0  0  0  0  0  0  0  0  0  0  0  0
    2.4750   -0.5150   -0.3100 C   0  0  0  0  0  0  0  0  0  0  0  0
    1.5170    0.3890    0.3640 C   0  0  0  0  0  0  0  0  0  0  0  0
    0.2690   -0.2230    0.8710 C   0  0  0  0  0  0  0  0  0  0  0  0
    0.0740   -1.5380    0.6980 C   0  0  0  0  0  0  0  0  0  0  0  0
    0.9980   -2.3270    0.0650 N   0  0  0  0  0  0  0  0  0  0  0  0
   -0.4720    0.8090    1.4610 N   0  0  0  0  0  0  0  0  0  0  0  0
    0.1880    1.9480    1.3620 C   0  0  0  0  0  0  0  0  0  0  0  0
   -0.1070    3.3310    1.7990 C   0  0  0  0  0  0  0  0  0  0  0  0
    0.7620    4.3230    1.5620 C   0  0  0  0  0  0  0  0  0  0  0  0
    2.0410    4.0720    0.8610 C   0  0  0  0  0  0  0  0  0  0  0  0
    2.3720    2.8440    0.4380 C   0  0  0  0  0  0  0  0  0  0  0  0
    1.4660    1.6950    0.6610 C   0  0  0  0  0  0  0  0  0  0  0  0
    3.5670   -4.3280   -3.8500 H   0  0  0  0  0  0  0  0  0  0  0  0
    4.3940   -3.0100   -3.0580 H   0  0  0  0  0  0  0  0  0  0  0  0
    4.4670   -4.6650   -2.3060 H   0  0  0  0  0  0  0  0  0  0  0  0
    2.3840   -4.5310   -1.5010 H   0  0  0  0  0  0  0  0  0  0  0  0
    1.8950   -3.1950   -2.6820 H   0  0  0  0  0  0  0  0  0  0  0  0
    3.4050   -0.1330   -0.7030 H   0  0  0  0  0  0  0  0  0  0  0  0
   -0.8360   -1.9870    1.0670 H   0  0  0  0  0  0  0  0  0  0  0  0
    0.8100   -3.3130   -0.0440 H   0  0  0  0  0  0  0  0  0  0  0  0
   -1.0330    3.5430    2.3130 H   0  0  0  0  0  0  0  0  0  0  0  0
    0.5250    5.3240    1.8900 H   0  0  0  0  0  0  0  0  0  0  0  0
    2.7200    4.8930    0.6860 H   0  0  0  0  0  0  0  0  0  0  0  0
    3.3120    2.6910   -0.0710 H   0  0  0  0  0  0  0  0  0  0  0  0
  1 17  1  0  0  0  0
  1 18  1  0  0  0  0
  1 19  1  0  0  0  0
  1  2  1  0  0  0  0
  2 20  1  0  0  0  0
  2 21  1  0  0  0  0
  2  3  1  0  0  0  0
  3  4  1  0  0  0  0
  4  5  2  0  0  0  0
  5 22  1  0  0  0  0
  5  6  1  0  0  0  0
  6  7  1  0  0  0  0
  7  8  2  0  0  0  0
  8 23  1  0  0  0  0
  8  9  1  0  0  0  0
  9  4  1  0  0  0  0
  9 24  1  0  0  0  0
  7 10  1  0  0  0  0
 10 11  2  0  0  0  0
 11 12  1  0  0  0  0
 12 25  1  0  0  0  0
 12 13  2  0  0  0  0
 13 26  1  0  0  0  0
 13 14  1  0  0  0  0
 14 27  1  0  0  0  0
 14 15  2  0  0  0  0
 15 28  1  0  0  0  0
 15 16  1  0  0  0  0
 16  6  2  0  0  0  0
 16 11  1  0  0  0  0
M  END
>  <LOGBIO>
7.6200

>  <PRED_LOGBIO>
7.7900

>  <XV_RES>
-0.1280

>  <WHL_TMPL>
1

>  <ANCH>
26-27;8-5

$$$$
ROW99
  -MTS-   01071502103D 0   0.00000     0.00000     0

 40 43  0  0  0  0  0  0  0  0999 V2000
   -3.3230    3.3740    2.8770 O   0  0  0  0  0  0  0  0  0  0  0  0
   -2.8400    3.8320    1.7370 C   0  0  0  0  0  0  0  0  0  0  0  0
   -3.5580    4.4630    0.9790 O   0  0  0  0  0  0  0  0  0  0  0  0
   -1.3980    3.5750    1.3700 C   0  0  0  0  0  0  0  0  0  0  0  0
   -1.1010    4.1990    0.0270 C   0  0  0  0  0  0  0  0  0  0  0  0
   -2.0720    4.8530   -0.6240 N   0  0  0  0  0  0  0  0  0  0  0  0
   -1.8410    5.4180   -1.8170 C   0  0  0  0  0  0  0  0  0  0  0  0
   -0.5660    5.3220   -2.3870 C   0  0  0  0  0  0  0  0  0  0  0  0
   -0.4050    5.9900   -3.7320 C   0  0  0  0  0  0  0  0  0  0  0  0
    0.3690    5.2850   -4.7630 N   0  0  0  0  0  0  0  0  0  0  0  0
    1.5100    4.6350   -4.6330 C   0  0  0  0  0  0  0  0  0  0  0  0
    2.0500    4.0210   -5.8670 C   0  0  0  0  0  0  0  0  0  0  0  0
    1.3030    3.0570   -6.5530 C   0  0  0  0  0  0  0  0  0  0  0  0
    1.8130    2.4760   -7.7200 C   0  0  0  0  0  0  0  0  0  0  0  0
    3.0710    2.8600   -8.2010 C   0  0  0  0  0  0  0  0  0  0  0  0
    3.8180    3.8250   -7.5150 C   0  0  0  0  0  0  0  0  0  0  0  0
    3.3070    4.4050   -6.3480 C   0  0  0  0  0  0  0  0  0  0  0  0
    4.0280    5.3360   -5.6860 F   0  0  0  0  0  0  0  0  0  0  0  0
    2.3190    4.4440   -3.4080 C   0  0  0  0  0  0  0  0  0  0  0  0
    3.6840    4.2510   -3.6500 C   0  0  0  0  0  0  0  0  0  0  0  0
    4.5590    4.0230   -2.5820 C   0  0  0  0  0  0  0  0  0  0  0  0
    6.2560    3.7830   -2.8830 Cl  0  0  0  0  0  0  0  0  0  0  0  0
    4.0690    3.9880   -1.2710 C   0  0  0  0  0  0  0  0  0  0  0  0
    2.7040    4.1810   -1.0290 C   0  0  0  0  0  0  0  0  0  0  0  0
    1.8290    4.4090   -2.0970 C   0  0  0  0  0  0  0  0  0  0  0  0
    0.4260    4.6320   -1.6810 C   0  0  0  0  0  0  0  0  0  0  0  0
    0.1290    4.0900   -0.4920 N   0  0  0  0  0  0  0  0  0  0  0  0
   -4.2550    3.6370    2.9340 H   0  0  0  0  0  0  0  0  0  0  0  0
   -0.7480    4.0120    2.1250 H   0  0  0  0  0  0  0  0  0  0  0  0
   -1.2230    2.5020    1.3170 H   0  0  0  0  0  0  0  0  0  0  0  0
   -2.6310    5.9430   -2.3330 H   0  0  0  0  0  0  0  0  0  0  0  0
    0.1600    6.8970   -3.5280 H   0  0  0  0  0  0  0  0  0  0  0  0
   -1.4040    6.1640   -4.1270 H   0  0  0  0  0  0  0  0  0  0  0  0
    0.3330    2.7600   -6.1820 H   0  0  0  0  0  0  0  0  0  0  0  0
    1.2370    1.7310   -8.2500 H   0  0  0  0  0  0  0  0  0  0  0  0
    3.4640    2.4120   -9.1020 H   0  0  0  0  0  0  0  0  0  0  0  0
    4.7880    4.1210   -7.8860 H   0  0  0  0  0  0  0  0  0  0  0  0
    4.0620    4.2780   -4.6620 H   0  0  0  0  0  0  0  0  0  0  0  0
    4.7440    3.8120   -0.4460 H   0  0  0  0  0  0  0  0  0  0  0  0
    2.3260    4.1540   -0.0170 H   0  0  0  0  0  0  0  0  0  0  0  0
  1 28  1  0  0  0  0
  1  2  1  0  0  0  0
  2  3  2  0  0  0  0
  2  4  1  0  0  0  0
  4 29  1  0  0  0  0
  4 30  1  0  0  0  0
  4  5  1  0  0  0  0
  5  6  2  0  0  0  0
  6  7  1  0  0  0  0
  7 31  1  0  0  0  0
  7  8  2  0  0  0  0
  8  9  1  0  0  0  0
  9 32  1  0  0  0  0
  9 33  1  0  0  0  0
  9 10  1  0  0  0  0
 10 11  2  0  0  0  0
 11 12  1  0  0  0  0
 12 13  2  0  0  0  0
 13 34  1  0  0  0  0
 13 14  1  0  0  0  0
 14 35  1  0  0  0  0
 14 15  2  0  0  0  0
 15 36  1  0  0  0  0
 15 16  1  0  0  0  0
 16 37  1  0  0  0  0
 16 17  2  0  0  0  0
 17 12  1  0  0  0  0
 17 18  1  0  0  0  0
 11 19  1  0  0  0  0
 19 20  2  0  0  0  0
 20 38  1  0  0  0  0
 20 21  1  0  0  0  0
 21 22  1  0  0  0  0
 21 23  2  0  0  0  0
 23 39  1  0  0  0  0
 23 24  1  0  0  0  0
 24 40  1  0  0  0  0
 24 25  2  0  0  0  0
 25 19  1  0  0  0  0
 25 26  1  0  0  0  0
 26  8  1  0  0  0  0
 26 27  2  0  0  0  0
 27  5  1  0  0  0  0
M  END
>  <LOGBIO>
8.0200

>  <PRED_LOGBIO>
8.6300

>  <XV_RES>
-0.6620

>  <WHL_TMPL>
2

>  <ANCH>
15-16;39-38

$$$$
ROW101
  -MTS-   01071502103D 0   0.00000     0.00000     0

 37 38  0  0  0  0  0  0  0  0999 V2000
   -1.3900    0.2230    0.5780 N   0  0  0  0  0  0  0  0  0  0  0  0
   -0.8490   -0.9860    0.1200 C   0  0  0  0  0  0  0  0  0  0  0  0
    0.5340   -1.1290   -0.0460 C   0  0  0  0  0  0  0  0  0  0  0  0
    1.0420   -2.3500   -0.5060 C   0  0  0  0  0  0  0  0  0  0  0  0
    0.2180   -3.3690   -0.7850 N   0  0  0  0  0  0  0  0  0  0  0  0
   -1.1100   -3.2640   -0.6370 C   0  0  0  0  0  0  0  0  0  0  0  0
   -1.6810   -2.0700   -0.1810 C   0  0  0  0  0  0  0  0  0  0  0  0
   -3.1440   -2.2890   -0.1320 C   0  0  0  0  0  0  0  0  0  0  0  0
   -3.4020   -3.5210   -0.5310 N   0  0  0  0  0  0  0  0  0  0  0  0
   -2.1580   -4.1870   -0.8640 N   0  0  0  0  0  0  0  0  0  0  0  0
   -1.8530   -5.5400   -1.3520 C   0  0  0  0  0  0  0  0  0  0  0  0
   -2.8230   -6.5380   -0.7230 C   0  0  0  0  0  0  0  0  0  0  0  0
   -2.5100   -7.9280   -1.2240 C   0  0  0  0  0  0  0  0  0  0  0  0
   -3.2380   -8.9720   -0.8040 C   0  0  0  0  0  0  0  0  0  0  0  0
    1.4470   -0.0050    0.2610 C   0  0  0  0  0  0  0  0  0  0  0  0
    2.6600   -0.1400    0.1120 O   0  0  0  0  0  0  0  0  0  0  0  0
    0.9550    1.1510    0.6980 N   0  0  0  0  0  0  0  0  0  0  0  0
    1.8610    2.2680    1.0030 C   0  0  0  0  0  0  0  0  0  0  0  0
    1.0560    3.4540    1.4760 C   0  0  0  0  0  0  0  0  0  0  0  0
    1.6770    4.5930    1.8130 C   0  0  0  0  0  0  0  0  0  0  0  0
   -1.6550    0.9410   -0.0810 H   0  0  0  0  0  0  0  0  0  0  0  0
   -1.5160    0.3770    1.5690 H   0  0  0  0  0  0  0  0  0  0  0  0
    2.1070   -2.4710   -0.6380 H   0  0  0  0  0  0  0  0  0  0  0  0
   -3.8800   -1.5620    0.1790 H   0  0  0  0  0  0  0  0  0  0  0  0
   -0.8340   -5.8030   -1.0780 H   0  0  0  0  0  0  0  0  0  0  0  0
   -1.9560   -5.5660   -2.4350 H   0  0  0  0  0  0  0  0  0  0  0  0
   -3.8430   -6.2750   -0.9970 H   0  0  0  0  0  0  0  0  0  0  0  0
   -2.7200   -6.5120    0.3600 H   0  0  0  0  0  0  0  0  0  0  0  0
   -1.7000   -8.0810   -1.9220 H   0  0  0  0  0  0  0  0  0  0  0  0
   -4.0490   -8.8190   -0.1070 H   0  0  0  0  0  0  0  0  0  0  0  0
   -3.0140   -9.9660   -1.1630 H   0  0  0  0  0  0  0  0  0  0  0  0
   -0.0420    1.2620    0.8200 H   0  0  0  0  0  0  0  0  0  0  0  0
    2.5570    1.9670    1.7830 H   0  0  0  0  0  0  0  0  0  0  0  0
    2.4160    2.5390    0.1070 H   0  0  0  0  0  0  0  0  0  0  0  0
   -0.0190    3.3850    1.5430 H   0  0  0  0  0  0  0  0  0  0  0  0
    2.7530    4.6620    1.7460 H   0  0  0  0  0  0  0  0  0  0  0  0
    1.1010    5.4420    2.1520 H   0  0  0  0  0  0  0  0  0  0  0  0
  1 21  1  0  0  0  0
  1 22  1  0  0  0  0
  1  2  1  0  0  0  0
  2  3  2  0  0  0  0
  3  4  1  0  0  0  0
  4 23  1  0  0  0  0
  4  5  2  0  0  0  0
  5  6  1  0  0  0  0
  6  7  2  0  0  0  0
  7  2  1  0  0  0  0
  7  8  1  0  0  0  0
  8 24  1  0  0  0  0
  8  9  2  0  0  0  0
  9 10  1  0  0  0  0
 10  6  1  0  0  0  0
 10 11  1  0  0  0  0
 11 25  1  0  0  0  0
 11 26  1  0  0  0  0
 11 12  1  0  0  0  0
 12 27  1  0  0  0  0
 12 28  1  0  0  0  0
 12 13  1  0  0  0  0
 13 29  1  0  0  0  0
 13 14  2  0  0  0  0
 14 30  1  0  0  0  0
 14 31  1  0  0  0  0
  3 15  1  0  0  0  0
 15 16  2  0  0  0  0
 15 17  1  0  0  0  0
 17 32  1  0  0  0  0
 17 18  1  0  0  0  0
 18 33  1  0  0  0  0
 18 34  1  0  0  0  0
 18 19  1  0  0  0  0
 19 35  1  0  0  0  0
 19 20  2  0  0  0  0
 20 36  1  0  0  0  0
 20 37  1  0  0  0  0
M  END
>  <LOGBIO>
8.0000

>  <PRED_LOGBIO>
6.8200

>  <XV_RES>
2.2320

>  <WHL_TMPL>
1

>  <ANCH>
34-35;8-9

$$$$
ROW102
  -MTS-   01071502103D 0   0.00000     0.00000     0

 50 52  0  0  0  0  0  0  0  0999 V2000
   -3.3830    6.8970   -0.9060 C   0  0  0  0  0  0  0  0  0  0  0  0
   -2.0360    6.2360   -0.6270 C   0  0  0  0  0  0  0  0  0  0  0  0
   -1.0260    7.2980   -0.1970 C   0  0  0  0  0  0  0  0  0  0  0  0
    0.2710    6.6610    0.0730 N   0  0  0  0  0  0  0  0  0  0  0  0
    0.4240    5.2080   -0.0900 C   0  0  0  0  0  0  0  0  0  0  0  0
   -0.9040    4.6040   -0.5440 C   0  0  0  0  0  0  0  0  0  0  0  0
   -0.7450    3.0960   -0.7130 C   0  0  0  0  0  0  0  0  0  0  0  0
    1.3060    7.3990    0.4640 C   0  0  0  0  0  0  0  0  0  0  0  0
    2.6300    6.7490    0.7370 O   0  0  0  0  0  0  0  0  0  0  0  0
    1.1480    8.8910    0.6330 C   0  0  0  0  0  0  0  0  0  0  0  0
    0.2320    9.4260   -0.4410 C   0  0  0  0  0  0  0  0  0  0  0  0
   -1.1000    9.5410   -0.3550 C   0  0  0  0  0  0  0  0  0  0  0  0
   -1.5580   10.0780   -1.5640 N   0  0  0  0  0  0  0  0  0  0  0  0
   -0.5120   10.2730   -2.3450 C   0  0  0  0  0  0  0  0  0  0  0  0
   -0.3620   10.8080   -3.7170 C   0  0  0  0  0  0  0  0  0  0  0  0
   -1.7440   11.3190   -4.6040 Cl  0  0  0  0  0  0  0  0  0  0  0  0
    0.8590   10.8890   -4.2620 C   0  0  0  0  0  0  0  0  0  0  0  0
    2.0450   10.4480   -3.4950 C   0  0  0  0  0  0  0  0  0  0  0  0
    1.8530    9.9730   -2.2570 C   0  0  0  0  0  0  0  0  0  0  0  0
    0.6160    9.8780   -1.6760 N   0  0  0  0  0  0  0  0  0  0  0  0
   -1.9360    9.1680    0.8080 C   0  0  0  0  0  0  0  0  0  0  0  0
   -1.7270    9.7840    2.0470 C   0  0  0  0  0  0  0  0  0  0  0  0
   -2.5180    9.4310    3.1470 C   0  0  0  0  0  0  0  0  0  0  0  0
   -3.5180    8.4620    3.0080 C   0  0  0  0  0  0  0  0  0  0  0  0
   -3.7280    7.8460    1.7680 C   0  0  0  0  0  0  0  0  0  0  0  0
   -2.9370    8.1990    0.6690 C   0  0  0  0  0  0  0  0  0  0  0  0
   -3.2680    7.6320   -1.7010 H   0  0  0  0  0  0  0  0  0  0  0  0
   -4.1020    6.1410   -1.2130 H   0  0  0  0  0  0  0  0  0  0  0  0
   -3.7380    7.3920   -0.0050 H   0  0  0  0  0  0  0  0  0  0  0  0
   -1.6810    5.7420   -1.5290 H   0  0  0  0  0  0  0  0  0  0  0  0
   -2.1510    5.5020    0.1680 H   0  0  0  0  0  0  0  0  0  0  0  0
   -1.3810    7.7930    0.7050 H   0  0  0  0  0  0  0  0  0  0  0  0
   -0.9110    8.0330   -0.9910 H   0  0  0  0  0  0  0  0  0  0  0  0
    1.1890    5.0060   -0.8370 H   0  0  0  0  0  0  0  0  0  0  0  0
    0.7180    4.7660    0.8590 H   0  0  0  0  0  0  0  0  0  0  0  0
   -1.6690    4.8070    0.2030 H   0  0  0  0  0  0  0  0  0  0  0  0
   -1.1990    5.0470   -1.4930 H   0  0  0  0  0  0  0  0  0  0  0  0
   -0.4510    2.6530    0.2360 H   0  0  0  0  0  0  0  0  0  0  0  0
   -1.6910    2.6660   -1.0360 H   0  0  0  0  0  0  0  0  0  0  0  0
    0.0190    2.8930   -1.4610 H   0  0  0  0  0  0  0  0  0  0  0  0
    0.7210    9.1020    1.6120 H   0  0  0  0  0  0  0  0  0  0  0  0
    2.1220    9.3700    0.5510 H   0  0  0  0  0  0  0  0  0  0  0  0
    0.9780   11.2780   -5.2630 H   0  0  0  0  0  0  0  0  0  0  0  0
    3.0360   10.5070   -3.9210 H   0  0  0  0  0  0  0  0  0  0  0  0
    2.7140    9.6490   -1.6910 H   0  0  0  0  0  0  0  0  0  0  0  0
   -0.9550   10.5320    2.1550 H   0  0  0  0  0  0  0  0  0  0  0  0
   -2.3560    9.9070    4.1030 H   0  0  0  0  0  0  0  0  0  0  0  0
   -4.1290    8.1900    3.8560 H   0  0  0  0  0  0  0  0  0  0  0  0
   -4.5000    7.0980    1.6610 H   0  0  0  0  0  0  0  0  0  0  0  0
   -3.0990    7.7230   -0.2880 H   0  0  0  0  0  0  0  0  0  0  0  0
  1 27  1  0  0  0  0
  1 28  1  0  0  0  0
  1 29  1  0  0  0  0
  1  2  1  0  0  0  0
  2 30  1  0  0  0  0
  2 31  1  0  0  0  0
  2  3  1  0  0  0  0
  3 32  1  0  0  0  0
  3 33  1  0  0  0  0
  3  4  1  0  0  0  0
  4  5  1  0  0  0  0
  5 34  1  0  0  0  0
  5 35  1  0  0  0  0
  5  6  1  0  0  0  0
  6 36  1  0  0  0  0
  6 37  1  0  0  0  0
  6  7  1  0  0  0  0
  7 38  1  0  0  0  0
  7 39  1  0  0  0  0
  7 40  1  0  0  0  0
  4  8  1  0  0  0  0
  8  9  2  0  0  0  0
  8 10  1  0  0  0  0
 10 41  1  0  0  0  0
 10 42  1  0  0  0  0
 10 11  1  0  0  0  0
 11 12  2  0  0  0  0
 12 13  1  0  0  0  0
 13 14  2  0  0  0  0
 14 15  1  0  0  0  0
 15 16  1  0  0  0  0
 15 17  2  0  0  0  0
 17 43  1  0  0  0  0
 17 18  1  0  0  0  0
 18 44  1  0  0  0  0
 18 19  2  0  0  0  0
 19 45  1  0  0  0  0
 19 20  1  0  0  0  0
 20 11  1  0  0  0  0
 20 14  1  0  0  0  0
 12 21  1  0  0  0  0
 21 22  2  0  0  0  0
 22 46  1  0  0  0  0
 22 23  1  0  0  0  0
 23 47  1  0  0  0  0
 23 24  2  0  0  0  0
 24 48  1  0  0  0  0
 24 25  1  0  0  0  0
 25 49  1  0  0  0  0
 25 26  2  0  0  0  0
 26 21  1  0  0  0  0
 26 50  1  0  0  0  0
M  END
>  <LOGBIO>
4.5900

>  <PRED_LOGBIO>
5.5700

>  <XV_RES>
-1.1500

>  <WHL_TMPL>
2

>  <ANCH>
34-35;22-23

$$$$
ROW103
  -MTS-   01071502103D 0   0.00000     0.00000     0

 41 44  0  0  0  0  0  0  0  0999 V2000
    7.3130   -2.5010   -2.9600 C   0  0  0  0  0  0  0  0  0  0  0  0
    5.8990   -2.0970   -2.5540 C   0  0  0  0  0  0  0  0  0  0  0  0
    5.7690   -2.1590   -1.0330 C   0  0  0  0  0  0  0  0  0  0  0  0
    4.3690   -1.7600   -0.6310 C   0  0  0  0  0  0  0  0  0  0  0  0
    4.0440   -0.6910    0.0720 N   0  0  0  0  0  0  0  0  0  0  0  0
    2.6530   -0.6820    0.2290 O   0  0  0  0  0  0  0  0  0  0  0  0
    2.1700   -1.8140   -0.4240 C   0  0  0  0  0  0  0  0  0  0  0  0
    3.1980   -2.4610   -0.9400 N   0  0  0  0  0  0  0  0  0  0  0  0
    0.7380   -2.1410   -0.4330 C   0  0  0  0  0  0  0  0  0  0  0  0
    0.2180   -3.3690   -0.7850 N   0  0  0  0  0  0  0  0  0  0  0  0
   -1.0820   -3.2660   -0.6400 C   0  0  0  0  0  0  0  0  0  0  0  0
   -1.4590   -2.0330   -0.1640 N   0  0  0  0  0  0  0  0  0  0  0  0
   -0.3010   -1.2890   -0.0790 C   0  0  0  0  0  0  0  0  0  0  0  0
   -0.3330    0.1440    0.2770 C   0  0  0  0  0  0  0  0  0  0  0  0
   -0.7590    0.2320    1.6550 N   0  0  0  0  0  0  0  0  0  0  0  0
    0.2280    0.6880    2.6220 C   0  0  0  0  0  0  0  0  0  0  0  0
   -2.0600   -0.0300    2.0610 C   0  0  0  0  0  0  0  0  0  0  0  0
   -2.4560    0.1770    3.2090 O   0  0  0  0  0  0  0  0  0  0  0  0
   -3.0460   -0.5960    1.0890 C   0  0  0  0  0  0  0  0  0  0  0  0
   -4.3770   -0.1910    1.2950 C   0  0  0  0  0  0  0  0  0  0  0  0
   -5.4100   -0.7630    0.5640 C   0  0  0  0  0  0  0  0  0  0  0  0
   -5.1550   -1.7540   -0.3700 C   0  0  0  0  0  0  0  0  0  0  0  0
   -3.8430   -2.1770   -0.5880 C   0  0  0  0  0  0  0  0  0  0  0  0
   -2.7770   -1.5930    0.1250 C   0  0  0  0  0  0  0  0  0  0  0  0
    8.0290   -1.8180   -2.5070 H   0  0  0  0  0  0  0  0  0  0  0  0
    7.4060   -2.4570   -4.0440 H   0  0  0  0  0  0  0  0  0  0  0  0
    7.5130   -3.5150   -2.6200 H   0  0  0  0  0  0  0  0  0  0  0  0
    5.6990   -1.0830   -2.8940 H   0  0  0  0  0  0  0  0  0  0  0  0
    5.1830   -2.7800   -3.0070 H   0  0  0  0  0  0  0  0  0  0  0  0
    5.9690   -3.1730   -0.6930 H   0  0  0  0  0  0  0  0  0  0  0  0
    6.4850   -1.4760   -0.5800 H   0  0  0  0  0  0  0  0  0  0  0  0
   -1.7770   -4.0600   -0.8690 H   0  0  0  0  0  0  0  0  0  0  0  0
   -1.1060    0.6100   -0.3300 H   0  0  0  0  0  0  0  0  0  0  0  0
    0.6690    0.5560    0.1800 H   0  0  0  0  0  0  0  0  0  0  0  0
   -0.2720    1.1000    3.4960 H   0  0  0  0  0  0  0  0  0  0  0  0
    0.7670    1.5090    2.1540 H   0  0  0  0  0  0  0  0  0  0  0  0
    0.8640   -0.1630    2.8550 H   0  0  0  0  0  0  0  0  0  0  0  0
   -4.5980    0.5710    2.0280 H   0  0  0  0  0  0  0  0  0  0  0  0
   -6.4250   -0.4310    0.7260 H   0  0  0  0  0  0  0  0  0  0  0  0
   -5.9680   -2.1970   -0.9270 H   0  0  0  0  0  0  0  0  0  0  0  0
   -3.6430   -2.9570   -1.3080 H   0  0  0  0  0  0  0  0  0  0  0  0
  1 25  1  0  0  0  0
  1 26  1  0  0  0  0
  1 27  1  0  0  0  0
  1  2  1  0  0  0  0
  2 28  1  0  0  0  0
  2 29  1  0  0  0  0
  2  3  1  0  0  0  0
  3 30  1  0  0  0  0
  3 31  1  0  0  0  0
  3  4  1  0  0  0  0
  4  5  2  0  0  0  0
  5  6  1  0  0  0  0
  6  7  1  0  0  0  0
  7  8  2  0  0  0  0
  8  4  1  0  0  0  0
  7  9  1  0  0  0  0
  9 10  1  0  0  0  0
 10 11  2  0  0  0  0
 11 32  1  0  0  0  0
 11 12  1  0  0  0  0
 12 13  1  0  0  0  0
 13  9  2  0  0  0  0
 13 14  1  0  0  0  0
 14 33  1  0  0  0  0
 14 34  1  0  0  0  0
 14 15  1  0  0  0  0
 15 16  1  0  0  0  0
 16 35  1  0  0  0  0
 16 36  1  0  0  0  0
 16 37  1  0  0  0  0
 15 17  1  0  0  0  0
 17 18  2  0  0  0  0
 17 19  1  0  0  0  0
 19 20  2  0  0  0  0
 20 38  1  0  0  0  0
 20 21  1  0  0  0  0
 21 39  1  0  0  0  0
 21 22  2  0  0  0  0
 22 40  1  0  0  0  0
 22 23  1  0  0  0  0
 23 41  1  0  0  0  0
 23 24  2  0  0  0  0
 24 12  1  0  0  0  0
 24 19  1  0  0  0  0
M  END
>  <LOGBIO>
6.9200

>  <PRED_LOGBIO>
6.8700

>  <XV_RES>
0.0090

>  <WHL_TMPL>
1

>  <ANCH>
24-25;14-13

$$$$
ROW104
  -MTS-   01071502103D 0   0.00000     0.00000     0

 41 45  0  0  0  0  0  0  0  0999 V2000
   -0.5050    0.5680   -6.6310 C   0  0  0  0  0  0  0  0  0  0  0  0
   -1.1440   -0.3420   -5.6090 C   0  0  0  0  0  0  0  0  0  0  0  0
   -2.2810   -1.1220   -5.8070 O   0  0  0  0  0  0  0  0  0  0  0  0
   -2.5160   -1.8010   -4.6060 N   0  0  0  0  0  0  0  0  0  0  0  0
   -1.5790   -1.4470   -3.7460 C   0  0  0  0  0  0  0  0  0  0  0  0
   -0.7220   -0.5360   -4.3740 N   0  0  0  0  0  0  0  0  0  0  0  0
   -1.4550   -1.9330   -2.3540 C   0  0  0  0  0  0  0  0  0  0  0  0
   -1.0750   -3.2210   -1.9580 N   0  0  0  0  0  0  0  0  0  0  0  0
   -1.0830   -3.2620   -0.6380 C   0  0  0  0  0  0  0  0  0  0  0  0
   -1.4590   -2.0330   -0.1640 N   0  0  0  0  0  0  0  0  0  0  0  0
   -1.6860   -1.2200   -1.2430 C   0  0  0  0  0  0  0  0  0  0  0  0
   -2.1200    0.2260   -1.2400 C   0  0  0  0  0  0  0  0  0  0  0  0
   -2.3850    1.0520   -0.0530 N   0  0  0  0  0  0  0  0  0  0  0  0
   -2.3060    0.7190    1.2220 C   0  0  0  0  0  0  0  0  0  0  0  0
   -2.6460    1.8050    2.1690 C   0  0  0  0  0  0  0  0  0  0  0  0
   -3.1890    1.4960    3.4220 C   0  0  0  0  0  0  0  0  0  0  0  0
   -3.5100    2.5220    4.3180 C   0  0  0  0  0  0  0  0  0  0  0  0
   -3.2890    3.8580    3.9610 C   0  0  0  0  0  0  0  0  0  0  0  0
   -2.7460    4.1670    2.7080 C   0  0  0  0  0  0  0  0  0  0  0  0
   -2.4240    3.1400    1.8120 C   0  0  0  0  0  0  0  0  0  0  0  0
   -1.9310   -0.5640    1.8560 C   0  0  0  0  0  0  0  0  0  0  0  0
   -1.9710   -0.5010    3.2540 C   0  0  0  0  0  0  0  0  0  0  0  0
   -2.4280    0.9800    4.0450 Cl  0  0  0  0  0  0  0  0  0  0  0  0
   -1.6450   -1.6290    4.0160 C   0  0  0  0  0  0  0  0  0  0  0  0
   -1.2780   -2.8210    3.3790 C   0  0  0  0  0  0  0  0  0  0  0  0
   -1.2370   -2.8840    1.9810 C   0  0  0  0  0  0  0  0  0  0  0  0
   -1.5640   -1.7560    1.2200 C   0  0  0  0  0  0  0  0  0  0  0  0
   -1.2690    0.9480   -7.3060 H   0  0  0  0  0  0  0  0  0  0  0  0
    0.2370    0.0110   -7.1990 H   0  0  0  0  0  0  0  0  0  0  0  0
   -0.0230    1.4010   -6.1230 H   0  0  0  0  0  0  0  0  0  0  0  0
   -0.8350   -4.1210   -0.0330 H   0  0  0  0  0  0  0  0  0  0  0  0
   -3.0860    0.1940   -1.7390 H   0  0  0  0  0  0  0  0  0  0  0  0
   -1.3730    0.7610   -1.8230 H   0  0  0  0  0  0  0  0  0  0  0  0
   -3.3600    0.4650    3.6970 H   0  0  0  0  0  0  0  0  0  0  0  0
   -3.9300    2.2840    5.2840 H   0  0  0  0  0  0  0  0  0  0  0  0
   -3.5370    4.6490    4.6520 H   0  0  0  0  0  0  0  0  0  0  0  0
   -2.5740    5.1970    2.4330 H   0  0  0  0  0  0  0  0  0  0  0  0
   -2.0050    3.3790    0.8460 H   0  0  0  0  0  0  0  0  0  0  0  0
   -1.6760   -1.5800    5.0940 H   0  0  0  0  0  0  0  0  0  0  0  0
   -1.0260   -3.6910    3.9670 H   0  0  0  0  0  0  0  0  0  0  0  0
   -0.9540   -3.8030    1.4900 H   0  0  0  0  0  0  0  0  0  0  0  0
  1 28  1  0  0  0  0
  1 29  1  0  0  0  0
  1 30  1  0  0  0  0
  1  2  1  0  0  0  0
  2  3  1  0  0  0  0
  3  4  1  0  0  0  0
  4  5  2  0  0  0  0
  5  6  1  0  0  0  0
  6  2  2  0  0  0  0
  5  7  1  0  0  0  0
  7  8  1  0  0  0  0
  8  9  2  0  0  0  0
  9 31  1  0  0  0  0
  9 10  1  0  0  0  0
 10 11  1  0  0  0  0
 11  7  2  0  0  0  0
 11 12  1  0  0  0  0
 12 32  1  0  0  0  0
 12 33  1  0  0  0  0
 12 13  1  0  0  0  0
 13 14  2  0  0  0  0
 14 15  1  0  0  0  0
 15 16  2  0  0  0  0
 16 34  1  0  0  0  0
 16 17  1  0  0  0  0
 17 35  1  0  0  0  0
 17 18  2  0  0  0  0
 18 36  1  0  0  0  0
 18 19  1  0  0  0  0
 19 37  1  0  0  0  0
 19 20  2  0  0  0  0
 20 15  1  0  0  0  0
 20 38  1  0  0  0  0
 14 21  1  0  0  0  0
 21 22  2  0  0  0  0
 22 23  1  0  0  0  0
 22 24  1  0  0  0  0
 24 39  1  0  0  0  0
 24 25  2  0  0  0  0
 25 40  1  0  0  0  0
 25 26  1  0  0  0  0
 26 41  1  0  0  0  0
 26 27  2  0  0  0  0
 27 10  1  0  0  0  0
 27 21  1  0  0  0  0
M  END
>  <LOGBIO>
8.8900

>  <PRED_LOGBIO>
8.1500

>  <XV_RES>
0.8430

>  <WHL_TMPL>
1

>  <ANCH>
1-35;14-12

$$$$
ROW105
  -MTS-   01071502103D 0   0.00000     0.00000     0

 51 54  0  0  0  0  0  0  0  0999 V2000
   -1.4730    8.7570   -0.5230 C   0  0  0  0  0  0  0  0  0  0  0  0
    0.0170    8.9880   -0.7560 C   0  0  0  0  0  0  0  0  0  0  0  0
    0.7050    9.2080    0.5700 C   0  0  0  0  0  0  0  0  0  0  0  0
    1.3000   10.2630    0.7870 O   0  0  0  0  0  0  0  0  0  0  0  0
    0.6690    8.2610    1.5030 N   0  0  0  0  0  0  0  0  0  0  0  0
    1.3530    8.4790    2.8190 C   0  0  0  0  0  0  0  0  0  0  0  0
   -0.0420    7.0010    1.2440 C   0  0  0  0  0  0  0  0  0  0  0  0
   -1.5170    7.1930    1.5010 C   0  0  0  0  0  0  0  0  0  0  0  0
   -2.3600    7.6090    0.4640 C   0  0  0  0  0  0  0  0  0  0  0  0
   -3.7280    7.7870    0.7030 C   0  0  0  0  0  0  0  0  0  0  0  0
   -4.2530    7.5490    1.9790 C   0  0  0  0  0  0  0  0  0  0  0  0
   -3.4100    7.1320    3.0160 C   0  0  0  0  0  0  0  0  0  0  0  0
   -2.0420    6.9540    2.7770 C   0  0  0  0  0  0  0  0  0  0  0  0
    0.2070   10.2050   -1.6300 C   0  0  0  0  0  0  0  0  0  0  0  0
    1.2170   10.4090   -2.4870 C   0  0  0  0  0  0  0  0  0  0  0  0
    1.0120   11.6550   -3.0920 N   0  0  0  0  0  0  0  0  0  0  0  0
   -0.0980   12.1710   -2.5970 C   0  0  0  0  0  0  0  0  0  0  0  0
   -0.8050   13.4460   -2.8550 C   0  0  0  0  0  0  0  0  0  0  0  0
   -0.1750   14.5710   -3.9930 Cl  0  0  0  0  0  0  0  0  0  0  0  0
   -1.9390   13.7170   -2.1940 C   0  0  0  0  0  0  0  0  0  0  0  0
   -2.4510   12.7250   -1.2230 C   0  0  0  0  0  0  0  0  0  0  0  0
   -3.9030   13.0390   -0.3570 Cl  0  0  0  0  0  0  0  0  0  0  0  0
   -1.7830   11.5810   -1.0170 C   0  0  0  0  0  0  0  0  0  0  0  0
   -0.6220   11.2940   -1.6860 N   0  0  0  0  0  0  0  0  0  0  0  0
    2.3430    9.4850   -2.7470 C   0  0  0  0  0  0  0  0  0  0  0  0
    3.2020    9.1180   -1.7040 C   0  0  0  0  0  0  0  0  0  0  0  0
    4.2680    8.2450   -1.9500 C   0  0  0  0  0  0  0  0  0  0  0  0
    4.4750    7.7380   -3.2390 C   0  0  0  0  0  0  0  0  0  0  0  0
    5.7990    6.6520   -3.5450 Cl  0  0  0  0  0  0  0  0  0  0  0  0
    3.6160    8.1050   -4.2820 C   0  0  0  0  0  0  0  0  0  0  0  0
    2.5500    8.9790   -4.0360 C   0  0  0  0  0  0  0  0  0  0  0  0
   -1.6100    7.8800    0.1060 H   0  0  0  0  0  0  0  0  0  0  0  0
   -1.9690    8.5980   -1.4790 H   0  0  0  0  0  0  0  0  0  0  0  0
   -1.9030    9.6270   -0.0320 H   0  0  0  0  0  0  0  0  0  0  0  0
    0.4470    8.1180   -1.2480 H   0  0  0  0  0  0  0  0  0  0  0  0
    0.6120    8.6090    3.6050 H   0  0  0  0  0  0  0  0  0  0  0  0
    1.8920    9.4210    2.7390 H   0  0  0  0  0  0  0  0  0  0  0  0
    2.0040    7.6220    2.9780 H   0  0  0  0  0  0  0  0  0  0  0  0
    0.1100    6.7050    0.2080 H   0  0  0  0  0  0  0  0  0  0  0  0
    0.3430    6.2250    1.9030 H   0  0  0  0  0  0  0  0  0  0  0  0
   -1.9550    7.7930   -0.5200 H   0  0  0  0  0  0  0  0  0  0  0  0
   -4.3790    8.1080   -0.0970 H   0  0  0  0  0  0  0  0  0  0  0  0
   -5.3080    7.6860    2.1630 H   0  0  0  0  0  0  0  0  0  0  0  0
   -3.8150    6.9490    4.0000 H   0  0  0  0  0  0  0  0  0  0  0  0
   -1.3920    6.6330    3.5770 H   0  0  0  0  0  0  0  0  0  0  0  0
   -2.4690   14.6420   -2.3680 H   0  0  0  0  0  0  0  0  0  0  0  0
   -2.1700   10.8680   -0.3040 H   0  0  0  0  0  0  0  0  0  0  0  0
    3.0430    9.5090   -0.7100 H   0  0  0  0  0  0  0  0  0  0  0  0
    4.9310    7.9610   -1.1460 H   0  0  0  0  0  0  0  0  0  0  0  0
    3.7750    7.7140   -5.2760 H   0  0  0  0  0  0  0  0  0  0  0  0
    1.8870    9.2620   -4.8400 H   0  0  0  0  0  0  0  0  0  0  0  0
  1 32  1  0  0  0  0
  1 33  1  0  0  0  0
  1 34  1  0  0  0  0
  1  2  1  0  0  0  0
  2 35  1  0  0  0  0
  2  3  1  0  0  0  0
  3  4  2  0  0  0  0
  3  5  1  0  0  0  0
  5  6  1  0  0  0  0
  6 36  1  0  0  0  0
  6 37  1  0  0  0  0
  6 38  1  0  0  0  0
  5  7  1  0  0  0  0
  7 39  1  0  0  0  0
  7 40  1  0  0  0  0
  7  8  1  0  0  0  0
  8  9  2  0  0  0  0
  9 41  1  0  0  0  0
  9 10  1  0  0  0  0
 10 42  1  0  0  0  0
 10 11  2  0  0  0  0
 11 43  1  0  0  0  0
 11 12  1  0  0  0  0
 12 44  1  0  0  0  0
 12 13  2  0  0  0  0
 13  8  1  0  0  0  0
 13 45  1  0  0  0  0
  2 14  1  0  0  0  0
 14 15  2  0  0  0  0
 15 16  1  0  0  0  0
 16 17  2  0  0  0  0
 17 18  1  0  0  0  0
 18 19  1  0  0  0  0
 18 20  2  0  0  0  0
 20 46  1  0  0  0  0
 20 21  1  0  0  0  0
 21 22  1  0  0  0  0
 21 23  2  0  0  0  0
 23 47  1  0  0  0  0
 23 24  1  0  0  0  0
 24 14  1  0  0  0  0
 24 17  1  0  0  0  0
 15 25  1  0  0  0  0
 25 26  2  0  0  0  0
 26 48  1  0  0  0  0
 26 27  1  0  0  0  0
 27 49  1  0  0  0  0
 27 28  2  0  0  0  0
 28 29  1  0  0  0  0
 28 30  1  0  0  0  0
 30 50  1  0  0  0  0
 30 31  2  0  0  0  0
 31 25  1  0  0  0  0
 31 51  1  0  0  0  0
M  END
>  <LOGBIO>
5.0000

>  <PRED_LOGBIO>
5.4600

>  <XV_RES>
0.0000

>  <WHL_TMPL>
2

>  <ANCH>
36-41;9-10

$$$$
ROW106
  -MTS-   01071502103D 0   0.00000     0.00000     0

 49 53  0  0  0  0  0  0  0  0999 V2000
   -1.1030    1.8340   -0.1530 Cl  0  0  0  0  0  0  0  0  0  0  0  0
   -0.0010    2.7830   -1.0710 C   0  0  0  0  0  0  0  0  0  0  0  0
    0.8990    2.1320   -2.0500 C   0  0  0  0  0  0  0  0  0  0  0  0
    1.7470    2.8960   -2.7510 C   0  0  0  0  0  0  0  0  0  0  0  0
    2.8100    2.1810   -3.8990 Cl  0  0  0  0  0  0  0  0  0  0  0  0
    1.7640    4.3590   -2.5310 C   0  0  0  0  0  0  0  0  0  0  0  0
    2.4780    5.3310   -3.0680 N   0  0  0  0  0  0  0  0  0  0  0  0
    2.0760    6.5380   -2.4820 C   0  0  0  0  0  0  0  0  0  0  0  0
    1.1140    6.2560   -1.5930 C   0  0  0  0  0  0  0  0  0  0  0  0
    0.3870    7.2550   -0.7250 C   0  0  0  0  0  0  0  0  0  0  0  0
    1.1300    7.4240    0.5780 C   0  0  0  0  0  0  0  0  0  0  0  0
    2.1630    6.7880    0.7850 O   0  0  0  0  0  0  0  0  0  0  0  0
    0.6690    8.2610    1.5030 N   0  0  0  0  0  0  0  0  0  0  0  0
    1.3400    8.4750    2.7930 C   0  0  0  0  0  0  0  0  0  0  0  0
    1.7130    9.9530    3.0100 C   0  0  0  0  0  0  0  0  0  0  0  0
    0.6210   10.9080    2.5920 C   0  0  0  0  0  0  0  0  0  0  0  0
    0.6930   12.2400    3.0160 C   0  0  0  0  0  0  0  0  0  0  0  0
   -0.3060   13.1480    2.6440 C   0  0  0  0  0  0  0  0  0  0  0  0
   -1.3770   12.7240    1.8480 C   0  0  0  0  0  0  0  0  0  0  0  0
   -1.4490   11.3910    1.4240 C   0  0  0  0  0  0  0  0  0  0  0  0
   -0.4500   10.4830    1.7960 C   0  0  0  0  0  0  0  0  0  0  0  0
   -0.5560    9.0530    1.3240 C   0  0  0  0  0  0  0  0  0  0  0  0
    0.9060    4.9020   -1.6100 N   0  0  0  0  0  0  0  0  0  0  0  0
    0.0430    4.1110   -0.8990 C   0  0  0  0  0  0  0  0  0  0  0  0
    2.6160    7.8810   -2.7900 C   0  0  0  0  0  0  0  0  0  0  0  0
    2.5220    8.3920   -4.0900 C   0  0  0  0  0  0  0  0  0  0  0  0
    3.0320    9.6630   -4.3810 C   0  0  0  0  0  0  0  0  0  0  0  0
    3.6370   10.4220   -3.3720 C   0  0  0  0  0  0  0  0  0  0  0  0
    3.7310    9.9110   -2.0720 C   0  0  0  0  0  0  0  0  0  0  0  0
    3.2210    8.6400   -1.7810 C   0  0  0  0  0  0  0  0  0  0  0  0
    0.8710    1.0620   -2.1960 H   0  0  0  0  0  0  0  0  0  0  0  0
   -0.6200    6.8950   -0.5240 H   0  0  0  0  0  0  0  0  0  0  0  0
    0.3350    8.2120   -1.2400 H   0  0  0  0  0  0  0  0  0  0  0  0
    2.2790    7.9280    2.7430 H   0  0  0  0  0  0  0  0  0  0  0  0
    0.6630    8.1800    3.5930 H   0  0  0  0  0  0  0  0  0  0  0  0
    2.5530   10.1500    2.3480 H   0  0  0  0  0  0  0  0  0  0  0  0
    1.9040   10.0970    4.0720 H   0  0  0  0  0  0  0  0  0  0  0  0
    1.5190   12.5680    3.6300 H   0  0  0  0  0  0  0  0  0  0  0  0
   -0.2500   14.1760    2.9700 H   0  0  0  0  0  0  0  0  0  0  0  0
   -2.1470   13.4240    1.5610 H   0  0  0  0  0  0  0  0  0  0  0  0
   -2.2750   11.0640    0.8100 H   0  0  0  0  0  0  0  0  0  0  0  0
   -0.7160    9.1090    0.2490 H   0  0  0  0  0  0  0  0  0  0  0  0
   -1.3570    8.5760    1.8850 H   0  0  0  0  0  0  0  0  0  0  0  0
   -0.6200    4.5700   -0.1800 H   0  0  0  0  0  0  0  0  0  0  0  0
    2.0550    7.8070   -4.8680 H   0  0  0  0  0  0  0  0  0  0  0  0
    2.9590   10.0580   -5.3840 H   0  0  0  0  0  0  0  0  0  0  0  0
    4.0310   11.4030   -3.5970 H   0  0  0  0  0  0  0  0  0  0  0  0
    4.1980   10.4970   -1.2940 H   0  0  0  0  0  0  0  0  0  0  0  0
    3.2930    8.2460   -0.7790 H   0  0  0  0  0  0  0  0  0  0  0  0
  1  2  1  0  0  0  0
  2  3  1  0  0  0  0
  3 31  1  0  0  0  0
  3  4  2  0  0  0  0
  4  5  1  0  0  0  0
  4  6  1  0  0  0  0
  6  7  2  0  0  0  0
  7  8  1  0  0  0  0
  8  9  2  0  0  0  0
  9 10  1  0  0  0  0
 10 32  1  0  0  0  0
 10 33  1  0  0  0  0
 10 11  1  0  0  0  0
 11 12  2  0  0  0  0
 11 13  1  0  0  0  0
 13 14  1  0  0  0  0
 14 34  1  0  0  0  0
 14 35  1  0  0  0  0
 14 15  1  0  0  0  0
 15 36  1  0  0  0  0
 15 37  1  0  0  0  0
 15 16  1  0  0  0  0
 16 17  1  0  0  0  0
 17 38  1  0  0  0  0
 17 18  2  0  0  0  0
 18 39  1  0  0  0  0
 18 19  1  0  0  0  0
 19 40  1  0  0  0  0
 19 20  2  0  0  0  0
 20 41  1  0  0  0  0
 20 21  1  0  0  0  0
 21 16  2  0  0  0  0
 21 22  1  0  0  0  0
 22 13  1  0  0  0  0
 22 42  1  0  0  0  0
 22 43  1  0  0  0  0
  9 23  1  0  0  0  0
 23  6  1  0  0  0  0
 23 24  1  0  0  0  0
 24  2  2  0  0  0  0
 24 44  1  0  0  0  0
  8 25  1  0  0  0  0
 25 26  2  0  0  0  0
 26 45  1  0  0  0  0
 26 27  1  0  0  0  0
 27 46  1  0  0  0  0
 27 28  2  0  0  0  0
 28 47  1  0  0  0  0
 28 29  1  0  0  0  0
 29 48  1  0  0  0  0
 29 30  2  0  0  0  0
 30 25  1  0  0  0  0
 30 49  1  0  0  0  0
M  END
>  <LOGBIO>
5.0000

>  <PRED_LOGBIO>
4.5200

>  <XV_RES>
0.0000

>  <WHL_TMPL>
2

>  <ANCH>
36-41;16-17

$$$$
ROW107
  -MTS-   01071502103D 0   0.00000     0.00000     0

 55 57  0  0  0  0  0  0  0  0999 V2000
   -3.3830    6.8970   -0.9060 C   0  0  0  0  0  0  0  0  0  0  0  0
   -2.0360    6.2360   -0.6270 C   0  0  0  0  0  0  0  0  0  0  0  0
   -1.0260    7.2980   -0.1970 C   0  0  0  0  0  0  0  0  0  0  0  0
    0.2710    6.6610    0.0730 N   0  0  0  0  0  0  0  0  0  0  0  0
    0.4240    5.2080   -0.0900 C   0  0  0  0  0  0  0  0  0  0  0  0
   -0.9040    4.6040   -0.5440 C   0  0  0  0  0  0  0  0  0  0  0  0
   -0.7450    3.0960   -0.7130 C   0  0  0  0  0  0  0  0  0  0  0  0
    1.3060    7.3990    0.4640 C   0  0  0  0  0  0  0  0  0  0  0  0
    2.6300    6.7490    0.7370 O   0  0  0  0  0  0  0  0  0  0  0  0
    1.1480    8.8910    0.6330 C   0  0  0  0  0  0  0  0  0  0  0  0
    0.2320    9.4260   -0.4410 C   0  0  0  0  0  0  0  0  0  0  0  0
    0.6080    9.8680   -1.6490 C   0  0  0  0  0  0  0  0  0  0  0  0
   -0.5470   10.2710   -2.3300 N   0  0  0  0  0  0  0  0  0  0  0  0
   -1.5810   10.0690   -1.5350 C   0  0  0  0  0  0  0  0  0  0  0  0
   -3.0350   10.2950   -1.6930 C   0  0  0  0  0  0  0  0  0  0  0  0
   -3.5300   10.8190   -2.8580 N   0  0  0  0  0  0  0  0  0  0  0  0
   -3.8510    9.7270   -3.7890 C   0  0  0  0  0  0  0  0  0  0  0  0
   -3.8620    9.9840   -0.6860 C   0  0  0  0  0  0  0  0  0  0  0  0
   -3.3230    9.4190    0.5710 C   0  0  0  0  0  0  0  0  0  0  0  0
   -1.9990    9.2340    0.6600 C   0  0  0  0  0  0  0  0  0  0  0  0
   -1.1300    9.5430   -0.3530 N   0  0  0  0  0  0  0  0  0  0  0  0
    1.9930    9.9210   -2.1680 C   0  0  0  0  0  0  0  0  0  0  0  0
    2.7430    8.7450   -2.2820 C   0  0  0  0  0  0  0  0  0  0  0  0
    4.0530    8.7950   -2.7730 C   0  0  0  0  0  0  0  0  0  0  0  0
    4.6130   10.0210   -3.1510 C   0  0  0  0  0  0  0  0  0  0  0  0
    6.2410   10.0830   -3.7610 Cl  0  0  0  0  0  0  0  0  0  0  0  0
    3.8620   11.1970   -3.0370 C   0  0  0  0  0  0  0  0  0  0  0  0
    2.5530   11.1470   -2.5460 C   0  0  0  0  0  0  0  0  0  0  0  0
   -3.2680    7.6320   -1.7010 H   0  0  0  0  0  0  0  0  0  0  0  0
   -4.1020    6.1410   -1.2130 H   0  0  0  0  0  0  0  0  0  0  0  0
   -3.7380    7.3920   -0.0050 H   0  0  0  0  0  0  0  0  0  0  0  0
   -1.6810    5.7420   -1.5290 H   0  0  0  0  0  0  0  0  0  0  0  0
   -2.1510    5.5020    0.1680 H   0  0  0  0  0  0  0  0  0  0  0  0
   -1.3810    7.7930    0.7050 H   0  0  0  0  0  0  0  0  0  0  0  0
   -0.9110    8.0330   -0.9910 H   0  0  0  0  0  0  0  0  0  0  0  0
    1.1890    5.0060   -0.8370 H   0  0  0  0  0  0  0  0  0  0  0  0
    0.7180    4.7660    0.8590 H   0  0  0  0  0  0  0  0  0  0  0  0
   -1.6690    4.8070    0.2030 H   0  0  0  0  0  0  0  0  0  0  0  0
   -1.1990    5.0470   -1.4930 H   0  0  0  0  0  0  0  0  0  0  0  0
   -0.4510    2.6530    0.2360 H   0  0  0  0  0  0  0  0  0  0  0  0
   -1.6910    2.6660   -1.0360 H   0  0  0  0  0  0  0  0  0  0  0  0
    0.0190    2.8930   -1.4610 H   0  0  0  0  0  0  0  0  0  0  0  0
    0.7210    9.1020    1.6120 H   0  0  0  0  0  0  0  0  0  0  0  0
    2.1220    9.3700    0.5510 H   0  0  0  0  0  0  0  0  0  0  0  0
   -4.3660   11.3490   -2.6600 H   0  0  0  0  0  0  0  0  0  0  0  0
   -4.5960    9.0740   -3.3390 H   0  0  0  0  0  0  0  0  0  0  0  0
   -4.2440   10.1430   -4.7140 H   0  0  0  0  0  0  0  0  0  0  0  0
   -2.9500    9.1560   -4.0020 H   0  0  0  0  0  0  0  0  0  0  0  0
   -4.9250   10.1460   -0.7920 H   0  0  0  0  0  0  0  0  0  0  0  0
   -3.9770    9.1630    1.3910 H   0  0  0  0  0  0  0  0  0  0  0  0
   -1.5980    8.8220    1.5740 H   0  0  0  0  0  0  0  0  0  0  0  0
    2.3120    7.7990   -1.9900 H   0  0  0  0  0  0  0  0  0  0  0  0
    4.6320    7.8870   -2.8600 H   0  0  0  0  0  0  0  0  0  0  0  0
    4.2940   12.1440   -3.3290 H   0  0  0  0  0  0  0  0  0  0  0  0
    1.9740   12.0550   -2.4580 H   0  0  0  0  0  0  0  0  0  0  0  0
  1 29  1  0  0  0  0
  1 30  1  0  0  0  0
  1 31  1  0  0  0  0
  1  2  1  0  0  0  0
  2 32  1  0  0  0  0
  2 33  1  0  0  0  0
  2  3  1  0  0  0  0
  3 34  1  0  0  0  0
  3 35  1  0  0  0  0
  3  4  1  0  0  0  0
  4  5  1  0  0  0  0
  5 36  1  0  0  0  0
  5 37  1  0  0  0  0
  5  6  1  0  0  0  0
  6 38  1  0  0  0  0
  6 39  1  0  0  0  0
  6  7  1  0  0  0  0
  7 40  1  0  0  0  0
  7 41  1  0  0  0  0
  7 42  1  0  0  0  0
  4  8  1  0  0  0  0
  8  9  2  0  0  0  0
  8 10  1  0  0  0  0
 10 43  1  0  0  0  0
 10 44  1  0  0  0  0
 10 11  1  0  0  0  0
 11 12  2  0  0  0  0
 12 13  1  0  0  0  0
 13 14  2  0  0  0  0
 14 15  1  0  0  0  0
 15 16  1  0  0  0  0
 16 45  1  0  0  0  0
 16 17  1  0  0  0  0
 17 46  1  0  0  0  0
 17 47  1  0  0  0  0
 17 48  1  0  0  0  0
 15 18  2  0  0  0  0
 18 49  1  0  0  0  0
 18 19  1  0  0  0  0
 19 50  1  0  0  0  0
 19 20  2  0  0  0  0
 20 51  1  0  0  0  0
 20 21  1  0  0  0  0
 21 11  1  0  0  0  0
 21 14  1  0  0  0  0
 12 22  1  0  0  0  0
 22 23  2  0  0  0  0
 23 52  1  0  0  0  0
 23 24  1  0  0  0  0
 24 53  1  0  0  0  0
 24 25  2  0  0  0  0
 25 26  1  0  0  0  0
 25 27  1  0  0  0  0
 27 54  1  0  0  0  0
 27 28  2  0  0  0  0
 28 22  1  0  0  0  0
 28 55  1  0  0  0  0
M  END
>  <LOGBIO>
4.0000

>  <PRED_LOGBIO>
4.4900

>  <XV_RES>
0.0000

>  <WHL_TMPL>
2

>  <ANCH>
34-35;22-23

$$$$
ROW108
  -MTS-   01071502103D 0   0.00000     0.00000     0

 36 38  0  0  0  0  0  0  0  0999 V2000
   -6.1390    6.1090    0.9840 C   0  0  0  0  0  0  0  0  0  0  0  0
   -5.0140    6.9840    0.4370 C   0  0  0  0  0  0  0  0  0  0  0  0
   -3.9220    6.1060   -0.1260 C   0  0  0  0  0  0  0  0  0  0  0  0
   -2.6730    6.5690   -0.2690 C   0  0  0  0  0  0  0  0  0  0  0  0
   -1.6660    5.7920   -0.7770 N   0  0  0  0  0  0  0  0  0  0  0  0
   -0.3380    6.0350   -1.0140 C   0  0  0  0  0  0  0  0  0  0  0  0
    0.2010    4.9200   -1.5250 C   0  0  0  0  0  0  0  0  0  0  0  0
   -0.8130    3.9590   -1.6090 N   0  0  0  0  0  0  0  0  0  0  0  0
   -1.9280    4.5020   -1.1550 C   0  0  0  0  0  0  0  0  0  0  0  0
   -3.2200    3.9790   -1.0220 N   0  0  0  0  0  0  0  0  0  0  0  0
   -4.2030    4.7120   -0.5350 C   0  0  0  0  0  0  0  0  0  0  0  0
   -5.4640    4.1900   -0.4090 O   0  0  0  0  0  0  0  0  0  0  0  0
   -6.3620    4.3330   -1.5130 C   0  0  0  0  0  0  0  0  0  0  0  0
    1.8480    4.4060   -2.1030 C   0  0  0  0  0  0  0  0  0  0  0  0
    2.7890    5.1980   -2.0640 O   0  0  0  0  0  0  0  0  0  0  0  0
    2.0560    3.0350   -2.6200 C   0  0  0  0  0  0  0  0  0  0  0  0
    1.8810    2.7670   -3.9830 C   0  0  0  0  0  0  0  0  0  0  0  0
    2.0770    1.4700   -4.4720 C   0  0  0  0  0  0  0  0  0  0  0  0
    2.4490    0.4410   -3.5980 C   0  0  0  0  0  0  0  0  0  0  0  0
    2.6240    0.7090   -2.2350 C   0  0  0  0  0  0  0  0  0  0  0  0
    2.4280    2.0060   -1.7460 C   0  0  0  0  0  0  0  0  0  0  0  0
   -6.5440    5.4960    0.1810 H   0  0  0  0  0  0  0  0  0  0  0  0
   -6.9260    6.7410    1.3890 H   0  0  0  0  0  0  0  0  0  0  0  0
   -5.7490    5.4660    1.7700 H   0  0  0  0  0  0  0  0  0  0  0  0
   -5.4050    7.6270   -0.3490 H   0  0  0  0  0  0  0  0  0  0  0  0
   -4.6090    7.5970    1.2400 H   0  0  0  0  0  0  0  0  0  0  0  0
   -2.4540    7.5850    0.0250 H   0  0  0  0  0  0  0  0  0  0  0  0
    0.1810    6.9620   -0.8230 H   0  0  0  0  0  0  0  0  0  0  0  0
   -5.9410    3.8450   -2.3890 H   0  0  0  0  0  0  0  0  0  0  0  0
   -7.3160    3.8720   -1.2650 H   0  0  0  0  0  0  0  0  0  0  0  0
   -6.5130    5.3890   -1.7230 H   0  0  0  0  0  0  0  0  0  0  0  0
    1.5940    3.5600   -4.6570 H   0  0  0  0  0  0  0  0  0  0  0  0
    1.9420    1.2630   -5.5230 H   0  0  0  0  0  0  0  0  0  0  0  0
    2.6010   -0.5590   -3.9760 H   0  0  0  0  0  0  0  0  0  0  0  0
    2.9110   -0.0840   -1.5610 H   0  0  0  0  0  0  0  0  0  0  0  0
    2.5630    2.2130   -0.6950 H   0  0  0  0  0  0  0  0  0  0  0  0
  1 22  1  0  0  0  0
  1 23  1  0  0  0  0
  1 24  1  0  0  0  0
  1  2  1  0  0  0  0
  2 25  1  0  0  0  0
  2 26  1  0  0  0  0
  2  3  1  0  0  0  0
  3  4  2  0  0  0  0
  4 27  1  0  0  0  0
  4  5  1  0  0  0  0
  5  6  1  0  0  0  0
  6 28  1  0  0  0  0
  6  7  2  0  0  0  0
  7  8  1  0  0  0  0
  8  9  2  0  0  0  0
  9  5  1  0  0  0  0
  9 10  1  0  0  0  0
 10 11  2  0  0  0  0
 11  3  1  0  0  0  0
 11 12  1  0  0  0  0
 12 13  1  0  0  0  0
 13 29  1  0  0  0  0
 13 30  1  0  0  0  0
 13 31  1  0  0  0  0
  7 14  1  0  0  0  0
 14 15  2  0  0  0  0
 14 16  1  0  0  0  0
 16 17  2  0  0  0  0
 17 32  1  0  0  0  0
 17 18  1  0  0  0  0
 18 33  1  0  0  0  0
 18 19  2  0  0  0  0
 19 34  1  0  0  0  0
 19 20  1  0  0  0  0
 20 35  1  0  0  0  0
 20 21  2  0  0  0  0
 21 16  1  0  0  0  0
 21 36  1  0  0  0  0
M  END
>  <LOGBIO>
5.8200

>  <PRED_LOGBIO>
6.3200

>  <XV_RES>
0.0000

>  <WHL_TMPL>
2

>  <ANCH>
2-4;9-8

$$$$
ROW109
  -MTS-   01071502103D 0   0.00000     0.00000     0

 38 41  0  0  0  0  0  0  0  0999 V2000
    2.6980    6.3190    0.5010 O   0  0  0  0  0  0  0  0  0  0  0  0
    1.8780    6.0090   -0.5520 C   0  0  0  0  0  0  0  0  0  0  0  0
    1.2690    4.8170   -0.6160 C   0  0  0  0  0  0  0  0  0  0  0  0
    1.5750    3.7860    0.4020 C   0  0  0  0  0  0  0  0  0  0  0  0
    0.9120    3.7280    1.4360 O   0  0  0  0  0  0  0  0  0  0  0  0
    2.5660    2.9230    0.1980 N   0  0  0  0  0  0  0  0  0  0  0  0
    2.8570    1.9380    1.1700 C   0  0  0  0  0  0  0  0  0  0  0  0
    2.2270    0.6890    1.1130 C   0  0  0  0  0  0  0  0  0  0  0  0
    2.5160   -0.2860    2.0750 C   0  0  0  0  0  0  0  0  0  0  0  0
    3.4350   -0.0120    3.0960 C   0  0  0  0  0  0  0  0  0  0  0  0
    4.0650    1.2370    3.1530 C   0  0  0  0  0  0  0  0  0  0  0  0
    3.7760    2.2120    2.1910 C   0  0  0  0  0  0  0  0  0  0  0  0
    4.3840    3.4160    2.2460 F   0  0  0  0  0  0  0  0  0  0  0  0
    0.2960    4.5160   -1.6900 C   0  0  0  0  0  0  0  0  0  0  0  0
   -0.6840    3.6340   -1.7540 N   0  0  0  0  0  0  0  0  0  0  0  0
   -1.3220    3.7420   -2.9960 C   0  0  0  0  0  0  0  0  0  0  0  0
   -2.3990    3.0650   -3.5780 C   0  0  0  0  0  0  0  0  0  0  0  0
   -2.8220    3.4020   -4.8690 C   0  0  0  0  0  0  0  0  0  0  0  0
   -2.1680    4.4170   -5.5780 C   0  0  0  0  0  0  0  0  0  0  0  0
   -1.0910    5.0950   -4.9950 C   0  0  0  0  0  0  0  0  0  0  0  0
   -0.6680    4.7580   -3.7040 C   0  0  0  0  0  0  0  0  0  0  0  0
    0.3580    5.2350   -2.8540 N   0  0  0  0  0  0  0  0  0  0  0  0
    1.3850    6.2770   -2.9960 C   0  0  0  0  0  0  0  0  0  0  0  0
    1.6420    7.0040   -1.6630 C   0  0  0  0  0  0  0  0  0  0  0  0
    3.6140    6.0600    0.3160 H   0  0  0  0  0  0  0  0  0  0  0  0
    3.1100    2.9710   -0.6520 H   0  0  0  0  0  0  0  0  0  0  0  0
    1.5190    0.4770    0.3260 H   0  0  0  0  0  0  0  0  0  0  0  0
    2.0300   -1.2490    2.0310 H   0  0  0  0  0  0  0  0  0  0  0  0
    3.6570   -0.7640    3.8380 H   0  0  0  0  0  0  0  0  0  0  0  0
    4.7740    1.4490    3.9400 H   0  0  0  0  0  0  0  0  0  0  0  0
   -2.9040    2.2820   -3.0320 H   0  0  0  0  0  0  0  0  0  0  0  0
   -3.6540    2.8790   -5.3190 H   0  0  0  0  0  0  0  0  0  0  0  0
   -2.4950    4.6770   -6.5740 H   0  0  0  0  0  0  0  0  0  0  0  0
   -0.5860    5.8780   -5.5420 H   0  0  0  0  0  0  0  0  0  0  0  0
    0.9740    7.0210   -3.6750 H   0  0  0  0  0  0  0  0  0  0  0  0
    2.3170    5.8120   -3.3090 H   0  0  0  0  0  0  0  0  0  0  0  0
    2.5710    7.5560   -1.7860 H   0  0  0  0  0  0  0  0  0  0  0  0
    0.7600    7.5920   -1.4200 H   0  0  0  0  0  0  0  0  0  0  0  0
  1 25  1  0  0  0  0
  1  2  1  0  0  0  0
  2  3  2  0  0  0  0
  3  4  1  0  0  0  0
  4  5  2  0  0  0  0
  4  6  1  0  0  0  0
  6 26  1  0  0  0  0
  6  7  1  0  0  0  0
  7  8  2  0  0  0  0
  8 27  1  0  0  0  0
  8  9  1  0  0  0  0
  9 28  1  0  0  0  0
  9 10  2  0  0  0  0
 10 29  1  0  0  0  0
 10 11  1  0  0  0  0
 11 30  1  0  0  0  0
 11 12  2  0  0  0  0
 12  7  1  0  0  0  0
 12 13  1  0  0  0  0
  3 14  1  0  0  0  0
 14 15  2  0  0  0  0
 15 16  1  0  0  0  0
 16 17  2  0  0  0  0
 17 31  1  0  0  0  0
 17 18  1  0  0  0  0
 18 32  1  0  0  0  0
 18 19  2  0  0  0  0
 19 33  1  0  0  0  0
 19 20  1  0  0  0  0
 20 34  1  0  0  0  0
 20 21  2  0  0  0  0
 21 16  1  0  0  0  0
 21 22  1  0  0  0  0
 22 14  1  0  0  0  0
 22 23  1  0  0  0  0
 23 35  1  0  0  0  0
 23 36  1  0  0  0  0
 23 24  1  0  0  0  0
 24  2  1  0  0  0  0
 24 37  1  0  0  0  0
 24 38  1  0  0  0  0
M  END
>  <LOGBIO>
8.8500

>  <PRED_LOGBIO>
7.4100

>  <XV_RES>
0.0000

>  <WHL_TMPL>
2

>  <ANCH>
14-15;21-20

$$$$
ROW111
  -MTS-   01071502103D 0   0.00000     0.00000     0

 36 38  0  0  0  0  0  0  0  0999 V2000
   -6.5880    6.5260    0.1930 C   0  0  0  0  0  0  0  0  0  0  0  0
   -5.1420    6.9370    0.4540 C   0  0  0  0  0  0  0  0  0  0  0  0
   -4.0640    6.0450   -0.1130 C   0  0  0  0  0  0  0  0  0  0  0  0
[truncated: 2,785,752 more chars]
