# Supplementary material for: Template CoMFA Generates Single 3D-QSAR Models that, for Twelve of Twelve Biological Targets, Predict All ChEMBL-Tabulated Affinities
Source: PLoS One. 2015 Jun 12;10(6):e0129307. doi: 10.1371/journal.pone.0129307 (PMC4466312; doi:10.1371/journal.pone.0129307)
Supplement: S10 Text — The zip file contains, in. sdf format, the aligned structures, from the A, B, C, D, and F protocols, of all templates and training sets for the GABAa target. The content of each file is evident from its name. (ZIP) [file pone.0129307.s011.zip › GABAa_B_tmpl.sdf]

flumazenil
  -MTS-   01061522233D 0   0.00000     0.00000     0

 36 38  0  0  0  0  0  0  0  0999 V2000
   -0.6470    0.3320    0.5230 N   0  0  0  0  0  0  0  0  0  0  0  0
   -1.9650    0.7520    0.8410 C   0  0  0  0  0  0  0  0  0  0  0  0
   -3.0310    0.2170    0.0910 C   0  0  0  0  0  0  0  0  0  0  0  0
   -4.3430    0.6240    0.3360 C   0  0  0  0  0  0  0  0  0  0  0  0
   -4.5980    1.5510    1.3340 C   0  0  0  0  0  0  0  0  0  0  0  0
   -5.8580    1.9370    1.5710 F   0  0  0  0  0  0  0  0  0  0  0  0
   -3.5650    2.0730    2.1020 C   0  0  0  0  0  0  0  0  0  0  0  0
   -2.2340    1.6830    1.8690 C   0  0  0  0  0  0  0  0  0  0  0  0
   -1.2480    2.1830    2.8770 C   0  0  0  0  0  0  0  0  0  0  0  0
   -1.6440    2.3130    4.0360 O   0  0  0  0  0  0  0  0  0  0  0  0
    0.0530    2.4710    2.4890 N   0  0  0  0  0  0  0  0  0  0  0  0
    1.0400    2.8620    3.4840 C   0  0  0  0  0  0  0  0  0  0  0  0
    0.4790    2.4750    1.1080 C   0  0  0  0  0  0  0  0  0  0  0  0
    0.5110    1.0690    0.6580 C   0  0  0  0  0  0  0  0  0  0  0  0
    1.5500    0.2420    0.2480 C   0  0  0  0  0  0  0  0  0  0  0  0
    2.9820    0.5680    0.2790 C   0  0  0  0  0  0  0  0  0  0  0  0
    3.4080    1.5260    0.9200 O   0  0  0  0  0  0  0  0  0  0  0  0
    3.8680   -0.2290   -0.4000 O   0  0  0  0  0  0  0  0  0  0  0  0
    3.4700   -1.1310   -1.4490 C   0  0  0  0  0  0  0  0  0  0  0  0
    4.6900   -1.4010   -2.3120 C   0  0  0  0  0  0  0  0  0  0  0  0
    1.0300   -0.9590   -0.1850 N   0  0  0  0  0  0  0  0  0  0  0  0
   -0.2700   -0.8660   -0.0340 C   0  0  0  0  0  0  0  0  0  0  0  0
   -2.8700   -0.4890   -0.7200 H   0  0  0  0  0  0  0  0  0  0  0  0
   -5.1660    0.2250   -0.2510 H   0  0  0  0  0  0  0  0  0  0  0  0
   -3.8120    2.7690    2.9010 H   0  0  0  0  0  0  0  0  0  0  0  0
    1.9140    2.2120    3.3900 H   0  0  0  0  0  0  0  0  0  0  0  0
    0.6480    2.7800    4.5010 H   0  0  0  0  0  0  0  0  0  0  0  0
    1.3320    3.9000    3.2990 H   0  0  0  0  0  0  0  0  0  0  0  0
   -0.2380    3.0560    0.5140 H   0  0  0  0  0  0  0  0  0  0  0  0
    1.4440    2.9790    1.0130 H   0  0  0  0  0  0  0  0  0  0  0  0
    3.1320   -2.0720   -1.0050 H   0  0  0  0  0  0  0  0  0  0  0  0
    2.6860   -0.6820   -2.0660 H   0  0  0  0  0  0  0  0  0  0  0  0
    4.4480   -2.0920   -3.1240 H   0  0  0  0  0  0  0  0  0  0  0  0
    5.5000   -1.8300   -1.7110 H   0  0  0  0  0  0  0  0  0  0  0  0
    5.0720   -0.4690   -2.7410 H   0  0  0  0  0  0  0  0  0  0  0  0
   -0.9700   -1.6560   -0.2720 H   0  0  0  0  0  0  0  0  0  0  0  0
  1  2  1  0  0  0  0
  2  3  2  0  0  0  0
  3 23  1  0  0  0  0
  3  4  1  0  0  0  0
  4 24  1  0  0  0  0
  4  5  2  0  0  0  0
  5  6  1  0  0  0  0
  5  7  1  0  0  0  0
  7 25  1  0  0  0  0
  7  8  2  0  0  0  0
  8  2  1  0  0  0  0
  8  9  1  0  0  0  0
  9 10  2  0  0  0  0
  9 11  1  0  0  0  0
 11 12  1  0  0  0  0
 12 26  1  0  0  0  0
 12 27  1  0  0  0  0
 12 28  1  0  0  0  0
 11 13  1  0  0  0  0
 13 29  1  0  0  0  0
 13 30  1  0  0  0  0
 13 14  1  0  0  0  0
 14  1  1  0  0  0  0
 14 15  2  0  0  0  0
 15 16  1  0  0  0  0
 16 17  2  0  0  0  0
 16 18  1  0  0  0  0
 18 19  1  0  0  0  0
 19 31  1  0  0  0  0
 19 32  1  0  0  0  0
 19 20  1  0  0  0  0
 20 33  1  0  0  0  0
 20 34  1  0  0  0  0
 20 35  1  0  0  0  0
 15 21  1  0  0  0  0
 21 22  2  0  0  0  0
 22  1  1  0  0  0  0
 22 36  1  0  0  0  0
M  END
$$$$
xolpidem
  -MTS-   01061522233D 0   0.00000     0.00000     0

 44 46  0  0  0  0  0  0  0  0999 V2000
   -1.3370    0.6860    0.1660 N   0  0  0  0  0  0  0  0  0  0  0  0
   -2.4110    1.5300    0.7860 C   0  0  0  0  0  0  0  0  0  0  0  0
   -3.8090    1.0020    0.9110 C   0  0  0  0  0  0  0  0  0  0  0  0
   -4.8800    1.8490    1.5320 C   0  0  0  0  0  0  0  0  0  0  0  0
   -4.1350   -0.3810    0.4150 C   0  0  0  0  0  0  0  0  0  0  0  0
   -3.0680   -1.2220   -0.2020 C   0  0  0  0  0  0  0  0  0  0  0  0
   -1.6720   -0.7030   -0.3310 C   0  0  0  0  0  0  0  0  0  0  0  0
   -0.4220   -1.3000   -0.8910 N   0  0  0  0  0  0  0  0  0  0  0  0
    0.6880   -0.3090   -0.7520 C   0  0  0  0  0  0  0  0  0  0  0  0
    2.1100   -0.5060   -1.1880 C   0  0  0  0  0  0  0  0  0  0  0  0
    2.5280   -1.8010   -1.8320 C   0  0  0  0  0  0  0  0  0  0  0  0
    3.9430   -1.9940   -2.2640 C   0  0  0  0  0  0  0  0  0  0  0  0
    4.9510   -0.9020   -2.0580 C   0  0  0  0  0  0  0  0  0  0  0  0
    6.3720   -1.1030   -2.4950 C   0  0  0  0  0  0  0  0  0  0  0  0
    4.5430    0.3840   -1.4200 C   0  0  0  0  0  0  0  0  0  0  0  0
    3.1180    0.5860   -0.9810 C   0  0  0  0  0  0  0  0  0  0  0  0
    0.1200    0.9290   -0.0940 C   0  0  0  0  0  0  0  0  0  0  0  0
    0.8800    2.1790    0.2400 C   0  0  0  0  0  0  0  0  0  0  0  0
    1.5680    2.3090    1.5720 C   0  0  0  0  0  0  0  0  0  0  0  0
    2.8920    1.6420    1.8010 O   0  0  0  0  0  0  0  0  0  0  0  0
    0.9310    3.1000    2.6660 N   0  0  0  0  0  0  0  0  0  0  0  0
   -0.3980    3.7680    2.4340 C   0  0  0  0  0  0  0  0  0  0  0  0
    1.6150    3.2300    3.9940 C   0  0  0  0  0  0  0  0  0  0  0  0
   -2.2160    2.3570    1.0830 H   0  0  0  0  0  0  0  0  0  0  0  0
   -5.4770    1.1880    1.4040 H   0  0  0  0  0  0  0  0  0  0  0  0
   -4.2820    2.5100    1.6600 H   0  0  0  0  0  0  0  0  0  0  0  0
   -5.5220    2.3580    1.9040 H   0  0  0  0  0  0  0  0  0  0  0  0
   -4.9730   -0.7010    0.4890 H   0  0  0  0  0  0  0  0  0  0  0  0
   -3.2660   -2.0490   -0.4980 H   0  0  0  0  0  0  0  0  0  0  0  0
    1.9250   -2.4570   -1.9570 H   0  0  0  0  0  0  0  0  0  0  0  0
    4.1930   -2.7680   -2.6500 H   0  0  0  0  0  0  0  0  0  0  0  0
    6.5790   -0.2780   -2.2010 H   0  0  0  0  0  0  0  0  0  0  0  0
    6.1650   -1.9280   -2.7880 H   0  0  0  0  0  0  0  0  0  0  0  0
    7.2240   -1.2230   -2.7570 H   0  0  0  0  0  0  0  0  0  0  0  0
    5.1490    1.0380   -1.2970 H   0  0  0  0  0  0  0  0  0  0  0  0
    2.8700    1.3610   -0.5960 H   0  0  0  0  0  0  0  0  0  0  0  0
    1.2350    3.0010    0.1530 H   0  0  0  0  0  0  0  0  0  0  0  0
    0.5920    2.3870   -0.5870 H   0  0  0  0  0  0  0  0  0  0  0  0
   -0.4120    3.4470    1.5930 H   0  0  0  0  0  0  0  0  0  0  0  0
   -0.3830    4.0880    3.2750 H   0  0  0  0  0  0  0  0  0  0  0  0
   -1.1920    4.1670    2.2950 H   0  0  0  0  0  0  0  0  0  0  0  0
    0.9350    3.7360    4.2950 H   0  0  0  0  0  0  0  0  0  0  0  0
    2.2960    2.7240    3.6930 H   0  0  0  0  0  0  0  0  0  0  0  0
    2.0260    3.3080    4.7910 H   0  0  0  0  0  0  0  0  0  0  0  0
  1  2  1  0  0  0  0
  2 24  1  0  0  0  0
  2  3  2  0  0  0  0
  3  4  1  0  0  0  0
  4 25  1  0  0  0  0
  4 26  1  0  0  0  0
  4 27  1  0  0  0  0
  3  5  1  0  0  0  0
  5 28  1  0  0  0  0
  5  6  2  0  0  0  0
  6 29  1  0  0  0  0
  6  7  1  0  0  0  0
  7  1  1  0  0  0  0
  7  8  2  0  0  0  0
  8  9  1  0  0  0  0
  9 10  1  0  0  0  0
 10 11  2  0  0  0  0
 11 30  1  0  0  0  0
 11 12  1  0  0  0  0
 12 31  1  0  0  0  0
 12 13  2  0  0  0  0
 13 14  1  0  0  0  0
 14 32  1  0  0  0  0
 14 33  1  0  0  0  0
 14 34  1  0  0  0  0
 13 15  1  0  0  0  0
 15 35  1  0  0  0  0
 15 16  2  0  0  0  0
 16 10  1  0  0  0  0
 16 36  1  0  0  0  0
  9 17  2  0  0  0  0
 17  1  1  0  0  0  0
 17 18  1  0  0  0  0
 18 37  1  0  0  0  0
 18 38  1  0  0  0  0
 18 19  1  0  0  0  0
 19 20  2  0  0  0  0
 19 21  1  0  0  0  0
 21 22  1  0  0  0  0
 22 39  1  0  0  0  0
 22 40  1  0  0  0  0
 22 41  1  0  0  0  0
 21 23  1  0  0  0  0
 23 42  1  0  0  0  0
 23 43  1  0  0  0  0
 23 44  1  0  0  0  0
M  END
$$$$
flavone
  -MTS-   01061522233D 0   0.00000     0.00000     0

 27 29  0  0  0  0  0  0  0  0999 V2000
    1.5760   -0.6060   -0.8060 C   0  0  0  0  0  0  0  0  0  0  0  0
    0.2320   -0.4640   -0.5700 O   0  0  0  0  0  0  0  0  0  0  0  0
   -0.1750    0.4150    0.4220 C   0  0  0  0  0  0  0  0  0  0  0  0
   -1.6400    0.4870    0.5990 C   0  0  0  0  0  0  0  0  0  0  0  0
   -2.4410   -0.6140    0.2580 C   0  0  0  0  0  0  0  0  0  0  0  0
   -3.8290   -0.5630    0.4100 C   0  0  0  0  0  0  0  0  0  0  0  0
   -4.4350    0.5920    0.8990 C   0  0  0  0  0  0  0  0  0  0  0  0
   -3.6550    1.6970    1.2320 C   0  0  0  0  0  0  0  0  0  0  0  0
   -2.2670    1.6470    1.0810 C   0  0  0  0  0  0  0  0  0  0  0  0
    0.6640    1.1310    1.1860 C   0  0  0  0  0  0  0  0  0  0  0  0
    2.1160    1.0110    0.9700 C   0  0  0  0  0  0  0  0  0  0  0  0
    2.9110    1.6530    1.6430 O   0  0  0  0  0  0  0  0  0  0  0  0
    2.5470    0.0870   -0.0880 C   0  0  0  0  0  0  0  0  0  0  0  0
    3.9040   -0.0950   -0.3700 C   0  0  0  0  0  0  0  0  0  0  0  0
    4.2830   -0.9800   -1.3800 C   0  0  0  0  0  0  0  0  0  0  0  0
    3.3110   -1.6770   -2.1000 C   0  0  0  0  0  0  0  0  0  0  0  0
    1.9570   -1.4910   -1.8140 C   0  0  0  0  0  0  0  0  0  0  0  0
   -1.9900   -1.5270   -0.1240 H   0  0  0  0  0  0  0  0  0  0  0  0
   -4.4360   -1.4250    0.1460 H   0  0  0  0  0  0  0  0  0  0  0  0
   -5.5150    0.6320    1.0170 H   0  0  0  0  0  0  0  0  0  0  0  0
   -4.1280    2.6020    1.6070 H   0  0  0  0  0  0  0  0  0  0  0  0
   -1.6860    2.5310    1.3330 H   0  0  0  0  0  0  0  0  0  0  0  0
    0.3440    1.7980    1.9760 H   0  0  0  0  0  0  0  0  0  0  0  0
    4.6630    0.4470    0.1900 H   0  0  0  0  0  0  0  0  0  0  0  0
    5.3360   -1.1270   -1.6050 H   0  0  0  0  0  0  0  0  0  0  0  0
    3.6100   -2.3660   -2.8870 H   0  0  0  0  0  0  0  0  0  0  0  0
    1.2040   -2.0350   -2.3780 H   0  0  0  0  0  0  0  0  0  0  0  0
  1  2  1  0  0  0  0
  2  3  1  0  0  0  0
  3  4  1  0  0  0  0
  4  5  2  0  0  0  0
  5 18  1  0  0  0  0
  5  6  1  0  0  0  0
  6 19  1  0  0  0  0
  6  7  2  0  0  0  0
  7 20  1  0  0  0  0
  7  8  1  0  0  0  0
  8 21  1  0  0  0  0
  8  9  2  0  0  0  0
  9  4  1  0  0  0  0
  9 22  1  0  0  0  0
  3 10  2  0  0  0  0
 10 23  1  0  0  0  0
 10 11  1  0  0  0  0
 11 12  2  0  0  0  0
 11 13  1  0  0  0  0
 13  1  2  0  0  0  0
 13 14  1  0  0  0  0
 14 24  1  0  0  0  0
 14 15  2  0  0  0  0
 15 25  1  0  0  0  0
 15 16  1  0  0  0  0
 16 26  1  0  0  0  0
 16 17  2  0  0  0  0
 17  1  1  0  0  0  0
 17 27  1  0  0  0  0
M  END
$$$$
