# Supplementary material for: Template CoMFA Generates Single 3D-QSAR Models that, for Twelve of Twelve Biological Targets, Predict All ChEMBL-Tabulated Affinities
Source: PLoS One. 2015 Jun 12;10(6):e0129307. doi: 10.1371/journal.pone.0129307 (PMC4466312; doi:10.1371/journal.pone.0129307)
Supplement: S10 Text — The zip file contains, in. sdf format, the aligned structures, from the A, B, C, D, and F protocols, of all templates and training sets for the GABAa target. The content of each file is evident from its name. (ZIP) [file pone.0129307.s011.zip › GABAa_B_trng.sdf]

ROW1
  -MTS-   01071502043D 0   0.00000     0.00000     0

 31 33  0  0  0  0  0  0  0  0999 V2000
    4.6900   -1.4010   -2.3120 C   0  0  0  0  0  0  0  0  0  0  0  0
    3.4700   -1.1310   -1.4490 C   0  0  0  0  0  0  0  0  0  0  0  0
    3.0860   -2.4510   -0.7860 C   0  0  0  0  0  0  0  0  0  0  0  0
    3.8680   -0.2290   -0.4000 O   0  0  0  0  0  0  0  0  0  0  0  0
    2.9830    0.5670    0.2780 C   0  0  0  0  0  0  0  0  0  0  0  0
    3.2640    1.8680    0.4360 C   0  0  0  0  0  0  0  0  0  0  0  0
    2.3060    2.7250    1.1690 C   0  0  0  0  0  0  0  0  0  0  0  0
    1.0850    2.0680    1.6830 C   0  0  0  0  0  0  0  0  0  0  0  0
    0.9120    0.7570    1.4640 C   0  0  0  0  0  0  0  0  0  0  0  0
    1.8340    0.0120    0.7770 N   0  0  0  0  0  0  0  0  0  0  0  0
    0.3400    3.0600    2.3320 N   0  0  0  0  0  0  0  0  0  0  0  0
    0.9730    4.2160    2.2600 C   0  0  0  0  0  0  0  0  0  0  0  0
    0.6630    5.5750    2.7580 C   0  0  0  0  0  0  0  0  0  0  0  0
    1.5060    6.5930    2.5380 C   0  0  0  0  0  0  0  0  0  0  0  0
    2.7700    6.3960    1.7940 C   0  0  0  0  0  0  0  0  0  0  0  0
    3.1150    5.1920    1.3160 C   0  0  0  0  0  0  0  0  0  0  0  0
    2.2370    4.0170    1.5170 C   0  0  0  0  0  0  0  0  0  0  0  0
    4.3790   -1.7120   -3.3070 H   0  0  0  0  0  0  0  0  0  0  0  0
    5.2060   -0.4500   -2.4290 H   0  0  0  0  0  0  0  0  0  0  0  0
    5.2790   -2.1510   -1.7890 H   0  0  0  0  0  0  0  0  0  0  0  0
    2.6480   -0.7380   -2.0430 H   0  0  0  0  0  0  0  0  0  0  0  0
    3.9560   -2.8720   -0.2850 H   0  0  0  0  0  0  0  0  0  0  0  0
    2.7320   -3.1470   -1.5430 H   0  0  0  0  0  0  0  0  0  0  0  0
    2.2980   -2.2750   -0.0580 H   0  0  0  0  0  0  0  0  0  0  0  0
    4.1760    2.2840    0.0340 H   0  0  0  0  0  0  0  0  0  0  0  0
    0.0210    0.2750    1.8380 H   0  0  0  0  0  0  0  0  0  0  0  0
    1.6630   -0.9730    0.6350 H   0  0  0  0  0  0  0  0  0  0  0  0
   -0.2530    5.7480    3.3030 H   0  0  0  0  0  0  0  0  0  0  0  0
    1.2580    7.5760    2.9100 H   0  0  0  0  0  0  0  0  0  0  0  0
    3.4280    7.2370    1.6340 H   0  0  0  0  0  0  0  0  0  0  0  0
    4.0440    5.0790    0.7770 H   0  0  0  0  0  0  0  0  0  0  0  0
  1 18  1  0  0  0  0
  1 19  1  0  0  0  0
  1 20  1  0  0  0  0
  1  2  1  0  0  0  0
  2 21  1  0  0  0  0
  2  3  1  0  0  0  0
  3 22  1  0  0  0  0
  3 23  1  0  0  0  0
  3 24  1  0  0  0  0
  2  4  1  0  0  0  0
  4  5  1  0  0  0  0
  5  6  2  0  0  0  0
  6 25  1  0  0  0  0
  6  7  1  0  0  0  0
  7  8  1  0  0  0  0
  8  9  2  0  0  0  0
  9 26  1  0  0  0  0
  9 10  1  0  0  0  0
 10  5  1  0  0  0  0
 10 27  1  0  0  0  0
  8 11  1  0  0  0  0
 11 12  2  0  0  0  0
 12 13  1  0  0  0  0
 13 28  1  0  0  0  0
 13 14  2  0  0  0  0
 14 29  1  0  0  0  0
 14 15  1  0  0  0  0
 15 30  1  0  0  0  0
 15 16  2  0  0  0  0
 16 31  1  0  0  0  0
 16 17  1  0  0  0  0
 17  7  2  0  0  0  0
 17 12  1  0  0  0  0
M  END
>  <LOGBIO>
6.3000

>  <PRED_LOGBIO>
7.2900

>  <XV_RES>
-1.1490

>  <WHL_TMPL>
1

>  <ANCH>
26-27;11-5

$$$$
ROW2
  -MTS-   01071502043D 0   0.00000     0.00000     0

 34 38  0  0  0  0  0  0  0  0999 V2000
   -3.2540   -2.6100   -0.7360 C   0  0  0  0  0  0  0  0  0  0  0  0
   -2.9150   -1.2250   -0.2410 C   0  0  0  0  0  0  0  0  0  0  0  0
   -3.9080   -0.4260    0.3390 C   0  0  0  0  0  0  0  0  0  0  0  0
   -3.5940    0.8580    0.7980 C   0  0  0  0  0  0  0  0  0  0  0  0
   -2.2870    1.3450    0.6770 C   0  0  0  0  0  0  0  0  0  0  0  0
   -1.2940    0.5460    0.0970 C   0  0  0  0  0  0  0  0  0  0  0  0
   -1.6080   -0.7380   -0.3620 C   0  0  0  0  0  0  0  0  0  0  0  0
   -0.4220   -1.3000   -0.8910 N   0  0  0  0  0  0  0  0  0  0  0  0
    0.5950   -0.3920   -0.7640 C   0  0  0  0  0  0  0  0  0  0  0  0
    0.1480    0.7300   -0.1840 C   0  0  0  0  0  0  0  0  0  0  0  0
    0.9840    1.7890    0.0520 N   0  0  0  0  0  0  0  0  0  0  0  0
    2.3090    1.7470   -0.2950 C   0  0  0  0  0  0  0  0  0  0  0  0
    2.8600    0.6750   -0.8790 C   0  0  0  0  0  0  0  0  0  0  0  0
    4.1480    0.3620   -1.3300 N   0  0  0  0  0  0  0  0  0  0  0  0
    4.1610   -0.8550   -1.8420 C   0  0  0  0  0  0  0  0  0  0  0  0
    5.2240   -1.6850   -2.4520 C   0  0  0  0  0  0  0  0  0  0  0  0
    4.9550   -2.9180   -2.9010 C   0  0  0  0  0  0  0  0  0  0  0  0
    3.5940   -3.4910   -2.8030 C   0  0  0  0  0  0  0  0  0  0  0  0
    2.5840   -2.7960   -2.2620 C   0  0  0  0  0  0  0  0  0  0  0  0
    2.8000   -1.4270   -1.7430 C   0  0  0  0  0  0  0  0  0  0  0  0
    2.0160   -0.5070   -1.1640 C   0  0  0  0  0  0  0  0  0  0  0  0
   -4.2930   -2.6360   -1.0600 H   0  0  0  0  0  0  0  0  0  0  0  0
   -3.1070   -3.3290    0.0670 H   0  0  0  0  0  0  0  0  0  0  0  0
   -2.6070   -2.8640   -1.5730 H   0  0  0  0  0  0  0  0  0  0  0  0
   -4.9170   -0.8010    0.4320 H   0  0  0  0  0  0  0  0  0  0  0  0
   -4.3600    1.4740    1.2460 H   0  0  0  0  0  0  0  0  0  0  0  0
   -2.0440    2.3360    1.0310 H   0  0  0  0  0  0  0  0  0  0  0  0
   -0.3390   -2.2210   -1.2970 H   0  0  0  0  0  0  0  0  0  0  0  0
    0.6150    2.6210    0.4910 H   0  0  0  0  0  0  0  0  0  0  0  0
    2.9300    2.6060   -0.0890 H   0  0  0  0  0  0  0  0  0  0  0  0
    6.2260   -1.2920   -2.5360 H   0  0  0  0  0  0  0  0  0  0  0  0
    5.7470   -3.5050   -3.3430 H   0  0  0  0  0  0  0  0  0  0  0  0
    3.4110   -4.4890   -3.1750 H   0  0  0  0  0  0  0  0  0  0  0  0
    1.6020   -3.2400   -2.2040 H   0  0  0  0  0  0  0  0  0  0  0  0
  1 22  1  0  0  0  0
  1 23  1  0  0  0  0
  1 24  1  0  0  0  0
  1  2  1  0  0  0  0
  2  3  2  0  0  0  0
  3 25  1  0  0  0  0
  3  4  1  0  0  0  0
  4 26  1  0  0  0  0
  4  5  2  0  0  0  0
  5 27  1  0  0  0  0
  5  6  1  0  0  0  0
  6  7  2  0  0  0  0
  7  2  1  0  0  0  0
  7  8  1  0  0  0  0
  8 28  1  0  0  0  0
  8  9  1  0  0  0  0
  9 10  2  0  0  0  0
 10  6  1  0  0  0  0
 10 11  1  0  0  0  0
 11 29  1  0  0  0  0
 11 12  1  0  0  0  0
 12 30  1  0  0  0  0
 12 13  2  0  0  0  0
 13 14  1  0  0  0  0
 14 15  2  0  0  0  0
 15 16  1  0  0  0  0
 16 31  1  0  0  0  0
 16 17  2  0  0  0  0
 17 32  1  0  0  0  0
 17 18  1  0  0  0  0
 18 33  1  0  0  0  0
 18 19  2  0  0  0  0
 19 34  1  0  0  0  0
 19 20  1  0  0  0  0
 20 15  1  0  0  0  0
 20 21  2  0  0  0  0
 21  9  1  0  0  0  0
 21 13  1  0  0  0  0
M  END
>  <LOGBIO>
7.0800

>  <PRED_LOGBIO>
6.8400

>  <XV_RES>
0.2400

>  <WHL_TMPL>
2

>  <ANCH>
14-15;14-16

$$$$
ROW3
  -MTS-   01071502043D 0   0.00000     0.00000     0

 38 39  0  0  0  0  0  0  0  0999 V2000
    5.3130    0.8560    0.1900 C   0  0  0  0  0  0  0  0  0  0  0  0
    4.0020    0.2170    0.2480 C   0  0  0  0  0  0  0  0  0  0  0  0
    2.9230   -0.3070    0.2960 C   0  0  0  0  0  0  0  0  0  0  0  0
    1.6120   -0.9450    0.3550 C   0  0  0  0  0  0  0  0  0  0  0  0
    0.8320   -0.6260   -0.9200 C   0  0  0  0  0  0  0  0  0  0  0  0
   -0.4880   -1.2680   -0.8610 N   0  0  0  0  0  0  0  0  0  0  0  0
   -0.8180   -2.5980   -1.3360 N   0  0  0  0  0  0  0  0  0  0  0  0
   -2.0980   -2.8350   -1.1180 C   0  0  0  0  0  0  0  0  0  0  0  0
   -2.6970   -1.6460   -0.4710 C   0  0  0  0  0  0  0  0  0  0  0  0
   -3.9830   -1.3280   -0.0190 C   0  0  0  0  0  0  0  0  0  0  0  0
   -5.0310   -2.2510   -0.1450 N   0  0  0  0  0  0  0  0  0  0  0  0
   -4.2050   -0.0730    0.5610 C   0  0  0  0  0  0  0  0  0  0  0  0
   -3.1360    0.8240    0.6710 C   0  0  0  0  0  0  0  0  0  0  0  0
   -1.9170    0.4900    0.2290 N   0  0  0  0  0  0  0  0  0  0  0  0
   -1.6720   -0.7030   -0.3310 C   0  0  0  0  0  0  0  0  0  0  0  0
   -5.5510    0.2990    1.0510 C   0  0  0  0  0  0  0  0  0  0  0  0
   -5.6990    1.3130    1.7310 O   0  0  0  0  0  0  0  0  0  0  0  0
   -6.6010   -0.4630    0.7560 N   0  0  0  0  0  0  0  0  0  0  0  0
   -7.9380   -0.0930    1.2420 C   0  0  0  0  0  0  0  0  0  0  0  0
   -8.9450   -1.1150    0.7720 C   0  0  0  0  0  0  0  0  0  0  0  0
  -10.2380   -0.9810    1.0990 C   0  0  0  0  0  0  0  0  0  0  0  0
    5.1890    1.9330    0.1010 H   0  0  0  0  0  0  0  0  0  0  0  0
    5.8680    0.6280    1.0980 H   0  0  0  0  0  0  0  0  0  0  0  0
    5.8610    0.4810   -0.6730 H   0  0  0  0  0  0  0  0  0  0  0  0
    1.7360   -2.0220    0.4440 H   0  0  0  0  0  0  0  0  0  0  0  0
    1.0640   -0.5710    1.2180 H   0  0  0  0  0  0  0  0  0  0  0  0
    0.7080    0.4510   -1.0090 H   0  0  0  0  0  0  0  0  0  0  0  0
    1.3800   -1.0000   -1.7830 H   0  0  0  0  0  0  0  0  0  0  0  0
   -2.6210   -3.7460   -1.3690 H   0  0  0  0  0  0  0  0  0  0  0  0
   -5.6040   -2.2540   -0.9770 H   0  0  0  0  0  0  0  0  0  0  0  0
   -5.2140   -2.9120    0.5960 H   0  0  0  0  0  0  0  0  0  0  0  0
   -3.2960    1.7950    1.1170 H   0  0  0  0  0  0  0  0  0  0  0  0
   -6.4790   -1.2960    0.1970 H   0  0  0  0  0  0  0  0  0  0  0  0
   -7.9320   -0.0630    2.3300 H   0  0  0  0  0  0  0  0  0  0  0  0
   -8.2070    0.8870    0.8540 H   0  0  0  0  0  0  0  0  0  0  0  0
   -8.6240   -1.9540    0.1730 H   0  0  0  0  0  0  0  0  0  0  0  0
  -10.5590   -0.1420    1.6980 H   0  0  0  0  0  0  0  0  0  0  0  0
  -10.9580   -1.7120    0.7620 H   0  0  0  0  0  0  0  0  0  0  0  0
  1 22  1  0  0  0  0
  1 23  1  0  0  0  0
  1 24  1  0  0  0  0
  1  2  1  0  0  0  0
  2  3  3  0  0  0  0
  3  4  1  0  0  0  0
  4 25  1  0  0  0  0
  4 26  1  0  0  0  0
  4  5  1  0  0  0  0
  5 27  1  0  0  0  0
  5 28  1  0  0  0  0
  5  6  1  0  0  0  0
  6  7  1  0  0  0  0
  7  8  2  0  0  0  0
  8 29  1  0  0  0  0
  8  9  1  0  0  0  0
  9 10  2  0  0  0  0
 10 11  1  0  0  0  0
 11 30  1  0  0  0  0
 11 31  1  0  0  0  0
 10 12  1  0  0  0  0
 12 13  2  0  0  0  0
 13 32  1  0  0  0  0
 13 14  1  0  0  0  0
 14 15  2  0  0  0  0
 15  6  1  0  0  0  0
 15  9  1  0  0  0  0
 12 16  1  0  0  0  0
 16 17  2  0  0  0  0
 16 18  1  0  0  0  0
 18 33  1  0  0  0  0
 18 19  1  0  0  0  0
 19 34  1  0  0  0  0
 19 35  1  0  0  0  0
 19 20  1  0  0  0  0
 20 36  1  0  0  0  0
 20 21  2  0  0  0  0
 21 37  1  0  0  0  0
 21 38  1  0  0  0  0
M  END
>  <LOGBIO>
7.0900

>  <PRED_LOGBIO>
6.5900

>  <XV_RES>
0.5930

>  <WHL_TMPL>
2

>  <ANCH>
13-14;26-13

$$$$
ROW4
  -MTS-   01071502043D 0   0.00000     0.00000     0

 41 43  0  0  0  0  0  0  0  0999 V2000
    4.6900   -1.4010   -2.3120 C   0  0  0  0  0  0  0  0  0  0  0  0
    3.4700   -1.1310   -1.4490 C   0  0  0  0  0  0  0  0  0  0  0  0
    3.8680   -0.2290   -0.4000 O   0  0  0  0  0  0  0  0  0  0  0  0
    2.9820    0.5680    0.2790 C   0  0  0  0  0  0  0  0  0  0  0  0
    3.4080    1.5260    0.9200 O   0  0  0  0  0  0  0  0  0  0  0  0
    1.5390    0.2400    0.2480 C   0  0  0  0  0  0  0  0  0  0  0  0
    1.0850   -0.6850   -0.6560 N   0  0  0  0  0  0  0  0  0  0  0  0
   -0.2380   -1.0300   -0.7320 C   0  0  0  0  0  0  0  0  0  0  0  0
   -1.1590   -0.4820    0.0730 C   0  0  0  0  0  0  0  0  0  0  0  0
   -2.5430   -0.6300    0.2240 N   0  0  0  0  0  0  0  0  0  0  0  0
   -2.9770    0.1630    1.1860 C   0  0  0  0  0  0  0  0  0  0  0  0
   -4.3130    0.4210    1.7680 C   0  0  0  0  0  0  0  0  0  0  0  0
   -4.4690    1.3040    2.7640 C   0  0  0  0  0  0  0  0  0  0  0  0
   -3.3170    2.0500    3.3160 C   0  0  0  0  0  0  0  0  0  0  0  0
   -3.5200    2.9440    4.3340 O   0  0  0  0  0  0  0  0  0  0  0  0
   -3.8110    4.3010    3.9890 C   0  0  0  0  0  0  0  0  0  0  0  0
   -2.0780    1.8690    2.8380 C   0  0  0  0  0  0  0  0  0  0  0  0
   -1.8260    0.9110    1.7390 C   0  0  0  0  0  0  0  0  0  0  0  0
   -0.7300    0.5240    1.0700 C   0  0  0  0  0  0  0  0  0  0  0  0
    0.7120    0.8540    1.1040 C   0  0  0  0  0  0  0  0  0  0  0  0
    1.2430    1.8690    2.0880 C   0  0  0  0  0  0  0  0  0  0  0  0
    1.2070    3.1710    1.4970 O   0  0  0  0  0  0  0  0  0  0  0  0
    1.7000    4.1770    2.3860 C   0  0  0  0  0  0  0  0  0  0  0  0
    4.3790   -1.7120   -3.3070 H   0  0  0  0  0  0  0  0  0  0  0  0
    5.2060   -0.4500   -2.4290 H   0  0  0  0  0  0  0  0  0  0  0  0
    5.2790   -2.1510   -1.7890 H   0  0  0  0  0  0  0  0  0  0  0  0
    3.1960   -2.0720   -0.9770 H   0  0  0  0  0  0  0  0  0  0  0  0
    2.7070   -0.6600   -2.0660 H   0  0  0  0  0  0  0  0  0  0  0  0
    1.7440   -1.1240   -1.2820 H   0  0  0  0  0  0  0  0  0  0  0  0
   -0.5480   -1.7640   -1.4610 H   0  0  0  0  0  0  0  0  0  0  0  0
   -5.1730   -0.1090    1.3860 H   0  0  0  0  0  0  0  0  0  0  0  0
   -5.4550    1.4740    3.1720 H   0  0  0  0  0  0  0  0  0  0  0  0
   -4.7220    4.3370    3.3950 H   0  0  0  0  0  0  0  0  0  0  0  0
   -3.9460    4.8850    4.8960 H   0  0  0  0  0  0  0  0  0  0  0  0
   -2.9850    4.7130    3.4120 H   0  0  0  0  0  0  0  0  0  0  0  0
   -1.2550    2.4270    3.2600 H   0  0  0  0  0  0  0  0  0  0  0  0
    2.2690    1.6180    2.3500 H   0  0  0  0  0  0  0  0  0  0  0  0
    0.6270    1.8610    2.9850 H   0  0  0  0  0  0  0  0  0  0  0  0
    2.7310    3.9530    2.6510 H   0  0  0  0  0  0  0  0  0  0  0  0
    1.6540    5.1470    1.8960 H   0  0  0  0  0  0  0  0  0  0  0  0
    1.0890    4.1950    3.2860 H   0  0  0  0  0  0  0  0  0  0  0  0
  1 24  1  0  0  0  0
  1 25  1  0  0  0  0
  1 26  1  0  0  0  0
  1  2  1  0  0  0  0
  2 27  1  0  0  0  0
  2 28  1  0  0  0  0
  2  3  1  0  0  0  0
  3  4  1  0  0  0  0
  4  5  2  0  0  0  0
  4  6  1  0  0  0  0
  6  7  1  0  0  0  0
  7 29  1  0  0  0  0
  7  8  1  0  0  0  0
  8 30  1  0  0  0  0
  8  9  2  0  0  0  0
  9 10  1  0  0  0  0
 10 11  2  0  0  0  0
 11 12  1  0  0  0  0
 12 31  1  0  0  0  0
 12 13  2  0  0  0  0
 13 32  1  0  0  0  0
 13 14  1  0  0  0  0
 14 15  1  0  0  0  0
 15 16  1  0  0  0  0
 16 33  1  0  0  0  0
 16 34  1  0  0  0  0
 16 35  1  0  0  0  0
 14 17  2  0  0  0  0
 17 36  1  0  0  0  0
 17 18  1  0  0  0  0
 18 11  1  0  0  0  0
 18 19  2  0  0  0  0
 19  9  1  0  0  0  0
 19 20  1  0  0  0  0
 20  6  2  0  0  0  0
 20 21  1  0  0  0  0
 21 37  1  0  0  0  0
 21 38  1  0  0  0  0
 21 22  1  0  0  0  0
 22 23  1  0  0  0  0
 23 39  1  0  0  0  0
 23 40  1  0  0  0  0
 23 41  1  0  0  0  0
M  END
>  <LOGBIO>
9.3000

>  <PRED_LOGBIO>
8.0100

>  <XV_RES>
1.7870

>  <WHL_TMPL>
1

>  <ANCH>
23-24;11-9

$$$$
ROW5
  -MTS-   01071502043D 0   0.00000     0.00000     0

 41 44  0  0  0  0  0  0  0  0999 V2000
   -1.6440    2.3130    4.0360 C   0  0  0  0  0  0  0  0  0  0  0  0
   -1.1710    2.1580    2.6530 N   0  0  0  0  0  0  0  0  0  0  0  0
    0.1230    1.9280    2.2670 C   0  0  0  0  0  0  0  0  0  0  0  0
    1.1830    1.8050    3.0760 C   0  0  0  0  0  0  0  0  0  0  0  0
    2.5260    1.5570    2.5050 C   0  0  0  0  0  0  0  0  0  0  0  0
    2.7170    1.7010    1.2980 O   0  0  0  0  0  0  0  0  0  0  0  0
    3.5260    1.1780    3.2960 N   0  0  0  0  0  0  0  0  0  0  0  0
    4.8090    0.9410    2.7490 C   0  0  0  0  0  0  0  0  0  0  0  0
    5.7380    1.9850    2.6640 C   0  0  0  0  0  0  0  0  0  0  0  0
    7.0070    1.7510    2.1230 C   0  0  0  0  0  0  0  0  0  0  0  0
    7.3490    0.4720    1.6680 C   0  0  0  0  0  0  0  0  0  0  0  0
    6.4210   -0.5730    1.7530 C   0  0  0  0  0  0  0  0  0  0  0  0
    5.1510   -0.3380    2.2940 C   0  0  0  0  0  0  0  0  0  0  0  0
    4.2550   -1.3450    2.3760 F   0  0  0  0  0  0  0  0  0  0  0  0
    2.5440    1.5560    2.5490 C   0  0  0  0  0  0  0  0  0  0  0  0
    3.5050    1.4460    3.3090 O   0  0  0  0  0  0  0  0  0  0  0  0
    2.7200    1.4420    1.0540 C   0  0  0  0  0  0  0  0  0  0  0  0
    1.4480    1.5970    0.1990 C   0  0  0  0  0  0  0  0  0  0  0  0
    0.1790    1.8410    0.9010 N   0  0  0  0  0  0  0  0  0  0  0  0
   -1.1290    2.0210    0.3920 C   0  0  0  0  0  0  0  0  0  0  0  0
   -1.6530    2.0310   -0.9070 C   0  0  0  0  0  0  0  0  0  0  0  0
   -3.0230    2.2390   -1.1070 C   0  0  0  0  0  0  0  0  0  0  0  0
   -3.8680    2.4370   -0.0090 C   0  0  0  0  0  0  0  0  0  0  0  0
   -3.3440    2.4280    1.2890 C   0  0  0  0  0  0  0  0  0  0  0  0
   -1.9740    2.2200    1.4890 C   0  0  0  0  0  0  0  0  0  0  0  0
   -2.7320    2.3160    4.0580 H   0  0  0  0  0  0  0  0  0  0  0  0
   -1.3230    1.4260    4.5770 H   0  0  0  0  0  0  0  0  0  0  0  0
   -1.2050    3.2310    4.4200 H   0  0  0  0  0  0  0  0  0  0  0  0
    3.3690    1.0600    4.2860 H   0  0  0  0  0  0  0  0  0  0  0  0
    5.4740    2.9720    3.0150 H   0  0  0  0  0  0  0  0  0  0  0  0
    7.7240    2.5560    2.0580 H   0  0  0  0  0  0  0  0  0  0  0  0
    8.3290    0.2910    1.2510 H   0  0  0  0  0  0  0  0  0  0  0  0
    6.6840   -1.5590    1.4010 H   0  0  0  0  0  0  0  0  0  0  0  0
    3.0580    0.4230    0.8830 H   0  0  0  0  0  0  0  0  0  0  0  0
    3.4170    2.2170    0.7420 H   0  0  0  0  0  0  0  0  0  0  0  0
    1.3190    0.6340   -0.2900 H   0  0  0  0  0  0  0  0  0  0  0  0
    1.6200    2.4290   -0.4800 H   0  0  0  0  0  0  0  0  0  0  0  0
   -1.0000    1.8780   -1.7540 H   0  0  0  0  0  0  0  0  0  0  0  0
   -3.4270    2.2460   -2.1080 H   0  0  0  0  0  0  0  0  0  0  0  0
   -4.9250    2.5980   -0.1640 H   0  0  0  0  0  0  0  0  0  0  0  0
   -3.9970    2.5810    2.1360 H   0  0  0  0  0  0  0  0  0  0  0  0
  1 26  1  0  0  0  0
  1 27  1  0  0  0  0
  1 28  1  0  0  0  0
  1  2  1  0  0  0  0
  2  3  1  0  0  0  0
  3  4  2  0  0  0  0
  4  5  1  0  0  0  0
  5  6  2  0  0  0  0
  5  7  1  0  0  0  0
  7 29  1  0  0  0  0
  7  8  1  0  0  0  0
  8  9  2  0  0  0  0
  9 30  1  0  0  0  0
  9 10  1  0  0  0  0
 10 31  1  0  0  0  0
 10 11  2  0  0  0  0
 11 32  1  0  0  0  0
 11 12  1  0  0  0  0
 12 33  1  0  0  0  0
 12 13  2  0  0  0  0
 13  8  1  0  0  0  0
 13 14  1  0  0  0  0
  4 15  1  0  0  0  0
 15 16  2  0  0  0  0
 15 17  1  0  0  0  0
 17 34  1  0  0  0  0
 17 35  1  0  0  0  0
 17 18  1  0  0  0  0
 18 36  1  0  0  0  0
 18 37  1  0  0  0  0
 18 19  1  0  0  0  0
 19  3  1  0  0  0  0
 19 20  1  0  0  0  0
 20 21  2  0  0  0  0
 21 38  1  0  0  0  0
 21 22  1  0  0  0  0
 22 39  1  0  0  0  0
 22 23  2  0  0  0  0
 23 40  1  0  0  0  0
 23 24  1  0  0  0  0
 24 41  1  0  0  0  0
 24 25  2  0  0  0  0
 25  2  1  0  0  0  0
 25 20  1  0  0  0  0
M  END
>  <LOGBIO>
9.5900

>  <PRED_LOGBIO>
8.9100

>  <XV_RES>
1.7690

>  <WHL_TMPL>
1

>  <ANCH>
13-12;1-5

$$$$
ROW6
  -MTS-   01071502043D 0   0.00000     0.00000     0

 38 41  0  0  0  0  0  0  0  0999 V2000
   -0.0910    3.3190    4.1550 O   0  0  0  0  0  0  0  0  0  0  0  0
    0.6590    2.3500    4.2620 C   0  0  0  0  0  0  0  0  0  0  0  0
    1.6410    2.3640    5.1580 N   0  0  0  0  0  0  0  0  0  0  0  0
    1.8240    3.4940    5.9900 C   0  0  0  0  0  0  0  0  0  0  0  0
    2.6590    4.5390    5.5770 C   0  0  0  0  0  0  0  0  0  0  0  0
    2.8400    5.6570    6.3990 C   0  0  0  0  0  0  0  0  0  0  0  0
    2.1860    5.7310    7.6340 C   0  0  0  0  0  0  0  0  0  0  0  0
    1.3500    4.6860    8.0470 C   0  0  0  0  0  0  0  0  0  0  0  0
    1.1690    3.5680    7.2250 C   0  0  0  0  0  0  0  0  0  0  0  0
    0.4680    1.1670    3.3920 C   0  0  0  0  0  0  0  0  0  0  0  0
   -0.3380    1.2450    2.3240 C   0  0  0  0  0  0  0  0  0  0  0  0
   -0.3080    2.2100    1.3530 N   0  0  0  0  0  0  0  0  0  0  0  0
   -1.3230    1.9200    0.4110 C   0  0  0  0  0  0  0  0  0  0  0  0
   -1.7410    2.5560   -0.7640 C   0  0  0  0  0  0  0  0  0  0  0  0
   -2.8000    2.0240   -1.5100 C   0  0  0  0  0  0  0  0  0  0  0  0
   -3.4420    0.8560   -1.0790 C   0  0  0  0  0  0  0  0  0  0  0  0
   -3.0240    0.2200    0.0960 C   0  0  0  0  0  0  0  0  0  0  0  0
   -1.9650    0.7520    0.8410 C   0  0  0  0  0  0  0  0  0  0  0  0
   -1.3320    0.3460    2.0400 N   0  0  0  0  0  0  0  0  0  0  0  0
   -1.5990   -0.8050    2.9140 C   0  0  0  0  0  0  0  0  0  0  0  0
   -0.7190   -0.9710    4.1670 C   0  0  0  0  0  0  0  0  0  0  0  0
    0.3480    0.0750    4.3840 C   0  0  0  0  0  0  0  0  0  0  0  0
    1.0970    0.0220    5.3590 O   0  0  0  0  0  0  0  0  0  0  0  0
    2.2570    1.5680    5.2460 H   0  0  0  0  0  0  0  0  0  0  0  0
    3.1640    4.4820    4.6240 H   0  0  0  0  0  0  0  0  0  0  0  0
    3.4850    6.4630    6.0810 H   0  0  0  0  0  0  0  0  0  0  0  0
    2.3250    6.5940    8.2690 H   0  0  0  0  0  0  0  0  0  0  0  0
    0.8450    4.7430    9.0000 H   0  0  0  0  0  0  0  0  0  0  0  0
    0.5250    2.7620    7.5430 H   0  0  0  0  0  0  0  0  0  0  0  0
    0.3280    2.9940    1.3160 H   0  0  0  0  0  0  0  0  0  0  0  0
   -1.2460    3.4560   -1.0960 H   0  0  0  0  0  0  0  0  0  0  0  0
   -3.1220    2.5150   -2.4160 H   0  0  0  0  0  0  0  0  0  0  0  0
   -4.2590    0.4460   -1.6540 H   0  0  0  0  0  0  0  0  0  0  0  0
   -3.5190   -0.6800    0.4280 H   0  0  0  0  0  0  0  0  0  0  0  0
   -1.3840   -1.6790    2.3020 H   0  0  0  0  0  0  0  0  0  0  0  0
   -2.6290   -0.7350    3.2550 H   0  0  0  0  0  0  0  0  0  0  0  0
   -0.1780   -1.9030    4.0160 H   0  0  0  0  0  0  0  0  0  0  0  0
   -1.3780   -0.9570    5.0320 H   0  0  0  0  0  0  0  0  0  0  0  0
  1  2  2  0  0  0  0
  2  3  1  0  0  0  0
  3 24  1  0  0  0  0
  3  4  1  0  0  0  0
  4  5  2  0  0  0  0
  5 25  1  0  0  0  0
  5  6  1  0  0  0  0
  6 26  1  0  0  0  0
  6  7  2  0  0  0  0
  7 27  1  0  0  0  0
  7  8  1  0  0  0  0
  8 28  1  0  0  0  0
  8  9  2  0  0  0  0
  9  4  1  0  0  0  0
  9 29  1  0  0  0  0
  2 10  1  0  0  0  0
 10 11  2  0  0  0  0
 11 12  1  0  0  0  0
 12 30  1  0  0  0  0
 12 13  1  0  0  0  0
 13 14  2  0  0  0  0
 14 31  1  0  0  0  0
 14 15  1  0  0  0  0
 15 32  1  0  0  0  0
 15 16  2  0  0  0  0
 16 33  1  0  0  0  0
 16 17  1  0  0  0  0
 17 34  1  0  0  0  0
 17 18  2  0  0  0  0
 18 13  1  0  0  0  0
 18 19  1  0  0  0  0
 19 11  1  0  0  0  0
 19 20  1  0  0  0  0
 20 35  1  0  0  0  0
 20 36  1  0  0  0  0
 20 21  1  0  0  0  0
 21 37  1  0  0  0  0
 21 38  1  0  0  0  0
 21 22  1  0  0  0  0
 22 10  1  0  0  0  0
 22 23  2  0  0  0  0
M  END
>  <LOGBIO>
8.0400

>  <PRED_LOGBIO>
7.3300

>  <XV_RES>
1.2810

>  <WHL_TMPL>
1

>  <ANCH>
2-3;29-27

$$$$
ROW7
  -MTS-   01071502043D 0   0.00000     0.00000     0

 31 34  0  0  0  0  0  0  0  0999 V2000
    1.8440    0.7280    3.9260 O   0  0  0  0  0  0  0  0  0  0  0  0
    0.7390    1.2220    3.7080 C   0  0  0  0  0  0  0  0  0  0  0  0
    0.2560    1.7890    2.3950 C   0  0  0  0  0  0  0  0  0  0  0  0
    0.4180    0.7910    1.2730 C   0  0  0  0  0  0  0  0  0  0  0  0
   -0.6330    0.3560    0.6020 N   0  0  0  0  0  0  0  0  0  0  0  0
   -1.9480    0.7630    0.8570 C   0  0  0  0  0  0  0  0  0  0  0  0
   -2.9800    0.2300    0.0770 C   0  0  0  0  0  0  0  0  0  0  0  0
   -4.3050    0.6190    0.3080 C   0  0  0  0  0  0  0  0  0  0  0  0
   -4.5980    1.5400    1.3210 C   0  0  0  0  0  0  0  0  0  0  0  0
   -3.5650    2.0730    2.1020 C   0  0  0  0  0  0  0  0  0  0  0  0
   -2.2400    1.6850    1.8700 C   0  0  0  0  0  0  0  0  0  0  0  0
   -1.1500    2.2490    2.6960 C   0  0  0  0  0  0  0  0  0  0  0  0
   -1.4000    1.9810    3.9640 N   0  0  0  0  0  0  0  0  0  0  0  0
   -0.2510    1.3540    4.5870 N   0  0  0  0  0  0  0  0  0  0  0  0
   -0.1910    0.9400    5.9390 C   0  0  0  0  0  0  0  0  0  0  0  0
   -1.0960   -0.0130    6.4200 C   0  0  0  0  0  0  0  0  0  0  0  0
   -1.0370   -0.4220    7.7580 C   0  0  0  0  0  0  0  0  0  0  0  0
   -0.0720    0.1220    8.6140 C   0  0  0  0  0  0  0  0  0  0  0  0
    0.8340    1.0750    8.1320 C   0  0  0  0  0  0  0  0  0  0  0  0
    0.7740    1.4840    6.7950 C   0  0  0  0  0  0  0  0  0  0  0  0
    0.8580    2.6640    2.1600 H   0  0  0  0  0  0  0  0  0  0  0  0
    1.4030    0.4290    1.0160 H   0  0  0  0  0  0  0  0  0  0  0  0
   -2.7550   -0.4800   -0.7050 H   0  0  0  0  0  0  0  0  0  0  0  0
   -5.1020    0.2080   -0.2940 H   0  0  0  0  0  0  0  0  0  0  0  0
   -5.6200    1.8400    1.5000 H   0  0  0  0  0  0  0  0  0  0  0  0
   -3.7910    2.7840    2.8830 H   0  0  0  0  0  0  0  0  0  0  0  0
   -1.8410   -0.4330    5.7600 H   0  0  0  0  0  0  0  0  0  0  0  0
   -1.7350   -1.1580    8.1290 H   0  0  0  0  0  0  0  0  0  0  0  0
   -0.0260   -0.1940    9.6460 H   0  0  0  0  0  0  0  0  0  0  0  0
    1.5780    1.4950    8.7930 H   0  0  0  0  0  0  0  0  0  0  0  0
    1.4720    2.2190    6.4240 H   0  0  0  0  0  0  0  0  0  0  0  0
  1  2  2  0  0  0  0
  2  3  1  0  0  0  0
  3 21  1  0  0  0  0
  3  4  1  0  0  0  0
  4 22  1  0  0  0  0
  4  5  2  0  0  0  0
  5  6  1  0  0  0  0
  6  7  1  0  0  0  0
  7 23  1  0  0  0  0
  7  8  2  0  0  0  0
  8 24  1  0  0  0  0
  8  9  1  0  0  0  0
  9 25  1  0  0  0  0
  9 10  2  0  0  0  0
 10 26  1  0  0  0  0
 10 11  1  0  0  0  0
 11  6  2  0  0  0  0
 11 12  1  0  0  0  0
 12  3  1  0  0  0  0
 12 13  2  0  0  0  0
 13 14  1  0  0  0  0
 14  2  1  0  0  0  0
 14 15  1  0  0  0  0
 15 16  2  0  0  0  0
 16 27  1  0  0  0  0
 16 17  1  0  0  0  0
 17 28  1  0  0  0  0
 17 18  2  0  0  0  0
 18 29  1  0  0  0  0
 18 19  1  0  0  0  0
 19 30  1  0  0  0  0
 19 20  2  0  0  0  0
 20 15  1  0  0  0  0
 20 31  1  0  0  0  0
M  END
>  <LOGBIO>
9.4000

>  <PRED_LOGBIO>
9.3300

>  <XV_RES>
0.0470

>  <WHL_TMPL>
1

>  <ANCH>
9-11;15-17

$$$$
ROW8
  -MTS-   01071502043D 0   0.00000     0.00000     0

 26 28  0  0  0  0  0  0  0  0999 V2000
    0.7710    1.1160   -2.3810 C   0  0  0  0  0  0  0  0  0  0  0  0
   -0.0160    0.3440   -1.3500 C   0  0  0  0  0  0  0  0  0  0  0  0
    0.4480   -0.0830   -0.1900 N   0  0  0  0  0  0  0  0  0  0  0  0
   -0.6420   -0.7700    0.4760 N   0  0  0  0  0  0  0  0  0  0  0  0
   -1.6860   -0.7080   -0.3300 C   0  0  0  0  0  0  0  0  0  0  0  0
   -3.0680   -1.2220   -0.2020 C   0  0  0  0  0  0  0  0  0  0  0  0
   -3.9390   -1.0090   -1.1970 C   0  0  0  0  0  0  0  0  0  0  0  0
   -3.5340   -0.2700   -2.4140 C   0  0  0  0  0  0  0  0  0  0  0  0
   -2.2990    0.1850   -2.5210 N   0  0  0  0  0  0  0  0  0  0  0  0
   -1.3300   -0.0270   -1.4640 N   0  0  0  0  0  0  0  0  0  0  0  0
   -4.5070   -0.0430   -3.5050 C   0  0  0  0  0  0  0  0  0  0  0  0
   -5.2120   -1.1230   -4.0510 C   0  0  0  0  0  0  0  0  0  0  0  0
   -6.1330   -0.9080   -5.0830 C   0  0  0  0  0  0  0  0  0  0  0  0
   -6.3500    0.3870   -5.5690 C   0  0  0  0  0  0  0  0  0  0  0  0
   -5.6450    1.4670   -5.0230 C   0  0  0  0  0  0  0  0  0  0  0  0
   -5.9150    3.0760   -5.6280 Cl  0  0  0  0  0  0  0  0  0  0  0  0
   -4.7240    1.2520   -3.9910 C   0  0  0  0  0  0  0  0  0  0  0  0
    0.1590    1.2650   -3.2680 H   0  0  0  0  0  0  0  0  0  0  0  0
    1.6660    0.5560   -2.6480 H   0  0  0  0  0  0  0  0  0  0  0  0
    1.0570    2.0820   -1.9710 H   0  0  0  0  0  0  0  0  0  0  0  0
   -3.3710   -1.7620    0.6830 H   0  0  0  0  0  0  0  0  0  0  0  0
   -4.9490   -1.3810   -1.1110 H   0  0  0  0  0  0  0  0  0  0  0  0
   -5.0440   -2.1210   -3.6760 H   0  0  0  0  0  0  0  0  0  0  0  0
   -6.6760   -1.7410   -5.5040 H   0  0  0  0  0  0  0  0  0  0  0  0
   -7.0600    0.5530   -6.3650 H   0  0  0  0  0  0  0  0  0  0  0  0
   -4.1810    2.0850   -3.5700 H   0  0  0  0  0  0  0  0  0  0  0  0
  1 18  1  0  0  0  0
  1 19  1  0  0  0  0
  1 20  1  0  0  0  0
  1  2  1  0  0  0  0
  2  3  2  0  0  0  0
  3  4  1  0  0  0  0
  4  5  2  0  0  0  0
  5  6  1  0  0  0  0
  6 21  1  0  0  0  0
  6  7  2  0  0  0  0
  7 22  1  0  0  0  0
  7  8  1  0  0  0  0
  8  9  2  0  0  0  0
  9 10  1  0  0  0  0
 10  2  1  0  0  0  0
 10  5  1  0  0  0  0
  8 11  1  0  0  0  0
 11 12  2  0  0  0  0
 12 23  1  0  0  0  0
 12 13  1  0  0  0  0
 13 24  1  0  0  0  0
 13 14  2  0  0  0  0
 14 25  1  0  0  0  0
 14 15  1  0  0  0  0
 15 16  1  0  0  0  0
 15 17  2  0  0  0  0
 17 11  1  0  0  0  0
 17 26  1  0  0  0  0
M  END
>  <LOGBIO>
6.1500

>  <PRED_LOGBIO>
6.4400

>  <XV_RES>
-0.3170

>  <WHL_TMPL>
2

>  <ANCH>
11-13;9-8

$$$$
ROW9
  -MTS-   01071502043D 0   0.00000     0.00000     0

 32 34  0  0  0  0  0  0  0  0999 V2000
    4.4070   -2.0820   -1.9790 C   0  0  0  0  0  0  0  0  0  0  0  0
    3.2770   -1.3020   -1.3140 C   0  0  0  0  0  0  0  0  0  0  0  0
    3.8680   -0.2290   -0.4000 C   0  0  0  0  0  0  0  0  0  0  0  0
    2.9820    0.5680    0.2790 C   0  0  0  0  0  0  0  0  0  0  0  0
    3.4080    1.5260    0.9200 O   0  0  0  0  0  0  0  0  0  0  0  0
    1.5390    0.2400    0.2480 C   0  0  0  0  0  0  0  0  0  0  0  0
    0.7120    0.8540    1.1040 C   0  0  0  0  0  0  0  0  0  0  0  0
   -0.7300    0.5240    1.0700 C   0  0  0  0  0  0  0  0  0  0  0  0
   -1.1590   -0.4820    0.0730 C   0  0  0  0  0  0  0  0  0  0  0  0
   -0.2380   -1.0300   -0.7320 C   0  0  0  0  0  0  0  0  0  0  0  0
    1.0850   -0.6850   -0.6560 N   0  0  0  0  0  0  0  0  0  0  0  0
   -2.5430   -0.6300    0.2240 N   0  0  0  0  0  0  0  0  0  0  0  0
   -2.9770    0.1630    1.1860 C   0  0  0  0  0  0  0  0  0  0  0  0
   -4.3160    0.4160    1.7640 C   0  0  0  0  0  0  0  0  0  0  0  0
   -4.4750    1.2990    2.7600 C   0  0  0  0  0  0  0  0  0  0  0  0
   -3.3240    2.0470    3.3140 C   0  0  0  0  0  0  0  0  0  0  0  0
   -2.0840    1.8670    2.8380 C   0  0  0  0  0  0  0  0  0  0  0  0
   -1.8250    0.9110    1.7390 C   0  0  0  0  0  0  0  0  0  0  0  0
    5.0200   -2.5550   -1.2140 H   0  0  0  0  0  0  0  0  0  0  0  0
    3.9860   -2.8460   -2.6290 H   0  0  0  0  0  0  0  0  0  0  0  0
    5.0200   -1.4030   -2.5670 H   0  0  0  0  0  0  0  0  0  0  0  0
    2.6640   -1.9810   -0.7260 H   0  0  0  0  0  0  0  0  0  0  0  0
    2.6640   -0.8290   -2.0780 H   0  0  0  0  0  0  0  0  0  0  0  0
    4.4060    0.4450   -1.0640 H   0  0  0  0  0  0  0  0  0  0  0  0
    4.5020   -0.7420    0.3200 H   0  0  0  0  0  0  0  0  0  0  0  0
    1.0920    1.5800    1.8080 H   0  0  0  0  0  0  0  0  0  0  0  0
   -0.5480   -1.7640   -1.4610 H   0  0  0  0  0  0  0  0  0  0  0  0
    1.7450   -1.1240   -1.2820 H   0  0  0  0  0  0  0  0  0  0  0  0
   -5.1730   -0.1150    1.3790 H   0  0  0  0  0  0  0  0  0  0  0  0
   -5.4610    1.4670    3.1660 H   0  0  0  0  0  0  0  0  0  0  0  0
   -3.4870    2.7510    4.1160 H   0  0  0  0  0  0  0  0  0  0  0  0
   -1.2640    2.4270    3.2620 H   0  0  0  0  0  0  0  0  0  0  0  0
  1 19  1  0  0  0  0
  1 20  1  0  0  0  0
  1 21  1  0  0  0  0
  1  2  1  0  0  0  0
  2 22  1  0  0  0  0
  2 23  1  0  0  0  0
  2  3  1  0  0  0  0
  3 24  1  0  0  0  0
  3 25  1  0  0  0  0
  3  4  1  0  0  0  0
  4  5  2  0  0  0  0
  4  6  1  0  0  0  0
  6  7  2  0  0  0  0
  7 26  1  0  0  0  0
  7  8  1  0  0  0  0
  8  9  1  0  0  0  0
  9 10  2  0  0  0  0
 10 27  1  0  0  0  0
 10 11  1  0  0  0  0
 11  6  1  0  0  0  0
 11 28  1  0  0  0  0
  9 12  1  0  0  0  0
 12 13  2  0  0  0  0
 13 14  1  0  0  0  0
 14 29  1  0  0  0  0
 14 15  2  0  0  0  0
 15 30  1  0  0  0  0
 15 16  1  0  0  0  0
 16 31  1  0  0  0  0
 16 17  2  0  0  0  0
 17 32  1  0  0  0  0
 17 18  1  0  0  0  0
 18  8  2  0  0  0  0
 18 13  1  0  0  0  0
M  END
>  <LOGBIO>
8.5500

>  <PRED_LOGBIO>
7.8800

>  <XV_RES>
0.7920

>  <WHL_TMPL>
1

>  <ANCH>
23-24;13-11

$$$$
ROW10
  -MTS-   01071502043D 0   0.00000     0.00000     0

 46 50  0  0  0  0  0  0  0  0999 V2000
   -4.9570   -2.2150   -0.1480 O   0  0  0  0  0  0  0  0  0  0  0  0
   -3.9530   -1.2930   -0.0120 C   0  0  0  0  0  0  0  0  0  0  0  0
   -4.2210   -0.1260    0.5430 N   0  0  0  0  0  0  0  0  0  0  0  0
   -3.2260    0.8450    0.7020 C   0  0  0  0  0  0  0  0  0  0  0  0
   -3.6110    2.1560    1.3460 C   0  0  0  0  0  0  0  0  0  0  0  0
   -2.3910    3.0100    1.7390 C   0  0  0  0  0  0  0  0  0  0  0  0
   -1.3850    2.9950    0.6680 N   0  0  0  0  0  0  0  0  0  0  0  0
   -0.2480    3.7920    1.1510 C   0  0  0  0  0  0  0  0  0  0  0  0
    0.4750    4.4030   -0.0260 C   0  0  0  0  0  0  0  0  0  0  0  0
    1.5240    3.7100   -0.6410 C   0  0  0  0  0  0  0  0  0  0  0  0
    2.1930    4.2770   -1.7320 C   0  0  0  0  0  0  0  0  0  0  0  0
    1.8140    5.5380   -2.2070 C   0  0  0  0  0  0  0  0  0  0  0  0
    0.7650    6.2310   -1.5920 C   0  0  0  0  0  0  0  0  0  0  0  0
    0.0950    5.6640   -0.5010 C   0  0  0  0  0  0  0  0  0  0  0  0
   -0.8770    1.6330    0.4490 C   0  0  0  0  0  0  0  0  0  0  0  0
   -1.9730    0.6050    0.2910 C   0  0  0  0  0  0  0  0  0  0  0  0
   -1.6720   -0.7030   -0.3310 C   0  0  0  0  0  0  0  0  0  0  0  0
   -0.5680   -1.2300   -0.8260 N   0  0  0  0  0  0  0  0  0  0  0  0
   -0.8460   -2.5190   -1.2960 C   0  0  0  0  0  0  0  0  0  0  0  0
   -2.1230   -2.7790   -1.0880 N   0  0  0  0  0  0  0  0  0  0  0  0
   -2.6950   -1.6060   -0.4550 N   0  0  0  0  0  0  0  0  0  0  0  0
    0.1300   -3.4390   -1.9230 C   0  0  0  0  0  0  0  0  0  0  0  0
    1.4620   -3.0390   -2.0870 C   0  0  0  0  0  0  0  0  0  0  0  0
    2.3850   -3.9090   -2.6800 C   0  0  0  0  0  0  0  0  0  0  0  0
    1.9770   -5.1770   -3.1090 C   0  0  0  0  0  0  0  0  0  0  0  0
    0.6450   -5.5760   -2.9450 C   0  0  0  0  0  0  0  0  0  0  0  0
   -0.2780   -4.7070   -2.3520 C   0  0  0  0  0  0  0  0  0  0  0  0
   -1.9340   -5.2030   -2.1480 Cl  0  0  0  0  0  0  0  0  0  0  0  0
   -5.0100   -2.7890    0.6310 H   0  0  0  0  0  0  0  0  0  0  0  0
   -4.1100    1.8980    2.2780 H   0  0  0  0  0  0  0  0  0  0  0  0
   -4.2030    2.7260    0.6330 H   0  0  0  0  0  0  0  0  0  0  0  0
   -1.9350    2.5230    2.5990 H   0  0  0  0  0  0  0  0  0  0  0  0
   -2.7290    4.0320    1.8920 H   0  0  0  0  0  0  0  0  0  0  0  0
    0.4360    3.1500    1.7020 H   0  0  0  0  0  0  0  0  0  0  0  0
   -0.6110    4.5820    1.8050 H   0  0  0  0  0  0  0  0  0  0  0  0
    1.8160    2.7370   -0.2740 H   0  0  0  0  0  0  0  0  0  0  0  0
    3.0030    3.7420   -2.2060 H   0  0  0  0  0  0  0  0  0  0  0  0
    2.3300    5.9750   -3.0490 H   0  0  0  0  0  0  0  0  0  0  0  0
    0.4720    7.2040   -1.9590 H   0  0  0  0  0  0  0  0  0  0  0  0
   -0.7140    6.1990   -0.0270 H   0  0  0  0  0  0  0  0  0  0  0  0
   -0.3440    1.3630    1.3580 H   0  0  0  0  0  0  0  0  0  0  0  0
   -0.2800    1.6290   -0.4600 H   0  0  0  0  0  0  0  0  0  0  0  0
    1.7770   -2.0610   -1.7570 H   0  0  0  0  0  0  0  0  0  0  0  0
    3.4130   -3.6010   -2.8070 H   0  0  0  0  0  0  0  0  0  0  0  0
    2.6890   -5.8480   -3.5660 H   0  0  0  0  0  0  0  0  0  0  0  0
    0.3300   -6.5550   -3.2750 H   0  0  0  0  0  0  0  0  0  0  0  0
  1 29  1  0  0  0  0
  1  2  1  0  0  0  0
  2  3  2  0  0  0  0
  3  4  1  0  0  0  0
  4  5  1  0  0  0  0
  5 30  1  0  0  0  0
  5 31  1  0  0  0  0
  5  6  1  0  0  0  0
  6 32  1  0  0  0  0
  6 33  1  0  0  0  0
  6  7  1  0  0  0  0
  7  8  1  0  0  0  0
  8 34  1  0  0  0  0
  8 35  1  0  0  0  0
  8  9  1  0  0  0  0
  9 10  2  0  0  0  0
 10 36  1  0  0  0  0
 10 11  1  0  0  0  0
 11 37  1  0  0  0  0
 11 12  2  0  0  0  0
 12 38  1  0  0  0  0
 12 13  1  0  0  0  0
 13 39  1  0  0  0  0
 13 14  2  0  0  0  0
 14  9  1  0  0  0  0
 14 40  1  0  0  0  0
  7 15  1  0  0  0  0
 15 41  1  0  0  0  0
 15 42  1  0  0  0  0
 15 16  1  0  0  0  0
 16  4  2  0  0  0  0
 16 17  1  0  0  0  0
 17 18  2  0  0  0  0
 18 19  1  0  0  0  0
 19 20  2  0  0  0  0
 20 21  1  0  0  0  0
 21  2  1  0  0  0  0
 21 17  1  0  0  0  0
 19 22  1  0  0  0  0
 22 23  2  0  0  0  0
 23 43  1  0  0  0  0
 23 24  1  0  0  0  0
 24 44  1  0  0  0  0
 24 25  2  0  0  0  0
 25 45  1  0  0  0  0
 25 26  1  0  0  0  0
 26 46  1  0  0  0  0
 26 27  2  0  0  0  0
 27 22  1  0  0  0  0
 27 28  1  0  0  0  0
M  END
>  <LOGBIO>
8.7700

>  <PRED_LOGBIO>
8.0100

>  <XV_RES>
0.9630

>  <WHL_TMPL>
2

>  <ANCH>
13-14;31-32

$$$$
ROW11
  -MTS-   01071502043D 0   0.00000     0.00000     0

 52 55  0  0  0  0  0  0  0  0999 V2000
    5.3530    3.9670    7.7320 C   0  0  0  0  0  0  0  0  0  0  0  0
    5.2060    4.4980    6.3090 C   0  0  0  0  0  0  0  0  0  0  0  0
    4.9910    3.3290    5.3480 C   0  0  0  0  0  0  0  0  0  0  0  0
    4.8540    3.8270    4.0150 O   0  0  0  0  0  0  0  0  0  0  0  0
    4.6530    2.9200    3.0080 C   0  0  0  0  0  0  0  0  0  0  0  0
    5.7390    2.3900    2.3620 N   0  0  0  0  0  0  0  0  0  0  0  0
    5.6010    1.4790    1.3480 C   0  0  0  0  0  0  0  0  0  0  0  0
    4.3980    1.0600    0.9330 C   0  0  0  0  0  0  0  0  0  0  0  0
    3.9550    0.1660   -0.0490 N   0  0  0  0  0  0  0  0  0  0  0  0
    2.6360    0.1130   -0.0470 C   0  0  0  0  0  0  0  0  0  0  0  0
    1.6460   -0.6420   -0.8480 C   0  0  0  0  0  0  0  0  0  0  0  0
    0.3320   -0.4990   -0.6260 C   0  0  0  0  0  0  0  0  0  0  0  0
   -0.1750    0.4150    0.4220 C   0  0  0  0  0  0  0  0  0  0  0  0
   -1.5260    0.5320    0.6160 O   0  0  0  0  0  0  0  0  0  0  0  0
   -2.3200    1.0240   -0.4670 C   0  0  0  0  0  0  0  0  0  0  0  0
   -3.7690    1.0740   -0.0470 C   0  0  0  0  0  0  0  0  0  0  0  0
   -4.2860    2.2310    0.5490 C   0  0  0  0  0  0  0  0  0  0  0  0
   -5.6290    2.2780    0.9380 C   0  0  0  0  0  0  0  0  0  0  0  0
   -6.4570    1.1680    0.7320 C   0  0  0  0  0  0  0  0  0  0  0  0
   -5.9410    0.0110    0.1360 C   0  0  0  0  0  0  0  0  0  0  0  0
   -4.5970   -0.0360   -0.2540 C   0  0  0  0  0  0  0  0  0  0  0  0
    0.6630    1.1300    1.1850 C   0  0  0  0  0  0  0  0  0  0  0  0
    2.1280    1.0260    1.0000 C   0  0  0  0  0  0  0  0  0  0  0  0
    3.1860    1.5970    1.5920 C   0  0  0  0  0  0  0  0  0  0  0  0
    3.4000    2.5770    2.6800 C   0  0  0  0  0  0  0  0  0  0  0  0
    2.2240    3.1790    3.4110 C   0  0  0  0  0  0  0  0  0  0  0  0
    1.8940    2.3640    4.5380 O   0  0  0  0  0  0  0  0  0  0  0  0
    0.7840    2.8870    5.2720 C   0  0  0  0  0  0  0  0  0  0  0  0
    6.2070    3.2950    7.7820 H   0  0  0  0  0  0  0  0  0  0  0  0
    5.5060    4.8000    8.4150 H   0  0  0  0  0  0  0  0  0  0  0  0
    4.4500    3.4290    8.0130 H   0  0  0  0  0  0  0  0  0  0  0  0
    6.1080    5.0370    6.0280 H   0  0  0  0  0  0  0  0  0  0  0  0
    4.3520    5.1700    6.2590 H   0  0  0  0  0  0  0  0  0  0  0  0
    4.0890    2.7900    5.6290 H   0  0  0  0  0  0  0  0  0  0  0  0
    5.8460    2.6570    5.3980 H   0  0  0  0  0  0  0  0  0  0  0  0
    6.6650    2.6770    2.6420 H   0  0  0  0  0  0  0  0  0  0  0  0
    6.4870    1.0890    0.8690 H   0  0  0  0  0  0  0  0  0  0  0  0
    1.9860   -1.3160   -1.6190 H   0  0  0  0  0  0  0  0  0  0  0  0
   -0.3700   -1.0610   -1.2240 H   0  0  0  0  0  0  0  0  0  0  0  0
   -2.2130    0.3630   -1.3250 H   0  0  0  0  0  0  0  0  0  0  0  0
   -1.9850    2.0240   -0.7370 H   0  0  0  0  0  0  0  0  0  0  0  0
   -3.6470    3.0880    0.7080 H   0  0  0  0  0  0  0  0  0  0  0  0
   -6.0280    3.1700    1.3980 H   0  0  0  0  0  0  0  0  0  0  0  0
   -7.4940    1.2040    1.0320 H   0  0  0  0  0  0  0  0  0  0  0  0
   -6.5790   -0.8460   -0.0230 H   0  0  0  0  0  0  0  0  0  0  0  0
   -4.1980   -0.9280   -0.7130 H   0  0  0  0  0  0  0  0  0  0  0  0
    0.2650    1.7890    1.9420 H   0  0  0  0  0  0  0  0  0  0  0  0
    1.3690    3.2330    2.7400 H   0  0  0  0  0  0  0  0  0  0  0  0
    2.4820    4.1800    3.7500 H   0  0  0  0  0  0  0  0  0  0  0  0
   -0.0880    2.9380    4.6220 H   0  0  0  0  0  0  0  0  0  0  0  0
    0.5690    2.2380    6.1170 H   0  0  0  0  0  0  0  0  0  0  0  0
    1.0250    3.8850    5.6330 H   0  0  0  0  0  0  0  0  0  0  0  0
  1 29  1  0  0  0  0
  1 30  1  0  0  0  0
  1 31  1  0  0  0  0
  1  2  1  0  0  0  0
  2 32  1  0  0  0  0
  2 33  1  0  0  0  0
  2  3  1  0  0  0  0
  3 34  1  0  0  0  0
  3 35  1  0  0  0  0
  3  4  1  0  0  0  0
  4  5  1  0  0  0  0
  5  6  1  0  0  0  0
  6 36  1  0  0  0  0
  6  7  1  0  0  0  0
  7 37  1  0  0  0  0
  7  8  2  0  0  0  0
  8  9  1  0  0  0  0
  9 10  2  0  0  0  0
 10 11  1  0  0  0  0
 11 38  1  0  0  0  0
 11 12  2  0  0  0  0
 12 39  1  0  0  0  0
 12 13  1  0  0  0  0
 13 14  1  0  0  0  0
 14 15  1  0  0  0  0
 15 40  1  0  0  0  0
 15 41  1  0  0  0  0
 15 16  1  0  0  0  0
 16 17  2  0  0  0  0
 17 42  1  0  0  0  0
 17 18  1  0  0  0  0
 18 43  1  0  0  0  0
 18 19  2  0  0  0  0
 19 44  1  0  0  0  0
 19 20  1  0  0  0  0
 20 45  1  0  0  0  0
 20 21  2  0  0  0  0
 21 16  1  0  0  0  0
 21 46  1  0  0  0  0
 13 22  2  0  0  0  0
 22 47  1  0  0  0  0
 22 23  1  0  0  0  0
 23 10  1  0  0  0  0
 23 24  2  0  0  0  0
 24  8  1  0  0  0  0
 24 25  1  0  0  0  0
 25  5  2  0  0  0  0
 25 26  1  0  0  0  0
 26 48  1  0  0  0  0
 26 49  1  0  0  0  0
 26 27  1  0  0  0  0
 27 28  1  0  0  0  0
 28 50  1  0  0  0  0
 28 51  1  0  0  0  0
 28 52  1  0  0  0  0
M  END
>  <LOGBIO>
7.2000

>  <PRED_LOGBIO>
6.9700

>  <XV_RES>
0.5600

>  <WHL_TMPL>
3

>  <ANCH>
3-15;24-40

$$$$
ROW12
  -MTS-   01071502043D 0   0.00000     0.00000     0

 35 37  0  0  0  0  0  0  0  0999 V2000
   -3.3210    2.4100    4.8260 C   0  0  0  0  0  0  0  0  0  0  0  0
   -2.1910    2.6850    3.9260 N   0  0  0  0  0  0  0  0  0  0  0  0
   -1.7640    1.7220    3.0490 C   0  0  0  0  0  0  0  0  0  0  0  0
   -2.2960    1.6720    1.8430 N   0  0  0  0  0  0  0  0  0  0  0  0
   -1.9650    0.7520    0.8410 C   0  0  0  0  0  0  0  0  0  0  0  0
   -3.0240    0.2200    0.0960 C   0  0  0  0  0  0  0  0  0  0  0  0
   -2.7700   -0.7190   -0.9110 C   0  0  0  0  0  0  0  0  0  0  0  0
   -1.4560   -1.1270   -1.1720 C   0  0  0  0  0  0  0  0  0  0  0  0
   -1.1400   -2.2940   -2.4230 Cl  0  0  0  0  0  0  0  0  0  0  0  0
   -0.3970   -0.5950   -0.4270 C   0  0  0  0  0  0  0  0  0  0  0  0
   -0.6510    0.3440    0.5800 C   0  0  0  0  0  0  0  0  0  0  0  0
    0.4830    0.9100    1.3440 C   0  0  0  0  0  0  0  0  0  0  0  0
    0.4570    1.0890    2.6470 N   0  3  0  0  0  0  0  0  0  0  0  0
    1.5090    1.5940    3.2190 O   0  5  0  0  0  0  0  0  0  0  0  0
   -0.6970    0.7490    3.4920 C   0  0  0  0  0  0  0  0  0  0  0  0
    0.2340    1.9040    2.4120 C   0  0  0  0  0  0  0  0  0  0  0  0
    1.3100    2.5370    3.0440 C   0  0  0  0  0  0  0  0  0  0  0  0
    1.0750    3.4770    4.0540 C   0  0  0  0  0  0  0  0  0  0  0  0
   -0.2380    3.7840    4.4320 C   0  0  0  0  0  0  0  0  0  0  0  0
   -1.3150    3.1510    3.7990 C   0  0  0  0  0  0  0  0  0  0  0  0
   -1.0790    2.2110    2.7890 C   0  0  0  0  0  0  0  0  0  0  0  0
   -3.0790    1.5620    5.4640 H   0  0  0  0  0  0  0  0  0  0  0  0
   -3.5140    3.2840    5.4430 H   0  0  0  0  0  0  0  0  0  0  0  0
   -4.2060    2.1790    4.2370 H   0  0  0  0  0  0  0  0  0  0  0  0
   -1.7310    3.5830    3.9540 H   0  0  0  0  0  0  0  0  0  0  0  0
   -4.0380    0.5350    0.2970 H   0  0  0  0  0  0  0  0  0  0  0  0
   -3.5870   -1.1290   -1.4860 H   0  0  0  0  0  0  0  0  0  0  0  0
    0.6160   -0.9100   -0.6280 H   0  0  0  0  0  0  0  0  0  0  0  0
   -1.0260   -0.2530    3.2240 H   0  0  0  0  0  0  0  0  0  0  0  0
   -0.4560    0.9320    4.5370 H   0  0  0  0  0  0  0  0  0  0  0  0
    2.3230    2.3000    2.7520 H   0  0  0  0  0  0  0  0  0  0  0  0
    1.9050    3.9660    4.5410 H   0  0  0  0  0  0  0  0  0  0  0  0
   -0.4200    4.5100    5.2110 H   0  0  0  0  0  0  0  0  0  0  0  0
   -2.3270    3.3880    4.0910 H   0  0  0  0  0  0  0  0  0  0  0  0
   -1.9100    1.7230    2.3020 H   0  0  0  0  0  0  0  0  0  0  0  0
  1 22  1  0  0  0  0
  1 23  1  0  0  0  0
  1 24  1  0  0  0  0
  1  2  1  0  0  0  0
  2 25  1  0  0  0  0
  2  3  1  0  0  0  0
  3  4  2  0  0  0  0
  4  5  1  0  0  0  0
  5  6  2  0  0  0  0
  6 26  1  0  0  0  0
  6  7  1  0  0  0  0
  7 27  1  0  0  0  0
  7  8  2  0  0  0  0
  8  9  1  0  0  0  0
  8 10  1  0  0  0  0
 10 28  1  0  0  0  0
 10 11  2  0  0  0  0
 11  5  1  0  0  0  0
 11 12  1  0  0  0  0
 12 13  2  0  0  0  0
 13 14  1  0  0  0  0
 13 15  1  0  0  0  0
 15  3  1  0  0  0  0
 15 29  1  0  0  0  0
 15 30  1  0  0  0  0
 12 16  1  0  0  0  0
 16 17  2  0  0  0  0
 17 31  1  0  0  0  0
 17 18  1  0  0  0  0
 18 32  1  0  0  0  0
 18 19  2  0  0  0  0
 19 33  1  0  0  0  0
 19 20  1  0  0  0  0
 20 34  1  0  0  0  0
 20 21  2  0  0  0  0
 21 16  1  0  0  0  0
 21 35  1  0  0  0  0
M  CHG  2  13   1  14  -1
M  END
>  <LOGBIO>
6.7000

>  <PRED_LOGBIO>
6.5700

>  <XV_RES>
0.0770

>  <WHL_TMPL>
1

>  <ANCH>
2-3;9-10

$$$$
ROW13
  -MTS-   01071502043D 0   0.00000     0.00000     0

 27 29  0  0  0  0  0  0  0  0999 V2000
    3.4700   -1.1310   -1.4490 C   0  0  0  0  0  0  0  0  0  0  0  0
    3.8680   -0.2290   -0.4000 O   0  0  0  0  0  0  0  0  0  0  0  0
    2.9820    0.5680    0.2790 C   0  0  0  0  0  0  0  0  0  0  0  0
    3.4080    1.5260    0.9200 O   0  0  0  0  0  0  0  0  0  0  0  0
    1.5390    0.2400    0.2480 C   0  0  0  0  0  0  0  0  0  0  0  0
    0.7120    0.8540    1.1040 C   0  0  0  0  0  0  0  0  0  0  0  0
   -0.7300    0.5240    1.0700 C   0  0  0  0  0  0  0  0  0  0  0  0
   -1.1590   -0.4820    0.0730 C   0  0  0  0  0  0  0  0  0  0  0  0
   -0.2380   -1.0300   -0.7320 C   0  0  0  0  0  0  0  0  0  0  0  0
    1.0850   -0.6850   -0.6560 N   0  0  0  0  0  0  0  0  0  0  0  0
   -2.5430   -0.6300    0.2240 N   0  0  0  0  0  0  0  0  0  0  0  0
   -2.9770    0.1630    1.1860 C   0  0  0  0  0  0  0  0  0  0  0  0
   -4.3160    0.4160    1.7640 C   0  0  0  0  0  0  0  0  0  0  0  0
   -4.4750    1.2990    2.7600 C   0  0  0  0  0  0  0  0  0  0  0  0
   -3.3240    2.0470    3.3140 C   0  0  0  0  0  0  0  0  0  0  0  0
   -2.0840    1.8670    2.8380 C   0  0  0  0  0  0  0  0  0  0  0  0
   -1.8250    0.9110    1.7390 C   0  0  0  0  0  0  0  0  0  0  0  0
    2.3840   -1.1790   -1.5050 H   0  0  0  0  0  0  0  0  0  0  0  0
    3.8120   -0.6930   -2.3840 H   0  0  0  0  0  0  0  0  0  0  0  0
    3.9290   -2.0940   -1.2370 H   0  0  0  0  0  0  0  0  0  0  0  0
    1.0920    1.5800    1.8080 H   0  0  0  0  0  0  0  0  0  0  0  0
   -0.5480   -1.7640   -1.4610 H   0  0  0  0  0  0  0  0  0  0  0  0
    1.7450   -1.1240   -1.2820 H   0  0  0  0  0  0  0  0  0  0  0  0
   -5.1730   -0.1150    1.3790 H   0  0  0  0  0  0  0  0  0  0  0  0
   -5.4610    1.4670    3.1660 H   0  0  0  0  0  0  0  0  0  0  0  0
   -3.4870    2.7510    4.1160 H   0  0  0  0  0  0  0  0  0  0  0  0
   -1.2640    2.4270    3.2620 H   0  0  0  0  0  0  0  0  0  0  0  0
  1 18  1  0  0  0  0
  1 19  1  0  0  0  0
  1 20  1  0  0  0  0
  1  2  1  0  0  0  0
  2  3  1  0  0  0  0
  3  4  2  0  0  0  0
  3  5  1  0  0  0  0
  5  6  2  0  0  0  0
  6 21  1  0  0  0  0
  6  7  1  0  0  0  0
  7  8  1  0  0  0  0
  8  9  2  0  0  0  0
  9 22  1  0  0  0  0
  9 10  1  0  0  0  0
 10  5  1  0  0  0  0
 10 23  1  0  0  0  0
  8 11  1  0  0  0  0
 11 12  2  0  0  0  0
 12 13  1  0  0  0  0
 13 24  1  0  0  0  0
 13 14  2  0  0  0  0
 14 25  1  0  0  0  0
 14 15  1  0  0  0  0
 15 26  1  0  0  0  0
 15 16  2  0  0  0  0
 16 27  1  0  0  0  0
 16 17  1  0  0  0  0
 17  7  2  0  0  0  0
 17 12  1  0  0  0  0
M  END
>  <LOGBIO>
8.7000

>  <PRED_LOGBIO>
7.9000

>  <XV_RES>
0.8560

>  <WHL_TMPL>
1

>  <ANCH>
23-24;8-6

$$$$
ROW14
  -MTS-   01071502043D 0   0.00000     0.00000     0

 31 35  0  0  0  0  0  0  0  0999 V2000
   -1.8960    2.9410    1.2480 Cl  0  0  0  0  0  0  0  0  0  0  0  0
   -2.2870    1.3450    0.6770 C   0  0  0  0  0  0  0  0  0  0  0  0
   -3.5940    0.8590    0.7980 C   0  0  0  0  0  0  0  0  0  0  0  0
   -3.9080   -0.4260    0.3390 C   0  0  0  0  0  0  0  0  0  0  0  0
   -2.9150   -1.2240   -0.2410 C   0  0  0  0  0  0  0  0  0  0  0  0
   -1.6080   -0.7380   -0.3620 C   0  0  0  0  0  0  0  0  0  0  0  0
   -0.4220   -1.3000   -0.8910 N   0  0  0  0  0  0  0  0  0  0  0  0
    0.5950   -0.3920   -0.7640 C   0  0  0  0  0  0  0  0  0  0  0  0
    0.1480    0.7300   -0.1840 C   0  0  0  0  0  0  0  0  0  0  0  0
    0.9840    1.7890    0.0520 N   0  0  0  0  0  0  0  0  0  0  0  0
    2.3090    1.7460   -0.2950 C   0  0  0  0  0  0  0  0  0  0  0  0
    2.8600    0.6740   -0.8800 C   0  0  0  0  0  0  0  0  0  0  0  0
    4.1480    0.3620   -1.3300 N   0  0  0  0  0  0  0  0  0  0  0  0
    4.1610   -0.8550   -1.8420 C   0  0  0  0  0  0  0  0  0  0  0  0
    5.2240   -1.6840   -2.4520 C   0  0  0  0  0  0  0  0  0  0  0  0
    4.9560   -2.9170   -2.9010 C   0  0  0  0  0  0  0  0  0  0  0  0
    3.5950   -3.4910   -2.8030 C   0  0  0  0  0  0  0  0  0  0  0  0
    2.5850   -2.7960   -2.2620 C   0  0  0  0  0  0  0  0  0  0  0  0
    2.8000   -1.4270   -1.7430 C   0  0  0  0  0  0  0  0  0  0  0  0
    2.0160   -0.5070   -1.1640 C   0  0  0  0  0  0  0  0  0  0  0  0
   -1.2940    0.5460    0.0970 C   0  0  0  0  0  0  0  0  0  0  0  0
   -4.3600    1.4740    1.2460 H   0  0  0  0  0  0  0  0  0  0  0  0
   -4.9170   -0.8010    0.4320 H   0  0  0  0  0  0  0  0  0  0  0  0
   -3.1580   -2.2160   -0.5950 H   0  0  0  0  0  0  0  0  0  0  0  0
   -0.3390   -2.2210   -1.2970 H   0  0  0  0  0  0  0  0  0  0  0  0
    0.6160    2.6210    0.4910 H   0  0  0  0  0  0  0  0  0  0  0  0
    2.9300    2.6060   -0.0890 H   0  0  0  0  0  0  0  0  0  0  0  0
    6.2270   -1.2900   -2.5360 H   0  0  0  0  0  0  0  0  0  0  0  0
    5.7480   -3.5040   -3.3430 H   0  0  0  0  0  0  0  0  0  0  0  0
    3.4130   -4.4880   -3.1750 H   0  0  0  0  0  0  0  0  0  0  0  0
    1.6020   -3.2410   -2.2040 H   0  0  0  0  0  0  0  0  0  0  0  0
  1  2  1  0  0  0  0
  2  3  2  0  0  0  0
  3 22  1  0  0  0  0
  3  4  1  0  0  0  0
  4 23  1  0  0  0  0
  4  5  2  0  0  0  0
  5 24  1  0  0  0  0
  5  6  1  0  0  0  0
  6  7  1  0  0  0  0
  7 25  1  0  0  0  0
  7  8  1  0  0  0  0
  8  9  2  0  0  0  0
  9 10  1  0  0  0  0
 10 26  1  0  0  0  0
 10 11  1  0  0  0  0
 11 27  1  0  0  0  0
 11 12  2  0  0  0  0
 12 13  1  0  0  0  0
 13 14  2  0  0  0  0
 14 15  1  0  0  0  0
 15 28  1  0  0  0  0
 15 16  2  0  0  0  0
 16 29  1  0  0  0  0
 16 17  1  0  0  0  0
 17 30  1  0  0  0  0
 17 18  2  0  0  0  0
 18 31  1  0  0  0  0
 18 19  1  0  0  0  0
 19 14  1  0  0  0  0
 19 20  2  0  0  0  0
 20  8  1  0  0  0  0
 20 12  1  0  0  0  0
  9 21  1  0  0  0  0
 21  2  1  0  0  0  0
 21  6  2  0  0  0  0
M  END
>  <LOGBIO>
6.1500

>  <PRED_LOGBIO>
6.5900

>  <XV_RES>
-0.5130

>  <WHL_TMPL>
2

>  <ANCH>
14-15;10-12

$$$$
ROW16
  -MTS-   01071502043D 0   0.00000     0.00000     0

 56 58  0  0  0  0  0  0  0  0999 V2000
   -3.9300    1.0570   -0.9520 C   0  0  0  0  0  0  0  0  0  0  0  0
   -2.9930    2.0210   -0.2290 C   0  0  0  0  0  0  0  0  0  0  0  0
   -1.6450    1.3410    0.0050 C   0  0  0  0  0  0  0  0  0  0  0  0
   -0.7060    2.3060    0.7280 C   0  0  0  0  0  0  0  0  0  0  0  0
    0.5900    1.6520    0.9540 N   0  0  0  0  0  0  0  0  0  0  0  0
    0.8070    0.2720    0.4980 C   0  0  0  0  0  0  0  0  0  0  0  0
   -0.4640   -0.2470   -0.1750 C   0  0  0  0  0  0  0  0  0  0  0  0
   -0.2390   -1.6820   -0.6500 C   0  0  0  0  0  0  0  0  0  0  0  0
   -1.5070   -2.2000   -1.3210 C   0  0  0  0  0  0  0  0  0  0  0  0
    1.5680    2.3090    1.5720 C   0  0  0  0  0  0  0  0  0  0  0  0
    2.8920    1.6420    1.8010 O   0  0  0  0  0  0  0  0  0  0  0  0
    1.3450    3.7260    2.0430 C   0  0  0  0  0  0  0  0  0  0  0  0
    0.4020    4.4290    1.0960 C   0  0  0  0  0  0  0  0  0  0  0  0
   -0.9340    4.4640    1.1980 C   0  0  0  0  0  0  0  0  0  0  0  0
   -1.4200    5.2170    0.1220 N   0  0  0  0  0  0  0  0  0  0  0  0
   -0.3870    5.6150   -0.5970 C   0  0  0  0  0  0  0  0  0  0  0  0
   -0.2780    6.4260   -1.8300 C   0  0  0  0  0  0  0  0  0  0  0  0
    0.9400    6.6660   -2.3320 C   0  0  0  0  0  0  0  0  0  0  0  0
    2.1470    6.1290   -1.6650 C   0  0  0  0  0  0  0  0  0  0  0  0
    3.7130    6.4340   -2.3070 Cl  0  0  0  0  0  0  0  0  0  0  0  0
    1.9960    5.4000   -0.5510 C   0  0  0  0  0  0  0  0  0  0  0  0
    0.7610    5.1410   -0.0180 N   0  0  0  0  0  0  0  0  0  0  0  0
   -1.7480    3.8250    2.2550 C   0  0  0  0  0  0  0  0  0  0  0  0
   -1.5600    4.1830    3.5960 C   0  0  0  0  0  0  0  0  0  0  0  0
   -2.3300    3.5770    4.5960 C   0  0  0  0  0  0  0  0  0  0  0  0
   -3.2870    2.6140    4.2570 C   0  0  0  0  0  0  0  0  0  0  0  0
   -4.2440    1.8620    5.5000 Cl  0  0  0  0  0  0  0  0  0  0  0  0
   -3.4750    2.2560    2.9160 C   0  0  0  0  0  0  0  0  0  0  0  0
   -2.7050    2.8610    1.9160 C   0  0  0  0  0  0  0  0  0  0  0  0
   -4.0740    0.1670   -0.3430 H   0  0  0  0  0  0  0  0  0  0  0  0
   -4.8900    1.5410   -1.1190 H   0  0  0  0  0  0  0  0  0  0  0  0
   -3.4940    0.7760   -1.9080 H   0  0  0  0  0  0  0  0  0  0  0  0
   -3.4290    2.3020    0.7270 H   0  0  0  0  0  0  0  0  0  0  0  0
   -2.8490    2.9110   -0.8380 H   0  0  0  0  0  0  0  0  0  0  0  0
   -1.2090    1.0600   -0.9510 H   0  0  0  0  0  0  0  0  0  0  0  0
   -1.7890    0.4510    0.6140 H   0  0  0  0  0  0  0  0  0  0  0  0
   -1.1420    2.5880    1.6850 H   0  0  0  0  0  0  0  0  0  0  0  0
   -0.5620    3.1960    0.1200 H   0  0  0  0  0  0  0  0  0  0  0  0
    1.6290    0.2500   -0.2150 H   0  0  0  0  0  0  0  0  0  0  0  0
    1.0490   -0.3590    1.3510 H   0  0  0  0  0  0  0  0  0  0  0  0
   -1.2860   -0.2250    0.5370 H   0  0  0  0  0  0  0  0  0  0  0  0
   -0.7060    0.3830   -1.0280 H   0  0  0  0  0  0  0  0  0  0  0  0
    0.5840   -1.7040   -1.3620 H   0  0  0  0  0  0  0  0  0  0  0  0
    0.0040   -2.3130    0.2030 H   0  0  0  0  0  0  0  0  0  0  0  0
   -1.7500   -1.5700   -2.1740 H   0  0  0  0  0  0  0  0  0  0  0  0
   -1.3470   -3.2220   -1.6590 H   0  0  0  0  0  0  0  0  0  0  0  0
   -2.3290   -2.1790   -0.6090 H   0  0  0  0  0  0  0  0  0  0  0  0
    0.9140    3.7130    3.0410 H   0  0  0  0  0  0  0  0  0  0  0  0
    2.2960    4.2550    2.0650 H   0  0  0  0  0  0  0  0  0  0  0  0
   -1.1620    6.8160   -2.3140 H   0  0  0  0  0  0  0  0  0  0  0  0
    1.0430    7.2550   -3.2320 H   0  0  0  0  0  0  0  0  0  0  0  0
    2.8730    5.0050   -0.0590 H   0  0  0  0  0  0  0  0  0  0  0  0
   -0.8220    4.9260    3.8580 H   0  0  0  0  0  0  0  0  0  0  0  0
   -2.1850    3.8530    5.6300 H   0  0  0  0  0  0  0  0  0  0  0  0
   -4.2140    1.5130    2.6540 H   0  0  0  0  0  0  0  0  0  0  0  0
   -2.8500    2.5850    0.8820 H   0  0  0  0  0  0  0  0  0  0  0  0
  1 30  1  0  0  0  0
  1 31  1  0  0  0  0
  1 32  1  0  0  0  0
  1  2  1  0  0  0  0
  2 33  1  0  0  0  0
  2 34  1  0  0  0  0
  2  3  1  0  0  0  0
  3 35  1  0  0  0  0
  3 36  1  0  0  0  0
  3  4  1  0  0  0  0
  4 37  1  0  0  0  0
  4 38  1  0  0  0  0
  4  5  1  0  0  0  0
  5  6  1  0  0  0  0
  6 39  1  0  0  0  0
  6 40  1  0  0  0  0
  6  7  1  0  0  0  0
  7 41  1  0  0  0  0
  7 42  1  0  0  0  0
  7  8  1  0  0  0  0
  8 43  1  0  0  0  0
  8 44  1  0  0  0  0
  8  9  1  0  0  0  0
  9 45  1  0  0  0  0
  9 46  1  0  0  0  0
  9 47  1  0  0  0  0
  5 10  1  0  0  0  0
 10 11  2  0  0  0  0
 10 12  1  0  0  0  0
 12 48  1  0  0  0  0
 12 49  1  0  0  0  0
 12 13  1  0  0  0  0
 13 14  2  0  0  0  0
 14 15  1  0  0  0  0
 15 16  2  0  0  0  0
 16 17  1  0  0  0  0
 17 50  1  0  0  0  0
 17 18  2  0  0  0  0
 18 51  1  0  0  0  0
 18 19  1  0  0  0  0
 19 20  1  0  0  0  0
 19 21  2  0  0  0  0
 21 52  1  0  0  0  0
 21 22  1  0  0  0  0
 22 13  1  0  0  0  0
 22 16  1  0  0  0  0
 14 23  1  0  0  0  0
 23 24  2  0  0  0  0
 24 53  1  0  0  0  0
 24 25  1  0  0  0  0
 25 54  1  0  0  0  0
 25 26  2  0  0  0  0
 26 27  1  0  0  0  0
 26 28  1  0  0  0  0
 28 55  1  0  0  0  0
 28 29  2  0  0  0  0
 29 23  1  0  0  0  0
 29 56  1  0  0  0  0
M  END
>  <LOGBIO>
7.0500

>  <PRED_LOGBIO>
5.8900

>  <XV_RES>
1.3730

>  <WHL_TMPL>
2

>  <ANCH>
34-35;28-29

$$$$
ROW17
  -MTS-   01071502043D 0   0.00000     0.00000     0

 45 49  0  0  0  0  0  0  0  0999 V2000
    6.5880    0.2140   -0.2810 C   0  0  0  0  0  0  0  0  0  0  0  0
    5.1850    0.6070    0.1170 C   0  0  0  0  0  0  0  0  0  0  0  0
    4.8590    1.6380    0.8740 N   0  0  0  0  0  0  0  0  0  0  0  0
    3.4650    1.6540    1.0060 O   0  0  0  0  0  0  0  0  0  0  0  0
    2.9820    0.5680    0.2790 C   0  0  0  0  0  0  0  0  0  0  0  0
    4.0130   -0.0610   -0.2540 N   0  0  0  0  0  0  0  0  0  0  0  0
    1.5500    0.2420    0.2480 C   0  0  0  0  0  0  0  0  0  0  0  0
    1.0300   -0.9590   -0.1850 N   0  0  0  0  0  0  0  0  0  0  0  0
   -0.2700   -0.8660   -0.0340 C   0  0  0  0  0  0  0  0  0  0  0  0
   -0.6470    0.3320    0.5230 N   0  0  0  0  0  0  0  0  0  0  0  0
    0.5110    1.0690    0.6580 C   0  0  0  0  0  0  0  0  0  0  0  0
    0.4790    2.4750    1.1080 C   0  0  0  0  0  0  0  0  0  0  0  0
    0.0530    2.4710    2.4890 N   0  0  0  0  0  0  0  0  0  0  0  0
    1.0400    2.8620    3.4840 C   0  0  0  0  0  0  0  0  0  0  0  0
    0.5100    3.3790    4.8000 C   0  0  0  0  0  0  0  0  0  0  0  0
    0.2640    2.4900    5.8530 C   0  0  0  0  0  0  0  0  0  0  0  0
   -0.2280    2.9700    7.0730 C   0  0  0  0  0  0  0  0  0  0  0  0
   -0.4740    4.3380    7.2400 C   0  0  0  0  0  0  0  0  0  0  0  0
   -0.2280    5.2270    6.1860 C   0  0  0  0  0  0  0  0  0  0  0  0
    0.2640    4.7470    4.9660 C   0  0  0  0  0  0  0  0  0  0  0  0
   -1.2480    2.1830    2.8770 C   0  0  0  0  0  0  0  0  0  0  0  0
   -1.6440    2.3130    4.0360 O   0  0  0  0  0  0  0  0  0  0  0  0
   -2.2340    1.6830    1.8690 C   0  0  0  0  0  0  0  0  0  0  0  0
   -3.5650    2.0730    2.1020 C   0  0  0  0  0  0  0  0  0  0  0  0
   -4.5980    1.5510    1.3340 C   0  0  0  0  0  0  0  0  0  0  0  0
   -4.3430    0.6240    0.3360 C   0  0  0  0  0  0  0  0  0  0  0  0
   -3.0310    0.2170    0.0910 C   0  0  0  0  0  0  0  0  0  0  0  0
   -1.9650    0.7520    0.8410 C   0  0  0  0  0  0  0  0  0  0  0  0
    6.6840    0.2590   -1.3640 H   0  0  0  0  0  0  0  0  0  0  0  0
    6.7910   -0.7990    0.0600 H   0  0  0  0  0  0  0  0  0  0  0  0
    7.3000    0.9000    0.1750 H   0  0  0  0  0  0  0  0  0  0  0  0
   -0.9650   -1.6430   -0.3160 H   0  0  0  0  0  0  0  0  0  0  0  0
   -0.2940    2.9810    0.5330 H   0  0  0  0  0  0  0  0  0  0  0  0
    1.4810    2.8930    1.0390 H   0  0  0  0  0  0  0  0  0  0  0  0
    1.5740    3.7010    3.0420 H   0  0  0  0  0  0  0  0  0  0  0  0
    1.6610    1.9960    3.7020 H   0  0  0  0  0  0  0  0  0  0  0  0
    0.4540    1.4350    5.7250 H   0  0  0  0  0  0  0  0  0  0  0  0
   -0.4170    2.2840    7.8860 H   0  0  0  0  0  0  0  0  0  0  0  0
   -0.8530    4.7080    8.1810 H   0  0  0  0  0  0  0  0  0  0  0  0
   -0.4180    6.2820    6.3150 H   0  0  0  0  0  0  0  0  0  0  0  0
    0.4530    5.4330    4.1540 H   0  0  0  0  0  0  0  0  0  0  0  0
   -3.7860    2.7840    2.8840 H   0  0  0  0  0  0  0  0  0  0  0  0
   -5.6130    1.8720    1.5170 H   0  0  0  0  0  0  0  0  0  0  0  0
   -5.1550    0.2190   -0.2490 H   0  0  0  0  0  0  0  0  0  0  0  0
   -2.8310   -0.5130   -0.6790 H   0  0  0  0  0  0  0  0  0  0  0  0
  1 29  1  0  0  0  0
  1 30  1  0  0  0  0
  1 31  1  0  0  0  0
  1  2  1  0  0  0  0
  2  3  2  0  0  0  0
  3  4  1  0  0  0  0
  4  5  1  0  0  0  0
  5  6  2  0  0  0  0
  6  2  1  0  0  0  0
  5  7  1  0  0  0  0
  7  8  1  0  0  0  0
  8  9  2  0  0  0  0
  9 32  1  0  0  0  0
  9 10  1  0  0  0  0
 10 11  1  0  0  0  0
 11  7  2  0  0  0  0
 11 12  1  0  0  0  0
 12 33  1  0  0  0  0
 12 34  1  0  0  0  0
 12 13  1  0  0  0  0
 13 14  1  0  0  0  0
 14 35  1  0  0  0  0
 14 36  1  0  0  0  0
 14 15  1  0  0  0  0
 15 16  2  0  0  0  0
 16 37  1  0  0  0  0
 16 17  1  0  0  0  0
 17 38  1  0  0  0  0
 17 18  2  0  0  0  0
 18 39  1  0  0  0  0
 18 19  1  0  0  0  0
 19 40  1  0  0  0  0
 19 20  2  0  0  0  0
 20 15  1  0  0  0  0
 20 41  1  0  0  0  0
 13 21  1  0  0  0  0
 21 22  2  0  0  0  0
 21 23  1  0  0  0  0
 23 24  2  0  0  0  0
 24 42  1  0  0  0  0
 24 25  1  0  0  0  0
 25 43  1  0  0  0  0
 25 26  2  0  0  0  0
 26 44  1  0  0  0  0
 26 27  1  0  0  0  0
 27 45  1  0  0  0  0
 27 28  2  0  0  0  0
 28 10  1  0  0  0  0
 28 23  1  0  0  0  0
M  END
>  <LOGBIO>
7.4600

>  <PRED_LOGBIO>
6.9300

>  <XV_RES>
0.6020

>  <WHL_TMPL>
1

>  <ANCH>
24-25;8-7

$$$$
ROW18
  -MTS-   01071502043D 0   0.00000     0.00000     0

 21 23  0  0  0  0  0  0  0  0999 V2000
   -4.1350   -0.3810    0.4150 C   0  0  0  0  0  0  0  0  0  0  0  0
   -3.8320    0.9050    0.8760 C   0  0  0  0  0  0  0  0  0  0  0  0
   -2.5280    1.4020    0.7600 C   0  0  0  0  0  0  0  0  0  0  0  0
   -1.5270    0.6110    0.1820 C   0  0  0  0  0  0  0  0  0  0  0  0
   -1.8300   -0.6750   -0.2790 C   0  0  0  0  0  0  0  0  0  0  0  0
   -3.1340   -1.1710   -0.1630 C   0  0  0  0  0  0  0  0  0  0  0  0
   -0.6540   -1.2530   -0.8120 N   0  0  0  0  0  0  0  0  0  0  0  0
    0.4060   -0.3240   -0.6870 C   0  0  0  0  0  0  0  0  0  0  0  0
    1.7580   -0.3780   -1.0450 C   0  0  0  0  0  0  0  0  0  0  0  0
    2.5650    0.6660   -0.8100 N   0  0  0  0  0  0  0  0  0  0  0  0
    2.1200    1.7900   -0.2310 C   0  0  0  0  0  0  0  0  0  0  0  0
    0.7790    1.9110    0.1520 C   0  0  0  0  0  0  0  0  0  0  0  0
   -0.0880    0.8370   -0.0810 C   0  0  0  0  0  0  0  0  0  0  0  0
   -5.1410   -0.7640    0.5050 H   0  0  0  0  0  0  0  0  0  0  0  0
   -4.6040    1.5150    1.3220 H   0  0  0  0  0  0  0  0  0  0  0  0
   -2.2940    2.3940    1.1160 H   0  0  0  0  0  0  0  0  0  0  0  0
   -3.3680   -2.1640   -0.5190 H   0  0  0  0  0  0  0  0  0  0  0  0
   -0.5820   -2.1770   -1.2150 H   0  0  0  0  0  0  0  0  0  0  0  0
    2.1540   -1.2660   -1.5140 H   0  0  0  0  0  0  0  0  0  0  0  0
    2.8020    2.6090   -0.0590 H   0  0  0  0  0  0  0  0  0  0  0  0
    0.4200    2.8170    0.6190 H   0  0  0  0  0  0  0  0  0  0  0  0
  1 14  1  0  0  0  0
  1  2  2  0  0  0  0
  2 15  1  0  0  0  0
  2  3  1  0  0  0  0
  3 16  1  0  0  0  0
  3  4  2  0  0  0  0
  4  5  1  0  0  0  0
  5  6  2  0  0  0  0
  6  1  1  0  0  0  0
  6 17  1  0  0  0  0
  5  7  1  0  0  0  0
  7 18  1  0  0  0  0
  7  8  1  0  0  0  0
  8  9  2  0  0  0  0
  9 19  1  0  0  0  0
  9 10  1  0  0  0  0
 10 11  2  0  0  0  0
 11 20  1  0  0  0  0
 11 12  1  0  0  0  0
 12 21  1  0  0  0  0
 12 13  2  0  0  0  0
 13  4  1  0  0  0  0
 13  8  1  0  0  0  0
M  END
>  <LOGBIO>
5.7900

>  <PRED_LOGBIO>
5.8200

>  <XV_RES>
-0.1310

>  <WHL_TMPL>
2

>  <ANCH>
9-4;1-3

$$$$
ROW19
  -MTS-   01071502043D 0   0.00000     0.00000     0

 36 38  0  0  0  0  0  0  0  0999 V2000
    4.6900   -1.4010   -2.3120 C   0  0  0  0  0  0  0  0  0  0  0  0
    3.4700   -1.1310   -1.4490 C   0  0  0  0  0  0  0  0  0  0  0  0
    3.8680   -0.2290   -0.4000 O   0  0  0  0  0  0  0  0  0  0  0  0
    2.9820    0.5680    0.2790 C   0  0  0  0  0  0  0  0  0  0  0  0
    3.4080    1.5260    0.9200 O   0  0  0  0  0  0  0  0  0  0  0  0
    1.5500    0.2420    0.2480 C   0  0  0  0  0  0  0  0  0  0  0  0
    1.0300   -0.9590   -0.1850 N   0  0  0  0  0  0  0  0  0  0  0  0
   -0.2700   -0.8660   -0.0340 C   0  0  0  0  0  0  0  0  0  0  0  0
   -0.6470    0.3320    0.5230 N   0  0  0  0  0  0  0  0  0  0  0  0
    0.5110    1.0690    0.6580 C   0  0  0  0  0  0  0  0  0  0  0  0
    0.4790    2.4750    1.1080 C   0  0  0  0  0  0  0  0  0  0  0  0
    0.0530    2.4710    2.4890 N   0  0  0  0  0  0  0  0  0  0  0  0
    1.0400    2.8620    3.4840 C   0  0  0  0  0  0  0  0  0  0  0  0
   -1.2480    2.1830    2.8770 C   0  0  0  0  0  0  0  0  0  0  0  0
   -1.6440    2.3130    4.0360 O   0  0  0  0  0  0  0  0  0  0  0  0
   -2.2340    1.6830    1.8690 C   0  0  0  0  0  0  0  0  0  0  0  0
   -3.5650    2.0730    2.1020 C   0  0  0  0  0  0  0  0  0  0  0  0
   -4.5980    1.5510    1.3340 C   0  0  0  0  0  0  0  0  0  0  0  0
   -5.8580    1.9370    1.5710 F   0  0  0  0  0  0  0  0  0  0  0  0
   -4.3430    0.6240    0.3360 C   0  0  0  0  0  0  0  0  0  0  0  0
   -3.0310    0.2170    0.0910 C   0  0  0  0  0  0  0  0  0  0  0  0
   -1.9650    0.7520    0.8410 C   0  0  0  0  0  0  0  0  0  0  0  0
    4.3790   -1.7120   -3.3070 H   0  0  0  0  0  0  0  0  0  0  0  0
    5.2060   -0.4500   -2.4290 H   0  0  0  0  0  0  0  0  0  0  0  0
    5.2790   -2.1510   -1.7890 H   0  0  0  0  0  0  0  0  0  0  0  0
    3.1960   -2.0720   -0.9770 H   0  0  0  0  0  0  0  0  0  0  0  0
    2.7070   -0.6600   -2.0660 H   0  0  0  0  0  0  0  0  0  0  0  0
   -0.9650   -1.6430   -0.3160 H   0  0  0  0  0  0  0  0  0  0  0  0
   -0.2940    2.9810    0.5330 H   0  0  0  0  0  0  0  0  0  0  0  0
    1.4810    2.8930    1.0390 H   0  0  0  0  0  0  0  0  0  0  0  0
    0.5400    3.2150    4.3830 H   0  0  0  0  0  0  0  0  0  0  0  0
    1.5790    3.7120    3.0720 H   0  0  0  0  0  0  0  0  0  0  0  0
    1.6760    1.9970    3.6600 H   0  0  0  0  0  0  0  0  0  0  0  0
   -3.7860    2.7840    2.8840 H   0  0  0  0  0  0  0  0  0  0  0  0
   -5.1550    0.2190   -0.2490 H   0  0  0  0  0  0  0  0  0  0  0  0
   -2.8310   -0.5130   -0.6790 H   0  0  0  0  0  0  0  0  0  0  0  0
  1 23  1  0  0  0  0
  1 24  1  0  0  0  0
  1 25  1  0  0  0  0
  1  2  1  0  0  0  0
  2 26  1  0  0  0  0
  2 27  1  0  0  0  0
  2  3  1  0  0  0  0
  3  4  1  0  0  0  0
  4  5  2  0  0  0  0
  4  6  1  0  0  0  0
  6  7  1  0  0  0  0
  7  8  2  0  0  0  0
  8 28  1  0  0  0  0
  8  9  1  0  0  0  0
  9 10  1  0  0  0  0
 10  6  2  0  0  0  0
 10 11  1  0  0  0  0
 11 29  1  0  0  0  0
 11 30  1  0  0  0  0
 11 12  1  0  0  0  0
 12 13  1  0  0  0  0
 13 31  1  0  0  0  0
 13 32  1  0  0  0  0
 13 33  1  0  0  0  0
 12 14  1  0  0  0  0
 14 15  2  0  0  0  0
 14 16  1  0  0  0  0
 16 17  2  0  0  0  0
 17 34  1  0  0  0  0
 17 18  1  0  0  0  0
 18 19  1  0  0  0  0
 18 20  2  0  0  0  0
 20 35  1  0  0  0  0
 20 21  1  0  0  0  0
 21 36  1  0  0  0  0
 21 22  2  0  0  0  0
 22  9  1  0  0  0  0
 22 16  1  0  0  0  0
M  END
>  <LOGBIO>
8.4200

>  <PRED_LOGBIO>
8.1400

>  <XV_RES>
0.3020

>  <WHL_TMPL>
1

>  <ANCH>
34-35;12-13

$$$$
ROW20
  -MTS-   01071502043D 0   0.00000     0.00000     0

 43 45  0  0  0  0  0  0  0  0999 V2000
   -1.0270    1.6300    4.6880 C   0  0  0  0  0  0  0  0  0  0  0  0
   -0.8280    0.6980    3.6220 O   0  0  0  0  0  0  0  0  0  0  0  0
    0.2650    0.8480    2.8450 C   0  0  0  0  0  0  0  0  0  0  0  0
    1.0480    1.7570    3.0620 O   0  0  0  0  0  0  0  0  0  0  0  0
    0.5190   -0.1110    1.7060 C   0  0  0  0  0  0  0  0  0  0  0  0
    2.0340   -0.2600    1.4700 C   0  0  0  0  0  0  0  0  0  0  0  0
    2.5630    0.9950    0.7520 C   0  0  0  0  0  0  0  0  0  0  0  0
    2.3690    0.7410   -0.7540 C   0  0  0  0  0  0  0  0  0  0  0  0
    1.7310   -0.6550   -0.8750 C   0  0  0  0  0  0  0  0  0  0  0  0
    0.2010   -0.5240   -0.7540 C   0  0  0  0  0  0  0  0  0  0  0  0
   -0.1430    0.4130    0.4180 C   0  0  0  0  0  0  0  0  0  0  0  0
   -1.6400    0.4870    0.5990 C   0  0  0  0  0  0  0  0  0  0  0  0
   -2.2670    1.6470    1.0810 C   0  0  0  0  0  0  0  0  0  0  0  0
   -3.6550    1.6970    1.2320 C   0  0  0  0  0  0  0  0  0  0  0  0
   -4.4350    0.5920    0.8990 C   0  0  0  0  0  0  0  0  0  0  0  0
   -3.8290   -0.5630    0.4100 C   0  0  0  0  0  0  0  0  0  0  0  0
   -2.4410   -0.6140    0.2580 C   0  0  0  0  0  0  0  0  0  0  0  0
   -5.9350    0.6460    1.0680 C   0  0  0  0  0  0  0  0  0  0  0  0
   -6.3950   -0.5730    1.3320 F   0  0  0  0  0  0  0  0  0  0  0  0
   -6.4910    1.0970   -0.0530 F   0  0  0  0  0  0  0  0  0  0  0  0
   -6.2380    1.4630    2.0730 F   0  0  0  0  0  0  0  0  0  0  0  0
    2.2780   -1.2070    0.3740 N   0  0  0  0  0  0  0  0  0  0  0  0
    3.7250   -1.4190    0.2230 C   0  0  0  0  0  0  0  0  0  0  0  0
   -1.1050    2.6360    4.2810 H   0  0  0  0  0  0  0  0  0  0  0  0
   -1.9430    1.3820    5.2210 H   0  0  0  0  0  0  0  0  0  0  0  0
   -0.1840    1.5810    5.3740 H   0  0  0  0  0  0  0  0  0  0  0  0
    0.0890   -1.0710    1.9810 H   0  0  0  0  0  0  0  0  0  0  0  0
    2.5820   -0.4880    2.3810 H   0  0  0  0  0  0  0  0  0  0  0  0
    1.9720    1.8580    1.0510 H   0  0  0  0  0  0  0  0  0  0  0  0
    3.6240    1.1100    0.9640 H   0  0  0  0  0  0  0  0  0  0  0  0
    1.6870    1.4850   -1.1600 H   0  0  0  0  0  0  0  0  0  0  0  0
    3.3390    0.7370   -1.2470 H   0  0  0  0  0  0  0  0  0  0  0  0
    2.0420   -1.1890   -1.7710 H   0  0  0  0  0  0  0  0  0  0  0  0
   -0.2340   -1.5050   -0.5740 H   0  0  0  0  0  0  0  0  0  0  0  0
   -0.2020   -0.1160   -1.6790 H   0  0  0  0  0  0  0  0  0  0  0  0
    0.2060    1.4210    0.2030 H   0  0  0  0  0  0  0  0  0  0  0  0
   -1.6700    2.5100    1.3380 H   0  0  0  0  0  0  0  0  0  0  0  0
   -4.1240    2.5940    1.6080 H   0  0  0  0  0  0  0  0  0  0  0  0
   -4.4320   -1.4200    0.1480 H   0  0  0  0  0  0  0  0  0  0  0  0
   -1.9790   -1.5110   -0.1260 H   0  0  0  0  0  0  0  0  0  0  0  0
    3.9530   -1.6390   -0.8180 H   0  0  0  0  0  0  0  0  0  0  0  0
    4.2570   -0.5210    0.5290 H   0  0  0  0  0  0  0  0  0  0  0  0
    4.0360   -2.2550    0.8470 H   0  0  0  0  0  0  0  0  0  0  0  0
  1 24  1  0  0  0  0
  1 25  1  0  0  0  0
  1 26  1  0  0  0  0
  1  2  1  0  0  0  0
  2  3  1  0  0  0  0
  3  4  2  0  0  0  0
  3  5  1  0  0  0  0
  5 27  1  0  0  0  0
  5  6  1  0  0  0  0
  6 28  1  0  0  0  0
  6  7  1  0  0  0  0
  7 29  1  0  0  0  0
  7 30  1  0  0  0  0
  7  8  1  0  0  0  0
  8 31  1  0  0  0  0
  8 32  1  0  0  0  0
  8  9  1  0  0  0  0
  9 33  1  0  0  0  0
  9 10  1  0  0  0  0
 10 34  1  0  0  0  0
 10 35  1  0  0  0  0
 10 11  1  0  0  0  0
 11  5  1  0  0  0  0
 11 36  1  0  0  0  0
 11 12  1  0  0  0  0
 12 13  2  0  0  0  0
 13 37  1  0  0  0  0
 13 14  1  0  0  0  0
 14 38  1  0  0  0  0
 14 15  2  0  0  0  0
 15 16  1  0  0  0  0
 16 39  1  0  0  0  0
 16 17  2  0  0  0  0
 17 12  1  0  0  0  0
 17 40  1  0  0  0  0
 15 18  1  0  0  0  0
 18 19  1  0  0  0  0
 18 20  1  0  0  0  0
 18 21  1  0  0  0  0
  9 22  1  0  0  0  0
 22  6  1  0  0  0  0
 22 23  1  0  0  0  0
 23 41  1  0  0  0  0
 23 42  1  0  0  0  0
 23 43  1  0  0  0  0
M  END
>  <LOGBIO>
7.8800

>  <PRED_LOGBIO>
7.8100

>  <XV_RES>
0.1420

>  <WHL_TMPL>
3

>  <ANCH>
4-13;25-26

$$$$
ROW21
  -MTS-   01071502043D 0   0.00000     0.00000     0

 38 40  0  0  0  0  0  0  0  0999 V2000
   -7.2690    2.4260    1.9550 C   0  0  0  0  0  0  0  0  0  0  0  0
   -6.3290    1.4570    1.2440 C   0  0  0  0  0  0  0  0  0  0  0  0
   -4.8800    1.8490    1.5320 C   0  0  0  0  0  0  0  0  0  0  0  0
   -3.8020    0.9960    0.9070 C   0  0  0  0  0  0  0  0  0  0  0  0
   -2.5280    1.4100    0.8880 C   0  0  0  0  0  0  0  0  0  0  0  0
   -2.1750    2.7440    1.5010 C   0  0  0  0  0  0  0  0  0  0  0  0
   -1.5380    0.6480    0.3250 N   0  0  0  0  0  0  0  0  0  0  0  0
   -0.1920    0.8610    0.1910 C   0  0  0  0  0  0  0  0  0  0  0  0
    0.3340   -0.1980   -0.4400 C   0  0  0  0  0  0  0  0  0  0  0  0
   -0.7090   -1.0920   -0.7050 N   0  0  0  0  0  0  0  0  0  0  0  0
   -1.8270   -0.5670   -0.2390 C   0  0  0  0  0  0  0  0  0  0  0  0
   -3.1510   -1.0200   -0.2310 N   0  0  0  0  0  0  0  0  0  0  0  0
   -4.1310   -0.3140    0.3020 C   0  0  0  0  0  0  0  0  0  0  0  0
   -5.4180   -0.7810    0.2960 O   0  0  0  0  0  0  0  0  0  0  0  0
   -6.2490   -0.4470   -0.8190 C   0  0  0  0  0  0  0  0  0  0  0  0
    1.7600   -0.3880   -0.7910 C   0  0  0  0  0  0  0  0  0  0  0  0
    2.2680   -1.4350   -1.4130 N   0  0  0  0  0  0  0  0  0  0  0  0
    3.6450   -1.2290   -1.5550 O   0  0  0  0  0  0  0  0  0  0  0  0
    3.9250    0.0080   -0.9790 C   0  0  0  0  0  0  0  0  0  0  0  0
    5.2860    0.6570   -0.8930 C   0  0  0  0  0  0  0  0  0  0  0  0
    2.7960    0.5140   -0.5200 N   0  0  0  0  0  0  0  0  0  0  0  0
   -7.0880    2.3860    3.0270 H   0  0  0  0  0  0  0  0  0  0  0  0
   -8.3000    2.1470    1.7500 H   0  0  0  0  0  0  0  0  0  0  0  0
   -7.0880    3.4370    1.5940 H   0  0  0  0  0  0  0  0  0  0  0  0
   -6.5090    0.4460    1.6050 H   0  0  0  0  0  0  0  0  0  0  0  0
   -6.5090    1.4970    0.1720 H   0  0  0  0  0  0  0  0  0  0  0  0
   -4.7580    1.7190    2.6050 H   0  0  0  0  0  0  0  0  0  0  0  0
   -4.7430    2.8680    1.1770 H   0  0  0  0  0  0  0  0  0  0  0  0
   -1.3180    3.1680    0.9790 H   0  0  0  0  0  0  0  0  0  0  0  0
   -1.9280    2.6070    2.5510 H   0  0  0  0  0  0  0  0  0  0  0  0
   -3.0230    3.4200    1.4120 H   0  0  0  0  0  0  0  0  0  0  0  0
    0.3510    1.7300    0.5340 H   0  0  0  0  0  0  0  0  0  0  0  0
   -5.8030   -0.8350   -1.7320 H   0  0  0  0  0  0  0  0  0  0  0  0
   -7.2340   -0.8870   -0.6820 H   0  0  0  0  0  0  0  0  0  0  0  0
   -6.3400    0.6340   -0.8920 H   0  0  0  0  0  0  0  0  0  0  0  0
    5.8910    0.3450   -1.7420 H   0  0  0  0  0  0  0  0  0  0  0  0
    5.7750    0.3550    0.0310 H   0  0  0  0  0  0  0  0  0  0  0  0
    5.1730    1.7390   -0.9060 H   0  0  0  0  0  0  0  0  0  0  0  0
  1 22  1  0  0  0  0
  1 23  1  0  0  0  0
  1 24  1  0  0  0  0
  1  2  1  0  0  0  0
  2 25  1  0  0  0  0
  2 26  1  0  0  0  0
  2  3  1  0  0  0  0
  3 27  1  0  0  0  0
  3 28  1  0  0  0  0
  3  4  1  0  0  0  0
  4  5  2  0  0  0  0
  5  6  1  0  0  0  0
  6 29  1  0  0  0  0
  6 30  1  0  0  0  0
  6 31  1  0  0  0  0
  5  7  1  0  0  0  0
  7  8  1  0  0  0  0
  8 32  1  0  0  0  0
  8  9  2  0  0  0  0
  9 10  1  0  0  0  0
 10 11  2  0  0  0  0
 11  7  1  0  0  0  0
 11 12  1  0  0  0  0
 12 13  2  0  0  0  0
 13  4  1  0  0  0  0
 13 14  1  0  0  0  0
 14 15  1  0  0  0  0
 15 33  1  0  0  0  0
 15 34  1  0  0  0  0
 15 35  1  0  0  0  0
  9 16  1  0  0  0  0
 16 17  2  0  0  0  0
 17 18  1  0  0  0  0
 18 19  1  0  0  0  0
 19 20  1  0  0  0  0
 20 36  1  0  0  0  0
 20 37  1  0  0  0  0
 20 38  1  0  0  0  0
 19 21  2  0  0  0  0
 21 16  1  0  0  0  0
M  END
>  <LOGBIO>
5.8000

>  <PRED_LOGBIO>
6.8400

>  <XV_RES>
-1.1940

>  <WHL_TMPL>
2

>  <ANCH>
4-5;11-8

$$$$
ROW22
  -MTS-   01071502043D 0   0.00000     0.00000     0

 46 48  0  0  0  0  0  0  0  0999 V2000
    0.7690    9.3070    2.1440 C   0  0  0  0  0  0  0  0  0  0  0  0
   -0.1210    8.1090    1.8250 C   0  0  0  0  0  0  0  0  0  0  0  0
    0.7520    6.8980    1.5010 C   0  0  0  0  0  0  0  0  0  0  0  0
   -0.1400    5.6990    1.1810 C   0  0  0  0  0  0  0  0  0  0  0  0
    0.6770    4.5650    0.8780 O   0  0  0  0  0  0  0  0  0  0  0  0
    0.0610    3.4050    0.5670 C   0  0  0  0  0  0  0  0  0  0  0  0
   -1.1570    3.3460    0.5520 O   0  0  0  0  0  0  0  0  0  0  0  0
    0.8800    2.1790    0.2400 C   0  0  0  0  0  0  0  0  0  0  0  0
    0.1200    0.9290   -0.0940 C   0  0  0  0  0  0  0  0  0  0  0  0
    0.6880   -0.3090   -0.7520 C   0  0  0  0  0  0  0  0  0  0  0  0
   -0.4220   -1.3000   -0.8910 N   0  0  0  0  0  0  0  0  0  0  0  0
   -1.6720   -0.7030   -0.3310 C   0  0  0  0  0  0  0  0  0  0  0  0
   -3.0680   -1.2220   -0.2020 C   0  0  0  0  0  0  0  0  0  0  0  0
   -4.1350   -0.3810    0.4150 C   0  0  0  0  0  0  0  0  0  0  0  0
   -3.8090    1.0020    0.9110 C   0  0  0  0  0  0  0  0  0  0  0  0
   -4.8800    1.8490    1.5320 C   0  0  0  0  0  0  0  0  0  0  0  0
   -2.4110    1.5300    0.7860 C   0  0  0  0  0  0  0  0  0  0  0  0
   -1.3370    0.6860    0.1660 N   0  0  0  0  0  0  0  0  0  0  0  0
    2.0910   -0.5030   -1.1820 C   0  0  0  0  0  0  0  0  0  0  0  0
    3.0300    0.5170   -0.9890 C   0  0  0  0  0  0  0  0  0  0  0  0
    4.3570    0.3330   -1.3960 C   0  0  0  0  0  0  0  0  0  0  0  0
    4.7450   -0.8710   -1.9960 C   0  0  0  0  0  0  0  0  0  0  0  0
    3.8050   -1.8910   -2.1890 C   0  0  0  0  0  0  0  0  0  0  0  0
    2.4790   -1.7070   -1.7820 C   0  0  0  0  0  0  0  0  0  0  0  0
    1.3970    9.5320    1.2850 H   0  0  0  0  0  0  0  0  0  0  0  0
    0.1470   10.1700    2.3750 H   0  0  0  0  0  0  0  0  0  0  0  0
    1.3970    9.0730    3.0020 H   0  0  0  0  0  0  0  0  0  0  0  0
   -0.7490    8.3430    0.9680 H   0  0  0  0  0  0  0  0  0  0  0  0
   -0.7500    7.8850    2.6840 H   0  0  0  0  0  0  0  0  0  0  0  0
    1.3800    6.6640    2.3580 H   0  0  0  0  0  0  0  0  0  0  0  0
    1.3800    7.1230    0.6410 H   0  0  0  0  0  0  0  0  0  0  0  0
   -0.7680    5.9330    0.3230 H   0  0  0  0  0  0  0  0  0  0  0  0
   -0.7680    5.4740    2.0400 H   0  0  0  0  0  0  0  0  0  0  0  0
    1.4240    1.9470    1.1530 H   0  0  0  0  0  0  0  0  0  0  0  0
    1.5080    2.4220   -0.6150 H   0  0  0  0  0  0  0  0  0  0  0  0
   -3.3060   -2.2130   -0.5580 H   0  0  0  0  0  0  0  0  0  0  0  0
   -5.1410   -0.7650    0.5060 H   0  0  0  0  0  0  0  0  0  0  0  0
   -5.8610    1.4700    1.2540 H   0  0  0  0  0  0  0  0  0  0  0  0
   -4.7910    2.8390    1.0890 H   0  0  0  0  0  0  0  0  0  0  0  0
   -4.7030    1.8390    2.6050 H   0  0  0  0  0  0  0  0  0  0  0  0
   -2.1770    2.5220    1.1440 H   0  0  0  0  0  0  0  0  0  0  0  0
    2.7300    1.4460   -0.5260 H   0  0  0  0  0  0  0  0  0  0  0  0
    5.0810    1.1200   -1.2470 H   0  0  0  0  0  0  0  0  0  0  0  0
    5.7680   -1.0130   -2.3090 H   0  0  0  0  0  0  0  0  0  0  0  0
    4.1050   -2.8200   -2.6510 H   0  0  0  0  0  0  0  0  0  0  0  0
    1.7540   -2.4940   -1.9310 H   0  0  0  0  0  0  0  0  0  0  0  0
  1 25  1  0  0  0  0
  1 26  1  0  0  0  0
  1 27  1  0  0  0  0
  1  2  1  0  0  0  0
  2 28  1  0  0  0  0
  2 29  1  0  0  0  0
  2  3  1  0  0  0  0
  3 30  1  0  0  0  0
  3 31  1  0  0  0  0
  3  4  1  0  0  0  0
  4 32  1  0  0  0  0
  4 33  1  0  0  0  0
  4  5  1  0  0  0  0
  5  6  1  0  0  0  0
  6  7  2  0  0  0  0
  6  8  1  0  0  0  0
  8 34  1  0  0  0  0
  8 35  1  0  0  0  0
  8  9  1  0  0  0  0
  9 10  2  0  0  0  0
 10 11  1  0  0  0  0
 11 12  2  0  0  0  0
 12 13  1  0  0  0  0
 13 36  1  0  0  0  0
 13 14  2  0  0  0  0
 14 37  1  0  0  0  0
 14 15  1  0  0  0  0
 15 16  1  0  0  0  0
 16 38  1  0  0  0  0
 16 39  1  0  0  0  0
 16 40  1  0  0  0  0
 15 17  2  0  0  0  0
 17 41  1  0  0  0  0
 17 18  1  0  0  0  0
 18  9  1  0  0  0  0
 18 12  1  0  0  0  0
 10 19  1  0  0  0  0
 19 20  2  0  0  0  0
 20 42  1  0  0  0  0
 20 21  1  0  0  0  0
 21 43  1  0  0  0  0
 21 22  2  0  0  0  0
 22 44  1  0  0  0  0
 22 23  1  0  0  0  0
 23 45  1  0  0  0  0
 23 24  2  0  0  0  0
 24 19  1  0  0  0  0
 24 46  1  0  0  0  0
M  END
>  <LOGBIO>
5.5000

>  <PRED_LOGBIO>
5.1800

>  <XV_RES>
0.3350

>  <WHL_TMPL>
2

>  <ANCH>
4-5;28-29

$$$$
ROW23
  -MTS-   01071502043D 0   0.00000     0.00000     0

 38 41  0  0  0  0  0  0  0  0999 V2000
   -4.0280   -3.2890   -0.0710 C   0  0  0  0  0  0  0  0  0  0  0  0
   -3.6870   -2.1150   -0.8120 O   0  0  0  0  0  0  0  0  0  0  0  0
   -2.6660   -1.3310   -0.3420 C   0  0  0  0  0  0  0  0  0  0  0  0
   -1.4190   -1.5440   -0.7190 N   0  0  0  0  0  0  0  0  0  0  0  0
   -0.3580   -0.7590   -0.2540 C   0  0  0  0  0  0  0  0  0  0  0  0
    0.9400   -0.7880   -0.4900 N   0  0  0  0  0  0  0  0  0  0  0  0
    1.5390    0.2400    0.2480 C   0  0  0  0  0  0  0  0  0  0  0  0
    0.5680    0.8720    0.9210 C   0  0  0  0  0  0  0  0  0  0  0  0
   -0.6210    0.2630    0.6200 N   0  0  0  0  0  0  0  0  0  0  0  0
   -1.9020    0.5150    1.0350 C   0  0  0  0  0  0  0  0  0  0  0  0
   -1.9570    1.6820    1.9920 C   0  0  0  0  0  0  0  0  0  0  0  0
   -3.2910    2.4490    2.0590 C   0  0  0  0  0  0  0  0  0  0  0  0
   -4.7340    1.3400    2.0850 S   0  0  0  0  0  0  0  0  0  0  0  0
   -4.3880   -0.0590    0.9740 C   0  0  0  0  0  0  0  0  0  0  0  0
   -2.9340   -0.2230    0.6030 C   0  0  0  0  0  0  0  0  0  0  0  0
    2.9820    0.5680    0.2790 C   0  0  0  0  0  0  0  0  0  0  0  0
    3.4080    1.5260    0.9200 O   0  0  0  0  0  0  0  0  0  0  0  0
    3.9380   -0.2920   -0.4540 C   0  0  0  0  0  0  0  0  0  0  0  0
    4.8760    0.2830   -1.3190 C   0  0  0  0  0  0  0  0  0  0  0  0
    5.7800   -0.5300   -2.0120 C   0  0  0  0  0  0  0  0  0  0  0  0
    5.7470   -1.9190   -1.8400 C   0  0  0  0  0  0  0  0  0  0  0  0
    4.8090   -2.4940   -0.9740 C   0  0  0  0  0  0  0  0  0  0  0  0
    3.9050   -1.6810   -0.2810 C   0  0  0  0  0  0  0  0  0  0  0  0
   -4.3290   -3.0080    0.9360 H   0  0  0  0  0  0  0  0  0  0  0  0
   -4.8490   -3.8030   -0.5650 H   0  0  0  0  0  0  0  0  0  0  0  0
   -3.1650   -3.9490   -0.0200 H   0  0  0  0  0  0  0  0  0  0  0  0
    0.7000    1.7140    1.5840 H   0  0  0  0  0  0  0  0  0  0  0  0
   -1.2330    2.3990    1.6120 H   0  0  0  0  0  0  0  0  0  0  0  0
   -1.7490    1.3020    2.9900 H   0  0  0  0  0  0  0  0  0  0  0  0
   -3.3610    3.0150    1.1330 H   0  0  0  0  0  0  0  0  0  0  0  0
   -3.3280    3.0100    2.9910 H   0  0  0  0  0  0  0  0  0  0  0  0
   -4.9050    0.1700    0.0440 H   0  0  0  0  0  0  0  0  0  0  0  0
   -4.7170   -0.9460    1.5110 H   0  0  0  0  0  0  0  0  0  0  0  0
    4.9020    1.3550   -1.4530 H   0  0  0  0  0  0  0  0  0  0  0  0
    6.5040   -0.0860   -2.6800 H   0  0  0  0  0  0  0  0  0  0  0  0
    6.4440   -2.5470   -2.3740 H   0  0  0  0  0  0  0  0  0  0  0  0
    4.7830   -3.5660   -0.8410 H   0  0  0  0  0  0  0  0  0  0  0  0
    3.1810   -2.1250    0.3870 H   0  0  0  0  0  0  0  0  0  0  0  0
  1 24  1  0  0  0  0
  1 25  1  0  0  0  0
  1 26  1  0  0  0  0
  1  2  1  0  0  0  0
  2  3  1  0  0  0  0
  3  4  2  0  0  0  0
  4  5  1  0  0  0  0
  5  6  2  0  0  0  0
  6  7  1  0  0  0  0
  7  8  2  0  0  0  0
  8 27  1  0  0  0  0
  8  9  1  0  0  0  0
  9  5  1  0  0  0  0
  9 10  1  0  0  0  0
 10 11  1  0  0  0  0
 11 28  1  0  0  0  0
 11 29  1  0  0  0  0
 11 12  1  0  0  0  0
 12 30  1  0  0  0  0
 12 31  1  0  0  0  0
 12 13  1  0  0  0  0
 13 14  1  0  0  0  0
 14 32  1  0  0  0  0
 14 33  1  0  0  0  0
 14 15  1  0  0  0  0
 15  3  1  0  0  0  0
 15 10  2  0  0  0  0
  7 16  1  0  0  0  0
 16 17  2  0  0  0  0
 16 18  1  0  0  0  0
 18 19  2  0  0  0  0
 19 34  1  0  0  0  0
 19 20  1  0  0  0  0
 20 35  1  0  0  0  0
 20 21  2  0  0  0  0
 21 36  1  0  0  0  0
 21 22  1  0  0  0  0
 22 37  1  0  0  0  0
 22 23  2  0  0  0  0
 23 18  1  0  0  0  0
 23 38  1  0  0  0  0
M  END
>  <LOGBIO>
6.7300

>  <PRED_LOGBIO>
6.4100

>  <XV_RES>
0.5400

>  <WHL_TMPL>
1

>  <ANCH>
23-24;10-26

$$$$
ROW24
  -MTS-   01071502043D 0   0.00000     0.00000     0

 40 42  0  0  0  0  0  0  0  0999 V2000
    1.4020   -2.7510   -2.3100 C   0  0  0  0  0  0  0  0  0  0  0  0
    0.1610   -3.3140   -1.8780 O   0  0  0  0  0  0  0  0  0  0  0  0
   -0.7580   -2.4780   -1.3010 C   0  0  0  0  0  0  0  0  0  0  0  0
   -0.5010   -1.2620   -0.8560 N   0  0  0  0  0  0  0  0  0  0  0  0
   -1.6720   -0.7030   -0.3310 C   0  0  0  0  0  0  0  0  0  0  0  0
   -2.0080    0.5190    0.2640 C   0  0  0  0  0  0  0  0  0  0  0  0
   -3.2690    0.7330    0.6660 N   0  0  0  0  0  0  0  0  0  0  0  0
   -4.2150   -0.2030    0.5090 C   0  0  0  0  0  0  0  0  0  0  0  0
   -3.9220   -1.3820   -0.0570 N   0  0  0  0  0  0  0  0  0  0  0  0
   -2.6820   -1.6610   -0.4810 C   0  0  0  0  0  0  0  0  0  0  0  0
   -2.0790   -2.7810   -1.1000 N   0  0  0  0  0  0  0  0  0  0  0  0
   -2.7470   -4.0400   -1.4610 C   0  0  0  0  0  0  0  0  0  0  0  0
   -3.2750   -3.9430   -2.8720 C   0  0  0  0  0  0  0  0  0  0  0  0
   -4.5690   -3.4620   -3.1030 C   0  0  0  0  0  0  0  0  0  0  0  0
   -5.0590   -3.3720   -4.4120 C   0  0  0  0  0  0  0  0  0  0  0  0
   -4.2540   -3.7620   -5.4890 C   0  0  0  0  0  0  0  0  0  0  0  0
   -2.9600   -4.2430   -5.2570 C   0  0  0  0  0  0  0  0  0  0  0  0
   -2.1540   -4.6350   -6.3360 N   0  0  0  0  0  0  0  0  0  0  0  0
   -2.4700   -4.3330   -3.9490 C   0  0  0  0  0  0  0  0  0  0  0  0
   -1.0250    1.5210    0.4390 N   0  0  0  0  0  0  0  0  0  0  0  0
    0.2910    0.8900    0.6190 C   0  0  0  0  0  0  0  0  0  0  0  0
   -0.9930    2.3890   -0.7470 C   0  0  0  0  0  0  0  0  0  0  0  0
    1.9170   -2.3110   -1.4590 H   0  0  0  0  0  0  0  0  0  0  0  0
    2.0230   -3.5320   -2.7450 H   0  0  0  0  0  0  0  0  0  0  0  0
    1.2120   -1.9820   -3.0560 H   0  0  0  0  0  0  0  0  0  0  0  0
   -5.2230   -0.0060    0.8420 H   0  0  0  0  0  0  0  0  0  0  0  0
   -3.5730   -4.2210   -0.7760 H   0  0  0  0  0  0  0  0  0  0  0  0
   -2.0350   -4.8600   -1.3950 H   0  0  0  0  0  0  0  0  0  0  0  0
   -5.1900   -3.1600   -2.2730 H   0  0  0  0  0  0  0  0  0  0  0  0
   -6.0570   -3.0010   -4.5910 H   0  0  0  0  0  0  0  0  0  0  0  0
   -4.6320   -3.6930   -6.4980 H   0  0  0  0  0  0  0  0  0  0  0  0
   -1.5500   -3.9620   -6.7850 H   0  0  0  0  0  0  0  0  0  0  0  0
   -2.1780   -5.5900   -6.6630 H   0  0  0  0  0  0  0  0  0  0  0  0
   -1.4720   -4.7050   -3.7700 H   0  0  0  0  0  0  0  0  0  0  0  0
    0.5310    0.2950   -0.2600 H   0  0  0  0  0  0  0  0  0  0  0  0
    1.0470    1.6600    0.7540 H   0  0  0  0  0  0  0  0  0  0  0  0
    0.2680    0.2470    1.4970 H   0  0  0  0  0  0  0  0  0  0  0  0
   -0.7530    1.7950   -1.6250 H   0  0  0  0  0  0  0  0  0  0  0  0
   -0.2370    3.1600   -0.6120 H   0  0  0  0  0  0  0  0  0  0  0  0
   -1.9670    2.8560   -0.8800 H   0  0  0  0  0  0  0  0  0  0  0  0
  1 23  1  0  0  0  0
  1 24  1  0  0  0  0
  1 25  1  0  0  0  0
  1  2  1  0  0  0  0
  2  3  1  0  0  0  0
  3  4  2  0  0  0  0
  4  5  1  0  0  0  0
  5  6  2  0  0  0  0
  6  7  1  0  0  0  0
  7  8  2  0  0  0  0
  8 26  1  0  0  0  0
  8  9  1  0  0  0  0
  9 10  2  0  0  0  0
 10  5  1  0  0  0  0
 10 11  1  0  0  0  0
 11  3  1  0  0  0  0
 11 12  1  0  0  0  0
 12 27  1  0  0  0  0
 12 28  1  0  0  0  0
 12 13  1  0  0  0  0
 13 14  2  0  0  0  0
 14 29  1  0  0  0  0
 14 15  1  0  0  0  0
 15 30  1  0  0  0  0
 15 16  2  0  0  0  0
 16 31  1  0  0  0  0
 16 17  1  0  0  0  0
 17 18  1  0  0  0  0
 18 32  1  0  0  0  0
 18 33  1  0  0  0  0
 17 19  2  0  0  0  0
 19 13  1  0  0  0  0
 19 34  1  0  0  0  0
  6 20  1  0  0  0  0
 20 21  1  0  0  0  0
 21 35  1  0  0  0  0
 21 36  1  0  0  0  0
 21 37  1  0  0  0  0
 20 22  1  0  0  0  0
 22 38  1  0  0  0  0
 22 39  1  0  0  0  0
 22 40  1  0  0  0  0
M  END
>  <LOGBIO>
6.0000

>  <PRED_LOGBIO>
5.8600

>  <XV_RES>
0.3460

>  <WHL_TMPL>
2

>  <ANCH>
13-14;8-7

$$$$
ROW25
  -MTS-   01071502043D 0   0.00000     0.00000     0

 52 54  0  0  0  0  0  0  0  0999 V2000
   -2.9910    2.0210   -0.2300 C   0  0  0  0  0  0  0  0  0  0  0  0
   -1.6450    1.3410    0.0050 C   0  0  0  0  0  0  0  0  0  0  0  0
   -0.7060    2.3060    0.7280 C   0  0  0  0  0  0  0  0  0  0  0  0
    0.5900    1.6520    0.9540 N   0  0  0  0  0  0  0  0  0  0  0  0
    0.8070    0.2720    0.4970 C   0  0  0  0  0  0  0  0  0  0  0  0
   -0.4630   -0.2470   -0.1750 C   0  0  0  0  0  0  0  0  0  0  0  0
   -0.2390   -1.6800   -0.6490 C   0  0  0  0  0  0  0  0  0  0  0  0
    1.5680    2.3090    1.5720 C   0  0  0  0  0  0  0  0  0  0  0  0
    2.8920    1.6420    1.8010 O   0  0  0  0  0  0  0  0  0  0  0  0
    1.3450    3.7260    2.0430 C   0  0  0  0  0  0  0  0  0  0  0  0
    0.4020    4.4290    1.0960 C   0  0  0  0  0  0  0  0  0  0  0  0
   -0.9340    4.4650    1.1970 C   0  0  0  0  0  0  0  0  0  0  0  0
   -1.4200    5.2170    0.1220 N   0  0  0  0  0  0  0  0  0  0  0  0
   -0.3860    5.6150   -0.5970 C   0  0  0  0  0  0  0  0  0  0  0  0
   -0.2660    6.4260   -1.8300 C   0  0  0  0  0  0  0  0  0  0  0  0
   -1.3870    6.9200   -2.4440 N   0  0  0  0  0  0  0  0  0  0  0  0
    0.9480    6.6710   -2.3410 C   0  0  0  0  0  0  0  0  0  0  0  0
    2.1560    6.1350   -1.6740 C   0  0  0  0  0  0  0  0  0  0  0  0
    1.9900    5.4070   -0.5610 C   0  0  0  0  0  0  0  0  0  0  0  0
    0.7610    5.1410   -0.0180 N   0  0  0  0  0  0  0  0  0  0  0  0
   -1.7480    3.8250    2.2550 C   0  0  0  0  0  0  0  0  0  0  0  0
   -1.5610    4.1830    3.5950 C   0  0  0  0  0  0  0  0  0  0  0  0
   -2.3310    3.5770    4.5950 C   0  0  0  0  0  0  0  0  0  0  0  0
   -3.2880    2.6140    4.2550 C   0  0  0  0  0  0  0  0  0  0  0  0
   -4.2460    1.8620    5.4980 Cl  0  0  0  0  0  0  0  0  0  0  0  0
   -3.4760    2.2560    2.9150 C   0  0  0  0  0  0  0  0  0  0  0  0
   -2.7050    2.8620    1.9140 C   0  0  0  0  0  0  0  0  0  0  0  0
   -2.8470    2.9110   -0.8380 H   0  0  0  0  0  0  0  0  0  0  0  0
   -3.6590    1.3330   -0.7450 H   0  0  0  0  0  0  0  0  0  0  0  0
   -3.4270    2.3020    0.7270 H   0  0  0  0  0  0  0  0  0  0  0  0
   -1.2090    1.0600   -0.9510 H   0  0  0  0  0  0  0  0  0  0  0  0
   -1.7890    0.4510    0.6140 H   0  0  0  0  0  0  0  0  0  0  0  0
   -1.1420    2.5880    1.6850 H   0  0  0  0  0  0  0  0  0  0  0  0
   -0.5620    3.1970    0.1190 H   0  0  0  0  0  0  0  0  0  0  0  0
    1.6290    0.2500   -0.2150 H   0  0  0  0  0  0  0  0  0  0  0  0
    1.0490   -0.3590    1.3500 H   0  0  0  0  0  0  0  0  0  0  0  0
   -1.2860   -0.2250    0.5370 H   0  0  0  0  0  0  0  0  0  0  0  0
   -0.7060    0.3830   -1.0280 H   0  0  0  0  0  0  0  0  0  0  0  0
    0.0030   -2.3110    0.2030 H   0  0  0  0  0  0  0  0  0  0  0  0
   -1.1430   -2.0490   -1.1280 H   0  0  0  0  0  0  0  0  0  0  0  0
    0.5830   -1.7020   -1.3620 H   0  0  0  0  0  0  0  0  0  0  0  0
    0.9130    3.7130    3.0410 H   0  0  0  0  0  0  0  0  0  0  0  0
    2.2960    4.2550    2.0660 H   0  0  0  0  0  0  0  0  0  0  0  0
   -1.2220    6.9950   -3.4370 H   0  0  0  0  0  0  0  0  0  0  0  0
   -1.6010    7.8330   -2.0680 H   0  0  0  0  0  0  0  0  0  0  0  0
    1.0450    7.2610   -3.2400 H   0  0  0  0  0  0  0  0  0  0  0  0
    3.1410    6.3240   -2.0730 H   0  0  0  0  0  0  0  0  0  0  0  0
    2.8660    5.0130   -0.0690 H   0  0  0  0  0  0  0  0  0  0  0  0
   -0.8220    4.9260    3.8580 H   0  0  0  0  0  0  0  0  0  0  0  0
   -2.1870    3.8530    5.6290 H   0  0  0  0  0  0  0  0  0  0  0  0
   -4.2140    1.5130    2.6520 H   0  0  0  0  0  0  0  0  0  0  0  0
   -2.8500    2.5860    0.8800 H   0  0  0  0  0  0  0  0  0  0  0  0
  1 28  1  0  0  0  0
  1 29  1  0  0  0  0
  1 30  1  0  0  0  0
  1  2  1  0  0  0  0
  2 31  1  0  0  0  0
  2 32  1  0  0  0  0
  2  3  1  0  0  0  0
  3 33  1  0  0  0  0
  3 34  1  0  0  0  0
  3  4  1  0  0  0  0
  4  5  1  0  0  0  0
  5 35  1  0  0  0  0
  5 36  1  0  0  0  0
  5  6  1  0  0  0  0
  6 37  1  0  0  0  0
  6 38  1  0  0  0  0
  6  7  1  0  0  0  0
  7 39  1  0  0  0  0
  7 40  1  0  0  0  0
  7 41  1  0  0  0  0
  4  8  1  0  0  0  0
  8  9  2  0  0  0  0
  8 10  1  0  0  0  0
 10 42  1  0  0  0  0
 10 43  1  0  0  0  0
 10 11  1  0  0  0  0
 11 12  2  0  0  0  0
 12 13  1  0  0  0  0
 13 14  2  0  0  0  0
 14 15  1  0  0  0  0
 15 16  1  0  0  0  0
 16 44  1  0  0  0  0
 16 45  1  0  0  0  0
 15 17  2  0  0  0  0
 17 46  1  0  0  0  0
 17 18  1  0  0  0  0
 18 47  1  0  0  0  0
 18 19  2  0  0  0  0
 19 48  1  0  0  0  0
 19 20  1  0  0  0  0
 20 11  1  0  0  0  0
 20 14  1  0  0  0  0
 12 21  1  0  0  0  0
 21 22  2  0  0  0  0
 22 49  1  0  0  0  0
 22 23  1  0  0  0  0
 23 50  1  0  0  0  0
 23 24  2  0  0  0  0
 24 25  1  0  0  0  0
 24 26  1  0  0  0  0
 26 51  1  0  0  0  0
 26 27  2  0  0  0  0
 27 21  1  0  0  0  0
 27 52  1  0  0  0  0
M  END
>  <LOGBIO>
5.0700

>  <PRED_LOGBIO>
5.6400

>  <XV_RES>
-0.7760

>  <WHL_TMPL>
2

>  <ANCH>
34-35;22-23

$$$$
ROW26
  -MTS-   01071502043D 0   0.00000     0.00000     0

 57 61  0  0  0  0  0  0  0  0999 V2000
    4.6900   -1.4010   -2.3120 C   0  0  0  0  0  0  0  0  0  0  0  0
    3.4700   -1.1310   -1.4490 C   0  0  0  0  0  0  0  0  0  0  0  0
    3.8680   -0.2290   -0.4000 O   0  0  0  0  0  0  0  0  0  0  0  0
    2.9820    0.5680    0.2790 C   0  0  0  0  0  0  0  0  0  0  0  0
    3.4080    1.5260    0.9200 O   0  0  0  0  0  0  0  0  0  0  0  0
    1.5390    0.2400    0.2480 C   0  0  0  0  0  0  0  0  0  0  0  0
    1.0850   -0.6850   -0.6560 N   0  0  0  0  0  0  0  0  0  0  0  0
   -0.2380   -1.0300   -0.7320 C   0  0  0  0  0  0  0  0  0  0  0  0
   -1.1590   -0.4820    0.0730 C   0  0  0  0  0  0  0  0  0  0  0  0
   -2.5430   -0.6300    0.2240 N   0  0  0  0  0  0  0  0  0  0  0  0
   -2.9770    0.1630    1.1860 C   0  0  0  0  0  0  0  0  0  0  0  0
   -4.3130    0.4210    1.7680 C   0  0  0  0  0  0  0  0  0  0  0  0
   -4.4690    1.3040    2.7640 C   0  0  0  0  0  0  0  0  0  0  0  0
   -3.3170    2.0500    3.3160 C   0  0  0  0  0  0  0  0  0  0  0  0
   -3.5200    2.9440    4.3340 O   0  0  0  0  0  0  0  0  0  0  0  0
   -3.8110    4.3010    3.9890 C   0  0  0  0  0  0  0  0  0  0  0  0
   -3.9980    5.1120    5.2490 C   0  0  0  0  0  0  0  0  0  0  0  0
   -5.2700    5.2310    5.8210 C   0  0  0  0  0  0  0  0  0  0  0  0
   -5.4440    5.9830    6.9890 C   0  0  0  0  0  0  0  0  0  0  0  0
   -4.3460    6.6150    7.5850 C   0  0  0  0  0  0  0  0  0  0  0  0
   -3.0750    6.4960    7.0120 C   0  0  0  0  0  0  0  0  0  0  0  0
   -1.9770    7.1290    7.6070 C   0  0  0  0  0  0  0  0  0  0  0  0
   -0.7050    7.0090    7.0350 C   0  0  0  0  0  0  0  0  0  0  0  0
   -0.5310    6.2570    5.8670 C   0  0  0  0  0  0  0  0  0  0  0  0
   -1.6290    5.6250    5.2710 C   0  0  0  0  0  0  0  0  0  0  0  0
   -2.9000    5.7440    5.8440 C   0  0  0  0  0  0  0  0  0  0  0  0
   -2.0780    1.8690    2.8380 C   0  0  0  0  0  0  0  0  0  0  0  0
   -1.8260    0.9110    1.7390 C   0  0  0  0  0  0  0  0  0  0  0  0
   -0.7300    0.5240    1.0700 C   0  0  0  0  0  0  0  0  0  0  0  0
    0.7120    0.8540    1.1040 C   0  0  0  0  0  0  0  0  0  0  0  0
    1.2430    1.8690    2.0880 C   0  0  0  0  0  0  0  0  0  0  0  0
    1.2070    3.1710    1.4970 O   0  0  0  0  0  0  0  0  0  0  0  0
    1.7000    4.1770    2.3860 C   0  0  0  0  0  0  0  0  0  0  0  0
    4.3790   -1.7120   -3.3070 H   0  0  0  0  0  0  0  0  0  0  0  0
    5.2060   -0.4500   -2.4290 H   0  0  0  0  0  0  0  0  0  0  0  0
    5.2790   -2.1510   -1.7890 H   0  0  0  0  0  0  0  0  0  0  0  0
    3.1960   -2.0720   -0.9770 H   0  0  0  0  0  0  0  0  0  0  0  0
    2.7070   -0.6600   -2.0660 H   0  0  0  0  0  0  0  0  0  0  0  0
    1.7440   -1.1240   -1.2820 H   0  0  0  0  0  0  0  0  0  0  0  0
   -0.5480   -1.7640   -1.4610 H   0  0  0  0  0  0  0  0  0  0  0  0
   -5.1730   -0.1090    1.3860 H   0  0  0  0  0  0  0  0  0  0  0  0
   -5.4550    1.4740    3.1720 H   0  0  0  0  0  0  0  0  0  0  0  0
   -4.7220    4.3370    3.3950 H   0  0  0  0  0  0  0  0  0  0  0  0
   -2.9850    4.7130    3.4120 H   0  0  0  0  0  0  0  0  0  0  0  0
   -6.1170    4.7430    5.3620 H   0  0  0  0  0  0  0  0  0  0  0  0
   -6.4250    6.0750    7.4310 H   0  0  0  0  0  0  0  0  0  0  0  0
   -4.4810    7.1950    8.4860 H   0  0  0  0  0  0  0  0  0  0  0  0
   -2.1110    7.7090    8.5080 H   0  0  0  0  0  0  0  0  0  0  0  0
    0.1420    7.4970    7.4940 H   0  0  0  0  0  0  0  0  0  0  0  0
    0.4510    6.1650    5.4250 H   0  0  0  0  0  0  0  0  0  0  0  0
   -1.4940    5.0450    4.3700 H   0  0  0  0  0  0  0  0  0  0  0  0
   -1.2550    2.4270    3.2600 H   0  0  0  0  0  0  0  0  0  0  0  0
    2.2690    1.6180    2.3500 H   0  0  0  0  0  0  0  0  0  0  0  0
    0.6270    1.8610    2.9850 H   0  0  0  0  0  0  0  0  0  0  0  0
    2.7310    3.9530    2.6510 H   0  0  0  0  0  0  0  0  0  0  0  0
    1.6540    5.1470    1.8960 H   0  0  0  0  0  0  0  0  0  0  0  0
    1.0890    4.1950    3.2860 H   0  0  0  0  0  0  0  0  0  0  0  0
  1 34  1  0  0  0  0
  1 35  1  0  0  0  0
  1 36  1  0  0  0  0
  1  2  1  0  0  0  0
  2 37  1  0  0  0  0
  2 38  1  0  0  0  0
  2  3  1  0  0  0  0
  3  4  1  0  0  0  0
  4  5  2  0  0  0  0
  4  6  1  0  0  0  0
  6  7  1  0  0  0  0
  7 39  1  0  0  0  0
  7  8  1  0  0  0  0
  8 40  1  0  0  0  0
  8  9  2  0  0  0  0
  9 10  1  0  0  0  0
 10 11  2  0  0  0  0
 11 12  1  0  0  0  0
 12 41  1  0  0  0  0
 12 13  2  0  0  0  0
 13 42  1  0  0  0  0
 13 14  1  0  0  0  0
 14 15  1  0  0  0  0
 15 16  1  0  0  0  0
 16 43  1  0  0  0  0
 16 44  1  0  0  0  0
 16 17  1  0  0  0  0
 17 18  2  0  0  0  0
 18 45  1  0  0  0  0
 18 19  1  0  0  0  0
 19 46  1  0  0  0  0
 19 20  2  0  0  0  0
 20 47  1  0  0  0  0
 20 21  1  0  0  0  0
 21 22  1  0  0  0  0
 22 48  1  0  0  0  0
 22 23  2  0  0  0  0
 23 49  1  0  0  0  0
 23 24  1  0  0  0  0
 24 50  1  0  0  0  0
 24 25  2  0  0  0  0
 25 51  1  0  0  0  0
 25 26  1  0  0  0  0
 26 17  1  0  0  0  0
 26 21  2  0  0  0  0
 14 27  2  0  0  0  0
 27 52  1  0  0  0  0
 27 28  1  0  0  0  0
 28 11  1  0  0  0  0
 28 29  2  0  0  0  0
 29  9  1  0  0  0  0
 29 30  1  0  0  0  0
 30  6  2  0  0  0  0
 30 31  1  0  0  0  0
 31 53  1  0  0  0  0
 31 54  1  0  0  0  0
 31 32  1  0  0  0  0
 32 33  1  0  0  0  0
 33 55  1  0  0  0  0
 33 56  1  0  0  0  0
 33 57  1  0  0  0  0
M  END
>  <LOGBIO>
7.2600

>  <PRED_LOGBIO>
7.5500

>  <XV_RES>
-0.3570

>  <WHL_TMPL>
1

>  <ANCH>
23-24;11-9

$$$$
ROW27
  -MTS-   01071502043D 0   0.00000     0.00000     0

 52 54  0  0  0  0  0  0  0  0999 V2000
   -2.9910    2.0200   -0.2290 C   0  0  0  0  0  0  0  0  0  0  0  0
   -1.6450    1.3410    0.0050 C   0  0  0  0  0  0  0  0  0  0  0  0
   -0.7060    2.3060    0.7280 C   0  0  0  0  0  0  0  0  0  0  0  0
    0.5900    1.6520    0.9540 N   0  0  0  0  0  0  0  0  0  0  0  0
    0.8070    0.2720    0.4980 C   0  0  0  0  0  0  0  0  0  0  0  0
   -0.4640   -0.2470   -0.1750 C   0  0  0  0  0  0  0  0  0  0  0  0
   -0.2390   -1.6800   -0.6490 C   0  0  0  0  0  0  0  0  0  0  0  0
    1.5680    2.3090    1.5720 C   0  0  0  0  0  0  0  0  0  0  0  0
    2.8920    1.6420    1.8010 O   0  0  0  0  0  0  0  0  0  0  0  0
    1.3450    3.7260    2.0430 C   0  0  0  0  0  0  0  0  0  0  0  0
    0.4020    4.4290    1.0960 C   0  0  0  0  0  0  0  0  0  0  0  0
   -0.9340    4.4640    1.1980 C   0  0  0  0  0  0  0  0  0  0  0  0
   -1.4200    5.2170    0.1220 N   0  0  0  0  0  0  0  0  0  0  0  0
   -0.3870    5.6150   -0.5970 C   0  0  0  0  0  0  0  0  0  0  0  0
   -0.2780    6.4260   -1.8300 C   0  0  0  0  0  0  0  0  0  0  0  0
    0.9400    6.6660   -2.3320 C   0  0  0  0  0  0  0  0  0  0  0  0
    2.1470    6.1290   -1.6650 C   0  0  0  0  0  0  0  0  0  0  0  0
    1.9960    5.4000   -0.5510 C   0  0  0  0  0  0  0  0  0  0  0  0
    0.7610    5.1410   -0.0180 N   0  0  0  0  0  0  0  0  0  0  0  0
    3.3950    6.3720   -2.1770 N   0  3  0  0  0  0  0  0  0  0  0  0
    4.0290    7.3760   -1.8140 O   0  0  0  0  0  0  0  0  0  0  0  0
    3.9140    5.5510   -3.0410 O   0  5  0  0  0  0  0  0  0  0  0  0
   -1.7480    3.8250    2.2550 C   0  0  0  0  0  0  0  0  0  0  0  0
   -1.5600    4.1830    3.5960 C   0  0  0  0  0  0  0  0  0  0  0  0
   -2.3300    3.5770    4.5960 C   0  0  0  0  0  0  0  0  0  0  0  0
   -3.2870    2.6140    4.2570 C   0  0  0  0  0  0  0  0  0  0  0  0
   -3.4750    2.2560    2.9160 C   0  0  0  0  0  0  0  0  0  0  0  0
   -2.7050    2.8610    1.9160 C   0  0  0  0  0  0  0  0  0  0  0  0
   -2.8470    2.9100   -0.8380 H   0  0  0  0  0  0  0  0  0  0  0  0
   -3.6590    1.3330   -0.7440 H   0  0  0  0  0  0  0  0  0  0  0  0
   -3.4270    2.3010    0.7270 H   0  0  0  0  0  0  0  0  0  0  0  0
   -1.2090    1.0600   -0.9510 H   0  0  0  0  0  0  0  0  0  0  0  0
   -1.7890    0.4510    0.6140 H   0  0  0  0  0  0  0  0  0  0  0  0
   -1.1420    2.5880    1.6850 H   0  0  0  0  0  0  0  0  0  0  0  0
   -0.5620    3.1960    0.1200 H   0  0  0  0  0  0  0  0  0  0  0  0
    1.6290    0.2500   -0.2150 H   0  0  0  0  0  0  0  0  0  0  0  0
    1.0490   -0.3590    1.3510 H   0  0  0  0  0  0  0  0  0  0  0  0
   -1.2860   -0.2250    0.5370 H   0  0  0  0  0  0  0  0  0  0  0  0
   -0.7060    0.3830   -1.0280 H   0  0  0  0  0  0  0  0  0  0  0  0
    0.0030   -2.3110    0.2040 H   0  0  0  0  0  0  0  0  0  0  0  0
   -1.1430   -2.0500   -1.1280 H   0  0  0  0  0  0  0  0  0  0  0  0
    0.5830   -1.7020   -1.3610 H   0  0  0  0  0  0  0  0  0  0  0  0
    0.9140    3.7130    3.0410 H   0  0  0  0  0  0  0  0  0  0  0  0
    2.2960    4.2550    2.0650 H   0  0  0  0  0  0  0  0  0  0  0  0
   -1.1620    6.8160   -2.3140 H   0  0  0  0  0  0  0  0  0  0  0  0
    1.0430    7.2550   -3.2320 H   0  0  0  0  0  0  0  0  0  0  0  0
    2.8730    5.0050   -0.0590 H   0  0  0  0  0  0  0  0  0  0  0  0
   -0.8220    4.9260    3.8580 H   0  0  0  0  0  0  0  0  0  0  0  0
   -2.1850    3.8530    5.6300 H   0  0  0  0  0  0  0  0  0  0  0  0
   -3.8810    2.1470    5.0280 H   0  0  0  0  0  0  0  0  0  0  0  0
   -4.2140    1.5130    2.6540 H   0  0  0  0  0  0  0  0  0  0  0  0
   -2.8500    2.5850    0.8820 H   0  0  0  0  0  0  0  0  0  0  0  0
  1 29  1  0  0  0  0
  1 30  1  0  0  0  0
  1 31  1  0  0  0  0
  1  2  1  0  0  0  0
  2 32  1  0  0  0  0
  2 33  1  0  0  0  0
  2  3  1  0  0  0  0
  3 34  1  0  0  0  0
  3 35  1  0  0  0  0
  3  4  1  0  0  0  0
  4  5  1  0  0  0  0
  5 36  1  0  0  0  0
  5 37  1  0  0  0  0
  5  6  1  0  0  0  0
  6 38  1  0  0  0  0
  6 39  1  0  0  0  0
  6  7  1  0  0  0  0
  7 40  1  0  0  0  0
  7 41  1  0  0  0  0
  7 42  1  0  0  0  0
  4  8  1  0  0  0  0
  8  9  2  0  0  0  0
  8 10  1  0  0  0  0
 10 43  1  0  0  0  0
 10 44  1  0  0  0  0
 10 11  1  0  0  0  0
 11 12  2  0  0  0  0
 12 13  1  0  0  0  0
 13 14  2  0  0  0  0
 14 15  1  0  0  0  0
 15 45  1  0  0  0  0
 15 16  2  0  0  0  0
 16 46  1  0  0  0  0
 16 17  1  0  0  0  0
 17 18  2  0  0  0  0
 18 47  1  0  0  0  0
 18 19  1  0  0  0  0
 19 11  1  0  0  0  0
 19 14  1  0  0  0  0
 17 20  1  0  0  0  0
 20 21  2  0  0  0  0
 20 22  1  0  0  0  0
 12 23  1  0  0  0  0
 23 24  2  0  0  0  0
 24 48  1  0  0  0  0
 24 25  1  0  0  0  0
 25 49  1  0  0  0  0
 25 26  2  0  0  0  0
 26 50  1  0  0  0  0
 26 27  1  0  0  0  0
 27 51  1  0  0  0  0
 27 28  2  0  0  0  0
 28 23  1  0  0  0  0
 28 52  1  0  0  0  0
M  CHG  2  20   1  22  -1
M  END
>  <LOGBIO>
5.4700

>  <PRED_LOGBIO>
5.6800

>  <XV_RES>
-0.2670

>  <WHL_TMPL>
2

>  <ANCH>
34-35;22-23

$$$$
ROW28
  -MTS-   01071502043D 0   0.00000     0.00000     0

 39 41  0  0  0  0  0  0  0  0999 V2000
    1.0920   -2.7960   -2.8910 C   0  0  0  0  0  0  0  0  0  0  0  0
    0.1610   -3.3140   -1.8780 N   0  0  0  0  0  0  0  0  0  0  0  0
   -0.7580   -2.4780   -1.3010 C   0  0  0  0  0  0  0  0  0  0  0  0
   -0.5010   -1.2620   -0.8560 N   0  0  0  0  0  0  0  0  0  0  0  0
   -1.6720   -0.7030   -0.3310 C   0  0  0  0  0  0  0  0  0  0  0  0
   -2.0080    0.5190    0.2640 C   0  0  0  0  0  0  0  0  0  0  0  0
   -3.2690    0.7330    0.6660 N   0  0  0  0  0  0  0  0  0  0  0  0
   -4.2150   -0.2030    0.5090 C   0  0  0  0  0  0  0  0  0  0  0  0
   -3.9220   -1.3820   -0.0570 N   0  0  0  0  0  0  0  0  0  0  0  0
   -2.6820   -1.6610   -0.4810 C   0  0  0  0  0  0  0  0  0  0  0  0
   -2.0790   -2.7810   -1.1000 N   0  0  0  0  0  0  0  0  0  0  0  0
   -2.7470   -4.0400   -1.4610 C   0  0  0  0  0  0  0  0  0  0  0  0
   -3.2750   -3.9430   -2.8720 C   0  0  0  0  0  0  0  0  0  0  0  0
   -2.4700   -4.3330   -3.9490 C   0  0  0  0  0  0  0  0  0  0  0  0
   -2.9600   -4.2430   -5.2570 C   0  0  0  0  0  0  0  0  0  0  0  0
   -4.2540   -3.7620   -5.4890 C   0  0  0  0  0  0  0  0  0  0  0  0
   -5.0590   -3.3720   -4.4120 C   0  0  0  0  0  0  0  0  0  0  0  0
   -4.5690   -3.4620   -3.1030 C   0  0  0  0  0  0  0  0  0  0  0  0
   -1.0250    1.5210    0.4390 N   0  0  0  0  0  0  0  0  0  0  0  0
    0.2910    0.8900    0.6190 C   0  0  0  0  0  0  0  0  0  0  0  0
   -0.9930    2.3890   -0.7470 C   0  0  0  0  0  0  0  0  0  0  0  0
    1.6960   -2.0020   -2.4550 H   0  0  0  0  0  0  0  0  0  0  0  0
    1.7410   -3.5990   -3.2320 H   0  0  0  0  0  0  0  0  0  0  0  0
    0.5290   -2.4010   -3.7340 H   0  0  0  0  0  0  0  0  0  0  0  0
    0.1980   -4.2870   -1.6090 H   0  0  0  0  0  0  0  0  0  0  0  0
   -5.2230   -0.0060    0.8420 H   0  0  0  0  0  0  0  0  0  0  0  0
   -3.5730   -4.2210   -0.7760 H   0  0  0  0  0  0  0  0  0  0  0  0
   -2.0350   -4.8600   -1.3950 H   0  0  0  0  0  0  0  0  0  0  0  0
   -1.4720   -4.7050   -3.7700 H   0  0  0  0  0  0  0  0  0  0  0  0
   -2.3390   -4.5450   -6.0880 H   0  0  0  0  0  0  0  0  0  0  0  0
   -4.6320   -3.6930   -6.4980 H   0  0  0  0  0  0  0  0  0  0  0  0
   -6.0570   -3.0010   -4.5910 H   0  0  0  0  0  0  0  0  0  0  0  0
   -5.1900   -3.1600   -2.2730 H   0  0  0  0  0  0  0  0  0  0  0  0
    0.5310    0.2950   -0.2600 H   0  0  0  0  0  0  0  0  0  0  0  0
    1.0470    1.6600    0.7540 H   0  0  0  0  0  0  0  0  0  0  0  0
    0.2680    0.2470    1.4970 H   0  0  0  0  0  0  0  0  0  0  0  0
   -0.7530    1.7950   -1.6250 H   0  0  0  0  0  0  0  0  0  0  0  0
   -0.2370    3.1600   -0.6120 H   0  0  0  0  0  0  0  0  0  0  0  0
   -1.9670    2.8560   -0.8800 H   0  0  0  0  0  0  0  0  0  0  0  0
  1 22  1  0  0  0  0
  1 23  1  0  0  0  0
  1 24  1  0  0  0  0
  1  2  1  0  0  0  0
  2 25  1  0  0  0  0
  2  3  1  0  0  0  0
  3  4  2  0  0  0  0
  4  5  1  0  0  0  0
  5  6  2  0  0  0  0
  6  7  1  0  0  0  0
  7  8  2  0  0  0  0
  8 26  1  0  0  0  0
  8  9  1  0  0  0  0
  9 10  2  0  0  0  0
 10  5  1  0  0  0  0
 10 11  1  0  0  0  0
 11  3  1  0  0  0  0
 11 12  1  0  0  0  0
 12 27  1  0  0  0  0
 12 28  1  0  0  0  0
 12 13  1  0  0  0  0
 13 14  2  0  0  0  0
 14 29  1  0  0  0  0
 14 15  1  0  0  0  0
 15 30  1  0  0  0  0
 15 16  2  0  0  0  0
 16 31  1  0  0  0  0
 16 17  1  0  0  0  0
 17 32  1  0  0  0  0
 17 18  2  0  0  0  0
 18 13  1  0  0  0  0
 18 33  1  0  0  0  0
  6 19  1  0  0  0  0
 19 20  1  0  0  0  0
 20 34  1  0  0  0  0
 20 35  1  0  0  0  0
 20 36  1  0  0  0  0
 19 21  1  0  0  0  0
 21 37  1  0  0  0  0
 21 38  1  0  0  0  0
 21 39  1  0  0  0  0
M  END
>  <LOGBIO>
4.7700

>  <PRED_LOGBIO>
5.5800

>  <XV_RES>
-0.9560

>  <WHL_TMPL>
2

>  <ANCH>
13-14;9-8

$$$$
ROW29
  -MTS-   01071502043D 0   0.00000     0.00000     0

 31 35  0  0  0  0  0  0  0  0999 V2000
   -5.5330   -1.0280    0.4900 Cl  0  0  0  0  0  0  0  0  0  0  0  0
   -3.9080   -0.4240    0.3400 C   0  0  0  0  0  0  0  0  0  0  0  0
   -3.5930    0.8600    0.7980 C   0  0  0  0  0  0  0  0  0  0  0  0
   -2.2850    1.3460    0.6770 C   0  0  0  0  0  0  0  0  0  0  0  0
   -1.2930    0.5470    0.0970 C   0  0  0  0  0  0  0  0  0  0  0  0
   -1.6080   -0.7380   -0.3620 C   0  0  0  0  0  0  0  0  0  0  0  0
   -2.9150   -1.2230   -0.2410 C   0  0  0  0  0  0  0  0  0  0  0  0
   -0.4220   -1.3000   -0.8910 N   0  0  0  0  0  0  0  0  0  0  0  0
    0.5960   -0.3920   -0.7640 C   0  0  0  0  0  0  0  0  0  0  0  0
    0.1490    0.7310   -0.1840 C   0  0  0  0  0  0  0  0  0  0  0  0
    0.9860    1.7890    0.0510 N   0  0  0  0  0  0  0  0  0  0  0  0
    2.3110    1.7450   -0.2960 C   0  0  0  0  0  0  0  0  0  0  0  0
    2.8610    0.6720   -0.8810 C   0  0  0  0  0  0  0  0  0  0  0  0
    4.1490    0.3590   -1.3310 N   0  0  0  0  0  0  0  0  0  0  0  0
    4.1610   -0.8580   -1.8430 C   0  0  0  0  0  0  0  0  0  0  0  0
    5.2230   -1.6890   -2.4530 C   0  0  0  0  0  0  0  0  0  0  0  0
    4.9520   -2.9220   -2.9020 C   0  0  0  0  0  0  0  0  0  0  0  0
    3.5910   -3.4950   -2.8040 C   0  0  0  0  0  0  0  0  0  0  0  0
    2.5830   -2.7980   -2.2620 C   0  0  0  0  0  0  0  0  0  0  0  0
    2.7990   -1.4290   -1.7440 C   0  0  0  0  0  0  0  0  0  0  0  0
    2.0150   -0.5090   -1.1650 C   0  0  0  0  0  0  0  0  0  0  0  0
   -4.3580    1.4770    1.2460 H   0  0  0  0  0  0  0  0  0  0  0  0
   -2.0420    2.3370    1.0310 H   0  0  0  0  0  0  0  0  0  0  0  0
   -3.1580   -2.2140   -0.5950 H   0  0  0  0  0  0  0  0  0  0  0  0
   -0.3390   -2.2210   -1.2970 H   0  0  0  0  0  0  0  0  0  0  0  0
    0.6180    2.6210    0.4900 H   0  0  0  0  0  0  0  0  0  0  0  0
    2.9330    2.6040   -0.0910 H   0  0  0  0  0  0  0  0  0  0  0  0
    6.2250   -1.2970   -2.5380 H   0  0  0  0  0  0  0  0  0  0  0  0
    5.7430   -3.5100   -3.3440 H   0  0  0  0  0  0  0  0  0  0  0  0
    3.4070   -4.4920   -3.1750 H   0  0  0  0  0  0  0  0  0  0  0  0
    1.5990   -3.2410   -2.2040 H   0  0  0  0  0  0  0  0  0  0  0  0
  1  2  1  0  0  0  0
  2  3  2  0  0  0  0
  3 22  1  0  0  0  0
  3  4  1  0  0  0  0
  4 23  1  0  0  0  0
  4  5  2  0  0  0  0
  5  6  1  0  0  0  0
  6  7  2  0  0  0  0
  7  2  1  0  0  0  0
  7 24  1  0  0  0  0
  6  8  1  0  0  0  0
  8 25  1  0  0  0  0
  8  9  1  0  0  0  0
  9 10  2  0  0  0  0
 10  5  1  0  0  0  0
 10 11  1  0  0  0  0
 11 26  1  0  0  0  0
 11 12  1  0  0  0  0
 12 27  1  0  0  0  0
 12 13  2  0  0  0  0
 13 14  1  0  0  0  0
 14 15  2  0  0  0  0
 15 16  1  0  0  0  0
 16 28  1  0  0  0  0
 16 17  2  0  0  0  0
 17 29  1  0  0  0  0
 17 18  1  0  0  0  0
 18 30  1  0  0  0  0
 18 19  2  0  0  0  0
 19 31  1  0  0  0  0
 19 20  1  0  0  0  0
 20 15  1  0  0  0  0
 20 21  2  0  0  0  0
 21  9  1  0  0  0  0
 21 13  1  0  0  0  0
M  END
>  <LOGBIO>
8.0000

>  <PRED_LOGBIO>
6.9700

>  <XV_RES>
1.1390

>  <WHL_TMPL>
2

>  <ANCH>
14-15;11-13

$$$$
ROW30
  -MTS-   01071502043D 0   0.00000     0.00000     0

 40 42  0  0  0  0  0  0  0  0999 V2000
   -0.9110   -2.4930    1.5430 C   0  0  0  0  0  0  0  0  0  0  0  0
   -1.6780   -1.3360    2.0260 N   0  0  0  0  0  0  0  0  0  0  0  0
   -0.7750   -0.4050    2.7190 C   0  0  0  0  0  0  0  0  0  0  0  0
   -2.2820   -0.6780    0.9290 C   0  0  0  0  0  0  0  0  0  0  0  0
   -3.4420   -0.0260    1.0880 N   0  0  0  0  0  0  0  0  0  0  0  0
   -4.0300    0.6030    0.0610 C   0  0  0  0  0  0  0  0  0  0  0  0
   -3.4700    0.5960   -1.1560 N   0  0  0  0  0  0  0  0  0  0  0  0
   -2.3110   -0.0370   -1.3840 C   0  0  0  0  0  0  0  0  0  0  0  0
   -1.6720   -0.7030   -0.3310 C   0  0  0  0  0  0  0  0  0  0  0  0
   -0.5010   -1.2620   -0.8560 N   0  0  0  0  0  0  0  0  0  0  0  0
   -0.4130   -0.9680   -2.1400 C   0  0  0  0  0  0  0  0  0  0  0  0
    0.9890   -1.5010   -3.2740 Br  0  0  0  0  0  0  0  0  0  0  0  0
   -1.4930   -0.2180   -2.5240 N   0  0  0  0  0  0  0  0  0  0  0  0
   -1.7540    0.3020   -3.8730 C   0  0  0  0  0  0  0  0  0  0  0  0
   -1.1130    1.6620   -4.0210 C   0  0  0  0  0  0  0  0  0  0  0  0
   -1.8350    2.8150   -3.6910 C   0  0  0  0  0  0  0  0  0  0  0  0
   -1.2400    4.0750   -3.8280 C   0  0  0  0  0  0  0  0  0  0  0  0
    0.0750    4.1820   -4.2950 C   0  0  0  0  0  0  0  0  0  0  0  0
    0.7960    3.0290   -4.6260 C   0  0  0  0  0  0  0  0  0  0  0  0
    2.1250    3.1370   -5.0980 N   0  0  0  0  0  0  0  0  0  0  0  0
    2.3600    3.2530   -6.4020 C   0  0  0  0  0  0  0  0  0  0  0  0
    1.4060    3.2680   -7.2100 O   0  0  0  0  0  0  0  0  0  0  0  0
    3.6100    3.3550   -6.8470 N   0  0  0  0  0  0  0  0  0  0  0  0
    0.2020    1.7680   -4.4890 C   0  0  0  0  0  0  0  0  0  0  0  0
   -0.1400   -2.1550    0.8530 H   0  0  0  0  0  0  0  0  0  0  0  0
   -0.4470   -2.9990    2.3860 H   0  0  0  0  0  0  0  0  0  0  0  0
   -1.5790   -3.1820    1.0300 H   0  0  0  0  0  0  0  0  0  0  0  0
   -0.0040   -0.0670    2.0300 H   0  0  0  0  0  0  0  0  0  0  0  0
   -0.3110   -0.9110    3.5630 H   0  0  0  0  0  0  0  0  0  0  0  0
   -1.3430    0.4510    3.0770 H   0  0  0  0  0  0  0  0  0  0  0  0
   -4.9650    1.1200    0.2160 H   0  0  0  0  0  0  0  0  0  0  0  0
   -2.8280    0.3890   -4.0270 H   0  0  0  0  0  0  0  0  0  0  0  0
   -1.3360   -0.3780   -4.6120 H   0  0  0  0  0  0  0  0  0  0  0  0
   -2.8490    2.7330   -3.3300 H   0  0  0  0  0  0  0  0  0  0  0  0
   -1.7970    4.9650   -3.5730 H   0  0  0  0  0  0  0  0  0  0  0  0
    0.5330    5.1540   -4.4010 H   0  0  0  0  0  0  0  0  0  0  0  0
    2.8960    3.1250   -4.4460 H   0  0  0  0  0  0  0  0  0  0  0  0
    4.3800    3.3430   -6.1940 H   0  0  0  0  0  0  0  0  0  0  0  0
    3.7880    3.4440   -7.8370 H   0  0  0  0  0  0  0  0  0  0  0  0
    0.7580    0.8790   -4.7440 H   0  0  0  0  0  0  0  0  0  0  0  0
  1 25  1  0  0  0  0
  1 26  1  0  0  0  0
  1 27  1  0  0  0  0
  1  2  1  0  0  0  0
  2  3  1  0  0  0  0
  3 28  1  0  0  0  0
  3 29  1  0  0  0  0
  3 30  1  0  0  0  0
  2  4  1  0  0  0  0
  4  5  1  0  0  0  0
  5  6  2  0  0  0  0
  6 31  1  0  0  0  0
  6  7  1  0  0  0  0
  7  8  2  0  0  0  0
  8  9  1  0  0  0  0
  9  4  2  0  0  0  0
  9 10  1  0  0  0  0
 10 11  2  0  0  0  0
 11 12  1  0  0  0  0
 11 13  1  0  0  0  0
 13  8  1  0  0  0  0
 13 14  1  0  0  0  0
 14 32  1  0  0  0  0
 14 33  1  0  0  0  0
 14 15  1  0  0  0  0
 15 16  2  0  0  0  0
 16 34  1  0  0  0  0
 16 17  1  0  0  0  0
 17 35  1  0  0  0  0
 17 18  2  0  0  0  0
 18 36  1  0  0  0  0
 18 19  1  0  0  0  0
 19 20  1  0  0  0  0
 20 37  1  0  0  0  0
 20 21  1  0  0  0  0
 21 22  2  0  0  0  0
 21 23  1  0  0  0  0
 23 38  1  0  0  0  0
 23 39  1  0  0  0  0
 19 24  2  0  0  0  0
 24 15  1  0  0  0  0
 24 40  1  0  0  0  0
M  END
>  <LOGBIO>
7.6000

>  <PRED_LOGBIO>
5.9400

>  <XV_RES>
2.2210

>  <WHL_TMPL>
2

>  <ANCH>
13-14;16-17

$$$$
ROW31
  -MTS-   01071502043D 0   0.00000     0.00000     0

 43 46  0  0  0  0  0  0  0  0999 V2000
    3.4080    1.5260    0.9200 C   0  0  0  0  0  0  0  0  0  0  0  0
    2.8980    0.3800    0.1530 N   0  0  0  0  0  0  0  0  0  0  0  0
    2.1350    0.8680   -1.0040 C   0  0  0  0  0  0  0  0  0  0  0  0
    1.5620   -0.2980   -1.8300 C   0  0  0  0  0  0  0  0  0  0  0  0
    0.8170   -1.2510   -0.9940 N   0  0  0  0  0  0  0  0  0  0  0  0
    1.5010   -1.6600    0.2410 C   0  0  0  0  0  0  0  0  0  0  0  0
    0.7400   -2.3440    1.3910 C   0  0  0  0  0  0  0  0  0  0  0  0
    0.1470   -3.6340    1.0080 N   0  0  0  0  0  0  0  0  0  0  0  0
   -0.6170   -3.8950   -0.0370 C   0  0  0  0  0  0  0  0  0  0  0  0
   -1.0770   -5.2940   -0.1780 C   0  0  0  0  0  0  0  0  0  0  0  0
   -0.3090   -6.2140   -0.9020 C   0  0  0  0  0  0  0  0  0  0  0  0
   -0.7440   -7.5380   -1.0360 C   0  0  0  0  0  0  0  0  0  0  0  0
   -1.9480   -7.9420   -0.4460 C   0  0  0  0  0  0  0  0  0  0  0  0
   -2.7160   -7.0220    0.2780 C   0  0  0  0  0  0  0  0  0  0  0  0
   -2.2810   -5.6980    0.4120 C   0  0  0  0  0  0  0  0  0  0  0  0
   -3.2350   -4.5550    1.3110 Cl  0  0  0  0  0  0  0  0  0  0  0  0
   -1.0660   -2.9480   -1.0820 C   0  0  0  0  0  0  0  0  0  0  0  0
   -2.2730   -3.3090   -1.6940 C   0  0  0  0  0  0  0  0  0  0  0  0
   -2.8000   -2.5180   -2.7220 C   0  0  0  0  0  0  0  0  0  0  0  0
   -4.3000   -2.9650   -3.4820 Cl  0  0  0  0  0  0  0  0  0  0  0  0
   -2.1200   -1.3670   -3.1380 C   0  0  0  0  0  0  0  0  0  0  0  0
   -0.9130   -1.0070   -2.5270 C   0  0  0  0  0  0  0  0  0  0  0  0
   -0.3860   -1.7970   -1.4990 C   0  0  0  0  0  0  0  0  0  0  0  0
    2.0750   -0.4680    1.0280 C   0  0  0  0  0  0  0  0  0  0  0  0
    2.5770    2.1100    1.3110 H   0  0  0  0  0  0  0  0  0  0  0  0
    3.9340    1.1170    1.7800 H   0  0  0  0  0  0  0  0  0  0  0  0
    4.0540    2.0930    0.2520 H   0  0  0  0  0  0  0  0  0  0  0  0
    2.8480    1.3790   -1.6480 H   0  0  0  0  0  0  0  0  0  0  0  0
    1.3010    1.4690   -0.6480 H   0  0  0  0  0  0  0  0  0  0  0  0
    2.4180   -0.8430   -2.2230 H   0  0  0  0  0  0  0  0  0  0  0  0
    0.8850    0.1190   -2.5730 H   0  0  0  0  0  0  0  0  0  0  0  0
    2.3350   -2.3060   -0.0280 H   0  0  0  0  0  0  0  0  0  0  0  0
   -0.0960   -1.6890    1.6280 H   0  0  0  0  0  0  0  0  0  0  0  0
    1.4460   -2.5140    2.2010 H   0  0  0  0  0  0  0  0  0  0  0  0
    0.6200   -5.9020   -1.3570 H   0  0  0  0  0  0  0  0  0  0  0  0
   -0.1510   -8.2470   -1.5950 H   0  0  0  0  0  0  0  0  0  0  0  0
   -2.2840   -8.9630   -0.5500 H   0  0  0  0  0  0  0  0  0  0  0  0
   -3.6440   -7.3340    0.7330 H   0  0  0  0  0  0  0  0  0  0  0  0
   -2.7970   -4.1960   -1.3730 H   0  0  0  0  0  0  0  0  0  0  0  0
   -2.5270   -0.7570   -3.9310 H   0  0  0  0  0  0  0  0  0  0  0  0
   -0.3890   -0.1190   -2.8480 H   0  0  0  0  0  0  0  0  0  0  0  0
    1.2260    0.1380    1.3360 H   0  0  0  0  0  0  0  0  0  0  0  0
    2.6990   -0.8600    1.8290 H   0  0  0  0  0  0  0  0  0  0  0  0
  1 25  1  0  0  0  0
  1 26  1  0  0  0  0
  1 27  1  0  0  0  0
  1  2  1  0  0  0  0
  2  3  1  0  0  0  0
  3 28  1  0  0  0  0
  3 29  1  0  0  0  0
  3  4  1  0  0  0  0
  4 30  1  0  0  0  0
  4 31  1  0  0  0  0
  4  5  1  0  0  0  0
  5  6  1  0  0  0  0
  6 32  1  0  0  0  0
  6  7  1  0  0  0  0
  7 33  1  0  0  0  0
  7 34  1  0  0  0  0
  7  8  1  0  0  0  0
  8  9  2  0  0  0  0
  9 10  1  0  0  0  0
 10 11  2  0  0  0  0
 11 35  1  0  0  0  0
 11 12  1  0  0  0  0
 12 36  1  0  0  0  0
 12 13  2  0  0  0  0
 13 37  1  0  0  0  0
 13 14  1  0  0  0  0
 14 38  1  0  0  0  0
 14 15  2  0  0  0  0
 15 10  1  0  0  0  0
 15 16  1  0  0  0  0
  9 17  1  0  0  0  0
 17 18  2  0  0  0  0
 18 39  1  0  0  0  0
 18 19  1  0  0  0  0
 19 20  1  0  0  0  0
 19 21  2  0  0  0  0
 21 40  1  0  0  0  0
 21 22  1  0  0  0  0
 22 41  1  0  0  0  0
 22 23  2  0  0  0  0
 23  5  1  0  0  0  0
 23 17  1  0  0  0  0
  6 24  1  0  0  0  0
 24  2  1  0  0  0  0
 24 42  1  0  0  0  0
 24 43  1  0  0  0  0
M  END
>  <LOGBIO>
6.1000

>  <PRED_LOGBIO>
5.0900

>  <XV_RES>
1.2940

>  <WHL_TMPL>
1

>  <ANCH>
25-24;1-5

$$$$
ROW32
  -MTS-   01071502043D 0   0.00000     0.00000     0

 46 49  0  0  0  0  0  0  0  0999 V2000
   -4.9900   -3.6830    0.5310 C   0  0  0  0  0  0  0  0  0  0  0  0
   -4.7160   -2.3660    1.0150 O   0  0  0  0  0  0  0  0  0  0  0  0
   -3.4360   -1.8910    0.8990 C   0  0  0  0  0  0  0  0  0  0  0  0
   -3.0680   -1.2220   -0.2020 C   0  0  0  0  0  0  0  0  0  0  0  0
   -1.6860   -0.7080   -0.3300 C   0  0  0  0  0  0  0  0  0  0  0  0
   -1.0890   -0.0330   -1.2940 N   0  0  0  0  0  0  0  0  0  0  0  0
    0.2340    0.2030   -0.9020 C   0  0  0  0  0  0  0  0  0  0  0  0
    0.4020   -0.3460    0.3080 C   0  0  0  0  0  0  0  0  0  0  0  0
   -0.7850   -0.9190    0.6810 N   0  0  0  0  0  0  0  0  0  0  0  0
   -1.1600   -1.6240    1.8490 C   0  0  0  0  0  0  0  0  0  0  0  0
   -0.2210   -1.8260    2.8680 C   0  0  0  0  0  0  0  0  0  0  0  0
   -0.5840   -2.5230    4.0270 C   0  0  0  0  0  0  0  0  0  0  0  0
   -1.8870   -3.0170    4.1670 C   0  0  0  0  0  0  0  0  0  0  0  0
   -2.8260   -2.8150    3.1480 C   0  0  0  0  0  0  0  0  0  0  0  0
   -2.4620   -2.1180    1.9900 C   0  0  0  0  0  0  0  0  0  0  0  0
   -2.2790   -3.7680    5.4170 C   0  0  0  0  0  0  0  0  0  0  0  0
   -2.0080   -5.2570    5.2210 C   0  0  0  0  0  0  0  0  0  0  0  0
   -1.4600   -3.2540    6.5970 C   0  0  0  0  0  0  0  0  0  0  0  0
    1.2620    0.9270   -1.6840 C   0  0  0  0  0  0  0  0  0  0  0  0
    1.9760    0.3160   -2.4760 O   0  0  0  0  0  0  0  0  0  0  0  0
    1.4290    2.3880   -1.5110 C   0  0  0  0  0  0  0  0  0  0  0  0
    2.3170    2.8820   -0.5490 C   0  0  0  0  0  0  0  0  0  0  0  0
    2.4760    4.2630   -0.3860 C   0  0  0  0  0  0  0  0  0  0  0  0
    1.7460    5.1510   -1.1860 C   0  0  0  0  0  0  0  0  0  0  0  0
    0.8580    4.6560   -2.1480 C   0  0  0  0  0  0  0  0  0  0  0  0
    0.6990    3.2750   -2.3110 C   0  0  0  0  0  0  0  0  0  0  0  0
   -4.3730   -4.4020    1.0650 H   0  0  0  0  0  0  0  0  0  0  0  0
   -6.0410   -3.9170    0.6910 H   0  0  0  0  0  0  0  0  0  0  0  0
   -4.7660   -3.7330   -0.5330 H   0  0  0  0  0  0  0  0  0  0  0  0
   -3.7800   -1.0570   -0.9970 H   0  0  0  0  0  0  0  0  0  0  0  0
    1.3130   -0.3390    0.8880 H   0  0  0  0  0  0  0  0  0  0  0  0
    0.7840   -1.4450    2.7600 H   0  0  0  0  0  0  0  0  0  0  0  0
    0.1400   -2.6790    4.8120 H   0  0  0  0  0  0  0  0  0  0  0  0
   -3.8300   -3.1960    3.2560 H   0  0  0  0  0  0  0  0  0  0  0  0
   -3.3370   -3.6150    5.6150 H   0  0  0  0  0  0  0  0  0  0  0  0
   -0.9500   -5.4110    5.0230 H   0  0  0  0  0  0  0  0  0  0  0  0
   -2.2910   -5.7990    6.1220 H   0  0  0  0  0  0  0  0  0  0  0  0
   -2.5920   -5.6240    4.3790 H   0  0  0  0  0  0  0  0  0  0  0  0
   -0.4020   -3.4070    6.3990 H   0  0  0  0  0  0  0  0  0  0  0  0
   -1.7430   -3.7950    7.4980 H   0  0  0  0  0  0  0  0  0  0  0  0
   -1.6530   -2.1920    6.7370 H   0  0  0  0  0  0  0  0  0  0  0  0
    2.8800    2.1970    0.0680 H   0  0  0  0  0  0  0  0  0  0  0  0
    3.1610    4.6440    0.3570 H   0  0  0  0  0  0  0  0  0  0  0  0
    1.8680    6.2160   -1.0600 H   0  0  0  0  0  0  0  0  0  0  0  0
    0.2950    5.3410   -2.7650 H   0  0  0  0  0  0  0  0  0  0  0  0
    0.0140    2.8940   -3.0540 H   0  0  0  0  0  0  0  0  0  0  0  0
  1 27  1  0  0  0  0
  1 28  1  0  0  0  0
  1 29  1  0  0  0  0
  1  2  1  0  0  0  0
  2  3  1  0  0  0  0
  3  4  2  0  0  0  0
  4 30  1  0  0  0  0
  4  5  1  0  0  0  0
  5  6  2  0  0  0  0
  6  7  1  0  0  0  0
  7  8  2  0  0  0  0
  8 31  1  0  0  0  0
  8  9  1  0  0  0  0
  9  5  1  0  0  0  0
  9 10  1  0  0  0  0
 10 11  1  0  0  0  0
 11 32  1  0  0  0  0
 11 12  2  0  0  0  0
 12 33  1  0  0  0  0
 12 13  1  0  0  0  0
 13 14  2  0  0  0  0
 14 34  1  0  0  0  0
 14 15  1  0  0  0  0
 15  3  1  0  0  0  0
 15 10  2  0  0  0  0
 13 16  1  0  0  0  0
 16 35  1  0  0  0  0
 16 17  1  0  0  0  0
 17 36  1  0  0  0  0
 17 37  1  0  0  0  0
 17 38  1  0  0  0  0
 16 18  1  0  0  0  0
 18 39  1  0  0  0  0
 18 40  1  0  0  0  0
 18 41  1  0  0  0  0
  7 19  1  0  0  0  0
 19 20  2  0  0  0  0
 19 21  1  0  0  0  0
 21 22  2  0  0  0  0
 22 42  1  0  0  0  0
 22 23  1  0  0  0  0
 23 43  1  0  0  0  0
 23 24  2  0  0  0  0
 24 44  1  0  0  0  0
 24 25  1  0  0  0  0
 25 45  1  0  0  0  0
 25 26  2  0  0  0  0
 26 21  1  0  0  0  0
 26 46  1  0  0  0  0
M  END
>  <LOGBIO>
8.0000

>  <PRED_LOGBIO>
7.9500

>  <XV_RES>
0.0960

>  <WHL_TMPL>
2

>  <ANCH>
11-13;7-9

$$$$
ROW33
  -MTS-   01071502043D 0   0.00000     0.00000     0

 46 48  0  0  0  0  0  0  0  0999 V2000
    6.3940   -1.0990   -2.5010 Cl  0  0  0  0  0  0  0  0  0  0  0  0
    4.7440   -0.8710   -1.9960 C   0  0  0  0  0  0  0  0  0  0  0  0
    4.3570    0.3330   -1.3960 C   0  0  0  0  0  0  0  0  0  0  0  0
    3.0300    0.5170   -0.9890 C   0  0  0  0  0  0  0  0  0  0  0  0
    2.0910   -0.5030   -1.1820 C   0  0  0  0  0  0  0  0  0  0  0  0
    2.4790   -1.7070   -1.7820 C   0  0  0  0  0  0  0  0  0  0  0  0
    3.8050   -1.8910   -2.1890 C   0  0  0  0  0  0  0  0  0  0  0  0
    0.6880   -0.3090   -0.7520 C   0  0  0  0  0  0  0  0  0  0  0  0
   -0.4220   -1.3000   -0.8910 N   0  0  0  0  0  0  0  0  0  0  0  0
   -1.6720   -0.7030   -0.3310 C   0  0  0  0  0  0  0  0  0  0  0  0
   -3.0680   -1.2220   -0.2020 C   0  0  0  0  0  0  0  0  0  0  0  0
   -3.4470   -2.8010   -0.7690 Cl  0  0  0  0  0  0  0  0  0  0  0  0
   -4.1350   -0.3810    0.4150 C   0  0  0  0  0  0  0  0  0  0  0  0
   -3.8090    1.0020    0.9110 C   0  0  0  0  0  0  0  0  0  0  0  0
   -4.8800    1.8490    1.5320 Cl  0  0  0  0  0  0  0  0  0  0  0  0
   -2.4110    1.5300    0.7860 C   0  0  0  0  0  0  0  0  0  0  0  0
   -1.3370    0.6860    0.1660 N   0  0  0  0  0  0  0  0  0  0  0  0
    0.1200    0.9290   -0.0940 C   0  0  0  0  0  0  0  0  0  0  0  0
    0.8800    2.1790    0.2400 C   0  0  0  0  0  0  0  0  0  0  0  0
    0.0610    3.4050    0.5670 C   0  0  0  0  0  0  0  0  0  0  0  0
   -1.1670    3.3460    0.5520 O   0  0  0  0  0  0  0  0  0  0  0  0
    0.6680    4.5480    0.8730 N   0  0  0  0  0  0  0  0  0  0  0  0
    2.1360    4.6180    0.8920 C   0  0  0  0  0  0  0  0  0  0  0  0
    2.5680    6.0160    1.2650 C   0  0  0  0  0  0  0  0  0  0  0  0
    3.8720    6.3160    1.3450 C   0  0  0  0  0  0  0  0  0  0  0  0
   -0.1290    5.7410    1.1920 C   0  0  0  0  0  0  0  0  0  0  0  0
    0.7940    6.8960    1.5000 C   0  0  0  0  0  0  0  0  0  0  0  0
    0.2850    8.0930    1.8200 C   0  0  0  0  0  0  0  0  0  0  0  0
    5.0810    1.1200   -1.2470 H   0  0  0  0  0  0  0  0  0  0  0  0
    2.7310    1.4460   -0.5270 H   0  0  0  0  0  0  0  0  0  0  0  0
    1.7540   -2.4940   -1.9310 H   0  0  0  0  0  0  0  0  0  0  0  0
    4.1050   -2.8200   -2.6510 H   0  0  0  0  0  0  0  0  0  0  0  0
   -5.1410   -0.7640    0.5060 H   0  0  0  0  0  0  0  0  0  0  0  0
   -2.1770    2.5220    1.1440 H   0  0  0  0  0  0  0  0  0  0  0  0
    1.4240    2.4330   -0.6670 H   0  0  0  0  0  0  0  0  0  0  0  0
    1.5080    1.9640    1.1020 H   0  0  0  0  0  0  0  0  0  0  0  0
    2.5240    3.9120    1.6230 H   0  0  0  0  0  0  0  0  0  0  0  0
    2.5240    4.3700   -0.0940 H   0  0  0  0  0  0  0  0  0  0  0  0
    1.8270    6.7750    1.4680 H   0  0  0  0  0  0  0  0  0  0  0  0
    4.6140    5.5570    1.1430 H   0  0  0  0  0  0  0  0  0  0  0  0
    4.1810    7.3150    1.6130 H   0  0  0  0  0  0  0  0  0  0  0  0
   -0.7570    5.9960    0.3400 H   0  0  0  0  0  0  0  0  0  0  0  0
   -0.7570    5.5370    2.0570 H   0  0  0  0  0  0  0  0  0  0  0  0
    1.8640    6.7560    1.4630 H   0  0  0  0  0  0  0  0  0  0  0  0
   -0.7850    8.2330    1.8580 H   0  0  0  0  0  0  0  0  0  0  0  0
    0.9450    8.9190    2.0410 H   0  0  0  0  0  0  0  0  0  0  0  0
  1  2  1  0  0  0  0
  2  3  2  0  0  0  0
  3 29  1  0  0  0  0
  3  4  1  0  0  0  0
  4 30  1  0  0  0  0
  4  5  2  0  0  0  0
  5  6  1  0  0  0  0
  6 31  1  0  0  0  0
  6  7  2  0  0  0  0
  7  2  1  0  0  0  0
  7 32  1  0  0  0  0
  5  8  1  0  0  0  0
  8  9  1  0  0  0  0
  9 10  2  0  0  0  0
 10 11  1  0  0  0  0
 11 12  1  0  0  0  0
 11 13  2  0  0  0  0
 13 33  1  0  0  0  0
 13 14  1  0  0  0  0
 14 15  1  0  0  0  0
 14 16  2  0  0  0  0
 16 34  1  0  0  0  0
 16 17  1  0  0  0  0
 17 10  1  0  0  0  0
 17 18  1  0  0  0  0
 18  8  2  0  0  0  0
 18 19  1  0  0  0  0
 19 35  1  0  0  0  0
 19 36  1  0  0  0  0
 19 20  1  0  0  0  0
 20 21  2  0  0  0  0
 20 22  1  0  0  0  0
 22 23  1  0  0  0  0
 23 37  1  0  0  0  0
 23 38  1  0  0  0  0
 23 24  1  0  0  0  0
 24 39  1  0  0  0  0
 24 25  2  0  0  0  0
 25 40  1  0  0  0  0
 25 41  1  0  0  0  0
 22 26  1  0  0  0  0
 26 42  1  0  0  0  0
 26 43  1  0  0  0  0
 26 27  1  0  0  0  0
 27 44  1  0  0  0  0
 27 28  2  0  0  0  0
 28 45  1  0  0  0  0
 28 46  1  0  0  0  0
M  END
>  <LOGBIO>
5.0000

>  <PRED_LOGBIO>
5.1200

>  <XV_RES>
-0.1730

>  <WHL_TMPL>
2

>  <ANCH>
2-4;21-19

$$$$
ROW34
  -MTS-   01071502043D 0   0.00000     0.00000     0

 33 36  0  0  0  0  0  0  0  0999 V2000
   -2.5440   -4.6150   -1.7510 C   0  0  0  0  0  0  0  0  0  0  0  0
   -2.2850   -3.2590   -1.2480 N   0  0  0  0  0  0  0  0  0  0  0  0
   -1.0600   -2.7470   -1.3380 C   0  0  0  0  0  0  0  0  0  0  0  0
   -0.1590   -3.4440   -1.8520 O   0  0  0  0  0  0  0  0  0  0  0  0
   -0.7510   -1.5280   -0.9040 N   0  0  0  0  0  0  0  0  0  0  0  0
    0.4940   -0.7860   -0.9020 N   0  0  0  0  0  0  0  0  0  0  0  0
    0.2410    0.3860   -0.3500 C   0  0  0  0  0  0  0  0  0  0  0  0
   -1.1120    0.4320    0.0050 N   0  0  0  0  0  0  0  0  0  0  0  0
   -1.6860   -0.7080   -0.3300 C   0  0  0  0  0  0  0  0  0  0  0  0
   -3.0680   -1.2220   -0.2020 C   0  0  0  0  0  0  0  0  0  0  0  0
   -4.0900   -0.4560    0.3720 C   0  0  0  0  0  0  0  0  0  0  0  0
   -5.3840   -0.9800    0.4730 C   0  0  0  0  0  0  0  0  0  0  0  0
   -5.6570   -2.2700    0.0010 C   0  0  0  0  0  0  0  0  0  0  0  0
   -4.6340   -3.0360   -0.5720 C   0  0  0  0  0  0  0  0  0  0  0  0
   -3.3400   -2.5120   -0.6740 C   0  0  0  0  0  0  0  0  0  0  0  0
    1.2250    1.4710   -0.1400 C   0  0  0  0  0  0  0  0  0  0  0  0
    0.8270    2.6720    0.4600 C   0  0  0  0  0  0  0  0  0  0  0  0
    1.7580    3.6980    0.6580 C   0  0  0  0  0  0  0  0  0  0  0  0
    3.0880    3.5240    0.2570 C   0  0  0  0  0  0  0  0  0  0  0  0
    3.4860    2.3240   -0.3430 C   0  0  0  0  0  0  0  0  0  0  0  0
    2.5550    1.2970   -0.5420 C   0  0  0  0  0  0  0  0  0  0  0  0
   -1.6420   -5.2160   -1.6560 H   0  0  0  0  0  0  0  0  0  0  0  0
   -2.8370   -4.5640   -2.7980 H   0  0  0  0  0  0  0  0  0  0  0  0
   -3.3450   -5.0700   -1.1720 H   0  0  0  0  0  0  0  0  0  0  0  0
   -3.8800    0.5390    0.7360 H   0  0  0  0  0  0  0  0  0  0  0  0
   -6.1730   -0.3900    0.9160 H   0  0  0  0  0  0  0  0  0  0  0  0
   -6.6550   -2.6740    0.0800 H   0  0  0  0  0  0  0  0  0  0  0  0
   -4.8440   -4.0300   -0.9360 H   0  0  0  0  0  0  0  0  0  0  0  0
   -0.1990    2.8060    0.7700 H   0  0  0  0  0  0  0  0  0  0  0  0
    1.4500    4.6240    1.1210 H   0  0  0  0  0  0  0  0  0  0  0  0
    3.8060    4.3160    0.4100 H   0  0  0  0  0  0  0  0  0  0  0  0
    4.5120    2.1900   -0.6530 H   0  0  0  0  0  0  0  0  0  0  0  0
    2.8630    0.3710   -1.0040 H   0  0  0  0  0  0  0  0  0  0  0  0
  1 22  1  0  0  0  0
  1 23  1  0  0  0  0
  1 24  1  0  0  0  0
  1  2  1  0  0  0  0
  2  3  1  0  0  0  0
  3  4  2  0  0  0  0
  3  5  1  0  0  0  0
  5  6  1  0  0  0  0
  6  7  2  0  0  0  0
  7  8  1  0  0  0  0
  8  9  2  0  0  0  0
  9  5  1  0  0  0  0
  9 10  1  0  0  0  0
 10 11  1  0  0  0  0
 11 25  1  0  0  0  0
 11 12  2  0  0  0  0
 12 26  1  0  0  0  0
 12 13  1  0  0  0  0
 13 27  1  0  0  0  0
 13 14  2  0  0  0  0
 14 28  1  0  0  0  0
 14 15  1  0  0  0  0
 15  2  1  0  0  0  0
 15 10  2  0  0  0  0
  7 16  1  0  0  0  0
 16 17  2  0  0  0  0
 17 29  1  0  0  0  0
 17 18  1  0  0  0  0
 18 30  1  0  0  0  0
 18 19  2  0  0  0  0
 19 31  1  0  0  0  0
 19 20  1  0  0  0  0
 20 32  1  0  0  0  0
 20 21  2  0  0  0  0
 21 16  1  0  0  0  0
 21 33  1  0  0  0  0
M  END
>  <LOGBIO>
6.4600

>  <PRED_LOGBIO>
7.9500

>  <XV_RES>
-2.0550

>  <WHL_TMPL>
2

>  <ANCH>
11-13;13-12

$$$$
ROW35
  -MTS-   01071502043D 0   0.00000     0.00000     0

 33 35  0  0  0  0  0  0  0  0999 V2000
   -6.3260    1.4570    1.2440 C   0  0  0  0  0  0  0  0  0  0  0  0
   -4.8800    1.8490    1.5320 C   0  0  0  0  0  0  0  0  0  0  0  0
   -3.8020    0.9960    0.9070 C   0  0  0  0  0  0  0  0  0  0  0  0
   -2.5280    1.4100    0.8880 C   0  0  0  0  0  0  0  0  0  0  0  0
   -2.1750    2.7440    1.5010 C   0  0  0  0  0  0  0  0  0  0  0  0
   -1.5380    0.6480    0.3250 N   0  0  0  0  0  0  0  0  0  0  0  0
   -0.1920    0.8610    0.1910 C   0  0  0  0  0  0  0  0  0  0  0  0
    0.3340   -0.1980   -0.4400 C   0  0  0  0  0  0  0  0  0  0  0  0
   -0.7090   -1.0920   -0.7050 N   0  0  0  0  0  0  0  0  0  0  0  0
   -1.8270   -0.5670   -0.2390 C   0  0  0  0  0  0  0  0  0  0  0  0
   -3.1510   -1.0200   -0.2310 N   0  0  0  0  0  0  0  0  0  0  0  0
   -4.1310   -0.3140    0.3020 C   0  0  0  0  0  0  0  0  0  0  0  0
   -5.4180   -0.7810    0.2960 O   0  0  0  0  0  0  0  0  0  0  0  0
   -6.2490   -0.4470   -0.8190 C   0  0  0  0  0  0  0  0  0  0  0  0
    1.7600   -0.3880   -0.7910 C   0  0  0  0  0  0  0  0  0  0  0  0
    2.3040   -1.4180   -1.4110 N   0  0  0  0  0  0  0  0  0  0  0  0
    3.6850   -1.3820   -1.6410 C   0  0  0  0  0  0  0  0  0  0  0  0
    4.3490   -0.3010   -1.2110 C   0  0  0  0  0  0  0  0  0  0  0  0
    3.1050    0.7180   -0.4720 S   0  0  0  0  0  0  0  0  0  0  0  0
   -6.5070    1.4970    0.1720 H   0  0  0  0  0  0  0  0  0  0  0  0
   -6.9970    2.1480    1.7510 H   0  0  0  0  0  0  0  0  0  0  0  0
   -6.5070    0.4460    1.6050 H   0  0  0  0  0  0  0  0  0  0  0  0
   -4.7580    1.7190    2.6050 H   0  0  0  0  0  0  0  0  0  0  0  0
   -4.7430    2.8680    1.1770 H   0  0  0  0  0  0  0  0  0  0  0  0
   -1.3180    3.1680    0.9790 H   0  0  0  0  0  0  0  0  0  0  0  0
   -1.9280    2.6070    2.5510 H   0  0  0  0  0  0  0  0  0  0  0  0
   -3.0230    3.4200    1.4120 H   0  0  0  0  0  0  0  0  0  0  0  0
    0.3510    1.7300    0.5340 H   0  0  0  0  0  0  0  0  0  0  0  0
   -5.8030   -0.8350   -1.7320 H   0  0  0  0  0  0  0  0  0  0  0  0
   -7.2340   -0.8870   -0.6820 H   0  0  0  0  0  0  0  0  0  0  0  0
   -6.3400    0.6340   -0.8920 H   0  0  0  0  0  0  0  0  0  0  0  0
    4.1930   -2.1920   -2.1420 H   0  0  0  0  0  0  0  0  0  0  0  0
    5.4060   -0.0960   -1.2970 H   0  0  0  0  0  0  0  0  0  0  0  0
  1 20  1  0  0  0  0
  1 21  1  0  0  0  0
  1 22  1  0  0  0  0
  1  2  1  0  0  0  0
  2 23  1  0  0  0  0
  2 24  1  0  0  0  0
  2  3  1  0  0  0  0
  3  4  2  0  0  0  0
  4  5  1  0  0  0  0
  5 25  1  0  0  0  0
  5 26  1  0  0  0  0
  5 27  1  0  0  0  0
  4  6  1  0  0  0  0
  6  7  1  0  0  0  0
  7 28  1  0  0  0  0
  7  8  2  0  0  0  0
  8  9  1  0  0  0  0
  9 10  2  0  0  0  0
 10  6  1  0  0  0  0
 10 11  1  0  0  0  0
 11 12  2  0  0  0  0
 12  3  1  0  0  0  0
 12 13  1  0  0  0  0
 13 14  1  0  0  0  0
 14 29  1  0  0  0  0
 14 30  1  0  0  0  0
 14 31  1  0  0  0  0
  8 15  1  0  0  0  0
 15 16  2  0  0  0  0
 16 17  1  0  0  0  0
 17 32  1  0  0  0  0
 17 18  2  0  0  0  0
 18 33  1  0  0  0  0
 18 19  1  0  0  0  0
 19 15  1  0  0  0  0
M  END
>  <LOGBIO>
6.7000

>  <PRED_LOGBIO>
6.8400

>  <XV_RES>
-0.1040

>  <WHL_TMPL>
2

>  <ANCH>
4-5;8-5

$$$$
ROW36
  -MTS-   01071502043D 0   0.00000     0.00000     0

 28 30  0  0  0  0  0  0  0  0999 V2000
    4.6900   -1.4010   -2.3120 C   0  0  0  0  0  0  0  0  0  0  0  0
    3.4700   -1.1310   -1.4490 C   0  0  0  0  0  0  0  0  0  0  0  0
    3.8680   -0.2290   -0.4000 O   0  0  0  0  0  0  0  0  0  0  0  0
    2.9830    0.5670    0.2780 C   0  0  0  0  0  0  0  0  0  0  0  0
    3.2640    1.8680    0.4360 C   0  0  0  0  0  0  0  0  0  0  0  0
    2.3060    2.7250    1.1690 C   0  0  0  0  0  0  0  0  0  0  0  0
    1.0850    2.0680    1.6830 C   0  0  0  0  0  0  0  0  0  0  0  0
    0.9120    0.7570    1.4640 C   0  0  0  0  0  0  0  0  0  0  0  0
    1.8340    0.0120    0.7770 N   0  0  0  0  0  0  0  0  0  0  0  0
    0.3400    3.0600    2.3320 N   0  0  0  0  0  0  0  0  0  0  0  0
    0.9730    4.2160    2.2600 C   0  0  0  0  0  0  0  0  0  0  0  0
    0.6630    5.5750    2.7580 C   0  0  0  0  0  0  0  0  0  0  0  0
    1.5060    6.5930    2.5380 C   0  0  0  0  0  0  0  0  0  0  0  0
    2.7700    6.3960    1.7940 C   0  0  0  0  0  0  0  0  0  0  0  0
    3.1150    5.1920    1.3160 C   0  0  0  0  0  0  0  0  0  0  0  0
    2.2370    4.0170    1.5170 C   0  0  0  0  0  0  0  0  0  0  0  0
    4.3790   -1.7120   -3.3070 H   0  0  0  0  0  0  0  0  0  0  0  0
    5.2060   -0.4500   -2.4290 H   0  0  0  0  0  0  0  0  0  0  0  0
    5.2790   -2.1510   -1.7890 H   0  0  0  0  0  0  0  0  0  0  0  0
    3.1960   -2.0720   -0.9770 H   0  0  0  0  0  0  0  0  0  0  0  0
    2.7070   -0.6600   -2.0660 H   0  0  0  0  0  0  0  0  0  0  0  0
    4.1760    2.2840    0.0340 H   0  0  0  0  0  0  0  0  0  0  0  0
    0.0210    0.2750    1.8380 H   0  0  0  0  0  0  0  0  0  0  0  0
    1.6630   -0.9730    0.6350 H   0  0  0  0  0  0  0  0  0  0  0  0
   -0.2530    5.7480    3.3030 H   0  0  0  0  0  0  0  0  0  0  0  0
    1.2580    7.5760    2.9100 H   0  0  0  0  0  0  0  0  0  0  0  0
    3.4280    7.2370    1.6340 H   0  0  0  0  0  0  0  0  0  0  0  0
    4.0440    5.0790    0.7770 H   0  0  0  0  0  0  0  0  0  0  0  0
  1 17  1  0  0  0  0
  1 18  1  0  0  0  0
  1 19  1  0  0  0  0
  1  2  1  0  0  0  0
  2 20  1  0  0  0  0
  2 21  1  0  0  0  0
  2  3  1  0  0  0  0
  3  4  1  0  0  0  0
  4  5  2  0  0  0  0
  5 22  1  0  0  0  0
  5  6  1  0  0  0  0
  6  7  1  0  0  0  0
  7  8  2  0  0  0  0
  8 23  1  0  0  0  0
  8  9  1  0  0  0  0
  9  4  1  0  0  0  0
  9 24  1  0  0  0  0
  7 10  1  0  0  0  0
 10 11  2  0  0  0  0
 11 12  1  0  0  0  0
 12 25  1  0  0  0  0
 12 13  2  0  0  0  0
 13 26  1  0  0  0  0
 13 14  1  0  0  0  0
 14 27  1  0  0  0  0
 14 15  2  0  0  0  0
 15 28  1  0  0  0  0
 15 16  1  0  0  0  0
 16  6  2  0  0  0  0
 16 11  1  0  0  0  0
M  END
>  <LOGBIO>
7.6200

>  <PRED_LOGBIO>
7.1100

>  <XV_RES>
0.5750

>  <WHL_TMPL>
1

>  <ANCH>
26-27;8-5

$$$$
ROW37
  -MTS-   01071502043D 0   0.00000     0.00000     0

 39 41  0  0  0  0  0  0  0  0999 V2000
   -1.4790   -1.8910    3.9900 C   0  0  0  0  0  0  0  0  0  0  0  0
   -1.4410   -1.6310    2.4870 C   0  0  0  0  0  0  0  0  0  0  0  0
   -0.4920   -0.4700    2.1940 C   0  0  0  0  0  0  0  0  0  0  0  0
   -0.4550   -0.2120    0.7070 C   0  0  0  0  0  0  0  0  0  0  0  0
    0.4390   -0.8690   -0.0440 C   0  0  0  0  0  0  0  0  0  0  0  0
    0.4440   -0.5890   -1.4970 C   0  0  0  0  0  0  0  0  0  0  0  0
    1.5950   -1.4170   -2.5560 S   0  0  0  0  0  0  0  0  0  0  0  0
    3.1250   -0.4380   -2.6720 C   0  0  0  0  0  0  0  0  0  0  0  0
   -0.4130    0.2790   -2.0030 N   0  0  0  0  0  0  0  0  0  0  0  0
   -1.3300    0.9430   -1.1800 C   0  0  0  0  0  0  0  0  0  0  0  0
   -2.2660    1.8350   -1.4450 N   0  0  0  0  0  0  0  0  0  0  0  0
   -2.8990    2.1700   -0.2420 C   0  0  0  0  0  0  0  0  0  0  0  0
   -2.3180    1.4570    0.7320 C   0  0  0  0  0  0  0  0  0  0  0  0
   -1.3370    0.6860    0.1660 N   0  0  0  0  0  0  0  0  0  0  0  0
   -4.0090    3.1350   -0.0760 C   0  0  0  0  0  0  0  0  0  0  0  0
   -4.5050    3.3180    1.0350 O   0  0  0  0  0  0  0  0  0  0  0  0
   -4.5230    3.8800   -1.2470 C   0  0  0  0  0  0  0  0  0  0  0  0
   -3.9650    5.1170   -1.5900 C   0  0  0  0  0  0  0  0  0  0  0  0
   -4.4510    5.8220   -2.6980 C   0  0  0  0  0  0  0  0  0  0  0  0
   -5.4950    5.2890   -3.4630 C   0  0  0  0  0  0  0  0  0  0  0  0
   -6.0530    4.0520   -3.1210 C   0  0  0  0  0  0  0  0  0  0  0  0
   -5.5670    3.3470   -2.0130 C   0  0  0  0  0  0  0  0  0  0  0  0
   -0.4800   -2.1420    4.3390 H   0  0  0  0  0  0  0  0  0  0  0  0
   -2.1540   -2.7180    4.1980 H   0  0  0  0  0  0  0  0  0  0  0  0
   -1.8290   -0.9980    4.5040 H   0  0  0  0  0  0  0  0  0  0  0  0
   -1.0910   -2.5230    1.9730 H   0  0  0  0  0  0  0  0  0  0  0  0
   -2.4410   -1.3790    2.1370 H   0  0  0  0  0  0  0  0  0  0  0  0
   -0.8420    0.4230    2.7080 H   0  0  0  0  0  0  0  0  0  0  0  0
    0.5070   -0.7210    2.5440 H   0  0  0  0  0  0  0  0  0  0  0  0
    1.1290   -1.5750    0.3940 H   0  0  0  0  0  0  0  0  0  0  0  0
    3.5600   -0.3250   -1.6810 H   0  0  0  0  0  0  0  0  0  0  0  0
    3.8330   -0.9470   -3.3230 H   0  0  0  0  0  0  0  0  0  0  0  0
    2.8970    0.5440   -3.0820 H   0  0  0  0  0  0  0  0  0  0  0  0
   -2.5770    1.4850    1.7800 H   0  0  0  0  0  0  0  0  0  0  0  0
   -3.1590    5.5280   -0.9990 H   0  0  0  0  0  0  0  0  0  0  0  0
   -4.0200    6.7760   -2.9620 H   0  0  0  0  0  0  0  0  0  0  0  0
   -5.8700    5.8330   -4.3180 H   0  0  0  0  0  0  0  0  0  0  0  0
   -6.8590    3.6410   -3.7110 H   0  0  0  0  0  0  0  0  0  0  0  0
   -5.9980    2.3920   -1.7490 H   0  0  0  0  0  0  0  0  0  0  0  0
  1 23  1  0  0  0  0
  1 24  1  0  0  0  0
  1 25  1  0  0  0  0
  1  2  1  0  0  0  0
  2 26  1  0  0  0  0
  2 27  1  0  0  0  0
  2  3  1  0  0  0  0
  3 28  1  0  0  0  0
  3 29  1  0  0  0  0
  3  4  1  0  0  0  0
  4  5  2  0  0  0  0
  5 30  1  0  0  0  0
  5  6  1  0  0  0  0
  6  7  1  0  0  0  0
  7  8  1  0  0  0  0
  8 31  1  0  0  0  0
  8 32  1  0  0  0  0
  8 33  1  0  0  0  0
  6  9  2  0  0  0  0
  9 10  1  0  0  0  0
 10 11  2  0  0  0  0
 11 12  1  0  0  0  0
 12 13  2  0  0  0  0
 13 34  1  0  0  0  0
 13 14  1  0  0  0  0
 14  4  1  0  0  0  0
 14 10  1  0  0  0  0
 12 15  1  0  0  0  0
 15 16  2  0  0  0  0
 15 17  1  0  0  0  0
 17 18  2  0  0  0  0
 18 35  1  0  0  0  0
 18 19  1  0  0  0  0
 19 36  1  0  0  0  0
 19 20  2  0  0  0  0
 20 37  1  0  0  0  0
 20 21  1  0  0  0  0
 21 38  1  0  0  0  0
 21 22  2  0  0  0  0
 22 17  1  0  0  0  0
 22 39  1  0  0  0  0
M  END
>  <LOGBIO>
7.0500

>  <PRED_LOGBIO>
6.8800

>  <XV_RES>
0.4540

>  <WHL_TMPL>
2

>  <ANCH>
1-2;26-24

$$$$
ROW38
  -MTS-   01071502043D 0   0.00000     0.00000     0

 36 38  0  0  0  0  0  0  0  0999 V2000
    4.6900   -1.4010   -2.3120 C   0  0  0  0  0  0  0  0  0  0  0  0
    3.4700   -1.1310   -1.4490 C   0  0  0  0  0  0  0  0  0  0  0  0
    3.0860   -2.4510   -0.7860 C   0  0  0  0  0  0  0  0  0  0  0  0
    2.3170   -0.5800   -2.2830 C   0  0  0  0  0  0  0  0  0  0  0  0
    3.8680   -0.2290   -0.4000 O   0  0  0  0  0  0  0  0  0  0  0  0
    2.9820    0.5680    0.2790 C   0  0  0  0  0  0  0  0  0  0  0  0
    3.4080    1.5260    0.9200 O   0  0  0  0  0  0  0  0  0  0  0  0
    1.5390    0.2400    0.2480 C   0  0  0  0  0  0  0  0  0  0  0  0
    0.7120    0.8540    1.1040 C   0  0  0  0  0  0  0  0  0  0  0  0
   -0.7300    0.5240    1.0700 C   0  0  0  0  0  0  0  0  0  0  0  0
   -1.1590   -0.4820    0.0730 C   0  0  0  0  0  0  0  0  0  0  0  0
   -0.2380   -1.0300   -0.7320 C   0  0  0  0  0  0  0  0  0  0  0  0
    1.0850   -0.6850   -0.6560 N   0  0  0  0  0  0  0  0  0  0  0  0
   -2.5430   -0.6300    0.2240 N   0  0  0  0  0  0  0  0  0  0  0  0
   -2.9770    0.1630    1.1860 C   0  0  0  0  0  0  0  0  0  0  0  0
   -4.3160    0.4160    1.7640 C   0  0  0  0  0  0  0  0  0  0  0  0
   -4.4750    1.2990    2.7600 C   0  0  0  0  0  0  0  0  0  0  0  0
   -3.3240    2.0470    3.3140 C   0  0  0  0  0  0  0  0  0  0  0  0
   -2.0840    1.8670    2.8380 C   0  0  0  0  0  0  0  0  0  0  0  0
   -1.8250    0.9110    1.7390 C   0  0  0  0  0  0  0  0  0  0  0  0
    5.4470   -1.9250   -1.7320 H   0  0  0  0  0  0  0  0  0  0  0  0
    4.3720   -2.0830   -3.0980 H   0  0  0  0  0  0  0  0  0  0  0  0
    5.0240   -0.4360   -2.6860 H   0  0  0  0  0  0  0  0  0  0  0  0
    3.9420   -2.8470   -0.2450 H   0  0  0  0  0  0  0  0  0  0  0  0
    2.7780   -3.1630   -1.5490 H   0  0  0  0  0  0  0  0  0  0  0  0
    2.2640   -2.2830   -0.0930 H   0  0  0  0  0  0  0  0  0  0  0  0
    2.6180    0.3590   -2.7430 H   0  0  0  0  0  0  0  0  0  0  0  0
    2.0550   -1.2970   -3.0580 H   0  0  0  0  0  0  0  0  0  0  0  0
    1.4550   -0.4100   -1.6410 H   0  0  0  0  0  0  0  0  0  0  0  0
    1.0920    1.5800    1.8080 H   0  0  0  0  0  0  0  0  0  0  0  0
   -0.5480   -1.7640   -1.4610 H   0  0  0  0  0  0  0  0  0  0  0  0
    1.7450   -1.1240   -1.2820 H   0  0  0  0  0  0  0  0  0  0  0  0
   -5.1730   -0.1150    1.3790 H   0  0  0  0  0  0  0  0  0  0  0  0
   -5.4610    1.4670    3.1660 H   0  0  0  0  0  0  0  0  0  0  0  0
   -3.4870    2.7510    4.1160 H   0  0  0  0  0  0  0  0  0  0  0  0
   -1.2640    2.4270    3.2620 H   0  0  0  0  0  0  0  0  0  0  0  0
  1 21  1  0  0  0  0
  1 22  1  0  0  0  0
  1 23  1  0  0  0  0
  1  2  1  0  0  0  0
  2  3  1  0  0  0  0
  3 24  1  0  0  0  0
  3 25  1  0  0  0  0
  3 26  1  0  0  0  0
  2  4  1  0  0  0  0
  4 27  1  0  0  0  0
  4 28  1  0  0  0  0
  4 29  1  0  0  0  0
  2  5  1  0  0  0  0
  5  6  1  0  0  0  0
  6  7  2  0  0  0  0
  6  8  1  0  0  0  0
  8  9  2  0  0  0  0
  9 30  1  0  0  0  0
  9 10  1  0  0  0  0
 10 11  1  0  0  0  0
 11 12  2  0  0  0  0
 12 31  1  0  0  0  0
 12 13  1  0  0  0  0
 13  8  1  0  0  0  0
 13 32  1  0  0  0  0
 11 14  1  0  0  0  0
 14 15  2  0  0  0  0
 15 16  1  0  0  0  0
 16 33  1  0  0  0  0
 16 17  2  0  0  0  0
 17 34  1  0  0  0  0
 17 18  1  0  0  0  0
 18 35  1  0  0  0  0
 18 19  2  0  0  0  0
 19 36  1  0  0  0  0
 19 20  1  0  0  0  0
 20 10  2  0  0  0  0
 20 15  1  0  0  0  0
M  END
>  <LOGBIO>
8.0000

>  <PRED_LOGBIO>
8.6000

>  <XV_RES>
-0.6270

>  <WHL_TMPL>
1

>  <ANCH>
23-24;17-15

$$$$
ROW39
  -MTS-   01071502043D 0   0.00000     0.00000     0

 30 32  0  0  0  0  0  0  0  0999 V2000
    4.6900   -1.4010   -2.3120 C   0  0  0  0  0  0  0  0  0  0  0  0
    3.4700   -1.1310   -1.4490 C   0  0  0  0  0  0  0  0  0  0  0  0
    3.8680   -0.2290   -0.4000 O   0  0  0  0  0  0  0  0  0  0  0  0
    2.9820    0.5680    0.2790 C   0  0  0  0  0  0  0  0  0  0  0  0
    3.4080    1.5260    0.9200 O   0  0  0  0  0  0  0  0  0  0  0  0
    1.5390    0.2400    0.2480 C   0  0  0  0  0  0  0  0  0  0  0  0
    0.7120    0.8540    1.1040 C   0  0  0  0  0  0  0  0  0  0  0  0
   -0.7300    0.5240    1.0700 C   0  0  0  0  0  0  0  0  0  0  0  0
   -1.1590   -0.4820    0.0730 C   0  0  0  0  0  0  0  0  0  0  0  0
   -0.2380   -1.0300   -0.7320 C   0  0  0  0  0  0  0  0  0  0  0  0
    1.0850   -0.6850   -0.6560 N   0  0  0  0  0  0  0  0  0  0  0  0
   -2.5430   -0.6300    0.2240 N   0  0  0  0  0  0  0  0  0  0  0  0
   -2.9770    0.1630    1.1860 C   0  0  0  0  0  0  0  0  0  0  0  0
   -4.3160    0.4160    1.7640 C   0  0  0  0  0  0  0  0  0  0  0  0
   -4.4750    1.2990    2.7600 C   0  0  0  0  0  0  0  0  0  0  0  0
   -3.3240    2.0470    3.3140 C   0  0  0  0  0  0  0  0  0  0  0  0
   -2.0840    1.8670    2.8380 C   0  0  0  0  0  0  0  0  0  0  0  0
   -1.8250    0.9110    1.7390 C   0  0  0  0  0  0  0  0  0  0  0  0
    4.3790   -1.7120   -3.3070 H   0  0  0  0  0  0  0  0  0  0  0  0
    5.2060   -0.4500   -2.4290 H   0  0  0  0  0  0  0  0  0  0  0  0
    5.2790   -2.1510   -1.7890 H   0  0  0  0  0  0  0  0  0  0  0  0
    3.1960   -2.0720   -0.9770 H   0  0  0  0  0  0  0  0  0  0  0  0
    2.7070   -0.6600   -2.0660 H   0  0  0  0  0  0  0  0  0  0  0  0
    1.0920    1.5800    1.8080 H   0  0  0  0  0  0  0  0  0  0  0  0
   -0.5480   -1.7640   -1.4610 H   0  0  0  0  0  0  0  0  0  0  0  0
    1.7450   -1.1240   -1.2820 H   0  0  0  0  0  0  0  0  0  0  0  0
   -5.1730   -0.1150    1.3790 H   0  0  0  0  0  0  0  0  0  0  0  0
   -5.4610    1.4670    3.1660 H   0  0  0  0  0  0  0  0  0  0  0  0
   -3.4870    2.7510    4.1160 H   0  0  0  0  0  0  0  0  0  0  0  0
   -1.2640    2.4270    3.2620 H   0  0  0  0  0  0  0  0  0  0  0  0
  1 19  1  0  0  0  0
  1 20  1  0  0  0  0
  1 21  1  0  0  0  0
  1  2  1  0  0  0  0
  2 22  1  0  0  0  0
  2 23  1  0  0  0  0
  2  3  1  0  0  0  0
  3  4  1  0  0  0  0
  4  5  2  0  0  0  0
  4  6  1  0  0  0  0
  6  7  2  0  0  0  0
  7 24  1  0  0  0  0
  7  8  1  0  0  0  0
  8  9  1  0  0  0  0
  9 10  2  0  0  0  0
 10 25  1  0  0  0  0
 10 11  1  0  0  0  0
 11  6  1  0  0  0  0
 11 26  1  0  0  0  0
  9 12  1  0  0  0  0
 12 13  2  0  0  0  0
 13 14  1  0  0  0  0
 14 27  1  0  0  0  0
 14 15  2  0  0  0  0
 15 28  1  0  0  0  0
 15 16  1  0  0  0  0
 16 29  1  0  0  0  0
 16 17  2  0  0  0  0
 17 30  1  0  0  0  0
 17 18  1  0  0  0  0
 18  8  2  0  0  0  0
 18 13  1  0  0  0  0
M  END
>  <LOGBIO>
8.3000

>  <PRED_LOGBIO>
8.1800

>  <XV_RES>
0.1300

>  <WHL_TMPL>
1

>  <ANCH>
23-24;11-9

$$$$
ROW40
  -MTS-   01071502043D 0   0.00000     0.00000     0

 42 45  0  0  0  0  0  0  0  0999 V2000
    5.7500   -1.7370   -3.0710 C   0  0  0  0  0  0  0  0  0  0  0  0
    5.1060   -1.2410   -4.2470 O   0  0  0  0  0  0  0  0  0  0  0  0
    4.1790   -2.0430   -4.8600 C   0  0  0  0  0  0  0  0  0  0  0  0
    4.5800   -2.9390   -5.8580 C   0  0  0  0  0  0  0  0  0  0  0  0
    3.6340   -3.7590   -6.4840 C   0  0  0  0  0  0  0  0  0  0  0  0
    2.2860   -3.6820   -6.1120 C   0  0  0  0  0  0  0  0  0  0  0  0
    1.8850   -2.7850   -5.1150 C   0  0  0  0  0  0  0  0  0  0  0  0
    2.8320   -1.9660   -4.4890 C   0  0  0  0  0  0  0  0  0  0  0  0
    2.4260   -1.0600   -3.4800 N   0  0  0  0  0  0  0  0  0  0  0  0
    2.4100   -1.4450   -2.2070 C   0  0  0  0  0  0  0  0  0  0  0  0
    2.7470   -2.5890   -1.9070 O   0  0  0  0  0  0  0  0  0  0  0  0
    1.9860   -0.4970   -1.1530 C   0  0  0  0  0  0  0  0  0  0  0  0
    2.9000    0.2820   -0.5600 C   0  0  0  0  0  0  0  0  0  0  0  0
    4.2320    0.1380   -0.8450 O   0  0  0  0  0  0  0  0  0  0  0  0
    2.4330    1.3230    0.4300 C   0  0  0  0  0  0  0  0  0  0  0  0
    1.0270    1.8310    0.0590 C   0  0  0  0  0  0  0  0  0  0  0  0
    0.0940    0.7200   -0.1750 N   0  0  0  0  0  0  0  0  0  0  0  0
    0.5580   -0.4250   -0.7680 C   0  0  0  0  0  0  0  0  0  0  0  0
   -0.4220   -1.3000   -0.8910 N   0  0  0  0  0  0  0  0  0  0  0  0
   -1.5990   -0.7510   -0.3690 C   0  0  0  0  0  0  0  0  0  0  0  0
   -2.9070   -1.2360   -0.2480 C   0  0  0  0  0  0  0  0  0  0  0  0
   -3.8990   -0.4360    0.3330 C   0  0  0  0  0  0  0  0  0  0  0  0
   -3.5830    0.8490    0.7910 C   0  0  0  0  0  0  0  0  0  0  0  0
   -2.2750    1.3330    0.6690 C   0  0  0  0  0  0  0  0  0  0  0  0
   -1.2830    0.5340    0.0890 C   0  0  0  0  0  0  0  0  0  0  0  0
    5.0030   -1.9410   -2.3070 H   0  0  0  0  0  0  0  0  0  0  0  0
    6.4530   -0.9940   -2.7020 H   0  0  0  0  0  0  0  0  0  0  0  0
    6.2840   -2.6540   -3.3100 H   0  0  0  0  0  0  0  0  0  0  0  0
    5.6200   -2.9990   -6.1440 H   0  0  0  0  0  0  0  0  0  0  0  0
    3.9430   -4.4510   -7.2540 H   0  0  0  0  0  0  0  0  0  0  0  0
    1.5560   -4.3140   -6.5960 H   0  0  0  0  0  0  0  0  0  0  0  0
    0.8450   -2.7260   -4.8280 H   0  0  0  0  0  0  0  0  0  0  0  0
    2.1500   -0.1200   -3.7270 H   0  0  0  0  0  0  0  0  0  0  0  0
    4.4910    0.7050   -1.5890 H   0  0  0  0  0  0  0  0  0  0  0  0
    3.1060    2.1720    0.3270 H   0  0  0  0  0  0  0  0  0  0  0  0
    2.3800    0.8660    1.4160 H   0  0  0  0  0  0  0  0  0  0  0  0
    1.1300    2.3490   -0.8930 H   0  0  0  0  0  0  0  0  0  0  0  0
    0.6580    2.4310    0.8880 H   0  0  0  0  0  0  0  0  0  0  0  0
   -3.1510   -2.2260   -0.6010 H   0  0  0  0  0  0  0  0  0  0  0  0
   -4.9080   -0.8100    0.4270 H   0  0  0  0  0  0  0  0  0  0  0  0
   -4.3480    1.4660    1.2390 H   0  0  0  0  0  0  0  0  0  0  0  0
   -2.0310    2.3240    1.0230 H   0  0  0  0  0  0  0  0  0  0  0  0
  1 26  1  0  0  0  0
  1 27  1  0  0  0  0
  1 28  1  0  0  0  0
  1  2  1  0  0  0  0
  2  3  1  0  0  0  0
  3  4  2  0  0  0  0
  4 29  1  0  0  0  0
  4  5  1  0  0  0  0
  5 30  1  0  0  0  0
  5  6  2  0  0  0  0
  6 31  1  0  0  0  0
  6  7  1  0  0  0  0
  7 32  1  0  0  0  0
  7  8  2  0  0  0  0
  8  3  1  0  0  0  0
  8  9  1  0  0  0  0
  9 33  1  0  0  0  0
  9 10  1  0  0  0  0
 10 11  2  0  0  0  0
 10 12  1  0  0  0  0
 12 13  2  0  0  0  0
 13 14  1  0  0  0  0
 14 34  1  0  0  0  0
 13 15  1  0  0  0  0
 15 35  1  0  0  0  0
 15 36  1  0  0  0  0
 15 16  1  0  0  0  0
 16 37  1  0  0  0  0
 16 38  1  0  0  0  0
 16 17  1  0  0  0  0
 17 18  1  0  0  0  0
 18 12  1  0  0  0  0
 18 19  2  0  0  0  0
 19 20  1  0  0  0  0
 20 21  2  0  0  0  0
 21 39  1  0  0  0  0
 21 22  1  0  0  0  0
 22 40  1  0  0  0  0
 22 23  2  0  0  0  0
 23 41  1  0  0  0  0
 23 24  1  0  0  0  0
 24 42  1  0  0  0  0
 24 25  2  0  0  0  0
 25 17  1  0  0  0  0
 25 20  1  0  0  0  0
M  END
>  <LOGBIO>
6.0000

>  <PRED_LOGBIO>
6.9400

>  <XV_RES>
-1.2630

>  <WHL_TMPL>
2

>  <ANCH>
14-15;32-31

$$$$
ROW41
  -MTS-   01071502043D 0   0.00000     0.00000     0

 40 43  0  0  0  0  0  0  0  0999 V2000
   -4.9900   -3.6830    0.5310 C   0  0  0  0  0  0  0  0  0  0  0  0
   -4.7160   -2.3660    1.0150 O   0  0  0  0  0  0  0  0  0  0  0  0
   -3.4360   -1.8910    0.8990 C   0  0  0  0  0  0  0  0  0  0  0  0
   -3.0680   -1.2220   -0.2020 C   0  0  0  0  0  0  0  0  0  0  0  0
   -1.6860   -0.7080   -0.3300 C   0  0  0  0  0  0  0  0  0  0  0  0
   -1.0890   -0.0330   -1.2940 N   0  0  0  0  0  0  0  0  0  0  0  0
    0.2340    0.2030   -0.9020 C   0  0  0  0  0  0  0  0  0  0  0  0
    0.4020   -0.3460    0.3080 C   0  0  0  0  0  0  0  0  0  0  0  0
   -0.7850   -0.9190    0.6810 N   0  0  0  0  0  0  0  0  0  0  0  0
   -1.1600   -1.6240    1.8490 C   0  0  0  0  0  0  0  0  0  0  0  0
   -0.2210   -1.8260    2.8680 C   0  0  0  0  0  0  0  0  0  0  0  0
   -0.5840   -2.5230    4.0270 C   0  0  0  0  0  0  0  0  0  0  0  0
   -1.8870   -3.0170    4.1670 C   0  0  0  0  0  0  0  0  0  0  0  0
   -2.2790   -3.7680    5.4170 C   0  0  0  0  0  0  0  0  0  0  0  0
   -2.8260   -2.8150    3.1480 C   0  0  0  0  0  0  0  0  0  0  0  0
   -2.4620   -2.1180    1.9900 C   0  0  0  0  0  0  0  0  0  0  0  0
    1.2620    0.9270   -1.6840 C   0  0  0  0  0  0  0  0  0  0  0  0
    1.9760    0.3160   -2.4760 O   0  0  0  0  0  0  0  0  0  0  0  0
    1.4290    2.3880   -1.5110 C   0  0  0  0  0  0  0  0  0  0  0  0
    2.3170    2.8820   -0.5490 C   0  0  0  0  0  0  0  0  0  0  0  0
    2.4760    4.2630   -0.3860 C   0  0  0  0  0  0  0  0  0  0  0  0
    1.7460    5.1510   -1.1860 C   0  0  0  0  0  0  0  0  0  0  0  0
    0.8580    4.6560   -2.1480 C   0  0  0  0  0  0  0  0  0  0  0  0
    0.6990    3.2750   -2.3110 C   0  0  0  0  0  0  0  0  0  0  0  0
   -4.3730   -4.4020    1.0650 H   0  0  0  0  0  0  0  0  0  0  0  0
   -6.0410   -3.9170    0.6910 H   0  0  0  0  0  0  0  0  0  0  0  0
   -4.7660   -3.7330   -0.5330 H   0  0  0  0  0  0  0  0  0  0  0  0
   -3.7800   -1.0570   -0.9970 H   0  0  0  0  0  0  0  0  0  0  0  0
    1.3130   -0.3390    0.8880 H   0  0  0  0  0  0  0  0  0  0  0  0
    0.7840   -1.4450    2.7600 H   0  0  0  0  0  0  0  0  0  0  0  0
    0.1400   -2.6790    4.8120 H   0  0  0  0  0  0  0  0  0  0  0  0
   -1.6950   -3.4010    6.2580 H   0  0  0  0  0  0  0  0  0  0  0  0
   -2.0860   -4.8300    5.2770 H   0  0  0  0  0  0  0  0  0  0  0  0
   -3.3370   -3.6150    5.6150 H   0  0  0  0  0  0  0  0  0  0  0  0
   -3.8300   -3.1960    3.2560 H   0  0  0  0  0  0  0  0  0  0  0  0
    2.8800    2.1970    0.0680 H   0  0  0  0  0  0  0  0  0  0  0  0
    3.1610    4.6440    0.3570 H   0  0  0  0  0  0  0  0  0  0  0  0
    1.8680    6.2160   -1.0600 H   0  0  0  0  0  0  0  0  0  0  0  0
    0.2950    5.3410   -2.7650 H   0  0  0  0  0  0  0  0  0  0  0  0
    0.0140    2.8940   -3.0540 H   0  0  0  0  0  0  0  0  0  0  0  0
  1 25  1  0  0  0  0
  1 26  1  0  0  0  0
  1 27  1  0  0  0  0
  1  2  1  0  0  0  0
  2  3  1  0  0  0  0
  3  4  2  0  0  0  0
  4 28  1  0  0  0  0
  4  5  1  0  0  0  0
  5  6  2  0  0  0  0
  6  7  1  0  0  0  0
  7  8  2  0  0  0  0
  8 29  1  0  0  0  0
  8  9  1  0  0  0  0
  9  5  1  0  0  0  0
  9 10  1  0  0  0  0
 10 11  1  0  0  0  0
 11 30  1  0  0  0  0
 11 12  2  0  0  0  0
 12 31  1  0  0  0  0
 12 13  1  0  0  0  0
 13 14  1  0  0  0  0
 14 32  1  0  0  0  0
 14 33  1  0  0  0  0
 14 34  1  0  0  0  0
 13 15  2  0  0  0  0
 15 35  1  0  0  0  0
 15 16  1  0  0  0  0
 16  3  1  0  0  0  0
 16 10  2  0  0  0  0
  7 17  1  0  0  0  0
 17 18  2  0  0  0  0
 17 19  1  0  0  0  0
 19 20  2  0  0  0  0
 20 36  1  0  0  0  0
 20 21  1  0  0  0  0
 21 37  1  0  0  0  0
 21 22  2  0  0  0  0
 22 38  1  0  0  0  0
 22 23  1  0  0  0  0
 23 39  1  0  0  0  0
 23 24  2  0  0  0  0
 24 19  1  0  0  0  0
 24 40  1  0  0  0  0
M  END
>  <LOGBIO>
7.6800

>  <PRED_LOGBIO>
7.7200

>  <XV_RES>
-0.1180

>  <WHL_TMPL>
2

>  <ANCH>
11-13;7-9

$$$$
ROW42
  -MTS-   01071502043D 0   0.00000     0.00000     0

 33 35  0  0  0  0  0  0  0  0999 V2000
   -3.4750    1.4080    2.6670 C   0  0  0  0  0  0  0  0  0  0  0  0
   -2.2860    1.6900    1.8500 N   0  0  0  0  0  0  0  0  0  0  0  0
   -1.6140    2.8030    2.1320 C   0  0  0  0  0  0  0  0  0  0  0  0
   -2.0220    3.5200    3.0450 O   0  0  0  0  0  0  0  0  0  0  0  0
   -0.3740    3.2280    1.3820 C   0  0  0  0  0  0  0  0  0  0  0  0
    0.5810    2.1660    1.7300 N   0  0  0  0  0  0  0  0  0  0  0  0
    0.4650    0.9000    1.3780 C   0  0  0  0  0  0  0  0  0  0  0  0
    1.5230   -0.0370    1.8160 C   0  0  0  0  0  0  0  0  0  0  0  0
    2.5280    0.4000    2.6870 C   0  0  0  0  0  0  0  0  0  0  0  0
    3.5290   -0.4860    3.1020 C   0  0  0  0  0  0  0  0  0  0  0  0
    3.5260   -1.8090    2.6460 C   0  0  0  0  0  0  0  0  0  0  0  0
    2.5200   -2.2470    1.7760 C   0  0  0  0  0  0  0  0  0  0  0  0
    1.5190   -1.3610    1.3600 C   0  0  0  0  0  0  0  0  0  0  0  0
   -0.6510    0.3510    0.5740 C   0  0  0  0  0  0  0  0  0  0  0  0
   -0.3950   -0.5820   -0.4380 C   0  0  0  0  0  0  0  0  0  0  0  0
   -1.4540   -1.1140   -1.1840 C   0  0  0  0  0  0  0  0  0  0  0  0
   -1.1370   -2.2730   -2.4420 Cl  0  0  0  0  0  0  0  0  0  0  0  0
   -2.7690   -0.7120   -0.9170 C   0  0  0  0  0  0  0  0  0  0  0  0
   -3.0240    0.2200    0.0960 C   0  0  0  0  0  0  0  0  0  0  0  0
   -1.9650    0.7520    0.8410 C   0  0  0  0  0  0  0  0  0  0  0  0
   -3.9200    2.3440    2.9950 H   0  0  0  0  0  0  0  0  0  0  0  0
   -3.1870    0.8190    3.5350 H   0  0  0  0  0  0  0  0  0  0  0  0
   -4.1980    0.8510    2.0740 H   0  0  0  0  0  0  0  0  0  0  0  0
   -0.0180    4.1620    1.8120 H   0  0  0  0  0  0  0  0  0  0  0  0
   -0.5750    3.2120    0.3130 H   0  0  0  0  0  0  0  0  0  0  0  0
    2.5310    1.4220    3.0390 H   0  0  0  0  0  0  0  0  0  0  0  0
    4.3050   -0.1480    3.7740 H   0  0  0  0  0  0  0  0  0  0  0  0
    4.2980   -2.4930    2.9670 H   0  0  0  0  0  0  0  0  0  0  0  0
    2.5170   -3.2680    1.4240 H   0  0  0  0  0  0  0  0  0  0  0  0
    0.7440   -1.6980    0.6890 H   0  0  0  0  0  0  0  0  0  0  0  0
    0.6190   -0.8910   -0.6440 H   0  0  0  0  0  0  0  0  0  0  0  0
   -3.5860   -1.1230   -1.4920 H   0  0  0  0  0  0  0  0  0  0  0  0
   -4.0380    0.5300    0.3020 H   0  0  0  0  0  0  0  0  0  0  0  0
  1 21  1  0  0  0  0
  1 22  1  0  0  0  0
  1 23  1  0  0  0  0
  1  2  1  0  0  0  0
  2  3  1  0  0  0  0
  3  4  2  0  0  0  0
  3  5  1  0  0  0  0
  5 24  1  0  0  0  0
  5 25  1  0  0  0  0
  5  6  1  0  0  0  0
  6  7  2  0  0  0  0
  7  8  1  0  0  0  0
  8  9  2  0  0  0  0
  9 26  1  0  0  0  0
  9 10  1  0  0  0  0
 10 27  1  0  0  0  0
 10 11  2  0  0  0  0
 11 28  1  0  0  0  0
 11 12  1  0  0  0  0
 12 29  1  0  0  0  0
 12 13  2  0  0  0  0
 13  8  1  0  0  0  0
 13 30  1  0  0  0  0
  7 14  1  0  0  0  0
 14 15  2  0  0  0  0
 15 31  1  0  0  0  0
 15 16  1  0  0  0  0
 16 17  1  0  0  0  0
 16 18  2  0  0  0  0
 18 32  1  0  0  0  0
 18 19  1  0  0  0  0
 19 33  1  0  0  0  0
 19 20  2  0  0  0  0
 20  2  1  0  0  0  0
 20 14  1  0  0  0  0
M  END
>  <LOGBIO>
8.3600

>  <PRED_LOGBIO>
8.2200

>  <XV_RES>
0.1350

>  <WHL_TMPL>
1

>  <ANCH>
2-3;33-31

$$$$
ROW43
  -MTS-   01071502043D 0   0.00000     0.00000     0

 35 39  0  0  0  0  0  0  0  0999 V2000
   -4.4360    1.9710    2.7520 C   0  0  0  0  0  0  0  0  0  0  0  0
   -4.5640    1.6420    1.3660 O   0  0  0  0  0  0  0  0  0  0  0  0
   -3.5930    0.8600    0.7980 C   0  0  0  0  0  0  0  0  0  0  0  0
   -3.9080   -0.4240    0.3400 C   0  0  0  0  0  0  0  0  0  0  0  0
   -2.9150   -1.2230   -0.2410 C   0  0  0  0  0  0  0  0  0  0  0  0
   -1.6080   -0.7380   -0.3620 C   0  0  0  0  0  0  0  0  0  0  0  0
   -0.4220   -1.3000   -0.8910 N   0  0  0  0  0  0  0  0  0  0  0  0
    0.5960   -0.3920   -0.7640 C   0  0  0  0  0  0  0  0  0  0  0  0
    0.1490    0.7310   -0.1840 C   0  0  0  0  0  0  0  0  0  0  0  0
    0.9860    1.7890    0.0510 N   0  0  0  0  0  0  0  0  0  0  0  0
    2.3110    1.7450   -0.2960 C   0  0  0  0  0  0  0  0  0  0  0  0
    2.8610    0.6720   -0.8810 C   0  0  0  0  0  0  0  0  0  0  0  0
    4.1480    0.3570   -1.3320 N   0  0  0  0  0  0  0  0  0  0  0  0
    4.1600   -0.8590   -1.8430 C   0  0  0  0  0  0  0  0  0  0  0  0
    5.2210   -1.6910   -2.4540 C   0  0  0  0  0  0  0  0  0  0  0  0
    4.9500   -2.9240   -2.9020 C   0  0  0  0  0  0  0  0  0  0  0  0
    3.5890   -3.4960   -2.8040 C   0  0  0  0  0  0  0  0  0  0  0  0
    2.5800   -2.7990   -2.2620 C   0  0  0  0  0  0  0  0  0  0  0  0
    2.7980   -1.4300   -1.7440 C   0  0  0  0  0  0  0  0  0  0  0  0
    2.0150   -0.5090   -1.1650 C   0  0  0  0  0  0  0  0  0  0  0  0
   -1.2930    0.5470    0.0970 C   0  0  0  0  0  0  0  0  0  0  0  0
   -2.2850    1.3460    0.6770 C   0  0  0  0  0  0  0  0  0  0  0  0
   -3.5070    2.5140    2.9120 H   0  0  0  0  0  0  0  0  0  0  0  0
   -5.2760    2.5920    3.0560 H   0  0  0  0  0  0  0  0  0  0  0  0
   -4.4280    1.0580    3.3420 H   0  0  0  0  0  0  0  0  0  0  0  0
   -4.9160   -0.7990    0.4330 H   0  0  0  0  0  0  0  0  0  0  0  0
   -3.1580   -2.2140   -0.5950 H   0  0  0  0  0  0  0  0  0  0  0  0
   -0.3390   -2.2210   -1.2970 H   0  0  0  0  0  0  0  0  0  0  0  0
    0.6190    2.6210    0.4900 H   0  0  0  0  0  0  0  0  0  0  0  0
    2.9330    2.6040   -0.0910 H   0  0  0  0  0  0  0  0  0  0  0  0
    6.2240   -1.2990   -2.5390 H   0  0  0  0  0  0  0  0  0  0  0  0
    5.7410   -3.5120   -3.3440 H   0  0  0  0  0  0  0  0  0  0  0  0
    3.4040   -4.4930   -3.1750 H   0  0  0  0  0  0  0  0  0  0  0  0
    1.5970   -3.2420   -2.2040 H   0  0  0  0  0  0  0  0  0  0  0  0
   -2.0420    2.3370    1.0310 H   0  0  0  0  0  0  0  0  0  0  0  0
  1 23  1  0  0  0  0
  1 24  1  0  0  0  0
  1 25  1  0  0  0  0
  1  2  1  0  0  0  0
  2  3  1  0  0  0  0
  3  4  2  0  0  0  0
  4 26  1  0  0  0  0
  4  5  1  0  0  0  0
  5 27  1  0  0  0  0
  5  6  2  0  0  0  0
  6  7  1  0  0  0  0
  7 28  1  0  0  0  0
  7  8  1  0  0  0  0
  8  9  2  0  0  0  0
  9 10  1  0  0  0  0
 10 29  1  0  0  0  0
 10 11  1  0  0  0  0
 11 30  1  0  0  0  0
 11 12  2  0  0  0  0
 12 13  1  0  0  0  0
 13 14  2  0  0  0  0
 14 15  1  0  0  0  0
 15 31  1  0  0  0  0
 15 16  2  0  0  0  0
 16 32  1  0  0  0  0
 16 17  1  0  0  0  0
 17 33  1  0  0  0  0
 17 18  2  0  0  0  0
 18 34  1  0  0  0  0
 18 19  1  0  0  0  0
 19 14  1  0  0  0  0
 19 20  2  0  0  0  0
 20  8  1  0  0  0  0
 20 12  1  0  0  0  0
  9 21  1  0  0  0  0
 21  6  1  0  0  0  0
 21 22  2  0  0  0  0
 22  3  1  0  0  0  0
 22 35  1  0  0  0  0
M  END
>  <LOGBIO>
6.0500

>  <PRED_LOGBIO>
6.5700

>  <XV_RES>
-0.7530

>  <WHL_TMPL>
2

>  <ANCH>
14-15;12-14

$$$$
ROW44
  -MTS-   01071502043D 0   0.00000     0.00000     0

 50 52  0  0  0  0  0  0  0  0999 V2000
    6.5560    0.7770   -4.4070 C   0  0  0  0  0  0  0  0  0  0  0  0
    6.1770    0.3610   -2.9890 C   0  0  0  0  0  0  0  0  0  0  0  0
    4.6920    0.6360   -2.7570 C   0  0  0  0  0  0  0  0  0  0  0  0
    4.3370    0.2460   -1.4280 O   0  0  0  0  0  0  0  0  0  0  0  0
    3.0360    0.4180   -1.0330 C   0  0  0  0  0  0  0  0  0  0  0  0
    2.6400    1.6200   -0.4330 C   0  0  0  0  0  0  0  0  0  0  0  0
    1.3110    1.7950   -0.0300 C   0  0  0  0  0  0  0  0  0  0  0  0
    0.3780    0.7700   -0.2260 C   0  0  0  0  0  0  0  0  0  0  0  0
    0.7750   -0.4310   -0.8260 C   0  0  0  0  0  0  0  0  0  0  0  0
    2.1030   -0.6070   -1.2290 C   0  0  0  0  0  0  0  0  0  0  0  0
   -0.4220   -1.3000   -0.8910 C   0  0  0  0  0  0  0  0  0  0  0  0
   -0.6520   -2.5940   -1.3740 C   0  0  0  0  0  0  0  0  0  0  0  0
    0.4700   -3.3970   -1.9870 C   0  0  0  0  0  0  0  0  0  0  0  0
    1.1730   -4.0970   -0.9580 O   0  0  0  0  0  0  0  0  0  0  0  0
    2.2510   -4.8780   -1.4820 C   0  0  0  0  0  0  0  0  0  0  0  0
   -1.9420   -3.1290   -1.2770 C   0  0  0  0  0  0  0  0  0  0  0  0
   -2.9370   -2.4160   -0.7320 N   0  0  0  0  0  0  0  0  0  0  0  0
   -2.7470   -1.1760   -0.2620 C   0  0  0  0  0  0  0  0  0  0  0  0
   -1.4820   -0.5800   -0.3270 C   0  0  0  0  0  0  0  0  0  0  0  0
   -1.0000    0.6870    0.0820 N   0  0  0  0  0  0  0  0  0  0  0  0
   -1.8000    1.7410    0.7210 C   0  0  0  0  0  0  0  0  0  0  0  0
   -2.2090   -4.4950   -1.7800 C   0  0  0  0  0  0  0  0  0  0  0  0
   -2.1000   -5.4340   -1.0490 O   0  0  0  0  0  0  0  0  0  0  0  0
   -2.5750   -4.6810   -3.0660 O   0  0  0  0  0  0  0  0  0  0  0  0
   -2.8230   -6.0180   -3.5070 C   0  0  0  0  0  0  0  0  0  0  0  0
   -3.2210   -6.0030   -4.9800 C   0  0  0  0  0  0  0  0  0  0  0  0
    6.3590    1.8390   -4.5390 H   0  0  0  0  0  0  0  0  0  0  0  0
    7.6130    0.5810   -4.5720 H   0  0  0  0  0  0  0  0  0  0  0  0
    5.9660    0.2070   -5.1220 H   0  0  0  0  0  0  0  0  0  0  0  0
    6.7670    0.9310   -2.2740 H   0  0  0  0  0  0  0  0  0  0  0  0
    6.3740   -0.7010   -2.8570 H   0  0  0  0  0  0  0  0  0  0  0  0
    4.1020    0.0660   -3.4720 H   0  0  0  0  0  0  0  0  0  0  0  0
    4.4950    1.6980   -2.8890 H   0  0  0  0  0  0  0  0  0  0  0  0
    3.3590    2.4110   -0.2820 H   0  0  0  0  0  0  0  0  0  0  0  0
    1.0050    2.7220    0.4330 H   0  0  0  0  0  0  0  0  0  0  0  0
    2.4090   -1.5340   -1.6920 H   0  0  0  0  0  0  0  0  0  0  0  0
    1.1550   -2.7270   -2.5040 H   0  0  0  0  0  0  0  0  0  0  0  0
    0.0580   -4.1120   -2.6970 H   0  0  0  0  0  0  0  0  0  0  0  0
    2.9570   -4.2260   -1.9920 H   0  0  0  0  0  0  0  0  0  0  0  0
    2.7560   -5.3920   -0.6660 H   0  0  0  0  0  0  0  0  0  0  0  0
    1.8600   -5.6100   -2.1850 H   0  0  0  0  0  0  0  0  0  0  0  0
   -3.5740   -0.6330    0.1700 H   0  0  0  0  0  0  0  0  0  0  0  0
   -1.3940    2.7150    0.4560 H   0  0  0  0  0  0  0  0  0  0  0  0
   -1.7690    1.6170    1.8010 H   0  0  0  0  0  0  0  0  0  0  0  0
   -2.8310    1.6730    0.3780 H   0  0  0  0  0  0  0  0  0  0  0  0
   -1.9210   -6.6140   -3.3820 H   0  0  0  0  0  0  0  0  0  0  0  0
   -3.6280   -6.4510   -2.9180 H   0  0  0  0  0  0  0  0  0  0  0  0
   -2.4150   -5.5700   -5.5690 H   0  0  0  0  0  0  0  0  0  0  0  0
   -3.4090   -7.0210   -5.3160 H   0  0  0  0  0  0  0  0  0  0  0  0
   -4.1230   -5.4070   -5.1060 H   0  0  0  0  0  0  0  0  0  0  0  0
  1 27  1  0  0  0  0
  1 28  1  0  0  0  0
  1 29  1  0  0  0  0
  1  2  1  0  0  0  0
  2 30  1  0  0  0  0
  2 31  1  0  0  0  0
  2  3  1  0  0  0  0
  3 32  1  0  0  0  0
  3 33  1  0  0  0  0
  3  4  1  0  0  0  0
  4  5  1  0  0  0  0
  5  6  2  0  0  0  0
  6 34  1  0  0  0  0
  6  7  1  0  0  0  0
  7 35  1  0  0  0  0
  7  8  2  0  0  0  0
  8  9  1  0  0  0  0
  9 10  2  0  0  0  0
 10  5  1  0  0  0  0
 10 36  1  0  0  0  0
  9 11  1  0  0  0  0
 11 12  2  0  0  0  0
 12 13  1  0  0  0  0
 13 37  1  0  0  0  0
 13 38  1  0  0  0  0
 13 14  1  0  0  0  0
 14 15  1  0  0  0  0
 15 39  1  0  0  0  0
 15 40  1  0  0  0  0
 15 41  1  0  0  0  0
 12 16  1  0  0  0  0
 16 17  2  0  0  0  0
 17 18  1  0  0  0  0
 18 42  1  0  0  0  0
 18 19  2  0  0  0  0
 19 11  1  0  0  0  0
 19 20  1  0  0  0  0
 20  8  1  0  0  0  0
 20 21  1  0  0  0  0
 21 43  1  0  0  0  0
 21 44  1  0  0  0  0
 21 45  1  0  0  0  0
 16 22  1  0  0  0  0
 22 23  2  0  0  0  0
 22 24  1  0  0  0  0
 24 25  1  0  0  0  0
 25 46  1  0  0  0  0
 25 47  1  0  0  0  0
 25 26  1  0  0  0  0
 26 48  1  0  0  0  0
 26 49  1  0  0  0  0
 26 50  1  0  0  0  0
M  END
>  <LOGBIO>
6.5400

>  <PRED_LOGBIO>
6.7400

>  <XV_RES>
-0.2590

>  <WHL_TMPL>
2

>  <ANCH>
14-4;21-35

$$$$
ROW46
  -MTS-   01071502043D 0   0.00000     0.00000     0

 44 47  0  0  0  0  0  0  0  0999 V2000
    6.2360   -1.3270   -2.5530 Cl  0  0  0  0  0  0  0  0  0  0  0  0
    4.5950   -1.0660   -2.0370 C   0  0  0  0  0  0  0  0  0  0  0  0
    3.5940   -0.8220   -2.9850 C   0  0  0  0  0  0  0  0  0  0  0  0
    2.2740   -0.6120   -2.5700 C   0  0  0  0  0  0  0  0  0  0  0  0
    1.9540   -0.6470   -1.2070 C   0  0  0  0  0  0  0  0  0  0  0  0
    2.9560   -0.8910   -0.2600 C   0  0  0  0  0  0  0  0  0  0  0  0
    4.2760   -1.1010   -0.6750 C   0  0  0  0  0  0  0  0  0  0  0  0
    0.5580   -0.4250   -0.7680 C   0  0  0  0  0  0  0  0  0  0  0  0
   -0.4220   -1.3000   -0.8910 N   0  0  0  0  0  0  0  0  0  0  0  0
   -1.6000   -0.7520   -0.3700 C   0  0  0  0  0  0  0  0  0  0  0  0
   -2.9140   -1.2170   -0.2380 C   0  0  0  0  0  0  0  0  0  0  0  0
   -3.8740   -0.3840    0.3480 C   0  0  0  0  0  0  0  0  0  0  0  0
   -3.4900    0.8900    0.7850 C   0  0  0  0  0  0  0  0  0  0  0  0
   -2.2240    1.3070    0.6460 N   0  0  0  0  0  0  0  0  0  0  0  0
   -1.2840    0.5320    0.0890 C   0  0  0  0  0  0  0  0  0  0  0  0
    0.0940    0.7190   -0.1750 N   0  0  0  0  0  0  0  0  0  0  0  0
    0.8820    1.9210    0.1320 C   0  0  0  0  0  0  0  0  0  0  0  0
    1.4870    1.7890    1.5090 C   0  0  0  0  0  0  0  0  0  0  0  0
    1.2780    0.7770    2.1780 O   0  0  0  0  0  0  0  0  0  0  0  0
    2.2450    2.7650    1.9990 N   0  0  0  0  0  0  0  0  0  0  0  0
    3.7010    2.8090    1.7960 C   0  0  0  0  0  0  0  0  0  0  0  0
    4.4710    2.9660    3.1200 C   0  0  0  0  0  0  0  0  0  0  0  0
    3.9340    4.1570    3.9360 C   0  0  0  0  0  0  0  0  0  0  0  0
    2.4100    4.0600    4.1310 C   0  0  0  0  0  0  0  0  0  0  0  0
    1.6880    3.8770    2.7830 C   0  0  0  0  0  0  0  0  0  0  0  0
    3.8400   -0.7950   -4.0360 H   0  0  0  0  0  0  0  0  0  0  0  0
    1.5010   -0.4230   -3.3010 H   0  0  0  0  0  0  0  0  0  0  0  0
    2.7090   -0.9180    0.7920 H   0  0  0  0  0  0  0  0  0  0  0  0
    5.0480   -1.2890    0.0560 H   0  0  0  0  0  0  0  0  0  0  0  0
   -3.1830   -2.2040   -0.5840 H   0  0  0  0  0  0  0  0  0  0  0  0
   -4.8950   -0.7180    0.4620 H   0  0  0  0  0  0  0  0  0  0  0  0
   -4.2210    1.5420    1.2400 H   0  0  0  0  0  0  0  0  0  0  0  0
    0.2360    2.7960    0.1030 H   0  0  0  0  0  0  0  0  0  0  0  0
    1.6760    2.0320   -0.6040 H   0  0  0  0  0  0  0  0  0  0  0  0
    3.9490    3.6350    1.1340 H   0  0  0  0  0  0  0  0  0  0  0  0
    4.0240    1.8980    1.2970 H   0  0  0  0  0  0  0  0  0  0  0  0
    4.3760    2.0540    3.7060 H   0  0  0  0  0  0  0  0  0  0  0  0
    5.5280    3.1200    2.9090 H   0  0  0  0  0  0  0  0  0  0  0  0
    4.1750    5.0860    3.4230 H   0  0  0  0  0  0  0  0  0  0  0  0
    4.4220    4.1800    4.9080 H   0  0  0  0  0  0  0  0  0  0  0  0
    2.1800    3.2190    4.7820 H   0  0  0  0  0  0  0  0  0  0  0  0
    2.0480    4.9650    4.6150 H   0  0  0  0  0  0  0  0  0  0  0  0
    1.7590    4.7960    2.2050 H   0  0  0  0  0  0  0  0  0  0  0  0
    0.6290    3.6980    2.9600 H   0  0  0  0  0  0  0  0  0  0  0  0
  1  2  1  0  0  0  0
  2  3  2  0  0  0  0
  3 26  1  0  0  0  0
  3  4  1  0  0  0  0
  4 27  1  0  0  0  0
  4  5  2  0  0  0  0
  5  6  1  0  0  0  0
  6 28  1  0  0  0  0
  6  7  2  0  0  0  0
  7  2  1  0  0  0  0
  7 29  1  0  0  0  0
  5  8  1  0  0  0  0
  8  9  2  0  0  0  0
  9 10  1  0  0  0  0
 10 11  2  0  0  0  0
 11 30  1  0  0  0  0
 11 12  1  0  0  0  0
 12 31  1  0  0  0  0
 12 13  2  0  0  0  0
 13 32  1  0  0  0  0
 13 14  1  0  0  0  0
 14 15  2  0  0  0  0
 15 10  1  0  0  0  0
 15 16  1  0  0  0  0
 16  8  1  0  0  0  0
 16 17  1  0  0  0  0
 17 33  1  0  0  0  0
 17 34  1  0  0  0  0
 17 18  1  0  0  0  0
 18 19  2  0  0  0  0
 18 20  1  0  0  0  0
 20 21  1  0  0  0  0
 21 35  1  0  0  0  0
 21 36  1  0  0  0  0
 21 22  1  0  0  0  0
 22 37  1  0  0  0  0
 22 38  1  0  0  0  0
 22 23  1  0  0  0  0
 23 39  1  0  0  0  0
 23 40  1  0  0  0  0
 23 24  1  0  0  0  0
 24 41  1  0  0  0  0
 24 42  1  0  0  0  0
 24 25  1  0  0  0  0
 25 20  1  0  0  0  0
 25 43  1  0  0  0  0
 25 44  1  0  0  0  0
M  END
>  <LOGBIO>
5.5700

>  <PRED_LOGBIO>
6.8800

>  <XV_RES>
-1.5220

>  <WHL_TMPL>
2

>  <ANCH>
14-15;13-12

$$$$
ROW47
  -MTS-   01071502043D 0   0.00000     0.00000     0

 44 46  0  0  0  0  0  0  0  0999 V2000
   -3.9300    1.0570   -0.9500 C   0  0  0  0  0  0  0  0  0  0  0  0
   -2.9930    2.0200   -0.2280 C   0  0  0  0  0  0  0  0  0  0  0  0
   -1.6450    1.3410    0.0060 C   0  0  0  0  0  0  0  0  0  0  0  0
   -0.7070    2.3060    0.7290 C   0  0  0  0  0  0  0  0  0  0  0  0
    0.5900    1.6520    0.9540 N   0  0  0  0  0  0  0  0  0  0  0  0
    1.5680    2.3090    1.5720 C   0  0  0  0  0  0  0  0  0  0  0  0
    2.8920    1.6420    1.8010 O   0  0  0  0  0  0  0  0  0  0  0  0
    1.3450    3.7260    2.0430 C   0  0  0  0  0  0  0  0  0  0  0  0
    0.4020    4.4290    1.0960 C   0  0  0  0  0  0  0  0  0  0  0  0
   -0.9340    4.4650    1.1970 C   0  0  0  0  0  0  0  0  0  0  0  0
   -1.4200    5.2170    0.1220 N   0  0  0  0  0  0  0  0  0  0  0  0
   -0.3860    5.6150   -0.5970 C   0  0  0  0  0  0  0  0  0  0  0  0
   -0.2840    6.4270   -1.8300 C   0  0  0  0  0  0  0  0  0  0  0  0
   -1.7030    7.0390   -2.5850 Cl  0  0  0  0  0  0  0  0  0  0  0  0
    0.9230    6.6820   -2.3550 C   0  0  0  0  0  0  0  0  0  0  0  0
    2.1210    6.1390   -1.6780 C   0  0  0  0  0  0  0  0  0  0  0  0
    3.6860    6.4470   -2.3220 Cl  0  0  0  0  0  0  0  0  0  0  0  0
    1.9890    5.4080   -0.5630 C   0  0  0  0  0  0  0  0  0  0  0  0
    0.7610    5.1410   -0.0180 N   0  0  0  0  0  0  0  0  0  0  0  0
   -1.7480    3.8250    2.2550 C   0  0  0  0  0  0  0  0  0  0  0  0
   -1.5610    4.1830    3.5950 C   0  0  0  0  0  0  0  0  0  0  0  0
   -2.3310    3.5770    4.5950 C   0  0  0  0  0  0  0  0  0  0  0  0
   -3.2880    2.6140    4.2550 C   0  0  0  0  0  0  0  0  0  0  0  0
   -3.4760    2.2560    2.9150 C   0  0  0  0  0  0  0  0  0  0  0  0
   -2.7050    2.8620    1.9140 C   0  0  0  0  0  0  0  0  0  0  0  0
   -4.0740    0.1660   -0.3420 H   0  0  0  0  0  0  0  0  0  0  0  0
   -4.8910    1.5410   -1.1160 H   0  0  0  0  0  0  0  0  0  0  0  0
   -3.4950    0.7760   -1.9070 H   0  0  0  0  0  0  0  0  0  0  0  0
   -3.4290    2.3010    0.7290 H   0  0  0  0  0  0  0  0  0  0  0  0
   -2.8500    2.9110   -0.8360 H   0  0  0  0  0  0  0  0  0  0  0  0
   -1.2100    1.0600   -0.9510 H   0  0  0  0  0  0  0  0  0  0  0  0
   -1.7880    0.4500    0.6140 H   0  0  0  0  0  0  0  0  0  0  0  0
   -1.1420    2.5860    1.6860 H   0  0  0  0  0  0  0  0  0  0  0  0
   -0.5630    3.1970    0.1210 H   0  0  0  0  0  0  0  0  0  0  0  0
    0.7390    0.7040    0.6400 H   0  0  0  0  0  0  0  0  0  0  0  0
    0.9130    3.7130    3.0410 H   0  0  0  0  0  0  0  0  0  0  0  0
    2.2960    4.2550    2.0660 H   0  0  0  0  0  0  0  0  0  0  0  0
    1.0180    7.2730   -3.2540 H   0  0  0  0  0  0  0  0  0  0  0  0
    2.8740    5.0200   -0.0810 H   0  0  0  0  0  0  0  0  0  0  0  0
   -0.8220    4.9260    3.8580 H   0  0  0  0  0  0  0  0  0  0  0  0
   -2.1870    3.8530    5.6290 H   0  0  0  0  0  0  0  0  0  0  0  0
   -3.8830    2.1470    5.0270 H   0  0  0  0  0  0  0  0  0  0  0  0
   -4.2140    1.5130    2.6520 H   0  0  0  0  0  0  0  0  0  0  0  0
   -2.8500    2.5860    0.8800 H   0  0  0  0  0  0  0  0  0  0  0  0
  1 26  1  0  0  0  0
  1 27  1  0  0  0  0
  1 28  1  0  0  0  0
  1  2  1  0  0  0  0
  2 29  1  0  0  0  0
  2 30  1  0  0  0  0
  2  3  1  0  0  0  0
  3 31  1  0  0  0  0
  3 32  1  0  0  0  0
  3  4  1  0  0  0  0
  4 33  1  0  0  0  0
  4 34  1  0  0  0  0
  4  5  1  0  0  0  0
  5 35  1  0  0  0  0
  5  6  1  0  0  0  0
  6  7  2  0  0  0  0
  6  8  1  0  0  0  0
  8 36  1  0  0  0  0
  8 37  1  0  0  0  0
  8  9  1  0  0  0  0
  9 10  2  0  0  0  0
 10 11  1  0  0  0  0
 11 12  2  0  0  0  0
 12 13  1  0  0  0  0
 13 14  1  0  0  0  0
 13 15  2  0  0  0  0
 15 38  1  0  0  0  0
 15 16  1  0  0  0  0
 16 17  1  0  0  0  0
 16 18  2  0  0  0  0
 18 39  1  0  0  0  0
 18 19  1  0  0  0  0
 19  9  1  0  0  0  0
 19 12  1  0  0  0  0
 10 20  1  0  0  0  0
 20 21  2  0  0  0  0
 21 40  1  0  0  0  0
 21 22  1  0  0  0  0
 22 41  1  0  0  0  0
 22 23  2  0  0  0  0
 23 42  1  0  0  0  0
 23 24  1  0  0  0  0
 24 43  1  0  0  0  0
 24 25  2  0  0  0  0
 25 20  1  0  0  0  0
 25 44  1  0  0  0  0
M  END
>  <LOGBIO>
4.0000

>  <PRED_LOGBIO>
5.6300

>  <XV_RES>
-2.0350

>  <WHL_TMPL>
2

>  <ANCH>
34-35;16-17

$$$$
ROW48
  -MTS-   01071502043D 0   0.00000     0.00000     0

 35 37  0  0  0  0  0  0  0  0999 V2000
   -3.4750    1.4080    2.6670 C   0  0  0  0  0  0  0  0  0  0  0  0
   -2.2860    1.6900    1.8500 N   0  0  0  0  0  0  0  0  0  0  0  0
   -1.6140    2.8030    2.1320 C   0  0  0  0  0  0  0  0  0  0  0  0
   -2.0220    3.5200    3.0450 O   0  0  0  0  0  0  0  0  0  0  0  0
   -0.3740    3.2280    1.3820 C   0  0  0  0  0  0  0  0  0  0  0  0
    0.5810    2.1660    1.7300 N   0  0  0  0  0  0  0  0  0  0  0  0
    0.4650    0.9000    1.3780 C   0  0  0  0  0  0  0  0  0  0  0  0
    1.5230   -0.0370    1.8160 C   0  0  0  0  0  0  0  0  0  0  0  0
    1.5190   -1.3610    1.3600 C   0  0  0  0  0  0  0  0  0  0  0  0
    2.5200   -2.2470    1.7760 C   0  0  0  0  0  0  0  0  0  0  0  0
    3.5260   -1.8090    2.6460 C   0  0  0  0  0  0  0  0  0  0  0  0
    3.5290   -0.4860    3.1020 C   0  0  0  0  0  0  0  0  0  0  0  0
    2.5280    0.4000    2.6870 C   0  0  0  0  0  0  0  0  0  0  0  0
    2.5320    1.6770    3.1270 F   0  0  0  0  0  0  0  0  0  0  0  0
   -0.6510    0.3510    0.5740 C   0  0  0  0  0  0  0  0  0  0  0  0
   -0.3950   -0.5820   -0.4380 C   0  0  0  0  0  0  0  0  0  0  0  0
   -1.4540   -1.1140   -1.1840 C   0  0  0  0  0  0  0  0  0  0  0  0
   -2.7690   -0.7120   -0.9170 C   0  0  0  0  0  0  0  0  0  0  0  0
   -3.0240    0.2200    0.0960 C   0  0  0  0  0  0  0  0  0  0  0  0
   -1.9650    0.7520    0.8410 C   0  0  0  0  0  0  0  0  0  0  0  0
   -1.1960   -2.0560   -2.2070 N   0  3  0  0  0  0  0  0  0  0  0  0
   -1.2810   -1.7180   -3.3990 O   0  0  0  0  0  0  0  0  0  0  0  0
   -0.8710   -3.2770   -1.8990 O   0  5  0  0  0  0  0  0  0  0  0  0
   -3.9200    2.3440    2.9950 H   0  0  0  0  0  0  0  0  0  0  0  0
   -3.1870    0.8190    3.5350 H   0  0  0  0  0  0  0  0  0  0  0  0
   -4.1980    0.8510    2.0740 H   0  0  0  0  0  0  0  0  0  0  0  0
   -0.0180    4.1620    1.8120 H   0  0  0  0  0  0  0  0  0  0  0  0
   -0.5750    3.2120    0.3130 H   0  0  0  0  0  0  0  0  0  0  0  0
    0.7440   -1.6980    0.6890 H   0  0  0  0  0  0  0  0  0  0  0  0
    2.5170   -3.2680    1.4240 H   0  0  0  0  0  0  0  0  0  0  0  0
    4.2980   -2.4930    2.9670 H   0  0  0  0  0  0  0  0  0  0  0  0
    4.3050   -0.1480    3.7740 H   0  0  0  0  0  0  0  0  0  0  0  0
    0.6190   -0.8910   -0.6440 H   0  0  0  0  0  0  0  0  0  0  0  0
   -3.5860   -1.1230   -1.4920 H   0  0  0  0  0  0  0  0  0  0  0  0
   -4.0380    0.5300    0.3020 H   0  0  0  0  0  0  0  0  0  0  0  0
  1 24  1  0  0  0  0
  1 25  1  0  0  0  0
  1 26  1  0  0  0  0
  1  2  1  0  0  0  0
  2  3  1  0  0  0  0
  3  4  2  0  0  0  0
  3  5  1  0  0  0  0
  5 27  1  0  0  0  0
  5 28  1  0  0  0  0
  5  6  1  0  0  0  0
  6  7  2  0  0  0  0
  7  8  1  0  0  0  0
  8  9  2  0  0  0  0
  9 29  1  0  0  0  0
  9 10  1  0  0  0  0
 10 30  1  0  0  0  0
 10 11  2  0  0  0  0
 11 31  1  0  0  0  0
 11 12  1  0  0  0  0
 12 32  1  0  0  0  0
 12 13  2  0  0  0  0
 13  8  1  0  0  0  0
 13 14  1  0  0  0  0
  7 15  1  0  0  0  0
 15 16  2  0  0  0  0
 16 33  1  0  0  0  0
 16 17  1  0  0  0  0
 17 18  2  0  0  0  0
 18 34  1  0  0  0  0
 18 19  1  0  0  0  0
 19 35  1  0  0  0  0
 19 20  2  0  0  0  0
 20  2  1  0  0  0  0
 20 15  1  0  0  0  0
 17 21  1  0  0  0  0
 21 22  2  0  0  0  0
 21 23  1  0  0  0  0
M  CHG  2  21   1  23  -1
M  END
>  <LOGBIO>
8.1000

>  <PRED_LOGBIO>
8.2900

>  <XV_RES>
-0.2110

>  <WHL_TMPL>
1

>  <ANCH>
2-3;32-30

$$$$
ROW49
  -MTS-   01071502043D 0   0.00000     0.00000     0

 35 37  0  0  0  0  0  0  0  0999 V2000
   -3.3210    2.4100    4.8260 C   0  0  0  0  0  0  0  0  0  0  0  0
   -2.1910    2.6850    3.9260 N   0  0  0  0  0  0  0  0  0  0  0  0
   -1.7640    1.7220    3.0490 C   0  0  0  0  0  0  0  0  0  0  0  0
   -2.2960    1.6720    1.8430 N   0  0  0  0  0  0  0  0  0  0  0  0
   -1.9650    0.7520    0.8410 C   0  0  0  0  0  0  0  0  0  0  0  0
   -3.0240    0.2200    0.0960 C   0  0  0  0  0  0  0  0  0  0  0  0
   -2.7700   -0.7190   -0.9110 C   0  0  0  0  0  0  0  0  0  0  0  0
   -1.4560   -1.1270   -1.1720 C   0  0  0  0  0  0  0  0  0  0  0  0
   -1.1400   -2.2940   -2.4230 Cl  0  0  0  0  0  0  0  0  0  0  0  0
   -0.3970   -0.5950   -0.4270 C   0  0  0  0  0  0  0  0  0  0  0  0
   -0.6510    0.3440    0.5800 C   0  0  0  0  0  0  0  0  0  0  0  0
    0.4830    0.9100    1.3440 C   0  0  0  0  0  0  0  0  0  0  0  0
    0.4570    1.0890    2.6470 N   0  3  0  0  0  0  0  0  0  0  0  0
    1.5090    1.5940    3.2190 O   0  5  0  0  0  0  0  0  0  0  0  0
   -0.6970    0.7490    3.4920 C   0  0  0  0  0  0  0  0  0  0  0  0
    0.2340    1.9040    2.4120 C   0  0  0  0  0  0  0  0  0  0  0  0
    1.3100    2.5370    3.0440 C   0  0  0  0  0  0  0  0  0  0  0  0
    1.0750    3.4770    4.0540 C   0  0  0  0  0  0  0  0  0  0  0  0
   -0.2380    3.7840    4.4320 C   0  0  0  0  0  0  0  0  0  0  0  0
   -1.3150    3.1510    3.7990 C   0  0  0  0  0  0  0  0  0  0  0  0
   -1.0790    2.2110    2.7890 C   0  0  0  0  0  0  0  0  0  0  0  0
   -3.0790    1.5620    5.4640 H   0  0  0  0  0  0  0  0  0  0  0  0
   -3.5140    3.2840    5.4430 H   0  0  0  0  0  0  0  0  0  0  0  0
   -4.2060    2.1790    4.2370 H   0  0  0  0  0  0  0  0  0  0  0  0
   -1.7310    3.5830    3.9540 H   0  0  0  0  0  0  0  0  0  0  0  0
   -4.0380    0.5350    0.2970 H   0  0  0  0  0  0  0  0  0  0  0  0
   -3.5870   -1.1290   -1.4860 H   0  0  0  0  0  0  0  0  0  0  0  0
    0.6160   -0.9100   -0.6280 H   0  0  0  0  0  0  0  0  0  0  0  0
   -1.0260   -0.2530    3.2240 H   0  0  0  0  0  0  0  0  0  0  0  0
   -0.4560    0.9320    4.5370 H   0  0  0  0  0  0  0  0  0  0  0  0
    2.3230    2.3000    2.7520 H   0  0  0  0  0  0  0  0  0  0  0  0
    1.9050    3.9660    4.5410 H   0  0  0  0  0  0  0  0  0  0  0  0
   -0.4200    4.5100    5.2110 H   0  0  0  0  0  0  0  0  0  0  0  0
   -2.3270    3.3880    4.0910 H   0  0  0  0  0  0  0  0  0  0  0  0
   -1.9100    1.7230    2.3020 H   0  0  0  0  0  0  0  0  0  0  0  0
  1 22  1  0  0  0  0
  1 23  1  0  0  0  0
  1 24  1  0  0  0  0
  1  2  1  0  0  0  0
  2 25  1  0  0  0  0
  2  3  1  0  0  0  0
  3  4  2  0  0  0  0
  4  5  1  0  0  0  0
  5  6  2  0  0  0  0
  6 26  1  0  0  0  0
  6  7  1  0  0  0  0
  7 27  1  0  0  0  0
  7  8  2  0  0  0  0
  8  9  1  0  0  0  0
  8 10  1  0  0  0  0
 10 28  1  0  0  0  0
 10 11  2  0  0  0  0
 11  5  1  0  0  0  0
 11 12  1  0  0  0  0
 12 13  2  0  0  0  0
 13 14  1  0  0  0  0
 13 15  1  0  0  0  0
 15  3  1  0  0  0  0
 15 29  1  0  0  0  0
 15 30  1  0  0  0  0
 12 16  1  0  0  0  0
 16 17  2  0  0  0  0
 17 31  1  0  0  0  0
 17 18  1  0  0  0  0
 18 32  1  0  0  0  0
 18 19  2  0  0  0  0
 19 33  1  0  0  0  0
 19 20  1  0  0  0  0
 20 34  1  0  0  0  0
 20 21  2  0  0  0  0
 21 16  1  0  0  0  0
 21 35  1  0  0  0  0
M  CHG  2  13   1  14  -1
M  END
>  <LOGBIO>
6.6100

>  <PRED_LOGBIO>
6.5700

>  <XV_RES>
-0.0390

>  <WHL_TMPL>
1

>  <ANCH>
2-3;9-10

$$$$
ROW50
  -MTS-   01071502043D 0   0.00000     0.00000     0

 38 41  0  0  0  0  0  0  0  0999 V2000
    2.9600    1.2290    1.5370 O   0  0  0  0  0  0  0  0  0  0  0  0
    2.1400    0.9900    0.4660 C   0  0  0  0  0  0  0  0  0  0  0  0
    1.5320   -0.1960    0.3230 C   0  0  0  0  0  0  0  0  0  0  0  0
    1.8370   -1.2910    1.2700 C   0  0  0  0  0  0  0  0  0  0  0  0
    1.1740   -1.4180    2.2980 O   0  0  0  0  0  0  0  0  0  0  0  0
    2.8280   -2.1390    1.0080 N   0  0  0  0  0  0  0  0  0  0  0  0
    3.1200   -3.1870    1.9140 C   0  0  0  0  0  0  0  0  0  0  0  0
    2.4900   -4.4290    1.7730 C   0  0  0  0  0  0  0  0  0  0  0  0
    1.3480   -4.6850    0.4860 Cl  0  0  0  0  0  0  0  0  0  0  0  0
    2.7790   -5.4660    2.6690 C   0  0  0  0  0  0  0  0  0  0  0  0
    3.6980   -5.2600    3.7050 C   0  0  0  0  0  0  0  0  0  0  0  0
    4.3280   -4.0170    3.8450 C   0  0  0  0  0  0  0  0  0  0  0  0
    4.0390   -2.9810    2.9500 C   0  0  0  0  0  0  0  0  0  0  0  0
    4.8220   -1.4370    3.1240 Cl  0  0  0  0  0  0  0  0  0  0  0  0
    0.5580   -0.4250   -0.7680 C   0  0  0  0  0  0  0  0  0  0  0  0
   -0.4220   -1.3000   -0.8910 N   0  0  0  0  0  0  0  0  0  0  0  0
   -1.0600   -1.1090   -2.1230 C   0  0  0  0  0  0  0  0  0  0  0  0
   -2.1370   -1.7470   -2.7490 C   0  0  0  0  0  0  0  0  0  0  0  0
   -2.5610   -1.3250   -4.0150 C   0  0  0  0  0  0  0  0  0  0  0  0
   -1.9070   -0.2650   -4.6540 C   0  0  0  0  0  0  0  0  0  0  0  0
   -0.8300    0.3730   -4.0280 C   0  0  0  0  0  0  0  0  0  0  0  0
   -0.4060   -0.0490   -2.7620 C   0  0  0  0  0  0  0  0  0  0  0  0
    0.6200    0.3700   -1.8820 N   0  0  0  0  0  0  0  0  0  0  0  0
    1.6460    1.4200   -1.9550 C   0  0  0  0  0  0  0  0  0  0  0  0
    1.9040    2.0560   -0.5760 C   0  0  0  0  0  0  0  0  0  0  0  0
    3.8770    0.9830    1.3350 H   0  0  0  0  0  0  0  0  0  0  0  0
    3.3720   -2.0350    0.1640 H   0  0  0  0  0  0  0  0  0  0  0  0
    2.2930   -6.4240    2.5610 H   0  0  0  0  0  0  0  0  0  0  0  0
    3.9210   -6.0590    4.3960 H   0  0  0  0  0  0  0  0  0  0  0  0
    5.0370   -3.8590    4.6440 H   0  0  0  0  0  0  0  0  0  0  0  0
   -2.6420   -2.5650   -2.2560 H   0  0  0  0  0  0  0  0  0  0  0  0
   -3.3920   -1.8170   -4.4980 H   0  0  0  0  0  0  0  0  0  0  0  0
   -2.2340    0.0610   -5.6310 H   0  0  0  0  0  0  0  0  0  0  0  0
   -0.3250    1.1910   -4.5210 H   0  0  0  0  0  0  0  0  0  0  0  0
    1.2350    2.2070   -2.5830 H   0  0  0  0  0  0  0  0  0  0  0  0
    2.5780    0.9760   -2.2990 H   0  0  0  0  0  0  0  0  0  0  0  0
    2.8330    2.6160   -0.6620 H   0  0  0  0  0  0  0  0  0  0  0  0
    1.0220    2.6270   -0.2950 H   0  0  0  0  0  0  0  0  0  0  0  0
  1 26  1  0  0  0  0
  1  2  1  0  0  0  0
  2  3  2  0  0  0  0
  3  4  1  0  0  0  0
  4  5  2  0  0  0  0
  4  6  1  0  0  0  0
  6 27  1  0  0  0  0
  6  7  1  0  0  0  0
  7  8  2  0  0  0  0
  8  9  1  0  0  0  0
  8 10  1  0  0  0  0
 10 28  1  0  0  0  0
 10 11  2  0  0  0  0
 11 29  1  0  0  0  0
 11 12  1  0  0  0  0
 12 30  1  0  0  0  0
 12 13  2  0  0  0  0
 13  7  1  0  0  0  0
 13 14  1  0  0  0  0
  3 15  1  0  0  0  0
 15 16  2  0  0  0  0
 16 17  1  0  0  0  0
 17 18  2  0  0  0  0
 18 31  1  0  0  0  0
 18 19  1  0  0  0  0
 19 32  1  0  0  0  0
 19 20  2  0  0  0  0
 20 33  1  0  0  0  0
 20 21  1  0  0  0  0
 21 34  1  0  0  0  0
 21 22  2  0  0  0  0
 22 17  1  0  0  0  0
 22 23  1  0  0  0  0
 23 15  1  0  0  0  0
 23 24  1  0  0  0  0
 24 35  1  0  0  0  0
 24 36  1  0  0  0  0
 24 25  1  0  0  0  0
 25  2  1  0  0  0  0
 25 37  1  0  0  0  0
 25 38  1  0  0  0  0
M  END
>  <LOGBIO>
6.7700

>  <PRED_LOGBIO>
7.0900

>  <XV_RES>
-0.3900

>  <WHL_TMPL>
2

>  <ANCH>
14-15;21-20

$$$$
ROW51
  -MTS-   01071502043D 0   0.00000     0.00000     0

 47 51  0  0  0  0  0  0  0  0999 V2000
    6.7220    0.2770   -1.8000 C   0  0  0  0  0  0  0  0  0  0  0  0
    6.5880    0.2140   -0.2810 C   0  0  0  0  0  0  0  0  0  0  0  0
    7.5860    1.1760    0.3580 C   0  0  0  0  0  0  0  0  0  0  0  0
    5.1850    0.6070    0.1170 C   0  0  0  0  0  0  0  0  0  0  0  0
    4.8590    1.6380    0.8740 N   0  0  0  0  0  0  0  0  0  0  0  0
    3.4650    1.6540    1.0060 O   0  0  0  0  0  0  0  0  0  0  0  0
    2.9820    0.5680    0.2790 C   0  0  0  0  0  0  0  0  0  0  0  0
    4.0130   -0.0610   -0.2540 N   0  0  0  0  0  0  0  0  0  0  0  0
    1.5390    0.2400    0.2480 C   0  0  0  0  0  0  0  0  0  0  0  0
    0.4920    1.0750    0.6530 N   0  0  0  0  0  0  0  0  0  0  0  0
   -0.6430    0.4250    0.4720 C   0  0  0  0  0  0  0  0  0  0  0  0
   -0.3610   -0.8140   -0.0400 N   0  0  0  0  0  0  0  0  0  0  0  0
    0.9990   -0.9120   -0.1730 C   0  0  0  0  0  0  0  0  0  0  0  0
    1.7980   -2.0820   -0.6940 C   0  0  0  0  0  0  0  0  0  0  0  0
    1.2550   -3.3640   -1.1670 N   0  0  0  0  0  0  0  0  0  0  0  0
   -0.0040   -3.7550   -1.2360 C   0  0  0  0  0  0  0  0  0  0  0  0
   -0.2010   -5.1230   -1.7670 C   0  0  0  0  0  0  0  0  0  0  0  0
   -0.8270   -6.0960   -0.9790 C   0  0  0  0  0  0  0  0  0  0  0  0
   -1.0130   -7.3900   -1.4810 C   0  0  0  0  0  0  0  0  0  0  0  0
   -0.5740   -7.7100   -2.7710 C   0  0  0  0  0  0  0  0  0  0  0  0
    0.0520   -6.7370   -3.5590 C   0  0  0  0  0  0  0  0  0  0  0  0
    0.2380   -5.4430   -3.0570 C   0  0  0  0  0  0  0  0  0  0  0  0
    1.0160   -4.2330   -4.0360 Cl  0  0  0  0  0  0  0  0  0  0  0  0
   -1.2500   -3.0470   -0.8680 C   0  0  0  0  0  0  0  0  0  0  0  0
   -2.3930   -3.8220   -1.0980 C   0  0  0  0  0  0  0  0  0  0  0  0
   -3.6600   -3.3040   -0.8040 C   0  0  0  0  0  0  0  0  0  0  0  0
   -3.7840   -2.0110   -0.2810 C   0  0  0  0  0  0  0  0  0  0  0  0
   -2.6410   -1.2360   -0.0510 C   0  0  0  0  0  0  0  0  0  0  0  0
   -1.3740   -1.7540   -0.3450 C   0  0  0  0  0  0  0  0  0  0  0  0
    6.5190    1.2900   -2.1400 H   0  0  0  0  0  0  0  0  0  0  0  0
    7.7330   -0.0060   -2.0860 H   0  0  0  0  0  0  0  0  0  0  0  0
    6.0110   -0.4080   -2.2550 H   0  0  0  0  0  0  0  0  0  0  0  0
    6.7910   -0.7990    0.0600 H   0  0  0  0  0  0  0  0  0  0  0  0
    7.3830    2.1890    0.0180 H   0  0  0  0  0  0  0  0  0  0  0  0
    8.5970    0.8930    0.0710 H   0  0  0  0  0  0  0  0  0  0  0  0
    7.4900    1.1310    1.4410 H   0  0  0  0  0  0  0  0  0  0  0  0
   -1.6290    0.8070    0.6920 H   0  0  0  0  0  0  0  0  0  0  0  0
    2.5180   -2.3270    0.0830 H   0  0  0  0  0  0  0  0  0  0  0  0
    2.4090   -1.6940   -1.5070 H   0  0  0  0  0  0  0  0  0  0  0  0
   -1.1650   -5.8490    0.0170 H   0  0  0  0  0  0  0  0  0  0  0  0
   -1.4950   -8.1410   -0.8730 H   0  0  0  0  0  0  0  0  0  0  0  0
   -0.7170   -8.7080   -3.1580 H   0  0  0  0  0  0  0  0  0  0  0  0
    0.3910   -6.9840   -4.5540 H   0  0  0  0  0  0  0  0  0  0  0  0
   -2.2970   -4.8190   -1.5010 H   0  0  0  0  0  0  0  0  0  0  0  0
   -4.5420   -3.9020   -0.9810 H   0  0  0  0  0  0  0  0  0  0  0  0
   -4.7620   -1.6120   -0.0550 H   0  0  0  0  0  0  0  0  0  0  0  0
   -2.7370   -0.2390    0.3520 H   0  0  0  0  0  0  0  0  0  0  0  0
  1 30  1  0  0  0  0
  1 31  1  0  0  0  0
  1 32  1  0  0  0  0
  1  2  1  0  0  0  0
  2 33  1  0  0  0  0
  2  3  1  0  0  0  0
  3 34  1  0  0  0  0
  3 35  1  0  0  0  0
  3 36  1  0  0  0  0
  2  4  1  0  0  0  0
  4  5  2  0  0  0  0
  5  6  1  0  0  0  0
  6  7  1  0  0  0  0
  7  8  2  0  0  0  0
  8  4  1  0  0  0  0
  7  9  1  0  0  0  0
  9 10  1  0  0  0  0
 10 11  2  0  0  0  0
 11 37  1  0  0  0  0
 11 12  1  0  0  0  0
 12 13  1  0  0  0  0
 13  9  2  0  0  0  0
 13 14  1  0  0  0  0
 14 38  1  0  0  0  0
 14 39  1  0  0  0  0
 14 15  1  0  0  0  0
 15 16  2  0  0  0  0
 16 17  1  0  0  0  0
 17 18  2  0  0  0  0
 18 40  1  0  0  0  0
 18 19  1  0  0  0  0
 19 41  1  0  0  0  0
 19 20  2  0  0  0  0
 20 42  1  0  0  0  0
 20 21  1  0  0  0  0
 21 43  1  0  0  0  0
 21 22  2  0  0  0  0
 22 17  1  0  0  0  0
 22 23  1  0  0  0  0
 16 24  1  0  0  0  0
 24 25  2  0  0  0  0
 25 44  1  0  0  0  0
 25 26  1  0  0  0  0
 26 45  1  0  0  0  0
 26 27  2  0  0  0  0
 27 46  1  0  0  0  0
 27 28  1  0  0  0  0
 28 47  1  0  0  0  0
 28 29  2  0  0  0  0
 29 12  1  0  0  0  0
 29 24  1  0  0  0  0
M  END
>  <LOGBIO>
7.5100

>  <PRED_LOGBIO>
7.9700

>  <XV_RES>
-0.5170

>  <WHL_TMPL>
1

>  <ANCH>
24-25;14-13

$$$$
ROW52
  -MTS-   01071502043D 0   0.00000     0.00000     0

 35 38  0  0  0  0  0  0  0  0999 V2000
    6.4200   -2.3750   -2.6530 C   0  0  0  0  0  0  0  0  0  0  0  0
    5.9810   -1.0420   -2.3750 O   0  0  0  0  0  0  0  0  0  0  0  0
    4.6830   -0.8620   -1.9770 C   0  0  0  0  0  0  0  0  0  0  0  0
    3.9180   -1.9610   -1.5650 C   0  0  0  0  0  0  0  0  0  0  0  0
    2.5920   -1.7770   -1.1580 C   0  0  0  0  0  0  0  0  0  0  0  0
    2.0290   -0.4950   -1.1630 C   0  0  0  0  0  0  0  0  0  0  0  0
    2.7940    0.6030   -1.5750 C   0  0  0  0  0  0  0  0  0  0  0  0
    4.1200    0.4190   -1.9820 C   0  0  0  0  0  0  0  0  0  0  0  0
    0.7690   -0.3200   -0.7770 N   0  0  0  0  0  0  0  0  0  0  0  0
    0.2800    0.7280    0.0970 N   0  0  0  0  0  0  0  0  0  0  0  0
   -1.0220    0.5650    0.2430 C   0  0  0  0  0  0  0  0  0  0  0  0
   -2.0920    1.2720    0.9830 C   0  0  0  0  0  0  0  0  0  0  0  0
   -1.7950    2.4010    1.7550 C   0  0  0  0  0  0  0  0  0  0  0  0
   -2.8140    3.0610    2.4510 C   0  0  0  0  0  0  0  0  0  0  0  0
   -4.1310    2.5920    2.3740 C   0  0  0  0  0  0  0  0  0  0  0  0
   -4.4280    1.4630    1.6020 C   0  0  0  0  0  0  0  0  0  0  0  0
   -3.4090    0.8030    0.9060 C   0  0  0  0  0  0  0  0  0  0  0  0
   -3.7290   -0.3240    0.1400 N   0  0  0  0  0  0  0  0  0  0  0  0
   -2.8380   -1.0110   -0.5500 C   0  0  0  0  0  0  0  0  0  0  0  0
   -1.4100   -0.6200   -0.5530 C   0  0  0  0  0  0  0  0  0  0  0  0
   -0.3010   -1.0990   -1.1330 C   0  0  0  0  0  0  0  0  0  0  0  0
   -0.2450   -2.1950   -1.9530 O   0  0  0  0  0  0  0  0  0  0  0  0
    5.8170   -2.7950   -3.4550 H   0  0  0  0  0  0  0  0  0  0  0  0
    7.4650   -2.3570   -2.9550 H   0  0  0  0  0  0  0  0  0  0  0  0
    6.3110   -2.9860   -1.7590 H   0  0  0  0  0  0  0  0  0  0  0  0
    4.3520   -2.9500   -1.5610 H   0  0  0  0  0  0  0  0  0  0  0  0
    2.0020   -2.6240   -0.8400 H   0  0  0  0  0  0  0  0  0  0  0  0
    2.3600    1.5920   -1.5790 H   0  0  0  0  0  0  0  0  0  0  0  0
    4.7100    1.2670   -2.3000 H   0  0  0  0  0  0  0  0  0  0  0  0
   -0.7790    2.7620    1.8150 H   0  0  0  0  0  0  0  0  0  0  0  0
   -2.5850    3.9320    3.0470 H   0  0  0  0  0  0  0  0  0  0  0  0
   -4.9180    3.1020    2.9110 H   0  0  0  0  0  0  0  0  0  0  0  0
   -5.4440    1.1020    1.5420 H   0  0  0  0  0  0  0  0  0  0  0  0
   -3.1550   -1.8720   -1.1200 H   0  0  0  0  0  0  0  0  0  0  0  0
   -0.0840   -3.0030   -1.4420 H   0  0  0  0  0  0  0  0  0  0  0  0
  1 23  1  0  0  0  0
  1 24  1  0  0  0  0
  1 25  1  0  0  0  0
  1  2  1  0  0  0  0
  2  3  1  0  0  0  0
  3  4  2  0  0  0  0
  4 26  1  0  0  0  0
  4  5  1  0  0  0  0
  5 27  1  0  0  0  0
  5  6  2  0  0  0  0
  6  7  1  0  0  0  0
  7 28  1  0  0  0  0
  7  8  2  0  0  0  0
  8  3  1  0  0  0  0
  8 29  1  0  0  0  0
  6  9  1  0  0  0  0
  9 10  1  0  0  0  0
 10 11  2  0  0  0  0
 11 12  1  0  0  0  0
 12 13  1  0  0  0  0
 13 30  1  0  0  0  0
 13 14  2  0  0  0  0
 14 31  1  0  0  0  0
 14 15  1  0  0  0  0
 15 32  1  0  0  0  0
 15 16  2  0  0  0  0
 16 33  1  0  0  0  0
 16 17  1  0  0  0  0
 17 12  2  0  0  0  0
 17 18  1  0  0  0  0
 18 19  2  0  0  0  0
 19 34  1  0  0  0  0
 19 20  1  0  0  0  0
 20 11  1  0  0  0  0
 20 21  2  0  0  0  0
 21  9  1  0  0  0  0
 21 22  1  0  0  0  0
 22 35  1  0  0  0  0
M  END
>  <LOGBIO>
10.0000

>  <PRED_LOGBIO>
9.2000

>  <XV_RES>
1.0280

>  <WHL_TMPL>
2

>  <ANCH>
15-16;16-11

$$$$
ROW53
  -MTS-   01071502043D 0   0.00000     0.00000     0

 40 42  0  0  0  0  0  0  0  0999 V2000
    4.1770    4.3650    4.7610 C   0  0  0  0  0  0  0  0  0  0  0  0
    3.5600    4.4420    3.3680 C   0  0  0  0  0  0  0  0  0  0  0  0
    2.8500    3.2310    3.0930 O   0  0  0  0  0  0  0  0  0  0  0  0
    2.2340    3.1150    1.8980 C   0  0  0  0  0  0  0  0  0  0  0  0
    2.2930    4.0270    1.0900 O   0  0  0  0  0  0  0  0  0  0  0  0
    1.4710    1.8570    1.5610 C   0  0  0  0  0  0  0  0  0  0  0  0
    0.8750    1.9820    0.1600 C   0  0  0  0  0  0  0  0  0  0  0  0
    0.1120    0.7230   -0.1770 C   0  0  0  0  0  0  0  0  0  0  0  0
    0.6180   -0.3720   -0.7610 C   0  0  0  0  0  0  0  0  0  0  0  0
   -0.4220   -1.3000   -0.8910 N   0  0  0  0  0  0  0  0  0  0  0  0
   -1.5170   -0.7580   -0.3930 C   0  0  0  0  0  0  0  0  0  0  0  0
   -2.9060   -1.2520   -0.2550 C   0  0  0  0  0  0  0  0  0  0  0  0
   -3.8180   -0.4480    0.3070 C   0  0  0  0  0  0  0  0  0  0  0  0
   -3.4400    0.9030    0.7790 C   0  0  0  0  0  0  0  0  0  0  0  0
   -4.6080    1.9380    1.5010 Cl  0  0  0  0  0  0  0  0  0  0  0  0
   -2.1700    1.3040    0.6310 C   0  0  0  0  0  0  0  0  0  0  0  0
   -1.2190    0.5010    0.0590 N   0  0  0  0  0  0  0  0  0  0  0  0
    2.0910   -0.5030   -1.1820 C   0  0  0  0  0  0  0  0  0  0  0  0
    3.0920   -0.4040   -0.2090 C   0  0  0  0  0  0  0  0  0  0  0  0
    4.4400   -0.4550   -0.5840 C   0  0  0  0  0  0  0  0  0  0  0  0
    4.7860   -0.6060   -1.9320 C   0  0  0  0  0  0  0  0  0  0  0  0
    3.7850   -0.7050   -2.9050 C   0  0  0  0  0  0  0  0  0  0  0  0
    2.4370   -0.6540   -2.5300 C   0  0  0  0  0  0  0  0  0  0  0  0
    4.8640    3.5230    4.8080 H   0  0  0  0  0  0  0  0  0  0  0  0
    4.7180    5.2860    4.9700 H   0  0  0  0  0  0  0  0  0  0  0  0
    3.3890    4.2310    5.5000 H   0  0  0  0  0  0  0  0  0  0  0  0
    4.3480    4.5750    2.6290 H   0  0  0  0  0  0  0  0  0  0  0  0
    2.8730    5.2840    3.3210 H   0  0  0  0  0  0  0  0  0  0  0  0
    2.1460    1.0040    1.5920 H   0  0  0  0  0  0  0  0  0  0  0  0
    0.6710    1.7130    2.2840 H   0  0  0  0  0  0  0  0  0  0  0  0
    0.1990    2.8350    0.1280 H   0  0  0  0  0  0  0  0  0  0  0  0
    1.6750    2.1260   -0.5640 H   0  0  0  0  0  0  0  0  0  0  0  0
   -3.1770   -2.2390   -0.6000 H   0  0  0  0  0  0  0  0  0  0  0  0
   -4.8370   -0.7880    0.4180 H   0  0  0  0  0  0  0  0  0  0  0  0
   -1.8880    2.2890    0.9730 H   0  0  0  0  0  0  0  0  0  0  0  0
    2.8250   -0.2880    0.8310 H   0  0  0  0  0  0  0  0  0  0  0  0
    5.2130   -0.3790    0.1660 H   0  0  0  0  0  0  0  0  0  0  0  0
    5.8260   -0.6450   -2.2220 H   0  0  0  0  0  0  0  0  0  0  0  0
    4.0520   -0.8210   -3.9450 H   0  0  0  0  0  0  0  0  0  0  0  0
    1.6640   -0.7300   -3.2810 H   0  0  0  0  0  0  0  0  0  0  0  0
  1 24  1  0  0  0  0
  1 25  1  0  0  0  0
  1 26  1  0  0  0  0
  1  2  1  0  0  0  0
  2 27  1  0  0  0  0
  2 28  1  0  0  0  0
  2  3  1  0  0  0  0
  3  4  1  0  0  0  0
  4  5  2  0  0  0  0
  4  6  1  0  0  0  0
  6 29  1  0  0  0  0
  6 30  1  0  0  0  0
  6  7  1  0  0  0  0
  7 31  1  0  0  0  0
  7 32  1  0  0  0  0
  7  8  1  0  0  0  0
  8  9  2  0  0  0  0
  9 10  1  0  0  0  0
 10 11  2  0  0  0  0
 11 12  1  0  0  0  0
 12 33  1  0  0  0  0
 12 13  2  0  0  0  0
 13 34  1  0  0  0  0
 13 14  1  0  0  0  0
 14 15  1  0  0  0  0
 14 16  2  0  0  0  0
 16 35  1  0  0  0  0
 16 17  1  0  0  0  0
 17  8  1  0  0  0  0
 17 11  1  0  0  0  0
  9 18  1  0  0  0  0
 18 19  2  0  0  0  0
 19 36  1  0  0  0  0
 19 20  1  0  0  0  0
 20 37  1  0  0  0  0
 20 21  2  0  0  0  0
 21 38  1  0  0  0  0
 21 22  1  0  0  0  0
 22 39  1  0  0  0  0
 22 23  2  0  0  0  0
 23 18  1  0  0  0  0
 23 40  1  0  0  0  0
M  END
>  <LOGBIO>
5.9500

>  <PRED_LOGBIO>
5.8700

>  <XV_RES>
0.2070

>  <WHL_TMPL>
2

>  <ANCH>
14-15;19-18

$$$$
ROW55
  -MTS-   01071502043D 0   0.00000     0.00000     0

 27 29  0  0  0  0  0  0  0  0999 V2000
    1.7420    0.8900    4.6370 C   0  0  0  0  0  0  0  0  0  0  0  0
    0.2670    1.1710    4.4770 C   0  0  0  0  0  0  0  0  0  0  0  0
   -0.5050    1.3080    5.5640 N   0  0  0  0  0  0  0  0  0  0  0  0
   -1.8180    1.5580    5.4730 C   0  0  0  0  0  0  0  0  0  0  0  0
   -2.5640    1.6910    6.6140 O   0  0  0  0  0  0  0  0  0  0  0  0
   -2.4340    1.6850    4.2220 C   0  0  0  0  0  0  0  0  0  0  0  0
   -3.8560    1.9550    4.1230 C   0  0  0  0  0  0  0  0  0  0  0  0
   -4.9930    2.1710    4.0440 N   0  0  0  0  0  0  0  0  0  0  0  0
   -1.6530    1.5460    3.0690 C   0  0  0  0  0  0  0  0  0  0  0  0
   -2.3360    1.6850    1.8380 N   0  0  0  0  0  0  0  0  0  0  0  0
   -1.9650    0.7520    0.8410 C   0  0  0  0  0  0  0  0  0  0  0  0
   -3.0240    0.2200    0.0960 C   0  0  0  0  0  0  0  0  0  0  0  0
   -2.7690   -0.7120   -0.9170 C   0  0  0  0  0  0  0  0  0  0  0  0
   -1.4550   -1.1130   -1.1840 C   0  0  0  0  0  0  0  0  0  0  0  0
   -0.3950   -0.5820   -0.4390 C   0  0  0  0  0  0  0  0  0  0  0  0
   -0.6500    0.3510    0.5740 C   0  0  0  0  0  0  0  0  0  0  0  0
    0.5290    1.1440    1.6290 S   0  0  0  0  0  0  0  0  0  0  0  0
   -0.2830    1.2850    3.1950 C   0  0  0  0  0  0  0  0  0  0  0  0
    1.9070    0.3290    5.5550 H   0  0  0  0  0  0  0  0  0  0  0  0
    2.2880    1.8300    4.6830 H   0  0  0  0  0  0  0  0  0  0  0  0
    2.0940    0.3070    3.7880 H   0  0  0  0  0  0  0  0  0  0  0  0
   -3.4620    1.3470    6.4840 H   0  0  0  0  0  0  0  0  0  0  0  0
   -3.0360    2.3970    1.6820 H   0  0  0  0  0  0  0  0  0  0  0  0
   -4.0380    0.5300    0.3020 H   0  0  0  0  0  0  0  0  0  0  0  0
   -3.5860   -1.1230   -1.4910 H   0  0  0  0  0  0  0  0  0  0  0  0
   -1.2580   -1.8330   -1.9650 H   0  0  0  0  0  0  0  0  0  0  0  0
    0.6190   -0.8910   -0.6450 H   0  0  0  0  0  0  0  0  0  0  0  0
  1 19  1  0  0  0  0
  1 20  1  0  0  0  0
  1 21  1  0  0  0  0
  1  2  1  0  0  0  0
  2  3  2  0  0  0  0
  3  4  1  0  0  0  0
  4  5  1  0  0  0  0
  5 22  1  0  0  0  0
  4  6  2  0  0  0  0
  6  7  1  0  0  0  0
  7  8  3  0  0  0  0
  6  9  1  0  0  0  0
  9 10  1  0  0  0  0
 10 23  1  0  0  0  0
 10 11  1  0  0  0  0
 11 12  1  0  0  0  0
 12 24  1  0  0  0  0
 12 13  2  0  0  0  0
 13 25  1  0  0  0  0
 13 14  1  0  0  0  0
 14 26  1  0  0  0  0
 14 15  2  0  0  0  0
 15 27  1  0  0  0  0
 15 16  1  0  0  0  0
 16 11  2  0  0  0  0
 16 17  1  0  0  0  0
 17 18  1  0  0  0  0
 18  2  1  0  0  0  0
 18  9  2  0  0  0  0
M  END
>  <LOGBIO>
5.7700

>  <PRED_LOGBIO>
6.1100

>  <XV_RES>
-0.8390

>  <WHL_TMPL>
1

>  <ANCH>
2-3;16-17

$$$$
ROW56
  -MTS-   01071502043D 0   0.00000     0.00000     0

 34 36  0  0  0  0  0  0  0  0999 V2000
   -0.9070   -2.4940    1.5390 C   0  0  0  0  0  0  0  0  0  0  0  0
   -1.6740   -1.3380    2.0260 N   0  0  0  0  0  0  0  0  0  0  0  0
   -0.7700   -0.4080    2.7180 C   0  0  0  0  0  0  0  0  0  0  0  0
   -2.2800   -0.6800    0.9300 C   0  0  0  0  0  0  0  0  0  0  0  0
   -3.4400   -0.0290    1.0910 N   0  0  0  0  0  0  0  0  0  0  0  0
   -4.0300    0.6010    0.0660 C   0  0  0  0  0  0  0  0  0  0  0  0
   -3.4720    0.5960   -1.1520 N   0  0  0  0  0  0  0  0  0  0  0  0
   -2.3130   -0.0360   -1.3820 C   0  0  0  0  0  0  0  0  0  0  0  0
   -1.6720   -0.7030   -0.3310 C   0  0  0  0  0  0  0  0  0  0  0  0
   -0.5010   -1.2620   -0.8560 N   0  0  0  0  0  0  0  0  0  0  0  0
   -0.4150   -0.9670   -2.1390 C   0  0  0  0  0  0  0  0  0  0  0  0
   -1.4950   -0.2170   -2.5220 N   0  0  0  0  0  0  0  0  0  0  0  0
   -1.7570    0.3040   -3.8720 C   0  0  0  0  0  0  0  0  0  0  0  0
   -1.1170    1.6630   -4.0190 C   0  0  0  0  0  0  0  0  0  0  0  0
   -1.8380    2.8170   -3.6880 C   0  0  0  0  0  0  0  0  0  0  0  0
   -1.2440    4.0770   -3.8250 C   0  0  0  0  0  0  0  0  0  0  0  0
    0.0710    4.1840   -4.2930 C   0  0  0  0  0  0  0  0  0  0  0  0
    0.7920    3.0310   -4.6240 C   0  0  0  0  0  0  0  0  0  0  0  0
    0.1980    1.7700   -4.4880 C   0  0  0  0  0  0  0  0  0  0  0  0
    0.8940    0.6580   -4.8070 F   0  0  0  0  0  0  0  0  0  0  0  0
   -0.1380   -2.1550    0.8490 H   0  0  0  0  0  0  0  0  0  0  0  0
   -0.4410   -3.0010    2.3820 H   0  0  0  0  0  0  0  0  0  0  0  0
   -1.5760   -3.1830    1.0270 H   0  0  0  0  0  0  0  0  0  0  0  0
   -0.0010   -0.0680    2.0280 H   0  0  0  0  0  0  0  0  0  0  0  0
   -0.3040   -0.9140    3.5610 H   0  0  0  0  0  0  0  0  0  0  0  0
   -1.3380    0.4480    3.0780 H   0  0  0  0  0  0  0  0  0  0  0  0
   -4.9650    1.1180    0.2240 H   0  0  0  0  0  0  0  0  0  0  0  0
    0.3900   -1.2730   -2.7920 H   0  0  0  0  0  0  0  0  0  0  0  0
   -2.8310    0.3900   -4.0250 H   0  0  0  0  0  0  0  0  0  0  0  0
   -1.3390   -0.3760   -4.6110 H   0  0  0  0  0  0  0  0  0  0  0  0
   -2.8530    2.7340   -3.3270 H   0  0  0  0  0  0  0  0  0  0  0  0
   -1.8010    4.9670   -3.5690 H   0  0  0  0  0  0  0  0  0  0  0  0
    0.5290    5.1560   -4.3990 H   0  0  0  0  0  0  0  0  0  0  0  0
    1.8060    3.1140   -4.9860 H   0  0  0  0  0  0  0  0  0  0  0  0
  1 21  1  0  0  0  0
  1 22  1  0  0  0  0
  1 23  1  0  0  0  0
  1  2  1  0  0  0  0
  2  3  1  0  0  0  0
  3 24  1  0  0  0  0
  3 25  1  0  0  0  0
  3 26  1  0  0  0  0
  2  4  1  0  0  0  0
  4  5  1  0  0  0  0
  5  6  2  0  0  0  0
  6 27  1  0  0  0  0
  6  7  1  0  0  0  0
  7  8  2  0  0  0  0
  8  9  1  0  0  0  0
  9  4  2  0  0  0  0
  9 10  1  0  0  0  0
 10 11  2  0  0  0  0
 11 28  1  0  0  0  0
 11 12  1  0  0  0  0
 12  8  1  0  0  0  0
 12 13  1  0  0  0  0
 13 29  1  0  0  0  0
 13 30  1  0  0  0  0
 13 14  1  0  0  0  0
 14 15  2  0  0  0  0
 15 31  1  0  0  0  0
 15 16  1  0  0  0  0
 16 32  1  0  0  0  0
 16 17  2  0  0  0  0
 17 33  1  0  0  0  0
 17 18  1  0  0  0  0
 18 34  1  0  0  0  0
 18 19  2  0  0  0  0
 19 14  1  0  0  0  0
 19 20  1  0  0  0  0
M  END
>  <LOGBIO>
5.2700

>  <PRED_LOGBIO>
5.9000

>  <XV_RES>
-0.7730

>  <WHL_TMPL>
2

>  <ANCH>
13-14;16-17

$$$$
ROW57
  -MTS-   01071502043D 0   0.00000     0.00000     0

 40 42  0  0  0  0  0  0  0  0999 V2000
    2.4950    3.9730    1.2010 C   0  0  0  0  0  0  0  0  0  0  0  0
    2.2450    2.7650    2.0000 N   0  0  0  0  0  0  0  0  0  0  0  0
    2.8340    2.6360    3.3400 C   0  0  0  0  0  0  0  0  0  0  0  0
    1.4870    1.7880    1.5090 C   0  0  0  0  0  0  0  0  0  0  0  0
    1.2780    0.7770    2.1780 O   0  0  0  0  0  0  0  0  0  0  0  0
    0.8820    1.9210    0.1320 C   0  0  0  0  0  0  0  0  0  0  0  0
    0.0940    0.7190   -0.1750 N   0  0  0  0  0  0  0  0  0  0  0  0
    0.5580   -0.4250   -0.7680 C   0  0  0  0  0  0  0  0  0  0  0  0
   -0.4220   -1.3000   -0.8910 N   0  0  0  0  0  0  0  0  0  0  0  0
   -1.6000   -0.7520   -0.3700 C   0  0  0  0  0  0  0  0  0  0  0  0
   -2.9140   -1.2170   -0.2380 C   0  0  0  0  0  0  0  0  0  0  0  0
   -3.8740   -0.3840    0.3480 C   0  0  0  0  0  0  0  0  0  0  0  0
   -3.4900    0.8900    0.7850 C   0  0  0  0  0  0  0  0  0  0  0  0
   -2.2240    1.3070    0.6460 N   0  0  0  0  0  0  0  0  0  0  0  0
   -1.2840    0.5320    0.0890 C   0  0  0  0  0  0  0  0  0  0  0  0
    1.9540   -0.6470   -1.2070 C   0  0  0  0  0  0  0  0  0  0  0  0
    2.9940   -0.6320   -0.2690 C   0  0  0  0  0  0  0  0  0  0  0  0
    4.3140   -0.8420   -0.6850 C   0  0  0  0  0  0  0  0  0  0  0  0
    4.5950   -1.0660   -2.0380 C   0  0  0  0  0  0  0  0  0  0  0  0
    3.5560   -1.0810   -2.9750 C   0  0  0  0  0  0  0  0  0  0  0  0
    2.2350   -0.8710   -2.5600 C   0  0  0  0  0  0  0  0  0  0  0  0
    6.0190   -1.2930   -2.4850 C   0  0  0  0  0  0  0  0  0  0  0  0
    6.1680   -0.8490   -3.7300 F   0  0  0  0  0  0  0  0  0  0  0  0
    6.2960   -2.5930   -2.4420 F   0  0  0  0  0  0  0  0  0  0  0  0
    6.8470   -0.6350   -1.6790 F   0  0  0  0  0  0  0  0  0  0  0  0
    1.5490    4.4620    0.9770 H   0  0  0  0  0  0  0  0  0  0  0  0
    3.1310    4.6540    1.7620 H   0  0  0  0  0  0  0  0  0  0  0  0
    2.9890    3.6980    0.2710 H   0  0  0  0  0  0  0  0  0  0  0  0
    3.4800    1.7610    3.3700 H   0  0  0  0  0  0  0  0  0  0  0  0
    3.4180    3.5250    3.5670 H   0  0  0  0  0  0  0  0  0  0  0  0
    2.0400    2.5250    4.0760 H   0  0  0  0  0  0  0  0  0  0  0  0
    0.2360    2.7960    0.1030 H   0  0  0  0  0  0  0  0  0  0  0  0
    1.6760    2.0320   -0.6030 H   0  0  0  0  0  0  0  0  0  0  0  0
   -3.1840   -2.2040   -0.5840 H   0  0  0  0  0  0  0  0  0  0  0  0
   -4.8950   -0.7180    0.4620 H   0  0  0  0  0  0  0  0  0  0  0  0
   -4.2210    1.5420    1.2390 H   0  0  0  0  0  0  0  0  0  0  0  0
    2.7770   -0.4590    0.7740 H   0  0  0  0  0  0  0  0  0  0  0  0
    5.1160   -0.8310    0.0390 H   0  0  0  0  0  0  0  0  0  0  0  0
    3.7730   -1.2540   -4.0190 H   0  0  0  0  0  0  0  0  0  0  0  0
    1.4330   -0.8820   -3.2840 H   0  0  0  0  0  0  0  0  0  0  0  0
  1 26  1  0  0  0  0
  1 27  1  0  0  0  0
  1 28  1  0  0  0  0
  1  2  1  0  0  0  0
  2  3  1  0  0  0  0
  3 29  1  0  0  0  0
  3 30  1  0  0  0  0
  3 31  1  0  0  0  0
  2  4  1  0  0  0  0
  4  5  2  0  0  0  0
  4  6  1  0  0  0  0
  6 32  1  0  0  0  0
  6 33  1  0  0  0  0
  6  7  1  0  0  0  0
  7  8  1  0  0  0  0
  8  9  2  0  0  0  0
  9 10  1  0  0  0  0
 10 11  2  0  0  0  0
 11 34  1  0  0  0  0
 11 12  1  0  0  0  0
 12 35  1  0  0  0  0
 12 13  2  0  0  0  0
 13 36  1  0  0  0  0
 13 14  1  0  0  0  0
 14 15  2  0  0  0  0
 15  7  1  0  0  0  0
 15 10  1  0  0  0  0
  8 16  1  0  0  0  0
 16 17  2  0  0  0  0
 17 37  1  0  0  0  0
 17 18  1  0  0  0  0
 18 38  1  0  0  0  0
 18 19  2  0  0  0  0
 19 20  1  0  0  0  0
 20 39  1  0  0  0  0
 20 21  2  0  0  0  0
 21 16  1  0  0  0  0
 21 40  1  0  0  0  0
 19 22  1  0  0  0  0
 22 23  1  0  0  0  0
 22 24  1  0  0  0  0
 22 25  1  0  0  0  0
M  END
>  <LOGBIO>
5.4300

>  <PRED_LOGBIO>
6.2600

>  <XV_RES>
-0.9960

>  <WHL_TMPL>
2

>  <ANCH>
14-15;17-16

$$$$
ROW59
  -MTS-   01071502043D 0   0.00000     0.00000     0

 35 37  0  0  0  0  0  0  0  0999 V2000
   -6.3260    1.4570    1.2440 C   0  0  0  0  0  0  0  0  0  0  0  0
   -4.8800    1.8490    1.5320 C   0  0  0  0  0  0  0  0  0  0  0  0
   -3.8020    0.9960    0.9070 C   0  0  0  0  0  0  0  0  0  0  0  0
   -2.5280    1.4100    0.8880 C   0  0  0  0  0  0  0  0  0  0  0  0
   -2.1750    2.7440    1.5010 C   0  0  0  0  0  0  0  0  0  0  0  0
   -1.5380    0.6480    0.3250 N   0  0  0  0  0  0  0  0  0  0  0  0
   -0.1920    0.8610    0.1910 C   0  0  0  0  0  0  0  0  0  0  0  0
    0.3340   -0.1980   -0.4400 C   0  0  0  0  0  0  0  0  0  0  0  0
   -0.7090   -1.0920   -0.7050 N   0  0  0  0  0  0  0  0  0  0  0  0
   -1.8270   -0.5670   -0.2390 C   0  0  0  0  0  0  0  0  0  0  0  0
   -3.1510   -1.0200   -0.2310 N   0  0  0  0  0  0  0  0  0  0  0  0
   -4.1310   -0.3140    0.3020 C   0  0  0  0  0  0  0  0  0  0  0  0
   -5.4180   -0.7810    0.2960 O   0  0  0  0  0  0  0  0  0  0  0  0
   -6.2490   -0.4470   -0.8190 C   0  0  0  0  0  0  0  0  0  0  0  0
    1.7600   -0.3880   -0.7910 C   0  0  0  0  0  0  0  0  0  0  0  0
    2.2680   -1.4350   -1.4130 N   0  0  0  0  0  0  0  0  0  0  0  0
    3.6450   -1.2290   -1.5550 O   0  0  0  0  0  0  0  0  0  0  0  0
    3.9250    0.0080   -0.9790 C   0  0  0  0  0  0  0  0  0  0  0  0
    5.2860    0.6570   -0.8930 C   0  0  0  0  0  0  0  0  0  0  0  0
    2.7960    0.5140   -0.5200 N   0  0  0  0  0  0  0  0  0  0  0  0
   -6.5070    1.4970    0.1720 H   0  0  0  0  0  0  0  0  0  0  0  0
   -6.9970    2.1480    1.7510 H   0  0  0  0  0  0  0  0  0  0  0  0
   -6.5070    0.4460    1.6050 H   0  0  0  0  0  0  0  0  0  0  0  0
   -4.7580    1.7190    2.6050 H   0  0  0  0  0  0  0  0  0  0  0  0
   -4.7430    2.8680    1.1770 H   0  0  0  0  0  0  0  0  0  0  0  0
   -1.3180    3.1680    0.9790 H   0  0  0  0  0  0  0  0  0  0  0  0
   -1.9280    2.6070    2.5510 H   0  0  0  0  0  0  0  0  0  0  0  0
   -3.0230    3.4200    1.4120 H   0  0  0  0  0  0  0  0  0  0  0  0
    0.3510    1.7300    0.5340 H   0  0  0  0  0  0  0  0  0  0  0  0
   -5.8030   -0.8350   -1.7320 H   0  0  0  0  0  0  0  0  0  0  0  0
   -7.2340   -0.8870   -0.6820 H   0  0  0  0  0  0  0  0  0  0  0  0
   -6.3400    0.6340   -0.8920 H   0  0  0  0  0  0  0  0  0  0  0  0
    5.8910    0.3450   -1.7420 H   0  0  0  0  0  0  0  0  0  0  0  0
    5.7750    0.3550    0.0310 H   0  0  0  0  0  0  0  0  0  0  0  0
    5.1730    1.7390   -0.9060 H   0  0  0  0  0  0  0  0  0  0  0  0
  1 21  1  0  0  0  0
  1 22  1  0  0  0  0
  1 23  1  0  0  0  0
  1  2  1  0  0  0  0
  2 24  1  0  0  0  0
  2 25  1  0  0  0  0
  2  3  1  0  0  0  0
  3  4  2  0  0  0  0
  4  5  1  0  0  0  0
  5 26  1  0  0  0  0
  5 27  1  0  0  0  0
  5 28  1  0  0  0  0
  4  6  1  0  0  0  0
  6  7  1  0  0  0  0
  7 29  1  0  0  0  0
  7  8  2  0  0  0  0
  8  9  1  0  0  0  0
  9 10  2  0  0  0  0
 10  6  1  0  0  0  0
 10 11  1  0  0  0  0
 11 12  2  0  0  0  0
 12  3  1  0  0  0  0
 12 13  1  0  0  0  0
 13 14  1  0  0  0  0
 14 30  1  0  0  0  0
 14 31  1  0  0  0  0
 14 32  1  0  0  0  0
  8 15  1  0  0  0  0
 15 16  2  0  0  0  0
 16 17  1  0  0  0  0
 17 18  1  0  0  0  0
 18 19  1  0  0  0  0
 19 33  1  0  0  0  0
 19 34  1  0  0  0  0
 19 35  1  0  0  0  0
 18 20  2  0  0  0  0
 20 15  1  0  0  0  0
M  END
>  <LOGBIO>
6.3000

>  <PRED_LOGBIO>
6.4200

>  <XV_RES>
-0.1100

>  <WHL_TMPL>
2

>  <ANCH>
4-5;8-5

$$$$
ROW60
  -MTS-   01071502043D 0   0.00000     0.00000     0

 44 48  0  0  0  0  0  0  0  0999 V2000
    6.7220    0.2770   -1.8000 C   0  0  0  0  0  0  0  0  0  0  0  0
    6.5880    0.2140   -0.2810 C   0  0  0  0  0  0  0  0  0  0  0  0
    5.1850    0.6070    0.1170 C   0  0  0  0  0  0  0  0  0  0  0  0
    4.8590    1.6380    0.8740 N   0  0  0  0  0  0  0  0  0  0  0  0
    3.4650    1.6540    1.0060 O   0  0  0  0  0  0  0  0  0  0  0  0
    2.9820    0.5680    0.2790 C   0  0  0  0  0  0  0  0  0  0  0  0
    4.0130   -0.0610   -0.2540 N   0  0  0  0  0  0  0  0  0  0  0  0
    1.5390    0.2400    0.2480 C   0  0  0  0  0  0  0  0  0  0  0  0
    0.4920    1.0750    0.6530 N   0  0  0  0  0  0  0  0  0  0  0  0
   -0.6430    0.4250    0.4720 C   0  0  0  0  0  0  0  0  0  0  0  0
   -0.3610   -0.8140   -0.0400 N   0  0  0  0  0  0  0  0  0  0  0  0
    0.9990   -0.9120   -0.1730 C   0  0  0  0  0  0  0  0  0  0  0  0
    1.7980   -2.0820   -0.6940 C   0  0  0  0  0  0  0  0  0  0  0  0
    1.2550   -3.3640   -1.1670 N   0  0  0  0  0  0  0  0  0  0  0  0
   -0.0040   -3.7550   -1.2360 C   0  0  0  0  0  0  0  0  0  0  0  0
   -0.2010   -5.1230   -1.7670 C   0  0  0  0  0  0  0  0  0  0  0  0
   -0.8260   -6.0960   -0.9790 C   0  0  0  0  0  0  0  0  0  0  0  0
   -1.0130   -7.3900   -1.4810 C   0  0  0  0  0  0  0  0  0  0  0  0
   -0.5730   -7.7100   -2.7710 C   0  0  0  0  0  0  0  0  0  0  0  0
    0.0520   -6.7370   -3.5590 C   0  0  0  0  0  0  0  0  0  0  0  0
    0.2380   -5.4430   -3.0570 C   0  0  0  0  0  0  0  0  0  0  0  0
   -1.2500   -3.0470   -0.8680 C   0  0  0  0  0  0  0  0  0  0  0  0
   -2.3930   -3.8220   -1.0980 C   0  0  0  0  0  0  0  0  0  0  0  0
   -3.6600   -3.3040   -0.8040 C   0  0  0  0  0  0  0  0  0  0  0  0
   -3.7840   -2.0110   -0.2810 C   0  0  0  0  0  0  0  0  0  0  0  0
   -2.6410   -1.2360   -0.0510 C   0  0  0  0  0  0  0  0  0  0  0  0
   -1.3740   -1.7540   -0.3450 C   0  0  0  0  0  0  0  0  0  0  0  0
    6.0110   -0.4080   -2.2550 H   0  0  0  0  0  0  0  0  0  0  0  0
    7.7330   -0.0060   -2.0860 H   0  0  0  0  0  0  0  0  0  0  0  0
    6.5190    1.2900   -2.1400 H   0  0  0  0  0  0  0  0  0  0  0  0
    6.7910   -0.7990    0.0600 H   0  0  0  0  0  0  0  0  0  0  0  0
    7.3000    0.9000    0.1750 H   0  0  0  0  0  0  0  0  0  0  0  0
   -1.6290    0.8070    0.6920 H   0  0  0  0  0  0  0  0  0  0  0  0
    2.5180   -2.3270    0.0830 H   0  0  0  0  0  0  0  0  0  0  0  0
    2.4090   -1.6940   -1.5070 H   0  0  0  0  0  0  0  0  0  0  0  0
   -1.1650   -5.8490    0.0170 H   0  0  0  0  0  0  0  0  0  0  0  0
   -1.4950   -8.1410   -0.8730 H   0  0  0  0  0  0  0  0  0  0  0  0
   -0.7170   -8.7080   -3.1580 H   0  0  0  0  0  0  0  0  0  0  0  0
    0.3910   -6.9840   -4.5540 H   0  0  0  0  0  0  0  0  0  0  0  0
    0.7210   -4.6920   -3.6650 H   0  0  0  0  0  0  0  0  0  0  0  0
   -2.2970   -4.8190   -1.5010 H   0  0  0  0  0  0  0  0  0  0  0  0
   -4.5420   -3.9020   -0.9810 H   0  0  0  0  0  0  0  0  0  0  0  0
   -4.7620   -1.6120   -0.0550 H   0  0  0  0  0  0  0  0  0  0  0  0
   -2.7370   -0.2390    0.3520 H   0  0  0  0  0  0  0  0  0  0  0  0
  1 28  1  0  0  0  0
  1 29  1  0  0  0  0
  1 30  1  0  0  0  0
  1  2  1  0  0  0  0
  2 31  1  0  0  0  0
  2 32  1  0  0  0  0
  2  3  1  0  0  0  0
  3  4  2  0  0  0  0
  4  5  1  0  0  0  0
  5  6  1  0  0  0  0
  6  7  2  0  0  0  0
  7  3  1  0  0  0  0
  6  8  1  0  0  0  0
  8  9  1  0  0  0  0
  9 10  2  0  0  0  0
 10 33  1  0  0  0  0
 10 11  1  0  0  0  0
 11 12  1  0  0  0  0
 12  8  2  0  0  0  0
 12 13  1  0  0  0  0
 13 34  1  0  0  0  0
 13 35  1  0  0  0  0
 13 14  1  0  0  0  0
 14 15  2  0  0  0  0
 15 16  1  0  0  0  0
 16 17  2  0  0  0  0
 17 36  1  0  0  0  0
 17 18  1  0  0  0  0
 18 37  1  0  0  0  0
 18 19  2  0  0  0  0
 19 38  1  0  0  0  0
 19 20  1  0  0  0  0
 20 39  1  0  0  0  0
 20 21  2  0  0  0  0
 21 16  1  0  0  0  0
 21 40  1  0  0  0  0
 15 22  1  0  0  0  0
 22 23  2  0  0  0  0
 23 41  1  0  0  0  0
 23 24  1  0  0  0  0
 24 42  1  0  0  0  0
 24 25  2  0  0  0  0
 25 43  1  0  0  0  0
 25 26  1  0  0  0  0
 26 44  1  0  0  0  0
 26 27  2  0  0  0  0
 27 11  1  0  0  0  0
 27 22  1  0  0  0  0
M  END
>  <LOGBIO>
7.7200

>  <PRED_LOGBIO>
7.9500

>  <XV_RES>
-0.2280

>  <WHL_TMPL>
1

>  <ANCH>
24-25;11-10

$$$$
ROW61
  -MTS-   01071502043D 0   0.00000     0.00000     0

 41 42  0  0  0  0  0  0  0  0999 V2000
   -9.4050    2.7340    1.4570 C   0  0  0  0  0  0  0  0  0  0  0  0
   -8.2060    3.4330    0.8240 C   0  0  0  0  0  0  0  0  0  0  0  0
   -8.6760    4.2810   -0.3550 C   0  0  0  0  0  0  0  0  0  0  0  0
   -7.2060    2.3870    0.3320 C   0  0  0  0  0  0  0  0  0  0  0  0
   -6.7360    1.5390    1.5120 C   0  0  0  0  0  0  0  0  0  0  0  0
   -5.7740    0.5320    1.0400 N   0  0  0  0  0  0  0  0  0  0  0  0
   -6.0900   -0.8050    0.5750 N   0  0  0  0  0  0  0  0  0  0  0  0
   -4.9750   -1.4220    0.2310 C   0  0  0  0  0  0  0  0  0  0  0  0
   -3.8360   -0.5040    0.4560 C   0  0  0  0  0  0  0  0  0  0  0  0
   -2.4510   -0.6080    0.2750 C   0  0  0  0  0  0  0  0  0  0  0  0
   -1.8840   -1.7900   -0.2230 N   0  0  0  0  0  0  0  0  0  0  0  0
   -1.6430    0.4870    0.5990 C   0  0  0  0  0  0  0  0  0  0  0  0
   -2.2410    1.6520    1.0940 C   0  0  0  0  0  0  0  0  0  0  0  0
   -3.5700    1.7200    1.2550 N   0  0  0  0  0  0  0  0  0  0  0  0
   -4.3710    0.6890    0.9540 C   0  0  0  0  0  0  0  0  0  0  0  0
   -0.1750    0.4150    0.4220 C   0  0  0  0  0  0  0  0  0  0  0  0
    0.5910    1.0580    1.0760 O   0  0  0  0  0  0  0  0  0  0  0  0
    0.2320   -0.4640   -0.5700 O   0  0  0  0  0  0  0  0  0  0  0  0
    1.5760   -0.6060   -0.8060 C   0  0  0  0  0  0  0  0  0  0  0  0
    1.9710   -1.3570   -2.0550 C   0  0  0  0  0  0  0  0  0  0  0  0
    3.2660   -1.5350   -2.3490 C   0  0  0  0  0  0  0  0  0  0  0  0
   -9.8830    2.0940    0.7190 H   0  0  0  0  0  0  0  0  0  0  0  0
  -10.1160    3.4780    1.8070 H   0  0  0  0  0  0  0  0  0  0  0  0
   -9.0690    2.1290    2.2980 H   0  0  0  0  0  0  0  0  0  0  0  0
   -7.7270    4.0730    1.5620 H   0  0  0  0  0  0  0  0  0  0  0  0
   -9.1550    3.6410   -1.0940 H   0  0  0  0  0  0  0  0  0  0  0  0
   -9.3870    5.0260   -0.0050 H   0  0  0  0  0  0  0  0  0  0  0  0
   -7.8210    4.7800   -0.8070 H   0  0  0  0  0  0  0  0  0  0  0  0
   -7.6850    1.7470   -0.4060 H   0  0  0  0  0  0  0  0  0  0  0  0
   -6.3520    2.8860   -0.1200 H   0  0  0  0  0  0  0  0  0  0  0  0
   -6.2570    2.1780    2.2510 H   0  0  0  0  0  0  0  0  0  0  0  0
   -7.5900    1.0400    1.9640 H   0  0  0  0  0  0  0  0  0  0  0  0
   -4.9060   -2.4300   -0.1510 H   0  0  0  0  0  0  0  0  0  0  0  0
   -1.7640   -1.9130   -1.2180 H   0  0  0  0  0  0  0  0  0  0  0  0
   -1.5960   -2.5190    0.4140 H   0  0  0  0  0  0  0  0  0  0  0  0
   -1.6270    2.5030    1.3470 H   0  0  0  0  0  0  0  0  0  0  0  0
    1.9490   -1.2090    0.0200 H   0  0  0  0  0  0  0  0  0  0  0  0
    2.0270    0.3820   -0.8720 H   0  0  0  0  0  0  0  0  0  0  0  0
    1.2090   -1.7520   -2.7110 H   0  0  0  0  0  0  0  0  0  0  0  0
    4.0270   -1.1400   -1.6930 H   0  0  0  0  0  0  0  0  0  0  0  0
    3.5480   -2.0720   -3.2430 H   0  0  0  0  0  0  0  0  0  0  0  0
  1 22  1  0  0  0  0
  1 23  1  0  0  0  0
  1 24  1  0  0  0  0
  1  2  1  0  0  0  0
  2 25  1  0  0  0  0
  2  3  1  0  0  0  0
  3 26  1  0  0  0  0
  3 27  1  0  0  0  0
  3 28  1  0  0  0  0
  2  4  1  0  0  0  0
  4 29  1  0  0  0  0
  4 30  1  0  0  0  0
  4  5  1  0  0  0  0
  5 31  1  0  0  0  0
  5 32  1  0  0  0  0
  5  6  1  0  0  0  0
  6  7  1  0  0  0  0
  7  8  2  0  0  0  0
  8 33  1  0  0  0  0
  8  9  1  0  0  0  0
  9 10  2  0  0  0  0
 10 11  1  0  0  0  0
 11 34  1  0  0  0  0
 11 35  1  0  0  0  0
 10 12  1  0  0  0  0
 12 13  2  0  0  0  0
 13 36  1  0  0  0  0
 13 14  1  0  0  0  0
 14 15  2  0  0  0  0
 15  6  1  0  0  0  0
 15  9  1  0  0  0  0
 12 16  1  0  0  0  0
 16 17  2  0  0  0  0
 16 18  1  0  0  0  0
 18 19  1  0  0  0  0
 19 37  1  0  0  0  0
 19 38  1  0  0  0  0
 19 20  1  0  0  0  0
 20 39  1  0  0  0  0
 20 21  2  0  0  0  0
 21 40  1  0  0  0  0
 21 41  1  0  0  0  0
M  END
>  <LOGBIO>
8.2400

>  <PRED_LOGBIO>
7.3000

>  <XV_RES>
1.1730

>  <WHL_TMPL>
3

>  <ANCH>
2-3;33-31

$$$$
ROW62
  -MTS-   01071502043D 0   0.00000     0.00000     0

 38 39  0  0  0  0  0  0  0  0999 V2000
    5.1350    0.0700    1.5080 C   0  0  0  0  0  0  0  0  0  0  0  0
    3.7640   -0.5970    1.5690 C   0  0  0  0  0  0  0  0  0  0  0  0
    2.9840   -0.2770    0.2940 C   0  0  0  0  0  0  0  0  0  0  0  0
    1.6120   -0.9450    0.3550 C   0  0  0  0  0  0  0  0  0  0  0  0
    0.8320   -0.6260   -0.9200 C   0  0  0  0  0  0  0  0  0  0  0  0
   -0.4880   -1.2680   -0.8610 N   0  0  0  0  0  0  0  0  0  0  0  0
   -0.8180   -2.5980   -1.3360 N   0  0  0  0  0  0  0  0  0  0  0  0
   -2.0980   -2.8350   -1.1180 C   0  0  0  0  0  0  0  0  0  0  0  0
   -2.6970   -1.6460   -0.4710 C   0  0  0  0  0  0  0  0  0  0  0  0
   -3.9830   -1.3280   -0.0190 C   0  0  0  0  0  0  0  0  0  0  0  0
   -5.0310   -2.2510   -0.1450 N   0  0  0  0  0  0  0  0  0  0  0  0
   -4.2050   -0.0730    0.5610 C   0  0  0  0  0  0  0  0  0  0  0  0
   -3.1360    0.8240    0.6710 C   0  0  0  0  0  0  0  0  0  0  0  0
   -1.9170    0.4900    0.2290 N   0  0  0  0  0  0  0  0  0  0  0  0
   -1.6720   -0.7030   -0.3310 C   0  0  0  0  0  0  0  0  0  0  0  0
   -5.5510    0.2990    1.0510 C   0  0  0  0  0  0  0  0  0  0  0  0
   -5.6990    1.3130    1.7310 O   0  0  0  0  0  0  0  0  0  0  0  0
   -6.6010   -0.4630    0.7560 N   0  0  0  0  0  0  0  0  0  0  0  0
   -7.9380   -0.0930    1.2420 C   0  0  0  0  0  0  0  0  0  0  0  0
    5.6820   -0.3040    0.6450 H   0  0  0  0  0  0  0  0  0  0  0  0
    5.6890   -0.1570    2.4160 H   0  0  0  0  0  0  0  0  0  0  0  0
    5.0100    1.1480    1.4190 H   0  0  0  0  0  0  0  0  0  0  0  0
    3.8880   -1.6740    1.6580 H   0  0  0  0  0  0  0  0  0  0  0  0
    3.2160   -0.2230    2.4320 H   0  0  0  0  0  0  0  0  0  0  0  0
    2.8600    0.8000    0.2050 H   0  0  0  0  0  0  0  0  0  0  0  0
    3.5320   -0.6510   -0.5690 H   0  0  0  0  0  0  0  0  0  0  0  0
    1.7360   -2.0220    0.4440 H   0  0  0  0  0  0  0  0  0  0  0  0
    1.0640   -0.5710    1.2180 H   0  0  0  0  0  0  0  0  0  0  0  0
    0.7080    0.4510   -1.0090 H   0  0  0  0  0  0  0  0  0  0  0  0
    1.3800   -1.0000   -1.7830 H   0  0  0  0  0  0  0  0  0  0  0  0
   -2.6210   -3.7460   -1.3690 H   0  0  0  0  0  0  0  0  0  0  0  0
   -5.6040   -2.2540   -0.9770 H   0  0  0  0  0  0  0  0  0  0  0  0
   -5.2140   -2.9120    0.5960 H   0  0  0  0  0  0  0  0  0  0  0  0
   -3.2960    1.7950    1.1170 H   0  0  0  0  0  0  0  0  0  0  0  0
   -6.4790   -1.2960    0.1970 H   0  0  0  0  0  0  0  0  0  0  0  0
   -8.2070    0.8870    0.8540 H   0  0  0  0  0  0  0  0  0  0  0  0
   -8.6640   -0.8290    0.9030 H   0  0  0  0  0  0  0  0  0  0  0  0
   -7.9320   -0.0630    2.3300 H   0  0  0  0  0  0  0  0  0  0  0  0
  1 20  1  0  0  0  0
  1 21  1  0  0  0  0
  1 22  1  0  0  0  0
  1  2  1  0  0  0  0
  2 23  1  0  0  0  0
  2 24  1  0  0  0  0
  2  3  1  0  0  0  0
  3 25  1  0  0  0  0
  3 26  1  0  0  0  0
  3  4  1  0  0  0  0
  4 27  1  0  0  0  0
  4 28  1  0  0  0  0
  4  5  1  0  0  0  0
  5 29  1  0  0  0  0
  5 30  1  0  0  0  0
  5  6  1  0  0  0  0
  6  7  1  0  0  0  0
  7  8  2  0  0  0  0
  8 31  1  0  0  0  0
  8  9  1  0  0  0  0
  9 10  2  0  0  0  0
 10 11  1  0  0  0  0
 11 32  1  0  0  0  0
 11 33  1  0  0  0  0
 10 12  1  0  0  0  0
 12 13  2  0  0  0  0
 13 34  1  0  0  0  0
 13 14  1  0  0  0  0
 14 15  2  0  0  0  0
 15  6  1  0  0  0  0
 15  9  1  0  0  0  0
 12 16  1  0  0  0  0
 16 17  2  0  0  0  0
 16 18  1  0  0  0  0
 18 35  1  0  0  0  0
 18 19  1  0  0  0  0
 19 36  1  0  0  0  0
 19 37  1  0  0  0  0
 19 38  1  0  0  0  0
M  END
>  <LOGBIO>
6.4500

>  <PRED_LOGBIO>
6.7100

>  <XV_RES>
-0.3590

>  <WHL_TMPL>
2

>  <ANCH>
13-14;30-17

$$$$
ROW63
  -MTS-   01071502043D 0   0.00000     0.00000     0

 35 38  0  0  0  0  0  0  0  0999 V2000
   -4.0280   -3.2890   -0.0710 C   0  0  0  0  0  0  0  0  0  0  0  0
   -3.6870   -2.1150   -0.8120 O   0  0  0  0  0  0  0  0  0  0  0  0
   -2.6660   -1.3310   -0.3420 C   0  0  0  0  0  0  0  0  0  0  0  0
   -1.4190   -1.5440   -0.7190 N   0  0  0  0  0  0  0  0  0  0  0  0
   -0.3580   -0.7590   -0.2540 C   0  0  0  0  0  0  0  0  0  0  0  0
    0.9400   -0.7880   -0.4900 N   0  0  0  0  0  0  0  0  0  0  0  0
    1.5390    0.2400    0.2480 C   0  0  0  0  0  0  0  0  0  0  0  0
    0.5680    0.8720    0.9210 C   0  0  0  0  0  0  0  0  0  0  0  0
   -0.6210    0.2630    0.6200 N   0  0  0  0  0  0  0  0  0  0  0  0
   -1.9020    0.5150    1.0350 C   0  0  0  0  0  0  0  0  0  0  0  0
   -2.2470    1.6280    1.9950 C   0  0  0  0  0  0  0  0  0  0  0  0
   -4.0630    1.7500    2.0040 S   0  0  0  0  0  0  0  0  0  0  0  0
   -4.2910    0.1650    1.1400 C   0  0  0  0  0  0  0  0  0  0  0  0
   -2.9340   -0.2230    0.6030 C   0  0  0  0  0  0  0  0  0  0  0  0
    2.9820    0.5680    0.2790 C   0  0  0  0  0  0  0  0  0  0  0  0
    3.4080    1.5260    0.9200 O   0  0  0  0  0  0  0  0  0  0  0  0
    3.9380   -0.2920   -0.4540 C   0  0  0  0  0  0  0  0  0  0  0  0
    4.8760    0.2830   -1.3190 C   0  0  0  0  0  0  0  0  0  0  0  0
    5.7800   -0.5300   -2.0120 C   0  0  0  0  0  0  0  0  0  0  0  0
    5.7470   -1.9190   -1.8400 C   0  0  0  0  0  0  0  0  0  0  0  0
    4.8090   -2.4940   -0.9740 C   0  0  0  0  0  0  0  0  0  0  0  0
    3.9050   -1.6810   -0.2810 C   0  0  0  0  0  0  0  0  0  0  0  0
   -4.3290   -3.0080    0.9360 H   0  0  0  0  0  0  0  0  0  0  0  0
   -4.8490   -3.8030   -0.5650 H   0  0  0  0  0  0  0  0  0  0  0  0
   -3.1650   -3.9490   -0.0200 H   0  0  0  0  0  0  0  0  0  0  0  0
    0.7000    1.7140    1.5840 H   0  0  0  0  0  0  0  0  0  0  0  0
   -1.8590    2.5540    1.5750 H   0  0  0  0  0  0  0  0  0  0  0  0
   -1.9500    1.3540    3.0060 H   0  0  0  0  0  0  0  0  0  0  0  0
   -4.9390    0.3490    0.2860 H   0  0  0  0  0  0  0  0  0  0  0  0
   -4.6140   -0.5530    1.8910 H   0  0  0  0  0  0  0  0  0  0  0  0
    4.9020    1.3550   -1.4530 H   0  0  0  0  0  0  0  0  0  0  0  0
    6.5040   -0.0860   -2.6800 H   0  0  0  0  0  0  0  0  0  0  0  0
    6.4440   -2.5470   -2.3740 H   0  0  0  0  0  0  0  0  0  0  0  0
    4.7830   -3.5660   -0.8410 H   0  0  0  0  0  0  0  0  0  0  0  0
    3.1810   -2.1250    0.3870 H   0  0  0  0  0  0  0  0  0  0  0  0
  1 23  1  0  0  0  0
  1 24  1  0  0  0  0
  1 25  1  0  0  0  0
  1  2  1  0  0  0  0
  2  3  1  0  0  0  0
  3  4  2  0  0  0  0
  4  5  1  0  0  0  0
  5  6  2  0  0  0  0
  6  7  1  0  0  0  0
  7  8  2  0  0  0  0
  8 26  1  0  0  0  0
  8  9  1  0  0  0  0
  9  5  1  0  0  0  0
  9 10  1  0  0  0  0
 10 11  1  0  0  0  0
 11 27  1  0  0  0  0
 11 28  1  0  0  0  0
 11 12  1  0  0  0  0
 12 13  1  0  0  0  0
 13 29  1  0  0  0  0
 13 30  1  0  0  0  0
 13 14  1  0  0  0  0
 14  3  1  0  0  0  0
 14 10  2  0  0  0  0
  7 15  1  0  0  0  0
 15 16  2  0  0  0  0
 15 17  1  0  0  0  0
 17 18  2  0  0  0  0
 18 31  1  0  0  0  0
 18 19  1  0  0  0  0
 19 32  1  0  0  0  0
 19 20  2  0  0  0  0
 20 33  1  0  0  0  0
 20 21  1  0  0  0  0
 21 34  1  0  0  0  0
 21 22  2  0  0  0  0
 22 17  1  0  0  0  0
 22 35  1  0  0  0  0
M  END
>  <LOGBIO>
6.3700

>  <PRED_LOGBIO>
5.8700

>  <XV_RES>
0.6890

>  <WHL_TMPL>
1

>  <ANCH>
23-24;10-23

$$$$
ROW64
  -MTS-   01071502043D 0   0.00000     0.00000     0

 33 35  0  0  0  0  0  0  0  0999 V2000
   -3.4750    1.4080    2.6670 C   0  0  0  0  0  0  0  0  0  0  0  0
   -2.2860    1.6900    1.8500 N   0  0  0  0  0  0  0  0  0  0  0  0
   -1.6140    2.8030    2.1320 C   0  0  0  0  0  0  0  0  0  0  0  0
   -2.0220    3.5200    3.0450 O   0  0  0  0  0  0  0  0  0  0  0  0
   -0.3740    3.2280    1.3820 C   0  0  0  0  0  0  0  0  0  0  0  0
    0.5810    2.1660    1.7300 N   0  0  0  0  0  0  0  0  0  0  0  0
    0.4650    0.9000    1.3780 C   0  0  0  0  0  0  0  0  0  0  0  0
    1.5230   -0.0370    1.8160 C   0  0  0  0  0  0  0  0  0  0  0  0
    2.5280    0.4000    2.6870 C   0  0  0  0  0  0  0  0  0  0  0  0
    3.5290   -0.4860    3.1020 C   0  0  0  0  0  0  0  0  0  0  0  0
    3.5260   -1.8090    2.6460 C   0  0  0  0  0  0  0  0  0  0  0  0
    2.5200   -2.2470    1.7760 C   0  0  0  0  0  0  0  0  0  0  0  0
    1.5190   -1.3610    1.3600 C   0  0  0  0  0  0  0  0  0  0  0  0
   -0.6510    0.3510    0.5740 C   0  0  0  0  0  0  0  0  0  0  0  0
   -0.3950   -0.5820   -0.4380 C   0  0  0  0  0  0  0  0  0  0  0  0
   -1.4540   -1.1140   -1.1840 C   0  0  0  0  0  0  0  0  0  0  0  0
   -1.1370   -2.2730   -2.4420 Cl  0  0  0  0  0  0  0  0  0  0  0  0
   -2.7690   -0.7120   -0.9170 C   0  0  0  0  0  0  0  0  0  0  0  0
   -3.0240    0.2200    0.0960 C   0  0  0  0  0  0  0  0  0  0  0  0
   -1.9650    0.7520    0.8410 C   0  0  0  0  0  0  0  0  0  0  0  0
   -3.9200    2.3440    2.9950 H   0  0  0  0  0  0  0  0  0  0  0  0
   -3.1870    0.8190    3.5350 H   0  0  0  0  0  0  0  0  0  0  0  0
   -4.1980    0.8510    2.0740 H   0  0  0  0  0  0  0  0  0  0  0  0
   -0.0180    4.1620    1.8120 H   0  0  0  0  0  0  0  0  0  0  0  0
   -0.5750    3.2120    0.3130 H   0  0  0  0  0  0  0  0  0  0  0  0
    2.5310    1.4220    3.0390 H   0  0  0  0  0  0  0  0  0  0  0  0
    4.3050   -0.1480    3.7740 H   0  0  0  0  0  0  0  0  0  0  0  0
    4.2980   -2.4930    2.9670 H   0  0  0  0  0  0  0  0  0  0  0  0
    2.5170   -3.2680    1.4240 H   0  0  0  0  0  0  0  0  0  0  0  0
    0.7440   -1.6980    0.6890 H   0  0  0  0  0  0  0  0  0  0  0  0
    0.6190   -0.8910   -0.6440 H   0  0  0  0  0  0  0  0  0  0  0  0
   -3.5860   -1.1230   -1.4920 H   0  0  0  0  0  0  0  0  0  0  0  0
   -4.0380    0.5300    0.3020 H   0  0  0  0  0  0  0  0  0  0  0  0
  1 21  1  0  0  0  0
  1 22  1  0  0  0  0
  1 23  1  0  0  0  0
  1  2  1  0  0  0  0
  2  3  1  0  0  0  0
  3  4  2  0  0  0  0
  3  5  1  0  0  0  0
  5 24  1  0  0  0  0
  5 25  1  0  0  0  0
  5  6  1  0  0  0  0
  6  7  2  0  0  0  0
  7  8  1  0  0  0  0
  8  9  2  0  0  0  0
  9 26  1  0  0  0  0
  9 10  1  0  0  0  0
 10 27  1  0  0  0  0
 10 11  2  0  0  0  0
 11 28  1  0  0  0  0
 11 12  1  0  0  0  0
 12 29  1  0  0  0  0
 12 13  2  0  0  0  0
 13  8  1  0  0  0  0
 13 30  1  0  0  0  0
  7 14  1  0  0  0  0
 14 15  2  0  0  0  0
 15 31  1  0  0  0  0
 15 16  1  0  0  0  0
 16 17  1  0  0  0  0
 16 18  2  0  0  0  0
 18 32  1  0  0  0  0
 18 19  1  0  0  0  0
 19 33  1  0  0  0  0
 19 20  2  0  0  0  0
 20  2  1  0  0  0  0
 20 14  1  0  0  0  0
M  END
>  <LOGBIO>
8.2200

>  <PRED_LOGBIO>
8.2200

>  <XV_RES>
-0.0100

>  <WHL_TMPL>
1

>  <ANCH>
2-3;33-31

$$$$
ROW65
  -MTS-   01071502043D 0   0.00000     0.00000     0

 32 34  0  0  0  0  0  0  0  0999 V2000
    4.4070   -2.0820   -1.9790 C   0  0  0  0  0  0  0  0  0  0  0  0
    3.2770   -1.3020   -1.3140 C   0  0  0  0  0  0  0  0  0  0  0  0
    3.8680   -0.2290   -0.4000 C   0  0  0  0  0  0  0  0  0  0  0  0
    2.9820    0.5680    0.2790 C   0  0  0  0  0  0  0  0  0  0  0  0
    3.4080    1.5260    0.9200 O   0  0  0  0  0  0  0  0  0  0  0  0
    1.5390    0.2400    0.2480 C   0  0  0  0  0  0  0  0  0  0  0  0
    0.7120    0.8540    1.1040 C   0  0  0  0  0  0  0  0  0  0  0  0
   -0.7300    0.5240    1.0700 C   0  0  0  0  0  0  0  0  0  0  0  0
   -1.1590   -0.4820    0.0730 C   0  0  0  0  0  0  0  0  0  0  0  0
   -0.2380   -1.0300   -0.7320 C   0  0  0  0  0  0  0  0  0  0  0  0
    1.0850   -0.6850   -0.6560 N   0  0  0  0  0  0  0  0  0  0  0  0
   -2.5430   -0.6300    0.2240 N   0  0  0  0  0  0  0  0  0  0  0  0
   -2.9770    0.1630    1.1860 C   0  0  0  0  0  0  0  0  0  0  0  0
   -4.3160    0.4160    1.7640 C   0  0  0  0  0  0  0  0  0  0  0  0
   -4.4750    1.2990    2.7600 C   0  0  0  0  0  0  0  0  0  0  0  0
   -3.3240    2.0470    3.3140 C   0  0  0  0  0  0  0  0  0  0  0  0
   -2.0840    1.8670    2.8380 C   0  0  0  0  0  0  0  0  0  0  0  0
   -1.8250    0.9110    1.7390 C   0  0  0  0  0  0  0  0  0  0  0  0
    5.0200   -2.5550   -1.2140 H   0  0  0  0  0  0  0  0  0  0  0  0
    3.9860   -2.8460   -2.6290 H   0  0  0  0  0  0  0  0  0  0  0  0
    5.0200   -1.4030   -2.5670 H   0  0  0  0  0  0  0  0  0  0  0  0
    2.6640   -1.9810   -0.7260 H   0  0  0  0  0  0  0  0  0  0  0  0
    2.6640   -0.8290   -2.0780 H   0  0  0  0  0  0  0  0  0  0  0  0
    4.4060    0.4450   -1.0640 H   0  0  0  0  0  0  0  0  0  0  0  0
    4.5020   -0.7420    0.3200 H   0  0  0  0  0  0  0  0  0  0  0  0
    1.0920    1.5800    1.8080 H   0  0  0  0  0  0  0  0  0  0  0  0
   -0.5480   -1.7640   -1.4610 H   0  0  0  0  0  0  0  0  0  0  0  0
    1.7450   -1.1240   -1.2820 H   0  0  0  0  0  0  0  0  0  0  0  0
   -5.1730   -0.1150    1.3790 H   0  0  0  0  0  0  0  0  0  0  0  0
   -5.4610    1.4670    3.1660 H   0  0  0  0  0  0  0  0  0  0  0  0
   -3.4870    2.7510    4.1160 H   0  0  0  0  0  0  0  0  0  0  0  0
   -1.2640    2.4270    3.2620 H   0  0  0  0  0  0  0  0  0  0  0  0
  1 19  1  0  0  0  0
  1 20  1  0  0  0  0
  1 21  1  0  0  0  0
  1  2  1  0  0  0  0
  2 22  1  0  0  0  0
  2 23  1  0  0  0  0
  2  3  1  0  0  0  0
  3 24  1  0  0  0  0
  3 25  1  0  0  0  0
  3  4  1  0  0  0  0
  4  5  2  0  0  0  0
  4  6  1  0  0  0  0
  6  7  2  0  0  0  0
  7 26  1  0  0  0  0
  7  8  1  0  0  0  0
  8  9  1  0  0  0  0
  9 10  2  0  0  0  0
 10 27  1  0  0  0  0
 10 11  1  0  0  0  0
 11  6  1  0  0  0  0
 11 28  1  0  0  0  0
  9 12  1  0  0  0  0
 12 13  2  0  0  0  0
 13 14  1  0  0  0  0
 14 29  1  0  0  0  0
 14 15  2  0  0  0  0
 15 30  1  0  0  0  0
 15 16  1  0  0  0  0
 16 31  1  0  0  0  0
 16 17  2  0  0  0  0
 17 32  1  0  0  0  0
 17 18  1  0  0  0  0
 18  8  2  0  0  0  0
 18 13  1  0  0  0  0
M  END
>  <LOGBIO>
8.5500

>  <PRED_LOGBIO>
7.8800

>  <XV_RES>
0.7920

>  <WHL_TMPL>
1

>  <ANCH>
23-24;13-11

$$$$
ROW66
  -MTS-   01071502043D 0   0.00000     0.00000     0

 35 38  0  0  0  0  0  0  0  0999 V2000
   -4.1500   -3.4490    3.1230 C   0  0  0  0  0  0  0  0  0  0  0  0
   -5.1590   -3.0890    2.1750 O   0  0  0  0  0  0  0  0  0  0  0  0
   -4.7730   -2.4040    1.0540 C   0  0  0  0  0  0  0  0  0  0  0  0
   -5.6880   -2.1850    0.0170 C   0  0  0  0  0  0  0  0  0  0  0  0
   -5.2930   -1.4840   -1.1290 C   0  0  0  0  0  0  0  0  0  0  0  0
   -3.9830   -1.0030   -1.2380 C   0  0  0  0  0  0  0  0  0  0  0  0
   -3.6110   -0.3050   -2.3940 N   0  0  0  0  0  0  0  0  0  0  0  0
   -2.4010    0.1860   -2.5880 C   0  0  0  0  0  0  0  0  0  0  0  0
   -1.3400    0.0230   -1.5690 C   0  0  0  0  0  0  0  0  0  0  0  0
   -0.0560    0.3940   -1.4750 C   0  0  0  0  0  0  0  0  0  0  0  0
    0.6380    1.0950   -2.4260 O   0  0  0  0  0  0  0  0  0  0  0  0
    0.4540   -0.0370   -0.2790 N   0  0  0  0  0  0  0  0  0  0  0  0
   -0.6040   -0.7330    0.4270 N   0  0  0  0  0  0  0  0  0  0  0  0
   -1.6860   -0.7080   -0.3300 C   0  0  0  0  0  0  0  0  0  0  0  0
   -3.0680   -1.2220   -0.2020 C   0  0  0  0  0  0  0  0  0  0  0  0
   -3.4630   -1.9220    0.9440 C   0  0  0  0  0  0  0  0  0  0  0  0
    1.7760    0.1620    0.1850 C   0  0  0  0  0  0  0  0  0  0  0  0
    2.6980    0.8570   -0.6060 C   0  0  0  0  0  0  0  0  0  0  0  0
    4.0060    1.0530   -0.1470 C   0  0  0  0  0  0  0  0  0  0  0  0
    4.3910    0.5560    1.1040 C   0  0  0  0  0  0  0  0  0  0  0  0
    3.4690   -0.1390    1.8950 C   0  0  0  0  0  0  0  0  0  0  0  0
    2.1610   -0.3350    1.4360 C   0  0  0  0  0  0  0  0  0  0  0  0
   -3.6650   -2.5490    3.4950 H   0  0  0  0  0  0  0  0  0  0  0  0
   -4.6070   -3.9840    3.9530 H   0  0  0  0  0  0  0  0  0  0  0  0
   -3.4120   -4.0870    2.6420 H   0  0  0  0  0  0  0  0  0  0  0  0
   -6.6990   -2.5560    0.1020 H   0  0  0  0  0  0  0  0  0  0  0  0
   -5.9990   -1.3150   -1.9280 H   0  0  0  0  0  0  0  0  0  0  0  0
   -2.1820    0.7140   -3.5040 H   0  0  0  0  0  0  0  0  0  0  0  0
    1.1970    0.5040   -2.9540 H   0  0  0  0  0  0  0  0  0  0  0  0
   -2.7570   -2.0910    1.7440 H   0  0  0  0  0  0  0  0  0  0  0  0
    2.4010    1.2410   -1.5710 H   0  0  0  0  0  0  0  0  0  0  0  0
    4.7180    1.5890   -0.7570 H   0  0  0  0  0  0  0  0  0  0  0  0
    5.4000    0.7080    1.4580 H   0  0  0  0  0  0  0  0  0  0  0  0
    3.7660   -0.5230    2.8600 H   0  0  0  0  0  0  0  0  0  0  0  0
    1.4490   -0.8710    2.0460 H   0  0  0  0  0  0  0  0  0  0  0  0
  1 23  1  0  0  0  0
  1 24  1  0  0  0  0
  1 25  1  0  0  0  0
  1  2  1  0  0  0  0
  2  3  1  0  0  0  0
  3  4  1  0  0  0  0
  4 26  1  0  0  0  0
  4  5  2  0  0  0  0
  5 27  1  0  0  0  0
  5  6  1  0  0  0  0
  6  7  1  0  0  0  0
  7  8  2  0  0  0  0
  8 28  1  0  0  0  0
  8  9  1  0  0  0  0
  9 10  2  0  0  0  0
 10 11  1  0  0  0  0
 11 29  1  0  0  0  0
 10 12  1  0  0  0  0
 12 13  1  0  0  0  0
 13 14  2  0  0  0  0
 14  9  1  0  0  0  0
 14 15  1  0  0  0  0
 15  6  2  0  0  0  0
 15 16  1  0  0  0  0
 16  3  2  0  0  0  0
 16 30  1  0  0  0  0
 12 17  1  0  0  0  0
 17 18  2  0  0  0  0
 18 31  1  0  0  0  0
 18 19  1  0  0  0  0
 19 32  1  0  0  0  0
 19 20  2  0  0  0  0
 20 33  1  0  0  0  0
 20 21  1  0  0  0  0
 21 34  1  0  0  0  0
 21 22  2  0  0  0  0
 22 17  1  0  0  0  0
 22 35  1  0  0  0  0
M  END
>  <LOGBIO>
9.4200

>  <PRED_LOGBIO>
8.9300

>  <XV_RES>
1.3380

>  <WHL_TMPL>
2

>  <ANCH>
11-13;22-21

$$$$
ROW67
  -MTS-   01071502043D 0   0.00000     0.00000     0

 38 41  0  0  0  0  0  0  0  0999 V2000
    2.9600    1.2290    1.5370 O   0  0  0  0  0  0  0  0  0  0  0  0
    2.1400    0.9900    0.4660 C   0  0  0  0  0  0  0  0  0  0  0  0
    1.5320   -0.1960    0.3230 C   0  0  0  0  0  0  0  0  0  0  0  0
    1.8370   -1.2910    1.2700 C   0  0  0  0  0  0  0  0  0  0  0  0
    2.8200   -2.1330    1.0100 N   0  0  0  0  0  0  0  0  0  0  0  0
    3.1630   -3.1900    1.8610 C   0  0  0  0  0  0  0  0  0  0  0  0
    4.1090   -2.9950    2.8750 C   0  0  0  0  0  0  0  0  0  0  0  0
    4.4520   -4.0530    3.7250 C   0  0  0  0  0  0  0  0  0  0  0  0
    3.8490   -5.3060    3.5630 C   0  0  0  0  0  0  0  0  0  0  0  0
    2.9030   -5.5010    2.5490 C   0  0  0  0  0  0  0  0  0  0  0  0
    2.5600   -4.4430    1.6980 C   0  0  0  0  0  0  0  0  0  0  0  0
    0.8830   -1.4740    2.7500 S   0  0  0  0  0  0  0  0  0  0  0  0
    0.5580   -0.4250   -0.7680 C   0  0  0  0  0  0  0  0  0  0  0  0
   -0.4220   -1.3000   -0.8910 N   0  0  0  0  0  0  0  0  0  0  0  0
   -1.0600   -1.1090   -2.1230 C   0  0  0  0  0  0  0  0  0  0  0  0
   -2.1370   -1.7470   -2.7490 C   0  0  0  0  0  0  0  0  0  0  0  0
   -2.5610   -1.3250   -4.0150 C   0  0  0  0  0  0  0  0  0  0  0  0
   -1.9070   -0.2650   -4.6540 C   0  0  0  0  0  0  0  0  0  0  0  0
   -0.8300    0.3730   -4.0280 C   0  0  0  0  0  0  0  0  0  0  0  0
   -0.4060   -0.0490   -2.7620 C   0  0  0  0  0  0  0  0  0  0  0  0
    0.6200    0.3700   -1.8820 N   0  0  0  0  0  0  0  0  0  0  0  0
    1.6460    1.4200   -1.9550 C   0  0  0  0  0  0  0  0  0  0  0  0
    1.9040    2.0560   -0.5760 C   0  0  0  0  0  0  0  0  0  0  0  0
    3.8760    0.9830    1.3350 H   0  0  0  0  0  0  0  0  0  0  0  0
    4.5740   -2.0290    3.0000 H   0  0  0  0  0  0  0  0  0  0  0  0
    5.1820   -3.9020    4.5070 H   0  0  0  0  0  0  0  0  0  0  0  0
    4.1130   -6.1220    4.2190 H   0  0  0  0  0  0  0  0  0  0  0  0
    2.4380   -6.4680    2.4230 H   0  0  0  0  0  0  0  0  0  0  0  0
    1.8300   -4.5940    0.9170 H   0  0  0  0  0  0  0  0  0  0  0  0
    1.5070   -2.5400    3.2420 H   0  0  0  0  0  0  0  0  0  0  0  0
   -2.6420   -2.5650   -2.2560 H   0  0  0  0  0  0  0  0  0  0  0  0
   -3.3920   -1.8170   -4.4980 H   0  0  0  0  0  0  0  0  0  0  0  0
   -2.2340    0.0610   -5.6310 H   0  0  0  0  0  0  0  0  0  0  0  0
   -0.3250    1.1910   -4.5210 H   0  0  0  0  0  0  0  0  0  0  0  0
    1.2350    2.2070   -2.5830 H   0  0  0  0  0  0  0  0  0  0  0  0
    2.5780    0.9760   -2.2990 H   0  0  0  0  0  0  0  0  0  0  0  0
    2.8330    2.6160   -0.6620 H   0  0  0  0  0  0  0  0  0  0  0  0
    1.0220    2.6270   -0.2950 H   0  0  0  0  0  0  0  0  0  0  0  0
  1 24  1  0  0  0  0
  1  2  1  0  0  0  0
  2  3  2  0  0  0  0
  3  4  1  0  0  0  0
  4  5  2  0  0  0  0
  5  6  1  0  0  0  0
  6  7  2  0  0  0  0
  7 25  1  0  0  0  0
  7  8  1  0  0  0  0
  8 26  1  0  0  0  0
  8  9  2  0  0  0  0
  9 27  1  0  0  0  0
  9 10  1  0  0  0  0
 10 28  1  0  0  0  0
 10 11  2  0  0  0  0
 11  6  1  0  0  0  0
 11 29  1  0  0  0  0
  4 12  1  0  0  0  0
 12 30  1  0  0  0  0
  3 13  1  0  0  0  0
 13 14  2  0  0  0  0
 14 15  1  0  0  0  0
 15 16  2  0  0  0  0
 16 31  1  0  0  0  0
 16 17  1  0  0  0  0
 17 32  1  0  0  0  0
 17 18  2  0  0  0  0
 18 33  1  0  0  0  0
 18 19  1  0  0  0  0
 19 34  1  0  0  0  0
 19 20  2  0  0  0  0
 20 15  1  0  0  0  0
 20 21  1  0  0  0  0
 21 13  1  0  0  0  0
 21 22  1  0  0  0  0
 22 35  1  0  0  0  0
 22 36  1  0  0  0  0
 22 23  1  0  0  0  0
 23  2  1  0  0  0  0
 23 37  1  0  0  0  0
 23 38  1  0  0  0  0
M  END
>  <LOGBIO>
6.4900

>  <PRED_LOGBIO>
6.5800

>  <XV_RES>
-0.0840

>  <WHL_TMPL>
2

>  <ANCH>
14-15;21-20

$$$$
ROW68
  -MTS-   01071502043D 0   0.00000     0.00000     0

 41 42  0  0  0  0  0  0  0  0999 V2000
   -9.6750    5.3270    0.1340 C   0  0  0  0  0  0  0  0  0  0  0  0
   -8.6770    4.2820   -0.3570 C   0  0  0  0  0  0  0  0  0  0  0  0
   -8.2060    3.4330    0.8240 C   0  0  0  0  0  0  0  0  0  0  0  0
   -7.2060    2.3870    0.3320 C   0  0  0  0  0  0  0  0  0  0  0  0
   -6.7360    1.5390    1.5120 C   0  0  0  0  0  0  0  0  0  0  0  0
   -5.7740    0.5320    1.0400 N   0  0  0  0  0  0  0  0  0  0  0  0
   -6.0900   -0.8050    0.5750 N   0  0  0  0  0  0  0  0  0  0  0  0
   -4.9750   -1.4220    0.2310 C   0  0  0  0  0  0  0  0  0  0  0  0
   -3.8360   -0.5040    0.4560 C   0  0  0  0  0  0  0  0  0  0  0  0
   -2.4510   -0.6080    0.2750 C   0  0  0  0  0  0  0  0  0  0  0  0
   -1.8840   -1.7900   -0.2230 N   0  0  0  0  0  0  0  0  0  0  0  0
   -1.6430    0.4870    0.5990 C   0  0  0  0  0  0  0  0  0  0  0  0
   -2.2410    1.6520    1.0940 C   0  0  0  0  0  0  0  0  0  0  0  0
   -3.5700    1.7200    1.2550 N   0  0  0  0  0  0  0  0  0  0  0  0
   -4.3710    0.6890    0.9540 C   0  0  0  0  0  0  0  0  0  0  0  0
   -0.1750    0.4150    0.4220 C   0  0  0  0  0  0  0  0  0  0  0  0
    0.5910    1.0580    1.0760 O   0  0  0  0  0  0  0  0  0  0  0  0
    0.2320   -0.4640   -0.5700 O   0  0  0  0  0  0  0  0  0  0  0  0
    1.5760   -0.6060   -0.8060 C   0  0  0  0  0  0  0  0  0  0  0  0
    1.9710   -1.3570   -2.0550 C   0  0  0  0  0  0  0  0  0  0  0  0
    3.2660   -1.5350   -2.3490 C   0  0  0  0  0  0  0  0  0  0  0  0
  -10.5290    4.8280    0.5860 H   0  0  0  0  0  0  0  0  0  0  0  0
  -10.0100    5.9310   -0.7060 H   0  0  0  0  0  0  0  0  0  0  0  0
   -9.1960    5.9670    0.8730 H   0  0  0  0  0  0  0  0  0  0  0  0
   -9.1550    3.6420   -1.0950 H   0  0  0  0  0  0  0  0  0  0  0  0
   -7.8220    4.7810   -0.8080 H   0  0  0  0  0  0  0  0  0  0  0  0
   -7.7270    4.0730    1.5620 H   0  0  0  0  0  0  0  0  0  0  0  0
   -9.0610    2.9340    1.2760 H   0  0  0  0  0  0  0  0  0  0  0  0
   -7.6850    1.7470   -0.4060 H   0  0  0  0  0  0  0  0  0  0  0  0
   -6.3520    2.8860   -0.1200 H   0  0  0  0  0  0  0  0  0  0  0  0
   -6.2570    2.1780    2.2510 H   0  0  0  0  0  0  0  0  0  0  0  0
   -7.5900    1.0400    1.9640 H   0  0  0  0  0  0  0  0  0  0  0  0
   -4.9060   -2.4300   -0.1510 H   0  0  0  0  0  0  0  0  0  0  0  0
   -1.7640   -1.9130   -1.2180 H   0  0  0  0  0  0  0  0  0  0  0  0
   -1.5960   -2.5190    0.4140 H   0  0  0  0  0  0  0  0  0  0  0  0
   -1.6270    2.5030    1.3470 H   0  0  0  0  0  0  0  0  0  0  0  0
    1.9490   -1.2090    0.0200 H   0  0  0  0  0  0  0  0  0  0  0  0
    2.0270    0.3820   -0.8720 H   0  0  0  0  0  0  0  0  0  0  0  0
    1.2090   -1.7520   -2.7110 H   0  0  0  0  0  0  0  0  0  0  0  0
    4.0270   -1.1400   -1.6930 H   0  0  0  0  0  0  0  0  0  0  0  0
    3.5480   -2.0720   -3.2430 H   0  0  0  0  0  0  0  0  0  0  0  0
  1 22  1  0  0  0  0
  1 23  1  0  0  0  0
  1 24  1  0  0  0  0
  1  2  1  0  0  0  0
  2 25  1  0  0  0  0
  2 26  1  0  0  0  0
  2  3  1  0  0  0  0
  3 27  1  0  0  0  0
  3 28  1  0  0  0  0
  3  4  1  0  0  0  0
  4 29  1  0  0  0  0
  4 30  1  0  0  0  0
  4  5  1  0  0  0  0
  5 31  1  0  0  0  0
  5 32  1  0  0  0  0
  5  6  1  0  0  0  0
  6  7  1  0  0  0  0
  7  8  2  0  0  0  0
  8 33  1  0  0  0  0
  8  9  1  0  0  0  0
  9 10  2  0  0  0  0
 10 11  1  0  0  0  0
 11 34  1  0  0  0  0
 11 35  1  0  0  0  0
 10 12  1  0  0  0  0
 12 13  2  0  0  0  0
 13 36  1  0  0  0  0
 13 14  1  0  0  0  0
 14 15  2  0  0  0  0
 15  6  1  0  0  0  0
 15  9  1  0  0  0  0
 12 16  1  0  0  0  0
 16 17  2  0  0  0  0
 16 18  1  0  0  0  0
 18 19  1  0  0  0  0
 19 37  1  0  0  0  0
 19 38  1  0  0  0  0
 19 20  1  0  0  0  0
 20 39  1  0  0  0  0
 20 21  2  0  0  0  0
 21 40  1  0  0  0  0
 21 41  1  0  0  0  0
M  END
>  <LOGBIO>
7.8000

>  <PRED_LOGBIO>
7.0000

>  <XV_RES>
0.9650

>  <WHL_TMPL>
3

>  <ANCH>
2-3;33-31

$$$$
ROW69
  -MTS-   01071502043D 0   0.00000     0.00000     0

 40 42  0  0  0  0  0  0  0  0999 V2000
   -8.6290    1.9810    1.6290 C   0  0  0  0  0  0  0  0  0  0  0  0
   -7.1960    2.4040    1.9390 C   0  0  0  0  0  0  0  0  0  0  0  0
   -6.2230    1.4530    1.2420 C   0  0  0  0  0  0  0  0  0  0  0  0
   -4.8800    1.8490    1.5320 O   0  0  0  0  0  0  0  0  0  0  0  0
   -3.9020    1.0750    0.9650 C   0  0  0  0  0  0  0  0  0  0  0  0
   -4.2300   -0.1600    0.3930 C   0  0  0  0  0  0  0  0  0  0  0  0
   -3.2300   -0.9500   -0.1860 C   0  0  0  0  0  0  0  0  0  0  0  0
   -1.9030   -0.5060   -0.1940 C   0  0  0  0  0  0  0  0  0  0  0  0
   -0.7220   -1.0950   -0.7040 N   0  0  0  0  0  0  0  0  0  0  0  0
    0.3660   -0.2260   -0.4520 C   0  0  0  0  0  0  0  0  0  0  0  0
    1.7330   -0.3130   -0.7390 C   0  0  0  0  0  0  0  0  0  0  0  0
    2.5670    0.6740   -0.3830 N   0  0  0  0  0  0  0  0  0  0  0  0
    2.1340    1.7710    0.2530 C   0  0  0  0  0  0  0  0  0  0  0  0
    3.0460    2.7740    0.6030 N   0  0  0  0  0  0  0  0  0  0  0  0
    3.1400    3.7530   -0.0670 C   0  0  0  0  0  0  0  0  0  0  0  0
    3.2660    5.0700   -0.9670 S   0  0  0  0  0  0  0  0  0  0  0  0
    0.7790    1.9240    0.5700 C   0  0  0  0  0  0  0  0  0  0  0  0
    0.2920    3.1610    1.2870 C   0  0  0  0  0  0  0  0  0  0  0  0
    0.3480    2.9470    2.7000 O   0  0  0  0  0  0  0  0  0  0  0  0
   -0.1030    4.0880    3.4330 C   0  0  0  0  0  0  0  0  0  0  0  0
   -0.1150    0.9090    0.2110 C   0  0  0  0  0  0  0  0  0  0  0  0
   -1.5750    0.7300    0.3770 C   0  0  0  0  0  0  0  0  0  0  0  0
   -2.5740    1.5200    0.9570 C   0  0  0  0  0  0  0  0  0  0  0  0
   -8.7940    0.9670    1.9870 H   0  0  0  0  0  0  0  0  0  0  0  0
   -9.3220    2.6580    2.1250 H   0  0  0  0  0  0  0  0  0  0  0  0
   -8.7940    2.0170    0.5540 H   0  0  0  0  0  0  0  0  0  0  0  0
   -7.0310    2.3670    3.0130 H   0  0  0  0  0  0  0  0  0  0  0  0
   -7.0310    3.4180    1.5810 H   0  0  0  0  0  0  0  0  0  0  0  0
   -6.3880    1.4900    0.1670 H   0  0  0  0  0  0  0  0  0  0  0  0
   -6.3880    0.4390    1.6000 H   0  0  0  0  0  0  0  0  0  0  0  0
   -5.2540   -0.5030    0.3990 H   0  0  0  0  0  0  0  0  0  0  0  0
   -3.4830   -1.9030   -0.6270 H   0  0  0  0  0  0  0  0  0  0  0  0
   -0.6640   -1.9900   -1.1700 H   0  0  0  0  0  0  0  0  0  0  0  0
    2.1190   -1.1820   -1.2500 H   0  0  0  0  0  0  0  0  0  0  0  0
   -0.7340    3.3700    0.9920 H   0  0  0  0  0  0  0  0  0  0  0  0
    0.9250    4.0060    1.0230 H   0  0  0  0  0  0  0  0  0  0  0  0
   -1.1340    4.3090    3.1630 H   0  0  0  0  0  0  0  0  0  0  0  0
   -0.0430    3.8810    4.4990 H   0  0  0  0  0  0  0  0  0  0  0  0
    0.5250    4.9440    3.1940 H   0  0  0  0  0  0  0  0  0  0  0  0
   -2.3210    2.4730    1.3980 H   0  0  0  0  0  0  0  0  0  0  0  0
  1 24  1  0  0  0  0
  1 25  1  0  0  0  0
  1 26  1  0  0  0  0
  1  2  1  0  0  0  0
  2 27  1  0  0  0  0
  2 28  1  0  0  0  0
  2  3  1  0  0  0  0
  3 29  1  0  0  0  0
  3 30  1  0  0  0  0
  3  4  1  0  0  0  0
  4  5  1  0  0  0  0
  5  6  2  0  0  0  0
  6 31  1  0  0  0  0
  6  7  1  0  0  0  0
  7 32  1  0  0  0  0
  7  8  2  0  0  0  0
  8  9  1  0  0  0  0
  9 33  1  0  0  0  0
  9 10  1  0  0  0  0
 10 11  2  0  0  0  0
 11 34  1  0  0  0  0
 11 12  1  0  0  0  0
 12 13  2  0  0  0  0
 13 14  1  0  0  0  0
 14 15  2  0  0  0  0
 15 16  2  0  0  0  0
 13 17  1  0  0  0  0
 17 18  1  0  0  0  0
 18 35  1  0  0  0  0
 18 36  1  0  0  0  0
 18 19  1  0  0  0  0
 19 20  1  0  0  0  0
 20 37  1  0  0  0  0
 20 38  1  0  0  0  0
 20 39  1  0  0  0  0
 17 21  2  0  0  0  0
 21 10  1  0  0  0  0
 21 22  1  0  0  0  0
 22  8  1  0  0  0  0
 22 23  2  0  0  0  0
 23  5  1  0  0  0  0
 23 40  1  0  0  0  0
M  END
>  <LOGBIO>
7.6100

>  <PRED_LOGBIO>
6.8200

>  <XV_RES>
1.0220

>  <WHL_TMPL>
2

>  <ANCH>
5-4;11-12

$$$$
ROW70
  -MTS-   01071502043D 0   0.00000     0.00000     0

 33 35  0  0  0  0  0  0  0  0999 V2000
    5.6500   -2.9550   -3.0330 C   0  0  0  0  0  0  0  0  0  0  0  0
    4.1640   -3.0450   -2.6960 C   0  0  0  0  0  0  0  0  0  0  0  0
    3.7330   -1.8150   -2.1080 O   0  0  0  0  0  0  0  0  0  0  0  0
    2.4190   -1.7060   -1.7350 C   0  0  0  0  0  0  0  0  0  0  0  0
    1.9720   -0.5720   -1.1800 C   0  0  0  0  0  0  0  0  0  0  0  0
    2.8740    0.5800   -0.9570 C   0  0  0  0  0  0  0  0  0  0  0  0
    3.8840    0.7710   -1.6330 O   0  0  0  0  0  0  0  0  0  0  0  0
    2.4600    1.5040    0.1640 C   0  0  0  0  0  0  0  0  0  0  0  0
    0.9670    1.8720    0.0910 C   0  0  0  0  0  0  0  0  0  0  0  0
    0.0940    0.7190   -0.1750 N   0  0  0  0  0  0  0  0  0  0  0  0
    0.5580   -0.4250   -0.7680 C   0  0  0  0  0  0  0  0  0  0  0  0
   -0.4220   -1.3000   -0.8910 N   0  0  0  0  0  0  0  0  0  0  0  0
   -1.6000   -0.7510   -0.3690 C   0  0  0  0  0  0  0  0  0  0  0  0
   -2.9070   -1.2360   -0.2480 C   0  0  0  0  0  0  0  0  0  0  0  0
   -3.8990   -0.4360    0.3330 C   0  0  0  0  0  0  0  0  0  0  0  0
   -3.5830    0.8490    0.7910 C   0  0  0  0  0  0  0  0  0  0  0  0
   -2.2750    1.3330    0.6700 C   0  0  0  0  0  0  0  0  0  0  0  0
   -1.2840    0.5340    0.0890 C   0  0  0  0  0  0  0  0  0  0  0  0
    1.5620   -2.7570   -1.9310 O   0  0  0  0  0  0  0  0  0  0  0  0
    6.2170   -2.7690   -2.1240 H   0  0  0  0  0  0  0  0  0  0  0  0
    5.9780   -3.8900   -3.4810 H   0  0  0  0  0  0  0  0  0  0  0  0
    5.8130   -2.1400   -3.7350 H   0  0  0  0  0  0  0  0  0  0  0  0
    4.0010   -3.8600   -1.9940 H   0  0  0  0  0  0  0  0  0  0  0  0
    3.5970   -3.2310   -3.6050 H   0  0  0  0  0  0  0  0  0  0  0  0
    3.0100    2.4300    0.0120 H   0  0  0  0  0  0  0  0  0  0  0  0
    2.6360    0.9950    1.1100 H   0  0  0  0  0  0  0  0  0  0  0  0
    0.8630    2.5300   -0.7700 H   0  0  0  0  0  0  0  0  0  0  0  0
    0.6860    2.3060    1.0480 H   0  0  0  0  0  0  0  0  0  0  0  0
   -3.1510   -2.2260   -0.6020 H   0  0  0  0  0  0  0  0  0  0  0  0
   -4.9080   -0.8100    0.4270 H   0  0  0  0  0  0  0  0  0  0  0  0
   -4.3480    1.4660    1.2390 H   0  0  0  0  0  0  0  0  0  0  0  0
   -2.0310    2.3240    1.0240 H   0  0  0  0  0  0  0  0  0  0  0  0
    2.0210   -3.5080   -2.3390 H   0  0  0  0  0  0  0  0  0  0  0  0
  1 20  1  0  0  0  0
  1 21  1  0  0  0  0
  1 22  1  0  0  0  0
  1  2  1  0  0  0  0
  2 23  1  0  0  0  0
  2 24  1  0  0  0  0
  2  3  1  0  0  0  0
  3  4  1  0  0  0  0
  4  5  2  0  0  0  0
  5  6  1  0  0  0  0
  6  7  2  0  0  0  0
  6  8  1  0  0  0  0
  8 25  1  0  0  0  0
  8 26  1  0  0  0  0
  8  9  1  0  0  0  0
  9 27  1  0  0  0  0
  9 28  1  0  0  0  0
  9 10  1  0  0  0  0
 10 11  1  0  0  0  0
 11  5  1  0  0  0  0
 11 12  2  0  0  0  0
 12 13  1  0  0  0  0
 13 14  2  0  0  0  0
 14 29  1  0  0  0  0
 14 15  1  0  0  0  0
 15 30  1  0  0  0  0
 15 16  2  0  0  0  0
 16 31  1  0  0  0  0
 16 17  1  0  0  0  0
 17 32  1  0  0  0  0
 17 18  2  0  0  0  0
 18 10  1  0  0  0  0
 18 13  1  0  0  0  0
  4 19  1  0  0  0  0
 19 33  1  0  0  0  0
M  END
>  <LOGBIO>
6.1700

>  <PRED_LOGBIO>
6.7600

>  <XV_RES>
-1.0110

>  <WHL_TMPL>
2

>  <ANCH>
14-15;21-20

$$$$
ROW71
  -MTS-   01071502043D 0   0.00000     0.00000     0

 37 41  0  0  0  0  0  0  0  0999 V2000
   -1.9020    0.0980    1.3890 C   0  0  0  0  0  0  0  0  0  0  0  0
   -1.3370    0.6860    0.1660 N   0  0  0  0  0  0  0  0  0  0  0  0
   -2.0770    1.1160   -0.9600 C   0  0  0  0  0  0  0  0  0  0  0  0
   -3.4530    1.1100   -1.2220 C   0  0  0  0  0  0  0  0  0  0  0  0
   -3.9360    1.6030   -2.4400 C   0  0  0  0  0  0  0  0  0  0  0  0
   -3.0440    2.1030   -3.3960 C   0  0  0  0  0  0  0  0  0  0  0  0
   -1.6680    2.1090   -3.1340 C   0  0  0  0  0  0  0  0  0  0  0  0
   -1.1850    1.6160   -1.9170 C   0  0  0  0  0  0  0  0  0  0  0  0
    0.1760    1.4870   -1.3500 C   0  0  0  0  0  0  0  0  0  0  0  0
    0.0380    0.9150   -0.0790 C   0  0  0  0  0  0  0  0  0  0  0  0
    1.1880    0.6810    0.6840 C   0  0  0  0  0  0  0  0  0  0  0  0
    2.3990    0.9980    0.2070 N   0  0  0  0  0  0  0  0  0  0  0  0
    2.5680    1.5460   -1.0040 C   0  0  0  0  0  0  0  0  0  0  0  0
    3.7650    1.9820   -1.7560 C   0  0  0  0  0  0  0  0  0  0  0  0
    5.1340    1.9730   -1.4600 C   0  0  0  0  0  0  0  0  0  0  0  0
    6.0550    2.4640   -2.3920 C   0  0  0  0  0  0  0  0  0  0  0  0
    5.6090    2.9650   -3.6210 C   0  0  0  0  0  0  0  0  0  0  0  0
    4.2410    2.9750   -3.9170 C   0  0  0  0  0  0  0  0  0  0  0  0
    3.3190    2.4840   -2.9850 C   0  0  0  0  0  0  0  0  0  0  0  0
    1.9090    2.3780   -3.0290 N   0  0  0  0  0  0  0  0  0  0  0  0
    1.0530    2.7960   -4.1490 C   0  0  0  0  0  0  0  0  0  0  0  0
    1.4580    1.8050   -1.8160 C   0  0  0  0  0  0  0  0  0  0  0  0
   -2.8170   -0.4370    1.1440 H   0  0  0  0  0  0  0  0  0  0  0  0
   -2.1240    0.8890    2.1020 H   0  0  0  0  0  0  0  0  0  0  0  0
   -1.1840   -0.5930    1.8250 H   0  0  0  0  0  0  0  0  0  0  0  0
   -4.1410    0.7250   -0.4840 H   0  0  0  0  0  0  0  0  0  0  0  0
   -4.9970    1.5990   -2.6420 H   0  0  0  0  0  0  0  0  0  0  0  0
   -3.4160    2.4840   -4.3360 H   0  0  0  0  0  0  0  0  0  0  0  0
   -0.9800    2.4950   -3.8720 H   0  0  0  0  0  0  0  0  0  0  0  0
    1.0970    0.2410    1.6660 H   0  0  0  0  0  0  0  0  0  0  0  0
    5.4780    1.5860   -0.5120 H   0  0  0  0  0  0  0  0  0  0  0  0
    7.1110    2.4570   -2.1640 H   0  0  0  0  0  0  0  0  0  0  0  0
    6.3200    3.3450   -4.3400 H   0  0  0  0  0  0  0  0  0  0  0  0
    3.8960    3.3620   -4.8650 H   0  0  0  0  0  0  0  0  0  0  0  0
    1.4600    3.6990   -4.5990 H   0  0  0  0  0  0  0  0  0  0  0  0
    0.0480    2.9940   -3.7830 H   0  0  0  0  0  0  0  0  0  0  0  0
    1.0180    2.0030   -4.8930 H   0  0  0  0  0  0  0  0  0  0  0  0
  1 23  1  0  0  0  0
  1 24  1  0  0  0  0
  1 25  1  0  0  0  0
  1  2  1  0  0  0  0
  2  3  1  0  0  0  0
  3  4  2  0  0  0  0
  4 26  1  0  0  0  0
  4  5  1  0  0  0  0
  5 27  1  0  0  0  0
  5  6  2  0  0  0  0
  6 28  1  0  0  0  0
  6  7  1  0  0  0  0
  7 29  1  0  0  0  0
  7  8  2  0  0  0  0
  8  3  1  0  0  0  0
  8  9  1  0  0  0  0
  9 10  2  0  0  0  0
 10  2  1  0  0  0  0
 10 11  1  0  0  0  0
 11 30  1  0  0  0  0
 11 12  2  0  0  0  0
 12 13  1  0  0  0  0
 13 14  1  0  0  0  0
 14 15  2  0  0  0  0
 15 31  1  0  0  0  0
 15 16  1  0  0  0  0
 16 32  1  0  0  0  0
 16 17  2  0  0  0  0
 17 33  1  0  0  0  0
 17 18  1  0  0  0  0
 18 34  1  0  0  0  0
 18 19  2  0  0  0  0
 19 14  1  0  0  0  0
 19 20  1  0  0  0  0
 20 21  1  0  0  0  0
 21 35  1  0  0  0  0
 21 36  1  0  0  0  0
 21 37  1  0  0  0  0
 20 22  1  0  0  0  0
 22  9  1  0  0  0  0
 22 13  2  0  0  0  0
M  END
>  <LOGBIO>
5.7200

>  <PRED_LOGBIO>
5.5000

>  <XV_RES>
-0.0990

>  <WHL_TMPL>
2

>  <ANCH>
1-30;5-17

$$$$
ROW72
  -MTS-   01071502043D 0   0.00000     0.00000     0

 50 53  0  0  0  0  0  0  0  0999 V2000
    4.6900   -1.4010   -2.3120 C   0  0  0  0  0  0  0  0  0  0  0  0
    3.4700   -1.1310   -1.4490 C   0  0  0  0  0  0  0  0  0  0  0  0
    3.8680   -0.2290   -0.4000 O   0  0  0  0  0  0  0  0  0  0  0  0
    2.9820    0.5680    0.2790 C   0  0  0  0  0  0  0  0  0  0  0  0
    3.4080    1.5260    0.9200 O   0  0  0  0  0  0  0  0  0  0  0  0
    1.5390    0.2400    0.2480 C   0  0  0  0  0  0  0  0  0  0  0  0
    1.0850   -0.6850   -0.6560 N   0  0  0  0  0  0  0  0  0  0  0  0
   -0.2380   -1.0300   -0.7320 C   0  0  0  0  0  0  0  0  0  0  0  0
   -1.1590   -0.4820    0.0730 C   0  0  0  0  0  0  0  0  0  0  0  0
   -2.5430   -0.6300    0.2240 N   0  0  0  0  0  0  0  0  0  0  0  0
   -2.9770    0.1630    1.1860 C   0  0  0  0  0  0  0  0  0  0  0  0
   -4.3130    0.4210    1.7680 C   0  0  0  0  0  0  0  0  0  0  0  0
   -4.4690    1.3040    2.7640 C   0  0  0  0  0  0  0  0  0  0  0  0
   -3.3170    2.0500    3.3160 C   0  0  0  0  0  0  0  0  0  0  0  0
   -3.5200    2.9440    4.3340 O   0  0  0  0  0  0  0  0  0  0  0  0
   -3.8110    4.3010    3.9890 C   0  0  0  0  0  0  0  0  0  0  0  0
   -3.9980    5.1120    5.2490 C   0  0  0  0  0  0  0  0  0  0  0  0
   -2.9000    5.7440    5.8440 C   0  0  0  0  0  0  0  0  0  0  0  0
   -3.0750    6.4960    7.0120 C   0  0  0  0  0  0  0  0  0  0  0  0
   -4.3470    6.6160    7.5850 C   0  0  0  0  0  0  0  0  0  0  0  0
   -5.4440    5.9830    6.9890 C   0  0  0  0  0  0  0  0  0  0  0  0
   -5.2700    5.2310    5.8210 C   0  0  0  0  0  0  0  0  0  0  0  0
   -2.0780    1.8690    2.8380 C   0  0  0  0  0  0  0  0  0  0  0  0
   -1.8260    0.9110    1.7390 C   0  0  0  0  0  0  0  0  0  0  0  0
   -0.7300    0.5240    1.0700 C   0  0  0  0  0  0  0  0  0  0  0  0
    0.7120    0.8540    1.1040 C   0  0  0  0  0  0  0  0  0  0  0  0
    1.2430    1.8690    2.0880 C   0  0  0  0  0  0  0  0  0  0  0  0
    1.2040    3.2580    1.4570 C   0  0  0  0  0  0  0  0  0  0  0  0
    4.3790   -1.7120   -3.3070 H   0  0  0  0  0  0  0  0  0  0  0  0
    5.2060   -0.4500   -2.4290 H   0  0  0  0  0  0  0  0  0  0  0  0
    5.2790   -2.1510   -1.7890 H   0  0  0  0  0  0  0  0  0  0  0  0
    3.1960   -2.0720   -0.9770 H   0  0  0  0  0  0  0  0  0  0  0  0
    2.7070   -0.6600   -2.0660 H   0  0  0  0  0  0  0  0  0  0  0  0
    1.7440   -1.1240   -1.2820 H   0  0  0  0  0  0  0  0  0  0  0  0
   -0.5480   -1.7640   -1.4610 H   0  0  0  0  0  0  0  0  0  0  0  0
   -5.1730   -0.1090    1.3860 H   0  0  0  0  0  0  0  0  0  0  0  0
   -5.4550    1.4740    3.1720 H   0  0  0  0  0  0  0  0  0  0  0  0
   -4.7220    4.3370    3.3950 H   0  0  0  0  0  0  0  0  0  0  0  0
   -2.9850    4.7130    3.4120 H   0  0  0  0  0  0  0  0  0  0  0  0
   -1.9190    5.6520    5.4020 H   0  0  0  0  0  0  0  0  0  0  0  0
   -2.2280    6.9840    7.4710 H   0  0  0  0  0  0  0  0  0  0  0  0
   -4.4810    7.1960    8.4860 H   0  0  0  0  0  0  0  0  0  0  0  0
   -6.4260    6.0750    7.4310 H   0  0  0  0  0  0  0  0  0  0  0  0
   -6.1170    4.7430    5.3620 H   0  0  0  0  0  0  0  0  0  0  0  0
   -1.2550    2.4270    3.2600 H   0  0  0  0  0  0  0  0  0  0  0  0
    2.2690    1.6180    2.3500 H   0  0  0  0  0  0  0  0  0  0  0  0
    0.6270    1.8610    2.9850 H   0  0  0  0  0  0  0  0  0  0  0  0
    1.8200    3.2660    0.5600 H   0  0  0  0  0  0  0  0  0  0  0  0
    1.5870    3.9890    2.1660 H   0  0  0  0  0  0  0  0  0  0  0  0
    0.1780    3.5090    1.1950 H   0  0  0  0  0  0  0  0  0  0  0  0
  1 29  1  0  0  0  0
  1 30  1  0  0  0  0
  1 31  1  0  0  0  0
  1  2  1  0  0  0  0
  2 32  1  0  0  0  0
  2 33  1  0  0  0  0
  2  3  1  0  0  0  0
  3  4  1  0  0  0  0
  4  5  2  0  0  0  0
  4  6  1  0  0  0  0
  6  7  1  0  0  0  0
  7 34  1  0  0  0  0
  7  8  1  0  0  0  0
  8 35  1  0  0  0  0
  8  9  2  0  0  0  0
  9 10  1  0  0  0  0
 10 11  2  0  0  0  0
 11 12  1  0  0  0  0
 12 36  1  0  0  0  0
 12 13  2  0  0  0  0
 13 37  1  0  0  0  0
 13 14  1  0  0  0  0
 14 15  1  0  0  0  0
 15 16  1  0  0  0  0
 16 38  1  0  0  0  0
 16 39  1  0  0  0  0
 16 17  1  0  0  0  0
 17 18  2  0  0  0  0
 18 40  1  0  0  0  0
 18 19  1  0  0  0  0
 19 41  1  0  0  0  0
 19 20  2  0  0  0  0
 20 42  1  0  0  0  0
 20 21  1  0  0  0  0
 21 43  1  0  0  0  0
 21 22  2  0  0  0  0
 22 17  1  0  0  0  0
 22 44  1  0  0  0  0
 14 23  2  0  0  0  0
 23 45  1  0  0  0  0
 23 24  1  0  0  0  0
 24 11  1  0  0  0  0
 24 25  2  0  0  0  0
 25  9  1  0  0  0  0
 25 26  1  0  0  0  0
 26  6  2  0  0  0  0
 26 27  1  0  0  0  0
 27 46  1  0  0  0  0
 27 47  1  0  0  0  0
 27 28  1  0  0  0  0
 28 48  1  0  0  0  0
 28 49  1  0  0  0  0
 28 50  1  0  0  0  0
M  END
>  <LOGBIO>
7.6600

>  <PRED_LOGBIO>
7.3300

>  <XV_RES>
0.4810

>  <WHL_TMPL>
1

>  <ANCH>
23-24;11-9

$$$$
ROW73
  -MTS-   01071502043D 0   0.00000     0.00000     0

 37 40  0  0  0  0  0  0  0  0999 V2000
   -0.8500   -0.4520    2.5070 N   0  0  0  0  0  0  0  0  0  0  0  0
   -0.7010   -0.3020    1.1210 C   0  0  0  0  0  0  0  0  0  0  0  0
   -1.7740   -0.0150    0.3710 N   0  0  0  0  0  0  0  0  0  0  0  0
   -1.6650    0.1350   -0.9560 C   0  0  0  0  0  0  0  0  0  0  0  0
   -0.4120   -0.0100   -1.5640 C   0  0  0  0  0  0  0  0  0  0  0  0
   -0.3910    0.1780   -3.0620 C   0  0  0  0  0  0  0  0  0  0  0  0
    0.7210    0.9460   -3.6400 N   0  3  0  0  0  0  0  0  0  0  0  0
    2.0020    0.8890   -3.3430 C   0  0  0  0  0  0  0  0  0  0  0  0
    2.8840    1.7760   -4.1330 C   0  0  0  0  0  0  0  0  0  0  0  0
    2.6900    3.1620   -4.1040 C   0  0  0  0  0  0  0  0  0  0  0  0
    3.5240    4.0020   -4.8520 C   0  0  0  0  0  0  0  0  0  0  0  0
    4.5530    3.4550   -5.6280 C   0  0  0  0  0  0  0  0  0  0  0  0
    4.7470    2.0690   -5.6570 C   0  0  0  0  0  0  0  0  0  0  0  0
    3.9130    1.2300   -4.9090 C   0  0  0  0  0  0  0  0  0  0  0  0
    4.1000   -0.1070   -4.9370 F   0  0  0  0  0  0  0  0  0  0  0  0
    2.6780    0.0550   -2.3240 C   0  0  0  0  0  0  0  0  0  0  0  0
    4.0290   -0.1820   -2.6030 C   0  0  0  0  0  0  0  0  0  0  0  0
    4.7930   -0.9780   -1.7420 C   0  0  0  0  0  0  0  0  0  0  0  0
    6.4720   -1.2740   -2.0890 Cl  0  0  0  0  0  0  0  0  0  0  0  0
    4.2060   -1.5370   -0.6000 C   0  0  0  0  0  0  0  0  0  0  0  0
    2.8550   -1.3000   -0.3200 C   0  0  0  0  0  0  0  0  0  0  0  0
    2.0910   -0.5030   -1.1820 C   0  0  0  0  0  0  0  0  0  0  0  0
    0.6880   -0.3090   -0.7520 C   0  0  0  0  0  0  0  0  0  0  0  0
    0.5110   -0.4470    0.5690 N   0  0  0  0  0  0  0  0  0  0  0  0
    0.3960    1.7960   -4.5690 O   0  5  0  0  0  0  0  0  0  0  0  0
   -1.0550   -1.3610    2.8970 H   0  0  0  0  0  0  0  0  0  0  0  0
   -0.7520    0.3480    3.1150 H   0  0  0  0  0  0  0  0  0  0  0  0
   -2.5360    0.3660   -1.5520 H   0  0  0  0  0  0  0  0  0  0  0  0
   -1.2810    0.7620   -3.2850 H   0  0  0  0  0  0  0  0  0  0  0  0
   -0.3790   -0.8120   -3.5120 H   0  0  0  0  0  0  0  0  0  0  0  0
    1.8960    3.5840   -3.5050 H   0  0  0  0  0  0  0  0  0  0  0  0
    3.3740    5.0710   -4.8300 H   0  0  0  0  0  0  0  0  0  0  0  0
    5.1970    4.1030   -6.2050 H   0  0  0  0  0  0  0  0  0  0  0  0
    5.5410    1.6470   -6.2560 H   0  0  0  0  0  0  0  0  0  0  0  0
    4.4820    0.2490   -3.4840 H   0  0  0  0  0  0  0  0  0  0  0  0
    4.7950   -2.1520    0.0640 H   0  0  0  0  0  0  0  0  0  0  0  0
    2.4020   -1.7310    0.5600 H   0  0  0  0  0  0  0  0  0  0  0  0
  1 26  1  0  0  0  0
  1 27  1  0  0  0  0
  1  2  1  0  0  0  0
  2  3  2  0  0  0  0
  3  4  1  0  0  0  0
  4 28  1  0  0  0  0
  4  5  2  0  0  0  0
  5  6  1  0  0  0  0
  6 29  1  0  0  0  0
  6 30  1  0  0  0  0
  6  7  1  0  0  0  0
  7  8  2  0  0  0  0
  8  9  1  0  0  0  0
  9 10  2  0  0  0  0
 10 31  1  0  0  0  0
 10 11  1  0  0  0  0
 11 32  1  0  0  0  0
 11 12  2  0  0  0  0
 12 33  1  0  0  0  0
 12 13  1  0  0  0  0
 13 34  1  0  0  0  0
 13 14  2  0  0  0  0
 14  9  1  0  0  0  0
 14 15  1  0  0  0  0
  8 16  1  0  0  0  0
 16 17  2  0  0  0  0
 17 35  1  0  0  0  0
 17 18  1  0  0  0  0
 18 19  1  0  0  0  0
 18 20  2  0  0  0  0
 20 36  1  0  0  0  0
 20 21  1  0  0  0  0
 21 37  1  0  0  0  0
 21 22  2  0  0  0  0
 22 16  1  0  0  0  0
 22 23  1  0  0  0  0
 23  5  1  0  0  0  0
 23 24  2  0  0  0  0
 24  2  1  0  0  0  0
  7 25  1  0  0  0  0
M  CHG  2   7   1  25  -1
M  END
>  <LOGBIO>
7.4200

>  <PRED_LOGBIO>
6.8400

>  <XV_RES>
0.7440

>  <WHL_TMPL>
2

>  <ANCH>
15-16;35-34

$$$$
ROW74
  -MTS-   01071502043D 0   0.00000     0.00000     0

 41 43  0  0  0  0  0  0  0  0999 V2000
    6.7440   -0.1320   -2.5590 C   0  0  0  0  0  0  0  0  0  0  0  0
    5.8870   -1.2720   -2.4440 O   0  0  0  0  0  0  0  0  0  0  0  0
    4.5950   -1.0660   -2.0370 C   0  0  0  0  0  0  0  0  0  0  0  0
    3.5940   -0.8220   -2.9850 C   0  0  0  0  0  0  0  0  0  0  0  0
    2.2740   -0.6120   -2.5700 C   0  0  0  0  0  0  0  0  0  0  0  0
    1.9540   -0.6470   -1.2070 C   0  0  0  0  0  0  0  0  0  0  0  0
    2.9560   -0.8910   -0.2600 C   0  0  0  0  0  0  0  0  0  0  0  0
    4.2760   -1.1010   -0.6750 C   0  0  0  0  0  0  0  0  0  0  0  0
    0.5580   -0.4250   -0.7680 C   0  0  0  0  0  0  0  0  0  0  0  0
   -0.4220   -1.3000   -0.8910 N   0  0  0  0  0  0  0  0  0  0  0  0
   -1.6000   -0.7520   -0.3700 C   0  0  0  0  0  0  0  0  0  0  0  0
   -2.9140   -1.2170   -0.2380 C   0  0  0  0  0  0  0  0  0  0  0  0
   -3.8740   -0.3840    0.3480 C   0  0  0  0  0  0  0  0  0  0  0  0
   -3.4900    0.8900    0.7850 C   0  0  0  0  0  0  0  0  0  0  0  0
   -2.2240    1.3070    0.6460 N   0  0  0  0  0  0  0  0  0  0  0  0
   -1.2840    0.5320    0.0890 C   0  0  0  0  0  0  0  0  0  0  0  0
    0.0940    0.7190   -0.1750 N   0  0  0  0  0  0  0  0  0  0  0  0
    0.8820    1.9210    0.1320 C   0  0  0  0  0  0  0  0  0  0  0  0
    1.4870    1.7890    1.5090 C   0  0  0  0  0  0  0  0  0  0  0  0
    1.2780    0.7770    2.1780 O   0  0  0  0  0  0  0  0  0  0  0  0
    2.2450    2.7650    1.9990 N   0  0  0  0  0  0  0  0  0  0  0  0
    2.4950    3.9740    1.2000 C   0  0  0  0  0  0  0  0  0  0  0  0
    2.8340    2.6360    3.3400 C   0  0  0  0  0  0  0  0  0  0  0  0
    6.8260    0.3590   -1.5920 H   0  0  0  0  0  0  0  0  0  0  0  0
    7.7300   -0.4520   -2.8890 H   0  0  0  0  0  0  0  0  0  0  0  0
    6.3270    0.5630   -3.2840 H   0  0  0  0  0  0  0  0  0  0  0  0
    3.8400   -0.7950   -4.0360 H   0  0  0  0  0  0  0  0  0  0  0  0
    1.5010   -0.4230   -3.3010 H   0  0  0  0  0  0  0  0  0  0  0  0
    2.7090   -0.9180    0.7920 H   0  0  0  0  0  0  0  0  0  0  0  0
    5.0480   -1.2890    0.0560 H   0  0  0  0  0  0  0  0  0  0  0  0
   -3.1830   -2.2040   -0.5840 H   0  0  0  0  0  0  0  0  0  0  0  0
   -4.8950   -0.7180    0.4620 H   0  0  0  0  0  0  0  0  0  0  0  0
   -4.2210    1.5420    1.2400 H   0  0  0  0  0  0  0  0  0  0  0  0
    0.2360    2.7960    0.1030 H   0  0  0  0  0  0  0  0  0  0  0  0
    1.6760    2.0320   -0.6040 H   0  0  0  0  0  0  0  0  0  0  0  0
    1.5490    4.4620    0.9770 H   0  0  0  0  0  0  0  0  0  0  0  0
    3.1310    4.6540    1.7610 H   0  0  0  0  0  0  0  0  0  0  0  0
    2.9890    3.6980    0.2710 H   0  0  0  0  0  0  0  0  0  0  0  0
    3.4800    1.7610    3.3700 H   0  0  0  0  0  0  0  0  0  0  0  0
    3.4180    3.5260    3.5670 H   0  0  0  0  0  0  0  0  0  0  0  0
    2.0400    2.5250    4.0760 H   0  0  0  0  0  0  0  0  0  0  0  0
  1 24  1  0  0  0  0
  1 25  1  0  0  0  0
  1 26  1  0  0  0  0
  1  2  1  0  0  0  0
  2  3  1  0  0  0  0
  3  4  2  0  0  0  0
  4 27  1  0  0  0  0
  4  5  1  0  0  0  0
  5 28  1  0  0  0  0
  5  6  2  0  0  0  0
  6  7  1  0  0  0  0
  7 29  1  0  0  0  0
  7  8  2  0  0  0  0
  8  3  1  0  0  0  0
  8 30  1  0  0  0  0
  6  9  1  0  0  0  0
  9 10  2  0  0  0  0
 10 11  1  0  0  0  0
 11 12  2  0  0  0  0
 12 31  1  0  0  0  0
 12 13  1  0  0  0  0
 13 32  1  0  0  0  0
 13 14  2  0  0  0  0
 14 33  1  0  0  0  0
 14 15  1  0  0  0  0
 15 16  2  0  0  0  0
 16 11  1  0  0  0  0
 16 17  1  0  0  0  0
 17  9  1  0  0  0  0
 17 18  1  0  0  0  0
 18 34  1  0  0  0  0
 18 35  1  0  0  0  0
 18 19  1  0  0  0  0
 19 20  2  0  0  0  0
 19 21  1  0  0  0  0
 21 22  1  0  0  0  0
 22 36  1  0  0  0  0
 22 37  1  0  0  0  0
 22 38  1  0  0  0  0
 21 23  1  0  0  0  0
 23 39  1  0  0  0  0
 23 40  1  0  0  0  0
 23 41  1  0  0  0  0
M  END
>  <LOGBIO>
5.0700

>  <PRED_LOGBIO>
6.0500

>  <XV_RES>
-1.1640

>  <WHL_TMPL>
2

>  <ANCH>
14-15;17-16

$$$$
ROW75
  -MTS-   01071502043D 0   0.00000     0.00000     0

 37 40  0  0  0  0  0  0  0  0999 V2000
    3.4080    1.5260    0.9200 O   0  0  0  0  0  0  0  0  0  0  0  0
    2.9820    0.5680    0.2790 C   0  0  0  0  0  0  0  0  0  0  0  0
    3.8680   -0.2290   -0.4000 O   0  0  0  0  0  0  0  0  0  0  0  0
    3.4730   -1.1250   -1.4420 C   0  0  0  0  0  0  0  0  0  0  0  0
    2.8230   -0.3190   -2.5820 C   0  0  0  0  0  0  0  0  0  0  0  0
    2.4790   -1.2200   -3.7830 C   0  0  0  0  0  0  0  0  0  0  0  0
    3.7130   -1.9980   -4.2750 C   0  0  0  0  0  0  0  0  0  0  0  0
    4.3620   -2.8040   -3.1350 C   0  0  0  0  0  0  0  0  0  0  0  0
    4.7070   -1.9040   -1.9340 C   0  0  0  0  0  0  0  0  0  0  0  0
    1.5390    0.2400    0.2480 C   0  0  0  0  0  0  0  0  0  0  0  0
    0.5370    1.0400    0.6350 C   0  0  0  0  0  0  0  0  0  0  0  0
   -0.6400    0.3640    0.4480 N   0  0  0  0  0  0  0  0  0  0  0  0
   -2.0130    0.6390    0.6520 C   0  0  0  0  0  0  0  0  0  0  0  0
   -2.4840    1.8530    1.1670 C   0  0  0  0  0  0  0  0  0  0  0  0
   -3.8580    2.0540    1.3420 C   0  0  0  0  0  0  0  0  0  0  0  0
   -4.7620    1.0400    1.0010 C   0  0  0  0  0  0  0  0  0  0  0  0
   -4.2920   -0.1730    0.4860 C   0  0  0  0  0  0  0  0  0  0  0  0
   -2.9170   -0.3740    0.3110 C   0  0  0  0  0  0  0  0  0  0  0  0
   -1.8910   -1.6880   -0.2830 S   0  0  0  0  0  0  0  0  0  0  0  0
   -0.3370   -0.8700   -0.0640 C   0  0  0  0  0  0  0  0  0  0  0  0
    0.9740   -0.9630   -0.1920 N   0  0  0  0  0  0  0  0  0  0  0  0
    2.7440   -1.8260   -1.0410 H   0  0  0  0  0  0  0  0  0  0  0  0
    3.5030    0.4670   -2.9040 H   0  0  0  0  0  0  0  0  0  0  0  0
    1.9170    0.1600   -2.2180 H   0  0  0  0  0  0  0  0  0  0  0  0
    1.6980   -1.9220   -3.4970 H   0  0  0  0  0  0  0  0  0  0  0  0
    2.0890   -0.6090   -4.5950 H   0  0  0  0  0  0  0  0  0  0  0  0
    4.4410   -1.3020   -4.6860 H   0  0  0  0  0  0  0  0  0  0  0  0
    3.4190   -2.6750   -5.0750 H   0  0  0  0  0  0  0  0  0  0  0  0
    3.6820   -3.5900   -2.8140 H   0  0  0  0  0  0  0  0  0  0  0  0
    5.2680   -3.2830   -3.5000 H   0  0  0  0  0  0  0  0  0  0  0  0
    5.4870   -1.2010   -2.2200 H   0  0  0  0  0  0  0  0  0  0  0  0
    5.0960   -2.5150   -1.1230 H   0  0  0  0  0  0  0  0  0  0  0  0
    0.6380    2.0410    1.0270 H   0  0  0  0  0  0  0  0  0  0  0  0
   -1.7860    2.6340    1.4300 H   0  0  0  0  0  0  0  0  0  0  0  0
   -4.2210    2.9900    1.7400 H   0  0  0  0  0  0  0  0  0  0  0  0
   -5.8230    1.1950    1.1360 H   0  0  0  0  0  0  0  0  0  0  0  0
   -4.9890   -0.9550    0.2230 H   0  0  0  0  0  0  0  0  0  0  0  0
  1  2  2  0  0  0  0
  2  3  1  0  0  0  0
  3  4  1  0  0  0  0
  4 22  1  0  0  0  0
  4  5  1  0  0  0  0
  5 23  1  0  0  0  0
  5 24  1  0  0  0  0
  5  6  1  0  0  0  0
  6 25  1  0  0  0  0
  6 26  1  0  0  0  0
  6  7  1  0  0  0  0
  7 27  1  0  0  0  0
  7 28  1  0  0  0  0
  7  8  1  0  0  0  0
  8 29  1  0  0  0  0
  8 30  1  0  0  0  0
  8  9  1  0  0  0  0
  9  4  1  0  0  0  0
  9 31  1  0  0  0  0
  9 32  1  0  0  0  0
  2 10  1  0  0  0  0
 10 11  2  0  0  0  0
 11 33  1  0  0  0  0
 11 12  1  0  0  0  0
 12 13  1  0  0  0  0
 13 14  2  0  0  0  0
 14 34  1  0  0  0  0
 14 15  1  0  0  0  0
 15 35  1  0  0  0  0
 15 16  2  0  0  0  0
 16 36  1  0  0  0  0
 16 17  1  0  0  0  0
 17 37  1  0  0  0  0
 17 18  2  0  0  0  0
 18 13  1  0  0  0  0
 18 19  1  0  0  0  0
 19 20  1  0  0  0  0
 20 12  1  0  0  0  0
 20 21  2  0  0  0  0
 21 10  1  0  0  0  0
M  END
>  <LOGBIO>
5.1500

>  <PRED_LOGBIO>
6.0400

>  <XV_RES>
-1.1820

>  <WHL_TMPL>
1

>  <ANCH>
24-25;2-1

$$$$
ROW76
  -MTS-   01071502043D 0   0.00000     0.00000     0

 40 41  0  0  0  0  0  0  0  0999 V2000
    5.1350    0.0700    1.5080 C   0  0  0  0  0  0  0  0  0  0  0  0
    3.7640   -0.5970    1.5690 C   0  0  0  0  0  0  0  0  0  0  0  0
    2.9840   -0.2770    0.2940 C   0  0  0  0  0  0  0  0  0  0  0  0
    1.6120   -0.9450    0.3550 C   0  0  0  0  0  0  0  0  0  0  0  0
    0.8320   -0.6260   -0.9200 C   0  0  0  0  0  0  0  0  0  0  0  0
   -0.4880   -1.2680   -0.8610 N   0  0  0  0  0  0  0  0  0  0  0  0
   -0.8180   -2.5980   -1.3360 N   0  0  0  0  0  0  0  0  0  0  0  0
   -2.0980   -2.8350   -1.1180 C   0  0  0  0  0  0  0  0  0  0  0  0
   -2.6970   -1.6460   -0.4710 C   0  0  0  0  0  0  0  0  0  0  0  0
   -3.9830   -1.3280   -0.0190 C   0  0  0  0  0  0  0  0  0  0  0  0
   -5.0310   -2.2510   -0.1450 N   0  0  0  0  0  0  0  0  0  0  0  0
   -4.2050   -0.0730    0.5610 C   0  0  0  0  0  0  0  0  0  0  0  0
   -3.1360    0.8240    0.6710 C   0  0  0  0  0  0  0  0  0  0  0  0
   -1.9170    0.4900    0.2290 N   0  0  0  0  0  0  0  0  0  0  0  0
   -1.6720   -0.7030   -0.3310 C   0  0  0  0  0  0  0  0  0  0  0  0
   -5.5510    0.2990    1.0510 C   0  0  0  0  0  0  0  0  0  0  0  0
   -5.6990    1.3130    1.7310 O   0  0  0  0  0  0  0  0  0  0  0  0
   -6.6010   -0.4630    0.7560 N   0  0  0  0  0  0  0  0  0  0  0  0
   -7.9380   -0.0930    1.2420 C   0  0  0  0  0  0  0  0  0  0  0  0
   -8.9120   -1.0810    0.7880 C   0  0  0  0  0  0  0  0  0  0  0  0
   -9.7120   -1.8930    0.4140 C   0  0  0  0  0  0  0  0  0  0  0  0
    5.6820   -0.3040    0.6450 H   0  0  0  0  0  0  0  0  0  0  0  0
    5.6890   -0.1570    2.4160 H   0  0  0  0  0  0  0  0  0  0  0  0
    5.0100    1.1480    1.4190 H   0  0  0  0  0  0  0  0  0  0  0  0
    3.8880   -1.6740    1.6580 H   0  0  0  0  0  0  0  0  0  0  0  0
    3.2160   -0.2230    2.4320 H   0  0  0  0  0  0  0  0  0  0  0  0
    2.8600    0.8000    0.2050 H   0  0  0  0  0  0  0  0  0  0  0  0
    3.5320   -0.6510   -0.5690 H   0  0  0  0  0  0  0  0  0  0  0  0
    1.7360   -2.0220    0.4440 H   0  0  0  0  0  0  0  0  0  0  0  0
    1.0640   -0.5710    1.2180 H   0  0  0  0  0  0  0  0  0  0  0  0
    0.7080    0.4510   -1.0090 H   0  0  0  0  0  0  0  0  0  0  0  0
    1.3800   -1.0000   -1.7830 H   0  0  0  0  0  0  0  0  0  0  0  0
   -2.6210   -3.7460   -1.3690 H   0  0  0  0  0  0  0  0  0  0  0  0
   -5.6040   -2.2540   -0.9770 H   0  0  0  0  0  0  0  0  0  0  0  0
   -5.2140   -2.9120    0.5960 H   0  0  0  0  0  0  0  0  0  0  0  0
   -3.2960    1.7950    1.1170 H   0  0  0  0  0  0  0  0  0  0  0  0
   -6.4790   -1.2960    0.1970 H   0  0  0  0  0  0  0  0  0  0  0  0
   -7.9320   -0.0630    2.3300 H   0  0  0  0  0  0  0  0  0  0  0  0
   -8.2070    0.8870    0.8540 H   0  0  0  0  0  0  0  0  0  0  0  0
  -10.4190   -2.6100    0.0840 H   0  0  0  0  0  0  0  0  0  0  0  0
  1 22  1  0  0  0  0
  1 23  1  0  0  0  0
  1 24  1  0  0  0  0
  1  2  1  0  0  0  0
  2 25  1  0  0  0  0
  2 26  1  0  0  0  0
  2  3  1  0  0  0  0
  3 27  1  0  0  0  0
  3 28  1  0  0  0  0
  3  4  1  0  0  0  0
  4 29  1  0  0  0  0
  4 30  1  0  0  0  0
  4  5  1  0  0  0  0
  5 31  1  0  0  0  0
  5 32  1  0  0  0  0
  5  6  1  0  0  0  0
  6  7  1  0  0  0  0
  7  8  2  0  0  0  0
  8 33  1  0  0  0  0
  8  9  1  0  0  0  0
  9 10  2  0  0  0  0
 10 11  1  0  0  0  0
 11 34  1  0  0  0  0
 11 35  1  0  0  0  0
 10 12  1  0  0  0  0
 12 13  2  0  0  0  0
 13 36  1  0  0  0  0
 13 14  1  0  0  0  0
 14 15  2  0  0  0  0
 15  6  1  0  0  0  0
 15  9  1  0  0  0  0
 12 16  1  0  0  0  0
 16 17  2  0  0  0  0
 16 18  1  0  0  0  0
 18 37  1  0  0  0  0
 18 19  1  0  0  0  0
 19 38  1  0  0  0  0
 19 39  1  0  0  0  0
 19 20  1  0  0  0  0
 20 21  3  0  0  0  0
 21 40  1  0  0  0  0
M  END
>  <LOGBIO>
7.2200

>  <PRED_LOGBIO>
6.6500

>  <XV_RES>
0.6620

>  <WHL_TMPL>
2

>  <ANCH>
13-14;30-17

$$$$
ROW77
  -MTS-   01071502043D 0   0.00000     0.00000     0

 36 39  0  0  0  0  0  0  0  0999 V2000
   -2.0050    0.4840    4.2680 O   0  0  0  0  0  0  0  0  0  0  0  0
   -1.7630    0.5310    2.9200 C   0  0  0  0  0  0  0  0  0  0  0  0
   -2.5640    1.4200    2.0490 C   0  0  0  0  0  0  0  0  0  0  0  0
   -2.3180    1.4570    0.7320 C   0  0  0  0  0  0  0  0  0  0  0  0
   -1.3370    0.6860    0.1660 N   0  0  0  0  0  0  0  0  0  0  0  0
   -0.9110    0.5660   -1.1780 C   0  0  0  0  0  0  0  0  0  0  0  0
   -1.3140    1.1630   -2.3790 C   0  0  0  0  0  0  0  0  0  0  0  0
   -0.6760    0.8230   -3.5780 C   0  0  0  0  0  0  0  0  0  0  0  0
    0.3650   -0.1130   -3.5760 C   0  0  0  0  0  0  0  0  0  0  0  0
    0.7680   -0.7090   -2.3750 C   0  0  0  0  0  0  0  0  0  0  0  0
    0.1300   -0.3700   -1.1760 C   0  0  0  0  0  0  0  0  0  0  0  0
    0.3040   -0.7850    0.1490 N   0  0  0  0  0  0  0  0  0  0  0  0
   -0.5640   -0.1560    0.9200 C   0  0  0  0  0  0  0  0  0  0  0  0
   -0.8010   -0.2280    2.3790 C   0  0  0  0  0  0  0  0  0  0  0  0
    0.0130   -1.1260    3.2290 C   0  0  0  0  0  0  0  0  0  0  0  0
   -0.0140   -2.3410    3.0420 O   0  0  0  0  0  0  0  0  0  0  0  0
    0.7740   -0.6180    4.1940 N   0  0  0  0  0  0  0  0  0  0  0  0
    1.5520   -1.4760    5.0070 C   0  0  0  0  0  0  0  0  0  0  0  0
    2.8610   -1.8020    4.6290 C   0  0  0  0  0  0  0  0  0  0  0  0
    3.6310   -2.6510    5.4320 C   0  0  0  0  0  0  0  0  0  0  0  0
    3.0930   -3.1750    6.6140 C   0  0  0  0  0  0  0  0  0  0  0  0
    1.7850   -2.8500    6.9920 C   0  0  0  0  0  0  0  0  0  0  0  0
    1.0140   -2.0000    6.1880 C   0  0  0  0  0  0  0  0  0  0  0  0
   -2.6650   -0.1940    4.4800 H   0  0  0  0  0  0  0  0  0  0  0  0
   -3.3420    2.0370    2.4730 H   0  0  0  0  0  0  0  0  0  0  0  0
   -2.9060    2.1080    0.1030 H   0  0  0  0  0  0  0  0  0  0  0  0
   -2.1170    1.8850   -2.3800 H   0  0  0  0  0  0  0  0  0  0  0  0
   -0.9870    1.2840   -4.5040 H   0  0  0  0  0  0  0  0  0  0  0  0
    0.8580   -0.3740   -4.5010 H   0  0  0  0  0  0  0  0  0  0  0  0
    1.5710   -1.4310   -2.3740 H   0  0  0  0  0  0  0  0  0  0  0  0
    0.7960    0.3800    4.3480 H   0  0  0  0  0  0  0  0  0  0  0  0
    3.2760   -1.3970    3.7170 H   0  0  0  0  0  0  0  0  0  0  0  0
    4.6400   -2.9020    5.1410 H   0  0  0  0  0  0  0  0  0  0  0  0
    3.6870   -3.8300    7.2340 H   0  0  0  0  0  0  0  0  0  0  0  0
    1.3700   -3.2540    7.9030 H   0  0  0  0  0  0  0  0  0  0  0  0
    0.0050   -1.7500    6.4800 H   0  0  0  0  0  0  0  0  0  0  0  0
  1 24  1  0  0  0  0
  1  2  1  0  0  0  0
  2  3  1  0  0  0  0
  3 25  1  0  0  0  0
  3  4  2  0  0  0  0
  4 26  1  0  0  0  0
  4  5  1  0  0  0  0
  5  6  1  0  0  0  0
  6  7  2  0  0  0  0
  7 27  1  0  0  0  0
  7  8  1  0  0  0  0
  8 28  1  0  0  0  0
  8  9  2  0  0  0  0
  9 29  1  0  0  0  0
  9 10  1  0  0  0  0
 10 30  1  0  0  0  0
 10 11  2  0  0  0  0
 11  6  1  0  0  0  0
 11 12  1  0  0  0  0
 12 13  2  0  0  0  0
 13  5  1  0  0  0  0
 13 14  1  0  0  0  0
 14  2  2  0  0  0  0
 14 15  1  0  0  0  0
 15 16  2  0  0  0  0
 15 17  1  0  0  0  0
 17 31  1  0  0  0  0
 17 18  1  0  0  0  0
 18 19  2  0  0  0  0
 19 32  1  0  0  0  0
 19 20  1  0  0  0  0
 20 33  1  0  0  0  0
 20 21  2  0  0  0  0
 21 34  1  0  0  0  0
 21 22  1  0  0  0  0
 22 35  1  0  0  0  0
 22 23  2  0  0  0  0
 23 18  1  0  0  0  0
 23 36  1  0  0  0  0
M  END
>  <LOGBIO>
7.8500

>  <PRED_LOGBIO>
8.5600

>  <XV_RES>
-0.6340

>  <WHL_TMPL>
2

>  <ANCH>
1-2;8-6

$$$$
ROW78
  -MTS-   01071502043D 0   0.00000     0.00000     0

 41 42  0  0  0  0  0  0  0  0999 V2000
   -8.6820    4.2720   -0.3580 C   0  0  0  0  0  0  0  0  0  0  0  0
   -8.2120    3.4250    0.8210 C   0  0  0  0  0  0  0  0  0  0  0  0
   -7.2110    2.3800    0.3300 C   0  0  0  0  0  0  0  0  0  0  0  0
   -6.7390    1.5320    1.5110 C   0  0  0  0  0  0  0  0  0  0  0  0
   -5.7760    0.5270    1.0380 N   0  0  0  0  0  0  0  0  0  0  0  0
   -6.0900   -0.8100    0.5730 N   0  0  0  0  0  0  0  0  0  0  0  0
   -4.9740   -1.4250    0.2300 C   0  0  0  0  0  0  0  0  0  0  0  0
   -3.8360   -0.5060    0.4550 C   0  0  0  0  0  0  0  0  0  0  0  0
   -2.4510   -0.6090    0.2750 C   0  0  0  0  0  0  0  0  0  0  0  0
   -1.8830   -1.7900   -0.2230 N   0  0  0  0  0  0  0  0  0  0  0  0
   -1.6430    0.4870    0.5990 C   0  0  0  0  0  0  0  0  0  0  0  0
   -0.1750    0.4150    0.4220 C   0  0  0  0  0  0  0  0  0  0  0  0
    0.5910    1.0580    1.0760 O   0  0  0  0  0  0  0  0  0  0  0  0
    0.2320   -0.4640   -0.5700 O   0  0  0  0  0  0  0  0  0  0  0  0
    1.5760   -0.6060   -0.8060 C   0  0  0  0  0  0  0  0  0  0  0  0
    1.9710   -1.3570   -2.0550 C   0  0  0  0  0  0  0  0  0  0  0  0
    3.2660   -1.5350   -2.3490 C   0  0  0  0  0  0  0  0  0  0  0  0
   -2.2410    1.6520    1.0940 C   0  0  0  0  0  0  0  0  0  0  0  0
   -1.3840    2.8440    1.4490 C   0  0  0  0  0  0  0  0  0  0  0  0
   -3.5700    1.7160    1.2540 N   0  0  0  0  0  0  0  0  0  0  0  0
   -4.3730    0.6860    0.9530 C   0  0  0  0  0  0  0  0  0  0  0  0
   -7.8280    4.7720   -0.8090 H   0  0  0  0  0  0  0  0  0  0  0  0
   -9.3950    5.0160   -0.0080 H   0  0  0  0  0  0  0  0  0  0  0  0
   -9.1600    3.6320   -1.0960 H   0  0  0  0  0  0  0  0  0  0  0  0
   -7.7340    4.0660    1.5600 H   0  0  0  0  0  0  0  0  0  0  0  0
   -9.0660    2.9250    1.2730 H   0  0  0  0  0  0  0  0  0  0  0  0
   -7.6880    1.7400   -0.4090 H   0  0  0  0  0  0  0  0  0  0  0  0
   -6.3560    2.8800   -0.1210 H   0  0  0  0  0  0  0  0  0  0  0  0
   -6.2620    2.1730    2.2490 H   0  0  0  0  0  0  0  0  0  0  0  0
   -7.5930    1.0320    1.9620 H   0  0  0  0  0  0  0  0  0  0  0  0
   -4.9030   -2.4330   -0.1520 H   0  0  0  0  0  0  0  0  0  0  0  0
   -1.7620   -1.9120   -1.2180 H   0  0  0  0  0  0  0  0  0  0  0  0
   -1.5950   -2.5190    0.4140 H   0  0  0  0  0  0  0  0  0  0  0  0
    1.9480   -1.2090    0.0190 H   0  0  0  0  0  0  0  0  0  0  0  0
    2.0270    0.3820   -0.8720 H   0  0  0  0  0  0  0  0  0  0  0  0
    1.2090   -1.7520   -2.7110 H   0  0  0  0  0  0  0  0  0  0  0  0
    4.0280   -1.1400   -1.6930 H   0  0  0  0  0  0  0  0  0  0  0  0
    3.5480   -2.0720   -3.2430 H   0  0  0  0  0  0  0  0  0  0  0  0
   -1.8550    3.4020    2.2550 H   0  0  0  0  0  0  0  0  0  0  0  0
   -1.2760    3.4850    0.5770 H   0  0  0  0  0  0  0  0  0  0  0  0
   -0.4030    2.5010    1.7710 H   0  0  0  0  0  0  0  0  0  0  0  0
  1 22  1  0  0  0  0
  1 23  1  0  0  0  0
  1 24  1  0  0  0  0
  1  2  1  0  0  0  0
  2 25  1  0  0  0  0
  2 26  1  0  0  0  0
  2  3  1  0  0  0  0
  3 27  1  0  0  0  0
  3 28  1  0  0  0  0
  3  4  1  0  0  0  0
  4 29  1  0  0  0  0
  4 30  1  0  0  0  0
  4  5  1  0  0  0  0
  5  6  1  0  0  0  0
  6  7  2  0  0  0  0
  7 31  1  0  0  0  0
  7  8  1  0  0  0  0
  8  9  2  0  0  0  0
  9 10  1  0  0  0  0
 10 32  1  0  0  0  0
 10 33  1  0  0  0  0
  9 11  1  0  0  0  0
 11 12  1  0  0  0  0
 12 13  2  0  0  0  0
 12 14  1  0  0  0  0
 14 15  1  0  0  0  0
 15 34  1  0  0  0  0
 15 35  1  0  0  0  0
 15 16  1  0  0  0  0
 16 36  1  0  0  0  0
 16 17  2  0  0  0  0
 17 37  1  0  0  0  0
 17 38  1  0  0  0  0
 11 18  2  0  0  0  0
 18 19  1  0  0  0  0
 19 39  1  0  0  0  0
 19 40  1  0  0  0  0
 19 41  1  0  0  0  0
 18 20  1  0  0  0  0
 20 21  2  0  0  0  0
 21  5  1  0  0  0  0
 21  8  1  0  0  0  0
M  END
>  <LOGBIO>
7.6800

>  <PRED_LOGBIO>
7.3700

>  <XV_RES>
0.3790

>  <WHL_TMPL>
3

>  <ANCH>
2-3;26-24

$$$$
ROW79
  -MTS-   01071502043D 0   0.00000     0.00000     0

 43 45  0  0  0  0  0  0  0  0999 V2000
   -1.8220   -1.8730   -0.2600 C   0  0  0  0  0  0  0  0  0  0  0  0
   -2.4510   -0.6090    0.2750 C   0  0  0  0  0  0  0  0  0  0  0  0
   -3.7800   -0.5420    0.4360 N   0  0  0  0  0  0  0  0  0  0  0  0
   -4.3850    0.5570    0.9060 C   0  0  0  0  0  0  0  0  0  0  0  0
   -3.6320    1.6860    1.2490 C   0  0  0  0  0  0  0  0  0  0  0  0
   -4.5900    2.7080    1.7270 C   0  0  0  0  0  0  0  0  0  0  0  0
   -5.8100    2.2080    1.6660 N   0  0  0  0  0  0  0  0  0  0  0  0
   -5.7460    0.8520    1.1560 N   0  0  0  0  0  0  0  0  0  0  0  0
   -6.8860   -0.0500    0.9370 C   0  0  0  0  0  0  0  0  0  0  0  0
   -7.1430   -0.8620    2.2060 C   0  0  0  0  0  0  0  0  0  0  0  0
   -8.3280   -1.7990    1.9790 C   0  0  0  0  0  0  0  0  0  0  0  0
   -8.5740   -2.5760    3.1910 C   0  0  0  0  0  0  0  0  0  0  0  0
   -8.7760   -3.2140    4.1870 C   0  0  0  0  0  0  0  0  0  0  0  0
   -2.2410    1.6520    1.0940 C   0  0  0  0  0  0  0  0  0  0  0  0
   -1.4600    2.7670    1.4280 N   0  0  0  0  0  0  0  0  0  0  0  0
   -1.6430    0.4870    0.5990 C   0  0  0  0  0  0  0  0  0  0  0  0
   -0.1750    0.4150    0.4220 C   0  0  0  0  0  0  0  0  0  0  0  0
    0.5910    1.0580    1.0760 O   0  0  0  0  0  0  0  0  0  0  0  0
    0.2320   -0.4640   -0.5700 O   0  0  0  0  0  0  0  0  0  0  0  0
    1.5760   -0.6060   -0.8060 C   0  0  0  0  0  0  0  0  0  0  0  0
    1.9820   -1.3650   -2.0680 C   0  0  0  0  0  0  0  0  0  0  0  0
    2.1710   -2.8410   -1.9790 C   0  0  0  0  0  0  0  0  0  0  0  0
    0.9890   -2.2830   -2.6940 C   0  0  0  0  0  0  0  0  0  0  0  0
   -2.5230   -2.3740   -0.9240 H   0  0  0  0  0  0  0  0  0  0  0  0
   -1.5730   -2.5330    0.5690 H   0  0  0  0  0  0  0  0  0  0  0  0
   -0.9170   -1.6240   -0.8100 H   0  0  0  0  0  0  0  0  0  0  0  0
   -4.3330    3.7000    2.0700 H   0  0  0  0  0  0  0  0  0  0  0  0
   -6.6620   -0.7250    0.1140 H   0  0  0  0  0  0  0  0  0  0  0  0
   -7.7710    0.5360    0.6960 H   0  0  0  0  0  0  0  0  0  0  0  0
   -7.3670   -0.1870    3.0290 H   0  0  0  0  0  0  0  0  0  0  0  0
   -6.2580   -1.4480    2.4470 H   0  0  0  0  0  0  0  0  0  0  0  0
   -8.1040   -2.4740    1.1550 H   0  0  0  0  0  0  0  0  0  0  0  0
   -9.2130   -1.2140    1.7380 H   0  0  0  0  0  0  0  0  0  0  0  0
   -8.9540   -3.7770    5.0670 H   0  0  0  0  0  0  0  0  0  0  0  0
   -1.0950    2.8650    2.3650 H   0  0  0  0  0  0  0  0  0  0  0  0
   -1.2620    3.4720    0.7330 H   0  0  0  0  0  0  0  0  0  0  0  0
    1.9480   -1.2090    0.0200 H   0  0  0  0  0  0  0  0  0  0  0  0
    2.0280    0.3820   -0.8730 H   0  0  0  0  0  0  0  0  0  0  0  0
    2.6440   -0.7970   -2.7180 H   0  0  0  0  0  0  0  0  0  0  0  0
    1.9970   -3.3110   -1.0130 H   0  0  0  0  0  0  0  0  0  0  0  0
    2.9610   -3.2830   -2.5820 H   0  0  0  0  0  0  0  0  0  0  0  0
    0.0190   -2.3780   -2.2120 H   0  0  0  0  0  0  0  0  0  0  0  0
    0.9830   -2.3500   -3.7800 H   0  0  0  0  0  0  0  0  0  0  0  0
  1 24  1  0  0  0  0
  1 25  1  0  0  0  0
  1 26  1  0  0  0  0
  1  2  1  0  0  0  0
  2  3  1  0  0  0  0
  3  4  2  0  0  0  0
  4  5  1  0  0  0  0
  5  6  1  0  0  0  0
  6 27  1  0  0  0  0
  6  7  2  0  0  0  0
  7  8  1  0  0  0  0
  8  4  1  0  0  0  0
  8  9  1  0  0  0  0
  9 28  1  0  0  0  0
  9 29  1  0  0  0  0
  9 10  1  0  0  0  0
 10 30  1  0  0  0  0
 10 31  1  0  0  0  0
 10 11  1  0  0  0  0
 11 32  1  0  0  0  0
 11 33  1  0  0  0  0
 11 12  1  0  0  0  0
 12 13  3  0  0  0  0
 13 34  1  0  0  0  0
  5 14  2  0  0  0  0
 14 15  1  0  0  0  0
 15 35  1  0  0  0  0
 15 36  1  0  0  0  0
 14 16  1  0  0  0  0
 16  2  2  0  0  0  0
 16 17  1  0  0  0  0
 17 18  2  0  0  0  0
 17 19  1  0  0  0  0
 19 20  1  0  0  0  0
 20 37  1  0  0  0  0
 20 38  1  0  0  0  0
 20 21  1  0  0  0  0
 21 39  1  0  0  0  0
 21 22  1  0  0  0  0
 22 40  1  0  0  0  0
 22 41  1  0  0  0  0
 22 23  1  0  0  0  0
 23 21  1  0  0  0  0
 23 42  1  0  0  0  0
 23 43  1  0  0  0  0
M  END
>  <LOGBIO>
7.6600

>  <PRED_LOGBIO>
7.8300

>  <XV_RES>
-0.2940

>  <WHL_TMPL>
3

>  <ANCH>
2-3;32-30

$$$$
ROW80
  -MTS-   01071502043D 0   0.00000     0.00000     0

 36 38  0  0  0  0  0  0  0  0999 V2000
   -0.9110   -2.4930    1.5430 C   0  0  0  0  0  0  0  0  0  0  0  0
   -1.6780   -1.3360    2.0260 N   0  0  0  0  0  0  0  0  0  0  0  0
   -0.7750   -0.4050    2.7190 C   0  0  0  0  0  0  0  0  0  0  0  0
   -2.2820   -0.6780    0.9290 C   0  0  0  0  0  0  0  0  0  0  0  0
   -3.4420   -0.0260    1.0880 N   0  0  0  0  0  0  0  0  0  0  0  0
   -4.0300    0.6030    0.0610 C   0  0  0  0  0  0  0  0  0  0  0  0
   -3.4700    0.5960   -1.1560 N   0  0  0  0  0  0  0  0  0  0  0  0
   -2.3110   -0.0370   -1.3840 C   0  0  0  0  0  0  0  0  0  0  0  0
   -1.6720   -0.7030   -0.3310 C   0  0  0  0  0  0  0  0  0  0  0  0
   -0.5010   -1.2620   -0.8560 N   0  0  0  0  0  0  0  0  0  0  0  0
   -0.4130   -0.9680   -2.1400 C   0  0  0  0  0  0  0  0  0  0  0  0
    0.8690   -1.4560   -3.1770 Cl  0  0  0  0  0  0  0  0  0  0  0  0
   -1.4930   -0.2180   -2.5240 N   0  0  0  0  0  0  0  0  0  0  0  0
   -1.7540    0.3020   -3.8730 C   0  0  0  0  0  0  0  0  0  0  0  0
   -1.1130    1.6620   -4.0210 C   0  0  0  0  0  0  0  0  0  0  0  0
   -1.8350    2.8150   -3.6910 C   0  0  0  0  0  0  0  0  0  0  0  0
   -1.2400    4.0750   -3.8280 C   0  0  0  0  0  0  0  0  0  0  0  0
    0.0750    4.1820   -4.2950 C   0  0  0  0  0  0  0  0  0  0  0  0
    0.7960    3.0290   -4.6260 C   0  0  0  0  0  0  0  0  0  0  0  0
    2.1130    3.1360   -5.0940 N   0  0  0  0  0  0  0  0  0  0  0  0
    0.2020    1.7680   -4.4890 C   0  0  0  0  0  0  0  0  0  0  0  0
   -0.1400   -2.1550    0.8530 H   0  0  0  0  0  0  0  0  0  0  0  0
   -0.4470   -2.9990    2.3860 H   0  0  0  0  0  0  0  0  0  0  0  0
   -1.5790   -3.1820    1.0300 H   0  0  0  0  0  0  0  0  0  0  0  0
   -0.0040   -0.0670    2.0300 H   0  0  0  0  0  0  0  0  0  0  0  0
   -0.3110   -0.9110    3.5630 H   0  0  0  0  0  0  0  0  0  0  0  0
   -1.3430    0.4510    3.0770 H   0  0  0  0  0  0  0  0  0  0  0  0
   -4.9650    1.1200    0.2160 H   0  0  0  0  0  0  0  0  0  0  0  0
   -2.8280    0.3890   -4.0270 H   0  0  0  0  0  0  0  0  0  0  0  0
   -1.3360   -0.3780   -4.6120 H   0  0  0  0  0  0  0  0  0  0  0  0
   -2.8490    2.7330   -3.3300 H   0  0  0  0  0  0  0  0  0  0  0  0
   -1.7970    4.9650   -3.5730 H   0  0  0  0  0  0  0  0  0  0  0  0
    0.5330    5.1540   -4.4010 H   0  0  0  0  0  0  0  0  0  0  0  0
    2.8840    3.1240   -4.4410 H   0  0  0  0  0  0  0  0  0  0  0  0
    2.2920    3.2240   -6.0840 H   0  0  0  0  0  0  0  0  0  0  0  0
    0.7580    0.8790   -4.7440 H   0  0  0  0  0  0  0  0  0  0  0  0
  1 22  1  0  0  0  0
  1 23  1  0  0  0  0
  1 24  1  0  0  0  0
  1  2  1  0  0  0  0
  2  3  1  0  0  0  0
  3 25  1  0  0  0  0
  3 26  1  0  0  0  0
  3 27  1  0  0  0  0
  2  4  1  0  0  0  0
  4  5  1  0  0  0  0
  5  6  2  0  0  0  0
  6 28  1  0  0  0  0
  6  7  1  0  0  0  0
  7  8  2  0  0  0  0
  8  9  1  0  0  0  0
  9  4  2  0  0  0  0
  9 10  1  0  0  0  0
 10 11  2  0  0  0  0
 11 12  1  0  0  0  0
 11 13  1  0  0  0  0
 13  8  1  0  0  0  0
 13 14  1  0  0  0  0
 14 29  1  0  0  0  0
 14 30  1  0  0  0  0
 14 15  1  0  0  0  0
 15 16  2  0  0  0  0
 16 31  1  0  0  0  0
 16 17  1  0  0  0  0
 17 32  1  0  0  0  0
 17 18  2  0  0  0  0
 18 33  1  0  0  0  0
 18 19  1  0  0  0  0
 19 20  1  0  0  0  0
 20 34  1  0  0  0  0
 20 35  1  0  0  0  0
 19 21  2  0  0  0  0
 21 15  1  0  0  0  0
 21 36  1  0  0  0  0
M  END
>  <LOGBIO>
6.7200

>  <PRED_LOGBIO>
6.0300

>  <XV_RES>
0.7660

>  <WHL_TMPL>
2

>  <ANCH>
13-14;16-17

$$$$
ROW81
  -MTS-   01071502043D 0   0.00000     0.00000     0

 28 30  0  0  0  0  0  0  0  0999 V2000
   -1.6790   -1.3320    2.0160 N   0  0  0  0  0  0  0  0  0  0  0  0
   -2.2800   -0.6800    0.9300 C   0  0  0  0  0  0  0  0  0  0  0  0
   -3.4400   -0.0290    1.0910 N   0  0  0  0  0  0  0  0  0  0  0  0
   -4.0300    0.6010    0.0660 C   0  0  0  0  0  0  0  0  0  0  0  0
   -3.4720    0.5960   -1.1520 N   0  0  0  0  0  0  0  0  0  0  0  0
   -2.3130   -0.0360   -1.3820 C   0  0  0  0  0  0  0  0  0  0  0  0
   -1.6720   -0.7030   -0.3310 C   0  0  0  0  0  0  0  0  0  0  0  0
   -0.5010   -1.2620   -0.8560 N   0  0  0  0  0  0  0  0  0  0  0  0
   -0.4150   -0.9670   -2.1390 C   0  0  0  0  0  0  0  0  0  0  0  0
   -1.4950   -0.2170   -2.5220 N   0  0  0  0  0  0  0  0  0  0  0  0
   -1.7570    0.3040   -3.8720 C   0  0  0  0  0  0  0  0  0  0  0  0
   -1.1170    1.6630   -4.0190 C   0  0  0  0  0  0  0  0  0  0  0  0
    0.1980    1.7700   -4.4880 C   0  0  0  0  0  0  0  0  0  0  0  0
    0.7920    3.0310   -4.6240 C   0  0  0  0  0  0  0  0  0  0  0  0
    0.0710    4.1840   -4.2930 C   0  0  0  0  0  0  0  0  0  0  0  0
   -1.2440    4.0770   -3.8250 C   0  0  0  0  0  0  0  0  0  0  0  0
   -1.8380    2.8170   -3.6880 C   0  0  0  0  0  0  0  0  0  0  0  0
   -1.9010   -2.2980    2.2090 H   0  0  0  0  0  0  0  0  0  0  0  0
   -1.0250   -0.8360    2.6040 H   0  0  0  0  0  0  0  0  0  0  0  0
   -4.9650    1.1180    0.2240 H   0  0  0  0  0  0  0  0  0  0  0  0
    0.3900   -1.2730   -2.7920 H   0  0  0  0  0  0  0  0  0  0  0  0
   -2.8310    0.3900   -4.0250 H   0  0  0  0  0  0  0  0  0  0  0  0
   -1.3390   -0.3760   -4.6110 H   0  0  0  0  0  0  0  0  0  0  0  0
    0.7540    0.8810   -4.7430 H   0  0  0  0  0  0  0  0  0  0  0  0
    1.8060    3.1140   -4.9860 H   0  0  0  0  0  0  0  0  0  0  0  0
    0.5290    5.1560   -4.3990 H   0  0  0  0  0  0  0  0  0  0  0  0
   -1.8010    4.9670   -3.5690 H   0  0  0  0  0  0  0  0  0  0  0  0
   -2.8530    2.7340   -3.3270 H   0  0  0  0  0  0  0  0  0  0  0  0
  1 18  1  0  0  0  0
  1 19  1  0  0  0  0
  1  2  1  0  0  0  0
  2  3  1  0  0  0  0
  3  4  2  0  0  0  0
  4 20  1  0  0  0  0
  4  5  1  0  0  0  0
  5  6  2  0  0  0  0
  6  7  1  0  0  0  0
  7  2  2  0  0  0  0
  7  8  1  0  0  0  0
  8  9  2  0  0  0  0
  9 21  1  0  0  0  0
  9 10  1  0  0  0  0
 10  6  1  0  0  0  0
 10 11  1  0  0  0  0
 11 22  1  0  0  0  0
 11 23  1  0  0  0  0
 11 12  1  0  0  0  0
 12 13  2  0  0  0  0
 13 24  1  0  0  0  0
 13 14  1  0  0  0  0
 14 25  1  0  0  0  0
 14 15  2  0  0  0  0
 15 26  1  0  0  0  0
 15 16  1  0  0  0  0
 16 27  1  0  0  0  0
 16 17  2  0  0  0  0
 17 12  1  0  0  0  0
 17 28  1  0  0  0  0
M  END
>  <LOGBIO>
4.4300

>  <PRED_LOGBIO>
5.4500

>  <XV_RES>
-1.2560

>  <WHL_TMPL>
2

>  <ANCH>
13-14;10-11

$$$$
ROW82
  -MTS-   01071502043D 0   0.00000     0.00000     0

 42 44  0  0  0  0  0  0  0  0999 V2000
   -0.9110   -2.4930    1.5430 C   0  0  0  0  0  0  0  0  0  0  0  0
   -1.6780   -1.3360    2.0260 N   0  0  0  0  0  0  0  0  0  0  0  0
   -0.7750   -0.4050    2.7190 C   0  0  0  0  0  0  0  0  0  0  0  0
   -2.2820   -0.6780    0.9290 C   0  0  0  0  0  0  0  0  0  0  0  0
   -3.4420   -0.0260    1.0880 N   0  0  0  0  0  0  0  0  0  0  0  0
   -4.0300    0.6030    0.0610 C   0  0  0  0  0  0  0  0  0  0  0  0
   -3.4700    0.5960   -1.1560 N   0  0  0  0  0  0  0  0  0  0  0  0
   -2.3110   -0.0370   -1.3840 C   0  0  0  0  0  0  0  0  0  0  0  0
   -1.6720   -0.7030   -0.3310 C   0  0  0  0  0  0  0  0  0  0  0  0
   -0.5010   -1.2620   -0.8560 N   0  0  0  0  0  0  0  0  0  0  0  0
   -0.4130   -0.9680   -2.1400 C   0  0  0  0  0  0  0  0  0  0  0  0
    0.6080   -1.3570   -2.9660 N   0  0  0  0  0  0  0  0  0  0  0  0
    0.3470   -2.2980   -4.0650 C   0  0  0  0  0  0  0  0  0  0  0  0
    1.9650   -0.8320   -2.7550 C   0  0  0  0  0  0  0  0  0  0  0  0
   -1.4930   -0.2180   -2.5240 N   0  0  0  0  0  0  0  0  0  0  0  0
   -1.7540    0.3020   -3.8730 C   0  0  0  0  0  0  0  0  0  0  0  0
   -1.1130    1.6620   -4.0210 C   0  0  0  0  0  0  0  0  0  0  0  0
    0.2020    1.7680   -4.4890 C   0  0  0  0  0  0  0  0  0  0  0  0
    0.7960    3.0290   -4.6260 C   0  0  0  0  0  0  0  0  0  0  0  0
    0.0750    4.1820   -4.2950 C   0  0  0  0  0  0  0  0  0  0  0  0
   -1.2400    4.0750   -3.8280 C   0  0  0  0  0  0  0  0  0  0  0  0
   -1.8350    2.8150   -3.6910 C   0  0  0  0  0  0  0  0  0  0  0  0
   -0.1400   -2.1550    0.8530 H   0  0  0  0  0  0  0  0  0  0  0  0
   -0.4470   -2.9990    2.3860 H   0  0  0  0  0  0  0  0  0  0  0  0
   -1.5790   -3.1820    1.0300 H   0  0  0  0  0  0  0  0  0  0  0  0
   -0.0040   -0.0670    2.0300 H   0  0  0  0  0  0  0  0  0  0  0  0
   -0.3110   -0.9110    3.5630 H   0  0  0  0  0  0  0  0  0  0  0  0
   -1.3430    0.4510    3.0770 H   0  0  0  0  0  0  0  0  0  0  0  0
   -4.9650    1.1200    0.2160 H   0  0  0  0  0  0  0  0  0  0  0  0
   -0.3900   -1.8710   -4.7410 H   0  0  0  0  0  0  0  0  0  0  0  0
    1.2710   -2.4860   -4.6080 H   0  0  0  0  0  0  0  0  0  0  0  0
   -0.0320   -3.2330   -3.6590 H   0  0  0  0  0  0  0  0  0  0  0  0
    2.3110   -1.1100   -1.7620 H   0  0  0  0  0  0  0  0  0  0  0  0
    2.6360   -1.2490   -3.5030 H   0  0  0  0  0  0  0  0  0  0  0  0
    1.9520    0.2530   -2.8440 H   0  0  0  0  0  0  0  0  0  0  0  0
   -2.8280    0.3890   -4.0270 H   0  0  0  0  0  0  0  0  0  0  0  0
   -1.3360   -0.3780   -4.6120 H   0  0  0  0  0  0  0  0  0  0  0  0
    0.7580    0.8790   -4.7440 H   0  0  0  0  0  0  0  0  0  0  0  0
    1.8110    3.1110   -4.9860 H   0  0  0  0  0  0  0  0  0  0  0  0
    0.5330    5.1540   -4.4010 H   0  0  0  0  0  0  0  0  0  0  0  0
   -1.7970    4.9650   -3.5730 H   0  0  0  0  0  0  0  0  0  0  0  0
   -2.8490    2.7330   -3.3300 H   0  0  0  0  0  0  0  0  0  0  0  0
  1 23  1  0  0  0  0
  1 24  1  0  0  0  0
  1 25  1  0  0  0  0
  1  2  1  0  0  0  0
  2  3  1  0  0  0  0
  3 26  1  0  0  0  0
  3 27  1  0  0  0  0
  3 28  1  0  0  0  0
  2  4  1  0  0  0  0
  4  5  1  0  0  0  0
  5  6  2  0  0  0  0
  6 29  1  0  0  0  0
  6  7  1  0  0  0  0
  7  8  2  0  0  0  0
  8  9  1  0  0  0  0
  9  4  2  0  0  0  0
  9 10  1  0  0  0  0
 10 11  2  0  0  0  0
 11 12  1  0  0  0  0
 12 13  1  0  0  0  0
 13 30  1  0  0  0  0
 13 31  1  0  0  0  0
 13 32  1  0  0  0  0
 12 14  1  0  0  0  0
 14 33  1  0  0  0  0
 14 34  1  0  0  0  0
 14 35  1  0  0  0  0
 11 15  1  0  0  0  0
 15  8  1  0  0  0  0
 15 16  1  0  0  0  0
 16 36  1  0  0  0  0
 16 37  1  0  0  0  0
 16 17  1  0  0  0  0
 17 18  2  0  0  0  0
 18 38  1  0  0  0  0
 18 19  1  0  0  0  0
 19 39  1  0  0  0  0
 19 20  2  0  0  0  0
 20 40  1  0  0  0  0
 20 21  1  0  0  0  0
 21 41  1  0  0  0  0
 21 22  2  0  0  0  0
 22 17  1  0  0  0  0
 22 42  1  0  0  0  0
M  END
>  <LOGBIO>
5.2400

>  <PRED_LOGBIO>
5.9000

>  <XV_RES>
-0.8230

>  <WHL_TMPL>
2

>  <ANCH>
13-14;16-17

$$$$
ROW83
  -MTS-   01071502043D 0   0.00000     0.00000     0

 42 45  0  0  0  0  0  0  0  0999 V2000
    4.4090   -5.9560   -7.0620 C   0  0  0  0  0  0  0  0  0  0  0  0
    4.0260   -4.6360   -7.4600 O   0  0  0  0  0  0  0  0  0  0  0  0
    3.6340   -3.7590   -6.4840 C   0  0  0  0  0  0  0  0  0  0  0  0
    2.2860   -3.6820   -6.1120 C   0  0  0  0  0  0  0  0  0  0  0  0
    1.8850   -2.7860   -5.1150 C   0  0  0  0  0  0  0  0  0  0  0  0
    2.8320   -1.9660   -4.4880 C   0  0  0  0  0  0  0  0  0  0  0  0
    2.4260   -1.0600   -3.4800 N   0  0  0  0  0  0  0  0  0  0  0  0
    2.4100   -1.4450   -2.2070 C   0  0  0  0  0  0  0  0  0  0  0  0
    2.7470   -2.5890   -1.9070 O   0  0  0  0  0  0  0  0  0  0  0  0
    1.9860   -0.4970   -1.1530 C   0  0  0  0  0  0  0  0  0  0  0  0
    2.9000    0.2820   -0.5590 C   0  0  0  0  0  0  0  0  0  0  0  0
    4.2320    0.1380   -0.8450 O   0  0  0  0  0  0  0  0  0  0  0  0
    2.4330    1.3230    0.4300 C   0  0  0  0  0  0  0  0  0  0  0  0
    1.0270    1.8310    0.0590 C   0  0  0  0  0  0  0  0  0  0  0  0
    0.0940    0.7190   -0.1750 N   0  0  0  0  0  0  0  0  0  0  0  0
    0.5580   -0.4250   -0.7680 C   0  0  0  0  0  0  0  0  0  0  0  0
   -0.4220   -1.3000   -0.8910 N   0  0  0  0  0  0  0  0  0  0  0  0
   -1.5990   -0.7510   -0.3690 C   0  0  0  0  0  0  0  0  0  0  0  0
   -2.9070   -1.2360   -0.2480 C   0  0  0  0  0  0  0  0  0  0  0  0
   -3.8990   -0.4360    0.3330 C   0  0  0  0  0  0  0  0  0  0  0  0
   -3.5830    0.8490    0.7910 C   0  0  0  0  0  0  0  0  0  0  0  0
   -2.2750    1.3330    0.6700 C   0  0  0  0  0  0  0  0  0  0  0  0
   -1.2830    0.5340    0.0890 C   0  0  0  0  0  0  0  0  0  0  0  0
    4.1790   -2.0430   -4.8600 C   0  0  0  0  0  0  0  0  0  0  0  0
    4.5800   -2.9400   -5.8570 C   0  0  0  0  0  0  0  0  0  0  0  0
    5.2530   -5.8980   -6.3790 H   0  0  0  0  0  0  0  0  0  0  0  0
    4.6930   -6.5310   -7.9410 H   0  0  0  0  0  0  0  0  0  0  0  0
    3.5720   -6.4420   -6.5650 H   0  0  0  0  0  0  0  0  0  0  0  0
    1.5560   -4.3140   -6.5960 H   0  0  0  0  0  0  0  0  0  0  0  0
    0.8460   -2.7260   -4.8280 H   0  0  0  0  0  0  0  0  0  0  0  0
    2.1500   -0.1200   -3.7270 H   0  0  0  0  0  0  0  0  0  0  0  0
    4.4910    0.7040   -1.5890 H   0  0  0  0  0  0  0  0  0  0  0  0
    3.1060    2.1720    0.3270 H   0  0  0  0  0  0  0  0  0  0  0  0
    2.3800    0.8660    1.4160 H   0  0  0  0  0  0  0  0  0  0  0  0
    1.1300    2.3490   -0.8930 H   0  0  0  0  0  0  0  0  0  0  0  0
    0.6580    2.4310    0.8880 H   0  0  0  0  0  0  0  0  0  0  0  0
   -3.1510   -2.2260   -0.6010 H   0  0  0  0  0  0  0  0  0  0  0  0
   -4.9080   -0.8100    0.4270 H   0  0  0  0  0  0  0  0  0  0  0  0
   -4.3480    1.4660    1.2390 H   0  0  0  0  0  0  0  0  0  0  0  0
   -2.0310    2.3240    1.0230 H   0  0  0  0  0  0  0  0  0  0  0  0
    4.9100   -1.4110   -4.3770 H   0  0  0  0  0  0  0  0  0  0  0  0
    5.6200   -2.9990   -6.1440 H   0  0  0  0  0  0  0  0  0  0  0  0
  1 26  1  0  0  0  0
  1 27  1  0  0  0  0
  1 28  1  0  0  0  0
  1  2  1  0  0  0  0
  2  3  1  0  0  0  0
  3  4  2  0  0  0  0
  4 29  1  0  0  0  0
  4  5  1  0  0  0  0
  5 30  1  0  0  0  0
  5  6  2  0  0  0  0
  6  7  1  0  0  0  0
  7 31  1  0  0  0  0
  7  8  1  0  0  0  0
  8  9  2  0  0  0  0
  8 10  1  0  0  0  0
 10 11  2  0  0  0  0
 11 12  1  0  0  0  0
 12 32  1  0  0  0  0
 11 13  1  0  0  0  0
 13 33  1  0  0  0  0
 13 34  1  0  0  0  0
 13 14  1  0  0  0  0
 14 35  1  0  0  0  0
 14 36  1  0  0  0  0
 14 15  1  0  0  0  0
 15 16  1  0  0  0  0
 16 10  1  0  0  0  0
 16 17  2  0  0  0  0
 17 18  1  0  0  0  0
 18 19  2  0  0  0  0
 19 37  1  0  0  0  0
 19 20  1  0  0  0  0
 20 38  1  0  0  0  0
 20 21  2  0  0  0  0
 21 39  1  0  0  0  0
 21 22  1  0  0  0  0
 22 40  1  0  0  0  0
 22 23  2  0  0  0  0
 23 15  1  0  0  0  0
 23 18  1  0  0  0  0
  6 24  1  0  0  0  0
 24 41  1  0  0  0  0
 24 25  2  0  0  0  0
 25  3  1  0  0  0  0
 25 42  1  0  0  0  0
M  END
>  <LOGBIO>
7.3900

>  <PRED_LOGBIO>
6.8800

>  <XV_RES>
0.8470

>  <WHL_TMPL>
2

>  <ANCH>
14-15;28-27

$$$$
ROW84
  -MTS-   01071502043D 0   0.00000     0.00000     0

 31 33  0  0  0  0  0  0  0  0999 V2000
    4.4360   -1.8500   -3.7480 C   0  0  0  0  0  0  0  0  0  0  0  0
    4.6900   -1.4010   -2.3120 C   0  0  0  0  0  0  0  0  0  0  0  0
    3.4700   -1.1310   -1.4490 C   0  0  0  0  0  0  0  0  0  0  0  0
    3.8680   -0.2290   -0.4000 O   0  0  0  0  0  0  0  0  0  0  0  0
    2.9830    0.5670    0.2780 C   0  0  0  0  0  0  0  0  0  0  0  0
    3.2640    1.8680    0.4360 C   0  0  0  0  0  0  0  0  0  0  0  0
    2.3060    2.7250    1.1690 C   0  0  0  0  0  0  0  0  0  0  0  0
    1.0850    2.0680    1.6830 C   0  0  0  0  0  0  0  0  0  0  0  0
    0.9120    0.7570    1.4640 C   0  0  0  0  0  0  0  0  0  0  0  0
    1.8340    0.0120    0.7770 N   0  0  0  0  0  0  0  0  0  0  0  0
    0.3400    3.0600    2.3320 N   0  0  0  0  0  0  0  0  0  0  0  0
    0.9730    4.2160    2.2600 C   0  0  0  0  0  0  0  0  0  0  0  0
    0.6630    5.5750    2.7580 C   0  0  0  0  0  0  0  0  0  0  0  0
    1.5060    6.5930    2.5380 C   0  0  0  0  0  0  0  0  0  0  0  0
    2.7700    6.3960    1.7940 C   0  0  0  0  0  0  0  0  0  0  0  0
    3.1150    5.1920    1.3160 C   0  0  0  0  0  0  0  0  0  0  0  0
    2.2370    4.0170    1.5170 C   0  0  0  0  0  0  0  0  0  0  0  0
    3.8700   -1.0840   -4.2730 H   0  0  0  0  0  0  0  0  0  0  0  0
    5.3870   -2.0080   -4.2520 H   0  0  0  0  0  0  0  0  0  0  0  0
    3.8700   -2.7790   -3.7430 H   0  0  0  0  0  0  0  0  0  0  0  0
    5.1950   -0.4410   -2.3990 H   0  0  0  0  0  0  0  0  0  0  0  0
    5.2710   -2.1810   -1.8240 H   0  0  0  0  0  0  0  0  0  0  0  0
    3.1960   -2.0720   -0.9770 H   0  0  0  0  0  0  0  0  0  0  0  0
    2.7070   -0.6600   -2.0660 H   0  0  0  0  0  0  0  0  0  0  0  0
    4.1760    2.2840    0.0340 H   0  0  0  0  0  0  0  0  0  0  0  0
    0.0210    0.2750    1.8380 H   0  0  0  0  0  0  0  0  0  0  0  0
    1.6630   -0.9730    0.6350 H   0  0  0  0  0  0  0  0  0  0  0  0
   -0.2530    5.7480    3.3030 H   0  0  0  0  0  0  0  0  0  0  0  0
    1.2580    7.5760    2.9100 H   0  0  0  0  0  0  0  0  0  0  0  0
    3.4280    7.2370    1.6340 H   0  0  0  0  0  0  0  0  0  0  0  0
    4.0440    5.0790    0.7770 H   0  0  0  0  0  0  0  0  0  0  0  0
  1 18  1  0  0  0  0
  1 19  1  0  0  0  0
  1 20  1  0  0  0  0
  1  2  1  0  0  0  0
  2 21  1  0  0  0  0
  2 22  1  0  0  0  0
  2  3  1  0  0  0  0
  3 23  1  0  0  0  0
  3 24  1  0  0  0  0
  3  4  1  0  0  0  0
  4  5  1  0  0  0  0
  5  6  2  0  0  0  0
  6 25  1  0  0  0  0
  6  7  1  0  0  0  0
  7  8  1  0  0  0  0
  8  9  2  0  0  0  0
  9 26  1  0  0  0  0
  9 10  1  0  0  0  0
 10  5  1  0  0  0  0
 10 27  1  0  0  0  0
  8 11  1  0  0  0  0
 11 12  2  0  0  0  0
 12 13  1  0  0  0  0
 13 28  1  0  0  0  0
 13 14  2  0  0  0  0
 14 29  1  0  0  0  0
 14 15  1  0  0  0  0
 15 30  1  0  0  0  0
 15 16  2  0  0  0  0
 16 31  1  0  0  0  0
 16 17  1  0  0  0  0
 17  7  2  0  0  0  0
 17 12  1  0  0  0  0
M  END
>  <LOGBIO>
7.9600

>  <PRED_LOGBIO>
7.0500

>  <XV_RES>
1.0140

>  <WHL_TMPL>
1

>  <ANCH>
26-27;11-8

$$$$
ROW85
  -MTS-   01071502043D 0   0.00000     0.00000     0

 46 50  0  0  0  0  0  0  0  0999 V2000
   -7.2170   -3.1030    0.6450 C   0  0  0  0  0  0  0  0  0  0  0  0
   -6.9110   -2.1110    1.7630 C   0  0  0  0  0  0  0  0  0  0  0  0
   -7.0140   -2.8170    3.1120 C   0  0  0  0  0  0  0  0  0  0  0  0
   -7.9140   -0.9620    1.7120 C   0  0  0  0  0  0  0  0  0  0  0  0
   -5.5130   -1.5670    1.5850 C   0  0  0  0  0  0  0  0  0  0  0  0
   -4.6960   -1.7290    2.4420 O   0  0  0  0  0  0  0  0  0  0  0  0
   -5.1870   -0.8990    0.4580 O   0  0  0  0  0  0  0  0  0  0  0  0
   -3.9080   -0.4240    0.3400 C   0  0  0  0  0  0  0  0  0  0  0  0
   -3.5930    0.8600    0.7980 C   0  0  0  0  0  0  0  0  0  0  0  0
   -2.2850    1.3460    0.6770 C   0  0  0  0  0  0  0  0  0  0  0  0
   -1.2930    0.5470    0.0970 C   0  0  0  0  0  0  0  0  0  0  0  0
   -1.6080   -0.7380   -0.3620 C   0  0  0  0  0  0  0  0  0  0  0  0
   -2.9150   -1.2230   -0.2410 C   0  0  0  0  0  0  0  0  0  0  0  0
   -0.4220   -1.3000   -0.8910 N   0  0  0  0  0  0  0  0  0  0  0  0
    0.5960   -0.3920   -0.7640 C   0  0  0  0  0  0  0  0  0  0  0  0
    0.1490    0.7310   -0.1840 C   0  0  0  0  0  0  0  0  0  0  0  0
    0.9860    1.7890    0.0510 N   0  0  0  0  0  0  0  0  0  0  0  0
    2.3110    1.7450   -0.2960 C   0  0  0  0  0  0  0  0  0  0  0  0
    2.8610    0.6720   -0.8810 C   0  0  0  0  0  0  0  0  0  0  0  0
    4.1490    0.3590   -1.3310 N   0  0  0  0  0  0  0  0  0  0  0  0
    4.1610   -0.8580   -1.8430 C   0  0  0  0  0  0  0  0  0  0  0  0
    5.2230   -1.6890   -2.4530 C   0  0  0  0  0  0  0  0  0  0  0  0
    4.9520   -2.9220   -2.9020 C   0  0  0  0  0  0  0  0  0  0  0  0
    3.5910   -3.4950   -2.8040 C   0  0  0  0  0  0  0  0  0  0  0  0
    2.5830   -2.7980   -2.2620 C   0  0  0  0  0  0  0  0  0  0  0  0
    2.7990   -1.4290   -1.7440 C   0  0  0  0  0  0  0  0  0  0  0  0
    2.0150   -0.5090   -1.1650 C   0  0  0  0  0  0  0  0  0  0  0  0
   -6.5020   -3.9220    0.6810 H   0  0  0  0  0  0  0  0  0  0  0  0
   -8.2240   -3.4940    0.7730 H   0  0  0  0  0  0  0  0  0  0  0  0
   -7.1430   -2.5990   -0.3170 H   0  0  0  0  0  0  0  0  0  0  0  0
   -6.2990   -3.6360    3.1480 H   0  0  0  0  0  0  0  0  0  0  0  0
   -8.0210   -3.2080    3.2400 H   0  0  0  0  0  0  0  0  0  0  0  0
   -6.7960   -2.1100    3.9090 H   0  0  0  0  0  0  0  0  0  0  0  0
   -7.8400   -0.4580    0.7510 H   0  0  0  0  0  0  0  0  0  0  0  0
   -8.9210   -1.3530    1.8410 H   0  0  0  0  0  0  0  0  0  0  0  0
   -7.6950   -0.2540    2.5100 H   0  0  0  0  0  0  0  0  0  0  0  0
   -4.3580    1.4770    1.2460 H   0  0  0  0  0  0  0  0  0  0  0  0
   -2.0420    2.3370    1.0310 H   0  0  0  0  0  0  0  0  0  0  0  0
   -3.1580   -2.2140   -0.5950 H   0  0  0  0  0  0  0  0  0  0  0  0
   -0.3390   -2.2210   -1.2970 H   0  0  0  0  0  0  0  0  0  0  0  0
    0.6180    2.6210    0.4900 H   0  0  0  0  0  0  0  0  0  0  0  0
    2.9330    2.6040   -0.0910 H   0  0  0  0  0  0  0  0  0  0  0  0
    6.2250   -1.2970   -2.5380 H   0  0  0  0  0  0  0  0  0  0  0  0
    5.7430   -3.5100   -3.3440 H   0  0  0  0  0  0  0  0  0  0  0  0
    3.4070   -4.4920   -3.1750 H   0  0  0  0  0  0  0  0  0  0  0  0
    1.5990   -3.2410   -2.2040 H   0  0  0  0  0  0  0  0  0  0  0  0
  1 28  1  0  0  0  0
  1 29  1  0  0  0  0
  1 30  1  0  0  0  0
  1  2  1  0  0  0  0
  2  3  1  0  0  0  0
  3 31  1  0  0  0  0
  3 32  1  0  0  0  0
  3 33  1  0  0  0  0
  2  4  1  0  0  0  0
  4 34  1  0  0  0  0
  4 35  1  0  0  0  0
  4 36  1  0  0  0  0
  2  5  1  0  0  0  0
  5  6  2  0  0  0  0
  5  7  1  0  0  0  0
  7  8  1  0  0  0  0
  8  9  2  0  0  0  0
  9 37  1  0  0  0  0
  9 10  1  0  0  0  0
 10 38  1  0  0  0  0
 10 11  2  0  0  0  0
 11 12  1  0  0  0  0
 12 13  2  0  0  0  0
 13  8  1  0  0  0  0
 13 39  1  0  0  0  0
 12 14  1  0  0  0  0
 14 40  1  0  0  0  0
 14 15  1  0  0  0  0
 15 16  2  0  0  0  0
 16 11  1  0  0  0  0
 16 17  1  0  0  0  0
 17 41  1  0  0  0  0
 17 18  1  0  0  0  0
 18 42  1  0  0  0  0
 18 19  2  0  0  0  0
 19 20  1  0  0  0  0
 20 21  2  0  0  0  0
 21 22  1  0  0  0  0
 22 43  1  0  0  0  0
 22 23  2  0  0  0  0
 23 44  1  0  0  0  0
 23 24  1  0  0  0  0
 24 45  1  0  0  0  0
 24 25  2  0  0  0  0
 25 46  1  0  0  0  0
 25 26  1  0  0  0  0
 26 21  1  0  0  0  0
 26 27  2  0  0  0  0
 27 15  1  0  0  0  0
 27 19  1  0  0  0  0
M  END
>  <LOGBIO>
6.7000

>  <PRED_LOGBIO>
7.0900

>  <XV_RES>
-0.6840

>  <WHL_TMPL>
2

>  <ANCH>
14-15;26-28

$$$$
ROW86
  -MTS-   01071502043D 0   0.00000     0.00000     0

 34 38  0  0  0  0  0  0  0  0999 V2000
   -5.3180   -0.9480    0.4700 C   0  0  0  0  0  0  0  0  0  0  0  0
   -3.9080   -0.4240    0.3400 C   0  0  0  0  0  0  0  0  0  0  0  0
   -3.5930    0.8600    0.7980 C   0  0  0  0  0  0  0  0  0  0  0  0
   -2.2850    1.3460    0.6770 C   0  0  0  0  0  0  0  0  0  0  0  0
   -1.2930    0.5470    0.0970 C   0  0  0  0  0  0  0  0  0  0  0  0
   -1.6080   -0.7380   -0.3620 C   0  0  0  0  0  0  0  0  0  0  0  0
   -2.9150   -1.2230   -0.2410 C   0  0  0  0  0  0  0  0  0  0  0  0
   -0.4220   -1.3000   -0.8910 N   0  0  0  0  0  0  0  0  0  0  0  0
    0.5960   -0.3920   -0.7640 C   0  0  0  0  0  0  0  0  0  0  0  0
    0.1490    0.7310   -0.1840 C   0  0  0  0  0  0  0  0  0  0  0  0
    0.9860    1.7890    0.0510 N   0  0  0  0  0  0  0  0  0  0  0  0
    2.3110    1.7450   -0.2960 C   0  0  0  0  0  0  0  0  0  0  0  0
    2.8610    0.6720   -0.8810 C   0  0  0  0  0  0  0  0  0  0  0  0
    4.1490    0.3590   -1.3310 N   0  0  0  0  0  0  0  0  0  0  0  0
    4.1610   -0.8580   -1.8430 C   0  0  0  0  0  0  0  0  0  0  0  0
    5.2230   -1.6890   -2.4530 C   0  0  0  0  0  0  0  0  0  0  0  0
    4.9520   -2.9220   -2.9020 C   0  0  0  0  0  0  0  0  0  0  0  0
    3.5910   -3.4950   -2.8040 C   0  0  0  0  0  0  0  0  0  0  0  0
    2.5830   -2.7980   -2.2620 C   0  0  0  0  0  0  0  0  0  0  0  0
    2.7990   -1.4290   -1.7440 C   0  0  0  0  0  0  0  0  0  0  0  0
    2.0150   -0.5090   -1.1650 C   0  0  0  0  0  0  0  0  0  0  0  0
   -6.0190   -0.1180    0.4210 H   0  0  0  0  0  0  0  0  0  0  0  0
   -5.4280   -1.4600    1.4240 H   0  0  0  0  0  0  0  0  0  0  0  0
   -5.5230   -1.6440   -0.3400 H   0  0  0  0  0  0  0  0  0  0  0  0
   -4.3580    1.4770    1.2460 H   0  0  0  0  0  0  0  0  0  0  0  0
   -2.0420    2.3370    1.0310 H   0  0  0  0  0  0  0  0  0  0  0  0
   -3.1580   -2.2140   -0.5950 H   0  0  0  0  0  0  0  0  0  0  0  0
   -0.3390   -2.2210   -1.2970 H   0  0  0  0  0  0  0  0  0  0  0  0
    0.6180    2.6210    0.4900 H   0  0  0  0  0  0  0  0  0  0  0  0
    2.9330    2.6040   -0.0910 H   0  0  0  0  0  0  0  0  0  0  0  0
    6.2250   -1.2970   -2.5380 H   0  0  0  0  0  0  0  0  0  0  0  0
    5.7430   -3.5100   -3.3440 H   0  0  0  0  0  0  0  0  0  0  0  0
    3.4070   -4.4920   -3.1750 H   0  0  0  0  0  0  0  0  0  0  0  0
    1.5990   -3.2410   -2.2040 H   0  0  0  0  0  0  0  0  0  0  0  0
  1 22  1  0  0  0  0
  1 23  1  0  0  0  0
  1 24  1  0  0  0  0
  1  2  1  0  0  0  0
  2  3  2  0  0  0  0
  3 25  1  0  0  0  0
  3  4  1  0  0  0  0
  4 26  1  0  0  0  0
  4  5  2  0  0  0  0
  5  6  1  0  0  0  0
  6  7  2  0  0  0  0
  7  2  1  0  0  0  0
  7 27  1  0  0  0  0
  6  8  1  0  0  0  0
  8 28  1  0  0  0  0
  8  9  1  0  0  0  0
  9 10  2  0  0  0  0
 10  5  1  0  0  0  0
 10 11  1  0  0  0  0
 11 29  1  0  0  0  0
 11 12  1  0  0  0  0
 12 30  1  0  0  0  0
 12 13  2  0  0  0  0
 13 14  1  0  0  0  0
 14 15  2  0  0  0  0
 15 16  1  0  0  0  0
 16 31  1  0  0  0  0
 16 17  2  0  0  0  0
 17 32  1  0  0  0  0
 17 18  1  0  0  0  0
 18 33  1  0  0  0  0
 18 19  2  0  0  0  0
 19 34  1  0  0  0  0
 19 20  1  0  0  0  0
 20 15  1  0  0  0  0
 20 21  2  0  0  0  0
 21  9  1  0  0  0  0
 21 13  1  0  0  0  0
M  END
>  <LOGBIO>
8.1000

>  <PRED_LOGBIO>
6.4600

>  <XV_RES>
1.7830

>  <WHL_TMPL>
2

>  <ANCH>
14-15;14-16

$$$$
ROW87
  -MTS-   01071502043D 0   0.00000     0.00000     0

 35 38  0  0  0  0  0  0  0  0999 V2000
    1.0400    2.8620    3.4840 C   0  0  0  0  0  0  0  0  0  0  0  0
    0.0530    2.4710    2.4890 N   0  0  0  0  0  0  0  0  0  0  0  0
    0.4790    2.4750    1.1080 C   0  0  0  0  0  0  0  0  0  0  0  0
    0.5110    1.0690    0.6580 C   0  0  0  0  0  0  0  0  0  0  0  0
    1.5500    0.2420    0.2480 C   0  0  0  0  0  0  0  0  0  0  0  0
    1.0300   -0.9590   -0.1850 N   0  0  0  0  0  0  0  0  0  0  0  0
   -0.2700   -0.8660   -0.0340 C   0  0  0  0  0  0  0  0  0  0  0  0
   -0.6470    0.3320    0.5230 N   0  0  0  0  0  0  0  0  0  0  0  0
   -1.9650    0.7520    0.8410 C   0  0  0  0  0  0  0  0  0  0  0  0
   -3.0310    0.2170    0.0910 C   0  0  0  0  0  0  0  0  0  0  0  0
   -4.3430    0.6240    0.3360 C   0  0  0  0  0  0  0  0  0  0  0  0
   -4.5980    1.5510    1.3340 C   0  0  0  0  0  0  0  0  0  0  0  0
   -3.5650    2.0730    2.1020 C   0  0  0  0  0  0  0  0  0  0  0  0
   -3.9210    3.2190    3.3620 Cl  0  0  0  0  0  0  0  0  0  0  0  0
   -2.2340    1.6830    1.8690 C   0  0  0  0  0  0  0  0  0  0  0  0
   -1.2480    2.1830    2.8770 C   0  0  0  0  0  0  0  0  0  0  0  0
   -1.6440    2.3130    4.0360 O   0  0  0  0  0  0  0  0  0  0  0  0
    2.9820    0.5680    0.2790 C   0  0  0  0  0  0  0  0  0  0  0  0
    3.4650    1.6540    1.0060 O   0  0  0  0  0  0  0  0  0  0  0  0
    4.7420    1.9360    0.5060 N   0  0  0  0  0  0  0  0  0  0  0  0
    5.0030    1.0720   -0.4570 C   0  0  0  0  0  0  0  0  0  0  0  0
    6.2750    1.0150   -1.2700 C   0  0  0  0  0  0  0  0  0  0  0  0
    3.9040    0.2180   -0.5990 N   0  0  0  0  0  0  0  0  0  0  0  0
    0.5400    3.2150    4.3830 H   0  0  0  0  0  0  0  0  0  0  0  0
    1.5790    1.9580    3.7610 H   0  0  0  0  0  0  0  0  0  0  0  0
    1.6760    3.6150    3.0240 H   0  0  0  0  0  0  0  0  0  0  0  0
    1.5020    2.8440    1.0870 H   0  0  0  0  0  0  0  0  0  0  0  0
   -0.2440    3.0230    0.5070 H   0  0  0  0  0  0  0  0  0  0  0  0
   -0.9650   -1.6430   -0.3160 H   0  0  0  0  0  0  0  0  0  0  0  0
   -2.8310   -0.5130   -0.6790 H   0  0  0  0  0  0  0  0  0  0  0  0
   -5.1550    0.2190   -0.2490 H   0  0  0  0  0  0  0  0  0  0  0  0
   -5.6130    1.8720    1.5170 H   0  0  0  0  0  0  0  0  0  0  0  0
    6.5130    2.0100   -1.6410 H   0  0  0  0  0  0  0  0  0  0  0  0
    6.1380    0.3380   -2.1100 H   0  0  0  0  0  0  0  0  0  0  0  0
    7.0900    0.6570   -0.6440 H   0  0  0  0  0  0  0  0  0  0  0  0
  1 24  1  0  0  0  0
  1 25  1  0  0  0  0
  1 26  1  0  0  0  0
  1  2  1  0  0  0  0
  2  3  1  0  0  0  0
  3 27  1  0  0  0  0
  3 28  1  0  0  0  0
  3  4  1  0  0  0  0
  4  5  2  0  0  0  0
  5  6  1  0  0  0  0
  6  7  2  0  0  0  0
  7 29  1  0  0  0  0
  7  8  1  0  0  0  0
  8  4  1  0  0  0  0
  8  9  1  0  0  0  0
  9 10  2  0  0  0  0
 10 30  1  0  0  0  0
 10 11  1  0  0  0  0
 11 31  1  0  0  0  0
 11 12  2  0  0  0  0
 12 32  1  0  0  0  0
 12 13  1  0  0  0  0
 13 14  1  0  0  0  0
 13 15  2  0  0  0  0
 15  9  1  0  0  0  0
 15 16  1  0  0  0  0
 16  2  1  0  0  0  0
 16 17  2  0  0  0  0
  5 18  1  0  0  0  0
 18 19  1  0  0  0  0
 19 20  1  0  0  0  0
 20 21  2  0  0  0  0
 21 22  1  0  0  0  0
 22 33  1  0  0  0  0
 22 34  1  0  0  0  0
 22 35  1  0  0  0  0
 21 23  1  0  0  0  0
 23 18  2  0  0  0  0
M  END
>  <LOGBIO>
8.0900

>  <PRED_LOGBIO>
7.6800

>  <XV_RES>
0.4950

>  <WHL_TMPL>
1

>  <ANCH>
24-25;27-28

$$$$
ROW88
  -MTS-   01071502043D 0   0.00000     0.00000     0

 44 47  0  0  0  0  0  0  0  0999 V2000
    2.0110    7.8410   -2.3560 C   0  0  0  0  0  0  0  0  0  0  0  0
    2.1260    8.2140   -0.9800 O   0  0  0  0  0  0  0  0  0  0  0  0
    3.2390    7.5790   -0.3450 C   0  0  0  0  0  0  0  0  0  0  0  0
    3.3070    8.0120    1.1000 C   0  0  0  0  0  0  0  0  0  0  0  0
    4.0150    9.0940    1.4540 C   0  0  0  0  0  0  0  0  0  0  0  0
    4.6760    9.8030    0.4860 N   0  0  0  0  0  0  0  0  0  0  0  0
    4.0940    9.5090    2.7570 N   0  0  0  0  0  0  0  0  0  0  0  0
    3.4550    8.8420    3.7680 C   0  0  0  0  0  0  0  0  0  0  0  0
    2.7180    7.7470    3.5360 C   0  0  0  0  0  0  0  0  0  0  0  0
    1.9700    6.8790    4.3410 N   0  0  0  0  0  0  0  0  0  0  0  0
    1.4240    5.9340    3.5970 C   0  0  0  0  0  0  0  0  0  0  0  0
    0.5540    4.7760    3.8990 C   0  0  0  0  0  0  0  0  0  0  0  0
    0.1370    3.9580    2.9230 C   0  0  0  0  0  0  0  0  0  0  0  0
    0.5280    4.1830    1.5130 C   0  0  0  0  0  0  0  0  0  0  0  0
    0.0790    3.3230    0.5460 O   0  0  0  0  0  0  0  0  0  0  0  0
    0.8800    2.1790    0.2400 C   0  0  0  0  0  0  0  0  0  0  0  0
    0.1150    0.9210   -0.0960 C   0  0  0  0  0  0  0  0  0  0  0  0
    0.7630   -0.1420   -0.7360 C   0  0  0  0  0  0  0  0  0  0  0  0
    0.0540   -1.3080   -1.0480 C   0  0  0  0  0  0  0  0  0  0  0  0
   -1.3030   -1.4110   -0.7190 C   0  0  0  0  0  0  0  0  0  0  0  0
   -1.9510   -0.3480   -0.0790 C   0  0  0  0  0  0  0  0  0  0  0  0
   -1.2420    0.8180    0.2330 C   0  0  0  0  0  0  0  0  0  0  0  0
    1.3130    5.2120    1.1660 C   0  0  0  0  0  0  0  0  0  0  0  0
    1.8150    6.1580    2.1870 C   0  0  0  0  0  0  0  0  0  0  0  0
    2.5930    7.2480    2.1480 C   0  0  0  0  0  0  0  0  0  0  0  0
    1.8740    6.7640   -2.4290 H   0  0  0  0  0  0  0  0  0  0  0  0
    1.1550    8.3460   -2.7980 H   0  0  0  0  0  0  0  0  0  0  0  0
    2.9160    8.1290   -2.8870 H   0  0  0  0  0  0  0  0  0  0  0  0
    3.1160    6.4990   -0.3940 H   0  0  0  0  0  0  0  0  0  0  0  0
    4.1580    7.8640   -0.8520 H   0  0  0  0  0  0  0  0  0  0  0  0
    4.9470    9.1800   -0.2620 H   0  0  0  0  0  0  0  0  0  0  0  0
    4.0680   10.5220    0.1210 H   0  0  0  0  0  0  0  0  0  0  0  0
    4.6390   10.3300    2.9780 H   0  0  0  0  0  0  0  0  0  0  0  0
    3.5470    9.2080    4.7790 H   0  0  0  0  0  0  0  0  0  0  0  0
    0.2530    4.5870    4.9190 H   0  0  0  0  0  0  0  0  0  0  0  0
   -0.4980    3.1200    3.1690 H   0  0  0  0  0  0  0  0  0  0  0  0
    1.4240    1.9520    1.1550 H   0  0  0  0  0  0  0  0  0  0  0  0
    1.5100    2.4180   -0.6140 H   0  0  0  0  0  0  0  0  0  0  0  0
    1.8100   -0.0620   -0.9900 H   0  0  0  0  0  0  0  0  0  0  0  0
    0.5540   -2.1280   -1.5420 H   0  0  0  0  0  0  0  0  0  0  0  0
   -1.8500   -2.3110   -0.9590 H   0  0  0  0  0  0  0  0  0  0  0  0
   -2.9980   -0.4280    0.1750 H   0  0  0  0  0  0  0  0  0  0  0  0
   -1.7410    1.6380    0.7270 H   0  0  0  0  0  0  0  0  0  0  0  0
    1.5830    5.3510    0.1300 H   0  0  0  0  0  0  0  0  0  0  0  0
  1 26  1  0  0  0  0
  1 27  1  0  0  0  0
  1 28  1  0  0  0  0
  1  2  1  0  0  0  0
  2  3  1  0  0  0  0
  3 29  1  0  0  0  0
  3 30  1  0  0  0  0
  3  4  1  0  0  0  0
  4  5  2  0  0  0  0
  5  6  1  0  0  0  0
  6 31  1  0  0  0  0
  6 32  1  0  0  0  0
  5  7  1  0  0  0  0
  7 33  1  0  0  0  0
  7  8  1  0  0  0  0
  8 34  1  0  0  0  0
  8  9  2  0  0  0  0
  9 10  1  0  0  0  0
 10 11  2  0  0  0  0
 11 12  1  0  0  0  0
 12 35  1  0  0  0  0
 12 13  2  0  0  0  0
 13 36  1  0  0  0  0
 13 14  1  0  0  0  0
 14 15  1  0  0  0  0
 15 16  1  0  0  0  0
 16 37  1  0  0  0  0
 16 38  1  0  0  0  0
 16 17  1  0  0  0  0
 17 18  2  0  0  0  0
 18 39  1  0  0  0  0
 18 19  1  0  0  0  0
 19 40  1  0  0  0  0
 19 20  2  0  0  0  0
 20 41  1  0  0  0  0
 20 21  1  0  0  0  0
 21 42  1  0  0  0  0
 21 22  2  0  0  0  0
 22 17  1  0  0  0  0
 22 43  1  0  0  0  0
 14 23  2  0  0  0  0
 23 44  1  0  0  0  0
 23 24  1  0  0  0  0
 24 11  1  0  0  0  0
 24 25  2  0  0  0  0
 25  4  1  0  0  0  0
 25  9  1  0  0  0  0
M  END
>  <LOGBIO>
6.5700

>  <PRED_LOGBIO>
6.0900

>  <XV_RES>
0.0470

>  <WHL_TMPL>
2

>  <ANCH>
30-31;30-27

$$$$
ROW89
  -MTS-   01071502043D 0   0.00000     0.00000     0

 42 43  0  0  0  0  0  0  0  0999 V2000
   -1.8220   -1.8730   -0.2600 C   0  0  0  0  0  0  0  0  0  0  0  0
   -2.4510   -0.6090    0.2750 C   0  0  0  0  0  0  0  0  0  0  0  0
   -3.7800   -0.5420    0.4360 N   0  0  0  0  0  0  0  0  0  0  0  0
   -4.3850    0.5570    0.9060 C   0  0  0  0  0  0  0  0  0  0  0  0
   -3.6320    1.6860    1.2490 C   0  0  0  0  0  0  0  0  0  0  0  0
   -4.5900    2.7080    1.7270 C   0  0  0  0  0  0  0  0  0  0  0  0
   -5.8100    2.2080    1.6660 N   0  0  0  0  0  0  0  0  0  0  0  0
   -5.7460    0.8520    1.1560 N   0  0  0  0  0  0  0  0  0  0  0  0
   -6.8860   -0.0500    0.9370 C   0  0  0  0  0  0  0  0  0  0  0  0
   -7.1430   -0.8620    2.2060 C   0  0  0  0  0  0  0  0  0  0  0  0
   -8.3280   -1.7990    1.9790 C   0  0  0  0  0  0  0  0  0  0  0  0
   -8.5820   -2.6020    3.2320 C   0  0  0  0  0  0  0  0  0  0  0  0
   -9.5810   -3.4950    3.2650 C   0  0  0  0  0  0  0  0  0  0  0  0
   -2.2410    1.6520    1.0940 C   0  0  0  0  0  0  0  0  0  0  0  0
   -1.4600    2.7670    1.4280 N   0  0  0  0  0  0  0  0  0  0  0  0
   -1.6430    0.4870    0.5990 C   0  0  0  0  0  0  0  0  0  0  0  0
   -0.1750    0.4150    0.4220 C   0  0  0  0  0  0  0  0  0  0  0  0
    0.5910    1.0580    1.0760 O   0  0  0  0  0  0  0  0  0  0  0  0
    0.2320   -0.4640   -0.5700 O   0  0  0  0  0  0  0  0  0  0  0  0
    1.5760   -0.6060   -0.8060 C   0  0  0  0  0  0  0  0  0  0  0  0
    1.9710   -1.3570   -2.0550 C   0  0  0  0  0  0  0  0  0  0  0  0
    3.2660   -1.5350   -2.3490 C   0  0  0  0  0  0  0  0  0  0  0  0
   -2.5230   -2.3740   -0.9240 H   0  0  0  0  0  0  0  0  0  0  0  0
   -1.5730   -2.5330    0.5690 H   0  0  0  0  0  0  0  0  0  0  0  0
   -0.9170   -1.6240   -0.8100 H   0  0  0  0  0  0  0  0  0  0  0  0
   -4.3330    3.7000    2.0700 H   0  0  0  0  0  0  0  0  0  0  0  0
   -6.6620   -0.7250    0.1140 H   0  0  0  0  0  0  0  0  0  0  0  0
   -7.7710    0.5360    0.6960 H   0  0  0  0  0  0  0  0  0  0  0  0
   -7.3670   -0.1870    3.0290 H   0  0  0  0  0  0  0  0  0  0  0  0
   -6.2580   -1.4480    2.4470 H   0  0  0  0  0  0  0  0  0  0  0  0
   -8.1040   -2.4740    1.1550 H   0  0  0  0  0  0  0  0  0  0  0  0
   -9.2130   -1.2140    1.7380 H   0  0  0  0  0  0  0  0  0  0  0  0
   -7.9600   -2.4560    4.1020 H   0  0  0  0  0  0  0  0  0  0  0  0
  -10.2040   -3.6410    2.3950 H   0  0  0  0  0  0  0  0  0  0  0  0
   -9.7620   -4.0700    4.1620 H   0  0  0  0  0  0  0  0  0  0  0  0
   -1.0950    2.8650    2.3650 H   0  0  0  0  0  0  0  0  0  0  0  0
   -1.2620    3.4720    0.7330 H   0  0  0  0  0  0  0  0  0  0  0  0
    1.9490   -1.2090    0.0200 H   0  0  0  0  0  0  0  0  0  0  0  0
    2.0270    0.3820   -0.8720 H   0  0  0  0  0  0  0  0  0  0  0  0
    1.2090   -1.7520   -2.7110 H   0  0  0  0  0  0  0  0  0  0  0  0
    4.0270   -1.1400   -1.6930 H   0  0  0  0  0  0  0  0  0  0  0  0
    3.5480   -2.0720   -3.2420 H   0  0  0  0  0  0  0  0  0  0  0  0
  1 23  1  0  0  0  0
  1 24  1  0  0  0  0
  1 25  1  0  0  0  0
  1  2  1  0  0  0  0
  2  3  1  0  0  0  0
  3  4  2  0  0  0  0
  4  5  1  0  0  0  0
  5  6  1  0  0  0  0
  6 26  1  0  0  0  0
  6  7  2  0  0  0  0
  7  8  1  0  0  0  0
  8  4  1  0  0  0  0
  8  9  1  0  0  0  0
  9 27  1  0  0  0  0
  9 28  1  0  0  0  0
  9 10  1  0  0  0  0
 10 29  1  0  0  0  0
 10 30  1  0  0  0  0
 10 11  1  0  0  0  0
 11 31  1  0  0  0  0
 11 32  1  0  0  0  0
 11 12  1  0  0  0  0
 12 33  1  0  0  0  0
 12 13  2  0  0  0  0
 13 34  1  0  0  0  0
 13 35  1  0  0  0  0
  5 14  2  0  0  0  0
 14 15  1  0  0  0  0
 15 36  1  0  0  0  0
 15 37  1  0  0  0  0
 14 16  1  0  0  0  0
 16  2  2  0  0  0  0
 16 17  1  0  0  0  0
 17 18  2  0  0  0  0
 17 19  1  0  0  0  0
 19 20  1  0  0  0  0
 20 38  1  0  0  0  0
 20 39  1  0  0  0  0
 20 21  1  0  0  0  0
 21 40  1  0  0  0  0
 21 22  2  0  0  0  0
 22 41  1  0  0  0  0
 22 42  1  0  0  0  0
M  END
>  <LOGBIO>
8.0100

>  <PRED_LOGBIO>
7.5900

>  <XV_RES>
0.5760

>  <WHL_TMPL>
3

>  <ANCH>
2-3;34-32

$$$$
ROW90
  -MTS-   01071502043D 0   0.00000     0.00000     0

 33 35  0  0  0  0  0  0  0  0999 V2000
   -3.4750    1.4080    2.6670 C   0  0  0  0  0  0  0  0  0  0  0  0
   -2.2860    1.6900    1.8500 N   0  0  0  0  0  0  0  0  0  0  0  0
   -1.6140    2.8030    2.1320 C   0  0  0  0  0  0  0  0  0  0  0  0
   -2.0220    3.5200    3.0450 O   0  0  0  0  0  0  0  0  0  0  0  0
   -0.3740    3.2280    1.3820 C   0  0  0  0  0  0  0  0  0  0  0  0
    0.5810    2.1660    1.7300 N   0  0  0  0  0  0  0  0  0  0  0  0
    0.4650    0.9000    1.3780 C   0  0  0  0  0  0  0  0  0  0  0  0
    1.5230   -0.0370    1.8160 C   0  0  0  0  0  0  0  0  0  0  0  0
    2.5280    0.4000    2.6870 C   0  0  0  0  0  0  0  0  0  0  0  0
    3.5290   -0.4860    3.1020 C   0  0  0  0  0  0  0  0  0  0  0  0
    3.5260   -1.8090    2.6460 C   0  0  0  0  0  0  0  0  0  0  0  0
    2.5200   -2.2470    1.7760 C   0  0  0  0  0  0  0  0  0  0  0  0
    1.5190   -1.3610    1.3600 C   0  0  0  0  0  0  0  0  0  0  0  0
   -0.6510    0.3510    0.5740 C   0  0  0  0  0  0  0  0  0  0  0  0
   -0.3950   -0.5820   -0.4380 C   0  0  0  0  0  0  0  0  0  0  0  0
   -1.4540   -1.1140   -1.1840 C   0  0  0  0  0  0  0  0  0  0  0  0
   -1.1370   -2.2730   -2.4420 Cl  0  0  0  0  0  0  0  0  0  0  0  0
   -2.7690   -0.7120   -0.9170 C   0  0  0  0  0  0  0  0  0  0  0  0
   -3.0240    0.2200    0.0960 C   0  0  0  0  0  0  0  0  0  0  0  0
   -1.9650    0.7520    0.8410 C   0  0  0  0  0  0  0  0  0  0  0  0
   -3.9200    2.3440    2.9950 H   0  0  0  0  0  0  0  0  0  0  0  0
   -3.1870    0.8190    3.5350 H   0  0  0  0  0  0  0  0  0  0  0  0
   -4.1980    0.8510    2.0740 H   0  0  0  0  0  0  0  0  0  0  0  0
   -0.0180    4.1620    1.8120 H   0  0  0  0  0  0  0  0  0  0  0  0
   -0.5750    3.2120    0.3130 H   0  0  0  0  0  0  0  0  0  0  0  0
    2.5310    1.4220    3.0390 H   0  0  0  0  0  0  0  0  0  0  0  0
    4.3050   -0.1480    3.7740 H   0  0  0  0  0  0  0  0  0  0  0  0
    4.2980   -2.4930    2.9670 H   0  0  0  0  0  0  0  0  0  0  0  0
    2.5170   -3.2680    1.4240 H   0  0  0  0  0  0  0  0  0  0  0  0
    0.7440   -1.6980    0.6890 H   0  0  0  0  0  0  0  0  0  0  0  0
    0.6190   -0.8910   -0.6440 H   0  0  0  0  0  0  0  0  0  0  0  0
   -3.5860   -1.1230   -1.4920 H   0  0  0  0  0  0  0  0  0  0  0  0
   -4.0380    0.5300    0.3020 H   0  0  0  0  0  0  0  0  0  0  0  0
  1 21  1  0  0  0  0
  1 22  1  0  0  0  0
  1 23  1  0  0  0  0
  1  2  1  0  0  0  0
  2  3  1  0  0  0  0
  3  4  2  0  0  0  0
  3  5  1  0  0  0  0
  5 24  1  0  0  0  0
  5 25  1  0  0  0  0
  5  6  1  0  0  0  0
  6  7  2  0  0  0  0
  7  8  1  0  0  0  0
  8  9  2  0  0  0  0
  9 26  1  0  0  0  0
  9 10  1  0  0  0  0
 10 27  1  0  0  0  0
 10 11  2  0  0  0  0
 11 28  1  0  0  0  0
 11 12  1  0  0  0  0
 12 29  1  0  0  0  0
 12 13  2  0  0  0  0
 13  8  1  0  0  0  0
 13 30  1  0  0  0  0
  7 14  1  0  0  0  0
 14 15  2  0  0  0  0
 15 31  1  0  0  0  0
 15 16  1  0  0  0  0
 16 17  1  0  0  0  0
 16 18  2  0  0  0  0
 18 32  1  0  0  0  0
 18 19  1  0  0  0  0
 19 33  1  0  0  0  0
 19 20  2  0  0  0  0
 20  2  1  0  0  0  0
 20 14  1  0  0  0  0
M  END
>  <LOGBIO>
8.2200

>  <PRED_LOGBIO>
8.2200

>  <XV_RES>
-0.0100

>  <WHL_TMPL>
1

>  <ANCH>
2-3;33-31

$$$$
ROW91
  -MTS-   01071502043D 0   0.00000     0.00000     0

 41 45  0  0  0  0  0  0  0  0999 V2000
    0.3380    3.3190   -5.7760 C   0  0  0  0  0  0  0  0  0  0  0  0
   -0.3170    2.3650   -4.8060 C   0  0  0  0  0  0  0  0  0  0  0  0
   -1.4800    1.6330   -5.0390 O   0  0  0  0  0  0  0  0  0  0  0  0
   -1.7230    0.8860   -3.8810 N   0  0  0  0  0  0  0  0  0  0  0  0
   -0.7660    1.1550   -3.0120 C   0  0  0  0  0  0  0  0  0  0  0  0
    0.1120    2.0790   -3.5910 N   0  0  0  0  0  0  0  0  0  0  0  0
   -0.6430    0.5780   -1.6550 C   0  0  0  0  0  0  0  0  0  0  0  0
   -0.2630   -0.7340   -1.3460 N   0  0  0  0  0  0  0  0  0  0  0  0
   -0.2710   -0.8620   -0.0320 C   0  0  0  0  0  0  0  0  0  0  0  0
   -0.6470    0.3320    0.5230 N   0  0  0  0  0  0  0  0  0  0  0  0
   -0.8740    1.2150   -0.4990 C   0  0  0  0  0  0  0  0  0  0  0  0
   -1.3080    2.6580   -0.4000 C   0  0  0  0  0  0  0  0  0  0  0  0
   -1.5740    3.4020    0.8390 N   0  0  0  0  0  0  0  0  0  0  0  0
   -1.4940    2.9860    2.0890 C   0  0  0  0  0  0  0  0  0  0  0  0
   -1.8340    4.0050    3.1070 C   0  0  0  0  0  0  0  0  0  0  0  0
   -2.3600    3.6120    4.3430 C   0  0  0  0  0  0  0  0  0  0  0  0
   -2.6820    4.5760    5.3060 C   0  0  0  0  0  0  0  0  0  0  0  0
   -2.4780    5.9340    5.0320 C   0  0  0  0  0  0  0  0  0  0  0  0
   -1.9520    6.3270    3.7950 C   0  0  0  0  0  0  0  0  0  0  0  0
   -1.6300    5.3630    2.8330 C   0  0  0  0  0  0  0  0  0  0  0  0
   -1.1190    1.6630    2.6370 C   0  0  0  0  0  0  0  0  0  0  0  0
   -1.1600    1.6330    4.0360 C   0  0  0  0  0  0  0  0  0  0  0  0
   -0.8340    0.4560    4.7200 C   0  0  0  0  0  0  0  0  0  0  0  0
   -0.4660   -0.6910    4.0060 C   0  0  0  0  0  0  0  0  0  0  0  0
   -0.4250   -0.6610    2.6070 C   0  0  0  0  0  0  0  0  0  0  0  0
   -0.7520    0.5160    1.9220 C   0  0  0  0  0  0  0  0  0  0  0  0
   -0.4210    3.7640   -6.4160 H   0  0  0  0  0  0  0  0  0  0  0  0
    1.0560    2.7770   -6.3880 H   0  0  0  0  0  0  0  0  0  0  0  0
    0.8510    4.1030   -5.2220 H   0  0  0  0  0  0  0  0  0  0  0  0
   -0.0230   -1.7600    0.5140 H   0  0  0  0  0  0  0  0  0  0  0  0
   -2.2740    2.6590   -0.9000 H   0  0  0  0  0  0  0  0  0  0  0  0
   -0.5610    3.2310   -0.9460 H   0  0  0  0  0  0  0  0  0  0  0  0
   -2.5180    2.5650    4.5540 H   0  0  0  0  0  0  0  0  0  0  0  0
   -3.0880    4.2730    6.2590 H   0  0  0  0  0  0  0  0  0  0  0  0
   -2.7260    6.6780    5.7740 H   0  0  0  0  0  0  0  0  0  0  0  0
   -1.7940    7.3750    3.5840 H   0  0  0  0  0  0  0  0  0  0  0  0
   -1.2240    5.6660    1.8790 H   0  0  0  0  0  0  0  0  0  0  0  0
   -1.4430    2.5170    4.5870 H   0  0  0  0  0  0  0  0  0  0  0  0
   -0.8650    0.4330    5.8000 H   0  0  0  0  0  0  0  0  0  0  0  0
   -0.2140   -1.5990    4.5340 H   0  0  0  0  0  0  0  0  0  0  0  0
   -0.1420   -1.5450    2.0560 H   0  0  0  0  0  0  0  0  0  0  0  0
  1 27  1  0  0  0  0
  1 28  1  0  0  0  0
  1 29  1  0  0  0  0
  1  2  1  0  0  0  0
  2  3  1  0  0  0  0
  3  4  1  0  0  0  0
  4  5  2  0  0  0  0
  5  6  1  0  0  0  0
  6  2  2  0  0  0  0
  5  7  1  0  0  0  0
  7  8  1  0  0  0  0
  8  9  2  0  0  0  0
  9 30  1  0  0  0  0
  9 10  1  0  0  0  0
 10 11  1  0  0  0  0
 11  7  2  0  0  0  0
 11 12  1  0  0  0  0
 12 31  1  0  0  0  0
 12 32  1  0  0  0  0
 12 13  1  0  0  0  0
 13 14  2  0  0  0  0
 14 15  1  0  0  0  0
 15 16  2  0  0  0  0
 16 33  1  0  0  0  0
 16 17  1  0  0  0  0
 17 34  1  0  0  0  0
 17 18  2  0  0  0  0
 18 35  1  0  0  0  0
 18 19  1  0  0  0  0
 19 36  1  0  0  0  0
 19 20  2  0  0  0  0
 20 15  1  0  0  0  0
 20 37  1  0  0  0  0
 14 21  1  0  0  0  0
 21 22  2  0  0  0  0
 22 38  1  0  0  0  0
 22 23  1  0  0  0  0
 23 39  1  0  0  0  0
 23 24  2  0  0  0  0
 24 40  1  0  0  0  0
 24 25  1  0  0  0  0
 25 41  1  0  0  0  0
 25 26  2  0  0  0  0
 26 10  1  0  0  0  0
 26 21  1  0  0  0  0
M  END
>  <LOGBIO>
8.1500

>  <PRED_LOGBIO>
8.1700

>  <XV_RES>
-0.0220

>  <WHL_TMPL>
1

>  <ANCH>
1-35;14-12

$$$$
ROW92
  -MTS-   01071502043D 0   0.00000     0.00000     0

 46 48  0  0  0  0  0  0  0  0999 V2000
   -0.9110   -2.4930    1.5430 C   0  0  0  0  0  0  0  0  0  0  0  0
   -1.6780   -1.3360    2.0260 N   0  0  0  0  0  0  0  0  0  0  0  0
   -0.7750   -0.4050    2.7190 C   0  0  0  0  0  0  0  0  0  0  0  0
   -2.2820   -0.6780    0.9290 C   0  0  0  0  0  0  0  0  0  0  0  0
   -3.4420   -0.0260    1.0880 N   0  0  0  0  0  0  0  0  0  0  0  0
   -4.0300    0.6030    0.0610 C   0  0  0  0  0  0  0  0  0  0  0  0
   -3.4700    0.5960   -1.1560 N   0  0  0  0  0  0  0  0  0  0  0  0
   -2.3110   -0.0370   -1.3840 C   0  0  0  0  0  0  0  0  0  0  0  0
   -1.6720   -0.7030   -0.3310 C   0  0  0  0  0  0  0  0  0  0  0  0
   -0.5010   -1.2620   -0.8560 N   0  0  0  0  0  0  0  0  0  0  0  0
   -0.4130   -0.9680   -2.1400 C   0  0  0  0  0  0  0  0  0  0  0  0
    0.6080   -1.3570   -2.9660 N   0  0  0  0  0  0  0  0  0  0  0  0
    0.3470   -2.2980   -4.0650 C   0  0  0  0  0  0  0  0  0  0  0  0
    1.9650   -0.8320   -2.7550 C   0  0  0  0  0  0  0  0  0  0  0  0
   -1.4930   -0.2180   -2.5240 N   0  0  0  0  0  0  0  0  0  0  0  0
   -1.7540    0.3020   -3.8730 C   0  0  0  0  0  0  0  0  0  0  0  0
   -1.1130    1.6620   -4.0210 C   0  0  0  0  0  0  0  0  0  0  0  0
   -1.8350    2.8150   -3.6910 C   0  0  0  0  0  0  0  0  0  0  0  0
   -1.2400    4.0750   -3.8280 C   0  0  0  0  0  0  0  0  0  0  0  0
    0.0750    4.1820   -4.2950 C   0  0  0  0  0  0  0  0  0  0  0  0
    0.7960    3.0290   -4.6260 C   0  0  0  0  0  0  0  0  0  0  0  0
    2.1250    3.1370   -5.0980 N   0  0  0  0  0  0  0  0  0  0  0  0
    2.3600    3.2530   -6.4020 C   0  0  0  0  0  0  0  0  0  0  0  0
    3.5160    3.3470   -6.8130 O   0  0  0  0  0  0  0  0  0  0  0  0
    0.2020    1.7680   -4.4890 C   0  0  0  0  0  0  0  0  0  0  0  0
   -0.1400   -2.1550    0.8530 H   0  0  0  0  0  0  0  0  0  0  0  0
   -0.4470   -2.9990    2.3860 H   0  0  0  0  0  0  0  0  0  0  0  0
   -1.5790   -3.1820    1.0300 H   0  0  0  0  0  0  0  0  0  0  0  0
   -0.0040   -0.0670    2.0300 H   0  0  0  0  0  0  0  0  0  0  0  0
   -0.3110   -0.9110    3.5630 H   0  0  0  0  0  0  0  0  0  0  0  0
   -1.3430    0.4510    3.0770 H   0  0  0  0  0  0  0  0  0  0  0  0
   -4.9650    1.1200    0.2160 H   0  0  0  0  0  0  0  0  0  0  0  0
   -0.3900   -1.8710   -4.7410 H   0  0  0  0  0  0  0  0  0  0  0  0
    1.2710   -2.4860   -4.6080 H   0  0  0  0  0  0  0  0  0  0  0  0
   -0.0320   -3.2330   -3.6590 H   0  0  0  0  0  0  0  0  0  0  0  0
    2.3110   -1.1100   -1.7620 H   0  0  0  0  0  0  0  0  0  0  0  0
    2.6360   -1.2490   -3.5030 H   0  0  0  0  0  0  0  0  0  0  0  0
    1.9520    0.2530   -2.8440 H   0  0  0  0  0  0  0  0  0  0  0  0
   -2.8280    0.3890   -4.0270 H   0  0  0  0  0  0  0  0  0  0  0  0
   -1.3360   -0.3780   -4.6120 H   0  0  0  0  0  0  0  0  0  0  0  0
   -2.8490    2.7330   -3.3300 H   0  0  0  0  0  0  0  0  0  0  0  0
   -1.7970    4.9650   -3.5730 H   0  0  0  0  0  0  0  0  0  0  0  0
    0.5330    5.1540   -4.4010 H   0  0  0  0  0  0  0  0  0  0  0  0
    2.8960    3.1250   -4.4460 H   0  0  0  0  0  0  0  0  0  0  0  0
    1.5360    3.2660   -7.1000 H   0  0  0  0  0  0  0  0  0  0  0  0
    0.7580    0.8790   -4.7440 H   0  0  0  0  0  0  0  0  0  0  0  0
  1 26  1  0  0  0  0
  1 27  1  0  0  0  0
  1 28  1  0  0  0  0
  1  2  1  0  0  0  0
  2  3  1  0  0  0  0
  3 29  1  0  0  0  0
  3 30  1  0  0  0  0
  3 31  1  0  0  0  0
  2  4  1  0  0  0  0
  4  5  1  0  0  0  0
  5  6  2  0  0  0  0
  6 32  1  0  0  0  0
  6  7  1  0  0  0  0
  7  8  2  0  0  0  0
  8  9  1  0  0  0  0
  9  4  2  0  0  0  0
  9 10  1  0  0  0  0
 10 11  2  0  0  0  0
 11 12  1  0  0  0  0
 12 13  1  0  0  0  0
 13 33  1  0  0  0  0
 13 34  1  0  0  0  0
 13 35  1  0  0  0  0
 12 14  1  0  0  0  0
 14 36  1  0  0  0  0
 14 37  1  0  0  0  0
 14 38  1  0  0  0  0
 11 15  1  0  0  0  0
 15  8  1  0  0  0  0
 15 16  1  0  0  0  0
 16 39  1  0  0  0  0
 16 40  1  0  0  0  0
 16 17  1  0  0  0  0
 17 18  2  0  0  0  0
 18 41  1  0  0  0  0
 18 19  1  0  0  0  0
 19 42  1  0  0  0  0
 19 20  2  0  0  0  0
 20 43  1  0  0  0  0
 20 21  1  0  0  0  0
 21 22  1  0  0  0  0
 22 44  1  0  0  0  0
 22 23  1  0  0  0  0
 23 45  1  0  0  0  0
 23 24  2  0  0  0  0
 21 25  2  0  0  0  0
 25 17  1  0  0  0  0
 25 46  1  0  0  0  0
M  END
>  <LOGBIO>
6.9600

>  <PRED_LOGBIO>
7.0700

>  <XV_RES>
0.0600

>  <WHL_TMPL>
2

>  <ANCH>
13-14;16-17

$$$$
ROW93
  -MTS-   01071502043D 0   0.00000     0.00000     0

 34 36  0  0  0  0  0  0  0  0999 V2000
    5.7710   -2.0720   -4.4560 C   0  0  0  0  0  0  0  0  0  0  0  0
    4.4370   -1.8510   -3.7500 C   0  0  0  0  0  0  0  0  0  0  0  0
    4.6900   -1.4010   -2.3120 C   0  0  0  0  0  0  0  0  0  0  0  0
    3.4700   -1.1310   -1.4490 C   0  0  0  0  0  0  0  0  0  0  0  0
    3.8680   -0.2290   -0.4000 O   0  0  0  0  0  0  0  0  0  0  0  0
    2.9830    0.5670    0.2780 C   0  0  0  0  0  0  0  0  0  0  0  0
    3.2640    1.8680    0.4360 C   0  0  0  0  0  0  0  0  0  0  0  0
    2.3060    2.7250    1.1690 C   0  0  0  0  0  0  0  0  0  0  0  0
    1.0850    2.0680    1.6830 C   0  0  0  0  0  0  0  0  0  0  0  0
    0.9120    0.7570    1.4640 C   0  0  0  0  0  0  0  0  0  0  0  0
    1.8340    0.0120    0.7770 N   0  0  0  0  0  0  0  0  0  0  0  0
    0.3400    3.0600    2.3320 N   0  0  0  0  0  0  0  0  0  0  0  0
    0.9730    4.2160    2.2600 C   0  0  0  0  0  0  0  0  0  0  0  0
    0.6630    5.5750    2.7580 C   0  0  0  0  0  0  0  0  0  0  0  0
    1.5060    6.5930    2.5380 C   0  0  0  0  0  0  0  0  0  0  0  0
    2.7700    6.3960    1.7940 C   0  0  0  0  0  0  0  0  0  0  0  0
    3.1150    5.1920    1.3160 C   0  0  0  0  0  0  0  0  0  0  0  0
    2.2370    4.0170    1.5170 C   0  0  0  0  0  0  0  0  0  0  0  0
    6.3370   -2.8380   -3.9310 H   0  0  0  0  0  0  0  0  0  0  0  0
    5.5910   -2.3920   -5.4800 H   0  0  0  0  0  0  0  0  0  0  0  0
    6.3370   -1.1430   -4.4620 H   0  0  0  0  0  0  0  0  0  0  0  0
    3.8710   -2.7800   -3.7450 H   0  0  0  0  0  0  0  0  0  0  0  0
    3.8710   -1.0850   -4.2760 H   0  0  0  0  0  0  0  0  0  0  0  0
    5.1950   -0.4410   -2.3990 H   0  0  0  0  0  0  0  0  0  0  0  0
    5.2710   -2.1810   -1.8240 H   0  0  0  0  0  0  0  0  0  0  0  0
    3.1960   -2.0720   -0.9770 H   0  0  0  0  0  0  0  0  0  0  0  0
    2.7070   -0.6600   -2.0660 H   0  0  0  0  0  0  0  0  0  0  0  0
    4.1760    2.2840    0.0340 H   0  0  0  0  0  0  0  0  0  0  0  0
    0.0210    0.2750    1.8380 H   0  0  0  0  0  0  0  0  0  0  0  0
    1.6630   -0.9730    0.6350 H   0  0  0  0  0  0  0  0  0  0  0  0
   -0.2530    5.7480    3.3030 H   0  0  0  0  0  0  0  0  0  0  0  0
    1.2580    7.5760    2.9100 H   0  0  0  0  0  0  0  0  0  0  0  0
    3.4280    7.2370    1.6340 H   0  0  0  0  0  0  0  0  0  0  0  0
    4.0440    5.0790    0.7770 H   0  0  0  0  0  0  0  0  0  0  0  0
  1 19  1  0  0  0  0
  1 20  1  0  0  0  0
  1 21  1  0  0  0  0
  1  2  1  0  0  0  0
  2 22  1  0  0  0  0
  2 23  1  0  0  0  0
  2  3  1  0  0  0  0
  3 24  1  0  0  0  0
  3 25  1  0  0  0  0
  3  4  1  0  0  0  0
  4 26  1  0  0  0  0
  4 27  1  0  0  0  0
  4  5  1  0  0  0  0
  5  6  1  0  0  0  0
  6  7  2  0  0  0  0
  7 28  1  0  0  0  0
  7  8  1  0  0  0  0
  8  9  1  0  0  0  0
  9 10  2  0  0  0  0
 10 29  1  0  0  0  0
 10 11  1  0  0  0  0
 11  6  1  0  0  0  0
 11 30  1  0  0  0  0
  9 12  1  0  0  0  0
 12 13  2  0  0  0  0
 13 14  1  0  0  0  0
 14 31  1  0  0  0  0
 14 15  2  0  0  0  0
 15 32  1  0  0  0  0
 15 16  1  0  0  0  0
 16 33  1  0  0  0  0
 16 17  2  0  0  0  0
 17 34  1  0  0  0  0
 17 18  1  0  0  0  0
 18  8  2  0  0  0  0
 18 13  1  0  0  0  0
M  END
>  <LOGBIO>
7.0100

>  <PRED_LOGBIO>
6.9400

>  <XV_RES>
0.0580

>  <WHL_TMPL>
1

>  <ANCH>
26-27;14-11

$$$$
ROW94
  -MTS-   01071502043D 0   0.00000     0.00000     0

 43 46  0  0  0  0  0  0  0  0999 V2000
   -5.1660   -4.1410   -0.0480 C   0  0  0  0  0  0  0  0  0  0  0  0
   -4.0450   -3.2660    0.5060 C   0  0  0  0  0  0  0  0  0  0  0  0
   -3.6480   -2.3160   -0.4860 O   0  0  0  0  0  0  0  0  0  0  0  0
   -2.6460   -1.4370   -0.1700 C   0  0  0  0  0  0  0  0  0  0  0  0
   -1.3830   -1.7360   -0.4080 N   0  0  0  0  0  0  0  0  0  0  0  0
   -0.3390   -0.8570   -0.0950 C   0  0  0  0  0  0  0  0  0  0  0  0
    0.9700   -0.9430   -0.2410 N   0  0  0  0  0  0  0  0  0  0  0  0
    1.5390    0.2400    0.2480 C   0  0  0  0  0  0  0  0  0  0  0  0
    0.5400    1.0200    0.6820 C   0  0  0  0  0  0  0  0  0  0  0  0
   -0.6390    0.3520    0.4760 N   0  0  0  0  0  0  0  0  0  0  0  0
   -1.9380    0.6980    0.7380 C   0  0  0  0  0  0  0  0  0  0  0  0
   -2.1380    2.0560    1.3680 C   0  0  0  0  0  0  0  0  0  0  0  0
   -3.5960    2.5470    1.3010 C   0  0  0  0  0  0  0  0  0  0  0  0
   -4.5660    1.4120    1.6790 C   0  0  0  0  0  0  0  0  0  0  0  0
   -4.3970    0.2180    0.7210 C   0  0  0  0  0  0  0  0  0  0  0  0
   -2.9520   -0.1270    0.4470 C   0  0  0  0  0  0  0  0  0  0  0  0
    2.9820    0.5680    0.2790 C   0  0  0  0  0  0  0  0  0  0  0  0
    3.4080    1.5260    0.9200 O   0  0  0  0  0  0  0  0  0  0  0  0
    3.9380   -0.2920   -0.4540 C   0  0  0  0  0  0  0  0  0  0  0  0
    4.8760    0.2830   -1.3190 C   0  0  0  0  0  0  0  0  0  0  0  0
    5.7800   -0.5300   -2.0120 C   0  0  0  0  0  0  0  0  0  0  0  0
    5.7470   -1.9190   -1.8400 C   0  0  0  0  0  0  0  0  0  0  0  0
    4.8090   -2.4940   -0.9740 C   0  0  0  0  0  0  0  0  0  0  0  0
    3.9050   -1.6810   -0.2810 C   0  0  0  0  0  0  0  0  0  0  0  0
   -4.8120   -4.6670   -0.9320 H   0  0  0  0  0  0  0  0  0  0  0  0
   -5.4680   -4.8640    0.7070 H   0  0  0  0  0  0  0  0  0  0  0  0
   -6.0160   -3.5170   -0.3140 H   0  0  0  0  0  0  0  0  0  0  0  0
   -3.1950   -3.8900    0.7720 H   0  0  0  0  0  0  0  0  0  0  0  0
   -4.4000   -2.7400    1.3900 H   0  0  0  0  0  0  0  0  0  0  0  0
    0.6450    2.0020    1.1180 H   0  0  0  0  0  0  0  0  0  0  0  0
   -1.5590    2.7530    0.7670 H   0  0  0  0  0  0  0  0  0  0  0  0
   -1.8560    1.9890    2.4170 H   0  0  0  0  0  0  0  0  0  0  0  0
   -3.7930    2.7910    0.2590 H   0  0  0  0  0  0  0  0  0  0  0  0
   -3.7180    3.3550    2.0200 H   0  0  0  0  0  0  0  0  0  0  0  0
   -5.5710    1.7970    1.5200 H   0  0  0  0  0  0  0  0  0  0  0  0
   -4.3280    1.0790    2.6870 H   0  0  0  0  0  0  0  0  0  0  0  0
   -4.8140    0.5370   -0.2320 H   0  0  0  0  0  0  0  0  0  0  0  0
   -4.8720   -0.6470    1.1790 H   0  0  0  0  0  0  0  0  0  0  0  0
    4.9020    1.3550   -1.4530 H   0  0  0  0  0  0  0  0  0  0  0  0
    6.5040   -0.0860   -2.6800 H   0  0  0  0  0  0  0  0  0  0  0  0
    6.4440   -2.5470   -2.3740 H   0  0  0  0  0  0  0  0  0  0  0  0
    4.7830   -3.5660   -0.8410 H   0  0  0  0  0  0  0  0  0  0  0  0
    3.1810   -2.1250    0.3870 H   0  0  0  0  0  0  0  0  0  0  0  0
  1 25  1  0  0  0  0
  1 26  1  0  0  0  0
  1 27  1  0  0  0  0
  1  2  1  0  0  0  0
  2 28  1  0  0  0  0
  2 29  1  0  0  0  0
  2  3  1  0  0  0  0
  3  4  1  0  0  0  0
  4  5  2  0  0  0  0
  5  6  1  0  0  0  0
  6  7  2  0  0  0  0
  7  8  1  0  0  0  0
  8  9  2  0  0  0  0
  9 30  1  0  0  0  0
  9 10  1  0  0  0  0
 10  6  1  0  0  0  0
 10 11  1  0  0  0  0
 11 12  1  0  0  0  0
 12 31  1  0  0  0  0
 12 32  1  0  0  0  0
 12 13  1  0  0  0  0
 13 33  1  0  0  0  0
 13 34  1  0  0  0  0
 13 14  1  0  0  0  0
 14 35  1  0  0  0  0
 14 36  1  0  0  0  0
 14 15  1  0  0  0  0
 15 37  1  0  0  0  0
 15 38  1  0  0  0  0
 15 16  1  0  0  0  0
 16  4  1  0  0  0  0
 16 11  2  0  0  0  0
  8 17  1  0  0  0  0
 17 18  2  0  0  0  0
 17 19  1  0  0  0  0
 19 20  2  0  0  0  0
 20 39  1  0  0  0  0
 20 21  1  0  0  0  0
 21 40  1  0  0  0  0
 21 22  2  0  0  0  0
 22 41  1  0  0  0  0
 22 23  1  0  0  0  0
 23 42  1  0  0  0  0
 23 24  2  0  0  0  0
 24 19  1  0  0  0  0
 24 43  1  0  0  0  0
M  END
>  <LOGBIO>
5.7000

>  <PRED_LOGBIO>
6.2200

>  <XV_RES>
-0.6050

>  <WHL_TMPL>
1

>  <ANCH>
23-24;13-31

$$$$
ROW95
  -MTS-   01071502043D 0   0.00000     0.00000     0

 34 38  0  0  0  0  0  0  0  0999 V2000
   -3.2540   -2.6100   -0.7360 C   0  0  0  0  0  0  0  0  0  0  0  0
   -2.9150   -1.2250   -0.2410 C   0  0  0  0  0  0  0  0  0  0  0  0
   -3.9080   -0.4260    0.3390 C   0  0  0  0  0  0  0  0  0  0  0  0
   -3.5940    0.8580    0.7980 C   0  0  0  0  0  0  0  0  0  0  0  0
   -2.2870    1.3450    0.6770 C   0  0  0  0  0  0  0  0  0  0  0  0
   -1.2940    0.5460    0.0970 C   0  0  0  0  0  0  0  0  0  0  0  0
   -1.6080   -0.7380   -0.3620 C   0  0  0  0  0  0  0  0  0  0  0  0
   -0.4220   -1.3000   -0.8910 N   0  0  0  0  0  0  0  0  0  0  0  0
    0.5950   -0.3920   -0.7640 C   0  0  0  0  0  0  0  0  0  0  0  0
    0.1480    0.7300   -0.1840 C   0  0  0  0  0  0  0  0  0  0  0  0
    0.9840    1.7890    0.0520 N   0  0  0  0  0  0  0  0  0  0  0  0
    2.3090    1.7470   -0.2950 C   0  0  0  0  0  0  0  0  0  0  0  0
    2.8600    0.6750   -0.8790 C   0  0  0  0  0  0  0  0  0  0  0  0
    4.1480    0.3620   -1.3300 N   0  0  0  0  0  0  0  0  0  0  0  0
    4.1610   -0.8550   -1.8420 C   0  0  0  0  0  0  0  0  0  0  0  0
    5.2240   -1.6850   -2.4520 C   0  0  0  0  0  0  0  0  0  0  0  0
    4.9550   -2.9180   -2.9010 C   0  0  0  0  0  0  0  0  0  0  0  0
    3.5940   -3.4910   -2.8030 C   0  0  0  0  0  0  0  0  0  0  0  0
    2.5840   -2.7960   -2.2620 C   0  0  0  0  0  0  0  0  0  0  0  0
    2.8000   -1.4270   -1.7430 C   0  0  0  0  0  0  0  0  0  0  0  0
    2.0160   -0.5070   -1.1640 C   0  0  0  0  0  0  0  0  0  0  0  0
   -4.2930   -2.6360   -1.0600 H   0  0  0  0  0  0  0  0  0  0  0  0
   -3.1070   -3.3290    0.0670 H   0  0  0  0  0  0  0  0  0  0  0  0
   -2.6070   -2.8640   -1.5730 H   0  0  0  0  0  0  0  0  0  0  0  0
   -4.9170   -0.8010    0.4320 H   0  0  0  0  0  0  0  0  0  0  0  0
   -4.3600    1.4740    1.2460 H   0  0  0  0  0  0  0  0  0  0  0  0
   -2.0440    2.3360    1.0310 H   0  0  0  0  0  0  0  0  0  0  0  0
   -0.3390   -2.2210   -1.2970 H   0  0  0  0  0  0  0  0  0  0  0  0
    0.6150    2.6210    0.4910 H   0  0  0  0  0  0  0  0  0  0  0  0
    2.9300    2.6060   -0.0890 H   0  0  0  0  0  0  0  0  0  0  0  0
    6.2260   -1.2920   -2.5360 H   0  0  0  0  0  0  0  0  0  0  0  0
    5.7470   -3.5050   -3.3430 H   0  0  0  0  0  0  0  0  0  0  0  0
    3.4110   -4.4890   -3.1750 H   0  0  0  0  0  0  0  0  0  0  0  0
    1.6020   -3.2400   -2.2040 H   0  0  0  0  0  0  0  0  0  0  0  0
  1 22  1  0  0  0  0
  1 23  1  0  0  0  0
  1 24  1  0  0  0  0
  1  2  1  0  0  0  0
  2  3  2  0  0  0  0
  3 25  1  0  0  0  0
  3  4  1  0  0  0  0
  4 26  1  0  0  0  0
  4  5  2  0  0  0  0
  5 27  1  0  0  0  0
  5  6  1  0  0  0  0
  6  7  2  0  0  0  0
  7  2  1  0  0  0  0
  7  8  1  0  0  0  0
  8 28  1  0  0  0  0
  8  9  1  0  0  0  0
  9 10  2  0  0  0  0
 10  6  1  0  0  0  0
 10 11  1  0  0  0  0
 11 29  1  0  0  0  0
 11 12  1  0  0  0  0
 12 30  1  0  0  0  0
 12 13  2  0  0  0  0
 13 14  1  0  0  0  0
 14 15  2  0  0  0  0
 15 16  1  0  0  0  0
 16 31  1  0  0  0  0
 16 17  2  0  0  0  0
 17 32  1  0  0  0  0
 17 18  1  0  0  0  0
 18 33  1  0  0  0  0
 18 19  2  0  0  0  0
 19 34  1  0  0  0  0
 19 20  1  0  0  0  0
 20 15  1  0  0  0  0
 20 21  2  0  0  0  0
 21  9  1  0  0  0  0
 21 13  1  0  0  0  0
M  END
>  <LOGBIO>
7.0800

>  <PRED_LOGBIO>
6.8400

>  <XV_RES>
0.2400

>  <WHL_TMPL>
2

>  <ANCH>
14-15;14-16

$$$$
ROW96
  -MTS-   01071502043D 0   0.00000     0.00000     0

 35 38  0  0  0  0  0  0  0  0999 V2000
   -0.0250    3.4940    2.7530 C   0  0  0  0  0  0  0  0  0  0  0  0
   -0.3790    2.1190    2.5800 O   0  0  0  0  0  0  0  0  0  0  0  0
   -1.6940    1.8180    2.3460 C   0  0  0  0  0  0  0  0  0  0  0  0
   -2.6920    2.3500    3.1710 C   0  0  0  0  0  0  0  0  0  0  0  0
   -4.0360    2.0420    2.9320 C   0  0  0  0  0  0  0  0  0  0  0  0
   -4.3830    1.2010    1.8670 C   0  0  0  0  0  0  0  0  0  0  0  0
   -3.3850    0.6690    1.0420 C   0  0  0  0  0  0  0  0  0  0  0  0
   -3.7560   -0.1690   -0.0170 N   0  0  0  0  0  0  0  0  0  0  0  0
   -2.8880   -0.7180   -0.8470 C   0  0  0  0  0  0  0  0  0  0  0  0
   -1.4360   -0.4720   -0.7030 C   0  0  0  0  0  0  0  0  0  0  0  0
   -0.3400   -0.8700   -1.3640 C   0  0  0  0  0  0  0  0  0  0  0  0
   -0.3300   -1.6980   -2.4560 O   0  0  0  0  0  0  0  0  0  0  0  0
    0.7690   -0.3200   -0.7770 N   0  0  0  0  0  0  0  0  0  0  0  0
    0.3210    0.4870    0.3420 N   0  0  0  0  0  0  0  0  0  0  0  0
   -0.9950    0.4080    0.4020 C   0  0  0  0  0  0  0  0  0  0  0  0
   -2.0410    0.9770    1.2810 C   0  0  0  0  0  0  0  0  0  0  0  0
    2.0290   -0.4950   -1.1630 C   0  0  0  0  0  0  0  0  0  0  0  0
    2.3940   -1.6540   -1.8590 C   0  0  0  0  0  0  0  0  0  0  0  0
    3.7210   -1.8380   -2.2660 C   0  0  0  0  0  0  0  0  0  0  0  0
    4.6830   -0.8630   -1.9770 C   0  0  0  0  0  0  0  0  0  0  0  0
    4.3180    0.2960   -1.2810 C   0  0  0  0  0  0  0  0  0  0  0  0
    2.9910    0.4800   -0.8740 C   0  0  0  0  0  0  0  0  0  0  0  0
   -0.5650    3.9020    3.6050 H   0  0  0  0  0  0  0  0  0  0  0  0
    1.0450    3.5740    2.9290 H   0  0  0  0  0  0  0  0  0  0  0  0
   -0.2880    4.0520    1.8570 H   0  0  0  0  0  0  0  0  0  0  0  0
   -2.4240    2.9980    3.9920 H   0  0  0  0  0  0  0  0  0  0  0  0
   -4.8060    2.4520    3.5680 H   0  0  0  0  0  0  0  0  0  0  0  0
   -5.4200    0.9630    1.6820 H   0  0  0  0  0  0  0  0  0  0  0  0
   -3.2430   -1.3550   -1.6430 H   0  0  0  0  0  0  0  0  0  0  0  0
   -0.2600   -2.6270   -2.1870 H   0  0  0  0  0  0  0  0  0  0  0  0
    1.6520   -2.4060   -2.0820 H   0  0  0  0  0  0  0  0  0  0  0  0
    4.0020   -2.7320   -2.8020 H   0  0  0  0  0  0  0  0  0  0  0  0
    5.7070   -1.0040   -2.2900 H   0  0  0  0  0  0  0  0  0  0  0  0
    5.0600    1.0480   -1.0580 H   0  0  0  0  0  0  0  0  0  0  0  0
    2.7100    1.3740   -0.3380 H   0  0  0  0  0  0  0  0  0  0  0  0
  1 23  1  0  0  0  0
  1 24  1  0  0  0  0
  1 25  1  0  0  0  0
  1  2  1  0  0  0  0
  2  3  1  0  0  0  0
  3  4  2  0  0  0  0
  4 26  1  0  0  0  0
  4  5  1  0  0  0  0
  5 27  1  0  0  0  0
  5  6  2  0  0  0  0
  6 28  1  0  0  0  0
  6  7  1  0  0  0  0
  7  8  1  0  0  0  0
  8  9  2  0  0  0  0
  9 29  1  0  0  0  0
  9 10  1  0  0  0  0
 10 11  2  0  0  0  0
 11 12  1  0  0  0  0
 12 30  1  0  0  0  0
 11 13  1  0  0  0  0
 13 14  1  0  0  0  0
 14 15  2  0  0  0  0
 15 10  1  0  0  0  0
 15 16  1  0  0  0  0
 16  3  1  0  0  0  0
 16  7  2  0  0  0  0
 13 17  1  0  0  0  0
 17 18  2  0  0  0  0
 18 31  1  0  0  0  0
 18 19  1  0  0  0  0
 19 32  1  0  0  0  0
 19 20  2  0  0  0  0
 20 33  1  0  0  0  0
 20 21  1  0  0  0  0
 21 34  1  0  0  0  0
 21 22  2  0  0  0  0
 22 17  1  0  0  0  0
 22 35  1  0  0  0  0
M  END
>  <LOGBIO>
9.1700

>  <PRED_LOGBIO>
8.1200

>  <XV_RES>
1.2510

>  <WHL_TMPL>
2

>  <ANCH>
15-16;21-25

$$$$
ROW97
  -MTS-   01071502043D 0   0.00000     0.00000     0

 26 28  0  0  0  0  0  0  0  0999 V2000
   -1.4060    6.5680    1.4880 O   0  0  0  0  0  0  0  0  0  0  0  0
   -1.1130    5.2720    1.8220 C   0  0  0  0  0  0  0  0  0  0  0  0
   -0.5640    5.0030    3.0140 N   0  0  0  0  0  0  0  0  0  0  0  0
   -0.2600    3.7520    3.3860 C   0  0  0  0  0  0  0  0  0  0  0  0
   -0.5110    2.6740    2.5280 C   0  0  0  0  0  0  0  0  0  0  0  0
   -0.1980    0.9530    2.7990 S   0  0  0  0  0  0  0  0  0  0  0  0
   -1.5470    0.1160    2.0160 C   0  0  0  0  0  0  0  0  0  0  0  0
   -2.1890   -1.0520    2.4460 C   0  0  0  0  0  0  0  0  0  0  0  0
   -3.2480   -1.5830    1.7010 C   0  0  0  0  0  0  0  0  0  0  0  0
   -3.6660   -0.9470    0.5260 C   0  0  0  0  0  0  0  0  0  0  0  0
   -3.0240    0.2200    0.0960 C   0  0  0  0  0  0  0  0  0  0  0  0
   -1.9650    0.7520    0.8410 C   0  0  0  0  0  0  0  0  0  0  0  0
   -1.3900    1.9330    0.3160 N   0  0  0  0  0  0  0  0  0  0  0  0
   -1.0840    2.9260    1.2760 C   0  0  0  0  0  0  0  0  0  0  0  0
   -1.3910    4.2430    0.9150 C   0  0  0  0  0  0  0  0  0  0  0  0
   -1.9860    4.5360   -0.3750 C   0  0  0  0  0  0  0  0  0  0  0  0
   -2.4610    4.7710   -1.4070 N   0  0  0  0  0  0  0  0  0  0  0  0
   -3.8970   -2.7630    2.1360 N   0  3  0  0  0  0  0  0  0  0  0  0
   -3.2280   -3.7680    2.4290 O   0  0  0  0  0  0  0  0  0  0  0  0
   -5.1930   -2.7960    2.2280 O   0  5  0  0  0  0  0  0  0  0  0  0
   -1.0490    7.1860    2.1460 H   0  0  0  0  0  0  0  0  0  0  0  0
    0.1820    3.5730    4.3550 H   0  0  0  0  0  0  0  0  0  0  0  0
   -1.8670   -1.5420    3.3530 H   0  0  0  0  0  0  0  0  0  0  0  0
   -4.4830   -1.3570   -0.0490 H   0  0  0  0  0  0  0  0  0  0  0  0
   -3.3460    0.7110   -0.8110 H   0  0  0  0  0  0  0  0  0  0  0  0
   -1.2100    2.0580   -0.6700 H   0  0  0  0  0  0  0  0  0  0  0  0
  1 21  1  0  0  0  0
  1  2  1  0  0  0  0
  2  3  1  0  0  0  0
  3  4  2  0  0  0  0
  4 22  1  0  0  0  0
  4  5  1  0  0  0  0
  5  6  1  0  0  0  0
  6  7  1  0  0  0  0
  7  8  1  0  0  0  0
  8 23  1  0  0  0  0
  8  9  2  0  0  0  0
  9 10  1  0  0  0  0
 10 24  1  0  0  0  0
 10 11  2  0  0  0  0
 11 25  1  0  0  0  0
 11 12  1  0  0  0  0
 12  7  2  0  0  0  0
 12 13  1  0  0  0  0
 13 26  1  0  0  0  0
 13 14  1  0  0  0  0
 14  5  2  0  0  0  0
 14 15  1  0  0  0  0
 15  2  2  0  0  0  0
 15 16  1  0  0  0  0
 16 17  3  0  0  0  0
  9 18  1  0  0  0  0
 18 19  2  0  0  0  0
 18 20  1  0  0  0  0
M  CHG  2  18   1  20  -1
M  END
>  <LOGBIO>
6.1000

>  <PRED_LOGBIO>
4.5800

>  <XV_RES>
1.8610

>  <WHL_TMPL>
1

>  <ANCH>
2-3;17-15

$$$$
ROW98
  -MTS-   01071502043D 0   0.00000     0.00000     0

 28 30  0  0  0  0  0  0  0  0999 V2000
    4.6900   -1.4010   -2.3120 C   0  0  0  0  0  0  0  0  0  0  0  0
    3.4700   -1.1310   -1.4490 C   0  0  0  0  0  0  0  0  0  0  0  0
    3.8680   -0.2290   -0.4000 O   0  0  0  0  0  0  0  0  0  0  0  0
    2.9830    0.5670    0.2780 C   0  0  0  0  0  0  0  0  0  0  0  0
    3.2640    1.8680    0.4360 C   0  0  0  0  0  0  0  0  0  0  0  0
    2.3060    2.7250    1.1690 C   0  0  0  0  0  0  0  0  0  0  0  0
    1.0850    2.0680    1.6830 C   0  0  0  0  0  0  0  0  0  0  0  0
    0.9120    0.7570    1.4640 C   0  0  0  0  0  0  0  0  0  0  0  0
    1.8340    0.0120    0.7770 N   0  0  0  0  0  0  0  0  0  0  0  0
    0.3400    3.0600    2.3320 N   0  0  0  0  0  0  0  0  0  0  0  0
    0.9730    4.2160    2.2600 C   0  0  0  0  0  0  0  0  0  0  0  0
    0.6630    5.5750    2.7580 C   0  0  0  0  0  0  0  0  0  0  0  0
    1.5060    6.5930    2.5380 C   0  0  0  0  0  0  0  0  0  0  0  0
    2.7700    6.3960    1.7940 C   0  0  0  0  0  0  0  0  0  0  0  0
    3.1150    5.1920    1.3160 C   0  0  0  0  0  0  0  0  0  0  0  0
    2.2370    4.0170    1.5170 C   0  0  0  0  0  0  0  0  0  0  0  0
    4.3790   -1.7120   -3.3070 H   0  0  0  0  0  0  0  0  0  0  0  0
    5.2060   -0.4500   -2.4290 H   0  0  0  0  0  0  0  0  0  0  0  0
    5.2790   -2.1510   -1.7890 H   0  0  0  0  0  0  0  0  0  0  0  0
    3.1960   -2.0720   -0.9770 H   0  0  0  0  0  0  0  0  0  0  0  0
    2.7070   -0.6600   -2.0660 H   0  0  0  0  0  0  0  0  0  0  0  0
    4.1760    2.2840    0.0340 H   0  0  0  0  0  0  0  0  0  0  0  0
    0.0210    0.2750    1.8380 H   0  0  0  0  0  0  0  0  0  0  0  0
    1.6630   -0.9730    0.6350 H   0  0  0  0  0  0  0  0  0  0  0  0
   -0.2530    5.7480    3.3030 H   0  0  0  0  0  0  0  0  0  0  0  0
    1.2580    7.5760    2.9100 H   0  0  0  0  0  0  0  0  0  0  0  0
    3.4280    7.2370    1.6340 H   0  0  0  0  0  0  0  0  0  0  0  0
    4.0440    5.0790    0.7770 H   0  0  0  0  0  0  0  0  0  0  0  0
  1 17  1  0  0  0  0
  1 18  1  0  0  0  0
  1 19  1  0  0  0  0
  1  2  1  0  0  0  0
  2 20  1  0  0  0  0
  2 21  1  0  0  0  0
  2  3  1  0  0  0  0
  3  4  1  0  0  0  0
  4  5  2  0  0  0  0
  5 22  1  0  0  0  0
  5  6  1  0  0  0  0
  6  7  1  0  0  0  0
  7  8  2  0  0  0  0
  8 23  1  0  0  0  0
  8  9  1  0  0  0  0
  9  4  1  0  0  0  0
  9 24  1  0  0  0  0
  7 10  1  0  0  0  0
 10 11  2  0  0  0  0
 11 12  1  0  0  0  0
 12 25  1  0  0  0  0
 12 13  2  0  0  0  0
 13 26  1  0  0  0  0
 13 14  1  0  0  0  0
 14 27  1  0  0  0  0
 14 15  2  0  0  0  0
 15 28  1  0  0  0  0
 15 16  1  0  0  0  0
 16  6  2  0  0  0  0
 16 11  1  0  0  0  0
M  END
>  <LOGBIO>
7.6200

>  <PRED_LOGBIO>
7.1100

>  <XV_RES>
0.5750

>  <WHL_TMPL>
1

>  <ANCH>
26-27;8-5

$$$$
ROW99
  -MTS-   01071502043D 0   0.00000     0.00000     0

 40 43  0  0  0  0  0  0  0  0999 V2000
   -3.0600   -1.8690    3.7110 O   0  0  0  0  0  0  0  0  0  0  0  0
   -2.5780   -1.3360    2.6040 C   0  0  0  0  0  0  0  0  0  0  0  0
   -3.2970   -0.6560    1.8910 O   0  0  0  0  0  0  0  0  0  0  0  0
   -1.1360   -1.5680    2.2210 C   0  0  0  0  0  0  0  0  0  0  0  0
   -0.8390   -0.8550    0.9240 C   0  0  0  0  0  0  0  0  0  0  0  0
   -1.8100   -0.1590    0.3170 N   0  0  0  0  0  0  0  0  0  0  0  0
   -1.5790    0.4840   -0.8350 C   0  0  0  0  0  0  0  0  0  0  0  0
   -0.3040    0.4260   -1.4110 C   0  0  0  0  0  0  0  0  0  0  0  0
   -0.1440    1.1830   -2.7070 C   0  0  0  0  0  0  0  0  0  0  0  0
    0.6310    0.5480   -3.7840 N   0  0  0  0  0  0  0  0  0  0  0  0
    1.7730   -0.1090   -3.6970 C   0  0  0  0  0  0  0  0  0  0  0  0
    2.3120   -0.6390   -4.9690 C   0  0  0  0  0  0  0  0  0  0  0  0
    1.5660   -1.5560   -5.7180 C   0  0  0  0  0  0  0  0  0  0  0  0
    2.0760   -2.0570   -6.9210 C   0  0  0  0  0  0  0  0  0  0  0  0
    3.3330   -1.6420   -7.3760 C   0  0  0  0  0  0  0  0  0  0  0  0
    4.0800   -0.7250   -6.6260 C   0  0  0  0  0  0  0  0  0  0  0  0
    3.5700   -0.2230   -5.4230 C   0  0  0  0  0  0  0  0  0  0  0  0
    4.2900    0.6610   -4.7010 F   0  0  0  0  0  0  0  0  0  0  0  0
    2.5810   -0.3810   -2.4880 C   0  0  0  0  0  0  0  0  0  0  0  0
    3.9460   -0.5570   -2.7420 C   0  0  0  0  0  0  0  0  0  0  0  0
    4.8210   -0.8560   -1.6910 C   0  0  0  0  0  0  0  0  0  0  0  0
    6.5180   -1.0750   -2.0070 Cl  0  0  0  0  0  0  0  0  0  0  0  0
    4.3310   -0.9780   -0.3850 C   0  0  0  0  0  0  0  0  0  0  0  0
    2.9660   -0.8020   -0.1310 C   0  0  0  0  0  0  0  0  0  0  0  0
    2.0910   -0.5030   -1.1820 C   0  0  0  0  0  0  0  0  0  0  0  0
    0.6880   -0.3090   -0.7520 C   0  0  0  0  0  0  0  0  0  0  0  0
    0.3910   -0.9300    0.3980 N   0  0  0  0  0  0  0  0  0  0  0  0
   -3.9930   -1.6110    3.7870 H   0  0  0  0  0  0  0  0  0  0  0  0
   -0.4860   -1.1820    3.0040 H   0  0  0  0  0  0  0  0  0  0  0  0
   -0.9610   -2.6350    2.0980 H   0  0  0  0  0  0  0  0  0  0  0  0
   -2.3700    1.0420   -1.3160 H   0  0  0  0  0  0  0  0  0  0  0  0
    0.4220    2.0740   -2.4440 H   0  0  0  0  0  0  0  0  0  0  0  0
   -1.1420    1.3830   -3.0910 H   0  0  0  0  0  0  0  0  0  0  0  0
    0.5960   -1.8770   -5.3680 H   0  0  0  0  0  0  0  0  0  0  0  0
    1.5000   -2.7650   -7.4990 H   0  0  0  0  0  0  0  0  0  0  0  0
    3.7270   -2.0290   -8.3040 H   0  0  0  0  0  0  0  0  0  0  0  0
    5.0500   -0.4040   -6.9770 H   0  0  0  0  0  0  0  0  0  0  0  0
    4.3250   -0.4630   -3.7490 H   0  0  0  0  0  0  0  0  0  0  0  0
    5.0060   -1.2080    0.4260 H   0  0  0  0  0  0  0  0  0  0  0  0
    2.5880   -0.8960    0.8760 H   0  0  0  0  0  0  0  0  0  0  0  0
  1 28  1  0  0  0  0
  1  2  1  0  0  0  0
  2  3  2  0  0  0  0
  2  4  1  0  0  0  0
  4 29  1  0  0  0  0
  4 30  1  0  0  0  0
  4  5  1  0  0  0  0
  5  6  2  0  0  0  0
  6  7  1  0  0  0  0
  7 31  1  0  0  0  0
  7  8  2  0  0  0  0
  8  9  1  0  0  0  0
  9 32  1  0  0  0  0
  9 33  1  0  0  0  0
  9 10  1  0  0  0  0
 10 11  2  0  0  0  0
 11 12  1  0  0  0  0
 12 13  2  0  0  0  0
 13 34  1  0  0  0  0
 13 14  1  0  0  0  0
 14 35  1  0  0  0  0
 14 15  2  0  0  0  0
 15 36  1  0  0  0  0
 15 16  1  0  0  0  0
 16 37  1  0  0  0  0
 16 17  2  0  0  0  0
 17 12  1  0  0  0  0
 17 18  1  0  0  0  0
 11 19  1  0  0  0  0
 19 20  2  0  0  0  0
 20 38  1  0  0  0  0
 20 21  1  0  0  0  0
 21 22  1  0  0  0  0
 21 23  2  0  0  0  0
 23 39  1  0  0  0  0
 23 24  1  0  0  0  0
 24 40  1  0  0  0  0
 24 25  2  0  0  0  0
 25 19  1  0  0  0  0
 25 26  1  0  0  0  0
 26  8  1  0  0  0  0
 26 27  2  0  0  0  0
 27  5  1  0  0  0  0
M  END
>  <LOGBIO>
8.0200

>  <PRED_LOGBIO>
7.5200

>  <XV_RES>
0.6730

>  <WHL_TMPL>
2

>  <ANCH>
15-16;39-38

$$$$
ROW101
  -MTS-   01071502043D 0   0.00000     0.00000     0

 37 38  0  0  0  0  0  0  0  0999 V2000
   -0.5790    2.5340    1.4150 N   0  0  0  0  0  0  0  0  0  0  0  0
   -0.0370    1.3580    0.8760 C   0  0  0  0  0  0  0  0  0  0  0  0
    1.3460    1.2270    0.7020 C   0  0  0  0  0  0  0  0  0  0  0  0
    1.8540    0.0400    0.1620 C   0  0  0  0  0  0  0  0  0  0  0  0
    1.0300   -0.9590   -0.1850 N   0  0  0  0  0  0  0  0  0  0  0  0
   -0.2980   -0.8640   -0.0310 C   0  0  0  0  0  0  0  0  0  0  0  0
   -0.8700    0.2960    0.5040 C   0  0  0  0  0  0  0  0  0  0  0  0
   -2.3330    0.0750    0.5370 C   0  0  0  0  0  0  0  0  0  0  0  0
   -2.5900   -1.1270    0.0570 N   0  0  0  0  0  0  0  0  0  0  0  0
   -1.3460   -1.7700   -0.3190 N   0  0  0  0  0  0  0  0  0  0  0  0
   -1.0410   -3.0870   -0.8960 C   0  0  0  0  0  0  0  0  0  0  0  0
   -1.9960   -4.1300   -0.3180 C   0  0  0  0  0  0  0  0  0  0  0  0
   -1.6820   -5.4830   -0.9110 C   0  0  0  0  0  0  0  0  0  0  0  0
   -2.3980   -6.5560   -0.5470 C   0  0  0  0  0  0  0  0  0  0  0  0
    2.2580    2.3280    1.0840 C   0  0  0  0  0  0  0  0  0  0  0  0
    3.4720    2.2030    0.9270 O   0  0  0  0  0  0  0  0  0  0  0  0
    1.7660    3.4520    1.5960 N   0  0  0  0  0  0  0  0  0  0  0  0
    2.6720    4.5460    1.9760 C   0  0  0  0  0  0  0  0  0  0  0  0
    1.8670    5.6980    2.5270 C   0  0  0  0  0  0  0  0  0  0  0  0
    2.4870    6.8120    2.9400 C   0  0  0  0  0  0  0  0  0  0  0  0
   -0.8440    3.2940    0.8040 H   0  0  0  0  0  0  0  0  0  0  0  0
   -0.7050    2.6210    2.4130 H   0  0  0  0  0  0  0  0  0  0  0  0
    2.9190   -0.0730    0.0230 H   0  0  0  0  0  0  0  0  0  0  0  0
   -3.0680    0.7800    0.8960 H   0  0  0  0  0  0  0  0  0  0  0  0
   -0.0160   -3.3600   -0.6550 H   0  0  0  0  0  0  0  0  0  0  0  0
   -1.1600   -3.0460   -1.9770 H   0  0  0  0  0  0  0  0  0  0  0  0
   -3.0210   -3.8570   -0.5600 H   0  0  0  0  0  0  0  0  0  0  0  0
   -1.8770   -4.1710    0.7620 H   0  0  0  0  0  0  0  0  0  0  0  0
   -0.8820   -5.5860   -1.6280 H   0  0  0  0  0  0  0  0  0  0  0  0
   -3.1990   -6.4530    0.1700 H   0  0  0  0  0  0  0  0  0  0  0  0
   -2.1740   -7.5240   -0.9720 H   0  0  0  0  0  0  0  0  0  0  0  0
    0.7690    3.5540    1.7250 H   0  0  0  0  0  0  0  0  0  0  0  0
    3.3680    4.1940    2.7340 H   0  0  0  0  0  0  0  0  0  0  0  0
    3.2270    4.8770    1.1000 H   0  0  0  0  0  0  0  0  0  0  0  0
    0.7910    5.6250    2.5890 H   0  0  0  0  0  0  0  0  0  0  0  0
    3.5630    6.8860    2.8780 H   0  0  0  0  0  0  0  0  0  0  0  0
    1.9110    7.6360    3.3340 H   0  0  0  0  0  0  0  0  0  0  0  0
  1 21  1  0  0  0  0
  1 22  1  0  0  0  0
  1  2  1  0  0  0  0
  2  3  2  0  0  0  0
  3  4  1  0  0  0  0
  4 23  1  0  0  0  0
  4  5  2  0  0  0  0
  5  6  1  0  0  0  0
  6  7  2  0  0  0  0
  7  2  1  0  0  0  0
  7  8  1  0  0  0  0
  8 24  1  0  0  0  0
  8  9  2  0  0  0  0
  9 10  1  0  0  0  0
 10  6  1  0  0  0  0
 10 11  1  0  0  0  0
 11 25  1  0  0  0  0
 11 26  1  0  0  0  0
 11 12  1  0  0  0  0
 12 27  1  0  0  0  0
 12 28  1  0  0  0  0
 12 13  1  0  0  0  0
 13 29  1  0  0  0  0
 13 14  2  0  0  0  0
 14 30  1  0  0  0  0
 14 31  1  0  0  0  0
  3 15  1  0  0  0  0
 15 16  2  0  0  0  0
 15 17  1  0  0  0  0
 17 32  1  0  0  0  0
 17 18  1  0  0  0  0
 18 33  1  0  0  0  0
 18 34  1  0  0  0  0
 18 19  1  0  0  0  0
 19 35  1  0  0  0  0
 19 20  2  0  0  0  0
 20 36  1  0  0  0  0
 20 37  1  0  0  0  0
M  END
>  <LOGBIO>
8.0000

>  <PRED_LOGBIO>
7.7000

>  <XV_RES>
0.9670

>  <WHL_TMPL>
1

>  <ANCH>
34-35;8-9

$$$$
ROW102
  -MTS-   01071502043D 0   0.00000     0.00000     0

 50 52  0  0  0  0  0  0  0  0999 V2000
   -2.9910    2.0210   -0.2300 C   0  0  0  0  0  0  0  0  0  0  0  0
   -1.6450    1.3410    0.0050 C   0  0  0  0  0  0  0  0  0  0  0  0
   -0.7060    2.3060    0.7280 C   0  0  0  0  0  0  0  0  0  0  0  0
    0.5900    1.6520    0.9540 N   0  0  0  0  0  0  0  0  0  0  0  0
    0.8070    0.2720    0.4970 C   0  0  0  0  0  0  0  0  0  0  0  0
   -0.4630   -0.2470   -0.1750 C   0  0  0  0  0  0  0  0  0  0  0  0
   -0.2390   -1.6800   -0.6490 C   0  0  0  0  0  0  0  0  0  0  0  0
    1.5680    2.3090    1.5720 C   0  0  0  0  0  0  0  0  0  0  0  0
    2.8920    1.6420    1.8010 O   0  0  0  0  0  0  0  0  0  0  0  0
    1.3450    3.7260    2.0430 C   0  0  0  0  0  0  0  0  0  0  0  0
    0.4020    4.4290    1.0960 C   0  0  0  0  0  0  0  0  0  0  0  0
   -0.9340    4.4650    1.1970 C   0  0  0  0  0  0  0  0  0  0  0  0
   -1.4200    5.2170    0.1220 N   0  0  0  0  0  0  0  0  0  0  0  0
   -0.3860    5.6150   -0.5970 C   0  0  0  0  0  0  0  0  0  0  0  0
   -0.2660    6.4260   -1.8300 C   0  0  0  0  0  0  0  0  0  0  0  0
   -1.6730    7.0470   -2.6000 Cl  0  0  0  0  0  0  0  0  0  0  0  0
    0.9480    6.6710   -2.3410 C   0  0  0  0  0  0  0  0  0  0  0  0
    2.1560    6.1350   -1.6740 C   0  0  0  0  0  0  0  0  0  0  0  0
    1.9900    5.4070   -0.5610 C   0  0  0  0  0  0  0  0  0  0  0  0
    0.7610    5.1410   -0.0180 N   0  0  0  0  0  0  0  0  0  0  0  0
   -1.7480    3.8250    2.2550 C   0  0  0  0  0  0  0  0  0  0  0  0
   -1.5610    4.1830    3.5950 C   0  0  0  0  0  0  0  0  0  0  0  0
   -2.3310    3.5770    4.5950 C   0  0  0  0  0  0  0  0  0  0  0  0
   -3.2880    2.6140    4.2550 C   0  0  0  0  0  0  0  0  0  0  0  0
   -3.4760    2.2560    2.9150 C   0  0  0  0  0  0  0  0  0  0  0  0
   -2.7050    2.8620    1.9140 C   0  0  0  0  0  0  0  0  0  0  0  0
   -2.8470    2.9110   -0.8380 H   0  0  0  0  0  0  0  0  0  0  0  0
   -3.6590    1.3330   -0.7450 H   0  0  0  0  0  0  0  0  0  0  0  0
   -3.4270    2.3020    0.7270 H   0  0  0  0  0  0  0  0  0  0  0  0
   -1.2090    1.0600   -0.9510 H   0  0  0  0  0  0  0  0  0  0  0  0
   -1.7890    0.4510    0.6140 H   0  0  0  0  0  0  0  0  0  0  0  0
   -1.1420    2.5880    1.6850 H   0  0  0  0  0  0  0  0  0  0  0  0
   -0.5620    3.1970    0.1190 H   0  0  0  0  0  0  0  0  0  0  0  0
    1.6290    0.2500   -0.2150 H   0  0  0  0  0  0  0  0  0  0  0  0
    1.0490   -0.3590    1.3500 H   0  0  0  0  0  0  0  0  0  0  0  0
   -1.2860   -0.2250    0.5370 H   0  0  0  0  0  0  0  0  0  0  0  0
   -0.7060    0.3830   -1.0280 H   0  0  0  0  0  0  0  0  0  0  0  0
    0.0030   -2.3110    0.2030 H   0  0  0  0  0  0  0  0  0  0  0  0
   -1.1430   -2.0490   -1.1280 H   0  0  0  0  0  0  0  0  0  0  0  0
    0.5830   -1.7020   -1.3620 H   0  0  0  0  0  0  0  0  0  0  0  0
    0.9130    3.7130    3.0410 H   0  0  0  0  0  0  0  0  0  0  0  0
    2.2960    4.2550    2.0660 H   0  0  0  0  0  0  0  0  0  0  0  0
    1.0450    7.2610   -3.2400 H   0  0  0  0  0  0  0  0  0  0  0  0
    3.1410    6.3240   -2.0730 H   0  0  0  0  0  0  0  0  0  0  0  0
    2.8660    5.0130   -0.0690 H   0  0  0  0  0  0  0  0  0  0  0  0
   -0.8220    4.9260    3.8580 H   0  0  0  0  0  0  0  0  0  0  0  0
   -2.1870    3.8530    5.6290 H   0  0  0  0  0  0  0  0  0  0  0  0
   -3.8830    2.1470    5.0270 H   0  0  0  0  0  0  0  0  0  0  0  0
   -4.2140    1.5130    2.6520 H   0  0  0  0  0  0  0  0  0  0  0  0
   -2.8500    2.5860    0.8800 H   0  0  0  0  0  0  0  0  0  0  0  0
  1 27  1  0  0  0  0
  1 28  1  0  0  0  0
  1 29  1  0  0  0  0
  1  2  1  0  0  0  0
  2 30  1  0  0  0  0
  2 31  1  0  0  0  0
  2  3  1  0  0  0  0
  3 32  1  0  0  0  0
  3 33  1  0  0  0  0
  3  4  1  0  0  0  0
  4  5  1  0  0  0  0
  5 34  1  0  0  0  0
  5 35  1  0  0  0  0
  5  6  1  0  0  0  0
  6 36  1  0  0  0  0
  6 37  1  0  0  0  0
  6  7  1  0  0  0  0
  7 38  1  0  0  0  0
  7 39  1  0  0  0  0
  7 40  1  0  0  0  0
  4  8  1  0  0  0  0
  8  9  2  0  0  0  0
  8 10  1  0  0  0  0
 10 41  1  0  0  0  0
 10 42  1  0  0  0  0
 10 11  1  0  0  0  0
 11 12  2  0  0  0  0
 12 13  1  0  0  0  0
 13 14  2  0  0  0  0
 14 15  1  0  0  0  0
 15 16  1  0  0  0  0
 15 17  2  0  0  0  0
 17 43  1  0  0  0  0
 17 18  1  0  0  0  0
 18 44  1  0  0  0  0
 18 19  2  0  0  0  0
 19 45  1  0  0  0  0
 19 20  1  0  0  0  0
 20 11  1  0  0  0  0
 20 14  1  0  0  0  0
 12 21  1  0  0  0  0
 21 22  2  0  0  0  0
 22 46  1  0  0  0  0
 22 23  1  0  0  0  0
 23 47  1  0  0  0  0
 23 24  2  0  0  0  0
 24 48  1  0  0  0  0
 24 25  1  0  0  0  0
 25 49  1  0  0  0  0
 25 26  2  0  0  0  0
 26 21  1  0  0  0  0
 26 50  1  0  0  0  0
M  END
>  <LOGBIO>
4.5900

>  <PRED_LOGBIO>
5.4300

>  <XV_RES>
-1.0010

>  <WHL_TMPL>
2

>  <ANCH>
34-35;22-23

$$$$
ROW103
  -MTS-   01071502043D 0   0.00000     0.00000     0

 41 44  0  0  0  0  0  0  0  0999 V2000
    8.1400   -0.1200   -2.2040 C   0  0  0  0  0  0  0  0  0  0  0  0
    6.7220    0.2770   -1.8020 C   0  0  0  0  0  0  0  0  0  0  0  0
    6.5880    0.2140   -0.2810 C   0  0  0  0  0  0  0  0  0  0  0  0
    5.1850    0.6070    0.1170 C   0  0  0  0  0  0  0  0  0  0  0  0
    4.8590    1.6380    0.8740 N   0  0  0  0  0  0  0  0  0  0  0  0
    3.4650    1.6540    1.0060 O   0  0  0  0  0  0  0  0  0  0  0  0
    2.9820    0.5680    0.2790 C   0  0  0  0  0  0  0  0  0  0  0  0
    4.0130   -0.0610   -0.2540 N   0  0  0  0  0  0  0  0  0  0  0  0
    1.5500    0.2420    0.2480 C   0  0  0  0  0  0  0  0  0  0  0  0
    1.0300   -0.9590   -0.1850 N   0  0  0  0  0  0  0  0  0  0  0  0
   -0.2700   -0.8660   -0.0340 C   0  0  0  0  0  0  0  0  0  0  0  0
   -0.6470    0.3320    0.5230 N   0  0  0  0  0  0  0  0  0  0  0  0
    0.5110    1.0690    0.6580 C   0  0  0  0  0  0  0  0  0  0  0  0
    0.4790    2.4750    1.1080 C   0  0  0  0  0  0  0  0  0  0  0  0
    0.0530    2.4710    2.4890 N   0  0  0  0  0  0  0  0  0  0  0  0
    1.0400    2.8620    3.4840 C   0  0  0  0  0  0  0  0  0  0  0  0
   -1.2480    2.1830    2.8770 C   0  0  0  0  0  0  0  0  0  0  0  0
   -1.6440    2.3130    4.0360 O   0  0  0  0  0  0  0  0  0  0  0  0
   -2.2340    1.6830    1.8690 C   0  0  0  0  0  0  0  0  0  0  0  0
   -3.5650    2.0730    2.1020 C   0  0  0  0  0  0  0  0  0  0  0  0
   -4.5980    1.5510    1.3340 C   0  0  0  0  0  0  0  0  0  0  0  0
   -4.3430    0.6240    0.3360 C   0  0  0  0  0  0  0  0  0  0  0  0
   -3.0310    0.2170    0.0910 C   0  0  0  0  0  0  0  0  0  0  0  0
   -1.9650    0.7520    0.8410 C   0  0  0  0  0  0  0  0  0  0  0  0
    8.8510    0.5660   -1.7480 H   0  0  0  0  0  0  0  0  0  0  0  0
    8.2360   -0.0750   -3.2870 H   0  0  0  0  0  0  0  0  0  0  0  0
    8.3430   -1.1330   -1.8630 H   0  0  0  0  0  0  0  0  0  0  0  0
    6.5190    1.2900   -2.1420 H   0  0  0  0  0  0  0  0  0  0  0  0
    6.0110   -0.4080   -2.2570 H   0  0  0  0  0  0  0  0  0  0  0  0
    6.7910   -0.7990    0.0600 H   0  0  0  0  0  0  0  0  0  0  0  0
    7.3000    0.9000    0.1750 H   0  0  0  0  0  0  0  0  0  0  0  0
   -0.9650   -1.6430   -0.3160 H   0  0  0  0  0  0  0  0  0  0  0  0
   -0.2940    2.9810    0.5330 H   0  0  0  0  0  0  0  0  0  0  0  0
    1.4810    2.8930    1.0390 H   0  0  0  0  0  0  0  0  0  0  0  0
    0.5400    3.2150    4.3830 H   0  0  0  0  0  0  0  0  0  0  0  0
    1.5790    3.7120    3.0720 H   0  0  0  0  0  0  0  0  0  0  0  0
    1.6760    1.9970    3.6600 H   0  0  0  0  0  0  0  0  0  0  0  0
   -3.7860    2.7840    2.8840 H   0  0  0  0  0  0  0  0  0  0  0  0
   -5.6130    1.8720    1.5170 H   0  0  0  0  0  0  0  0  0  0  0  0
   -5.1550    0.2190   -0.2490 H   0  0  0  0  0  0  0  0  0  0  0  0
   -2.8310   -0.5130   -0.6790 H   0  0  0  0  0  0  0  0  0  0  0  0
  1 25  1  0  0  0  0
  1 26  1  0  0  0  0
  1 27  1  0  0  0  0
  1  2  1  0  0  0  0
  2 28  1  0  0  0  0
  2 29  1  0  0  0  0
  2  3  1  0  0  0  0
  3 30  1  0  0  0  0
  3 31  1  0  0  0  0
  3  4  1  0  0  0  0
  4  5  2  0  0  0  0
  5  6  1  0  0  0  0
  6  7  1  0  0  0  0
  7  8  2  0  0  0  0
  8  4  1  0  0  0  0
  7  9  1  0  0  0  0
  9 10  1  0  0  0  0
 10 11  2  0  0  0  0
 11 32  1  0  0  0  0
 11 12  1  0  0  0  0
 12 13  1  0  0  0  0
 13  9  2  0  0  0  0
 13 14  1  0  0  0  0
 14 33  1  0  0  0  0
 14 34  1  0  0  0  0
 14 15  1  0  0  0  0
 15 16  1  0  0  0  0
 16 35  1  0  0  0  0
 16 36  1  0  0  0  0
 16 37  1  0  0  0  0
 15 17  1  0  0  0  0
 17 18  2  0  0  0  0
 17 19  1  0  0  0  0
 19 20  2  0  0  0  0
 20 38  1  0  0  0  0
 20 21  1  0  0  0  0
 21 39  1  0  0  0  0
 21 22  2  0  0  0  0
 22 40  1  0  0  0  0
 22 23  1  0  0  0  0
 23 41  1  0  0  0  0
 23 24  2  0  0  0  0
 24 12  1  0  0  0  0
 24 19  1  0  0  0  0
M  END
>  <LOGBIO>
6.9200

>  <PRED_LOGBIO>
6.9000

>  <XV_RES>
-0.0040

>  <WHL_TMPL>
1

>  <ANCH>
24-25;14-13

$$$$
ROW104
  -MTS-   01071502043D 0   0.00000     0.00000     0

 41 45  0  0  0  0  0  0  0  0999 V2000
    0.3380    3.3190   -5.7760 C   0  0  0  0  0  0  0  0  0  0  0  0
   -0.3170    2.3650   -4.8060 C   0  0  0  0  0  0  0  0  0  0  0  0
   -1.4800    1.6330   -5.0390 O   0  0  0  0  0  0  0  0  0  0  0  0
   -1.7230    0.8860   -3.8810 N   0  0  0  0  0  0  0  0  0  0  0  0
   -0.7660    1.1550   -3.0120 C   0  0  0  0  0  0  0  0  0  0  0  0
    0.1120    2.0790   -3.5910 N   0  0  0  0  0  0  0  0  0  0  0  0
   -0.6430    0.5780   -1.6550 C   0  0  0  0  0  0  0  0  0  0  0  0
   -0.2630   -0.7340   -1.3460 N   0  0  0  0  0  0  0  0  0  0  0  0
   -0.2710   -0.8620   -0.0320 C   0  0  0  0  0  0  0  0  0  0  0  0
   -0.6470    0.3320    0.5230 N   0  0  0  0  0  0  0  0  0  0  0  0
   -0.8740    1.2150   -0.4990 C   0  0  0  0  0  0  0  0  0  0  0  0
   -1.3080    2.6580   -0.4000 C   0  0  0  0  0  0  0  0  0  0  0  0
   -1.5740    3.4020    0.8390 N   0  0  0  0  0  0  0  0  0  0  0  0
   -1.4940    2.9860    2.0890 C   0  0  0  0  0  0  0  0  0  0  0  0
   -1.8340    4.0050    3.1070 C   0  0  0  0  0  0  0  0  0  0  0  0
   -2.3600    3.6120    4.3430 C   0  0  0  0  0  0  0  0  0  0  0  0
   -2.6820    4.5760    5.3060 C   0  0  0  0  0  0  0  0  0  0  0  0
   -2.4780    5.9340    5.0320 C   0  0  0  0  0  0  0  0  0  0  0  0
   -1.9520    6.3270    3.7950 C   0  0  0  0  0  0  0  0  0  0  0  0
   -1.6300    5.3630    2.8330 C   0  0  0  0  0  0  0  0  0  0  0  0
   -1.1190    1.6630    2.6370 C   0  0  0  0  0  0  0  0  0  0  0  0
   -1.1600    1.6330    4.0360 C   0  0  0  0  0  0  0  0  0  0  0  0
   -1.6170    3.0580    4.9240 Cl  0  0  0  0  0  0  0  0  0  0  0  0
   -0.8340    0.4560    4.7200 C   0  0  0  0  0  0  0  0  0  0  0  0
   -0.4660   -0.6910    4.0060 C   0  0  0  0  0  0  0  0  0  0  0  0
   -0.4250   -0.6610    2.6070 C   0  0  0  0  0  0  0  0  0  0  0  0
   -0.7520    0.5160    1.9220 C   0  0  0  0  0  0  0  0  0  0  0  0
   -0.4210    3.7640   -6.4160 H   0  0  0  0  0  0  0  0  0  0  0  0
    1.0560    2.7770   -6.3880 H   0  0  0  0  0  0  0  0  0  0  0  0
    0.8510    4.1030   -5.2220 H   0  0  0  0  0  0  0  0  0  0  0  0
   -0.0230   -1.7600    0.5140 H   0  0  0  0  0  0  0  0  0  0  0  0
   -2.2740    2.6590   -0.9000 H   0  0  0  0  0  0  0  0  0  0  0  0
   -0.5610    3.2310   -0.9460 H   0  0  0  0  0  0  0  0  0  0  0  0
   -2.5180    2.5650    4.5540 H   0  0  0  0  0  0  0  0  0  0  0  0
   -3.0880    4.2730    6.2590 H   0  0  0  0  0  0  0  0  0  0  0  0
   -2.7260    6.6780    5.7740 H   0  0  0  0  0  0  0  0  0  0  0  0
   -1.7940    7.3750    3.5840 H   0  0  0  0  0  0  0  0  0  0  0  0
   -1.2240    5.6660    1.8790 H   0  0  0  0  0  0  0  0  0  0  0  0
   -0.8650    0.4330    5.8000 H   0  0  0  0  0  0  0  0  0  0  0  0
   -0.2140   -1.5990    4.5340 H   0  0  0  0  0  0  0  0  0  0  0  0
   -0.1420   -1.5450    2.0560 H   0  0  0  0  0  0  0  0  0  0  0  0
  1 28  1  0  0  0  0
  1 29  1  0  0  0  0
  1 30  1  0  0  0  0
  1  2  1  0  0  0  0
  2  3  1  0  0  0  0
  3  4  1  0  0  0  0
  4  5  2  0  0  0  0
  5  6  1  0  0  0  0
  6  2  2  0  0  0  0
  5  7  1  0  0  0  0
  7  8  1  0  0  0  0
  8  9  2  0  0  0  0
  9 31  1  0  0  0  0
  9 10  1  0  0  0  0
 10 11  1  0  0  0  0
 11  7  2  0  0  0  0
 11 12  1  0  0  0  0
 12 32  1  0  0  0  0
 12 33  1  0  0  0  0
 12 13  1  0  0  0  0
 13 14  2  0  0  0  0
 14 15  1  0  0  0  0
 15 16  2  0  0  0  0
 16 34  1  0  0  0  0
 16 17  1  0  0  0  0
 17 35  1  0  0  0  0
 17 18  2  0  0  0  0
 18 36  1  0  0  0  0
 18 19  1  0  0  0  0
 19 37  1  0  0  0  0
 19 20  2  0  0  0  0
 20 15  1  0  0  0  0
 20 38  1  0  0  0  0
 14 21  1  0  0  0  0
 21 22  2  0  0  0  0
 22 23  1  0  0  0  0
 22 24  1  0  0  0  0
 24 39  1  0  0  0  0
 24 25  2  0  0  0  0
 25 40  1  0  0  0  0
 25 26  1  0  0  0  0
 26 41  1  0  0  0  0
 26 27  2  0  0  0  0
 27 10  1  0  0  0  0
 27 21  1  0  0  0  0
M  END
>  <LOGBIO>
8.8900

>  <PRED_LOGBIO>
8.0500

>  <XV_RES>
0.9700

>  <WHL_TMPL>
1

>  <ANCH>
1-35;14-12

$$$$
ROW105
  -MTS-   01071502043D 0   0.00000     0.00000     0

 51 54  0  0  0  0  0  0  0  0999 V2000
    0.3350    3.9430   -0.1400 C   0  0  0  0  0  0  0  0  0  0  0  0
    0.9360    2.5980    0.2570 C   0  0  0  0  0  0  0  0  0  0  0  0
    1.6250    2.7290    1.5940 C   0  0  0  0  0  0  0  0  0  0  0  0
    2.8280    2.4940    1.6920 O   0  0  0  0  0  0  0  0  0  0  0  0
    0.9310    3.1000    2.6660 N   0  0  0  0  0  0  0  0  0  0  0  0
    1.6150    3.2300    3.9940 C   0  0  0  0  0  0  0  0  0  0  0  0
   -0.5070    3.3820    2.5490 C   0  0  0  0  0  0  0  0  0  0  0  0
   -0.8430    4.6230    3.3420 C   0  0  0  0  0  0  0  0  0  0  0  0
   -0.7840    5.8810    2.7310 C   0  0  0  0  0  0  0  0  0  0  0  0
   -1.0960    7.0310    3.4660 C   0  0  0  0  0  0  0  0  0  0  0  0
   -1.4650    6.9230    4.8120 C   0  0  0  0  0  0  0  0  0  0  0  0
   -1.5230    5.6650    5.4230 C   0  0  0  0  0  0  0  0  0  0  0  0
   -1.2120    4.5140    4.6880 C   0  0  0  0  0  0  0  0  0  0  0  0
    1.9400    2.1670   -0.7860 C   0  0  0  0  0  0  0  0  0  0  0  0
    2.6840    2.9820   -1.5470 C   0  0  0  0  0  0  0  0  0  0  0  0
    3.4770    2.1790   -2.3760 N   0  0  0  0  0  0  0  0  0  0  0  0
    3.2010    0.9170   -2.1060 C   0  0  0  0  0  0  0  0  0  0  0  0
    3.7180   -0.3560   -2.6570 C   0  0  0  0  0  0  0  0  0  0  0  0
    4.9140   -0.3420   -3.8930 Cl  0  0  0  0  0  0  0  0  0  0  0  0
    3.2490   -1.5190   -2.1850 C   0  0  0  0  0  0  0  0  0  0  0  0
    2.2200   -1.4920   -1.1210 C   0  0  0  0  0  0  0  0  0  0  0  0
    1.5950   -2.9650   -0.4920 Cl  0  0  0  0  0  0  0  0  0  0  0  0
    1.7760   -0.3190   -0.6470 C   0  0  0  0  0  0  0  0  0  0  0  0
    2.2490    0.8760   -1.1220 N   0  0  0  0  0  0  0  0  0  0  0  0
    2.6710    4.4610   -1.5150 C   0  0  0  0  0  0  0  0  0  0  0  0
    2.3320    5.1830   -2.6660 C   0  0  0  0  0  0  0  0  0  0  0  0
    2.3190    6.5830   -2.6360 C   0  0  0  0  0  0  0  0  0  0  0  0
    2.6470    7.2610   -1.4560 C   0  0  0  0  0  0  0  0  0  0  0  0
    2.6310    9.0000   -1.4190 Cl  0  0  0  0  0  0  0  0  0  0  0  0
    2.9860    6.5390   -0.3050 C   0  0  0  0  0  0  0  0  0  0  0  0
    2.9990    5.1390   -0.3350 C   0  0  0  0  0  0  0  0  0  0  0  0
   -0.3880    4.2530    0.6110 H   0  0  0  0  0  0  0  0  0  0  0  0
   -0.1610    3.8490   -1.1040 H   0  0  0  0  0  0  0  0  0  0  0  0
    1.1260    4.6870   -0.2110 H   0  0  0  0  0  0  0  0  0  0  0  0
    0.1450    1.8540    0.3280 H   0  0  0  0  0  0  0  0  0  0  0  0
    0.8740    3.3080    4.7870 H   0  0  0  0  0  0  0  0  0  0  0  0
    2.1540    4.1750    3.9770 H   0  0  0  0  0  0  0  0  0  0  0  0
    2.2660    2.3650    4.0960 H   0  0  0  0  0  0  0  0  0  0  0  0
   -0.7610    3.5400    1.5030 H   0  0  0  0  0  0  0  0  0  0  0  0
   -1.0750    2.5390    2.9370 H   0  0  0  0  0  0  0  0  0  0  0  0
   -0.5000    5.9640    1.6930 H   0  0  0  0  0  0  0  0  0  0  0  0
   -1.0510    8.0020    2.9950 H   0  0  0  0  0  0  0  0  0  0  0  0
   -1.7050    7.8100    5.3790 H   0  0  0  0  0  0  0  0  0  0  0  0
   -1.8080    5.5810    6.4610 H   0  0  0  0  0  0  0  0  0  0  0  0
   -1.2570    3.5440    5.1590 H   0  0  0  0  0  0  0  0  0  0  0  0
    3.6140   -2.4580   -2.5740 H   0  0  0  0  0  0  0  0  0  0  0  0
    1.0250   -0.3170    0.1290 H   0  0  0  0  0  0  0  0  0  0  0  0
    2.0790    4.6600   -3.5760 H   0  0  0  0  0  0  0  0  0  0  0  0
    2.0570    7.1390   -3.5240 H   0  0  0  0  0  0  0  0  0  0  0  0
    3.2390    7.0620    0.6050 H   0  0  0  0  0  0  0  0  0  0  0  0
    3.2610    4.5830    0.5530 H   0  0  0  0  0  0  0  0  0  0  0  0
  1 32  1  0  0  0  0
  1 33  1  0  0  0  0
  1 34  1  0  0  0  0
  1  2  1  0  0  0  0
  2 35  1  0  0  0  0
  2  3  1  0  0  0  0
  3  4  2  0  0  0  0
  3  5  1  0  0  0  0
  5  6  1  0  0  0  0
  6 36  1  0  0  0  0
  6 37  1  0  0  0  0
  6 38  1  0  0  0  0
  5  7  1  0  0  0  0
  7 39  1  0  0  0  0
  7 40  1  0  0  0  0
  7  8  1  0  0  0  0
  8  9  2  0  0  0  0
  9 41  1  0  0  0  0
  9 10  1  0  0  0  0
 10 42  1  0  0  0  0
 10 11  2  0  0  0  0
 11 43  1  0  0  0  0
 11 12  1  0  0  0  0
 12 44  1  0  0  0  0
 12 13  2  0  0  0  0
 13  8  1  0  0  0  0
 13 45  1  0  0  0  0
  2 14  1  0  0  0  0
 14 15  2  0  0  0  0
 15 16  1  0  0  0  0
 16 17  2  0  0  0  0
 17 18  1  0  0  0  0
 18 19  1  0  0  0  0
 18 20  2  0  0  0  0
 20 46  1  0  0  0  0
 20 21  1  0  0  0  0
 21 22  1  0  0  0  0
 21 23  2  0  0  0  0
 23 47  1  0  0  0  0
 23 24  1  0  0  0  0
 24 14  1  0  0  0  0
 24 17  1  0  0  0  0
 15 25  1  0  0  0  0
 25 26  2  0  0  0  0
 26 48  1  0  0  0  0
 26 27  1  0  0  0  0
 27 49  1  0  0  0  0
 27 28  2  0  0  0  0
 28 29  1  0  0  0  0
 28 30  1  0  0  0  0
 30 50  1  0  0  0  0
 30 31  2  0  0  0  0
 31 25  1  0  0  0  0
 31 51  1  0  0  0  0
M  END
>  <LOGBIO>
5.0000

>  <PRED_LOGBIO>
5.2000

>  <XV_RES>
0.0000

>  <WHL_TMPL>
2

>  <ANCH>
36-41;9-10

$$$$
ROW106
  -MTS-   01071502043D 0   0.00000     0.00000     0

 49 53  0  0  0  0  0  0  0  0999 V2000
   -1.0730   -3.1700    0.7020 Cl  0  0  0  0  0  0  0  0  0  0  0  0
    0.0700   -2.2220   -0.1660 C   0  0  0  0  0  0  0  0  0  0  0  0
    0.9500   -2.8600   -1.1700 C   0  0  0  0  0  0  0  0  0  0  0  0
    1.8310   -2.0970   -1.8310 C   0  0  0  0  0  0  0  0  0  0  0  0
    2.8730   -2.7970   -3.0070 Cl  0  0  0  0  0  0  0  0  0  0  0  0
    1.9020   -0.6470   -1.5420 C   0  0  0  0  0  0  0  0  0  0  0  0
    2.6550    0.3210   -2.0300 N   0  0  0  0  0  0  0  0  0  0  0  0
    2.2960    1.5130   -1.3900 C   0  0  0  0  0  0  0  0  0  0  0  0
    1.3190    1.2270   -0.5190 C   0  0  0  0  0  0  0  0  0  0  0  0
    0.6250    2.2110    0.3920 C   0  0  0  0  0  0  0  0  0  0  0  0
    1.3660    2.2900    1.7050 C   0  0  0  0  0  0  0  0  0  0  0  0
    2.3720    1.6060    1.8860 O   0  0  0  0  0  0  0  0  0  0  0  0
    0.9310    3.1000    2.6660 N   0  0  0  0  0  0  0  0  0  0  0  0
    1.6020    3.2270    3.9680 C   0  0  0  0  0  0  0  0  0  0  0  0
    2.0290    4.6790    4.2560 C   0  0  0  0  0  0  0  0  0  0  0  0
    0.9760    5.6930    3.8780 C   0  0  0  0  0  0  0  0  0  0  0  0
    1.0960    7.0000    4.3640 C   0  0  0  0  0  0  0  0  0  0  0  0
    0.1350    7.9620    4.0310 C   0  0  0  0  0  0  0  0  0  0  0  0
   -0.9470    7.6160    3.2120 C   0  0  0  0  0  0  0  0  0  0  0  0
   -1.0670    6.3090    2.7260 C   0  0  0  0  0  0  0  0  0  0  0  0
   -0.1050    5.3470    3.0590 C   0  0  0  0  0  0  0  0  0  0  0  0
   -0.2620    3.9460    2.5190 C   0  0  0  0  0  0  0  0  0  0  0  0
    1.0600   -0.1160   -0.6010 N   0  0  0  0  0  0  0  0  0  0  0  0
    0.1630   -0.9060    0.0690 C   0  0  0  0  0  0  0  0  0  0  0  0
    2.8880    2.8480   -1.6320 C   0  0  0  0  0  0  0  0  0  0  0  0
    2.8210    3.4230   -2.9060 C   0  0  0  0  0  0  0  0  0  0  0  0
    3.3810    4.6850   -3.1350 C   0  0  0  0  0  0  0  0  0  0  0  0
    4.0080    5.3730   -2.0890 C   0  0  0  0  0  0  0  0  0  0  0  0
    4.0750    4.7980   -0.8140 C   0  0  0  0  0  0  0  0  0  0  0  0
    3.5150    3.5350   -0.5860 C   0  0  0  0  0  0  0  0  0  0  0  0
    0.8830   -3.9200   -1.3670 H   0  0  0  0  0  0  0  0  0  0  0  0
   -0.3960    1.8810    0.5710 H   0  0  0  0  0  0  0  0  0  0  0  0
    0.6120    3.1920   -0.0770 H   0  0  0  0  0  0  0  0  0  0  0  0
    2.5200    2.6480    3.8950 H   0  0  0  0  0  0  0  0  0  0  0  0
    0.9100    2.9220    4.7500 H   0  0  0  0  0  0  0  0  0  0  0  0
    2.8800    4.8750    3.6070 H   0  0  0  0  0  0  0  0  0  0  0  0
    2.2190    4.7660    5.3230 H   0  0  0  0  0  0  0  0  0  0  0  0
    1.9300    7.2670    4.9970 H   0  0  0  0  0  0  0  0  0  0  0  0
    0.2270    8.9710    4.4060 H   0  0  0  0  0  0  0  0  0  0  0  0
   -1.6880    8.3580    2.9550 H   0  0  0  0  0  0  0  0  0  0  0  0
   -1.9010    6.0420    2.0940 H   0  0  0  0  0  0  0  0  0  0  0  0
   -0.4140    4.0580    1.4480 H   0  0  0  0  0  0  0  0  0  0  0  0
   -1.0840    3.4730    3.0540 H   0  0  0  0  0  0  0  0  0  0  0  0
   -0.4860   -0.4560    0.8050 H   0  0  0  0  0  0  0  0  0  0  0  0
    2.3380    2.8920   -3.7130 H   0  0  0  0  0  0  0  0  0  0  0  0
    3.3300    5.1290   -4.1180 H   0  0  0  0  0  0  0  0  0  0  0  0
    4.4400    6.3470   -2.2650 H   0  0  0  0  0  0  0  0  0  0  0  0
    4.5590    5.3280   -0.0070 H   0  0  0  0  0  0  0  0  0  0  0  0
    3.5670    3.0920    0.3980 H   0  0  0  0  0  0  0  0  0  0  0  0
  1  2  1  0  0  0  0
  2  3  1  0  0  0  0
  3 31  1  0  0  0  0
  3  4  2  0  0  0  0
  4  5  1  0  0  0  0
  4  6  1  0  0  0  0
  6  7  2  0  0  0  0
  7  8  1  0  0  0  0
  8  9  2  0  0  0  0
  9 10  1  0  0  0  0
 10 32  1  0  0  0  0
 10 33  1  0  0  0  0
 10 11  1  0  0  0  0
 11 12  2  0  0  0  0
 11 13  1  0  0  0  0
 13 14  1  0  0  0  0
 14 34  1  0  0  0  0
 14 35  1  0  0  0  0
 14 15  1  0  0  0  0
 15 36  1  0  0  0  0
 15 37  1  0  0  0  0
 15 16  1  0  0  0  0
 16 17  1  0  0  0  0
 17 38  1  0  0  0  0
 17 18  2  0  0  0  0
 18 39  1  0  0  0  0
 18 19  1  0  0  0  0
 19 40  1  0  0  0  0
 19 20  2  0  0  0  0
 20 41  1  0  0  0  0
 20 21  1  0  0  0  0
 21 16  2  0  0  0  0
 21 22  1  0  0  0  0
 22 13  1  0  0  0  0
 22 42  1  0  0  0  0
 22 43  1  0  0  0  0
  9 23  1  0  0  0  0
 23  6  1  0  0  0  0
 23 24  1  0  0  0  0
 24  2  2  0  0  0  0
 24 44  1  0  0  0  0
  8 25  1  0  0  0  0
 25 26  2  0  0  0  0
 26 45  1  0  0  0  0
 26 27  1  0  0  0  0
 27 46  1  0  0  0  0
 27 28  2  0  0  0  0
 28 47  1  0  0  0  0
 28 29  1  0  0  0  0
 29 48  1  0  0  0  0
 29 30  2  0  0  0  0
 30 25  1  0  0  0  0
 30 49  1  0  0  0  0
M  END
>  <LOGBIO>
5.0000

>  <PRED_LOGBIO>
4.6100

>  <XV_RES>
0.0000

>  <WHL_TMPL>
2

>  <ANCH>
36-41;16-17

$$$$
ROW107
  -MTS-   01071502043D 0   0.00000     0.00000     0

 55 57  0  0  0  0  0  0  0  0999 V2000
   -2.9910    2.0210   -0.2300 C   0  0  0  0  0  0  0  0  0  0  0  0
   -1.6450    1.3410    0.0050 C   0  0  0  0  0  0  0  0  0  0  0  0
   -0.7060    2.3060    0.7280 C   0  0  0  0  0  0  0  0  0  0  0  0
    0.5900    1.6520    0.9540 N   0  0  0  0  0  0  0  0  0  0  0  0
    0.8070    0.2720    0.4970 C   0  0  0  0  0  0  0  0  0  0  0  0
   -0.4630   -0.2470   -0.1750 C   0  0  0  0  0  0  0  0  0  0  0  0
   -0.2390   -1.6800   -0.6490 C   0  0  0  0  0  0  0  0  0  0  0  0
    1.5680    2.3090    1.5720 C   0  0  0  0  0  0  0  0  0  0  0  0
    2.8920    1.6420    1.8010 O   0  0  0  0  0  0  0  0  0  0  0  0
    1.3450    3.7260    2.0430 C   0  0  0  0  0  0  0  0  0  0  0  0
    0.4020    4.4290    1.0960 C   0  0  0  0  0  0  0  0  0  0  0  0
    0.7530    5.1260    0.0070 C   0  0  0  0  0  0  0  0  0  0  0  0
   -0.4210    5.6090   -0.5830 N   0  0  0  0  0  0  0  0  0  0  0  0
   -1.4420    5.2020    0.1480 C   0  0  0  0  0  0  0  0  0  0  0  0
   -2.9050    5.3920    0.0320 C   0  0  0  0  0  0  0  0  0  0  0  0
   -3.4280    6.1210   -1.0030 N   0  0  0  0  0  0  0  0  0  0  0  0
   -3.7040    5.2300   -2.1390 C   0  0  0  0  0  0  0  0  0  0  0  0
   -3.7140    4.8450    0.9500 C   0  0  0  0  0  0  0  0  0  0  0  0
   -3.1450    4.0580    2.0670 C   0  0  0  0  0  0  0  0  0  0  0  0
   -1.8140    3.9170    2.1230 C   0  0  0  0  0  0  0  0  0  0  0  0
   -0.9640    4.4660    1.2000 N   0  0  0  0  0  0  0  0  0  0  0  0
    2.1320    5.3450   -0.4840 C   0  0  0  0  0  0  0  0  0  0  0  0
    2.9330    4.2510   -0.8320 C   0  0  0  0  0  0  0  0  0  0  0  0
    4.2380    4.4590   -1.2960 C   0  0  0  0  0  0  0  0  0  0  0  0
    4.7410    5.7600   -1.4110 C   0  0  0  0  0  0  0  0  0  0  0  0
    6.3620    6.0180   -1.9880 Cl  0  0  0  0  0  0  0  0  0  0  0  0
    3.9400    6.8540   -1.0630 C   0  0  0  0  0  0  0  0  0  0  0  0
    2.6350    6.6460   -0.5990 C   0  0  0  0  0  0  0  0  0  0  0  0
   -2.8470    2.9110   -0.8380 H   0  0  0  0  0  0  0  0  0  0  0  0
   -3.6590    1.3330   -0.7450 H   0  0  0  0  0  0  0  0  0  0  0  0
   -3.4270    2.3020    0.7270 H   0  0  0  0  0  0  0  0  0  0  0  0
   -1.2090    1.0600   -0.9510 H   0  0  0  0  0  0  0  0  0  0  0  0
   -1.7890    0.4510    0.6140 H   0  0  0  0  0  0  0  0  0  0  0  0
   -1.1420    2.5880    1.6850 H   0  0  0  0  0  0  0  0  0  0  0  0
   -0.5620    3.1970    0.1190 H   0  0  0  0  0  0  0  0  0  0  0  0
    1.6290    0.2500   -0.2150 H   0  0  0  0  0  0  0  0  0  0  0  0
    1.0490   -0.3590    1.3500 H   0  0  0  0  0  0  0  0  0  0  0  0
   -1.2860   -0.2250    0.5370 H   0  0  0  0  0  0  0  0  0  0  0  0
   -0.7060    0.3830   -1.0280 H   0  0  0  0  0  0  0  0  0  0  0  0
    0.0030   -2.3110    0.2030 H   0  0  0  0  0  0  0  0  0  0  0  0
   -1.1430   -2.0490   -1.1280 H   0  0  0  0  0  0  0  0  0  0  0  0
    0.5830   -1.7020   -1.3620 H   0  0  0  0  0  0  0  0  0  0  0  0
    0.9130    3.7130    3.0410 H   0  0  0  0  0  0  0  0  0  0  0  0
    2.2960    4.2550    2.0660 H   0  0  0  0  0  0  0  0  0  0  0  0
   -4.2860    6.5620   -0.7050 H   0  0  0  0  0  0  0  0  0  0  0  0
   -4.4180    4.4660   -1.8370 H   0  0  0  0  0  0  0  0  0  0  0  0
   -4.1190    5.8090   -2.9620 H   0  0  0  0  0  0  0  0  0  0  0  0
   -2.7790    4.7540   -2.4610 H   0  0  0  0  0  0  0  0  0  0  0  0
   -4.7830    4.9780    0.8740 H   0  0  0  0  0  0  0  0  0  0  0  0
   -3.7840    3.6110    2.8140 H   0  0  0  0  0  0  0  0  0  0  0  0
   -1.3910    3.3450    2.9360 H   0  0  0  0  0  0  0  0  0  0  0  0
    2.5450    3.2470   -0.7430 H   0  0  0  0  0  0  0  0  0  0  0  0
    4.8560    3.6150   -1.5650 H   0  0  0  0  0  0  0  0  0  0  0  0
    4.3280    7.8570   -1.1520 H   0  0  0  0  0  0  0  0  0  0  0  0
    2.0170    7.4900   -0.3300 H   0  0  0  0  0  0  0  0  0  0  0  0
  1 29  1  0  0  0  0
  1 30  1  0  0  0  0
  1 31  1  0  0  0  0
  1  2  1  0  0  0  0
  2 32  1  0  0  0  0
  2 33  1  0  0  0  0
  2  3  1  0  0  0  0
  3 34  1  0  0  0  0
  3 35  1  0  0  0  0
  3  4  1  0  0  0  0
  4  5  1  0  0  0  0
  5 36  1  0  0  0  0
  5 37  1  0  0  0  0
  5  6  1  0  0  0  0
  6 38  1  0  0  0  0
  6 39  1  0  0  0  0
  6  7  1  0  0  0  0
  7 40  1  0  0  0  0
  7 41  1  0  0  0  0
  7 42  1  0  0  0  0
  4  8  1  0  0  0  0
  8  9  2  0  0  0  0
  8 10  1  0  0  0  0
 10 43  1  0  0  0  0
 10 44  1  0  0  0  0
 10 11  1  0  0  0  0
 11 12  2  0  0  0  0
 12 13  1  0  0  0  0
 13 14  2  0  0  0  0
 14 15  1  0  0  0  0
 15 16  1  0  0  0  0
 16 45  1  0  0  0  0
 16 17  1  0  0  0  0
 17 46  1  0  0  0  0
 17 47  1  0  0  0  0
 17 48  1  0  0  0  0
 15 18  2  0  0  0  0
 18 49  1  0  0  0  0
 18 19  1  0  0  0  0
 19 50  1  0  0  0  0
 19 20  2  0  0  0  0
 20 51  1  0  0  0  0
 20 21  1  0  0  0  0
 21 11  1  0  0  0  0
 21 14  1  0  0  0  0
 12 22  1  0  0  0  0
 22 23  2  0  0  0  0
 23 52  1  0  0  0  0
 23 24  1  0  0  0  0
 24 53  1  0  0  0  0
 24 25  2  0  0  0  0
 25 26  1  0  0  0  0
 25 27  1  0  0  0  0
 27 54  1  0  0  0  0
 27 28  2  0  0  0  0
 28 22  1  0  0  0  0
 28 55  1  0  0  0  0
M  END
>  <LOGBIO>
4.0000

>  <PRED_LOGBIO>
4.7500

>  <XV_RES>
0.0000

>  <WHL_TMPL>
2

>  <ANCH>
34-35;22-23

$$$$
ROW108
  -MTS-   01071502043D 0   0.00000     0.00000     0

 36 38  0  0  0  0  0  0  0  0999 V2000
   -5.8450    0.9820    2.0670 C   0  0  0  0  0  0  0  0  0  0  0  0
   -4.7530    1.8960    1.5180 C   0  0  0  0  0  0  0  0  0  0  0  0
   -3.6600    1.0580    0.8980 C   0  0  0  0  0  0  0  0  0  0  0  0
   -2.4110    1.5300    0.7860 C   0  0  0  0  0  0  0  0  0  0  0  0
   -1.4030    0.7890    0.2270 N   0  0  0  0  0  0  0  0  0  0  0  0
   -0.0760    1.0480    0.0070 C   0  0  0  0  0  0  0  0  0  0  0  0
    0.4640   -0.0300   -0.5770 C   0  0  0  0  0  0  0  0  0  0  0  0
   -0.5500   -0.9840   -0.7250 N   0  0  0  0  0  0  0  0  0  0  0  0
   -1.6650   -0.4740   -0.2360 C   0  0  0  0  0  0  0  0  0  0  0  0
   -2.9570   -1.0040   -0.1380 N   0  0  0  0  0  0  0  0  0  0  0  0
   -3.9410   -0.3060    0.3970 C   0  0  0  0  0  0  0  0  0  0  0  0
   -5.2010   -0.8350    0.4870 O   0  0  0  0  0  0  0  0  0  0  0  0
   -6.1000   -0.6200   -0.6040 C   0  0  0  0  0  0  0  0  0  0  0  0
    2.1100   -0.5060   -1.1880 C   0  0  0  0  0  0  0  0  0  0  0  0
    3.0510    0.2810   -1.0960 O   0  0  0  0  0  0  0  0  0  0  0  0
    2.3170   -1.8400   -1.7950 C   0  0  0  0  0  0  0  0  0  0  0  0
    2.1420   -2.0170   -3.1730 C   0  0  0  0  0  0  0  0  0  0  0  0
    2.3380   -3.2780   -3.7470 C   0  0  0  0  0  0  0  0  0  0  0  0
    2.7090   -4.3630   -2.9440 C   0  0  0  0  0  0  0  0  0  0  0  0
    2.8840   -4.1860   -1.5660 C   0  0  0  0  0  0  0  0  0  0  0  0
    2.6880   -2.9250   -0.9920 C   0  0  0  0  0  0  0  0  0  0  0  0
   -6.2600    0.3870    1.2570 H   0  0  0  0  0  0  0  0  0  0  0  0
   -6.6320    1.5860    2.5140 H   0  0  0  0  0  0  0  0  0  0  0  0
   -5.4200    0.3230    2.8220 H   0  0  0  0  0  0  0  0  0  0  0  0
   -5.1770    2.5550    0.7640 H   0  0  0  0  0  0  0  0  0  0  0  0
   -4.3370    2.4920    2.3280 H   0  0  0  0  0  0  0  0  0  0  0  0
   -2.1920    2.5240    1.1470 H   0  0  0  0  0  0  0  0  0  0  0  0
    0.4430    1.9600    0.2600 H   0  0  0  0  0  0  0  0  0  0  0  0
   -5.6780   -1.0480   -1.5110 H   0  0  0  0  0  0  0  0  0  0  0  0
   -7.0540   -1.0960   -0.3880 H   0  0  0  0  0  0  0  0  0  0  0  0
   -6.2510    0.4490   -0.7440 H   0  0  0  0  0  0  0  0  0  0  0  0
    1.8550   -1.1800   -3.7930 H   0  0  0  0  0  0  0  0  0  0  0  0
    2.2020   -3.4150   -4.8100 H   0  0  0  0  0  0  0  0  0  0  0  0
    2.8600   -5.3360   -3.3870 H   0  0  0  0  0  0  0  0  0  0  0  0
    3.1710   -5.0230   -0.9470 H   0  0  0  0  0  0  0  0  0  0  0  0
    2.8240   -2.7880    0.0710 H   0  0  0  0  0  0  0  0  0  0  0  0
  1 22  1  0  0  0  0
  1 23  1  0  0  0  0
  1 24  1  0  0  0  0
  1  2  1  0  0  0  0
  2 25  1  0  0  0  0
  2 26  1  0  0  0  0
  2  3  1  0  0  0  0
  3  4  2  0  0  0  0
  4 27  1  0  0  0  0
  4  5  1  0  0  0  0
  5  6  1  0  0  0  0
  6 28  1  0  0  0  0
  6  7  2  0  0  0  0
  7  8  1  0  0  0  0
  8  9  2  0  0  0  0
  9  5  1  0  0  0  0
  9 10  1  0  0  0  0
 10 11  2  0  0  0  0
 11  3  1  0  0  0  0
 11 12  1  0  0  0  0
 12 13  1  0  0  0  0
 13 29  1  0  0  0  0
 13 30  1  0  0  0  0
 13 31  1  0  0  0  0
  7 14  1  0  0  0  0
 14 15  2  0  0  0  0
 14 16  1  0  0  0  0
 16 17  2  0  0  0  0
 17 32  1  0  0  0  0
 17 18  1  0  0  0  0
 18 33  1  0  0  0  0
 18 19  2  0  0  0  0
 19 34  1  0  0  0  0
 19 20  1  0  0  0  0
 20 35  1  0  0  0  0
 20 21  2  0  0  0  0
 21 16  1  0  0  0  0
 21 36  1  0  0  0  0
M  END
>  <LOGBIO>
5.8200

>  <PRED_LOGBIO>
6.8700

>  <XV_RES>
0.0000

>  <WHL_TMPL>
2

>  <ANCH>
2-4;9-8

$$$$
ROW109
  -MTS-   01071502043D 0   0.00000     0.00000     0

 38 41  0  0  0  0  0  0  0  0999 V2000
    2.9600    1.2290    1.5370 O   0  0  0  0  0  0  0  0  0  0  0  0
    2.1400    0.9900    0.4660 C   0  0  0  0  0  0  0  0  0  0  0  0
    1.5320   -0.1960    0.3230 C   0  0  0  0  0  0  0  0  0  0  0  0
    1.8370   -1.2910    1.2700 C   0  0  0  0  0  0  0  0  0  0  0  0
    1.1740   -1.4180    2.2980 O   0  0  0  0  0  0  0  0  0  0  0  0
    2.8280   -2.1390    1.0080 N   0  0  0  0  0  0  0  0  0  0  0  0
    3.1200   -3.1870    1.9140 C   0  0  0  0  0  0  0  0  0  0  0  0
    2.4900   -4.4290    1.7730 C   0  0  0  0  0  0  0  0  0  0  0  0
    2.7790   -5.4660    2.6690 C   0  0  0  0  0  0  0  0  0  0  0  0
    3.6980   -5.2600    3.7050 C   0  0  0  0  0  0  0  0  0  0  0  0
    4.3280   -4.0180    3.8450 C   0  0  0  0  0  0  0  0  0  0  0  0
    4.0390   -2.9810    2.9500 C   0  0  0  0  0  0  0  0  0  0  0  0
    4.6460   -1.7830    3.0850 F   0  0  0  0  0  0  0  0  0  0  0  0
    0.5580   -0.4250   -0.7680 C   0  0  0  0  0  0  0  0  0  0  0  0
   -0.4220   -1.3000   -0.8910 N   0  0  0  0  0  0  0  0  0  0  0  0
   -1.0600   -1.1090   -2.1230 C   0  0  0  0  0  0  0  0  0  0  0  0
   -2.1370   -1.7470   -2.7490 C   0  0  0  0  0  0  0  0  0  0  0  0
   -2.5610   -1.3250   -4.0150 C   0  0  0  0  0  0  0  0  0  0  0  0
   -1.9070   -0.2650   -4.6540 C   0  0  0  0  0  0  0  0  0  0  0  0
   -0.8300    0.3730   -4.0280 C   0  0  0  0  0  0  0  0  0  0  0  0
   -0.4060   -0.0490   -2.7620 C   0  0  0  0  0  0  0  0  0  0  0  0
    0.6200    0.3700   -1.8820 N   0  0  0  0  0  0  0  0  0  0  0  0
    1.6460    1.4200   -1.9550 C   0  0  0  0  0  0  0  0  0  0  0  0
    1.9040    2.0560   -0.5760 C   0  0  0  0  0  0  0  0  0  0  0  0
    3.8770    0.9830    1.3350 H   0  0  0  0  0  0  0  0  0  0  0  0
    3.3720   -2.0350    0.1640 H   0  0  0  0  0  0  0  0  0  0  0  0
    1.7810   -4.5880    0.9740 H   0  0  0  0  0  0  0  0  0  0  0  0
    2.2930   -6.4240    2.5610 H   0  0  0  0  0  0  0  0  0  0  0  0
    3.9210   -6.0590    4.3960 H   0  0  0  0  0  0  0  0  0  0  0  0
    5.0370   -3.8590    4.6440 H   0  0  0  0  0  0  0  0  0  0  0  0
   -2.6420   -2.5650   -2.2560 H   0  0  0  0  0  0  0  0  0  0  0  0
   -3.3920   -1.8170   -4.4980 H   0  0  0  0  0  0  0  0  0  0  0  0
   -2.2340    0.0610   -5.6310 H   0  0  0  0  0  0  0  0  0  0  0  0
   -0.3250    1.1910   -4.5210 H   0  0  0  0  0  0  0  0  0  0  0  0
    1.2350    2.2070   -2.5830 H   0  0  0  0  0  0  0  0  0  0  0  0
    2.5780    0.9760   -2.2990 H   0  0  0  0  0  0  0  0  0  0  0  0
    2.8330    2.6160   -0.6620 H   0  0  0  0  0  0  0  0  0  0  0  0
    1.0220    2.6270   -0.2950 H   0  0  0  0  0  0  0  0  0  0  0  0
  1 25  1  0  0  0  0
  1  2  1  0  0  0  0
  2  3  2  0  0  0  0
  3  4  1  0  0  0  0
  4  5  2  0  0  0  0
  4  6  1  0  0  0  0
  6 26  1  0  0  0  0
  6  7  1  0  0  0  0
  7  8  2  0  0  0  0
  8 27  1  0  0  0  0
  8  9  1  0  0  0  0
  9 28  1  0  0  0  0
  9 10  2  0  0  0  0
 10 29  1  0  0  0  0
 10 11  1  0  0  0  0
 11 30  1  0  0  0  0
 11 12  2  0  0  0  0
 12  7  1  0  0  0  0
 12 13  1  0  0  0  0
  3 14  1  0  0  0  0
 14 15  2  0  0  0  0
 15 16  1  0  0  0  0
 16 17  2  0  0  0  0
 17 31  1  0  0  0  0
 17 18  1  0  0  0  0
 18 32  1  0  0  0  0
 18 19  2  0  0  0  0
 19 33  1  0  0  0  0
 19 20  1  0  0  0  0
 20 34  1  0  0  0  0
 20 21  2  0  0  0  0
 21 16  1  0  0  0  0
 21 22  1  0  0  0  0
 22 14  1  0  0  0  0
 22 23  1  0  0  0  0
 23 35  1  0  0  0  0
 23 36  1  0  0  0  0
 23 24  1  0  0  0  0
 24  2  1  0  0  0  0
 24 37  1  0  0  0  0
 24 38  1  0  0  0  0
M  END
>  <LOGBIO>
8.8500

>  <PRED_LOGBIO>
7.3700

>  <XV_RES>
0.0000

>  <WHL_TMPL>
2

>  <ANCH>
14-15;21-20

$$$$
ROW111
  -MTS-   01071502043D 0   0.00000     0.00000     0

 36 38  0  0  0  0  0  0  0  0999 V2000
   -6.3260    1.4570    1.2440 C   0  0  0  0  0  0  0  0  0  0  0  0
   -4.8800    1.8490    1.5320 C   0  0  0  0  0  0  0  0  0  0  0  0
   -3.8020    0.9960    0.9070 C   0  0  0  0  0  0  0  0  0  0  0  0
[truncated: 2,785,752 more chars]
