# Supplementary material for: Template CoMFA Generates Single 3D-QSAR Models that, for Twelve of Twelve Biological Targets, Predict All ChEMBL-Tabulated Affinities
Source: PLoS One. 2015 Jun 12;10(6):e0129307. doi: 10.1371/journal.pone.0129307 (PMC4466312; doi:10.1371/journal.pone.0129307)
Supplement: S10 Text — The zip file contains, in. sdf format, the aligned structures, from the A, B, C, D, and F protocols, of all templates and training sets for the GABAa target. The content of each file is evident from its name. (ZIP) [file pone.0129307.s011.zip › GABAa_C_tmpl.sdf]

flavone
  -MTS-   01061522243D 0   0.00000     0.00000     0

 27 29  0  0  0  0  0  0  0  0999 V2000
    1.6330   -0.8510   -0.4940 C   0  0  0  0  0  0  0  0  0  0  0  0
    0.2740   -0.7450   -0.3390 O   0  0  0  0  0  0  0  0  0  0  0  0
   -0.2440    0.4390    0.1630 C   0  0  0  0  0  0  0  0  0  0  0  0
   -1.7150    0.4440    0.2970 C   0  0  0  0  0  0  0  0  0  0  0  0
   -2.5040   -0.2710   -0.6170 C   0  0  0  0  0  0  0  0  0  0  0  0
   -3.8980   -0.2710   -0.5130 C   0  0  0  0  0  0  0  0  0  0  0  0
   -4.5210    0.4490    0.5030 C   0  0  0  0  0  0  0  0  0  0  0  0
   -3.7530    1.1730    1.4130 C   0  0  0  0  0  0  0  0  0  0  0  0
   -2.3590    1.1730    1.3090 C   0  0  0  0  0  0  0  0  0  0  0  0
    0.5010    1.4930    0.5280 C   0  0  0  0  0  0  0  0  0  0  0  0
    1.9660    1.4270    0.3800 C   0  0  0  0  0  0  0  0  0  0  0  0
    2.6770    2.3710    0.6960 O   0  0  0  0  0  0  0  0  0  0  0  0
    2.5140    0.1760   -0.1620 C   0  0  0  0  0  0  0  0  0  0  0  0
    3.8900    0.0160   -0.3400 C   0  0  0  0  0  0  0  0  0  0  0  0
    4.3810   -1.1840   -0.8550 C   0  0  0  0  0  0  0  0  0  0  0  0
    3.5010   -2.2150   -1.1880 C   0  0  0  0  0  0  0  0  0  0  0  0
    2.1260   -2.0500   -1.0080 C   0  0  0  0  0  0  0  0  0  0  0  0
   -2.0390   -0.8420   -1.4180 H   0  0  0  0  0  0  0  0  0  0  0  0
   -4.4950   -0.8330   -1.2260 H   0  0  0  0  0  0  0  0  0  0  0  0
   -5.6050    0.4490    0.5840 H   0  0  0  0  0  0  0  0  0  0  0  0
   -4.2390    1.7410    2.2020 H   0  0  0  0  0  0  0  0  0  0  0  0
   -1.7870    1.7620    2.0230 H   0  0  0  0  0  0  0  0  0  0  0  0
    0.0960    2.4080    0.9420 H   0  0  0  0  0  0  0  0  0  0  0  0
    4.5790    0.8170   -0.0810 H   0  0  0  0  0  0  0  0  0  0  0  0
    5.4510   -1.3170   -0.9970 H   0  0  0  0  0  0  0  0  0  0  0  0
    3.8860   -3.1490   -1.5890 H   0  0  0  0  0  0  0  0  0  0  0  0
    1.4440   -2.8540   -1.2690 H   0  0  0  0  0  0  0  0  0  0  0  0
  1  2  1  0  0  0  0
  2  3  1  0  0  0  0
  3  4  1  0  0  0  0
  4  5  2  0  0  0  0
  5 18  1  0  0  0  0
  5  6  1  0  0  0  0
  6 19  1  0  0  0  0
  6  7  2  0  0  0  0
  7 20  1  0  0  0  0
  7  8  1  0  0  0  0
  8 21  1  0  0  0  0
  8  9  2  0  0  0  0
  9  4  1  0  0  0  0
  9 22  1  0  0  0  0
  3 10  2  0  0  0  0
 10 23  1  0  0  0  0
 10 11  1  0  0  0  0
 11 12  2  0  0  0  0
 11 13  1  0  0  0  0
 13  1  2  0  0  0  0
 13 14  1  0  0  0  0
 14 24  1  0  0  0  0
 14 15  2  0  0  0  0
 15 25  1  0  0  0  0
 15 16  1  0  0  0  0
 16 26  1  0  0  0  0
 16 17  2  0  0  0  0
 17  1  1  0  0  0  0
 17 27  1  0  0  0  0
M  END
$$$$
xolpidem
  -MTS-   01061522243D 0   0.00000     0.00000     0

 44 46  0  0  0  0  0  0  0  0999 V2000
    2.2020   -0.3840   -0.3200 N   0  0  0  0  0  0  0  0  0  0  0  0
    3.6850   -0.1590   -0.2920 C   0  0  0  0  0  0  0  0  0  0  0  0
    4.6130   -1.1660   -0.9040 C   0  0  0  0  0  0  0  0  0  0  0  0
    6.0950   -0.9370   -0.8740 C   0  0  0  0  0  0  0  0  0  0  0  0
    4.0550   -2.4060   -1.5500 C   0  0  0  0  0  0  0  0  0  0  0  0
    2.5800   -2.6300   -1.5790 C   0  0  0  0  0  0  0  0  0  0  0  0
    1.6480   -1.6330   -0.9710 C   0  0  0  0  0  0  0  0  0  0  0  0
    0.1590   -1.5860   -0.8500 N   0  0  0  0  0  0  0  0  0  0  0  0
   -0.2270   -0.3310   -0.1350 C   0  0  0  0  0  0  0  0  0  0  0  0
   -1.6230    0.1060    0.1940 C   0  0  0  0  0  0  0  0  0  0  0  0
   -2.7950   -0.7520   -0.2020 C   0  0  0  0  0  0  0  0  0  0  0  0
   -4.1830   -0.3150    0.1270 C   0  0  0  0  0  0  0  0  0  0  0  0
   -4.4140    0.9780    0.8530 C   0  0  0  0  0  0  0  0  0  0  0  0
   -5.8120    1.4120    1.1810 C   0  0  0  0  0  0  0  0  0  0  0  0
   -3.2570    1.8330    1.2480 C   0  0  0  0  0  0  0  0  0  0  0  0
   -1.8550    1.3980    0.9200 C   0  0  0  0  0  0  0  0  0  0  0  0
    1.0450    0.4190    0.1960 C   0  0  0  0  0  0  0  0  0  0  0  0
    1.1330    1.7340    0.9130 C   0  0  0  0  0  0  0  0  0  0  0  0
    1.7650    2.9200    0.2340 C   0  0  0  0  0  0  0  0  0  0  0  0
    3.0790    3.4520    0.7230 O   0  0  0  0  0  0  0  0  0  0  0  0
    1.0810    3.5670   -0.9240 N   0  0  0  0  0  0  0  0  0  0  0  0
    1.7130    4.7530   -1.6020 C   0  0  0  0  0  0  0  0  0  0  0  0
   -0.2330    3.0350   -1.4120 C   0  0  0  0  0  0  0  0  0  0  0  0
    4.0190    0.5820    0.0940 H   0  0  0  0  0  0  0  0  0  0  0  0
    6.2240   -1.7140   -1.3090 H   0  0  0  0  0  0  0  0  0  0  0  0
    5.9660   -0.1600   -0.4380 H   0  0  0  0  0  0  0  0  0  0  0  0
    6.9840   -0.8000   -0.8550 H   0  0  0  0  0  0  0  0  0  0  0  0
    4.6100   -3.0110   -1.9180 H   0  0  0  0  0  0  0  0  0  0  0  0
    2.2490   -3.3730   -1.9660 H   0  0  0  0  0  0  0  0  0  0  0  0
   -2.6580   -1.5280   -0.6370 H   0  0  0  0  0  0  0  0  0  0  0  0
   -4.8830   -0.8280   -0.1100 H   0  0  0  0  0  0  0  0  0  0  0  0
   -5.4900    2.1570    1.5690 H   0  0  0  0  0  0  0  0  0  0  0  0
   -6.1350    0.6670    0.7920 H   0  0  0  0  0  0  0  0  0  0  0  0
   -6.6510    1.6720    1.3770 H   0  0  0  0  0  0  0  0  0  0  0  0
   -3.3980    2.6080    1.6840 H   0  0  0  0  0  0  0  0  0  0  0  0
   -1.1560    1.9130    1.1580 H   0  0  0  0  0  0  0  0  0  0  0  0
    1.0440    2.3510    1.5620 H   0  0  0  0  0  0  0  0  0  0  0  0
    0.7250    1.2390    1.5440 H   0  0  0  0  0  0  0  0  0  0  0  0
    2.4060    4.7120   -1.0290 H   0  0  0  0  0  0  0  0  0  0  0  0
    1.0200    4.7940   -2.1750 H   0  0  0  0  0  0  0  0  0  0  0  0
    2.0900    5.4620   -2.0080 H   0  0  0  0  0  0  0  0  0  0  0  0
   -0.2530    3.6700   -2.0500 H   0  0  0  0  0  0  0  0  0  0  0  0
   -0.2140    2.4000   -0.7750 H   0  0  0  0  0  0  0  0  0  0  0  0
   -1.0220    2.7160   -1.7060 H   0  0  0  0  0  0  0  0  0  0  0  0
  1  2  1  0  0  0  0
  2 24  1  0  0  0  0
  2  3  2  0  0  0  0
  3  4  1  0  0  0  0
  4 25  1  0  0  0  0
  4 26  1  0  0  0  0
  4 27  1  0  0  0  0
  3  5  1  0  0  0  0
  5 28  1  0  0  0  0
  5  6  2  0  0  0  0
  6 29  1  0  0  0  0
  6  7  1  0  0  0  0
  7  1  1  0  0  0  0
  7  8  2  0  0  0  0
  8  9  1  0  0  0  0
  9 10  1  0  0  0  0
 10 11  2  0  0  0  0
 11 30  1  0  0  0  0
 11 12  1  0  0  0  0
 12 31  1  0  0  0  0
 12 13  2  0  0  0  0
 13 14  1  0  0  0  0
 14 32  1  0  0  0  0
 14 33  1  0  0  0  0
 14 34  1  0  0  0  0
 13 15  1  0  0  0  0
 15 35  1  0  0  0  0
 15 16  2  0  0  0  0
 16 10  1  0  0  0  0
 16 36  1  0  0  0  0
  9 17  2  0  0  0  0
 17  1  1  0  0  0  0
 17 18  1  0  0  0  0
 18 37  1  0  0  0  0
 18 38  1  0  0  0  0
 18 19  1  0  0  0  0
 19 20  2  0  0  0  0
 19 21  1  0  0  0  0
 21 22  1  0  0  0  0
 22 39  1  0  0  0  0
 22 40  1  0  0  0  0
 22 41  1  0  0  0  0
 21 23  1  0  0  0  0
 23 42  1  0  0  0  0
 23 43  1  0  0  0  0
 23 44  1  0  0  0  0
M  END
$$$$
flumazenil
  -MTS-   01061522243D 0   0.00000     0.00000     0

 36 38  0  0  0  0  0  0  0  0999 V2000
   -0.9490    2.5670   -0.3750 N   0  0  0  0  0  0  0  0  0  0  0  0
   -2.0400    1.6870   -0.1500 C   0  0  0  0  0  0  0  0  0  0  0  0
   -3.3330    2.2400   -0.0660 C   0  0  0  0  0  0  0  0  0  0  0  0
   -4.4370    1.4260    0.1910 C   0  0  0  0  0  0  0  0  0  0  0  0
   -4.2570    0.0610    0.3510 C   0  0  0  0  0  0  0  0  0  0  0  0
   -5.3180   -0.7200    0.5930 F   0  0  0  0  0  0  0  0  0  0  0  0
   -2.9960   -0.5100    0.2470 C   0  0  0  0  0  0  0  0  0  0  0  0
   -1.8670    0.2920   -0.0050 C   0  0  0  0  0  0  0  0  0  0  0  0
   -0.6050   -0.4660   -0.2670 C   0  0  0  0  0  0  0  0  0  0  0  0
   -0.7080   -1.5550   -0.8310 O   0  0  0  0  0  0  0  0  0  0  0  0
    0.6170    0.0700    0.1180 N   0  0  0  0  0  0  0  0  0  0  0  0
    1.8530   -0.6180   -0.2230 C   0  0  0  0  0  0  0  0  0  0  0  0
    0.7330    1.2660    0.9210 C   0  0  0  0  0  0  0  0  0  0  0  0
    0.3480    2.4050    0.0640 C   0  0  0  0  0  0  0  0  0  0  0  0
    1.0620    3.4980   -0.4130 C   0  0  0  0  0  0  0  0  0  0  0  0
    2.5040    3.7280   -0.2570 C   0  0  0  0  0  0  0  0  0  0  0  0
    3.0050    4.8290   -0.4780 O   0  0  0  0  0  0  0  0  0  0  0  0
    3.3070    2.7030    0.1690 O   0  0  0  0  0  0  0  0  0  0  0  0
    2.9140    1.3180    0.1100 C   0  0  0  0  0  0  0  0  0  0  0  0
    4.1470    0.5030   -0.2350 C   0  0  0  0  0  0  0  0  0  0  0  0
    0.2030    4.3420   -1.0840 N   0  0  0  0  0  0  0  0  0  0  0  0
   -0.9810    3.7780   -1.0220 C   0  0  0  0  0  0  0  0  0  0  0  0
   -3.5110    3.3100   -0.1550 H   0  0  0  0  0  0  0  0  0  0  0  0
   -5.4330    1.8520    0.2720 H   0  0  0  0  0  0  0  0  0  0  0  0
   -2.9040   -1.5900    0.3410 H   0  0  0  0  0  0  0  0  0  0  0  0
    2.5160    0.0820   -0.7390 H   0  0  0  0  0  0  0  0  0  0  0  0
    1.6750   -1.4780   -0.8740 H   0  0  0  0  0  0  0  0  0  0  0  0
    2.3280   -0.9630    0.6990 H   0  0  0  0  0  0  0  0  0  0  0  0
    0.0590    1.1840    1.7830 H   0  0  0  0  0  0  0  0  0  0  0  0
    1.7450    1.3520    1.3230 H   0  0  0  0  0  0  0  0  0  0  0  0
    2.5450    1.0080    1.0920 H   0  0  0  0  0  0  0  0  0  0  0  0
    2.1540    1.1670   -0.6620 H   0  0  0  0  0  0  0  0  0  0  0  0
    3.9080   -0.5630   -0.2850 H   0  0  0  0  0  0  0  0  0  0  0  0
    4.9320    0.6560    0.5120 H   0  0  0  0  0  0  0  0  0  0  0  0
    4.5590    0.8190   -1.2000 H   0  0  0  0  0  0  0  0  0  0  0  0
   -1.8770    4.1880   -1.4690 H   0  0  0  0  0  0  0  0  0  0  0  0
  1  2  1  0  0  0  0
  2  3  2  0  0  0  0
  3 23  1  0  0  0  0
  3  4  1  0  0  0  0
  4 24  1  0  0  0  0
  4  5  2  0  0  0  0
  5  6  1  0  0  0  0
  5  7  1  0  0  0  0
  7 25  1  0  0  0  0
  7  8  2  0  0  0  0
  8  2  1  0  0  0  0
  8  9  1  0  0  0  0
  9 10  2  0  0  0  0
  9 11  1  0  0  0  0
 11 12  1  0  0  0  0
 12 26  1  0  0  0  0
 12 27  1  0  0  0  0
 12 28  1  0  0  0  0
 11 13  1  0  0  0  0
 13 29  1  0  0  0  0
 13 30  1  0  0  0  0
 13 14  1  0  0  0  0
 14  1  1  0  0  0  0
 14 15  2  0  0  0  0
 15 16  1  0  0  0  0
 16 17  2  0  0  0  0
 16 18  1  0  0  0  0
 18 19  1  0  0  0  0
 19 31  1  0  0  0  0
 19 32  1  0  0  0  0
 19 20  1  0  0  0  0
 20 33  1  0  0  0  0
 20 34  1  0  0  0  0
 20 35  1  0  0  0  0
 15 21  1  0  0  0  0
 21 22  2  0  0  0  0
 22  1  1  0  0  0  0
 22 36  1  0  0  0  0
M  END
$$$$
