# Supplementary material for: Template CoMFA Generates Single 3D-QSAR Models that, for Twelve of Twelve Biological Targets, Predict All ChEMBL-Tabulated Affinities
Source: PLoS One. 2015 Jun 12;10(6):e0129307. doi: 10.1371/journal.pone.0129307 (PMC4466312; doi:10.1371/journal.pone.0129307)
Supplement: S10 Text — The zip file contains, in. sdf format, the aligned structures, from the A, B, C, D, and F protocols, of all templates and training sets for the GABAa target. The content of each file is evident from its name. (ZIP) [file pone.0129307.s011.zip › GABAa_C_trng.sdf]

ROW1
  -MTS-   01071502053D 0   0.00000     0.00000     0

 31 33  0  0  0  0  0  0  0  0999 V2000
    4.1470    0.5030   -0.2350 C   0  0  0  0  0  0  0  0  0  0  0  0
    2.9140    1.3180    0.1100 C   0  0  0  0  0  0  0  0  0  0  0  0
    2.4850    0.9120    1.5170 C   0  0  0  0  0  0  0  0  0  0  0  0
    3.3070    2.7030    0.1690 O   0  0  0  0  0  0  0  0  0  0  0  0
    2.5040    3.7280   -0.2570 C   0  0  0  0  0  0  0  0  0  0  0  0
    1.2000    3.4940   -0.4600 C   0  0  0  0  0  0  0  0  0  0  0  0
    0.3350    4.6030   -0.9200 C   0  0  0  0  0  0  0  0  0  0  0  0
    0.9890    5.9150   -1.1260 C   0  0  0  0  0  0  0  0  0  0  0  0
    2.3030    6.0280   -0.8900 C   0  0  0  0  0  0  0  0  0  0  0  0
    3.0550    4.9650   -0.4640 N   0  0  0  0  0  0  0  0  0  0  0  0
   -0.0100    6.7960   -1.5540 N   0  0  0  0  0  0  0  0  0  0  0  0
   -1.1670    6.1640   -1.6250 C   0  0  0  0  0  0  0  0  0  0  0  0
   -2.5320    6.5880   -2.0100 C   0  0  0  0  0  0  0  0  0  0  0  0
   -3.5490    5.7160   -1.9910 C   0  0  0  0  0  0  0  0  0  0  0  0
   -3.3450    4.3070   -1.5870 C   0  0  0  0  0  0  0  0  0  0  0  0
   -2.1360    3.8550   -1.2270 C   0  0  0  0  0  0  0  0  0  0  0  0
   -0.9610    4.7550   -1.2210 C   0  0  0  0  0  0  0  0  0  0  0  0
    3.8520   -0.4610   -0.6430 H   0  0  0  0  0  0  0  0  0  0  0  0
    4.6600    1.0360   -1.0330 H   0  0  0  0  0  0  0  0  0  0  0  0
    4.7320    0.4250    0.6790 H   0  0  0  0  0  0  0  0  0  0  0  0
    2.1150    1.1450   -0.6080 H   0  0  0  0  0  0  0  0  0  0  0  0
    2.1920   -0.1360    1.5180 H   0  0  0  0  0  0  0  0  0  0  0  0
    1.6420    1.5240    1.8300 H   0  0  0  0  0  0  0  0  0  0  0  0
    3.3150    1.0570    2.2050 H   0  0  0  0  0  0  0  0  0  0  0  0
    0.7870    2.5110   -0.2900 H   0  0  0  0  0  0  0  0  0  0  0  0
    2.7830    6.9840   -1.0390 H   0  0  0  0  0  0  0  0  0  0  0  0
    4.0430    5.0960   -0.2990 H   0  0  0  0  0  0  0  0  0  0  0  0
   -2.7100    7.6100   -2.3090 H   0  0  0  0  0  0  0  0  0  0  0  0
   -4.5370    6.0480   -2.2760 H   0  0  0  0  0  0  0  0  0  0  0  0
   -4.1870    3.6300   -1.5830 H   0  0  0  0  0  0  0  0  0  0  0  0
   -2.0180    2.8220   -0.9370 H   0  0  0  0  0  0  0  0  0  0  0  0
  1 18  1  0  0  0  0
  1 19  1  0  0  0  0
  1 20  1  0  0  0  0
  1  2  1  0  0  0  0
  2 21  1  0  0  0  0
  2  3  1  0  0  0  0
  3 22  1  0  0  0  0
  3 23  1  0  0  0  0
  3 24  1  0  0  0  0
  2  4  1  0  0  0  0
  4  5  1  0  0  0  0
  5  6  2  0  0  0  0
  6 25  1  0  0  0  0
  6  7  1  0  0  0  0
  7  8  1  0  0  0  0
  8  9  2  0  0  0  0
  9 26  1  0  0  0  0
  9 10  1  0  0  0  0
 10  5  1  0  0  0  0
 10 27  1  0  0  0  0
  8 11  1  0  0  0  0
 11 12  2  0  0  0  0
 12 13  1  0  0  0  0
 13 28  1  0  0  0  0
 13 14  2  0  0  0  0
 14 29  1  0  0  0  0
 14 15  1  0  0  0  0
 15 30  1  0  0  0  0
 15 16  2  0  0  0  0
 16 31  1  0  0  0  0
 16 17  1  0  0  0  0
 17  7  2  0  0  0  0
 17 12  1  0  0  0  0
M  END
>  <LOGBIO>
6.3000

>  <PRED_LOGBIO>
7.3500

>  <XV_RES>
-1.2550

>  <WHL_TMPL>
3

>  <ANCH>
24-26;12-11

$$$$
ROW2
  -MTS-   01071502053D 0   0.00000     0.00000     0

 34 38  0  0  0  0  0  0  0  0999 V2000
    1.8930   -3.8150   -2.1870 C   0  0  0  0  0  0  0  0  0  0  0  0
    2.4420   -2.5680   -1.5360 C   0  0  0  0  0  0  0  0  0  0  0  0
    3.8230   -2.3460   -1.5020 C   0  0  0  0  0  0  0  0  0  0  0  0
    4.3320   -1.1890   -0.8990 C   0  0  0  0  0  0  0  0  0  0  0  0
    3.4590   -0.2550   -0.3290 C   0  0  0  0  0  0  0  0  0  0  0  0
    2.0770   -0.4770   -0.3630 C   0  0  0  0  0  0  0  0  0  0  0  0
    1.5680   -1.6330   -0.9660 C   0  0  0  0  0  0  0  0  0  0  0  0
    0.1590   -1.5860   -0.8500 N   0  0  0  0  0  0  0  0  0  0  0  0
   -0.1950   -0.4360   -0.1950 C   0  0  0  0  0  0  0  0  0  0  0  0
    0.8970    0.2720    0.1250 C   0  0  0  0  0  0  0  0  0  0  0  0
    0.7990    1.4660    0.7880 N   0  0  0  0  0  0  0  0  0  0  0  0
   -0.4160    1.9860    1.1520 C   0  0  0  0  0  0  0  0  0  0  0  0
   -1.5700    1.3610    0.8820 C   0  0  0  0  0  0  0  0  0  0  0  0
   -2.9180    1.6490    1.1260 N   0  0  0  0  0  0  0  0  0  0  0  0
   -3.6780    0.6840    0.6440 C   0  0  0  0  0  0  0  0  0  0  0  0
   -5.1410    0.4660    0.6180 C   0  0  0  0  0  0  0  0  0  0  0  0
   -5.6600   -0.6300    0.0480 C   0  0  0  0  0  0  0  0  0  0  0  0
   -4.7910   -1.6560   -0.5720 C   0  0  0  0  0  0  0  0  0  0  0  0
   -3.4580   -1.5230   -0.5840 C   0  0  0  0  0  0  0  0  0  0  0  0
   -2.8080   -0.3410    0.0250 C   0  0  0  0  0  0  0  0  0  0  0  0
   -1.5390    0.0650    0.1670 C   0  0  0  0  0  0  0  0  0  0  0  0
    2.6160   -4.6220   -2.0910 H   0  0  0  0  0  0  0  0  0  0  0  0
    1.7040   -3.6210   -3.2410 H   0  0  0  0  0  0  0  0  0  0  0  0
    0.9640   -4.1000   -1.6980 H   0  0  0  0  0  0  0  0  0  0  0  0
    4.4970   -3.0660   -1.9420 H   0  0  0  0  0  0  0  0  0  0  0  0
    5.3980   -1.0180   -0.8730 H   0  0  0  0  0  0  0  0  0  0  0  0
    3.8510    0.6370    0.1370 H   0  0  0  0  0  0  0  0  0  0  0  0
   -0.4820   -2.2860   -1.1940 H   0  0  0  0  0  0  0  0  0  0  0  0
    1.6410    1.9760    1.0140 H   0  0  0  0  0  0  0  0  0  0  0  0
   -0.4440    2.9310    1.6730 H   0  0  0  0  0  0  0  0  0  0  0  0
   -5.7990    1.1980    1.0630 H   0  0  0  0  0  0  0  0  0  0  0  0
   -6.7310   -0.7680    0.0410 H   0  0  0  0  0  0  0  0  0  0  0  0
   -5.2410   -2.5290   -1.0230 H   0  0  0  0  0  0  0  0  0  0  0  0
   -2.8500   -2.2880   -1.0440 H   0  0  0  0  0  0  0  0  0  0  0  0
  1 22  1  0  0  0  0
  1 23  1  0  0  0  0
  1 24  1  0  0  0  0
  1  2  1  0  0  0  0
  2  3  2  0  0  0  0
  3 25  1  0  0  0  0
  3  4  1  0  0  0  0
  4 26  1  0  0  0  0
  4  5  2  0  0  0  0
  5 27  1  0  0  0  0
  5  6  1  0  0  0  0
  6  7  2  0  0  0  0
  7  2  1  0  0  0  0
  7  8  1  0  0  0  0
  8 28  1  0  0  0  0
  8  9  1  0  0  0  0
  9 10  2  0  0  0  0
 10  6  1  0  0  0  0
 10 11  1  0  0  0  0
 11 29  1  0  0  0  0
 11 12  1  0  0  0  0
 12 30  1  0  0  0  0
 12 13  2  0  0  0  0
 13 14  1  0  0  0  0
 14 15  2  0  0  0  0
 15 16  1  0  0  0  0
 16 31  1  0  0  0  0
 16 17  2  0  0  0  0
 17 32  1  0  0  0  0
 17 18  1  0  0  0  0
 18 33  1  0  0  0  0
 18 19  2  0  0  0  0
 19 34  1  0  0  0  0
 19 20  1  0  0  0  0
 20 15  1  0  0  0  0
 20 21  2  0  0  0  0
 21  9  1  0  0  0  0
 21 13  1  0  0  0  0
M  END
>  <LOGBIO>
7.0800

>  <PRED_LOGBIO>
6.7700

>  <XV_RES>
0.3560

>  <WHL_TMPL>
2

>  <ANCH>
14-15;14-16

$$$$
ROW3
  -MTS-   01071502053D 0   0.00000     0.00000     0

 38 39  0  0  0  0  0  0  0  0999 V2000
   -3.1130    3.5240    0.5230 C   0  0  0  0  0  0  0  0  0  0  0  0
   -2.3300    2.4660   -0.1090 C   0  0  0  0  0  0  0  0  0  0  0  0
   -1.6860    1.5970   -0.6280 C   0  0  0  0  0  0  0  0  0  0  0  0
   -0.9030    0.5390   -1.2600 C   0  0  0  0  0  0  0  0  0  0  0  0
   -0.5500   -0.5230   -0.2200 C   0  0  0  0  0  0  0  0  0  0  0  0
    0.2380   -1.5890   -0.8560 N   0  0  0  0  0  0  0  0  0  0  0  0
   -0.2860   -2.7870   -1.4820 N   0  0  0  0  0  0  0  0  0  0  0  0
    0.7160   -3.5110   -1.9450 C   0  0  0  0  0  0  0  0  0  0  0  0
    1.9860   -2.8140   -1.6420 C   0  0  0  0  0  0  0  0  0  0  0  0
    3.3350   -3.0990   -1.8850 C   0  0  0  0  0  0  0  0  0  0  0  0
    3.7060   -4.2730   -2.5550 N   0  0  0  0  0  0  0  0  0  0  0  0
    4.3070   -2.1910   -1.4480 C   0  0  0  0  0  0  0  0  0  0  0  0
    3.9020   -1.0280   -0.7820 C   0  0  0  0  0  0  0  0  0  0  0  0
    2.6020   -0.7840   -0.5650 N   0  0  0  0  0  0  0  0  0  0  0  0
    1.6480   -1.6330   -0.9710 C   0  0  0  0  0  0  0  0  0  0  0  0
    5.7430   -2.4570   -1.6860 C   0  0  0  0  0  0  0  0  0  0  0  0
    6.5850   -2.0520   -0.8860 O   0  0  0  0  0  0  0  0  0  0  0  0
    6.1240   -3.1350   -2.7650 N   0  0  0  0  0  0  0  0  0  0  0  0
    7.5510   -3.3990   -3.0020 C   0  0  0  0  0  0  0  0  0  0  0  0
    7.7120   -4.1790   -4.2850 C   0  0  0  0  0  0  0  0  0  0  0  0
    8.9340   -4.5350   -4.7040 C   0  0  0  0  0  0  0  0  0  0  0  0
   -2.5310    3.9780    1.3220 H   0  0  0  0  0  0  0  0  0  0  0  0
   -3.3650    4.2810   -0.2170 H   0  0  0  0  0  0  0  0  0  0  0  0
   -4.0270    3.1020    0.9360 H   0  0  0  0  0  0  0  0  0  0  0  0
   -1.4860    0.0850   -2.0590 H   0  0  0  0  0  0  0  0  0  0  0  0
    0.0110    0.9610   -1.6720 H   0  0  0  0  0  0  0  0  0  0  0  0
    0.0330   -0.0690    0.5790 H   0  0  0  0  0  0  0  0  0  0  0  0
   -1.4640   -0.9450    0.1920 H   0  0  0  0  0  0  0  0  0  0  0  0
    0.6240   -4.4570   -2.4590 H   0  0  0  0  0  0  0  0  0  0  0  0
    3.8890   -5.1170   -2.0310 H   0  0  0  0  0  0  0  0  0  0  0  0
    3.7910   -4.2750   -3.5610 H   0  0  0  0  0  0  0  0  0  0  0  0
    4.6430   -0.3210   -0.4410 H   0  0  0  0  0  0  0  0  0  0  0  0
    5.4330   -3.4670   -3.4230 H   0  0  0  0  0  0  0  0  0  0  0  0
    8.0860   -2.4560   -3.0820 H   0  0  0  0  0  0  0  0  0  0  0  0
    7.9550   -3.9770   -2.1730 H   0  0  0  0  0  0  0  0  0  0  0  0
    6.8420   -4.4500   -4.8650 H   0  0  0  0  0  0  0  0  0  0  0  0
    9.8040   -4.2630   -4.1240 H   0  0  0  0  0  0  0  0  0  0  0  0
    9.0490   -5.0930   -5.6210 H   0  0  0  0  0  0  0  0  0  0  0  0
  1 22  1  0  0  0  0
  1 23  1  0  0  0  0
  1 24  1  0  0  0  0
  1  2  1  0  0  0  0
  2  3  3  0  0  0  0
  3  4  1  0  0  0  0
  4 25  1  0  0  0  0
  4 26  1  0  0  0  0
  4  5  1  0  0  0  0
  5 27  1  0  0  0  0
  5 28  1  0  0  0  0
  5  6  1  0  0  0  0
  6  7  1  0  0  0  0
  7  8  2  0  0  0  0
  8 29  1  0  0  0  0
  8  9  1  0  0  0  0
  9 10  2  0  0  0  0
 10 11  1  0  0  0  0
 11 30  1  0  0  0  0
 11 31  1  0  0  0  0
 10 12  1  0  0  0  0
 12 13  2  0  0  0  0
 13 32  1  0  0  0  0
 13 14  1  0  0  0  0
 14 15  2  0  0  0  0
 15  6  1  0  0  0  0
 15  9  1  0  0  0  0
 12 16  1  0  0  0  0
 16 17  2  0  0  0  0
 16 18  1  0  0  0  0
 18 33  1  0  0  0  0
 18 19  1  0  0  0  0
 19 34  1  0  0  0  0
 19 35  1  0  0  0  0
 19 20  1  0  0  0  0
 20 36  1  0  0  0  0
 20 21  2  0  0  0  0
 21 37  1  0  0  0  0
 21 38  1  0  0  0  0
M  END
>  <LOGBIO>
7.0900

>  <PRED_LOGBIO>
6.5700

>  <XV_RES>
0.6240

>  <WHL_TMPL>
2

>  <ANCH>
13-14;26-13

$$$$
ROW4
  -MTS-   01071502053D 0   0.00000     0.00000     0

 41 43  0  0  0  0  0  0  0  0999 V2000
    4.1470    0.5030   -0.2350 C   0  0  0  0  0  0  0  0  0  0  0  0
    2.9140    1.3180    0.1100 C   0  0  0  0  0  0  0  0  0  0  0  0
    3.3070    2.7030    0.1690 O   0  0  0  0  0  0  0  0  0  0  0  0
    2.5040    3.7280   -0.2570 C   0  0  0  0  0  0  0  0  0  0  0  0
    3.0050    4.8290   -0.4780 O   0  0  0  0  0  0  0  0  0  0  0  0
    1.0510    3.4960   -0.4140 C   0  0  0  0  0  0  0  0  0  0  0  0
    0.2370    4.5530   -0.7290 N   0  0  0  0  0  0  0  0  0  0  0  0
   -1.1150    4.4000   -0.8870 C   0  0  0  0  0  0  0  0  0  0  0  0
   -1.7130    3.2100   -0.7430 C   0  0  0  0  0  0  0  0  0  0  0  0
   -3.0350    2.7580   -0.8400 N   0  0  0  0  0  0  0  0  0  0  0  0
   -3.0850    1.4610   -0.5990 C   0  0  0  0  0  0  0  0  0  0  0  0
   -4.1880    0.4740   -0.5630 C   0  0  0  0  0  0  0  0  0  0  0  0
   -3.9460   -0.8140   -0.2840 C   0  0  0  0  0  0  0  0  0  0  0  0
   -2.5750   -1.2950   -0.0020 C   0  0  0  0  0  0  0  0  0  0  0  0
   -2.3720   -2.6200    0.2790 O   0  0  0  0  0  0  0  0  0  0  0  0
   -2.4430   -3.0350    1.6460 C   0  0  0  0  0  0  0  0  0  0  0  0
   -1.5290   -0.4580   -0.0170 C   0  0  0  0  0  0  0  0  0  0  0  0
   -1.7150    0.9790   -0.3170 C   0  0  0  0  0  0  0  0  0  0  0  0
   -0.8880    2.0300   -0.4030 C   0  0  0  0  0  0  0  0  0  0  0  0
    0.5660    2.2590   -0.2450 C   0  0  0  0  0  0  0  0  0  0  0  0
    1.4890    1.1150    0.1010 C   0  0  0  0  0  0  0  0  0  0  0  0
    1.5980    1.0040    1.5230 O   0  0  0  0  0  0  0  0  0  0  0  0
    2.4620   -0.0670    1.9120 C   0  0  0  0  0  0  0  0  0  0  0  0
    3.8520   -0.4610   -0.6430 H   0  0  0  0  0  0  0  0  0  0  0  0
    4.6600    1.0360   -1.0330 H   0  0  0  0  0  0  0  0  0  0  0  0
    4.7320    0.4250    0.6790 H   0  0  0  0  0  0  0  0  0  0  0  0
    2.6080    1.0280    1.1130 H   0  0  0  0  0  0  0  0  0  0  0  0
    2.1770    1.1810   -0.6780 H   0  0  0  0  0  0  0  0  0  0  0  0
    0.6460    5.4690   -0.8470 H   0  0  0  0  0  0  0  0  0  0  0  0
   -1.7150    5.2630   -1.1350 H   0  0  0  0  0  0  0  0  0  0  0  0
   -5.1990    0.7960   -0.7650 H   0  0  0  0  0  0  0  0  0  0  0  0
   -4.7680   -1.5150   -0.2640 H   0  0  0  0  0  0  0  0  0  0  0  0
   -3.4310   -2.8100    2.0420 H   0  0  0  0  0  0  0  0  0  0  0  0
   -2.2620   -4.1060    1.7090 H   0  0  0  0  0  0  0  0  0  0  0  0
   -1.6900   -2.5050    2.2250 H   0  0  0  0  0  0  0  0  0  0  0  0
   -0.5390   -0.8360    0.1930 H   0  0  0  0  0  0  0  0  0  0  0  0
    2.4720    1.3000   -0.3250 H   0  0  0  0  0  0  0  0  0  0  0  0
    1.0860    0.1890   -0.3050 H   0  0  0  0  0  0  0  0  0  0  0  0
    3.4570    0.1050    1.5070 H   0  0  0  0  0  0  0  0  0  0  0  0
    2.5160   -0.1130    2.9980 H   0  0  0  0  0  0  0  0  0  0  0  0
    2.0720   -1.0060    1.5270 H   0  0  0  0  0  0  0  0  0  0  0  0
  1 24  1  0  0  0  0
  1 25  1  0  0  0  0
  1 26  1  0  0  0  0
  1  2  1  0  0  0  0
  2 27  1  0  0  0  0
  2 28  1  0  0  0  0
  2  3  1  0  0  0  0
  3  4  1  0  0  0  0
  4  5  2  0  0  0  0
  4  6  1  0  0  0  0
  6  7  1  0  0  0  0
  7 29  1  0  0  0  0
  7  8  1  0  0  0  0
  8 30  1  0  0  0  0
  8  9  2  0  0  0  0
  9 10  1  0  0  0  0
 10 11  2  0  0  0  0
 11 12  1  0  0  0  0
 12 31  1  0  0  0  0
 12 13  2  0  0  0  0
 13 32  1  0  0  0  0
 13 14  1  0  0  0  0
 14 15  1  0  0  0  0
 15 16  1  0  0  0  0
 16 33  1  0  0  0  0
 16 34  1  0  0  0  0
 16 35  1  0  0  0  0
 14 17  2  0  0  0  0
 17 36  1  0  0  0  0
 17 18  1  0  0  0  0
 18 11  1  0  0  0  0
 18 19  2  0  0  0  0
 19  9  1  0  0  0  0
 19 20  1  0  0  0  0
 20  6  2  0  0  0  0
 20 21  1  0  0  0  0
 21 37  1  0  0  0  0
 21 38  1  0  0  0  0
 21 22  1  0  0  0  0
 22 23  1  0  0  0  0
 23 39  1  0  0  0  0
 23 40  1  0  0  0  0
 23 41  1  0  0  0  0
M  END
>  <LOGBIO>
9.3000

>  <PRED_LOGBIO>
7.5500

>  <XV_RES>
2.1250

>  <WHL_TMPL>
3

>  <ANCH>
23-24;11-9

$$$$
ROW5
  -MTS-   01071502053D 0   0.00000     0.00000     0

 41 44  0  0  0  0  0  0  0  0999 V2000
   -0.7080   -1.5550   -0.8310 C   0  0  0  0  0  0  0  0  0  0  0  0
   -0.5850   -0.2540   -0.1570 N   0  0  0  0  0  0  0  0  0  0  0  0
    0.4800    0.6020   -0.2520 C   0  0  0  0  0  0  0  0  0  0  0  0
    1.5940    0.4090   -0.9720 C   0  0  0  0  0  0  0  0  0  0  0  0
    2.6620    1.4330   -0.9720 C   0  0  0  0  0  0  0  0  0  0  0  0
    3.5660    1.3780   -1.8040 O   0  0  0  0  0  0  0  0  0  0  0  0
    2.6440    2.4130   -0.0730 N   0  0  0  0  0  0  0  0  0  0  0  0
    3.6650    3.3930   -0.0740 C   0  0  0  0  0  0  0  0  0  0  0  0
    3.5140    4.5600   -0.8320 C   0  0  0  0  0  0  0  0  0  0  0  0
    4.5250    5.5290   -0.8330 C   0  0  0  0  0  0  0  0  0  0  0  0
    5.6850    5.3310   -0.0760 C   0  0  0  0  0  0  0  0  0  0  0  0
    5.8360    4.1640    0.6820 C   0  0  0  0  0  0  0  0  0  0  0  0
    4.8250    3.1950    0.6830 C   0  0  0  0  0  0  0  0  0  0  0  0
    4.9700    2.0690    1.4140 F   0  0  0  0  0  0  0  0  0  0  0  0
    2.6870    1.4050   -1.0020 C   0  0  0  0  0  0  0  0  0  0  0  0
    3.7020    1.2100   -1.6690 O   0  0  0  0  0  0  0  0  0  0  0  0
    2.5230    2.6690   -0.1930 C   0  0  0  0  0  0  0  0  0  0  0  0
    1.2130    2.8090    0.6040 C   0  0  0  0  0  0  0  0  0  0  0  0
    0.2380    1.7130    0.5130 N   0  0  0  0  0  0  0  0  0  0  0  0
   -1.0310    1.5620    1.1210 C   0  0  0  0  0  0  0  0  0  0  0  0
   -1.7740    2.3720    1.9890 C   0  0  0  0  0  0  0  0  0  0  0  0
   -3.0310    1.9500    2.4370 C   0  0  0  0  0  0  0  0  0  0  0  0
   -3.5460    0.7180    2.0160 C   0  0  0  0  0  0  0  0  0  0  0  0
   -2.8030   -0.0920    1.1490 C   0  0  0  0  0  0  0  0  0  0  0  0
   -1.5460    0.3300    0.7010 C   0  0  0  0  0  0  0  0  0  0  0  0
   -1.7580   -1.8070   -0.9620 H   0  0  0  0  0  0  0  0  0  0  0  0
   -0.2900   -1.4310   -1.8280 H   0  0  0  0  0  0  0  0  0  0  0  0
   -0.1660   -2.2780   -0.2260 H   0  0  0  0  0  0  0  0  0  0  0  0
    1.9010    2.4580    0.6100 H   0  0  0  0  0  0  0  0  0  0  0  0
    2.6190    4.7130   -1.4160 H   0  0  0  0  0  0  0  0  0  0  0  0
    4.4090    6.4300   -1.4180 H   0  0  0  0  0  0  0  0  0  0  0  0
    6.4650    6.0790   -0.0760 H   0  0  0  0  0  0  0  0  0  0  0  0
    6.7310    4.0110    1.2660 H   0  0  0  0  0  0  0  0  0  0  0  0
    2.5020    3.4760   -0.9220 H   0  0  0  0  0  0  0  0  0  0  0  0
    3.3430    2.7150    0.5210 H   0  0  0  0  0  0  0  0  0  0  0  0
    0.7090    3.6700    0.1690 H   0  0  0  0  0  0  0  0  0  0  0  0
    1.4860    2.9270    1.6500 H   0  0  0  0  0  0  0  0  0  0  0  0
   -1.3760    3.3230    2.3130 H   0  0  0  0  0  0  0  0  0  0  0  0
   -3.6040    2.5740    3.1060 H   0  0  0  0  0  0  0  0  0  0  0  0
   -4.5160    0.3920    2.3620 H   0  0  0  0  0  0  0  0  0  0  0  0
   -3.2010   -1.0430    0.8250 H   0  0  0  0  0  0  0  0  0  0  0  0
  1 26  1  0  0  0  0
  1 27  1  0  0  0  0
  1 28  1  0  0  0  0
  1  2  1  0  0  0  0
  2  3  1  0  0  0  0
  3  4  2  0  0  0  0
  4  5  1  0  0  0  0
  5  6  2  0  0  0  0
  5  7  1  0  0  0  0
  7 29  1  0  0  0  0
  7  8  1  0  0  0  0
  8  9  2  0  0  0  0
  9 30  1  0  0  0  0
  9 10  1  0  0  0  0
 10 31  1  0  0  0  0
 10 11  2  0  0  0  0
 11 32  1  0  0  0  0
 11 12  1  0  0  0  0
 12 33  1  0  0  0  0
 12 13  2  0  0  0  0
 13  8  1  0  0  0  0
 13 14  1  0  0  0  0
  4 15  1  0  0  0  0
 15 16  2  0  0  0  0
 15 17  1  0  0  0  0
 17 34  1  0  0  0  0
 17 35  1  0  0  0  0
 17 18  1  0  0  0  0
 18 36  1  0  0  0  0
 18 37  1  0  0  0  0
 18 19  1  0  0  0  0
 19  3  1  0  0  0  0
 19 20  1  0  0  0  0
 20 21  2  0  0  0  0
 21 38  1  0  0  0  0
 21 22  1  0  0  0  0
 22 39  1  0  0  0  0
 22 23  2  0  0  0  0
 23 40  1  0  0  0  0
 23 24  1  0  0  0  0
 24 41  1  0  0  0  0
 24 25  2  0  0  0  0
 25  2  1  0  0  0  0
 25 20  1  0  0  0  0
M  END
>  <LOGBIO>
9.5900

>  <PRED_LOGBIO>
8.9300

>  <XV_RES>
1.2200

>  <WHL_TMPL>
3

>  <ANCH>
13-12;1-5

$$$$
ROW6
  -MTS-   01071502053D 0   0.00000     0.00000     0

 38 41  0  0  0  0  0  0  0  0999 V2000
    2.7730    0.6450   -2.8490 O   0  0  0  0  0  0  0  0  0  0  0  0
    2.0160    1.0680   -1.9760 C   0  0  0  0  0  0  0  0  0  0  0  0
    2.1980    2.2850   -1.4710 N   0  0  0  0  0  0  0  0  0  0  0  0
    3.2610    3.0930   -1.9370 C   0  0  0  0  0  0  0  0  0  0  0  0
    3.0610    3.9560   -3.0220 C   0  0  0  0  0  0  0  0  0  0  0  0
    4.1130    4.7550   -3.4830 C   0  0  0  0  0  0  0  0  0  0  0  0
    5.3660    4.6920   -2.8610 C   0  0  0  0  0  0  0  0  0  0  0  0
    5.5660    3.8300   -1.7760 C   0  0  0  0  0  0  0  0  0  0  0  0
    4.5140    3.0300   -1.3150 C   0  0  0  0  0  0  0  0  0  0  0  0
    0.9040    0.2220   -1.4880 C   0  0  0  0  0  0  0  0  0  0  0  0
   -0.0690    0.7610   -0.7400 C   0  0  0  0  0  0  0  0  0  0  0  0
   -0.0250    0.9850    0.6110 N   0  0  0  0  0  0  0  0  0  0  0  0
   -1.2540    1.5670    1.0020 C   0  0  0  0  0  0  0  0  0  0  0  0
   -1.7530    1.9960    2.2380 C   0  0  0  0  0  0  0  0  0  0  0  0
   -3.0380    2.5450    2.3210 C   0  0  0  0  0  0  0  0  0  0  0  0
   -3.8240    2.6660    1.1690 C   0  0  0  0  0  0  0  0  0  0  0  0
   -3.3250    2.2370   -0.0670 C   0  0  0  0  0  0  0  0  0  0  0  0
   -2.0400    1.6870   -0.1500 C   0  0  0  0  0  0  0  0  0  0  0  0
   -1.2790    1.1770   -1.2280 N   0  0  0  0  0  0  0  0  0  0  0  0
   -1.6110    1.0590   -2.6560 C   0  0  0  0  0  0  0  0  0  0  0  0
   -0.5490    0.4500   -3.5890 C   0  0  0  0  0  0  0  0  0  0  0  0
    0.7500    0.0250   -2.9460 C   0  0  0  0  0  0  0  0  0  0  0  0
    1.6540   -0.4710   -3.6160 O   0  0  0  0  0  0  0  0  0  0  0  0
    1.5770    2.6320   -0.7540 H   0  0  0  0  0  0  0  0  0  0  0  0
    2.0950    4.0040   -3.5020 H   0  0  0  0  0  0  0  0  0  0  0  0
    3.9590    5.4210   -4.3200 H   0  0  0  0  0  0  0  0  0  0  0  0
    6.1770    5.3090   -3.2170 H   0  0  0  0  0  0  0  0  0  0  0  0
    6.5320    3.7820   -1.2960 H   0  0  0  0  0  0  0  0  0  0  0  0
    4.6680    2.3650   -0.4780 H   0  0  0  0  0  0  0  0  0  0  0  0
    0.7510    0.7720    1.2220 H   0  0  0  0  0  0  0  0  0  0  0  0
   -1.1460    1.9030    3.1270 H   0  0  0  0  0  0  0  0  0  0  0  0
   -3.4230    2.8760    3.2750 H   0  0  0  0  0  0  0  0  0  0  0  0
   -4.8150    3.0890    1.2340 H   0  0  0  0  0  0  0  0  0  0  0  0
   -3.9310    2.3290   -0.9550 H   0  0  0  0  0  0  0  0  0  0  0  0
   -1.7350    2.0840   -3.0010 H   0  0  0  0  0  0  0  0  0  0  0  0
   -2.5030    0.4430   -2.7410 H   0  0  0  0  0  0  0  0  0  0  0  0
   -0.2800    1.2490   -4.2770 H   0  0  0  0  0  0  0  0  0  0  0  0
   -0.9910   -0.4280   -4.0550 H   0  0  0  0  0  0  0  0  0  0  0  0
  1  2  2  0  0  0  0
  2  3  1  0  0  0  0
  3 24  1  0  0  0  0
  3  4  1  0  0  0  0
  4  5  2  0  0  0  0
  5 25  1  0  0  0  0
  5  6  1  0  0  0  0
  6 26  1  0  0  0  0
  6  7  2  0  0  0  0
  7 27  1  0  0  0  0
  7  8  1  0  0  0  0
  8 28  1  0  0  0  0
  8  9  2  0  0  0  0
  9  4  1  0  0  0  0
  9 29  1  0  0  0  0
  2 10  1  0  0  0  0
 10 11  2  0  0  0  0
 11 12  1  0  0  0  0
 12 30  1  0  0  0  0
 12 13  1  0  0  0  0
 13 14  2  0  0  0  0
 14 31  1  0  0  0  0
 14 15  1  0  0  0  0
 15 32  1  0  0  0  0
 15 16  2  0  0  0  0
 16 33  1  0  0  0  0
 16 17  1  0  0  0  0
 17 34  1  0  0  0  0
 17 18  2  0  0  0  0
 18 13  1  0  0  0  0
 18 19  1  0  0  0  0
 19 11  1  0  0  0  0
 19 20  1  0  0  0  0
 20 35  1  0  0  0  0
 20 36  1  0  0  0  0
 20 21  1  0  0  0  0
 21 37  1  0  0  0  0
 21 38  1  0  0  0  0
 21 22  1  0  0  0  0
 22 10  1  0  0  0  0
 22 23  2  0  0  0  0
M  END
>  <LOGBIO>
8.0400

>  <PRED_LOGBIO>
7.8000

>  <XV_RES>
0.4810

>  <WHL_TMPL>
3

>  <ANCH>
2-3;29-27

$$$$
ROW7
  -MTS-   01071502053D 0   0.00000     0.00000     0

 31 34  0  0  0  0  0  0  0  0999 V2000
   -0.7830   -2.2830   -1.1570 O   0  0  0  0  0  0  0  0  0  0  0  0
    0.0070   -1.4340   -0.7490 C   0  0  0  0  0  0  0  0  0  0  0  0
    1.5110   -1.4810   -0.8730 C   0  0  0  0  0  0  0  0  0  0  0  0
    1.9380   -1.6910   -2.3060 C   0  0  0  0  0  0  0  0  0  0  0  0
    2.6740   -0.7890   -2.9290 N   0  0  0  0  0  0  0  0  0  0  0  0
    3.1120    0.4040   -2.3420 C   0  0  0  0  0  0  0  0  0  0  0  0
    3.8880    1.2840   -3.1060 C   0  0  0  0  0  0  0  0  0  0  0  0
    4.3410    2.4850   -2.5470 C   0  0  0  0  0  0  0  0  0  0  0  0
    4.0170    2.8060   -1.2230 C   0  0  0  0  0  0  0  0  0  0  0  0
    3.2400    1.9270   -0.4590 C   0  0  0  0  0  0  0  0  0  0  0  0
    2.7880    0.7260   -1.0190 C   0  0  0  0  0  0  0  0  0  0  0  0
    1.9670   -0.2030   -0.2100 C   0  0  0  0  0  0  0  0  0  0  0  0
    0.8940    0.4400    0.2100 N   0  0  0  0  0  0  0  0  0  0  0  0
   -0.3050   -0.3060   -0.1170 N   0  0  0  0  0  0  0  0  0  0  0  0
   -1.5450    0.0810    0.1760 C   0  0  0  0  0  0  0  0  0  0  0  0
   -2.3690   -0.7380    0.9560 C   0  0  0  0  0  0  0  0  0  0  0  0
   -3.6720   -0.3300    1.2630 C   0  0  0  0  0  0  0  0  0  0  0  0
   -4.1520    0.8970    0.7900 C   0  0  0  0  0  0  0  0  0  0  0  0
   -3.3270    1.7170    0.0090 C   0  0  0  0  0  0  0  0  0  0  0  0
   -2.0240    1.3090   -0.2980 C   0  0  0  0  0  0  0  0  0  0  0  0
    1.8760   -2.3190   -0.2830 H   0  0  0  0  0  0  0  0  0  0  0  0
    1.6390   -2.5890   -2.8270 H   0  0  0  0  0  0  0  0  0  0  0  0
    4.1380    1.0360   -4.1270 H   0  0  0  0  0  0  0  0  0  0  0  0
    4.9400    3.1630   -3.1360 H   0  0  0  0  0  0  0  0  0  0  0  0
    4.3660    3.7320   -0.7920 H   0  0  0  0  0  0  0  0  0  0  0  0
    2.9900    2.1750    0.5620 H   0  0  0  0  0  0  0  0  0  0  0  0
   -1.9990   -1.6850    1.3210 H   0  0  0  0  0  0  0  0  0  0  0  0
   -4.3080   -0.9620    1.8650 H   0  0  0  0  0  0  0  0  0  0  0  0
   -5.1570    1.2120    1.0270 H   0  0  0  0  0  0  0  0  0  0  0  0
   -3.6970    2.6640   -0.3560 H   0  0  0  0  0  0  0  0  0  0  0  0
   -1.3880    1.9410   -0.9000 H   0  0  0  0  0  0  0  0  0  0  0  0
  1  2  2  0  0  0  0
  2  3  1  0  0  0  0
  3 21  1  0  0  0  0
  3  4  1  0  0  0  0
  4 22  1  0  0  0  0
  4  5  2  0  0  0  0
  5  6  1  0  0  0  0
  6  7  1  0  0  0  0
  7 23  1  0  0  0  0
  7  8  2  0  0  0  0
  8 24  1  0  0  0  0
  8  9  1  0  0  0  0
  9 25  1  0  0  0  0
  9 10  2  0  0  0  0
 10 26  1  0  0  0  0
 10 11  1  0  0  0  0
 11  6  2  0  0  0  0
 11 12  1  0  0  0  0
 12  3  1  0  0  0  0
 12 13  2  0  0  0  0
 13 14  1  0  0  0  0
 14  2  1  0  0  0  0
 14 15  1  0  0  0  0
 15 16  2  0  0  0  0
 16 27  1  0  0  0  0
 16 17  1  0  0  0  0
 17 28  1  0  0  0  0
 17 18  2  0  0  0  0
 18 29  1  0  0  0  0
 18 19  1  0  0  0  0
 19 30  1  0  0  0  0
 19 20  2  0  0  0  0
 20 15  1  0  0  0  0
 20 31  1  0  0  0  0
M  END
>  <LOGBIO>
9.4000

>  <PRED_LOGBIO>
9.1400

>  <XV_RES>
0.2300

>  <WHL_TMPL>
2

>  <ANCH>
15-16;20-21

$$$$
ROW8
  -MTS-   01071502053D 0   0.00000     0.00000     0

 26 28  0  0  0  0  0  0  0  0999 V2000
   -0.1690   -0.5250    2.0220 C   0  0  0  0  0  0  0  0  0  0  0  0
    0.4540   -0.7520    0.6650 C   0  0  0  0  0  0  0  0  0  0  0  0
    0.2660    0.0000   -0.4030 N   0  0  0  0  0  0  0  0  0  0  0  0
    1.0500   -0.5810   -1.4750 N   0  0  0  0  0  0  0  0  0  0  0  0
    1.6570   -1.6420   -0.9770 C   0  0  0  0  0  0  0  0  0  0  0  0
    2.5800   -2.6300   -1.5790 C   0  0  0  0  0  0  0  0  0  0  0  0
    3.0530   -3.6290   -0.8220 C   0  0  0  0  0  0  0  0  0  0  0  0
    2.6630   -3.7510    0.6010 C   0  0  0  0  0  0  0  0  0  0  0  0
    1.8400   -2.8670    1.1310 N   0  0  0  0  0  0  0  0  0  0  0  0
    1.3080   -1.7730    0.3420 N   0  0  0  0  0  0  0  0  0  0  0  0
    3.1950   -4.8600    1.4240 C   0  0  0  0  0  0  0  0  0  0  0  0
    4.1430   -5.7400    0.8870 C   0  0  0  0  0  0  0  0  0  0  0  0
    4.6450   -6.7890    1.6660 C   0  0  0  0  0  0  0  0  0  0  0  0
    4.2000   -6.9590    2.9820 C   0  0  0  0  0  0  0  0  0  0  0  0
    3.2520   -6.0790    3.5200 C   0  0  0  0  0  0  0  0  0  0  0  0
    2.6980   -6.2910    5.1560 Cl  0  0  0  0  0  0  0  0  0  0  0  0
    2.7490   -5.0300    2.7410 C   0  0  0  0  0  0  0  0  0  0  0  0
   -0.6800   -1.4300    2.3430 H   0  0  0  0  0  0  0  0  0  0  0  0
   -0.8840    0.2930    1.9600 H   0  0  0  0  0  0  0  0  0  0  0  0
    0.6080   -0.2720    2.7400 H   0  0  0  0  0  0  0  0  0  0  0  0
    2.8690   -2.5470   -2.6160 H   0  0  0  0  0  0  0  0  0  0  0  0
    3.7270   -4.3530   -1.2550 H   0  0  0  0  0  0  0  0  0  0  0  0
    4.4860   -5.6080   -0.1290 H   0  0  0  0  0  0  0  0  0  0  0  0
    5.3760   -7.4670    1.2510 H   0  0  0  0  0  0  0  0  0  0  0  0
    4.5870   -7.7680    3.5830 H   0  0  0  0  0  0  0  0  0  0  0  0
    2.0180   -4.3520    3.1550 H   0  0  0  0  0  0  0  0  0  0  0  0
  1 18  1  0  0  0  0
  1 19  1  0  0  0  0
  1 20  1  0  0  0  0
  1  2  1  0  0  0  0
  2  3  2  0  0  0  0
  3  4  1  0  0  0  0
  4  5  2  0  0  0  0
  5  6  1  0  0  0  0
  6 21  1  0  0  0  0
  6  7  2  0  0  0  0
  7 22  1  0  0  0  0
  7  8  1  0  0  0  0
  8  9  2  0  0  0  0
  9 10  1  0  0  0  0
 10  2  1  0  0  0  0
 10  5  1  0  0  0  0
  8 11  1  0  0  0  0
 11 12  2  0  0  0  0
 12 23  1  0  0  0  0
 12 13  1  0  0  0  0
 13 24  1  0  0  0  0
 13 14  2  0  0  0  0
 14 25  1  0  0  0  0
 14 15  1  0  0  0  0
 15 16  1  0  0  0  0
 15 17  2  0  0  0  0
 17 11  1  0  0  0  0
 17 26  1  0  0  0  0
M  END
>  <LOGBIO>
6.1500

>  <PRED_LOGBIO>
6.3400

>  <XV_RES>
-0.2580

>  <WHL_TMPL>
2

>  <ANCH>
11-13;9-8

$$$$
ROW9
  -MTS-   01071502053D 0   0.00000     0.00000     0

 32 34  0  0  0  0  0  0  0  0999 V2000
    3.6590    0.4240    1.1160 C   0  0  0  0  0  0  0  0  0  0  0  0
    2.6110    1.4470    0.6910 C   0  0  0  0  0  0  0  0  0  0  0  0
    3.3070    2.7030    0.1690 C   0  0  0  0  0  0  0  0  0  0  0  0
    2.5040    3.7280   -0.2570 C   0  0  0  0  0  0  0  0  0  0  0  0
    3.0050    4.8290   -0.4780 O   0  0  0  0  0  0  0  0  0  0  0  0
    1.0510    3.4960   -0.4140 C   0  0  0  0  0  0  0  0  0  0  0  0
    0.5660    2.2590   -0.2450 C   0  0  0  0  0  0  0  0  0  0  0  0
   -0.8880    2.0300   -0.4030 C   0  0  0  0  0  0  0  0  0  0  0  0
   -1.7130    3.2100   -0.7430 C   0  0  0  0  0  0  0  0  0  0  0  0
   -1.1150    4.4000   -0.8870 C   0  0  0  0  0  0  0  0  0  0  0  0
    0.2370    4.5530   -0.7290 N   0  0  0  0  0  0  0  0  0  0  0  0
   -3.0350    2.7580   -0.8400 N   0  0  0  0  0  0  0  0  0  0  0  0
   -3.0860    1.4610   -0.5990 C   0  0  0  0  0  0  0  0  0  0  0  0
   -4.1920    0.4790   -0.5650 C   0  0  0  0  0  0  0  0  0  0  0  0
   -3.9540   -0.8100   -0.2860 C   0  0  0  0  0  0  0  0  0  0  0  0
   -2.5840   -1.2930   -0.0040 C   0  0  0  0  0  0  0  0  0  0  0  0
   -1.5350   -0.4590   -0.0180 C   0  0  0  0  0  0  0  0  0  0  0  0
   -1.7150    0.9790   -0.3170 C   0  0  0  0  0  0  0  0  0  0  0  0
    4.2810    0.8470    1.9030 H   0  0  0  0  0  0  0  0  0  0  0  0
    3.1640   -0.4710    1.4880 H   0  0  0  0  0  0  0  0  0  0  0  0
    4.2810    0.1650    0.2620 H   0  0  0  0  0  0  0  0  0  0  0  0
    1.9890    1.7060    1.5450 H   0  0  0  0  0  0  0  0  0  0  0  0
    1.9890    1.0240   -0.0950 H   0  0  0  0  0  0  0  0  0  0  0  0
    3.8490    2.3800   -0.7170 H   0  0  0  0  0  0  0  0  0  0  0  0
    3.9450    3.0660    0.9710 H   0  0  0  0  0  0  0  0  0  0  0  0
    1.2260    1.4400    0.0030 H   0  0  0  0  0  0  0  0  0  0  0  0
   -1.7150    5.2630   -1.1350 H   0  0  0  0  0  0  0  0  0  0  0  0
    0.6460    5.4690   -0.8470 H   0  0  0  0  0  0  0  0  0  0  0  0
   -5.2020    0.8040   -0.7670 H   0  0  0  0  0  0  0  0  0  0  0  0
   -4.7770   -1.5090   -0.2670 H   0  0  0  0  0  0  0  0  0  0  0  0
   -2.4260   -2.3390    0.2180 H   0  0  0  0  0  0  0  0  0  0  0  0
   -0.5470   -0.8410    0.1920 H   0  0  0  0  0  0  0  0  0  0  0  0
  1 19  1  0  0  0  0
  1 20  1  0  0  0  0
  1 21  1  0  0  0  0
  1  2  1  0  0  0  0
  2 22  1  0  0  0  0
  2 23  1  0  0  0  0
  2  3  1  0  0  0  0
  3 24  1  0  0  0  0
  3 25  1  0  0  0  0
  3  4  1  0  0  0  0
  4  5  2  0  0  0  0
  4  6  1  0  0  0  0
  6  7  2  0  0  0  0
  7 26  1  0  0  0  0
  7  8  1  0  0  0  0
  8  9  1  0  0  0  0
  9 10  2  0  0  0  0
 10 27  1  0  0  0  0
 10 11  1  0  0  0  0
 11  6  1  0  0  0  0
 11 28  1  0  0  0  0
  9 12  1  0  0  0  0
 12 13  2  0  0  0  0
 13 14  1  0  0  0  0
 14 29  1  0  0  0  0
 14 15  2  0  0  0  0
 15 30  1  0  0  0  0
 15 16  1  0  0  0  0
 16 31  1  0  0  0  0
 16 17  2  0  0  0  0
 17 32  1  0  0  0  0
 17 18  1  0  0  0  0
 18  8  2  0  0  0  0
 18 13  1  0  0  0  0
M  END
>  <LOGBIO>
8.5500

>  <PRED_LOGBIO>
7.6400

>  <XV_RES>
0.9980

>  <WHL_TMPL>
3

>  <ANCH>
23-24;13-11

$$$$
ROW10
  -MTS-   01071502053D 0   0.00000     0.00000     0

 46 50  0  0  0  0  0  0  0  0999 V2000
    3.6620   -4.2130   -2.5190 O   0  0  0  0  0  0  0  0  0  0  0  0
    3.3290   -3.0580   -1.8620 C   0  0  0  0  0  0  0  0  0  0  0  0
    4.2890   -2.2400   -1.4730 N   0  0  0  0  0  0  0  0  0  0  0  0
    3.9950   -1.0480   -0.7990 C   0  0  0  0  0  0  0  0  0  0  0  0
    5.1470   -0.1640   -0.3870 C   0  0  0  0  0  0  0  0  0  0  0  0
    4.6940    1.2360    0.0650 C   0  0  0  0  0  0  0  0  0  0  0  0
    3.5070    1.1410    0.9270 N   0  0  0  0  0  0  0  0  0  0  0  0
    3.1250    2.5190    1.2660 C   0  0  0  0  0  0  0  0  0  0  0  0
    2.4300    2.5340    2.6060 C   0  0  0  0  0  0  0  0  0  0  0  0
    1.0410    2.3800    2.6770 C   0  0  0  0  0  0  0  0  0  0  0  0
    0.3970    2.3940    3.9200 C   0  0  0  0  0  0  0  0  0  0  0  0
    1.1430    2.5620    5.0930 C   0  0  0  0  0  0  0  0  0  0  0  0
    2.5330    2.7160    5.0220 C   0  0  0  0  0  0  0  0  0  0  0  0
    3.1760    2.7020    3.7790 C   0  0  0  0  0  0  0  0  0  0  0  0
    2.3750    0.5620    0.1900 C   0  0  0  0  0  0  0  0  0  0  0  0
    2.7240   -0.7150   -0.5350 C   0  0  0  0  0  0  0  0  0  0  0  0
    1.6480   -1.6330   -0.9710 C   0  0  0  0  0  0  0  0  0  0  0  0
    0.3330   -1.5910   -0.8640 N   0  0  0  0  0  0  0  0  0  0  0  0
   -0.2120   -2.7360   -1.4590 C   0  0  0  0  0  0  0  0  0  0  0  0
    0.7740   -3.4770   -1.9300 N   0  0  0  0  0  0  0  0  0  0  0  0
    2.0090   -2.7810   -1.6260 N   0  0  0  0  0  0  0  0  0  0  0  0
   -1.6530   -3.0600   -1.5450 C   0  0  0  0  0  0  0  0  0  0  0  0
   -2.0680   -4.2430   -2.1690 C   0  0  0  0  0  0  0  0  0  0  0  0
   -3.4320   -4.5500   -2.2510 C   0  0  0  0  0  0  0  0  0  0  0  0
   -4.3800   -3.6740   -1.7090 C   0  0  0  0  0  0  0  0  0  0  0  0
   -3.9650   -2.4920   -1.0850 C   0  0  0  0  0  0  0  0  0  0  0  0
   -2.6010   -2.1850   -1.0040 C   0  0  0  0  0  0  0  0  0  0  0  0
   -2.0860   -0.7150   -0.2290 Cl  0  0  0  0  0  0  0  0  0  0  0  0
    3.6960   -4.0710   -3.4780 H   0  0  0  0  0  0  0  0  0  0  0  0
    5.7460   -0.0120   -1.2820 H   0  0  0  0  0  0  0  0  0  0  0  0
    5.6580   -0.6370    0.4500 H   0  0  0  0  0  0  0  0  0  0  0  0
    4.3840    1.7660   -0.8330 H   0  0  0  0  0  0  0  0  0  0  0  0
    5.5070    1.6880    0.6310 H   0  0  0  0  0  0  0  0  0  0  0  0
    2.4510    2.9060    0.5040 H   0  0  0  0  0  0  0  0  0  0  0  0
    4.0160    3.1420    1.3120 H   0  0  0  0  0  0  0  0  0  0  0  0
    0.4650    2.2510    1.7720 H   0  0  0  0  0  0  0  0  0  0  0  0
   -0.6750    2.2750    3.9740 H   0  0  0  0  0  0  0  0  0  0  0  0
    0.6460    2.5720    6.0520 H   0  0  0  0  0  0  0  0  0  0  0  0
    3.1080    2.8450    5.9270 H   0  0  0  0  0  0  0  0  0  0  0  0
    4.2480    2.8210    3.7250 H   0  0  0  0  0  0  0  0  0  0  0  0
    2.1200    1.2840   -0.5830 H   0  0  0  0  0  0  0  0  0  0  0  0
    1.5800    0.3390    0.8990 H   0  0  0  0  0  0  0  0  0  0  0  0
   -1.3370   -4.9190   -2.5870 H   0  0  0  0  0  0  0  0  0  0  0  0
   -3.7520   -5.4630   -2.7320 H   0  0  0  0  0  0  0  0  0  0  0  0
   -5.4320   -3.9110   -1.7720 H   0  0  0  0  0  0  0  0  0  0  0  0
   -4.6970   -1.8160   -0.6670 H   0  0  0  0  0  0  0  0  0  0  0  0
  1 29  1  0  0  0  0
  1  2  1  0  0  0  0
  2  3  2  0  0  0  0
  3  4  1  0  0  0  0
  4  5  1  0  0  0  0
  5 30  1  0  0  0  0
  5 31  1  0  0  0  0
  5  6  1  0  0  0  0
  6 32  1  0  0  0  0
  6 33  1  0  0  0  0
  6  7  1  0  0  0  0
  7  8  1  0  0  0  0
  8 34  1  0  0  0  0
  8 35  1  0  0  0  0
  8  9  1  0  0  0  0
  9 10  2  0  0  0  0
 10 36  1  0  0  0  0
 10 11  1  0  0  0  0
 11 37  1  0  0  0  0
 11 12  2  0  0  0  0
 12 38  1  0  0  0  0
 12 13  1  0  0  0  0
 13 39  1  0  0  0  0
 13 14  2  0  0  0  0
 14  9  1  0  0  0  0
 14 40  1  0  0  0  0
  7 15  1  0  0  0  0
 15 41  1  0  0  0  0
 15 42  1  0  0  0  0
 15 16  1  0  0  0  0
 16  4  2  0  0  0  0
 16 17  1  0  0  0  0
 17 18  2  0  0  0  0
 18 19  1  0  0  0  0
 19 20  2  0  0  0  0
 20 21  1  0  0  0  0
 21  2  1  0  0  0  0
 21 17  1  0  0  0  0
 19 22  1  0  0  0  0
 22 23  2  0  0  0  0
 23 43  1  0  0  0  0
 23 24  1  0  0  0  0
 24 44  1  0  0  0  0
 24 25  2  0  0  0  0
 25 45  1  0  0  0  0
 25 26  1  0  0  0  0
 26 46  1  0  0  0  0
 26 27  2  0  0  0  0
 27 22  1  0  0  0  0
 27 28  1  0  0  0  0
M  END
>  <LOGBIO>
8.7700

>  <PRED_LOGBIO>
7.6300

>  <XV_RES>
1.4440

>  <WHL_TMPL>
2

>  <ANCH>
13-14;31-32

$$$$
ROW11
  -MTS-   01071502053D 0   0.00000     0.00000     0

 52 55  0  0  0  0  0  0  0  0999 V2000
    4.6810    7.3480    5.1250 C   0  0  0  0  0  0  0  0  0  0  0  0
    4.5420    7.1810    3.6150 C   0  0  0  0  0  0  0  0  0  0  0  0
    4.4650    5.6950    3.2710 C   0  0  0  0  0  0  0  0  0  0  0  0
    4.3350    5.5380    1.8560 O   0  0  0  0  0  0  0  0  0  0  0  0
    4.2510    4.2670    1.3540 C   0  0  0  0  0  0  0  0  0  0  0  0
    5.4010    3.6100    1.0050 N   0  0  0  0  0  0  0  0  0  0  0  0
    5.3810    2.3370    0.4980 C   0  0  0  0  0  0  0  0  0  0  0  0
    4.2340    1.6680    0.3170 C   0  0  0  0  0  0  0  0  0  0  0  0
    3.9070    0.3950   -0.1670 N   0  0  0  0  0  0  0  0  0  0  0  0
    2.5980    0.2250   -0.1360 C   0  0  0  0  0  0  0  0  0  0  0  0
    1.7070   -0.8940   -0.5160 C   0  0  0  0  0  0  0  0  0  0  0  0
    0.3780   -0.7910   -0.3750 C   0  0  0  0  0  0  0  0  0  0  0  0
   -0.2440    0.4390    0.1630 C   0  0  0  0  0  0  0  0  0  0  0  0
   -1.6070    0.5020    0.2910 O   0  0  0  0  0  0  0  0  0  0  0  0
   -2.3650    0.9630   -0.8300 C   0  0  0  0  0  0  0  0  0  0  0  0
   -3.8340    0.9560   -0.4810 C   0  0  0  0  0  0  0  0  0  0  0  0
   -4.4240    2.0910    0.0880 C   0  0  0  0  0  0  0  0  0  0  0  0
   -5.7860    2.0850    0.4120 C   0  0  0  0  0  0  0  0  0  0  0  0
   -6.5580    0.9430    0.1670 C   0  0  0  0  0  0  0  0  0  0  0  0
   -5.9690   -0.1930   -0.4010 C   0  0  0  0  0  0  0  0  0  0  0  0
   -4.6070   -0.1860   -0.7250 C   0  0  0  0  0  0  0  0  0  0  0  0
    0.5000    1.4920    0.5280 C   0  0  0  0  0  0  0  0  0  0  0  0
    1.9740    1.4550    0.4020 C   0  0  0  0  0  0  0  0  0  0  0  0
    2.9570    2.3240    0.6750 C   0  0  0  0  0  0  0  0  0  0  0  0
    3.0450    3.6980    1.2170 C   0  0  0  0  0  0  0  0  0  0  0  0
    1.7950    4.4480    1.6110 C   0  0  0  0  0  0  0  0  0  0  0  0
    1.4950    4.1860    2.9850 O   0  0  0  0  0  0  0  0  0  0  0  0
    0.3170    4.8730    3.4160 C   0  0  0  0  0  0  0  0  0  0  0  0
    5.5870    6.8500    5.4640 H   0  0  0  0  0  0  0  0  0  0  0  0
    4.7360    8.4070    5.3700 H   0  0  0  0  0  0  0  0  0  0  0  0
    3.8180    6.9060    5.6190 H   0  0  0  0  0  0  0  0  0  0  0  0
    5.4050    7.6230    3.1210 H   0  0  0  0  0  0  0  0  0  0  0  0
    3.6360    7.6790    3.2760 H   0  0  0  0  0  0  0  0  0  0  0  0
    3.6020    5.2530    3.7650 H   0  0  0  0  0  0  0  0  0  0  0  0
    5.3710    5.1970    3.6090 H   0  0  0  0  0  0  0  0  0  0  0  0
    6.2890    4.0760    1.1240 H   0  0  0  0  0  0  0  0  0  0  0  0
    6.3140    1.8610    0.2370 H   0  0  0  0  0  0  0  0  0  0  0  0
    2.1330   -1.8040   -0.9120 H   0  0  0  0  0  0  0  0  0  0  0  0
   -0.2500   -1.6220   -0.6600 H   0  0  0  0  0  0  0  0  0  0  0  0
   -2.1920    0.3060   -1.6800 H   0  0  0  0  0  0  0  0  0  0  0  0
   -2.0580    1.9750   -1.0850 H   0  0  0  0  0  0  0  0  0  0  0  0
   -3.8290    2.9720    0.2760 H   0  0  0  0  0  0  0  0  0  0  0  0
   -6.2410    2.9600    0.8500 H   0  0  0  0  0  0  0  0  0  0  0  0
   -7.6090    0.9370    0.4170 H   0  0  0  0  0  0  0  0  0  0  0  0
   -6.5640   -1.0740   -0.5900 H   0  0  0  0  0  0  0  0  0  0  0  0
   -4.1510   -1.0620   -1.1630 H   0  0  0  0  0  0  0  0  0  0  0  0
    0.0190    2.3770    0.9170 H   0  0  0  0  0  0  0  0  0  0  0  0
    0.9650    4.1210    0.9900 H   0  0  0  0  0  0  0  0  0  0  0  0
    1.9540    5.5160    1.4720 H   0  0  0  0  0  0  0  0  0  0  0  0
   -0.5310    4.5500    2.8150 H   0  0  0  0  0  0  0  0  0  0  0  0
    0.1270    4.6450    4.4620 H   0  0  0  0  0  0  0  0  0  0  0  0
    0.4580    5.9450    3.2980 H   0  0  0  0  0  0  0  0  0  0  0  0
  1 29  1  0  0  0  0
  1 30  1  0  0  0  0
  1 31  1  0  0  0  0
  1  2  1  0  0  0  0
  2 32  1  0  0  0  0
  2 33  1  0  0  0  0
  2  3  1  0  0  0  0
  3 34  1  0  0  0  0
  3 35  1  0  0  0  0
  3  4  1  0  0  0  0
  4  5  1  0  0  0  0
  5  6  1  0  0  0  0
  6 36  1  0  0  0  0
  6  7  1  0  0  0  0
  7 37  1  0  0  0  0
  7  8  2  0  0  0  0
  8  9  1  0  0  0  0
  9 10  2  0  0  0  0
 10 11  1  0  0  0  0
 11 38  1  0  0  0  0
 11 12  2  0  0  0  0
 12 39  1  0  0  0  0
 12 13  1  0  0  0  0
 13 14  1  0  0  0  0
 14 15  1  0  0  0  0
 15 40  1  0  0  0  0
 15 41  1  0  0  0  0
 15 16  1  0  0  0  0
 16 17  2  0  0  0  0
 17 42  1  0  0  0  0
 17 18  1  0  0  0  0
 18 43  1  0  0  0  0
 18 19  2  0  0  0  0
 19 44  1  0  0  0  0
 19 20  1  0  0  0  0
 20 45  1  0  0  0  0
 20 21  2  0  0  0  0
 21 16  1  0  0  0  0
 21 46  1  0  0  0  0
 13 22  2  0  0  0  0
 22 47  1  0  0  0  0
 22 23  1  0  0  0  0
 23 10  1  0  0  0  0
 23 24  2  0  0  0  0
 24  8  1  0  0  0  0
 24 25  1  0  0  0  0
 25  5  2  0  0  0  0
 25 26  1  0  0  0  0
 26 48  1  0  0  0  0
 26 49  1  0  0  0  0
 26 27  1  0  0  0  0
 27 28  1  0  0  0  0
 28 50  1  0  0  0  0
 28 51  1  0  0  0  0
 28 52  1  0  0  0  0
M  END
>  <LOGBIO>
7.2000

>  <PRED_LOGBIO>
6.6300

>  <XV_RES>
0.4430

>  <WHL_TMPL>
1

>  <ANCH>
3-15;24-40

$$$$
ROW12
  -MTS-   01071502053D 0   0.00000     0.00000     0

 35 37  0  0  0  0  0  0  0  0999 V2000
   -2.1130   -2.7300   -1.1240 C   0  0  0  0  0  0  0  0  0  0  0  0
   -1.1660   -1.8430   -0.4340 N   0  0  0  0  0  0  0  0  0  0  0  0
   -1.1630   -0.5000   -0.7060 C   0  0  0  0  0  0  0  0  0  0  0  0
   -1.9340    0.3000    0.0070 N   0  0  0  0  0  0  0  0  0  0  0  0
   -2.0400    1.6870   -0.1500 C   0  0  0  0  0  0  0  0  0  0  0  0
   -3.3250    2.2370   -0.0670 C   0  0  0  0  0  0  0  0  0  0  0  0
   -3.5090    3.6150   -0.2310 C   0  0  0  0  0  0  0  0  0  0  0  0
   -2.4080    4.4430   -0.4800 C   0  0  0  0  0  0  0  0  0  0  0  0
   -2.6370    6.1560   -0.6850 Cl  0  0  0  0  0  0  0  0  0  0  0  0
   -1.1230    3.8940   -0.5630 C   0  0  0  0  0  0  0  0  0  0  0  0
   -0.9390    2.5160   -0.3980 C   0  0  0  0  0  0  0  0  0  0  0  0
    0.4290    1.9560   -0.4710 C   0  0  0  0  0  0  0  0  0  0  0  0
    0.7190    0.8400   -1.1050 N   0  3  0  0  0  0  0  0  0  0  0  0
    1.9550    0.4370   -1.1060 O   0  5  0  0  0  0  0  0  0  0  0  0
   -0.2780    0.0230   -1.8120 C   0  0  0  0  0  0  0  0  0  0  0  0
    0.6430    0.5010   -0.2990 C   0  0  0  0  0  0  0  0  0  0  0  0
    1.9440   -0.0120   -0.2350 C   0  0  0  0  0  0  0  0  0  0  0  0
    2.1470   -1.3880   -0.0730 C   0  0  0  0  0  0  0  0  0  0  0  0
    1.0480   -2.2500    0.0260 C   0  0  0  0  0  0  0  0  0  0  0  0
   -0.2530   -1.7370   -0.0370 C   0  0  0  0  0  0  0  0  0  0  0  0
   -0.4550   -0.3610   -0.2000 C   0  0  0  0  0  0  0  0  0  0  0  0
   -1.9420   -2.6790   -2.1980 H   0  0  0  0  0  0  0  0  0  0  0  0
   -1.9670   -3.7520   -0.7820 H   0  0  0  0  0  0  0  0  0  0  0  0
   -3.1310   -2.4150   -0.9040 H   0  0  0  0  0  0  0  0  0  0  0  0
   -0.5170   -2.2230    0.2400 H   0  0  0  0  0  0  0  0  0  0  0  0
   -4.1740    1.5970    0.1250 H   0  0  0  0  0  0  0  0  0  0  0  0
   -4.5000    4.0390   -0.1670 H   0  0  0  0  0  0  0  0  0  0  0  0
   -0.2740    4.5330   -0.7550 H   0  0  0  0  0  0  0  0  0  0  0  0
   -0.8750    0.6870   -2.4340 H   0  0  0  0  0  0  0  0  0  0  0  0
    0.2120   -0.8130   -2.3040 H   0  0  0  0  0  0  0  0  0  0  0  0
    2.7910    0.6530   -0.3120 H   0  0  0  0  0  0  0  0  0  0  0  0
    3.1500   -1.7840   -0.0240 H   0  0  0  0  0  0  0  0  0  0  0  0
    1.2050   -3.3110    0.1520 H   0  0  0  0  0  0  0  0  0  0  0  0
   -1.1000   -2.4020    0.0390 H   0  0  0  0  0  0  0  0  0  0  0  0
   -1.4590    0.0350   -0.2480 H   0  0  0  0  0  0  0  0  0  0  0  0
  1 22  1  0  0  0  0
  1 23  1  0  0  0  0
  1 24  1  0  0  0  0
  1  2  1  0  0  0  0
  2 25  1  0  0  0  0
  2  3  1  0  0  0  0
  3  4  2  0  0  0  0
  4  5  1  0  0  0  0
  5  6  2  0  0  0  0
  6 26  1  0  0  0  0
  6  7  1  0  0  0  0
  7 27  1  0  0  0  0
  7  8  2  0  0  0  0
  8  9  1  0  0  0  0
  8 10  1  0  0  0  0
 10 28  1  0  0  0  0
 10 11  2  0  0  0  0
 11  5  1  0  0  0  0
 11 12  1  0  0  0  0
 12 13  2  0  0  0  0
 13 14  1  0  0  0  0
 13 15  1  0  0  0  0
 15  3  1  0  0  0  0
 15 29  1  0  0  0  0
 15 30  1  0  0  0  0
 12 16  1  0  0  0  0
 16 17  2  0  0  0  0
 17 31  1  0  0  0  0
 17 18  1  0  0  0  0
 18 32  1  0  0  0  0
 18 19  2  0  0  0  0
 19 33  1  0  0  0  0
 19 20  1  0  0  0  0
 20 34  1  0  0  0  0
 20 21  2  0  0  0  0
 21 16  1  0  0  0  0
 21 35  1  0  0  0  0
M  CHG  2  13   1  14  -1
M  END
>  <LOGBIO>
6.7000

>  <PRED_LOGBIO>
6.6400

>  <XV_RES>
-0.1070

>  <WHL_TMPL>
3

>  <ANCH>
2-3;9-10

$$$$
ROW13
  -MTS-   01071502053D 0   0.00000     0.00000     0

 27 29  0  0  0  0  0  0  0  0999 V2000
    2.9140    1.3180    0.1100 C   0  0  0  0  0  0  0  0  0  0  0  0
    3.3070    2.7030    0.1690 O   0  0  0  0  0  0  0  0  0  0  0  0
    2.5040    3.7280   -0.2570 C   0  0  0  0  0  0  0  0  0  0  0  0
    3.0050    4.8290   -0.4780 O   0  0  0  0  0  0  0  0  0  0  0  0
    1.0510    3.4960   -0.4140 C   0  0  0  0  0  0  0  0  0  0  0  0
    0.5660    2.2590   -0.2450 C   0  0  0  0  0  0  0  0  0  0  0  0
   -0.8880    2.0300   -0.4030 C   0  0  0  0  0  0  0  0  0  0  0  0
   -1.7130    3.2100   -0.7430 C   0  0  0  0  0  0  0  0  0  0  0  0
   -1.1150    4.4000   -0.8870 C   0  0  0  0  0  0  0  0  0  0  0  0
    0.2370    4.5530   -0.7290 N   0  0  0  0  0  0  0  0  0  0  0  0
   -3.0350    2.7580   -0.8400 N   0  0  0  0  0  0  0  0  0  0  0  0
   -3.0860    1.4610   -0.5990 C   0  0  0  0  0  0  0  0  0  0  0  0
   -4.1920    0.4790   -0.5650 C   0  0  0  0  0  0  0  0  0  0  0  0
   -3.9540   -0.8100   -0.2860 C   0  0  0  0  0  0  0  0  0  0  0  0
   -2.5840   -1.2930   -0.0040 C   0  0  0  0  0  0  0  0  0  0  0  0
   -1.5350   -0.4590   -0.0180 C   0  0  0  0  0  0  0  0  0  0  0  0
   -1.7150    0.9790   -0.3170 C   0  0  0  0  0  0  0  0  0  0  0  0
    1.8290    1.2400    0.1070 H   0  0  0  0  0  0  0  0  0  0  0  0
    3.2570    0.9370   -0.8490 H   0  0  0  0  0  0  0  0  0  0  0  0
    3.3750    0.8160    0.9580 H   0  0  0  0  0  0  0  0  0  0  0  0
    1.2260    1.4400    0.0030 H   0  0  0  0  0  0  0  0  0  0  0  0
   -1.7150    5.2630   -1.1350 H   0  0  0  0  0  0  0  0  0  0  0  0
    0.6460    5.4690   -0.8470 H   0  0  0  0  0  0  0  0  0  0  0  0
   -5.2020    0.8040   -0.7670 H   0  0  0  0  0  0  0  0  0  0  0  0
   -4.7770   -1.5090   -0.2670 H   0  0  0  0  0  0  0  0  0  0  0  0
   -2.4260   -2.3390    0.2180 H   0  0  0  0  0  0  0  0  0  0  0  0
   -0.5470   -0.8410    0.1920 H   0  0  0  0  0  0  0  0  0  0  0  0
  1 18  1  0  0  0  0
  1 19  1  0  0  0  0
  1 20  1  0  0  0  0
  1  2  1  0  0  0  0
  2  3  1  0  0  0  0
  3  4  2  0  0  0  0
  3  5  1  0  0  0  0
  5  6  2  0  0  0  0
  6 21  1  0  0  0  0
  6  7  1  0  0  0  0
  7  8  1  0  0  0  0
  8  9  2  0  0  0  0
  9 22  1  0  0  0  0
  9 10  1  0  0  0  0
 10  5  1  0  0  0  0
 10 23  1  0  0  0  0
  8 11  1  0  0  0  0
 11 12  2  0  0  0  0
 12 13  1  0  0  0  0
 13 24  1  0  0  0  0
 13 14  2  0  0  0  0
 14 25  1  0  0  0  0
 14 15  1  0  0  0  0
 15 26  1  0  0  0  0
 15 16  2  0  0  0  0
 16 27  1  0  0  0  0
 16 17  1  0  0  0  0
 17  7  2  0  0  0  0
 17 12  1  0  0  0  0
M  END
>  <LOGBIO>
8.7000

>  <PRED_LOGBIO>
7.7400

>  <XV_RES>
1.0080

>  <WHL_TMPL>
3

>  <ANCH>
23-24;8-6

$$$$
ROW14
  -MTS-   01071502053D 0   0.00000     0.00000     0

 31 35  0  0  0  0  0  0  0  0999 V2000
    4.0910    1.1820    0.4210 Cl  0  0  0  0  0  0  0  0  0  0  0  0
    3.4590   -0.2550   -0.3290 C   0  0  0  0  0  0  0  0  0  0  0  0
    4.3320   -1.1890   -0.8990 C   0  0  0  0  0  0  0  0  0  0  0  0
    3.8230   -2.3450   -1.5020 C   0  0  0  0  0  0  0  0  0  0  0  0
    2.4420   -2.5670   -1.5360 C   0  0  0  0  0  0  0  0  0  0  0  0
    1.5680   -1.6330   -0.9660 C   0  0  0  0  0  0  0  0  0  0  0  0
    0.1590   -1.5860   -0.8500 N   0  0  0  0  0  0  0  0  0  0  0  0
   -0.1950   -0.4360   -0.1950 C   0  0  0  0  0  0  0  0  0  0  0  0
    0.8970    0.2720    0.1250 C   0  0  0  0  0  0  0  0  0  0  0  0
    0.7990    1.4660    0.7880 N   0  0  0  0  0  0  0  0  0  0  0  0
   -0.4160    1.9860    1.1510 C   0  0  0  0  0  0  0  0  0  0  0  0
   -1.5700    1.3610    0.8810 C   0  0  0  0  0  0  0  0  0  0  0  0
   -2.9180    1.6500    1.1270 N   0  0  0  0  0  0  0  0  0  0  0  0
   -3.6780    0.6840    0.6440 C   0  0  0  0  0  0  0  0  0  0  0  0
   -5.1410    0.4670    0.6180 C   0  0  0  0  0  0  0  0  0  0  0  0
   -5.6600   -0.6290    0.0480 C   0  0  0  0  0  0  0  0  0  0  0  0
   -4.7920   -1.6560   -0.5710 C   0  0  0  0  0  0  0  0  0  0  0  0
   -3.4580   -1.5240   -0.5840 C   0  0  0  0  0  0  0  0  0  0  0  0
   -2.8090   -0.3410    0.0240 C   0  0  0  0  0  0  0  0  0  0  0  0
   -1.5400    0.0650    0.1670 C   0  0  0  0  0  0  0  0  0  0  0  0
    2.0770   -0.4770   -0.3630 C   0  0  0  0  0  0  0  0  0  0  0  0
    5.3980   -1.0180   -0.8730 H   0  0  0  0  0  0  0  0  0  0  0  0
    4.4970   -3.0660   -1.9420 H   0  0  0  0  0  0  0  0  0  0  0  0
    2.0490   -3.4600   -2.0010 H   0  0  0  0  0  0  0  0  0  0  0  0
   -0.4820   -2.2860   -1.1940 H   0  0  0  0  0  0  0  0  0  0  0  0
    1.6410    1.9760    1.0140 H   0  0  0  0  0  0  0  0  0  0  0  0
   -0.4440    2.9310    1.6730 H   0  0  0  0  0  0  0  0  0  0  0  0
   -5.7980    1.2000    1.0630 H   0  0  0  0  0  0  0  0  0  0  0  0
   -6.7310   -0.7670    0.0410 H   0  0  0  0  0  0  0  0  0  0  0  0
   -5.2420   -2.5280   -1.0220 H   0  0  0  0  0  0  0  0  0  0  0  0
   -2.8510   -2.2890   -1.0440 H   0  0  0  0  0  0  0  0  0  0  0  0
  1  2  1  0  0  0  0
  2  3  2  0  0  0  0
  3 22  1  0  0  0  0
  3  4  1  0  0  0  0
  4 23  1  0  0  0  0
  4  5  2  0  0  0  0
  5 24  1  0  0  0  0
  5  6  1  0  0  0  0
  6  7  1  0  0  0  0
  7 25  1  0  0  0  0
  7  8  1  0  0  0  0
  8  9  2  0  0  0  0
  9 10  1  0  0  0  0
 10 26  1  0  0  0  0
 10 11  1  0  0  0  0
 11 27  1  0  0  0  0
 11 12  2  0  0  0  0
 12 13  1  0  0  0  0
 13 14  2  0  0  0  0
 14 15  1  0  0  0  0
 15 28  1  0  0  0  0
 15 16  2  0  0  0  0
 16 29  1  0  0  0  0
 16 17  1  0  0  0  0
 17 30  1  0  0  0  0
 17 18  2  0  0  0  0
 18 31  1  0  0  0  0
 18 19  1  0  0  0  0
 19 14  1  0  0  0  0
 19 20  2  0  0  0  0
 20  8  1  0  0  0  0
 20 12  1  0  0  0  0
  9 21  1  0  0  0  0
 21  2  1  0  0  0  0
 21  6  2  0  0  0  0
M  END
>  <LOGBIO>
6.1500

>  <PRED_LOGBIO>
6.2300

>  <XV_RES>
-0.1020

>  <WHL_TMPL>
2

>  <ANCH>
14-15;10-12

$$$$
ROW16
  -MTS-   01071502053D 0   0.00000     0.00000     0

 56 58  0  0  0  0  0  0  0  0999 V2000
    3.1030   -3.0820   -0.3600 C   0  0  0  0  0  0  0  0  0  0  0  0
    3.5230   -1.6610    0.0060 C   0  0  0  0  0  0  0  0  0  0  0  0
    2.3430   -0.7120   -0.1960 C   0  0  0  0  0  0  0  0  0  0  0  0
    2.7640    0.7100    0.1700 C   0  0  0  0  0  0  0  0  0  0  0  0
    1.6280    1.6230   -0.0240 N   0  0  0  0  0  0  0  0  0  0  0  0
    0.3400    1.1010   -0.5040 C   0  0  0  0  0  0  0  0  0  0  0  0
    0.4500   -0.4070   -0.7220 C   0  0  0  0  0  0  0  0  0  0  0  0
   -0.8880   -0.9490   -1.2210 C   0  0  0  0  0  0  0  0  0  0  0  0
   -0.7780   -2.4560   -1.4390 C   0  0  0  0  0  0  0  0  0  0  0  0
    1.7650    2.9200    0.2340 C   0  0  0  0  0  0  0  0  0  0  0  0
    3.0790    3.4520    0.7230 O   0  0  0  0  0  0  0  0  0  0  0  0
    0.5980    3.8570    0.0350 C   0  0  0  0  0  0  0  0  0  0  0  0
    0.3280    4.0190   -1.4420 C   0  0  0  0  0  0  0  0  0  0  0  0
    0.8700    4.9450   -2.2450 C   0  0  0  0  0  0  0  0  0  0  0  0
    0.3540    4.7440   -3.5300 N   0  0  0  0  0  0  0  0  0  0  0  0
   -0.4740    3.7170   -3.4810 C   0  0  0  0  0  0  0  0  0  0  0  0
   -1.3020    3.0490   -4.5100 C   0  0  0  0  0  0  0  0  0  0  0  0
   -2.0580    2.0060   -4.1440 C   0  0  0  0  0  0  0  0  0  0  0  0
   -2.0620    1.5360   -2.7400 C   0  0  0  0  0  0  0  0  0  0  0  0
   -3.0310    0.1970   -2.2660 Cl  0  0  0  0  0  0  0  0  0  0  0  0
   -1.2940    2.1750   -1.8460 C   0  0  0  0  0  0  0  0  0  0  0  0
   -0.5130    3.2440   -2.1960 N   0  0  0  0  0  0  0  0  0  0  0  0
    1.8370    5.9920   -1.8440 C   0  0  0  0  0  0  0  0  0  0  0  0
    1.5130    7.3440   -2.0090 C   0  0  0  0  0  0  0  0  0  0  0  0
    2.4280    8.3330   -1.6300 C   0  0  0  0  0  0  0  0  0  0  0  0
    3.6660    7.9710   -1.0870 C   0  0  0  0  0  0  0  0  0  0  0  0
    4.8040    9.2010   -0.6170 Cl  0  0  0  0  0  0  0  0  0  0  0  0
    3.9900    6.6190   -0.9230 C   0  0  0  0  0  0  0  0  0  0  0  0
    3.0750    5.6290   -1.3010 C   0  0  0  0  0  0  0  0  0  0  0  0
    2.7880   -3.1100   -1.4010 H   0  0  0  0  0  0  0  0  0  0  0  0
    3.9430   -3.7570   -0.2160 H   0  0  0  0  0  0  0  0  0  0  0  0
    2.2770   -3.3900    0.2770 H   0  0  0  0  0  0  0  0  0  0  0  0
    4.3500   -1.3520   -0.6310 H   0  0  0  0  0  0  0  0  0  0  0  0
    3.8380   -1.6320    1.0470 H   0  0  0  0  0  0  0  0  0  0  0  0
    1.5160   -1.0210    0.4410 H   0  0  0  0  0  0  0  0  0  0  0  0
    2.0280   -0.7410   -1.2370 H   0  0  0  0  0  0  0  0  0  0  0  0
    3.5900    1.0190   -0.4670 H   0  0  0  0  0  0  0  0  0  0  0  0
    3.0780    0.7390    1.2110 H   0  0  0  0  0  0  0  0  0  0  0  0
   -0.4320    1.3050    0.2350 H   0  0  0  0  0  0  0  0  0  0  0  0
    0.0800    1.5850   -1.4430 H   0  0  0  0  0  0  0  0  0  0  0  0
    1.2220   -0.6110   -1.4610 H   0  0  0  0  0  0  0  0  0  0  0  0
    0.7100   -0.8910    0.2170 H   0  0  0  0  0  0  0  0  0  0  0  0
   -1.6600   -0.7450   -0.4820 H   0  0  0  0  0  0  0  0  0  0  0  0
   -1.1480   -0.4650   -2.1600 H   0  0  0  0  0  0  0  0  0  0  0  0
   -0.5180   -2.9400   -0.5000 H   0  0  0  0  0  0  0  0  0  0  0  0
   -1.7310   -2.8410   -1.7940 H   0  0  0  0  0  0  0  0  0  0  0  0
   -0.0060   -2.6590   -2.1780 H   0  0  0  0  0  0  0  0  0  0  0  0
   -0.2840    3.4470    0.5220 H   0  0  0  0  0  0  0  0  0  0  0  0
    0.8340    4.8270    0.4690 H   0  0  0  0  0  0  0  0  0  0  0  0
   -1.2970    3.3950   -5.5330 H   0  0  0  0  0  0  0  0  0  0  0  0
   -2.6710    1.5030   -4.8780 H   0  0  0  0  0  0  0  0  0  0  0  0
   -1.2920    1.8370   -0.8200 H   0  0  0  0  0  0  0  0  0  0  0  0
    0.5580    7.6230   -2.4280 H   0  0  0  0  0  0  0  0  0  0  0  0
    2.1790    9.3760   -1.7570 H   0  0  0  0  0  0  0  0  0  0  0  0
    4.9450    6.3390   -0.5040 H   0  0  0  0  0  0  0  0  0  0  0  0
    3.3250    4.5860   -1.1740 H   0  0  0  0  0  0  0  0  0  0  0  0
  1 30  1  0  0  0  0
  1 31  1  0  0  0  0
  1 32  1  0  0  0  0
  1  2  1  0  0  0  0
  2 33  1  0  0  0  0
  2 34  1  0  0  0  0
  2  3  1  0  0  0  0
  3 35  1  0  0  0  0
  3 36  1  0  0  0  0
  3  4  1  0  0  0  0
  4 37  1  0  0  0  0
  4 38  1  0  0  0  0
  4  5  1  0  0  0  0
  5  6  1  0  0  0  0
  6 39  1  0  0  0  0
  6 40  1  0  0  0  0
  6  7  1  0  0  0  0
  7 41  1  0  0  0  0
  7 42  1  0  0  0  0
  7  8  1  0  0  0  0
  8 43  1  0  0  0  0
  8 44  1  0  0  0  0
  8  9  1  0  0  0  0
  9 45  1  0  0  0  0
  9 46  1  0  0  0  0
  9 47  1  0  0  0  0
  5 10  1  0  0  0  0
 10 11  2  0  0  0  0
 10 12  1  0  0  0  0
 12 48  1  0  0  0  0
 12 49  1  0  0  0  0
 12 13  1  0  0  0  0
 13 14  2  0  0  0  0
 14 15  1  0  0  0  0
 15 16  2  0  0  0  0
 16 17  1  0  0  0  0
 17 50  1  0  0  0  0
 17 18  2  0  0  0  0
 18 51  1  0  0  0  0
 18 19  1  0  0  0  0
 19 20  1  0  0  0  0
 19 21  2  0  0  0  0
 21 52  1  0  0  0  0
 21 22  1  0  0  0  0
 22 13  1  0  0  0  0
 22 16  1  0  0  0  0
 14 23  1  0  0  0  0
 23 24  2  0  0  0  0
 24 53  1  0  0  0  0
 24 25  1  0  0  0  0
 25 54  1  0  0  0  0
 25 26  2  0  0  0  0
 26 27  1  0  0  0  0
 26 28  1  0  0  0  0
 28 55  1  0  0  0  0
 28 29  2  0  0  0  0
 29 23  1  0  0  0  0
 29 56  1  0  0  0  0
M  END
>  <LOGBIO>
7.0500

>  <PRED_LOGBIO>
6.3900

>  <XV_RES>
0.8280

>  <WHL_TMPL>
2

>  <ANCH>
34-35;28-29

$$$$
ROW17
  -MTS-   01071502053D 0   0.00000     0.00000     0

 45 49  0  0  0  0  0  0  0  0999 V2000
    6.0700    2.8780   -0.2030 C   0  0  0  0  0  0  0  0  0  0  0  0
    4.7030    3.5150   -0.2820 C   0  0  0  0  0  0  0  0  0  0  0  0
    4.4590    4.7910   -0.5140 N   0  0  0  0  0  0  0  0  0  0  0  0
    3.0720    4.9750   -0.5070 O   0  0  0  0  0  0  0  0  0  0  0  0
    2.5040    3.7280   -0.2570 C   0  0  0  0  0  0  0  0  0  0  0  0
    3.4810    2.8510   -0.1210 N   0  0  0  0  0  0  0  0  0  0  0  0
    1.0620    3.4980   -0.4130 C   0  0  0  0  0  0  0  0  0  0  0  0
    0.2030    4.3420   -1.0840 N   0  0  0  0  0  0  0  0  0  0  0  0
   -0.9810    3.7780   -1.0220 C   0  0  0  0  0  0  0  0  0  0  0  0
   -0.9490    2.5670   -0.3750 N   0  0  0  0  0  0  0  0  0  0  0  0
    0.3480    2.4050    0.0640 C   0  0  0  0  0  0  0  0  0  0  0  0
    0.7330    1.2660    0.9210 C   0  0  0  0  0  0  0  0  0  0  0  0
    0.6170    0.0700    0.1180 N   0  0  0  0  0  0  0  0  0  0  0  0
    1.8530   -0.6180   -0.2230 C   0  0  0  0  0  0  0  0  0  0  0  0
    1.7180   -1.9650   -0.8910 C   0  0  0  0  0  0  0  0  0  0  0  0
    1.6560   -2.0520   -2.2870 C   0  0  0  0  0  0  0  0  0  0  0  0
    1.5310   -3.3010   -2.9060 C   0  0  0  0  0  0  0  0  0  0  0  0
    1.4680   -4.4640   -2.1290 C   0  0  0  0  0  0  0  0  0  0  0  0
    1.5310   -4.3780   -0.7330 C   0  0  0  0  0  0  0  0  0  0  0  0
    1.6560   -3.1290   -0.1140 C   0  0  0  0  0  0  0  0  0  0  0  0
   -0.6050   -0.4660   -0.2670 C   0  0  0  0  0  0  0  0  0  0  0  0
   -0.7080   -1.5550   -0.8310 O   0  0  0  0  0  0  0  0  0  0  0  0
   -1.8670    0.2920   -0.0050 C   0  0  0  0  0  0  0  0  0  0  0  0
   -2.9960   -0.5100    0.2470 C   0  0  0  0  0  0  0  0  0  0  0  0
   -4.2570    0.0610    0.3510 C   0  0  0  0  0  0  0  0  0  0  0  0
   -4.4370    1.4260    0.1910 C   0  0  0  0  0  0  0  0  0  0  0  0
   -3.3330    2.2400   -0.0660 C   0  0  0  0  0  0  0  0  0  0  0  0
   -2.0400    1.6870   -0.1500 C   0  0  0  0  0  0  0  0  0  0  0  0
    6.4760    2.7640   -1.2060 H   0  0  0  0  0  0  0  0  0  0  0  0
    5.9880    1.9010    0.2680 H   0  0  0  0  0  0  0  0  0  0  0  0
    6.7310    3.5110    0.3860 H   0  0  0  0  0  0  0  0  0  0  0  0
   -1.8780    4.2170   -1.4330 H   0  0  0  0  0  0  0  0  0  0  0  0
   -0.0070    1.1950    1.7150 H   0  0  0  0  0  0  0  0  0  0  0  0
    1.7670    1.3920    1.2360 H   0  0  0  0  0  0  0  0  0  0  0  0
    2.3400   -0.8190    0.7290 H   0  0  0  0  0  0  0  0  0  0  0  0
    2.4210    0.0220   -0.8940 H   0  0  0  0  0  0  0  0  0  0  0  0
    1.7040   -1.1550   -2.8860 H   0  0  0  0  0  0  0  0  0  0  0  0
    1.4830   -3.3680   -3.9830 H   0  0  0  0  0  0  0  0  0  0  0  0
    1.3720   -5.4280   -2.6070 H   0  0  0  0  0  0  0  0  0  0  0  0
    1.4820   -5.2750   -0.1340 H   0  0  0  0  0  0  0  0  0  0  0  0
    1.7040   -3.0620    0.9630 H   0  0  0  0  0  0  0  0  0  0  0  0
   -2.8800   -1.5780    0.3600 H   0  0  0  0  0  0  0  0  0  0  0  0
   -5.1100   -0.5670    0.5600 H   0  0  0  0  0  0  0  0  0  0  0  0
   -5.4250    1.8570    0.2650 H   0  0  0  0  0  0  0  0  0  0  0  0
   -3.4710    3.3020   -0.2020 H   0  0  0  0  0  0  0  0  0  0  0  0
  1 29  1  0  0  0  0
  1 30  1  0  0  0  0
  1 31  1  0  0  0  0
  1  2  1  0  0  0  0
  2  3  2  0  0  0  0
  3  4  1  0  0  0  0
  4  5  1  0  0  0  0
  5  6  2  0  0  0  0
  6  2  1  0  0  0  0
  5  7  1  0  0  0  0
  7  8  1  0  0  0  0
  8  9  2  0  0  0  0
  9 32  1  0  0  0  0
  9 10  1  0  0  0  0
 10 11  1  0  0  0  0
 11  7  2  0  0  0  0
 11 12  1  0  0  0  0
 12 33  1  0  0  0  0
 12 34  1  0  0  0  0
 12 13  1  0  0  0  0
 13 14  1  0  0  0  0
 14 35  1  0  0  0  0
 14 36  1  0  0  0  0
 14 15  1  0  0  0  0
 15 16  2  0  0  0  0
 16 37  1  0  0  0  0
 16 17  1  0  0  0  0
 17 38  1  0  0  0  0
 17 18  2  0  0  0  0
 18 39  1  0  0  0  0
 18 19  1  0  0  0  0
 19 40  1  0  0  0  0
 19 20  2  0  0  0  0
 20 15  1  0  0  0  0
 20 41  1  0  0  0  0
 13 21  1  0  0  0  0
 21 22  2  0  0  0  0
 21 23  1  0  0  0  0
 23 24  2  0  0  0  0
 24 42  1  0  0  0  0
 24 25  1  0  0  0  0
 25 43  1  0  0  0  0
 25 26  2  0  0  0  0
 26 44  1  0  0  0  0
 26 27  1  0  0  0  0
 27 45  1  0  0  0  0
 27 28  2  0  0  0  0
 28 10  1  0  0  0  0
 28 23  1  0  0  0  0
M  END
>  <LOGBIO>
7.4600

>  <PRED_LOGBIO>
6.6200

>  <XV_RES>
0.9470

>  <WHL_TMPL>
3

>  <ANCH>
24-25;8-7

$$$$
ROW18
  -MTS-   01071502053D 0   0.00000     0.00000     0

 21 23  0  0  0  0  0  0  0  0999 V2000
    4.0550   -2.4060   -1.5500 C   0  0  0  0  0  0  0  0  0  0  0  0
    4.5740   -1.2530   -0.9490 C   0  0  0  0  0  0  0  0  0  0  0  0
    3.7090   -0.3120   -0.3770 C   0  0  0  0  0  0  0  0  0  0  0  0
    2.3260   -0.5240   -0.4060 C   0  0  0  0  0  0  0  0  0  0  0  0
    1.8070   -1.6770   -1.0070 C   0  0  0  0  0  0  0  0  0  0  0  0
    2.6720   -2.6180   -1.5790 C   0  0  0  0  0  0  0  0  0  0  0  0
    0.3960   -1.6470   -0.9000 N   0  0  0  0  0  0  0  0  0  0  0  0
    0.0170   -0.4620   -0.2250 C   0  0  0  0  0  0  0  0  0  0  0  0
   -1.2290    0.0600    0.1410 C   0  0  0  0  0  0  0  0  0  0  0  0
   -1.3110    1.2300    0.7890 N   0  0  0  0  0  0  0  0  0  0  0  0
   -0.2210    1.9400    1.1100 C   0  0  0  0  0  0  0  0  0  0  0  0
    1.0570    1.4770    0.7740 C   0  0  0  0  0  0  0  0  0  0  0  0
    1.1740    0.2570    0.0970 C   0  0  0  0  0  0  0  0  0  0  0  0
    4.7220   -3.1320   -1.9910 H   0  0  0  0  0  0  0  0  0  0  0  0
    5.6410   -1.0890   -0.9270 H   0  0  0  0  0  0  0  0  0  0  0  0
    4.1100    0.5780    0.0860 H   0  0  0  0  0  0  0  0  0  0  0  0
    2.2710   -3.5080   -2.0420 H   0  0  0  0  0  0  0  0  0  0  0  0
   -0.2360   -2.3540   -1.2490 H   0  0  0  0  0  0  0  0  0  0  0  0
   -2.1300   -0.4840   -0.1000 H   0  0  0  0  0  0  0  0  0  0  0  0
   -0.3290    2.8790    1.6330 H   0  0  0  0  0  0  0  0  0  0  0  0
    1.9350    2.0490    1.0330 H   0  0  0  0  0  0  0  0  0  0  0  0
  1 14  1  0  0  0  0
  1  2  2  0  0  0  0
  2 15  1  0  0  0  0
  2  3  1  0  0  0  0
  3 16  1  0  0  0  0
  3  4  2  0  0  0  0
  4  5  1  0  0  0  0
  5  6  2  0  0  0  0
  6  1  1  0  0  0  0
  6 17  1  0  0  0  0
  5  7  1  0  0  0  0
  7 18  1  0  0  0  0
  7  8  1  0  0  0  0
  8  9  2  0  0  0  0
  9 19  1  0  0  0  0
  9 10  1  0  0  0  0
 10 11  2  0  0  0  0
 11 20  1  0  0  0  0
 11 12  1  0  0  0  0
 12 21  1  0  0  0  0
 12 13  2  0  0  0  0
 13  4  1  0  0  0  0
 13  8  1  0  0  0  0
M  END
>  <LOGBIO>
5.7900

>  <PRED_LOGBIO>
5.9200

>  <XV_RES>
-0.2420

>  <WHL_TMPL>
2

>  <ANCH>
9-4;1-3

$$$$
ROW19
  -MTS-   01071502053D 0   0.00000     0.00000     0

 36 38  0  0  0  0  0  0  0  0999 V2000
    4.1470    0.5030   -0.2350 C   0  0  0  0  0  0  0  0  0  0  0  0
    2.9140    1.3180    0.1100 C   0  0  0  0  0  0  0  0  0  0  0  0
    3.3070    2.7030    0.1690 O   0  0  0  0  0  0  0  0  0  0  0  0
    2.5040    3.7280   -0.2570 C   0  0  0  0  0  0  0  0  0  0  0  0
    3.0050    4.8290   -0.4780 O   0  0  0  0  0  0  0  0  0  0  0  0
    1.0620    3.4980   -0.4130 C   0  0  0  0  0  0  0  0  0  0  0  0
    0.2030    4.3420   -1.0840 N   0  0  0  0  0  0  0  0  0  0  0  0
   -0.9810    3.7780   -1.0220 C   0  0  0  0  0  0  0  0  0  0  0  0
   -0.9490    2.5670   -0.3750 N   0  0  0  0  0  0  0  0  0  0  0  0
    0.3480    2.4050    0.0640 C   0  0  0  0  0  0  0  0  0  0  0  0
    0.7330    1.2660    0.9210 C   0  0  0  0  0  0  0  0  0  0  0  0
    0.6170    0.0700    0.1180 N   0  0  0  0  0  0  0  0  0  0  0  0
    1.8530   -0.6180   -0.2230 C   0  0  0  0  0  0  0  0  0  0  0  0
   -0.6050   -0.4660   -0.2670 C   0  0  0  0  0  0  0  0  0  0  0  0
   -0.7080   -1.5550   -0.8310 O   0  0  0  0  0  0  0  0  0  0  0  0
   -1.8670    0.2920   -0.0050 C   0  0  0  0  0  0  0  0  0  0  0  0
   -2.9960   -0.5100    0.2470 C   0  0  0  0  0  0  0  0  0  0  0  0
   -4.2570    0.0610    0.3510 C   0  0  0  0  0  0  0  0  0  0  0  0
   -5.3180   -0.7200    0.5930 F   0  0  0  0  0  0  0  0  0  0  0  0
   -4.4370    1.4260    0.1910 C   0  0  0  0  0  0  0  0  0  0  0  0
   -3.3330    2.2400   -0.0660 C   0  0  0  0  0  0  0  0  0  0  0  0
   -2.0400    1.6870   -0.1500 C   0  0  0  0  0  0  0  0  0  0  0  0
    3.8520   -0.4610   -0.6430 H   0  0  0  0  0  0  0  0  0  0  0  0
    4.6600    1.0360   -1.0330 H   0  0  0  0  0  0  0  0  0  0  0  0
    4.7320    0.4250    0.6790 H   0  0  0  0  0  0  0  0  0  0  0  0
    2.6080    1.0280    1.1130 H   0  0  0  0  0  0  0  0  0  0  0  0
    2.1770    1.1810   -0.6780 H   0  0  0  0  0  0  0  0  0  0  0  0
   -1.8780    4.2170   -1.4330 H   0  0  0  0  0  0  0  0  0  0  0  0
   -0.0070    1.1950    1.7150 H   0  0  0  0  0  0  0  0  0  0  0  0
    1.7670    1.3920    1.2360 H   0  0  0  0  0  0  0  0  0  0  0  0
    1.6280   -1.5720   -0.6960 H   0  0  0  0  0  0  0  0  0  0  0  0
    2.3530   -0.8450    0.7160 H   0  0  0  0  0  0  0  0  0  0  0  0
    2.4260    0.0510   -0.8620 H   0  0  0  0  0  0  0  0  0  0  0  0
   -2.8800   -1.5780    0.3600 H   0  0  0  0  0  0  0  0  0  0  0  0
   -5.4250    1.8570    0.2650 H   0  0  0  0  0  0  0  0  0  0  0  0
   -3.4710    3.3030   -0.2020 H   0  0  0  0  0  0  0  0  0  0  0  0
  1 23  1  0  0  0  0
  1 24  1  0  0  0  0
  1 25  1  0  0  0  0
  1  2  1  0  0  0  0
  2 26  1  0  0  0  0
  2 27  1  0  0  0  0
  2  3  1  0  0  0  0
  3  4  1  0  0  0  0
  4  5  2  0  0  0  0
  4  6  1  0  0  0  0
  6  7  1  0  0  0  0
  7  8  2  0  0  0  0
  8 28  1  0  0  0  0
  8  9  1  0  0  0  0
  9 10  1  0  0  0  0
 10  6  2  0  0  0  0
 10 11  1  0  0  0  0
 11 29  1  0  0  0  0
 11 30  1  0  0  0  0
 11 12  1  0  0  0  0
 12 13  1  0  0  0  0
 13 31  1  0  0  0  0
 13 32  1  0  0  0  0
 13 33  1  0  0  0  0
 12 14  1  0  0  0  0
 14 15  2  0  0  0  0
 14 16  1  0  0  0  0
 16 17  2  0  0  0  0
 17 34  1  0  0  0  0
 17 18  1  0  0  0  0
 18 19  1  0  0  0  0
 18 20  2  0  0  0  0
 20 35  1  0  0  0  0
 20 21  1  0  0  0  0
 21 36  1  0  0  0  0
 21 22  2  0  0  0  0
 22  9  1  0  0  0  0
 22 16  1  0  0  0  0
M  END
>  <LOGBIO>
8.4200

>  <PRED_LOGBIO>
8.2800

>  <XV_RES>
0.1560

>  <WHL_TMPL>
3

>  <ANCH>
34-35;12-13

$$$$
ROW20
  -MTS-   01071502053D 0   0.00000     0.00000     0

 43 45  0  0  0  0  0  0  0  0999 V2000
   -1.4980    4.4390    1.8460 C   0  0  0  0  0  0  0  0  0  0  0  0
   -1.1240    3.0610    1.9230 O   0  0  0  0  0  0  0  0  0  0  0  0
   -0.0100    2.6680    1.2700 C   0  0  0  0  0  0  0  0  0  0  0  0
    0.6450    3.4810    0.6380 O   0  0  0  0  0  0  0  0  0  0  0  0
    0.4270    1.2240    1.3210 C   0  0  0  0  0  0  0  0  0  0  0  0
    1.9600    1.1320    1.2090 C   0  0  0  0  0  0  0  0  0  0  0  0
    2.3800    1.3810   -0.2510 C   0  0  0  0  0  0  0  0  0  0  0  0
    2.3120    0.0130   -0.9550 C   0  0  0  0  0  0  0  0  0  0  0  0
    1.8530   -0.9970    0.1130 C   0  0  0  0  0  0  0  0  0  0  0  0
    0.3140   -1.0090    0.1690 C   0  0  0  0  0  0  0  0  0  0  0  0
   -0.2110    0.4390    0.1600 C   0  0  0  0  0  0  0  0  0  0  0  0
   -1.7150    0.4440    0.2970 C   0  0  0  0  0  0  0  0  0  0  0  0
   -2.3590    1.1730    1.3090 C   0  0  0  0  0  0  0  0  0  0  0  0
   -3.7530    1.1730    1.4130 C   0  0  0  0  0  0  0  0  0  0  0  0
   -4.5210    0.4490    0.5030 C   0  0  0  0  0  0  0  0  0  0  0  0
   -3.8980   -0.2710   -0.5130 C   0  0  0  0  0  0  0  0  0  0  0  0
   -2.5040   -0.2710   -0.6170 C   0  0  0  0  0  0  0  0  0  0  0  0
   -6.0270    0.4450    0.6190 C   0  0  0  0  0  0  0  0  0  0  0  0
   -6.5040   -0.7080    0.1600 F   0  0  0  0  0  0  0  0  0  0  0  0
   -6.5290    1.4480   -0.0960 F   0  0  0  0  0  0  0  0  0  0  0  0
   -6.3740    0.5920    1.8940 F   0  0  0  0  0  0  0  0  0  0  0  0
    2.3830   -0.2730    1.2780 N   0  0  0  0  0  0  0  0  0  0  0  0
    3.8510   -0.3430    1.2720 C   0  0  0  0  0  0  0  0  0  0  0  0
   -1.6700    4.7100    0.8070 H   0  0  0  0  0  0  0  0  0  0  0  0
   -2.4090    4.6000    2.4190 H   0  0  0  0  0  0  0  0  0  0  0  0
   -0.6990    5.0550    2.2540 H   0  0  0  0  0  0  0  0  0  0  0  0
    0.0980    0.8140    2.2730 H   0  0  0  0  0  0  0  0  0  0  0  0
    2.4740    1.7830    1.9130 H   0  0  0  0  0  0  0  0  0  0  0  0
    1.6730    2.0630   -0.7180 H   0  0  0  0  0  0  0  0  0  0  0  0
    3.4050    1.7470   -0.2740 H   0  0  0  0  0  0  0  0  0  0  0  0
    1.5720    0.0550   -1.7520 H   0  0  0  0  0  0  0  0  0  0  0  0
    3.3040   -0.2610   -1.3070 H   0  0  0  0  0  0  0  0  0  0  0  0
    2.2810   -1.9870   -0.0280 H   0  0  0  0  0  0  0  0  0  0  0  0
   -0.0120   -1.5070    1.0800 H   0  0  0  0  0  0  0  0  0  0  0  0
   -0.0760   -1.5450   -0.6930 H   0  0  0  0  0  0  0  0  0  0  0  0
    0.0280    0.9160   -0.7880 H   0  0  0  0  0  0  0  0  0  0  0  0
   -1.7710    1.7400    2.0150 H   0  0  0  0  0  0  0  0  0  0  0  0
   -4.2350    1.7350    2.1990 H   0  0  0  0  0  0  0  0  0  0  0  0
   -4.4920   -0.8300   -1.2210 H   0  0  0  0  0  0  0  0  0  0  0  0
   -2.0280   -0.8280   -1.4110 H   0  0  0  0  0  0  0  0  0  0  0  0
    4.1680   -1.2710    0.8000 H   0  0  0  0  0  0  0  0  0  0  0  0
    4.2530    0.5020    0.7170 H   0  0  0  0  0  0  0  0  0  0  0  0
    4.2200   -0.3130    2.2950 H   0  0  0  0  0  0  0  0  0  0  0  0
  1 24  1  0  0  0  0
  1 25  1  0  0  0  0
  1 26  1  0  0  0  0
  1  2  1  0  0  0  0
  2  3  1  0  0  0  0
  3  4  2  0  0  0  0
  3  5  1  0  0  0  0
  5 27  1  0  0  0  0
  5  6  1  0  0  0  0
  6 28  1  0  0  0  0
  6  7  1  0  0  0  0
  7 29  1  0  0  0  0
  7 30  1  0  0  0  0
  7  8  1  0  0  0  0
  8 31  1  0  0  0  0
  8 32  1  0  0  0  0
  8  9  1  0  0  0  0
  9 33  1  0  0  0  0
  9 10  1  0  0  0  0
 10 34  1  0  0  0  0
 10 35  1  0  0  0  0
 10 11  1  0  0  0  0
 11  5  1  0  0  0  0
 11 36  1  0  0  0  0
 11 12  1  0  0  0  0
 12 13  2  0  0  0  0
 13 37  1  0  0  0  0
 13 14  1  0  0  0  0
 14 38  1  0  0  0  0
 14 15  2  0  0  0  0
 15 16  1  0  0  0  0
 16 39  1  0  0  0  0
 16 17  2  0  0  0  0
 17 12  1  0  0  0  0
 17 40  1  0  0  0  0
 15 18  1  0  0  0  0
 18 19  1  0  0  0  0
 18 20  1  0  0  0  0
 18 21  1  0  0  0  0
  9 22  1  0  0  0  0
 22  6  1  0  0  0  0
 22 23  1  0  0  0  0
 23 41  1  0  0  0  0
 23 42  1  0  0  0  0
 23 43  1  0  0  0  0
M  END
>  <LOGBIO>
7.8800

>  <PRED_LOGBIO>
8.8900

>  <XV_RES>
-1.0750

>  <WHL_TMPL>
1

>  <ANCH>
4-13;25-26

$$$$
ROW21
  -MTS-   01071502053D 0   0.00000     0.00000     0

 38 40  0  0  0  0  0  0  0  0999 V2000
    8.0960    0.5380   -0.6810 C   0  0  0  0  0  0  0  0  0  0  0  0
    6.5710    0.5030   -0.6850 C   0  0  0  0  0  0  0  0  0  0  0  0
    6.0950   -0.9370   -0.8740 C   0  0  0  0  0  0  0  0  0  0  0  0
    4.6030   -1.1680   -0.9040 C   0  0  0  0  0  0  0  0  0  0  0  0
    3.7680   -0.3290   -0.2760 C   0  0  0  0  0  0  0  0  0  0  0  0
    4.3340    0.8570    0.4690 C   0  0  0  0  0  0  0  0  0  0  0  0
    2.4130   -0.5240   -0.2940 N   0  0  0  0  0  0  0  0  0  0  0  0
    1.3840    0.1870    0.2660 C   0  0  0  0  0  0  0  0  0  0  0  0
    0.2360   -0.4280   -0.0490 C   0  0  0  0  0  0  0  0  0  0  0  0
    0.5570   -1.5500   -0.8240 N   0  0  0  0  0  0  0  0  0  0  0  0
    1.8690   -1.5910   -0.9600 C   0  0  0  0  0  0  0  0  0  0  0  0
    2.7210   -2.4810   -1.6240 N   0  0  0  0  0  0  0  0  0  0  0  0
    4.0320   -2.3250   -1.6290 C   0  0  0  0  0  0  0  0  0  0  0  0
    4.8430   -3.2110   -2.2870 O   0  0  0  0  0  0  0  0  0  0  0  0
    5.3270   -4.3440   -1.5620 C   0  0  0  0  0  0  0  0  0  0  0  0
   -1.1240    0.0000    0.3490 C   0  0  0  0  0  0  0  0  0  0  0  0
   -1.4150    1.0590    1.0800 N   0  0  0  0  0  0  0  0  0  0  0  0
   -2.8060    1.1120    1.2300 O   0  0  0  0  0  0  0  0  0  0  0  0
   -3.3250    0.0170    0.5430 C   0  0  0  0  0  0  0  0  0  0  0  0
   -4.7860   -0.3430    0.4230 C   0  0  0  0  0  0  0  0  0  0  0  0
   -2.3170   -0.6510    0.0130 N   0  0  0  0  0  0  0  0  0  0  0  0
    8.4710   -0.0780    0.1340 H   0  0  0  0  0  0  0  0  0  0  0  0
    8.4350    1.5630   -0.5470 H   0  0  0  0  0  0  0  0  0  0  0  0
    8.4710    0.1530   -1.6270 H   0  0  0  0  0  0  0  0  0  0  0  0
    6.1960    0.8870    0.2610 H   0  0  0  0  0  0  0  0  0  0  0  0
    6.1960    1.1180   -1.5010 H   0  0  0  0  0  0  0  0  0  0  0  0
    6.4470   -1.4700    0.0060 H   0  0  0  0  0  0  0  0  0  0  0  0
    6.5040   -1.2930   -1.8170 H   0  0  0  0  0  0  0  0  0  0  0  0
    3.6840    1.1040    1.3050 H   0  0  0  0  0  0  0  0  0  0  0  0
    4.3990    1.7100   -0.2040 H   0  0  0  0  0  0  0  0  0  0  0  0
    5.3270    0.6120    0.8410 H   0  0  0  0  0  0  0  0  0  0  0  0
    1.4810    1.0850    0.8570 H   0  0  0  0  0  0  0  0  0  0  0  0
    4.4850   -4.9380   -1.2120 H   0  0  0  0  0  0  0  0  0  0  0  0
    5.9530   -4.9510   -2.2130 H   0  0  0  0  0  0  0  0  0  0  0  0
    5.9120   -4.0060   -0.7090 H   0  0  0  0  0  0  0  0  0  0  0  0
   -5.3870    0.5640    0.4600 H   0  0  0  0  0  0  0  0  0  0  0  0
   -5.0670   -0.9970    1.2460 H   0  0  0  0  0  0  0  0  0  0  0  0
   -4.9580   -0.8540   -0.5220 H   0  0  0  0  0  0  0  0  0  0  0  0
  1 22  1  0  0  0  0
  1 23  1  0  0  0  0
  1 24  1  0  0  0  0
  1  2  1  0  0  0  0
  2 25  1  0  0  0  0
  2 26  1  0  0  0  0
  2  3  1  0  0  0  0
  3 27  1  0  0  0  0
  3 28  1  0  0  0  0
  3  4  1  0  0  0  0
  4  5  2  0  0  0  0
  5  6  1  0  0  0  0
  6 29  1  0  0  0  0
  6 30  1  0  0  0  0
  6 31  1  0  0  0  0
  5  7  1  0  0  0  0
  7  8  1  0  0  0  0
  8 32  1  0  0  0  0
  8  9  2  0  0  0  0
  9 10  1  0  0  0  0
 10 11  2  0  0  0  0
 11  7  1  0  0  0  0
 11 12  1  0  0  0  0
 12 13  2  0  0  0  0
 13  4  1  0  0  0  0
 13 14  1  0  0  0  0
 14 15  1  0  0  0  0
 15 33  1  0  0  0  0
 15 34  1  0  0  0  0
 15 35  1  0  0  0  0
  9 16  1  0  0  0  0
 16 17  2  0  0  0  0
 17 18  1  0  0  0  0
 18 19  1  0  0  0  0
 19 20  1  0  0  0  0
 20 36  1  0  0  0  0
 20 37  1  0  0  0  0
 20 38  1  0  0  0  0
 19 21  2  0  0  0  0
 21 16  1  0  0  0  0
M  END
>  <LOGBIO>
5.8000

>  <PRED_LOGBIO>
6.3400

>  <XV_RES>
-0.6810

>  <WHL_TMPL>
2

>  <ANCH>
4-5;11-8

$$$$
ROW22
  -MTS-   01071502053D 0   0.00000     0.00000     0

 46 48  0  0  0  0  0  0  0  0999 V2000
   -2.3230    7.4580    4.0340 C   0  0  0  0  0  0  0  0  0  0  0  0
   -2.5520    6.1330    3.3120 C   0  0  0  0  0  0  0  0  0  0  0  0
   -1.2040    5.5010    2.9670 C   0  0  0  0  0  0  0  0  0  0  0  0
   -1.4330    4.1750    2.2440 C   0  0  0  0  0  0  0  0  0  0  0  0
   -0.1710    3.5840    1.9220 O   0  0  0  0  0  0  0  0  0  0  0  0
   -0.1730    2.3990    1.2750 C   0  0  0  0  0  0  0  0  0  0  0  0
   -1.2310    1.8640    0.9840 O   0  0  0  0  0  0  0  0  0  0  0  0
    1.1330    1.7340    0.9130 C   0  0  0  0  0  0  0  0  0  0  0  0
    1.0450    0.4190    0.1960 C   0  0  0  0  0  0  0  0  0  0  0  0
   -0.2270   -0.3310   -0.1350 C   0  0  0  0  0  0  0  0  0  0  0  0
    0.1590   -1.5860   -0.8500 N   0  0  0  0  0  0  0  0  0  0  0  0
    1.6480   -1.6330   -0.9710 C   0  0  0  0  0  0  0  0  0  0  0  0
    2.5800   -2.6300   -1.5790 C   0  0  0  0  0  0  0  0  0  0  0  0
    4.0550   -2.4060   -1.5500 C   0  0  0  0  0  0  0  0  0  0  0  0
    4.6130   -1.1660   -0.9040 C   0  0  0  0  0  0  0  0  0  0  0  0
    6.0950   -0.9370   -0.8740 C   0  0  0  0  0  0  0  0  0  0  0  0
    3.6850   -0.1590   -0.2920 C   0  0  0  0  0  0  0  0  0  0  0  0
    2.2020   -0.3840   -0.3200 N   0  0  0  0  0  0  0  0  0  0  0  0
   -1.6050    0.1000    0.1900 C   0  0  0  0  0  0  0  0  0  0  0  0
   -2.6940   -0.6980   -0.1800 C   0  0  0  0  0  0  0  0  0  0  0  0
   -3.9970   -0.2900    0.1270 C   0  0  0  0  0  0  0  0  0  0  0  0
   -4.2120    0.9160    0.8040 C   0  0  0  0  0  0  0  0  0  0  0  0
   -3.1230    1.7150    1.1740 C   0  0  0  0  0  0  0  0  0  0  0  0
   -1.8200    1.3070    0.8670 C   0  0  0  0  0  0  0  0  0  0  0  0
   -1.7620    8.1300    3.3890 H   0  0  0  0  0  0  0  0  0  0  0  0
   -3.2830    7.9080    4.2790 H   0  0  0  0  0  0  0  0  0  0  0  0
   -1.7620    7.2800    4.9490 H   0  0  0  0  0  0  0  0  0  0  0  0
   -3.1130    6.3110    2.3970 H   0  0  0  0  0  0  0  0  0  0  0  0
   -3.1130    5.4610    3.9570 H   0  0  0  0  0  0  0  0  0  0  0  0
   -0.6420    5.3240    3.8820 H   0  0  0  0  0  0  0  0  0  0  0  0
   -0.6420    6.1740    2.3220 H   0  0  0  0  0  0  0  0  0  0  0  0
   -1.9940    4.3530    1.3290 H   0  0  0  0  0  0  0  0  0  0  0  0
   -1.9940    3.5020    2.8890 H   0  0  0  0  0  0  0  0  0  0  0  0
    1.6120    1.5090    1.8640 H   0  0  0  0  0  0  0  0  0  0  0  0
    1.6850    2.4210    0.2760 H   0  0  0  0  0  0  0  0  0  0  0  0
    2.1830   -3.5200   -2.0430 H   0  0  0  0  0  0  0  0  0  0  0  0
    4.7210   -3.1320   -1.9920 H   0  0  0  0  0  0  0  0  0  0  0  0
    6.3040    0.1220   -0.7350 H   0  0  0  0  0  0  0  0  0  0  0  0
    6.4720   -1.2030   -1.8590 H   0  0  0  0  0  0  0  0  0  0  0  0
    6.4920   -1.5630   -0.0770 H   0  0  0  0  0  0  0  0  0  0  0  0
    4.0860    0.7310    0.1700 H   0  0  0  0  0  0  0  0  0  0  0  0
   -2.5280   -1.6290   -0.7020 H   0  0  0  0  0  0  0  0  0  0  0  0
   -4.8370   -0.9060   -0.1580 H   0  0  0  0  0  0  0  0  0  0  0  0
   -5.2180    1.2310    1.0410 H   0  0  0  0  0  0  0  0  0  0  0  0
   -3.2890    2.6460    1.6960 H   0  0  0  0  0  0  0  0  0  0  0  0
   -0.9790    1.9230    1.1520 H   0  0  0  0  0  0  0  0  0  0  0  0
  1 25  1  0  0  0  0
  1 26  1  0  0  0  0
  1 27  1  0  0  0  0
  1  2  1  0  0  0  0
  2 28  1  0  0  0  0
  2 29  1  0  0  0  0
  2  3  1  0  0  0  0
  3 30  1  0  0  0  0
  3 31  1  0  0  0  0
  3  4  1  0  0  0  0
  4 32  1  0  0  0  0
  4 33  1  0  0  0  0
  4  5  1  0  0  0  0
  5  6  1  0  0  0  0
  6  7  2  0  0  0  0
  6  8  1  0  0  0  0
  8 34  1  0  0  0  0
  8 35  1  0  0  0  0
  8  9  1  0  0  0  0
  9 10  2  0  0  0  0
 10 11  1  0  0  0  0
 11 12  2  0  0  0  0
 12 13  1  0  0  0  0
 13 36  1  0  0  0  0
 13 14  2  0  0  0  0
 14 37  1  0  0  0  0
 14 15  1  0  0  0  0
 15 16  1  0  0  0  0
 16 38  1  0  0  0  0
 16 39  1  0  0  0  0
 16 40  1  0  0  0  0
 15 17  2  0  0  0  0
 17 41  1  0  0  0  0
 17 18  1  0  0  0  0
 18  9  1  0  0  0  0
 18 12  1  0  0  0  0
 10 19  1  0  0  0  0
 19 20  2  0  0  0  0
 20 42  1  0  0  0  0
 20 21  1  0  0  0  0
 21 43  1  0  0  0  0
 21 22  2  0  0  0  0
 22 44  1  0  0  0  0
 22 23  1  0  0  0  0
 23 45  1  0  0  0  0
 23 24  2  0  0  0  0
 24 19  1  0  0  0  0
 24 46  1  0  0  0  0
M  END
>  <LOGBIO>
5.5000

>  <PRED_LOGBIO>
4.6600

>  <XV_RES>
0.9080

>  <WHL_TMPL>
2

>  <ANCH>
4-5;28-29

$$$$
ROW23
  -MTS-   01071502053D 0   0.00000     0.00000     0

 38 41  0  0  0  0  0  0  0  0999 V2000
   -5.0640    3.8070   -2.8760 C   0  0  0  0  0  0  0  0  0  0  0  0
   -4.6510    3.9890   -1.5190 O   0  0  0  0  0  0  0  0  0  0  0  0
   -3.4160    3.5220   -1.1540 C   0  0  0  0  0  0  0  0  0  0  0  0
   -2.3470    4.2910   -1.2470 N   0  0  0  0  0  0  0  0  0  0  0  0
   -1.0730    3.8390   -0.8810 C   0  0  0  0  0  0  0  0  0  0  0  0
    0.1120    4.4200   -0.8890 N   0  0  0  0  0  0  0  0  0  0  0  0
    1.0510    3.4960   -0.4140 C   0  0  0  0  0  0  0  0  0  0  0  0
    0.3940    2.3640   -0.1280 C   0  0  0  0  0  0  0  0  0  0  0  0
   -0.9320    2.5600   -0.4130 N   0  0  0  0  0  0  0  0  0  0  0  0
   -2.0180    1.7320   -0.3020 C   0  0  0  0  0  0  0  0  0  0  0  0
   -1.6290    0.3750    0.2330 C   0  0  0  0  0  0  0  0  0  0  0  0
   -2.7320   -0.4130    0.9650 C   0  0  0  0  0  0  0  0  0  0  0  0
   -4.3340   -0.3340    0.1060 S   0  0  0  0  0  0  0  0  0  0  0  0
   -4.5250    1.3420   -0.5770 C   0  0  0  0  0  0  0  0  0  0  0  0
   -3.2460    2.1420   -0.6460 C   0  0  0  0  0  0  0  0  0  0  0  0
    2.5040    3.7280   -0.2570 C   0  0  0  0  0  0  0  0  0  0  0  0
    3.0050    4.8290   -0.4780 O   0  0  0  0  0  0  0  0  0  0  0  0
    3.3710    2.6210    0.2030 C   0  0  0  0  0  0  0  0  0  0  0  0
    4.7580    2.6970    0.0240 C   0  0  0  0  0  0  0  0  0  0  0  0
    5.5780    1.6490    0.4590 C   0  0  0  0  0  0  0  0  0  0  0  0
    5.0120    0.5260    1.0740 C   0  0  0  0  0  0  0  0  0  0  0  0
    3.6260    0.4500    1.2530 C   0  0  0  0  0  0  0  0  0  0  0  0
    2.8060    1.4970    0.8180 C   0  0  0  0  0  0  0  0  0  0  0  0
   -5.0830    2.7450   -3.1110 H   0  0  0  0  0  0  0  0  0  0  0  0
   -6.0580    4.2270   -3.0120 H   0  0  0  0  0  0  0  0  0  0  0  0
   -4.3640    4.3120   -3.5380 H   0  0  0  0  0  0  0  0  0  0  0  0
    0.8320    1.4560    0.2600 H   0  0  0  0  0  0  0  0  0  0  0  0
   -0.8690    0.5700    0.9860 H   0  0  0  0  0  0  0  0  0  0  0  0
   -1.2990   -0.2320   -0.6070 H   0  0  0  0  0  0  0  0  0  0  0  0
   -2.8770    0.0870    1.9210 H   0  0  0  0  0  0  0  0  0  0  0  0
   -2.4570   -1.4650    0.9890 H   0  0  0  0  0  0  0  0  0  0  0  0
   -5.1660    1.8730    0.1230 H   0  0  0  0  0  0  0  0  0  0  0  0
   -4.9090    1.2040   -1.5860 H   0  0  0  0  0  0  0  0  0  0  0  0
    5.1940    3.5630   -0.4500 H   0  0  0  0  0  0  0  0  0  0  0  0
    6.6480    1.7080    0.3210 H   0  0  0  0  0  0  0  0  0  0  0  0
    5.6450   -0.2820    1.4100 H   0  0  0  0  0  0  0  0  0  0  0  0
    3.1900   -0.4170    1.7280 H   0  0  0  0  0  0  0  0  0  0  0  0
    1.7360    1.4390    0.9560 H   0  0  0  0  0  0  0  0  0  0  0  0
  1 24  1  0  0  0  0
  1 25  1  0  0  0  0
  1 26  1  0  0  0  0
  1  2  1  0  0  0  0
  2  3  1  0  0  0  0
  3  4  2  0  0  0  0
  4  5  1  0  0  0  0
  5  6  2  0  0  0  0
  6  7  1  0  0  0  0
  7  8  2  0  0  0  0
  8 27  1  0  0  0  0
  8  9  1  0  0  0  0
  9  5  1  0  0  0  0
  9 10  1  0  0  0  0
 10 11  1  0  0  0  0
 11 28  1  0  0  0  0
 11 29  1  0  0  0  0
 11 12  1  0  0  0  0
 12 30  1  0  0  0  0
 12 31  1  0  0  0  0
 12 13  1  0  0  0  0
 13 14  1  0  0  0  0
 14 32  1  0  0  0  0
 14 33  1  0  0  0  0
 14 15  1  0  0  0  0
 15  3  1  0  0  0  0
 15 10  2  0  0  0  0
  7 16  1  0  0  0  0
 16 17  2  0  0  0  0
 16 18  1  0  0  0  0
 18 19  2  0  0  0  0
 19 34  1  0  0  0  0
 19 20  1  0  0  0  0
 20 35  1  0  0  0  0
 20 21  2  0  0  0  0
 21 36  1  0  0  0  0
 21 22  1  0  0  0  0
 22 37  1  0  0  0  0
 22 23  2  0  0  0  0
 23 18  1  0  0  0  0
 23 38  1  0  0  0  0
M  END
>  <LOGBIO>
6.7300

>  <PRED_LOGBIO>
5.9900

>  <XV_RES>
0.8580

>  <WHL_TMPL>
3

>  <ANCH>
23-24;10-26

$$$$
ROW24
  -MTS-   01071502053D 0   0.00000     0.00000     0

 40 42  0  0  0  0  0  0  0  0999 V2000
   -2.3520   -2.9590   -0.2680 C   0  0  0  0  0  0  0  0  0  0  0  0
   -1.6040   -2.9480   -1.4870 O   0  0  0  0  0  0  0  0  0  0  0  0
   -0.2650   -2.6660   -1.4170 C   0  0  0  0  0  0  0  0  0  0  0  0
    0.2530   -1.5890   -0.8580 N   0  0  0  0  0  0  0  0  0  0  0  0
    1.6480   -1.6330   -0.9710 C   0  0  0  0  0  0  0  0  0  0  0  0
    2.7020   -0.7990   -0.5800 C   0  0  0  0  0  0  0  0  0  0  0  0
    3.9640   -1.1560   -0.8570 N   0  0  0  0  0  0  0  0  0  0  0  0
    4.2350   -2.2990   -1.5020 C   0  0  0  0  0  0  0  0  0  0  0  0
    3.2470   -3.1170   -1.8890 N   0  0  0  0  0  0  0  0  0  0  0  0
    1.9640   -2.8190   -1.6440 C   0  0  0  0  0  0  0  0  0  0  0  0
    0.7320   -3.4610   -1.9180 N   0  0  0  0  0  0  0  0  0  0  0  0
    0.5560   -4.7440   -2.6120 C   0  0  0  0  0  0  0  0  0  0  0  0
    1.2710   -5.8320   -1.8480 C   0  0  0  0  0  0  0  0  0  0  0  0
    0.5960   -6.5470   -0.8510 C   0  0  0  0  0  0  0  0  0  0  0  0
    1.2590   -7.5560   -0.1420 C   0  0  0  0  0  0  0  0  0  0  0  0
    2.5970   -7.8510   -0.4310 C   0  0  0  0  0  0  0  0  0  0  0  0
    3.2720   -7.1370   -1.4280 C   0  0  0  0  0  0  0  0  0  0  0  0
    4.6110   -7.4320   -1.7170 N   0  0  0  0  0  0  0  0  0  0  0  0
    2.6090   -6.1270   -2.1370 C   0  0  0  0  0  0  0  0  0  0  0  0
    2.4380    0.4110    0.1030 N   0  0  0  0  0  0  0  0  0  0  0  0
    1.1300    0.9360   -0.3170 C   0  0  0  0  0  0  0  0  0  0  0  0
    2.4240    0.1640    1.5520 C   0  0  0  0  0  0  0  0  0  0  0  0
   -2.2940   -1.9790    0.2010 H   0  0  0  0  0  0  0  0  0  0  0  0
   -3.3920   -3.1970   -0.4830 H   0  0  0  0  0  0  0  0  0  0  0  0
   -1.9400   -3.7080    0.4040 H   0  0  0  0  0  0  0  0  0  0  0  0
    5.2610   -2.5630   -1.7130 H   0  0  0  0  0  0  0  0  0  0  0  0
    0.9700   -4.6730   -3.6160 H   0  0  0  0  0  0  0  0  0  0  0  0
   -0.5040   -4.9800   -2.6740 H   0  0  0  0  0  0  0  0  0  0  0  0
   -0.4360   -6.3190   -0.6280 H   0  0  0  0  0  0  0  0  0  0  0  0
    0.7380   -8.1070    0.6270 H   0  0  0  0  0  0  0  0  0  0  0  0
    3.1080   -8.6290    0.1160 H   0  0  0  0  0  0  0  0  0  0  0  0
    4.8360   -8.1260   -2.4160 H   0  0  0  0  0  0  0  0  0  0  0  0
    5.3510   -6.9510   -1.2260 H   0  0  0  0  0  0  0  0  0  0  0  0
    3.1290   -5.5760   -2.9060 H   0  0  0  0  0  0  0  0  0  0  0  0
    0.3560    0.2090   -0.0810 H   0  0  0  0  0  0  0  0  0  0  0  0
    0.9270    1.8660    0.2080 H   0  0  0  0  0  0  0  0  0  0  0  0
    1.1410    1.1190   -1.3900 H   0  0  0  0  0  0  0  0  0  0  0  0
    1.6490   -0.5620    1.7880 H   0  0  0  0  0  0  0  0  0  0  0  0
    2.2200    1.0950    2.0770 H   0  0  0  0  0  0  0  0  0  0  0  0
    3.3910   -0.2240    1.8630 H   0  0  0  0  0  0  0  0  0  0  0  0
  1 23  1  0  0  0  0
  1 24  1  0  0  0  0
  1 25  1  0  0  0  0
  1  2  1  0  0  0  0
  2  3  1  0  0  0  0
  3  4  2  0  0  0  0
  4  5  1  0  0  0  0
  5  6  2  0  0  0  0
  6  7  1  0  0  0  0
  7  8  2  0  0  0  0
  8 26  1  0  0  0  0
  8  9  1  0  0  0  0
  9 10  2  0  0  0  0
 10  5  1  0  0  0  0
 10 11  1  0  0  0  0
 11  3  1  0  0  0  0
 11 12  1  0  0  0  0
 12 27  1  0  0  0  0
 12 28  1  0  0  0  0
 12 13  1  0  0  0  0
 13 14  2  0  0  0  0
 14 29  1  0  0  0  0
 14 15  1  0  0  0  0
 15 30  1  0  0  0  0
 15 16  2  0  0  0  0
 16 31  1  0  0  0  0
 16 17  1  0  0  0  0
 17 18  1  0  0  0  0
 18 32  1  0  0  0  0
 18 33  1  0  0  0  0
 17 19  2  0  0  0  0
 19 13  1  0  0  0  0
 19 34  1  0  0  0  0
  6 20  1  0  0  0  0
 20 21  1  0  0  0  0
 21 35  1  0  0  0  0
 21 36  1  0  0  0  0
 21 37  1  0  0  0  0
 20 22  1  0  0  0  0
 22 38  1  0  0  0  0
 22 39  1  0  0  0  0
 22 40  1  0  0  0  0
M  END
>  <LOGBIO>
6.0000

>  <PRED_LOGBIO>
5.5900

>  <XV_RES>
0.5330

>  <WHL_TMPL>
2

>  <ANCH>
13-14;8-7

$$$$
ROW25
  -MTS-   01071502053D 0   0.00000     0.00000     0

 52 54  0  0  0  0  0  0  0  0999 V2000
    3.5220   -1.6590    0.0050 C   0  0  0  0  0  0  0  0  0  0  0  0
    2.3430   -0.7120   -0.1970 C   0  0  0  0  0  0  0  0  0  0  0  0
    2.7640    0.7100    0.1690 C   0  0  0  0  0  0  0  0  0  0  0  0
    1.6280    1.6230   -0.0250 N   0  0  0  0  0  0  0  0  0  0  0  0
    0.3400    1.1010   -0.5050 C   0  0  0  0  0  0  0  0  0  0  0  0
    0.4500   -0.4070   -0.7230 C   0  0  0  0  0  0  0  0  0  0  0  0
   -0.8860   -0.9480   -1.2210 C   0  0  0  0  0  0  0  0  0  0  0  0
    1.7650    2.9200    0.2340 C   0  0  0  0  0  0  0  0  0  0  0  0
    3.0790    3.4520    0.7230 O   0  0  0  0  0  0  0  0  0  0  0  0
    0.5980    3.8570    0.0350 C   0  0  0  0  0  0  0  0  0  0  0  0
    0.3280    4.0190   -1.4420 C   0  0  0  0  0  0  0  0  0  0  0  0
    0.8690    4.9450   -2.2440 C   0  0  0  0  0  0  0  0  0  0  0  0
    0.3540    4.7440   -3.5300 N   0  0  0  0  0  0  0  0  0  0  0  0
   -0.4750    3.7180   -3.4810 C   0  0  0  0  0  0  0  0  0  0  0  0
   -1.3070    3.0420   -4.5020 C   0  0  0  0  0  0  0  0  0  0  0  0
   -1.3000    3.4820   -5.8000 N   0  0  0  0  0  0  0  0  0  0  0  0
   -2.0660    1.9980   -4.1470 C   0  0  0  0  0  0  0  0  0  0  0  0
   -2.0710    1.5260   -2.7440 C   0  0  0  0  0  0  0  0  0  0  0  0
   -1.2990    2.1740   -1.8600 C   0  0  0  0  0  0  0  0  0  0  0  0
   -0.5130    3.2440   -2.1960 N   0  0  0  0  0  0  0  0  0  0  0  0
    1.8360    5.9920   -1.8440 C   0  0  0  0  0  0  0  0  0  0  0  0
    1.5120    7.3440   -2.0080 C   0  0  0  0  0  0  0  0  0  0  0  0
    2.4270    8.3340   -1.6300 C   0  0  0  0  0  0  0  0  0  0  0  0
    3.6660    7.9720   -1.0870 C   0  0  0  0  0  0  0  0  0  0  0  0
    4.8030    9.2020   -0.6170 Cl  0  0  0  0  0  0  0  0  0  0  0  0
    3.9900    6.6200   -0.9230 C   0  0  0  0  0  0  0  0  0  0  0  0
    3.0750    5.6300   -1.3010 C   0  0  0  0  0  0  0  0  0  0  0  0
    3.8370   -1.6310    1.0460 H   0  0  0  0  0  0  0  0  0  0  0  0
    3.2230   -2.6720   -0.2560 H   0  0  0  0  0  0  0  0  0  0  0  0
    4.3480   -1.3510   -0.6320 H   0  0  0  0  0  0  0  0  0  0  0  0
    1.5170   -1.0210    0.4400 H   0  0  0  0  0  0  0  0  0  0  0  0
    2.0280   -0.7410   -1.2380 H   0  0  0  0  0  0  0  0  0  0  0  0
    3.5900    1.0190   -0.4670 H   0  0  0  0  0  0  0  0  0  0  0  0
    3.0780    0.7390    1.2110 H   0  0  0  0  0  0  0  0  0  0  0  0
   -0.4320    1.3050    0.2340 H   0  0  0  0  0  0  0  0  0  0  0  0
    0.0800    1.5850   -1.4440 H   0  0  0  0  0  0  0  0  0  0  0  0
    1.2230   -0.6110   -1.4620 H   0  0  0  0  0  0  0  0  0  0  0  0
    0.7110   -0.8910    0.2160 H   0  0  0  0  0  0  0  0  0  0  0  0
   -1.1470   -0.4640   -2.1600 H   0  0  0  0  0  0  0  0  0  0  0  0
   -0.8080   -2.0220   -1.3760 H   0  0  0  0  0  0  0  0  0  0  0  0
   -1.6580   -0.7450   -0.4820 H   0  0  0  0  0  0  0  0  0  0  0  0
   -0.2840    3.4460    0.5220 H   0  0  0  0  0  0  0  0  0  0  0  0
    0.8330    4.8270    0.4690 H   0  0  0  0  0  0  0  0  0  0  0  0
   -1.1190    4.4750   -5.8180 H   0  0  0  0  0  0  0  0  0  0  0  0
   -0.5780    2.9990   -6.3150 H   0  0  0  0  0  0  0  0  0  0  0  0
   -2.6770    1.4990   -4.8850 H   0  0  0  0  0  0  0  0  0  0  0  0
   -2.6770    0.6860   -2.4410 H   0  0  0  0  0  0  0  0  0  0  0  0
   -1.2960    1.8360   -0.8340 H   0  0  0  0  0  0  0  0  0  0  0  0
    0.5570    7.6230   -2.4270 H   0  0  0  0  0  0  0  0  0  0  0  0
    2.1770    9.3770   -1.7570 H   0  0  0  0  0  0  0  0  0  0  0  0
    4.9450    6.3400   -0.5040 H   0  0  0  0  0  0  0  0  0  0  0  0
    3.3240    4.5870   -1.1750 H   0  0  0  0  0  0  0  0  0  0  0  0
  1 28  1  0  0  0  0
  1 29  1  0  0  0  0
  1 30  1  0  0  0  0
  1  2  1  0  0  0  0
  2 31  1  0  0  0  0
  2 32  1  0  0  0  0
  2  3  1  0  0  0  0
  3 33  1  0  0  0  0
  3 34  1  0  0  0  0
  3  4  1  0  0  0  0
  4  5  1  0  0  0  0
  5 35  1  0  0  0  0
  5 36  1  0  0  0  0
  5  6  1  0  0  0  0
  6 37  1  0  0  0  0
  6 38  1  0  0  0  0
  6  7  1  0  0  0  0
  7 39  1  0  0  0  0
  7 40  1  0  0  0  0
  7 41  1  0  0  0  0
  4  8  1  0  0  0  0
  8  9  2  0  0  0  0
  8 10  1  0  0  0  0
 10 42  1  0  0  0  0
 10 43  1  0  0  0  0
 10 11  1  0  0  0  0
 11 12  2  0  0  0  0
 12 13  1  0  0  0  0
 13 14  2  0  0  0  0
 14 15  1  0  0  0  0
 15 16  1  0  0  0  0
 16 44  1  0  0  0  0
 16 45  1  0  0  0  0
 15 17  2  0  0  0  0
 17 46  1  0  0  0  0
 17 18  1  0  0  0  0
 18 47  1  0  0  0  0
 18 19  2  0  0  0  0
 19 48  1  0  0  0  0
 19 20  1  0  0  0  0
 20 11  1  0  0  0  0
 20 14  1  0  0  0  0
 12 21  1  0  0  0  0
 21 22  2  0  0  0  0
 22 49  1  0  0  0  0
 22 23  1  0  0  0  0
 23 50  1  0  0  0  0
 23 24  2  0  0  0  0
 24 25  1  0  0  0  0
 24 26  1  0  0  0  0
 26 51  1  0  0  0  0
 26 27  2  0  0  0  0
 27 21  1  0  0  0  0
 27 52  1  0  0  0  0
M  END
>  <LOGBIO>
5.0700

>  <PRED_LOGBIO>
5.8600

>  <XV_RES>
-1.0510

>  <WHL_TMPL>
2

>  <ANCH>
34-35;22-23

$$$$
ROW26
  -MTS-   01071502053D 0   0.00000     0.00000     0

 57 61  0  0  0  0  0  0  0  0999 V2000
    4.1470    0.5030   -0.2350 C   0  0  0  0  0  0  0  0  0  0  0  0
    2.9140    1.3180    0.1100 C   0  0  0  0  0  0  0  0  0  0  0  0
    3.3070    2.7030    0.1690 O   0  0  0  0  0  0  0  0  0  0  0  0
    2.5040    3.7280   -0.2570 C   0  0  0  0  0  0  0  0  0  0  0  0
    3.0050    4.8290   -0.4780 O   0  0  0  0  0  0  0  0  0  0  0  0
    1.0510    3.4960   -0.4140 C   0  0  0  0  0  0  0  0  0  0  0  0
    0.2370    4.5530   -0.7290 N   0  0  0  0  0  0  0  0  0  0  0  0
   -1.1150    4.4000   -0.8870 C   0  0  0  0  0  0  0  0  0  0  0  0
   -1.7130    3.2100   -0.7430 C   0  0  0  0  0  0  0  0  0  0  0  0
   -3.0350    2.7580   -0.8400 N   0  0  0  0  0  0  0  0  0  0  0  0
   -3.0850    1.4610   -0.5990 C   0  0  0  0  0  0  0  0  0  0  0  0
   -4.1880    0.4740   -0.5630 C   0  0  0  0  0  0  0  0  0  0  0  0
   -3.9460   -0.8140   -0.2840 C   0  0  0  0  0  0  0  0  0  0  0  0
   -2.5750   -1.2950   -0.0020 C   0  0  0  0  0  0  0  0  0  0  0  0
   -2.3720   -2.6200    0.2790 O   0  0  0  0  0  0  0  0  0  0  0  0
   -2.4430   -3.0350    1.6460 C   0  0  0  0  0  0  0  0  0  0  0  0
   -2.1920   -4.5210    1.7340 C   0  0  0  0  0  0  0  0  0  0  0  0
   -0.8880   -5.0020    1.9000 C   0  0  0  0  0  0  0  0  0  0  0  0
   -0.6550   -6.3800    1.9820 C   0  0  0  0  0  0  0  0  0  0  0  0
   -1.7260   -7.2770    1.8980 C   0  0  0  0  0  0  0  0  0  0  0  0
   -3.0300   -6.7970    1.7320 C   0  0  0  0  0  0  0  0  0  0  0  0
   -4.1010   -7.6940    1.6480 C   0  0  0  0  0  0  0  0  0  0  0  0
   -5.4060   -7.2130    1.4820 C   0  0  0  0  0  0  0  0  0  0  0  0
   -5.6390   -5.8350    1.4000 C   0  0  0  0  0  0  0  0  0  0  0  0
   -4.5680   -4.9380    1.4840 C   0  0  0  0  0  0  0  0  0  0  0  0
   -3.2630   -5.4190    1.6500 C   0  0  0  0  0  0  0  0  0  0  0  0
   -1.5290   -0.4580   -0.0170 C   0  0  0  0  0  0  0  0  0  0  0  0
   -1.7150    0.9790   -0.3170 C   0  0  0  0  0  0  0  0  0  0  0  0
   -0.8880    2.0300   -0.4030 C   0  0  0  0  0  0  0  0  0  0  0  0
    0.5660    2.2590   -0.2450 C   0  0  0  0  0  0  0  0  0  0  0  0
    1.4890    1.1150    0.1010 C   0  0  0  0  0  0  0  0  0  0  0  0
    1.5980    1.0040    1.5230 O   0  0  0  0  0  0  0  0  0  0  0  0
    2.4620   -0.0670    1.9120 C   0  0  0  0  0  0  0  0  0  0  0  0
    3.8520   -0.4610   -0.6430 H   0  0  0  0  0  0  0  0  0  0  0  0
    4.6600    1.0360   -1.0330 H   0  0  0  0  0  0  0  0  0  0  0  0
    4.7320    0.4250    0.6790 H   0  0  0  0  0  0  0  0  0  0  0  0
    2.6080    1.0280    1.1130 H   0  0  0  0  0  0  0  0  0  0  0  0
    2.1770    1.1810   -0.6780 H   0  0  0  0  0  0  0  0  0  0  0  0
    0.6460    5.4690   -0.8470 H   0  0  0  0  0  0  0  0  0  0  0  0
   -1.7150    5.2630   -1.1350 H   0  0  0  0  0  0  0  0  0  0  0  0
   -5.1990    0.7960   -0.7650 H   0  0  0  0  0  0  0  0  0  0  0  0
   -4.7680   -1.5150   -0.2640 H   0  0  0  0  0  0  0  0  0  0  0  0
   -3.4310   -2.8100    2.0420 H   0  0  0  0  0  0  0  0  0  0  0  0
   -1.6910   -2.5050    2.2250 H   0  0  0  0  0  0  0  0  0  0  0  0
   -0.0610   -4.3100    1.9650 H   0  0  0  0  0  0  0  0  0  0  0  0
    0.3520   -6.7510    2.1100 H   0  0  0  0  0  0  0  0  0  0  0  0
   -1.5460   -8.3400    1.9610 H   0  0  0  0  0  0  0  0  0  0  0  0
   -3.9220   -8.7570    1.7120 H   0  0  0  0  0  0  0  0  0  0  0  0
   -6.2320   -7.9060    1.4180 H   0  0  0  0  0  0  0  0  0  0  0  0
   -6.6450   -5.4650    1.2720 H   0  0  0  0  0  0  0  0  0  0  0  0
   -4.7470   -3.8750    1.4210 H   0  0  0  0  0  0  0  0  0  0  0  0
   -0.5390   -0.8360    0.1930 H   0  0  0  0  0  0  0  0  0  0  0  0
    2.4720    1.3000   -0.3250 H   0  0  0  0  0  0  0  0  0  0  0  0
    1.0860    0.1890   -0.3050 H   0  0  0  0  0  0  0  0  0  0  0  0
    3.4570    0.1050    1.5070 H   0  0  0  0  0  0  0  0  0  0  0  0
    2.5160   -0.1130    2.9980 H   0  0  0  0  0  0  0  0  0  0  0  0
    2.0720   -1.0060    1.5270 H   0  0  0  0  0  0  0  0  0  0  0  0
  1 34  1  0  0  0  0
  1 35  1  0  0  0  0
  1 36  1  0  0  0  0
  1  2  1  0  0  0  0
  2 37  1  0  0  0  0
  2 38  1  0  0  0  0
  2  3  1  0  0  0  0
  3  4  1  0  0  0  0
  4  5  2  0  0  0  0
  4  6  1  0  0  0  0
  6  7  1  0  0  0  0
  7 39  1  0  0  0  0
  7  8  1  0  0  0  0
  8 40  1  0  0  0  0
  8  9  2  0  0  0  0
  9 10  1  0  0  0  0
 10 11  2  0  0  0  0
 11 12  1  0  0  0  0
 12 41  1  0  0  0  0
 12 13  2  0  0  0  0
 13 42  1  0  0  0  0
 13 14  1  0  0  0  0
 14 15  1  0  0  0  0
 15 16  1  0  0  0  0
 16 43  1  0  0  0  0
 16 44  1  0  0  0  0
 16 17  1  0  0  0  0
 17 18  2  0  0  0  0
 18 45  1  0  0  0  0
 18 19  1  0  0  0  0
 19 46  1  0  0  0  0
 19 20  2  0  0  0  0
 20 47  1  0  0  0  0
 20 21  1  0  0  0  0
 21 22  1  0  0  0  0
 22 48  1  0  0  0  0
 22 23  2  0  0  0  0
 23 49  1  0  0  0  0
 23 24  1  0  0  0  0
 24 50  1  0  0  0  0
 24 25  2  0  0  0  0
 25 51  1  0  0  0  0
 25 26  1  0  0  0  0
 26 17  1  0  0  0  0
 26 21  2  0  0  0  0
 14 27  2  0  0  0  0
 27 52  1  0  0  0  0
 27 28  1  0  0  0  0
 28 11  1  0  0  0  0
 28 29  2  0  0  0  0
 29  9  1  0  0  0  0
 29 30  1  0  0  0  0
 30  6  2  0  0  0  0
 30 31  1  0  0  0  0
 31 53  1  0  0  0  0
 31 54  1  0  0  0  0
 31 32  1  0  0  0  0
 32 33  1  0  0  0  0
 33 55  1  0  0  0  0
 33 56  1  0  0  0  0
 33 57  1  0  0  0  0
M  END
>  <LOGBIO>
7.2600

>  <PRED_LOGBIO>
7.5200

>  <XV_RES>
-0.5070

>  <WHL_TMPL>
3

>  <ANCH>
23-24;11-9

$$$$
ROW27
  -MTS-   01071502053D 0   0.00000     0.00000     0

 52 54  0  0  0  0  0  0  0  0999 V2000
    3.5220   -1.6600    0.0050 C   0  0  0  0  0  0  0  0  0  0  0  0
    2.3430   -0.7120   -0.1960 C   0  0  0  0  0  0  0  0  0  0  0  0
    2.7640    0.7100    0.1700 C   0  0  0  0  0  0  0  0  0  0  0  0
    1.6280    1.6230   -0.0240 N   0  0  0  0  0  0  0  0  0  0  0  0
    0.3400    1.1010   -0.5040 C   0  0  0  0  0  0  0  0  0  0  0  0
    0.4500   -0.4070   -0.7220 C   0  0  0  0  0  0  0  0  0  0  0  0
   -0.8870   -0.9480   -1.2200 C   0  0  0  0  0  0  0  0  0  0  0  0
    1.7650    2.9200    0.2340 C   0  0  0  0  0  0  0  0  0  0  0  0
    3.0790    3.4520    0.7230 O   0  0  0  0  0  0  0  0  0  0  0  0
    0.5980    3.8570    0.0350 C   0  0  0  0  0  0  0  0  0  0  0  0
    0.3280    4.0190   -1.4420 C   0  0  0  0  0  0  0  0  0  0  0  0
    0.8700    4.9450   -2.2450 C   0  0  0  0  0  0  0  0  0  0  0  0
    0.3540    4.7440   -3.5300 N   0  0  0  0  0  0  0  0  0  0  0  0
   -0.4740    3.7170   -3.4810 C   0  0  0  0  0  0  0  0  0  0  0  0
   -1.3020    3.0490   -4.5100 C   0  0  0  0  0  0  0  0  0  0  0  0
   -2.0580    2.0060   -4.1440 C   0  0  0  0  0  0  0  0  0  0  0  0
   -2.0620    1.5360   -2.7400 C   0  0  0  0  0  0  0  0  0  0  0  0
   -1.2940    2.1750   -1.8460 C   0  0  0  0  0  0  0  0  0  0  0  0
   -0.5130    3.2440   -2.1960 N   0  0  0  0  0  0  0  0  0  0  0  0
   -2.8340    0.4690   -2.3620 N   0  3  0  0  0  0  0  0  0  0  0  0
   -2.3700   -0.6820   -2.4130 O   0  0  0  0  0  0  0  0  0  0  0  0
   -4.0520    0.6620   -1.9510 O   0  5  0  0  0  0  0  0  0  0  0  0
    1.8370    5.9920   -1.8440 C   0  0  0  0  0  0  0  0  0  0  0  0
    1.5130    7.3440   -2.0090 C   0  0  0  0  0  0  0  0  0  0  0  0
    2.4280    8.3330   -1.6300 C   0  0  0  0  0  0  0  0  0  0  0  0
    3.6660    7.9710   -1.0870 C   0  0  0  0  0  0  0  0  0  0  0  0
    3.9900    6.6190   -0.9230 C   0  0  0  0  0  0  0  0  0  0  0  0
    3.0750    5.6290   -1.3010 C   0  0  0  0  0  0  0  0  0  0  0  0
    3.8360   -1.6310    1.0470 H   0  0  0  0  0  0  0  0  0  0  0  0
    3.2220   -2.6730   -0.2550 H   0  0  0  0  0  0  0  0  0  0  0  0
    4.3480   -1.3510   -0.6320 H   0  0  0  0  0  0  0  0  0  0  0  0
    1.5160   -1.0210    0.4410 H   0  0  0  0  0  0  0  0  0  0  0  0
    2.0280   -0.7410   -1.2370 H   0  0  0  0  0  0  0  0  0  0  0  0
    3.5900    1.0190   -0.4670 H   0  0  0  0  0  0  0  0  0  0  0  0
    3.0780    0.7390    1.2110 H   0  0  0  0  0  0  0  0  0  0  0  0
   -0.4320    1.3050    0.2350 H   0  0  0  0  0  0  0  0  0  0  0  0
    0.0800    1.5850   -1.4430 H   0  0  0  0  0  0  0  0  0  0  0  0
    1.2220   -0.6110   -1.4610 H   0  0  0  0  0  0  0  0  0  0  0  0
    0.7100   -0.8910    0.2170 H   0  0  0  0  0  0  0  0  0  0  0  0
   -1.1470   -0.4640   -2.1590 H   0  0  0  0  0  0  0  0  0  0  0  0
   -0.8080   -2.0220   -1.3760 H   0  0  0  0  0  0  0  0  0  0  0  0
   -1.6580   -0.7440   -0.4810 H   0  0  0  0  0  0  0  0  0  0  0  0
   -0.2840    3.4470    0.5220 H   0  0  0  0  0  0  0  0  0  0  0  0
    0.8340    4.8270    0.4690 H   0  0  0  0  0  0  0  0  0  0  0  0
   -1.2970    3.3950   -5.5330 H   0  0  0  0  0  0  0  0  0  0  0  0
   -2.6710    1.5030   -4.8780 H   0  0  0  0  0  0  0  0  0  0  0  0
   -1.2920    1.8370   -0.8200 H   0  0  0  0  0  0  0  0  0  0  0  0
    0.5580    7.6230   -2.4280 H   0  0  0  0  0  0  0  0  0  0  0  0
    2.1790    9.3760   -1.7570 H   0  0  0  0  0  0  0  0  0  0  0  0
    4.3720    8.7350   -0.7950 H   0  0  0  0  0  0  0  0  0  0  0  0
    4.9450    6.3390   -0.5040 H   0  0  0  0  0  0  0  0  0  0  0  0
    3.3250    4.5860   -1.1740 H   0  0  0  0  0  0  0  0  0  0  0  0
  1 29  1  0  0  0  0
  1 30  1  0  0  0  0
  1 31  1  0  0  0  0
  1  2  1  0  0  0  0
  2 32  1  0  0  0  0
  2 33  1  0  0  0  0
  2  3  1  0  0  0  0
  3 34  1  0  0  0  0
  3 35  1  0  0  0  0
  3  4  1  0  0  0  0
  4  5  1  0  0  0  0
  5 36  1  0  0  0  0
  5 37  1  0  0  0  0
  5  6  1  0  0  0  0
  6 38  1  0  0  0  0
  6 39  1  0  0  0  0
  6  7  1  0  0  0  0
  7 40  1  0  0  0  0
  7 41  1  0  0  0  0
  7 42  1  0  0  0  0
  4  8  1  0  0  0  0
  8  9  2  0  0  0  0
  8 10  1  0  0  0  0
 10 43  1  0  0  0  0
 10 44  1  0  0  0  0
 10 11  1  0  0  0  0
 11 12  2  0  0  0  0
 12 13  1  0  0  0  0
 13 14  2  0  0  0  0
 14 15  1  0  0  0  0
 15 45  1  0  0  0  0
 15 16  2  0  0  0  0
 16 46  1  0  0  0  0
 16 17  1  0  0  0  0
 17 18  2  0  0  0  0
 18 47  1  0  0  0  0
 18 19  1  0  0  0  0
 19 11  1  0  0  0  0
 19 14  1  0  0  0  0
 17 20  1  0  0  0  0
 20 21  2  0  0  0  0
 20 22  1  0  0  0  0
 12 23  1  0  0  0  0
 23 24  2  0  0  0  0
 24 48  1  0  0  0  0
 24 25  1  0  0  0  0
 25 49  1  0  0  0  0
 25 26  2  0  0  0  0
 26 50  1  0  0  0  0
 26 27  1  0  0  0  0
 27 51  1  0  0  0  0
 27 28  2  0  0  0  0
 28 23  1  0  0  0  0
 28 52  1  0  0  0  0
M  CHG  2  20   1  22  -1
M  END
>  <LOGBIO>
5.4700

>  <PRED_LOGBIO>
5.8200

>  <XV_RES>
-0.4200

>  <WHL_TMPL>
2

>  <ANCH>
34-35;22-23

$$$$
ROW28
  -MTS-   01071502053D 0   0.00000     0.00000     0

 39 41  0  0  0  0  0  0  0  0999 V2000
   -2.2760   -3.6080   -0.3580 C   0  0  0  0  0  0  0  0  0  0  0  0
   -1.6040   -2.9480   -1.4870 N   0  0  0  0  0  0  0  0  0  0  0  0
   -0.2650   -2.6660   -1.4170 C   0  0  0  0  0  0  0  0  0  0  0  0
    0.2530   -1.5890   -0.8580 N   0  0  0  0  0  0  0  0  0  0  0  0
    1.6480   -1.6330   -0.9710 C   0  0  0  0  0  0  0  0  0  0  0  0
    2.7020   -0.7990   -0.5800 C   0  0  0  0  0  0  0  0  0  0  0  0
    3.9640   -1.1560   -0.8570 N   0  0  0  0  0  0  0  0  0  0  0  0
    4.2350   -2.2990   -1.5020 C   0  0  0  0  0  0  0  0  0  0  0  0
    3.2470   -3.1170   -1.8890 N   0  0  0  0  0  0  0  0  0  0  0  0
    1.9640   -2.8190   -1.6440 C   0  0  0  0  0  0  0  0  0  0  0  0
    0.7320   -3.4610   -1.9180 N   0  0  0  0  0  0  0  0  0  0  0  0
    0.5560   -4.7440   -2.6120 C   0  0  0  0  0  0  0  0  0  0  0  0
    1.2710   -5.8320   -1.8480 C   0  0  0  0  0  0  0  0  0  0  0  0
    2.6090   -6.1270   -2.1370 C   0  0  0  0  0  0  0  0  0  0  0  0
    3.2720   -7.1370   -1.4280 C   0  0  0  0  0  0  0  0  0  0  0  0
    2.5970   -7.8510   -0.4310 C   0  0  0  0  0  0  0  0  0  0  0  0
    1.2590   -7.5560   -0.1420 C   0  0  0  0  0  0  0  0  0  0  0  0
    0.5960   -6.5470   -0.8510 C   0  0  0  0  0  0  0  0  0  0  0  0
    2.4380    0.4110    0.1030 N   0  0  0  0  0  0  0  0  0  0  0  0
    1.1300    0.9360   -0.3170 C   0  0  0  0  0  0  0  0  0  0  0  0
    2.4240    0.1640    1.5520 C   0  0  0  0  0  0  0  0  0  0  0  0
   -2.1840   -2.9870    0.5310 H   0  0  0  0  0  0  0  0  0  0  0  0
   -3.3280   -3.7490   -0.5940 H   0  0  0  0  0  0  0  0  0  0  0  0
   -1.8130   -4.5750   -0.1750 H   0  0  0  0  0  0  0  0  0  0  0  0
   -2.1290   -2.7040   -2.3140 H   0  0  0  0  0  0  0  0  0  0  0  0
    5.2610   -2.5630   -1.7130 H   0  0  0  0  0  0  0  0  0  0  0  0
    0.9700   -4.6730   -3.6160 H   0  0  0  0  0  0  0  0  0  0  0  0
   -0.5040   -4.9800   -2.6740 H   0  0  0  0  0  0  0  0  0  0  0  0
    3.1290   -5.5760   -2.9060 H   0  0  0  0  0  0  0  0  0  0  0  0
    4.3030   -7.3640   -1.6510 H   0  0  0  0  0  0  0  0  0  0  0  0
    3.1080   -8.6290    0.1160 H   0  0  0  0  0  0  0  0  0  0  0  0
    0.7380   -8.1070    0.6270 H   0  0  0  0  0  0  0  0  0  0  0  0
   -0.4360   -6.3190   -0.6280 H   0  0  0  0  0  0  0  0  0  0  0  0
    0.3560    0.2090   -0.0810 H   0  0  0  0  0  0  0  0  0  0  0  0
    0.9270    1.8660    0.2080 H   0  0  0  0  0  0  0  0  0  0  0  0
    1.1410    1.1190   -1.3900 H   0  0  0  0  0  0  0  0  0  0  0  0
    1.6490   -0.5620    1.7880 H   0  0  0  0  0  0  0  0  0  0  0  0
    2.2200    1.0950    2.0770 H   0  0  0  0  0  0  0  0  0  0  0  0
    3.3910   -0.2240    1.8630 H   0  0  0  0  0  0  0  0  0  0  0  0
  1 22  1  0  0  0  0
  1 23  1  0  0  0  0
  1 24  1  0  0  0  0
  1  2  1  0  0  0  0
  2 25  1  0  0  0  0
  2  3  1  0  0  0  0
  3  4  2  0  0  0  0
  4  5  1  0  0  0  0
  5  6  2  0  0  0  0
  6  7  1  0  0  0  0
  7  8  2  0  0  0  0
  8 26  1  0  0  0  0
  8  9  1  0  0  0  0
  9 10  2  0  0  0  0
 10  5  1  0  0  0  0
 10 11  1  0  0  0  0
 11  3  1  0  0  0  0
 11 12  1  0  0  0  0
 12 27  1  0  0  0  0
 12 28  1  0  0  0  0
 12 13  1  0  0  0  0
 13 14  2  0  0  0  0
 14 29  1  0  0  0  0
 14 15  1  0  0  0  0
 15 30  1  0  0  0  0
 15 16  2  0  0  0  0
 16 31  1  0  0  0  0
 16 17  1  0  0  0  0
 17 32  1  0  0  0  0
 17 18  2  0  0  0  0
 18 13  1  0  0  0  0
 18 33  1  0  0  0  0
  6 19  1  0  0  0  0
 19 20  1  0  0  0  0
 20 34  1  0  0  0  0
 20 35  1  0  0  0  0
 20 36  1  0  0  0  0
 19 21  1  0  0  0  0
 21 37  1  0  0  0  0
 21 38  1  0  0  0  0
 21 39  1  0  0  0  0
M  END
>  <LOGBIO>
4.7700

>  <PRED_LOGBIO>
5.3900

>  <XV_RES>
-0.8010

>  <WHL_TMPL>
2

>  <ANCH>
13-14;9-8

$$$$
ROW29
  -MTS-   01071502053D 0   0.00000     0.00000     0

 31 35  0  0  0  0  0  0  0  0999 V2000
    4.9100   -3.5040   -2.2090 Cl  0  0  0  0  0  0  0  0  0  0  0  0
    3.8240   -2.3440   -1.5010 C   0  0  0  0  0  0  0  0  0  0  0  0
    4.3320   -1.1870   -0.8980 C   0  0  0  0  0  0  0  0  0  0  0  0
    3.4580   -0.2540   -0.3280 C   0  0  0  0  0  0  0  0  0  0  0  0
    2.0760   -0.4760   -0.3620 C   0  0  0  0  0  0  0  0  0  0  0  0
    1.5680   -1.6330   -0.9660 C   0  0  0  0  0  0  0  0  0  0  0  0
    2.4420   -2.5670   -1.5350 C   0  0  0  0  0  0  0  0  0  0  0  0
    0.1590   -1.5860   -0.8500 N   0  0  0  0  0  0  0  0  0  0  0  0
   -0.1950   -0.4360   -0.1950 C   0  0  0  0  0  0  0  0  0  0  0  0
    0.8970    0.2730    0.1250 C   0  0  0  0  0  0  0  0  0  0  0  0
    0.7970    1.4670    0.7890 N   0  0  0  0  0  0  0  0  0  0  0  0
   -0.4180    1.9850    1.1510 C   0  0  0  0  0  0  0  0  0  0  0  0
   -1.5720    1.3590    0.8810 C   0  0  0  0  0  0  0  0  0  0  0  0
   -2.9200    1.6470    1.1250 N   0  0  0  0  0  0  0  0  0  0  0  0
   -3.6790    0.6820    0.6430 C   0  0  0  0  0  0  0  0  0  0  0  0
   -5.1430    0.4620    0.6160 C   0  0  0  0  0  0  0  0  0  0  0  0
   -5.6590   -0.6350    0.0450 C   0  0  0  0  0  0  0  0  0  0  0  0
   -4.7900   -1.6610   -0.5740 C   0  0  0  0  0  0  0  0  0  0  0  0
   -3.4570   -1.5260   -0.5850 C   0  0  0  0  0  0  0  0  0  0  0  0
   -2.8090   -0.3430    0.0240 C   0  0  0  0  0  0  0  0  0  0  0  0
   -1.5400    0.0640    0.1660 C   0  0  0  0  0  0  0  0  0  0  0  0
    5.3980   -1.0150   -0.8710 H   0  0  0  0  0  0  0  0  0  0  0  0
    3.8500    0.6390    0.1380 H   0  0  0  0  0  0  0  0  0  0  0  0
    2.0510   -3.4590   -2.0010 H   0  0  0  0  0  0  0  0  0  0  0  0
   -0.4820   -2.2860   -1.1940 H   0  0  0  0  0  0  0  0  0  0  0  0
    1.6380    1.9780    1.0150 H   0  0  0  0  0  0  0  0  0  0  0  0
   -0.4480    2.9310    1.6730 H   0  0  0  0  0  0  0  0  0  0  0  0
   -5.8010    1.1940    1.0600 H   0  0  0  0  0  0  0  0  0  0  0  0
   -6.7300   -0.7740    0.0380 H   0  0  0  0  0  0  0  0  0  0  0  0
   -5.2390   -2.5330   -1.0260 H   0  0  0  0  0  0  0  0  0  0  0  0
   -2.8480   -2.2900   -1.0450 H   0  0  0  0  0  0  0  0  0  0  0  0
  1  2  1  0  0  0  0
  2  3  2  0  0  0  0
  3 22  1  0  0  0  0
  3  4  1  0  0  0  0
  4 23  1  0  0  0  0
  4  5  2  0  0  0  0
  5  6  1  0  0  0  0
  6  7  2  0  0  0  0
  7  2  1  0  0  0  0
  7 24  1  0  0  0  0
  6  8  1  0  0  0  0
  8 25  1  0  0  0  0
  8  9  1  0  0  0  0
  9 10  2  0  0  0  0
 10  5  1  0  0  0  0
 10 11  1  0  0  0  0
 11 26  1  0  0  0  0
 11 12  1  0  0  0  0
 12 27  1  0  0  0  0
 12 13  2  0  0  0  0
 13 14  1  0  0  0  0
 14 15  2  0  0  0  0
 15 16  1  0  0  0  0
 16 28  1  0  0  0  0
 16 17  2  0  0  0  0
 17 29  1  0  0  0  0
 17 18  1  0  0  0  0
 18 30  1  0  0  0  0
 18 19  2  0  0  0  0
 19 31  1  0  0  0  0
 19 20  1  0  0  0  0
 20 15  1  0  0  0  0
 20 21  2  0  0  0  0
 21  9  1  0  0  0  0
 21 13  1  0  0  0  0
M  END
>  <LOGBIO>
8.0000

>  <PRED_LOGBIO>
7.4700

>  <XV_RES>
0.6290

>  <WHL_TMPL>
2

>  <ANCH>
14-15;11-13

$$$$
ROW30
  -MTS-   01071502053D 0   0.00000     0.00000     0

 40 42  0  0  0  0  0  0  0  0999 V2000
    1.1880   -2.2220    1.6240 C   0  0  0  0  0  0  0  0  0  0  0  0
    2.4130   -2.7870    1.0390 N   0  0  0  0  0  0  0  0  0  0  0  0
    2.2240   -4.2250    0.8020 C   0  0  0  0  0  0  0  0  0  0  0  0
    2.6920   -2.1390   -0.1880 C   0  0  0  0  0  0  0  0  0  0  0  0
    3.9570   -2.0060   -0.6080 N   0  0  0  0  0  0  0  0  0  0  0  0
    4.2420   -1.3960   -1.7670 C   0  0  0  0  0  0  0  0  0  0  0  0
    3.2640   -0.9020   -2.5370 N   0  0  0  0  0  0  0  0  0  0  0  0
    1.9780   -1.0010   -2.1760 C   0  0  0  0  0  0  0  0  0  0  0  0
    1.6480   -1.6330   -0.9710 C   0  0  0  0  0  0  0  0  0  0  0  0
    0.2530   -1.5890   -0.8580 N   0  0  0  0  0  0  0  0  0  0  0  0
   -0.2520   -0.9760   -1.9120 C   0  0  0  0  0  0  0  0  0  0  0  0
   -2.0840   -0.6750   -2.2090 Br  0  0  0  0  0  0  0  0  0  0  0  0
    0.7550   -0.5910   -2.7570 N   0  0  0  0  0  0  0  0  0  0  0  0
    0.5940    0.1180   -4.0350 C   0  0  0  0  0  0  0  0  0  0  0  0
    1.1640   -0.7230   -5.1530 C   0  0  0  0  0  0  0  0  0  0  0  0
    0.3470   -1.6390   -5.8260 C   0  0  0  0  0  0  0  0  0  0  0  0
    0.8750   -2.4180   -6.8620 C   0  0  0  0  0  0  0  0  0  0  0  0
    2.2210   -2.2820   -7.2240 C   0  0  0  0  0  0  0  0  0  0  0  0
    3.0380   -1.3660   -6.5510 C   0  0  0  0  0  0  0  0  0  0  0  0
    4.3970   -1.2290   -6.9170 N   0  0  0  0  0  0  0  0  0  0  0  0
    5.3240   -1.9800   -6.3280 C   0  0  0  0  0  0  0  0  0  0  0  0
    4.9930   -2.8070   -5.4520 O   0  0  0  0  0  0  0  0  0  0  0  0
    6.6020   -1.8500   -6.6720 N   0  0  0  0  0  0  0  0  0  0  0  0
    2.5090   -0.5870   -5.5150 C   0  0  0  0  0  0  0  0  0  0  0  0
    0.3570   -2.3710    0.9380 H   0  0  0  0  0  0  0  0  0  0  0  0
    0.9740   -2.7200    2.5670 H   0  0  0  0  0  0  0  0  0  0  0  0
    1.3280   -1.1570    1.8000 H   0  0  0  0  0  0  0  0  0  0  0  0
    1.3930   -4.3740    0.1160 H   0  0  0  0  0  0  0  0  0  0  0  0
    2.0100   -4.7230    1.7450 H   0  0  0  0  0  0  0  0  0  0  0  0
    3.1310   -4.6440    0.3690 H   0  0  0  0  0  0  0  0  0  0  0  0
    5.2710   -1.3020   -2.0820 H   0  0  0  0  0  0  0  0  0  0  0  0
    1.1210    1.0680   -3.9920 H   0  0  0  0  0  0  0  0  0  0  0  0
   -0.4630    0.2980   -4.2200 H   0  0  0  0  0  0  0  0  0  0  0  0
   -0.6910   -1.7440   -5.5470 H   0  0  0  0  0  0  0  0  0  0  0  0
    0.2450   -3.1250   -7.3820 H   0  0  0  0  0  0  0  0  0  0  0  0
    2.6280   -2.8840   -8.0230 H   0  0  0  0  0  0  0  0  0  0  0  0
    4.6650   -0.5600   -7.6250 H   0  0  0  0  0  0  0  0  0  0  0  0
    6.8690   -1.1820   -7.3810 H   0  0  0  0  0  0  0  0  0  0  0  0
    7.3060   -2.4210   -6.2260 H   0  0  0  0  0  0  0  0  0  0  0  0
    3.1390    0.1200   -4.9950 H   0  0  0  0  0  0  0  0  0  0  0  0
  1 25  1  0  0  0  0
  1 26  1  0  0  0  0
  1 27  1  0  0  0  0
  1  2  1  0  0  0  0
  2  3  1  0  0  0  0
  3 28  1  0  0  0  0
  3 29  1  0  0  0  0
  3 30  1  0  0  0  0
  2  4  1  0  0  0  0
  4  5  1  0  0  0  0
  5  6  2  0  0  0  0
  6 31  1  0  0  0  0
  6  7  1  0  0  0  0
  7  8  2  0  0  0  0
  8  9  1  0  0  0  0
  9  4  2  0  0  0  0
  9 10  1  0  0  0  0
 10 11  2  0  0  0  0
 11 12  1  0  0  0  0
 11 13  1  0  0  0  0
 13  8  1  0  0  0  0
 13 14  1  0  0  0  0
 14 32  1  0  0  0  0
 14 33  1  0  0  0  0
 14 15  1  0  0  0  0
 15 16  2  0  0  0  0
 16 34  1  0  0  0  0
 16 17  1  0  0  0  0
 17 35  1  0  0  0  0
 17 18  2  0  0  0  0
 18 36  1  0  0  0  0
 18 19  1  0  0  0  0
 19 20  1  0  0  0  0
 20 37  1  0  0  0  0
 20 21  1  0  0  0  0
 21 22  2  0  0  0  0
 21 23  1  0  0  0  0
 23 38  1  0  0  0  0
 23 39  1  0  0  0  0
 19 24  2  0  0  0  0
 24 15  1  0  0  0  0
 24 40  1  0  0  0  0
M  END
>  <LOGBIO>
7.6000

>  <PRED_LOGBIO>
6.5800

>  <XV_RES>
1.4560

>  <WHL_TMPL>
2

>  <ANCH>
13-14;16-17

$$$$
ROW31
  -MTS-   01071502053D 0   0.00000     0.00000     0

 43 46  0  0  0  0  0  0  0  0999 V2000
    3.0050    4.8290   -0.4780 C   0  0  0  0  0  0  0  0  0  0  0  0
    2.4060    3.5130   -0.2140 N   0  0  0  0  0  0  0  0  0  0  0  0
    1.3980    3.2200   -1.2430 C   0  0  0  0  0  0  0  0  0  0  0  0
    0.7260    1.8570   -0.9970 C   0  0  0  0  0  0  0  0  0  0  0  0
    0.2170    1.7340    0.3760 N   0  0  0  0  0  0  0  0  0  0  0  0
    1.1590    2.1430    1.4270 C   0  0  0  0  0  0  0  0  0  0  0  0
    0.6850    2.4270    2.8640 C   0  0  0  0  0  0  0  0  0  0  0  0
    0.0910    1.2540    3.5210 N   0  0  0  0  0  0  0  0  0  0  0  0
   -0.8570    0.4610    3.0580 C   0  0  0  0  0  0  0  0  0  0  0  0
   -1.2670   -0.6550    3.9400 C   0  0  0  0  0  0  0  0  0  0  0  0
   -0.6190   -1.8920    3.8490 C   0  0  0  0  0  0  0  0  0  0  0  0
   -1.0070   -2.9480    4.6830 C   0  0  0  0  0  0  0  0  0  0  0  0
   -2.0420   -2.7650    5.6080 C   0  0  0  0  0  0  0  0  0  0  0  0
   -2.6900   -1.5280    5.6980 C   0  0  0  0  0  0  0  0  0  0  0  0
   -2.3020   -0.4720    4.8640 C   0  0  0  0  0  0  0  0  0  0  0  0
   -3.1070    1.0660    4.9770 Cl  0  0  0  0  0  0  0  0  0  0  0  0
   -1.5580    0.5600    1.7580 C   0  0  0  0  0  0  0  0  0  0  0  0
   -2.8450    0.0100    1.7630 C   0  0  0  0  0  0  0  0  0  0  0  0
   -3.6110    0.0080    0.5910 C   0  0  0  0  0  0  0  0  0  0  0  0
   -5.2110   -0.6760    0.5970 Cl  0  0  0  0  0  0  0  0  0  0  0  0
   -3.0890    0.5570   -0.5870 C   0  0  0  0  0  0  0  0  0  0  0  0
   -1.8020    1.1070   -0.5920 C   0  0  0  0  0  0  0  0  0  0  0  0
   -1.0360    1.1090    0.5800 C   0  0  0  0  0  0  0  0  0  0  0  0
    1.8230    3.5020    1.1360 C   0  0  0  0  0  0  0  0  0  0  0  0
    2.2220    5.5700   -0.6270 H   0  0  0  0  0  0  0  0  0  0  0  0
    3.5390    5.1160    0.4250 H   0  0  0  0  0  0  0  0  0  0  0  0
    3.6560    4.7140   -1.3420 H   0  0  0  0  0  0  0  0  0  0  0  0
    1.9370    3.1310   -2.1840 H   0  0  0  0  0  0  0  0  0  0  0  0
    0.6270    3.9860   -1.2080 H   0  0  0  0  0  0  0  0  0  0  0  0
    1.5090    1.1080   -1.1000 H   0  0  0  0  0  0  0  0  0  0  0  0
   -0.1090    1.7660   -1.6900 H   0  0  0  0  0  0  0  0  0  0  0  0
    1.9510    1.3990    1.4860 H   0  0  0  0  0  0  0  0  0  0  0  0
   -0.1160    3.1590    2.7760 H   0  0  0  0  0  0  0  0  0  0  0  0
    1.5500    2.7470    3.4420 H   0  0  0  0  0  0  0  0  0  0  0  0
    0.1790   -2.0330    3.1360 H   0  0  0  0  0  0  0  0  0  0  0  0
   -0.5070   -3.9030    4.6130 H   0  0  0  0  0  0  0  0  0  0  0  0
   -2.3410   -3.5800    6.2510 H   0  0  0  0  0  0  0  0  0  0  0  0
   -3.4880   -1.3870    6.4120 H   0  0  0  0  0  0  0  0  0  0  0  0
   -3.2480   -0.4140    2.6710 H   0  0  0  0  0  0  0  0  0  0  0  0
   -3.6790    0.5560   -1.4910 H   0  0  0  0  0  0  0  0  0  0  0  0
   -1.3990    1.5310   -1.5000 H   0  0  0  0  0  0  0  0  0  0  0  0
    1.0260    4.2420    1.1350 H   0  0  0  0  0  0  0  0  0  0  0  0
    2.6160    3.6530    1.8650 H   0  0  0  0  0  0  0  0  0  0  0  0
  1 25  1  0  0  0  0
  1 26  1  0  0  0  0
  1 27  1  0  0  0  0
  1  2  1  0  0  0  0
  2  3  1  0  0  0  0
  3 28  1  0  0  0  0
  3 29  1  0  0  0  0
  3  4  1  0  0  0  0
  4 30  1  0  0  0  0
  4 31  1  0  0  0  0
  4  5  1  0  0  0  0
  5  6  1  0  0  0  0
  6 32  1  0  0  0  0
  6  7  1  0  0  0  0
  7 33  1  0  0  0  0
  7 34  1  0  0  0  0
  7  8  1  0  0  0  0
  8  9  2  0  0  0  0
  9 10  1  0  0  0  0
 10 11  2  0  0  0  0
 11 35  1  0  0  0  0
 11 12  1  0  0  0  0
 12 36  1  0  0  0  0
 12 13  2  0  0  0  0
 13 37  1  0  0  0  0
 13 14  1  0  0  0  0
 14 38  1  0  0  0  0
 14 15  2  0  0  0  0
 15 10  1  0  0  0  0
 15 16  1  0  0  0  0
  9 17  1  0  0  0  0
 17 18  2  0  0  0  0
 18 39  1  0  0  0  0
 18 19  1  0  0  0  0
 19 20  1  0  0  0  0
 19 21  2  0  0  0  0
 21 40  1  0  0  0  0
 21 22  1  0  0  0  0
 22 41  1  0  0  0  0
 22 23  2  0  0  0  0
 23  5  1  0  0  0  0
 23 17  1  0  0  0  0
  6 24  1  0  0  0  0
 24  2  1  0  0  0  0
 24 42  1  0  0  0  0
 24 43  1  0  0  0  0
M  END
>  <LOGBIO>
6.1000

>  <PRED_LOGBIO>
6.0500

>  <XV_RES>
-0.4500

>  <WHL_TMPL>
3

>  <ANCH>
25-24;1-5

$$$$
ROW32
  -MTS-   01071502053D 0   0.00000     0.00000     0

 46 49  0  0  0  0  0  0  0  0999 V2000
    3.2230   -4.6020   -4.0260 C   0  0  0  0  0  0  0  0  0  0  0  0
    3.7880   -3.4350   -3.4220 O   0  0  0  0  0  0  0  0  0  0  0  0
    2.9340   -2.5200   -2.8670 C   0  0  0  0  0  0  0  0  0  0  0  0
    2.5800   -2.6300   -1.5790 C   0  0  0  0  0  0  0  0  0  0  0  0
    1.6570   -1.6420   -0.9770 C   0  0  0  0  0  0  0  0  0  0  0  0
    1.1660   -1.5340    0.2440 N   0  0  0  0  0  0  0  0  0  0  0  0
    0.3340   -0.4080    0.2780 C   0  0  0  0  0  0  0  0  0  0  0  0
    0.3460    0.1400   -0.9450 C   0  0  0  0  0  0  0  0  0  0  0  0
    1.1660   -0.6160   -1.7400 N   0  0  0  0  0  0  0  0  0  0  0  0
    1.5300   -0.4870   -3.1010 C   0  0  0  0  0  0  0  0  0  0  0  0
    1.0140    0.5710   -3.8600 C   0  0  0  0  0  0  0  0  0  0  0  0
    1.3710    0.7040   -5.2070 C   0  0  0  0  0  0  0  0  0  0  0  0
    2.2430   -0.2190   -5.7960 C   0  0  0  0  0  0  0  0  0  0  0  0
    2.7580   -1.2770   -5.0370 C   0  0  0  0  0  0  0  0  0  0  0  0
    2.4020   -1.4110   -3.6900 C   0  0  0  0  0  0  0  0  0  0  0  0
    2.6270   -0.0750   -7.2490 C   0  0  0  0  0  0  0  0  0  0  0  0
    1.6350   -0.8440   -8.1160 C   0  0  0  0  0  0  0  0  0  0  0  0
    2.6050    1.4010   -7.6370 C   0  0  0  0  0  0  0  0  0  0  0  0
   -0.4210    0.0860    1.4510 C   0  0  0  0  0  0  0  0  0  0  0  0
   -1.6480    0.1680    1.4020 O   0  0  0  0  0  0  0  0  0  0  0  0
    0.2990    0.4800    2.6820 C   0  0  0  0  0  0  0  0  0  0  0  0
    0.7320    1.8010    2.8470 C   0  0  0  0  0  0  0  0  0  0  0  0
    1.4130    2.1740    4.0110 C   0  0  0  0  0  0  0  0  0  0  0  0
    1.6610    1.2260    5.0120 C   0  0  0  0  0  0  0  0  0  0  0  0
    1.2270   -0.0950    4.8470 C   0  0  0  0  0  0  0  0  0  0  0  0
    0.5460   -0.4680    3.6820 C   0  0  0  0  0  0  0  0  0  0  0  0
    2.5610   -4.3060   -4.8370 H   0  0  0  0  0  0  0  0  0  0  0  0
    4.0200   -5.2290   -4.4200 H   0  0  0  0  0  0  0  0  0  0  0  0
    2.6590   -5.1580   -3.2810 H   0  0  0  0  0  0  0  0  0  0  0  0
    2.9690   -3.4400   -0.9800 H   0  0  0  0  0  0  0  0  0  0  0  0
   -0.1960    1.0240   -1.2490 H   0  0  0  0  0  0  0  0  0  0  0  0
    0.3420    1.2830   -3.4060 H   0  0  0  0  0  0  0  0  0  0  0  0
    0.9730    1.5200   -5.7920 H   0  0  0  0  0  0  0  0  0  0  0  0
    3.4310   -1.9900   -5.4910 H   0  0  0  0  0  0  0  0  0  0  0  0
    3.6280   -0.4750   -7.4010 H   0  0  0  0  0  0  0  0  0  0  0  0
    0.6350   -0.4450   -7.9640 H   0  0  0  0  0  0  0  0  0  0  0  0
    1.9120   -0.7400   -9.1630 H   0  0  0  0  0  0  0  0  0  0  0  0
    1.6510   -1.8970   -7.8400 H   0  0  0  0  0  0  0  0  0  0  0  0
    1.6040    1.8000   -7.4850 H   0  0  0  0  0  0  0  0  0  0  0  0
    2.8820    1.5050   -8.6840 H   0  0  0  0  0  0  0  0  0  0  0  0
    3.3120    1.9490   -7.0180 H   0  0  0  0  0  0  0  0  0  0  0  0
    0.5410    2.5320    2.0750 H   0  0  0  0  0  0  0  0  0  0  0  0
    1.7480    3.1930    4.1380 H   0  0  0  0  0  0  0  0  0  0  0  0
    2.1860    1.5140    5.9100 H   0  0  0  0  0  0  0  0  0  0  0  0
    1.4180   -0.8260    5.6190 H   0  0  0  0  0  0  0  0  0  0  0  0
    0.2110   -1.4870    3.5550 H   0  0  0  0  0  0  0  0  0  0  0  0
  1 27  1  0  0  0  0
  1 28  1  0  0  0  0
  1 29  1  0  0  0  0
  1  2  1  0  0  0  0
  2  3  1  0  0  0  0
  3  4  2  0  0  0  0
  4 30  1  0  0  0  0
  4  5  1  0  0  0  0
  5  6  2  0  0  0  0
  6  7  1  0  0  0  0
  7  8  2  0  0  0  0
  8 31  1  0  0  0  0
  8  9  1  0  0  0  0
  9  5  1  0  0  0  0
  9 10  1  0  0  0  0
 10 11  1  0  0  0  0
 11 32  1  0  0  0  0
 11 12  2  0  0  0  0
 12 33  1  0  0  0  0
 12 13  1  0  0  0  0
 13 14  2  0  0  0  0
 14 34  1  0  0  0  0
 14 15  1  0  0  0  0
 15  3  1  0  0  0  0
 15 10  2  0  0  0  0
 13 16  1  0  0  0  0
 16 35  1  0  0  0  0
 16 17  1  0  0  0  0
 17 36  1  0  0  0  0
 17 37  1  0  0  0  0
 17 38  1  0  0  0  0
 16 18  1  0  0  0  0
 18 39  1  0  0  0  0
 18 40  1  0  0  0  0
 18 41  1  0  0  0  0
  7 19  1  0  0  0  0
 19 20  2  0  0  0  0
 19 21  1  0  0  0  0
 21 22  2  0  0  0  0
 22 42  1  0  0  0  0
 22 23  1  0  0  0  0
 23 43  1  0  0  0  0
 23 24  2  0  0  0  0
 24 44  1  0  0  0  0
 24 25  1  0  0  0  0
 25 45  1  0  0  0  0
 25 26  2  0  0  0  0
 26 21  1  0  0  0  0
 26 46  1  0  0  0  0
M  END
>  <LOGBIO>
8.0000

>  <PRED_LOGBIO>
7.9300

>  <XV_RES>
0.3670

>  <WHL_TMPL>
2

>  <ANCH>
11-13;7-9

$$$$
ROW33
  -MTS-   01071502053D 0   0.00000     0.00000     0

 46 48  0  0  0  0  0  0  0  0999 V2000
   -5.8320    1.4240    1.1860 Cl  0  0  0  0  0  0  0  0  0  0  0  0
   -4.2120    0.9160    0.8040 C   0  0  0  0  0  0  0  0  0  0  0  0
   -3.9970   -0.2900    0.1270 C   0  0  0  0  0  0  0  0  0  0  0  0
   -2.6940   -0.6980   -0.1800 C   0  0  0  0  0  0  0  0  0  0  0  0
   -1.6050    0.1000    0.1900 C   0  0  0  0  0  0  0  0  0  0  0  0
   -1.8200    1.3070    0.8670 C   0  0  0  0  0  0  0  0  0  0  0  0
   -3.1230    1.7150    1.1740 C   0  0  0  0  0  0  0  0  0  0  0  0
   -0.2270   -0.3310   -0.1350 C   0  0  0  0  0  0  0  0  0  0  0  0
    0.1590   -1.5860   -0.8500 N   0  0  0  0  0  0  0  0  0  0  0  0
    1.6480   -1.6330   -0.9710 C   0  0  0  0  0  0  0  0  0  0  0  0
    2.5800   -2.6300   -1.5790 C   0  0  0  0  0  0  0  0  0  0  0  0
    1.9470   -4.0480   -2.3190 Cl  0  0  0  0  0  0  0  0  0  0  0  0
    4.0550   -2.4060   -1.5500 C   0  0  0  0  0  0  0  0  0  0  0  0
    4.6130   -1.1660   -0.9040 C   0  0  0  0  0  0  0  0  0  0  0  0
    6.0950   -0.9370   -0.8740 Cl  0  0  0  0  0  0  0  0  0  0  0  0
    3.6850   -0.1590   -0.2920 C   0  0  0  0  0  0  0  0  0  0  0  0
    2.2020   -0.3840   -0.3200 N   0  0  0  0  0  0  0  0  0  0  0  0
    1.0450    0.4190    0.1960 C   0  0  0  0  0  0  0  0  0  0  0  0
    1.1330    1.7340    0.9130 C   0  0  0  0  0  0  0  0  0  0  0  0
   -0.1740    2.3990    1.2750 C   0  0  0  0  0  0  0  0  0  0  0  0
   -1.2400    1.8600    0.9820 O   0  0  0  0  0  0  0  0  0  0  0  0
   -0.1710    3.5660    1.9120 N   0  0  0  0  0  0  0  0  0  0  0  0
    1.1030    4.2100    2.2630 C   0  0  0  0  0  0  0  0  0  0  0  0
    0.8290    5.5140    2.9740 C   0  0  0  0  0  0  0  0  0  0  0  0
    1.8490    6.2770    3.3900 C   0  0  0  0  0  0  0  0  0  0  0  0
   -1.4430    4.2130    2.2650 C   0  0  0  0  0  0  0  0  0  0  0  0
   -1.1650    5.5160    2.9750 C   0  0  0  0  0  0  0  0  0  0  0  0
   -2.1820    6.2820    3.3930 C   0  0  0  0  0  0  0  0  0  0  0  0
   -4.8370   -0.9060   -0.1580 H   0  0  0  0  0  0  0  0  0  0  0  0
   -2.5280   -1.6290   -0.7020 H   0  0  0  0  0  0  0  0  0  0  0  0
   -0.9800    1.9230    1.1520 H   0  0  0  0  0  0  0  0  0  0  0  0
   -3.2890    2.6460    1.6960 H   0  0  0  0  0  0  0  0  0  0  0  0
    4.7210   -3.1320   -1.9920 H   0  0  0  0  0  0  0  0  0  0  0  0
    4.0860    0.7310    0.1700 H   0  0  0  0  0  0  0  0  0  0  0  0
    1.6120    2.4110    0.2090 H   0  0  0  0  0  0  0  0  0  0  0  0
    1.6850    1.5710    1.8360 H   0  0  0  0  0  0  0  0  0  0  0  0
    1.6730    3.5530    2.9170 H   0  0  0  0  0  0  0  0  0  0  0  0
    1.6730    4.4040    1.3570 H   0  0  0  0  0  0  0  0  0  0  0  0
   -0.1890    5.8310    3.1470 H   0  0  0  0  0  0  0  0  0  0  0  0
    2.8660    5.9590    3.2170 H   0  0  0  0  0  0  0  0  0  0  0  0
    1.6530    7.2090    3.8990 H   0  0  0  0  0  0  0  0  0  0  0  0
   -2.0140    4.4090    1.3590 H   0  0  0  0  0  0  0  0  0  0  0  0
   -2.0140    3.5580    2.9190 H   0  0  0  0  0  0  0  0  0  0  0  0
   -0.1460    5.8310    3.1470 H   0  0  0  0  0  0  0  0  0  0  0  0
   -3.2010    5.9680    3.2210 H   0  0  0  0  0  0  0  0  0  0  0  0
   -1.9830    7.2140    3.9010 H   0  0  0  0  0  0  0  0  0  0  0  0
  1  2  1  0  0  0  0
  2  3  2  0  0  0  0
  3 29  1  0  0  0  0
  3  4  1  0  0  0  0
  4 30  1  0  0  0  0
  4  5  2  0  0  0  0
  5  6  1  0  0  0  0
  6 31  1  0  0  0  0
  6  7  2  0  0  0  0
  7  2  1  0  0  0  0
  7 32  1  0  0  0  0
  5  8  1  0  0  0  0
  8  9  1  0  0  0  0
  9 10  2  0  0  0  0
 10 11  1  0  0  0  0
 11 12  1  0  0  0  0
 11 13  2  0  0  0  0
 13 33  1  0  0  0  0
 13 14  1  0  0  0  0
 14 15  1  0  0  0  0
 14 16  2  0  0  0  0
 16 34  1  0  0  0  0
 16 17  1  0  0  0  0
 17 10  1  0  0  0  0
 17 18  1  0  0  0  0
 18  8  2  0  0  0  0
 18 19  1  0  0  0  0
 19 35  1  0  0  0  0
 19 36  1  0  0  0  0
 19 20  1  0  0  0  0
 20 21  2  0  0  0  0
 20 22  1  0  0  0  0
 22 23  1  0  0  0  0
 23 37  1  0  0  0  0
 23 38  1  0  0  0  0
 23 24  1  0  0  0  0
 24 39  1  0  0  0  0
 24 25  2  0  0  0  0
 25 40  1  0  0  0  0
 25 41  1  0  0  0  0
 22 26  1  0  0  0  0
 26 42  1  0  0  0  0
 26 43  1  0  0  0  0
 26 27  1  0  0  0  0
 27 44  1  0  0  0  0
 27 28  2  0  0  0  0
 28 45  1  0  0  0  0
 28 46  1  0  0  0  0
M  END
>  <LOGBIO>
5.0000

>  <PRED_LOGBIO>
4.7500

>  <XV_RES>
0.2200

>  <WHL_TMPL>
2

>  <ANCH>
2-4;21-19

$$$$
ROW34
  -MTS-   01071502053D 0   0.00000     0.00000     0

 33 36  0  0  0  0  0  0  0  0999 V2000
    0.0220   -5.1190   -2.7840 C   0  0  0  0  0  0  0  0  0  0  0  0
    0.6240   -3.9280   -2.1670 N   0  0  0  0  0  0  0  0  0  0  0  0
   -0.1590   -3.0080   -1.6110 C   0  0  0  0  0  0  0  0  0  0  0  0
   -1.3960   -3.1870   -1.6300 O   0  0  0  0  0  0  0  0  0  0  0  0
    0.3140   -1.9060   -1.0360 N   0  0  0  0  0  0  0  0  0  0  0  0
   -0.3460   -0.7930   -0.3810 N   0  0  0  0  0  0  0  0  0  0  0  0
    0.6020    0.0360    0.0140 C   0  0  0  0  0  0  0  0  0  0  0  0
    1.8440   -0.4930   -0.3560 N   0  0  0  0  0  0  0  0  0  0  0  0
    1.6570   -1.6430   -0.9770 C   0  0  0  0  0  0  0  0  0  0  0  0
    2.5800   -2.6300   -1.5790 C   0  0  0  0  0  0  0  0  0  0  0  0
    3.9680   -2.4460   -1.5670 C   0  0  0  0  0  0  0  0  0  0  0  0
    4.8060   -3.4050   -2.1480 C   0  0  0  0  0  0  0  0  0  0  0  0
    4.2560   -4.5480   -2.7410 C   0  0  0  0  0  0  0  0  0  0  0  0
    2.8690   -4.7320   -2.7530 C   0  0  0  0  0  0  0  0  0  0  0  0
    2.0300   -3.7730   -2.1720 C   0  0  0  0  0  0  0  0  0  0  0  0
    0.3870    1.3130    0.7300 C   0  0  0  0  0  0  0  0  0  0  0  0
   -0.9120    1.7300    1.0430 C   0  0  0  0  0  0  0  0  0  0  0  0
   -1.1150    2.9390    1.7200 C   0  0  0  0  0  0  0  0  0  0  0  0
   -0.0190    3.7300    2.0850 C   0  0  0  0  0  0  0  0  0  0  0  0
    1.2800    3.3130    1.7720 C   0  0  0  0  0  0  0  0  0  0  0  0
    1.4830    2.1050    1.0940 C   0  0  0  0  0  0  0  0  0  0  0  0
   -0.9640   -4.8680   -3.1690 H   0  0  0  0  0  0  0  0  0  0  0  0
   -0.0690   -5.9060   -2.0380 H   0  0  0  0  0  0  0  0  0  0  0  0
    0.6530   -5.4630   -3.6000 H   0  0  0  0  0  0  0  0  0  0  0  0
    4.3920   -1.5650   -1.1090 H   0  0  0  0  0  0  0  0  0  0  0  0
    5.8770   -3.2630   -2.1390 H   0  0  0  0  0  0  0  0  0  0  0  0
    4.9030   -5.2880   -3.1890 H   0  0  0  0  0  0  0  0  0  0  0  0
    2.4450   -5.6130   -3.2110 H   0  0  0  0  0  0  0  0  0  0  0  0
   -1.7580    1.1200    0.7620 H   0  0  0  0  0  0  0  0  0  0  0  0
   -2.1180    3.2600    1.9620 H   0  0  0  0  0  0  0  0  0  0  0  0
   -0.1760    4.6620    2.6070 H   0  0  0  0  0  0  0  0  0  0  0  0
    2.1250    3.9230    2.0530 H   0  0  0  0  0  0  0  0  0  0  0  0
    2.4850    1.7830    0.8530 H   0  0  0  0  0  0  0  0  0  0  0  0
  1 22  1  0  0  0  0
  1 23  1  0  0  0  0
  1 24  1  0  0  0  0
  1  2  1  0  0  0  0
  2  3  1  0  0  0  0
  3  4  2  0  0  0  0
  3  5  1  0  0  0  0
  5  6  1  0  0  0  0
  6  7  2  0  0  0  0
  7  8  1  0  0  0  0
  8  9  2  0  0  0  0
  9  5  1  0  0  0  0
  9 10  1  0  0  0  0
 10 11  1  0  0  0  0
 11 25  1  0  0  0  0
 11 12  2  0  0  0  0
 12 26  1  0  0  0  0
 12 13  1  0  0  0  0
 13 27  1  0  0  0  0
 13 14  2  0  0  0  0
 14 28  1  0  0  0  0
 14 15  1  0  0  0  0
 15  2  1  0  0  0  0
 15 10  2  0  0  0  0
  7 16  1  0  0  0  0
 16 17  2  0  0  0  0
 17 29  1  0  0  0  0
 17 18  1  0  0  0  0
 18 30  1  0  0  0  0
 18 19  2  0  0  0  0
 19 31  1  0  0  0  0
 19 20  1  0  0  0  0
 20 32  1  0  0  0  0
 20 21  2  0  0  0  0
 21 16  1  0  0  0  0
 21 33  1  0  0  0  0
M  END
>  <LOGBIO>
6.4600

>  <PRED_LOGBIO>
7.9900

>  <XV_RES>
-2.0490

>  <WHL_TMPL>
2

>  <ANCH>
11-13;13-12

$$$$
ROW35
  -MTS-   01071502053D 0   0.00000     0.00000     0

 33 35  0  0  0  0  0  0  0  0999 V2000
    6.5690    0.5010   -0.6860 C   0  0  0  0  0  0  0  0  0  0  0  0
    6.0950   -0.9370   -0.8740 C   0  0  0  0  0  0  0  0  0  0  0  0
    4.6030   -1.1680   -0.9040 C   0  0  0  0  0  0  0  0  0  0  0  0
    3.7680   -0.3290   -0.2760 C   0  0  0  0  0  0  0  0  0  0  0  0
    4.3340    0.8570    0.4690 C   0  0  0  0  0  0  0  0  0  0  0  0
    2.4130   -0.5240   -0.2940 N   0  0  0  0  0  0  0  0  0  0  0  0
    1.3840    0.1870    0.2660 C   0  0  0  0  0  0  0  0  0  0  0  0
    0.2360   -0.4280   -0.0490 C   0  0  0  0  0  0  0  0  0  0  0  0
    0.5570   -1.5500   -0.8240 N   0  0  0  0  0  0  0  0  0  0  0  0
    1.8690   -1.5910   -0.9600 C   0  0  0  0  0  0  0  0  0  0  0  0
    2.7210   -2.4810   -1.6240 N   0  0  0  0  0  0  0  0  0  0  0  0
    4.0320   -2.3250   -1.6290 C   0  0  0  0  0  0  0  0  0  0  0  0
    4.8430   -3.2110   -2.2870 O   0  0  0  0  0  0  0  0  0  0  0  0
    5.3270   -4.3440   -1.5620 C   0  0  0  0  0  0  0  0  0  0  0  0
   -1.1240    0.0000    0.3490 C   0  0  0  0  0  0  0  0  0  0  0  0
   -1.4550    1.0500    1.0770 N   0  0  0  0  0  0  0  0  0  0  0  0
   -2.8150    1.2620    1.3310 C   0  0  0  0  0  0  0  0  0  0  0  0
   -3.6790    0.3780    0.8130 C   0  0  0  0  0  0  0  0  0  0  0  0
   -2.6600   -0.7850   -0.0480 S   0  0  0  0  0  0  0  0  0  0  0  0
    6.1950    1.1160   -1.5010 H   0  0  0  0  0  0  0  0  0  0  0  0
    7.6570    0.5270   -0.6820 H   0  0  0  0  0  0  0  0  0  0  0  0
    6.1950    0.8850    0.2610 H   0  0  0  0  0  0  0  0  0  0  0  0
    6.4470   -1.4700    0.0060 H   0  0  0  0  0  0  0  0  0  0  0  0
    6.5040   -1.2930   -1.8170 H   0  0  0  0  0  0  0  0  0  0  0  0
    3.6840    1.1040    1.3050 H   0  0  0  0  0  0  0  0  0  0  0  0
    4.3990    1.7100   -0.2040 H   0  0  0  0  0  0  0  0  0  0  0  0
    5.3270    0.6120    0.8410 H   0  0  0  0  0  0  0  0  0  0  0  0
    1.4810    1.0850    0.8570 H   0  0  0  0  0  0  0  0  0  0  0  0
    4.4850   -4.9380   -1.2120 H   0  0  0  0  0  0  0  0  0  0  0  0
    5.9530   -4.9510   -2.2130 H   0  0  0  0  0  0  0  0  0  0  0  0
    5.9120   -4.0060   -0.7090 H   0  0  0  0  0  0  0  0  0  0  0  0
   -3.1540    2.1010    1.9190 H   0  0  0  0  0  0  0  0  0  0  0  0
   -4.7560    0.3760    0.9000 H   0  0  0  0  0  0  0  0  0  0  0  0
  1 20  1  0  0  0  0
  1 21  1  0  0  0  0
  1 22  1  0  0  0  0
  1  2  1  0  0  0  0
  2 23  1  0  0  0  0
  2 24  1  0  0  0  0
  2  3  1  0  0  0  0
  3  4  2  0  0  0  0
  4  5  1  0  0  0  0
  5 25  1  0  0  0  0
  5 26  1  0  0  0  0
  5 27  1  0  0  0  0
  4  6  1  0  0  0  0
  6  7  1  0  0  0  0
  7 28  1  0  0  0  0
  7  8  2  0  0  0  0
  8  9  1  0  0  0  0
  9 10  2  0  0  0  0
 10  6  1  0  0  0  0
 10 11  1  0  0  0  0
 11 12  2  0  0  0  0
 12  3  1  0  0  0  0
 12 13  1  0  0  0  0
 13 14  1  0  0  0  0
 14 29  1  0  0  0  0
 14 30  1  0  0  0  0
 14 31  1  0  0  0  0
  8 15  1  0  0  0  0
 15 16  2  0  0  0  0
 16 17  1  0  0  0  0
 17 32  1  0  0  0  0
 17 18  2  0  0  0  0
 18 33  1  0  0  0  0
 18 19  1  0  0  0  0
 19 15  1  0  0  0  0
M  END
>  <LOGBIO>
6.7000

>  <PRED_LOGBIO>
6.8100

>  <XV_RES>
-0.0960

>  <WHL_TMPL>
2

>  <ANCH>
4-5;8-5

$$$$
ROW36
  -MTS-   01071502053D 0   0.00000     0.00000     0

 28 30  0  0  0  0  0  0  0  0999 V2000
    4.1470    0.5030   -0.2350 C   0  0  0  0  0  0  0  0  0  0  0  0
    2.9140    1.3180    0.1100 C   0  0  0  0  0  0  0  0  0  0  0  0
    3.3070    2.7030    0.1690 O   0  0  0  0  0  0  0  0  0  0  0  0
    2.5040    3.7280   -0.2570 C   0  0  0  0  0  0  0  0  0  0  0  0
    1.2000    3.4940   -0.4600 C   0  0  0  0  0  0  0  0  0  0  0  0
    0.3350    4.6030   -0.9200 C   0  0  0  0  0  0  0  0  0  0  0  0
    0.9890    5.9150   -1.1260 C   0  0  0  0  0  0  0  0  0  0  0  0
    2.3030    6.0280   -0.8900 C   0  0  0  0  0  0  0  0  0  0  0  0
    3.0550    4.9650   -0.4640 N   0  0  0  0  0  0  0  0  0  0  0  0
   -0.0100    6.7960   -1.5540 N   0  0  0  0  0  0  0  0  0  0  0  0
   -1.1670    6.1640   -1.6250 C   0  0  0  0  0  0  0  0  0  0  0  0
   -2.5320    6.5880   -2.0100 C   0  0  0  0  0  0  0  0  0  0  0  0
   -3.5490    5.7160   -1.9910 C   0  0  0  0  0  0  0  0  0  0  0  0
   -3.3450    4.3070   -1.5870 C   0  0  0  0  0  0  0  0  0  0  0  0
   -2.1360    3.8550   -1.2270 C   0  0  0  0  0  0  0  0  0  0  0  0
   -0.9610    4.7550   -1.2210 C   0  0  0  0  0  0  0  0  0  0  0  0
    3.8520   -0.4610   -0.6430 H   0  0  0  0  0  0  0  0  0  0  0  0
    4.6600    1.0360   -1.0330 H   0  0  0  0  0  0  0  0  0  0  0  0
    4.7320    0.4250    0.6790 H   0  0  0  0  0  0  0  0  0  0  0  0
    2.6080    1.0280    1.1130 H   0  0  0  0  0  0  0  0  0  0  0  0
    2.1770    1.1810   -0.6780 H   0  0  0  0  0  0  0  0  0  0  0  0
    0.7870    2.5110   -0.2900 H   0  0  0  0  0  0  0  0  0  0  0  0
    2.7830    6.9840   -1.0390 H   0  0  0  0  0  0  0  0  0  0  0  0
    4.0430    5.0960   -0.2990 H   0  0  0  0  0  0  0  0  0  0  0  0
   -2.7100    7.6100   -2.3090 H   0  0  0  0  0  0  0  0  0  0  0  0
   -4.5370    6.0480   -2.2760 H   0  0  0  0  0  0  0  0  0  0  0  0
   -4.1870    3.6300   -1.5830 H   0  0  0  0  0  0  0  0  0  0  0  0
   -2.0180    2.8220   -0.9370 H   0  0  0  0  0  0  0  0  0  0  0  0
  1 17  1  0  0  0  0
  1 18  1  0  0  0  0
  1 19  1  0  0  0  0
  1  2  1  0  0  0  0
  2 20  1  0  0  0  0
  2 21  1  0  0  0  0
  2  3  1  0  0  0  0
  3  4  1  0  0  0  0
  4  5  2  0  0  0  0
  5 22  1  0  0  0  0
  5  6  1  0  0  0  0
  6  7  1  0  0  0  0
  7  8  2  0  0  0  0
  8 23  1  0  0  0  0
  8  9  1  0  0  0  0
  9  4  1  0  0  0  0
  9 24  1  0  0  0  0
  7 10  1  0  0  0  0
 10 11  2  0  0  0  0
 11 12  1  0  0  0  0
 12 25  1  0  0  0  0
 12 13  2  0  0  0  0
 13 26  1  0  0  0  0
 13 14  1  0  0  0  0
 14 27  1  0  0  0  0
 14 15  2  0  0  0  0
 15 28  1  0  0  0  0
 15 16  1  0  0  0  0
 16  6  2  0  0  0  0
 16 11  1  0  0  0  0
M  END
>  <LOGBIO>
7.6200

>  <PRED_LOGBIO>
7.2100

>  <XV_RES>
0.4260

>  <WHL_TMPL>
3

>  <ANCH>
24-26;9-8

$$$$
ROW37
  -MTS-   01071502053D 0   0.00000     0.00000     0

 39 41  0  0  0  0  0  0  0  0999 V2000
    3.1830   -1.1520    3.9170 C   0  0  0  0  0  0  0  0  0  0  0  0
    2.6060   -0.5350    2.6460 C   0  0  0  0  0  0  0  0  0  0  0  0
    1.9280   -1.6230    1.8140 C   0  0  0  0  0  0  0  0  0  0  0  0
    1.3570   -1.0120    0.5570 C   0  0  0  0  0  0  0  0  0  0  0  0
    0.0390   -1.1000    0.3320 C   0  0  0  0  0  0  0  0  0  0  0  0
   -0.4820   -0.4890   -0.9110 C   0  0  0  0  0  0  0  0  0  0  0  0
   -2.2120   -0.5640   -1.2790 S   0  0  0  0  0  0  0  0  0  0  0  0
   -2.5640   -2.0720   -2.2340 C   0  0  0  0  0  0  0  0  0  0  0  0
    0.3460    0.1120   -1.7450 N   0  0  0  0  0  0  0  0  0  0  0  0
    1.7170    0.1810   -1.4700 C   0  0  0  0  0  0  0  0  0  0  0  0
    2.7230    0.7170   -2.1360 N   0  0  0  0  0  0  0  0  0  0  0  0
    3.8950    0.4960   -1.4020 C   0  0  0  0  0  0  0  0  0  0  0  0
    3.5560   -0.1790   -0.2940 C   0  0  0  0  0  0  0  0  0  0  0  0
    2.2020   -0.3840   -0.3200 N   0  0  0  0  0  0  0  0  0  0  0  0
    5.2580    0.9290   -1.7800 C   0  0  0  0  0  0  0  0  0  0  0  0
    5.4390    2.0500   -2.2530 O   0  0  0  0  0  0  0  0  0  0  0  0
    6.4050    0.0130   -1.5890 C   0  0  0  0  0  0  0  0  0  0  0  0
    7.1160    0.0240   -0.3830 C   0  0  0  0  0  0  0  0  0  0  0  0
    8.2010   -0.8420   -0.2020 C   0  0  0  0  0  0  0  0  0  0  0  0
    8.5750   -1.7190   -1.2270 C   0  0  0  0  0  0  0  0  0  0  0  0
    7.8640   -1.7300   -2.4330 C   0  0  0  0  0  0  0  0  0  0  0  0
    6.7790   -0.8640   -2.6140 C   0  0  0  0  0  0  0  0  0  0  0  0
    2.3810   -1.6060    4.4960 H   0  0  0  0  0  0  0  0  0  0  0  0
    3.6660   -0.3780    4.5090 H   0  0  0  0  0  0  0  0  0  0  0  0
    3.9130   -1.9140    3.6510 H   0  0  0  0  0  0  0  0  0  0  0  0
    1.8750    0.2260    2.9120 H   0  0  0  0  0  0  0  0  0  0  0  0
    3.4070   -0.0820    2.0670 H   0  0  0  0  0  0  0  0  0  0  0  0
    2.6580   -2.3840    1.5480 H   0  0  0  0  0  0  0  0  0  0  0  0
    1.1260   -2.0760    2.3930 H   0  0  0  0  0  0  0  0  0  0  0  0
   -0.6170   -1.5970    1.0310 H   0  0  0  0  0  0  0  0  0  0  0  0
   -2.2790   -2.9460   -1.6520 H   0  0  0  0  0  0  0  0  0  0  0  0
   -3.6270   -2.1180   -2.4600 H   0  0  0  0  0  0  0  0  0  0  0  0
   -1.9960   -2.0540   -3.1620 H   0  0  0  0  0  0  0  0  0  0  0  0
    4.2330   -0.5030    0.4820 H   0  0  0  0  0  0  0  0  0  0  0  0
    6.8280    0.7000    0.4080 H   0  0  0  0  0  0  0  0  0  0  0  0
    8.7490   -0.8340    0.7280 H   0  0  0  0  0  0  0  0  0  0  0  0
    9.4120   -2.3880   -1.0880 H   0  0  0  0  0  0  0  0  0  0  0  0
    8.1520   -2.4070   -3.2240 H   0  0  0  0  0  0  0  0  0  0  0  0
    6.2310   -0.8720   -3.5450 H   0  0  0  0  0  0  0  0  0  0  0  0
  1 23  1  0  0  0  0
  1 24  1  0  0  0  0
  1 25  1  0  0  0  0
  1  2  1  0  0  0  0
  2 26  1  0  0  0  0
  2 27  1  0  0  0  0
  2  3  1  0  0  0  0
  3 28  1  0  0  0  0
  3 29  1  0  0  0  0
  3  4  1  0  0  0  0
  4  5  2  0  0  0  0
  5 30  1  0  0  0  0
  5  6  1  0  0  0  0
  6  7  1  0  0  0  0
  7  8  1  0  0  0  0
  8 31  1  0  0  0  0
  8 32  1  0  0  0  0
  8 33  1  0  0  0  0
  6  9  2  0  0  0  0
  9 10  1  0  0  0  0
 10 11  2  0  0  0  0
 11 12  1  0  0  0  0
 12 13  2  0  0  0  0
 13 34  1  0  0  0  0
 13 14  1  0  0  0  0
 14  4  1  0  0  0  0
 14 10  1  0  0  0  0
 12 15  1  0  0  0  0
 15 16  2  0  0  0  0
 15 17  1  0  0  0  0
 17 18  2  0  0  0  0
 18 35  1  0  0  0  0
 18 19  1  0  0  0  0
 19 36  1  0  0  0  0
 19 20  2  0  0  0  0
 20 37  1  0  0  0  0
 20 21  1  0  0  0  0
 21 38  1  0  0  0  0
 21 22  2  0  0  0  0
 22 17  1  0  0  0  0
 22 39  1  0  0  0  0
M  END
>  <LOGBIO>
7.0500

>  <PRED_LOGBIO>
6.3800

>  <XV_RES>
0.8160

>  <WHL_TMPL>
2

>  <ANCH>
1-2;26-24

$$$$
ROW38
  -MTS-   01071502053D 0   0.00000     0.00000     0

 36 38  0  0  0  0  0  0  0  0999 V2000
    4.1470    0.5030   -0.2350 C   0  0  0  0  0  0  0  0  0  0  0  0
    2.9140    1.3180    0.1100 C   0  0  0  0  0  0  0  0  0  0  0  0
    2.4850    0.9120    1.5170 C   0  0  0  0  0  0  0  0  0  0  0  0
    1.7930    1.0750   -0.8970 C   0  0  0  0  0  0  0  0  0  0  0  0
    3.3070    2.7030    0.1690 O   0  0  0  0  0  0  0  0  0  0  0  0
    2.5040    3.7280   -0.2570 C   0  0  0  0  0  0  0  0  0  0  0  0
    3.0050    4.8290   -0.4780 O   0  0  0  0  0  0  0  0  0  0  0  0
    1.0510    3.4960   -0.4140 C   0  0  0  0  0  0  0  0  0  0  0  0
    0.5660    2.2590   -0.2450 C   0  0  0  0  0  0  0  0  0  0  0  0
   -0.8880    2.0300   -0.4030 C   0  0  0  0  0  0  0  0  0  0  0  0
   -1.7130    3.2100   -0.7430 C   0  0  0  0  0  0  0  0  0  0  0  0
   -1.1150    4.4000   -0.8870 C   0  0  0  0  0  0  0  0  0  0  0  0
    0.2370    4.5530   -0.7290 N   0  0  0  0  0  0  0  0  0  0  0  0
   -3.0350    2.7580   -0.8400 N   0  0  0  0  0  0  0  0  0  0  0  0
   -3.0860    1.4610   -0.5990 C   0  0  0  0  0  0  0  0  0  0  0  0
   -4.1920    0.4790   -0.5650 C   0  0  0  0  0  0  0  0  0  0  0  0
   -3.9540   -0.8100   -0.2860 C   0  0  0  0  0  0  0  0  0  0  0  0
   -2.5840   -1.2930   -0.0040 C   0  0  0  0  0  0  0  0  0  0  0  0
   -1.5350   -0.4590   -0.0180 C   0  0  0  0  0  0  0  0  0  0  0  0
   -1.7150    0.9790   -0.3170 C   0  0  0  0  0  0  0  0  0  0  0  0
    4.8780    0.5770    0.5680 H   0  0  0  0  0  0  0  0  0  0  0  0
    3.8320   -0.5380   -0.2750 H   0  0  0  0  0  0  0  0  0  0  0  0
    4.5120    0.8810   -1.1880 H   0  0  0  0  0  0  0  0  0  0  0  0
    3.3190    1.0440    2.2030 H   0  0  0  0  0  0  0  0  0  0  0  0
    2.1790   -0.1330    1.5150 H   0  0  0  0  0  0  0  0  0  0  0  0
    1.6510    1.5330    1.8350 H   0  0  0  0  0  0  0  0  0  0  0  0
    2.1260    1.3730   -1.8890 H   0  0  0  0  0  0  0  0  0  0  0  0
    1.5340    0.0180   -0.9030 H   0  0  0  0  0  0  0  0  0  0  0  0
    0.9200    1.6610   -0.6160 H   0  0  0  0  0  0  0  0  0  0  0  0
    1.2260    1.4400    0.0030 H   0  0  0  0  0  0  0  0  0  0  0  0
   -1.7150    5.2630   -1.1350 H   0  0  0  0  0  0  0  0  0  0  0  0
    0.6460    5.4690   -0.8470 H   0  0  0  0  0  0  0  0  0  0  0  0
   -5.2020    0.8040   -0.7670 H   0  0  0  0  0  0  0  0  0  0  0  0
   -4.7770   -1.5090   -0.2670 H   0  0  0  0  0  0  0  0  0  0  0  0
   -2.4260   -2.3390    0.2180 H   0  0  0  0  0  0  0  0  0  0  0  0
   -0.5470   -0.8410    0.1920 H   0  0  0  0  0  0  0  0  0  0  0  0
  1 21  1  0  0  0  0
  1 22  1  0  0  0  0
  1 23  1  0  0  0  0
  1  2  1  0  0  0  0
  2  3  1  0  0  0  0
  3 24  1  0  0  0  0
  3 25  1  0  0  0  0
  3 26  1  0  0  0  0
  2  4  1  0  0  0  0
  4 27  1  0  0  0  0
  4 28  1  0  0  0  0
  4 29  1  0  0  0  0
  2  5  1  0  0  0  0
  5  6  1  0  0  0  0
  6  7  2  0  0  0  0
  6  8  1  0  0  0  0
  8  9  2  0  0  0  0
  9 30  1  0  0  0  0
  9 10  1  0  0  0  0
 10 11  1  0  0  0  0
 11 12  2  0  0  0  0
 12 31  1  0  0  0  0
 12 13  1  0  0  0  0
 13  8  1  0  0  0  0
 13 32  1  0  0  0  0
 11 14  1  0  0  0  0
 14 15  2  0  0  0  0
 15 16  1  0  0  0  0
 16 33  1  0  0  0  0
 16 17  2  0  0  0  0
 17 34  1  0  0  0  0
 17 18  1  0  0  0  0
 18 35  1  0  0  0  0
 18 19  2  0  0  0  0
 19 36  1  0  0  0  0
 19 20  1  0  0  0  0
 20 10  2  0  0  0  0
 20 15  1  0  0  0  0
M  END
>  <LOGBIO>
8.0000

>  <PRED_LOGBIO>
7.9600

>  <XV_RES>
0.0450

>  <WHL_TMPL>
3

>  <ANCH>
23-24;17-15

$$$$
ROW39
  -MTS-   01071502053D 0   0.00000     0.00000     0

 30 32  0  0  0  0  0  0  0  0999 V2000
    4.1470    0.5030   -0.2350 C   0  0  0  0  0  0  0  0  0  0  0  0
    2.9140    1.3180    0.1100 C   0  0  0  0  0  0  0  0  0  0  0  0
    3.3070    2.7030    0.1690 O   0  0  0  0  0  0  0  0  0  0  0  0
    2.5040    3.7280   -0.2570 C   0  0  0  0  0  0  0  0  0  0  0  0
    3.0050    4.8290   -0.4780 O   0  0  0  0  0  0  0  0  0  0  0  0
    1.0510    3.4960   -0.4140 C   0  0  0  0  0  0  0  0  0  0  0  0
    0.5660    2.2590   -0.2450 C   0  0  0  0  0  0  0  0  0  0  0  0
   -0.8880    2.0300   -0.4030 C   0  0  0  0  0  0  0  0  0  0  0  0
   -1.7130    3.2100   -0.7430 C   0  0  0  0  0  0  0  0  0  0  0  0
   -1.1150    4.4000   -0.8870 C   0  0  0  0  0  0  0  0  0  0  0  0
    0.2370    4.5530   -0.7290 N   0  0  0  0  0  0  0  0  0  0  0  0
   -3.0350    2.7580   -0.8400 N   0  0  0  0  0  0  0  0  0  0  0  0
   -3.0860    1.4610   -0.5990 C   0  0  0  0  0  0  0  0  0  0  0  0
   -4.1920    0.4790   -0.5650 C   0  0  0  0  0  0  0  0  0  0  0  0
   -3.9540   -0.8100   -0.2860 C   0  0  0  0  0  0  0  0  0  0  0  0
   -2.5840   -1.2930   -0.0040 C   0  0  0  0  0  0  0  0  0  0  0  0
   -1.5350   -0.4590   -0.0180 C   0  0  0  0  0  0  0  0  0  0  0  0
   -1.7150    0.9790   -0.3170 C   0  0  0  0  0  0  0  0  0  0  0  0
    3.8520   -0.4610   -0.6430 H   0  0  0  0  0  0  0  0  0  0  0  0
    4.6600    1.0360   -1.0330 H   0  0  0  0  0  0  0  0  0  0  0  0
    4.7320    0.4250    0.6790 H   0  0  0  0  0  0  0  0  0  0  0  0
    2.6080    1.0280    1.1130 H   0  0  0  0  0  0  0  0  0  0  0  0
    2.1770    1.1810   -0.6780 H   0  0  0  0  0  0  0  0  0  0  0  0
    1.2260    1.4400    0.0030 H   0  0  0  0  0  0  0  0  0  0  0  0
   -1.7150    5.2630   -1.1350 H   0  0  0  0  0  0  0  0  0  0  0  0
    0.6460    5.4690   -0.8470 H   0  0  0  0  0  0  0  0  0  0  0  0
   -5.2020    0.8040   -0.7670 H   0  0  0  0  0  0  0  0  0  0  0  0
   -4.7770   -1.5090   -0.2670 H   0  0  0  0  0  0  0  0  0  0  0  0
   -2.4260   -2.3390    0.2180 H   0  0  0  0  0  0  0  0  0  0  0  0
   -0.5470   -0.8410    0.1920 H   0  0  0  0  0  0  0  0  0  0  0  0
  1 19  1  0  0  0  0
  1 20  1  0  0  0  0
  1 21  1  0  0  0  0
  1  2  1  0  0  0  0
  2 22  1  0  0  0  0
  2 23  1  0  0  0  0
  2  3  1  0  0  0  0
  3  4  1  0  0  0  0
  4  5  2  0  0  0  0
  4  6  1  0  0  0  0
  6  7  2  0  0  0  0
  7 24  1  0  0  0  0
  7  8  1  0  0  0  0
  8  9  1  0  0  0  0
  9 10  2  0  0  0  0
 10 25  1  0  0  0  0
 10 11  1  0  0  0  0
 11  6  1  0  0  0  0
 11 26  1  0  0  0  0
  9 12  1  0  0  0  0
 12 13  2  0  0  0  0
 13 14  1  0  0  0  0
 14 27  1  0  0  0  0
 14 15  2  0  0  0  0
 15 28  1  0  0  0  0
 15 16  1  0  0  0  0
 16 29  1  0  0  0  0
 16 17  2  0  0  0  0
 17 30  1  0  0  0  0
 17 18  1  0  0  0  0
 18  8  2  0  0  0  0
 18 13  1  0  0  0  0
M  END
>  <LOGBIO>
8.3000

>  <PRED_LOGBIO>
7.8100

>  <XV_RES>
0.5080

>  <WHL_TMPL>
3

>  <ANCH>
23-24;11-9

$$$$
ROW40
  -MTS-   01071502053D 0   0.00000     0.00000     0

 42 45  0  0  0  0  0  0  0  0999 V2000
   -5.8030    0.3550    1.0790 C   0  0  0  0  0  0  0  0  0  0  0  0
   -5.4410   -0.4730    2.1870 O   0  0  0  0  0  0  0  0  0  0  0  0
   -5.2750   -1.8140    1.9600 C   0  0  0  0  0  0  0  0  0  0  0  0
   -6.3630   -2.6850    2.0890 C   0  0  0  0  0  0  0  0  0  0  0  0
   -6.1930   -4.0560    1.8570 C   0  0  0  0  0  0  0  0  0  0  0  0
   -4.9350   -4.5540    1.4970 C   0  0  0  0  0  0  0  0  0  0  0  0
   -3.8470   -3.6830    1.3690 C   0  0  0  0  0  0  0  0  0  0  0  0
   -4.0170   -2.3120    1.6000 C   0  0  0  0  0  0  0  0  0  0  0  0
   -2.9170   -1.4310    1.4710 N   0  0  0  0  0  0  0  0  0  0  0  0
   -2.6570   -0.8610    0.2980 C   0  0  0  0  0  0  0  0  0  0  0  0
   -3.3720   -1.1000   -0.6740 O   0  0  0  0  0  0  0  0  0  0  0  0
   -1.5070    0.0600    0.1620 C   0  0  0  0  0  0  0  0  0  0  0  0
   -1.6800    1.3700    0.3860 C   0  0  0  0  0  0  0  0  0  0  0  0
   -2.9280    1.8770    0.6360 O   0  0  0  0  0  0  0  0  0  0  0  0
   -0.4730    2.2770    0.3570 C   0  0  0  0  0  0  0  0  0  0  0  0
    0.7860    1.5180    0.8170 C   0  0  0  0  0  0  0  0  0  0  0  0
    0.9380    0.2410    0.1050 N   0  0  0  0  0  0  0  0  0  0  0  0
   -0.1820   -0.4780   -0.2190 C   0  0  0  0  0  0  0  0  0  0  0  0
    0.1590   -1.5860   -0.8500 N   0  0  0  0  0  0  0  0  0  0  0  0
    1.5530   -1.6400   -0.9690 C   0  0  0  0  0  0  0  0  0  0  0  0
    2.4280   -2.5730   -1.5380 C   0  0  0  0  0  0  0  0  0  0  0  0
    3.8090   -2.3490   -1.5030 C   0  0  0  0  0  0  0  0  0  0  0  0
    4.3160   -1.1920   -0.8990 C   0  0  0  0  0  0  0  0  0  0  0  0
    3.4410   -0.2590   -0.3300 C   0  0  0  0  0  0  0  0  0  0  0  0
    2.0600   -0.4830   -0.3650 C   0  0  0  0  0  0  0  0  0  0  0  0
   -5.0350    0.2920    0.3120 H   0  0  0  0  0  0  0  0  0  0  0  0
   -5.8980    1.3870    1.4130 H   0  0  0  0  0  0  0  0  0  0  0  0
   -6.7530    0.0180    0.6700 H   0  0  0  0  0  0  0  0  0  0  0  0
   -7.3330   -2.3010    2.3660 H   0  0  0  0  0  0  0  0  0  0  0  0
   -7.0320   -4.7280    1.9560 H   0  0  0  0  0  0  0  0  0  0  0  0
   -4.8040   -5.6110    1.3190 H   0  0  0  0  0  0  0  0  0  0  0  0
   -2.8770   -4.0670    1.0910 H   0  0  0  0  0  0  0  0  0  0  0  0
   -2.3300   -1.2360    2.2690 H   0  0  0  0  0  0  0  0  0  0  0  0
   -3.1210    1.8700    1.5870 H   0  0  0  0  0  0  0  0  0  0  0  0
   -0.6520    3.0550    1.0950 H   0  0  0  0  0  0  0  0  0  0  0  0
   -0.3140    2.6100   -0.6660 H   0  0  0  0  0  0  0  0  0  0  0  0
    0.6260    1.2670    1.8640 H   0  0  0  0  0  0  0  0  0  0  0  0
    1.6510    2.1440    0.6060 H   0  0  0  0  0  0  0  0  0  0  0  0
    2.0370   -3.4650   -2.0040 H   0  0  0  0  0  0  0  0  0  0  0  0
    4.4840   -3.0690   -1.9430 H   0  0  0  0  0  0  0  0  0  0  0  0
    5.3820   -1.0200   -0.8730 H   0  0  0  0  0  0  0  0  0  0  0  0
    3.8320    0.6330    0.1360 H   0  0  0  0  0  0  0  0  0  0  0  0
  1 26  1  0  0  0  0
  1 27  1  0  0  0  0
  1 28  1  0  0  0  0
  1  2  1  0  0  0  0
  2  3  1  0  0  0  0
  3  4  2  0  0  0  0
  4 29  1  0  0  0  0
  4  5  1  0  0  0  0
  5 30  1  0  0  0  0
  5  6  2  0  0  0  0
  6 31  1  0  0  0  0
  6  7  1  0  0  0  0
  7 32  1  0  0  0  0
  7  8  2  0  0  0  0
  8  3  1  0  0  0  0
  8  9  1  0  0  0  0
  9 33  1  0  0  0  0
  9 10  1  0  0  0  0
 10 11  2  0  0  0  0
 10 12  1  0  0  0  0
 12 13  2  0  0  0  0
 13 14  1  0  0  0  0
 14 34  1  0  0  0  0
 13 15  1  0  0  0  0
 15 35  1  0  0  0  0
 15 36  1  0  0  0  0
 15 16  1  0  0  0  0
 16 37  1  0  0  0  0
 16 38  1  0  0  0  0
 16 17  1  0  0  0  0
 17 18  1  0  0  0  0
 18 12  1  0  0  0  0
 18 19  2  0  0  0  0
 19 20  1  0  0  0  0
 20 21  2  0  0  0  0
 21 39  1  0  0  0  0
 21 22  1  0  0  0  0
 22 40  1  0  0  0  0
 22 23  2  0  0  0  0
 23 41  1  0  0  0  0
 23 24  1  0  0  0  0
 24 42  1  0  0  0  0
 24 25  2  0  0  0  0
 25 17  1  0  0  0  0
 25 20  1  0  0  0  0
M  END
>  <LOGBIO>
6.0000

>  <PRED_LOGBIO>
6.3000

>  <XV_RES>
-0.4620

>  <WHL_TMPL>
2

>  <ANCH>
14-15;32-31

$$$$
ROW41
  -MTS-   01071502053D 0   0.00000     0.00000     0

 40 43  0  0  0  0  0  0  0  0999 V2000
    3.2230   -4.6020   -4.0260 C   0  0  0  0  0  0  0  0  0  0  0  0
    3.7880   -3.4350   -3.4220 O   0  0  0  0  0  0  0  0  0  0  0  0
    2.9340   -2.5200   -2.8670 C   0  0  0  0  0  0  0  0  0  0  0  0
    2.5800   -2.6300   -1.5790 C   0  0  0  0  0  0  0  0  0  0  0  0
    1.6570   -1.6420   -0.9770 C   0  0  0  0  0  0  0  0  0  0  0  0
    1.1660   -1.5340    0.2440 N   0  0  0  0  0  0  0  0  0  0  0  0
    0.3340   -0.4080    0.2780 C   0  0  0  0  0  0  0  0  0  0  0  0
    0.3460    0.1400   -0.9450 C   0  0  0  0  0  0  0  0  0  0  0  0
    1.1660   -0.6160   -1.7400 N   0  0  0  0  0  0  0  0  0  0  0  0
    1.5300   -0.4870   -3.1010 C   0  0  0  0  0  0  0  0  0  0  0  0
    1.0140    0.5710   -3.8600 C   0  0  0  0  0  0  0  0  0  0  0  0
    1.3710    0.7040   -5.2070 C   0  0  0  0  0  0  0  0  0  0  0  0
    2.2430   -0.2190   -5.7960 C   0  0  0  0  0  0  0  0  0  0  0  0
    2.6270   -0.0750   -7.2490 C   0  0  0  0  0  0  0  0  0  0  0  0
    2.7580   -1.2770   -5.0370 C   0  0  0  0  0  0  0  0  0  0  0  0
    2.4020   -1.4110   -3.6900 C   0  0  0  0  0  0  0  0  0  0  0  0
   -0.4210    0.0860    1.4510 C   0  0  0  0  0  0  0  0  0  0  0  0
   -1.6480    0.1680    1.4020 O   0  0  0  0  0  0  0  0  0  0  0  0
    0.2990    0.4800    2.6820 C   0  0  0  0  0  0  0  0  0  0  0  0
    0.7320    1.8010    2.8470 C   0  0  0  0  0  0  0  0  0  0  0  0
    1.4130    2.1740    4.0110 C   0  0  0  0  0  0  0  0  0  0  0  0
    1.6610    1.2260    5.0120 C   0  0  0  0  0  0  0  0  0  0  0  0
    1.2270   -0.0950    4.8470 C   0  0  0  0  0  0  0  0  0  0  0  0
    0.5460   -0.4680    3.6820 C   0  0  0  0  0  0  0  0  0  0  0  0
    2.5610   -4.3060   -4.8370 H   0  0  0  0  0  0  0  0  0  0  0  0
    4.0200   -5.2290   -4.4200 H   0  0  0  0  0  0  0  0  0  0  0  0
    2.6590   -5.1580   -3.2810 H   0  0  0  0  0  0  0  0  0  0  0  0
    2.9690   -3.4400   -0.9800 H   0  0  0  0  0  0  0  0  0  0  0  0
   -0.1960    1.0240   -1.2490 H   0  0  0  0  0  0  0  0  0  0  0  0
    0.3420    1.2830   -3.4060 H   0  0  0  0  0  0  0  0  0  0  0  0
    0.9730    1.5200   -5.7920 H   0  0  0  0  0  0  0  0  0  0  0  0
    2.6110    0.9770   -7.5250 H   0  0  0  0  0  0  0  0  0  0  0  0
    1.9200   -0.6240   -7.8670 H   0  0  0  0  0  0  0  0  0  0  0  0
    3.6280   -0.4740   -7.4010 H   0  0  0  0  0  0  0  0  0  0  0  0
    3.4310   -1.9900   -5.4910 H   0  0  0  0  0  0  0  0  0  0  0  0
    0.5410    2.5320    2.0750 H   0  0  0  0  0  0  0  0  0  0  0  0
    1.7480    3.1930    4.1380 H   0  0  0  0  0  0  0  0  0  0  0  0
    2.1860    1.5140    5.9100 H   0  0  0  0  0  0  0  0  0  0  0  0
    1.4180   -0.8260    5.6190 H   0  0  0  0  0  0  0  0  0  0  0  0
    0.2110   -1.4870    3.5550 H   0  0  0  0  0  0  0  0  0  0  0  0
  1 25  1  0  0  0  0
  1 26  1  0  0  0  0
  1 27  1  0  0  0  0
  1  2  1  0  0  0  0
  2  3  1  0  0  0  0
  3  4  2  0  0  0  0
  4 28  1  0  0  0  0
  4  5  1  0  0  0  0
  5  6  2  0  0  0  0
  6  7  1  0  0  0  0
  7  8  2  0  0  0  0
  8 29  1  0  0  0  0
  8  9  1  0  0  0  0
  9  5  1  0  0  0  0
  9 10  1  0  0  0  0
 10 11  1  0  0  0  0
 11 30  1  0  0  0  0
 11 12  2  0  0  0  0
 12 31  1  0  0  0  0
 12 13  1  0  0  0  0
 13 14  1  0  0  0  0
 14 32  1  0  0  0  0
 14 33  1  0  0  0  0
 14 34  1  0  0  0  0
 13 15  2  0  0  0  0
 15 35  1  0  0  0  0
 15 16  1  0  0  0  0
 16  3  1  0  0  0  0
 16 10  2  0  0  0  0
  7 17  1  0  0  0  0
 17 18  2  0  0  0  0
 17 19  1  0  0  0  0
 19 20  2  0  0  0  0
 20 36  1  0  0  0  0
 20 21  1  0  0  0  0
 21 37  1  0  0  0  0
 21 22  2  0  0  0  0
 22 38  1  0  0  0  0
 22 23  1  0  0  0  0
 23 39  1  0  0  0  0
 23 24  2  0  0  0  0
 24 19  1  0  0  0  0
 24 40  1  0  0  0  0
M  END
>  <LOGBIO>
7.6800

>  <PRED_LOGBIO>
7.8700

>  <XV_RES>
-0.1150

>  <WHL_TMPL>
2

>  <ANCH>
11-13;7-9

$$$$
ROW42
  -MTS-   01071502053D 0   0.00000     0.00000     0

 33 35  0  0  0  0  0  0  0  0999 V2000
   -2.9420   -0.5490   -0.6260 C   0  0  0  0  0  0  0  0  0  0  0  0
   -1.9190    0.2870    0.0160 N   0  0  0  0  0  0  0  0  0  0  0  0
   -0.9670   -0.3450    0.6980 C   0  0  0  0  0  0  0  0  0  0  0  0
   -1.0000   -1.5730    0.7500 O   0  0  0  0  0  0  0  0  0  0  0  0
    0.1510    0.3770    1.4110 C   0  0  0  0  0  0  0  0  0  0  0  0
    0.8900    0.9880    0.2970 N   0  0  0  0  0  0  0  0  0  0  0  0
    0.4160    1.9290   -0.4980 C   0  0  0  0  0  0  0  0  0  0  0  0
    1.3010    2.4320   -1.5720 C   0  0  0  0  0  0  0  0  0  0  0  0
    0.8990    3.5190   -2.3590 C   0  0  0  0  0  0  0  0  0  0  0  0
    1.7360    3.9950   -3.3750 C   0  0  0  0  0  0  0  0  0  0  0  0
    2.9750    3.3840   -3.6050 C   0  0  0  0  0  0  0  0  0  0  0  0
    3.3770    2.2980   -2.8190 C   0  0  0  0  0  0  0  0  0  0  0  0
    2.5400    1.8220   -1.8020 C   0  0  0  0  0  0  0  0  0  0  0  0
   -0.9380    2.5170   -0.3900 C   0  0  0  0  0  0  0  0  0  0  0  0
   -1.1210    3.8960   -0.5460 C   0  0  0  0  0  0  0  0  0  0  0  0
   -2.4060    4.4450   -0.4620 C   0  0  0  0  0  0  0  0  0  0  0  0
   -2.6330    6.1590   -0.6570 Cl  0  0  0  0  0  0  0  0  0  0  0  0
   -3.5080    3.6160   -0.2230 C   0  0  0  0  0  0  0  0  0  0  0  0
   -3.3250    2.2370   -0.0670 C   0  0  0  0  0  0  0  0  0  0  0  0
   -2.0400    1.6870   -0.1500 C   0  0  0  0  0  0  0  0  0  0  0  0
   -3.0830   -1.4590   -0.0470 H   0  0  0  0  0  0  0  0  0  0  0  0
   -2.6210   -0.8070   -1.6330 H   0  0  0  0  0  0  0  0  0  0  0  0
   -3.8810   -0.0010   -0.6740 H   0  0  0  0  0  0  0  0  0  0  0  0
    0.7930   -0.3660    1.8800 H   0  0  0  0  0  0  0  0  0  0  0  0
   -0.2680    1.1520    2.0490 H   0  0  0  0  0  0  0  0  0  0  0  0
   -0.0570    3.9900   -2.1810 H   0  0  0  0  0  0  0  0  0  0  0  0
    1.4260    4.8330   -3.9820 H   0  0  0  0  0  0  0  0  0  0  0  0
    3.6200    3.7520   -4.3890 H   0  0  0  0  0  0  0  0  0  0  0  0
    4.3320    1.8270   -2.9960 H   0  0  0  0  0  0  0  0  0  0  0  0
    2.8500    0.9840   -1.1960 H   0  0  0  0  0  0  0  0  0  0  0  0
   -0.2710    4.5360   -0.7310 H   0  0  0  0  0  0  0  0  0  0  0  0
   -4.4990    4.0400   -0.1580 H   0  0  0  0  0  0  0  0  0  0  0  0
   -4.1750    1.5970    0.1180 H   0  0  0  0  0  0  0  0  0  0  0  0
  1 21  1  0  0  0  0
  1 22  1  0  0  0  0
  1 23  1  0  0  0  0
  1  2  1  0  0  0  0
  2  3  1  0  0  0  0
  3  4  2  0  0  0  0
  3  5  1  0  0  0  0
  5 24  1  0  0  0  0
  5 25  1  0  0  0  0
  5  6  1  0  0  0  0
  6  7  2  0  0  0  0
  7  8  1  0  0  0  0
  8  9  2  0  0  0  0
  9 26  1  0  0  0  0
  9 10  1  0  0  0  0
 10 27  1  0  0  0  0
 10 11  2  0  0  0  0
 11 28  1  0  0  0  0
 11 12  1  0  0  0  0
 12 29  1  0  0  0  0
 12 13  2  0  0  0  0
 13  8  1  0  0  0  0
 13 30  1  0  0  0  0
  7 14  1  0  0  0  0
 14 15  2  0  0  0  0
 15 31  1  0  0  0  0
 15 16  1  0  0  0  0
 16 17  1  0  0  0  0
 16 18  2  0  0  0  0
 18 32  1  0  0  0  0
 18 19  1  0  0  0  0
 19 33  1  0  0  0  0
 19 20  2  0  0  0  0
 20  2  1  0  0  0  0
 20 14  1  0  0  0  0
M  END
>  <LOGBIO>
8.3600

>  <PRED_LOGBIO>
7.9400

>  <XV_RES>
0.4260

>  <WHL_TMPL>
3

>  <ANCH>
2-3;33-31

$$$$
ROW43
  -MTS-   01071502053D 0   0.00000     0.00000     0

 35 39  0  0  0  0  0  0  0  0999 V2000
    6.1440    0.3820   -0.7680 C   0  0  0  0  0  0  0  0  0  0  0  0
    5.6840   -0.9690   -0.8640 O   0  0  0  0  0  0  0  0  0  0  0  0
    4.3320   -1.1870   -0.8980 C   0  0  0  0  0  0  0  0  0  0  0  0
    3.8240   -2.3440   -1.5010 C   0  0  0  0  0  0  0  0  0  0  0  0
    2.4420   -2.5660   -1.5350 C   0  0  0  0  0  0  0  0  0  0  0  0
    1.5680   -1.6330   -0.9660 C   0  0  0  0  0  0  0  0  0  0  0  0
    0.1590   -1.5860   -0.8500 N   0  0  0  0  0  0  0  0  0  0  0  0
   -0.1950   -0.4360   -0.1950 C   0  0  0  0  0  0  0  0  0  0  0  0
    0.8960    0.2730    0.1250 C   0  0  0  0  0  0  0  0  0  0  0  0
    0.7970    1.4670    0.7890 N   0  0  0  0  0  0  0  0  0  0  0  0
   -0.4190    1.9850    1.1510 C   0  0  0  0  0  0  0  0  0  0  0  0
   -1.5720    1.3590    0.8810 C   0  0  0  0  0  0  0  0  0  0  0  0
   -2.9210    1.6460    1.1250 N   0  0  0  0  0  0  0  0  0  0  0  0
   -3.6790    0.6800    0.6420 C   0  0  0  0  0  0  0  0  0  0  0  0
   -5.1420    0.4600    0.6150 C   0  0  0  0  0  0  0  0  0  0  0  0
   -5.6580   -0.6370    0.0440 C   0  0  0  0  0  0  0  0  0  0  0  0
   -4.7890   -1.6620   -0.5750 C   0  0  0  0  0  0  0  0  0  0  0  0
   -3.4560   -1.5280   -0.5860 C   0  0  0  0  0  0  0  0  0  0  0  0
   -2.8090   -0.3440    0.0230 C   0  0  0  0  0  0  0  0  0  0  0  0
   -1.5400    0.0640    0.1660 C   0  0  0  0  0  0  0  0  0  0  0  0
    2.0760   -0.4760   -0.3620 C   0  0  0  0  0  0  0  0  0  0  0  0
    3.4580   -0.2530   -0.3280 C   0  0  0  0  0  0  0  0  0  0  0  0
    5.7630    0.8300    0.1470 H   0  0  0  0  0  0  0  0  0  0  0  0
    7.2320    0.3940   -0.7520 H   0  0  0  0  0  0  0  0  0  0  0  0
    5.7880    0.9480   -1.6250 H   0  0  0  0  0  0  0  0  0  0  0  0
    4.4980   -3.0640   -1.9410 H   0  0  0  0  0  0  0  0  0  0  0  0
    2.0510   -3.4590   -2.0010 H   0  0  0  0  0  0  0  0  0  0  0  0
   -0.4820   -2.2860   -1.1940 H   0  0  0  0  0  0  0  0  0  0  0  0
    1.6380    1.9780    1.0150 H   0  0  0  0  0  0  0  0  0  0  0  0
   -0.4480    2.9300    1.6730 H   0  0  0  0  0  0  0  0  0  0  0  0
   -5.8010    1.1920    1.0590 H   0  0  0  0  0  0  0  0  0  0  0  0
   -6.7290   -0.7760    0.0360 H   0  0  0  0  0  0  0  0  0  0  0  0
   -5.2380   -2.5350   -1.0270 H   0  0  0  0  0  0  0  0  0  0  0  0
   -2.8470   -2.2920   -1.0460 H   0  0  0  0  0  0  0  0  0  0  0  0
    3.8490    0.6390    0.1380 H   0  0  0  0  0  0  0  0  0  0  0  0
  1 23  1  0  0  0  0
  1 24  1  0  0  0  0
  1 25  1  0  0  0  0
  1  2  1  0  0  0  0
  2  3  1  0  0  0  0
  3  4  2  0  0  0  0
  4 26  1  0  0  0  0
  4  5  1  0  0  0  0
  5 27  1  0  0  0  0
  5  6  2  0  0  0  0
  6  7  1  0  0  0  0
  7 28  1  0  0  0  0
  7  8  1  0  0  0  0
  8  9  2  0  0  0  0
  9 10  1  0  0  0  0
 10 29  1  0  0  0  0
 10 11  1  0  0  0  0
 11 30  1  0  0  0  0
 11 12  2  0  0  0  0
 12 13  1  0  0  0  0
 13 14  2  0  0  0  0
 14 15  1  0  0  0  0
 15 31  1  0  0  0  0
 15 16  2  0  0  0  0
 16 32  1  0  0  0  0
 16 17  1  0  0  0  0
 17 33  1  0  0  0  0
 17 18  2  0  0  0  0
 18 34  1  0  0  0  0
 18 19  1  0  0  0  0
 19 14  1  0  0  0  0
 19 20  2  0  0  0  0
 20  8  1  0  0  0  0
 20 12  1  0  0  0  0
  9 21  1  0  0  0  0
 21  6  1  0  0  0  0
 21 22  2  0  0  0  0
 22  3  1  0  0  0  0
 22 35  1  0  0  0  0
M  END
>  <LOGBIO>
6.0500

>  <PRED_LOGBIO>
6.8100

>  <XV_RES>
-0.9040

>  <WHL_TMPL>
2

>  <ANCH>
14-15;12-14

$$$$
ROW44
  -MTS-   01071502053D 0   0.00000     0.00000     0

 50 52  0  0  0  0  0  0  0  0999 V2000
   -5.7170    1.3530    3.8630 C   0  0  0  0  0  0  0  0  0  0  0  0
   -5.1270    1.7880    2.5240 C   0  0  0  0  0  0  0  0  0  0  0  0
   -3.7110    1.2310    2.3860 C   0  0  0  0  0  0  0  0  0  0  0  0
   -3.1580    1.6380    1.1320 O   0  0  0  0  0  0  0  0  0  0  0  0
   -1.8850    1.2310    0.8280 C   0  0  0  0  0  0  0  0  0  0  0  0
   -0.7910    2.0240    1.1930 C   0  0  0  0  0  0  0  0  0  0  0  0
    0.5090    1.6080    0.8820 C   0  0  0  0  0  0  0  0  0  0  0  0
    0.7150    0.4000    0.2050 C   0  0  0  0  0  0  0  0  0  0  0  0
   -0.3800   -0.3930   -0.1600 C   0  0  0  0  0  0  0  0  0  0  0  0
   -1.6800    0.0230    0.1510 C   0  0  0  0  0  0  0  0  0  0  0  0
    0.1590   -1.5860   -0.8500 C   0  0  0  0  0  0  0  0  0  0  0  0
   -0.4310   -2.7150   -1.4320 C   0  0  0  0  0  0  0  0  0  0  0  0
   -1.9310   -2.8860   -1.4300 C   0  0  0  0  0  0  0  0  0  0  0  0
   -2.5520   -1.6570   -1.8180 O   0  0  0  0  0  0  0  0  0  0  0  0
   -3.9780   -1.7600   -1.8350 C   0  0  0  0  0  0  0  0  0  0  0  0
    0.3970   -3.6810   -2.0160 C   0  0  0  0  0  0  0  0  0  0  0  0
    1.7280   -3.5290   -2.0170 N   0  0  0  0  0  0  0  0  0  0  0  0
    2.3200   -2.4590   -1.4680 C   0  0  0  0  0  0  0  0  0  0  0  0
    1.5530   -1.4550   -0.8670 C   0  0  0  0  0  0  0  0  0  0  0  0
    1.9000   -0.2430   -0.2240 N   0  0  0  0  0  0  0  0  0  0  0  0
    3.2670    0.2640   -0.0330 C   0  0  0  0  0  0  0  0  0  0  0  0
   -0.2040   -4.8830   -2.6370 C   0  0  0  0  0  0  0  0  0  0  0  0
   -0.9700   -4.7650   -3.5470 O   0  0  0  0  0  0  0  0  0  0  0  0
    0.1130   -6.1110   -2.1760 O   0  0  0  0  0  0  0  0  0  0  0  0
   -0.4930   -7.2420   -2.8080 C   0  0  0  0  0  0  0  0  0  0  0  0
   -0.0020   -8.5220   -2.1380 C   0  0  0  0  0  0  0  0  0  0  0  0
   -5.0970    1.7330    4.6720 H   0  0  0  0  0  0  0  0  0  0  0  0
   -6.7250    1.7500    3.9610 H   0  0  0  0  0  0  0  0  0  0  0  0
   -5.7480    0.2670    3.9090 H   0  0  0  0  0  0  0  0  0  0  0  0
   -5.0950    2.8750    2.4780 H   0  0  0  0  0  0  0  0  0  0  0  0
   -5.7460    1.4080    1.7140 H   0  0  0  0  0  0  0  0  0  0  0  0
   -3.7420    0.1440    2.4330 H   0  0  0  0  0  0  0  0  0  0  0  0
   -3.0910    1.6100    3.1960 H   0  0  0  0  0  0  0  0  0  0  0  0
   -0.9490    2.9560    1.7150 H   0  0  0  0  0  0  0  0  0  0  0  0
    1.3540    2.2200    1.1630 H   0  0  0  0  0  0  0  0  0  0  0  0
   -2.5240   -0.5880   -0.1310 H   0  0  0  0  0  0  0  0  0  0  0  0
   -2.2630   -3.1600   -0.4310 H   0  0  0  0  0  0  0  0  0  0  0  0
   -2.2070   -3.6690   -2.1330 H   0  0  0  0  0  0  0  0  0  0  0  0
   -4.3340   -2.0210   -0.8410 H   0  0  0  0  0  0  0  0  0  0  0  0
   -4.4060   -0.8050   -2.1340 H   0  0  0  0  0  0  0  0  0  0  0  0
   -4.2780   -2.5300   -2.5420 H   0  0  0  0  0  0  0  0  0  0  0  0
    3.3960   -2.3720   -1.4890 H   0  0  0  0  0  0  0  0  0  0  0  0
    3.3090    0.8590    0.8770 H   0  0  0  0  0  0  0  0  0  0  0  0
    3.5460    0.8820   -0.8830 H   0  0  0  0  0  0  0  0  0  0  0  0
    3.9560   -0.5740    0.0490 H   0  0  0  0  0  0  0  0  0  0  0  0
   -1.5740   -7.1750   -2.7120 H   0  0  0  0  0  0  0  0  0  0  0  0
   -0.2220   -7.2570   -3.8610 H   0  0  0  0  0  0  0  0  0  0  0  0
   -0.2720   -8.5070   -1.0840 H   0  0  0  0  0  0  0  0  0  0  0  0
   -0.4630   -9.3830   -2.6190 H   0  0  0  0  0  0  0  0  0  0  0  0
    1.0800   -8.5900   -2.2340 H   0  0  0  0  0  0  0  0  0  0  0  0
  1 27  1  0  0  0  0
  1 28  1  0  0  0  0
  1 29  1  0  0  0  0
  1  2  1  0  0  0  0
  2 30  1  0  0  0  0
  2 31  1  0  0  0  0
  2  3  1  0  0  0  0
  3 32  1  0  0  0  0
  3 33  1  0  0  0  0
  3  4  1  0  0  0  0
  4  5  1  0  0  0  0
  5  6  2  0  0  0  0
  6 34  1  0  0  0  0
  6  7  1  0  0  0  0
  7 35  1  0  0  0  0
  7  8  2  0  0  0  0
  8  9  1  0  0  0  0
  9 10  2  0  0  0  0
 10  5  1  0  0  0  0
 10 36  1  0  0  0  0
  9 11  1  0  0  0  0
 11 12  2  0  0  0  0
 12 13  1  0  0  0  0
 13 37  1  0  0  0  0
 13 38  1  0  0  0  0
 13 14  1  0  0  0  0
 14 15  1  0  0  0  0
 15 39  1  0  0  0  0
 15 40  1  0  0  0  0
 15 41  1  0  0  0  0
 12 16  1  0  0  0  0
 16 17  2  0  0  0  0
 17 18  1  0  0  0  0
 18 42  1  0  0  0  0
 18 19  2  0  0  0  0
 19 11  1  0  0  0  0
 19 20  1  0  0  0  0
 20  8  1  0  0  0  0
 20 21  1  0  0  0  0
 21 43  1  0  0  0  0
 21 44  1  0  0  0  0
 21 45  1  0  0  0  0
 16 22  1  0  0  0  0
 22 23  2  0  0  0  0
 22 24  1  0  0  0  0
 24 25  1  0  0  0  0
 25 46  1  0  0  0  0
 25 47  1  0  0  0  0
 25 26  1  0  0  0  0
 26 48  1  0  0  0  0
 26 49  1  0  0  0  0
 26 50  1  0  0  0  0
M  END
>  <LOGBIO>
6.5400

>  <PRED_LOGBIO>
5.3100

>  <XV_RES>
1.3770

>  <WHL_TMPL>
2

>  <ANCH>
14-4;21-35

$$$$
ROW46
  -MTS-   01071502053D 0   0.00000     0.00000     0

 44 47  0  0  0  0  0  0  0  0999 V2000
   -5.8290    1.1750    1.0510 Cl  0  0  0  0  0  0  0  0  0  0  0  0
   -4.1970    0.6970    0.6840 C   0  0  0  0  0  0  0  0  0  0  0  0
   -3.9430   -0.1550   -0.3970 C   0  0  0  0  0  0  0  0  0  0  0  0
   -2.6300   -0.5390   -0.6920 C   0  0  0  0  0  0  0  0  0  0  0  0
   -1.5700   -0.0720    0.0940 C   0  0  0  0  0  0  0  0  0  0  0  0
   -1.8240    0.7800    1.1750 C   0  0  0  0  0  0  0  0  0  0  0  0
   -3.1370    1.1650    1.4700 C   0  0  0  0  0  0  0  0  0  0  0  0
   -0.1820   -0.4780   -0.2190 C   0  0  0  0  0  0  0  0  0  0  0  0
    0.1590   -1.5860   -0.8500 N   0  0  0  0  0  0  0  0  0  0  0  0
    1.5530   -1.6410   -0.9700 C   0  0  0  0  0  0  0  0  0  0  0  0
    2.4450   -2.5610   -1.5330 C   0  0  0  0  0  0  0  0  0  0  0  0
    3.8190   -2.2970   -1.4760 C   0  0  0  0  0  0  0  0  0  0  0  0
    4.2580   -1.1210   -0.8570 C   0  0  0  0  0  0  0  0  0  0  0  0
    3.3800   -0.2590   -0.3260 N   0  0  0  0  0  0  0  0  0  0  0  0
    2.0590   -0.4840   -0.3660 C   0  0  0  0  0  0  0  0  0  0  0  0
    0.9390    0.2410    0.1050 N   0  0  0  0  0  0  0  0  0  0  0  0
    0.9710    1.5290    0.8120 C   0  0  0  0  0  0  0  0  0  0  0  0
    1.6250    2.5690   -0.0670 C   0  0  0  0  0  0  0  0  0  0  0  0
    2.0290    2.2610   -1.1870 O   0  0  0  0  0  0  0  0  0  0  0  0
    1.7630    3.8170    0.3710 N   0  0  0  0  0  0  0  0  0  0  0  0
    0.7380    4.8470    0.1500 C   0  0  0  0  0  0  0  0  0  0  0  0
    1.3170    6.1200   -0.4950 C   0  0  0  0  0  0  0  0  0  0  0  0
    2.5370    6.6340    0.2920 C   0  0  0  0  0  0  0  0  0  0  0  0
    3.5860    5.5240    0.4880 C   0  0  0  0  0  0  0  0  0  0  0  0
    2.9530    4.2650    1.1090 C   0  0  0  0  0  0  0  0  0  0  0  0
   -4.7610   -0.5160   -1.0040 H   0  0  0  0  0  0  0  0  0  0  0  0
   -2.4340   -1.1970   -1.5270 H   0  0  0  0  0  0  0  0  0  0  0  0
   -1.0060    1.1410    1.7810 H   0  0  0  0  0  0  0  0  0  0  0  0
   -3.3330    1.8220    2.3050 H   0  0  0  0  0  0  0  0  0  0  0  0
    2.0800   -3.4610   -2.0040 H   0  0  0  0  0  0  0  0  0  0  0  0
    4.5290   -2.9900   -1.9020 H   0  0  0  0  0  0  0  0  0  0  0  0
    5.3150   -0.9060   -0.8060 H   0  0  0  0  0  0  0  0  0  0  0  0
    1.5400    1.4230    1.7330 H   0  0  0  0  0  0  0  0  0  0  0  0
   -0.0450    1.8400    1.0470 H   0  0  0  0  0  0  0  0  0  0  0  0
    0.2720    5.1040    1.0990 H   0  0  0  0  0  0  0  0  0  0  0  0
   -0.0480    4.4460   -0.4870 H   0  0  0  0  0  0  0  0  0  0  0  0
    1.6120    5.9050   -1.5200 H   0  0  0  0  0  0  0  0  0  0  0  0
    0.5520    6.8930   -0.5220 H   0  0  0  0  0  0  0  0  0  0  0  0
    2.2130    7.0010    1.2630 H   0  0  0  0  0  0  0  0  0  0  0  0
    2.9880    7.4680   -0.2420 H   0  0  0  0  0  0  0  0  0  0  0  0
    4.0290    5.2690   -0.4730 H   0  0  0  0  0  0  0  0  0  0  0  0
    4.3810    5.8860    1.1360 H   0  0  0  0  0  0  0  0  0  0  0  0
    2.6800    4.4690    2.1420 H   0  0  0  0  0  0  0  0  0  0  0  0
    3.6870    3.4620    1.1300 H   0  0  0  0  0  0  0  0  0  0  0  0
  1  2  1  0  0  0  0
  2  3  2  0  0  0  0
  3 26  1  0  0  0  0
  3  4  1  0  0  0  0
  4 27  1  0  0  0  0
  4  5  2  0  0  0  0
  5  6  1  0  0  0  0
  6 28  1  0  0  0  0
  6  7  2  0  0  0  0
  7  2  1  0  0  0  0
  7 29  1  0  0  0  0
  5  8  1  0  0  0  0
  8  9  2  0  0  0  0
  9 10  1  0  0  0  0
 10 11  2  0  0  0  0
 11 30  1  0  0  0  0
 11 12  1  0  0  0  0
 12 31  1  0  0  0  0
 12 13  2  0  0  0  0
 13 32  1  0  0  0  0
 13 14  1  0  0  0  0
 14 15  2  0  0  0  0
 15 10  1  0  0  0  0
 15 16  1  0  0  0  0
 16  8  1  0  0  0  0
 16 17  1  0  0  0  0
 17 33  1  0  0  0  0
 17 34  1  0  0  0  0
 17 18  1  0  0  0  0
 18 19  2  0  0  0  0
 18 20  1  0  0  0  0
 20 21  1  0  0  0  0
 21 35  1  0  0  0  0
 21 36  1  0  0  0  0
 21 22  1  0  0  0  0
 22 37  1  0  0  0  0
 22 38  1  0  0  0  0
 22 23  1  0  0  0  0
 23 39  1  0  0  0  0
 23 40  1  0  0  0  0
 23 24  1  0  0  0  0
 24 41  1  0  0  0  0
 24 42  1  0  0  0  0
 24 25  1  0  0  0  0
 25 20  1  0  0  0  0
 25 43  1  0  0  0  0
 25 44  1  0  0  0  0
M  END
>  <LOGBIO>
5.5700

>  <PRED_LOGBIO>
6.0800

>  <XV_RES>
-0.6390

>  <WHL_TMPL>
2

>  <ANCH>
14-15;13-12

$$$$
ROW47
  -MTS-   01071502053D 0   0.00000     0.00000     0

 44 46  0  0  0  0  0  0  0  0999 V2000
    3.1020   -3.0820   -0.3580 C   0  0  0  0  0  0  0  0  0  0  0  0
    3.5230   -1.6610    0.0080 C   0  0  0  0  0  0  0  0  0  0  0  0
    2.3420   -0.7130   -0.1950 C   0  0  0  0  0  0  0  0  0  0  0  0
    2.7630    0.7100    0.1710 C   0  0  0  0  0  0  0  0  0  0  0  0
    1.6280    1.6230   -0.0250 N   0  0  0  0  0  0  0  0  0  0  0  0
    1.7650    2.9200    0.2340 C   0  0  0  0  0  0  0  0  0  0  0  0
    3.0790    3.4520    0.7230 O   0  0  0  0  0  0  0  0  0  0  0  0
    0.5980    3.8570    0.0350 C   0  0  0  0  0  0  0  0  0  0  0  0
    0.3280    4.0190   -1.4420 C   0  0  0  0  0  0  0  0  0  0  0  0
    0.8690    4.9450   -2.2440 C   0  0  0  0  0  0  0  0  0  0  0  0
    0.3540    4.7440   -3.5300 N   0  0  0  0  0  0  0  0  0  0  0  0
   -0.4750    3.7180   -3.4810 C   0  0  0  0  0  0  0  0  0  0  0  0
   -1.3010    3.0540   -4.5140 C   0  0  0  0  0  0  0  0  0  0  0  0
   -1.2780    3.6210   -6.1380 Cl  0  0  0  0  0  0  0  0  0  0  0  0
   -2.0670    2.0070   -4.1760 C   0  0  0  0  0  0  0  0  0  0  0  0
   -2.0600    1.5470   -2.7690 C   0  0  0  0  0  0  0  0  0  0  0  0
   -3.0310    0.2070   -2.2990 Cl  0  0  0  0  0  0  0  0  0  0  0  0
   -1.2990    2.1740   -1.8620 C   0  0  0  0  0  0  0  0  0  0  0  0
   -0.5130    3.2440   -2.1960 N   0  0  0  0  0  0  0  0  0  0  0  0
    1.8360    5.9920   -1.8440 C   0  0  0  0  0  0  0  0  0  0  0  0
    1.5120    7.3440   -2.0080 C   0  0  0  0  0  0  0  0  0  0  0  0
    2.4270    8.3340   -1.6300 C   0  0  0  0  0  0  0  0  0  0  0  0
    3.6660    7.9720   -1.0870 C   0  0  0  0  0  0  0  0  0  0  0  0
    3.9900    6.6200   -0.9230 C   0  0  0  0  0  0  0  0  0  0  0  0
    3.0750    5.6300   -1.3010 C   0  0  0  0  0  0  0  0  0  0  0  0
    2.7890   -3.1100   -1.4000 H   0  0  0  0  0  0  0  0  0  0  0  0
    3.9430   -3.7570   -0.2140 H   0  0  0  0  0  0  0  0  0  0  0  0
    2.2750   -3.3910    0.2780 H   0  0  0  0  0  0  0  0  0  0  0  0
    4.3500   -1.3530   -0.6280 H   0  0  0  0  0  0  0  0  0  0  0  0
    3.8360   -1.6330    1.0490 H   0  0  0  0  0  0  0  0  0  0  0  0
    1.5150   -1.0210    0.4400 H   0  0  0  0  0  0  0  0  0  0  0  0
    2.0290   -0.7410   -1.2370 H   0  0  0  0  0  0  0  0  0  0  0  0
    3.5900    1.0190   -0.4650 H   0  0  0  0  0  0  0  0  0  0  0  0
    3.0760    0.7390    1.2120 H   0  0  0  0  0  0  0  0  0  0  0  0
    0.7430    1.2650   -0.3550 H   0  0  0  0  0  0  0  0  0  0  0  0
   -0.2840    3.4460    0.5220 H   0  0  0  0  0  0  0  0  0  0  0  0
    0.8330    4.8270    0.4690 H   0  0  0  0  0  0  0  0  0  0  0  0
   -2.6760    1.5090   -4.9160 H   0  0  0  0  0  0  0  0  0  0  0  0
   -1.3060    1.8250   -0.8390 H   0  0  0  0  0  0  0  0  0  0  0  0
    0.5570    7.6230   -2.4270 H   0  0  0  0  0  0  0  0  0  0  0  0
    2.1770    9.3770   -1.7570 H   0  0  0  0  0  0  0  0  0  0  0  0
    4.3720    8.7350   -0.7950 H   0  0  0  0  0  0  0  0  0  0  0  0
    4.9450    6.3400   -0.5040 H   0  0  0  0  0  0  0  0  0  0  0  0
    3.3240    4.5870   -1.1750 H   0  0  0  0  0  0  0  0  0  0  0  0
  1 26  1  0  0  0  0
  1 27  1  0  0  0  0
  1 28  1  0  0  0  0
  1  2  1  0  0  0  0
  2 29  1  0  0  0  0
  2 30  1  0  0  0  0
  2  3  1  0  0  0  0
  3 31  1  0  0  0  0
  3 32  1  0  0  0  0
  3  4  1  0  0  0  0
  4 33  1  0  0  0  0
  4 34  1  0  0  0  0
  4  5  1  0  0  0  0
  5 35  1  0  0  0  0
  5  6  1  0  0  0  0
  6  7  2  0  0  0  0
  6  8  1  0  0  0  0
  8 36  1  0  0  0  0
  8 37  1  0  0  0  0
  8  9  1  0  0  0  0
  9 10  2  0  0  0  0
 10 11  1  0  0  0  0
 11 12  2  0  0  0  0
 12 13  1  0  0  0  0
 13 14  1  0  0  0  0
 13 15  2  0  0  0  0
 15 38  1  0  0  0  0
 15 16  1  0  0  0  0
 16 17  1  0  0  0  0
 16 18  2  0  0  0  0
 18 39  1  0  0  0  0
 18 19  1  0  0  0  0
 19  9  1  0  0  0  0
 19 12  1  0  0  0  0
 10 20  1  0  0  0  0
 20 21  2  0  0  0  0
 21 40  1  0  0  0  0
 21 22  1  0  0  0  0
 22 41  1  0  0  0  0
 22 23  2  0  0  0  0
 23 42  1  0  0  0  0
 23 24  1  0  0  0  0
 24 43  1  0  0  0  0
 24 25  2  0  0  0  0
 25 20  1  0  0  0  0
 25 44  1  0  0  0  0
M  END
>  <LOGBIO>
4.0000

>  <PRED_LOGBIO>
5.6700

>  <XV_RES>
-2.0770

>  <WHL_TMPL>
2

>  <ANCH>
34-35;16-17

$$$$
ROW48
  -MTS-   01071502053D 0   0.00000     0.00000     0

 35 37  0  0  0  0  0  0  0  0999 V2000
   -2.9420   -0.5490   -0.6260 C   0  0  0  0  0  0  0  0  0  0  0  0
   -1.9190    0.2870    0.0160 N   0  0  0  0  0  0  0  0  0  0  0  0
   -0.9670   -0.3450    0.6980 C   0  0  0  0  0  0  0  0  0  0  0  0
   -1.0000   -1.5730    0.7500 O   0  0  0  0  0  0  0  0  0  0  0  0
    0.1510    0.3770    1.4110 C   0  0  0  0  0  0  0  0  0  0  0  0
    0.8900    0.9880    0.2970 N   0  0  0  0  0  0  0  0  0  0  0  0
    0.4160    1.9290   -0.4980 C   0  0  0  0  0  0  0  0  0  0  0  0
    1.3010    2.4320   -1.5720 C   0  0  0  0  0  0  0  0  0  0  0  0
    2.5400    1.8220   -1.8020 C   0  0  0  0  0  0  0  0  0  0  0  0
    3.3770    2.2980   -2.8190 C   0  0  0  0  0  0  0  0  0  0  0  0
    2.9750    3.3840   -3.6050 C   0  0  0  0  0  0  0  0  0  0  0  0
    1.7360    3.9950   -3.3750 C   0  0  0  0  0  0  0  0  0  0  0  0
    0.8990    3.5190   -2.3590 C   0  0  0  0  0  0  0  0  0  0  0  0
   -0.2950    4.1080   -2.1370 F   0  0  0  0  0  0  0  0  0  0  0  0
   -0.9380    2.5170   -0.3900 C   0  0  0  0  0  0  0  0  0  0  0  0
   -1.1210    3.8960   -0.5460 C   0  0  0  0  0  0  0  0  0  0  0  0
   -2.4060    4.4450   -0.4620 C   0  0  0  0  0  0  0  0  0  0  0  0
   -3.5080    3.6160   -0.2230 C   0  0  0  0  0  0  0  0  0  0  0  0
   -3.3250    2.2370   -0.0670 C   0  0  0  0  0  0  0  0  0  0  0  0
   -2.0400    1.6870   -0.1500 C   0  0  0  0  0  0  0  0  0  0  0  0
   -2.5910    5.8390   -0.6200 N   0  3  0  0  0  0  0  0  0  0  0  0
   -3.0300    6.5180    0.3220 O   0  0  0  0  0  0  0  0  0  0  0  0
   -2.3000    6.4090   -1.7520 O   0  5  0  0  0  0  0  0  0  0  0  0
   -3.0830   -1.4590   -0.0470 H   0  0  0  0  0  0  0  0  0  0  0  0
   -2.6210   -0.8070   -1.6330 H   0  0  0  0  0  0  0  0  0  0  0  0
   -3.8810   -0.0010   -0.6740 H   0  0  0  0  0  0  0  0  0  0  0  0
    0.7930   -0.3660    1.8800 H   0  0  0  0  0  0  0  0  0  0  0  0
   -0.2680    1.1520    2.0490 H   0  0  0  0  0  0  0  0  0  0  0  0
    2.8500    0.9840   -1.1960 H   0  0  0  0  0  0  0  0  0  0  0  0
    4.3320    1.8270   -2.9960 H   0  0  0  0  0  0  0  0  0  0  0  0
    3.6200    3.7520   -4.3890 H   0  0  0  0  0  0  0  0  0  0  0  0
    1.4260    4.8330   -3.9820 H   0  0  0  0  0  0  0  0  0  0  0  0
   -0.2710    4.5360   -0.7310 H   0  0  0  0  0  0  0  0  0  0  0  0
   -4.4990    4.0400   -0.1580 H   0  0  0  0  0  0  0  0  0  0  0  0
   -4.1750    1.5970    0.1180 H   0  0  0  0  0  0  0  0  0  0  0  0
  1 24  1  0  0  0  0
  1 25  1  0  0  0  0
  1 26  1  0  0  0  0
  1  2  1  0  0  0  0
  2  3  1  0  0  0  0
  3  4  2  0  0  0  0
  3  5  1  0  0  0  0
  5 27  1  0  0  0  0
  5 28  1  0  0  0  0
  5  6  1  0  0  0  0
  6  7  2  0  0  0  0
  7  8  1  0  0  0  0
  8  9  2  0  0  0  0
  9 29  1  0  0  0  0
  9 10  1  0  0  0  0
 10 30  1  0  0  0  0
 10 11  2  0  0  0  0
 11 31  1  0  0  0  0
 11 12  1  0  0  0  0
 12 32  1  0  0  0  0
 12 13  2  0  0  0  0
 13  8  1  0  0  0  0
 13 14  1  0  0  0  0
  7 15  1  0  0  0  0
 15 16  2  0  0  0  0
 16 33  1  0  0  0  0
 16 17  1  0  0  0  0
 17 18  2  0  0  0  0
 18 34  1  0  0  0  0
 18 19  1  0  0  0  0
 19 35  1  0  0  0  0
 19 20  2  0  0  0  0
 20  2  1  0  0  0  0
 20 15  1  0  0  0  0
 17 21  1  0  0  0  0
 21 22  2  0  0  0  0
 21 23  1  0  0  0  0
M  CHG  2  21   1  23  -1
M  END
>  <LOGBIO>
8.1000

>  <PRED_LOGBIO>
8.0500

>  <XV_RES>
0.0220

>  <WHL_TMPL>
3

>  <ANCH>
2-3;32-30

$$$$
ROW49
  -MTS-   01071502053D 0   0.00000     0.00000     0

 35 37  0  0  0  0  0  0  0  0999 V2000
   -2.1130   -2.7300   -1.1240 C   0  0  0  0  0  0  0  0  0  0  0  0
   -1.1660   -1.8430   -0.4340 N   0  0  0  0  0  0  0  0  0  0  0  0
   -1.1630   -0.5000   -0.7060 C   0  0  0  0  0  0  0  0  0  0  0  0
   -1.9340    0.3000    0.0070 N   0  0  0  0  0  0  0  0  0  0  0  0
   -2.0400    1.6870   -0.1500 C   0  0  0  0  0  0  0  0  0  0  0  0
   -3.3250    2.2370   -0.0670 C   0  0  0  0  0  0  0  0  0  0  0  0
   -3.5090    3.6150   -0.2310 C   0  0  0  0  0  0  0  0  0  0  0  0
   -2.4080    4.4430   -0.4800 C   0  0  0  0  0  0  0  0  0  0  0  0
   -2.6370    6.1560   -0.6850 Cl  0  0  0  0  0  0  0  0  0  0  0  0
   -1.1230    3.8940   -0.5630 C   0  0  0  0  0  0  0  0  0  0  0  0
   -0.9390    2.5160   -0.3980 C   0  0  0  0  0  0  0  0  0  0  0  0
    0.4290    1.9560   -0.4710 C   0  0  0  0  0  0  0  0  0  0  0  0
    0.7190    0.8400   -1.1050 N   0  3  0  0  0  0  0  0  0  0  0  0
    1.9550    0.4370   -1.1060 O   0  5  0  0  0  0  0  0  0  0  0  0
   -0.2780    0.0230   -1.8120 C   0  0  0  0  0  0  0  0  0  0  0  0
    0.6430    0.5010   -0.2990 C   0  0  0  0  0  0  0  0  0  0  0  0
    1.9440   -0.0120   -0.2350 C   0  0  0  0  0  0  0  0  0  0  0  0
    2.1470   -1.3880   -0.0730 C   0  0  0  0  0  0  0  0  0  0  0  0
    1.0480   -2.2500    0.0260 C   0  0  0  0  0  0  0  0  0  0  0  0
   -0.2530   -1.7370   -0.0370 C   0  0  0  0  0  0  0  0  0  0  0  0
   -0.4550   -0.3610   -0.2000 C   0  0  0  0  0  0  0  0  0  0  0  0
   -1.9420   -2.6790   -2.1980 H   0  0  0  0  0  0  0  0  0  0  0  0
   -1.9670   -3.7520   -0.7820 H   0  0  0  0  0  0  0  0  0  0  0  0
   -3.1310   -2.4150   -0.9040 H   0  0  0  0  0  0  0  0  0  0  0  0
   -0.5170   -2.2230    0.2400 H   0  0  0  0  0  0  0  0  0  0  0  0
   -4.1740    1.5970    0.1250 H   0  0  0  0  0  0  0  0  0  0  0  0
   -4.5000    4.0390   -0.1670 H   0  0  0  0  0  0  0  0  0  0  0  0
   -0.2740    4.5330   -0.7550 H   0  0  0  0  0  0  0  0  0  0  0  0
   -0.8750    0.6870   -2.4340 H   0  0  0  0  0  0  0  0  0  0  0  0
    0.2120   -0.8130   -2.3040 H   0  0  0  0  0  0  0  0  0  0  0  0
    2.7910    0.6530   -0.3120 H   0  0  0  0  0  0  0  0  0  0  0  0
    3.1500   -1.7840   -0.0240 H   0  0  0  0  0  0  0  0  0  0  0  0
    1.2050   -3.3110    0.1520 H   0  0  0  0  0  0  0  0  0  0  0  0
   -1.1000   -2.4020    0.0390 H   0  0  0  0  0  0  0  0  0  0  0  0
   -1.4590    0.0350   -0.2480 H   0  0  0  0  0  0  0  0  0  0  0  0
  1 22  1  0  0  0  0
  1 23  1  0  0  0  0
  1 24  1  0  0  0  0
  1  2  1  0  0  0  0
  2 25  1  0  0  0  0
  2  3  1  0  0  0  0
  3  4  2  0  0  0  0
  4  5  1  0  0  0  0
  5  6  2  0  0  0  0
  6 26  1  0  0  0  0
  6  7  1  0  0  0  0
  7 27  1  0  0  0  0
  7  8  2  0  0  0  0
  8  9  1  0  0  0  0
  8 10  1  0  0  0  0
 10 28  1  0  0  0  0
 10 11  2  0  0  0  0
 11  5  1  0  0  0  0
 11 12  1  0  0  0  0
 12 13  2  0  0  0  0
 13 14  1  0  0  0  0
 13 15  1  0  0  0  0
 15  3  1  0  0  0  0
 15 29  1  0  0  0  0
 15 30  1  0  0  0  0
 12 16  1  0  0  0  0
 16 17  2  0  0  0  0
 17 31  1  0  0  0  0
 17 18  1  0  0  0  0
 18 32  1  0  0  0  0
 18 19  2  0  0  0  0
 19 33  1  0  0  0  0
 19 20  1  0  0  0  0
 20 34  1  0  0  0  0
 20 21  2  0  0  0  0
 21 16  1  0  0  0  0
 21 35  1  0  0  0  0
M  CHG  2  13   1  14  -1
M  END
>  <LOGBIO>
6.6100

>  <PRED_LOGBIO>
6.6400

>  <XV_RES>
-0.2220

>  <WHL_TMPL>
3

>  <ANCH>
2-3;9-10

$$$$
ROW50
  -MTS-   01071502053D 0   0.00000     0.00000     0

 38 41  0  0  0  0  0  0  0  0999 V2000
   -0.5720    3.2120   -0.4360 O   0  0  0  0  0  0  0  0  0  0  0  0
   -0.3810    1.9520    0.0660 C   0  0  0  0  0  0  0  0  0  0  0  0
   -0.4960    0.8770   -0.7250 C   0  0  0  0  0  0  0  0  0  0  0  0
   -0.9440    1.0460   -2.1250 C   0  0  0  0  0  0  0  0  0  0  0  0
   -0.1180    1.2360   -3.0170 O   0  0  0  0  0  0  0  0  0  0  0  0
   -2.2400    0.9940   -2.4200 N   0  0  0  0  0  0  0  0  0  0  0  0
   -2.6690    1.1560   -3.7580 C   0  0  0  0  0  0  0  0  0  0  0  0
   -2.7930    0.0390   -4.5940 C   0  0  0  0  0  0  0  0  0  0  0  0
   -2.4200   -1.5480   -3.9860 Cl  0  0  0  0  0  0  0  0  0  0  0  0
   -3.2170    0.1990   -5.9180 C   0  0  0  0  0  0  0  0  0  0  0  0
   -3.5170    1.4760   -6.4080 C   0  0  0  0  0  0  0  0  0  0  0  0
   -3.3930    2.5930   -5.5720 C   0  0  0  0  0  0  0  0  0  0  0  0
   -2.9690    2.4330   -4.2480 C   0  0  0  0  0  0  0  0  0  0  0  0
   -2.8140    3.8200   -3.2100 Cl  0  0  0  0  0  0  0  0  0  0  0  0
   -0.1820   -0.4780   -0.2190 C   0  0  0  0  0  0  0  0  0  0  0  0
    0.1590   -1.5860   -0.8500 N   0  0  0  0  0  0  0  0  0  0  0  0
    0.3520   -2.6100    0.0850 C   0  0  0  0  0  0  0  0  0  0  0  0
    0.7150   -3.9570   -0.0340 C   0  0  0  0  0  0  0  0  0  0  0  0
    0.8320   -4.7540    1.1100 C   0  0  0  0  0  0  0  0  0  0  0  0
    0.5870   -4.2050    2.3750 C   0  0  0  0  0  0  0  0  0  0  0  0
    0.2250   -2.8580    2.4940 C   0  0  0  0  0  0  0  0  0  0  0  0
    0.1070   -2.0600    1.3490 C   0  0  0  0  0  0  0  0  0  0  0  0
   -0.2310   -0.7030    1.1320 N   0  0  0  0  0  0  0  0  0  0  0  0
   -0.5930    0.4040    2.0280 C   0  0  0  0  0  0  0  0  0  0  0  0
   -0.0350    1.7470    1.5220 C   0  0  0  0  0  0  0  0  0  0  0  0
   -1.5020    3.4780   -0.3610 H   0  0  0  0  0  0  0  0  0  0  0  0
   -2.9180    0.8380   -1.6880 H   0  0  0  0  0  0  0  0  0  0  0  0
   -3.3120   -0.6620   -6.5630 H   0  0  0  0  0  0  0  0  0  0  0  0
   -3.8440    1.6000   -7.4290 H   0  0  0  0  0  0  0  0  0  0  0  0
   -3.6240    3.5780   -5.9500 H   0  0  0  0  0  0  0  0  0  0  0  0
    0.9040   -4.3800   -1.0090 H   0  0  0  0  0  0  0  0  0  0  0  0
    1.1120   -5.7930    1.0180 H   0  0  0  0  0  0  0  0  0  0  0  0
    0.6770   -4.8200    3.2580 H   0  0  0  0  0  0  0  0  0  0  0  0
    0.0350   -2.4340    3.4690 H   0  0  0  0  0  0  0  0  0  0  0  0
   -0.0970    0.2050    2.9760 H   0  0  0  0  0  0  0  0  0  0  0  0
   -1.6770    0.4850    2.0670 H   0  0  0  0  0  0  0  0  0  0  0  0
   -0.5540    2.5270    2.0760 H   0  0  0  0  0  0  0  0  0  0  0  0
    1.0480    1.7250    1.6210 H   0  0  0  0  0  0  0  0  0  0  0  0
  1 26  1  0  0  0  0
  1  2  1  0  0  0  0
  2  3  2  0  0  0  0
  3  4  1  0  0  0  0
  4  5  2  0  0  0  0
  4  6  1  0  0  0  0
  6 27  1  0  0  0  0
  6  7  1  0  0  0  0
  7  8  2  0  0  0  0
  8  9  1  0  0  0  0
  8 10  1  0  0  0  0
 10 28  1  0  0  0  0
 10 11  2  0  0  0  0
 11 29  1  0  0  0  0
 11 12  1  0  0  0  0
 12 30  1  0  0  0  0
 12 13  2  0  0  0  0
 13  7  1  0  0  0  0
 13 14  1  0  0  0  0
  3 15  1  0  0  0  0
 15 16  2  0  0  0  0
 16 17  1  0  0  0  0
 17 18  2  0  0  0  0
 18 31  1  0  0  0  0
 18 19  1  0  0  0  0
 19 32  1  0  0  0  0
 19 20  2  0  0  0  0
 20 33  1  0  0  0  0
 20 21  1  0  0  0  0
 21 34  1  0  0  0  0
 21 22  2  0  0  0  0
 22 17  1  0  0  0  0
 22 23  1  0  0  0  0
 23 15  1  0  0  0  0
 23 24  1  0  0  0  0
 24 35  1  0  0  0  0
 24 36  1  0  0  0  0
 24 25  1  0  0  0  0
 25  2  1  0  0  0  0
 25 37  1  0  0  0  0
 25 38  1  0  0  0  0
M  END
>  <LOGBIO>
6.7700

>  <PRED_LOGBIO>
7.1300

>  <XV_RES>
-0.3560

>  <WHL_TMPL>
2

>  <ANCH>
14-15;21-20

$$$$
ROW51
  -MTS-   01071502053D 0   0.00000     0.00000     0

 47 51  0  0  0  0  0  0  0  0999 V2000
    6.6390    2.7190   -1.6100 C   0  0  0  0  0  0  0  0  0  0  0  0
    6.0700    2.8780   -0.2030 C   0  0  0  0  0  0  0  0  0  0  0  0
    6.9970    3.7650    0.6230 C   0  0  0  0  0  0  0  0  0  0  0  0
    4.7030    3.5150   -0.2820 C   0  0  0  0  0  0  0  0  0  0  0  0
    4.4590    4.7910   -0.5140 N   0  0  0  0  0  0  0  0  0  0  0  0
    3.0720    4.9750   -0.5070 O   0  0  0  0  0  0  0  0  0  0  0  0
    2.5040    3.7280   -0.2570 C   0  0  0  0  0  0  0  0  0  0  0  0
    3.4810    2.8510   -0.1210 N   0  0  0  0  0  0  0  0  0  0  0  0
    1.0510    3.4960   -0.4140 C   0  0  0  0  0  0  0  0  0  0  0  0
    0.1470    4.3340   -1.0790 N   0  0  0  0  0  0  0  0  0  0  0  0
   -1.0510    3.7840   -1.0020 C   0  0  0  0  0  0  0  0  0  0  0  0
   -0.9510    2.6100   -0.3030 N   0  0  0  0  0  0  0  0  0  0  0  0
    0.3610    2.4470    0.0540 C   0  0  0  0  0  0  0  0  0  0  0  0
    0.9760    1.3090    0.8340 C   0  0  0  0  0  0  0  0  0  0  0  0
    0.2660    0.1380    1.3680 N   0  0  0  0  0  0  0  0  0  0  0  0
   -1.0160   -0.1620    1.2850 C   0  0  0  0  0  0  0  0  0  0  0  0
   -1.4010   -1.4320    1.9410 C   0  0  0  0  0  0  0  0  0  0  0  0
   -2.3380   -1.4260    2.9810 C   0  0  0  0  0  0  0  0  0  0  0  0
   -2.7020   -2.6270    3.6020 C   0  0  0  0  0  0  0  0  0  0  0  0
   -2.1280   -3.8340    3.1830 C   0  0  0  0  0  0  0  0  0  0  0  0
   -1.1910   -3.8390    2.1430 C   0  0  0  0  0  0  0  0  0  0  0  0
   -0.8270   -2.6380    1.5220 C   0  0  0  0  0  0  0  0  0  0  0  0
    0.3380   -2.6450    0.2300 Cl  0  0  0  0  0  0  0  0  0  0  0  0
   -2.1320    0.5670    0.6400 C   0  0  0  0  0  0  0  0  0  0  0  0
   -3.3560   -0.0990    0.7800 C   0  0  0  0  0  0  0  0  0  0  0  0
   -4.5190    0.4520    0.2280 C   0  0  0  0  0  0  0  0  0  0  0  0
   -4.4580    1.6680   -0.4620 C   0  0  0  0  0  0  0  0  0  0  0  0
   -3.2340    2.3340   -0.6010 C   0  0  0  0  0  0  0  0  0  0  0  0
   -2.0710    1.7830   -0.0500 C   0  0  0  0  0  0  0  0  0  0  0  0
    6.7210    3.6960   -2.0810 H   0  0  0  0  0  0  0  0  0  0  0  0
    7.6240    2.2600   -1.5530 H   0  0  0  0  0  0  0  0  0  0  0  0
    5.9780    2.0860   -2.1980 H   0  0  0  0  0  0  0  0  0  0  0  0
    5.9880    1.9010    0.2680 H   0  0  0  0  0  0  0  0  0  0  0  0
    7.0790    4.7420    0.1520 H   0  0  0  0  0  0  0  0  0  0  0  0
    7.9820    3.3060    0.6800 H   0  0  0  0  0  0  0  0  0  0  0  0
    6.5920    3.8790    1.6260 H   0  0  0  0  0  0  0  0  0  0  0  0
   -1.9590    4.1930   -1.4200 H   0  0  0  0  0  0  0  0  0  0  0  0
    1.4890    1.7640    1.6790 H   0  0  0  0  0  0  0  0  0  0  0  0
    1.7820    0.9190    0.2160 H   0  0  0  0  0  0  0  0  0  0  0  0
   -2.7810   -0.4960    3.3040 H   0  0  0  0  0  0  0  0  0  0  0  0
   -3.4250   -2.6230    4.4040 H   0  0  0  0  0  0  0  0  0  0  0  0
   -2.4090   -4.7600    3.6620 H   0  0  0  0  0  0  0  0  0  0  0  0
   -0.7480   -4.7700    1.8200 H   0  0  0  0  0  0  0  0  0  0  0  0
   -3.4030   -1.0370    1.3120 H   0  0  0  0  0  0  0  0  0  0  0  0
   -5.4630   -0.0610    0.3360 H   0  0  0  0  0  0  0  0  0  0  0  0
   -5.3550    2.0940   -0.8870 H   0  0  0  0  0  0  0  0  0  0  0  0
   -3.1870    3.2720   -1.1340 H   0  0  0  0  0  0  0  0  0  0  0  0
  1 30  1  0  0  0  0
  1 31  1  0  0  0  0
  1 32  1  0  0  0  0
  1  2  1  0  0  0  0
  2 33  1  0  0  0  0
  2  3  1  0  0  0  0
  3 34  1  0  0  0  0
  3 35  1  0  0  0  0
  3 36  1  0  0  0  0
  2  4  1  0  0  0  0
  4  5  2  0  0  0  0
  5  6  1  0  0  0  0
  6  7  1  0  0  0  0
  7  8  2  0  0  0  0
  8  4  1  0  0  0  0
  7  9  1  0  0  0  0
  9 10  1  0  0  0  0
 10 11  2  0  0  0  0
 11 37  1  0  0  0  0
 11 12  1  0  0  0  0
 12 13  1  0  0  0  0
 13  9  2  0  0  0  0
 13 14  1  0  0  0  0
 14 38  1  0  0  0  0
 14 39  1  0  0  0  0
 14 15  1  0  0  0  0
 15 16  2  0  0  0  0
 16 17  1  0  0  0  0
 17 18  2  0  0  0  0
 18 40  1  0  0  0  0
 18 19  1  0  0  0  0
 19 41  1  0  0  0  0
 19 20  2  0  0  0  0
 20 42  1  0  0  0  0
 20 21  1  0  0  0  0
 21 43  1  0  0  0  0
 21 22  2  0  0  0  0
 22 17  1  0  0  0  0
 22 23  1  0  0  0  0
 16 24  1  0  0  0  0
 24 25  2  0  0  0  0
 25 44  1  0  0  0  0
 25 26  1  0  0  0  0
 26 45  1  0  0  0  0
 26 27  2  0  0  0  0
 27 46  1  0  0  0  0
 27 28  1  0  0  0  0
 28 47  1  0  0  0  0
 28 29  2  0  0  0  0
 29 12  1  0  0  0  0
 29 24  1  0  0  0  0
M  END
>  <LOGBIO>
7.5100

>  <PRED_LOGBIO>
7.5100

>  <XV_RES>
-0.0080

>  <WHL_TMPL>
3

>  <ANCH>
24-25;14-13

$$$$
ROW52
  -MTS-   01071502053D 0   0.00000     0.00000     0

 35 38  0  0  0  0  0  0  0  0999 V2000
   -6.3580    1.4360    0.0140 C   0  0  0  0  0  0  0  0  0  0  0  0
   -5.4270    1.2970    1.0900 O   0  0  0  0  0  0  0  0  0  0  0  0
   -4.1510    0.8970    0.7900 C   0  0  0  0  0  0  0  0  0  0  0  0
   -3.9380   -0.1070   -0.1620 C   0  0  0  0  0  0  0  0  0  0  0  0
   -2.6350   -0.5150   -0.4690 C   0  0  0  0  0  0  0  0  0  0  0  0
   -1.5440    0.0810    0.1750 C   0  0  0  0  0  0  0  0  0  0  0  0
   -1.7580    1.0860    1.1270 C   0  0  0  0  0  0  0  0  0  0  0  0
   -3.0610    1.4940    1.4350 C   0  0  0  0  0  0  0  0  0  0  0  0
   -0.3060   -0.3060   -0.1160 N   0  0  0  0  0  0  0  0  0  0  0  0
    0.8730    0.5390   -0.1370 N   0  0  0  0  0  0  0  0  0  0  0  0
    1.9070   -0.2100   -0.4710 C   0  0  0  0  0  0  0  0  0  0  0  0
    3.3550    0.0270   -0.6660 C   0  0  0  0  0  0  0  0  0  0  0  0
    3.8950    1.3060   -0.4870 C   0  0  0  0  0  0  0  0  0  0  0  0
    5.2660    1.5190   -0.6740 C   0  0  0  0  0  0  0  0  0  0  0  0
    6.0970    0.4540   -1.0400 C   0  0  0  0  0  0  0  0  0  0  0  0
    5.5560   -0.8250   -1.2200 C   0  0  0  0  0  0  0  0  0  0  0  0
    4.1860   -1.0390   -1.0320 C   0  0  0  0  0  0  0  0  0  0  0  0
    3.6670   -2.3260   -1.2170 N   0  0  0  0  0  0  0  0  0  0  0  0
    2.3900   -2.6240   -1.0640 C   0  0  0  0  0  0  0  0  0  0  0  0
    1.4070   -1.5870   -0.6780 C   0  0  0  0  0  0  0  0  0  0  0  0
    0.0860   -1.5760   -0.4520 C   0  0  0  0  0  0  0  0  0  0  0  0
   -0.7430   -2.6630   -0.5410 O   0  0  0  0  0  0  0  0  0  0  0  0
   -6.4730    0.4800   -0.4920 H   0  0  0  0  0  0  0  0  0  0  0  0
   -7.3210    1.7570    0.4070 H   0  0  0  0  0  0  0  0  0  0  0  0
   -5.9890    2.1780   -0.6910 H   0  0  0  0  0  0  0  0  0  0  0  0
   -4.7790   -0.5660   -0.6590 H   0  0  0  0  0  0  0  0  0  0  0  0
   -2.4700   -1.2890   -1.2040 H   0  0  0  0  0  0  0  0  0  0  0  0
   -0.9170    1.5450    1.6250 H   0  0  0  0  0  0  0  0  0  0  0  0
   -3.2250    2.2680    2.1690 H   0  0  0  0  0  0  0  0  0  0  0  0
    3.2550    2.1280   -0.2040 H   0  0  0  0  0  0  0  0  0  0  0  0
    5.6830    2.5060   -0.5360 H   0  0  0  0  0  0  0  0  0  0  0  0
    7.1550    0.6180   -1.1850 H   0  0  0  0  0  0  0  0  0  0  0  0
    6.1970   -1.6480   -1.5020 H   0  0  0  0  0  0  0  0  0  0  0  0
    2.0580   -3.6390   -1.2230 H   0  0  0  0  0  0  0  0  0  0  0  0
   -1.1010   -2.7540   -1.4380 H   0  0  0  0  0  0  0  0  0  0  0  0
  1 23  1  0  0  0  0
  1 24  1  0  0  0  0
  1 25  1  0  0  0  0
  1  2  1  0  0  0  0
  2  3  1  0  0  0  0
  3  4  2  0  0  0  0
  4 26  1  0  0  0  0
  4  5  1  0  0  0  0
  5 27  1  0  0  0  0
  5  6  2  0  0  0  0
  6  7  1  0  0  0  0
  7 28  1  0  0  0  0
  7  8  2  0  0  0  0
  8  3  1  0  0  0  0
  8 29  1  0  0  0  0
  6  9  1  0  0  0  0
  9 10  1  0  0  0  0
 10 11  2  0  0  0  0
 11 12  1  0  0  0  0
 12 13  1  0  0  0  0
 13 30  1  0  0  0  0
 13 14  2  0  0  0  0
 14 31  1  0  0  0  0
 14 15  1  0  0  0  0
 15 32  1  0  0  0  0
 15 16  2  0  0  0  0
 16 33  1  0  0  0  0
 16 17  1  0  0  0  0
 17 12  2  0  0  0  0
 17 18  1  0  0  0  0
 18 19  2  0  0  0  0
 19 34  1  0  0  0  0
 19 20  1  0  0  0  0
 20 11  1  0  0  0  0
 20 21  2  0  0  0  0
 21  9  1  0  0  0  0
 21 22  1  0  0  0  0
 22 35  1  0  0  0  0
M  END
>  <LOGBIO>
10.0000

>  <PRED_LOGBIO>
9.2400

>  <XV_RES>
1.0950

>  <WHL_TMPL>
2

>  <ANCH>
15-16;16-11

$$$$
ROW53
  -MTS-   01071502053D 0   0.00000     0.00000     0

 40 42  0  0  0  0  0  0  0  0999 V2000
    3.0880    7.2840   -0.0970 C   0  0  0  0  0  0  0  0  0  0  0  0
    2.4150    6.2210    0.7670 C   0  0  0  0  0  0  0  0  0  0  0  0
    2.3520    4.9890    0.0440 O   0  0  0  0  0  0  0  0  0  0  0  0
    1.7850    3.9260    0.6520 C   0  0  0  0  0  0  0  0  0  0  0  0
    1.3460    4.0340    1.7850 O   0  0  0  0  0  0  0  0  0  0  0  0
    1.6950    2.6030   -0.0700 C   0  0  0  0  0  0  0  0  0  0  0  0
    1.0150    1.5750    0.8340 C   0  0  0  0  0  0  0  0  0  0  0  0
    0.9250    0.2520    0.1120 C   0  0  0  0  0  0  0  0  0  0  0  0
   -0.2020   -0.4110   -0.1800 C   0  0  0  0  0  0  0  0  0  0  0  0
    0.1590   -1.5860   -0.8500 N   0  0  0  0  0  0  0  0  0  0  0  0
    1.4750   -1.6110   -0.9480 C   0  0  0  0  0  0  0  0  0  0  0  0
    2.4160   -2.5860   -1.5440 C   0  0  0  0  0  0  0  0  0  0  0  0
    3.7290   -2.3250   -1.4850 C   0  0  0  0  0  0  0  0  0  0  0  0
    4.2210   -1.0890   -0.8370 C   0  0  0  0  0  0  0  0  0  0  0  0
    5.9060   -0.7510   -0.7590 Cl  0  0  0  0  0  0  0  0  0  0  0  0
    3.3290   -0.2380   -0.3120 C   0  0  0  0  0  0  0  0  0  0  0  0
    1.9820   -0.4820   -0.3600 N   0  0  0  0  0  0  0  0  0  0  0  0
   -1.6050    0.1000    0.1900 C   0  0  0  0  0  0  0  0  0  0  0  0
   -1.7020    1.0380    1.2250 C   0  0  0  0  0  0  0  0  0  0  0  0
   -2.9580    1.5080    1.6280 C   0  0  0  0  0  0  0  0  0  0  0  0
   -4.1160    1.0390    0.9970 C   0  0  0  0  0  0  0  0  0  0  0  0
   -4.0190    0.1020   -0.0380 C   0  0  0  0  0  0  0  0  0  0  0  0
   -2.7630   -0.3680   -0.4420 C   0  0  0  0  0  0  0  0  0  0  0  0
    2.5130    7.4280   -1.0090 H   0  0  0  0  0  0  0  0  0  0  0  0
    3.1360    8.2220    0.4540 H   0  0  0  0  0  0  0  0  0  0  0  0
    4.0960    6.9610   -0.3510 H   0  0  0  0  0  0  0  0  0  0  0  0
    1.4080    6.5450    1.0210 H   0  0  0  0  0  0  0  0  0  0  0  0
    2.9910    6.0770    1.6790 H   0  0  0  0  0  0  0  0  0  0  0  0
    1.1130    2.7250   -0.9810 H   0  0  0  0  0  0  0  0  0  0  0  0
    2.6960    2.2580   -0.3220 H   0  0  0  0  0  0  0  0  0  0  0  0
    1.5970    1.4520    1.7450 H   0  0  0  0  0  0  0  0  0  0  0  0
    0.0150    1.9190    1.0860 H   0  0  0  0  0  0  0  0  0  0  0  0
    2.0520   -3.4860   -2.0160 H   0  0  0  0  0  0  0  0  0  0  0  0
    4.4330   -3.0230   -1.9140 H   0  0  0  0  0  0  0  0  0  0  0  0
    3.6820    0.6650    0.1630 H   0  0  0  0  0  0  0  0  0  0  0  0
   -0.8080    1.3990    1.7120 H   0  0  0  0  0  0  0  0  0  0  0  0
   -3.0330    2.2310    2.4270 H   0  0  0  0  0  0  0  0  0  0  0  0
   -5.0850    1.4020    1.3080 H   0  0  0  0  0  0  0  0  0  0  0  0
   -4.9130   -0.2590   -0.5250 H   0  0  0  0  0  0  0  0  0  0  0  0
   -2.6880   -1.0910   -1.2400 H   0  0  0  0  0  0  0  0  0  0  0  0
  1 24  1  0  0  0  0
  1 25  1  0  0  0  0
  1 26  1  0  0  0  0
  1  2  1  0  0  0  0
  2 27  1  0  0  0  0
  2 28  1  0  0  0  0
  2  3  1  0  0  0  0
  3  4  1  0  0  0  0
  4  5  2  0  0  0  0
  4  6  1  0  0  0  0
  6 29  1  0  0  0  0
  6 30  1  0  0  0  0
  6  7  1  0  0  0  0
  7 31  1  0  0  0  0
  7 32  1  0  0  0  0
  7  8  1  0  0  0  0
  8  9  2  0  0  0  0
  9 10  1  0  0  0  0
 10 11  2  0  0  0  0
 11 12  1  0  0  0  0
 12 33  1  0  0  0  0
 12 13  2  0  0  0  0
 13 34  1  0  0  0  0
 13 14  1  0  0  0  0
 14 15  1  0  0  0  0
 14 16  2  0  0  0  0
 16 35  1  0  0  0  0
 16 17  1  0  0  0  0
 17  8  1  0  0  0  0
 17 11  1  0  0  0  0
  9 18  1  0  0  0  0
 18 19  2  0  0  0  0
 19 36  1  0  0  0  0
 19 20  1  0  0  0  0
 20 37  1  0  0  0  0
 20 21  2  0  0  0  0
 21 38  1  0  0  0  0
 21 22  1  0  0  0  0
 22 39  1  0  0  0  0
 22 23  2  0  0  0  0
 23 18  1  0  0  0  0
 23 40  1  0  0  0  0
M  END
>  <LOGBIO>
5.9500

>  <PRED_LOGBIO>
6.2800

>  <XV_RES>
-0.3850

>  <WHL_TMPL>
2

>  <ANCH>
14-15;19-18

$$$$
ROW55
  -MTS-   01071502053D 0   0.00000     0.00000     0

 27 29  0  0  0  0  0  0  0  0999 V2000
    2.9230   -1.5910    0.2110 C   0  0  0  0  0  0  0  0  0  0  0  0
    1.8530   -0.6180   -0.2230 C   0  0  0  0  0  0  0  0  0  0  0  0
    2.1300    0.6920   -0.2840 N   0  0  0  0  0  0  0  0  0  0  0  0
    1.2130    1.5920   -0.6630 C   0  0  0  0  0  0  0  0  0  0  0  0
    1.5450    2.9200   -0.7100 O   0  0  0  0  0  0  0  0  0  0  0  0
   -0.0810    1.1880   -1.0120 C   0  0  0  0  0  0  0  0  0  0  0  0
   -1.0740    2.1630   -1.4230 C   0  0  0  0  0  0  0  0  0  0  0  0
   -1.8670    2.9430   -1.7510 N   0  0  0  0  0  0  0  0  0  0  0  0
   -0.4000   -0.1740   -0.9580 C   0  0  0  0  0  0  0  0  0  0  0  0
   -1.7230   -0.5150   -1.3230 N   0  0  0  0  0  0  0  0  0  0  0  0
   -2.3350   -1.4920   -0.5010 C   0  0  0  0  0  0  0  0  0  0  0  0
   -3.6730   -1.2430   -0.1730 C   0  0  0  0  0  0  0  0  0  0  0  0
   -4.3750   -2.1460    0.6350 C   0  0  0  0  0  0  0  0  0  0  0  0
   -3.7390   -3.2960    1.1160 C   0  0  0  0  0  0  0  0  0  0  0  0
   -2.4000   -3.5440    0.7880 C   0  0  0  0  0  0  0  0  0  0  0  0
   -1.6990   -2.6420   -0.0210 C   0  0  0  0  0  0  0  0  0  0  0  0
   -0.0150   -2.7590   -0.5530 S   0  0  0  0  0  0  0  0  0  0  0  0
    0.5790   -1.0920   -0.5580 C   0  0  0  0  0  0  0  0  0  0  0  0
    2.7580   -2.5510   -0.2720 H   0  0  0  0  0  0  0  0  0  0  0  0
    2.8840   -1.7160    1.2910 H   0  0  0  0  0  0  0  0  0  0  0  0
    3.9000   -1.2050   -0.0740 H   0  0  0  0  0  0  0  0  0  0  0  0
    2.4880    3.0360   -0.9080 H   0  0  0  0  0  0  0  0  0  0  0  0
   -2.1960   -0.0940   -2.1100 H   0  0  0  0  0  0  0  0  0  0  0  0
   -4.1650   -0.3560   -0.5440 H   0  0  0  0  0  0  0  0  0  0  0  0
   -5.4070   -1.9540    0.8880 H   0  0  0  0  0  0  0  0  0  0  0  0
   -4.2800   -3.9920    1.7390 H   0  0  0  0  0  0  0  0  0  0  0  0
   -1.9090   -4.4320    1.1590 H   0  0  0  0  0  0  0  0  0  0  0  0
  1 19  1  0  0  0  0
  1 20  1  0  0  0  0
  1 21  1  0  0  0  0
  1  2  1  0  0  0  0
  2  3  2  0  0  0  0
  3  4  1  0  0  0  0
  4  5  1  0  0  0  0
  5 22  1  0  0  0  0
  4  6  2  0  0  0  0
  6  7  1  0  0  0  0
  7  8  3  0  0  0  0
  6  9  1  0  0  0  0
  9 10  1  0  0  0  0
 10 23  1  0  0  0  0
 10 11  1  0  0  0  0
 11 12  1  0  0  0  0
 12 24  1  0  0  0  0
 12 13  2  0  0  0  0
 13 25  1  0  0  0  0
 13 14  1  0  0  0  0
 14 26  1  0  0  0  0
 14 15  2  0  0  0  0
 15 27  1  0  0  0  0
 15 16  1  0  0  0  0
 16 11  2  0  0  0  0
 16 17  1  0  0  0  0
 17 18  1  0  0  0  0
 18  2  1  0  0  0  0
 18  9  2  0  0  0  0
M  END
>  <LOGBIO>
5.7700

>  <PRED_LOGBIO>
6.6700

>  <XV_RES>
-1.5340

>  <WHL_TMPL>
3

>  <ANCH>
15-25;5-6

$$$$
ROW56
  -MTS-   01071502053D 0   0.00000     0.00000     0

 34 36  0  0  0  0  0  0  0  0999 V2000
    1.1830   -2.2210    1.6230 C   0  0  0  0  0  0  0  0  0  0  0  0
    2.4080   -2.7870    1.0410 N   0  0  0  0  0  0  0  0  0  0  0  0
    2.2190   -4.2260    0.8030 C   0  0  0  0  0  0  0  0  0  0  0  0
    2.6900   -2.1400   -0.1860 C   0  0  0  0  0  0  0  0  0  0  0  0
    3.9560   -2.0080   -0.6040 N   0  0  0  0  0  0  0  0  0  0  0  0
    4.2440   -1.3990   -1.7620 C   0  0  0  0  0  0  0  0  0  0  0  0
    3.2680   -0.9030   -2.5350 N   0  0  0  0  0  0  0  0  0  0  0  0
    1.9800   -1.0020   -2.1750 C   0  0  0  0  0  0  0  0  0  0  0  0
    1.6480   -1.6330   -0.9710 C   0  0  0  0  0  0  0  0  0  0  0  0
    0.2530   -1.5890   -0.8580 N   0  0  0  0  0  0  0  0  0  0  0  0
   -0.2500   -0.9760   -1.9130 C   0  0  0  0  0  0  0  0  0  0  0  0
    0.7580   -0.5910   -2.7570 N   0  0  0  0  0  0  0  0  0  0  0  0
    0.5980    0.1170   -4.0350 C   0  0  0  0  0  0  0  0  0  0  0  0
    1.1680   -0.7240   -5.1520 C   0  0  0  0  0  0  0  0  0  0  0  0
    0.3510   -1.6390   -5.8260 C   0  0  0  0  0  0  0  0  0  0  0  0
    0.8800   -2.4190   -6.8620 C   0  0  0  0  0  0  0  0  0  0  0  0
    2.2250   -2.2830   -7.2230 C   0  0  0  0  0  0  0  0  0  0  0  0
    3.0420   -1.3680   -6.5490 C   0  0  0  0  0  0  0  0  0  0  0  0
    2.5140   -0.5880   -5.5140 C   0  0  0  0  0  0  0  0  0  0  0  0
    3.3020    0.2950   -4.8640 F   0  0  0  0  0  0  0  0  0  0  0  0
    0.3530   -2.3690    0.9360 H   0  0  0  0  0  0  0  0  0  0  0  0
    0.9670   -2.7190    2.5660 H   0  0  0  0  0  0  0  0  0  0  0  0
    1.3240   -1.1570    1.7990 H   0  0  0  0  0  0  0  0  0  0  0  0
    1.3880   -4.3740    0.1160 H   0  0  0  0  0  0  0  0  0  0  0  0
    2.0020   -4.7230    1.7460 H   0  0  0  0  0  0  0  0  0  0  0  0
    3.1250   -4.6450    0.3720 H   0  0  0  0  0  0  0  0  0  0  0  0
    5.2730   -1.3060   -2.0760 H   0  0  0  0  0  0  0  0  0  0  0  0
   -1.3020   -0.8020   -2.0840 H   0  0  0  0  0  0  0  0  0  0  0  0
    1.1250    1.0680   -3.9910 H   0  0  0  0  0  0  0  0  0  0  0  0
   -0.4590    0.2970   -4.2200 H   0  0  0  0  0  0  0  0  0  0  0  0
   -0.6870   -1.7440   -5.5470 H   0  0  0  0  0  0  0  0  0  0  0  0
    0.2500   -3.1250   -7.3820 H   0  0  0  0  0  0  0  0  0  0  0  0
    2.6330   -2.8850   -8.0220 H   0  0  0  0  0  0  0  0  0  0  0  0
    4.0800   -1.2630   -6.8280 H   0  0  0  0  0  0  0  0  0  0  0  0
  1 21  1  0  0  0  0
  1 22  1  0  0  0  0
  1 23  1  0  0  0  0
  1  2  1  0  0  0  0
  2  3  1  0  0  0  0
  3 24  1  0  0  0  0
  3 25  1  0  0  0  0
  3 26  1  0  0  0  0
  2  4  1  0  0  0  0
  4  5  1  0  0  0  0
  5  6  2  0  0  0  0
  6 27  1  0  0  0  0
  6  7  1  0  0  0  0
  7  8  2  0  0  0  0
  8  9  1  0  0  0  0
  9  4  2  0  0  0  0
  9 10  1  0  0  0  0
 10 11  2  0  0  0  0
 11 28  1  0  0  0  0
 11 12  1  0  0  0  0
 12  8  1  0  0  0  0
 12 13  1  0  0  0  0
 13 29  1  0  0  0  0
 13 30  1  0  0  0  0
 13 14  1  0  0  0  0
 14 15  2  0  0  0  0
 15 31  1  0  0  0  0
 15 16  1  0  0  0  0
 16 32  1  0  0  0  0
 16 17  2  0  0  0  0
 17 33  1  0  0  0  0
 17 18  1  0  0  0  0
 18 34  1  0  0  0  0
 18 19  2  0  0  0  0
 19 14  1  0  0  0  0
 19 20  1  0  0  0  0
M  END
>  <LOGBIO>
5.2700

>  <PRED_LOGBIO>
5.8200

>  <XV_RES>
-0.6600

>  <WHL_TMPL>
2

>  <ANCH>
13-14;16-17

$$$$
ROW57
  -MTS-   01071502053D 0   0.00000     0.00000     0

 40 42  0  0  0  0  0  0  0  0999 V2000
    1.2800    4.1850    1.7090 C   0  0  0  0  0  0  0  0  0  0  0  0
    1.7630    3.8170    0.3700 N   0  0  0  0  0  0  0  0  0  0  0  0
    2.4000    4.8290   -0.4850 C   0  0  0  0  0  0  0  0  0  0  0  0
    1.6250    2.5690   -0.0670 C   0  0  0  0  0  0  0  0  0  0  0  0
    2.0290    2.2610   -1.1870 O   0  0  0  0  0  0  0  0  0  0  0  0
    0.9710    1.5290    0.8120 C   0  0  0  0  0  0  0  0  0  0  0  0
    0.9390    0.2410    0.1050 N   0  0  0  0  0  0  0  0  0  0  0  0
   -0.1820   -0.4780   -0.2190 C   0  0  0  0  0  0  0  0  0  0  0  0
    0.1590   -1.5860   -0.8500 N   0  0  0  0  0  0  0  0  0  0  0  0
    1.5530   -1.6410   -0.9700 C   0  0  0  0  0  0  0  0  0  0  0  0
    2.4460   -2.5610   -1.5330 C   0  0  0  0  0  0  0  0  0  0  0  0
    3.8190   -2.2970   -1.4750 C   0  0  0  0  0  0  0  0  0  0  0  0
    4.2580   -1.1210   -0.8560 C   0  0  0  0  0  0  0  0  0  0  0  0
    3.3800   -0.2590   -0.3260 N   0  0  0  0  0  0  0  0  0  0  0  0
    2.0590   -0.4840   -0.3660 C   0  0  0  0  0  0  0  0  0  0  0  0
   -1.5700   -0.0720    0.0940 C   0  0  0  0  0  0  0  0  0  0  0  0
   -1.8210    0.8070    1.1540 C   0  0  0  0  0  0  0  0  0  0  0  0
   -3.1340    1.1910    1.4490 C   0  0  0  0  0  0  0  0  0  0  0  0
   -4.1970    0.6970    0.6840 C   0  0  0  0  0  0  0  0  0  0  0  0
   -3.9470   -0.1820   -0.3760 C   0  0  0  0  0  0  0  0  0  0  0  0
   -2.6330   -0.5670   -0.6720 C   0  0  0  0  0  0  0  0  0  0  0  0
   -5.6140    1.1110    1.0030 C   0  0  0  0  0  0  0  0  0  0  0  0
   -5.6110    2.3350    1.5230 F   0  0  0  0  0  0  0  0  0  0  0  0
   -6.1390    0.2580    1.8780 F   0  0  0  0  0  0  0  0  0  0  0  0
   -6.3390    1.1050   -0.1120 F   0  0  0  0  0  0  0  0  0  0  0  0
    1.7940    3.5860    2.4570 H   0  0  0  0  0  0  0  0  0  0  0  0
    1.4790    5.2390    1.8890 H   0  0  0  0  0  0  0  0  0  0  0  0
    0.2090    4.0020    1.7710 H   0  0  0  0  0  0  0  0  0  0  0  0
    1.8310    4.9350   -1.4060 H   0  0  0  0  0  0  0  0  0  0  0  0
    2.4240    5.7830    0.0380 H   0  0  0  0  0  0  0  0  0  0  0  0
    3.4150    4.5190   -0.7200 H   0  0  0  0  0  0  0  0  0  0  0  0
    1.5400    1.4230    1.7330 H   0  0  0  0  0  0  0  0  0  0  0  0
   -0.0450    1.8400    1.0460 H   0  0  0  0  0  0  0  0  0  0  0  0
    2.0800   -3.4610   -2.0040 H   0  0  0  0  0  0  0  0  0  0  0  0
    4.5290   -2.9900   -1.9020 H   0  0  0  0  0  0  0  0  0  0  0  0
    5.3150   -0.9060   -0.8060 H   0  0  0  0  0  0  0  0  0  0  0  0
   -1.0010    1.1890    1.7440 H   0  0  0  0  0  0  0  0  0  0  0  0
   -3.3270    1.8690    2.2680 H   0  0  0  0  0  0  0  0  0  0  0  0
   -4.7670   -0.5640   -0.9660 H   0  0  0  0  0  0  0  0  0  0  0  0
   -2.4400   -1.2450   -1.4900 H   0  0  0  0  0  0  0  0  0  0  0  0
  1 26  1  0  0  0  0
  1 27  1  0  0  0  0
  1 28  1  0  0  0  0
  1  2  1  0  0  0  0
  2  3  1  0  0  0  0
  3 29  1  0  0  0  0
  3 30  1  0  0  0  0
  3 31  1  0  0  0  0
  2  4  1  0  0  0  0
  4  5  2  0  0  0  0
  4  6  1  0  0  0  0
  6 32  1  0  0  0  0
  6 33  1  0  0  0  0
  6  7  1  0  0  0  0
  7  8  1  0  0  0  0
  8  9  2  0  0  0  0
  9 10  1  0  0  0  0
 10 11  2  0  0  0  0
 11 34  1  0  0  0  0
 11 12  1  0  0  0  0
 12 35  1  0  0  0  0
 12 13  2  0  0  0  0
 13 36  1  0  0  0  0
 13 14  1  0  0  0  0
 14 15  2  0  0  0  0
 15  7  1  0  0  0  0
 15 10  1  0  0  0  0
  8 16  1  0  0  0  0
 16 17  2  0  0  0  0
 17 37  1  0  0  0  0
 17 18  1  0  0  0  0
 18 38  1  0  0  0  0
 18 19  2  0  0  0  0
 19 20  1  0  0  0  0
 20 39  1  0  0  0  0
 20 21  2  0  0  0  0
 21 16  1  0  0  0  0
 21 40  1  0  0  0  0
 19 22  1  0  0  0  0
 22 23  1  0  0  0  0
 22 24  1  0  0  0  0
 22 25  1  0  0  0  0
M  END
>  <LOGBIO>
5.4300

>  <PRED_LOGBIO>
6.2000

>  <XV_RES>
-0.9440

>  <WHL_TMPL>
2

>  <ANCH>
14-15;17-16

$$$$
ROW59
  -MTS-   01071502053D 0   0.00000     0.00000     0

 35 37  0  0  0  0  0  0  0  0999 V2000
    6.5690    0.5010   -0.6860 C   0  0  0  0  0  0  0  0  0  0  0  0
    6.0950   -0.9370   -0.8740 C   0  0  0  0  0  0  0  0  0  0  0  0
    4.6030   -1.1680   -0.9040 C   0  0  0  0  0  0  0  0  0  0  0  0
    3.7680   -0.3290   -0.2760 C   0  0  0  0  0  0  0  0  0  0  0  0
    4.3340    0.8570    0.4690 C   0  0  0  0  0  0  0  0  0  0  0  0
    2.4130   -0.5240   -0.2940 N   0  0  0  0  0  0  0  0  0  0  0  0
    1.3840    0.1870    0.2660 C   0  0  0  0  0  0  0  0  0  0  0  0
    0.2360   -0.4280   -0.0490 C   0  0  0  0  0  0  0  0  0  0  0  0
    0.5570   -1.5500   -0.8240 N   0  0  0  0  0  0  0  0  0  0  0  0
    1.8690   -1.5910   -0.9600 C   0  0  0  0  0  0  0  0  0  0  0  0
    2.7210   -2.4810   -1.6240 N   0  0  0  0  0  0  0  0  0  0  0  0
    4.0320   -2.3250   -1.6290 C   0  0  0  0  0  0  0  0  0  0  0  0
    4.8430   -3.2110   -2.2870 O   0  0  0  0  0  0  0  0  0  0  0  0
    5.3270   -4.3440   -1.5620 C   0  0  0  0  0  0  0  0  0  0  0  0
   -1.1240    0.0000    0.3490 C   0  0  0  0  0  0  0  0  0  0  0  0
   -1.4150    1.0590    1.0800 N   0  0  0  0  0  0  0  0  0  0  0  0
   -2.8060    1.1120    1.2300 O   0  0  0  0  0  0  0  0  0  0  0  0
   -3.3250    0.0170    0.5430 C   0  0  0  0  0  0  0  0  0  0  0  0
   -4.7860   -0.3430    0.4230 C   0  0  0  0  0  0  0  0  0  0  0  0
   -2.3170   -0.6510    0.0130 N   0  0  0  0  0  0  0  0  0  0  0  0
    6.1950    1.1160   -1.5010 H   0  0  0  0  0  0  0  0  0  0  0  0
    7.6570    0.5270   -0.6820 H   0  0  0  0  0  0  0  0  0  0  0  0
    6.1950    0.8850    0.2610 H   0  0  0  0  0  0  0  0  0  0  0  0
    6.4470   -1.4700    0.0060 H   0  0  0  0  0  0  0  0  0  0  0  0
    6.5040   -1.2930   -1.8170 H   0  0  0  0  0  0  0  0  0  0  0  0
    3.6840    1.1040    1.3050 H   0  0  0  0  0  0  0  0  0  0  0  0
    4.3990    1.7100   -0.2040 H   0  0  0  0  0  0  0  0  0  0  0  0
    5.3270    0.6120    0.8410 H   0  0  0  0  0  0  0  0  0  0  0  0
    1.4810    1.0850    0.8570 H   0  0  0  0  0  0  0  0  0  0  0  0
    4.4850   -4.9380   -1.2120 H   0  0  0  0  0  0  0  0  0  0  0  0
    5.9530   -4.9510   -2.2130 H   0  0  0  0  0  0  0  0  0  0  0  0
    5.9120   -4.0060   -0.7090 H   0  0  0  0  0  0  0  0  0  0  0  0
   -5.3870    0.5640    0.4600 H   0  0  0  0  0  0  0  0  0  0  0  0
   -5.0670   -0.9970    1.2460 H   0  0  0  0  0  0  0  0  0  0  0  0
   -4.9580   -0.8540   -0.5220 H   0  0  0  0  0  0  0  0  0  0  0  0
  1 21  1  0  0  0  0
  1 22  1  0  0  0  0
  1 23  1  0  0  0  0
  1  2  1  0  0  0  0
  2 24  1  0  0  0  0
  2 25  1  0  0  0  0
  2  3  1  0  0  0  0
  3  4  2  0  0  0  0
  4  5  1  0  0  0  0
  5 26  1  0  0  0  0
  5 27  1  0  0  0  0
  5 28  1  0  0  0  0
  4  6  1  0  0  0  0
  6  7  1  0  0  0  0
  7 29  1  0  0  0  0
  7  8  2  0  0  0  0
  8  9  1  0  0  0  0
  9 10  2  0  0  0  0
 10  6  1  0  0  0  0
 10 11  1  0  0  0  0
 11 12  2  0  0  0  0
 12  3  1  0  0  0  0
 12 13  1  0  0  0  0
 13 14  1  0  0  0  0
 14 30  1  0  0  0  0
 14 31  1  0  0  0  0
 14 32  1  0  0  0  0
  8 15  1  0  0  0  0
 15 16  2  0  0  0  0
 16 17  1  0  0  0  0
 17 18  1  0  0  0  0
 18 19  1  0  0  0  0
 19 33  1  0  0  0  0
 19 34  1  0  0  0  0
 19 35  1  0  0  0  0
 18 20  2  0  0  0  0
 20 15  1  0  0  0  0
M  END
>  <LOGBIO>
6.3000

>  <PRED_LOGBIO>
6.4600

>  <XV_RES>
-0.1980

>  <WHL_TMPL>
2

>  <ANCH>
4-5;8-5

$$$$
ROW60
  -MTS-   01071502053D 0   0.00000     0.00000     0

 44 48  0  0  0  0  0  0  0  0999 V2000
    6.6390    2.7190   -1.6100 C   0  0  0  0  0  0  0  0  0  0  0  0
    6.0700    2.8780   -0.2030 C   0  0  0  0  0  0  0  0  0  0  0  0
    4.7030    3.5150   -0.2820 C   0  0  0  0  0  0  0  0  0  0  0  0
    4.4590    4.7910   -0.5140 N   0  0  0  0  0  0  0  0  0  0  0  0
    3.0720    4.9750   -0.5070 O   0  0  0  0  0  0  0  0  0  0  0  0
    2.5040    3.7280   -0.2570 C   0  0  0  0  0  0  0  0  0  0  0  0
    3.4810    2.8510   -0.1210 N   0  0  0  0  0  0  0  0  0  0  0  0
    1.0510    3.4960   -0.4140 C   0  0  0  0  0  0  0  0  0  0  0  0
    0.1470    4.3340   -1.0790 N   0  0  0  0  0  0  0  0  0  0  0  0
   -1.0510    3.7840   -1.0020 C   0  0  0  0  0  0  0  0  0  0  0  0
   -0.9510    2.6100   -0.3030 N   0  0  0  0  0  0  0  0  0  0  0  0
    0.3610    2.4470    0.0540 C   0  0  0  0  0  0  0  0  0  0  0  0
    0.9760    1.3090    0.8340 C   0  0  0  0  0  0  0  0  0  0  0  0
    0.2660    0.1380    1.3680 N   0  0  0  0  0  0  0  0  0  0  0  0
   -1.0160   -0.1620    1.2850 C   0  0  0  0  0  0  0  0  0  0  0  0
   -1.4010   -1.4320    1.9410 C   0  0  0  0  0  0  0  0  0  0  0  0
   -2.3380   -1.4260    2.9810 C   0  0  0  0  0  0  0  0  0  0  0  0
   -2.7020   -2.6270    3.6020 C   0  0  0  0  0  0  0  0  0  0  0  0
   -2.1280   -3.8340    3.1830 C   0  0  0  0  0  0  0  0  0  0  0  0
   -1.1910   -3.8390    2.1430 C   0  0  0  0  0  0  0  0  0  0  0  0
   -0.8270   -2.6380    1.5220 C   0  0  0  0  0  0  0  0  0  0  0  0
   -2.1320    0.5670    0.6400 C   0  0  0  0  0  0  0  0  0  0  0  0
   -3.3560   -0.0990    0.7800 C   0  0  0  0  0  0  0  0  0  0  0  0
   -4.5190    0.4520    0.2280 C   0  0  0  0  0  0  0  0  0  0  0  0
   -4.4580    1.6680   -0.4620 C   0  0  0  0  0  0  0  0  0  0  0  0
   -3.2340    2.3340   -0.6010 C   0  0  0  0  0  0  0  0  0  0  0  0
   -2.0710    1.7830   -0.0500 C   0  0  0  0  0  0  0  0  0  0  0  0
    5.9780    2.0860   -2.1980 H   0  0  0  0  0  0  0  0  0  0  0  0
    7.6240    2.2600   -1.5530 H   0  0  0  0  0  0  0  0  0  0  0  0
    6.7210    3.6960   -2.0810 H   0  0  0  0  0  0  0  0  0  0  0  0
    5.9880    1.9010    0.2680 H   0  0  0  0  0  0  0  0  0  0  0  0
    6.7310    3.5110    0.3860 H   0  0  0  0  0  0  0  0  0  0  0  0
   -1.9590    4.1930   -1.4200 H   0  0  0  0  0  0  0  0  0  0  0  0
    1.4890    1.7640    1.6790 H   0  0  0  0  0  0  0  0  0  0  0  0
    1.7820    0.9190    0.2160 H   0  0  0  0  0  0  0  0  0  0  0  0
   -2.7810   -0.4960    3.3040 H   0  0  0  0  0  0  0  0  0  0  0  0
   -3.4250   -2.6230    4.4040 H   0  0  0  0  0  0  0  0  0  0  0  0
   -2.4090   -4.7600    3.6620 H   0  0  0  0  0  0  0  0  0  0  0  0
   -0.7480   -4.7700    1.8200 H   0  0  0  0  0  0  0  0  0  0  0  0
   -0.1040   -2.6420    0.7200 H   0  0  0  0  0  0  0  0  0  0  0  0
   -3.4030   -1.0370    1.3120 H   0  0  0  0  0  0  0  0  0  0  0  0
   -5.4630   -0.0610    0.3360 H   0  0  0  0  0  0  0  0  0  0  0  0
   -5.3550    2.0940   -0.8870 H   0  0  0  0  0  0  0  0  0  0  0  0
   -3.1870    3.2720   -1.1340 H   0  0  0  0  0  0  0  0  0  0  0  0
  1 28  1  0  0  0  0
  1 29  1  0  0  0  0
  1 30  1  0  0  0  0
  1  2  1  0  0  0  0
  2 31  1  0  0  0  0
  2 32  1  0  0  0  0
  2  3  1  0  0  0  0
  3  4  2  0  0  0  0
  4  5  1  0  0  0  0
  5  6  1  0  0  0  0
  6  7  2  0  0  0  0
  7  3  1  0  0  0  0
  6  8  1  0  0  0  0
  8  9  1  0  0  0  0
  9 10  2  0  0  0  0
 10 33  1  0  0  0  0
 10 11  1  0  0  0  0
 11 12  1  0  0  0  0
 12  8  2  0  0  0  0
 12 13  1  0  0  0  0
 13 34  1  0  0  0  0
 13 35  1  0  0  0  0
 13 14  1  0  0  0  0
 14 15  2  0  0  0  0
 15 16  1  0  0  0  0
 16 17  2  0  0  0  0
 17 36  1  0  0  0  0
 17 18  1  0  0  0  0
 18 37  1  0  0  0  0
 18 19  2  0  0  0  0
 19 38  1  0  0  0  0
 19 20  1  0  0  0  0
 20 39  1  0  0  0  0
 20 21  2  0  0  0  0
 21 16  1  0  0  0  0
 21 40  1  0  0  0  0
 15 22  1  0  0  0  0
 22 23  2  0  0  0  0
 23 41  1  0  0  0  0
 23 24  1  0  0  0  0
 24 42  1  0  0  0  0
 24 25  2  0  0  0  0
 25 43  1  0  0  0  0
 25 26  1  0  0  0  0
 26 44  1  0  0  0  0
 26 27  2  0  0  0  0
 27 11  1  0  0  0  0
 27 22  1  0  0  0  0
M  END
>  <LOGBIO>
7.7200

>  <PRED_LOGBIO>
7.8400

>  <XV_RES>
-0.1430

>  <WHL_TMPL>
3

>  <ANCH>
24-25;11-10

$$$$
ROW61
  -MTS-   01071502053D 0   0.00000     0.00000     0

 41 42  0  0  0  0  0  0  0  0999 V2000
   -9.6860   -1.1370    0.0740 C   0  0  0  0  0  0  0  0  0  0  0  0
   -8.4640   -2.0430   -0.0430 C   0  0  0  0  0  0  0  0  0  0  0  0
   -8.7800   -3.4050    0.5670 C   0  0  0  0  0  0  0  0  0  0  0  0
   -7.2880   -1.4120    0.7020 C   0  0  0  0  0  0  0  0  0  0  0  0
   -6.9710   -0.0480    0.0910 C   0  0  0  0  0  0  0  0  0  0  0  0
   -5.8400    0.5590    0.8080 N   0  0  0  0  0  0  0  0  0  0  0  0
   -5.9240    1.4200    1.9710 N   0  0  0  0  0  0  0  0  0  0  0  0
   -4.7080    1.7740    2.3410 C   0  0  0  0  0  0  0  0  0  0  0  0
   -3.7310    1.1510    1.4200 C   0  0  0  0  0  0  0  0  0  0  0  0
   -2.3350    1.1690    1.3240 C   0  0  0  0  0  0  0  0  0  0  0  0
   -1.5660    1.9010    2.2400 N   0  0  0  0  0  0  0  0  0  0  0  0
   -1.7180    0.4440    0.2970 C   0  0  0  0  0  0  0  0  0  0  0  0
   -2.5150   -0.2760   -0.6010 C   0  0  0  0  0  0  0  0  0  0  0  0
   -3.8490   -0.2740   -0.4820 N   0  0  0  0  0  0  0  0  0  0  0  0
   -4.4700    0.4100    0.4900 C   0  0  0  0  0  0  0  0  0  0  0  0
   -0.2440    0.4390    0.1630 C   0  0  0  0  0  0  0  0  0  0  0  0
    0.4390    1.3730    0.4610 O   0  0  0  0  0  0  0  0  0  0  0  0
    0.2740   -0.7450   -0.3390 O   0  0  0  0  0  0  0  0  0  0  0  0
    1.6330   -0.8510   -0.4940 C   0  0  0  0  0  0  0  0  0  0  0  0
    2.1210   -1.6580   -1.6730 C   0  0  0  0  0  0  0  0  0  0  0  0
    3.4360   -1.8040   -1.8870 C   0  0  0  0  0  0  0  0  0  0  0  0
   -9.9460   -1.0120    1.1230 H   0  0  0  0  0  0  0  0  0  0  0  0
  -10.5220   -1.5860   -0.4570 H   0  0  0  0  0  0  0  0  0  0  0  0
   -9.4590   -0.1650   -0.3610 H   0  0  0  0  0  0  0  0  0  0  0  0
   -8.2030   -2.1680   -1.0920 H   0  0  0  0  0  0  0  0  0  0  0  0
   -9.0410   -3.2810    1.6170 H   0  0  0  0  0  0  0  0  0  0  0  0
   -9.6170   -3.8550    0.0370 H   0  0  0  0  0  0  0  0  0  0  0  0
   -7.9090   -4.0520    0.4840 H   0  0  0  0  0  0  0  0  0  0  0  0
   -7.5490   -1.2880    1.7510 H   0  0  0  0  0  0  0  0  0  0  0  0
   -6.4170   -2.0590    0.6190 H   0  0  0  0  0  0  0  0  0  0  0  0
   -6.7100   -0.1730   -0.9580 H   0  0  0  0  0  0  0  0  0  0  0  0
   -7.8420    0.5980    0.1740 H   0  0  0  0  0  0  0  0  0  0  0  0
   -4.4650    2.4130    3.1780 H   0  0  0  0  0  0  0  0  0  0  0  0
   -1.2450    1.4650    3.0920 H   0  0  0  0  0  0  0  0  0  0  0  0
   -1.3350    2.8650    2.0480 H   0  0  0  0  0  0  0  0  0  0  0  0
   -2.0490   -0.8390   -1.3960 H   0  0  0  0  0  0  0  0  0  0  0  0
    1.9790   -1.3920    0.3840 H   0  0  0  0  0  0  0  0  0  0  0  0
    2.0540    0.1470   -0.5940 H   0  0  0  0  0  0  0  0  0  0  0  0
    1.4110   -2.1170   -2.3450 H   0  0  0  0  0  0  0  0  0  0  0  0
    4.1460   -1.3450   -1.2160 H   0  0  0  0  0  0  0  0  0  0  0  0
    3.7850   -2.3810   -2.7310 H   0  0  0  0  0  0  0  0  0  0  0  0
  1 22  1  0  0  0  0
  1 23  1  0  0  0  0
  1 24  1  0  0  0  0
  1  2  1  0  0  0  0
  2 25  1  0  0  0  0
  2  3  1  0  0  0  0
  3 26  1  0  0  0  0
  3 27  1  0  0  0  0
  3 28  1  0  0  0  0
  2  4  1  0  0  0  0
  4 29  1  0  0  0  0
  4 30  1  0  0  0  0
  4  5  1  0  0  0  0
  5 31  1  0  0  0  0
  5 32  1  0  0  0  0
  5  6  1  0  0  0  0
  6  7  1  0  0  0  0
  7  8  2  0  0  0  0
  8 33  1  0  0  0  0
  8  9  1  0  0  0  0
  9 10  2  0  0  0  0
 10 11  1  0  0  0  0
 11 34  1  0  0  0  0
 11 35  1  0  0  0  0
 10 12  1  0  0  0  0
 12 13  2  0  0  0  0
 13 36  1  0  0  0  0
 13 14  1  0  0  0  0
 14 15  2  0  0  0  0
 15  6  1  0  0  0  0
 15  9  1  0  0  0  0
 12 16  1  0  0  0  0
 16 17  2  0  0  0  0
 16 18  1  0  0  0  0
 18 19  1  0  0  0  0
 19 37  1  0  0  0  0
 19 38  1  0  0  0  0
 19 20  1  0  0  0  0
 20 39  1  0  0  0  0
 20 21  2  0  0  0  0
 21 40  1  0  0  0  0
 21 41  1  0  0  0  0
M  END
>  <LOGBIO>
8.2400

>  <PRED_LOGBIO>
7.6400

>  <XV_RES>
0.7070

>  <WHL_TMPL>
1

>  <ANCH>
2-3;33-31

$$$$
ROW62
  -MTS-   01071502053D 0   0.00000     0.00000     0

 38 39  0  0  0  0  0  0  0  0999 V2000
   -2.8950    3.8140   -0.9780 C   0  0  0  0  0  0  0  0  0  0  0  0
   -2.0760    2.7090   -1.6380 C   0  0  0  0  0  0  0  0  0  0  0  0
   -1.7230    1.6460   -0.5990 C   0  0  0  0  0  0  0  0  0  0  0  0
   -0.9030    0.5390   -1.2600 C   0  0  0  0  0  0  0  0  0  0  0  0
   -0.5500   -0.5230   -0.2200 C   0  0  0  0  0  0  0  0  0  0  0  0
    0.2380   -1.5890   -0.8560 N   0  0  0  0  0  0  0  0  0  0  0  0
   -0.2860   -2.7870   -1.4820 N   0  0  0  0  0  0  0  0  0  0  0  0
    0.7160   -3.5110   -1.9450 C   0  0  0  0  0  0  0  0  0  0  0  0
    1.9860   -2.8140   -1.6420 C   0  0  0  0  0  0  0  0  0  0  0  0
    3.3350   -3.0990   -1.8850 C   0  0  0  0  0  0  0  0  0  0  0  0
    3.7060   -4.2730   -2.5550 N   0  0  0  0  0  0  0  0  0  0  0  0
    4.3070   -2.1910   -1.4480 C   0  0  0  0  0  0  0  0  0  0  0  0
    3.9020   -1.0280   -0.7820 C   0  0  0  0  0  0  0  0  0  0  0  0
    2.6020   -0.7840   -0.5650 N   0  0  0  0  0  0  0  0  0  0  0  0
    1.6480   -1.6330   -0.9710 C   0  0  0  0  0  0  0  0  0  0  0  0
    5.7430   -2.4570   -1.6860 C   0  0  0  0  0  0  0  0  0  0  0  0
    6.5850   -2.0520   -0.8860 O   0  0  0  0  0  0  0  0  0  0  0  0
    6.1240   -3.1350   -2.7650 N   0  0  0  0  0  0  0  0  0  0  0  0
    7.5510   -3.3990   -3.0020 C   0  0  0  0  0  0  0  0  0  0  0  0
   -3.8090    3.3920   -0.5650 H   0  0  0  0  0  0  0  0  0  0  0  0
   -3.1460    4.5710   -1.7180 H   0  0  0  0  0  0  0  0  0  0  0  0
   -2.3120    4.2690   -0.1790 H   0  0  0  0  0  0  0  0  0  0  0  0
   -2.6590    2.2540   -2.4370 H   0  0  0  0  0  0  0  0  0  0  0  0
   -1.1620    3.1310   -2.0510 H   0  0  0  0  0  0  0  0  0  0  0  0
   -1.1400    2.1000    0.2000 H   0  0  0  0  0  0  0  0  0  0  0  0
   -2.6370    1.2240   -0.1860 H   0  0  0  0  0  0  0  0  0  0  0  0
   -1.4860    0.0850   -2.0590 H   0  0  0  0  0  0  0  0  0  0  0  0
    0.0110    0.9610   -1.6720 H   0  0  0  0  0  0  0  0  0  0  0  0
    0.0330   -0.0690    0.5790 H   0  0  0  0  0  0  0  0  0  0  0  0
   -1.4640   -0.9450    0.1920 H   0  0  0  0  0  0  0  0  0  0  0  0
    0.6240   -4.4570   -2.4590 H   0  0  0  0  0  0  0  0  0  0  0  0
    3.8890   -5.1170   -2.0310 H   0  0  0  0  0  0  0  0  0  0  0  0
    3.7910   -4.2750   -3.5610 H   0  0  0  0  0  0  0  0  0  0  0  0
    4.6430   -0.3210   -0.4410 H   0  0  0  0  0  0  0  0  0  0  0  0
    5.4330   -3.4670   -3.4230 H   0  0  0  0  0  0  0  0  0  0  0  0
    7.9550   -3.9770   -2.1730 H   0  0  0  0  0  0  0  0  0  0  0  0
    7.6670   -3.9610   -3.9260 H   0  0  0  0  0  0  0  0  0  0  0  0
    8.0860   -2.4560   -3.0820 H   0  0  0  0  0  0  0  0  0  0  0  0
  1 20  1  0  0  0  0
  1 21  1  0  0  0  0
  1 22  1  0  0  0  0
  1  2  1  0  0  0  0
  2 23  1  0  0  0  0
  2 24  1  0  0  0  0
  2  3  1  0  0  0  0
  3 25  1  0  0  0  0
  3 26  1  0  0  0  0
  3  4  1  0  0  0  0
  4 27  1  0  0  0  0
  4 28  1  0  0  0  0
  4  5  1  0  0  0  0
  5 29  1  0  0  0  0
  5 30  1  0  0  0  0
  5  6  1  0  0  0  0
  6  7  1  0  0  0  0
  7  8  2  0  0  0  0
  8 31  1  0  0  0  0
  8  9  1  0  0  0  0
  9 10  2  0  0  0  0
 10 11  1  0  0  0  0
 11 32  1  0  0  0  0
 11 33  1  0  0  0  0
 10 12  1  0  0  0  0
 12 13  2  0  0  0  0
 13 34  1  0  0  0  0
 13 14  1  0  0  0  0
 14 15  2  0  0  0  0
 15  6  1  0  0  0  0
 15  9  1  0  0  0  0
 12 16  1  0  0  0  0
 16 17  2  0  0  0  0
 16 18  1  0  0  0  0
 18 35  1  0  0  0  0
 18 19  1  0  0  0  0
 19 36  1  0  0  0  0
 19 37  1  0  0  0  0
 19 38  1  0  0  0  0
M  END
>  <LOGBIO>
6.4500

>  <PRED_LOGBIO>
6.3700

>  <XV_RES>
0.0430

>  <WHL_TMPL>
2

>  <ANCH>
13-14;30-17

$$$$
ROW63
  -MTS-   01071502053D 0   0.00000     0.00000     0

 35 38  0  0  0  0  0  0  0  0999 V2000
    3.8360    4.2070    0.6530 C   0  0  0  0  0  0  0  0  0  0  0  0
    3.6660    3.0450    1.4690 O   0  0  0  0  0  0  0  0  0  0  0  0
    3.1740    1.9110    0.8780 C   0  0  0  0  0  0  0  0  0  0  0  0
    1.8750    1.6790    0.8340 N   0  0  0  0  0  0  0  0  0  0  0  0
    1.3460    0.5290    0.2370 C   0  0  0  0  0  0  0  0  0  0  0  0
    0.1080    0.0980    0.0800 N   0  0  0  0  0  0  0  0  0  0  0  0
    0.1580   -1.1270   -0.5960 C   0  0  0  0  0  0  0  0  0  0  0  0
    1.4470   -1.4060   -0.8330 C   0  0  0  0  0  0  0  0  0  0  0  0
    2.2020   -0.3840   -0.3200 N   0  0  0  0  0  0  0  0  0  0  0  0
    3.5560   -0.1790   -0.2940 C   0  0  0  0  0  0  0  0  0  0  0  0
    4.5430   -1.1530   -0.8930 C   0  0  0  0  0  0  0  0  0  0  0  0
    6.1580   -0.3150   -0.8780 S   0  0  0  0  0  0  0  0  0  0  0  0
    5.5920    1.0130    0.2290 C   0  0  0  0  0  0  0  0  0  0  0  0
    4.0860    0.9150    0.2720 C   0  0  0  0  0  0  0  0  0  0  0  0
   -1.0020   -1.9620   -0.9800 C   0  0  0  0  0  0  0  0  0  0  0  0
   -1.5920   -2.6250   -0.1280 O   0  0  0  0  0  0  0  0  0  0  0  0
   -1.4530   -1.9990   -2.3890 C   0  0  0  0  0  0  0  0  0  0  0  0
   -2.4100   -1.0830   -2.8430 C   0  0  0  0  0  0  0  0  0  0  0  0
   -2.8360   -1.1180   -4.1760 C   0  0  0  0  0  0  0  0  0  0  0  0
   -2.3070   -2.0700   -5.0550 C   0  0  0  0  0  0  0  0  0  0  0  0
   -1.3500   -2.9860   -4.6020 C   0  0  0  0  0  0  0  0  0  0  0  0
   -0.9240   -2.9510   -3.2690 C   0  0  0  0  0  0  0  0  0  0  0  0
    2.8750    4.5000    0.2350 H   0  0  0  0  0  0  0  0  0  0  0  0
    4.2310    5.0200    1.2590 H   0  0  0  0  0  0  0  0  0  0  0  0
    4.5300    3.9850   -0.1540 H   0  0  0  0  0  0  0  0  0  0  0  0
    1.8250   -2.2820   -1.3380 H   0  0  0  0  0  0  0  0  0  0  0  0
    4.2620   -1.3030   -1.9330 H   0  0  0  0  0  0  0  0  0  0  0  0
    4.6410   -2.0260   -0.2510 H   0  0  0  0  0  0  0  0  0  0  0  0
    5.8430    1.9610   -0.2430 H   0  0  0  0  0  0  0  0  0  0  0  0
    6.0080    0.7970    1.2110 H   0  0  0  0  0  0  0  0  0  0  0  0
   -2.8180   -0.3490   -2.1640 H   0  0  0  0  0  0  0  0  0  0  0  0
   -3.5740   -0.4110   -4.5250 H   0  0  0  0  0  0  0  0  0  0  0  0
   -2.6360   -2.0970   -6.0830 H   0  0  0  0  0  0  0  0  0  0  0  0
   -0.9420   -3.7210   -5.2800 H   0  0  0  0  0  0  0  0  0  0  0  0
   -0.1860   -3.6580   -2.9190 H   0  0  0  0  0  0  0  0  0  0  0  0
  1 23  1  0  0  0  0
  1 24  1  0  0  0  0
  1 25  1  0  0  0  0
  1  2  1  0  0  0  0
  2  3  1  0  0  0  0
  3  4  2  0  0  0  0
  4  5  1  0  0  0  0
  5  6  2  0  0  0  0
  6  7  1  0  0  0  0
  7  8  2  0  0  0  0
  8 26  1  0  0  0  0
  8  9  1  0  0  0  0
  9  5  1  0  0  0  0
  9 10  1  0  0  0  0
 10 11  1  0  0  0  0
 11 27  1  0  0  0  0
 11 28  1  0  0  0  0
 11 12  1  0  0  0  0
 12 13  1  0  0  0  0
 13 29  1  0  0  0  0
 13 30  1  0  0  0  0
 13 14  1  0  0  0  0
 14  3  1  0  0  0  0
 14 10  2  0  0  0  0
  7 15  1  0  0  0  0
 15 16  2  0  0  0  0
 15 17  1  0  0  0  0
 17 18  2  0  0  0  0
 18 31  1  0  0  0  0
 18 19  1  0  0  0  0
 19 32  1  0  0  0  0
 19 20  2  0  0  0  0
 20 33  1  0  0  0  0
 20 21  1  0  0  0  0
 21 34  1  0  0  0  0
 21 22  2  0  0  0  0
 22 17  1  0  0  0  0
 22 35  1  0  0  0  0
M  END
>  <LOGBIO>
6.3700

>  <PRED_LOGBIO>
6.7600

>  <XV_RES>
-0.6990

>  <WHL_TMPL>
2

>  <ANCH>
1-2;13-14

$$$$
ROW64
  -MTS-   01071502053D 0   0.00000     0.00000     0

 33 35  0  0  0  0  0  0  0  0999 V2000
   -2.9420   -0.5490   -0.6260 C   0  0  0  0  0  0  0  0  0  0  0  0
   -1.9190    0.2870    0.0160 N   0  0  0  0  0  0  0  0  0  0  0  0
   -0.9670   -0.3450    0.6980 C   0  0  0  0  0  0  0  0  0  0  0  0
   -1.0000   -1.5730    0.7500 O   0  0  0  0  0  0  0  0  0  0  0  0
    0.1510    0.3770    1.4110 C   0  0  0  0  0  0  0  0  0  0  0  0
    0.8900    0.9880    0.2970 N   0  0  0  0  0  0  0  0  0  0  0  0
    0.4160    1.9290   -0.4980 C   0  0  0  0  0  0  0  0  0  0  0  0
    1.3010    2.4320   -1.5720 C   0  0  0  0  0  0  0  0  0  0  0  0
    0.8990    3.5190   -2.3590 C   0  0  0  0  0  0  0  0  0  0  0  0
    1.7360    3.9950   -3.3750 C   0  0  0  0  0  0  0  0  0  0  0  0
    2.9750    3.3840   -3.6050 C   0  0  0  0  0  0  0  0  0  0  0  0
    3.3770    2.2980   -2.8190 C   0  0  0  0  0  0  0  0  0  0  0  0
    2.5400    1.8220   -1.8020 C   0  0  0  0  0  0  0  0  0  0  0  0
   -0.9380    2.5170   -0.3900 C   0  0  0  0  0  0  0  0  0  0  0  0
   -1.1210    3.8960   -0.5460 C   0  0  0  0  0  0  0  0  0  0  0  0
   -2.4060    4.4450   -0.4620 C   0  0  0  0  0  0  0  0  0  0  0  0
   -2.6330    6.1590   -0.6570 Cl  0  0  0  0  0  0  0  0  0  0  0  0
   -3.5080    3.6160   -0.2230 C   0  0  0  0  0  0  0  0  0  0  0  0
   -3.3250    2.2370   -0.0670 C   0  0  0  0  0  0  0  0  0  0  0  0
   -2.0400    1.6870   -0.1500 C   0  0  0  0  0  0  0  0  0  0  0  0
   -3.0830   -1.4590   -0.0470 H   0  0  0  0  0  0  0  0  0  0  0  0
   -2.6210   -0.8070   -1.6330 H   0  0  0  0  0  0  0  0  0  0  0  0
   -3.8810   -0.0010   -0.6740 H   0  0  0  0  0  0  0  0  0  0  0  0
    0.7930   -0.3660    1.8800 H   0  0  0  0  0  0  0  0  0  0  0  0
   -0.2680    1.1520    2.0490 H   0  0  0  0  0  0  0  0  0  0  0  0
   -0.0570    3.9900   -2.1810 H   0  0  0  0  0  0  0  0  0  0  0  0
    1.4260    4.8330   -3.9820 H   0  0  0  0  0  0  0  0  0  0  0  0
    3.6200    3.7520   -4.3890 H   0  0  0  0  0  0  0  0  0  0  0  0
    4.3320    1.8270   -2.9960 H   0  0  0  0  0  0  0  0  0  0  0  0
    2.8500    0.9840   -1.1960 H   0  0  0  0  0  0  0  0  0  0  0  0
   -0.2710    4.5360   -0.7310 H   0  0  0  0  0  0  0  0  0  0  0  0
   -4.4990    4.0400   -0.1580 H   0  0  0  0  0  0  0  0  0  0  0  0
   -4.1750    1.5970    0.1180 H   0  0  0  0  0  0  0  0  0  0  0  0
  1 21  1  0  0  0  0
  1 22  1  0  0  0  0
  1 23  1  0  0  0  0
  1  2  1  0  0  0  0
  2  3  1  0  0  0  0
  3  4  2  0  0  0  0
  3  5  1  0  0  0  0
  5 24  1  0  0  0  0
  5 25  1  0  0  0  0
  5  6  1  0  0  0  0
  6  7  2  0  0  0  0
  7  8  1  0  0  0  0
  8  9  2  0  0  0  0
  9 26  1  0  0  0  0
  9 10  1  0  0  0  0
 10 27  1  0  0  0  0
 10 11  2  0  0  0  0
 11 28  1  0  0  0  0
 11 12  1  0  0  0  0
 12 29  1  0  0  0  0
 12 13  2  0  0  0  0
 13  8  1  0  0  0  0
 13 30  1  0  0  0  0
  7 14  1  0  0  0  0
 14 15  2  0  0  0  0
 15 31  1  0  0  0  0
 15 16  1  0  0  0  0
 16 17  1  0  0  0  0
 16 18  2  0  0  0  0
 18 32  1  0  0  0  0
 18 19  1  0  0  0  0
 19 33  1  0  0  0  0
 19 20  2  0  0  0  0
 20  2  1  0  0  0  0
 20 14  1  0  0  0  0
M  END
>  <LOGBIO>
8.2200

>  <PRED_LOGBIO>
7.9400

>  <XV_RES>
0.2810

>  <WHL_TMPL>
3

>  <ANCH>
2-3;33-31

$$$$
ROW65
  -MTS-   01071502053D 0   0.00000     0.00000     0

 32 34  0  0  0  0  0  0  0  0999 V2000
    3.6590    0.4240    1.1160 C   0  0  0  0  0  0  0  0  0  0  0  0
    2.6110    1.4470    0.6910 C   0  0  0  0  0  0  0  0  0  0  0  0
    3.3070    2.7030    0.1690 C   0  0  0  0  0  0  0  0  0  0  0  0
    2.5040    3.7280   -0.2570 C   0  0  0  0  0  0  0  0  0  0  0  0
    3.0050    4.8290   -0.4780 O   0  0  0  0  0  0  0  0  0  0  0  0
    1.0510    3.4960   -0.4140 C   0  0  0  0  0  0  0  0  0  0  0  0
    0.5660    2.2590   -0.2450 C   0  0  0  0  0  0  0  0  0  0  0  0
   -0.8880    2.0300   -0.4030 C   0  0  0  0  0  0  0  0  0  0  0  0
   -1.7130    3.2100   -0.7430 C   0  0  0  0  0  0  0  0  0  0  0  0
   -1.1150    4.4000   -0.8870 C   0  0  0  0  0  0  0  0  0  0  0  0
    0.2370    4.5530   -0.7290 N   0  0  0  0  0  0  0  0  0  0  0  0
   -3.0350    2.7580   -0.8400 N   0  0  0  0  0  0  0  0  0  0  0  0
   -3.0860    1.4610   -0.5990 C   0  0  0  0  0  0  0  0  0  0  0  0
   -4.1920    0.4790   -0.5650 C   0  0  0  0  0  0  0  0  0  0  0  0
   -3.9540   -0.8100   -0.2860 C   0  0  0  0  0  0  0  0  0  0  0  0
   -2.5840   -1.2930   -0.0040 C   0  0  0  0  0  0  0  0  0  0  0  0
   -1.5350   -0.4590   -0.0180 C   0  0  0  0  0  0  0  0  0  0  0  0
   -1.7150    0.9790   -0.3170 C   0  0  0  0  0  0  0  0  0  0  0  0
    4.2810    0.8470    1.9030 H   0  0  0  0  0  0  0  0  0  0  0  0
    3.1640   -0.4710    1.4880 H   0  0  0  0  0  0  0  0  0  0  0  0
    4.2810    0.1650    0.2620 H   0  0  0  0  0  0  0  0  0  0  0  0
    1.9890    1.7060    1.5450 H   0  0  0  0  0  0  0  0  0  0  0  0
    1.9890    1.0240   -0.0950 H   0  0  0  0  0  0  0  0  0  0  0  0
    3.8490    2.3800   -0.7170 H   0  0  0  0  0  0  0  0  0  0  0  0
    3.9450    3.0660    0.9710 H   0  0  0  0  0  0  0  0  0  0  0  0
    1.2260    1.4400    0.0030 H   0  0  0  0  0  0  0  0  0  0  0  0
   -1.7150    5.2630   -1.1350 H   0  0  0  0  0  0  0  0  0  0  0  0
    0.6460    5.4690   -0.8470 H   0  0  0  0  0  0  0  0  0  0  0  0
   -5.2020    0.8040   -0.7670 H   0  0  0  0  0  0  0  0  0  0  0  0
   -4.7770   -1.5090   -0.2670 H   0  0  0  0  0  0  0  0  0  0  0  0
   -2.4260   -2.3390    0.2180 H   0  0  0  0  0  0  0  0  0  0  0  0
   -0.5470   -0.8410    0.1920 H   0  0  0  0  0  0  0  0  0  0  0  0
  1 19  1  0  0  0  0
  1 20  1  0  0  0  0
  1 21  1  0  0  0  0
  1  2  1  0  0  0  0
  2 22  1  0  0  0  0
  2 23  1  0  0  0  0
  2  3  1  0  0  0  0
  3 24  1  0  0  0  0
  3 25  1  0  0  0  0
  3  4  1  0  0  0  0
  4  5  2  0  0  0  0
  4  6  1  0  0  0  0
  6  7  2  0  0  0  0
  7 26  1  0  0  0  0
  7  8  1  0  0  0  0
  8  9  1  0  0  0  0
  9 10  2  0  0  0  0
 10 27  1  0  0  0  0
 10 11  1  0  0  0  0
 11  6  1  0  0  0  0
 11 28  1  0  0  0  0
  9 12  1  0  0  0  0
 12 13  2  0  0  0  0
 13 14  1  0  0  0  0
 14 29  1  0  0  0  0
 14 15  2  0  0  0  0
 15 30  1  0  0  0  0
 15 16  1  0  0  0  0
 16 31  1  0  0  0  0
 16 17  2  0  0  0  0
 17 32  1  0  0  0  0
 17 18  1  0  0  0  0
 18  8  2  0  0  0  0
 18 13  1  0  0  0  0
M  END
>  <LOGBIO>
8.5500

>  <PRED_LOGBIO>
7.6400

>  <XV_RES>
0.9980

>  <WHL_TMPL>
3

>  <ANCH>
23-24;13-11

$$$$
ROW66
  -MTS-   01071502053D 0   0.00000     0.00000     0

 35 38  0  0  0  0  0  0  0  0999 V2000
    5.0160   -2.2520   -5.1810 C   0  0  0  0  0  0  0  0  0  0  0  0
    4.1970   -3.3600   -4.7980 O   0  0  0  0  0  0  0  0  0  0  0  0
    3.8300   -3.4640   -3.4820 C   0  0  0  0  0  0  0  0  0  0  0  0
    4.3280   -4.5100   -2.6970 C   0  0  0  0  0  0  0  0  0  0  0  0
    3.9520   -4.6160   -1.3520 C   0  0  0  0  0  0  0  0  0  0  0  0
    3.0780   -3.6760   -0.7930 C   0  0  0  0  0  0  0  0  0  0  0  0
    2.7160   -3.8020    0.5530 N   0  0  0  0  0  0  0  0  0  0  0  0
    1.9000   -2.9660    1.1680 C   0  0  0  0  0  0  0  0  0  0  0  0
    1.3040   -1.8180    0.4500 C   0  0  0  0  0  0  0  0  0  0  0  0
    0.4680   -0.8260    0.7850 C   0  0  0  0  0  0  0  0  0  0  0  0
   -0.0860   -0.6400    2.0240 O   0  0  0  0  0  0  0  0  0  0  0  0
    0.2530   -0.0260   -0.3070 N   0  0  0  0  0  0  0  0  0  0  0  0
    1.0210   -0.5700   -1.4100 N   0  0  0  0  0  0  0  0  0  0  0  0
    1.6570   -1.6420   -0.9770 C   0  0  0  0  0  0  0  0  0  0  0  0
    2.5800   -2.6300   -1.5790 C   0  0  0  0  0  0  0  0  0  0  0  0
    2.9560   -2.5240   -2.9230 C   0  0  0  0  0  0  0  0  0  0  0  0
   -0.5710    1.1230   -0.3500 C   0  0  0  0  0  0  0  0  0  0  0  0
   -0.6990    1.8480   -1.5410 C   0  0  0  0  0  0  0  0  0  0  0  0
   -1.5140    2.9860   -1.5840 C   0  0  0  0  0  0  0  0  0  0  0  0
   -2.2010    3.3980   -0.4360 C   0  0  0  0  0  0  0  0  0  0  0  0
   -2.0730    2.6730    0.7540 C   0  0  0  0  0  0  0  0  0  0  0  0
   -1.2580    1.5360    0.7970 C   0  0  0  0  0  0  0  0  0  0  0  0
    5.9520   -2.2840   -4.6280 H   0  0  0  0  0  0  0  0  0  0  0  0
    5.2230   -2.3060   -6.2480 H   0  0  0  0  0  0  0  0  0  0  0  0
    4.4950   -1.3230   -4.9590 H   0  0  0  0  0  0  0  0  0  0  0  0
    5.0020   -5.2350   -3.1280 H   0  0  0  0  0  0  0  0  0  0  0  0
    4.3370   -5.4230   -0.7460 H   0  0  0  0  0  0  0  0  0  0  0  0
    1.6630   -3.1240    2.2100 H   0  0  0  0  0  0  0  0  0  0  0  0
   -0.9480   -0.2000    1.9580 H   0  0  0  0  0  0  0  0  0  0  0  0
    2.5710   -1.7170   -3.5290 H   0  0  0  0  0  0  0  0  0  0  0  0
   -0.1690    1.5300   -2.4270 H   0  0  0  0  0  0  0  0  0  0  0  0
   -1.6130    3.5450   -2.5030 H   0  0  0  0  0  0  0  0  0  0  0  0
   -2.8300    4.2760   -0.4690 H   0  0  0  0  0  0  0  0  0  0  0  0
   -2.6030    2.9920    1.6400 H   0  0  0  0  0  0  0  0  0  0  0  0
   -1.1600    0.9770    1.7160 H   0  0  0  0  0  0  0  0  0  0  0  0
  1 23  1  0  0  0  0
  1 24  1  0  0  0  0
  1 25  1  0  0  0  0
  1  2  1  0  0  0  0
  2  3  1  0  0  0  0
  3  4  1  0  0  0  0
  4 26  1  0  0  0  0
  4  5  2  0  0  0  0
  5 27  1  0  0  0  0
  5  6  1  0  0  0  0
  6  7  1  0  0  0  0
  7  8  2  0  0  0  0
  8 28  1  0  0  0  0
  8  9  1  0  0  0  0
  9 10  2  0  0  0  0
 10 11  1  0  0  0  0
 11 29  1  0  0  0  0
 10 12  1  0  0  0  0
 12 13  1  0  0  0  0
 13 14  2  0  0  0  0
 14  9  1  0  0  0  0
 14 15  1  0  0  0  0
 15  6  2  0  0  0  0
 15 16  1  0  0  0  0
 16  3  2  0  0  0  0
 16 30  1  0  0  0  0
 12 17  1  0  0  0  0
 17 18  2  0  0  0  0
 18 31  1  0  0  0  0
 18 19  1  0  0  0  0
 19 32  1  0  0  0  0
 19 20  2  0  0  0  0
 20 33  1  0  0  0  0
 20 21  1  0  0  0  0
 21 34  1  0  0  0  0
 21 22  2  0  0  0  0
 22 17  1  0  0  0  0
 22 35  1  0  0  0  0
M  END
>  <LOGBIO>
9.4200

>  <PRED_LOGBIO>
8.4300

>  <XV_RES>
2.4000

>  <WHL_TMPL>
2

>  <ANCH>
11-13;22-21

$$$$
ROW67
  -MTS-   01071502053D 0   0.00000     0.00000     0

 38 41  0  0  0  0  0  0  0  0999 V2000
   -0.5720    3.2120   -0.4360 O   0  0  0  0  0  0  0  0  0  0  0  0
   -0.3810    1.9520    0.0660 C   0  0  0  0  0  0  0  0  0  0  0  0
   -0.4960    0.8770   -0.7250 C   0  0  0  0  0  0  0  0  0  0  0  0
   -0.9440    1.0460   -2.1250 C   0  0  0  0  0  0  0  0  0  0  0  0
   -2.2300    0.9940   -2.4170 N   0  0  0  0  0  0  0  0  0  0  0  0
   -2.7230    1.1460   -3.7190 C   0  0  0  0  0  0  0  0  0  0  0  0
   -3.0580    2.4180   -4.1970 C   0  0  0  0  0  0  0  0  0  0  0  0
   -3.5510    2.5700   -5.4980 C   0  0  0  0  0  0  0  0  0  0  0  0
   -3.7100    1.4500   -6.3220 C   0  0  0  0  0  0  0  0  0  0  0  0
   -3.3750    0.1770   -5.8440 C   0  0  0  0  0  0  0  0  0  0  0  0
   -2.8820    0.0250   -4.5430 C   0  0  0  0  0  0  0  0  0  0  0  0
    0.2440    1.3190   -3.4080 S   0  0  0  0  0  0  0  0  0  0  0  0
   -0.1820   -0.4780   -0.2190 C   0  0  0  0  0  0  0  0  0  0  0  0
    0.1590   -1.5860   -0.8500 N   0  0  0  0  0  0  0  0  0  0  0  0
    0.3520   -2.6100    0.0850 C   0  0  0  0  0  0  0  0  0  0  0  0
    0.7150   -3.9570   -0.0340 C   0  0  0  0  0  0  0  0  0  0  0  0
    0.8320   -4.7540    1.1100 C   0  0  0  0  0  0  0  0  0  0  0  0
    0.5870   -4.2050    2.3750 C   0  0  0  0  0  0  0  0  0  0  0  0
    0.2250   -2.8580    2.4940 C   0  0  0  0  0  0  0  0  0  0  0  0
    0.1070   -2.0600    1.3490 C   0  0  0  0  0  0  0  0  0  0  0  0
   -0.2310   -0.7030    1.1320 N   0  0  0  0  0  0  0  0  0  0  0  0
   -0.5930    0.4040    2.0280 C   0  0  0  0  0  0  0  0  0  0  0  0
   -0.0350    1.7470    1.5220 C   0  0  0  0  0  0  0  0  0  0  0  0
   -1.5020    3.4780   -0.3610 H   0  0  0  0  0  0  0  0  0  0  0  0
   -2.9360    3.2830   -3.5610 H   0  0  0  0  0  0  0  0  0  0  0  0
   -3.8090    3.5520   -5.8670 H   0  0  0  0  0  0  0  0  0  0  0  0
   -4.0900    1.5670   -7.3260 H   0  0  0  0  0  0  0  0  0  0  0  0
   -3.4970   -0.6880   -6.4800 H   0  0  0  0  0  0  0  0  0  0  0  0
   -2.6240   -0.9570   -4.1740 H   0  0  0  0  0  0  0  0  0  0  0  0
   -0.6020    1.4040   -4.4300 H   0  0  0  0  0  0  0  0  0  0  0  0
    0.9040   -4.3800   -1.0090 H   0  0  0  0  0  0  0  0  0  0  0  0
    1.1120   -5.7930    1.0180 H   0  0  0  0  0  0  0  0  0  0  0  0
    0.6770   -4.8200    3.2580 H   0  0  0  0  0  0  0  0  0  0  0  0
    0.0350   -2.4340    3.4690 H   0  0  0  0  0  0  0  0  0  0  0  0
   -0.0970    0.2050    2.9760 H   0  0  0  0  0  0  0  0  0  0  0  0
   -1.6770    0.4850    2.0670 H   0  0  0  0  0  0  0  0  0  0  0  0
   -0.5540    2.5270    2.0760 H   0  0  0  0  0  0  0  0  0  0  0  0
    1.0480    1.7250    1.6210 H   0  0  0  0  0  0  0  0  0  0  0  0
  1 24  1  0  0  0  0
  1  2  1  0  0  0  0
  2  3  2  0  0  0  0
  3  4  1  0  0  0  0
  4  5  2  0  0  0  0
  5  6  1  0  0  0  0
  6  7  2  0  0  0  0
  7 25  1  0  0  0  0
  7  8  1  0  0  0  0
  8 26  1  0  0  0  0
  8  9  2  0  0  0  0
  9 27  1  0  0  0  0
  9 10  1  0  0  0  0
 10 28  1  0  0  0  0
 10 11  2  0  0  0  0
 11  6  1  0  0  0  0
 11 29  1  0  0  0  0
  4 12  1  0  0  0  0
 12 30  1  0  0  0  0
  3 13  1  0  0  0  0
 13 14  2  0  0  0  0
 14 15  1  0  0  0  0
 15 16  2  0  0  0  0
 16 31  1  0  0  0  0
 16 17  1  0  0  0  0
 17 32  1  0  0  0  0
 17 18  2  0  0  0  0
 18 33  1  0  0  0  0
 18 19  1  0  0  0  0
 19 34  1  0  0  0  0
 19 20  2  0  0  0  0
 20 15  1  0  0  0  0
 20 21  1  0  0  0  0
 21 13  1  0  0  0  0
 21 22  1  0  0  0  0
 22 35  1  0  0  0  0
 22 36  1  0  0  0  0
 22 23  1  0  0  0  0
 23  2  1  0  0  0  0
 23 37  1  0  0  0  0
 23 38  1  0  0  0  0
M  END
>  <LOGBIO>
6.4900

>  <PRED_LOGBIO>
7.1500

>  <XV_RES>
-0.7060

>  <WHL_TMPL>
2

>  <ANCH>
14-15;21-20

$$$$
ROW68
  -MTS-   01071502053D 0   0.00000     0.00000     0

 41 42  0  0  0  0  0  0  0  0999 V2000
   -9.9550   -4.0370   -0.1760 C   0  0  0  0  0  0  0  0  0  0  0  0
   -8.7810   -3.4070    0.5680 C   0  0  0  0  0  0  0  0  0  0  0  0
   -8.4640   -2.0430   -0.0430 C   0  0  0  0  0  0  0  0  0  0  0  0
   -7.2880   -1.4120    0.7020 C   0  0  0  0  0  0  0  0  0  0  0  0
   -6.9710   -0.0480    0.0910 C   0  0  0  0  0  0  0  0  0  0  0  0
   -5.8400    0.5590    0.8080 N   0  0  0  0  0  0  0  0  0  0  0  0
   -5.9240    1.4200    1.9710 N   0  0  0  0  0  0  0  0  0  0  0  0
   -4.7080    1.7740    2.3410 C   0  0  0  0  0  0  0  0  0  0  0  0
   -3.7310    1.1510    1.4200 C   0  0  0  0  0  0  0  0  0  0  0  0
   -2.3350    1.1690    1.3240 C   0  0  0  0  0  0  0  0  0  0  0  0
   -1.5660    1.9010    2.2400 N   0  0  0  0  0  0  0  0  0  0  0  0
   -1.7180    0.4440    0.2970 C   0  0  0  0  0  0  0  0  0  0  0  0
   -2.5150   -0.2760   -0.6010 C   0  0  0  0  0  0  0  0  0  0  0  0
   -3.8490   -0.2740   -0.4820 N   0  0  0  0  0  0  0  0  0  0  0  0
   -4.4700    0.4100    0.4900 C   0  0  0  0  0  0  0  0  0  0  0  0
   -0.2440    0.4390    0.1630 C   0  0  0  0  0  0  0  0  0  0  0  0
    0.4390    1.3730    0.4610 O   0  0  0  0  0  0  0  0  0  0  0  0
    0.2740   -0.7450   -0.3390 O   0  0  0  0  0  0  0  0  0  0  0  0
    1.6330   -0.8510   -0.4940 C   0  0  0  0  0  0  0  0  0  0  0  0
    2.1210   -1.6580   -1.6730 C   0  0  0  0  0  0  0  0  0  0  0  0
    3.4360   -1.8040   -1.8870 C   0  0  0  0  0  0  0  0  0  0  0  0
  -10.8260   -3.3910   -0.0930 H   0  0  0  0  0  0  0  0  0  0  0  0
  -10.1810   -5.0090    0.2590 H   0  0  0  0  0  0  0  0  0  0  0  0
   -9.6940   -4.1620   -1.2250 H   0  0  0  0  0  0  0  0  0  0  0  0
   -9.0410   -3.2830    1.6170 H   0  0  0  0  0  0  0  0  0  0  0  0
   -7.9100   -4.0540    0.4850 H   0  0  0  0  0  0  0  0  0  0  0  0
   -8.2030   -2.1680   -1.0920 H   0  0  0  0  0  0  0  0  0  0  0  0
   -9.3350   -1.3970    0.0400 H   0  0  0  0  0  0  0  0  0  0  0  0
   -7.5490   -1.2880    1.7510 H   0  0  0  0  0  0  0  0  0  0  0  0
   -6.4170   -2.0590    0.6190 H   0  0  0  0  0  0  0  0  0  0  0  0
   -6.7100   -0.1730   -0.9580 H   0  0  0  0  0  0  0  0  0  0  0  0
   -7.8420    0.5980    0.1740 H   0  0  0  0  0  0  0  0  0  0  0  0
   -4.4650    2.4130    3.1780 H   0  0  0  0  0  0  0  0  0  0  0  0
   -1.2450    1.4650    3.0920 H   0  0  0  0  0  0  0  0  0  0  0  0
   -1.3350    2.8650    2.0480 H   0  0  0  0  0  0  0  0  0  0  0  0
   -2.0490   -0.8390   -1.3960 H   0  0  0  0  0  0  0  0  0  0  0  0
    1.9790   -1.3920    0.3840 H   0  0  0  0  0  0  0  0  0  0  0  0
    2.0540    0.1470   -0.5940 H   0  0  0  0  0  0  0  0  0  0  0  0
    1.4110   -2.1170   -2.3450 H   0  0  0  0  0  0  0  0  0  0  0  0
    4.1460   -1.3450   -1.2160 H   0  0  0  0  0  0  0  0  0  0  0  0
    3.7850   -2.3810   -2.7310 H   0  0  0  0  0  0  0  0  0  0  0  0
  1 22  1  0  0  0  0
  1 23  1  0  0  0  0
  1 24  1  0  0  0  0
  1  2  1  0  0  0  0
  2 25  1  0  0  0  0
  2 26  1  0  0  0  0
  2  3  1  0  0  0  0
  3 27  1  0  0  0  0
  3 28  1  0  0  0  0
  3  4  1  0  0  0  0
  4 29  1  0  0  0  0
  4 30  1  0  0  0  0
  4  5  1  0  0  0  0
  5 31  1  0  0  0  0
  5 32  1  0  0  0  0
  5  6  1  0  0  0  0
  6  7  1  0  0  0  0
  7  8  2  0  0  0  0
  8 33  1  0  0  0  0
  8  9  1  0  0  0  0
  9 10  2  0  0  0  0
 10 11  1  0  0  0  0
 11 34  1  0  0  0  0
 11 35  1  0  0  0  0
 10 12  1  0  0  0  0
 12 13  2  0  0  0  0
 13 36  1  0  0  0  0
 13 14  1  0  0  0  0
 14 15  2  0  0  0  0
 15  6  1  0  0  0  0
 15  9  1  0  0  0  0
 12 16  1  0  0  0  0
 16 17  2  0  0  0  0
 16 18  1  0  0  0  0
 18 19  1  0  0  0  0
 19 37  1  0  0  0  0
 19 38  1  0  0  0  0
 19 20  1  0  0  0  0
 20 39  1  0  0  0  0
 20 21  2  0  0  0  0
 21 40  1  0  0  0  0
 21 41  1  0  0  0  0
M  END
>  <LOGBIO>
7.8000

>  <PRED_LOGBIO>
7.6500

>  <XV_RES>
0.1660

>  <WHL_TMPL>
1

>  <ANCH>
2-3;33-31

$$$$
ROW69
  -MTS-   01071502053D 0   0.00000     0.00000     0

 40 42  0  0  0  0  0  0  0  0999 V2000
    8.4670    1.9460   -0.4960 C   0  0  0  0  0  0  0  0  0  0  0  0
    8.0300    0.4970   -0.6860 C   0  0  0  0  0  0  0  0  0  0  0  0
    6.5040    0.4210   -0.6960 C   0  0  0  0  0  0  0  0  0  0  0  0
    6.0950   -0.9370   -0.8740 O   0  0  0  0  0  0  0  0  0  0  0  0
    4.7410   -1.1460   -0.9010 C   0  0  0  0  0  0  0  0  0  0  0  0
    4.2170   -2.2480   -1.5880 C   0  0  0  0  0  0  0  0  0  0  0  0
    2.8340   -2.4620   -1.6160 C   0  0  0  0  0  0  0  0  0  0  0  0
    1.9750   -1.5740   -0.9570 C   0  0  0  0  0  0  0  0  0  0  0  0
    0.5660   -1.5560   -0.8300 N   0  0  0  0  0  0  0  0  0  0  0  0
    0.1930   -0.4320   -0.0560 C   0  0  0  0  0  0  0  0  0  0  0  0
   -1.0490    0.0550    0.3690 C   0  0  0  0  0  0  0  0  0  0  0  0
   -1.1250    1.1670    1.1110 N   0  0  0  0  0  0  0  0  0  0  0  0
   -0.0330    1.8520    1.4750 C   0  0  0  0  0  0  0  0  0  0  0  0
   -0.1660    3.0090    2.2520 N   0  0  0  0  0  0  0  0  0  0  0  0
    0.7720    3.4390    2.8450 C   0  0  0  0  0  0  0  0  0  0  0  0
    2.0330    4.0170    3.6430 S   0  0  0  0  0  0  0  0  0  0  0  0
    1.2410    1.4220    1.0860 C   0  0  0  0  0  0  0  0  0  0  0  0
    2.4730    2.1940    1.4950 C   0  0  0  0  0  0  0  0  0  0  0  0
    2.7700    3.1800    0.5030 O   0  0  0  0  0  0  0  0  0  0  0  0
    3.9300    3.9450    0.8390 C   0  0  0  0  0  0  0  0  0  0  0  0
    1.3520    0.2620    0.3090 C   0  0  0  0  0  0  0  0  0  0  0  0
    2.4990   -0.4720   -0.2710 C   0  0  0  0  0  0  0  0  0  0  0  0
    3.8820   -0.2580   -0.2430 C   0  0  0  0  0  0  0  0  0  0  0  0
    8.0800    2.3210    0.4490 H   0  0  0  0  0  0  0  0  0  0  0  0
    9.5540    2.0000   -0.4890 H   0  0  0  0  0  0  0  0  0  0  0  0
    8.0790    2.5520   -1.3130 H   0  0  0  0  0  0  0  0  0  0  0  0
    8.4180   -0.1090    0.1300 H   0  0  0  0  0  0  0  0  0  0  0  0
    8.4180    0.1220   -1.6310 H   0  0  0  0  0  0  0  0  0  0  0  0
    6.1170    1.0270   -1.5130 H   0  0  0  0  0  0  0  0  0  0  0  0
    6.1170    0.7960    0.2490 H   0  0  0  0  0  0  0  0  0  0  0  0
    4.8800   -2.9330   -2.0960 H   0  0  0  0  0  0  0  0  0  0  0  0
    2.4300   -3.3120   -2.1450 H   0  0  0  0  0  0  0  0  0  0  0  0
   -0.0690   -2.2340   -1.2270 H   0  0  0  0  0  0  0  0  0  0  0  0
   -1.9520   -0.4700    0.0950 H   0  0  0  0  0  0  0  0  0  0  0  0
    3.3140    1.5100    1.5910 H   0  0  0  0  0  0  0  0  0  0  0  0
    2.2930    2.6830    2.4500 H   0  0  0  0  0  0  0  0  0  0  0  0
    4.7890    3.2820    0.9260 H   0  0  0  0  0  0  0  0  0  0  0  0
    4.1180    4.6800    0.0590 H   0  0  0  0  0  0  0  0  0  0  0  0
    3.7670    4.4540    1.7860 H   0  0  0  0  0  0  0  0  0  0  0  0
    4.2870    0.5920    0.2860 H   0  0  0  0  0  0  0  0  0  0  0  0
  1 24  1  0  0  0  0
  1 25  1  0  0  0  0
  1 26  1  0  0  0  0
  1  2  1  0  0  0  0
  2 27  1  0  0  0  0
  2 28  1  0  0  0  0
  2  3  1  0  0  0  0
  3 29  1  0  0  0  0
  3 30  1  0  0  0  0
  3  4  1  0  0  0  0
  4  5  1  0  0  0  0
  5  6  2  0  0  0  0
  6 31  1  0  0  0  0
  6  7  1  0  0  0  0
  7 32  1  0  0  0  0
  7  8  2  0  0  0  0
  8  9  1  0  0  0  0
  9 33  1  0  0  0  0
  9 10  1  0  0  0  0
 10 11  2  0  0  0  0
 11 34  1  0  0  0  0
 11 12  1  0  0  0  0
 12 13  2  0  0  0  0
 13 14  1  0  0  0  0
 14 15  2  0  0  0  0
 15 16  2  0  0  0  0
 13 17  1  0  0  0  0
 17 18  1  0  0  0  0
 18 35  1  0  0  0  0
 18 36  1  0  0  0  0
 18 19  1  0  0  0  0
 19 20  1  0  0  0  0
 20 37  1  0  0  0  0
 20 38  1  0  0  0  0
 20 39  1  0  0  0  0
 17 21  2  0  0  0  0
 21 10  1  0  0  0  0
 21 22  1  0  0  0  0
 22  8  1  0  0  0  0
 22 23  2  0  0  0  0
 23  5  1  0  0  0  0
 23 40  1  0  0  0  0
M  END
>  <LOGBIO>
7.6100

>  <PRED_LOGBIO>
7.6300

>  <XV_RES>
0.0580

>  <WHL_TMPL>
2

>  <ANCH>
5-4;11-12

$$$$
ROW70
  -MTS-   01071502053D 0   0.00000     0.00000     0

 33 35  0  0  0  0  0  0  0  0999 V2000
   -6.2860   -0.3350    0.1940 C   0  0  0  0  0  0  0  0  0  0  0  0
   -5.0070   -1.0240   -0.2740 C   0  0  0  0  0  0  0  0  0  0  0  0
   -3.8750   -0.2430    0.1170 O   0  0  0  0  0  0  0  0  0  0  0  0
   -2.6290   -0.7040   -0.2180 C   0  0  0  0  0  0  0  0  0  0  0  0
   -1.5400   -0.0050    0.1290 C   0  0  0  0  0  0  0  0  0  0  0  0
   -1.6520    1.2700    0.8720 C   0  0  0  0  0  0  0  0  0  0  0  0
   -2.6110    1.5320    1.5970 O   0  0  0  0  0  0  0  0  0  0  0  0
   -0.5000    2.2250    0.6740 C   0  0  0  0  0  0  0  0  0  0  0  0
    0.8650    1.5250    0.8160 C   0  0  0  0  0  0  0  0  0  0  0  0
    0.9390    0.2410    0.1050 N   0  0  0  0  0  0  0  0  0  0  0  0
   -0.1820   -0.4780   -0.2190 C   0  0  0  0  0  0  0  0  0  0  0  0
    0.1590   -1.5860   -0.8500 N   0  0  0  0  0  0  0  0  0  0  0  0
    1.5530   -1.6400   -0.9690 C   0  0  0  0  0  0  0  0  0  0  0  0
    2.4280   -2.5730   -1.5380 C   0  0  0  0  0  0  0  0  0  0  0  0
    3.8090   -2.3490   -1.5030 C   0  0  0  0  0  0  0  0  0  0  0  0
    4.3160   -1.1920   -0.8990 C   0  0  0  0  0  0  0  0  0  0  0  0
    3.4410   -0.2590   -0.3300 C   0  0  0  0  0  0  0  0  0  0  0  0
    2.0600   -0.4830   -0.3650 C   0  0  0  0  0  0  0  0  0  0  0  0
   -2.4970   -1.8820   -0.9060 O   0  0  0  0  0  0  0  0  0  0  0  0
   -6.3530    0.6520   -0.2590 H   0  0  0  0  0  0  0  0  0  0  0  0
   -7.1480   -0.9290   -0.1040 H   0  0  0  0  0  0  0  0  0  0  0  0
   -6.2700   -0.2370    1.2770 H   0  0  0  0  0  0  0  0  0  0  0  0
   -5.0240   -1.1220   -1.3580 H   0  0  0  0  0  0  0  0  0  0  0  0
   -4.9410   -2.0110    0.1790 H   0  0  0  0  0  0  0  0  0  0  0  0
   -0.5580    2.9450    1.4880 H   0  0  0  0  0  0  0  0  0  0  0  0
   -0.5640    2.6370   -0.3310 H   0  0  0  0  0  0  0  0  0  0  0  0
    0.9710    1.2880    1.8730 H   0  0  0  0  0  0  0  0  0  0  0  0
    1.6220    2.1910    0.4080 H   0  0  0  0  0  0  0  0  0  0  0  0
    2.0370   -3.4660   -2.0040 H   0  0  0  0  0  0  0  0  0  0  0  0
    4.4840   -3.0690   -1.9430 H   0  0  0  0  0  0  0  0  0  0  0  0
    5.3820   -1.0200   -0.8730 H   0  0  0  0  0  0  0  0  0  0  0  0
    3.8320    0.6330    0.1350 H   0  0  0  0  0  0  0  0  0  0  0  0
   -3.3630   -2.2770   -1.0880 H   0  0  0  0  0  0  0  0  0  0  0  0
  1 20  1  0  0  0  0
  1 21  1  0  0  0  0
  1 22  1  0  0  0  0
  1  2  1  0  0  0  0
  2 23  1  0  0  0  0
  2 24  1  0  0  0  0
  2  3  1  0  0  0  0
  3  4  1  0  0  0  0
  4  5  2  0  0  0  0
  5  6  1  0  0  0  0
  6  7  2  0  0  0  0
  6  8  1  0  0  0  0
  8 25  1  0  0  0  0
  8 26  1  0  0  0  0
  8  9  1  0  0  0  0
  9 27  1  0  0  0  0
  9 28  1  0  0  0  0
  9 10  1  0  0  0  0
 10 11  1  0  0  0  0
 11  5  1  0  0  0  0
 11 12  2  0  0  0  0
 12 13  1  0  0  0  0
 13 14  2  0  0  0  0
 14 29  1  0  0  0  0
 14 15  1  0  0  0  0
 15 30  1  0  0  0  0
 15 16  2  0  0  0  0
 16 31  1  0  0  0  0
 16 17  1  0  0  0  0
 17 32  1  0  0  0  0
 17 18  2  0  0  0  0
 18 10  1  0  0  0  0
 18 13  1  0  0  0  0
  4 19  1  0  0  0  0
 19 33  1  0  0  0  0
M  END
>  <LOGBIO>
6.1700

>  <PRED_LOGBIO>
6.2000

>  <XV_RES>
-0.2210

>  <WHL_TMPL>
2

>  <ANCH>
14-15;21-20

$$$$
ROW71
  -MTS-   01071502053D 0   0.00000     0.00000     0

 37 41  0  0  0  0  0  0  0  0999 V2000
    2.7950   -0.2680   -1.6600 C   0  0  0  0  0  0  0  0  0  0  0  0
    2.2020   -0.3840   -0.3200 N   0  0  0  0  0  0  0  0  0  0  0  0
    2.6280   -1.2720    0.6960 C   0  0  0  0  0  0  0  0  0  0  0  0
    3.6550   -2.2230    0.7240 C   0  0  0  0  0  0  0  0  0  0  0  0
    3.8700   -2.9870    1.8780 C   0  0  0  0  0  0  0  0  0  0  0  0
    3.0590   -2.7990    3.0030 C   0  0  0  0  0  0  0  0  0  0  0  0
    2.0320   -1.8480    2.9750 C   0  0  0  0  0  0  0  0  0  0  0  0
    1.8170   -1.0840    1.8220 C   0  0  0  0  0  0  0  0  0  0  0  0
    0.8400   -0.0250    1.4810 C   0  0  0  0  0  0  0  0  0  0  0  0
    1.1110    0.3740    0.1670 C   0  0  0  0  0  0  0  0  0  0  0  0
    0.3220    1.3770   -0.4100 C   0  0  0  0  0  0  0  0  0  0  0  0
   -0.6740    1.9450    0.2840 N   0  0  0  0  0  0  0  0  0  0  0  0
   -0.9600    1.5880    1.5440 C   0  0  0  0  0  0  0  0  0  0  0  0
   -1.9800    2.0420    2.5150 C   0  0  0  0  0  0  0  0  0  0  0  0
   -2.9970    3.0020    2.4500 C   0  0  0  0  0  0  0  0  0  0  0  0
   -3.8280    3.2180    3.5570 C   0  0  0  0  0  0  0  0  0  0  0  0
   -3.6410    2.4730    4.7270 C   0  0  0  0  0  0  0  0  0  0  0  0
   -2.6250    1.5120    4.7920 C   0  0  0  0  0  0  0  0  0  0  0  0
   -1.7940    1.2970    3.6850 C   0  0  0  0  0  0  0  0  0  0  0  0
   -0.7120    0.4070    3.4860 N   0  0  0  0  0  0  0  0  0  0  0  0
   -0.1970   -0.5490    4.4760 C   0  0  0  0  0  0  0  0  0  0  0  0
   -0.2080    0.5910    2.1760 C   0  0  0  0  0  0  0  0  0  0  0  0
    3.2030   -1.2310   -1.9610 H   0  0  0  0  0  0  0  0  0  0  0  0
    3.5920    0.4730   -1.6410 H   0  0  0  0  0  0  0  0  0  0  0  0
    2.0310    0.0400   -2.3700 H   0  0  0  0  0  0  0  0  0  0  0  0
    4.2800   -2.3680   -0.1440 H   0  0  0  0  0  0  0  0  0  0  0  0
    4.6620   -3.7200    1.8990 H   0  0  0  0  0  0  0  0  0  0  0  0
    3.2260   -3.3880    3.8930 H   0  0  0  0  0  0  0  0  0  0  0  0
    1.4070   -1.7030    3.8430 H   0  0  0  0  0  0  0  0  0  0  0  0
    0.5180    1.6950   -1.4230 H   0  0  0  0  0  0  0  0  0  0  0  0
   -3.1400    3.5770    1.5470 H   0  0  0  0  0  0  0  0  0  0  0  0
   -4.6120    3.9580    3.5070 H   0  0  0  0  0  0  0  0  0  0  0  0
   -4.2820    2.6390    5.5800 H   0  0  0  0  0  0  0  0  0  0  0  0
   -2.4810    0.9380    5.6950 H   0  0  0  0  0  0  0  0  0  0  0  0
   -1.0300   -1.0190    4.9940 H   0  0  0  0  0  0  0  0  0  0  0  0
    0.4290   -0.0250    5.1950 H   0  0  0  0  0  0  0  0  0  0  0  0
    0.3920   -1.3120    3.9700 H   0  0  0  0  0  0  0  0  0  0  0  0
  1 23  1  0  0  0  0
  1 24  1  0  0  0  0
  1 25  1  0  0  0  0
  1  2  1  0  0  0  0
  2  3  1  0  0  0  0
  3  4  2  0  0  0  0
  4 26  1  0  0  0  0
  4  5  1  0  0  0  0
  5 27  1  0  0  0  0
  5  6  2  0  0  0  0
  6 28  1  0  0  0  0
  6  7  1  0  0  0  0
  7 29  1  0  0  0  0
  7  8  2  0  0  0  0
  8  3  1  0  0  0  0
  8  9  1  0  0  0  0
  9 10  2  0  0  0  0
 10  2  1  0  0  0  0
 10 11  1  0  0  0  0
 11 30  1  0  0  0  0
 11 12  2  0  0  0  0
 12 13  1  0  0  0  0
 13 14  1  0  0  0  0
 14 15  2  0  0  0  0
 15 31  1  0  0  0  0
 15 16  1  0  0  0  0
 16 32  1  0  0  0  0
 16 17  2  0  0  0  0
 17 33  1  0  0  0  0
 17 18  1  0  0  0  0
 18 34  1  0  0  0  0
 18 19  2  0  0  0  0
 19 14  1  0  0  0  0
 19 20  1  0  0  0  0
 20 21  1  0  0  0  0
 21 35  1  0  0  0  0
 21 36  1  0  0  0  0
 21 37  1  0  0  0  0
 20 22  1  0  0  0  0
 22  9  1  0  0  0  0
 22 13  2  0  0  0  0
M  END
>  <LOGBIO>
5.7200

>  <PRED_LOGBIO>
6.1500

>  <XV_RES>
-0.8910

>  <WHL_TMPL>
2

>  <ANCH>
1-30;5-17

$$$$
ROW72
  -MTS-   01071502053D 0   0.00000     0.00000     0

 50 53  0  0  0  0  0  0  0  0999 V2000
    4.1470    0.5030   -0.2350 C   0  0  0  0  0  0  0  0  0  0  0  0
    2.9140    1.3180    0.1100 C   0  0  0  0  0  0  0  0  0  0  0  0
    3.3070    2.7030    0.1690 O   0  0  0  0  0  0  0  0  0  0  0  0
    2.5040    3.7280   -0.2570 C   0  0  0  0  0  0  0  0  0  0  0  0
    3.0050    4.8290   -0.4780 O   0  0  0  0  0  0  0  0  0  0  0  0
    1.0510    3.4960   -0.4140 C   0  0  0  0  0  0  0  0  0  0  0  0
    0.2370    4.5530   -0.7290 N   0  0  0  0  0  0  0  0  0  0  0  0
   -1.1150    4.4000   -0.8870 C   0  0  0  0  0  0  0  0  0  0  0  0
   -1.7130    3.2100   -0.7430 C   0  0  0  0  0  0  0  0  0  0  0  0
   -3.0350    2.7580   -0.8400 N   0  0  0  0  0  0  0  0  0  0  0  0
   -3.0850    1.4610   -0.5990 C   0  0  0  0  0  0  0  0  0  0  0  0
   -4.1880    0.4740   -0.5630 C   0  0  0  0  0  0  0  0  0  0  0  0
   -3.9460   -0.8140   -0.2840 C   0  0  0  0  0  0  0  0  0  0  0  0
   -2.5750   -1.2950   -0.0020 C   0  0  0  0  0  0  0  0  0  0  0  0
   -2.3720   -2.6200    0.2790 O   0  0  0  0  0  0  0  0  0  0  0  0
   -2.4430   -3.0350    1.6460 C   0  0  0  0  0  0  0  0  0  0  0  0
   -2.1920   -4.5210    1.7340 C   0  0  0  0  0  0  0  0  0  0  0  0
   -3.2630   -5.4190    1.6500 C   0  0  0  0  0  0  0  0  0  0  0  0
   -3.0300   -6.7970    1.7320 C   0  0  0  0  0  0  0  0  0  0  0  0
   -1.7260   -7.2770    1.8980 C   0  0  0  0  0  0  0  0  0  0  0  0
   -0.6550   -6.3800    1.9820 C   0  0  0  0  0  0  0  0  0  0  0  0
   -0.8880   -5.0020    1.9000 C   0  0  0  0  0  0  0  0  0  0  0  0
   -1.5290   -0.4580   -0.0170 C   0  0  0  0  0  0  0  0  0  0  0  0
   -1.7150    0.9790   -0.3170 C   0  0  0  0  0  0  0  0  0  0  0  0
   -0.8880    2.0300   -0.4030 C   0  0  0  0  0  0  0  0  0  0  0  0
    0.5660    2.2590   -0.2450 C   0  0  0  0  0  0  0  0  0  0  0  0
    1.4890    1.1150    0.1010 C   0  0  0  0  0  0  0  0  0  0  0  0
    1.6050    0.9970    1.6180 C   0  0  0  0  0  0  0  0  0  0  0  0
    3.8520   -0.4610   -0.6430 H   0  0  0  0  0  0  0  0  0  0  0  0
    4.6600    1.0360   -1.0330 H   0  0  0  0  0  0  0  0  0  0  0  0
    4.7320    0.4250    0.6790 H   0  0  0  0  0  0  0  0  0  0  0  0
    2.6080    1.0280    1.1130 H   0  0  0  0  0  0  0  0  0  0  0  0
    2.1770    1.1810   -0.6780 H   0  0  0  0  0  0  0  0  0  0  0  0
    0.6460    5.4690   -0.8470 H   0  0  0  0  0  0  0  0  0  0  0  0
   -1.7150    5.2630   -1.1350 H   0  0  0  0  0  0  0  0  0  0  0  0
   -5.1990    0.7960   -0.7650 H   0  0  0  0  0  0  0  0  0  0  0  0
   -4.7680   -1.5150   -0.2640 H   0  0  0  0  0  0  0  0  0  0  0  0
   -3.4310   -2.8100    2.0420 H   0  0  0  0  0  0  0  0  0  0  0  0
   -1.6910   -2.5050    2.2250 H   0  0  0  0  0  0  0  0  0  0  0  0
   -4.2690   -5.0480    1.5220 H   0  0  0  0  0  0  0  0  0  0  0  0
   -3.8570   -7.4890    1.6680 H   0  0  0  0  0  0  0  0  0  0  0  0
   -1.5460   -8.3400    1.9620 H   0  0  0  0  0  0  0  0  0  0  0  0
    0.3520   -6.7510    2.1100 H   0  0  0  0  0  0  0  0  0  0  0  0
   -0.0610   -4.3100    1.9650 H   0  0  0  0  0  0  0  0  0  0  0  0
   -0.5390   -0.8360    0.1930 H   0  0  0  0  0  0  0  0  0  0  0  0
    2.4720    1.3000   -0.3250 H   0  0  0  0  0  0  0  0  0  0  0  0
    1.0860    0.1890   -0.3050 H   0  0  0  0  0  0  0  0  0  0  0  0
    2.0070    1.9220    2.0240 H   0  0  0  0  0  0  0  0  0  0  0  0
    2.2700    0.1720    1.8680 H   0  0  0  0  0  0  0  0  0  0  0  0
    0.6220    0.8110    2.0440 H   0  0  0  0  0  0  0  0  0  0  0  0
  1 29  1  0  0  0  0
  1 30  1  0  0  0  0
  1 31  1  0  0  0  0
  1  2  1  0  0  0  0
  2 32  1  0  0  0  0
  2 33  1  0  0  0  0
  2  3  1  0  0  0  0
  3  4  1  0  0  0  0
  4  5  2  0  0  0  0
  4  6  1  0  0  0  0
  6  7  1  0  0  0  0
  7 34  1  0  0  0  0
  7  8  1  0  0  0  0
  8 35  1  0  0  0  0
  8  9  2  0  0  0  0
  9 10  1  0  0  0  0
 10 11  2  0  0  0  0
 11 12  1  0  0  0  0
 12 36  1  0  0  0  0
 12 13  2  0  0  0  0
 13 37  1  0  0  0  0
 13 14  1  0  0  0  0
 14 15  1  0  0  0  0
 15 16  1  0  0  0  0
 16 38  1  0  0  0  0
 16 39  1  0  0  0  0
 16 17  1  0  0  0  0
 17 18  2  0  0  0  0
 18 40  1  0  0  0  0
 18 19  1  0  0  0  0
 19 41  1  0  0  0  0
 19 20  2  0  0  0  0
 20 42  1  0  0  0  0
 20 21  1  0  0  0  0
 21 43  1  0  0  0  0
 21 22  2  0  0  0  0
 22 17  1  0  0  0  0
 22 44  1  0  0  0  0
 14 23  2  0  0  0  0
 23 45  1  0  0  0  0
 23 24  1  0  0  0  0
 24 11  1  0  0  0  0
 24 25  2  0  0  0  0
 25  9  1  0  0  0  0
 25 26  1  0  0  0  0
 26  6  2  0  0  0  0
 26 27  1  0  0  0  0
 27 46  1  0  0  0  0
 27 47  1  0  0  0  0
 27 28  1  0  0  0  0
 28 48  1  0  0  0  0
 28 49  1  0  0  0  0
 28 50  1  0  0  0  0
M  END
>  <LOGBIO>
7.6600

>  <PRED_LOGBIO>
7.3400

>  <XV_RES>
0.4610

>  <WHL_TMPL>
3

>  <ANCH>
23-24;11-9

$$$$
ROW73
  -MTS-   01071502053D 0   0.00000     0.00000     0

 37 40  0  0  0  0  0  0  0  0999 V2000
    2.0580    0.7260   -2.7170 N   0  0  0  0  0  0  0  0  0  0  0  0
    1.5390    0.0360   -1.6120 C   0  0  0  0  0  0  0  0  0  0  0  0
    2.2930   -0.8860   -0.9990 N   0  0  0  0  0  0  0  0  0  0  0  0
    1.8280   -1.5630    0.0600 C   0  0  0  0  0  0  0  0  0  0  0  0
    0.5350   -1.3000    0.5280 C   0  0  0  0  0  0  0  0  0  0  0  0
    0.0990   -2.1120    1.7240 C   0  0  0  0  0  0  0  0  0  0  0  0
   -0.6360   -1.4190    2.7920 N   0  3  0  0  0  0  0  0  0  0  0  0
   -1.6040   -0.5340    2.6820 C   0  0  0  0  0  0  0  0  0  0  0  0
   -2.1680   -0.0390    3.9580 C   0  0  0  0  0  0  0  0  0  0  0  0
   -1.3430    0.6150    4.8810 C   0  0  0  0  0  0  0  0  0  0  0  0
   -1.8770    1.0830    6.0870 C   0  0  0  0  0  0  0  0  0  0  0  0
   -3.2350    0.8970    6.3710 C   0  0  0  0  0  0  0  0  0  0  0  0
   -4.0600    0.2420    5.4490 C   0  0  0  0  0  0  0  0  0  0  0  0
   -3.5260   -0.2260    4.2420 C   0  0  0  0  0  0  0  0  0  0  0  0
   -4.3210   -0.8570    3.3520 F   0  0  0  0  0  0  0  0  0  0  0  0
   -2.2040    0.0320    1.4530 C   0  0  0  0  0  0  0  0  0  0  0  0
   -3.5090    0.5040    1.6360 C   0  0  0  0  0  0  0  0  0  0  0  0
   -4.2160    1.0430    0.5540 C   0  0  0  0  0  0  0  0  0  0  0  0
   -5.8390    1.6290    0.7810 Cl  0  0  0  0  0  0  0  0  0  0  0  0
   -3.6180    1.1110   -0.7090 C   0  0  0  0  0  0  0  0  0  0  0  0
   -2.3120    0.6400   -0.8920 C   0  0  0  0  0  0  0  0  0  0  0  0
   -1.6050    0.1000    0.1900 C   0  0  0  0  0  0  0  0  0  0  0  0
   -0.2270   -0.3310   -0.1350 C   0  0  0  0  0  0  0  0  0  0  0  0
    0.2980    0.3100   -1.1880 N   0  0  0  0  0  0  0  0  0  0  0  0
   -0.2830   -1.7200    4.0060 O   0  5  0  0  0  0  0  0  0  0  0  0
    1.9260    0.3590   -3.6490 H   0  0  0  0  0  0  0  0  0  0  0  0
    2.5630    1.5900   -2.5810 H   0  0  0  0  0  0  0  0  0  0  0  0
    2.4440   -2.3040    0.5470 H   0  0  0  0  0  0  0  0  0  0  0  0
    1.0250   -2.4440    2.1900 H   0  0  0  0  0  0  0  0  0  0  0  0
   -0.5320   -2.9180    1.3560 H   0  0  0  0  0  0  0  0  0  0  0  0
   -0.2960    0.7590    4.6610 H   0  0  0  0  0  0  0  0  0  0  0  0
   -1.2410    1.5880    6.7990 H   0  0  0  0  0  0  0  0  0  0  0  0
   -3.6460    1.2580    7.3020 H   0  0  0  0  0  0  0  0  0  0  0  0
   -5.1070    0.0980    5.6680 H   0  0  0  0  0  0  0  0  0  0  0  0
   -3.9710    0.4510    2.6110 H   0  0  0  0  0  0  0  0  0  0  0  0
   -4.1630    1.5270   -1.5440 H   0  0  0  0  0  0  0  0  0  0  0  0
   -1.8500    0.6920   -1.8660 H   0  0  0  0  0  0  0  0  0  0  0  0
  1 26  1  0  0  0  0
  1 27  1  0  0  0  0
  1  2  1  0  0  0  0
  2  3  2  0  0  0  0
  3  4  1  0  0  0  0
  4 28  1  0  0  0  0
  4  5  2  0  0  0  0
  5  6  1  0  0  0  0
  6 29  1  0  0  0  0
  6 30  1  0  0  0  0
  6  7  1  0  0  0  0
  7  8  2  0  0  0  0
  8  9  1  0  0  0  0
  9 10  2  0  0  0  0
 10 31  1  0  0  0  0
 10 11  1  0  0  0  0
 11 32  1  0  0  0  0
 11 12  2  0  0  0  0
 12 33  1  0  0  0  0
 12 13  1  0  0  0  0
 13 34  1  0  0  0  0
 13 14  2  0  0  0  0
 14  9  1  0  0  0  0
 14 15  1  0  0  0  0
  8 16  1  0  0  0  0
 16 17  2  0  0  0  0
 17 35  1  0  0  0  0
 17 18  1  0  0  0  0
 18 19  1  0  0  0  0
 18 20  2  0  0  0  0
 20 36  1  0  0  0  0
 20 21  1  0  0  0  0
 21 37  1  0  0  0  0
 21 22  2  0  0  0  0
 22 16  1  0  0  0  0
 22 23  1  0  0  0  0
 23  5  1  0  0  0  0
 23 24  2  0  0  0  0
 24  2  1  0  0  0  0
  7 25  1  0  0  0  0
M  CHG  2   7   1  25  -1
M  END
>  <LOGBIO>
7.4200

>  <PRED_LOGBIO>
7.4200

>  <XV_RES>
-0.1680

>  <WHL_TMPL>
2

>  <ANCH>
15-16;35-34

$$$$
ROW74
  -MTS-   01071502053D 0   0.00000     0.00000     0

 41 43  0  0  0  0  0  0  0  0999 V2000
   -5.9900    2.2580    0.3550 C   0  0  0  0  0  0  0  0  0  0  0  0
   -5.4820    1.0730    0.9730 O   0  0  0  0  0  0  0  0  0  0  0  0
   -4.1970    0.6970    0.6840 C   0  0  0  0  0  0  0  0  0  0  0  0
   -3.9430   -0.1550   -0.3970 C   0  0  0  0  0  0  0  0  0  0  0  0
   -2.6300   -0.5390   -0.6920 C   0  0  0  0  0  0  0  0  0  0  0  0
   -1.5700   -0.0720    0.0940 C   0  0  0  0  0  0  0  0  0  0  0  0
   -1.8240    0.7800    1.1750 C   0  0  0  0  0  0  0  0  0  0  0  0
   -3.1370    1.1650    1.4700 C   0  0  0  0  0  0  0  0  0  0  0  0
   -0.1820   -0.4780   -0.2190 C   0  0  0  0  0  0  0  0  0  0  0  0
    0.1590   -1.5860   -0.8500 N   0  0  0  0  0  0  0  0  0  0  0  0
    1.5530   -1.6410   -0.9700 C   0  0  0  0  0  0  0  0  0  0  0  0
    2.4450   -2.5610   -1.5330 C   0  0  0  0  0  0  0  0  0  0  0  0
    3.8190   -2.2970   -1.4760 C   0  0  0  0  0  0  0  0  0  0  0  0
    4.2580   -1.1210   -0.8570 C   0  0  0  0  0  0  0  0  0  0  0  0
    3.3800   -0.2590   -0.3260 N   0  0  0  0  0  0  0  0  0  0  0  0
    2.0590   -0.4840   -0.3660 C   0  0  0  0  0  0  0  0  0  0  0  0
    0.9390    0.2410    0.1050 N   0  0  0  0  0  0  0  0  0  0  0  0
    0.9710    1.5290    0.8120 C   0  0  0  0  0  0  0  0  0  0  0  0
    1.6250    2.5690   -0.0670 C   0  0  0  0  0  0  0  0  0  0  0  0
    2.0290    2.2610   -1.1870 O   0  0  0  0  0  0  0  0  0  0  0  0
    1.7630    3.8170    0.3710 N   0  0  0  0  0  0  0  0  0  0  0  0
    1.2800    4.1850    1.7090 C   0  0  0  0  0  0  0  0  0  0  0  0
    2.4000    4.8290   -0.4850 C   0  0  0  0  0  0  0  0  0  0  0  0
   -5.9660    2.1420   -0.7270 H   0  0  0  0  0  0  0  0  0  0  0  0
   -7.0150    2.4260    0.6790 H   0  0  0  0  0  0  0  0  0  0  0  0
   -5.3750    3.1090    0.6420 H   0  0  0  0  0  0  0  0  0  0  0  0
   -4.7610   -0.5160   -1.0040 H   0  0  0  0  0  0  0  0  0  0  0  0
   -2.4340   -1.1970   -1.5270 H   0  0  0  0  0  0  0  0  0  0  0  0
   -1.0060    1.1410    1.7810 H   0  0  0  0  0  0  0  0  0  0  0  0
   -3.3330    1.8220    2.3050 H   0  0  0  0  0  0  0  0  0  0  0  0
    2.0800   -3.4610   -2.0040 H   0  0  0  0  0  0  0  0  0  0  0  0
    4.5290   -2.9900   -1.9020 H   0  0  0  0  0  0  0  0  0  0  0  0
    5.3150   -0.9060   -0.8060 H   0  0  0  0  0  0  0  0  0  0  0  0
    1.5400    1.4230    1.7330 H   0  0  0  0  0  0  0  0  0  0  0  0
   -0.0450    1.8400    1.0470 H   0  0  0  0  0  0  0  0  0  0  0  0
    1.7950    3.5850    2.4580 H   0  0  0  0  0  0  0  0  0  0  0  0
    1.4790    5.2390    1.8900 H   0  0  0  0  0  0  0  0  0  0  0  0
    0.2090    4.0020    1.7710 H   0  0  0  0  0  0  0  0  0  0  0  0
    1.8310    4.9350   -1.4060 H   0  0  0  0  0  0  0  0  0  0  0  0
    2.4240    5.7830    0.0380 H   0  0  0  0  0  0  0  0  0  0  0  0
    3.4160    4.5190   -0.7200 H   0  0  0  0  0  0  0  0  0  0  0  0
  1 24  1  0  0  0  0
  1 25  1  0  0  0  0
  1 26  1  0  0  0  0
  1  2  1  0  0  0  0
  2  3  1  0  0  0  0
  3  4  2  0  0  0  0
  4 27  1  0  0  0  0
  4  5  1  0  0  0  0
  5 28  1  0  0  0  0
  5  6  2  0  0  0  0
  6  7  1  0  0  0  0
  7 29  1  0  0  0  0
  7  8  2  0  0  0  0
  8  3  1  0  0  0  0
  8 30  1  0  0  0  0
  6  9  1  0  0  0  0
  9 10  2  0  0  0  0
 10 11  1  0  0  0  0
 11 12  2  0  0  0  0
 12 31  1  0  0  0  0
 12 13  1  0  0  0  0
 13 32  1  0  0  0  0
 13 14  2  0  0  0  0
 14 33  1  0  0  0  0
 14 15  1  0  0  0  0
 15 16  2  0  0  0  0
 16 11  1  0  0  0  0
 16 17  1  0  0  0  0
 17  9  1  0  0  0  0
 17 18  1  0  0  0  0
 18 34  1  0  0  0  0
 18 35  1  0  0  0  0
 18 19  1  0  0  0  0
 19 20  2  0  0  0  0
 19 21  1  0  0  0  0
 21 22  1  0  0  0  0
 22 36  1  0  0  0  0
 22 37  1  0  0  0  0
 22 38  1  0  0  0  0
 21 23  1  0  0  0  0
 23 39  1  0  0  0  0
 23 40  1  0  0  0  0
 23 41  1  0  0  0  0
M  END
>  <LOGBIO>
5.0700

>  <PRED_LOGBIO>
5.1300

>  <XV_RES>
-0.1430

>  <WHL_TMPL>
2

>  <ANCH>
14-15;17-16

$$$$
ROW75
  -MTS-   01071502053D 0   0.00000     0.00000     0

 37 40  0  0  0  0  0  0  0  0999 V2000
    3.0050    4.8290   -0.4780 O   0  0  0  0  0  0  0  0  0  0  0  0
    2.5040    3.7280   -0.2570 C   0  0  0  0  0  0  0  0  0  0  0  0
    3.3070    2.7030    0.1690 O   0  0  0  0  0  0  0  0  0  0  0  0
    2.9170    1.3290    0.1100 C   0  0  0  0  0  0  0  0  0  0  0  0
    1.9440    1.1290   -1.0660 C   0  0  0  0  0  0  0  0  0  0  0  0
    1.5770   -0.3560   -1.2480 C   0  0  0  0  0  0  0  0  0  0  0  0
    2.8340   -1.2320   -1.4020 C   0  0  0  0  0  0  0  0  0  0  0  0
    3.8070   -1.0320   -0.2250 C   0  0  0  0  0  0  0  0  0  0  0  0
    4.1740    0.4520   -0.0430 C   0  0  0  0  0  0  0  0  0  0  0  0
    1.0510    3.4960   -0.4140 C   0  0  0  0  0  0  0  0  0  0  0  0
    0.3610    2.4470    0.0540 C   0  0  0  0  0  0  0  0  0  0  0  0
   -0.9510    2.6100   -0.3030 N   0  0  0  0  0  0  0  0  0  0  0  0
   -2.1510    1.8820   -0.1230 C   0  0  0  0  0  0  0  0  0  0  0  0
   -2.2130    0.6650    0.5670 C   0  0  0  0  0  0  0  0  0  0  0  0
   -3.4380    0.0010    0.7060 C   0  0  0  0  0  0  0  0  0  0  0  0
   -4.6000    0.5530    0.1540 C   0  0  0  0  0  0  0  0  0  0  0  0
   -4.5380    1.7690   -0.5360 C   0  0  0  0  0  0  0  0  0  0  0  0
   -3.3130    2.4340   -0.6750 C   0  0  0  0  0  0  0  0  0  0  0  0
   -2.7620    3.9350   -1.4320 S   0  0  0  0  0  0  0  0  0  0  0  0
   -1.0510    3.7840   -1.0020 C   0  0  0  0  0  0  0  0  0  0  0  0
    0.1470    4.3330   -1.0790 N   0  0  0  0  0  0  0  0  0  0  0  0
    2.4120    1.0700    1.0390 H   0  0  0  0  0  0  0  0  0  0  0  0
    2.3990    1.5030   -1.9810 H   0  0  0  0  0  0  0  0  0  0  0  0
    1.0390    1.7060   -0.8910 H   0  0  0  0  0  0  0  0  0  0  0  0
    1.0030   -0.6950   -0.3890 H   0  0  0  0  0  0  0  0  0  0  0  0
    0.9480   -0.4690   -2.1290 H   0  0  0  0  0  0  0  0  0  0  0  0
    3.3380   -0.9830   -2.3330 H   0  0  0  0  0  0  0  0  0  0  0  0
    2.5420   -2.2790   -1.4560 H   0  0  0  0  0  0  0  0  0  0  0  0
    3.3520   -1.4060    0.6900 H   0  0  0  0  0  0  0  0  0  0  0  0
    4.7120   -1.6090   -0.4010 H   0  0  0  0  0  0  0  0  0  0  0  0
    4.7480    0.7920   -0.9030 H   0  0  0  0  0  0  0  0  0  0  0  0
    4.8030    0.5650    0.8370 H   0  0  0  0  0  0  0  0  0  0  0  0
    0.7690    1.6180    0.6140 H   0  0  0  0  0  0  0  0  0  0  0  0
   -1.3170    0.2390    0.9930 H   0  0  0  0  0  0  0  0  0  0  0  0
   -3.4860   -0.9380    1.2380 H   0  0  0  0  0  0  0  0  0  0  0  0
   -5.5450    0.0400    0.2610 H   0  0  0  0  0  0  0  0  0  0  0  0
   -5.4350    2.1950   -0.9620 H   0  0  0  0  0  0  0  0  0  0  0  0
  1  2  2  0  0  0  0
  2  3  1  0  0  0  0
  3  4  1  0  0  0  0
  4 22  1  0  0  0  0
  4  5  1  0  0  0  0
  5 23  1  0  0  0  0
  5 24  1  0  0  0  0
  5  6  1  0  0  0  0
  6 25  1  0  0  0  0
  6 26  1  0  0  0  0
  6  7  1  0  0  0  0
  7 27  1  0  0  0  0
  7 28  1  0  0  0  0
  7  8  1  0  0  0  0
  8 29  1  0  0  0  0
  8 30  1  0  0  0  0
  8  9  1  0  0  0  0
  9  4  1  0  0  0  0
  9 31  1  0  0  0  0
  9 32  1  0  0  0  0
  2 10  1  0  0  0  0
 10 11  2  0  0  0  0
 11 33  1  0  0  0  0
 11 12  1  0  0  0  0
 12 13  1  0  0  0  0
 13 14  2  0  0  0  0
 14 34  1  0  0  0  0
 14 15  1  0  0  0  0
 15 35  1  0  0  0  0
 15 16  2  0  0  0  0
 16 36  1  0  0  0  0
 16 17  1  0  0  0  0
 17 37  1  0  0  0  0
 17 18  2  0  0  0  0
 18 13  1  0  0  0  0
 18 19  1  0  0  0  0
 19 20  1  0  0  0  0
 20 12  1  0  0  0  0
 20 21  2  0  0  0  0
 21 10  1  0  0  0  0
M  END
>  <LOGBIO>
5.1500

>  <PRED_LOGBIO>
5.8400

>  <XV_RES>
-0.9800

>  <WHL_TMPL>
3

>  <ANCH>
24-25;2-1

$$$$
ROW76
  -MTS-   01071502053D 0   0.00000     0.00000     0

 40 41  0  0  0  0  0  0  0  0999 V2000
   -2.8950    3.8140   -0.9780 C   0  0  0  0  0  0  0  0  0  0  0  0
   -2.0760    2.7090   -1.6380 C   0  0  0  0  0  0  0  0  0  0  0  0
   -1.7230    1.6460   -0.5990 C   0  0  0  0  0  0  0  0  0  0  0  0
   -0.9030    0.5390   -1.2600 C   0  0  0  0  0  0  0  0  0  0  0  0
   -0.5500   -0.5230   -0.2200 C   0  0  0  0  0  0  0  0  0  0  0  0
    0.2380   -1.5890   -0.8560 N   0  0  0  0  0  0  0  0  0  0  0  0
   -0.2860   -2.7870   -1.4820 N   0  0  0  0  0  0  0  0  0  0  0  0
    0.7160   -3.5110   -1.9450 C   0  0  0  0  0  0  0  0  0  0  0  0
    1.9860   -2.8140   -1.6420 C   0  0  0  0  0  0  0  0  0  0  0  0
    3.3350   -3.0990   -1.8850 C   0  0  0  0  0  0  0  0  0  0  0  0
    3.7060   -4.2730   -2.5550 N   0  0  0  0  0  0  0  0  0  0  0  0
    4.3070   -2.1910   -1.4480 C   0  0  0  0  0  0  0  0  0  0  0  0
    3.9020   -1.0280   -0.7820 C   0  0  0  0  0  0  0  0  0  0  0  0
    2.6020   -0.7840   -0.5650 N   0  0  0  0  0  0  0  0  0  0  0  0
    1.6480   -1.6330   -0.9710 C   0  0  0  0  0  0  0  0  0  0  0  0
    5.7430   -2.4570   -1.6860 C   0  0  0  0  0  0  0  0  0  0  0  0
    6.5850   -2.0520   -0.8860 O   0  0  0  0  0  0  0  0  0  0  0  0
    6.1240   -3.1350   -2.7650 N   0  0  0  0  0  0  0  0  0  0  0  0
    7.5510   -3.3990   -3.0020 C   0  0  0  0  0  0  0  0  0  0  0  0
    7.7070   -4.1530   -4.2420 C   0  0  0  0  0  0  0  0  0  0  0  0
    7.8350   -4.7730   -5.2620 C   0  0  0  0  0  0  0  0  0  0  0  0
   -3.8090    3.3920   -0.5650 H   0  0  0  0  0  0  0  0  0  0  0  0
   -3.1460    4.5710   -1.7180 H   0  0  0  0  0  0  0  0  0  0  0  0
   -2.3120    4.2690   -0.1790 H   0  0  0  0  0  0  0  0  0  0  0  0
   -2.6590    2.2540   -2.4370 H   0  0  0  0  0  0  0  0  0  0  0  0
   -1.1620    3.1310   -2.0510 H   0  0  0  0  0  0  0  0  0  0  0  0
   -1.1400    2.1000    0.2000 H   0  0  0  0  0  0  0  0  0  0  0  0
   -2.6370    1.2240   -0.1860 H   0  0  0  0  0  0  0  0  0  0  0  0
   -1.4860    0.0850   -2.0590 H   0  0  0  0  0  0  0  0  0  0  0  0
    0.0110    0.9610   -1.6720 H   0  0  0  0  0  0  0  0  0  0  0  0
    0.0330   -0.0690    0.5790 H   0  0  0  0  0  0  0  0  0  0  0  0
   -1.4640   -0.9450    0.1920 H   0  0  0  0  0  0  0  0  0  0  0  0
    0.6240   -4.4570   -2.4590 H   0  0  0  0  0  0  0  0  0  0  0  0
    3.8890   -5.1170   -2.0310 H   0  0  0  0  0  0  0  0  0  0  0  0
    3.7910   -4.2750   -3.5610 H   0  0  0  0  0  0  0  0  0  0  0  0
    4.6430   -0.3210   -0.4410 H   0  0  0  0  0  0  0  0  0  0  0  0
    5.4330   -3.4670   -3.4230 H   0  0  0  0  0  0  0  0  0  0  0  0
    8.0860   -2.4560   -3.0820 H   0  0  0  0  0  0  0  0  0  0  0  0
    7.9550   -3.9770   -2.1730 H   0  0  0  0  0  0  0  0  0  0  0  0
    7.9480   -5.3210   -6.1630 H   0  0  0  0  0  0  0  0  0  0  0  0
  1 22  1  0  0  0  0
  1 23  1  0  0  0  0
  1 24  1  0  0  0  0
  1  2  1  0  0  0  0
  2 25  1  0  0  0  0
  2 26  1  0  0  0  0
  2  3  1  0  0  0  0
  3 27  1  0  0  0  0
  3 28  1  0  0  0  0
  3  4  1  0  0  0  0
  4 29  1  0  0  0  0
  4 30  1  0  0  0  0
  4  5  1  0  0  0  0
  5 31  1  0  0  0  0
  5 32  1  0  0  0  0
  5  6  1  0  0  0  0
  6  7  1  0  0  0  0
  7  8  2  0  0  0  0
  8 33  1  0  0  0  0
  8  9  1  0  0  0  0
  9 10  2  0  0  0  0
 10 11  1  0  0  0  0
 11 34  1  0  0  0  0
 11 35  1  0  0  0  0
 10 12  1  0  0  0  0
 12 13  2  0  0  0  0
 13 36  1  0  0  0  0
 13 14  1  0  0  0  0
 14 15  2  0  0  0  0
 15  6  1  0  0  0  0
 15  9  1  0  0  0  0
 12 16  1  0  0  0  0
 16 17  2  0  0  0  0
 16 18  1  0  0  0  0
 18 37  1  0  0  0  0
 18 19  1  0  0  0  0
 19 38  1  0  0  0  0
 19 39  1  0  0  0  0
 19 20  1  0  0  0  0
 20 21  3  0  0  0  0
 21 40  1  0  0  0  0
M  END
>  <LOGBIO>
7.2200

>  <PRED_LOGBIO>
6.4800

>  <XV_RES>
0.8620

>  <WHL_TMPL>
2

>  <ANCH>
13-14;30-17

$$$$
ROW77
  -MTS-   01071502053D 0   0.00000     0.00000     0

 36 39  0  0  0  0  0  0  0  0999 V2000
    4.0350    1.6620   -3.4450 O   0  0  0  0  0  0  0  0  0  0  0  0
    3.4050    0.9920   -2.4300 C   0  0  0  0  0  0  0  0  0  0  0  0
    4.1830    0.4760   -1.2810 C   0  0  0  0  0  0  0  0  0  0  0  0
    3.5560   -0.1790   -0.2940 C   0  0  0  0  0  0  0  0  0  0  0  0
    2.2020   -0.3840   -0.3200 N   0  0  0  0  0  0  0  0  0  0  0  0
    1.3450   -1.0370    0.5980 C   0  0  0  0  0  0  0  0  0  0  0  0
    1.5500   -1.6870    1.8200 C   0  0  0  0  0  0  0  0  0  0  0  0
    0.4650   -2.2470    2.5060 C   0  0  0  0  0  0  0  0  0  0  0  0
   -0.8240   -2.1560    1.9690 C   0  0  0  0  0  0  0  0  0  0  0  0
   -1.0290   -1.5050    0.7460 C   0  0  0  0  0  0  0  0  0  0  0  0
    0.0550   -0.9450    0.0610 C   0  0  0  0  0  0  0  0  0  0  0  0
    0.1640   -0.2500   -1.1500 N   0  0  0  0  0  0  0  0  0  0  0  0
    1.4280    0.0700   -1.3550 C   0  0  0  0  0  0  0  0  0  0  0  0
    2.0800    0.7980   -2.4670 C   0  0  0  0  0  0  0  0  0  0  0  0
    1.2790    1.3040   -3.6040 C   0  0  0  0  0  0  0  0  0  0  0  0
    0.9390    2.4850   -3.6390 O   0  0  0  0  0  0  0  0  0  0  0  0
    0.9280    0.4820   -4.5880 N   0  0  0  0  0  0  0  0  0  0  0  0
    0.1620    0.9660   -5.6750 C   0  0  0  0  0  0  0  0  0  0  0  0
   -1.2360    0.9290   -5.6180 C   0  0  0  0  0  0  0  0  0  0  0  0
   -1.9930    1.4080   -6.6940 C   0  0  0  0  0  0  0  0  0  0  0  0
   -1.3530    1.9230   -7.8270 C   0  0  0  0  0  0  0  0  0  0  0  0
    0.0460    1.9600   -7.8840 C   0  0  0  0  0  0  0  0  0  0  0  0
    0.8030    1.4810   -6.8080 C   0  0  0  0  0  0  0  0  0  0  0  0
    4.3210    1.0500   -4.1410 H   0  0  0  0  0  0  0  0  0  0  0  0
    5.2520    0.6250   -1.2390 H   0  0  0  0  0  0  0  0  0  0  0  0
    4.1310   -0.5520    0.5400 H   0  0  0  0  0  0  0  0  0  0  0  0
    2.5450   -1.7580    2.2340 H   0  0  0  0  0  0  0  0  0  0  0  0
    0.6230   -2.7490    3.4490 H   0  0  0  0  0  0  0  0  0  0  0  0
   -1.6610   -2.5880    2.4980 H   0  0  0  0  0  0  0  0  0  0  0  0
   -2.0240   -1.4350    0.3320 H   0  0  0  0  0  0  0  0  0  0  0  0
    1.2080   -0.4880   -4.5600 H   0  0  0  0  0  0  0  0  0  0  0  0
   -1.7300    0.5310   -4.7440 H   0  0  0  0  0  0  0  0  0  0  0  0
   -3.0720    1.3790   -6.6500 H   0  0  0  0  0  0  0  0  0  0  0  0
   -1.9370    2.2930   -8.6560 H   0  0  0  0  0  0  0  0  0  0  0  0
    0.5400    2.3580   -8.7580 H   0  0  0  0  0  0  0  0  0  0  0  0
    1.8820    1.5100   -6.8520 H   0  0  0  0  0  0  0  0  0  0  0  0
  1 24  1  0  0  0  0
  1  2  1  0  0  0  0
  2  3  1  0  0  0  0
  3 25  1  0  0  0  0
  3  4  2  0  0  0  0
  4 26  1  0  0  0  0
  4  5  1  0  0  0  0
  5  6  1  0  0  0  0
  6  7  2  0  0  0  0
  7 27  1  0  0  0  0
  7  8  1  0  0  0  0
  8 28  1  0  0  0  0
  8  9  2  0  0  0  0
  9 29  1  0  0  0  0
  9 10  1  0  0  0  0
 10 30  1  0  0  0  0
 10 11  2  0  0  0  0
 11  6  1  0  0  0  0
 11 12  1  0  0  0  0
 12 13  2  0  0  0  0
 13  5  1  0  0  0  0
 13 14  1  0  0  0  0
 14  2  2  0  0  0  0
 14 15  1  0  0  0  0
 15 16  2  0  0  0  0
 15 17  1  0  0  0  0
 17 31  1  0  0  0  0
 17 18  1  0  0  0  0
 18 19  2  0  0  0  0
 19 32  1  0  0  0  0
 19 20  1  0  0  0  0
 20 33  1  0  0  0  0
 20 21  2  0  0  0  0
 21 34  1  0  0  0  0
 21 22  1  0  0  0  0
 22 35  1  0  0  0  0
 22 23  2  0  0  0  0
 23 18  1  0  0  0  0
 23 36  1  0  0  0  0
M  END
>  <LOGBIO>
7.8500

>  <PRED_LOGBIO>
8.0700

>  <XV_RES>
-0.1530

>  <WHL_TMPL>
2

>  <ANCH>
1-2;8-6

$$$$
ROW78
  -MTS-   01071502053D 0   0.00000     0.00000     0

 41 42  0  0  0  0  0  0  0  0999 V2000
   -8.7850   -3.4000    0.5760 C   0  0  0  0  0  0  0  0  0  0  0  0
   -8.4680   -2.0380   -0.0350 C   0  0  0  0  0  0  0  0  0  0  0  0
   -7.2910   -1.4080    0.7080 C   0  0  0  0  0  0  0  0  0  0  0  0
   -6.9730   -0.0440    0.0970 C   0  0  0  0  0  0  0  0  0  0  0  0
   -5.8410    0.5620    0.8120 N   0  0  0  0  0  0  0  0  0  0  0  0
   -5.9240    1.4230    1.9760 N   0  0  0  0  0  0  0  0  0  0  0  0
   -4.7060    1.7760    2.3440 C   0  0  0  0  0  0  0  0  0  0  0  0
   -3.7310    1.1520    1.4220 C   0  0  0  0  0  0  0  0  0  0  0  0
   -2.3340    1.1690    1.3240 C   0  0  0  0  0  0  0  0  0  0  0  0
   -1.5650    1.9010    2.2400 N   0  0  0  0  0  0  0  0  0  0  0  0
   -1.7180    0.4440    0.2970 C   0  0  0  0  0  0  0  0  0  0  0  0
   -0.2440    0.4390    0.1630 C   0  0  0  0  0  0  0  0  0  0  0  0
    0.4390    1.3730    0.4610 O   0  0  0  0  0  0  0  0  0  0  0  0
    0.2740   -0.7450   -0.3390 O   0  0  0  0  0  0  0  0  0  0  0  0
    1.6330   -0.8510   -0.4940 C   0  0  0  0  0  0  0  0  0  0  0  0
    2.1210   -1.6580   -1.6740 C   0  0  0  0  0  0  0  0  0  0  0  0
    3.4360   -1.8040   -1.8870 C   0  0  0  0  0  0  0  0  0  0  0  0
   -2.5150   -0.2760   -0.6010 C   0  0  0  0  0  0  0  0  0  0  0  0
   -1.8660   -1.0640   -1.7140 C   0  0  0  0  0  0  0  0  0  0  0  0
   -3.8490   -0.2710   -0.4780 N   0  0  0  0  0  0  0  0  0  0  0  0
   -4.4710    0.4120    0.4920 C   0  0  0  0  0  0  0  0  0  0  0  0
   -7.9150   -4.0470    0.4910 H   0  0  0  0  0  0  0  0  0  0  0  0
   -9.6230   -3.8480    0.0460 H   0  0  0  0  0  0  0  0  0  0  0  0
   -9.0440   -3.2750    1.6250 H   0  0  0  0  0  0  0  0  0  0  0  0
   -8.2090   -2.1630   -1.0850 H   0  0  0  0  0  0  0  0  0  0  0  0
   -9.3380   -1.3910    0.0490 H   0  0  0  0  0  0  0  0  0  0  0  0
   -7.5500   -1.2830    1.7580 H   0  0  0  0  0  0  0  0  0  0  0  0
   -6.4210   -2.0550    0.6240 H   0  0  0  0  0  0  0  0  0  0  0  0
   -6.7140   -0.1690   -0.9520 H   0  0  0  0  0  0  0  0  0  0  0  0
   -7.8440    0.6030    0.1810 H   0  0  0  0  0  0  0  0  0  0  0  0
   -4.4620    2.4150    3.1800 H   0  0  0  0  0  0  0  0  0  0  0  0
   -1.2430    1.4640    3.0910 H   0  0  0  0  0  0  0  0  0  0  0  0
   -1.3340    2.8650    2.0480 H   0  0  0  0  0  0  0  0  0  0  0  0
    1.9790   -1.3920    0.3840 H   0  0  0  0  0  0  0  0  0  0  0  0
    2.0540    0.1470   -0.5940 H   0  0  0  0  0  0  0  0  0  0  0  0
    1.4110   -2.1170   -2.3450 H   0  0  0  0  0  0  0  0  0  0  0  0
    4.1460   -1.3450   -1.2160 H   0  0  0  0  0  0  0  0  0  0  0  0
    3.7850   -2.3810   -2.7310 H   0  0  0  0  0  0  0  0  0  0  0  0
   -2.5380   -1.1040   -2.5690 H   0  0  0  0  0  0  0  0  0  0  0  0
   -1.6580   -2.0750   -1.3690 H   0  0  0  0  0  0  0  0  0  0  0  0
   -0.9360   -0.5810   -2.0060 H   0  0  0  0  0  0  0  0  0  0  0  0
  1 22  1  0  0  0  0
  1 23  1  0  0  0  0
  1 24  1  0  0  0  0
  1  2  1  0  0  0  0
  2 25  1  0  0  0  0
  2 26  1  0  0  0  0
  2  3  1  0  0  0  0
  3 27  1  0  0  0  0
  3 28  1  0  0  0  0
  3  4  1  0  0  0  0
  4 29  1  0  0  0  0
  4 30  1  0  0  0  0
  4  5  1  0  0  0  0
  5  6  1  0  0  0  0
  6  7  2  0  0  0  0
  7 31  1  0  0  0  0
  7  8  1  0  0  0  0
  8  9  2  0  0  0  0
  9 10  1  0  0  0  0
 10 32  1  0  0  0  0
 10 33  1  0  0  0  0
  9 11  1  0  0  0  0
 11 12  1  0  0  0  0
 12 13  2  0  0  0  0
 12 14  1  0  0  0  0
 14 15  1  0  0  0  0
 15 34  1  0  0  0  0
 15 35  1  0  0  0  0
 15 16  1  0  0  0  0
 16 36  1  0  0  0  0
 16 17  2  0  0  0  0
 17 37  1  0  0  0  0
 17 38  1  0  0  0  0
 11 18  2  0  0  0  0
 18 19  1  0  0  0  0
 19 39  1  0  0  0  0
 19 40  1  0  0  0  0
 19 41  1  0  0  0  0
 18 20  1  0  0  0  0
 20 21  2  0  0  0  0
 21  5  1  0  0  0  0
 21  8  1  0  0  0  0
M  END
>  <LOGBIO>
7.6800

>  <PRED_LOGBIO>
7.7100

>  <XV_RES>
-0.0290

>  <WHL_TMPL>
1

>  <ANCH>
2-3;26-24

$$$$
ROW79
  -MTS-   01071502053D 0   0.00000     0.00000     0

 43 45  0  0  0  0  0  0  0  0999 V2000
   -1.8660   -1.0640   -1.7140 C   0  0  0  0  0  0  0  0  0  0  0  0
   -2.5150   -0.2760   -0.6010 C   0  0  0  0  0  0  0  0  0  0  0  0
   -3.8490   -0.2710   -0.4780 N   0  0  0  0  0  0  0  0  0  0  0  0
   -4.4710    0.4120    0.4920 C   0  0  0  0  0  0  0  0  0  0  0  0
   -3.7310    1.1520    1.4220 C   0  0  0  0  0  0  0  0  0  0  0  0
   -4.7060    1.7760    2.3440 C   0  0  0  0  0  0  0  0  0  0  0  0
   -5.9230    1.4230    1.9760 N   0  0  0  0  0  0  0  0  0  0  0  0
   -5.8410    0.5620    0.8120 N   0  0  0  0  0  0  0  0  0  0  0  0
   -6.9730   -0.0440    0.0970 C   0  0  0  0  0  0  0  0  0  0  0  0
   -7.2910   -1.4080    0.7080 C   0  0  0  0  0  0  0  0  0  0  0  0
   -8.4680   -2.0380   -0.0350 C   0  0  0  0  0  0  0  0  0  0  0  0
   -8.7710   -3.3410    0.5490 C   0  0  0  0  0  0  0  0  0  0  0  0
   -9.0210   -4.4120    1.0290 C   0  0  0  0  0  0  0  0  0  0  0  0
   -2.3340    1.1690    1.3240 C   0  0  0  0  0  0  0  0  0  0  0  0
   -1.5650    1.9010    2.2400 N   0  0  0  0  0  0  0  0  0  0  0  0
   -1.7180    0.4440    0.2970 C   0  0  0  0  0  0  0  0  0  0  0  0
   -0.2440    0.4390    0.1630 C   0  0  0  0  0  0  0  0  0  0  0  0
    0.4390    1.3730    0.4610 O   0  0  0  0  0  0  0  0  0  0  0  0
    0.2740   -0.7450   -0.3390 O   0  0  0  0  0  0  0  0  0  0  0  0
    1.6330   -0.8510   -0.4940 C   0  0  0  0  0  0  0  0  0  0  0  0
    2.1340   -1.6660   -1.6860 C   0  0  0  0  0  0  0  0  0  0  0  0
    2.3660   -3.1260   -1.4990 C   0  0  0  0  0  0  0  0  0  0  0  0
    1.2080   -2.6530   -2.3090 C   0  0  0  0  0  0  0  0  0  0  0  0
   -2.5380   -1.1040   -2.5690 H   0  0  0  0  0  0  0  0  0  0  0  0
   -1.6580   -2.0750   -1.3690 H   0  0  0  0  0  0  0  0  0  0  0  0
   -0.9360   -0.5810   -2.0060 H   0  0  0  0  0  0  0  0  0  0  0  0
   -4.4620    2.4150    3.1800 H   0  0  0  0  0  0  0  0  0  0  0  0
   -6.7140   -0.1690   -0.9520 H   0  0  0  0  0  0  0  0  0  0  0  0
   -7.8440    0.6030    0.1810 H   0  0  0  0  0  0  0  0  0  0  0  0
   -7.5500   -1.2830    1.7580 H   0  0  0  0  0  0  0  0  0  0  0  0
   -6.4200   -2.0550    0.6240 H   0  0  0  0  0  0  0  0  0  0  0  0
   -8.2090   -2.1620   -1.0850 H   0  0  0  0  0  0  0  0  0  0  0  0
   -9.3380   -1.3910    0.0490 H   0  0  0  0  0  0  0  0  0  0  0  0
   -9.2420   -5.3580    1.4530 H   0  0  0  0  0  0  0  0  0  0  0  0
   -1.2430    1.4640    3.0910 H   0  0  0  0  0  0  0  0  0  0  0  0
   -1.3330    2.8650    2.0480 H   0  0  0  0  0  0  0  0  0  0  0  0
    1.9780   -1.3910    0.3850 H   0  0  0  0  0  0  0  0  0  0  0  0
    2.0540    0.1470   -0.5950 H   0  0  0  0  0  0  0  0  0  0  0  0
    2.8110   -1.1120   -2.3320 H   0  0  0  0  0  0  0  0  0  0  0  0
    2.1550   -3.5470   -0.5180 H   0  0  0  0  0  0  0  0  0  0  0  0
    3.2030   -3.5730   -2.0320 H   0  0  0  0  0  0  0  0  0  0  0  0
    0.2160   -2.7560   -1.8740 H   0  0  0  0  0  0  0  0  0  0  0  0
    1.2640   -2.7820   -3.3880 H   0  0  0  0  0  0  0  0  0  0  0  0
  1 24  1  0  0  0  0
  1 25  1  0  0  0  0
  1 26  1  0  0  0  0
  1  2  1  0  0  0  0
  2  3  1  0  0  0  0
  3  4  2  0  0  0  0
  4  5  1  0  0  0  0
  5  6  1  0  0  0  0
  6 27  1  0  0  0  0
  6  7  2  0  0  0  0
  7  8  1  0  0  0  0
  8  4  1  0  0  0  0
  8  9  1  0  0  0  0
  9 28  1  0  0  0  0
  9 29  1  0  0  0  0
  9 10  1  0  0  0  0
 10 30  1  0  0  0  0
 10 31  1  0  0  0  0
 10 11  1  0  0  0  0
 11 32  1  0  0  0  0
 11 33  1  0  0  0  0
 11 12  1  0  0  0  0
 12 13  3  0  0  0  0
 13 34  1  0  0  0  0
  5 14  2  0  0  0  0
 14 15  1  0  0  0  0
 15 35  1  0  0  0  0
 15 36  1  0  0  0  0
 14 16  1  0  0  0  0
 16  2  2  0  0  0  0
 16 17  1  0  0  0  0
 17 18  2  0  0  0  0
 17 19  1  0  0  0  0
 19 20  1  0  0  0  0
 20 37  1  0  0  0  0
 20 38  1  0  0  0  0
 20 21  1  0  0  0  0
 21 39  1  0  0  0  0
 21 22  1  0  0  0  0
 22 40  1  0  0  0  0
 22 41  1  0  0  0  0
 22 23  1  0  0  0  0
 23 21  1  0  0  0  0
 23 42  1  0  0  0  0
 23 43  1  0  0  0  0
M  END
>  <LOGBIO>
7.6600

>  <PRED_LOGBIO>
7.1800

>  <XV_RES>
0.6090

>  <WHL_TMPL>
1

>  <ANCH>
2-3;32-30

$$$$
ROW80
  -MTS-   01071502053D 0   0.00000     0.00000     0

 36 38  0  0  0  0  0  0  0  0999 V2000
    1.1880   -2.2220    1.6240 C   0  0  0  0  0  0  0  0  0  0  0  0
    2.4130   -2.7870    1.0390 N   0  0  0  0  0  0  0  0  0  0  0  0
    2.2240   -4.2250    0.8020 C   0  0  0  0  0  0  0  0  0  0  0  0
    2.6920   -2.1390   -0.1880 C   0  0  0  0  0  0  0  0  0  0  0  0
    3.9570   -2.0060   -0.6080 N   0  0  0  0  0  0  0  0  0  0  0  0
    4.2420   -1.3960   -1.7670 C   0  0  0  0  0  0  0  0  0  0  0  0
    3.2640   -0.9020   -2.5370 N   0  0  0  0  0  0  0  0  0  0  0  0
    1.9780   -1.0010   -2.1760 C   0  0  0  0  0  0  0  0  0  0  0  0
    1.6480   -1.6330   -0.9710 C   0  0  0  0  0  0  0  0  0  0  0  0
    0.2530   -1.5890   -0.8580 N   0  0  0  0  0  0  0  0  0  0  0  0
   -0.2520   -0.9760   -1.9120 C   0  0  0  0  0  0  0  0  0  0  0  0
   -1.9280   -0.7010   -2.1840 Cl  0  0  0  0  0  0  0  0  0  0  0  0
    0.7550   -0.5910   -2.7570 N   0  0  0  0  0  0  0  0  0  0  0  0
    0.5940    0.1180   -4.0350 C   0  0  0  0  0  0  0  0  0  0  0  0
    1.1640   -0.7230   -5.1530 C   0  0  0  0  0  0  0  0  0  0  0  0
    0.3470   -1.6390   -5.8260 C   0  0  0  0  0  0  0  0  0  0  0  0
    0.8750   -2.4180   -6.8620 C   0  0  0  0  0  0  0  0  0  0  0  0
    2.2210   -2.2820   -7.2240 C   0  0  0  0  0  0  0  0  0  0  0  0
    3.0380   -1.3660   -6.5510 C   0  0  0  0  0  0  0  0  0  0  0  0
    4.3850   -1.2300   -6.9130 N   0  0  0  0  0  0  0  0  0  0  0  0
    2.5090   -0.5870   -5.5150 C   0  0  0  0  0  0  0  0  0  0  0  0
    0.3570   -2.3710    0.9380 H   0  0  0  0  0  0  0  0  0  0  0  0
    0.9740   -2.7200    2.5670 H   0  0  0  0  0  0  0  0  0  0  0  0
    1.3280   -1.1570    1.8000 H   0  0  0  0  0  0  0  0  0  0  0  0
    1.3930   -4.3740    0.1160 H   0  0  0  0  0  0  0  0  0  0  0  0
    2.0100   -4.7230    1.7450 H   0  0  0  0  0  0  0  0  0  0  0  0
    3.1310   -4.6440    0.3690 H   0  0  0  0  0  0  0  0  0  0  0  0
    5.2710   -1.3020   -2.0820 H   0  0  0  0  0  0  0  0  0  0  0  0
    1.1210    1.0680   -3.9920 H   0  0  0  0  0  0  0  0  0  0  0  0
   -0.4630    0.2980   -4.2200 H   0  0  0  0  0  0  0  0  0  0  0  0
   -0.6910   -1.7440   -5.5470 H   0  0  0  0  0  0  0  0  0  0  0  0
    0.2450   -3.1250   -7.3820 H   0  0  0  0  0  0  0  0  0  0  0  0
    2.6280   -2.8840   -8.0230 H   0  0  0  0  0  0  0  0  0  0  0  0
    4.6520   -0.5610   -7.6220 H   0  0  0  0  0  0  0  0  0  0  0  0
    5.0890   -1.8000   -6.4670 H   0  0  0  0  0  0  0  0  0  0  0  0
    3.1390    0.1200   -4.9950 H   0  0  0  0  0  0  0  0  0  0  0  0
  1 22  1  0  0  0  0
  1 23  1  0  0  0  0
  1 24  1  0  0  0  0
  1  2  1  0  0  0  0
  2  3  1  0  0  0  0
  3 25  1  0  0  0  0
  3 26  1  0  0  0  0
  3 27  1  0  0  0  0
  2  4  1  0  0  0  0
  4  5  1  0  0  0  0
  5  6  2  0  0  0  0
  6 28  1  0  0  0  0
  6  7  1  0  0  0  0
  7  8  2  0  0  0  0
  8  9  1  0  0  0  0
  9  4  2  0  0  0  0
  9 10  1  0  0  0  0
 10 11  2  0  0  0  0
 11 12  1  0  0  0  0
 11 13  1  0  0  0  0
 13  8  1  0  0  0  0
 13 14  1  0  0  0  0
 14 29  1  0  0  0  0
 14 30  1  0  0  0  0
 14 15  1  0  0  0  0
 15 16  2  0  0  0  0
 16 31  1  0  0  0  0
 16 17  1  0  0  0  0
 17 32  1  0  0  0  0
 17 18  2  0  0  0  0
 18 33  1  0  0  0  0
 18 19  1  0  0  0  0
 19 20  1  0  0  0  0
 20 34  1  0  0  0  0
 20 35  1  0  0  0  0
 19 21  2  0  0  0  0
 21 15  1  0  0  0  0
 21 36  1  0  0  0  0
M  END
>  <LOGBIO>
6.7200

>  <PRED_LOGBIO>
6.2300

>  <XV_RES>
0.5650

>  <WHL_TMPL>
2

>  <ANCH>
13-14;16-17

$$$$
ROW81
  -MTS-   01071502053D 0   0.00000     0.00000     0

 28 30  0  0  0  0  0  0  0  0999 V2000
    2.4110   -2.7810    1.0290 N   0  0  0  0  0  0  0  0  0  0  0  0
    2.6900   -2.1400   -0.1860 C   0  0  0  0  0  0  0  0  0  0  0  0
    3.9560   -2.0080   -0.6040 N   0  0  0  0  0  0  0  0  0  0  0  0
    4.2440   -1.3990   -1.7620 C   0  0  0  0  0  0  0  0  0  0  0  0
    3.2680   -0.9030   -2.5350 N   0  0  0  0  0  0  0  0  0  0  0  0
    1.9800   -1.0020   -2.1750 C   0  0  0  0  0  0  0  0  0  0  0  0
    1.6480   -1.6330   -0.9710 C   0  0  0  0  0  0  0  0  0  0  0  0
    0.2530   -1.5890   -0.8580 N   0  0  0  0  0  0  0  0  0  0  0  0
   -0.2500   -0.9760   -1.9130 C   0  0  0  0  0  0  0  0  0  0  0  0
    0.7580   -0.5910   -2.7570 N   0  0  0  0  0  0  0  0  0  0  0  0
    0.5980    0.1170   -4.0350 C   0  0  0  0  0  0  0  0  0  0  0  0
    1.1680   -0.7240   -5.1520 C   0  0  0  0  0  0  0  0  0  0  0  0
    2.5140   -0.5880   -5.5140 C   0  0  0  0  0  0  0  0  0  0  0  0
    3.0420   -1.3680   -6.5490 C   0  0  0  0  0  0  0  0  0  0  0  0
    2.2250   -2.2830   -7.2230 C   0  0  0  0  0  0  0  0  0  0  0  0
    0.8800   -2.4190   -6.8620 C   0  0  0  0  0  0  0  0  0  0  0  0
    0.3510   -1.6390   -5.8260 C   0  0  0  0  0  0  0  0  0  0  0  0
    2.3690   -2.2460    1.8850 H   0  0  0  0  0  0  0  0  0  0  0  0
    2.2520   -3.7790    1.0490 H   0  0  0  0  0  0  0  0  0  0  0  0
    5.2730   -1.3060   -2.0760 H   0  0  0  0  0  0  0  0  0  0  0  0
   -1.3020   -0.8020   -2.0840 H   0  0  0  0  0  0  0  0  0  0  0  0
    1.1250    1.0680   -3.9910 H   0  0  0  0  0  0  0  0  0  0  0  0
   -0.4590    0.2970   -4.2200 H   0  0  0  0  0  0  0  0  0  0  0  0
    3.1440    0.1180   -4.9940 H   0  0  0  0  0  0  0  0  0  0  0  0
    4.0800   -1.2630   -6.8280 H   0  0  0  0  0  0  0  0  0  0  0  0
    2.6330   -2.8850   -8.0220 H   0  0  0  0  0  0  0  0  0  0  0  0
    0.2500   -3.1250   -7.3820 H   0  0  0  0  0  0  0  0  0  0  0  0
   -0.6870   -1.7440   -5.5470 H   0  0  0  0  0  0  0  0  0  0  0  0
  1 18  1  0  0  0  0
  1 19  1  0  0  0  0
  1  2  1  0  0  0  0
  2  3  1  0  0  0  0
  3  4  2  0  0  0  0
  4 20  1  0  0  0  0
  4  5  1  0  0  0  0
  5  6  2  0  0  0  0
  6  7  1  0  0  0  0
  7  2  2  0  0  0  0
  7  8  1  0  0  0  0
  8  9  2  0  0  0  0
  9 21  1  0  0  0  0
  9 10  1  0  0  0  0
 10  6  1  0  0  0  0
 10 11  1  0  0  0  0
 11 22  1  0  0  0  0
 11 23  1  0  0  0  0
 11 12  1  0  0  0  0
 12 13  2  0  0  0  0
 13 24  1  0  0  0  0
 13 14  1  0  0  0  0
 14 25  1  0  0  0  0
 14 15  2  0  0  0  0
 15 26  1  0  0  0  0
 15 16  1  0  0  0  0
 16 27  1  0  0  0  0
 16 17  2  0  0  0  0
 17 12  1  0  0  0  0
 17 28  1  0  0  0  0
M  END
>  <LOGBIO>
4.4300

>  <PRED_LOGBIO>
5.1400

>  <XV_RES>
-0.9220

>  <WHL_TMPL>
2

>  <ANCH>
13-14;10-11

$$$$
ROW82
  -MTS-   01071502053D 0   0.00000     0.00000     0

 42 44  0  0  0  0  0  0  0  0999 V2000
    1.1880   -2.2220    1.6240 C   0  0  0  0  0  0  0  0  0  0  0  0
    2.4130   -2.7870    1.0390 N   0  0  0  0  0  0  0  0  0  0  0  0
    2.2240   -4.2250    0.8020 C   0  0  0  0  0  0  0  0  0  0  0  0
    2.6920   -2.1390   -0.1880 C   0  0  0  0  0  0  0  0  0  0  0  0
    3.9570   -2.0060   -0.6080 N   0  0  0  0  0  0  0  0  0  0  0  0
    4.2420   -1.3960   -1.7670 C   0  0  0  0  0  0  0  0  0  0  0  0
    3.2640   -0.9020   -2.5370 N   0  0  0  0  0  0  0  0  0  0  0  0
    1.9780   -1.0010   -2.1760 C   0  0  0  0  0  0  0  0  0  0  0  0
    1.6480   -1.6330   -0.9710 C   0  0  0  0  0  0  0  0  0  0  0  0
    0.2530   -1.5890   -0.8580 N   0  0  0  0  0  0  0  0  0  0  0  0
   -0.2520   -0.9760   -1.9120 C   0  0  0  0  0  0  0  0  0  0  0  0
   -1.5870   -0.7570   -2.1280 N   0  0  0  0  0  0  0  0  0  0  0  0
   -2.2920   -1.4990   -3.1830 C   0  0  0  0  0  0  0  0  0  0  0  0
   -2.3140    0.2210   -1.3060 C   0  0  0  0  0  0  0  0  0  0  0  0
    0.7550   -0.5910   -2.7570 N   0  0  0  0  0  0  0  0  0  0  0  0
    0.5940    0.1180   -4.0350 C   0  0  0  0  0  0  0  0  0  0  0  0
    1.1640   -0.7230   -5.1530 C   0  0  0  0  0  0  0  0  0  0  0  0
    2.5090   -0.5870   -5.5150 C   0  0  0  0  0  0  0  0  0  0  0  0
    3.0380   -1.3660   -6.5510 C   0  0  0  0  0  0  0  0  0  0  0  0
    2.2210   -2.2820   -7.2240 C   0  0  0  0  0  0  0  0  0  0  0  0
    0.8750   -2.4180   -6.8620 C   0  0  0  0  0  0  0  0  0  0  0  0
    0.3470   -1.6390   -5.8260 C   0  0  0  0  0  0  0  0  0  0  0  0
    0.3570   -2.3710    0.9380 H   0  0  0  0  0  0  0  0  0  0  0  0
    0.9740   -2.7200    2.5670 H   0  0  0  0  0  0  0  0  0  0  0  0
    1.3280   -1.1570    1.8000 H   0  0  0  0  0  0  0  0  0  0  0  0
    1.3930   -4.3740    0.1160 H   0  0  0  0  0  0  0  0  0  0  0  0
    2.0100   -4.7230    1.7450 H   0  0  0  0  0  0  0  0  0  0  0  0
    3.1310   -4.6440    0.3690 H   0  0  0  0  0  0  0  0  0  0  0  0
    5.2710   -1.3020   -2.0820 H   0  0  0  0  0  0  0  0  0  0  0  0
   -2.2310   -2.5660   -2.9780 H   0  0  0  0  0  0  0  0  0  0  0  0
   -3.3360   -1.1940   -3.2050 H   0  0  0  0  0  0  0  0  0  0  0  0
   -1.8320   -1.2870   -4.1450 H   0  0  0  0  0  0  0  0  0  0  0  0
   -1.8630    1.2040   -1.4280 H   0  0  0  0  0  0  0  0  0  0  0  0
   -3.3550    0.2580   -1.6220 H   0  0  0  0  0  0  0  0  0  0  0  0
   -2.2620   -0.0750   -0.2600 H   0  0  0  0  0  0  0  0  0  0  0  0
    1.1210    1.0680   -3.9920 H   0  0  0  0  0  0  0  0  0  0  0  0
   -0.4630    0.2980   -4.2200 H   0  0  0  0  0  0  0  0  0  0  0  0
    3.1390    0.1200   -4.9950 H   0  0  0  0  0  0  0  0  0  0  0  0
    4.0750   -1.2610   -6.8300 H   0  0  0  0  0  0  0  0  0  0  0  0
    2.6280   -2.8840   -8.0230 H   0  0  0  0  0  0  0  0  0  0  0  0
    0.2450   -3.1250   -7.3820 H   0  0  0  0  0  0  0  0  0  0  0  0
   -0.6910   -1.7440   -5.5470 H   0  0  0  0  0  0  0  0  0  0  0  0
  1 23  1  0  0  0  0
  1 24  1  0  0  0  0
  1 25  1  0  0  0  0
  1  2  1  0  0  0  0
  2  3  1  0  0  0  0
  3 26  1  0  0  0  0
  3 27  1  0  0  0  0
  3 28  1  0  0  0  0
  2  4  1  0  0  0  0
  4  5  1  0  0  0  0
  5  6  2  0  0  0  0
  6 29  1  0  0  0  0
  6  7  1  0  0  0  0
  7  8  2  0  0  0  0
  8  9  1  0  0  0  0
  9  4  2  0  0  0  0
  9 10  1  0  0  0  0
 10 11  2  0  0  0  0
 11 12  1  0  0  0  0
 12 13  1  0  0  0  0
 13 30  1  0  0  0  0
 13 31  1  0  0  0  0
 13 32  1  0  0  0  0
 12 14  1  0  0  0  0
 14 33  1  0  0  0  0
 14 34  1  0  0  0  0
 14 35  1  0  0  0  0
 11 15  1  0  0  0  0
 15  8  1  0  0  0  0
 15 16  1  0  0  0  0
 16 36  1  0  0  0  0
 16 37  1  0  0  0  0
 16 17  1  0  0  0  0
 17 18  2  0  0  0  0
 18 38  1  0  0  0  0
 18 19  1  0  0  0  0
 19 39  1  0  0  0  0
 19 20  2  0  0  0  0
 20 40  1  0  0  0  0
 20 21  1  0  0  0  0
 21 41  1  0  0  0  0
 21 22  2  0  0  0  0
 22 17  1  0  0  0  0
 22 42  1  0  0  0  0
M  END
>  <LOGBIO>
5.2400

>  <PRED_LOGBIO>
5.8900

>  <XV_RES>
-0.8490

>  <WHL_TMPL>
2

>  <ANCH>
13-14;16-17

$$$$
ROW83
  -MTS-   01071502053D 0   0.00000     0.00000     0

 42 45  0  0  0  0  0  0  0  0999 V2000
   -8.0600   -5.1550    0.8250 C   0  0  0  0  0  0  0  0  0  0  0  0
   -7.2580   -4.9080    1.9820 O   0  0  0  0  0  0  0  0  0  0  0  0
   -6.1930   -4.0560    1.8570 C   0  0  0  0  0  0  0  0  0  0  0  0
   -4.9350   -4.5540    1.4970 C   0  0  0  0  0  0  0  0  0  0  0  0
   -3.8470   -3.6820    1.3690 C   0  0  0  0  0  0  0  0  0  0  0  0
   -4.0170   -2.3120    1.6000 C   0  0  0  0  0  0  0  0  0  0  0  0
   -2.9180   -1.4310    1.4710 N   0  0  0  0  0  0  0  0  0  0  0  0
   -2.6570   -0.8610    0.2980 C   0  0  0  0  0  0  0  0  0  0  0  0
   -3.3720   -1.0990   -0.6740 O   0  0  0  0  0  0  0  0  0  0  0  0
   -1.5070    0.0600    0.1620 C   0  0  0  0  0  0  0  0  0  0  0  0
   -1.6800    1.3700    0.3860 C   0  0  0  0  0  0  0  0  0  0  0  0
   -2.9280    1.8770    0.6360 O   0  0  0  0  0  0  0  0  0  0  0  0
   -0.4730    2.2770    0.3570 C   0  0  0  0  0  0  0  0  0  0  0  0
    0.7860    1.5180    0.8170 C   0  0  0  0  0  0  0  0  0  0  0  0
    0.9390    0.2410    0.1050 N   0  0  0  0  0  0  0  0  0  0  0  0
   -0.1820   -0.4780   -0.2190 C   0  0  0  0  0  0  0  0  0  0  0  0
    0.1590   -1.5860   -0.8500 N   0  0  0  0  0  0  0  0  0  0  0  0
    1.5530   -1.6400   -0.9690 C   0  0  0  0  0  0  0  0  0  0  0  0
    2.4280   -2.5730   -1.5380 C   0  0  0  0  0  0  0  0  0  0  0  0
    3.8090   -2.3490   -1.5030 C   0  0  0  0  0  0  0  0  0  0  0  0
    4.3160   -1.1920   -0.8990 C   0  0  0  0  0  0  0  0  0  0  0  0
    3.4410   -0.2590   -0.3300 C   0  0  0  0  0  0  0  0  0  0  0  0
    2.0600   -0.4830   -0.3650 C   0  0  0  0  0  0  0  0  0  0  0  0
   -5.2750   -1.8140    1.9600 C   0  0  0  0  0  0  0  0  0  0  0  0
   -6.3630   -2.6850    2.0880 C   0  0  0  0  0  0  0  0  0  0  0  0
   -8.4880   -4.2190    0.4740 H   0  0  0  0  0  0  0  0  0  0  0  0
   -8.8600   -5.8470    1.0790 H   0  0  0  0  0  0  0  0  0  0  0  0
   -7.4420   -5.5880    0.0410 H   0  0  0  0  0  0  0  0  0  0  0  0
   -4.8040   -5.6110    1.3180 H   0  0  0  0  0  0  0  0  0  0  0  0
   -2.8770   -4.0670    1.0910 H   0  0  0  0  0  0  0  0  0  0  0  0
   -2.3300   -1.2350    2.2690 H   0  0  0  0  0  0  0  0  0  0  0  0
   -3.1210    1.8700    1.5870 H   0  0  0  0  0  0  0  0  0  0  0  0
   -0.6520    3.0550    1.0950 H   0  0  0  0  0  0  0  0  0  0  0  0
   -0.3140    2.6100   -0.6670 H   0  0  0  0  0  0  0  0  0  0  0  0
    0.6260    1.2670    1.8640 H   0  0  0  0  0  0  0  0  0  0  0  0
    1.6510    2.1440    0.6050 H   0  0  0  0  0  0  0  0  0  0  0  0
    2.0370   -3.4650   -2.0040 H   0  0  0  0  0  0  0  0  0  0  0  0
    4.4840   -3.0690   -1.9430 H   0  0  0  0  0  0  0  0  0  0  0  0
    5.3820   -1.0200   -0.8730 H   0  0  0  0  0  0  0  0  0  0  0  0
    3.8320    0.6330    0.1360 H   0  0  0  0  0  0  0  0  0  0  0  0
   -5.4060   -0.7570    2.1390 H   0  0  0  0  0  0  0  0  0  0  0  0
   -7.3330   -2.3010    2.3660 H   0  0  0  0  0  0  0  0  0  0  0  0
  1 26  1  0  0  0  0
  1 27  1  0  0  0  0
  1 28  1  0  0  0  0
  1  2  1  0  0  0  0
  2  3  1  0  0  0  0
  3  4  2  0  0  0  0
  4 29  1  0  0  0  0
  4  5  1  0  0  0  0
  5 30  1  0  0  0  0
  5  6  2  0  0  0  0
  6  7  1  0  0  0  0
  7 31  1  0  0  0  0
  7  8  1  0  0  0  0
  8  9  2  0  0  0  0
  8 10  1  0  0  0  0
 10 11  2  0  0  0  0
 11 12  1  0  0  0  0
 12 32  1  0  0  0  0
 11 13  1  0  0  0  0
 13 33  1  0  0  0  0
 13 34  1  0  0  0  0
 13 14  1  0  0  0  0
 14 35  1  0  0  0  0
 14 36  1  0  0  0  0
 14 15  1  0  0  0  0
 15 16  1  0  0  0  0
 16 10  1  0  0  0  0
 16 17  2  0  0  0  0
 17 18  1  0  0  0  0
 18 19  2  0  0  0  0
 19 37  1  0  0  0  0
 19 20  1  0  0  0  0
 20 38  1  0  0  0  0
 20 21  2  0  0  0  0
 21 39  1  0  0  0  0
 21 22  1  0  0  0  0
 22 40  1  0  0  0  0
 22 23  2  0  0  0  0
 23 15  1  0  0  0  0
 23 18  1  0  0  0  0
  6 24  1  0  0  0  0
 24 41  1  0  0  0  0
 24 25  2  0  0  0  0
 25  3  1  0  0  0  0
 25 42  1  0  0  0  0
M  END
>  <LOGBIO>
7.3900

>  <PRED_LOGBIO>
6.3700

>  <XV_RES>
1.4680

>  <WHL_TMPL>
2

>  <ANCH>
14-15;28-27

$$$$
ROW84
  -MTS-   01071502053D 0   0.00000     0.00000     0

 31 33  0  0  0  0  0  0  0  0999 V2000
    3.9160   -0.8860   -0.8230 C   0  0  0  0  0  0  0  0  0  0  0  0
    4.1470    0.5030   -0.2350 C   0  0  0  0  0  0  0  0  0  0  0  0
    2.9140    1.3180    0.1100 C   0  0  0  0  0  0  0  0  0  0  0  0
    3.3070    2.7030    0.1690 O   0  0  0  0  0  0  0  0  0  0  0  0
    2.5040    3.7280   -0.2570 C   0  0  0  0  0  0  0  0  0  0  0  0
    1.2000    3.4940   -0.4600 C   0  0  0  0  0  0  0  0  0  0  0  0
    0.3350    4.6030   -0.9200 C   0  0  0  0  0  0  0  0  0  0  0  0
    0.9890    5.9150   -1.1260 C   0  0  0  0  0  0  0  0  0  0  0  0
    2.3030    6.0280   -0.8900 C   0  0  0  0  0  0  0  0  0  0  0  0
    3.0550    4.9650   -0.4640 N   0  0  0  0  0  0  0  0  0  0  0  0
   -0.0100    6.7960   -1.5540 N   0  0  0  0  0  0  0  0  0  0  0  0
   -1.1670    6.1640   -1.6250 C   0  0  0  0  0  0  0  0  0  0  0  0
   -2.5320    6.5880   -2.0100 C   0  0  0  0  0  0  0  0  0  0  0  0
   -3.5490    5.7160   -1.9910 C   0  0  0  0  0  0  0  0  0  0  0  0
   -3.3450    4.3070   -1.5870 C   0  0  0  0  0  0  0  0  0  0  0  0
   -2.1360    3.8550   -1.2270 C   0  0  0  0  0  0  0  0  0  0  0  0
   -0.9610    4.7550   -1.2210 C   0  0  0  0  0  0  0  0  0  0  0  0
    3.3540   -0.7990   -1.7510 H   0  0  0  0  0  0  0  0  0  0  0  0
    4.8750   -1.3590   -1.0230 H   0  0  0  0  0  0  0  0  0  0  0  0
    3.3540   -1.4910   -0.1140 H   0  0  0  0  0  0  0  0  0  0  0  0
    4.6480    1.0650   -1.0200 H   0  0  0  0  0  0  0  0  0  0  0  0
    4.7240    0.3790    0.6790 H   0  0  0  0  0  0  0  0  0  0  0  0
    2.6080    1.0280    1.1130 H   0  0  0  0  0  0  0  0  0  0  0  0
    2.1770    1.1810   -0.6780 H   0  0  0  0  0  0  0  0  0  0  0  0
    0.7870    2.5110   -0.2900 H   0  0  0  0  0  0  0  0  0  0  0  0
    2.7830    6.9840   -1.0390 H   0  0  0  0  0  0  0  0  0  0  0  0
    4.0430    5.0960   -0.2990 H   0  0  0  0  0  0  0  0  0  0  0  0
   -2.7100    7.6100   -2.3090 H   0  0  0  0  0  0  0  0  0  0  0  0
   -4.5370    6.0480   -2.2760 H   0  0  0  0  0  0  0  0  0  0  0  0
   -4.1870    3.6300   -1.5830 H   0  0  0  0  0  0  0  0  0  0  0  0
   -2.0180    2.8220   -0.9370 H   0  0  0  0  0  0  0  0  0  0  0  0
  1 18  1  0  0  0  0
  1 19  1  0  0  0  0
  1 20  1  0  0  0  0
  1  2  1  0  0  0  0
  2 21  1  0  0  0  0
  2 22  1  0  0  0  0
  2  3  1  0  0  0  0
  3 23  1  0  0  0  0
  3 24  1  0  0  0  0
  3  4  1  0  0  0  0
  4  5  1  0  0  0  0
  5  6  2  0  0  0  0
  6 25  1  0  0  0  0
  6  7  1  0  0  0  0
  7  8  1  0  0  0  0
  8  9  2  0  0  0  0
  9 26  1  0  0  0  0
  9 10  1  0  0  0  0
 10  5  1  0  0  0  0
 10 27  1  0  0  0  0
  8 11  1  0  0  0  0
 11 12  2  0  0  0  0
 12 13  1  0  0  0  0
 13 28  1  0  0  0  0
 13 14  2  0  0  0  0
 14 29  1  0  0  0  0
 14 15  1  0  0  0  0
 15 30  1  0  0  0  0
 15 16  2  0  0  0  0
 16 31  1  0  0  0  0
 16 17  1  0  0  0  0
 17  7  2  0  0  0  0
 17 12  1  0  0  0  0
M  END
>  <LOGBIO>
7.9600

>  <PRED_LOGBIO>
6.8600

>  <XV_RES>
1.2000

>  <WHL_TMPL>
3

>  <ANCH>
24-26;12-11

$$$$
ROW85
  -MTS-   01071502053D 0   0.00000     0.00000     0

 46 50  0  0  0  0  0  0  0  0999 V2000
    5.3480   -5.4900   -3.9510 C   0  0  0  0  0  0  0  0  0  0  0  0
    5.9470   -4.0880   -4.0190 C   0  0  0  0  0  0  0  0  0  0  0  0
    6.1520   -3.6930   -5.4790 C   0  0  0  0  0  0  0  0  0  0  0  0
    7.2900   -4.0730   -3.2950 C   0  0  0  0  0  0  0  0  0  0  0  0
    5.0080   -3.1070   -3.3590 C   0  0  0  0  0  0  0  0  0  0  0  0
    4.5560   -2.1970   -3.9880 O   0  0  0  0  0  0  0  0  0  0  0  0
    4.6790   -3.2570   -2.0590 O   0  0  0  0  0  0  0  0  0  0  0  0
    3.8240   -2.3440   -1.5010 C   0  0  0  0  0  0  0  0  0  0  0  0
    4.3320   -1.1870   -0.8980 C   0  0  0  0  0  0  0  0  0  0  0  0
    3.4580   -0.2540   -0.3280 C   0  0  0  0  0  0  0  0  0  0  0  0
    2.0760   -0.4760   -0.3620 C   0  0  0  0  0  0  0  0  0  0  0  0
    1.5680   -1.6330   -0.9660 C   0  0  0  0  0  0  0  0  0  0  0  0
    2.4420   -2.5670   -1.5350 C   0  0  0  0  0  0  0  0  0  0  0  0
    0.1590   -1.5860   -0.8500 N   0  0  0  0  0  0  0  0  0  0  0  0
   -0.1950   -0.4360   -0.1950 C   0  0  0  0  0  0  0  0  0  0  0  0
    0.8970    0.2730    0.1250 C   0  0  0  0  0  0  0  0  0  0  0  0
    0.7970    1.4670    0.7890 N   0  0  0  0  0  0  0  0  0  0  0  0
   -0.4180    1.9850    1.1510 C   0  0  0  0  0  0  0  0  0  0  0  0
   -1.5720    1.3590    0.8810 C   0  0  0  0  0  0  0  0  0  0  0  0
   -2.9200    1.6470    1.1250 N   0  0  0  0  0  0  0  0  0  0  0  0
   -3.6790    0.6820    0.6430 C   0  0  0  0  0  0  0  0  0  0  0  0
   -5.1430    0.4620    0.6160 C   0  0  0  0  0  0  0  0  0  0  0  0
   -5.6590   -0.6350    0.0450 C   0  0  0  0  0  0  0  0  0  0  0  0
   -4.7900   -1.6610   -0.5740 C   0  0  0  0  0  0  0  0  0  0  0  0
   -3.4570   -1.5260   -0.5850 C   0  0  0  0  0  0  0  0  0  0  0  0
   -2.8090   -0.3430    0.0240 C   0  0  0  0  0  0  0  0  0  0  0  0
   -1.5400    0.0640    0.1660 C   0  0  0  0  0  0  0  0  0  0  0  0
    4.3910   -5.5010   -4.4670 H   0  0  0  0  0  0  0  0  0  0  0  0
    6.0250   -6.1970   -4.4260 H   0  0  0  0  0  0  0  0  0  0  0  0
    5.2020   -5.7710   -2.9100 H   0  0  0  0  0  0  0  0  0  0  0  0
    5.1940   -3.7040   -5.9950 H   0  0  0  0  0  0  0  0  0  0  0  0
    6.8280   -4.4000   -5.9550 H   0  0  0  0  0  0  0  0  0  0  0  0
    6.5790   -2.6940   -5.5280 H   0  0  0  0  0  0  0  0  0  0  0  0
    7.1440   -4.3540   -2.2540 H   0  0  0  0  0  0  0  0  0  0  0  0
    7.9670   -4.7800   -3.7710 H   0  0  0  0  0  0  0  0  0  0  0  0
    7.7170   -3.0730   -3.3440 H   0  0  0  0  0  0  0  0  0  0  0  0
    5.3980   -1.0150   -0.8710 H   0  0  0  0  0  0  0  0  0  0  0  0
    3.8500    0.6390    0.1380 H   0  0  0  0  0  0  0  0  0  0  0  0
    2.0510   -3.4590   -2.0010 H   0  0  0  0  0  0  0  0  0  0  0  0
   -0.4820   -2.2860   -1.1940 H   0  0  0  0  0  0  0  0  0  0  0  0
    1.6380    1.9780    1.0150 H   0  0  0  0  0  0  0  0  0  0  0  0
   -0.4480    2.9310    1.6730 H   0  0  0  0  0  0  0  0  0  0  0  0
   -5.8010    1.1940    1.0600 H   0  0  0  0  0  0  0  0  0  0  0  0
   -6.7300   -0.7740    0.0380 H   0  0  0  0  0  0  0  0  0  0  0  0
   -5.2390   -2.5330   -1.0260 H   0  0  0  0  0  0  0  0  0  0  0  0
   -2.8480   -2.2900   -1.0450 H   0  0  0  0  0  0  0  0  0  0  0  0
  1 28  1  0  0  0  0
  1 29  1  0  0  0  0
  1 30  1  0  0  0  0
  1  2  1  0  0  0  0
  2  3  1  0  0  0  0
  3 31  1  0  0  0  0
  3 32  1  0  0  0  0
  3 33  1  0  0  0  0
  2  4  1  0  0  0  0
  4 34  1  0  0  0  0
  4 35  1  0  0  0  0
  4 36  1  0  0  0  0
  2  5  1  0  0  0  0
  5  6  2  0  0  0  0
  5  7  1  0  0  0  0
  7  8  1  0  0  0  0
  8  9  2  0  0  0  0
  9 37  1  0  0  0  0
  9 10  1  0  0  0  0
 10 38  1  0  0  0  0
 10 11  2  0  0  0  0
 11 12  1  0  0  0  0
 12 13  2  0  0  0  0
 13  8  1  0  0  0  0
 13 39  1  0  0  0  0
 12 14  1  0  0  0  0
 14 40  1  0  0  0  0
 14 15  1  0  0  0  0
 15 16  2  0  0  0  0
 16 11  1  0  0  0  0
 16 17  1  0  0  0  0
 17 41  1  0  0  0  0
 17 18  1  0  0  0  0
 18 42  1  0  0  0  0
 18 19  2  0  0  0  0
 19 20  1  0  0  0  0
 20 21  2  0  0  0  0
 21 22  1  0  0  0  0
 22 43  1  0  0  0  0
 22 23  2  0  0  0  0
 23 44  1  0  0  0  0
 23 24  1  0  0  0  0
 24 45  1  0  0  0  0
 24 25  2  0  0  0  0
 25 46  1  0  0  0  0
 25 26  1  0  0  0  0
 26 21  1  0  0  0  0
 26 27  2  0  0  0  0
 27 15  1  0  0  0  0
 27 19  1  0  0  0  0
M  END
>  <LOGBIO>
6.7000

>  <PRED_LOGBIO>
8.1400

>  <XV_RES>
-1.7250

>  <WHL_TMPL>
2

>  <ANCH>
14-15;26-28

$$$$
ROW86
  -MTS-   01071502053D 0   0.00000     0.00000     0

 34 38  0  0  0  0  0  0  0  0999 V2000
    4.7670   -3.3510   -2.1160 C   0  0  0  0  0  0  0  0  0  0  0  0
    3.8240   -2.3440   -1.5010 C   0  0  0  0  0  0  0  0  0  0  0  0
    4.3320   -1.1870   -0.8980 C   0  0  0  0  0  0  0  0  0  0  0  0
    3.4580   -0.2540   -0.3280 C   0  0  0  0  0  0  0  0  0  0  0  0
    2.0760   -0.4760   -0.3620 C   0  0  0  0  0  0  0  0  0  0  0  0
    1.5680   -1.6330   -0.9660 C   0  0  0  0  0  0  0  0  0  0  0  0
    2.4420   -2.5670   -1.5350 C   0  0  0  0  0  0  0  0  0  0  0  0
    0.1590   -1.5860   -0.8500 N   0  0  0  0  0  0  0  0  0  0  0  0
   -0.1950   -0.4360   -0.1950 C   0  0  0  0  0  0  0  0  0  0  0  0
    0.8970    0.2730    0.1250 C   0  0  0  0  0  0  0  0  0  0  0  0
    0.7970    1.4670    0.7890 N   0  0  0  0  0  0  0  0  0  0  0  0
   -0.4180    1.9850    1.1510 C   0  0  0  0  0  0  0  0  0  0  0  0
   -1.5720    1.3590    0.8810 C   0  0  0  0  0  0  0  0  0  0  0  0
   -2.9200    1.6470    1.1250 N   0  0  0  0  0  0  0  0  0  0  0  0
   -3.6790    0.6820    0.6430 C   0  0  0  0  0  0  0  0  0  0  0  0
   -5.1430    0.4620    0.6160 C   0  0  0  0  0  0  0  0  0  0  0  0
   -5.6590   -0.6350    0.0450 C   0  0  0  0  0  0  0  0  0  0  0  0
   -4.7900   -1.6610   -0.5740 C   0  0  0  0  0  0  0  0  0  0  0  0
   -3.4570   -1.5260   -0.5850 C   0  0  0  0  0  0  0  0  0  0  0  0
   -2.8090   -0.3430    0.0240 C   0  0  0  0  0  0  0  0  0  0  0  0
   -1.5400    0.0640    0.1660 C   0  0  0  0  0  0  0  0  0  0  0  0
    5.7140   -3.3340   -1.5810 H   0  0  0  0  0  0  0  0  0  0  0  0
    4.9360   -3.0990   -3.1600 H   0  0  0  0  0  0  0  0  0  0  0  0
    4.3300   -4.3450   -2.0480 H   0  0  0  0  0  0  0  0  0  0  0  0
    5.3980   -1.0150   -0.8710 H   0  0  0  0  0  0  0  0  0  0  0  0
    3.8500    0.6390    0.1380 H   0  0  0  0  0  0  0  0  0  0  0  0
    2.0510   -3.4590   -2.0010 H   0  0  0  0  0  0  0  0  0  0  0  0
   -0.4820   -2.2860   -1.1940 H   0  0  0  0  0  0  0  0  0  0  0  0
    1.6380    1.9780    1.0150 H   0  0  0  0  0  0  0  0  0  0  0  0
   -0.4480    2.9310    1.6730 H   0  0  0  0  0  0  0  0  0  0  0  0
   -5.8010    1.1940    1.0600 H   0  0  0  0  0  0  0  0  0  0  0  0
   -6.7300   -0.7740    0.0380 H   0  0  0  0  0  0  0  0  0  0  0  0
   -5.2390   -2.5330   -1.0260 H   0  0  0  0  0  0  0  0  0  0  0  0
   -2.8480   -2.2900   -1.0450 H   0  0  0  0  0  0  0  0  0  0  0  0
  1 22  1  0  0  0  0
  1 23  1  0  0  0  0
  1 24  1  0  0  0  0
  1  2  1  0  0  0  0
  2  3  2  0  0  0  0
  3 25  1  0  0  0  0
  3  4  1  0  0  0  0
  4 26  1  0  0  0  0
  4  5  2  0  0  0  0
  5  6  1  0  0  0  0
  6  7  2  0  0  0  0
  7  2  1  0  0  0  0
  7 27  1  0  0  0  0
  6  8  1  0  0  0  0
  8 28  1  0  0  0  0
  8  9  1  0  0  0  0
  9 10  2  0  0  0  0
 10  5  1  0  0  0  0
 10 11  1  0  0  0  0
 11 29  1  0  0  0  0
 11 12  1  0  0  0  0
 12 30  1  0  0  0  0
 12 13  2  0  0  0  0
 13 14  1  0  0  0  0
 14 15  2  0  0  0  0
 15 16  1  0  0  0  0
 16 31  1  0  0  0  0
 16 17  2  0  0  0  0
 17 32  1  0  0  0  0
 17 18  1  0  0  0  0
 18 33  1  0  0  0  0
 18 19  2  0  0  0  0
 19 34  1  0  0  0  0
 19 20  1  0  0  0  0
 20 15  1  0  0  0  0
 20 21  2  0  0  0  0
 21  9  1  0  0  0  0
 21 13  1  0  0  0  0
M  END
>  <LOGBIO>
8.1000

>  <PRED_LOGBIO>
7.7400

>  <XV_RES>
0.4700

>  <WHL_TMPL>
2

>  <ANCH>
14-15;14-16

$$$$
ROW87
  -MTS-   01071502053D 0   0.00000     0.00000     0

 35 38  0  0  0  0  0  0  0  0999 V2000
    1.8530   -0.6180   -0.2230 C   0  0  0  0  0  0  0  0  0  0  0  0
    0.6170    0.0700    0.1180 N   0  0  0  0  0  0  0  0  0  0  0  0
    0.7330    1.2660    0.9210 C   0  0  0  0  0  0  0  0  0  0  0  0
    0.3480    2.4050    0.0640 C   0  0  0  0  0  0  0  0  0  0  0  0
    1.0620    3.4980   -0.4130 C   0  0  0  0  0  0  0  0  0  0  0  0
    0.2030    4.3420   -1.0840 N   0  0  0  0  0  0  0  0  0  0  0  0
   -0.9810    3.7780   -1.0220 C   0  0  0  0  0  0  0  0  0  0  0  0
   -0.9490    2.5670   -0.3750 N   0  0  0  0  0  0  0  0  0  0  0  0
   -2.0400    1.6870   -0.1500 C   0  0  0  0  0  0  0  0  0  0  0  0
   -3.3330    2.2400   -0.0660 C   0  0  0  0  0  0  0  0  0  0  0  0
   -4.4370    1.4260    0.1910 C   0  0  0  0  0  0  0  0  0  0  0  0
   -4.2570    0.0610    0.3510 C   0  0  0  0  0  0  0  0  0  0  0  0
   -2.9960   -0.5100    0.2470 C   0  0  0  0  0  0  0  0  0  0  0  0
   -2.8100   -2.2300    0.4300 Cl  0  0  0  0  0  0  0  0  0  0  0  0
   -1.8670    0.2920   -0.0050 C   0  0  0  0  0  0  0  0  0  0  0  0
   -0.6050   -0.4660   -0.2670 C   0  0  0  0  0  0  0  0  0  0  0  0
   -0.7080   -1.5550   -0.8310 O   0  0  0  0  0  0  0  0  0  0  0  0
    2.5040    3.7280   -0.2570 C   0  0  0  0  0  0  0  0  0  0  0  0
    3.0720    4.9750   -0.5070 O   0  0  0  0  0  0  0  0  0  0  0  0
    4.4500    4.8370   -0.3080 N   0  0  0  0  0  0  0  0  0  0  0  0
    4.6890    3.5860    0.0400 C   0  0  0  0  0  0  0  0  0  0  0  0
    6.0460    3.0010    0.3510 C   0  0  0  0  0  0  0  0  0  0  0  0
    3.4730    2.8940    0.0710 N   0  0  0  0  0  0  0  0  0  0  0  0
    1.6280   -1.5720   -0.6960 H   0  0  0  0  0  0  0  0  0  0  0  0
    2.3530   -0.0080   -0.9720 H   0  0  0  0  0  0  0  0  0  0  0  0
    2.4260   -0.7210    0.6960 H   0  0  0  0  0  0  0  0  0  0  0  0
    1.7860    1.3890    1.1680 H   0  0  0  0  0  0  0  0  0  0  0  0
    0.0450    1.2060    1.7620 H   0  0  0  0  0  0  0  0  0  0  0  0
   -1.8780    4.2170   -1.4330 H   0  0  0  0  0  0  0  0  0  0  0  0
   -3.4710    3.3030   -0.2020 H   0  0  0  0  0  0  0  0  0  0  0  0
   -5.4250    1.8570    0.2650 H   0  0  0  0  0  0  0  0  0  0  0  0
   -5.1100   -0.5670    0.5600 H   0  0  0  0  0  0  0  0  0  0  0  0
    6.8150    3.7470    0.1640 H   0  0  0  0  0  0  0  0  0  0  0  0
    6.2200    2.1330   -0.2820 H   0  0  0  0  0  0  0  0  0  0  0  0
    6.0800    2.6990    1.3960 H   0  0  0  0  0  0  0  0  0  0  0  0
  1 24  1  0  0  0  0
  1 25  1  0  0  0  0
  1 26  1  0  0  0  0
  1  2  1  0  0  0  0
  2  3  1  0  0  0  0
  3 27  1  0  0  0  0
  3 28  1  0  0  0  0
  3  4  1  0  0  0  0
  4  5  2  0  0  0  0
  5  6  1  0  0  0  0
  6  7  2  0  0  0  0
  7 29  1  0  0  0  0
  7  8  1  0  0  0  0
  8  4  1  0  0  0  0
  8  9  1  0  0  0  0
  9 10  2  0  0  0  0
 10 30  1  0  0  0  0
 10 11  1  0  0  0  0
 11 31  1  0  0  0  0
 11 12  2  0  0  0  0
 12 32  1  0  0  0  0
 12 13  1  0  0  0  0
 13 14  1  0  0  0  0
 13 15  2  0  0  0  0
 15  9  1  0  0  0  0
 15 16  1  0  0  0  0
 16  2  1  0  0  0  0
 16 17  2  0  0  0  0
  5 18  1  0  0  0  0
 18 19  1  0  0  0  0
 19 20  1  0  0  0  0
 20 21  2  0  0  0  0
 21 22  1  0  0  0  0
 22 33  1  0  0  0  0
 22 34  1  0  0  0  0
 22 35  1  0  0  0  0
 21 23  1  0  0  0  0
 23 18  2  0  0  0  0
M  END
>  <LOGBIO>
8.0900

>  <PRED_LOGBIO>
7.3700

>  <XV_RES>
0.7910

>  <WHL_TMPL>
3

>  <ANCH>
24-25;27-28

$$$$
ROW88
  -MTS-   01071502053D 0   0.00000     0.00000     0

 44 47  0  0  0  0  0  0  0  0999 V2000
    2.6610    7.2330    0.2990 C   0  0  0  0  0  0  0  0  0  0  0  0
    1.6450    7.1910   -0.7060 O   0  0  0  0  0  0  0  0  0  0  0  0
    0.3540    7.5020   -0.1770 C   0  0  0  0  0  0  0  0  0  0  0  0
   -0.6720    7.4410   -1.2830 C   0  0  0  0  0  0  0  0  0  0  0  0
   -0.9570    8.5320   -2.0070 C   0  0  0  0  0  0  0  0  0  0  0  0
   -0.3050    9.7050   -1.7300 N   0  0  0  0  0  0  0  0  0  0  0  0
   -1.8830    8.5060   -3.0160 N   0  0  0  0  0  0  0  0  0  0  0  0
   -2.5660    7.3640   -3.3390 C   0  0  0  0  0  0  0  0  0  0  0  0
   -2.3660    6.2120   -2.6850 C   0  0  0  0  0  0  0  0  0  0  0  0
   -2.8980    4.9210   -2.7860 N   0  0  0  0  0  0  0  0  0  0  0  0
   -2.3450    4.1340   -1.8810 C   0  0  0  0  0  0  0  0  0  0  0  0
   -2.5160    2.7060   -1.5320 C   0  0  0  0  0  0  0  0  0  0  0  0
   -1.8040    2.1530   -0.5410 C   0  0  0  0  0  0  0  0  0  0  0  0
   -0.8260    2.9450    0.2380 C   0  0  0  0  0  0  0  0  0  0  0  0
   -0.1190    2.3400    1.2430 O   0  0  0  0  0  0  0  0  0  0  0  0
    1.1330    1.7340    0.9130 C   0  0  0  0  0  0  0  0  0  0  0  0
    1.0440    0.4110    0.1910 C   0  0  0  0  0  0  0  0  0  0  0  0
   -0.2070   -0.1520   -0.0880 C   0  0  0  0  0  0  0  0  0  0  0  0
   -0.2890   -1.3790   -0.7570 C   0  0  0  0  0  0  0  0  0  0  0  0
    0.8800   -2.0430   -1.1470 C   0  0  0  0  0  0  0  0  0  0  0  0
    2.1310   -1.4810   -0.8680 C   0  0  0  0  0  0  0  0  0  0  0  0
    2.2140   -0.2540   -0.1990 C   0  0  0  0  0  0  0  0  0  0  0  0
   -0.6190    4.2430   -0.0220 C   0  0  0  0  0  0  0  0  0  0  0  0
   -1.3670    4.9260   -1.1020 C   0  0  0  0  0  0  0  0  0  0  0  0
   -1.3780    6.1760   -1.5840 C   0  0  0  0  0  0  0  0  0  0  0  0
    2.7030    8.2300    0.7320 H   0  0  0  0  0  0  0  0  0  0  0  0
    3.6230    6.9900   -0.1470 H   0  0  0  0  0  0  0  0  0  0  0  0
    2.4300    6.5090    1.0790 H   0  0  0  0  0  0  0  0  0  0  0  0
    0.3690    8.5030    0.2500 H   0  0  0  0  0  0  0  0  0  0  0  0
    0.0960    6.7820    0.5970 H   0  0  0  0  0  0  0  0  0  0  0  0
   -0.9060   10.4850   -1.9550 H   0  0  0  0  0  0  0  0  0  0  0  0
    0.5390    9.7600   -2.2830 H   0  0  0  0  0  0  0  0  0  0  0  0
   -2.0660    9.3520   -3.5360 H   0  0  0  0  0  0  0  0  0  0  0  0
   -3.2870    7.3930   -4.1430 H   0  0  0  0  0  0  0  0  0  0  0  0
   -3.2220    2.1030   -2.0830 H   0  0  0  0  0  0  0  0  0  0  0  0
   -1.9470    1.1080   -0.3050 H   0  0  0  0  0  0  0  0  0  0  0  0
    1.6090    1.5140    1.8660 H   0  0  0  0  0  0  0  0  0  0  0  0
    1.6900    2.4190    0.2760 H   0  0  0  0  0  0  0  0  0  0  0  0
   -1.1080    0.3600    0.2130 H   0  0  0  0  0  0  0  0  0  0  0  0
   -1.2540   -1.8140   -0.9720 H   0  0  0  0  0  0  0  0  0  0  0  0
    0.8170   -2.9900   -1.6630 H   0  0  0  0  0  0  0  0  0  0  0  0
    3.0330   -1.9930   -1.1690 H   0  0  0  0  0  0  0  0  0  0  0  0
    3.1790    0.1810    0.0160 H   0  0  0  0  0  0  0  0  0  0  0  0
    0.1000    4.7970    0.5620 H   0  0  0  0  0  0  0  0  0  0  0  0
  1 26  1  0  0  0  0
  1 27  1  0  0  0  0
  1 28  1  0  0  0  0
  1  2  1  0  0  0  0
  2  3  1  0  0  0  0
  3 29  1  0  0  0  0
  3 30  1  0  0  0  0
  3  4  1  0  0  0  0
  4  5  2  0  0  0  0
  5  6  1  0  0  0  0
  6 31  1  0  0  0  0
  6 32  1  0  0  0  0
  5  7  1  0  0  0  0
  7 33  1  0  0  0  0
  7  8  1  0  0  0  0
  8 34  1  0  0  0  0
  8  9  2  0  0  0  0
  9 10  1  0  0  0  0
 10 11  2  0  0  0  0
 11 12  1  0  0  0  0
 12 35  1  0  0  0  0
 12 13  2  0  0  0  0
 13 36  1  0  0  0  0
 13 14  1  0  0  0  0
 14 15  1  0  0  0  0
 15 16  1  0  0  0  0
 16 37  1  0  0  0  0
 16 38  1  0  0  0  0
 16 17  1  0  0  0  0
 17 18  2  0  0  0  0
 18 39  1  0  0  0  0
 18 19  1  0  0  0  0
 19 40  1  0  0  0  0
 19 20  2  0  0  0  0
 20 41  1  0  0  0  0
 20 21  1  0  0  0  0
 21 42  1  0  0  0  0
 21 22  2  0  0  0  0
 22 17  1  0  0  0  0
 22 43  1  0  0  0  0
 14 23  2  0  0  0  0
 23 44  1  0  0  0  0
 23 24  1  0  0  0  0
 24 11  1  0  0  0  0
 24 25  2  0  0  0  0
 25  4  1  0  0  0  0
 25  9  1  0  0  0  0
M  END
>  <LOGBIO>
6.5700

>  <PRED_LOGBIO>
5.4700

>  <XV_RES>
1.6970

>  <WHL_TMPL>
2

>  <ANCH>
30-31;30-27

$$$$
ROW89
  -MTS-   01071502053D 0   0.00000     0.00000     0

 42 43  0  0  0  0  0  0  0  0999 V2000
   -1.8660   -1.0640   -1.7140 C   0  0  0  0  0  0  0  0  0  0  0  0
   -2.5150   -0.2760   -0.6010 C   0  0  0  0  0  0  0  0  0  0  0  0
   -3.8490   -0.2710   -0.4780 N   0  0  0  0  0  0  0  0  0  0  0  0
   -4.4710    0.4120    0.4920 C   0  0  0  0  0  0  0  0  0  0  0  0
   -3.7310    1.1520    1.4220 C   0  0  0  0  0  0  0  0  0  0  0  0
   -4.7060    1.7760    2.3440 C   0  0  0  0  0  0  0  0  0  0  0  0
   -5.9230    1.4230    1.9760 N   0  0  0  0  0  0  0  0  0  0  0  0
   -5.8410    0.5620    0.8120 N   0  0  0  0  0  0  0  0  0  0  0  0
   -6.9730   -0.0440    0.0970 C   0  0  0  0  0  0  0  0  0  0  0  0
   -7.2910   -1.4080    0.7080 C   0  0  0  0  0  0  0  0  0  0  0  0
   -8.4680   -2.0380   -0.0350 C   0  0  0  0  0  0  0  0  0  0  0  0
   -8.7820   -3.3850    0.5690 C   0  0  0  0  0  0  0  0  0  0  0  0
   -9.7840   -4.1250    0.0740 C   0  0  0  0  0  0  0  0  0  0  0  0
   -2.3340    1.1690    1.3240 C   0  0  0  0  0  0  0  0  0  0  0  0
   -1.5650    1.9010    2.2400 N   0  0  0  0  0  0  0  0  0  0  0  0
   -1.7180    0.4440    0.2970 C   0  0  0  0  0  0  0  0  0  0  0  0
   -0.2440    0.4390    0.1630 C   0  0  0  0  0  0  0  0  0  0  0  0
    0.4390    1.3730    0.4610 O   0  0  0  0  0  0  0  0  0  0  0  0
    0.2740   -0.7450   -0.3390 O   0  0  0  0  0  0  0  0  0  0  0  0
    1.6330   -0.8510   -0.4940 C   0  0  0  0  0  0  0  0  0  0  0  0
    2.1210   -1.6580   -1.6730 C   0  0  0  0  0  0  0  0  0  0  0  0
    3.4360   -1.8040   -1.8870 C   0  0  0  0  0  0  0  0  0  0  0  0
   -2.5380   -1.1040   -2.5690 H   0  0  0  0  0  0  0  0  0  0  0  0
   -1.6580   -2.0750   -1.3690 H   0  0  0  0  0  0  0  0  0  0  0  0
   -0.9360   -0.5810   -2.0060 H   0  0  0  0  0  0  0  0  0  0  0  0
   -4.4620    2.4150    3.1800 H   0  0  0  0  0  0  0  0  0  0  0  0
   -6.7140   -0.1690   -0.9520 H   0  0  0  0  0  0  0  0  0  0  0  0
   -7.8440    0.6030    0.1810 H   0  0  0  0  0  0  0  0  0  0  0  0
   -7.5500   -1.2830    1.7580 H   0  0  0  0  0  0  0  0  0  0  0  0
   -6.4200   -2.0550    0.6240 H   0  0  0  0  0  0  0  0  0  0  0  0
   -8.2090   -2.1620   -1.0850 H   0  0  0  0  0  0  0  0  0  0  0  0
   -9.3380   -1.3910    0.0490 H   0  0  0  0  0  0  0  0  0  0  0  0
   -8.1990   -3.7530    1.4000 H   0  0  0  0  0  0  0  0  0  0  0  0
  -10.3670   -3.7570   -0.7580 H   0  0  0  0  0  0  0  0  0  0  0  0
  -10.0080   -5.0890    0.5060 H   0  0  0  0  0  0  0  0  0  0  0  0
   -1.2430    1.4640    3.0910 H   0  0  0  0  0  0  0  0  0  0  0  0
   -1.3330    2.8650    2.0480 H   0  0  0  0  0  0  0  0  0  0  0  0
    1.9790   -1.3920    0.3840 H   0  0  0  0  0  0  0  0  0  0  0  0
    2.0540    0.1470   -0.5940 H   0  0  0  0  0  0  0  0  0  0  0  0
    1.4110   -2.1170   -2.3450 H   0  0  0  0  0  0  0  0  0  0  0  0
    4.1460   -1.3450   -1.2160 H   0  0  0  0  0  0  0  0  0  0  0  0
    3.7850   -2.3810   -2.7310 H   0  0  0  0  0  0  0  0  0  0  0  0
  1 23  1  0  0  0  0
  1 24  1  0  0  0  0
  1 25  1  0  0  0  0
  1  2  1  0  0  0  0
  2  3  1  0  0  0  0
  3  4  2  0  0  0  0
  4  5  1  0  0  0  0
  5  6  1  0  0  0  0
  6 26  1  0  0  0  0
  6  7  2  0  0  0  0
  7  8  1  0  0  0  0
  8  4  1  0  0  0  0
  8  9  1  0  0  0  0
  9 27  1  0  0  0  0
  9 28  1  0  0  0  0
  9 10  1  0  0  0  0
 10 29  1  0  0  0  0
 10 30  1  0  0  0  0
 10 11  1  0  0  0  0
 11 31  1  0  0  0  0
 11 32  1  0  0  0  0
 11 12  1  0  0  0  0
 12 33  1  0  0  0  0
 12 13  2  0  0  0  0
 13 34  1  0  0  0  0
 13 35  1  0  0  0  0
  5 14  2  0  0  0  0
 14 15  1  0  0  0  0
 15 36  1  0  0  0  0
 15 37  1  0  0  0  0
 14 16  1  0  0  0  0
 16  2  2  0  0  0  0
 16 17  1  0  0  0  0
 17 18  2  0  0  0  0
 17 19  1  0  0  0  0
 19 20  1  0  0  0  0
 20 38  1  0  0  0  0
 20 39  1  0  0  0  0
 20 21  1  0  0  0  0
 21 40  1  0  0  0  0
 21 22  2  0  0  0  0
 22 41  1  0  0  0  0
 22 42  1  0  0  0  0
M  END
>  <LOGBIO>
8.0100

>  <PRED_LOGBIO>
7.6500

>  <XV_RES>
0.4150

>  <WHL_TMPL>
1

>  <ANCH>
2-3;34-32

$$$$
ROW90
  -MTS-   01071502053D 0   0.00000     0.00000     0

 33 35  0  0  0  0  0  0  0  0999 V2000
   -2.9420   -0.5490   -0.6260 C   0  0  0  0  0  0  0  0  0  0  0  0
   -1.9190    0.2870    0.0160 N   0  0  0  0  0  0  0  0  0  0  0  0
   -0.9670   -0.3450    0.6980 C   0  0  0  0  0  0  0  0  0  0  0  0
   -1.0000   -1.5730    0.7500 O   0  0  0  0  0  0  0  0  0  0  0  0
    0.1510    0.3770    1.4110 C   0  0  0  0  0  0  0  0  0  0  0  0
    0.8900    0.9880    0.2970 N   0  0  0  0  0  0  0  0  0  0  0  0
    0.4160    1.9290   -0.4980 C   0  0  0  0  0  0  0  0  0  0  0  0
    1.3010    2.4320   -1.5720 C   0  0  0  0  0  0  0  0  0  0  0  0
    0.8990    3.5190   -2.3590 C   0  0  0  0  0  0  0  0  0  0  0  0
    1.7360    3.9950   -3.3750 C   0  0  0  0  0  0  0  0  0  0  0  0
    2.9750    3.3840   -3.6050 C   0  0  0  0  0  0  0  0  0  0  0  0
    3.3770    2.2980   -2.8190 C   0  0  0  0  0  0  0  0  0  0  0  0
    2.5400    1.8220   -1.8020 C   0  0  0  0  0  0  0  0  0  0  0  0
   -0.9380    2.5170   -0.3900 C   0  0  0  0  0  0  0  0  0  0  0  0
   -1.1210    3.8960   -0.5460 C   0  0  0  0  0  0  0  0  0  0  0  0
   -2.4060    4.4450   -0.4620 C   0  0  0  0  0  0  0  0  0  0  0  0
   -2.6330    6.1590   -0.6570 Cl  0  0  0  0  0  0  0  0  0  0  0  0
   -3.5080    3.6160   -0.2230 C   0  0  0  0  0  0  0  0  0  0  0  0
   -3.3250    2.2370   -0.0670 C   0  0  0  0  0  0  0  0  0  0  0  0
   -2.0400    1.6870   -0.1500 C   0  0  0  0  0  0  0  0  0  0  0  0
   -3.0830   -1.4590   -0.0470 H   0  0  0  0  0  0  0  0  0  0  0  0
   -2.6210   -0.8070   -1.6330 H   0  0  0  0  0  0  0  0  0  0  0  0
   -3.8810   -0.0010   -0.6740 H   0  0  0  0  0  0  0  0  0  0  0  0
    0.7930   -0.3660    1.8800 H   0  0  0  0  0  0  0  0  0  0  0  0
   -0.2680    1.1520    2.0490 H   0  0  0  0  0  0  0  0  0  0  0  0
   -0.0570    3.9900   -2.1810 H   0  0  0  0  0  0  0  0  0  0  0  0
    1.4260    4.8330   -3.9820 H   0  0  0  0  0  0  0  0  0  0  0  0
    3.6200    3.7520   -4.3890 H   0  0  0  0  0  0  0  0  0  0  0  0
    4.3320    1.8270   -2.9960 H   0  0  0  0  0  0  0  0  0  0  0  0
    2.8500    0.9840   -1.1960 H   0  0  0  0  0  0  0  0  0  0  0  0
   -0.2710    4.5360   -0.7310 H   0  0  0  0  0  0  0  0  0  0  0  0
   -4.4990    4.0400   -0.1580 H   0  0  0  0  0  0  0  0  0  0  0  0
   -4.1750    1.5970    0.1180 H   0  0  0  0  0  0  0  0  0  0  0  0
  1 21  1  0  0  0  0
  1 22  1  0  0  0  0
  1 23  1  0  0  0  0
  1  2  1  0  0  0  0
  2  3  1  0  0  0  0
  3  4  2  0  0  0  0
  3  5  1  0  0  0  0
  5 24  1  0  0  0  0
  5 25  1  0  0  0  0
  5  6  1  0  0  0  0
  6  7  2  0  0  0  0
  7  8  1  0  0  0  0
  8  9  2  0  0  0  0
  9 26  1  0  0  0  0
  9 10  1  0  0  0  0
 10 27  1  0  0  0  0
 10 11  2  0  0  0  0
 11 28  1  0  0  0  0
 11 12  1  0  0  0  0
 12 29  1  0  0  0  0
 12 13  2  0  0  0  0
 13  8  1  0  0  0  0
 13 30  1  0  0  0  0
  7 14  1  0  0  0  0
 14 15  2  0  0  0  0
 15 31  1  0  0  0  0
 15 16  1  0  0  0  0
 16 17  1  0  0  0  0
 16 18  2  0  0  0  0
 18 32  1  0  0  0  0
 18 19  1  0  0  0  0
 19 33  1  0  0  0  0
 19 20  2  0  0  0  0
 20  2  1  0  0  0  0
 20 14  1  0  0  0  0
M  END
>  <LOGBIO>
8.2200

>  <PRED_LOGBIO>
7.9400

>  <XV_RES>
0.2810

>  <WHL_TMPL>
3

>  <ANCH>
2-3;33-31

$$$$
ROW91
  -MTS-   01071502053D 0   0.00000     0.00000     0

 41 45  0  0  0  0  0  0  0  0999 V2000
   -3.4270    7.2080    4.5240 C   0  0  0  0  0  0  0  0  0  0  0  0
   -2.5420    6.1700    3.8770 C   0  0  0  0  0  0  0  0  0  0  0  0
   -1.5270    5.4540    4.5070 O   0  0  0  0  0  0  0  0  0  0  0  0
   -0.9720    4.6080    3.5390 N   0  0  0  0  0  0  0  0  0  0  0  0
   -1.6150    4.8080    2.4040 C   0  0  0  0  0  0  0  0  0  0  0  0
   -2.5960    5.7840    2.6160 N   0  0  0  0  0  0  0  0  0  0  0  0
   -1.3450    4.1170    1.1240 C   0  0  0  0  0  0  0  0  0  0  0  0
   -1.2190    4.7220   -0.1320 N   0  0  0  0  0  0  0  0  0  0  0  0
   -0.9810    3.7750   -1.0200 C   0  0  0  0  0  0  0  0  0  0  0  0
   -0.9490    2.5670   -0.3750 N   0  0  0  0  0  0  0  0  0  0  0  0
   -1.1770    2.7980    0.9560 C   0  0  0  0  0  0  0  0  0  0  0  0
   -1.2390    1.7870    2.0760 C   0  0  0  0  0  0  0  0  0  0  0  0
   -1.0620    0.3340    1.9460 N   0  0  0  0  0  0  0  0  0  0  0  0
   -0.8200   -0.3770    0.8610 C   0  0  0  0  0  0  0  0  0  0  0  0
   -0.6970   -1.8350    1.0880 C   0  0  0  0  0  0  0  0  0  0  0  0
   -0.8810   -2.7270    0.0240 C   0  0  0  0  0  0  0  0  0  0  0  0
   -0.7650   -4.1050    0.2390 C   0  0  0  0  0  0  0  0  0  0  0  0
   -0.4650   -4.5920    1.5170 C   0  0  0  0  0  0  0  0  0  0  0  0
   -0.2810   -3.7000    2.5800 C   0  0  0  0  0  0  0  0  0  0  0  0
   -0.3970   -2.3210    2.3660 C   0  0  0  0  0  0  0  0  0  0  0  0
   -0.6510    0.0490   -0.5470 C   0  0  0  0  0  0  0  0  0  0  0  0
   -0.4030   -1.0300   -1.4050 C   0  0  0  0  0  0  0  0  0  0  0  0
   -0.2180   -0.8060   -2.7740 C   0  0  0  0  0  0  0  0  0  0  0  0
   -0.2810    0.4960   -3.2860 C   0  0  0  0  0  0  0  0  0  0  0  0
   -0.5280    1.5740   -2.4280 C   0  0  0  0  0  0  0  0  0  0  0  0
   -0.7130    1.3500   -1.0580 C   0  0  0  0  0  0  0  0  0  0  0  0
   -2.8800    7.7020    5.3250 H   0  0  0  0  0  0  0  0  0  0  0  0
   -4.3120    6.7260    4.9330 H   0  0  0  0  0  0  0  0  0  0  0  0
   -3.7250    7.9450    3.7810 H   0  0  0  0  0  0  0  0  0  0  0  0
   -0.8360    3.9270   -2.0800 H   0  0  0  0  0  0  0  0  0  0  0  0
   -2.2620    1.8800    2.4340 H   0  0  0  0  0  0  0  0  0  0  0  0
   -0.5120    2.1180    2.8150 H   0  0  0  0  0  0  0  0  0  0  0  0
   -1.1120   -2.3510   -0.9610 H   0  0  0  0  0  0  0  0  0  0  0  0
   -0.9060   -4.7930   -0.5810 H   0  0  0  0  0  0  0  0  0  0  0  0
   -0.3750   -5.6550    1.6830 H   0  0  0  0  0  0  0  0  0  0  0  0
   -0.0500   -4.0750    3.5660 H   0  0  0  0  0  0  0  0  0  0  0  0
   -0.2550   -1.6330    3.1860 H   0  0  0  0  0  0  0  0  0  0  0  0
   -0.3550   -2.0340   -1.0100 H   0  0  0  0  0  0  0  0  0  0  0  0
   -0.0270   -1.6380   -3.4360 H   0  0  0  0  0  0  0  0  0  0  0  0
   -0.1380    0.6680   -4.3420 H   0  0  0  0  0  0  0  0  0  0  0  0
   -0.5770    2.5780   -2.8220 H   0  0  0  0  0  0  0  0  0  0  0  0
  1 27  1  0  0  0  0
  1 28  1  0  0  0  0
  1 29  1  0  0  0  0
  1  2  1  0  0  0  0
  2  3  1  0  0  0  0
  3  4  1  0  0  0  0
  4  5  2  0  0  0  0
  5  6  1  0  0  0  0
  6  2  2  0  0  0  0
  5  7  1  0  0  0  0
  7  8  1  0  0  0  0
  8  9  2  0  0  0  0
  9 30  1  0  0  0  0
  9 10  1  0  0  0  0
 10 11  1  0  0  0  0
 11  7  2  0  0  0  0
 11 12  1  0  0  0  0
 12 31  1  0  0  0  0
 12 32  1  0  0  0  0
 12 13  1  0  0  0  0
 13 14  2  0  0  0  0
 14 15  1  0  0  0  0
 15 16  2  0  0  0  0
 16 33  1  0  0  0  0
 16 17  1  0  0  0  0
 17 34  1  0  0  0  0
 17 18  2  0  0  0  0
 18 35  1  0  0  0  0
 18 19  1  0  0  0  0
 19 36  1  0  0  0  0
 19 20  2  0  0  0  0
 20 15  1  0  0  0  0
 20 37  1  0  0  0  0
 14 21  1  0  0  0  0
 21 22  2  0  0  0  0
 22 38  1  0  0  0  0
 22 23  1  0  0  0  0
 23 39  1  0  0  0  0
 23 24  2  0  0  0  0
 24 40  1  0  0  0  0
 24 25  1  0  0  0  0
 25 41  1  0  0  0  0
 25 26  2  0  0  0  0
 26 10  1  0  0  0  0
 26 21  1  0  0  0  0
M  END
>  <LOGBIO>
8.1500

>  <PRED_LOGBIO>
8.3400

>  <XV_RES>
-0.1830

>  <WHL_TMPL>
3

>  <ANCH>
1-35;14-12

$$$$
ROW92
  -MTS-   01071502053D 0   0.00000     0.00000     0

 46 48  0  0  0  0  0  0  0  0999 V2000
    1.1880   -2.2220    1.6240 C   0  0  0  0  0  0  0  0  0  0  0  0
    2.4130   -2.7870    1.0390 N   0  0  0  0  0  0  0  0  0  0  0  0
    2.2240   -4.2250    0.8020 C   0  0  0  0  0  0  0  0  0  0  0  0
    2.6920   -2.1390   -0.1880 C   0  0  0  0  0  0  0  0  0  0  0  0
    3.9570   -2.0060   -0.6080 N   0  0  0  0  0  0  0  0  0  0  0  0
    4.2420   -1.3960   -1.7670 C   0  0  0  0  0  0  0  0  0  0  0  0
    3.2640   -0.9020   -2.5370 N   0  0  0  0  0  0  0  0  0  0  0  0
    1.9780   -1.0010   -2.1760 C   0  0  0  0  0  0  0  0  0  0  0  0
    1.6480   -1.6330   -0.9710 C   0  0  0  0  0  0  0  0  0  0  0  0
    0.2530   -1.5890   -0.8580 N   0  0  0  0  0  0  0  0  0  0  0  0
   -0.2520   -0.9760   -1.9120 C   0  0  0  0  0  0  0  0  0  0  0  0
   -1.5870   -0.7570   -2.1280 N   0  0  0  0  0  0  0  0  0  0  0  0
   -2.2920   -1.4990   -3.1830 C   0  0  0  0  0  0  0  0  0  0  0  0
   -2.3140    0.2210   -1.3060 C   0  0  0  0  0  0  0  0  0  0  0  0
    0.7550   -0.5910   -2.7570 N   0  0  0  0  0  0  0  0  0  0  0  0
    0.5940    0.1180   -4.0350 C   0  0  0  0  0  0  0  0  0  0  0  0
    1.1640   -0.7230   -5.1530 C   0  0  0  0  0  0  0  0  0  0  0  0
    0.3470   -1.6390   -5.8260 C   0  0  0  0  0  0  0  0  0  0  0  0
    0.8750   -2.4180   -6.8620 C   0  0  0  0  0  0  0  0  0  0  0  0
    2.2210   -2.2820   -7.2240 C   0  0  0  0  0  0  0  0  0  0  0  0
    3.0380   -1.3660   -6.5510 C   0  0  0  0  0  0  0  0  0  0  0  0
    4.3970   -1.2290   -6.9170 N   0  0  0  0  0  0  0  0  0  0  0  0
    5.3240   -1.9800   -6.3280 C   0  0  0  0  0  0  0  0  0  0  0  0
    6.5060   -1.8600   -6.6470 O   0  0  0  0  0  0  0  0  0  0  0  0
    2.5090   -0.5870   -5.5150 C   0  0  0  0  0  0  0  0  0  0  0  0
    0.3570   -2.3710    0.9380 H   0  0  0  0  0  0  0  0  0  0  0  0
    0.9740   -2.7200    2.5670 H   0  0  0  0  0  0  0  0  0  0  0  0
    1.3280   -1.1570    1.8000 H   0  0  0  0  0  0  0  0  0  0  0  0
    1.3930   -4.3740    0.1160 H   0  0  0  0  0  0  0  0  0  0  0  0
    2.0100   -4.7230    1.7450 H   0  0  0  0  0  0  0  0  0  0  0  0
    3.1310   -4.6440    0.3690 H   0  0  0  0  0  0  0  0  0  0  0  0
    5.2710   -1.3020   -2.0820 H   0  0  0  0  0  0  0  0  0  0  0  0
   -2.2310   -2.5660   -2.9780 H   0  0  0  0  0  0  0  0  0  0  0  0
   -3.3360   -1.1940   -3.2050 H   0  0  0  0  0  0  0  0  0  0  0  0
   -1.8320   -1.2870   -4.1450 H   0  0  0  0  0  0  0  0  0  0  0  0
   -1.8630    1.2040   -1.4280 H   0  0  0  0  0  0  0  0  0  0  0  0
   -3.3550    0.2580   -1.6220 H   0  0  0  0  0  0  0  0  0  0  0  0
   -2.2620   -0.0750   -0.2600 H   0  0  0  0  0  0  0  0  0  0  0  0
    1.1210    1.0680   -3.9920 H   0  0  0  0  0  0  0  0  0  0  0  0
   -0.4630    0.2980   -4.2200 H   0  0  0  0  0  0  0  0  0  0  0  0
   -0.6910   -1.7440   -5.5470 H   0  0  0  0  0  0  0  0  0  0  0  0
    0.2450   -3.1250   -7.3820 H   0  0  0  0  0  0  0  0  0  0  0  0
    2.6280   -2.8840   -8.0230 H   0  0  0  0  0  0  0  0  0  0  0  0
    4.6650   -0.5600   -7.6250 H   0  0  0  0  0  0  0  0  0  0  0  0
    5.0380   -2.6950   -5.5710 H   0  0  0  0  0  0  0  0  0  0  0  0
    3.1390    0.1200   -4.9950 H   0  0  0  0  0  0  0  0  0  0  0  0
  1 26  1  0  0  0  0
  1 27  1  0  0  0  0
  1 28  1  0  0  0  0
  1  2  1  0  0  0  0
  2  3  1  0  0  0  0
  3 29  1  0  0  0  0
  3 30  1  0  0  0  0
  3 31  1  0  0  0  0
  2  4  1  0  0  0  0
  4  5  1  0  0  0  0
  5  6  2  0  0  0  0
  6 32  1  0  0  0  0
  6  7  1  0  0  0  0
  7  8  2  0  0  0  0
  8  9  1  0  0  0  0
  9  4  2  0  0  0  0
  9 10  1  0  0  0  0
 10 11  2  0  0  0  0
 11 12  1  0  0  0  0
 12 13  1  0  0  0  0
 13 33  1  0  0  0  0
 13 34  1  0  0  0  0
 13 35  1  0  0  0  0
 12 14  1  0  0  0  0
 14 36  1  0  0  0  0
 14 37  1  0  0  0  0
 14 38  1  0  0  0  0
 11 15  1  0  0  0  0
 15  8  1  0  0  0  0
 15 16  1  0  0  0  0
 16 39  1  0  0  0  0
 16 40  1  0  0  0  0
 16 17  1  0  0  0  0
 17 18  2  0  0  0  0
 18 41  1  0  0  0  0
 18 19  1  0  0  0  0
 19 42  1  0  0  0  0
 19 20  2  0  0  0  0
 20 43  1  0  0  0  0
 20 21  1  0  0  0  0
 21 22  1  0  0  0  0
 22 44  1  0  0  0  0
 22 23  1  0  0  0  0
 23 45  1  0  0  0  0
 23 24  2  0  0  0  0
 21 25  2  0  0  0  0
 25 17  1  0  0  0  0
 25 46  1  0  0  0  0
M  END
>  <LOGBIO>
6.9600

>  <PRED_LOGBIO>
7.4400

>  <XV_RES>
-0.4140

>  <WHL_TMPL>
2

>  <ANCH>
13-14;16-17

$$$$
ROW94
  -MTS-   01071502053D 0   0.00000     0.00000     0

 43 46  0  0  0  0  0  0  0  0999 V2000
   -6.4590    4.3950   -3.0660 C   0  0  0  0  0  0  0  0  0  0  0  0
   -5.0640    3.8070   -2.8760 C   0  0  0  0  0  0  0  0  0  0  0  0
   -4.6510    3.9890   -1.5190 O   0  0  0  0  0  0  0  0  0  0  0  0
   -3.4160    3.5220   -1.1540 C   0  0  0  0  0  0  0  0  0  0  0  0
   -2.3470    4.2910   -1.2470 N   0  0  0  0  0  0  0  0  0  0  0  0
   -1.0730    3.8390   -0.8810 C   0  0  0  0  0  0  0  0  0  0  0  0
    0.1120    4.4200   -0.8890 N   0  0  0  0  0  0  0  0  0  0  0  0
    1.0510    3.4960   -0.4140 C   0  0  0  0  0  0  0  0  0  0  0  0
    0.3940    2.3640   -0.1280 C   0  0  0  0  0  0  0  0  0  0  0  0
   -0.9320    2.5600   -0.4130 N   0  0  0  0  0  0  0  0  0  0  0  0
   -2.0180    1.7320   -0.3020 C   0  0  0  0  0  0  0  0  0  0  0  0
   -1.7320    0.3460    0.2260 C   0  0  0  0  0  0  0  0  0  0  0  0
   -2.9990   -0.4040    0.6770 C   0  0  0  0  0  0  0  0  0  0  0  0
   -4.1260   -0.2310   -0.3580 C   0  0  0  0  0  0  0  0  0  0  0  0
   -4.4670    1.2600   -0.5390 C   0  0  0  0  0  0  0  0  0  0  0  0
   -3.2460    2.1420   -0.6460 C   0  0  0  0  0  0  0  0  0  0  0  0
    2.5040    3.7280   -0.2570 C   0  0  0  0  0  0  0  0  0  0  0  0
    3.0050    4.8290   -0.4780 O   0  0  0  0  0  0  0  0  0  0  0  0
    3.3710    2.6210    0.2030 C   0  0  0  0  0  0  0  0  0  0  0  0
    4.7580    2.6970    0.0240 C   0  0  0  0  0  0  0  0  0  0  0  0
    5.5780    1.6490    0.4590 C   0  0  0  0  0  0  0  0  0  0  0  0
    5.0120    0.5260    1.0740 C   0  0  0  0  0  0  0  0  0  0  0  0
    3.6260    0.4500    1.2530 C   0  0  0  0  0  0  0  0  0  0  0  0
    2.8060    1.4970    0.8180 C   0  0  0  0  0  0  0  0  0  0  0  0
   -6.4400    5.4580   -2.8320 H   0  0  0  0  0  0  0  0  0  0  0  0
   -6.7730    4.2570   -4.0990 H   0  0  0  0  0  0  0  0  0  0  0  0
   -7.1590    3.8900   -2.4040 H   0  0  0  0  0  0  0  0  0  0  0  0
   -4.3640    4.3130   -3.5380 H   0  0  0  0  0  0  0  0  0  0  0  0
   -5.0830    2.7450   -3.1110 H   0  0  0  0  0  0  0  0  0  0  0  0
    0.8320    1.4560    0.2600 H   0  0  0  0  0  0  0  0  0  0  0  0
   -1.1320    0.4860    1.1230 H   0  0  0  0  0  0  0  0  0  0  0  0
   -1.2660   -0.2320   -0.5690 H   0  0  0  0  0  0  0  0  0  0  0  0
   -3.3390    0.0810    1.5900 H   0  0  0  0  0  0  0  0  0  0  0  0
   -2.7610   -1.4630    0.7510 H   0  0  0  0  0  0  0  0  0  0  0  0
   -5.0110   -0.7020    0.0650 H   0  0  0  0  0  0  0  0  0  0  0  0
   -3.7780   -0.6210   -1.3120 H   0  0  0  0  0  0  0  0  0  0  0  0
   -4.9760    1.5630    0.3730 H   0  0  0  0  0  0  0  0  0  0  0  0
   -5.0420    1.3610   -1.4570 H   0  0  0  0  0  0  0  0  0  0  0  0
    5.1940    3.5630   -0.4500 H   0  0  0  0  0  0  0  0  0  0  0  0
    6.6480    1.7080    0.3210 H   0  0  0  0  0  0  0  0  0  0  0  0
    5.6450   -0.2820    1.4100 H   0  0  0  0  0  0  0  0  0  0  0  0
    3.1900   -0.4170    1.7280 H   0  0  0  0  0  0  0  0  0  0  0  0
    1.7360    1.4390    0.9560 H   0  0  0  0  0  0  0  0  0  0  0  0
  1 25  1  0  0  0  0
  1 26  1  0  0  0  0
  1 27  1  0  0  0  0
  1  2  1  0  0  0  0
  2 28  1  0  0  0  0
  2 29  1  0  0  0  0
  2  3  1  0  0  0  0
  3  4  1  0  0  0  0
  4  5  2  0  0  0  0
  5  6  1  0  0  0  0
  6  7  2  0  0  0  0
  7  8  1  0  0  0  0
  8  9  2  0  0  0  0
  9 30  1  0  0  0  0
  9 10  1  0  0  0  0
 10  6  1  0  0  0  0
 10 11  1  0  0  0  0
 11 12  1  0  0  0  0
 12 31  1  0  0  0  0
 12 32  1  0  0  0  0
 12 13  1  0  0  0  0
 13 33  1  0  0  0  0
 13 34  1  0  0  0  0
 13 14  1  0  0  0  0
 14 35  1  0  0  0  0
 14 36  1  0  0  0  0
 14 15  1  0  0  0  0
 15 37  1  0  0  0  0
 15 38  1  0  0  0  0
 15 16  1  0  0  0  0
 16  4  1  0  0  0  0
 16 11  2  0  0  0  0
  8 17  1  0  0  0  0
 17 18  2  0  0  0  0
 17 19  1  0  0  0  0
 19 20  2  0  0  0  0
 20 39  1  0  0  0  0
 20 21  1  0  0  0  0
 21 40  1  0  0  0  0
 21 22  2  0  0  0  0
 22 41  1  0  0  0  0
 22 23  1  0  0  0  0
 23 42  1  0  0  0  0
 23 24  2  0  0  0  0
 24 19  1  0  0  0  0
 24 43  1  0  0  0  0
M  END
>  <LOGBIO>
5.7000

>  <PRED_LOGBIO>
6.2700

>  <XV_RES>
-0.9790

>  <WHL_TMPL>
3

>  <ANCH>
23-24;13-31

$$$$
ROW95
  -MTS-   01071502053D 0   0.00000     0.00000     0

 34 38  0  0  0  0  0  0  0  0999 V2000
    1.8930   -3.8150   -2.1870 C   0  0  0  0  0  0  0  0  0  0  0  0
    2.4420   -2.5680   -1.5360 C   0  0  0  0  0  0  0  0  0  0  0  0
    3.8230   -2.3460   -1.5020 C   0  0  0  0  0  0  0  0  0  0  0  0
    4.3320   -1.1890   -0.8990 C   0  0  0  0  0  0  0  0  0  0  0  0
    3.4590   -0.2550   -0.3290 C   0  0  0  0  0  0  0  0  0  0  0  0
    2.0770   -0.4770   -0.3630 C   0  0  0  0  0  0  0  0  0  0  0  0
    1.5680   -1.6330   -0.9660 C   0  0  0  0  0  0  0  0  0  0  0  0
    0.1590   -1.5860   -0.8500 N   0  0  0  0  0  0  0  0  0  0  0  0
   -0.1950   -0.4360   -0.1950 C   0  0  0  0  0  0  0  0  0  0  0  0
    0.8970    0.2720    0.1250 C   0  0  0  0  0  0  0  0  0  0  0  0
    0.7990    1.4660    0.7880 N   0  0  0  0  0  0  0  0  0  0  0  0
   -0.4160    1.9860    1.1520 C   0  0  0  0  0  0  0  0  0  0  0  0
   -1.5700    1.3610    0.8820 C   0  0  0  0  0  0  0  0  0  0  0  0
   -2.9180    1.6490    1.1260 N   0  0  0  0  0  0  0  0  0  0  0  0
   -3.6780    0.6840    0.6440 C   0  0  0  0  0  0  0  0  0  0  0  0
   -5.1410    0.4660    0.6180 C   0  0  0  0  0  0  0  0  0  0  0  0
   -5.6600   -0.6300    0.0480 C   0  0  0  0  0  0  0  0  0  0  0  0
   -4.7910   -1.6560   -0.5720 C   0  0  0  0  0  0  0  0  0  0  0  0
   -3.4580   -1.5230   -0.5840 C   0  0  0  0  0  0  0  0  0  0  0  0
   -2.8080   -0.3410    0.0250 C   0  0  0  0  0  0  0  0  0  0  0  0
   -1.5390    0.0650    0.1670 C   0  0  0  0  0  0  0  0  0  0  0  0
    2.6160   -4.6220   -2.0910 H   0  0  0  0  0  0  0  0  0  0  0  0
    1.7040   -3.6210   -3.2410 H   0  0  0  0  0  0  0  0  0  0  0  0
    0.9640   -4.1000   -1.6980 H   0  0  0  0  0  0  0  0  0  0  0  0
    4.4970   -3.0660   -1.9420 H   0  0  0  0  0  0  0  0  0  0  0  0
    5.3980   -1.0180   -0.8730 H   0  0  0  0  0  0  0  0  0  0  0  0
    3.8510    0.6370    0.1370 H   0  0  0  0  0  0  0  0  0  0  0  0
   -0.4820   -2.2860   -1.1940 H   0  0  0  0  0  0  0  0  0  0  0  0
    1.6410    1.9760    1.0140 H   0  0  0  0  0  0  0  0  0  0  0  0
   -0.4440    2.9310    1.6730 H   0  0  0  0  0  0  0  0  0  0  0  0
   -5.7990    1.1980    1.0630 H   0  0  0  0  0  0  0  0  0  0  0  0
   -6.7310   -0.7680    0.0410 H   0  0  0  0  0  0  0  0  0  0  0  0
   -5.2410   -2.5290   -1.0230 H   0  0  0  0  0  0  0  0  0  0  0  0
   -2.8500   -2.2880   -1.0440 H   0  0  0  0  0  0  0  0  0  0  0  0
  1 22  1  0  0  0  0
  1 23  1  0  0  0  0
  1 24  1  0  0  0  0
  1  2  1  0  0  0  0
  2  3  2  0  0  0  0
  3 25  1  0  0  0  0
  3  4  1  0  0  0  0
  4 26  1  0  0  0  0
  4  5  2  0  0  0  0
  5 27  1  0  0  0  0
  5  6  1  0  0  0  0
  6  7  2  0  0  0  0
  7  2  1  0  0  0  0
  7  8  1  0  0  0  0
  8 28  1  0  0  0  0
  8  9  1  0  0  0  0
  9 10  2  0  0  0  0
 10  6  1  0  0  0  0
 10 11  1  0  0  0  0
 11 29  1  0  0  0  0
 11 12  1  0  0  0  0
 12 30  1  0  0  0  0
 12 13  2  0  0  0  0
 13 14  1  0  0  0  0
 14 15  2  0  0  0  0
 15 16  1  0  0  0  0
 16 31  1  0  0  0  0
 16 17  2  0  0  0  0
 17 32  1  0  0  0  0
 17 18  1  0  0  0  0
 18 33  1  0  0  0  0
 18 19  2  0  0  0  0
 19 34  1  0  0  0  0
 19 20  1  0  0  0  0
 20 15  1  0  0  0  0
 20 21  2  0  0  0  0
 21  9  1  0  0  0  0
 21 13  1  0  0  0  0
M  END
>  <LOGBIO>
7.0800

>  <PRED_LOGBIO>
6.7700

>  <XV_RES>
0.3560

>  <WHL_TMPL>
2

>  <ANCH>
14-15;14-16

$$$$
ROW96
  -MTS-   01071502053D 0   0.00000     0.00000     0

 35 38  0  0  0  0  0  0  0  0999 V2000
    3.1960    2.9420    1.0540 C   0  0  0  0  0  0  0  0  0  0  0  0
    3.0610    2.3730   -0.2510 O   0  0  0  0  0  0  0  0  0  0  0  0
    3.8790    1.3250   -0.5830 C   0  0  0  0  0  0  0  0  0  0  0  0
    5.2460    1.5420   -0.7910 C   0  0  0  0  0  0  0  0  0  0  0  0
    6.0810    0.4710   -1.1310 C   0  0  0  0  0  0  0  0  0  0  0  0
    5.5490   -0.8170   -1.2630 C   0  0  0  0  0  0  0  0  0  0  0  0
    4.1820   -1.0340   -1.0540 C   0  0  0  0  0  0  0  0  0  0  0  0
    3.6720   -2.3310   -1.1910 N   0  0  0  0  0  0  0  0  0  0  0  0
    2.3990   -2.6330   -1.0150 C   0  0  0  0  0  0  0  0  0  0  0  0
    1.4110   -1.5920   -0.6530 C   0  0  0  0  0  0  0  0  0  0  0  0
    0.0930   -1.5830   -0.4140 C   0  0  0  0  0  0  0  0  0  0  0  0
   -0.7280   -2.6790   -0.4590 O   0  0  0  0  0  0  0  0  0  0  0  0
   -0.3060   -0.3060   -0.1160 N   0  0  0  0  0  0  0  0  0  0  0  0
    0.8660    0.5460   -0.1770 N   0  0  0  0  0  0  0  0  0  0  0  0
    1.9030   -0.2050   -0.4970 C   0  0  0  0  0  0  0  0  0  0  0  0
    3.3470    0.0370   -0.7150 C   0  0  0  0  0  0  0  0  0  0  0  0
   -1.5440    0.0810    0.1750 C   0  0  0  0  0  0  0  0  0  0  0  0
   -2.0770    1.2310   -0.4200 C   0  0  0  0  0  0  0  0  0  0  0  0
   -3.3800    1.6390   -0.1130 C   0  0  0  0  0  0  0  0  0  0  0  0
   -4.1510    0.8980    0.7900 C   0  0  0  0  0  0  0  0  0  0  0  0
   -3.6190   -0.2520    1.3850 C   0  0  0  0  0  0  0  0  0  0  0  0
   -2.3160   -0.6600    1.0780 C   0  0  0  0  0  0  0  0  0  0  0  0
    4.2080    3.3220    1.1820 H   0  0  0  0  0  0  0  0  0  0  0  0
    2.4860    3.7580    1.1690 H   0  0  0  0  0  0  0  0  0  0  0  0
    2.9980    2.1800    1.8050 H   0  0  0  0  0  0  0  0  0  0  0  0
    5.6560    2.5360   -0.6900 H   0  0  0  0  0  0  0  0  0  0  0  0
    7.1360    0.6390   -1.2920 H   0  0  0  0  0  0  0  0  0  0  0  0
    6.1930   -1.6430   -1.5250 H   0  0  0  0  0  0  0  0  0  0  0  0
    2.0730   -3.6560   -1.1370 H   0  0  0  0  0  0  0  0  0  0  0  0
   -1.0950   -2.8020   -1.3490 H   0  0  0  0  0  0  0  0  0  0  0  0
   -1.4820    1.8030   -1.1160 H   0  0  0  0  0  0  0  0  0  0  0  0
   -3.7910    2.5270   -0.5720 H   0  0  0  0  0  0  0  0  0  0  0  0
   -5.1570    1.2120    1.0270 H   0  0  0  0  0  0  0  0  0  0  0  0
   -4.2140   -0.8250    2.0820 H   0  0  0  0  0  0  0  0  0  0  0  0
   -1.9050   -1.5470    1.5370 H   0  0  0  0  0  0  0  0  0  0  0  0
  1 23  1  0  0  0  0
  1 24  1  0  0  0  0
  1 25  1  0  0  0  0
  1  2  1  0  0  0  0
  2  3  1  0  0  0  0
  3  4  2  0  0  0  0
  4 26  1  0  0  0  0
  4  5  1  0  0  0  0
  5 27  1  0  0  0  0
  5  6  2  0  0  0  0
  6 28  1  0  0  0  0
  6  7  1  0  0  0  0
  7  8  1  0  0  0  0
  8  9  2  0  0  0  0
  9 29  1  0  0  0  0
  9 10  1  0  0  0  0
 10 11  2  0  0  0  0
 11 12  1  0  0  0  0
 12 30  1  0  0  0  0
 11 13  1  0  0  0  0
 13 14  1  0  0  0  0
 14 15  2  0  0  0  0
 15 10  1  0  0  0  0
 15 16  1  0  0  0  0
 16  3  1  0  0  0  0
 16  7  2  0  0  0  0
 13 17  1  0  0  0  0
 17 18  2  0  0  0  0
 18 31  1  0  0  0  0
 18 19  1  0  0  0  0
 19 32  1  0  0  0  0
 19 20  2  0  0  0  0
 20 33  1  0  0  0  0
 20 21  1  0  0  0  0
 21 34  1  0  0  0  0
 21 22  2  0  0  0  0
 22 17  1  0  0  0  0
 22 35  1  0  0  0  0
M  END
>  <LOGBIO>
9.1700

>  <PRED_LOGBIO>
8.7800

>  <XV_RES>
0.5990

>  <WHL_TMPL>
2

>  <ANCH>
15-16;21-25

$$$$
ROW97
  -MTS-   01071502053D 0   0.00000     0.00000     0

 26 28  0  0  0  0  0  0  0  0999 V2000
    1.4290    2.9120   -4.7360 O   0  0  0  0  0  0  0  0  0  0  0  0
    1.2050    2.4340   -3.4710 C   0  0  0  0  0  0  0  0  0  0  0  0
    2.2340    2.2960   -2.6230 N   0  0  0  0  0  0  0  0  0  0  0  0
    2.0660    1.8330   -1.3770 C   0  0  0  0  0  0  0  0  0  0  0  0
    0.7920    1.4760   -0.9170 C   0  0  0  0  0  0  0  0  0  0  0  0
    0.3300    0.8480    0.6720 S   0  0  0  0  0  0  0  0  0  0  0  0
   -1.2540    1.5660    1.0020 C   0  0  0  0  0  0  0  0  0  0  0  0
   -1.7530    1.9950    2.2380 C   0  0  0  0  0  0  0  0  0  0  0  0
   -3.0380    2.5450    2.3210 C   0  0  0  0  0  0  0  0  0  0  0  0
   -3.8240    2.6660    1.1690 C   0  0  0  0  0  0  0  0  0  0  0  0
   -3.3250    2.2370   -0.0670 C   0  0  0  0  0  0  0  0  0  0  0  0
   -2.0400    1.6870   -0.1500 C   0  0  0  0  0  0  0  0  0  0  0  0
   -1.6370    1.2870   -1.4460 N   0  0  0  0  0  0  0  0  0  0  0  0
   -0.3010    1.6100   -1.7810 C   0  0  0  0  0  0  0  0  0  0  0  0
   -0.0950    2.0960   -3.0780 C   0  0  0  0  0  0  0  0  0  0  0  0
   -1.2070    2.2470   -3.9960 C   0  0  0  0  0  0  0  0  0  0  0  0
   -2.0970    2.3670   -4.7310 N   0  0  0  0  0  0  0  0  0  0  0  0
   -3.5420    2.9790    3.5700 N   0  3  0  0  0  0  0  0  0  0  0  0
   -4.3990    2.3030    4.1630 O   0  0  0  0  0  0  0  0  0  0  0  0
   -3.1080    4.0850    4.0980 O   0  5  0  0  0  0  0  0  0  0  0  0
    1.9210    3.7470   -4.7100 H   0  0  0  0  0  0  0  0  0  0  0  0
    2.9190    1.7350   -0.7220 H   0  0  0  0  0  0  0  0  0  0  0  0
   -1.1470    1.9020    3.1270 H   0  0  0  0  0  0  0  0  0  0  0  0
   -4.8150    3.0900    1.2340 H   0  0  0  0  0  0  0  0  0  0  0  0
   -3.9310    2.3290   -0.9550 H   0  0  0  0  0  0  0  0  0  0  0  0
   -2.2560    0.8070   -2.0840 H   0  0  0  0  0  0  0  0  0  0  0  0
  1 21  1  0  0  0  0
  1  2  1  0  0  0  0
  2  3  1  0  0  0  0
  3  4  2  0  0  0  0
  4 22  1  0  0  0  0
  4  5  1  0  0  0  0
  5  6  1  0  0  0  0
  6  7  1  0  0  0  0
  7  8  1  0  0  0  0
  8 23  1  0  0  0  0
  8  9  2  0  0  0  0
  9 10  1  0  0  0  0
 10 24  1  0  0  0  0
 10 11  2  0  0  0  0
 11 25  1  0  0  0  0
 11 12  1  0  0  0  0
 12  7  2  0  0  0  0
 12 13  1  0  0  0  0
 13 26  1  0  0  0  0
 13 14  1  0  0  0  0
 14  5  2  0  0  0  0
 14 15  1  0  0  0  0
 15  2  2  0  0  0  0
 15 16  1  0  0  0  0
 16 17  3  0  0  0  0
  9 18  1  0  0  0  0
 18 19  2  0  0  0  0
 18 20  1  0  0  0  0
M  CHG  2  18   1  20  -1
M  END
>  <LOGBIO>
6.1000

>  <PRED_LOGBIO>
5.5300

>  <XV_RES>
0.4440

>  <WHL_TMPL>
3

>  <ANCH>
2-3;17-15

$$$$
ROW98
  -MTS-   01071502053D 0   0.00000     0.00000     0

 28 30  0  0  0  0  0  0  0  0999 V2000
    4.1470    0.5030   -0.2350 C   0  0  0  0  0  0  0  0  0  0  0  0
    2.9140    1.3180    0.1100 C   0  0  0  0  0  0  0  0  0  0  0  0
    3.3070    2.7030    0.1690 O   0  0  0  0  0  0  0  0  0  0  0  0
    2.5040    3.7280   -0.2570 C   0  0  0  0  0  0  0  0  0  0  0  0
    1.2000    3.4940   -0.4600 C   0  0  0  0  0  0  0  0  0  0  0  0
    0.3350    4.6030   -0.9200 C   0  0  0  0  0  0  0  0  0  0  0  0
    0.9890    5.9150   -1.1260 C   0  0  0  0  0  0  0  0  0  0  0  0
    2.3030    6.0280   -0.8900 C   0  0  0  0  0  0  0  0  0  0  0  0
    3.0550    4.9650   -0.4640 N   0  0  0  0  0  0  0  0  0  0  0  0
   -0.0100    6.7960   -1.5540 N   0  0  0  0  0  0  0  0  0  0  0  0
   -1.1670    6.1640   -1.6250 C   0  0  0  0  0  0  0  0  0  0  0  0
   -2.5320    6.5880   -2.0100 C   0  0  0  0  0  0  0  0  0  0  0  0
   -3.5490    5.7160   -1.9910 C   0  0  0  0  0  0  0  0  0  0  0  0
   -3.3450    4.3070   -1.5870 C   0  0  0  0  0  0  0  0  0  0  0  0
   -2.1360    3.8550   -1.2270 C   0  0  0  0  0  0  0  0  0  0  0  0
   -0.9610    4.7550   -1.2210 C   0  0  0  0  0  0  0  0  0  0  0  0
    3.8520   -0.4610   -0.6430 H   0  0  0  0  0  0  0  0  0  0  0  0
    4.6600    1.0360   -1.0330 H   0  0  0  0  0  0  0  0  0  0  0  0
    4.7320    0.4250    0.6790 H   0  0  0  0  0  0  0  0  0  0  0  0
    2.6080    1.0280    1.1130 H   0  0  0  0  0  0  0  0  0  0  0  0
    2.1770    1.1810   -0.6780 H   0  0  0  0  0  0  0  0  0  0  0  0
    0.7870    2.5110   -0.2900 H   0  0  0  0  0  0  0  0  0  0  0  0
    2.7830    6.9840   -1.0390 H   0  0  0  0  0  0  0  0  0  0  0  0
    4.0430    5.0960   -0.2990 H   0  0  0  0  0  0  0  0  0  0  0  0
   -2.7100    7.6100   -2.3090 H   0  0  0  0  0  0  0  0  0  0  0  0
   -4.5370    6.0480   -2.2760 H   0  0  0  0  0  0  0  0  0  0  0  0
   -4.1870    3.6300   -1.5830 H   0  0  0  0  0  0  0  0  0  0  0  0
   -2.0180    2.8220   -0.9370 H   0  0  0  0  0  0  0  0  0  0  0  0
  1 17  1  0  0  0  0
  1 18  1  0  0  0  0
  1 19  1  0  0  0  0
  1  2  1  0  0  0  0
  2 20  1  0  0  0  0
  2 21  1  0  0  0  0
  2  3  1  0  0  0  0
  3  4  1  0  0  0  0
  4  5  2  0  0  0  0
  5 22  1  0  0  0  0
  5  6  1  0  0  0  0
  6  7  1  0  0  0  0
  7  8  2  0  0  0  0
  8 23  1  0  0  0  0
  8  9  1  0  0  0  0
  9  4  1  0  0  0  0
  9 24  1  0  0  0  0
  7 10  1  0  0  0  0
 10 11  2  0  0  0  0
 11 12  1  0  0  0  0
 12 25  1  0  0  0  0
 12 13  2  0  0  0  0
 13 26  1  0  0  0  0
 13 14  1  0  0  0  0
 14 27  1  0  0  0  0
 14 15  2  0  0  0  0
 15 28  1  0  0  0  0
 15 16  1  0  0  0  0
 16  6  2  0  0  0  0
 16 11  1  0  0  0  0
M  END
>  <LOGBIO>
7.6200

>  <PRED_LOGBIO>
7.2100

>  <XV_RES>
0.4260

>  <WHL_TMPL>
3

>  <ANCH>
24-26;9-8

$$$$
ROW99
  -MTS-   01071502053D 0   0.00000     0.00000     0

 40 43  0  0  0  0  0  0  0  0999 V2000
    4.6050   -2.8120    2.4930 O   0  0  0  0  0  0  0  0  0  0  0  0
    3.7980   -2.2780    1.5940 C   0  0  0  0  0  0  0  0  0  0  0  0
    4.1820   -2.1220    0.4470 O   0  0  0  0  0  0  0  0  0  0  0  0
    2.4010   -1.8610    1.9870 C   0  0  0  0  0  0  0  0  0  0  0  0
    1.6920   -1.2840    0.7850 C   0  0  0  0  0  0  0  0  0  0  0  0
    2.3340   -1.2170   -0.3890 N   0  0  0  0  0  0  0  0  0  0  0  0
    1.7330   -0.7100   -1.4740 C   0  0  0  0  0  0  0  0  0  0  0  0
    0.4150   -0.2460   -1.3760 C   0  0  0  0  0  0  0  0  0  0  0  0
   -0.1740    0.3050   -2.6520 C   0  0  0  0  0  0  0  0  0  0  0  0
   -0.9840    1.5290   -2.5630 N   0  0  0  0  0  0  0  0  0  0  0  0
   -1.9030    1.8430   -1.6690 C   0  0  0  0  0  0  0  0  0  0  0  0
   -2.5530    3.1610   -1.8450 C   0  0  0  0  0  0  0  0  0  0  0  0
   -1.7840    4.3310   -1.8180 C   0  0  0  0  0  0  0  0  0  0  0  0
   -2.3990    5.5770   -1.9850 C   0  0  0  0  0  0  0  0  0  0  0  0
   -3.7830    5.6540   -2.1780 C   0  0  0  0  0  0  0  0  0  0  0  0
   -4.5530    4.4850   -2.2050 C   0  0  0  0  0  0  0  0  0  0  0  0
   -3.9370    3.2390   -2.0380 C   0  0  0  0  0  0  0  0  0  0  0  0
   -4.6790    2.1110   -2.0640 F   0  0  0  0  0  0  0  0  0  0  0  0
   -2.3650    1.0440   -0.5130 C   0  0  0  0  0  0  0  0  0  0  0  0
   -3.6760    1.3260   -0.1110 C   0  0  0  0  0  0  0  0  0  0  0  0
   -4.2270    0.6650    0.9940 C   0  0  0  0  0  0  0  0  0  0  0  0
   -5.8560    1.0170    1.4930 Cl  0  0  0  0  0  0  0  0  0  0  0  0
   -3.4670   -0.2780    1.6960 C   0  0  0  0  0  0  0  0  0  0  0  0
   -2.1560   -0.5600    1.2940 C   0  0  0  0  0  0  0  0  0  0  0  0
   -1.6050    0.1000    0.1900 C   0  0  0  0  0  0  0  0  0  0  0  0
   -0.2270   -0.3310   -0.1350 C   0  0  0  0  0  0  0  0  0  0  0  0
    0.4310   -0.8480    0.9110 N   0  0  0  0  0  0  0  0  0  0  0  0
    5.4480   -3.0120    2.0570 H   0  0  0  0  0  0  0  0  0  0  0  0
    1.8530   -2.7280    2.3500 H   0  0  0  0  0  0  0  0  0  0  0  0
    2.4540   -1.1100    2.7720 H   0  0  0  0  0  0  0  0  0  0  0  0
    2.2590   -0.6610   -2.4160 H   0  0  0  0  0  0  0  0  0  0  0  0
   -0.8640   -0.4620   -2.9970 H   0  0  0  0  0  0  0  0  0  0  0  0
    0.6530    0.5030   -3.3300 H   0  0  0  0  0  0  0  0  0  0  0  0
   -0.7160    4.2710   -1.6690 H   0  0  0  0  0  0  0  0  0  0  0  0
   -1.8050    6.4790   -1.9640 H   0  0  0  0  0  0  0  0  0  0  0  0
   -4.2580    6.6160   -2.3070 H   0  0  0  0  0  0  0  0  0  0  0  0
   -5.6200    4.5450   -2.3540 H   0  0  0  0  0  0  0  0  0  0  0  0
   -4.2620    2.0540   -0.6520 H   0  0  0  0  0  0  0  0  0  0  0  0
   -3.8930   -0.7880    2.5480 H   0  0  0  0  0  0  0  0  0  0  0  0
   -1.5700   -1.2880    1.8360 H   0  0  0  0  0  0  0  0  0  0  0  0
  1 28  1  0  0  0  0
  1  2  1  0  0  0  0
  2  3  2  0  0  0  0
  2  4  1  0  0  0  0
  4 29  1  0  0  0  0
  4 30  1  0  0  0  0
  4  5  1  0  0  0  0
  5  6  2  0  0  0  0
  6  7  1  0  0  0  0
  7 31  1  0  0  0  0
  7  8  2  0  0  0  0
  8  9  1  0  0  0  0
  9 32  1  0  0  0  0
  9 33  1  0  0  0  0
  9 10  1  0  0  0  0
 10 11  2  0  0  0  0
 11 12  1  0  0  0  0
 12 13  2  0  0  0  0
 13 34  1  0  0  0  0
 13 14  1  0  0  0  0
 14 35  1  0  0  0  0
 14 15  2  0  0  0  0
 15 36  1  0  0  0  0
 15 16  1  0  0  0  0
 16 37  1  0  0  0  0
 16 17  2  0  0  0  0
 17 12  1  0  0  0  0
 17 18  1  0  0  0  0
 11 19  1  0  0  0  0
 19 20  2  0  0  0  0
 20 38  1  0  0  0  0
 20 21  1  0  0  0  0
 21 22  1  0  0  0  0
 21 23  2  0  0  0  0
 23 39  1  0  0  0  0
 23 24  1  0  0  0  0
 24 40  1  0  0  0  0
 24 25  2  0  0  0  0
 25 19  1  0  0  0  0
 25 26  1  0  0  0  0
 26  8  1  0  0  0  0
 26 27  2  0  0  0  0
 27  5  1  0  0  0  0
M  END
>  <LOGBIO>
8.0200

>  <PRED_LOGBIO>
7.8900

>  <XV_RES>
0.1520

>  <WHL_TMPL>
2

>  <ANCH>
15-16;39-38

$$$$
ROW101
  -MTS-   01071502053D 0   0.00000     0.00000     0

 37 38  0  0  0  0  0  0  0  0999 V2000
   -0.1950    0.6740    0.8500 N   0  0  0  0  0  0  0  0  0  0  0  0
   -0.0610    1.9090    0.1990 C   0  0  0  0  0  0  0  0  0  0  0  0
    1.1870    2.5370    0.1150 C   0  0  0  0  0  0  0  0  0  0  0  0
    1.2860    3.7690   -0.5420 C   0  0  0  0  0  0  0  0  0  0  0  0
    0.2030    4.3420   -1.0840 N   0  0  0  0  0  0  0  0  0  0  0  0
   -1.0050    3.7660   -1.0210 C   0  0  0  0  0  0  0  0  0  0  0  0
   -1.1730    2.5340   -0.3780 C   0  0  0  0  0  0  0  0  0  0  0  0
   -2.6070    2.1870   -0.4880 C   0  0  0  0  0  0  0  0  0  0  0  0
   -3.2270    3.1480   -1.1460 N   0  0  0  0  0  0  0  0  0  0  0  0
   -2.2690    4.1740   -1.5100 N   0  0  0  0  0  0  0  0  0  0  0  0
   -2.4000    5.4460   -2.2370 C   0  0  0  0  0  0  0  0  0  0  0  0
   -3.0760    5.1950   -3.5840 C   0  0  0  0  0  0  0  0  0  0  0  0
   -3.2110    6.5010   -4.3300 C   0  0  0  0  0  0  0  0  0  0  0  0
   -3.7790    6.5230   -5.5430 C   0  0  0  0  0  0  0  0  0  0  0  0
    2.3860    1.9070    0.7130 C   0  0  0  0  0  0  0  0  0  0  0  0
    3.4780    2.4660    0.6340 O   0  0  0  0  0  0  0  0  0  0  0  0
    2.2810    0.7360    1.3350 N   0  0  0  0  0  0  0  0  0  0  0  0
    3.4720    0.1100    1.9280 C   0  0  0  0  0  0  0  0  0  0  0  0
    3.0850   -1.2010    2.5680 C   0  0  0  0  0  0  0  0  0  0  0  0
    4.0150   -1.9510    3.1760 C   0  0  0  0  0  0  0  0  0  0  0  0
   -0.4020    0.6440    1.8380 H   0  0  0  0  0  0  0  0  0  0  0  0
   -0.0860   -0.1850    0.3300 H   0  0  0  0  0  0  0  0  0  0  0  0
    2.2450    4.2630   -0.6120 H   0  0  0  0  0  0  0  0  0  0  0  0
   -3.0710    1.2940   -0.0940 H   0  0  0  0  0  0  0  0  0  0  0  0
   -1.4130    5.8730   -2.4000 H   0  0  0  0  0  0  0  0  0  0  0  0
   -3.0030    6.1370   -1.6520 H   0  0  0  0  0  0  0  0  0  0  0  0
   -4.0630    4.7670   -3.4200 H   0  0  0  0  0  0  0  0  0  0  0  0
   -2.4740    4.5030   -4.1690 H   0  0  0  0  0  0  0  0  0  0  0  0
   -2.8500    7.4160   -3.8860 H   0  0  0  0  0  0  0  0  0  0  0  0
   -4.1400    5.6080   -5.9880 H   0  0  0  0  0  0  0  0  0  0  0  0
   -3.8750    7.4570   -6.0770 H   0  0  0  0  0  0  0  0  0  0  0  0
    1.3840    0.2770    1.3990 H   0  0  0  0  0  0  0  0  0  0  0  0
    4.2120   -0.0700    1.1520 H   0  0  0  0  0  0  0  0  0  0  0  0
    3.8910    0.7720    2.6830 H   0  0  0  0  0  0  0  0  0  0  0  0
    2.0580   -1.5350    2.5370 H   0  0  0  0  0  0  0  0  0  0  0  0
    5.0420   -1.6170    3.2070 H   0  0  0  0  0  0  0  0  0  0  0  0
    3.7380   -2.8890    3.6330 H   0  0  0  0  0  0  0  0  0  0  0  0
  1 21  1  0  0  0  0
  1 22  1  0  0  0  0
  1  2  1  0  0  0  0
  2  3  2  0  0  0  0
  3  4  1  0  0  0  0
  4 23  1  0  0  0  0
  4  5  2  0  0  0  0
  5  6  1  0  0  0  0
  6  7  2  0  0  0  0
  7  2  1  0  0  0  0
  7  8  1  0  0  0  0
  8 24  1  0  0  0  0
  8  9  2  0  0  0  0
  9 10  1  0  0  0  0
 10  6  1  0  0  0  0
 10 11  1  0  0  0  0
 11 25  1  0  0  0  0
 11 26  1  0  0  0  0
 11 12  1  0  0  0  0
 12 27  1  0  0  0  0
 12 28  1  0  0  0  0
 12 13  1  0  0  0  0
 13 29  1  0  0  0  0
 13 14  2  0  0  0  0
 14 30  1  0  0  0  0
 14 31  1  0  0  0  0
  3 15  1  0  0  0  0
 15 16  2  0  0  0  0
 15 17  1  0  0  0  0
 17 32  1  0  0  0  0
 17 18  1  0  0  0  0
 18 33  1  0  0  0  0
 18 34  1  0  0  0  0
 18 19  1  0  0  0  0
 19 35  1  0  0  0  0
 19 20  2  0  0  0  0
 20 36  1  0  0  0  0
 20 37  1  0  0  0  0
M  END
>  <LOGBIO>
8.0000

>  <PRED_LOGBIO>
7.4800

>  <XV_RES>
1.0100

>  <WHL_TMPL>
3

>  <ANCH>
34-35;8-9

$$$$
ROW102
  -MTS-   01071502053D 0   0.00000     0.00000     0

 50 52  0  0  0  0  0  0  0  0999 V2000
    3.5220   -1.6590    0.0050 C   0  0  0  0  0  0  0  0  0  0  0  0
    2.3430   -0.7120   -0.1970 C   0  0  0  0  0  0  0  0  0  0  0  0
    2.7640    0.7100    0.1690 C   0  0  0  0  0  0  0  0  0  0  0  0
    1.6280    1.6230   -0.0250 N   0  0  0  0  0  0  0  0  0  0  0  0
    0.3400    1.1010   -0.5050 C   0  0  0  0  0  0  0  0  0  0  0  0
    0.4500   -0.4070   -0.7230 C   0  0  0  0  0  0  0  0  0  0  0  0
   -0.8860   -0.9480   -1.2210 C   0  0  0  0  0  0  0  0  0  0  0  0
    1.7650    2.9200    0.2340 C   0  0  0  0  0  0  0  0  0  0  0  0
    3.0790    3.4520    0.7230 O   0  0  0  0  0  0  0  0  0  0  0  0
    0.5980    3.8570    0.0350 C   0  0  0  0  0  0  0  0  0  0  0  0
    0.3280    4.0190   -1.4420 C   0  0  0  0  0  0  0  0  0  0  0  0
    0.8690    4.9450   -2.2440 C   0  0  0  0  0  0  0  0  0  0  0  0
    0.3540    4.7440   -3.5300 N   0  0  0  0  0  0  0  0  0  0  0  0
   -0.4750    3.7180   -3.4810 C   0  0  0  0  0  0  0  0  0  0  0  0
   -1.3070    3.0420   -4.5020 C   0  0  0  0  0  0  0  0  0  0  0  0
   -1.2980    3.5940   -6.1320 Cl  0  0  0  0  0  0  0  0  0  0  0  0
   -2.0660    1.9980   -4.1470 C   0  0  0  0  0  0  0  0  0  0  0  0
   -2.0710    1.5260   -2.7440 C   0  0  0  0  0  0  0  0  0  0  0  0
   -1.2990    2.1740   -1.8600 C   0  0  0  0  0  0  0  0  0  0  0  0
   -0.5130    3.2440   -2.1960 N   0  0  0  0  0  0  0  0  0  0  0  0
    1.8360    5.9920   -1.8440 C   0  0  0  0  0  0  0  0  0  0  0  0
    1.5120    7.3440   -2.0080 C   0  0  0  0  0  0  0  0  0  0  0  0
    2.4270    8.3340   -1.6300 C   0  0  0  0  0  0  0  0  0  0  0  0
    3.6660    7.9720   -1.0870 C   0  0  0  0  0  0  0  0  0  0  0  0
    3.9900    6.6200   -0.9230 C   0  0  0  0  0  0  0  0  0  0  0  0
    3.0750    5.6300   -1.3010 C   0  0  0  0  0  0  0  0  0  0  0  0
    3.8370   -1.6310    1.0460 H   0  0  0  0  0  0  0  0  0  0  0  0
    3.2230   -2.6720   -0.2560 H   0  0  0  0  0  0  0  0  0  0  0  0
    4.3480   -1.3510   -0.6320 H   0  0  0  0  0  0  0  0  0  0  0  0
    1.5170   -1.0210    0.4400 H   0  0  0  0  0  0  0  0  0  0  0  0
    2.0280   -0.7410   -1.2380 H   0  0  0  0  0  0  0  0  0  0  0  0
    3.5900    1.0190   -0.4670 H   0  0  0  0  0  0  0  0  0  0  0  0
    3.0780    0.7390    1.2110 H   0  0  0  0  0  0  0  0  0  0  0  0
   -0.4320    1.3050    0.2340 H   0  0  0  0  0  0  0  0  0  0  0  0
    0.0800    1.5850   -1.4440 H   0  0  0  0  0  0  0  0  0  0  0  0
    1.2230   -0.6110   -1.4620 H   0  0  0  0  0  0  0  0  0  0  0  0
    0.7110   -0.8910    0.2160 H   0  0  0  0  0  0  0  0  0  0  0  0
   -1.1470   -0.4640   -2.1600 H   0  0  0  0  0  0  0  0  0  0  0  0
   -0.8080   -2.0220   -1.3760 H   0  0  0  0  0  0  0  0  0  0  0  0
   -1.6580   -0.7450   -0.4820 H   0  0  0  0  0  0  0  0  0  0  0  0
   -0.2840    3.4460    0.5220 H   0  0  0  0  0  0  0  0  0  0  0  0
    0.8330    4.8270    0.4690 H   0  0  0  0  0  0  0  0  0  0  0  0
   -2.6770    1.4990   -4.8850 H   0  0  0  0  0  0  0  0  0  0  0  0
   -2.6770    0.6860   -2.4410 H   0  0  0  0  0  0  0  0  0  0  0  0
   -1.2960    1.8360   -0.8340 H   0  0  0  0  0  0  0  0  0  0  0  0
    0.5570    7.6230   -2.4270 H   0  0  0  0  0  0  0  0  0  0  0  0
    2.1770    9.3770   -1.7570 H   0  0  0  0  0  0  0  0  0  0  0  0
    4.3720    8.7350   -0.7950 H   0  0  0  0  0  0  0  0  0  0  0  0
    4.9450    6.3400   -0.5040 H   0  0  0  0  0  0  0  0  0  0  0  0
    3.3240    4.5870   -1.1750 H   0  0  0  0  0  0  0  0  0  0  0  0
  1 27  1  0  0  0  0
  1 28  1  0  0  0  0
  1 29  1  0  0  0  0
  1  2  1  0  0  0  0
  2 30  1  0  0  0  0
  2 31  1  0  0  0  0
  2  3  1  0  0  0  0
  3 32  1  0  0  0  0
  3 33  1  0  0  0  0
  3  4  1  0  0  0  0
  4  5  1  0  0  0  0
  5 34  1  0  0  0  0
  5 35  1  0  0  0  0
  5  6  1  0  0  0  0
  6 36  1  0  0  0  0
  6 37  1  0  0  0  0
  6  7  1  0  0  0  0
  7 38  1  0  0  0  0
  7 39  1  0  0  0  0
  7 40  1  0  0  0  0
  4  8  1  0  0  0  0
  8  9  2  0  0  0  0
  8 10  1  0  0  0  0
 10 41  1  0  0  0  0
 10 42  1  0  0  0  0
 10 11  1  0  0  0  0
 11 12  2  0  0  0  0
 12 13  1  0  0  0  0
 13 14  2  0  0  0  0
 14 15  1  0  0  0  0
 15 16  1  0  0  0  0
 15 17  2  0  0  0  0
 17 43  1  0  0  0  0
 17 18  1  0  0  0  0
 18 44  1  0  0  0  0
 18 19  2  0  0  0  0
 19 45  1  0  0  0  0
 19 20  1  0  0  0  0
 20 11  1  0  0  0  0
 20 14  1  0  0  0  0
 12 21  1  0  0  0  0
 21 22  2  0  0  0  0
 22 46  1  0  0  0  0
 22 23  1  0  0  0  0
 23 47  1  0  0  0  0
 23 24  2  0  0  0  0
 24 48  1  0  0  0  0
 24 25  1  0  0  0  0
 25 49  1  0  0  0  0
 25 26  2  0  0  0  0
 26 21  1  0  0  0  0
 26 50  1  0  0  0  0
M  END
>  <LOGBIO>
4.5900

>  <PRED_LOGBIO>
5.6700

>  <XV_RES>
-1.2550

>  <WHL_TMPL>
2

>  <ANCH>
34-35;22-23

$$$$
ROW103
  -MTS-   01071502053D 0   0.00000     0.00000     0

 41 44  0  0  0  0  0  0  0  0999 V2000
    8.0210    2.0750   -1.5320 C   0  0  0  0  0  0  0  0  0  0  0  0
    6.6400    2.7180   -1.6110 C   0  0  0  0  0  0  0  0  0  0  0  0
    6.0700    2.8780   -0.2030 C   0  0  0  0  0  0  0  0  0  0  0  0
    4.7030    3.5150   -0.2820 C   0  0  0  0  0  0  0  0  0  0  0  0
    4.4590    4.7910   -0.5140 N   0  0  0  0  0  0  0  0  0  0  0  0
    3.0720    4.9750   -0.5070 O   0  0  0  0  0  0  0  0  0  0  0  0
    2.5040    3.7280   -0.2570 C   0  0  0  0  0  0  0  0  0  0  0  0
    3.4810    2.8510   -0.1210 N   0  0  0  0  0  0  0  0  0  0  0  0
    1.0620    3.4980   -0.4130 C   0  0  0  0  0  0  0  0  0  0  0  0
    0.2030    4.3420   -1.0840 N   0  0  0  0  0  0  0  0  0  0  0  0
   -0.9810    3.7780   -1.0220 C   0  0  0  0  0  0  0  0  0  0  0  0
   -0.9490    2.5670   -0.3750 N   0  0  0  0  0  0  0  0  0  0  0  0
    0.3480    2.4050    0.0640 C   0  0  0  0  0  0  0  0  0  0  0  0
    0.7330    1.2660    0.9210 C   0  0  0  0  0  0  0  0  0  0  0  0
    0.6170    0.0700    0.1180 N   0  0  0  0  0  0  0  0  0  0  0  0
    1.8530   -0.6180   -0.2230 C   0  0  0  0  0  0  0  0  0  0  0  0
   -0.6050   -0.4660   -0.2670 C   0  0  0  0  0  0  0  0  0  0  0  0
   -0.7080   -1.5550   -0.8310 O   0  0  0  0  0  0  0  0  0  0  0  0
   -1.8670    0.2920   -0.0050 C   0  0  0  0  0  0  0  0  0  0  0  0
   -2.9960   -0.5100    0.2470 C   0  0  0  0  0  0  0  0  0  0  0  0
   -4.2570    0.0610    0.3510 C   0  0  0  0  0  0  0  0  0  0  0  0
   -4.4370    1.4260    0.1910 C   0  0  0  0  0  0  0  0  0  0  0  0
   -3.3330    2.2400   -0.0660 C   0  0  0  0  0  0  0  0  0  0  0  0
   -2.0400    1.6870   -0.1500 C   0  0  0  0  0  0  0  0  0  0  0  0
    8.6820    2.7070   -0.9430 H   0  0  0  0  0  0  0  0  0  0  0  0
    8.4270    1.9610   -2.5350 H   0  0  0  0  0  0  0  0  0  0  0  0
    7.9390    1.0970   -1.0600 H   0  0  0  0  0  0  0  0  0  0  0  0
    6.7220    3.6960   -2.0830 H   0  0  0  0  0  0  0  0  0  0  0  0
    5.9790    2.0860   -2.2000 H   0  0  0  0  0  0  0  0  0  0  0  0
    5.9880    1.9010    0.2680 H   0  0  0  0  0  0  0  0  0  0  0  0
    6.7310    3.5110    0.3860 H   0  0  0  0  0  0  0  0  0  0  0  0
   -1.8780    4.2170   -1.4330 H   0  0  0  0  0  0  0  0  0  0  0  0
   -0.0070    1.1950    1.7150 H   0  0  0  0  0  0  0  0  0  0  0  0
    1.7670    1.3920    1.2360 H   0  0  0  0  0  0  0  0  0  0  0  0
    1.6280   -1.5720   -0.6960 H   0  0  0  0  0  0  0  0  0  0  0  0
    2.3530   -0.8450    0.7160 H   0  0  0  0  0  0  0  0  0  0  0  0
    2.4260    0.0510   -0.8620 H   0  0  0  0  0  0  0  0  0  0  0  0
   -2.8800   -1.5780    0.3600 H   0  0  0  0  0  0  0  0  0  0  0  0
   -5.1100   -0.5670    0.5600 H   0  0  0  0  0  0  0  0  0  0  0  0
   -5.4250    1.8570    0.2650 H   0  0  0  0  0  0  0  0  0  0  0  0
   -3.4710    3.3020   -0.2020 H   0  0  0  0  0  0  0  0  0  0  0  0
  1 25  1  0  0  0  0
  1 26  1  0  0  0  0
  1 27  1  0  0  0  0
  1  2  1  0  0  0  0
  2 28  1  0  0  0  0
  2 29  1  0  0  0  0
  2  3  1  0  0  0  0
  3 30  1  0  0  0  0
  3 31  1  0  0  0  0
  3  4  1  0  0  0  0
  4  5  2  0  0  0  0
  5  6  1  0  0  0  0
  6  7  1  0  0  0  0
  7  8  2  0  0  0  0
  8  4  1  0  0  0  0
  7  9  1  0  0  0  0
  9 10  1  0  0  0  0
 10 11  2  0  0  0  0
 11 32  1  0  0  0  0
 11 12  1  0  0  0  0
 12 13  1  0  0  0  0
 13  9  2  0  0  0  0
 13 14  1  0  0  0  0
 14 33  1  0  0  0  0
 14 34  1  0  0  0  0
 14 15  1  0  0  0  0
 15 16  1  0  0  0  0
 16 35  1  0  0  0  0
 16 36  1  0  0  0  0
 16 37  1  0  0  0  0
 15 17  1  0  0  0  0
 17 18  2  0  0  0  0
 17 19  1  0  0  0  0
 19 20  2  0  0  0  0
 20 38  1  0  0  0  0
 20 21  1  0  0  0  0
 21 39  1  0  0  0  0
 21 22  2  0  0  0  0
 22 40  1  0  0  0  0
 22 23  1  0  0  0  0
 23 41  1  0  0  0  0
 23 24  2  0  0  0  0
 24 12  1  0  0  0  0
 24 19  1  0  0  0  0
M  END
>  <LOGBIO>
6.9200

>  <PRED_LOGBIO>
6.9500

>  <XV_RES>
-0.0590

>  <WHL_TMPL>
3

>  <ANCH>
24-25;14-13

$$$$
ROW104
  -MTS-   01071502053D 0   0.00000     0.00000     0

 41 45  0  0  0  0  0  0  0  0999 V2000
   -3.4270    7.2080    4.5240 C   0  0  0  0  0  0  0  0  0  0  0  0
   -2.5420    6.1700    3.8770 C   0  0  0  0  0  0  0  0  0  0  0  0
   -1.5270    5.4540    4.5070 O   0  0  0  0  0  0  0  0  0  0  0  0
   -0.9720    4.6080    3.5390 N   0  0  0  0  0  0  0  0  0  0  0  0
   -1.6150    4.8080    2.4040 C   0  0  0  0  0  0  0  0  0  0  0  0
   -2.5960    5.7840    2.6160 N   0  0  0  0  0  0  0  0  0  0  0  0
   -1.3450    4.1170    1.1240 C   0  0  0  0  0  0  0  0  0  0  0  0
   -1.2190    4.7220   -0.1320 N   0  0  0  0  0  0  0  0  0  0  0  0
   -0.9810    3.7750   -1.0200 C   0  0  0  0  0  0  0  0  0  0  0  0
   -0.9490    2.5670   -0.3750 N   0  0  0  0  0  0  0  0  0  0  0  0
   -1.1770    2.7980    0.9560 C   0  0  0  0  0  0  0  0  0  0  0  0
   -1.2390    1.7870    2.0760 C   0  0  0  0  0  0  0  0  0  0  0  0
   -1.0620    0.3340    1.9460 N   0  0  0  0  0  0  0  0  0  0  0  0
   -0.8200   -0.3770    0.8610 C   0  0  0  0  0  0  0  0  0  0  0  0
   -0.6970   -1.8350    1.0880 C   0  0  0  0  0  0  0  0  0  0  0  0
   -0.8810   -2.7270    0.0240 C   0  0  0  0  0  0  0  0  0  0  0  0
   -0.7650   -4.1050    0.2390 C   0  0  0  0  0  0  0  0  0  0  0  0
   -0.4650   -4.5920    1.5170 C   0  0  0  0  0  0  0  0  0  0  0  0
   -0.2810   -3.7000    2.5800 C   0  0  0  0  0  0  0  0  0  0  0  0
   -0.3970   -2.3210    2.3660 C   0  0  0  0  0  0  0  0  0  0  0  0
   -0.6510    0.0490   -0.5470 C   0  0  0  0  0  0  0  0  0  0  0  0
   -0.4030   -1.0300   -1.4050 C   0  0  0  0  0  0  0  0  0  0  0  0
   -0.3260   -2.6470   -0.7690 Cl  0  0  0  0  0  0  0  0  0  0  0  0
   -0.2180   -0.8060   -2.7740 C   0  0  0  0  0  0  0  0  0  0  0  0
   -0.2810    0.4960   -3.2860 C   0  0  0  0  0  0  0  0  0  0  0  0
   -0.5280    1.5740   -2.4280 C   0  0  0  0  0  0  0  0  0  0  0  0
   -0.7130    1.3500   -1.0580 C   0  0  0  0  0  0  0  0  0  0  0  0
   -2.8800    7.7020    5.3250 H   0  0  0  0  0  0  0  0  0  0  0  0
   -4.3120    6.7260    4.9330 H   0  0  0  0  0  0  0  0  0  0  0  0
   -3.7250    7.9450    3.7810 H   0  0  0  0  0  0  0  0  0  0  0  0
   -0.8360    3.9270   -2.0800 H   0  0  0  0  0  0  0  0  0  0  0  0
   -2.2620    1.8800    2.4340 H   0  0  0  0  0  0  0  0  0  0  0  0
   -0.5120    2.1180    2.8150 H   0  0  0  0  0  0  0  0  0  0  0  0
   -1.1120   -2.3510   -0.9610 H   0  0  0  0  0  0  0  0  0  0  0  0
   -0.9060   -4.7930   -0.5810 H   0  0  0  0  0  0  0  0  0  0  0  0
   -0.3750   -5.6550    1.6830 H   0  0  0  0  0  0  0  0  0  0  0  0
   -0.0500   -4.0750    3.5660 H   0  0  0  0  0  0  0  0  0  0  0  0
   -0.2550   -1.6330    3.1860 H   0  0  0  0  0  0  0  0  0  0  0  0
   -0.0270   -1.6380   -3.4360 H   0  0  0  0  0  0  0  0  0  0  0  0
   -0.1380    0.6680   -4.3420 H   0  0  0  0  0  0  0  0  0  0  0  0
   -0.5770    2.5780   -2.8220 H   0  0  0  0  0  0  0  0  0  0  0  0
  1 28  1  0  0  0  0
  1 29  1  0  0  0  0
  1 30  1  0  0  0  0
  1  2  1  0  0  0  0
  2  3  1  0  0  0  0
  3  4  1  0  0  0  0
  4  5  2  0  0  0  0
  5  6  1  0  0  0  0
  6  2  2  0  0  0  0
  5  7  1  0  0  0  0
  7  8  1  0  0  0  0
  8  9  2  0  0  0  0
  9 31  1  0  0  0  0
  9 10  1  0  0  0  0
 10 11  1  0  0  0  0
 11  7  2  0  0  0  0
 11 12  1  0  0  0  0
 12 32  1  0  0  0  0
 12 33  1  0  0  0  0
 12 13  1  0  0  0  0
 13 14  2  0  0  0  0
 14 15  1  0  0  0  0
 15 16  2  0  0  0  0
 16 34  1  0  0  0  0
 16 17  1  0  0  0  0
 17 35  1  0  0  0  0
 17 18  2  0  0  0  0
 18 36  1  0  0  0  0
 18 19  1  0  0  0  0
 19 37  1  0  0  0  0
 19 20  2  0  0  0  0
 20 15  1  0  0  0  0
 20 38  1  0  0  0  0
 14 21  1  0  0  0  0
 21 22  2  0  0  0  0
 22 23  1  0  0  0  0
 22 24  1  0  0  0  0
 24 39  1  0  0  0  0
 24 25  2  0  0  0  0
 25 40  1  0  0  0  0
 25 26  1  0  0  0  0
 26 41  1  0  0  0  0
 26 27  2  0  0  0  0
 27 10  1  0  0  0  0
 27 21  1  0  0  0  0
M  END
>  <LOGBIO>
8.8900

>  <PRED_LOGBIO>
8.2700

>  <XV_RES>
0.7200

>  <WHL_TMPL>
3

>  <ANCH>
1-35;14-12

$$$$
ROW105
  -MTS-   01071502053D 0   0.00000     0.00000     0

 51 54  0  0  0  0  0  0  0  0999 V2000
    1.5780    1.7030   -3.2090 C   0  0  0  0  0  0  0  0  0  0  0  0
    2.1320    1.5200   -1.7990 C   0  0  0  0  0  0  0  0  0  0  0  0
    2.1930    2.8600   -1.1040 C   0  0  0  0  0  0  0  0  0  0  0  0
    3.2710    3.2970   -0.7060 O   0  0  0  0  0  0  0  0  0  0  0  0
    1.0810    3.5670   -0.9240 N   0  0  0  0  0  0  0  0  0  0  0  0
   -0.2330    3.0350   -1.4120 C   0  0  0  0  0  0  0  0  0  0  0  0
    1.1400    4.8700   -0.2460 C   0  0  0  0  0  0  0  0  0  0  0  0
   -0.2410    5.2550    0.2270 C   0  0  0  0  0  0  0  0  0  0  0  0
   -1.0870    5.9920   -0.6100 C   0  0  0  0  0  0  0  0  0  0  0  0
   -2.3680    6.3490   -0.1720 C   0  0  0  0  0  0  0  0  0  0  0  0
   -2.8030    5.9690    1.1030 C   0  0  0  0  0  0  0  0  0  0  0  0
   -1.9560    5.2310    1.9400 C   0  0  0  0  0  0  0  0  0  0  0  0
   -0.6760    4.8750    1.5020 C   0  0  0  0  0  0  0  0  0  0  0  0
    3.5190    0.9290   -1.8750 C   0  0  0  0  0  0  0  0  0  0  0  0
    4.3980    1.1090   -2.8700 C   0  0  0  0  0  0  0  0  0  0  0  0
    5.5550    0.3890   -2.5480 N   0  0  0  0  0  0  0  0  0  0  0  0
    5.3570   -0.2010   -1.3840 C   0  0  0  0  0  0  0  0  0  0  0  0
    6.2110   -1.0790   -0.5540 C   0  0  0  0  0  0  0  0  0  0  0  0
    7.7950   -1.4960   -1.0810 Cl  0  0  0  0  0  0  0  0  0  0  0  0
    5.7430   -1.5460    0.6120 C   0  0  0  0  0  0  0  0  0  0  0  0
    4.3760   -1.1660    1.0330 C   0  0  0  0  0  0  0  0  0  0  0  0
    3.7420   -1.7470    2.5220 Cl  0  0  0  0  0  0  0  0  0  0  0  0
    3.6320   -0.3690    0.2540 C   0  0  0  0  0  0  0  0  0  0  0  0
    4.1000    0.1150   -0.9390 N   0  0  0  0  0  0  0  0  0  0  0  0
    4.1850    1.9200   -4.0900 C   0  0  0  0  0  0  0  0  0  0  0  0
    5.0270    3.0040   -4.3650 C   0  0  0  0  0  0  0  0  0  0  0  0
    4.8250    3.7720   -5.5190 C   0  0  0  0  0  0  0  0  0  0  0  0
    3.7810    3.4550   -6.3960 C   0  0  0  0  0  0  0  0  0  0  0  0
    3.5300    4.4090   -7.8290 Cl  0  0  0  0  0  0  0  0  0  0  0  0
    2.9390    2.3720   -6.1200 C   0  0  0  0  0  0  0  0  0  0  0  0
    3.1410    1.6040   -4.9670 C   0  0  0  0  0  0  0  0  0  0  0  0
    0.5790    2.1290   -3.1540 H   0  0  0  0  0  0  0  0  0  0  0  0
    1.5340    0.7380   -3.7090 H   0  0  0  0  0  0  0  0  0  0  0  0
    2.2270    2.3730   -3.7690 H   0  0  0  0  0  0  0  0  0  0  0  0
    1.4820    0.8510   -1.2380 H   0  0  0  0  0  0  0  0  0  0  0  0
   -1.0510    3.5640   -0.9270 H   0  0  0  0  0  0  0  0  0  0  0  0
   -0.2920    2.0000   -1.0830 H   0  0  0  0  0  0  0  0  0  0  0  0
   -0.2320    3.1440   -2.4940 H   0  0  0  0  0  0  0  0  0  0  0  0
    1.8110    4.8040    0.6080 H   0  0  0  0  0  0  0  0  0  0  0  0
    1.5090    5.6230   -0.9400 H   0  0  0  0  0  0  0  0  0  0  0  0
   -0.7520    6.2850   -1.5940 H   0  0  0  0  0  0  0  0  0  0  0  0
   -3.0210    6.9180   -0.8180 H   0  0  0  0  0  0  0  0  0  0  0  0
   -3.7910    6.2440    1.4410 H   0  0  0  0  0  0  0  0  0  0  0  0
   -2.2920    4.9380    2.9240 H   0  0  0  0  0  0  0  0  0  0  0  0
   -0.0230    4.3060    2.1480 H   0  0  0  0  0  0  0  0  0  0  0  0
    6.3520   -2.1880    1.2320 H   0  0  0  0  0  0  0  0  0  0  0  0
    2.6360   -0.1010    0.5760 H   0  0  0  0  0  0  0  0  0  0  0  0
    5.8320    3.2480   -3.6880 H   0  0  0  0  0  0  0  0  0  0  0  0
    5.4750    4.6080   -5.7310 H   0  0  0  0  0  0  0  0  0  0  0  0
    2.1330    2.1280   -6.7970 H   0  0  0  0  0  0  0  0  0  0  0  0
    2.4910    0.7680   -4.7540 H   0  0  0  0  0  0  0  0  0  0  0  0
  1 32  1  0  0  0  0
  1 33  1  0  0  0  0
  1 34  1  0  0  0  0
  1  2  1  0  0  0  0
  2 35  1  0  0  0  0
  2  3  1  0  0  0  0
  3  4  2  0  0  0  0
  3  5  1  0  0  0  0
  5  6  1  0  0  0  0
  6 36  1  0  0  0  0
  6 37  1  0  0  0  0
  6 38  1  0  0  0  0
  5  7  1  0  0  0  0
  7 39  1  0  0  0  0
  7 40  1  0  0  0  0
  7  8  1  0  0  0  0
  8  9  2  0  0  0  0
  9 41  1  0  0  0  0
  9 10  1  0  0  0  0
 10 42  1  0  0  0  0
 10 11  2  0  0  0  0
 11 43  1  0  0  0  0
 11 12  1  0  0  0  0
 12 44  1  0  0  0  0
 12 13  2  0  0  0  0
 13  8  1  0  0  0  0
 13 45  1  0  0  0  0
  2 14  1  0  0  0  0
 14 15  2  0  0  0  0
 15 16  1  0  0  0  0
 16 17  2  0  0  0  0
 17 18  1  0  0  0  0
 18 19  1  0  0  0  0
 18 20  2  0  0  0  0
 20 46  1  0  0  0  0
 20 21  1  0  0  0  0
 21 22  1  0  0  0  0
 21 23  2  0  0  0  0
 23 47  1  0  0  0  0
 23 24  1  0  0  0  0
 24 14  1  0  0  0  0
 24 17  1  0  0  0  0
 15 25  1  0  0  0  0
 25 26  2  0  0  0  0
 26 48  1  0  0  0  0
 26 27  1  0  0  0  0
 27 49  1  0  0  0  0
 27 28  2  0  0  0  0
 28 29  1  0  0  0  0
 28 30  1  0  0  0  0
 30 50  1  0  0  0  0
 30 31  2  0  0  0  0
 31 25  1  0  0  0  0
 31 51  1  0  0  0  0
M  END
>  <LOGBIO>
5.0000

>  <PRED_LOGBIO>
5.3300

>  <XV_RES>
-1.1840

>  <WHL_TMPL>
2

>  <ANCH>
36-41;9-10

$$$$
ROW106
  -MTS-   01071502053D 0   0.00000     0.00000     0

 49 53  0  0  0  0  0  0  0  0999 V2000
    4.7240   -1.9990    0.7890 Cl  0  0  0  0  0  0  0  0  0  0  0  0
    4.1710   -0.8370    1.9300 C   0  0  0  0  0  0  0  0  0  0  0  0
    4.7670   -0.7860    3.2830 C   0  0  0  0  0  0  0  0  0  0  0  0
    4.3160    0.1300    4.1510 C   0  0  0  0  0  0  0  0  0  0  0  0
    4.9820    0.2240    5.7350 Cl  0  0  0  0  0  0  0  0  0  0  0  0
    3.2420    1.0600    3.7380 C   0  0  0  0  0  0  0  0  0  0  0  0
    2.6210    2.0380    4.3710 N   0  0  0  0  0  0  0  0  0  0  0  0
    1.6810    2.5920    3.4950 C   0  0  0  0  0  0  0  0  0  0  0  0
    1.7620    1.9220    2.3370 C   0  0  0  0  0  0  0  0  0  0  0  0
    0.9310    2.1790    1.1030 C   0  0  0  0  0  0  0  0  0  0  0  0
    1.6330    3.1870    0.2250 C   0  0  0  0  0  0  0  0  0  0  0  0
    2.7150    3.6570    0.5720 O   0  0  0  0  0  0  0  0  0  0  0  0
    1.0810    3.5670   -0.9240 N   0  0  0  0  0  0  0  0  0  0  0  0
   -0.2070    3.0450   -1.4020 C   0  0  0  0  0  0  0  0  0  0  0  0
   -1.2320    4.1710   -1.6400 C   0  0  0  0  0  0  0  0  0  0  0  0
   -0.6370    5.3780   -2.3240 C   0  0  0  0  0  0  0  0  0  0  0  0
   -1.5010    6.3320   -2.8770 C   0  0  0  0  0  0  0  0  0  0  0  0
   -0.9790    7.4620   -3.5180 C   0  0  0  0  0  0  0  0  0  0  0  0
    0.4070    7.6380   -3.6050 C   0  0  0  0  0  0  0  0  0  0  0  0
    1.2710    6.6850   -3.0530 C   0  0  0  0  0  0  0  0  0  0  0  0
    0.7490    5.5550   -2.4120 C   0  0  0  0  0  0  0  0  0  0  0  0
    1.7060    4.5450   -1.8260 C   0  0  0  0  0  0  0  0  0  0  0  0
    2.7310    0.9620    2.4710 N   0  0  0  0  0  0  0  0  0  0  0  0
    3.1990    0.0220    1.5920 C   0  0  0  0  0  0  0  0  0  0  0  0
    0.7630    3.7150    3.7920 C   0  0  0  0  0  0  0  0  0  0  0  0
   -0.6220    3.5260    3.7170 C   0  0  0  0  0  0  0  0  0  0  0  0
   -1.4900    4.5880    3.9980 C   0  0  0  0  0  0  0  0  0  0  0  0
   -0.9720    5.8390    4.3550 C   0  0  0  0  0  0  0  0  0  0  0  0
    0.4130    6.0280    4.4300 C   0  0  0  0  0  0  0  0  0  0  0  0
    1.2810    4.9660    4.1490 C   0  0  0  0  0  0  0  0  0  0  0  0
    5.5510   -1.4740    3.5660 H   0  0  0  0  0  0  0  0  0  0  0  0
   -0.0420    2.5670    1.3940 H   0  0  0  0  0  0  0  0  0  0  0  0
    0.8010    1.2480    0.5530 H   0  0  0  0  0  0  0  0  0  0  0  0
   -0.6070    2.4350   -0.5950 H   0  0  0  0  0  0  0  0  0  0  0  0
   -0.0480    2.5330   -2.3490 H   0  0  0  0  0  0  0  0  0  0  0  0
   -1.5410    4.5080   -0.6530 H   0  0  0  0  0  0  0  0  0  0  0  0
   -2.0220    3.7750   -2.2740 H   0  0  0  0  0  0  0  0  0  0  0  0
   -2.5700    6.1950   -2.8090 H   0  0  0  0  0  0  0  0  0  0  0  0
   -1.6450    8.1970   -3.9440 H   0  0  0  0  0  0  0  0  0  0  0  0
    0.8100    8.5100   -4.1000 H   0  0  0  0  0  0  0  0  0  0  0  0
    2.3400    6.8220   -3.1200 H   0  0  0  0  0  0  0  0  0  0  0  0
    2.3960    5.1170   -1.2090 H   0  0  0  0  0  0  0  0  0  0  0  0
    2.1650    4.0040   -2.6510 H   0  0  0  0  0  0  0  0  0  0  0  0
    2.7740   -0.0280    0.6000 H   0  0  0  0  0  0  0  0  0  0  0  0
   -1.0210    2.5610    3.4420 H   0  0  0  0  0  0  0  0  0  0  0  0
   -2.5580    4.4420    3.9400 H   0  0  0  0  0  0  0  0  0  0  0  0
   -1.6420    6.6580    4.5720 H   0  0  0  0  0  0  0  0  0  0  0  0
    0.8120    6.9930    4.7050 H   0  0  0  0  0  0  0  0  0  0  0  0
    2.3490    5.1120    4.2070 H   0  0  0  0  0  0  0  0  0  0  0  0
  1  2  1  0  0  0  0
  2  3  1  0  0  0  0
  3 31  1  0  0  0  0
  3  4  2  0  0  0  0
  4  5  1  0  0  0  0
  4  6  1  0  0  0  0
  6  7  2  0  0  0  0
  7  8  1  0  0  0  0
  8  9  2  0  0  0  0
  9 10  1  0  0  0  0
 10 32  1  0  0  0  0
 10 33  1  0  0  0  0
 10 11  1  0  0  0  0
 11 12  2  0  0  0  0
 11 13  1  0  0  0  0
 13 14  1  0  0  0  0
 14 34  1  0  0  0  0
 14 35  1  0  0  0  0
 14 15  1  0  0  0  0
 15 36  1  0  0  0  0
 15 37  1  0  0  0  0
 15 16  1  0  0  0  0
 16 17  1  0  0  0  0
 17 38  1  0  0  0  0
 17 18  2  0  0  0  0
 18 39  1  0  0  0  0
 18 19  1  0  0  0  0
 19 40  1  0  0  0  0
 19 20  2  0  0  0  0
 20 41  1  0  0  0  0
 20 21  1  0  0  0  0
 21 16  2  0  0  0  0
 21 22  1  0  0  0  0
 22 13  1  0  0  0  0
 22 42  1  0  0  0  0
 22 43  1  0  0  0  0
  9 23  1  0  0  0  0
 23  6  1  0  0  0  0
 23 24  1  0  0  0  0
 24  2  2  0  0  0  0
 24 44  1  0  0  0  0
  8 25  1  0  0  0  0
 25 26  2  0  0  0  0
 26 45  1  0  0  0  0
 26 27  1  0  0  0  0
 27 46  1  0  0  0  0
 27 28  2  0  0  0  0
 28 47  1  0  0  0  0
 28 29  1  0  0  0  0
 29 48  1  0  0  0  0
 29 30  2  0  0  0  0
 30 25  1  0  0  0  0
 30 49  1  0  0  0  0
M  END
>  <LOGBIO>
5.0000

>  <PRED_LOGBIO>
4.7200

>  <XV_RES>
0.0000

>  <WHL_TMPL>
2

>  <ANCH>
36-41;16-17

$$$$
ROW107
  -MTS-   01071502053D 0   0.00000     0.00000     0

 55 57  0  0  0  0  0  0  0  0999 V2000
    3.5220   -1.6590    0.0050 C   0  0  0  0  0  0  0  0  0  0  0  0
    2.3430   -0.7120   -0.1970 C   0  0  0  0  0  0  0  0  0  0  0  0
    2.7640    0.7100    0.1690 C   0  0  0  0  0  0  0  0  0  0  0  0
    1.6280    1.6230   -0.0250 N   0  0  0  0  0  0  0  0  0  0  0  0
    0.3400    1.1010   -0.5050 C   0  0  0  0  0  0  0  0  0  0  0  0
    0.4500   -0.4070   -0.7230 C   0  0  0  0  0  0  0  0  0  0  0  0
   -0.8860   -0.9480   -1.2210 C   0  0  0  0  0  0  0  0  0  0  0  0
    1.7650    2.9200    0.2340 C   0  0  0  0  0  0  0  0  0  0  0  0
    3.0790    3.4520    0.7230 O   0  0  0  0  0  0  0  0  0  0  0  0
    0.5980    3.8570    0.0350 C   0  0  0  0  0  0  0  0  0  0  0  0
    0.3280    4.0190   -1.4420 C   0  0  0  0  0  0  0  0  0  0  0  0
   -0.4940    3.2610   -2.1800 C   0  0  0  0  0  0  0  0  0  0  0  0
   -0.4530    3.7470   -3.4920 N   0  0  0  0  0  0  0  0  0  0  0  0
    0.3780    4.7720   -3.5220 C   0  0  0  0  0  0  0  0  0  0  0  0
    0.8260    5.6770   -4.6030 C   0  0  0  0  0  0  0  0  0  0  0  0
    0.3500    5.5190   -5.8780 N   0  0  0  0  0  0  0  0  0  0  0  0
   -0.8700    6.3230   -6.0480 C   0  0  0  0  0  0  0  0  0  0  0  0
    1.7020    6.6520   -4.3250 C   0  0  0  0  0  0  0  0  0  0  0  0
    2.2140    6.8190   -2.9470 C   0  0  0  0  0  0  0  0  0  0  0  0
    1.7760    5.9720   -2.0060 C   0  0  0  0  0  0  0  0  0  0  0  0
    0.8810    4.9660   -2.2620 N   0  0  0  0  0  0  0  0  0  0  0  0
   -1.3000    2.1180   -1.6960 C   0  0  0  0  0  0  0  0  0  0  0  0
   -2.6950    2.1470   -1.8090 C   0  0  0  0  0  0  0  0  0  0  0  0
   -3.4570    1.0650   -1.3510 C   0  0  0  0  0  0  0  0  0  0  0  0
   -2.8240   -0.0450   -0.7800 C   0  0  0  0  0  0  0  0  0  0  0  0
   -3.7710   -1.3890   -0.2100 Cl  0  0  0  0  0  0  0  0  0  0  0  0
   -1.4290   -0.0740   -0.6660 C   0  0  0  0  0  0  0  0  0  0  0  0
   -0.6670    1.0080   -1.1240 C   0  0  0  0  0  0  0  0  0  0  0  0
    3.8370   -1.6310    1.0460 H   0  0  0  0  0  0  0  0  0  0  0  0
    3.2230   -2.6720   -0.2560 H   0  0  0  0  0  0  0  0  0  0  0  0
    4.3480   -1.3510   -0.6320 H   0  0  0  0  0  0  0  0  0  0  0  0
    1.5170   -1.0210    0.4400 H   0  0  0  0  0  0  0  0  0  0  0  0
    2.0280   -0.7410   -1.2380 H   0  0  0  0  0  0  0  0  0  0  0  0
    3.5900    1.0190   -0.4670 H   0  0  0  0  0  0  0  0  0  0  0  0
    3.0780    0.7390    1.2110 H   0  0  0  0  0  0  0  0  0  0  0  0
   -0.4320    1.3050    0.2340 H   0  0  0  0  0  0  0  0  0  0  0  0
    0.0800    1.5850   -1.4440 H   0  0  0  0  0  0  0  0  0  0  0  0
    1.2230   -0.6110   -1.4620 H   0  0  0  0  0  0  0  0  0  0  0  0
    0.7110   -0.8910    0.2160 H   0  0  0  0  0  0  0  0  0  0  0  0
   -1.1470   -0.4640   -2.1600 H   0  0  0  0  0  0  0  0  0  0  0  0
   -0.8080   -2.0220   -1.3760 H   0  0  0  0  0  0  0  0  0  0  0  0
   -1.6580   -0.7450   -0.4820 H   0  0  0  0  0  0  0  0  0  0  0  0
   -0.2840    3.4460    0.5220 H   0  0  0  0  0  0  0  0  0  0  0  0
    0.8330    4.8270    0.4690 H   0  0  0  0  0  0  0  0  0  0  0  0
    0.1360    4.5460   -6.0400 H   0  0  0  0  0  0  0  0  0  0  0  0
   -1.6230    5.9940   -5.3360 H   0  0  0  0  0  0  0  0  0  0  0  0
   -1.2480    6.1980   -7.0610 H   0  0  0  0  0  0  0  0  0  0  0  0
   -0.6400    7.3720   -5.8740 H   0  0  0  0  0  0  0  0  0  0  0  0
    2.0340    7.3180   -5.1080 H   0  0  0  0  0  0  0  0  0  0  0  0
    2.9200    7.6000   -2.7060 H   0  0  0  0  0  0  0  0  0  0  0  0
    2.1450    6.0870   -0.9970 H   0  0  0  0  0  0  0  0  0  0  0  0
   -3.1830    3.0030   -2.2500 H   0  0  0  0  0  0  0  0  0  0  0  0
   -4.5330    1.0870   -1.4390 H   0  0  0  0  0  0  0  0  0  0  0  0
   -0.9410   -0.9300   -0.2250 H   0  0  0  0  0  0  0  0  0  0  0  0
    0.4090    0.9860   -1.0370 H   0  0  0  0  0  0  0  0  0  0  0  0
  1 29  1  0  0  0  0
  1 30  1  0  0  0  0
  1 31  1  0  0  0  0
  1  2  1  0  0  0  0
  2 32  1  0  0  0  0
  2 33  1  0  0  0  0
  2  3  1  0  0  0  0
  3 34  1  0  0  0  0
  3 35  1  0  0  0  0
  3  4  1  0  0  0  0
  4  5  1  0  0  0  0
  5 36  1  0  0  0  0
  5 37  1  0  0  0  0
  5  6  1  0  0  0  0
  6 38  1  0  0  0  0
  6 39  1  0  0  0  0
  6  7  1  0  0  0  0
  7 40  1  0  0  0  0
  7 41  1  0  0  0  0
  7 42  1  0  0  0  0
  4  8  1  0  0  0  0
  8  9  2  0  0  0  0
  8 10  1  0  0  0  0
 10 43  1  0  0  0  0
 10 44  1  0  0  0  0
 10 11  1  0  0  0  0
 11 12  2  0  0  0  0
 12 13  1  0  0  0  0
 13 14  2  0  0  0  0
 14 15  1  0  0  0  0
 15 16  1  0  0  0  0
 16 45  1  0  0  0  0
 16 17  1  0  0  0  0
 17 46  1  0  0  0  0
 17 47  1  0  0  0  0
 17 48  1  0  0  0  0
 15 18  2  0  0  0  0
 18 49  1  0  0  0  0
 18 19  1  0  0  0  0
 19 50  1  0  0  0  0
 19 20  2  0  0  0  0
 20 51  1  0  0  0  0
 20 21  1  0  0  0  0
 21 11  1  0  0  0  0
 21 14  1  0  0  0  0
 12 22  1  0  0  0  0
 22 23  2  0  0  0  0
 23 52  1  0  0  0  0
 23 24  1  0  0  0  0
 24 53  1  0  0  0  0
 24 25  2  0  0  0  0
 25 26  1  0  0  0  0
 25 27  1  0  0  0  0
 27 54  1  0  0  0  0
 27 28  2  0  0  0  0
 28 22  1  0  0  0  0
 28 55  1  0  0  0  0
M  END
>  <LOGBIO>
4.0000

>  <PRED_LOGBIO>
5.0100

>  <XV_RES>
0.0000

>  <WHL_TMPL>
2

>  <ANCH>
34-35;22-23

$$$$
ROW108
  -MTS-   01071502053D 0   0.00000     0.00000     0

 36 38  0  0  0  0  0  0  0  0999 V2000
    6.5180   -0.6740   -2.2470 C   0  0  0  0  0  0  0  0  0  0  0  0
    6.0090   -0.8480   -0.8180 C   0  0  0  0  0  0  0  0  0  0  0  0
    4.5140   -1.0590   -0.8390 C   0  0  0  0  0  0  0  0  0  0  0  0
    3.6850   -0.1590   -0.2920 C   0  0  0  0  0  0  0  0  0  0  0  0
    2.3260   -0.3280   -0.2980 N   0  0  0  0  0  0  0  0  0  0  0  0
    1.2950    0.4340    0.1860 C   0  0  0  0  0  0  0  0  0  0  0  0
    0.1470   -0.2000   -0.0890 C   0  0  0  0  0  0  0  0  0  0  0  0
    0.4690   -1.3850   -0.7600 N   0  0  0  0  0  0  0  0  0  0  0  0
    1.7820   -1.4450   -0.8770 C   0  0  0  0  0  0  0  0  0  0  0  0
    2.6140   -2.4090   -1.4590 N   0  0  0  0  0  0  0  0  0  0  0  0
    3.9250   -2.2640   -1.4630 C   0  0  0  0  0  0  0  0  0  0  0  0
    4.7290   -3.2150   -2.0360 O   0  0  0  0  0  0  0  0  0  0  0  0
    5.1930   -4.2870   -1.2120 C   0  0  0  0  0  0  0  0  0  0  0  0
   -1.6230    0.1060    0.1940 C   0  0  0  0  0  0  0  0  0  0  0  0
   -1.9850    1.1260    0.7790 O   0  0  0  0  0  0  0  0  0  0  0  0
   -2.6280   -0.8720   -0.2790 C   0  0  0  0  0  0  0  0  0  0  0  0
   -3.0340   -1.9180    0.5570 C   0  0  0  0  0  0  0  0  0  0  0  0
   -3.9850   -2.8440    0.1090 C   0  0  0  0  0  0  0  0  0  0  0  0
   -4.5280   -2.7230   -1.1750 C   0  0  0  0  0  0  0  0  0  0  0  0
   -4.1220   -1.6760   -2.0120 C   0  0  0  0  0  0  0  0  0  0  0  0
   -3.1710   -0.7510   -1.5640 C   0  0  0  0  0  0  0  0  0  0  0  0
    6.2850   -1.5650   -2.8250 H   0  0  0  0  0  0  0  0  0  0  0  0
    7.5950   -0.5220   -2.2320 H   0  0  0  0  0  0  0  0  0  0  0  0
    6.0360    0.1890   -2.7010 H   0  0  0  0  0  0  0  0  0  0  0  0
    6.4910   -1.7110   -0.3640 H   0  0  0  0  0  0  0  0  0  0  0  0
    6.2420    0.0440   -0.2400 H   0  0  0  0  0  0  0  0  0  0  0  0
    4.1010    0.7260    0.1670 H   0  0  0  0  0  0  0  0  0  0  0  0
    1.3920    1.3800    0.6990 H   0  0  0  0  0  0  0  0  0  0  0  0
    4.3410   -4.8370   -0.8180 H   0  0  0  0  0  0  0  0  0  0  0  0
    5.8150   -4.9560   -1.8030 H   0  0  0  0  0  0  0  0  0  0  0  0
    5.7760   -3.8840   -0.3860 H   0  0  0  0  0  0  0  0  0  0  0  0
   -2.6150   -2.0120    1.5480 H   0  0  0  0  0  0  0  0  0  0  0  0
   -4.2990   -3.6510    0.7540 H   0  0  0  0  0  0  0  0  0  0  0  0
   -5.2620   -3.4360   -1.5210 H   0  0  0  0  0  0  0  0  0  0  0  0
   -4.5410   -1.5830   -3.0030 H   0  0  0  0  0  0  0  0  0  0  0  0
   -2.8580    0.0560   -2.2090 H   0  0  0  0  0  0  0  0  0  0  0  0
  1 22  1  0  0  0  0
  1 23  1  0  0  0  0
  1 24  1  0  0  0  0
  1  2  1  0  0  0  0
  2 25  1  0  0  0  0
  2 26  1  0  0  0  0
  2  3  1  0  0  0  0
  3  4  2  0  0  0  0
  4 27  1  0  0  0  0
  4  5  1  0  0  0  0
  5  6  1  0  0  0  0
  6 28  1  0  0  0  0
  6  7  2  0  0  0  0
  7  8  1  0  0  0  0
  8  9  2  0  0  0  0
  9  5  1  0  0  0  0
  9 10  1  0  0  0  0
 10 11  2  0  0  0  0
 11  3  1  0  0  0  0
 11 12  1  0  0  0  0
 12 13  1  0  0  0  0
 13 29  1  0  0  0  0
 13 30  1  0  0  0  0
 13 31  1  0  0  0  0
  7 14  1  0  0  0  0
 14 15  2  0  0  0  0
 14 16  1  0  0  0  0
 16 17  2  0  0  0  0
 17 32  1  0  0  0  0
 17 18  1  0  0  0  0
 18 33  1  0  0  0  0
 18 19  2  0  0  0  0
 19 34  1  0  0  0  0
 19 20  1  0  0  0  0
 20 35  1  0  0  0  0
 20 21  2  0  0  0  0
 21 16  1  0  0  0  0
 21 36  1  0  0  0  0
M  END
>  <LOGBIO>
5.8200

>  <PRED_LOGBIO>
6.7400

>  <XV_RES>
0.0000

>  <WHL_TMPL>
2

>  <ANCH>
2-4;9-8

$$$$
ROW109
  -MTS-   01071502053D 0   0.00000     0.00000     0

 38 41  0  0  0  0  0  0  0  0999 V2000
   -0.5720    3.2120   -0.4360 O   0  0  0  0  0  0  0  0  0  0  0  0
   -0.3810    1.9520    0.0660 C   0  0  0  0  0  0  0  0  0  0  0  0
   -0.4960    0.8770   -0.7250 C   0  0  0  0  0  0  0  0  0  0  0  0
   -0.9440    1.0460   -2.1250 C   0  0  0  0  0  0  0  0  0  0  0  0
   -0.1180    1.2360   -3.0170 O   0  0  0  0  0  0  0  0  0  0  0  0
   -2.2400    0.9940   -2.4200 N   0  0  0  0  0  0  0  0  0  0  0  0
   -2.6690    1.1560   -3.7580 C   0  0  0  0  0  0  0  0  0  0  0  0
   -2.7930    0.0390   -4.5940 C   0  0  0  0  0  0  0  0  0  0  0  0
   -3.2170    0.1990   -5.9180 C   0  0  0  0  0  0  0  0  0  0  0  0
   -3.5170    1.4760   -6.4080 C   0  0  0  0  0  0  0  0  0  0  0  0
   -3.3930    2.5930   -5.5720 C   0  0  0  0  0  0  0  0  0  0  0  0
   -2.9690    2.4320   -4.2480 C   0  0  0  0  0  0  0  0  0  0  0  0
   -2.8490    3.5090   -3.4420 F   0  0  0  0  0  0  0  0  0  0  0  0
   -0.1820   -0.4780   -0.2190 C   0  0  0  0  0  0  0  0  0  0  0  0
    0.1590   -1.5860   -0.8500 N   0  0  0  0  0  0  0  0  0  0  0  0
    0.3520   -2.6100    0.0850 C   0  0  0  0  0  0  0  0  0  0  0  0
    0.7150   -3.9570   -0.0340 C   0  0  0  0  0  0  0  0  0  0  0  0
    0.8320   -4.7540    1.1100 C   0  0  0  0  0  0  0  0  0  0  0  0
    0.5870   -4.2050    2.3750 C   0  0  0  0  0  0  0  0  0  0  0  0
    0.2250   -2.8580    2.4940 C   0  0  0  0  0  0  0  0  0  0  0  0
    0.1070   -2.0600    1.3490 C   0  0  0  0  0  0  0  0  0  0  0  0
   -0.2310   -0.7030    1.1320 N   0  0  0  0  0  0  0  0  0  0  0  0
   -0.5930    0.4040    2.0280 C   0  0  0  0  0  0  0  0  0  0  0  0
   -0.0350    1.7470    1.5220 C   0  0  0  0  0  0  0  0  0  0  0  0
   -1.5020    3.4780   -0.3610 H   0  0  0  0  0  0  0  0  0  0  0  0
   -2.9180    0.8380   -1.6880 H   0  0  0  0  0  0  0  0  0  0  0  0
   -2.5610   -0.9460   -4.2160 H   0  0  0  0  0  0  0  0  0  0  0  0
   -3.3120   -0.6620   -6.5630 H   0  0  0  0  0  0  0  0  0  0  0  0
   -3.8440    1.6000   -7.4290 H   0  0  0  0  0  0  0  0  0  0  0  0
   -3.6240    3.5780   -5.9500 H   0  0  0  0  0  0  0  0  0  0  0  0
    0.9040   -4.3800   -1.0090 H   0  0  0  0  0  0  0  0  0  0  0  0
    1.1120   -5.7930    1.0180 H   0  0  0  0  0  0  0  0  0  0  0  0
    0.6770   -4.8200    3.2580 H   0  0  0  0  0  0  0  0  0  0  0  0
    0.0350   -2.4340    3.4690 H   0  0  0  0  0  0  0  0  0  0  0  0
   -0.0970    0.2050    2.9760 H   0  0  0  0  0  0  0  0  0  0  0  0
   -1.6770    0.4850    2.0670 H   0  0  0  0  0  0  0  0  0  0  0  0
   -0.5540    2.5270    2.0760 H   0  0  0  0  0  0  0  0  0  0  0  0
    1.0480    1.7250    1.6210 H   0  0  0  0  0  0  0  0  0  0  0  0
  1 25  1  0  0  0  0
  1  2  1  0  0  0  0
  2  3  2  0  0  0  0
  3  4  1  0  0  0  0
  4  5  2  0  0  0  0
  4  6  1  0  0  0  0
  6 26  1  0  0  0  0
  6  7  1  0  0  0  0
  7  8  2  0  0  0  0
  8 27  1  0  0  0  0
  8  9  1  0  0  0  0
  9 28  1  0  0  0  0
  9 10  2  0  0  0  0
 10 29  1  0  0  0  0
 10 11  1  0  0  0  0
 11 30  1  0  0  0  0
 11 12  2  0  0  0  0
 12  7  1  0  0  0  0
 12 13  1  0  0  0  0
  3 14  1  0  0  0  0
 14 15  2  0  0  0  0
 15 16  1  0  0  0  0
 16 17  2  0  0  0  0
 17 31  1  0  0  0  0
 17 18  1  0  0  0  0
 18 32  1  0  0  0  0
 18 19  2  0  0  0  0
 19 33  1  0  0  0  0
 19 20  1  0  0  0  0
 20 34  1  0  0  0  0
 20 21  2  0  0  0  0
 21 16  1  0  0  0  0
 21 22  1  0  0  0  0
 22 14  1  0  0  0  0
 22 23  1  0  0  0  0
 23 35  1  0  0  0  0
 23 36  1  0  0  0  0
 23 24  1  0  0  0  0
 24  2  1  0  0  0  0
 24 37  1  0  0  0  0
 24 38  1  0  0  0  0
M  END
>  <LOGBIO>
8.8500

>  <PRED_LOGBIO>
7.4700

>  <XV_RES>
0.0000

>  <WHL_TMPL>
2

>  <ANCH>
14-15;21-20

$$$$
ROW111
  -MTS-   01071502053D 0   0.00000     0.00000     0

 36 38  0  0  0  0  0  0  0  0999 V2000
    6.5690    0.5010   -0.6860 C   0  0  0  0  0  0  0  0  0  0  0  0
    6.0950   -0.9370   -0.8740 C   0  0  0  0  0  0  0  0  0  0  0  0
    4.6030   -1.1680   -0.9040 C   0  0  0  0  0  0  0  0  0  0  0  0
    3.7680   -0.3290   -0.2760 C   0  0  0  0  0  0  0  0  0  0  0  0
    4.3340    0.8570    0.4690 C   0  0  0  0  0  0  0  0  0  0  0  0
    2.4130   -0.5240   -0.2940 N   0  0  0  0  0  0  0  0  0  0  0  0
    1.3840    0.1870    0.2660 C   0  0  0  0  0  0  0  0  0  0  0  0
    0.2360   -0.4280   -0.0490 C   0  0  0  0  0  0  0  0  0  0  0  0
    0.5570   -1.5500   -0.8240 N   0  0  0  0  0  0  0  0  0  0  0  0
    1.8690   -1.5910   -0.9600 C   0  0  0  0  0  0  0  0  0  0  0  0
    2.7210   -2.4810   -1.6240 N   0  0  0  0  0  0  0  0  0  0  0  0
    4.0320   -2.3250   -1.6290 C   0  0  0  0  0  0  0  0  0  0  0  0
    4.8430   -3.2110   -2.2870 O   0  0  0  0  0  0  0  0  0  0  0  0
    5.3270   -4.3440   -1.5620 C   0  0  0  0  0  0  0  0  0  0  0  0
   -1.1240    0.0000    0.3490 C   0  0  0  0  0  0  0  0  0  0  0  0
   -2.2660   -0.5900    0.0490 N   0  0  0  0  0  0  0  0  0  0  0  0
   -3.4400   -0.0040    0.5370 C   0  0  0  0  0  0  0  0  0  0  0  0
   -4.7980   -0.6000    0.2520 C   0  0  0  0  0  0  0  0  0  0  0  0
   -3.3020    1.1090    1.2690 C   0  0  0  0  0  0  0  0  0  0  0  0
   -1.5590    1.4100    1.3260 S   0  0  0  0  0  0  0  0  0  0  0  0
    6.1950    1.1160   -1.5010 H   0  0  0  0  0  0  0  0  0  0  0  0
    7.6570    0.5270   -0.6820 H   0  0  0  0  0  0  0  0  0  0  0  0
    6.1950    0.8850    0.2610 H   0  0  0  0  0  0  0  0  0  0  0  0
    6.4470   -1.4700    0.0060 H   0  0  0  0  0  0  0  0  0  0  0  0
    6.5040   -1.2930   -1.8170 H   0  0  0  0  0  0  0  0  0  0  0  0
    3.6840    1.1040    1.3050 H   0  0  0  0  0  0  0  0  0  0  0  0
    4.3990    1.7100   -0.2040 H   0  0  0  0  0  0  0  0  0  0  0  0
    5.3270    0.6120    0.8410 H   0  0  0  0  0  0  0  0  0  0  0  0
    1.4810    1.0850    0.8570 H   0  0  0  0  0  0  0  0  0  0  0  0
    4.4850   -4.9380   -1.2120 H   0  0  0  0  0  0  0  0  0  0  0  0
    5.9530   -4.9510   -2.2130 H   0  0  0  0  0  0  0  0  0  0  0  0
    5.9120   -4.0060   -0.7090 H   0  0  0  0  0  0  0  0  0  0  0  0
   -5.5430    0.1930    0.2250 H   0  0  0  0  0  0  0  0  0  0  0  0
   -5.0540   -1.3110    1.0350 H   0  0  0  0  0  0  0  0  0  0  0  0
   -4.7760   -1.1100   -0.7080 H   0  0  0  0  0  0  0  0  0  0  0  0
   -4.0850    1.6970    1.7260 H   0  0  0  0  0  0  0  0  0  0  0  0
  1 21  1  0  0  0  0
  1 22  1  0  0  0  0
  1 23  1  0  0  0  0
  1  2  1  0  0  0  0
  2 24  1  0  0  0  0
  2 25  1  0  0  0  0
  2  3  1  0  0  0  0
  3  4  2  0  0  0  0
  4  5  1  0  0  0  0
  5 26  1  0  0  0  0
  5 27  1  0  0  0  0
  5 28  1  0  0  0  0
  4  6  1  0  0  0  0
  6  7  1  0  0  0  0
  7 29  1  0  0  0  0
  7  8  2  0  0  0  0
  8  9  1  0  0  0  0
  9 10  2  0  0  0  0
 10  6  1  0  0  0  0
 10 11  1  0  0  0  0
 11 12  2  0  0  0  0
 12  3  1  0  0  0  0
 12 13  1  0  0  0  0
 13 14  1  0  0  0  0
 14 30  1  0  0  0  0
 14 31  1  0  0  0  0
 14 32  1  0  0  0  0
  8 15  1  0  0  0  0
 15 16  2  0  0  0  0
 16 17  1  0  0  0  0
 17 18  1  0  0  0  0
 18 33  1  0  0  0  0
 18 34  1  0  0  0  0
 18 35  1  0  0  0  0
 17 19  2  0  0  0  0
 19 36  1  0  0  0  0
 19 20  1  0  0  0  0
 20 15  1  0  0  0  0
M  END
>  <LOGBIO>
6.9500

>  <PRED_LOGBIO>
6.5700

>  <XV_RES>
0.0000

>  <WHL_TMPL>
2

>  <ANCH>
4-5;8-5

$$$$
ROW112
  -MTS-   01071502053D 0   0.00000     0.00000     0

 32 34  0  0  0  0  0  0  0  0999 V2000
    6.5690    0.5010   -0.6860 C   0  0  0  0  0  0  0  0  0  0  0  0
[truncated: 2,778,657 more chars]
