# Supplementary material for: Template CoMFA Generates Single 3D-QSAR Models that, for Twelve of Twelve Biological Targets, Predict All ChEMBL-Tabulated Affinities
Source: PLoS One. 2015 Jun 12;10(6):e0129307. doi: 10.1371/journal.pone.0129307 (PMC4466312; doi:10.1371/journal.pone.0129307)
Supplement: S10 Text — The zip file contains, in. sdf format, the aligned structures, from the A, B, C, D, and F protocols, of all templates and training sets for the GABAa target. The content of each file is evident from its name. (ZIP) [file pone.0129307.s011.zip › GABAa_D_tmpl.sdf]

flumazenil
  -MTS-   01061522243D 0   0.00000     0.00000     0

 22 24  0  0  0  0  0  0  0  0999 V2000
    1.5650    0.9390   -0.6050 N   0  0  0  0  0  0  0  0  0  0  0  0
    2.8390    0.5940   -0.0960 C   0  0  0  0  0  0  0  0  0  0  0  0
    3.8390    1.3450   -0.7250 C   0  0  0  0  0  0  0  0  0  0  0  0
    5.1810    1.1610   -0.3690 C   0  0  0  0  0  0  0  0  0  0  0  0
    5.5220    0.2260    0.6160 C   0  0  0  0  0  0  0  0  0  0  0  0
    6.8160    0.0490    0.9590 F   0  0  0  0  0  0  0  0  0  0  0  0
    4.5220   -0.5250    1.2450 C   0  0  0  0  0  0  0  0  0  0  0  0
    3.1800   -0.3410    0.8890 C   0  0  0  0  0  0  0  0  0  0  0  0
    2.2880   -1.2280    1.6680 C   0  0  0  0  0  0  0  0  0  0  0  0
    2.8450   -1.9640    2.4810 O   0  0  0  0  0  0  0  0  0  0  0  0
    0.9640   -1.3350    1.6070 N   0  0  0  0  0  0  0  0  0  0  0  0
    0.3650   -2.3180    2.5210 C   0  0  0  0  0  0  0  0  0  0  0  0
    0.0160   -0.6050    0.7520 C   0  0  0  0  0  0  0  0  0  0  0  0
    0.3260    0.4560   -0.2770 C   0  0  0  0  0  0  0  0  0  0  0  0
   -0.5800    1.0910   -1.0320 C   0  0  0  0  0  0  0  0  0  0  0  0
   -2.0450    0.8800   -1.0050 C   0  0  0  0  0  0  0  0  0  0  0  0
   -2.4890   -0.1930   -0.7200 O   0  0  0  0  0  0  0  0  0  0  0  0
   -2.8800    1.8980   -1.3040 O   0  0  0  0  0  0  0  0  0  0  0  0
   -4.2870    1.6460   -1.2650 C   0  0  0  0  0  0  0  0  0  0  0  0
   -5.0420    2.9200   -1.6320 C   0  0  0  0  0  0  0  0  0  0  0  0
    0.1110    1.9920   -1.8510 N   0  0  0  0  0  0  0  0  0  0  0  0
    1.3980    1.8860   -1.5800 C   0  0  0  0  0  0  0  0  0  0  0  0
  1  2  1  0  0  0  0
  2  3  2  0  0  0  0
  3  4  1  0  0  0  0
  4  5  2  0  0  0  0
  5  6  1  0  0  0  0
  5  7  1  0  0  0  0
  7  8  2  0  0  0  0
  8  2  1  0  0  0  0
  8  9  1  0  0  0  0
  9 10  2  0  0  0  0
  9 11  1  0  0  0  0
 11 12  1  0  0  0  0
 11 13  1  0  0  0  0
 13 14  1  0  0  0  0
 14  1  1  0  0  0  0
 14 15  2  0  0  0  0
 15 16  1  0  0  0  0
 16 17  2  0  0  0  0
 16 18  1  0  0  0  0
 18 19  1  0  0  0  0
 19 20  1  0  0  0  0
 15 21  1  0  0  0  0
 21 22  2  0  0  0  0
 22  1  1  0  0  0  0
M  END
$$$$
xolpidem
  -MTS-   01061522243D 0   0.00000     0.00000     0

 23 25  0  0  0  0  0  0  0  0999 V2000
    1.6090    2.2010    0.1410 N   0  0  0  0  0  0  0  0  0  0  0  0
    2.9710    2.1420    0.0000 C   0  0  0  0  0  0  0  0  0  0  0  0
    3.7940    2.8780    0.7590 C   0  0  0  0  0  0  0  0  0  0  0  0
    5.2900    2.7920    0.5790 C   0  0  0  0  0  0  0  0  0  0  0  0
    3.2070    3.7770    1.7780 C   0  0  0  0  0  0  0  0  0  0  0  0
    1.8780    3.8510    1.9360 C   0  0  0  0  0  0  0  0  0  0  0  0
    1.0170    3.0160    1.0690 C   0  0  0  0  0  0  0  0  0  0  0  0
   -0.2930    2.8720    0.9860 N   0  0  0  0  0  0  0  0  0  0  0  0
   -0.5610    1.9390   -0.0230 C   0  0  0  0  0  0  0  0  0  0  0  0
   -1.9000    1.4770   -0.4520 C   0  0  0  0  0  0  0  0  0  0  0  0
   -2.4870    0.3640    0.1610 C   0  0  0  0  0  0  0  0  0  0  0  0
   -3.7530   -0.0730   -0.2460 C   0  0  0  0  0  0  0  0  0  0  0  0
   -4.4330    0.6040   -1.2660 C   0  0  0  0  0  0  0  0  0  0  0  0
   -5.7990    0.1330   -1.7040 C   0  0  0  0  0  0  0  0  0  0  0  0
   -3.8470    1.7170   -1.8790 C   0  0  0  0  0  0  0  0  0  0  0  0
   -2.5800    2.1540   -1.4720 C   0  0  0  0  0  0  0  0  0  0  0  0
    0.6140    1.5390   -0.5280 C   0  0  0  0  0  0  0  0  0  0  0  0
    0.8060    0.5360   -1.6390 C   0  0  0  0  0  0  0  0  0  0  0  0
    0.9250   -0.8500   -1.0510 C   0  0  0  0  0  0  0  0  0  0  0  0
    0.8590   -1.0090    0.1670 O   0  0  0  0  0  0  0  0  0  0  0  0
    1.1020   -1.8990   -1.8500 N   0  0  0  0  0  0  0  0  0  0  0  0
    1.2180   -3.2480   -1.2770 C   0  0  0  0  0  0  0  0  0  0  0  0
    1.1810   -1.7090   -3.3050 C   0  0  0  0  0  0  0  0  0  0  0  0
  1  2  1  0  0  0  0
  2  3  2  0  0  0  0
  3  4  1  0  0  0  0
  3  5  1  0  0  0  0
  5  6  2  0  0  0  0
  6  7  1  0  0  0  0
  7  1  1  0  0  0  0
  7  8  2  0  0  0  0
  8  9  1  0  0  0  0
  9 10  1  0  0  0  0
 10 11  2  0  0  0  0
 11 12  1  0  0  0  0
 12 13  2  0  0  0  0
 13 14  1  0  0  0  0
 13 15  1  0  0  0  0
 15 16  2  0  0  0  0
 16 10  1  0  0  0  0
  9 17  2  0  0  0  0
 17  1  1  0  0  0  0
 17 18  1  0  0  0  0
 18 19  1  0  0  0  0
 19 20  2  0  0  0  0
 19 21  1  0  0  0  0
 21 22  1  0  0  0  0
 21 23  1  0  0  0  0
M  END
$$$$
flavone
  -MTS-   01061522243D 0   0.00000     0.00000     0

 17 19  0  0  0  0  0  0  0  0999 V2000
    1.5550   -0.8790   -0.8370 C   0  0  0  0  0  0  0  0  0  0  0  0
    0.1880   -0.6860   -0.6530 O   0  0  0  0  0  0  0  0  0  0  0  0
   -0.2920    0.2610    0.2490 C   0  0  0  0  0  0  0  0  0  0  0  0
   -1.7550    0.4220    0.4020 C   0  0  0  0  0  0  0  0  0  0  0  0
   -2.5870   -0.7040    0.4060 C   0  0  0  0  0  0  0  0  0  0  0  0
   -3.9710   -0.5510    0.5510 C   0  0  0  0  0  0  0  0  0  0  0  0
   -4.5230    0.7270    0.6920 C   0  0  0  0  0  0  0  0  0  0  0  0
   -3.6920    1.8530    0.6880 C   0  0  0  0  0  0  0  0  0  0  0  0
   -2.3080    1.7010    0.5430 C   0  0  0  0  0  0  0  0  0  0  0  0
    0.5220    1.0320    0.9820 C   0  0  0  0  0  0  0  0  0  0  0  0
    1.9900    0.8940    0.8500 C   0  0  0  0  0  0  0  0  0  0  0  0
    2.7650    1.5850    1.5090 O   0  0  0  0  0  0  0  0  0  0  0  0
    2.4790   -0.1180   -0.1120 C   0  0  0  0  0  0  0  0  0  0  0  0
    3.8520   -0.3160   -0.3010 C   0  0  0  0  0  0  0  0  0  0  0  0
    4.3000   -1.2770   -1.2150 C   0  0  0  0  0  0  0  0  0  0  0  0
    3.3770   -2.0390   -1.9400 C   0  0  0  0  0  0  0  0  0  0  0  0
    2.0040   -1.8400   -1.7510 C   0  0  0  0  0  0  0  0  0  0  0  0
  1  2  1  0  0  0  0
  2  3  1  0  0  0  0
  3  4  1  0  0  0  0
  4  5  2  0  0  0  0
  5  6  1  0  0  0  0
  6  7  2  0  0  0  0
  7  8  1  0  0  0  0
  8  9  2  0  0  0  0
  9  4  1  0  0  0  0
  3 10  2  0  0  0  0
 10 11  1  0  0  0  0
 11 12  2  0  0  0  0
 11 13  1  0  0  0  0
 13  1  2  0  0  0  0
 13 14  1  0  0  0  0
 14 15  2  0  0  0  0
 15 16  1  0  0  0  0
 16 17  2  0  0  0  0
 17  1  1  0  0  0  0
M  END
$$$$
