# Supplementary material for: Template CoMFA Generates Single 3D-QSAR Models that, for Twelve of Twelve Biological Targets, Predict All ChEMBL-Tabulated Affinities
Source: PLoS One. 2015 Jun 12;10(6):e0129307. doi: 10.1371/journal.pone.0129307 (PMC4466312; doi:10.1371/journal.pone.0129307)
Supplement: S10 Text — The zip file contains, in. sdf format, the aligned structures, from the A, B, C, D, and F protocols, of all templates and training sets for the GABAa target. The content of each file is evident from its name. (ZIP) [file pone.0129307.s011.zip › GABAa_D_trng.sdf]

ROW1
  -MTS-   01071502093D 0   0.00000     0.00000     0

 31 33  0  0  0  0  0  0  0  0999 V2000
   -5.0420    2.9200   -1.6320 C   0  0  0  0  0  0  0  0  0  0  0  0
   -4.2870    1.6460   -1.2650 C   0  0  0  0  0  0  0  0  0  0  0  0
   -4.5830    0.6270   -2.3620 C   0  0  0  0  0  0  0  0  0  0  0  0
   -2.8800    1.8980   -1.3040 O   0  0  0  0  0  0  0  0  0  0  0  0
   -2.0330    0.8650   -1.0010 C   0  0  0  0  0  0  0  0  0  0  0  0
   -1.6250    0.7070    0.2660 C   0  0  0  0  0  0  0  0  0  0  0  0
   -0.7100   -0.4100    0.5910 C   0  0  0  0  0  0  0  0  0  0  0  0
   -0.3050   -1.2860   -0.5320 C   0  0  0  0  0  0  0  0  0  0  0  0
   -0.7790   -1.0280   -1.7580 C   0  0  0  0  0  0  0  0  0  0  0  0
   -1.6250    0.0210   -2.0000 N   0  0  0  0  0  0  0  0  0  0  0  0
    0.5480   -2.2560    0.0070 N   0  0  0  0  0  0  0  0  0  0  0  0
    0.6940   -2.0570    1.3040 C   0  0  0  0  0  0  0  0  0  0  0  0
    1.4620   -2.7580    2.3570 C   0  0  0  0  0  0  0  0  0  0  0  0
    1.4290   -2.3300    3.6260 C   0  0  0  0  0  0  0  0  0  0  0  0
    0.6280   -1.1480    4.0180 C   0  0  0  0  0  0  0  0  0  0  0  0
   -0.0910   -0.4660    3.1160 C   0  0  0  0  0  0  0  0  0  0  0  0
   -0.1070   -0.8750    1.6930 C   0  0  0  0  0  0  0  0  0  0  0  0
   -6.1140    2.7440   -1.5810 H   0  0  0  0  0  0  0  0  0  0  0  0
   -4.8090    3.6530   -0.8630 H   0  0  0  0  0  0  0  0  0  0  0  0
   -4.6970    3.2080   -2.6230 H   0  0  0  0  0  0  0  0  0  0  0  0
   -4.6110    1.2730   -0.2960 H   0  0  0  0  0  0  0  0  0  0  0  0
   -4.0360   -0.2920   -2.1600 H   0  0  0  0  0  0  0  0  0  0  0  0
   -4.2720    1.0300   -3.3240 H   0  0  0  0  0  0  0  0  0  0  0  0
   -5.6500    0.4170   -2.3840 H   0  0  0  0  0  0  0  0  0  0  0  0
   -1.9590    1.3840    1.0380 H   0  0  0  0  0  0  0  0  0  0  0  0
   -0.4860   -1.6660   -2.5790 H   0  0  0  0  0  0  0  0  0  0  0  0
   -1.9580    0.1780   -2.9410 H   0  0  0  0  0  0  0  0  0  0  0  0
    2.0550   -3.6230    2.1000 H   0  0  0  0  0  0  0  0  0  0  0  0
    1.9980   -2.8570    4.3780 H   0  0  0  0  0  0  0  0  0  0  0  0
    0.6240   -0.8300    5.0490 H   0  0  0  0  0  0  0  0  0  0  0  0
   -0.6660    0.3920    3.4310 H   0  0  0  0  0  0  0  0  0  0  0  0
  1 18  1  0  0  0  0
  1 19  1  0  0  0  0
  1 20  1  0  0  0  0
  1  2  1  0  0  0  0
  2 21  1  0  0  0  0
  2  3  1  0  0  0  0
  3 22  1  0  0  0  0
  3 23  1  0  0  0  0
  3 24  1  0  0  0  0
  2  4  1  0  0  0  0
  4  5  1  0  0  0  0
  5  6  2  0  0  0  0
  6 25  1  0  0  0  0
  6  7  1  0  0  0  0
  7  8  1  0  0  0  0
  8  9  2  0  0  0  0
  9 26  1  0  0  0  0
  9 10  1  0  0  0  0
 10  5  1  0  0  0  0
 10 27  1  0  0  0  0
  8 11  1  0  0  0  0
 11 12  2  0  0  0  0
 12 13  1  0  0  0  0
 13 28  1  0  0  0  0
 13 14  2  0  0  0  0
 14 29  1  0  0  0  0
 14 15  1  0  0  0  0
 15 30  1  0  0  0  0
 15 16  2  0  0  0  0
 16 31  1  0  0  0  0
 16 17  1  0  0  0  0
 17  7  2  0  0  0  0
 17 12  1  0  0  0  0
M  END
>  <LOGBIO>
6.3000

>  <PRED_LOGBIO>
7.4300

>  <XV_RES>
-1.2880

>  <WHL_TMPL>
1

>  <ANCH>
26-27;11-5

$$$$
ROW2
  -MTS-   01071502093D 0   0.00000     0.00000     0

 34 38  0  0  0  0  0  0  0  0999 V2000
    1.2600    4.7410    2.9500 C   0  0  0  0  0  0  0  0  0  0  0  0
    1.9040    3.8400    1.9240 C   0  0  0  0  0  0  0  0  0  0  0  0
    3.2980    3.8020    1.8030 C   0  0  0  0  0  0  0  0  0  0  0  0
    3.8960    2.9660    0.8520 C   0  0  0  0  0  0  0  0  0  0  0  0
    3.0990    2.1690    0.0210 C   0  0  0  0  0  0  0  0  0  0  0  0
    1.7050    2.2070    0.1420 C   0  0  0  0  0  0  0  0  0  0  0  0
    1.1080    3.0420    1.0940 C   0  0  0  0  0  0  0  0  0  0  0  0
   -0.2930    2.8720    0.9860 N   0  0  0  0  0  0  0  0  0  0  0  0
   -0.5550    1.9590   -0.0010 C   0  0  0  0  0  0  0  0  0  0  0  0
    0.5880    1.5220   -0.5460 C   0  0  0  0  0  0  0  0  0  0  0  0
    0.5840    0.5990   -1.5590 N   0  0  0  0  0  0  0  0  0  0  0  0
   -0.5850    0.0860   -2.0550 C   0  0  0  0  0  0  0  0  0  0  0  0
   -1.7840    0.4540   -1.5830 C   0  0  0  0  0  0  0  0  0  0  0  0
   -3.1050    0.1050   -1.8920 N   0  0  0  0  0  0  0  0  0  0  0  0
   -3.9380    0.7710   -1.1140 C   0  0  0  0  0  0  0  0  0  0  0  0
   -5.4130    0.7980   -1.0000 C   0  0  0  0  0  0  0  0  0  0  0  0
   -6.0150    1.5870   -0.1000 C   0  0  0  0  0  0  0  0  0  0  0  0
   -5.2310    2.4540    0.8080 C   0  0  0  0  0  0  0  0  0  0  0  0
   -3.8920    2.4800    0.7590 C   0  0  0  0  0  0  0  0  0  0  0  0
   -3.1520    1.6380   -0.2070 C   0  0  0  0  0  0  0  0  0  0  0  0
   -1.8560    1.4480   -0.4890 C   0  0  0  0  0  0  0  0  0  0  0  0
    1.8880    5.6140    3.1110 H   0  0  0  0  0  0  0  0  0  0  0  0
    1.1440    4.2000    3.8860 H   0  0  0  0  0  0  0  0  0  0  0  0
    0.2830    5.0580    2.5910 H   0  0  0  0  0  0  0  0  0  0  0  0
    3.9130    4.4170    2.4430 H   0  0  0  0  0  0  0  0  0  0  0  0
    4.9710    2.9370    0.7580 H   0  0  0  0  0  0  0  0  0  0  0  0
    3.5600    1.5240   -0.7120 H   0  0  0  0  0  0  0  0  0  0  0  0
   -0.9870    3.3460    1.5460 H   0  0  0  0  0  0  0  0  0  0  0  0
    1.4630    0.2900   -1.9480 H   0  0  0  0  0  0  0  0  0  0  0  0
   -0.5390   -0.6390   -2.8540 H   0  0  0  0  0  0  0  0  0  0  0  0
   -6.0110    0.1760   -1.6490 H   0  0  0  0  0  0  0  0  0  0  0  0
   -7.0930    1.5910   -0.0350 H   0  0  0  0  0  0  0  0  0  0  0  0
   -5.7470    3.0780    1.5220 H   0  0  0  0  0  0  0  0  0  0  0  0
   -3.3460    3.1220    1.4340 H   0  0  0  0  0  0  0  0  0  0  0  0
  1 22  1  0  0  0  0
  1 23  1  0  0  0  0
  1 24  1  0  0  0  0
  1  2  1  0  0  0  0
  2  3  2  0  0  0  0
  3 25  1  0  0  0  0
  3  4  1  0  0  0  0
  4 26  1  0  0  0  0
  4  5  2  0  0  0  0
  5 27  1  0  0  0  0
  5  6  1  0  0  0  0
  6  7  2  0  0  0  0
  7  2  1  0  0  0  0
  7  8  1  0  0  0  0
  8 28  1  0  0  0  0
  8  9  1  0  0  0  0
  9 10  2  0  0  0  0
 10  6  1  0  0  0  0
 10 11  1  0  0  0  0
 11 29  1  0  0  0  0
 11 12  1  0  0  0  0
 12 30  1  0  0  0  0
 12 13  2  0  0  0  0
 13 14  1  0  0  0  0
 14 15  2  0  0  0  0
 15 16  1  0  0  0  0
 16 31  1  0  0  0  0
 16 17  2  0  0  0  0
 17 32  1  0  0  0  0
 17 18  1  0  0  0  0
 18 33  1  0  0  0  0
 18 19  2  0  0  0  0
 19 34  1  0  0  0  0
 19 20  1  0  0  0  0
 20 15  1  0  0  0  0
 20 21  2  0  0  0  0
 21  9  1  0  0  0  0
 21 13  1  0  0  0  0
M  END
>  <LOGBIO>
7.0800

>  <PRED_LOGBIO>
6.7300

>  <XV_RES>
0.4110

>  <WHL_TMPL>
2

>  <ANCH>
14-15;14-16

$$$$
ROW3
  -MTS-   01071502093D 0   0.00000     0.00000     0

 38 39  0  0  0  0  0  0  0  0999 V2000
   -3.3250   -1.8660   -1.9000 C   0  0  0  0  0  0  0  0  0  0  0  0
   -2.6080   -0.9890   -0.9790 C   0  0  0  0  0  0  0  0  0  0  0  0
   -2.0190   -0.2680   -0.2210 C   0  0  0  0  0  0  0  0  0  0  0  0
   -1.3020    0.6090    0.7000 C   0  0  0  0  0  0  0  0  0  0  0  0
   -1.1080    1.9790    0.0520 C   0  0  0  0  0  0  0  0  0  0  0  0
   -0.3870    2.8620    0.9800 N   0  0  0  0  0  0  0  0  0  0  0  0
   -0.9830    3.7350    1.9730 N   0  0  0  0  0  0  0  0  0  0  0  0
   -0.0280    4.3750    2.6210 C   0  0  0  0  0  0  0  0  0  0  0  0
    1.2820    3.9490    2.0780 C   0  0  0  0  0  0  0  0  0  0  0  0
    2.6110    4.2820    2.3680 C   0  0  0  0  0  0  0  0  0  0  0  0
    2.9090    5.2130    3.3720 N   0  0  0  0  0  0  0  0  0  0  0  0
    3.6360    3.6700    1.6370 C   0  0  0  0  0  0  0  0  0  0  0  0
    3.3030    2.7450    0.6410 C   0  0  0  0  0  0  0  0  0  0  0  0
    2.0210    2.4470    0.3870 N   0  0  0  0  0  0  0  0  0  0  0  0
    1.0170    3.0160    1.0690 C   0  0  0  0  0  0  0  0  0  0  0  0
    5.0530    3.9970    1.9140 C   0  0  0  0  0  0  0  0  0  0  0  0
    5.3500    4.6390    2.9200 O   0  0  0  0  0  0  0  0  0  0  0  0
    6.0040    3.5950    1.0760 N   0  0  0  0  0  0  0  0  0  0  0  0
    7.4110    3.9190    1.3510 C   0  0  0  0  0  0  0  0  0  0  0  0
    8.2820    3.3520    0.2550 C   0  0  0  0  0  0  0  0  0  0  0  0
    9.6100    3.5260    0.2970 C   0  0  0  0  0  0  0  0  0  0  0  0
   -2.7490   -1.9760   -2.8170 H   0  0  0  0  0  0  0  0  0  0  0  0
   -3.4630   -2.8410   -1.4390 H   0  0  0  0  0  0  0  0  0  0  0  0
   -4.2960   -1.4330   -2.1310 H   0  0  0  0  0  0  0  0  0  0  0  0
   -1.8780    0.7190    1.6170 H   0  0  0  0  0  0  0  0  0  0  0  0
   -0.3310    0.1760    0.9320 H   0  0  0  0  0  0  0  0  0  0  0  0
   -0.5330    1.8680   -0.8640 H   0  0  0  0  0  0  0  0  0  0  0  0
   -2.0790    2.4110   -0.1790 H   0  0  0  0  0  0  0  0  0  0  0  0
   -0.1770    5.0910    3.4150 H   0  0  0  0  0  0  0  0  0  0  0  0
    2.9830    6.1950    3.1460 H   0  0  0  0  0  0  0  0  0  0  0  0
    3.0510    4.9030    4.3230 H   0  0  0  0  0  0  0  0  0  0  0  0
    4.0860    2.2670    0.0710 H   0  0  0  0  0  0  0  0  0  0  0  0
    5.7600    3.0670    0.2500 H   0  0  0  0  0  0  0  0  0  0  0  0
    7.5340    4.9990    1.3890 H   0  0  0  0  0  0  0  0  0  0  0  0
    7.7030    3.4870    2.3060 H   0  0  0  0  0  0  0  0  0  0  0  0
    7.8340    2.8070   -0.5620 H   0  0  0  0  0  0  0  0  0  0  0  0
   10.0570    4.0720    1.1150 H   0  0  0  0  0  0  0  0  0  0  0  0
   10.2330    3.1210   -0.4860 H   0  0  0  0  0  0  0  0  0  0  0  0
  1 22  1  0  0  0  0
  1 23  1  0  0  0  0
  1 24  1  0  0  0  0
  1  2  1  0  0  0  0
  2  3  3  0  0  0  0
  3  4  1  0  0  0  0
  4 25  1  0  0  0  0
  4 26  1  0  0  0  0
  4  5  1  0  0  0  0
  5 27  1  0  0  0  0
  5 28  1  0  0  0  0
  5  6  1  0  0  0  0
  6  7  1  0  0  0  0
  7  8  2  0  0  0  0
  8 29  1  0  0  0  0
  8  9  1  0  0  0  0
  9 10  2  0  0  0  0
 10 11  1  0  0  0  0
 11 30  1  0  0  0  0
 11 31  1  0  0  0  0
 10 12  1  0  0  0  0
 12 13  2  0  0  0  0
 13 32  1  0  0  0  0
 13 14  1  0  0  0  0
 14 15  2  0  0  0  0
 15  6  1  0  0  0  0
 15  9  1  0  0  0  0
 12 16  1  0  0  0  0
 16 17  2  0  0  0  0
 16 18  1  0  0  0  0
 18 33  1  0  0  0  0
 18 19  1  0  0  0  0
 19 34  1  0  0  0  0
 19 35  1  0  0  0  0
 19 20  1  0  0  0  0
 20 36  1  0  0  0  0
 20 21  2  0  0  0  0
 21 37  1  0  0  0  0
 21 38  1  0  0  0  0
M  END
>  <LOGBIO>
7.0900

>  <PRED_LOGBIO>
6.5200

>  <XV_RES>
0.6590

>  <WHL_TMPL>
2

>  <ANCH>
13-14;26-13

$$$$
ROW4
  -MTS-   01071502093D 0   0.00000     0.00000     0

 41 43  0  0  0  0  0  0  0  0999 V2000
   -5.0420    2.9200   -1.6320 C   0  0  0  0  0  0  0  0  0  0  0  0
   -4.2870    1.6460   -1.2650 C   0  0  0  0  0  0  0  0  0  0  0  0
   -2.8800    1.8980   -1.3040 O   0  0  0  0  0  0  0  0  0  0  0  0
   -2.0450    0.8800   -1.0050 C   0  0  0  0  0  0  0  0  0  0  0  0
   -2.4890   -0.1930   -0.7200 O   0  0  0  0  0  0  0  0  0  0  0  0
   -0.5800    1.0910   -1.0320 C   0  0  0  0  0  0  0  0  0  0  0  0
   -0.0490    1.9600   -1.9480 N   0  0  0  0  0  0  0  0  0  0  0  0
    1.2990    2.1960   -2.0210 C   0  0  0  0  0  0  0  0  0  0  0  0
    2.1680    1.5900   -1.2010 C   0  0  0  0  0  0  0  0  0  0  0  0
    3.5580    1.6290   -1.0420 N   0  0  0  0  0  0  0  0  0  0  0  0
    3.9220    0.8210   -0.0640 C   0  0  0  0  0  0  0  0  0  0  0  0
    5.2300    0.4680    0.5320 C   0  0  0  0  0  0  0  0  0  0  0  0
    5.3090   -0.4070    1.5440 C   0  0  0  0  0  0  0  0  0  0  0  0
    4.0970   -1.0480    2.1010 C   0  0  0  0  0  0  0  0  0  0  0  0
    4.2230   -1.9370    3.1360 O   0  0  0  0  0  0  0  0  0  0  0  0
    4.4050   -3.3190    2.8160 C   0  0  0  0  0  0  0  0  0  0  0  0
    2.8800   -0.7760    1.6110 C   0  0  0  0  0  0  0  0  0  0  0  0
    2.7110    0.1790    0.4940 C   0  0  0  0  0  0  0  0  0  0  0  0
    1.6540    0.6400   -0.1890 C   0  0  0  0  0  0  0  0  0  0  0  0
    0.1900    0.4270   -0.1600 C   0  0  0  0  0  0  0  0  0  0  0  0
   -0.4260   -0.5240    0.8380 C   0  0  0  0  0  0  0  0  0  0  0  0
   -0.4910   -1.8340    0.2700 O   0  0  0  0  0  0  0  0  0  0  0  0
   -1.0680   -2.7810    1.1730 C   0  0  0  0  0  0  0  0  0  0  0  0
   -6.1140    2.7440   -1.5810 H   0  0  0  0  0  0  0  0  0  0  0  0
   -4.8090    3.6530   -0.8630 H   0  0  0  0  0  0  0  0  0  0  0  0
   -4.6970    3.2080   -2.6230 H   0  0  0  0  0  0  0  0  0  0  0  0
   -4.4980    0.9200   -2.0470 H   0  0  0  0  0  0  0  0  0  0  0  0
   -4.5760    1.3580   -0.2560 H   0  0  0  0  0  0  0  0  0  0  0  0
   -0.6670    2.4390   -2.5870 H   0  0  0  0  0  0  0  0  0  0  0  0
    1.6710    2.8900   -2.7610 H   0  0  0  0  0  0  0  0  0  0  0  0
    6.1320    0.9200    0.1460 H   0  0  0  0  0  0  0  0  0  0  0  0
    6.2760   -0.6480    1.9610 H   0  0  0  0  0  0  0  0  0  0  0  0
    5.3130   -3.4380    2.2300 H   0  0  0  0  0  0  0  0  0  0  0  0
    4.4880   -3.8960    3.7350 H   0  0  0  0  0  0  0  0  0  0  0  0
    3.5520   -3.6730    2.2410 H   0  0  0  0  0  0  0  0  0  0  0  0
    2.0130   -1.2590    2.0370 H   0  0  0  0  0  0  0  0  0  0  0  0
   -1.4300   -0.1870    1.0890 H   0  0  0  0  0  0  0  0  0  0  0  0
    0.1830   -0.5490    1.7390 H   0  0  0  0  0  0  0  0  0  0  0  0
   -2.0800   -2.4710    1.4270 H   0  0  0  0  0  0  0  0  0  0  0  0
   -1.0980   -3.7610    0.7010 H   0  0  0  0  0  0  0  0  0  0  0  0
   -0.4670   -2.8330    2.0780 H   0  0  0  0  0  0  0  0  0  0  0  0
  1 24  1  0  0  0  0
  1 25  1  0  0  0  0
  1 26  1  0  0  0  0
  1  2  1  0  0  0  0
  2 27  1  0  0  0  0
  2 28  1  0  0  0  0
  2  3  1  0  0  0  0
  3  4  1  0  0  0  0
  4  5  2  0  0  0  0
  4  6  1  0  0  0  0
  6  7  1  0  0  0  0
  7 29  1  0  0  0  0
  7  8  1  0  0  0  0
  8 30  1  0  0  0  0
  8  9  2  0  0  0  0
  9 10  1  0  0  0  0
 10 11  2  0  0  0  0
 11 12  1  0  0  0  0
 12 31  1  0  0  0  0
 12 13  2  0  0  0  0
 13 32  1  0  0  0  0
 13 14  1  0  0  0  0
 14 15  1  0  0  0  0
 15 16  1  0  0  0  0
 16 33  1  0  0  0  0
 16 34  1  0  0  0  0
 16 35  1  0  0  0  0
 14 17  2  0  0  0  0
 17 36  1  0  0  0  0
 17 18  1  0  0  0  0
 18 11  1  0  0  0  0
 18 19  2  0  0  0  0
 19  9  1  0  0  0  0
 19 20  1  0  0  0  0
 20  6  2  0  0  0  0
 20 21  1  0  0  0  0
 21 37  1  0  0  0  0
 21 38  1  0  0  0  0
 21 22  1  0  0  0  0
 22 23  1  0  0  0  0
 23 39  1  0  0  0  0
 23 40  1  0  0  0  0
 23 41  1  0  0  0  0
M  END
>  <LOGBIO>
9.3000

>  <PRED_LOGBIO>
8.1200

>  <XV_RES>
1.7710

>  <WHL_TMPL>
1

>  <ANCH>
23-24;11-9

$$$$
ROW5
  -MTS-   01071502093D 0   0.00000     0.00000     0

 41 44  0  0  0  0  0  0  0  0999 V2000
    2.8450   -1.9640    2.4810 C   0  0  0  0  0  0  0  0  0  0  0  0
    2.1790   -1.0840    1.5090 N   0  0  0  0  0  0  0  0  0  0  0  0
    0.8270   -0.9010    1.3860 C   0  0  0  0  0  0  0  0  0  0  0  0
   -0.1250   -1.4870    2.1240 C   0  0  0  0  0  0  0  0  0  0  0  0
   -1.5510   -1.1850    1.8680 C   0  0  0  0  0  0  0  0  0  0  0  0
   -1.8770   -0.0830    1.4310 O   0  0  0  0  0  0  0  0  0  0  0  0
   -2.4790   -2.1060    2.1110 N   0  0  0  0  0  0  0  0  0  0  0  0
   -3.8430   -1.8170    1.8660 C   0  0  0  0  0  0  0  0  0  0  0  0
   -4.6330   -1.2590    2.8790 C   0  0  0  0  0  0  0  0  0  0  0  0
   -5.9820   -0.9730    2.6370 C   0  0  0  0  0  0  0  0  0  0  0  0
   -6.5410   -1.2450    1.3820 C   0  0  0  0  0  0  0  0  0  0  0  0
   -5.7510   -1.8030    0.3700 C   0  0  0  0  0  0  0  0  0  0  0  0
   -4.4020   -2.0890    0.6120 C   0  0  0  0  0  0  0  0  0  0  0  0
   -3.6400   -2.6270   -0.3640 F   0  0  0  0  0  0  0  0  0  0  0  0
   -1.5630   -1.2160    1.9040 C   0  0  0  0  0  0  0  0  0  0  0  0
   -2.4220   -1.7640    2.5930 O   0  0  0  0  0  0  0  0  0  0  0  0
   -1.9460   -0.2470    0.8110 C   0  0  0  0  0  0  0  0  0  0  0  0
   -0.7880    0.3800    0.0120 C   0  0  0  0  0  0  0  0  0  0  0  0
    0.5820   -0.0100    0.3740 N   0  0  0  0  0  0  0  0  0  0  0  0
    1.8230    0.3930   -0.1720 C   0  0  0  0  0  0  0  0  0  0  0  0
    2.1700    1.2700   -1.2060 C   0  0  0  0  0  0  0  0  0  0  0  0
    3.5160    1.4740   -1.5300 C   0  0  0  0  0  0  0  0  0  0  0  0
    4.5170    0.8010   -0.8180 C   0  0  0  0  0  0  0  0  0  0  0  0
    4.1710   -0.0760    0.2160 C   0  0  0  0  0  0  0  0  0  0  0  0
    2.8240   -0.2800    0.5400 C   0  0  0  0  0  0  0  0  0  0  0  0
    2.1010   -2.4970    3.0700 H   0  0  0  0  0  0  0  0  0  0  0  0
    3.3840   -2.7140    1.9050 H   0  0  0  0  0  0  0  0  0  0  0  0
    3.4980   -1.3350    3.0830 H   0  0  0  0  0  0  0  0  0  0  0  0
   -2.2110   -3.0110    2.4700 H   0  0  0  0  0  0  0  0  0  0  0  0
   -4.2010   -1.0490    3.8460 H   0  0  0  0  0  0  0  0  0  0  0  0
   -6.5910   -0.5430    3.4180 H   0  0  0  0  0  0  0  0  0  0  0  0
   -7.5810   -1.0250    1.1960 H   0  0  0  0  0  0  0  0  0  0  0  0
   -6.1820   -2.0130   -0.5970 H   0  0  0  0  0  0  0  0  0  0  0  0
   -2.4260    0.5860    1.3220 H   0  0  0  0  0  0  0  0  0  0  0  0
   -2.5790   -0.7790    0.1040 H   0  0  0  0  0  0  0  0  0  0  0  0
   -0.8430    1.4460    0.2270 H   0  0  0  0  0  0  0  0  0  0  0  0
   -0.9450    0.1210   -1.0330 H   0  0  0  0  0  0  0  0  0  0  0  0
    1.3980    1.7890   -1.7550 H   0  0  0  0  0  0  0  0  0  0  0  0
    3.7830    2.1510   -2.3280 H   0  0  0  0  0  0  0  0  0  0  0  0
    5.5560    0.9590   -1.0680 H   0  0  0  0  0  0  0  0  0  0  0  0
    4.9430   -0.5950    0.7650 H   0  0  0  0  0  0  0  0  0  0  0  0
  1 26  1  0  0  0  0
  1 27  1  0  0  0  0
  1 28  1  0  0  0  0
  1  2  1  0  0  0  0
  2  3  1  0  0  0  0
  3  4  2  0  0  0  0
  4  5  1  0  0  0  0
  5  6  2  0  0  0  0
  5  7  1  0  0  0  0
  7 29  1  0  0  0  0
  7  8  1  0  0  0  0
  8  9  2  0  0  0  0
  9 30  1  0  0  0  0
  9 10  1  0  0  0  0
 10 31  1  0  0  0  0
 10 11  2  0  0  0  0
 11 32  1  0  0  0  0
 11 12  1  0  0  0  0
 12 33  1  0  0  0  0
 12 13  2  0  0  0  0
 13  8  1  0  0  0  0
 13 14  1  0  0  0  0
  4 15  1  0  0  0  0
 15 16  2  0  0  0  0
 15 17  1  0  0  0  0
 17 34  1  0  0  0  0
 17 35  1  0  0  0  0
 17 18  1  0  0  0  0
 18 36  1  0  0  0  0
 18 37  1  0  0  0  0
 18 19  1  0  0  0  0
 19  3  1  0  0  0  0
 19 20  1  0  0  0  0
 20 21  2  0  0  0  0
 21 38  1  0  0  0  0
 21 22  1  0  0  0  0
 22 39  1  0  0  0  0
 22 23  2  0  0  0  0
 23 40  1  0  0  0  0
 23 24  1  0  0  0  0
 24 41  1  0  0  0  0
 24 25  2  0  0  0  0
 25  2  1  0  0  0  0
 25 20  1  0  0  0  0
M  END
>  <LOGBIO>
9.5900

>  <PRED_LOGBIO>
9.1100

>  <XV_RES>
0.9560

>  <WHL_TMPL>
1

>  <ANCH>
13-12;1-5

$$$$
ROW6
  -MTS-   01071502093D 0   0.00000     0.00000     0

 38 41  0  0  0  0  0  0  0  0999 V2000
    2.0640   -3.3350    1.8230 O   0  0  0  0  0  0  0  0  0  0  0  0
    0.8900   -3.1330    1.5180 C   0  0  0  0  0  0  0  0  0  0  0  0
   -0.0690   -3.9110    2.0110 N   0  0  0  0  0  0  0  0  0  0  0  0
    0.2620   -4.9720    2.8860 C   0  0  0  0  0  0  0  0  0  0  0  0
    0.3070   -4.7510    4.2680 C   0  0  0  0  0  0  0  0  0  0  0  0
    0.6340   -5.8010    5.1350 C   0  0  0  0  0  0  0  0  0  0  0  0
    0.9160   -7.0720    4.6200 C   0  0  0  0  0  0  0  0  0  0  0  0
    0.8710   -7.2930    3.2380 C   0  0  0  0  0  0  0  0  0  0  0  0
    0.5440   -6.2430    2.3720 C   0  0  0  0  0  0  0  0  0  0  0  0
    0.5440   -2.0230    0.6010 C   0  0  0  0  0  0  0  0  0  0  0  0
    1.3030   -0.9190    0.5700 C   0  0  0  0  0  0  0  0  0  0  0  0
    1.2730    0.1130    1.4700 N   0  0  0  0  0  0  0  0  0  0  0  0
    2.2310    1.0750    1.0700 C   0  0  0  0  0  0  0  0  0  0  0  0
    2.6230    2.3070    1.6060 C   0  0  0  0  0  0  0  0  0  0  0  0
    3.6230    3.0590    0.9770 C   0  0  0  0  0  0  0  0  0  0  0  0
    4.2310    2.5770   -0.1890 C   0  0  0  0  0  0  0  0  0  0  0  0
    3.8390    1.3450   -0.7250 C   0  0  0  0  0  0  0  0  0  0  0  0
    2.8390    0.5940   -0.0960 C   0  0  0  0  0  0  0  0  0  0  0  0
    2.2440   -0.6550   -0.3910 N   0  0  0  0  0  0  0  0  0  0  0  0
    2.4980   -1.5940   -1.4940 C   0  0  0  0  0  0  0  0  0  0  0  0
    1.6680   -2.8910   -1.5350 C   0  0  0  0  0  0  0  0  0  0  0  0
    0.6600   -3.0810   -0.4270 C   0  0  0  0  0  0  0  0  0  0  0  0
   -0.0460   -4.0870   -0.3810 O   0  0  0  0  0  0  0  0  0  0  0  0
   -1.0330   -3.7460    1.7600 H   0  0  0  0  0  0  0  0  0  0  0  0
    0.0890   -3.7710    4.6650 H   0  0  0  0  0  0  0  0  0  0  0  0
    0.6690   -5.6300    6.2010 H   0  0  0  0  0  0  0  0  0  0  0  0
    1.1690   -7.8810    5.2880 H   0  0  0  0  0  0  0  0  0  0  0  0
    1.0890   -8.2730    2.8410 H   0  0  0  0  0  0  0  0  0  0  0  0
    0.5090   -6.4140    1.3060 H   0  0  0  0  0  0  0  0  0  0  0  0
    0.6710    0.1770    2.2780 H   0  0  0  0  0  0  0  0  0  0  0  0
    2.1530    2.6790    2.5050 H   0  0  0  0  0  0  0  0  0  0  0  0
    3.9250    4.0090    1.3910 H   0  0  0  0  0  0  0  0  0  0  0  0
    5.0020    3.1570   -0.6740 H   0  0  0  0  0  0  0  0  0  0  0  0
    4.3080    0.9740   -1.6240 H   0  0  0  0  0  0  0  0  0  0  0  0
    3.5260   -1.9210   -1.3530 H   0  0  0  0  0  0  0  0  0  0  0  0
    2.3150   -1.0680   -2.4290 H   0  0  0  0  0  0  0  0  0  0  0  0
    2.3890   -3.6960   -1.4070 H   0  0  0  0  0  0  0  0  0  0  0  0
    1.1290   -2.9020   -2.4800 H   0  0  0  0  0  0  0  0  0  0  0  0
  1  2  2  0  0  0  0
  2  3  1  0  0  0  0
  3 24  1  0  0  0  0
  3  4  1  0  0  0  0
  4  5  2  0  0  0  0
  5 25  1  0  0  0  0
  5  6  1  0  0  0  0
  6 26  1  0  0  0  0
  6  7  2  0  0  0  0
  7 27  1  0  0  0  0
  7  8  1  0  0  0  0
  8 28  1  0  0  0  0
  8  9  2  0  0  0  0
  9  4  1  0  0  0  0
  9 29  1  0  0  0  0
  2 10  1  0  0  0  0
 10 11  2  0  0  0  0
 11 12  1  0  0  0  0
 12 30  1  0  0  0  0
 12 13  1  0  0  0  0
 13 14  2  0  0  0  0
 14 31  1  0  0  0  0
 14 15  1  0  0  0  0
 15 32  1  0  0  0  0
 15 16  2  0  0  0  0
 16 33  1  0  0  0  0
 16 17  1  0  0  0  0
 17 34  1  0  0  0  0
 17 18  2  0  0  0  0
 18 13  1  0  0  0  0
 18 19  1  0  0  0  0
 19 11  1  0  0  0  0
 19 20  1  0  0  0  0
 20 35  1  0  0  0  0
 20 36  1  0  0  0  0
 20 21  1  0  0  0  0
 21 37  1  0  0  0  0
 21 38  1  0  0  0  0
 21 22  1  0  0  0  0
 22 10  1  0  0  0  0
 22 23  2  0  0  0  0
M  END
>  <LOGBIO>
8.0400

>  <PRED_LOGBIO>
7.7400

>  <XV_RES>
0.7140

>  <WHL_TMPL>
1

>  <ANCH>
2-3;29-27

$$$$
ROW7
  -MTS-   01071502093D 0   0.00000     0.00000     0

 31 34  0  0  0  0  0  0  0  0999 V2000
   -1.1920   -0.2180    2.5270 O   0  0  0  0  0  0  0  0  0  0  0  0
   -0.0030   -0.5080    2.4070 C   0  0  0  0  0  0  0  0  0  0  0  0
    0.6980   -0.8880    1.1250 C   0  0  0  0  0  0  0  0  0  0  0  0
    0.4830    0.1510    0.0510 C   0  0  0  0  0  0  0  0  0  0  0  0
    1.5070    0.8000   -0.4720 N   0  0  0  0  0  0  0  0  0  0  0  0
    2.8400    0.5940   -0.0960 C   0  0  0  0  0  0  0  0  0  0  0  0
    3.8400    1.3450   -0.7240 C   0  0  0  0  0  0  0  0  0  0  0  0
    5.1810    1.1610   -0.3690 C   0  0  0  0  0  0  0  0  0  0  0  0
    5.5220    0.2260    0.6160 C   0  0  0  0  0  0  0  0  0  0  0  0
    4.5220   -0.5250    1.2450 C   0  0  0  0  0  0  0  0  0  0  0  0
    3.1810   -0.3410    0.8890 C   0  0  0  0  0  0  0  0  0  0  0  0
    2.1240   -1.1360    1.5550 C   0  0  0  0  0  0  0  0  0  0  0  0
    2.1970   -0.9260    2.8560 N   0  0  0  0  0  0  0  0  0  0  0  0
    0.9010   -0.5420    3.3810 N   0  0  0  0  0  0  0  0  0  0  0  0
    0.6360   -0.2470    4.7400 C   0  0  0  0  0  0  0  0  0  0  0  0
    1.3130    0.8020    5.3730 C   0  0  0  0  0  0  0  0  0  0  0  0
    1.0510    1.0950    6.7160 C   0  0  0  0  0  0  0  0  0  0  0  0
    0.1110    0.3380    7.4270 C   0  0  0  0  0  0  0  0  0  0  0  0
   -0.5660   -0.7110    6.7940 C   0  0  0  0  0  0  0  0  0  0  0  0
   -0.3040   -1.0030    5.4500 C   0  0  0  0  0  0  0  0  0  0  0  0
    0.2800   -1.8300    0.7750 H   0  0  0  0  0  0  0  0  0  0  0  0
   -0.5180    0.3660   -0.2930 H   0  0  0  0  0  0  0  0  0  0  0  0
    3.5770    2.0660   -1.4840 H   0  0  0  0  0  0  0  0  0  0  0  0
    5.9530    1.7400   -0.8540 H   0  0  0  0  0  0  0  0  0  0  0  0
    6.5570    0.0840    0.8910 H   0  0  0  0  0  0  0  0  0  0  0  0
    4.7850   -1.2460    2.0050 H   0  0  0  0  0  0  0  0  0  0  0  0
    2.0380    1.3860    4.8250 H   0  0  0  0  0  0  0  0  0  0  0  0
    1.5740    1.9040    7.2050 H   0  0  0  0  0  0  0  0  0  0  0  0
   -0.0910    0.5640    8.4640 H   0  0  0  0  0  0  0  0  0  0  0  0
   -1.2910   -1.2940    7.3420 H   0  0  0  0  0  0  0  0  0  0  0  0
   -0.8260   -1.8120    4.9620 H   0  0  0  0  0  0  0  0  0  0  0  0
  1  2  2  0  0  0  0
  2  3  1  0  0  0  0
  3 21  1  0  0  0  0
  3  4  1  0  0  0  0
  4 22  1  0  0  0  0
  4  5  2  0  0  0  0
  5  6  1  0  0  0  0
  6  7  1  0  0  0  0
  7 23  1  0  0  0  0
  7  8  2  0  0  0  0
  8 24  1  0  0  0  0
  8  9  1  0  0  0  0
  9 25  1  0  0  0  0
  9 10  2  0  0  0  0
 10 26  1  0  0  0  0
 10 11  1  0  0  0  0
 11  6  2  0  0  0  0
 11 12  1  0  0  0  0
 12  3  1  0  0  0  0
 12 13  2  0  0  0  0
 13 14  1  0  0  0  0
 14  2  1  0  0  0  0
 14 15  1  0  0  0  0
 15 16  2  0  0  0  0
 16 27  1  0  0  0  0
 16 17  1  0  0  0  0
 17 28  1  0  0  0  0
 17 18  2  0  0  0  0
 18 29  1  0  0  0  0
 18 19  1  0  0  0  0
 19 30  1  0  0  0  0
 19 20  2  0  0  0  0
 20 15  1  0  0  0  0
 20 31  1  0  0  0  0
M  END
>  <LOGBIO>
9.4000

>  <PRED_LOGBIO>
9.2800

>  <XV_RES>
0.0650

>  <WHL_TMPL>
1

>  <ANCH>
9-11;15-17

$$$$
ROW8
  -MTS-   01071502093D 0   0.00000     0.00000     0

 26 28  0  0  0  0  0  0  0  0999 V2000
   -0.7130   -0.2010    0.5850 C   0  0  0  0  0  0  0  0  0  0  0  0
   -0.1170    1.1850    0.5230 C   0  0  0  0  0  0  0  0  0  0  0  0
   -0.2760    2.0470   -0.4650 N   0  0  0  0  0  0  0  0  0  0  0  0
    0.4650    3.2410   -0.1090 N   0  0  0  0  0  0  0  0  0  0  0  0
    1.0170    3.0160    1.0690 C   0  0  0  0  0  0  0  0  0  0  0  0
    1.8780    3.8510    1.9360 C   0  0  0  0  0  0  0  0  0  0  0  0
    2.3030    3.3560    3.1060 C   0  0  0  0  0  0  0  0  0  0  0  0
    1.9220    1.9920    3.5350 C   0  0  0  0  0  0  0  0  0  0  0  0
    1.1540    1.2520    2.7570 N   0  0  0  0  0  0  0  0  0  0  0  0
    0.6750    1.7560    1.4840 N   0  0  0  0  0  0  0  0  0  0  0  0
    2.4000    1.4590    4.8300 C   0  0  0  0  0  0  0  0  0  0  0  0
    3.6860    1.7750    5.2860 C   0  0  0  0  0  0  0  0  0  0  0  0
    4.1380    1.2710    6.5110 C   0  0  0  0  0  0  0  0  0  0  0  0
    3.3050    0.4510    7.2810 C   0  0  0  0  0  0  0  0  0  0  0  0
    2.0190    0.1340    6.8250 C   0  0  0  0  0  0  0  0  0  0  0  0
    0.9840   -0.8860    7.7820 Cl  0  0  0  0  0  0  0  0  0  0  0  0
    1.5670    0.6380    5.6000 C   0  0  0  0  0  0  0  0  0  0  0  0
   -0.0200   -0.8710    1.0900 H   0  0  0  0  0  0  0  0  0  0  0  0
   -0.8960   -0.5620   -0.4250 H   0  0  0  0  0  0  0  0  0  0  0  0
   -1.6520   -0.1680    1.1340 H   0  0  0  0  0  0  0  0  0  0  0  0
    2.1600    4.8470    1.6290 H   0  0  0  0  0  0  0  0  0  0  0  0
    2.9320    3.9600    3.7440 H   0  0  0  0  0  0  0  0  0  0  0  0
    4.3280    2.4080    4.6920 H   0  0  0  0  0  0  0  0  0  0  0  0
    5.1290    1.5150    6.8630 H   0  0  0  0  0  0  0  0  0  0  0  0
    3.6530    0.0620    8.2260 H   0  0  0  0  0  0  0  0  0  0  0  0
    0.5760    0.3940    5.2480 H   0  0  0  0  0  0  0  0  0  0  0  0
  1 18  1  0  0  0  0
  1 19  1  0  0  0  0
  1 20  1  0  0  0  0
  1  2  1  0  0  0  0
  2  3  2  0  0  0  0
  3  4  1  0  0  0  0
  4  5  2  0  0  0  0
  5  6  1  0  0  0  0
  6 21  1  0  0  0  0
  6  7  2  0  0  0  0
  7 22  1  0  0  0  0
  7  8  1  0  0  0  0
  8  9  2  0  0  0  0
  9 10  1  0  0  0  0
 10  2  1  0  0  0  0
 10  5  1  0  0  0  0
  8 11  1  0  0  0  0
 11 12  2  0  0  0  0
 12 23  1  0  0  0  0
 12 13  1  0  0  0  0
 13 24  1  0  0  0  0
 13 14  2  0  0  0  0
 14 25  1  0  0  0  0
 14 15  1  0  0  0  0
 15 16  1  0  0  0  0
 15 17  2  0  0  0  0
 17 11  1  0  0  0  0
 17 26  1  0  0  0  0
M  END
>  <LOGBIO>
6.1500

>  <PRED_LOGBIO>
5.5600

>  <XV_RES>
0.5560

>  <WHL_TMPL>
2

>  <ANCH>
11-13;9-8

$$$$
ROW9
  -MTS-   01071502093D 0   0.00000     0.00000     0

 32 34  0  0  0  0  0  0  0  0999 V2000
   -5.0420    2.9200   -1.6320 C   0  0  0  0  0  0  0  0  0  0  0  0
   -4.2870    1.6460   -1.2650 C   0  0  0  0  0  0  0  0  0  0  0  0
   -2.8800    1.8980   -1.3040 C   0  0  0  0  0  0  0  0  0  0  0  0
   -2.0450    0.8800   -1.0050 C   0  0  0  0  0  0  0  0  0  0  0  0
   -2.4890   -0.1930   -0.7200 O   0  0  0  0  0  0  0  0  0  0  0  0
   -0.5800    1.0910   -1.0320 C   0  0  0  0  0  0  0  0  0  0  0  0
    0.1900    0.4270   -0.1600 C   0  0  0  0  0  0  0  0  0  0  0  0
    1.6540    0.6400   -0.1890 C   0  0  0  0  0  0  0  0  0  0  0  0
    2.1680    1.5900   -1.2010 C   0  0  0  0  0  0  0  0  0  0  0  0
    1.2990    2.1960   -2.0210 C   0  0  0  0  0  0  0  0  0  0  0  0
   -0.0490    1.9600   -1.9480 N   0  0  0  0  0  0  0  0  0  0  0  0
    3.5580    1.6290   -1.0420 N   0  0  0  0  0  0  0  0  0  0  0  0
    3.9220    0.8210   -0.0640 C   0  0  0  0  0  0  0  0  0  0  0  0
    5.2330    0.4720    0.5270 C   0  0  0  0  0  0  0  0  0  0  0  0
    5.3150   -0.4020    1.5400 C   0  0  0  0  0  0  0  0  0  0  0  0
    4.1050   -1.0450    2.0990 C   0  0  0  0  0  0  0  0  0  0  0  0
    2.8860   -0.7750    1.6110 C   0  0  0  0  0  0  0  0  0  0  0  0
    2.7110    0.1790    0.4940 C   0  0  0  0  0  0  0  0  0  0  0  0
   -6.1140    2.7440   -1.5810 H   0  0  0  0  0  0  0  0  0  0  0  0
   -4.8090    3.6530   -0.8630 H   0  0  0  0  0  0  0  0  0  0  0  0
   -4.6970    3.2080   -2.6230 H   0  0  0  0  0  0  0  0  0  0  0  0
   -4.4980    0.9200   -2.0470 H   0  0  0  0  0  0  0  0  0  0  0  0
   -4.5760    1.3580   -0.2560 H   0  0  0  0  0  0  0  0  0  0  0  0
   -2.7070    2.6400   -0.5270 H   0  0  0  0  0  0  0  0  0  0  0  0
   -2.6410    2.2590   -2.3020 H   0  0  0  0  0  0  0  0  0  0  0  0
   -0.2510   -0.2530    0.5540 H   0  0  0  0  0  0  0  0  0  0  0  0
    1.6710    2.8900   -2.7610 H   0  0  0  0  0  0  0  0  0  0  0  0
   -0.6670    2.4390   -2.5870 H   0  0  0  0  0  0  0  0  0  0  0  0
    6.1330    0.9260    0.1390 H   0  0  0  0  0  0  0  0  0  0  0  0
    6.2830   -0.6420    1.9560 H   0  0  0  0  0  0  0  0  0  0  0  0
    4.2060   -1.7450    2.9150 H   0  0  0  0  0  0  0  0  0  0  0  0
    2.0210   -1.2600    2.0390 H   0  0  0  0  0  0  0  0  0  0  0  0
  1 19  1  0  0  0  0
  1 20  1  0  0  0  0
  1 21  1  0  0  0  0
  1  2  1  0  0  0  0
  2 22  1  0  0  0  0
  2 23  1  0  0  0  0
  2  3  1  0  0  0  0
  3 24  1  0  0  0  0
  3 25  1  0  0  0  0
  3  4  1  0  0  0  0
  4  5  2  0  0  0  0
  4  6  1  0  0  0  0
  6  7  2  0  0  0  0
  7 26  1  0  0  0  0
  7  8  1  0  0  0  0
  8  9  1  0  0  0  0
  9 10  2  0  0  0  0
 10 27  1  0  0  0  0
 10 11  1  0  0  0  0
 11  6  1  0  0  0  0
 11 28  1  0  0  0  0
  9 12  1  0  0  0  0
 12 13  2  0  0  0  0
 13 14  1  0  0  0  0
 14 29  1  0  0  0  0
 14 15  2  0  0  0  0
 15 30  1  0  0  0  0
 15 16  1  0  0  0  0
 16 31  1  0  0  0  0
 16 17  2  0  0  0  0
 17 32  1  0  0  0  0
 17 18  1  0  0  0  0
 18  8  2  0  0  0  0
 18 13  1  0  0  0  0
M  END
>  <LOGBIO>
8.5500

>  <PRED_LOGBIO>
8.3500

>  <XV_RES>
0.2730

>  <WHL_TMPL>
1

>  <ANCH>
23-24;13-11

$$$$
ROW10
  -MTS-   01071502093D 0   0.00000     0.00000     0

 46 50  0  0  0  0  0  0  0  0999 V2000
    2.8690    5.1640    3.3200 O   0  0  0  0  0  0  0  0  0  0  0  0
    2.6070    4.2510    2.3330 C   0  0  0  0  0  0  0  0  0  0  0  0
    3.6150    3.7060    1.6770 N   0  0  0  0  0  0  0  0  0  0  0  0
    3.3940    2.7680    0.6610 C   0  0  0  0  0  0  0  0  0  0  0  0
    4.5980    2.1900   -0.0430 C   0  0  0  0  0  0  0  0  0  0  0  0
    4.2510    0.9670   -0.9130 C   0  0  0  0  0  0  0  0  0  0  0  0
    3.0140    1.2070   -1.6690 N   0  0  0  0  0  0  0  0  0  0  0  0
    2.7410   -0.0230   -2.4260 C   0  0  0  0  0  0  0  0  0  0  0  0
    1.9760    0.3180   -3.6830 C   0  0  0  0  0  0  0  0  0  0  0  0
    2.6670    0.6140   -4.8640 C   0  0  0  0  0  0  0  0  0  0  0  0
    1.9570    0.9310   -6.0290 C   0  0  0  0  0  0  0  0  0  0  0  0
    0.5580    0.9510   -6.0120 C   0  0  0  0  0  0  0  0  0  0  0  0
   -0.1330    0.6550   -4.8310 C   0  0  0  0  0  0  0  0  0  0  0  0
    0.5770    0.3390   -3.6660 C   0  0  0  0  0  0  0  0  0  0  0  0
    1.8760    1.3970   -0.7570 C   0  0  0  0  0  0  0  0  0  0  0  0
    2.1470    2.4050    0.3340 C   0  0  0  0  0  0  0  0  0  0  0  0
    1.0170    3.0160    1.0690 C   0  0  0  0  0  0  0  0  0  0  0  0
   -0.2920    2.8720    0.9860 N   0  0  0  0  0  0  0  0  0  0  0  0
   -0.9060    3.7020    1.9320 C   0  0  0  0  0  0  0  0  0  0  0  0
    0.0320    4.3540    2.5940 N   0  0  0  0  0  0  0  0  0  0  0  0
    1.3070    3.9260    2.0510 N   0  0  0  0  0  0  0  0  0  0  0  0
   -2.3640    3.8280    2.1540 C   0  0  0  0  0  0  0  0  0  0  0  0
   -3.0060    2.9920    3.0750 C   0  0  0  0  0  0  0  0  0  0  0  0
   -4.3860    3.1110    3.2850 C   0  0  0  0  0  0  0  0  0  0  0  0
   -5.1220    4.0650    2.5720 C   0  0  0  0  0  0  0  0  0  0  0  0
   -4.4800    4.9000    1.6510 C   0  0  0  0  0  0  0  0  0  0  0  0
   -3.1000    4.7810    1.4410 C   0  0  0  0  0  0  0  0  0  0  0  0
   -2.3020    5.8190    0.2950 Cl  0  0  0  0  0  0  0  0  0  0  0  0
    2.9700    4.7270    4.1800 H   0  0  0  0  0  0  0  0  0  0  0  0
    5.2580    1.8240    0.7410 H   0  0  0  0  0  0  0  0  0  0  0  0
    5.0140    2.9560   -0.6930 H   0  0  0  0  0  0  0  0  0  0  0  0
    4.0430    0.1480   -0.2280 H   0  0  0  0  0  0  0  0  0  0  0  0
    5.0690    0.8080   -1.6140 H   0  0  0  0  0  0  0  0  0  0  0  0
    2.1510   -0.7020   -1.8150 H   0  0  0  0  0  0  0  0  0  0  0  0
    3.6820   -0.5000   -2.6930 H   0  0  0  0  0  0  0  0  0  0  0  0
    3.7460    0.5980   -4.8770 H   0  0  0  0  0  0  0  0  0  0  0  0
    2.4900    1.1590   -6.9400 H   0  0  0  0  0  0  0  0  0  0  0  0
    0.0100    1.1950   -6.9110 H   0  0  0  0  0  0  0  0  0  0  0  0
   -1.2130    0.6710   -4.8180 H   0  0  0  0  0  0  0  0  0  0  0  0
    0.0440    0.1110   -2.7540 H   0  0  0  0  0  0  0  0  0  0  0  0
    1.7340    0.4430   -0.2540 H   0  0  0  0  0  0  0  0  0  0  0  0
    1.0250    1.7500   -1.3360 H   0  0  0  0  0  0  0  0  0  0  0  0
   -2.4380    2.2570    3.6250 H   0  0  0  0  0  0  0  0  0  0  0  0
   -4.8810    2.4670    3.9960 H   0  0  0  0  0  0  0  0  0  0  0  0
   -6.1860    4.1570    2.7340 H   0  0  0  0  0  0  0  0  0  0  0  0
   -5.0480    5.6360    1.1010 H   0  0  0  0  0  0  0  0  0  0  0  0
  1 29  1  0  0  0  0
  1  2  1  0  0  0  0
  2  3  2  0  0  0  0
  3  4  1  0  0  0  0
  4  5  1  0  0  0  0
  5 30  1  0  0  0  0
  5 31  1  0  0  0  0
  5  6  1  0  0  0  0
  6 32  1  0  0  0  0
  6 33  1  0  0  0  0
  6  7  1  0  0  0  0
  7  8  1  0  0  0  0
  8 34  1  0  0  0  0
  8 35  1  0  0  0  0
  8  9  1  0  0  0  0
  9 10  2  0  0  0  0
 10 36  1  0  0  0  0
 10 11  1  0  0  0  0
 11 37  1  0  0  0  0
 11 12  2  0  0  0  0
 12 38  1  0  0  0  0
 12 13  1  0  0  0  0
 13 39  1  0  0  0  0
 13 14  2  0  0  0  0
 14  9  1  0  0  0  0
 14 40  1  0  0  0  0
  7 15  1  0  0  0  0
 15 41  1  0  0  0  0
 15 42  1  0  0  0  0
 15 16  1  0  0  0  0
 16  4  2  0  0  0  0
 16 17  1  0  0  0  0
 17 18  2  0  0  0  0
 18 19  1  0  0  0  0
 19 20  2  0  0  0  0
 20 21  1  0  0  0  0
 21  2  1  0  0  0  0
 21 17  1  0  0  0  0
 19 22  1  0  0  0  0
 22 23  2  0  0  0  0
 23 43  1  0  0  0  0
 23 24  1  0  0  0  0
 24 44  1  0  0  0  0
 24 25  2  0  0  0  0
 25 45  1  0  0  0  0
 25 26  1  0  0  0  0
 26 46  1  0  0  0  0
 26 27  2  0  0  0  0
 27 22  1  0  0  0  0
 27 28  1  0  0  0  0
M  END
>  <LOGBIO>
8.7700

>  <PRED_LOGBIO>
8.3000

>  <XV_RES>
0.6820

>  <WHL_TMPL>
2

>  <ANCH>
13-14;31-32

$$$$
ROW11
  -MTS-   01071502093D 0   0.00000     0.00000     0

 52 55  0  0  0  0  0  0  0  0999 V2000
    4.9870    4.3740    7.4480 C   0  0  0  0  0  0  0  0  0  0  0  0
    4.8970    4.7880    5.9820 C   0  0  0  0  0  0  0  0  0  0  0  0
    4.7090    3.5450    5.1130 C   0  0  0  0  0  0  0  0  0  0  0  0
    4.6250    3.9330    3.7390 O   0  0  0  0  0  0  0  0  0  0  0  0
    4.4550    2.9480    2.8020 C   0  0  0  0  0  0  0  0  0  0  0  0
    5.5600    2.3610    2.2430 N   0  0  0  0  0  0  0  0  0  0  0  0
    5.4530    1.3720    1.3010 C   0  0  0  0  0  0  0  0  0  0  0  0
    4.2630    0.9250    0.8780 C   0  0  0  0  0  0  0  0  0  0  0  0
    3.8510   -0.0440   -0.0450 N   0  0  0  0  0  0  0  0  0  0  0  0
    2.5320   -0.0910   -0.0880 C   0  0  0  0  0  0  0  0  0  0  0  0
    1.5670   -0.9040   -0.8610 C   0  0  0  0  0  0  0  0  0  0  0  0
    0.2470   -0.7370   -0.7010 C   0  0  0  0  0  0  0  0  0  0  0  0
   -0.2920    0.2610    0.2490 C   0  0  0  0  0  0  0  0  0  0  0  0
   -1.6490    0.3990    0.3820 O   0  0  0  0  0  0  0  0  0  0  0  0
   -2.3850    0.8960   -0.7390 C   0  0  0  0  0  0  0  0  0  0  0  0
   -3.8510    0.9700   -0.3840 C   0  0  0  0  0  0  0  0  0  0  0  0
   -4.3760    2.1390    0.1820 C   0  0  0  0  0  0  0  0  0  0  0  0
   -5.7350    2.2080    0.5100 C   0  0  0  0  0  0  0  0  0  0  0  0
   -6.5690    1.1090    0.2740 C   0  0  0  0  0  0  0  0  0  0  0  0
   -6.0450   -0.0590   -0.2910 C   0  0  0  0  0  0  0  0  0  0  0  0
   -4.6860   -0.1290   -0.6200 C   0  0  0  0  0  0  0  0  0  0  0  0
    0.5220    1.0320    0.9820 C   0  0  0  0  0  0  0  0  0  0  0  0
    1.9920    0.9070    0.8620 C   0  0  0  0  0  0  0  0  0  0  0  0
    3.0320    1.5200    1.4440 C   0  0  0  0  0  0  0  0  0  0  0  0
    3.2130    2.5840    2.4570 C   0  0  0  0  0  0  0  0  0  0  0  0
    2.0150    3.2500    3.0910 C   0  0  0  0  0  0  0  0  0  0  0  0
    1.6380    2.5300    4.2680 O   0  0  0  0  0  0  0  0  0  0  0  0
    0.5040    3.1170    4.9140 C   0  0  0  0  0  0  0  0  0  0  0  0
    5.8330    3.7040    7.5850 H   0  0  0  0  0  0  0  0  0  0  0  0
    5.1200    5.2590    8.0670 H   0  0  0  0  0  0  0  0  0  0  0  0
    4.0710    3.8640    7.7380 H   0  0  0  0  0  0  0  0  0  0  0  0
    5.8130    5.2980    5.6920 H   0  0  0  0  0  0  0  0  0  0  0  0
    4.0500    5.4570    5.8450 H   0  0  0  0  0  0  0  0  0  0  0  0
    3.7930    3.0350    5.4020 H   0  0  0  0  0  0  0  0  0  0  0  0
    5.5560    2.8760    5.2490 H   0  0  0  0  0  0  0  0  0  0  0  0
    6.4780    2.6670    2.5330 H   0  0  0  0  0  0  0  0  0  0  0  0
    6.3530    0.9400    0.8900 H   0  0  0  0  0  0  0  0  0  0  0  0
    1.9300   -1.6400   -1.5620 H   0  0  0  0  0  0  0  0  0  0  0  0
   -0.4370   -1.3430   -1.2770 H   0  0  0  0  0  0  0  0  0  0  0  0
   -2.2510    0.2270   -1.5860 H   0  0  0  0  0  0  0  0  0  0  0  0
   -2.0240    1.8890   -0.9990 H   0  0  0  0  0  0  0  0  0  0  0  0
   -3.7330    2.9870    0.3640 H   0  0  0  0  0  0  0  0  0  0  0  0
   -6.1400    3.1090    0.9470 H   0  0  0  0  0  0  0  0  0  0  0  0
   -7.6180    1.1620    0.5280 H   0  0  0  0  0  0  0  0  0  0  0  0
   -6.6880   -0.9070   -0.4740 H   0  0  0  0  0  0  0  0  0  0  0  0
   -4.2810   -1.0300   -1.0560 H   0  0  0  0  0  0  0  0  0  0  0  0
    0.1020    1.7530    1.6680 H   0  0  0  0  0  0  0  0  0  0  0  0
    1.1860    3.2520    2.3860 H   0  0  0  0  0  0  0  0  0  0  0  0
    2.2680    4.2740    3.3570 H   0  0  0  0  0  0  0  0  0  0  0  0
   -0.3420    3.1180    4.2310 H   0  0  0  0  0  0  0  0  0  0  0  0
    0.2540    2.5390    5.8010 H   0  0  0  0  0  0  0  0  0  0  0  0
    0.7400    4.1390    5.2020 H   0  0  0  0  0  0  0  0  0  0  0  0
  1 29  1  0  0  0  0
  1 30  1  0  0  0  0
  1 31  1  0  0  0  0
  1  2  1  0  0  0  0
  2 32  1  0  0  0  0
  2 33  1  0  0  0  0
  2  3  1  0  0  0  0
  3 34  1  0  0  0  0
  3 35  1  0  0  0  0
  3  4  1  0  0  0  0
  4  5  1  0  0  0  0
  5  6  1  0  0  0  0
  6 36  1  0  0  0  0
  6  7  1  0  0  0  0
  7 37  1  0  0  0  0
  7  8  2  0  0  0  0
  8  9  1  0  0  0  0
  9 10  2  0  0  0  0
 10 11  1  0  0  0  0
 11 38  1  0  0  0  0
 11 12  2  0  0  0  0
 12 39  1  0  0  0  0
 12 13  1  0  0  0  0
 13 14  1  0  0  0  0
 14 15  1  0  0  0  0
 15 40  1  0  0  0  0
 15 41  1  0  0  0  0
 15 16  1  0  0  0  0
 16 17  2  0  0  0  0
 17 42  1  0  0  0  0
 17 18  1  0  0  0  0
 18 43  1  0  0  0  0
 18 19  2  0  0  0  0
 19 44  1  0  0  0  0
 19 20  1  0  0  0  0
 20 45  1  0  0  0  0
 20 21  2  0  0  0  0
 21 16  1  0  0  0  0
 21 46  1  0  0  0  0
 13 22  2  0  0  0  0
 22 47  1  0  0  0  0
 22 23  1  0  0  0  0
 23 10  1  0  0  0  0
 23 24  2  0  0  0  0
 24  8  1  0  0  0  0
 24 25  1  0  0  0  0
 25  5  2  0  0  0  0
 25 26  1  0  0  0  0
 26 48  1  0  0  0  0
 26 49  1  0  0  0  0
 26 27  1  0  0  0  0
 27 28  1  0  0  0  0
 28 50  1  0  0  0  0
 28 51  1  0  0  0  0
 28 52  1  0  0  0  0
M  END
>  <LOGBIO>
7.2000

>  <PRED_LOGBIO>
6.9300

>  <XV_RES>
0.2750

>  <WHL_TMPL>
3

>  <ANCH>
3-15;24-40

$$$$
ROW12
  -MTS-   01071502093D 0   0.00000     0.00000     0

 35 37  0  0  0  0  0  0  0  0999 V2000
    4.1720   -1.0450    3.9040 C   0  0  0  0  0  0  0  0  0  0  0  0
    3.1780   -1.4560    2.9020 N   0  0  0  0  0  0  0  0  0  0  0  0
    2.6520   -0.5300    2.0400 C   0  0  0  0  0  0  0  0  0  0  0  0
    3.2540   -0.3150    0.8850 N   0  0  0  0  0  0  0  0  0  0  0  0
    2.8390    0.5940   -0.0960 C   0  0  0  0  0  0  0  0  0  0  0  0
    3.8390    1.3450   -0.7250 C   0  0  0  0  0  0  0  0  0  0  0  0
    3.4970    2.2860   -1.7030 C   0  0  0  0  0  0  0  0  0  0  0  0
    2.1540    2.4760   -2.0530 C   0  0  0  0  0  0  0  0  0  0  0  0
    1.7290    3.6460   -3.2690 Cl  0  0  0  0  0  0  0  0  0  0  0  0
    1.1540    1.7250   -1.4240 C   0  0  0  0  0  0  0  0  0  0  0  0
    1.4970    0.7840   -0.4450 C   0  0  0  0  0  0  0  0  0  0  0  0
    0.4270   -0.0140    0.1950 C   0  0  0  0  0  0  0  0  0  0  0  0
    0.3890   -0.2660    1.4860 N   0  3  0  0  0  0  0  0  0  0  0  0
   -0.5960   -0.9790    1.9440 O   0  5  0  0  0  0  0  0  0  0  0  0
    1.4010    0.2160    2.4380 C   0  0  0  0  0  0  0  0  0  0  0  0
    0.7700   -1.0140    1.2310 C   0  0  0  0  0  0  0  0  0  0  0  0
    2.1050   -1.2040    1.6060 C   0  0  0  0  0  0  0  0  0  0  0  0
    2.4290   -2.1500    2.5860 C   0  0  0  0  0  0  0  0  0  0  0  0
    1.4180   -2.9050    3.1910 C   0  0  0  0  0  0  0  0  0  0  0  0
    0.0820   -2.7150    2.8160 C   0  0  0  0  0  0  0  0  0  0  0  0
   -0.2420   -1.7690    1.8360 C   0  0  0  0  0  0  0  0  0  0  0  0
    3.7370   -0.2930    4.5590 H   0  0  0  0  0  0  0  0  0  0  0  0
    4.4710   -1.9100    4.4930 H   0  0  0  0  0  0  0  0  0  0  0  0
    5.0430   -0.6300    3.4020 H   0  0  0  0  0  0  0  0  0  0  0  0
    2.8820   -2.4200    2.8490 H   0  0  0  0  0  0  0  0  0  0  0  0
    4.8750    1.1990   -0.4560 H   0  0  0  0  0  0  0  0  0  0  0  0
    4.2680    2.8660   -2.1890 H   0  0  0  0  0  0  0  0  0  0  0  0
    0.1190    1.8720   -1.6930 H   0  0  0  0  0  0  0  0  0  0  0  0
    1.5650    1.2740    2.2460 H   0  0  0  0  0  0  0  0  0  0  0  0
    1.1200   -0.0700    3.4490 H   0  0  0  0  0  0  0  0  0  0  0  0
    2.8850   -0.6210    1.1390 H   0  0  0  0  0  0  0  0  0  0  0  0
    3.4590   -2.2970    2.8750 H   0  0  0  0  0  0  0  0  0  0  0  0
    1.6680   -3.6350    3.9480 H   0  0  0  0  0  0  0  0  0  0  0  0
   -0.6980   -3.2980    3.2830 H   0  0  0  0  0  0  0  0  0  0  0  0
   -1.2720   -1.6230    1.5470 H   0  0  0  0  0  0  0  0  0  0  0  0
  1 22  1  0  0  0  0
  1 23  1  0  0  0  0
  1 24  1  0  0  0  0
  1  2  1  0  0  0  0
  2 25  1  0  0  0  0
  2  3  1  0  0  0  0
  3  4  2  0  0  0  0
  4  5  1  0  0  0  0
  5  6  2  0  0  0  0
  6 26  1  0  0  0  0
  6  7  1  0  0  0  0
  7 27  1  0  0  0  0
  7  8  2  0  0  0  0
  8  9  1  0  0  0  0
  8 10  1  0  0  0  0
 10 28  1  0  0  0  0
 10 11  2  0  0  0  0
 11  5  1  0  0  0  0
 11 12  1  0  0  0  0
 12 13  2  0  0  0  0
 13 14  1  0  0  0  0
 13 15  1  0  0  0  0
 15  3  1  0  0  0  0
 15 29  1  0  0  0  0
 15 30  1  0  0  0  0
 12 16  1  0  0  0  0
 16 17  2  0  0  0  0
 17 31  1  0  0  0  0
 17 18  1  0  0  0  0
 18 32  1  0  0  0  0
 18 19  2  0  0  0  0
 19 33  1  0  0  0  0
 19 20  1  0  0  0  0
 20 34  1  0  0  0  0
 20 21  2  0  0  0  0
 21 16  1  0  0  0  0
 21 35  1  0  0  0  0
M  CHG  2  13   1  14  -1
M  END
>  <LOGBIO>
6.7000

>  <PRED_LOGBIO>
6.8200

>  <XV_RES>
-0.1530

>  <WHL_TMPL>
1

>  <ANCH>
2-3;9-10

$$$$
ROW13
  -MTS-   01071502093D 0   0.00000     0.00000     0

 27 29  0  0  0  0  0  0  0  0999 V2000
   -4.2870    1.6460   -1.2650 C   0  0  0  0  0  0  0  0  0  0  0  0
   -2.8800    1.8980   -1.3040 O   0  0  0  0  0  0  0  0  0  0  0  0
   -2.0450    0.8800   -1.0050 C   0  0  0  0  0  0  0  0  0  0  0  0
   -2.4890   -0.1930   -0.7200 O   0  0  0  0  0  0  0  0  0  0  0  0
   -0.5800    1.0910   -1.0320 C   0  0  0  0  0  0  0  0  0  0  0  0
    0.1900    0.4270   -0.1600 C   0  0  0  0  0  0  0  0  0  0  0  0
    1.6540    0.6400   -0.1890 C   0  0  0  0  0  0  0  0  0  0  0  0
    2.1680    1.5900   -1.2010 C   0  0  0  0  0  0  0  0  0  0  0  0
    1.2990    2.1960   -2.0210 C   0  0  0  0  0  0  0  0  0  0  0  0
   -0.0490    1.9600   -1.9480 N   0  0  0  0  0  0  0  0  0  0  0  0
    3.5580    1.6290   -1.0420 N   0  0  0  0  0  0  0  0  0  0  0  0
    3.9220    0.8210   -0.0640 C   0  0  0  0  0  0  0  0  0  0  0  0
    5.2330    0.4720    0.5270 C   0  0  0  0  0  0  0  0  0  0  0  0
    5.3150   -0.4020    1.5400 C   0  0  0  0  0  0  0  0  0  0  0  0
    4.1050   -1.0450    2.0990 C   0  0  0  0  0  0  0  0  0  0  0  0
    2.8860   -0.7750    1.6110 C   0  0  0  0  0  0  0  0  0  0  0  0
    2.7110    0.1790    0.4940 C   0  0  0  0  0  0  0  0  0  0  0  0
   -4.8350    2.5750   -1.4090 H   0  0  0  0  0  0  0  0  0  0  0  0
   -4.5150    1.0140   -2.1210 H   0  0  0  0  0  0  0  0  0  0  0  0
   -4.5040    1.1670   -0.3120 H   0  0  0  0  0  0  0  0  0  0  0  0
   -0.2510   -0.2530    0.5540 H   0  0  0  0  0  0  0  0  0  0  0  0
    1.6710    2.8900   -2.7610 H   0  0  0  0  0  0  0  0  0  0  0  0
   -0.6670    2.4390   -2.5870 H   0  0  0  0  0  0  0  0  0  0  0  0
    6.1330    0.9260    0.1390 H   0  0  0  0  0  0  0  0  0  0  0  0
    6.2830   -0.6420    1.9560 H   0  0  0  0  0  0  0  0  0  0  0  0
    4.2060   -1.7450    2.9150 H   0  0  0  0  0  0  0  0  0  0  0  0
    2.0210   -1.2600    2.0390 H   0  0  0  0  0  0  0  0  0  0  0  0
  1 18  1  0  0  0  0
  1 19  1  0  0  0  0
  1 20  1  0  0  0  0
  1  2  1  0  0  0  0
  2  3  1  0  0  0  0
  3  4  2  0  0  0  0
  3  5  1  0  0  0  0
  5  6  2  0  0  0  0
  6 21  1  0  0  0  0
  6  7  1  0  0  0  0
  7  8  1  0  0  0  0
  8  9  2  0  0  0  0
  9 22  1  0  0  0  0
  9 10  1  0  0  0  0
 10  5  1  0  0  0  0
 10 23  1  0  0  0  0
  8 11  1  0  0  0  0
 11 12  2  0  0  0  0
 12 13  1  0  0  0  0
 13 24  1  0  0  0  0
 13 14  2  0  0  0  0
 14 25  1  0  0  0  0
 14 15  1  0  0  0  0
 15 26  1  0  0  0  0
 15 16  2  0  0  0  0
 16 27  1  0  0  0  0
 16 17  1  0  0  0  0
 17  7  2  0  0  0  0
 17 12  1  0  0  0  0
M  END
>  <LOGBIO>
8.7000

>  <PRED_LOGBIO>
7.2400

>  <XV_RES>
1.5850

>  <WHL_TMPL>
1

>  <ANCH>
23-24;8-6

$$$$
ROW14
  -MTS-   01071502093D 0   0.00000     0.00000     0

 31 35  0  0  0  0  0  0  0  0999 V2000
    3.8420    1.1300   -1.1610 Cl  0  0  0  0  0  0  0  0  0  0  0  0
    3.0990    2.1690    0.0210 C   0  0  0  0  0  0  0  0  0  0  0  0
    3.8960    2.9660    0.8520 C   0  0  0  0  0  0  0  0  0  0  0  0
    3.2990    3.8020    1.8030 C   0  0  0  0  0  0  0  0  0  0  0  0
    1.9040    3.8400    1.9240 C   0  0  0  0  0  0  0  0  0  0  0  0
    1.1080    3.0420    1.0940 C   0  0  0  0  0  0  0  0  0  0  0  0
   -0.2930    2.8720    0.9860 N   0  0  0  0  0  0  0  0  0  0  0  0
   -0.5550    1.9590   -0.0010 C   0  0  0  0  0  0  0  0  0  0  0  0
    0.5880    1.5220   -0.5460 C   0  0  0  0  0  0  0  0  0  0  0  0
    0.5840    0.5990   -1.5590 N   0  0  0  0  0  0  0  0  0  0  0  0
   -0.5860    0.0870   -2.0550 C   0  0  0  0  0  0  0  0  0  0  0  0
   -1.7850    0.4550   -1.5830 C   0  0  0  0  0  0  0  0  0  0  0  0
   -3.1050    0.1050   -1.8920 N   0  0  0  0  0  0  0  0  0  0  0  0
   -3.9380    0.7710   -1.1140 C   0  0  0  0  0  0  0  0  0  0  0  0
   -5.4130    0.7980   -1.0010 C   0  0  0  0  0  0  0  0  0  0  0  0
   -6.0150    1.5860   -0.1010 C   0  0  0  0  0  0  0  0  0  0  0  0
   -5.2310    2.4540    0.8070 C   0  0  0  0  0  0  0  0  0  0  0  0
   -3.8920    2.4800    0.7600 C   0  0  0  0  0  0  0  0  0  0  0  0
   -3.1520    1.6380   -0.2070 C   0  0  0  0  0  0  0  0  0  0  0  0
   -1.8560    1.4480   -0.4880 C   0  0  0  0  0  0  0  0  0  0  0  0
    1.7050    2.2070    0.1420 C   0  0  0  0  0  0  0  0  0  0  0  0
    4.9720    2.9370    0.7580 H   0  0  0  0  0  0  0  0  0  0  0  0
    3.9130    4.4170    2.4430 H   0  0  0  0  0  0  0  0  0  0  0  0
    1.4430    4.4840    2.6580 H   0  0  0  0  0  0  0  0  0  0  0  0
   -0.9870    3.3460    1.5460 H   0  0  0  0  0  0  0  0  0  0  0  0
    1.4630    0.2900   -1.9480 H   0  0  0  0  0  0  0  0  0  0  0  0
   -0.5400   -0.6390   -2.8540 H   0  0  0  0  0  0  0  0  0  0  0  0
   -6.0100    0.1750   -1.6500 H   0  0  0  0  0  0  0  0  0  0  0  0
   -7.0930    1.5900   -0.0360 H   0  0  0  0  0  0  0  0  0  0  0  0
   -5.7480    3.0770    1.5210 H   0  0  0  0  0  0  0  0  0  0  0  0
   -3.3470    3.1230    1.4350 H   0  0  0  0  0  0  0  0  0  0  0  0
  1  2  1  0  0  0  0
  2  3  2  0  0  0  0
  3 22  1  0  0  0  0
  3  4  1  0  0  0  0
  4 23  1  0  0  0  0
  4  5  2  0  0  0  0
  5 24  1  0  0  0  0
  5  6  1  0  0  0  0
  6  7  1  0  0  0  0
  7 25  1  0  0  0  0
  7  8  1  0  0  0  0
  8  9  2  0  0  0  0
  9 10  1  0  0  0  0
 10 26  1  0  0  0  0
 10 11  1  0  0  0  0
 11 27  1  0  0  0  0
 11 12  2  0  0  0  0
 12 13  1  0  0  0  0
 13 14  2  0  0  0  0
 14 15  1  0  0  0  0
 15 28  1  0  0  0  0
 15 16  2  0  0  0  0
 16 29  1  0  0  0  0
 16 17  1  0  0  0  0
 17 30  1  0  0  0  0
 17 18  2  0  0  0  0
 18 31  1  0  0  0  0
 18 19  1  0  0  0  0
 19 14  1  0  0  0  0
 19 20  2  0  0  0  0
 20  8  1  0  0  0  0
 20 12  1  0  0  0  0
  9 21  1  0  0  0  0
 21  2  1  0  0  0  0
 21  6  2  0  0  0  0
M  END
>  <LOGBIO>
6.1500

>  <PRED_LOGBIO>
6.6900

>  <XV_RES>
-0.5840

>  <WHL_TMPL>
2

>  <ANCH>
14-15;10-12

$$$$
ROW16
  -MTS-   01071502093D 0   0.00000     0.00000     0

 56 58  0  0  0  0  0  0  0  0999 V2000
   -1.0660   -6.0930   -0.0690 C   0  0  0  0  0  0  0  0  0  0  0  0
    0.2350   -5.3590   -0.3800 C   0  0  0  0  0  0  0  0  0  0  0  0
   -0.0840   -3.9830   -0.9650 C   0  0  0  0  0  0  0  0  0  0  0  0
    1.2180   -3.2480   -1.2770 C   0  0  0  0  0  0  0  0  0  0  0  0
    1.1020   -1.8990   -1.8500 N   0  0  0  0  0  0  0  0  0  0  0  0
    1.1810   -1.7090   -3.3050 C   0  0  0  0  0  0  0  0  0  0  0  0
   -0.1410   -1.6100   -4.0640 C   0  0  0  0  0  0  0  0  0  0  0  0
    0.1400   -1.4150   -5.5540 C   0  0  0  0  0  0  0  0  0  0  0  0
   -1.1800   -1.3160   -6.3120 C   0  0  0  0  0  0  0  0  0  0  0  0
    0.9250   -0.8500   -1.0510 C   0  0  0  0  0  0  0  0  0  0  0  0
    0.8590   -1.0090    0.1670 O   0  0  0  0  0  0  0  0  0  0  0  0
    0.8060    0.5360   -1.6390 C   0  0  0  0  0  0  0  0  0  0  0  0
    0.6140    1.5390   -0.5280 C   0  0  0  0  0  0  0  0  0  0  0  0
   -0.5610    1.9390   -0.0230 C   0  0  0  0  0  0  0  0  0  0  0  0
   -0.2930    2.8720    0.9860 N   0  0  0  0  0  0  0  0  0  0  0  0
    1.0170    3.0160    1.0690 C   0  0  0  0  0  0  0  0  0  0  0  0
    1.8780    3.8510    1.9360 C   0  0  0  0  0  0  0  0  0  0  0  0
    3.2070    3.7770    1.7780 C   0  0  0  0  0  0  0  0  0  0  0  0
    3.7940    2.8780    0.7590 C   0  0  0  0  0  0  0  0  0  0  0  0
    5.2900    2.7920    0.5790 Cl  0  0  0  0  0  0  0  0  0  0  0  0
    2.9710    2.1420    0.0000 C   0  0  0  0  0  0  0  0  0  0  0  0
    1.6090    2.2010    0.1410 N   0  0  0  0  0  0  0  0  0  0  0  0
   -1.9000    1.4770   -0.4520 C   0  0  0  0  0  0  0  0  0  0  0  0
   -2.4870    0.3640    0.1610 C   0  0  0  0  0  0  0  0  0  0  0  0
   -3.7530   -0.0730   -0.2460 C   0  0  0  0  0  0  0  0  0  0  0  0
   -4.4330    0.6040   -1.2660 C   0  0  0  0  0  0  0  0  0  0  0  0
   -5.7990    0.1330   -1.7040 Cl  0  0  0  0  0  0  0  0  0  0  0  0
   -3.8470    1.7170   -1.8790 C   0  0  0  0  0  0  0  0  0  0  0  0
   -2.5800    2.1540   -1.4720 C   0  0  0  0  0  0  0  0  0  0  0  0
   -1.6430   -6.2130   -0.9830 H   0  0  0  0  0  0  0  0  0  0  0  0
   -0.8390   -7.0720    0.3470 H   0  0  0  0  0  0  0  0  0  0  0  0
   -1.6440   -5.5180    0.6520 H   0  0  0  0  0  0  0  0  0  0  0  0
    0.8120   -5.9340   -1.1010 H   0  0  0  0  0  0  0  0  0  0  0  0
    0.8120   -5.2390    0.5340 H   0  0  0  0  0  0  0  0  0  0  0  0
   -0.6620   -3.4080   -0.2440 H   0  0  0  0  0  0  0  0  0  0  0  0
   -0.6620   -4.1030   -1.8790 H   0  0  0  0  0  0  0  0  0  0  0  0
    1.7030   -3.8430   -2.0480 H   0  0  0  0  0  0  0  0  0  0  0  0
    1.7760   -3.1700   -0.3460 H   0  0  0  0  0  0  0  0  0  0  0  0
    1.6590   -2.6100   -3.6840 H   0  0  0  0  0  0  0  0  0  0  0  0
    1.7310   -0.7900   -3.4940 H   0  0  0  0  0  0  0  0  0  0  0  0
   -0.7120   -2.5250   -3.9200 H   0  0  0  0  0  0  0  0  0  0  0  0
   -0.7120   -0.7630   -3.6900 H   0  0  0  0  0  0  0  0  0  0  0  0
    0.7110   -0.5010   -5.6980 H   0  0  0  0  0  0  0  0  0  0  0  0
    0.7110   -2.2620   -5.9280 H   0  0  0  0  0  0  0  0  0  0  0  0
   -1.7510   -0.4690   -5.9370 H   0  0  0  0  0  0  0  0  0  0  0  0
   -0.9800   -1.1780   -7.3730 H   0  0  0  0  0  0  0  0  0  0  0  0
   -1.7510   -2.2310   -6.1680 H   0  0  0  0  0  0  0  0  0  0  0  0
   -0.1050    0.5480   -2.2340 H   0  0  0  0  0  0  0  0  0  0  0  0
    1.7290    0.7710   -2.1650 H   0  0  0  0  0  0  0  0  0  0  0  0
    1.4460    4.5050    2.6790 H   0  0  0  0  0  0  0  0  0  0  0  0
    3.8550    4.3780    2.3990 H   0  0  0  0  0  0  0  0  0  0  0  0
    3.3930    1.4830   -0.7440 H   0  0  0  0  0  0  0  0  0  0  0  0
   -1.9630   -0.1580    0.9480 H   0  0  0  0  0  0  0  0  0  0  0  0
   -4.2050   -0.9320    0.2270 H   0  0  0  0  0  0  0  0  0  0  0  0
   -4.3710    2.2390   -2.6660 H   0  0  0  0  0  0  0  0  0  0  0  0
   -2.1270    3.0130   -1.9450 H   0  0  0  0  0  0  0  0  0  0  0  0
  1 30  1  0  0  0  0
  1 31  1  0  0  0  0
  1 32  1  0  0  0  0
  1  2  1  0  0  0  0
  2 33  1  0  0  0  0
  2 34  1  0  0  0  0
  2  3  1  0  0  0  0
  3 35  1  0  0  0  0
  3 36  1  0  0  0  0
  3  4  1  0  0  0  0
  4 37  1  0  0  0  0
  4 38  1  0  0  0  0
  4  5  1  0  0  0  0
  5  6  1  0  0  0  0
  6 39  1  0  0  0  0
  6 40  1  0  0  0  0
  6  7  1  0  0  0  0
  7 41  1  0  0  0  0
  7 42  1  0  0  0  0
  7  8  1  0  0  0  0
  8 43  1  0  0  0  0
  8 44  1  0  0  0  0
  8  9  1  0  0  0  0
  9 45  1  0  0  0  0
  9 46  1  0  0  0  0
  9 47  1  0  0  0  0
  5 10  1  0  0  0  0
 10 11  2  0  0  0  0
 10 12  1  0  0  0  0
 12 48  1  0  0  0  0
 12 49  1  0  0  0  0
 12 13  1  0  0  0  0
 13 14  2  0  0  0  0
 14 15  1  0  0  0  0
 15 16  2  0  0  0  0
 16 17  1  0  0  0  0
 17 50  1  0  0  0  0
 17 18  2  0  0  0  0
 18 51  1  0  0  0  0
 18 19  1  0  0  0  0
 19 20  1  0  0  0  0
 19 21  2  0  0  0  0
 21 52  1  0  0  0  0
 21 22  1  0  0  0  0
 22 13  1  0  0  0  0
 22 16  1  0  0  0  0
 14 23  1  0  0  0  0
 23 24  2  0  0  0  0
 24 53  1  0  0  0  0
 24 25  1  0  0  0  0
 25 54  1  0  0  0  0
 25 26  2  0  0  0  0
 26 27  1  0  0  0  0
 26 28  1  0  0  0  0
 28 55  1  0  0  0  0
 28 29  2  0  0  0  0
 29 23  1  0  0  0  0
 29 56  1  0  0  0  0
M  END
>  <LOGBIO>
7.0500

>  <PRED_LOGBIO>
5.9400

>  <XV_RES>
1.3330

>  <WHL_TMPL>
2

>  <ANCH>
34-35;28-29

$$$$
ROW17
  -MTS-   01071502093D 0   0.00000     0.00000     0

 45 49  0  0  0  0  0  0  0  0999 V2000
   -5.6400    1.5960   -1.0470 C   0  0  0  0  0  0  0  0  0  0  0  0
   -4.2500    1.0150   -0.9550 C   0  0  0  0  0  0  0  0  0  0  0  0
   -3.9560   -0.2360   -0.6530 N   0  0  0  0  0  0  0  0  0  0  0  0
   -2.5620   -0.3700   -0.6730 O   0  0  0  0  0  0  0  0  0  0  0  0
   -2.0450    0.8800   -1.0050 C   0  0  0  0  0  0  0  0  0  0  0  0
   -3.0560    1.7120   -1.1740 N   0  0  0  0  0  0  0  0  0  0  0  0
   -0.5800    1.0910   -1.0320 C   0  0  0  0  0  0  0  0  0  0  0  0
    0.1110    1.9920   -1.8510 N   0  0  0  0  0  0  0  0  0  0  0  0
    1.3980    1.8860   -1.5800 C   0  0  0  0  0  0  0  0  0  0  0  0
    1.5650    0.9390   -0.6050 N   0  0  0  0  0  0  0  0  0  0  0  0
    0.3260    0.4560   -0.2770 C   0  0  0  0  0  0  0  0  0  0  0  0
    0.0160   -0.6050    0.7520 C   0  0  0  0  0  0  0  0  0  0  0  0
    0.9640   -1.3350    1.6070 N   0  0  0  0  0  0  0  0  0  0  0  0
    0.3650   -2.3180    2.5210 C   0  0  0  0  0  0  0  0  0  0  0  0
   -1.1430   -2.3700    2.5690 C   0  0  0  0  0  0  0  0  0  0  0  0
   -1.8420   -1.5680    3.4790 C   0  0  0  0  0  0  0  0  0  0  0  0
   -3.2410   -1.6160    3.5240 C   0  0  0  0  0  0  0  0  0  0  0  0
   -3.9400   -2.4660    2.6580 C   0  0  0  0  0  0  0  0  0  0  0  0
   -3.2410   -3.2670    1.7480 C   0  0  0  0  0  0  0  0  0  0  0  0
   -1.8430   -3.2190    1.7030 C   0  0  0  0  0  0  0  0  0  0  0  0
    2.2880   -1.2280    1.6680 C   0  0  0  0  0  0  0  0  0  0  0  0
    2.8450   -1.9640    2.4810 O   0  0  0  0  0  0  0  0  0  0  0  0
    3.1800   -0.3410    0.8890 C   0  0  0  0  0  0  0  0  0  0  0  0
    4.5220   -0.5250    1.2450 C   0  0  0  0  0  0  0  0  0  0  0  0
    5.5220    0.2260    0.6160 C   0  0  0  0  0  0  0  0  0  0  0  0
    5.1810    1.1610   -0.3690 C   0  0  0  0  0  0  0  0  0  0  0  0
    3.8390    1.3450   -0.7250 C   0  0  0  0  0  0  0  0  0  0  0  0
    2.8390    0.5940   -0.0960 C   0  0  0  0  0  0  0  0  0  0  0  0
   -6.3740    0.8010   -0.9360 H   0  0  0  0  0  0  0  0  0  0  0  0
   -5.7700    2.0750   -2.0160 H   0  0  0  0  0  0  0  0  0  0  0  0
   -5.7800    2.3310   -0.2570 H   0  0  0  0  0  0  0  0  0  0  0  0
    2.1890    2.4520   -2.0490 H   0  0  0  0  0  0  0  0  0  0  0  0
   -0.4260   -1.3980    0.1520 H   0  0  0  0  0  0  0  0  0  0  0  0
   -0.7100   -0.1550    1.4260 H   0  0  0  0  0  0  0  0  0  0  0  0
    0.6720   -2.0050    3.5170 H   0  0  0  0  0  0  0  0  0  0  0  0
    0.7160   -3.3050    2.2280 H   0  0  0  0  0  0  0  0  0  0  0  0
   -1.3030   -0.9130    4.1470 H   0  0  0  0  0  0  0  0  0  0  0  0
   -3.7800   -0.9980    4.2260 H   0  0  0  0  0  0  0  0  0  0  0  0
   -5.0190   -2.5030    2.6930 H   0  0  0  0  0  0  0  0  0  0  0  0
   -3.7800   -3.9230    1.0800 H   0  0  0  0  0  0  0  0  0  0  0  0
   -1.3030   -3.8370    1.0010 H   0  0  0  0  0  0  0  0  0  0  0  0
    4.7850   -1.2460    2.0050 H   0  0  0  0  0  0  0  0  0  0  0  0
    6.5570    0.0840    0.8910 H   0  0  0  0  0  0  0  0  0  0  0  0
    5.9530    1.7400   -0.8540 H   0  0  0  0  0  0  0  0  0  0  0  0
    3.5760    2.0660   -1.4850 H   0  0  0  0  0  0  0  0  0  0  0  0
  1 29  1  0  0  0  0
  1 30  1  0  0  0  0
  1 31  1  0  0  0  0
  1  2  1  0  0  0  0
  2  3  2  0  0  0  0
  3  4  1  0  0  0  0
  4  5  1  0  0  0  0
  5  6  2  0  0  0  0
  6  2  1  0  0  0  0
  5  7  1  0  0  0  0
  7  8  1  0  0  0  0
  8  9  2  0  0  0  0
  9 32  1  0  0  0  0
  9 10  1  0  0  0  0
 10 11  1  0  0  0  0
 11  7  2  0  0  0  0
 11 12  1  0  0  0  0
 12 33  1  0  0  0  0
 12 34  1  0  0  0  0
 12 13  1  0  0  0  0
 13 14  1  0  0  0  0
 14 35  1  0  0  0  0
 14 36  1  0  0  0  0
 14 15  1  0  0  0  0
 15 16  2  0  0  0  0
 16 37  1  0  0  0  0
 16 17  1  0  0  0  0
 17 38  1  0  0  0  0
 17 18  2  0  0  0  0
 18 39  1  0  0  0  0
 18 19  1  0  0  0  0
 19 40  1  0  0  0  0
 19 20  2  0  0  0  0
 20 15  1  0  0  0  0
 20 41  1  0  0  0  0
 13 21  1  0  0  0  0
 21 22  2  0  0  0  0
 21 23  1  0  0  0  0
 23 24  2  0  0  0  0
 24 42  1  0  0  0  0
 24 25  1  0  0  0  0
 25 43  1  0  0  0  0
 25 26  2  0  0  0  0
 26 44  1  0  0  0  0
 26 27  1  0  0  0  0
 27 45  1  0  0  0  0
 27 28  2  0  0  0  0
 28 10  1  0  0  0  0
 28 23  1  0  0  0  0
M  END
>  <LOGBIO>
7.4600

>  <PRED_LOGBIO>
6.5500

>  <XV_RES>
0.9790

>  <WHL_TMPL>
1

>  <ANCH>
24-25;8-7

$$$$
ROW18
  -MTS-   01071502093D 0   0.00000     0.00000     0

 21 23  0  0  0  0  0  0  0  0999 V2000
    3.2670    3.8390    0.6920 C   0  0  0  0  0  0  0  0  0  0  0  0
    3.7610    2.9080    1.6130 C   0  0  0  0  0  0  0  0  0  0  0  0
    2.8840    2.0310    2.2620 C   0  0  0  0  0  0  0  0  0  0  0  0
    1.5120    2.0850    1.9900 C   0  0  0  0  0  0  0  0  0  0  0  0
    1.0170    3.0160    1.0690 C   0  0  0  0  0  0  0  0  0  0  0  0
    1.8940    3.8930    0.4200 C   0  0  0  0  0  0  0  0  0  0  0  0
   -0.3870    2.8620    0.9800 N   0  0  0  0  0  0  0  0  0  0  0  0
   -0.7860    1.8220    1.8530 C   0  0  0  0  0  0  0  0  0  0  0  0
   -2.0350    1.2660    2.1530 C   0  0  0  0  0  0  0  0  0  0  0  0
   -2.1380    0.2660    3.0380 N   0  0  0  0  0  0  0  0  0  0  0  0
   -1.0670   -0.2380    3.6670 C   0  0  0  0  0  0  0  0  0  0  0  0
    0.2120    0.2720    3.4150 C   0  0  0  0  0  0  0  0  0  0  0  0
    0.3520    1.3170    2.4940 C   0  0  0  0  0  0  0  0  0  0  0  0
    3.9430    4.5150    0.1920 H   0  0  0  0  0  0  0  0  0  0  0  0
    4.8200    2.8660    1.8230 H   0  0  0  0  0  0  0  0  0  0  0  0
    3.2660    1.3120    2.9720 H   0  0  0  0  0  0  0  0  0  0  0  0
    1.5130    4.6110   -0.2900 H   0  0  0  0  0  0  0  0  0  0  0  0
   -1.0020    3.4040    0.3910 H   0  0  0  0  0  0  0  0  0  0  0  0
   -2.9210    1.6450    1.6660 H   0  0  0  0  0  0  0  0  0  0  0  0
   -1.1920   -1.0440    4.3750 H   0  0  0  0  0  0  0  0  0  0  0  0
    1.0760   -0.1340    3.9220 H   0  0  0  0  0  0  0  0  0  0  0  0
  1 14  1  0  0  0  0
  1  2  2  0  0  0  0
  2 15  1  0  0  0  0
  2  3  1  0  0  0  0
  3 16  1  0  0  0  0
  3  4  2  0  0  0  0
  4  5  1  0  0  0  0
  5  6  2  0  0  0  0
  6  1  1  0  0  0  0
  6 17  1  0  0  0  0
  5  7  1  0  0  0  0
  7 18  1  0  0  0  0
  7  8  1  0  0  0  0
  8  9  2  0  0  0  0
  9 19  1  0  0  0  0
  9 10  1  0  0  0  0
 10 11  2  0  0  0  0
 11 20  1  0  0  0  0
 11 12  1  0  0  0  0
 12 21  1  0  0  0  0
 12 13  2  0  0  0  0
 13  4  1  0  0  0  0
 13  8  1  0  0  0  0
M  END
>  <LOGBIO>
5.7900

>  <PRED_LOGBIO>
6.4700

>  <XV_RES>
-1.0330

>  <WHL_TMPL>
2

>  <ANCH>
13-14;8-11

$$$$
ROW19
  -MTS-   01071502093D 0   0.00000     0.00000     0

 36 38  0  0  0  0  0  0  0  0999 V2000
   -5.0420    2.9200   -1.6320 C   0  0  0  0  0  0  0  0  0  0  0  0
   -4.2870    1.6460   -1.2650 C   0  0  0  0  0  0  0  0  0  0  0  0
   -2.8800    1.8980   -1.3040 O   0  0  0  0  0  0  0  0  0  0  0  0
   -2.0450    0.8800   -1.0050 C   0  0  0  0  0  0  0  0  0  0  0  0
   -2.4890   -0.1930   -0.7200 O   0  0  0  0  0  0  0  0  0  0  0  0
   -0.5800    1.0910   -1.0320 C   0  0  0  0  0  0  0  0  0  0  0  0
    0.1110    1.9920   -1.8510 N   0  0  0  0  0  0  0  0  0  0  0  0
    1.3980    1.8860   -1.5800 C   0  0  0  0  0  0  0  0  0  0  0  0
    1.5650    0.9390   -0.6050 N   0  0  0  0  0  0  0  0  0  0  0  0
    0.3260    0.4560   -0.2770 C   0  0  0  0  0  0  0  0  0  0  0  0
    0.0160   -0.6050    0.7520 C   0  0  0  0  0  0  0  0  0  0  0  0
    0.9640   -1.3350    1.6070 N   0  0  0  0  0  0  0  0  0  0  0  0
    0.3650   -2.3180    2.5210 C   0  0  0  0  0  0  0  0  0  0  0  0
    2.2880   -1.2280    1.6680 C   0  0  0  0  0  0  0  0  0  0  0  0
    2.8450   -1.9640    2.4810 O   0  0  0  0  0  0  0  0  0  0  0  0
    3.1800   -0.3410    0.8890 C   0  0  0  0  0  0  0  0  0  0  0  0
    4.5220   -0.5250    1.2450 C   0  0  0  0  0  0  0  0  0  0  0  0
    5.5220    0.2260    0.6160 C   0  0  0  0  0  0  0  0  0  0  0  0
    6.8160    0.0490    0.9590 F   0  0  0  0  0  0  0  0  0  0  0  0
    5.1810    1.1610   -0.3690 C   0  0  0  0  0  0  0  0  0  0  0  0
    3.8390    1.3450   -0.7250 C   0  0  0  0  0  0  0  0  0  0  0  0
    2.8390    0.5940   -0.0960 C   0  0  0  0  0  0  0  0  0  0  0  0
   -6.1140    2.7440   -1.5810 H   0  0  0  0  0  0  0  0  0  0  0  0
   -4.8090    3.6530   -0.8630 H   0  0  0  0  0  0  0  0  0  0  0  0
   -4.6970    3.2080   -2.6230 H   0  0  0  0  0  0  0  0  0  0  0  0
   -4.4980    0.9200   -2.0470 H   0  0  0  0  0  0  0  0  0  0  0  0
   -4.5760    1.3580   -0.2560 H   0  0  0  0  0  0  0  0  0  0  0  0
    2.1890    2.4520   -2.0490 H   0  0  0  0  0  0  0  0  0  0  0  0
   -0.4260   -1.3980    0.1520 H   0  0  0  0  0  0  0  0  0  0  0  0
   -0.7100   -0.1550    1.4260 H   0  0  0  0  0  0  0  0  0  0  0  0
   -0.7200   -2.2610    2.4680 H   0  0  0  0  0  0  0  0  0  0  0  0
    0.6450   -2.0180    3.5290 H   0  0  0  0  0  0  0  0  0  0  0  0
    0.7570   -3.2930    2.2400 H   0  0  0  0  0  0  0  0  0  0  0  0
    4.7850   -1.2460    2.0050 H   0  0  0  0  0  0  0  0  0  0  0  0
    5.9530    1.7400   -0.8540 H   0  0  0  0  0  0  0  0  0  0  0  0
    3.5760    2.0660   -1.4850 H   0  0  0  0  0  0  0  0  0  0  0  0
  1 23  1  0  0  0  0
  1 24  1  0  0  0  0
  1 25  1  0  0  0  0
  1  2  1  0  0  0  0
  2 26  1  0  0  0  0
  2 27  1  0  0  0  0
  2  3  1  0  0  0  0
  3  4  1  0  0  0  0
  4  5  2  0  0  0  0
  4  6  1  0  0  0  0
  6  7  1  0  0  0  0
  7  8  2  0  0  0  0
  8 28  1  0  0  0  0
  8  9  1  0  0  0  0
  9 10  1  0  0  0  0
 10  6  2  0  0  0  0
 10 11  1  0  0  0  0
 11 29  1  0  0  0  0
 11 30  1  0  0  0  0
 11 12  1  0  0  0  0
 12 13  1  0  0  0  0
 13 31  1  0  0  0  0
 13 32  1  0  0  0  0
 13 33  1  0  0  0  0
 12 14  1  0  0  0  0
 14 15  2  0  0  0  0
 14 16  1  0  0  0  0
 16 17  2  0  0  0  0
 17 34  1  0  0  0  0
 17 18  1  0  0  0  0
 18 19  1  0  0  0  0
 18 20  2  0  0  0  0
 20 35  1  0  0  0  0
 20 21  1  0  0  0  0
 21 36  1  0  0  0  0
 21 22  2  0  0  0  0
 22  9  1  0  0  0  0
 22 16  1  0  0  0  0
M  END
>  <LOGBIO>
8.4200

>  <PRED_LOGBIO>
8.1500

>  <XV_RES>
0.3040

>  <WHL_TMPL>
1

>  <ANCH>
34-35;12-13

$$$$
ROW20
  -MTS-   01071502093D 0   0.00000     0.00000     0

 43 45  0  0  0  0  0  0  0  0999 V2000
   -1.0960    2.1610    4.2680 C   0  0  0  0  0  0  0  0  0  0  0  0
   -0.9370    1.0670    3.3610 O   0  0  0  0  0  0  0  0  0  0  0  0
    0.1620    1.0470    2.5780 C   0  0  0  0  0  0  0  0  0  0  0  0
    0.9840    1.9460    2.6570 O   0  0  0  0  0  0  0  0  0  0  0  0
    0.3760   -0.0870    1.6050 C   0  0  0  0  0  0  0  0  0  0  0  0
    1.8820   -0.3350    1.4060 C   0  0  0  0  0  0  0  0  0  0  0  0
    2.4660    0.7690    0.5050 C   0  0  0  0  0  0  0  0  0  0  0  0
    2.2620    0.2920   -0.9440 C   0  0  0  0  0  0  0  0  0  0  0  0
    1.5650   -1.0780   -0.8510 C   0  0  0  0  0  0  0  0  0  0  0  0
    0.0420   -0.8650   -0.7640 C   0  0  0  0  0  0  0  0  0  0  0  0
   -0.2620    0.2580    0.2460 C   0  0  0  0  0  0  0  0  0  0  0  0
   -1.7550    0.4220    0.4020 C   0  0  0  0  0  0  0  0  0  0  0  0
   -2.3080    1.7010    0.5430 C   0  0  0  0  0  0  0  0  0  0  0  0
   -3.6920    1.8530    0.6880 C   0  0  0  0  0  0  0  0  0  0  0  0
   -4.5230    0.7270    0.6920 C   0  0  0  0  0  0  0  0  0  0  0  0
   -3.9710   -0.5510    0.5510 C   0  0  0  0  0  0  0  0  0  0  0  0
   -2.5870   -0.7040    0.4060 C   0  0  0  0  0  0  0  0  0  0  0  0
   -6.0160    0.8910    0.8490 C   0  0  0  0  0  0  0  0  0  0  0  0
   -6.5180   -0.1800    1.4560 F   0  0  0  0  0  0  0  0  0  0  0  0
   -6.5750    1.0250   -0.3510 F   0  0  0  0  0  0  0  0  0  0  0  0
   -6.2690    1.9740    1.5780 F   0  0  0  0  0  0  0  0  0  0  0  0
    2.0870   -1.4510    0.4720 N   0  0  0  0  0  0  0  0  0  0  0  0
    3.5230   -1.7450    0.3670 C   0  0  0  0  0  0  0  0  0  0  0  0
   -1.1310    3.0940    3.7080 H   0  0  0  0  0  0  0  0  0  0  0  0
   -2.0220    2.0380    4.8260 H   0  0  0  0  0  0  0  0  0  0  0  0
   -0.2560    2.1840    4.9590 H   0  0  0  0  0  0  0  0  0  0  0  0
   -0.0960   -0.9740    2.0230 H   0  0  0  0  0  0  0  0  0  0  0  0
    2.4200   -0.4410    2.3460 H   0  0  0  0  0  0  0  0  0  0  0  0
    1.9120    1.6920    0.6620 H   0  0  0  0  0  0  0  0  0  0  0  0
    3.5310    0.8710    0.7040 H   0  0  0  0  0  0  0  0  0  0  0  0
    1.6130    0.9920   -1.4660 H   0  0  0  0  0  0  0  0  0  0  0  0
    3.2320    0.1700   -1.4230 H   0  0  0  0  0  0  0  0  0  0  0  0
    1.8530   -1.7570   -1.6500 H   0  0  0  0  0  0  0  0  0  0  0  0
   -0.4350   -1.7860   -0.4360 H   0  0  0  0  0  0  0  0  0  0  0  0
   -0.3420   -0.5890   -1.7430 H   0  0  0  0  0  0  0  0  0  0  0  0
    0.1300    1.2040   -0.1210 H   0  0  0  0  0  0  0  0  0  0  0  0
   -1.6670    2.5700    0.5400 H   0  0  0  0  0  0  0  0  0  0  0  0
   -4.1180    2.8390    0.7970 H   0  0  0  0  0  0  0  0  0  0  0  0
   -4.6130   -1.4200    0.5540 H   0  0  0  0  0  0  0  0  0  0  0  0
   -2.1610   -1.6910    0.2970 H   0  0  0  0  0  0  0  0  0  0  0  0
    4.0930   -0.8330    0.5290 H   0  0  0  0  0  0  0  0  0  0  0  0
    3.7980   -2.4820    1.1180 H   0  0  0  0  0  0  0  0  0  0  0  0
    3.7410   -2.1380   -0.6230 H   0  0  0  0  0  0  0  0  0  0  0  0
  1 24  1  0  0  0  0
  1 25  1  0  0  0  0
  1 26  1  0  0  0  0
  1  2  1  0  0  0  0
  2  3  1  0  0  0  0
  3  4  2  0  0  0  0
  3  5  1  0  0  0  0
  5 27  1  0  0  0  0
  5  6  1  0  0  0  0
  6 28  1  0  0  0  0
  6  7  1  0  0  0  0
  7 29  1  0  0  0  0
  7 30  1  0  0  0  0
  7  8  1  0  0  0  0
  8 31  1  0  0  0  0
  8 32  1  0  0  0  0
  8  9  1  0  0  0  0
  9 33  1  0  0  0  0
  9 10  1  0  0  0  0
 10 34  1  0  0  0  0
 10 35  1  0  0  0  0
 10 11  1  0  0  0  0
 11  5  1  0  0  0  0
 11 36  1  0  0  0  0
 11 12  1  0  0  0  0
 12 13  2  0  0  0  0
 13 37  1  0  0  0  0
 13 14  1  0  0  0  0
 14 38  1  0  0  0  0
 14 15  2  0  0  0  0
 15 16  1  0  0  0  0
 16 39  1  0  0  0  0
 16 17  2  0  0  0  0
 17 12  1  0  0  0  0
 17 40  1  0  0  0  0
 15 18  1  0  0  0  0
 18 19  1  0  0  0  0
 18 20  1  0  0  0  0
 18 21  1  0  0  0  0
  9 22  1  0  0  0  0
 22  6  1  0  0  0  0
 22 23  1  0  0  0  0
 23 41  1  0  0  0  0
 23 42  1  0  0  0  0
 23 43  1  0  0  0  0
M  END
>  <LOGBIO>
7.8800

>  <PRED_LOGBIO>
9.0000

>  <XV_RES>
-1.2540

>  <WHL_TMPL>
3

>  <ANCH>
4-13;25-26

$$$$
ROW21
  -MTS-   01071502093D 0   0.00000     0.00000     0

 38 40  0  0  0  0  0  0  0  0999 V2000
    7.3240    2.1700   -0.7230 C   0  0  0  0  0  0  0  0  0  0  0  0
    5.7980    2.1710   -0.7210 C   0  0  0  0  0  0  0  0  0  0  0  0
    5.2900    2.7920    0.5790 C   0  0  0  0  0  0  0  0  0  0  0  0
    3.7930    2.8780    0.7590 C   0  0  0  0  0  0  0  0  0  0  0  0
    2.9830    1.9710    0.1960 C   0  0  0  0  0  0  0  0  0  0  0  0
    3.5820    0.8540   -0.6250 C   0  0  0  0  0  0  0  0  0  0  0  0
    1.6240    2.0350    0.3510 N   0  0  0  0  0  0  0  0  0  0  0  0
    0.6160    1.2360   -0.1210 C   0  0  0  0  0  0  0  0  0  0  0  0
   -0.5480    1.7340    0.3170 C   0  0  0  0  0  0  0  0  0  0  0  0
   -0.2590    2.8710    1.0810 N   0  0  0  0  0  0  0  0  0  0  0  0
    1.0510    3.0370    1.0900 C   0  0  0  0  0  0  0  0  0  0  0  0
    1.8770    3.9960    1.6870 N   0  0  0  0  0  0  0  0  0  0  0  0
    3.1900    3.9660    1.5610 C   0  0  0  0  0  0  0  0  0  0  0  0
    3.9750    4.9180    2.1560 O   0  0  0  0  0  0  0  0  0  0  0  0
    4.2760    6.1010    1.4120 C   0  0  0  0  0  0  0  0  0  0  0  0
   -1.9000    1.4770   -0.4520 C   0  0  0  0  0  0  0  0  0  0  0  0
   -2.5180    2.6070   -0.7400 N   0  0  0  0  0  0  0  0  0  0  0  0
   -3.7410    2.2910   -1.3430 O   0  0  0  0  0  0  0  0  0  0  0  0
   -3.8130    0.9010   -1.3960 C   0  0  0  0  0  0  0  0  0  0  0  0
   -4.9550    0.0940   -1.9660 C   0  0  0  0  0  0  0  0  0  0  0  0
   -2.7090    0.4110   -0.8630 N   0  0  0  0  0  0  0  0  0  0  0  0
    7.6870    3.1920   -0.6440 H   0  0  0  0  0  0  0  0  0  0  0  0
    7.6850    1.7280   -1.6490 H   0  0  0  0  0  0  0  0  0  0  0  0
    7.6870    1.5890    0.1220 H   0  0  0  0  0  0  0  0  0  0  0  0
    5.4340    2.7510   -1.5670 H   0  0  0  0  0  0  0  0  0  0  0  0
    5.4340    1.1480   -0.8010 H   0  0  0  0  0  0  0  0  0  0  0  0
    5.6330    3.8240    0.5540 H   0  0  0  0  0  0  0  0  0  0  0  0
    5.6870    2.1980    1.4000 H   0  0  0  0  0  0  0  0  0  0  0  0
    2.8780    0.5560   -1.3990 H   0  0  0  0  0  0  0  0  0  0  0  0
    3.7930    0.0030    0.0200 H   0  0  0  0  0  0  0  0  0  0  0  0
    4.5050    1.1980   -1.0860 H   0  0  0  0  0  0  0  0  0  0  0  0
    0.7390    0.3580   -0.7390 H   0  0  0  0  0  0  0  0  0  0  0  0
    3.3510    6.6160    1.1590 H   0  0  0  0  0  0  0  0  0  0  0  0
    4.9030    6.7570    2.0120 H   0  0  0  0  0  0  0  0  0  0  0  0
    4.8030    5.8310    0.4990 H   0  0  0  0  0  0  0  0  0  0  0  0
   -5.4340    0.6570   -2.7650 H   0  0  0  0  0  0  0  0  0  0  0  0
   -5.6800   -0.1120   -1.1820 H   0  0  0  0  0  0  0  0  0  0  0  0
   -4.5730   -0.8450   -2.3630 H   0  0  0  0  0  0  0  0  0  0  0  0
  1 22  1  0  0  0  0
  1 23  1  0  0  0  0
  1 24  1  0  0  0  0
  1  2  1  0  0  0  0
  2 25  1  0  0  0  0
  2 26  1  0  0  0  0
  2  3  1  0  0  0  0
  3 27  1  0  0  0  0
  3 28  1  0  0  0  0
  3  4  1  0  0  0  0
  4  5  2  0  0  0  0
  5  6  1  0  0  0  0
  6 29  1  0  0  0  0
  6 30  1  0  0  0  0
  6 31  1  0  0  0  0
  5  7  1  0  0  0  0
  7  8  1  0  0  0  0
  8 32  1  0  0  0  0
  8  9  2  0  0  0  0
  9 10  1  0  0  0  0
 10 11  2  0  0  0  0
 11  7  1  0  0  0  0
 11 12  1  0  0  0  0
 12 13  2  0  0  0  0
 13  4  1  0  0  0  0
 13 14  1  0  0  0  0
 14 15  1  0  0  0  0
 15 33  1  0  0  0  0
 15 34  1  0  0  0  0
 15 35  1  0  0  0  0
  9 16  1  0  0  0  0
 16 17  2  0  0  0  0
 17 18  1  0  0  0  0
 18 19  1  0  0  0  0
 19 20  1  0  0  0  0
 20 36  1  0  0  0  0
 20 37  1  0  0  0  0
 20 38  1  0  0  0  0
 19 21  2  0  0  0  0
 21 16  1  0  0  0  0
M  END
>  <LOGBIO>
5.8000

>  <PRED_LOGBIO>
5.9500

>  <XV_RES>
-0.1950

>  <WHL_TMPL>
2

>  <ANCH>
4-5;11-8

$$$$
ROW22
  -MTS-   01071502093D 0   0.00000     0.00000     0

 46 48  0  0  0  0  0  0  0  0999 V2000
   -1.0660   -6.0930   -0.0690 C   0  0  0  0  0  0  0  0  0  0  0  0
    0.2350   -5.3590   -0.3800 C   0  0  0  0  0  0  0  0  0  0  0  0
   -0.0840   -3.9830   -0.9650 C   0  0  0  0  0  0  0  0  0  0  0  0
    1.2180   -3.2480   -1.2770 C   0  0  0  0  0  0  0  0  0  0  0  0
    1.1020   -1.8990   -1.8500 O   0  0  0  0  0  0  0  0  0  0  0  0
    0.9250   -0.8500   -1.0510 C   0  0  0  0  0  0  0  0  0  0  0  0
    0.8590   -1.0090    0.1670 O   0  0  0  0  0  0  0  0  0  0  0  0
    0.8060    0.5360   -1.6390 C   0  0  0  0  0  0  0  0  0  0  0  0
    0.6140    1.5390   -0.5280 C   0  0  0  0  0  0  0  0  0  0  0  0
   -0.5610    1.9390   -0.0230 C   0  0  0  0  0  0  0  0  0  0  0  0
   -0.2930    2.8720    0.9860 N   0  0  0  0  0  0  0  0  0  0  0  0
    1.0170    3.0160    1.0690 C   0  0  0  0  0  0  0  0  0  0  0  0
    1.8780    3.8510    1.9360 C   0  0  0  0  0  0  0  0  0  0  0  0
    3.2070    3.7770    1.7780 C   0  0  0  0  0  0  0  0  0  0  0  0
    3.7940    2.8780    0.7590 C   0  0  0  0  0  0  0  0  0  0  0  0
    5.2900    2.7920    0.5790 C   0  0  0  0  0  0  0  0  0  0  0  0
    2.9710    2.1420    0.0000 C   0  0  0  0  0  0  0  0  0  0  0  0
    1.6090    2.2010    0.1410 N   0  0  0  0  0  0  0  0  0  0  0  0
   -1.9000    1.4770   -0.4520 C   0  0  0  0  0  0  0  0  0  0  0  0
   -2.4870    0.3640    0.1610 C   0  0  0  0  0  0  0  0  0  0  0  0
   -3.7530   -0.0730   -0.2460 C   0  0  0  0  0  0  0  0  0  0  0  0
   -4.4330    0.6040   -1.2660 C   0  0  0  0  0  0  0  0  0  0  0  0
   -3.8470    1.7170   -1.8790 C   0  0  0  0  0  0  0  0  0  0  0  0
   -2.5800    2.1540   -1.4720 C   0  0  0  0  0  0  0  0  0  0  0  0
   -1.6430   -6.2130   -0.9830 H   0  0  0  0  0  0  0  0  0  0  0  0
   -0.8390   -7.0730    0.3470 H   0  0  0  0  0  0  0  0  0  0  0  0
   -1.6430   -5.5180    0.6520 H   0  0  0  0  0  0  0  0  0  0  0  0
    0.8120   -5.9340   -1.1010 H   0  0  0  0  0  0  0  0  0  0  0  0
    0.8120   -5.2390    0.5340 H   0  0  0  0  0  0  0  0  0  0  0  0
   -0.6620   -3.4080   -0.2440 H   0  0  0  0  0  0  0  0  0  0  0  0
   -0.6620   -4.1030   -1.8790 H   0  0  0  0  0  0  0  0  0  0  0  0
    1.7030   -3.8430   -2.0480 H   0  0  0  0  0  0  0  0  0  0  0  0
    1.7760   -3.1700   -0.3460 H   0  0  0  0  0  0  0  0  0  0  0  0
   -0.1050    0.5480   -2.2340 H   0  0  0  0  0  0  0  0  0  0  0  0
    1.7290    0.7710   -2.1650 H   0  0  0  0  0  0  0  0  0  0  0  0
    1.4460    4.5050    2.6790 H   0  0  0  0  0  0  0  0  0  0  0  0
    3.8550    4.3780    2.3990 H   0  0  0  0  0  0  0  0  0  0  0  0
    5.5230    2.3340   -0.3800 H   0  0  0  0  0  0  0  0  0  0  0  0
    5.6580    2.1140    1.3460 H   0  0  0  0  0  0  0  0  0  0  0  0
    5.6740    3.8050    0.6780 H   0  0  0  0  0  0  0  0  0  0  0  0
    3.3930    1.4830   -0.7440 H   0  0  0  0  0  0  0  0  0  0  0  0
   -1.9630   -0.1580    0.9480 H   0  0  0  0  0  0  0  0  0  0  0  0
   -4.2050   -0.9320    0.2270 H   0  0  0  0  0  0  0  0  0  0  0  0
   -5.4100    0.2670   -1.5800 H   0  0  0  0  0  0  0  0  0  0  0  0
   -4.3710    2.2390   -2.6660 H   0  0  0  0  0  0  0  0  0  0  0  0
   -2.1270    3.0130   -1.9450 H   0  0  0  0  0  0  0  0  0  0  0  0
  1 25  1  0  0  0  0
  1 26  1  0  0  0  0
  1 27  1  0  0  0  0
  1  2  1  0  0  0  0
  2 28  1  0  0  0  0
  2 29  1  0  0  0  0
  2  3  1  0  0  0  0
  3 30  1  0  0  0  0
  3 31  1  0  0  0  0
  3  4  1  0  0  0  0
  4 32  1  0  0  0  0
  4 33  1  0  0  0  0
  4  5  1  0  0  0  0
  5  6  1  0  0  0  0
  6  7  2  0  0  0  0
  6  8  1  0  0  0  0
  8 34  1  0  0  0  0
  8 35  1  0  0  0  0
  8  9  1  0  0  0  0
  9 10  2  0  0  0  0
 10 11  1  0  0  0  0
 11 12  2  0  0  0  0
 12 13  1  0  0  0  0
 13 36  1  0  0  0  0
 13 14  2  0  0  0  0
 14 37  1  0  0  0  0
 14 15  1  0  0  0  0
 15 16  1  0  0  0  0
 16 38  1  0  0  0  0
 16 39  1  0  0  0  0
 16 40  1  0  0  0  0
 15 17  2  0  0  0  0
 17 41  1  0  0  0  0
 17 18  1  0  0  0  0
 18  9  1  0  0  0  0
 18 12  1  0  0  0  0
 10 19  1  0  0  0  0
 19 20  2  0  0  0  0
 20 42  1  0  0  0  0
 20 21  1  0  0  0  0
 21 43  1  0  0  0  0
 21 22  2  0  0  0  0
 22 44  1  0  0  0  0
 22 23  1  0  0  0  0
 23 45  1  0  0  0  0
 23 24  2  0  0  0  0
 24 19  1  0  0  0  0
 24 46  1  0  0  0  0
M  END
>  <LOGBIO>
5.5000

>  <PRED_LOGBIO>
5.7600

>  <XV_RES>
-0.2500

>  <WHL_TMPL>
2

>  <ANCH>
4-5;28-29

$$$$
ROW23
  -MTS-   01071502093D 0   0.00000     0.00000     0

 38 41  0  0  0  0  0  0  0  0999 V2000
    5.2540    4.1550   -1.3740 C   0  0  0  0  0  0  0  0  0  0  0  0
    4.8240    2.9990   -2.0970 O   0  0  0  0  0  0  0  0  0  0  0  0
    3.7410    2.3080   -1.6200 C   0  0  0  0  0  0  0  0  0  0  0  0
    2.5170    2.6140   -2.0090 N   0  0  0  0  0  0  0  0  0  0  0  0
    1.3940    1.9250   -1.5380 C   0  0  0  0  0  0  0  0  0  0  0  0
    0.1030    2.0540   -1.7840 N   0  0  0  0  0  0  0  0  0  0  0  0
   -0.5800    1.0910   -1.0320 C   0  0  0  0  0  0  0  0  0  0  0  0
    0.3330    0.3950   -0.3410 C   0  0  0  0  0  0  0  0  0  0  0  0
    1.5690    0.9010   -0.6450 N   0  0  0  0  0  0  0  0  0  0  0  0
    2.8240    0.5540   -0.2170 C   0  0  0  0  0  0  0  0  0  0  0  0
    2.7790   -0.5960    0.7610 C   0  0  0  0  0  0  0  0  0  0  0  0
    4.0460   -1.4660    0.8510 C   0  0  0  0  0  0  0  0  0  0  0  0
    5.5740   -0.4770    0.8680 S   0  0  0  0  0  0  0  0  0  0  0  0
    5.3480    0.9260   -0.2700 C   0  0  0  0  0  0  0  0  0  0  0  0
    3.9130    1.1990   -0.6540 C   0  0  0  0  0  0  0  0  0  0  0  0
   -2.0450    0.8800   -1.0050 C   0  0  0  0  0  0  0  0  0  0  0  0
   -2.4890   -0.1930   -0.7200 O   0  0  0  0  0  0  0  0  0  0  0  0
   -2.9600    1.9960   -1.3330 C   0  0  0  0  0  0  0  0  0  0  0  0
   -3.7170    2.6000   -0.3220 C   0  0  0  0  0  0  0  0  0  0  0  0
   -4.5830    3.6560   -0.6320 C   0  0  0  0  0  0  0  0  0  0  0  0
   -4.6920    4.1070   -1.9530 C   0  0  0  0  0  0  0  0  0  0  0  0
   -3.9350    3.5020   -2.9640 C   0  0  0  0  0  0  0  0  0  0  0  0
   -3.0690    2.4470   -2.6540 C   0  0  0  0  0  0  0  0  0  0  0  0
    5.5260    3.8680   -0.3600 H   0  0  0  0  0  0  0  0  0  0  0  0
    6.1170    4.5930   -1.8710 H   0  0  0  0  0  0  0  0  0  0  0  0
    4.4460    4.8830   -1.3400 H   0  0  0  0  0  0  0  0  0  0  0  0
    0.1300   -0.4220    0.3350 H   0  0  0  0  0  0  0  0  0  0  0  0
    2.0010   -1.2590    0.3890 H   0  0  0  0  0  0  0  0  0  0  0  0
    2.5970   -0.1820    1.7510 H   0  0  0  0  0  0  0  0  0  0  0  0
    4.0760   -2.0520   -0.0650 H   0  0  0  0  0  0  0  0  0  0  0  0
    4.0340   -2.0110    1.7930 H   0  0  0  0  0  0  0  0  0  0  0  0
    5.8500    0.6400   -1.1920 H   0  0  0  0  0  0  0  0  0  0  0  0
    5.7440    1.7930    0.2530 H   0  0  0  0  0  0  0  0  0  0  0  0
   -3.6330    2.2530    0.6970 H   0  0  0  0  0  0  0  0  0  0  0  0
   -5.1670    4.1220    0.1480 H   0  0  0  0  0  0  0  0  0  0  0  0
   -5.3600    4.9210   -2.1920 H   0  0  0  0  0  0  0  0  0  0  0  0
   -4.0190    3.8500   -3.9830 H   0  0  0  0  0  0  0  0  0  0  0  0
   -2.4850    1.9800   -3.4330 H   0  0  0  0  0  0  0  0  0  0  0  0
  1 24  1  0  0  0  0
  1 25  1  0  0  0  0
  1 26  1  0  0  0  0
  1  2  1  0  0  0  0
  2  3  1  0  0  0  0
  3  4  2  0  0  0  0
  4  5  1  0  0  0  0
  5  6  2  0  0  0  0
  6  7  1  0  0  0  0
  7  8  2  0  0  0  0
  8 27  1  0  0  0  0
  8  9  1  0  0  0  0
  9  5  1  0  0  0  0
  9 10  1  0  0  0  0
 10 11  1  0  0  0  0
 11 28  1  0  0  0  0
 11 29  1  0  0  0  0
 11 12  1  0  0  0  0
 12 30  1  0  0  0  0
 12 31  1  0  0  0  0
 12 13  1  0  0  0  0
 13 14  1  0  0  0  0
 14 32  1  0  0  0  0
 14 33  1  0  0  0  0
 14 15  1  0  0  0  0
 15  3  1  0  0  0  0
 15 10  2  0  0  0  0
  7 16  1  0  0  0  0
 16 17  2  0  0  0  0
 16 18  1  0  0  0  0
 18 19  2  0  0  0  0
 19 34  1  0  0  0  0
 19 20  1  0  0  0  0
 20 35  1  0  0  0  0
 20 21  2  0  0  0  0
 21 36  1  0  0  0  0
 21 22  1  0  0  0  0
 22 37  1  0  0  0  0
 22 23  2  0  0  0  0
 23 18  1  0  0  0  0
 23 38  1  0  0  0  0
M  END
>  <LOGBIO>
6.7300

>  <PRED_LOGBIO>
6.2600

>  <XV_RES>
0.6590

>  <WHL_TMPL>
1

>  <ANCH>
23-24;10-26

$$$$
ROW24
  -MTS-   01071502093D 0   0.00000     0.00000     0

 40 42  0  0  0  0  0  0  0  0999 V2000
   -2.7880    3.9100    3.3980 C   0  0  0  0  0  0  0  0  0  0  0  0
   -2.3080    3.7460    2.0610 O   0  0  0  0  0  0  0  0  0  0  0  0
   -0.9550    3.6440    1.8710 C   0  0  0  0  0  0  0  0  0  0  0  0
   -0.3720    2.8630    0.9810 N   0  0  0  0  0  0  0  0  0  0  0  0
    1.0170    3.0160    1.0690 C   0  0  0  0  0  0  0  0  0  0  0  0
    2.1200    2.4670    0.4040 C   0  0  0  0  0  0  0  0  0  0  0  0
    3.3570    2.8480    0.7510 N   0  0  0  0  0  0  0  0  0  0  0  0
    3.5580    3.7460    1.7250 C   0  0  0  0  0  0  0  0  0  0  0  0
    2.5220    4.2890    2.3800 N   0  0  0  0  0  0  0  0  0  0  0  0
    1.2590    3.9520    2.0820 C   0  0  0  0  0  0  0  0  0  0  0  0
   -0.0080    4.3370    2.5780 N   0  0  0  0  0  0  0  0  0  0  0  0
   -0.2630    5.3050    3.6550 C   0  0  0  0  0  0  0  0  0  0  0  0
   -0.4040    6.6880    3.0660 C   0  0  0  0  0  0  0  0  0  0  0  0
    0.7240    7.5040    2.9170 C   0  0  0  0  0  0  0  0  0  0  0  0
    0.5930    8.7870    2.3710 C   0  0  0  0  0  0  0  0  0  0  0  0
   -0.6650    9.2530    1.9730 C   0  0  0  0  0  0  0  0  0  0  0  0
   -1.7930    8.4370    2.1220 C   0  0  0  0  0  0  0  0  0  0  0  0
   -3.0540    8.9040    1.7230 N   0  0  0  0  0  0  0  0  0  0  0  0
   -1.6620    7.1550    2.6680 C   0  0  0  0  0  0  0  0  0  0  0  0
    1.9300    1.5180   -0.6280 N   0  0  0  0  0  0  0  0  0  0  0  0
    0.7020    0.7520   -0.3690 C   0  0  0  0  0  0  0  0  0  0  0  0
    1.8110    2.2130   -1.9180 C   0  0  0  0  0  0  0  0  0  0  0  0
   -2.3740    4.8220    3.8230 H   0  0  0  0  0  0  0  0  0  0  0  0
   -3.8740    3.9750    3.3870 H   0  0  0  0  0  0  0  0  0  0  0  0
   -2.4820    3.0570    4.0000 H   0  0  0  0  0  0  0  0  0  0  0  0
    4.5650    4.0360    1.9850 H   0  0  0  0  0  0  0  0  0  0  0  0
    0.5680    5.2930    4.3570 H   0  0  0  0  0  0  0  0  0  0  0  0
   -1.1800    5.0370    4.1740 H   0  0  0  0  0  0  0  0  0  0  0  0
    1.6950    7.1450    3.2240 H   0  0  0  0  0  0  0  0  0  0  0  0
    1.4630    9.4160    2.2570 H   0  0  0  0  0  0  0  0  0  0  0  0
   -0.7660   10.2420    1.5520 H   0  0  0  0  0  0  0  0  0  0  0  0
   -3.3760    8.7440    0.7790 H   0  0  0  0  0  0  0  0  0  0  0  0
   -3.6390    9.3990    2.3800 H   0  0  0  0  0  0  0  0  0  0  0  0
   -2.5320    6.5250    2.7820 H   0  0  0  0  0  0  0  0  0  0  0  0
   -0.1480    1.4290   -0.3380 H   0  0  0  0  0  0  0  0  0  0  0  0
    0.5560    0.0220   -1.1620 H   0  0  0  0  0  0  0  0  0  0  0  0
    0.7910    0.2370    0.5860 H   0  0  0  0  0  0  0  0  0  0  0  0
    0.9600    2.8900   -1.8870 H   0  0  0  0  0  0  0  0  0  0  0  0
    1.6650    1.4820   -2.7110 H   0  0  0  0  0  0  0  0  0  0  0  0
    2.7190    2.7800   -2.1100 H   0  0  0  0  0  0  0  0  0  0  0  0
  1 23  1  0  0  0  0
  1 24  1  0  0  0  0
  1 25  1  0  0  0  0
  1  2  1  0  0  0  0
  2  3  1  0  0  0  0
  3  4  2  0  0  0  0
  4  5  1  0  0  0  0
  5  6  2  0  0  0  0
  6  7  1  0  0  0  0
  7  8  2  0  0  0  0
  8 26  1  0  0  0  0
  8  9  1  0  0  0  0
  9 10  2  0  0  0  0
 10  5  1  0  0  0  0
 10 11  1  0  0  0  0
 11  3  1  0  0  0  0
 11 12  1  0  0  0  0
 12 27  1  0  0  0  0
 12 28  1  0  0  0  0
 12 13  1  0  0  0  0
 13 14  2  0  0  0  0
 14 29  1  0  0  0  0
 14 15  1  0  0  0  0
 15 30  1  0  0  0  0
 15 16  2  0  0  0  0
 16 31  1  0  0  0  0
 16 17  1  0  0  0  0
 17 18  1  0  0  0  0
 18 32  1  0  0  0  0
 18 33  1  0  0  0  0
 17 19  2  0  0  0  0
 19 13  1  0  0  0  0
 19 34  1  0  0  0  0
  6 20  1  0  0  0  0
 20 21  1  0  0  0  0
 21 35  1  0  0  0  0
 21 36  1  0  0  0  0
 21 37  1  0  0  0  0
 20 22  1  0  0  0  0
 22 38  1  0  0  0  0
 22 39  1  0  0  0  0
 22 40  1  0  0  0  0
M  END
>  <LOGBIO>
6.0000

>  <PRED_LOGBIO>
5.9400

>  <XV_RES>
0.2950

>  <WHL_TMPL>
2

>  <ANCH>
13-14;8-7

$$$$
ROW25
  -MTS-   01071502093D 0   0.00000     0.00000     0

 52 54  0  0  0  0  0  0  0  0999 V2000
    0.2340   -5.3570   -0.3810 C   0  0  0  0  0  0  0  0  0  0  0  0
   -0.0840   -3.9830   -0.9650 C   0  0  0  0  0  0  0  0  0  0  0  0
    1.2180   -3.2480   -1.2770 C   0  0  0  0  0  0  0  0  0  0  0  0
    1.1020   -1.8990   -1.8500 N   0  0  0  0  0  0  0  0  0  0  0  0
    1.1810   -1.7090   -3.3050 C   0  0  0  0  0  0  0  0  0  0  0  0
   -0.1410   -1.6100   -4.0640 C   0  0  0  0  0  0  0  0  0  0  0  0
    0.1400   -1.4160   -5.5520 C   0  0  0  0  0  0  0  0  0  0  0  0
    0.9250   -0.8500   -1.0510 C   0  0  0  0  0  0  0  0  0  0  0  0
    0.8590   -1.0090    0.1670 O   0  0  0  0  0  0  0  0  0  0  0  0
    0.8060    0.5360   -1.6390 C   0  0  0  0  0  0  0  0  0  0  0  0
    0.6140    1.5390   -0.5280 C   0  0  0  0  0  0  0  0  0  0  0  0
   -0.5610    1.9390   -0.0230 C   0  0  0  0  0  0  0  0  0  0  0  0
   -0.2930    2.8720    0.9860 N   0  0  0  0  0  0  0  0  0  0  0  0
    1.0170    3.0160    1.0690 C   0  0  0  0  0  0  0  0  0  0  0  0
    1.8780    3.8510    1.9360 C   0  0  0  0  0  0  0  0  0  0  0  0
    1.3290    4.6800    2.8780 N   0  0  0  0  0  0  0  0  0  0  0  0
    3.2070    3.7770    1.7780 C   0  0  0  0  0  0  0  0  0  0  0  0
    3.7940    2.8780    0.7590 C   0  0  0  0  0  0  0  0  0  0  0  0
    2.9710    2.1420    0.0000 C   0  0  0  0  0  0  0  0  0  0  0  0
    1.6090    2.2010    0.1410 N   0  0  0  0  0  0  0  0  0  0  0  0
   -1.9000    1.4770   -0.4520 C   0  0  0  0  0  0  0  0  0  0  0  0
   -2.4870    0.3640    0.1610 C   0  0  0  0  0  0  0  0  0  0  0  0
   -3.7530   -0.0730   -0.2460 C   0  0  0  0  0  0  0  0  0  0  0  0
   -4.4330    0.6040   -1.2660 C   0  0  0  0  0  0  0  0  0  0  0  0
   -5.7990    0.1330   -1.7040 Cl  0  0  0  0  0  0  0  0  0  0  0  0
   -3.8470    1.7170   -1.8790 C   0  0  0  0  0  0  0  0  0  0  0  0
   -2.5800    2.1540   -1.4720 C   0  0  0  0  0  0  0  0  0  0  0  0
    0.8110   -5.2370    0.5330 H   0  0  0  0  0  0  0  0  0  0  0  0
   -0.6930   -5.8800   -0.1590 H   0  0  0  0  0  0  0  0  0  0  0  0
    0.8110   -5.9320   -1.1020 H   0  0  0  0  0  0  0  0  0  0  0  0
   -0.6620   -3.4080   -0.2440 H   0  0  0  0  0  0  0  0  0  0  0  0
   -0.6620   -4.1030   -1.8790 H   0  0  0  0  0  0  0  0  0  0  0  0
    1.7030   -3.8440   -2.0480 H   0  0  0  0  0  0  0  0  0  0  0  0
    1.7760   -3.1700   -0.3460 H   0  0  0  0  0  0  0  0  0  0  0  0
    1.6590   -2.6100   -3.6840 H   0  0  0  0  0  0  0  0  0  0  0  0
    1.7310   -0.7900   -3.4940 H   0  0  0  0  0  0  0  0  0  0  0  0
   -0.7120   -2.5250   -3.9200 H   0  0  0  0  0  0  0  0  0  0  0  0
   -0.7120   -0.7630   -3.6900 H   0  0  0  0  0  0  0  0  0  0  0  0
    0.7110   -2.2620   -5.9260 H   0  0  0  0  0  0  0  0  0  0  0  0
   -0.8010   -1.3450   -6.0920 H   0  0  0  0  0  0  0  0  0  0  0  0
    0.7110   -0.5010   -5.6960 H   0  0  0  0  0  0  0  0  0  0  0  0
   -0.1050    0.5480   -2.2340 H   0  0  0  0  0  0  0  0  0  0  0  0
    1.7290    0.7710   -2.1650 H   0  0  0  0  0  0  0  0  0  0  0  0
    1.9310    5.4800    3.0140 H   0  0  0  0  0  0  0  0  0  0  0  0
    1.2320    4.1810    3.7510 H   0  0  0  0  0  0  0  0  0  0  0  0
    3.8550    4.3780    2.3990 H   0  0  0  0  0  0  0  0  0  0  0  0
    4.8640    2.8170    0.6300 H   0  0  0  0  0  0  0  0  0  0  0  0
    3.3930    1.4830   -0.7440 H   0  0  0  0  0  0  0  0  0  0  0  0
   -1.9630   -0.1580    0.9480 H   0  0  0  0  0  0  0  0  0  0  0  0
   -4.2050   -0.9320    0.2270 H   0  0  0  0  0  0  0  0  0  0  0  0
   -4.3710    2.2390   -2.6660 H   0  0  0  0  0  0  0  0  0  0  0  0
   -2.1270    3.0130   -1.9450 H   0  0  0  0  0  0  0  0  0  0  0  0
  1 28  1  0  0  0  0
  1 29  1  0  0  0  0
  1 30  1  0  0  0  0
  1  2  1  0  0  0  0
  2 31  1  0  0  0  0
  2 32  1  0  0  0  0
  2  3  1  0  0  0  0
  3 33  1  0  0  0  0
  3 34  1  0  0  0  0
  3  4  1  0  0  0  0
  4  5  1  0  0  0  0
  5 35  1  0  0  0  0
  5 36  1  0  0  0  0
  5  6  1  0  0  0  0
  6 37  1  0  0  0  0
  6 38  1  0  0  0  0
  6  7  1  0  0  0  0
  7 39  1  0  0  0  0
  7 40  1  0  0  0  0
  7 41  1  0  0  0  0
  4  8  1  0  0  0  0
  8  9  2  0  0  0  0
  8 10  1  0  0  0  0
 10 42  1  0  0  0  0
 10 43  1  0  0  0  0
 10 11  1  0  0  0  0
 11 12  2  0  0  0  0
 12 13  1  0  0  0  0
 13 14  2  0  0  0  0
 14 15  1  0  0  0  0
 15 16  1  0  0  0  0
 16 44  1  0  0  0  0
 16 45  1  0  0  0  0
 15 17  2  0  0  0  0
 17 46  1  0  0  0  0
 17 18  1  0  0  0  0
 18 47  1  0  0  0  0
 18 19  2  0  0  0  0
 19 48  1  0  0  0  0
 19 20  1  0  0  0  0
 20 11  1  0  0  0  0
 20 14  1  0  0  0  0
 12 21  1  0  0  0  0
 21 22  2  0  0  0  0
 22 49  1  0  0  0  0
 22 23  1  0  0  0  0
 23 50  1  0  0  0  0
 23 24  2  0  0  0  0
 24 25  1  0  0  0  0
 24 26  1  0  0  0  0
 26 51  1  0  0  0  0
 26 27  2  0  0  0  0
 27 21  1  0  0  0  0
 27 52  1  0  0  0  0
M  END
>  <LOGBIO>
5.0700

>  <PRED_LOGBIO>
5.3400

>  <XV_RES>
-0.3650

>  <WHL_TMPL>
2

>  <ANCH>
34-35;22-23

$$$$
ROW26
  -MTS-   01071502093D 0   0.00000     0.00000     0

 57 61  0  0  0  0  0  0  0  0999 V2000
   -5.0420    2.9200   -1.6320 C   0  0  0  0  0  0  0  0  0  0  0  0
   -4.2870    1.6460   -1.2650 C   0  0  0  0  0  0  0  0  0  0  0  0
   -2.8800    1.8980   -1.3040 O   0  0  0  0  0  0  0  0  0  0  0  0
   -2.0450    0.8800   -1.0050 C   0  0  0  0  0  0  0  0  0  0  0  0
   -2.4890   -0.1930   -0.7200 O   0  0  0  0  0  0  0  0  0  0  0  0
   -0.5800    1.0910   -1.0320 C   0  0  0  0  0  0  0  0  0  0  0  0
   -0.0490    1.9600   -1.9480 N   0  0  0  0  0  0  0  0  0  0  0  0
    1.2990    2.1960   -2.0210 C   0  0  0  0  0  0  0  0  0  0  0  0
    2.1680    1.5900   -1.2010 C   0  0  0  0  0  0  0  0  0  0  0  0
    3.5580    1.6290   -1.0420 N   0  0  0  0  0  0  0  0  0  0  0  0
    3.9220    0.8210   -0.0640 C   0  0  0  0  0  0  0  0  0  0  0  0
    5.2300    0.4680    0.5320 C   0  0  0  0  0  0  0  0  0  0  0  0
    5.3090   -0.4070    1.5440 C   0  0  0  0  0  0  0  0  0  0  0  0
    4.0970   -1.0480    2.1010 C   0  0  0  0  0  0  0  0  0  0  0  0
    4.2230   -1.9370    3.1360 O   0  0  0  0  0  0  0  0  0  0  0  0
    4.4050   -3.3190    2.8160 C   0  0  0  0  0  0  0  0  0  0  0  0
    4.5200   -4.1190    4.0910 C   0  0  0  0  0  0  0  0  0  0  0  0
    3.3720   -4.6510    4.6900 C   0  0  0  0  0  0  0  0  0  0  0  0
    3.4790   -5.3930    5.8720 C   0  0  0  0  0  0  0  0  0  0  0  0
    4.7340   -5.6040    6.4560 C   0  0  0  0  0  0  0  0  0  0  0  0
    5.8820   -5.0720    5.8570 C   0  0  0  0  0  0  0  0  0  0  0  0
    7.1370   -5.2830    6.4400 C   0  0  0  0  0  0  0  0  0  0  0  0
    8.2850   -4.7510    5.8420 C   0  0  0  0  0  0  0  0  0  0  0  0
    8.1790   -4.0090    4.6590 C   0  0  0  0  0  0  0  0  0  0  0  0
    6.9240   -3.7980    4.0760 C   0  0  0  0  0  0  0  0  0  0  0  0
    5.7750   -4.3300    4.6750 C   0  0  0  0  0  0  0  0  0  0  0  0
    2.8800   -0.7760    1.6110 C   0  0  0  0  0  0  0  0  0  0  0  0
    2.7110    0.1790    0.4940 C   0  0  0  0  0  0  0  0  0  0  0  0
    1.6540    0.6400   -0.1890 C   0  0  0  0  0  0  0  0  0  0  0  0
    0.1900    0.4270   -0.1600 C   0  0  0  0  0  0  0  0  0  0  0  0
   -0.4260   -0.5240    0.8380 C   0  0  0  0  0  0  0  0  0  0  0  0
   -0.4910   -1.8340    0.2700 O   0  0  0  0  0  0  0  0  0  0  0  0
   -1.0680   -2.7810    1.1730 C   0  0  0  0  0  0  0  0  0  0  0  0
   -6.1140    2.7440   -1.5810 H   0  0  0  0  0  0  0  0  0  0  0  0
   -4.8090    3.6530   -0.8630 H   0  0  0  0  0  0  0  0  0  0  0  0
   -4.6970    3.2080   -2.6230 H   0  0  0  0  0  0  0  0  0  0  0  0
   -4.4980    0.9200   -2.0470 H   0  0  0  0  0  0  0  0  0  0  0  0
   -4.5760    1.3580   -0.2560 H   0  0  0  0  0  0  0  0  0  0  0  0
   -0.6670    2.4390   -2.5870 H   0  0  0  0  0  0  0  0  0  0  0  0
    1.6710    2.8900   -2.7610 H   0  0  0  0  0  0  0  0  0  0  0  0
    6.1320    0.9200    0.1460 H   0  0  0  0  0  0  0  0  0  0  0  0
    6.2760   -0.6480    1.9610 H   0  0  0  0  0  0  0  0  0  0  0  0
    5.3140   -3.4380    2.2300 H   0  0  0  0  0  0  0  0  0  0  0  0
    3.5530   -3.6730    2.2410 H   0  0  0  0  0  0  0  0  0  0  0  0
    2.4040   -4.4880    4.2400 H   0  0  0  0  0  0  0  0  0  0  0  0
    2.5930   -5.8030    6.3340 H   0  0  0  0  0  0  0  0  0  0  0  0
    4.8160   -6.1760    7.3680 H   0  0  0  0  0  0  0  0  0  0  0  0
    7.2190   -5.8550    7.3520 H   0  0  0  0  0  0  0  0  0  0  0  0
    9.2540   -4.9140    6.2920 H   0  0  0  0  0  0  0  0  0  0  0  0
    9.0650   -3.5990    4.1970 H   0  0  0  0  0  0  0  0  0  0  0  0
    6.8410   -3.2260    3.1640 H   0  0  0  0  0  0  0  0  0  0  0  0
    2.0130   -1.2590    2.0370 H   0  0  0  0  0  0  0  0  0  0  0  0
   -1.4300   -0.1870    1.0890 H   0  0  0  0  0  0  0  0  0  0  0  0
    0.1830   -0.5490    1.7390 H   0  0  0  0  0  0  0  0  0  0  0  0
   -2.0800   -2.4710    1.4270 H   0  0  0  0  0  0  0  0  0  0  0  0
   -1.0980   -3.7610    0.7010 H   0  0  0  0  0  0  0  0  0  0  0  0
   -0.4670   -2.8330    2.0780 H   0  0  0  0  0  0  0  0  0  0  0  0
  1 34  1  0  0  0  0
  1 35  1  0  0  0  0
  1 36  1  0  0  0  0
  1  2  1  0  0  0  0
  2 37  1  0  0  0  0
  2 38  1  0  0  0  0
  2  3  1  0  0  0  0
  3  4  1  0  0  0  0
  4  5  2  0  0  0  0
  4  6  1  0  0  0  0
  6  7  1  0  0  0  0
  7 39  1  0  0  0  0
  7  8  1  0  0  0  0
  8 40  1  0  0  0  0
  8  9  2  0  0  0  0
  9 10  1  0  0  0  0
 10 11  2  0  0  0  0
 11 12  1  0  0  0  0
 12 41  1  0  0  0  0
 12 13  2  0  0  0  0
 13 42  1  0  0  0  0
 13 14  1  0  0  0  0
 14 15  1  0  0  0  0
 15 16  1  0  0  0  0
 16 43  1  0  0  0  0
 16 44  1  0  0  0  0
 16 17  1  0  0  0  0
 17 18  2  0  0  0  0
 18 45  1  0  0  0  0
 18 19  1  0  0  0  0
 19 46  1  0  0  0  0
 19 20  2  0  0  0  0
 20 47  1  0  0  0  0
 20 21  1  0  0  0  0
 21 22  1  0  0  0  0
 22 48  1  0  0  0  0
 22 23  2  0  0  0  0
 23 49  1  0  0  0  0
 23 24  1  0  0  0  0
 24 50  1  0  0  0  0
 24 25  2  0  0  0  0
 25 51  1  0  0  0  0
 25 26  1  0  0  0  0
 26 17  1  0  0  0  0
 26 21  2  0  0  0  0
 14 27  2  0  0  0  0
 27 52  1  0  0  0  0
 27 28  1  0  0  0  0
 28 11  1  0  0  0  0
 28 29  2  0  0  0  0
 29  9  1  0  0  0  0
 29 30  1  0  0  0  0
 30  6  2  0  0  0  0
 30 31  1  0  0  0  0
 31 53  1  0  0  0  0
 31 54  1  0  0  0  0
 31 32  1  0  0  0  0
 32 33  1  0  0  0  0
 33 55  1  0  0  0  0
 33 56  1  0  0  0  0
 33 57  1  0  0  0  0
M  END
>  <LOGBIO>
7.2600

>  <PRED_LOGBIO>
7.9900

>  <XV_RES>
-1.1710

>  <WHL_TMPL>
1

>  <ANCH>
23-24;11-9

$$$$
ROW27
  -MTS-   01071502093D 0   0.00000     0.00000     0

 52 54  0  0  0  0  0  0  0  0999 V2000
    0.2340   -5.3570   -0.3810 C   0  0  0  0  0  0  0  0  0  0  0  0
   -0.0840   -3.9830   -0.9650 C   0  0  0  0  0  0  0  0  0  0  0  0
    1.2180   -3.2480   -1.2770 C   0  0  0  0  0  0  0  0  0  0  0  0
    1.1020   -1.8990   -1.8500 N   0  0  0  0  0  0  0  0  0  0  0  0
    1.1810   -1.7090   -3.3050 C   0  0  0  0  0  0  0  0  0  0  0  0
   -0.1410   -1.6100   -4.0640 C   0  0  0  0  0  0  0  0  0  0  0  0
    0.1400   -1.4160   -5.5520 C   0  0  0  0  0  0  0  0  0  0  0  0
    0.9250   -0.8500   -1.0510 C   0  0  0  0  0  0  0  0  0  0  0  0
    0.8590   -1.0090    0.1670 O   0  0  0  0  0  0  0  0  0  0  0  0
    0.8060    0.5360   -1.6390 C   0  0  0  0  0  0  0  0  0  0  0  0
    0.6140    1.5390   -0.5280 C   0  0  0  0  0  0  0  0  0  0  0  0
   -0.5610    1.9390   -0.0230 C   0  0  0  0  0  0  0  0  0  0  0  0
   -0.2930    2.8720    0.9860 N   0  0  0  0  0  0  0  0  0  0  0  0
    1.0170    3.0160    1.0690 C   0  0  0  0  0  0  0  0  0  0  0  0
    1.8780    3.8510    1.9360 C   0  0  0  0  0  0  0  0  0  0  0  0
    3.2070    3.7770    1.7780 C   0  0  0  0  0  0  0  0  0  0  0  0
    3.7940    2.8780    0.7590 C   0  0  0  0  0  0  0  0  0  0  0  0
    2.9710    2.1420    0.0000 C   0  0  0  0  0  0  0  0  0  0  0  0
    1.6090    2.2010    0.1410 N   0  0  0  0  0  0  0  0  0  0  0  0
    5.1520    2.8000    0.5950 N   0  3  0  0  0  0  0  0  0  0  0  0
    5.9100    3.2120    1.4890 O   0  0  0  0  0  0  0  0  0  0  0  0
    5.6470    2.2950   -0.4950 O   0  5  0  0  0  0  0  0  0  0  0  0
   -1.9000    1.4770   -0.4520 C   0  0  0  0  0  0  0  0  0  0  0  0
   -2.4870    0.3640    0.1610 C   0  0  0  0  0  0  0  0  0  0  0  0
   -3.7530   -0.0730   -0.2460 C   0  0  0  0  0  0  0  0  0  0  0  0
   -4.4330    0.6040   -1.2660 C   0  0  0  0  0  0  0  0  0  0  0  0
   -3.8470    1.7170   -1.8790 C   0  0  0  0  0  0  0  0  0  0  0  0
   -2.5800    2.1540   -1.4720 C   0  0  0  0  0  0  0  0  0  0  0  0
    0.8120   -5.2380    0.5330 H   0  0  0  0  0  0  0  0  0  0  0  0
   -0.6930   -5.8810   -0.1590 H   0  0  0  0  0  0  0  0  0  0  0  0
    0.8110   -5.9320   -1.1020 H   0  0  0  0  0  0  0  0  0  0  0  0
   -0.6620   -3.4080   -0.2440 H   0  0  0  0  0  0  0  0  0  0  0  0
   -0.6620   -4.1030   -1.8790 H   0  0  0  0  0  0  0  0  0  0  0  0
    1.7030   -3.8430   -2.0480 H   0  0  0  0  0  0  0  0  0  0  0  0
    1.7760   -3.1700   -0.3460 H   0  0  0  0  0  0  0  0  0  0  0  0
    1.6590   -2.6100   -3.6840 H   0  0  0  0  0  0  0  0  0  0  0  0
    1.7310   -0.7900   -3.4940 H   0  0  0  0  0  0  0  0  0  0  0  0
   -0.7120   -2.5240   -3.9200 H   0  0  0  0  0  0  0  0  0  0  0  0
   -0.7120   -0.7630   -3.6900 H   0  0  0  0  0  0  0  0  0  0  0  0
    0.7110   -2.2620   -5.9260 H   0  0  0  0  0  0  0  0  0  0  0  0
   -0.8010   -1.3450   -6.0930 H   0  0  0  0  0  0  0  0  0  0  0  0
    0.7110   -0.5010   -5.6960 H   0  0  0  0  0  0  0  0  0  0  0  0
   -0.1050    0.5480   -2.2340 H   0  0  0  0  0  0  0  0  0  0  0  0
    1.7290    0.7710   -2.1650 H   0  0  0  0  0  0  0  0  0  0  0  0
    1.4460    4.5050    2.6790 H   0  0  0  0  0  0  0  0  0  0  0  0
    3.8550    4.3780    2.3990 H   0  0  0  0  0  0  0  0  0  0  0  0
    3.3930    1.4830   -0.7440 H   0  0  0  0  0  0  0  0  0  0  0  0
   -1.9630   -0.1580    0.9480 H   0  0  0  0  0  0  0  0  0  0  0  0
   -4.2050   -0.9320    0.2270 H   0  0  0  0  0  0  0  0  0  0  0  0
   -5.4100    0.2670   -1.5800 H   0  0  0  0  0  0  0  0  0  0  0  0
   -4.3710    2.2390   -2.6660 H   0  0  0  0  0  0  0  0  0  0  0  0
   -2.1270    3.0130   -1.9450 H   0  0  0  0  0  0  0  0  0  0  0  0
  1 29  1  0  0  0  0
  1 30  1  0  0  0  0
  1 31  1  0  0  0  0
  1  2  1  0  0  0  0
  2 32  1  0  0  0  0
  2 33  1  0  0  0  0
  2  3  1  0  0  0  0
  3 34  1  0  0  0  0
  3 35  1  0  0  0  0
  3  4  1  0  0  0  0
  4  5  1  0  0  0  0
  5 36  1  0  0  0  0
  5 37  1  0  0  0  0
  5  6  1  0  0  0  0
  6 38  1  0  0  0  0
  6 39  1  0  0  0  0
  6  7  1  0  0  0  0
  7 40  1  0  0  0  0
  7 41  1  0  0  0  0
  7 42  1  0  0  0  0
  4  8  1  0  0  0  0
  8  9  2  0  0  0  0
  8 10  1  0  0  0  0
 10 43  1  0  0  0  0
 10 44  1  0  0  0  0
 10 11  1  0  0  0  0
 11 12  2  0  0  0  0
 12 13  1  0  0  0  0
 13 14  2  0  0  0  0
 14 15  1  0  0  0  0
 15 45  1  0  0  0  0
 15 16  2  0  0  0  0
 16 46  1  0  0  0  0
 16 17  1  0  0  0  0
 17 18  2  0  0  0  0
 18 47  1  0  0  0  0
 18 19  1  0  0  0  0
 19 11  1  0  0  0  0
 19 14  1  0  0  0  0
 17 20  1  0  0  0  0
 20 21  2  0  0  0  0
 20 22  1  0  0  0  0
 12 23  1  0  0  0  0
 23 24  2  0  0  0  0
 24 48  1  0  0  0  0
 24 25  1  0  0  0  0
 25 49  1  0  0  0  0
 25 26  2  0  0  0  0
 26 50  1  0  0  0  0
 26 27  1  0  0  0  0
 27 51  1  0  0  0  0
 27 28  2  0  0  0  0
 28 23  1  0  0  0  0
 28 52  1  0  0  0  0
M  CHG  2  20   1  22  -1
M  END
>  <LOGBIO>
5.4700

>  <PRED_LOGBIO>
5.7800

>  <XV_RES>
-0.4560

>  <WHL_TMPL>
2

>  <ANCH>
34-35;22-23

$$$$
ROW28
  -MTS-   01071502093D 0   0.00000     0.00000     0

 39 41  0  0  0  0  0  0  0  0999 V2000
   -2.9130    3.2680    3.3120 C   0  0  0  0  0  0  0  0  0  0  0  0
   -2.3080    3.7460    2.0610 N   0  0  0  0  0  0  0  0  0  0  0  0
   -0.9550    3.6440    1.8710 C   0  0  0  0  0  0  0  0  0  0  0  0
   -0.3720    2.8630    0.9810 N   0  0  0  0  0  0  0  0  0  0  0  0
    1.0170    3.0160    1.0690 C   0  0  0  0  0  0  0  0  0  0  0  0
    2.1200    2.4670    0.4040 C   0  0  0  0  0  0  0  0  0  0  0  0
    3.3570    2.8480    0.7510 N   0  0  0  0  0  0  0  0  0  0  0  0
    3.5580    3.7460    1.7250 C   0  0  0  0  0  0  0  0  0  0  0  0
    2.5220    4.2890    2.3800 N   0  0  0  0  0  0  0  0  0  0  0  0
    1.2590    3.9520    2.0820 C   0  0  0  0  0  0  0  0  0  0  0  0
   -0.0080    4.3370    2.5780 N   0  0  0  0  0  0  0  0  0  0  0  0
   -0.2630    5.3050    3.6550 C   0  0  0  0  0  0  0  0  0  0  0  0
   -0.4040    6.6880    3.0660 C   0  0  0  0  0  0  0  0  0  0  0  0
   -1.6620    7.1550    2.6680 C   0  0  0  0  0  0  0  0  0  0  0  0
   -1.7930    8.4370    2.1220 C   0  0  0  0  0  0  0  0  0  0  0  0
   -0.6650    9.2530    1.9730 C   0  0  0  0  0  0  0  0  0  0  0  0
    0.5930    8.7870    2.3710 C   0  0  0  0  0  0  0  0  0  0  0  0
    0.7240    7.5040    2.9170 C   0  0  0  0  0  0  0  0  0  0  0  0
    1.9300    1.5180   -0.6280 N   0  0  0  0  0  0  0  0  0  0  0  0
    0.7020    0.7520   -0.3690 C   0  0  0  0  0  0  0  0  0  0  0  0
    1.8110    2.2130   -1.9180 C   0  0  0  0  0  0  0  0  0  0  0  0
   -2.4880    3.8130    4.1520 H   0  0  0  0  0  0  0  0  0  0  0  0
   -3.9880    3.4310    3.2810 H   0  0  0  0  0  0  0  0  0  0  0  0
   -2.7100    2.2050    3.4300 H   0  0  0  0  0  0  0  0  0  0  0  0
   -2.8900    4.1500    1.3410 H   0  0  0  0  0  0  0  0  0  0  0  0
    4.5650    4.0360    1.9850 H   0  0  0  0  0  0  0  0  0  0  0  0
    0.5680    5.2930    4.3570 H   0  0  0  0  0  0  0  0  0  0  0  0
   -1.1800    5.0370    4.1740 H   0  0  0  0  0  0  0  0  0  0  0  0
   -2.5320    6.5250    2.7820 H   0  0  0  0  0  0  0  0  0  0  0  0
   -2.7640    8.7970    1.8150 H   0  0  0  0  0  0  0  0  0  0  0  0
   -0.7660   10.2420    1.5520 H   0  0  0  0  0  0  0  0  0  0  0  0
    1.4630    9.4160    2.2570 H   0  0  0  0  0  0  0  0  0  0  0  0
    1.6950    7.1450    3.2240 H   0  0  0  0  0  0  0  0  0  0  0  0
   -0.1480    1.4290   -0.3380 H   0  0  0  0  0  0  0  0  0  0  0  0
    0.5560    0.0220   -1.1620 H   0  0  0  0  0  0  0  0  0  0  0  0
    0.7910    0.2370    0.5860 H   0  0  0  0  0  0  0  0  0  0  0  0
    0.9600    2.8900   -1.8870 H   0  0  0  0  0  0  0  0  0  0  0  0
    1.6650    1.4820   -2.7110 H   0  0  0  0  0  0  0  0  0  0  0  0
    2.7190    2.7800   -2.1100 H   0  0  0  0  0  0  0  0  0  0  0  0
  1 22  1  0  0  0  0
  1 23  1  0  0  0  0
  1 24  1  0  0  0  0
  1  2  1  0  0  0  0
  2 25  1  0  0  0  0
  2  3  1  0  0  0  0
  3  4  2  0  0  0  0
  4  5  1  0  0  0  0
  5  6  2  0  0  0  0
  6  7  1  0  0  0  0
  7  8  2  0  0  0  0
  8 26  1  0  0  0  0
  8  9  1  0  0  0  0
  9 10  2  0  0  0  0
 10  5  1  0  0  0  0
 10 11  1  0  0  0  0
 11  3  1  0  0  0  0
 11 12  1  0  0  0  0
 12 27  1  0  0  0  0
 12 28  1  0  0  0  0
 12 13  1  0  0  0  0
 13 14  2  0  0  0  0
 14 29  1  0  0  0  0
 14 15  1  0  0  0  0
 15 30  1  0  0  0  0
 15 16  2  0  0  0  0
 16 31  1  0  0  0  0
 16 17  1  0  0  0  0
 17 32  1  0  0  0  0
 17 18  2  0  0  0  0
 18 13  1  0  0  0  0
 18 33  1  0  0  0  0
  6 19  1  0  0  0  0
 19 20  1  0  0  0  0
 20 34  1  0  0  0  0
 20 35  1  0  0  0  0
 20 36  1  0  0  0  0
 19 21  1  0  0  0  0
 21 37  1  0  0  0  0
 21 38  1  0  0  0  0
 21 39  1  0  0  0  0
M  END
>  <LOGBIO>
4.7700

>  <PRED_LOGBIO>
5.6300

>  <XV_RES>
-1.0230

>  <WHL_TMPL>
2

>  <ANCH>
13-14;9-8

$$$$
ROW29
  -MTS-   01071502093D 0   0.00000     0.00000     0

 31 35  0  0  0  0  0  0  0  0999 V2000
    4.2900    4.7910    2.8330 Cl  0  0  0  0  0  0  0  0  0  0  0  0
    3.2990    3.8000    1.8010 C   0  0  0  0  0  0  0  0  0  0  0  0
    3.8960    2.9650    0.8500 C   0  0  0  0  0  0  0  0  0  0  0  0
    3.0980    2.1670    0.0200 C   0  0  0  0  0  0  0  0  0  0  0  0
    1.7040    2.2060    0.1420 C   0  0  0  0  0  0  0  0  0  0  0  0
    1.1080    3.0420    1.0930 C   0  0  0  0  0  0  0  0  0  0  0  0
    1.9050    3.8390    1.9230 C   0  0  0  0  0  0  0  0  0  0  0  0
   -0.2930    2.8720    0.9860 N   0  0  0  0  0  0  0  0  0  0  0  0
   -0.5550    1.9590   -0.0010 C   0  0  0  0  0  0  0  0  0  0  0  0
    0.5880    1.5210   -0.5470 C   0  0  0  0  0  0  0  0  0  0  0  0
    0.5820    0.5980   -1.5590 N   0  0  0  0  0  0  0  0  0  0  0  0
   -0.5880    0.0870   -2.0550 C   0  0  0  0  0  0  0  0  0  0  0  0
   -1.7870    0.4550   -1.5820 C   0  0  0  0  0  0  0  0  0  0  0  0
   -3.1070    0.1070   -1.8900 N   0  0  0  0  0  0  0  0  0  0  0  0
   -3.9400    0.7730   -1.1120 C   0  0  0  0  0  0  0  0  0  0  0  0
   -5.4150    0.8010   -0.9970 C   0  0  0  0  0  0  0  0  0  0  0  0
   -6.0150    1.5910   -0.0960 C   0  0  0  0  0  0  0  0  0  0  0  0
   -5.2300    2.4580    0.8110 C   0  0  0  0  0  0  0  0  0  0  0  0
   -3.8910    2.4810    0.7610 C   0  0  0  0  0  0  0  0  0  0  0  0
   -3.1530    1.6390   -0.2050 C   0  0  0  0  0  0  0  0  0  0  0  0
   -1.8570    1.4490   -0.4880 C   0  0  0  0  0  0  0  0  0  0  0  0
    4.9710    2.9350    0.7560 H   0  0  0  0  0  0  0  0  0  0  0  0
    3.5590    1.5230   -0.7140 H   0  0  0  0  0  0  0  0  0  0  0  0
    1.4450    4.4840    2.6570 H   0  0  0  0  0  0  0  0  0  0  0  0
   -0.9870    3.3460    1.5460 H   0  0  0  0  0  0  0  0  0  0  0  0
    1.4600    0.2880   -1.9500 H   0  0  0  0  0  0  0  0  0  0  0  0
   -0.5430   -0.6390   -2.8540 H   0  0  0  0  0  0  0  0  0  0  0  0
   -6.0140    0.1790   -1.6460 H   0  0  0  0  0  0  0  0  0  0  0  0
   -7.0930    1.5950   -0.0300 H   0  0  0  0  0  0  0  0  0  0  0  0
   -5.7460    3.0820    1.5260 H   0  0  0  0  0  0  0  0  0  0  0  0
   -3.3440    3.1240    1.4360 H   0  0  0  0  0  0  0  0  0  0  0  0
  1  2  1  0  0  0  0
  2  3  2  0  0  0  0
  3 22  1  0  0  0  0
  3  4  1  0  0  0  0
  4 23  1  0  0  0  0
  4  5  2  0  0  0  0
  5  6  1  0  0  0  0
  6  7  2  0  0  0  0
  7  2  1  0  0  0  0
  7 24  1  0  0  0  0
  6  8  1  0  0  0  0
  8 25  1  0  0  0  0
  8  9  1  0  0  0  0
  9 10  2  0  0  0  0
 10  5  1  0  0  0  0
 10 11  1  0  0  0  0
 11 26  1  0  0  0  0
 11 12  1  0  0  0  0
 12 27  1  0  0  0  0
 12 13  2  0  0  0  0
 13 14  1  0  0  0  0
 14 15  2  0  0  0  0
 15 16  1  0  0  0  0
 16 28  1  0  0  0  0
 16 17  2  0  0  0  0
 17 29  1  0  0  0  0
 17 18  1  0  0  0  0
 18 30  1  0  0  0  0
 18 19  2  0  0  0  0
 19 31  1  0  0  0  0
 19 20  1  0  0  0  0
 20 15  1  0  0  0  0
 20 21  2  0  0  0  0
 21  9  1  0  0  0  0
 21 13  1  0  0  0  0
M  END
>  <LOGBIO>
8.0000

>  <PRED_LOGBIO>
7.6100

>  <XV_RES>
0.5050

>  <WHL_TMPL>
2

>  <ANCH>
14-15;11-13

$$$$
ROW30
  -MTS-   01071502093D 0   0.00000     0.00000     0

 40 42  0  0  0  0  0  0  0  0999 V2000
    0.3580    4.3520   -1.1840 C   0  0  0  0  0  0  0  0  0  0  0  0
    1.5570    4.8260   -0.4770 N   0  0  0  0  0  0  0  0  0  0  0  0
    1.2500    6.0850    0.2180 C   0  0  0  0  0  0  0  0  0  0  0  0
    1.9640    3.8540    0.4670 C   0  0  0  0  0  0  0  0  0  0  0  0
    3.2580    3.7270    0.7910 N   0  0  0  0  0  0  0  0  0  0  0  0
    3.6630    2.8130    1.6830 C   0  0  0  0  0  0  0  0  0  0  0  0
    2.7800    1.9970    2.2750 N   0  0  0  0  0  0  0  0  0  0  0  0
    1.4720    2.0710    1.9960 C   0  0  0  0  0  0  0  0  0  0  0  0
    1.0170    3.0160    1.0690 C   0  0  0  0  0  0  0  0  0  0  0  0
   -0.3720    2.8630    0.9810 N   0  0  0  0  0  0  0  0  0  0  0  0
   -0.7580    1.8960    1.7920 C   0  0  0  0  0  0  0  0  0  0  0  0
   -2.5340    1.3240    2.0190 Br  0  0  0  0  0  0  0  0  0  0  0  0
    0.3270    1.3700    2.4430 N   0  0  0  0  0  0  0  0  0  0  0  0
    0.3050    0.2770    3.4260 C   0  0  0  0  0  0  0  0  0  0  0  0
    0.1280    0.8490    4.8110 C   0  0  0  0  0  0  0  0  0  0  0  0
    1.2490    1.1980    5.5730 C   0  0  0  0  0  0  0  0  0  0  0  0
    1.0850    1.7290    6.8580 C   0  0  0  0  0  0  0  0  0  0  0  0
   -0.2010    1.9120    7.3810 C   0  0  0  0  0  0  0  0  0  0  0  0
   -1.3220    1.5630    6.6190 C   0  0  0  0  0  0  0  0  0  0  0  0
   -2.6220    1.7470    7.1480 N   0  0  0  0  0  0  0  0  0  0  0  0
   -3.2030    0.7710    7.8390 C   0  0  0  0  0  0  0  0  0  0  0  0
   -2.6010   -0.3090    8.0220 O   0  0  0  0  0  0  0  0  0  0  0  0
   -4.4250    0.9440    8.3360 N   0  0  0  0  0  0  0  0  0  0  0  0
   -1.1580    1.0320    5.3350 C   0  0  0  0  0  0  0  0  0  0  0  0
   -0.4430    4.1840   -0.4670 H   0  0  0  0  0  0  0  0  0  0  0  0
    0.0460    5.0990   -1.9090 H   0  0  0  0  0  0  0  0  0  0  0  0
    0.5850    3.4200   -1.6980 H   0  0  0  0  0  0  0  0  0  0  0  0
    0.4490    5.9180    0.9340 H   0  0  0  0  0  0  0  0  0  0  0  0
    0.9370    6.8320   -0.5080 H   0  0  0  0  0  0  0  0  0  0  0  0
    2.1370    6.4360    0.7410 H   0  0  0  0  0  0  0  0  0  0  0  0
    4.7120    2.7320    1.9260 H   0  0  0  0  0  0  0  0  0  0  0  0
    1.2420   -0.2730    3.3780 H   0  0  0  0  0  0  0  0  0  0  0  0
   -0.5210   -0.3950    3.2030 H   0  0  0  0  0  0  0  0  0  0  0  0
    2.2410    1.0580    5.1700 H   0  0  0  0  0  0  0  0  0  0  0  0
    1.9500    1.9980    7.4460 H   0  0  0  0  0  0  0  0  0  0  0  0
   -0.3280    2.3210    8.3720 H   0  0  0  0  0  0  0  0  0  0  0  0
   -3.1080    2.6200    7.0000 H   0  0  0  0  0  0  0  0  0  0  0  0
   -4.9110    1.8170    8.1880 H   0  0  0  0  0  0  0  0  0  0  0  0
   -4.8660    0.2030    8.8610 H   0  0  0  0  0  0  0  0  0  0  0  0
   -2.0230    0.7630    4.7470 H   0  0  0  0  0  0  0  0  0  0  0  0
  1 25  1  0  0  0  0
  1 26  1  0  0  0  0
  1 27  1  0  0  0  0
  1  2  1  0  0  0  0
  2  3  1  0  0  0  0
  3 28  1  0  0  0  0
  3 29  1  0  0  0  0
  3 30  1  0  0  0  0
  2  4  1  0  0  0  0
  4  5  1  0  0  0  0
  5  6  2  0  0  0  0
  6 31  1  0  0  0  0
  6  7  1  0  0  0  0
  7  8  2  0  0  0  0
  8  9  1  0  0  0  0
  9  4  2  0  0  0  0
  9 10  1  0  0  0  0
 10 11  2  0  0  0  0
 11 12  1  0  0  0  0
 11 13  1  0  0  0  0
 13  8  1  0  0  0  0
 13 14  1  0  0  0  0
 14 32  1  0  0  0  0
 14 33  1  0  0  0  0
 14 15  1  0  0  0  0
 15 16  2  0  0  0  0
 16 34  1  0  0  0  0
 16 17  1  0  0  0  0
 17 35  1  0  0  0  0
 17 18  2  0  0  0  0
 18 36  1  0  0  0  0
 18 19  1  0  0  0  0
 19 20  1  0  0  0  0
 20 37  1  0  0  0  0
 20 21  1  0  0  0  0
 21 22  2  0  0  0  0
 21 23  1  0  0  0  0
 23 38  1  0  0  0  0
 23 39  1  0  0  0  0
 19 24  2  0  0  0  0
 24 15  1  0  0  0  0
 24 40  1  0  0  0  0
M  END
>  <LOGBIO>
7.6000

>  <PRED_LOGBIO>
6.1500

>  <XV_RES>
1.9890

>  <WHL_TMPL>
2

>  <ANCH>
13-14;16-17

$$$$
ROW31
  -MTS-   01071502093D 0   0.00000     0.00000     0

 43 46  0  0  0  0  0  0  0  0999 V2000
   -2.4890   -0.1930   -0.7200 C   0  0  0  0  0  0  0  0  0  0  0  0
   -1.9430    1.1260   -1.0700 N   0  0  0  0  0  0  0  0  0  0  0  0
   -1.0120    0.9850   -2.1990 C   0  0  0  0  0  0  0  0  0  0  0  0
   -0.3960    2.3410   -2.5910 C   0  0  0  0  0  0  0  0  0  0  0  0
    0.1840    3.0370   -1.4340 N   0  0  0  0  0  0  0  0  0  0  0  0
   -0.6750    3.0830   -0.2420 C   0  0  0  0  0  0  0  0  0  0  0  0
   -0.1060    3.4350    1.1450 C   0  0  0  0  0  0  0  0  0  0  0  0
    0.4650    4.7880    1.2100 N   0  0  0  0  0  0  0  0  0  0  0  0
    1.3440    5.3360    0.3910 C   0  0  0  0  0  0  0  0  0  0  0  0
    1.7470    6.7270    0.6980 C   0  0  0  0  0  0  0  0  0  0  0  0
    2.8410    6.9700    1.5370 C   0  0  0  0  0  0  0  0  0  0  0  0
    3.2220    8.2850    1.8270 C   0  0  0  0  0  0  0  0  0  0  0  0
    2.5090    9.3580    1.2790 C   0  0  0  0  0  0  0  0  0  0  0  0
    1.4140    9.1150    0.4400 C   0  0  0  0  0  0  0  0  0  0  0  0
    1.0330    7.7990    0.1500 C   0  0  0  0  0  0  0  0  0  0  0  0
   -0.3270    7.4970   -0.8920 Cl  0  0  0  0  0  0  0  0  0  0  0  0
    1.9730    4.7190   -0.7980 C   0  0  0  0  0  0  0  0  0  0  0  0
    3.2290    5.2490   -1.1150 C   0  0  0  0  0  0  0  0  0  0  0  0
    3.9250    4.7780   -2.2350 C   0  0  0  0  0  0  0  0  0  0  0  0
    5.4860    5.4370   -2.6300 Cl  0  0  0  0  0  0  0  0  0  0  0  0
    3.3650    3.7770   -3.0370 C   0  0  0  0  0  0  0  0  0  0  0  0
    2.1090    3.2460   -2.7190 C   0  0  0  0  0  0  0  0  0  0  0  0
    1.4130    3.7170   -1.6000 C   0  0  0  0  0  0  0  0  0  0  0  0
   -1.2850    1.7120    0.1060 C   0  0  0  0  0  0  0  0  0  0  0  0
   -3.5760   -0.1590   -0.7290 H   0  0  0  0  0  0  0  0  0  0  0  0
   -2.1910   -0.8750   -1.5140 H   0  0  0  0  0  0  0  0  0  0  0  0
   -2.0770   -0.4590    0.2510 H   0  0  0  0  0  0  0  0  0  0  0  0
   -1.6080    0.6610   -3.0500 H   0  0  0  0  0  0  0  0  0  0  0  0
   -0.2020    0.3200   -1.9060 H   0  0  0  0  0  0  0  0  0  0  0  0
   -1.2210    2.9610   -2.9370 H   0  0  0  0  0  0  0  0  0  0  0  0
    0.3910    2.1520   -3.3180 H   0  0  0  0  0  0  0  0  0  0  0  0
   -1.4990    3.7660   -0.4400 H   0  0  0  0  0  0  0  0  0  0  0  0
    0.7250    2.7520    1.3100 H   0  0  0  0  0  0  0  0  0  0  0  0
   -0.9190    3.3670    1.8640 H   0  0  0  0  0  0  0  0  0  0  0  0
    3.3920    6.1420    1.9600 H   0  0  0  0  0  0  0  0  0  0  0  0
    4.0670    8.4730    2.4740 H   0  0  0  0  0  0  0  0  0  0  0  0
    2.8030   10.3720    1.5020 H   0  0  0  0  0  0  0  0  0  0  0  0
    0.8640    9.9420    0.0170 H   0  0  0  0  0  0  0  0  0  0  0  0
    3.6620    6.0220   -0.4970 H   0  0  0  0  0  0  0  0  0  0  0  0
    3.9020    3.4130   -3.9010 H   0  0  0  0  0  0  0  0  0  0  0  0
    1.6770    2.4740   -3.3380 H   0  0  0  0  0  0  0  0  0  0  0  0
   -0.4530    1.0570    0.3550 H   0  0  0  0  0  0  0  0  0  0  0  0
   -2.0270    1.8610    0.8880 H   0  0  0  0  0  0  0  0  0  0  0  0
  1 25  1  0  0  0  0
  1 26  1  0  0  0  0
  1 27  1  0  0  0  0
  1  2  1  0  0  0  0
  2  3  1  0  0  0  0
  3 28  1  0  0  0  0
  3 29  1  0  0  0  0
  3  4  1  0  0  0  0
  4 30  1  0  0  0  0
  4 31  1  0  0  0  0
  4  5  1  0  0  0  0
  5  6  1  0  0  0  0
  6 32  1  0  0  0  0
  6  7  1  0  0  0  0
  7 33  1  0  0  0  0
  7 34  1  0  0  0  0
  7  8  1  0  0  0  0
  8  9  2  0  0  0  0
  9 10  1  0  0  0  0
 10 11  2  0  0  0  0
 11 35  1  0  0  0  0
 11 12  1  0  0  0  0
 12 36  1  0  0  0  0
 12 13  2  0  0  0  0
 13 37  1  0  0  0  0
 13 14  1  0  0  0  0
 14 38  1  0  0  0  0
 14 15  2  0  0  0  0
 15 10  1  0  0  0  0
 15 16  1  0  0  0  0
  9 17  1  0  0  0  0
 17 18  2  0  0  0  0
 18 39  1  0  0  0  0
 18 19  1  0  0  0  0
 19 20  1  0  0  0  0
 19 21  2  0  0  0  0
 21 40  1  0  0  0  0
 21 22  1  0  0  0  0
 22 41  1  0  0  0  0
 22 23  2  0  0  0  0
 23  5  1  0  0  0  0
 23 17  1  0  0  0  0
  6 24  1  0  0  0  0
 24  2  1  0  0  0  0
 24 42  1  0  0  0  0
 24 43  1  0  0  0  0
M  END
>  <LOGBIO>
6.1000

>  <PRED_LOGBIO>
5.4200

>  <XV_RES>
0.9110

>  <WHL_TMPL>
1

>  <ANCH>
25-24;1-5

$$$$
ROW32
  -MTS-   01071502093D 0   0.00000     0.00000     0

 46 49  0  0  0  0  0  0  0  0999 V2000
    4.4370    5.7700    2.1770 C   0  0  0  0  0  0  0  0  0  0  0  0
    3.0210    5.8580    2.3530 O   0  0  0  0  0  0  0  0  0  0  0  0
    2.2240    5.0860    1.5490 C   0  0  0  0  0  0  0  0  0  0  0  0
    1.8780    3.8510    1.9360 C   0  0  0  0  0  0  0  0  0  0  0  0
    1.0170    3.0160    1.0690 C   0  0  0  0  0  0  0  0  0  0  0  0
    0.5460    1.7920    1.2210 N   0  0  0  0  0  0  0  0  0  0  0  0
   -0.2230    1.4800    0.0930 C   0  0  0  0  0  0  0  0  0  0  0  0
   -0.1930    2.5430   -0.7220 C   0  0  0  0  0  0  0  0  0  0  0  0
    0.5750    3.5100   -0.1300 N   0  0  0  0  0  0  0  0  0  0  0  0
    0.9320    4.8130   -0.5520 C   0  0  0  0  0  0  0  0  0  0  0  0
    0.4670    5.2950   -1.7820 C   0  0  0  0  0  0  0  0  0  0  0  0
    0.8160    6.5830   -2.2060 C   0  0  0  0  0  0  0  0  0  0  0  0
    1.6300    7.3880   -1.4000 C   0  0  0  0  0  0  0  0  0  0  0  0
    2.0940    6.9060   -0.1710 C   0  0  0  0  0  0  0  0  0  0  0  0
    1.7450    5.6180    0.2530 C   0  0  0  0  0  0  0  0  0  0  0  0
    2.0060    8.7770   -1.8580 C   0  0  0  0  0  0  0  0  0  0  0  0
    3.3020    8.7140   -2.6610 C   0  0  0  0  0  0  0  0  0  0  0  0
    0.8920    9.3440   -2.7330 C   0  0  0  0  0  0  0  0  0  0  0  0
   -0.9370    0.2080   -0.1530 C   0  0  0  0  0  0  0  0  0  0  0  0
   -0.3690   -0.7130   -0.7370 O   0  0  0  0  0  0  0  0  0  0  0  0
   -2.3360    0.0450    0.3020 C   0  0  0  0  0  0  0  0  0  0  0  0
   -3.3940    0.3960   -0.5450 C   0  0  0  0  0  0  0  0  0  0  0  0
   -4.7170    0.2420   -0.1150 C   0  0  0  0  0  0  0  0  0  0  0  0
   -4.9820   -0.2640    1.1640 C   0  0  0  0  0  0  0  0  0  0  0  0
   -3.9240   -0.6150    2.0110 C   0  0  0  0  0  0  0  0  0  0  0  0
   -2.6010   -0.4610    1.5800 C   0  0  0  0  0  0  0  0  0  0  0  0
    4.6950    6.0610    1.1610 H   0  0  0  0  0  0  0  0  0  0  0  0
    4.9320    6.4350    2.8820 H   0  0  0  0  0  0  0  0  0  0  0  0
    4.7620    4.7470    2.3550 H   0  0  0  0  0  0  0  0  0  0  0  0
    2.2280    3.4640    2.8820 H   0  0  0  0  0  0  0  0  0  0  0  0
   -0.6890    2.6230   -1.6790 H   0  0  0  0  0  0  0  0  0  0  0  0
   -0.1600    4.6730   -2.4030 H   0  0  0  0  0  0  0  0  0  0  0  0
    0.4580    6.9540   -3.1540 H   0  0  0  0  0  0  0  0  0  0  0  0
    2.7220    7.5280    0.4510 H   0  0  0  0  0  0  0  0  0  0  0  0
    2.1490    9.4190   -0.9900 H   0  0  0  0  0  0  0  0  0  0  0  0
    3.1600    8.0730   -3.5280 H   0  0  0  0  0  0  0  0  0  0  0  0
    3.5730    9.7150   -2.9910 H   0  0  0  0  0  0  0  0  0  0  0  0
    4.0970    8.3100   -2.0370 H   0  0  0  0  0  0  0  0  0  0  0  0
    0.7500    8.7030   -3.6000 H   0  0  0  0  0  0  0  0  0  0  0  0
    1.1640   10.3450   -3.0620 H   0  0  0  0  0  0  0  0  0  0  0  0
   -0.0320    9.3890   -2.1600 H   0  0  0  0  0  0  0  0  0  0  0  0
   -3.1890    0.7860   -1.5310 H   0  0  0  0  0  0  0  0  0  0  0  0
   -5.5330    0.5130   -0.7680 H   0  0  0  0  0  0  0  0  0  0  0  0
   -6.0030   -0.3830    1.4960 H   0  0  0  0  0  0  0  0  0  0  0  0
   -4.1290   -1.0060    2.9970 H   0  0  0  0  0  0  0  0  0  0  0  0
   -1.7850   -0.7320    2.2340 H   0  0  0  0  0  0  0  0  0  0  0  0
  1 27  1  0  0  0  0
  1 28  1  0  0  0  0
  1 29  1  0  0  0  0
  1  2  1  0  0  0  0
  2  3  1  0  0  0  0
  3  4  2  0  0  0  0
  4 30  1  0  0  0  0
  4  5  1  0  0  0  0
  5  6  2  0  0  0  0
  6  7  1  0  0  0  0
  7  8  2  0  0  0  0
  8 31  1  0  0  0  0
  8  9  1  0  0  0  0
  9  5  1  0  0  0  0
  9 10  1  0  0  0  0
 10 11  1  0  0  0  0
 11 32  1  0  0  0  0
 11 12  2  0  0  0  0
 12 33  1  0  0  0  0
 12 13  1  0  0  0  0
 13 14  2  0  0  0  0
 14 34  1  0  0  0  0
 14 15  1  0  0  0  0
 15  3  1  0  0  0  0
 15 10  2  0  0  0  0
 13 16  1  0  0  0  0
 16 35  1  0  0  0  0
 16 17  1  0  0  0  0
 17 36  1  0  0  0  0
 17 37  1  0  0  0  0
 17 38  1  0  0  0  0
 16 18  1  0  0  0  0
 18 39  1  0  0  0  0
 18 40  1  0  0  0  0
 18 41  1  0  0  0  0
  7 19  1  0  0  0  0
 19 20  2  0  0  0  0
 19 21  1  0  0  0  0
 21 22  2  0  0  0  0
 22 42  1  0  0  0  0
 22 23  1  0  0  0  0
 23 43  1  0  0  0  0
 23 24  2  0  0  0  0
 24 44  1  0  0  0  0
 24 25  1  0  0  0  0
 25 45  1  0  0  0  0
 25 26  2  0  0  0  0
 26 21  1  0  0  0  0
 26 46  1  0  0  0  0
M  END
>  <LOGBIO>
8.0000

>  <PRED_LOGBIO>
7.9100

>  <XV_RES>
0.4190

>  <WHL_TMPL>
2

>  <ANCH>
11-13;7-9

$$$$
ROW33
  -MTS-   01071502093D 0   0.00000     0.00000     0

 46 48  0  0  0  0  0  0  0  0999 V2000
   -5.7990    0.1330   -1.7040 Cl  0  0  0  0  0  0  0  0  0  0  0  0
   -4.4330    0.6040   -1.2660 C   0  0  0  0  0  0  0  0  0  0  0  0
   -3.7530   -0.0730   -0.2460 C   0  0  0  0  0  0  0  0  0  0  0  0
   -2.4870    0.3640    0.1610 C   0  0  0  0  0  0  0  0  0  0  0  0
   -1.9000    1.4770   -0.4520 C   0  0  0  0  0  0  0  0  0  0  0  0
   -2.5800    2.1540   -1.4720 C   0  0  0  0  0  0  0  0  0  0  0  0
   -3.8470    1.7170   -1.8790 C   0  0  0  0  0  0  0  0  0  0  0  0
   -0.5610    1.9390   -0.0230 C   0  0  0  0  0  0  0  0  0  0  0  0
   -0.2930    2.8720    0.9860 N   0  0  0  0  0  0  0  0  0  0  0  0
    1.0170    3.0160    1.0690 C   0  0  0  0  0  0  0  0  0  0  0  0
    1.8780    3.8510    1.9360 C   0  0  0  0  0  0  0  0  0  0  0  0
    1.1890    4.8920    3.1190 Cl  0  0  0  0  0  0  0  0  0  0  0  0
    3.2070    3.7770    1.7780 C   0  0  0  0  0  0  0  0  0  0  0  0
    3.7940    2.8780    0.7590 C   0  0  0  0  0  0  0  0  0  0  0  0
    5.2900    2.7920    0.5790 Cl  0  0  0  0  0  0  0  0  0  0  0  0
    2.9710    2.1420    0.0000 C   0  0  0  0  0  0  0  0  0  0  0  0
    1.6090    2.2010    0.1410 N   0  0  0  0  0  0  0  0  0  0  0  0
    0.6140    1.5390   -0.5280 C   0  0  0  0  0  0  0  0  0  0  0  0
    0.8060    0.5360   -1.6390 C   0  0  0  0  0  0  0  0  0  0  0  0
    0.9250   -0.8500   -1.0510 C   0  0  0  0  0  0  0  0  0  0  0  0
    0.8590   -1.0090    0.1670 O   0  0  0  0  0  0  0  0  0  0  0  0
    1.1020   -1.8990   -1.8500 N   0  0  0  0  0  0  0  0  0  0  0  0
    1.2180   -3.2480   -1.2770 C   0  0  0  0  0  0  0  0  0  0  0  0
   -0.0730   -3.9690   -0.9710 C   0  0  0  0  0  0  0  0  0  0  0  0
   -0.0440   -5.2020   -0.4470 C   0  0  0  0  0  0  0  0  0  0  0  0
    1.1810   -1.7090   -3.3050 C   0  0  0  0  0  0  0  0  0  0  0  0
   -0.1290   -1.6120   -4.0490 C   0  0  0  0  0  0  0  0  0  0  0  0
   -0.1340   -1.4380   -5.3780 C   0  0  0  0  0  0  0  0  0  0  0  0
   -4.2050   -0.9320    0.2270 H   0  0  0  0  0  0  0  0  0  0  0  0
   -1.9630   -0.1580    0.9480 H   0  0  0  0  0  0  0  0  0  0  0  0
   -2.1270    3.0130   -1.9450 H   0  0  0  0  0  0  0  0  0  0  0  0
   -4.3710    2.2390   -2.6660 H   0  0  0  0  0  0  0  0  0  0  0  0
    3.8550    4.3780    2.3990 H   0  0  0  0  0  0  0  0  0  0  0  0
    3.3930    1.4830   -0.7440 H   0  0  0  0  0  0  0  0  0  0  0  0
    1.7630    0.7630   -2.1050 H   0  0  0  0  0  0  0  0  0  0  0  0
   -0.0660    0.5650   -2.2890 H   0  0  0  0  0  0  0  0  0  0  0  0
    1.7020   -3.1080   -0.3130 H   0  0  0  0  0  0  0  0  0  0  0  0
    1.7770   -3.8630   -1.9790 H   0  0  0  0  0  0  0  0  0  0  0  0
   -1.0200   -3.4910   -1.1740 H   0  0  0  0  0  0  0  0  0  0  0  0
    0.9030   -5.6800   -0.2440 H   0  0  0  0  0  0  0  0  0  0  0  0
   -0.9670   -5.7180   -0.2280 H   0  0  0  0  0  0  0  0  0  0  0  0
    1.6590   -2.6100   -3.6850 H   0  0  0  0  0  0  0  0  0  0  0  0
    1.7320   -0.7900   -3.4940 H   0  0  0  0  0  0  0  0  0  0  0  0
   -1.0630   -1.6820   -3.5110 H   0  0  0  0  0  0  0  0  0  0  0  0
    0.8000   -1.3680   -5.9160 H   0  0  0  0  0  0  0  0  0  0  0  0
   -1.0710   -1.3690   -5.9100 H   0  0  0  0  0  0  0  0  0  0  0  0
  1  2  1  0  0  0  0
  2  3  2  0  0  0  0
  3 29  1  0  0  0  0
  3  4  1  0  0  0  0
  4 30  1  0  0  0  0
  4  5  2  0  0  0  0
  5  6  1  0  0  0  0
  6 31  1  0  0  0  0
  6  7  2  0  0  0  0
  7  2  1  0  0  0  0
  7 32  1  0  0  0  0
  5  8  1  0  0  0  0
  8  9  1  0  0  0  0
  9 10  2  0  0  0  0
 10 11  1  0  0  0  0
 11 12  1  0  0  0  0
 11 13  2  0  0  0  0
 13 33  1  0  0  0  0
 13 14  1  0  0  0  0
 14 15  1  0  0  0  0
 14 16  2  0  0  0  0
 16 34  1  0  0  0  0
 16 17  1  0  0  0  0
 17 10  1  0  0  0  0
 17 18  1  0  0  0  0
 18  8  2  0  0  0  0
 18 19  1  0  0  0  0
 19 35  1  0  0  0  0
 19 36  1  0  0  0  0
 19 20  1  0  0  0  0
 20 21  2  0  0  0  0
 20 22  1  0  0  0  0
 22 23  1  0  0  0  0
 23 37  1  0  0  0  0
 23 38  1  0  0  0  0
 23 24  1  0  0  0  0
 24 39  1  0  0  0  0
 24 25  2  0  0  0  0
 25 40  1  0  0  0  0
 25 41  1  0  0  0  0
 22 26  1  0  0  0  0
 26 42  1  0  0  0  0
 26 43  1  0  0  0  0
 26 27  1  0  0  0  0
 27 44  1  0  0  0  0
 27 28  2  0  0  0  0
 28 45  1  0  0  0  0
 28 46  1  0  0  0  0
M  END
>  <LOGBIO>
5.0000

>  <PRED_LOGBIO>
5.1900

>  <XV_RES>
-0.2450

>  <WHL_TMPL>
2

>  <ANCH>
2-4;21-19

$$$$
ROW34
  -MTS-   01071502093D 0   0.00000     0.00000     0

 33 36  0  0  0  0  0  0  0  0999 V2000
   -0.8260    5.5390    3.9430 C   0  0  0  0  0  0  0  0  0  0  0  0
   -0.1530    4.6780    2.9600 N   0  0  0  0  0  0  0  0  0  0  0  0
   -0.8780    3.9070    2.1550 C   0  0  0  0  0  0  0  0  0  0  0  0
   -2.1230    3.9380    2.2620 O   0  0  0  0  0  0  0  0  0  0  0  0
   -0.3390    3.1040    1.2430 N   0  0  0  0  0  0  0  0  0  0  0  0
   -0.9290    2.1950    0.2790 N   0  0  0  0  0  0  0  0  0  0  0  0
    0.0670    1.6410   -0.3860 C   0  0  0  0  0  0  0  0  0  0  0  0
    1.2740    2.1510    0.1050 N   0  0  0  0  0  0  0  0  0  0  0  0
    1.0170    3.0160    1.0690 C   0  0  0  0  0  0  0  0  0  0  0  0
    1.8780    3.8510    1.9360 C   0  0  0  0  0  0  0  0  0  0  0  0
    3.2740    3.8290    1.8310 C   0  0  0  0  0  0  0  0  0  0  0  0
    4.0520    4.6350    2.6710 C   0  0  0  0  0  0  0  0  0  0  0  0
    3.4340    5.4630    3.6160 C   0  0  0  0  0  0  0  0  0  0  0  0
    2.0380    5.4850    3.7200 C   0  0  0  0  0  0  0  0  0  0  0  0
    1.2600    4.6790    2.8810 C   0  0  0  0  0  0  0  0  0  0  0  0
   -0.0700    0.6440   -1.4720 C   0  0  0  0  0  0  0  0  0  0  0  0
   -0.0890   -0.7230   -1.1690 C   0  0  0  0  0  0  0  0  0  0  0  0
   -0.2180   -1.6650   -2.1960 C   0  0  0  0  0  0  0  0  0  0  0  0
   -0.3280   -1.2410   -3.5260 C   0  0  0  0  0  0  0  0  0  0  0  0
   -0.3090    0.1260   -3.8280 C   0  0  0  0  0  0  0  0  0  0  0  0
   -0.1800    1.0680   -2.8010 C   0  0  0  0  0  0  0  0  0  0  0  0
   -1.7610    5.0750    4.2510 H   0  0  0  0  0  0  0  0  0  0  0  0
   -1.0310    6.5090    3.4960 H   0  0  0  0  0  0  0  0  0  0  0  0
   -0.1830    5.6690    4.8120 H   0  0  0  0  0  0  0  0  0  0  0  0
    3.7510    3.1900    1.1030 H   0  0  0  0  0  0  0  0  0  0  0  0
    5.1290    4.6170    2.5900 H   0  0  0  0  0  0  0  0  0  0  0  0
    4.0340    6.0850    4.2640 H   0  0  0  0  0  0  0  0  0  0  0  0
    1.5610    6.1240    4.4490 H   0  0  0  0  0  0  0  0  0  0  0  0
   -0.0040   -1.0500   -0.1430 H   0  0  0  0  0  0  0  0  0  0  0  0
   -0.2340   -2.7190   -1.9630 H   0  0  0  0  0  0  0  0  0  0  0  0
   -0.4280   -1.9680   -4.3180 H   0  0  0  0  0  0  0  0  0  0  0  0
   -0.3940    0.4530   -4.8540 H   0  0  0  0  0  0  0  0  0  0  0  0
   -0.1650    2.1230   -3.0350 H   0  0  0  0  0  0  0  0  0  0  0  0
  1 22  1  0  0  0  0
  1 23  1  0  0  0  0
  1 24  1  0  0  0  0
  1  2  1  0  0  0  0
  2  3  1  0  0  0  0
  3  4  2  0  0  0  0
  3  5  1  0  0  0  0
  5  6  1  0  0  0  0
  6  7  2  0  0  0  0
  7  8  1  0  0  0  0
  8  9  2  0  0  0  0
  9  5  1  0  0  0  0
  9 10  1  0  0  0  0
 10 11  1  0  0  0  0
 11 25  1  0  0  0  0
 11 12  2  0  0  0  0
 12 26  1  0  0  0  0
 12 13  1  0  0  0  0
 13 27  1  0  0  0  0
 13 14  2  0  0  0  0
 14 28  1  0  0  0  0
 14 15  1  0  0  0  0
 15  2  1  0  0  0  0
 15 10  2  0  0  0  0
  7 16  1  0  0  0  0
 16 17  2  0  0  0  0
 17 29  1  0  0  0  0
 17 18  1  0  0  0  0
 18 30  1  0  0  0  0
 18 19  2  0  0  0  0
 19 31  1  0  0  0  0
 19 20  1  0  0  0  0
 20 32  1  0  0  0  0
 20 21  2  0  0  0  0
 21 16  1  0  0  0  0
 21 33  1  0  0  0  0
M  END
>  <LOGBIO>
6.4600

>  <PRED_LOGBIO>
7.0000

>  <XV_RES>
-0.9610

>  <WHL_TMPL>
2

>  <ANCH>
11-13;13-12

$$$$
ROW35
  -MTS-   01071502093D 0   0.00000     0.00000     0

 33 35  0  0  0  0  0  0  0  0999 V2000
    5.7960    2.1710   -0.7200 C   0  0  0  0  0  0  0  0  0  0  0  0
    5.2900    2.7920    0.5790 C   0  0  0  0  0  0  0  0  0  0  0  0
    3.7930    2.8780    0.7590 C   0  0  0  0  0  0  0  0  0  0  0  0
    2.9830    1.9710    0.1960 C   0  0  0  0  0  0  0  0  0  0  0  0
    3.5820    0.8540   -0.6250 C   0  0  0  0  0  0  0  0  0  0  0  0
    1.6240    2.0350    0.3510 N   0  0  0  0  0  0  0  0  0  0  0  0
    0.6160    1.2360   -0.1210 C   0  0  0  0  0  0  0  0  0  0  0  0
   -0.5480    1.7340    0.3170 C   0  0  0  0  0  0  0  0  0  0  0  0
   -0.2590    2.8710    1.0810 N   0  0  0  0  0  0  0  0  0  0  0  0
    1.0510    3.0370    1.0900 C   0  0  0  0  0  0  0  0  0  0  0  0
    1.8770    3.9960    1.6870 N   0  0  0  0  0  0  0  0  0  0  0  0
    3.1900    3.9660    1.5610 C   0  0  0  0  0  0  0  0  0  0  0  0
    3.9750    4.9180    2.1560 O   0  0  0  0  0  0  0  0  0  0  0  0
    4.2760    6.1010    1.4120 C   0  0  0  0  0  0  0  0  0  0  0  0
   -1.9000    1.4770   -0.4520 C   0  0  0  0  0  0  0  0  0  0  0  0
   -2.5500    2.5860   -0.7530 N   0  0  0  0  0  0  0  0  0  0  0  0
   -3.8020    2.4580   -1.3670 C   0  0  0  0  0  0  0  0  0  0  0  0
   -4.2440    1.2160   -1.6030 C   0  0  0  0  0  0  0  0  0  0  0  0
   -2.9590    0.1650   -0.9910 S   0  0  0  0  0  0  0  0  0  0  0  0
    5.4330    1.1490   -0.7990 H   0  0  0  0  0  0  0  0  0  0  0  0
    6.8840    2.1710   -0.7220 H   0  0  0  0  0  0  0  0  0  0  0  0
    5.4330    2.7520   -1.5650 H   0  0  0  0  0  0  0  0  0  0  0  0
    5.6330    3.8240    0.5540 H   0  0  0  0  0  0  0  0  0  0  0  0
    5.6870    2.1990    1.4000 H   0  0  0  0  0  0  0  0  0  0  0  0
    2.8780    0.5560   -1.3990 H   0  0  0  0  0  0  0  0  0  0  0  0
    3.7930    0.0030    0.0200 H   0  0  0  0  0  0  0  0  0  0  0  0
    4.5050    1.1980   -1.0860 H   0  0  0  0  0  0  0  0  0  0  0  0
    0.7390    0.3580   -0.7390 H   0  0  0  0  0  0  0  0  0  0  0  0
    3.3510    6.6160    1.1590 H   0  0  0  0  0  0  0  0  0  0  0  0
    4.9030    6.7570    2.0120 H   0  0  0  0  0  0  0  0  0  0  0  0
    4.8030    5.8310    0.4990 H   0  0  0  0  0  0  0  0  0  0  0  0
   -4.3860    3.3250   -1.6390 H   0  0  0  0  0  0  0  0  0  0  0  0
   -5.1760    0.9220   -2.0640 H   0  0  0  0  0  0  0  0  0  0  0  0
  1 20  1  0  0  0  0
  1 21  1  0  0  0  0
  1 22  1  0  0  0  0
  1  2  1  0  0  0  0
  2 23  1  0  0  0  0
  2 24  1  0  0  0  0
  2  3  1  0  0  0  0
  3  4  2  0  0  0  0
  4  5  1  0  0  0  0
  5 25  1  0  0  0  0
  5 26  1  0  0  0  0
  5 27  1  0  0  0  0
  4  6  1  0  0  0  0
  6  7  1  0  0  0  0
  7 28  1  0  0  0  0
  7  8  2  0  0  0  0
  8  9  1  0  0  0  0
  9 10  2  0  0  0  0
 10  6  1  0  0  0  0
 10 11  1  0  0  0  0
 11 12  2  0  0  0  0
 12  3  1  0  0  0  0
 12 13  1  0  0  0  0
 13 14  1  0  0  0  0
 14 29  1  0  0  0  0
 14 30  1  0  0  0  0
 14 31  1  0  0  0  0
  8 15  1  0  0  0  0
 15 16  2  0  0  0  0
 16 17  1  0  0  0  0
 17 32  1  0  0  0  0
 17 18  2  0  0  0  0
 18 33  1  0  0  0  0
 18 19  1  0  0  0  0
 19 15  1  0  0  0  0
M  END
>  <LOGBIO>
6.7000

>  <PRED_LOGBIO>
6.6400

>  <XV_RES>
0.1350

>  <WHL_TMPL>
2

>  <ANCH>
4-5;8-5

$$$$
ROW36
  -MTS-   01071502093D 0   0.00000     0.00000     0

 28 30  0  0  0  0  0  0  0  0999 V2000
   -5.0420    2.9200   -1.6320 C   0  0  0  0  0  0  0  0  0  0  0  0
   -4.2870    1.6460   -1.2650 C   0  0  0  0  0  0  0  0  0  0  0  0
   -2.8800    1.8980   -1.3040 O   0  0  0  0  0  0  0  0  0  0  0  0
   -2.0330    0.8650   -1.0010 C   0  0  0  0  0  0  0  0  0  0  0  0
   -1.6250    0.7070    0.2660 C   0  0  0  0  0  0  0  0  0  0  0  0
   -0.7100   -0.4100    0.5910 C   0  0  0  0  0  0  0  0  0  0  0  0
   -0.3050   -1.2860   -0.5320 C   0  0  0  0  0  0  0  0  0  0  0  0
   -0.7790   -1.0280   -1.7580 C   0  0  0  0  0  0  0  0  0  0  0  0
   -1.6250    0.0210   -2.0000 N   0  0  0  0  0  0  0  0  0  0  0  0
    0.5480   -2.2560    0.0070 N   0  0  0  0  0  0  0  0  0  0  0  0
    0.6940   -2.0570    1.3040 C   0  0  0  0  0  0  0  0  0  0  0  0
    1.4620   -2.7580    2.3570 C   0  0  0  0  0  0  0  0  0  0  0  0
    1.4290   -2.3300    3.6260 C   0  0  0  0  0  0  0  0  0  0  0  0
    0.6280   -1.1480    4.0180 C   0  0  0  0  0  0  0  0  0  0  0  0
   -0.0910   -0.4660    3.1160 C   0  0  0  0  0  0  0  0  0  0  0  0
   -0.1070   -0.8750    1.6930 C   0  0  0  0  0  0  0  0  0  0  0  0
   -6.1140    2.7440   -1.5810 H   0  0  0  0  0  0  0  0  0  0  0  0
   -4.8090    3.6530   -0.8630 H   0  0  0  0  0  0  0  0  0  0  0  0
   -4.6970    3.2080   -2.6230 H   0  0  0  0  0  0  0  0  0  0  0  0
   -4.4980    0.9200   -2.0470 H   0  0  0  0  0  0  0  0  0  0  0  0
   -4.5760    1.3580   -0.2560 H   0  0  0  0  0  0  0  0  0  0  0  0
   -1.9590    1.3840    1.0380 H   0  0  0  0  0  0  0  0  0  0  0  0
   -0.4860   -1.6660   -2.5790 H   0  0  0  0  0  0  0  0  0  0  0  0
   -1.9580    0.1780   -2.9410 H   0  0  0  0  0  0  0  0  0  0  0  0
    2.0550   -3.6230    2.1000 H   0  0  0  0  0  0  0  0  0  0  0  0
    1.9980   -2.8570    4.3780 H   0  0  0  0  0  0  0  0  0  0  0  0
    0.6240   -0.8300    5.0490 H   0  0  0  0  0  0  0  0  0  0  0  0
   -0.6660    0.3920    3.4310 H   0  0  0  0  0  0  0  0  0  0  0  0
  1 17  1  0  0  0  0
  1 18  1  0  0  0  0
  1 19  1  0  0  0  0
  1  2  1  0  0  0  0
  2 20  1  0  0  0  0
  2 21  1  0  0  0  0
  2  3  1  0  0  0  0
  3  4  1  0  0  0  0
  4  5  2  0  0  0  0
  5 22  1  0  0  0  0
  5  6  1  0  0  0  0
  6  7  1  0  0  0  0
  7  8  2  0  0  0  0
  8 23  1  0  0  0  0
  8  9  1  0  0  0  0
  9  4  1  0  0  0  0
  9 24  1  0  0  0  0
  7 10  1  0  0  0  0
 10 11  2  0  0  0  0
 11 12  1  0  0  0  0
 12 25  1  0  0  0  0
 12 13  2  0  0  0  0
 13 26  1  0  0  0  0
 13 14  1  0  0  0  0
 14 27  1  0  0  0  0
 14 15  2  0  0  0  0
 15 28  1  0  0  0  0
 15 16  1  0  0  0  0
 16  6  2  0  0  0  0
 16 11  1  0  0  0  0
M  END
>  <LOGBIO>
7.6200

>  <PRED_LOGBIO>
7.4700

>  <XV_RES>
0.1850

>  <WHL_TMPL>
1

>  <ANCH>
26-27;8-5

$$$$
ROW37
  -MTS-   01071502093D 0   0.00000     0.00000     0

 39 41  0  0  0  0  0  0  0  0999 V2000
    2.1770   -0.0650    4.1120 C   0  0  0  0  0  0  0  0  0  0  0  0
    1.6240    1.0200    3.1930 C   0  0  0  0  0  0  0  0  0  0  0  0
    1.2870    0.4120    1.8320 C   0  0  0  0  0  0  0  0  0  0  0  0
    0.7400    1.4860    0.9230 C   0  0  0  0  0  0  0  0  0  0  0  0
   -0.5810    1.7120    0.9050 C   0  0  0  0  0  0  0  0  0  0  0  0
   -1.0770    2.7730    0.0000 C   0  0  0  0  0  0  0  0  0  0  0  0
   -2.8090    3.1300   -0.0800 S   0  0  0  0  0  0  0  0  0  0  0  0
   -3.5830    2.0970   -1.3640 C   0  0  0  0  0  0  0  0  0  0  0  0
   -0.2270    3.4520   -0.7460 N   0  0  0  0  0  0  0  0  0  0  0  0
    1.1460    3.1820   -0.6950 C   0  0  0  0  0  0  0  0  0  0  0  0
    2.1720    3.7150   -1.3320 N   0  0  0  0  0  0  0  0  0  0  0  0
    3.3350    3.0650   -0.9010 C   0  0  0  0  0  0  0  0  0  0  0  0
    2.9700    2.1420    0.0000 C   0  0  0  0  0  0  0  0  0  0  0  0
    1.6090    2.2010    0.1410 N   0  0  0  0  0  0  0  0  0  0  0  0
    4.7150    3.3450   -1.3570 C   0  0  0  0  0  0  0  0  0  0  0  0
    4.9900    4.4410   -1.8440 O   0  0  0  0  0  0  0  0  0  0  0  0
    5.7620    2.3080   -1.2260 C   0  0  0  0  0  0  0  0  0  0  0  0
    6.5370    2.2380   -0.0620 C   0  0  0  0  0  0  0  0  0  0  0  0
    7.5280    1.2570    0.0610 C   0  0  0  0  0  0  0  0  0  0  0  0
    7.7450    0.3460   -0.9800 C   0  0  0  0  0  0  0  0  0  0  0  0
    6.9700    0.4160   -2.1440 C   0  0  0  0  0  0  0  0  0  0  0  0
    5.9790    1.3970   -2.2670 C   0  0  0  0  0  0  0  0  0  0  0  0
    1.4310   -0.8480    4.2390 H   0  0  0  0  0  0  0  0  0  0  0  0
    2.4160    0.3670    5.0810 H   0  0  0  0  0  0  0  0  0  0  0  0
    3.0770   -0.4900    3.6720 H   0  0  0  0  0  0  0  0  0  0  0  0
    0.7240    1.4440    3.6330 H   0  0  0  0  0  0  0  0  0  0  0  0
    2.3690    1.8030    3.0660 H   0  0  0  0  0  0  0  0  0  0  0  0
    2.1870   -0.0120    1.3920 H   0  0  0  0  0  0  0  0  0  0  0  0
    0.5420   -0.3700    1.9590 H   0  0  0  0  0  0  0  0  0  0  0  0
   -1.2560    1.1420    1.5260 H   0  0  0  0  0  0  0  0  0  0  0  0
   -3.4400    1.0470   -1.1190 H   0  0  0  0  0  0  0  0  0  0  0  0
   -4.6470    2.3170   -1.4130 H   0  0  0  0  0  0  0  0  0  0  0  0
   -3.1230    2.3110   -2.3260 H   0  0  0  0  0  0  0  0  0  0  0  0
    3.6340    1.4700    0.5230 H   0  0  0  0  0  0  0  0  0  0  0  0
    6.3690    2.9410    0.7410 H   0  0  0  0  0  0  0  0  0  0  0  0
    8.1250    1.2030    0.9590 H   0  0  0  0  0  0  0  0  0  0  0  0
    8.5090   -0.4100   -0.8850 H   0  0  0  0  0  0  0  0  0  0  0  0
    7.1370   -0.2860   -2.9470 H   0  0  0  0  0  0  0  0  0  0  0  0
    5.3820    1.4520   -3.1650 H   0  0  0  0  0  0  0  0  0  0  0  0
  1 23  1  0  0  0  0
  1 24  1  0  0  0  0
  1 25  1  0  0  0  0
  1  2  1  0  0  0  0
  2 26  1  0  0  0  0
  2 27  1  0  0  0  0
  2  3  1  0  0  0  0
  3 28  1  0  0  0  0
  3 29  1  0  0  0  0
  3  4  1  0  0  0  0
  4  5  2  0  0  0  0
  5 30  1  0  0  0  0
  5  6  1  0  0  0  0
  6  7  1  0  0  0  0
  7  8  1  0  0  0  0
  8 31  1  0  0  0  0
  8 32  1  0  0  0  0
  8 33  1  0  0  0  0
  6  9  2  0  0  0  0
  9 10  1  0  0  0  0
 10 11  2  0  0  0  0
 11 12  1  0  0  0  0
 12 13  2  0  0  0  0
 13 34  1  0  0  0  0
 13 14  1  0  0  0  0
 14  4  1  0  0  0  0
 14 10  1  0  0  0  0
 12 15  1  0  0  0  0
 15 16  2  0  0  0  0
 15 17  1  0  0  0  0
 17 18  2  0  0  0  0
 18 35  1  0  0  0  0
 18 19  1  0  0  0  0
 19 36  1  0  0  0  0
 19 20  2  0  0  0  0
 20 37  1  0  0  0  0
 20 21  1  0  0  0  0
 21 38  1  0  0  0  0
 21 22  2  0  0  0  0
 22 17  1  0  0  0  0
 22 39  1  0  0  0  0
M  END
>  <LOGBIO>
7.0500

>  <PRED_LOGBIO>
6.5600

>  <XV_RES>
0.6650

>  <WHL_TMPL>
2

>  <ANCH>
1-2;26-24

$$$$
ROW38
  -MTS-   01071502093D 0   0.00000     0.00000     0

 36 38  0  0  0  0  0  0  0  0999 V2000
   -5.0420    2.9200   -1.6320 C   0  0  0  0  0  0  0  0  0  0  0  0
   -4.2870    1.6460   -1.2650 C   0  0  0  0  0  0  0  0  0  0  0  0
   -4.5830    0.6270   -2.3620 C   0  0  0  0  0  0  0  0  0  0  0  0
   -4.7410    1.1220    0.0950 C   0  0  0  0  0  0  0  0  0  0  0  0
   -2.8800    1.8980   -1.3040 O   0  0  0  0  0  0  0  0  0  0  0  0
   -2.0450    0.8800   -1.0050 C   0  0  0  0  0  0  0  0  0  0  0  0
   -2.4890   -0.1930   -0.7200 O   0  0  0  0  0  0  0  0  0  0  0  0
   -0.5800    1.0910   -1.0320 C   0  0  0  0  0  0  0  0  0  0  0  0
    0.1900    0.4270   -0.1600 C   0  0  0  0  0  0  0  0  0  0  0  0
    1.6540    0.6400   -0.1890 C   0  0  0  0  0  0  0  0  0  0  0  0
    2.1680    1.5900   -1.2010 C   0  0  0  0  0  0  0  0  0  0  0  0
    1.2990    2.1960   -2.0210 C   0  0  0  0  0  0  0  0  0  0  0  0
   -0.0490    1.9600   -1.9480 N   0  0  0  0  0  0  0  0  0  0  0  0
    3.5580    1.6290   -1.0420 N   0  0  0  0  0  0  0  0  0  0  0  0
    3.9220    0.8210   -0.0640 C   0  0  0  0  0  0  0  0  0  0  0  0
    5.2330    0.4720    0.5270 C   0  0  0  0  0  0  0  0  0  0  0  0
    5.3150   -0.4020    1.5400 C   0  0  0  0  0  0  0  0  0  0  0  0
    4.1050   -1.0450    2.0990 C   0  0  0  0  0  0  0  0  0  0  0  0
    2.8860   -0.7750    1.6110 C   0  0  0  0  0  0  0  0  0  0  0  0
    2.7110    0.1790    0.4940 C   0  0  0  0  0  0  0  0  0  0  0  0
   -4.8270    3.1950   -2.6620 H   0  0  0  0  0  0  0  0  0  0  0  0
   -6.1020    2.6780   -1.5880 H   0  0  0  0  0  0  0  0  0  0  0  0
   -4.7410    3.6760   -0.9100 H   0  0  0  0  0  0  0  0  0  0  0  0
   -4.2900    1.0370   -3.3260 H   0  0  0  0  0  0  0  0  0  0  0  0
   -5.6470    0.4030   -2.3710 H   0  0  0  0  0  0  0  0  0  0  0  0
   -4.0210   -0.2850   -2.1700 H   0  0  0  0  0  0  0  0  0  0  0  0
   -4.5070    1.8570    0.8620 H   0  0  0  0  0  0  0  0  0  0  0  0
   -5.8140    0.9460    0.0750 H   0  0  0  0  0  0  0  0  0  0  0  0
   -4.2240    0.1900    0.3150 H   0  0  0  0  0  0  0  0  0  0  0  0
   -0.2510   -0.2530    0.5540 H   0  0  0  0  0  0  0  0  0  0  0  0
    1.6710    2.8900   -2.7610 H   0  0  0  0  0  0  0  0  0  0  0  0
   -0.6670    2.4390   -2.5870 H   0  0  0  0  0  0  0  0  0  0  0  0
    6.1330    0.9260    0.1390 H   0  0  0  0  0  0  0  0  0  0  0  0
    6.2830   -0.6420    1.9560 H   0  0  0  0  0  0  0  0  0  0  0  0
    4.2060   -1.7450    2.9150 H   0  0  0  0  0  0  0  0  0  0  0  0
    2.0210   -1.2600    2.0390 H   0  0  0  0  0  0  0  0  0  0  0  0
  1 21  1  0  0  0  0
  1 22  1  0  0  0  0
  1 23  1  0  0  0  0
  1  2  1  0  0  0  0
  2  3  1  0  0  0  0
  3 24  1  0  0  0  0
  3 25  1  0  0  0  0
  3 26  1  0  0  0  0
  2  4  1  0  0  0  0
  4 27  1  0  0  0  0
  4 28  1  0  0  0  0
  4 29  1  0  0  0  0
  2  5  1  0  0  0  0
  5  6  1  0  0  0  0
  6  7  2  0  0  0  0
  6  8  1  0  0  0  0
  8  9  2  0  0  0  0
  9 30  1  0  0  0  0
  9 10  1  0  0  0  0
 10 11  1  0  0  0  0
 11 12  2  0  0  0  0
 12 31  1  0  0  0  0
 12 13  1  0  0  0  0
 13  8  1  0  0  0  0
 13 32  1  0  0  0  0
 11 14  1  0  0  0  0
 14 15  2  0  0  0  0
 15 16  1  0  0  0  0
 16 33  1  0  0  0  0
 16 17  2  0  0  0  0
 17 34  1  0  0  0  0
 17 18  1  0  0  0  0
 18 35  1  0  0  0  0
 18 19  2  0  0  0  0
 19 36  1  0  0  0  0
 19 20  1  0  0  0  0
 20 10  2  0  0  0  0
 20 15  1  0  0  0  0
M  END
>  <LOGBIO>
8.0000

>  <PRED_LOGBIO>
8.0100

>  <XV_RES>
0.0190

>  <WHL_TMPL>
1

>  <ANCH>
23-24;17-15

$$$$
ROW39
  -MTS-   01071502093D 0   0.00000     0.00000     0

 30 32  0  0  0  0  0  0  0  0999 V2000
   -5.0420    2.9200   -1.6320 C   0  0  0  0  0  0  0  0  0  0  0  0
   -4.2870    1.6460   -1.2650 C   0  0  0  0  0  0  0  0  0  0  0  0
   -2.8800    1.8980   -1.3040 O   0  0  0  0  0  0  0  0  0  0  0  0
   -2.0450    0.8800   -1.0050 C   0  0  0  0  0  0  0  0  0  0  0  0
   -2.4890   -0.1930   -0.7200 O   0  0  0  0  0  0  0  0  0  0  0  0
   -0.5800    1.0910   -1.0320 C   0  0  0  0  0  0  0  0  0  0  0  0
    0.1900    0.4270   -0.1600 C   0  0  0  0  0  0  0  0  0  0  0  0
    1.6540    0.6400   -0.1890 C   0  0  0  0  0  0  0  0  0  0  0  0
    2.1680    1.5900   -1.2010 C   0  0  0  0  0  0  0  0  0  0  0  0
    1.2990    2.1960   -2.0210 C   0  0  0  0  0  0  0  0  0  0  0  0
   -0.0490    1.9600   -1.9480 N   0  0  0  0  0  0  0  0  0  0  0  0
    3.5580    1.6290   -1.0420 N   0  0  0  0  0  0  0  0  0  0  0  0
    3.9220    0.8210   -0.0640 C   0  0  0  0  0  0  0  0  0  0  0  0
    5.2330    0.4720    0.5270 C   0  0  0  0  0  0  0  0  0  0  0  0
    5.3150   -0.4020    1.5400 C   0  0  0  0  0  0  0  0  0  0  0  0
    4.1050   -1.0450    2.0990 C   0  0  0  0  0  0  0  0  0  0  0  0
    2.8860   -0.7750    1.6110 C   0  0  0  0  0  0  0  0  0  0  0  0
    2.7110    0.1790    0.4940 C   0  0  0  0  0  0  0  0  0  0  0  0
   -6.1140    2.7440   -1.5810 H   0  0  0  0  0  0  0  0  0  0  0  0
   -4.8090    3.6530   -0.8630 H   0  0  0  0  0  0  0  0  0  0  0  0
   -4.6970    3.2080   -2.6230 H   0  0  0  0  0  0  0  0  0  0  0  0
   -4.4980    0.9200   -2.0470 H   0  0  0  0  0  0  0  0  0  0  0  0
   -4.5760    1.3580   -0.2560 H   0  0  0  0  0  0  0  0  0  0  0  0
   -0.2510   -0.2530    0.5540 H   0  0  0  0  0  0  0  0  0  0  0  0
    1.6710    2.8900   -2.7610 H   0  0  0  0  0  0  0  0  0  0  0  0
   -0.6670    2.4390   -2.5870 H   0  0  0  0  0  0  0  0  0  0  0  0
    6.1330    0.9260    0.1390 H   0  0  0  0  0  0  0  0  0  0  0  0
    6.2830   -0.6420    1.9560 H   0  0  0  0  0  0  0  0  0  0  0  0
    4.2060   -1.7450    2.9150 H   0  0  0  0  0  0  0  0  0  0  0  0
    2.0210   -1.2600    2.0390 H   0  0  0  0  0  0  0  0  0  0  0  0
  1 19  1  0  0  0  0
  1 20  1  0  0  0  0
  1 21  1  0  0  0  0
  1  2  1  0  0  0  0
  2 22  1  0  0  0  0
  2 23  1  0  0  0  0
  2  3  1  0  0  0  0
  3  4  1  0  0  0  0
  4  5  2  0  0  0  0
  4  6  1  0  0  0  0
  6  7  2  0  0  0  0
  7 24  1  0  0  0  0
  7  8  1  0  0  0  0
  8  9  1  0  0  0  0
  9 10  2  0  0  0  0
 10 25  1  0  0  0  0
 10 11  1  0  0  0  0
 11  6  1  0  0  0  0
 11 26  1  0  0  0  0
  9 12  1  0  0  0  0
 12 13  2  0  0  0  0
 13 14  1  0  0  0  0
 14 27  1  0  0  0  0
 14 15  2  0  0  0  0
 15 28  1  0  0  0  0
 15 16  1  0  0  0  0
 16 29  1  0  0  0  0
 16 17  2  0  0  0  0
 17 30  1  0  0  0  0
 17 18  1  0  0  0  0
 18  8  2  0  0  0  0
 18 13  1  0  0  0  0
M  END
>  <LOGBIO>
8.3000

>  <PRED_LOGBIO>
7.5900

>  <XV_RES>
0.7690

>  <WHL_TMPL>
1

>  <ANCH>
23-24;11-9

$$$$
ROW40
  -MTS-   01071502093D 0   0.00000     0.00000     0

 42 45  0  0  0  0  0  0  0  0999 V2000
   -2.6310    6.4010   -0.7790 C   0  0  0  0  0  0  0  0  0  0  0  0
   -3.4140    5.5780    0.0900 O   0  0  0  0  0  0  0  0  0  0  0  0
   -4.6020    5.0900   -0.3860 C   0  0  0  0  0  0  0  0  0  0  0  0
   -5.7810    5.8240   -0.2120 C   0  0  0  0  0  0  0  0  0  0  0  0
   -6.9950    5.3250   -0.6980 C   0  0  0  0  0  0  0  0  0  0  0  0
   -7.0310    4.0910   -1.3570 C   0  0  0  0  0  0  0  0  0  0  0  0
   -5.8520    3.3560   -1.5310 C   0  0  0  0  0  0  0  0  0  0  0  0
   -4.6380    3.8550   -1.0460 C   0  0  0  0  0  0  0  0  0  0  0  0
   -3.4460    3.1130   -1.2210 N   0  0  0  0  0  0  0  0  0  0  0  0
   -3.0700    2.2320   -0.2990 C   0  0  0  0  0  0  0  0  0  0  0  0
   -3.7570    2.0620    0.7070 O   0  0  0  0  0  0  0  0  0  0  0  0
   -1.8240    1.4550   -0.4830 C   0  0  0  0  0  0  0  0  0  0  0  0
   -1.8680    0.2750   -1.1160 C   0  0  0  0  0  0  0  0  0  0  0  0
   -3.0670   -0.2660   -1.5010 O   0  0  0  0  0  0  0  0  0  0  0  0
   -0.5720   -0.4480   -1.3970 C   0  0  0  0  0  0  0  0  0  0  0  0
    0.5750    0.5590   -1.6030 C   0  0  0  0  0  0  0  0  0  0  0  0
    0.6270    1.5490   -0.5180 N   0  0  0  0  0  0  0  0  0  0  0  0
   -0.5460    1.9920    0.0350 C   0  0  0  0  0  0  0  0  0  0  0  0
   -0.2930    2.8720    0.9860 N   0  0  0  0  0  0  0  0  0  0  0  0
    1.0920    3.0460    1.0980 C   0  0  0  0  0  0  0  0  0  0  0  0
    1.8900    3.8430    1.9280 C   0  0  0  0  0  0  0  0  0  0  0  0
    3.2840    3.8030    1.8050 C   0  0  0  0  0  0  0  0  0  0  0  0
    3.8800    2.9670    0.8530 C   0  0  0  0  0  0  0  0  0  0  0  0
    3.0810    2.1700    0.0240 C   0  0  0  0  0  0  0  0  0  0  0  0
    1.6870    2.2100    0.1470 C   0  0  0  0  0  0  0  0  0  0  0  0
   -3.2050    7.2810   -1.0610 H   0  0  0  0  0  0  0  0  0  0  0  0
   -1.7230    6.7100   -0.2640 H   0  0  0  0  0  0  0  0  0  0  0  0
   -2.3670    5.8380   -1.6720 H   0  0  0  0  0  0  0  0  0  0  0  0
   -5.7540    6.7760    0.2970 H   0  0  0  0  0  0  0  0  0  0  0  0
   -7.9050    5.8920   -0.5630 H   0  0  0  0  0  0  0  0  0  0  0  0
   -7.9680    3.7060   -1.7320 H   0  0  0  0  0  0  0  0  0  0  0  0
   -5.8800    2.4040   -2.0410 H   0  0  0  0  0  0  0  0  0  0  0  0
   -2.8820    3.2520   -2.0470 H   0  0  0  0  0  0  0  0  0  0  0  0
   -3.3060    0.0210   -2.3960 H   0  0  0  0  0  0  0  0  0  0  0  0
   -0.7050   -0.9650   -2.3450 H   0  0  0  0  0  0  0  0  0  0  0  0
   -0.3290   -1.0700   -0.5380 H   0  0  0  0  0  0  0  0  0  0  0  0
    0.3390    1.1100   -2.5100 H   0  0  0  0  0  0  0  0  0  0  0  0
    1.5100    0.0030   -1.6160 H   0  0  0  0  0  0  0  0  0  0  0  0
    1.4300    4.4880    2.6620 H   0  0  0  0  0  0  0  0  0  0  0  0
    3.9000    4.4180    2.4450 H   0  0  0  0  0  0  0  0  0  0  0  0
    4.9550    2.9360    0.7590 H   0  0  0  0  0  0  0  0  0  0  0  0
    3.5410    1.5250   -0.7100 H   0  0  0  0  0  0  0  0  0  0  0  0
  1 26  1  0  0  0  0
  1 27  1  0  0  0  0
  1 28  1  0  0  0  0
  1  2  1  0  0  0  0
  2  3  1  0  0  0  0
  3  4  2  0  0  0  0
  4 29  1  0  0  0  0
  4  5  1  0  0  0  0
  5 30  1  0  0  0  0
  5  6  2  0  0  0  0
  6 31  1  0  0  0  0
  6  7  1  0  0  0  0
  7 32  1  0  0  0  0
  7  8  2  0  0  0  0
  8  3  1  0  0  0  0
  8  9  1  0  0  0  0
  9 33  1  0  0  0  0
  9 10  1  0  0  0  0
 10 11  2  0  0  0  0
 10 12  1  0  0  0  0
 12 13  2  0  0  0  0
 13 14  1  0  0  0  0
 14 34  1  0  0  0  0
 13 15  1  0  0  0  0
 15 35  1  0  0  0  0
 15 36  1  0  0  0  0
 15 16  1  0  0  0  0
 16 37  1  0  0  0  0
 16 38  1  0  0  0  0
 16 17  1  0  0  0  0
 17 18  1  0  0  0  0
 18 12  1  0  0  0  0
 18 19  2  0  0  0  0
 19 20  1  0  0  0  0
 20 21  2  0  0  0  0
 21 39  1  0  0  0  0
 21 22  1  0  0  0  0
 22 40  1  0  0  0  0
 22 23  2  0  0  0  0
 23 41  1  0  0  0  0
 23 24  1  0  0  0  0
 24 42  1  0  0  0  0
 24 25  2  0  0  0  0
 25 17  1  0  0  0  0
 25 20  1  0  0  0  0
M  END
>  <LOGBIO>
6.0000

>  <PRED_LOGBIO>
6.4900

>  <XV_RES>
-0.7660

>  <WHL_TMPL>
2

>  <ANCH>
14-15;32-31

$$$$
ROW41
  -MTS-   01071502093D 0   0.00000     0.00000     0

 40 43  0  0  0  0  0  0  0  0999 V2000
    4.4370    5.7700    2.1770 C   0  0  0  0  0  0  0  0  0  0  0  0
    3.0210    5.8580    2.3530 O   0  0  0  0  0  0  0  0  0  0  0  0
    2.2240    5.0860    1.5490 C   0  0  0  0  0  0  0  0  0  0  0  0
    1.8780    3.8510    1.9360 C   0  0  0  0  0  0  0  0  0  0  0  0
    1.0170    3.0160    1.0690 C   0  0  0  0  0  0  0  0  0  0  0  0
    0.5460    1.7920    1.2210 N   0  0  0  0  0  0  0  0  0  0  0  0
   -0.2230    1.4800    0.0930 C   0  0  0  0  0  0  0  0  0  0  0  0
   -0.1930    2.5430   -0.7220 C   0  0  0  0  0  0  0  0  0  0  0  0
    0.5750    3.5100   -0.1300 N   0  0  0  0  0  0  0  0  0  0  0  0
    0.9320    4.8130   -0.5520 C   0  0  0  0  0  0  0  0  0  0  0  0
    0.4670    5.2950   -1.7820 C   0  0  0  0  0  0  0  0  0  0  0  0
    0.8160    6.5830   -2.2060 C   0  0  0  0  0  0  0  0  0  0  0  0
    1.6300    7.3880   -1.4000 C   0  0  0  0  0  0  0  0  0  0  0  0
    2.0060    8.7770   -1.8580 C   0  0  0  0  0  0  0  0  0  0  0  0
    2.0940    6.9060   -0.1710 C   0  0  0  0  0  0  0  0  0  0  0  0
    1.7450    5.6180    0.2530 C   0  0  0  0  0  0  0  0  0  0  0  0
   -0.9370    0.2080   -0.1530 C   0  0  0  0  0  0  0  0  0  0  0  0
   -0.3690   -0.7130   -0.7370 O   0  0  0  0  0  0  0  0  0  0  0  0
   -2.3360    0.0450    0.3020 C   0  0  0  0  0  0  0  0  0  0  0  0
   -3.3940    0.3960   -0.5450 C   0  0  0  0  0  0  0  0  0  0  0  0
   -4.7170    0.2420   -0.1150 C   0  0  0  0  0  0  0  0  0  0  0  0
   -4.9820   -0.2640    1.1640 C   0  0  0  0  0  0  0  0  0  0  0  0
   -3.9240   -0.6150    2.0110 C   0  0  0  0  0  0  0  0  0  0  0  0
   -2.6010   -0.4610    1.5800 C   0  0  0  0  0  0  0  0  0  0  0  0
    4.6950    6.0610    1.1610 H   0  0  0  0  0  0  0  0  0  0  0  0
    4.9320    6.4350    2.8820 H   0  0  0  0  0  0  0  0  0  0  0  0
    4.7620    4.7470    2.3550 H   0  0  0  0  0  0  0  0  0  0  0  0
    2.2280    3.4640    2.8820 H   0  0  0  0  0  0  0  0  0  0  0  0
   -0.6890    2.6230   -1.6790 H   0  0  0  0  0  0  0  0  0  0  0  0
   -0.1600    4.6730   -2.4030 H   0  0  0  0  0  0  0  0  0  0  0  0
    0.4580    6.9540   -3.1540 H   0  0  0  0  0  0  0  0  0  0  0  0
    1.2120    9.1810   -2.4810 H   0  0  0  0  0  0  0  0  0  0  0  0
    2.9300    8.7320   -2.4310 H   0  0  0  0  0  0  0  0  0  0  0  0
    2.1480    9.4190   -0.9900 H   0  0  0  0  0  0  0  0  0  0  0  0
    2.7220    7.5280    0.4510 H   0  0  0  0  0  0  0  0  0  0  0  0
   -3.1890    0.7860   -1.5310 H   0  0  0  0  0  0  0  0  0  0  0  0
   -5.5330    0.5130   -0.7680 H   0  0  0  0  0  0  0  0  0  0  0  0
   -6.0030   -0.3830    1.4960 H   0  0  0  0  0  0  0  0  0  0  0  0
   -4.1290   -1.0060    2.9970 H   0  0  0  0  0  0  0  0  0  0  0  0
   -1.7850   -0.7320    2.2340 H   0  0  0  0  0  0  0  0  0  0  0  0
  1 25  1  0  0  0  0
  1 26  1  0  0  0  0
  1 27  1  0  0  0  0
  1  2  1  0  0  0  0
  2  3  1  0  0  0  0
  3  4  2  0  0  0  0
  4 28  1  0  0  0  0
  4  5  1  0  0  0  0
  5  6  2  0  0  0  0
  6  7  1  0  0  0  0
  7  8  2  0  0  0  0
  8 29  1  0  0  0  0
  8  9  1  0  0  0  0
  9  5  1  0  0  0  0
  9 10  1  0  0  0  0
 10 11  1  0  0  0  0
 11 30  1  0  0  0  0
 11 12  2  0  0  0  0
 12 31  1  0  0  0  0
 12 13  1  0  0  0  0
 13 14  1  0  0  0  0
 14 32  1  0  0  0  0
 14 33  1  0  0  0  0
 14 34  1  0  0  0  0
 13 15  2  0  0  0  0
 15 35  1  0  0  0  0
 15 16  1  0  0  0  0
 16  3  1  0  0  0  0
 16 10  2  0  0  0  0
  7 17  1  0  0  0  0
 17 18  2  0  0  0  0
 17 19  1  0  0  0  0
 19 20  2  0  0  0  0
 20 36  1  0  0  0  0
 20 21  1  0  0  0  0
 21 37  1  0  0  0  0
 21 22  2  0  0  0  0
 22 38  1  0  0  0  0
 22 23  1  0  0  0  0
 23 39  1  0  0  0  0
 23 24  2  0  0  0  0
 24 19  1  0  0  0  0
 24 40  1  0  0  0  0
M  END
>  <LOGBIO>
7.6800

>  <PRED_LOGBIO>
7.4700

>  <XV_RES>
0.3430

>  <WHL_TMPL>
2

>  <ANCH>
11-13;7-9

$$$$
ROW42
  -MTS-   01071502093D 0   0.00000     0.00000     0

 33 35  0  0  0  0  0  0  0  0999 V2000
    0.4030    0.6090    0.2330 C   0  0  0  0  0  0  0  0  0  0  0  0
    1.5650    0.9390   -0.6050 N   0  0  0  0  0  0  0  0  0  0  0  0
    1.3170    1.5330   -1.7690 C   0  0  0  0  0  0  0  0  0  0  0  0
    0.1480    1.7680   -2.0710 O   0  0  0  0  0  0  0  0  0  0  0  0
    2.4050    1.9320   -2.7370 C   0  0  0  0  0  0  0  0  0  0  0  0
    3.1300    2.9650   -1.9840 N   0  0  0  0  0  0  0  0  0  0  0  0
    3.8120    2.7530   -0.8740 C   0  0  0  0  0  0  0  0  0  0  0  0
    4.4840    3.9130   -0.2450 C   0  0  0  0  0  0  0  0  0  0  0  0
    5.2200    3.7410    0.9330 C   0  0  0  0  0  0  0  0  0  0  0  0
    5.8550    4.8380    1.5270 C   0  0  0  0  0  0  0  0  0  0  0  0
    5.7540    6.1060    0.9430 C   0  0  0  0  0  0  0  0  0  0  0  0
    5.0190    6.2780   -0.2360 C   0  0  0  0  0  0  0  0  0  0  0  0
    4.3830    5.1810   -0.8300 C   0  0  0  0  0  0  0  0  0  0  0  0
    3.9520    1.4360   -0.2130 C   0  0  0  0  0  0  0  0  0  0  0  0
    5.1880    1.0390    0.3110 C   0  0  0  0  0  0  0  0  0  0  0  0
    5.3120   -0.1990    0.9520 C   0  0  0  0  0  0  0  0  0  0  0  0
    6.8480   -0.6910    1.6040 Cl  0  0  0  0  0  0  0  0  0  0  0  0
    4.1990   -1.0410    1.0700 C   0  0  0  0  0  0  0  0  0  0  0  0
    2.9630   -0.6440    0.5450 C   0  0  0  0  0  0  0  0  0  0  0  0
    2.8390    0.5940   -0.0960 C   0  0  0  0  0  0  0  0  0  0  0  0
   -0.4580    0.4130   -0.4020 H   0  0  0  0  0  0  0  0  0  0  0  0
    0.1840    1.4450    0.8940 H   0  0  0  0  0  0  0  0  0  0  0  0
    0.6240   -0.2750    0.8280 H   0  0  0  0  0  0  0  0  0  0  0  0
    1.9390    2.4030   -3.5990 H   0  0  0  0  0  0  0  0  0  0  0  0
    3.0560    1.0800   -2.9200 H   0  0  0  0  0  0  0  0  0  0  0  0
    5.2970    2.7630    1.3840 H   0  0  0  0  0  0  0  0  0  0  0  0
    6.4230    4.7060    2.4360 H   0  0  0  0  0  0  0  0  0  0  0  0
    6.2450    6.9530    1.4010 H   0  0  0  0  0  0  0  0  0  0  0  0
    4.9410    7.2560   -0.6870 H   0  0  0  0  0  0  0  0  0  0  0  0
    3.8150    5.3130   -1.7390 H   0  0  0  0  0  0  0  0  0  0  0  0
    6.0460    1.6890    0.2210 H   0  0  0  0  0  0  0  0  0  0  0  0
    4.2950   -1.9960    1.5640 H   0  0  0  0  0  0  0  0  0  0  0  0
    2.1050   -1.2940    0.6360 H   0  0  0  0  0  0  0  0  0  0  0  0
  1 21  1  0  0  0  0
  1 22  1  0  0  0  0
  1 23  1  0  0  0  0
  1  2  1  0  0  0  0
  2  3  1  0  0  0  0
  3  4  2  0  0  0  0
  3  5  1  0  0  0  0
  5 24  1  0  0  0  0
  5 25  1  0  0  0  0
  5  6  1  0  0  0  0
  6  7  2  0  0  0  0
  7  8  1  0  0  0  0
  8  9  2  0  0  0  0
  9 26  1  0  0  0  0
  9 10  1  0  0  0  0
 10 27  1  0  0  0  0
 10 11  2  0  0  0  0
 11 28  1  0  0  0  0
 11 12  1  0  0  0  0
 12 29  1  0  0  0  0
 12 13  2  0  0  0  0
 13  8  1  0  0  0  0
 13 30  1  0  0  0  0
  7 14  1  0  0  0  0
 14 15  2  0  0  0  0
 15 31  1  0  0  0  0
 15 16  1  0  0  0  0
 16 17  1  0  0  0  0
 16 18  2  0  0  0  0
 18 32  1  0  0  0  0
 18 19  1  0  0  0  0
 19 33  1  0  0  0  0
 19 20  2  0  0  0  0
 20  2  1  0  0  0  0
 20 14  1  0  0  0  0
M  END
>  <LOGBIO>
8.3600

>  <PRED_LOGBIO>
7.9500

>  <XV_RES>
0.4250

>  <WHL_TMPL>
1

>  <ANCH>
1-2;5-33

$$$$
ROW43
  -MTS-   01071502093D 0   0.00000     0.00000     0

 35 39  0  0  0  0  0  0  0  0999 V2000
    5.9720    4.1660    0.7630 C   0  0  0  0  0  0  0  0  0  0  0  0
    5.2600    2.9260    0.7310 O   0  0  0  0  0  0  0  0  0  0  0  0
    3.8960    2.9640    0.8500 C   0  0  0  0  0  0  0  0  0  0  0  0
    3.2990    3.8000    1.8010 C   0  0  0  0  0  0  0  0  0  0  0  0
    1.9050    3.8390    1.9230 C   0  0  0  0  0  0  0  0  0  0  0  0
    1.1080    3.0420    1.0930 C   0  0  0  0  0  0  0  0  0  0  0  0
   -0.2930    2.8720    0.9860 N   0  0  0  0  0  0  0  0  0  0  0  0
   -0.5550    1.9590   -0.0010 C   0  0  0  0  0  0  0  0  0  0  0  0
    0.5880    1.5210   -0.5470 C   0  0  0  0  0  0  0  0  0  0  0  0
    0.5820    0.5980   -1.5590 N   0  0  0  0  0  0  0  0  0  0  0  0
   -0.5890    0.0870   -2.0550 C   0  0  0  0  0  0  0  0  0  0  0  0
   -1.7870    0.4550   -1.5820 C   0  0  0  0  0  0  0  0  0  0  0  0
   -3.1080    0.1080   -1.8890 N   0  0  0  0  0  0  0  0  0  0  0  0
   -3.9390    0.7740   -1.1100 C   0  0  0  0  0  0  0  0  0  0  0  0
   -5.4150    0.8030   -0.9950 C   0  0  0  0  0  0  0  0  0  0  0  0
   -6.0150    1.5920   -0.0940 C   0  0  0  0  0  0  0  0  0  0  0  0
   -5.2290    2.4590    0.8130 C   0  0  0  0  0  0  0  0  0  0  0  0
   -3.8900    2.4830    0.7630 C   0  0  0  0  0  0  0  0  0  0  0  0
   -3.1520    1.6400   -0.2040 C   0  0  0  0  0  0  0  0  0  0  0  0
   -1.8570    1.4490   -0.4870 C   0  0  0  0  0  0  0  0  0  0  0  0
    1.7040    2.2060    0.1420 C   0  0  0  0  0  0  0  0  0  0  0  0
    3.0980    2.1670    0.0200 C   0  0  0  0  0  0  0  0  0  0  0  0
    5.7850    4.6670    1.7100 H   0  0  0  0  0  0  0  0  0  0  0  0
    7.0380    3.9750    0.6580 H   0  0  0  0  0  0  0  0  0  0  0  0
    5.6340    4.7990   -0.0550 H   0  0  0  0  0  0  0  0  0  0  0  0
    3.9150    4.4150    2.4410 H   0  0  0  0  0  0  0  0  0  0  0  0
    1.4450    4.4840    2.6570 H   0  0  0  0  0  0  0  0  0  0  0  0
   -0.9870    3.3460    1.5460 H   0  0  0  0  0  0  0  0  0  0  0  0
    1.4600    0.2880   -1.9500 H   0  0  0  0  0  0  0  0  0  0  0  0
   -0.5440   -0.6390   -2.8540 H   0  0  0  0  0  0  0  0  0  0  0  0
   -6.0140    0.1810   -1.6440 H   0  0  0  0  0  0  0  0  0  0  0  0
   -7.0930    1.5970   -0.0280 H   0  0  0  0  0  0  0  0  0  0  0  0
   -5.7440    3.0840    1.5280 H   0  0  0  0  0  0  0  0  0  0  0  0
   -3.3430    3.1250    1.4370 H   0  0  0  0  0  0  0  0  0  0  0  0
    3.5590    1.5230   -0.7140 H   0  0  0  0  0  0  0  0  0  0  0  0
  1 23  1  0  0  0  0
  1 24  1  0  0  0  0
  1 25  1  0  0  0  0
  1  2  1  0  0  0  0
  2  3  1  0  0  0  0
  3  4  2  0  0  0  0
  4 26  1  0  0  0  0
  4  5  1  0  0  0  0
  5 27  1  0  0  0  0
  5  6  2  0  0  0  0
  6  7  1  0  0  0  0
  7 28  1  0  0  0  0
  7  8  1  0  0  0  0
  8  9  2  0  0  0  0
  9 10  1  0  0  0  0
 10 29  1  0  0  0  0
 10 11  1  0  0  0  0
 11 30  1  0  0  0  0
 11 12  2  0  0  0  0
 12 13  1  0  0  0  0
 13 14  2  0  0  0  0
 14 15  1  0  0  0  0
 15 31  1  0  0  0  0
 15 16  2  0  0  0  0
 16 32  1  0  0  0  0
 16 17  1  0  0  0  0
 17 33  1  0  0  0  0
 17 18  2  0  0  0  0
 18 34  1  0  0  0  0
 18 19  1  0  0  0  0
 19 14  1  0  0  0  0
 19 20  2  0  0  0  0
 20  8  1  0  0  0  0
 20 12  1  0  0  0  0
  9 21  1  0  0  0  0
 21  6  1  0  0  0  0
 21 22  2  0  0  0  0
 22  3  1  0  0  0  0
 22 35  1  0  0  0  0
M  END
>  <LOGBIO>
6.0500

>  <PRED_LOGBIO>
6.8700

>  <XV_RES>
-1.0460

>  <WHL_TMPL>
2

>  <ANCH>
14-15;12-14

$$$$
ROW44
  -MTS-   01071502093D 0   0.00000     0.00000     0

 50 52  0  0  0  0  0  0  0  0999 V2000
   -6.2180    1.0530   -4.2060 C   0  0  0  0  0  0  0  0  0  0  0  0
   -5.5100    0.2710   -3.1040 C   0  0  0  0  0  0  0  0  0  0  0  0
   -4.1350    0.8860   -2.8450 C   0  0  0  0  0  0  0  0  0  0  0  0
   -3.4720    0.1530   -1.8110 O   0  0  0  0  0  0  0  0  0  0  0  0
   -2.2180    0.5590   -1.4380 C   0  0  0  0  0  0  0  0  0  0  0  0
   -1.0910    0.0320   -2.0800 C   0  0  0  0  0  0  0  0  0  0  0  0
    0.1900    0.4470   -1.6990 C   0  0  0  0  0  0  0  0  0  0  0  0
    0.3450    1.3890   -0.6750 C   0  0  0  0  0  0  0  0  0  0  0  0
   -0.7820    1.9160   -0.0330 C   0  0  0  0  0  0  0  0  0  0  0  0
   -2.0630    1.5010   -0.4150 C   0  0  0  0  0  0  0  0  0  0  0  0
   -0.2930    2.8720    0.9860 C   0  0  0  0  0  0  0  0  0  0  0  0
   -0.9290    3.6940    1.9240 C   0  0  0  0  0  0  0  0  0  0  0  0
   -2.4350    3.7150    2.0320 C   0  0  0  0  0  0  0  0  0  0  0  0
   -2.9200    5.0140    1.6840 O   0  0  0  0  0  0  0  0  0  0  0  0
   -4.3450    5.0950    1.7690 C   0  0  0  0  0  0  0  0  0  0  0  0
   -0.1430    4.4970    2.7580 C   0  0  0  0  0  0  0  0  0  0  0  0
    1.1940    4.4790    2.6610 N   0  0  0  0  0  0  0  0  0  0  0  0
    1.8300    3.7020    1.7740 C   0  0  0  0  0  0  0  0  0  0  0  0
    1.1050    2.8740    0.9080 C   0  0  0  0  0  0  0  0  0  0  0  0
    1.5020    1.9700   -0.1050 N   0  0  0  0  0  0  0  0  0  0  0  0
    2.8890    1.6820   -0.5000 C   0  0  0  0  0  0  0  0  0  0  0  0
   -0.7930    5.3750    3.7570 C   0  0  0  0  0  0  0  0  0  0  0  0
   -1.0160    4.9650    4.8570 O   0  0  0  0  0  0  0  0  0  0  0  0
   -1.1350    6.6380    3.4250 O   0  0  0  0  0  0  0  0  0  0  0  0
   -1.7610    7.4480    4.4230 C   0  0  0  0  0  0  0  0  0  0  0  0
   -2.0610    8.8280    3.8430 C   0  0  0  0  0  0  0  0  0  0  0  0
   -5.6250    1.0120   -5.1180 H   0  0  0  0  0  0  0  0  0  0  0  0
   -7.1960    0.6150   -4.3910 H   0  0  0  0  0  0  0  0  0  0  0  0
   -6.3360    2.0890   -3.8970 H   0  0  0  0  0  0  0  0  0  0  0  0
   -5.3910   -0.7650   -3.4130 H   0  0  0  0  0  0  0  0  0  0  0  0
   -6.1030    0.3120   -2.1920 H   0  0  0  0  0  0  0  0  0  0  0  0
   -4.2540    1.9220   -2.5350 H   0  0  0  0  0  0  0  0  0  0  0  0
   -3.5420    0.8450   -3.7560 H   0  0  0  0  0  0  0  0  0  0  0  0
   -1.2110   -0.6950   -2.8700 H   0  0  0  0  0  0  0  0  0  0  0  0
    1.0590    0.0400   -2.1950 H   0  0  0  0  0  0  0  0  0  0  0  0
   -2.9320    1.9080    0.0810 H   0  0  0  0  0  0  0  0  0  0  0  0
   -2.7280    3.4800    3.0530 H   0  0  0  0  0  0  0  0  0  0  0  0
   -2.8580    2.9770    1.3540 H   0  0  0  0  0  0  0  0  0  0  0  0
   -4.6610    4.8760    2.7870 H   0  0  0  0  0  0  0  0  0  0  0  0
   -4.6690    6.0970    1.4970 H   0  0  0  0  0  0  0  0  0  0  0  0
   -4.7910    4.3720    1.0880 H   0  0  0  0  0  0  0  0  0  0  0  0
    2.9090    3.7140    1.7260 H   0  0  0  0  0  0  0  0  0  0  0  0
    2.9180    1.4160   -1.5540 H   0  0  0  0  0  0  0  0  0  0  0  0
    3.2700    0.8540    0.0940 H   0  0  0  0  0  0  0  0  0  0  0  0
    3.5040    2.5630   -0.3310 H   0  0  0  0  0  0  0  0  0  0  0  0
   -2.6890    6.9790    4.7410 H   0  0  0  0  0  0  0  0  0  0  0  0
   -1.0950    7.5510    5.2770 H   0  0  0  0  0  0  0  0  0  0  0  0
   -2.7270    8.7250    2.9890 H   0  0  0  0  0  0  0  0  0  0  0  0
   -2.5380    9.4440    4.6030 H   0  0  0  0  0  0  0  0  0  0  0  0
   -1.1330    9.2970    3.5250 H   0  0  0  0  0  0  0  0  0  0  0  0
  1 27  1  0  0  0  0
  1 28  1  0  0  0  0
  1 29  1  0  0  0  0
  1  2  1  0  0  0  0
  2 30  1  0  0  0  0
  2 31  1  0  0  0  0
  2  3  1  0  0  0  0
  3 32  1  0  0  0  0
  3 33  1  0  0  0  0
  3  4  1  0  0  0  0
  4  5  1  0  0  0  0
  5  6  2  0  0  0  0
  6 34  1  0  0  0  0
  6  7  1  0  0  0  0
  7 35  1  0  0  0  0
  7  8  2  0  0  0  0
  8  9  1  0  0  0  0
  9 10  2  0  0  0  0
 10  5  1  0  0  0  0
 10 36  1  0  0  0  0
  9 11  1  0  0  0  0
 11 12  2  0  0  0  0
 12 13  1  0  0  0  0
 13 37  1  0  0  0  0
 13 38  1  0  0  0  0
 13 14  1  0  0  0  0
 14 15  1  0  0  0  0
 15 39  1  0  0  0  0
 15 40  1  0  0  0  0
 15 41  1  0  0  0  0
 12 16  1  0  0  0  0
 16 17  2  0  0  0  0
 17 18  1  0  0  0  0
 18 42  1  0  0  0  0
 18 19  2  0  0  0  0
 19 11  1  0  0  0  0
 19 20  1  0  0  0  0
 20  8  1  0  0  0  0
 20 21  1  0  0  0  0
 21 43  1  0  0  0  0
 21 44  1  0  0  0  0
 21 45  1  0  0  0  0
 16 22  1  0  0  0  0
 22 23  2  0  0  0  0
 22 24  1  0  0  0  0
 24 25  1  0  0  0  0
 25 46  1  0  0  0  0
 25 47  1  0  0  0  0
 25 26  1  0  0  0  0
 26 48  1  0  0  0  0
 26 49  1  0  0  0  0
 26 50  1  0  0  0  0
M  END
>  <LOGBIO>
6.5400

>  <PRED_LOGBIO>
5.7100

>  <XV_RES>
1.6140

>  <WHL_TMPL>
2

>  <ANCH>
14-4;21-35

$$$$
ROW46
  -MTS-   01071502093D 0   0.00000     0.00000     0

 44 47  0  0  0  0  0  0  0  0999 V2000
   -5.8530   -0.0550   -2.0770 Cl  0  0  0  0  0  0  0  0  0  0  0  0
   -4.3380    0.5320   -1.4540 C   0  0  0  0  0  0  0  0  0  0  0  0
   -3.5950    1.4660   -2.1860 C   0  0  0  0  0  0  0  0  0  0  0  0
   -2.3760    1.9380   -1.6850 C   0  0  0  0  0  0  0  0  0  0  0  0
   -1.9000    1.4770   -0.4520 C   0  0  0  0  0  0  0  0  0  0  0  0
   -2.6430    0.5440    0.2800 C   0  0  0  0  0  0  0  0  0  0  0  0
   -3.8620    0.0710   -0.2210 C   0  0  0  0  0  0  0  0  0  0  0  0
   -0.5460    1.9920    0.0350 C   0  0  0  0  0  0  0  0  0  0  0  0
   -0.2930    2.8720    0.9860 N   0  0  0  0  0  0  0  0  0  0  0  0
    1.0910    3.0470    1.1000 C   0  0  0  0  0  0  0  0  0  0  0  0
    1.9090    3.8350    1.9190 C   0  0  0  0  0  0  0  0  0  0  0  0
    3.2980    3.7640    1.7620 C   0  0  0  0  0  0  0  0  0  0  0  0
    3.8280    2.9070    0.7910 C   0  0  0  0  0  0  0  0  0  0  0  0
    3.0200    2.1640    0.0210 N   0  0  0  0  0  0  0  0  0  0  0  0
    1.6870    2.2110    0.1480 C   0  0  0  0  0  0  0  0  0  0  0  0
    0.6270    1.5500   -0.5180 N   0  0  0  0  0  0  0  0  0  0  0  0
    0.8060    0.5360   -1.6390 C   0  0  0  0  0  0  0  0  0  0  0  0
    0.9250   -0.8500   -1.0510 C   0  0  0  0  0  0  0  0  0  0  0  0
    0.8590   -1.0090    0.1670 O   0  0  0  0  0  0  0  0  0  0  0  0
    1.1020   -1.8990   -1.8500 N   0  0  0  0  0  0  0  0  0  0  0  0
    2.1400   -1.9290   -2.8900 C   0  0  0  0  0  0  0  0  0  0  0  0
    1.5710   -2.2940   -4.2730 C   0  0  0  0  0  0  0  0  0  0  0  0
    0.7370   -3.5880   -4.2060 C   0  0  0  0  0  0  0  0  0  0  0  0
   -0.3420   -3.5030   -3.1110 C   0  0  0  0  0  0  0  0  0  0  0  0
    0.2730   -3.1090   -1.7550 C   0  0  0  0  0  0  0  0  0  0  0  0
   -3.9620    1.8220   -3.1380 H   0  0  0  0  0  0  0  0  0  0  0  0
   -1.8020    2.6580   -2.2500 H   0  0  0  0  0  0  0  0  0  0  0  0
   -2.2760    0.1880    1.2320 H   0  0  0  0  0  0  0  0  0  0  0  0
   -4.4360   -0.6490    0.3440 H   0  0  0  0  0  0  0  0  0  0  0  0
    1.4740    4.4880    2.6600 H   0  0  0  0  0  0  0  0  0  0  0  0
    3.9510    4.3620    2.3810 H   0  0  0  0  0  0  0  0  0  0  0  0
    4.8980    2.8430    0.6600 H   0  0  0  0  0  0  0  0  0  0  0  0
    1.7590    0.7580   -2.1140 H   0  0  0  0  0  0  0  0  0  0  0  0
   -0.0730    0.5690   -2.2790 H   0  0  0  0  0  0  0  0  0  0  0  0
    2.9080   -2.6490   -2.6150 H   0  0  0  0  0  0  0  0  0  0  0  0
    2.6270   -0.9580   -2.9460 H   0  0  0  0  0  0  0  0  0  0  0  0
    0.9460   -1.4800   -4.6350 H   0  0  0  0  0  0  0  0  0  0  0  0
    2.3890   -2.4270   -4.9790 H   0  0  0  0  0  0  0  0  0  0  0  0
    1.3940   -4.4320   -4.0030 H   0  0  0  0  0  0  0  0  0  0  0  0
    0.2620   -3.7640   -5.1690 H   0  0  0  0  0  0  0  0  0  0  0  0
   -1.0910   -2.7670   -3.3960 H   0  0  0  0  0  0  0  0  0  0  0  0
   -0.8390   -4.4660   -3.0160 H   0  0  0  0  0  0  0  0  0  0  0  0
    0.8780   -3.9310   -1.3780 H   0  0  0  0  0  0  0  0  0  0  0  0
   -0.5220   -2.9450   -1.0300 H   0  0  0  0  0  0  0  0  0  0  0  0
  1  2  1  0  0  0  0
  2  3  2  0  0  0  0
  3 26  1  0  0  0  0
  3  4  1  0  0  0  0
  4 27  1  0  0  0  0
  4  5  2  0  0  0  0
  5  6  1  0  0  0  0
  6 28  1  0  0  0  0
  6  7  2  0  0  0  0
  7  2  1  0  0  0  0
  7 29  1  0  0  0  0
  5  8  1  0  0  0  0
  8  9  2  0  0  0  0
  9 10  1  0  0  0  0
 10 11  2  0  0  0  0
 11 30  1  0  0  0  0
 11 12  1  0  0  0  0
 12 31  1  0  0  0  0
 12 13  2  0  0  0  0
 13 32  1  0  0  0  0
 13 14  1  0  0  0  0
 14 15  2  0  0  0  0
 15 10  1  0  0  0  0
 15 16  1  0  0  0  0
 16  8  1  0  0  0  0
 16 17  1  0  0  0  0
 17 33  1  0  0  0  0
 17 34  1  0  0  0  0
 17 18  1  0  0  0  0
 18 19  2  0  0  0  0
 18 20  1  0  0  0  0
 20 21  1  0  0  0  0
 21 35  1  0  0  0  0
 21 36  1  0  0  0  0
 21 22  1  0  0  0  0
 22 37  1  0  0  0  0
 22 38  1  0  0  0  0
 22 23  1  0  0  0  0
 23 39  1  0  0  0  0
 23 40  1  0  0  0  0
 23 24  1  0  0  0  0
 24 41  1  0  0  0  0
 24 42  1  0  0  0  0
 24 25  1  0  0  0  0
 25 20  1  0  0  0  0
 25 43  1  0  0  0  0
 25 44  1  0  0  0  0
M  END
>  <LOGBIO>
5.5700

>  <PRED_LOGBIO>
6.1400

>  <XV_RES>
-0.7140

>  <WHL_TMPL>
2

>  <ANCH>
14-15;13-12

$$$$
ROW47
  -MTS-   01071502093D 0   0.00000     0.00000     0

 44 46  0  0  0  0  0  0  0  0999 V2000
   -1.0660   -6.0930   -0.0680 C   0  0  0  0  0  0  0  0  0  0  0  0
    0.2350   -5.3590   -0.3800 C   0  0  0  0  0  0  0  0  0  0  0  0
   -0.0840   -3.9830   -0.9650 C   0  0  0  0  0  0  0  0  0  0  0  0
    1.2180   -3.2480   -1.2770 C   0  0  0  0  0  0  0  0  0  0  0  0
    1.1020   -1.8990   -1.8500 N   0  0  0  0  0  0  0  0  0  0  0  0
    0.9250   -0.8500   -1.0510 C   0  0  0  0  0  0  0  0  0  0  0  0
    0.8590   -1.0090    0.1670 O   0  0  0  0  0  0  0  0  0  0  0  0
    0.8060    0.5360   -1.6390 C   0  0  0  0  0  0  0  0  0  0  0  0
    0.6140    1.5390   -0.5280 C   0  0  0  0  0  0  0  0  0  0  0  0
   -0.5610    1.9390   -0.0230 C   0  0  0  0  0  0  0  0  0  0  0  0
   -0.2930    2.8720    0.9860 N   0  0  0  0  0  0  0  0  0  0  0  0
    1.0170    3.0160    1.0690 C   0  0  0  0  0  0  0  0  0  0  0  0
    1.8780    3.8510    1.9360 C   0  0  0  0  0  0  0  0  0  0  0  0
    1.1890    4.8920    3.1190 Cl  0  0  0  0  0  0  0  0  0  0  0  0
    3.2070    3.7770    1.7780 C   0  0  0  0  0  0  0  0  0  0  0  0
    3.7940    2.8780    0.7590 C   0  0  0  0  0  0  0  0  0  0  0  0
    5.2900    2.7920    0.5790 Cl  0  0  0  0  0  0  0  0  0  0  0  0
    2.9710    2.1420    0.0000 C   0  0  0  0  0  0  0  0  0  0  0  0
    1.6090    2.2010    0.1410 N   0  0  0  0  0  0  0  0  0  0  0  0
   -1.9000    1.4770   -0.4520 C   0  0  0  0  0  0  0  0  0  0  0  0
   -2.4870    0.3640    0.1610 C   0  0  0  0  0  0  0  0  0  0  0  0
   -3.7530   -0.0730   -0.2460 C   0  0  0  0  0  0  0  0  0  0  0  0
   -4.4330    0.6040   -1.2660 C   0  0  0  0  0  0  0  0  0  0  0  0
   -3.8470    1.7170   -1.8790 C   0  0  0  0  0  0  0  0  0  0  0  0
   -2.5800    2.1540   -1.4720 C   0  0  0  0  0  0  0  0  0  0  0  0
   -1.6430   -6.2130   -0.9830 H   0  0  0  0  0  0  0  0  0  0  0  0
   -0.8390   -7.0730    0.3480 H   0  0  0  0  0  0  0  0  0  0  0  0
   -1.6430   -5.5180    0.6520 H   0  0  0  0  0  0  0  0  0  0  0  0
    0.8120   -5.9340   -1.1010 H   0  0  0  0  0  0  0  0  0  0  0  0
    0.8120   -5.2390    0.5340 H   0  0  0  0  0  0  0  0  0  0  0  0
   -0.6620   -3.4080   -0.2440 H   0  0  0  0  0  0  0  0  0  0  0  0
   -0.6620   -4.1030   -1.8790 H   0  0  0  0  0  0  0  0  0  0  0  0
    1.7030   -3.8430   -2.0480 H   0  0  0  0  0  0  0  0  0  0  0  0
    1.7760   -3.1700   -0.3460 H   0  0  0  0  0  0  0  0  0  0  0  0
    1.1570   -1.7690   -2.8500 H   0  0  0  0  0  0  0  0  0  0  0  0
   -0.1050    0.5480   -2.2340 H   0  0  0  0  0  0  0  0  0  0  0  0
    1.7290    0.7710   -2.1650 H   0  0  0  0  0  0  0  0  0  0  0  0
    3.8550    4.3780    2.3990 H   0  0  0  0  0  0  0  0  0  0  0  0
    3.3930    1.4830   -0.7440 H   0  0  0  0  0  0  0  0  0  0  0  0
   -1.9630   -0.1580    0.9480 H   0  0  0  0  0  0  0  0  0  0  0  0
   -4.2050   -0.9320    0.2270 H   0  0  0  0  0  0  0  0  0  0  0  0
   -5.4100    0.2670   -1.5800 H   0  0  0  0  0  0  0  0  0  0  0  0
   -4.3710    2.2390   -2.6660 H   0  0  0  0  0  0  0  0  0  0  0  0
   -2.1270    3.0130   -1.9450 H   0  0  0  0  0  0  0  0  0  0  0  0
  1 26  1  0  0  0  0
  1 27  1  0  0  0  0
  1 28  1  0  0  0  0
  1  2  1  0  0  0  0
  2 29  1  0  0  0  0
  2 30  1  0  0  0  0
  2  3  1  0  0  0  0
  3 31  1  0  0  0  0
  3 32  1  0  0  0  0
  3  4  1  0  0  0  0
  4 33  1  0  0  0  0
  4 34  1  0  0  0  0
  4  5  1  0  0  0  0
  5 35  1  0  0  0  0
  5  6  1  0  0  0  0
  6  7  2  0  0  0  0
  6  8  1  0  0  0  0
  8 36  1  0  0  0  0
  8 37  1  0  0  0  0
  8  9  1  0  0  0  0
  9 10  2  0  0  0  0
 10 11  1  0  0  0  0
 11 12  2  0  0  0  0
 12 13  1  0  0  0  0
 13 14  1  0  0  0  0
 13 15  2  0  0  0  0
 15 38  1  0  0  0  0
 15 16  1  0  0  0  0
 16 17  1  0  0  0  0
 16 18  2  0  0  0  0
 18 39  1  0  0  0  0
 18 19  1  0  0  0  0
 19  9  1  0  0  0  0
 19 12  1  0  0  0  0
 10 20  1  0  0  0  0
 20 21  2  0  0  0  0
 21 40  1  0  0  0  0
 21 22  1  0  0  0  0
 22 41  1  0  0  0  0
 22 23  2  0  0  0  0
 23 42  1  0  0  0  0
 23 24  1  0  0  0  0
 24 43  1  0  0  0  0
 24 25  2  0  0  0  0
 25 20  1  0  0  0  0
 25 44  1  0  0  0  0
M  END
>  <LOGBIO>
4.0000

>  <PRED_LOGBIO>
4.8800

>  <XV_RES>
-1.0180

>  <WHL_TMPL>
2

>  <ANCH>
34-35;16-17

$$$$
ROW48
  -MTS-   01071502093D 0   0.00000     0.00000     0

 35 37  0  0  0  0  0  0  0  0999 V2000
    0.4030    0.6090    0.2330 C   0  0  0  0  0  0  0  0  0  0  0  0
    1.5650    0.9390   -0.6050 N   0  0  0  0  0  0  0  0  0  0  0  0
    1.3170    1.5330   -1.7690 C   0  0  0  0  0  0  0  0  0  0  0  0
    0.1480    1.7680   -2.0710 O   0  0  0  0  0  0  0  0  0  0  0  0
    2.4050    1.9320   -2.7370 C   0  0  0  0  0  0  0  0  0  0  0  0
    3.1300    2.9650   -1.9840 N   0  0  0  0  0  0  0  0  0  0  0  0
    3.8120    2.7530   -0.8740 C   0  0  0  0  0  0  0  0  0  0  0  0
    4.4840    3.9130   -0.2450 C   0  0  0  0  0  0  0  0  0  0  0  0
    4.3830    5.1810   -0.8300 C   0  0  0  0  0  0  0  0  0  0  0  0
    5.0190    6.2780   -0.2360 C   0  0  0  0  0  0  0  0  0  0  0  0
    5.7540    6.1060    0.9430 C   0  0  0  0  0  0  0  0  0  0  0  0
    5.8550    4.8380    1.5270 C   0  0  0  0  0  0  0  0  0  0  0  0
    5.2200    3.7410    0.9330 C   0  0  0  0  0  0  0  0  0  0  0  0
    5.3170    2.5180    1.4970 F   0  0  0  0  0  0  0  0  0  0  0  0
    3.9520    1.4360   -0.2130 C   0  0  0  0  0  0  0  0  0  0  0  0
    5.1880    1.0390    0.3110 C   0  0  0  0  0  0  0  0  0  0  0  0
    5.3120   -0.1990    0.9520 C   0  0  0  0  0  0  0  0  0  0  0  0
    4.1990   -1.0410    1.0700 C   0  0  0  0  0  0  0  0  0  0  0  0
    2.9630   -0.6440    0.5450 C   0  0  0  0  0  0  0  0  0  0  0  0
    2.8390    0.5940   -0.0960 C   0  0  0  0  0  0  0  0  0  0  0  0
    6.5610   -0.5990    1.4820 N   0  3  0  0  0  0  0  0  0  0  0  0
    7.6140   -0.2230    0.9420 O   0  0  0  0  0  0  0  0  0  0  0  0
    6.6070   -1.3610    2.5350 O   0  5  0  0  0  0  0  0  0  0  0  0
   -0.4580    0.4130   -0.4020 H   0  0  0  0  0  0  0  0  0  0  0  0
    0.1840    1.4450    0.8940 H   0  0  0  0  0  0  0  0  0  0  0  0
    0.6240   -0.2750    0.8280 H   0  0  0  0  0  0  0  0  0  0  0  0
    1.9390    2.4030   -3.5990 H   0  0  0  0  0  0  0  0  0  0  0  0
    3.0560    1.0800   -2.9200 H   0  0  0  0  0  0  0  0  0  0  0  0
    3.8150    5.3130   -1.7390 H   0  0  0  0  0  0  0  0  0  0  0  0
    4.9410    7.2560   -0.6870 H   0  0  0  0  0  0  0  0  0  0  0  0
    6.2450    6.9530    1.4010 H   0  0  0  0  0  0  0  0  0  0  0  0
    6.4230    4.7060    2.4360 H   0  0  0  0  0  0  0  0  0  0  0  0
    6.0460    1.6890    0.2210 H   0  0  0  0  0  0  0  0  0  0  0  0
    4.2950   -1.9960    1.5640 H   0  0  0  0  0  0  0  0  0  0  0  0
    2.1050   -1.2940    0.6360 H   0  0  0  0  0  0  0  0  0  0  0  0
  1 24  1  0  0  0  0
  1 25  1  0  0  0  0
  1 26  1  0  0  0  0
  1  2  1  0  0  0  0
  2  3  1  0  0  0  0
  3  4  2  0  0  0  0
  3  5  1  0  0  0  0
  5 27  1  0  0  0  0
  5 28  1  0  0  0  0
  5  6  1  0  0  0  0
  6  7  2  0  0  0  0
  7  8  1  0  0  0  0
  8  9  2  0  0  0  0
  9 29  1  0  0  0  0
  9 10  1  0  0  0  0
 10 30  1  0  0  0  0
 10 11  2  0  0  0  0
 11 31  1  0  0  0  0
 11 12  1  0  0  0  0
 12 32  1  0  0  0  0
 12 13  2  0  0  0  0
 13  8  1  0  0  0  0
 13 14  1  0  0  0  0
  7 15  1  0  0  0  0
 15 16  2  0  0  0  0
 16 33  1  0  0  0  0
 16 17  1  0  0  0  0
 17 18  2  0  0  0  0
 18 34  1  0  0  0  0
 18 19  1  0  0  0  0
 19 35  1  0  0  0  0
 19 20  2  0  0  0  0
 20  2  1  0  0  0  0
 20 15  1  0  0  0  0
 17 21  1  0  0  0  0
 21 22  2  0  0  0  0
 21 23  1  0  0  0  0
M  CHG  2  21   1  23  -1
M  END
>  <LOGBIO>
8.1000

>  <PRED_LOGBIO>
8.2500

>  <XV_RES>
-0.2180

>  <WHL_TMPL>
1

>  <ANCH>
1-2;5-32

$$$$
ROW49
  -MTS-   01071502093D 0   0.00000     0.00000     0

 35 37  0  0  0  0  0  0  0  0999 V2000
    4.1720   -1.0450    3.9040 C   0  0  0  0  0  0  0  0  0  0  0  0
    3.1780   -1.4560    2.9020 N   0  0  0  0  0  0  0  0  0  0  0  0
    2.6520   -0.5300    2.0400 C   0  0  0  0  0  0  0  0  0  0  0  0
    3.2540   -0.3150    0.8850 N   0  0  0  0  0  0  0  0  0  0  0  0
    2.8390    0.5940   -0.0960 C   0  0  0  0  0  0  0  0  0  0  0  0
    3.8390    1.3450   -0.7250 C   0  0  0  0  0  0  0  0  0  0  0  0
    3.4970    2.2860   -1.7030 C   0  0  0  0  0  0  0  0  0  0  0  0
    2.1540    2.4760   -2.0530 C   0  0  0  0  0  0  0  0  0  0  0  0
    1.7290    3.6460   -3.2690 Cl  0  0  0  0  0  0  0  0  0  0  0  0
    1.1540    1.7250   -1.4240 C   0  0  0  0  0  0  0  0  0  0  0  0
    1.4970    0.7840   -0.4450 C   0  0  0  0  0  0  0  0  0  0  0  0
    0.4270   -0.0140    0.1950 C   0  0  0  0  0  0  0  0  0  0  0  0
    0.3890   -0.2660    1.4860 N   0  3  0  0  0  0  0  0  0  0  0  0
   -0.5960   -0.9790    1.9440 O   0  5  0  0  0  0  0  0  0  0  0  0
    1.4010    0.2160    2.4380 C   0  0  0  0  0  0  0  0  0  0  0  0
    0.7700   -1.0140    1.2310 C   0  0  0  0  0  0  0  0  0  0  0  0
    2.1050   -1.2040    1.6060 C   0  0  0  0  0  0  0  0  0  0  0  0
    2.4290   -2.1500    2.5860 C   0  0  0  0  0  0  0  0  0  0  0  0
    1.4180   -2.9050    3.1910 C   0  0  0  0  0  0  0  0  0  0  0  0
    0.0820   -2.7150    2.8160 C   0  0  0  0  0  0  0  0  0  0  0  0
   -0.2420   -1.7690    1.8360 C   0  0  0  0  0  0  0  0  0  0  0  0
    3.7370   -0.2930    4.5590 H   0  0  0  0  0  0  0  0  0  0  0  0
    4.4710   -1.9100    4.4930 H   0  0  0  0  0  0  0  0  0  0  0  0
    5.0430   -0.6300    3.4020 H   0  0  0  0  0  0  0  0  0  0  0  0
    2.8820   -2.4200    2.8490 H   0  0  0  0  0  0  0  0  0  0  0  0
    4.8750    1.1990   -0.4560 H   0  0  0  0  0  0  0  0  0  0  0  0
    4.2680    2.8660   -2.1890 H   0  0  0  0  0  0  0  0  0  0  0  0
    0.1190    1.8720   -1.6930 H   0  0  0  0  0  0  0  0  0  0  0  0
    1.5650    1.2740    2.2460 H   0  0  0  0  0  0  0  0  0  0  0  0
    1.1200   -0.0700    3.4490 H   0  0  0  0  0  0  0  0  0  0  0  0
    2.8850   -0.6210    1.1390 H   0  0  0  0  0  0  0  0  0  0  0  0
    3.4590   -2.2970    2.8750 H   0  0  0  0  0  0  0  0  0  0  0  0
    1.6680   -3.6350    3.9480 H   0  0  0  0  0  0  0  0  0  0  0  0
   -0.6980   -3.2980    3.2830 H   0  0  0  0  0  0  0  0  0  0  0  0
   -1.2720   -1.6230    1.5470 H   0  0  0  0  0  0  0  0  0  0  0  0
  1 22  1  0  0  0  0
  1 23  1  0  0  0  0
  1 24  1  0  0  0  0
  1  2  1  0  0  0  0
  2 25  1  0  0  0  0
  2  3  1  0  0  0  0
  3  4  2  0  0  0  0
  4  5  1  0  0  0  0
  5  6  2  0  0  0  0
  6 26  1  0  0  0  0
  6  7  1  0  0  0  0
  7 27  1  0  0  0  0
  7  8  2  0  0  0  0
  8  9  1  0  0  0  0
  8 10  1  0  0  0  0
 10 28  1  0  0  0  0
 10 11  2  0  0  0  0
 11  5  1  0  0  0  0
 11 12  1  0  0  0  0
 12 13  2  0  0  0  0
 13 14  1  0  0  0  0
 13 15  1  0  0  0  0
 15  3  1  0  0  0  0
 15 29  1  0  0  0  0
 15 30  1  0  0  0  0
 12 16  1  0  0  0  0
 16 17  2  0  0  0  0
 17 31  1  0  0  0  0
 17 18  1  0  0  0  0
 18 32  1  0  0  0  0
 18 19  2  0  0  0  0
 19 33  1  0  0  0  0
 19 20  1  0  0  0  0
 20 34  1  0  0  0  0
 20 21  2  0  0  0  0
 21 16  1  0  0  0  0
 21 35  1  0  0  0  0
M  CHG  2  13   1  14  -1
M  END
>  <LOGBIO>
6.6100

>  <PRED_LOGBIO>
6.8200

>  <XV_RES>
-0.2760

>  <WHL_TMPL>
1

>  <ANCH>
2-3;9-10

$$$$
ROW50
  -MTS-   01071502093D 0   0.00000     0.00000     0

 38 41  0  0  0  0  0  0  0  0999 V2000
   -1.7420    1.4530   -3.4430 O   0  0  0  0  0  0  0  0  0  0  0  0
   -1.4430    1.2410   -2.1230 C   0  0  0  0  0  0  0  0  0  0  0  0
   -0.7750    2.1640   -1.4170 C   0  0  0  0  0  0  0  0  0  0  0  0
   -0.2590    3.3710   -2.1000 C   0  0  0  0  0  0  0  0  0  0  0  0
   -0.9590    4.3790   -2.1790 O   0  0  0  0  0  0  0  0  0  0  0  0
    0.9620    3.3660   -2.6270 N   0  0  0  0  0  0  0  0  0  0  0  0
    1.4550    4.5210   -3.2800 C   0  0  0  0  0  0  0  0  0  0  0  0
    1.2440    4.6930   -4.6530 C   0  0  0  0  0  0  0  0  0  0  0  0
    0.3750    3.4870   -5.5570 Cl  0  0  0  0  0  0  0  0  0  0  0  0
    1.7320    5.8360   -5.2980 C   0  0  0  0  0  0  0  0  0  0  0  0
    2.4310    6.8060   -4.5710 C   0  0  0  0  0  0  0  0  0  0  0  0
    2.6430    6.6340   -3.1970 C   0  0  0  0  0  0  0  0  0  0  0  0
    2.1550    5.4910   -2.5520 C   0  0  0  0  0  0  0  0  0  0  0  0
    2.4170    5.2770   -0.8450 Cl  0  0  0  0  0  0  0  0  0  0  0  0
   -0.5460    1.9920    0.0350 C   0  0  0  0  0  0  0  0  0  0  0  0
   -0.2930    2.8720    0.9860 N   0  0  0  0  0  0  0  0  0  0  0  0
   -0.1540    2.2030    2.2080 C   0  0  0  0  0  0  0  0  0  0  0  0
    0.1130    2.6410    3.5110 C   0  0  0  0  0  0  0  0  0  0  0  0
    0.1950    1.7140    4.5570 C   0  0  0  0  0  0  0  0  0  0  0  0
    0.0100    0.3500    4.3010 C   0  0  0  0  0  0  0  0  0  0  0  0
   -0.2570   -0.0870    2.9980 C   0  0  0  0  0  0  0  0  0  0  0  0
   -0.3390    0.8400    1.9520 C   0  0  0  0  0  0  0  0  0  0  0  0
   -0.5860    0.7290    0.5630 N   0  0  0  0  0  0  0  0  0  0  0  0
   -0.8560   -0.4090   -0.3280 C   0  0  0  0  0  0  0  0  0  0  0  0
   -1.8600   -0.0370   -1.4340 C   0  0  0  0  0  0  0  0  0  0  0  0
   -1.0340    1.1220   -4.0170 H   0  0  0  0  0  0  0  0  0  0  0  0
    1.5370    2.5390   -2.5620 H   0  0  0  0  0  0  0  0  0  0  0  0
    1.5690    5.9680   -6.3580 H   0  0  0  0  0  0  0  0  0  0  0  0
    2.8080    7.6870   -5.0690 H   0  0  0  0  0  0  0  0  0  0  0  0
    3.1820    7.3820   -2.6360 H   0  0  0  0  0  0  0  0  0  0  0  0
    0.2550    3.6930    3.7090 H   0  0  0  0  0  0  0  0  0  0  0  0
    0.4010    2.0520    5.5620 H   0  0  0  0  0  0  0  0  0  0  0  0
    0.0740   -0.3640    5.1080 H   0  0  0  0  0  0  0  0  0  0  0  0
   -0.3990   -1.1390    2.8000 H   0  0  0  0  0  0  0  0  0  0  0  0
   -1.3410   -1.1670    0.2830 H   0  0  0  0  0  0  0  0  0  0  0  0
    0.0750   -0.7080   -0.8060 H   0  0  0  0  0  0  0  0  0  0  0  0
   -1.8020   -0.8240   -2.1830 H   0  0  0  0  0  0  0  0  0  0  0  0
   -2.8330    0.1190   -0.9730 H   0  0  0  0  0  0  0  0  0  0  0  0
  1 26  1  0  0  0  0
  1  2  1  0  0  0  0
  2  3  2  0  0  0  0
  3  4  1  0  0  0  0
  4  5  2  0  0  0  0
  4  6  1  0  0  0  0
  6 27  1  0  0  0  0
  6  7  1  0  0  0  0
  7  8  2  0  0  0  0
  8  9  1  0  0  0  0
  8 10  1  0  0  0  0
 10 28  1  0  0  0  0
 10 11  2  0  0  0  0
 11 29  1  0  0  0  0
 11 12  1  0  0  0  0
 12 30  1  0  0  0  0
 12 13  2  0  0  0  0
 13  7  1  0  0  0  0
 13 14  1  0  0  0  0
  3 15  1  0  0  0  0
 15 16  2  0  0  0  0
 16 17  1  0  0  0  0
 17 18  2  0  0  0  0
 18 31  1  0  0  0  0
 18 19  1  0  0  0  0
 19 32  1  0  0  0  0
 19 20  2  0  0  0  0
 20 33  1  0  0  0  0
 20 21  1  0  0  0  0
 21 34  1  0  0  0  0
 21 22  2  0  0  0  0
 22 17  1  0  0  0  0
 22 23  1  0  0  0  0
 23 15  1  0  0  0  0
 23 24  1  0  0  0  0
 24 35  1  0  0  0  0
 24 36  1  0  0  0  0
 24 25  1  0  0  0  0
 25  2  1  0  0  0  0
 25 37  1  0  0  0  0
 25 38  1  0  0  0  0
M  END
>  <LOGBIO>
6.7700

>  <PRED_LOGBIO>
7.7200

>  <XV_RES>
-1.0990

>  <WHL_TMPL>
2

>  <ANCH>
14-15;21-20

$$$$
ROW51
  -MTS-   01071502093D 0   0.00000     0.00000     0

 47 51  0  0  0  0  0  0  0  0999 V2000
    0.5540   -5.0890   -4.0130 C   0  0  0  0  0  0  0  0  0  0  0  0
    0.9940   -4.2880   -5.2350 C   0  0  0  0  0  0  0  0  0  0  0  0
   -0.1990   -4.0800   -6.1640 C   0  0  0  0  0  0  0  0  0  0  0  0
    1.5270   -2.9460   -4.7930 C   0  0  0  0  0  0  0  0  0  0  0  0
    2.4580   -2.2440   -5.4110 N   0  0  0  0  0  0  0  0  0  0  0  0
    2.6670   -1.0660   -4.6840 O   0  0  0  0  0  0  0  0  0  0  0  0
    1.8000   -1.1100   -3.5940 C   0  0  0  0  0  0  0  0  0  0  0  0
    1.1160   -2.2370   -3.6580 N   0  0  0  0  0  0  0  0  0  0  0  0
    1.6700   -0.0730   -2.5470 C   0  0  0  0  0  0  0  0  0  0  0  0
    1.4580    1.2950   -2.7590 N   0  0  0  0  0  0  0  0  0  0  0  0
    1.3980    1.8860   -1.5800 C   0  0  0  0  0  0  0  0  0  0  0  0
    1.5650    0.9390   -0.6050 N   0  0  0  0  0  0  0  0  0  0  0  0
    1.7320   -0.2720   -1.2230 C   0  0  0  0  0  0  0  0  0  0  0  0
    1.9520   -1.6200   -0.5790 C   0  0  0  0  0  0  0  0  0  0  0  0
    2.0280   -1.8920    0.8630 N   0  0  0  0  0  0  0  0  0  0  0  0
    1.9260   -1.0470    1.8720 C   0  0  0  0  0  0  0  0  0  0  0  0
    2.9580   -2.1140    2.6460 C   0  0  0  0  0  0  0  0  0  0  0  0
    2.2160   -2.7120    3.6710 C   0  0  0  0  0  0  0  0  0  0  0  0
    2.8500   -3.5500    4.5970 C   0  0  0  0  0  0  0  0  0  0  0  0
    4.2260   -3.7890    4.4970 C   0  0  0  0  0  0  0  0  0  0  0  0
    4.9680   -3.1900    3.4720 C   0  0  0  0  0  0  0  0  0  0  0  0
    4.3340   -2.3520    2.5460 C   0  0  0  0  0  0  0  0  0  0  0  0
    5.2560   -1.6080    1.2720 Cl  0  0  0  0  0  0  0  0  0  0  0  0
    1.7050    0.4160    1.8780 C   0  0  0  0  0  0  0  0  0  0  0  0
    1.6580    0.9430    3.1740 C   0  0  0  0  0  0  0  0  0  0  0  0
    1.4560    2.3160    3.3650 C   0  0  0  0  0  0  0  0  0  0  0  0
    1.3010    3.1600    2.2590 C   0  0  0  0  0  0  0  0  0  0  0  0
    1.3480    2.6330    0.9630 C   0  0  0  0  0  0  0  0  0  0  0  0
    1.5500    1.2610    0.7730 C   0  0  0  0  0  0  0  0  0  0  0  0
   -0.2260   -4.5450   -3.4850 H   0  0  0  0  0  0  0  0  0  0  0  0
    0.1700   -6.0560   -4.3320 H   0  0  0  0  0  0  0  0  0  0  0  0
    1.4050   -5.2370   -3.3510 H   0  0  0  0  0  0  0  0  0  0  0  0
    1.7740   -4.8320   -5.7630 H   0  0  0  0  0  0  0  0  0  0  0  0
   -0.9790   -3.5370   -5.6350 H   0  0  0  0  0  0  0  0  0  0  0  0
   -0.5830   -5.0470   -6.4820 H   0  0  0  0  0  0  0  0  0  0  0  0
    0.1140   -3.5090   -7.0350 H   0  0  0  0  0  0  0  0  0  0  0  0
    1.2430    2.9420   -1.4130 H   0  0  0  0  0  0  0  0  0  0  0  0
    2.9390   -1.9050   -0.9360 H   0  0  0  0  0  0  0  0  0  0  0  0
    1.1690   -2.2670   -0.9710 H   0  0  0  0  0  0  0  0  0  0  0  0
    1.1550   -2.5280    3.7480 H   0  0  0  0  0  0  0  0  0  0  0  0
    2.2780   -4.0120    5.3880 H   0  0  0  0  0  0  0  0  0  0  0  0
    4.7150   -4.4350    5.2110 H   0  0  0  0  0  0  0  0  0  0  0  0
    6.0290   -3.3740    3.3950 H   0  0  0  0  0  0  0  0  0  0  0  0
    1.7770    0.2920    4.0270 H   0  0  0  0  0  0  0  0  0  0  0  0
    1.4190    2.7230    4.3650 H   0  0  0  0  0  0  0  0  0  0  0  0
    1.1450    4.2190    2.4060 H   0  0  0  0  0  0  0  0  0  0  0  0
    1.2290    3.2850    0.1100 H   0  0  0  0  0  0  0  0  0  0  0  0
  1 30  1  0  0  0  0
  1 31  1  0  0  0  0
  1 32  1  0  0  0  0
  1  2  1  0  0  0  0
  2 33  1  0  0  0  0
  2  3  1  0  0  0  0
  3 34  1  0  0  0  0
  3 35  1  0  0  0  0
  3 36  1  0  0  0  0
  2  4  1  0  0  0  0
  4  5  2  0  0  0  0
  5  6  1  0  0  0  0
  6  7  1  0  0  0  0
  7  8  2  0  0  0  0
  8  4  1  0  0  0  0
  7  9  1  0  0  0  0
  9 10  1  0  0  0  0
 10 11  2  0  0  0  0
 11 37  1  0  0  0  0
 11 12  1  0  0  0  0
 12 13  1  0  0  0  0
 13  9  2  0  0  0  0
 13 14  1  0  0  0  0
 14 38  1  0  0  0  0
 14 39  1  0  0  0  0
 14 15  1  0  0  0  0
 15 16  2  0  0  0  0
 16 17  1  0  0  0  0
 17 18  2  0  0  0  0
 18 40  1  0  0  0  0
 18 19  1  0  0  0  0
 19 41  1  0  0  0  0
 19 20  2  0  0  0  0
 20 42  1  0  0  0  0
 20 21  1  0  0  0  0
 21 43  1  0  0  0  0
 21 22  2  0  0  0  0
 22 17  1  0  0  0  0
 22 23  1  0  0  0  0
 16 24  1  0  0  0  0
 24 25  2  0  0  0  0
 25 44  1  0  0  0  0
 25 26  1  0  0  0  0
 26 45  1  0  0  0  0
 26 27  2  0  0  0  0
 27 46  1  0  0  0  0
 27 28  1  0  0  0  0
 28 47  1  0  0  0  0
 28 29  2  0  0  0  0
 29 12  1  0  0  0  0
 29 24  1  0  0  0  0
M  END
>  <LOGBIO>
7.5100

>  <PRED_LOGBIO>
7.3200

>  <XV_RES>
0.1700

>  <WHL_TMPL>
1

>  <ANCH>
1-35;20-18

$$$$
ROW52
  -MTS-   01071502093D 0   0.00000     0.00000     0

 35 38  0  0  0  0  0  0  0  0999 V2000
   -5.8840   -0.0630   -3.0580 C   0  0  0  0  0  0  0  0  0  0  0  0
   -5.6720    0.1760   -1.6640 O   0  0  0  0  0  0  0  0  0  0  0  0
   -4.4330    0.6040   -1.2660 C   0  0  0  0  0  0  0  0  0  0  0  0
   -3.7530   -0.0730   -0.2460 C   0  0  0  0  0  0  0  0  0  0  0  0
   -2.4870    0.3640    0.1610 C   0  0  0  0  0  0  0  0  0  0  0  0
   -1.9000    1.4770   -0.4520 C   0  0  0  0  0  0  0  0  0  0  0  0
   -2.5800    2.1540   -1.4720 C   0  0  0  0  0  0  0  0  0  0  0  0
   -3.8470    1.7170   -1.8790 C   0  0  0  0  0  0  0  0  0  0  0  0
   -0.6200    1.9190   -0.0420 N   0  0  0  0  0  0  0  0  0  0  0  0
    0.6300    1.2090   -0.2290 N   0  0  0  0  0  0  0  0  0  0  0  0
    1.5990    1.9420    0.2870 C   0  0  0  0  0  0  0  0  0  0  0  0
    3.0660    1.7990    0.4230 C   0  0  0  0  0  0  0  0  0  0  0  0
    3.7170    0.6620   -0.0700 C   0  0  0  0  0  0  0  0  0  0  0  0
    5.1050    0.5360    0.0640 C   0  0  0  0  0  0  0  0  0  0  0  0
    5.8420    1.5490    0.6900 C   0  0  0  0  0  0  0  0  0  0  0  0
    5.1910    2.6860    1.1830 C   0  0  0  0  0  0  0  0  0  0  0  0
    3.8030    2.8110    1.0490 C   0  0  0  0  0  0  0  0  0  0  0  0
    3.1730    3.9570    1.5490 N   0  0  0  0  0  0  0  0  0  0  0  0
    1.8720    4.1640    1.4700 C   0  0  0  0  0  0  0  0  0  0  0  0
    0.9790    3.1710    0.8310 C   0  0  0  0  0  0  0  0  0  0  0  0
   -0.3390    3.0940    0.6040 C   0  0  0  0  0  0  0  0  0  0  0  0
   -1.2610    4.0420    0.9600 O   0  0  0  0  0  0  0  0  0  0  0  0
   -5.1960   -0.8320   -3.4020 H   0  0  0  0  0  0  0  0  0  0  0  0
   -6.9080   -0.3950   -3.2170 H   0  0  0  0  0  0  0  0  0  0  0  0
   -5.7100    0.8560   -3.6140 H   0  0  0  0  0  0  0  0  0  0  0  0
   -4.2050   -0.9320    0.2270 H   0  0  0  0  0  0  0  0  0  0  0  0
   -1.9630   -0.1580    0.9480 H   0  0  0  0  0  0  0  0  0  0  0  0
   -2.1270    3.0130   -1.9450 H   0  0  0  0  0  0  0  0  0  0  0  0
   -4.3710    2.2390   -2.6660 H   0  0  0  0  0  0  0  0  0  0  0  0
    3.1480   -0.1190   -0.5530 H   0  0  0  0  0  0  0  0  0  0  0  0
    5.6070   -0.3410   -0.3170 H   0  0  0  0  0  0  0  0  0  0  0  0
    6.9120    1.4520    0.7930 H   0  0  0  0  0  0  0  0  0  0  0  0
    5.7590    3.4670    1.6660 H   0  0  0  0  0  0  0  0  0  0  0  0
    1.4520    5.0720    1.8780 H   0  0  0  0  0  0  0  0  0  0  0  0
   -1.6090    3.8710    1.8490 H   0  0  0  0  0  0  0  0  0  0  0  0
  1 23  1  0  0  0  0
  1 24  1  0  0  0  0
  1 25  1  0  0  0  0
  1  2  1  0  0  0  0
  2  3  1  0  0  0  0
  3  4  2  0  0  0  0
  4 26  1  0  0  0  0
  4  5  1  0  0  0  0
  5 27  1  0  0  0  0
  5  6  2  0  0  0  0
  6  7  1  0  0  0  0
  7 28  1  0  0  0  0
  7  8  2  0  0  0  0
  8  3  1  0  0  0  0
  8 29  1  0  0  0  0
  6  9  1  0  0  0  0
  9 10  1  0  0  0  0
 10 11  2  0  0  0  0
 11 12  1  0  0  0  0
 12 13  1  0  0  0  0
 13 30  1  0  0  0  0
 13 14  2  0  0  0  0
 14 31  1  0  0  0  0
 14 15  1  0  0  0  0
 15 32  1  0  0  0  0
 15 16  2  0  0  0  0
 16 33  1  0  0  0  0
 16 17  1  0  0  0  0
 17 12  2  0  0  0  0
 17 18  1  0  0  0  0
 18 19  2  0  0  0  0
 19 34  1  0  0  0  0
 19 20  1  0  0  0  0
 20 11  1  0  0  0  0
 20 21  2  0  0  0  0
 21  9  1  0  0  0  0
 21 22  1  0  0  0  0
 22 35  1  0  0  0  0
M  END
>  <LOGBIO>
10.0000

>  <PRED_LOGBIO>
9.2000

>  <XV_RES>
1.0390

>  <WHL_TMPL>
2

>  <ANCH>
15-16;16-11

$$$$
ROW53
  -MTS-   01071502093D 0   0.00000     0.00000     0

 40 42  0  0  0  0  0  0  0  0999 V2000
   -1.3250   -4.8410    0.6420 C   0  0  0  0  0  0  0  0  0  0  0  0
   -1.5840   -3.4570    0.0550 C   0  0  0  0  0  0  0  0  0  0  0  0
   -0.3370   -2.8140   -0.2180 O   0  0  0  0  0  0  0  0  0  0  0  0
   -0.3660   -1.5710   -0.7450 C   0  0  0  0  0  0  0  0  0  0  0  0
   -1.4360   -1.0310   -0.9740 O   0  0  0  0  0  0  0  0  0  0  0  0
    0.9250   -0.8500   -1.0510 C   0  0  0  0  0  0  0  0  0  0  0  0
    0.8060    0.5360   -1.6390 C   0  0  0  0  0  0  0  0  0  0  0  0
    0.6140    1.5390   -0.5280 C   0  0  0  0  0  0  0  0  0  0  0  0
   -0.5610    1.9390   -0.0230 C   0  0  0  0  0  0  0  0  0  0  0  0
   -0.2930    2.8720    0.9860 N   0  0  0  0  0  0  0  0  0  0  0  0
    1.0170    3.0160    1.0690 C   0  0  0  0  0  0  0  0  0  0  0  0
    1.8780    3.8510    1.9360 C   0  0  0  0  0  0  0  0  0  0  0  0
    3.2070    3.7770    1.7780 C   0  0  0  0  0  0  0  0  0  0  0  0
    3.7940    2.8780    0.7590 C   0  0  0  0  0  0  0  0  0  0  0  0
    5.2900    2.7920    0.5790 Cl  0  0  0  0  0  0  0  0  0  0  0  0
    2.9710    2.1420    0.0000 C   0  0  0  0  0  0  0  0  0  0  0  0
    1.6090    2.2010    0.1410 N   0  0  0  0  0  0  0  0  0  0  0  0
   -1.9000    1.4770   -0.4520 C   0  0  0  0  0  0  0  0  0  0  0  0
   -2.4870    0.3640    0.1610 C   0  0  0  0  0  0  0  0  0  0  0  0
   -3.7530   -0.0730   -0.2460 C   0  0  0  0  0  0  0  0  0  0  0  0
   -4.4330    0.6040   -1.2660 C   0  0  0  0  0  0  0  0  0  0  0  0
   -3.8470    1.7170   -1.8790 C   0  0  0  0  0  0  0  0  0  0  0  0
   -2.5800    2.1540   -1.4720 C   0  0  0  0  0  0  0  0  0  0  0  0
   -0.7580   -4.7430    1.5660 H   0  0  0  0  0  0  0  0  0  0  0  0
   -2.2750   -5.3300    0.8500 H   0  0  0  0  0  0  0  0  0  0  0  0
   -0.7580   -5.4370   -0.0700 H   0  0  0  0  0  0  0  0  0  0  0  0
   -2.1510   -2.8610    0.7670 H   0  0  0  0  0  0  0  0  0  0  0  0
   -2.1510   -3.5550   -0.8680 H   0  0  0  0  0  0  0  0  0  0  0  0
    1.4090   -1.4460   -1.8220 H   0  0  0  0  0  0  0  0  0  0  0  0
    1.4830   -0.7660   -0.1210 H   0  0  0  0  0  0  0  0  0  0  0  0
   -0.1050    0.5480   -2.2340 H   0  0  0  0  0  0  0  0  0  0  0  0
    1.7290    0.7710   -2.1650 H   0  0  0  0  0  0  0  0  0  0  0  0
    1.4460    4.5050    2.6790 H   0  0  0  0  0  0  0  0  0  0  0  0
    3.8550    4.3780    2.3990 H   0  0  0  0  0  0  0  0  0  0  0  0
    3.3930    1.4830   -0.7440 H   0  0  0  0  0  0  0  0  0  0  0  0
   -1.9630   -0.1580    0.9480 H   0  0  0  0  0  0  0  0  0  0  0  0
   -4.2050   -0.9320    0.2270 H   0  0  0  0  0  0  0  0  0  0  0  0
   -5.4100    0.2670   -1.5800 H   0  0  0  0  0  0  0  0  0  0  0  0
   -4.3710    2.2390   -2.6660 H   0  0  0  0  0  0  0  0  0  0  0  0
   -2.1270    3.0130   -1.9450 H   0  0  0  0  0  0  0  0  0  0  0  0
  1 24  1  0  0  0  0
  1 25  1  0  0  0  0
  1 26  1  0  0  0  0
  1  2  1  0  0  0  0
  2 27  1  0  0  0  0
  2 28  1  0  0  0  0
  2  3  1  0  0  0  0
  3  4  1  0  0  0  0
  4  5  2  0  0  0  0
  4  6  1  0  0  0  0
  6 29  1  0  0  0  0
  6 30  1  0  0  0  0
  6  7  1  0  0  0  0
  7 31  1  0  0  0  0
  7 32  1  0  0  0  0
  7  8  1  0  0  0  0
  8  9  2  0  0  0  0
  9 10  1  0  0  0  0
 10 11  2  0  0  0  0
 11 12  1  0  0  0  0
 12 33  1  0  0  0  0
 12 13  2  0  0  0  0
 13 34  1  0  0  0  0
 13 14  1  0  0  0  0
 14 15  1  0  0  0  0
 14 16  2  0  0  0  0
 16 35  1  0  0  0  0
 16 17  1  0  0  0  0
 17  8  1  0  0  0  0
 17 11  1  0  0  0  0
  9 18  1  0  0  0  0
 18 19  2  0  0  0  0
 19 36  1  0  0  0  0
 19 20  1  0  0  0  0
 20 37  1  0  0  0  0
 20 21  2  0  0  0  0
 21 38  1  0  0  0  0
 21 22  1  0  0  0  0
 22 39  1  0  0  0  0
 22 23  2  0  0  0  0
 23 18  1  0  0  0  0
 23 40  1  0  0  0  0
M  END
>  <LOGBIO>
5.9500

>  <PRED_LOGBIO>
5.9400

>  <XV_RES>
0.1810

>  <WHL_TMPL>
2

>  <ANCH>
14-15;19-18

$$$$
ROW55
  -MTS-   01071502093D 0   0.00000     0.00000     0

 27 29  0  0  0  0  0  0  0  0999 V2000
   -0.0630   -3.6190    3.1570 C   0  0  0  0  0  0  0  0  0  0  0  0
    0.3650   -2.3180    2.5210 C   0  0  0  0  0  0  0  0  0  0  0  0
   -0.4300   -1.7260    1.6190 N   0  0  0  0  0  0  0  0  0  0  0  0
   -0.0930   -0.5720    1.0280 C   0  0  0  0  0  0  0  0  0  0  0  0
   -0.9390   -0.0060    0.1110 O   0  0  0  0  0  0  0  0  0  0  0  0
    1.1160    0.0620    1.3380 C   0  0  0  0  0  0  0  0  0  0  0  0
    1.4810    1.3120    0.6990 C   0  0  0  0  0  0  0  0  0  0  0  0
    1.7720    2.3110    0.1870 N   0  0  0  0  0  0  0  0  0  0  0  0
    1.9670   -0.5330    2.2780 C   0  0  0  0  0  0  0  0  0  0  0  0
    3.1720    0.1580    2.5470 N   0  0  0  0  0  0  0  0  0  0  0  0
    4.3180   -0.6640    2.6590 C   0  0  0  0  0  0  0  0  0  0  0  0
    5.4720   -0.1690    2.0400 C   0  0  0  0  0  0  0  0  0  0  0  0
    6.6630   -0.9030    2.0900 C   0  0  0  0  0  0  0  0  0  0  0  0
    6.7010   -2.1320    2.7580 C   0  0  0  0  0  0  0  0  0  0  0  0
    5.5470   -2.6280    3.3770 C   0  0  0  0  0  0  0  0  0  0  0  0
    4.3550   -1.8940    3.3270 C   0  0  0  0  0  0  0  0  0  0  0  0
    2.7920   -2.3300    4.0340 S   0  0  0  0  0  0  0  0  0  0  0  0
    1.5890   -1.7390    2.8790 C   0  0  0  0  0  0  0  0  0  0  0  0
    0.3520   -3.6860    4.1600 H   0  0  0  0  0  0  0  0  0  0  0  0
    0.3000   -4.4520    2.5580 H   0  0  0  0  0  0  0  0  0  0  0  0
   -1.1490   -3.6570    3.2100 H   0  0  0  0  0  0  0  0  0  0  0  0
   -0.8740   -0.4560   -0.7460 H   0  0  0  0  0  0  0  0  0  0  0  0
    3.2110    1.1620    2.6510 H   0  0  0  0  0  0  0  0  0  0  0  0
    5.4440    0.7800    1.5250 H   0  0  0  0  0  0  0  0  0  0  0  0
    7.5540   -0.5200    1.6130 H   0  0  0  0  0  0  0  0  0  0  0  0
    7.6190   -2.6980    2.7970 H   0  0  0  0  0  0  0  0  0  0  0  0
    5.5750   -3.5770    3.8920 H   0  0  0  0  0  0  0  0  0  0  0  0
  1 19  1  0  0  0  0
  1 20  1  0  0  0  0
  1 21  1  0  0  0  0
  1  2  1  0  0  0  0
  2  3  2  0  0  0  0
  3  4  1  0  0  0  0
  4  5  1  0  0  0  0
  5 22  1  0  0  0  0
  4  6  2  0  0  0  0
  6  7  1  0  0  0  0
  7  8  3  0  0  0  0
  6  9  1  0  0  0  0
  9 10  1  0  0  0  0
 10 23  1  0  0  0  0
 10 11  1  0  0  0  0
 11 12  1  0  0  0  0
 12 24  1  0  0  0  0
 12 13  2  0  0  0  0
 13 25  1  0  0  0  0
 13 14  1  0  0  0  0
 14 26  1  0  0  0  0
 14 15  2  0  0  0  0
 15 27  1  0  0  0  0
 15 16  1  0  0  0  0
 16 11  2  0  0  0  0
 16 17  1  0  0  0  0
 17 18  1  0  0  0  0
 18  2  1  0  0  0  0
 18  9  2  0  0  0  0
M  END
>  <LOGBIO>
5.7700

>  <PRED_LOGBIO>
7.0500

>  <XV_RES>
-2.3820

>  <WHL_TMPL>
1

>  <ANCH>
15-25;5-6

$$$$
ROW56
  -MTS-   01071502093D 0   0.00000     0.00000     0

 34 36  0  0  0  0  0  0  0  0999 V2000
    0.3530    4.3500   -1.1830 C   0  0  0  0  0  0  0  0  0  0  0  0
    1.5520    4.8260   -0.4780 N   0  0  0  0  0  0  0  0  0  0  0  0
    1.2440    6.0850    0.2170 C   0  0  0  0  0  0  0  0  0  0  0  0
    1.9610    3.8550    0.4660 C   0  0  0  0  0  0  0  0  0  0  0  0
    3.2560    3.7310    0.7880 N   0  0  0  0  0  0  0  0  0  0  0  0
    3.6640    2.8170    1.6790 C   0  0  0  0  0  0  0  0  0  0  0  0
    2.7830    2.0000    2.2730 N   0  0  0  0  0  0  0  0  0  0  0  0
    1.4740    2.0720    1.9960 C   0  0  0  0  0  0  0  0  0  0  0  0
    1.0170    3.0160    1.0690 C   0  0  0  0  0  0  0  0  0  0  0  0
   -0.3720    2.8630    0.9810 N   0  0  0  0  0  0  0  0  0  0  0  0
   -0.7560    1.8950    1.7920 C   0  0  0  0  0  0  0  0  0  0  0  0
    0.3300    1.3700    2.4430 N   0  0  0  0  0  0  0  0  0  0  0  0
    0.3090    0.2770    3.4260 C   0  0  0  0  0  0  0  0  0  0  0  0
    0.1320    0.8500    4.8120 C   0  0  0  0  0  0  0  0  0  0  0  0
    1.2540    1.2000    5.5730 C   0  0  0  0  0  0  0  0  0  0  0  0
    1.0900    1.7310    6.8580 C   0  0  0  0  0  0  0  0  0  0  0  0
   -0.1960    1.9120    7.3810 C   0  0  0  0  0  0  0  0  0  0  0  0
   -1.3180    1.5630    6.6200 C   0  0  0  0  0  0  0  0  0  0  0  0
   -1.1540    1.0320    5.3350 C   0  0  0  0  0  0  0  0  0  0  0  0
   -2.2350    0.6950    4.6010 F   0  0  0  0  0  0  0  0  0  0  0  0
   -0.4470    4.1820   -0.4650 H   0  0  0  0  0  0  0  0  0  0  0  0
    0.0390    5.0970   -1.9090 H   0  0  0  0  0  0  0  0  0  0  0  0
    0.5810    3.4190   -1.6970 H   0  0  0  0  0  0  0  0  0  0  0  0
    0.4440    5.9170    0.9340 H   0  0  0  0  0  0  0  0  0  0  0  0
    0.9290    6.8320   -0.5090 H   0  0  0  0  0  0  0  0  0  0  0  0
    2.1310    6.4370    0.7390 H   0  0  0  0  0  0  0  0  0  0  0  0
    4.7140    2.7380    1.9210 H   0  0  0  0  0  0  0  0  0  0  0  0
   -1.7760    1.5660    1.9240 H   0  0  0  0  0  0  0  0  0  0  0  0
    1.2460   -0.2720    3.3770 H   0  0  0  0  0  0  0  0  0  0  0  0
   -0.5170   -0.3950    3.2030 H   0  0  0  0  0  0  0  0  0  0  0  0
    2.2450    1.0590    5.1690 H   0  0  0  0  0  0  0  0  0  0  0  0
    1.9550    2.0000    7.4450 H   0  0  0  0  0  0  0  0  0  0  0  0
   -0.3220    2.3220    8.3730 H   0  0  0  0  0  0  0  0  0  0  0  0
   -2.3090    1.7030    7.0240 H   0  0  0  0  0  0  0  0  0  0  0  0
  1 21  1  0  0  0  0
  1 22  1  0  0  0  0
  1 23  1  0  0  0  0
  1  2  1  0  0  0  0
  2  3  1  0  0  0  0
  3 24  1  0  0  0  0
  3 25  1  0  0  0  0
  3 26  1  0  0  0  0
  2  4  1  0  0  0  0
  4  5  1  0  0  0  0
  5  6  2  0  0  0  0
  6 27  1  0  0  0  0
  6  7  1  0  0  0  0
  7  8  2  0  0  0  0
  8  9  1  0  0  0  0
  9  4  2  0  0  0  0
  9 10  1  0  0  0  0
 10 11  2  0  0  0  0
 11 28  1  0  0  0  0
 11 12  1  0  0  0  0
 12  8  1  0  0  0  0
 12 13  1  0  0  0  0
 13 29  1  0  0  0  0
 13 30  1  0  0  0  0
 13 14  1  0  0  0  0
 14 15  2  0  0  0  0
 15 31  1  0  0  0  0
 15 16  1  0  0  0  0
 16 32  1  0  0  0  0
 16 17  2  0  0  0  0
 17 33  1  0  0  0  0
 17 18  1  0  0  0  0
 18 34  1  0  0  0  0
 18 19  2  0  0  0  0
 19 14  1  0  0  0  0
 19 20  1  0  0  0  0
M  END
>  <LOGBIO>
5.2700

>  <PRED_LOGBIO>
5.6100

>  <XV_RES>
-0.4950

>  <WHL_TMPL>
2

>  <ANCH>
13-14;16-17

$$$$
ROW57
  -MTS-   01071502093D 0   0.00000     0.00000     0

 40 42  0  0  0  0  0  0  0  0999 V2000
    1.9600   -0.5550    1.0280 C   0  0  0  0  0  0  0  0  0  0  0  0
    0.8590   -1.0090    0.1670 N   0  0  0  0  0  0  0  0  0  0  0  0
   -0.3210   -1.6530    0.7610 C   0  0  0  0  0  0  0  0  0  0  0  0
    0.9250   -0.8500   -1.0510 C   0  0  0  0  0  0  0  0  0  0  0  0
    1.0880   -1.8200   -1.7900 O   0  0  0  0  0  0  0  0  0  0  0  0
    0.8060    0.5360   -1.6390 C   0  0  0  0  0  0  0  0  0  0  0  0
    0.6270    1.5500   -0.5180 N   0  0  0  0  0  0  0  0  0  0  0  0
   -0.5460    1.9920    0.0350 C   0  0  0  0  0  0  0  0  0  0  0  0
   -0.2930    2.8720    0.9860 N   0  0  0  0  0  0  0  0  0  0  0  0
    1.0910    3.0470    1.0990 C   0  0  0  0  0  0  0  0  0  0  0  0
    1.9090    3.8350    1.9180 C   0  0  0  0  0  0  0  0  0  0  0  0
    3.2980    3.7640    1.7620 C   0  0  0  0  0  0  0  0  0  0  0  0
    3.8280    2.9070    0.7900 C   0  0  0  0  0  0  0  0  0  0  0  0
    3.0200    2.1640    0.0210 N   0  0  0  0  0  0  0  0  0  0  0  0
    1.6870    2.2110    0.1480 C   0  0  0  0  0  0  0  0  0  0  0  0
   -1.9000    1.4770   -0.4520 C   0  0  0  0  0  0  0  0  0  0  0  0
   -2.4090    1.8350   -1.7060 C   0  0  0  0  0  0  0  0  0  0  0  0
   -3.6300    1.3080   -2.1420 C   0  0  0  0  0  0  0  0  0  0  0  0
   -4.3420    0.4220   -1.3250 C   0  0  0  0  0  0  0  0  0  0  0  0
   -3.8330    0.0640   -0.0710 C   0  0  0  0  0  0  0  0  0  0  0  0
   -2.6120    0.5920    0.3660 C   0  0  0  0  0  0  0  0  0  0  0  0
   -5.6600   -0.1470   -1.7950 C   0  0  0  0  0  0  0  0  0  0  0  0
   -6.4390   -0.3870   -0.7450 F   0  0  0  0  0  0  0  0  0  0  0  0
   -5.4420   -1.2810   -2.4550 F   0  0  0  0  0  0  0  0  0  0  0  0
   -6.2570    0.7270   -2.6010 F   0  0  0  0  0  0  0  0  0  0  0  0
    2.0940    0.5190    0.9100 H   0  0  0  0  0  0  0  0  0  0  0  0
    1.7250   -0.7790    2.0670 H   0  0  0  0  0  0  0  0  0  0  0  0
    2.8770   -1.0670    0.7460 H   0  0  0  0  0  0  0  0  0  0  0  0
   -0.4260   -2.6590    0.3590 H   0  0  0  0  0  0  0  0  0  0  0  0
   -0.2000   -1.7060    1.8410 H   0  0  0  0  0  0  0  0  0  0  0  0
   -1.2100   -1.0730    0.5230 H   0  0  0  0  0  0  0  0  0  0  0  0
   -0.1110    0.5510   -2.2250 H   0  0  0  0  0  0  0  0  0  0  0  0
    1.7250    0.7690   -2.1720 H   0  0  0  0  0  0  0  0  0  0  0  0
    1.4740    4.4880    2.6600 H   0  0  0  0  0  0  0  0  0  0  0  0
    3.9510    4.3620    2.3810 H   0  0  0  0  0  0  0  0  0  0  0  0
    4.8980    2.8430    0.6590 H   0  0  0  0  0  0  0  0  0  0  0  0
   -1.8590    2.5180   -2.3370 H   0  0  0  0  0  0  0  0  0  0  0  0
   -4.0230    1.5840   -3.1100 H   0  0  0  0  0  0  0  0  0  0  0  0
   -4.3830   -0.6190    0.5600 H   0  0  0  0  0  0  0  0  0  0  0  0
   -2.2200    0.3150    1.3330 H   0  0  0  0  0  0  0  0  0  0  0  0
  1 26  1  0  0  0  0
  1 27  1  0  0  0  0
  1 28  1  0  0  0  0
  1  2  1  0  0  0  0
  2  3  1  0  0  0  0
  3 29  1  0  0  0  0
  3 30  1  0  0  0  0
  3 31  1  0  0  0  0
  2  4  1  0  0  0  0
  4  5  2  0  0  0  0
  4  6  1  0  0  0  0
  6 32  1  0  0  0  0
  6 33  1  0  0  0  0
  6  7  1  0  0  0  0
  7  8  1  0  0  0  0
  8  9  2  0  0  0  0
  9 10  1  0  0  0  0
 10 11  2  0  0  0  0
 11 34  1  0  0  0  0
 11 12  1  0  0  0  0
 12 35  1  0  0  0  0
 12 13  2  0  0  0  0
 13 36  1  0  0  0  0
 13 14  1  0  0  0  0
 14 15  2  0  0  0  0
 15  7  1  0  0  0  0
 15 10  1  0  0  0  0
  8 16  1  0  0  0  0
 16 17  2  0  0  0  0
 17 37  1  0  0  0  0
 17 18  1  0  0  0  0
 18 38  1  0  0  0  0
 18 19  2  0  0  0  0
 19 20  1  0  0  0  0
 20 39  1  0  0  0  0
 20 21  2  0  0  0  0
 21 16  1  0  0  0  0
 21 40  1  0  0  0  0
 19 22  1  0  0  0  0
 22 23  1  0  0  0  0
 22 24  1  0  0  0  0
 22 25  1  0  0  0  0
M  END
>  <LOGBIO>
5.4300

>  <PRED_LOGBIO>
5.9100

>  <XV_RES>
-0.5200

>  <WHL_TMPL>
2

>  <ANCH>
14-15;17-16

$$$$
ROW59
  -MTS-   01071502093D 0   0.00000     0.00000     0

 35 37  0  0  0  0  0  0  0  0999 V2000
    5.7960    2.1710   -0.7200 C   0  0  0  0  0  0  0  0  0  0  0  0
    5.2900    2.7920    0.5790 C   0  0  0  0  0  0  0  0  0  0  0  0
    3.7930    2.8780    0.7590 C   0  0  0  0  0  0  0  0  0  0  0  0
    2.9830    1.9710    0.1960 C   0  0  0  0  0  0  0  0  0  0  0  0
    3.5820    0.8540   -0.6250 C   0  0  0  0  0  0  0  0  0  0  0  0
    1.6240    2.0350    0.3510 N   0  0  0  0  0  0  0  0  0  0  0  0
    0.6160    1.2360   -0.1210 C   0  0  0  0  0  0  0  0  0  0  0  0
   -0.5480    1.7340    0.3170 C   0  0  0  0  0  0  0  0  0  0  0  0
   -0.2590    2.8710    1.0810 N   0  0  0  0  0  0  0  0  0  0  0  0
    1.0510    3.0370    1.0900 C   0  0  0  0  0  0  0  0  0  0  0  0
    1.8770    3.9960    1.6870 N   0  0  0  0  0  0  0  0  0  0  0  0
    3.1900    3.9660    1.5610 C   0  0  0  0  0  0  0  0  0  0  0  0
    3.9750    4.9180    2.1560 O   0  0  0  0  0  0  0  0  0  0  0  0
    4.2760    6.1010    1.4120 C   0  0  0  0  0  0  0  0  0  0  0  0
   -1.9000    1.4770   -0.4520 C   0  0  0  0  0  0  0  0  0  0  0  0
   -2.5180    2.6070   -0.7400 N   0  0  0  0  0  0  0  0  0  0  0  0
   -3.7410    2.2910   -1.3430 O   0  0  0  0  0  0  0  0  0  0  0  0
   -3.8130    0.9010   -1.3960 C   0  0  0  0  0  0  0  0  0  0  0  0
   -4.9550    0.0940   -1.9660 C   0  0  0  0  0  0  0  0  0  0  0  0
   -2.7090    0.4110   -0.8630 N   0  0  0  0  0  0  0  0  0  0  0  0
    5.4330    1.1490   -0.7990 H   0  0  0  0  0  0  0  0  0  0  0  0
    6.8840    2.1710   -0.7220 H   0  0  0  0  0  0  0  0  0  0  0  0
    5.4330    2.7520   -1.5650 H   0  0  0  0  0  0  0  0  0  0  0  0
    5.6330    3.8240    0.5540 H   0  0  0  0  0  0  0  0  0  0  0  0
    5.6870    2.1990    1.4000 H   0  0  0  0  0  0  0  0  0  0  0  0
    2.8780    0.5560   -1.3990 H   0  0  0  0  0  0  0  0  0  0  0  0
    3.7930    0.0030    0.0200 H   0  0  0  0  0  0  0  0  0  0  0  0
    4.5050    1.1980   -1.0860 H   0  0  0  0  0  0  0  0  0  0  0  0
    0.7390    0.3580   -0.7390 H   0  0  0  0  0  0  0  0  0  0  0  0
    3.3510    6.6160    1.1590 H   0  0  0  0  0  0  0  0  0  0  0  0
    4.9030    6.7570    2.0120 H   0  0  0  0  0  0  0  0  0  0  0  0
    4.8030    5.8310    0.4990 H   0  0  0  0  0  0  0  0  0  0  0  0
   -5.4340    0.6570   -2.7650 H   0  0  0  0  0  0  0  0  0  0  0  0
   -5.6800   -0.1120   -1.1820 H   0  0  0  0  0  0  0  0  0  0  0  0
   -4.5730   -0.8450   -2.3630 H   0  0  0  0  0  0  0  0  0  0  0  0
  1 21  1  0  0  0  0
  1 22  1  0  0  0  0
  1 23  1  0  0  0  0
  1  2  1  0  0  0  0
  2 24  1  0  0  0  0
  2 25  1  0  0  0  0
  2  3  1  0  0  0  0
  3  4  2  0  0  0  0
  4  5  1  0  0  0  0
  5 26  1  0  0  0  0
  5 27  1  0  0  0  0
  5 28  1  0  0  0  0
  4  6  1  0  0  0  0
  6  7  1  0  0  0  0
  7 29  1  0  0  0  0
  7  8  2  0  0  0  0
  8  9  1  0  0  0  0
  9 10  2  0  0  0  0
 10  6  1  0  0  0  0
 10 11  1  0  0  0  0
 11 12  2  0  0  0  0
 12  3  1  0  0  0  0
 12 13  1  0  0  0  0
 13 14  1  0  0  0  0
 14 30  1  0  0  0  0
 14 31  1  0  0  0  0
 14 32  1  0  0  0  0
  8 15  1  0  0  0  0
 15 16  2  0  0  0  0
 16 17  1  0  0  0  0
 17 18  1  0  0  0  0
 18 19  1  0  0  0  0
 19 33  1  0  0  0  0
 19 34  1  0  0  0  0
 19 35  1  0  0  0  0
 18 20  2  0  0  0  0
 20 15  1  0  0  0  0
M  END
>  <LOGBIO>
6.3000

>  <PRED_LOGBIO>
6.2300

>  <XV_RES>
0.1070

>  <WHL_TMPL>
2

>  <ANCH>
4-5;8-5

$$$$
ROW60
  -MTS-   01071502093D 0   0.00000     0.00000     0

 44 48  0  0  0  0  0  0  0  0999 V2000
   -0.1990   -4.0800   -6.1640 C   0  0  0  0  0  0  0  0  0  0  0  0
    0.9940   -4.2880   -5.2350 C   0  0  0  0  0  0  0  0  0  0  0  0
    1.5270   -2.9460   -4.7930 C   0  0  0  0  0  0  0  0  0  0  0  0
    2.4580   -2.2440   -5.4110 N   0  0  0  0  0  0  0  0  0  0  0  0
    2.6670   -1.0660   -4.6840 O   0  0  0  0  0  0  0  0  0  0  0  0
    1.8000   -1.1100   -3.5940 C   0  0  0  0  0  0  0  0  0  0  0  0
    1.1160   -2.2370   -3.6580 N   0  0  0  0  0  0  0  0  0  0  0  0
    1.6700   -0.0730   -2.5470 C   0  0  0  0  0  0  0  0  0  0  0  0
    1.4580    1.2950   -2.7590 N   0  0  0  0  0  0  0  0  0  0  0  0
    1.3980    1.8860   -1.5800 C   0  0  0  0  0  0  0  0  0  0  0  0
    1.5650    0.9390   -0.6050 N   0  0  0  0  0  0  0  0  0  0  0  0
    1.7320   -0.2720   -1.2230 C   0  0  0  0  0  0  0  0  0  0  0  0
    1.9520   -1.6200   -0.5790 C   0  0  0  0  0  0  0  0  0  0  0  0
    2.0280   -1.8920    0.8630 N   0  0  0  0  0  0  0  0  0  0  0  0
    1.9260   -1.0470    1.8720 C   0  0  0  0  0  0  0  0  0  0  0  0
    2.9580   -2.1140    2.6460 C   0  0  0  0  0  0  0  0  0  0  0  0
    4.3340   -2.3520    2.5460 C   0  0  0  0  0  0  0  0  0  0  0  0
    4.9680   -3.1900    3.4720 C   0  0  0  0  0  0  0  0  0  0  0  0
    4.2260   -3.7890    4.4970 C   0  0  0  0  0  0  0  0  0  0  0  0
    2.8500   -3.5500    4.5970 C   0  0  0  0  0  0  0  0  0  0  0  0
    2.2160   -2.7120    3.6710 C   0  0  0  0  0  0  0  0  0  0  0  0
    1.7050    0.4160    1.8780 C   0  0  0  0  0  0  0  0  0  0  0  0
    1.6580    0.9430    3.1740 C   0  0  0  0  0  0  0  0  0  0  0  0
    1.4560    2.3160    3.3650 C   0  0  0  0  0  0  0  0  0  0  0  0
    1.3010    3.1600    2.2590 C   0  0  0  0  0  0  0  0  0  0  0  0
    1.3480    2.6330    0.9630 C   0  0  0  0  0  0  0  0  0  0  0  0
    1.5500    1.2610    0.7730 C   0  0  0  0  0  0  0  0  0  0  0  0
   -0.9790   -3.5370   -5.6350 H   0  0  0  0  0  0  0  0  0  0  0  0
   -0.5830   -5.0470   -6.4830 H   0  0  0  0  0  0  0  0  0  0  0  0
    0.1140   -3.5090   -7.0350 H   0  0  0  0  0  0  0  0  0  0  0  0
    0.6800   -4.8590   -4.3640 H   0  0  0  0  0  0  0  0  0  0  0  0
    1.7740   -4.8320   -5.7640 H   0  0  0  0  0  0  0  0  0  0  0  0
    1.2430    2.9420   -1.4130 H   0  0  0  0  0  0  0  0  0  0  0  0
    2.9390   -1.9050   -0.9360 H   0  0  0  0  0  0  0  0  0  0  0  0
    1.1690   -2.2670   -0.9710 H   0  0  0  0  0  0  0  0  0  0  0  0
    4.9060   -1.8900    1.7560 H   0  0  0  0  0  0  0  0  0  0  0  0
    6.0290   -3.3740    3.3950 H   0  0  0  0  0  0  0  0  0  0  0  0
    4.7150   -4.4350    5.2110 H   0  0  0  0  0  0  0  0  0  0  0  0
    2.2780   -4.0120    5.3880 H   0  0  0  0  0  0  0  0  0  0  0  0
    1.1550   -2.5280    3.7480 H   0  0  0  0  0  0  0  0  0  0  0  0
    1.7770    0.2920    4.0270 H   0  0  0  0  0  0  0  0  0  0  0  0
    1.4190    2.7230    4.3650 H   0  0  0  0  0  0  0  0  0  0  0  0
    1.1450    4.2190    2.4060 H   0  0  0  0  0  0  0  0  0  0  0  0
    1.2290    3.2850    0.1100 H   0  0  0  0  0  0  0  0  0  0  0  0
  1 28  1  0  0  0  0
  1 29  1  0  0  0  0
  1 30  1  0  0  0  0
  1  2  1  0  0  0  0
  2 31  1  0  0  0  0
  2 32  1  0  0  0  0
  2  3  1  0  0  0  0
  3  4  2  0  0  0  0
  4  5  1  0  0  0  0
  5  6  1  0  0  0  0
  6  7  2  0  0  0  0
  7  3  1  0  0  0  0
  6  8  1  0  0  0  0
  8  9  1  0  0  0  0
  9 10  2  0  0  0  0
 10 33  1  0  0  0  0
 10 11  1  0  0  0  0
 11 12  1  0  0  0  0
 12  8  2  0  0  0  0
 12 13  1  0  0  0  0
 13 34  1  0  0  0  0
 13 35  1  0  0  0  0
 13 14  1  0  0  0  0
 14 15  2  0  0  0  0
 15 16  1  0  0  0  0
 16 17  2  0  0  0  0
 17 36  1  0  0  0  0
 17 18  1  0  0  0  0
 18 37  1  0  0  0  0
 18 19  2  0  0  0  0
 19 38  1  0  0  0  0
 19 20  1  0  0  0  0
 20 39  1  0  0  0  0
 20 21  2  0  0  0  0
 21 16  1  0  0  0  0
 21 40  1  0  0  0  0
 15 22  1  0  0  0  0
 22 23  2  0  0  0  0
 23 41  1  0  0  0  0
 23 24  1  0  0  0  0
 24 42  1  0  0  0  0
 24 25  2  0  0  0  0
 25 43  1  0  0  0  0
 25 26  1  0  0  0  0
 26 44  1  0  0  0  0
 26 27  2  0  0  0  0
 27 11  1  0  0  0  0
 27 22  1  0  0  0  0
M  END
>  <LOGBIO>
7.7200

>  <PRED_LOGBIO>
8.0400

>  <XV_RES>
-0.3590

>  <WHL_TMPL>
1

>  <ANCH>
1-35;17-15

$$$$
ROW61
  -MTS-   01071502093D 0   0.00000     0.00000     0

 41 42  0  0  0  0  0  0  0  0999 V2000
   -9.4460    3.0370    0.6010 C   0  0  0  0  0  0  0  0  0  0  0  0
   -8.2360    3.4920   -0.2100 C   0  0  0  0  0  0  0  0  0  0  0  0
   -8.6970    3.9790   -1.5810 C   0  0  0  0  0  0  0  0  0  0  0  0
   -7.2700    2.3210   -0.3840 C   0  0  0  0  0  0  0  0  0  0  0  0
   -6.8090    1.8330    0.9890 C   0  0  0  0  0  0  0  0  0  0  0  0
   -5.8800    0.7070    0.8220 N   0  0  0  0  0  0  0  0  0  0  0  0
   -6.2350   -0.6970    0.7610 N   0  0  0  0  0  0  0  0  0  0  0  0
   -5.1400   -1.4180    0.6050 C   0  0  0  0  0  0  0  0  0  0  0  0
   -3.9750   -0.5070    0.5540 C   0  0  0  0  0  0  0  0  0  0  0  0
   -2.5960   -0.6970    0.4070 C   0  0  0  0  0  0  0  0  0  0  0  0
   -2.0650   -1.9880    0.2680 N   0  0  0  0  0  0  0  0  0  0  0  0
   -1.7550    0.4220    0.4020 C   0  0  0  0  0  0  0  0  0  0  0  0
   -2.3180    1.6960    0.5440 C   0  0  0  0  0  0  0  0  0  0  0  0
   -3.6420    1.8450    0.6820 N   0  0  0  0  0  0  0  0  0  0  0  0
   -4.4730    0.7940    0.6910 C   0  0  0  0  0  0  0  0  0  0  0  0
   -0.2920    0.2610    0.2490 C   0  0  0  0  0  0  0  0  0  0  0  0
    0.4640    0.9310    0.8870 O   0  0  0  0  0  0  0  0  0  0  0  0
    0.1880   -0.6860   -0.6530 O   0  0  0  0  0  0  0  0  0  0  0  0
    1.5550   -0.8790   -0.8370 C   0  0  0  0  0  0  0  0  0  0  0  0
    1.9630   -1.9310   -1.8400 C   0  0  0  0  0  0  0  0  0  0  0  0
    3.2620   -2.1710   -2.0690 C   0  0  0  0  0  0  0  0  0  0  0  0
   -9.9490    2.2260    0.0780 H   0  0  0  0  0  0  0  0  0  0  0  0
  -10.1340    3.8710    0.7240 H   0  0  0  0  0  0  0  0  0  0  0  0
   -9.1180    2.6900    1.5780 H   0  0  0  0  0  0  0  0  0  0  0  0
   -7.7340    4.3030    0.3130 H   0  0  0  0  0  0  0  0  0  0  0  0
   -9.2000    3.1680   -2.1040 H   0  0  0  0  0  0  0  0  0  0  0  0
   -9.3850    4.8130   -1.4570 H   0  0  0  0  0  0  0  0  0  0  0  0
   -7.8340    4.3040   -2.1590 H   0  0  0  0  0  0  0  0  0  0  0  0
   -7.7730    1.5100   -0.9070 H   0  0  0  0  0  0  0  0  0  0  0  0
   -6.4070    2.6460   -0.9620 H   0  0  0  0  0  0  0  0  0  0  0  0
   -6.3060    2.6440    1.5120 H   0  0  0  0  0  0  0  0  0  0  0  0
   -7.6720    1.5090    1.5670 H   0  0  0  0  0  0  0  0  0  0  0  0
   -5.1010   -2.4950    0.5280 H   0  0  0  0  0  0  0  0  0  0  0  0
   -1.9580   -2.3930   -0.6510 H   0  0  0  0  0  0  0  0  0  0  0  0
   -1.7900   -2.5120    1.0860 H   0  0  0  0  0  0  0  0  0  0  0  0
   -1.6790    2.5670    0.5410 H   0  0  0  0  0  0  0  0  0  0  0  0
    1.9240   -1.2400    0.1210 H   0  0  0  0  0  0  0  0  0  0  0  0
    1.9990    0.0610   -1.1590 H   0  0  0  0  0  0  0  0  0  0  0  0
    1.2090   -2.4900   -2.3730 H   0  0  0  0  0  0  0  0  0  0  0  0
    4.0160   -1.6110   -1.5360 H   0  0  0  0  0  0  0  0  0  0  0  0
    3.5540   -2.9240   -2.7860 H   0  0  0  0  0  0  0  0  0  0  0  0
  1 22  1  0  0  0  0
  1 23  1  0  0  0  0
  1 24  1  0  0  0  0
  1  2  1  0  0  0  0
  2 25  1  0  0  0  0
  2  3  1  0  0  0  0
  3 26  1  0  0  0  0
  3 27  1  0  0  0  0
  3 28  1  0  0  0  0
  2  4  1  0  0  0  0
  4 29  1  0  0  0  0
  4 30  1  0  0  0  0
  4  5  1  0  0  0  0
  5 31  1  0  0  0  0
  5 32  1  0  0  0  0
  5  6  1  0  0  0  0
  6  7  1  0  0  0  0
  7  8  2  0  0  0  0
  8 33  1  0  0  0  0
  8  9  1  0  0  0  0
  9 10  2  0  0  0  0
 10 11  1  0  0  0  0
 11 34  1  0  0  0  0
 11 35  1  0  0  0  0
 10 12  1  0  0  0  0
 12 13  2  0  0  0  0
 13 36  1  0  0  0  0
 13 14  1  0  0  0  0
 14 15  2  0  0  0  0
 15  6  1  0  0  0  0
 15  9  1  0  0  0  0
 12 16  1  0  0  0  0
 16 17  2  0  0  0  0
 16 18  1  0  0  0  0
 18 19  1  0  0  0  0
 19 37  1  0  0  0  0
 19 38  1  0  0  0  0
 19 20  1  0  0  0  0
 20 39  1  0  0  0  0
 20 21  2  0  0  0  0
 21 40  1  0  0  0  0
 21 41  1  0  0  0  0
M  END
>  <LOGBIO>
8.2400

>  <PRED_LOGBIO>
7.6000

>  <XV_RES>
0.8230

>  <WHL_TMPL>
3

>  <ANCH>
2-3;33-31

$$$$
ROW62
  -MTS-   01071502093D 0   0.00000     0.00000     0

 38 39  0  0  0  0  0  0  0  0999 V2000
   -2.9960   -2.5960   -0.5790 C   0  0  0  0  0  0  0  0  0  0  0  0
   -2.2470   -1.6790    0.3840 C   0  0  0  0  0  0  0  0  0  0  0  0
   -2.0520   -0.3090   -0.2640 C   0  0  0  0  0  0  0  0  0  0  0  0
   -1.3020    0.6090    0.7000 C   0  0  0  0  0  0  0  0  0  0  0  0
   -1.1080    1.9790    0.0520 C   0  0  0  0  0  0  0  0  0  0  0  0
   -0.3870    2.8620    0.9800 N   0  0  0  0  0  0  0  0  0  0  0  0
   -0.9830    3.7350    1.9730 N   0  0  0  0  0  0  0  0  0  0  0  0
   -0.0280    4.3750    2.6210 C   0  0  0  0  0  0  0  0  0  0  0  0
    1.2820    3.9490    2.0780 C   0  0  0  0  0  0  0  0  0  0  0  0
    2.6110    4.2820    2.3680 C   0  0  0  0  0  0  0  0  0  0  0  0
    2.9090    5.2130    3.3720 N   0  0  0  0  0  0  0  0  0  0  0  0
    3.6360    3.6700    1.6370 C   0  0  0  0  0  0  0  0  0  0  0  0
    3.3030    2.7450    0.6410 C   0  0  0  0  0  0  0  0  0  0  0  0
    2.0210    2.4470    0.3870 N   0  0  0  0  0  0  0  0  0  0  0  0
    1.0170    3.0160    1.0690 C   0  0  0  0  0  0  0  0  0  0  0  0
    5.0530    3.9970    1.9140 C   0  0  0  0  0  0  0  0  0  0  0  0
    5.3500    4.6390    2.9200 O   0  0  0  0  0  0  0  0  0  0  0  0
    6.0040    3.5950    1.0760 N   0  0  0  0  0  0  0  0  0  0  0  0
    7.4110    3.9190    1.3510 C   0  0  0  0  0  0  0  0  0  0  0  0
   -3.9670   -2.1630   -0.8110 H   0  0  0  0  0  0  0  0  0  0  0  0
   -3.1340   -3.5710   -0.1180 H   0  0  0  0  0  0  0  0  0  0  0  0
   -2.4200   -2.7060   -1.4960 H   0  0  0  0  0  0  0  0  0  0  0  0
   -2.8220   -1.5680    1.3000 H   0  0  0  0  0  0  0  0  0  0  0  0
   -1.2760   -2.1120    0.6150 H   0  0  0  0  0  0  0  0  0  0  0  0
   -1.4770   -0.4200   -1.1810 H   0  0  0  0  0  0  0  0  0  0  0  0
   -3.0230    0.1240   -0.4960 H   0  0  0  0  0  0  0  0  0  0  0  0
   -1.8780    0.7190    1.6170 H   0  0  0  0  0  0  0  0  0  0  0  0
   -0.3310    0.1760    0.9320 H   0  0  0  0  0  0  0  0  0  0  0  0
   -0.5330    1.8680   -0.8640 H   0  0  0  0  0  0  0  0  0  0  0  0
   -2.0790    2.4110   -0.1790 H   0  0  0  0  0  0  0  0  0  0  0  0
   -0.1770    5.0910    3.4150 H   0  0  0  0  0  0  0  0  0  0  0  0
    2.9830    6.1950    3.1460 H   0  0  0  0  0  0  0  0  0  0  0  0
    3.0510    4.9030    4.3230 H   0  0  0  0  0  0  0  0  0  0  0  0
    4.0860    2.2670    0.0710 H   0  0  0  0  0  0  0  0  0  0  0  0
    5.7600    3.0670    0.2500 H   0  0  0  0  0  0  0  0  0  0  0  0
    7.7030    3.4870    2.3060 H   0  0  0  0  0  0  0  0  0  0  0  0
    8.0390    3.5110    0.5620 H   0  0  0  0  0  0  0  0  0  0  0  0
    7.5340    4.9990    1.3890 H   0  0  0  0  0  0  0  0  0  0  0  0
  1 20  1  0  0  0  0
  1 21  1  0  0  0  0
  1 22  1  0  0  0  0
  1  2  1  0  0  0  0
  2 23  1  0  0  0  0
  2 24  1  0  0  0  0
  2  3  1  0  0  0  0
  3 25  1  0  0  0  0
  3 26  1  0  0  0  0
  3  4  1  0  0  0  0
  4 27  1  0  0  0  0
  4 28  1  0  0  0  0
  4  5  1  0  0  0  0
  5 29  1  0  0  0  0
  5 30  1  0  0  0  0
  5  6  1  0  0  0  0
  6  7  1  0  0  0  0
  7  8  2  0  0  0  0
  8 31  1  0  0  0  0
  8  9  1  0  0  0  0
  9 10  2  0  0  0  0
 10 11  1  0  0  0  0
 11 32  1  0  0  0  0
 11 33  1  0  0  0  0
 10 12  1  0  0  0  0
 12 13  2  0  0  0  0
 13 34  1  0  0  0  0
 13 14  1  0  0  0  0
 14 15  2  0  0  0  0
 15  6  1  0  0  0  0
 15  9  1  0  0  0  0
 12 16  1  0  0  0  0
 16 17  2  0  0  0  0
 16 18  1  0  0  0  0
 18 35  1  0  0  0  0
 18 19  1  0  0  0  0
 19 36  1  0  0  0  0
 19 37  1  0  0  0  0
 19 38  1  0  0  0  0
M  END
>  <LOGBIO>
6.4500

>  <PRED_LOGBIO>
6.7400

>  <XV_RES>
-0.3750

>  <WHL_TMPL>
2

>  <ANCH>
13-14;30-17

$$$$
ROW63
  -MTS-   01071502093D 0   0.00000     0.00000     0

 35 38  0  0  0  0  0  0  0  0999 V2000
    5.2540    4.1550   -1.3740 C   0  0  0  0  0  0  0  0  0  0  0  0
    4.8240    2.9990   -2.0970 O   0  0  0  0  0  0  0  0  0  0  0  0
    3.7410    2.3080   -1.6200 C   0  0  0  0  0  0  0  0  0  0  0  0
    2.5170    2.6140   -2.0090 N   0  0  0  0  0  0  0  0  0  0  0  0
    1.3940    1.9250   -1.5380 C   0  0  0  0  0  0  0  0  0  0  0  0
    0.1030    2.0540   -1.7840 N   0  0  0  0  0  0  0  0  0  0  0  0
   -0.5800    1.0910   -1.0320 C   0  0  0  0  0  0  0  0  0  0  0  0
    0.3330    0.3950   -0.3410 C   0  0  0  0  0  0  0  0  0  0  0  0
    1.5690    0.9010   -0.6450 N   0  0  0  0  0  0  0  0  0  0  0  0
    2.8240    0.5540   -0.2170 C   0  0  0  0  0  0  0  0  0  0  0  0
    3.0720   -0.5650    0.7660 C   0  0  0  0  0  0  0  0  0  0  0  0
    4.8720   -0.8330    0.7890 S   0  0  0  0  0  0  0  0  0  0  0  0
    5.2320    0.7130   -0.1010 C   0  0  0  0  0  0  0  0  0  0  0  0
    3.9130    1.1990   -0.6540 C   0  0  0  0  0  0  0  0  0  0  0  0
   -2.0450    0.8800   -1.0050 C   0  0  0  0  0  0  0  0  0  0  0  0
   -2.4890   -0.1930   -0.7200 O   0  0  0  0  0  0  0  0  0  0  0  0
   -2.9600    1.9960   -1.3330 C   0  0  0  0  0  0  0  0  0  0  0  0
   -3.7170    2.6000   -0.3220 C   0  0  0  0  0  0  0  0  0  0  0  0
   -4.5830    3.6560   -0.6320 C   0  0  0  0  0  0  0  0  0  0  0  0
   -4.6920    4.1070   -1.9530 C   0  0  0  0  0  0  0  0  0  0  0  0
   -3.9350    3.5020   -2.9640 C   0  0  0  0  0  0  0  0  0  0  0  0
   -3.0690    2.4470   -2.6540 C   0  0  0  0  0  0  0  0  0  0  0  0
    5.5260    3.8680   -0.3600 H   0  0  0  0  0  0  0  0  0  0  0  0
    6.1170    4.5930   -1.8710 H   0  0  0  0  0  0  0  0  0  0  0  0
    4.4460    4.8830   -1.3400 H   0  0  0  0  0  0  0  0  0  0  0  0
    0.1300   -0.4220    0.3350 H   0  0  0  0  0  0  0  0  0  0  0  0
    2.6140   -1.4640    0.3590 H   0  0  0  0  0  0  0  0  0  0  0  0
    2.7930   -0.2500    1.7690 H   0  0  0  0  0  0  0  0  0  0  0  0
    5.8680    0.4630   -0.9470 H   0  0  0  0  0  0  0  0  0  0  0  0
    5.6080    1.4160    0.6390 H   0  0  0  0  0  0  0  0  0  0  0  0
   -3.6330    2.2530    0.6970 H   0  0  0  0  0  0  0  0  0  0  0  0
   -5.1670    4.1220    0.1480 H   0  0  0  0  0  0  0  0  0  0  0  0
   -5.3600    4.9210   -2.1920 H   0  0  0  0  0  0  0  0  0  0  0  0
   -4.0190    3.8500   -3.9830 H   0  0  0  0  0  0  0  0  0  0  0  0
   -2.4850    1.9800   -3.4330 H   0  0  0  0  0  0  0  0  0  0  0  0
  1 23  1  0  0  0  0
  1 24  1  0  0  0  0
  1 25  1  0  0  0  0
  1  2  1  0  0  0  0
  2  3  1  0  0  0  0
  3  4  2  0  0  0  0
  4  5  1  0  0  0  0
  5  6  2  0  0  0  0
  6  7  1  0  0  0  0
  7  8  2  0  0  0  0
  8 26  1  0  0  0  0
  8  9  1  0  0  0  0
  9  5  1  0  0  0  0
  9 10  1  0  0  0  0
 10 11  1  0  0  0  0
 11 27  1  0  0  0  0
 11 28  1  0  0  0  0
 11 12  1  0  0  0  0
 12 13  1  0  0  0  0
 13 29  1  0  0  0  0
 13 30  1  0  0  0  0
 13 14  1  0  0  0  0
 14  3  1  0  0  0  0
 14 10  2  0  0  0  0
  7 15  1  0  0  0  0
 15 16  2  0  0  0  0
 15 17  1  0  0  0  0
 17 18  2  0  0  0  0
 18 31  1  0  0  0  0
 18 19  1  0  0  0  0
 19 32  1  0  0  0  0
 19 20  2  0  0  0  0
 20 33  1  0  0  0  0
 20 21  1  0  0  0  0
 21 34  1  0  0  0  0
 21 22  2  0  0  0  0
 22 17  1  0  0  0  0
 22 35  1  0  0  0  0
M  END
>  <LOGBIO>
6.3700

>  <PRED_LOGBIO>
5.6300

>  <XV_RES>
0.9520

>  <WHL_TMPL>
1

>  <ANCH>
23-24;10-23

$$$$
ROW64
  -MTS-   01071502093D 0   0.00000     0.00000     0

 33 35  0  0  0  0  0  0  0  0999 V2000
    0.4030    0.6090    0.2330 C   0  0  0  0  0  0  0  0  0  0  0  0
    1.5650    0.9390   -0.6050 N   0  0  0  0  0  0  0  0  0  0  0  0
    1.3170    1.5330   -1.7690 C   0  0  0  0  0  0  0  0  0  0  0  0
    0.1480    1.7680   -2.0710 O   0  0  0  0  0  0  0  0  0  0  0  0
    2.4050    1.9320   -2.7370 C   0  0  0  0  0  0  0  0  0  0  0  0
    3.1300    2.9650   -1.9840 N   0  0  0  0  0  0  0  0  0  0  0  0
    3.8120    2.7530   -0.8740 C   0  0  0  0  0  0  0  0  0  0  0  0
    4.4840    3.9130   -0.2450 C   0  0  0  0  0  0  0  0  0  0  0  0
    5.2200    3.7410    0.9330 C   0  0  0  0  0  0  0  0  0  0  0  0
    5.8550    4.8380    1.5270 C   0  0  0  0  0  0  0  0  0  0  0  0
    5.7540    6.1060    0.9430 C   0  0  0  0  0  0  0  0  0  0  0  0
    5.0190    6.2780   -0.2360 C   0  0  0  0  0  0  0  0  0  0  0  0
    4.3830    5.1810   -0.8300 C   0  0  0  0  0  0  0  0  0  0  0  0
    3.9520    1.4360   -0.2130 C   0  0  0  0  0  0  0  0  0  0  0  0
    5.1880    1.0390    0.3110 C   0  0  0  0  0  0  0  0  0  0  0  0
    5.3120   -0.1990    0.9520 C   0  0  0  0  0  0  0  0  0  0  0  0
    6.8480   -0.6910    1.6040 Cl  0  0  0  0  0  0  0  0  0  0  0  0
    4.1990   -1.0410    1.0700 C   0  0  0  0  0  0  0  0  0  0  0  0
    2.9630   -0.6440    0.5450 C   0  0  0  0  0  0  0  0  0  0  0  0
    2.8390    0.5940   -0.0960 C   0  0  0  0  0  0  0  0  0  0  0  0
   -0.4580    0.4130   -0.4020 H   0  0  0  0  0  0  0  0  0  0  0  0
    0.1840    1.4450    0.8940 H   0  0  0  0  0  0  0  0  0  0  0  0
    0.6240   -0.2750    0.8280 H   0  0  0  0  0  0  0  0  0  0  0  0
    1.9390    2.4030   -3.5990 H   0  0  0  0  0  0  0  0  0  0  0  0
    3.0560    1.0800   -2.9200 H   0  0  0  0  0  0  0  0  0  0  0  0
    5.2970    2.7630    1.3840 H   0  0  0  0  0  0  0  0  0  0  0  0
    6.4230    4.7060    2.4360 H   0  0  0  0  0  0  0  0  0  0  0  0
    6.2450    6.9530    1.4010 H   0  0  0  0  0  0  0  0  0  0  0  0
    4.9410    7.2560   -0.6870 H   0  0  0  0  0  0  0  0  0  0  0  0
    3.8150    5.3130   -1.7390 H   0  0  0  0  0  0  0  0  0  0  0  0
    6.0460    1.6890    0.2210 H   0  0  0  0  0  0  0  0  0  0  0  0
    4.2950   -1.9960    1.5640 H   0  0  0  0  0  0  0  0  0  0  0  0
    2.1050   -1.2940    0.6360 H   0  0  0  0  0  0  0  0  0  0  0  0
  1 21  1  0  0  0  0
  1 22  1  0  0  0  0
  1 23  1  0  0  0  0
  1  2  1  0  0  0  0
  2  3  1  0  0  0  0
  3  4  2  0  0  0  0
  3  5  1  0  0  0  0
  5 24  1  0  0  0  0
  5 25  1  0  0  0  0
  5  6  1  0  0  0  0
  6  7  2  0  0  0  0
  7  8  1  0  0  0  0
  8  9  2  0  0  0  0
  9 26  1  0  0  0  0
  9 10  1  0  0  0  0
 10 27  1  0  0  0  0
 10 11  2  0  0  0  0
 11 28  1  0  0  0  0
 11 12  1  0  0  0  0
 12 29  1  0  0  0  0
 12 13  2  0  0  0  0
 13  8  1  0  0  0  0
 13 30  1  0  0  0  0
  7 14  1  0  0  0  0
 14 15  2  0  0  0  0
 15 31  1  0  0  0  0
 15 16  1  0  0  0  0
 16 17  1  0  0  0  0
 16 18  2  0  0  0  0
 18 32  1  0  0  0  0
 18 19  1  0  0  0  0
 19 33  1  0  0  0  0
 19 20  2  0  0  0  0
 20  2  1  0  0  0  0
 20 14  1  0  0  0  0
M  END
>  <LOGBIO>
8.2200

>  <PRED_LOGBIO>
7.9500

>  <XV_RES>
0.2790

>  <WHL_TMPL>
1

>  <ANCH>
1-2;5-33

$$$$
ROW65
  -MTS-   01071502093D 0   0.00000     0.00000     0

 32 34  0  0  0  0  0  0  0  0999 V2000
   -5.0420    2.9200   -1.6320 C   0  0  0  0  0  0  0  0  0  0  0  0
   -4.2870    1.6460   -1.2650 C   0  0  0  0  0  0  0  0  0  0  0  0
   -2.8800    1.8980   -1.3040 C   0  0  0  0  0  0  0  0  0  0  0  0
   -2.0450    0.8800   -1.0050 C   0  0  0  0  0  0  0  0  0  0  0  0
   -2.4890   -0.1930   -0.7200 O   0  0  0  0  0  0  0  0  0  0  0  0
   -0.5800    1.0910   -1.0320 C   0  0  0  0  0  0  0  0  0  0  0  0
    0.1900    0.4270   -0.1600 C   0  0  0  0  0  0  0  0  0  0  0  0
    1.6540    0.6400   -0.1890 C   0  0  0  0  0  0  0  0  0  0  0  0
    2.1680    1.5900   -1.2010 C   0  0  0  0  0  0  0  0  0  0  0  0
    1.2990    2.1960   -2.0210 C   0  0  0  0  0  0  0  0  0  0  0  0
   -0.0490    1.9600   -1.9480 N   0  0  0  0  0  0  0  0  0  0  0  0
    3.5580    1.6290   -1.0420 N   0  0  0  0  0  0  0  0  0  0  0  0
    3.9220    0.8210   -0.0640 C   0  0  0  0  0  0  0  0  0  0  0  0
    5.2330    0.4720    0.5270 C   0  0  0  0  0  0  0  0  0  0  0  0
    5.3150   -0.4020    1.5400 C   0  0  0  0  0  0  0  0  0  0  0  0
    4.1050   -1.0450    2.0990 C   0  0  0  0  0  0  0  0  0  0  0  0
    2.8860   -0.7750    1.6110 C   0  0  0  0  0  0  0  0  0  0  0  0
    2.7110    0.1790    0.4940 C   0  0  0  0  0  0  0  0  0  0  0  0
   -6.1140    2.7440   -1.5810 H   0  0  0  0  0  0  0  0  0  0  0  0
   -4.8090    3.6530   -0.8630 H   0  0  0  0  0  0  0  0  0  0  0  0
   -4.6970    3.2080   -2.6230 H   0  0  0  0  0  0  0  0  0  0  0  0
   -4.4980    0.9200   -2.0470 H   0  0  0  0  0  0  0  0  0  0  0  0
   -4.5760    1.3580   -0.2560 H   0  0  0  0  0  0  0  0  0  0  0  0
   -2.7070    2.6400   -0.5270 H   0  0  0  0  0  0  0  0  0  0  0  0
   -2.6410    2.2590   -2.3020 H   0  0  0  0  0  0  0  0  0  0  0  0
   -0.2510   -0.2530    0.5540 H   0  0  0  0  0  0  0  0  0  0  0  0
    1.6710    2.8900   -2.7610 H   0  0  0  0  0  0  0  0  0  0  0  0
   -0.6670    2.4390   -2.5870 H   0  0  0  0  0  0  0  0  0  0  0  0
    6.1330    0.9260    0.1390 H   0  0  0  0  0  0  0  0  0  0  0  0
    6.2830   -0.6420    1.9560 H   0  0  0  0  0  0  0  0  0  0  0  0
    4.2060   -1.7450    2.9150 H   0  0  0  0  0  0  0  0  0  0  0  0
    2.0210   -1.2600    2.0390 H   0  0  0  0  0  0  0  0  0  0  0  0
  1 19  1  0  0  0  0
  1 20  1  0  0  0  0
  1 21  1  0  0  0  0
  1  2  1  0  0  0  0
  2 22  1  0  0  0  0
  2 23  1  0  0  0  0
  2  3  1  0  0  0  0
  3 24  1  0  0  0  0
  3 25  1  0  0  0  0
  3  4  1  0  0  0  0
  4  5  2  0  0  0  0
  4  6  1  0  0  0  0
  6  7  2  0  0  0  0
  7 26  1  0  0  0  0
  7  8  1  0  0  0  0
  8  9  1  0  0  0  0
  9 10  2  0  0  0  0
 10 27  1  0  0  0  0
 10 11  1  0  0  0  0
 11  6  1  0  0  0  0
 11 28  1  0  0  0  0
  9 12  1  0  0  0  0
 12 13  2  0  0  0  0
 13 14  1  0  0  0  0
 14 29  1  0  0  0  0
 14 15  2  0  0  0  0
 15 30  1  0  0  0  0
 15 16  1  0  0  0  0
 16 31  1  0  0  0  0
 16 17  2  0  0  0  0
 17 32  1  0  0  0  0
 17 18  1  0  0  0  0
 18  8  2  0  0  0  0
 18 13  1  0  0  0  0
M  END
>  <LOGBIO>
8.5500

>  <PRED_LOGBIO>
8.3500

>  <XV_RES>
0.2730

>  <WHL_TMPL>
1

>  <ANCH>
23-24;13-11

$$$$
ROW66
  -MTS-   01071502093D 0   0.00000     0.00000     0

 35 38  0  0  0  0  0  0  0  0999 V2000
    2.4160    8.0200    1.3930 C   0  0  0  0  0  0  0  0  0  0  0  0
    3.4190    7.1880    1.9820 O   0  0  0  0  0  0  0  0  0  0  0  0
    3.0600    5.9240    2.3690 C   0  0  0  0  0  0  0  0  0  0  0  0
    3.5080    5.4120    3.5930 C   0  0  0  0  0  0  0  0  0  0  0  0
    3.1410    4.1210    3.9880 C   0  0  0  0  0  0  0  0  0  0  0  0
    2.3260    3.3400    3.1600 C   0  0  0  0  0  0  0  0  0  0  0  0
    1.9720    2.0510    3.5760 N   0  0  0  0  0  0  0  0  0  0  0  0
    1.2090    1.2410    2.8650 C   0  0  0  0  0  0  0  0  0  0  0  0
    0.6700    1.6610    1.5520 C   0  0  0  0  0  0  0  0  0  0  0  0
   -0.1070    1.0870    0.6230 C   0  0  0  0  0  0  0  0  0  0  0  0
   -0.6360   -0.1750    0.7010 O   0  0  0  0  0  0  0  0  0  0  0  0
   -0.2890    1.9590   -0.4180 N   0  0  0  0  0  0  0  0  0  0  0  0
    0.4360    3.1750   -0.1060 N   0  0  0  0  0  0  0  0  0  0  0  0
    1.0170    3.0160    1.0690 C   0  0  0  0  0  0  0  0  0  0  0  0
    1.8780    3.8510    1.9360 C   0  0  0  0  0  0  0  0  0  0  0  0
    2.2450    5.1430    1.5410 C   0  0  0  0  0  0  0  0  0  0  0  0
   -1.9000    1.4770   -0.4520 C   0  0  0  0  0  0  0  0  0  0  0  0
   -2.4870    0.3640    0.1610 C   0  0  0  0  0  0  0  0  0  0  0  0
   -3.7530   -0.0730   -0.2460 C   0  0  0  0  0  0  0  0  0  0  0  0
   -4.4330    0.6040   -1.2660 C   0  0  0  0  0  0  0  0  0  0  0  0
   -3.8470    1.7170   -1.8790 C   0  0  0  0  0  0  0  0  0  0  0  0
   -2.5800    2.1540   -1.4720 C   0  0  0  0  0  0  0  0  0  0  0  0
    1.6010    8.1620    2.1000 H   0  0  0  0  0  0  0  0  0  0  0  0
    2.8490    8.9860    1.1410 H   0  0  0  0  0  0  0  0  0  0  0  0
    2.0350    7.5460    0.4910 H   0  0  0  0  0  0  0  0  0  0  0  0
    4.1360    6.0150    4.2320 H   0  0  0  0  0  0  0  0  0  0  0  0
    3.4870    3.7260    4.9320 H   0  0  0  0  0  0  0  0  0  0  0  0
    0.9750    0.2590    3.2470 H   0  0  0  0  0  0  0  0  0  0  0  0
   -0.4800   -0.6690   -0.1190 H   0  0  0  0  0  0  0  0  0  0  0  0
    1.8990    5.5370    0.5960 H   0  0  0  0  0  0  0  0  0  0  0  0
   -1.9630   -0.1580    0.9480 H   0  0  0  0  0  0  0  0  0  0  0  0
   -4.2050   -0.9320    0.2270 H   0  0  0  0  0  0  0  0  0  0  0  0
   -5.4100    0.2670   -1.5800 H   0  0  0  0  0  0  0  0  0  0  0  0
   -4.3710    2.2390   -2.6660 H   0  0  0  0  0  0  0  0  0  0  0  0
   -2.1270    3.0130   -1.9450 H   0  0  0  0  0  0  0  0  0  0  0  0
  1 23  1  0  0  0  0
  1 24  1  0  0  0  0
  1 25  1  0  0  0  0
  1  2  1  0  0  0  0
  2  3  1  0  0  0  0
  3  4  1  0  0  0  0
  4 26  1  0  0  0  0
  4  5  2  0  0  0  0
  5 27  1  0  0  0  0
  5  6  1  0  0  0  0
  6  7  1  0  0  0  0
  7  8  2  0  0  0  0
  8 28  1  0  0  0  0
  8  9  1  0  0  0  0
  9 10  2  0  0  0  0
 10 11  1  0  0  0  0
 11 29  1  0  0  0  0
 10 12  1  0  0  0  0
 12 13  1  0  0  0  0
 13 14  2  0  0  0  0
 14  9  1  0  0  0  0
 14 15  1  0  0  0  0
 15  6  2  0  0  0  0
 15 16  1  0  0  0  0
 16  3  2  0  0  0  0
 16 30  1  0  0  0  0
 12 17  1  0  0  0  0
 17 18  2  0  0  0  0
 18 31  1  0  0  0  0
 18 19  1  0  0  0  0
 19 32  1  0  0  0  0
 19 20  2  0  0  0  0
 20 33  1  0  0  0  0
 20 21  1  0  0  0  0
 21 34  1  0  0  0  0
 21 22  2  0  0  0  0
 22 17  1  0  0  0  0
 22 35  1  0  0  0  0
M  END
>  <LOGBIO>
9.4200

>  <PRED_LOGBIO>
8.7900

>  <XV_RES>
1.5710

>  <WHL_TMPL>
2

>  <ANCH>
11-13;22-21

$$$$
ROW67
  -MTS-   01071502093D 0   0.00000     0.00000     0

 38 41  0  0  0  0  0  0  0  0999 V2000
   -1.7420    1.4530   -3.4430 O   0  0  0  0  0  0  0  0  0  0  0  0
   -1.4430    1.2410   -2.1230 C   0  0  0  0  0  0  0  0  0  0  0  0
   -0.7750    2.1640   -1.4170 C   0  0  0  0  0  0  0  0  0  0  0  0
   -0.2590    3.3710   -2.1000 C   0  0  0  0  0  0  0  0  0  0  0  0
    0.9530    3.3660   -2.6230 N   0  0  0  0  0  0  0  0  0  0  0  0
    1.5030    4.4720   -3.2820 C   0  0  0  0  0  0  0  0  0  0  0  0
    2.2340    5.4240   -2.5610 C   0  0  0  0  0  0  0  0  0  0  0  0
    2.7840    6.5300   -3.2200 C   0  0  0  0  0  0  0  0  0  0  0  0
    2.6040    6.6840   -4.5990 C   0  0  0  0  0  0  0  0  0  0  0  0
    1.8730    5.7320   -5.3200 C   0  0  0  0  0  0  0  0  0  0  0  0
    1.3230    4.6260   -4.6620 C   0  0  0  0  0  0  0  0  0  0  0  0
   -1.2670    4.8220   -2.2140 S   0  0  0  0  0  0  0  0  0  0  0  0
   -0.5460    1.9920    0.0350 C   0  0  0  0  0  0  0  0  0  0  0  0
   -0.2930    2.8720    0.9860 N   0  0  0  0  0  0  0  0  0  0  0  0
   -0.1540    2.2030    2.2080 C   0  0  0  0  0  0  0  0  0  0  0  0
    0.1130    2.6410    3.5110 C   0  0  0  0  0  0  0  0  0  0  0  0
    0.1950    1.7140    4.5570 C   0  0  0  0  0  0  0  0  0  0  0  0
    0.0100    0.3500    4.3010 C   0  0  0  0  0  0  0  0  0  0  0  0
   -0.2570   -0.0870    2.9980 C   0  0  0  0  0  0  0  0  0  0  0  0
   -0.3390    0.8400    1.9520 C   0  0  0  0  0  0  0  0  0  0  0  0
   -0.5860    0.7290    0.5630 N   0  0  0  0  0  0  0  0  0  0  0  0
   -0.8560   -0.4090   -0.3280 C   0  0  0  0  0  0  0  0  0  0  0  0
   -1.8600   -0.0370   -1.4340 C   0  0  0  0  0  0  0  0  0  0  0  0
   -1.0340    1.1220   -4.0170 H   0  0  0  0  0  0  0  0  0  0  0  0
    2.3730    5.3060   -1.4970 H   0  0  0  0  0  0  0  0  0  0  0  0
    3.3480    7.2650   -2.6630 H   0  0  0  0  0  0  0  0  0  0  0  0
    3.0280    7.5380   -5.1080 H   0  0  0  0  0  0  0  0  0  0  0  0
    1.7340    5.8510   -6.3850 H   0  0  0  0  0  0  0  0  0  0  0  0
    0.7590    3.8920   -5.2180 H   0  0  0  0  0  0  0  0  0  0  0  0
   -0.4090    5.5910   -2.8780 H   0  0  0  0  0  0  0  0  0  0  0  0
    0.2550    3.6930    3.7090 H   0  0  0  0  0  0  0  0  0  0  0  0
    0.4010    2.0520    5.5620 H   0  0  0  0  0  0  0  0  0  0  0  0
    0.0740   -0.3640    5.1080 H   0  0  0  0  0  0  0  0  0  0  0  0
   -0.3990   -1.1390    2.8000 H   0  0  0  0  0  0  0  0  0  0  0  0
   -1.3410   -1.1670    0.2830 H   0  0  0  0  0  0  0  0  0  0  0  0
    0.0750   -0.7080   -0.8060 H   0  0  0  0  0  0  0  0  0  0  0  0
   -1.8020   -0.8240   -2.1830 H   0  0  0  0  0  0  0  0  0  0  0  0
   -2.8330    0.1190   -0.9730 H   0  0  0  0  0  0  0  0  0  0  0  0
  1 24  1  0  0  0  0
  1  2  1  0  0  0  0
  2  3  2  0  0  0  0
  3  4  1  0  0  0  0
  4  5  2  0  0  0  0
  5  6  1  0  0  0  0
  6  7  2  0  0  0  0
  7 25  1  0  0  0  0
  7  8  1  0  0  0  0
  8 26  1  0  0  0  0
  8  9  2  0  0  0  0
  9 27  1  0  0  0  0
  9 10  1  0  0  0  0
 10 28  1  0  0  0  0
 10 11  2  0  0  0  0
 11  6  1  0  0  0  0
 11 29  1  0  0  0  0
  4 12  1  0  0  0  0
 12 30  1  0  0  0  0
  3 13  1  0  0  0  0
 13 14  2  0  0  0  0
 14 15  1  0  0  0  0
 15 16  2  0  0  0  0
 16 31  1  0  0  0  0
 16 17  1  0  0  0  0
 17 32  1  0  0  0  0
 17 18  2  0  0  0  0
 18 33  1  0  0  0  0
 18 19  1  0  0  0  0
 19 34  1  0  0  0  0
 19 20  2  0  0  0  0
 20 15  1  0  0  0  0
 20 21  1  0  0  0  0
 21 13  1  0  0  0  0
 21 22  1  0  0  0  0
 22 35  1  0  0  0  0
 22 36  1  0  0  0  0
 22 23  1  0  0  0  0
 23  2  1  0  0  0  0
 23 37  1  0  0  0  0
 23 38  1  0  0  0  0
M  END
>  <LOGBIO>
6.4900

>  <PRED_LOGBIO>
6.5700

>  <XV_RES>
-0.2170

>  <WHL_TMPL>
2

>  <ANCH>
14-15;21-20

$$$$
ROW68
  -MTS-   01071502093D 0   0.00000     0.00000     0

 41 42  0  0  0  0  0  0  0  0999 V2000
   -9.6620    5.1490   -1.4090 C   0  0  0  0  0  0  0  0  0  0  0  0
   -8.6970    3.9800   -1.5830 C   0  0  0  0  0  0  0  0  0  0  0  0
   -8.2360    3.4920   -0.2100 C   0  0  0  0  0  0  0  0  0  0  0  0
   -7.2700    2.3210   -0.3840 C   0  0  0  0  0  0  0  0  0  0  0  0
   -6.8090    1.8330    0.9890 C   0  0  0  0  0  0  0  0  0  0  0  0
   -5.8800    0.7070    0.8220 N   0  0  0  0  0  0  0  0  0  0  0  0
   -6.2350   -0.6970    0.7610 N   0  0  0  0  0  0  0  0  0  0  0  0
   -5.1400   -1.4180    0.6050 C   0  0  0  0  0  0  0  0  0  0  0  0
   -3.9750   -0.5070    0.5540 C   0  0  0  0  0  0  0  0  0  0  0  0
   -2.5960   -0.6970    0.4070 C   0  0  0  0  0  0  0  0  0  0  0  0
   -2.0650   -1.9880    0.2680 N   0  0  0  0  0  0  0  0  0  0  0  0
   -1.7550    0.4220    0.4020 C   0  0  0  0  0  0  0  0  0  0  0  0
   -2.3180    1.6960    0.5440 C   0  0  0  0  0  0  0  0  0  0  0  0
   -3.6420    1.8450    0.6820 N   0  0  0  0  0  0  0  0  0  0  0  0
   -4.4730    0.7940    0.6910 C   0  0  0  0  0  0  0  0  0  0  0  0
   -0.2920    0.2610    0.2490 C   0  0  0  0  0  0  0  0  0  0  0  0
    0.4640    0.9310    0.8870 O   0  0  0  0  0  0  0  0  0  0  0  0
    0.1880   -0.6860   -0.6530 O   0  0  0  0  0  0  0  0  0  0  0  0
    1.5550   -0.8790   -0.8370 C   0  0  0  0  0  0  0  0  0  0  0  0
    1.9630   -1.9310   -1.8400 C   0  0  0  0  0  0  0  0  0  0  0  0
    3.2620   -2.1710   -2.0690 C   0  0  0  0  0  0  0  0  0  0  0  0
  -10.5250    4.8250   -0.8310 H   0  0  0  0  0  0  0  0  0  0  0  0
   -9.9910    5.4970   -2.3870 H   0  0  0  0  0  0  0  0  0  0  0  0
   -9.1590    5.9600   -0.8860 H   0  0  0  0  0  0  0  0  0  0  0  0
   -9.2000    3.1690   -2.1060 H   0  0  0  0  0  0  0  0  0  0  0  0
   -7.8350    4.3040   -2.1610 H   0  0  0  0  0  0  0  0  0  0  0  0
   -7.7340    4.3030    0.3130 H   0  0  0  0  0  0  0  0  0  0  0  0
   -9.0990    3.1680    0.3680 H   0  0  0  0  0  0  0  0  0  0  0  0
   -7.7730    1.5100   -0.9070 H   0  0  0  0  0  0  0  0  0  0  0  0
   -6.4070    2.6460   -0.9620 H   0  0  0  0  0  0  0  0  0  0  0  0
   -6.3060    2.6440    1.5120 H   0  0  0  0  0  0  0  0  0  0  0  0
   -7.6720    1.5090    1.5670 H   0  0  0  0  0  0  0  0  0  0  0  0
   -5.1010   -2.4950    0.5280 H   0  0  0  0  0  0  0  0  0  0  0  0
   -1.9580   -2.3930   -0.6510 H   0  0  0  0  0  0  0  0  0  0  0  0
   -1.7900   -2.5120    1.0860 H   0  0  0  0  0  0  0  0  0  0  0  0
   -1.6790    2.5670    0.5410 H   0  0  0  0  0  0  0  0  0  0  0  0
    1.9240   -1.2400    0.1210 H   0  0  0  0  0  0  0  0  0  0  0  0
    1.9990    0.0610   -1.1590 H   0  0  0  0  0  0  0  0  0  0  0  0
    1.2090   -2.4900   -2.3730 H   0  0  0  0  0  0  0  0  0  0  0  0
    4.0160   -1.6110   -1.5360 H   0  0  0  0  0  0  0  0  0  0  0  0
    3.5540   -2.9240   -2.7860 H   0  0  0  0  0  0  0  0  0  0  0  0
  1 22  1  0  0  0  0
  1 23  1  0  0  0  0
  1 24  1  0  0  0  0
  1  2  1  0  0  0  0
  2 25  1  0  0  0  0
  2 26  1  0  0  0  0
  2  3  1  0  0  0  0
  3 27  1  0  0  0  0
  3 28  1  0  0  0  0
  3  4  1  0  0  0  0
  4 29  1  0  0  0  0
  4 30  1  0  0  0  0
  4  5  1  0  0  0  0
  5 31  1  0  0  0  0
  5 32  1  0  0  0  0
  5  6  1  0  0  0  0
  6  7  1  0  0  0  0
  7  8  2  0  0  0  0
  8 33  1  0  0  0  0
  8  9  1  0  0  0  0
  9 10  2  0  0  0  0
 10 11  1  0  0  0  0
 11 34  1  0  0  0  0
 11 35  1  0  0  0  0
 10 12  1  0  0  0  0
 12 13  2  0  0  0  0
 13 36  1  0  0  0  0
 13 14  1  0  0  0  0
 14 15  2  0  0  0  0
 15  6  1  0  0  0  0
 15  9  1  0  0  0  0
 12 16  1  0  0  0  0
 16 17  2  0  0  0  0
 16 18  1  0  0  0  0
 18 19  1  0  0  0  0
 19 37  1  0  0  0  0
 19 38  1  0  0  0  0
 19 20  1  0  0  0  0
 20 39  1  0  0  0  0
 20 21  2  0  0  0  0
 21 40  1  0  0  0  0
 21 41  1  0  0  0  0
M  END
>  <LOGBIO>
7.8000

>  <PRED_LOGBIO>
7.5400

>  <XV_RES>
0.3290

>  <WHL_TMPL>
3

>  <ANCH>
2-3;33-31

$$$$
ROW69
  -MTS-   01071502093D 0   0.00000     0.00000     0

 40 42  0  0  0  0  0  0  0  0999 V2000
    7.7260    1.5610   -1.9970 C   0  0  0  0  0  0  0  0  0  0  0  0
    7.2570    2.1870   -0.6870 C   0  0  0  0  0  0  0  0  0  0  0  0
    5.7290    2.2050   -0.6490 C   0  0  0  0  0  0  0  0  0  0  0  0
    5.2900    2.7920    0.5790 O   0  0  0  0  0  0  0  0  0  0  0  0
    3.9320    2.8700    0.7420 C   0  0  0  0  0  0  0  0  0  0  0  0
    3.3770    3.9080    1.5000 C   0  0  0  0  0  0  0  0  0  0  0  0
    1.9890    3.9880    1.6670 C   0  0  0  0  0  0  0  0  0  0  0  0
    1.1570    3.0300    1.0760 C   0  0  0  0  0  0  0  0  0  0  0  0
   -0.2500    2.8790    1.0870 N   0  0  0  0  0  0  0  0  0  0  0  0
   -0.5900    1.7340    0.3280 C   0  0  0  0  0  0  0  0  0  0  0  0
   -1.8170    1.1350    0.0150 C   0  0  0  0  0  0  0  0  0  0  0  0
   -1.8610    0.0300   -0.7400 N   0  0  0  0  0  0  0  0  0  0  0  0
   -0.7500   -0.5430   -1.2230 C   0  0  0  0  0  0  0  0  0  0  0  0
   -0.8490   -1.6980   -2.0080 N   0  0  0  0  0  0  0  0  0  0  0  0
   -0.8830   -2.7680   -1.4900 C   0  0  0  0  0  0  0  0  0  0  0  0
   -0.9280   -4.2080   -0.7930 S   0  0  0  0  0  0  0  0  0  0  0  0
    0.5100    0.0030   -0.9500 C   0  0  0  0  0  0  0  0  0  0  0  0
    1.7620   -0.6420   -1.4940 C   0  0  0  0  0  0  0  0  0  0  0  0
    2.2470   -1.6070   -0.5570 O   0  0  0  0  0  0  0  0  0  0  0  0
    3.4360   -2.2530   -1.0200 C   0  0  0  0  0  0  0  0  0  0  0  0
    0.5880    1.1580   -0.1630 C   0  0  0  0  0  0  0  0  0  0  0  0
    1.7120    1.9920    0.3190 C   0  0  0  0  0  0  0  0  0  0  0  0
    3.1000    1.9120    0.1520 C   0  0  0  0  0  0  0  0  0  0  0  0
    7.3490    2.1460   -2.8340 H   0  0  0  0  0  0  0  0  0  0  0  0
    8.8130    1.5480   -2.0240 H   0  0  0  0  0  0  0  0  0  0  0  0
    7.3490    0.5430   -2.0680 H   0  0  0  0  0  0  0  0  0  0  0  0
    7.6330    3.2050   -0.6160 H   0  0  0  0  0  0  0  0  0  0  0  0
    7.6330    1.6020    0.1500 H   0  0  0  0  0  0  0  0  0  0  0  0
    5.3530    1.1870   -0.7190 H   0  0  0  0  0  0  0  0  0  0  0  0
    5.3530    2.7900   -1.4850 H   0  0  0  0  0  0  0  0  0  0  0  0
    4.0190    4.6470    1.9560 H   0  0  0  0  0  0  0  0  0  0  0  0
    1.5610    4.7890    2.2520 H   0  0  0  0  0  0  0  0  0  0  0  0
   -0.9040    3.4880    1.5580 H   0  0  0  0  0  0  0  0  0  0  0  0
   -2.7340    1.5680    0.3870 H   0  0  0  0  0  0  0  0  0  0  0  0
    2.5220    0.1200   -1.6560 H   0  0  0  0  0  0  0  0  0  0  0  0
    1.5360   -1.1340   -2.4380 H   0  0  0  0  0  0  0  0  0  0  0  0
    4.2150   -1.5100   -1.1770 H   0  0  0  0  0  0  0  0  0  0  0  0
    3.7680   -2.9770   -0.2790 H   0  0  0  0  0  0  0  0  0  0  0  0
    3.2290   -2.7640   -1.9580 H   0  0  0  0  0  0  0  0  0  0  0  0
    3.5280    1.1110   -0.4330 H   0  0  0  0  0  0  0  0  0  0  0  0
  1 24  1  0  0  0  0
  1 25  1  0  0  0  0
  1 26  1  0  0  0  0
  1  2  1  0  0  0  0
  2 27  1  0  0  0  0
  2 28  1  0  0  0  0
  2  3  1  0  0  0  0
  3 29  1  0  0  0  0
  3 30  1  0  0  0  0
  3  4  1  0  0  0  0
  4  5  1  0  0  0  0
  5  6  2  0  0  0  0
  6 31  1  0  0  0  0
  6  7  1  0  0  0  0
  7 32  1  0  0  0  0
  7  8  2  0  0  0  0
  8  9  1  0  0  0  0
  9 33  1  0  0  0  0
  9 10  1  0  0  0  0
 10 11  2  0  0  0  0
 11 34  1  0  0  0  0
 11 12  1  0  0  0  0
 12 13  2  0  0  0  0
 13 14  1  0  0  0  0
 14 15  2  0  0  0  0
 15 16  2  0  0  0  0
 13 17  1  0  0  0  0
 17 18  1  0  0  0  0
 18 35  1  0  0  0  0
 18 36  1  0  0  0  0
 18 19  1  0  0  0  0
 19 20  1  0  0  0  0
 20 37  1  0  0  0  0
 20 38  1  0  0  0  0
 20 39  1  0  0  0  0
 17 21  2  0  0  0  0
 21 10  1  0  0  0  0
 21 22  1  0  0  0  0
 22  8  1  0  0  0  0
 22 23  2  0  0  0  0
 23  5  1  0  0  0  0
 23 40  1  0  0  0  0
M  END
>  <LOGBIO>
7.6100

>  <PRED_LOGBIO>
7.5500

>  <XV_RES>
0.2640

>  <WHL_TMPL>
2

>  <ANCH>
5-4;11-12

$$$$
ROW70
  -MTS-   01071502093D 0   0.00000     0.00000     0

 33 35  0  0  0  0  0  0  0  0999 V2000
   -6.6140    1.2830   -0.3250 C   0  0  0  0  0  0  0  0  0  0  0  0
   -5.3930    1.9300    0.3240 C   0  0  0  0  0  0  0  0  0  0  0  0
   -4.2060    1.4510   -0.3120 O   0  0  0  0  0  0  0  0  0  0  0  0
   -3.0000    1.9230    0.1380 C   0  0  0  0  0  0  0  0  0  0  0  0
   -1.8620    1.5010   -0.4300 C   0  0  0  0  0  0  0  0  0  0  0  0
   -1.8750    0.5270   -1.5440 C   0  0  0  0  0  0  0  0  0  0  0  0
   -2.8360    0.4020   -2.3020 O   0  0  0  0  0  0  0  0  0  0  0  0
   -0.6200   -0.3010   -1.6800 C   0  0  0  0  0  0  0  0  0  0  0  0
    0.6540    0.5600   -1.6050 C   0  0  0  0  0  0  0  0  0  0  0  0
    0.6270    1.5490   -0.5180 N   0  0  0  0  0  0  0  0  0  0  0  0
   -0.5460    1.9920    0.0350 C   0  0  0  0  0  0  0  0  0  0  0  0
   -0.2930    2.8720    0.9860 N   0  0  0  0  0  0  0  0  0  0  0  0
    1.0920    3.0460    1.0980 C   0  0  0  0  0  0  0  0  0  0  0  0
    1.8900    3.8430    1.9280 C   0  0  0  0  0  0  0  0  0  0  0  0
    3.2840    3.8030    1.8050 C   0  0  0  0  0  0  0  0  0  0  0  0
    3.8800    2.9670    0.8530 C   0  0  0  0  0  0  0  0  0  0  0  0
    3.0810    2.1700    0.0240 C   0  0  0  0  0  0  0  0  0  0  0  0
    1.6870    2.2100    0.1470 C   0  0  0  0  0  0  0  0  0  0  0  0
   -2.9590    2.8250    1.1680 O   0  0  0  0  0  0  0  0  0  0  0  0
   -6.5530    0.2030   -0.2150 H   0  0  0  0  0  0  0  0  0  0  0  0
   -7.5170    1.6470    0.1590 H   0  0  0  0  0  0  0  0  0  0  0  0
   -6.6400    1.5390   -1.3820 H   0  0  0  0  0  0  0  0  0  0  0  0
   -5.3670    1.6740    1.3810 H   0  0  0  0  0  0  0  0  0  0  0  0
   -5.4540    3.0100    0.2140 H   0  0  0  0  0  0  0  0  0  0  0  0
   -0.6420   -0.7240   -2.6820 H   0  0  0  0  0  0  0  0  0  0  0  0
   -0.5910   -1.0170   -0.8610 H   0  0  0  0  0  0  0  0  0  0  0  0
    0.6820    1.1330   -2.5300 H   0  0  0  0  0  0  0  0  0  0  0  0
    1.4970   -0.1090   -1.4430 H   0  0  0  0  0  0  0  0  0  0  0  0
    1.4300    4.4880    2.6620 H   0  0  0  0  0  0  0  0  0  0  0  0
    3.9000    4.4180    2.4450 H   0  0  0  0  0  0  0  0  0  0  0  0
    4.9550    2.9370    0.7590 H   0  0  0  0  0  0  0  0  0  0  0  0
    3.5410    1.5250   -0.7100 H   0  0  0  0  0  0  0  0  0  0  0  0
   -3.8530    3.0380    1.4790 H   0  0  0  0  0  0  0  0  0  0  0  0
  1 20  1  0  0  0  0
  1 21  1  0  0  0  0
  1 22  1  0  0  0  0
  1  2  1  0  0  0  0
  2 23  1  0  0  0  0
  2 24  1  0  0  0  0
  2  3  1  0  0  0  0
  3  4  1  0  0  0  0
  4  5  2  0  0  0  0
  5  6  1  0  0  0  0
  6  7  2  0  0  0  0
  6  8  1  0  0  0  0
  8 25  1  0  0  0  0
  8 26  1  0  0  0  0
  8  9  1  0  0  0  0
  9 27  1  0  0  0  0
  9 28  1  0  0  0  0
  9 10  1  0  0  0  0
 10 11  1  0  0  0  0
 11  5  1  0  0  0  0
 11 12  2  0  0  0  0
 12 13  1  0  0  0  0
 13 14  2  0  0  0  0
 14 29  1  0  0  0  0
 14 15  1  0  0  0  0
 15 30  1  0  0  0  0
 15 16  2  0  0  0  0
 16 31  1  0  0  0  0
 16 17  1  0  0  0  0
 17 32  1  0  0  0  0
 17 18  2  0  0  0  0
 18 10  1  0  0  0  0
 18 13  1  0  0  0  0
  4 19  1  0  0  0  0
 19 33  1  0  0  0  0
M  END
>  <LOGBIO>
6.1700

>  <PRED_LOGBIO>
6.2800

>  <XV_RES>
-0.1050

>  <WHL_TMPL>
2

>  <ANCH>
14-15;21-20

$$$$
ROW71
  -MTS-   01071502093D 0   0.00000     0.00000     0

 37 41  0  0  0  0  0  0  0  0999 V2000
    2.1860    3.4970   -0.2460 C   0  0  0  0  0  0  0  0  0  0  0  0
    1.6090    2.2010    0.1410 N   0  0  0  0  0  0  0  0  0  0  0  0
    1.9900    1.4320    1.2660 C   0  0  0  0  0  0  0  0  0  0  0  0
    2.9490    1.6580    2.2600 C   0  0  0  0  0  0  0  0  0  0  0  0
    3.1310    0.7190    3.2830 C   0  0  0  0  0  0  0  0  0  0  0  0
    2.3550   -0.4460    3.3110 C   0  0  0  0  0  0  0  0  0  0  0  0
    1.3960   -0.6710    2.3160 C   0  0  0  0  0  0  0  0  0  0  0  0
    1.2130    0.2670    1.2940 C   0  0  0  0  0  0  0  0  0  0  0  0
    0.3070    0.3220    0.1250 C   0  0  0  0  0  0  0  0  0  0  0  0
    0.5810    1.5170   -0.5500 C   0  0  0  0  0  0  0  0  0  0  0  0
   -0.1460    1.8200   -1.7070 C   0  0  0  0  0  0  0  0  0  0  0  0
   -1.0880    0.9820   -2.1610 N   0  0  0  0  0  0  0  0  0  0  0  0
   -1.3760   -0.1700   -1.5400 C   0  0  0  0  0  0  0  0  0  0  0  0
   -2.3460   -1.2530   -1.8200 C   0  0  0  0  0  0  0  0  0  0  0  0
   -3.2950   -1.4450   -2.8310 C   0  0  0  0  0  0  0  0  0  0  0  0
   -4.0890   -2.5970   -2.8350 C   0  0  0  0  0  0  0  0  0  0  0  0
   -3.9350   -3.5580   -1.8290 C   0  0  0  0  0  0  0  0  0  0  0  0
   -2.9860   -3.3660   -0.8170 C   0  0  0  0  0  0  0  0  0  0  0  0
   -2.1910   -2.2130   -0.8130 C   0  0  0  0  0  0  0  0  0  0  0  0
   -1.1770   -1.7780    0.0730 N   0  0  0  0  0  0  0  0  0  0  0  0
   -0.7120   -2.5030    1.2640 C   0  0  0  0  0  0  0  0  0  0  0  0
   -0.6850   -0.5310   -0.3770 C   0  0  0  0  0  0  0  0  0  0  0  0
    3.2240    3.5420    0.0760 H   0  0  0  0  0  0  0  0  0  0  0  0
    1.6240    4.2990    0.2280 H   0  0  0  0  0  0  0  0  0  0  0  0
    2.1360    3.6080   -1.3270 H   0  0  0  0  0  0  0  0  0  0  0  0
    3.5480    2.5560    2.2390 H   0  0  0  0  0  0  0  0  0  0  0  0
    3.8710    0.8930    4.0500 H   0  0  0  0  0  0  0  0  0  0  0  0
    2.4950   -1.1700    4.1000 H   0  0  0  0  0  0  0  0  0  0  0  0
    0.7960   -1.5700    2.3380 H   0  0  0  0  0  0  0  0  0  0  0  0
    0.0540    2.7390   -2.2400 H   0  0  0  0  0  0  0  0  0  0  0  0
   -3.4140   -0.7040   -3.6070 H   0  0  0  0  0  0  0  0  0  0  0  0
   -4.8220   -2.7460   -3.6150 H   0  0  0  0  0  0  0  0  0  0  0  0
   -4.5480   -4.4470   -1.8320 H   0  0  0  0  0  0  0  0  0  0  0  0
   -2.8670   -4.1070   -0.0410 H   0  0  0  0  0  0  0  0  0  0  0  0
   -1.4080   -3.3070    1.4950 H   0  0  0  0  0  0  0  0  0  0  0  0
   -0.6570   -1.8180    2.1070 H   0  0  0  0  0  0  0  0  0  0  0  0
    0.2740   -2.9220    1.0720 H   0  0  0  0  0  0  0  0  0  0  0  0
  1 23  1  0  0  0  0
  1 24  1  0  0  0  0
  1 25  1  0  0  0  0
  1  2  1  0  0  0  0
  2  3  1  0  0  0  0
  3  4  2  0  0  0  0
  4 26  1  0  0  0  0
  4  5  1  0  0  0  0
  5 27  1  0  0  0  0
  5  6  2  0  0  0  0
  6 28  1  0  0  0  0
  6  7  1  0  0  0  0
  7 29  1  0  0  0  0
  7  8  2  0  0  0  0
  8  3  1  0  0  0  0
  8  9  1  0  0  0  0
  9 10  2  0  0  0  0
 10  2  1  0  0  0  0
 10 11  1  0  0  0  0
 11 30  1  0  0  0  0
 11 12  2  0  0  0  0
 12 13  1  0  0  0  0
 13 14  1  0  0  0  0
 14 15  2  0  0  0  0
 15 31  1  0  0  0  0
 15 16  1  0  0  0  0
 16 32  1  0  0  0  0
 16 17  2  0  0  0  0
 17 33  1  0  0  0  0
 17 18  1  0  0  0  0
 18 34  1  0  0  0  0
 18 19  2  0  0  0  0
 19 14  1  0  0  0  0
 19 20  1  0  0  0  0
 20 21  1  0  0  0  0
 21 35  1  0  0  0  0
 21 36  1  0  0  0  0
 21 37  1  0  0  0  0
 20 22  1  0  0  0  0
 22  9  1  0  0  0  0
 22 13  2  0  0  0  0
M  END
>  <LOGBIO>
5.7200

>  <PRED_LOGBIO>
5.9200

>  <XV_RES>
-0.3210

>  <WHL_TMPL>
2

>  <ANCH>
1-30;5-17

$$$$
ROW72
  -MTS-   01071502093D 0   0.00000     0.00000     0

 50 53  0  0  0  0  0  0  0  0999 V2000
   -5.0420    2.9200   -1.6320 C   0  0  0  0  0  0  0  0  0  0  0  0
   -4.2870    1.6460   -1.2650 C   0  0  0  0  0  0  0  0  0  0  0  0
   -2.8800    1.8980   -1.3040 O   0  0  0  0  0  0  0  0  0  0  0  0
   -2.0450    0.8800   -1.0050 C   0  0  0  0  0  0  0  0  0  0  0  0
   -2.4890   -0.1930   -0.7200 O   0  0  0  0  0  0  0  0  0  0  0  0
   -0.5800    1.0910   -1.0320 C   0  0  0  0  0  0  0  0  0  0  0  0
   -0.0490    1.9600   -1.9480 N   0  0  0  0  0  0  0  0  0  0  0  0
    1.2990    2.1960   -2.0210 C   0  0  0  0  0  0  0  0  0  0  0  0
    2.1680    1.5900   -1.2010 C   0  0  0  0  0  0  0  0  0  0  0  0
    3.5580    1.6290   -1.0420 N   0  0  0  0  0  0  0  0  0  0  0  0
    3.9220    0.8210   -0.0640 C   0  0  0  0  0  0  0  0  0  0  0  0
    5.2300    0.4680    0.5320 C   0  0  0  0  0  0  0  0  0  0  0  0
    5.3090   -0.4070    1.5440 C   0  0  0  0  0  0  0  0  0  0  0  0
    4.0970   -1.0480    2.1010 C   0  0  0  0  0  0  0  0  0  0  0  0
    4.2230   -1.9370    3.1360 O   0  0  0  0  0  0  0  0  0  0  0  0
    4.4050   -3.3190    2.8160 C   0  0  0  0  0  0  0  0  0  0  0  0
    4.5200   -4.1190    4.0910 C   0  0  0  0  0  0  0  0  0  0  0  0
    5.7750   -4.3300    4.6750 C   0  0  0  0  0  0  0  0  0  0  0  0
    5.8820   -5.0720    5.8570 C   0  0  0  0  0  0  0  0  0  0  0  0
    4.7340   -5.6040    6.4560 C   0  0  0  0  0  0  0  0  0  0  0  0
    3.4790   -5.3930    5.8720 C   0  0  0  0  0  0  0  0  0  0  0  0
    3.3720   -4.6510    4.6900 C   0  0  0  0  0  0  0  0  0  0  0  0
    2.8800   -0.7760    1.6110 C   0  0  0  0  0  0  0  0  0  0  0  0
    2.7110    0.1790    0.4940 C   0  0  0  0  0  0  0  0  0  0  0  0
    1.6540    0.6400   -0.1890 C   0  0  0  0  0  0  0  0  0  0  0  0
    0.1900    0.4270   -0.1600 C   0  0  0  0  0  0  0  0  0  0  0  0
   -0.4260   -0.5240    0.8380 C   0  0  0  0  0  0  0  0  0  0  0  0
   -0.4960   -1.9220    0.2320 C   0  0  0  0  0  0  0  0  0  0  0  0
   -6.1140    2.7440   -1.5810 H   0  0  0  0  0  0  0  0  0  0  0  0
   -4.8090    3.6530   -0.8630 H   0  0  0  0  0  0  0  0  0  0  0  0
   -4.6970    3.2080   -2.6230 H   0  0  0  0  0  0  0  0  0  0  0  0
   -4.4980    0.9200   -2.0470 H   0  0  0  0  0  0  0  0  0  0  0  0
   -4.5760    1.3580   -0.2560 H   0  0  0  0  0  0  0  0  0  0  0  0
   -0.6670    2.4390   -2.5870 H   0  0  0  0  0  0  0  0  0  0  0  0
    1.6710    2.8900   -2.7610 H   0  0  0  0  0  0  0  0  0  0  0  0
    6.1320    0.9200    0.1460 H   0  0  0  0  0  0  0  0  0  0  0  0
    6.2760   -0.6480    1.9610 H   0  0  0  0  0  0  0  0  0  0  0  0
    5.3140   -3.4380    2.2300 H   0  0  0  0  0  0  0  0  0  0  0  0
    3.5530   -3.6730    2.2410 H   0  0  0  0  0  0  0  0  0  0  0  0
    6.6610   -3.9200    4.2130 H   0  0  0  0  0  0  0  0  0  0  0  0
    6.8500   -5.2350    6.3070 H   0  0  0  0  0  0  0  0  0  0  0  0
    4.8160   -6.1770    7.3680 H   0  0  0  0  0  0  0  0  0  0  0  0
    2.5930   -5.8030    6.3340 H   0  0  0  0  0  0  0  0  0  0  0  0
    2.4040   -4.4880    4.2400 H   0  0  0  0  0  0  0  0  0  0  0  0
    2.0130   -1.2590    2.0370 H   0  0  0  0  0  0  0  0  0  0  0  0
   -1.4300   -0.1870    1.0890 H   0  0  0  0  0  0  0  0  0  0  0  0
    0.1830   -0.5490    1.7390 H   0  0  0  0  0  0  0  0  0  0  0  0
   -1.1050   -1.8970   -0.6690 H   0  0  0  0  0  0  0  0  0  0  0  0
   -0.9400   -2.6080    0.9510 H   0  0  0  0  0  0  0  0  0  0  0  0
    0.5080   -2.2600   -0.0180 H   0  0  0  0  0  0  0  0  0  0  0  0
  1 29  1  0  0  0  0
  1 30  1  0  0  0  0
  1 31  1  0  0  0  0
  1  2  1  0  0  0  0
  2 32  1  0  0  0  0
  2 33  1  0  0  0  0
  2  3  1  0  0  0  0
  3  4  1  0  0  0  0
  4  5  2  0  0  0  0
  4  6  1  0  0  0  0
  6  7  1  0  0  0  0
  7 34  1  0  0  0  0
  7  8  1  0  0  0  0
  8 35  1  0  0  0  0
  8  9  2  0  0  0  0
  9 10  1  0  0  0  0
 10 11  2  0  0  0  0
 11 12  1  0  0  0  0
 12 36  1  0  0  0  0
 12 13  2  0  0  0  0
 13 37  1  0  0  0  0
 13 14  1  0  0  0  0
 14 15  1  0  0  0  0
 15 16  1  0  0  0  0
 16 38  1  0  0  0  0
 16 39  1  0  0  0  0
 16 17  1  0  0  0  0
 17 18  2  0  0  0  0
 18 40  1  0  0  0  0
 18 19  1  0  0  0  0
 19 41  1  0  0  0  0
 19 20  2  0  0  0  0
 20 42  1  0  0  0  0
 20 21  1  0  0  0  0
 21 43  1  0  0  0  0
 21 22  2  0  0  0  0
 22 17  1  0  0  0  0
 22 44  1  0  0  0  0
 14 23  2  0  0  0  0
 23 45  1  0  0  0  0
 23 24  1  0  0  0  0
 24 11  1  0  0  0  0
 24 25  2  0  0  0  0
 25  9  1  0  0  0  0
 25 26  1  0  0  0  0
 26  6  2  0  0  0  0
 26 27  1  0  0  0  0
 27 46  1  0  0  0  0
 27 47  1  0  0  0  0
 27 28  1  0  0  0  0
 28 48  1  0  0  0  0
 28 49  1  0  0  0  0
 28 50  1  0  0  0  0
M  END
>  <LOGBIO>
7.6600

>  <PRED_LOGBIO>
8.0000

>  <XV_RES>
-0.4570

>  <WHL_TMPL>
1

>  <ANCH>
23-24;11-9

$$$$
ROW73
  -MTS-   01071502093D 0   0.00000     0.00000     0

 37 40  0  0  0  0  0  0  0  0999 V2000
    0.5730    5.1200    1.2410 N   0  0  0  0  0  0  0  0  0  0  0  0
    0.5920    3.7850    0.8140 C   0  0  0  0  0  0  0  0  0  0  0  0
    1.7450    3.1030    0.8350 N   0  0  0  0  0  0  0  0  0  0  0  0
    1.7960    1.8250    0.4330 C   0  0  0  0  0  0  0  0  0  0  0  0
    0.6270    1.1990   -0.0140 C   0  0  0  0  0  0  0  0  0  0  0  0
    0.7850   -0.2400   -0.4450 C   0  0  0  0  0  0  0  0  0  0  0  0
   -0.2550   -1.1950   -0.0370 N   0  3  0  0  0  0  0  0  0  0  0  0
   -1.5620   -1.0390   -0.0420 C   0  0  0  0  0  0  0  0  0  0  0  0
   -2.3500   -2.2110    0.4030 C   0  0  0  0  0  0  0  0  0  0  0  0
   -2.2470   -3.4260   -0.2860 C   0  0  0  0  0  0  0  0  0  0  0  0
   -2.9910   -4.5340    0.1340 C   0  0  0  0  0  0  0  0  0  0  0  0
   -3.8390   -4.4280    1.2430 C   0  0  0  0  0  0  0  0  0  0  0  0
   -3.9410   -3.2140    1.9320 C   0  0  0  0  0  0  0  0  0  0  0  0
   -3.1970   -2.1050    1.5120 C   0  0  0  0  0  0  0  0  0  0  0  0
   -3.2960   -0.9340    2.1760 F   0  0  0  0  0  0  0  0  0  0  0  0
   -2.3500    0.1510   -0.4330 C   0  0  0  0  0  0  0  0  0  0  0  0
   -3.6550   -0.1510   -0.8380 C   0  0  0  0  0  0  0  0  0  0  0  0
   -4.5110    0.8720   -1.2630 C   0  0  0  0  0  0  0  0  0  0  0  0
   -5.7990    0.1330   -1.7040 Cl  0  0  0  0  0  0  0  0  0  0  0  0
   -4.0610    2.1980   -1.2820 C   0  0  0  0  0  0  0  0  0  0  0  0
   -2.7560    2.5000   -0.8770 C   0  0  0  0  0  0  0  0  0  0  0  0
   -1.9000    1.4770   -0.4520 C   0  0  0  0  0  0  0  0  0  0  0  0
   -0.5610    1.9390   -0.0230 C   0  0  0  0  0  0  0  0  0  0  0  0
   -0.5440    3.2130    0.3920 N   0  0  0  0  0  0  0  0  0  0  0  0
    0.1730   -2.3480    0.3850 O   0  5  0  0  0  0  0  0  0  0  0  0
    0.7370    5.8650    0.5780 H   0  0  0  0  0  0  0  0  0  0  0  0
    0.3960    5.3380    2.2110 H   0  0  0  0  0  0  0  0  0  0  0  0
    2.7310    1.2850    0.4540 H   0  0  0  0  0  0  0  0  0  0  0  0
    1.6910   -0.5840    0.0490 H   0  0  0  0  0  0  0  0  0  0  0  0
    0.8350   -0.2480   -1.5310 H   0  0  0  0  0  0  0  0  0  0  0  0
   -1.5930   -3.5070   -1.1420 H   0  0  0  0  0  0  0  0  0  0  0  0
   -2.9120   -5.4710   -0.3980 H   0  0  0  0  0  0  0  0  0  0  0  0
   -4.4130   -5.2830    1.5680 H   0  0  0  0  0  0  0  0  0  0  0  0
   -4.5950   -3.1320    2.7880 H   0  0  0  0  0  0  0  0  0  0  0  0
   -4.0020   -1.1740   -0.8230 H   0  0  0  0  0  0  0  0  0  0  0  0
   -4.7220    2.9870   -1.6100 H   0  0  0  0  0  0  0  0  0  0  0  0
   -2.4090    3.5230   -0.8920 H   0  0  0  0  0  0  0  0  0  0  0  0
  1 26  1  0  0  0  0
  1 27  1  0  0  0  0
  1  2  1  0  0  0  0
  2  3  2  0  0  0  0
  3  4  1  0  0  0  0
  4 28  1  0  0  0  0
  4  5  2  0  0  0  0
  5  6  1  0  0  0  0
  6 29  1  0  0  0  0
  6 30  1  0  0  0  0
  6  7  1  0  0  0  0
  7  8  2  0  0  0  0
  8  9  1  0  0  0  0
  9 10  2  0  0  0  0
 10 31  1  0  0  0  0
 10 11  1  0  0  0  0
 11 32  1  0  0  0  0
 11 12  2  0  0  0  0
 12 33  1  0  0  0  0
 12 13  1  0  0  0  0
 13 34  1  0  0  0  0
 13 14  2  0  0  0  0
 14  9  1  0  0  0  0
 14 15  1  0  0  0  0
  8 16  1  0  0  0  0
 16 17  2  0  0  0  0
 17 35  1  0  0  0  0
 17 18  1  0  0  0  0
 18 19  1  0  0  0  0
 18 20  2  0  0  0  0
 20 36  1  0  0  0  0
 20 21  1  0  0  0  0
 21 37  1  0  0  0  0
 21 22  2  0  0  0  0
 22 16  1  0  0  0  0
 22 23  1  0  0  0  0
 23  5  1  0  0  0  0
 23 24  2  0  0  0  0
 24  2  1  0  0  0  0
  7 25  1  0  0  0  0
M  CHG  2   7   1  25  -1
M  END
>  <LOGBIO>
7.4200

>  <PRED_LOGBIO>
7.8400

>  <XV_RES>
-0.5860

>  <WHL_TMPL>
2

>  <ANCH>
15-16;35-34

$$$$
ROW74
  -MTS-   01071502093D 0   0.00000     0.00000     0

 41 43  0  0  0  0  0  0  0  0999 V2000
   -6.7200    0.7850   -1.5990 C   0  0  0  0  0  0  0  0  0  0  0  0
   -5.5310    0.0700   -1.9440 O   0  0  0  0  0  0  0  0  0  0  0  0
   -4.3380    0.5320   -1.4540 C   0  0  0  0  0  0  0  0  0  0  0  0
   -3.5950    1.4660   -2.1860 C   0  0  0  0  0  0  0  0  0  0  0  0
   -2.3760    1.9380   -1.6850 C   0  0  0  0  0  0  0  0  0  0  0  0
   -1.9000    1.4770   -0.4520 C   0  0  0  0  0  0  0  0  0  0  0  0
   -2.6430    0.5440    0.2800 C   0  0  0  0  0  0  0  0  0  0  0  0
   -3.8620    0.0710   -0.2210 C   0  0  0  0  0  0  0  0  0  0  0  0
   -0.5460    1.9920    0.0350 C   0  0  0  0  0  0  0  0  0  0  0  0
   -0.2930    2.8720    0.9860 N   0  0  0  0  0  0  0  0  0  0  0  0
    1.0910    3.0470    1.1000 C   0  0  0  0  0  0  0  0  0  0  0  0
    1.9090    3.8350    1.9190 C   0  0  0  0  0  0  0  0  0  0  0  0
    3.2980    3.7640    1.7620 C   0  0  0  0  0  0  0  0  0  0  0  0
    3.8280    2.9070    0.7910 C   0  0  0  0  0  0  0  0  0  0  0  0
    3.0200    2.1640    0.0210 N   0  0  0  0  0  0  0  0  0  0  0  0
    1.6870    2.2110    0.1480 C   0  0  0  0  0  0  0  0  0  0  0  0
    0.6270    1.5500   -0.5180 N   0  0  0  0  0  0  0  0  0  0  0  0
    0.8060    0.5360   -1.6390 C   0  0  0  0  0  0  0  0  0  0  0  0
    0.9250   -0.8500   -1.0510 C   0  0  0  0  0  0  0  0  0  0  0  0
    0.8590   -1.0090    0.1670 O   0  0  0  0  0  0  0  0  0  0  0  0
    1.1020   -1.8990   -1.8500 N   0  0  0  0  0  0  0  0  0  0  0  0
    1.2180   -3.2480   -1.2770 C   0  0  0  0  0  0  0  0  0  0  0  0
    1.1810   -1.7090   -3.3050 C   0  0  0  0  0  0  0  0  0  0  0  0
   -6.6450    1.8090   -1.9580 H   0  0  0  0  0  0  0  0  0  0  0  0
   -7.5800    0.3020   -2.0590 H   0  0  0  0  0  0  0  0  0  0  0  0
   -6.8410    0.7870   -0.5180 H   0  0  0  0  0  0  0  0  0  0  0  0
   -3.9620    1.8220   -3.1380 H   0  0  0  0  0  0  0  0  0  0  0  0
   -1.8020    2.6580   -2.2500 H   0  0  0  0  0  0  0  0  0  0  0  0
   -2.2760    0.1880    1.2320 H   0  0  0  0  0  0  0  0  0  0  0  0
   -4.4360   -0.6490    0.3440 H   0  0  0  0  0  0  0  0  0  0  0  0
    1.4740    4.4880    2.6600 H   0  0  0  0  0  0  0  0  0  0  0  0
    3.9510    4.3620    2.3810 H   0  0  0  0  0  0  0  0  0  0  0  0
    4.8980    2.8430    0.6600 H   0  0  0  0  0  0  0  0  0  0  0  0
    1.7590    0.7580   -2.1140 H   0  0  0  0  0  0  0  0  0  0  0  0
   -0.0730    0.5690   -2.2790 H   0  0  0  0  0  0  0  0  0  0  0  0
    0.2280   -3.6630   -1.1010 H   0  0  0  0  0  0  0  0  0  0  0  0
    1.6870   -3.1340   -0.3020 H   0  0  0  0  0  0  0  0  0  0  0  0
    1.8120   -3.8380   -1.9720 H   0  0  0  0  0  0  0  0  0  0  0  0
    0.1800   -1.6540   -3.7270 H   0  0  0  0  0  0  0  0  0  0  0  0
    1.6430   -2.6060   -3.7120 H   0  0  0  0  0  0  0  0  0  0  0  0
    1.7680   -0.8090   -3.4760 H   0  0  0  0  0  0  0  0  0  0  0  0
  1 24  1  0  0  0  0
  1 25  1  0  0  0  0
  1 26  1  0  0  0  0
  1  2  1  0  0  0  0
  2  3  1  0  0  0  0
  3  4  2  0  0  0  0
  4 27  1  0  0  0  0
  4  5  1  0  0  0  0
  5 28  1  0  0  0  0
  5  6  2  0  0  0  0
  6  7  1  0  0  0  0
  7 29  1  0  0  0  0
  7  8  2  0  0  0  0
  8  3  1  0  0  0  0
  8 30  1  0  0  0  0
  6  9  1  0  0  0  0
  9 10  2  0  0  0  0
 10 11  1  0  0  0  0
 11 12  2  0  0  0  0
 12 31  1  0  0  0  0
 12 13  1  0  0  0  0
 13 32  1  0  0  0  0
 13 14  2  0  0  0  0
 14 33  1  0  0  0  0
 14 15  1  0  0  0  0
 15 16  2  0  0  0  0
 16 11  1  0  0  0  0
 16 17  1  0  0  0  0
 17  9  1  0  0  0  0
 17 18  1  0  0  0  0
 18 34  1  0  0  0  0
 18 35  1  0  0  0  0
 18 19  1  0  0  0  0
 19 20  2  0  0  0  0
 19 21  1  0  0  0  0
 21 22  1  0  0  0  0
 22 36  1  0  0  0  0
 22 37  1  0  0  0  0
 22 38  1  0  0  0  0
 21 23  1  0  0  0  0
 23 39  1  0  0  0  0
 23 40  1  0  0  0  0
 23 41  1  0  0  0  0
M  END
>  <LOGBIO>
5.0700

>  <PRED_LOGBIO>
5.6600

>  <XV_RES>
-0.8270

>  <WHL_TMPL>
2

>  <ANCH>
14-15;17-16

$$$$
ROW75
  -MTS-   01071502093D 0   0.00000     0.00000     0

 37 40  0  0  0  0  0  0  0  0999 V2000
   -2.4890   -0.1930   -0.7200 O   0  0  0  0  0  0  0  0  0  0  0  0
   -2.0450    0.8800   -1.0050 C   0  0  0  0  0  0  0  0  0  0  0  0
   -2.8800    1.8980   -1.3040 O   0  0  0  0  0  0  0  0  0  0  0  0
   -4.2870    1.6460   -1.2650 C   0  0  0  0  0  0  0  0  0  0  0  0
   -5.0360    2.8750   -1.8130 C   0  0  0  0  0  0  0  0  0  0  0  0
   -6.5520    2.6180   -1.9000 C   0  0  0  0  0  0  0  0  0  0  0  0
   -6.8620    1.3550   -2.7250 C   0  0  0  0  0  0  0  0  0  0  0  0
   -6.1130    0.1260   -2.1770 C   0  0  0  0  0  0  0  0  0  0  0  0
   -4.5970    0.3830   -2.0900 C   0  0  0  0  0  0  0  0  0  0  0  0
   -0.5800    1.0910   -1.0320 C   0  0  0  0  0  0  0  0  0  0  0  0
    0.3250    0.4550   -0.2770 C   0  0  0  0  0  0  0  0  0  0  0  0
    1.5650    0.9370   -0.6050 N   0  0  0  0  0  0  0  0  0  0  0  0
    2.8940    0.6900   -0.1890 C   0  0  0  0  0  0  0  0  0  0  0  0
    3.2270   -0.2470    0.7970 C   0  0  0  0  0  0  0  0  0  0  0  0
    4.5670   -0.4370    1.1580 C   0  0  0  0  0  0  0  0  0  0  0  0
    5.5730    0.3100    0.5330 C   0  0  0  0  0  0  0  0  0  0  0  0
    5.2390    1.2470   -0.4520 C   0  0  0  0  0  0  0  0  0  0  0  0
    3.9000    1.4370   -0.8130 C   0  0  0  0  0  0  0  0  0  0  0  0
    3.0270    2.4650   -1.9590 S   0  0  0  0  0  0  0  0  0  0  0  0
    1.3980    1.8850   -1.5810 C   0  0  0  0  0  0  0  0  0  0  0  0
    0.1110    1.9910   -1.8510 N   0  0  0  0  0  0  0  0  0  0  0  0
   -4.5830    1.4790   -0.2310 H   0  0  0  0  0  0  0  0  0  0  0  0
   -4.6540    3.1210   -2.8010 H   0  0  0  0  0  0  0  0  0  0  0  0
   -4.8510    3.7300   -1.1670 H   0  0  0  0  0  0  0  0  0  0  0  0
   -6.9590    2.5040   -0.8980 H   0  0  0  0  0  0  0  0  0  0  0  0
   -7.0400    3.4760   -2.3570 H   0  0  0  0  0  0  0  0  0  0  0  0
   -6.5770    1.5190   -3.7620 H   0  0  0  0  0  0  0  0  0  0  0  0
   -7.9330    1.1630   -2.7060 H   0  0  0  0  0  0  0  0  0  0  0  0
   -6.4950   -0.1210   -1.1890 H   0  0  0  0  0  0  0  0  0  0  0  0
   -6.2980   -0.7290   -2.8230 H   0  0  0  0  0  0  0  0  0  0  0  0
   -4.1910    0.4970   -3.0920 H   0  0  0  0  0  0  0  0  0  0  0  0
   -4.1100   -0.4760   -1.6330 H   0  0  0  0  0  0  0  0  0  0  0  0
    0.1150   -0.3050    0.4620 H   0  0  0  0  0  0  0  0  0  0  0  0
    2.4510   -0.8230    1.2790 H   0  0  0  0  0  0  0  0  0  0  0  0
    4.8240   -1.1590    1.9180 H   0  0  0  0  0  0  0  0  0  0  0  0
    6.6060    0.1640    0.8120 H   0  0  0  0  0  0  0  0  0  0  0  0
    6.0160    1.8230   -0.9340 H   0  0  0  0  0  0  0  0  0  0  0  0
  1  2  2  0  0  0  0
  2  3  1  0  0  0  0
  3  4  1  0  0  0  0
  4 22  1  0  0  0  0
  4  5  1  0  0  0  0
  5 23  1  0  0  0  0
  5 24  1  0  0  0  0
  5  6  1  0  0  0  0
  6 25  1  0  0  0  0
  6 26  1  0  0  0  0
  6  7  1  0  0  0  0
  7 27  1  0  0  0  0
  7 28  1  0  0  0  0
  7  8  1  0  0  0  0
  8 29  1  0  0  0  0
  8 30  1  0  0  0  0
  8  9  1  0  0  0  0
  9  4  1  0  0  0  0
  9 31  1  0  0  0  0
  9 32  1  0  0  0  0
  2 10  1  0  0  0  0
 10 11  2  0  0  0  0
 11 33  1  0  0  0  0
 11 12  1  0  0  0  0
 12 13  1  0  0  0  0
 13 14  2  0  0  0  0
 14 34  1  0  0  0  0
 14 15  1  0  0  0  0
 15 35  1  0  0  0  0
 15 16  2  0  0  0  0
 16 36  1  0  0  0  0
 16 17  1  0  0  0  0
 17 37  1  0  0  0  0
 17 18  2  0  0  0  0
 18 13  1  0  0  0  0
 18 19  1  0  0  0  0
 19 20  1  0  0  0  0
 20 12  1  0  0  0  0
 20 21  2  0  0  0  0
 21 10  1  0  0  0  0
M  END
>  <LOGBIO>
5.1500

>  <PRED_LOGBIO>
6.0400

>  <XV_RES>
-1.3210

>  <WHL_TMPL>
1

>  <ANCH>
24-25;2-1

$$$$
ROW76
  -MTS-   01071502093D 0   0.00000     0.00000     0

 40 41  0  0  0  0  0  0  0  0999 V2000
   -2.9960   -2.5960   -0.5790 C   0  0  0  0  0  0  0  0  0  0  0  0
   -2.2470   -1.6790    0.3840 C   0  0  0  0  0  0  0  0  0  0  0  0
   -2.0520   -0.3090   -0.2640 C   0  0  0  0  0  0  0  0  0  0  0  0
   -1.3020    0.6090    0.7000 C   0  0  0  0  0  0  0  0  0  0  0  0
   -1.1080    1.9790    0.0520 C   0  0  0  0  0  0  0  0  0  0  0  0
   -0.3870    2.8620    0.9800 N   0  0  0  0  0  0  0  0  0  0  0  0
   -0.9830    3.7350    1.9730 N   0  0  0  0  0  0  0  0  0  0  0  0
   -0.0280    4.3750    2.6210 C   0  0  0  0  0  0  0  0  0  0  0  0
    1.2820    3.9490    2.0780 C   0  0  0  0  0  0  0  0  0  0  0  0
    2.6110    4.2820    2.3680 C   0  0  0  0  0  0  0  0  0  0  0  0
    2.9090    5.2130    3.3720 N   0  0  0  0  0  0  0  0  0  0  0  0
    3.6360    3.6700    1.6370 C   0  0  0  0  0  0  0  0  0  0  0  0
    3.3030    2.7450    0.6410 C   0  0  0  0  0  0  0  0  0  0  0  0
    2.0210    2.4470    0.3870 N   0  0  0  0  0  0  0  0  0  0  0  0
    1.0170    3.0160    1.0690 C   0  0  0  0  0  0  0  0  0  0  0  0
    5.0530    3.9970    1.9140 C   0  0  0  0  0  0  0  0  0  0  0  0
    5.3500    4.6390    2.9200 O   0  0  0  0  0  0  0  0  0  0  0  0
    6.0040    3.5950    1.0760 N   0  0  0  0  0  0  0  0  0  0  0  0
    7.4110    3.9190    1.3510 C   0  0  0  0  0  0  0  0  0  0  0  0
    8.2530    3.3710    0.2920 C   0  0  0  0  0  0  0  0  0  0  0  0
    8.9450    2.9210   -0.5790 C   0  0  0  0  0  0  0  0  0  0  0  0
   -3.9670   -2.1630   -0.8110 H   0  0  0  0  0  0  0  0  0  0  0  0
   -3.1340   -3.5710   -0.1180 H   0  0  0  0  0  0  0  0  0  0  0  0
   -2.4200   -2.7060   -1.4960 H   0  0  0  0  0  0  0  0  0  0  0  0
   -2.8220   -1.5680    1.3000 H   0  0  0  0  0  0  0  0  0  0  0  0
   -1.2760   -2.1120    0.6150 H   0  0  0  0  0  0  0  0  0  0  0  0
   -1.4770   -0.4200   -1.1810 H   0  0  0  0  0  0  0  0  0  0  0  0
   -3.0230    0.1240   -0.4960 H   0  0  0  0  0  0  0  0  0  0  0  0
   -1.8780    0.7190    1.6170 H   0  0  0  0  0  0  0  0  0  0  0  0
   -0.3310    0.1760    0.9320 H   0  0  0  0  0  0  0  0  0  0  0  0
   -0.5330    1.8680   -0.8640 H   0  0  0  0  0  0  0  0  0  0  0  0
   -2.0790    2.4110   -0.1790 H   0  0  0  0  0  0  0  0  0  0  0  0
   -0.1770    5.0910    3.4150 H   0  0  0  0  0  0  0  0  0  0  0  0
    2.9830    6.1950    3.1460 H   0  0  0  0  0  0  0  0  0  0  0  0
    3.0510    4.9030    4.3230 H   0  0  0  0  0  0  0  0  0  0  0  0
    4.0860    2.2670    0.0710 H   0  0  0  0  0  0  0  0  0  0  0  0
    5.7600    3.0670    0.2500 H   0  0  0  0  0  0  0  0  0  0  0  0
    7.5340    4.9990    1.3890 H   0  0  0  0  0  0  0  0  0  0  0  0
    7.7030    3.4870    2.3060 H   0  0  0  0  0  0  0  0  0  0  0  0
    9.5560    2.5230   -1.3490 H   0  0  0  0  0  0  0  0  0  0  0  0
  1 22  1  0  0  0  0
  1 23  1  0  0  0  0
  1 24  1  0  0  0  0
  1  2  1  0  0  0  0
  2 25  1  0  0  0  0
  2 26  1  0  0  0  0
  2  3  1  0  0  0  0
  3 27  1  0  0  0  0
  3 28  1  0  0  0  0
  3  4  1  0  0  0  0
  4 29  1  0  0  0  0
  4 30  1  0  0  0  0
  4  5  1  0  0  0  0
  5 31  1  0  0  0  0
  5 32  1  0  0  0  0
  5  6  1  0  0  0  0
  6  7  1  0  0  0  0
  7  8  2  0  0  0  0
  8 33  1  0  0  0  0
  8  9  1  0  0  0  0
  9 10  2  0  0  0  0
 10 11  1  0  0  0  0
 11 34  1  0  0  0  0
 11 35  1  0  0  0  0
 10 12  1  0  0  0  0
 12 13  2  0  0  0  0
 13 36  1  0  0  0  0
 13 14  1  0  0  0  0
 14 15  2  0  0  0  0
 15  6  1  0  0  0  0
 15  9  1  0  0  0  0
 12 16  1  0  0  0  0
 16 17  2  0  0  0  0
 16 18  1  0  0  0  0
 18 37  1  0  0  0  0
 18 19  1  0  0  0  0
 19 38  1  0  0  0  0
 19 39  1  0  0  0  0
 19 20  1  0  0  0  0
 20 21  3  0  0  0  0
 21 40  1  0  0  0  0
M  END
>  <LOGBIO>
7.2200

>  <PRED_LOGBIO>
6.6300

>  <XV_RES>
0.7320

>  <WHL_TMPL>
2

>  <ANCH>
13-14;30-17

$$$$
ROW77
  -MTS-   01071502093D 0   0.00000     0.00000     0

 36 39  0  0  0  0  0  0  0  0999 V2000
    3.5200    4.7810   -2.5060 O   0  0  0  0  0  0  0  0  0  0  0  0
    2.8650    3.9440   -1.6420 C   0  0  0  0  0  0  0  0  0  0  0  0
    3.6230    2.9560   -0.8420 C   0  0  0  0  0  0  0  0  0  0  0  0
    2.9710    2.1420    0.0000 C   0  0  0  0  0  0  0  0  0  0  0  0
    1.6090    2.2010    0.1410 N   0  0  0  0  0  0  0  0  0  0  0  0
    0.7270    1.4520    0.9560 C   0  0  0  0  0  0  0  0  0  0  0  0
    0.9070    0.4180    1.8820 C   0  0  0  0  0  0  0  0  0  0  0  0
   -0.1990   -0.1290    2.5440 C   0  0  0  0  0  0  0  0  0  0  0  0
   -1.4840    0.3580    2.2790 C   0  0  0  0  0  0  0  0  0  0  0  0
   -1.6640    1.3930    1.3540 C   0  0  0  0  0  0  0  0  0  0  0  0
   -0.5580    1.9400    0.6920 C   0  0  0  0  0  0  0  0  0  0  0  0
   -0.4220    2.9560   -0.2620 N   0  0  0  0  0  0  0  0  0  0  0  0
    0.8530    3.0940   -0.5720 C   0  0  0  0  0  0  0  0  0  0  0  0
    1.5330    4.0120   -1.5130 C   0  0  0  0  0  0  0  0  0  0  0  0
    0.7520    4.9910   -2.3020 C   0  0  0  0  0  0  0  0  0  0  0  0
    1.0890    5.2610   -3.4540 O   0  0  0  0  0  0  0  0  0  0  0  0
   -0.3130    5.5790   -1.7650 N   0  0  0  0  0  0  0  0  0  0  0  0
   -1.0600    6.5150   -2.5190 C   0  0  0  0  0  0  0  0  0  0  0  0
   -2.1320    6.0830   -3.3080 C   0  0  0  0  0  0  0  0  0  0  0  0
   -2.8710    7.0090   -4.0540 C   0  0  0  0  0  0  0  0  0  0  0  0
   -2.5370    8.3680   -4.0110 C   0  0  0  0  0  0  0  0  0  0  0  0
   -1.4640    8.8000   -3.2230 C   0  0  0  0  0  0  0  0  0  0  0  0
   -0.7250    7.8740   -2.4770 C   0  0  0  0  0  0  0  0  0  0  0  0
    3.5910    4.3840   -3.3880 H   0  0  0  0  0  0  0  0  0  0  0  0
    4.6960    2.8900   -0.9360 H   0  0  0  0  0  0  0  0  0  0  0  0
    3.5310    1.4240    0.5800 H   0  0  0  0  0  0  0  0  0  0  0  0
    1.8990    0.0410    2.0860 H   0  0  0  0  0  0  0  0  0  0  0  0
   -0.0600   -0.9280    3.2580 H   0  0  0  0  0  0  0  0  0  0  0  0
   -2.3370   -0.0640    2.7900 H   0  0  0  0  0  0  0  0  0  0  0  0
   -2.6560    1.7690    1.1500 H   0  0  0  0  0  0  0  0  0  0  0  0
   -0.5890    5.3570   -0.8190 H   0  0  0  0  0  0  0  0  0  0  0  0
   -2.3900    5.0340   -3.3410 H   0  0  0  0  0  0  0  0  0  0  0  0
   -3.6990    6.6750   -4.6620 H   0  0  0  0  0  0  0  0  0  0  0  0
   -3.1060    9.0820   -4.5870 H   0  0  0  0  0  0  0  0  0  0  0  0
   -1.2060    9.8480   -3.1900 H   0  0  0  0  0  0  0  0  0  0  0  0
    0.1020    8.2080   -1.8690 H   0  0  0  0  0  0  0  0  0  0  0  0
  1 24  1  0  0  0  0
  1  2  1  0  0  0  0
  2  3  1  0  0  0  0
  3 25  1  0  0  0  0
  3  4  2  0  0  0  0
  4 26  1  0  0  0  0
  4  5  1  0  0  0  0
  5  6  1  0  0  0  0
  6  7  2  0  0  0  0
  7 27  1  0  0  0  0
  7  8  1  0  0  0  0
  8 28  1  0  0  0  0
  8  9  2  0  0  0  0
  9 29  1  0  0  0  0
  9 10  1  0  0  0  0
 10 30  1  0  0  0  0
 10 11  2  0  0  0  0
 11  6  1  0  0  0  0
 11 12  1  0  0  0  0
 12 13  2  0  0  0  0
 13  5  1  0  0  0  0
 13 14  1  0  0  0  0
 14  2  2  0  0  0  0
 14 15  1  0  0  0  0
 15 16  2  0  0  0  0
 15 17  1  0  0  0  0
 17 31  1  0  0  0  0
 17 18  1  0  0  0  0
 18 19  2  0  0  0  0
 19 32  1  0  0  0  0
 19 20  1  0  0  0  0
 20 33  1  0  0  0  0
 20 21  2  0  0  0  0
 21 34  1  0  0  0  0
 21 22  1  0  0  0  0
 22 35  1  0  0  0  0
 22 23  2  0  0  0  0
 23 18  1  0  0  0  0
 23 36  1  0  0  0  0
M  END
>  <LOGBIO>
7.8500

>  <PRED_LOGBIO>
8.1800

>  <XV_RES>
-0.2020

>  <WHL_TMPL>
2

>  <ANCH>
1-2;8-6

$$$$
ROW78
  -MTS-   01071502093D 0   0.00000     0.00000     0

 41 42  0  0  0  0  0  0  0  0999 V2000
   -8.7030    3.9700   -1.5810 C   0  0  0  0  0  0  0  0  0  0  0  0
   -8.2420    3.4840   -0.2100 C   0  0  0  0  0  0  0  0  0  0  0  0
   -7.2740    2.3140   -0.3840 C   0  0  0  0  0  0  0  0  0  0  0  0
   -6.8130    1.8270    0.9890 C   0  0  0  0  0  0  0  0  0  0  0  0
   -5.8820    0.7020    0.8220 N   0  0  0  0  0  0  0  0  0  0  0  0
   -6.2350   -0.7030    0.7600 N   0  0  0  0  0  0  0  0  0  0  0  0
   -5.1390   -1.4220    0.6050 C   0  0  0  0  0  0  0  0  0  0  0  0
   -3.9750   -0.5090    0.5540 C   0  0  0  0  0  0  0  0  0  0  0  0
   -2.5960   -0.6980    0.4070 C   0  0  0  0  0  0  0  0  0  0  0  0
   -2.0640   -1.9870    0.2680 N   0  0  0  0  0  0  0  0  0  0  0  0
   -1.7550    0.4220    0.4020 C   0  0  0  0  0  0  0  0  0  0  0  0
   -0.2920    0.2610    0.2490 C   0  0  0  0  0  0  0  0  0  0  0  0
    0.4640    0.9310    0.8870 O   0  0  0  0  0  0  0  0  0  0  0  0
    0.1880   -0.6860   -0.6530 O   0  0  0  0  0  0  0  0  0  0  0  0
    1.5550   -0.8790   -0.8370 C   0  0  0  0  0  0  0  0  0  0  0  0
    1.9630   -1.9310   -1.8400 C   0  0  0  0  0  0  0  0  0  0  0  0
    3.2620   -2.1710   -2.0690 C   0  0  0  0  0  0  0  0  0  0  0  0
   -2.3180    1.6960    0.5440 C   0  0  0  0  0  0  0  0  0  0  0  0
   -1.4260    2.9150    0.5400 C   0  0  0  0  0  0  0  0  0  0  0  0
   -3.6430    1.8410    0.6820 N   0  0  0  0  0  0  0  0  0  0  0  0
   -4.4760    0.7910    0.6910 C   0  0  0  0  0  0  0  0  0  0  0  0
   -7.8410    4.2960   -2.1590 H   0  0  0  0  0  0  0  0  0  0  0  0
   -9.3930    4.8030   -1.4570 H   0  0  0  0  0  0  0  0  0  0  0  0
   -9.2050    3.1590   -2.1040 H   0  0  0  0  0  0  0  0  0  0  0  0
   -7.7410    4.2950    0.3130 H   0  0  0  0  0  0  0  0  0  0  0  0
   -9.1050    3.1580    0.3680 H   0  0  0  0  0  0  0  0  0  0  0  0
   -7.7760    1.5030   -0.9070 H   0  0  0  0  0  0  0  0  0  0  0  0
   -6.4120    2.6400   -0.9620 H   0  0  0  0  0  0  0  0  0  0  0  0
   -6.3110    2.6380    1.5120 H   0  0  0  0  0  0  0  0  0  0  0  0
   -7.6750    1.5010    1.5670 H   0  0  0  0  0  0  0  0  0  0  0  0
   -5.0990   -2.4980    0.5270 H   0  0  0  0  0  0  0  0  0  0  0  0
   -1.9570   -2.3930   -0.6510 H   0  0  0  0  0  0  0  0  0  0  0  0
   -1.7880   -2.5110    1.0860 H   0  0  0  0  0  0  0  0  0  0  0  0
    1.9240   -1.2400    0.1210 H   0  0  0  0  0  0  0  0  0  0  0  0
    1.9980    0.0610   -1.1590 H   0  0  0  0  0  0  0  0  0  0  0  0
    1.2090   -2.4910   -2.3740 H   0  0  0  0  0  0  0  0  0  0  0  0
    4.0160   -1.6120   -1.5350 H   0  0  0  0  0  0  0  0  0  0  0  0
    3.5540   -2.9230   -2.7860 H   0  0  0  0  0  0  0  0  0  0  0  0
   -1.8740    3.6940    1.1530 H   0  0  0  0  0  0  0  0  0  0  0  0
   -1.3110    3.2770   -0.4790 H   0  0  0  0  0  0  0  0  0  0  0  0
   -0.4510    2.6520    0.9440 H   0  0  0  0  0  0  0  0  0  0  0  0
  1 22  1  0  0  0  0
  1 23  1  0  0  0  0
  1 24  1  0  0  0  0
  1  2  1  0  0  0  0
  2 25  1  0  0  0  0
  2 26  1  0  0  0  0
  2  3  1  0  0  0  0
  3 27  1  0  0  0  0
  3 28  1  0  0  0  0
  3  4  1  0  0  0  0
  4 29  1  0  0  0  0
  4 30  1  0  0  0  0
  4  5  1  0  0  0  0
  5  6  1  0  0  0  0
  6  7  2  0  0  0  0
  7 31  1  0  0  0  0
  7  8  1  0  0  0  0
  8  9  2  0  0  0  0
  9 10  1  0  0  0  0
 10 32  1  0  0  0  0
 10 33  1  0  0  0  0
  9 11  1  0  0  0  0
 11 12  1  0  0  0  0
 12 13  2  0  0  0  0
 12 14  1  0  0  0  0
 14 15  1  0  0  0  0
 15 34  1  0  0  0  0
 15 35  1  0  0  0  0
 15 16  1  0  0  0  0
 16 36  1  0  0  0  0
 16 17  2  0  0  0  0
 17 37  1  0  0  0  0
 17 38  1  0  0  0  0
 11 18  2  0  0  0  0
 18 19  1  0  0  0  0
 19 39  1  0  0  0  0
 19 40  1  0  0  0  0
 19 41  1  0  0  0  0
 18 20  1  0  0  0  0
 20 21  2  0  0  0  0
 21  5  1  0  0  0  0
 21  8  1  0  0  0  0
M  END
>  <LOGBIO>
7.6800

>  <PRED_LOGBIO>
7.4500

>  <XV_RES>
0.2810

>  <WHL_TMPL>
3

>  <ANCH>
2-3;26-24

$$$$
ROW79
  -MTS-   01071502093D 0   0.00000     0.00000     0

 43 45  0  0  0  0  0  0  0  0999 V2000
   -1.4260    2.9150    0.5400 C   0  0  0  0  0  0  0  0  0  0  0  0
   -2.3180    1.6960    0.5440 C   0  0  0  0  0  0  0  0  0  0  0  0
   -3.6430    1.8410    0.6820 N   0  0  0  0  0  0  0  0  0  0  0  0
   -4.4750    0.7910    0.6910 C   0  0  0  0  0  0  0  0  0  0  0  0
   -3.9750   -0.5090    0.5540 C   0  0  0  0  0  0  0  0  0  0  0  0
   -5.1390   -1.4220    0.6050 C   0  0  0  0  0  0  0  0  0  0  0  0
   -6.2350   -0.7030    0.7600 N   0  0  0  0  0  0  0  0  0  0  0  0
   -5.8820    0.7020    0.8220 N   0  0  0  0  0  0  0  0  0  0  0  0
   -6.8130    1.8270    0.9890 C   0  0  0  0  0  0  0  0  0  0  0  0
   -7.2740    2.3140   -0.3840 C   0  0  0  0  0  0  0  0  0  0  0  0
   -8.2420    3.4840   -0.2100 C   0  0  0  0  0  0  0  0  0  0  0  0
   -8.6830    3.9490   -1.5220 C   0  0  0  0  0  0  0  0  0  0  0  0
   -9.0460    4.3320   -2.6000 C   0  0  0  0  0  0  0  0  0  0  0  0
   -2.5950   -0.6980    0.4070 C   0  0  0  0  0  0  0  0  0  0  0  0
   -2.0640   -1.9870    0.2680 N   0  0  0  0  0  0  0  0  0  0  0  0
   -1.7550    0.4220    0.4020 C   0  0  0  0  0  0  0  0  0  0  0  0
   -0.2920    0.2610    0.2490 C   0  0  0  0  0  0  0  0  0  0  0  0
    0.4640    0.9310    0.8870 O   0  0  0  0  0  0  0  0  0  0  0  0
    0.1880   -0.6860   -0.6530 O   0  0  0  0  0  0  0  0  0  0  0  0
    1.5550   -0.8790   -0.8370 C   0  0  0  0  0  0  0  0  0  0  0  0
    1.9750   -1.9420   -1.8510 C   0  0  0  0  0  0  0  0  0  0  0  0
    2.1700   -3.3400   -1.3730 C   0  0  0  0  0  0  0  0  0  0  0  0
    0.9920   -2.9990   -2.2190 C   0  0  0  0  0  0  0  0  0  0  0  0
   -1.8740    3.6940    1.1530 H   0  0  0  0  0  0  0  0  0  0  0  0
   -1.3110    3.2770   -0.4790 H   0  0  0  0  0  0  0  0  0  0  0  0
   -0.4510    2.6520    0.9440 H   0  0  0  0  0  0  0  0  0  0  0  0
   -5.0980   -2.4980    0.5270 H   0  0  0  0  0  0  0  0  0  0  0  0
   -6.3110    2.6380    1.5120 H   0  0  0  0  0  0  0  0  0  0  0  0
   -7.6750    1.5010    1.5670 H   0  0  0  0  0  0  0  0  0  0  0  0
   -7.7760    1.5030   -0.9070 H   0  0  0  0  0  0  0  0  0  0  0  0
   -6.4120    2.6400   -0.9620 H   0  0  0  0  0  0  0  0  0  0  0  0
   -7.7410    4.2950    0.3130 H   0  0  0  0  0  0  0  0  0  0  0  0
   -9.1050    3.1580    0.3680 H   0  0  0  0  0  0  0  0  0  0  0  0
   -9.3660    4.6710   -3.5520 H   0  0  0  0  0  0  0  0  0  0  0  0
   -1.9570   -2.3930   -0.6510 H   0  0  0  0  0  0  0  0  0  0  0  0
   -1.7880   -2.5110    1.0860 H   0  0  0  0  0  0  0  0  0  0  0  0
    1.9230   -1.2390    0.1220 H   0  0  0  0  0  0  0  0  0  0  0  0
    1.9990    0.0600   -1.1600 H   0  0  0  0  0  0  0  0  0  0  0  0
    2.6400   -1.5610   -2.6230 H   0  0  0  0  0  0  0  0  0  0  0  0
    1.9910   -3.5400   -0.3190 H   0  0  0  0  0  0  0  0  0  0  0  0
    2.9670   -3.9210   -1.8330 H   0  0  0  0  0  0  0  0  0  0  0  0
    0.0180   -2.9700   -1.7340 H   0  0  0  0  0  0  0  0  0  0  0  0
    0.9940   -3.3510   -3.2480 H   0  0  0  0  0  0  0  0  0  0  0  0
  1 24  1  0  0  0  0
  1 25  1  0  0  0  0
  1 26  1  0  0  0  0
  1  2  1  0  0  0  0
  2  3  1  0  0  0  0
  3  4  2  0  0  0  0
  4  5  1  0  0  0  0
  5  6  1  0  0  0  0
  6 27  1  0  0  0  0
  6  7  2  0  0  0  0
  7  8  1  0  0  0  0
  8  4  1  0  0  0  0
  8  9  1  0  0  0  0
  9 28  1  0  0  0  0
  9 29  1  0  0  0  0
  9 10  1  0  0  0  0
 10 30  1  0  0  0  0
 10 31  1  0  0  0  0
 10 11  1  0  0  0  0
 11 32  1  0  0  0  0
 11 33  1  0  0  0  0
 11 12  1  0  0  0  0
 12 13  3  0  0  0  0
 13 34  1  0  0  0  0
  5 14  2  0  0  0  0
 14 15  1  0  0  0  0
 15 35  1  0  0  0  0
 15 36  1  0  0  0  0
 14 16  1  0  0  0  0
 16  2  2  0  0  0  0
 16 17  1  0  0  0  0
 17 18  2  0  0  0  0
 17 19  1  0  0  0  0
 19 20  1  0  0  0  0
 20 37  1  0  0  0  0
 20 38  1  0  0  0  0
 20 21  1  0  0  0  0
 21 39  1  0  0  0  0
 21 22  1  0  0  0  0
 22 40  1  0  0  0  0
 22 41  1  0  0  0  0
 22 23  1  0  0  0  0
 23 21  1  0  0  0  0
 23 42  1  0  0  0  0
 23 43  1  0  0  0  0
M  END
>  <LOGBIO>
7.6600

>  <PRED_LOGBIO>
7.1300

>  <XV_RES>
0.7630

>  <WHL_TMPL>
3

>  <ANCH>
2-3;32-30

$$$$
ROW80
  -MTS-   01071502093D 0   0.00000     0.00000     0

 36 38  0  0  0  0  0  0  0  0999 V2000
    0.3580    4.3520   -1.1840 C   0  0  0  0  0  0  0  0  0  0  0  0
    1.5570    4.8260   -0.4770 N   0  0  0  0  0  0  0  0  0  0  0  0
    1.2500    6.0850    0.2180 C   0  0  0  0  0  0  0  0  0  0  0  0
    1.9640    3.8540    0.4670 C   0  0  0  0  0  0  0  0  0  0  0  0
    3.2580    3.7270    0.7910 N   0  0  0  0  0  0  0  0  0  0  0  0
    3.6630    2.8130    1.6830 C   0  0  0  0  0  0  0  0  0  0  0  0
    2.7800    1.9970    2.2750 N   0  0  0  0  0  0  0  0  0  0  0  0
    1.4720    2.0710    1.9960 C   0  0  0  0  0  0  0  0  0  0  0  0
    1.0170    3.0160    1.0690 C   0  0  0  0  0  0  0  0  0  0  0  0
   -0.3720    2.8630    0.9810 N   0  0  0  0  0  0  0  0  0  0  0  0
   -0.7580    1.8960    1.7920 C   0  0  0  0  0  0  0  0  0  0  0  0
   -2.3830    1.3720    2.0000 Cl  0  0  0  0  0  0  0  0  0  0  0  0
    0.3270    1.3700    2.4430 N   0  0  0  0  0  0  0  0  0  0  0  0
    0.3050    0.2770    3.4260 C   0  0  0  0  0  0  0  0  0  0  0  0
    0.1280    0.8490    4.8110 C   0  0  0  0  0  0  0  0  0  0  0  0
    1.2490    1.1980    5.5730 C   0  0  0  0  0  0  0  0  0  0  0  0
    1.0850    1.7290    6.8580 C   0  0  0  0  0  0  0  0  0  0  0  0
   -0.2010    1.9120    7.3810 C   0  0  0  0  0  0  0  0  0  0  0  0
   -1.3220    1.5630    6.6190 C   0  0  0  0  0  0  0  0  0  0  0  0
   -2.6100    1.7450    7.1430 N   0  0  0  0  0  0  0  0  0  0  0  0
   -1.1580    1.0320    5.3350 C   0  0  0  0  0  0  0  0  0  0  0  0
   -0.4430    4.1840   -0.4670 H   0  0  0  0  0  0  0  0  0  0  0  0
    0.0460    5.0990   -1.9090 H   0  0  0  0  0  0  0  0  0  0  0  0
    0.5850    3.4200   -1.6980 H   0  0  0  0  0  0  0  0  0  0  0  0
    0.4490    5.9180    0.9340 H   0  0  0  0  0  0  0  0  0  0  0  0
    0.9370    6.8320   -0.5080 H   0  0  0  0  0  0  0  0  0  0  0  0
    2.1370    6.4360    0.7410 H   0  0  0  0  0  0  0  0  0  0  0  0
    4.7120    2.7320    1.9260 H   0  0  0  0  0  0  0  0  0  0  0  0
    1.2420   -0.2730    3.3780 H   0  0  0  0  0  0  0  0  0  0  0  0
   -0.5210   -0.3950    3.2030 H   0  0  0  0  0  0  0  0  0  0  0  0
    2.2410    1.0580    5.1700 H   0  0  0  0  0  0  0  0  0  0  0  0
    1.9500    1.9980    7.4460 H   0  0  0  0  0  0  0  0  0  0  0  0
   -0.3280    2.3210    8.3720 H   0  0  0  0  0  0  0  0  0  0  0  0
   -3.0960    2.6180    6.9950 H   0  0  0  0  0  0  0  0  0  0  0  0
   -3.0520    1.0040    7.6680 H   0  0  0  0  0  0  0  0  0  0  0  0
   -2.0230    0.7630    4.7470 H   0  0  0  0  0  0  0  0  0  0  0  0
  1 22  1  0  0  0  0
  1 23  1  0  0  0  0
  1 24  1  0  0  0  0
  1  2  1  0  0  0  0
  2  3  1  0  0  0  0
  3 25  1  0  0  0  0
  3 26  1  0  0  0  0
  3 27  1  0  0  0  0
  2  4  1  0  0  0  0
  4  5  1  0  0  0  0
  5  6  2  0  0  0  0
  6 28  1  0  0  0  0
  6  7  1  0  0  0  0
  7  8  2  0  0  0  0
  8  9  1  0  0  0  0
  9  4  2  0  0  0  0
  9 10  1  0  0  0  0
 10 11  2  0  0  0  0
 11 12  1  0  0  0  0
 11 13  1  0  0  0  0
 13  8  1  0  0  0  0
 13 14  1  0  0  0  0
 14 29  1  0  0  0  0
 14 30  1  0  0  0  0
 14 15  1  0  0  0  0
 15 16  2  0  0  0  0
 16 31  1  0  0  0  0
 16 17  1  0  0  0  0
 17 32  1  0  0  0  0
 17 18  2  0  0  0  0
 18 33  1  0  0  0  0
 18 19  1  0  0  0  0
 19 20  1  0  0  0  0
 20 34  1  0  0  0  0
 20 35  1  0  0  0  0
 19 21  2  0  0  0  0
 21 15  1  0  0  0  0
 21 36  1  0  0  0  0
M  END
>  <LOGBIO>
6.7200

>  <PRED_LOGBIO>
5.8100

>  <XV_RES>
0.9870

>  <WHL_TMPL>
2

>  <ANCH>
13-14;16-17

$$$$
ROW81
  -MTS-   01071502093D 0   0.00000     0.00000     0

 28 30  0  0  0  0  0  0  0  0999 V2000
    1.5560    4.8170   -0.4690 N   0  0  0  0  0  0  0  0  0  0  0  0
    1.9610    3.8550    0.4660 C   0  0  0  0  0  0  0  0  0  0  0  0
    3.2560    3.7310    0.7880 N   0  0  0  0  0  0  0  0  0  0  0  0
    3.6640    2.8170    1.6790 C   0  0  0  0  0  0  0  0  0  0  0  0
    2.7830    2.0000    2.2730 N   0  0  0  0  0  0  0  0  0  0  0  0
    1.4740    2.0720    1.9960 C   0  0  0  0  0  0  0  0  0  0  0  0
    1.0170    3.0160    1.0690 C   0  0  0  0  0  0  0  0  0  0  0  0
   -0.3720    2.8630    0.9810 N   0  0  0  0  0  0  0  0  0  0  0  0
   -0.7560    1.8950    1.7920 C   0  0  0  0  0  0  0  0  0  0  0  0
    0.3300    1.3700    2.4430 N   0  0  0  0  0  0  0  0  0  0  0  0
    0.3090    0.2770    3.4260 C   0  0  0  0  0  0  0  0  0  0  0  0
    0.1320    0.8500    4.8120 C   0  0  0  0  0  0  0  0  0  0  0  0
   -1.1540    1.0320    5.3350 C   0  0  0  0  0  0  0  0  0  0  0  0
   -1.3180    1.5630    6.6200 C   0  0  0  0  0  0  0  0  0  0  0  0
   -0.1960    1.9120    7.3810 C   0  0  0  0  0  0  0  0  0  0  0  0
    1.0900    1.7310    6.8580 C   0  0  0  0  0  0  0  0  0  0  0  0
    1.2540    1.2000    5.5730 C   0  0  0  0  0  0  0  0  0  0  0  0
    1.5140    4.5830   -1.4510 H   0  0  0  0  0  0  0  0  0  0  0  0
    1.3050    5.7460   -0.1610 H   0  0  0  0  0  0  0  0  0  0  0  0
    4.7140    2.7380    1.9210 H   0  0  0  0  0  0  0  0  0  0  0  0
   -1.7760    1.5660    1.9240 H   0  0  0  0  0  0  0  0  0  0  0  0
    1.2460   -0.2720    3.3770 H   0  0  0  0  0  0  0  0  0  0  0  0
   -0.5170   -0.3950    3.2030 H   0  0  0  0  0  0  0  0  0  0  0  0
   -2.0190    0.7620    4.7480 H   0  0  0  0  0  0  0  0  0  0  0  0
   -2.3090    1.7030    7.0240 H   0  0  0  0  0  0  0  0  0  0  0  0
   -0.3220    2.3220    8.3730 H   0  0  0  0  0  0  0  0  0  0  0  0
    1.9550    2.0000    7.4450 H   0  0  0  0  0  0  0  0  0  0  0  0
    2.2450    1.0590    5.1690 H   0  0  0  0  0  0  0  0  0  0  0  0
  1 18  1  0  0  0  0
  1 19  1  0  0  0  0
  1  2  1  0  0  0  0
  2  3  1  0  0  0  0
  3  4  2  0  0  0  0
  4 20  1  0  0  0  0
  4  5  1  0  0  0  0
  5  6  2  0  0  0  0
  6  7  1  0  0  0  0
  7  2  2  0  0  0  0
  7  8  1  0  0  0  0
  8  9  2  0  0  0  0
  9 21  1  0  0  0  0
  9 10  1  0  0  0  0
 10  6  1  0  0  0  0
 10 11  1  0  0  0  0
 11 22  1  0  0  0  0
 11 23  1  0  0  0  0
 11 12  1  0  0  0  0
 12 13  2  0  0  0  0
 13 24  1  0  0  0  0
 13 14  1  0  0  0  0
 14 25  1  0  0  0  0
 14 15  2  0  0  0  0
 15 26  1  0  0  0  0
 15 16  1  0  0  0  0
 16 27  1  0  0  0  0
 16 17  2  0  0  0  0
 17 12  1  0  0  0  0
 17 28  1  0  0  0  0
M  END
>  <LOGBIO>
4.4300

>  <PRED_LOGBIO>
5.3600

>  <XV_RES>
-1.1520

>  <WHL_TMPL>
2

>  <ANCH>
13-14;10-11

$$$$
ROW82
  -MTS-   01071502093D 0   0.00000     0.00000     0

 42 44  0  0  0  0  0  0  0  0999 V2000
    0.3580    4.3520   -1.1840 C   0  0  0  0  0  0  0  0  0  0  0  0
    1.5570    4.8260   -0.4770 N   0  0  0  0  0  0  0  0  0  0  0  0
    1.2500    6.0850    0.2180 C   0  0  0  0  0  0  0  0  0  0  0  0
    1.9640    3.8540    0.4670 C   0  0  0  0  0  0  0  0  0  0  0  0
    3.2580    3.7270    0.7910 N   0  0  0  0  0  0  0  0  0  0  0  0
    3.6630    2.8130    1.6830 C   0  0  0  0  0  0  0  0  0  0  0  0
    2.7800    1.9970    2.2750 N   0  0  0  0  0  0  0  0  0  0  0  0
    1.4720    2.0710    1.9960 C   0  0  0  0  0  0  0  0  0  0  0  0
    1.0170    3.0160    1.0690 C   0  0  0  0  0  0  0  0  0  0  0  0
   -0.3720    2.8630    0.9810 N   0  0  0  0  0  0  0  0  0  0  0  0
   -0.7580    1.8960    1.7920 C   0  0  0  0  0  0  0  0  0  0  0  0
   -2.0520    1.4790    1.9570 N   0  0  0  0  0  0  0  0  0  0  0  0
   -2.5910    0.4010    1.1150 C   0  0  0  0  0  0  0  0  0  0  0  0
   -2.9030    2.1090    2.9770 C   0  0  0  0  0  0  0  0  0  0  0  0
    0.3270    1.3700    2.4430 N   0  0  0  0  0  0  0  0  0  0  0  0
    0.3050    0.2770    3.4260 C   0  0  0  0  0  0  0  0  0  0  0  0
    0.1280    0.8490    4.8110 C   0  0  0  0  0  0  0  0  0  0  0  0
   -1.1580    1.0320    5.3350 C   0  0  0  0  0  0  0  0  0  0  0  0
   -1.3220    1.5630    6.6190 C   0  0  0  0  0  0  0  0  0  0  0  0
   -0.2010    1.9120    7.3810 C   0  0  0  0  0  0  0  0  0  0  0  0
    1.0850    1.7290    6.8580 C   0  0  0  0  0  0  0  0  0  0  0  0
    1.2490    1.1980    5.5730 C   0  0  0  0  0  0  0  0  0  0  0  0
   -0.4430    4.1840   -0.4670 H   0  0  0  0  0  0  0  0  0  0  0  0
    0.0460    5.0990   -1.9090 H   0  0  0  0  0  0  0  0  0  0  0  0
    0.5850    3.4200   -1.6980 H   0  0  0  0  0  0  0  0  0  0  0  0
    0.4490    5.9180    0.9340 H   0  0  0  0  0  0  0  0  0  0  0  0
    0.9370    6.8320   -0.5080 H   0  0  0  0  0  0  0  0  0  0  0  0
    2.1370    6.4360    0.7410 H   0  0  0  0  0  0  0  0  0  0  0  0
    4.7120    2.7320    1.9260 H   0  0  0  0  0  0  0  0  0  0  0  0
   -2.0030   -0.5030    1.2630 H   0  0  0  0  0  0  0  0  0  0  0  0
   -3.6260    0.2090    1.3900 H   0  0  0  0  0  0  0  0  0  0  0  0
   -2.5420    0.6990    0.0700 H   0  0  0  0  0  0  0  0  0  0  0  0
   -2.9940    3.1730    2.7660 H   0  0  0  0  0  0  0  0  0  0  0  0
   -3.8890    1.6510    2.9610 H   0  0  0  0  0  0  0  0  0  0  0  0
   -2.4540    1.9720    3.9590 H   0  0  0  0  0  0  0  0  0  0  0  0
    1.2420   -0.2730    3.3780 H   0  0  0  0  0  0  0  0  0  0  0  0
   -0.5210   -0.3950    3.2030 H   0  0  0  0  0  0  0  0  0  0  0  0
   -2.0230    0.7630    4.7470 H   0  0  0  0  0  0  0  0  0  0  0  0
   -2.3140    1.7030    7.0230 H   0  0  0  0  0  0  0  0  0  0  0  0
   -0.3280    2.3210    8.3720 H   0  0  0  0  0  0  0  0  0  0  0  0
    1.9500    1.9980    7.4460 H   0  0  0  0  0  0  0  0  0  0  0  0
    2.2410    1.0580    5.1700 H   0  0  0  0  0  0  0  0  0  0  0  0
  1 23  1  0  0  0  0
  1 24  1  0  0  0  0
  1 25  1  0  0  0  0
  1  2  1  0  0  0  0
  2  3  1  0  0  0  0
  3 26  1  0  0  0  0
  3 27  1  0  0  0  0
  3 28  1  0  0  0  0
  2  4  1  0  0  0  0
  4  5  1  0  0  0  0
  5  6  2  0  0  0  0
  6 29  1  0  0  0  0
  6  7  1  0  0  0  0
  7  8  2  0  0  0  0
  8  9  1  0  0  0  0
  9  4  2  0  0  0  0
  9 10  1  0  0  0  0
 10 11  2  0  0  0  0
 11 12  1  0  0  0  0
 12 13  1  0  0  0  0
 13 30  1  0  0  0  0
 13 31  1  0  0  0  0
 13 32  1  0  0  0  0
 12 14  1  0  0  0  0
 14 33  1  0  0  0  0
 14 34  1  0  0  0  0
 14 35  1  0  0  0  0
 11 15  1  0  0  0  0
 15  8  1  0  0  0  0
 15 16  1  0  0  0  0
 16 36  1  0  0  0  0
 16 37  1  0  0  0  0
 16 17  1  0  0  0  0
 17 18  2  0  0  0  0
 18 38  1  0  0  0  0
 18 19  1  0  0  0  0
 19 39  1  0  0  0  0
 19 20  2  0  0  0  0
 20 40  1  0  0  0  0
 20 21  1  0  0  0  0
 21 41  1  0  0  0  0
 21 22  2  0  0  0  0
 22 17  1  0  0  0  0
 22 42  1  0  0  0  0
M  END
>  <LOGBIO>
5.2400

>  <PRED_LOGBIO>
6.2000

>  <XV_RES>
-1.1730

>  <WHL_TMPL>
2

>  <ANCH>
13-14;16-17

$$$$
ROW83
  -MTS-   01071502093D 0   0.00000     0.00000     0

 42 45  0  0  0  0  0  0  0  0999 V2000
   -8.5130    6.9800   -1.5450 C   0  0  0  0  0  0  0  0  0  0  0  0
   -8.1490    6.0440   -0.5270 O   0  0  0  0  0  0  0  0  0  0  0  0
   -6.9960    5.3250   -0.6970 C   0  0  0  0  0  0  0  0  0  0  0  0
   -7.0310    4.0910   -1.3570 C   0  0  0  0  0  0  0  0  0  0  0  0
   -5.8520    3.3560   -1.5310 C   0  0  0  0  0  0  0  0  0  0  0  0
   -4.6380    3.8550   -1.0450 C   0  0  0  0  0  0  0  0  0  0  0  0
   -3.4460    3.1130   -1.2210 N   0  0  0  0  0  0  0  0  0  0  0  0
   -3.0700    2.2310   -0.2990 C   0  0  0  0  0  0  0  0  0  0  0  0
   -3.7570    2.0620    0.7070 O   0  0  0  0  0  0  0  0  0  0  0  0
   -1.8230    1.4550   -0.4830 C   0  0  0  0  0  0  0  0  0  0  0  0
   -1.8680    0.2740   -1.1160 C   0  0  0  0  0  0  0  0  0  0  0  0
   -3.0670   -0.2660   -1.5010 O   0  0  0  0  0  0  0  0  0  0  0  0
   -0.5720   -0.4480   -1.3960 C   0  0  0  0  0  0  0  0  0  0  0  0
    0.5750    0.5590   -1.6030 C   0  0  0  0  0  0  0  0  0  0  0  0
    0.6270    1.5490   -0.5180 N   0  0  0  0  0  0  0  0  0  0  0  0
   -0.5460    1.9920    0.0350 C   0  0  0  0  0  0  0  0  0  0  0  0
   -0.2930    2.8720    0.9860 N   0  0  0  0  0  0  0  0  0  0  0  0
    1.0920    3.0460    1.0980 C   0  0  0  0  0  0  0  0  0  0  0  0
    1.8900    3.8430    1.9280 C   0  0  0  0  0  0  0  0  0  0  0  0
    3.2840    3.8030    1.8050 C   0  0  0  0  0  0  0  0  0  0  0  0
    3.8800    2.9670    0.8530 C   0  0  0  0  0  0  0  0  0  0  0  0
    3.0810    2.1700    0.0240 C   0  0  0  0  0  0  0  0  0  0  0  0
    1.6870    2.2100    0.1470 C   0  0  0  0  0  0  0  0  0  0  0  0
   -4.6020    5.0890   -0.3860 C   0  0  0  0  0  0  0  0  0  0  0  0
   -5.7810    5.8240   -0.2120 C   0  0  0  0  0  0  0  0  0  0  0  0
   -8.6440    6.4550   -2.4900 H   0  0  0  0  0  0  0  0  0  0  0  0
   -9.4450    7.4700   -1.2710 H   0  0  0  0  0  0  0  0  0  0  0  0
   -7.7280    7.7250   -1.6500 H   0  0  0  0  0  0  0  0  0  0  0  0
   -7.9680    3.7060   -1.7320 H   0  0  0  0  0  0  0  0  0  0  0  0
   -5.8800    2.4040   -2.0400 H   0  0  0  0  0  0  0  0  0  0  0  0
   -2.8820    3.2510   -2.0470 H   0  0  0  0  0  0  0  0  0  0  0  0
   -3.3060    0.0220   -2.3960 H   0  0  0  0  0  0  0  0  0  0  0  0
   -0.7050   -0.9650   -2.3450 H   0  0  0  0  0  0  0  0  0  0  0  0
   -0.3290   -1.0700   -0.5380 H   0  0  0  0  0  0  0  0  0  0  0  0
    0.3390    1.1100   -2.5100 H   0  0  0  0  0  0  0  0  0  0  0  0
    1.5100    0.0030   -1.6160 H   0  0  0  0  0  0  0  0  0  0  0  0
    1.4300    4.4880    2.6620 H   0  0  0  0  0  0  0  0  0  0  0  0
    3.9000    4.4180    2.4450 H   0  0  0  0  0  0  0  0  0  0  0  0
    4.9550    2.9370    0.7590 H   0  0  0  0  0  0  0  0  0  0  0  0
    3.5410    1.5250   -0.7100 H   0  0  0  0  0  0  0  0  0  0  0  0
   -3.6660    5.4750   -0.0110 H   0  0  0  0  0  0  0  0  0  0  0  0
   -5.7540    6.7760    0.2980 H   0  0  0  0  0  0  0  0  0  0  0  0
  1 26  1  0  0  0  0
  1 27  1  0  0  0  0
  1 28  1  0  0  0  0
  1  2  1  0  0  0  0
  2  3  1  0  0  0  0
  3  4  2  0  0  0  0
  4 29  1  0  0  0  0
  4  5  1  0  0  0  0
  5 30  1  0  0  0  0
  5  6  2  0  0  0  0
  6  7  1  0  0  0  0
  7 31  1  0  0  0  0
  7  8  1  0  0  0  0
  8  9  2  0  0  0  0
  8 10  1  0  0  0  0
 10 11  2  0  0  0  0
 11 12  1  0  0  0  0
 12 32  1  0  0  0  0
 11 13  1  0  0  0  0
 13 33  1  0  0  0  0
 13 34  1  0  0  0  0
 13 14  1  0  0  0  0
 14 35  1  0  0  0  0
 14 36  1  0  0  0  0
 14 15  1  0  0  0  0
 15 16  1  0  0  0  0
 16 10  1  0  0  0  0
 16 17  2  0  0  0  0
 17 18  1  0  0  0  0
 18 19  2  0  0  0  0
 19 37  1  0  0  0  0
 19 20  1  0  0  0  0
 20 38  1  0  0  0  0
 20 21  2  0  0  0  0
 21 39  1  0  0  0  0
 21 22  1  0  0  0  0
 22 40  1  0  0  0  0
 22 23  2  0  0  0  0
 23 15  1  0  0  0  0
 23 18  1  0  0  0  0
  6 24  1  0  0  0  0
 24 41  1  0  0  0  0
 24 25  2  0  0  0  0
 25  3  1  0  0  0  0
 25 42  1  0  0  0  0
M  END
>  <LOGBIO>
7.3900

>  <PRED_LOGBIO>
7.4800

>  <XV_RES>
0.0090

>  <WHL_TMPL>
2

>  <ANCH>
14-15;28-27

$$$$
ROW84
  -MTS-   01071502093D 0   0.00000     0.00000     0

 31 33  0  0  0  0  0  0  0  0999 V2000
   -6.5660    2.8510   -1.6120 C   0  0  0  0  0  0  0  0  0  0  0  0
   -5.0420    2.9200   -1.6320 C   0  0  0  0  0  0  0  0  0  0  0  0
   -4.2870    1.6460   -1.2650 C   0  0  0  0  0  0  0  0  0  0  0  0
   -2.8800    1.8980   -1.3040 O   0  0  0  0  0  0  0  0  0  0  0  0
   -2.0330    0.8650   -1.0010 C   0  0  0  0  0  0  0  0  0  0  0  0
   -1.6250    0.7070    0.2660 C   0  0  0  0  0  0  0  0  0  0  0  0
   -0.7100   -0.4100    0.5910 C   0  0  0  0  0  0  0  0  0  0  0  0
   -0.3050   -1.2860   -0.5320 C   0  0  0  0  0  0  0  0  0  0  0  0
   -0.7790   -1.0280   -1.7580 C   0  0  0  0  0  0  0  0  0  0  0  0
   -1.6250    0.0210   -2.0000 N   0  0  0  0  0  0  0  0  0  0  0  0
    0.5480   -2.2560    0.0070 N   0  0  0  0  0  0  0  0  0  0  0  0
    0.6940   -2.0570    1.3040 C   0  0  0  0  0  0  0  0  0  0  0  0
    1.4620   -2.7580    2.3570 C   0  0  0  0  0  0  0  0  0  0  0  0
    1.4290   -2.3300    3.6260 C   0  0  0  0  0  0  0  0  0  0  0  0
    0.6280   -1.1480    4.0180 C   0  0  0  0  0  0  0  0  0  0  0  0
   -0.0910   -0.4660    3.1160 C   0  0  0  0  0  0  0  0  0  0  0  0
   -0.1070   -0.8750    1.6930 C   0  0  0  0  0  0  0  0  0  0  0  0
   -6.9050    2.5880   -0.6120 H   0  0  0  0  0  0  0  0  0  0  0  0
   -6.9770    3.8190   -1.8910 H   0  0  0  0  0  0  0  0  0  0  0  0
   -6.9050    2.0970   -2.3190 H   0  0  0  0  0  0  0  0  0  0  0  0
   -4.7800    3.6390   -0.8590 H   0  0  0  0  0  0  0  0  0  0  0  0
   -4.7410    3.2000   -2.6390 H   0  0  0  0  0  0  0  0  0  0  0  0
   -4.4980    0.9200   -2.0470 H   0  0  0  0  0  0  0  0  0  0  0  0
   -4.5760    1.3580   -0.2560 H   0  0  0  0  0  0  0  0  0  0  0  0
   -1.9590    1.3840    1.0380 H   0  0  0  0  0  0  0  0  0  0  0  0
   -0.4860   -1.6660   -2.5790 H   0  0  0  0  0  0  0  0  0  0  0  0
   -1.9580    0.1780   -2.9410 H   0  0  0  0  0  0  0  0  0  0  0  0
    2.0550   -3.6230    2.1000 H   0  0  0  0  0  0  0  0  0  0  0  0
    1.9980   -2.8570    4.3780 H   0  0  0  0  0  0  0  0  0  0  0  0
    0.6240   -0.8300    5.0490 H   0  0  0  0  0  0  0  0  0  0  0  0
   -0.6660    0.3920    3.4310 H   0  0  0  0  0  0  0  0  0  0  0  0
  1 18  1  0  0  0  0
  1 19  1  0  0  0  0
  1 20  1  0  0  0  0
  1  2  1  0  0  0  0
  2 21  1  0  0  0  0
  2 22  1  0  0  0  0
  2  3  1  0  0  0  0
  3 23  1  0  0  0  0
  3 24  1  0  0  0  0
  3  4  1  0  0  0  0
  4  5  1  0  0  0  0
  5  6  2  0  0  0  0
  6 25  1  0  0  0  0
  6  7  1  0  0  0  0
  7  8  1  0  0  0  0
  8  9  2  0  0  0  0
  9 26  1  0  0  0  0
  9 10  1  0  0  0  0
 10  5  1  0  0  0  0
 10 27  1  0  0  0  0
  8 11  1  0  0  0  0
 11 12  2  0  0  0  0
 12 13  1  0  0  0  0
 13 28  1  0  0  0  0
 13 14  2  0  0  0  0
 14 29  1  0  0  0  0
 14 15  1  0  0  0  0
 15 30  1  0  0  0  0
 15 16  2  0  0  0  0
 16 31  1  0  0  0  0
 16 17  1  0  0  0  0
 17  7  2  0  0  0  0
 17 12  1  0  0  0  0
M  END
>  <LOGBIO>
7.9600

>  <PRED_LOGBIO>
7.3200

>  <XV_RES>
0.7390

>  <WHL_TMPL>
1

>  <ANCH>
26-27;11-8

$$$$
ROW85
  -MTS-   01071502093D 0   0.00000     0.00000     0

 46 50  0  0  0  0  0  0  0  0999 V2000
    4.6020    6.1520    5.1170 C   0  0  0  0  0  0  0  0  0  0  0  0
    5.3480    4.8810    4.7210 C   0  0  0  0  0  0  0  0  0  0  0  0
    5.6640    4.0670    5.9720 C   0  0  0  0  0  0  0  0  0  0  0  0
    6.6480    5.2540    4.0140 C   0  0  0  0  0  0  0  0  0  0  0  0
    4.4860    4.0610    3.7910 C   0  0  0  0  0  0  0  0  0  0  0  0
    4.1640    2.9520    4.0980 O   0  0  0  0  0  0  0  0  0  0  0  0
    4.0800    4.5800    2.6130 O   0  0  0  0  0  0  0  0  0  0  0  0
    3.2990    3.8000    1.8010 C   0  0  0  0  0  0  0  0  0  0  0  0
    3.8960    2.9650    0.8500 C   0  0  0  0  0  0  0  0  0  0  0  0
    3.0980    2.1670    0.0200 C   0  0  0  0  0  0  0  0  0  0  0  0
    1.7040    2.2060    0.1420 C   0  0  0  0  0  0  0  0  0  0  0  0
    1.1080    3.0420    1.0930 C   0  0  0  0  0  0  0  0  0  0  0  0
    1.9050    3.8390    1.9230 C   0  0  0  0  0  0  0  0  0  0  0  0
   -0.2930    2.8720    0.9860 N   0  0  0  0  0  0  0  0  0  0  0  0
   -0.5550    1.9590   -0.0010 C   0  0  0  0  0  0  0  0  0  0  0  0
    0.5880    1.5210   -0.5470 C   0  0  0  0  0  0  0  0  0  0  0  0
    0.5820    0.5980   -1.5590 N   0  0  0  0  0  0  0  0  0  0  0  0
   -0.5880    0.0870   -2.0550 C   0  0  0  0  0  0  0  0  0  0  0  0
   -1.7870    0.4550   -1.5820 C   0  0  0  0  0  0  0  0  0  0  0  0
   -3.1070    0.1070   -1.8900 N   0  0  0  0  0  0  0  0  0  0  0  0
   -3.9400    0.7730   -1.1120 C   0  0  0  0  0  0  0  0  0  0  0  0
   -5.4150    0.8010   -0.9970 C   0  0  0  0  0  0  0  0  0  0  0  0
   -6.0150    1.5910   -0.0960 C   0  0  0  0  0  0  0  0  0  0  0  0
   -5.2300    2.4580    0.8110 C   0  0  0  0  0  0  0  0  0  0  0  0
   -3.8910    2.4810    0.7610 C   0  0  0  0  0  0  0  0  0  0  0  0
   -3.1530    1.6390   -0.2050 C   0  0  0  0  0  0  0  0  0  0  0  0
   -1.8570    1.4490   -0.4880 C   0  0  0  0  0  0  0  0  0  0  0  0
    3.6750    5.8870    5.6210 H   0  0  0  0  0  0  0  0  0  0  0  0
    5.2220    6.7430    5.7870 H   0  0  0  0  0  0  0  0  0  0  0  0
    4.3760    6.7330    4.2250 H   0  0  0  0  0  0  0  0  0  0  0  0
    4.7380    3.8010    6.4760 H   0  0  0  0  0  0  0  0  0  0  0  0
    6.2850    4.6580    6.6420 H   0  0  0  0  0  0  0  0  0  0  0  0
    6.1960    3.1610    5.6900 H   0  0  0  0  0  0  0  0  0  0  0  0
    6.4220    5.8340    3.1220 H   0  0  0  0  0  0  0  0  0  0  0  0
    7.2680    5.8450    4.6840 H   0  0  0  0  0  0  0  0  0  0  0  0
    7.1800    4.3480    3.7320 H   0  0  0  0  0  0  0  0  0  0  0  0
    4.9710    2.9350    0.7560 H   0  0  0  0  0  0  0  0  0  0  0  0
    3.5590    1.5230   -0.7140 H   0  0  0  0  0  0  0  0  0  0  0  0
    1.4450    4.4840    2.6570 H   0  0  0  0  0  0  0  0  0  0  0  0
   -0.9870    3.3460    1.5460 H   0  0  0  0  0  0  0  0  0  0  0  0
    1.4600    0.2880   -1.9500 H   0  0  0  0  0  0  0  0  0  0  0  0
   -0.5430   -0.6390   -2.8540 H   0  0  0  0  0  0  0  0  0  0  0  0
   -6.0140    0.1790   -1.6460 H   0  0  0  0  0  0  0  0  0  0  0  0
   -7.0930    1.5950   -0.0300 H   0  0  0  0  0  0  0  0  0  0  0  0
   -5.7460    3.0820    1.5260 H   0  0  0  0  0  0  0  0  0  0  0  0
   -3.3440    3.1240    1.4360 H   0  0  0  0  0  0  0  0  0  0  0  0
  1 28  1  0  0  0  0
  1 29  1  0  0  0  0
  1 30  1  0  0  0  0
  1  2  1  0  0  0  0
  2  3  1  0  0  0  0
  3 31  1  0  0  0  0
  3 32  1  0  0  0  0
  3 33  1  0  0  0  0
  2  4  1  0  0  0  0
  4 34  1  0  0  0  0
  4 35  1  0  0  0  0
  4 36  1  0  0  0  0
  2  5  1  0  0  0  0
  5  6  2  0  0  0  0
  5  7  1  0  0  0  0
  7  8  1  0  0  0  0
  8  9  2  0  0  0  0
  9 37  1  0  0  0  0
  9 10  1  0  0  0  0
 10 38  1  0  0  0  0
 10 11  2  0  0  0  0
 11 12  1  0  0  0  0
 12 13  2  0  0  0  0
 13  8  1  0  0  0  0
 13 39  1  0  0  0  0
 12 14  1  0  0  0  0
 14 40  1  0  0  0  0
 14 15  1  0  0  0  0
 15 16  2  0  0  0  0
 16 11  1  0  0  0  0
 16 17  1  0  0  0  0
 17 41  1  0  0  0  0
 17 18  1  0  0  0  0
 18 42  1  0  0  0  0
 18 19  2  0  0  0  0
 19 20  1  0  0  0  0
 20 21  2  0  0  0  0
 21 22  1  0  0  0  0
 22 43  1  0  0  0  0
 22 23  2  0  0  0  0
 23 44  1  0  0  0  0
 23 24  1  0  0  0  0
 24 45  1  0  0  0  0
 24 25  2  0  0  0  0
 25 46  1  0  0  0  0
 25 26  1  0  0  0  0
 26 21  1  0  0  0  0
 26 27  2  0  0  0  0
 27 15  1  0  0  0  0
 27 19  1  0  0  0  0
M  END
>  <LOGBIO>
6.7000

>  <PRED_LOGBIO>
7.8900

>  <XV_RES>
-1.6970

>  <WHL_TMPL>
2

>  <ANCH>
14-15;26-28

$$$$
ROW86
  -MTS-   01071502093D 0   0.00000     0.00000     0

 34 38  0  0  0  0  0  0  0  0999 V2000
    4.1590    4.6600    2.6960 C   0  0  0  0  0  0  0  0  0  0  0  0
    3.2990    3.8000    1.8010 C   0  0  0  0  0  0  0  0  0  0  0  0
    3.8960    2.9650    0.8500 C   0  0  0  0  0  0  0  0  0  0  0  0
    3.0980    2.1670    0.0200 C   0  0  0  0  0  0  0  0  0  0  0  0
    1.7040    2.2060    0.1420 C   0  0  0  0  0  0  0  0  0  0  0  0
    1.1080    3.0420    1.0930 C   0  0  0  0  0  0  0  0  0  0  0  0
    1.9050    3.8390    1.9230 C   0  0  0  0  0  0  0  0  0  0  0  0
   -0.2930    2.8720    0.9860 N   0  0  0  0  0  0  0  0  0  0  0  0
   -0.5550    1.9590   -0.0010 C   0  0  0  0  0  0  0  0  0  0  0  0
    0.5880    1.5210   -0.5470 C   0  0  0  0  0  0  0  0  0  0  0  0
    0.5820    0.5980   -1.5590 N   0  0  0  0  0  0  0  0  0  0  0  0
   -0.5880    0.0870   -2.0550 C   0  0  0  0  0  0  0  0  0  0  0  0
   -1.7870    0.4550   -1.5820 C   0  0  0  0  0  0  0  0  0  0  0  0
   -3.1070    0.1070   -1.8900 N   0  0  0  0  0  0  0  0  0  0  0  0
   -3.9400    0.7730   -1.1120 C   0  0  0  0  0  0  0  0  0  0  0  0
   -5.4150    0.8010   -0.9970 C   0  0  0  0  0  0  0  0  0  0  0  0
   -6.0150    1.5910   -0.0960 C   0  0  0  0  0  0  0  0  0  0  0  0
   -5.2300    2.4580    0.8110 C   0  0  0  0  0  0  0  0  0  0  0  0
   -3.8910    2.4810    0.7610 C   0  0  0  0  0  0  0  0  0  0  0  0
   -3.1530    1.6390   -0.2050 C   0  0  0  0  0  0  0  0  0  0  0  0
   -1.8570    1.4490   -0.4880 C   0  0  0  0  0  0  0  0  0  0  0  0
    5.0760    4.9250    2.1730 H   0  0  0  0  0  0  0  0  0  0  0  0
    4.4050    4.1090    3.6020 H   0  0  0  0  0  0  0  0  0  0  0  0
    3.6170    5.5660    2.9590 H   0  0  0  0  0  0  0  0  0  0  0  0
    4.9710    2.9350    0.7560 H   0  0  0  0  0  0  0  0  0  0  0  0
    3.5590    1.5230   -0.7140 H   0  0  0  0  0  0  0  0  0  0  0  0
    1.4450    4.4840    2.6570 H   0  0  0  0  0  0  0  0  0  0  0  0
   -0.9870    3.3460    1.5460 H   0  0  0  0  0  0  0  0  0  0  0  0
    1.4600    0.2880   -1.9500 H   0  0  0  0  0  0  0  0  0  0  0  0
   -0.5430   -0.6390   -2.8540 H   0  0  0  0  0  0  0  0  0  0  0  0
   -6.0140    0.1790   -1.6460 H   0  0  0  0  0  0  0  0  0  0  0  0
   -7.0930    1.5950   -0.0300 H   0  0  0  0  0  0  0  0  0  0  0  0
   -5.7460    3.0820    1.5260 H   0  0  0  0  0  0  0  0  0  0  0  0
   -3.3440    3.1240    1.4360 H   0  0  0  0  0  0  0  0  0  0  0  0
  1 22  1  0  0  0  0
  1 23  1  0  0  0  0
  1 24  1  0  0  0  0
  1  2  1  0  0  0  0
  2  3  2  0  0  0  0
  3 25  1  0  0  0  0
  3  4  1  0  0  0  0
  4 26  1  0  0  0  0
  4  5  2  0  0  0  0
  5  6  1  0  0  0  0
  6  7  2  0  0  0  0
  7  2  1  0  0  0  0
  7 27  1  0  0  0  0
  6  8  1  0  0  0  0
  8 28  1  0  0  0  0
  8  9  1  0  0  0  0
  9 10  2  0  0  0  0
 10  5  1  0  0  0  0
 10 11  1  0  0  0  0
 11 29  1  0  0  0  0
 11 12  1  0  0  0  0
 12 30  1  0  0  0  0
 12 13  2  0  0  0  0
 13 14  1  0  0  0  0
 14 15  2  0  0  0  0
 15 16  1  0  0  0  0
 16 31  1  0  0  0  0
 16 17  2  0  0  0  0
 17 32  1  0  0  0  0
 17 18  1  0  0  0  0
 18 33  1  0  0  0  0
 18 19  2  0  0  0  0
 19 34  1  0  0  0  0
 19 20  1  0  0  0  0
 20 15  1  0  0  0  0
 20 21  2  0  0  0  0
 21  9  1  0  0  0  0
 21 13  1  0  0  0  0
M  END
>  <LOGBIO>
8.1000

>  <PRED_LOGBIO>
7.5100

>  <XV_RES>
0.7320

>  <WHL_TMPL>
2

>  <ANCH>
14-15;14-16

$$$$
ROW87
  -MTS-   01071502093D 0   0.00000     0.00000     0

 35 38  0  0  0  0  0  0  0  0999 V2000
    0.3650   -2.3180    2.5210 C   0  0  0  0  0  0  0  0  0  0  0  0
    0.9640   -1.3350    1.6070 N   0  0  0  0  0  0  0  0  0  0  0  0
    0.0160   -0.6050    0.7520 C   0  0  0  0  0  0  0  0  0  0  0  0
    0.3260    0.4560   -0.2770 C   0  0  0  0  0  0  0  0  0  0  0  0
   -0.5800    1.0910   -1.0320 C   0  0  0  0  0  0  0  0  0  0  0  0
    0.1110    1.9920   -1.8510 N   0  0  0  0  0  0  0  0  0  0  0  0
    1.3980    1.8860   -1.5800 C   0  0  0  0  0  0  0  0  0  0  0  0
    1.5650    0.9390   -0.6050 N   0  0  0  0  0  0  0  0  0  0  0  0
    2.8390    0.5940   -0.0960 C   0  0  0  0  0  0  0  0  0  0  0  0
    3.8390    1.3450   -0.7250 C   0  0  0  0  0  0  0  0  0  0  0  0
    5.1810    1.1610   -0.3690 C   0  0  0  0  0  0  0  0  0  0  0  0
    5.5220    0.2260    0.6160 C   0  0  0  0  0  0  0  0  0  0  0  0
    4.5220   -0.5250    1.2450 C   0  0  0  0  0  0  0  0  0  0  0  0
    4.9460   -1.6870    2.4690 Cl  0  0  0  0  0  0  0  0  0  0  0  0
    3.1800   -0.3410    0.8890 C   0  0  0  0  0  0  0  0  0  0  0  0
    2.2880   -1.2280    1.6680 C   0  0  0  0  0  0  0  0  0  0  0  0
    2.8450   -1.9640    2.4810 O   0  0  0  0  0  0  0  0  0  0  0  0
   -2.0450    0.8800   -1.0050 C   0  0  0  0  0  0  0  0  0  0  0  0
   -2.5620   -0.3700   -0.6730 O   0  0  0  0  0  0  0  0  0  0  0  0
   -3.9320   -0.1910   -0.4480 N   0  0  0  0  0  0  0  0  0  0  0  0
   -4.2140    1.0850   -0.6350 C   0  0  0  0  0  0  0  0  0  0  0  0
   -5.5780    1.7170   -0.4960 C   0  0  0  0  0  0  0  0  0  0  0  0
   -3.0340    1.7540   -0.9830 N   0  0  0  0  0  0  0  0  0  0  0  0
   -0.7200   -2.2610    2.4680 H   0  0  0  0  0  0  0  0  0  0  0  0
    0.6450   -3.3010    2.1490 H   0  0  0  0  0  0  0  0  0  0  0  0
    0.7570   -2.1080    3.5140 H   0  0  0  0  0  0  0  0  0  0  0  0
   -0.5930   -0.0670    1.4750 H   0  0  0  0  0  0  0  0  0  0  0  0
   -0.5580   -1.3640    0.2250 H   0  0  0  0  0  0  0  0  0  0  0  0
    2.1890    2.4520   -2.0490 H   0  0  0  0  0  0  0  0  0  0  0  0
    3.5760    2.0660   -1.4850 H   0  0  0  0  0  0  0  0  0  0  0  0
    5.9530    1.7400   -0.8540 H   0  0  0  0  0  0  0  0  0  0  0  0
    6.5570    0.0840    0.8910 H   0  0  0  0  0  0  0  0  0  0  0  0
   -5.9120    1.6350    0.5360 H   0  0  0  0  0  0  0  0  0  0  0  0
   -6.2830    1.2040   -1.1470 H   0  0  0  0  0  0  0  0  0  0  0  0
   -5.5220    2.7660   -0.7780 H   0  0  0  0  0  0  0  0  0  0  0  0
  1 24  1  0  0  0  0
  1 25  1  0  0  0  0
  1 26  1  0  0  0  0
  1  2  1  0  0  0  0
  2  3  1  0  0  0  0
  3 27  1  0  0  0  0
  3 28  1  0  0  0  0
  3  4  1  0  0  0  0
  4  5  2  0  0  0  0
  5  6  1  0  0  0  0
  6  7  2  0  0  0  0
  7 29  1  0  0  0  0
  7  8  1  0  0  0  0
  8  4  1  0  0  0  0
  8  9  1  0  0  0  0
  9 10  2  0  0  0  0
 10 30  1  0  0  0  0
 10 11  1  0  0  0  0
 11 31  1  0  0  0  0
 11 12  2  0  0  0  0
 12 32  1  0  0  0  0
 12 13  1  0  0  0  0
 13 14  1  0  0  0  0
 13 15  2  0  0  0  0
 15  9  1  0  0  0  0
 15 16  1  0  0  0  0
 16  2  1  0  0  0  0
 16 17  2  0  0  0  0
  5 18  1  0  0  0  0
 18 19  1  0  0  0  0
 19 20  1  0  0  0  0
 20 21  2  0  0  0  0
 21 22  1  0  0  0  0
 22 33  1  0  0  0  0
 22 34  1  0  0  0  0
 22 35  1  0  0  0  0
 21 23  1  0  0  0  0
 23 18  2  0  0  0  0
M  END
>  <LOGBIO>
8.0900

>  <PRED_LOGBIO>
7.5400

>  <XV_RES>
0.6190

>  <WHL_TMPL>
1

>  <ANCH>
24-25;27-28

$$$$
ROW88
  -MTS-   01071502093D 0   0.00000     0.00000     0

 44 47  0  0  0  0  0  0  0  0999 V2000
    5.1580   -3.7950    1.3910 C   0  0  0  0  0  0  0  0  0  0  0  0
    4.7360   -4.6070    0.2930 O   0  0  0  0  0  0  0  0  0  0  0  0
    5.2040   -4.1010   -0.9600 C   0  0  0  0  0  0  0  0  0  0  0  0
    4.7270   -4.9980   -2.0760 C   0  0  0  0  0  0  0  0  0  0  0  0
    5.4700   -6.0380   -2.4780 C   0  0  0  0  0  0  0  0  0  0  0  0
    6.6700   -6.2770   -1.8620 N   0  0  0  0  0  0  0  0  0  0  0  0
    5.0610   -6.8690   -3.4880 N   0  0  0  0  0  0  0  0  0  0  0  0
    3.8720   -6.6810   -4.1410 C   0  0  0  0  0  0  0  0  0  0  0  0
    3.0450   -5.6740   -3.8270 C   0  0  0  0  0  0  0  0  0  0  0  0
    1.8020   -5.2410   -4.3020 N   0  0  0  0  0  0  0  0  0  0  0  0
    1.4120   -4.1720   -3.6330 C   0  0  0  0  0  0  0  0  0  0  0  0
    0.2110   -3.3090   -3.7010 C   0  0  0  0  0  0  0  0  0  0  0  0
    0.0710   -2.2620   -2.8770 C   0  0  0  0  0  0  0  0  0  0  0  0
    1.1070   -1.9300   -1.8740 C   0  0  0  0  0  0  0  0  0  0  0  0
    0.9250   -0.8500   -1.0510 O   0  0  0  0  0  0  0  0  0  0  0  0
    0.8060    0.5360   -1.6390 C   0  0  0  0  0  0  0  0  0  0  0  0
    0.6140    1.5400   -0.5270 C   0  0  0  0  0  0  0  0  0  0  0  0
   -0.6780    1.8980   -0.1230 C   0  0  0  0  0  0  0  0  0  0  0  0
   -0.8560    2.8290    0.9070 C   0  0  0  0  0  0  0  0  0  0  0  0
    0.2580    3.4010    1.5340 C   0  0  0  0  0  0  0  0  0  0  0  0
    1.5490    3.0420    1.1310 C   0  0  0  0  0  0  0  0  0  0  0  0
    1.7270    2.1110    0.1000 C   0  0  0  0  0  0  0  0  0  0  0  0
    2.2200   -2.6670   -1.7550 C   0  0  0  0  0  0  0  0  0  0  0  0
    2.4470   -3.8400   -2.6280 C   0  0  0  0  0  0  0  0  0  0  0  0
    3.4310   -4.7420   -2.7430 C   0  0  0  0  0  0  0  0  0  0  0  0
    4.7710   -2.7860    1.2660 H   0  0  0  0  0  0  0  0  0  0  0  0
    4.7810   -4.2170    2.3200 H   0  0  0  0  0  0  0  0  0  0  0  0
    6.2460   -3.7650    1.4220 H   0  0  0  0  0  0  0  0  0  0  0  0
    4.8170   -3.0950   -1.1120 H   0  0  0  0  0  0  0  0  0  0  0  0
    6.2920   -4.0740   -0.9560 H   0  0  0  0  0  0  0  0  0  0  0  0
    7.0620   -5.4050   -1.5390 H   0  0  0  0  0  0  0  0  0  0  0  0
    6.5270   -6.8940   -1.0750 H   0  0  0  0  0  0  0  0  0  0  0  0
    5.6540   -7.6410   -3.7580 H   0  0  0  0  0  0  0  0  0  0  0  0
    3.5930   -7.3620   -4.9310 H   0  0  0  0  0  0  0  0  0  0  0  0
   -0.5620   -3.5270   -4.4240 H   0  0  0  0  0  0  0  0  0  0  0  0
   -0.8140   -1.6470   -2.9470 H   0  0  0  0  0  0  0  0  0  0  0  0
   -0.1050    0.5480   -2.2340 H   0  0  0  0  0  0  0  0  0  0  0  0
    1.7290    0.7710   -2.1650 H   0  0  0  0  0  0  0  0  0  0  0  0
   -1.5370    1.4570   -0.6070 H   0  0  0  0  0  0  0  0  0  0  0  0
   -1.8520    3.1060    1.2190 H   0  0  0  0  0  0  0  0  0  0  0  0
    0.1200    4.1180    2.3290 H   0  0  0  0  0  0  0  0  0  0  0  0
    2.4080    3.4830    1.6140 H   0  0  0  0  0  0  0  0  0  0  0  0
    2.7240    1.8350   -0.2120 H   0  0  0  0  0  0  0  0  0  0  0  0
    2.9590   -2.4020   -1.0130 H   0  0  0  0  0  0  0  0  0  0  0  0
  1 26  1  0  0  0  0
  1 27  1  0  0  0  0
  1 28  1  0  0  0  0
  1  2  1  0  0  0  0
  2  3  1  0  0  0  0
  3 29  1  0  0  0  0
  3 30  1  0  0  0  0
  3  4  1  0  0  0  0
  4  5  2  0  0  0  0
  5  6  1  0  0  0  0
  6 31  1  0  0  0  0
  6 32  1  0  0  0  0
  5  7  1  0  0  0  0
  7 33  1  0  0  0  0
  7  8  1  0  0  0  0
  8 34  1  0  0  0  0
  8  9  2  0  0  0  0
  9 10  1  0  0  0  0
 10 11  2  0  0  0  0
 11 12  1  0  0  0  0
 12 35  1  0  0  0  0
 12 13  2  0  0  0  0
 13 36  1  0  0  0  0
 13 14  1  0  0  0  0
 14 15  1  0  0  0  0
 15 16  1  0  0  0  0
 16 37  1  0  0  0  0
 16 38  1  0  0  0  0
 16 17  1  0  0  0  0
 17 18  2  0  0  0  0
 18 39  1  0  0  0  0
 18 19  1  0  0  0  0
 19 40  1  0  0  0  0
 19 20  2  0  0  0  0
 20 41  1  0  0  0  0
 20 21  1  0  0  0  0
 21 42  1  0  0  0  0
 21 22  2  0  0  0  0
 22 17  1  0  0  0  0
 22 43  1  0  0  0  0
 14 23  2  0  0  0  0
 23 44  1  0  0  0  0
 23 24  1  0  0  0  0
 24 11  1  0  0  0  0
 24 25  2  0  0  0  0
 25  4  1  0  0  0  0
 25  9  1  0  0  0  0
M  END
>  <LOGBIO>
6.5700

>  <PRED_LOGBIO>
6.7900

>  <XV_RES>
-0.6120

>  <WHL_TMPL>
2

>  <ANCH>
30-31;30-27

$$$$
ROW89
  -MTS-   01071502093D 0   0.00000     0.00000     0

 42 43  0  0  0  0  0  0  0  0999 V2000
   -1.4260    2.9150    0.5400 C   0  0  0  0  0  0  0  0  0  0  0  0
   -2.3180    1.6960    0.5440 C   0  0  0  0  0  0  0  0  0  0  0  0
   -3.6430    1.8410    0.6820 N   0  0  0  0  0  0  0  0  0  0  0  0
   -4.4750    0.7910    0.6910 C   0  0  0  0  0  0  0  0  0  0  0  0
   -3.9750   -0.5090    0.5540 C   0  0  0  0  0  0  0  0  0  0  0  0
   -5.1390   -1.4220    0.6050 C   0  0  0  0  0  0  0  0  0  0  0  0
   -6.2350   -0.7030    0.7600 N   0  0  0  0  0  0  0  0  0  0  0  0
   -5.8820    0.7020    0.8220 N   0  0  0  0  0  0  0  0  0  0  0  0
   -6.8130    1.8270    0.9890 C   0  0  0  0  0  0  0  0  0  0  0  0
   -7.2740    2.3140   -0.3840 C   0  0  0  0  0  0  0  0  0  0  0  0
   -8.2420    3.4840   -0.2100 C   0  0  0  0  0  0  0  0  0  0  0  0
   -8.6980    3.9650   -1.5670 C   0  0  0  0  0  0  0  0  0  0  0  0
   -9.5560    4.9900   -1.6600 C   0  0  0  0  0  0  0  0  0  0  0  0
   -2.5950   -0.6980    0.4070 C   0  0  0  0  0  0  0  0  0  0  0  0
   -2.0640   -1.9870    0.2680 N   0  0  0  0  0  0  0  0  0  0  0  0
   -1.7550    0.4220    0.4020 C   0  0  0  0  0  0  0  0  0  0  0  0
   -0.2920    0.2610    0.2490 C   0  0  0  0  0  0  0  0  0  0  0  0
    0.4640    0.9310    0.8870 O   0  0  0  0  0  0  0  0  0  0  0  0
    0.1880   -0.6860   -0.6530 O   0  0  0  0  0  0  0  0  0  0  0  0
    1.5550   -0.8790   -0.8370 C   0  0  0  0  0  0  0  0  0  0  0  0
    1.9630   -1.9310   -1.8400 C   0  0  0  0  0  0  0  0  0  0  0  0
    3.2620   -2.1710   -2.0690 C   0  0  0  0  0  0  0  0  0  0  0  0
   -1.8740    3.6940    1.1530 H   0  0  0  0  0  0  0  0  0  0  0  0
   -1.3110    3.2770   -0.4790 H   0  0  0  0  0  0  0  0  0  0  0  0
   -0.4510    2.6520    0.9440 H   0  0  0  0  0  0  0  0  0  0  0  0
   -5.0980   -2.4980    0.5270 H   0  0  0  0  0  0  0  0  0  0  0  0
   -6.3110    2.6380    1.5120 H   0  0  0  0  0  0  0  0  0  0  0  0
   -7.6750    1.5010    1.5670 H   0  0  0  0  0  0  0  0  0  0  0  0
   -7.7760    1.5030   -0.9070 H   0  0  0  0  0  0  0  0  0  0  0  0
   -6.4120    2.6400   -0.9620 H   0  0  0  0  0  0  0  0  0  0  0  0
   -7.7410    4.2950    0.3130 H   0  0  0  0  0  0  0  0  0  0  0  0
   -9.1050    3.1580    0.3680 H   0  0  0  0  0  0  0  0  0  0  0  0
   -8.3330    3.4840   -2.4620 H   0  0  0  0  0  0  0  0  0  0  0  0
   -9.9220    5.4720   -0.7650 H   0  0  0  0  0  0  0  0  0  0  0  0
   -9.8830    5.3350   -2.6300 H   0  0  0  0  0  0  0  0  0  0  0  0
   -1.9570   -2.3930   -0.6510 H   0  0  0  0  0  0  0  0  0  0  0  0
   -1.7880   -2.5110    1.0860 H   0  0  0  0  0  0  0  0  0  0  0  0
    1.9240   -1.2400    0.1210 H   0  0  0  0  0  0  0  0  0  0  0  0
    1.9990    0.0610   -1.1590 H   0  0  0  0  0  0  0  0  0  0  0  0
    1.2090   -2.4910   -2.3730 H   0  0  0  0  0  0  0  0  0  0  0  0
    4.0160   -1.6120   -1.5350 H   0  0  0  0  0  0  0  0  0  0  0  0
    3.5540   -2.9240   -2.7860 H   0  0  0  0  0  0  0  0  0  0  0  0
  1 23  1  0  0  0  0
  1 24  1  0  0  0  0
  1 25  1  0  0  0  0
  1  2  1  0  0  0  0
  2  3  1  0  0  0  0
  3  4  2  0  0  0  0
  4  5  1  0  0  0  0
  5  6  1  0  0  0  0
  6 26  1  0  0  0  0
  6  7  2  0  0  0  0
  7  8  1  0  0  0  0
  8  4  1  0  0  0  0
  8  9  1  0  0  0  0
  9 27  1  0  0  0  0
  9 28  1  0  0  0  0
  9 10  1  0  0  0  0
 10 29  1  0  0  0  0
 10 30  1  0  0  0  0
 10 11  1  0  0  0  0
 11 31  1  0  0  0  0
 11 32  1  0  0  0  0
 11 12  1  0  0  0  0
 12 33  1  0  0  0  0
 12 13  2  0  0  0  0
 13 34  1  0  0  0  0
 13 35  1  0  0  0  0
  5 14  2  0  0  0  0
 14 15  1  0  0  0  0
 15 36  1  0  0  0  0
 15 37  1  0  0  0  0
 14 16  1  0  0  0  0
 16  2  2  0  0  0  0
 16 17  1  0  0  0  0
 17 18  2  0  0  0  0
 17 19  1  0  0  0  0
 19 20  1  0  0  0  0
 20 38  1  0  0  0  0
 20 39  1  0  0  0  0
 20 21  1  0  0  0  0
 21 40  1  0  0  0  0
 21 22  2  0  0  0  0
 22 41  1  0  0  0  0
 22 42  1  0  0  0  0
M  END
>  <LOGBIO>
8.0100

>  <PRED_LOGBIO>
7.5000

>  <XV_RES>
0.6270

>  <WHL_TMPL>
3

>  <ANCH>
2-3;34-32

$$$$
ROW90
  -MTS-   01071502093D 0   0.00000     0.00000     0

 33 35  0  0  0  0  0  0  0  0999 V2000
    0.4030    0.6090    0.2330 C   0  0  0  0  0  0  0  0  0  0  0  0
    1.5650    0.9390   -0.6050 N   0  0  0  0  0  0  0  0  0  0  0  0
    1.3170    1.5330   -1.7690 C   0  0  0  0  0  0  0  0  0  0  0  0
    0.1480    1.7680   -2.0710 O   0  0  0  0  0  0  0  0  0  0  0  0
    2.4050    1.9320   -2.7370 C   0  0  0  0  0  0  0  0  0  0  0  0
    3.1300    2.9650   -1.9840 N   0  0  0  0  0  0  0  0  0  0  0  0
    3.8120    2.7530   -0.8740 C   0  0  0  0  0  0  0  0  0  0  0  0
    4.4840    3.9130   -0.2450 C   0  0  0  0  0  0  0  0  0  0  0  0
    5.2200    3.7410    0.9330 C   0  0  0  0  0  0  0  0  0  0  0  0
    5.8550    4.8380    1.5270 C   0  0  0  0  0  0  0  0  0  0  0  0
    5.7540    6.1060    0.9430 C   0  0  0  0  0  0  0  0  0  0  0  0
    5.0190    6.2780   -0.2360 C   0  0  0  0  0  0  0  0  0  0  0  0
    4.3830    5.1810   -0.8300 C   0  0  0  0  0  0  0  0  0  0  0  0
    3.9520    1.4360   -0.2130 C   0  0  0  0  0  0  0  0  0  0  0  0
    5.1880    1.0390    0.3110 C   0  0  0  0  0  0  0  0  0  0  0  0
    5.3120   -0.1990    0.9520 C   0  0  0  0  0  0  0  0  0  0  0  0
    6.8480   -0.6910    1.6040 Cl  0  0  0  0  0  0  0  0  0  0  0  0
    4.1990   -1.0410    1.0700 C   0  0  0  0  0  0  0  0  0  0  0  0
    2.9630   -0.6440    0.5450 C   0  0  0  0  0  0  0  0  0  0  0  0
    2.8390    0.5940   -0.0960 C   0  0  0  0  0  0  0  0  0  0  0  0
   -0.4580    0.4130   -0.4020 H   0  0  0  0  0  0  0  0  0  0  0  0
    0.1840    1.4450    0.8940 H   0  0  0  0  0  0  0  0  0  0  0  0
    0.6240   -0.2750    0.8280 H   0  0  0  0  0  0  0  0  0  0  0  0
    1.9390    2.4030   -3.5990 H   0  0  0  0  0  0  0  0  0  0  0  0
    3.0560    1.0800   -2.9200 H   0  0  0  0  0  0  0  0  0  0  0  0
    5.2970    2.7630    1.3840 H   0  0  0  0  0  0  0  0  0  0  0  0
    6.4230    4.7060    2.4360 H   0  0  0  0  0  0  0  0  0  0  0  0
    6.2450    6.9530    1.4010 H   0  0  0  0  0  0  0  0  0  0  0  0
    4.9410    7.2560   -0.6870 H   0  0  0  0  0  0  0  0  0  0  0  0
    3.8150    5.3130   -1.7390 H   0  0  0  0  0  0  0  0  0  0  0  0
    6.0460    1.6890    0.2210 H   0  0  0  0  0  0  0  0  0  0  0  0
    4.2950   -1.9960    1.5640 H   0  0  0  0  0  0  0  0  0  0  0  0
    2.1050   -1.2940    0.6360 H   0  0  0  0  0  0  0  0  0  0  0  0
  1 21  1  0  0  0  0
  1 22  1  0  0  0  0
  1 23  1  0  0  0  0
  1  2  1  0  0  0  0
  2  3  1  0  0  0  0
  3  4  2  0  0  0  0
  3  5  1  0  0  0  0
  5 24  1  0  0  0  0
  5 25  1  0  0  0  0
  5  6  1  0  0  0  0
  6  7  2  0  0  0  0
  7  8  1  0  0  0  0
  8  9  2  0  0  0  0
  9 26  1  0  0  0  0
  9 10  1  0  0  0  0
 10 27  1  0  0  0  0
 10 11  2  0  0  0  0
 11 28  1  0  0  0  0
 11 12  1  0  0  0  0
 12 29  1  0  0  0  0
 12 13  2  0  0  0  0
 13  8  1  0  0  0  0
 13 30  1  0  0  0  0
  7 14  1  0  0  0  0
 14 15  2  0  0  0  0
 15 31  1  0  0  0  0
 15 16  1  0  0  0  0
 16 17  1  0  0  0  0
 16 18  2  0  0  0  0
 18 32  1  0  0  0  0
 18 19  1  0  0  0  0
 19 33  1  0  0  0  0
 19 20  2  0  0  0  0
 20  2  1  0  0  0  0
 20 14  1  0  0  0  0
M  END
>  <LOGBIO>
8.2200

>  <PRED_LOGBIO>
7.9500

>  <XV_RES>
0.2790

>  <WHL_TMPL>
1

>  <ANCH>
1-2;5-33

$$$$
ROW91
  -MTS-   01071502093D 0   0.00000     0.00000     0

 41 45  0  0  0  0  0  0  0  0999 V2000
    0.9240   -4.3180   -5.1690 C   0  0  0  0  0  0  0  0  0  0  0  0
    1.4570   -2.9760   -4.7270 C   0  0  0  0  0  0  0  0  0  0  0  0
    2.4400   -2.2330   -5.3760 O   0  0  0  0  0  0  0  0  0  0  0  0
    2.6220   -1.0650   -4.6260 N   0  0  0  0  0  0  0  0  0  0  0  0
    1.8000   -1.1100   -3.5940 C   0  0  0  0  0  0  0  0  0  0  0  0
    1.0720   -2.3040   -3.6580 N   0  0  0  0  0  0  0  0  0  0  0  0
    1.6700   -0.0730   -2.5470 C   0  0  0  0  0  0  0  0  0  0  0  0
    1.4580    1.2950   -2.7590 N   0  0  0  0  0  0  0  0  0  0  0  0
    1.3980    1.8860   -1.5800 C   0  0  0  0  0  0  0  0  0  0  0  0
    1.5650    0.9390   -0.6050 N   0  0  0  0  0  0  0  0  0  0  0  0
    1.7320   -0.2720   -1.2230 C   0  0  0  0  0  0  0  0  0  0  0  0
    1.9520   -1.6200   -0.5790 C   0  0  0  0  0  0  0  0  0  0  0  0
    2.0280   -1.8920    0.8630 N   0  0  0  0  0  0  0  0  0  0  0  0
    1.9260   -1.0470    1.8720 C   0  0  0  0  0  0  0  0  0  0  0  0
    2.9580   -2.1140    2.6460 C   0  0  0  0  0  0  0  0  0  0  0  0
    4.3330   -2.3550    2.5450 C   0  0  0  0  0  0  0  0  0  0  0  0
    4.9670   -3.1930    3.4700 C   0  0  0  0  0  0  0  0  0  0  0  0
    4.2260   -3.7890    4.4970 C   0  0  0  0  0  0  0  0  0  0  0  0
    2.8510   -3.5480    4.5990 C   0  0  0  0  0  0  0  0  0  0  0  0
    2.2170   -2.7100    3.6730 C   0  0  0  0  0  0  0  0  0  0  0  0
    1.7050    0.4160    1.8790 C   0  0  0  0  0  0  0  0  0  0  0  0
    1.6580    0.9440    3.1750 C   0  0  0  0  0  0  0  0  0  0  0  0
    1.4560    2.3160    3.3650 C   0  0  0  0  0  0  0  0  0  0  0  0
    1.3010    3.1610    2.2590 C   0  0  0  0  0  0  0  0  0  0  0  0
    1.3480    2.6330    0.9630 C   0  0  0  0  0  0  0  0  0  0  0  0
    1.5500    1.2610    0.7730 C   0  0  0  0  0  0  0  0  0  0  0  0
    1.7040   -4.8620   -5.6970 H   0  0  0  0  0  0  0  0  0  0  0  0
    0.0730   -4.1700   -5.8310 H   0  0  0  0  0  0  0  0  0  0  0  0
    0.6110   -4.8890   -4.2980 H   0  0  0  0  0  0  0  0  0  0  0  0
    1.2430    2.9420   -1.4130 H   0  0  0  0  0  0  0  0  0  0  0  0
    2.9390   -1.9050   -0.9360 H   0  0  0  0  0  0  0  0  0  0  0  0
    1.1690   -2.2670   -0.9700 H   0  0  0  0  0  0  0  0  0  0  0  0
    4.9050   -1.8950    1.7520 H   0  0  0  0  0  0  0  0  0  0  0  0
    6.0280   -3.3790    3.3920 H   0  0  0  0  0  0  0  0  0  0  0  0
    4.7150   -4.4350    5.2110 H   0  0  0  0  0  0  0  0  0  0  0  0
    2.2790   -4.0080    5.3910 H   0  0  0  0  0  0  0  0  0  0  0  0
    1.1560   -2.5240    3.7520 H   0  0  0  0  0  0  0  0  0  0  0  0
    1.7770    0.2920    4.0270 H   0  0  0  0  0  0  0  0  0  0  0  0
    1.4190    2.7230    4.3640 H   0  0  0  0  0  0  0  0  0  0  0  0
    1.1450    4.2190    2.4060 H   0  0  0  0  0  0  0  0  0  0  0  0
    1.2290    3.2850    0.1100 H   0  0  0  0  0  0  0  0  0  0  0  0
  1 27  1  0  0  0  0
  1 28  1  0  0  0  0
  1 29  1  0  0  0  0
  1  2  1  0  0  0  0
  2  3  1  0  0  0  0
  3  4  1  0  0  0  0
  4  5  2  0  0  0  0
  5  6  1  0  0  0  0
  6  2  2  0  0  0  0
  5  7  1  0  0  0  0
  7  8  1  0  0  0  0
  8  9  2  0  0  0  0
  9 30  1  0  0  0  0
  9 10  1  0  0  0  0
 10 11  1  0  0  0  0
 11  7  2  0  0  0  0
 11 12  1  0  0  0  0
 12 31  1  0  0  0  0
 12 32  1  0  0  0  0
 12 13  1  0  0  0  0
 13 14  2  0  0  0  0
 14 15  1  0  0  0  0
 15 16  2  0  0  0  0
 16 33  1  0  0  0  0
 16 17  1  0  0  0  0
 17 34  1  0  0  0  0
 17 18  2  0  0  0  0
 18 35  1  0  0  0  0
 18 19  1  0  0  0  0
 19 36  1  0  0  0  0
 19 20  2  0  0  0  0
 20 15  1  0  0  0  0
 20 37  1  0  0  0  0
 14 21  1  0  0  0  0
 21 22  2  0  0  0  0
 22 38  1  0  0  0  0
 22 23  1  0  0  0  0
 23 39  1  0  0  0  0
 23 24  2  0  0  0  0
 24 40  1  0  0  0  0
 24 25  1  0  0  0  0
 25 41  1  0  0  0  0
 25 26  2  0  0  0  0
 26 10  1  0  0  0  0
 26 21  1  0  0  0  0
M  END
>  <LOGBIO>
8.1500

>  <PRED_LOGBIO>
8.2000

>  <XV_RES>
-0.0380

>  <WHL_TMPL>
1

>  <ANCH>
1-35;14-12

$$$$
ROW92
  -MTS-   01071502093D 0   0.00000     0.00000     0

 46 48  0  0  0  0  0  0  0  0999 V2000
    0.3580    4.3520   -1.1840 C   0  0  0  0  0  0  0  0  0  0  0  0
    1.5570    4.8260   -0.4770 N   0  0  0  0  0  0  0  0  0  0  0  0
    1.2500    6.0850    0.2180 C   0  0  0  0  0  0  0  0  0  0  0  0
    1.9640    3.8540    0.4670 C   0  0  0  0  0  0  0  0  0  0  0  0
    3.2580    3.7270    0.7910 N   0  0  0  0  0  0  0  0  0  0  0  0
    3.6630    2.8130    1.6830 C   0  0  0  0  0  0  0  0  0  0  0  0
    2.7800    1.9970    2.2750 N   0  0  0  0  0  0  0  0  0  0  0  0
    1.4720    2.0710    1.9960 C   0  0  0  0  0  0  0  0  0  0  0  0
    1.0170    3.0160    1.0690 C   0  0  0  0  0  0  0  0  0  0  0  0
   -0.3720    2.8630    0.9810 N   0  0  0  0  0  0  0  0  0  0  0  0
   -0.7580    1.8960    1.7920 C   0  0  0  0  0  0  0  0  0  0  0  0
   -2.0520    1.4790    1.9570 N   0  0  0  0  0  0  0  0  0  0  0  0
   -2.5910    0.4010    1.1150 C   0  0  0  0  0  0  0  0  0  0  0  0
   -2.9030    2.1090    2.9770 C   0  0  0  0  0  0  0  0  0  0  0  0
    0.3270    1.3700    2.4430 N   0  0  0  0  0  0  0  0  0  0  0  0
    0.3050    0.2770    3.4260 C   0  0  0  0  0  0  0  0  0  0  0  0
    0.1280    0.8490    4.8110 C   0  0  0  0  0  0  0  0  0  0  0  0
    1.2490    1.1980    5.5730 C   0  0  0  0  0  0  0  0  0  0  0  0
    1.0850    1.7290    6.8580 C   0  0  0  0  0  0  0  0  0  0  0  0
   -0.2010    1.9120    7.3810 C   0  0  0  0  0  0  0  0  0  0  0  0
   -1.3220    1.5630    6.6190 C   0  0  0  0  0  0  0  0  0  0  0  0
   -2.6220    1.7470    7.1480 N   0  0  0  0  0  0  0  0  0  0  0  0
   -3.2030    0.7710    7.8390 C   0  0  0  0  0  0  0  0  0  0  0  0
   -4.3330    0.9310    8.2990 O   0  0  0  0  0  0  0  0  0  0  0  0
   -1.1580    1.0320    5.3350 C   0  0  0  0  0  0  0  0  0  0  0  0
   -0.4430    4.1840   -0.4670 H   0  0  0  0  0  0  0  0  0  0  0  0
    0.0460    5.0990   -1.9090 H   0  0  0  0  0  0  0  0  0  0  0  0
    0.5850    3.4200   -1.6980 H   0  0  0  0  0  0  0  0  0  0  0  0
    0.4490    5.9180    0.9340 H   0  0  0  0  0  0  0  0  0  0  0  0
    0.9370    6.8320   -0.5080 H   0  0  0  0  0  0  0  0  0  0  0  0
    2.1370    6.4360    0.7410 H   0  0  0  0  0  0  0  0  0  0  0  0
    4.7120    2.7320    1.9260 H   0  0  0  0  0  0  0  0  0  0  0  0
   -2.0030   -0.5030    1.2630 H   0  0  0  0  0  0  0  0  0  0  0  0
   -3.6260    0.2090    1.3900 H   0  0  0  0  0  0  0  0  0  0  0  0
   -2.5420    0.6990    0.0700 H   0  0  0  0  0  0  0  0  0  0  0  0
   -2.9940    3.1730    2.7660 H   0  0  0  0  0  0  0  0  0  0  0  0
   -3.8890    1.6510    2.9610 H   0  0  0  0  0  0  0  0  0  0  0  0
   -2.4540    1.9720    3.9590 H   0  0  0  0  0  0  0  0  0  0  0  0
    1.2420   -0.2730    3.3780 H   0  0  0  0  0  0  0  0  0  0  0  0
   -0.5210   -0.3950    3.2030 H   0  0  0  0  0  0  0  0  0  0  0  0
    2.2410    1.0580    5.1700 H   0  0  0  0  0  0  0  0  0  0  0  0
    1.9500    1.9980    7.4460 H   0  0  0  0  0  0  0  0  0  0  0  0
   -0.3280    2.3210    8.3720 H   0  0  0  0  0  0  0  0  0  0  0  0
   -3.1080    2.6200    7.0000 H   0  0  0  0  0  0  0  0  0  0  0  0
   -2.6830   -0.1630    7.9970 H   0  0  0  0  0  0  0  0  0  0  0  0
   -2.0230    0.7630    4.7470 H   0  0  0  0  0  0  0  0  0  0  0  0
  1 26  1  0  0  0  0
  1 27  1  0  0  0  0
  1 28  1  0  0  0  0
  1  2  1  0  0  0  0
  2  3  1  0  0  0  0
  3 29  1  0  0  0  0
  3 30  1  0  0  0  0
  3 31  1  0  0  0  0
  2  4  1  0  0  0  0
  4  5  1  0  0  0  0
  5  6  2  0  0  0  0
  6 32  1  0  0  0  0
  6  7  1  0  0  0  0
  7  8  2  0  0  0  0
  8  9  1  0  0  0  0
  9  4  2  0  0  0  0
  9 10  1  0  0  0  0
 10 11  2  0  0  0  0
 11 12  1  0  0  0  0
 12 13  1  0  0  0  0
 13 33  1  0  0  0  0
 13 34  1  0  0  0  0
 13 35  1  0  0  0  0
 12 14  1  0  0  0  0
 14 36  1  0  0  0  0
 14 37  1  0  0  0  0
 14 38  1  0  0  0  0
 11 15  1  0  0  0  0
 15  8  1  0  0  0  0
 15 16  1  0  0  0  0
 16 39  1  0  0  0  0
 16 40  1  0  0  0  0
 16 17  1  0  0  0  0
 17 18  2  0  0  0  0
 18 41  1  0  0  0  0
 18 19  1  0  0  0  0
 19 42  1  0  0  0  0
 19 20  2  0  0  0  0
 20 43  1  0  0  0  0
 20 21  1  0  0  0  0
 21 22  1  0  0  0  0
 22 44  1  0  0  0  0
 22 23  1  0  0  0  0
 23 45  1  0  0  0  0
 23 24  2  0  0  0  0
 21 25  2  0  0  0  0
 25 17  1  0  0  0  0
 25 46  1  0  0  0  0
M  END
>  <LOGBIO>
6.9600

>  <PRED_LOGBIO>
7.9700

>  <XV_RES>
-1.0150

>  <WHL_TMPL>
2

>  <ANCH>
13-14;16-17

$$$$
ROW93
  -MTS-   01071502093D 0   0.00000     0.00000     0

 34 36  0  0  0  0  0  0  0  0999 V2000
   -7.1430    4.2100   -2.0040 C   0  0  0  0  0  0  0  0  0  0  0  0
   -6.5680    2.8520   -1.6120 C   0  0  0  0  0  0  0  0  0  0  0  0
   -5.0420    2.9200   -1.6320 C   0  0  0  0  0  0  0  0  0  0  0  0
   -4.2870    1.6460   -1.2650 C   0  0  0  0  0  0  0  0  0  0  0  0
   -2.8800    1.8980   -1.3040 O   0  0  0  0  0  0  0  0  0  0  0  0
   -2.0330    0.8650   -1.0010 C   0  0  0  0  0  0  0  0  0  0  0  0
   -1.6250    0.7070    0.2660 C   0  0  0  0  0  0  0  0  0  0  0  0
   -0.7100   -0.4100    0.5910 C   0  0  0  0  0  0  0  0  0  0  0  0
   -0.3050   -1.2860   -0.5320 C   0  0  0  0  0  0  0  0  0  0  0  0
   -0.7790   -1.0280   -1.7580 C   0  0  0  0  0  0  0  0  0  0  0  0
   -1.6250    0.0210   -2.0000 N   0  0  0  0  0  0  0  0  0  0  0  0
    0.5480   -2.2560    0.0070 N   0  0  0  0  0  0  0  0  0  0  0  0
    0.6940   -2.0570    1.3040 C   0  0  0  0  0  0  0  0  0  0  0  0
    1.4620   -2.7580    2.3570 C   0  0  0  0  0  0  0  0  0  0  0  0
    1.4290   -2.3300    3.6260 C   0  0  0  0  0  0  0  0  0  0  0  0
    0.6280   -1.1480    4.0180 C   0  0  0  0  0  0  0  0  0  0  0  0
   -0.0910   -0.4660    3.1160 C   0  0  0  0  0  0  0  0  0  0  0  0
   -0.1070   -0.8750    1.6930 C   0  0  0  0  0  0  0  0  0  0  0  0
   -6.8050    4.4730   -3.0040 H   0  0  0  0  0  0  0  0  0  0  0  0
   -8.2300    4.1620   -1.9900 H   0  0  0  0  0  0  0  0  0  0  0  0
   -6.8050    4.9650   -1.2960 H   0  0  0  0  0  0  0  0  0  0  0  0
   -6.9070    2.0980   -2.3190 H   0  0  0  0  0  0  0  0  0  0  0  0
   -6.9070    2.5890   -0.6120 H   0  0  0  0  0  0  0  0  0  0  0  0
   -4.7800    3.6390   -0.8590 H   0  0  0  0  0  0  0  0  0  0  0  0
   -4.7410    3.2000   -2.6390 H   0  0  0  0  0  0  0  0  0  0  0  0
   -4.4980    0.9200   -2.0470 H   0  0  0  0  0  0  0  0  0  0  0  0
   -4.5760    1.3580   -0.2560 H   0  0  0  0  0  0  0  0  0  0  0  0
   -1.9590    1.3840    1.0380 H   0  0  0  0  0  0  0  0  0  0  0  0
   -0.4860   -1.6660   -2.5790 H   0  0  0  0  0  0  0  0  0  0  0  0
   -1.9580    0.1780   -2.9410 H   0  0  0  0  0  0  0  0  0  0  0  0
    2.0550   -3.6230    2.1000 H   0  0  0  0  0  0  0  0  0  0  0  0
    1.9980   -2.8570    4.3780 H   0  0  0  0  0  0  0  0  0  0  0  0
    0.6240   -0.8300    5.0490 H   0  0  0  0  0  0  0  0  0  0  0  0
   -0.6660    0.3920    3.4310 H   0  0  0  0  0  0  0  0  0  0  0  0
  1 19  1  0  0  0  0
  1 20  1  0  0  0  0
  1 21  1  0  0  0  0
  1  2  1  0  0  0  0
  2 22  1  0  0  0  0
  2 23  1  0  0  0  0
  2  3  1  0  0  0  0
  3 24  1  0  0  0  0
  3 25  1  0  0  0  0
  3  4  1  0  0  0  0
  4 26  1  0  0  0  0
  4 27  1  0  0  0  0
  4  5  1  0  0  0  0
  5  6  1  0  0  0  0
  6  7  2  0  0  0  0
  7 28  1  0  0  0  0
  7  8  1  0  0  0  0
  8  9  1  0  0  0  0
  9 10  2  0  0  0  0
 10 29  1  0  0  0  0
 10 11  1  0  0  0  0
 11  6  1  0  0  0  0
 11 30  1  0  0  0  0
  9 12  1  0  0  0  0
 12 13  2  0  0  0  0
 13 14  1  0  0  0  0
 14 31  1  0  0  0  0
 14 15  2  0  0  0  0
 15 32  1  0  0  0  0
 15 16  1  0  0  0  0
 16 33  1  0  0  0  0
 16 17  2  0  0  0  0
 17 34  1  0  0  0  0
 17 18  1  0  0  0  0
 18  8  2  0  0  0  0
 18 13  1  0  0  0  0
M  END
>  <LOGBIO>
7.0100

>  <PRED_LOGBIO>
7.2000

>  <XV_RES>
-0.2150

>  <WHL_TMPL>
1

>  <ANCH>
26-27;14-11

$$$$
ROW94
  -MTS-   01071502093D 0   0.00000     0.00000     0

 43 46  0  0  0  0  0  0  0  0999 V2000
    6.4640    4.7690   -2.0710 C   0  0  0  0  0  0  0  0  0  0  0  0
    5.2540    4.1550   -1.3740 C   0  0  0  0  0  0  0  0  0  0  0  0
    4.8240    2.9990   -2.0970 O   0  0  0  0  0  0  0  0  0  0  0  0
    3.7410    2.3080   -1.6200 C   0  0  0  0  0  0  0  0  0  0  0  0
    2.5170    2.6140   -2.0090 N   0  0  0  0  0  0  0  0  0  0  0  0
    1.3940    1.9250   -1.5380 C   0  0  0  0  0  0  0  0  0  0  0  0
    0.1030    2.0540   -1.7840 N   0  0  0  0  0  0  0  0  0  0  0  0
   -0.5800    1.0910   -1.0320 C   0  0  0  0  0  0  0  0  0  0  0  0
    0.3330    0.3950   -0.3410 C   0  0  0  0  0  0  0  0  0  0  0  0
    1.5690    0.9010   -0.6450 N   0  0  0  0  0  0  0  0  0  0  0  0
    2.8240    0.5540   -0.2170 C   0  0  0  0  0  0  0  0  0  0  0  0
    2.8860   -0.5900    0.7670 C   0  0  0  0  0  0  0  0  0  0  0  0
    4.3010   -1.1760    0.9280 C   0  0  0  0  0  0  0  0  0  0  0  0
    5.3420   -0.0480    1.0460 C   0  0  0  0  0  0  0  0  0  0  0  0
    5.3120    0.8470   -0.2070 C   0  0  0  0  0  0  0  0  0  0  0  0
    3.9130    1.1990   -0.6540 C   0  0  0  0  0  0  0  0  0  0  0  0
   -2.0450    0.8800   -1.0050 C   0  0  0  0  0  0  0  0  0  0  0  0
   -2.4890   -0.1930   -0.7200 O   0  0  0  0  0  0  0  0  0  0  0  0
   -2.9600    1.9960   -1.3330 C   0  0  0  0  0  0  0  0  0  0  0  0
   -3.7170    2.6000   -0.3220 C   0  0  0  0  0  0  0  0  0  0  0  0
   -4.5830    3.6560   -0.6320 C   0  0  0  0  0  0  0  0  0  0  0  0
   -4.6920    4.1070   -1.9530 C   0  0  0  0  0  0  0  0  0  0  0  0
   -3.9350    3.5020   -2.9640 C   0  0  0  0  0  0  0  0  0  0  0  0
   -3.0690    2.4470   -2.6540 C   0  0  0  0  0  0  0  0  0  0  0  0
    6.1920    5.0560   -3.0850 H   0  0  0  0  0  0  0  0  0  0  0  0
    6.7920    5.6490   -1.5210 H   0  0  0  0  0  0  0  0  0  0  0  0
    7.2720    4.0410   -2.1040 H   0  0  0  0  0  0  0  0  0  0  0  0
    4.4460    4.8830   -1.3410 H   0  0  0  0  0  0  0  0  0  0  0  0
    5.5260    3.8680   -0.3600 H   0  0  0  0  0  0  0  0  0  0  0  0
    0.1300   -0.4220    0.3350 H   0  0  0  0  0  0  0  0  0  0  0  0
    2.2780   -1.3850    0.3400 H   0  0  0  0  0  0  0  0  0  0  0  0
    2.5650   -0.2200    1.7390 H   0  0  0  0  0  0  0  0  0  0  0  0
    4.5220   -1.7080    0.0050 H   0  0  0  0  0  0  0  0  0  0  0  0
    4.3260   -1.7630    1.8430 H   0  0  0  0  0  0  0  0  0  0  0  0
    6.3190   -0.5280    1.0610 H   0  0  0  0  0  0  0  0  0  0  0  0
    5.0890    0.5630    1.9100 H   0  0  0  0  0  0  0  0  0  0  0  0
    5.7420    0.2530   -1.0100 H   0  0  0  0  0  0  0  0  0  0  0  0
    5.8360    1.7700    0.0300 H   0  0  0  0  0  0  0  0  0  0  0  0
   -3.6330    2.2530    0.6970 H   0  0  0  0  0  0  0  0  0  0  0  0
   -5.1670    4.1220    0.1480 H   0  0  0  0  0  0  0  0  0  0  0  0
   -5.3600    4.9210   -2.1920 H   0  0  0  0  0  0  0  0  0  0  0  0
   -4.0190    3.8500   -3.9830 H   0  0  0  0  0  0  0  0  0  0  0  0
   -2.4850    1.9800   -3.4330 H   0  0  0  0  0  0  0  0  0  0  0  0
  1 25  1  0  0  0  0
  1 26  1  0  0  0  0
  1 27  1  0  0  0  0
  1  2  1  0  0  0  0
  2 28  1  0  0  0  0
  2 29  1  0  0  0  0
  2  3  1  0  0  0  0
  3  4  1  0  0  0  0
  4  5  2  0  0  0  0
  5  6  1  0  0  0  0
  6  7  2  0  0  0  0
  7  8  1  0  0  0  0
  8  9  2  0  0  0  0
  9 30  1  0  0  0  0
  9 10  1  0  0  0  0
 10  6  1  0  0  0  0
 10 11  1  0  0  0  0
 11 12  1  0  0  0  0
 12 31  1  0  0  0  0
 12 32  1  0  0  0  0
 12 13  1  0  0  0  0
 13 33  1  0  0  0  0
 13 34  1  0  0  0  0
 13 14  1  0  0  0  0
 14 35  1  0  0  0  0
 14 36  1  0  0  0  0
 14 15  1  0  0  0  0
 15 37  1  0  0  0  0
 15 38  1  0  0  0  0
 15 16  1  0  0  0  0
 16  4  1  0  0  0  0
 16 11  2  0  0  0  0
  8 17  1  0  0  0  0
 17 18  2  0  0  0  0
 17 19  1  0  0  0  0
 19 20  2  0  0  0  0
 20 39  1  0  0  0  0
 20 21  1  0  0  0  0
 21 40  1  0  0  0  0
 21 22  2  0  0  0  0
 22 41  1  0  0  0  0
 22 23  1  0  0  0  0
 23 42  1  0  0  0  0
 23 24  2  0  0  0  0
 24 19  1  0  0  0  0
 24 43  1  0  0  0  0
M  END
>  <LOGBIO>
5.7000

>  <PRED_LOGBIO>
6.0300

>  <XV_RES>
-0.4880

>  <WHL_TMPL>
1

>  <ANCH>
23-24;13-31

$$$$
ROW95
  -MTS-   01071502093D 0   0.00000     0.00000     0

 34 38  0  0  0  0  0  0  0  0999 V2000
    1.2600    4.7410    2.9500 C   0  0  0  0  0  0  0  0  0  0  0  0
    1.9040    3.8400    1.9240 C   0  0  0  0  0  0  0  0  0  0  0  0
    3.2980    3.8020    1.8030 C   0  0  0  0  0  0  0  0  0  0  0  0
    3.8960    2.9660    0.8520 C   0  0  0  0  0  0  0  0  0  0  0  0
    3.0990    2.1690    0.0210 C   0  0  0  0  0  0  0  0  0  0  0  0
    1.7050    2.2070    0.1420 C   0  0  0  0  0  0  0  0  0  0  0  0
    1.1080    3.0420    1.0940 C   0  0  0  0  0  0  0  0  0  0  0  0
   -0.2930    2.8720    0.9860 N   0  0  0  0  0  0  0  0  0  0  0  0
   -0.5550    1.9590   -0.0010 C   0  0  0  0  0  0  0  0  0  0  0  0
    0.5880    1.5220   -0.5460 C   0  0  0  0  0  0  0  0  0  0  0  0
    0.5840    0.5990   -1.5590 N   0  0  0  0  0  0  0  0  0  0  0  0
   -0.5850    0.0860   -2.0550 C   0  0  0  0  0  0  0  0  0  0  0  0
   -1.7840    0.4540   -1.5830 C   0  0  0  0  0  0  0  0  0  0  0  0
   -3.1050    0.1050   -1.8920 N   0  0  0  0  0  0  0  0  0  0  0  0
   -3.9380    0.7710   -1.1140 C   0  0  0  0  0  0  0  0  0  0  0  0
   -5.4130    0.7980   -1.0000 C   0  0  0  0  0  0  0  0  0  0  0  0
   -6.0150    1.5870   -0.1000 C   0  0  0  0  0  0  0  0  0  0  0  0
   -5.2310    2.4540    0.8080 C   0  0  0  0  0  0  0  0  0  0  0  0
   -3.8920    2.4800    0.7590 C   0  0  0  0  0  0  0  0  0  0  0  0
   -3.1520    1.6380   -0.2070 C   0  0  0  0  0  0  0  0  0  0  0  0
   -1.8560    1.4480   -0.4890 C   0  0  0  0  0  0  0  0  0  0  0  0
    1.8880    5.6140    3.1110 H   0  0  0  0  0  0  0  0  0  0  0  0
    1.1440    4.2000    3.8860 H   0  0  0  0  0  0  0  0  0  0  0  0
    0.2830    5.0580    2.5910 H   0  0  0  0  0  0  0  0  0  0  0  0
    3.9130    4.4170    2.4430 H   0  0  0  0  0  0  0  0  0  0  0  0
    4.9710    2.9370    0.7580 H   0  0  0  0  0  0  0  0  0  0  0  0
    3.5600    1.5240   -0.7120 H   0  0  0  0  0  0  0  0  0  0  0  0
   -0.9870    3.3460    1.5460 H   0  0  0  0  0  0  0  0  0  0  0  0
    1.4630    0.2900   -1.9480 H   0  0  0  0  0  0  0  0  0  0  0  0
   -0.5390   -0.6390   -2.8540 H   0  0  0  0  0  0  0  0  0  0  0  0
   -6.0110    0.1760   -1.6490 H   0  0  0  0  0  0  0  0  0  0  0  0
   -7.0930    1.5910   -0.0350 H   0  0  0  0  0  0  0  0  0  0  0  0
   -5.7470    3.0780    1.5220 H   0  0  0  0  0  0  0  0  0  0  0  0
   -3.3460    3.1220    1.4340 H   0  0  0  0  0  0  0  0  0  0  0  0
  1 22  1  0  0  0  0
  1 23  1  0  0  0  0
  1 24  1  0  0  0  0
  1  2  1  0  0  0  0
  2  3  2  0  0  0  0
  3 25  1  0  0  0  0
  3  4  1  0  0  0  0
  4 26  1  0  0  0  0
  4  5  2  0  0  0  0
  5 27  1  0  0  0  0
  5  6  1  0  0  0  0
  6  7  2  0  0  0  0
  7  2  1  0  0  0  0
  7  8  1  0  0  0  0
  8 28  1  0  0  0  0
  8  9  1  0  0  0  0
  9 10  2  0  0  0  0
 10  6  1  0  0  0  0
 10 11  1  0  0  0  0
 11 29  1  0  0  0  0
 11 12  1  0  0  0  0
 12 30  1  0  0  0  0
 12 13  2  0  0  0  0
 13 14  1  0  0  0  0
 14 15  2  0  0  0  0
 15 16  1  0  0  0  0
 16 31  1  0  0  0  0
 16 17  2  0  0  0  0
 17 32  1  0  0  0  0
 17 18  1  0  0  0  0
 18 33  1  0  0  0  0
 18 19  2  0  0  0  0
 19 34  1  0  0  0  0
 19 20  1  0  0  0  0
 20 15  1  0  0  0  0
 20 21  2  0  0  0  0
 21  9  1  0  0  0  0
 21 13  1  0  0  0  0
M  END
>  <LOGBIO>
7.0800

>  <PRED_LOGBIO>
6.7300

>  <XV_RES>
0.4110

>  <WHL_TMPL>
2

>  <ANCH>
14-15;14-16

$$$$
ROW96
  -MTS-   01071502093D 0   0.00000     0.00000     0

 35 38  0  0  0  0  0  0  0  0999 V2000
    2.8000   -0.3400   -1.9890 C   0  0  0  0  0  0  0  0  0  0  0  0
    2.9790   -0.3840   -0.5710 O   0  0  0  0  0  0  0  0  0  0  0  0
    3.7030    0.6180    0.0180 C   0  0  0  0  0  0  0  0  0  0  0  0
    5.0880    0.4830    0.1710 C   0  0  0  0  0  0  0  0  0  0  0  0
    5.8290    1.5070    0.7730 C   0  0  0  0  0  0  0  0  0  0  0  0
    5.1850    2.6660    1.2220 C   0  0  0  0  0  0  0  0  0  0  0  0
    3.8000    2.8010    1.0690 C   0  0  0  0  0  0  0  0  0  0  0  0
    3.1770    3.9680    1.5260 N   0  0  0  0  0  0  0  0  0  0  0  0
    1.8790    4.1860    1.4250 C   0  0  0  0  0  0  0  0  0  0  0  0
    0.9830    3.1820    0.8090 C   0  0  0  0  0  0  0  0  0  0  0  0
   -0.3340    3.1110    0.5690 C   0  0  0  0  0  0  0  0  0  0  0  0
   -1.2500    4.0790    0.8850 O   0  0  0  0  0  0  0  0  0  0  0  0
   -0.6200    1.9190   -0.0420 N   0  0  0  0  0  0  0  0  0  0  0  0
    0.6250    1.1900   -0.1920 N   0  0  0  0  0  0  0  0  0  0  0  0
    1.5950    1.9300    0.3110 C   0  0  0  0  0  0  0  0  0  0  0  0
    3.0590    1.7770    0.4670 C   0  0  0  0  0  0  0  0  0  0  0  0
   -1.9000    1.4770   -0.4520 C   0  0  0  0  0  0  0  0  0  0  0  0
   -2.4870    0.3640    0.1610 C   0  0  0  0  0  0  0  0  0  0  0  0
   -3.7530   -0.0730   -0.2460 C   0  0  0  0  0  0  0  0  0  0  0  0
   -4.4330    0.6040   -1.2660 C   0  0  0  0  0  0  0  0  0  0  0  0
   -3.8470    1.7170   -1.8790 C   0  0  0  0  0  0  0  0  0  0  0  0
   -2.5800    2.1540   -1.4720 C   0  0  0  0  0  0  0  0  0  0  0  0
    3.7720   -0.3690   -2.4780 H   0  0  0  0  0  0  0  0  0  0  0  0
    2.2080   -1.1950   -2.3070 H   0  0  0  0  0  0  0  0  0  0  0  0
    2.2850    0.5790   -2.2610 H   0  0  0  0  0  0  0  0  0  0  0  0
    5.5850   -0.4110   -0.1750 H   0  0  0  0  0  0  0  0  0  0  0  0
    6.8980    1.4030    0.8910 H   0  0  0  0  0  0  0  0  0  0  0  0
    5.7560    3.4560    1.6870 H   0  0  0  0  0  0  0  0  0  0  0  0
    1.4640    5.1110    1.7990 H   0  0  0  0  0  0  0  0  0  0  0  0
   -1.6090    3.9410    1.7750 H   0  0  0  0  0  0  0  0  0  0  0  0
   -1.9630   -0.1580    0.9480 H   0  0  0  0  0  0  0  0  0  0  0  0
   -4.2050   -0.9320    0.2270 H   0  0  0  0  0  0  0  0  0  0  0  0
   -5.4100    0.2670   -1.5800 H   0  0  0  0  0  0  0  0  0  0  0  0
   -4.3710    2.2390   -2.6660 H   0  0  0  0  0  0  0  0  0  0  0  0
   -2.1270    3.0130   -1.9450 H   0  0  0  0  0  0  0  0  0  0  0  0
  1 23  1  0  0  0  0
  1 24  1  0  0  0  0
  1 25  1  0  0  0  0
  1  2  1  0  0  0  0
  2  3  1  0  0  0  0
  3  4  2  0  0  0  0
  4 26  1  0  0  0  0
  4  5  1  0  0  0  0
  5 27  1  0  0  0  0
  5  6  2  0  0  0  0
  6 28  1  0  0  0  0
  6  7  1  0  0  0  0
  7  8  1  0  0  0  0
  8  9  2  0  0  0  0
  9 29  1  0  0  0  0
  9 10  1  0  0  0  0
 10 11  2  0  0  0  0
 11 12  1  0  0  0  0
 12 30  1  0  0  0  0
 11 13  1  0  0  0  0
 13 14  1  0  0  0  0
 14 15  2  0  0  0  0
 15 10  1  0  0  0  0
 15 16  1  0  0  0  0
 16  3  1  0  0  0  0
 16  7  2  0  0  0  0
 13 17  1  0  0  0  0
 17 18  2  0  0  0  0
 18 31  1  0  0  0  0
 18 19  1  0  0  0  0
 19 32  1  0  0  0  0
 19 20  2  0  0  0  0
 20 33  1  0  0  0  0
 20 21  1  0  0  0  0
 21 34  1  0  0  0  0
 21 22  2  0  0  0  0
 22 17  1  0  0  0  0
 22 35  1  0  0  0  0
M  END
>  <LOGBIO>
9.1700

>  <PRED_LOGBIO>
8.9300

>  <XV_RES>
0.3670

>  <WHL_TMPL>
2

>  <ANCH>
15-16;21-25

$$$$
ROW97
  -MTS-   01071502093D 0   0.00000     0.00000     0

 26 28  0  0  0  0  0  0  0  0999 V2000
   -1.8460    3.2550    2.2570 O   0  0  0  0  0  0  0  0  0  0  0  0
   -1.1720    2.1510    1.8030 C   0  0  0  0  0  0  0  0  0  0  0  0
   -1.8520    1.0370    1.5010 N   0  0  0  0  0  0  0  0  0  0  0  0
   -1.2380   -0.0670    1.0540 C   0  0  0  0  0  0  0  0  0  0  0  0
    0.1520   -0.0890    0.8870 C   0  0  0  0  0  0  0  0  0  0  0  0
    1.1730   -1.4180    0.3170 S   0  0  0  0  0  0  0  0  0  0  0  0
    2.4470   -0.6380   -0.6320 C   0  0  0  0  0  0  0  0  0  0  0  0
    3.0550   -1.1200   -1.7980 C   0  0  0  0  0  0  0  0  0  0  0  0
    4.0550   -0.3690   -2.4270 C   0  0  0  0  0  0  0  0  0  0  0  0
    4.4470    0.8640   -1.8910 C   0  0  0  0  0  0  0  0  0  0  0  0
    3.8390    1.3450   -0.7250 C   0  0  0  0  0  0  0  0  0  0  0  0
    2.8390    0.5940   -0.0960 C   0  0  0  0  0  0  0  0  0  0  0  0
    2.2930    1.1740    1.0740 N   0  0  0  0  0  0  0  0  0  0  0  0
    0.8880    1.0610    1.1960 C   0  0  0  0  0  0  0  0  0  0  0  0
    0.2200    2.2000    1.6610 C   0  0  0  0  0  0  0  0  0  0  0  0
    0.9550    3.4060    1.9880 C   0  0  0  0  0  0  0  0  0  0  0  0
    1.5430    4.3710    2.2500 N   0  0  0  0  0  0  0  0  0  0  0  0
    4.6700   -0.8550   -3.6050 N   0  3  0  0  0  0  0  0  0  0  0  0
    4.1070   -0.7140   -4.7030 O   0  0  0  0  0  0  0  0  0  0  0  0
    5.8240   -1.4500   -3.5380 O   0  5  0  0  0  0  0  0  0  0  0  0
   -1.5380    3.5120    3.1400 H   0  0  0  0  0  0  0  0  0  0  0  0
   -1.8200   -0.9460    0.8200 H   0  0  0  0  0  0  0  0  0  0  0  0
    2.7530   -2.0700   -2.2120 H   0  0  0  0  0  0  0  0  0  0  0  0
    5.2190    1.4430   -2.3760 H   0  0  0  0  0  0  0  0  0  0  0  0
    4.1410    2.2960   -0.3110 H   0  0  0  0  0  0  0  0  0  0  0  0
    2.8630    1.6340    1.7690 H   0  0  0  0  0  0  0  0  0  0  0  0
  1 21  1  0  0  0  0
  1  2  1  0  0  0  0
  2  3  1  0  0  0  0
  3  4  2  0  0  0  0
  4 22  1  0  0  0  0
  4  5  1  0  0  0  0
  5  6  1  0  0  0  0
  6  7  1  0  0  0  0
  7  8  1  0  0  0  0
  8 23  1  0  0  0  0
  8  9  2  0  0  0  0
  9 10  1  0  0  0  0
 10 24  1  0  0  0  0
 10 11  2  0  0  0  0
 11 25  1  0  0  0  0
 11 12  1  0  0  0  0
 12  7  2  0  0  0  0
 12 13  1  0  0  0  0
 13 26  1  0  0  0  0
 13 14  1  0  0  0  0
 14  5  2  0  0  0  0
 14 15  1  0  0  0  0
 15  2  2  0  0  0  0
 15 16  1  0  0  0  0
 16 17  3  0  0  0  0
  9 18  1  0  0  0  0
 18 19  2  0  0  0  0
 18 20  1  0  0  0  0
M  CHG  2  18   1  20  -1
M  END
>  <LOGBIO>
6.1000

>  <PRED_LOGBIO>
5.9900

>  <XV_RES>
0.0020

>  <WHL_TMPL>
1

>  <ANCH>
2-3;17-15

$$$$
ROW98
  -MTS-   01071502093D 0   0.00000     0.00000     0

 28 30  0  0  0  0  0  0  0  0999 V2000
   -5.0420    2.9200   -1.6320 C   0  0  0  0  0  0  0  0  0  0  0  0
   -4.2870    1.6460   -1.2650 C   0  0  0  0  0  0  0  0  0  0  0  0
   -2.8800    1.8980   -1.3040 O   0  0  0  0  0  0  0  0  0  0  0  0
   -2.0330    0.8650   -1.0010 C   0  0  0  0  0  0  0  0  0  0  0  0
   -1.6250    0.7070    0.2660 C   0  0  0  0  0  0  0  0  0  0  0  0
   -0.7100   -0.4100    0.5910 C   0  0  0  0  0  0  0  0  0  0  0  0
   -0.3050   -1.2860   -0.5320 C   0  0  0  0  0  0  0  0  0  0  0  0
   -0.7790   -1.0280   -1.7580 C   0  0  0  0  0  0  0  0  0  0  0  0
   -1.6250    0.0210   -2.0000 N   0  0  0  0  0  0  0  0  0  0  0  0
    0.5480   -2.2560    0.0070 N   0  0  0  0  0  0  0  0  0  0  0  0
    0.6940   -2.0570    1.3040 C   0  0  0  0  0  0  0  0  0  0  0  0
    1.4620   -2.7580    2.3570 C   0  0  0  0  0  0  0  0  0  0  0  0
    1.4290   -2.3300    3.6260 C   0  0  0  0  0  0  0  0  0  0  0  0
    0.6280   -1.1480    4.0180 C   0  0  0  0  0  0  0  0  0  0  0  0
   -0.0910   -0.4660    3.1160 C   0  0  0  0  0  0  0  0  0  0  0  0
   -0.1070   -0.8750    1.6930 C   0  0  0  0  0  0  0  0  0  0  0  0
   -6.1140    2.7440   -1.5810 H   0  0  0  0  0  0  0  0  0  0  0  0
   -4.8090    3.6530   -0.8630 H   0  0  0  0  0  0  0  0  0  0  0  0
   -4.6970    3.2080   -2.6230 H   0  0  0  0  0  0  0  0  0  0  0  0
   -4.4980    0.9200   -2.0470 H   0  0  0  0  0  0  0  0  0  0  0  0
   -4.5760    1.3580   -0.2560 H   0  0  0  0  0  0  0  0  0  0  0  0
   -1.9590    1.3840    1.0380 H   0  0  0  0  0  0  0  0  0  0  0  0
   -0.4860   -1.6660   -2.5790 H   0  0  0  0  0  0  0  0  0  0  0  0
   -1.9580    0.1780   -2.9410 H   0  0  0  0  0  0  0  0  0  0  0  0
    2.0550   -3.6230    2.1000 H   0  0  0  0  0  0  0  0  0  0  0  0
    1.9980   -2.8570    4.3780 H   0  0  0  0  0  0  0  0  0  0  0  0
    0.6240   -0.8300    5.0490 H   0  0  0  0  0  0  0  0  0  0  0  0
   -0.6660    0.3920    3.4310 H   0  0  0  0  0  0  0  0  0  0  0  0
  1 17  1  0  0  0  0
  1 18  1  0  0  0  0
  1 19  1  0  0  0  0
  1  2  1  0  0  0  0
  2 20  1  0  0  0  0
  2 21  1  0  0  0  0
  2  3  1  0  0  0  0
  3  4  1  0  0  0  0
  4  5  2  0  0  0  0
  5 22  1  0  0  0  0
  5  6  1  0  0  0  0
  6  7  1  0  0  0  0
  7  8  2  0  0  0  0
  8 23  1  0  0  0  0
  8  9  1  0  0  0  0
  9  4  1  0  0  0  0
  9 24  1  0  0  0  0
  7 10  1  0  0  0  0
 10 11  2  0  0  0  0
 11 12  1  0  0  0  0
 12 25  1  0  0  0  0
 12 13  2  0  0  0  0
 13 26  1  0  0  0  0
 13 14  1  0  0  0  0
 14 27  1  0  0  0  0
 14 15  2  0  0  0  0
 15 28  1  0  0  0  0
 15 16  1  0  0  0  0
 16  6  2  0  0  0  0
 16 11  1  0  0  0  0
M  END
>  <LOGBIO>
7.6200

>  <PRED_LOGBIO>
7.4700

>  <XV_RES>
0.1850

>  <WHL_TMPL>
1

>  <ANCH>
26-27;8-5

$$$$
ROW99
  -MTS-   01071502093D 0   0.00000     0.00000     0

 40 43  0  0  0  0  0  0  0  0999 V2000
    2.6340    7.0250    0.5540 O   0  0  0  0  0  0  0  0  0  0  0  0
    2.2840    5.7520    0.5690 C   0  0  0  0  0  0  0  0  0  0  0  0
    3.0780    4.9060    0.9450 O   0  0  0  0  0  0  0  0  0  0  0  0
    0.9010    5.3440    0.1220 C   0  0  0  0  0  0  0  0  0  0  0  0
    0.7570    3.8450    0.2360 C   0  0  0  0  0  0  0  0  0  0  0  0
    1.7890    3.1170    0.6830 N   0  0  0  0  0  0  0  0  0  0  0  0
    1.6940    1.7850    0.7960 C   0  0  0  0  0  0  0  0  0  0  0  0
    0.4980    1.1490    0.4400 C   0  0  0  0  0  0  0  0  0  0  0  0
    0.4890   -0.3520    0.6020 C   0  0  0  0  0  0  0  0  0  0  0  0
   -0.1450   -1.1550   -0.4540 N   0  0  0  0  0  0  0  0  0  0  0  0
   -1.2840   -0.9320   -1.0830 C   0  0  0  0  0  0  0  0  0  0  0  0
   -1.6620   -1.9300   -2.1090 C   0  0  0  0  0  0  0  0  0  0  0  0
   -0.8230   -2.1580   -3.2060 C   0  0  0  0  0  0  0  0  0  0  0  0
   -1.1810   -3.1020   -4.1760 C   0  0  0  0  0  0  0  0  0  0  0  0
   -2.3770   -3.8170   -4.0490 C   0  0  0  0  0  0  0  0  0  0  0  0
   -3.2160   -3.5890   -2.9520 C   0  0  0  0  0  0  0  0  0  0  0  0
   -2.8580   -2.6450   -1.9820 C   0  0  0  0  0  0  0  0  0  0  0  0
   -3.6680   -2.4250   -0.9240 F   0  0  0  0  0  0  0  0  0  0  0  0
   -2.2300    0.1900   -0.8920 C   0  0  0  0  0  0  0  0  0  0  0  0
   -3.5530   -0.1160   -1.2320 C   0  0  0  0  0  0  0  0  0  0  0  0
   -4.5470    0.8650   -1.1310 C   0  0  0  0  0  0  0  0  0  0  0  0
   -5.7990    0.1330   -1.7040 Cl  0  0  0  0  0  0  0  0  0  0  0  0
   -4.2170    2.1530   -0.6910 C   0  0  0  0  0  0  0  0  0  0  0  0
   -2.8930    2.4590   -0.3520 C   0  0  0  0  0  0  0  0  0  0  0  0
   -1.9000    1.4770   -0.4520 C   0  0  0  0  0  0  0  0  0  0  0  0
   -0.5610    1.9390   -0.0230 C   0  0  0  0  0  0  0  0  0  0  0  0
   -0.4010    3.2660   -0.1120 N   0  0  0  0  0  0  0  0  0  0  0  0
    3.5480    7.0890    0.8720 H   0  0  0  0  0  0  0  0  0  0  0  0
    0.1580    5.8280    0.7530 H   0  0  0  0  0  0  0  0  0  0  0  0
    0.7500    5.6450   -0.9120 H   0  0  0  0  0  0  0  0  0  0  0  0
    2.5310    1.2070    1.1570 H   0  0  0  0  0  0  0  0  0  0  0  0
   -0.1110   -0.5350    1.4910 H   0  0  0  0  0  0  0  0  0  0  0  0
    1.5240   -0.6740    0.6870 H   0  0  0  0  0  0  0  0  0  0  0  0
    0.1000   -1.6060   -3.3040 H   0  0  0  0  0  0  0  0  0  0  0  0
   -0.5330   -3.2780   -5.0230 H   0  0  0  0  0  0  0  0  0  0  0  0
   -2.6530   -4.5460   -4.7980 H   0  0  0  0  0  0  0  0  0  0  0  0
   -4.1390   -4.1410   -2.8540 H   0  0  0  0  0  0  0  0  0  0  0  0
   -3.8080   -1.1090   -1.5710 H   0  0  0  0  0  0  0  0  0  0  0  0
   -4.9830    2.9100   -0.6140 H   0  0  0  0  0  0  0  0  0  0  0  0
   -2.6390    3.4520   -0.0120 H   0  0  0  0  0  0  0  0  0  0  0  0
  1 28  1  0  0  0  0
  1  2  1  0  0  0  0
  2  3  2  0  0  0  0
  2  4  1  0  0  0  0
  4 29  1  0  0  0  0
  4 30  1  0  0  0  0
  4  5  1  0  0  0  0
  5  6  2  0  0  0  0
  6  7  1  0  0  0  0
  7 31  1  0  0  0  0
  7  8  2  0  0  0  0
  8  9  1  0  0  0  0
  9 32  1  0  0  0  0
  9 33  1  0  0  0  0
  9 10  1  0  0  0  0
 10 11  2  0  0  0  0
 11 12  1  0  0  0  0
 12 13  2  0  0  0  0
 13 34  1  0  0  0  0
 13 14  1  0  0  0  0
 14 35  1  0  0  0  0
 14 15  2  0  0  0  0
 15 36  1  0  0  0  0
 15 16  1  0  0  0  0
 16 37  1  0  0  0  0
 16 17  2  0  0  0  0
 17 12  1  0  0  0  0
 17 18  1  0  0  0  0
 11 19  1  0  0  0  0
 19 20  2  0  0  0  0
 20 38  1  0  0  0  0
 20 21  1  0  0  0  0
 21 22  1  0  0  0  0
 21 23  2  0  0  0  0
 23 39  1  0  0  0  0
 23 24  1  0  0  0  0
 24 40  1  0  0  0  0
 24 25  2  0  0  0  0
 25 19  1  0  0  0  0
 25 26  1  0  0  0  0
 26  8  1  0  0  0  0
 26 27  2  0  0  0  0
 27  5  1  0  0  0  0
M  END
>  <LOGBIO>
8.0200

>  <PRED_LOGBIO>
8.2500

>  <XV_RES>
-0.2810

>  <WHL_TMPL>
2

>  <ANCH>
15-16;39-38

$$$$
ROW101
  -MTS-   01071502093D 0   0.00000     0.00000     0

 37 38  0  0  0  0  0  0  0  0999 V2000
    1.3540   -0.7290    1.0480 N   0  0  0  0  0  0  0  0  0  0  0  0
    0.9350    0.1870    0.0720 C   0  0  0  0  0  0  0  0  0  0  0  0
   -0.4230    0.3240   -0.2390 C   0  0  0  0  0  0  0  0  0  0  0  0
   -0.8070    1.2480   -1.2190 C   0  0  0  0  0  0  0  0  0  0  0  0
    0.1110    1.9920   -1.8510 N   0  0  0  0  0  0  0  0  0  0  0  0
    1.4180    1.8840   -1.5760 C   0  0  0  0  0  0  0  0  0  0  0  0
    1.8680    0.9790   -0.6070 C   0  0  0  0  0  0  0  0  0  0  0  0
    3.3410    1.1110   -0.5520 C   0  0  0  0  0  0  0  0  0  0  0  0
    3.7180    2.0260   -1.4250 N   0  0  0  0  0  0  0  0  0  0  0  0
    2.5490    2.5520   -2.1030 N   0  0  0  0  0  0  0  0  0  0  0  0
    2.3790    3.5700   -3.1500 C   0  0  0  0  0  0  0  0  0  0  0  0
    3.4590    3.3880   -4.2160 C   0  0  0  0  0  0  0  0  0  0  0  0
    3.2850    4.4340   -5.2920 C   0  0  0  0  0  0  0  0  0  0  0  0
    4.1240    4.4680   -6.3360 C   0  0  0  0  0  0  0  0  0  0  0  0
   -1.4390   -0.4970    0.4570 C   0  0  0  0  0  0  0  0  0  0  0  0
   -2.6300   -0.3690    0.1770 O   0  0  0  0  0  0  0  0  0  0  0  0
   -1.0640   -1.3720    1.3860 N   0  0  0  0  0  0  0  0  0  0  0  0
   -2.0730   -2.1860    2.0780 C   0  0  0  0  0  0  0  0  0  0  0  0
   -1.3910   -3.0910    3.0760 C   0  0  0  0  0  0  0  0  0  0  0  0
   -2.1190   -3.9290    3.8270 C   0  0  0  0  0  0  0  0  0  0  0  0
    1.5830   -1.6770    0.7850 H   0  0  0  0  0  0  0  0  0  0  0  0
    1.4260   -0.4410    2.0130 H   0  0  0  0  0  0  0  0  0  0  0  0
   -1.8520    1.3620   -1.4670 H   0  0  0  0  0  0  0  0  0  0  0  0
    3.9990    0.5510    0.0960 H   0  0  0  0  0  0  0  0  0  0  0  0
    2.4670    4.5610   -2.7100 H   0  0  0  0  0  0  0  0  0  0  0  0
    1.3970    3.4610   -3.6060 H   0  0  0  0  0  0  0  0  0  0  0  0
    3.3710    2.3970   -4.6570 H   0  0  0  0  0  0  0  0  0  0  0  0
    4.4400    3.4970   -3.7610 H   0  0  0  0  0  0  0  0  0  0  0  0
    2.4830    5.1550   -5.2190 H   0  0  0  0  0  0  0  0  0  0  0  0
    4.9250    3.7470   -6.4080 H   0  0  0  0  0  0  0  0  0  0  0  0
    3.9990    5.2160   -7.1050 H   0  0  0  0  0  0  0  0  0  0  0  0
   -0.0860   -1.4760    1.6160 H   0  0  0  0  0  0  0  0  0  0  0  0
   -2.7720   -1.5340    2.5980 H   0  0  0  0  0  0  0  0  0  0  0  0
   -2.6130   -2.7900    1.3510 H   0  0  0  0  0  0  0  0  0  0  0  0
   -0.3170   -3.0630    3.1850 H   0  0  0  0  0  0  0  0  0  0  0  0
   -3.1930   -3.9580    3.7180 H   0  0  0  0  0  0  0  0  0  0  0  0
   -1.6310   -4.5760    4.5410 H   0  0  0  0  0  0  0  0  0  0  0  0
  1 21  1  0  0  0  0
  1 22  1  0  0  0  0
  1  2  1  0  0  0  0
  2  3  2  0  0  0  0
  3  4  1  0  0  0  0
  4 23  1  0  0  0  0
  4  5  2  0  0  0  0
  5  6  1  0  0  0  0
  6  7  2  0  0  0  0
  7  2  1  0  0  0  0
  7  8  1  0  0  0  0
  8 24  1  0  0  0  0
  8  9  2  0  0  0  0
  9 10  1  0  0  0  0
 10  6  1  0  0  0  0
 10 11  1  0  0  0  0
 11 25  1  0  0  0  0
 11 26  1  0  0  0  0
 11 12  1  0  0  0  0
 12 27  1  0  0  0  0
 12 28  1  0  0  0  0
 12 13  1  0  0  0  0
 13 29  1  0  0  0  0
 13 14  2  0  0  0  0
 14 30  1  0  0  0  0
 14 31  1  0  0  0  0
  3 15  1  0  0  0  0
 15 16  2  0  0  0  0
 15 17  1  0  0  0  0
 17 32  1  0  0  0  0
 17 18  1  0  0  0  0
 18 33  1  0  0  0  0
 18 34  1  0  0  0  0
 18 19  1  0  0  0  0
 19 35  1  0  0  0  0
 19 20  2  0  0  0  0
 20 36  1  0  0  0  0
 20 37  1  0  0  0  0
M  END
>  <LOGBIO>
8.0000

>  <PRED_LOGBIO>
6.1600

>  <XV_RES>
3.1760

>  <WHL_TMPL>
1

>  <ANCH>
34-35;8-9

$$$$
ROW102
  -MTS-   01071502093D 0   0.00000     0.00000     0

 50 52  0  0  0  0  0  0  0  0999 V2000
    0.2340   -5.3570   -0.3810 C   0  0  0  0  0  0  0  0  0  0  0  0
   -0.0840   -3.9830   -0.9650 C   0  0  0  0  0  0  0  0  0  0  0  0
    1.2180   -3.2480   -1.2770 C   0  0  0  0  0  0  0  0  0  0  0  0
    1.1020   -1.8990   -1.8500 N   0  0  0  0  0  0  0  0  0  0  0  0
    1.1810   -1.7090   -3.3050 C   0  0  0  0  0  0  0  0  0  0  0  0
   -0.1410   -1.6100   -4.0640 C   0  0  0  0  0  0  0  0  0  0  0  0
    0.1400   -1.4160   -5.5520 C   0  0  0  0  0  0  0  0  0  0  0  0
    0.9250   -0.8500   -1.0510 C   0  0  0  0  0  0  0  0  0  0  0  0
    0.8590   -1.0090    0.1670 O   0  0  0  0  0  0  0  0  0  0  0  0
    0.8060    0.5360   -1.6390 C   0  0  0  0  0  0  0  0  0  0  0  0
    0.6140    1.5390   -0.5280 C   0  0  0  0  0  0  0  0  0  0  0  0
   -0.5610    1.9390   -0.0230 C   0  0  0  0  0  0  0  0  0  0  0  0
   -0.2930    2.8720    0.9860 N   0  0  0  0  0  0  0  0  0  0  0  0
    1.0170    3.0160    1.0690 C   0  0  0  0  0  0  0  0  0  0  0  0
    1.8780    3.8510    1.9360 C   0  0  0  0  0  0  0  0  0  0  0  0
    1.1890    4.8920    3.1190 Cl  0  0  0  0  0  0  0  0  0  0  0  0
    3.2070    3.7770    1.7780 C   0  0  0  0  0  0  0  0  0  0  0  0
    3.7940    2.8780    0.7590 C   0  0  0  0  0  0  0  0  0  0  0  0
    2.9710    2.1420    0.0000 C   0  0  0  0  0  0  0  0  0  0  0  0
    1.6090    2.2010    0.1410 N   0  0  0  0  0  0  0  0  0  0  0  0
   -1.9000    1.4770   -0.4520 C   0  0  0  0  0  0  0  0  0  0  0  0
   -2.4870    0.3640    0.1610 C   0  0  0  0  0  0  0  0  0  0  0  0
   -3.7530   -0.0730   -0.2460 C   0  0  0  0  0  0  0  0  0  0  0  0
   -4.4330    0.6040   -1.2660 C   0  0  0  0  0  0  0  0  0  0  0  0
   -3.8470    1.7170   -1.8790 C   0  0  0  0  0  0  0  0  0  0  0  0
   -2.5800    2.1540   -1.4720 C   0  0  0  0  0  0  0  0  0  0  0  0
    0.8110   -5.2370    0.5330 H   0  0  0  0  0  0  0  0  0  0  0  0
   -0.6930   -5.8800   -0.1590 H   0  0  0  0  0  0  0  0  0  0  0  0
    0.8110   -5.9320   -1.1020 H   0  0  0  0  0  0  0  0  0  0  0  0
   -0.6620   -3.4080   -0.2440 H   0  0  0  0  0  0  0  0  0  0  0  0
   -0.6620   -4.1030   -1.8790 H   0  0  0  0  0  0  0  0  0  0  0  0
    1.7030   -3.8440   -2.0480 H   0  0  0  0  0  0  0  0  0  0  0  0
    1.7760   -3.1700   -0.3460 H   0  0  0  0  0  0  0  0  0  0  0  0
    1.6590   -2.6100   -3.6840 H   0  0  0  0  0  0  0  0  0  0  0  0
    1.7310   -0.7900   -3.4940 H   0  0  0  0  0  0  0  0  0  0  0  0
   -0.7120   -2.5250   -3.9200 H   0  0  0  0  0  0  0  0  0  0  0  0
   -0.7120   -0.7630   -3.6900 H   0  0  0  0  0  0  0  0  0  0  0  0
    0.7110   -2.2620   -5.9260 H   0  0  0  0  0  0  0  0  0  0  0  0
   -0.8010   -1.3450   -6.0920 H   0  0  0  0  0  0  0  0  0  0  0  0
    0.7110   -0.5010   -5.6960 H   0  0  0  0  0  0  0  0  0  0  0  0
   -0.1050    0.5480   -2.2340 H   0  0  0  0  0  0  0  0  0  0  0  0
    1.7290    0.7710   -2.1650 H   0  0  0  0  0  0  0  0  0  0  0  0
    3.8550    4.3780    2.3990 H   0  0  0  0  0  0  0  0  0  0  0  0
    4.8640    2.8170    0.6300 H   0  0  0  0  0  0  0  0  0  0  0  0
    3.3930    1.4830   -0.7440 H   0  0  0  0  0  0  0  0  0  0  0  0
   -1.9630   -0.1580    0.9480 H   0  0  0  0  0  0  0  0  0  0  0  0
   -4.2050   -0.9320    0.2270 H   0  0  0  0  0  0  0  0  0  0  0  0
   -5.4100    0.2670   -1.5800 H   0  0  0  0  0  0  0  0  0  0  0  0
   -4.3710    2.2390   -2.6660 H   0  0  0  0  0  0  0  0  0  0  0  0
   -2.1270    3.0130   -1.9450 H   0  0  0  0  0  0  0  0  0  0  0  0
  1 27  1  0  0  0  0
  1 28  1  0  0  0  0
  1 29  1  0  0  0  0
  1  2  1  0  0  0  0
  2 30  1  0  0  0  0
  2 31  1  0  0  0  0
  2  3  1  0  0  0  0
  3 32  1  0  0  0  0
  3 33  1  0  0  0  0
  3  4  1  0  0  0  0
  4  5  1  0  0  0  0
  5 34  1  0  0  0  0
  5 35  1  0  0  0  0
  5  6  1  0  0  0  0
  6 36  1  0  0  0  0
  6 37  1  0  0  0  0
  6  7  1  0  0  0  0
  7 38  1  0  0  0  0
  7 39  1  0  0  0  0
  7 40  1  0  0  0  0
  4  8  1  0  0  0  0
  8  9  2  0  0  0  0
  8 10  1  0  0  0  0
 10 41  1  0  0  0  0
 10 42  1  0  0  0  0
 10 11  1  0  0  0  0
 11 12  2  0  0  0  0
 12 13  1  0  0  0  0
 13 14  2  0  0  0  0
 14 15  1  0  0  0  0
 15 16  1  0  0  0  0
 15 17  2  0  0  0  0
 17 43  1  0  0  0  0
 17 18  1  0  0  0  0
 18 44  1  0  0  0  0
 18 19  2  0  0  0  0
 19 45  1  0  0  0  0
 19 20  1  0  0  0  0
 20 11  1  0  0  0  0
 20 14  1  0  0  0  0
 12 21  1  0  0  0  0
 21 22  2  0  0  0  0
 22 46  1  0  0  0  0
 22 23  1  0  0  0  0
 23 47  1  0  0  0  0
 23 24  2  0  0  0  0
 24 48  1  0  0  0  0
 24 25  1  0  0  0  0
 25 49  1  0  0  0  0
 25 26  2  0  0  0  0
 26 21  1  0  0  0  0
 26 50  1  0  0  0  0
M  END
>  <LOGBIO>
4.5900

>  <PRED_LOGBIO>
5.1600

>  <XV_RES>
-0.6470

>  <WHL_TMPL>
2

>  <ANCH>
34-35;22-23

$$$$
ROW103
  -MTS-   01071502093D 0   0.00000     0.00000     0

 41 44  0  0  0  0  0  0  0  0999 V2000
   -8.0760    1.0660   -0.9840 C   0  0  0  0  0  0  0  0  0  0  0  0
   -6.6710    0.4790   -0.8910 C   0  0  0  0  0  0  0  0  0  0  0  0
   -5.6400    1.5960   -1.0470 C   0  0  0  0  0  0  0  0  0  0  0  0
   -4.2500    1.0150   -0.9550 C   0  0  0  0  0  0  0  0  0  0  0  0
   -3.9560   -0.2360   -0.6530 N   0  0  0  0  0  0  0  0  0  0  0  0
   -2.5620   -0.3700   -0.6730 O   0  0  0  0  0  0  0  0  0  0  0  0
   -2.0450    0.8800   -1.0050 C   0  0  0  0  0  0  0  0  0  0  0  0
   -3.0560    1.7120   -1.1740 N   0  0  0  0  0  0  0  0  0  0  0  0
   -0.5800    1.0910   -1.0320 C   0  0  0  0  0  0  0  0  0  0  0  0
    0.1110    1.9920   -1.8510 N   0  0  0  0  0  0  0  0  0  0  0  0
    1.3980    1.8860   -1.5800 C   0  0  0  0  0  0  0  0  0  0  0  0
    1.5650    0.9390   -0.6050 N   0  0  0  0  0  0  0  0  0  0  0  0
    0.3260    0.4560   -0.2770 C   0  0  0  0  0  0  0  0  0  0  0  0
    0.0160   -0.6050    0.7520 C   0  0  0  0  0  0  0  0  0  0  0  0
    0.9640   -1.3350    1.6070 N   0  0  0  0  0  0  0  0  0  0  0  0
    0.3650   -2.3180    2.5210 C   0  0  0  0  0  0  0  0  0  0  0  0
    2.2880   -1.2280    1.6680 C   0  0  0  0  0  0  0  0  0  0  0  0
    2.8450   -1.9640    2.4810 O   0  0  0  0  0  0  0  0  0  0  0  0
    3.1800   -0.3410    0.8890 C   0  0  0  0  0  0  0  0  0  0  0  0
    4.5220   -0.5250    1.2450 C   0  0  0  0  0  0  0  0  0  0  0  0
    5.5220    0.2260    0.6160 C   0  0  0  0  0  0  0  0  0  0  0  0
    5.1810    1.1610   -0.3690 C   0  0  0  0  0  0  0  0  0  0  0  0
    3.8390    1.3450   -0.7250 C   0  0  0  0  0  0  0  0  0  0  0  0
    2.8390    0.5940   -0.0960 C   0  0  0  0  0  0  0  0  0  0  0  0
   -8.2150    1.8020   -0.1940 H   0  0  0  0  0  0  0  0  0  0  0  0
   -8.8100    0.2710   -0.8730 H   0  0  0  0  0  0  0  0  0  0  0  0
   -8.2050    1.5460   -1.9530 H   0  0  0  0  0  0  0  0  0  0  0  0
   -6.5420    0.0000    0.0770 H   0  0  0  0  0  0  0  0  0  0  0  0
   -6.5320   -0.2560   -1.6810 H   0  0  0  0  0  0  0  0  0  0  0  0
   -5.7700    2.0750   -2.0160 H   0  0  0  0  0  0  0  0  0  0  0  0
   -5.7800    2.3310   -0.2570 H   0  0  0  0  0  0  0  0  0  0  0  0
    2.1890    2.4520   -2.0490 H   0  0  0  0  0  0  0  0  0  0  0  0
   -0.4260   -1.3980    0.1520 H   0  0  0  0  0  0  0  0  0  0  0  0
   -0.7100   -0.1550    1.4260 H   0  0  0  0  0  0  0  0  0  0  0  0
   -0.7200   -2.2610    2.4680 H   0  0  0  0  0  0  0  0  0  0  0  0
    0.6450   -2.0180    3.5290 H   0  0  0  0  0  0  0  0  0  0  0  0
    0.7570   -3.2930    2.2400 H   0  0  0  0  0  0  0  0  0  0  0  0
    4.7850   -1.2460    2.0050 H   0  0  0  0  0  0  0  0  0  0  0  0
    6.5570    0.0840    0.8910 H   0  0  0  0  0  0  0  0  0  0  0  0
    5.9530    1.7400   -0.8540 H   0  0  0  0  0  0  0  0  0  0  0  0
    3.5760    2.0660   -1.4850 H   0  0  0  0  0  0  0  0  0  0  0  0
  1 25  1  0  0  0  0
  1 26  1  0  0  0  0
  1 27  1  0  0  0  0
  1  2  1  0  0  0  0
  2 28  1  0  0  0  0
  2 29  1  0  0  0  0
  2  3  1  0  0  0  0
  3 30  1  0  0  0  0
  3 31  1  0  0  0  0
  3  4  1  0  0  0  0
  4  5  2  0  0  0  0
  5  6  1  0  0  0  0
  6  7  1  0  0  0  0
  7  8  2  0  0  0  0
  8  4  1  0  0  0  0
  7  9  1  0  0  0  0
  9 10  1  0  0  0  0
 10 11  2  0  0  0  0
 11 32  1  0  0  0  0
 11 12  1  0  0  0  0
 12 13  1  0  0  0  0
 13  9  2  0  0  0  0
 13 14  1  0  0  0  0
 14 33  1  0  0  0  0
 14 34  1  0  0  0  0
 14 15  1  0  0  0  0
 15 16  1  0  0  0  0
 16 35  1  0  0  0  0
 16 36  1  0  0  0  0
 16 37  1  0  0  0  0
 15 17  1  0  0  0  0
 17 18  2  0  0  0  0
 17 19  1  0  0  0  0
 19 20  2  0  0  0  0
 20 38  1  0  0  0  0
 20 21  1  0  0  0  0
 21 39  1  0  0  0  0
 21 22  2  0  0  0  0
 22 40  1  0  0  0  0
 22 23  1  0  0  0  0
 23 41  1  0  0  0  0
 23 24  2  0  0  0  0
 24 12  1  0  0  0  0
 24 19  1  0  0  0  0
M  END
>  <LOGBIO>
6.9200

>  <PRED_LOGBIO>
6.8800

>  <XV_RES>
-0.0360

>  <WHL_TMPL>
1

>  <ANCH>
24-25;14-13

$$$$
ROW104
  -MTS-   01071502093D 0   0.00000     0.00000     0

 41 45  0  0  0  0  0  0  0  0999 V2000
    0.9240   -4.3180   -5.1690 C   0  0  0  0  0  0  0  0  0  0  0  0
    1.4570   -2.9760   -4.7270 C   0  0  0  0  0  0  0  0  0  0  0  0
    2.4400   -2.2330   -5.3760 O   0  0  0  0  0  0  0  0  0  0  0  0
    2.6220   -1.0650   -4.6260 N   0  0  0  0  0  0  0  0  0  0  0  0
    1.8000   -1.1100   -3.5940 C   0  0  0  0  0  0  0  0  0  0  0  0
    1.0720   -2.3040   -3.6580 N   0  0  0  0  0  0  0  0  0  0  0  0
    1.6700   -0.0730   -2.5470 C   0  0  0  0  0  0  0  0  0  0  0  0
    1.4580    1.2950   -2.7590 N   0  0  0  0  0  0  0  0  0  0  0  0
    1.3980    1.8860   -1.5800 C   0  0  0  0  0  0  0  0  0  0  0  0
    1.5650    0.9390   -0.6050 N   0  0  0  0  0  0  0  0  0  0  0  0
    1.7320   -0.2720   -1.2230 C   0  0  0  0  0  0  0  0  0  0  0  0
    1.9520   -1.6200   -0.5790 C   0  0  0  0  0  0  0  0  0  0  0  0
    2.0280   -1.8920    0.8630 N   0  0  0  0  0  0  0  0  0  0  0  0
    1.9260   -1.0470    1.8720 C   0  0  0  0  0  0  0  0  0  0  0  0
    2.9580   -2.1140    2.6460 C   0  0  0  0  0  0  0  0  0  0  0  0
    4.3330   -2.3550    2.5450 C   0  0  0  0  0  0  0  0  0  0  0  0
    4.9670   -3.1930    3.4700 C   0  0  0  0  0  0  0  0  0  0  0  0
    4.2260   -3.7890    4.4970 C   0  0  0  0  0  0  0  0  0  0  0  0
    2.8510   -3.5480    4.5990 C   0  0  0  0  0  0  0  0  0  0  0  0
    2.2170   -2.7100    3.6730 C   0  0  0  0  0  0  0  0  0  0  0  0
    1.7050    0.4160    1.8790 C   0  0  0  0  0  0  0  0  0  0  0  0
    1.6580    0.9440    3.1750 C   0  0  0  0  0  0  0  0  0  0  0  0
    1.8500   -0.1060    4.5490 Cl  0  0  0  0  0  0  0  0  0  0  0  0
    1.4560    2.3160    3.3650 C   0  0  0  0  0  0  0  0  0  0  0  0
    1.3010    3.1610    2.2590 C   0  0  0  0  0  0  0  0  0  0  0  0
    1.3480    2.6330    0.9630 C   0  0  0  0  0  0  0  0  0  0  0  0
    1.5500    1.2610    0.7730 C   0  0  0  0  0  0  0  0  0  0  0  0
    1.7040   -4.8620   -5.6970 H   0  0  0  0  0  0  0  0  0  0  0  0
    0.0730   -4.1700   -5.8310 H   0  0  0  0  0  0  0  0  0  0  0  0
    0.6110   -4.8890   -4.2980 H   0  0  0  0  0  0  0  0  0  0  0  0
    1.2430    2.9420   -1.4130 H   0  0  0  0  0  0  0  0  0  0  0  0
    2.9390   -1.9050   -0.9360 H   0  0  0  0  0  0  0  0  0  0  0  0
    1.1690   -2.2670   -0.9700 H   0  0  0  0  0  0  0  0  0  0  0  0
    4.9050   -1.8950    1.7520 H   0  0  0  0  0  0  0  0  0  0  0  0
    6.0280   -3.3790    3.3920 H   0  0  0  0  0  0  0  0  0  0  0  0
    4.7150   -4.4350    5.2110 H   0  0  0  0  0  0  0  0  0  0  0  0
    2.2790   -4.0080    5.3910 H   0  0  0  0  0  0  0  0  0  0  0  0
    1.1560   -2.5240    3.7520 H   0  0  0  0  0  0  0  0  0  0  0  0
    1.4190    2.7230    4.3640 H   0  0  0  0  0  0  0  0  0  0  0  0
    1.1450    4.2190    2.4060 H   0  0  0  0  0  0  0  0  0  0  0  0
    1.2290    3.2850    0.1100 H   0  0  0  0  0  0  0  0  0  0  0  0
  1 28  1  0  0  0  0
  1 29  1  0  0  0  0
  1 30  1  0  0  0  0
  1  2  1  0  0  0  0
  2  3  1  0  0  0  0
  3  4  1  0  0  0  0
  4  5  2  0  0  0  0
  5  6  1  0  0  0  0
  6  2  2  0  0  0  0
  5  7  1  0  0  0  0
  7  8  1  0  0  0  0
  8  9  2  0  0  0  0
  9 31  1  0  0  0  0
  9 10  1  0  0  0  0
 10 11  1  0  0  0  0
 11  7  2  0  0  0  0
 11 12  1  0  0  0  0
 12 32  1  0  0  0  0
 12 33  1  0  0  0  0
 12 13  1  0  0  0  0
 13 14  2  0  0  0  0
 14 15  1  0  0  0  0
 15 16  2  0  0  0  0
 16 34  1  0  0  0  0
 16 17  1  0  0  0  0
 17 35  1  0  0  0  0
 17 18  2  0  0  0  0
 18 36  1  0  0  0  0
 18 19  1  0  0  0  0
 19 37  1  0  0  0  0
 19 20  2  0  0  0  0
 20 15  1  0  0  0  0
 20 38  1  0  0  0  0
 14 21  1  0  0  0  0
 21 22  2  0  0  0  0
 22 23  1  0  0  0  0
 22 24  1  0  0  0  0
 24 39  1  0  0  0  0
 24 25  2  0  0  0  0
 25 40  1  0  0  0  0
 25 26  1  0  0  0  0
 26 41  1  0  0  0  0
 26 27  2  0  0  0  0
 27 10  1  0  0  0  0
 27 21  1  0  0  0  0
M  END
>  <LOGBIO>
8.8900

>  <PRED_LOGBIO>
8.4100

>  <XV_RES>
0.5520

>  <WHL_TMPL>
1

>  <ANCH>
1-35;14-12

$$$$
ROW105
  -MTS-   01071502093D 0   0.00000     0.00000     0

 51 54  0  0  0  0  0  0  0  0999 V2000
   -0.4720    0.5520   -2.4730 C   0  0  0  0  0  0  0  0  0  0  0  0
    0.8060    0.5360   -1.6390 C   0  0  0  0  0  0  0  0  0  0  0  0
    0.9250   -0.8500   -1.0510 C   0  0  0  0  0  0  0  0  0  0  0  0
    0.8590   -1.0090    0.1670 O   0  0  0  0  0  0  0  0  0  0  0  0
    1.1020   -1.8990   -1.8500 N   0  0  0  0  0  0  0  0  0  0  0  0
    1.1810   -1.7090   -3.3050 C   0  0  0  0  0  0  0  0  0  0  0  0
    1.2180   -3.2480   -1.2770 C   0  0  0  0  0  0  0  0  0  0  0  0
   -0.0730   -3.9690   -0.9710 C   0  0  0  0  0  0  0  0  0  0  0  0
   -0.6710   -4.7770   -1.9450 C   0  0  0  0  0  0  0  0  0  0  0  0
   -1.8680   -5.4460   -1.6610 C   0  0  0  0  0  0  0  0  0  0  0  0
   -2.4660   -5.3060   -0.4030 C   0  0  0  0  0  0  0  0  0  0  0  0
   -1.8680   -4.4980    0.5710 C   0  0  0  0  0  0  0  0  0  0  0  0
   -0.6710   -3.8290    0.2870 C   0  0  0  0  0  0  0  0  0  0  0  0
    0.6140    1.5390   -0.5280 C   0  0  0  0  0  0  0  0  0  0  0  0
    1.5890    2.1860    0.1260 C   0  0  0  0  0  0  0  0  0  0  0  0
    0.9830    3.0190    1.0740 N   0  0  0  0  0  0  0  0  0  0  0  0
   -0.3250    2.8610    0.9770 C   0  0  0  0  0  0  0  0  0  0  0  0
   -1.4620    3.4670    1.7060 C   0  0  0  0  0  0  0  0  0  0  0  0
   -1.1930    4.6200    2.9530 Cl  0  0  0  0  0  0  0  0  0  0  0  0
   -2.7060    3.0950    1.3720 C   0  0  0  0  0  0  0  0  0  0  0  0
   -2.9310    2.1030    0.2960 C   0  0  0  0  0  0  0  0  0  0  0  0
   -4.3300    1.6830   -0.0830 Cl  0  0  0  0  0  0  0  0  0  0  0  0
   -1.8680    1.5860   -0.3340 C   0  0  0  0  0  0  0  0  0  0  0  0
   -0.5860    1.9480   -0.0100 N   0  0  0  0  0  0  0  0  0  0  0  0
    3.0430    2.0470   -0.1120 C   0  0  0  0  0  0  0  0  0  0  0  0
    3.6830    2.8760   -1.0400 C   0  0  0  0  0  0  0  0  0  0  0  0
    5.0590    2.7430   -1.2660 C   0  0  0  0  0  0  0  0  0  0  0  0
    5.7940    1.7820   -0.5620 C   0  0  0  0  0  0  0  0  0  0  0  0
    7.2770    1.6400   -0.8040 Cl  0  0  0  0  0  0  0  0  0  0  0  0
    5.1540    0.9530    0.3670 C   0  0  0  0  0  0  0  0  0  0  0  0
    3.7780    1.0850    0.5920 C   0  0  0  0  0  0  0  0  0  0  0  0
   -0.4010   -0.1960   -3.2590 H   0  0  0  0  0  0  0  0  0  0  0  0
   -0.6010    1.5360   -2.9190 H   0  0  0  0  0  0  0  0  0  0  0  0
   -1.3240    0.3290   -1.8350 H   0  0  0  0  0  0  0  0  0  0  0  0
    1.6730    0.7820   -2.2480 H   0  0  0  0  0  0  0  0  0  0  0  0
    0.1800   -1.6540   -3.7270 H   0  0  0  0  0  0  0  0  0  0  0  0
    1.6430   -2.6060   -3.7120 H   0  0  0  0  0  0  0  0  0  0  0  0
    1.7680   -0.8090   -3.4760 H   0  0  0  0  0  0  0  0  0  0  0  0
    1.7020   -3.1080   -0.3130 H   0  0  0  0  0  0  0  0  0  0  0  0
    1.7770   -3.8630   -1.9790 H   0  0  0  0  0  0  0  0  0  0  0  0
   -0.2090   -4.8850   -2.9150 H   0  0  0  0  0  0  0  0  0  0  0  0
   -2.3300   -6.0690   -2.4120 H   0  0  0  0  0  0  0  0  0  0  0  0
   -3.3900   -5.8220   -0.1840 H   0  0  0  0  0  0  0  0  0  0  0  0
   -2.3300   -4.3900    1.5410 H   0  0  0  0  0  0  0  0  0  0  0  0
   -0.2100   -3.2060    1.0380 H   0  0  0  0  0  0  0  0  0  0  0  0
   -3.5500    3.5230    1.8910 H   0  0  0  0  0  0  0  0  0  0  0  0
   -2.0250    0.8620   -1.1200 H   0  0  0  0  0  0  0  0  0  0  0  0
    3.1170    3.6180   -1.5830 H   0  0  0  0  0  0  0  0  0  0  0  0
    5.5520    3.3830   -1.9830 H   0  0  0  0  0  0  0  0  0  0  0  0
    5.7210    0.2110    0.9090 H   0  0  0  0  0  0  0  0  0  0  0  0
    3.2840    0.4460    1.3080 H   0  0  0  0  0  0  0  0  0  0  0  0
  1 32  1  0  0  0  0
  1 33  1  0  0  0  0
  1 34  1  0  0  0  0
  1  2  1  0  0  0  0
  2 35  1  0  0  0  0
  2  3  1  0  0  0  0
  3  4  2  0  0  0  0
  3  5  1  0  0  0  0
  5  6  1  0  0  0  0
  6 36  1  0  0  0  0
  6 37  1  0  0  0  0
  6 38  1  0  0  0  0
  5  7  1  0  0  0  0
  7 39  1  0  0  0  0
  7 40  1  0  0  0  0
  7  8  1  0  0  0  0
  8  9  2  0  0  0  0
  9 41  1  0  0  0  0
  9 10  1  0  0  0  0
 10 42  1  0  0  0  0
 10 11  2  0  0  0  0
 11 43  1  0  0  0  0
 11 12  1  0  0  0  0
 12 44  1  0  0  0  0
 12 13  2  0  0  0  0
 13  8  1  0  0  0  0
 13 45  1  0  0  0  0
  2 14  1  0  0  0  0
 14 15  2  0  0  0  0
 15 16  1  0  0  0  0
 16 17  2  0  0  0  0
 17 18  1  0  0  0  0
 18 19  1  0  0  0  0
 18 20  2  0  0  0  0
 20 46  1  0  0  0  0
 20 21  1  0  0  0  0
 21 22  1  0  0  0  0
 21 23  2  0  0  0  0
 23 47  1  0  0  0  0
 23 24  1  0  0  0  0
 24 14  1  0  0  0  0
 24 17  1  0  0  0  0
 15 25  1  0  0  0  0
 25 26  2  0  0  0  0
 26 48  1  0  0  0  0
 26 27  1  0  0  0  0
 27 49  1  0  0  0  0
 27 28  2  0  0  0  0
 28 29  1  0  0  0  0
 28 30  1  0  0  0  0
 30 50  1  0  0  0  0
 30 31  2  0  0  0  0
 31 25  1  0  0  0  0
 31 51  1  0  0  0  0
M  END
>  <LOGBIO>
5.0000

>  <PRED_LOGBIO>
4.7900

>  <XV_RES>
0.0000

>  <WHL_TMPL>
2

>  <ANCH>
36-41;9-10

$$$$
ROW106
  -MTS-   01071502093D 0   0.00000     0.00000     0

 49 53  0  0  0  0  0  0  0  0999 V2000
    5.2900    2.7920    0.5790 Cl  0  0  0  0  0  0  0  0  0  0  0  0
    3.7940    2.8780    0.7590 C   0  0  0  0  0  0  0  0  0  0  0  0
    3.2070    3.7770    1.7780 C   0  0  0  0  0  0  0  0  0  0  0  0
    1.8780    3.8510    1.9360 C   0  0  0  0  0  0  0  0  0  0  0  0
    1.1890    4.8920    3.1190 Cl  0  0  0  0  0  0  0  0  0  0  0  0
    1.0170    3.0160    1.0690 C   0  0  0  0  0  0  0  0  0  0  0  0
   -0.2930    2.8720    0.9860 N   0  0  0  0  0  0  0  0  0  0  0  0
   -0.5610    1.9390   -0.0230 C   0  0  0  0  0  0  0  0  0  0  0  0
    0.6140    1.5390   -0.5280 C   0  0  0  0  0  0  0  0  0  0  0  0
    0.8060    0.5360   -1.6390 C   0  0  0  0  0  0  0  0  0  0  0  0
    0.9250   -0.8500   -1.0510 C   0  0  0  0  0  0  0  0  0  0  0  0
    0.8590   -1.0090    0.1670 O   0  0  0  0  0  0  0  0  0  0  0  0
    1.1020   -1.8990   -1.8500 N   0  0  0  0  0  0  0  0  0  0  0  0
    1.1810   -1.7090   -3.3060 C   0  0  0  0  0  0  0  0  0  0  0  0
    2.3190   -2.5350   -3.9330 C   0  0  0  0  0  0  0  0  0  0  0  0
    2.4100   -3.9360   -3.3770 C   0  0  0  0  0  0  0  0  0  0  0  0
    3.1790   -4.8840   -4.0640 C   0  0  0  0  0  0  0  0  0  0  0  0
    3.2820   -6.1910   -3.5720 C   0  0  0  0  0  0  0  0  0  0  0  0
    2.6170   -6.5500   -2.3940 C   0  0  0  0  0  0  0  0  0  0  0  0
    1.8480   -5.6020   -1.7070 C   0  0  0  0  0  0  0  0  0  0  0  0
    1.7450   -4.2950   -2.1990 C   0  0  0  0  0  0  0  0  0  0  0  0
    0.9090   -3.2960   -1.4360 C   0  0  0  0  0  0  0  0  0  0  0  0
    1.6090    2.2010    0.1410 N   0  0  0  0  0  0  0  0  0  0  0  0
    2.9710    2.1420    0.0000 C   0  0  0  0  0  0  0  0  0  0  0  0
   -1.9000    1.4770   -0.4520 C   0  0  0  0  0  0  0  0  0  0  0  0
   -2.4870    0.3640    0.1610 C   0  0  0  0  0  0  0  0  0  0  0  0
   -3.7530   -0.0730   -0.2460 C   0  0  0  0  0  0  0  0  0  0  0  0
   -4.4330    0.6040   -1.2660 C   0  0  0  0  0  0  0  0  0  0  0  0
   -3.8470    1.7170   -1.8790 C   0  0  0  0  0  0  0  0  0  0  0  0
   -2.5800    2.1540   -1.4720 C   0  0  0  0  0  0  0  0  0  0  0  0
    3.8550    4.3780    2.3990 H   0  0  0  0  0  0  0  0  0  0  0  0
    1.7630    0.7630   -2.1050 H   0  0  0  0  0  0  0  0  0  0  0  0
   -0.0660    0.5650   -2.2890 H   0  0  0  0  0  0  0  0  0  0  0  0
    1.4410   -0.6640   -3.4620 H   0  0  0  0  0  0  0  0  0  0  0  0
    0.2450   -2.0360   -3.7530 H   0  0  0  0  0  0  0  0  0  0  0  0
    3.2430   -2.0380   -3.6470 H   0  0  0  0  0  0  0  0  0  0  0  0
    2.1310   -2.6050   -5.0020 H   0  0  0  0  0  0  0  0  0  0  0  0
    3.6920   -4.6070   -4.9730 H   0  0  0  0  0  0  0  0  0  0  0  0
    3.8750   -6.9220   -4.1020 H   0  0  0  0  0  0  0  0  0  0  0  0
    2.6960   -7.5580   -2.0150 H   0  0  0  0  0  0  0  0  0  0  0  0
    1.3350   -5.8790   -0.7980 H   0  0  0  0  0  0  0  0  0  0  0  0
    1.2550   -3.3480   -0.4060 H   0  0  0  0  0  0  0  0  0  0  0  0
   -0.1370   -3.5550   -1.5850 H   0  0  0  0  0  0  0  0  0  0  0  0
    3.3930    1.4830   -0.7440 H   0  0  0  0  0  0  0  0  0  0  0  0
   -1.9630   -0.1580    0.9480 H   0  0  0  0  0  0  0  0  0  0  0  0
   -4.2050   -0.9320    0.2270 H   0  0  0  0  0  0  0  0  0  0  0  0
   -5.4100    0.2670   -1.5800 H   0  0  0  0  0  0  0  0  0  0  0  0
   -4.3710    2.2390   -2.6660 H   0  0  0  0  0  0  0  0  0  0  0  0
   -2.1270    3.0130   -1.9450 H   0  0  0  0  0  0  0  0  0  0  0  0
  1  2  1  0  0  0  0
  2  3  1  0  0  0  0
  3 31  1  0  0  0  0
  3  4  2  0  0  0  0
  4  5  1  0  0  0  0
  4  6  1  0  0  0  0
  6  7  2  0  0  0  0
  7  8  1  0  0  0  0
  8  9  2  0  0  0  0
  9 10  1  0  0  0  0
 10 32  1  0  0  0  0
 10 33  1  0  0  0  0
 10 11  1  0  0  0  0
 11 12  2  0  0  0  0
 11 13  1  0  0  0  0
 13 14  1  0  0  0  0
 14 34  1  0  0  0  0
 14 35  1  0  0  0  0
 14 15  1  0  0  0  0
 15 36  1  0  0  0  0
 15 37  1  0  0  0  0
 15 16  1  0  0  0  0
 16 17  1  0  0  0  0
 17 38  1  0  0  0  0
 17 18  2  0  0  0  0
 18 39  1  0  0  0  0
 18 19  1  0  0  0  0
 19 40  1  0  0  0  0
 19 20  2  0  0  0  0
 20 41  1  0  0  0  0
 20 21  1  0  0  0  0
 21 16  2  0  0  0  0
 21 22  1  0  0  0  0
 22 13  1  0  0  0  0
 22 42  1  0  0  0  0
 22 43  1  0  0  0  0
  9 23  1  0  0  0  0
 23  6  1  0  0  0  0
 23 24  1  0  0  0  0
 24  2  2  0  0  0  0
 24 44  1  0  0  0  0
  8 25  1  0  0  0  0
 25 26  2  0  0  0  0
 26 45  1  0  0  0  0
 26 27  1  0  0  0  0
 27 46  1  0  0  0  0
 27 28  2  0  0  0  0
 28 47  1  0  0  0  0
 28 29  1  0  0  0  0
 29 48  1  0  0  0  0
 29 30  2  0  0  0  0
 30 25  1  0  0  0  0
 30 49  1  0  0  0  0
M  END
>  <LOGBIO>
5.0000

>  <PRED_LOGBIO>
4.5800

>  <XV_RES>
0.0000

>  <WHL_TMPL>
2

>  <ANCH>
36-41;16-17

$$$$
ROW107
  -MTS-   01071502093D 0   0.00000     0.00000     0

 55 57  0  0  0  0  0  0  0  0999 V2000
    0.2340   -5.3570   -0.3810 C   0  0  0  0  0  0  0  0  0  0  0  0
   -0.0840   -3.9830   -0.9650 C   0  0  0  0  0  0  0  0  0  0  0  0
    1.2180   -3.2480   -1.2770 C   0  0  0  0  0  0  0  0  0  0  0  0
    1.1020   -1.8990   -1.8500 N   0  0  0  0  0  0  0  0  0  0  0  0
    1.1810   -1.7090   -3.3050 C   0  0  0  0  0  0  0  0  0  0  0  0
   -0.1410   -1.6100   -4.0640 C   0  0  0  0  0  0  0  0  0  0  0  0
    0.1400   -1.4160   -5.5520 C   0  0  0  0  0  0  0  0  0  0  0  0
    0.9250   -0.8500   -1.0510 C   0  0  0  0  0  0  0  0  0  0  0  0
    0.8590   -1.0090    0.1670 O   0  0  0  0  0  0  0  0  0  0  0  0
    0.8060    0.5360   -1.6390 C   0  0  0  0  0  0  0  0  0  0  0  0
    0.6140    1.5390   -0.5280 C   0  0  0  0  0  0  0  0  0  0  0  0
   -0.5610    1.9390   -0.0230 C   0  0  0  0  0  0  0  0  0  0  0  0
   -0.2930    2.8720    0.9860 N   0  0  0  0  0  0  0  0  0  0  0  0
    1.0170    3.0160    1.0690 C   0  0  0  0  0  0  0  0  0  0  0  0
    1.8780    3.8510    1.9360 C   0  0  0  0  0  0  0  0  0  0  0  0
    1.3290    4.6800    2.8780 N   0  0  0  0  0  0  0  0  0  0  0  0
    1.1870    3.9530    4.1480 C   0  0  0  0  0  0  0  0  0  0  0  0
    3.2070    3.7770    1.7780 C   0  0  0  0  0  0  0  0  0  0  0  0
    3.7940    2.8780    0.7590 C   0  0  0  0  0  0  0  0  0  0  0  0
    2.9710    2.1420    0.0000 C   0  0  0  0  0  0  0  0  0  0  0  0
    1.6090    2.2010    0.1410 N   0  0  0  0  0  0  0  0  0  0  0  0
   -1.9000    1.4770   -0.4520 C   0  0  0  0  0  0  0  0  0  0  0  0
   -2.4870    0.3640    0.1610 C   0  0  0  0  0  0  0  0  0  0  0  0
   -3.7530   -0.0730   -0.2460 C   0  0  0  0  0  0  0  0  0  0  0  0
   -4.4330    0.6040   -1.2660 C   0  0  0  0  0  0  0  0  0  0  0  0
   -5.7990    0.1330   -1.7040 Cl  0  0  0  0  0  0  0  0  0  0  0  0
   -3.8470    1.7170   -1.8790 C   0  0  0  0  0  0  0  0  0  0  0  0
   -2.5800    2.1540   -1.4720 C   0  0  0  0  0  0  0  0  0  0  0  0
    0.8110   -5.2370    0.5330 H   0  0  0  0  0  0  0  0  0  0  0  0
   -0.6930   -5.8800   -0.1590 H   0  0  0  0  0  0  0  0  0  0  0  0
    0.8110   -5.9320   -1.1020 H   0  0  0  0  0  0  0  0  0  0  0  0
   -0.6620   -3.4080   -0.2440 H   0  0  0  0  0  0  0  0  0  0  0  0
   -0.6620   -4.1030   -1.8790 H   0  0  0  0  0  0  0  0  0  0  0  0
    1.7030   -3.8440   -2.0480 H   0  0  0  0  0  0  0  0  0  0  0  0
    1.7760   -3.1700   -0.3460 H   0  0  0  0  0  0  0  0  0  0  0  0
    1.6590   -2.6100   -3.6840 H   0  0  0  0  0  0  0  0  0  0  0  0
    1.7310   -0.7900   -3.4940 H   0  0  0  0  0  0  0  0  0  0  0  0
   -0.7120   -2.5250   -3.9200 H   0  0  0  0  0  0  0  0  0  0  0  0
   -0.7120   -0.7630   -3.6900 H   0  0  0  0  0  0  0  0  0  0  0  0
    0.7110   -2.2620   -5.9260 H   0  0  0  0  0  0  0  0  0  0  0  0
   -0.8010   -1.3450   -6.0920 H   0  0  0  0  0  0  0  0  0  0  0  0
    0.7110   -0.5010   -5.6960 H   0  0  0  0  0  0  0  0  0  0  0  0
   -0.1050    0.5480   -2.2340 H   0  0  0  0  0  0  0  0  0  0  0  0
    1.7290    0.7710   -2.1650 H   0  0  0  0  0  0  0  0  0  0  0  0
    1.9310    5.4800    3.0140 H   0  0  0  0  0  0  0  0  0  0  0  0
    2.1650    3.6180    4.4860 H   0  0  0  0  0  0  0  0  0  0  0  0
    0.7510    4.6120    4.8960 H   0  0  0  0  0  0  0  0  0  0  0  0
    0.5390    3.0920    4.0020 H   0  0  0  0  0  0  0  0  0  0  0  0
    3.8550    4.3780    2.3990 H   0  0  0  0  0  0  0  0  0  0  0  0
    4.8640    2.8170    0.6300 H   0  0  0  0  0  0  0  0  0  0  0  0
    3.3930    1.4830   -0.7440 H   0  0  0  0  0  0  0  0  0  0  0  0
   -1.9630   -0.1580    0.9480 H   0  0  0  0  0  0  0  0  0  0  0  0
   -4.2050   -0.9320    0.2270 H   0  0  0  0  0  0  0  0  0  0  0  0
   -4.3710    2.2390   -2.6660 H   0  0  0  0  0  0  0  0  0  0  0  0
   -2.1270    3.0130   -1.9450 H   0  0  0  0  0  0  0  0  0  0  0  0
  1 29  1  0  0  0  0
  1 30  1  0  0  0  0
  1 31  1  0  0  0  0
  1  2  1  0  0  0  0
  2 32  1  0  0  0  0
  2 33  1  0  0  0  0
  2  3  1  0  0  0  0
  3 34  1  0  0  0  0
  3 35  1  0  0  0  0
  3  4  1  0  0  0  0
  4  5  1  0  0  0  0
  5 36  1  0  0  0  0
  5 37  1  0  0  0  0
  5  6  1  0  0  0  0
  6 38  1  0  0  0  0
  6 39  1  0  0  0  0
  6  7  1  0  0  0  0
  7 40  1  0  0  0  0
  7 41  1  0  0  0  0
  7 42  1  0  0  0  0
  4  8  1  0  0  0  0
  8  9  2  0  0  0  0
  8 10  1  0  0  0  0
 10 43  1  0  0  0  0
 10 44  1  0  0  0  0
 10 11  1  0  0  0  0
 11 12  2  0  0  0  0
 12 13  1  0  0  0  0
 13 14  2  0  0  0  0
 14 15  1  0  0  0  0
 15 16  1  0  0  0  0
 16 45  1  0  0  0  0
 16 17  1  0  0  0  0
 17 46  1  0  0  0  0
 17 47  1  0  0  0  0
 17 48  1  0  0  0  0
 15 18  2  0  0  0  0
 18 49  1  0  0  0  0
 18 19  1  0  0  0  0
 19 50  1  0  0  0  0
 19 20  2  0  0  0  0
 20 51  1  0  0  0  0
 20 21  1  0  0  0  0
 21 11  1  0  0  0  0
 21 14  1  0  0  0  0
 12 22  1  0  0  0  0
 22 23  2  0  0  0  0
 23 52  1  0  0  0  0
 23 24  1  0  0  0  0
 24 53  1  0  0  0  0
 24 25  2  0  0  0  0
 25 26  1  0  0  0  0
 25 27  1  0  0  0  0
 27 54  1  0  0  0  0
 27 28  2  0  0  0  0
 28 22  1  0  0  0  0
 28 55  1  0  0  0  0
M  END
>  <LOGBIO>
4.0000

>  <PRED_LOGBIO>
5.3600

>  <XV_RES>
0.0000

>  <WHL_TMPL>
2

>  <ANCH>
34-35;22-23

$$$$
ROW108
  -MTS-   01071502093D 0   0.00000     0.00000     0

 36 38  0  0  0  0  0  0  0  0999 V2000
    5.6300    2.8810   -0.9060 C   0  0  0  0  0  0  0  0  0  0  0  0
    5.2910    2.7920    0.5790 C   0  0  0  0  0  0  0  0  0  0  0  0
    3.7940    2.8780    0.7590 C   0  0  0  0  0  0  0  0  0  0  0  0
    2.9710    2.1420    0.0000 C   0  0  0  0  0  0  0  0  0  0  0  0
    1.6090    2.2000    0.1410 N   0  0  0  0  0  0  0  0  0  0  0  0
    0.5840    1.5580   -0.5030 C   0  0  0  0  0  0  0  0  0  0  0  0
   -0.5690    1.9850    0.0290 C   0  0  0  0  0  0  0  0  0  0  0  0
   -0.2560    2.9140    1.0290 N   0  0  0  0  0  0  0  0  0  0  0  0
    1.0580    3.0300    1.0810 C   0  0  0  0  0  0  0  0  0  0  0  0
    1.8830    3.8160    1.8940 N   0  0  0  0  0  0  0  0  0  0  0  0
    3.1960    3.7740    1.7740 C   0  0  0  0  0  0  0  0  0  0  0  0
    3.9940    4.5480    2.5760 O   0  0  0  0  0  0  0  0  0  0  0  0
    4.3360    5.8580    2.1180 C   0  0  0  0  0  0  0  0  0  0  0  0
   -1.9000    1.4770   -0.4520 C   0  0  0  0  0  0  0  0  0  0  0  0
   -1.9500    0.6470   -1.3590 O   0  0  0  0  0  0  0  0  0  0  0  0
   -3.1490    1.9760    0.1650 C   0  0  0  0  0  0  0  0  0  0  0  0
   -3.7860    3.1060   -0.3600 C   0  0  0  0  0  0  0  0  0  0  0  0
   -4.9680    3.5780    0.2240 C   0  0  0  0  0  0  0  0  0  0  0  0
   -5.5130    2.9190    1.3330 C   0  0  0  0  0  0  0  0  0  0  0  0
   -4.8760    1.7880    1.8570 C   0  0  0  0  0  0  0  0  0  0  0  0
   -3.6940    1.3160    1.2740 C   0  0  0  0  0  0  0  0  0  0  0  0
    5.1530    2.0600   -1.4370 H   0  0  0  0  0  0  0  0  0  0  0  0
    6.7090    2.8190   -1.0360 H   0  0  0  0  0  0  0  0  0  0  0  0
    5.2710    3.8280   -1.3040 H   0  0  0  0  0  0  0  0  0  0  0  0
    5.6500    1.8450    0.9770 H   0  0  0  0  0  0  0  0  0  0  0  0
    5.7680    3.6130    1.1100 H   0  0  0  0  0  0  0  0  0  0  0  0
    3.3930    1.4840   -0.7450 H   0  0  0  0  0  0  0  0  0  0  0  0
    0.6880    0.8360   -1.3000 H   0  0  0  0  0  0  0  0  0  0  0  0
    3.4280    6.4410    1.9750 H   0  0  0  0  0  0  0  0  0  0  0  0
    4.9680    6.3470    2.8560 H   0  0  0  0  0  0  0  0  0  0  0  0
    4.8710    5.7840    1.1740 H   0  0  0  0  0  0  0  0  0  0  0  0
   -3.3660    3.6150   -1.2150 H   0  0  0  0  0  0  0  0  0  0  0  0
   -5.4600    4.4500   -0.1810 H   0  0  0  0  0  0  0  0  0  0  0  0
   -6.4250    3.2830    1.7830 H   0  0  0  0  0  0  0  0  0  0  0  0
   -5.2960    1.2790    2.7120 H   0  0  0  0  0  0  0  0  0  0  0  0
   -3.2030    0.4440    1.6780 H   0  0  0  0  0  0  0  0  0  0  0  0
  1 22  1  0  0  0  0
  1 23  1  0  0  0  0
  1 24  1  0  0  0  0
  1  2  1  0  0  0  0
  2 25  1  0  0  0  0
  2 26  1  0  0  0  0
  2  3  1  0  0  0  0
  3  4  2  0  0  0  0
  4 27  1  0  0  0  0
  4  5  1  0  0  0  0
  5  6  1  0  0  0  0
  6 28  1  0  0  0  0
  6  7  2  0  0  0  0
  7  8  1  0  0  0  0
  8  9  2  0  0  0  0
  9  5  1  0  0  0  0
  9 10  1  0  0  0  0
 10 11  2  0  0  0  0
 11  3  1  0  0  0  0
 11 12  1  0  0  0  0
 12 13  1  0  0  0  0
 13 29  1  0  0  0  0
 13 30  1  0  0  0  0
 13 31  1  0  0  0  0
  7 14  1  0  0  0  0
 14 15  2  0  0  0  0
 14 16  1  0  0  0  0
 16 17  2  0  0  0  0
 17 32  1  0  0  0  0
 17 18  1  0  0  0  0
 18 33  1  0  0  0  0
 18 19  2  0  0  0  0
 19 34  1  0  0  0  0
 19 20  1  0  0  0  0
 20 35  1  0  0  0  0
 20 21  2  0  0  0  0
 21 16  1  0  0  0  0
 21 36  1  0  0  0  0
M  END
>  <LOGBIO>
5.8200

>  <PRED_LOGBIO>
7.0600

>  <XV_RES>
0.0000

>  <WHL_TMPL>
2

>  <ANCH>
2-4;9-8

$$$$
ROW109
  -MTS-   01071502093D 0   0.00000     0.00000     0

 38 41  0  0  0  0  0  0  0  0999 V2000
   -1.7420    1.4530   -3.4430 O   0  0  0  0  0  0  0  0  0  0  0  0
   -1.4430    1.2410   -2.1230 C   0  0  0  0  0  0  0  0  0  0  0  0
   -0.7750    2.1640   -1.4170 C   0  0  0  0  0  0  0  0  0  0  0  0
   -0.2590    3.3710   -2.1000 C   0  0  0  0  0  0  0  0  0  0  0  0
   -0.9590    4.3790   -2.1790 O   0  0  0  0  0  0  0  0  0  0  0  0
    0.9620    3.3660   -2.6270 N   0  0  0  0  0  0  0  0  0  0  0  0
    1.4550    4.5210   -3.2800 C   0  0  0  0  0  0  0  0  0  0  0  0
    1.2440    4.6930   -4.6530 C   0  0  0  0  0  0  0  0  0  0  0  0
    1.7320    5.8360   -5.2980 C   0  0  0  0  0  0  0  0  0  0  0  0
    2.4320    6.8060   -4.5710 C   0  0  0  0  0  0  0  0  0  0  0  0
    2.6430    6.6340   -3.1980 C   0  0  0  0  0  0  0  0  0  0  0  0
    2.1550    5.4910   -2.5520 C   0  0  0  0  0  0  0  0  0  0  0  0
    2.3580    5.3250   -1.2280 F   0  0  0  0  0  0  0  0  0  0  0  0
   -0.5460    1.9920    0.0350 C   0  0  0  0  0  0  0  0  0  0  0  0
   -0.2930    2.8720    0.9860 N   0  0  0  0  0  0  0  0  0  0  0  0
   -0.1540    2.2030    2.2080 C   0  0  0  0  0  0  0  0  0  0  0  0
    0.1130    2.6410    3.5110 C   0  0  0  0  0  0  0  0  0  0  0  0
    0.1950    1.7140    4.5570 C   0  0  0  0  0  0  0  0  0  0  0  0
    0.0100    0.3500    4.3010 C   0  0  0  0  0  0  0  0  0  0  0  0
   -0.2570   -0.0870    2.9980 C   0  0  0  0  0  0  0  0  0  0  0  0
   -0.3390    0.8400    1.9520 C   0  0  0  0  0  0  0  0  0  0  0  0
   -0.5860    0.7290    0.5630 N   0  0  0  0  0  0  0  0  0  0  0  0
   -0.8560   -0.4090   -0.3280 C   0  0  0  0  0  0  0  0  0  0  0  0
   -1.8600   -0.0370   -1.4340 C   0  0  0  0  0  0  0  0  0  0  0  0
   -1.0340    1.1220   -4.0170 H   0  0  0  0  0  0  0  0  0  0  0  0
    1.5370    2.5390   -2.5620 H   0  0  0  0  0  0  0  0  0  0  0  0
    0.7050    3.9450   -5.2140 H   0  0  0  0  0  0  0  0  0  0  0  0
    1.5690    5.9680   -6.3580 H   0  0  0  0  0  0  0  0  0  0  0  0
    2.8080    7.6870   -5.0690 H   0  0  0  0  0  0  0  0  0  0  0  0
    3.1820    7.3820   -2.6360 H   0  0  0  0  0  0  0  0  0  0  0  0
    0.2550    3.6930    3.7090 H   0  0  0  0  0  0  0  0  0  0  0  0
    0.4010    2.0520    5.5620 H   0  0  0  0  0  0  0  0  0  0  0  0
    0.0740   -0.3640    5.1080 H   0  0  0  0  0  0  0  0  0  0  0  0
   -0.3990   -1.1390    2.8000 H   0  0  0  0  0  0  0  0  0  0  0  0
   -1.3410   -1.1670    0.2830 H   0  0  0  0  0  0  0  0  0  0  0  0
    0.0750   -0.7080   -0.8060 H   0  0  0  0  0  0  0  0  0  0  0  0
   -1.8020   -0.8240   -2.1830 H   0  0  0  0  0  0  0  0  0  0  0  0
   -2.8330    0.1190   -0.9730 H   0  0  0  0  0  0  0  0  0  0  0  0
  1 25  1  0  0  0  0
  1  2  1  0  0  0  0
  2  3  2  0  0  0  0
  3  4  1  0  0  0  0
  4  5  2  0  0  0  0
  4  6  1  0  0  0  0
  6 26  1  0  0  0  0
  6  7  1  0  0  0  0
  7  8  2  0  0  0  0
  8 27  1  0  0  0  0
  8  9  1  0  0  0  0
  9 28  1  0  0  0  0
  9 10  2  0  0  0  0
 10 29  1  0  0  0  0
 10 11  1  0  0  0  0
 11 30  1  0  0  0  0
 11 12  2  0  0  0  0
 12  7  1  0  0  0  0
 12 13  1  0  0  0  0
  3 14  1  0  0  0  0
 14 15  2  0  0  0  0
 15 16  1  0  0  0  0
 16 17  2  0  0  0  0
 17 31  1  0  0  0  0
 17 18  1  0  0  0  0
 18 32  1  0  0  0  0
 18 19  2  0  0  0  0
 19 33  1  0  0  0  0
 19 20  1  0  0  0  0
 20 34  1  0  0  0  0
 20 21  2  0  0  0  0
 21 16  1  0  0  0  0
 21 22  1  0  0  0  0
 22 14  1  0  0  0  0
 22 23  1  0  0  0  0
 23 35  1  0  0  0  0
 23 36  1  0  0  0  0
 23 24  1  0  0  0  0
 24  2  1  0  0  0  0
 24 37  1  0  0  0  0
 24 38  1  0  0  0  0
M  END
>  <LOGBIO>
8.8500

>  <PRED_LOGBIO>
7.9500

>  <XV_RES>
0.0000

>  <WHL_TMPL>
2

>  <ANCH>
14-15;21-20

$$$$
ROW111
  -MTS-   01071502093D 0   0.00000     0.00000     0

 36 38  0  0  0  0  0  0  0  0999 V2000
    5.7960    2.1710   -0.7200 C   0  0  0  0  0  0  0  0  0  0  0  0
    5.2900    2.7920    0.5790 C   0  0  0  0  0  0  0  0  0  0  0  0
    3.7930    2.8780    0.7590 C   0  0  0  0  0  0  0  0  0  0  0  0
[truncated: 2,785,723 more chars]
