# Supplementary material for: Template CoMFA Generates Single 3D-QSAR Models that, for Twelve of Twelve Biological Targets, Predict All ChEMBL-Tabulated Affinities
Source: PLoS One. 2015 Jun 12;10(6):e0129307. doi: 10.1371/journal.pone.0129307 (PMC4466312; doi:10.1371/journal.pone.0129307)
Supplement: S10 Text — The zip file contains, in. sdf format, the aligned structures, from the A, B, C, D, and F protocols, of all templates and training sets for the GABAa target. The content of each file is evident from its name. (ZIP) [file pone.0129307.s011.zip › GABAa_F_tmpl.sdf]

flumazenil
  -MTS-   01061522243D 0   0.00000     0.00000     0

 36 38  0  0  0  0  0  0  0  0999 V2000
   -1.4590   -2.0330   -0.1640 N   0  0  0  0  0  0  0  0  0  0  0  0
   -2.7770   -1.5930    0.1250 C   0  0  0  0  0  0  0  0  0  0  0  0
   -3.8430   -2.1770   -0.5880 C   0  0  0  0  0  0  0  0  0  0  0  0
   -5.1550   -1.7540   -0.3700 C   0  0  0  0  0  0  0  0  0  0  0  0
   -5.4100   -0.7630    0.5640 C   0  0  0  0  0  0  0  0  0  0  0  0
   -6.6700   -0.3620    0.7750 F   0  0  0  0  0  0  0  0  0  0  0  0
   -4.3770   -0.1910    1.2950 C   0  0  0  0  0  0  0  0  0  0  0  0
   -3.0460   -0.5960    1.0890 C   0  0  0  0  0  0  0  0  0  0  0  0
   -2.0600   -0.0300    2.0610 C   0  0  0  0  0  0  0  0  0  0  0  0
   -2.4560    0.1770    3.2090 O   0  0  0  0  0  0  0  0  0  0  0  0
   -0.7590    0.2320    1.6550 N   0  0  0  0  0  0  0  0  0  0  0  0
    0.2280    0.6880    2.6220 C   0  0  0  0  0  0  0  0  0  0  0  0
   -0.3330    0.1440    0.2770 C   0  0  0  0  0  0  0  0  0  0  0  0
   -0.3010   -1.2890   -0.0790 C   0  0  0  0  0  0  0  0  0  0  0  0
    0.7380   -2.1410   -0.4330 C   0  0  0  0  0  0  0  0  0  0  0  0
    2.1700   -1.8140   -0.4240 C   0  0  0  0  0  0  0  0  0  0  0  0
    2.5960   -0.8160    0.1520 O   0  0  0  0  0  0  0  0  0  0  0  0
    3.0560   -2.6540   -1.0480 O   0  0  0  0  0  0  0  0  0  0  0  0
    2.6580   -3.6240   -2.0350 C   0  0  0  0  0  0  0  0  0  0  0  0
    3.8780   -3.9510   -2.8780 C   0  0  0  0  0  0  0  0  0  0  0  0
    0.2180   -3.3690   -0.7850 N   0  0  0  0  0  0  0  0  0  0  0  0
   -1.0820   -3.2660   -0.6400 C   0  0  0  0  0  0  0  0  0  0  0  0
   -3.6820   -2.9350   -1.3500 H   0  0  0  0  0  0  0  0  0  0  0  0
   -5.9780   -2.1920   -0.9290 H   0  0  0  0  0  0  0  0  0  0  0  0
   -4.6240    0.5570    2.0460 H   0  0  0  0  0  0  0  0  0  0  0  0
    1.1020    0.0330    2.5710 H   0  0  0  0  0  0  0  0  0  0  0  0
   -0.1640    0.6740    3.6420 H   0  0  0  0  0  0  0  0  0  0  0  0
    0.5200    1.7120    2.3680 H   0  0  0  0  0  0  0  0  0  0  0  0
   -1.0500    0.6840   -0.3550 H   0  0  0  0  0  0  0  0  0  0  0  0
    0.6320    0.6400    0.1480 H   0  0  0  0  0  0  0  0  0  0  0  0
    2.3200   -4.5340   -1.5290 H   0  0  0  0  0  0  0  0  0  0  0  0
    1.8740   -3.2170   -2.6800 H   0  0  0  0  0  0  0  0  0  0  0  0
    3.6360   -4.6950   -3.6420 H   0  0  0  0  0  0  0  0  0  0  0  0
    4.6880   -4.3390   -2.2490 H   0  0  0  0  0  0  0  0  0  0  0  0
    4.2600   -3.0500   -3.3680 H   0  0  0  0  0  0  0  0  0  0  0  0
   -1.7820   -4.0700   -0.8250 H   0  0  0  0  0  0  0  0  0  0  0  0
  1  2  1  0  0  0  0
  2  3  2  0  0  0  0
  3 23  1  0  0  0  0
  3  4  1  0  0  0  0
  4 24  1  0  0  0  0
  4  5  2  0  0  0  0
  5  6  1  0  0  0  0
  5  7  1  0  0  0  0
  7 25  1  0  0  0  0
  7  8  2  0  0  0  0
  8  2  1  0  0  0  0
  8  9  1  0  0  0  0
  9 10  2  0  0  0  0
  9 11  1  0  0  0  0
 11 12  1  0  0  0  0
 12 26  1  0  0  0  0
 12 27  1  0  0  0  0
 12 28  1  0  0  0  0
 11 13  1  0  0  0  0
 13 29  1  0  0  0  0
 13 30  1  0  0  0  0
 13 14  1  0  0  0  0
 14  1  1  0  0  0  0
 14 15  2  0  0  0  0
 15 16  1  0  0  0  0
 16 17  2  0  0  0  0
 16 18  1  0  0  0  0
 18 19  1  0  0  0  0
 19 31  1  0  0  0  0
 19 32  1  0  0  0  0
 19 20  1  0  0  0  0
 20 33  1  0  0  0  0
 20 34  1  0  0  0  0
 20 35  1  0  0  0  0
 15 21  1  0  0  0  0
 21 22  2  0  0  0  0
 22  1  1  0  0  0  0
 22 36  1  0  0  0  0
M  END
$$$$
xolpidem
  -MTS-   01061522243D 0   0.00000     0.00000     0

 44 46  0  0  0  0  0  0  0  0999 V2000
   -1.5990    5.6860   -0.8310 N   0  0  0  0  0  0  0  0  0  0  0  0
   -2.6730    6.5690   -0.2690 C   0  0  0  0  0  0  0  0  0  0  0  0
   -4.0710    6.0510   -0.1090 C   0  0  0  0  0  0  0  0  0  0  0  0
   -5.1420    6.9370    0.4540 C   0  0  0  0  0  0  0  0  0  0  0  0
   -4.3970    4.6380   -0.5120 C   0  0  0  0  0  0  0  0  0  0  0  0
   -3.3300    3.7580   -1.0710 C   0  0  0  0  0  0  0  0  0  0  0  0
   -1.9340    4.2670   -1.2350 C   0  0  0  0  0  0  0  0  0  0  0  0
   -0.6840    3.6340   -1.7540 N   0  0  0  0  0  0  0  0  0  0  0  0
    0.4260    4.6320   -1.6810 C   0  0  0  0  0  0  0  0  0  0  0  0
    1.8480    4.4060   -2.1030 C   0  0  0  0  0  0  0  0  0  0  0  0
    2.2660    3.0710   -2.6590 C   0  0  0  0  0  0  0  0  0  0  0  0
    3.6810    2.8500   -3.0770 C   0  0  0  0  0  0  0  0  0  0  0  0
    4.6890    3.9530   -2.9450 C   0  0  0  0  0  0  0  0  0  0  0  0
    6.1100    3.7240   -3.3670 C   0  0  0  0  0  0  0  0  0  0  0  0
    4.2810    5.2790   -2.3940 C   0  0  0  0  0  0  0  0  0  0  0  0
    2.8560    5.5100   -1.9690 C   0  0  0  0  0  0  0  0  0  0  0  0
   -0.1420    5.9110   -1.1070 C   0  0  0  0  0  0  0  0  0  0  0  0
    0.6180    7.1800   -0.8570 C   0  0  0  0  0  0  0  0  0  0  0  0
    1.3060    7.3990    0.4640 C   0  0  0  0  0  0  0  0  0  0  0  0
    2.6300    6.7490    0.7370 O   0  0  0  0  0  0  0  0  0  0  0  0
    0.6690    8.2610    1.5030 N   0  0  0  0  0  0  0  0  0  0  0  0
   -0.6600    8.9120    1.2270 C   0  0  0  0  0  0  0  0  0  0  0  0
    1.3530    8.4790    2.8190 C   0  0  0  0  0  0  0  0  0  0  0  0
   -2.4780    7.4140   -0.0270 H   0  0  0  0  0  0  0  0  0  0  0  0
   -5.7390    6.2690    0.3710 H   0  0  0  0  0  0  0  0  0  0  0  0
   -4.5440    7.6050    0.5380 H   0  0  0  0  0  0  0  0  0  0  0  0
   -5.7840    7.4700    0.7920 H   0  0  0  0  0  0  0  0  0  0  0  0
   -5.2350    4.3230   -0.4170 H   0  0  0  0  0  0  0  0  0  0  0  0
   -3.5280    2.9130   -1.3120 H   0  0  0  0  0  0  0  0  0  0  0  0
    1.6630    2.4080   -2.7400 H   0  0  0  0  0  0  0  0  0  0  0  0
    3.9310    2.0520   -3.4110 H   0  0  0  0  0  0  0  0  0  0  0  0
    6.3170    4.5660   -3.1290 H   0  0  0  0  0  0  0  0  0  0  0  0
    5.9030    2.8810   -3.6050 H   0  0  0  0  0  0  0  0  0  0  0  0
    6.9620    3.5860   -3.6210 H   0  0  0  0  0  0  0  0  0  0  0  0
    4.8870    5.9400   -2.3140 H   0  0  0  0  0  0  0  0  0  0  0  0
    2.6080    6.3090   -1.6360 H   0  0  0  0  0  0  0  0  0  0  0  0
    0.9730    7.9950   -0.9980 H   0  0  0  0  0  0  0  0  0  0  0  0
    0.3300    7.3330   -1.6960 H   0  0  0  0  0  0  0  0  0  0  0  0
   -0.6740    8.5360    0.4090 H   0  0  0  0  0  0  0  0  0  0  0  0
   -0.6450    9.2870    2.0450 H   0  0  0  0  0  0  0  0  0  0  0  0
   -1.4540    9.3010    1.0610 H   0  0  0  0  0  0  0  0  0  0  0  0
    0.6730    9.0040    3.0860 H   0  0  0  0  0  0  0  0  0  0  0  0
    2.0340    7.9540    2.5520 H   0  0  0  0  0  0  0  0  0  0  0  0
    1.7640    8.6100    3.6090 H   0  0  0  0  0  0  0  0  0  0  0  0
  1  2  1  0  0  0  0
  2 24  1  0  0  0  0
  2  3  2  0  0  0  0
  3  4  1  0  0  0  0
  4 25  1  0  0  0  0
  4 26  1  0  0  0  0
  4 27  1  0  0  0  0
  3  5  1  0  0  0  0
  5 28  1  0  0  0  0
  5  6  2  0  0  0  0
  6 29  1  0  0  0  0
  6  7  1  0  0  0  0
  7  1  1  0  0  0  0
  7  8  2  0  0  0  0
  8  9  1  0  0  0  0
  9 10  1  0  0  0  0
 10 11  2  0  0  0  0
 11 30  1  0  0  0  0
 11 12  1  0  0  0  0
 12 31  1  0  0  0  0
 12 13  2  0  0  0  0
 13 14  1  0  0  0  0
 14 32  1  0  0  0  0
 14 33  1  0  0  0  0
 14 34  1  0  0  0  0
 13 15  1  0  0  0  0
 15 35  1  0  0  0  0
 15 16  2  0  0  0  0
 16 10  1  0  0  0  0
 16 36  1  0  0  0  0
  9 17  2  0  0  0  0
 17  1  1  0  0  0  0
 17 18  1  0  0  0  0
 18 37  1  0  0  0  0
 18 38  1  0  0  0  0
 18 19  1  0  0  0  0
 19 20  2  0  0  0  0
 19 21  1  0  0  0  0
 21 22  1  0  0  0  0
 22 39  1  0  0  0  0
 22 40  1  0  0  0  0
 22 41  1  0  0  0  0
 21 23  1  0  0  0  0
 23 42  1  0  0  0  0
 23 43  1  0  0  0  0
 23 44  1  0  0  0  0
M  END
$$$$
flavone
  -MTS-   01061522243D 0   0.00000     0.00000     0

 27 29  0  0  0  0  0  0  0  0999 V2000
   -0.5660   -8.4470   -1.2350 C   0  0  0  0  0  0  0  0  0  0  0  0
   -1.9100   -8.2890   -1.0090 O   0  0  0  0  0  0  0  0  0  0  0  0
   -2.3170   -7.3460   -0.0770 C   0  0  0  0  0  0  0  0  0  0  0  0
   -3.7820   -7.2630    0.0940 C   0  0  0  0  0  0  0  0  0  0  0  0
   -4.5830   -8.3840   -0.1730 C   0  0  0  0  0  0  0  0  0  0  0  0
   -5.9710   -8.3230   -0.0240 C   0  0  0  0  0  0  0  0  0  0  0  0
   -6.5770   -7.1380    0.3870 C   0  0  0  0  0  0  0  0  0  0  0  0
   -5.7970   -6.0130    0.6450 C   0  0  0  0  0  0  0  0  0  0  0  0
   -4.4090   -6.0730    0.4980 C   0  0  0  0  0  0  0  0  0  0  0  0
   -1.4780   -6.5810    0.6370 C   0  0  0  0  0  0  0  0  0  0  0  0
   -0.0260   -6.7150    0.4300 C   0  0  0  0  0  0  0  0  0  0  0  0
    0.7690   -6.0300    1.0580 O   0  0  0  0  0  0  0  0  0  0  0  0
    0.4050   -7.7070   -0.5640 C   0  0  0  0  0  0  0  0  0  0  0  0
    1.7620   -7.9080   -0.8340 C   0  0  0  0  0  0  0  0  0  0  0  0
    2.1410   -8.8580   -1.7830 C   0  0  0  0  0  0  0  0  0  0  0  0
    1.1690   -9.6010   -2.4550 C   0  0  0  0  0  0  0  0  0  0  0  0
   -0.1850   -9.3970   -2.1820 C   0  0  0  0  0  0  0  0  0  0  0  0
   -4.1320   -9.3200   -0.4930 H   0  0  0  0  0  0  0  0  0  0  0  0
   -6.5780   -9.2010   -0.2300 H   0  0  0  0  0  0  0  0  0  0  0  0
   -7.6570   -7.0900    0.5020 H   0  0  0  0  0  0  0  0  0  0  0  0
   -6.2700   -5.0850    0.9590 H   0  0  0  0  0  0  0  0  0  0  0  0
   -3.8280   -5.1740    0.6910 H   0  0  0  0  0  0  0  0  0  0  0  0
   -1.7980   -5.8630    1.3810 H   0  0  0  0  0  0  0  0  0  0  0  0
    2.5210   -7.3300   -0.3110 H   0  0  0  0  0  0  0  0  0  0  0  0
    3.1940   -9.0200   -1.9970 H   0  0  0  0  0  0  0  0  0  0  0  0
    1.4680  -10.3410   -3.1940 H   0  0  0  0  0  0  0  0  0  0  0  0
   -0.9380   -9.9770   -2.7080 H   0  0  0  0  0  0  0  0  0  0  0  0
  1  2  1  0  0  0  0
  2  3  1  0  0  0  0
  3  4  1  0  0  0  0
  4  5  2  0  0  0  0
  5 18  1  0  0  0  0
  5  6  1  0  0  0  0
  6 19  1  0  0  0  0
  6  7  2  0  0  0  0
  7 20  1  0  0  0  0
  7  8  1  0  0  0  0
  8 21  1  0  0  0  0
  8  9  2  0  0  0  0
  9  4  1  0  0  0  0
  9 22  1  0  0  0  0
  3 10  2  0  0  0  0
 10 23  1  0  0  0  0
 10 11  1  0  0  0  0
 11 12  2  0  0  0  0
 11 13  1  0  0  0  0
 13  1  2  0  0  0  0
 13 14  1  0  0  0  0
 14 24  1  0  0  0  0
 14 15  2  0  0  0  0
 15 25  1  0  0  0  0
 15 16  1  0  0  0  0
 16 26  1  0  0  0  0
 16 17  2  0  0  0  0
 17  1  1  0  0  0  0
 17 27  1  0  0  0  0
M  END
$$$$
