# Supplementary material for: Template CoMFA Generates Single 3D-QSAR Models that, for Twelve of Twelve Biological Targets, Predict All ChEMBL-Tabulated Affinities
Source: PLoS One. 2015 Jun 12;10(6):e0129307. doi: 10.1371/journal.pone.0129307 (PMC4466312; doi:10.1371/journal.pone.0129307)
Supplement: S11 Text — The zip file contains, in. sdf format, the aligned structures, from the A, B, C, D, and F protocols, of all templates and training sets for the hERG target. The content of each file is evident from its name. (ZIP) [file pone.0129307.s012.zip › HERG_F_trng.sdf]

ROW1
  -MTS-   01071502233D 0   0.00000     0.00000     0

 66 70  0  0  0  0  0  0  0  0999 V2000
   -0.8680    8.7620    5.6840 C   0  0  0  0  0  0  0  0  0  0  0  0
   -0.7070   10.1180    5.2600 O   0  0  0  0  0  0  0  0  0  0  0  0
    0.2740   10.8660    5.8560 C   0  0  0  0  0  0  0  0  0  0  0  0
   -0.0140   11.6070    7.0090 C   0  0  0  0  0  0  0  0  0  0  0  0
    0.9880   12.3720    7.6180 C   0  0  0  0  0  0  0  0  0  0  0  0
    2.2780   12.3960    7.0740 C   0  0  0  0  0  0  0  0  0  0  0  0
    2.5660   11.6550    5.9220 C   0  0  0  0  0  0  0  0  0  0  0  0
    1.5640   10.8900    5.3130 C   0  0  0  0  0  0  0  0  0  0  0  0
    1.8680   10.1070    4.0950 C   0  0  0  0  0  0  0  0  0  0  0  0
    2.2980   10.6030    2.9490 N   0  0  0  0  0  0  0  0  0  0  0  0
    2.4640    9.4880    2.0370 N   0  0  0  0  0  0  0  0  0  0  0  0
    2.1220    8.3970    2.6980 C   0  0  0  0  0  0  0  0  0  0  0  0
    2.1420    6.7510    2.0480 S   0  0  0  0  0  0  0  0  0  0  0  0
    0.5260    6.3760    1.2980 C   0  0  0  0  0  0  0  0  0  0  0  0
    0.5430    4.9550    0.7370 C   0  0  0  0  0  0  0  0  0  0  0  0
   -0.8140    4.6390    0.1080 C   0  0  0  0  0  0  0  0  0  0  0  0
   -0.7980    3.2720   -0.4310 N   0  0  0  0  0  0  0  0  0  0  0  0
   -1.6810    3.3000   -1.6060 C   0  0  0  0  0  0  0  0  0  0  0  0
   -1.5530    2.0580   -2.5080 C   0  0  0  0  0  0  0  0  0  0  0  0
   -2.1090    0.7810   -1.9240 C   0  0  0  0  0  0  0  0  0  0  0  0
   -2.9380    0.0790   -2.8070 C   0  0  0  0  0  0  0  0  0  0  0  0
   -3.5270   -1.1250   -2.4060 C   0  0  0  0  0  0  0  0  0  0  0  0
   -3.2870   -1.6290   -1.1220 C   0  0  0  0  0  0  0  0  0  0  0  0
   -2.4570   -0.9270   -0.2390 C   0  0  0  0  0  0  0  0  0  0  0  0
   -1.8680    0.2780   -0.6400 C   0  0  0  0  0  0  0  0  0  0  0  0
   -1.0030    0.9090    0.4250 C   0  0  0  0  0  0  0  0  0  0  0  0
   -1.2550    2.4080    0.6670 C   0  0  0  0  0  0  0  0  0  0  0  0
   -3.9090   -2.9030   -0.6970 C   0  0  0  0  0  0  0  0  0  0  0  0
   -5.2360   -3.4100   -1.1140 C   0  0  0  0  0  0  0  0  0  0  0  0
   -5.4080   -4.5900   -0.5020 C   0  0  0  0  0  0  0  0  0  0  0  0
   -6.6220   -5.4790   -0.6280 C   0  0  0  0  0  0  0  0  0  0  0  0
   -4.2810   -4.8580    0.2710 O   0  0  0  0  0  0  0  0  0  0  0  0
   -3.3830   -3.7940    0.1220 N   0  0  0  0  0  0  0  0  0  0  0  0
    1.7500    8.7480    3.9690 N   0  0  0  0  0  0  0  0  0  0  0  0
    1.3020    7.8230    5.0190 C   0  0  0  0  0  0  0  0  0  0  0  0
    0.0550    8.2140    5.5040 H   0  0  0  0  0  0  0  0  0  0  0  0
   -1.6790    8.3010    5.1240 H   0  0  0  0  0  0  0  0  0  0  0  0
   -1.1010    8.7390    6.7460 H   0  0  0  0  0  0  0  0  0  0  0  0
   -1.0090   11.5890    7.4280 H   0  0  0  0  0  0  0  0  0  0  0  0
    0.7660   12.9430    8.5070 H   0  0  0  0  0  0  0  0  0  0  0  0
    3.0510   12.9860    7.5440 H   0  0  0  0  0  0  0  0  0  0  0  0
    3.5610   11.6740    5.5030 H   0  0  0  0  0  0  0  0  0  0  0  0
   -0.2520    6.4580    2.0540 H   0  0  0  0  0  0  0  0  0  0  0  0
    0.3270    7.0810    0.4940 H   0  0  0  0  0  0  0  0  0  0  0  0
    1.3210    4.8720   -0.0180 H   0  0  0  0  0  0  0  0  0  0  0  0
    0.7420    4.2490    1.5420 H   0  0  0  0  0  0  0  0  0  0  0  0
   -1.5920    4.7220    0.8640 H   0  0  0  0  0  0  0  0  0  0  0  0
   -1.0130    5.3440   -0.6960 H   0  0  0  0  0  0  0  0  0  0  0  0
   -1.3470    4.1420   -2.2090 H   0  0  0  0  0  0  0  0  0  0  0  0
   -2.7120    3.3530   -1.2620 H   0  0  0  0  0  0  0  0  0  0  0  0
   -0.4840    1.8880   -2.6180 H   0  0  0  0  0  0  0  0  0  0  0  0
   -2.0890    2.2660   -3.4310 H   0  0  0  0  0  0  0  0  0  0  0  0
   -3.1240    0.4680   -3.7980 H   0  0  0  0  0  0  0  0  0  0  0  0
   -4.1670   -1.6670   -3.0870 H   0  0  0  0  0  0  0  0  0  0  0  0
   -2.2710   -1.3150    0.7520 H   0  0  0  0  0  0  0  0  0  0  0  0
    0.0160    0.8410    0.0510 H   0  0  0  0  0  0  0  0  0  0  0  0
   -1.1920    0.3890    1.3610 H   0  0  0  0  0  0  0  0  0  0  0  0
   -2.3360    2.5260    0.7060 H   0  0  0  0  0  0  0  0  0  0  0  0
   -0.7220    2.6900    1.5720 H   0  0  0  0  0  0  0  0  0  0  0  0
   -5.9310   -2.9240   -1.7820 H   0  0  0  0  0  0  0  0  0  0  0  0
   -6.7580   -6.0410    0.2930 H   0  0  0  0  0  0  0  0  0  0  0  0
   -6.4800   -6.1700   -1.4570 H   0  0  0  0  0  0  0  0  0  0  0  0
   -7.5020   -4.8670   -0.8130 H   0  0  0  0  0  0  0  0  0  0  0  0
    0.6040    8.3350    5.6790 H   0  0  0  0  0  0  0  0  0  0  0  0
    2.1610    7.4820    5.5930 H   0  0  0  0  0  0  0  0  0  0  0  0
    0.8080    6.9680    4.5630 H   0  0  0  0  0  0  0  0  0  0  0  0
  1 36  1  0  0  0  0
  1 37  1  0  0  0  0
  1 38  1  0  0  0  0
  1  2  1  0  0  0  0
  2  3  1  0  0  0  0
  3  4  2  0  0  0  0
  4 39  1  0  0  0  0
  4  5  1  0  0  0  0
  5 40  1  0  0  0  0
  5  6  2  0  0  0  0
  6 41  1  0  0  0  0
  6  7  1  0  0  0  0
  7 42  1  0  0  0  0
  7  8  2  0  0  0  0
  8  3  1  0  0  0  0
  8  9  1  0  0  0  0
  9 10  2  0  0  0  0
 10 11  1  0  0  0  0
 11 12  2  0  0  0  0
 12 13  1  0  0  0  0
 13 14  1  0  0  0  0
 14 43  1  0  0  0  0
 14 44  1  0  0  0  0
 14 15  1  0  0  0  0
 15 45  1  0  0  0  0
 15 46  1  0  0  0  0
 15 16  1  0  0  0  0
 16 47  1  0  0  0  0
 16 48  1  0  0  0  0
 16 17  1  0  0  0  0
 17 18  1  0  0  0  0
 18 49  1  0  0  0  0
 18 50  1  0  0  0  0
 18 19  1  0  0  0  0
 19 51  1  0  0  0  0
 19 52  1  0  0  0  0
 19 20  1  0  0  0  0
 20 21  2  0  0  0  0
 21 53  1  0  0  0  0
 21 22  1  0  0  0  0
 22 54  1  0  0  0  0
 22 23  2  0  0  0  0
 23 24  1  0  0  0  0
 24 55  1  0  0  0  0
 24 25  2  0  0  0  0
 25 20  1  0  0  0  0
 25 26  1  0  0  0  0
 26 56  1  0  0  0  0
 26 57  1  0  0  0  0
 26 27  1  0  0  0  0
 27 17  1  0  0  0  0
 27 58  1  0  0  0  0
 27 59  1  0  0  0  0
 23 28  1  0  0  0  0
 28 29  1  0  0  0  0
 29 60  1  0  0  0  0
 29 30  2  0  0  0  0
 30 31  1  0  0  0  0
 31 61  1  0  0  0  0
 31 62  1  0  0  0  0
 31 63  1  0  0  0  0
 30 32  1  0  0  0  0
 32 33  1  0  0  0  0
 33 28  2  0  0  0  0
 12 34  1  0  0  0  0
 34  9  1  0  0  0  0
 34 35  1  0  0  0  0
 35 64  1  0  0  0  0
 35 65  1  0  0  0  0
 35 66  1  0  0  0  0
M  END
>  <LOGBIO>
7.4000

>  <PRED_LOGBIO>
6.5700

>  <XV_RES>
1.6180

>  <WHL_TMPL>
1

>  <ANCH>
33-35;43-45

$$$$
ROW2
  -MTS-   01071502233D 0   0.00000     0.00000     0

 79 83  0  0  1  0  0  0  0  0999 V2000
  -15.3940   -2.5340   -3.1740 C   0  0  0  0  0  0  0  0  0  0  0  0
  -15.8070   -2.0730   -1.8400 N   0  0  0  0  0  0  0  0  0  0  0  0
  -17.2330   -1.8830   -1.5380 C   0  0  0  0  0  0  0  0  0  0  0  0
  -17.6540   -0.4410   -1.8780 C   0  0  0  0  0  0  0  0  0  0  0  0
  -19.1610   -0.2250   -1.6450 C   0  0  0  0  0  0  0  0  0  0  0  0
  -20.0040   -1.2560   -2.4190 C   0  0  0  0  0  0  0  0  0  0  0  0
  -19.5830   -2.6970   -2.0790 C   0  0  0  0  0  0  0  0  0  0  0  0
  -18.0760   -2.9130   -2.3120 C   0  0  0  0  0  0  0  0  0  0  0  0
  -14.8910   -1.8270   -0.9080 C   0  0  0  0  0  0  0  0  0  0  0  0
  -15.2370   -1.4410    0.2070 O   0  0  0  0  0  0  0  0  0  0  0  0
  -13.3970   -2.0260   -1.2250 C   0  0  0  0  0  0  0  0  0  0  0  0
  -13.0340   -1.2820   -2.5100 C   0  0  0  0  0  0  0  0  0  0  0  0
  -12.9250    0.2140   -2.2190 C   0  0  1  0  0  0  0  0  0  0  0  0
  -13.7460    0.9930   -3.2450 C   0  0  0  0  0  0  0  0  0  0  0  0
  -13.4000    2.4920   -3.1650 C   0  0  0  0  0  0  0  0  0  0  0  0
  -14.2630    3.3210   -4.1350 C   0  0  0  0  0  0  0  0  0  0  0  0
  -15.7660    3.0760   -3.9020 C   0  0  0  0  0  0  0  0  0  0  0  0
  -16.1110    1.5780   -3.9810 C   0  0  0  0  0  0  0  0  0  0  0  0
  -15.2480    0.7490   -3.0120 C   0  0  0  0  0  0  0  0  0  0  0  0
  -11.5170    0.6280   -2.3000 N   0  0  0  0  0  0  0  0  0  0  0  0
  -10.9660    1.1310   -3.5660 C   0  0  0  0  0  0  0  0  0  0  0  0
   -9.5100    1.5330   -3.5570 C   0  0  0  0  0  0  0  0  0  0  0  0
   -8.8620    2.0280   -4.6950 C   0  0  0  0  0  0  0  0  0  0  0  0
   -7.5100    2.3860   -4.6300 C   0  0  0  0  0  0  0  0  0  0  0  0
   -6.8750    2.8700   -5.7430 O   0  0  0  0  0  0  0  0  0  0  0  0
   -6.8910    4.2230   -5.9550 C   0  0  0  0  0  0  0  0  0  0  0  0
   -5.8710    5.0250   -5.4290 C   0  0  0  0  0  0  0  0  0  0  0  0
   -5.8860    6.4080   -5.6460 C   0  0  0  0  0  0  0  0  0  0  0  0
   -6.9220    6.9890   -6.3880 C   0  0  0  0  0  0  0  0  0  0  0  0
   -7.9410    6.1870   -6.9130 C   0  0  0  0  0  0  0  0  0  0  0  0
   -7.9260    4.8040   -6.6970 C   0  0  0  0  0  0  0  0  0  0  0  0
   -6.8060    2.2490   -3.4270 C   0  0  0  0  0  0  0  0  0  0  0  0
   -7.4550    1.7540   -2.2890 C   0  0  0  0  0  0  0  0  0  0  0  0
   -8.8070    1.3960   -2.3540 C   0  0  0  0  0  0  0  0  0  0  0  0
   -9.4390    0.9030   -1.2070 N   0  0  0  0  0  0  0  0  0  0  0  0
  -10.7100    0.5470   -1.1950 C   0  0  0  0  0  0  0  0  0  0  0  0
  -11.2470    0.0750   -0.0270 N   0  0  0  0  0  0  0  0  0  0  0  0
  -14.8540   -3.4740   -3.0810 H   0  0  0  0  0  0  0  0  0  0  0  0
  -16.2740   -2.6810   -3.7960 H   0  0  0  0  0  0  0  0  0  0  0  0
  -14.7470   -1.7880   -3.6310 H   0  0  0  0  0  0  0  0  0  0  0  0
  -17.3280   -2.0540   -0.4680 H   0  0  0  0  0  0  0  0  0  0  0  0
  -17.4160   -0.2290   -2.9180 H   0  0  0  0  0  0  0  0  0  0  0  0
  -17.0900    0.2560   -1.2630 H   0  0  0  0  0  0  0  0  0  0  0  0
  -19.3790   -0.3050   -0.5820 H   0  0  0  0  0  0  0  0  0  0  0  0
  -19.4370    0.7780   -1.9620 H   0  0  0  0  0  0  0  0  0  0  0  0
  -19.8900   -1.0880   -3.4880 H   0  0  0  0  0  0  0  0  0  0  0  0
  -21.0560   -1.1200   -2.1760 H   0  0  0  0  0  0  0  0  0  0  0  0
  -19.8220   -2.9090   -1.0380 H   0  0  0  0  0  0  0  0  0  0  0  0
  -20.1470   -3.3950   -2.6940 H   0  0  0  0  0  0  0  0  0  0  0  0
  -17.8580   -2.8330   -3.3750 H   0  0  0  0  0  0  0  0  0  0  0  0
  -17.8000   -3.9170   -1.9950 H   0  0  0  0  0  0  0  0  0  0  0  0
  -13.2590   -3.0860   -1.4280 H   0  0  0  0  0  0  0  0  0  0  0  0
  -12.8140   -1.6080   -0.4070 H   0  0  0  0  0  0  0  0  0  0  0  0
  -13.8710   -1.4090   -3.1930 H   0  0  0  0  0  0  0  0  0  0  0  0
  -12.0660   -1.6390   -2.8550 H   0  0  0  0  0  0  0  0  0  0  0  0
  -13.3150    0.4140   -1.2230 H   0  0  0  0  0  0  0  0  0  0  0  0
  -13.4890    0.6340   -4.2390 H   0  0  0  0  0  0  0  0  0  0  0  0
  -12.3730    2.5880   -3.5100 H   0  0  0  0  0  0  0  0  0  0  0  0
  -13.6020    2.8340   -2.1520 H   0  0  0  0  0  0  0  0  0  0  0  0
  -14.0430    2.9500   -5.1340 H   0  0  0  0  0  0  0  0  0  0  0  0
  -14.0580    4.3750   -3.9570 H   0  0  0  0  0  0  0  0  0  0  0  0
  -16.2860    3.5540   -4.7290 H   0  0  0  0  0  0  0  0  0  0  0  0
  -16.0180    3.4310   -2.9050 H   0  0  0  0  0  0  0  0  0  0  0  0
  -15.8420    1.2540   -4.9840 H   0  0  0  0  0  0  0  0  0  0  0  0
  -17.1540    1.4540   -3.6990 H   0  0  0  0  0  0  0  0  0  0  0  0
  -15.4300   -0.2950   -3.2570 H   0  0  0  0  0  0  0  0  0  0  0  0
  -15.4890    1.0540   -1.9960 H   0  0  0  0  0  0  0  0  0  0  0  0
  -11.1090    0.3710   -4.3320 H   0  0  0  0  0  0  0  0  0  0  0  0
  -11.5580    1.9860   -3.8860 H   0  0  0  0  0  0  0  0  0  0  0  0
   -9.4040    2.1330   -5.6220 H   0  0  0  0  0  0  0  0  0  0  0  0
   -5.0720    4.5770   -4.8570 H   0  0  0  0  0  0  0  0  0  0  0  0
   -5.0990    7.0270   -5.2400 H   0  0  0  0  0  0  0  0  0  0  0  0
   -6.9340    8.0560   -6.5540 H   0  0  0  0  0  0  0  0  0  0  0  0
   -8.7400    6.6350   -7.4860 H   0  0  0  0  0  0  0  0  0  0  0  0
   -8.7130    4.1850   -7.1030 H   0  0  0  0  0  0  0  0  0  0  0  0
   -5.7630    2.5250   -3.3770 H   0  0  0  0  0  0  0  0  0  0  0  0
   -6.9120    1.6490   -1.3620 H   0  0  0  0  0  0  0  0  0  0  0  0
  -11.6710    0.7150    0.6290 H   0  0  0  0  0  0  0  0  0  0  0  0
  -11.2190   -0.9140    0.1790 H   0  0  0  0  0  0  0  0  0  0  0  0
  1 38  1  0  0  0  0
  1 39  1  0  0  0  0
  1 40  1  0  0  0  0
  1  2  1  0  0  0  0
  2  3  1  0  0  0  0
  3 41  1  0  0  0  0
  3  4  1  0  0  0  0
  4 42  1  0  0  0  0
  4 43  1  0  0  0  0
  4  5  1  0  0  0  0
  5 44  1  0  0  0  0
  5 45  1  0  0  0  0
  5  6  1  0  0  0  0
  6 46  1  0  0  0  0
  6 47  1  0  0  0  0
  6  7  1  0  0  0  0
  7 48  1  0  0  0  0
  7 49  1  0  0  0  0
  7  8  1  0  0  0  0
  8  3  1  0  0  0  0
  8 50  1  0  0  0  0
  8 51  1  0  0  0  0
  2  9  1  0  0  0  0
  9 10  2  0  0  0  0
  9 11  1  0  0  0  0
 11 52  1  0  0  0  0
 11 53  1  0  0  0  0
 11 12  1  0  0  0  0
 12 54  1  0  0  0  0
 12 55  1  0  0  0  0
 12 13  1  0  0  0  0
 13 56  1  0  0  0  0
 13 14  1  0  0  0  0
 14 57  1  0  0  0  0
 14 15  1  0  0  0  0
 15 58  1  0  0  0  0
 15 59  1  0  0  0  0
 15 16  1  0  0  0  0
 16 60  1  0  0  0  0
 16 61  1  0  0  0  0
 16 17  1  0  0  0  0
 17 62  1  0  0  0  0
 17 63  1  0  0  0  0
 17 18  1  0  0  0  0
 18 64  1  0  0  0  0
 18 65  1  0  0  0  0
 18 19  1  0  0  0  0
 19 14  1  0  0  0  0
 19 66  1  0  0  0  0
 19 67  1  0  0  0  0
 13 20  1  0  0  0  0
 20 21  1  0  0  0  0
 21 68  1  0  0  0  0
 21 69  1  0  0  0  0
 21 22  1  0  0  0  0
 22 23  1  0  0  0  0
 23 70  1  0  0  0  0
 23 24  2  0  0  0  0
 24 25  1  0  0  0  0
 25 26  1  0  0  0  0
 26 27  2  0  0  0  0
 27 71  1  0  0  0  0
 27 28  1  0  0  0  0
 28 72  1  0  0  0  0
 28 29  2  0  0  0  0
 29 73  1  0  0  0  0
 29 30  1  0  0  0  0
 30 74  1  0  0  0  0
 30 31  2  0  0  0  0
 31 26  1  0  0  0  0
 31 75  1  0  0  0  0
 24 32  1  0  0  0  0
 32 76  1  0  0  0  0
 32 33  2  0  0  0  0
 33 77  1  0  0  0  0
 33 34  1  0  0  0  0
 34 22  2  0  0  0  0
 34 35  1  0  0  0  0
 35 36  2  0  0  0  0
 36 20  1  0  0  0  0
 36 37  1  0  0  0  0
 37 78  1  0  0  0  0
 37 79  1  0  0  0  0
M  END
>  <LOGBIO>
6.8500

>  <PRED_LOGBIO>
6.7800

>  <XV_RES>
0.8750

>  <WHL_TMPL>
2

>  <ANCH>
20-34;33-35

$$$$
ROW3
  -MTS-   01071502233D 0   0.00000     0.00000     0

 55 57  0  0  1  0  0  0  0  0999 V2000
    2.5640   -7.5190    4.6550 C   0  0  0  0  0  0  0  0  0  0  0  0
    2.0060   -6.3670    4.0170 O   0  0  0  0  0  0  0  0  0  0  0  0
    2.7970   -5.6700    3.1420 C   0  0  0  0  0  0  0  0  0  0  0  0
    2.3000   -4.5250    2.5080 C   0  0  0  0  0  0  0  0  0  0  0  0
    3.1080   -3.8120    1.6140 C   0  0  0  0  0  0  0  0  0  0  0  0
    4.4130   -4.2450    1.3540 C   0  0  0  0  0  0  0  0  0  0  0  0
    4.9110   -5.3900    1.9870 C   0  0  0  0  0  0  0  0  0  0  0  0
    4.1030   -6.1030    2.8810 C   0  0  0  0  0  0  0  0  0  0  0  0
    5.2840   -3.4760    0.3900 C   0  0  2  0  0  0  0  0  0  0  0  0
    6.8680   -4.3580    0.2230 S   0  0  0  0  0  0  0  0  0  0  0  0
    8.3660   -3.4250    0.0830 C   0  0  0  0  0  0  0  0  0  0  0  0
    9.5940   -4.0390    0.3550 C   0  0  0  0  0  0  0  0  0  0  0  0
   10.7810   -3.3030    0.2590 C   0  0  0  0  0  0  0  0  0  0  0  0
   10.7390   -1.9520   -0.1080 C   0  0  0  0  0  0  0  0  0  0  0  0
    9.5110   -1.3380   -0.3790 C   0  0  0  0  0  0  0  0  0  0  0  0
    8.3240   -2.0750   -0.2840 C   0  0  0  0  0  0  0  0  0  0  0  0
    7.2630   -1.1980   -0.6110 N   0  0  0  0  0  0  0  0  0  0  0  0
    7.6200   -0.1750   -1.6050 C   0  0  0  0  0  0  0  0  0  0  0  0
    8.1490    1.0670   -0.8900 C   0  0  0  0  0  0  0  0  0  0  0  0
    8.5060    2.0900   -1.8830 N   0  0  0  0  0  0  0  0  0  0  0  0
    9.5440    1.5610   -2.7800 C   0  0  0  0  0  0  0  0  0  0  0  0
    9.0160    3.2850   -1.1950 C   0  0  0  0  0  0  0  0  0  0  0  0
    6.0040   -1.1250   -0.1900 C   0  0  0  0  0  0  0  0  0  0  0  0
    5.3300   -0.2240   -0.6860 O   0  0  0  0  0  0  0  0  0  0  0  0
    5.2870   -1.9960    0.8140 C   0  0  2  0  0  0  0  0  0  0  0  0
    3.9380   -1.5440    0.9490 O   0  0  0  0  0  0  0  0  0  0  0  0
    3.3430   -1.6720    2.1540 C   0  0  0  0  0  0  0  0  0  0  0  0
    3.9570   -2.1620    3.0880 O   0  0  0  0  0  0  0  0  0  0  0  0
    1.9190   -1.2100    2.3470 C   0  0  0  0  0  0  0  0  0  0  0  0
    1.7670   -8.1670    5.0140 H   0  0  0  0  0  0  0  0  0  0  0  0
    3.0960   -8.0750    3.8860 H   0  0  0  0  0  0  0  0  0  0  0  0
    3.2150   -7.1650    5.4510 H   0  0  0  0  0  0  0  0  0  0  0  0
    1.2930   -4.1910    2.7090 H   0  0  0  0  0  0  0  0  0  0  0  0
    2.7240   -2.9290    1.1250 H   0  0  0  0  0  0  0  0  0  0  0  0
    5.9180   -5.7230    1.7860 H   0  0  0  0  0  0  0  0  0  0  0  0
    4.4870   -6.9870    3.3690 H   0  0  0  0  0  0  0  0  0  0  0  0
    4.7450   -3.5610   -0.5520 H   0  0  0  0  0  0  0  0  0  0  0  0
    9.6270   -5.0810    0.6380 H   0  0  0  0  0  0  0  0  0  0  0  0
   11.7290   -3.7760    0.4690 H   0  0  0  0  0  0  0  0  0  0  0  0
   11.6550   -1.3840   -0.1820 H   0  0  0  0  0  0  0  0  0  0  0  0
    9.4790   -0.2970   -0.6630 H   0  0  0  0  0  0  0  0  0  0  0  0
    6.7390    0.0890   -2.1860 H   0  0  0  0  0  0  0  0  0  0  0  0
    8.3880   -0.5660   -2.2690 H   0  0  0  0  0  0  0  0  0  0  0  0
    9.0310    0.8030   -0.3090 H   0  0  0  0  0  0  0  0  0  0  0  0
    7.3810    1.4580   -0.2260 H   0  0  0  0  0  0  0  0  0  0  0  0
   10.4250    1.2970   -2.1990 H   0  0  0  0  0  0  0  0  0  0  0  0
    9.8080    2.3190   -3.5150 H   0  0  0  0  0  0  0  0  0  0  0  0
    9.1670    0.6770   -3.2890 H   0  0  0  0  0  0  0  0  0  0  0  0
    9.8970    3.0210   -0.6140 H   0  0  0  0  0  0  0  0  0  0  0  0
    9.2800    4.0420   -1.9300 H   0  0  0  0  0  0  0  0  0  0  0  0
    8.2480    3.6760   -0.5310 H   0  0  0  0  0  0  0  0  0  0  0  0
    5.7770   -1.9030    1.7810 H   0  0  0  0  0  0  0  0  0  0  0  0
    1.2650   -1.7580    1.6720 H   0  0  0  0  0  0  0  0  0  0  0  0
    1.6140   -1.3930    3.3750 H   0  0  0  0  0  0  0  0  0  0  0  0
    1.8510   -0.1450    2.1320 H   0  0  0  0  0  0  0  0  0  0  0  0
  1 30  1  0  0  0  0
  1 31  1  0  0  0  0
  1 32  1  0  0  0  0
  1  2  1  0  0  0  0
  2  3  1  0  0  0  0
  3  4  2  0  0  0  0
  4 33  1  0  0  0  0
  4  5  1  0  0  0  0
  5 34  1  0  0  0  0
  5  6  2  0  0  0  0
  6  7  1  0  0  0  0
  7 35  1  0  0  0  0
  7  8  2  0  0  0  0
  8  3  1  0  0  0  0
  8 36  1  0  0  0  0
  6  9  1  0  0  0  0
  9 37  1  0  0  0  0
  9 10  1  0  0  0  0
 10 11  1  0  0  0  0
 11 12  2  0  0  0  0
 12 38  1  0  0  0  0
 12 13  1  0  0  0  0
 13 39  1  0  0  0  0
 13 14  2  0  0  0  0
 14 40  1  0  0  0  0
 14 15  1  0  0  0  0
 15 41  1  0  0  0  0
 15 16  2  0  0  0  0
 16 11  1  0  0  0  0
 16 17  1  0  0  0  0
 17 18  1  0  0  0  0
 18 42  1  0  0  0  0
 18 43  1  0  0  0  0
 18 19  1  0  0  0  0
 19 44  1  0  0  0  0
 19 45  1  0  0  0  0
 19 20  1  0  0  0  0
 20 21  1  0  0  0  0
 21 46  1  0  0  0  0
 21 47  1  0  0  0  0
 21 48  1  0  0  0  0
 20 22  1  0  0  0  0
 22 49  1  0  0  0  0
 22 50  1  0  0  0  0
 22 51  1  0  0  0  0
 17 23  1  0  0  0  0
 23 24  2  0  0  0  0
 23 25  1  0  0  0  0
 25  9  1  0  0  0  0
 25 52  1  0  0  0  0
 25 26  1  0  0  0  0
 26 27  1  0  0  0  0
 27 28  2  0  0  0  0
 27 29  1  0  0  0  0
 29 53  1  0  0  0  0
 29 54  1  0  0  0  0
 29 55  1  0  0  0  0
M  END
>  <LOGBIO>
4.7600

>  <PRED_LOGBIO>
4.6500

>  <XV_RES>
0.0290

>  <WHL_TMPL>
3

>  <ANCH>
57-58;5-1

$$$$
ROW4
  -MTS-   01071502233D 0   0.00000     0.00000     0

 46 48  0  0  0  0  0  0  0  0999 V2000
    9.2540   -2.1310   -4.5150 C   0  0  0  0  0  0  0  0  0  0  0  0
    8.4310   -3.4160   -4.4930 C   0  0  0  0  0  0  0  0  0  0  0  0
    7.8300   -3.6580   -5.8750 C   0  0  0  0  0  0  0  0  0  0  0  0
    7.3510   -3.2890   -3.5040 N   0  0  0  0  0  0  0  0  0  0  0  0
    7.9300   -3.0560   -2.1730 C   0  0  0  0  0  0  0  0  0  0  0  0
    6.8210   -2.9260   -1.1570 C   0  0  0  0  0  0  0  0  0  0  0  0
    6.2130   -1.8100   -0.8000 N   0  0  0  0  0  0  0  0  0  0  0  0
    5.2150   -2.1390    0.2000 N   0  0  0  0  0  0  0  0  0  0  0  0
    5.2670   -3.4920    0.4090 C   0  0  0  0  0  0  0  0  0  0  0  0
    6.2120   -4.0260   -0.3760 C   0  0  0  0  0  0  0  0  0  0  0  0
    6.5890   -5.4870   -0.4500 C   0  0  0  0  0  0  0  0  0  0  0  0
    4.4130   -4.2450    1.3540 C   0  0  0  0  0  0  0  0  0  0  0  0
    4.9110   -5.3900    1.9870 C   0  0  0  0  0  0  0  0  0  0  0  0
    4.1030   -6.1030    2.8810 C   0  0  0  0  0  0  0  0  0  0  0  0
    2.7970   -5.6700    3.1420 C   0  0  0  0  0  0  0  0  0  0  0  0
    2.0060   -6.3670    4.0170 Cl  0  0  0  0  0  0  0  0  0  0  0  0
    2.3000   -4.5250    2.5080 C   0  0  0  0  0  0  0  0  0  0  0  0
    3.1080   -3.8120    1.6140 C   0  0  0  0  0  0  0  0  0  0  0  0
    4.3440   -1.2270    0.8420 C   0  0  0  0  0  0  0  0  0  0  0  0
    4.8690   -0.1750    1.6020 C   0  0  0  0  0  0  0  0  0  0  0  0
    4.0080    0.7270    2.2380 C   0  0  0  0  0  0  0  0  0  0  0  0
    2.6220    0.5770    2.1140 C   0  0  0  0  0  0  0  0  0  0  0  0
    1.5510    1.6990    2.9040 Cl  0  0  0  0  0  0  0  0  0  0  0  0
    2.0970   -0.4740    1.3540 C   0  0  0  0  0  0  0  0  0  0  0  0
    2.9580   -1.3770    0.7180 C   0  0  0  0  0  0  0  0  0  0  0  0
    2.3050   -2.6840   -0.2270 Cl  0  0  0  0  0  0  0  0  0  0  0  0
    8.6130   -1.2940   -4.7830 H   0  0  0  0  0  0  0  0  0  0  0  0
   10.0530   -2.2240   -5.2470 H   0  0  0  0  0  0  0  0  0  0  0  0
    9.6830   -1.9580   -3.5300 H   0  0  0  0  0  0  0  0  0  0  0  0
    9.0720   -4.2530   -4.2250 H   0  0  0  0  0  0  0  0  0  0  0  0
    7.1880   -2.8210   -6.1430 H   0  0  0  0  0  0  0  0  0  0  0  0
    8.6290   -3.7510   -6.6070 H   0  0  0  0  0  0  0  0  0  0  0  0
    7.2430   -4.5740   -5.8590 H   0  0  0  0  0  0  0  0  0  0  0  0
    6.7560   -2.5120   -3.7530 H   0  0  0  0  0  0  0  0  0  0  0  0
    8.5710   -3.8930   -1.9050 H   0  0  0  0  0  0  0  0  0  0  0  0
    8.5170   -2.1400   -2.1890 H   0  0  0  0  0  0  0  0  0  0  0  0
    7.6410   -5.5770   -0.7110 H   0  0  0  0  0  0  0  0  0  0  0  0
    5.9840   -5.9790   -1.2090 H   0  0  0  0  0  0  0  0  0  0  0  0
    6.4120   -5.9560    0.5150 H   0  0  0  0  0  0  0  0  0  0  0  0
    5.9180   -5.7230    1.7860 H   0  0  0  0  0  0  0  0  0  0  0  0
    4.4870   -6.9870    3.3690 H   0  0  0  0  0  0  0  0  0  0  0  0
    1.2930   -4.1910    2.7090 H   0  0  0  0  0  0  0  0  0  0  0  0
    2.7240   -2.9290    1.1250 H   0  0  0  0  0  0  0  0  0  0  0  0
    5.9390   -0.0600    1.6980 H   0  0  0  0  0  0  0  0  0  0  0  0
    4.4130    1.5380    2.8250 H   0  0  0  0  0  0  0  0  0  0  0  0
    1.0270   -0.5900    1.2580 H   0  0  0  0  0  0  0  0  0  0  0  0
  1 27  1  0  0  0  0
  1 28  1  0  0  0  0
  1 29  1  0  0  0  0
  1  2  1  0  0  0  0
  2 30  1  0  0  0  0
  2  3  1  0  0  0  0
  3 31  1  0  0  0  0
  3 32  1  0  0  0  0
  3 33  1  0  0  0  0
  2  4  1  0  0  0  0
  4 34  1  0  0  0  0
  4  5  1  0  0  0  0
  5 35  1  0  0  0  0
  5 36  1  0  0  0  0
  5  6  1  0  0  0  0
  6  7  2  0  0  0  0
  7  8  1  0  0  0  0
  8  9  1  0  0  0  0
  9 10  2  0  0  0  0
 10  6  1  0  0  0  0
 10 11  1  0  0  0  0
 11 37  1  0  0  0  0
 11 38  1  0  0  0  0
 11 39  1  0  0  0  0
  9 12  1  0  0  0  0
 12 13  2  0  0  0  0
 13 40  1  0  0  0  0
 13 14  1  0  0  0  0
 14 41  1  0  0  0  0
 14 15  2  0  0  0  0
 15 16  1  0  0  0  0
 15 17  1  0  0  0  0
 17 42  1  0  0  0  0
 17 18  2  0  0  0  0
 18 12  1  0  0  0  0
 18 43  1  0  0  0  0
  8 19  1  0  0  0  0
 19 20  2  0  0  0  0
 20 44  1  0  0  0  0
 20 21  1  0  0  0  0
 21 45  1  0  0  0  0
 21 22  2  0  0  0  0
 22 23  1  0  0  0  0
 22 24  1  0  0  0  0
 24 46  1  0  0  0  0
 24 25  2  0  0  0  0
 25 19  1  0  0  0  0
 25 26  1  0  0  0  0
M  END
>  <LOGBIO>
7.6400

>  <PRED_LOGBIO>
6.3200

>  <XV_RES>
2.0340

>  <WHL_TMPL>
3

>  <ANCH>
51-64;25-26

$$$$
ROW5
  -MTS-   01071502233D 0   0.00000     0.00000     0

 47 50  0  0  0  0  0  0  0  0999 V2000
    3.2150   -4.3500    0.5300 O   0  0  0  0  0  0  0  0  0  0  0  0
    3.1160   -3.7480    1.6220 C   0  0  0  0  0  0  0  0  0  0  0  0
    3.7590   -2.6150    1.8870 N   0  0  0  0  0  0  0  0  0  0  0  0
    4.6600   -1.9150    0.9610 C   0  0  0  0  0  0  0  0  0  0  0  0
    6.0870   -2.4250    1.1550 C   0  0  0  0  0  0  0  0  0  0  0  0
    6.9880   -1.7250    0.2280 N   0  0  0  0  0  0  0  0  0  0  0  0
    8.3960   -1.3500    0.0320 C   0  0  0  0  0  0  0  0  0  0  0  0
    8.3790    0.1410   -0.2090 C   0  0  0  0  0  0  0  0  0  0  0  0
    9.3840    1.1130   -0.1390 C   0  0  0  0  0  0  0  0  0  0  0  0
    9.0830    2.4510   -0.4180 C   0  0  0  0  0  0  0  0  0  0  0  0
    7.7780    2.8170   -0.7680 C   0  0  0  0  0  0  0  0  0  0  0  0
    6.7730    1.8450   -0.8390 C   0  0  0  0  0  0  0  0  0  0  0  0
    7.0740    0.5070   -0.5590 C   0  0  0  0  0  0  0  0  0  0  0  0
    6.2230   -0.7410   -0.5510 C   0  0  0  0  0  0  0  0  0  0  0  0
    3.4310   -2.1680    3.2490 C   0  0  0  0  0  0  0  0  0  0  0  0
    2.4630   -3.2510    3.7590 C   0  0  0  0  0  0  0  0  0  0  0  0
    2.3600   -4.1820    2.6260 N   0  0  0  0  0  0  0  0  0  0  0  0
    1.5440   -5.4040    2.6050 C   0  0  0  0  0  0  0  0  0  0  0  0
    2.3660   -6.5670    3.1080 C   0  0  0  0  0  0  0  0  0  0  0  0
    2.3780   -6.8780    4.4730 C   0  0  0  0  0  0  0  0  0  0  0  0
    3.1400   -7.9560    4.9380 C   0  0  0  0  0  0  0  0  0  0  0  0
    3.8910   -8.7220    4.0390 C   0  0  0  0  0  0  0  0  0  0  0  0
    3.8790   -8.4110    2.6740 C   0  0  0  0  0  0  0  0  0  0  0  0
    3.1170   -7.3330    2.2080 C   0  0  0  0  0  0  0  0  0  0  0  0
    4.6270   -0.8460    1.1600 H   0  0  0  0  0  0  0  0  0  0  0  0
    4.3440   -2.1020   -0.0630 H   0  0  0  0  0  0  0  0  0  0  0  0
    6.1200   -3.4940    0.9550 H   0  0  0  0  0  0  0  0  0  0  0  0
    6.4030   -2.2370    2.1790 H   0  0  0  0  0  0  0  0  0  0  0  0
    8.7410   -1.8280   -0.8830 H   0  0  0  0  0  0  0  0  0  0  0  0
    8.9590   -1.5570    0.9390 H   0  0  0  0  0  0  0  0  0  0  0  0
   10.3900    0.8310    0.1320 H   0  0  0  0  0  0  0  0  0  0  0  0
    9.8580    3.2020   -0.3640 H   0  0  0  0  0  0  0  0  0  0  0  0
    7.5460    3.8500   -0.9840 H   0  0  0  0  0  0  0  0  0  0  0  0
    5.7660    2.1270   -1.1090 H   0  0  0  0  0  0  0  0  0  0  0  0
    5.3130   -0.5170    0.0020 H   0  0  0  0  0  0  0  0  0  0  0  0
    6.1040   -1.0970   -1.5720 H   0  0  0  0  0  0  0  0  0  0  0  0
    2.9590   -1.1870    3.2410 H   0  0  0  0  0  0  0  0  0  0  0  0
    4.3220   -2.1070    3.8710 H   0  0  0  0  0  0  0  0  0  0  0  0
    1.4940   -2.8280    4.0140 H   0  0  0  0  0  0  0  0  0  0  0  0
    2.8560   -3.7480    4.6440 H   0  0  0  0  0  0  0  0  0  0  0  0
    1.2160   -5.6050    1.5870 H   0  0  0  0  0  0  0  0  0  0  0  0
    0.6750   -5.2710    3.2460 H   0  0  0  0  0  0  0  0  0  0  0  0
    1.7980   -6.2860    5.1660 H   0  0  0  0  0  0  0  0  0  0  0  0
    3.1490   -8.1960    5.9910 H   0  0  0  0  0  0  0  0  0  0  0  0
    4.4790   -9.5540    4.3990 H   0  0  0  0  0  0  0  0  0  0  0  0
    4.4580   -9.0030    1.9810 H   0  0  0  0  0  0  0  0  0  0  0  0
    3.1080   -7.0930    1.1550 H   0  0  0  0  0  0  0  0  0  0  0  0
  1  2  2  0  0  0  0
  2  3  1  0  0  0  0
  3  4  1  0  0  0  0
  4 25  1  0  0  0  0
  4 26  1  0  0  0  0
  4  5  1  0  0  0  0
  5 27  1  0  0  0  0
  5 28  1  0  0  0  0
  5  6  1  0  0  0  0
  6  7  1  0  0  0  0
  7 29  1  0  0  0  0
  7 30  1  0  0  0  0
  7  8  1  0  0  0  0
  8  9  2  0  0  0  0
  9 31  1  0  0  0  0
  9 10  1  0  0  0  0
 10 32  1  0  0  0  0
 10 11  2  0  0  0  0
 11 33  1  0  0  0  0
 11 12  1  0  0  0  0
 12 34  1  0  0  0  0
 12 13  2  0  0  0  0
 13  8  1  0  0  0  0
 13 14  1  0  0  0  0
 14  6  1  0  0  0  0
 14 35  1  0  0  0  0
 14 36  1  0  0  0  0
  3 15  1  0  0  0  0
 15 37  1  0  0  0  0
 15 38  1  0  0  0  0
 15 16  1  0  0  0  0
 16 39  1  0  0  0  0
 16 40  1  0  0  0  0
 16 17  1  0  0  0  0
 17  2  1  0  0  0  0
 17 18  1  0  0  0  0
 18 41  1  0  0  0  0
 18 42  1  0  0  0  0
 18 19  1  0  0  0  0
 19 20  2  0  0  0  0
 20 43  1  0  0  0  0
 20 21  1  0  0  0  0
 21 44  1  0  0  0  0
 21 22  2  0  0  0  0
 22 45  1  0  0  0  0
 22 23  1  0  0  0  0
 23 46  1  0  0  0  0
 23 24  2  0  0  0  0
 24 19  1  0  0  0  0
 24 47  1  0  0  0  0
M  END
>  <LOGBIO>
4.6000

>  <PRED_LOGBIO>
5.3300

>  <XV_RES>
-1.1240

>  <WHL_TMPL>
3

>  <ANCH>
35-38;24-10

$$$$
ROW7
  -MTS-   01071502233D 0   0.00000     0.00000     0

 47 50  0  0  0  0  0  0  0  0999 V2000
    2.3210  -10.6830    1.3090 Cl  0  0  0  0  0  0  0  0  0  0  0  0
    3.5460   -9.4480    1.3570 C   0  0  0  0  0  0  0  0  0  0  0  0
    4.7460   -9.6250    0.6570 C   0  0  0  0  0  0  0  0  0  0  0  0
    5.7310   -8.6320    0.6950 C   0  0  0  0  0  0  0  0  0  0  0  0
    5.5180   -7.4620    1.4340 C   0  0  0  0  0  0  0  0  0  0  0  0
    4.3190   -7.2850    2.1340 C   0  0  0  0  0  0  0  0  0  0  0  0
    3.3330   -8.2790    2.0960 C   0  0  0  0  0  0  0  0  0  0  0  0
    4.1030   -6.1030    2.8810 N   0  0  0  0  0  0  0  0  0  0  0  0
    3.0100   -5.1460    2.6550 C   0  0  0  0  0  0  0  0  0  0  0  0
    3.2480   -4.0690    3.7290 C   0  0  0  0  0  0  0  0  0  0  0  0
    4.4470   -4.5440    4.4340 N   0  0  0  0  0  0  0  0  0  0  0  0
    5.0930   -3.8600    5.5630 C   0  0  0  0  0  0  0  0  0  0  0  0
    4.5070   -4.3780    6.8750 C   0  0  0  0  0  0  0  0  0  0  0  0
    5.1530   -3.6930    8.0050 N   0  0  0  0  0  0  0  0  0  0  0  0
    6.5620   -3.4370    7.6720 C   0  0  0  0  0  0  0  0  0  0  0  0
    7.4680   -3.1250    8.8770 C   0  0  0  0  0  0  0  0  0  0  0  0
    7.2190   -1.7350    9.4910 C   0  0  0  0  0  0  0  0  0  0  0  0
    5.8870   -1.5680   10.1830 C   0  0  0  0  0  0  0  0  0  0  0  0
    5.5770   -0.9200   11.8010 S   0  0  0  0  0  0  0  0  0  0  0  0
    3.8160   -1.0920   11.7740 C   0  0  0  0  0  0  0  0  0  0  0  0
    3.5280   -1.6190   10.5760 C   0  0  0  0  0  0  0  0  0  0  0  0
    4.6820   -1.8840    9.6890 C   0  0  0  0  0  0  0  0  0  0  0  0
    4.3930   -2.4780    8.3310 C   0  0  0  0  0  0  0  0  0  0  0  0
    4.8580   -5.6880    3.8940 C   0  0  0  0  0  0  0  0  0  0  0  0
    5.8610   -6.3150    4.3010 O   0  0  0  0  0  0  0  0  0  0  0  0
    4.9100  -10.5270    0.0870 H   0  0  0  0  0  0  0  0  0  0  0  0
    6.6570   -8.7680    0.1540 H   0  0  0  0  0  0  0  0  0  0  0  0
    6.2780   -6.6950    1.4630 H   0  0  0  0  0  0  0  0  0  0  0  0
    2.4080   -8.1430    2.6360 H   0  0  0  0  0  0  0  0  0  0  0  0
    2.0710   -5.6470    2.8830 H   0  0  0  0  0  0  0  0  0  0  0  0
    3.1110   -4.6940    1.6710 H   0  0  0  0  0  0  0  0  0  0  0  0
    2.4140   -4.0980    4.4260 H   0  0  0  0  0  0  0  0  0  0  0  0
    3.4580   -3.1210    3.2380 H   0  0  0  0  0  0  0  0  0  0  0  0
    6.1630   -4.0560    5.5420 H   0  0  0  0  0  0  0  0  0  0  0  0
    4.9200   -2.7890    5.4850 H   0  0  0  0  0  0  0  0  0  0  0  0
    3.4370   -4.1810    6.8970 H   0  0  0  0  0  0  0  0  0  0  0  0
    4.6810   -5.4490    6.9530 H   0  0  0  0  0  0  0  0  0  0  0  0
    6.6120   -2.6080    6.9690 H   0  0  0  0  0  0  0  0  0  0  0  0
    6.9610   -4.3010    7.1440 H   0  0  0  0  0  0  0  0  0  0  0  0
    7.3260   -3.8870    9.6410 H   0  0  0  0  0  0  0  0  0  0  0  0
    8.5100   -3.2020    8.5720 H   0  0  0  0  0  0  0  0  0  0  0  0
    7.3050   -0.9850    8.7080 H   0  0  0  0  0  0  0  0  0  0  0  0
    8.0140   -1.5180   10.2020 H   0  0  0  0  0  0  0  0  0  0  0  0
    3.1200   -0.8280   12.5570 H   0  0  0  0  0  0  0  0  0  0  0  0
    2.5130   -1.8370   10.2760 H   0  0  0  0  0  0  0  0  0  0  0  0
    4.5890   -1.7260    7.5700 H   0  0  0  0  0  0  0  0  0  0  0  0
    3.3300   -2.7000    8.2650 H   0  0  0  0  0  0  0  0  0  0  0  0
  1  2  1  0  0  0  0
  2  3  2  0  0  0  0
  3 26  1  0  0  0  0
  3  4  1  0  0  0  0
  4 27  1  0  0  0  0
  4  5  2  0  0  0  0
  5 28  1  0  0  0  0
  5  6  1  0  0  0  0
  6  7  2  0  0  0  0
  7  2  1  0  0  0  0
  7 29  1  0  0  0  0
  6  8  1  0  0  0  0
  8  9  1  0  0  0  0
  9 30  1  0  0  0  0
  9 31  1  0  0  0  0
  9 10  1  0  0  0  0
 10 32  1  0  0  0  0
 10 33  1  0  0  0  0
 10 11  1  0  0  0  0
 11 12  1  0  0  0  0
 12 34  1  0  0  0  0
 12 35  1  0  0  0  0
 12 13  1  0  0  0  0
 13 36  1  0  0  0  0
 13 37  1  0  0  0  0
 13 14  1  0  0  0  0
 14 15  1  0  0  0  0
 15 38  1  0  0  0  0
 15 39  1  0  0  0  0
 15 16  1  0  0  0  0
 16 40  1  0  0  0  0
 16 41  1  0  0  0  0
 16 17  1  0  0  0  0
 17 42  1  0  0  0  0
 17 43  1  0  0  0  0
 17 18  1  0  0  0  0
 18 19  1  0  0  0  0
 19 20  1  0  0  0  0
 20 44  1  0  0  0  0
 20 21  2  0  0  0  0
 21 45  1  0  0  0  0
 21 22  1  0  0  0  0
 22 18  2  0  0  0  0
 22 23  1  0  0  0  0
 23 14  1  0  0  0  0
 23 46  1  0  0  0  0
 23 47  1  0  0  0  0
 11 24  1  0  0  0  0
 24  8  1  0  0  0  0
 24 25  2  0  0  0  0
M  END
>  <LOGBIO>
6.1000

>  <PRED_LOGBIO>
5.5100

>  <XV_RES>
1.0940

>  <WHL_TMPL>
3

>  <ANCH>
62-54;12-13

$$$$
ROW8
  -MTS-   01071502233D 0   0.00000     0.00000     0

 71 74  0  0  0  0  0  0  0  0999 V2000
    9.2530    1.2350   -1.8050 O   0  0  0  0  0  0  0  0  0  0  0  0
    8.3190    0.6750   -0.8190 C   0  0  0  0  0  0  0  0  0  0  0  0
    9.0510   -0.3330    0.0840 C   0  0  0  0  0  0  0  0  0  0  0  0
    8.0590   -1.0770    0.9980 C   0  0  0  0  0  0  0  0  0  0  0  0
    6.9880   -1.7250    0.2280 N   0  0  0  0  0  0  0  0  0  0  0  0
    6.2230   -0.7410   -0.5510 C   0  0  0  0  0  0  0  0  0  0  0  0
    7.1080    0.0040   -1.5210 C   0  0  0  0  0  0  0  0  0  0  0  0
    8.3080    0.5740   -1.0790 C   0  0  0  0  0  0  0  0  0  0  0  0
    9.1280    1.2650   -1.9780 C   0  0  0  0  0  0  0  0  0  0  0  0
    8.7490    1.3870   -3.3200 C   0  0  0  0  0  0  0  0  0  0  0  0
    9.5400    2.0540   -4.1870 F   0  0  0  0  0  0  0  0  0  0  0  0
    7.5490    0.8170   -3.7630 C   0  0  0  0  0  0  0  0  0  0  0  0
    6.7280    0.1260   -2.8630 C   0  0  0  0  0  0  0  0  0  0  0  0
    6.7430   -3.0320    0.2350 C   0  0  0  0  0  0  0  0  0  0  0  0
    7.1660   -3.7320    1.1540 O   0  0  0  0  0  0  0  0  0  0  0  0
    5.9460   -3.6570   -0.8850 C   0  0  0  0  0  0  0  0  0  0  0  0
    5.8090   -5.1580   -0.6370 C   0  0  0  0  0  0  0  0  0  0  0  0
    5.7390   -5.4370    0.8760 C   0  0  0  0  0  0  0  0  0  0  0  0
    5.7900   -6.9470    1.1710 C   0  0  0  0  0  0  0  0  0  0  0  0
    6.9730   -7.5730    0.5630 N   0  0  0  0  0  0  0  0  0  0  0  0
    6.9790   -9.0110    0.8710 C   0  0  0  0  0  0  0  0  0  0  0  0
    8.4050   -9.4950    0.9810 C   0  0  0  0  0  0  0  0  0  0  0  0
    9.2380   -9.5320    2.2040 C   0  0  0  0  0  0  0  0  0  0  0  0
   10.4260  -10.0330    1.8370 C   0  0  0  0  0  0  0  0  0  0  0  0
   10.3990  -10.3090    0.4950 N   0  0  0  0  0  0  0  0  0  0  0  0
    9.1690   -9.9780   -0.0090 C   0  0  0  0  0  0  0  0  0  0  0  0
   11.4720  -10.8510   -0.2520 C   0  0  0  0  0  0  0  0  0  0  0  0
   12.6890  -10.1640   -0.3270 C   0  0  0  0  0  0  0  0  0  0  0  0
   13.7510  -10.6990   -1.0660 C   0  0  0  0  0  0  0  0  0  0  0  0
   13.5950  -11.9220   -1.7310 C   0  0  0  0  0  0  0  0  0  0  0  0
   12.3770  -12.6090   -1.6550 C   0  0  0  0  0  0  0  0  0  0  0  0
   11.3160  -12.0730   -0.9160 C   0  0  0  0  0  0  0  0  0  0  0  0
   14.7400  -12.4990   -2.5280 C   0  0  0  0  0  0  0  0  0  0  0  0
   15.4880  -11.5100   -3.0080 F   0  0  0  0  0  0  0  0  0  0  0  0
   15.4810  -13.2750   -1.7420 F   0  0  0  0  0  0  0  0  0  0  0  0
   14.2580  -13.2210   -3.5360 F   0  0  0  0  0  0  0  0  0  0  0  0
    6.9770   -7.3960   -0.8960 C   0  0  0  0  0  0  0  0  0  0  0  0
    6.9840   -5.9070   -1.2910 C   0  0  0  0  0  0  0  0  0  0  0  0
    8.7300    1.6390   -2.5160 H   0  0  0  0  0  0  0  0  0  0  0  0
    7.5760    0.1110   -1.3780 H   0  0  0  0  0  0  0  0  0  0  0  0
    7.9390    1.4790   -0.1920 H   0  0  0  0  0  0  0  0  0  0  0  0
    9.6950    0.2510    0.7390 H   0  0  0  0  0  0  0  0  0  0  0  0
    9.5450   -1.0650   -0.5510 H   0  0  0  0  0  0  0  0  0  0  0  0
    7.5780   -0.3160    1.6090 H   0  0  0  0  0  0  0  0  0  0  0  0
    8.6120   -1.8410    1.5410 H   0  0  0  0  0  0  0  0  0  0  0  0
    5.8590   -0.0030    0.1610 H   0  0  0  0  0  0  0  0  0  0  0  0
    5.4580   -1.2650   -1.1210 H   0  0  0  0  0  0  0  0  0  0  0  0
    8.6000    0.4800   -0.0430 H   0  0  0  0  0  0  0  0  0  0  0  0
   10.0540    1.7050   -1.6370 H   0  0  0  0  0  0  0  0  0  0  0  0
    7.2560    0.9110   -4.7980 H   0  0  0  0  0  0  0  0  0  0  0  0
    5.8030   -0.3130   -3.2050 H   0  0  0  0  0  0  0  0  0  0  0  0
    4.9570   -3.2040   -0.9230 H   0  0  0  0  0  0  0  0  0  0  0  0
    6.4570   -3.4900   -1.8310 H   0  0  0  0  0  0  0  0  0  0  0  0
    4.8740   -5.4480   -1.1110 H   0  0  0  0  0  0  0  0  0  0  0  0
    6.5690   -4.9420    1.3750 H   0  0  0  0  0  0  0  0  0  0  0  0
    4.8170   -5.0210    1.2790 H   0  0  0  0  0  0  0  0  0  0  0  0
    4.8910   -7.4230    0.7860 H   0  0  0  0  0  0  0  0  0  0  0  0
    5.8110   -7.1060    2.2480 H   0  0  0  0  0  0  0  0  0  0  0  0
    6.4640   -9.1820    1.8140 H   0  0  0  0  0  0  0  0  0  0  0  0
    6.4720   -9.5540    0.0770 H   0  0  0  0  0  0  0  0  0  0  0  0
    8.9470   -9.2180    3.1950 H   0  0  0  0  0  0  0  0  0  0  0  0
   11.2680  -10.1940    2.4930 H   0  0  0  0  0  0  0  0  0  0  0  0
    8.8630  -10.0880   -1.0390 H   0  0  0  0  0  0  0  0  0  0  0  0
   12.8090   -9.2210    0.1850 H   0  0  0  0  0  0  0  0  0  0  0  0
   14.6900  -10.1690   -1.1240 H   0  0  0  0  0  0  0  0  0  0  0  0
   12.2570  -13.5520   -2.1680 H   0  0  0  0  0  0  0  0  0  0  0  0
   10.3760  -12.6030   -0.8580 H   0  0  0  0  0  0  0  0  0  0  0  0
    6.0990   -7.8780   -1.3220 H   0  0  0  0  0  0  0  0  0  0  0  0
    7.8520   -7.8860   -1.3190 H   0  0  0  0  0  0  0  0  0  0  0  0
    7.9210   -5.4540   -0.9780 H   0  0  0  0  0  0  0  0  0  0  0  0
    6.9120   -5.8190   -2.3730 H   0  0  0  0  0  0  0  0  0  0  0  0
  1 39  1  0  0  0  0
  1  2  1  0  0  0  0
  2 40  1  0  0  0  0
  2 41  1  0  0  0  0
  2  3  1  0  0  0  0
  3 42  1  0  0  0  0
  3 43  1  0  0  0  0
  3  4  1  0  0  0  0
  4 44  1  0  0  0  0
  4 45  1  0  0  0  0
  4  5  1  0  0  0  0
  5  6  1  0  0  0  0
  6 46  1  0  0  0  0
  6 47  1  0  0  0  0
  6  7  1  0  0  0  0
  7  8  2  0  0  0  0
  8 48  1  0  0  0  0
  8  9  1  0  0  0  0
  9 49  1  0  0  0  0
  9 10  2  0  0  0  0
 10 11  1  0  0  0  0
 10 12  1  0  0  0  0
 12 50  1  0  0  0  0
 12 13  2  0  0  0  0
 13  7  1  0  0  0  0
 13 51  1  0  0  0  0
  5 14  1  0  0  0  0
 14 15  2  0  0  0  0
 14 16  1  0  0  0  0
 16 52  1  0  0  0  0
 16 53  1  0  0  0  0
 16 17  1  0  0  0  0
 17 54  1  0  0  0  0
 17 18  1  0  0  0  0
 18 55  1  0  0  0  0
 18 56  1  0  0  0  0
 18 19  1  0  0  0  0
 19 57  1  0  0  0  0
 19 58  1  0  0  0  0
 19 20  1  0  0  0  0
 20 21  1  0  0  0  0
 21 59  1  0  0  0  0
 21 60  1  0  0  0  0
 21 22  1  0  0  0  0
 22 23  1  0  0  0  0
 23 61  1  0  0  0  0
 23 24  2  0  0  0  0
 24 62  1  0  0  0  0
 24 25  1  0  0  0  0
 25 26  1  0  0  0  0
 26 22  2  0  0  0  0
 26 63  1  0  0  0  0
 25 27  1  0  0  0  0
 27 28  2  0  0  0  0
 28 64  1  0  0  0  0
 28 29  1  0  0  0  0
 29 65  1  0  0  0  0
 29 30  2  0  0  0  0
 30 31  1  0  0  0  0
 31 66  1  0  0  0  0
 31 32  2  0  0  0  0
 32 27  1  0  0  0  0
 32 67  1  0  0  0  0
 30 33  1  0  0  0  0
 33 34  1  0  0  0  0
 33 35  1  0  0  0  0
 33 36  1  0  0  0  0
 20 37  1  0  0  0  0
 37 68  1  0  0  0  0
 37 69  1  0  0  0  0
 37 38  1  0  0  0  0
 38 17  1  0  0  0  0
 38 70  1  0  0  0  0
 38 71  1  0  0  0  0
M  END
>  <LOGBIO>
6.2000

>  <PRED_LOGBIO>
6.1800

>  <XV_RES>
1.3770

>  <WHL_TMPL>
3

>  <ANCH>
38-39;12-9

$$$$
ROW9
  -MTS-   01071502233D 0   0.00000     0.00000     0

 62 65  0  0  0  0  0  0  0  0999 V2000
   -1.7430    6.3270    3.1270 C   0  0  0  0  0  0  0  0  0  0  0  0
   -0.4700    5.6050    3.2650 N   0  0  0  0  0  0  0  0  0  0  0  0
    0.1510    5.3120    4.4510 C   0  0  0  0  0  0  0  0  0  0  0  0
    1.2870    4.6480    4.1990 C   0  0  0  0  0  0  0  0  0  0  0  0
    1.3730    4.5210    2.7270 C   0  0  0  0  0  0  0  0  0  0  0  0
    0.2820    5.1200    2.2290 C   0  0  0  0  0  0  0  0  0  0  0  0
   -0.0610    5.2390    0.7630 C   0  0  0  0  0  0  0  0  0  0  0  0
   -0.8610    4.0770    0.3510 N   0  0  0  0  0  0  0  0  0  0  0  0
   -1.2790    3.9690   -0.9070 C   0  0  0  0  0  0  0  0  0  0  0  0
   -0.9970    4.8430   -1.7250 O   0  0  0  0  0  0  0  0  0  0  0  0
   -2.1010    2.7750   -1.3300 C   0  0  0  0  0  0  0  0  0  0  0  0
   -2.4480    2.8960   -2.8130 C   0  0  0  0  0  0  0  0  0  0  0  0
   -1.8190    4.2140   -3.3000 C   0  0  0  0  0  0  0  0  0  0  0  0
   -2.4690    5.4320   -2.6170 C   0  0  0  0  0  0  0  0  0  0  0  0
   -3.9280    5.4330   -2.7960 N   0  0  0  0  0  0  0  0  0  0  0  0
   -4.1690    5.3810   -4.2450 C   0  0  0  0  0  0  0  0  0  0  0  0
   -4.9180    4.1150   -4.5860 C   0  0  0  0  0  0  0  0  0  0  0  0
   -6.3860    3.9380   -4.6360 C   0  0  0  0  0  0  0  0  0  0  0  0
   -6.6020    2.6610   -4.9780 C   0  0  0  0  0  0  0  0  0  0  0  0
   -5.3950    2.0330   -5.1450 N   0  0  0  0  0  0  0  0  0  0  0  0
   -4.3850    2.9270   -4.9030 C   0  0  0  0  0  0  0  0  0  0  0  0
   -5.2200    0.6770   -5.5080 C   0  0  0  0  0  0  0  0  0  0  0  0
   -4.5300    0.3500   -6.6810 C   0  0  0  0  0  0  0  0  0  0  0  0
   -4.3570   -0.9920   -7.0410 C   0  0  0  0  0  0  0  0  0  0  0  0
   -4.8740   -2.0070   -6.2270 C   0  0  0  0  0  0  0  0  0  0  0  0
   -5.5640   -1.6800   -5.0530 C   0  0  0  0  0  0  0  0  0  0  0  0
   -5.7370   -0.3380   -4.6940 C   0  0  0  0  0  0  0  0  0  0  0  0
   -4.6870   -3.4540   -6.6140 C   0  0  0  0  0  0  0  0  0  0  0  0
   -5.7110   -4.1710   -6.1590 F   0  0  0  0  0  0  0  0  0  0  0  0
   -3.5550   -3.9120   -6.0860 F   0  0  0  0  0  0  0  0  0  0  0  0
   -4.6300   -3.5550   -7.9390 F   0  0  0  0  0  0  0  0  0  0  0  0
   -4.5340    4.2190   -2.2310 C   0  0  0  0  0  0  0  0  0  0  0  0
   -3.9840    2.9430   -2.8960 C   0  0  0  0  0  0  0  0  0  0  0  0
   -1.7500    6.8730    2.1860 H   0  0  0  0  0  0  0  0  0  0  0  0
   -2.5670    5.6160    3.1400 H   0  0  0  0  0  0  0  0  0  0  0  0
   -1.8550    7.0270    3.9530 H   0  0  0  0  0  0  0  0  0  0  0  0
   -0.2170    5.5750    5.4320 H   0  0  0  0  0  0  0  0  0  0  0  0
    1.9970    4.2800    4.9240 H   0  0  0  0  0  0  0  0  0  0  0  0
    2.1600    4.0410    2.1650 H   0  0  0  0  0  0  0  0  0  0  0  0
    0.8550    5.2750    0.1780 H   0  0  0  0  0  0  0  0  0  0  0  0
   -0.6330    6.1500    0.5980 H   0  0  0  0  0  0  0  0  0  0  0  0
   -1.0930    3.3590    1.0230 H   0  0  0  0  0  0  0  0  0  0  0  0
   -1.5290    1.8650   -1.1650 H   0  0  0  0  0  0  0  0  0  0  0  0
   -3.0170    2.7390   -0.7440 H   0  0  0  0  0  0  0  0  0  0  0  0
   -2.0570    2.0510   -3.3750 H   0  0  0  0  0  0  0  0  0  0  0  0
   -2.0560    4.2940   -4.3590 H   0  0  0  0  0  0  0  0  0  0  0  0
   -0.7620    4.2030   -3.0420 H   0  0  0  0  0  0  0  0  0  0  0  0
   -2.0960    6.3110   -3.1380 H   0  0  0  0  0  0  0  0  0  0  0  0
   -2.2450    5.3790   -1.5540 H   0  0  0  0  0  0  0  0  0  0  0  0
   -3.2170    5.3920   -4.7720 H   0  0  0  0  0  0  0  0  0  0  0  0
   -4.7590    6.2440   -4.5460 H   0  0  0  0  0  0  0  0  0  0  0  0
   -7.1360    4.6900   -4.4360 H   0  0  0  0  0  0  0  0  0  0  0  0
   -7.5700    2.2000   -5.1040 H   0  0  0  0  0  0  0  0  0  0  0  0
   -3.3290    2.7090   -4.9600 H   0  0  0  0  0  0  0  0  0  0  0  0
   -4.1320    1.1330   -7.3090 H   0  0  0  0  0  0  0  0  0  0  0  0
   -3.8250   -1.2440   -7.9460 H   0  0  0  0  0  0  0  0  0  0  0  0
   -5.9620   -2.4630   -4.4250 H   0  0  0  0  0  0  0  0  0  0  0  0
   -6.2690   -0.0860   -3.7880 H   0  0  0  0  0  0  0  0  0  0  0  0
   -5.5920    4.2610   -2.4800 H   0  0  0  0  0  0  0  0  0  0  0  0
   -4.2980    4.1710   -1.1690 H   0  0  0  0  0  0  0  0  0  0  0  0
   -4.3510    2.1060   -2.3060 H   0  0  0  0  0  0  0  0  0  0  0  0
   -4.2700    2.9560   -3.9460 H   0  0  0  0  0  0  0  0  0  0  0  0
  1 34  1  0  0  0  0
  1 35  1  0  0  0  0
  1 36  1  0  0  0  0
  1  2  1  0  0  0  0
  2  3  1  0  0  0  0
  3 37  1  0  0  0  0
  3  4  2  0  0  0  0
  4 38  1  0  0  0  0
  4  5  1  0  0  0  0
  5 39  1  0  0  0  0
  5  6  2  0  0  0  0
  6  2  1  0  0  0  0
  6  7  1  0  0  0  0
  7 40  1  0  0  0  0
  7 41  1  0  0  0  0
  7  8  1  0  0  0  0
  8 42  1  0  0  0  0
  8  9  1  0  0  0  0
  9 10  2  0  0  0  0
  9 11  1  0  0  0  0
 11 43  1  0  0  0  0
 11 44  1  0  0  0  0
 11 12  1  0  0  0  0
 12 45  1  0  0  0  0
 12 13  1  0  0  0  0
 13 46  1  0  0  0  0
 13 47  1  0  0  0  0
 13 14  1  0  0  0  0
 14 48  1  0  0  0  0
 14 49  1  0  0  0  0
 14 15  1  0  0  0  0
 15 16  1  0  0  0  0
 16 50  1  0  0  0  0
 16 51  1  0  0  0  0
 16 17  1  0  0  0  0
 17 18  1  0  0  0  0
 18 52  1  0  0  0  0
 18 19  2  0  0  0  0
 19 53  1  0  0  0  0
 19 20  1  0  0  0  0
 20 21  1  0  0  0  0
 21 17  2  0  0  0  0
 21 54  1  0  0  0  0
 20 22  1  0  0  0  0
 22 23  2  0  0  0  0
 23 55  1  0  0  0  0
 23 24  1  0  0  0  0
 24 56  1  0  0  0  0
 24 25  2  0  0  0  0
 25 26  1  0  0  0  0
 26 57  1  0  0  0  0
 26 27  2  0  0  0  0
 27 22  1  0  0  0  0
 27 58  1  0  0  0  0
 25 28  1  0  0  0  0
 28 29  1  0  0  0  0
 28 30  1  0  0  0  0
 28 31  1  0  0  0  0
 15 32  1  0  0  0  0
 32 59  1  0  0  0  0
 32 60  1  0  0  0  0
 32 33  1  0  0  0  0
 33 12  1  0  0  0  0
 33 61  1  0  0  0  0
 33 62  1  0  0  0  0
M  END
>  <LOGBIO>
5.6200

>  <PRED_LOGBIO>
5.8000

>  <XV_RES>
-0.4010

>  <WHL_TMPL>
1

>  <ANCH>
11-22;31-57

$$$$
ROW10
  -MTS-   01071502233D 0   0.00000     0.00000     0

 60 63  0  0  0  0  0  0  0  0999 V2000
    8.1030   -3.6020   -4.6100 F   0  0  0  0  0  0  0  0  0  0  0  0
    7.6500   -3.5160   -5.8570 C   0  0  0  0  0  0  0  0  0  0  0  0
    7.4070   -2.2430   -6.1540 F   0  0  0  0  0  0  0  0  0  0  0  0
    8.6990   -4.0730   -6.8190 C   0  0  0  0  0  0  0  0  0  0  0  0
    9.8220   -3.3690   -6.7060 F   0  0  0  0  0  0  0  0  0  0  0  0
    8.2460   -3.9870   -8.0670 F   0  0  0  0  0  0  0  0  0  0  0  0
    8.9600   -5.4420   -6.5000 O   0  0  0  0  0  0  0  0  0  0  0  0
    9.8800   -6.1150   -7.2600 C   0  0  0  0  0  0  0  0  0  0  0  0
    9.4700   -6.8040   -8.4080 C   0  0  0  0  0  0  0  0  0  0  0  0
   10.4100   -7.4920   -9.1840 C   0  0  0  0  0  0  0  0  0  0  0  0
   11.7600   -7.4920   -8.8120 C   0  0  0  0  0  0  0  0  0  0  0  0
   12.1700   -6.8030   -7.6650 C   0  0  0  0  0  0  0  0  0  0  0  0
   11.2300   -6.1140   -6.8890 C   0  0  0  0  0  0  0  0  0  0  0  0
   11.6720   -5.3710   -5.6510 C   0  0  0  0  0  0  0  0  0  0  0  0
   12.0240   -3.9890   -6.0080 N   0  0  0  0  0  0  0  0  0  0  0  0
   13.1020   -3.5150   -5.1290 C   0  0  0  0  0  0  0  0  0  0  0  0
   13.5260   -2.0750   -5.4720 C   0  0  0  0  0  0  0  0  0  0  0  0
   12.3170   -1.1220   -5.4450 C   0  0  0  0  0  0  0  0  0  0  0  0
   11.1460   -1.6770   -6.2760 C   0  0  0  0  0  0  0  0  0  0  0  0
   10.8320   -3.1360   -5.8960 C   0  0  0  0  0  0  0  0  0  0  0  0
   12.7300    0.2320   -6.0510 C   0  0  0  0  0  0  0  0  0  0  0  0
   11.6010    1.2670   -5.8880 C   0  0  0  0  0  0  0  0  0  0  0  0
   11.1220    1.3790   -4.5020 N   0  0  0  0  0  0  0  0  0  0  0  0
   10.7300    0.1060   -3.8810 C   0  0  0  0  0  0  0  0  0  0  0  0
   11.8350   -0.9610   -3.9910 C   0  0  0  0  0  0  0  0  0  0  0  0
   11.0480    2.5420   -3.8610 C   0  0  0  0  0  0  0  0  0  0  0  0
   10.0190    3.2130   -3.9200 O   0  0  0  0  0  0  0  0  0  0  0  0
   12.2280    3.0390   -3.0610 C   0  0  0  0  0  0  0  0  0  0  0  0
   12.9430    4.1630   -3.4920 C   0  0  0  0  0  0  0  0  0  0  0  0
   14.0350    4.6140   -2.7400 C   0  0  0  0  0  0  0  0  0  0  0  0
   14.3870    3.9710   -1.6190 N   0  0  0  0  0  0  0  0  0  0  0  0
   13.7260    2.8920   -1.1770 C   0  0  0  0  0  0  0  0  0  0  0  0
   12.6250    2.3920   -1.8850 C   0  0  0  0  0  0  0  0  0  0  0  0
    6.7320   -4.0920   -5.9500 H   0  0  0  0  0  0  0  0  0  0  0  0
    8.4290   -6.8050   -8.6940 H   0  0  0  0  0  0  0  0  0  0  0  0
   10.0940   -8.0240  -10.0690 H   0  0  0  0  0  0  0  0  0  0  0  0
   12.4850   -8.0230   -9.4110 H   0  0  0  0  0  0  0  0  0  0  0  0
   13.2110   -6.8020   -7.3780 H   0  0  0  0  0  0  0  0  0  0  0  0
   10.8620   -5.3630   -4.9240 H   0  0  0  0  0  0  0  0  0  0  0  0
   12.5400   -5.8670   -5.2210 H   0  0  0  0  0  0  0  0  0  0  0  0
   12.7700   -3.5560   -4.0930 H   0  0  0  0  0  0  0  0  0  0  0  0
   13.9610   -4.1760   -5.2190 H   0  0  0  0  0  0  0  0  0  0  0  0
   13.9800   -2.0570   -6.4610 H   0  0  0  0  0  0  0  0  0  0  0  0
   14.2710   -1.7360   -4.7550 H   0  0  0  0  0  0  0  0  0  0  0  0
   11.3940   -1.6240   -7.3340 H   0  0  0  0  0  0  0  0  0  0  0  0
   10.2620   -1.0630   -6.1130 H   0  0  0  0  0  0  0  0  0  0  0  0
   10.4560   -3.1720   -4.8750 H   0  0  0  0  0  0  0  0  0  0  0  0
   10.0500   -3.5210   -6.5470 H   0  0  0  0  0  0  0  0  0  0  0  0
   13.6280    0.5930   -5.5540 H   0  0  0  0  0  0  0  0  0  0  0  0
   12.9530    0.1030   -7.1090 H   0  0  0  0  0  0  0  0  0  0  0  0
   10.7700    0.9990   -6.5360 H   0  0  0  0  0  0  0  0  0  0  0  0
   11.9520    2.2390   -6.2270 H   0  0  0  0  0  0  0  0  0  0  0  0
    9.8220   -0.2610   -4.3550 H   0  0  0  0  0  0  0  0  0  0  0  0
   10.4920    0.2750   -2.8330 H   0  0  0  0  0  0  0  0  0  0  0  0
   12.6750   -0.6780   -3.3600 H   0  0  0  0  0  0  0  0  0  0  0  0
   11.4550   -1.9130   -3.6280 H   0  0  0  0  0  0  0  0  0  0  0  0
   12.6550    4.6780   -4.3970 H   0  0  0  0  0  0  0  0  0  0  0  0
   14.5930    5.4800   -3.0640 H   0  0  0  0  0  0  0  0  0  0  0  0
   14.0440    2.4040   -0.2680 H   0  0  0  0  0  0  0  0  0  0  0  0
   12.0910    1.5230   -1.5290 H   0  0  0  0  0  0  0  0  0  0  0  0
  1  2  1  0  0  0  0
  2 34  1  0  0  0  0
  2  3  1  0  0  0  0
  2  4  1  0  0  0  0
  4  5  1  0  0  0  0
  4  6  1  0  0  0  0
  4  7  1  0  0  0  0
  7  8  1  0  0  0  0
  8  9  2  0  0  0  0
  9 35  1  0  0  0  0
  9 10  1  0  0  0  0
 10 36  1  0  0  0  0
 10 11  2  0  0  0  0
 11 37  1  0  0  0  0
 11 12  1  0  0  0  0
 12 38  1  0  0  0  0
 12 13  2  0  0  0  0
 13  8  1  0  0  0  0
 13 14  1  0  0  0  0
 14 39  1  0  0  0  0
 14 40  1  0  0  0  0
 14 15  1  0  0  0  0
 15 16  1  0  0  0  0
 16 41  1  0  0  0  0
 16 42  1  0  0  0  0
 16 17  1  0  0  0  0
 17 43  1  0  0  0  0
 17 44  1  0  0  0  0
 17 18  1  0  0  0  0
 18 19  1  0  0  0  0
 19 45  1  0  0  0  0
 19 46  1  0  0  0  0
 19 20  1  0  0  0  0
 20 15  1  0  0  0  0
 20 47  1  0  0  0  0
 20 48  1  0  0  0  0
 18 21  1  0  0  0  0
 21 49  1  0  0  0  0
 21 50  1  0  0  0  0
 21 22  1  0  0  0  0
 22 51  1  0  0  0  0
 22 52  1  0  0  0  0
 22 23  1  0  0  0  0
 23 24  1  0  0  0  0
 24 53  1  0  0  0  0
 24 54  1  0  0  0  0
 24 25  1  0  0  0  0
 25 18  1  0  0  0  0
 25 55  1  0  0  0  0
 25 56  1  0  0  0  0
 23 26  1  0  0  0  0
 26 27  2  0  0  0  0
 26 28  1  0  0  0  0
 28 29  2  0  0  0  0
 29 57  1  0  0  0  0
 29 30  1  0  0  0  0
 30 58  1  0  0  0  0
 30 31  2  0  0  0  0
 31 32  1  0  0  0  0
 32 59  1  0  0  0  0
 32 33  2  0  0  0  0
 33 28  1  0  0  0  0
 33 60  1  0  0  0  0
M  END
>  <LOGBIO>
4.7700

>  <PRED_LOGBIO>
5.5200

>  <XV_RES>
-1.5890

>  <WHL_TMPL>
3

>  <ANCH>
7-8;51-52

$$$$
ROW11
  -MTS-   01071502233D 0   0.00000     0.00000     0

 64 67  0  0  0  0  0  0  0  0999 V2000
    7.1260    2.5470    0.1780 O   0  0  0  0  0  0  0  0  0  0  0  0
    6.8500    1.2080    0.5980 C   0  0  0  0  0  0  0  0  0  0  0  0
    8.1620    0.4370    0.7330 C   0  0  0  0  0  0  0  0  0  0  0  0
    8.2550    0.7160   -0.7780 C   0  0  0  0  0  0  0  0  0  0  0  0
    7.1090    0.0320   -1.5460 C   0  0  0  0  0  0  0  0  0  0  0  0
    7.0330   -1.4710   -1.2190 C   0  0  0  0  0  0  0  0  0  0  0  0
    6.9880   -1.7250    0.2280 N   0  0  0  0  0  0  0  0  0  0  0  0
    8.0590   -1.0770    0.9980 C   0  0  0  0  0  0  0  0  0  0  0  0
    6.0520   -2.4810    0.7950 C   0  0  0  0  0  0  0  0  0  0  0  0
    5.8260   -2.3810    2.0210 O   0  0  0  0  0  0  0  0  0  0  0  0
    5.3570   -3.3430    0.0590 N   0  0  0  0  0  0  0  0  0  0  0  0
    4.3230   -4.1790    0.6860 C   0  0  0  0  0  0  0  0  0  0  0  0
    4.2520   -5.5450   -0.0210 C   0  0  0  0  0  0  0  0  0  0  0  0
    3.0570   -6.3760    0.4830 C   0  0  0  0  0  0  0  0  0  0  0  0
    1.7940   -5.6350    0.3520 N   0  0  0  0  0  0  0  0  0  0  0  0
    0.6850   -6.4650    0.8440 C   0  0  0  0  0  0  0  0  0  0  0  0
   -0.5680   -6.1440    0.0650 C   0  0  0  0  0  0  0  0  0  0  0  0
   -1.5810   -5.1170    0.3970 C   0  0  0  0  0  0  0  0  0  0  0  0
   -2.5130   -5.1820   -0.5630 C   0  0  0  0  0  0  0  0  0  0  0  0
   -2.1650   -6.1580   -1.4590 N   0  0  0  0  0  0  0  0  0  0  0  0
   -0.9840   -6.7310   -1.0650 C   0  0  0  0  0  0  0  0  0  0  0  0
   -2.9060   -6.5170   -2.6090 C   0  0  0  0  0  0  0  0  0  0  0  0
   -3.3910   -7.8230   -2.7500 C   0  0  0  0  0  0  0  0  0  0  0  0
   -4.1250   -8.1790   -3.8880 C   0  0  0  0  0  0  0  0  0  0  0  0
   -4.3740   -7.2280   -4.8850 C   0  0  0  0  0  0  0  0  0  0  0  0
   -3.8900   -5.9220   -4.7440 C   0  0  0  0  0  0  0  0  0  0  0  0
   -3.1560   -5.5670   -3.6060 C   0  0  0  0  0  0  0  0  0  0  0  0
   -5.1660   -7.6120   -6.1130 C   0  0  0  0  0  0  0  0  0  0  0  0
   -5.8240   -6.5480   -6.5660 F   0  0  0  0  0  0  0  0  0  0  0  0
   -4.3370   -8.0550   -7.0540 F   0  0  0  0  0  0  0  0  0  0  0  0
   -6.0340   -8.5690   -5.7990 F   0  0  0  0  0  0  0  0  0  0  0  0
    1.8310   -4.3810    1.1190 C   0  0  0  0  0  0  0  0  0  0  0  0
    2.9660   -3.4540    0.6440 C   0  0  0  0  0  0  0  0  0  0  0  0
    6.3070    3.0580    0.0850 H   0  0  0  0  0  0  0  0  0  0  0  0
    6.2170    0.7200   -0.1390 H   0  0  0  0  0  0  0  0  0  0  0  0
    6.3400    1.2270    1.5590 H   0  0  0  0  0  0  0  0  0  0  0  0
    8.6440    0.8480    1.6180 H   0  0  0  0  0  0  0  0  0  0  0  0
    9.1760    0.2480   -1.1210 H   0  0  0  0  0  0  0  0  0  0  0  0
    8.1740    1.7900   -0.9320 H   0  0  0  0  0  0  0  0  0  0  0  0
    7.3610    0.1040   -2.6020 H   0  0  0  0  0  0  0  0  0  0  0  0
    6.1720    0.4940   -1.2420 H   0  0  0  0  0  0  0  0  0  0  0  0
    7.9660   -1.9050   -1.5740 H   0  0  0  0  0  0  0  0  0  0  0  0
    6.1260   -1.8660   -1.6720 H   0  0  0  0  0  0  0  0  0  0  0  0
    7.7800   -1.1800    2.0450 H   0  0  0  0  0  0  0  0  0  0  0  0
    9.0090   -1.5280    0.7190 H   0  0  0  0  0  0  0  0  0  0  0  0
    5.5400   -3.4240   -0.9310 H   0  0  0  0  0  0  0  0  0  0  0  0
    4.6420   -4.3110    1.7180 H   0  0  0  0  0  0  0  0  0  0  0  0
    4.1600   -5.3940   -1.0940 H   0  0  0  0  0  0  0  0  0  0  0  0
    5.1740   -6.0940    0.1580 H   0  0  0  0  0  0  0  0  0  0  0  0
    3.2140   -6.6400    1.5270 H   0  0  0  0  0  0  0  0  0  0  0  0
    2.9940   -7.3020   -0.0840 H   0  0  0  0  0  0  0  0  0  0  0  0
    0.9340   -7.5160    0.7140 H   0  0  0  0  0  0  0  0  0  0  0  0
    0.5190   -6.2590    1.8990 H   0  0  0  0  0  0  0  0  0  0  0  0
   -1.5710   -4.4490    1.2450 H   0  0  0  0  0  0  0  0  0  0  0  0
   -3.3970   -4.5640   -0.6220 H   0  0  0  0  0  0  0  0  0  0  0  0
   -0.4720   -7.5290   -1.5820 H   0  0  0  0  0  0  0  0  0  0  0  0
   -3.1980   -8.5570   -1.9810 H   0  0  0  0  0  0  0  0  0  0  0  0
   -4.4980   -9.1860   -3.9970 H   0  0  0  0  0  0  0  0  0  0  0  0
   -4.0830   -5.1890   -5.5130 H   0  0  0  0  0  0  0  0  0  0  0  0
   -2.7830   -4.5590   -3.4970 H   0  0  0  0  0  0  0  0  0  0  0  0
    1.9660   -4.6060    2.1740 H   0  0  0  0  0  0  0  0  0  0  0  0
    0.8780   -3.8660    1.0170 H   0  0  0  0  0  0  0  0  0  0  0  0
    2.7630   -3.1240   -0.3720 H   0  0  0  0  0  0  0  0  0  0  0  0
    3.0060   -2.5740    1.2830 H   0  0  0  0  0  0  0  0  0  0  0  0
  1 34  1  0  0  0  0
  1  2  1  0  0  0  0
  2 35  1  0  0  0  0
  2 36  1  0  0  0  0
  2  3  1  0  0  0  0
  3 37  1  0  0  0  0
  3  4  1  0  0  0  0
  4 38  1  0  0  0  0
  4 39  1  0  0  0  0
  4  5  1  0  0  0  0
  5 40  1  0  0  0  0
  5 41  1  0  0  0  0
  5  6  1  0  0  0  0
  6 42  1  0  0  0  0
  6 43  1  0  0  0  0
  6  7  1  0  0  0  0
  7  8  1  0  0  0  0
  8  3  1  0  0  0  0
  8 44  1  0  0  0  0
  8 45  1  0  0  0  0
  7  9  1  0  0  0  0
  9 10  2  0  0  0  0
  9 11  1  0  0  0  0
 11 46  1  0  0  0  0
 11 12  1  0  0  0  0
 12 47  1  0  0  0  0
 12 13  1  0  0  0  0
 13 48  1  0  0  0  0
 13 49  1  0  0  0  0
 13 14  1  0  0  0  0
 14 50  1  0  0  0  0
 14 51  1  0  0  0  0
 14 15  1  0  0  0  0
 15 16  1  0  0  0  0
 16 52  1  0  0  0  0
 16 53  1  0  0  0  0
 16 17  1  0  0  0  0
 17 18  1  0  0  0  0
 18 54  1  0  0  0  0
 18 19  2  0  0  0  0
 19 55  1  0  0  0  0
 19 20  1  0  0  0  0
 20 21  1  0  0  0  0
 21 17  2  0  0  0  0
 21 56  1  0  0  0  0
 20 22  1  0  0  0  0
 22 23  2  0  0  0  0
 23 57  1  0  0  0  0
 23 24  1  0  0  0  0
 24 58  1  0  0  0  0
 24 25  2  0  0  0  0
 25 26  1  0  0  0  0
 26 59  1  0  0  0  0
 26 27  2  0  0  0  0
 27 22  1  0  0  0  0
 27 60  1  0  0  0  0
 25 28  1  0  0  0  0
 28 29  1  0  0  0  0
 28 30  1  0  0  0  0
 28 31  1  0  0  0  0
 15 32  1  0  0  0  0
 32 61  1  0  0  0  0
 32 62  1  0  0  0  0
 32 33  1  0  0  0  0
 33 12  1  0  0  0  0
 33 63  1  0  0  0  0
 33 64  1  0  0  0  0
M  END
>  <LOGBIO>
5.3100

>  <PRED_LOGBIO>
5.1800

>  <XV_RES>
0.1630

>  <WHL_TMPL>
3

>  <ANCH>
38-39;17-18

$$$$
ROW12
  -MTS-   01071502233D 0   0.00000     0.00000     0

 87 91  0  0  1  0  0  0  0  0999 V2000
    2.5640   -7.5190    4.6550 C   0  0  0  0  0  0  0  0  0  0  0  0
    2.0060   -6.3670    4.0170 O   0  0  0  0  0  0  0  0  0  0  0  0
    2.7970   -5.6700    3.1420 C   0  0  0  0  0  0  0  0  0  0  0  0
    2.3000   -4.5250    2.5080 C   0  0  0  0  0  0  0  0  0  0  0  0
    3.1080   -3.8120    1.6140 C   0  0  0  0  0  0  0  0  0  0  0  0
    4.4130   -4.2450    1.3540 C   0  0  0  0  0  0  0  0  0  0  0  0
    4.9110   -5.3900    1.9870 C   0  0  0  0  0  0  0  0  0  0  0  0
    4.1030   -6.1030    2.8810 C   0  0  0  0  0  0  0  0  0  0  0  0
    5.2850   -3.4760    0.3890 C   0  0  2  0  0  0  0  0  0  0  0  0
    4.3460   -2.7190   -0.5460 C   0  0  0  0  0  0  0  0  0  0  0  0
    6.0870   -2.4250    1.1550 N   0  0  0  0  0  0  0  0  0  0  0  0
    6.9880   -1.7250    0.2280 C   0  0  2  0  0  0  0  0  0  0  0  0
    6.2230   -0.7410   -0.5510 C   0  0  0  0  0  0  0  0  0  0  0  0
    7.1250    0.0190   -1.5400 C   0  0  0  0  0  0  0  0  0  0  0  0
    8.3190    0.6750   -0.8190 C   0  0  1  0  0  0  0  0  0  0  0  0
    9.2530    1.2350   -1.8050 C   0  0  0  0  0  0  0  0  0  0  0  0
   10.2530    0.5990   -2.1350 O   0  0  0  0  0  0  0  0  0  0  0  0
    9.0180    2.4290   -2.3410 N   0  0  0  0  0  0  0  0  0  0  0  0
    7.8420    3.2290   -1.9700 C   0  0  0  0  0  0  0  0  0  0  0  0
    7.0490    3.6710   -3.2140 C   0  0  0  0  0  0  0  0  0  0  0  0
    7.9540    4.3520   -4.2570 C   0  0  0  0  0  0  0  0  0  0  0  0
    9.1610    3.4610   -4.6040 C   0  0  0  0  0  0  0  0  0  0  0  0
    9.9200    3.0250   -3.3370 C   0  0  0  0  0  0  0  0  0  0  0  0
    8.4310    5.6860   -3.7340 C   0  0  0  0  0  0  0  0  0  0  0  0
    8.6230    5.8410   -2.5290 O   0  0  0  0  0  0  0  0  0  0  0  0
    8.6430    6.6930   -4.5770 N   0  0  0  0  0  0  0  0  0  0  0  0
    9.9040    7.0070   -5.2650 C   0  0  0  0  0  0  0  0  0  0  0  0
    9.6330    8.0900   -6.3260 C   0  0  0  0  0  0  0  0  0  0  0  0
    8.3930    8.8150   -5.7710 C   0  0  0  0  0  0  0  0  0  0  0  0
    7.6610    7.7040   -4.9960 C   0  0  0  0  0  0  0  0  0  0  0  0
    7.1620    4.6560   -5.5060 C   0  0  0  0  0  0  0  0  0  0  0  0
    7.7700    5.3250   -6.5760 C   0  0  0  0  0  0  0  0  0  0  0  0
    7.0360    5.6070   -7.7340 C   0  0  0  0  0  0  0  0  0  0  0  0
    5.6930    5.2210   -7.8230 C   0  0  0  0  0  0  0  0  0  0  0  0
    5.0850    4.5520   -6.7540 C   0  0  0  0  0  0  0  0  0  0  0  0
    5.8190    4.2700   -5.5950 C   0  0  0  0  0  0  0  0  0  0  0  0
    9.0510   -0.3330    0.0840 C   0  0  0  0  0  0  0  0  0  0  0  0
    9.9540    0.4860    1.0020 C   0  0  0  0  0  0  0  0  0  0  0  0
    9.8650   -1.3180   -0.7500 C   0  0  0  0  0  0  0  0  0  0  0  0
    8.0590   -1.0770    0.9980 C   0  0  0  0  0  0  0  0  0  0  0  0
    1.7670   -8.1670    5.0140 H   0  0  0  0  0  0  0  0  0  0  0  0
    3.0960   -8.0750    3.8860 H   0  0  0  0  0  0  0  0  0  0  0  0
    3.2150   -7.1650    5.4510 H   0  0  0  0  0  0  0  0  0  0  0  0
    1.2930   -4.1910    2.7090 H   0  0  0  0  0  0  0  0  0  0  0  0
    2.7240   -2.9290    1.1250 H   0  0  0  0  0  0  0  0  0  0  0  0
    5.9180   -5.7230    1.7860 H   0  0  0  0  0  0  0  0  0  0  0  0
    4.4870   -6.9870    3.3690 H   0  0  0  0  0  0  0  0  0  0  0  0
    5.9420   -4.1410   -0.1680 H   0  0  0  0  0  0  0  0  0  0  0  0
    4.7800   -1.7510   -0.7900 H   0  0  0  0  0  0  0  0  0  0  0  0
    3.3860   -2.5730   -0.0550 H   0  0  0  0  0  0  0  0  0  0  0  0
    4.2030   -3.2930   -1.4590 H   0  0  0  0  0  0  0  0  0  0  0  0
    6.6720   -2.9250    1.8090 H   0  0  0  0  0  0  0  0  0  0  0  0
    7.4290   -2.4500   -0.4530 H   0  0  0  0  0  0  0  0  0  0  0  0
    5.8590   -0.0030    0.1610 H   0  0  0  0  0  0  0  0  0  0  0  0
    5.4610   -1.2630   -1.1250 H   0  0  0  0  0  0  0  0  0  0  0  0
    6.5240    0.8320   -1.9410 H   0  0  0  0  0  0  0  0  0  0  0  0
    7.5140   -0.6940   -2.2630 H   0  0  0  0  0  0  0  0  0  0  0  0
    7.9380    1.4790   -0.1930 H   0  0  0  0  0  0  0  0  0  0  0  0
    8.1620    4.1080   -1.4140 H   0  0  0  0  0  0  0  0  0  0  0  0
    7.1960    2.6440   -1.3180 H   0  0  0  0  0  0  0  0  0  0  0  0
    6.5680    2.8050   -3.6640 H   0  0  0  0  0  0  0  0  0  0  0  0
    6.2600    4.3590   -2.9160 H   0  0  0  0  0  0  0  0  0  0  0  0
    8.8180    2.5790   -5.1420 H   0  0  0  0  0  0  0  0  0  0  0  0
    9.8370    4.0050   -5.2610 H   0  0  0  0  0  0  0  0  0  0  0  0
   10.4220    3.8860   -2.9010 H   0  0  0  0  0  0  0  0  0  0  0  0
   10.6890    2.3030   -3.6050 H   0  0  0  0  0  0  0  0  0  0  0  0
   10.6280    7.3790   -4.5430 H   0  0  0  0  0  0  0  0  0  0  0  0
   10.2850    6.1110   -5.7500 H   0  0  0  0  0  0  0  0  0  0  0  0
    9.4340    7.6510   -7.3010 H   0  0  0  0  0  0  0  0  0  0  0  0
   10.4790    8.7680   -6.4270 H   0  0  0  0  0  0  0  0  0  0  0  0
    8.6730    9.6380   -5.1170 H   0  0  0  0  0  0  0  0  0  0  0  0
    7.7750    9.2150   -6.5720 H   0  0  0  0  0  0  0  0  0  0  0  0
    6.9180    7.2410   -5.6420 H   0  0  0  0  0  0  0  0  0  0  0  0
    7.1820    8.1300   -4.1170 H   0  0  0  0  0  0  0  0  0  0  0  0
    8.8060    5.6230   -6.5070 H   0  0  0  0  0  0  0  0  0  0  0  0
    7.5050    6.1230   -8.5580 H   0  0  0  0  0  0  0  0  0  0  0  0
    5.1270    5.4380   -8.7160 H   0  0  0  0  0  0  0  0  0  0  0  0
    4.0490    4.2540   -6.8220 H   0  0  0  0  0  0  0  0  0  0  0  0
    5.3500    3.7550   -4.7710 H   0  0  0  0  0  0  0  0  0  0  0  0
   10.2840    1.3820    0.4810 H   0  0  0  0  0  0  0  0  0  0  0  0
   10.8200   -0.1100    1.2840 H   0  0  0  0  0  0  0  0  0  0  0  0
    9.4020    0.7680    1.8960 H   0  0  0  0  0  0  0  0  0  0  0  0
    9.9820   -2.2490   -0.1990 H   0  0  0  0  0  0  0  0  0  0  0  0
    9.3490   -1.5140   -1.6870 H   0  0  0  0  0  0  0  0  0  0  0  0
   10.8450   -0.8940   -0.9570 H   0  0  0  0  0  0  0  0  0  0  0  0
    8.6220   -1.8790    1.4710 H   0  0  0  0  0  0  0  0  0  0  0  0
    7.6140   -0.3480    1.6730 H   0  0  0  0  0  0  0  0  0  0  0  0
  1 41  1  0  0  0  0
  1 42  1  0  0  0  0
  1 43  1  0  0  0  0
  1  2  1  0  0  0  0
  2  3  1  0  0  0  0
  3  4  2  0  0  0  0
  4 44  1  0  0  0  0
  4  5  1  0  0  0  0
  5 45  1  0  0  0  0
  5  6  2  0  0  0  0
  6  7  1  0  0  0  0
  7 46  1  0  0  0  0
  7  8  2  0  0  0  0
  8  3  1  0  0  0  0
  8 47  1  0  0  0  0
  6  9  1  0  0  0  0
  9 48  1  0  0  0  0
  9 10  1  0  0  0  0
 10 49  1  0  0  0  0
 10 50  1  0  0  0  0
 10 51  1  0  0  0  0
  9 11  1  0  0  0  0
 11 52  1  0  0  0  0
 11 12  1  0  0  0  0
 12 53  1  0  0  0  0
 12 13  1  0  0  0  0
 13 54  1  0  0  0  0
 13 55  1  0  0  0  0
 13 14  1  0  0  0  0
 14 56  1  0  0  0  0
 14 57  1  0  0  0  0
 14 15  1  0  0  0  0
 15 58  1  0  0  0  0
 15 16  1  0  0  0  0
 16 17  2  0  0  0  0
 16 18  1  0  0  0  0
 18 19  1  0  0  0  0
 19 59  1  0  0  0  0
 19 60  1  0  0  0  0
 19 20  1  0  0  0  0
 20 61  1  0  0  0  0
 20 62  1  0  0  0  0
 20 21  1  0  0  0  0
 21 22  1  0  0  0  0
 22 63  1  0  0  0  0
 22 64  1  0  0  0  0
 22 23  1  0  0  0  0
 23 18  1  0  0  0  0
 23 65  1  0  0  0  0
 23 66  1  0  0  0  0
 21 24  1  0  0  0  0
 24 25  2  0  0  0  0
 24 26  1  0  0  0  0
 26 27  1  0  0  0  0
 27 67  1  0  0  0  0
 27 68  1  0  0  0  0
 27 28  1  0  0  0  0
 28 69  1  0  0  0  0
 28 70  1  0  0  0  0
 28 29  1  0  0  0  0
 29 71  1  0  0  0  0
 29 72  1  0  0  0  0
 29 30  1  0  0  0  0
 30 26  1  0  0  0  0
 30 73  1  0  0  0  0
 30 74  1  0  0  0  0
 21 31  1  0  0  0  0
 31 32  2  0  0  0  0
 32 75  1  0  0  0  0
 32 33  1  0  0  0  0
 33 76  1  0  0  0  0
 33 34  2  0  0  0  0
 34 77  1  0  0  0  0
 34 35  1  0  0  0  0
 35 78  1  0  0  0  0
 35 36  2  0  0  0  0
 36 31  1  0  0  0  0
 36 79  1  0  0  0  0
 15 37  1  0  0  0  0
 37 38  1  0  0  0  0
 38 80  1  0  0  0  0
 38 81  1  0  0  0  0
 38 82  1  0  0  0  0
 37 39  1  0  0  0  0
 39 83  1  0  0  0  0
 39 84  1  0  0  0  0
 39 85  1  0  0  0  0
 37 40  1  0  0  0  0
 40 12  1  0  0  0  0
 40 86  1  0  0  0  0
 40 87  1  0  0  0  0
M  END
>  <LOGBIO>
5.3300

>  <PRED_LOGBIO>
6.0800

>  <XV_RES>
-1.2390

>  <WHL_TMPL>
3

>  <ANCH>
57-58;5-1

$$$$
ROW13
  -MTS-   01071502233D 0   0.00000     0.00000     0

 51 53  0  0  0  0  0  0  0  0999 V2000
    6.9880   -1.7250    0.2280 C   0  0  0  0  0  0  0  0  0  0  0  0
    6.0870   -2.4250    1.1550 C   0  0  0  0  0  0  0  0  0  0  0  0
    5.2850   -3.4760    0.3890 C   0  0  0  0  0  0  0  0  0  0  0  0
    6.2290   -4.4070   -0.1460 O   0  0  0  0  0  0  0  0  0  0  0  0
    4.4130   -4.2450    1.3540 C   0  0  0  0  0  0  0  0  0  0  0  0
    4.9110   -5.3900    1.9870 C   0  0  0  0  0  0  0  0  0  0  0  0
    4.1030   -6.1030    2.8810 C   0  0  0  0  0  0  0  0  0  0  0  0
    2.7970   -5.6700    3.1420 C   0  0  0  0  0  0  0  0  0  0  0  0
    2.0060   -6.3670    4.0170 O   0  0  0  0  0  0  0  0  0  0  0  0
    2.3000   -4.5250    2.5080 C   0  0  0  0  0  0  0  0  0  0  0  0
    3.1080   -3.8120    1.6140 C   0  0  0  0  0  0  0  0  0  0  0  0
    5.1230   -1.4290    1.6440 N   0  0  0  0  0  0  0  0  0  0  0  0
    5.6540   -0.0780    1.4110 C   0  0  0  0  0  0  0  0  0  0  0  0
    4.6830    1.0040    1.9200 C   0  0  0  0  0  0  0  0  0  0  0  0
    3.2820    0.8350    1.3030 C   0  0  0  0  0  0  0  0  0  0  0  0
    2.3010    1.8000    1.9670 C   0  0  0  0  0  0  0  0  0  0  0  0
    2.6870    1.9930    3.4140 C   0  0  0  0  0  0  0  0  0  0  0  0
    3.5720    3.0170    3.7720 C   0  0  0  0  0  0  0  0  0  0  0  0
    3.9290    3.1960    5.1140 C   0  0  0  0  0  0  0  0  0  0  0  0
    3.4010    2.3520    6.0980 C   0  0  0  0  0  0  0  0  0  0  0  0
    2.5160    1.3280    5.7400 C   0  0  0  0  0  0  0  0  0  0  0  0
    2.1590    1.1490    4.3980 C   0  0  0  0  0  0  0  0  0  0  0  0
    2.7760   -0.6110    1.4490 C   0  0  0  0  0  0  0  0  0  0  0  0
    3.8350   -1.6170    0.9610 C   0  0  0  0  0  0  0  0  0  0  0  0
    6.4070   -1.1710   -0.5060 H   0  0  0  0  0  0  0  0  0  0  0  0
    7.5310   -0.9890    0.8170 H   0  0  0  0  0  0  0  0  0  0  0  0
    7.6340   -2.4790   -0.2170 H   0  0  0  0  0  0  0  0  0  0  0  0
    6.6360   -2.8840    1.9750 H   0  0  0  0  0  0  0  0  0  0  0  0
    4.6840   -3.0090   -0.3890 H   0  0  0  0  0  0  0  0  0  0  0  0
    5.8520   -4.8930   -0.8960 H   0  0  0  0  0  0  0  0  0  0  0  0
    5.9180   -5.7230    1.7860 H   0  0  0  0  0  0  0  0  0  0  0  0
    4.4870   -6.9870    3.3690 H   0  0  0  0  0  0  0  0  0  0  0  0
    1.0800   -6.1870    3.7910 H   0  0  0  0  0  0  0  0  0  0  0  0
    1.2930   -4.1910    2.7090 H   0  0  0  0  0  0  0  0  0  0  0  0
    2.7240   -2.9290    1.1250 H   0  0  0  0  0  0  0  0  0  0  0  0
    5.8290    0.0640    0.3470 H   0  0  0  0  0  0  0  0  0  0  0  0
    6.6110    0.0260    1.9180 H   0  0  0  0  0  0  0  0  0  0  0  0
    4.6120    0.9450    3.0040 H   0  0  0  0  0  0  0  0  0  0  0  0
    5.0740    1.9880    1.6680 H   0  0  0  0  0  0  0  0  0  0  0  0
    3.3020    1.1170    0.2530 H   0  0  0  0  0  0  0  0  0  0  0  0
    1.2950    1.3890    1.9120 H   0  0  0  0  0  0  0  0  0  0  0  0
    2.3310    2.7580    1.4530 H   0  0  0  0  0  0  0  0  0  0  0  0
    3.9790    3.6680    3.0130 H   0  0  0  0  0  0  0  0  0  0  0  0
    4.6130    3.9860    5.3900 H   0  0  0  0  0  0  0  0  0  0  0  0
    3.6770    2.4900    7.1330 H   0  0  0  0  0  0  0  0  0  0  0  0
    2.1090    0.6770    6.4990 H   0  0  0  0  0  0  0  0  0  0  0  0
    1.4760    0.3590    4.1220 H   0  0  0  0  0  0  0  0  0  0  0  0
    2.5410   -0.8100    2.4920 H   0  0  0  0  0  0  0  0  0  0  0  0
    1.8640   -0.7350    0.8690 H   0  0  0  0  0  0  0  0  0  0  0  0
    3.9730   -1.5030   -0.1120 H   0  0  0  0  0  0  0  0  0  0  0  0
    3.4770   -2.6290    1.1340 H   0  0  0  0  0  0  0  0  0  0  0  0
  1 25  1  0  0  0  0
  1 26  1  0  0  0  0
  1 27  1  0  0  0  0
  1  2  1  0  0  0  0
  2 28  1  0  0  0  0
  2  3  1  0  0  0  0
  3 29  1  0  0  0  0
  3  4  1  0  0  0  0
  4 30  1  0  0  0  0
  3  5  1  0  0  0  0
  5  6  2  0  0  0  0
  6 31  1  0  0  0  0
  6  7  1  0  0  0  0
  7 32  1  0  0  0  0
  7  8  2  0  0  0  0
  8  9  1  0  0  0  0
  9 33  1  0  0  0  0
  8 10  1  0  0  0  0
 10 34  1  0  0  0  0
 10 11  2  0  0  0  0
 11  5  1  0  0  0  0
 11 35  1  0  0  0  0
  2 12  1  0  0  0  0
 12 13  1  0  0  0  0
 13 36  1  0  0  0  0
 13 37  1  0  0  0  0
 13 14  1  0  0  0  0
 14 38  1  0  0  0  0
 14 39  1  0  0  0  0
 14 15  1  0  0  0  0
 15 40  1  0  0  0  0
 15 16  1  0  0  0  0
 16 41  1  0  0  0  0
 16 42  1  0  0  0  0
 16 17  1  0  0  0  0
 17 18  2  0  0  0  0
 18 43  1  0  0  0  0
 18 19  1  0  0  0  0
 19 44  1  0  0  0  0
 19 20  2  0  0  0  0
 20 45  1  0  0  0  0
 20 21  1  0  0  0  0
 21 46  1  0  0  0  0
 21 22  2  0  0  0  0
 22 17  1  0  0  0  0
 22 47  1  0  0  0  0
 15 23  1  0  0  0  0
 23 48  1  0  0  0  0
 23 49  1  0  0  0  0
 23 24  1  0  0  0  0
 24 12  1  0  0  0  0
 24 50  1  0  0  0  0
 24 51  1  0  0  0  0
M  END
>  <LOGBIO>
7.0000

>  <PRED_LOGBIO>
5.9600

>  <XV_RES>
1.7210

>  <WHL_TMPL>
3

>  <ANCH>
56-62;16-14

$$$$
ROW14
  -MTS-   01071502233D 0   0.00000     0.00000     0

 31 32  0  0  0  0  0  0  0  0999 V2000
    0.8920   -4.0590    2.7880 C   0  0  0  0  0  0  0  0  0  0  0  0
    2.3000   -4.5250    2.5080 C   0  0  0  0  0  0  0  0  0  0  0  0
    3.1080   -3.8120    1.6140 C   0  0  0  0  0  0  0  0  0  0  0  0
    4.4130   -4.2450    1.3540 C   0  0  0  0  0  0  0  0  0  0  0  0
    4.9110   -5.3900    1.9870 C   0  0  0  0  0  0  0  0  0  0  0  0
    4.1030   -6.1030    2.8810 C   0  0  0  0  0  0  0  0  0  0  0  0
    2.7970   -5.6700    3.1420 C   0  0  0  0  0  0  0  0  0  0  0  0
    2.0060   -6.3670    4.0170 Cl  0  0  0  0  0  0  0  0  0  0  0  0
    5.2840   -3.4760    0.3900 C   0  0  0  0  0  0  0  0  0  0  0  0
    5.0120   -3.9550   -1.0490 C   0  0  0  0  0  0  0  0  0  0  0  0
    5.5280   -3.0630   -2.0970 N   0  0  0  0  0  0  0  0  0  0  0  0
    6.9800   -3.1530   -2.3090 C   0  0  0  0  0  0  0  0  0  0  0  0
    7.8110   -2.4940   -1.2330 C   0  0  0  0  0  0  0  0  0  0  0  0
    7.7170   -2.6830    0.0900 C   0  0  0  0  0  0  0  0  0  0  0  0
    6.7600   -3.5990    0.8140 C   0  0  0  0  0  0  0  0  0  0  0  0
    0.6120   -4.3380    3.8020 H   0  0  0  0  0  0  0  0  0  0  0  0
    0.2080   -4.5250    2.0820 H   0  0  0  0  0  0  0  0  0  0  0  0
    0.8400   -2.9770    2.6830 H   0  0  0  0  0  0  0  0  0  0  0  0
    2.7240   -2.9290    1.1250 H   0  0  0  0  0  0  0  0  0  0  0  0
    5.9180   -5.7230    1.7860 H   0  0  0  0  0  0  0  0  0  0  0  0
    4.4870   -6.9870    3.3690 H   0  0  0  0  0  0  0  0  0  0  0  0
    4.9560   -2.4450    0.5010 H   0  0  0  0  0  0  0  0  0  0  0  0
    5.4460   -4.9440   -1.1810 H   0  0  0  0  0  0  0  0  0  0  0  0
    3.9400   -4.0770   -1.1840 H   0  0  0  0  0  0  0  0  0  0  0  0
    5.0550   -3.2680   -2.9660 H   0  0  0  0  0  0  0  0  0  0  0  0
    7.2630   -4.2010   -2.3820 H   0  0  0  0  0  0  0  0  0  0  0  0
    7.2260   -2.7060   -3.2700 H   0  0  0  0  0  0  0  0  0  0  0  0
    8.5620   -1.7940   -1.5680 H   0  0  0  0  0  0  0  0  0  0  0  0
    8.4020   -2.1190    0.7060 H   0  0  0  0  0  0  0  0  0  0  0  0
    7.0820   -4.6280    0.6690 H   0  0  0  0  0  0  0  0  0  0  0  0
    6.8340   -3.4100    1.8830 H   0  0  0  0  0  0  0  0  0  0  0  0
  1 16  1  0  0  0  0
  1 17  1  0  0  0  0
  1 18  1  0  0  0  0
  1  2  1  0  0  0  0
  2  3  2  0  0  0  0
  3 19  1  0  0  0  0
  3  4  1  0  0  0  0
  4  5  2  0  0  0  0
  5 20  1  0  0  0  0
  5  6  1  0  0  0  0
  6 21  1  0  0  0  0
  6  7  2  0  0  0  0
  7  2  1  0  0  0  0
  7  8  1  0  0  0  0
  4  9  1  0  0  0  0
  9 22  1  0  0  0  0
  9 10  1  0  0  0  0
 10 23  1  0  0  0  0
 10 24  1  0  0  0  0
 10 11  1  0  0  0  0
 11 25  1  0  0  0  0
 11 12  1  0  0  0  0
 12 26  1  0  0  0  0
 12 27  1  0  0  0  0
 12 13  1  0  0  0  0
 13 28  1  0  0  0  0
 13 14  2  0  0  0  0
 14 29  1  0  0  0  0
 14 15  1  0  0  0  0
 15  9  1  0  0  0  0
 15 30  1  0  0  0  0
 15 31  1  0  0  0  0
M  END
>  <LOGBIO>
4.5900

>  <PRED_LOGBIO>
5.0000

>  <XV_RES>
-0.5770

>  <WHL_TMPL>
3

>  <ANCH>
51-64;8-9

$$$$
ROW15
  -MTS-   01071502233D 0   0.00000     0.00000     0

 43 46  0  0  1  0  0  0  0  0999 V2000
   12.9560   -2.5950   -6.5140 C   0  0  0  0  0  0  0  0  0  0  0  0
   12.3450   -1.6440   -5.5120 C   0  0  0  0  0  0  0  0  0  0  0  0
   13.0600   -0.8470   -4.9060 O   0  0  0  0  0  0  0  0  0  0  0  0
   11.0350   -1.6680   -5.2840 N   0  0  0  0  0  0  0  0  0  0  0  0
   10.4410   -0.7430   -4.3090 C   0  0  0  0  0  0  0  0  0  0  0  0
    8.9330   -0.9760   -4.2390 C   0  0  2  0  0  0  0  0  0  0  0  0
    8.2330    0.2000   -3.8250 O   0  0  0  0  0  0  0  0  0  0  0  0
    7.5380   -0.0480   -2.6950 C   0  0  0  0  0  0  0  0  0  0  0  0
    6.8530    0.7880   -2.1290 O   0  0  0  0  0  0  0  0  0  0  0  0
    7.6780   -1.2980   -2.2620 N   0  0  0  0  0  0  0  0  0  0  0  0
    8.5670   -2.0290   -3.1760 C   0  0  1  0  0  0  0  0  0  0  0  0
    8.0120   -3.4380   -3.4530 C   0  0  0  0  0  0  0  0  0  0  0  0
    7.7640   -4.1230   -2.2220 O   0  0  0  0  0  0  0  0  0  0  0  0
    6.9260   -3.4660   -1.3600 C   0  0  0  0  0  0  0  0  0  0  0  0
    6.1180   -4.1780   -0.4660 C   0  0  0  0  0  0  0  0  0  0  0  0
    5.2670   -3.4920    0.4090 C   0  0  0  0  0  0  0  0  0  0  0  0
    5.2240   -2.0930    0.3890 C   0  0  0  0  0  0  0  0  0  0  0  0
    6.0320   -1.3800   -0.5050 C   0  0  0  0  0  0  0  0  0  0  0  0
    6.8830   -2.0670   -1.3800 C   0  0  0  0  0  0  0  0  0  0  0  0
    4.4130   -4.2450    1.3540 C   0  0  0  0  0  0  0  0  0  0  0  0
    4.9110   -5.3900    1.9870 C   0  0  0  0  0  0  0  0  0  0  0  0
    4.0910   -6.0920    2.8780 C   0  0  0  0  0  0  0  0  0  0  0  0
    2.7910   -5.6280    3.1120 C   0  0  0  0  0  0  0  0  0  0  0  0
    2.3420   -4.5290    2.4920 N   0  0  0  0  0  0  0  0  0  0  0  0
    3.1040   -3.8360    1.6340 C   0  0  0  0  0  0  0  0  0  0  0  0
    2.0060   -6.3670    4.0170 C   0  0  0  0  0  0  0  0  0  0  0  0
    1.3590   -6.9760    4.7620 N   0  0  0  0  0  0  0  0  0  0  0  0
   12.5150   -2.4210   -7.4930 H   0  0  0  0  0  0  0  0  0  0  0  0
   14.0300   -2.4290   -6.5640 H   0  0  0  0  0  0  0  0  0  0  0  0
   12.7610   -3.6200   -6.2060 H   0  0  0  0  0  0  0  0  0  0  0  0
   10.4480   -2.3230   -5.7820 H   0  0  0  0  0  0  0  0  0  0  0  0
   10.6350    0.2820   -4.6170 H   0  0  0  0  0  0  0  0  0  0  0  0
   10.8810   -0.9170   -3.3290 H   0  0  0  0  0  0  0  0  0  0  0  0
    8.6370   -1.2920   -5.2370 H   0  0  0  0  0  0  0  0  0  0  0  0
    9.4870   -2.1950   -2.6190 H   0  0  0  0  0  0  0  0  0  0  0  0
    7.0850   -3.3590   -4.0170 H   0  0  0  0  0  0  0  0  0  0  0  0
    8.7330   -4.0020   -4.0420 H   0  0  0  0  0  0  0  0  0  0  0  0
    6.1510   -5.2580   -0.4510 H   0  0  0  0  0  0  0  0  0  0  0  0
    4.5680   -1.5630    1.0640 H   0  0  0  0  0  0  0  0  0  0  0  0
    5.9990   -0.3010   -0.5200 H   0  0  0  0  0  0  0  0  0  0  0  0
    5.9180   -5.7280    1.7900 H   0  0  0  0  0  0  0  0  0  0  0  0
    4.4550   -6.9780    3.3770 H   0  0  0  0  0  0  0  0  0  0  0  0
    2.7040   -2.9550    1.1540 H   0  0  0  0  0  0  0  0  0  0  0  0
  1 28  1  0  0  0  0
  1 29  1  0  0  0  0
  1 30  1  0  0  0  0
  1  2  1  0  0  0  0
  2  3  2  0  0  0  0
  2  4  1  0  0  0  0
  4 31  1  0  0  0  0
  4  5  1  0  0  0  0
  5 32  1  0  0  0  0
  5 33  1  0  0  0  0
  5  6  1  0  0  0  0
  6 34  1  0  0  0  0
  6  7  1  0  0  0  0
  7  8  1  0  0  0  0
  8  9  2  0  0  0  0
  8 10  1  0  0  0  0
 10 11  1  0  0  0  0
 11  6  1  0  0  0  0
 11 35  1  0  0  0  0
 11 12  1  0  0  0  0
 12 36  1  0  0  0  0
 12 37  1  0  0  0  0
 12 13  1  0  0  0  0
 13 14  1  0  0  0  0
 14 15  1  0  0  0  0
 15 38  1  0  0  0  0
 15 16  2  0  0  0  0
 16 17  1  0  0  0  0
 17 39  1  0  0  0  0
 17 18  2  0  0  0  0
 18 40  1  0  0  0  0
 18 19  1  0  0  0  0
 19 10  1  0  0  0  0
 19 14  2  0  0  0  0
 16 20  1  0  0  0  0
 20 21  2  0  0  0  0
 21 41  1  0  0  0  0
 21 22  1  0  0  0  0
 22 42  1  0  0  0  0
 22 23  2  0  0  0  0
 23 24  1  0  0  0  0
 24 25  2  0  0  0  0
 25 20  1  0  0  0  0
 25 43  1  0  0  0  0
 23 26  1  0  0  0  0
 26 27  3  0  0  0  0
M  END
>  <LOGBIO>
5.5600

>  <PRED_LOGBIO>
5.9700

>  <XV_RES>
-0.4120

>  <WHL_TMPL>
3

>  <ANCH>
51-64;33-34

$$$$
ROW16
  -MTS-   01071502233D 0   0.00000     0.00000     0

 46 49  0  0  1  0  0  0  0  0999 V2000
    9.1010   -0.9470    7.0030 C   0  0  0  0  0  0  0  0  0  0  0  0
    9.1770   -1.2970    5.5190 C   0  0  0  0  0  0  0  0  0  0  0  0
    9.4390   -0.1110    4.7640 O   0  0  0  0  0  0  0  0  0  0  0  0
    9.5430   -0.2260    3.4020 C   0  0  0  0  0  0  0  0  0  0  0  0
    8.5260   -0.1150    2.5370 C   0  0  0  0  0  0  0  0  0  0  0  0
    9.0810   -0.3060    1.1790 C   0  0  0  0  0  0  0  0  0  0  0  0
    8.3760   -0.2700    0.0050 N   0  0  0  0  0  0  0  0  0  0  0  0
    8.2170    0.9530   -0.6880 C   0  0  0  0  0  0  0  0  0  0  0  0
    9.1200    1.3200   -1.6070 N   0  0  0  0  0  0  0  0  0  0  0  0
    9.0120    2.4690   -2.2890 C   0  0  0  0  0  0  0  0  0  0  0  0
    7.9370    3.3360   -2.0590 C   0  0  0  0  0  0  0  0  0  0  0  0
    6.9770    2.9800   -1.1040 C   0  0  0  0  0  0  0  0  0  0  0  0
    7.1170    1.7730   -0.4080 C   0  0  0  0  0  0  0  0  0  0  0  0
    6.2060    1.4060    0.5180 F   0  0  0  0  0  0  0  0  0  0  0  0
    8.1060    4.4320   -2.9130 N   0  0  0  0  0  0  0  0  0  0  0  0
    9.2060    4.2650   -3.6240 C   0  0  0  0  0  0  0  0  0  0  0  0
    9.8060    3.0800   -3.2880 N   0  0  0  0  0  0  0  0  0  0  0  0
   11.0480    2.5420   -3.8610 C   0  0  1  0  0  0  0  0  0  0  0  0
   11.1460    3.0860   -5.2860 C   0  0  0  0  0  0  0  0  0  0  0  0
   11.4070    2.0100   -6.1900 O   0  0  0  0  0  0  0  0  0  0  0  0
   12.2700    3.0980   -3.0880 C   0  0  0  0  0  0  0  0  0  0  0  0
   12.5590    2.4450   -1.8830 C   0  0  0  0  0  0  0  0  0  0  0  0
   13.6470    2.8850   -1.1190 C   0  0  0  0  0  0  0  0  0  0  0  0
   14.4160    3.9610   -1.5770 C   0  0  0  0  0  0  0  0  0  0  0  0
   15.4710    4.4060   -0.8610 F   0  0  0  0  0  0  0  0  0  0  0  0
   14.0710    4.5680   -2.7900 C   0  0  0  0  0  0  0  0  0  0  0  0
   13.0240    4.1260   -3.5010 N   0  0  0  0  0  0  0  0  0  0  0  0
   10.3770   -0.5180    1.3030 N   0  0  0  0  0  0  0  0  0  0  0  0
   10.7020   -0.4730    2.7150 N   0  0  0  0  0  0  0  0  0  0  0  0
    8.3000   -0.2290    7.1660 H   0  0  0  0  0  0  0  0  0  0  0  0
    8.9010   -1.8490    7.5780 H   0  0  0  0  0  0  0  0  0  0  0  0
   10.0460   -0.5150    7.3230 H   0  0  0  0  0  0  0  0  0  0  0  0
    8.2310   -1.7290    5.1990 H   0  0  0  0  0  0  0  0  0  0  0  0
    9.9780   -2.0150    5.3570 H   0  0  0  0  0  0  0  0  0  0  0  0
    7.4930    0.0790    2.7850 H   0  0  0  0  0  0  0  0  0  0  0  0
    7.9690   -1.1170   -0.3670 H   0  0  0  0  0  0  0  0  0  0  0  0
    6.1380    3.6290   -0.9060 H   0  0  0  0  0  0  0  0  0  0  0  0
    9.5770    4.9590   -4.3630 H   0  0  0  0  0  0  0  0  0  0  0  0
   11.0560    1.4540   -3.8590 H   0  0  0  0  0  0  0  0  0  0  0  0
   11.9540    3.8120   -5.3420 H   0  0  0  0  0  0  0  0  0  0  0  0
   10.2070    3.5660   -5.5550 H   0  0  0  0  0  0  0  0  0  0  0  0
   11.4730    2.3310   -7.1030 H   0  0  0  0  0  0  0  0  0  0  0  0
   11.9530    1.6170   -1.5490 H   0  0  0  0  0  0  0  0  0  0  0  0
   13.8910    2.3980   -0.1870 H   0  0  0  0  0  0  0  0  0  0  0  0
   14.6540    5.4000   -3.1570 H   0  0  0  0  0  0  0  0  0  0  0  0
   11.6190   -0.6000    3.1200 H   0  0  0  0  0  0  0  0  0  0  0  0
  1 30  1  0  0  0  0
  1 31  1  0  0  0  0
  1 32  1  0  0  0  0
  1  2  1  0  0  0  0
  2 33  1  0  0  0  0
  2 34  1  0  0  0  0
  2  3  1  0  0  0  0
  3  4  1  0  0  0  0
  4  5  2  0  0  0  0
  5 35  1  0  0  0  0
  5  6  1  0  0  0  0
  6  7  1  0  0  0  0
  7 36  1  0  0  0  0
  7  8  1  0  0  0  0
  8  9  1  0  0  0  0
  9 10  2  0  0  0  0
 10 11  1  0  0  0  0
 11 12  2  0  0  0  0
 12 37  1  0  0  0  0
 12 13  1  0  0  0  0
 13  8  2  0  0  0  0
 13 14  1  0  0  0  0
 11 15  1  0  0  0  0
 15 16  2  0  0  0  0
 16 38  1  0  0  0  0
 16 17  1  0  0  0  0
 17 10  1  0  0  0  0
 17 18  1  0  0  0  0
 18 39  1  0  0  0  0
 18 19  1  0  0  0  0
 19 40  1  0  0  0  0
 19 41  1  0  0  0  0
 19 20  1  0  0  0  0
 20 42  1  0  0  0  0
 18 21  1  0  0  0  0
 21 22  2  0  0  0  0
 22 43  1  0  0  0  0
 22 23  1  0  0  0  0
 23 44  1  0  0  0  0
 23 24  2  0  0  0  0
 24 25  1  0  0  0  0
 24 26  1  0  0  0  0
 26 45  1  0  0  0  0
 26 27  2  0  0  0  0
 27 21  1  0  0  0  0
  6 28  2  0  0  0  0
 28 29  1  0  0  0  0
 29  4  1  0  0  0  0
 29 46  1  0  0  0  0
M  END
>  <LOGBIO>
4.4900

>  <PRED_LOGBIO>
5.3000

>  <XV_RES>
-1.3420

>  <WHL_TMPL>
3

>  <ANCH>
1-2;40-39

$$$$
ROW17
  -MTS-   01071502233D 0   0.00000     0.00000     0

 46 49  0  0  1  0  0  0  0  0999 V2000
    0.6410    2.3530   -6.6670 C   0  0  0  0  0  0  0  0  0  0  0  0
    0.7530    3.8740   -6.6750 C   0  0  1  0  0  0  0  0  0  0  0  0
    1.2860    4.3070   -7.9290 O   0  0  0  0  0  0  0  0  0  0  0  0
    1.6780    4.3230   -5.5450 C   0  0  0  0  0  0  0  0  0  0  0  0
    1.7830    5.7490   -5.5520 O   0  0  0  0  0  0  0  0  0  0  0  0
    2.5760    6.3400   -4.6040 C   0  0  0  0  0  0  0  0  0  0  0  0
    2.2010    6.7520   -3.3850 C   0  0  0  0  0  0  0  0  0  0  0  0
    3.2830    7.2900   -2.7410 N   0  0  0  0  0  0  0  0  0  0  0  0
    3.4310    7.8730   -1.4220 N   0  0  0  0  0  0  0  0  0  0  0  0
    4.6000    8.3340   -1.0160 C   0  0  0  0  0  0  0  0  0  0  0  0
    5.7240    8.2710   -1.8480 N   0  0  0  0  0  0  0  0  0  0  0  0
    5.6620    7.7520   -3.0600 C   0  0  0  0  0  0  0  0  0  0  0  0
    6.7830    7.7060   -3.8470 O   0  0  0  0  0  0  0  0  0  0  0  0
    7.5810    6.5960   -3.7650 C   0  0  0  0  0  0  0  0  0  0  0  0
    8.7410    6.5090   -4.5440 C   0  0  0  0  0  0  0  0  0  0  0  0
    9.5570    5.3750   -4.4610 C   0  0  0  0  0  0  0  0  0  0  0  0
    9.2130    4.3270   -3.5980 C   0  0  0  0  0  0  0  0  0  0  0  0
    9.8260    3.0850   -3.3060 N   0  0  0  0  0  0  0  0  0  0  0  0
    9.0690    2.4240   -2.3750 C   0  0  0  0  0  0  0  0  0  0  0  0
    9.3940    1.0640   -1.8080 C   0  0  0  0  0  0  0  0  0  0  0  0
    7.9980    3.1570   -2.0400 C   0  0  0  0  0  0  0  0  0  0  0  0
    8.0530    4.4140   -2.8190 C   0  0  0  0  0  0  0  0  0  0  0  0
    7.2370    5.5490   -2.9030 C   0  0  0  0  0  0  0  0  0  0  0  0
    6.1190    5.6320   -2.1510 F   0  0  0  0  0  0  0  0  0  0  0  0
    4.3760    7.2220   -3.5650 C   0  0  0  0  0  0  0  0  0  0  0  0
    4.0180    6.6520   -4.7230 C   0  0  0  0  0  0  0  0  0  0  0  0
    4.9080    6.3810   -5.9130 C   0  0  0  0  0  0  0  0  0  0  0  0
    1.6270    1.9160   -6.8120 H   0  0  0  0  0  0  0  0  0  0  0  0
   -0.0180    2.0330   -7.4720 H   0  0  0  0  0  0  0  0  0  0  0  0
    0.2350    2.0230   -5.7130 H   0  0  0  0  0  0  0  0  0  0  0  0
   -0.2340    4.3110   -6.5300 H   0  0  0  0  0  0  0  0  0  0  0  0
    0.7150    4.0340   -8.6630 H   0  0  0  0  0  0  0  0  0  0  0  0
    1.2720    3.9930   -4.5910 H   0  0  0  0  0  0  0  0  0  0  0  0
    2.6640    3.8860   -5.6890 H   0  0  0  0  0  0  0  0  0  0  0  0
    1.2040    6.6720   -2.9770 H   0  0  0  0  0  0  0  0  0  0  0  0
    4.6890    8.7660   -0.0300 H   0  0  0  0  0  0  0  0  0  0  0  0
    9.0060    7.3170   -5.2100 H   0  0  0  0  0  0  0  0  0  0  0  0
   10.4520    5.3070   -5.0620 H   0  0  0  0  0  0  0  0  0  0  0  0
   10.6820    2.7420   -3.7170 H   0  0  0  0  0  0  0  0  0  0  0  0
   10.4730    0.9230   -1.7980 H   0  0  0  0  0  0  0  0  0  0  0  0
    8.9340    0.2940   -2.4240 H   0  0  0  0  0  0  0  0  0  0  0  0
    9.0110    0.9930   -0.7920 H   0  0  0  0  0  0  0  0  0  0  0  0
    7.2330    2.8800   -1.3290 H   0  0  0  0  0  0  0  0  0  0  0  0
    5.6950    7.1300   -5.9540 H   0  0  0  0  0  0  0  0  0  0  0  0
    5.3530    5.3930   -5.8160 H   0  0  0  0  0  0  0  0  0  0  0  0
    4.3170    6.4250   -6.8250 H   0  0  0  0  0  0  0  0  0  0  0  0
  1 28  1  0  0  0  0
  1 29  1  0  0  0  0
  1 30  1  0  0  0  0
  1  2  1  0  0  0  0
  2 31  1  0  0  0  0
  2  3  1  0  0  0  0
  3 32  1  0  0  0  0
  2  4  1  0  0  0  0
  4 33  1  0  0  0  0
  4 34  1  0  0  0  0
  4  5  1  0  0  0  0
  5  6  1  0  0  0  0
  6  7  2  0  0  0  0
  7 35  1  0  0  0  0
  7  8  1  0  0  0  0
  8  9  1  0  0  0  0
  9 10  2  0  0  0  0
 10 36  1  0  0  0  0
 10 11  1  0  0  0  0
 11 12  2  0  0  0  0
 12 13  1  0  0  0  0
 13 14  1  0  0  0  0
 14 15  2  0  0  0  0
 15 37  1  0  0  0  0
 15 16  1  0  0  0  0
 16 38  1  0  0  0  0
 16 17  2  0  0  0  0
 17 18  1  0  0  0  0
 18 39  1  0  0  0  0
 18 19  1  0  0  0  0
 19 20  1  0  0  0  0
 20 40  1  0  0  0  0
 20 41  1  0  0  0  0
 20 42  1  0  0  0  0
 19 21  2  0  0  0  0
 21 43  1  0  0  0  0
 21 22  1  0  0  0  0
 22 17  1  0  0  0  0
 22 23  2  0  0  0  0
 23 14  1  0  0  0  0
 23 24  1  0  0  0  0
 12 25  1  0  0  0  0
 25  8  1  0  0  0  0
 25 26  2  0  0  0  0
 26  6  1  0  0  0  0
 26 27  1  0  0  0  0
 27 44  1  0  0  0  0
 27 45  1  0  0  0  0
 27 46  1  0  0  0  0
M  END
>  <LOGBIO>
4.7400

>  <PRED_LOGBIO>
5.1600

>  <XV_RES>
-1.3100

>  <WHL_TMPL>
3

>  <ANCH>
16-25;28-38

$$$$
ROW18
  -MTS-   01071502233D 0   0.00000     0.00000     0

 71 74  0  0  0  0  0  0  0  0999 V2000
   -8.4410   -0.3310   -0.2890 C   0  0  0  0  0  0  0  0  0  0  0  0
   -8.5530   -0.6740   -1.7720 C   0  0  0  0  0  0  0  0  0  0  0  0
   -7.2970   -1.4180   -2.2180 C   0  0  0  0  0  0  0  0  0  0  0  0
   -9.6990   -1.5030   -1.9840 O   0  0  0  0  0  0  0  0  0  0  0  0
  -10.9270   -1.0020   -1.6410 C   0  0  0  0  0  0  0  0  0  0  0  0
  -11.6790   -0.2880   -2.5810 C   0  0  0  0  0  0  0  0  0  0  0  0
  -12.9340    0.2230   -2.2310 C   0  0  0  0  0  0  0  0  0  0  0  0
  -13.4370    0.0200   -0.9400 C   0  0  0  0  0  0  0  0  0  0  0  0
  -12.6850   -0.6930    0.0000 C   0  0  0  0  0  0  0  0  0  0  0  0
  -11.4300   -1.2050   -0.3500 C   0  0  0  0  0  0  0  0  0  0  0  0
  -10.6690   -1.9260    0.6000 N   0  0  0  0  0  0  0  0  0  0  0  0
   -9.7610   -1.2450    1.4440 C   0  0  0  0  0  0  0  0  0  0  0  0
   -8.4920   -1.0760    1.0480 N   0  0  0  0  0  0  0  0  0  0  0  0
   -7.6120   -0.4340    1.8290 C   0  0  0  0  0  0  0  0  0  0  0  0
   -8.0180    0.0670    3.0720 C   0  0  0  0  0  0  0  0  0  0  0  0
   -6.9020    0.9050    4.1100 Cl  0  0  0  0  0  0  0  0  0  0  0  0
   -9.3520   -0.1280    3.4530 C   0  0  0  0  0  0  0  0  0  0  0  0
   -9.8160    0.3570    4.6980 N   0  0  0  0  0  0  0  0  0  0  0  0
   -9.7420   -0.4630    5.8490 C   0  0  0  0  0  0  0  0  0  0  0  0
   -8.6010   -0.4300    6.6590 C   0  0  0  0  0  0  0  0  0  0  0  0
   -8.5280   -1.2410    7.7980 C   0  0  0  0  0  0  0  0  0  0  0  0
   -9.5960   -2.0850    8.1260 C   0  0  0  0  0  0  0  0  0  0  0  0
  -10.7370   -2.1180    7.3150 C   0  0  0  0  0  0  0  0  0  0  0  0
  -10.8100   -1.3070    6.1770 C   0  0  0  0  0  0  0  0  0  0  0  0
  -12.3100   -1.3500    5.1110 S   0  0  0  0  0  0  0  0  0  0  0  0
  -13.4530   -1.6660    5.9100 O   0  0  0  0  0  0  0  0  0  0  0  0
  -12.4950   -0.0720    4.4970 O   0  0  0  0  0  0  0  0  0  0  0  0
  -12.1030   -2.6110    3.8290 C   0  0  0  0  0  0  0  0  0  0  0  0
  -13.3460   -2.6470    2.9450 C   0  0  0  0  0  0  0  0  0  0  0  0
  -10.8820   -2.2740    2.9770 C   0  0  0  0  0  0  0  0  0  0  0  0
  -10.1840   -0.7780    2.6270 N   0  0  0  0  0  0  0  0  0  0  0  0
  -13.7460    0.9930   -3.2450 C   0  0  0  0  0  0  0  0  0  0  0  0
  -13.4000    2.4910   -3.1650 C   0  0  0  0  0  0  0  0  0  0  0  0
  -14.6610    3.3440   -2.9300 C   0  0  0  0  0  0  0  0  0  0  0  0
  -15.6850    3.0780   -3.9500 N   0  0  0  0  0  0  0  0  0  0  0  0
  -16.0980    1.6670   -3.9520 C   0  0  0  0  0  0  0  0  0  0  0  0
  -14.9010    0.7410   -4.2320 C   0  0  0  0  0  0  0  0  0  0  0  0
   -8.3380   -1.2470    0.2880 H   0  0  0  0  0  0  0  0  0  0  0  0
   -7.5690    0.3000   -0.1280 H   0  0  0  0  0  0  0  0  0  0  0  0
   -9.3360    0.2000    0.0290 H   0  0  0  0  0  0  0  0  0  0  0  0
   -8.6560    0.2420   -2.3500 H   0  0  0  0  0  0  0  0  0  0  0  0
   -7.1940   -2.3340   -1.6400 H   0  0  0  0  0  0  0  0  0  0  0  0
   -6.4260   -0.7870   -2.0570 H   0  0  0  0  0  0  0  0  0  0  0  0
   -7.3770   -1.6630   -3.2750 H   0  0  0  0  0  0  0  0  0  0  0  0
  -11.2910   -0.1320   -3.5770 H   0  0  0  0  0  0  0  0  0  0  0  0
  -14.4060    0.4150   -0.6700 H   0  0  0  0  0  0  0  0  0  0  0  0
  -13.0730   -0.8500    0.9960 H   0  0  0  0  0  0  0  0  0  0  0  0
  -10.7750   -2.9280    0.6760 H   0  0  0  0  0  0  0  0  0  0  0  0
   -6.5920   -0.3030    1.5000 H   0  0  0  0  0  0  0  0  0  0  0  0
  -10.2010    1.2880    4.7650 H   0  0  0  0  0  0  0  0  0  0  0  0
   -7.7780    0.2210    6.4060 H   0  0  0  0  0  0  0  0  0  0  0  0
   -7.6480   -1.2160    8.4230 H   0  0  0  0  0  0  0  0  0  0  0  0
   -9.5390   -2.7110    9.0040 H   0  0  0  0  0  0  0  0  0  0  0  0
  -11.5610   -2.7690    7.5680 H   0  0  0  0  0  0  0  0  0  0  0  0
  -11.9610   -3.5830    4.2960 H   0  0  0  0  0  0  0  0  0  0  0  0
  -13.4870   -1.6740    2.4780 H   0  0  0  0  0  0  0  0  0  0  0  0
  -13.2220   -3.4050    2.1750 H   0  0  0  0  0  0  0  0  0  0  0  0
  -14.2160   -2.8870    3.5530 H   0  0  0  0  0  0  0  0  0  0  0  0
  -11.0230   -1.3020    2.5100 H   0  0  0  0  0  0  0  0  0  0  0  0
  -10.7580   -3.0320    2.2060 H   0  0  0  0  0  0  0  0  0  0  0  0
   -9.9960   -2.2480    3.6070 H   0  0  0  0  0  0  0  0  0  0  0  0
  -13.0010    0.8270   -4.0200 H   0  0  0  0  0  0  0  0  0  0  0  0
  -13.0180    2.7710   -4.1450 H   0  0  0  0  0  0  0  0  0  0  0  0
  -12.7260    2.6410   -2.3240 H   0  0  0  0  0  0  0  0  0  0  0  0
  -14.3590    4.3810   -3.0630 H   0  0  0  0  0  0  0  0  0  0  0  0
  -15.0630    3.0880   -1.9530 H   0  0  0  0  0  0  0  0  0  0  0  0
  -15.2450    3.2450   -4.8440 H   0  0  0  0  0  0  0  0  0  0  0  0
  -16.7830    1.5470   -4.7890 H   0  0  0  0  0  0  0  0  0  0  0  0
  -16.4970    1.4150   -2.9710 H   0  0  0  0  0  0  0  0  0  0  0  0
  -14.5270    1.0140   -5.2160 H   0  0  0  0  0  0  0  0  0  0  0  0
  -15.2320   -0.2890   -4.1120 H   0  0  0  0  0  0  0  0  0  0  0  0
  1 38  1  0  0  0  0
  1 39  1  0  0  0  0
  1 40  1  0  0  0  0
  1  2  1  0  0  0  0
  2 41  1  0  0  0  0
  2  3  1  0  0  0  0
  3 42  1  0  0  0  0
  3 43  1  0  0  0  0
  3 44  1  0  0  0  0
  2  4  1  0  0  0  0
  4  5  1  0  0  0  0
  5  6  2  0  0  0  0
  6 45  1  0  0  0  0
  6  7  1  0  0  0  0
  7  8  2  0  0  0  0
  8 46  1  0  0  0  0
  8  9  1  0  0  0  0
  9 47  1  0  0  0  0
  9 10  2  0  0  0  0
 10  5  1  0  0  0  0
 10 11  1  0  0  0  0
 11 48  1  0  0  0  0
 11 12  1  0  0  0  0
 12 13  2  0  0  0  0
 13 14  1  0  0  0  0
 14 49  1  0  0  0  0
 14 15  2  0  0  0  0
 15 16  1  0  0  0  0
 15 17  1  0  0  0  0
 17 18  1  0  0  0  0
 18 50  1  0  0  0  0
 18 19  1  0  0  0  0
 19 20  2  0  0  0  0
 20 51  1  0  0  0  0
 20 21  1  0  0  0  0
 21 52  1  0  0  0  0
 21 22  2  0  0  0  0
 22 53  1  0  0  0  0
 22 23  1  0  0  0  0
 23 54  1  0  0  0  0
 23 24  2  0  0  0  0
 24 19  1  0  0  0  0
 24 25  1  0  0  0  0
 25 26  2  0  0  0  0
 25 27  2  0  0  0  0
 25 28  1  0  0  0  0
 28 55  1  0  0  0  0
 28 29  1  0  0  0  0
 29 56  1  0  0  0  0
 29 57  1  0  0  0  0
 29 58  1  0  0  0  0
 28 30  1  0  0  0  0
 30 59  1  0  0  0  0
 30 60  1  0  0  0  0
 30 61  1  0  0  0  0
 17 31  2  0  0  0  0
 31 12  1  0  0  0  0
  7 32  1  0  0  0  0
 32 62  1  0  0  0  0
 32 33  1  0  0  0  0
 33 63  1  0  0  0  0
 33 64  1  0  0  0  0
 33 34  1  0  0  0  0
 34 65  1  0  0  0  0
 34 66  1  0  0  0  0
 34 35  1  0  0  0  0
 35 67  1  0  0  0  0
 35 36  1  0  0  0  0
 36 68  1  0  0  0  0
 36 69  1  0  0  0  0
 36 37  1  0  0  0  0
 37 32  1  0  0  0  0
 37 70  1  0  0  0  0
 37 71  1  0  0  0  0
M  END
>  <LOGBIO>
5.2800

>  <PRED_LOGBIO>
4.7200

>  <XV_RES>
0.8700

>  <WHL_TMPL>
2

>  <ANCH>
20-34;56-58

$$$$
ROW19
  -MTS-   01071502233D 0   0.00000     0.00000     0

 46 48  0  0  0  0  0  0  0  0999 V2000
   -4.0430    1.8160   -6.4360 C   0  0  0  0  0  0  0  0  0  0  0  0
   -2.7880    2.1190   -5.8210 O   0  0  0  0  0  0  0  0  0  0  0  0
   -2.5730    1.6710   -4.5440 C   0  0  0  0  0  0  0  0  0  0  0  0
   -3.1330    0.4580   -4.1250 C   0  0  0  0  0  0  0  0  0  0  0  0
   -2.9130    0.0000   -2.8200 C   0  0  0  0  0  0  0  0  0  0  0  0
   -2.1340    0.7550   -1.9350 C   0  0  0  0  0  0  0  0  0  0  0  0
   -1.8680    0.3220   -0.5450 C   0  0  0  0  0  0  0  0  0  0  0  0
   -2.3360   -0.7360   -0.1270 O   0  0  0  0  0  0  0  0  0  0  0  0
   -1.1200    1.0820    0.2500 N   0  0  0  0  0  0  0  0  0  0  0  0
   -0.8690    0.6300    1.6260 C   0  0  0  0  0  0  0  0  0  0  0  0
   -0.5730    2.2690   -0.1620 C   0  0  0  0  0  0  0  0  0  0  0  0
   -0.7550    2.7480   -1.4000 C   0  0  0  0  0  0  0  0  0  0  0  0
   -0.1470    4.0340   -1.8070 C   0  0  0  0  0  0  0  0  0  0  0  0
   -0.5690    4.6670   -2.9820 C   0  0  0  0  0  0  0  0  0  0  0  0
    0.0070    5.8850   -3.3660 C   0  0  0  0  0  0  0  0  0  0  0  0
    1.0030    6.4690   -2.5750 C   0  0  0  0  0  0  0  0  0  0  0  0
    1.4250    5.8350   -1.4000 C   0  0  0  0  0  0  0  0  0  0  0  0
    0.8500    4.6180   -1.0160 C   0  0  0  0  0  0  0  0  0  0  0  0
   -1.5750    1.9680   -2.3550 C   0  0  0  0  0  0  0  0  0  0  0  0
   -1.7950    2.4260   -3.6590 C   0  0  0  0  0  0  0  0  0  0  0  0
    0.2630    3.0640    0.8120 C   0  0  0  0  0  0  0  0  0  0  0  0
    1.6700    2.6510    0.7010 N   0  0  0  0  0  0  0  0  0  0  0  0
    1.7860    1.2180    1.0110 C   0  0  0  0  0  0  0  0  0  0  0  0
    2.4840    3.4240    1.6500 C   0  0  0  0  0  0  0  0  0  0  0  0
   -4.8500    2.2460   -5.8460 H   0  0  0  0  0  0  0  0  0  0  0  0
   -4.0650    2.2350   -7.4400 H   0  0  0  0  0  0  0  0  0  0  0  0
   -4.1690    0.7370   -6.4910 H   0  0  0  0  0  0  0  0  0  0  0  0
   -3.7340   -0.1250   -4.8070 H   0  0  0  0  0  0  0  0  0  0  0  0
   -3.3440   -0.9360   -2.4960 H   0  0  0  0  0  0  0  0  0  0  0  0
   -0.7410    1.4950    2.2740 H   0  0  0  0  0  0  0  0  0  0  0  0
    0.0330    0.0220    1.6500 H   0  0  0  0  0  0  0  0  0  0  0  0
   -1.7140    0.0400    1.9730 H   0  0  0  0  0  0  0  0  0  0  0  0
   -1.3380    4.2170   -3.5920 H   0  0  0  0  0  0  0  0  0  0  0  0
   -0.3190    6.3730   -4.2730 H   0  0  0  0  0  0  0  0  0  0  0  0
    1.4470    7.4080   -2.8720 H   0  0  0  0  0  0  0  0  0  0  0  0
    2.1940    6.2860   -0.7900 H   0  0  0  0  0  0  0  0  0  0  0  0
    1.1750    4.1300   -0.1090 H   0  0  0  0  0  0  0  0  0  0  0  0
   -1.3630    3.3610   -3.9830 H   0  0  0  0  0  0  0  0  0  0  0  0
   -0.0890    2.8820    1.8250 H   0  0  0  0  0  0  0  0  0  0  0  0
    0.1780    4.1240    0.5820 H   0  0  0  0  0  0  0  0  0  0  0  0
    1.4330    1.0370    2.0240 H   0  0  0  0  0  0  0  0  0  0  0  0
    2.8270    0.9120    0.9290 H   0  0  0  0  0  0  0  0  0  0  0  0
    1.1830    0.6450    0.3090 H   0  0  0  0  0  0  0  0  0  0  0  0
    2.1310    3.2430    2.6630 H   0  0  0  0  0  0  0  0  0  0  0  0
    3.5250    3.1190    1.5680 H   0  0  0  0  0  0  0  0  0  0  0  0
    2.3980    4.4840    1.4200 H   0  0  0  0  0  0  0  0  0  0  0  0
  1 25  1  0  0  0  0
  1 26  1  0  0  0  0
  1 27  1  0  0  0  0
  1  2  1  0  0  0  0
  2  3  1  0  0  0  0
  3  4  1  0  0  0  0
  4 28  1  0  0  0  0
  4  5  2  0  0  0  0
  5 29  1  0  0  0  0
  5  6  1  0  0  0  0
  6  7  1  0  0  0  0
  7  8  2  0  0  0  0
  7  9  1  0  0  0  0
  9 10  1  0  0  0  0
 10 30  1  0  0  0  0
 10 31  1  0  0  0  0
 10 32  1  0  0  0  0
  9 11  1  0  0  0  0
 11 12  2  0  0  0  0
 12 13  1  0  0  0  0
 13 14  2  0  0  0  0
 14 33  1  0  0  0  0
 14 15  1  0  0  0  0
 15 34  1  0  0  0  0
 15 16  2  0  0  0  0
 16 35  1  0  0  0  0
 16 17  1  0  0  0  0
 17 36  1  0  0  0  0
 17 18  2  0  0  0  0
 18 13  1  0  0  0  0
 18 37  1  0  0  0  0
 12 19  1  0  0  0  0
 19  6  2  0  0  0  0
 19 20  1  0  0  0  0
 20  3  2  0  0  0  0
 20 38  1  0  0  0  0
 11 21  1  0  0  0  0
 21 39  1  0  0  0  0
 21 40  1  0  0  0  0
 21 22  1  0  0  0  0
 22 23  1  0  0  0  0
 23 41  1  0  0  0  0
 23 42  1  0  0  0  0
 23 43  1  0  0  0  0
 22 24  1  0  0  0  0
 24 44  1  0  0  0  0
 24 45  1  0  0  0  0
 24 46  1  0  0  0  0
M  END
>  <LOGBIO>
5.2800

>  <PRED_LOGBIO>
4.7300

>  <XV_RES>
0.6860

>  <WHL_TMPL>
1

>  <ANCH>
26-27;11-9

$$$$
ROW20
  -MTS-   01071502233D 0   0.00000     0.00000     0

 66 70  0  0  0  0  0  0  0  0999 V2000
  -16.5350    1.2240    2.6780 C   0  0  0  0  0  0  0  0  0  0  0  0
  -15.2750    0.3670    2.7560 C   0  0  0  0  0  0  0  0  0  0  0  0
  -14.0980    1.2000    2.4710 N   0  0  0  0  0  0  0  0  0  0  0  0
  -13.0780    0.3880    1.7930 C   0  0  0  0  0  0  0  0  0  0  0  0
  -11.8130    1.2130    1.4920 C   0  0  0  0  0  0  0  0  0  0  0  0
  -11.3090    1.9070    2.6850 N   0  0  0  0  0  0  0  0  0  0  0  0
  -12.3330    2.6240    3.4600 C   0  0  0  0  0  0  0  0  0  0  0  0
  -13.5880    1.7730    3.7250 C   0  0  0  0  0  0  0  0  0  0  0  0
   -9.9450    1.8880    3.0600 C   0  0  0  0  0  0  0  0  0  0  0  0
   -9.2320    3.0900    3.1510 C   0  0  0  0  0  0  0  0  0  0  0  0
   -7.8830    3.0500    3.5230 C   0  0  0  0  0  0  0  0  0  0  0  0
   -7.2820    1.8140    3.7930 C   0  0  0  0  0  0  0  0  0  0  0  0
   -8.0540    0.6520    3.6820 C   0  0  0  0  0  0  0  0  0  0  0  0
   -9.3430    0.7210    3.3240 N   0  0  0  0  0  0  0  0  0  0  0  0
   -5.8290    1.7380    4.1970 C   0  0  0  0  0  0  0  0  0  0  0  0
   -5.6160    0.5310    5.1060 C   0  0  0  0  0  0  0  0  0  0  0  0
   -5.4400    3.0110    4.9420 C   0  0  0  0  0  0  0  0  0  0  0  0
   -4.9930    1.5980    2.9950 N   0  0  0  0  0  0  0  0  0  0  0  0
   -3.6710    1.5120    3.1110 C   0  0  0  0  0  0  0  0  0  0  0  0
   -3.1470    1.5480    4.2230 O   0  0  0  0  0  0  0  0  0  0  0  0
   -2.8300    1.3720    1.9010 C   0  0  0  0  0  0  0  0  0  0  0  0
   -2.5150    2.4990    1.1330 C   0  0  0  0  0  0  0  0  0  0  0  0
   -1.7190    2.3660   -0.0110 C   0  0  0  0  0  0  0  0  0  0  0  0
   -1.4140    3.5200   -0.7710 N   0  0  0  0  0  0  0  0  0  0  0  0
   -0.6130    3.4290   -1.9340 C   0  0  0  0  0  0  0  0  0  0  0  0
   -0.3390    4.5980   -2.6530 C   0  0  0  0  0  0  0  0  0  0  0  0
    0.4500    4.5410   -3.8080 C   0  0  0  0  0  0  0  0  0  0  0  0
    0.9650    3.3150   -4.2440 C   0  0  0  0  0  0  0  0  0  0  0  0
    0.6910    2.1450   -3.5250 C   0  0  0  0  0  0  0  0  0  0  0  0
   -0.0980    2.2020   -2.3700 C   0  0  0  0  0  0  0  0  0  0  0  0
   -0.3980    0.9750   -1.5980 C   0  0  0  0  0  0  0  0  0  0  0  0
    0.0380   -0.1190   -1.9520 O   0  0  0  0  0  0  0  0  0  0  0  0
   -1.2390    1.1060   -0.3870 C   0  0  0  0  0  0  0  0  0  0  0  0
   -1.5540   -0.0210    0.3810 C   0  0  0  0  0  0  0  0  0  0  0  0
   -2.3500    0.1120    1.5250 C   0  0  0  0  0  0  0  0  0  0  0  0
   -2.6540   -0.9750    2.2660 F   0  0  0  0  0  0  0  0  0  0  0  0
  -16.4740    2.0270    3.4090 H   0  0  0  0  0  0  0  0  0  0  0  0
  -17.4070    0.6070    2.8880 H   0  0  0  0  0  0  0  0  0  0  0  0
  -16.6240    1.6480    1.6800 H   0  0  0  0  0  0  0  0  0  0  0  0
  -15.1860   -0.0580    3.7530 H   0  0  0  0  0  0  0  0  0  0  0  0
  -15.3370   -0.4360    2.0240 H   0  0  0  0  0  0  0  0  0  0  0  0
  -12.8150   -0.4620    2.4190 H   0  0  0  0  0  0  0  0  0  0  0  0
  -13.4850   -0.0020    0.8620 H   0  0  0  0  0  0  0  0  0  0  0  0
  -12.0320    1.9430    0.7150 H   0  0  0  0  0  0  0  0  0  0  0  0
  -11.0370    0.5580    1.1020 H   0  0  0  0  0  0  0  0  0  0  0  0
  -12.6170    3.5300    2.9300 H   0  0  0  0  0  0  0  0  0  0  0  0
  -11.9080    2.9450    4.4090 H   0  0  0  0  0  0  0  0  0  0  0  0
  -13.3420    0.9700    4.4170 H   0  0  0  0  0  0  0  0  0  0  0  0
  -14.3580    2.3930    4.1790 H   0  0  0  0  0  0  0  0  0  0  0  0
   -9.7150    4.0320    2.9380 H   0  0  0  0  0  0  0  0  0  0  0  0
   -7.3110    3.9630    3.6010 H   0  0  0  0  0  0  0  0  0  0  0  0
   -7.6060   -0.3090    3.8870 H   0  0  0  0  0  0  0  0  0  0  0  0
   -4.5700    0.4760    5.3970 H   0  0  0  0  0  0  0  0  0  0  0  0
   -6.2350    0.6340    5.9960 H   0  0  0  0  0  0  0  0  0  0  0  0
   -5.8940   -0.3770    4.5750 H   0  0  0  0  0  0  0  0  0  0  0  0
   -4.3930    2.9560    5.2330 H   0  0  0  0  0  0  0  0  0  0  0  0
   -6.0580    3.1140    5.8310 H   0  0  0  0  0  0  0  0  0  0  0  0
   -5.5910    3.8710    4.2930 H   0  0  0  0  0  0  0  0  0  0  0  0
   -5.4230    1.5680    2.0820 H   0  0  0  0  0  0  0  0  0  0  0  0
   -2.8860    3.4710    1.4230 H   0  0  0  0  0  0  0  0  0  0  0  0
   -1.7720    4.4190   -0.4800 H   0  0  0  0  0  0  0  0  0  0  0  0
   -0.7360    5.5450   -2.3160 H   0  0  0  0  0  0  0  0  0  0  0  0
    0.6620    5.4440   -4.3620 H   0  0  0  0  0  0  0  0  0  0  0  0
    1.5740    3.2710   -5.1350 H   0  0  0  0  0  0  0  0  0  0  0  0
    1.0880    1.1990   -3.8610 H   0  0  0  0  0  0  0  0  0  0  0  0
   -1.1830   -0.9930    0.0900 H   0  0  0  0  0  0  0  0  0  0  0  0
  1 37  1  0  0  0  0
  1 38  1  0  0  0  0
  1 39  1  0  0  0  0
  1  2  1  0  0  0  0
  2 40  1  0  0  0  0
  2 41  1  0  0  0  0
  2  3  1  0  0  0  0
  3  4  1  0  0  0  0
  4 42  1  0  0  0  0
  4 43  1  0  0  0  0
  4  5  1  0  0  0  0
  5 44  1  0  0  0  0
  5 45  1  0  0  0  0
  5  6  1  0  0  0  0
  6  7  1  0  0  0  0
  7 46  1  0  0  0  0
  7 47  1  0  0  0  0
  7  8  1  0  0  0  0
  8  3  1  0  0  0  0
  8 48  1  0  0  0  0
  8 49  1  0  0  0  0
  6  9  1  0  0  0  0
  9 10  2  0  0  0  0
 10 50  1  0  0  0  0
 10 11  1  0  0  0  0
 11 51  1  0  0  0  0
 11 12  2  0  0  0  0
 12 13  1  0  0  0  0
 13 52  1  0  0  0  0
 13 14  2  0  0  0  0
 14  9  1  0  0  0  0
 12 15  1  0  0  0  0
 15 16  1  0  0  0  0
 16 53  1  0  0  0  0
 16 54  1  0  0  0  0
 16 55  1  0  0  0  0
 15 17  1  0  0  0  0
 17 56  1  0  0  0  0
 17 57  1  0  0  0  0
 17 58  1  0  0  0  0
 15 18  1  0  0  0  0
 18 59  1  0  0  0  0
 18 19  1  0  0  0  0
 19 20  2  0  0  0  0
 19 21  1  0  0  0  0
 21 22  2  0  0  0  0
 22 60  1  0  0  0  0
 22 23  1  0  0  0  0
 23 24  1  0  0  0  0
 24 61  1  0  0  0  0
 24 25  1  0  0  0  0
 25 26  1  0  0  0  0
 26 62  1  0  0  0  0
 26 27  2  0  0  0  0
 27 63  1  0  0  0  0
 27 28  1  0  0  0  0
 28 64  1  0  0  0  0
 28 29  2  0  0  0  0
 29 65  1  0  0  0  0
 29 30  1  0  0  0  0
 30 25  2  0  0  0  0
 30 31  1  0  0  0  0
 31 32  2  0  0  0  0
 31 33  1  0  0  0  0
 33 23  2  0  0  0  0
 33 34  1  0  0  0  0
 34 66  1  0  0  0  0
 34 35  2  0  0  0  0
 35 21  1  0  0  0  0
 35 36  1  0  0  0  0
M  END
>  <LOGBIO>
4.6000

>  <PRED_LOGBIO>
4.7000

>  <XV_RES>
-0.3850

>  <WHL_TMPL>
1

>  <ANCH>
49-51;57-59

$$$$
ROW21
  -MTS-   01071502233D 0   0.00000     0.00000     0

 53 55  0  0  0  0  0  0  0  0999 V2000
  -21.1170   -5.8370   -2.7860 C   0  0  0  0  0  0  0  0  0  0  0  0
  -20.1160   -6.2190   -1.8400 O   0  0  0  0  0  0  0  0  0  0  0  0
  -19.2550   -5.2540   -1.3880 C   0  0  0  0  0  0  0  0  0  0  0  0
  -18.0530   -5.0130   -2.0630 C   0  0  0  0  0  0  0  0  0  0  0  0
  -17.2180   -4.0660   -1.6130 N   0  0  0  0  0  0  0  0  0  0  0  0
  -17.5220   -3.3490   -0.5230 C   0  0  0  0  0  0  0  0  0  0  0  0
  -18.7250   -3.5910    0.1510 C   0  0  0  0  0  0  0  0  0  0  0  0
  -19.5610   -4.5370   -0.2980 N   0  0  0  0  0  0  0  0  0  0  0  0
  -16.5920   -2.3060   -0.0360 C   0  0  0  0  0  0  0  0  0  0  0  0
  -17.0150   -0.9740    0.0460 C   0  0  0  0  0  0  0  0  0  0  0  0
  -16.1360    0.0130    0.5080 C   0  0  0  0  0  0  0  0  0  0  0  0
  -14.8330   -0.3330    0.8880 C   0  0  0  0  0  0  0  0  0  0  0  0
  -14.4100   -1.6650    0.8060 C   0  0  0  0  0  0  0  0  0  0  0  0
  -15.2900   -2.6510    0.3440 C   0  0  0  0  0  0  0  0  0  0  0  0
  -14.8340   -4.0880    0.2560 C   0  0  0  0  0  0  0  0  0  0  0  0
  -15.5080   -4.6340   -0.7520 F   0  0  0  0  0  0  0  0  0  0  0  0
  -15.0450   -4.7060    1.4150 F   0  0  0  0  0  0  0  0  0  0  0  0
  -13.3430   -4.1820   -0.1170 C   0  0  0  0  0  0  0  0  0  0  0  0
  -13.0520   -3.4490   -1.3560 N   0  0  0  0  0  0  0  0  0  0  0  0
  -11.8120   -3.4190   -1.8350 C   0  0  0  0  0  0  0  0  0  0  0  0
  -10.9010   -3.9710   -1.2200 O   0  0  0  0  0  0  0  0  0  0  0  0
  -11.5270   -2.7200   -3.1080 C   0  0  0  0  0  0  0  0  0  0  0  0
  -11.5990   -3.4030   -4.3280 C   0  0  0  0  0  0  0  0  0  0  0  0
  -11.3240   -2.7150   -5.5160 C   0  0  0  0  0  0  0  0  0  0  0  0
  -10.9840   -1.3590   -5.4500 C   0  0  0  0  0  0  0  0  0  0  0  0
  -10.6840   -0.5980   -6.7200 C   0  0  0  0  0  0  0  0  0  0  0  0
  -11.8920   -0.0260   -7.2300 O   0  0  0  0  0  0  0  0  0  0  0  0
  -11.6690    0.7090   -8.4360 C   0  0  0  0  0  0  0  0  0  0  0  0
  -12.9920    1.2930   -8.9280 C   0  0  0  0  0  0  0  0  0  0  0  0
  -13.4910    2.1040   -8.0010 F   0  0  0  0  0  0  0  0  0  0  0  0
  -12.7850    1.9760  -10.0500 F   0  0  0  0  0  0  0  0  0  0  0  0
  -13.8520    0.3060   -9.1630 F   0  0  0  0  0  0  0  0  0  0  0  0
  -10.9230   -0.7310   -4.2680 N   0  0  0  0  0  0  0  0  0  0  0  0
  -11.1810   -1.3630   -3.1150 C   0  0  0  0  0  0  0  0  0  0  0  0
  -21.7550   -5.0710   -2.3500 H   0  0  0  0  0  0  0  0  0  0  0  0
  -21.7190   -6.7040   -3.0480 H   0  0  0  0  0  0  0  0  0  0  0  0
  -20.6390   -5.4440   -3.6810 H   0  0  0  0  0  0  0  0  0  0  0  0
  -17.8000   -5.5870   -2.9430 H   0  0  0  0  0  0  0  0  0  0  0  0
  -18.9780   -3.0170    1.0300 H   0  0  0  0  0  0  0  0  0  0  0  0
  -18.0200   -0.7070   -0.2470 H   0  0  0  0  0  0  0  0  0  0  0  0
  -16.4620    1.0410    0.5710 H   0  0  0  0  0  0  0  0  0  0  0  0
  -14.1550    0.4280    1.2440 H   0  0  0  0  0  0  0  0  0  0  0  0
  -13.4060   -1.9310    1.0990 H   0  0  0  0  0  0  0  0  0  0  0  0
  -13.1460   -5.2310   -0.3280 H   0  0  0  0  0  0  0  0  0  0  0  0
  -12.7660   -3.7440    0.6950 H   0  0  0  0  0  0  0  0  0  0  0  0
  -13.7940   -2.9680   -1.8440 H   0  0  0  0  0  0  0  0  0  0  0  0
  -11.8640   -4.4490   -4.3520 H   0  0  0  0  0  0  0  0  0  0  0  0
  -11.3740   -3.2230   -6.4680 H   0  0  0  0  0  0  0  0  0  0  0  0
   -9.9690    0.1940   -6.5080 H   0  0  0  0  0  0  0  0  0  0  0  0
  -10.2640   -1.2770   -7.4590 H   0  0  0  0  0  0  0  0  0  0  0  0
  -10.9650    1.5160   -8.2440 H   0  0  0  0  0  0  0  0  0  0  0  0
  -11.2610    0.0450   -9.1950 H   0  0  0  0  0  0  0  0  0  0  0  0
  -11.1210   -0.8210   -2.1830 H   0  0  0  0  0  0  0  0  0  0  0  0
  1 35  1  0  0  0  0
  1 36  1  0  0  0  0
  1 37  1  0  0  0  0
  1  2  1  0  0  0  0
  2  3  1  0  0  0  0
  3  4  2  0  0  0  0
  4 38  1  0  0  0  0
  4  5  1  0  0  0  0
  5  6  2  0  0  0  0
  6  7  1  0  0  0  0
  7 39  1  0  0  0  0
  7  8  2  0  0  0  0
  8  3  1  0  0  0  0
  6  9  1  0  0  0  0
  9 10  2  0  0  0  0
 10 40  1  0  0  0  0
 10 11  1  0  0  0  0
 11 41  1  0  0  0  0
 11 12  2  0  0  0  0
 12 42  1  0  0  0  0
 12 13  1  0  0  0  0
 13 43  1  0  0  0  0
 13 14  2  0  0  0  0
 14  9  1  0  0  0  0
 14 15  1  0  0  0  0
 15 16  1  0  0  0  0
 15 17  1  0  0  0  0
 15 18  1  0  0  0  0
 18 44  1  0  0  0  0
 18 45  1  0  0  0  0
 18 19  1  0  0  0  0
 19 46  1  0  0  0  0
 19 20  1  0  0  0  0
 20 21  2  0  0  0  0
 20 22  1  0  0  0  0
 22 23  2  0  0  0  0
 23 47  1  0  0  0  0
 23 24  1  0  0  0  0
 24 48  1  0  0  0  0
 24 25  2  0  0  0  0
 25 26  1  0  0  0  0
 26 49  1  0  0  0  0
 26 50  1  0  0  0  0
 26 27  1  0  0  0  0
 27 28  1  0  0  0  0
 28 51  1  0  0  0  0
 28 52  1  0  0  0  0
 28 29  1  0  0  0  0
 29 30  1  0  0  0  0
 29 31  1  0  0  0  0
 29 32  1  0  0  0  0
 25 33  1  0  0  0  0
 33 34  2  0  0  0  0
 34 22  1  0  0  0  0
 34 53  1  0  0  0  0
M  END
>  <LOGBIO>
4.6000

>  <PRED_LOGBIO>
4.4600

>  <XV_RES>
0.2680

>  <WHL_TMPL>
2

>  <ANCH>
42-44;30-27

$$$$
ROW22
  -MTS-   01071502233D 0   0.00000     0.00000     0

 51 53  0  0  0  0  0  0  0  0999 V2000
   13.3960   -0.7280   -4.1720 C   0  0  0  0  0  0  0  0  0  0  0  0
   13.3120   -1.3080   -2.8230 N   0  0  0  0  0  0  0  0  0  0  0  0
   14.6670   -1.5620   -2.3140 C   0  0  0  0  0  0  0  0  0  0  0  0
   12.6200   -0.3690   -1.9280 C   0  0  0  0  0  0  0  0  0  0  0  0
   11.2110   -0.1050   -2.4580 C   0  0  0  0  0  0  0  0  0  0  0  0
   10.5010    0.8590   -1.5390 C   0  0  0  0  0  0  0  0  0  0  0  0
   11.0760    1.2970   -0.5430 O   0  0  0  0  0  0  0  0  0  0  0  0
    9.2530    1.2350   -1.8050 N   0  0  0  0  0  0  0  0  0  0  0  0
    9.0030    2.5060   -2.3750 C   0  0  0  0  0  0  0  0  0  0  0  0
    9.7070    2.9180   -3.5130 C   0  0  0  0  0  0  0  0  0  0  0  0
    9.4220    4.1840   -4.0380 C   0  0  0  0  0  0  0  0  0  0  0  0
    8.4990    4.9540   -3.4450 N   0  0  0  0  0  0  0  0  0  0  0  0
    7.8440    4.5280   -2.3560 C   0  0  0  0  0  0  0  0  0  0  0  0
    8.0920    3.3220   -1.8280 N   0  0  0  0  0  0  0  0  0  0  0  0
    6.8310    5.4050   -1.7270 C   0  0  0  0  0  0  0  0  0  0  0  0
    5.4830    5.0950   -1.5620 O   0  0  0  0  0  0  0  0  0  0  0  0
    4.8570    6.1680   -0.9310 C   0  0  0  0  0  0  0  0  0  0  0  0
    3.3940    6.2420   -0.5650 C   0  0  0  0  0  0  0  0  0  0  0  0
    5.7680    7.1240   -0.7040 C   0  0  0  0  0  0  0  0  0  0  0  0
    7.0610    6.6250   -1.2240 C   0  0  0  0  0  0  0  0  0  0  0  0
   10.1080    4.6440   -5.1870 N   0  0  0  0  0  0  0  0  0  0  0  0
    9.7660    4.3440   -6.5640 N   0  0  0  0  0  0  0  0  0  0  0  0
   10.6400    4.9550   -7.3400 C   0  0  0  0  0  0  0  0  0  0  0  0
   10.6680    4.9210   -8.8500 C   0  0  0  0  0  0  0  0  0  0  0  0
   11.5870    5.6800   -6.4650 C   0  0  0  0  0  0  0  0  0  0  0  0
   11.2130    5.4530   -5.1980 C   0  0  0  0  0  0  0  0  0  0  0  0
   11.9040    6.0030   -3.9730 C   0  0  0  0  0  0  0  0  0  0  0  0
   13.9490    0.2080   -4.1300 H   0  0  0  0  0  0  0  0  0  0  0  0
   13.9080   -1.4230   -4.8340 H   0  0  0  0  0  0  0  0  0  0  0  0
   12.3930   -0.5400   -4.5490 H   0  0  0  0  0  0  0  0  0  0  0  0
   15.2210   -0.6260   -2.2720 H   0  0  0  0  0  0  0  0  0  0  0  0
   15.1800   -2.2570   -2.9760 H   0  0  0  0  0  0  0  0  0  0  0  0
   14.6050   -1.9910   -1.3160 H   0  0  0  0  0  0  0  0  0  0  0  0
   13.1730    0.5670   -1.8870 H   0  0  0  0  0  0  0  0  0  0  0  0
   12.5580   -0.7980   -0.9310 H   0  0  0  0  0  0  0  0  0  0  0  0
   10.6580   -1.0410   -2.4990 H   0  0  0  0  0  0  0  0  0  0  0  0
   11.2730    0.3240   -3.4560 H   0  0  0  0  0  0  0  0  0  0  0  0
    8.4840    0.6130   -1.6010 H   0  0  0  0  0  0  0  0  0  0  0  0
   10.4460    2.2780   -3.9720 H   0  0  0  0  0  0  0  0  0  0  0  0
    2.8120    5.6570   -1.2750 H   0  0  0  0  0  0  0  0  0  0  0  0
    3.2500    5.8440    0.4370 H   0  0  0  0  0  0  0  0  0  0  0  0
    3.0650    7.2790   -0.5940 H   0  0  0  0  0  0  0  0  0  0  0  0
    5.5920    8.0780   -0.2290 H   0  0  0  0  0  0  0  0  0  0  0  0
    8.0070    7.1450   -1.2030 H   0  0  0  0  0  0  0  0  0  0  0  0
   11.6950    5.0240   -9.1950 H   0  0  0  0  0  0  0  0  0  0  0  0
   10.0700    5.7410   -9.2420 H   0  0  0  0  0  0  0  0  0  0  0  0
   10.2610    3.9750   -9.1990 H   0  0  0  0  0  0  0  0  0  0  0  0
   12.4250    6.2820   -6.7870 H   0  0  0  0  0  0  0  0  0  0  0  0
   12.3580    6.9620   -4.2120 H   0  0  0  0  0  0  0  0  0  0  0  0
   12.6750    5.3070   -3.6490 H   0  0  0  0  0  0  0  0  0  0  0  0
   11.1760    6.1350   -3.1750 H   0  0  0  0  0  0  0  0  0  0  0  0
  1 28  1  0  0  0  0
  1 29  1  0  0  0  0
  1 30  1  0  0  0  0
  1  2  1  0  0  0  0
  2  3  1  0  0  0  0
  3 31  1  0  0  0  0
  3 32  1  0  0  0  0
  3 33  1  0  0  0  0
  2  4  1  0  0  0  0
  4 34  1  0  0  0  0
  4 35  1  0  0  0  0
  4  5  1  0  0  0  0
  5 36  1  0  0  0  0
  5 37  1  0  0  0  0
  5  6  1  0  0  0  0
  6  7  2  0  0  0  0
  6  8  1  0  0  0  0
  8 38  1  0  0  0  0
  8  9  1  0  0  0  0
  9 10  2  0  0  0  0
 10 39  1  0  0  0  0
 10 11  1  0  0  0  0
 11 12  2  0  0  0  0
 12 13  1  0  0  0  0
 13 14  2  0  0  0  0
 14  9  1  0  0  0  0
 13 15  1  0  0  0  0
 15 16  1  0  0  0  0
 16 17  1  0  0  0  0
 17 18  1  0  0  0  0
 18 40  1  0  0  0  0
 18 41  1  0  0  0  0
 18 42  1  0  0  0  0
 17 19  2  0  0  0  0
 19 43  1  0  0  0  0
 19 20  1  0  0  0  0
 20 15  2  0  0  0  0
 20 44  1  0  0  0  0
 11 21  1  0  0  0  0
 21 22  1  0  0  0  0
 22 23  2  0  0  0  0
 23 24  1  0  0  0  0
 24 45  1  0  0  0  0
 24 46  1  0  0  0  0
 24 47  1  0  0  0  0
 23 25  1  0  0  0  0
 25 48  1  0  0  0  0
 25 26  2  0  0  0  0
 26 21  1  0  0  0  0
 26 27  1  0  0  0  0
 27 49  1  0  0  0  0
 27 50  1  0  0  0  0
 27 51  1  0  0  0  0
M  END
>  <LOGBIO>
6.1900

>  <PRED_LOGBIO>
5.9200

>  <XV_RES>
0.9210

>  <WHL_TMPL>
3

>  <ANCH>
27-28;20-18

$$$$
ROW23
  -MTS-   01071502233D 0   0.00000     0.00000     0

 62 66  0  0  0  0  0  0  0  0999 V2000
   13.4590   -5.6640    1.5290 C   0  0  0  0  0  0  0  0  0  0  0  0
   14.3460   -4.5520    0.9760 C   0  0  0  0  0  0  0  0  0  0  0  0
   14.3670   -4.6280   -0.5320 C   0  0  0  0  0  0  0  0  0  0  0  0
   13.4170   -3.9240   -1.2810 C   0  0  0  0  0  0  0  0  0  0  0  0
   12.3720   -3.0890   -0.5820 C   0  0  0  0  0  0  0  0  0  0  0  0
   11.1390   -3.9460   -0.3010 C   0  0  0  0  0  0  0  0  0  0  0  0
   10.1210   -3.1330    0.3790 N   0  0  0  0  0  0  0  0  0  0  0  0
    9.3540   -3.9810    1.3040 C   0  0  0  0  0  0  0  0  0  0  0  0
    8.2590   -3.1750    2.0260 C   0  0  0  0  0  0  0  0  0  0  0  0
    7.4150   -2.4220    1.0860 N   0  0  0  0  0  0  0  0  0  0  0  0
    8.1540   -1.6650    0.0650 C   0  0  0  0  0  0  0  0  0  0  0  0
    9.2500   -2.5000   -0.6210 C   0  0  0  0  0  0  0  0  0  0  0  0
    6.0870   -2.4250    1.1550 C   0  0  0  0  0  0  0  0  0  0  0  0
    5.5040   -1.5820    1.8350 O   0  0  0  0  0  0  0  0  0  0  0  0
    5.2850   -3.4760    0.3890 C   0  0  0  0  0  0  0  0  0  0  0  0
    4.4130   -4.2450    1.3540 C   0  0  0  0  0  0  0  0  0  0  0  0
    4.9110   -5.3900    1.9870 C   0  0  0  0  0  0  0  0  0  0  0  0
    4.1030   -6.1030    2.8810 C   0  0  0  0  0  0  0  0  0  0  0  0
    2.7970   -5.6700    3.1420 C   0  0  0  0  0  0  0  0  0  0  0  0
    2.3000   -4.5250    2.5080 C   0  0  0  0  0  0  0  0  0  0  0  0
    3.1080   -3.8120    1.6140 C   0  0  0  0  0  0  0  0  0  0  0  0
    1.9800   -6.3900    4.0460 N   0  0  0  0  0  0  0  0  0  0  0  0
    1.6310   -6.0140    5.3160 C   0  0  0  0  0  0  0  0  0  0  0  0
    0.8600   -6.9510    5.8360 N   0  0  0  0  0  0  0  0  0  0  0  0
    0.7060   -7.9910    4.8380 N   0  0  0  0  0  0  0  0  0  0  0  0
    1.3450   -7.6730    3.8120 N   0  0  0  0  0  0  0  0  0  0  0  0
   13.4370   -3.9950   -2.6790 C   0  0  0  0  0  0  0  0  0  0  0  0
   14.4060   -4.7690   -3.3280 C   0  0  0  0  0  0  0  0  0  0  0  0
   15.3560   -5.4730   -2.5780 C   0  0  0  0  0  0  0  0  0  0  0  0
   16.4780   -6.3550   -2.9710 C   0  0  0  0  0  0  0  0  0  0  0  0
   16.7790   -6.6320   -4.0940 O   0  0  0  0  0  0  0  0  0  0  0  0
   17.1090   -6.7990   -1.8630 O   0  0  0  0  0  0  0  0  0  0  0  0
   16.4770   -6.2650   -0.6960 C   0  0  0  0  0  0  0  0  0  0  0  0
   15.3360   -5.4020   -1.1800 C   0  0  0  0  0  0  0  0  0  0  0  0
   12.4480   -5.5470    1.1460 H   0  0  0  0  0  0  0  0  0  0  0  0
   13.4440   -5.6090    2.6160 H   0  0  0  0  0  0  0  0  0  0  0  0
   13.8540   -6.6300    1.2200 H   0  0  0  0  0  0  0  0  0  0  0  0
   13.9510   -3.5860    1.2850 H   0  0  0  0  0  0  0  0  0  0  0  0
   15.3570   -4.6700    1.3600 H   0  0  0  0  0  0  0  0  0  0  0  0
   12.7740   -2.7140    0.3560 H   0  0  0  0  0  0  0  0  0  0  0  0
   12.0930   -2.2500   -1.2170 H   0  0  0  0  0  0  0  0  0  0  0  0
   10.7360   -4.3210   -1.2400 H   0  0  0  0  0  0  0  0  0  0  0  0
   11.4170   -4.7850    0.3340 H   0  0  0  0  0  0  0  0  0  0  0  0
    8.8960   -4.7980    0.7510 H   0  0  0  0  0  0  0  0  0  0  0  0
   10.0270   -4.4160    2.0390 H   0  0  0  0  0  0  0  0  0  0  0  0
    8.7200   -2.4840    2.7290 H   0  0  0  0  0  0  0  0  0  0  0  0
    7.6350   -3.8500    2.6080 H   0  0  0  0  0  0  0  0  0  0  0  0
    8.6030   -0.7860    0.5220 H   0  0  0  0  0  0  0  0  0  0  0  0
    7.4570   -1.2980   -0.6860 H   0  0  0  0  0  0  0  0  0  0  0  0
    8.7880   -3.2680   -1.2390 H   0  0  0  0  0  0  0  0  0  0  0  0
    9.8470   -1.8560   -1.2640 H   0  0  0  0  0  0  0  0  0  0  0  0
    6.0040   -4.1840   -0.0180 H   0  0  0  0  0  0  0  0  0  0  0  0
    4.6460   -2.9670   -0.3290 H   0  0  0  0  0  0  0  0  0  0  0  0
    5.9180   -5.7230    1.7860 H   0  0  0  0  0  0  0  0  0  0  0  0
    4.4870   -6.9870    3.3690 H   0  0  0  0  0  0  0  0  0  0  0  0
    1.2930   -4.1910    2.7090 H   0  0  0  0  0  0  0  0  0  0  0  0
    2.7240   -2.9290    1.1250 H   0  0  0  0  0  0  0  0  0  0  0  0
    1.9360   -5.1030    5.8100 H   0  0  0  0  0  0  0  0  0  0  0  0
   12.7040   -3.4510   -3.2580 H   0  0  0  0  0  0  0  0  0  0  0  0
   14.4210   -4.8230   -4.4060 H   0  0  0  0  0  0  0  0  0  0  0  0
   16.0830   -7.0810   -0.0940 H   0  0  0  0  0  0  0  0  0  0  0  0
   17.1890   -5.6490   -0.1510 H   0  0  0  0  0  0  0  0  0  0  0  0
  1 35  1  0  0  0  0
  1 36  1  0  0  0  0
  1 37  1  0  0  0  0
  1  2  1  0  0  0  0
  2 38  1  0  0  0  0
  2 39  1  0  0  0  0
  2  3  1  0  0  0  0
  3  4  2  0  0  0  0
  4  5  1  0  0  0  0
  5 40  1  0  0  0  0
  5 41  1  0  0  0  0
  5  6  1  0  0  0  0
  6 42  1  0  0  0  0
  6 43  1  0  0  0  0
  6  7  1  0  0  0  0
  7  8  1  0  0  0  0
  8 44  1  0  0  0  0
  8 45  1  0  0  0  0
  8  9  1  0  0  0  0
  9 46  1  0  0  0  0
  9 47  1  0  0  0  0
  9 10  1  0  0  0  0
 10 11  1  0  0  0  0
 11 48  1  0  0  0  0
 11 49  1  0  0  0  0
 11 12  1  0  0  0  0
 12  7  1  0  0  0  0
 12 50  1  0  0  0  0
 12 51  1  0  0  0  0
 10 13  1  0  0  0  0
 13 14  2  0  0  0  0
 13 15  1  0  0  0  0
 15 52  1  0  0  0  0
 15 53  1  0  0  0  0
 15 16  1  0  0  0  0
 16 17  2  0  0  0  0
 17 54  1  0  0  0  0
 17 18  1  0  0  0  0
 18 55  1  0  0  0  0
 18 19  2  0  0  0  0
 19 20  1  0  0  0  0
 20 56  1  0  0  0  0
 20 21  2  0  0  0  0
 21 16  1  0  0  0  0
 21 57  1  0  0  0  0
 19 22  1  0  0  0  0
 22 23  1  0  0  0  0
 23 58  1  0  0  0  0
 23 24  2  0  0  0  0
 24 25  1  0  0  0  0
 25 26  2  0  0  0  0
 26 22  1  0  0  0  0
  4 27  1  0  0  0  0
 27 59  1  0  0  0  0
 27 28  2  0  0  0  0
 28 60  1  0  0  0  0
 28 29  1  0  0  0  0
 29 30  1  0  0  0  0
 30 31  2  0  0  0  0
 30 32  1  0  0  0  0
 32 33  1  0  0  0  0
 33 61  1  0  0  0  0
 33 62  1  0  0  0  0
 33 34  1  0  0  0  0
 34  3  1  0  0  0  0
 34 29  2  0  0  0  0
M  END
>  <LOGBIO>
4.5700

>  <PRED_LOGBIO>
4.5800

>  <XV_RES>
-0.0130

>  <WHL_TMPL>
3

>  <ANCH>
51-64;35-36

$$$$
ROW24
  -MTS-   01071502233D 0   0.00000     0.00000     0

 40 41  0  0  1  0  0  0  0  0999 V2000
    7.4120   -1.3120    3.5940 C   0  0  0  0  0  0  0  0  0  0  0  0
    8.1280   -1.6470    2.2890 C   0  0  0  0  0  0  0  0  0  0  0  0
    9.5190   -2.1930    2.5970 C   0  0  0  0  0  0  0  0  0  0  0  0
    7.3360   -2.6860    1.5320 C   0  0  0  0  0  0  0  0  0  0  0  0
    7.8450   -3.7720    1.2630 O   0  0  0  0  0  0  0  0  0  0  0  0
    6.0870   -2.4250    1.1550 N   0  0  0  0  0  0  0  0  0  0  0  0
    5.2850   -3.4760    0.3890 C   0  0  0  0  0  0  0  0  0  0  0  0
    4.4130   -4.2450    1.3540 C   0  0  0  0  0  0  0  0  0  0  0  0
    4.9110   -5.3900    1.9870 C   0  0  0  0  0  0  0  0  0  0  0  0
    4.1030   -6.1030    2.8810 C   0  0  0  0  0  0  0  0  0  0  0  0
    2.7970   -5.6700    3.1420 C   0  0  0  0  0  0  0  0  0  0  0  0
    2.3000   -4.5250    2.5080 C   0  0  0  0  0  0  0  0  0  0  0  0
    0.6770   -3.9880    2.8310 Cl  0  0  0  0  0  0  0  0  0  0  0  0
    3.1080   -3.8120    1.6140 C   0  0  0  0  0  0  0  0  0  0  0  0
    2.4900   -2.3890    0.8270 Cl  0  0  0  0  0  0  0  0  0  0  0  0
    5.4780   -1.1260    1.4760 C   0  0  1  0  0  0  0  0  0  0  0  0
    4.7550   -1.1400    2.8350 C   0  0  0  0  0  0  0  0  0  0  0  0
    5.0220    0.2110    3.5240 C   0  0  0  0  0  0  0  0  0  0  0  0
    5.8670    0.9480    2.5730 N   0  0  0  0  0  0  0  0  0  0  0  0
    6.5330   -0.0250    1.6920 C   0  0  0  0  0  0  0  0  0  0  0  0
    7.3220   -2.2120    4.1990 H   0  0  0  0  0  0  0  0  0  0  0  0
    7.9830   -0.5640    4.1390 H   0  0  0  0  0  0  0  0  0  0  0  0
    6.4200   -0.9220    3.3740 H   0  0  0  0  0  0  0  0  0  0  0  0
    8.2180   -0.7470    1.6830 H   0  0  0  0  0  0  0  0  0  0  0  0
    9.4290   -3.0930    3.2030 H   0  0  0  0  0  0  0  0  0  0  0  0
   10.0900   -1.4450    3.1430 H   0  0  0  0  0  0  0  0  0  0  0  0
   10.0300   -2.4320    1.6670 H   0  0  0  0  0  0  0  0  0  0  0  0
    6.0030   -4.1840   -0.0180 H   0  0  0  0  0  0  0  0  0  0  0  0
    4.6460   -2.9670   -0.3290 H   0  0  0  0  0  0  0  0  0  0  0  0
    5.9180   -5.7230    1.7860 H   0  0  0  0  0  0  0  0  0  0  0  0
    4.4870   -6.9870    3.3690 H   0  0  0  0  0  0  0  0  0  0  0  0
    2.1740   -6.2190    3.8320 H   0  0  0  0  0  0  0  0  0  0  0  0
    4.8050   -0.8960    0.6530 H   0  0  0  0  0  0  0  0  0  0  0  0
    5.1590   -1.9450    3.4460 H   0  0  0  0  0  0  0  0  0  0  0  0
    3.6850   -1.2630    2.6790 H   0  0  0  0  0  0  0  0  0  0  0  0
    5.5270    0.0790    4.4780 H   0  0  0  0  0  0  0  0  0  0  0  0
    4.0890    0.7390    3.7110 H   0  0  0  0  0  0  0  0  0  0  0  0
    6.5630    1.4710    3.0850 H   0  0  0  0  0  0  0  0  0  0  0  0
    7.4330   -0.4270    2.1520 H   0  0  0  0  0  0  0  0  0  0  0  0
    6.8190    0.4350    0.7480 H   0  0  0  0  0  0  0  0  0  0  0  0
  1 21  1  0  0  0  0
  1 22  1  0  0  0  0
  1 23  1  0  0  0  0
  1  2  1  0  0  0  0
  2 24  1  0  0  0  0
  2  3  1  0  0  0  0
  3 25  1  0  0  0  0
  3 26  1  0  0  0  0
  3 27  1  0  0  0  0
  2  4  1  0  0  0  0
  4  5  2  0  0  0  0
  4  6  1  0  0  0  0
  6  7  1  0  0  0  0
  7 28  1  0  0  0  0
  7 29  1  0  0  0  0
  7  8  1  0  0  0  0
  8  9  2  0  0  0  0
  9 30  1  0  0  0  0
  9 10  1  0  0  0  0
 10 31  1  0  0  0  0
 10 11  2  0  0  0  0
 11 32  1  0  0  0  0
 11 12  1  0  0  0  0
 12 13  1  0  0  0  0
 12 14  2  0  0  0  0
 14  8  1  0  0  0  0
 14 15  1  0  0  0  0
  6 16  1  0  0  0  0
 16 33  1  0  0  0  0
 16 17  1  0  0  0  0
 17 34  1  0  0  0  0
 17 35  1  0  0  0  0
 17 18  1  0  0  0  0
 18 36  1  0  0  0  0
 18 37  1  0  0  0  0
 18 19  1  0  0  0  0
 19 38  1  0  0  0  0
 19 20  1  0  0  0  0
 20 16  1  0  0  0  0
 20 39  1  0  0  0  0
 20 40  1  0  0  0  0
M  END
>  <LOGBIO>
4.6100

>  <PRED_LOGBIO>
4.9500

>  <XV_RES>
-0.4230

>  <WHL_TMPL>
3

>  <ANCH>
51-64;17-18

$$$$
ROW25
  -MTS-   01071502233D 0   0.00000     0.00000     0

 56 60  0  0  0  0  0  0  0  0999 V2000
   -9.2520    6.8000  -10.1230 C   0  0  0  0  0  0  0  0  0  0  0  0
  -10.6970    6.3640  -10.1610 C   0  0  0  0  0  0  0  0  0  0  0  0
  -11.4880    6.2440  -11.3100 N   0  0  0  0  0  0  0  0  0  0  0  0
  -12.6920    5.8400  -10.9510 C   0  0  0  0  0  0  0  0  0  0  0  0
  -12.7140    5.6890   -9.5660 O   0  0  0  0  0  0  0  0  0  0  0  0
  -11.4450    6.0260   -9.1020 C   0  0  0  0  0  0  0  0  0  0  0  0
  -11.0010    6.0140   -7.6900 C   0  0  0  0  0  0  0  0  0  0  0  0
  -11.5260    6.7280   -6.7120 N   0  0  0  0  0  0  0  0  0  0  0  0
  -10.7890    6.4070   -5.5050 N   0  0  0  0  0  0  0  0  0  0  0  0
   -9.8700    5.5220   -5.8410 C   0  0  0  0  0  0  0  0  0  0  0  0
   -8.6930    4.7910   -4.7390 S   0  0  0  0  0  0  0  0  0  0  0  0
   -7.1870    5.8130   -4.6970 C   0  0  0  0  0  0  0  0  0  0  0  0
   -6.1700    5.1820   -3.7460 C   0  0  0  0  0  0  0  0  0  0  0  0
   -4.9060    6.0390   -3.7110 C   0  0  0  0  0  0  0  0  0  0  0  0
   -3.9280    5.4330   -2.7960 N   0  0  0  0  0  0  0  0  0  0  0  0
   -2.8020    4.9410   -3.6030 C   0  0  0  0  0  0  0  0  0  0  0  0
   -2.2390    3.7450   -2.8140 C   0  0  0  0  0  0  0  0  0  0  0  0
   -2.7980    2.3740   -2.9800 C   0  0  0  0  0  0  0  0  0  0  0  0
   -3.3490    3.2810   -1.9340 C   0  0  0  0  0  0  0  0  0  0  0  0
   -4.5340    4.2190   -2.2310 C   0  0  0  0  0  0  0  0  0  0  0  0
   -3.0430    2.9800   -0.4870 C   0  0  0  0  0  0  0  0  0  0  0  0
   -2.8780    4.0290    0.4260 C   0  0  0  0  0  0  0  0  0  0  0  0
   -2.5940    3.7500    1.7690 C   0  0  0  0  0  0  0  0  0  0  0  0
   -2.4760    2.4230    2.1980 C   0  0  0  0  0  0  0  0  0  0  0  0
   -2.6410    1.3740    1.2850 C   0  0  0  0  0  0  0  0  0  0  0  0
   -2.9250    1.6530   -0.0570 C   0  0  0  0  0  0  0  0  0  0  0  0
   -2.5140   -0.0570    1.7490 C   0  0  0  0  0  0  0  0  0  0  0  0
   -2.8890   -0.1460    3.0210 F   0  0  0  0  0  0  0  0  0  0  0  0
   -1.2490   -0.4500    1.6310 F   0  0  0  0  0  0  0  0  0  0  0  0
   -3.2910   -0.8360    1.0020 F   0  0  0  0  0  0  0  0  0  0  0  0
   -9.9760    5.2600   -7.1810 N   0  0  0  0  0  0  0  0  0  0  0  0
   -9.1340    4.3280   -7.9450 C   0  0  0  0  0  0  0  0  0  0  0  0
   -9.0490    7.3010   -9.1790 H   0  0  0  0  0  0  0  0  0  0  0  0
   -8.6080    5.9280  -10.2160 H   0  0  0  0  0  0  0  0  0  0  0  0
   -9.0570    7.4830  -10.9460 H   0  0  0  0  0  0  0  0  0  0  0  0
  -13.5210    5.6570  -11.6180 H   0  0  0  0  0  0  0  0  0  0  0  0
   -6.7600    5.8710   -5.6960 H   0  0  0  0  0  0  0  0  0  0  0  0
   -7.4360    6.8130   -4.3500 H   0  0  0  0  0  0  0  0  0  0  0  0
   -6.5970    5.1230   -2.7470 H   0  0  0  0  0  0  0  0  0  0  0  0
   -5.9210    4.1820   -4.0930 H   0  0  0  0  0  0  0  0  0  0  0  0
   -4.4800    6.0980   -4.7100 H   0  0  0  0  0  0  0  0  0  0  0  0
   -5.1560    7.0400   -3.3640 H   0  0  0  0  0  0  0  0  0  0  0  0
   -2.0400    5.7170   -3.6160 H   0  0  0  0  0  0  0  0  0  0  0  0
   -3.1660    4.5870   -4.5650 H   0  0  0  0  0  0  0  0  0  0  0  0
   -1.2460    3.8510   -2.3820 H   0  0  0  0  0  0  0  0  0  0  0  0
   -2.1710    1.5620   -2.6170 H   0  0  0  0  0  0  0  0  0  0  0  0
   -3.4450    2.2750   -3.8490 H   0  0  0  0  0  0  0  0  0  0  0  0
   -5.1360    3.7560   -3.0100 H   0  0  0  0  0  0  0  0  0  0  0  0
   -5.0330    4.4590   -1.2940 H   0  0  0  0  0  0  0  0  0  0  0  0
   -2.9690    5.0530    0.0950 H   0  0  0  0  0  0  0  0  0  0  0  0
   -2.4670    4.5590    2.4730 H   0  0  0  0  0  0  0  0  0  0  0  0
   -2.2570    2.2080    3.2340 H   0  0  0  0  0  0  0  0  0  0  0  0
   -3.0520    0.8440   -0.7610 H   0  0  0  0  0  0  0  0  0  0  0  0
   -9.0490    4.6750   -8.9720 H   0  0  0  0  0  0  0  0  0  0  0  0
   -9.5850    3.3380   -7.9320 H   0  0  0  0  0  0  0  0  0  0  0  0
   -8.1450    4.2810   -7.4940 H   0  0  0  0  0  0  0  0  0  0  0  0
  1 33  1  0  0  0  0
  1 34  1  0  0  0  0
  1 35  1  0  0  0  0
  1  2  1  0  0  0  0
  2  3  1  0  0  0  0
  3  4  2  0  0  0  0
  4 36  1  0  0  0  0
  4  5  1  0  0  0  0
  5  6  1  0  0  0  0
  6  2  2  0  0  0  0
  6  7  1  0  0  0  0
  7  8  2  0  0  0  0
  8  9  1  0  0  0  0
  9 10  2  0  0  0  0
 10 11  1  0  0  0  0
 11 12  1  0  0  0  0
 12 37  1  0  0  0  0
 12 38  1  0  0  0  0
 12 13  1  0  0  0  0
 13 39  1  0  0  0  0
 13 40  1  0  0  0  0
 13 14  1  0  0  0  0
 14 41  1  0  0  0  0
 14 42  1  0  0  0  0
 14 15  1  0  0  0  0
 15 16  1  0  0  0  0
 16 43  1  0  0  0  0
 16 44  1  0  0  0  0
 16 17  1  0  0  0  0
 17 45  1  0  0  0  0
 17 18  1  0  0  0  0
 18 46  1  0  0  0  0
 18 47  1  0  0  0  0
 18 19  1  0  0  0  0
 19 17  1  0  0  0  0
 19 20  1  0  0  0  0
 20 15  1  0  0  0  0
 20 48  1  0  0  0  0
 20 49  1  0  0  0  0
 19 21  1  0  0  0  0
 21 22  2  0  0  0  0
 22 50  1  0  0  0  0
 22 23  1  0  0  0  0
 23 51  1  0  0  0  0
 23 24  2  0  0  0  0
 24 52  1  0  0  0  0
 24 25  1  0  0  0  0
 25 26  2  0  0  0  0
 26 21  1  0  0  0  0
 26 53  1  0  0  0  0
 25 27  1  0  0  0  0
 27 28  1  0  0  0  0
 27 29  1  0  0  0  0
 27 30  1  0  0  0  0
 10 31  1  0  0  0  0
 31  7  1  0  0  0  0
 31 32  1  0  0  0  0
 32 54  1  0  0  0  0
 32 55  1  0  0  0  0
 32 56  1  0  0  0  0
M  END
>  <LOGBIO>
5.6000

>  <PRED_LOGBIO>
5.8300

>  <XV_RES>
-0.3320

>  <WHL_TMPL>
1

>  <ANCH>
11-22;25-35

$$$$
ROW26
  -MTS-   01071502233D 0   0.00000     0.00000     0

 50 53  0  0  0  0  0  0  0  0999 V2000
    0.8990    6.8080   -8.7870 C   0  0  0  0  0  0  0  0  0  0  0  0
    1.7430    5.5570   -8.8400 C   0  0  0  0  0  0  0  0  0  0  0  0
    2.6910    5.4220   -8.0690 O   0  0  0  0  0  0  0  0  0  0  0  0
    1.4610    4.6020   -9.7210 N   0  0  0  0  0  0  0  0  0  0  0  0
    2.2820    3.3840   -9.7730 C   0  0  0  0  0  0  0  0  0  0  0  0
    1.7010    2.3170   -8.8270 C   0  0  0  0  0  0  0  0  0  0  0  0
    2.6370    1.1000   -8.7110 C   0  0  0  0  0  0  0  0  0  0  0  0
    3.9920    1.5010   -8.3040 N   0  0  0  0  0  0  0  0  0  0  0  0
    4.8470    0.3090   -8.2070 C   0  0  0  0  0  0  0  0  0  0  0  0
    5.8800    0.5170   -7.1260 C   0  0  0  0  0  0  0  0  0  0  0  0
    7.1170    1.0910   -7.4410 C   0  0  0  0  0  0  0  0  0  0  0  0
    8.0750    1.2840   -6.4390 C   0  0  0  0  0  0  0  0  0  0  0  0
    7.7960    0.9030   -5.1210 C   0  0  0  0  0  0  0  0  0  0  0  0
    8.7340    1.0920   -4.1400 O   0  0  0  0  0  0  0  0  0  0  0  0
    8.7200    2.2800   -3.4580 C   0  0  0  0  0  0  0  0  0  0  0  0
    7.8850    3.2870   -3.6320 N   0  0  0  0  0  0  0  0  0  0  0  0
    8.0530    4.4140   -2.8190 C   0  0  0  0  0  0  0  0  0  0  0  0
    7.2370    5.5480   -2.9020 C   0  0  0  0  0  0  0  0  0  0  0  0
    7.4660    6.6390   -2.0550 C   0  0  0  0  0  0  0  0  0  0  0  0
    8.5110    6.5950   -1.1240 C   0  0  0  0  0  0  0  0  0  0  0  0
    9.3270    5.4610   -1.0410 C   0  0  0  0  0  0  0  0  0  0  0  0
    9.0980    4.3700   -1.8890 C   0  0  0  0  0  0  0  0  0  0  0  0
    9.8190    2.7770   -2.1620 S   0  0  0  0  0  0  0  0  0  0  0  0
    6.5590    0.3290   -4.8060 C   0  0  0  0  0  0  0  0  0  0  0  0
    5.6010    0.1360   -5.8080 C   0  0  0  0  0  0  0  0  0  0  0  0
    4.5820    2.4370   -9.2720 C   0  0  0  0  0  0  0  0  0  0  0  0
    3.7410    3.7190   -9.4130 C   0  0  0  0  0  0  0  0  0  0  0  0
    0.9430    7.3160   -9.7480 H   0  0  0  0  0  0  0  0  0  0  0  0
    1.2790    7.4690   -8.0100 H   0  0  0  0  0  0  0  0  0  0  0  0
   -0.1310    6.5420   -8.5640 H   0  0  0  0  0  0  0  0  0  0  0  0
    0.6820    4.7130  -10.3550 H   0  0  0  0  0  0  0  0  0  0  0  0
    2.2240    3.0370  -10.8030 H   0  0  0  0  0  0  0  0  0  0  0  0
    1.5490    2.7520   -7.8410 H   0  0  0  0  0  0  0  0  0  0  0  0
    0.7300    1.9940   -9.1970 H   0  0  0  0  0  0  0  0  0  0  0  0
    2.6850    0.5870   -9.6690 H   0  0  0  0  0  0  0  0  0  0  0  0
    2.2340    0.4000   -7.9830 H   0  0  0  0  0  0  0  0  0  0  0  0
    4.2360   -0.5570   -7.9630 H   0  0  0  0  0  0  0  0  0  0  0  0
    5.3470    0.1430   -9.1600 H   0  0  0  0  0  0  0  0  0  0  0  0
    7.3330    1.3850   -8.4580 H   0  0  0  0  0  0  0  0  0  0  0  0
    9.0300    1.7270   -6.6820 H   0  0  0  0  0  0  0  0  0  0  0  0
    6.4310    5.5820   -3.6200 H   0  0  0  0  0  0  0  0  0  0  0  0
    6.8360    7.5140   -2.1190 H   0  0  0  0  0  0  0  0  0  0  0  0
    8.6880    7.4360   -0.4710 H   0  0  0  0  0  0  0  0  0  0  0  0
   10.1340    5.4270   -0.3240 H   0  0  0  0  0  0  0  0  0  0  0  0
    6.3430    0.0350   -3.7890 H   0  0  0  0  0  0  0  0  0  0  0  0
    4.6460   -0.3070   -5.5650 H   0  0  0  0  0  0  0  0  0  0  0  0
    4.6660    1.9510  -10.2410 H   0  0  0  0  0  0  0  0  0  0  0  0
    5.5900    2.6990   -8.9540 H   0  0  0  0  0  0  0  0  0  0  0  0
    3.7650    4.2730   -8.4770 H   0  0  0  0  0  0  0  0  0  0  0  0
    4.1700    4.3500  -10.1880 H   0  0  0  0  0  0  0  0  0  0  0  0
  1 28  1  0  0  0  0
  1 29  1  0  0  0  0
  1 30  1  0  0  0  0
  1  2  1  0  0  0  0
  2  3  2  0  0  0  0
  2  4  1  0  0  0  0
  4 31  1  0  0  0  0
  4  5  1  0  0  0  0
  5 32  1  0  0  0  0
  5  6  1  0  0  0  0
  6 33  1  0  0  0  0
  6 34  1  0  0  0  0
  6  7  1  0  0  0  0
  7 35  1  0  0  0  0
  7 36  1  0  0  0  0
  7  8  1  0  0  0  0
  8  9  1  0  0  0  0
  9 37  1  0  0  0  0
  9 38  1  0  0  0  0
  9 10  1  0  0  0  0
 10 11  2  0  0  0  0
 11 39  1  0  0  0  0
 11 12  1  0  0  0  0
 12 40  1  0  0  0  0
 12 13  2  0  0  0  0
 13 14  1  0  0  0  0
 14 15  1  0  0  0  0
 15 16  2  0  0  0  0
 16 17  1  0  0  0  0
 17 18  2  0  0  0  0
 18 41  1  0  0  0  0
 18 19  1  0  0  0  0
 19 42  1  0  0  0  0
 19 20  2  0  0  0  0
 20 43  1  0  0  0  0
 20 21  1  0  0  0  0
 21 44  1  0  0  0  0
 21 22  2  0  0  0  0
 22 17  1  0  0  0  0
 22 23  1  0  0  0  0
 23 15  1  0  0  0  0
 13 24  1  0  0  0  0
 24 45  1  0  0  0  0
 24 25  2  0  0  0  0
 25 10  1  0  0  0  0
 25 46  1  0  0  0  0
  8 26  1  0  0  0  0
 26 47  1  0  0  0  0
 26 48  1  0  0  0  0
 26 27  1  0  0  0  0
 27  5  1  0  0  0  0
 27 49  1  0  0  0  0
 27 50  1  0  0  0  0
M  END
>  <LOGBIO>
4.7000

>  <PRED_LOGBIO>
4.5300

>  <XV_RES>
0.0550

>  <WHL_TMPL>
3

>  <ANCH>
23-25;31-30

$$$$
ROW27
  -MTS-   01071502233D 0   0.00000     0.00000     0

 42 45  0  0  0  0  0  0  0  0999 V2000
   -4.2460    5.3770   -4.2300 C   0  0  0  0  0  0  0  0  0  0  0  0
   -3.9280    5.4330   -2.7960 N   0  0  0  0  0  0  0  0  0  0  0  0
   -2.4740    5.5840   -2.7420 C   0  0  0  0  0  0  0  0  0  0  0  0
   -1.8160    4.3680   -3.4360 C   0  0  0  0  0  0  0  0  0  0  0  0
   -2.3840    3.0710   -2.8940 N   0  0  0  0  0  0  0  0  0  0  0  0
   -3.8990    2.9870   -2.9190 C   0  0  0  0  0  0  0  0  0  0  0  0
   -4.5320    4.2220   -2.2320 C   0  0  0  0  0  0  0  0  0  0  0  0
   -1.5850    2.0600   -2.4280 C   0  0  0  0  0  0  0  0  0  0  0  0
   -0.2810    2.2620   -2.4160 N   0  0  0  0  0  0  0  0  0  0  0  0
    0.6710    1.3410   -1.9630 C   0  0  0  0  0  0  0  0  0  0  0  0
    1.7470    1.7670   -1.1750 C   0  0  0  0  0  0  0  0  0  0  0  0
    2.6950    0.8410   -0.7250 C   0  0  0  0  0  0  0  0  0  0  0  0
    2.5680   -0.5110   -1.0630 C   0  0  0  0  0  0  0  0  0  0  0  0
    1.4920   -0.9380   -1.8500 C   0  0  0  0  0  0  0  0  0  0  0  0
    0.5440   -0.0120   -2.3010 C   0  0  0  0  0  0  0  0  0  0  0  0
   -0.5550   -0.4080   -3.0990 N   0  0  0  0  0  0  0  0  0  0  0  0
   -1.6900   -0.3520   -2.3340 C   0  0  0  0  0  0  0  0  0  0  0  0
   -2.7300   -1.5940   -1.6210 S   0  0  0  0  0  0  0  0  0  0  0  0
   -3.8890   -0.5010   -0.8500 C   0  0  0  0  0  0  0  0  0  0  0  0
   -5.0980   -0.8830   -0.0300 C   0  0  0  0  0  0  0  0  0  0  0  0
   -3.4670    0.7360   -1.1460 C   0  0  0  0  0  0  0  0  0  0  0  0
   -2.2420    0.8150   -1.9730 C   0  0  0  0  0  0  0  0  0  0  0  0
   -3.8690    4.4460   -4.6490 H   0  0  0  0  0  0  0  0  0  0  0  0
   -5.3240    5.4250   -4.3650 H   0  0  0  0  0  0  0  0  0  0  0  0
   -3.7790    6.2180   -4.7380 H   0  0  0  0  0  0  0  0  0  0  0  0
   -2.1910    5.5400   -1.6930 H   0  0  0  0  0  0  0  0  0  0  0  0
   -2.1850    6.4820   -3.2840 H   0  0  0  0  0  0  0  0  0  0  0  0
   -0.7640    4.3850   -3.1580 H   0  0  0  0  0  0  0  0  0  0  0  0
   -2.0360    4.4240   -4.5000 H   0  0  0  0  0  0  0  0  0  0  0  0
   -4.1700    2.1250   -2.3140 H   0  0  0  0  0  0  0  0  0  0  0  0
   -4.2270    2.9710   -3.9560 H   0  0  0  0  0  0  0  0  0  0  0  0
   -5.5840    4.2340   -2.5080 H   0  0  0  0  0  0  0  0  0  0  0  0
   -4.3100    4.1710   -1.1680 H   0  0  0  0  0  0  0  0  0  0  0  0
    1.8450    2.8110   -0.9140 H   0  0  0  0  0  0  0  0  0  0  0  0
    3.5250    1.1700   -0.1170 H   0  0  0  0  0  0  0  0  0  0  0  0
    3.3000   -1.2260   -0.7150 H   0  0  0  0  0  0  0  0  0  0  0  0
    1.3940   -1.9810   -2.1110 H   0  0  0  0  0  0  0  0  0  0  0  0
   -0.4130   -1.3540   -3.4210 H   0  0  0  0  0  0  0  0  0  0  0  0
   -4.9120   -1.8300    0.4720 H   0  0  0  0  0  0  0  0  0  0  0  0
   -5.9620   -0.9820   -0.6840 H   0  0  0  0  0  0  0  0  0  0  0  0
   -5.2920   -0.1110    0.7110 H   0  0  0  0  0  0  0  0  0  0  0  0
   -3.9880    1.6180   -0.8040 H   0  0  0  0  0  0  0  0  0  0  0  0
  1 23  1  0  0  0  0
  1 24  1  0  0  0  0
  1 25  1  0  0  0  0
  1  2  1  0  0  0  0
  2  3  1  0  0  0  0
  3 26  1  0  0  0  0
  3 27  1  0  0  0  0
  3  4  1  0  0  0  0
  4 28  1  0  0  0  0
  4 29  1  0  0  0  0
  4  5  1  0  0  0  0
  5  6  1  0  0  0  0
  6 30  1  0  0  0  0
  6 31  1  0  0  0  0
  6  7  1  0  0  0  0
  7  2  1  0  0  0  0
  7 32  1  0  0  0  0
  7 33  1  0  0  0  0
  5  8  1  0  0  0  0
  8  9  2  0  0  0  0
  9 10  1  0  0  0  0
 10 11  2  0  0  0  0
 11 34  1  0  0  0  0
 11 12  1  0  0  0  0
 12 35  1  0  0  0  0
 12 13  2  0  0  0  0
 13 36  1  0  0  0  0
 13 14  1  0  0  0  0
 14 37  1  0  0  0  0
 14 15  2  0  0  0  0
 15 10  1  0  0  0  0
 15 16  1  0  0  0  0
 16 38  1  0  0  0  0
 16 17  1  0  0  0  0
 17 18  1  0  0  0  0
 18 19  1  0  0  0  0
 19 20  1  0  0  0  0
 20 39  1  0  0  0  0
 20 40  1  0  0  0  0
 20 41  1  0  0  0  0
 19 21  2  0  0  0  0
 21 42  1  0  0  0  0
 21 22  1  0  0  0  0
 22  8  1  0  0  0  0
 22 17  2  0  0  0  0
M  END
>  <LOGBIO>
6.7400

>  <PRED_LOGBIO>
5.9600

>  <XV_RES>
0.9690

>  <WHL_TMPL>
1

>  <ANCH>
11-22;5-16

$$$$
ROW28
  -MTS-   01071502233D 0   0.00000     0.00000     0

 66 70  0  0  1  0  0  0  0  0999 V2000
   -6.0210    6.2110   -3.3320 C   0  0  0  0  0  0  0  0  0  0  0  0
   -4.6920    6.4200   -3.3360 C   0  0  0  0  0  0  0  0  0  0  0  0
   -4.2200    7.4450   -3.8060 O   0  0  0  0  0  0  0  0  0  0  0  0
   -3.9280    5.4330   -2.7960 N   0  0  0  0  0  0  0  0  0  0  0  0
   -2.4740    5.5840   -2.7420 C   0  0  0  0  0  0  0  0  0  0  0  0
   -1.8160    4.3680   -3.4360 C   0  0  0  0  0  0  0  0  0  0  0  0
   -2.3840    3.0710   -2.8940 N   0  0  0  0  0  0  0  0  0  0  0  0
   -2.0070    3.0350   -1.4740 C   0  0  0  0  0  0  0  0  0  0  0  0
   -0.4950    2.8590   -1.3520 C   0  0  0  0  0  0  0  0  0  0  0  0
   -0.1030    2.8220    0.1250 C   0  0  0  0  0  0  0  0  0  0  0  0
    1.4100    2.6460    0.2460 C   0  0  1  0  0  0  0  0  0  0  0  0
    1.8110    1.1600    0.3000 C   0  0  2  0  0  0  0  0  0  0  0  0
    1.1860   -0.1050    0.9180 C   0  0  0  0  0  0  0  0  0  0  0  0
    2.1330   -1.1760    0.9120 O   0  0  0  0  0  0  0  0  0  0  0  0
    2.7830   -1.3660   -0.2790 C   0  0  0  0  0  0  0  0  0  0  0  0
    3.3910   -2.6090   -0.4890 C   0  0  0  0  0  0  0  0  0  0  0  0
    4.0700   -2.8630   -1.6870 C   0  0  0  0  0  0  0  0  0  0  0  0
    4.1410   -1.8730   -2.6750 C   0  0  0  0  0  0  0  0  0  0  0  0
    4.7960   -2.1170   -3.8290 F   0  0  0  0  0  0  0  0  0  0  0  0
    3.5330   -0.6300   -2.4640 C   0  0  0  0  0  0  0  0  0  0  0  0
    2.8540   -0.3760   -1.2670 C   0  0  0  0  0  0  0  0  0  0  0  0
    2.2470    0.8880   -1.0770 N   0  0  0  0  0  0  0  0  0  0  0  0
    2.5890    2.1610   -1.6810 N   0  0  0  0  0  0  0  0  0  0  0  0
    2.1360    3.1750   -0.9670 C   0  0  0  0  0  0  0  0  0  0  0  0
    2.3120    4.6060   -1.3040 C   0  0  0  0  0  0  0  0  0  0  0  0
    1.4750    5.1820   -1.9960 O   0  0  0  0  0  0  0  0  0  0  0  0
    3.5200    5.3570   -0.7970 C   0  0  0  0  0  0  0  0  0  0  0  0
    1.8080    3.3810    1.5040 C   0  0  0  0  0  0  0  0  0  0  0  0
    2.1630    4.7340    1.4410 C   0  0  0  0  0  0  0  0  0  0  0  0
    2.5320    5.4150    2.6070 C   0  0  0  0  0  0  0  0  0  0  0  0
    2.5470    4.7440    3.8350 C   0  0  0  0  0  0  0  0  0  0  0  0
    2.1930    3.3910    3.8980 C   0  0  0  0  0  0  0  0  0  0  0  0
    1.8230    2.7090    2.7320 C   0  0  0  0  0  0  0  0  0  0  0  0
   -3.8990    2.9870   -2.9190 C   0  0  0  0  0  0  0  0  0  0  0  0
   -4.5320    4.2220   -2.2320 C   0  0  0  0  0  0  0  0  0  0  0  0
   -6.5460    7.1630   -3.3500 H   0  0  0  0  0  0  0  0  0  0  0  0
   -6.2600    5.7050   -4.2650 H   0  0  0  0  0  0  0  0  0  0  0  0
   -6.2670    5.6140   -2.4560 H   0  0  0  0  0  0  0  0  0  0  0  0
   -2.1910    5.5400   -1.6930 H   0  0  0  0  0  0  0  0  0  0  0  0
   -2.1850    6.4820   -3.2840 H   0  0  0  0  0  0  0  0  0  0  0  0
   -0.7640    4.3850   -3.1590 H   0  0  0  0  0  0  0  0  0  0  0  0
   -2.0360    4.4250   -4.5000 H   0  0  0  0  0  0  0  0  0  0  0  0
   -2.3040    3.9670   -0.9960 H   0  0  0  0  0  0  0  0  0  0  0  0
   -2.5100    2.2020   -0.9860 H   0  0  0  0  0  0  0  0  0  0  0  0
   -0.1980    1.9270   -1.8290 H   0  0  0  0  0  0  0  0  0  0  0  0
    0.0080    3.6920   -1.8390 H   0  0  0  0  0  0  0  0  0  0  0  0
   -0.3990    3.7540    0.6020 H   0  0  0  0  0  0  0  0  0  0  0  0
   -0.6050    1.9890    0.6120 H   0  0  0  0  0  0  0  0  0  0  0  0
    2.7590    1.2120    0.8310 H   0  0  0  0  0  0  0  0  0  0  0  0
    0.3080   -0.3930    0.3430 H   0  0  0  0  0  0  0  0  0  0  0  0
    0.8810    0.1040    1.9410 H   0  0  0  0  0  0  0  0  0  0  0  0
    3.3360   -3.3730    0.2720 H   0  0  0  0  0  0  0  0  0  0  0  0
    4.5390   -3.8220   -1.8490 H   0  0  0  0  0  0  0  0  0  0  0  0
    3.5880    0.1340   -3.2260 H   0  0  0  0  0  0  0  0  0  0  0  0
    3.5280    5.3400    0.2910 H   0  0  0  0  0  0  0  0  0  0  0  0
    3.4780    6.3870   -1.1430 H   0  0  0  0  0  0  0  0  0  0  0  0
    4.4250    4.8850   -1.1730 H   0  0  0  0  0  0  0  0  0  0  0  0
    2.1510    5.2520    0.4940 H   0  0  0  0  0  0  0  0  0  0  0  0
    2.8050    6.4590    2.5590 H   0  0  0  0  0  0  0  0  0  0  0  0
    2.8320    5.2690    4.7350 H   0  0  0  0  0  0  0  0  0  0  0  0
    2.2040    2.8730    4.8450 H   0  0  0  0  0  0  0  0  0  0  0  0
    1.5500    1.6660    2.7800 H   0  0  0  0  0  0  0  0  0  0  0  0
   -4.1700    2.1240   -2.3140 H   0  0  0  0  0  0  0  0  0  0  0  0
   -4.2270    2.9710   -3.9560 H   0  0  0  0  0  0  0  0  0  0  0  0
   -4.2450    4.1830   -1.1830 H   0  0  0  0  0  0  0  0  0  0  0  0
   -5.5990    4.2200   -2.4430 H   0  0  0  0  0  0  0  0  0  0  0  0
  1 36  1  0  0  0  0
  1 37  1  0  0  0  0
  1 38  1  0  0  0  0
  1  2  1  0  0  0  0
  2  3  2  0  0  0  0
  2  4  1  0  0  0  0
  4  5  1  0  0  0  0
  5 39  1  0  0  0  0
  5 40  1  0  0  0  0
  5  6  1  0  0  0  0
  6 41  1  0  0  0  0
  6 42  1  0  0  0  0
  6  7  1  0  0  0  0
  7  8  1  0  0  0  0
  8 43  1  0  0  0  0
  8 44  1  0  0  0  0
  8  9  1  0  0  0  0
  9 45  1  0  0  0  0
  9 46  1  0  0  0  0
  9 10  1  0  0  0  0
 10 47  1  0  0  0  0
 10 48  1  0  0  0  0
 10 11  1  0  0  0  0
 11 12  1  0  0  0  0
 12 49  1  0  0  0  0
 12 13  1  0  0  0  0
 13 50  1  0  0  0  0
 13 51  1  0  0  0  0
 13 14  1  0  0  0  0
 14 15  1  0  0  0  0
 15 16  1  0  0  0  0
 16 52  1  0  0  0  0
 16 17  2  0  0  0  0
 17 53  1  0  0  0  0
 17 18  1  0  0  0  0
 18 19  1  0  0  0  0
 18 20  2  0  0  0  0
 20 54  1  0  0  0  0
 20 21  1  0  0  0  0
 21 15  2  0  0  0  0
 21 22  1  0  0  0  0
 22 12  1  0  0  0  0
 22 23  1  0  0  0  0
 23 24  2  0  0  0  0
 24 11  1  0  0  0  0
 24 25  1  0  0  0  0
 25 26  2  0  0  0  0
 25 27  1  0  0  0  0
 27 55  1  0  0  0  0
 27 56  1  0  0  0  0
 27 57  1  0  0  0  0
 11 28  1  0  0  0  0
 28 29  2  0  0  0  0
 29 58  1  0  0  0  0
 29 30  1  0  0  0  0
 30 59  1  0  0  0  0
 30 31  2  0  0  0  0
 31 60  1  0  0  0  0
 31 32  1  0  0  0  0
 32 61  1  0  0  0  0
 32 33  2  0  0  0  0
 33 28  1  0  0  0  0
 33 62  1  0  0  0  0
  7 34  1  0  0  0  0
 34 63  1  0  0  0  0
 34 64  1  0  0  0  0
 34 35  1  0  0  0  0
 35  4  1  0  0  0  0
 35 65  1  0  0  0  0
 35 66  1  0  0  0  0
M  END
>  <LOGBIO>
5.0000

>  <PRED_LOGBIO>
4.9800

>  <XV_RES>
-0.0970

>  <WHL_TMPL>
1

>  <ANCH>
9-11;5-7

$$$$
ROW29
  -MTS-   01071502233D 0   0.00000     0.00000     0

 50 54  0  0  0  0  0  0  0  0999 V2000
    1.2230    1.0170    7.8550 F   0  0  0  0  0  0  0  0  0  0  0  0
    1.2600    0.3930    6.6590 C   0  0  0  0  0  0  0  0  0  0  0  0
    0.5150   -0.7750    6.4620 C   0  0  0  0  0  0  0  0  0  0  0  0
    0.5680   -1.4060    5.2140 C   0  0  0  0  0  0  0  0  0  0  0  0
    1.3620   -0.8550    4.2000 C   0  0  0  0  0  0  0  0  0  0  0  0
    2.0820    0.3160    4.4650 C   0  0  0  0  0  0  0  0  0  0  0  0
    2.0110    0.8980    5.6700 N   0  0  0  0  0  0  0  0  0  0  0  0
    2.8890    0.8880    3.4540 N   0  0  0  0  0  0  0  0  0  0  0  0
    4.0220    0.2260    2.7920 C   0  0  0  0  0  0  0  0  0  0  0  0
    4.5260    1.2880    1.7970 C   0  0  2  0  0  0  0  0  0  0  0  0
    5.9730    1.6980    2.1260 C   0  0  0  0  0  0  0  0  0  0  0  0
    6.5080    2.7330    1.1180 C   0  0  0  0  0  0  0  0  0  0  0  0
    6.3810    2.2260   -0.3310 C   0  0  1  0  0  0  0  0  0  0  0  0
    4.9330    1.8160   -0.6590 C   0  0  0  0  0  0  0  0  0  0  0  0
    4.3990    0.7810    0.3490 C   0  0  0  0  0  0  0  0  0  0  0  0
    6.8450    3.2940   -1.2920 C   0  0  0  0  0  0  0  0  0  0  0  0
    6.2190    4.4340   -1.5160 N   0  0  0  0  0  0  0  0  0  0  0  0
    6.9330    5.1760   -2.4650 C   0  0  0  0  0  0  0  0  0  0  0  0
    6.7240    6.4290   -3.0540 C   0  0  0  0  0  0  0  0  0  0  0  0
    7.6350    6.9200   -3.9970 C   0  0  0  0  0  0  0  0  0  0  0  0
    7.4310    8.1460   -4.5730 O   0  0  0  0  0  0  0  0  0  0  0  0
    7.9950    9.2920   -3.9300 C   0  0  0  0  0  0  0  0  0  0  0  0
    9.3160    9.1580   -3.8630 F   0  0  0  0  0  0  0  0  0  0  0  0
    7.6950   10.3840   -4.6280 F   0  0  0  0  0  0  0  0  0  0  0  0
    7.4970    9.4000   -2.7010 F   0  0  0  0  0  0  0  0  0  0  0  0
    8.7550    6.1580   -4.3510 C   0  0  0  0  0  0  0  0  0  0  0  0
    8.9640    4.9050   -3.7620 C   0  0  0  0  0  0  0  0  0  0  0  0
    8.0530    4.4140   -2.8190 C   0  0  0  0  0  0  0  0  0  0  0  0
    7.9760    3.2220   -2.0610 N   0  0  0  0  0  0  0  0  0  0  0  0
    3.6520    2.4020    1.9970 O   0  0  0  0  0  0  0  0  0  0  0  0
    2.7430    2.1110    2.9520 C   0  0  0  0  0  0  0  0  0  0  0  0
    1.8780    2.8900    3.3170 O   0  0  0  0  0  0  0  0  0  0  0  0
   -0.0900   -1.1820    7.2590 H   0  0  0  0  0  0  0  0  0  0  0  0
    0.0030   -2.3090    5.0340 H   0  0  0  0  0  0  0  0  0  0  0  0
    1.4170   -1.3260    3.2300 H   0  0  0  0  0  0  0  0  0  0  0  0
    4.7950   -0.0460    3.5070 H   0  0  0  0  0  0  0  0  0  0  0  0
    3.7060   -0.6800    2.2780 H   0  0  0  0  0  0  0  0  0  0  0  0
    6.6110    0.8160    2.1120 H   0  0  0  0  0  0  0  0  0  0  0  0
    6.0120    2.1160    3.1290 H   0  0  0  0  0  0  0  0  0  0  0  0
    5.9540    3.6630    1.2270 H   0  0  0  0  0  0  0  0  0  0  0  0
    7.5520    2.9450    1.3380 H   0  0  0  0  0  0  0  0  0  0  0  0
    7.0500    1.3830   -0.4890 H   0  0  0  0  0  0  0  0  0  0  0  0
    4.2960    2.6980   -0.6460 H   0  0  0  0  0  0  0  0  0  0  0  0
    4.8950    1.3980   -1.6630 H   0  0  0  0  0  0  0  0  0  0  0  0
    4.9530   -0.1490    0.2400 H   0  0  0  0  0  0  0  0  0  0  0  0
    3.3540    0.5690    0.1290 H   0  0  0  0  0  0  0  0  0  0  0  0
    5.8600    7.0160   -2.7810 H   0  0  0  0  0  0  0  0  0  0  0  0
    9.4580    6.5360   -5.0780 H   0  0  0  0  0  0  0  0  0  0  0  0
    9.8280    4.3170   -4.0350 H   0  0  0  0  0  0  0  0  0  0  0  0
    8.6360    2.4570   -2.0830 H   0  0  0  0  0  0  0  0  0  0  0  0
  1  2  1  0  0  0  0
  2  3  2  0  0  0  0
  3 33  1  0  0  0  0
  3  4  1  0  0  0  0
  4 34  1  0  0  0  0
  4  5  2  0  0  0  0
  5 35  1  0  0  0  0
  5  6  1  0  0  0  0
  6  7  2  0  0  0  0
  7  2  1  0  0  0  0
  6  8  1  0  0  0  0
  8  9  1  0  0  0  0
  9 36  1  0  0  0  0
  9 37  1  0  0  0  0
  9 10  1  0  0  0  0
 10 11  1  0  0  0  0
 11 38  1  0  0  0  0
 11 39  1  0  0  0  0
 11 12  1  0  0  0  0
 12 40  1  0  0  0  0
 12 41  1  0  0  0  0
 12 13  1  0  0  0  0
 13 42  1  0  0  0  0
 13 14  1  0  0  0  0
 14 43  1  0  0  0  0
 14 44  1  0  0  0  0
 14 15  1  0  0  0  0
 15 10  1  0  0  0  0
 15 45  1  0  0  0  0
 15 46  1  0  0  0  0
 13 16  1  0  0  0  0
 16 17  2  0  0  0  0
 17 18  1  0  0  0  0
 18 19  1  0  0  0  0
 19 47  1  0  0  0  0
 19 20  2  0  0  0  0
 20 21  1  0  0  0  0
 21 22  1  0  0  0  0
 22 23  1  0  0  0  0
 22 24  1  0  0  0  0
 22 25  1  0  0  0  0
 20 26  1  0  0  0  0
 26 48  1  0  0  0  0
 26 27  2  0  0  0  0
 27 49  1  0  0  0  0
 27 28  1  0  0  0  0
 28 18  2  0  0  0  0
 28 29  1  0  0  0  0
 29 16  1  0  0  0  0
 29 50  1  0  0  0  0
 10 30  1  0  0  0  0
 30 31  1  0  0  0  0
 31  8  1  0  0  0  0
 31 32  2  0  0  0  0
M  END
>  <LOGBIO>
5.4000

>  <PRED_LOGBIO>
5.3500

>  <XV_RES>
-0.1750

>  <WHL_TMPL>
3

>  <ANCH>
25-26;45-46

$$$$
ROW30
  -MTS-   01071502233D 0   0.00000     0.00000     0

 62 67  0  0  0  0  0  0  0  0999 V2000
   -1.6020    2.4250   -9.9750 C   0  0  0  0  0  0  0  0  0  0  0  0
   -0.9860    2.5690   -8.6490 N   0  0  0  0  0  0  0  0  0  0  0  0
    0.0560    1.5450   -8.4800 C   0  0  0  0  0  0  0  0  0  0  0  0
    0.6710    1.6470   -7.0720 C   0  0  0  0  0  0  0  0  0  0  0  0
    0.9560    3.0290   -6.6600 N   0  0  0  0  0  0  0  0  0  0  0  0
    1.8170    3.2530   -5.4890 C   0  0  0  0  0  0  0  0  0  0  0  0
    0.9650    3.3150   -4.2440 C   0  0  0  0  0  0  0  0  0  0  0  0
    0.4500    4.5410   -3.8080 C   0  0  0  0  0  0  0  0  0  0  0  0
   -0.3390    4.5980   -2.6530 C   0  0  0  0  0  0  0  0  0  0  0  0
   -0.6130    3.4290   -1.9340 C   0  0  0  0  0  0  0  0  0  0  0  0
   -0.0980    2.2020   -2.3700 C   0  0  0  0  0  0  0  0  0  0  0  0
   -0.5680    1.1510   -1.3930 C   0  0  0  0  0  0  0  0  0  0  0  0
   -1.3910    1.9010   -0.3740 C   0  0  0  0  0  0  0  0  0  0  0  0
   -2.1960    1.7540    0.8590 C   0  0  0  0  0  0  0  0  0  0  0  0
   -2.6370    2.9530    1.1930 N   0  0  0  0  0  0  0  0  0  0  0  0
   -2.1450    3.9000    0.2110 N   0  0  0  0  0  0  0  0  0  0  0  0
   -1.4020    3.2000   -0.7030 C   0  0  0  0  0  0  0  0  0  0  0  0
   -2.4590    0.4920    1.5860 C   0  0  0  0  0  0  0  0  0  0  0  0
   -2.0890    0.3130    2.8610 C   0  0  0  0  0  0  0  0  0  0  0  0
   -2.6070   -1.3230    3.2960 S   0  0  0  0  0  0  0  0  0  0  0  0
   -3.3190   -1.7320    1.7280 C   0  0  0  0  0  0  0  0  0  0  0  0
   -3.1480   -0.6540    0.9510 C   0  0  0  0  0  0  0  0  0  0  0  0
   -3.9580   -2.9810    1.3590 C   0  0  0  0  0  0  0  0  0  0  0  0
   -4.4860   -4.0140    1.0540 C   0  0  0  0  0  0  0  0  0  0  0  0
   -5.1290   -5.2710    0.6820 C   0  0  0  0  0  0  0  0  0  0  0  0
   -5.1070   -6.1650    1.7970 O   0  0  0  0  0  0  0  0  0  0  0  0
   -5.6690   -7.4050    1.6380 C   0  0  0  0  0  0  0  0  0  0  0  0
   -4.8880   -8.4750    1.1860 C   0  0  0  0  0  0  0  0  0  0  0  0
   -5.4620   -9.7410    1.0240 C   0  0  0  0  0  0  0  0  0  0  0  0
   -6.8180   -9.9380    1.3140 C   0  0  0  0  0  0  0  0  0  0  0  0
   -7.5990   -8.8680    1.7670 C   0  0  0  0  0  0  0  0  0  0  0  0
   -7.0250   -7.6010    1.9290 C   0  0  0  0  0  0  0  0  0  0  0  0
    0.6910    2.1450   -3.5250 C   0  0  0  0  0  0  0  0  0  0  0  0
    0.4670    4.0840   -7.3050 C   0  0  0  0  0  0  0  0  0  0  0  0
    0.7440    5.2150   -6.9080 O   0  0  0  0  0  0  0  0  0  0  0  0
   -0.4220    3.9200   -8.5140 C   0  0  0  0  0  0  0  0  0  0  0  0
   -1.9420    3.3980  -10.3250 H   0  0  0  0  0  0  0  0  0  0  0  0
   -2.4500    1.7470   -9.9100 H   0  0  0  0  0  0  0  0  0  0  0  0
   -0.8700    2.0250  -10.6740 H   0  0  0  0  0  0  0  0  0  0  0  0
    0.8330    1.6910   -9.2270 H   0  0  0  0  0  0  0  0  0  0  0  0
   -0.3820    0.5580   -8.6140 H   0  0  0  0  0  0  0  0  0  0  0  0
   -0.0020    1.1880   -6.3510 H   0  0  0  0  0  0  0  0  0  0  0  0
    1.5900    1.0650   -7.0380 H   0  0  0  0  0  0  0  0  0  0  0  0
    2.3540    4.1920   -5.6090 H   0  0  0  0  0  0  0  0  0  0  0  0
    2.5300    2.4360   -5.4010 H   0  0  0  0  0  0  0  0  0  0  0  0
    0.6620    5.4440   -4.3620 H   0  0  0  0  0  0  0  0  0  0  0  0
   -0.7360    5.5450   -2.3160 H   0  0  0  0  0  0  0  0  0  0  0  0
    0.3090    0.7560   -0.8850 H   0  0  0  0  0  0  0  0  0  0  0  0
   -1.2040    0.4380   -1.9130 H   0  0  0  0  0  0  0  0  0  0  0  0
   -2.3180    4.8950    0.2030 H   0  0  0  0  0  0  0  0  0  0  0  0
   -1.5780    1.0220    3.4960 H   0  0  0  0  0  0  0  0  0  0  0  0
   -3.4910   -0.6220   -0.0720 H   0  0  0  0  0  0  0  0  0  0  0  0
   -6.1600   -5.0790    0.3910 H   0  0  0  0  0  0  0  0  0  0  0  0
   -4.5950   -5.7190   -0.1530 H   0  0  0  0  0  0  0  0  0  0  0  0
   -3.8420   -8.3230    0.9620 H   0  0  0  0  0  0  0  0  0  0  0  0
   -4.8600  -10.5670    0.6750 H   0  0  0  0  0  0  0  0  0  0  0  0
   -7.2600  -10.9150    1.1890 H   0  0  0  0  0  0  0  0  0  0  0  0
   -8.6440   -9.0200    1.9910 H   0  0  0  0  0  0  0  0  0  0  0  0
   -7.6270   -6.7760    2.2780 H   0  0  0  0  0  0  0  0  0  0  0  0
    1.0880    1.1990   -3.8610 H   0  0  0  0  0  0  0  0  0  0  0  0
    0.1420    4.1650   -9.4110 H   0  0  0  0  0  0  0  0  0  0  0  0
   -1.2330    4.6440   -8.4650 H   0  0  0  0  0  0  0  0  0  0  0  0
  1 37  1  0  0  0  0
  1 38  1  0  0  0  0
  1 39  1  0  0  0  0
  1  2  1  0  0  0  0
  2  3  1  0  0  0  0
  3 40  1  0  0  0  0
  3 41  1  0  0  0  0
  3  4  1  0  0  0  0
  4 42  1  0  0  0  0
  4 43  1  0  0  0  0
  4  5  1  0  0  0  0
  5  6  1  0  0  0  0
  6 44  1  0  0  0  0
  6 45  1  0  0  0  0
  6  7  1  0  0  0  0
  7  8  2  0  0  0  0
  8 46  1  0  0  0  0
  8  9  1  0  0  0  0
  9 47  1  0  0  0  0
  9 10  2  0  0  0  0
 10 11  1  0  0  0  0
 11 12  1  0  0  0  0
 12 48  1  0  0  0  0
 12 49  1  0  0  0  0
 12 13  1  0  0  0  0
 13 14  1  0  0  0  0
 14 15  2  0  0  0  0
 15 16  1  0  0  0  0
 16 50  1  0  0  0  0
 16 17  1  0  0  0  0
 17 10  1  0  0  0  0
 17 13  2  0  0  0  0
 14 18  1  0  0  0  0
 18 19  2  0  0  0  0
 19 51  1  0  0  0  0
 19 20  1  0  0  0  0
 20 21  1  0  0  0  0
 21 22  2  0  0  0  0
 22 18  1  0  0  0  0
 22 52  1  0  0  0  0
 21 23  1  0  0  0  0
 23 24  3  0  0  0  0
 24 25  1  0  0  0  0
 25 53  1  0  0  0  0
 25 54  1  0  0  0  0
 25 26  1  0  0  0  0
 26 27  1  0  0  0  0
 27 28  2  0  0  0  0
 28 55  1  0  0  0  0
 28 29  1  0  0  0  0
 29 56  1  0  0  0  0
 29 30  2  0  0  0  0
 30 57  1  0  0  0  0
 30 31  1  0  0  0  0
 31 58  1  0  0  0  0
 31 32  2  0  0  0  0
 32 27  1  0  0  0  0
 32 59  1  0  0  0  0
 11 33  2  0  0  0  0
 33  7  1  0  0  0  0
 33 60  1  0  0  0  0
  5 34  1  0  0  0  0
 34 35  2  0  0  0  0
 34 36  1  0  0  0  0
 36  2  1  0  0  0  0
 36 61  1  0  0  0  0
 36 62  1  0  0  0  0
M  END
>  <LOGBIO>
4.2800

>  <PRED_LOGBIO>
4.7000

>  <XV_RES>
-0.9350

>  <WHL_TMPL>
1

>  <ANCH>
49-51;56-22

$$$$
ROW31
  -MTS-   01071502233D 0   0.00000     0.00000     0

 63 67  0  0  0  0  0  0  0  0999 V2000
  -10.8870    2.7050   -3.7050 F   0  0  0  0  0  0  0  0  0  0  0  0
   -9.7050    2.7190   -4.3580 C   0  0  0  0  0  0  0  0  0  0  0  0
   -8.5680    2.1640   -3.7590 C   0  0  0  0  0  0  0  0  0  0  0  0
   -7.3430    2.1790   -4.4360 C   0  0  0  0  0  0  0  0  0  0  0  0
   -7.2540    2.7480   -5.7120 C   0  0  0  0  0  0  0  0  0  0  0  0
   -8.3910    3.3030   -6.3110 C   0  0  0  0  0  0  0  0  0  0  0  0
   -9.6170    3.2890   -5.6340 C   0  0  0  0  0  0  0  0  0  0  0  0
   -5.9320    2.7630   -6.4420 C   0  0  0  0  0  0  0  0  0  0  0  0
   -5.1750    4.0450   -6.0970 C   0  0  0  0  0  0  0  0  0  0  0  0
   -4.9260    4.0990   -4.5900 C   0  0  0  0  0  0  0  0  0  0  0  0
   -4.1680    5.3810   -4.2450 C   0  0  0  0  0  0  0  0  0  0  0  0
   -3.9280    5.4330   -2.7960 N   0  0  0  0  0  0  0  0  0  0  0  0
   -2.4690    5.4310   -2.6160 C   0  0  0  0  0  0  0  0  0  0  0  0
   -1.8190    4.2130   -3.2990 C   0  0  0  0  0  0  0  0  0  0  0  0
   -2.4490    2.8950   -2.8120 C   0  0  0  0  0  0  0  0  0  0  0  0
   -3.9850    2.9430   -2.8960 C   0  0  0  0  0  0  0  0  0  0  0  0
   -4.5340    4.2190   -2.2300 C   0  0  0  0  0  0  0  0  0  0  0  0
   -2.1160    2.7790   -1.3850 N   0  0  0  0  0  0  0  0  0  0  0  0
   -2.9900    2.6880   -0.3870 C   0  0  0  0  0  0  0  0  0  0  0  0
   -4.2320    2.6880   -0.5280 O   0  0  0  0  0  0  0  0  0  0  0  0
   -2.3610    2.5950    0.7810 N   0  0  0  0  0  0  0  0  0  0  0  0
   -0.9660    2.6270    0.5450 C   0  0  0  0  0  0  0  0  0  0  0  0
    0.1600    2.5680    1.3740 C   0  0  0  0  0  0  0  0  0  0  0  0
    1.4430    2.6260    0.8170 C   0  0  0  0  0  0  0  0  0  0  0  0
    1.6000    2.7430   -0.5700 C   0  0  0  0  0  0  0  0  0  0  0  0
    0.4730    2.8030   -1.3990 C   0  0  0  0  0  0  0  0  0  0  0  0
   -0.8100    2.7450   -0.8410 C   0  0  0  0  0  0  0  0  0  0  0  0
   -6.1790    2.7100   -7.9300 C   0  0  0  0  0  0  0  0  0  0  0  0
   -7.3460    3.2660   -8.4670 C   0  0  0  0  0  0  0  0  0  0  0  0
   -7.5750    3.2160   -9.8470 C   0  0  0  0  0  0  0  0  0  0  0  0
   -6.6360    2.6100  -10.6910 C   0  0  0  0  0  0  0  0  0  0  0  0
   -6.8570    2.5630  -12.0220 F   0  0  0  0  0  0  0  0  0  0  0  0
   -5.4690    2.0540  -10.1540 C   0  0  0  0  0  0  0  0  0  0  0  0
   -5.2400    2.1040   -8.7740 C   0  0  0  0  0  0  0  0  0  0  0  0
   -8.6360    1.7250   -2.7750 H   0  0  0  0  0  0  0  0  0  0  0  0
   -6.4650    1.7500   -3.9740 H   0  0  0  0  0  0  0  0  0  0  0  0
   -8.3230    3.7420   -7.2950 H   0  0  0  0  0  0  0  0  0  0  0  0
  -10.4940    3.7170   -6.0960 H   0  0  0  0  0  0  0  0  0  0  0  0
   -5.3420    1.9010   -6.1410 H   0  0  0  0  0  0  0  0  0  0  0  0
   -5.7660    4.9080   -6.3980 H   0  0  0  0  0  0  0  0  0  0  0  0
   -4.2230    4.0560   -6.6230 H   0  0  0  0  0  0  0  0  0  0  0  0
   -4.3350    3.2370   -4.2890 H   0  0  0  0  0  0  0  0  0  0  0  0
   -5.8780    4.0880   -4.0640 H   0  0  0  0  0  0  0  0  0  0  0  0
   -4.7590    6.2430   -4.5460 H   0  0  0  0  0  0  0  0  0  0  0  0
   -3.2160    5.3920   -4.7710 H   0  0  0  0  0  0  0  0  0  0  0  0
   -2.2920    5.3150   -1.5490 H   0  0  0  0  0  0  0  0  0  0  0  0
   -2.0580    6.3300   -3.0710 H   0  0  0  0  0  0  0  0  0  0  0  0
   -0.7820    4.1960   -2.9720 H   0  0  0  0  0  0  0  0  0  0  0  0
   -1.9860    4.2950   -4.3710 H   0  0  0  0  0  0  0  0  0  0  0  0
   -2.0620    2.0540   -3.3830 H   0  0  0  0  0  0  0  0  0  0  0  0
   -4.3530    2.1060   -2.3060 H   0  0  0  0  0  0  0  0  0  0  0  0
   -4.2700    2.9560   -3.9460 H   0  0  0  0  0  0  0  0  0  0  0  0
   -5.5920    4.2620   -2.4790 H   0  0  0  0  0  0  0  0  0  0  0  0
   -4.2980    4.1710   -1.1690 H   0  0  0  0  0  0  0  0  0  0  0  0
   -2.8040    2.5160    1.6850 H   0  0  0  0  0  0  0  0  0  0  0  0
    0.0400    2.4770    2.4430 H   0  0  0  0  0  0  0  0  0  0  0  0
    2.3130    2.5800    1.4560 H   0  0  0  0  0  0  0  0  0  0  0  0
    2.5890    2.7880   -0.9990 H   0  0  0  0  0  0  0  0  0  0  0  0
    0.5940    2.8930   -2.4680 H   0  0  0  0  0  0  0  0  0  0  0  0
   -8.0700    3.7340   -7.8160 H   0  0  0  0  0  0  0  0  0  0  0  0
   -8.4750    3.6450  -10.2610 H   0  0  0  0  0  0  0  0  0  0  0  0
   -4.7450    1.5870  -10.8050 H   0  0  0  0  0  0  0  0  0  0  0  0
   -4.3400    1.6750   -8.3600 H   0  0  0  0  0  0  0  0  0  0  0  0
  1  2  1  0  0  0  0
  2  3  2  0  0  0  0
  3 35  1  0  0  0  0
  3  4  1  0  0  0  0
  4 36  1  0  0  0  0
  4  5  2  0  0  0  0
  5  6  1  0  0  0  0
  6 37  1  0  0  0  0
  6  7  2  0  0  0  0
  7  2  1  0  0  0  0
  7 38  1  0  0  0  0
  5  8  1  0  0  0  0
  8 39  1  0  0  0  0
  8  9  1  0  0  0  0
  9 40  1  0  0  0  0
  9 41  1  0  0  0  0
  9 10  1  0  0  0  0
 10 42  1  0  0  0  0
 10 43  1  0  0  0  0
 10 11  1  0  0  0  0
 11 44  1  0  0  0  0
 11 45  1  0  0  0  0
 11 12  1  0  0  0  0
 12 13  1  0  0  0  0
 13 46  1  0  0  0  0
 13 47  1  0  0  0  0
 13 14  1  0  0  0  0
 14 48  1  0  0  0  0
 14 49  1  0  0  0  0
 14 15  1  0  0  0  0
 15 50  1  0  0  0  0
 15 16  1  0  0  0  0
 16 51  1  0  0  0  0
 16 52  1  0  0  0  0
 16 17  1  0  0  0  0
 17 12  1  0  0  0  0
 17 53  1  0  0  0  0
 17 54  1  0  0  0  0
 15 18  1  0  0  0  0
 18 19  1  0  0  0  0
 19 20  2  0  0  0  0
 19 21  1  0  0  0  0
 21 55  1  0  0  0  0
 21 22  1  0  0  0  0
 22 23  2  0  0  0  0
 23 56  1  0  0  0  0
 23 24  1  0  0  0  0
 24 57  1  0  0  0  0
 24 25  2  0  0  0  0
 25 58  1  0  0  0  0
 25 26  1  0  0  0  0
 26 59  1  0  0  0  0
 26 27  2  0  0  0  0
 27 18  1  0  0  0  0
 27 22  1  0  0  0  0
  8 28  1  0  0  0  0
 28 29  2  0  0  0  0
 29 60  1  0  0  0  0
 29 30  1  0  0  0  0
 30 61  1  0  0  0  0
 30 31  2  0  0  0  0
 31 32  1  0  0  0  0
 31 33  1  0  0  0  0
 33 62  1  0  0  0  0
 33 34  2  0  0  0  0
 34 28  1  0  0  0  0
 34 63  1  0  0  0  0
M  END
>  <LOGBIO>
7.3000

>  <PRED_LOGBIO>
7.4500

>  <XV_RES>
-0.0550

>  <WHL_TMPL>
1

>  <ANCH>
11-22;23-35

$$$$
ROW33
  -MTS-   01071502233D 0   0.00000     0.00000     0

 58 59  0  0  0  0  0  0  0  0999 V2000
    2.5640   -7.5190    4.6550 C   0  0  0  0  0  0  0  0  0  0  0  0
    2.0060   -6.3670    4.0170 O   0  0  0  0  0  0  0  0  0  0  0  0
    2.7970   -5.6700    3.1420 C   0  0  0  0  0  0  0  0  0  0  0  0
    2.3000   -4.5250    2.5080 C   0  0  0  0  0  0  0  0  0  0  0  0
    3.1080   -3.8120    1.6140 C   0  0  0  0  0  0  0  0  0  0  0  0
    4.4130   -4.2450    1.3540 C   0  0  0  0  0  0  0  0  0  0  0  0
    5.2850   -3.4760    0.3890 C   0  0  0  0  0  0  0  0  0  0  0  0
    6.0870   -2.4250    1.1550 C   0  0  0  0  0  0  0  0  0  0  0  0
    6.9880   -1.7250    0.2280 N   0  0  0  0  0  0  0  0  0  0  0  0
    6.2230   -0.7410   -0.5510 C   0  0  0  0  0  0  0  0  0  0  0  0
    8.0590   -1.0770    0.9980 C   0  0  0  0  0  0  0  0  0  0  0  0
    9.0510   -0.3330    0.0840 C   0  0  0  0  0  0  0  0  0  0  0  0
    8.4600    0.4890   -0.9260 O   0  0  0  0  0  0  0  0  0  0  0  0
    9.2950    1.1740   -1.7680 C   0  0  0  0  0  0  0  0  0  0  0  0
    9.7220    2.4650   -1.4330 C   0  0  0  0  0  0  0  0  0  0  0  0
   10.5760    3.1650   -2.2930 C   0  0  0  0  0  0  0  0  0  0  0  0
   11.0030    2.5750   -3.4890 C   0  0  0  0  0  0  0  0  0  0  0  0
   11.8660    3.2830   -4.3580 N   0  0  0  0  0  0  0  0  0  0  0  0
   13.6010    3.1370   -4.1790 S   0  0  0  0  0  0  0  0  0  0  0  0
   13.9850    3.5810   -2.8750 O   0  0  0  0  0  0  0  0  0  0  0  0
   13.9840    1.7700   -4.3490 O   0  0  0  0  0  0  0  0  0  0  0  0
   14.4240    4.1550   -5.4290 C   0  0  0  0  0  0  0  0  0  0  0  0
   10.5760    1.2850   -3.8240 C   0  0  0  0  0  0  0  0  0  0  0  0
    9.7220    0.5840   -2.9630 C   0  0  0  0  0  0  0  0  0  0  0  0
    9.2950   -0.7080   -3.2990 N   0  0  0  0  0  0  0  0  0  0  0  0
    4.9110   -5.3900    1.9870 C   0  0  0  0  0  0  0  0  0  0  0  0
    4.1030   -6.1030    2.8810 C   0  0  0  0  0  0  0  0  0  0  0  0
    4.5900   -7.2240    3.5000 O   0  0  0  0  0  0  0  0  0  0  0  0
    4.4020   -8.4840    2.8510 C   0  0  0  0  0  0  0  0  0  0  0  0
    1.7670   -8.1670    5.0140 H   0  0  0  0  0  0  0  0  0  0  0  0
    3.0960   -8.0750    3.8860 H   0  0  0  0  0  0  0  0  0  0  0  0
    3.2150   -7.1650    5.4510 H   0  0  0  0  0  0  0  0  0  0  0  0
    1.2930   -4.1910    2.7090 H   0  0  0  0  0  0  0  0  0  0  0  0
    2.7240   -2.9290    1.1250 H   0  0  0  0  0  0  0  0  0  0  0  0
    4.6160   -2.9360   -0.2780 H   0  0  0  0  0  0  0  0  0  0  0  0
    5.9820   -4.1680   -0.0800 H   0  0  0  0  0  0  0  0  0  0  0  0
    6.7180   -2.9630    1.8600 H   0  0  0  0  0  0  0  0  0  0  0  0
    5.3900   -1.7080    1.5840 H   0  0  0  0  0  0  0  0  0  0  0  0
    5.1570   -0.9100   -0.4170 H   0  0  0  0  0  0  0  0  0  0  0  0
    6.4410   -0.9350   -1.5990 H   0  0  0  0  0  0  0  0  0  0  0  0
    6.5450    0.2450   -0.2210 H   0  0  0  0  0  0  0  0  0  0  0  0
    8.6220   -1.8790    1.4710 H   0  0  0  0  0  0  0  0  0  0  0  0
    7.6140   -0.3480    1.6730 H   0  0  0  0  0  0  0  0  0  0  0  0
    9.5900   -1.1110   -0.4530 H   0  0  0  0  0  0  0  0  0  0  0  0
    9.6700    0.2930    0.7230 H   0  0  0  0  0  0  0  0  0  0  0  0
    9.3930    2.9200   -0.5100 H   0  0  0  0  0  0  0  0  0  0  0  0
   10.9060    4.1610   -2.0340 H   0  0  0  0  0  0  0  0  0  0  0  0
   11.4810    3.8730   -5.0820 H   0  0  0  0  0  0  0  0  0  0  0  0
   14.1320    5.1950   -5.3000 H   0  0  0  0  0  0  0  0  0  0  0  0
   15.5030    4.0640   -5.3180 H   0  0  0  0  0  0  0  0  0  0  0  0
   14.1320    3.8170   -6.4220 H   0  0  0  0  0  0  0  0  0  0  0  0
   10.9050    0.8300   -4.7460 H   0  0  0  0  0  0  0  0  0  0  0  0
    9.8340   -1.5100   -3.0060 H   0  0  0  0  0  0  0  0  0  0  0  0
    8.4470   -0.8370   -3.8340 H   0  0  0  0  0  0  0  0  0  0  0  0
    5.9180   -5.7230    1.7860 H   0  0  0  0  0  0  0  0  0  0  0  0
    4.8870   -8.4670    1.8770 H   0  0  0  0  0  0  0  0  0  0  0  0
    4.8390   -9.2740    3.4590 H   0  0  0  0  0  0  0  0  0  0  0  0
    3.3380   -8.6720    2.7240 H   0  0  0  0  0  0  0  0  0  0  0  0
  1 30  1  0  0  0  0
  1 31  1  0  0  0  0
  1 32  1  0  0  0  0
  1  2  1  0  0  0  0
  2  3  1  0  0  0  0
  3  4  2  0  0  0  0
  4 33  1  0  0  0  0
  4  5  1  0  0  0  0
  5 34  1  0  0  0  0
  5  6  2  0  0  0  0
  6  7  1  0  0  0  0
  7 35  1  0  0  0  0
  7 36  1  0  0  0  0
  7  8  1  0  0  0  0
  8 37  1  0  0  0  0
  8 38  1  0  0  0  0
  8  9  1  0  0  0  0
  9 10  1  0  0  0  0
 10 39  1  0  0  0  0
 10 40  1  0  0  0  0
 10 41  1  0  0  0  0
  9 11  1  0  0  0  0
 11 42  1  0  0  0  0
 11 43  1  0  0  0  0
 11 12  1  0  0  0  0
 12 44  1  0  0  0  0
 12 45  1  0  0  0  0
 12 13  1  0  0  0  0
 13 14  1  0  0  0  0
 14 15  2  0  0  0  0
 15 46  1  0  0  0  0
 15 16  1  0  0  0  0
 16 47  1  0  0  0  0
 16 17  2  0  0  0  0
 17 18  1  0  0  0  0
 18 48  1  0  0  0  0
 18 19  1  0  0  0  0
 19 20  2  0  0  0  0
 19 21  2  0  0  0  0
 19 22  1  0  0  0  0
 22 49  1  0  0  0  0
 22 50  1  0  0  0  0
 22 51  1  0  0  0  0
 17 23  1  0  0  0  0
 23 52  1  0  0  0  0
 23 24  2  0  0  0  0
 24 14  1  0  0  0  0
 24 25  1  0  0  0  0
 25 53  1  0  0  0  0
 25 54  1  0  0  0  0
  6 26  1  0  0  0  0
 26 55  1  0  0  0  0
 26 27  2  0  0  0  0
 27  3  1  0  0  0  0
 27 28  1  0  0  0  0
 28 29  1  0  0  0  0
 29 56  1  0  0  0  0
 29 57  1  0  0  0  0
 29 58  1  0  0  0  0
M  END
>  <LOGBIO>
6.0000

>  <PRED_LOGBIO>
6.6100

>  <XV_RES>
-0.8180

>  <WHL_TMPL>
3

>  <ANCH>
57-58;5-1

$$$$
ROW34
  -MTS-   01071502233D 0   0.00000     0.00000     0

 57 61  0  0  0  0  0  0  0  0999 V2000
    0.9280   -5.8980    4.3790 O   0  0  0  0  0  0  0  0  0  0  0  0
    2.0060   -6.3670    4.0170 C   0  0  0  0  0  0  0  0  0  0  0  0
    2.4040   -7.5500    4.4750 N   0  0  0  0  0  0  0  0  0  0  0  0
    2.0760   -8.8100    3.7920 C   0  0  0  0  0  0  0  0  0  0  0  0
    3.3250   -9.6680    3.5180 C   0  0  0  0  0  0  0  0  0  0  0  0
    4.1520   -9.8690    4.8020 C   0  0  0  0  0  0  0  0  0  0  0  0
    4.4790   -8.5220    5.4740 C   0  0  0  0  0  0  0  0  0  0  0  0
    3.2030   -7.6910    5.7010 C   0  0  0  0  0  0  0  0  0  0  0  0
    2.7970   -5.6700    3.1420 C   0  0  0  0  0  0  0  0  0  0  0  0
    4.1030   -6.1030    2.8810 C   0  0  0  0  0  0  0  0  0  0  0  0
    4.9110   -5.3900    1.9870 C   0  0  0  0  0  0  0  0  0  0  0  0
    4.4130   -4.2450    1.3540 C   0  0  0  0  0  0  0  0  0  0  0  0
    3.1080   -3.8120    1.6140 C   0  0  0  0  0  0  0  0  0  0  0  0
    2.3000   -4.5250    2.5080 C   0  0  0  0  0  0  0  0  0  0  0  0
    5.2670   -3.4920    0.4090 C   0  0  0  0  0  0  0  0  0  0  0  0
    5.8780   -2.3640    0.7990 C   0  0  0  0  0  0  0  0  0  0  0  0
    6.7830   -1.6890   -0.2040 C   0  0  0  0  0  0  0  0  0  0  0  0
    5.9350   -0.7960   -1.1290 C   0  0  0  0  0  0  0  0  0  0  0  0
    6.8320    0.0880   -2.0150 C   0  0  0  0  0  0  0  0  0  0  0  0
    7.7740    0.8840   -1.2150 N   0  0  0  0  0  0  0  0  0  0  0  0
    8.6540    0.0210   -0.4150 C   0  0  0  0  0  0  0  0  0  0  0  0
    7.8470   -0.8680    0.5490 C   0  0  0  0  0  0  0  0  0  0  0  0
    7.4590   -2.6530   -1.0160 O   0  0  0  0  0  0  0  0  0  0  0  0
    6.5940   -3.5090   -1.6450 C   0  0  0  0  0  0  0  0  0  0  0  0
    6.8510   -3.9160   -2.9600 C   0  0  0  0  0  0  0  0  0  0  0  0
    5.9690   -4.7910   -3.6060 C   0  0  0  0  0  0  0  0  0  0  0  0
    4.8310   -5.2580   -2.9380 C   0  0  0  0  0  0  0  0  0  0  0  0
    4.5740   -4.8500   -1.6230 C   0  0  0  0  0  0  0  0  0  0  0  0
    5.4560   -3.9760   -0.9770 C   0  0  0  0  0  0  0  0  0  0  0  0
    1.3740   -9.3790    4.3980 H   0  0  0  0  0  0  0  0  0  0  0  0
    1.5750   -8.5920    2.8510 H   0  0  0  0  0  0  0  0  0  0  0  0
    3.9410   -9.1830    2.7630 H   0  0  0  0  0  0  0  0  0  0  0  0
    3.0210  -10.6370    3.1290 H   0  0  0  0  0  0  0  0  0  0  0  0
    3.5970  -10.4950    5.4970 H   0  0  0  0  0  0  0  0  0  0  0  0
    5.0780  -10.3860    4.5590 H   0  0  0  0  0  0  0  0  0  0  0  0
    5.1690   -7.9620    4.8470 H   0  0  0  0  0  0  0  0  0  0  0  0
    4.9680   -8.7030    6.4290 H   0  0  0  0  0  0  0  0  0  0  0  0
    2.5970   -8.1610    6.4740 H   0  0  0  0  0  0  0  0  0  0  0  0
    3.4740   -6.7040    6.0700 H   0  0  0  0  0  0  0  0  0  0  0  0
    4.4870   -6.9870    3.3690 H   0  0  0  0  0  0  0  0  0  0  0  0
    5.9180   -5.7230    1.7860 H   0  0  0  0  0  0  0  0  0  0  0  0
    2.7240   -2.9290    1.1250 H   0  0  0  0  0  0  0  0  0  0  0  0
    1.2930   -4.1910    2.7090 H   0  0  0  0  0  0  0  0  0  0  0  0
    5.7280   -1.9560    1.7870 H   0  0  0  0  0  0  0  0  0  0  0  0
    5.2850   -0.1650   -0.5260 H   0  0  0  0  0  0  0  0  0  0  0  0
    5.3070   -1.4220   -1.7590 H   0  0  0  0  0  0  0  0  0  0  0  0
    7.3860   -0.5410   -2.7090 H   0  0  0  0  0  0  0  0  0  0  0  0
    6.2090    0.7530   -2.6090 H   0  0  0  0  0  0  0  0  0  0  0  0
    8.3330    1.4530   -1.8350 H   0  0  0  0  0  0  0  0  0  0  0  0
    9.2450   -0.6080   -1.0790 H   0  0  0  0  0  0  0  0  0  0  0  0
    9.3460    0.6380    0.1550 H   0  0  0  0  0  0  0  0  0  0  0  0
    7.3610   -0.2440    1.2960 H   0  0  0  0  0  0  0  0  0  0  0  0
    8.5220   -1.5430    1.0710 H   0  0  0  0  0  0  0  0  0  0  0  0
    7.7290   -3.5560   -3.4750 H   0  0  0  0  0  0  0  0  0  0  0  0
    6.1670   -5.1050   -4.6200 H   0  0  0  0  0  0  0  0  0  0  0  0
    4.1510   -5.9320   -3.4370 H   0  0  0  0  0  0  0  0  0  0  0  0
    3.6960   -5.2100   -1.1080 H   0  0  0  0  0  0  0  0  0  0  0  0
  1  2  2  0  0  0  0
  2  3  1  0  0  0  0
  3  4  1  0  0  0  0
  4 30  1  0  0  0  0
  4 31  1  0  0  0  0
  4  5  1  0  0  0  0
  5 32  1  0  0  0  0
  5 33  1  0  0  0  0
  5  6  1  0  0  0  0
  6 34  1  0  0  0  0
  6 35  1  0  0  0  0
  6  7  1  0  0  0  0
  7 36  1  0  0  0  0
  7 37  1  0  0  0  0
  7  8  1  0  0  0  0
  8  3  1  0  0  0  0
  8 38  1  0  0  0  0
  8 39  1  0  0  0  0
  2  9  1  0  0  0  0
  9 10  2  0  0  0  0
 10 40  1  0  0  0  0
 10 11  1  0  0  0  0
 11 41  1  0  0  0  0
 11 12  2  0  0  0  0
 12 13  1  0  0  0  0
 13 42  1  0  0  0  0
 13 14  2  0  0  0  0
 14  9  1  0  0  0  0
 14 43  1  0  0  0  0
 12 15  1  0  0  0  0
 15 16  2  0  0  0  0
 16 44  1  0  0  0  0
 16 17  1  0  0  0  0
 17 18  1  0  0  0  0
 18 45  1  0  0  0  0
 18 46  1  0  0  0  0
 18 19  1  0  0  0  0
 19 47  1  0  0  0  0
 19 48  1  0  0  0  0
 19 20  1  0  0  0  0
 20 49  1  0  0  0  0
 20 21  1  0  0  0  0
 21 50  1  0  0  0  0
 21 51  1  0  0  0  0
 21 22  1  0  0  0  0
 22 17  1  0  0  0  0
 22 52  1  0  0  0  0
 22 53  1  0  0  0  0
 17 23  1  0  0  0  0
 23 24  1  0  0  0  0
 24 25  1  0  0  0  0
 25 54  1  0  0  0  0
 25 26  2  0  0  0  0
 26 55  1  0  0  0  0
 26 27  1  0  0  0  0
 27 56  1  0  0  0  0
 27 28  2  0  0  0  0
 28 57  1  0  0  0  0
 28 29  1  0  0  0  0
 29 15  1  0  0  0  0
 29 24  2  0  0  0  0
M  END
>  <LOGBIO>
5.5200

>  <PRED_LOGBIO>
4.9000

>  <XV_RES>
0.8260

>  <WHL_TMPL>
3

>  <ANCH>
51-64;24-22

$$$$
ROW35
  -MTS-   01071502233D 0   0.00000     0.00000     0

 58 61  0  0  1  0  0  0  0  0999 V2000
    0.9840   -4.6320    1.7930 C   0  0  0  0  0  0  0  0  0  0  0  0
    1.4360   -3.3360    1.1260 C   0  0  0  0  0  0  0  0  0  0  0  0
    2.8580   -3.4390    0.7680 N   0  0  0  0  0  0  0  0  0  0  0  0
    3.6040   -4.6690    1.0690 C   0  0  0  0  0  0  0  0  0  0  0  0
    2.6770   -5.6730    1.7480 C   0  0  0  0  0  0  0  0  0  0  0  0
    3.4690   -2.4200    0.1710 C   0  0  0  0  0  0  0  0  0  0  0  0
    4.6580   -2.5060   -0.1290 O   0  0  0  0  0  0  0  0  0  0  0  0
    2.7170   -1.1820   -0.1320 C   0  0  0  0  0  0  0  0  0  0  0  0
    2.0560   -1.0470   -1.3580 C   0  0  0  0  0  0  0  0  0  0  0  0
    1.3450    0.1250   -1.6450 C   0  0  0  0  0  0  0  0  0  0  0  0
    1.2960    1.1610   -0.7060 C   0  0  0  0  0  0  0  0  0  0  0  0
    1.9570    1.0260    0.5210 C   0  0  0  0  0  0  0  0  0  0  0  0
    2.6680   -0.1450    0.8080 C   0  0  0  0  0  0  0  0  0  0  0  0
    0.5290    2.4250   -1.0150 C   0  0  1  0  0  0  0  0  0  0  0  0
   -0.4840    2.5900    0.1330 C   0  0  0  0  0  0  0  0  0  0  0  0
   -1.7270    1.7240   -0.1500 C   0  0  0  0  0  0  0  0  0  0  0  0
   -1.3020    0.2470   -0.2480 C   0  0  0  0  0  0  0  0  0  0  0  0
   -2.5320   -0.6790   -0.3010 C   0  0  0  0  0  0  0  0  0  0  0  0
   -3.4330   -0.4540    0.8390 N   0  0  0  0  0  0  0  0  0  0  0  0
   -3.9210    0.9330    0.8650 C   0  0  0  0  0  0  0  0  0  0  0  0
   -2.7590    1.9370    0.9720 C   0  0  0  0  0  0  0  0  0  0  0  0
   -2.3370    2.0930   -1.3900 O   0  0  0  0  0  0  0  0  0  0  0  0
   -1.4870    2.0520   -2.4630 C   0  0  0  0  0  0  0  0  0  0  0  0
   -2.0870    1.8440   -3.7110 C   0  0  0  0  0  0  0  0  0  0  0  0
   -1.2970    1.7870   -4.8660 C   0  0  0  0  0  0  0  0  0  0  0  0
    0.0920    1.9380   -4.7730 C   0  0  0  0  0  0  0  0  0  0  0  0
    0.6910    2.1450   -3.5250 C   0  0  0  0  0  0  0  0  0  0  0  0
   -0.0980    2.2020   -2.3700 C   0  0  0  0  0  0  0  0  0  0  0  0
    1.5730   -4.8020    2.6920 H   0  0  0  0  0  0  0  0  0  0  0  0
   -0.0690   -4.5550    2.0590 H   0  0  0  0  0  0  0  0  0  0  0  0
    1.1250   -5.4620    1.1050 H   0  0  0  0  0  0  0  0  0  0  0  0
    1.2950   -2.5050    1.8150 H   0  0  0  0  0  0  0  0  0  0  0  0
    0.8470   -3.1660    0.2270 H   0  0  0  0  0  0  0  0  0  0  0  0
    3.9860   -5.0970    0.1440 H   0  0  0  0  0  0  0  0  0  0  0  0
    4.4350   -4.4370    1.7310 H   0  0  0  0  0  0  0  0  0  0  0  0
    1.8460   -5.9060    1.0860 H   0  0  0  0  0  0  0  0  0  0  0  0
    3.2300   -6.5840    1.9710 H   0  0  0  0  0  0  0  0  0  0  0  0
    2.2950   -5.2460    2.6730 H   0  0  0  0  0  0  0  0  0  0  0  0
    2.0940   -1.8460   -2.0830 H   0  0  0  0  0  0  0  0  0  0  0  0
    0.8350    0.2290   -2.5910 H   0  0  0  0  0  0  0  0  0  0  0  0
    1.9190    1.8260    1.2460 H   0  0  0  0  0  0  0  0  0  0  0  0
    3.1780   -0.2490    1.7540 H   0  0  0  0  0  0  0  0  0  0  0  0
    1.2020    3.2800   -1.0440 H   0  0  0  0  0  0  0  0  0  0  0  0
   -0.8130    3.6270    0.1140 H   0  0  0  0  0  0  0  0  0  0  0  0
   -0.0230    2.2410    1.0540 H   0  0  0  0  0  0  0  0  0  0  0  0
   -0.7810    0.0140    0.6770 H   0  0  0  0  0  0  0  0  0  0  0  0
   -0.7360    0.1150   -1.1680 H   0  0  0  0  0  0  0  0  0  0  0  0
   -2.1550   -1.6940   -0.1960 H   0  0  0  0  0  0  0  0  0  0  0  0
   -3.0710   -0.4670   -1.2220 H   0  0  0  0  0  0  0  0  0  0  0  0
   -2.8740   -0.5750    1.6720 H   0  0  0  0  0  0  0  0  0  0  0  0
   -4.5020    1.0360    1.7790 H   0  0  0  0  0  0  0  0  0  0  0  0
   -4.4550    1.1350   -0.0620 H   0  0  0  0  0  0  0  0  0  0  0  0
   -2.2470    1.7150    1.9060 H   0  0  0  0  0  0  0  0  0  0  0  0
   -3.1670    2.9410    0.8740 H   0  0  0  0  0  0  0  0  0  0  0  0
   -3.1580    1.7280   -3.7830 H   0  0  0  0  0  0  0  0  0  0  0  0
   -1.7600    1.6270   -5.8290 H   0  0  0  0  0  0  0  0  0  0  0  0
    0.7000    1.8940   -5.6640 H   0  0  0  0  0  0  0  0  0  0  0  0
    1.7620    2.2610   -3.4530 H   0  0  0  0  0  0  0  0  0  0  0  0
  1 29  1  0  0  0  0
  1 30  1  0  0  0  0
  1 31  1  0  0  0  0
  1  2  1  0  0  0  0
  2 32  1  0  0  0  0
  2 33  1  0  0  0  0
  2  3  1  0  0  0  0
  3  4  1  0  0  0  0
  4 34  1  0  0  0  0
  4 35  1  0  0  0  0
  4  5  1  0  0  0  0
  5 36  1  0  0  0  0
  5 37  1  0  0  0  0
  5 38  1  0  0  0  0
  3  6  1  0  0  0  0
  6  7  2  0  0  0  0
  6  8  1  0  0  0  0
  8  9  2  0  0  0  0
  9 39  1  0  0  0  0
  9 10  1  0  0  0  0
 10 40  1  0  0  0  0
 10 11  2  0  0  0  0
 11 12  1  0  0  0  0
 12 41  1  0  0  0  0
 12 13  2  0  0  0  0
 13  8  1  0  0  0  0
 13 42  1  0  0  0  0
 11 14  1  0  0  0  0
 14 43  1  0  0  0  0
 14 15  1  0  0  0  0
 15 44  1  0  0  0  0
 15 45  1  0  0  0  0
 15 16  1  0  0  0  0
 16 17  1  0  0  0  0
 17 46  1  0  0  0  0
 17 47  1  0  0  0  0
 17 18  1  0  0  0  0
 18 48  1  0  0  0  0
 18 49  1  0  0  0  0
 18 19  1  0  0  0  0
 19 50  1  0  0  0  0
 19 20  1  0  0  0  0
 20 51  1  0  0  0  0
 20 52  1  0  0  0  0
 20 21  1  0  0  0  0
 21 16  1  0  0  0  0
 21 53  1  0  0  0  0
 21 54  1  0  0  0  0
 16 22  1  0  0  0  0
 22 23  1  0  0  0  0
 23 24  1  0  0  0  0
 24 55  1  0  0  0  0
 24 25  2  0  0  0  0
 25 56  1  0  0  0  0
 25 26  1  0  0  0  0
 26 57  1  0  0  0  0
 26 27  2  0  0  0  0
 27 58  1  0  0  0  0
 27 28  1  0  0  0  0
 28 14  1  0  0  0  0
 28 23  2  0  0  0  0
M  END
>  <LOGBIO>
5.5900

>  <PRED_LOGBIO>
5.6600

>  <XV_RES>
-0.0180

>  <WHL_TMPL>
1

>  <ANCH>
49-51;56-58

$$$$
ROW36
  -MTS-   01071502233D 0   0.00000     0.00000     0

 33 34  0  0  0  0  0  0  0  0999 V2000
    1.0920   -9.7130    2.4510 C   0  0  0  0  0  0  0  0  0  0  0  0
    0.7390   -9.2860    3.8730 C   0  0  0  0  0  0  0  0  0  0  0  0
    1.9910   -8.8440    4.5910 C   0  0  0  0  0  0  0  0  0  0  0  0
    2.7960   -9.6130    5.3010 N   0  0  0  0  0  0  0  0  0  0  0  0
    3.8720   -8.7830    5.8120 N   0  0  0  0  0  0  0  0  0  0  0  0
    3.6570   -7.5040    5.3690 C   0  0  0  0  0  0  0  0  0  0  0  0
    4.5400   -6.3170    5.6690 C   0  0  0  0  0  0  0  0  0  0  0  0
    4.0630   -5.6390    6.9500 C   0  0  0  0  0  0  0  0  0  0  0  0
    2.5410   -7.4700    4.6280 C   0  0  0  0  0  0  0  0  0  0  0  0
    2.0060   -6.3670    4.0170 O   0  0  0  0  0  0  0  0  0  0  0  0
    2.7970   -5.6700    3.1420 C   0  0  0  0  0  0  0  0  0  0  0  0
    4.1030   -6.1030    2.8810 C   0  0  0  0  0  0  0  0  0  0  0  0
    4.9110   -5.3900    1.9870 C   0  0  0  0  0  0  0  0  0  0  0  0
    6.5340   -5.9270    1.6630 Cl  0  0  0  0  0  0  0  0  0  0  0  0
    4.4130   -4.2450    1.3540 C   0  0  0  0  0  0  0  0  0  0  0  0
    3.1080   -3.8120    1.6140 C   0  0  0  0  0  0  0  0  0  0  0  0
    2.3000   -4.5250    2.5080 C   0  0  0  0  0  0  0  0  0  0  0  0
    2.5930   -2.6260    0.9580 C   0  0  0  0  0  0  0  0  0  0  0  0
    2.1810   -1.6770    0.4330 N   0  0  0  0  0  0  0  0  0  0  0  0
    1.5370   -8.8740    1.9210 H   0  0  0  0  0  0  0  0  0  0  0  0
    0.1890  -10.0320    1.9340 H   0  0  0  0  0  0  0  0  0  0  0  0
    1.8000  -10.5380    2.4860 H   0  0  0  0  0  0  0  0  0  0  0  0
    0.0300   -8.4610    3.8390 H   0  0  0  0  0  0  0  0  0  0  0  0
    0.2930  -10.1250    4.4040 H   0  0  0  0  0  0  0  0  0  0  0  0
    4.6400   -9.0930    6.3890 H   0  0  0  0  0  0  0  0  0  0  0  0
    4.4900   -5.6100    4.8440 H   0  0  0  0  0  0  0  0  0  0  0  0
    5.5670   -6.6520    5.7970 H   0  0  0  0  0  0  0  0  0  0  0  0
    3.0360   -5.3040    6.8220 H   0  0  0  0  0  0  0  0  0  0  0  0
    4.6990   -4.7830    7.1670 H   0  0  0  0  0  0  0  0  0  0  0  0
    4.1130   -6.3460    7.7750 H   0  0  0  0  0  0  0  0  0  0  0  0
    4.4870   -6.9870    3.3690 H   0  0  0  0  0  0  0  0  0  0  0  0
    5.0370   -3.6950    0.6640 H   0  0  0  0  0  0  0  0  0  0  0  0
    1.2930   -4.1910    2.7090 H   0  0  0  0  0  0  0  0  0  0  0  0
  1 20  1  0  0  0  0
  1 21  1  0  0  0  0
  1 22  1  0  0  0  0
  1  2  1  0  0  0  0
  2 23  1  0  0  0  0
  2 24  1  0  0  0  0
  2  3  1  0  0  0  0
  3  4  2  0  0  0  0
  4  5  1  0  0  0  0
  5 25  1  0  0  0  0
  5  6  1  0  0  0  0
  6  7  1  0  0  0  0
  7 26  1  0  0  0  0
  7 27  1  0  0  0  0
  7  8  1  0  0  0  0
  8 28  1  0  0  0  0
  8 29  1  0  0  0  0
  8 30  1  0  0  0  0
  6  9  2  0  0  0  0
  9  3  1  0  0  0  0
  9 10  1  0  0  0  0
 10 11  1  0  0  0  0
 11 12  2  0  0  0  0
 12 31  1  0  0  0  0
 12 13  1  0  0  0  0
 13 14  1  0  0  0  0
 13 15  2  0  0  0  0
 15 32  1  0  0  0  0
 15 16  1  0  0  0  0
 16 17  2  0  0  0  0
 17 11  1  0  0  0  0
 17 33  1  0  0  0  0
 16 18  1  0  0  0  0
 18 19  3  0  0  0  0
M  END
>  <LOGBIO>
4.4100

>  <PRED_LOGBIO>
4.5700

>  <XV_RES>
-0.3200

>  <WHL_TMPL>
3

>  <ANCH>
56-57;22-21

$$$$
ROW37
  -MTS-   01071502233D 0   0.00000     0.00000     0

 66 71  0  0  0  0  0  0  0  0999 V2000
   -5.7120    3.5070   -0.6130 C   0  0  0  0  0  0  0  0  0  0  0  0
   -4.8020    2.3390   -0.9120 C   0  0  0  0  0  0  0  0  0  0  0  0
   -5.0780    1.3160   -1.8160 O   0  0  0  0  0  0  0  0  0  0  0  0
   -3.9920    0.4400   -1.7980 C   0  0  0  0  0  0  0  0  0  0  0  0
   -3.7080   -0.7470   -2.4850 C   0  0  0  0  0  0  0  0  0  0  0  0
   -2.5030   -1.4200   -2.2490 C   0  0  0  0  0  0  0  0  0  0  0  0
   -1.5820   -0.9070   -1.3280 C   0  0  0  0  0  0  0  0  0  0  0  0
   -0.3360   -1.7480   -1.1890 C   0  0  0  0  0  0  0  0  0  0  0  0
    0.9910   -0.9690   -1.2540 C   0  0  0  0  0  0  0  0  0  0  0  0
    1.2420   -0.1300   -0.0740 N   0  0  0  0  0  0  0  0  0  0  0  0
    2.6560    0.2600   -0.1600 C   0  0  0  0  0  0  0  0  0  0  0  0
    3.2310    0.4060    1.2480 C   0  0  0  0  0  0  0  0  0  0  0  0
    4.7020    0.8110    1.1590 C   0  0  0  0  0  0  0  0  0  0  0  0
    5.3870    0.9840    2.8360 S   0  0  0  0  0  0  0  0  0  0  0  0
    7.0900    1.4540    2.7320 C   0  0  0  0  0  0  0  0  0  0  0  0
    7.5460    2.6920    2.6960 N   0  0  0  0  0  0  0  0  0  0  0  0
    8.9910    2.6130    2.6120 N   0  0  0  0  0  0  0  0  0  0  0  0
    9.3060    1.3310    2.6020 C   0  0  0  0  0  0  0  0  0  0  0  0
   10.6780    0.7810    2.5250 C   0  0  0  0  0  0  0  0  0  0  0  0
   11.4890    1.0770    1.4240 C   0  0  0  0  0  0  0  0  0  0  0  0
   12.7870    0.5570    1.3510 C   0  0  0  0  0  0  0  0  0  0  0  0
   13.2730   -0.2590    2.3800 C   0  0  0  0  0  0  0  0  0  0  0  0
   12.4620   -0.5540    3.4810 C   0  0  0  0  0  0  0  0  0  0  0  0
   12.9380   -1.3360    4.4600 N   0  0  0  0  0  0  0  0  0  0  0  0
   12.2010   -1.6470    5.5350 C   0  0  0  0  0  0  0  0  0  0  0  0
   12.7840   -2.5320    6.6100 C   0  0  0  0  0  0  0  0  0  0  0  0
   10.8950   -1.1610    5.6700 C   0  0  0  0  0  0  0  0  0  0  0  0
   10.3680   -0.3410    4.6640 C   0  0  0  0  0  0  0  0  0  0  0  0
   11.1640   -0.0340    3.5540 C   0  0  0  0  0  0  0  0  0  0  0  0
    8.1540    0.5930    2.6750 N   0  0  0  0  0  0  0  0  0  0  0  0
    8.0740   -0.8750    2.6910 C   0  0  0  0  0  0  0  0  0  0  0  0
    0.4860    1.1310   -0.0380 C   0  0  0  0  0  0  0  0  0  0  0  0
   -0.9860    0.9610    0.3790 C   0  0  0  0  0  0  0  0  0  0  0  0
   -1.8670    0.2800   -0.6410 C   0  0  0  0  0  0  0  0  0  0  0  0
   -3.0720    0.9530   -0.8760 C   0  0  0  0  0  0  0  0  0  0  0  0
   -3.6230    2.1300   -0.3560 N   0  0  0  0  0  0  0  0  0  0  0  0
   -6.7480    3.2030   -0.7500 H   0  0  0  0  0  0  0  0  0  0  0  0
   -5.4820    4.3270   -1.2900 H   0  0  0  0  0  0  0  0  0  0  0  0
   -5.5610    3.8310    0.4140 H   0  0  0  0  0  0  0  0  0  0  0  0
   -4.4170   -1.1420   -3.1960 H   0  0  0  0  0  0  0  0  0  0  0  0
   -2.2830   -2.3350   -2.7790 H   0  0  0  0  0  0  0  0  0  0  0  0
   -0.3310   -2.4060   -2.0560 H   0  0  0  0  0  0  0  0  0  0  0  0
   -0.3760   -2.2500   -0.2250 H   0  0  0  0  0  0  0  0  0  0  0  0
    0.8920   -0.2820   -2.0920 H   0  0  0  0  0  0  0  0  0  0  0  0
    1.7960   -1.6960   -1.3390 H   0  0  0  0  0  0  0  0  0  0  0  0
    3.2110   -0.5030   -0.7010 H   0  0  0  0  0  0  0  0  0  0  0  0
    2.7400    1.2100   -0.6850 H   0  0  0  0  0  0  0  0  0  0  0  0
    2.6770    1.1700    1.7890 H   0  0  0  0  0  0  0  0  0  0  0  0
    3.1480   -0.5430    1.7730 H   0  0  0  0  0  0  0  0  0  0  0  0
    5.2560    0.0470    0.6170 H   0  0  0  0  0  0  0  0  0  0  0  0
    4.7850    1.7600    0.6330 H   0  0  0  0  0  0  0  0  0  0  0  0
   11.1140    1.7060    0.6300 H   0  0  0  0  0  0  0  0  0  0  0  0
   13.4130    0.7850    0.5010 H   0  0  0  0  0  0  0  0  0  0  0  0
   14.2740   -0.6600    2.3230 H   0  0  0  0  0  0  0  0  0  0  0  0
   13.8620   -2.3890    6.6520 H   0  0  0  0  0  0  0  0  0  0  0  0
   12.5650   -3.5730    6.3820 H   0  0  0  0  0  0  0  0  0  0  0  0
   12.3460   -2.2720    7.5710 H   0  0  0  0  0  0  0  0  0  0  0  0
   10.3030   -1.4130    6.5370 H   0  0  0  0  0  0  0  0  0  0  0  0
    9.3640    0.0480    4.7440 H   0  0  0  0  0  0  0  0  0  0  0  0
    7.1980   -1.1840    3.2580 H   0  0  0  0  0  0  0  0  0  0  0  0
    7.9930   -1.2440    1.6700 H   0  0  0  0  0  0  0  0  0  0  0  0
    8.9690   -1.2830    3.1540 H   0  0  0  0  0  0  0  0  0  0  0  0
    0.4640    1.4930   -1.0640 H   0  0  0  0  0  0  0  0  0  0  0  0
    0.9580    1.7960    0.6810 H   0  0  0  0  0  0  0  0  0  0  0  0
   -1.3800    1.9710    0.4760 H   0  0  0  0  0  0  0  0  0  0  0  0
   -1.0040    0.3650    1.2890 H   0  0  0  0  0  0  0  0  0  0  0  0
  1 37  1  0  0  0  0
  1 38  1  0  0  0  0
  1 39  1  0  0  0  0
  1  2  1  0  0  0  0
  2  3  1  0  0  0  0
  3  4  1  0  0  0  0
  4  5  2  0  0  0  0
  5 40  1  0  0  0  0
  5  6  1  0  0  0  0
  6 41  1  0  0  0  0
  6  7  2  0  0  0  0
  7  8  1  0  0  0  0
  8 42  1  0  0  0  0
  8 43  1  0  0  0  0
  8  9  1  0  0  0  0
  9 44  1  0  0  0  0
  9 45  1  0  0  0  0
  9 10  1  0  0  0  0
 10 11  1  0  0  0  0
 11 46  1  0  0  0  0
 11 47  1  0  0  0  0
 11 12  1  0  0  0  0
 12 48  1  0  0  0  0
 12 49  1  0  0  0  0
 12 13  1  0  0  0  0
 13 50  1  0  0  0  0
 13 51  1  0  0  0  0
 13 14  1  0  0  0  0
 14 15  1  0  0  0  0
 15 16  2  0  0  0  0
 16 17  1  0  0  0  0
 17 18  2  0  0  0  0
 18 19  1  0  0  0  0
 19 20  2  0  0  0  0
 20 52  1  0  0  0  0
 20 21  1  0  0  0  0
 21 53  1  0  0  0  0
 21 22  2  0  0  0  0
 22 54  1  0  0  0  0
 22 23  1  0  0  0  0
 23 24  1  0  0  0  0
 24 25  2  0  0  0  0
 25 26  1  0  0  0  0
 26 55  1  0  0  0  0
 26 56  1  0  0  0  0
 26 57  1  0  0  0  0
 25 27  1  0  0  0  0
 27 58  1  0  0  0  0
 27 28  2  0  0  0  0
 28 59  1  0  0  0  0
 28 29  1  0  0  0  0
 29 19  1  0  0  0  0
 29 23  2  0  0  0  0
 18 30  1  0  0  0  0
 30 15  1  0  0  0  0
 30 31  1  0  0  0  0
 31 60  1  0  0  0  0
 31 61  1  0  0  0  0
 31 62  1  0  0  0  0
 10 32  1  0  0  0  0
 32 63  1  0  0  0  0
 32 64  1  0  0  0  0
 32 33  1  0  0  0  0
 33 65  1  0  0  0  0
 33 66  1  0  0  0  0
 33 34  1  0  0  0  0
 34  7  1  0  0  0  0
 34 35  2  0  0  0  0
 35  4  1  0  0  0  0
 35 36  1  0  0  0  0
 36  2  2  0  0  0  0
M  END
>  <LOGBIO>
5.6000

>  <PRED_LOGBIO>
5.3500

>  <XV_RES>
0.4490

>  <WHL_TMPL>
1

>  <ANCH>
35-36;64-61

$$$$
ROW38
  -MTS-   01071502233D 0   0.00000     0.00000     0

 63 66  0  0  0  0  0  0  0  0999 V2000
    0.3620   -0.7950   -4.3470 C   0  0  0  0  0  0  0  0  0  0  0  0
    0.6770    0.1200   -3.2950 O   0  0  0  0  0  0  0  0  0  0  0  0
    0.4270    1.4510   -3.5040 C   0  0  0  0  0  0  0  0  0  0  0  0
    1.4150    2.2690   -4.0660 C   0  0  0  0  0  0  0  0  0  0  0  0
    1.1590    3.6290   -4.2790 C   0  0  0  0  0  0  0  0  0  0  0  0
   -0.0840    4.1700   -3.9320 C   0  0  0  0  0  0  0  0  0  0  0  0
   -1.0720    3.3530   -3.3700 C   0  0  0  0  0  0  0  0  0  0  0  0
   -0.8160    1.9930   -3.1570 C   0  0  0  0  0  0  0  0  0  0  0  0
   -2.3280    3.9000   -3.0190 N   0  0  0  0  0  0  0  0  0  0  0  0
   -3.4270    3.1590   -2.3850 C   0  0  0  0  0  0  0  0  0  0  0  0
   -4.5340    4.2190   -2.2310 C   0  0  0  0  0  0  0  0  0  0  0  0
   -3.9280    5.4330   -2.7960 N   0  0  0  0  0  0  0  0  0  0  0  0
   -4.6920    6.4200   -3.3360 C   0  0  0  0  0  0  0  0  0  0  0  0
   -6.0210    6.2110   -3.3320 C   0  0  0  0  0  0  0  0  0  0  0  0
   -6.8020    7.2740   -3.9150 N   0  0  0  0  0  0  0  0  0  0  0  0
   -8.2980    6.9270   -3.7340 C   0  0  0  0  0  0  0  0  0  0  0  0
   -6.5290    7.2670   -5.3590 C   0  0  0  0  0  0  0  0  0  0  0  0
   -7.3330    8.3780   -6.0350 C   0  0  1  0  0  0  0  0  0  0  0  0
   -7.5760    8.3410   -7.5550 C   0  0  0  0  0  0  0  0  0  0  0  0
   -7.7650    9.8160   -7.9530 C   0  0  0  0  0  0  0  0  0  0  0  0
   -7.6160   10.5910   -6.6310 C   0  0  1  0  0  0  0  0  0  0  0  0
   -8.8220   10.2790   -5.7250 C   0  0  0  0  0  0  0  0  0  0  0  0
   -8.6330    8.8030   -5.3270 C   0  0  0  0  0  0  0  0  0  0  0  0
   -6.5110    9.6800   -6.0640 C   0  0  0  0  0  0  0  0  0  0  0  0
   -6.0330   10.1200   -4.6840 C   0  0  0  0  0  0  0  0  0  0  0  0
   -5.2820    9.5950   -6.9650 C   0  0  0  0  0  0  0  0  0  0  0  0
   -2.6940    5.1640   -3.2130 C   0  0  0  0  0  0  0  0  0  0  0  0
   -1.9480    6.0190   -3.7380 O   0  0  0  0  0  0  0  0  0  0  0  0
    0.9330   -0.5370   -5.2360 H   0  0  0  0  0  0  0  0  0  0  0  0
    0.6140   -1.8070   -4.0350 H   0  0  0  0  0  0  0  0  0  0  0  0
   -0.7020   -0.7400   -4.5700 H   0  0  0  0  0  0  0  0  0  0  0  0
    2.3740    1.8510   -4.3340 H   0  0  0  0  0  0  0  0  0  0  0  0
    1.9210    4.2600   -4.7130 H   0  0  0  0  0  0  0  0  0  0  0  0
   -0.2810    5.2200   -4.0970 H   0  0  0  0  0  0  0  0  0  0  0  0
   -1.5780    1.3620   -2.7240 H   0  0  0  0  0  0  0  0  0  0  0  0
   -3.1030    2.8620   -1.3890 H   0  0  0  0  0  0  0  0  0  0  0  0
   -3.7790    2.3740   -3.0510 H   0  0  0  0  0  0  0  0  0  0  0  0
   -4.6940    4.3860   -1.1670 H   0  0  0  0  0  0  0  0  0  0  0  0
   -5.3940    3.9220   -2.8260 H   0  0  0  0  0  0  0  0  0  0  0  0
   -4.4100    6.4600   -4.3860 H   0  0  0  0  0  0  0  0  0  0  0  0
   -4.4850    7.3450   -2.8020 H   0  0  0  0  0  0  0  0  0  0  0  0
   -6.3090    6.1770   -2.2830 H   0  0  0  0  0  0  0  0  0  0  0  0
   -6.2400    5.2970   -3.8800 H   0  0  0  0  0  0  0  0  0  0  0  0
   -8.5420    6.0300   -4.3000 H   0  0  0  0  0  0  0  0  0  0  0  0
   -8.8640    7.7420   -4.1810 H   0  0  0  0  0  0  0  0  0  0  0  0
   -8.4600    6.8220   -2.6630 H   0  0  0  0  0  0  0  0  0  0  0  0
   -5.4680    7.4340   -5.5290 H   0  0  0  0  0  0  0  0  0  0  0  0
   -6.8170    6.3050   -5.7780 H   0  0  0  0  0  0  0  0  0  0  0  0
   -8.4590    7.7530   -7.7970 H   0  0  0  0  0  0  0  0  0  0  0  0
   -6.7290    7.8990   -8.0770 H   0  0  0  0  0  0  0  0  0  0  0  0
   -8.7450    9.9800   -8.3970 H   0  0  0  0  0  0  0  0  0  0  0  0
   -7.0150   10.1270   -8.6780 H   0  0  0  0  0  0  0  0  0  0  0  0
   -7.3580   11.6430   -6.7270 H   0  0  0  0  0  0  0  0  0  0  0  0
   -9.7600   10.4250   -6.2560 H   0  0  0  0  0  0  0  0  0  0  0  0
   -8.8310   10.9230   -4.8480 H   0  0  0  0  0  0  0  0  0  0  0  0
   -9.4750    8.1970   -5.6550 H   0  0  0  0  0  0  0  0  0  0  0  0
   -8.5470    8.6950   -4.2480 H   0  0  0  0  0  0  0  0  0  0  0  0
   -6.7450    9.7910   -3.9310 H   0  0  0  0  0  0  0  0  0  0  0  0
   -5.0590    9.6800   -4.4800 H   0  0  0  0  0  0  0  0  0  0  0  0
   -5.9530   11.2050   -4.6570 H   0  0  0  0  0  0  0  0  0  0  0  0
   -4.5020   10.2460   -6.5760 H   0  0  0  0  0  0  0  0  0  0  0  0
   -5.5480    9.9080   -7.9720 H   0  0  0  0  0  0  0  0  0  0  0  0
   -4.9200    8.5690   -6.9880 H   0  0  0  0  0  0  0  0  0  0  0  0
  1 29  1  0  0  0  0
  1 30  1  0  0  0  0
  1 31  1  0  0  0  0
  1  2  1  0  0  0  0
  2  3  1  0  0  0  0
  3  4  2  0  0  0  0
  4 32  1  0  0  0  0
  4  5  1  0  0  0  0
  5 33  1  0  0  0  0
  5  6  2  0  0  0  0
  6 34  1  0  0  0  0
  6  7  1  0  0  0  0
  7  8  2  0  0  0  0
  8  3  1  0  0  0  0
  8 35  1  0  0  0  0
  7  9  1  0  0  0  0
  9 10  1  0  0  0  0
 10 36  1  0  0  0  0
 10 37  1  0  0  0  0
 10 11  1  0  0  0  0
 11 38  1  0  0  0  0
 11 39  1  0  0  0  0
 11 12  1  0  0  0  0
 12 13  1  0  0  0  0
 13 40  1  0  0  0  0
 13 41  1  0  0  0  0
 13 14  1  0  0  0  0
 14 42  1  0  0  0  0
 14 43  1  0  0  0  0
 14 15  1  0  0  0  0
 15 16  1  0  0  0  0
 16 44  1  0  0  0  0
 16 45  1  0  0  0  0
 16 46  1  0  0  0  0
 15 17  1  0  0  0  0
 17 47  1  0  0  0  0
 17 48  1  0  0  0  0
 17 18  1  0  0  0  0
 18 19  1  0  0  0  0
 19 49  1  0  0  0  0
 19 50  1  0  0  0  0
 19 20  1  0  0  0  0
 20 51  1  0  0  0  0
 20 52  1  0  0  0  0
 20 21  1  0  0  0  0
 21 53  1  0  0  0  0
 21 22  1  0  0  0  0
 22 54  1  0  0  0  0
 22 55  1  0  0  0  0
 22 23  1  0  0  0  0
 23 18  1  0  0  0  0
 23 56  1  0  0  0  0
 23 57  1  0  0  0  0
 21 24  1  0  0  0  0
 24 18  1  0  0  0  0
 24 25  1  0  0  0  0
 25 58  1  0  0  0  0
 25 59  1  0  0  0  0
 25 60  1  0  0  0  0
 24 26  1  0  0  0  0
 26 61  1  0  0  0  0
 26 62  1  0  0  0  0
 26 63  1  0  0  0  0
 12 27  1  0  0  0  0
 27  9  1  0  0  0  0
 27 28  2  0  0  0  0
M  END
>  <LOGBIO>
5.7000

>  <PRED_LOGBIO>
5.3300

>  <XV_RES>
0.7040

>  <WHL_TMPL>
1

>  <ANCH>
11-22;23-20

$$$$
ROW39
  -MTS-   01071502233D 0   0.00000     0.00000     0

 56 60  0  0  0  0  0  0  0  0999 V2000
   -3.3060   10.4470   -6.3780 C   0  0  0  0  0  0  0  0  0  0  0  0
   -4.2360    9.5130   -5.7280 N   0  0  0  0  0  0  0  0  0  0  0  0
   -3.7550    8.5800   -4.7790 C   0  0  0  0  0  0  0  0  0  0  0  0
   -3.7060    8.9230   -3.4230 C   0  0  0  0  0  0  0  0  0  0  0  0
   -3.2290    8.0010   -2.4840 C   0  0  0  0  0  0  0  0  0  0  0  0
   -2.8020    6.7350   -2.9020 C   0  0  0  0  0  0  0  0  0  0  0  0
   -2.2880    5.7390   -1.8890 C   0  0  0  0  0  0  0  0  0  0  0  0
   -3.4060    4.9260   -1.3900 N   0  0  0  0  0  0  0  0  0  0  0  0
   -3.0480    4.5220   -0.0230 C   0  0  0  0  0  0  0  0  0  0  0  0
   -1.6940    3.7910    0.0200 C   0  0  0  0  0  0  0  0  0  0  0  0
   -1.6840    2.5890   -0.9430 C   0  0  0  0  0  0  0  0  0  0  0  0
   -2.1700    2.9920   -2.3480 C   0  0  0  0  0  0  0  0  0  0  0  0
   -3.5020    3.7610   -2.2800 C   0  0  0  0  0  0  0  0  0  0  0  0
   -0.3720    2.0300   -1.0360 O   0  0  0  0  0  0  0  0  0  0  0  0
   -0.5670    0.6410   -1.3160 C   0  0  0  0  0  0  0  0  0  0  0  0
   -1.8680    0.2780   -0.6400 C   0  0  0  0  0  0  0  0  0  0  0  0
   -2.4570   -0.9270   -0.2390 C   0  0  0  0  0  0  0  0  0  0  0  0
   -3.7130   -0.9000    0.3790 C   0  0  0  0  0  0  0  0  0  0  0  0
   -4.2920   -2.0550    0.7710 F   0  0  0  0  0  0  0  0  0  0  0  0
   -4.3450    0.2640    0.5840 N   0  0  0  0  0  0  0  0  0  0  0  0
   -3.8080    1.4340    0.2120 C   0  0  0  0  0  0  0  0  0  0  0  0
   -2.5550    1.4760   -0.4110 C   0  0  0  0  0  0  0  0  0  0  0  0
   -2.8510    6.3910   -4.2580 C   0  0  0  0  0  0  0  0  0  0  0  0
   -3.3270    7.3140   -5.1970 C   0  0  0  0  0  0  0  0  0  0  0  0
   -5.6130    9.5460   -6.0520 C   0  0  0  0  0  0  0  0  0  0  0  0
   -6.4840   10.3670   -5.3250 C   0  0  0  0  0  0  0  0  0  0  0  0
   -7.8460   10.4000   -5.6450 C   0  0  0  0  0  0  0  0  0  0  0  0
   -8.3380    9.6110   -6.6930 C   0  0  0  0  0  0  0  0  0  0  0  0
   -9.6520    9.6430   -7.0010 F   0  0  0  0  0  0  0  0  0  0  0  0
   -7.4680    8.7900   -7.4190 C   0  0  0  0  0  0  0  0  0  0  0  0
   -7.9420    8.0300   -8.4290 F   0  0  0  0  0  0  0  0  0  0  0  0
   -6.1050    8.7580   -7.0990 C   0  0  0  0  0  0  0  0  0  0  0  0
   -2.5490    9.8860   -6.9220 H   0  0  0  0  0  0  0  0  0  0  0  0
   -3.8540   11.0820   -7.0710 H   0  0  0  0  0  0  0  0  0  0  0  0
   -2.8260   11.0650   -5.6220 H   0  0  0  0  0  0  0  0  0  0  0  0
   -4.0350    9.9000   -3.1010 H   0  0  0  0  0  0  0  0  0  0  0  0
   -3.1910    8.2660   -1.4380 H   0  0  0  0  0  0  0  0  0  0  0  0
   -1.8280    6.2710   -1.0590 H   0  0  0  0  0  0  0  0  0  0  0  0
   -1.5500    5.0920   -2.3590 H   0  0  0  0  0  0  0  0  0  0  0  0
   -3.7970    3.7960    0.2870 H   0  0  0  0  0  0  0  0  0  0  0  0
   -2.9680    5.4130    0.5970 H   0  0  0  0  0  0  0  0  0  0  0  0
   -1.5950    3.3830    1.0240 H   0  0  0  0  0  0  0  0  0  0  0  0
   -0.9200    4.4880   -0.2960 H   0  0  0  0  0  0  0  0  0  0  0  0
   -2.3770    2.0650   -2.8780 H   0  0  0  0  0  0  0  0  0  0  0  0
   -1.4220    3.6450   -2.7920 H   0  0  0  0  0  0  0  0  0  0  0  0
   -3.6800    4.1520   -3.2800 H   0  0  0  0  0  0  0  0  0  0  0  0
   -4.2610    3.0840   -1.8930 H   0  0  0  0  0  0  0  0  0  0  0  0
    0.2280    0.0890   -0.8190 H   0  0  0  0  0  0  0  0  0  0  0  0
   -0.6730    0.4890   -2.3880 H   0  0  0  0  0  0  0  0  0  0  0  0
   -1.9490   -1.8660   -0.4040 H   0  0  0  0  0  0  0  0  0  0  0  0
   -4.3470    2.3520    0.3940 H   0  0  0  0  0  0  0  0  0  0  0  0
   -2.5210    5.4150   -4.5800 H   0  0  0  0  0  0  0  0  0  0  0  0
   -3.3650    7.0490   -6.2430 H   0  0  0  0  0  0  0  0  0  0  0  0
   -6.1040   10.9750   -4.5170 H   0  0  0  0  0  0  0  0  0  0  0  0
   -8.5180   11.0330   -5.0850 H   0  0  0  0  0  0  0  0  0  0  0  0
   -5.4340    8.1240   -7.6600 H   0  0  0  0  0  0  0  0  0  0  0  0
  1 33  1  0  0  0  0
  1 34  1  0  0  0  0
  1 35  1  0  0  0  0
  1  2  1  0  0  0  0
  2  3  1  0  0  0  0
  3  4  2  0  0  0  0
  4 36  1  0  0  0  0
  4  5  1  0  0  0  0
  5 37  1  0  0  0  0
  5  6  2  0  0  0  0
  6  7  1  0  0  0  0
  7 38  1  0  0  0  0
  7 39  1  0  0  0  0
  7  8  1  0  0  0  0
  8  9  1  0  0  0  0
  9 40  1  0  0  0  0
  9 41  1  0  0  0  0
  9 10  1  0  0  0  0
 10 42  1  0  0  0  0
 10 43  1  0  0  0  0
 10 11  1  0  0  0  0
 11 12  1  0  0  0  0
 12 44  1  0  0  0  0
 12 45  1  0  0  0  0
 12 13  1  0  0  0  0
 13  8  1  0  0  0  0
 13 46  1  0  0  0  0
 13 47  1  0  0  0  0
 11 14  1  0  0  0  0
 14 15  1  0  0  0  0
 15 48  1  0  0  0  0
 15 49  1  0  0  0  0
 15 16  1  0  0  0  0
 16 17  2  0  0  0  0
 17 50  1  0  0  0  0
 17 18  1  0  0  0  0
 18 19  1  0  0  0  0
 18 20  2  0  0  0  0
 20 21  1  0  0  0  0
 21 51  1  0  0  0  0
 21 22  2  0  0  0  0
 22 11  1  0  0  0  0
 22 16  1  0  0  0  0
  6 23  1  0  0  0  0
 23 52  1  0  0  0  0
 23 24  2  0  0  0  0
 24  3  1  0  0  0  0
 24 53  1  0  0  0  0
  2 25  1  0  0  0  0
 25 26  2  0  0  0  0
 26 54  1  0  0  0  0
 26 27  1  0  0  0  0
 27 55  1  0  0  0  0
 27 28  2  0  0  0  0
 28 29  1  0  0  0  0
 28 30  1  0  0  0  0
 30 31  1  0  0  0  0
 30 32  2  0  0  0  0
 32 25  1  0  0  0  0
 32 56  1  0  0  0  0
M  END
>  <LOGBIO>
7.6000

>  <PRED_LOGBIO>
6.8000

>  <XV_RES>
1.2620

>  <WHL_TMPL>
1

>  <ANCH>
33-35;34-33

$$$$
ROW40
  -MTS-   01071502233D 0   0.00000     0.00000     0

 58 62  0  0  0  0  0  0  0  0999 V2000
   -2.8350   12.1990   -7.8670 C   0  0  0  0  0  0  0  0  0  0  0  0
   -3.8310   11.3420   -7.3020 O   0  0  0  0  0  0  0  0  0  0  0  0
   -3.4230   10.3950   -6.3550 N   0  0  0  0  0  0  0  0  0  0  0  0
   -4.2580    9.5560   -5.7720 C   0  0  0  0  0  0  0  0  0  0  0  0
   -3.7550    8.5800   -4.7790 C   0  0  0  0  0  0  0  0  0  0  0  0
   -3.7060    8.9230   -3.4230 C   0  0  0  0  0  0  0  0  0  0  0  0
   -3.2290    8.0010   -2.4840 C   0  0  0  0  0  0  0  0  0  0  0  0
   -2.8020    6.7350   -2.9020 C   0  0  0  0  0  0  0  0  0  0  0  0
   -2.2880    5.7390   -1.8890 C   0  0  0  0  0  0  0  0  0  0  0  0
   -3.4060    4.9260   -1.3900 N   0  0  0  0  0  0  0  0  0  0  0  0
   -3.0480    4.5220   -0.0230 C   0  0  0  0  0  0  0  0  0  0  0  0
   -1.6940    3.7910    0.0200 C   0  0  0  0  0  0  0  0  0  0  0  0
   -1.6840    2.5890   -0.9430 C   0  0  0  0  0  0  0  0  0  0  0  0
   -2.1700    2.9920   -2.3480 C   0  0  0  0  0  0  0  0  0  0  0  0
   -3.5020    3.7610   -2.2800 C   0  0  0  0  0  0  0  0  0  0  0  0
   -0.3720    2.0300   -1.0360 O   0  0  0  0  0  0  0  0  0  0  0  0
   -0.5670    0.6410   -1.3160 C   0  0  0  0  0  0  0  0  0  0  0  0
   -1.8680    0.2780   -0.6400 C   0  0  0  0  0  0  0  0  0  0  0  0
   -2.4570   -0.9270   -0.2390 C   0  0  0  0  0  0  0  0  0  0  0  0
   -3.7130   -0.9000    0.3790 C   0  0  0  0  0  0  0  0  0  0  0  0
   -4.2920   -2.0550    0.7710 F   0  0  0  0  0  0  0  0  0  0  0  0
   -4.3450    0.2640    0.5840 N   0  0  0  0  0  0  0  0  0  0  0  0
   -3.8080    1.4340    0.2120 C   0  0  0  0  0  0  0  0  0  0  0  0
   -2.5550    1.4760   -0.4110 C   0  0  0  0  0  0  0  0  0  0  0  0
   -2.8510    6.3910   -4.2580 C   0  0  0  0  0  0  0  0  0  0  0  0
   -3.3270    7.3140   -5.1970 C   0  0  0  0  0  0  0  0  0  0  0  0
   -5.6990    9.5900   -6.1100 C   0  0  0  0  0  0  0  0  0  0  0  0
   -6.5690   10.4110   -5.3830 C   0  0  0  0  0  0  0  0  0  0  0  0
   -7.9310   10.4440   -5.7040 C   0  0  0  0  0  0  0  0  0  0  0  0
   -8.4240    9.6550   -6.7510 C   0  0  0  0  0  0  0  0  0  0  0  0
   -9.7370    9.6870   -7.0600 F   0  0  0  0  0  0  0  0  0  0  0  0
   -7.5530    8.8340   -7.4780 C   0  0  0  0  0  0  0  0  0  0  0  0
   -8.0280    8.0740   -8.4870 F   0  0  0  0  0  0  0  0  0  0  0  0
   -6.1910    8.8020   -7.1570 C   0  0  0  0  0  0  0  0  0  0  0  0
   -2.0840   11.5970   -8.3750 H   0  0  0  0  0  0  0  0  0  0  0  0
   -3.3000   12.8750   -8.5800 H   0  0  0  0  0  0  0  0  0  0  0  0
   -2.3610   12.7760   -7.0750 H   0  0  0  0  0  0  0  0  0  0  0  0
   -4.0350    9.9000   -3.1010 H   0  0  0  0  0  0  0  0  0  0  0  0
   -3.1910    8.2660   -1.4380 H   0  0  0  0  0  0  0  0  0  0  0  0
   -1.8280    6.2710   -1.0590 H   0  0  0  0  0  0  0  0  0  0  0  0
   -1.5500    5.0920   -2.3590 H   0  0  0  0  0  0  0  0  0  0  0  0
   -3.7970    3.7960    0.2870 H   0  0  0  0  0  0  0  0  0  0  0  0
   -2.9680    5.4130    0.5970 H   0  0  0  0  0  0  0  0  0  0  0  0
   -1.5950    3.3830    1.0240 H   0  0  0  0  0  0  0  0  0  0  0  0
   -0.9200    4.4880   -0.2960 H   0  0  0  0  0  0  0  0  0  0  0  0
   -2.3770    2.0650   -2.8780 H   0  0  0  0  0  0  0  0  0  0  0  0
   -1.4220    3.6450   -2.7920 H   0  0  0  0  0  0  0  0  0  0  0  0
   -3.6800    4.1520   -3.2800 H   0  0  0  0  0  0  0  0  0  0  0  0
   -4.2610    3.0840   -1.8930 H   0  0  0  0  0  0  0  0  0  0  0  0
    0.2280    0.0890   -0.8190 H   0  0  0  0  0  0  0  0  0  0  0  0
   -0.6730    0.4890   -2.3880 H   0  0  0  0  0  0  0  0  0  0  0  0
   -1.9490   -1.8660   -0.4040 H   0  0  0  0  0  0  0  0  0  0  0  0
   -4.3470    2.3520    0.3940 H   0  0  0  0  0  0  0  0  0  0  0  0
   -2.5210    5.4150   -4.5800 H   0  0  0  0  0  0  0  0  0  0  0  0
   -3.3650    7.0490   -6.2430 H   0  0  0  0  0  0  0  0  0  0  0  0
   -6.1890   11.0190   -4.5760 H   0  0  0  0  0  0  0  0  0  0  0  0
   -8.6030   11.0770   -5.1430 H   0  0  0  0  0  0  0  0  0  0  0  0
   -5.5190    8.1680   -7.7180 H   0  0  0  0  0  0  0  0  0  0  0  0
  1 35  1  0  0  0  0
  1 36  1  0  0  0  0
  1 37  1  0  0  0  0
  1  2  1  0  0  0  0
  2  3  1  0  0  0  0
  3  4  2  0  0  0  0
  4  5  1  0  0  0  0
  5  6  2  0  0  0  0
  6 38  1  0  0  0  0
  6  7  1  0  0  0  0
  7 39  1  0  0  0  0
  7  8  2  0  0  0  0
  8  9  1  0  0  0  0
  9 40  1  0  0  0  0
  9 41  1  0  0  0  0
  9 10  1  0  0  0  0
 10 11  1  0  0  0  0
 11 42  1  0  0  0  0
 11 43  1  0  0  0  0
 11 12  1  0  0  0  0
 12 44  1  0  0  0  0
 12 45  1  0  0  0  0
 12 13  1  0  0  0  0
 13 14  1  0  0  0  0
 14 46  1  0  0  0  0
 14 47  1  0  0  0  0
 14 15  1  0  0  0  0
 15 10  1  0  0  0  0
 15 48  1  0  0  0  0
 15 49  1  0  0  0  0
 13 16  1  0  0  0  0
 16 17  1  0  0  0  0
 17 50  1  0  0  0  0
 17 51  1  0  0  0  0
 17 18  1  0  0  0  0
 18 19  2  0  0  0  0
 19 52  1  0  0  0  0
 19 20  1  0  0  0  0
 20 21  1  0  0  0  0
 20 22  2  0  0  0  0
 22 23  1  0  0  0  0
 23 53  1  0  0  0  0
 23 24  2  0  0  0  0
 24 13  1  0  0  0  0
 24 18  1  0  0  0  0
  8 25  1  0  0  0  0
 25 54  1  0  0  0  0
 25 26  2  0  0  0  0
 26  5  1  0  0  0  0
 26 55  1  0  0  0  0
  4 27  1  0  0  0  0
 27 28  2  0  0  0  0
 28 56  1  0  0  0  0
 28 29  1  0  0  0  0
 29 57  1  0  0  0  0
 29 30  2  0  0  0  0
 30 31  1  0  0  0  0
 30 32  1  0  0  0  0
 32 33  1  0  0  0  0
 32 34  2  0  0  0  0
 34 27  1  0  0  0  0
 34 58  1  0  0  0  0
M  END
>  <LOGBIO>
6.6000

>  <PRED_LOGBIO>
6.9500

>  <XV_RES>
-0.4630

>  <WHL_TMPL>
1

>  <ANCH>
33-35;36-35

$$$$
ROW41
  -MTS-   01071502233D 0   0.00000     0.00000     0

 40 42  0  0  0  0  0  0  0  0999 V2000
    0.7440   -0.2390   -3.2380 Cl  0  0  0  0  0  0  0  0  0  0  0  0
    0.4270    1.4510   -3.5040 C   0  0  0  0  0  0  0  0  0  0  0  0
    1.4150    2.2690   -4.0660 C   0  0  0  0  0  0  0  0  0  0  0  0
    1.1590    3.6290   -4.2790 C   0  0  0  0  0  0  0  0  0  0  0  0
   -0.0840    4.1700   -3.9320 C   0  0  0  0  0  0  0  0  0  0  0  0
   -1.0720    3.3530   -3.3700 C   0  0  0  0  0  0  0  0  0  0  0  0
   -0.8160    1.9930   -3.1570 C   0  0  0  0  0  0  0  0  0  0  0  0
   -2.3280    3.9000   -3.0190 N   0  0  0  0  0  0  0  0  0  0  0  0
   -3.4270    3.1590   -2.3850 C   0  0  0  0  0  0  0  0  0  0  0  0
   -4.5340    4.2190   -2.2310 C   0  0  0  0  0  0  0  0  0  0  0  0
   -3.9280    5.4330   -2.7960 N   0  0  0  0  0  0  0  0  0  0  0  0
   -4.6920    6.4200   -3.3360 C   0  0  0  0  0  0  0  0  0  0  0  0
   -6.2010    6.1830   -3.3310 C   0  0  0  0  0  0  0  0  0  0  0  0
   -6.6620    5.7610   -1.9240 C   0  0  0  0  0  0  0  0  0  0  0  0
   -8.1700    5.4500   -1.9070 C   0  0  0  0  0  0  0  0  0  0  0  0
   -8.5560    4.4840   -3.0430 C   0  0  0  0  0  0  0  0  0  0  0  0
   -8.0060    4.9640   -4.3990 C   0  0  0  0  0  0  0  0  0  0  0  0
   -6.5530    5.1770   -4.3440 N   0  0  0  0  0  0  0  0  0  0  0  0
   -2.6940    5.1640   -3.2130 C   0  0  0  0  0  0  0  0  0  0  0  0
   -1.9480    6.0190   -3.7380 O   0  0  0  0  0  0  0  0  0  0  0  0
    2.3740    1.8510   -4.3340 H   0  0  0  0  0  0  0  0  0  0  0  0
    1.9210    4.2600   -4.7130 H   0  0  0  0  0  0  0  0  0  0  0  0
   -0.2810    5.2200   -4.0970 H   0  0  0  0  0  0  0  0  0  0  0  0
   -1.5780    1.3620   -2.7240 H   0  0  0  0  0  0  0  0  0  0  0  0
   -3.1030    2.8620   -1.3890 H   0  0  0  0  0  0  0  0  0  0  0  0
   -3.7790    2.3740   -3.0510 H   0  0  0  0  0  0  0  0  0  0  0  0
   -4.6940    4.3860   -1.1670 H   0  0  0  0  0  0  0  0  0  0  0  0
   -5.3940    3.9220   -2.8260 H   0  0  0  0  0  0  0  0  0  0  0  0
   -4.4100    6.4600   -4.3860 H   0  0  0  0  0  0  0  0  0  0  0  0
   -4.5150    7.3450   -2.7920 H   0  0  0  0  0  0  0  0  0  0  0  0
   -6.6410    7.1430   -3.5940 H   0  0  0  0  0  0  0  0  0  0  0  0
   -6.1060    4.8800   -1.6100 H   0  0  0  0  0  0  0  0  0  0  0  0
   -6.4490    6.5620   -1.2190 H   0  0  0  0  0  0  0  0  0  0  0  0
   -8.7320    6.3760   -2.0120 H   0  0  0  0  0  0  0  0  0  0  0  0
   -8.4380    5.0090   -0.9490 H   0  0  0  0  0  0  0  0  0  0  0  0
   -8.1640    3.4930   -2.8230 H   0  0  0  0  0  0  0  0  0  0  0  0
   -9.6390    4.4050   -3.0980 H   0  0  0  0  0  0  0  0  0  0  0  0
   -8.4980    5.8920   -4.6800 H   0  0  0  0  0  0  0  0  0  0  0  0
   -8.2340    4.2160   -5.1550 H   0  0  0  0  0  0  0  0  0  0  0  0
   -6.2360    5.4870   -5.2510 H   0  0  0  0  0  0  0  0  0  0  0  0
  1  2  1  0  0  0  0
  2  3  2  0  0  0  0
  3 21  1  0  0  0  0
  3  4  1  0  0  0  0
  4 22  1  0  0  0  0
  4  5  2  0  0  0  0
  5 23  1  0  0  0  0
  5  6  1  0  0  0  0
  6  7  2  0  0  0  0
  7  2  1  0  0  0  0
  7 24  1  0  0  0  0
  6  8  1  0  0  0  0
  8  9  1  0  0  0  0
  9 25  1  0  0  0  0
  9 26  1  0  0  0  0
  9 10  1  0  0  0  0
 10 27  1  0  0  0  0
 10 28  1  0  0  0  0
 10 11  1  0  0  0  0
 11 12  1  0  0  0  0
 12 29  1  0  0  0  0
 12 30  1  0  0  0  0
 12 13  1  0  0  0  0
 13 31  1  0  0  0  0
 13 14  1  0  0  0  0
 14 32  1  0  0  0  0
 14 33  1  0  0  0  0
 14 15  1  0  0  0  0
 15 34  1  0  0  0  0
 15 35  1  0  0  0  0
 15 16  1  0  0  0  0
 16 36  1  0  0  0  0
 16 37  1  0  0  0  0
 16 17  1  0  0  0  0
 17 38  1  0  0  0  0
 17 39  1  0  0  0  0
 17 18  1  0  0  0  0
 18 13  1  0  0  0  0
 18 40  1  0  0  0  0
 11 19  1  0  0  0  0
 19  8  1  0  0  0  0
 19 20  2  0  0  0  0
M  END
>  <LOGBIO>
5.1000

>  <PRED_LOGBIO>
5.8900

>  <XV_RES>
-0.9400

>  <WHL_TMPL>
1

>  <ANCH>
11-22;19-16

$$$$
ROW42
  -MTS-   01071502233D 0   0.00000     0.00000     0

 61 63  0  0  0  0  0  0  0  0999 V2000
   -2.2330    3.5350   10.6090 C   0  0  0  0  0  0  0  0  0  0  0  0
   -1.2470    3.9680    9.5280 C   0  0  0  0  0  0  0  0  0  0  0  0
   -1.9730    4.6460    8.4450 N   0  0  0  0  0  0  0  0  0  0  0  0
   -2.6620    5.8280    8.9810 C   0  0  0  0  0  0  0  0  0  0  0  0
   -3.6490    5.3950   10.0620 C   0  0  0  0  0  0  0  0  0  0  0  0
   -1.0220    5.0630    7.4040 C   0  0  0  0  0  0  0  0  0  0  0  0
   -0.3060    3.8340    6.8460 C   0  0  0  0  0  0  0  0  0  0  0  0
    0.6440    4.2520    5.8050 N   0  0  0  0  0  0  0  0  0  0  0  0
    0.7770    5.6740    5.4590 C   0  0  0  0  0  0  0  0  0  0  0  0
    1.4310    3.2840    5.1360 C   0  0  0  0  0  0  0  0  0  0  0  0
    0.9550    2.6820    3.9660 C   0  0  0  0  0  0  0  0  0  0  0  0
    1.7330    1.7250    3.3040 C   0  0  0  0  0  0  0  0  0  0  0  0
    2.9880    1.3690    3.8130 C   0  0  0  0  0  0  0  0  0  0  0  0
    3.4640    1.9710    4.9840 C   0  0  0  0  0  0  0  0  0  0  0  0
    2.6860    2.9290    5.6450 C   0  0  0  0  0  0  0  0  0  0  0  0
    3.7740    0.4020    3.1450 N   0  0  0  0  0  0  0  0  0  0  0  0
    4.1610    0.6290    1.8500 C   0  0  0  0  0  0  0  0  0  0  0  0
    4.9060   -0.2490    1.1650 C   0  0  0  0  0  0  0  0  0  0  0  0
    5.3250   -1.5050    1.8260 C   0  0  0  0  0  0  0  0  0  0  0  0
    4.9460   -1.7260    3.0920 C   0  0  0  0  0  0  0  0  0  0  0  0
    4.1230   -0.7100    3.7860 C   0  0  0  0  0  0  0  0  0  0  0  0
    3.7640   -0.8930    4.9480 O   0  0  0  0  0  0  0  0  0  0  0  0
    6.0870   -2.4250    1.1550 O   0  0  0  0  0  0  0  0  0  0  0  0
    5.2850   -3.4760    0.3890 C   0  0  0  0  0  0  0  0  0  0  0  0
    4.4130   -4.2450    1.3540 C   0  0  0  0  0  0  0  0  0  0  0  0
    4.9110   -5.3900    1.9870 C   0  0  0  0  0  0  0  0  0  0  0  0
    4.1030   -6.1030    2.8810 C   0  0  0  0  0  0  0  0  0  0  0  0
    2.7970   -5.6700    3.1420 C   0  0  0  0  0  0  0  0  0  0  0  0
    2.3000   -4.5250    2.5080 C   0  0  0  0  0  0  0  0  0  0  0  0
    3.1080   -3.8120    1.6140 C   0  0  0  0  0  0  0  0  0  0  0  0
   -2.9640    2.8530   10.1800 H   0  0  0  0  0  0  0  0  0  0  0  0
   -1.6960    3.0340   11.4110 H   0  0  0  0  0  0  0  0  0  0  0  0
   -2.7430    4.4100   11.0060 H   0  0  0  0  0  0  0  0  0  0  0  0
   -0.7360    3.0930    9.1310 H   0  0  0  0  0  0  0  0  0  0  0  0
   -0.5160    4.6510    9.9570 H   0  0  0  0  0  0  0  0  0  0  0  0
   -1.9310    6.5110    9.4100 H   0  0  0  0  0  0  0  0  0  0  0  0
   -3.2000    6.3300    8.1790 H   0  0  0  0  0  0  0  0  0  0  0  0
   -3.1110    4.8940   10.8640 H   0  0  0  0  0  0  0  0  0  0  0  0
   -4.1590    6.2700   10.4590 H   0  0  0  0  0  0  0  0  0  0  0  0
   -4.3800    4.7120    9.6330 H   0  0  0  0  0  0  0  0  0  0  0  0
   -0.2920    5.7460    7.8320 H   0  0  0  0  0  0  0  0  0  0  0  0
   -1.5600    5.5650    6.6020 H   0  0  0  0  0  0  0  0  0  0  0  0
   -1.0370    3.1520    6.4170 H   0  0  0  0  0  0  0  0  0  0  0  0
    0.2320    3.3330    7.6480 H   0  0  0  0  0  0  0  0  0  0  0  0
    0.5320    5.8160    4.4080 H   0  0  0  0  0  0  0  0  0  0  0  0
    0.0980    6.2620    6.0730 H   0  0  0  0  0  0  0  0  0  0  0  0
    1.8010    5.9970    5.6390 H   0  0  0  0  0  0  0  0  0  0  0  0
   -0.0130    2.9560    3.5730 H   0  0  0  0  0  0  0  0  0  0  0  0
    1.3650    1.2600    2.4010 H   0  0  0  0  0  0  0  0  0  0  0  0
    4.4320    1.6970    5.3770 H   0  0  0  0  0  0  0  0  0  0  0  0
    3.0540    3.3930    6.5480 H   0  0  0  0  0  0  0  0  0  0  0  0
    3.8560    1.5460    1.3670 H   0  0  0  0  0  0  0  0  0  0  0  0
    5.1970   -0.0430    0.1450 H   0  0  0  0  0  0  0  0  0  0  0  0
    5.2370   -2.6340    3.5990 H   0  0  0  0  0  0  0  0  0  0  0  0
    6.0030   -4.1840   -0.0180 H   0  0  0  0  0  0  0  0  0  0  0  0
    4.6460   -2.9670   -0.3290 H   0  0  0  0  0  0  0  0  0  0  0  0
    5.9180   -5.7230    1.7860 H   0  0  0  0  0  0  0  0  0  0  0  0
    4.4870   -6.9870    3.3690 H   0  0  0  0  0  0  0  0  0  0  0  0
    2.1740   -6.2190    3.8320 H   0  0  0  0  0  0  0  0  0  0  0  0
    1.2930   -4.1910    2.7090 H   0  0  0  0  0  0  0  0  0  0  0  0
    2.7240   -2.9290    1.1250 H   0  0  0  0  0  0  0  0  0  0  0  0
  1 31  1  0  0  0  0
  1 32  1  0  0  0  0
  1 33  1  0  0  0  0
  1  2  1  0  0  0  0
  2 34  1  0  0  0  0
  2 35  1  0  0  0  0
  2  3  1  0  0  0  0
  3  4  1  0  0  0  0
  4 36  1  0  0  0  0
  4 37  1  0  0  0  0
  4  5  1  0  0  0  0
  5 38  1  0  0  0  0
  5 39  1  0  0  0  0
  5 40  1  0  0  0  0
  3  6  1  0  0  0  0
  6 41  1  0  0  0  0
  6 42  1  0  0  0  0
  6  7  1  0  0  0  0
  7 43  1  0  0  0  0
  7 44  1  0  0  0  0
  7  8  1  0  0  0  0
  8  9  1  0  0  0  0
  9 45  1  0  0  0  0
  9 46  1  0  0  0  0
  9 47  1  0  0  0  0
  8 10  1  0  0  0  0
 10 11  2  0  0  0  0
 11 48  1  0  0  0  0
 11 12  1  0  0  0  0
 12 49  1  0  0  0  0
 12 13  2  0  0  0  0
 13 14  1  0  0  0  0
 14 50  1  0  0  0  0
 14 15  2  0  0  0  0
 15 10  1  0  0  0  0
 15 51  1  0  0  0  0
 13 16  1  0  0  0  0
 16 17  1  0  0  0  0
 17 52  1  0  0  0  0
 17 18  2  0  0  0  0
 18 53  1  0  0  0  0
 18 19  1  0  0  0  0
 19 20  2  0  0  0  0
 20 54  1  0  0  0  0
 20 21  1  0  0  0  0
 21 16  1  0  0  0  0
 21 22  2  0  0  0  0
 19 23  1  0  0  0  0
 23 24  1  0  0  0  0
 24 55  1  0  0  0  0
 24 56  1  0  0  0  0
 24 25  1  0  0  0  0
 25 26  2  0  0  0  0
 26 57  1  0  0  0  0
 26 27  1  0  0  0  0
 27 58  1  0  0  0  0
 27 28  2  0  0  0  0
 28 59  1  0  0  0  0
 28 29  1  0  0  0  0
 29 60  1  0  0  0  0
 29 30  2  0  0  0  0
 30 25  1  0  0  0  0
 30 61  1  0  0  0  0
M  END
>  <LOGBIO>
8.7700

>  <PRED_LOGBIO>
8.9200

>  <XV_RES>
0.2540

>  <WHL_TMPL>
3

>  <ANCH>
51-64;51-52

$$$$
ROW43
  -MTS-   01071502233D 0   0.00000     0.00000     0

 66 70  0  0  0  0  0  0  0  0999 V2000
   -0.8150    7.5560    1.1980 C   0  0  0  0  0  0  0  0  0  0  0  0
    0.5330    7.2990    0.7950 O   0  0  0  0  0  0  0  0  0  0  0  0
    0.9320    5.9930    0.6790 C   0  0  0  0  0  0  0  0  0  0  0  0
    1.4830    5.3300    1.7820 C   0  0  0  0  0  0  0  0  0  0  0  0
    1.8910    3.9960    1.6630 C   0  0  0  0  0  0  0  0  0  0  0  0
    1.7470    3.3250    0.4430 C   0  0  0  0  0  0  0  0  0  0  0  0
    1.1960    3.9890   -0.6600 C   0  0  0  0  0  0  0  0  0  0  0  0
    0.7880    5.3230   -0.5410 C   0  0  0  0  0  0  0  0  0  0  0  0
    2.1870    1.8860    0.3150 C   0  0  0  0  0  0  0  0  0  0  0  0
    3.6500    1.8380   -0.1230 C   0  0  0  0  0  0  0  0  0  0  0  0
    4.0900    0.3990   -0.2500 C   0  0  0  0  0  0  0  0  0  0  0  0
    3.2970   -0.5100   -0.0100 O   0  0  0  0  0  0  0  0  0  0  0  0
    5.3350    0.1150   -0.6220 N   0  0  0  0  0  0  0  0  0  0  0  0
    6.4210   -0.0490    0.3560 C   0  0  0  0  0  0  0  0  0  0  0  0
    7.6760    0.7390   -0.0640 C   0  0  0  0  0  0  0  0  0  0  0  0
    8.0700    0.4380   -1.4480 N   0  0  0  0  0  0  0  0  0  0  0  0
    9.2530    1.2350   -1.8050 C   0  0  0  0  0  0  0  0  0  0  0  0
    9.0070    2.4660   -2.3560 C   0  0  0  0  0  0  0  0  0  0  0  0
    9.8070    3.1020   -3.3030 O   0  0  0  0  0  0  0  0  0  0  0  0
    9.2130    4.3270   -3.5990 C   0  0  0  0  0  0  0  0  0  0  0  0
    9.5560    5.3750   -4.4620 C   0  0  0  0  0  0  0  0  0  0  0  0
    8.7400    6.5090   -4.5450 C   0  0  0  0  0  0  0  0  0  0  0  0
    9.1100    7.6390   -5.4750 C   0  0  0  0  0  0  0  0  0  0  0  0
    7.5800    6.5960   -3.7650 C   0  0  0  0  0  0  0  0  0  0  0  0
    7.2370    5.5480   -2.9020 C   0  0  0  0  0  0  0  0  0  0  0  0
    8.0530    4.4140   -2.8190 C   0  0  0  0  0  0  0  0  0  0  0  0
    7.9740    3.2350   -2.0680 N   0  0  0  0  0  0  0  0  0  0  0  0
    6.9800    0.7350   -2.3880 C   0  0  0  0  0  0  0  0  0  0  0  0
    5.7060   -0.0550   -2.0340 C   0  0  0  0  0  0  0  0  0  0  0  0
    1.3310    1.1880   -0.7140 C   0  0  0  0  0  0  0  0  0  0  0  0
    1.0760   -0.1840   -0.5980 C   0  0  0  0  0  0  0  0  0  0  0  0
    0.2820   -0.8320   -1.5510 C   0  0  0  0  0  0  0  0  0  0  0  0
   -0.2570   -0.1080   -2.6210 C   0  0  0  0  0  0  0  0  0  0  0  0
   -0.0030    1.2640   -2.7370 C   0  0  0  0  0  0  0  0  0  0  0  0
    0.7910    1.9120   -1.7830 C   0  0  0  0  0  0  0  0  0  0  0  0
   -0.9900    7.1180    2.1790 H   0  0  0  0  0  0  0  0  0  0  0  0
   -0.9810    8.6300    1.2450 H   0  0  0  0  0  0  0  0  0  0  0  0
   -1.4990    7.1140    0.4770 H   0  0  0  0  0  0  0  0  0  0  0  0
    1.5940    5.8470    2.7230 H   0  0  0  0  0  0  0  0  0  0  0  0
    2.3170    3.4830    2.5140 H   0  0  0  0  0  0  0  0  0  0  0  0
    1.0850    3.4720   -1.6010 H   0  0  0  0  0  0  0  0  0  0  0  0
    0.3630    5.8350   -1.3920 H   0  0  0  0  0  0  0  0  0  0  0  0
    2.0790    1.3880    1.2760 H   0  0  0  0  0  0  0  0  0  0  0  0
    4.2680    2.3410    0.6190 H   0  0  0  0  0  0  0  0  0  0  0  0
    3.7580    2.3370   -1.0840 H   0  0  0  0  0  0  0  0  0  0  0  0
    6.6700   -1.1040    0.4480 H   0  0  0  0  0  0  0  0  0  0  0  0
    6.0860    0.2980    1.3310 H   0  0  0  0  0  0  0  0  0  0  0  0
    7.4850    1.8050    0.0330 H   0  0  0  0  0  0  0  0  0  0  0  0
    8.4980    0.4950    0.6060 H   0  0  0  0  0  0  0  0  0  0  0  0
    9.7590    0.6670   -2.5830 H   0  0  0  0  0  0  0  0  0  0  0  0
    9.8430    1.3670   -0.9010 H   0  0  0  0  0  0  0  0  0  0  0  0
   10.4500    5.3080   -5.0640 H   0  0  0  0  0  0  0  0  0  0  0  0
    9.6530    7.2420   -6.3300 H   0  0  0  0  0  0  0  0  0  0  0  0
    9.7380    8.3530   -4.9470 H   0  0  0  0  0  0  0  0  0  0  0  0
    8.2050    8.1360   -5.8200 H   0  0  0  0  0  0  0  0  0  0  0  0
    6.9500    7.4710   -3.8290 H   0  0  0  0  0  0  0  0  0  0  0  0
    6.3430    5.6150   -2.3000 H   0  0  0  0  0  0  0  0  0  0  0  0
    6.7620    1.8000   -2.3660 H   0  0  0  0  0  0  0  0  0  0  0  0
    7.2930    0.4820   -3.3990 H   0  0  0  0  0  0  0  0  0  0  0  0
    5.8650   -1.1110   -2.2410 H   0  0  0  0  0  0  0  0  0  0  0  0
    4.8850    0.2790   -2.6650 H   0  0  0  0  0  0  0  0  0  0  0  0
    1.4930   -0.7430    0.2280 H   0  0  0  0  0  0  0  0  0  0  0  0
    0.0860   -1.8900   -1.4620 H   0  0  0  0  0  0  0  0  0  0  0  0
   -0.8700   -0.6080   -3.3570 H   0  0  0  0  0  0  0  0  0  0  0  0
   -0.4190    1.8220   -3.5630 H   0  0  0  0  0  0  0  0  0  0  0  0
    0.9870    2.9700   -1.8730 H   0  0  0  0  0  0  0  0  0  0  0  0
  1 36  1  0  0  0  0
  1 37  1  0  0  0  0
  1 38  1  0  0  0  0
  1  2  1  0  0  0  0
  2  3  1  0  0  0  0
  3  4  2  0  0  0  0
  4 39  1  0  0  0  0
  4  5  1  0  0  0  0
  5 40  1  0  0  0  0
  5  6  2  0  0  0  0
  6  7  1  0  0  0  0
  7 41  1  0  0  0  0
  7  8  2  0  0  0  0
  8  3  1  0  0  0  0
  8 42  1  0  0  0  0
  6  9  1  0  0  0  0
  9 43  1  0  0  0  0
  9 10  1  0  0  0  0
 10 44  1  0  0  0  0
 10 45  1  0  0  0  0
 10 11  1  0  0  0  0
 11 12  2  0  0  0  0
 11 13  1  0  0  0  0
 13 14  1  0  0  0  0
 14 46  1  0  0  0  0
 14 47  1  0  0  0  0
 14 15  1  0  0  0  0
 15 48  1  0  0  0  0
 15 49  1  0  0  0  0
 15 16  1  0  0  0  0
 16 17  1  0  0  0  0
 17 50  1  0  0  0  0
 17 51  1  0  0  0  0
 17 18  1  0  0  0  0
 18 19  1  0  0  0  0
 19 20  1  0  0  0  0
 20 21  2  0  0  0  0
 21 52  1  0  0  0  0
 21 22  1  0  0  0  0
 22 23  1  0  0  0  0
 23 53  1  0  0  0  0
 23 54  1  0  0  0  0
 23 55  1  0  0  0  0
 22 24  2  0  0  0  0
 24 56  1  0  0  0  0
 24 25  1  0  0  0  0
 25 57  1  0  0  0  0
 25 26  2  0  0  0  0
 26 20  1  0  0  0  0
 26 27  1  0  0  0  0
 27 18  2  0  0  0  0
 16 28  1  0  0  0  0
 28 58  1  0  0  0  0
 28 59  1  0  0  0  0
 28 29  1  0  0  0  0
 29 13  1  0  0  0  0
 29 60  1  0  0  0  0
 29 61  1  0  0  0  0
  9 30  1  0  0  0  0
 30 31  2  0  0  0  0
 31 62  1  0  0  0  0
 31 32  1  0  0  0  0
 32 63  1  0  0  0  0
 32 33  2  0  0  0  0
 33 64  1  0  0  0  0
 33 34  1  0  0  0  0
 34 65  1  0  0  0  0
 34 35  2  0  0  0  0
 35 30  1  0  0  0  0
 35 66  1  0  0  0  0
M  END
>  <LOGBIO>
5.9400

>  <PRED_LOGBIO>
5.9100

>  <XV_RES>
0.1280

>  <WHL_TMPL>
3

>  <ANCH>
23-25;46-48

$$$$
ROW44
  -MTS-   01071502233D 0   0.00000     0.00000     0

 80 84  0  0  0  0  0  0  0  0999 V2000
    0.9900   -1.7220   -3.7140 C   0  0  0  0  0  0  0  0  0  0  0  0
    1.9100   -2.2990   -4.6440 O   0  0  0  0  0  0  0  0  0  0  0  0
    1.5950   -3.5160   -5.1890 C   0  0  0  0  0  0  0  0  0  0  0  0
    2.0080   -4.6940   -4.5560 C   0  0  0  0  0  0  0  0  0  0  0  0
    1.6860   -5.9380   -5.1120 C   0  0  0  0  0  0  0  0  0  0  0  0
    0.9520   -6.0030   -6.3020 C   0  0  0  0  0  0  0  0  0  0  0  0
    0.5390   -4.8250   -6.9360 C   0  0  0  0  0  0  0  0  0  0  0  0
    0.8610   -3.5810   -6.3790 C   0  0  0  0  0  0  0  0  0  0  0  0
    0.4440   -2.3910   -7.0190 N   0  0  0  0  0  0  0  0  0  0  0  0
   -0.8070   -1.8140   -6.6960 C   0  0  0  0  0  0  0  0  0  0  0  0
   -0.9010   -0.9140   -5.7070 N   0  0  0  0  0  0  0  0  0  0  0  0
   -2.0770   -0.3570   -5.3860 C   0  0  0  0  0  0  0  0  0  0  0  0
   -2.1360    0.5900   -4.3370 N   0  0  0  0  0  0  0  0  0  0  0  0
   -2.3740    0.1600   -3.0090 C   0  0  0  0  0  0  0  0  0  0  0  0
   -1.6320    0.7050   -1.9540 C   0  0  0  0  0  0  0  0  0  0  0  0
   -1.8670    0.2800   -0.6410 C   0  0  0  0  0  0  0  0  0  0  0  0
   -0.9860    0.9610    0.3790 C   0  0  0  0  0  0  0  0  0  0  0  0
   -0.3020    0.0190    1.3860 C   0  0  0  0  0  0  0  0  0  0  0  0
   -1.2260   -0.5810    2.3590 N   0  0  0  0  0  0  0  0  0  0  0  0
   -2.1870    0.4790    2.6970 C   0  0  0  0  0  0  0  0  0  0  0  0
   -3.3610    0.4140    1.7490 C   0  0  0  0  0  0  0  0  0  0  0  0
   -3.3920   -0.4430    0.8670 O   0  0  0  0  0  0  0  0  0  0  0  0
   -4.3600    1.2830    1.8670 N   0  0  0  0  0  0  0  0  0  0  0  0
   -4.3230    2.3070    2.9220 C   0  0  0  0  0  0  0  0  0  0  0  0
   -5.5030    1.2200    0.9440 C   0  0  0  0  0  0  0  0  0  0  0  0
   -2.0320   -1.6960    1.8430 C   0  0  0  0  0  0  0  0  0  0  0  0
   -3.2180   -1.2510    0.9680 C   0  0  0  0  0  0  0  0  0  0  0  0
   -2.8440   -0.6890   -0.3830 C   0  0  0  0  0  0  0  0  0  0  0  0
   -3.5860   -1.2330   -1.4380 C   0  0  0  0  0  0  0  0  0  0  0  0
   -3.3510   -0.8080   -2.7510 C   0  0  0  0  0  0  0  0  0  0  0  0
   -4.0770   -1.3410   -3.7840 O   0  0  0  0  0  0  0  0  0  0  0  0
   -3.5680   -2.5110   -4.4290 C   0  0  0  0  0  0  0  0  0  0  0  0
   -3.1970   -0.6830   -6.0440 N   0  0  0  0  0  0  0  0  0  0  0  0
   -3.1690   -1.5770   -7.0420 C   0  0  0  0  0  0  0  0  0  0  0  0
   -1.9580   -2.1790   -7.4050 C   0  0  0  0  0  0  0  0  0  0  0  0
   -1.8850   -3.3430   -8.6960 Cl  0  0  0  0  0  0  0  0  0  0  0  0
    2.1030   -7.1290   -4.4720 N   0  0  0  0  0  0  0  0  0  0  0  0
    3.5190   -7.4450   -4.2310 C   0  0  0  0  0  0  0  0  0  0  0  0
    3.7550   -7.9970   -2.8130 C   0  0  0  0  0  0  0  0  0  0  0  0
    2.8640   -9.0760   -2.5190 O   0  0  0  0  0  0  0  0  0  0  0  0
    1.4950   -8.6680   -2.5870 C   0  0  0  0  0  0  0  0  0  0  0  0
    1.1550   -8.1460   -3.9960 C   0  0  0  0  0  0  0  0  0  0  0  0
    0.8680   -2.3890   -2.8630 H   0  0  0  0  0  0  0  0  0  0  0  0
    1.3750   -0.7640   -3.3710 H   0  0  0  0  0  0  0  0  0  0  0  0
    0.0280   -1.5740   -4.1990 H   0  0  0  0  0  0  0  0  0  0  0  0
    2.5740   -4.6440   -3.6370 H   0  0  0  0  0  0  0  0  0  0  0  0
    0.7040   -6.9630   -6.7320 H   0  0  0  0  0  0  0  0  0  0  0  0
   -0.0270   -4.8760   -7.8540 H   0  0  0  0  0  0  0  0  0  0  0  0
    1.0390   -1.9520   -7.7080 H   0  0  0  0  0  0  0  0  0  0  0  0
   -2.0080    1.5720   -4.5350 H   0  0  0  0  0  0  0  0  0  0  0  0
   -0.8780    1.4520   -2.1530 H   0  0  0  0  0  0  0  0  0  0  0  0
   -1.6530    1.5860    0.9700 H   0  0  0  0  0  0  0  0  0  0  0  0
   -0.2030    1.4940   -0.1570 H   0  0  0  0  0  0  0  0  0  0  0  0
    0.3750    0.6440    1.9640 H   0  0  0  0  0  0  0  0  0  0  0  0
    0.1700   -0.7810    0.8200 H   0  0  0  0  0  0  0  0  0  0  0  0
   -1.7030    1.4490    2.6090 H   0  0  0  0  0  0  0  0  0  0  0  0
   -2.5380    0.3390    3.7170 H   0  0  0  0  0  0  0  0  0  0  0  0
   -3.4440    2.9340    2.7870 H   0  0  0  0  0  0  0  0  0  0  0  0
   -5.2190    2.9210    2.8630 H   0  0  0  0  0  0  0  0  0  0  0  0
   -4.2780    1.8240    3.8950 H   0  0  0  0  0  0  0  0  0  0  0  0
   -5.9870    0.2500    1.0320 H   0  0  0  0  0  0  0  0  0  0  0  0
   -6.2150    2.0040    1.1940 H   0  0  0  0  0  0  0  0  0  0  0  0
   -5.1530    1.3600   -0.0760 H   0  0  0  0  0  0  0  0  0  0  0  0
   -2.4700   -2.1760    2.7160 H   0  0  0  0  0  0  0  0  0  0  0  0
   -1.3920   -2.3310    1.2330 H   0  0  0  0  0  0  0  0  0  0  0  0
   -3.6850   -0.4290    1.5070 H   0  0  0  0  0  0  0  0  0  0  0  0
   -3.8520   -2.1200    0.8050 H   0  0  0  0  0  0  0  0  0  0  0  0
   -4.3400   -1.9800   -1.2390 H   0  0  0  0  0  0  0  0  0  0  0  0
   -3.4780   -3.3160   -3.7020 H   0  0  0  0  0  0  0  0  0  0  0  0
   -4.2490   -2.8130   -5.2220 H   0  0  0  0  0  0  0  0  0  0  0  0
   -2.5900   -2.2950   -4.8530 H   0  0  0  0  0  0  0  0  0  0  0  0
   -4.0780   -1.8330   -7.5660 H   0  0  0  0  0  0  0  0  0  0  0  0
    3.8550   -8.1740   -4.9650 H   0  0  0  0  0  0  0  0  0  0  0  0
    4.1180   -6.5480   -4.3750 H   0  0  0  0  0  0  0  0  0  0  0  0
    3.6110   -7.2000   -2.0860 H   0  0  0  0  0  0  0  0  0  0  0  0
    4.7830   -8.3410   -2.7250 H   0  0  0  0  0  0  0  0  0  0  0  0
    1.3150   -7.8820   -1.8560 H   0  0  0  0  0  0  0  0  0  0  0  0
    0.8530   -9.5130   -2.3480 H   0  0  0  0  0  0  0  0  0  0  0  0
    1.1400   -8.9800   -4.6950 H   0  0  0  0  0  0  0  0  0  0  0  0
    0.1510   -7.7290   -3.9930 H   0  0  0  0  0  0  0  0  0  0  0  0
  1 43  1  0  0  0  0
  1 44  1  0  0  0  0
  1 45  1  0  0  0  0
  1  2  1  0  0  0  0
  2  3  1  0  0  0  0
  3  4  2  0  0  0  0
  4 46  1  0  0  0  0
  4  5  1  0  0  0  0
  5  6  2  0  0  0  0
  6 47  1  0  0  0  0
  6  7  1  0  0  0  0
  7 48  1  0  0  0  0
  7  8  2  0  0  0  0
  8  3  1  0  0  0  0
  8  9  1  0  0  0  0
  9 49  1  0  0  0  0
  9 10  1  0  0  0  0
 10 11  1  0  0  0  0
 11 12  2  0  0  0  0
 12 13  1  0  0  0  0
 13 50  1  0  0  0  0
 13 14  1  0  0  0  0
 14 15  2  0  0  0  0
 15 51  1  0  0  0  0
 15 16  1  0  0  0  0
 16 17  1  0  0  0  0
 17 52  1  0  0  0  0
 17 53  1  0  0  0  0
 17 18  1  0  0  0  0
 18 54  1  0  0  0  0
 18 55  1  0  0  0  0
 18 19  1  0  0  0  0
 19 20  1  0  0  0  0
 20 56  1  0  0  0  0
 20 57  1  0  0  0  0
 20 21  1  0  0  0  0
 21 22  2  0  0  0  0
 21 23  1  0  0  0  0
 23 24  1  0  0  0  0
 24 58  1  0  0  0  0
 24 59  1  0  0  0  0
 24 60  1  0  0  0  0
 23 25  1  0  0  0  0
 25 61  1  0  0  0  0
 25 62  1  0  0  0  0
 25 63  1  0  0  0  0
 19 26  1  0  0  0  0
 26 64  1  0  0  0  0
 26 65  1  0  0  0  0
 26 27  1  0  0  0  0
 27 66  1  0  0  0  0
 27 67  1  0  0  0  0
 27 28  1  0  0  0  0
 28 16  2  0  0  0  0
 28 29  1  0  0  0  0
 29 68  1  0  0  0  0
 29 30  2  0  0  0  0
 30 14  1  0  0  0  0
 30 31  1  0  0  0  0
 31 32  1  0  0  0  0
 32 69  1  0  0  0  0
 32 70  1  0  0  0  0
 32 71  1  0  0  0  0
 12 33  1  0  0  0  0
 33 34  2  0  0  0  0
 34 72  1  0  0  0  0
 34 35  1  0  0  0  0
 35 10  2  0  0  0  0
 35 36  1  0  0  0  0
  5 37  1  0  0  0  0
 37 38  1  0  0  0  0
 38 73  1  0  0  0  0
 38 74  1  0  0  0  0
 38 39  1  0  0  0  0
 39 75  1  0  0  0  0
 39 76  1  0  0  0  0
 39 40  1  0  0  0  0
 40 41  1  0  0  0  0
 41 77  1  0  0  0  0
 41 78  1  0  0  0  0
 41 42  1  0  0  0  0
 42 37  1  0  0  0  0
 42 79  1  0  0  0  0
 42 80  1  0  0  0  0
M  END
>  <LOGBIO>
5.4100

>  <PRED_LOGBIO>
5.2100

>  <XV_RES>
0.4980

>  <WHL_TMPL>
1

>  <ANCH>
35-36;25-26

$$$$
ROW45
  -MTS-   01071502233D 0   0.00000     0.00000     0

 56 58  0  0  0  0  0  0  0  0999 V2000
    6.2850    2.0270   -1.0460 C   0  0  0  0  0  0  0  0  0  0  0  0
    5.0460    2.8760   -0.8860 C   0  0  0  0  0  0  0  0  0  0  0  0
    4.4670    2.9960    0.3170 C   0  0  0  0  0  0  0  0  0  0  0  0
    3.2530    3.8280    0.4740 C   0  0  0  0  0  0  0  0  0  0  0  0
    3.3800    5.1870    0.7860 C   0  0  0  0  0  0  0  0  0  0  0  0
    2.2230    5.9610    0.9320 C   0  0  0  0  0  0  0  0  0  0  0  0
    0.9740    5.3520    0.7600 C   0  0  0  0  0  0  0  0  0  0  0  0
    0.9180    3.9890    0.4490 C   0  0  0  0  0  0  0  0  0  0  0  0
   -0.4220    3.3180    0.2610 C   0  0  0  0  0  0  0  0  0  0  0  0
   -0.8100    3.4050   -1.1120 O   0  0  0  0  0  0  0  0  0  0  0  0
   -2.0760    2.7840   -1.3520 C   0  0  0  0  0  0  0  0  0  0  0  0
   -2.4330    2.9100   -2.8320 C   0  0  0  0  0  0  0  0  0  0  0  0
   -1.8140    4.2330   -3.3180 C   0  0  0  0  0  0  0  0  0  0  0  0
   -2.4680    5.4440   -2.6260 C   0  0  0  0  0  0  0  0  0  0  0  0
   -3.9280    5.4330   -2.7960 N   0  0  0  0  0  0  0  0  0  0  0  0
   -4.1740    5.3800   -4.2440 C   0  0  0  0  0  0  0  0  0  0  0  0
   -4.5340    4.2180   -2.2300 C   0  0  0  0  0  0  0  0  0  0  0  0
   -3.9710    2.9550   -2.9060 C   0  0  0  0  0  0  0  0  0  0  0  0
   -1.8910    1.7420   -3.6210 C   0  0  0  0  0  0  0  0  0  0  0  0
   -0.5140    1.4930   -3.6470 C   0  0  0  0  0  0  0  0  0  0  0  0
   -0.0120    0.4100   -4.3780 C   0  0  0  0  0  0  0  0  0  0  0  0
   -0.8870   -0.4240   -5.0830 C   0  0  0  0  0  0  0  0  0  0  0  0
   -0.4030   -1.4690   -5.7890 F   0  0  0  0  0  0  0  0  0  0  0  0
   -2.2650   -0.1760   -5.0570 C   0  0  0  0  0  0  0  0  0  0  0  0
   -2.7670    0.9070   -4.3260 C   0  0  0  0  0  0  0  0  0  0  0  0
    2.0440    3.2740    0.3160 N   0  0  0  0  0  0  0  0  0  0  0  0
    2.3200    7.4300    1.2680 C   0  0  0  0  0  0  0  0  0  0  0  0
    1.2820    8.0750    0.7440 F   0  0  0  0  0  0  0  0  0  0  0  0
    2.3170    7.5840    2.5890 F   0  0  0  0  0  0  0  0  0  0  0  0
    3.4480    7.9260    0.7670 F   0  0  0  0  0  0  0  0  0  0  0  0
    7.0770    2.4180   -0.4100 H   0  0  0  0  0  0  0  0  0  0  0  0
    6.6080    2.0510   -2.0840 H   0  0  0  0  0  0  0  0  0  0  0  0
    6.0610    1.0020   -0.7590 H   0  0  0  0  0  0  0  0  0  0  0  0
    4.6270    3.3870   -1.7400 H   0  0  0  0  0  0  0  0  0  0  0  0
    4.8860    2.4850    1.1710 H   0  0  0  0  0  0  0  0  0  0  0  0
    4.3560    5.6310    0.9130 H   0  0  0  0  0  0  0  0  0  0  0  0
    0.0660    5.9270    0.8670 H   0  0  0  0  0  0  0  0  0  0  0  0
   -1.1660    3.8140    0.8800 H   0  0  0  0  0  0  0  0  0  0  0  0
   -0.3470    2.2720    0.5510 H   0  0  0  0  0  0  0  0  0  0  0  0
   -2.8390    3.2740   -0.7510 H   0  0  0  0  0  0  0  0  0  0  0  0
   -2.0210    1.7320   -1.0800 H   0  0  0  0  0  0  0  0  0  0  0  0
   -2.0570    4.3160   -4.3750 H   0  0  0  0  0  0  0  0  0  0  0  0
   -0.7560    4.2270   -3.0650 H   0  0  0  0  0  0  0  0  0  0  0  0
   -2.1050    6.3270   -3.1470 H   0  0  0  0  0  0  0  0  0  0  0  0
   -2.2370    5.3890   -1.5640 H   0  0  0  0  0  0  0  0  0  0  0  0
   -4.4990    6.3590   -4.5930 H   0  0  0  0  0  0  0  0  0  0  0  0
   -3.2570    5.0990   -4.7580 H   0  0  0  0  0  0  0  0  0  0  0  0
   -4.9480    4.6450   -4.4540 H   0  0  0  0  0  0  0  0  0  0  0  0
   -5.5920    4.2560   -2.4810 H   0  0  0  0  0  0  0  0  0  0  0  0
   -4.2970    4.1670   -1.1700 H   0  0  0  0  0  0  0  0  0  0  0  0
   -4.3300    2.1100   -2.3220 H   0  0  0  0  0  0  0  0  0  0  0  0
   -4.2600    2.9720   -3.9540 H   0  0  0  0  0  0  0  0  0  0  0  0
    0.1610    2.1370   -3.1030 H   0  0  0  0  0  0  0  0  0  0  0  0
    1.0510    0.2190   -4.3980 H   0  0  0  0  0  0  0  0  0  0  0  0
   -2.9400   -0.8200   -5.6010 H   0  0  0  0  0  0  0  0  0  0  0  0
   -3.8290    1.0990   -4.3050 H   0  0  0  0  0  0  0  0  0  0  0  0
  1 31  1  0  0  0  0
  1 32  1  0  0  0  0
  1 33  1  0  0  0  0
  1  2  1  0  0  0  0
  2 34  1  0  0  0  0
  2  3  2  0  0  0  0
  3 35  1  0  0  0  0
  3  4  1  0  0  0  0
  4  5  2  0  0  0  0
  5 36  1  0  0  0  0
  5  6  1  0  0  0  0
  6  7  2  0  0  0  0
  7 37  1  0  0  0  0
  7  8  1  0  0  0  0
  8  9  1  0  0  0  0
  9 38  1  0  0  0  0
  9 39  1  0  0  0  0
  9 10  1  0  0  0  0
 10 11  1  0  0  0  0
 11 40  1  0  0  0  0
 11 41  1  0  0  0  0
 11 12  1  0  0  0  0
 12 13  1  0  0  0  0
 13 42  1  0  0  0  0
 13 43  1  0  0  0  0
 13 14  1  0  0  0  0
 14 44  1  0  0  0  0
 14 45  1  0  0  0  0
 14 15  1  0  0  0  0
 15 16  1  0  0  0  0
 16 46  1  0  0  0  0
 16 47  1  0  0  0  0
 16 48  1  0  0  0  0
 15 17  1  0  0  0  0
 17 49  1  0  0  0  0
 17 50  1  0  0  0  0
 17 18  1  0  0  0  0
 18 12  1  0  0  0  0
 18 51  1  0  0  0  0
 18 52  1  0  0  0  0
 12 19  1  0  0  0  0
 19 20  2  0  0  0  0
 20 53  1  0  0  0  0
 20 21  1  0  0  0  0
 21 54  1  0  0  0  0
 21 22  2  0  0  0  0
 22 23  1  0  0  0  0
 22 24  1  0  0  0  0
 24 55  1  0  0  0  0
 24 25  2  0  0  0  0
 25 19  1  0  0  0  0
 25 56  1  0  0  0  0
  8 26  2  0  0  0  0
 26  4  1  0  0  0  0
  6 27  1  0  0  0  0
 27 28  1  0  0  0  0
 27 29  1  0  0  0  0
 27 30  1  0  0  0  0
M  END
>  <LOGBIO>
4.8900

>  <PRED_LOGBIO>
4.6200

>  <XV_RES>
0.2520

>  <WHL_TMPL>
1

>  <ANCH>
11-22;30-35

$$$$
ROW46
  -MTS-   01071502233D 0   0.00000     0.00000     0

 75 77  0  0  0  0  0  0  0  0999 V2000
    5.8340    0.5320   -0.0090 C   0  0  0  0  0  0  0  0  0  0  0  0
    6.2230    1.5550    1.0550 C   0  0  0  0  0  0  0  0  0  0  0  0
    6.8150    0.8330    2.2620 C   0  0  0  0  0  0  0  0  0  0  0  0
    4.9840    2.3370    1.4870 C   0  0  0  0  0  0  0  0  0  0  0  0
    4.4140    3.0330    0.3240 N   0  0  0  0  0  0  0  0  0  0  0  0
    5.0490    2.9010   -0.9950 C   0  0  0  0  0  0  0  0  0  0  0  0
    6.2740    1.9950   -0.8830 C   0  0  0  0  0  0  0  0  0  0  0  0
    6.9340    1.8580   -2.2520 C   0  0  0  0  0  0  0  0  0  0  0  0
    5.8440    0.6180   -0.3860 C   0  0  0  0  0  0  0  0  0  0  0  0
    3.2530    3.8280    0.4740 C   0  0  0  0  0  0  0  0  0  0  0  0
    3.3800    5.1870    0.7860 C   0  0  0  0  0  0  0  0  0  0  0  0
    2.2230    5.9610    0.9320 C   0  0  0  0  0  0  0  0  0  0  0  0
    0.9740    5.3520    0.7600 C   0  0  0  0  0  0  0  0  0  0  0  0
    0.9180    3.9890    0.4490 C   0  0  0  0  0  0  0  0  0  0  0  0
   -0.4220    3.3180    0.2610 C   0  0  0  0  0  0  0  0  0  0  0  0
   -0.8100    3.4050   -1.1120 O   0  0  0  0  0  0  0  0  0  0  0  0
   -2.0760    2.7840   -1.3520 C   0  0  0  0  0  0  0  0  0  0  0  0
   -2.4330    2.9100   -2.8320 C   0  0  0  0  0  0  0  0  0  0  0  0
   -1.8140    4.2330   -3.3180 C   0  0  0  0  0  0  0  0  0  0  0  0
   -2.4680    5.4440   -2.6260 C   0  0  0  0  0  0  0  0  0  0  0  0
   -3.9280    5.4330   -2.7960 N   0  0  0  0  0  0  0  0  0  0  0  0
   -4.1740    5.3800   -4.2440 C   0  0  0  0  0  0  0  0  0  0  0  0
   -4.5340    4.2180   -2.2300 C   0  0  0  0  0  0  0  0  0  0  0  0
   -3.9710    2.9550   -2.9060 C   0  0  0  0  0  0  0  0  0  0  0  0
   -1.8910    1.7420   -3.6210 C   0  0  0  0  0  0  0  0  0  0  0  0
   -0.5140    1.4930   -3.6470 C   0  0  0  0  0  0  0  0  0  0  0  0
   -0.0120    0.4100   -4.3780 C   0  0  0  0  0  0  0  0  0  0  0  0
   -0.8870   -0.4240   -5.0830 C   0  0  0  0  0  0  0  0  0  0  0  0
   -0.4030   -1.4690   -5.7890 F   0  0  0  0  0  0  0  0  0  0  0  0
   -2.2650   -0.1760   -5.0570 C   0  0  0  0  0  0  0  0  0  0  0  0
   -2.7670    0.9070   -4.3260 C   0  0  0  0  0  0  0  0  0  0  0  0
    2.0440    3.2740    0.3160 N   0  0  0  0  0  0  0  0  0  0  0  0
    2.3200    7.4300    1.2680 C   0  0  0  0  0  0  0  0  0  0  0  0
    1.2820    8.0750    0.7440 F   0  0  0  0  0  0  0  0  0  0  0  0
    2.3170    7.5840    2.5890 F   0  0  0  0  0  0  0  0  0  0  0  0
    3.4480    7.9260    0.7670 F   0  0  0  0  0  0  0  0  0  0  0  0
    5.0960   -0.1550    0.4010 H   0  0  0  0  0  0  0  0  0  0  0  0
    6.7160   -0.0260   -0.3160 H   0  0  0  0  0  0  0  0  0  0  0  0
    5.4120    1.0460   -0.8690 H   0  0  0  0  0  0  0  0  0  0  0  0
    6.9610    2.2410    0.6450 H   0  0  0  0  0  0  0  0  0  0  0  0
    6.0770    0.1460    2.6720 H   0  0  0  0  0  0  0  0  0  0  0  0
    7.6970    0.2750    1.9550 H   0  0  0  0  0  0  0  0  0  0  0  0
    7.0920    1.5620    3.0200 H   0  0  0  0  0  0  0  0  0  0  0  0
    4.2460    1.6510    1.8960 H   0  0  0  0  0  0  0  0  0  0  0  0
    5.2610    3.0660    2.2450 H   0  0  0  0  0  0  0  0  0  0  0  0
    5.3560    3.8830   -1.3490 H   0  0  0  0  0  0  0  0  0  0  0  0
    4.3410    2.4680   -1.6980 H   0  0  0  0  0  0  0  0  0  0  0  0
    6.9830    2.4280   -0.1800 H   0  0  0  0  0  0  0  0  0  0  0  0
    6.2250    1.4250   -2.9540 H   0  0  0  0  0  0  0  0  0  0  0  0
    7.8060    1.2130   -2.1710 H   0  0  0  0  0  0  0  0  0  0  0  0
    7.2410    2.8400   -2.6060 H   0  0  0  0  0  0  0  0  0  0  0  0
    5.1350    0.1840   -1.0880 H   0  0  0  0  0  0  0  0  0  0  0  0
    6.7160   -0.0280   -0.3060 H   0  0  0  0  0  0  0  0  0  0  0  0
    5.3730    0.7150    0.5900 H   0  0  0  0  0  0  0  0  0  0  0  0
    4.3560    5.6310    0.9130 H   0  0  0  0  0  0  0  0  0  0  0  0
    0.0660    5.9270    0.8670 H   0  0  0  0  0  0  0  0  0  0  0  0
   -1.1660    3.8140    0.8800 H   0  0  0  0  0  0  0  0  0  0  0  0
   -0.3470    2.2720    0.5510 H   0  0  0  0  0  0  0  0  0  0  0  0
   -2.8390    3.2740   -0.7510 H   0  0  0  0  0  0  0  0  0  0  0  0
   -2.0210    1.7320   -1.0800 H   0  0  0  0  0  0  0  0  0  0  0  0
   -2.0570    4.3160   -4.3750 H   0  0  0  0  0  0  0  0  0  0  0  0
   -0.7560    4.2270   -3.0650 H   0  0  0  0  0  0  0  0  0  0  0  0
   -2.1050    6.3270   -3.1470 H   0  0  0  0  0  0  0  0  0  0  0  0
   -2.2370    5.3890   -1.5640 H   0  0  0  0  0  0  0  0  0  0  0  0
   -4.4990    6.3590   -4.5930 H   0  0  0  0  0  0  0  0  0  0  0  0
   -3.2570    5.0990   -4.7580 H   0  0  0  0  0  0  0  0  0  0  0  0
   -4.9480    4.6450   -4.4540 H   0  0  0  0  0  0  0  0  0  0  0  0
   -5.5920    4.2560   -2.4810 H   0  0  0  0  0  0  0  0  0  0  0  0
   -4.2970    4.1670   -1.1700 H   0  0  0  0  0  0  0  0  0  0  0  0
   -4.3300    2.1100   -2.3220 H   0  0  0  0  0  0  0  0  0  0  0  0
   -4.2600    2.9720   -3.9540 H   0  0  0  0  0  0  0  0  0  0  0  0
    0.1610    2.1370   -3.1030 H   0  0  0  0  0  0  0  0  0  0  0  0
    1.0510    0.2190   -4.3980 H   0  0  0  0  0  0  0  0  0  0  0  0
   -2.9400   -0.8200   -5.6010 H   0  0  0  0  0  0  0  0  0  0  0  0
   -3.8290    1.0990   -4.3050 H   0  0  0  0  0  0  0  0  0  0  0  0
  1 37  1  0  0  0  0
  1 38  1  0  0  0  0
  1 39  1  0  0  0  0
  1  2  1  0  0  0  0
  2 40  1  0  0  0  0
  2  3  1  0  0  0  0
  3 41  1  0  0  0  0
  3 42  1  0  0  0  0
  3 43  1  0  0  0  0
  2  4  1  0  0  0  0
  4 44  1  0  0  0  0
  4 45  1  0  0  0  0
  4  5  1  0  0  0  0
  5  6  1  0  0  0  0
  6 46  1  0  0  0  0
  6 47  1  0  0  0  0
  6  7  1  0  0  0  0
  7 48  1  0  0  0  0
  7  8  1  0  0  0  0
  8 49  1  0  0  0  0
  8 50  1  0  0  0  0
  8 51  1  0  0  0  0
  7  9  1  0  0  0  0
  9 52  1  0  0  0  0
  9 53  1  0  0  0  0
  9 54  1  0  0  0  0
  5 10  1  0  0  0  0
 10 11  2  0  0  0  0
 11 55  1  0  0  0  0
 11 12  1  0  0  0  0
 12 13  2  0  0  0  0
 13 56  1  0  0  0  0
 13 14  1  0  0  0  0
 14 15  1  0  0  0  0
 15 57  1  0  0  0  0
 15 58  1  0  0  0  0
 15 16  1  0  0  0  0
 16 17  1  0  0  0  0
 17 59  1  0  0  0  0
 17 60  1  0  0  0  0
 17 18  1  0  0  0  0
 18 19  1  0  0  0  0
 19 61  1  0  0  0  0
 19 62  1  0  0  0  0
 19 20  1  0  0  0  0
 20 63  1  0  0  0  0
 20 64  1  0  0  0  0
 20 21  1  0  0  0  0
 21 22  1  0  0  0  0
 22 65  1  0  0  0  0
 22 66  1  0  0  0  0
 22 67  1  0  0  0  0
 21 23  1  0  0  0  0
 23 68  1  0  0  0  0
 23 69  1  0  0  0  0
 23 24  1  0  0  0  0
 24 18  1  0  0  0  0
 24 70  1  0  0  0  0
 24 71  1  0  0  0  0
 18 25  1  0  0  0  0
 25 26  2  0  0  0  0
 26 72  1  0  0  0  0
 26 27  1  0  0  0  0
 27 73  1  0  0  0  0
 27 28  2  0  0  0  0
 28 29  1  0  0  0  0
 28 30  1  0  0  0  0
 30 74  1  0  0  0  0
 30 31  2  0  0  0  0
 31 25  1  0  0  0  0
 31 75  1  0  0  0  0
 14 32  2  0  0  0  0
 32 10  1  0  0  0  0
 12 33  1  0  0  0  0
 33 34  1  0  0  0  0
 33 35  1  0  0  0  0
 33 36  1  0  0  0  0
M  END
>  <LOGBIO>
5.0200

>  <PRED_LOGBIO>
3.9400

>  <XV_RES>
1.3430

>  <WHL_TMPL>
1

>  <ANCH>
11-22;49-54

$$$$
ROW47
  -MTS-   01071502233D 0   0.00000     0.00000     0

 62 66  0  0  1  0  0  0  0  0999 V2000
    4.9380   -2.3240    0.6990 C   0  0  0  0  0  0  0  0  0  0  0  0
    3.9890   -3.2140    1.2930 O   0  0  0  0  0  0  0  0  0  0  0  0
    2.7050   -2.6040    1.4460 C   0  0  0  0  0  0  0  0  0  0  0  0
    2.0190   -3.1780    2.7000 C   0  0  0  0  0  0  0  0  0  0  0  0
    0.6850   -2.6820    2.8290 O   0  0  0  0  0  0  0  0  0  0  0  0
   -0.1380   -3.0700    1.7260 C   0  0  0  0  0  0  0  0  0  0  0  0
    0.3910   -2.4880    0.4010 C   0  0  0  0  0  0  0  0  0  0  0  0
    1.8680   -2.8610    0.1790 C   0  0  0  0  0  0  0  0  0  0  0  0
    2.4160   -2.0920   -0.9480 N   0  0  0  0  0  0  0  0  0  0  0  0
    1.7750   -0.7700   -0.9970 C   0  0  2  0  0  0  0  0  0  0  0  0
    1.7630   -0.1980   -2.4260 C   0  0  0  0  0  0  0  0  0  0  0  0
    1.6840    1.3270   -2.2240 C   0  0  1  0  0  0  0  0  0  0  0  0
    2.6440    2.0480   -3.1890 C   0  0  0  0  0  0  0  0  0  0  0  0
    3.3070    3.1370   -2.3270 C   0  0  0  0  0  0  0  0  0  0  0  0
    3.4290    2.5110   -0.9250 C   0  0  0  0  0  0  0  0  0  0  0  0
    2.1800    1.6200   -0.7960 C   0  0  1  0  0  0  0  0  0  0  0  0
    2.5490    0.2660   -0.1610 C   0  0  0  0  0  0  0  0  0  0  0  0
    1.0970    2.3140   -0.0050 C   0  0  0  0  0  0  0  0  0  0  0  0
    1.3990    3.0780    0.9100 O   0  0  0  0  0  0  0  0  0  0  0  0
   -0.1820    2.0990   -0.2990 N   0  0  0  0  0  0  0  0  0  0  0  0
   -0.9260    2.9140   -1.2700 C   0  0  0  0  0  0  0  0  0  0  0  0
   -1.5100    2.0590   -2.4100 C   0  0  0  0  0  0  0  0  0  0  0  0
   -2.1210    0.7650   -1.9280 C   0  0  0  0  0  0  0  0  0  0  0  0
   -2.9160    0.0880   -2.7680 N   0  0  0  0  0  0  0  0  0  0  0  0
   -3.4940   -1.0680   -2.4140 C   0  0  0  0  0  0  0  0  0  0  0  0
   -3.2830   -1.6100   -1.1400 C   0  0  0  0  0  0  0  0  0  0  0  0
   -4.0440   -3.1360   -0.5640 Br  0  0  0  0  0  0  0  0  0  0  0  0
   -2.4570   -0.9270   -0.2390 C   0  0  0  0  0  0  0  0  0  0  0  0
   -1.8680    0.2780   -0.6400 C   0  0  0  0  0  0  0  0  0  0  0  0
   -0.9750    1.0270    0.3190 C   0  0  0  0  0  0  0  0  0  0  0  0
    4.5860   -2.0220   -0.2850 H   0  0  0  0  0  0  0  0  0  0  0  0
    5.8970   -2.8280    0.6020 H   0  0  0  0  0  0  0  0  0  0  0  0
    5.0530   -1.4440    1.3290 H   0  0  0  0  0  0  0  0  0  0  0  0
    2.8410   -1.5320    1.5730 H   0  0  0  0  0  0  0  0  0  0  0  0
    1.9970   -4.2640    2.6350 H   0  0  0  0  0  0  0  0  0  0  0  0
    2.5930   -2.9080    3.5830 H   0  0  0  0  0  0  0  0  0  0  0  0
   -0.1660   -4.1550    1.6580 H   0  0  0  0  0  0  0  0  0  0  0  0
   -1.1550   -2.7230    1.8920 H   0  0  0  0  0  0  0  0  0  0  0  0
    0.2890   -1.4050    0.4150 H   0  0  0  0  0  0  0  0  0  0  0  0
   -0.2060   -2.8680   -0.4250 H   0  0  0  0  0  0  0  0  0  0  0  0
    1.9480   -3.9060   -0.1120 H   0  0  0  0  0  0  0  0  0  0  0  0
    2.2360   -2.5860   -1.8110 H   0  0  0  0  0  0  0  0  0  0  0  0
    0.7670   -0.9200   -0.6160 H   0  0  0  0  0  0  0  0  0  0  0  0
    2.6640   -0.4770   -2.9690 H   0  0  0  0  0  0  0  0  0  0  0  0
    0.9070   -0.5650   -2.9890 H   0  0  0  0  0  0  0  0  0  0  0  0
    0.6650    1.6810   -2.3590 H   0  0  0  0  0  0  0  0  0  0  0  0
    3.3850    1.3610   -3.5930 H   0  0  0  0  0  0  0  0  0  0  0  0
    2.1040    2.4840   -4.0270 H   0  0  0  0  0  0  0  0  0  0  0  0
    2.7000    4.0390   -2.3010 H   0  0  0  0  0  0  0  0  0  0  0  0
    4.2850    3.4070   -2.7210 H   0  0  0  0  0  0  0  0  0  0  0  0
    4.3420    1.9250   -0.8340 H   0  0  0  0  0  0  0  0  0  0  0  0
    3.4470    3.2770   -0.1520 H   0  0  0  0  0  0  0  0  0  0  0  0
    3.6220    0.0880   -0.2090 H   0  0  0  0  0  0  0  0  0  0  0  0
    2.2520    0.2290    0.8850 H   0  0  0  0  0  0  0  0  0  0  0  0
   -0.1990    3.5790   -1.7300 H   0  0  0  0  0  0  0  0  0  0  0  0
   -1.7540    3.4000   -0.7580 H   0  0  0  0  0  0  0  0  0  0  0  0
   -0.6660    1.7780   -3.0370 H   0  0  0  0  0  0  0  0  0  0  0  0
   -2.2880    2.6420   -2.8990 H   0  0  0  0  0  0  0  0  0  0  0  0
   -4.1290   -1.5860   -3.1170 H   0  0  0  0  0  0  0  0  0  0  0  0
   -2.2780   -1.3230    0.7500 H   0  0  0  0  0  0  0  0  0  0  0  0
   -0.2530    0.2980    0.6800 H   0  0  0  0  0  0  0  0  0  0  0  0
   -1.6070    1.4690    1.0860 H   0  0  0  0  0  0  0  0  0  0  0  0
  1 31  1  0  0  0  0
  1 32  1  0  0  0  0
  1 33  1  0  0  0  0
  1  2  1  0  0  0  0
  2  3  1  0  0  0  0
  3 34  1  0  0  0  0
  3  4  1  0  0  0  0
  4 35  1  0  0  0  0
  4 36  1  0  0  0  0
  4  5  1  0  0  0  0
  5  6  1  0  0  0  0
  6 37  1  0  0  0  0
  6 38  1  0  0  0  0
  6  7  1  0  0  0  0
  7 39  1  0  0  0  0
  7 40  1  0  0  0  0
  7  8  1  0  0  0  0
  8  3  1  0  0  0  0
  8 41  1  0  0  0  0
  8  9  1  0  0  0  0
  9 42  1  0  0  0  0
  9 10  1  0  0  0  0
 10 43  1  0  0  0  0
 10 11  1  0  0  0  0
 11 44  1  0  0  0  0
 11 45  1  0  0  0  0
 11 12  1  0  0  0  0
 12 46  1  0  0  0  0
 12 13  1  0  0  0  0
 13 47  1  0  0  0  0
 13 48  1  0  0  0  0
 13 14  1  0  0  0  0
 14 49  1  0  0  0  0
 14 50  1  0  0  0  0
 14 15  1  0  0  0  0
 15 51  1  0  0  0  0
 15 52  1  0  0  0  0
 15 16  1  0  0  0  0
 16 12  1  0  0  0  0
 16 17  1  0  0  0  0
 17 10  1  0  0  0  0
 17 53  1  0  0  0  0
 17 54  1  0  0  0  0
 16 18  1  0  0  0  0
 18 19  2  0  0  0  0
 18 20  1  0  0  0  0
 20 21  1  0  0  0  0
 21 55  1  0  0  0  0
 21 56  1  0  0  0  0
 21 22  1  0  0  0  0
 22 57  1  0  0  0  0
 22 58  1  0  0  0  0
 22 23  1  0  0  0  0
 23 24  1  0  0  0  0
 24 25  2  0  0  0  0
 25 59  1  0  0  0  0
 25 26  1  0  0  0  0
 26 27  1  0  0  0  0
 26 28  2  0  0  0  0
 28 60  1  0  0  0  0
 28 29  1  0  0  0  0
 29 23  2  0  0  0  0
 29 30  1  0  0  0  0
 30 20  1  0  0  0  0
 30 61  1  0  0  0  0
 30 62  1  0  0  0  0
M  END
>  <LOGBIO>
4.3100

>  <PRED_LOGBIO>
4.3400

>  <XV_RES>
-0.1270

>  <WHL_TMPL>
1

>  <ANCH>
33-35;57-59

$$$$
ROW49
  -MTS-   01071502233D 0   0.00000     0.00000     0

 54 57  0  0  0  0  0  0  0  0999 V2000
    6.9880   -1.7250    0.2280 C   0  0  0  0  0  0  0  0  0  0  0  0
    6.0870   -2.4250    1.1550 C   0  0  0  0  0  0  0  0  0  0  0  0
    5.2850   -3.4760    0.3890 C   0  0  0  0  0  0  0  0  0  0  0  0
    6.2560   -4.4330   -0.1610 N   0  0  0  0  0  0  0  0  0  0  0  0
    7.3390   -3.9920   -0.7950 C   0  0  0  0  0  0  0  0  0  0  0  0
    7.5280   -2.7830   -0.9210 O   0  0  0  0  0  0  0  0  0  0  0  0
    8.3360   -4.9750   -1.3600 C   0  0  0  0  0  0  0  0  0  0  0  0
    8.9530   -4.3050   -2.5130 N   0  0  0  0  0  0  0  0  0  0  0  0
    7.6110   -6.2530   -1.8200 C   0  0  0  0  0  0  0  0  0  0  0  0
    8.6010   -7.3350   -2.2900 C   0  0  0  0  0  0  0  0  0  0  0  0
    9.6440   -7.5800   -1.2830 N   0  0  0  0  0  0  0  0  0  0  0  0
   10.3700   -6.3970   -0.8000 C   0  0  0  0  0  0  0  0  0  0  0  0
    9.4090   -5.3010   -0.3050 C   0  0  0  0  0  0  0  0  0  0  0  0
    9.9320   -8.8800   -0.8060 C   0  0  0  0  0  0  0  0  0  0  0  0
    8.9820   -9.6000   -0.1940 N   0  0  0  0  0  0  0  0  0  0  0  0
    9.2350  -10.8340    0.2650 C   0  0  0  0  0  0  0  0  0  0  0  0
   10.4500  -11.3800    0.1230 N   0  0  0  0  0  0  0  0  0  0  0  0
   11.4450  -10.7150   -0.4800 C   0  0  0  0  0  0  0  0  0  0  0  0
   12.7940  -11.0340   -0.7630 N   0  0  0  0  0  0  0  0  0  0  0  0
   13.3760   -9.9740   -1.4080 C   0  0  0  0  0  0  0  0  0  0  0  0
   12.4920   -8.9800   -1.5650 C   0  0  0  0  0  0  0  0  0  0  0  0
   11.2120   -9.4240   -0.9700 C   0  0  0  0  0  0  0  0  0  0  0  0
    4.4130   -4.2450    1.3540 C   0  0  0  0  0  0  0  0  0  0  0  0
    4.9110   -5.3900    1.9870 C   0  0  0  0  0  0  0  0  0  0  0  0
    4.1030   -6.1030    2.8810 C   0  0  0  0  0  0  0  0  0  0  0  0
    2.7970   -5.6700    3.1420 C   0  0  0  0  0  0  0  0  0  0  0  0
    2.0060   -6.3670    4.0170 Cl  0  0  0  0  0  0  0  0  0  0  0  0
    2.3000   -4.5250    2.5080 C   0  0  0  0  0  0  0  0  0  0  0  0
    3.1080   -3.8120    1.6140 C   0  0  0  0  0  0  0  0  0  0  0  0
    6.4070   -1.1710   -0.5060 H   0  0  0  0  0  0  0  0  0  0  0  0
    7.5310   -0.9890    0.8170 H   0  0  0  0  0  0  0  0  0  0  0  0
    7.6340   -2.4790   -0.2170 H   0  0  0  0  0  0  0  0  0  0  0  0
    5.3740   -1.6880    1.5170 H   0  0  0  0  0  0  0  0  0  0  0  0
    6.6800   -2.9320    1.9130 H   0  0  0  0  0  0  0  0  0  0  0  0
    4.6880   -3.0130   -0.3940 H   0  0  0  0  0  0  0  0  0  0  0  0
    6.1000   -5.4250   -0.0580 H   0  0  0  0  0  0  0  0  0  0  0  0
    8.2400   -4.0770   -3.1910 H   0  0  0  0  0  0  0  0  0  0  0  0
    9.6340   -4.9200   -2.9350 H   0  0  0  0  0  0  0  0  0  0  0  0
    7.0100   -6.6420   -1.0000 H   0  0  0  0  0  0  0  0  0  0  0  0
    6.9290   -6.0090   -2.6310 H   0  0  0  0  0  0  0  0  0  0  0  0
    9.0640   -7.0210   -3.2230 H   0  0  0  0  0  0  0  0  0  0  0  0
    8.0610   -8.2600   -2.4840 H   0  0  0  0  0  0  0  0  0  0  0  0
   10.9890   -6.0010   -1.6030 H   0  0  0  0  0  0  0  0  0  0  0  0
   11.0370   -6.6880    0.0090 H   0  0  0  0  0  0  0  0  0  0  0  0
    8.9270   -5.6310    0.6130 H   0  0  0  0  0  0  0  0  0  0  0  0
    9.9750   -4.4010   -0.0730 H   0  0  0  0  0  0  0  0  0  0  0  0
    8.4520  -11.3930    0.7550 H   0  0  0  0  0  0  0  0  0  0  0  0
   13.2530  -11.9020   -0.5290 H   0  0  0  0  0  0  0  0  0  0  0  0
   14.4030   -9.9450   -1.7430 H   0  0  0  0  0  0  0  0  0  0  0  0
   12.6790   -8.0280   -2.0390 H   0  0  0  0  0  0  0  0  0  0  0  0
    5.9180   -5.7230    1.7860 H   0  0  0  0  0  0  0  0  0  0  0  0
    4.4870   -6.9870    3.3690 H   0  0  0  0  0  0  0  0  0  0  0  0
    1.2930   -4.1910    2.7090 H   0  0  0  0  0  0  0  0  0  0  0  0
    2.7240   -2.9290    1.1250 H   0  0  0  0  0  0  0  0  0  0  0  0
  1 30  1  0  0  0  0
  1 31  1  0  0  0  0
  1 32  1  0  0  0  0
  1  2  1  0  0  0  0
  2 33  1  0  0  0  0
  2 34  1  0  0  0  0
  2  3  1  0  0  0  0
  3 35  1  0  0  0  0
  3  4  1  0  0  0  0
  4 36  1  0  0  0  0
  4  5  1  0  0  0  0
  5  6  2  0  0  0  0
  5  7  1  0  0  0  0
  7  8  1  0  0  0  0
  8 37  1  0  0  0  0
  8 38  1  0  0  0  0
  7  9  1  0  0  0  0
  9 39  1  0  0  0  0
  9 40  1  0  0  0  0
  9 10  1  0  0  0  0
 10 41  1  0  0  0  0
 10 42  1  0  0  0  0
 10 11  1  0  0  0  0
 11 12  1  0  0  0  0
 12 43  1  0  0  0  0
 12 44  1  0  0  0  0
 12 13  1  0  0  0  0
 13  7  1  0  0  0  0
 13 45  1  0  0  0  0
 13 46  1  0  0  0  0
 11 14  1  0  0  0  0
 14 15  1  0  0  0  0
 15 16  2  0  0  0  0
 16 47  1  0  0  0  0
 16 17  1  0  0  0  0
 17 18  2  0  0  0  0
 18 19  1  0  0  0  0
 19 48  1  0  0  0  0
 19 20  1  0  0  0  0
 20 49  1  0  0  0  0
 20 21  2  0  0  0  0
 21 50  1  0  0  0  0
 21 22  1  0  0  0  0
 22 14  2  0  0  0  0
 22 18  1  0  0  0  0
  3 23  1  0  0  0  0
 23 24  2  0  0  0  0
 24 51  1  0  0  0  0
 24 25  1  0  0  0  0
 25 52  1  0  0  0  0
 25 26  2  0  0  0  0
 26 27  1  0  0  0  0
 26 28  1  0  0  0  0
 28 53  1  0  0  0  0
 28 29  2  0  0  0  0
 29 23  1  0  0  0  0
 29 54  1  0  0  0  0
M  END
>  <LOGBIO>
5.1900

>  <PRED_LOGBIO>
5.8400

>  <XV_RES>
-0.8990

>  <WHL_TMPL>
3

>  <ANCH>
51-64;44-45

$$$$
ROW53
  -MTS-   01071502233D 0   0.00000     0.00000     0

 62 66  0  0  0  0  0  0  0  0999 V2000
   12.0560    6.1720   -1.9740 C   0  0  0  0  0  0  0  0  0  0  0  0
   12.7280    4.8720   -2.1130 N   0  0  0  0  0  0  0  0  0  0  0  0
   11.8840    3.7330   -1.7210 C   0  0  0  0  0  0  0  0  0  0  0  0
   12.2420    3.0450   -3.0510 C   0  0  0  0  0  0  0  0  0  0  0  0
   11.0480    2.5420   -3.8610 C   0  0  0  0  0  0  0  0  0  0  0  0
    9.8060    3.0800   -3.2880 N   0  0  0  0  0  0  0  0  0  0  0  0
   11.0120    2.9630   -4.0840 N   0  0  0  0  0  0  0  0  0  0  0  0
   11.1550    4.0470   -4.8240 C   0  0  0  0  0  0  0  0  0  0  0  0
   12.2630    4.3060   -5.7700 C   0  0  0  0  0  0  0  0  0  0  0  0
   12.5720    3.3690   -6.7640 C   0  0  0  0  0  0  0  0  0  0  0  0
   13.5770    3.6140   -7.6160 N   0  0  0  0  0  0  0  0  0  0  0  0
   14.2890    4.7460   -7.5270 C   0  0  0  0  0  0  0  0  0  0  0  0
   15.3780    5.2620   -8.2680 N   0  0  0  0  0  0  0  0  0  0  0  0
   15.7300    6.4800   -7.7480 C   0  0  0  0  0  0  0  0  0  0  0  0
   14.9390    6.7920   -6.7130 C   0  0  0  0  0  0  0  0  0  0  0  0
   15.0130    8.0250   -5.8970 C   0  0  0  0  0  0  0  0  0  0  0  0
   14.3630    9.0180   -6.2230 O   0  0  0  0  0  0  0  0  0  0  0  0
   15.7810    8.0600   -4.8130 N   0  0  0  0  0  0  0  0  0  0  0  0
   15.8540    9.2840   -4.0020 C   0  0  0  0  0  0  0  0  0  0  0  0
   14.4640    9.6330   -3.4800 C   0  0  0  0  0  0  0  0  0  0  0  0
   16.7980    9.0590   -2.8250 C   0  0  0  0  0  0  0  0  0  0  0  0
   16.3780   10.4320   -4.8610 C   0  0  0  0  0  0  0  0  0  0  0  0
   13.9780    5.6810   -6.5320 C   0  0  0  0  0  0  0  0  0  0  0  0
   12.9740    5.4380   -5.6800 N   0  0  0  0  0  0  0  0  0  0  0  0
   10.0220    4.9590   -4.5500 C   0  0  0  0  0  0  0  0  0  0  0  0
    9.6690    6.2210   -5.0410 C   0  0  0  0  0  0  0  0  0  0  0  0
    8.5070    6.8520   -4.5800 C   0  0  0  0  0  0  0  0  0  0  0  0
    8.1620    8.0880   -5.0610 O   0  0  0  0  0  0  0  0  0  0  0  0
    7.3300    8.1470   -6.2220 C   0  0  0  0  0  0  0  0  0  0  0  0
    7.1020    9.4190   -6.5400 F   0  0  0  0  0  0  0  0  0  0  0  0
    7.9390    7.5400   -7.2370 F   0  0  0  0  0  0  0  0  0  0  0  0
    7.6980    6.2200   -3.6280 C   0  0  0  0  0  0  0  0  0  0  0  0
    8.0510    4.9580   -3.1370 C   0  0  0  0  0  0  0  0  0  0  0  0
    9.2130    4.3270   -3.5980 C   0  0  0  0  0  0  0  0  0  0  0  0
   12.8110    4.4020   -3.5040 C   0  0  0  0  0  0  0  0  0  0  0  0
   10.9860    6.0460   -2.1270 H   0  0  0  0  0  0  0  0  0  0  0  0
   12.2360    6.5690   -0.9770 H   0  0  0  0  0  0  0  0  0  0  0  0
   12.4490    6.8640   -2.7160 H   0  0  0  0  0  0  0  0  0  0  0  0
   10.8290    3.9790   -1.6200 H   0  0  0  0  0  0  0  0  0  0  0  0
   12.2390    3.2040   -0.8400 H   0  0  0  0  0  0  0  0  0  0  0  0
   12.9730    2.2420   -2.9730 H   0  0  0  0  0  0  0  0  0  0  0  0
   11.0120    1.4620   -3.7300 H   0  0  0  0  0  0  0  0  0  0  0  0
   11.1520    2.8990   -4.8830 H   0  0  0  0  0  0  0  0  0  0  0  0
   12.0030    2.4550   -6.8430 H   0  0  0  0  0  0  0  0  0  0  0  0
   15.8230    4.8070   -9.0520 H   0  0  0  0  0  0  0  0  0  0  0  0
   16.5320    7.1000   -8.1210 H   0  0  0  0  0  0  0  0  0  0  0  0
   16.3150    7.2450   -4.5450 H   0  0  0  0  0  0  0  0  0  0  0  0
   14.0910    8.8150   -2.8680 H   0  0  0  0  0  0  0  0  0  0  0  0
   14.5180   10.5390   -2.8810 H   0  0  0  0  0  0  0  0  0  0  0  0
   13.7910    9.7930   -4.3200 H   0  0  0  0  0  0  0  0  0  0  0  0
   16.4260    8.2410   -2.2120 H   0  0  0  0  0  0  0  0  0  0  0  0
   16.8530    9.9660   -2.2250 H   0  0  0  0  0  0  0  0  0  0  0  0
   17.7900    8.8110   -3.1970 H   0  0  0  0  0  0  0  0  0  0  0  0
   15.7050   10.5930   -5.7010 H   0  0  0  0  0  0  0  0  0  0  0  0
   16.4320   11.3380   -4.2620 H   0  0  0  0  0  0  0  0  0  0  0  0
   17.3690   10.1840   -5.2340 H   0  0  0  0  0  0  0  0  0  0  0  0
   10.2930    6.7090   -5.7750 H   0  0  0  0  0  0  0  0  0  0  0  0
    6.3840    7.6500   -6.0170 H   0  0  0  0  0  0  0  0  0  0  0  0
    6.8020    6.7070   -3.2730 H   0  0  0  0  0  0  0  0  0  0  0  0
    7.4270    4.4700   -2.4030 H   0  0  0  0  0  0  0  0  0  0  0  0
   12.1670    4.9440   -4.1930 H   0  0  0  0  0  0  0  0  0  0  0  0
   13.8260    4.3490   -3.8920 H   0  0  0  0  0  0  0  0  0  0  0  0
  1 36  1  0  0  0  0
  1 37  1  0  0  0  0
  1 38  1  0  0  0  0
  1  2  1  0  0  0  0
  2  3  1  0  0  0  0
  3 39  1  0  0  0  0
  3 40  1  0  0  0  0
  3  4  1  0  0  0  0
  4 41  1  0  0  0  0
  4  5  1  0  0  0  0
  5 42  1  0  0  0  0
  5 43  1  0  0  0  0
  5  6  1  0  0  0  0
  6  7  1  0  0  0  0
  7  8  2  0  0  0  0
  8  9  1  0  0  0  0
  9 10  2  0  0  0  0
 10 44  1  0  0  0  0
 10 11  1  0  0  0  0
 11 12  2  0  0  0  0
 12 13  1  0  0  0  0
 13 45  1  0  0  0  0
 13 14  1  0  0  0  0
 14 46  1  0  0  0  0
 14 15  2  0  0  0  0
 15 16  1  0  0  0  0
 16 17  2  0  0  0  0
 16 18  1  0  0  0  0
 18 47  1  0  0  0  0
 18 19  1  0  0  0  0
 19 20  1  0  0  0  0
 20 48  1  0  0  0  0
 20 49  1  0  0  0  0
 20 50  1  0  0  0  0
 19 21  1  0  0  0  0
 21 51  1  0  0  0  0
 21 52  1  0  0  0  0
 21 53  1  0  0  0  0
 19 22  1  0  0  0  0
 22 54  1  0  0  0  0
 22 55  1  0  0  0  0
 22 56  1  0  0  0  0
 15 23  1  0  0  0  0
 23 12  1  0  0  0  0
 23 24  2  0  0  0  0
 24  9  1  0  0  0  0
  8 25  1  0  0  0  0
 25 26  2  0  0  0  0
 26 57  1  0  0  0  0
 26 27  1  0  0  0  0
 27 28  1  0  0  0  0
 28 29  1  0  0  0  0
 29 58  1  0  0  0  0
 29 30  1  0  0  0  0
 29 31  1  0  0  0  0
 27 32  2  0  0  0  0
 32 59  1  0  0  0  0
 32 33  1  0  0  0  0
 33 60  1  0  0  0  0
 33 34  2  0  0  0  0
 34  6  1  0  0  0  0
 34 25  1  0  0  0  0
  4 35  1  0  0  0  0
 35  2  1  0  0  0  0
 35 61  1  0  0  0  0
 35 62  1  0  0  0  0
M  END
>  <LOGBIO>
6.5300

>  <PRED_LOGBIO>
6.9500

>  <XV_RES>
-0.3570

>  <WHL_TMPL>
3

>  <ANCH>
15-16;14-59

$$$$
ROW54
  -MTS-   01071502233D 0   0.00000     0.00000     0

 55 56  0  0  0  0  0  0  0  0999 V2000
    5.5670   -5.3300    5.2290 C   0  0  0  0  0  0  0  0  0  0  0  0
    4.8070   -6.3100    4.3400 C   0  0  0  0  0  0  0  0  0  0  0  0
    3.7150   -6.9960    5.1550 C   0  0  0  0  0  0  0  0  0  0  0  0
    5.7730   -7.3600    3.7980 C   0  0  0  0  0  0  0  0  0  0  0  0
    4.1970   -5.5810    3.2180 N   0  0  0  0  0  0  0  0  0  0  0  0
    4.9650   -4.9040    2.3690 C   0  0  0  0  0  0  0  0  0  0  0  0
    6.2050   -4.8880    2.5240 O   0  0  0  0  0  0  0  0  0  0  0  0
    4.4130   -4.2450    1.3540 N   0  0  0  0  0  0  0  0  0  0  0  0
    5.2850   -3.4760    0.3890 C   0  0  0  0  0  0  0  0  0  0  0  0
    6.0870   -2.4250    1.1550 C   0  0  0  0  0  0  0  0  0  0  0  0
    6.9880   -1.7250    0.2280 N   0  0  0  0  0  0  0  0  0  0  0  0
    6.4990   -0.3700   -0.0640 C   0  0  0  0  0  0  0  0  0  0  0  0
    7.4270    0.6870    0.5640 C   0  0  0  0  0  0  0  0  0  0  0  0
    8.7710   -0.0630    0.6160 C   0  0  0  0  0  0  0  0  0  0  0  0
    9.6690    0.4350    1.7470 C   0  0  0  0  0  0  0  0  0  0  0  0
   11.0730    0.1410    1.4240 N   0  0  0  0  0  0  0  0  0  0  0  0
   12.0370    0.4870    2.2720 C   0  0  0  0  0  0  0  0  0  0  0  0
   11.7540    1.0540    3.3270 O   0  0  0  0  0  0  0  0  0  0  0  0
   13.4500    0.1910    1.9470 C   0  0  0  0  0  0  0  0  0  0  0  0
   14.2170    1.1260    1.2420 C   0  0  0  0  0  0  0  0  0  0  0  0
   15.5540    0.8460    0.9350 C   0  0  0  0  0  0  0  0  0  0  0  0
   16.5070    2.0090    0.0590 Cl  0  0  0  0  0  0  0  0  0  0  0  0
   16.1230   -0.3690    1.3330 C   0  0  0  0  0  0  0  0  0  0  0  0
   15.3560   -1.3040    2.0380 C   0  0  0  0  0  0  0  0  0  0  0  0
   16.0650   -2.8150    2.5320 Cl  0  0  0  0  0  0  0  0  0  0  0  0
   14.0200   -1.0240    2.3450 C   0  0  0  0  0  0  0  0  0  0  0  0
    8.3120   -1.5170    0.8310 C   0  0  0  0  0  0  0  0  0  0  0  0
    4.8780   -4.5820    5.6150 H   0  0  0  0  0  0  0  0  0  0  0  0
    6.0190   -5.8700    6.0590 H   0  0  0  0  0  0  0  0  0  0  0  0
    6.3460   -4.8410    4.6480 H   0  0  0  0  0  0  0  0  0  0  0  0
    3.0260   -6.2470    5.5410 H   0  0  0  0  0  0  0  0  0  0  0  0
    4.1670   -7.5350    5.9850 H   0  0  0  0  0  0  0  0  0  0  0  0
    3.1740   -7.6940    4.5200 H   0  0  0  0  0  0  0  0  0  0  0  0
    6.5520   -6.8710    3.2170 H   0  0  0  0  0  0  0  0  0  0  0  0
    6.2250   -7.8990    4.6280 H   0  0  0  0  0  0  0  0  0  0  0  0
    5.2320   -8.0580    3.1640 H   0  0  0  0  0  0  0  0  0  0  0  0
    3.1950   -5.5940    3.0930 H   0  0  0  0  0  0  0  0  0  0  0  0
    3.4110   -4.2580    1.2290 H   0  0  0  0  0  0  0  0  0  0  0  0
    4.6160   -2.9360   -0.2780 H   0  0  0  0  0  0  0  0  0  0  0  0
    5.9820   -4.1680   -0.0790 H   0  0  0  0  0  0  0  0  0  0  0  0
    6.7180   -2.9630    1.8600 H   0  0  0  0  0  0  0  0  0  0  0  0
    5.3900   -1.7080    1.5840 H   0  0  0  0  0  0  0  0  0  0  0  0
    6.4600   -0.2230   -1.1410 H   0  0  0  0  0  0  0  0  0  0  0  0
    5.4940   -0.2530    0.3360 H   0  0  0  0  0  0  0  0  0  0  0  0
    7.0910    0.9780    1.5570 H   0  0  0  0  0  0  0  0  0  0  0  0
    7.4900    1.5830   -0.0510 H   0  0  0  0  0  0  0  0  0  0  0  0
    9.3450    0.0560   -0.3010 H   0  0  0  0  0  0  0  0  0  0  0  0
    9.3970   -0.0670    2.6730 H   0  0  0  0  0  0  0  0  0  0  0  0
    9.5410    1.5090    1.8660 H   0  0  0  0  0  0  0  0  0  0  0  0
   11.3050   -0.3240    0.5580 H   0  0  0  0  0  0  0  0  0  0  0  0
   13.7770    2.0640    0.9360 H   0  0  0  0  0  0  0  0  0  0  0  0
   17.1550   -0.5850    1.0950 H   0  0  0  0  0  0  0  0  0  0  0  0
   13.4280   -1.7460    2.8890 H   0  0  0  0  0  0  0  0  0  0  0  0
    8.2620   -1.7270    1.8980 H   0  0  0  0  0  0  0  0  0  0  0  0
    9.0300   -2.1950    0.3740 H   0  0  0  0  0  0  0  0  0  0  0  0
  1 28  1  0  0  0  0
  1 29  1  0  0  0  0
  1 30  1  0  0  0  0
  1  2  1  0  0  0  0
  2  3  1  0  0  0  0
  3 31  1  0  0  0  0
  3 32  1  0  0  0  0
  3 33  1  0  0  0  0
  2  4  1  0  0  0  0
  4 34  1  0  0  0  0
  4 35  1  0  0  0  0
  4 36  1  0  0  0  0
  2  5  1  0  0  0  0
  5 37  1  0  0  0  0
  5  6  1  0  0  0  0
  6  7  2  0  0  0  0
  6  8  1  0  0  0  0
  8 38  1  0  0  0  0
  8  9  1  0  0  0  0
  9 39  1  0  0  0  0
  9 40  1  0  0  0  0
  9 10  1  0  0  0  0
 10 41  1  0  0  0  0
 10 42  1  0  0  0  0
 10 11  1  0  0  0  0
 11 12  1  0  0  0  0
 12 43  1  0  0  0  0
 12 44  1  0  0  0  0
 12 13  1  0  0  0  0
 13 45  1  0  0  0  0
 13 46  1  0  0  0  0
 13 14  1  0  0  0  0
 14 47  1  0  0  0  0
 14 15  1  0  0  0  0
 15 48  1  0  0  0  0
 15 49  1  0  0  0  0
 15 16  1  0  0  0  0
 16 50  1  0  0  0  0
 16 17  1  0  0  0  0
 17 18  2  0  0  0  0
 17 19  1  0  0  0  0
 19 20  2  0  0  0  0
 20 51  1  0  0  0  0
 20 21  1  0  0  0  0
 21 22  1  0  0  0  0
 21 23  2  0  0  0  0
 23 52  1  0  0  0  0
 23 24  1  0  0  0  0
 24 25  1  0  0  0  0
 24 26  2  0  0  0  0
 26 19  1  0  0  0  0
 26 53  1  0  0  0  0
 14 27  1  0  0  0  0
 27 11  1  0  0  0  0
 27 54  1  0  0  0  0
 27 55  1  0  0  0  0
M  END
>  <LOGBIO>
5.2400

>  <PRED_LOGBIO>
5.1500

>  <XV_RES>
0.1780

>  <WHL_TMPL>
3

>  <ANCH>
51-48;18-20

$$$$
ROW55
  -MTS-   01071502233D 0   0.00000     0.00000     0

 66 70  0  0  1  0  0  0  0  0999 V2000
  -14.9030   -6.4340    2.2170 Cl  0  0  0  0  0  0  0  0  0  0  0  0
  -15.1150   -5.4590    0.7910 C   0  0  0  0  0  0  0  0  0  0  0  0
  -16.3740   -4.9260    0.4890 C   0  0  0  0  0  0  0  0  0  0  0  0
  -16.5450   -4.1410   -0.6580 C   0  0  0  0  0  0  0  0  0  0  0  0
  -15.4570   -3.8900   -1.5020 C   0  0  0  0  0  0  0  0  0  0  0  0
  -14.1980   -4.4230   -1.2000 C   0  0  0  0  0  0  0  0  0  0  0  0
  -14.0280   -5.2080   -0.0530 C   0  0  0  0  0  0  0  0  0  0  0  0
  -15.6410   -3.0440   -2.7390 C   0  0  0  0  0  0  0  0  0  0  0  0
  -15.3950   -1.6330   -2.4090 N   0  0  0  0  0  0  0  0  0  0  0  0
  -15.5010   -0.7000   -3.3520 C   0  0  0  0  0  0  0  0  0  0  0  0
  -15.8050   -1.0190   -4.5000 O   0  0  0  0  0  0  0  0  0  0  0  0
  -15.2480    0.7490   -3.0120 C   0  0  2  0  0  0  0  0  0  0  0  0
  -16.1110    1.5780   -3.9810 C   0  0  0  0  0  0  0  0  0  0  0  0
  -15.7660    3.0760   -3.9020 C   0  0  0  0  0  0  0  0  0  0  0  0
  -14.2630    3.3210   -4.1350 C   0  0  2  0  0  0  0  0  0  0  0  0
  -13.4000    2.4920   -3.1650 C   0  0  0  0  0  0  0  0  0  0  0  0
  -13.7460    0.9930   -3.2450 C   0  0  1  0  0  0  0  0  0  0  0  0
  -12.9340    0.2230   -2.2310 C   0  0  0  0  0  0  0  0  0  0  0  0
  -13.5760   -0.4360   -1.1750 C   0  0  0  0  0  0  0  0  0  0  0  0
  -12.8240   -1.1500   -0.2350 C   0  0  0  0  0  0  0  0  0  0  0  0
  -11.4300   -1.2050   -0.3500 C   0  0  0  0  0  0  0  0  0  0  0  0
  -10.4080   -2.1740    0.9260 Br  0  0  0  0  0  0  0  0  0  0  0  0
  -10.7880   -0.5460   -1.4060 C   0  0  0  0  0  0  0  0  0  0  0  0
  -11.5400    0.1680   -2.3460 C   0  0  0  0  0  0  0  0  0  0  0  0
  -14.0180    4.7320   -3.8050 N   0  0  0  0  0  0  0  0  0  0  0  0
  -14.7900    5.5900   -4.7150 C   0  0  0  0  0  0  0  0  0  0  0  0
  -14.6870    7.0700   -4.3030 C   0  0  0  0  0  0  0  0  0  0  0  0
  -15.0750    7.2600   -2.9400 O   0  0  0  0  0  0  0  0  0  0  0  0
  -14.2830    6.4720   -2.0470 C   0  0  0  0  0  0  0  0  0  0  0  0
  -14.3770    4.9760   -2.4000 C   0  0  0  0  0  0  0  0  0  0  0  0
  -17.0530   -3.2020   -3.2520 C   0  0  0  0  0  0  0  0  0  0  0  0
  -18.0430   -3.4600   -2.3870 N   0  0  0  0  0  0  0  0  0  0  0  0
  -19.3060   -3.6060   -2.8110 C   0  0  0  0  0  0  0  0  0  0  0  0
  -19.5960   -3.4860   -4.1750 C   0  0  0  0  0  0  0  0  0  0  0  0
  -18.5370   -3.2160   -5.0500 C   0  0  0  0  0  0  0  0  0  0  0  0
  -17.2950   -3.0810   -4.5640 N   0  0  0  0  0  0  0  0  0  0  0  0
  -17.2130   -5.1200    1.1410 H   0  0  0  0  0  0  0  0  0  0  0  0
  -17.5160   -3.7300   -0.8910 H   0  0  0  0  0  0  0  0  0  0  0  0
  -13.3590   -4.2290   -1.8520 H   0  0  0  0  0  0  0  0  0  0  0  0
  -13.0570   -5.6190    0.1800 H   0  0  0  0  0  0  0  0  0  0  0  0
  -14.9390   -3.3640   -3.5060 H   0  0  0  0  0  0  0  0  0  0  0  0
  -15.1460   -1.3710   -1.4660 H   0  0  0  0  0  0  0  0  0  0  0  0
  -15.5170    0.9620   -1.9800 H   0  0  0  0  0  0  0  0  0  0  0  0
  -17.1380    1.4820   -3.6350 H   0  0  0  0  0  0  0  0  0  0  0  0
  -15.9100    1.2350   -4.9940 H   0  0  0  0  0  0  0  0  0  0  0  0
  -15.9720    3.3840   -2.8790 H   0  0  0  0  0  0  0  0  0  0  0  0
  -16.3200    3.5940   -4.6820 H   0  0  0  0  0  0  0  0  0  0  0  0
  -13.9960    3.1000   -5.1660 H   0  0  0  0  0  0  0  0  0  0  0  0
  -13.6700    2.8160   -2.1620 H   0  0  0  0  0  0  0  0  0  0  0  0
  -12.3570    2.6160   -3.4470 H   0  0  0  0  0  0  0  0  0  0  0  0
  -13.4910    0.6350   -4.2410 H   0  0  0  0  0  0  0  0  0  0  0  0
  -14.6520   -0.3940   -1.0860 H   0  0  0  0  0  0  0  0  0  0  0  0
  -13.3190   -1.6580    0.5790 H   0  0  0  0  0  0  0  0  0  0  0  0
   -9.7120   -0.5880   -1.4950 H   0  0  0  0  0  0  0  0  0  0  0  0
  -11.0450    0.6760   -3.1600 H   0  0  0  0  0  0  0  0  0  0  0  0
  -15.8330    5.2820   -4.7040 H   0  0  0  0  0  0  0  0  0  0  0  0
  -14.4160    5.4690   -5.7300 H   0  0  0  0  0  0  0  0  0  0  0  0
  -13.6640    7.4140   -4.4400 H   0  0  0  0  0  0  0  0  0  0  0  0
  -15.3260    7.6700   -4.9480 H   0  0  0  0  0  0  0  0  0  0  0  0
  -13.2450    6.7930   -2.1020 H   0  0  0  0  0  0  0  0  0  0  0  0
  -14.6280    6.6260   -1.0270 H   0  0  0  0  0  0  0  0  0  0  0  0
  -15.3900    4.6240   -2.2190 H   0  0  0  0  0  0  0  0  0  0  0  0
  -13.7110    4.4110   -1.7520 H   0  0  0  0  0  0  0  0  0  0  0  0
  -20.0950   -3.8140   -2.1040 H   0  0  0  0  0  0  0  0  0  0  0  0
  -20.6050   -3.5990   -4.5420 H   0  0  0  0  0  0  0  0  0  0  0  0
  -18.7190   -3.1160   -6.1100 H   0  0  0  0  0  0  0  0  0  0  0  0
  1  2  1  0  0  0  0
  2  3  2  0  0  0  0
  3 37  1  0  0  0  0
  3  4  1  0  0  0  0
  4 38  1  0  0  0  0
  4  5  2  0  0  0  0
  5  6  1  0  0  0  0
  6 39  1  0  0  0  0
  6  7  2  0  0  0  0
  7  2  1  0  0  0  0
  7 40  1  0  0  0  0
  5  8  1  0  0  0  0
  8 41  1  0  0  0  0
  8  9  1  0  0  0  0
  9 42  1  0  0  0  0
  9 10  1  0  0  0  0
 10 11  2  0  0  0  0
 10 12  1  0  0  0  0
 12 43  1  0  0  0  0
 12 13  1  0  0  0  0
 13 44  1  0  0  0  0
 13 45  1  0  0  0  0
 13 14  1  0  0  0  0
 14 46  1  0  0  0  0
 14 47  1  0  0  0  0
 14 15  1  0  0  0  0
 15 48  1  0  0  0  0
 15 16  1  0  0  0  0
 16 49  1  0  0  0  0
 16 50  1  0  0  0  0
 16 17  1  0  0  0  0
 17 12  1  0  0  0  0
 17 51  1  0  0  0  0
 17 18  1  0  0  0  0
 18 19  2  0  0  0  0
 19 52  1  0  0  0  0
 19 20  1  0  0  0  0
 20 53  1  0  0  0  0
 20 21  2  0  0  0  0
 21 22  1  0  0  0  0
 21 23  1  0  0  0  0
 23 54  1  0  0  0  0
 23 24  2  0  0  0  0
 24 18  1  0  0  0  0
 24 55  1  0  0  0  0
 15 25  1  0  0  0  0
 25 26  1  0  0  0  0
 26 56  1  0  0  0  0
 26 57  1  0  0  0  0
 26 27  1  0  0  0  0
 27 58  1  0  0  0  0
 27 59  1  0  0  0  0
 27 28  1  0  0  0  0
 28 29  1  0  0  0  0
 29 60  1  0  0  0  0
 29 61  1  0  0  0  0
 29 30  1  0  0  0  0
 30 25  1  0  0  0  0
 30 62  1  0  0  0  0
 30 63  1  0  0  0  0
  8 31  1  0  0  0  0
 31 32  2  0  0  0  0
 32 33  1  0  0  0  0
 33 64  1  0  0  0  0
 33 34  2  0  0  0  0
 34 65  1  0  0  0  0
 34 35  1  0  0  0  0
 35 66  1  0  0  0  0
 35 36  2  0  0  0  0
 36 31  1  0  0  0  0
M  END
>  <LOGBIO>
5.9200

>  <PRED_LOGBIO>
6.4600

>  <XV_RES>
-0.7420

>  <WHL_TMPL>
2

>  <ANCH>
20-34;31-28

$$$$
ROW56
  -MTS-   01071502233D 0   0.00000     0.00000     0

 61 64  0  0  1  0  0  0  0  0999 V2000
   10.9230    7.1790   -4.6390 C   0  0  0  0  0  0  0  0  0  0  0  0
    9.4690    6.7290   -4.7520 C   0  0  2  0  0  0  0  0  0  0  0  0
    9.3960    5.2680   -4.6060 N   0  0  0  0  0  0  0  0  0  0  0  0
    9.8260    4.6880   -3.4890 C   0  0  0  0  0  0  0  0  0  0  0  0
   10.2850    5.3750   -2.5770 O   0  0  0  0  0  0  0  0  0  0  0  0
    9.7510    3.1870   -3.3400 C   0  0  2  0  0  0  0  0  0  0  0  0
    8.5150    2.6470   -4.0830 C   0  0  0  0  0  0  0  0  0  0  0  0
    8.4450    1.1100   -4.0160 C   0  0  0  0  0  0  0  0  0  0  0  0
    9.7420    0.4650   -4.5380 C   0  0  2  0  0  0  0  0  0  0  0  0
   10.9780    1.0050   -3.7950 C   0  0  0  0  0  0  0  0  0  0  0  0
   11.0480    2.5420   -3.8610 C   0  0  1  0  0  0  0  0  0  0  0  0
   12.2280    3.0390   -3.0610 C   0  0  0  0  0  0  0  0  0  0  0  0
   12.9430    4.1630   -3.4920 C   0  0  0  0  0  0  0  0  0  0  0  0
   14.0370    4.6240   -2.7500 C   0  0  0  0  0  0  0  0  0  0  0  0
   14.4160    3.9610   -1.5770 C   0  0  0  0  0  0  0  0  0  0  0  0
   15.4710    4.4060   -0.8610 Br  0  0  0  0  0  0  0  0  0  0  0  0
   13.7010    2.8380   -1.1450 C   0  0  0  0  0  0  0  0  0  0  0  0
   12.6070    2.3770   -1.8870 C   0  0  0  0  0  0  0  0  0  0  0  0
    9.6690   -0.9960   -4.3930 N   0  0  0  0  0  0  0  0  0  0  0  0
    9.5070   -1.3400   -2.9730 C   0  0  0  0  0  0  0  0  0  0  0  0
    9.5860   -2.8630   -2.7580 C   0  0  0  0  0  0  0  0  0  0  0  0
   10.7940   -3.4030   -3.3000 O   0  0  0  0  0  0  0  0  0  0  0  0
   10.9230   -3.1220   -4.6960 C   0  0  0  0  0  0  0  0  0  0  0  0
   10.8800   -1.6060   -4.9600 C   0  0  0  0  0  0  0  0  0  0  0  0
    8.9220    7.1280   -6.1010 C   0  0  0  0  0  0  0  0  0  0  0  0
    9.7770    7.2100   -7.2070 C   0  0  0  0  0  0  0  0  0  0  0  0
    9.2690    7.5810   -8.4580 C   0  0  0  0  0  0  0  0  0  0  0  0
    7.9070    7.8690   -8.6030 C   0  0  0  0  0  0  0  0  0  0  0  0
    7.4180    8.2270   -9.8100 F   0  0  0  0  0  0  0  0  0  0  0  0
    7.0520    7.7870   -7.4970 C   0  0  0  0  0  0  0  0  0  0  0  0
    7.5600    7.4170   -6.2460 C   0  0  0  0  0  0  0  0  0  0  0  0
   11.3170    6.8910   -3.6660 H   0  0  0  0  0  0  0  0  0  0  0  0
   10.9770    8.2600   -4.7460 H   0  0  0  0  0  0  0  0  0  0  0  0
   11.5110    6.7060   -5.4230 H   0  0  0  0  0  0  0  0  0  0  0  0
    8.8810    7.2010   -3.9670 H   0  0  0  0  0  0  0  0  0  0  0  0
    9.0190    4.7040   -5.3550 H   0  0  0  0  0  0  0  0  0  0  0  0
    9.6500    3.0070   -2.2720 H   0  0  0  0  0  0  0  0  0  0  0  0
    8.5510    2.9640   -5.1230 H   0  0  0  0  0  0  0  0  0  0  0  0
    7.6140    3.0700   -3.6420 H   0  0  0  0  0  0  0  0  0  0  0  0
    8.2740    0.8000   -2.9880 H   0  0  0  0  0  0  0  0  0  0  0  0
    7.6020    0.7610   -4.6090 H   0  0  0  0  0  0  0  0  0  0  0  0
    9.8430    0.6450   -5.6060 H   0  0  0  0  0  0  0  0  0  0  0  0
   10.9420    0.6880   -2.7550 H   0  0  0  0  0  0  0  0  0  0  0  0
   11.8790    0.5820   -4.2360 H   0  0  0  0  0  0  0  0  0  0  0  0
   11.2360    2.8610   -4.8840 H   0  0  0  0  0  0  0  0  0  0  0  0
   12.6500    4.6740   -4.3970 H   0  0  0  0  0  0  0  0  0  0  0  0
   14.5880    5.4910   -3.0830 H   0  0  0  0  0  0  0  0  0  0  0  0
   13.9930    2.3270   -0.2390 H   0  0  0  0  0  0  0  0  0  0  0  0
   12.0550    1.5110   -1.5540 H   0  0  0  0  0  0  0  0  0  0  0  0
   10.2860   -0.8510   -2.3910 H   0  0  0  0  0  0  0  0  0  0  0  0
    8.5460   -0.9730   -2.6190 H   0  0  0  0  0  0  0  0  0  0  0  0
    8.7310   -3.3400   -3.2320 H   0  0  0  0  0  0  0  0  0  0  0  0
    9.5370   -3.0810   -1.6930 H   0  0  0  0  0  0  0  0  0  0  0  0
   10.1160   -3.6080   -5.2400 H   0  0  0  0  0  0  0  0  0  0  0  0
   11.8650   -3.5270   -5.0600 H   0  0  0  0  0  0  0  0  0  0  0  0
   11.7600   -1.1380   -4.5240 H   0  0  0  0  0  0  0  0  0  0  0  0
   10.9090   -1.4270   -6.0320 H   0  0  0  0  0  0  0  0  0  0  0  0
   10.8280    6.9870   -7.0940 H   0  0  0  0  0  0  0  0  0  0  0  0
    9.9290    7.6440   -9.3110 H   0  0  0  0  0  0  0  0  0  0  0  0
    6.0010    8.0100   -7.6100 H   0  0  0  0  0  0  0  0  0  0  0  0
    6.9000    7.3540   -5.3930 H   0  0  0  0  0  0  0  0  0  0  0  0
  1 32  1  0  0  0  0
  1 33  1  0  0  0  0
  1 34  1  0  0  0  0
  1  2  1  0  0  0  0
  2 35  1  0  0  0  0
  2  3  1  0  0  0  0
  3 36  1  0  0  0  0
  3  4  1  0  0  0  0
  4  5  2  0  0  0  0
  4  6  1  0  0  0  0
  6 37  1  0  0  0  0
  6  7  1  0  0  0  0
  7 38  1  0  0  0  0
  7 39  1  0  0  0  0
  7  8  1  0  0  0  0
  8 40  1  0  0  0  0
  8 41  1  0  0  0  0
  8  9  1  0  0  0  0
  9 42  1  0  0  0  0
  9 10  1  0  0  0  0
 10 43  1  0  0  0  0
 10 44  1  0  0  0  0
 10 11  1  0  0  0  0
 11  6  1  0  0  0  0
 11 45  1  0  0  0  0
 11 12  1  0  0  0  0
 12 13  2  0  0  0  0
 13 46  1  0  0  0  0
 13 14  1  0  0  0  0
 14 47  1  0  0  0  0
 14 15  2  0  0  0  0
 15 16  1  0  0  0  0
 15 17  1  0  0  0  0
 17 48  1  0  0  0  0
 17 18  2  0  0  0  0
 18 12  1  0  0  0  0
 18 49  1  0  0  0  0
  9 19  1  0  0  0  0
 19 20  1  0  0  0  0
 20 50  1  0  0  0  0
 20 51  1  0  0  0  0
 20 21  1  0  0  0  0
 21 52  1  0  0  0  0
 21 53  1  0  0  0  0
 21 22  1  0  0  0  0
 22 23  1  0  0  0  0
 23 54  1  0  0  0  0
 23 55  1  0  0  0  0
 23 24  1  0  0  0  0
 24 19  1  0  0  0  0
 24 56  1  0  0  0  0
 24 57  1  0  0  0  0
  2 25  1  0  0  0  0
 25 26  2  0  0  0  0
 26 58  1  0  0  0  0
 26 27  1  0  0  0  0
 27 59  1  0  0  0  0
 27 28  2  0  0  0  0
 28 29  1  0  0  0  0
 28 30  1  0  0  0  0
 30 60  1  0  0  0  0
 30 31  2  0  0  0  0
 31 25  1  0  0  0  0
 31 61  1  0  0  0  0
M  END
>  <LOGBIO>
5.6600

>  <PRED_LOGBIO>
5.2300

>  <XV_RES>
0.4290

>  <WHL_TMPL>
3

>  <ANCH>
7-8;26-27

$$$$
ROW57
  -MTS-   01071502233D 0   0.00000     0.00000     0

 45 47  0  0  0  0  0  0  0  0999 V2000
   -5.1570    4.5830    2.2310 C   0  0  0  0  0  0  0  0  0  0  0  0
   -4.5570    5.7170    1.5130 N   0  0  0  0  0  0  0  0  0  0  0  0
   -4.5910    6.9120    2.3680 C   0  0  0  0  0  0  0  0  0  0  0  0
   -3.1640    5.3990    1.1710 C   0  0  0  0  0  0  0  0  0  0  0  0
   -3.1280    4.1560    0.2820 C   0  0  0  0  0  0  0  0  0  0  0  0
   -1.6790    3.8250   -0.0730 C   0  0  0  0  0  0  0  0  0  0  0  0
   -1.6440    2.5830   -0.9620 C   0  0  0  0  0  0  0  0  0  0  0  0
   -0.3410    2.0000   -1.0490 O   0  0  0  0  0  0  0  0  0  0  0  0
   -0.5600    0.6130   -1.3170 C   0  0  0  0  0  0  0  0  0  0  0  0
   -1.8680    0.2780   -0.6400 C   0  0  0  0  0  0  0  0  0  0  0  0
   -2.4570   -0.9270   -0.2390 C   0  0  0  0  0  0  0  0  0  0  0  0
   -3.7120   -0.9200    0.3800 C   0  0  0  0  0  0  0  0  0  0  0  0
   -4.3790    0.2910    0.5980 C   0  0  0  0  0  0  0  0  0  0  0  0
   -3.7900    1.4960    0.1970 C   0  0  0  0  0  0  0  0  0  0  0  0
   -2.5340    1.4900   -0.4220 C   0  0  0  0  0  0  0  0  0  0  0  0
   -4.3220   -2.1680    0.7960 C   0  0  0  0  0  0  0  0  0  0  0  0
   -4.8100   -3.1670    1.1290 N   0  0  0  0  0  0  0  0  0  0  0  0
   -2.1010    2.8940   -2.3670 C   0  0  0  0  0  0  0  0  0  0  0  0
   -2.0840    1.8930   -3.3460 C   0  0  0  0  0  0  0  0  0  0  0  0
   -2.5080    2.1810   -4.6490 C   0  0  0  0  0  0  0  0  0  0  0  0
   -2.9480    3.4700   -4.9730 C   0  0  0  0  0  0  0  0  0  0  0  0
   -3.3570    3.7480   -6.2290 F   0  0  0  0  0  0  0  0  0  0  0  0
   -2.9660    4.4710   -3.9940 C   0  0  0  0  0  0  0  0  0  0  0  0
   -2.5420    4.1830   -2.6910 C   0  0  0  0  0  0  0  0  0  0  0  0
   -4.5950    4.3930    3.1420 H   0  0  0  0  0  0  0  0  0  0  0  0
   -6.1890    4.8190    2.4840 H   0  0  0  0  0  0  0  0  0  0  0  0
   -5.1320    3.6990    1.5980 H   0  0  0  0  0  0  0  0  0  0  0  0
   -4.0290    6.7220    3.2800 H   0  0  0  0  0  0  0  0  0  0  0  0
   -5.6230    7.1480    2.6210 H   0  0  0  0  0  0  0  0  0  0  0  0
   -4.1480    7.7510    1.8360 H   0  0  0  0  0  0  0  0  0  0  0  0
   -2.6010    5.2080    2.0830 H   0  0  0  0  0  0  0  0  0  0  0  0
   -2.7200    6.2380    0.6390 H   0  0  0  0  0  0  0  0  0  0  0  0
   -3.6910    4.3470   -0.6300 H   0  0  0  0  0  0  0  0  0  0  0  0
   -3.5720    3.3170    0.8140 H   0  0  0  0  0  0  0  0  0  0  0  0
   -1.1170    3.6350    0.8380 H   0  0  0  0  0  0  0  0  0  0  0  0
   -1.2360    4.6640   -0.6050 H   0  0  0  0  0  0  0  0  0  0  0  0
    0.2250    0.0510   -0.8140 H   0  0  0  0  0  0  0  0  0  0  0  0
   -0.6670    0.4530   -2.3880 H   0  0  0  0  0  0  0  0  0  0  0  0
   -1.9430   -1.8620   -0.4070 H   0  0  0  0  0  0  0  0  0  0  0  0
   -5.3470    0.2960    1.0760 H   0  0  0  0  0  0  0  0  0  0  0  0
   -4.3040    2.4310    0.3650 H   0  0  0  0  0  0  0  0  0  0  0  0
   -1.7440    0.8990   -3.0970 H   0  0  0  0  0  0  0  0  0  0  0  0
   -2.4940    1.4090   -5.4040 H   0  0  0  0  0  0  0  0  0  0  0  0
   -3.3050    5.4650   -4.2440 H   0  0  0  0  0  0  0  0  0  0  0  0
   -2.5550    4.9540   -1.9360 H   0  0  0  0  0  0  0  0  0  0  0  0
  1 25  1  0  0  0  0
  1 26  1  0  0  0  0
  1 27  1  0  0  0  0
  1  2  1  0  0  0  0
  2  3  1  0  0  0  0
  3 28  1  0  0  0  0
  3 29  1  0  0  0  0
  3 30  1  0  0  0  0
  2  4  1  0  0  0  0
  4 31  1  0  0  0  0
  4 32  1  0  0  0  0
  4  5  1  0  0  0  0
  5 33  1  0  0  0  0
  5 34  1  0  0  0  0
  5  6  1  0  0  0  0
  6 35  1  0  0  0  0
  6 36  1  0  0  0  0
  6  7  1  0  0  0  0
  7  8  1  0  0  0  0
  8  9  1  0  0  0  0
  9 37  1  0  0  0  0
  9 38  1  0  0  0  0
  9 10  1  0  0  0  0
 10 11  2  0  0  0  0
 11 39  1  0  0  0  0
 11 12  1  0  0  0  0
 12 13  2  0  0  0  0
 13 40  1  0  0  0  0
 13 14  1  0  0  0  0
 14 41  1  0  0  0  0
 14 15  2  0  0  0  0
 15  7  1  0  0  0  0
 15 10  1  0  0  0  0
 12 16  1  0  0  0  0
 16 17  3  0  0  0  0
  7 18  1  0  0  0  0
 18 19  2  0  0  0  0
 19 42  1  0  0  0  0
 19 20  1  0  0  0  0
 20 43  1  0  0  0  0
 20 21  2  0  0  0  0
 21 22  1  0  0  0  0
 21 23  1  0  0  0  0
 23 44  1  0  0  0  0
 23 24  2  0  0  0  0
 24 18  1  0  0  0  0
 24 45  1  0  0  0  0
M  END
>  <LOGBIO>
8.0000

>  <PRED_LOGBIO>
6.4300

>  <XV_RES>
2.3350

>  <WHL_TMPL>
1

>  <ANCH>
33-35;25-24

$$$$
ROW58
  -MTS-   01071502233D 0   0.00000     0.00000     0

 40 42  0  0  0  0  0  0  0  0999 V2000
   -4.0430    1.8160   -6.4360 C   0  0  0  0  0  0  0  0  0  0  0  0
   -2.7880    2.1190   -5.8210 O   0  0  0  0  0  0  0  0  0  0  0  0
   -2.5730    1.6710   -4.5440 C   0  0  0  0  0  0  0  0  0  0  0  0
   -3.1330    0.4580   -4.1250 C   0  0  0  0  0  0  0  0  0  0  0  0
   -2.9130    0.0000   -2.8200 C   0  0  0  0  0  0  0  0  0  0  0  0
   -2.1340    0.7550   -1.9350 C   0  0  0  0  0  0  0  0  0  0  0  0
   -1.8680    0.3220   -0.5450 C   0  0  0  0  0  0  0  0  0  0  0  0
   -2.3360   -0.7360   -0.1270 O   0  0  0  0  0  0  0  0  0  0  0  0
   -1.1200    1.0820    0.2500 N   0  0  0  0  0  0  0  0  0  0  0  0
   -0.8690    0.6300    1.6260 C   0  0  0  0  0  0  0  0  0  0  0  0
    0.3970   -0.2240    1.6590 C   0  0  0  0  0  0  0  0  0  0  0  0
    0.6410   -0.6630    2.9980 O   0  0  0  0  0  0  0  0  0  0  0  0
   -0.5730    2.2690   -0.1620 C   0  0  0  0  0  0  0  0  0  0  0  0
   -0.7550    2.7480   -1.4000 C   0  0  0  0  0  0  0  0  0  0  0  0
   -0.1470    4.0340   -1.8070 C   0  0  0  0  0  0  0  0  0  0  0  0
   -0.5690    4.6670   -2.9820 C   0  0  0  0  0  0  0  0  0  0  0  0
    0.0070    5.8850   -3.3660 C   0  0  0  0  0  0  0  0  0  0  0  0
    1.0030    6.4690   -2.5750 C   0  0  0  0  0  0  0  0  0  0  0  0
    1.4250    5.8350   -1.4000 C   0  0  0  0  0  0  0  0  0  0  0  0
    2.3860    6.3980   -0.6370 F   0  0  0  0  0  0  0  0  0  0  0  0
    0.8500    4.6180   -1.0160 C   0  0  0  0  0  0  0  0  0  0  0  0
   -1.5750    1.9680   -2.3550 C   0  0  0  0  0  0  0  0  0  0  0  0
   -1.7950    2.4260   -3.6590 C   0  0  0  0  0  0  0  0  0  0  0  0
    0.2300    3.0320    0.7730 C   0  0  0  0  0  0  0  0  0  0  0  0
    0.8720    3.6430    1.5210 N   0  0  0  0  0  0  0  0  0  0  0  0
   -4.8500    2.2460   -5.8460 H   0  0  0  0  0  0  0  0  0  0  0  0
   -4.0650    2.2350   -7.4400 H   0  0  0  0  0  0  0  0  0  0  0  0
   -4.1690    0.7370   -6.4910 H   0  0  0  0  0  0  0  0  0  0  0  0
   -3.7340   -0.1250   -4.8070 H   0  0  0  0  0  0  0  0  0  0  0  0
   -3.3440   -0.9360   -2.4960 H   0  0  0  0  0  0  0  0  0  0  0  0
   -1.7140    0.0390    1.9730 H   0  0  0  0  0  0  0  0  0  0  0  0
   -0.7410    1.4950    2.2730 H   0  0  0  0  0  0  0  0  0  0  0  0
    1.2420    0.3670    1.3120 H   0  0  0  0  0  0  0  0  0  0  0  0
    0.2690   -1.0880    1.0110 H   0  0  0  0  0  0  0  0  0  0  0  0
    1.4420   -1.2080    3.0450 H   0  0  0  0  0  0  0  0  0  0  0  0
   -1.3380    4.2170   -3.5920 H   0  0  0  0  0  0  0  0  0  0  0  0
   -0.3190    6.3730   -4.2730 H   0  0  0  0  0  0  0  0  0  0  0  0
    1.4470    7.4080   -2.8720 H   0  0  0  0  0  0  0  0  0  0  0  0
    1.1750    4.1300   -0.1090 H   0  0  0  0  0  0  0  0  0  0  0  0
   -1.3630    3.3610   -3.9830 H   0  0  0  0  0  0  0  0  0  0  0  0
  1 26  1  0  0  0  0
  1 27  1  0  0  0  0
  1 28  1  0  0  0  0
  1  2  1  0  0  0  0
  2  3  1  0  0  0  0
  3  4  1  0  0  0  0
  4 29  1  0  0  0  0
  4  5  2  0  0  0  0
  5 30  1  0  0  0  0
  5  6  1  0  0  0  0
  6  7  1  0  0  0  0
  7  8  2  0  0  0  0
  7  9  1  0  0  0  0
  9 10  1  0  0  0  0
 10 31  1  0  0  0  0
 10 32  1  0  0  0  0
 10 11  1  0  0  0  0
 11 33  1  0  0  0  0
 11 34  1  0  0  0  0
 11 12  1  0  0  0  0
 12 35  1  0  0  0  0
  9 13  1  0  0  0  0
 13 14  2  0  0  0  0
 14 15  1  0  0  0  0
 15 16  2  0  0  0  0
 16 36  1  0  0  0  0
 16 17  1  0  0  0  0
 17 37  1  0  0  0  0
 17 18  2  0  0  0  0
 18 38  1  0  0  0  0
 18 19  1  0  0  0  0
 19 20  1  0  0  0  0
 19 21  2  0  0  0  0
 21 15  1  0  0  0  0
 21 39  1  0  0  0  0
 14 22  1  0  0  0  0
 22  6  2  0  0  0  0
 22 23  1  0  0  0  0
 23  3  2  0  0  0  0
 23 40  1  0  0  0  0
 13 24  1  0  0  0  0
 24 25  3  0  0  0  0
M  END
>  <LOGBIO>
4.2100

>  <PRED_LOGBIO>
4.3600

>  <XV_RES>
-0.4370

>  <WHL_TMPL>
1

>  <ANCH>
26-27;11-9

$$$$
ROW59
  -MTS-   01071502233D 0   0.00000     0.00000     0

 63 67  0  0  0  0  0  0  0  0999 V2000
   -5.6310   -5.6640    0.2720 C   0  0  0  0  0  0  0  0  0  0  0  0
   -5.1770   -4.2950    0.7210 C   0  0  0  0  0  0  0  0  0  0  0  0
   -5.2770   -3.7910    2.0160 O   0  0  0  0  0  0  0  0  0  0  0  0
   -4.7470   -2.4950    2.0220 N   0  0  0  0  0  0  0  0  0  0  0  0
   -4.3350   -2.1940    0.8050 C   0  0  0  0  0  0  0  0  0  0  0  0
   -4.6100   -3.3640   -0.0580 C   0  0  0  0  0  0  0  0  0  0  0  0
   -3.7130   -0.9200    0.3800 C   0  0  0  0  0  0  0  0  0  0  0  0
   -4.3790    0.2910    0.5980 C   0  0  0  0  0  0  0  0  0  0  0  0
   -3.7900    1.4960    0.1970 C   0  0  0  0  0  0  0  0  0  0  0  0
   -2.5350    1.4900   -0.4220 C   0  0  0  0  0  0  0  0  0  0  0  0
   -2.0390    2.8670   -0.7930 C   0  0  0  0  0  0  0  0  0  0  0  0
   -0.5890    3.1760   -0.3770 C   0  0  0  0  0  0  0  0  0  0  0  0
    0.4190    2.4370   -1.1520 N   0  0  0  0  0  0  0  0  0  0  0  0
    1.7020    3.0890   -0.8540 C   0  0  0  0  0  0  0  0  0  0  0  0
    2.6120    3.0050   -2.0790 C   0  0  0  0  0  0  0  0  0  0  0  0
    3.9470    3.6820   -1.7690 C   0  0  0  0  0  0  0  0  0  0  0  0
    5.0310    3.5820   -3.2270 S   0  0  0  0  0  0  0  0  0  0  0  0
    6.5760    4.3670   -2.8680 C   0  0  0  0  0  0  0  0  0  0  0  0
    6.8570    5.6410   -3.0670 N   0  0  0  0  0  0  0  0  0  0  0  0
    8.2250    5.8500   -2.6360 N   0  0  0  0  0  0  0  0  0  0  0  0
    8.6740    4.6850   -2.2070 C   0  0  0  0  0  0  0  0  0  0  0  0
   10.0300    4.4290   -1.6710 C   0  0  0  0  0  0  0  0  0  0  0  0
   11.1780    4.6160   -2.3370 C   0  0  0  0  0  0  0  0  0  0  0  0
   12.2670    4.2320   -1.4110 C   0  0  0  0  0  0  0  0  0  0  0  0
   11.6730    3.8490   -0.2730 C   0  0  0  0  0  0  0  0  0  0  0  0
   10.3150    3.9630   -0.4150 N   0  0  0  0  0  0  0  0  0  0  0  0
    9.3210    3.6380    0.6180 C   0  0  0  0  0  0  0  0  0  0  0  0
    7.6800    3.7520   -2.3380 N   0  0  0  0  0  0  0  0  0  0  0  0
    7.7800    2.3320   -1.9710 C   0  0  0  0  0  0  0  0  0  0  0  0
    0.5900    1.0300   -0.7640 C   0  0  0  0  0  0  0  0  0  0  0  0
   -0.5170    0.1000   -1.2910 C   0  0  0  0  0  0  0  0  0  0  0  0
   -1.8680    0.2780   -0.6400 C   0  0  0  0  0  0  0  0  0  0  0  0
   -2.4570   -0.9270   -0.2390 C   0  0  0  0  0  0  0  0  0  0  0  0
   -6.4740   -5.9840    0.8810 H   0  0  0  0  0  0  0  0  0  0  0  0
   -4.8130   -6.3720    0.3840 H   0  0  0  0  0  0  0  0  0  0  0  0
   -5.9330   -5.6200   -0.7720 H   0  0  0  0  0  0  0  0  0  0  0  0
   -4.3960   -3.4510   -1.1130 H   0  0  0  0  0  0  0  0  0  0  0  0
   -5.3480    0.2970    1.0760 H   0  0  0  0  0  0  0  0  0  0  0  0
   -4.3040    2.4310    0.3650 H   0  0  0  0  0  0  0  0  0  0  0  0
   -2.6580    3.5610   -0.2290 H   0  0  0  0  0  0  0  0  0  0  0  0
   -2.0980    2.9640   -1.8750 H   0  0  0  0  0  0  0  0  0  0  0  0
   -0.4920    2.8230    0.6480 H   0  0  0  0  0  0  0  0  0  0  0  0
   -0.4240    4.2410   -0.5220 H   0  0  0  0  0  0  0  0  0  0  0  0
    1.5290    4.1330   -0.6020 H   0  0  0  0  0  0  0  0  0  0  0  0
    2.1770    2.5870   -0.0140 H   0  0  0  0  0  0  0  0  0  0  0  0
    2.7860    1.9610   -2.3310 H   0  0  0  0  0  0  0  0  0  0  0  0
    2.1370    3.5070   -2.9190 H   0  0  0  0  0  0  0  0  0  0  0  0
    3.7730    4.7260   -1.5170 H   0  0  0  0  0  0  0  0  0  0  0  0
    4.4220    3.1800   -0.9280 H   0  0  0  0  0  0  0  0  0  0  0  0
   11.2870    4.9760   -3.3490 H   0  0  0  0  0  0  0  0  0  0  0  0
   13.3280    4.2550   -1.6130 H   0  0  0  0  0  0  0  0  0  0  0  0
   12.1830    3.5050    0.6150 H   0  0  0  0  0  0  0  0  0  0  0  0
    8.4450    4.2700    0.4900 H   0  0  0  0  0  0  0  0  0  0  0  0
    9.0310    2.5930    0.5250 H   0  0  0  0  0  0  0  0  0  0  0  0
    9.7520    3.8090    1.6020 H   0  0  0  0  0  0  0  0  0  0  0  0
    8.4770    2.2190   -1.1440 H   0  0  0  0  0  0  0  0  0  0  0  0
    8.1360    1.7610   -2.8260 H   0  0  0  0  0  0  0  0  0  0  0  0
    6.8000    1.9650   -1.6730 H   0  0  0  0  0  0  0  0  0  0  0  0
    0.5040    1.0090    0.3210 H   0  0  0  0  0  0  0  0  0  0  0  0
    1.5370    0.6750   -1.1630 H   0  0  0  0  0  0  0  0  0  0  0  0
   -0.1990   -0.9080   -1.0330 H   0  0  0  0  0  0  0  0  0  0  0  0
   -0.6300    0.2940   -2.3560 H   0  0  0  0  0  0  0  0  0  0  0  0
   -1.9430   -1.8620   -0.4070 H   0  0  0  0  0  0  0  0  0  0  0  0
  1 34  1  0  0  0  0
  1 35  1  0  0  0  0
  1 36  1  0  0  0  0
  1  2  1  0  0  0  0
  2  3  1  0  0  0  0
  3  4  1  0  0  0  0
  4  5  2  0  0  0  0
  5  6  1  0  0  0  0
  6  2  2  0  0  0  0
  6 37  1  0  0  0  0
  5  7  1  0  0  0  0
  7  8  2  0  0  0  0
  8 38  1  0  0  0  0
  8  9  1  0  0  0  0
  9 39  1  0  0  0  0
  9 10  2  0  0  0  0
 10 11  1  0  0  0  0
 11 40  1  0  0  0  0
 11 41  1  0  0  0  0
 11 12  1  0  0  0  0
 12 42  1  0  0  0  0
 12 43  1  0  0  0  0
 12 13  1  0  0  0  0
 13 14  1  0  0  0  0
 14 44  1  0  0  0  0
 14 45  1  0  0  0  0
 14 15  1  0  0  0  0
 15 46  1  0  0  0  0
 15 47  1  0  0  0  0
 15 16  1  0  0  0  0
 16 48  1  0  0  0  0
 16 49  1  0  0  0  0
 16 17  1  0  0  0  0
 17 18  1  0  0  0  0
 18 19  2  0  0  0  0
 19 20  1  0  0  0  0
 20 21  2  0  0  0  0
 21 22  1  0  0  0  0
 22 23  2  0  0  0  0
 23 50  1  0  0  0  0
 23 24  1  0  0  0  0
 24 51  1  0  0  0  0
 24 25  2  0  0  0  0
 25 52  1  0  0  0  0
 25 26  1  0  0  0  0
 26 22  1  0  0  0  0
 26 27  1  0  0  0  0
 27 53  1  0  0  0  0
 27 54  1  0  0  0  0
 27 55  1  0  0  0  0
 21 28  1  0  0  0  0
 28 18  1  0  0  0  0
 28 29  1  0  0  0  0
 29 56  1  0  0  0  0
 29 57  1  0  0  0  0
 29 58  1  0  0  0  0
 13 30  1  0  0  0  0
 30 59  1  0  0  0  0
 30 60  1  0  0  0  0
 30 31  1  0  0  0  0
 31 61  1  0  0  0  0
 31 62  1  0  0  0  0
 31 32  1  0  0  0  0
 32 10  1  0  0  0  0
 32 33  2  0  0  0  0
 33  7  1  0  0  0  0
 33 63  1  0  0  0  0
M  END
>  <LOGBIO>
6.6000

>  <PRED_LOGBIO>
6.4600

>  <XV_RES>
0.1980

>  <WHL_TMPL>
1

>  <ANCH>
33-35;62-61

$$$$
ROW60
  -MTS-   01071502233D 0   0.00000     0.00000     0

 60 64  0  0  1  0  0  0  0  0999 V2000
  -17.0270    7.0280    1.0360 C   0  0  0  0  0  0  0  0  0  0  0  0
  -15.5230    7.0810    1.1620 C   0  0  0  0  0  0  0  0  0  0  0  0
  -14.6300    6.5160    0.3720 N   0  0  0  0  0  0  0  0  0  0  0  0
  -13.2810    6.7070    0.6930 C   0  0  0  0  0  0  0  0  0  0  0  0
  -12.0170    6.2190    0.0270 C   0  0  1  0  0  0  0  0  0  0  0  0
  -10.8830    6.4750    1.0370 C   0  0  0  0  0  0  0  0  0  0  0  0
  -11.4960    7.5420    1.9630 C   0  0  0  0  0  0  0  0  0  0  0  0
  -12.9910    7.4450    1.7730 C   0  0  0  0  0  0  0  0  0  0  0  0
  -14.5760    7.9160    2.4040 S   0  0  0  0  0  0  0  0  0  0  0  0
  -12.1250    4.7410   -0.2600 C   0  0  0  0  0  0  0  0  0  0  0  0
  -11.7490    3.9220    0.5780 O   0  0  0  0  0  0  0  0  0  0  0  0
  -12.6250    4.3230   -1.4200 N   0  0  0  0  0  0  0  0  0  0  0  0
  -12.7260    2.9380   -1.6890 C   0  0  0  0  0  0  0  0  0  0  0  0
  -13.8880    2.2390   -1.3380 C   0  0  0  0  0  0  0  0  0  0  0  0
  -13.9880    0.8680   -1.6040 C   0  0  0  0  0  0  0  0  0  0  0  0
  -12.9260    0.1970   -2.2220 C   0  0  0  0  0  0  0  0  0  0  0  0
  -13.0340   -1.2820   -2.5100 C   0  0  0  0  0  0  0  0  0  0  0  0
  -13.3970   -2.0260   -1.2250 C   0  0  2  0  0  0  0  0  0  0  0  0
  -14.8300   -1.7000   -0.7640 C   0  0  0  0  0  0  0  0  0  0  0  0
  -15.6160   -3.0230   -0.7130 C   0  0  0  0  0  0  0  0  0  0  0  0
  -14.4850   -4.0640   -0.6210 C   0  0  1  0  0  0  0  0  0  0  0  0
  -13.3950   -3.4830   -1.4220 N   0  0  0  0  0  0  0  0  0  0  0  0
  -14.9580   -5.3350   -1.3250 C   0  0  2  0  0  0  0  0  0  0  0  0
  -16.2970   -5.6340   -0.9200 O   0  0  0  0  0  0  0  0  0  0  0  0
  -14.9190   -5.1270   -2.8200 C   0  0  0  0  0  0  0  0  0  0  0  0
  -13.7650   -5.4360   -3.5500 C   0  0  0  0  0  0  0  0  0  0  0  0
  -13.7620   -5.2320   -4.9350 C   0  0  0  0  0  0  0  0  0  0  0  0
  -14.9130   -4.7230   -5.5480 C   0  0  0  0  0  0  0  0  0  0  0  0
  -16.0030   -4.4360   -4.8230 N   0  0  0  0  0  0  0  0  0  0  0  0
  -16.0360   -4.6210   -3.4960 C   0  0  0  0  0  0  0  0  0  0  0  0
  -11.7650    0.8950   -2.5740 C   0  0  0  0  0  0  0  0  0  0  0  0
  -11.6650    2.2660   -2.3070 C   0  0  0  0  0  0  0  0  0  0  0  0
  -17.4580    7.9410    1.4420 H   0  0  0  0  0  0  0  0  0  0  0  0
  -17.4070    6.1710    1.5870 H   0  0  0  0  0  0  0  0  0  0  0  0
  -17.2990    6.9350   -0.0130 H   0  0  0  0  0  0  0  0  0  0  0  0
  -11.8360    6.7850   -0.8840 H   0  0  0  0  0  0  0  0  0  0  0  0
  -10.6240    5.5710    1.5850 H   0  0  0  0  0  0  0  0  0  0  0  0
   -9.9850    6.8420    0.5450 H   0  0  0  0  0  0  0  0  0  0  0  0
  -11.1570    8.5270    1.6500 H   0  0  0  0  0  0  0  0  0  0  0  0
  -11.2490    7.3060    2.9960 H   0  0  0  0  0  0  0  0  0  0  0  0
  -12.9330    4.9950   -2.1080 H   0  0  0  0  0  0  0  0  0  0  0  0
  -14.7060    2.7580   -0.8610 H   0  0  0  0  0  0  0  0  0  0  0  0
  -14.8830    0.3300   -1.3330 H   0  0  0  0  0  0  0  0  0  0  0  0
  -12.0400   -1.6190   -2.7980 H   0  0  0  0  0  0  0  0  0  0  0  0
  -13.8290   -1.4390   -3.2360 H   0  0  0  0  0  0  0  0  0  0  0  0
  -12.6960   -1.7520   -0.4390 H   0  0  0  0  0  0  0  0  0  0  0  0
  -15.2840   -1.0860   -1.5390 H   0  0  0  0  0  0  0  0  0  0  0  0
  -14.7870   -1.2800    0.2390 H   0  0  0  0  0  0  0  0  0  0  0  0
  -16.1270   -3.1550   -1.6640 H   0  0  0  0  0  0  0  0  0  0  0  0
  -16.2120   -3.0550    0.1970 H   0  0  0  0  0  0  0  0  0  0  0  0
  -14.1950   -4.2540    0.4100 H   0  0  0  0  0  0  0  0  0  0  0  0
  -13.6210   -3.6500   -2.3920 H   0  0  0  0  0  0  0  0  0  0  0  0
  -14.3050   -6.1630   -1.0570 H   0  0  0  0  0  0  0  0  0  0  0  0
  -16.6200   -6.4380   -1.3550 H   0  0  0  0  0  0  0  0  0  0  0  0
  -12.8910   -5.8280   -3.0520 H   0  0  0  0  0  0  0  0  0  0  0  0
  -12.8850   -5.4630   -5.5210 H   0  0  0  0  0  0  0  0  0  0  0  0
  -14.9230   -4.5600   -6.6150 H   0  0  0  0  0  0  0  0  0  0  0  0
  -16.9320   -4.3780   -2.9430 H   0  0  0  0  0  0  0  0  0  0  0  0
  -10.9460    0.3770   -3.0510 H   0  0  0  0  0  0  0  0  0  0  0  0
  -10.7690    2.8050   -2.5780 H   0  0  0  0  0  0  0  0  0  0  0  0
  1 33  1  0  0  0  0
  1 34  1  0  0  0  0
  1 35  1  0  0  0  0
  1  2  1  0  0  0  0
  2  3  2  0  0  0  0
  3  4  1  0  0  0  0
  4  5  1  0  0  0  0
  5 36  1  0  0  0  0
  5  6  1  0  0  0  0
  6 37  1  0  0  0  0
  6 38  1  0  0  0  0
  6  7  1  0  0  0  0
  7 39  1  0  0  0  0
  7 40  1  0  0  0  0
  7  8  1  0  0  0  0
  8  4  2  0  0  0  0
  8  9  1  0  0  0  0
  9  2  1  0  0  0  0
  5 10  1  0  0  0  0
 10 11  2  0  0  0  0
 10 12  1  0  0  0  0
 12 41  1  0  0  0  0
 12 13  1  0  0  0  0
 13 14  2  0  0  0  0
 14 42  1  0  0  0  0
 14 15  1  0  0  0  0
 15 43  1  0  0  0  0
 15 16  2  0  0  0  0
 16 17  1  0  0  0  0
 17 44  1  0  0  0  0
 17 45  1  0  0  0  0
 17 18  1  0  0  0  0
 18 46  1  0  0  0  0
 18 19  1  0  0  0  0
 19 47  1  0  0  0  0
 19 48  1  0  0  0  0
 19 20  1  0  0  0  0
 20 49  1  0  0  0  0
 20 50  1  0  0  0  0
 20 21  1  0  0  0  0
 21 51  1  0  0  0  0
 21 22  1  0  0  0  0
 22 18  1  0  0  0  0
 22 52  1  0  0  0  0
 21 23  1  0  0  0  0
 23 53  1  0  0  0  0
 23 24  1  0  0  0  0
 24 54  1  0  0  0  0
 23 25  1  0  0  0  0
 25 26  2  0  0  0  0
 26 55  1  0  0  0  0
 26 27  1  0  0  0  0
 27 56  1  0  0  0  0
 27 28  2  0  0  0  0
 28 57  1  0  0  0  0
 28 29  1  0  0  0  0
 29 30  2  0  0  0  0
 30 25  1  0  0  0  0
 30 58  1  0  0  0  0
 16 31  1  0  0  0  0
 31 59  1  0  0  0  0
 31 32  2  0  0  0  0
 32 13  1  0  0  0  0
 32 60  1  0  0  0  0
M  END
>  <LOGBIO>
4.9200

>  <PRED_LOGBIO>
4.9500

>  <XV_RES>
-0.4070

>  <WHL_TMPL>
2

>  <ANCH>
37-40;28-31

$$$$
ROW61
  -MTS-   01071502233D 0   0.00000     0.00000     0

 50 53  0  0  0  0  0  0  0  0999 V2000
    4.3680  -10.8200    3.1460 Cl  0  0  0  0  0  0  0  0  0  0  0  0
    4.0660   -9.2570    3.8490 C   0  0  0  0  0  0  0  0  0  0  0  0
    3.8850   -9.1350    5.2320 C   0  0  0  0  0  0  0  0  0  0  0  0
    3.6420   -7.8770    5.7970 C   0  0  0  0  0  0  0  0  0  0  0  0
    3.5810   -6.7420    4.9800 C   0  0  0  0  0  0  0  0  0  0  0  0
    3.7630   -6.8650    3.5970 C   0  0  0  0  0  0  0  0  0  0  0  0
    4.0050   -8.1220    3.0320 C   0  0  0  0  0  0  0  0  0  0  0  0
    3.7010   -5.7170    2.7710 N   0  0  0  0  0  0  0  0  0  0  0  0
    2.5360   -4.8320    2.6380 C   0  0  0  0  0  0  0  0  0  0  0  0
    3.0080   -3.7660    1.6320 C   0  0  0  0  0  0  0  0  0  0  0  0
    4.3840   -4.1760    1.3160 N   0  0  0  0  0  0  0  0  0  0  0  0
    5.2850   -3.4760    0.3890 C   0  0  0  0  0  0  0  0  0  0  0  0
    6.0870   -2.4250    1.1550 C   0  0  0  0  0  0  0  0  0  0  0  0
    6.9880   -1.7250    0.2280 N   0  0  0  0  0  0  0  0  0  0  0  0
    7.8910   -1.0730    1.1870 C   0  0  0  0  0  0  0  0  0  0  0  0
    9.1280   -0.5210    0.4540 C   0  0  2  0  0  0  0  0  0  0  0  0
    8.8810    0.8900   -0.1120 C   0  0  0  0  0  0  0  0  0  0  0  0
    7.8190    1.0730   -1.2120 C   0  0  0  0  0  0  0  0  0  0  0  0
    7.0260   -0.1420   -1.7290 C   0  0  1  0  0  0  0  0  0  0  0  0
    8.1790   -1.1390   -1.9480 C   0  0  0  0  0  0  0  0  0  0  0  0
    9.2420   -1.3400   -0.8520 C   0  0  0  0  0  0  0  0  0  0  0  0
    6.2230   -0.7410   -0.5510 C   0  0  0  0  0  0  0  0  0  0  0  0
    4.6890   -5.2770    1.9980 C   0  0  0  0  0  0  0  0  0  0  0  0
    5.8000   -5.8440    1.9180 O   0  0  0  0  0  0  0  0  0  0  0  0
    3.9320  -10.0100    5.8620 H   0  0  0  0  0  0  0  0  0  0  0  0
    3.5020   -7.7830    6.8640 H   0  0  0  0  0  0  0  0  0  0  0  0
    3.3940   -5.7720    5.4160 H   0  0  0  0  0  0  0  0  0  0  0  0
    4.1460   -8.2170    1.9650 H   0  0  0  0  0  0  0  0  0  0  0  0
    2.2670   -4.3840    3.5920 H   0  0  0  0  0  0  0  0  0  0  0  0
    1.6680   -5.3720    2.2640 H   0  0  0  0  0  0  0  0  0  0  0  0
    2.9820   -2.7700    2.0690 H   0  0  0  0  0  0  0  0  0  0  0  0
    2.3830   -3.7580    0.7410 H   0  0  0  0  0  0  0  0  0  0  0  0
    5.9660   -4.1930   -0.0640 H   0  0  0  0  0  0  0  0  0  0  0  0
    4.6990   -2.9900   -0.3880 H   0  0  0  0  0  0  0  0  0  0  0  0
    5.4060   -1.7080    1.6090 H   0  0  0  0  0  0  0  0  0  0  0  0
    6.6730   -2.9110    1.9320 H   0  0  0  0  0  0  0  0  0  0  0  0
    8.2480   -1.8510    1.8590 H   0  0  0  0  0  0  0  0  0  0  0  0
    7.3720   -0.2380    1.6530 H   0  0  0  0  0  0  0  0  0  0  0  0
   10.0300   -0.5750    1.0590 H   0  0  0  0  0  0  0  0  0  0  0  0
    9.8210    1.1670   -0.5850 H   0  0  0  0  0  0  0  0  0  0  0  0
    8.5890    1.5240    0.7230 H   0  0  0  0  0  0  0  0  0  0  0  0
    8.3810    1.4180   -2.0780 H   0  0  0  0  0  0  0  0  0  0  0  0
    7.0920    1.7890   -0.8350 H   0  0  0  0  0  0  0  0  0  0  0  0
    6.4310    0.0570   -2.6180 H   0  0  0  0  0  0  0  0  0  0  0  0
    8.7320   -0.7330   -2.7930 H   0  0  0  0  0  0  0  0  0  0  0  0
    7.7270   -2.1110   -2.1330 H   0  0  0  0  0  0  0  0  0  0  0  0
   10.1740   -1.0090   -1.3060 H   0  0  0  0  0  0  0  0  0  0  0  0
    9.2210   -2.3910   -0.5730 H   0  0  0  0  0  0  0  0  0  0  0  0
    6.0220    0.0860    0.1260 H   0  0  0  0  0  0  0  0  0  0  0  0
    5.3450   -1.2320   -0.9660 H   0  0  0  0  0  0  0  0  0  0  0  0
  1  2  1  0  0  0  0
  2  3  2  0  0  0  0
  3 25  1  0  0  0  0
  3  4  1  0  0  0  0
  4 26  1  0  0  0  0
  4  5  2  0  0  0  0
  5 27  1  0  0  0  0
  5  6  1  0  0  0  0
  6  7  2  0  0  0  0
  7  2  1  0  0  0  0
  7 28  1  0  0  0  0
  6  8  1  0  0  0  0
  8  9  1  0  0  0  0
  9 29  1  0  0  0  0
  9 30  1  0  0  0  0
  9 10  1  0  0  0  0
 10 31  1  0  0  0  0
 10 32  1  0  0  0  0
 10 11  1  0  0  0  0
 11 12  1  0  0  0  0
 12 33  1  0  0  0  0
 12 34  1  0  0  0  0
 12 13  1  0  0  0  0
 13 35  1  0  0  0  0
 13 36  1  0  0  0  0
 13 14  1  0  0  0  0
 14 15  1  0  0  0  0
 15 37  1  0  0  0  0
 15 38  1  0  0  0  0
 15 16  1  0  0  0  0
 16 39  1  0  0  0  0
 16 17  1  0  0  0  0
 17 40  1  0  0  0  0
 17 41  1  0  0  0  0
 17 18  1  0  0  0  0
 18 42  1  0  0  0  0
 18 43  1  0  0  0  0
 18 19  1  0  0  0  0
 19 44  1  0  0  0  0
 19 20  1  0  0  0  0
 20 45  1  0  0  0  0
 20 46  1  0  0  0  0
 20 21  1  0  0  0  0
 21 16  1  0  0  0  0
 21 47  1  0  0  0  0
 21 48  1  0  0  0  0
 19 22  1  0  0  0  0
 22 14  1  0  0  0  0
 22 49  1  0  0  0  0
 22 50  1  0  0  0  0
 11 23  1  0  0  0  0
 23  8  1  0  0  0  0
 23 24  2  0  0  0  0
M  END
>  <LOGBIO>
6.4000

>  <PRED_LOGBIO>
5.9600

>  <XV_RES>
0.6600

>  <WHL_TMPL>
3

>  <ANCH>
35-38;46-26

$$$$
ROW62
  -MTS-   01071502233D 0   0.00000     0.00000     0

 56 60  0  0  0  0  0  0  0  0999 V2000
    5.6450   -1.9240    2.3000 C   0  0  0  0  0  0  0  0  0  0  0  0
    5.8520   -2.3810    0.8760 C   0  0  0  0  0  0  0  0  0  0  0  0
    6.6260   -1.6650    0.0820 N   0  0  0  0  0  0  0  0  0  0  0  0
    6.8470   -2.0480   -1.2460 C   0  0  0  0  0  0  0  0  0  0  0  0
    7.6680   -1.2900   -2.0900 C   0  0  0  0  0  0  0  0  0  0  0  0
    7.8740   -1.6940   -3.4150 C   0  0  0  0  0  0  0  0  0  0  0  0
    7.2590   -2.8560   -3.8950 C   0  0  0  0  0  0  0  0  0  0  0  0
    7.5150   -3.3590   -5.5420 Cl  0  0  0  0  0  0  0  0  0  0  0  0
    6.4390   -3.6150   -3.0520 C   0  0  0  0  0  0  0  0  0  0  0  0
    6.2330   -3.2100   -1.7270 C   0  0  0  0  0  0  0  0  0  0  0  0
    5.3760   -3.9740   -0.7930 C   0  0  0  0  0  0  0  0  0  0  0  0
    4.8100   -5.0030   -1.1590 O   0  0  0  0  0  0  0  0  0  0  0  0
    5.2300   -3.5250    0.4500 N   0  0  0  0  0  0  0  0  0  0  0  0
    4.4130   -4.2450    1.3540 C   0  0  0  0  0  0  0  0  0  0  0  0
    3.1080   -3.8120    1.6140 C   0  0  0  0  0  0  0  0  0  0  0  0
    2.3000   -4.5250    2.5080 C   0  0  0  0  0  0  0  0  0  0  0  0
    2.7970   -5.6700    3.1420 C   0  0  0  0  0  0  0  0  0  0  0  0
    2.0060   -6.3670    4.0170 O   0  0  0  0  0  0  0  0  0  0  0  0
    2.5640   -7.5190    4.6550 C   0  0  0  0  0  0  0  0  0  0  0  0
    1.6480   -8.7370    4.4340 C   0  0  0  0  0  0  0  0  0  0  0  0
    2.3060  -10.0330    4.9430 C   0  0  0  0  0  0  0  0  0  0  0  0
    3.6300  -10.2370    4.3380 N   0  0  0  0  0  0  0  0  0  0  0  0
    4.5330   -9.1180    4.6450 C   0  0  0  0  0  0  0  0  0  0  0  0
    3.9830   -7.7790    4.1200 C   0  0  0  0  0  0  0  0  0  0  0  0
    4.2180  -11.4820    4.8520 C   0  0  0  0  0  0  0  0  0  0  0  0
    5.5940  -11.8350    4.2580 C   0  0  0  0  0  0  0  0  0  0  0  0
    6.1680  -11.9480    5.6830 C   0  0  0  0  0  0  0  0  0  0  0  0
    4.8620  -11.3590    6.2460 C   0  0  0  0  0  0  0  0  0  0  0  0
    4.1030   -6.1030    2.8810 C   0  0  0  0  0  0  0  0  0  0  0  0
    4.9110   -5.3900    1.9870 C   0  0  0  0  0  0  0  0  0  0  0  0
    5.7180   -0.8400    2.3470 H   0  0  0  0  0  0  0  0  0  0  0  0
    6.4090   -2.3660    2.9370 H   0  0  0  0  0  0  0  0  0  0  0  0
    4.6610   -2.2380    2.6430 H   0  0  0  0  0  0  0  0  0  0  0  0
    8.1420   -0.3930   -1.7190 H   0  0  0  0  0  0  0  0  0  0  0  0
    8.5070   -1.1090   -4.0650 H   0  0  0  0  0  0  0  0  0  0  0  0
    5.9640   -4.5110   -3.4230 H   0  0  0  0  0  0  0  0  0  0  0  0
    2.7240   -2.9290    1.1250 H   0  0  0  0  0  0  0  0  0  0  0  0
    1.2930   -4.1910    2.7090 H   0  0  0  0  0  0  0  0  0  0  0  0
    2.6050   -7.2730    5.7140 H   0  0  0  0  0  0  0  0  0  0  0  0
    1.4270   -8.8370    3.3730 H   0  0  0  0  0  0  0  0  0  0  0  0
    0.7060   -8.5820    4.9540 H   0  0  0  0  0  0  0  0  0  0  0  0
    2.4070   -9.9880    6.0250 H   0  0  0  0  0  0  0  0  0  0  0  0
    1.6670  -10.8810    4.7080 H   0  0  0  0  0  0  0  0  0  0  0  0
    4.6760   -9.0530    5.7220 H   0  0  0  0  0  0  0  0  0  0  0  0
    5.5080   -9.3070    4.2010 H   0  0  0  0  0  0  0  0  0  0  0  0
    3.9630   -7.7970    3.0330 H   0  0  0  0  0  0  0  0  0  0  0  0
    4.6410   -6.9700    4.4310 H   0  0  0  0  0  0  0  0  0  0  0  0
    3.4730  -12.2710    4.7660 H   0  0  0  0  0  0  0  0  0  0  0  0
    6.0360  -11.0350    3.6670 H   0  0  0  0  0  0  0  0  0  0  0  0
    5.6080  -12.7700    3.7020 H   0  0  0  0  0  0  0  0  0  0  0  0
    7.0430  -11.3250    5.8560 H   0  0  0  0  0  0  0  0  0  0  0  0
    6.3630  -12.9710    5.9990 H   0  0  0  0  0  0  0  0  0  0  0  0
    4.9560  -10.3340    6.5980 H   0  0  0  0  0  0  0  0  0  0  0  0
    4.3900  -11.9790    7.0050 H   0  0  0  0  0  0  0  0  0  0  0  0
    4.4870   -6.9870    3.3690 H   0  0  0  0  0  0  0  0  0  0  0  0
    5.9180   -5.7230    1.7860 H   0  0  0  0  0  0  0  0  0  0  0  0
  1 31  1  0  0  0  0
  1 32  1  0  0  0  0
  1 33  1  0  0  0  0
  1  2  1  0  0  0  0
  2  3  2  0  0  0  0
  3  4  1  0  0  0  0
  4  5  1  0  0  0  0
  5 34  1  0  0  0  0
  5  6  2  0  0  0  0
  6 35  1  0  0  0  0
  6  7  1  0  0  0  0
  7  8  1  0  0  0  0
  7  9  2  0  0  0  0
  9 36  1  0  0  0  0
  9 10  1  0  0  0  0
 10  4  2  0  0  0  0
 10 11  1  0  0  0  0
 11 12  2  0  0  0  0
 11 13  1  0  0  0  0
 13  2  1  0  0  0  0
 13 14  1  0  0  0  0
 14 15  2  0  0  0  0
 15 37  1  0  0  0  0
 15 16  1  0  0  0  0
 16 38  1  0  0  0  0
 16 17  2  0  0  0  0
 17 18  1  0  0  0  0
 18 19  1  0  0  0  0
 19 39  1  0  0  0  0
 19 20  1  0  0  0  0
 20 40  1  0  0  0  0
 20 41  1  0  0  0  0
 20 21  1  0  0  0  0
 21 42  1  0  0  0  0
 21 43  1  0  0  0  0
 21 22  1  0  0  0  0
 22 23  1  0  0  0  0
 23 44  1  0  0  0  0
 23 45  1  0  0  0  0
 23 24  1  0  0  0  0
 24 19  1  0  0  0  0
 24 46  1  0  0  0  0
 24 47  1  0  0  0  0
 22 25  1  0  0  0  0
 25 48  1  0  0  0  0
 25 26  1  0  0  0  0
 26 49  1  0  0  0  0
 26 50  1  0  0  0  0
 26 27  1  0  0  0  0
 27 51  1  0  0  0  0
 27 52  1  0  0  0  0
 27 28  1  0  0  0  0
 28 25  1  0  0  0  0
 28 53  1  0  0  0  0
 28 54  1  0  0  0  0
 17 29  1  0  0  0  0
 29 55  1  0  0  0  0
 29 30  2  0  0  0  0
 30 14  1  0  0  0  0
 30 56  1  0  0  0  0
M  END
>  <LOGBIO>
5.2700

>  <PRED_LOGBIO>
4.7400

>  <XV_RES>
0.5870

>  <WHL_TMPL>
3

>  <ANCH>
56-57;25-26

$$$$
ROW63
  -MTS-   01071502233D 0   0.00000     0.00000     0

 63 65  0  0  0  0  0  0  0  0999 V2000
    9.2530    1.2350   -1.8050 C   0  0  0  0  0  0  0  0  0  0  0  0
    8.3190    0.6750   -0.8190 C   0  0  0  0  0  0  0  0  0  0  0  0
    9.0510   -0.3330    0.0840 C   0  0  0  0  0  0  0  0  0  0  0  0
    8.0590   -1.0770    0.9980 C   0  0  0  0  0  0  0  0  0  0  0  0
    6.9880   -1.7250    0.2280 N   0  0  0  0  0  0  0  0  0  0  0  0
    6.0870   -2.4250    1.1550 C   0  0  0  0  0  0  0  0  0  0  0  0
    5.2850   -3.4760    0.3890 C   0  0  0  0  0  0  0  0  0  0  0  0
    4.4130   -4.2450    1.3540 C   0  0  0  0  0  0  0  0  0  0  0  0
    2.9030   -4.1080    1.1820 C   0  0  0  0  0  0  0  0  0  0  0  0
    6.2230   -0.7410   -0.5510 C   0  0  0  0  0  0  0  0  0  0  0  0
    7.1250    0.0190   -1.5400 C   0  0  0  0  0  0  0  0  0  0  0  0
    8.3190    0.6750   -0.8190 C   0  0  0  0  0  0  0  0  0  0  0  0
    9.0170   -0.3740   -0.1420 O   0  0  0  0  0  0  0  0  0  0  0  0
    9.2790    1.2510   -1.8320 C   0  0  0  0  0  0  0  0  0  0  0  0
   10.5670    1.6310   -1.4390 C   0  0  0  0  0  0  0  0  0  0  0  0
   11.4570    2.1650   -2.3780 C   0  0  0  0  0  0  0  0  0  0  0  0
   12.7460    2.5450   -1.9850 C   0  0  0  0  0  0  0  0  0  0  0  0
   13.2410    2.3550   -0.3270 Cl  0  0  0  0  0  0  0  0  0  0  0  0
   13.6360    3.0790   -2.9240 C   0  0  0  0  0  0  0  0  0  0  0  0
   13.2380    3.2320   -4.2580 C   0  0  0  0  0  0  0  0  0  0  0  0
   14.3440    3.8950   -5.4250 Cl  0  0  0  0  0  0  0  0  0  0  0  0
   11.9490    2.8520   -4.6510 C   0  0  0  0  0  0  0  0  0  0  0  0
   11.0590    2.3180   -3.7120 C   0  0  0  0  0  0  0  0  0  0  0  0
    9.7710    1.9370   -4.1050 C   0  0  0  0  0  0  0  0  0  0  0  0
    9.3720    2.0910   -5.4390 C   0  0  0  0  0  0  0  0  0  0  0  0
    8.0840    1.7100   -5.8320 C   0  0  0  0  0  0  0  0  0  0  0  0
    7.1940    1.1760   -4.8930 C   0  0  0  0  0  0  0  0  0  0  0  0
    7.5920    1.0230   -3.5590 C   0  0  0  0  0  0  0  0  0  0  0  0
    8.8810    1.4040   -3.1660 C   0  0  0  0  0  0  0  0  0  0  0  0
    7.6540    1.8750   -7.2710 C   0  0  0  0  0  0  0  0  0  0  0  0
    8.7130    1.7570   -8.0660 F   0  0  0  0  0  0  0  0  0  0  0  0
    7.1090    3.0770   -7.4350 F   0  0  0  0  0  0  0  0  0  0  0  0
    6.7620    0.9380   -7.5770 F   0  0  0  0  0  0  0  0  0  0  0  0
    8.6990    1.6980   -2.6200 H   0  0  0  0  0  0  0  0  0  0  0  0
    9.7950    2.0330   -1.3030 H   0  0  0  0  0  0  0  0  0  0  0  0
    9.8960    0.4200   -2.1320 H   0  0  0  0  0  0  0  0  0  0  0  0
    7.5760    0.1110   -1.3780 H   0  0  0  0  0  0  0  0  0  0  0  0
    7.9390    1.4790   -0.1920 H   0  0  0  0  0  0  0  0  0  0  0  0
    9.6950    0.2510    0.7390 H   0  0  0  0  0  0  0  0  0  0  0  0
    9.5450   -1.0650   -0.5510 H   0  0  0  0  0  0  0  0  0  0  0  0
    7.5780   -0.3160    1.6090 H   0  0  0  0  0  0  0  0  0  0  0  0
    8.6120   -1.8410    1.5410 H   0  0  0  0  0  0  0  0  0  0  0  0
    5.3740   -1.6880    1.5170 H   0  0  0  0  0  0  0  0  0  0  0  0
    6.6800   -2.9320    1.9130 H   0  0  0  0  0  0  0  0  0  0  0  0
    6.0040   -4.1840   -0.0180 H   0  0  0  0  0  0  0  0  0  0  0  0
    4.6460   -2.9670   -0.3290 H   0  0  0  0  0  0  0  0  0  0  0  0
    4.6280   -3.8200    2.3320 H   0  0  0  0  0  0  0  0  0  0  0  0
    4.6580   -5.3000    1.2500 H   0  0  0  0  0  0  0  0  0  0  0  0
    2.6180   -4.4540    0.1910 H   0  0  0  0  0  0  0  0  0  0  0  0
    2.3960   -4.7080    1.9350 H   0  0  0  0  0  0  0  0  0  0  0  0
    2.6180   -3.0640    1.2980 H   0  0  0  0  0  0  0  0  0  0  0  0
    5.8590   -0.0030    0.1610 H   0  0  0  0  0  0  0  0  0  0  0  0
    5.4610   -1.2630   -1.1250 H   0  0  0  0  0  0  0  0  0  0  0  0
    6.5240    0.8320   -1.9410 H   0  0  0  0  0  0  0  0  0  0  0  0
    7.5140   -0.6940   -2.2630 H   0  0  0  0  0  0  0  0  0  0  0  0
    7.9720    1.4450   -0.1330 H   0  0  0  0  0  0  0  0  0  0  0  0
    8.6080   -1.2350   -0.3220 H   0  0  0  0  0  0  0  0  0  0  0  0
   10.8750    1.5130   -0.4100 H   0  0  0  0  0  0  0  0  0  0  0  0
   14.6300    3.3720   -2.6200 H   0  0  0  0  0  0  0  0  0  0  0  0
   11.6420    2.9700   -5.6800 H   0  0  0  0  0  0  0  0  0  0  0  0
   10.0590    2.5020   -6.1640 H   0  0  0  0  0  0  0  0  0  0  0  0
    6.2000    0.8830   -5.1960 H   0  0  0  0  0  0  0  0  0  0  0  0
    6.9060    0.6120   -2.8350 H   0  0  0  0  0  0  0  0  0  0  0  0
  1 34  1  0  0  0  0
  1 35  1  0  0  0  0
  1 36  1  0  0  0  0
  1  2  1  0  0  0  0
  2 37  1  0  0  0  0
  2 38  1  0  0  0  0
  2  3  1  0  0  0  0
  3 39  1  0  0  0  0
  3 40  1  0  0  0  0
  3  4  1  0  0  0  0
  4 41  1  0  0  0  0
  4 42  1  0  0  0  0
  4  5  1  0  0  0  0
  5  6  1  0  0  0  0
  6 43  1  0  0  0  0
  6 44  1  0  0  0  0
  6  7  1  0  0  0  0
  7 45  1  0  0  0  0
  7 46  1  0  0  0  0
  7  8  1  0  0  0  0
  8 47  1  0  0  0  0
  8 48  1  0  0  0  0
  8  9  1  0  0  0  0
  9 49  1  0  0  0  0
  9 50  1  0  0  0  0
  9 51  1  0  0  0  0
  5 10  1  0  0  0  0
 10 52  1  0  0  0  0
 10 53  1  0  0  0  0
 10 11  1  0  0  0  0
 11 54  1  0  0  0  0
 11 55  1  0  0  0  0
 11 12  1  0  0  0  0
 12 56  1  0  0  0  0
 12 13  1  0  0  0  0
 13 57  1  0  0  0  0
 12 14  1  0  0  0  0
 14 15  2  0  0  0  0
 15 58  1  0  0  0  0
 15 16  1  0  0  0  0
 16 17  1  0  0  0  0
 17 18  1  0  0  0  0
 17 19  2  0  0  0  0
 19 59  1  0  0  0  0
 19 20  1  0  0  0  0
 20 21  1  0  0  0  0
 20 22  2  0  0  0  0
 22 60  1  0  0  0  0
 22 23  1  0  0  0  0
 23 16  2  0  0  0  0
 23 24  1  0  0  0  0
 24 25  1  0  0  0  0
 25 61  1  0  0  0  0
 25 26  2  0  0  0  0
 26 27  1  0  0  0  0
 27 62  1  0  0  0  0
 27 28  2  0  0  0  0
 28 63  1  0  0  0  0
 28 29  1  0  0  0  0
 29 14  1  0  0  0  0
 29 24  2  0  0  0  0
 26 30  1  0  0  0  0
 30 31  1  0  0  0  0
 30 32  1  0  0  0  0
 30 33  1  0  0  0  0
M  END
>  <LOGBIO>
6.7000

>  <PRED_LOGBIO>
6.2500

>  <XV_RES>
0.5270

>  <WHL_TMPL>
3

>  <ANCH>
38-45;14-15

$$$$
ROW64
  -MTS-   01071502233D 0   0.00000     0.00000     0

 74 78  0  0  1  0  0  0  0  0999 V2000
   18.3890    0.8310    1.4720 C   0  0  0  0  0  0  0  0  0  0  0  0
   17.6270   -0.4540    1.2540 C   0  0  0  0  0  0  0  0  0  0  0  0
   18.1830   -1.7220    1.1000 O   0  0  0  0  0  0  0  0  0  0  0  0
   17.1250   -2.6110    0.9240 C   0  0  0  0  0  0  0  0  0  0  0  0
   15.9950   -1.9300    0.9670 N   0  0  0  0  0  0  0  0  0  0  0  0
   16.2950   -0.5780    1.1730 C   0  0  0  0  0  0  0  0  0  0  0  0
   15.2920    0.5450    1.2850 C   0  0  0  0  0  0  0  0  0  0  0  0
   15.0210    1.1260   -0.1020 C   0  0  0  0  0  0  0  0  0  0  0  0
   14.0720    2.1900    0.0040 O   0  0  0  0  0  0  0  0  0  0  0  0
   13.7010    2.8380   -1.1450 C   0  0  0  0  0  0  0  0  0  0  0  0
   14.4160    3.9610   -1.5770 C   0  0  0  0  0  0  0  0  0  0  0  0
   14.0370    4.6240   -2.7500 C   0  0  0  0  0  0  0  0  0  0  0  0
   12.9430    4.1630   -3.4920 C   0  0  0  0  0  0  0  0  0  0  0  0
   12.2280    3.0390   -3.0610 C   0  0  0  0  0  0  0  0  0  0  0  0
   11.0480    2.5420   -3.8610 C   0  0  0  0  0  0  0  0  0  0  0  0
    9.7570    3.1010   -3.2650 C   0  0  1  0  0  0  0  0  0  0  0  0
    9.8930    3.7200   -1.8620 C   0  0  2  0  0  0  0  0  0  0  0  0
    9.0030    2.6470   -1.3950 N   0  0  0  0  0  0  0  0  0  0  0  0
    8.8630    2.0870   -2.5930 C   0  0  0  0  0  0  0  0  0  0  0  0
    8.2400    1.1080   -3.0010 O   0  0  0  0  0  0  0  0  0  0  0  0
    8.4800    2.3240   -0.1200 C   0  0  0  0  0  0  0  0  0  0  0  0
    8.7630    1.0810    0.4580 C   0  0  0  0  0  0  0  0  0  0  0  0
    8.2450    0.7620    1.7190 C   0  0  0  0  0  0  0  0  0  0  0  0
    7.4450    1.6860    2.4020 C   0  0  0  0  0  0  0  0  0  0  0  0
    7.1620    2.9290    1.8230 C   0  0  0  0  0  0  0  0  0  0  0  0
    7.6790    3.2480    0.5620 C   0  0  0  0  0  0  0  0  0  0  0  0
    6.8860    1.3410    3.7620 C   0  0  0  0  0  0  0  0  0  0  0  0
    7.8410    0.3900    4.4770 C   0  0  0  0  0  0  0  0  0  0  0  0
    5.5260    0.6690    3.5980 C   0  0  0  0  0  0  0  0  0  0  0  0
    6.7280    2.6170    4.5840 C   0  0  0  0  0  0  0  0  0  0  0  0
    9.3380    5.1170   -1.7220 C   0  0  0  0  0  0  0  0  0  0  0  0
   10.0550    6.0820   -1.9330 O   0  0  0  0  0  0  0  0  0  0  0  0
    8.0780    5.2950   -1.3710 O   0  0  0  0  0  0  0  0  0  0  0  0
   12.6070    2.3770   -1.8870 C   0  0  0  0  0  0  0  0  0  0  0  0
   17.2470   -4.0720    0.7230 C   0  0  0  0  0  0  0  0  0  0  0  0
   17.9570   -4.5710   -0.3760 C   0  0  0  0  0  0  0  0  0  0  0  0
   18.0730   -5.9530   -0.5660 C   0  0  0  0  0  0  0  0  0  0  0  0
   17.4780   -6.8370    0.3420 C   0  0  0  0  0  0  0  0  0  0  0  0
   16.7670   -6.3380    1.4410 C   0  0  0  0  0  0  0  0  0  0  0  0
   16.0280   -7.4370    2.5700 Cl  0  0  0  0  0  0  0  0  0  0  0  0
   16.6520   -4.9560    1.6310 C   0  0  0  0  0  0  0  0  0  0  0  0
   17.8310    1.6610    1.0440 H   0  0  0  0  0  0  0  0  0  0  0  0
   18.5250    0.9960    2.5390 H   0  0  0  0  0  0  0  0  0  0  0  0
   19.3620    0.7620    0.9890 H   0  0  0  0  0  0  0  0  0  0  0  0
   15.6900    1.3240    1.9330 H   0  0  0  0  0  0  0  0  0  0  0  0
   14.3650    0.1630    1.7050 H   0  0  0  0  0  0  0  0  0  0  0  0
   14.6230    0.3480   -0.7500 H   0  0  0  0  0  0  0  0  0  0  0  0
   15.9490    1.5090   -0.5230 H   0  0  0  0  0  0  0  0  0  0  0  0
   15.2610    4.3160   -1.0050 H   0  0  0  0  0  0  0  0  0  0  0  0
   14.5880    5.4910   -3.0830 H   0  0  0  0  0  0  0  0  0  0  0  0
   12.6510    4.6740   -4.3970 H   0  0  0  0  0  0  0  0  0  0  0  0
   11.0120    1.4630   -3.7300 H   0  0  0  0  0  0  0  0  0  0  0  0
   11.1420    2.9040   -4.8830 H   0  0  0  0  0  0  0  0  0  0  0  0
    9.2700    3.7320   -4.0060 H   0  0  0  0  0  0  0  0  0  0  0  0
   10.8980    3.7000   -1.4450 H   0  0  0  0  0  0  0  0  0  0  0  0
    9.3800    0.3690   -0.0680 H   0  0  0  0  0  0  0  0  0  0  0  0
    8.4630   -0.1970    2.1650 H   0  0  0  0  0  0  0  0  0  0  0  0
    6.5440    3.6410    2.3500 H   0  0  0  0  0  0  0  0  0  0  0  0
    7.4610    4.2070    0.1160 H   0  0  0  0  0  0  0  0  0  0  0  0
    7.9540   -0.5190    3.8910 H   0  0  0  0  0  0  0  0  0  0  0  0
    7.4390    0.1420    5.4570 H   0  0  0  0  0  0  0  0  0  0  0  0
    8.8110    0.8690    4.5940 H   0  0  0  0  0  0  0  0  0  0  0  0
    5.6390   -0.2400    3.0110 H   0  0  0  0  0  0  0  0  0  0  0  0
    5.1240    0.4210    4.5780 H   0  0  0  0  0  0  0  0  0  0  0  0
    4.8450    1.3480    3.0880 H   0  0  0  0  0  0  0  0  0  0  0  0
    7.6980    3.0960    4.7010 H   0  0  0  0  0  0  0  0  0  0  0  0
    6.3250    2.3690    5.5640 H   0  0  0  0  0  0  0  0  0  0  0  0
    6.0470    3.2950    4.0740 H   0  0  0  0  0  0  0  0  0  0  0  0
    7.9090    6.2500   -1.3340 H   0  0  0  0  0  0  0  0  0  0  0  0
   12.0550    1.5100   -1.5540 H   0  0  0  0  0  0  0  0  0  0  0  0
   18.4160   -3.8890   -1.0760 H   0  0  0  0  0  0  0  0  0  0  0  0
   18.6210   -6.3370   -1.4140 H   0  0  0  0  0  0  0  0  0  0  0  0
   17.5670   -7.9030    0.1950 H   0  0  0  0  0  0  0  0  0  0  0  0
   16.1040   -4.5720    2.4790 H   0  0  0  0  0  0  0  0  0  0  0  0
  1 42  1  0  0  0  0
  1 43  1  0  0  0  0
  1 44  1  0  0  0  0
  1  2  1  0  0  0  0
  2  3  1  0  0  0  0
  3  4  1  0  0  0  0
  4  5  2  0  0  0  0
  5  6  1  0  0  0  0
  6  2  2  0  0  0  0
  6  7  1  0  0  0  0
  7 45  1  0  0  0  0
  7 46  1  0  0  0  0
  7  8  1  0  0  0  0
  8 47  1  0  0  0  0
  8 48  1  0  0  0  0
  8  9  1  0  0  0  0
  9 10  1  0  0  0  0
 10 11  2  0  0  0  0
 11 49  1  0  0  0  0
 11 12  1  0  0  0  0
 12 50  1  0  0  0  0
 12 13  2  0  0  0  0
 13 51  1  0  0  0  0
 13 14  1  0  0  0  0
 14 15  1  0  0  0  0
 15 52  1  0  0  0  0
 15 53  1  0  0  0  0
 15 16  1  0  0  0  0
 16 54  1  0  0  0  0
 16 17  1  0  0  0  0
 17 55  1  0  0  0  0
 17 18  1  0  0  0  0
 18 19  1  0  0  0  0
 19 16  1  0  0  0  0
 19 20  2  0  0  0  0
 18 21  1  0  0  0  0
 21 22  2  0  0  0  0
 22 56  1  0  0  0  0
 22 23  1  0  0  0  0
 23 57  1  0  0  0  0
 23 24  2  0  0  0  0
 24 25  1  0  0  0  0
 25 58  1  0  0  0  0
 25 26  2  0  0  0  0
 26 21  1  0  0  0  0
 26 59  1  0  0  0  0
 24 27  1  0  0  0  0
 27 28  1  0  0  0  0
 28 60  1  0  0  0  0
 28 61  1  0  0  0  0
 28 62  1  0  0  0  0
 27 29  1  0  0  0  0
 29 63  1  0  0  0  0
 29 64  1  0  0  0  0
 29 65  1  0  0  0  0
 27 30  1  0  0  0  0
 30 66  1  0  0  0  0
 30 67  1  0  0  0  0
 30 68  1  0  0  0  0
 17 31  1  0  0  0  0
 31 32  2  0  0  0  0
 31 33  1  0  0  0  0
 33 69  1  0  0  0  0
 14 34  2  0  0  0  0
 34 10  1  0  0  0  0
 34 70  1  0  0  0  0
  4 35  1  0  0  0  0
 35 36  2  0  0  0  0
 36 71  1  0  0  0  0
 36 37  1  0  0  0  0
 37 72  1  0  0  0  0
 37 38  2  0  0  0  0
 38 73  1  0  0  0  0
 38 39  1  0  0  0  0
 39 40  1  0  0  0  0
 39 41  2  0  0  0  0
 41 35  1  0  0  0  0
 41 74  1  0  0  0  0
M  END
>  <LOGBIO>
5.7400

>  <PRED_LOGBIO>
5.6100

>  <XV_RES>
-0.3290

>  <WHL_TMPL>
3

>  <ANCH>
7-8;24-22

$$$$
ROW65
  -MTS-   01071502233D 0   0.00000     0.00000     0

 53 56  0  0  0  0  0  0  0  0999 V2000
   -8.2940    6.8770   -3.8300 C   0  0  0  0  0  0  0  0  0  0  0  0
   -6.8020    7.2740   -3.9150 C   0  0  0  0  0  0  0  0  0  0  0  0
   -6.0210    6.2110   -3.3320 N   0  0  0  0  0  0  0  0  0  0  0  0
   -6.6300    4.9940   -2.7770 C   0  0  0  0  0  0  0  0  0  0  0  0
   -8.1460    5.0690   -2.9270 C   0  0  0  0  0  0  0  0  0  0  0  0
   -4.6920    6.4200   -3.3360 C   0  0  0  0  0  0  0  0  0  0  0  0
   -4.2200    7.4450   -3.8060 O   0  0  0  0  0  0  0  0  0  0  0  0
   -3.8610    5.3460   -2.7480 C   0  0  0  0  0  0  0  0  0  0  0  0
   -2.4680    5.4810   -2.7090 C   0  0  0  0  0  0  0  0  0  0  0  0
   -1.6810    4.4650   -2.1530 C   0  0  0  0  0  0  0  0  0  0  0  0
   -2.2870    3.3140   -1.6370 C   0  0  0  0  0  0  0  0  0  0  0  0
   -3.6800    3.1790   -1.6760 C   0  0  0  0  0  0  0  0  0  0  0  0
   -4.4670    4.1950   -2.2320 C   0  0  0  0  0  0  0  0  0  0  0  0
   -1.4560    2.2400   -1.0490 C   0  0  0  0  0  0  0  0  0  0  0  0
   -1.6200    1.8800    0.2310 C   0  0  0  0  0  0  0  0  0  0  0  0
   -0.6900    0.8220    0.7740 C   0  0  0  0  0  0  0  0  0  0  0  0
   -1.2440   -0.5800    0.4620 C   0  0  0  0  0  0  0  0  0  0  0  0
   -0.9150   -1.3480    1.7550 C   0  0  0  0  0  0  0  0  0  0  0  0
   -1.0510   -0.3420    2.8190 N   0  0  0  0  0  0  0  0  0  0  0  0
   -0.5780    0.9510    2.3050 C   0  0  0  0  0  0  0  0  0  0  0  0
    0.6150    0.9430    0.2020 O   0  0  0  0  0  0  0  0  0  0  0  0
    0.5930    0.9100   -1.1670 C   0  0  0  0  0  0  0  0  0  0  0  0
    1.6020    0.2350   -1.8640 C   0  0  0  0  0  0  0  0  0  0  0  0
    1.5820    0.1990   -3.2640 C   0  0  0  0  0  0  0  0  0  0  0  0
    0.5540    0.8400   -3.9660 C   0  0  0  0  0  0  0  0  0  0  0  0
   -0.4540    1.5160   -3.2690 C   0  0  0  0  0  0  0  0  0  0  0  0
   -0.4350    1.5510   -1.8690 C   0  0  0  0  0  0  0  0  0  0  0  0
   -8.9130    7.6690   -4.2460 H   0  0  0  0  0  0  0  0  0  0  0  0
   -8.4230    6.0090   -4.4740 H   0  0  0  0  0  0  0  0  0  0  0  0
   -8.4970    6.6730   -2.7810 H   0  0  0  0  0  0  0  0  0  0  0  0
   -6.6690    8.1510   -3.2850 H   0  0  0  0  0  0  0  0  0  0  0  0
   -6.5390    7.3880   -4.9650 H   0  0  0  0  0  0  0  0  0  0  0  0
   -6.2550    4.1240   -3.3120 H   0  0  0  0  0  0  0  0  0  0  0  0
   -6.3740    4.9090   -1.7230 H   0  0  0  0  0  0  0  0  0  0  0  0
   -8.4020    5.1540   -3.9810 H   0  0  0  0  0  0  0  0  0  0  0  0
   -8.5970    4.1680   -2.5160 H   0  0  0  0  0  0  0  0  0  0  0  0
   -8.5210    5.9390   -2.3910 H   0  0  0  0  0  0  0  0  0  0  0  0
   -2.0000    6.3690   -3.1080 H   0  0  0  0  0  0  0  0  0  0  0  0
   -0.6070    4.5690   -2.1230 H   0  0  0  0  0  0  0  0  0  0  0  0
   -4.1480    2.2910   -1.2770 H   0  0  0  0  0  0  0  0  0  0  0  0
   -5.5410    4.0900   -2.2620 H   0  0  0  0  0  0  0  0  0  0  0  0
   -2.3850    2.3280    0.8490 H   0  0  0  0  0  0  0  0  0  0  0  0
   -2.3150   -0.5550    0.2710 H   0  0  0  0  0  0  0  0  0  0  0  0
   -0.7540   -1.0220   -0.4030 H   0  0  0  0  0  0  0  0  0  0  0  0
    0.0940   -1.7540    1.7250 H   0  0  0  0  0  0  0  0  0  0  0  0
   -1.6040   -2.1760    1.9070 H   0  0  0  0  0  0  0  0  0  0  0  0
   -0.4890   -0.6140    3.6130 H   0  0  0  0  0  0  0  0  0  0  0  0
   -1.1920    1.7690    2.6760 H   0  0  0  0  0  0  0  0  0  0  0  0
    0.4490    1.1430    2.6090 H   0  0  0  0  0  0  0  0  0  0  0  0
    2.3950   -0.2600   -1.3230 H   0  0  0  0  0  0  0  0  0  0  0  0
    2.3600   -0.3220   -3.8020 H   0  0  0  0  0  0  0  0  0  0  0  0
    0.5390    0.8130   -5.0460 H   0  0  0  0  0  0  0  0  0  0  0  0
   -1.2470    2.0100   -3.8100 H   0  0  0  0  0  0  0  0  0  0  0  0
  1 28  1  0  0  0  0
  1 29  1  0  0  0  0
  1 30  1  0  0  0  0
  1  2  1  0  0  0  0
  2 31  1  0  0  0  0
  2 32  1  0  0  0  0
  2  3  1  0  0  0  0
  3  4  1  0  0  0  0
  4 33  1  0  0  0  0
  4 34  1  0  0  0  0
  4  5  1  0  0  0  0
  5 35  1  0  0  0  0
  5 36  1  0  0  0  0
  5 37  1  0  0  0  0
  3  6  1  0  0  0  0
  6  7  2  0  0  0  0
  6  8  1  0  0  0  0
  8  9  2  0  0  0  0
  9 38  1  0  0  0  0
  9 10  1  0  0  0  0
 10 39  1  0  0  0  0
 10 11  2  0  0  0  0
 11 12  1  0  0  0  0
 12 40  1  0  0  0  0
 12 13  2  0  0  0  0
 13  8  1  0  0  0  0
 13 41  1  0  0  0  0
 11 14  1  0  0  0  0
 14 15  2  0  0  0  0
 15 42  1  0  0  0  0
 15 16  1  0  0  0  0
 16 17  1  0  0  0  0
 17 43  1  0  0  0  0
 17 44  1  0  0  0  0
 17 18  1  0  0  0  0
 18 45  1  0  0  0  0
 18 46  1  0  0  0  0
 18 19  1  0  0  0  0
 19 47  1  0  0  0  0
 19 20  1  0  0  0  0
 20 16  1  0  0  0  0
 20 48  1  0  0  0  0
 20 49  1  0  0  0  0
 16 21  1  0  0  0  0
 21 22  1  0  0  0  0
 22 23  1  0  0  0  0
 23 50  1  0  0  0  0
 23 24  2  0  0  0  0
 24 51  1  0  0  0  0
 24 25  1  0  0  0  0
 25 52  1  0  0  0  0
 25 26  2  0  0  0  0
 26 53  1  0  0  0  0
 26 27  1  0  0  0  0
 27 14  1  0  0  0  0
 27 22  2  0  0  0  0
M  END
>  <LOGBIO>
5.1900

>  <PRED_LOGBIO>
4.9800

>  <XV_RES>
0.3090

>  <WHL_TMPL>
1

>  <ANCH>
9-10;16-17

$$$$
ROW66
  -MTS-   01071502233D 0   0.00000     0.00000     0

 85 92  0  0  0  0  0  0  0  0999 V2000
    3.2170    3.3220   -9.3310 C   0  0  0  0  0  0  0  0  0  0  0  0
    3.4370    3.9340   -8.0120 N   0  0  0  0  0  0  0  0  0  0  0  0
    3.6190    2.8760   -7.0080 C   0  0  0  0  0  0  0  0  0  0  0  0
    3.8760    3.4690   -5.6100 C   0  0  0  0  0  0  0  0  0  0  0  0
    4.9620    4.4590   -5.6200 N   0  0  0  0  0  0  0  0  0  0  0  0
    4.8780    5.4560   -6.6970 C   0  0  0  0  0  0  0  0  0  0  0  0
    4.6030    4.8270   -8.0760 C   0  0  0  0  0  0  0  0  0  0  0  0
    6.0080    4.4540   -4.6670 C   0  0  0  0  0  0  0  0  0  0  0  0
    6.1980    5.5680   -3.8400 C   0  0  0  0  0  0  0  0  0  0  0  0
    7.2370    5.5480   -2.9020 C   0  0  0  0  0  0  0  0  0  0  0  0
    8.0530    4.4140   -2.8190 C   0  0  0  0  0  0  0  0  0  0  0  0
    9.0580    4.3550   -1.9340 N   0  0  0  0  0  0  0  0  0  0  0  0
    9.8370    3.2670   -1.8580 C   0  0  0  0  0  0  0  0  0  0  0  0
   10.9440    3.2130   -0.8770 C   0  0  0  0  0  0  0  0  0  0  0  0
   10.6640    3.1940    0.4940 C   0  0  0  0  0  0  0  0  0  0  0  0
   11.7110    3.1420    1.4220 C   0  0  0  0  0  0  0  0  0  0  0  0
   13.0390    3.1090    0.9780 C   0  0  0  0  0  0  0  0  0  0  0  0
   14.1680    3.0530    1.9790 C   0  0  0  0  0  0  0  0  0  0  0  0
   14.4910    1.6500    2.2750 N   0  0  0  0  0  0  0  0  0  0  0  0
   13.6800    1.1910    3.4120 C   0  0  0  0  0  0  0  0  0  0  0  0
   13.9930   -0.2740    3.7700 C   0  0  0  0  0  0  0  0  0  0  0  0
   13.8280   -1.1980    2.5490 C   0  0  0  0  0  0  0  0  0  0  0  0
   14.5880   -0.6530    1.3270 C   0  0  0  0  0  0  0  0  0  0  0  0
   14.2460    0.8280    1.0810 C   0  0  0  0  0  0  0  0  0  0  0  0
   14.3190   -2.5860    2.8840 C   0  0  0  0  0  0  0  0  0  0  0  0
   13.5930   -3.6880    2.8480 N   0  0  0  0  0  0  0  0  0  0  0  0
   14.4590   -4.7820    3.2410 N   0  0  0  0  0  0  0  0  0  0  0  0
   15.6480   -4.2630    3.4860 C   0  0  0  0  0  0  0  0  0  0  0  0
   15.5920   -2.9100    3.2740 N   0  0  0  0  0  0  0  0  0  0  0  0
   16.8450   -5.0170    3.9190 C   0  0  0  0  0  0  0  0  0  0  0  0
   17.9990   -5.0020    3.1260 C   0  0  0  0  0  0  0  0  0  0  0  0
   19.1250   -5.7200    3.5480 C   0  0  0  0  0  0  0  0  0  0  0  0
   19.0620   -6.4330    4.7510 C   0  0  0  0  0  0  0  0  0  0  0  0
   17.8770   -6.4060    5.4950 C   0  0  0  0  0  0  0  0  0  0  0  0
   16.8160   -5.7100    5.0660 N   0  0  0  0  0  0  0  0  0  0  0  0
   13.3190    3.1280   -0.3930 C   0  0  0  0  0  0  0  0  0  0  0  0
   12.2720    3.1800   -1.3210 C   0  0  0  0  0  0  0  0  0  0  0  0
    9.5980    2.1830   -2.7110 C   0  0  0  0  0  0  0  0  0  0  0  0
    8.5910    2.2500   -3.5930 N   0  0  0  0  0  0  0  0  0  0  0  0
    7.8080    3.3340   -3.6750 C   0  0  0  0  0  0  0  0  0  0  0  0
    6.8060    3.3830   -4.5630 N   0  0  0  0  0  0  0  0  0  0  0  0
   10.4500    0.9750   -2.6390 C   0  0  0  0  0  0  0  0  0  0  0  0
   11.1160    0.5190   -3.7820 C   0  0  0  0  0  0  0  0  0  0  0  0
   11.9210   -0.6240   -3.7150 C   0  0  0  0  0  0  0  0  0  0  0  0
   12.0600   -1.3120   -2.5030 C   0  0  0  0  0  0  0  0  0  0  0  0
   11.3940   -0.8560   -1.3590 C   0  0  0  0  0  0  0  0  0  0  0  0
   10.5880    0.2870   -1.4270 C   0  0  0  0  0  0  0  0  0  0  0  0
    3.7370    2.3680   -9.3790 H   0  0  0  0  0  0  0  0  0  0  0  0
    2.1510    3.1620   -9.4820 H   0  0  0  0  0  0  0  0  0  0  0  0
    3.5980    3.9830  -10.1060 H   0  0  0  0  0  0  0  0  0  0  0  0
    4.4580    2.2460   -7.2930 H   0  0  0  0  0  0  0  0  0  0  0  0
    2.7310    2.2490   -6.9770 H   0  0  0  0  0  0  0  0  0  0  0  0
    2.9650    3.9370   -5.2410 H   0  0  0  0  0  0  0  0  0  0  0  0
    4.1240    2.6690   -4.9160 H   0  0  0  0  0  0  0  0  0  0  0  0
    4.0920    6.1720   -6.4650 H   0  0  0  0  0  0  0  0  0  0  0  0
    5.8060    6.0220   -6.7380 H   0  0  0  0  0  0  0  0  0  0  0  0
    5.4760    4.2610   -8.3960 H   0  0  0  0  0  0  0  0  0  0  0  0
    4.4170    5.6140   -8.8030 H   0  0  0  0  0  0  0  0  0  0  0  0
    5.5540    6.4300   -3.9260 H   0  0  0  0  0  0  0  0  0  0  0  0
    7.4060    6.3940   -2.2520 H   0  0  0  0  0  0  0  0  0  0  0  0
    9.6400    3.2190    0.8370 H   0  0  0  0  0  0  0  0  0  0  0  0
   11.4950    3.1270    2.4800 H   0  0  0  0  0  0  0  0  0  0  0  0
   13.8670    3.5580    2.8950 H   0  0  0  0  0  0  0  0  0  0  0  0
   15.0440    3.5480    1.5640 H   0  0  0  0  0  0  0  0  0  0  0  0
   12.6250    1.2860    3.1650 H   0  0  0  0  0  0  0  0  0  0  0  0
   13.8740    1.8240    4.2740 H   0  0  0  0  0  0  0  0  0  0  0  0
   15.0120   -0.3450    4.1440 H   0  0  0  0  0  0  0  0  0  0  0  0
   13.3260   -0.6020    4.5650 H   0  0  0  0  0  0  0  0  0  0  0  0
   12.7730   -1.3120    2.3100 H   0  0  0  0  0  0  0  0  0  0  0  0
   15.6590   -0.7550    1.4890 H   0  0  0  0  0  0  0  0  0  0  0  0
   14.3240   -1.2360    0.4470 H   0  0  0  0  0  0  0  0  0  0  0  0
   13.2010    0.9150    0.7900 H   0  0  0  0  0  0  0  0  0  0  0  0
   14.8440    1.2040    0.2540 H   0  0  0  0  0  0  0  0  0  0  0  0
   16.3580   -2.2630    3.3860 H   0  0  0  0  0  0  0  0  0  0  0  0
   18.0210   -4.4430    2.2020 H   0  0  0  0  0  0  0  0  0  0  0  0
   20.0270   -5.7240    2.9540 H   0  0  0  0  0  0  0  0  0  0  0  0
   19.9150   -6.9960    5.0990 H   0  0  0  0  0  0  0  0  0  0  0  0
   17.8160   -6.9530    6.4250 H   0  0  0  0  0  0  0  0  0  0  0  0
   14.3430    3.1030   -0.7360 H   0  0  0  0  0  0  0  0  0  0  0  0
   12.4880    3.1950   -2.3790 H   0  0  0  0  0  0  0  0  0  0  0  0
   11.0090    1.0490   -4.7170 H   0  0  0  0  0  0  0  0  0  0  0  0
   12.4360   -0.9760   -4.5970 H   0  0  0  0  0  0  0  0  0  0  0  0
   12.6810   -2.1940   -2.4500 H   0  0  0  0  0  0  0  0  0  0  0  0
   11.5010   -1.3860   -0.4250 H   0  0  0  0  0  0  0  0  0  0  0  0
   10.0740    0.6390   -0.5450 H   0  0  0  0  0  0  0  0  0  0  0  0
  1 48  1  0  0  0  0
  1 49  1  0  0  0  0
  1 50  1  0  0  0  0
  1  2  1  0  0  0  0
  2  3  1  0  0  0  0
  3 51  1  0  0  0  0
  3 52  1  0  0  0  0
  3  4  1  0  0  0  0
  4 53  1  0  0  0  0
  4 54  1  0  0  0  0
  4  5  1  0  0  0  0
  5  6  1  0  0  0  0
  6 55  1  0  0  0  0
  6 56  1  0  0  0  0
  6  7  1  0  0  0  0
  7  2  1  0  0  0  0
  7 57  1  0  0  0  0
  7 58  1  0  0  0  0
  5  8  1  0  0  0  0
  8  9  2  0  0  0  0
  9 59  1  0  0  0  0
  9 10  1  0  0  0  0
 10 60  1  0  0  0  0
 10 11  2  0  0  0  0
 11 12  1  0  0  0  0
 12 13  2  0  0  0  0
 13 14  1  0  0  0  0
 14 15  2  0  0  0  0
 15 61  1  0  0  0  0
 15 16  1  0  0  0  0
 16 62  1  0  0  0  0
 16 17  2  0  0  0  0
 17 18  1  0  0  0  0
 18 63  1  0  0  0  0
 18 64  1  0  0  0  0
 18 19  1  0  0  0  0
 19 20  1  0  0  0  0
 20 65  1  0  0  0  0
 20 66  1  0  0  0  0
 20 21  1  0  0  0  0
 21 67  1  0  0  0  0
 21 68  1  0  0  0  0
 21 22  1  0  0  0  0
 22 69  1  0  0  0  0
 22 23  1  0  0  0  0
 23 70  1  0  0  0  0
 23 71  1  0  0  0  0
 23 24  1  0  0  0  0
 24 19  1  0  0  0  0
 24 72  1  0  0  0  0
 24 73  1  0  0  0  0
 22 25  1  0  0  0  0
 25 26  2  0  0  0  0
 26 27  1  0  0  0  0
 27 28  2  0  0  0  0
 28 29  1  0  0  0  0
 29 25  1  0  0  0  0
 29 74  1  0  0  0  0
 28 30  1  0  0  0  0
 30 31  2  0  0  0  0
 31 75  1  0  0  0  0
 31 32  1  0  0  0  0
 32 76  1  0  0  0  0
 32 33  2  0  0  0  0
 33 77  1  0  0  0  0
 33 34  1  0  0  0  0
 34 78  1  0  0  0  0
 34 35  2  0  0  0  0
 35 30  1  0  0  0  0
 17 36  1  0  0  0  0
 36 79  1  0  0  0  0
 36 37  2  0  0  0  0
 37 14  1  0  0  0  0
 37 80  1  0  0  0  0
 13 38  1  0  0  0  0
 38 39  2  0  0  0  0
 39 40  1  0  0  0  0
 40 11  1  0  0  0  0
 40 41  2  0  0  0  0
 41  8  1  0  0  0  0
 38 42  1  0  0  0  0
 42 43  2  0  0  0  0
 43 81  1  0  0  0  0
 43 44  1  0  0  0  0
 44 82  1  0  0  0  0
 44 45  2  0  0  0  0
 45 83  1  0  0  0  0
 45 46  1  0  0  0  0
 46 84  1  0  0  0  0
 46 47  2  0  0  0  0
 47 42  1  0  0  0  0
 47 85  1  0  0  0  0
M  END
>  <LOGBIO>
5.6700

>  <PRED_LOGBIO>
5.4700

>  <XV_RES>
0.5420

>  <WHL_TMPL>
3

>  <ANCH>
23-25;22-24

$$$$
ROW67
  -MTS-   01071502233D 0   0.00000     0.00000     0

 52 56  0  0  0  0  0  0  0  0999 V2000
   -6.7770    1.4820    3.4840 C   0  0  0  0  0  0  0  0  0  0  0  0
   -6.3870    0.2010    2.7870 C   0  0  0  0  0  0  0  0  0  0  0  0
   -6.8970   -0.9960    3.0110 N   0  0  0  0  0  0  0  0  0  0  0  0
   -6.2380   -1.9360    2.1260 N   0  0  0  0  0  0  0  0  0  0  0  0
   -5.3270   -1.2350    1.3810 C   0  0  0  0  0  0  0  0  0  0  0  0
   -5.3630    0.0590    1.7280 C   0  0  0  0  0  0  0  0  0  0  0  0
   -4.5170    1.1660    1.1460 C   0  0  0  0  0  0  0  0  0  0  0  0
   -3.2750    1.2940    1.9230 N   0  0  0  0  0  0  0  0  0  0  0  0
   -2.8600    2.7000    1.8140 C   0  0  0  0  0  0  0  0  0  0  0  0
   -2.7110    3.1390    0.3460 C   0  0  0  0  0  0  0  0  0  0  0  0
   -1.7480    2.2070   -0.4130 C   0  0  0  0  0  0  0  0  0  0  0  0
   -2.1170    0.7270   -0.2040 C   0  0  0  0  0  0  0  0  0  0  0  0
   -2.2950    0.4000    1.2890 C   0  0  0  0  0  0  0  0  0  0  0  0
   -1.7570    2.5060   -1.8120 O   0  0  0  0  0  0  0  0  0  0  0  0
   -0.4520    2.1620   -2.2850 C   0  0  0  0  0  0  0  0  0  0  0  0
    0.4730    2.4090   -1.1170 C   0  0  0  0  0  0  0  0  0  0  0  0
    1.8570    2.5950   -1.0150 C   0  0  0  0  0  0  0  0  0  0  0  0
    2.4440    2.8090    0.2380 C   0  0  0  0  0  0  0  0  0  0  0  0
    1.6470    2.8370    1.3890 C   0  0  0  0  0  0  0  0  0  0  0  0
    0.2630    2.6510    1.2870 C   0  0  0  0  0  0  0  0  0  0  0  0
   -0.3240    2.4370    0.0340 C   0  0  0  0  0  0  0  0  0  0  0  0
   -6.4910   -3.3260    2.0460 C   0  0  0  0  0  0  0  0  0  0  0  0
   -6.9270   -3.8900    0.8410 C   0  0  0  0  0  0  0  0  0  0  0  0
   -7.1770   -5.2650    0.7620 C   0  0  0  0  0  0  0  0  0  0  0  0
   -6.9910   -6.0770    1.8870 C   0  0  0  0  0  0  0  0  0  0  0  0
   -6.5540   -5.5130    3.0920 C   0  0  0  0  0  0  0  0  0  0  0  0
   -6.3040   -4.1380    3.1710 C   0  0  0  0  0  0  0  0  0  0  0  0
   -5.9200    2.1500    3.5210 H   0  0  0  0  0  0  0  0  0  0  0  0
   -7.5860    1.9610    2.9370 H   0  0  0  0  0  0  0  0  0  0  0  0
   -7.1070    1.2580    4.4960 H   0  0  0  0  0  0  0  0  0  0  0  0
   -4.6780   -1.6600    0.6300 H   0  0  0  0  0  0  0  0  0  0  0  0
   -5.0680    2.1030    1.1860 H   0  0  0  0  0  0  0  0  0  0  0  0
   -4.2740    0.9310    0.1110 H   0  0  0  0  0  0  0  0  0  0  0  0
   -1.8670    2.7590    2.2540 H   0  0  0  0  0  0  0  0  0  0  0  0
   -3.6210    3.3260    2.2760 H   0  0  0  0  0  0  0  0  0  0  0  0
   -2.2410    4.1200    0.3640 H   0  0  0  0  0  0  0  0  0  0  0  0
   -3.6880    3.0800   -0.1290 H   0  0  0  0  0  0  0  0  0  0  0  0
   -1.2630    0.1460   -0.5460 H   0  0  0  0  0  0  0  0  0  0  0  0
   -3.0620    0.5370   -0.7090 H   0  0  0  0  0  0  0  0  0  0  0  0
   -2.7180   -0.6010    1.3360 H   0  0  0  0  0  0  0  0  0  0  0  0
   -1.3320    0.5310    1.7790 H   0  0  0  0  0  0  0  0  0  0  0  0
   -0.1880    2.8670   -3.0700 H   0  0  0  0  0  0  0  0  0  0  0  0
   -0.4170    1.1060   -2.5440 H   0  0  0  0  0  0  0  0  0  0  0  0
    2.4720    2.5730   -1.9030 H   0  0  0  0  0  0  0  0  0  0  0  0
    3.5110    2.9530    0.3170 H   0  0  0  0  0  0  0  0  0  0  0  0
    2.1000    3.0020    2.3550 H   0  0  0  0  0  0  0  0  0  0  0  0
   -0.3520    2.6730    2.1740 H   0  0  0  0  0  0  0  0  0  0  0  0
   -7.0710   -3.2640   -0.0280 H   0  0  0  0  0  0  0  0  0  0  0  0
   -7.5140   -5.7000   -0.1680 H   0  0  0  0  0  0  0  0  0  0  0  0
   -7.1830   -7.1380    1.8260 H   0  0  0  0  0  0  0  0  0  0  0  0
   -6.4100   -6.1390    3.9600 H   0  0  0  0  0  0  0  0  0  0  0  0
   -5.9670   -3.7030    4.1010 H   0  0  0  0  0  0  0  0  0  0  0  0
  1 28  1  0  0  0  0
  1 29  1  0  0  0  0
  1 30  1  0  0  0  0
  1  2  1  0  0  0  0
  2  3  2  0  0  0  0
  3  4  1  0  0  0  0
  4  5  1  0  0  0  0
  5 31  1  0  0  0  0
  5  6  2  0  0  0  0
  6  2  1  0  0  0  0
  6  7  1  0  0  0  0
  7 32  1  0  0  0  0
  7 33  1  0  0  0  0
  7  8  1  0  0  0  0
  8  9  1  0  0  0  0
  9 34  1  0  0  0  0
  9 35  1  0  0  0  0
  9 10  1  0  0  0  0
 10 36  1  0  0  0  0
 10 37  1  0  0  0  0
 10 11  1  0  0  0  0
 11 12  1  0  0  0  0
 12 38  1  0  0  0  0
 12 39  1  0  0  0  0
 12 13  1  0  0  0  0
 13  8  1  0  0  0  0
 13 40  1  0  0  0  0
 13 41  1  0  0  0  0
 11 14  1  0  0  0  0
 14 15  1  0  0  0  0
 15 42  1  0  0  0  0
 15 43  1  0  0  0  0
 15 16  1  0  0  0  0
 16 17  2  0  0  0  0
 17 44  1  0  0  0  0
 17 18  1  0  0  0  0
 18 45  1  0  0  0  0
 18 19  2  0  0  0  0
 19 46  1  0  0  0  0
 19 20  1  0  0  0  0
 20 47  1  0  0  0  0
 20 21  2  0  0  0  0
 21 11  1  0  0  0  0
 21 16  1  0  0  0  0
  4 22  1  0  0  0  0
 22 23  2  0  0  0  0
 23 48  1  0  0  0  0
 23 24  1  0  0  0  0
 24 49  1  0  0  0  0
 24 25  2  0  0  0  0
 25 50  1  0  0  0  0
 25 26  1  0  0  0  0
 26 51  1  0  0  0  0
 26 27  2  0  0  0  0
 27 22  1  0  0  0  0
 27 52  1  0  0  0  0
M  END
>  <LOGBIO>
6.1300

>  <PRED_LOGBIO>
5.4700

>  <XV_RES>
1.0030

>  <WHL_TMPL>
1

>  <ANCH>
42-43;32-33

$$$$
ROW68
  -MTS-   01071502233D 0   0.00000     0.00000     0

 55 57  0  0  0  0  0  0  0  0999 V2000
  -13.0340   -1.2820   -2.5100 C   0  0  0  0  0  0  0  0  0  0  0  0
  -12.9250    0.2140   -2.2190 C   0  0  0  0  0  0  0  0  0  0  0  0
  -11.4620    0.6440   -2.3030 C   0  0  0  0  0  0  0  0  0  0  0  0
  -10.9380    0.4450   -3.7370 C   0  0  0  0  0  0  0  0  0  0  0  0
   -9.4420    0.7970   -3.8450 C   0  0  0  0  0  0  0  0  0  0  0  0
   -8.6030    0.0070   -2.8230 C   0  0  0  0  0  0  0  0  0  0  0  0
   -9.1270    0.2070   -1.3890 C   0  0  0  0  0  0  0  0  0  0  0  0
  -10.6220   -0.1450   -1.2820 C   0  0  0  0  0  0  0  0  0  0  0  0
  -13.7460    0.9930   -3.2450 C   0  0  0  0  0  0  0  0  0  0  0  0
  -15.2480    0.7490   -3.0120 C   0  0  0  0  0  0  0  0  0  0  0  0
  -16.1110    1.5780   -3.9810 C   0  0  0  0  0  0  0  0  0  0  0  0
  -15.7660    3.0760   -3.9020 C   0  0  0  0  0  0  0  0  0  0  0  0
  -14.2630    3.3210   -4.1350 C   0  0  0  0  0  0  0  0  0  0  0  0
  -13.4000    2.4920   -3.1650 C   0  0  0  0  0  0  0  0  0  0  0  0
  -13.3970   -2.0260   -1.2250 C   0  0  0  0  0  0  0  0  0  0  0  0
  -13.0520   -3.4490   -1.3560 N   0  0  0  0  0  0  0  0  0  0  0  0
  -13.3430   -4.1820   -0.1170 C   0  0  0  0  0  0  0  0  0  0  0  0
  -14.8340   -4.0880    0.2560 C   0  0  0  0  0  0  0  0  0  0  0  0
  -15.2990   -2.6230    0.3460 C   0  0  0  0  0  0  0  0  0  0  0  0
  -14.8910   -1.8270   -0.9080 C   0  0  0  0  0  0  0  0  0  0  0  0
  -12.0410   -1.6190   -2.7980 H   0  0  0  0  0  0  0  0  0  0  0  0
  -13.8300   -1.4370   -3.2360 H   0  0  0  0  0  0  0  0  0  0  0  0
  -13.3060    0.4170   -1.2200 H   0  0  0  0  0  0  0  0  0  0  0  0
  -11.3970    1.7020   -2.0570 H   0  0  0  0  0  0  0  0  0  0  0  0
  -11.4670    1.1640   -4.3590 H   0  0  0  0  0  0  0  0  0  0  0  0
  -11.0610   -0.6030   -4.0020 H   0  0  0  0  0  0  0  0  0  0  0  0
   -9.3530    1.8460   -3.5690 H   0  0  0  0  0  0  0  0  0  0  0  0
   -9.1010    0.5310   -4.8430 H   0  0  0  0  0  0  0  0  0  0  0  0
   -7.6050    0.4390   -2.8470 H   0  0  0  0  0  0  0  0  0  0  0  0
   -8.6760   -1.0510   -3.0680 H   0  0  0  0  0  0  0  0  0  0  0  0
   -9.0470    1.2720   -1.1790 H   0  0  0  0  0  0  0  0  0  0  0  0
   -8.5730   -0.4570   -0.7290 H   0  0  0  0  0  0  0  0  0  0  0  0
  -10.9450    0.1870   -0.2980 H   0  0  0  0  0  0  0  0  0  0  0  0
  -10.7380   -1.2060   -1.4940 H   0  0  0  0  0  0  0  0  0  0  0  0
  -13.4890    0.6340   -4.2390 H   0  0  0  0  0  0  0  0  0  0  0  0
  -15.4670    1.1200   -2.0130 H   0  0  0  0  0  0  0  0  0  0  0  0
  -15.4530   -0.3050   -3.1900 H   0  0  0  0  0  0  0  0  0  0  0  0
  -17.1380    1.4820   -3.6350 H   0  0  0  0  0  0  0  0  0  0  0  0
  -15.9100    1.2350   -4.9940 H   0  0  0  0  0  0  0  0  0  0  0  0
  -15.9720    3.3840   -2.8790 H   0  0  0  0  0  0  0  0  0  0  0  0
  -16.3200    3.5940   -4.6820 H   0  0  0  0  0  0  0  0  0  0  0  0
  -14.0810    4.3660   -3.8900 H   0  0  0  0  0  0  0  0  0  0  0  0
  -14.0220    3.0150   -5.1510 H   0  0  0  0  0  0  0  0  0  0  0  0
  -12.3730    2.5880   -3.5100 H   0  0  0  0  0  0  0  0  0  0  0  0
  -13.6020    2.8340   -2.1520 H   0  0  0  0  0  0  0  0  0  0  0  0
  -12.8190   -1.5960   -0.4090 H   0  0  0  0  0  0  0  0  0  0  0  0
  -12.0510   -3.4890   -1.4830 H   0  0  0  0  0  0  0  0  0  0  0  0
  -12.7960   -3.6740    0.6750 H   0  0  0  0  0  0  0  0  0  0  0  0
  -13.0990   -5.2320   -0.2640 H   0  0  0  0  0  0  0  0  0  0  0  0
  -14.9260   -4.5010    1.2580 H   0  0  0  0  0  0  0  0  0  0  0  0
  -15.4120   -4.5810   -0.5230 H   0  0  0  0  0  0  0  0  0  0  0  0
  -14.7580   -2.1800    1.1800 H   0  0  0  0  0  0  0  0  0  0  0  0
  -16.3850   -2.6140    0.4170 H   0  0  0  0  0  0  0  0  0  0  0  0
  -15.4430   -2.2590   -1.7400 H   0  0  0  0  0  0  0  0  0  0  0  0
  -15.0610   -0.7700   -0.7120 H   0  0  0  0  0  0  0  0  0  0  0  0
  1 21  1  0  0  0  0
  1 22  1  0  0  0  0
  1  2  1  0  0  0  0
  2 23  1  0  0  0  0
  2  3  1  0  0  0  0
  3 24  1  0  0  0  0
  3  4  1  0  0  0  0
  4 25  1  0  0  0  0
  4 26  1  0  0  0  0
  4  5  1  0  0  0  0
  5 27  1  0  0  0  0
  5 28  1  0  0  0  0
  5  6  1  0  0  0  0
  6 29  1  0  0  0  0
  6 30  1  0  0  0  0
  6  7  1  0  0  0  0
  7 31  1  0  0  0  0
  7 32  1  0  0  0  0
  7  8  1  0  0  0  0
  8  3  1  0  0  0  0
  8 33  1  0  0  0  0
  8 34  1  0  0  0  0
  2  9  1  0  0  0  0
  9 35  1  0  0  0  0
  9 10  1  0  0  0  0
 10 36  1  0  0  0  0
 10 37  1  0  0  0  0
 10 11  1  0  0  0  0
 11 38  1  0  0  0  0
 11 39  1  0  0  0  0
 11 12  1  0  0  0  0
 12 40  1  0  0  0  0
 12 41  1  0  0  0  0
 12 13  1  0  0  0  0
 13 42  1  0  0  0  0
 13 43  1  0  0  0  0
 13 14  1  0  0  0  0
 14  9  1  0  0  0  0
 14 44  1  0  0  0  0
 14 45  1  0  0  0  0
  1 15  1  0  0  0  0
 15 46  1  0  0  0  0
 15 16  1  0  0  0  0
 16 47  1  0  0  0  0
 16 17  1  0  0  0  0
 17 48  1  0  0  0  0
 17 49  1  0  0  0  0
 17 18  1  0  0  0  0
 18 50  1  0  0  0  0
 18 51  1  0  0  0  0
 18 19  1  0  0  0  0
 19 52  1  0  0  0  0
 19 53  1  0  0  0  0
 19 20  1  0  0  0  0
 20 15  1  0  0  0  0
 20 54  1  0  0  0  0
 20 55  1  0  0  0  0
M  END
>  <LOGBIO>
5.1100

>  <PRED_LOGBIO>
5.3200

>  <XV_RES>
-0.3250

>  <WHL_TMPL>
2

>  <ANCH>
42-44;42-44

$$$$
ROW70
  -MTS-   01071502233D 0   0.00000     0.00000     0

 59 63  0  0  0  0  0  0  0  0999 V2000
   14.8970   -3.7480   -2.4150 C   0  0  0  0  0  0  0  0  0  0  0  0
   14.0660   -2.4900   -2.4930 C   0  0  0  0  0  0  0  0  0  0  0  0
   14.5970   -1.4200   -2.7880 O   0  0  0  0  0  0  0  0  0  0  0  0
   12.7610   -2.5370   -2.2420 N   0  0  0  0  0  0  0  0  0  0  0  0
   11.9830   -1.3580   -2.3160 C   0  0  0  0  0  0  0  0  0  0  0  0
   11.8180   -0.5620   -1.1760 C   0  0  0  0  0  0  0  0  0  0  0  0
   11.0440    0.6010   -1.2690 C   0  0  0  0  0  0  0  0  0  0  0  0
   10.4570    0.9390   -2.4940 C   0  0  0  0  0  0  0  0  0  0  0  0
   10.6630    0.0970   -3.5940 C   0  0  0  0  0  0  0  0  0  0  0  0
   11.4090   -1.0100   -3.4750 N   0  0  0  0  0  0  0  0  0  0  0  0
    9.6340    2.1610   -2.6250 C   0  0  0  0  0  0  0  0  0  0  0  0
    8.4620    2.3110   -1.8740 C   0  0  0  0  0  0  0  0  0  0  0  0
    7.7140    3.4170   -1.9900 N   0  0  0  0  0  0  0  0  0  0  0  0
    8.0530    4.4140   -2.8190 C   0  0  0  0  0  0  0  0  0  0  0  0
    7.2870    5.5780   -2.9550 N   0  0  0  0  0  0  0  0  0  0  0  0
    7.7170    6.4940   -3.8020 C   0  0  0  0  0  0  0  0  0  0  0  0
    9.2130    5.8520   -4.4960 S   0  0  0  0  0  0  0  0  0  0  0  0
    9.2130    4.3270   -3.5980 C   0  0  0  0  0  0  0  0  0  0  0  0
   10.0160    3.1840   -3.5000 C   0  0  0  0  0  0  0  0  0  0  0  0
    7.1250    7.6970   -4.0870 N   0  0  0  0  0  0  0  0  0  0  0  0
    7.5980    8.9680   -3.5190 C   0  0  0  0  0  0  0  0  0  0  0  0
    6.4660    9.7640   -2.8450 C   0  0  0  0  0  0  0  0  0  0  0  0
    5.2620    9.9370   -3.7890 C   0  0  0  0  0  0  0  0  0  0  0  0
    4.7890    8.5830   -4.3490 C   0  0  0  0  0  0  0  0  0  0  0  0
    5.9670    7.8190   -4.9830 C   0  0  0  0  0  0  0  0  0  0  0  0
    4.1580   10.5990   -3.0790 N   0  0  0  0  0  0  0  0  0  0  0  0
    3.7080    9.7460   -1.9690 C   0  0  0  0  0  0  0  0  0  0  0  0
    2.5280   10.3900   -1.2190 C   0  0  0  0  0  0  0  0  0  0  0  0
    2.8750   11.8140   -0.7440 C   0  0  0  0  0  0  0  0  0  0  0  0
    3.4580   12.6610   -1.8910 C   0  0  0  0  0  0  0  0  0  0  0  0
    4.5990   11.9200   -2.6110 C   0  0  0  0  0  0  0  0  0  0  0  0
   14.5190   -4.4770   -3.1280 H   0  0  0  0  0  0  0  0  0  0  0  0
   15.9330   -3.5140   -2.6490 H   0  0  0  0  0  0  0  0  0  0  0  0
   14.8370   -4.1600   -1.4090 H   0  0  0  0  0  0  0  0  0  0  0  0
   12.3250   -3.4160   -2.0000 H   0  0  0  0  0  0  0  0  0  0  0  0
   12.2800   -0.8400   -0.2400 H   0  0  0  0  0  0  0  0  0  0  0  0
   10.9020    1.2320   -0.4040 H   0  0  0  0  0  0  0  0  0  0  0  0
   10.2170    0.3420   -4.5460 H   0  0  0  0  0  0  0  0  0  0  0  0
    8.1570    1.5280   -1.1950 H   0  0  0  0  0  0  0  0  0  0  0  0
   10.9160    3.0940   -4.0910 H   0  0  0  0  0  0  0  0  0  0  0  0
    8.0450    9.5700   -4.3070 H   0  0  0  0  0  0  0  0  0  0  0  0
    8.3830    8.7680   -2.7930 H   0  0  0  0  0  0  0  0  0  0  0  0
    6.1470    9.2470   -1.9420 H   0  0  0  0  0  0  0  0  0  0  0  0
    6.8380   10.7430   -2.5500 H   0  0  0  0  0  0  0  0  0  0  0  0
    5.5240   10.6050   -4.6070 H   0  0  0  0  0  0  0  0  0  0  0  0
    4.3620    7.9870   -3.5450 H   0  0  0  0  0  0  0  0  0  0  0  0
    4.0190    8.7500   -5.1000 H   0  0  0  0  0  0  0  0  0  0  0  0
    6.2710    8.3230   -5.8980 H   0  0  0  0  0  0  0  0  0  0  0  0
    5.6340    6.8260   -5.2800 H   0  0  0  0  0  0  0  0  0  0  0  0
    4.5330    9.5860   -1.2780 H   0  0  0  0  0  0  0  0  0  0  0  0
    3.3920    8.7810   -2.3590 H   0  0  0  0  0  0  0  0  0  0  0  0
    1.6600   10.4300   -1.8740 H   0  0  0  0  0  0  0  0  0  0  0  0
    2.2660    9.7770   -0.3600 H   0  0  0  0  0  0  0  0  0  0  0  0
    3.5970   11.7590    0.0680 H   0  0  0  0  0  0  0  0  0  0  0  0
    1.9800   12.2960   -0.3580 H   0  0  0  0  0  0  0  0  0  0  0  0
    2.6710   12.8950   -2.6050 H   0  0  0  0  0  0  0  0  0  0  0  0
    3.8320   13.6020   -1.4930 H   0  0  0  0  0  0  0  0  0  0  0  0
    5.4410   11.8020   -1.9320 H   0  0  0  0  0  0  0  0  0  0  0  0
    4.9340   12.5100   -3.4620 H   0  0  0  0  0  0  0  0  0  0  0  0
  1 32  1  0  0  0  0
  1 33  1  0  0  0  0
  1 34  1  0  0  0  0
  1  2  1  0  0  0  0
  2  3  2  0  0  0  0
  2  4  1  0  0  0  0
  4 35  1  0  0  0  0
  4  5  1  0  0  0  0
  5  6  2  0  0  0  0
  6 36  1  0  0  0  0
  6  7  1  0  0  0  0
  7 37  1  0  0  0  0
  7  8  2  0  0  0  0
  8  9  1  0  0  0  0
  9 38  1  0  0  0  0
  9 10  2  0  0  0  0
 10  5  1  0  0  0  0
  8 11  1  0  0  0  0
 11 12  2  0  0  0  0
 12 39  1  0  0  0  0
 12 13  1  0  0  0  0
 13 14  2  0  0  0  0
 14 15  1  0  0  0  0
 15 16  2  0  0  0  0
 16 17  1  0  0  0  0
 17 18  1  0  0  0  0
 18 14  1  0  0  0  0
 18 19  2  0  0  0  0
 19 11  1  0  0  0  0
 19 40  1  0  0  0  0
 16 20  1  0  0  0  0
 20 21  1  0  0  0  0
 21 41  1  0  0  0  0
 21 42  1  0  0  0  0
 21 22  1  0  0  0  0
 22 43  1  0  0  0  0
 22 44  1  0  0  0  0
 22 23  1  0  0  0  0
 23 45  1  0  0  0  0
 23 24  1  0  0  0  0
 24 46  1  0  0  0  0
 24 47  1  0  0  0  0
 24 25  1  0  0  0  0
 25 20  1  0  0  0  0
 25 48  1  0  0  0  0
 25 49  1  0  0  0  0
 23 26  1  0  0  0  0
 26 27  1  0  0  0  0
 27 50  1  0  0  0  0
 27 51  1  0  0  0  0
 27 28  1  0  0  0  0
 28 52  1  0  0  0  0
 28 53  1  0  0  0  0
 28 29  1  0  0  0  0
 29 54  1  0  0  0  0
 29 55  1  0  0  0  0
 29 30  1  0  0  0  0
 30 56  1  0  0  0  0
 30 57  1  0  0  0  0
 30 31  1  0  0  0  0
 31 26  1  0  0  0  0
 31 58  1  0  0  0  0
 31 59  1  0  0  0  0
M  END
>  <LOGBIO>
4.4000

>  <PRED_LOGBIO>
5.3800

>  <XV_RES>
-1.5630

>  <WHL_TMPL>
3

>  <ANCH>
16-25;26-22

$$$$
ROW71
  -MTS-   01071502233D 0   0.00000     0.00000     0

 60 64  0  0  0  0  0  0  0  0999 V2000
   -2.0680   -2.4230   -2.0180 C   0  0  0  0  0  0  0  0  0  0  0  0
   -1.8770   -1.3760   -1.0620 O   0  0  0  0  0  0  0  0  0  0  0  0
   -1.3160   -0.2040   -1.4950 C   0  0  0  0  0  0  0  0  0  0  0  0
   -2.1320    0.8290   -1.9710 C   0  0  0  0  0  0  0  0  0  0  0  0
   -1.5590    2.0270   -2.4130 C   0  0  0  0  0  0  0  0  0  0  0  0
   -0.1690    2.1920   -2.3790 C   0  0  0  0  0  0  0  0  0  0  0  0
    0.6470    1.1590   -1.9040 C   0  0  0  0  0  0  0  0  0  0  0  0
    0.0740   -0.0390   -1.4610 C   0  0  0  0  0  0  0  0  0  0  0  0
    0.8990   -1.0830   -0.9800 N   0  0  0  0  0  0  0  0  0  0  0  0
    1.2300   -1.1470    0.3940 C   0  0  0  0  0  0  0  0  0  0  0  0
    2.3280   -0.5220    0.8380 N   0  0  0  0  0  0  0  0  0  0  0  0
    2.6640   -0.5670    2.1340 C   0  0  0  0  0  0  0  0  0  0  0  0
    1.8620   -1.2740    3.0380 C   0  0  0  0  0  0  0  0  0  0  0  0
    2.2680   -1.3530    4.7280 Cl  0  0  0  0  0  0  0  0  0  0  0  0
    0.7220   -1.9150    2.5380 C   0  0  0  0  0  0  0  0  0  0  0  0
    0.4390   -1.8330    1.2310 N   0  0  0  0  0  0  0  0  0  0  0  0
   -0.1640   -2.6780    3.4470 C   0  0  0  0  0  0  0  0  0  0  0  0
   -0.8190   -2.1840    4.5060 C   0  0  0  0  0  0  0  0  0  0  0  0
   -1.5380   -3.2360    5.0860 N   0  0  0  0  0  0  0  0  0  0  0  0
   -1.3090   -4.3260    4.3780 C   0  0  0  0  0  0  0  0  0  0  0  0
   -1.7890   -5.7200    4.5110 C   0  0  0  0  0  0  0  0  0  0  0  0
   -1.3840   -6.6450    3.6290 C   0  0  0  0  0  0  0  0  0  0  0  0
   -0.4640   -6.2380    2.5440 C   0  0  0  0  0  0  0  0  0  0  0  0
   -0.0510   -4.9660    2.4560 C   0  0  0  0  0  0  0  0  0  0  0  0
   -0.4580   -4.0130    3.3520 N   0  0  0  0  0  0  0  0  0  0  0  0
   -2.3840    3.0710   -2.8940 N   0  0  0  0  0  0  0  0  0  0  0  0
   -1.8160    4.3680   -3.4360 C   0  0  0  0  0  0  0  0  0  0  0  0
   -2.4740    5.5840   -2.7420 C   0  0  0  0  0  0  0  0  0  0  0  0
   -3.9280    5.4330   -2.7960 N   0  0  0  0  0  0  0  0  0  0  0  0
   -4.2460    5.3770   -4.2300 C   0  0  0  0  0  0  0  0  0  0  0  0
   -5.0380    4.1050   -4.5270 C   0  0  0  0  0  0  0  0  0  0  0  0
   -5.3470    4.0500   -5.9220 O   0  0  0  0  0  0  0  0  0  0  0  0
   -4.5320    4.2220   -2.2320 C   0  0  0  0  0  0  0  0  0  0  0  0
   -3.8990    2.9870   -2.9190 C   0  0  0  0  0  0  0  0  0  0  0  0
   -1.1070   -2.7080   -2.4400 H   0  0  0  0  0  0  0  0  0  0  0  0
   -2.5190   -3.2830   -1.5290 H   0  0  0  0  0  0  0  0  0  0  0  0
   -2.7230   -2.0720   -2.8130 H   0  0  0  0  0  0  0  0  0  0  0  0
   -3.2040    0.7010   -1.9970 H   0  0  0  0  0  0  0  0  0  0  0  0
    0.2730    3.1160   -2.7210 H   0  0  0  0  0  0  0  0  0  0  0  0
    1.7190    1.2870   -1.8780 H   0  0  0  0  0  0  0  0  0  0  0  0
    1.2520   -1.7820   -1.6180 H   0  0  0  0  0  0  0  0  0  0  0  0
    3.5510   -0.0590    2.4820 H   0  0  0  0  0  0  0  0  0  0  0  0
   -0.7960   -1.1610    4.8500 H   0  0  0  0  0  0  0  0  0  0  0  0
   -2.4600   -5.9900    5.3120 H   0  0  0  0  0  0  0  0  0  0  0  0
   -1.7230   -7.6670    3.7090 H   0  0  0  0  0  0  0  0  0  0  0  0
   -0.1250   -6.9660    1.8220 H   0  0  0  0  0  0  0  0  0  0  0  0
    0.6210   -4.6860    1.6580 H   0  0  0  0  0  0  0  0  0  0  0  0
   -2.1030    4.4170   -4.4840 H   0  0  0  0  0  0  0  0  0  0  0  0
   -0.7490    4.3940   -3.2260 H   0  0  0  0  0  0  0  0  0  0  0  0
   -2.2250    6.4600   -3.3370 H   0  0  0  0  0  0  0  0  0  0  0  0
   -2.1520    5.5980   -1.7030 H   0  0  0  0  0  0  0  0  0  0  0  0
   -4.8400    6.2460   -4.5040 H   0  0  0  0  0  0  0  0  0  0  0  0
   -3.3230    5.3720   -4.8060 H   0  0  0  0  0  0  0  0  0  0  0  0
   -4.4440    3.2350   -4.2530 H   0  0  0  0  0  0  0  0  0  0  0  0
   -5.9610    4.1090   -3.9510 H   0  0  0  0  0  0  0  0  0  0  0  0
   -5.8510    3.2490   -6.1360 H   0  0  0  0  0  0  0  0  0  0  0  0
   -5.5840    4.2340   -2.5080 H   0  0  0  0  0  0  0  0  0  0  0  0
   -4.3100    4.1710   -1.1680 H   0  0  0  0  0  0  0  0  0  0  0  0
   -4.1700    2.1240   -2.3140 H   0  0  0  0  0  0  0  0  0  0  0  0
   -4.2270    2.9710   -3.9560 H   0  0  0  0  0  0  0  0  0  0  0  0
  1 35  1  0  0  0  0
  1 36  1  0  0  0  0
  1 37  1  0  0  0  0
  1  2  1  0  0  0  0
  2  3  1  0  0  0  0
  3  4  2  0  0  0  0
  4 38  1  0  0  0  0
  4  5  1  0  0  0  0
  5  6  2  0  0  0  0
  6 39  1  0  0  0  0
  6  7  1  0  0  0  0
  7 40  1  0  0  0  0
  7  8  2  0  0  0  0
  8  3  1  0  0  0  0
  8  9  1  0  0  0  0
  9 41  1  0  0  0  0
  9 10  1  0  0  0  0
 10 11  2  0  0  0  0
 11 12  1  0  0  0  0
 12 42  1  0  0  0  0
 12 13  2  0  0  0  0
 13 14  1  0  0  0  0
 13 15  1  0  0  0  0
 15 16  2  0  0  0  0
 16 10  1  0  0  0  0
 15 17  1  0  0  0  0
 17 18  2  0  0  0  0
 18 43  1  0  0  0  0
 18 19  1  0  0  0  0
 19 20  2  0  0  0  0
 20 21  1  0  0  0  0
 21 44  1  0  0  0  0
 21 22  2  0  0  0  0
 22 45  1  0  0  0  0
 22 23  1  0  0  0  0
 23 46  1  0  0  0  0
 23 24  2  0  0  0  0
 24 47  1  0  0  0  0
 24 25  1  0  0  0  0
 25 17  1  0  0  0  0
 25 20  1  0  0  0  0
  5 26  1  0  0  0  0
 26 27  1  0  0  0  0
 27 48  1  0  0  0  0
 27 49  1  0  0  0  0
 27 28  1  0  0  0  0
 28 50  1  0  0  0  0
 28 51  1  0  0  0  0
 28 29  1  0  0  0  0
 29 30  1  0  0  0  0
 30 52  1  0  0  0  0
 30 53  1  0  0  0  0
 30 31  1  0  0  0  0
 31 54  1  0  0  0  0
 31 55  1  0  0  0  0
 31 32  1  0  0  0  0
 32 56  1  0  0  0  0
 29 33  1  0  0  0  0
 33 57  1  0  0  0  0
 33 58  1  0  0  0  0
 33 34  1  0  0  0  0
 34 26  1  0  0  0  0
 34 59  1  0  0  0  0
 34 60  1  0  0  0  0
M  END
>  <LOGBIO>
5.4300

>  <PRED_LOGBIO>
5.0200

>  <XV_RES>
0.2860

>  <WHL_TMPL>
1

>  <ANCH>
11-22;46-55

$$$$
ROW72
  -MTS-   01071502233D 0   0.00000     0.00000     0

 51 54  0  0  0  0  0  0  0  0999 V2000
  -13.3200    8.5610    0.1310 F   0  0  0  0  0  0  0  0  0  0  0  0
  -12.5630    7.8100   -0.6970 C   0  0  0  0  0  0  0  0  0  0  0  0
  -12.3460    8.2240   -2.0160 C   0  0  0  0  0  0  0  0  0  0  0  0
  -11.5620    7.4450   -2.8750 C   0  0  0  0  0  0  0  0  0  0  0  0
  -10.9940    6.2520   -2.4140 C   0  0  0  0  0  0  0  0  0  0  0  0
  -10.2260    5.4890   -3.2550 O   0  0  0  0  0  0  0  0  0  0  0  0
   -8.8790    5.7360   -3.2970 C   0  0  0  0  0  0  0  0  0  0  0  0
   -8.3520    6.6640   -4.2030 C   0  0  0  0  0  0  0  0  0  0  0  0
   -6.9720    6.8960   -4.2220 C   0  0  0  0  0  0  0  0  0  0  0  0
   -6.1540    6.1900   -3.3320 C   0  0  0  0  0  0  0  0  0  0  0  0
   -6.6860    5.3080   -2.4750 N   0  0  0  0  0  0  0  0  0  0  0  0
   -8.0040    5.0660   -2.4340 C   0  0  0  0  0  0  0  0  0  0  0  0
   -4.6920    6.4200   -3.3360 C   0  0  0  0  0  0  0  0  0  0  0  0
   -4.2200    7.4450   -3.8060 O   0  0  0  0  0  0  0  0  0  0  0  0
   -3.9280    5.4330   -2.7960 N   0  0  0  0  0  0  0  0  0  0  0  0
   -4.6470    6.6500   -3.1980 C   0  0  0  0  0  0  0  0  0  0  0  0
   -6.0790    6.4680   -3.7340 C   0  0  0  0  0  0  0  0  0  0  0  0
   -7.0910    6.0960   -2.6340 C   0  0  0  0  0  0  0  0  0  0  0  0
   -6.9940    4.7080   -2.1600 N   0  0  0  0  0  0  0  0  0  0  0  0
   -5.7930    4.4090   -1.3650 C   0  0  0  0  0  0  0  0  0  0  0  0
   -4.5340    4.2190   -2.2300 C   0  0  0  0  0  0  0  0  0  0  0  0
   -8.2840    4.4600   -1.5010 C   0  0  0  0  0  0  0  0  0  0  0  0
   -8.1890    4.1910    0.0130 C   0  0  0  0  0  0  0  0  0  0  0  0
   -8.9760    2.8810   -0.1810 C   0  0  0  0  0  0  0  0  0  0  0  0
   -8.8470    3.0420   -1.7080 C   0  0  0  0  0  0  0  0  0  0  0  0
  -11.2110    5.8370   -1.0950 C   0  0  0  0  0  0  0  0  0  0  0  0
  -11.9960    6.6160   -0.2360 C   0  0  0  0  0  0  0  0  0  0  0  0
  -12.7840    9.1450   -2.3720 H   0  0  0  0  0  0  0  0  0  0  0  0
  -11.3940    7.7660   -3.8930 H   0  0  0  0  0  0  0  0  0  0  0  0
   -9.0040    7.1960   -4.8800 H   0  0  0  0  0  0  0  0  0  0  0  0
   -6.5440    7.6070   -4.9130 H   0  0  0  0  0  0  0  0  0  0  0  0
   -8.3940    4.3470   -1.7290 H   0  0  0  0  0  0  0  0  0  0  0  0
   -4.0790    7.0530   -4.0340 H   0  0  0  0  0  0  0  0  0  0  0  0
   -4.7090    7.3060   -2.3320 H   0  0  0  0  0  0  0  0  0  0  0  0
   -6.0410    5.6140   -4.4080 H   0  0  0  0  0  0  0  0  0  0  0  0
   -6.3950    7.4100   -4.1760 H   0  0  0  0  0  0  0  0  0  0  0  0
   -8.0720    6.1810   -3.0950 H   0  0  0  0  0  0  0  0  0  0  0  0
   -6.9160    6.7590   -1.7890 H   0  0  0  0  0  0  0  0  0  0  0  0
   -5.9790    3.4490   -0.8890 H   0  0  0  0  0  0  0  0  0  0  0  0
   -5.6090    5.2410   -0.6890 H   0  0  0  0  0  0  0  0  0  0  0  0
   -3.7830    3.8140   -1.5550 H   0  0  0  0  0  0  0  0  0  0  0  0
   -4.8060    3.5630   -3.0550 H   0  0  0  0  0  0  0  0  0  0  0  0
   -8.9650    5.2620   -1.7760 H   0  0  0  0  0  0  0  0  0  0  0  0
   -7.1720    4.0440    0.3710 H   0  0  0  0  0  0  0  0  0  0  0  0
   -8.7040    4.9280    0.6240 H   0  0  0  0  0  0  0  0  0  0  0  0
   -8.4710    2.0020    0.2130 H   0  0  0  0  0  0  0  0  0  0  0  0
  -10.0000    2.9250    0.1820 H   0  0  0  0  0  0  0  0  0  0  0  0
   -8.1430    2.3510   -2.1660 H   0  0  0  0  0  0  0  0  0  0  0  0
   -9.7990    3.0190   -2.2340 H   0  0  0  0  0  0  0  0  0  0  0  0
  -10.7730    4.9160   -0.7400 H   0  0  0  0  0  0  0  0  0  0  0  0
  -12.1630    6.2960    0.7810 H   0  0  0  0  0  0  0  0  0  0  0  0
  1  2  1  0  0  0  0
  2  3  2  0  0  0  0
  3 28  1  0  0  0  0
  3  4  1  0  0  0  0
  4 29  1  0  0  0  0
  4  5  2  0  0  0  0
  5  6  1  0  0  0  0
  6  7  1  0  0  0  0
  7  8  2  0  0  0  0
  8 30  1  0  0  0  0
  8  9  1  0  0  0  0
  9 31  1  0  0  0  0
  9 10  2  0  0  0  0
 10 11  1  0  0  0  0
 11 12  2  0  0  0  0
 12  7  1  0  0  0  0
 12 32  1  0  0  0  0
 10 13  1  0  0  0  0
 13 14  2  0  0  0  0
 13 15  1  0  0  0  0
 15 16  1  0  0  0  0
 16 33  1  0  0  0  0
 16 34  1  0  0  0  0
 16 17  1  0  0  0  0
 17 35  1  0  0  0  0
 17 36  1  0  0  0  0
 17 18  1  0  0  0  0
 18 37  1  0  0  0  0
 18 38  1  0  0  0  0
 18 19  1  0  0  0  0
 19 20  1  0  0  0  0
 20 39  1  0  0  0  0
 20 40  1  0  0  0  0
 20 21  1  0  0  0  0
 21 15  1  0  0  0  0
 21 41  1  0  0  0  0
 21 42  1  0  0  0  0
 19 22  1  0  0  0  0
 22 43  1  0  0  0  0
 22 23  1  0  0  0  0
 23 44  1  0  0  0  0
 23 45  1  0  0  0  0
 23 24  1  0  0  0  0
 24 46  1  0  0  0  0
 24 47  1  0  0  0  0
 24 25  1  0  0  0  0
 25 22  1  0  0  0  0
 25 48  1  0  0  0  0
 25 49  1  0  0  0  0
  5 26  1  0  0  0  0
 26 50  1  0  0  0  0
 26 27  2  0  0  0  0
 27  2  1  0  0  0  0
 27 51  1  0  0  0  0
M  END
>  <LOGBIO>
5.0800

>  <PRED_LOGBIO>
5.7700

>  <XV_RES>
-0.8510

>  <WHL_TMPL>
1

>  <ANCH>
11-22;20-34

$$$$
ROW73
  -MTS-   01071502233D 0   0.00000     0.00000     0

 42 43  0  0  0  0  0  0  0  0999 V2000
    6.8170   -3.1900    2.3350 C   0  0  0  0  0  0  0  0  0  0  0  0
    6.0390   -2.4600    1.2450 C   0  0  0  0  0  0  0  0  0  0  0  0
    6.9740   -1.7050    0.3970 N   0  0  0  0  0  0  0  0  0  0  0  0
    7.9320   -2.6330   -0.2210 C   0  0  0  0  0  0  0  0  0  0  0  0
    7.7000   -0.7270    1.2200 C   0  0  0  0  0  0  0  0  0  0  0  0
    5.2840   -3.4770    0.3900 C   0  0  0  0  0  0  0  0  0  0  0  0
    6.2810   -4.4320   -0.2930 C   0  0  0  0  0  0  0  0  0  0  0  0
    7.1380   -3.6970   -1.3400 C   0  0  0  0  0  0  0  0  0  0  0  0
    6.2600   -2.9660   -2.3740 C   0  0  0  0  0  0  0  0  0  0  0  0
    5.2640   -2.0110   -1.6910 C   0  0  0  0  0  0  0  0  0  0  0  0
    4.4070   -2.7460   -0.6430 C   0  0  0  0  0  0  0  0  0  0  0  0
    4.4130   -4.2450    1.3540 C   0  0  0  0  0  0  0  0  0  0  0  0
    4.9110   -5.3900    1.9870 C   0  0  0  0  0  0  0  0  0  0  0  0
    4.1030   -6.1030    2.8810 C   0  0  0  0  0  0  0  0  0  0  0  0
    2.7970   -5.6700    3.1420 C   0  0  0  0  0  0  0  0  0  0  0  0
    2.0060   -6.3670    4.0170 Cl  0  0  0  0  0  0  0  0  0  0  0  0
    2.3000   -4.5250    2.5080 C   0  0  0  0  0  0  0  0  0  0  0  0
    0.6770   -3.9880    2.8310 Cl  0  0  0  0  0  0  0  0  0  0  0  0
    3.1080   -3.8120    1.6140 C   0  0  0  0  0  0  0  0  0  0  0  0
    7.5260   -3.8760    1.8780 H   0  0  0  0  0  0  0  0  0  0  0  0
    7.3550   -2.4660    2.9440 H   0  0  0  0  0  0  0  0  0  0  0  0
    6.1250   -3.7480    2.9630 H   0  0  0  0  0  0  0  0  0  0  0  0
    5.3300   -1.7730    1.7020 H   0  0  0  0  0  0  0  0  0  0  0  0
    8.6240   -2.0740   -0.8480 H   0  0  0  0  0  0  0  0  0  0  0  0
    7.3950   -3.3570   -0.8300 H   0  0  0  0  0  0  0  0  0  0  0  0
    8.4870   -3.1530    0.5570 H   0  0  0  0  0  0  0  0  0  0  0  0
    8.3920   -0.1690    0.5920 H   0  0  0  0  0  0  0  0  0  0  0  0
    6.9910   -0.0400    1.6770 H   0  0  0  0  0  0  0  0  0  0  0  0
    8.2550   -1.2470    1.9970 H   0  0  0  0  0  0  0  0  0  0  0  0
    5.7360   -5.2410   -0.7750 H   0  0  0  0  0  0  0  0  0  0  0  0
    6.9310   -4.8750    0.4580 H   0  0  0  0  0  0  0  0  0  0  0  0
    7.7830   -2.9770   -0.8410 H   0  0  0  0  0  0  0  0  0  0  0  0
    7.7780   -4.4120   -1.8520 H   0  0  0  0  0  0  0  0  0  0  0  0
    5.7130   -3.6960   -2.9660 H   0  0  0  0  0  0  0  0  0  0  0  0
    6.8950   -2.4010   -3.0530 H   0  0  0  0  0  0  0  0  0  0  0  0
    5.8090   -1.2020   -1.2090 H   0  0  0  0  0  0  0  0  0  0  0  0
    4.6140   -1.5670   -2.4420 H   0  0  0  0  0  0  0  0  0  0  0  0
    3.7620   -3.4650   -1.1430 H   0  0  0  0  0  0  0  0  0  0  0  0
    3.7660   -2.0300   -0.1320 H   0  0  0  0  0  0  0  0  0  0  0  0
    5.9180   -5.7230    1.7860 H   0  0  0  0  0  0  0  0  0  0  0  0
    4.4870   -6.9870    3.3690 H   0  0  0  0  0  0  0  0  0  0  0  0
    2.7240   -2.9290    1.1250 H   0  0  0  0  0  0  0  0  0  0  0  0
  1 20  1  0  0  0  0
  1 21  1  0  0  0  0
  1 22  1  0  0  0  0
  1  2  1  0  0  0  0
  2 23  1  0  0  0  0
  2  3  1  0  0  0  0
  3  4  1  0  0  0  0
  4 24  1  0  0  0  0
  4 25  1  0  0  0  0
  4 26  1  0  0  0  0
  3  5  1  0  0  0  0
  5 27  1  0  0  0  0
  5 28  1  0  0  0  0
  5 29  1  0  0  0  0
  2  6  1  0  0  0  0
  6  7  1  0  0  0  0
  7 30  1  0  0  0  0
  7 31  1  0  0  0  0
  7  8  1  0  0  0  0
  8 32  1  0  0  0  0
  8 33  1  0  0  0  0
  8  9  1  0  0  0  0
  9 34  1  0  0  0  0
  9 35  1  0  0  0  0
  9 10  1  0  0  0  0
 10 36  1  0  0  0  0
 10 37  1  0  0  0  0
 10 11  1  0  0  0  0
 11  6  1  0  0  0  0
 11 38  1  0  0  0  0
 11 39  1  0  0  0  0
  6 12  1  0  0  0  0
 12 13  2  0  0  0  0
 13 40  1  0  0  0  0
 13 14  1  0  0  0  0
 14 41  1  0  0  0  0
 14 15  2  0  0  0  0
 15 16  1  0  0  0  0
 15 17  1  0  0  0  0
 17 18  1  0  0  0  0
 17 19  2  0  0  0  0
 19 12  1  0  0  0  0
 19 42  1  0  0  0  0
M  END
>  <LOGBIO>
4.4000

>  <PRED_LOGBIO>
4.9900

>  <XV_RES>
-0.7660

>  <WHL_TMPL>
3

>  <ANCH>
51-64;32-33

$$$$
ROW74
  -MTS-   01071502233D 0   0.00000     0.00000     0

 69 72  0  0  1  0  0  0  0  0999 V2000
  -12.9310    5.3080   -2.6810 C   0  0  0  0  0  0  0  0  0  0  0  0
  -12.2510    5.2690   -4.0470 C   0  0  0  0  0  0  0  0  0  0  0  0
  -10.7920    5.2960   -3.8690 N   0  0  0  0  0  0  0  0  0  0  0  0
  -10.2170    5.3530   -2.5170 C   0  0  0  0  0  0  0  0  0  0  0  0
   -9.9920    5.2700   -4.9310 C   0  0  0  0  0  0  0  0  0  0  0  0
  -10.4730    5.2220   -6.0620 O   0  0  0  0  0  0  0  0  0  0  0  0
   -8.5230    5.2970   -4.7520 C   0  0  0  0  0  0  0  0  0  0  0  0
   -7.8110    4.0990   -4.6240 C   0  0  0  0  0  0  0  0  0  0  0  0
   -6.4220    4.1250   -4.4540 C   0  0  0  0  0  0  0  0  0  0  0  0
   -5.7440    5.3490   -4.4130 C   0  0  0  0  0  0  0  0  0  0  0  0
   -6.4560    6.5480   -4.5410 C   0  0  0  0  0  0  0  0  0  0  0  0
   -7.8460    6.5220   -4.7100 C   0  0  0  0  0  0  0  0  0  0  0  0
   -4.2460    5.3770   -4.2300 C   0  0  1  0  0  0  0  0  0  0  0  0
   -3.9280    5.4330   -2.7960 N   0  0  0  0  0  0  0  0  0  0  0  0
   -2.4740    5.5840   -2.7420 C   0  0  0  0  0  0  0  0  0  0  0  0
   -1.8160    4.3680   -3.4360 C   0  0  0  0  0  0  0  0  0  0  0  0
   -2.3840    3.0710   -2.8940 N   0  0  0  0  0  0  0  0  0  0  0  0
   -2.0070    3.0350   -1.4730 C   0  0  0  0  0  0  0  0  0  0  0  0
   -2.3170    4.3690   -0.8370 C   0  0  0  0  0  0  0  0  0  0  0  0
   -3.5060    4.6210   -0.2730 C   0  0  0  0  0  0  0  0  0  0  0  0
   -3.3760    6.2840    0.3180 S   0  0  0  0  0  0  0  0  0  0  0  0
   -1.7140    6.5450   -0.2340 C   0  0  0  0  0  0  0  0  0  0  0  0
   -1.3760    5.4050   -0.8070 N   0  0  0  0  0  0  0  0  0  0  0  0
   -3.8990    2.9870   -2.9190 C   0  0  0  0  0  0  0  0  0  0  0  0
   -4.5320    4.2220   -2.2320 C   0  0  0  0  0  0  0  0  0  0  0  0
   -3.6770    6.5940   -4.9190 C   0  0  0  0  0  0  0  0  0  0  0  0
   -4.4480    7.7580   -5.0330 C   0  0  0  0  0  0  0  0  0  0  0  0
   -3.9210    8.8860   -5.6720 C   0  0  0  0  0  0  0  0  0  0  0  0
   -2.6230    8.8520   -6.1980 C   0  0  0  0  0  0  0  0  0  0  0  0
   -1.8530    7.6880   -6.0840 C   0  0  0  0  0  0  0  0  0  0  0  0
   -0.5420    7.6530   -6.6150 N   0  0  0  0  0  0  0  0  0  0  0  0
   -0.3430    7.2620   -7.8700 C   0  0  0  0  0  0  0  0  0  0  0  0
   -1.2720    6.9400   -8.5500 O   0  0  0  0  0  0  0  0  0  0  0  0
    0.9080    7.2280   -8.3770 O   0  0  0  0  0  0  0  0  0  0  0  0
    1.0720    6.8010   -9.7310 C   0  0  0  0  0  0  0  0  0  0  0  0
   -2.3800    6.5600   -5.4450 C   0  0  0  0  0  0  0  0  0  0  0  0
  -12.6460    6.2200   -2.1600 H   0  0  0  0  0  0  0  0  0  0  0  0
  -14.0110    5.2880   -2.8130 H   0  0  0  0  0  0  0  0  0  0  0  0
  -12.6210    4.4440   -2.0970 H   0  0  0  0  0  0  0  0  0  0  0  0
  -12.5610    6.1320   -4.6310 H   0  0  0  0  0  0  0  0  0  0  0  0
  -12.5360    4.3570   -4.5680 H   0  0  0  0  0  0  0  0  0  0  0  0
   -9.6160    6.2540   -2.4160 H   0  0  0  0  0  0  0  0  0  0  0  0
  -11.0200    5.3680   -1.7820 H   0  0  0  0  0  0  0  0  0  0  0  0
   -9.5910    4.4790   -2.3520 H   0  0  0  0  0  0  0  0  0  0  0  0
   -8.3340    3.1540   -4.6550 H   0  0  0  0  0  0  0  0  0  0  0  0
   -5.8730    3.2000   -4.3550 H   0  0  0  0  0  0  0  0  0  0  0  0
   -5.9340    7.4920   -4.5090 H   0  0  0  0  0  0  0  0  0  0  0  0
   -8.3950    7.4460   -4.8090 H   0  0  0  0  0  0  0  0  0  0  0  0
   -3.8110    4.4790   -4.6630 H   0  0  0  0  0  0  0  0  0  0  0  0
   -2.1910    5.5400   -1.6920 H   0  0  0  0  0  0  0  0  0  0  0  0
   -2.1850    6.4820   -3.2840 H   0  0  0  0  0  0  0  0  0  0  0  0
   -0.7640    4.3850   -3.1580 H   0  0  0  0  0  0  0  0  0  0  0  0
   -2.0360    4.4250   -4.5000 H   0  0  0  0  0  0  0  0  0  0  0  0
   -0.9430    2.8300   -1.3860 H   0  0  0  0  0  0  0  0  0  0  0  0
   -2.5710    2.2530   -0.9690 H   0  0  0  0  0  0  0  0  0  0  0  0
   -4.3540    3.9570   -0.1960 H   0  0  0  0  0  0  0  0  0  0  0  0
   -1.1130    7.4360   -0.1260 H   0  0  0  0  0  0  0  0  0  0  0  0
   -4.1700    2.1240   -2.3140 H   0  0  0  0  0  0  0  0  0  0  0  0
   -4.2270    2.9710   -3.9560 H   0  0  0  0  0  0  0  0  0  0  0  0
   -5.5840    4.2340   -2.5080 H   0  0  0  0  0  0  0  0  0  0  0  0
   -4.3100    4.1710   -1.1680 H   0  0  0  0  0  0  0  0  0  0  0  0
   -5.4480    7.7850   -4.6280 H   0  0  0  0  0  0  0  0  0  0  0  0
   -4.5150    9.7840   -5.7600 H   0  0  0  0  0  0  0  0  0  0  0  0
   -2.2170    9.7220   -6.6910 H   0  0  0  0  0  0  0  0  0  0  0  0
    0.2430    7.9250   -6.0400 H   0  0  0  0  0  0  0  0  0  0  0  0
    0.5180    7.4650  -10.3910 H   0  0  0  0  0  0  0  0  0  0  0  0
    2.1280    6.8260   -9.9940 H   0  0  0  0  0  0  0  0  0  0  0  0
    0.6960    5.7850   -9.8390 H   0  0  0  0  0  0  0  0  0  0  0  0
   -1.7860    5.6620   -5.3570 H   0  0  0  0  0  0  0  0  0  0  0  0
  1 37  1  0  0  0  0
  1 38  1  0  0  0  0
  1 39  1  0  0  0  0
  1  2  1  0  0  0  0
  2 40  1  0  0  0  0
  2 41  1  0  0  0  0
  2  3  1  0  0  0  0
  3  4  1  0  0  0  0
  4 42  1  0  0  0  0
  4 43  1  0  0  0  0
  4 44  1  0  0  0  0
  3  5  1  0  0  0  0
  5  6  2  0  0  0  0
  5  7  1  0  0  0  0
  7  8  2  0  0  0  0
  8 45  1  0  0  0  0
  8  9  1  0  0  0  0
  9 46  1  0  0  0  0
  9 10  2  0  0  0  0
 10 11  1  0  0  0  0
 11 47  1  0  0  0  0
 11 12  2  0  0  0  0
 12  7  1  0  0  0  0
 12 48  1  0  0  0  0
 10 13  1  0  0  0  0
 13 49  1  0  0  0  0
 13 14  1  0  0  0  0
 14 15  1  0  0  0  0
 15 50  1  0  0  0  0
 15 51  1  0  0  0  0
 15 16  1  0  0  0  0
 16 52  1  0  0  0  0
 16 53  1  0  0  0  0
 16 17  1  0  0  0  0
 17 18  1  0  0  0  0
 18 54  1  0  0  0  0
 18 55  1  0  0  0  0
 18 19  1  0  0  0  0
 19 20  2  0  0  0  0
 20 56  1  0  0  0  0
 20 21  1  0  0  0  0
 21 22  1  0  0  0  0
 22 57  1  0  0  0  0
 22 23  2  0  0  0  0
 23 19  1  0  0  0  0
 17 24  1  0  0  0  0
 24 58  1  0  0  0  0
 24 59  1  0  0  0  0
 24 25  1  0  0  0  0
 25 14  1  0  0  0  0
 25 60  1  0  0  0  0
 25 61  1  0  0  0  0
 13 26  1  0  0  0  0
 26 27  2  0  0  0  0
 27 62  1  0  0  0  0
 27 28  1  0  0  0  0
 28 63  1  0  0  0  0
 28 29  2  0  0  0  0
 29 64  1  0  0  0  0
 29 30  1  0  0  0  0
 30 31  1  0  0  0  0
 31 65  1  0  0  0  0
 31 32  1  0  0  0  0
 32 33  2  0  0  0  0
 32 34  1  0  0  0  0
 34 35  1  0  0  0  0
 35 66  1  0  0  0  0
 35 67  1  0  0  0  0
 35 68  1  0  0  0  0
 30 36  2  0  0  0  0
 36 26  1  0  0  0  0
 36 69  1  0  0  0  0
M  END
>  <LOGBIO>
4.7700

>  <PRED_LOGBIO>
4.5000

>  <XV_RES>
0.2930

>  <WHL_TMPL>
1

>  <ANCH>
11-22;27-48

$$$$
ROW75
  -MTS-   01071502233D 0   0.00000     0.00000     0

 45 48  0  0  0  0  0  0  0  0999 V2000
    5.9530   -1.3710   -1.9270 C   0  0  0  0  0  0  0  0  0  0  0  0
    6.4850   -0.6800   -0.6750 C   0  0  0  0  0  0  0  0  0  0  0  0
    7.7140    0.1490   -1.0890 C   0  0  0  0  0  0  0  0  0  0  0  0
    8.7800   -0.1850   -0.0300 C   0  0  0  0  0  0  0  0  0  0  0  0
    8.0590   -1.0770    0.9980 C   0  0  0  0  0  0  0  0  0  0  0  0
    6.9880   -1.7250    0.2280 N   0  0  0  0  0  0  0  0  0  0  0  0
    6.0870   -2.4250    1.1550 C   0  0  0  0  0  0  0  0  0  0  0  0
    5.2850   -3.4760    0.3890 C   0  0  0  0  0  0  0  0  0  0  0  0
    4.4140   -4.2440    1.3530 C   0  0  0  0  0  0  0  0  0  0  0  0
    3.1080   -3.8120    1.6140 C   0  0  0  0  0  0  0  0  0  0  0  0
    2.3000   -4.5240    2.5080 C   0  0  0  0  0  0  0  0  0  0  0  0
    2.7970   -5.6700    3.1410 C   0  0  0  0  0  0  0  0  0  0  0  0
    2.0150   -6.3430    3.9950 N   0  0  0  0  0  0  0  0  0  0  0  0
    2.4440   -7.4440    4.6260 C   0  0  0  0  0  0  0  0  0  0  0  0
    3.7390   -7.9310    4.4110 C   0  0  0  0  0  0  0  0  0  0  0  0
    4.5820   -7.2490    3.5240 C   0  0  0  0  0  0  0  0  0  0  0  0
    4.1030   -6.1020    2.8810 C   0  0  0  0  0  0  0  0  0  0  0  0
    4.9110   -5.3900    1.9870 C   0  0  0  0  0  0  0  0  0  0  0  0
    1.5410   -8.1530    5.5600 C   0  0  0  0  0  0  0  0  0  0  0  0
    1.1260   -9.4230    5.4580 C   0  0  0  0  0  0  0  0  0  0  0  0
    0.2890   -9.7110    6.5320 O   0  0  0  0  0  0  0  0  0  0  0  0
    0.1860   -8.5710    7.3260 C   0  0  0  0  0  0  0  0  0  0  0  0
    0.9250   -7.5930    6.7840 C   0  0  0  0  0  0  0  0  0  0  0  0
    4.8820   -1.2000   -2.0090 H   0  0  0  0  0  0  0  0  0  0  0  0
    6.4530   -0.9670   -2.8050 H   0  0  0  0  0  0  0  0  0  0  0  0
    6.1460   -2.4400   -1.8600 H   0  0  0  0  0  0  0  0  0  0  0  0
    5.7250   -0.0570   -0.2080 H   0  0  0  0  0  0  0  0  0  0  0  0
    7.4570    1.2010   -0.9830 H   0  0  0  0  0  0  0  0  0  0  0  0
    8.0610   -0.1900   -2.0630 H   0  0  0  0  0  0  0  0  0  0  0  0
    9.0520    0.7420    0.4700 H   0  0  0  0  0  0  0  0  0  0  0  0
    9.5790   -0.7570   -0.4970 H   0  0  0  0  0  0  0  0  0  0  0  0
    7.5940   -0.4270    1.7360 H   0  0  0  0  0  0  0  0  0  0  0  0
    8.7570   -1.8270    1.3640 H   0  0  0  0  0  0  0  0  0  0  0  0
    5.3740   -1.6880    1.5170 H   0  0  0  0  0  0  0  0  0  0  0  0
    6.6800   -2.9320    1.9130 H   0  0  0  0  0  0  0  0  0  0  0  0
    6.0040   -4.1840   -0.0180 H   0  0  0  0  0  0  0  0  0  0  0  0
    4.6460   -2.9670   -0.3290 H   0  0  0  0  0  0  0  0  0  0  0  0
    2.7240   -2.9290    1.1250 H   0  0  0  0  0  0  0  0  0  0  0  0
    1.2920   -4.1910    2.7090 H   0  0  0  0  0  0  0  0  0  0  0  0
    4.0830   -8.8190    4.9210 H   0  0  0  0  0  0  0  0  0  0  0  0
    5.5850   -7.6030    3.3400 H   0  0  0  0  0  0  0  0  0  0  0  0
    5.9180   -5.7230    1.7850 H   0  0  0  0  0  0  0  0  0  0  0  0
    1.3980  -10.1110    4.6700 H   0  0  0  0  0  0  0  0  0  0  0  0
   -0.3960   -8.4870    8.2320 H   0  0  0  0  0  0  0  0  0  0  0  0
    1.0480   -6.5910    7.1670 H   0  0  0  0  0  0  0  0  0  0  0  0
  1 24  1  0  0  0  0
  1 25  1  0  0  0  0
  1 26  1  0  0  0  0
  1  2  1  0  0  0  0
  2 27  1  0  0  0  0
  2  3  1  0  0  0  0
  3 28  1  0  0  0  0
  3 29  1  0  0  0  0
  3  4  1  0  0  0  0
  4 30  1  0  0  0  0
  4 31  1  0  0  0  0
  4  5  1  0  0  0  0
  5 32  1  0  0  0  0
  5 33  1  0  0  0  0
  5  6  1  0  0  0  0
  6  2  1  0  0  0  0
  6  7  1  0  0  0  0
  7 34  1  0  0  0  0
  7 35  1  0  0  0  0
  7  8  1  0  0  0  0
  8 36  1  0  0  0  0
  8 37  1  0  0  0  0
  8  9  1  0  0  0  0
  9 10  2  0  0  0  0
 10 38  1  0  0  0  0
 10 11  1  0  0  0  0
 11 39  1  0  0  0  0
 11 12  2  0  0  0  0
 12 13  1  0  0  0  0
 13 14  2  0  0  0  0
 14 15  1  0  0  0  0
 15 40  1  0  0  0  0
 15 16  2  0  0  0  0
 16 41  1  0  0  0  0
 16 17  1  0  0  0  0
 17 12  1  0  0  0  0
 17 18  2  0  0  0  0
 18  9  1  0  0  0  0
 18 42  1  0  0  0  0
 14 19  1  0  0  0  0
 19 20  2  0  0  0  0
 20 43  1  0  0  0  0
 20 21  1  0  0  0  0
 21 22  1  0  0  0  0
 22 44  1  0  0  0  0
 22 23  2  0  0  0  0
 23 19  1  0  0  0  0
 23 45  1  0  0  0  0
M  END
>  <LOGBIO>
5.0800

>  <PRED_LOGBIO>
5.0500

>  <XV_RES>
0.0010

>  <WHL_TMPL>
3

>  <ANCH>
38-39;16-13

$$$$
ROW76
  -MTS-   01071502233D 0   0.00000     0.00000     0

 72 76  0  0  1  0  0  0  0  0999 V2000
   -4.1910   -5.5130   -0.4860 C   0  0  0  0  0  0  0  0  0  0  0  0
   -3.5390   -4.3280   -0.9480 O   0  0  0  0  0  0  0  0  0  0  0  0
   -4.0440   -3.1360   -0.5640 C   0  0  0  0  0  0  0  0  0  0  0  0
   -5.0280   -3.0940    0.1560 O   0  0  0  0  0  0  0  0  0  0  0  0
   -3.4690   -2.0080   -0.9700 N   0  0  0  0  0  0  0  0  0  0  0  0
   -3.7980   -0.6930   -0.4020 C   0  0  0  0  0  0  0  0  0  0  0  0
   -2.5510    0.0340    0.1340 C   0  0  0  0  0  0  0  0  0  0  0  0
   -1.3490   -0.1120   -0.7680 C   0  0  0  0  0  0  0  0  0  0  0  0
   -1.3020   -1.0220   -1.7510 C   0  0  0  0  0  0  0  0  0  0  0  0
   -2.4470   -1.9660   -2.0260 C   0  0  0  0  0  0  0  0  0  0  0  0
   -0.0610   -0.8910   -2.3860 N   0  0  0  0  0  0  0  0  0  0  0  0
    0.6060    0.0780   -1.7870 C   0  0  0  0  0  0  0  0  0  0  0  0
    1.9920    0.5510   -2.1540 C   0  0  0  0  0  0  0  0  0  0  0  0
   -0.1680    0.5830   -0.7750 N   0  0  0  0  0  0  0  0  0  0  0  0
    0.2020    1.6740    0.1380 C   0  0  1  0  0  0  0  0  0  0  0  0
    0.8920    1.1020    1.3900 C   0  0  0  0  0  0  0  0  0  0  0  0
    1.1980    2.2460    2.3750 C   0  0  1  0  0  0  0  0  0  0  0  0
    1.8030    3.4320    1.6000 C   0  0  0  0  0  0  0  0  0  0  0  0
    0.6120    4.2630    1.0890 C   0  0  0  0  0  0  0  0  0  0  0  0
   -0.6570    3.5410    1.5790 C   0  0  1  0  0  0  0  0  0  0  0  0
   -1.0550    2.4590    0.5560 C   0  0  0  0  0  0  0  0  0  0  0  0
   -0.0540    2.9110    2.7630 N   0  0  0  0  0  0  0  0  0  0  0  0
    0.2300    3.9400    3.7740 C   0  0  0  0  0  0  0  0  0  0  0  0
   -0.9830    4.1040    4.6890 C   0  0  0  0  0  0  0  0  0  0  0  0
   -0.6870    5.1730    5.7390 C   0  0  2  0  0  0  0  0  0  0  0  0
    0.4780    4.7670    6.5380 N   0  0  0  0  0  0  0  0  0  0  0  0
    0.9190    5.5500    7.5180 C   0  0  0  0  0  0  0  0  0  0  0  0
    0.3510    6.6150    7.7560 O   0  0  0  0  0  0  0  0  0  0  0  0
    2.1160    5.1330    8.3380 C   0  0  0  0  0  0  0  0  0  0  0  0
   -1.8850    5.3350    6.6440 C   0  0  0  0  0  0  0  0  0  0  0  0
   -2.8850    6.2600    6.3220 C   0  0  0  0  0  0  0  0  0  0  0  0
   -3.9960    6.4100    7.1610 C   0  0  0  0  0  0  0  0  0  0  0  0
   -4.1080    5.6350    8.3210 C   0  0  0  0  0  0  0  0  0  0  0  0
   -3.1080    4.7090    8.6420 C   0  0  0  0  0  0  0  0  0  0  0  0
   -3.2150    3.9610    9.7610 F   0  0  0  0  0  0  0  0  0  0  0  0
   -1.9970    4.5590    7.8040 C   0  0  0  0  0  0  0  0  0  0  0  0
   -5.2230   -5.5190   -0.8330 H   0  0  0  0  0  0  0  0  0  0  0  0
   -3.6730   -6.3870   -0.8760 H   0  0  0  0  0  0  0  0  0  0  0  0
   -4.1740   -5.5370    0.6010 H   0  0  0  0  0  0  0  0  0  0  0  0
   -4.4320   -0.8840    0.4610 H   0  0  0  0  0  0  0  0  0  0  0  0
   -4.2350   -0.0740   -1.1830 H   0  0  0  0  0  0  0  0  0  0  0  0
   -2.2900   -0.4650    1.0650 H   0  0  0  0  0  0  0  0  0  0  0  0
   -2.7890    1.0920    0.2150 H   0  0  0  0  0  0  0  0  0  0  0  0
   -2.9500   -1.5710   -2.9070 H   0  0  0  0  0  0  0  0  0  0  0  0
   -2.0340   -2.9660   -2.1410 H   0  0  0  0  0  0  0  0  0  0  0  0
    2.4950    0.9260   -1.2660 H   0  0  0  0  0  0  0  0  0  0  0  0
    1.9200    1.3460   -2.8930 H   0  0  0  0  0  0  0  0  0  0  0  0
    2.5600   -0.2790   -2.5700 H   0  0  0  0  0  0  0  0  0  0  0  0
    0.8870    2.3260   -0.4000 H   0  0  0  0  0  0  0  0  0  0  0  0
    0.2340    0.3790    1.8680 H   0  0  0  0  0  0  0  0  0  0  0  0
    1.8200    0.6110    1.1040 H   0  0  0  0  0  0  0  0  0  0  0  0
    1.8130    1.9300    3.2150 H   0  0  0  0  0  0  0  0  0  0  0  0
    2.3700    3.0550    0.7510 H   0  0  0  0  0  0  0  0  0  0  0  0
    2.4000    4.0380    2.2780 H   0  0  0  0  0  0  0  0  0  0  0  0
    0.6210    4.2750    0.0010 H   0  0  0  0  0  0  0  0  0  0  0  0
    0.6520    5.2580    1.5280 H   0  0  0  0  0  0  0  0  0  0  0  0
   -1.4710    4.2250    1.8080 H   0  0  0  0  0  0  0  0  0  0  0  0
   -1.7740    1.7790    1.0090 H   0  0  0  0  0  0  0  0  0  0  0  0
   -1.4960    2.9320   -0.3190 H   0  0  0  0  0  0  0  0  0  0  0  0
    1.0920    3.6390    4.3650 H   0  0  0  0  0  0  0  0  0  0  0  0
    0.4410    4.8860    3.2790 H   0  0  0  0  0  0  0  0  0  0  0  0
   -1.8450    4.4040    4.0980 H   0  0  0  0  0  0  0  0  0  0  0  0
   -1.1940    3.1580    5.1830 H   0  0  0  0  0  0  0  0  0  0  0  0
   -0.4760    6.1190    5.2450 H   0  0  0  0  0  0  0  0  0  0  0  0
    0.9440    3.8920    6.3420 H   0  0  0  0  0  0  0  0  0  0  0  0
    2.9790    5.0160    7.6870 H   0  0  0  0  0  0  0  0  0  0  0  0
    2.3260    5.8940    9.0870 H   0  0  0  0  0  0  0  0  0  0  0  0
    1.9040    4.1870    8.8330 H   0  0  0  0  0  0  0  0  0  0  0  0
   -2.8000    6.8590    5.4270 H   0  0  0  0  0  0  0  0  0  0  0  0
   -4.7680    7.1240    6.9120 H   0  0  0  0  0  0  0  0  0  0  0  0
   -4.9650    5.7500    8.9680 H   0  0  0  0  0  0  0  0  0  0  0  0
   -1.2250    3.8450    8.0520 H   0  0  0  0  0  0  0  0  0  0  0  0
  1 37  1  0  0  0  0
  1 38  1  0  0  0  0
  1 39  1  0  0  0  0
  1  2  1  0  0  0  0
  2  3  1  0  0  0  0
  3  4  2  0  0  0  0
  3  5  1  0  0  0  0
  5  6  1  0  0  0  0
  6 40  1  0  0  0  0
  6 41  1  0  0  0  0
  6  7  1  0  0  0  0
  7 42  1  0  0  0  0
  7 43  1  0  0  0  0
  7  8  1  0  0  0  0
  8  9  2  0  0  0  0
  9 10  1  0  0  0  0
 10  5  1  0  0  0  0
 10 44  1  0  0  0  0
 10 45  1  0  0  0  0
  9 11  1  0  0  0  0
 11 12  2  0  0  0  0
 12 13  1  0  0  0  0
 13 46  1  0  0  0  0
 13 47  1  0  0  0  0
 13 48  1  0  0  0  0
 12 14  1  0  0  0  0
 14  8  1  0  0  0  0
 14 15  1  0  0  0  0
 15 49  1  0  0  0  0
 15 16  1  0  0  0  0
 16 50  1  0  0  0  0
 16 51  1  0  0  0  0
 16 17  1  0  0  0  0
 17 52  1  0  0  0  0
 17 18  1  0  0  0  0
 18 53  1  0  0  0  0
 18 54  1  0  0  0  0
 18 19  1  0  0  0  0
 19 55  1  0  0  0  0
 19 56  1  0  0  0  0
 19 20  1  0  0  0  0
 20 57  1  0  0  0  0
 20 21  1  0  0  0  0
 21 15  1  0  0  0  0
 21 58  1  0  0  0  0
 21 59  1  0  0  0  0
 20 22  1  0  0  0  0
 22 17  1  0  0  0  0
 22 23  1  0  0  0  0
 23 60  1  0  0  0  0
 23 61  1  0  0  0  0
 23 24  1  0  0  0  0
 24 62  1  0  0  0  0
 24 63  1  0  0  0  0
 24 25  1  0  0  0  0
 25 64  1  0  0  0  0
 25 26  1  0  0  0  0
 26 65  1  0  0  0  0
 26 27  1  0  0  0  0
 27 28  2  0  0  0  0
 27 29  1  0  0  0  0
 29 66  1  0  0  0  0
 29 67  1  0  0  0  0
 29 68  1  0  0  0  0
 25 30  1  0  0  0  0
 30 31  2  0  0  0  0
 31 69  1  0  0  0  0
 31 32  1  0  0  0  0
 32 70  1  0  0  0  0
 32 33  2  0  0  0  0
 33 71  1  0  0  0  0
 33 34  1  0  0  0  0
 34 35  1  0  0  0  0
 34 36  2  0  0  0  0
 36 30  1  0  0  0  0
 36 72  1  0  0  0  0
M  END
>  <LOGBIO>
5.7000

>  <PRED_LOGBIO>
5.5500

>  <XV_RES>
0.1720

>  <WHL_TMPL>
1

>  <ANCH>
32-31;6-8

$$$$
ROW77
  -MTS-   01071502233D 0   0.00000     0.00000     0

 31 33  0  0  0  0  0  0  0  0999 V2000
   10.8110    0.8600   -0.9160 C   0  0  0  0  0  0  0  0  0  0  0  0
    9.8740    0.9730   -2.0940 C   0  0  0  0  0  0  0  0  0  0  0  0
    9.5180   -0.0400   -2.6960 O   0  0  0  0  0  0  0  0  0  0  0  0
    9.3840    2.3010   -2.5260 C   0  0  0  0  0  0  0  0  0  0  0  0
    8.2740    2.9150   -2.0930 C   0  0  0  0  0  0  0  0  0  0  0  0
    8.1310    4.1310   -2.7070 N   0  0  0  0  0  0  0  0  0  0  0  0
    7.0730    5.0430   -2.4870 C   0  0  0  0  0  0  0  0  0  0  0  0
    6.4100    5.0620   -1.2530 C   0  0  0  0  0  0  0  0  0  0  0  0
    5.3630    5.9650   -1.0350 C   0  0  0  0  0  0  0  0  0  0  0  0
    4.9780    6.8490   -2.0500 C   0  0  0  0  0  0  0  0  0  0  0  0
    3.9680    7.7200   -1.8390 F   0  0  0  0  0  0  0  0  0  0  0  0
    5.6400    6.8300   -3.2830 C   0  0  0  0  0  0  0  0  0  0  0  0
    6.6880    5.9270   -3.5010 C   0  0  0  0  0  0  0  0  0  0  0  0
    9.2130    4.3270   -3.5980 C   0  0  0  0  0  0  0  0  0  0  0  0
    9.5560    5.3740   -4.4610 C   0  0  0  0  0  0  0  0  0  0  0  0
   10.7160    5.2880   -5.2410 C   0  0  0  0  0  0  0  0  0  0  0  0
   11.5320    4.1530   -5.1570 C   0  0  0  0  0  0  0  0  0  0  0  0
   12.9730    4.0450   -6.1260 Cl  0  0  0  0  0  0  0  0  0  0  0  0
   11.1890    3.1060   -4.2940 C   0  0  0  0  0  0  0  0  0  0  0  0
   10.0290    3.1930   -3.5140 C   0  0  0  0  0  0  0  0  0  0  0  0
   10.3280    1.2630   -0.0280 H   0  0  0  0  0  0  0  0  0  0  0  0
   11.0610   -0.1860   -0.7490 H   0  0  0  0  0  0  0  0  0  0  0  0
   11.7200    1.4220   -1.1200 H   0  0  0  0  0  0  0  0  0  0  0  0
    7.5900    2.5080   -1.3630 H   0  0  0  0  0  0  0  0  0  0  0  0
    6.7070    4.3800   -0.4700 H   0  0  0  0  0  0  0  0  0  0  0  0
    4.8520    5.9790   -0.0840 H   0  0  0  0  0  0  0  0  0  0  0  0
    5.3430    7.5120   -4.0660 H   0  0  0  0  0  0  0  0  0  0  0  0
    7.1990    5.9130   -4.4530 H   0  0  0  0  0  0  0  0  0  0  0  0
    8.9260    6.2490   -4.5260 H   0  0  0  0  0  0  0  0  0  0  0  0
   10.9800    6.0960   -5.9070 H   0  0  0  0  0  0  0  0  0  0  0  0
   11.8190    2.2310   -4.2300 H   0  0  0  0  0  0  0  0  0  0  0  0
  1 21  1  0  0  0  0
  1 22  1  0  0  0  0
  1 23  1  0  0  0  0
  1  2  1  0  0  0  0
  2  3  2  0  0  0  0
  2  4  1  0  0  0  0
  4  5  2  0  0  0  0
  5 24  1  0  0  0  0
  5  6  1  0  0  0  0
  6  7  1  0  0  0  0
  7  8  2  0  0  0  0
  8 25  1  0  0  0  0
  8  9  1  0  0  0  0
  9 26  1  0  0  0  0
  9 10  2  0  0  0  0
 10 11  1  0  0  0  0
 10 12  1  0  0  0  0
 12 27  1  0  0  0  0
 12 13  2  0  0  0  0
 13  7  1  0  0  0  0
 13 28  1  0  0  0  0
  6 14  1  0  0  0  0
 14 15  2  0  0  0  0
 15 29  1  0  0  0  0
 15 16  1  0  0  0  0
 16 30  1  0  0  0  0
 16 17  2  0  0  0  0
 17 18  1  0  0  0  0
 17 19  1  0  0  0  0
 19 31  1  0  0  0  0
 19 20  2  0  0  0  0
 20  4  1  0  0  0  0
 20 14  1  0  0  0  0
M  END
>  <LOGBIO>
5.0000

>  <PRED_LOGBIO>
5.5600

>  <XV_RES>
-0.6990

>  <WHL_TMPL>
3

>  <ANCH>
16-17;22-23

$$$$
ROW78
  -MTS-   01071502233D 0   0.00000     0.00000     0

 57 61  0  0  0  0  0  0  0  0999 V2000
    6.2780   -5.8260    1.7020 C   0  0  0  0  0  0  0  0  0  0  0  0
    4.8730   -5.3430    1.9690 C   0  0  0  0  0  0  0  0  0  0  0  0
    4.4140   -4.2440    1.3530 C   0  0  0  0  0  0  0  0  0  0  0  0
    5.2850   -3.4760    0.3890 C   0  0  0  0  0  0  0  0  0  0  0  0
    6.0870   -2.4250    1.1550 C   0  0  0  0  0  0  0  0  0  0  0  0
    6.9880   -1.7250    0.2280 N   0  0  0  0  0  0  0  0  0  0  0  0
    8.3830   -2.0250    0.5800 C   0  0  0  0  0  0  0  0  0  0  0  0
    9.3680   -1.3020   -0.3570 C   0  0  0  0  0  0  0  0  0  0  0  0
    9.0770   -1.6250   -1.8340 C   0  0  0  0  0  0  0  0  0  0  0  0
    7.5900   -1.4180   -2.1710 C   0  0  0  0  0  0  0  0  0  0  0  0
    6.6880   -2.1370   -1.1510 C   0  0  0  0  0  0  0  0  0  0  0  0
    9.3510   -3.1000   -2.0090 C   0  0  0  0  0  0  0  0  0  0  0  0
   10.5380   -3.6560   -2.1660 N   0  0  0  0  0  0  0  0  0  0  0  0
   10.4020   -5.0430   -2.2980 O   0  0  0  0  0  0  0  0  0  0  0  0
    9.0490   -5.3680   -2.2180 C   0  0  0  0  0  0  0  0  0  0  0  0
    8.3680   -6.5890   -2.2870 C   0  0  0  0  0  0  0  0  0  0  0  0
    6.9720   -6.6190   -2.1740 C   0  0  0  0  0  0  0  0  0  0  0  0
    6.3150   -7.7960   -2.2400 F   0  0  0  0  0  0  0  0  0  0  0  0
    6.2590   -5.4280   -1.9910 C   0  0  0  0  0  0  0  0  0  0  0  0
    6.9410   -4.2070   -1.9220 C   0  0  0  0  0  0  0  0  0  0  0  0
    8.3360   -4.1770   -2.0360 C   0  0  0  0  0  0  0  0  0  0  0  0
    3.0310   -3.8040    1.6420 C   0  0  0  0  0  0  0  0  0  0  0  0
    2.5650   -2.8020    1.1020 O   0  0  0  0  0  0  0  0  0  0  0  0
    2.3050   -4.5150    2.4990 N   0  0  0  0  0  0  0  0  0  0  0  0
    0.9420   -4.0170    2.7370 C   0  0  0  0  0  0  0  0  0  0  0  0
    0.0210   -5.0630    3.3930 C   0  0  0  0  0  0  0  0  0  0  0  0
    0.7360   -5.7540    4.5680 C   0  0  0  0  0  0  0  0  0  0  0  0
    2.0160   -6.4580    4.0810 C   0  0  0  0  0  0  0  0  0  0  0  0
    2.8190   -5.6320    3.1040 C   0  0  0  0  0  0  0  0  0  0  0  0
    4.0490   -6.0410    2.8600 N   0  0  0  0  0  0  0  0  0  0  0  0
    6.3160   -6.9080    1.8130 H   0  0  0  0  0  0  0  0  0  0  0  0
    6.9610   -5.3640    2.4110 H   0  0  0  0  0  0  0  0  0  0  0  0
    6.5680   -5.5550    0.6890 H   0  0  0  0  0  0  0  0  0  0  0  0
    4.6160   -2.9360   -0.2780 H   0  0  0  0  0  0  0  0  0  0  0  0
    5.9820   -4.1680   -0.0800 H   0  0  0  0  0  0  0  0  0  0  0  0
    6.7180   -2.9630    1.8600 H   0  0  0  0  0  0  0  0  0  0  0  0
    5.3900   -1.7080    1.5840 H   0  0  0  0  0  0  0  0  0  0  0  0
    8.5210   -3.0910    0.4060 H   0  0  0  0  0  0  0  0  0  0  0  0
    8.5720   -1.6820    1.5950 H   0  0  0  0  0  0  0  0  0  0  0  0
   10.3530   -1.7120   -0.1420 H   0  0  0  0  0  0  0  0  0  0  0  0
    9.2500   -0.2300   -0.2130 H   0  0  0  0  0  0  0  0  0  0  0  0
    9.7070   -1.0280   -2.4900 H   0  0  0  0  0  0  0  0  0  0  0  0
    7.4200   -1.9040   -3.1290 H   0  0  0  0  0  0  0  0  0  0  0  0
    7.3750   -0.3520   -2.1250 H   0  0  0  0  0  0  0  0  0  0  0  0
    5.6720   -1.8050   -1.3540 H   0  0  0  0  0  0  0  0  0  0  0  0
    6.8650   -3.2060   -1.2440 H   0  0  0  0  0  0  0  0  0  0  0  0
    8.9180   -7.5070   -2.4280 H   0  0  0  0  0  0  0  0  0  0  0  0
    5.1830   -5.4510   -1.9040 H   0  0  0  0  0  0  0  0  0  0  0  0
    6.3910   -3.2880   -1.7810 H   0  0  0  0  0  0  0  0  0  0  0  0
    0.9870   -3.1310    3.3670 H   0  0  0  0  0  0  0  0  0  0  0  0
    0.5070   -3.6960    1.7930 H   0  0  0  0  0  0  0  0  0  0  0  0
   -0.2660   -5.8080    2.6540 H   0  0  0  0  0  0  0  0  0  0  0  0
   -0.8820   -4.5740    3.7550 H   0  0  0  0  0  0  0  0  0  0  0  0
    0.9940   -5.0140    5.3220 H   0  0  0  0  0  0  0  0  0  0  0  0
    0.0690   -6.4880    5.0180 H   0  0  0  0  0  0  0  0  0  0  0  0
    1.7510   -7.4060    3.6170 H   0  0  0  0  0  0  0  0  0  0  0  0
    2.6380   -6.7070    4.9380 H   0  0  0  0  0  0  0  0  0  0  0  0
  1 31  1  0  0  0  0
  1 32  1  0  0  0  0
  1 33  1  0  0  0  0
  1  2  1  0  0  0  0
  2  3  2  0  0  0  0
  3  4  1  0  0  0  0
  4 34  1  0  0  0  0
  4 35  1  0  0  0  0
  4  5  1  0  0  0  0
  5 36  1  0  0  0  0
  5 37  1  0  0  0  0
  5  6  1  0  0  0  0
  6  7  1  0  0  0  0
  7 38  1  0  0  0  0
  7 39  1  0  0  0  0
  7  8  1  0  0  0  0
  8 40  1  0  0  0  0
  8 41  1  0  0  0  0
  8  9  1  0  0  0  0
  9 42  1  0  0  0  0
  9 10  1  0  0  0  0
 10 43  1  0  0  0  0
 10 44  1  0  0  0  0
 10 11  1  0  0  0  0
 11  6  1  0  0  0  0
 11 45  1  0  0  0  0
 11 46  1  0  0  0  0
  9 12  1  0  0  0  0
 12 13  2  0  0  0  0
 13 14  1  0  0  0  0
 14 15  1  0  0  0  0
 15 16  2  0  0  0  0
 16 47  1  0  0  0  0
 16 17  1  0  0  0  0
 17 18  1  0  0  0  0
 17 19  2  0  0  0  0
 19 48  1  0  0  0  0
 19 20  1  0  0  0  0
 20 49  1  0  0  0  0
 20 21  2  0  0  0  0
 21 12  1  0  0  0  0
 21 15  1  0  0  0  0
  3 22  1  0  0  0  0
 22 23  2  0  0  0  0
 22 24  1  0  0  0  0
 24 25  1  0  0  0  0
 25 50  1  0  0  0  0
 25 51  1  0  0  0  0
 25 26  1  0  0  0  0
 26 52  1  0  0  0  0
 26 53  1  0  0  0  0
 26 27  1  0  0  0  0
 27 54  1  0  0  0  0
 27 55  1  0  0  0  0
 27 28  1  0  0  0  0
 28 56  1  0  0  0  0
 28 57  1  0  0  0  0
 28 29  1  0  0  0  0
 29 24  1  0  0  0  0
 29 30  2  0  0  0  0
 30  2  1  0  0  0  0
M  END
>  <LOGBIO>
6.7900

>  <PRED_LOGBIO>
6.5800

>  <XV_RES>
0.2550

>  <WHL_TMPL>
3

>  <ANCH>
38-45;13-10

$$$$
ROW79
  -MTS-   01071502233D 0   0.00000     0.00000     0

 56 60  0  0  0  0  0  0  0  0999 V2000
   -4.0430    1.8160   -6.4360 C   0  0  0  0  0  0  0  0  0  0  0  0
   -2.7880    2.1190   -5.8210 O   0  0  0  0  0  0  0  0  0  0  0  0
   -2.5730    1.6710   -4.5440 C   0  0  0  0  0  0  0  0  0  0  0  0
   -1.7940    2.4260   -3.6590 C   0  0  0  0  0  0  0  0  0  0  0  0
   -1.5750    1.9680   -2.3550 C   0  0  0  0  0  0  0  0  0  0  0  0
   -0.7990    2.7230   -1.4780 O   0  0  0  0  0  0  0  0  0  0  0  0
   -0.5610    2.2960   -0.1730 C   0  0  0  0  0  0  0  0  0  0  0  0
   -1.0580    1.1490    0.3090 C   0  0  0  0  0  0  0  0  0  0  0  0
   -1.8930    0.2840   -0.5540 C   0  0  0  0  0  0  0  0  0  0  0  0
   -2.3650   -0.7750   -0.1420 O   0  0  0  0  0  0  0  0  0  0  0  0
   -2.1340    0.7550   -1.9350 C   0  0  0  0  0  0  0  0  0  0  0  0
   -2.9130    0.0000   -2.8200 C   0  0  0  0  0  0  0  0  0  0  0  0
   -3.1330    0.4580   -4.1240 C   0  0  0  0  0  0  0  0  0  0  0  0
   -3.8840   -0.2700   -4.9780 F   0  0  0  0  0  0  0  0  0  0  0  0
    0.2710    3.1400    0.7130 C   0  0  0  0  0  0  0  0  0  0  0  0
    1.4900    2.9750    0.7530 O   0  0  0  0  0  0  0  0  0  0  0  0
   -0.2980    4.0770    1.4650 N   0  0  0  0  0  0  0  0  0  0  0  0
    0.5280    4.9160    2.3450 C   0  0  0  0  0  0  0  0  0  0  0  0
    0.9890    6.1760    1.5890 C   0  0  0  0  0  0  0  0  0  0  0  0
    1.6970    7.1680    2.5310 C   0  0  0  0  0  0  0  0  0  0  0  0
    0.8530    7.5100    3.6840 N   0  0  0  0  0  0  0  0  0  0  0  0
    1.5690    8.4560    4.5520 C   0  0  0  0  0  0  0  0  0  0  0  0
    3.0520    8.1820    4.4800 C   0  0  0  0  0  0  0  0  0  0  0  0
    3.8380    8.8300    3.5200 C   0  0  0  0  0  0  0  0  0  0  0  0
    5.2130    8.5760    3.4530 C   0  0  0  0  0  0  0  0  0  0  0  0
    5.8020    7.6740    4.3470 C   0  0  0  0  0  0  0  0  0  0  0  0
    7.0970    7.2510    4.4970 O   0  0  0  0  0  0  0  0  0  0  0  0
    7.0280    6.0550    5.2780 C   0  0  0  0  0  0  0  0  0  0  0  0
    5.8300    6.2060    6.0440 O   0  0  0  0  0  0  0  0  0  0  0  0
    5.0160    7.0250    5.3070 C   0  0  0  0  0  0  0  0  0  0  0  0
    3.6410    7.2790    5.3730 C   0  0  0  0  0  0  0  0  0  0  0  0
    0.5070    6.3130    4.4630 C   0  0  0  0  0  0  0  0  0  0  0  0
   -0.2600    5.2810    3.6150 C   0  0  0  0  0  0  0  0  0  0  0  0
   -4.8500    2.2460   -5.8460 H   0  0  0  0  0  0  0  0  0  0  0  0
   -4.0650    2.2350   -7.4400 H   0  0  0  0  0  0  0  0  0  0  0  0
   -4.1690    0.7370   -6.4910 H   0  0  0  0  0  0  0  0  0  0  0  0
   -1.3630    3.3610   -3.9830 H   0  0  0  0  0  0  0  0  0  0  0  0
   -0.8490    0.8550    1.3270 H   0  0  0  0  0  0  0  0  0  0  0  0
   -3.3440   -0.9360   -2.4960 H   0  0  0  0  0  0  0  0  0  0  0  0
   -1.2990    4.2130    1.4320 H   0  0  0  0  0  0  0  0  0  0  0  0
    1.3890    4.3040    2.6060 H   0  0  0  0  0  0  0  0  0  0  0  0
    0.1280    6.6610    1.1350 H   0  0  0  0  0  0  0  0  0  0  0  0
    1.6680    5.8910    0.7880 H   0  0  0  0  0  0  0  0  0  0  0  0
    2.6300    6.7310    2.8820 H   0  0  0  0  0  0  0  0  0  0  0  0
    1.9460    8.0740    1.9830 H   0  0  0  0  0  0  0  0  0  0  0  0
    1.2280    8.3370    5.5780 H   0  0  0  0  0  0  0  0  0  0  0  0
    1.3720    9.4730    4.2200 H   0  0  0  0  0  0  0  0  0  0  0  0
    3.3840    9.5270    2.8310 H   0  0  0  0  0  0  0  0  0  0  0  0
    5.8200    9.0760    2.7130 H   0  0  0  0  0  0  0  0  0  0  0  0
    6.9800    5.1720    4.6430 H   0  0  0  0  0  0  0  0  0  0  0  0
    7.8980    5.9550    5.9230 H   0  0  0  0  0  0  0  0  0  0  0  0
    3.0350    6.7790    6.1140 H   0  0  0  0  0  0  0  0  0  0  0  0
    1.4150    5.8570    4.8510 H   0  0  0  0  0  0  0  0  0  0  0  0
   -0.1010    6.6000    5.3190 H   0  0  0  0  0  0  0  0  0  0  0  0
   -1.2290    5.6900    3.3350 H   0  0  0  0  0  0  0  0  0  0  0  0
   -0.4320    4.3830    4.2050 H   0  0  0  0  0  0  0  0  0  0  0  0
  1 34  1  0  0  0  0
  1 35  1  0  0  0  0
  1 36  1  0  0  0  0
  1  2  1  0  0  0  0
  2  3  1  0  0  0  0
  3  4  2  0  0  0  0
  4 37  1  0  0  0  0
  4  5  1  0  0  0  0
  5  6  1  0  0  0  0
  6  7  1  0  0  0  0
  7  8  2  0  0  0  0
  8 38  1  0  0  0  0
  8  9  1  0  0  0  0
  9 10  2  0  0  0  0
  9 11  1  0  0  0  0
 11  5  2  0  0  0  0
 11 12  1  0  0  0  0
 12 39  1  0  0  0  0
 12 13  2  0  0  0  0
 13  3  1  0  0  0  0
 13 14  1  0  0  0  0
  7 15  1  0  0  0  0
 15 16  2  0  0  0  0
 15 17  1  0  0  0  0
 17 40  1  0  0  0  0
 17 18  1  0  0  0  0
 18 41  1  0  0  0  0
 18 19  1  0  0  0  0
 19 42  1  0  0  0  0
 19 43  1  0  0  0  0
 19 20  1  0  0  0  0
 20 44  1  0  0  0  0
 20 45  1  0  0  0  0
 20 21  1  0  0  0  0
 21 22  1  0  0  0  0
 22 46  1  0  0  0  0
 22 47  1  0  0  0  0
 22 23  1  0  0  0  0
 23 24  2  0  0  0  0
 24 48  1  0  0  0  0
 24 25  1  0  0  0  0
 25 49  1  0  0  0  0
 25 26  2  0  0  0  0
 26 27  1  0  0  0  0
 27 28  1  0  0  0  0
 28 50  1  0  0  0  0
 28 51  1  0  0  0  0
 28 29  1  0  0  0  0
 29 30  1  0  0  0  0
 30 26  1  0  0  0  0
 30 31  2  0  0  0  0
 31 23  1  0  0  0  0
 31 52  1  0  0  0  0
 21 32  1  0  0  0  0
 32 53  1  0  0  0  0
 32 54  1  0  0  0  0
 32 33  1  0  0  0  0
 33 18  1  0  0  0  0
 33 55  1  0  0  0  0
 33 56  1  0  0  0  0
M  END
>  <LOGBIO>
7.8000

>  <PRED_LOGBIO>
7.5500

>  <XV_RES>
0.6510

>  <WHL_TMPL>
1

>  <ANCH>
26-27;16-17

$$$$
ROW81
  -MTS-   01071502233D 0   0.00000     0.00000     0

 62 67  0  0  0  0  0  0  0  0999 V2000
   -7.9540    7.5270  -13.3090 C   0  0  0  0  0  0  0  0  0  0  0  0
   -8.8640    7.1310  -12.1710 C   0  0  0  0  0  0  0  0  0  0  0  0
   -8.3800    7.1410  -10.8580 C   0  0  0  0  0  0  0  0  0  0  0  0
   -9.2360    6.7720   -9.8130 C   0  0  0  0  0  0  0  0  0  0  0  0
  -10.5530    6.4030  -10.1120 C   0  0  0  0  0  0  0  0  0  0  0  0
  -11.4450    6.0260   -9.1010 C   0  0  0  0  0  0  0  0  0  0  0  0
  -12.7570    5.6610   -9.4260 C   0  0  0  0  0  0  0  0  0  0  0  0
  -13.1770    5.6730  -10.7610 C   0  0  0  0  0  0  0  0  0  0  0  0
  -12.2850    6.0490  -11.7720 C   0  0  0  0  0  0  0  0  0  0  0  0
  -10.9720    6.4150  -11.4480 C   0  0  0  0  0  0  0  0  0  0  0  0
  -10.1300    6.7730  -12.4270 N   0  0  0  0  0  0  0  0  0  0  0  0
  -11.0010    6.0140   -7.6900 C   0  0  0  0  0  0  0  0  0  0  0  0
  -11.5260    6.7280   -6.7120 N   0  0  0  0  0  0  0  0  0  0  0  0
  -10.7890    6.4070   -5.5050 N   0  0  0  0  0  0  0  0  0  0  0  0
   -9.8700    5.5220   -5.8410 C   0  0  0  0  0  0  0  0  0  0  0  0
   -8.6930    4.7910   -4.7390 S   0  0  0  0  0  0  0  0  0  0  0  0
   -7.1870    5.8120   -4.6970 C   0  0  0  0  0  0  0  0  0  0  0  0
   -6.1700    5.1820   -3.7460 C   0  0  0  0  0  0  0  0  0  0  0  0
   -4.9060    6.0390   -3.7110 C   0  0  0  0  0  0  0  0  0  0  0  0
   -3.9280    5.4330   -2.7960 N   0  0  0  0  0  0  0  0  0  0  0  0
   -2.8020    4.9410   -3.6030 C   0  0  0  0  0  0  0  0  0  0  0  0
   -2.2390    3.7450   -2.8140 C   0  0  0  0  0  0  0  0  0  0  0  0
   -2.7980    2.3740   -2.9800 C   0  0  0  0  0  0  0  0  0  0  0  0
   -3.3490    3.2810   -1.9340 C   0  0  0  0  0  0  0  0  0  0  0  0
   -4.5340    4.2190   -2.2310 C   0  0  0  0  0  0  0  0  0  0  0  0
[truncated: 9,886,601 more chars]
