# Supplementary material for: Template CoMFA Generates Single 3D-QSAR Models that, for Twelve of Twelve Biological Targets, Predict All ChEMBL-Tabulated Affinities
Source: PLoS One. 2015 Jun 12;10(6):e0129307. doi: 10.1371/journal.pone.0129307 (PMC4466312; doi:10.1371/journal.pone.0129307)
Supplement: S11 Text — The zip file contains, in. sdf format, the aligned structures, from the A, B, C, D, and F protocols, of all templates and training sets for the hERG target. The content of each file is evident from its name. (ZIP) [file pone.0129307.s012.zip › HERG_B_tmpl.sdf]

loratadine
  -MTS-   01061522253D 0   0.00000     0.00000     0

 51 54  0  0  0  0  0  0  0  0999 V2000
   -4.7520    4.1770   -2.2700 C   0  0  0  0  0  0  0  0  0  0  0  0
   -3.2990    4.5570   -2.6420 C   0  0  0  0  0  0  0  0  0  0  0  0
   -2.4080    3.6830   -1.9210 O   0  0  0  0  0  0  0  0  0  0  0  0
   -1.1000    3.9560   -2.0780 C   0  0  0  0  0  0  0  0  0  0  0  0
   -0.7340    4.8840   -2.7850 O   0  0  0  0  0  0  0  0  0  0  0  0
   -0.2340    3.1460   -1.4130 N   0  0  0  0  0  0  0  0  0  0  0  0
    1.2070    3.3820   -1.5110 C   0  0  0  0  0  0  0  0  0  0  0  0
    1.8970    2.0830   -1.9940 C   0  0  0  0  0  0  0  0  0  0  0  0
    1.4590    0.9010   -1.1530 C   0  0  0  0  0  0  0  0  0  0  0  0
   -0.0440    0.7340   -1.0340 C   0  0  0  0  0  0  0  0  0  0  0  0
   -0.7120    2.0500   -0.5640 C   0  0  0  0  0  0  0  0  0  0  0  0
    2.3400    0.0690   -0.5690 C   0  0  0  0  0  0  0  0  0  0  0  0
    1.9340   -1.1460    0.2360 C   0  0  0  0  0  0  0  0  0  0  0  0
    1.1490   -2.1110   -0.4080 C   0  0  0  0  0  0  0  0  0  0  0  0
    0.6650   -3.2140    0.2960 C   0  0  0  0  0  0  0  0  0  0  0  0
    1.0130   -3.3810    1.6390 C   0  0  0  0  0  0  0  0  0  0  0  0
    0.3990   -4.7600    2.5280 Cl  0  0  0  0  0  0  0  0  0  0  0  0
    1.8490   -2.4500    2.2610 C   0  0  0  0  0  0  0  0  0  0  0  0
    2.3240   -1.3260    1.5720 C   0  0  0  0  0  0  0  0  0  0  0  0
    3.2460   -0.3780    2.3730 C   0  0  0  0  0  0  0  0  0  0  0  0
    3.6360    0.9850    1.7460 C   0  0  0  0  0  0  0  0  0  0  0  0
    4.4720    0.7780    0.4780 C   0  0  0  0  0  0  0  0  0  0  0  0
    5.8430    1.0530    0.4240 C   0  0  0  0  0  0  0  0  0  0  0  0
    6.5580    0.8120   -0.7520 C   0  0  0  0  0  0  0  0  0  0  0  0
    5.9090    0.3030   -1.8830 C   0  0  0  0  0  0  0  0  0  0  0  0
    4.5390    0.0270   -1.8350 C   0  0  0  0  0  0  0  0  0  0  0  0
    3.8310    0.2820   -0.6560 C   0  0  0  0  0  0  0  0  0  0  0  0
   -5.4680    4.8230   -2.8020 H   0  0  0  0  0  0  0  0  0  0  0  0
   -4.9460    3.1280   -2.5440 H   0  0  0  0  0  0  0  0  0  0  0  0
   -4.9030    4.2940   -1.1860 H   0  0  0  0  0  0  0  0  0  0  0  0
   -3.1210    5.6100   -2.3660 H   0  0  0  0  0  0  0  0  0  0  0  0
   -3.1640    4.4390   -3.7310 H   0  0  0  0  0  0  0  0  0  0  0  0
    1.5930    3.6290   -0.5090 H   0  0  0  0  0  0  0  0  0  0  0  0
    1.4820    4.2090   -2.1870 H   0  0  0  0  0  0  0  0  0  0  0  0
    1.5830    1.8810   -3.0310 H   0  0  0  0  0  0  0  0  0  0  0  0
    2.9850    2.2460   -1.9970 H   0  0  0  0  0  0  0  0  0  0  0  0
   -0.4400    0.4650   -2.0260 H   0  0  0  0  0  0  0  0  0  0  0  0
   -0.3480   -0.0510   -0.3250 H   0  0  0  0  0  0  0  0  0  0  0  0
   -0.3920    2.2470    0.4720 H   0  0  0  0  0  0  0  0  0  0  0  0
   -1.8040    1.9110   -0.5510 H   0  0  0  0  0  0  0  0  0  0  0  0
    0.9000   -1.9950   -1.4600 H   0  0  0  0  0  0  0  0  0  0  0  0
    0.0190   -3.9360   -0.1910 H   0  0  0  0  0  0  0  0  0  0  0  0
    2.1270   -2.6130    3.2970 H   0  0  0  0  0  0  0  0  0  0  0  0
    4.1730   -0.9250    2.6070 H   0  0  0  0  0  0  0  0  0  0  0  0
    2.7360   -0.1530    3.3240 H   0  0  0  0  0  0  0  0  0  0  0  0
    2.7440    1.5890    1.5130 H   0  0  0  0  0  0  0  0  0  0  0  0
    4.2240    1.5600    2.4790 H   0  0  0  0  0  0  0  0  0  0  0  0
    6.3630    1.4500    1.2900 H   0  0  0  0  0  0  0  0  0  0  0  0
    7.6230    1.0210   -0.7920 H   0  0  0  0  0  0  0  0  0  0  0  0
    6.4690    0.1210   -2.7950 H   0  0  0  0  0  0  0  0  0  0  0  0
    4.0220   -0.3730   -2.7010 H   0  0  0  0  0  0  0  0  0  0  0  0
  1 28  1  0  0  0  0
  1 29  1  0  0  0  0
  1 30  1  0  0  0  0
  1  2  1  0  0  0  0
  2 31  1  0  0  0  0
  2 32  1  0  0  0  0
  2  3  1  0  0  0  0
  3  4  1  0  0  0  0
  4  5  2  0  0  0  0
  4  6  1  0  0  0  0
  6  7  1  0  0  0  0
  7 33  1  0  0  0  0
  7 34  1  0  0  0  0
  7  8  1  0  0  0  0
  8 35  1  0  0  0  0
  8 36  1  0  0  0  0
  8  9  1  0  0  0  0
  9 10  1  0  0  0  0
 10 37  1  0  0  0  0
 10 38  1  0  0  0  0
 10 11  1  0  0  0  0
 11  6  1  0  0  0  0
 11 39  1  0  0  0  0
 11 40  1  0  0  0  0
  9 12  2  0  0  0  0
 12 13  1  0  0  0  0
 13 14  2  0  0  0  0
 14 41  1  0  0  0  0
 14 15  1  0  0  0  0
 15 42  1  0  0  0  0
 15 16  2  0  0  0  0
 16 17  1  0  0  0  0
 16 18  1  0  0  0  0
 18 43  1  0  0  0  0
 18 19  2  0  0  0  0
 19 13  1  0  0  0  0
 19 20  1  0  0  0  0
 20 44  1  0  0  0  0
 20 45  1  0  0  0  0
 20 21  1  0  0  0  0
 21 46  1  0  0  0  0
 21 47  1  0  0  0  0
 21 22  1  0  0  0  0
 22 23  2  0  0  0  0
 23 48  1  0  0  0  0
 23 24  1  0  0  0  0
 24 49  1  0  0  0  0
 24 25  2  0  0  0  0
 25 50  1  0  0  0  0
 25 26  1  0  0  0  0
 26 51  1  0  0  0  0
 26 27  2  0  0  0  0
 27 12  1  0  0  0  0
 27 22  1  0  0  0  0
M  END
$$$$
perhexiline
  -MTS-   01061522253D 0   0.00000     0.00000     0

 56 58  0  0  0  0  0  0  0  0999 V2000
    4.0480    0.2720    0.9000 C   0  0  0  0  0  0  0  0  0  0  0  0
    5.5420    0.6220    0.7690 C   0  0  0  0  0  0  0  0  0  0  0  0
    6.0510    0.3900   -0.6660 C   0  0  0  0  0  0  0  0  0  0  0  0
    5.2000    1.1570   -1.6960 C   0  0  0  0  0  0  0  0  0  0  0  0
    3.7060    0.8080   -1.5640 C   0  0  0  0  0  0  0  0  0  0  0  0
    3.1980    1.0390   -0.1290 C   0  0  0  0  0  0  0  0  0  0  0  0
    1.7350    0.6110   -0.0190 C   0  0  0  0  0  0  0  0  0  0  0  0
    0.9040    1.3680   -1.0540 C   0  0  0  0  0  0  0  0  0  0  0  0
   -0.5960    1.1290   -0.7990 C   0  0  0  0  0  0  0  0  0  0  0  0
   -1.4690    1.9360   -1.7770 C   0  0  0  0  0  0  0  0  0  0  0  0
   -1.1230    3.4360   -1.7340 C   0  0  0  0  0  0  0  0  0  0  0  0
    0.3770    3.6750   -1.9890 C   0  0  0  0  0  0  0  0  0  0  0  0
    1.2500    2.8680   -1.0110 C   0  0  0  0  0  0  0  0  0  0  0  0
    1.6240   -0.8910   -0.2760 C   0  0  0  0  0  0  0  0  0  0  0  0
    1.2750   -1.6060    1.0290 C   0  0  0  0  0  0  0  0  0  0  0  0
    1.6180   -3.0320    0.9260 N   0  3  0  0  0  0  0  0  0  0  0  0
    1.3410   -3.7370    2.1840 C   0  0  0  0  0  0  0  0  0  0  0  0
   -0.1460   -3.6340    2.5710 C   0  0  0  0  0  0  0  0  0  0  0  0
   -0.6100   -2.1670    2.6330 C   0  0  0  0  0  0  0  0  0  0  0  0
   -0.2160   -1.4000    1.3580 C   0  0  0  0  0  0  0  0  0  0  0  0
    3.9140   -0.7980    0.7570 H   0  0  0  0  0  0  0  0  0  0  0  0
    3.7080    0.5140    1.9050 H   0  0  0  0  0  0  0  0  0  0  0  0
    5.6970    1.6630    1.0430 H   0  0  0  0  0  0  0  0  0  0  0  0
    6.1200    0.0110    1.4600 H   0  0  0  0  0  0  0  0  0  0  0  0
    6.0220   -0.6730   -0.8940 H   0  0  0  0  0  0  0  0  0  0  0  0
    7.0870    0.7140   -0.7410 H   0  0  0  0  0  0  0  0  0  0  0  0
    5.3350    2.2270   -1.5520 H   0  0  0  0  0  0  0  0  0  0  0  0
    5.5410    0.9150   -2.7000 H   0  0  0  0  0  0  0  0  0  0  0  0
    3.5520   -0.2340   -1.8390 H   0  0  0  0  0  0  0  0  0  0  0  0
    3.1290    1.4180   -2.2550 H   0  0  0  0  0  0  0  0  0  0  0  0
    3.2070    2.1030    0.1010 H   0  0  0  0  0  0  0  0  0  0  0  0
    1.3650    0.8370    0.9790 H   0  0  0  0  0  0  0  0  0  0  0  0
    1.1880    0.9490   -2.0170 H   0  0  0  0  0  0  0  0  0  0  0  0
   -0.8400    1.4130    0.2230 H   0  0  0  0  0  0  0  0  0  0  0  0
   -0.8180    0.0690   -0.9070 H   0  0  0  0  0  0  0  0  0  0  0  0
   -1.3250    1.5610   -2.7880 H   0  0  0  0  0  0  0  0  0  0  0  0
   -2.5190    1.8010   -1.5230 H   0  0  0  0  0  0  0  0  0  0  0  0
   -1.3940    3.8430   -0.7620 H   0  0  0  0  0  0  0  0  0  0  0  0
   -1.7060    3.9650   -2.4850 H   0  0  0  0  0  0  0  0  0  0  0  0
    0.6210    3.3920   -3.0110 H   0  0  0  0  0  0  0  0  0  0  0  0
    0.5990    4.7350   -1.8810 H   0  0  0  0  0  0  0  0  0  0  0  0
    1.1050    3.2430    0.0000 H   0  0  0  0  0  0  0  0  0  0  0  0
    2.2990    3.0040   -1.2650 H   0  0  0  0  0  0  0  0  0  0  0  0
    2.5730   -1.2660   -0.6520 H   0  0  0  0  0  0  0  0  0  0  0  0
    0.8430   -1.0760   -1.0110 H   0  0  0  0  0  0  0  0  0  0  0  0
    1.8910   -1.1300    1.7880 H   0  0  0  0  0  0  0  0  0  0  0  0
    2.6000   -3.1260    0.7100 H   0  0  0  0  0  0  0  0  0  0  0  0
    1.9510   -3.3140    2.9790 H   0  0  0  0  0  0  0  0  0  0  0  0
    1.6050   -4.7870    2.0780 H   0  0  0  0  0  0  0  0  0  0  0  0
   -0.7480   -4.1730    1.8430 H   0  0  0  0  0  0  0  0  0  0  0  0
   -0.3020   -4.1040    3.5400 H   0  0  0  0  0  0  0  0  0  0  0  0
   -0.1640   -1.6820    3.4990 H   0  0  0  0  0  0  0  0  0  0  0  0
   -1.6900   -2.1340    2.7560 H   0  0  0  0  0  0  0  0  0  0  0  0
   -0.8220   -1.7480    0.5240 H   0  0  0  0  0  0  0  0  0  0  0  0
   -0.4120   -0.3390    1.4970 H   0  0  0  0  0  0  0  0  0  0  0  0
    1.0720   -3.4470    0.1880 H   0  0  0  0  0  0  0  0  0  0  0  0
  1 21  1  0  0  0  0
  1 22  1  0  0  0  0
  1  2  1  0  0  0  0
  2 23  1  0  0  0  0
  2 24  1  0  0  0  0
  2  3  1  0  0  0  0
  3 25  1  0  0  0  0
  3 26  1  0  0  0  0
  3  4  1  0  0  0  0
  4 27  1  0  0  0  0
  4 28  1  0  0  0  0
  4  5  1  0  0  0  0
  5 29  1  0  0  0  0
  5 30  1  0  0  0  0
  5  6  1  0  0  0  0
  6  1  1  0  0  0  0
  6 31  1  0  0  0  0
  6  7  1  0  0  0  0
  7 32  1  0  0  0  0
  7  8  1  0  0  0  0
  8 33  1  0  0  0  0
  8  9  1  0  0  0  0
  9 34  1  0  0  0  0
  9 35  1  0  0  0  0
  9 10  1  0  0  0  0
 10 36  1  0  0  0  0
 10 37  1  0  0  0  0
 10 11  1  0  0  0  0
 11 38  1  0  0  0  0
 11 39  1  0  0  0  0
 11 12  1  0  0  0  0
 12 40  1  0  0  0  0
 12 41  1  0  0  0  0
 12 13  1  0  0  0  0
 13  8  1  0  0  0  0
 13 42  1  0  0  0  0
 13 43  1  0  0  0  0
  7 14  1  0  0  0  0
 14 44  1  0  0  0  0
 14 45  1  0  0  0  0
 14 15  1  0  0  0  0
 15 46  1  0  0  0  0
 15 16  1  0  0  0  0
 16 47  1  0  0  0  0
 16 17  1  0  0  0  0
 17 48  1  0  0  0  0
 17 49  1  0  0  0  0
 17 18  1  0  0  0  0
 18 50  1  0  0  0  0
 18 51  1  0  0  0  0
 18 19  1  0  0  0  0
 19 52  1  0  0  0  0
 19 53  1  0  0  0  0
 19 20  1  0  0  0  0
 20 15  1  0  0  0  0
 20 54  1  0  0  0  0
 20 55  1  0  0  0  0
 16 56  1  0  0  0  0
M  CHG  1  16   1
M  END
$$$$
astemizole
  -MTS-   01061522253D 0   0.00000     0.00000     0

 66 70  0  0  0  0  0  0  0  0999 V2000
    7.9510    2.0360    0.9340 F   0  0  0  0  0  0  0  0  0  0  0  0
    6.8880    1.5760    0.2400 C   0  0  0  0  0  0  0  0  0  0  0  0
    6.1780    0.4630    0.7040 C   0  0  0  0  0  0  0  0  0  0  0  0
    5.0760   -0.0140   -0.0150 C   0  0  0  0  0  0  0  0  0  0  0  0
    4.6840    0.6220   -1.1990 C   0  0  0  0  0  0  0  0  0  0  0  0
    5.3950    1.7360   -1.6630 C   0  0  0  0  0  0  0  0  0  0  0  0
    6.4970    2.2130   -0.9440 C   0  0  0  0  0  0  0  0  0  0  0  0
    3.4960    0.1080   -1.9750 C   0  0  0  0  0  0  0  0  0  0  0  0
    2.2600    0.6580   -1.4010 N   0  0  0  0  0  0  0  0  0  0  0  0
    1.6630    1.8980   -1.7320 C   0  0  0  0  0  0  0  0  0  0  0  0
    1.9970    2.9260   -2.6220 C   0  0  0  0  0  0  0  0  0  0  0  0
    1.1800    4.0580   -2.7220 C   0  0  0  0  0  0  0  0  0  0  0  0
    0.0290    4.1630   -1.9320 C   0  0  0  0  0  0  0  0  0  0  0  0
   -0.3050    3.1350   -1.0420 C   0  0  0  0  0  0  0  0  0  0  0  0
    0.5120    2.0030   -0.9420 C   0  0  0  0  0  0  0  0  0  0  0  0
    0.4440    0.8400   -0.1650 N   0  0  0  0  0  0  0  0  0  0  0  0
    1.4750    0.0650   -0.4470 C   0  0  0  0  0  0  0  0  0  0  0  0
    1.7240   -1.1530    0.1290 N   0  0  0  0  0  0  0  0  0  0  0  0
    0.7990   -1.6910    1.1370 C   0  0  0  0  0  0  0  0  0  0  0  0
   -0.4010   -2.3620    0.4450 C   0  0  0  0  0  0  0  0  0  0  0  0
   -1.2930   -3.1000    1.4600 C   0  0  0  0  0  0  0  0  0  0  0  0
   -0.5190   -4.0670    2.2520 N   0  3  0  0  0  0  0  0  0  0  0  0
    0.5600   -3.4010    2.9960 C   0  0  0  0  0  0  0  0  0  0  0  0
    1.5410   -2.6790    2.0550 C   0  0  0  0  0  0  0  0  0  0  0  0
   -1.4100   -4.7450    3.2040 C   0  0  0  0  0  0  0  0  0  0  0  0
   -2.2210   -5.8140    2.4710 C   0  0  0  0  0  0  0  0  0  0  0  0
   -3.0820   -6.5600    3.4610 C   0  0  0  0  0  0  0  0  0  0  0  0
   -4.3840   -6.1210    3.7270 C   0  0  0  0  0  0  0  0  0  0  0  0
   -5.1830   -6.8140    4.6450 C   0  0  0  0  0  0  0  0  0  0  0  0
   -4.6780   -7.9450    5.2980 C   0  0  0  0  0  0  0  0  0  0  0  0
   -5.4600   -8.6220    6.1970 O   0  0  0  0  0  0  0  0  0  0  0  0
   -4.8950   -9.7590    6.8540 C   0  0  0  0  0  0  0  0  0  0  0  0
   -3.3760   -8.3830    5.0330 C   0  0  0  0  0  0  0  0  0  0  0  0
   -2.5770   -7.6910    4.1140 C   0  0  0  0  0  0  0  0  0  0  0  0
    6.4800   -0.0280    1.6180 H   0  0  0  0  0  0  0  0  0  0  0  0
    4.5280   -0.8730    0.3430 H   0  0  0  0  0  0  0  0  0  0  0  0
    5.0930    2.2270   -2.5760 H   0  0  0  0  0  0  0  0  0  0  0  0
    7.0450    3.0720   -1.3020 H   0  0  0  0  0  0  0  0  0  0  0  0
    3.4690   -0.9780   -1.9200 H   0  0  0  0  0  0  0  0  0  0  0  0
    3.5810    0.4160   -3.0150 H   0  0  0  0  0  0  0  0  0  0  0  0
    2.8850    2.8450   -3.2310 H   0  0  0  0  0  0  0  0  0  0  0  0
    1.4380    4.8510   -3.4080 H   0  0  0  0  0  0  0  0  0  0  0  0
   -0.6010    5.0370   -2.0090 H   0  0  0  0  0  0  0  0  0  0  0  0
   -1.1930    3.2160   -0.4320 H   0  0  0  0  0  0  0  0  0  0  0  0
    2.5420   -1.6810   -0.1400 H   0  0  0  0  0  0  0  0  0  0  0  0
    0.4630   -0.8310    1.7120 H   0  0  0  0  0  0  0  0  0  0  0  0
   -0.0420   -3.0670   -0.3020 H   0  0  0  0  0  0  0  0  0  0  0  0
   -0.9900   -1.6070   -0.0720 H   0  0  0  0  0  0  0  0  0  0  0  0
   -1.7590   -2.3770    2.1260 H   0  0  0  0  0  0  0  0  0  0  0  0
   -2.0900   -3.6210    0.9310 H   0  0  0  0  0  0  0  0  0  0  0  0
    0.1310   -2.6830    3.6910 H   0  0  0  0  0  0  0  0  0  0  0  0
    1.1010   -4.1380    3.5860 H   0  0  0  0  0  0  0  0  0  0  0  0
    2.0670   -3.4120    1.4470 H   0  0  0  0  0  0  0  0  0  0  0  0
    2.2790   -2.1400    2.6450 H   0  0  0  0  0  0  0  0  0  0  0  0
   -2.0870   -4.0190    3.6480 H   0  0  0  0  0  0  0  0  0  0  0  0
   -0.8160   -5.2140    3.9860 H   0  0  0  0  0  0  0  0  0  0  0  0
   -1.5430   -6.5110    1.9820 H   0  0  0  0  0  0  0  0  0  0  0  0
   -2.8540   -5.3400    1.7240 H   0  0  0  0  0  0  0  0  0  0  0  0
   -4.7730   -5.2490    3.2230 H   0  0  0  0  0  0  0  0  0  0  0  0
   -6.1880   -6.4750    4.8500 H   0  0  0  0  0  0  0  0  0  0  0  0
   -5.6290  -10.1880    7.5320 H   0  0  0  0  0  0  0  0  0  0  0  0
   -4.6090  -10.5020    6.1120 H   0  0  0  0  0  0  0  0  0  0  0  0
   -4.0160   -9.4530    7.4180 H   0  0  0  0  0  0  0  0  0  0  0  0
   -2.9870   -9.2560    5.5370 H   0  0  0  0  0  0  0  0  0  0  0  0
   -1.5720   -8.0300    3.9100 H   0  0  0  0  0  0  0  0  0  0  0  0
   -0.1160   -4.7490    1.6290 H   0  0  0  0  0  0  0  0  0  0  0  0
  1  2  1  0  0  0  0
  2  3  2  0  0  0  0
  3 35  1  0  0  0  0
  3  4  1  0  0  0  0
  4 36  1  0  0  0  0
  4  5  2  0  0  0  0
  5  6  1  0  0  0  0
  6 37  1  0  0  0  0
  6  7  2  0  0  0  0
  7  2  1  0  0  0  0
  7 38  1  0  0  0  0
  5  8  1  0  0  0  0
  8 39  1  0  0  0  0
  8 40  1  0  0  0  0
  8  9  1  0  0  0  0
  9 10  1  0  0  0  0
 10 11  2  0  0  0  0
 11 41  1  0  0  0  0
 11 12  1  0  0  0  0
 12 42  1  0  0  0  0
 12 13  2  0  0  0  0
 13 43  1  0  0  0  0
 13 14  1  0  0  0  0
 14 44  1  0  0  0  0
 14 15  2  0  0  0  0
 15 10  1  0  0  0  0
 15 16  1  0  0  0  0
 16 17  2  0  0  0  0
 17  9  1  0  0  0  0
 17 18  1  0  0  0  0
 18 45  1  0  0  0  0
 18 19  1  0  0  0  0
 19 46  1  0  0  0  0
 19 20  1  0  0  0  0
 20 47  1  0  0  0  0
 20 48  1  0  0  0  0
 20 21  1  0  0  0  0
 21 49  1  0  0  0  0
 21 50  1  0  0  0  0
 21 22  1  0  0  0  0
 22 23  1  0  0  0  0
 23 51  1  0  0  0  0
 23 52  1  0  0  0  0
 23 24  1  0  0  0  0
 24 19  1  0  0  0  0
 24 53  1  0  0  0  0
 24 54  1  0  0  0  0
 22 25  1  0  0  0  0
 25 55  1  0  0  0  0
 25 56  1  0  0  0  0
 25 26  1  0  0  0  0
 26 57  1  0  0  0  0
 26 58  1  0  0  0  0
 26 27  1  0  0  0  0
 27 28  2  0  0  0  0
 28 59  1  0  0  0  0
 28 29  1  0  0  0  0
 29 60  1  0  0  0  0
 29 30  2  0  0  0  0
 30 31  1  0  0  0  0
 31 32  1  0  0  0  0
 32 61  1  0  0  0  0
 32 62  1  0  0  0  0
 32 63  1  0  0  0  0
 30 33  1  0  0  0  0
 33 64  1  0  0  0  0
 33 34  2  0  0  0  0
 34 27  1  0  0  0  0
 34 65  1  0  0  0  0
 22 66  1  0  0  0  0
M  CHG  1  22   1
M  END
$$$$
