# Supplementary material for: Template CoMFA Generates Single 3D-QSAR Models that, for Twelve of Twelve Biological Targets, Predict All ChEMBL-Tabulated Affinities
Source: PLoS One. 2015 Jun 12;10(6):e0129307. doi: 10.1371/journal.pone.0129307 (PMC4466312; doi:10.1371/journal.pone.0129307)
Supplement: S11 Text — The zip file contains, in. sdf format, the aligned structures, from the A, B, C, D, and F protocols, of all templates and training sets for the hERG target. The content of each file is evident from its name. (ZIP) [file pone.0129307.s012.zip › HERG_B_trng.sdf]

ROW1
  -MTS-   01071502143D 0   0.00000     0.00000     0

 66 70  0  0  0  0  0  0  0  0999 V2000
    8.5420    9.9780    5.7220 C   0  0  0  0  0  0  0  0  0  0  0  0
    7.2510    9.6090    6.2150 O   0  0  0  0  0  0  0  0  0  0  0  0
    6.2240   10.5020    6.0610 C   0  0  0  0  0  0  0  0  0  0  0  0
    5.9690   11.4530    7.0570 C   0  0  0  0  0  0  0  0  0  0  0  0
    4.9190   12.3660    6.9000 C   0  0  0  0  0  0  0  0  0  0  0  0
    4.1250   12.3290    5.7480 C   0  0  0  0  0  0  0  0  0  0  0  0
    4.3810   11.3780    4.7520 C   0  0  0  0  0  0  0  0  0  0  0  0
    5.4300   10.4650    4.9090 C   0  0  0  0  0  0  0  0  0  0  0  0
    5.7010    9.4610    3.8560 C   0  0  0  0  0  0  0  0  0  0  0  0
    6.0130    9.7260    2.6010 N   0  0  0  0  0  0  0  0  0  0  0  0
    6.1900    8.4540    1.9270 N   0  0  0  0  0  0  0  0  0  0  0  0
    5.9720    7.5110    2.8240 C   0  0  0  0  0  0  0  0  0  0  0  0
    6.0590    5.7680    2.5270 S   0  0  0  0  0  0  0  0  0  0  0  0
    4.4240    5.1590    2.0090 C   0  0  0  0  0  0  0  0  0  0  0  0
    4.4980    3.6550    1.7530 C   0  0  0  0  0  0  0  0  0  0  0  0
    3.1250    3.1430    1.3180 C   0  0  0  0  0  0  0  0  0  0  0  0
    3.1970    1.6960    1.0710 N   0  0  0  0  0  0  0  0  0  0  0  0
    2.2330    1.4300   -0.0060 C   0  0  0  0  0  0  0  0  0  0  0  0
    2.3820    0.0350   -0.6400 C   0  0  0  0  0  0  0  0  0  0  0  0
    1.9580   -1.1180    0.2370 C   0  0  0  0  0  0  0  0  0  0  0  0
    1.1180   -2.0330   -0.4100 C   0  0  0  0  0  0  0  0  0  0  0  0
    0.6440   -3.1560    0.2790 C   0  0  0  0  0  0  0  0  0  0  0  0
    1.0090   -3.3640    1.6140 C   0  0  0  0  0  0  0  0  0  0  0  0
    1.8490   -2.4500    2.2610 C   0  0  0  0  0  0  0  0  0  0  0  0
    2.3240   -1.3270    1.5730 C   0  0  0  0  0  0  0  0  0  0  0  0
    3.2160   -0.4410    2.4090 C   0  0  0  0  0  0  0  0  0  0  0  0
    2.8800    1.0600    2.3580 C   0  0  0  0  0  0  0  0  0  0  0  0
    0.5070   -4.5510    2.3420 C   0  0  0  0  0  0  0  0  0  0  0  0
   -0.8830   -5.0590    2.3360 C   0  0  0  0  0  0  0  0  0  0  0  0
   -0.9010   -6.1450    3.1210 C   0  0  0  0  0  0  0  0  0  0  0  0
   -2.1110   -6.9990    3.4150 C   0  0  0  0  0  0  0  0  0  0  0  0
    0.3830   -6.3550    3.6190 O   0  0  0  0  0  0  0  0  0  0  0  0
    1.2180   -5.3510    3.1150 N   0  0  0  0  0  0  0  0  0  0  0  0
    5.6680    8.1010    4.0230 N   0  0  0  0  0  0  0  0  0  0  0  0
    5.3600    7.3950    5.2750 C   0  0  0  0  0  0  0  0  0  0  0  0
    8.8770   10.8820    6.2240 H   0  0  0  0  0  0  0  0  0  0  0  0
    9.2480    9.1730    5.9150 H   0  0  0  0  0  0  0  0  0  0  0  0
    8.4830   10.1590    4.6510 H   0  0  0  0  0  0  0  0  0  0  0  0
    6.5810   11.4810    7.9460 H   0  0  0  0  0  0  0  0  0  0  0  0
    4.7220   13.0990    7.6680 H   0  0  0  0  0  0  0  0  0  0  0  0
    3.3160   13.0330    5.6270 H   0  0  0  0  0  0  0  0  0  0  0  0
    3.7690   11.3500    3.8630 H   0  0  0  0  0  0  0  0  0  0  0  0
    3.6970    5.3580    2.7940 H   0  0  0  0  0  0  0  0  0  0  0  0
    4.1200    5.6680    1.0970 H   0  0  0  0  0  0  0  0  0  0  0  0
    5.2250    3.4560    0.9680 H   0  0  0  0  0  0  0  0  0  0  0  0
    4.8020    3.1460    2.6650 H   0  0  0  0  0  0  0  0  0  0  0  0
    2.3990    3.3420    2.1030 H   0  0  0  0  0  0  0  0  0  0  0  0
    2.8210    3.6520    0.4050 H   0  0  0  0  0  0  0  0  0  0  0  0
    2.4640    2.1420   -0.7950 H   0  0  0  0  0  0  0  0  0  0  0  0
    1.2280    1.5000    0.4060 H   0  0  0  0  0  0  0  0  0  0  0  0
    3.4490   -0.0990   -0.8030 H   0  0  0  0  0  0  0  0  0  0  0  0
    1.7680    0.0150   -1.5390 H   0  0  0  0  0  0  0  0  0  0  0  0
    0.8360   -1.8720   -1.4400 H   0  0  0  0  0  0  0  0  0  0  0  0
   -0.0050   -3.8610   -0.2200 H   0  0  0  0  0  0  0  0  0  0  0  0
    2.1310   -2.6110    3.2910 H   0  0  0  0  0  0  0  0  0  0  0  0
    4.2090   -0.5330    1.9730 H   0  0  0  0  0  0  0  0  0  0  0  0
    3.1310   -0.7630    3.4450 H   0  0  0  0  0  0  0  0  0  0  0  0
    1.7990    1.1260    2.4630 H   0  0  0  0  0  0  0  0  0  0  0  0
    3.4550    1.5530    3.1380 H   0  0  0  0  0  0  0  0  0  0  0  0
   -1.7210   -4.6360    1.8020 H   0  0  0  0  0  0  0  0  0  0  0  0
   -2.0150   -7.4350    4.4070 H   0  0  0  0  0  0  0  0  0  0  0  0
   -2.1830   -7.7940    2.6750 H   0  0  0  0  0  0  0  0  0  0  0  0
   -3.0070   -6.3840    3.3740 H   0  0  0  0  0  0  0  0  0  0  0  0
    4.6780    7.9970    5.8720 H   0  0  0  0  0  0  0  0  0  0  0  0
    6.2790    7.2280    5.8330 H   0  0  0  0  0  0  0  0  0  0  0  0
    4.8950    6.4390    5.0470 H   0  0  0  0  0  0  0  0  0  0  0  0
  1 36  1  0  0  0  0
  1 37  1  0  0  0  0
  1 38  1  0  0  0  0
  1  2  1  0  0  0  0
  2  3  1  0  0  0  0
  3  4  2  0  0  0  0
  4 39  1  0  0  0  0
  4  5  1  0  0  0  0
  5 40  1  0  0  0  0
  5  6  2  0  0  0  0
  6 41  1  0  0  0  0
  6  7  1  0  0  0  0
  7 42  1  0  0  0  0
  7  8  2  0  0  0  0
  8  3  1  0  0  0  0
  8  9  1  0  0  0  0
  9 10  2  0  0  0  0
 10 11  1  0  0  0  0
 11 12  2  0  0  0  0
 12 13  1  0  0  0  0
 13 14  1  0  0  0  0
 14 43  1  0  0  0  0
 14 44  1  0  0  0  0
 14 15  1  0  0  0  0
 15 45  1  0  0  0  0
 15 46  1  0  0  0  0
 15 16  1  0  0  0  0
 16 47  1  0  0  0  0
 16 48  1  0  0  0  0
 16 17  1  0  0  0  0
 17 18  1  0  0  0  0
 18 49  1  0  0  0  0
 18 50  1  0  0  0  0
 18 19  1  0  0  0  0
 19 51  1  0  0  0  0
 19 52  1  0  0  0  0
 19 20  1  0  0  0  0
 20 21  2  0  0  0  0
 21 53  1  0  0  0  0
 21 22  1  0  0  0  0
 22 54  1  0  0  0  0
 22 23  2  0  0  0  0
 23 24  1  0  0  0  0
 24 55  1  0  0  0  0
 24 25  2  0  0  0  0
 25 20  1  0  0  0  0
 25 26  1  0  0  0  0
 26 56  1  0  0  0  0
 26 57  1  0  0  0  0
 26 27  1  0  0  0  0
 27 17  1  0  0  0  0
 27 58  1  0  0  0  0
 27 59  1  0  0  0  0
 23 28  1  0  0  0  0
 28 29  1  0  0  0  0
 29 60  1  0  0  0  0
 29 30  2  0  0  0  0
 30 31  1  0  0  0  0
 31 61  1  0  0  0  0
 31 62  1  0  0  0  0
 31 63  1  0  0  0  0
 30 32  1  0  0  0  0
 32 33  1  0  0  0  0
 33 28  2  0  0  0  0
 12 34  1  0  0  0  0
 34  9  1  0  0  0  0
 34 35  1  0  0  0  0
 35 64  1  0  0  0  0
 35 65  1  0  0  0  0
 35 66  1  0  0  0  0
M  END
>  <LOGBIO>
7.4000

>  <PRED_LOGBIO>
7.0500

>  <XV_RES>
0.9410

>  <WHL_TMPL>
1

>  <ANCH>
33-35;43-45

$$$$
ROW2
  -MTS-   01071502143D 0   0.00000     0.00000     0

 79 83  0  0  1  0  0  0  0  0999 V2000
    0.4610   -0.0160    3.2320 C   0  0  0  0  0  0  0  0  0  0  0  0
   -0.5700   -0.6490    2.3970 N   0  0  0  0  0  0  0  0  0  0  0  0
   -1.9930   -0.4530    2.7110 C   0  0  0  0  0  0  0  0  0  0  0  0
   -2.5280    0.7860    1.9690 C   0  0  0  0  0  0  0  0  0  0  0  0
   -4.0360    0.9820    2.2140 C   0  0  0  0  0  0  0  0  0  0  0  0
   -4.8340   -0.2830    1.8470 C   0  0  0  0  0  0  0  0  0  0  0  0
   -4.2990   -1.5220    2.5880 C   0  0  0  0  0  0  0  0  0  0  0  0
   -2.7910   -1.7170    2.3440 C   0  0  0  0  0  0  0  0  0  0  0  0
   -0.2160   -1.4000    1.3580 C   0  0  0  0  0  0  0  0  0  0  0  0
   -1.0790   -1.9300    0.6600 O   0  0  0  0  0  0  0  0  0  0  0  0
    1.2750   -1.6060    1.0290 C   0  0  0  0  0  0  0  0  0  0  0  0
    1.6240   -0.8910   -0.2760 C   0  0  0  0  0  0  0  0  0  0  0  0
    1.7350    0.6110   -0.0190 C   0  0  1  0  0  0  0  0  0  0  0  0
    0.9040    1.3680   -1.0540 C   0  0  0  0  0  0  0  0  0  0  0  0
    1.2500    2.8680   -1.0110 C   0  0  0  0  0  0  0  0  0  0  0  0
    0.3770    3.6750   -1.9890 C   0  0  0  0  0  0  0  0  0  0  0  0
   -1.1230    3.4360   -1.7340 C   0  0  0  0  0  0  0  0  0  0  0  0
   -1.4690    1.9360   -1.7770 C   0  0  0  0  0  0  0  0  0  0  0  0
   -0.5960    1.1290   -0.7990 C   0  0  0  0  0  0  0  0  0  0  0  0
    3.1420    1.0230   -0.1250 N   0  0  0  0  0  0  0  0  0  0  0  0
    3.6790    1.4970   -1.4080 C   0  0  0  0  0  0  0  0  0  0  0  0
    5.1350    1.8990   -1.4240 C   0  0  0  0  0  0  0  0  0  0  0  0
    5.7700    2.3680   -2.5800 C   0  0  0  0  0  0  0  0  0  0  0  0
    7.1230    2.7270   -2.5380 C   0  0  0  0  0  0  0  0  0  0  0  0
    7.7450    3.1860   -3.6690 O   0  0  0  0  0  0  0  0  0  0  0  0
    7.7270    4.5350   -3.9110 C   0  0  0  0  0  0  0  0  0  0  0  0
    8.7530    5.3480   -3.4140 C   0  0  0  0  0  0  0  0  0  0  0  0
    8.7350    6.7260   -3.6610 C   0  0  0  0  0  0  0  0  0  0  0  0
    7.6910    7.2910   -4.4040 C   0  0  0  0  0  0  0  0  0  0  0  0
    6.6650    6.4770   -4.9000 C   0  0  0  0  0  0  0  0  0  0  0  0
    6.6830    5.0990   -4.6540 C   0  0  0  0  0  0  0  0  0  0  0  0
    7.8400    2.6170   -1.3410 C   0  0  0  0  0  0  0  0  0  0  0  0
    7.2040    2.1480   -0.1850 C   0  0  0  0  0  0  0  0  0  0  0  0
    5.8520    1.7890   -0.2260 C   0  0  0  0  0  0  0  0  0  0  0  0
    5.2320    1.3220    0.9390 N   0  0  0  0  0  0  0  0  0  0  0  0
    3.9610    0.9660    0.9720 C   0  0  0  0  0  0  0  0  0  0  0  0
    3.4370    0.5200    2.1570 N   0  0  0  0  0  0  0  0  0  0  0  0
    1.0640    0.6510    2.6190 H   0  0  0  0  0  0  0  0  0  0  0  0
   -0.0150    0.5540    4.0270 H   0  0  0  0  0  0  0  0  0  0  0  0
    1.0970   -0.7840    3.6670 H   0  0  0  0  0  0  0  0  0  0  0  0
   -2.0320   -0.2880    3.7860 H   0  0  0  0  0  0  0  0  0  0  0  0
   -2.3460    0.6770    0.9020 H   0  0  0  0  0  0  0  0  0  0  0  0
   -1.9900    1.6700    2.3050 H   0  0  0  0  0  0  0  0  0  0  0  0
   -4.2050    1.2240    3.2610 H   0  0  0  0  0  0  0  0  0  0  0  0
   -4.3940    1.8200    1.6210 H   0  0  0  0  0  0  0  0  0  0  0  0
   -4.7750   -0.4510    0.7730 H   0  0  0  0  0  0  0  0  0  0  0  0
   -5.8820   -0.1360    2.0990 H   0  0  0  0  0  0  0  0  0  0  0  0
   -4.4810   -1.4130    3.6550 H   0  0  0  0  0  0  0  0  0  0  0  0
   -4.8370   -2.4060    2.2530 H   0  0  0  0  0  0  0  0  0  0  0  0
   -2.6220   -1.9600    1.2970 H   0  0  0  0  0  0  0  0  0  0  0  0
   -2.4330   -2.5560    2.9370 H   0  0  0  0  0  0  0  0  0  0  0  0
    1.4110   -2.6700    0.8480 H   0  0  0  0  0  0  0  0  0  0  0  0
    1.8670   -1.1700    1.8310 H   0  0  0  0  0  0  0  0  0  0  0  0
    0.7800   -1.0330   -0.9480 H   0  0  0  0  0  0  0  0  0  0  0  0
    2.5890   -1.2550   -0.6230 H   0  0  0  0  0  0  0  0  0  0  0  0
    1.3560    0.8330    0.9760 H   0  0  0  0  0  0  0  0  0  0  0  0
    1.1500    0.9860   -2.0430 H   0  0  0  0  0  0  0  0  0  0  0  0
    2.2740    2.9570   -1.3690 H   0  0  0  0  0  0  0  0  0  0  0  0
    1.0590    3.2330   -0.0040 H   0  0  0  0  0  0  0  0  0  0  0  0
    0.5850    3.2820   -2.9820 H   0  0  0  0  0  0  0  0  0  0  0  0
    0.5840    4.7320   -1.8370 H   0  0  0  0  0  0  0  0  0  0  0  0
   -1.6520    3.8970   -2.5660 H   0  0  0  0  0  0  0  0  0  0  0  0
   -1.3640    3.8120   -0.7420 H   0  0  0  0  0  0  0  0  0  0  0  0
   -1.2100    1.5900   -2.7760 H   0  0  0  0  0  0  0  0  0  0  0  0
   -2.5090    1.8180   -1.4810 H   0  0  0  0  0  0  0  0  0  0  0  0
   -0.7810    0.0790   -1.0180 H   0  0  0  0  0  0  0  0  0  0  0  0
   -0.8260    1.4570    0.2120 H   0  0  0  0  0  0  0  0  0  0  0  0
    3.5270    0.7210   -2.1550 H   0  0  0  0  0  0  0  0  0  0  0  0
    3.0830    2.3450   -1.7400 H   0  0  0  0  0  0  0  0  0  0  0  0
    5.2170    2.4530   -3.5030 H   0  0  0  0  0  0  0  0  0  0  0  0
    9.5580    4.9130   -2.8410 H   0  0  0  0  0  0  0  0  0  0  0  0
    9.5260    7.3540   -3.2780 H   0  0  0  0  0  0  0  0  0  0  0  0
    7.6770    8.3540   -4.5940 H   0  0  0  0  0  0  0  0  0  0  0  0
    5.8600    6.9130   -5.4730 H   0  0  0  0  0  0  0  0  0  0  0  0
    5.8920    4.4720   -5.0360 H   0  0  0  0  0  0  0  0  0  0  0  0
    8.8830    2.8940   -1.3080 H   0  0  0  0  0  0  0  0  0  0  0  0
    7.7570    2.0630    0.7390 H   0  0  0  0  0  0  0  0  0  0  0  0
    3.0200    1.1750    2.8030 H   0  0  0  0  0  0  0  0  0  0  0  0
    3.4680   -0.4630    2.3840 H   0  0  0  0  0  0  0  0  0  0  0  0
  1 38  1  0  0  0  0
  1 39  1  0  0  0  0
  1 40  1  0  0  0  0
  1  2  1  0  0  0  0
  2  3  1  0  0  0  0
  3 41  1  0  0  0  0
  3  4  1  0  0  0  0
  4 42  1  0  0  0  0
  4 43  1  0  0  0  0
  4  5  1  0  0  0  0
  5 44  1  0  0  0  0
  5 45  1  0  0  0  0
  5  6  1  0  0  0  0
  6 46  1  0  0  0  0
  6 47  1  0  0  0  0
  6  7  1  0  0  0  0
  7 48  1  0  0  0  0
  7 49  1  0  0  0  0
  7  8  1  0  0  0  0
  8  3  1  0  0  0  0
  8 50  1  0  0  0  0
  8 51  1  0  0  0  0
  2  9  1  0  0  0  0
  9 10  2  0  0  0  0
  9 11  1  0  0  0  0
 11 52  1  0  0  0  0
 11 53  1  0  0  0  0
 11 12  1  0  0  0  0
 12 54  1  0  0  0  0
 12 55  1  0  0  0  0
 12 13  1  0  0  0  0
 13 56  1  0  0  0  0
 13 14  1  0  0  0  0
 14 57  1  0  0  0  0
 14 15  1  0  0  0  0
 15 58  1  0  0  0  0
 15 59  1  0  0  0  0
 15 16  1  0  0  0  0
 16 60  1  0  0  0  0
 16 61  1  0  0  0  0
 16 17  1  0  0  0  0
 17 62  1  0  0  0  0
 17 63  1  0  0  0  0
 17 18  1  0  0  0  0
 18 64  1  0  0  0  0
 18 65  1  0  0  0  0
 18 19  1  0  0  0  0
 19 14  1  0  0  0  0
 19 66  1  0  0  0  0
 19 67  1  0  0  0  0
 13 20  1  0  0  0  0
 20 21  1  0  0  0  0
 21 68  1  0  0  0  0
 21 69  1  0  0  0  0
 21 22  1  0  0  0  0
 22 23  1  0  0  0  0
 23 70  1  0  0  0  0
 23 24  2  0  0  0  0
 24 25  1  0  0  0  0
 25 26  1  0  0  0  0
 26 27  2  0  0  0  0
 27 71  1  0  0  0  0
 27 28  1  0  0  0  0
 28 72  1  0  0  0  0
 28 29  2  0  0  0  0
 29 73  1  0  0  0  0
 29 30  1  0  0  0  0
 30 74  1  0  0  0  0
 30 31  2  0  0  0  0
 31 26  1  0  0  0  0
 31 75  1  0  0  0  0
 24 32  1  0  0  0  0
 32 76  1  0  0  0  0
 32 33  2  0  0  0  0
 33 77  1  0  0  0  0
 33 34  1  0  0  0  0
 34 22  2  0  0  0  0
 34 35  1  0  0  0  0
 35 36  2  0  0  0  0
 36 20  1  0  0  0  0
 36 37  1  0  0  0  0
 37 78  1  0  0  0  0
 37 79  1  0  0  0  0
M  END
>  <LOGBIO>
6.8500

>  <PRED_LOGBIO>
5.8900

>  <XV_RES>
1.5430

>  <WHL_TMPL>
2

>  <ANCH>
20-34;33-35

$$$$
ROW3
  -MTS-   01071502143D 0   0.00000     0.00000     0

 55 57  0  0  1  0  0  0  0  0999 V2000
   -4.8950   -9.7590    6.8540 C   0  0  0  0  0  0  0  0  0  0  0  0
   -5.4600   -8.6220    6.1970 O   0  0  0  0  0  0  0  0  0  0  0  0
   -4.6780   -7.9450    5.2980 C   0  0  0  0  0  0  0  0  0  0  0  0
   -5.1830   -6.8140    4.6450 C   0  0  0  0  0  0  0  0  0  0  0  0
   -4.3840   -6.1210    3.7270 C   0  0  0  0  0  0  0  0  0  0  0  0
   -3.0820   -6.5600    3.4610 C   0  0  0  0  0  0  0  0  0  0  0  0
   -2.5770   -7.6910    4.1140 C   0  0  0  0  0  0  0  0  0  0  0  0
   -3.3760   -8.3830    5.0330 C   0  0  0  0  0  0  0  0  0  0  0  0
   -2.2210   -5.8140    2.4710 C   0  0  2  0  0  0  0  0  0  0  0  0
   -0.6670   -6.7360    2.2550 S   0  0  0  0  0  0  0  0  0  0  0  0
    0.8500   -5.8430    2.0700 C   0  0  0  0  0  0  0  0  0  0  0  0
    2.0700   -6.4890    2.3040 C   0  0  0  0  0  0  0  0  0  0  0  0
    3.2720   -5.7840    2.1720 C   0  0  0  0  0  0  0  0  0  0  0  0
    3.2550   -4.4320    1.8070 C   0  0  0  0  0  0  0  0  0  0  0  0
    2.0350   -3.7860    1.5730 C   0  0  0  0  0  0  0  0  0  0  0  0
    0.8330   -4.4910    1.7050 C   0  0  0  0  0  0  0  0  0  0  0  0
   -0.2140   -3.5870    1.4100 N   0  0  0  0  0  0  0  0  0  0  0  0
    0.1380   -2.5730    0.4060 C   0  0  0  0  0  0  0  0  0  0  0  0
    0.7220   -1.3460    1.1050 C   0  0  0  0  0  0  0  0  0  0  0  0
    1.0750   -0.3310    0.1010 N   0  0  0  0  0  0  0  0  0  0  0  0
    2.0710   -0.8860   -0.8270 C   0  0  0  0  0  0  0  0  0  0  0  0
    1.6360    0.8490    0.7740 C   0  0  0  0  0  0  0  0  0  0  0  0
   -1.4580   -3.4810    1.8700 C   0  0  0  0  0  0  0  0  0  0  0  0
   -2.1230   -2.5630    1.3940 O   0  0  0  0  0  0  0  0  0  0  0  0
   -2.1660   -4.3340    2.8950 C   0  0  2  0  0  0  0  0  0  0  0  0
   -3.4990   -3.8470    3.0710 O   0  0  0  0  0  0  0  0  0  0  0  0
   -4.0590   -3.9610    4.2940 C   0  0  0  0  0  0  0  0  0  0  0  0
   -3.4300   -4.4670    5.2080 O   0  0  0  0  0  0  0  0  0  0  0  0
   -5.4640   -3.4610    4.5300 C   0  0  0  0  0  0  0  0  0  0  0  0
   -5.6880  -10.4040    7.2270 H   0  0  0  0  0  0  0  0  0  0  0  0
   -4.3620  -10.3260    6.0940 H   0  0  0  0  0  0  0  0  0  0  0  0
   -4.2430   -9.3870    7.6420 H   0  0  0  0  0  0  0  0  0  0  0  0
   -6.1880   -6.4760    4.8490 H   0  0  0  0  0  0  0  0  0  0  0  0
   -4.7730   -5.2480    3.2240 H   0  0  0  0  0  0  0  0  0  0  0  0
   -1.5720   -8.0300    3.9090 H   0  0  0  0  0  0  0  0  0  0  0  0
   -2.9870   -9.2550    5.5370 H   0  0  0  0  0  0  0  0  0  0  0  0
   -2.7900   -5.8830    1.5460 H   0  0  0  0  0  0  0  0  0  0  0  0
    2.0840   -7.5310    2.5860 H   0  0  0  0  0  0  0  0  0  0  0  0
    4.2130   -6.2820    2.3530 H   0  0  0  0  0  0  0  0  0  0  0  0
    4.1820   -3.8880    1.7050 H   0  0  0  0  0  0  0  0  0  0  0  0
    2.0210   -2.7440    1.2910 H   0  0  0  0  0  0  0  0  0  0  0  0
   -0.7530   -2.2850   -0.1480 H   0  0  0  0  0  0  0  0  0  0  0  0
    0.8750   -2.9830   -0.2810 H   0  0  0  0  0  0  0  0  0  0  0  0
    1.6130   -1.6330    1.6590 H   0  0  0  0  0  0  0  0  0  0  0  0
   -0.0150   -0.9350    1.7920 H   0  0  0  0  0  0  0  0  0  0  0  0
    2.9620   -1.1740   -0.2730 H   0  0  0  0  0  0  0  0  0  0  0  0
    2.3320   -0.1350   -1.5700 H   0  0  0  0  0  0  0  0  0  0  0  0
    1.6550   -1.7600   -1.3250 H   0  0  0  0  0  0  0  0  0  0  0  0
    2.5280    0.5620    1.3270 H   0  0  0  0  0  0  0  0  0  0  0  0
    1.8970    1.6000    0.0310 H   0  0  0  0  0  0  0  0  0  0  0  0
    0.9000    1.2600    1.4610 H   0  0  0  0  0  0  0  0  0  0  0  0
   -1.6440   -4.2550    3.8470 H   0  0  0  0  0  0  0  0  0  0  0  0
   -6.1530   -3.9920    3.8750 H   0  0  0  0  0  0  0  0  0  0  0  0
   -5.7420   -3.6370    5.5670 H   0  0  0  0  0  0  0  0  0  0  0  0
   -5.5110   -2.3950    4.3180 H   0  0  0  0  0  0  0  0  0  0  0  0
  1 30  1  0  0  0  0
  1 31  1  0  0  0  0
  1 32  1  0  0  0  0
  1  2  1  0  0  0  0
  2  3  1  0  0  0  0
  3  4  2  0  0  0  0
  4 33  1  0  0  0  0
  4  5  1  0  0  0  0
  5 34  1  0  0  0  0
  5  6  2  0  0  0  0
  6  7  1  0  0  0  0
  7 35  1  0  0  0  0
  7  8  2  0  0  0  0
  8  3  1  0  0  0  0
  8 36  1  0  0  0  0
  6  9  1  0  0  0  0
  9 37  1  0  0  0  0
  9 10  1  0  0  0  0
 10 11  1  0  0  0  0
 11 12  2  0  0  0  0
 12 38  1  0  0  0  0
 12 13  1  0  0  0  0
 13 39  1  0  0  0  0
 13 14  2  0  0  0  0
 14 40  1  0  0  0  0
 14 15  1  0  0  0  0
 15 41  1  0  0  0  0
 15 16  2  0  0  0  0
 16 11  1  0  0  0  0
 16 17  1  0  0  0  0
 17 18  1  0  0  0  0
 18 42  1  0  0  0  0
 18 43  1  0  0  0  0
 18 19  1  0  0  0  0
 19 44  1  0  0  0  0
 19 45  1  0  0  0  0
 19 20  1  0  0  0  0
 20 21  1  0  0  0  0
 21 46  1  0  0  0  0
 21 47  1  0  0  0  0
 21 48  1  0  0  0  0
 20 22  1  0  0  0  0
 22 49  1  0  0  0  0
 22 50  1  0  0  0  0
 22 51  1  0  0  0  0
 17 23  1  0  0  0  0
 23 24  2  0  0  0  0
 23 25  1  0  0  0  0
 25  9  1  0  0  0  0
 25 52  1  0  0  0  0
 25 26  1  0  0  0  0
 26 27  1  0  0  0  0
 27 28  2  0  0  0  0
 27 29  1  0  0  0  0
 29 53  1  0  0  0  0
 29 54  1  0  0  0  0
 29 55  1  0  0  0  0
M  END
>  <LOGBIO>
4.7600

>  <PRED_LOGBIO>
5.0100

>  <XV_RES>
-0.3610

>  <WHL_TMPL>
3

>  <ANCH>
57-58;5-1

$$$$
ROW4
  -MTS-   01071502143D 0   0.00000     0.00000     0

 46 48  0  0  0  0  0  0  0  0999 V2000
    1.6310   -4.5680   -2.5530 C   0  0  0  0  0  0  0  0  0  0  0  0
    0.7760   -5.8310   -2.5060 C   0  0  0  0  0  0  0  0  0  0  0  0
    0.1260   -6.0560   -3.8690 C   0  0  0  0  0  0  0  0  0  0  0  0
   -0.2700   -5.6770   -1.4840 N   0  0  0  0  0  0  0  0  0  0  0  0
    0.3560   -5.4600   -0.1720 C   0  0  0  0  0  0  0  0  0  0  0  0
   -0.7180   -5.3020    0.8780 C   0  0  0  0  0  0  0  0  0  0  0  0
   -1.2860   -4.1710    1.2540 N   0  0  0  0  0  0  0  0  0  0  0  0
   -2.2610   -4.4740    2.2830 N   0  0  0  0  0  0  0  0  0  0  0  0
   -2.2380   -5.8280    2.4900 C   0  0  0  0  0  0  0  0  0  0  0  0
   -1.3310   -6.3870    1.6770 C   0  0  0  0  0  0  0  0  0  0  0  0
   -0.9960   -7.8570    1.5910 C   0  0  0  0  0  0  0  0  0  0  0  0
   -3.0820   -6.5600    3.4610 C   0  0  0  0  0  0  0  0  0  0  0  0
   -2.5770   -7.6910    4.1140 C   0  0  0  0  0  0  0  0  0  0  0  0
   -3.3760   -8.3830    5.0330 C   0  0  0  0  0  0  0  0  0  0  0  0
   -4.6780   -7.9450    5.2980 C   0  0  0  0  0  0  0  0  0  0  0  0
   -5.4600   -8.6220    6.1970 Cl  0  0  0  0  0  0  0  0  0  0  0  0
   -5.1830   -6.8140    4.6450 C   0  0  0  0  0  0  0  0  0  0  0  0
   -4.3840   -6.1210    3.7270 C   0  0  0  0  0  0  0  0  0  0  0  0
   -3.0870   -3.5410    2.9520 C   0  0  0  0  0  0  0  0  0  0  0  0
   -2.5120   -2.5040    3.6960 C   0  0  0  0  0  0  0  0  0  0  0  0
   -3.3290   -1.5800    4.3580 C   0  0  0  0  0  0  0  0  0  0  0  0
   -4.7220   -1.6930    4.2760 C   0  0  0  0  0  0  0  0  0  0  0  0
   -5.7380   -0.5450    5.0990 Cl  0  0  0  0  0  0  0  0  0  0  0  0
   -5.2980   -2.7300    3.5320 C   0  0  0  0  0  0  0  0  0  0  0  0
   -4.4800   -3.6540    2.8700 C   0  0  0  0  0  0  0  0  0  0  0  0
   -5.1950   -4.9430    1.9450 Cl  0  0  0  0  0  0  0  0  0  0  0  0
    1.0040   -3.7140   -2.8010 H   0  0  0  0  0  0  0  0  0  0  0  0
    2.4050   -4.6810   -3.3090 H   0  0  0  0  0  0  0  0  0  0  0  0
    2.0940   -4.4070   -1.5810 H   0  0  0  0  0  0  0  0  0  0  0  0
    1.4030   -6.6840   -2.2580 H   0  0  0  0  0  0  0  0  0  0  0  0
   -0.5010   -5.2020   -4.1170 H   0  0  0  0  0  0  0  0  0  0  0  0
    0.9000   -6.1690   -4.6250 H   0  0  0  0  0  0  0  0  0  0  0  0
   -0.4830   -6.9560   -3.8350 H   0  0  0  0  0  0  0  0  0  0  0  0
   -0.8520   -4.8840   -1.7150 H   0  0  0  0  0  0  0  0  0  0  0  0
    0.9830   -6.3140    0.0760 H   0  0  0  0  0  0  0  0  0  0  0  0
    0.9650   -4.5600   -0.2050 H   0  0  0  0  0  0  0  0  0  0  0  0
    0.0460   -7.9750    1.2990 H   0  0  0  0  0  0  0  0  0  0  0  0
   -1.6360   -8.3320    0.8510 H   0  0  0  0  0  0  0  0  0  0  0  0
   -1.1550   -8.3220    2.5610 H   0  0  0  0  0  0  0  0  0  0  0  0
   -1.5720   -8.0300    3.9090 H   0  0  0  0  0  0  0  0  0  0  0  0
   -2.9870   -9.2550    5.5370 H   0  0  0  0  0  0  0  0  0  0  0  0
   -6.1880   -6.4760    4.8490 H   0  0  0  0  0  0  0  0  0  0  0  0
   -4.7730   -5.2480    3.2240 H   0  0  0  0  0  0  0  0  0  0  0  0
   -1.4370   -2.4170    3.7590 H   0  0  0  0  0  0  0  0  0  0  0  0
   -2.8850   -0.7800    4.9320 H   0  0  0  0  0  0  0  0  0  0  0  0
   -6.3720   -2.8170    3.4690 H   0  0  0  0  0  0  0  0  0  0  0  0
  1 27  1  0  0  0  0
  1 28  1  0  0  0  0
  1 29  1  0  0  0  0
  1  2  1  0  0  0  0
  2 30  1  0  0  0  0
  2  3  1  0  0  0  0
  3 31  1  0  0  0  0
  3 32  1  0  0  0  0
  3 33  1  0  0  0  0
  2  4  1  0  0  0  0
  4 34  1  0  0  0  0
  4  5  1  0  0  0  0
  5 35  1  0  0  0  0
  5 36  1  0  0  0  0
  5  6  1  0  0  0  0
  6  7  2  0  0  0  0
  7  8  1  0  0  0  0
  8  9  1  0  0  0  0
  9 10  2  0  0  0  0
 10  6  1  0  0  0  0
 10 11  1  0  0  0  0
 11 37  1  0  0  0  0
 11 38  1  0  0  0  0
 11 39  1  0  0  0  0
  9 12  1  0  0  0  0
 12 13  2  0  0  0  0
 13 40  1  0  0  0  0
 13 14  1  0  0  0  0
 14 41  1  0  0  0  0
 14 15  2  0  0  0  0
 15 16  1  0  0  0  0
 15 17  1  0  0  0  0
 17 42  1  0  0  0  0
 17 18  2  0  0  0  0
 18 12  1  0  0  0  0
 18 43  1  0  0  0  0
  8 19  1  0  0  0  0
 19 20  2  0  0  0  0
 20 44  1  0  0  0  0
 20 21  1  0  0  0  0
 21 45  1  0  0  0  0
 21 22  2  0  0  0  0
 22 23  1  0  0  0  0
 22 24  1  0  0  0  0
 24 46  1  0  0  0  0
 24 25  2  0  0  0  0
 25 19  1  0  0  0  0
 25 26  1  0  0  0  0
M  END
>  <LOGBIO>
7.6400

>  <PRED_LOGBIO>
6.3500

>  <XV_RES>
1.7920

>  <WHL_TMPL>
3

>  <ANCH>
51-64;25-26

$$$$
ROW5
  -MTS-   01071502143D 0   0.00000     0.00000     0

 47 50  0  0  0  0  0  0  0  0999 V2000
   -1.6880   -8.1450    4.0480 O   0  0  0  0  0  0  0  0  0  0  0  0
   -2.7980   -7.5760    4.1270 C   0  0  0  0  0  0  0  0  0  0  0  0
   -3.1110   -6.4920    3.4240 N   0  0  0  0  0  0  0  0  0  0  0  0
   -2.2210   -5.8140    2.4720 C   0  0  0  0  0  0  0  0  0  0  0  0
   -1.4100   -4.7450    3.2040 C   0  0  0  0  0  0  0  0  0  0  0  0
   -0.5190   -4.0670    2.2520 N   0  0  0  0  0  0  0  0  0  0  0  0
    0.8860   -3.6960    2.0320 C   0  0  0  0  0  0  0  0  0  0  0  0
    0.8660   -2.2110    1.7600 C   0  0  0  0  0  0  0  0  0  0  0  0
    1.8710   -1.2370    1.7980 C   0  0  0  0  0  0  0  0  0  0  0  0
    1.5670    0.0950    1.4920 C   0  0  0  0  0  0  0  0  0  0  0  0
    0.2580    0.4530    1.1490 C   0  0  0  0  0  0  0  0  0  0  0  0
   -0.7470   -0.5210    1.1100 C   0  0  0  0  0  0  0  0  0  0  0  0
   -0.4430   -1.8530    1.4160 C   0  0  0  0  0  0  0  0  0  0  0  0
   -1.2930   -3.1000    1.4600 C   0  0  0  0  0  0  0  0  0  0  0  0
   -4.4840   -6.0740    3.7440 C   0  0  0  0  0  0  0  0  0  0  0  0
   -4.9440   -7.1170    4.7800 C   0  0  0  0  0  0  0  0  0  0  0  0
   -3.7770   -8.0000    4.9210 N   0  0  0  0  0  0  0  0  0  0  0  0
   -3.7040   -9.1710    5.8060 C   0  0  0  0  0  0  0  0  0  0  0  0
   -3.1830   -8.7490    7.1580 C   0  0  0  0  0  0  0  0  0  0  0  0
   -1.8070   -8.7630    7.4140 C   0  0  0  0  0  0  0  0  0  0  0  0
   -1.3240   -8.3710    8.6690 C   0  0  0  0  0  0  0  0  0  0  0  0
   -2.2180   -7.9660    9.6670 C   0  0  0  0  0  0  0  0  0  0  0  0
   -3.5940   -7.9520    9.4120 C   0  0  0  0  0  0  0  0  0  0  0  0
   -4.0770   -8.3440    8.1570 C   0  0  0  0  0  0  0  0  0  0  0  0
   -2.8150   -5.3450    1.6900 H   0  0  0  0  0  0  0  0  0  0  0  0
   -1.5440   -6.5400    2.0270 H   0  0  0  0  0  0  0  0  0  0  0  0
   -0.8160   -5.2130    3.9860 H   0  0  0  0  0  0  0  0  0  0  0  0
   -2.0870   -4.0180    3.6490 H   0  0  0  0  0  0  0  0  0  0  0  0
    1.2210   -4.1940    1.1250 H   0  0  0  0  0  0  0  0  0  0  0  0
    1.4590   -3.8830    2.9380 H   0  0  0  0  0  0  0  0  0  0  0  0
    2.8810   -1.5130    2.0630 H   0  0  0  0  0  0  0  0  0  0  0  0
    2.3420    0.8460    1.5220 H   0  0  0  0  0  0  0  0  0  0  0  0
    0.0240    1.4810    0.9130 H   0  0  0  0  0  0  0  0  0  0  0  0
   -1.7570   -0.2450    0.8450 H   0  0  0  0  0  0  0  0  0  0  0  0
   -2.1970   -2.8640    2.0180 H   0  0  0  0  0  0  0  0  0  0  0  0
   -1.4230   -3.4780    0.4480 H   0  0  0  0  0  0  0  0  0  0  0  0
   -5.1180   -6.0870    2.8600 H   0  0  0  0  0  0  0  0  0  0  0  0
   -4.5050   -5.0680    4.1590 H   0  0  0  0  0  0  0  0  0  0  0  0
   -5.8150   -7.6660    4.4280 H   0  0  0  0  0  0  0  0  0  0  0  0
   -5.2030   -6.6480    5.7260 H   0  0  0  0  0  0  0  0  0  0  0  0
   -3.0330   -9.9110    5.3730 H   0  0  0  0  0  0  0  0  0  0  0  0
   -4.6960   -9.6040    5.9180 H   0  0  0  0  0  0  0  0  0  0  0  0
   -1.1180   -9.0750    6.6440 H   0  0  0  0  0  0  0  0  0  0  0  0
   -0.2620   -8.3820    8.8660 H   0  0  0  0  0  0  0  0  0  0  0  0
   -1.8450   -7.6640   10.6350 H   0  0  0  0  0  0  0  0  0  0  0  0
   -4.2830   -7.6400   10.1820 H   0  0  0  0  0  0  0  0  0  0  0  0
   -5.1390   -8.3340    7.9600 H   0  0  0  0  0  0  0  0  0  0  0  0
  1  2  2  0  0  0  0
  2  3  1  0  0  0  0
  3  4  1  0  0  0  0
  4 25  1  0  0  0  0
  4 26  1  0  0  0  0
  4  5  1  0  0  0  0
  5 27  1  0  0  0  0
  5 28  1  0  0  0  0
  5  6  1  0  0  0  0
  6  7  1  0  0  0  0
  7 29  1  0  0  0  0
  7 30  1  0  0  0  0
  7  8  1  0  0  0  0
  8  9  2  0  0  0  0
  9 31  1  0  0  0  0
  9 10  1  0  0  0  0
 10 32  1  0  0  0  0
 10 11  2  0  0  0  0
 11 33  1  0  0  0  0
 11 12  1  0  0  0  0
 12 34  1  0  0  0  0
 12 13  2  0  0  0  0
 13  8  1  0  0  0  0
 13 14  1  0  0  0  0
 14  6  1  0  0  0  0
 14 35  1  0  0  0  0
 14 36  1  0  0  0  0
  3 15  1  0  0  0  0
 15 37  1  0  0  0  0
 15 38  1  0  0  0  0
 15 16  1  0  0  0  0
 16 39  1  0  0  0  0
 16 40  1  0  0  0  0
 16 17  1  0  0  0  0
 17  2  1  0  0  0  0
 17 18  1  0  0  0  0
 18 41  1  0  0  0  0
 18 42  1  0  0  0  0
 18 19  1  0  0  0  0
 19 20  2  0  0  0  0
 20 43  1  0  0  0  0
 20 21  1  0  0  0  0
 21 44  1  0  0  0  0
 21 22  2  0  0  0  0
 22 45  1  0  0  0  0
 22 23  1  0  0  0  0
 23 46  1  0  0  0  0
 23 24  2  0  0  0  0
 24 19  1  0  0  0  0
 24 47  1  0  0  0  0
M  END
>  <LOGBIO>
4.6000

>  <PRED_LOGBIO>
5.4800

>  <XV_RES>
-1.1050

>  <WHL_TMPL>
3

>  <ANCH>
35-38;24-10

$$$$
ROW7
  -MTS-   01071502143D 0   0.00000     0.00000     0

 47 50  0  0  0  0  0  0  0  0999 V2000
   -5.1730  -12.9960    3.5800 Cl  0  0  0  0  0  0  0  0  0  0  0  0
   -3.9480  -11.7610    3.5880 C   0  0  0  0  0  0  0  0  0  0  0  0
   -2.7560  -11.9520    2.8790 C   0  0  0  0  0  0  0  0  0  0  0  0
   -1.7700  -10.9580    2.8850 C   0  0  0  0  0  0  0  0  0  0  0  0
   -1.9760   -9.7730    3.6010 C   0  0  0  0  0  0  0  0  0  0  0  0
   -3.1680   -9.5810    4.3100 C   0  0  0  0  0  0  0  0  0  0  0  0
   -4.1530  -10.5750    4.3040 C   0  0  0  0  0  0  0  0  0  0  0  0
   -3.3760   -8.3830    5.0330 N   0  0  0  0  0  0  0  0  0  0  0  0
   -4.4720   -7.4320    4.7980 C   0  0  0  0  0  0  0  0  0  0  0  0
   -4.2220   -6.3310    5.8450 C   0  0  0  0  0  0  0  0  0  0  0  0
   -3.0160   -6.7910    6.5480 N   0  0  0  0  0  0  0  0  0  0  0  0
   -2.3580   -6.0820    7.6550 C   0  0  0  0  0  0  0  0  0  0  0  0
   -2.9320   -6.5690    8.9840 C   0  0  0  0  0  0  0  0  0  0  0  0
   -2.2740   -5.8610   10.0910 N   0  0  0  0  0  0  0  0  0  0  0  0
   -0.8690   -5.6140    9.7390 C   0  0  0  0  0  0  0  0  0  0  0  0
    0.0500   -5.2760   10.9280 C   0  0  0  0  0  0  0  0  0  0  0  0
   -0.1920   -3.8720   11.5130 C   0  0  0  0  0  0  0  0  0  0  0  0
   -1.5160   -3.6880   12.2140 C   0  0  0  0  0  0  0  0  0  0  0  0
   -1.8100   -3.0040   13.8200 S   0  0  0  0  0  0  0  0  0  0  0  0
   -3.5720   -3.1740   13.8150 C   0  0  0  0  0  0  0  0  0  0  0  0
   -3.8720   -3.7280   12.6320 C   0  0  0  0  0  0  0  0  0  0  0  0
   -2.7260   -4.0140   11.7400 C   0  0  0  0  0  0  0  0  0  0  0  0
   -3.0300   -4.6380   10.3980 C   0  0  0  0  0  0  0  0  0  0  0  0
   -2.6100   -7.9460    6.0290 C   0  0  0  0  0  0  0  0  0  0  0  0
   -1.6030   -8.5640    6.4390 O   0  0  0  0  0  0  0  0  0  0  0  0
   -2.5970  -12.8670    2.3270 H   0  0  0  0  0  0  0  0  0  0  0  0
   -0.8510  -11.1060    2.3380 H   0  0  0  0  0  0  0  0  0  0  0  0
   -1.2160   -9.0060    3.6060 H   0  0  0  0  0  0  0  0  0  0  0  0
   -5.0730  -10.4280    4.8510 H   0  0  0  0  0  0  0  0  0  0  0  0
   -5.4080   -7.9280    5.0460 H   0  0  0  0  0  0  0  0  0  0  0  0
   -4.3820   -7.0010    3.8030 H   0  0  0  0  0  0  0  0  0  0  0  0
   -5.0490   -6.3450    6.5520 H   0  0  0  0  0  0  0  0  0  0  0  0
   -4.0180   -5.3940    5.3320 H   0  0  0  0  0  0  0  0  0  0  0  0
   -1.2880   -6.2800    7.6270 H   0  0  0  0  0  0  0  0  0  0  0  0
   -2.5320   -5.0130    7.5550 H   0  0  0  0  0  0  0  0  0  0  0  0
   -4.0010   -6.3720    9.0120 H   0  0  0  0  0  0  0  0  0  0  0  0
   -2.7580   -7.6390    9.0840 H   0  0  0  0  0  0  0  0  0  0  0  0
   -0.8240   -4.8000    9.0180 H   0  0  0  0  0  0  0  0  0  0  0  0
   -0.4750   -6.4890    9.2270 H   0  0  0  0  0  0  0  0  0  0  0  0
   -0.0850   -6.0200   11.7100 H   0  0  0  0  0  0  0  0  0  0  0  0
    1.0890   -5.3600   10.6140 H   0  0  0  0  0  0  0  0  0  0  0  0
   -0.1130   -3.1400   10.7130 H   0  0  0  0  0  0  0  0  0  0  0  0
    0.6100   -3.6400   12.2110 H   0  0  0  0  0  0  0  0  0  0  0  0
   -4.2590   -2.8920   14.5980 H   0  0  0  0  0  0  0  0  0  0  0  0
   -4.8900   -3.9510   12.3460 H   0  0  0  0  0  0  0  0  0  0  0  0
   -2.8400   -3.9030    9.6190 H   0  0  0  0  0  0  0  0  0  0  0  0
   -4.0940   -4.8600   10.3470 H   0  0  0  0  0  0  0  0  0  0  0  0
  1  2  1  0  0  0  0
  2  3  2  0  0  0  0
  3 26  1  0  0  0  0
  3  4  1  0  0  0  0
  4 27  1  0  0  0  0
  4  5  2  0  0  0  0
  5 28  1  0  0  0  0
  5  6  1  0  0  0  0
  6  7  2  0  0  0  0
  7  2  1  0  0  0  0
  7 29  1  0  0  0  0
  6  8  1  0  0  0  0
  8  9  1  0  0  0  0
  9 30  1  0  0  0  0
  9 31  1  0  0  0  0
  9 10  1  0  0  0  0
 10 32  1  0  0  0  0
 10 33  1  0  0  0  0
 10 11  1  0  0  0  0
 11 12  1  0  0  0  0
 12 34  1  0  0  0  0
 12 35  1  0  0  0  0
 12 13  1  0  0  0  0
 13 36  1  0  0  0  0
 13 37  1  0  0  0  0
 13 14  1  0  0  0  0
 14 15  1  0  0  0  0
 15 38  1  0  0  0  0
 15 39  1  0  0  0  0
 15 16  1  0  0  0  0
 16 40  1  0  0  0  0
 16 41  1  0  0  0  0
 16 17  1  0  0  0  0
 17 42  1  0  0  0  0
 17 43  1  0  0  0  0
 17 18  1  0  0  0  0
 18 19  1  0  0  0  0
 19 20  1  0  0  0  0
 20 44  1  0  0  0  0
 20 21  2  0  0  0  0
 21 45  1  0  0  0  0
 21 22  1  0  0  0  0
 22 18  2  0  0  0  0
 22 23  1  0  0  0  0
 23 14  1  0  0  0  0
 23 46  1  0  0  0  0
 23 47  1  0  0  0  0
 11 24  1  0  0  0  0
 24  8  1  0  0  0  0
 24 25  2  0  0  0  0
M  END
>  <LOGBIO>
6.1000

>  <PRED_LOGBIO>
5.5300

>  <XV_RES>
1.0590

>  <WHL_TMPL>
3

>  <ANCH>
62-54;12-13

$$$$
ROW8
  -MTS-   01071502143D 0   0.00000     0.00000     0

 71 74  0  0  0  0  0  0  0  0999 V2000
    1.7240   -1.1530    0.1290 O   0  0  0  0  0  0  0  0  0  0  0  0
    0.7990   -1.6910    1.1370 C   0  0  0  0  0  0  0  0  0  0  0  0
    1.5410   -2.6790    2.0550 C   0  0  0  0  0  0  0  0  0  0  0  0
    0.5600   -3.4010    2.9960 C   0  0  0  0  0  0  0  0  0  0  0  0
   -0.5190   -4.0670    2.2520 N   0  0  0  0  0  0  0  0  0  0  0  0
   -1.2930   -3.1000    1.4600 C   0  0  0  0  0  0  0  0  0  0  0  0
   -0.4180   -2.3760    0.4650 C   0  0  0  0  0  0  0  0  0  0  0  0
    0.8080   -1.8380    0.8720 C   0  0  0  0  0  0  0  0  0  0  0  0
    1.6190   -1.1670   -0.0510 C   0  0  0  0  0  0  0  0  0  0  0  0
    1.2040   -1.0340   -1.3810 C   0  0  0  0  0  0  0  0  0  0  0  0
    1.9860   -0.3870   -2.2710 F   0  0  0  0  0  0  0  0  0  0  0  0
   -0.0220   -1.5730   -1.7890 C   0  0  0  0  0  0  0  0  0  0  0  0
   -0.8330   -2.2440   -0.8660 C   0  0  0  0  0  0  0  0  0  0  0  0
   -0.7630   -5.3740    2.2900 C   0  0  0  0  0  0  0  0  0  0  0  0
   -0.3290   -6.0530    3.2190 O   0  0  0  0  0  0  0  0  0  0  0  0
   -1.5730   -6.0230    1.1930 C   0  0  0  0  0  0  0  0  0  0  0  0
   -1.7050   -7.5190    1.4760 C   0  0  0  0  0  0  0  0  0  0  0  0
   -1.7580   -7.7640    2.9950 C   0  0  0  0  0  0  0  0  0  0  0  0
   -1.7020   -9.2680    3.3230 C   0  0  0  0  0  0  0  0  0  0  0  0
   -0.5260   -9.9070    2.7150 N   0  0  0  0  0  0  0  0  0  0  0  0
   -0.5150  -11.3370    3.0540 C   0  0  0  0  0  0  0  0  0  0  0  0
    0.9120  -11.8180    3.1580 C   0  0  0  0  0  0  0  0  0  0  0  0
    1.7600  -11.8280    4.3710 C   0  0  0  0  0  0  0  0  0  0  0  0
    2.9430  -12.3370    4.0020 C   0  0  0  0  0  0  0  0  0  0  0  0
    2.9010  -12.6420    2.6670 N   0  0  0  0  0  0  0  0  0  0  0  0
    1.6650  -12.3220    2.1700 C   0  0  0  0  0  0  0  0  0  0  0  0
    3.9660  -13.1990    1.9200 C   0  0  0  0  0  0  0  0  0  0  0  0
    5.1820  -12.5130    1.8160 C   0  0  0  0  0  0  0  0  0  0  0  0
    6.2350  -13.0640    1.0770 C   0  0  0  0  0  0  0  0  0  0  0  0
    6.0730  -14.3000    0.4410 C   0  0  0  0  0  0  0  0  0  0  0  0
    4.8570  -14.9860    0.5450 C   0  0  0  0  0  0  0  0  0  0  0  0
    3.8030  -14.4350    1.2840 C   0  0  0  0  0  0  0  0  0  0  0  0
    7.2090  -14.8950   -0.3560 C   0  0  0  0  0  0  0  0  0  0  0  0
    7.9520  -13.9160   -0.8670 F   0  0  0  0  0  0  0  0  0  0  0  0
    7.9590  -15.6530    0.4380 F   0  0  0  0  0  0  0  0  0  0  0  0
    6.7170  -15.6380   -1.3430 F   0  0  0  0  0  0  0  0  0  0  0  0
   -0.5390   -9.7610    1.2520 C   0  0  0  0  0  0  0  0  0  0  0  0
   -0.5380   -8.2820    0.8250 C   0  0  0  0  0  0  0  0  0  0  0  0
    1.1950   -0.7700   -0.5880 H   0  0  0  0  0  0  0  0  0  0  0  0
    0.0500   -2.2680    0.5980 H   0  0  0  0  0  0  0  0  0  0  0  0
    0.4260   -0.8730    1.7500 H   0  0  0  0  0  0  0  0  0  0  0  0
    2.1920   -2.0810    2.6890 H   0  0  0  0  0  0  0  0  0  0  0  0
    2.0270   -3.4260    1.4310 H   0  0  0  0  0  0  0  0  0  0  0  0
    0.0850   -2.6260    3.5940 H   0  0  0  0  0  0  0  0  0  0  0  0
    1.1190   -4.1520    3.5500 H   0  0  0  0  0  0  0  0  0  0  0  0
   -1.6490   -2.3470    2.1590 H   0  0  0  0  0  0  0  0  0  0  0  0
   -2.0630   -3.6360    0.9100 H   0  0  0  0  0  0  0  0  0  0  0  0
    1.1280   -1.9400    1.8990 H   0  0  0  0  0  0  0  0  0  0  0  0
    2.5650   -0.7510    0.2640 H   0  0  0  0  0  0  0  0  0  0  0  0
   -0.3420   -1.4710   -2.8150 H   0  0  0  0  0  0  0  0  0  0  0  0
   -1.7790   -2.6590   -1.1800 H   0  0  0  0  0  0  0  0  0  0  0  0
   -2.5620   -5.5720    1.1570 H   0  0  0  0  0  0  0  0  0  0  0  0
   -1.0720   -5.8770    0.2380 H   0  0  0  0  0  0  0  0  0  0  0  0
   -2.6450   -7.8190    1.0180 H   0  0  0  0  0  0  0  0  0  0  0  0
   -0.9220   -7.2590    3.4730 H   0  0  0  0  0  0  0  0  0  0  0  0
   -2.6750   -7.3400    3.3990 H   0  0  0  0  0  0  0  0  0  0  0  0
   -2.6050   -9.7530    2.9580 H   0  0  0  0  0  0  0  0  0  0  0  0
   -1.6690   -9.4030    4.4020 H   0  0  0  0  0  0  0  0  0  0  0  0
   -1.0190  -11.4880    4.0060 H   0  0  0  0  0  0  0  0  0  0  0  0
   -1.0310  -11.8980    2.2770 H   0  0  0  0  0  0  0  0  0  0  0  0
    1.4800  -11.4920    5.3590 H   0  0  0  0  0  0  0  0  0  0  0  0
    3.7930  -12.4830    4.6520 H   0  0  0  0  0  0  0  0  0  0  0  0
    1.3480  -12.4550    1.1460 H   0  0  0  0  0  0  0  0  0  0  0  0
    5.3070  -11.5590    2.3060 H   0  0  0  0  0  0  0  0  0  0  0  0
    7.1730  -12.5350    0.9960 H   0  0  0  0  0  0  0  0  0  0  0  0
    4.7310  -15.9400    0.0540 H   0  0  0  0  0  0  0  0  0  0  0  0
    2.8650  -14.9640    1.3640 H   0  0  0  0  0  0  0  0  0  0  0  0
   -1.4200  -10.2530    0.8460 H   0  0  0  0  0  0  0  0  0  0  0  0
    0.3320  -10.2590    0.8300 H   0  0  0  0  0  0  0  0  0  0  0  0
    0.4040   -7.8200    1.1170 H   0  0  0  0  0  0  0  0  0  0  0  0
   -0.6220   -8.2170   -0.2580 H   0  0  0  0  0  0  0  0  0  0  0  0
  1 39  1  0  0  0  0
  1  2  1  0  0  0  0
  2 40  1  0  0  0  0
  2 41  1  0  0  0  0
  2  3  1  0  0  0  0
  3 42  1  0  0  0  0
  3 43  1  0  0  0  0
  3  4  1  0  0  0  0
  4 44  1  0  0  0  0
  4 45  1  0  0  0  0
  4  5  1  0  0  0  0
  5  6  1  0  0  0  0
  6 46  1  0  0  0  0
  6 47  1  0  0  0  0
  6  7  1  0  0  0  0
  7  8  2  0  0  0  0
  8 48  1  0  0  0  0
  8  9  1  0  0  0  0
  9 49  1  0  0  0  0
  9 10  2  0  0  0  0
 10 11  1  0  0  0  0
 10 12  1  0  0  0  0
 12 50  1  0  0  0  0
 12 13  2  0  0  0  0
 13  7  1  0  0  0  0
 13 51  1  0  0  0  0
  5 14  1  0  0  0  0
 14 15  2  0  0  0  0
 14 16  1  0  0  0  0
 16 52  1  0  0  0  0
 16 53  1  0  0  0  0
 16 17  1  0  0  0  0
 17 54  1  0  0  0  0
 17 18  1  0  0  0  0
 18 55  1  0  0  0  0
 18 56  1  0  0  0  0
 18 19  1  0  0  0  0
 19 57  1  0  0  0  0
 19 58  1  0  0  0  0
 19 20  1  0  0  0  0
 20 21  1  0  0  0  0
 21 59  1  0  0  0  0
 21 60  1  0  0  0  0
 21 22  1  0  0  0  0
 22 23  1  0  0  0  0
 23 61  1  0  0  0  0
 23 24  2  0  0  0  0
 24 62  1  0  0  0  0
 24 25  1  0  0  0  0
 25 26  1  0  0  0  0
 26 22  2  0  0  0  0
 26 63  1  0  0  0  0
 25 27  1  0  0  0  0
 27 28  2  0  0  0  0
 28 64  1  0  0  0  0
 28 29  1  0  0  0  0
 29 65  1  0  0  0  0
 29 30  2  0  0  0  0
 30 31  1  0  0  0  0
 31 66  1  0  0  0  0
 31 32  2  0  0  0  0
 32 27  1  0  0  0  0
 32 67  1  0  0  0  0
 30 33  1  0  0  0  0
 33 34  1  0  0  0  0
 33 35  1  0  0  0  0
 33 36  1  0  0  0  0
 20 37  1  0  0  0  0
 37 68  1  0  0  0  0
 37 69  1  0  0  0  0
 37 38  1  0  0  0  0
 38 17  1  0  0  0  0
 38 70  1  0  0  0  0
 38 71  1  0  0  0  0
M  END
>  <LOGBIO>
6.2000

>  <PRED_LOGBIO>
6.1800

>  <XV_RES>
1.0310

>  <WHL_TMPL>
3

>  <ANCH>
38-39;12-9

$$$$
ROW9
  -MTS-   01071502143D 0   0.00000     0.00000     0

 62 65  0  0  0  0  0  0  0  0999 V2000
    2.3800    5.3950    3.9690 C   0  0  0  0  0  0  0  0  0  0  0  0
    3.6910    4.7590    4.1550 N   0  0  0  0  0  0  0  0  0  0  0  0
    4.4080    4.7470    5.3230 C   0  0  0  0  0  0  0  0  0  0  0  0
    5.5530    4.0790    5.1280 C   0  0  0  0  0  0  0  0  0  0  0  0
    5.5400    3.6400    3.7140 C   0  0  0  0  0  0  0  0  0  0  0  0
    4.3900    4.0840    3.1890 C   0  0  0  0  0  0  0  0  0  0  0  0
    3.9370    3.8740    1.7640 C   0  0  0  0  0  0  0  0  0  0  0  0
    3.1650    2.6270    1.6730 N   0  0  0  0  0  0  0  0  0  0  0  0
    2.6640    2.2380    0.5040 C   0  0  0  0  0  0  0  0  0  0  0  0
    2.8460    2.9230   -0.5010 O   0  0  0  0  0  0  0  0  0  0  0  0
    1.8710    0.9570    0.4120 C   0  0  0  0  0  0  0  0  0  0  0  0
    1.4130    0.7440   -1.0310 C   0  0  0  0  0  0  0  0  0  0  0  0
    1.9140    1.9620   -1.8290 C   0  0  0  0  0  0  0  0  0  0  0  0
    1.2300    3.2600   -1.3590 C   0  0  0  0  0  0  0  0  0  0  0  0
   -0.2340    3.1460   -1.4130 N   0  0  0  0  0  0  0  0  0  0  0  0
   -0.5710    2.7780   -2.7960 C   0  0  0  0  0  0  0  0  0  0  0  0
   -1.2520    1.4300   -2.8060 C   0  0  0  0  0  0  0  0  0  0  0  0
   -2.7050    1.1680   -2.6960 C   0  0  0  0  0  0  0  0  0  0  0  0
   -2.8540   -0.1620   -2.7500 C   0  0  0  0  0  0  0  0  0  0  0  0
   -1.6210   -0.7450   -2.8830 N   0  0  0  0  0  0  0  0  0  0  0  0
   -0.6610    0.2320   -2.9150 C   0  0  0  0  0  0  0  0  0  0  0  0
   -1.3780   -2.1360   -2.9740 C   0  0  0  0  0  0  0  0  0  0  0  0
   -0.7500   -2.6650   -4.1080 C   0  0  0  0  0  0  0  0  0  0  0  0
   -0.5100   -4.0410   -4.1970 C   0  0  0  0  0  0  0  0  0  0  0  0
   -0.8960   -4.8890   -3.1520 C   0  0  0  0  0  0  0  0  0  0  0  0
   -1.5230   -4.3600   -2.0180 C   0  0  0  0  0  0  0  0  0  0  0  0
   -1.7640   -2.9830   -1.9280 C   0  0  0  0  0  0  0  0  0  0  0  0
   -0.6360   -6.3730   -3.2480 C   0  0  0  0  0  0  0  0  0  0  0  0
   -1.5730   -7.0320   -2.5720 F   0  0  0  0  0  0  0  0  0  0  0  0
    0.5580   -6.6480   -2.7330 F   0  0  0  0  0  0  0  0  0  0  0  0
   -0.6650   -6.7460   -4.5240 F   0  0  0  0  0  0  0  0  0  0  0  0
   -0.7130    2.0470   -0.5620 C   0  0  0  0  0  0  0  0  0  0  0  0
   -0.1250    0.6910   -0.9940 C   0  0  0  0  0  0  0  0  0  0  0  0
    2.2800    5.7250    2.9370 H   0  0  0  0  0  0  0  0  0  0  0  0
    1.5930    4.6790    4.1980 H   0  0  0  0  0  0  0  0  0  0  0  0
    2.2940    6.2530    4.6330 H   0  0  0  0  0  0  0  0  0  0  0  0
    4.1000    5.2040    6.2510 H   0  0  0  0  0  0  0  0  0  0  0  0
    6.3300    3.8970    5.8560 H   0  0  0  0  0  0  0  0  0  0  0  0
    6.3060    3.0740    3.2060 H   0  0  0  0  0  0  0  0  0  0  0  0
    4.8070    3.8110    1.1130 H   0  0  0  0  0  0  0  0  0  0  0  0
    3.3130    4.7100    1.4550 H   0  0  0  0  0  0  0  0  0  0  0  0
    3.0160    2.0640    2.4990 H   0  0  0  0  0  0  0  0  0  0  0  0
    2.4950    0.1210    0.7210 H   0  0  0  0  0  0  0  0  0  0  0  0
    1.0010    1.0200    1.0630 H   0  0  0  0  0  0  0  0  0  0  0  0
    1.8220   -0.1780   -1.4370 H   0  0  0  0  0  0  0  0  0  0  0  0
    1.5990    1.8050   -2.8580 H   0  0  0  0  0  0  0  0  0  0  0  0
    2.9840    2.0620   -1.6620 H   0  0  0  0  0  0  0  0  0  0  0  0
    1.5050    4.0290   -2.0790 H   0  0  0  0  0  0  0  0  0  0  0  0
    1.5310    3.4440   -0.3300 H   0  0  0  0  0  0  0  0  0  0  0  0
    0.3390    2.7290   -3.3900 H   0  0  0  0  0  0  0  0  0  0  0  0
   -1.2400    3.5250   -3.2170 H   0  0  0  0  0  0  0  0  0  0  0  0
   -3.4890    1.9040   -2.5940 H   0  0  0  0  0  0  0  0  0  0  0  0
   -3.7940   -0.6900   -2.6980 H   0  0  0  0  0  0  0  0  0  0  0  0
    0.4010    0.0640   -3.0130 H   0  0  0  0  0  0  0  0  0  0  0  0
   -0.4520   -2.0110   -4.9140 H   0  0  0  0  0  0  0  0  0  0  0  0
   -0.0260   -4.4490   -5.0720 H   0  0  0  0  0  0  0  0  0  0  0  0
   -1.8220   -5.0130   -1.2110 H   0  0  0  0  0  0  0  0  0  0  0  0
   -2.2480   -2.5760   -1.0530 H   0  0  0  0  0  0  0  0  0  0  0  0
   -1.7870    1.9800   -0.7260 H   0  0  0  0  0  0  0  0  0  0  0  0
   -0.4010    2.2360    0.4630 H   0  0  0  0  0  0  0  0  0  0  0  0
   -0.3900   -0.0220   -0.2160 H   0  0  0  0  0  0  0  0  0  0  0  0
   -0.4830    0.4680   -1.9970 H   0  0  0  0  0  0  0  0  0  0  0  0
  1 34  1  0  0  0  0
  1 35  1  0  0  0  0
  1 36  1  0  0  0  0
  1  2  1  0  0  0  0
  2  3  1  0  0  0  0
  3 37  1  0  0  0  0
  3  4  2  0  0  0  0
  4 38  1  0  0  0  0
  4  5  1  0  0  0  0
  5 39  1  0  0  0  0
  5  6  2  0  0  0  0
  6  2  1  0  0  0  0
  6  7  1  0  0  0  0
  7 40  1  0  0  0  0
  7 41  1  0  0  0  0
  7  8  1  0  0  0  0
  8 42  1  0  0  0  0
  8  9  1  0  0  0  0
  9 10  2  0  0  0  0
  9 11  1  0  0  0  0
 11 43  1  0  0  0  0
 11 44  1  0  0  0  0
 11 12  1  0  0  0  0
 12 45  1  0  0  0  0
 12 13  1  0  0  0  0
 13 46  1  0  0  0  0
 13 47  1  0  0  0  0
 13 14  1  0  0  0  0
 14 48  1  0  0  0  0
 14 49  1  0  0  0  0
 14 15  1  0  0  0  0
 15 16  1  0  0  0  0
 16 50  1  0  0  0  0
 16 51  1  0  0  0  0
 16 17  1  0  0  0  0
 17 18  1  0  0  0  0
 18 52  1  0  0  0  0
 18 19  2  0  0  0  0
 19 53  1  0  0  0  0
 19 20  1  0  0  0  0
 20 21  1  0  0  0  0
 21 17  2  0  0  0  0
 21 54  1  0  0  0  0
 20 22  1  0  0  0  0
 22 23  2  0  0  0  0
 23 55  1  0  0  0  0
 23 24  1  0  0  0  0
 24 56  1  0  0  0  0
 24 25  2  0  0  0  0
 25 26  1  0  0  0  0
 26 57  1  0  0  0  0
 26 27  2  0  0  0  0
 27 22  1  0  0  0  0
 27 58  1  0  0  0  0
 25 28  1  0  0  0  0
 28 29  1  0  0  0  0
 28 30  1  0  0  0  0
 28 31  1  0  0  0  0
 15 32  1  0  0  0  0
 32 59  1  0  0  0  0
 32 60  1  0  0  0  0
 32 33  1  0  0  0  0
 33 12  1  0  0  0  0
 33 61  1  0  0  0  0
 33 62  1  0  0  0  0
M  END
>  <LOGBIO>
5.6200

>  <PRED_LOGBIO>
5.7600

>  <XV_RES>
-0.1870

>  <WHL_TMPL>
1

>  <ANCH>
11-22;31-57

$$$$
ROW10
  -MTS-   01071502143D 0   0.00000     0.00000     0

 60 63  0  0  0  0  0  0  0  0999 V2000
   -2.1450   -3.3670   -0.2190 F   0  0  0  0  0  0  0  0  0  0  0  0
   -2.3720   -4.0610   -1.3300 C   0  0  0  0  0  0  0  0  0  0  0  0
   -1.8860   -3.3970   -2.3750 F   0  0  0  0  0  0  0  0  0  0  0  0
   -1.6880   -5.4230   -1.2290 C   0  0  0  0  0  0  0  0  0  0  0  0
   -0.3780   -5.2510   -1.0750 F   0  0  0  0  0  0  0  0  0  0  0  0
   -1.9150   -6.1170   -2.3410 F   0  0  0  0  0  0  0  0  0  0  0  0
   -2.2110   -6.1380   -0.1060 O   0  0  0  0  0  0  0  0  0  0  0  0
   -1.7150   -7.3890    0.1480 C   0  0  0  0  0  0  0  0  0  0  0  0
   -2.3190   -8.5120   -0.4300 C   0  0  0  0  0  0  0  0  0  0  0  0
   -1.8120   -9.7910   -0.1700 C   0  0  0  0  0  0  0  0  0  0  0  0
   -0.7010   -9.9470    0.6670 C   0  0  0  0  0  0  0  0  0  0  0  0
   -0.0960   -8.8240    1.2440 C   0  0  0  0  0  0  0  0  0  0  0  0
   -0.6030   -7.5450    0.9840 C   0  0  0  0  0  0  0  0  0  0  0  0
    0.0490   -6.3340    1.6070 C   0  0  0  0  0  0  0  0  0  0  0  0
    1.1010   -5.8300    0.7130 N   0  0  0  0  0  0  0  0  0  0  0  0
    2.1850   -5.2420    1.5140 C   0  0  0  0  0  0  0  0  0  0  0  0
    3.3280   -4.7140    0.6270 C   0  0  0  0  0  0  0  0  0  0  0  0
    2.7990   -3.7190   -0.4220 C   0  0  0  0  0  0  0  0  0  0  0  0
    1.5900   -4.2940   -1.1820 C   0  0  0  0  0  0  0  0  0  0  0  0
    0.5270   -4.8420   -0.2120 C   0  0  0  0  0  0  0  0  0  0  0  0
    3.9110   -3.4290   -1.4470 C   0  0  0  0  0  0  0  0  0  0  0  0
    3.4800   -2.3100   -2.4130 C   0  0  0  0  0  0  0  0  0  0  0  0
    3.0080   -1.1030   -1.7190 N   0  0  0  0  0  0  0  0  0  0  0  0
    1.9550   -1.3380   -0.7220 C   0  0  0  0  0  0  0  0  0  0  0  0
    2.3440   -2.4310    0.2900 C   0  0  0  0  0  0  0  0  0  0  0  0
    3.4960    0.1080   -1.9750 C   0  0  0  0  0  0  0  0  0  0  0  0
    2.9790    0.8090   -2.8440 O   0  0  0  0  0  0  0  0  0  0  0  0
    4.6840    0.6220   -1.1990 C   0  0  0  0  0  0  0  0  0  0  0  0
    5.3950    1.7350   -1.6630 C   0  0  0  0  0  0  0  0  0  0  0  0
    6.4950    2.2020   -0.9330 C   0  0  0  0  0  0  0  0  0  0  0  0
    6.8600    1.5840    0.1980 N   0  0  0  0  0  0  0  0  0  0  0  0
    6.2030    0.5160    0.6710 C   0  0  0  0  0  0  0  0  0  0  0  0
    5.0930    0.0010   -0.0130 C   0  0  0  0  0  0  0  0  0  0  0  0
   -3.4440   -4.2020   -1.4570 H   0  0  0  0  0  0  0  0  0  0  0  0
   -3.1770   -8.3920   -1.0750 H   0  0  0  0  0  0  0  0  0  0  0  0
   -2.2790  -10.6570   -0.6160 H   0  0  0  0  0  0  0  0  0  0  0  0
   -0.3100  -10.9340    0.8670 H   0  0  0  0  0  0  0  0  0  0  0  0
    0.7610   -8.9450    1.8890 H   0  0  0  0  0  0  0  0  0  0  0  0
   -0.6980   -5.5580    1.7600 H   0  0  0  0  0  0  0  0  0  0  0  0
    0.4870   -6.6100    2.5640 H   0  0  0  0  0  0  0  0  0  0  0  0
    1.7890   -4.4260    2.1160 H   0  0  0  0  0  0  0  0  0  0  0  0
    2.5760   -5.9900    2.2000 H   0  0  0  0  0  0  0  0  0  0  0  0
    3.8110   -5.5490    0.1230 H   0  0  0  0  0  0  0  0  0  0  0  0
    4.0720   -4.2220    1.2500 H   0  0  0  0  0  0  0  0  0  0  0  0
    1.9230   -5.0930   -1.8420 H   0  0  0  0  0  0  0  0  0  0  0  0
    1.1470   -3.5170   -1.8020 H   0  0  0  0  0  0  0  0  0  0  0  0
    0.0980   -4.0200    0.3580 H   0  0  0  0  0  0  0  0  0  0  0  0
   -0.2780   -5.3040   -0.7790 H   0  0  0  0  0  0  0  0  0  0  0  0
    4.8160   -3.1280   -0.9240 H   0  0  0  0  0  0  0  0  0  0  0  0
    4.1270   -4.3330   -2.0120 H   0  0  0  0  0  0  0  0  0  0  0  0
    2.6930   -2.6810   -3.0660 H   0  0  0  0  0  0  0  0  0  0  0  0
    4.3160   -2.0500   -3.0590 H   0  0  0  0  0  0  0  0  0  0  0  0
    1.0360   -1.6230   -1.2290 H   0  0  0  0  0  0  0  0  0  0  0  0
    1.7470   -0.4100   -0.1920 H   0  0  0  0  0  0  0  0  0  0  0  0
    3.1470   -2.0660    0.9260 H   0  0  0  0  0  0  0  0  0  0  0  0
    1.4920   -2.6520    0.9290 H   0  0  0  0  0  0  0  0  0  0  0  0
    5.0970    2.2300   -2.5750 H   0  0  0  0  0  0  0  0  0  0  0  0
    7.0500    3.0600   -1.2830 H   0  0  0  0  0  0  0  0  0  0  0  0
    6.5310    0.0480    1.5880 H   0  0  0  0  0  0  0  0  0  0  0  0
    4.5640   -0.8600    0.3680 H   0  0  0  0  0  0  0  0  0  0  0  0
  1  2  1  0  0  0  0
  2 34  1  0  0  0  0
  2  3  1  0  0  0  0
  2  4  1  0  0  0  0
  4  5  1  0  0  0  0
  4  6  1  0  0  0  0
  4  7  1  0  0  0  0
  7  8  1  0  0  0  0
  8  9  2  0  0  0  0
  9 35  1  0  0  0  0
  9 10  1  0  0  0  0
 10 36  1  0  0  0  0
 10 11  2  0  0  0  0
 11 37  1  0  0  0  0
 11 12  1  0  0  0  0
 12 38  1  0  0  0  0
 12 13  2  0  0  0  0
 13  8  1  0  0  0  0
 13 14  1  0  0  0  0
 14 39  1  0  0  0  0
 14 40  1  0  0  0  0
 14 15  1  0  0  0  0
 15 16  1  0  0  0  0
 16 41  1  0  0  0  0
 16 42  1  0  0  0  0
 16 17  1  0  0  0  0
 17 43  1  0  0  0  0
 17 44  1  0  0  0  0
 17 18  1  0  0  0  0
 18 19  1  0  0  0  0
 19 45  1  0  0  0  0
 19 46  1  0  0  0  0
 19 20  1  0  0  0  0
 20 15  1  0  0  0  0
 20 47  1  0  0  0  0
 20 48  1  0  0  0  0
 18 21  1  0  0  0  0
 21 49  1  0  0  0  0
 21 50  1  0  0  0  0
 21 22  1  0  0  0  0
 22 51  1  0  0  0  0
 22 52  1  0  0  0  0
 22 23  1  0  0  0  0
 23 24  1  0  0  0  0
 24 53  1  0  0  0  0
 24 54  1  0  0  0  0
 24 25  1  0  0  0  0
 25 18  1  0  0  0  0
 25 55  1  0  0  0  0
 25 56  1  0  0  0  0
 23 26  1  0  0  0  0
 26 27  2  0  0  0  0
 26 28  1  0  0  0  0
 28 29  2  0  0  0  0
 29 57  1  0  0  0  0
 29 30  1  0  0  0  0
 30 58  1  0  0  0  0
 30 31  2  0  0  0  0
 31 32  1  0  0  0  0
 32 59  1  0  0  0  0
 32 33  2  0  0  0  0
 33 28  1  0  0  0  0
 33 60  1  0  0  0  0
M  END
>  <LOGBIO>
4.7700

>  <PRED_LOGBIO>
5.6500

>  <XV_RES>
-1.2630

>  <WHL_TMPL>
3

>  <ANCH>
7-8;51-52

$$$$
ROW11
  -MTS-   01071502143D 0   0.00000     0.00000     0

 64 67  0  0  0  0  0  0  0  0999 V2000
   -0.3830    0.2010    2.0940 O   0  0  0  0  0  0  0  0  0  0  0  0
   -0.6550   -1.1290    2.5430 C   0  0  0  0  0  0  0  0  0  0  0  0
    0.6590   -1.8940    2.6960 C   0  0  0  0  0  0  0  0  0  0  0  0
    0.7360   -1.6490    1.1770 C   0  0  0  0  0  0  0  0  0  0  0  0
   -0.4180   -2.3500    0.4380 C   0  0  0  0  0  0  0  0  0  0  0  0
   -0.4890   -3.8460    0.7990 C   0  0  0  0  0  0  0  0  0  0  0  0
   -0.5190   -4.0670    2.2520 N   0  0  0  0  0  0  0  0  0  0  0  0
    0.5600   -3.4010    2.9960 C   0  0  0  0  0  0  0  0  0  0  0  0
   -1.4480   -4.8100    2.8460 C   0  0  0  0  0  0  0  0  0  0  0  0
   -1.6610   -4.6830    4.0710 O   0  0  0  0  0  0  0  0  0  0  0  0
   -2.1510   -5.6890    2.1370 N   0  0  0  0  0  0  0  0  0  0  0  0
   -3.1780   -6.5110    2.7940 C   0  0  0  0  0  0  0  0  0  0  0  0
   -3.2560   -7.8930    2.1180 C   0  0  0  0  0  0  0  0  0  0  0  0
   -4.4450   -8.7120    2.6540 C   0  0  0  0  0  0  0  0  0  0  0  0
   -5.7090   -7.9740    2.5190 N   0  0  0  0  0  0  0  0  0  0  0  0
   -6.8120   -8.7930    3.0420 C   0  0  0  0  0  0  0  0  0  0  0  0
   -8.0740   -8.4900    2.2700 C   0  0  0  0  0  0  0  0  0  0  0  0
   -9.0840   -7.4570    2.5900 C   0  0  0  0  0  0  0  0  0  0  0  0
  -10.0270   -7.5430    1.6420 C   0  0  0  0  0  0  0  0  0  0  0  0
   -9.6870   -8.5390    0.7640 N   0  0  0  0  0  0  0  0  0  0  0  0
   -8.5020   -9.1030    1.1580 C   0  0  0  0  0  0  0  0  0  0  0  0
  -10.4410   -8.9240   -0.3700 C   0  0  0  0  0  0  0  0  0  0  0  0
  -10.9260  -10.2330   -0.4770 C   0  0  0  0  0  0  0  0  0  0  0  0
  -11.6730  -10.6130   -1.5980 C   0  0  0  0  0  0  0  0  0  0  0  0
  -11.9340   -9.6850   -2.6130 C   0  0  0  0  0  0  0  0  0  0  0  0
  -11.4490   -8.3760   -2.5070 C   0  0  0  0  0  0  0  0  0  0  0  0
  -10.7030   -7.9960   -1.3850 C   0  0  0  0  0  0  0  0  0  0  0  0
  -12.7380  -10.0960   -3.8230 C   0  0  0  0  0  0  0  0  0  0  0  0
  -13.4020   -9.0430   -4.2930 F   0  0  0  0  0  0  0  0  0  0  0  0
  -11.9200  -10.5600   -4.7630 F   0  0  0  0  0  0  0  0  0  0  0  0
  -13.6020  -11.0470   -3.4790 F   0  0  0  0  0  0  0  0  0  0  0  0
   -5.6640   -6.7040    3.2580 C   0  0  0  0  0  0  0  0  0  0  0  0
   -4.5350   -5.7880    2.7510 C   0  0  0  0  0  0  0  0  0  0  0  0
   -1.2030    0.7070    1.9900 H   0  0  0  0  0  0  0  0  0  0  0  0
   -1.2870   -1.6350    1.8170 H   0  0  0  0  0  0  0  0  0  0  0  0
   -1.1650   -1.0900    3.5030 H   0  0  0  0  0  0  0  0  0  0  0  0
    1.1400   -1.4610    3.5700 H   0  0  0  0  0  0  0  0  0  0  0  0
    1.6530   -2.1240    0.8360 H   0  0  0  0  0  0  0  0  0  0  0  0
    0.6520   -0.5780    1.0010 H   0  0  0  0  0  0  0  0  0  0  0  0
   -0.1780   -2.3020   -0.6220 H   0  0  0  0  0  0  0  0  0  0  0  0
   -1.3520   -1.8820    0.7410 H   0  0  0  0  0  0  0  0  0  0  0  0
    0.4400   -4.2880    0.4440 H   0  0  0  0  0  0  0  0  0  0  0  0
   -1.4010   -4.2510    0.3650 H   0  0  0  0  0  0  0  0  0  0  0  0
    0.2920   -3.4810    4.0470 H   0  0  0  0  0  0  0  0  0  0  0  0
    1.5070   -3.8580    2.7170 H   0  0  0  0  0  0  0  0  0  0  0  0
   -1.9790   -5.7920    1.1470 H   0  0  0  0  0  0  0  0  0  0  0  0
   -2.8470   -6.6200    3.8250 H   0  0  0  0  0  0  0  0  0  0  0  0
   -3.3590   -7.7650    1.0430 H   0  0  0  0  0  0  0  0  0  0  0  0
   -2.3310   -8.4370    2.2990 H   0  0  0  0  0  0  0  0  0  0  0  0
   -4.2770   -8.9530    3.7010 H   0  0  0  0  0  0  0  0  0  0  0  0
   -4.5140   -9.6500    2.1070 H   0  0  0  0  0  0  0  0  0  0  0  0
   -6.5650   -9.8470    2.9320 H   0  0  0  0  0  0  0  0  0  0  0  0
   -6.9670   -8.5650    4.0940 H   0  0  0  0  0  0  0  0  0  0  0  0
   -9.0650   -6.7700    3.4230 H   0  0  0  0  0  0  0  0  0  0  0  0
  -10.9110   -6.9270    1.5790 H   0  0  0  0  0  0  0  0  0  0  0  0
   -7.9950   -9.9110    0.6530 H   0  0  0  0  0  0  0  0  0  0  0  0
  -10.7250  -10.9490    0.3070 H   0  0  0  0  0  0  0  0  0  0  0  0
  -12.0470  -11.6230   -1.6810 H   0  0  0  0  0  0  0  0  0  0  0  0
  -11.6500   -7.6600   -3.2900 H   0  0  0  0  0  0  0  0  0  0  0  0
  -10.3280   -6.9860   -1.3030 H   0  0  0  0  0  0  0  0  0  0  0  0
   -5.5180   -6.9050    4.3170 H   0  0  0  0  0  0  0  0  0  0  0  0
   -6.6190   -6.1910    3.1550 H   0  0  0  0  0  0  0  0  0  0  0  0
   -4.7490   -5.4800    1.7290 H   0  0  0  0  0  0  0  0  0  0  0  0
   -4.4890   -4.8930    3.3690 H   0  0  0  0  0  0  0  0  0  0  0  0
  1 34  1  0  0  0  0
  1  2  1  0  0  0  0
  2 35  1  0  0  0  0
  2 36  1  0  0  0  0
  2  3  1  0  0  0  0
  3 37  1  0  0  0  0
  3  4  1  0  0  0  0
  4 38  1  0  0  0  0
  4 39  1  0  0  0  0
  4  5  1  0  0  0  0
  5 40  1  0  0  0  0
  5 41  1  0  0  0  0
  5  6  1  0  0  0  0
  6 42  1  0  0  0  0
  6 43  1  0  0  0  0
  6  7  1  0  0  0  0
  7  8  1  0  0  0  0
  8  3  1  0  0  0  0
  8 44  1  0  0  0  0
  8 45  1  0  0  0  0
  7  9  1  0  0  0  0
  9 10  2  0  0  0  0
  9 11  1  0  0  0  0
 11 46  1  0  0  0  0
 11 12  1  0  0  0  0
 12 47  1  0  0  0  0
 12 13  1  0  0  0  0
 13 48  1  0  0  0  0
 13 49  1  0  0  0  0
 13 14  1  0  0  0  0
 14 50  1  0  0  0  0
 14 51  1  0  0  0  0
 14 15  1  0  0  0  0
 15 16  1  0  0  0  0
 16 52  1  0  0  0  0
 16 53  1  0  0  0  0
 16 17  1  0  0  0  0
 17 18  1  0  0  0  0
 18 54  1  0  0  0  0
 18 19  2  0  0  0  0
 19 55  1  0  0  0  0
 19 20  1  0  0  0  0
 20 21  1  0  0  0  0
 21 17  2  0  0  0  0
 21 56  1  0  0  0  0
 20 22  1  0  0  0  0
 22 23  2  0  0  0  0
 23 57  1  0  0  0  0
 23 24  1  0  0  0  0
 24 58  1  0  0  0  0
 24 25  2  0  0  0  0
 25 26  1  0  0  0  0
 26 59  1  0  0  0  0
 26 27  2  0  0  0  0
 27 22  1  0  0  0  0
 27 60  1  0  0  0  0
 25 28  1  0  0  0  0
 28 29  1  0  0  0  0
 28 30  1  0  0  0  0
 28 31  1  0  0  0  0
 15 32  1  0  0  0  0
 32 61  1  0  0  0  0
 32 62  1  0  0  0  0
 32 33  1  0  0  0  0
 33 12  1  0  0  0  0
 33 63  1  0  0  0  0
 33 64  1  0  0  0  0
M  END
>  <LOGBIO>
5.3100

>  <PRED_LOGBIO>
5.1200

>  <XV_RES>
0.2080

>  <WHL_TMPL>
3

>  <ANCH>
38-39;17-18

$$$$
ROW12
  -MTS-   01071502143D 0   0.00000     0.00000     0

 87 91  0  0  1  0  0  0  0  0999 V2000
   -4.8950   -9.7590    6.8540 C   0  0  0  0  0  0  0  0  0  0  0  0
   -5.4600   -8.6220    6.1970 O   0  0  0  0  0  0  0  0  0  0  0  0
   -4.6780   -7.9450    5.2980 C   0  0  0  0  0  0  0  0  0  0  0  0
   -5.1830   -6.8140    4.6450 C   0  0  0  0  0  0  0  0  0  0  0  0
   -4.3840   -6.1210    3.7270 C   0  0  0  0  0  0  0  0  0  0  0  0
   -3.0820   -6.5600    3.4610 C   0  0  0  0  0  0  0  0  0  0  0  0
   -2.5770   -7.6910    4.1140 C   0  0  0  0  0  0  0  0  0  0  0  0
   -3.3760   -8.3830    5.0330 C   0  0  0  0  0  0  0  0  0  0  0  0
   -2.2210   -5.8140    2.4710 C   0  0  2  0  0  0  0  0  0  0  0  0
   -3.1700   -5.0780    1.5290 C   0  0  0  0  0  0  0  0  0  0  0  0
   -1.4100   -4.7450    3.2040 N   0  0  0  0  0  0  0  0  0  0  0  0
   -0.5190   -4.0670    2.2520 C   0  0  2  0  0  0  0  0  0  0  0  0
   -1.2930   -3.1000    1.4600 C   0  0  0  0  0  0  0  0  0  0  0  0
   -0.4010   -2.3620    0.4450 C   0  0  0  0  0  0  0  0  0  0  0  0
    0.7990   -1.6910    1.1370 C   0  0  1  0  0  0  0  0  0  0  0  0
    1.7240   -1.1530    0.1290 C   0  0  0  0  0  0  0  0  0  0  0  0
    2.7210   -1.7960   -0.1970 O   0  0  0  0  0  0  0  0  0  0  0  0
    1.4820    0.0290   -0.4300 N   0  0  0  0  0  0  0  0  0  0  0  0
    0.3100    0.8370   -0.0630 C   0  0  0  0  0  0  0  0  0  0  0  0
   -0.4970    1.2510   -1.3080 C   0  0  0  0  0  0  0  0  0  0  0  0
    0.3950    1.9090   -2.3760 C   0  0  0  0  0  0  0  0  0  0  0  0
    1.5980    1.0110   -2.7170 C   0  0  0  0  0  0  0  0  0  0  0  0
    2.3720    0.6030   -1.4500 C   0  0  0  0  0  0  0  0  0  0  0  0
    0.8770    3.2540   -1.8880 C   0  0  0  0  0  0  0  0  0  0  0  0
    1.0830    3.4350   -0.6900 O   0  0  0  0  0  0  0  0  0  0  0  0
    1.0790    4.2420   -2.7550 N   0  0  0  0  0  0  0  0  0  0  0  0
    2.3310    4.5420   -3.4640 C   0  0  0  0  0  0  0  0  0  0  0  0
    2.0480    5.6010   -4.5460 C   0  0  0  0  0  0  0  0  0  0  0  0
    0.8140    6.3370   -3.9930 C   0  0  0  0  0  0  0  0  0  0  0  0
    0.0920    5.2430   -3.1850 C   0  0  0  0  0  0  0  0  0  0  0  0
   -0.4120    2.1850   -3.6230 C   0  0  0  0  0  0  0  0  0  0  0  0
    0.1840    2.8300   -4.7130 C   0  0  0  0  0  0  0  0  0  0  0  0
   -0.5640    3.0860   -5.8690 C   0  0  0  0  0  0  0  0  0  0  0  0
   -1.9070    2.6980   -5.9340 C   0  0  0  0  0  0  0  0  0  0  0  0
   -2.5030    2.0530   -4.8430 C   0  0  0  0  0  0  0  0  0  0  0  0
   -1.7550    1.7970   -3.6880 C   0  0  0  0  0  0  0  0  0  0  0  0
    1.5410   -2.6790    2.0550 C   0  0  0  0  0  0  0  0  0  0  0  0
    2.4540   -1.8400    2.9440 C   0  0  0  0  0  0  0  0  0  0  0  0
    2.3460   -3.6830    1.2350 C   0  0  0  0  0  0  0  0  0  0  0  0
    0.5600   -3.4010    2.9960 C   0  0  0  0  0  0  0  0  0  0  0  0
   -5.6880  -10.4040    7.2270 H   0  0  0  0  0  0  0  0  0  0  0  0
   -4.3620  -10.3260    6.0940 H   0  0  0  0  0  0  0  0  0  0  0  0
   -4.2430   -9.3870    7.6420 H   0  0  0  0  0  0  0  0  0  0  0  0
   -6.1880   -6.4760    4.8490 H   0  0  0  0  0  0  0  0  0  0  0  0
   -4.7730   -5.2480    3.2240 H   0  0  0  0  0  0  0  0  0  0  0  0
   -1.5720   -8.0300    3.9090 H   0  0  0  0  0  0  0  0  0  0  0  0
   -2.9870   -9.2550    5.5370 H   0  0  0  0  0  0  0  0  0  0  0  0
   -1.5700   -6.4910    1.9220 H   0  0  0  0  0  0  0  0  0  0  0  0
   -2.7550   -4.1020    1.2860 H   0  0  0  0  0  0  0  0  0  0  0  0
   -4.1360   -4.9520    2.0130 H   0  0  0  0  0  0  0  0  0  0  0  0
   -3.2950   -5.6560    0.6160 H   0  0  0  0  0  0  0  0  0  0  0  0
   -0.8180   -5.2290    3.8630 H   0  0  0  0  0  0  0  0  0  0  0  0
   -0.0850   -4.8070    1.5830 H   0  0  0  0  0  0  0  0  0  0  0  0
   -1.6490   -2.3470    2.1590 H   0  0  0  0  0  0  0  0  0  0  0  0
   -2.0610   -3.6350    0.9050 H   0  0  0  0  0  0  0  0  0  0  0  0
   -1.0060   -1.5580    0.0330 H   0  0  0  0  0  0  0  0  0  0  0  0
   -0.0200   -3.0910   -0.2670 H   0  0  0  0  0  0  0  0  0  0  0  0
    0.4250   -0.8730    1.7490 H   0  0  0  0  0  0  0  0  0  0  0  0
    0.6350    1.7280    0.4690 H   0  0  0  0  0  0  0  0  0  0  0  0
   -0.3280    0.2660    0.6080 H   0  0  0  0  0  0  0  0  0  0  0  0
   -0.9830    0.3750   -1.7330 H   0  0  0  0  0  0  0  0  0  0  0  0
   -1.2830    1.9450   -1.0160 H   0  0  0  0  0  0  0  0  0  0  0  0
    1.2500    0.1170   -3.2310 H   0  0  0  0  0  0  0  0  0  0  0  0
    2.2660    1.5400   -3.3940 H   0  0  0  0  0  0  0  0  0  0  0  0
    2.8790    1.4730   -1.0390 H   0  0  0  0  0  0  0  0  0  0  0  0
    3.1380   -0.1250   -1.7110 H   0  0  0  0  0  0  0  0  0  0  0  0
    3.0630    4.9300   -2.7590 H   0  0  0  0  0  0  0  0  0  0  0  0
    2.7070    3.6350   -3.9340 H   0  0  0  0  0  0  0  0  0  0  0  0
    1.8380    5.1400   -5.5090 H   0  0  0  0  0  0  0  0  0  0  0  0
    2.8920    6.2760   -4.6720 H   0  0  0  0  0  0  0  0  0  0  0  0
    1.1010    7.1750   -3.3610 H   0  0  0  0  0  0  0  0  0  0  0  0
    0.1860    6.7200   -4.7950 H   0  0  0  0  0  0  0  0  0  0  0  0
   -0.6590    4.7660   -3.8120 H   0  0  0  0  0  0  0  0  0  0  0  0
   -0.3780    5.6880   -2.3110 H   0  0  0  0  0  0  0  0  0  0  0  0
    1.2200    3.1300   -4.6630 H   0  0  0  0  0  0  0  0  0  0  0  0
   -0.1040    3.5840   -6.7100 H   0  0  0  0  0  0  0  0  0  0  0  0
   -2.4840    2.8950   -6.8250 H   0  0  0  0  0  0  0  0  0  0  0  0
   -3.5390    1.7530   -4.8930 H   0  0  0  0  0  0  0  0  0  0  0  0
   -2.2150    1.2990   -2.8460 H   0  0  0  0  0  0  0  0  0  0  0  0
    2.7790   -0.9560    2.3990 H   0  0  0  0  0  0  0  0  0  0  0  0
    3.3230   -2.4290    3.2300 H   0  0  0  0  0  0  0  0  0  0  0  0
    1.9120   -1.5370    3.8370 H   0  0  0  0  0  0  0  0  0  0  0  0
    2.4690   -4.6010    1.8050 H   0  0  0  0  0  0  0  0  0  0  0  0
    1.8190   -3.9000    0.3080 H   0  0  0  0  0  0  0  0  0  0  0  0
    3.3240   -3.2640    1.0070 H   0  0  0  0  0  0  0  0  0  0  0  0
    1.1290   -4.1910    3.4820 H   0  0  0  0  0  0  0  0  0  0  0  0
    0.1220   -2.6570    3.6580 H   0  0  0  0  0  0  0  0  0  0  0  0
  1 41  1  0  0  0  0
  1 42  1  0  0  0  0
  1 43  1  0  0  0  0
  1  2  1  0  0  0  0
  2  3  1  0  0  0  0
  3  4  2  0  0  0  0
  4 44  1  0  0  0  0
  4  5  1  0  0  0  0
  5 45  1  0  0  0  0
  5  6  2  0  0  0  0
  6  7  1  0  0  0  0
  7 46  1  0  0  0  0
  7  8  2  0  0  0  0
  8  3  1  0  0  0  0
  8 47  1  0  0  0  0
  6  9  1  0  0  0  0
  9 48  1  0  0  0  0
  9 10  1  0  0  0  0
 10 49  1  0  0  0  0
 10 50  1  0  0  0  0
 10 51  1  0  0  0  0
  9 11  1  0  0  0  0
 11 52  1  0  0  0  0
 11 12  1  0  0  0  0
 12 53  1  0  0  0  0
 12 13  1  0  0  0  0
 13 54  1  0  0  0  0
 13 55  1  0  0  0  0
 13 14  1  0  0  0  0
 14 56  1  0  0  0  0
 14 57  1  0  0  0  0
 14 15  1  0  0  0  0
 15 58  1  0  0  0  0
 15 16  1  0  0  0  0
 16 17  2  0  0  0  0
 16 18  1  0  0  0  0
 18 19  1  0  0  0  0
 19 59  1  0  0  0  0
 19 60  1  0  0  0  0
 19 20  1  0  0  0  0
 20 61  1  0  0  0  0
 20 62  1  0  0  0  0
 20 21  1  0  0  0  0
 21 22  1  0  0  0  0
 22 63  1  0  0  0  0
 22 64  1  0  0  0  0
 22 23  1  0  0  0  0
 23 18  1  0  0  0  0
 23 65  1  0  0  0  0
 23 66  1  0  0  0  0
 21 24  1  0  0  0  0
 24 25  2  0  0  0  0
 24 26  1  0  0  0  0
 26 27  1  0  0  0  0
 27 67  1  0  0  0  0
 27 68  1  0  0  0  0
 27 28  1  0  0  0  0
 28 69  1  0  0  0  0
 28 70  1  0  0  0  0
 28 29  1  0  0  0  0
 29 71  1  0  0  0  0
 29 72  1  0  0  0  0
 29 30  1  0  0  0  0
 30 26  1  0  0  0  0
 30 73  1  0  0  0  0
 30 74  1  0  0  0  0
 21 31  1  0  0  0  0
 31 32  2  0  0  0  0
 32 75  1  0  0  0  0
 32 33  1  0  0  0  0
 33 76  1  0  0  0  0
 33 34  2  0  0  0  0
 34 77  1  0  0  0  0
 34 35  1  0  0  0  0
 35 78  1  0  0  0  0
 35 36  2  0  0  0  0
 36 31  1  0  0  0  0
 36 79  1  0  0  0  0
 15 37  1  0  0  0  0
 37 38  1  0  0  0  0
 38 80  1  0  0  0  0
 38 81  1  0  0  0  0
 38 82  1  0  0  0  0
 37 39  1  0  0  0  0
 39 83  1  0  0  0  0
 39 84  1  0  0  0  0
 39 85  1  0  0  0  0
 37 40  1  0  0  0  0
 40 12  1  0  0  0  0
 40 86  1  0  0  0  0
 40 87  1  0  0  0  0
M  END
>  <LOGBIO>
5.3300

>  <PRED_LOGBIO>
5.9700

>  <XV_RES>
-0.8350

>  <WHL_TMPL>
3

>  <ANCH>
57-58;5-1

$$$$
ROW13
  -MTS-   01071502143D 0   0.00000     0.00000     0

 51 53  0  0  0  0  0  0  0  0999 V2000
   -0.5190   -4.0670    2.2520 C   0  0  0  0  0  0  0  0  0  0  0  0
   -1.4100   -4.7450    3.2040 C   0  0  0  0  0  0  0  0  0  0  0  0
   -2.2210   -5.8140    2.4710 C   0  0  0  0  0  0  0  0  0  0  0  0
   -1.2820   -6.7570    1.9470 O   0  0  0  0  0  0  0  0  0  0  0  0
   -3.0820   -6.5600    3.4610 C   0  0  0  0  0  0  0  0  0  0  0  0
   -2.5770   -7.6910    4.1140 C   0  0  0  0  0  0  0  0  0  0  0  0
   -3.3760   -8.3830    5.0330 C   0  0  0  0  0  0  0  0  0  0  0  0
   -4.6780   -7.9450    5.2980 C   0  0  0  0  0  0  0  0  0  0  0  0
   -5.4600   -8.6220    6.1970 O   0  0  0  0  0  0  0  0  0  0  0  0
   -5.1830   -6.8140    4.6450 C   0  0  0  0  0  0  0  0  0  0  0  0
   -4.3840   -6.1210    3.7270 C   0  0  0  0  0  0  0  0  0  0  0  0
   -2.3690   -3.7370    3.6800 N   0  0  0  0  0  0  0  0  0  0  0  0
   -1.8260   -2.3920    3.4370 C   0  0  0  0  0  0  0  0  0  0  0  0
   -2.7910   -1.2990    3.9320 C   0  0  0  0  0  0  0  0  0  0  0  0
   -4.1910   -1.4630    3.3120 C   0  0  0  0  0  0  0  0  0  0  0  0
   -5.1680   -0.4850    3.9630 C   0  0  0  0  0  0  0  0  0  0  0  0
   -4.7870   -0.2820    5.4100 C   0  0  0  0  0  0  0  0  0  0  0  0
   -3.8950    0.7390    5.7620 C   0  0  0  0  0  0  0  0  0  0  0  0
   -3.5420    0.9270    7.1030 C   0  0  0  0  0  0  0  0  0  0  0  0
   -4.0800    0.0960    8.0930 C   0  0  0  0  0  0  0  0  0  0  0  0
   -4.9720   -0.9250    7.7400 C   0  0  0  0  0  0  0  0  0  0  0  0
   -5.3250   -1.1130    6.3990 C   0  0  0  0  0  0  0  0  0  0  0  0
   -4.7080   -2.9040    3.4680 C   0  0  0  0  0  0  0  0  0  0  0  0
   -3.6550   -3.9220    2.9930 C   0  0  0  0  0  0  0  0  0  0  0  0
   -1.1070   -3.5360    1.5070 H   0  0  0  0  0  0  0  0  0  0  0  0
    0.0250   -3.3120    2.8160 H   0  0  0  0  0  0  0  0  0  0  0  0
    0.1280   -4.8300    1.8240 H   0  0  0  0  0  0  0  0  0  0  0  0
   -0.8520   -5.1850    4.0280 H   0  0  0  0  0  0  0  0  0  0  0  0
   -2.8290   -5.3640    1.6890 H   0  0  0  0  0  0  0  0  0  0  0  0
   -1.6610   -7.2470    1.2010 H   0  0  0  0  0  0  0  0  0  0  0  0
   -1.5720   -8.0300    3.9090 H   0  0  0  0  0  0  0  0  0  0  0  0
   -2.9870   -9.2550    5.5370 H   0  0  0  0  0  0  0  0  0  0  0  0
   -6.3880   -8.4530    5.9720 H   0  0  0  0  0  0  0  0  0  0  0  0
   -6.1880   -6.4760    4.8490 H   0  0  0  0  0  0  0  0  0  0  0  0
   -4.7730   -5.2480    3.2240 H   0  0  0  0  0  0  0  0  0  0  0  0
   -1.6460   -2.2620    2.3720 H   0  0  0  0  0  0  0  0  0  0  0  0
   -0.8710   -2.2910    3.9480 H   0  0  0  0  0  0  0  0  0  0  0  0
   -2.8670   -1.3480    5.0160 H   0  0  0  0  0  0  0  0  0  0  0  0
   -2.3920   -0.3200    3.6730 H   0  0  0  0  0  0  0  0  0  0  0  0
   -4.1650   -1.1910    2.2590 H   0  0  0  0  0  0  0  0  0  0  0  0
   -6.1770   -0.8890    3.9070 H   0  0  0  0  0  0  0  0  0  0  0  0
   -5.1290    0.4680    3.4400 H   0  0  0  0  0  0  0  0  0  0  0  0
   -3.4800    1.3800    4.9990 H   0  0  0  0  0  0  0  0  0  0  0  0
   -2.8540    1.7140    7.3750 H   0  0  0  0  0  0  0  0  0  0  0  0
   -3.8080    0.2410    9.1280 H   0  0  0  0  0  0  0  0  0  0  0  0
   -5.3870   -1.5660    8.5030 H   0  0  0  0  0  0  0  0  0  0  0  0
   -6.0130   -1.9000    6.1270 H   0  0  0  0  0  0  0  0  0  0  0  0
   -4.9490   -3.0920    4.5120 H   0  0  0  0  0  0  0  0  0  0  0  0
   -5.6190   -3.0270    2.8850 H   0  0  0  0  0  0  0  0  0  0  0  0
   -3.5110   -3.8190    1.9200 H   0  0  0  0  0  0  0  0  0  0  0  0
   -4.0210   -4.9300    3.1740 H   0  0  0  0  0  0  0  0  0  0  0  0
  1 25  1  0  0  0  0
  1 26  1  0  0  0  0
  1 27  1  0  0  0  0
  1  2  1  0  0  0  0
  2 28  1  0  0  0  0
  2  3  1  0  0  0  0
  3 29  1  0  0  0  0
  3  4  1  0  0  0  0
  4 30  1  0  0  0  0
  3  5  1  0  0  0  0
  5  6  2  0  0  0  0
  6 31  1  0  0  0  0
  6  7  1  0  0  0  0
  7 32  1  0  0  0  0
  7  8  2  0  0  0  0
  8  9  1  0  0  0  0
  9 33  1  0  0  0  0
  8 10  1  0  0  0  0
 10 34  1  0  0  0  0
 10 11  2  0  0  0  0
 11  5  1  0  0  0  0
 11 35  1  0  0  0  0
  2 12  1  0  0  0  0
 12 13  1  0  0  0  0
 13 36  1  0  0  0  0
 13 37  1  0  0  0  0
 13 14  1  0  0  0  0
 14 38  1  0  0  0  0
 14 39  1  0  0  0  0
 14 15  1  0  0  0  0
 15 40  1  0  0  0  0
 15 16  1  0  0  0  0
 16 41  1  0  0  0  0
 16 42  1  0  0  0  0
 16 17  1  0  0  0  0
 17 18  2  0  0  0  0
 18 43  1  0  0  0  0
 18 19  1  0  0  0  0
 19 44  1  0  0  0  0
 19 20  2  0  0  0  0
 20 45  1  0  0  0  0
 20 21  1  0  0  0  0
 21 46  1  0  0  0  0
 21 22  2  0  0  0  0
 22 17  1  0  0  0  0
 22 47  1  0  0  0  0
 15 23  1  0  0  0  0
 23 48  1  0  0  0  0
 23 49  1  0  0  0  0
 23 24  1  0  0  0  0
 24 12  1  0  0  0  0
 24 50  1  0  0  0  0
 24 51  1  0  0  0  0
M  END
>  <LOGBIO>
7.0000

>  <PRED_LOGBIO>
6.0000

>  <XV_RES>
1.4920

>  <WHL_TMPL>
3

>  <ANCH>
56-62;16-14

$$$$
ROW14
  -MTS-   01071502143D 0   0.00000     0.00000     0

 31 32  0  0  0  0  0  0  0  0999 V2000
   -6.5880   -6.3420    4.9300 C   0  0  0  0  0  0  0  0  0  0  0  0
   -5.1830   -6.8140    4.6450 C   0  0  0  0  0  0  0  0  0  0  0  0
   -4.3840   -6.1210    3.7270 C   0  0  0  0  0  0  0  0  0  0  0  0
   -3.0820   -6.5600    3.4610 C   0  0  0  0  0  0  0  0  0  0  0  0
   -2.5770   -7.6910    4.1140 C   0  0  0  0  0  0  0  0  0  0  0  0
   -3.3760   -8.3830    5.0330 C   0  0  0  0  0  0  0  0  0  0  0  0
   -4.6780   -7.9450    5.2980 C   0  0  0  0  0  0  0  0  0  0  0  0
   -5.4600   -8.6220    6.1970 Cl  0  0  0  0  0  0  0  0  0  0  0  0
   -2.2210   -5.8140    2.4710 C   0  0  0  0  0  0  0  0  0  0  0  0
   -2.5490   -6.2830    1.0410 C   0  0  0  0  0  0  0  0  0  0  0  0
   -2.0420   -5.4040   -0.0230 N   0  0  0  0  0  0  0  0  0  0  0  0
   -0.6000   -5.5320   -0.2780 C   0  0  0  0  0  0  0  0  0  0  0  0
    0.2800   -4.8960    0.7710 C   0  0  0  0  0  0  0  0  0  0  0  0
    0.2220   -5.0840    2.0970 C   0  0  0  0  0  0  0  0  0  0  0  0
   -0.7370   -5.9750    2.8490 C   0  0  0  0  0  0  0  0  0  0  0  0
   -6.8570   -6.5990    5.9530 H   0  0  0  0  0  0  0  0  0  0  0  0
   -7.2800   -6.8230    4.2420 H   0  0  0  0  0  0  0  0  0  0  0  0
   -6.6420   -5.2630    4.8020 H   0  0  0  0  0  0  0  0  0  0  0  0
   -4.7730   -5.2480    3.2240 H   0  0  0  0  0  0  0  0  0  0  0  0
   -1.5720   -8.0300    3.9090 H   0  0  0  0  0  0  0  0  0  0  0  0
   -2.9870   -9.2550    5.5370 H   0  0  0  0  0  0  0  0  0  0  0  0
   -2.5180   -4.7740    2.5920 H   0  0  0  0  0  0  0  0  0  0  0  0
   -2.1450   -7.2830    0.8960 H   0  0  0  0  0  0  0  0  0  0  0  0
   -3.6280   -6.3770    0.9390 H   0  0  0  0  0  0  0  0  0  0  0  0
   -2.5470   -5.5960   -0.8760 H   0  0  0  0  0  0  0  0  0  0  0  0
   -0.3480   -6.5870   -0.3610 H   0  0  0  0  0  0  0  0  0  0  0  0
   -0.3720   -5.0910   -1.2460 H   0  0  0  0  0  0  0  0  0  0  0  0
    1.0390   -4.2160    0.4140 H   0  0  0  0  0  0  0  0  0  0  0  0
    0.9390   -4.5390    2.6910 H   0  0  0  0  0  0  0  0  0  0  0  0
   -0.4460   -7.0120    2.6950 H   0  0  0  0  0  0  0  0  0  0  0  0
   -0.6250   -5.7900    3.9150 H   0  0  0  0  0  0  0  0  0  0  0  0
  1 16  1  0  0  0  0
  1 17  1  0  0  0  0
  1 18  1  0  0  0  0
  1  2  1  0  0  0  0
  2  3  2  0  0  0  0
  3 19  1  0  0  0  0
  3  4  1  0  0  0  0
  4  5  2  0  0  0  0
  5 20  1  0  0  0  0
  5  6  1  0  0  0  0
  6 21  1  0  0  0  0
  6  7  2  0  0  0  0
  7  2  1  0  0  0  0
  7  8  1  0  0  0  0
  4  9  1  0  0  0  0
  9 22  1  0  0  0  0
  9 10  1  0  0  0  0
 10 23  1  0  0  0  0
 10 24  1  0  0  0  0
 10 11  1  0  0  0  0
 11 25  1  0  0  0  0
 11 12  1  0  0  0  0
 12 26  1  0  0  0  0
 12 27  1  0  0  0  0
 12 13  1  0  0  0  0
 13 28  1  0  0  0  0
 13 14  2  0  0  0  0
 14 29  1  0  0  0  0
 14 15  1  0  0  0  0
 15  9  1  0  0  0  0
 15 30  1  0  0  0  0
 15 31  1  0  0  0  0
M  END
>  <LOGBIO>
4.5900

>  <PRED_LOGBIO>
4.9900

>  <XV_RES>
-0.5260

>  <WHL_TMPL>
3

>  <ANCH>
51-64;8-9

$$$$
ROW15
  -MTS-   01071502143D 0   0.00000     0.00000     0

 43 46  0  0  1  0  0  0  0  0999 V2000
    5.2560   -5.1270   -4.6640 C   0  0  0  0  0  0  0  0  0  0  0  0
    4.7020   -4.1610   -3.6440 C   0  0  0  0  0  0  0  0  0  0  0  0
    5.4560   -3.3840   -3.0600 O   0  0  0  0  0  0  0  0  0  0  0  0
    3.3990   -4.1510   -3.3760 N   0  0  0  0  0  0  0  0  0  0  0  0
    2.8600   -3.2110   -2.3830 C   0  0  0  0  0  0  0  0  0  0  0  0
    1.3490   -3.4050   -2.2670 C   0  0  2  0  0  0  0  0  0  0  0  0
    0.6930   -2.2110   -1.8320 O   0  0  0  0  0  0  0  0  0  0  0  0
    0.0270   -2.4420   -0.6810 C   0  0  0  0  0  0  0  0  0  0  0  0
   -0.6190   -1.5890   -0.0940 O   0  0  0  0  0  0  0  0  0  0  0  0
    0.1470   -3.6960   -0.2530 N   0  0  0  0  0  0  0  0  0  0  0  0
    0.9880   -4.4490   -1.1930 C   0  0  1  0  0  0  0  0  0  0  0  0
    0.3890   -5.8430   -1.4540 C   0  0  0  0  0  0  0  0  0  0  0  0
    0.1600   -6.5220   -0.2160 O   0  0  0  0  0  0  0  0  0  0  0  0
   -0.6340   -5.8440    0.6720 C   0  0  0  0  0  0  0  0  0  0  0  0
   -1.4320   -6.5360    1.5900 C   0  0  0  0  0  0  0  0  0  0  0  0
   -2.2380   -5.8280    2.4900 C   0  0  0  0  0  0  0  0  0  0  0  0
   -2.2440   -4.4290    2.4720 C   0  0  0  0  0  0  0  0  0  0  0  0
   -1.4460   -3.7370    1.5540 C   0  0  0  0  0  0  0  0  0  0  0  0
   -0.6400   -4.4450    0.6540 C   0  0  0  0  0  0  0  0  0  0  0  0
   -3.0820   -6.5600    3.4610 C   0  0  0  0  0  0  0  0  0  0  0  0
   -2.5770   -7.6910    4.1140 C   0  0  0  0  0  0  0  0  0  0  0  0
   -3.3870   -8.3730    5.0300 C   0  0  0  0  0  0  0  0  0  0  0  0
   -4.6840   -7.9020    5.2680 C   0  0  0  0  0  0  0  0  0  0  0  0
   -5.1400   -6.8170    4.6290 N   0  0  0  0  0  0  0  0  0  0  0  0
   -4.3880   -6.1440    3.7470 C   0  0  0  0  0  0  0  0  0  0  0  0
   -5.4600   -8.6220    6.1970 C   0  0  0  0  0  0  0  0  0  0  0  0
   -6.0990   -9.2150    6.9620 N   0  0  0  0  0  0  0  0  0  0  0  0
    4.7910   -4.9400   -5.6300 H   0  0  0  0  0  0  0  0  0  0  0  0
    6.3320   -4.9880   -4.7470 H   0  0  0  0  0  0  0  0  0  0  0  0
    5.0450   -6.1470   -4.3500 H   0  0  0  0  0  0  0  0  0  0  0  0
    2.7810   -4.7900   -3.8560 H   0  0  0  0  0  0  0  0  0  0  0  0
    3.0720   -2.1910   -2.6970 H   0  0  0  0  0  0  0  0  0  0  0  0
    3.3250   -3.3980   -1.4170 H   0  0  0  0  0  0  0  0  0  0  0  0
    1.0140   -3.7120   -3.2550 H   0  0  0  0  0  0  0  0  0  0  0  0
    1.9200   -4.6400   -0.6650 H   0  0  0  0  0  0  0  0  0  0  0  0
   -0.5530   -5.7390   -1.9890 H   0  0  0  0  0  0  0  0  0  0  0  0
    1.0750   -6.4250   -2.0650 H   0  0  0  0  0  0  0  0  0  0  0  0
   -1.4270   -7.6160    1.6040 H   0  0  0  0  0  0  0  0  0  0  0  0
   -2.8660   -3.8830    3.1660 H   0  0  0  0  0  0  0  0  0  0  0  0
   -1.4510   -2.6570    1.5400 H   0  0  0  0  0  0  0  0  0  0  0  0
   -1.5730   -8.0340    3.9130 H   0  0  0  0  0  0  0  0  0  0  0  0
   -3.0170   -9.2470    5.5450 H   0  0  0  0  0  0  0  0  0  0  0  0
   -4.7930   -5.2740    3.2520 H   0  0  0  0  0  0  0  0  0  0  0  0
  1 28  1  0  0  0  0
  1 29  1  0  0  0  0
  1 30  1  0  0  0  0
  1  2  1  0  0  0  0
  2  3  2  0  0  0  0
  2  4  1  0  0  0  0
  4 31  1  0  0  0  0
  4  5  1  0  0  0  0
  5 32  1  0  0  0  0
  5 33  1  0  0  0  0
  5  6  1  0  0  0  0
  6 34  1  0  0  0  0
  6  7  1  0  0  0  0
  7  8  1  0  0  0  0
  8  9  2  0  0  0  0
  8 10  1  0  0  0  0
 10 11  1  0  0  0  0
 11  6  1  0  0  0  0
 11 35  1  0  0  0  0
 11 12  1  0  0  0  0
 12 36  1  0  0  0  0
 12 37  1  0  0  0  0
 12 13  1  0  0  0  0
 13 14  1  0  0  0  0
 14 15  1  0  0  0  0
 15 38  1  0  0  0  0
 15 16  2  0  0  0  0
 16 17  1  0  0  0  0
 17 39  1  0  0  0  0
 17 18  2  0  0  0  0
 18 40  1  0  0  0  0
 18 19  1  0  0  0  0
 19 10  1  0  0  0  0
 19 14  2  0  0  0  0
 16 20  1  0  0  0  0
 20 21  2  0  0  0  0
 21 41  1  0  0  0  0
 21 22  1  0  0  0  0
 22 42  1  0  0  0  0
 22 23  2  0  0  0  0
 23 24  1  0  0  0  0
 24 25  2  0  0  0  0
 25 20  1  0  0  0  0
 25 43  1  0  0  0  0
 23 26  1  0  0  0  0
 26 27  3  0  0  0  0
M  END
>  <LOGBIO>
5.5600

>  <PRED_LOGBIO>
4.0000

>  <XV_RES>
2.0110

>  <WHL_TMPL>
3

>  <ANCH>
51-64;33-34

$$$$
ROW16
  -MTS-   01071502143D 0   0.00000     0.00000     0

 46 49  0  0  1  0  0  0  0  0999 V2000
    1.6690   -3.1350    8.9860 C   0  0  0  0  0  0  0  0  0  0  0  0
    1.7300   -3.5180    7.5100 C   0  0  0  0  0  0  0  0  0  0  0  0
    1.9830   -2.3500    6.7250 O   0  0  0  0  0  0  0  0  0  0  0  0
    2.0720   -2.4960    5.3650 C   0  0  0  0  0  0  0  0  0  0  0  0
    1.0450   -2.4050    4.5090 C   0  0  0  0  0  0  0  0  0  0  0  0
    1.5860   -2.6270    3.1490 C   0  0  0  0  0  0  0  0  0  0  0  0
    0.8680   -2.6180    1.9820 N   0  0  0  0  0  0  0  0  0  0  0  0
    0.7010   -1.4100    1.2640 C   0  0  0  0  0  0  0  0  0  0  0  0
    1.5940   -1.0640    0.3270 N   0  0  0  0  0  0  0  0  0  0  0  0
    1.4770    0.0690   -0.3790 C   0  0  0  0  0  0  0  0  0  0  0  0
    0.4040    0.9410   -0.1580 C   0  0  0  0  0  0  0  0  0  0  0  0
   -0.5450    0.6060    0.8150 C   0  0  0  0  0  0  0  0  0  0  0  0
   -0.3970   -0.5850    1.5370 C   0  0  0  0  0  0  0  0  0  0  0  0
   -1.2980   -0.9320    2.4810 F   0  0  0  0  0  0  0  0  0  0  0  0
    0.5630    2.0180   -1.0380 N   0  0  0  0  0  0  0  0  0  0  0  0
    1.6550    1.8340   -1.7570 C   0  0  0  0  0  0  0  0  0  0  0  0
    2.2600    0.6580   -1.4010 N   0  0  0  0  0  0  0  0  0  0  0  0
    3.4960    0.1080   -1.9750 C   0  0  1  0  0  0  0  0  0  0  0  0
    3.5790    0.6210   -3.4120 C   0  0  0  0  0  0  0  0  0  0  0  0
    3.7980   -0.4800   -4.2990 O   0  0  0  0  0  0  0  0  0  0  0  0
    4.7240    0.6820   -1.2270 C   0  0  0  0  0  0  0  0  0  0  0  0
    5.0360    0.0450   -0.0190 C   0  0  0  0  0  0  0  0  0  0  0  0
    6.1330    0.5000    0.7220 C   0  0  0  0  0  0  0  0  0  0  0  0
    6.8880    1.5760    0.2400 C   0  0  0  0  0  0  0  0  0  0  0  0
    7.9510    2.0360    0.9340 F   0  0  0  0  0  0  0  0  0  0  0  0
    6.5200    2.1660   -0.9750 C   0  0  0  0  0  0  0  0  0  0  0  0
    5.4650    1.7090   -1.6630 N   0  0  0  0  0  0  0  0  0  0  0  0
    2.8840   -2.8350    3.2640 N   0  0  0  0  0  0  0  0  0  0  0  0
    3.2240   -2.7570    4.6710 N   0  0  0  0  0  0  0  0  0  0  0  0
    0.8700   -2.4140    9.1410 H   0  0  0  0  0  0  0  0  0  0  0  0
    1.4770   -4.0240    9.5830 H   0  0  0  0  0  0  0  0  0  0  0  0
    2.6180   -2.6950    9.2850 H   0  0  0  0  0  0  0  0  0  0  0  0
    0.7810   -3.9580    7.2100 H   0  0  0  0  0  0  0  0  0  0  0  0
    2.5290   -4.2390    7.3550 H   0  0  0  0  0  0  0  0  0  0  0  0
    0.0150   -2.2060    4.7630 H   0  0  0  0  0  0  0  0  0  0  0  0
    0.4590   -3.4730    1.6340 H   0  0  0  0  0  0  0  0  0  0  0  0
   -1.3830    1.2590    1.0070 H   0  0  0  0  0  0  0  0  0  0  0  0
    2.0180    2.5130   -2.5160 H   0  0  0  0  0  0  0  0  0  0  0  0
    3.5050   -0.9800   -1.9490 H   0  0  0  0  0  0  0  0  0  0  0  0
    4.4020    1.3260   -3.4990 H   0  0  0  0  0  0  0  0  0  0  0  0
    2.6470    1.1170   -3.6740 H   0  0  0  0  0  0  0  0  0  0  0  0
    3.8540   -0.1790   -5.2190 H   0  0  0  0  0  0  0  0  0  0  0  0
    4.4400   -0.7830    0.3340 H   0  0  0  0  0  0  0  0  0  0  0  0
    6.3940    0.0260    1.6570 H   0  0  0  0  0  0  0  0  0  0  0  0
    7.0920    2.9970   -1.3610 H   0  0  0  0  0  0  0  0  0  0  0  0
    4.1450   -2.8740    5.0690 H   0  0  0  0  0  0  0  0  0  0  0  0
  1 30  1  0  0  0  0
  1 31  1  0  0  0  0
  1 32  1  0  0  0  0
  1  2  1  0  0  0  0
  2 33  1  0  0  0  0
  2 34  1  0  0  0  0
  2  3  1  0  0  0  0
  3  4  1  0  0  0  0
  4  5  2  0  0  0  0
  5 35  1  0  0  0  0
  5  6  1  0  0  0  0
  6  7  1  0  0  0  0
  7 36  1  0  0  0  0
  7  8  1  0  0  0  0
  8  9  1  0  0  0  0
  9 10  2  0  0  0  0
 10 11  1  0  0  0  0
 11 12  2  0  0  0  0
 12 37  1  0  0  0  0
 12 13  1  0  0  0  0
 13  8  2  0  0  0  0
 13 14  1  0  0  0  0
 11 15  1  0  0  0  0
 15 16  2  0  0  0  0
 16 38  1  0  0  0  0
 16 17  1  0  0  0  0
 17 10  1  0  0  0  0
 17 18  1  0  0  0  0
 18 39  1  0  0  0  0
 18 19  1  0  0  0  0
 19 40  1  0  0  0  0
 19 41  1  0  0  0  0
 19 20  1  0  0  0  0
 20 42  1  0  0  0  0
 18 21  1  0  0  0  0
 21 22  2  0  0  0  0
 22 43  1  0  0  0  0
 22 23  1  0  0  0  0
 23 44  1  0  0  0  0
 23 24  2  0  0  0  0
 24 25  1  0  0  0  0
 24 26  1  0  0  0  0
 26 45  1  0  0  0  0
 26 27  2  0  0  0  0
 27 21  1  0  0  0  0
  6 28  2  0  0  0  0
 28 29  1  0  0  0  0
 29  4  1  0  0  0  0
 29 46  1  0  0  0  0
M  END
>  <LOGBIO>
4.4900

>  <PRED_LOGBIO>
5.1800

>  <XV_RES>
-1.0360

>  <WHL_TMPL>
3

>  <ANCH>
1-2;40-39

$$$$
ROW17
  -MTS-   01071502143D 0   0.00000     0.00000     0

 46 49  0  0  1  0  0  0  0  0999 V2000
   -6.9470   -0.1460   -4.6460 C   0  0  0  0  0  0  0  0  0  0  0  0
   -6.8350    1.3750   -4.6910 C   0  0  1  0  0  0  0  0  0  0  0  0
   -6.3180    1.7780   -5.9610 O   0  0  0  0  0  0  0  0  0  0  0  0
   -5.8950    1.8500   -3.5830 C   0  0  0  0  0  0  0  0  0  0  0  0
   -5.7910    3.2750   -3.6250 O   0  0  0  0  0  0  0  0  0  0  0  0
   -4.9860    3.8890   -2.7020 C   0  0  0  0  0  0  0  0  0  0  0  0
   -5.3460    4.3290   -1.4890 C   0  0  0  0  0  0  0  0  0  0  0  0
   -4.2550    4.8820   -0.8710 N   0  0  0  0  0  0  0  0  0  0  0  0
   -4.0910    5.4970    0.4310 N   0  0  0  0  0  0  0  0  0  0  0  0
   -2.9170    5.9670    0.8120 C   0  0  0  0  0  0  0  0  0  0  0  0
   -1.8040    5.8830   -0.0320 N   0  0  0  0  0  0  0  0  0  0  0  0
   -1.8810    5.3360   -1.2310 C   0  0  0  0  0  0  0  0  0  0  0  0
   -0.7700    5.2710   -2.0300 O   0  0  0  0  0  0  0  0  0  0  0  0
    0.0290    4.1630   -1.9320 C   0  0  0  0  0  0  0  0  0  0  0  0
    1.1800    4.0580   -2.7230 C   0  0  0  0  0  0  0  0  0  0  0  0
    1.9970    2.9250   -2.6220 C   0  0  0  0  0  0  0  0  0  0  0  0
    1.6630    1.8980   -1.7320 C   0  0  0  0  0  0  0  0  0  0  0  0
    2.2790    0.6630   -1.4190 N   0  0  0  0  0  0  0  0  0  0  0  0
    1.5330    0.0240   -0.4640 C   0  0  0  0  0  0  0  0  0  0  0  0
    1.8650   -1.3240    0.1300 C   0  0  0  0  0  0  0  0  0  0  0  0
    0.4660    0.7640   -0.1340 C   0  0  0  0  0  0  0  0  0  0  0  0
    0.5120    2.0030   -0.9420 C   0  0  0  0  0  0  0  0  0  0  0  0
   -0.3050    3.1360   -1.0420 C   0  0  0  0  0  0  0  0  0  0  0  0
   -1.4150    3.2370   -0.2800 F   0  0  0  0  0  0  0  0  0  0  0  0
   -3.1730    4.7940   -1.7060 C   0  0  0  0  0  0  0  0  0  0  0  0
   -3.5460    4.1970   -2.8460 C   0  0  0  0  0  0  0  0  0  0  0  0
   -2.6710    3.8980   -4.0400 C   0  0  0  0  0  0  0  0  0  0  0  0
   -5.9630   -0.5860   -4.7920 H   0  0  0  0  0  0  0  0  0  0  0  0
   -7.6160   -0.4840   -5.4340 H   0  0  0  0  0  0  0  0  0  0  0  0
   -7.3410   -0.4520   -3.6790 H   0  0  0  0  0  0  0  0  0  0  0  0
   -7.8200    1.8160   -4.5440 H   0  0  0  0  0  0  0  0  0  0  0  0
   -6.8980    1.4880   -6.6810 H   0  0  0  0  0  0  0  0  0  0  0  0
   -6.2900    1.5430   -2.6170 H   0  0  0  0  0  0  0  0  0  0  0  0
   -4.9110    1.4100   -3.7300 H   0  0  0  0  0  0  0  0  0  0  0  0
   -6.3370    4.2590   -1.0660 H   0  0  0  0  0  0  0  0  0  0  0  0
   -2.8150    6.4210    1.7870 H   0  0  0  0  0  0  0  0  0  0  0  0
    1.4380    4.8510   -3.4090 H   0  0  0  0  0  0  0  0  0  0  0  0
    2.8850    2.8440   -3.2320 H   0  0  0  0  0  0  0  0  0  0  0  0
    3.1310    0.3110   -1.8320 H   0  0  0  0  0  0  0  0  0  0  0  0
    2.9440   -1.4640    0.1310 H   0  0  0  0  0  0  0  0  0  0  0  0
    1.3980   -2.1070   -0.4630 H   0  0  0  0  0  0  0  0  0  0  0  0
    1.4930   -1.3710    1.1510 H   0  0  0  0  0  0  0  0  0  0  0  0
   -0.2910    0.5040    0.5920 H   0  0  0  0  0  0  0  0  0  0  0  0
   -1.8840    4.6460   -4.1100 H   0  0  0  0  0  0  0  0  0  0  0  0
   -2.2250    2.9120   -3.9250 H   0  0  0  0  0  0  0  0  0  0  0  0
   -3.2730    3.9200   -4.9460 H   0  0  0  0  0  0  0  0  0  0  0  0
  1 28  1  0  0  0  0
  1 29  1  0  0  0  0
  1 30  1  0  0  0  0
  1  2  1  0  0  0  0
  2 31  1  0  0  0  0
  2  3  1  0  0  0  0
  3 32  1  0  0  0  0
  2  4  1  0  0  0  0
  4 33  1  0  0  0  0
  4 34  1  0  0  0  0
  4  5  1  0  0  0  0
  5  6  1  0  0  0  0
  6  7  2  0  0  0  0
  7 35  1  0  0  0  0
  7  8  1  0  0  0  0
  8  9  1  0  0  0  0
  9 10  2  0  0  0  0
 10 36  1  0  0  0  0
 10 11  1  0  0  0  0
 11 12  2  0  0  0  0
 12 13  1  0  0  0  0
 13 14  1  0  0  0  0
 14 15  2  0  0  0  0
 15 37  1  0  0  0  0
 15 16  1  0  0  0  0
 16 38  1  0  0  0  0
 16 17  2  0  0  0  0
 17 18  1  0  0  0  0
 18 39  1  0  0  0  0
 18 19  1  0  0  0  0
 19 20  1  0  0  0  0
 20 40  1  0  0  0  0
 20 41  1  0  0  0  0
 20 42  1  0  0  0  0
 19 21  2  0  0  0  0
 21 43  1  0  0  0  0
 21 22  1  0  0  0  0
 22 17  1  0  0  0  0
 22 23  2  0  0  0  0
 23 14  1  0  0  0  0
 23 24  1  0  0  0  0
 12 25  1  0  0  0  0
 25  8  1  0  0  0  0
 25 26  2  0  0  0  0
 26  6  1  0  0  0  0
 26 27  1  0  0  0  0
 27 44  1  0  0  0  0
 27 45  1  0  0  0  0
 27 46  1  0  0  0  0
M  END
>  <LOGBIO>
4.7400

>  <PRED_LOGBIO>
5.2500

>  <XV_RES>
-0.7910

>  <WHL_TMPL>
3

>  <ANCH>
16-25;28-38

$$$$
ROW18
  -MTS-   01071502143D 0   0.00000     0.00000     0

 71 74  0  0  0  0  0  0  0  0999 V2000
    6.2150    0.1780    1.9490 C   0  0  0  0  0  0  0  0  0  0  0  0
    6.1230   -0.1710    0.4660 C   0  0  0  0  0  0  0  0  0  0  0  0
    7.3990   -0.8860    0.0320 C   0  0  0  0  0  0  0  0  0  0  0  0
    4.9990   -1.0280    0.2470 O   0  0  0  0  0  0  0  0  0  0  0  0
    3.7560   -0.5560    0.5780 C   0  0  0  0  0  0  0  0  0  0  0  0
    2.9950    0.1380   -0.3700 C   0  0  0  0  0  0  0  0  0  0  0  0
    1.7250    0.6200   -0.0310 C   0  0  0  0  0  0  0  0  0  0  0  0
    1.2170    0.4090    1.2560 C   0  0  0  0  0  0  0  0  0  0  0  0
    1.9780   -0.2850    2.2040 C   0  0  0  0  0  0  0  0  0  0  0  0
    3.2480   -0.7670    1.8650 C   0  0  0  0  0  0  0  0  0  0  0  0
    4.0170   -1.4680    2.8240 N   0  0  0  0  0  0  0  0  0  0  0  0
    4.9020   -0.7630    3.6740 C   0  0  0  0  0  0  0  0  0  0  0  0
    6.1700   -0.5650    3.2880 N   0  0  0  0  0  0  0  0  0  0  0  0
    7.0270    0.1000    4.0740 C   0  0  0  0  0  0  0  0  0  0  0  0
    6.5990    0.5940    5.3120 C   0  0  0  0  0  0  0  0  0  0  0  0
    7.6870    1.4610    6.3580 Cl  0  0  0  0  0  0  0  0  0  0  0  0
    5.2680    0.3680    5.6820 C   0  0  0  0  0  0  0  0  0  0  0  0
    4.7820    0.8440    6.9220 N   0  0  0  0  0  0  0  0  0  0  0  0
    4.8660    0.0290    8.0760 C   0  0  0  0  0  0  0  0  0  0  0  0
    5.9990    0.0910    8.8960 C   0  0  0  0  0  0  0  0  0  0  0  0
    6.0820   -0.7150   10.0370 C   0  0  0  0  0  0  0  0  0  0  0  0
    5.0320   -1.5840   10.3590 C   0  0  0  0  0  0  0  0  0  0  0  0
    3.8990   -1.6460    9.5390 C   0  0  0  0  0  0  0  0  0  0  0  0
    3.8160   -0.8390    8.3970 C   0  0  0  0  0  0  0  0  0  0  0  0
    2.3260   -0.9200    7.3200 S   0  0  0  0  0  0  0  0  0  0  0  0
    1.1840   -1.2610    8.1100 O   0  0  0  0  0  0  0  0  0  0  0  0
    2.1160    0.3510    6.7010 O   0  0  0  0  0  0  0  0  0  0  0  0
    2.5740   -2.1790    6.0430 C   0  0  0  0  0  0  0  0  0  0  0  0
    1.3390   -2.2460    5.1490 C   0  0  0  0  0  0  0  0  0  0  0  0
    3.7930   -1.8150    5.2000 C   0  0  0  0  0  0  0  0  0  0  0  0
    4.4590   -0.3040    4.8520 N   0  0  0  0  0  0  0  0  0  0  0  0
    0.9040    1.3680   -1.0540 C   0  0  0  0  0  0  0  0  0  0  0  0
    1.2500    2.8680   -1.0110 C   0  0  0  0  0  0  0  0  0  0  0  0
   -0.0080    3.7260   -0.7820 C   0  0  0  0  0  0  0  0  0  0  0  0
   -1.0430    3.4360   -1.7840 N   0  0  0  0  0  0  0  0  0  0  0  0
   -1.4560    2.0250   -1.7500 C   0  0  0  0  0  0  0  0  0  0  0  0
   -0.2610    1.0940   -2.0230 C   0  0  0  0  0  0  0  0  0  0  0  0
    6.3350   -0.7340    2.5300 H   0  0  0  0  0  0  0  0  0  0  0  0
    7.0700    0.8300    2.1150 H   0  0  0  0  0  0  0  0  0  0  0  0
    5.3050    0.6880    2.2580 H   0  0  0  0  0  0  0  0  0  0  0  0
    6.0030    0.7410   -0.1150 H   0  0  0  0  0  0  0  0  0  0  0  0
    7.5190   -1.7990    0.6130 H   0  0  0  0  0  0  0  0  0  0  0  0
    8.2550   -0.2350    0.1990 H   0  0  0  0  0  0  0  0  0  0  0  0
    7.3340   -1.1350   -1.0250 H   0  0  0  0  0  0  0  0  0  0  0  0
    3.3870    0.3010   -1.3630 H   0  0  0  0  0  0  0  0  0  0  0  0
    0.2370    0.7810    1.5170 H   0  0  0  0  0  0  0  0  0  0  0  0
    1.5860   -0.4480    3.1970 H   0  0  0  0  0  0  0  0  0  0  0  0
    3.9350   -2.4720    2.9010 H   0  0  0  0  0  0  0  0  0  0  0  0
    8.0470    0.2540    3.7530 H   0  0  0  0  0  0  0  0  0  0  0  0
    4.3750    1.7670    6.9840 H   0  0  0  0  0  0  0  0  0  0  0  0
    6.8090    0.7610    8.6480 H   0  0  0  0  0  0  0  0  0  0  0  0
    6.9560   -0.6670   10.6700 H   0  0  0  0  0  0  0  0  0  0  0  0
    5.0960   -2.2060   11.2390 H   0  0  0  0  0  0  0  0  0  0  0  0
    3.0890   -2.3150    9.7870 H   0  0  0  0  0  0  0  0  0  0  0  0
    2.7340   -3.1470    6.5130 H   0  0  0  0  0  0  0  0  0  0  0  0
    1.1790   -1.2790    4.6780 H   0  0  0  0  0  0  0  0  0  0  0  0
    1.4880   -3.0030    4.3810 H   0  0  0  0  0  0  0  0  0  0  0  0
    0.4700   -2.5060    5.7500 H   0  0  0  0  0  0  0  0  0  0  0  0
    3.6330   -0.8470    4.7290 H   0  0  0  0  0  0  0  0  0  0  0  0
    3.9420   -2.5720    4.4320 H   0  0  0  0  0  0  0  0  0  0  0  0
    4.6730   -1.7670    5.8370 H   0  0  0  0  0  0  0  0  0  0  0  0
    1.6410    1.1840   -1.8330 H   0  0  0  0  0  0  0  0  0  0  0  0
    1.6210    3.1260   -2.0010 H   0  0  0  0  0  0  0  0  0  0  0  0
    1.9330    3.0360   -0.1810 H   0  0  0  0  0  0  0  0  0  0  0  0
    0.2920    4.7590   -0.9400 H   0  0  0  0  0  0  0  0  0  0  0  0
   -0.4000    3.4900    0.2060 H   0  0  0  0  0  0  0  0  0  0  0  0
   -0.6130    3.5830   -2.6860 H   0  0  0  0  0  0  0  0  0  0  0  0
   -2.1500    1.8870   -2.5770 H   0  0  0  0  0  0  0  0  0  0  0  0
   -1.8440    1.7950   -0.7600 H   0  0  0  0  0  0  0  0  0  0  0  0
    0.1020    1.3450   -3.0170 H   0  0  0  0  0  0  0  0  0  0  0  0
   -0.5900    0.0670   -1.8760 H   0  0  0  0  0  0  0  0  0  0  0  0
  1 38  1  0  0  0  0
  1 39  1  0  0  0  0
  1 40  1  0  0  0  0
  1  2  1  0  0  0  0
  2 41  1  0  0  0  0
  2  3  1  0  0  0  0
  3 42  1  0  0  0  0
  3 43  1  0  0  0  0
  3 44  1  0  0  0  0
  2  4  1  0  0  0  0
  4  5  1  0  0  0  0
  5  6  2  0  0  0  0
  6 45  1  0  0  0  0
  6  7  1  0  0  0  0
  7  8  2  0  0  0  0
  8 46  1  0  0  0  0
  8  9  1  0  0  0  0
  9 47  1  0  0  0  0
  9 10  2  0  0  0  0
 10  5  1  0  0  0  0
 10 11  1  0  0  0  0
 11 48  1  0  0  0  0
 11 12  1  0  0  0  0
 12 13  2  0  0  0  0
 13 14  1  0  0  0  0
 14 49  1  0  0  0  0
 14 15  2  0  0  0  0
 15 16  1  0  0  0  0
 15 17  1  0  0  0  0
 17 18  1  0  0  0  0
 18 50  1  0  0  0  0
 18 19  1  0  0  0  0
 19 20  2  0  0  0  0
 20 51  1  0  0  0  0
 20 21  1  0  0  0  0
 21 52  1  0  0  0  0
 21 22  2  0  0  0  0
 22 53  1  0  0  0  0
 22 23  1  0  0  0  0
 23 54  1  0  0  0  0
 23 24  2  0  0  0  0
 24 19  1  0  0  0  0
 24 25  1  0  0  0  0
 25 26  2  0  0  0  0
 25 27  2  0  0  0  0
 25 28  1  0  0  0  0
 28 55  1  0  0  0  0
 28 29  1  0  0  0  0
 29 56  1  0  0  0  0
 29 57  1  0  0  0  0
 29 58  1  0  0  0  0
 28 30  1  0  0  0  0
 30 59  1  0  0  0  0
 30 60  1  0  0  0  0
 30 61  1  0  0  0  0
 17 31  2  0  0  0  0
 31 12  1  0  0  0  0
  7 32  1  0  0  0  0
 32 62  1  0  0  0  0
 32 33  1  0  0  0  0
 33 63  1  0  0  0  0
 33 64  1  0  0  0  0
 33 34  1  0  0  0  0
 34 65  1  0  0  0  0
 34 66  1  0  0  0  0
 34 35  1  0  0  0  0
 35 67  1  0  0  0  0
 35 36  1  0  0  0  0
 36 68  1  0  0  0  0
 36 69  1  0  0  0  0
 36 37  1  0  0  0  0
 37 32  1  0  0  0  0
 37 70  1  0  0  0  0
 37 71  1  0  0  0  0
M  END
>  <LOGBIO>
5.2800

>  <PRED_LOGBIO>
5.2000

>  <XV_RES>
0.1610

>  <WHL_TMPL>
2

>  <ANCH>
20-34;56-58

$$$$
ROW19
  -MTS-   01071502143D 0   0.00000     0.00000     0

 46 48  0  0  0  0  0  0  0  0999 V2000
   -1.0260   -4.8640    2.5950 C   0  0  0  0  0  0  0  0  0  0  0  0
    0.3990   -4.7600    2.5280 O   0  0  0  0  0  0  0  0  0  0  0  0
    0.8790   -3.6820    1.8330 C   0  0  0  0  0  0  0  0  0  0  0  0
    0.4060   -3.4140    0.5430 C   0  0  0  0  0  0  0  0  0  0  0  0
    0.8970   -2.3120   -0.1680 C   0  0  0  0  0  0  0  0  0  0  0  0
    1.8600   -1.4780    0.4120 C   0  0  0  0  0  0  0  0  0  0  0  0
    2.4150   -0.2990   -0.2910 C   0  0  0  0  0  0  0  0  0  0  0  0
    2.0330   -0.0200   -1.4260 O   0  0  0  0  0  0  0  0  0  0  0  0
    3.3290    0.4560    0.3110 N   0  0  0  0  0  0  0  0  0  0  0  0
    3.8660    1.6210   -0.4070 C   0  0  0  0  0  0  0  0  0  0  0  0
    3.7920    0.1930    1.5740 C   0  0  0  0  0  0  0  0  0  0  0  0
    3.3520   -0.8490    2.2930 C   0  0  0  0  0  0  0  0  0  0  0  0
    3.8770   -1.1000    3.6540 C   0  0  0  0  0  0  0  0  0  0  0  0
    4.6150   -0.1090    4.3120 C   0  0  0  0  0  0  0  0  0  0  0  0
    5.1120   -0.3460    5.6000 C   0  0  0  0  0  0  0  0  0  0  0  0
    4.8700   -1.5740    6.2280 C   0  0  0  0  0  0  0  0  0  0  0  0
    4.1310   -2.5640    5.5700 C   0  0  0  0  0  0  0  0  0  0  0  0
    3.6350   -2.3270    4.2820 C   0  0  0  0  0  0  0  0  0  0  0  0
    2.3330   -1.7460    1.7020 C   0  0  0  0  0  0  0  0  0  0  0  0
    1.8430   -2.8480    2.4120 C   0  0  0  0  0  0  0  0  0  0  0  0
    4.8310    1.1080    2.1760 C   0  0  0  0  0  0  0  0  0  0  0  0
    6.1740    0.6140    1.8380 N   0  0  0  0  0  0  0  0  0  0  0  0
    6.3450   -0.7440    2.3760 C   0  0  0  0  0  0  0  0  0  0  0  0
    7.1850    1.5040    2.4240 C   0  0  0  0  0  0  0  0  0  0  0  0
   -1.4320   -4.9430    1.5890 H   0  0  0  0  0  0  0  0  0  0  0  0
   -1.2980   -5.7500    3.1660 H   0  0  0  0  0  0  0  0  0  0  0  0
   -1.4310   -3.9800    3.0820 H   0  0  0  0  0  0  0  0  0  0  0  0
   -0.3370   -4.0570    0.0960 H   0  0  0  0  0  0  0  0  0  0  0  0
    0.5320   -2.1050   -1.1630 H   0  0  0  0  0  0  0  0  0  0  0  0
    3.1070    2.0110   -1.0820 H   0  0  0  0  0  0  0  0  0  0  0  0
    4.7420    1.3230   -0.9790 H   0  0  0  0  0  0  0  0  0  0  0  0
    4.1440    2.3920    0.3090 H   0  0  0  0  0  0  0  0  0  0  0  0
    4.8020    0.8370    3.8270 H   0  0  0  0  0  0  0  0  0  0  0  0
    5.6810    0.4180    6.1080 H   0  0  0  0  0  0  0  0  0  0  0  0
    5.2520   -1.7560    7.2220 H   0  0  0  0  0  0  0  0  0  0  0  0
    3.9440   -3.5110    6.0550 H   0  0  0  0  0  0  0  0  0  0  0  0
    3.0650   -3.0910    3.7740 H   0  0  0  0  0  0  0  0  0  0  0  0
    2.2080   -3.0550    3.4080 H   0  0  0  0  0  0  0  0  0  0  0  0
    4.7140    1.1280    3.2570 H   0  0  0  0  0  0  0  0  0  0  0  0
    4.7040    2.1130    1.7780 H   0  0  0  0  0  0  0  0  0  0  0  0
    6.2280   -0.7230    3.4570 H   0  0  0  0  0  0  0  0  0  0  0  0
    7.3390   -1.1100    2.1260 H   0  0  0  0  0  0  0  0  0  0  0  0
    5.5960   -1.4030    1.9420 H   0  0  0  0  0  0  0  0  0  0  0  0
    7.0680    1.5250    3.5060 H   0  0  0  0  0  0  0  0  0  0  0  0
    8.1790    1.1380    2.1740 H   0  0  0  0  0  0  0  0  0  0  0  0
    7.0580    2.5090    2.0270 H   0  0  0  0  0  0  0  0  0  0  0  0
  1 25  1  0  0  0  0
  1 26  1  0  0  0  0
  1 27  1  0  0  0  0
  1  2  1  0  0  0  0
  2  3  1  0  0  0  0
  3  4  1  0  0  0  0
  4 28  1  0  0  0  0
  4  5  2  0  0  0  0
  5 29  1  0  0  0  0
  5  6  1  0  0  0  0
  6  7  1  0  0  0  0
  7  8  2  0  0  0  0
  7  9  1  0  0  0  0
  9 10  1  0  0  0  0
 10 30  1  0  0  0  0
 10 31  1  0  0  0  0
 10 32  1  0  0  0  0
  9 11  1  0  0  0  0
 11 12  2  0  0  0  0
 12 13  1  0  0  0  0
 13 14  2  0  0  0  0
 14 33  1  0  0  0  0
 14 15  1  0  0  0  0
 15 34  1  0  0  0  0
 15 16  2  0  0  0  0
 16 35  1  0  0  0  0
 16 17  1  0  0  0  0
 17 36  1  0  0  0  0
 17 18  2  0  0  0  0
 18 13  1  0  0  0  0
 18 37  1  0  0  0  0
 12 19  1  0  0  0  0
 19  6  2  0  0  0  0
 19 20  1  0  0  0  0
 20  3  2  0  0  0  0
 20 38  1  0  0  0  0
 11 21  1  0  0  0  0
 21 39  1  0  0  0  0
 21 40  1  0  0  0  0
 21 22  1  0  0  0  0
 22 23  1  0  0  0  0
 23 41  1  0  0  0  0
 23 42  1  0  0  0  0
 23 43  1  0  0  0  0
 22 24  1  0  0  0  0
 24 44  1  0  0  0  0
 24 45  1  0  0  0  0
 24 46  1  0  0  0  0
M  END
>  <LOGBIO>
5.2800

>  <PRED_LOGBIO>
4.6200

>  <XV_RES>
0.7140

>  <WHL_TMPL>
1

>  <ANCH>
32-31;5-6

$$$$
ROW20
  -MTS-   01071502143D 0   0.00000     0.00000     0

 66 70  0  0  0  0  0  0  0  0999 V2000
  -12.0960    1.9300    5.1500 C   0  0  0  0  0  0  0  0  0  0  0  0
  -10.9540    0.9250    5.2580 C   0  0  0  0  0  0  0  0  0  0  0  0
   -9.6930    1.5710    4.8650 N   0  0  0  0  0  0  0  0  0  0  0  0
   -8.8160    0.5810    4.2240 C   0  0  0  0  0  0  0  0  0  0  0  0
   -7.4710    1.2060    3.8130 C   0  0  0  0  0  0  0  0  0  0  0  0
   -6.8300    1.9220    4.9260 N   0  0  0  0  0  0  0  0  0  0  0  0
   -7.7190    2.8260    5.6700 C   0  0  0  0  0  0  0  0  0  0  0  0
   -9.0600    2.1700    6.0490 C   0  0  0  0  0  0  0  0  0  0  0  0
   -5.4640    1.7540    5.2540 C   0  0  0  0  0  0  0  0  0  0  0  0
   -4.6000    2.8550    5.2200 C   0  0  0  0  0  0  0  0  0  0  0  0
   -3.2520    2.6690    5.5490 C   0  0  0  0  0  0  0  0  0  0  0  0
   -2.8030    1.3910    5.9020 C   0  0  0  0  0  0  0  0  0  0  0  0
   -3.7210    0.3340    5.9160 C   0  0  0  0  0  0  0  0  0  0  0  0
   -5.0060    0.5420    5.5970 N   0  0  0  0  0  0  0  0  0  0  0  0
   -1.3550    1.1560    6.2620 C   0  0  0  0  0  0  0  0  0  0  0  0
   -1.2590    0.0090    7.2630 C   0  0  0  0  0  0  0  0  0  0  0  0
   -0.7740    2.4230    6.8830 C   0  0  0  0  0  0  0  0  0  0  0  0
   -0.5980    0.8140    5.0490 N   0  0  0  0  0  0  0  0  0  0  0  0
    0.7060    0.5640    5.1280 C   0  0  0  0  0  0  0  0  0  0  0  0
    1.2780    0.6200    6.2150 O   0  0  0  0  0  0  0  0  0  0  0  0
    1.4680    0.2190    3.9070 C   0  0  0  0  0  0  0  0  0  0  0  0
    1.6500    1.1760    2.9020 C   0  0  0  0  0  0  0  0  0  0  0  0
    2.3710    0.8500    1.7470 C   0  0  0  0  0  0  0  0  0  0  0  0
    2.5420    1.8340    0.7440 N   0  0  0  0  0  0  0  0  0  0  0  0
    3.2640    1.5440   -0.4370 C   0  0  0  0  0  0  0  0  0  0  0  0
    3.4060    2.5500   -1.4000 C   0  0  0  0  0  0  0  0  0  0  0  0
    4.1150    2.2950   -2.5800 C   0  0  0  0  0  0  0  0  0  0  0  0
    4.6810    1.0330   -2.7980 C   0  0  0  0  0  0  0  0  0  0  0  0
    4.5390    0.0270   -1.8350 C   0  0  0  0  0  0  0  0  0  0  0  0
    3.8300    0.2820   -0.6550 C   0  0  0  0  0  0  0  0  0  0  0  0
    3.6710   -0.7700    0.3730 C   0  0  0  0  0  0  0  0  0  0  0  0
    4.1550   -1.8900    0.2150 O   0  0  0  0  0  0  0  0  0  0  0  0
    2.9100   -0.4340    1.5970 C   0  0  0  0  0  0  0  0  0  0  0  0
    2.7270   -1.3910    2.6030 C   0  0  0  0  0  0  0  0  0  0  0  0
    2.0060   -1.0650    3.7580 C   0  0  0  0  0  0  0  0  0  0  0  0
    1.8310   -1.9870    4.7270 F   0  0  0  0  0  0  0  0  0  0  0  0
  -11.9010    2.7740    5.8090 H   0  0  0  0  0  0  0  0  0  0  0  0
  -13.0290    1.4520    5.4420 H   0  0  0  0  0  0  0  0  0  0  0  0
  -12.1740    2.2820    4.1240 H   0  0  0  0  0  0  0  0  0  0  0  0
  -10.8760    0.5730    6.2850 H   0  0  0  0  0  0  0  0  0  0  0  0
  -11.1500    0.0810    4.6000 H   0  0  0  0  0  0  0  0  0  0  0  0
   -8.6370   -0.2430    4.9120 H   0  0  0  0  0  0  0  0  0  0  0  0
   -9.3100    0.1740    3.3440 H   0  0  0  0  0  0  0  0  0  0  0  0
   -7.6290    1.8940    2.9850 H   0  0  0  0  0  0  0  0  0  0  0  0
   -6.8030    0.4260    3.4540 H   0  0  0  0  0  0  0  0  0  0  0  0
   -7.9080    3.7160    5.0750 H   0  0  0  0  0  0  0  0  0  0  0  0
   -7.2150    3.1620    6.5740 H   0  0  0  0  0  0  0  0  0  0  0  0
   -8.8890    1.3990    6.7970 H   0  0  0  0  0  0  0  0  0  0  0  0
   -9.7230    2.9200    6.4740 H   0  0  0  0  0  0  0  0  0  0  0  0
   -4.9680    3.8320    4.9440 H   0  0  0  0  0  0  0  0  0  0  0  0
   -2.5660    3.5020    5.5300 H   0  0  0  0  0  0  0  0  0  0  0  0
   -3.3910   -0.6580    6.1860 H   0  0  0  0  0  0  0  0  0  0  0  0
   -0.2160   -0.1600    7.5220 H   0  0  0  0  0  0  0  0  0  0  0  0
   -1.8200    0.2620    8.1610 H   0  0  0  0  0  0  0  0  0  0  0  0
   -1.6740   -0.8950    6.8200 H   0  0  0  0  0  0  0  0  0  0  0  0
    0.2690    2.2550    7.1420 H   0  0  0  0  0  0  0  0  0  0  0  0
   -1.3350    2.6770    7.7810 H   0  0  0  0  0  0  0  0  0  0  0  0
   -0.8430    3.2420    6.1700 H   0  0  0  0  0  0  0  0  0  0  0  0
   -1.0690    0.7680    4.1570 H   0  0  0  0  0  0  0  0  0  0  0  0
    1.2340    2.1660    3.0170 H   0  0  0  0  0  0  0  0  0  0  0  0
    2.1440    2.7530    0.8740 H   0  0  0  0  0  0  0  0  0  0  0  0
    2.9690    3.5240   -1.2320 H   0  0  0  0  0  0  0  0  0  0  0  0
    4.2240    3.0720   -3.3230 H   0  0  0  0  0  0  0  0  0  0  0  0
    5.2280    0.8370   -3.7080 H   0  0  0  0  0  0  0  0  0  0  0  0
    4.9760   -0.9460   -2.0030 H   0  0  0  0  0  0  0  0  0  0  0  0
    3.1430   -2.3810    2.4870 H   0  0  0  0  0  0  0  0  0  0  0  0
  1 37  1  0  0  0  0
  1 38  1  0  0  0  0
  1 39  1  0  0  0  0
  1  2  1  0  0  0  0
  2 40  1  0  0  0  0
  2 41  1  0  0  0  0
  2  3  1  0  0  0  0
  3  4  1  0  0  0  0
  4 42  1  0  0  0  0
  4 43  1  0  0  0  0
  4  5  1  0  0  0  0
  5 44  1  0  0  0  0
  5 45  1  0  0  0  0
  5  6  1  0  0  0  0
  6  7  1  0  0  0  0
  7 46  1  0  0  0  0
  7 47  1  0  0  0  0
  7  8  1  0  0  0  0
  8  3  1  0  0  0  0
  8 48  1  0  0  0  0
  8 49  1  0  0  0  0
  6  9  1  0  0  0  0
  9 10  2  0  0  0  0
 10 50  1  0  0  0  0
 10 11  1  0  0  0  0
 11 51  1  0  0  0  0
 11 12  2  0  0  0  0
 12 13  1  0  0  0  0
 13 52  1  0  0  0  0
 13 14  2  0  0  0  0
 14  9  1  0  0  0  0
 12 15  1  0  0  0  0
 15 16  1  0  0  0  0
 16 53  1  0  0  0  0
 16 54  1  0  0  0  0
 16 55  1  0  0  0  0
 15 17  1  0  0  0  0
 17 56  1  0  0  0  0
 17 57  1  0  0  0  0
 17 58  1  0  0  0  0
 15 18  1  0  0  0  0
 18 59  1  0  0  0  0
 18 19  1  0  0  0  0
 19 20  2  0  0  0  0
 19 21  1  0  0  0  0
 21 22  2  0  0  0  0
 22 60  1  0  0  0  0
 22 23  1  0  0  0  0
 23 24  1  0  0  0  0
 24 61  1  0  0  0  0
 24 25  1  0  0  0  0
 25 26  1  0  0  0  0
 26 62  1  0  0  0  0
 26 27  2  0  0  0  0
 27 63  1  0  0  0  0
 27 28  1  0  0  0  0
 28 64  1  0  0  0  0
 28 29  2  0  0  0  0
 29 65  1  0  0  0  0
 29 30  1  0  0  0  0
 30 25  2  0  0  0  0
 30 31  1  0  0  0  0
 31 32  2  0  0  0  0
 31 33  1  0  0  0  0
 33 23  2  0  0  0  0
 33 34  1  0  0  0  0
 34 66  1  0  0  0  0
 34 35  2  0  0  0  0
 35 21  1  0  0  0  0
 35 36  1  0  0  0  0
M  END
>  <LOGBIO>
4.6000

>  <PRED_LOGBIO>
5.2800

>  <XV_RES>
-1.2680

>  <WHL_TMPL>
1

>  <ANCH>
49-51;57-59

$$$$
ROW21
  -MTS-   01071502143D 0   0.00000     0.00000     0

 53 55  0  0  0  0  0  0  0  0999 V2000
   -6.4050   -5.4250   -0.4970 C   0  0  0  0  0  0  0  0  0  0  0  0
   -5.4120   -5.7940    0.4650 O   0  0  0  0  0  0  0  0  0  0  0  0
   -4.5540   -4.8220    0.9080 C   0  0  0  0  0  0  0  0  0  0  0  0
   -3.3460   -4.5930    0.2390 C   0  0  0  0  0  0  0  0  0  0  0  0
   -2.5140   -3.6400    0.6810 N   0  0  0  0  0  0  0  0  0  0  0  0
   -2.8270   -2.9040    1.7560 C   0  0  0  0  0  0  0  0  0  0  0  0
   -4.0350   -3.1350    2.4240 C   0  0  0  0  0  0  0  0  0  0  0  0
   -4.8690   -4.0870    1.9830 N   0  0  0  0  0  0  0  0  0  0  0  0
   -1.9000   -1.8550    2.2350 C   0  0  0  0  0  0  0  0  0  0  0  0
   -2.3210   -0.5210    2.2910 C   0  0  0  0  0  0  0  0  0  0  0  0
   -1.4450    0.4720    2.7440 C   0  0  0  0  0  0  0  0  0  0  0  0
   -0.1460    0.1310    3.1410 C   0  0  0  0  0  0  0  0  0  0  0  0
    0.2760   -1.2020    3.0850 C   0  0  0  0  0  0  0  0  0  0  0  0
   -0.6010   -2.1950    2.6320 C   0  0  0  0  0  0  0  0  0  0  0  0
   -0.1460   -3.6340    2.5710 C   0  0  0  0  0  0  0  0  0  0  0  0
   -0.8310   -4.2020    1.5830 F   0  0  0  0  0  0  0  0  0  0  0  0
   -0.3450   -4.2250    3.7460 F   0  0  0  0  0  0  0  0  0  0  0  0
    1.3410   -3.7370    2.1840 C   0  0  0  0  0  0  0  0  0  0  0  0
    1.6180   -3.0320    0.9260 N   0  0  0  0  0  0  0  0  0  0  0  0
    2.8530   -3.0130    0.4330 C   0  0  0  0  0  0  0  0  0  0  0  0
    3.7700   -3.5510    1.0500 O   0  0  0  0  0  0  0  0  0  0  0  0
    3.1230   -2.3430   -0.8590 C   0  0  0  0  0  0  0  0  0  0  0  0
    3.0380   -3.0530   -2.0620 C   0  0  0  0  0  0  0  0  0  0  0  0
    3.2990   -2.3930   -3.2690 C   0  0  0  0  0  0  0  0  0  0  0  0
    3.6390   -1.0350   -3.2380 C   0  0  0  0  0  0  0  0  0  0  0  0
    3.9250   -0.3030   -4.5270 C   0  0  0  0  0  0  0  0  0  0  0  0
    2.7120    0.2570   -5.0360 O   0  0  0  0  0  0  0  0  0  0  0  0
    2.9210    0.9640   -6.2610 C   0  0  0  0  0  0  0  0  0  0  0  0
    1.5920    1.5370   -6.7520 C   0  0  0  0  0  0  0  0  0  0  0  0
    1.1040    2.3700   -5.8370 F   0  0  0  0  0  0  0  0  0  0  0  0
    1.7870    2.1950   -7.8910 F   0  0  0  0  0  0  0  0  0  0  0  0
    0.7300    0.5450   -6.9550 F   0  0  0  0  0  0  0  0  0  0  0  0
    3.7140   -0.3810   -2.0710 N   0  0  0  0  0  0  0  0  0  0  0  0
    3.4690   -0.9870   -0.9010 C   0  0  0  0  0  0  0  0  0  0  0  0
   -7.0450   -4.6520   -0.0780 H   0  0  0  0  0  0  0  0  0  0  0  0
   -7.0050   -6.2960   -0.7500 H   0  0  0  0  0  0  0  0  0  0  0  0
   -5.9180   -5.0470   -1.3930 H   0  0  0  0  0  0  0  0  0  0  0  0
   -3.0860   -5.1820   -0.6280 H   0  0  0  0  0  0  0  0  0  0  0  0
   -4.2950   -2.5460    3.2910 H   0  0  0  0  0  0  0  0  0  0  0  0
   -3.3230   -0.2580    1.9850 H   0  0  0  0  0  0  0  0  0  0  0  0
   -1.7700    1.5010    2.7880 H   0  0  0  0  0  0  0  0  0  0  0  0
    0.5300    0.8970    3.4900 H   0  0  0  0  0  0  0  0  0  0  0  0
    1.2780   -1.4650    3.3910 H   0  0  0  0  0  0  0  0  0  0  0  0
    1.5360   -4.7910    1.9940 H   0  0  0  0  0  0  0  0  0  0  0  0
    1.9270   -3.2810    2.9790 H   0  0  0  0  0  0  0  0  0  0  0  0
    0.8710   -2.5620    0.4350 H   0  0  0  0  0  0  0  0  0  0  0  0
    2.7730   -4.1000   -2.0600 H   0  0  0  0  0  0  0  0  0  0  0  0
    3.2380   -2.9220   -4.2090 H   0  0  0  0  0  0  0  0  0  0  0  0
    4.6420    0.4930   -4.3410 H   0  0  0  0  0  0  0  0  0  0  0  0
    4.3370   -0.9990   -5.2560 H   0  0  0  0  0  0  0  0  0  0  0  0
    3.6270    1.7760   -6.0960 H   0  0  0  0  0  0  0  0  0  0  0  0
    3.3210    0.2830   -7.0100 H   0  0  0  0  0  0  0  0  0  0  0  0
    3.5400   -0.4240    0.0180 H   0  0  0  0  0  0  0  0  0  0  0  0
  1 35  1  0  0  0  0
  1 36  1  0  0  0  0
  1 37  1  0  0  0  0
  1  2  1  0  0  0  0
  2  3  1  0  0  0  0
  3  4  2  0  0  0  0
  4 38  1  0  0  0  0
  4  5  1  0  0  0  0
  5  6  2  0  0  0  0
  6  7  1  0  0  0  0
  7 39  1  0  0  0  0
  7  8  2  0  0  0  0
  8  3  1  0  0  0  0
  6  9  1  0  0  0  0
  9 10  2  0  0  0  0
 10 40  1  0  0  0  0
 10 11  1  0  0  0  0
 11 41  1  0  0  0  0
 11 12  2  0  0  0  0
 12 42  1  0  0  0  0
 12 13  1  0  0  0  0
 13 43  1  0  0  0  0
 13 14  2  0  0  0  0
 14  9  1  0  0  0  0
 14 15  1  0  0  0  0
 15 16  1  0  0  0  0
 15 17  1  0  0  0  0
 15 18  1  0  0  0  0
 18 44  1  0  0  0  0
 18 45  1  0  0  0  0
 18 19  1  0  0  0  0
 19 46  1  0  0  0  0
 19 20  1  0  0  0  0
 20 21  2  0  0  0  0
 20 22  1  0  0  0  0
 22 23  2  0  0  0  0
 23 47  1  0  0  0  0
 23 24  1  0  0  0  0
 24 48  1  0  0  0  0
 24 25  2  0  0  0  0
 25 26  1  0  0  0  0
 26 49  1  0  0  0  0
 26 50  1  0  0  0  0
 26 27  1  0  0  0  0
 27 28  1  0  0  0  0
 28 51  1  0  0  0  0
 28 52  1  0  0  0  0
 28 29  1  0  0  0  0
 29 30  1  0  0  0  0
 29 31  1  0  0  0  0
 29 32  1  0  0  0  0
 25 33  1  0  0  0  0
 33 34  2  0  0  0  0
 34 22  1  0  0  0  0
 34 53  1  0  0  0  0
M  END
>  <LOGBIO>
4.6000

>  <PRED_LOGBIO>
5.3900

>  <XV_RES>
-1.0470

>  <WHL_TMPL>
2

>  <ANCH>
42-44;30-27

$$$$
ROW22
  -MTS-   01071502143D 0   0.00000     0.00000     0

 51 53  0  0  0  0  0  0  0  0999 V2000
    6.5290   -2.5330   -1.1460 C   0  0  0  0  0  0  0  0  0  0  0  0
    6.1860   -3.1700    0.1340 N   0  0  0  0  0  0  0  0  0  0  0  0
    7.3940   -3.2850    0.9630 C   0  0  0  0  0  0  0  0  0  0  0  0
    5.1860   -2.3520    0.8360 C   0  0  0  0  0  0  0  0  0  0  0  0
    3.9300   -2.2320   -0.0260 C   0  0  0  0  0  0  0  0  0  0  0  0
    2.9030   -1.3920    0.6950 C   0  0  0  0  0  0  0  0  0  0  0  0
    3.1580   -0.9290    1.8060 O   0  0  0  0  0  0  0  0  0  0  0  0
    1.7240   -1.1530    0.1290 N   0  0  0  0  0  0  0  0  0  0  0  0
    1.4670    0.1050   -0.4660 C   0  0  0  0  0  0  0  0  0  0  0  0
    2.1960    0.5150   -1.5880 C   0  0  0  0  0  0  0  0  0  0  0  0
    1.9030    1.7680   -2.1390 C   0  0  0  0  0  0  0  0  0  0  0  0
    0.9480    2.5280   -1.5850 N   0  0  0  0  0  0  0  0  0  0  0  0
    0.2690    2.1040   -0.5100 C   0  0  0  0  0  0  0  0  0  0  0  0
    0.5240    0.9100    0.0420 N   0  0  0  0  0  0  0  0  0  0  0  0
   -0.7790    2.9690    0.0760 C   0  0  0  0  0  0  0  0  0  0  0  0
   -2.1260    2.6350    0.2060 O   0  0  0  0  0  0  0  0  0  0  0  0
   -2.7900    3.7040    0.8030 C   0  0  0  0  0  0  0  0  0  0  0  0
   -4.2650    3.7540    1.1240 C   0  0  0  0  0  0  0  0  0  0  0  0
   -1.9050    4.6800    1.0440 C   0  0  0  0  0  0  0  0  0  0  0  0
   -0.5880    4.2000    0.5690 C   0  0  0  0  0  0  0  0  0  0  0  0
    2.6140    2.2260   -3.2740 N   0  0  0  0  0  0  0  0  0  0  0  0
    2.3190    1.9000   -4.6560 N   0  0  0  0  0  0  0  0  0  0  0  0
    3.2040    2.5190   -5.4150 C   0  0  0  0  0  0  0  0  0  0  0  0
    3.2780    2.4640   -6.9220 C   0  0  0  0  0  0  0  0  0  0  0  0
    4.1100    3.2750   -4.5220 C   0  0  0  0  0  0  0  0  0  0  0  0
    3.7030    3.0570   -3.2640 C   0  0  0  0  0  0  0  0  0  0  0  0
    4.3450    3.6370   -2.0270 C   0  0  0  0  0  0  0  0  0  0  0  0
    6.9370   -1.5420   -0.9600 H   0  0  0  0  0  0  0  0  0  0  0  0
    7.2690   -3.1390   -1.6650 H   0  0  0  0  0  0  0  0  0  0  0  0
    5.6350   -2.4480   -1.7600 H   0  0  0  0  0  0  0  0  0  0  0  0
    7.8030   -2.2940    1.1490 H   0  0  0  0  0  0  0  0  0  0  0  0
    8.1340   -3.8910    0.4440 H   0  0  0  0  0  0  0  0  0  0  0  0
    7.1410   -3.7570    1.9100 H   0  0  0  0  0  0  0  0  0  0  0  0
    5.5950   -1.3610    1.0220 H   0  0  0  0  0  0  0  0  0  0  0  0
    4.9330   -2.8230    1.7830 H   0  0  0  0  0  0  0  0  0  0  0  0
    3.5220   -3.2240   -0.2120 H   0  0  0  0  0  0  0  0  0  0  0  0
    4.1840   -1.7610   -0.9730 H   0  0  0  0  0  0  0  0  0  0  0  0
    1.0120   -1.8690    0.1240 H   0  0  0  0  0  0  0  0  0  0  0  0
    2.9610   -0.1160   -2.0160 H   0  0  0  0  0  0  0  0  0  0  0  0
   -4.8140    3.1480    0.4060 H   0  0  0  0  0  0  0  0  0  0  0  0
   -4.4310    3.3660    2.1270 H   0  0  0  0  0  0  0  0  0  0  0  0
   -4.6130    4.7830    1.0710 H   0  0  0  0  0  0  0  0  0  0  0  0
   -2.1130    5.6370    1.4990 H   0  0  0  0  0  0  0  0  0  0  0  0
    0.3470    4.7390    0.6110 H   0  0  0  0  0  0  0  0  0  0  0  0
    4.3130    2.5830   -7.2380 H   0  0  0  0  0  0  0  0  0  0  0  0
    2.6760    3.2660   -7.3440 H   0  0  0  0  0  0  0  0  0  0  0  0
    2.9010    1.5050   -7.2690 H   0  0  0  0  0  0  0  0  0  0  0  0
    4.9450    3.8880   -4.8270 H   0  0  0  0  0  0  0  0  0  0  0  0
    4.7870    4.6020   -2.2660 H   0  0  0  0  0  0  0  0  0  0  0  0
    5.1200    2.9620   -1.6690 H   0  0  0  0  0  0  0  0  0  0  0  0
    3.5910    3.7660   -1.2530 H   0  0  0  0  0  0  0  0  0  0  0  0
  1 28  1  0  0  0  0
  1 29  1  0  0  0  0
  1 30  1  0  0  0  0
  1  2  1  0  0  0  0
  2  3  1  0  0  0  0
  3 31  1  0  0  0  0
  3 32  1  0  0  0  0
  3 33  1  0  0  0  0
  2  4  1  0  0  0  0
  4 34  1  0  0  0  0
  4 35  1  0  0  0  0
  4  5  1  0  0  0  0
  5 36  1  0  0  0  0
  5 37  1  0  0  0  0
  5  6  1  0  0  0  0
  6  7  2  0  0  0  0
  6  8  1  0  0  0  0
  8 38  1  0  0  0  0
  8  9  1  0  0  0  0
  9 10  2  0  0  0  0
 10 39  1  0  0  0  0
 10 11  1  0  0  0  0
 11 12  2  0  0  0  0
 12 13  1  0  0  0  0
 13 14  2  0  0  0  0
 14  9  1  0  0  0  0
 13 15  1  0  0  0  0
 15 16  1  0  0  0  0
 16 17  1  0  0  0  0
 17 18  1  0  0  0  0
 18 40  1  0  0  0  0
 18 41  1  0  0  0  0
 18 42  1  0  0  0  0
 17 19  2  0  0  0  0
 19 43  1  0  0  0  0
 19 20  1  0  0  0  0
 20 15  2  0  0  0  0
 20 44  1  0  0  0  0
 11 21  1  0  0  0  0
 21 22  1  0  0  0  0
 22 23  2  0  0  0  0
 23 24  1  0  0  0  0
 24 45  1  0  0  0  0
 24 46  1  0  0  0  0
 24 47  1  0  0  0  0
 23 25  1  0  0  0  0
 25 48  1  0  0  0  0
 25 26  2  0  0  0  0
 26 21  1  0  0  0  0
 26 27  1  0  0  0  0
 27 49  1  0  0  0  0
 27 50  1  0  0  0  0
 27 51  1  0  0  0  0
M  END
>  <LOGBIO>
6.1900

>  <PRED_LOGBIO>
5.4900

>  <XV_RES>
1.0750

>  <WHL_TMPL>
3

>  <ANCH>
27-28;20-18

$$$$
ROW23
  -MTS-   01071502143D 0   0.00000     0.00000     0

 62 66  0  0  0  0  0  0  0  0999 V2000
    6.1870   -7.3210    2.3580 C   0  0  0  0  0  0  0  0  0  0  0  0
    5.4120   -8.1870    1.3680 C   0  0  0  0  0  0  0  0  0  0  0  0
    5.0220   -9.4850    2.0340 C   0  0  0  0  0  0  0  0  0  0  0  0
    3.8030   -9.5830    2.7150 C   0  0  0  0  0  0  0  0  0  0  0  0
    2.8790   -8.3920    2.7840 C   0  0  0  0  0  0  0  0  0  0  0  0
    3.2110   -7.5610    4.0230 C   0  0  0  0  0  0  0  0  0  0  0  0
    2.3110   -6.4010    4.0910 N   0  0  0  0  0  0  0  0  0  0  0  0
    1.1070   -6.7580    4.8550 C   0  0  0  0  0  0  0  0  0  0  0  0
    0.1220   -5.5770    4.9350 C   0  0  0  0  0  0  0  0  0  0  0  0
   -0.1720   -5.0120    3.6100 N   0  0  0  0  0  0  0  0  0  0  0  0
    1.0080   -4.7640    2.7690 C   0  0  0  0  0  0  0  0  0  0  0  0
    1.9750   -5.9600    2.7290 C   0  0  0  0  0  0  0  0  0  0  0  0
   -1.4100   -4.7450    3.2040 C   0  0  0  0  0  0  0  0  0  0  0  0
   -1.9030   -3.6380    3.4180 O   0  0  0  0  0  0  0  0  0  0  0  0
   -2.2210   -5.8140    2.4710 C   0  0  0  0  0  0  0  0  0  0  0  0
   -3.0820   -6.5600    3.4610 C   0  0  0  0  0  0  0  0  0  0  0  0
   -2.5770   -7.6910    4.1140 C   0  0  0  0  0  0  0  0  0  0  0  0
   -3.3760   -8.3830    5.0330 C   0  0  0  0  0  0  0  0  0  0  0  0
   -4.6780   -7.9450    5.2980 C   0  0  0  0  0  0  0  0  0  0  0  0
   -5.1830   -6.8140    4.6450 C   0  0  0  0  0  0  0  0  0  0  0  0
   -4.3840   -6.1210    3.7270 C   0  0  0  0  0  0  0  0  0  0  0  0
   -5.4850   -8.6440    6.2260 N   0  0  0  0  0  0  0  0  0  0  0  0
   -5.7860   -8.2610    7.5070 C   0  0  0  0  0  0  0  0  0  0  0  0
   -6.5650   -9.1770    8.0500 N   0  0  0  0  0  0  0  0  0  0  0  0
   -6.7770  -10.2120    7.0570 N   0  0  0  0  0  0  0  0  0  0  0  0
   -6.1600   -9.9090    6.0120 N   0  0  0  0  0  0  0  0  0  0  0  0
    3.4410  -10.7870    3.3310 C   0  0  0  0  0  0  0  0  0  0  0  0
    4.2980  -11.8920    3.2670 C   0  0  0  0  0  0  0  0  0  0  0  0
    5.5170  -11.7930    2.5860 C   0  0  0  0  0  0  0  0  0  0  0  0
    6.6070  -12.7670    2.3520 C   0  0  0  0  0  0  0  0  0  0  0  0
    6.6200  -13.8970    2.7430 O   0  0  0  0  0  0  0  0  0  0  0  0
    7.5840  -12.1820    1.6270 O   0  0  0  0  0  0  0  0  0  0  0  0
    7.2300  -10.8270    1.3370 C   0  0  0  0  0  0  0  0  0  0  0  0
    5.8790  -10.5900    1.9690 C   0  0  0  0  0  0  0  0  0  0  0  0
    5.5630   -7.1120    3.2230 H   0  0  0  0  0  0  0  0  0  0  0  0
    6.4690   -6.3860    1.8790 H   0  0  0  0  0  0  0  0  0  0  0  0
    7.0840   -7.8490    2.6770 H   0  0  0  0  0  0  0  0  0  0  0  0
    4.5160   -7.6590    1.0490 H   0  0  0  0  0  0  0  0  0  0  0  0
    6.0380   -8.3960    0.5030 H   0  0  0  0  0  0  0  0  0  0  0  0
    3.0060   -7.7810    1.8930 H   0  0  0  0  0  0  0  0  0  0  0  0
    1.8480   -8.7350    2.8440 H   0  0  0  0  0  0  0  0  0  0  0  0
    3.0830   -8.1710    4.9140 H   0  0  0  0  0  0  0  0  0  0  0  0
    4.2420   -7.2170    3.9630 H   0  0  0  0  0  0  0  0  0  0  0  0
    0.6170   -7.6070    4.3830 H   0  0  0  0  0  0  0  0  0  0  0  0
    1.3930   -7.0590    5.8610 H   0  0  0  0  0  0  0  0  0  0  0  0
    0.5380   -4.8010    5.5740 H   0  0  0  0  0  0  0  0  0  0  0  0
   -0.8040   -5.9080    5.4000 H   0  0  0  0  0  0  0  0  0  0  0  0
    1.5350   -3.8860    3.1380 H   0  0  0  0  0  0  0  0  0  0  0  0
    0.6860   -4.5260    1.7580 H   0  0  0  0  0  0  0  0  0  0  0  0
    1.5130   -6.7820    2.1850 H   0  0  0  0  0  0  0  0  0  0  0  0
    2.8860   -5.6730    2.2080 H   0  0  0  0  0  0  0  0  0  0  0  0
   -1.5070   -6.5320    2.0730 H   0  0  0  0  0  0  0  0  0  0  0  0
   -2.8670   -5.3210    1.7480 H   0  0  0  0  0  0  0  0  0  0  0  0
   -1.5720   -8.0300    3.9090 H   0  0  0  0  0  0  0  0  0  0  0  0
   -2.9870   -9.2550    5.5370 H   0  0  0  0  0  0  0  0  0  0  0  0
   -6.1880   -6.4760    4.8490 H   0  0  0  0  0  0  0  0  0  0  0  0
   -4.7730   -5.2480    3.2240 H   0  0  0  0  0  0  0  0  0  0  0  0
   -5.4420   -7.3590    7.9910 H   0  0  0  0  0  0  0  0  0  0  0  0
    2.5010  -10.8630    3.8570 H   0  0  0  0  0  0  0  0  0  0  0  0
    4.0190  -12.8210    3.7420 H   0  0  0  0  0  0  0  0  0  0  0  0
    7.9610  -10.1590    1.7860 H   0  0  0  0  0  0  0  0  0  0  0  0
    7.1510  -10.6980    0.2590 H   0  0  0  0  0  0  0  0  0  0  0  0
  1 35  1  0  0  0  0
  1 36  1  0  0  0  0
  1 37  1  0  0  0  0
  1  2  1  0  0  0  0
  2 38  1  0  0  0  0
  2 39  1  0  0  0  0
  2  3  1  0  0  0  0
  3  4  2  0  0  0  0
  4  5  1  0  0  0  0
  5 40  1  0  0  0  0
  5 41  1  0  0  0  0
  5  6  1  0  0  0  0
  6 42  1  0  0  0  0
  6 43  1  0  0  0  0
  6  7  1  0  0  0  0
  7  8  1  0  0  0  0
  8 44  1  0  0  0  0
  8 45  1  0  0  0  0
  8  9  1  0  0  0  0
  9 46  1  0  0  0  0
  9 47  1  0  0  0  0
  9 10  1  0  0  0  0
 10 11  1  0  0  0  0
 11 48  1  0  0  0  0
 11 49  1  0  0  0  0
 11 12  1  0  0  0  0
 12  7  1  0  0  0  0
 12 50  1  0  0  0  0
 12 51  1  0  0  0  0
 10 13  1  0  0  0  0
 13 14  2  0  0  0  0
 13 15  1  0  0  0  0
 15 52  1  0  0  0  0
 15 53  1  0  0  0  0
 15 16  1  0  0  0  0
 16 17  2  0  0  0  0
 17 54  1  0  0  0  0
 17 18  1  0  0  0  0
 18 55  1  0  0  0  0
 18 19  2  0  0  0  0
 19 20  1  0  0  0  0
 20 56  1  0  0  0  0
 20 21  2  0  0  0  0
 21 16  1  0  0  0  0
 21 57  1  0  0  0  0
 19 22  1  0  0  0  0
 22 23  1  0  0  0  0
 23 58  1  0  0  0  0
 23 24  2  0  0  0  0
 24 25  1  0  0  0  0
 25 26  2  0  0  0  0
 26 22  1  0  0  0  0
  4 27  1  0  0  0  0
 27 59  1  0  0  0  0
 27 28  2  0  0  0  0
 28 60  1  0  0  0  0
 28 29  1  0  0  0  0
 29 30  1  0  0  0  0
 30 31  2  0  0  0  0
 30 32  1  0  0  0  0
 32 33  1  0  0  0  0
 33 61  1  0  0  0  0
 33 62  1  0  0  0  0
 33 34  1  0  0  0  0
 34  3  1  0  0  0  0
 34 29  2  0  0  0  0
M  END
>  <LOGBIO>
4.5700

>  <PRED_LOGBIO>
4.9800

>  <XV_RES>
-0.7310

>  <WHL_TMPL>
3

>  <ANCH>
51-64;35-36

$$$$
ROW24
  -MTS-   01071502143D 0   0.00000     0.00000     0

 40 41  0  0  1  0  0  0  0  0999 V2000
   -1.0850   -2.4420    5.0830 C   0  0  0  0  0  0  0  0  0  0  0  0
   -0.3980   -3.7960    5.2370 C   0  0  0  0  0  0  0  0  0  0  0  0
   -0.3040   -4.1540    6.7170 C   0  0  0  0  0  0  0  0  0  0  0  0
   -1.1990   -4.8520    4.5130 C   0  0  0  0  0  0  0  0  0  0  0  0
   -1.6550   -5.8100    5.1330 O   0  0  0  0  0  0  0  0  0  0  0  0
   -1.4100   -4.7450    3.2040 N   0  0  0  0  0  0  0  0  0  0  0  0
   -2.2210   -5.8140    2.4710 C   0  0  0  0  0  0  0  0  0  0  0  0
   -3.0820   -6.5600    3.4610 C   0  0  0  0  0  0  0  0  0  0  0  0
   -2.5770   -7.6910    4.1140 C   0  0  0  0  0  0  0  0  0  0  0  0
   -3.3760   -8.3830    5.0330 C   0  0  0  0  0  0  0  0  0  0  0  0
   -4.6780   -7.9450    5.2980 C   0  0  0  0  0  0  0  0  0  0  0  0
   -5.1830   -6.8140    4.6450 C   0  0  0  0  0  0  0  0  0  0  0  0
   -6.8030   -6.2700    4.9740 Cl  0  0  0  0  0  0  0  0  0  0  0  0
   -4.3840   -6.1210    3.7270 C   0  0  0  0  0  0  0  0  0  0  0  0
   -5.0100   -4.7140    2.9170 Cl  0  0  0  0  0  0  0  0  0  0  0  0
   -0.8640   -3.5990    2.4620 C   0  0  1  0  0  0  0  0  0  0  0  0
   -1.8430   -2.4110    2.4210 C   0  0  0  0  0  0  0  0  0  0  0  0
   -1.0200   -1.1190    2.5770 C   0  0  0  0  0  0  0  0  0  0  0  0
    0.3700   -1.5810    2.7010 N   0  0  0  0  0  0  0  0  0  0  0  0
    0.3570   -2.9780    3.1650 C   0  0  0  0  0  0  0  0  0  0  0  0
   -2.0850   -2.4930    5.5080 H   0  0  0  0  0  0  0  0  0  0  0  0
   -0.5080   -1.6810    5.6050 H   0  0  0  0  0  0  0  0  0  0  0  0
   -1.1520   -2.1860    4.0280 H   0  0  0  0  0  0  0  0  0  0  0  0
    0.6030   -3.7450    4.8120 H   0  0  0  0  0  0  0  0  0  0  0  0
   -1.3050   -4.2050    7.1420 H   0  0  0  0  0  0  0  0  0  0  0  0
    0.2730   -3.3930    7.2380 H   0  0  0  0  0  0  0  0  0  0  0  0
    0.1860   -5.1190    6.8270 H   0  0  0  0  0  0  0  0  0  0  0  0
   -1.5070   -6.5320    2.0730 H   0  0  0  0  0  0  0  0  0  0  0  0
   -2.8670   -5.3210    1.7480 H   0  0  0  0  0  0  0  0  0  0  0  0
   -1.5720   -8.0300    3.9090 H   0  0  0  0  0  0  0  0  0  0  0  0
   -2.9870   -9.2550    5.5370 H   0  0  0  0  0  0  0  0  0  0  0  0
   -5.2940   -8.4790    6.0060 H   0  0  0  0  0  0  0  0  0  0  0  0
   -0.6230   -3.9700    1.4680 H   0  0  0  0  0  0  0  0  0  0  0  0
   -2.5440   -2.4970    3.2480 H   0  0  0  0  0  0  0  0  0  0  0  0
   -2.3610   -2.3980    1.4640 H   0  0  0  0  0  0  0  0  0  0  0  0
   -1.3260   -0.5550    3.4550 H   0  0  0  0  0  0  0  0  0  0  0  0
   -1.1440   -0.4750    1.7080 H   0  0  0  0  0  0  0  0  0  0  0  0
    0.8520   -1.0050    3.3770 H   0  0  0  0  0  0  0  0  0  0  0  0
    0.2600   -3.0360    4.2470 H   0  0  0  0  0  0  0  0  0  0  0  0
    1.2750   -3.4910    2.8850 H   0  0  0  0  0  0  0  0  0  0  0  0
  1 21  1  0  0  0  0
  1 22  1  0  0  0  0
  1 23  1  0  0  0  0
  1  2  1  0  0  0  0
  2 24  1  0  0  0  0
  2  3  1  0  0  0  0
  3 25  1  0  0  0  0
  3 26  1  0  0  0  0
  3 27  1  0  0  0  0
  2  4  1  0  0  0  0
  4  5  2  0  0  0  0
  4  6  1  0  0  0  0
  6  7  1  0  0  0  0
  7 28  1  0  0  0  0
  7 29  1  0  0  0  0
  7  8  1  0  0  0  0
  8  9  2  0  0  0  0
  9 30  1  0  0  0  0
  9 10  1  0  0  0  0
 10 31  1  0  0  0  0
 10 11  2  0  0  0  0
 11 32  1  0  0  0  0
 11 12  1  0  0  0  0
 12 13  1  0  0  0  0
 12 14  2  0  0  0  0
 14  8  1  0  0  0  0
 14 15  1  0  0  0  0
  6 16  1  0  0  0  0
 16 33  1  0  0  0  0
 16 17  1  0  0  0  0
 17 34  1  0  0  0  0
 17 35  1  0  0  0  0
 17 18  1  0  0  0  0
 18 36  1  0  0  0  0
 18 37  1  0  0  0  0
 18 19  1  0  0  0  0
 19 38  1  0  0  0  0
 19 20  1  0  0  0  0
 20 16  1  0  0  0  0
 20 39  1  0  0  0  0
 20 40  1  0  0  0  0
M  END
>  <LOGBIO>
4.6100

>  <PRED_LOGBIO>
5.1400

>  <XV_RES>
-0.6700

>  <WHL_TMPL>
3

>  <ANCH>
51-64;17-18

$$$$
ROW25
  -MTS-   01071502143D 0   0.00000     0.00000     0

 56 60  0  0  0  0  0  0  0  0999 V2000
   -6.1370    2.6570   -8.3990 C   0  0  0  0  0  0  0  0  0  0  0  0
   -7.5480    2.1470   -8.2280 C   0  0  0  0  0  0  0  0  0  0  0  0
   -8.4060    1.7460   -9.2590 N   0  0  0  0  0  0  0  0  0  0  0  0
   -9.5520    1.3630   -8.7260 C   0  0  0  0  0  0  0  0  0  0  0  0
   -9.4660    1.5050   -7.3430 O   0  0  0  0  0  0  0  0  0  0  0  0
   -8.1940    2.0000   -7.0640 C   0  0  0  0  0  0  0  0  0  0  0  0
   -7.6540    2.3080   -5.7210 C   0  0  0  0  0  0  0  0  0  0  0  0
   -8.1580    3.1820   -4.8700 N   0  0  0  0  0  0  0  0  0  0  0  0
   -7.3180    3.1620   -3.6880 N   0  0  0  0  0  0  0  0  0  0  0  0
   -6.3650    2.2760   -3.9100 C   0  0  0  0  0  0  0  0  0  0  0  0
   -5.0660    1.8570   -2.7830 S   0  0  0  0  0  0  0  0  0  0  0  0
   -3.6360    2.9430   -3.0760 C   0  0  0  0  0  0  0  0  0  0  0  0
   -2.5140    2.5820   -2.1030 C   0  0  0  0  0  0  0  0  0  0  0  0
   -1.3130    3.4940   -2.3490 C   0  0  0  0  0  0  0  0  0  0  0  0
   -0.2340    3.1460   -1.4130 N   0  0  0  0  0  0  0  0  0  0  0  0
    0.8640    2.5560   -2.1920 C   0  0  0  0  0  0  0  0  0  0  0  0
    1.5630    1.5840   -1.2230 C   0  0  0  0  0  0  0  0  0  0  0  0
    1.0890    0.1810   -1.0570 C   0  0  0  0  0  0  0  0  0  0  0  0
    0.5520    1.2570   -0.1780 C   0  0  0  0  0  0  0  0  0  0  0  0
   -0.7130    2.0470   -0.5620 C   0  0  0  0  0  0  0  0  0  0  0  0
    0.9780    1.2840    1.2700 C   0  0  0  0  0  0  0  0  0  0  0  0
    1.1340    2.5080    1.9310 C   0  0  0  0  0  0  0  0  0  0  0  0
    1.5290    2.5340    3.2740 C   0  0  0  0  0  0  0  0  0  0  0  0
    1.7680    1.3340    3.9560 C   0  0  0  0  0  0  0  0  0  0  0  0
    1.6120    0.1100    3.2950 C   0  0  0  0  0  0  0  0  0  0  0  0
    1.2170    0.0850    1.9520 C   0  0  0  0  0  0  0  0  0  0  0  0
    1.8700   -1.1830    4.0300 C   0  0  0  0  0  0  0  0  0  0  0  0
    1.5920   -1.0220    5.3210 F   0  0  0  0  0  0  0  0  0  0  0  0
    3.1480   -1.5250    3.8920 F   0  0  0  0  0  0  0  0  0  0  0  0
    1.0980   -2.1410    3.5260 F   0  0  0  0  0  0  0  0  0  0  0  0
   -6.5460    1.7330   -5.1550 N   0  0  0  0  0  0  0  0  0  0  0  0
   -5.6960    0.7080   -5.7780 C   0  0  0  0  0  0  0  0  0  0  0  0
   -5.9050    3.3560   -7.5990 H   0  0  0  0  0  0  0  0  0  0  0  0
   -5.4420    1.8210   -8.3640 H   0  0  0  0  0  0  0  0  0  0  0  0
   -6.0480    3.1630   -9.3590 H   0  0  0  0  0  0  0  0  0  0  0  0
  -10.4110    1.0000   -9.2710 H   0  0  0  0  0  0  0  0  0  0  0  0
   -3.2850    2.8140   -4.0980 H   0  0  0  0  0  0  0  0  0  0  0  0
   -3.9290    3.9790   -2.9220 H   0  0  0  0  0  0  0  0  0  0  0  0
   -2.8650    2.7110   -1.0810 H   0  0  0  0  0  0  0  0  0  0  0  0
   -2.2200    1.5460   -2.2570 H   0  0  0  0  0  0  0  0  0  0  0  0
   -0.9620    3.3640   -3.3710 H   0  0  0  0  0  0  0  0  0  0  0  0
   -1.6070    4.5300   -2.1950 H   0  0  0  0  0  0  0  0  0  0  0  0
    1.5680    3.3520   -2.4270 H   0  0  0  0  0  0  0  0  0  0  0  0
    0.4590    1.9890   -3.0270 H   0  0  0  0  0  0  0  0  0  0  0  0
    2.5740    1.8310   -0.9060 H   0  0  0  0  0  0  0  0  0  0  0  0
    1.7950   -0.5020   -0.5880 H   0  0  0  0  0  0  0  0  0  0  0  0
    0.3910   -0.1320   -1.8310 H   0  0  0  0  0  0  0  0  0  0  0  0
   -1.3350    1.3990   -1.1770 H   0  0  0  0  0  0  0  0  0  0  0  0
   -1.1610    2.4520    0.3430 H   0  0  0  0  0  0  0  0  0  0  0  0
    0.9490    3.4330    1.4050 H   0  0  0  0  0  0  0  0  0  0  0  0
    1.6490    3.4780    3.7840 H   0  0  0  0  0  0  0  0  0  0  0  0
    2.0730    1.3540    4.9920 H   0  0  0  0  0  0  0  0  0  0  0  0
    1.0970   -0.8600    1.4420 H   0  0  0  0  0  0  0  0  0  0  0  0
   -5.7070    0.8360   -6.8580 H   0  0  0  0  0  0  0  0  0  0  0  0
   -6.0760   -0.2800   -5.5250 H   0  0  0  0  0  0  0  0  0  0  0  0
   -4.6770    0.8100   -5.4110 H   0  0  0  0  0  0  0  0  0  0  0  0
  1 33  1  0  0  0  0
  1 34  1  0  0  0  0
  1 35  1  0  0  0  0
  1  2  1  0  0  0  0
  2  3  1  0  0  0  0
  3  4  2  0  0  0  0
  4 36  1  0  0  0  0
  4  5  1  0  0  0  0
  5  6  1  0  0  0  0
  6  2  2  0  0  0  0
  6  7  1  0  0  0  0
  7  8  2  0  0  0  0
  8  9  1  0  0  0  0
  9 10  2  0  0  0  0
 10 11  1  0  0  0  0
 11 12  1  0  0  0  0
 12 37  1  0  0  0  0
 12 38  1  0  0  0  0
 12 13  1  0  0  0  0
 13 39  1  0  0  0  0
 13 40  1  0  0  0  0
 13 14  1  0  0  0  0
 14 41  1  0  0  0  0
 14 42  1  0  0  0  0
 14 15  1  0  0  0  0
 15 16  1  0  0  0  0
 16 43  1  0  0  0  0
 16 44  1  0  0  0  0
 16 17  1  0  0  0  0
 17 45  1  0  0  0  0
 17 18  1  0  0  0  0
 18 46  1  0  0  0  0
 18 47  1  0  0  0  0
 18 19  1  0  0  0  0
 19 17  1  0  0  0  0
 19 20  1  0  0  0  0
 20 15  1  0  0  0  0
 20 48  1  0  0  0  0
 20 49  1  0  0  0  0
 19 21  1  0  0  0  0
 21 22  2  0  0  0  0
 22 50  1  0  0  0  0
 22 23  1  0  0  0  0
 23 51  1  0  0  0  0
 23 24  2  0  0  0  0
 24 52  1  0  0  0  0
 24 25  1  0  0  0  0
 25 26  2  0  0  0  0
 26 21  1  0  0  0  0
 26 53  1  0  0  0  0
 25 27  1  0  0  0  0
 27 28  1  0  0  0  0
 27 29  1  0  0  0  0
 27 30  1  0  0  0  0
 10 31  1  0  0  0  0
 31  7  1  0  0  0  0
 31 32  1  0  0  0  0
 32 54  1  0  0  0  0
 32 55  1  0  0  0  0
 32 56  1  0  0  0  0
M  END
>  <LOGBIO>
5.6000

>  <PRED_LOGBIO>
5.9500

>  <XV_RES>
-0.3880

>  <WHL_TMPL>
1

>  <ANCH>
11-22;25-35

$$$$
ROW26
  -MTS-   01071502143D 0   0.00000     0.00000     0

 50 53  0  0  0  0  0  0  0  0999 V2000
   -6.6960    4.2680   -6.8950 C   0  0  0  0  0  0  0  0  0  0  0  0
   -5.8530    3.0150   -6.9280 C   0  0  0  0  0  0  0  0  0  0  0  0
   -4.8980    2.8960   -6.1630 O   0  0  0  0  0  0  0  0  0  0  0  0
   -6.1450    2.0400   -7.7850 N   0  0  0  0  0  0  0  0  0  0  0  0
   -5.3250    0.8210   -7.8170 C   0  0  0  0  0  0  0  0  0  0  0  0
   -5.8980   -0.2240   -6.8410 C   0  0  0  0  0  0  0  0  0  0  0  0
   -4.9610   -1.4390   -6.7060 C   0  0  0  0  0  0  0  0  0  0  0  0
   -3.6020   -1.0300   -6.3220 N   0  0  0  0  0  0  0  0  0  0  0  0
   -2.7470   -2.2200   -6.2060 C   0  0  0  0  0  0  0  0  0  0  0  0
   -1.7030   -1.9890   -5.1400 C   0  0  0  0  0  0  0  0  0  0  0  0
   -0.4690   -1.4230   -5.4800 C   0  0  0  0  0  0  0  0  0  0  0  0
    0.4990   -1.2080   -4.4910 C   0  0  0  0  0  0  0  0  0  0  0  0
    0.2320   -1.5590   -3.1620 C   0  0  0  0  0  0  0  0  0  0  0  0
    1.1790   -1.3480   -2.1940 O   0  0  0  0  0  0  0  0  0  0  0  0
    1.1720   -0.1450   -1.5390 C   0  0  0  0  0  0  0  0  0  0  0  0
    0.3350    0.8580   -1.7280 N   0  0  0  0  0  0  0  0  0  0  0  0
    0.5120    2.0030   -0.9420 C   0  0  0  0  0  0  0  0  0  0  0  0
   -0.3050    3.1350   -1.0420 C   0  0  0  0  0  0  0  0  0  0  0  0
   -0.0670    4.2450   -0.2220 C   0  0  0  0  0  0  0  0  0  0  0  0
    0.9880    4.2220    0.6980 C   0  0  0  0  0  0  0  0  0  0  0  0
    1.8050    3.0900    0.7980 C   0  0  0  0  0  0  0  0  0  0  0  0
    1.5670    1.9800   -0.0220 C   0  0  0  0  0  0  0  0  0  0  0  0
    2.2850    0.3810   -0.2670 S   0  0  0  0  0  0  0  0  0  0  0  0
   -1.0030   -2.1250   -2.8220 C   0  0  0  0  0  0  0  0  0  0  0  0
   -1.9700   -2.3400   -3.8110 C   0  0  0  0  0  0  0  0  0  0  0  0
   -3.0200   -0.1170   -7.3160 C   0  0  0  0  0  0  0  0  0  0  0  0
   -3.8620    1.1620   -7.4780 C   0  0  0  0  0  0  0  0  0  0  0  0
   -6.6610    4.7540   -7.8680 H   0  0  0  0  0  0  0  0  0  0  0  0
   -6.3080    4.9460   -6.1380 H   0  0  0  0  0  0  0  0  0  0  0  0
   -7.7240    4.0070   -6.6570 H   0  0  0  0  0  0  0  0  0  0  0  0
   -6.9290    2.1380   -8.4130 H   0  0  0  0  0  0  0  0  0  0  0  0
   -5.3920    0.4510   -8.8380 H   0  0  0  0  0  0  0  0  0  0  0  0
   -6.0400    0.2330   -5.8640 H   0  0  0  0  0  0  0  0  0  0  0  0
   -6.8720   -0.5550   -7.1950 H   0  0  0  0  0  0  0  0  0  0  0  0
   -4.9220   -1.9740   -7.6530 H   0  0  0  0  0  0  0  0  0  0  0  0
   -5.3580   -2.1220   -5.9590 H   0  0  0  0  0  0  0  0  0  0  0  0
   -3.3560   -3.0800   -5.9360 H   0  0  0  0  0  0  0  0  0  0  0  0
   -2.2560   -2.4080   -7.1590 H   0  0  0  0  0  0  0  0  0  0  0  0
   -0.2630   -1.1520   -6.5050 H   0  0  0  0  0  0  0  0  0  0  0  0
    1.4510   -0.7710   -4.7530 H   0  0  0  0  0  0  0  0  0  0  0  0
   -1.1190    3.1530   -1.7520 H   0  0  0  0  0  0  0  0  0  0  0  0
   -0.6980    5.1180   -0.2990 H   0  0  0  0  0  0  0  0  0  0  0  0
    1.1710    5.0780    1.3300 H   0  0  0  0  0  0  0  0  0  0  0  0
    2.6190    3.0720    1.5070 H   0  0  0  0  0  0  0  0  0  0  0  0
   -1.2090   -2.3950   -1.7970 H   0  0  0  0  0  0  0  0  0  0  0  0
   -2.9230   -2.7760   -3.5490 H   0  0  0  0  0  0  0  0  0  0  0  0
   -2.9460   -0.6250   -8.2750 H   0  0  0  0  0  0  0  0  0  0  0  0
   -2.0100    0.1510   -7.0140 H   0  0  0  0  0  0  0  0  0  0  0  0
   -3.8290    1.7380   -6.5550 H   0  0  0  0  0  0  0  0  0  0  0  0
   -3.4400    1.7750   -8.2720 H   0  0  0  0  0  0  0  0  0  0  0  0
  1 28  1  0  0  0  0
  1 29  1  0  0  0  0
  1 30  1  0  0  0  0
  1  2  1  0  0  0  0
  2  3  2  0  0  0  0
  2  4  1  0  0  0  0
  4 31  1  0  0  0  0
  4  5  1  0  0  0  0
  5 32  1  0  0  0  0
  5  6  1  0  0  0  0
  6 33  1  0  0  0  0
  6 34  1  0  0  0  0
  6  7  1  0  0  0  0
  7 35  1  0  0  0  0
  7 36  1  0  0  0  0
  7  8  1  0  0  0  0
  8  9  1  0  0  0  0
  9 37  1  0  0  0  0
  9 38  1  0  0  0  0
  9 10  1  0  0  0  0
 10 11  2  0  0  0  0
 11 39  1  0  0  0  0
 11 12  1  0  0  0  0
 12 40  1  0  0  0  0
 12 13  2  0  0  0  0
 13 14  1  0  0  0  0
 14 15  1  0  0  0  0
 15 16  2  0  0  0  0
 16 17  1  0  0  0  0
 17 18  2  0  0  0  0
 18 41  1  0  0  0  0
 18 19  1  0  0  0  0
 19 42  1  0  0  0  0
 19 20  2  0  0  0  0
 20 43  1  0  0  0  0
 20 21  1  0  0  0  0
 21 44  1  0  0  0  0
 21 22  2  0  0  0  0
 22 17  1  0  0  0  0
 22 23  1  0  0  0  0
 23 15  1  0  0  0  0
 13 24  1  0  0  0  0
 24 45  1  0  0  0  0
 24 25  2  0  0  0  0
 25 10  1  0  0  0  0
 25 46  1  0  0  0  0
  8 26  1  0  0  0  0
 26 47  1  0  0  0  0
 26 48  1  0  0  0  0
 26 27  1  0  0  0  0
 27  5  1  0  0  0  0
 27 49  1  0  0  0  0
 27 50  1  0  0  0  0
M  END
>  <LOGBIO>
4.7000

>  <PRED_LOGBIO>
5.2200

>  <XV_RES>
-0.7920

>  <WHL_TMPL>
3

>  <ANCH>
23-25;31-30

$$$$
ROW27
  -MTS-   01071502143D 0   0.00000     0.00000     0

 42 45  0  0  0  0  0  0  0  0999 V2000
   -0.6460    2.7730   -2.7740 C   0  0  0  0  0  0  0  0  0  0  0  0
   -0.2340    3.1460   -1.4130 N   0  0  0  0  0  0  0  0  0  0  0  0
    1.2070    3.3820   -1.5110 C   0  0  0  0  0  0  0  0  0  0  0  0
    1.8970    2.0830   -1.9940 C   0  0  0  0  0  0  0  0  0  0  0  0
    1.4590    0.9010   -1.1530 N   0  0  0  0  0  0  0  0  0  0  0  0
   -0.0440    0.7340   -1.0340 C   0  0  0  0  0  0  0  0  0  0  0  0
   -0.7120    2.0500   -0.5640 C   0  0  0  0  0  0  0  0  0  0  0  0
    2.3560    0.0540   -0.5580 C   0  0  0  0  0  0  0  0  0  0  0  0
    3.6410    0.3220   -0.6960 N   0  0  0  0  0  0  0  0  0  0  0  0
    4.6840   -0.4330   -0.1440 C   0  0  0  0  0  0  0  0  0  0  0  0
    5.7810    0.2060    0.4470 C   0  0  0  0  0  0  0  0  0  0  0  0
    6.8200   -0.5550    0.9970 C   0  0  0  0  0  0  0  0  0  0  0  0
    6.7620   -1.9530    0.9550 C   0  0  0  0  0  0  0  0  0  0  0  0
    5.6650   -2.5910    0.3640 C   0  0  0  0  0  0  0  0  0  0  0  0
    4.6260   -1.8310   -0.1860 C   0  0  0  0  0  0  0  0  0  0  0  0
    3.5030   -2.4430   -0.7920 N   0  0  0  0  0  0  0  0  0  0  0  0
    2.4240   -2.2870    0.0370 C   0  0  0  0  0  0  0  0  0  0  0  0
    1.5250   -3.4050    1.0730 S   0  0  0  0  0  0  0  0  0  0  0  0
    0.3510   -2.2380    1.6980 C   0  0  0  0  0  0  0  0  0  0  0  0
   -0.7690   -2.5020    2.6760 C   0  0  0  0  0  0  0  0  0  0  0  0
    0.6650   -1.0700    1.1200 C   0  0  0  0  0  0  0  0  0  0  0  0
    1.8200   -1.1010    0.1960 C   0  0  0  0  0  0  0  0  0  0  0  0
   -0.2670    1.7810   -3.0080 H   0  0  0  0  0  0  0  0  0  0  0  0
   -1.7320    2.7700   -2.8360 H   0  0  0  0  0  0  0  0  0  0  0  0
   -0.2440    3.4920   -3.4840 H   0  0  0  0  0  0  0  0  0  0  0  0
    1.5650    3.5740   -0.5020 H   0  0  0  0  0  0  0  0  0  0  0  0
    1.3950    4.1610   -2.2470 H   0  0  0  0  0  0  0  0  0  0  0  0
    2.9620    2.2130   -1.8140 H   0  0  0  0  0  0  0  0  0  0  0  0
    1.6000    1.9040   -3.0250 H   0  0  0  0  0  0  0  0  0  0  0  0
   -0.2120    0.0040   -0.2450 H   0  0  0  0  0  0  0  0  0  0  0  0
   -0.4430    0.4830   -2.0150 H   0  0  0  0  0  0  0  0  0  0  0  0
   -1.7790    1.9480   -0.7490 H   0  0  0  0  0  0  0  0  0  0  0  0
   -0.4130    2.2350    0.4660 H   0  0  0  0  0  0  0  0  0  0  0  0
    5.8250    1.2840    0.4790 H   0  0  0  0  0  0  0  0  0  0  0  0
    7.6660   -0.0620    1.4530 H   0  0  0  0  0  0  0  0  0  0  0  0
    7.5640   -2.5390    1.3790 H   0  0  0  0  0  0  0  0  0  0  0  0
    5.6210   -3.6690    0.3310 H   0  0  0  0  0  0  0  0  0  0  0  0
    3.6870   -3.4270   -0.9250 H   0  0  0  0  0  0  0  0  0  0  0  0
   -0.4830   -3.3110    3.3440 H   0  0  0  0  0  0  0  0  0  0  0  0
   -1.6680   -2.7810    2.1310 H   0  0  0  0  0  0  0  0  0  0  0  0
   -0.9620   -1.6030    3.2570 H   0  0  0  0  0  0  0  0  0  0  0  0
    0.1100   -0.1640    1.3170 H   0  0  0  0  0  0  0  0  0  0  0  0
  1 23  1  0  0  0  0
  1 24  1  0  0  0  0
  1 25  1  0  0  0  0
  1  2  1  0  0  0  0
  2  3  1  0  0  0  0
  3 26  1  0  0  0  0
  3 27  1  0  0  0  0
  3  4  1  0  0  0  0
  4 28  1  0  0  0  0
  4 29  1  0  0  0  0
  4  5  1  0  0  0  0
  5  6  1  0  0  0  0
  6 30  1  0  0  0  0
  6 31  1  0  0  0  0
  6  7  1  0  0  0  0
  7  2  1  0  0  0  0
  7 32  1  0  0  0  0
  7 33  1  0  0  0  0
  5  8  1  0  0  0  0
  8  9  2  0  0  0  0
  9 10  1  0  0  0  0
 10 11  2  0  0  0  0
 11 34  1  0  0  0  0
 11 12  1  0  0  0  0
 12 35  1  0  0  0  0
 12 13  2  0  0  0  0
 13 36  1  0  0  0  0
 13 14  1  0  0  0  0
 14 37  1  0  0  0  0
 14 15  2  0  0  0  0
 15 10  1  0  0  0  0
 15 16  1  0  0  0  0
 16 38  1  0  0  0  0
 16 17  1  0  0  0  0
 17 18  1  0  0  0  0
 18 19  1  0  0  0  0
 19 20  1  0  0  0  0
 20 39  1  0  0  0  0
 20 40  1  0  0  0  0
 20 41  1  0  0  0  0
 19 21  2  0  0  0  0
 21 42  1  0  0  0  0
 21 22  1  0  0  0  0
 22  8  1  0  0  0  0
 22 17  2  0  0  0  0
M  END
>  <LOGBIO>
6.7400

>  <PRED_LOGBIO>
5.7200

>  <XV_RES>
1.2060

>  <WHL_TMPL>
1

>  <ANCH>
11-22;5-16

$$$$
ROW28
  -MTS-   01071502143D 0   0.00000     0.00000     0

 66 70  0  0  1  0  0  0  0  0999 V2000
   -2.4080    3.6830   -1.9210 C   0  0  0  0  0  0  0  0  0  0  0  0
   -1.1000    3.9560   -2.0780 C   0  0  0  0  0  0  0  0  0  0  0  0
   -0.7340    4.8840   -2.7850 O   0  0  0  0  0  0  0  0  0  0  0  0
   -0.2340    3.1460   -1.4130 N   0  0  0  0  0  0  0  0  0  0  0  0
    1.2070    3.3820   -1.5110 C   0  0  0  0  0  0  0  0  0  0  0  0
    1.8970    2.0830   -1.9940 C   0  0  0  0  0  0  0  0  0  0  0  0
    1.4590    0.9010   -1.1530 N   0  0  0  0  0  0  0  0  0  0  0  0
    1.9360    1.1830    0.2080 C   0  0  0  0  0  0  0  0  0  0  0  0
    3.4610    1.0920    0.2430 C   0  0  0  0  0  0  0  0  0  0  0  0
    3.9570    1.3850    1.6580 C   0  0  0  0  0  0  0  0  0  0  0  0
    5.4820    1.2940    1.6920 C   0  0  1  0  0  0  0  0  0  0  0  0
    5.9630   -0.1310    2.0250 C   0  0  2  0  0  0  0  0  0  0  0  0
    5.4500   -1.2560    2.9430 C   0  0  0  0  0  0  0  0  0  0  0  0
    6.4480   -2.2690    3.0870 O   0  0  0  0  0  0  0  0  0  0  0  0
    7.0220   -2.6860    1.9150 C   0  0  0  0  0  0  0  0  0  0  0  0
    7.6770   -3.9230    1.9230 C   0  0  0  0  0  0  0  0  0  0  0  0
    8.2820   -4.4020    0.7550 C   0  0  0  0  0  0  0  0  0  0  0  0
    8.2320   -3.6440   -0.4210 C   0  0  0  0  0  0  0  0  0  0  0  0
    8.8150   -4.1070   -1.5470 F   0  0  0  0  0  0  0  0  0  0  0  0
    7.5760   -2.4070   -0.4290 C   0  0  0  0  0  0  0  0  0  0  0  0
    6.9710   -1.9280    0.7390 C   0  0  0  0  0  0  0  0  0  0  0  0
    6.3140   -0.6750    0.7060 N   0  0  0  0  0  0  0  0  0  0  0  0
    6.5460    0.4510   -0.1780 N   0  0  0  0  0  0  0  0  0  0  0  0
    6.0920    1.5770    0.3400 C   0  0  0  0  0  0  0  0  0  0  0  0
    6.1700    2.9080   -0.3030 C   0  0  0  0  0  0  0  0  0  0  0  0
    5.2570    3.2920   -1.0320 O   0  0  0  0  0  0  0  0  0  0  0  0
    7.3690    3.7930   -0.0640 C   0  0  0  0  0  0  0  0  0  0  0  0
    5.9300    2.2950    2.7310 C   0  0  0  0  0  0  0  0  0  0  0  0
    6.2080    3.6150    2.3560 C   0  0  0  0  0  0  0  0  0  0  0  0
    6.6230    4.5420    3.3190 C   0  0  0  0  0  0  0  0  0  0  0  0
    6.7590    4.1500    4.6560 C   0  0  0  0  0  0  0  0  0  0  0  0
    6.4810    2.8300    5.0300 C   0  0  0  0  0  0  0  0  0  0  0  0
    6.0660    1.9020    4.0680 C   0  0  0  0  0  0  0  0  0  0  0  0
   -0.0440    0.7340   -1.0340 C   0  0  0  0  0  0  0  0  0  0  0  0
   -0.7120    2.0500   -0.5640 C   0  0  0  0  0  0  0  0  0  0  0  0
   -3.0080    4.4700   -2.3730 H   0  0  0  0  0  0  0  0  0  0  0  0
   -2.6070    2.7750   -2.4850 H   0  0  0  0  0  0  0  0  0  0  0  0
   -2.6040    3.5660   -0.8570 H   0  0  0  0  0  0  0  0  0  0  0  0
    1.5650    3.5740   -0.5020 H   0  0  0  0  0  0  0  0  0  0  0  0
    1.3950    4.1610   -2.2470 H   0  0  0  0  0  0  0  0  0  0  0  0
    2.9620    2.2130   -1.8140 H   0  0  0  0  0  0  0  0  0  0  0  0
    1.6000    1.9040   -3.0250 H   0  0  0  0  0  0  0  0  0  0  0  0
    1.6260    2.1850    0.5010 H   0  0  0  0  0  0  0  0  0  0  0  0
    1.5140    0.4570    0.8990 H   0  0  0  0  0  0  0  0  0  0  0  0
    3.7710    0.0910   -0.0500 H   0  0  0  0  0  0  0  0  0  0  0  0
    3.8840    1.8190   -0.4480 H   0  0  0  0  0  0  0  0  0  0  0  0
    3.6470    2.3860    1.9500 H   0  0  0  0  0  0  0  0  0  0  0  0
    3.5350    0.6590    2.3480 H   0  0  0  0  0  0  0  0  0  0  0  0
    6.9420    0.0680    2.4550 H   0  0  0  0  0  0  0  0  0  0  0  0
    4.5500   -1.6920    2.5140 H   0  0  0  0  0  0  0  0  0  0  0  0
    5.2070   -0.8440    3.9210 H   0  0  0  0  0  0  0  0  0  0  0  0
    7.7160   -4.5070    2.8310 H   0  0  0  0  0  0  0  0  0  0  0  0
    8.7880   -5.3560    0.7620 H   0  0  0  0  0  0  0  0  0  0  0  0
    7.5370   -1.8230   -1.3360 H   0  0  0  0  0  0  0  0  0  0  0  0
    7.4550    4.0090    0.9990 H   0  0  0  0  0  0  0  0  0  0  0  0
    7.2490    4.7230   -0.6150 H   0  0  0  0  0  0  0  0  0  0  0  0
    8.2690    3.2840   -0.4040 H   0  0  0  0  0  0  0  0  0  0  0  0
    6.1020    3.9170    1.3250 H   0  0  0  0  0  0  0  0  0  0  0  0
    6.8370    5.5610    3.0310 H   0  0  0  0  0  0  0  0  0  0  0  0
    7.0790    4.8660    5.3990 H   0  0  0  0  0  0  0  0  0  0  0  0
    6.5860    2.5270    6.0620 H   0  0  0  0  0  0  0  0  0  0  0  0
    5.8520    0.8840    4.3560 H   0  0  0  0  0  0  0  0  0  0  0  0
   -0.2120    0.0040   -0.2450 H   0  0  0  0  0  0  0  0  0  0  0  0
   -0.4430    0.4830   -2.0150 H   0  0  0  0  0  0  0  0  0  0  0  0
   -0.3500    2.2480    0.4430 H   0  0  0  0  0  0  0  0  0  0  0  0
   -1.7890    1.9470   -0.6820 H   0  0  0  0  0  0  0  0  0  0  0  0
  1 36  1  0  0  0  0
  1 37  1  0  0  0  0
  1 38  1  0  0  0  0
  1  2  1  0  0  0  0
  2  3  2  0  0  0  0
  2  4  1  0  0  0  0
  4  5  1  0  0  0  0
  5 39  1  0  0  0  0
  5 40  1  0  0  0  0
  5  6  1  0  0  0  0
  6 41  1  0  0  0  0
  6 42  1  0  0  0  0
  6  7  1  0  0  0  0
  7  8  1  0  0  0  0
  8 43  1  0  0  0  0
  8 44  1  0  0  0  0
  8  9  1  0  0  0  0
  9 45  1  0  0  0  0
  9 46  1  0  0  0  0
  9 10  1  0  0  0  0
 10 47  1  0  0  0  0
 10 48  1  0  0  0  0
 10 11  1  0  0  0  0
 11 12  1  0  0  0  0
 12 49  1  0  0  0  0
 12 13  1  0  0  0  0
 13 50  1  0  0  0  0
 13 51  1  0  0  0  0
 13 14  1  0  0  0  0
 14 15  1  0  0  0  0
 15 16  1  0  0  0  0
 16 52  1  0  0  0  0
 16 17  2  0  0  0  0
 17 53  1  0  0  0  0
 17 18  1  0  0  0  0
 18 19  1  0  0  0  0
 18 20  2  0  0  0  0
 20 54  1  0  0  0  0
 20 21  1  0  0  0  0
 21 15  2  0  0  0  0
 21 22  1  0  0  0  0
 22 12  1  0  0  0  0
 22 23  1  0  0  0  0
 23 24  2  0  0  0  0
 24 11  1  0  0  0  0
 24 25  1  0  0  0  0
 25 26  2  0  0  0  0
 25 27  1  0  0  0  0
 27 55  1  0  0  0  0
 27 56  1  0  0  0  0
 27 57  1  0  0  0  0
 11 28  1  0  0  0  0
 28 29  2  0  0  0  0
 29 58  1  0  0  0  0
 29 30  1  0  0  0  0
 30 59  1  0  0  0  0
 30 31  2  0  0  0  0
 31 60  1  0  0  0  0
 31 32  1  0  0  0  0
 32 61  1  0  0  0  0
 32 33  2  0  0  0  0
 33 28  1  0  0  0  0
 33 62  1  0  0  0  0
  7 34  1  0  0  0  0
 34 63  1  0  0  0  0
 34 64  1  0  0  0  0
 34 35  1  0  0  0  0
 35  4  1  0  0  0  0
 35 65  1  0  0  0  0
 35 66  1  0  0  0  0
M  END
>  <LOGBIO>
5.0000

>  <PRED_LOGBIO>
5.3800

>  <XV_RES>
-0.6790

>  <WHL_TMPL>
1

>  <ANCH>
9-11;5-7

$$$$
ROW29
  -MTS-   01071502143D 0   0.00000     0.00000     0

 50 54  0  0  0  0  0  0  0  0999 V2000
   -5.8470   -1.1050   10.0920 F   0  0  0  0  0  0  0  0  0  0  0  0
   -5.9080   -1.7300    8.8970 C   0  0  0  0  0  0  0  0  0  0  0  0
   -6.7160   -2.8630    8.7480 C   0  0  0  0  0  0  0  0  0  0  0  0
   -6.7650   -3.4960    7.5000 C   0  0  0  0  0  0  0  0  0  0  0  0
   -6.0090   -2.9810    6.4400 C   0  0  0  0  0  0  0  0  0  0  0  0
   -5.2230   -1.8440    6.6590 C   0  0  0  0  0  0  0  0  0  0  0  0
   -5.1960   -1.2590    7.8640 N   0  0  0  0  0  0  0  0  0  0  0  0
   -4.4520   -1.3080    5.6000 N   0  0  0  0  0  0  0  0  0  0  0  0
   -3.3910   -2.0210    4.8740 C   0  0  0  0  0  0  0  0  0  0  0  0
   -2.9000   -0.9820    3.8490 C   0  0  2  0  0  0  0  0  0  0  0  0
   -1.4180   -0.6380    4.0900 C   0  0  0  0  0  0  0  0  0  0  0  0
   -0.8980    0.3720    3.0500 C   0  0  0  0  0  0  0  0  0  0  0  0
   -1.1330   -0.1290    1.6120 C   0  0  1  0  0  0  0  0  0  0  0  0
   -2.6150   -0.4730    1.3710 C   0  0  0  0  0  0  0  0  0  0  0  0
   -3.1350   -1.4830    2.4110 C   0  0  0  0  0  0  0  0  0  0  0  0
   -0.6800    0.9170    0.6220 C   0  0  0  0  0  0  0  0  0  0  0  0
   -1.3080    2.0530    0.3790 N   0  0  0  0  0  0  0  0  0  0  0  0
   -0.6040    2.7730   -0.5940 C   0  0  0  0  0  0  0  0  0  0  0  0
   -0.8190    4.0120   -1.2080 C   0  0  0  0  0  0  0  0  0  0  0  0
    0.0820    4.4820   -2.1710 C   0  0  0  0  0  0  0  0  0  0  0  0
   -0.1280    5.6950   -2.7720 O   0  0  0  0  0  0  0  0  0  0  0  0
    0.4420    6.8550   -2.1610 C   0  0  0  0  0  0  0  0  0  0  0  0
    1.7640    6.7220   -2.1050 F   0  0  0  0  0  0  0  0  0  0  0  0
    0.1340    7.9310   -2.8800 F   0  0  0  0  0  0  0  0  0  0  0  0
   -0.0430    6.9910   -0.9300 F   0  0  0  0  0  0  0  0  0  0  0  0
    1.1980    3.7120   -2.5200 C   0  0  0  0  0  0  0  0  0  0  0  0
    1.4130    2.4730   -1.9050 C   0  0  0  0  0  0  0  0  0  0  0  0
    0.5120    2.0030   -0.9420 C   0  0  0  0  0  0  0  0  0  0  0  0
    0.4430    0.8280   -0.1570 N   0  0  0  0  0  0  0  0  0  0  0  0
   -3.7090    0.1700    4.0970 O   0  0  0  0  0  0  0  0  0  0  0  0
   -4.5720   -0.0800    5.1050 C   0  0  0  0  0  0  0  0  0  0  0  0
   -5.3780    0.7370    5.5190 O   0  0  0  0  0  0  0  0  0  0  0  0
   -7.2900   -3.2430    9.5800 H   0  0  0  0  0  0  0  0  0  0  0  0
   -7.3790   -4.3720    7.3560 H   0  0  0  0  0  0  0  0  0  0  0  0
   -6.0320   -3.4540    5.4690 H   0  0  0  0  0  0  0  0  0  0  0  0
   -2.5890   -2.3270    5.5430 H   0  0  0  0  0  0  0  0  0  0  0  0
   -3.7770   -2.9110    4.3820 H   0  0  0  0  0  0  0  0  0  0  0  0
   -0.8230   -1.5480    4.0410 H   0  0  0  0  0  0  0  0  0  0  0  0
   -1.3010   -0.2220    5.0880 H   0  0  0  0  0  0  0  0  0  0  0  0
   -1.4020    1.3260    3.1880 H   0  0  0  0  0  0  0  0  0  0  0  0
    0.1660    0.5370    3.2060 H   0  0  0  0  0  0  0  0  0  0  0  0
   -0.5130   -1.0010    1.4170 H   0  0  0  0  0  0  0  0  0  0  0  0
   -3.2100    0.4360    1.4200 H   0  0  0  0  0  0  0  0  0  0  0  0
   -2.7320   -0.8890    0.3730 H   0  0  0  0  0  0  0  0  0  0  0  0
   -2.6310   -2.4370    2.2720 H   0  0  0  0  0  0  0  0  0  0  0  0
   -4.1990   -1.6480    2.2540 H   0  0  0  0  0  0  0  0  0  0  0  0
   -1.6800    4.6060   -0.9390 H   0  0  0  0  0  0  0  0  0  0  0  0
    1.8930    4.0740   -3.2620 H   0  0  0  0  0  0  0  0  0  0  0  0
    2.2740    1.8790   -2.1740 H   0  0  0  0  0  0  0  0  0  0  0  0
    1.1020    0.0630   -0.1690 H   0  0  0  0  0  0  0  0  0  0  0  0
  1  2  1  0  0  0  0
  2  3  2  0  0  0  0
  3 33  1  0  0  0  0
  3  4  1  0  0  0  0
  4 34  1  0  0  0  0
  4  5  2  0  0  0  0
  5 35  1  0  0  0  0
  5  6  1  0  0  0  0
  6  7  2  0  0  0  0
  7  2  1  0  0  0  0
  6  8  1  0  0  0  0
  8  9  1  0  0  0  0
  9 36  1  0  0  0  0
  9 37  1  0  0  0  0
  9 10  1  0  0  0  0
 10 11  1  0  0  0  0
 11 38  1  0  0  0  0
 11 39  1  0  0  0  0
 11 12  1  0  0  0  0
 12 40  1  0  0  0  0
 12 41  1  0  0  0  0
 12 13  1  0  0  0  0
 13 42  1  0  0  0  0
 13 14  1  0  0  0  0
 14 43  1  0  0  0  0
 14 44  1  0  0  0  0
 14 15  1  0  0  0  0
 15 10  1  0  0  0  0
 15 45  1  0  0  0  0
 15 46  1  0  0  0  0
 13 16  1  0  0  0  0
 16 17  2  0  0  0  0
 17 18  1  0  0  0  0
 18 19  1  0  0  0  0
 19 47  1  0  0  0  0
 19 20  2  0  0  0  0
 20 21  1  0  0  0  0
 21 22  1  0  0  0  0
 22 23  1  0  0  0  0
 22 24  1  0  0  0  0
 22 25  1  0  0  0  0
 20 26  1  0  0  0  0
 26 48  1  0  0  0  0
 26 27  2  0  0  0  0
 27 49  1  0  0  0  0
 27 28  1  0  0  0  0
 28 18  2  0  0  0  0
 28 29  1  0  0  0  0
 29 16  1  0  0  0  0
 29 50  1  0  0  0  0
 10 30  1  0  0  0  0
 30 31  1  0  0  0  0
 31  8  1  0  0  0  0
 31 32  2  0  0  0  0
M  END
>  <LOGBIO>
5.4000

>  <PRED_LOGBIO>
6.2500

>  <XV_RES>
-1.1780

>  <WHL_TMPL>
3

>  <ANCH>
25-26;45-46

$$$$
ROW30
  -MTS-   01071502143D 0   0.00000     0.00000     0

 62 67  0  0  0  0  0  0  0  0999 V2000
    1.7870   -1.1690   -7.9940 C   0  0  0  0  0  0  0  0  0  0  0  0
    2.4830   -0.7190   -6.7810 N   0  0  0  0  0  0  0  0  0  0  0  0
    3.6020   -1.6280   -6.4930 C   0  0  0  0  0  0  0  0  0  0  0  0
    4.3060   -1.2020   -5.1910 C   0  0  0  0  0  0  0  0  0  0  0  0
    4.5230    0.2490   -5.0960 N   0  0  0  0  0  0  0  0  0  0  0  0
    5.4450    0.7580   -4.0710 C   0  0  0  0  0  0  0  0  0  0  0  0
    4.6810    1.0340   -2.7980 C   0  0  0  0  0  0  0  0  0  0  0  0
    4.1150    2.2950   -2.5800 C   0  0  0  0  0  0  0  0  0  0  0  0
    3.4060    2.5500   -1.4000 C   0  0  0  0  0  0  0  0  0  0  0  0
    3.2640    1.5440   -0.4370 C   0  0  0  0  0  0  0  0  0  0  0  0
    3.8300    0.2820   -0.6550 C   0  0  0  0  0  0  0  0  0  0  0  0
    3.5040   -0.5650    0.5510 C   0  0  0  0  0  0  0  0  0  0  0  0
    2.7050    0.3370    1.4610 C   0  0  0  0  0  0  0  0  0  0  0  0
    2.0000    0.4080    2.7600 C   0  0  0  0  0  0  0  0  0  0  0  0
    1.5020    1.6250    2.8770 N   0  0  0  0  0  0  0  0  0  0  0  0
    1.8570    2.3710    1.6860 N   0  0  0  0  0  0  0  0  0  0  0  0
    2.5800    1.5360    0.8750 C   0  0  0  0  0  0  0  0  0  0  0  0
    1.8750   -0.6860    3.7490 C   0  0  0  0  0  0  0  0  0  0  0  0
    2.3450   -0.5750    4.9990 C   0  0  0  0  0  0  0  0  0  0  0  0
    1.9730   -2.1090    5.7990 S   0  0  0  0  0  0  0  0  0  0  0  0
    1.1830   -2.8740    4.4120 C   0  0  0  0  0  0  0  0  0  0  0  0
    1.2240   -1.9740    3.4200 C   0  0  0  0  0  0  0  0  0  0  0  0
    0.6080   -4.2040    4.3600 C   0  0  0  0  0  0  0  0  0  0  0  0
    0.1320   -5.3050    4.3170 C   0  0  0  0  0  0  0  0  0  0  0  0
   -0.4480   -6.6440    4.2640 C   0  0  0  0  0  0  0  0  0  0  0  0
   -0.2860   -7.2830    5.5330 O   0  0  0  0  0  0  0  0  0  0  0  0
   -0.7710   -8.5570    5.6780 C   0  0  0  0  0  0  0  0  0  0  0  0
    0.0490   -9.6540    5.3900 C   0  0  0  0  0  0  0  0  0  0  0  0
   -0.4470  -10.9560    5.5380 C   0  0  0  0  0  0  0  0  0  0  0  0
   -1.7620  -11.1590    5.9740 C   0  0  0  0  0  0  0  0  0  0  0  0
   -2.5810  -10.0610    6.2610 C   0  0  0  0  0  0  0  0  0  0  0  0
   -2.0860   -8.7600    6.1130 C   0  0  0  0  0  0  0  0  0  0  0  0
    4.5390    0.0270   -1.8350 C   0  0  0  0  0  0  0  0  0  0  0  0
    3.9180    1.1190   -5.8990 C   0  0  0  0  0  0  0  0  0  0  0  0
    4.1440    2.3210   -5.7670 O   0  0  0  0  0  0  0  0  0  0  0  0
    2.9600    0.6590   -6.9720 C   0  0  0  0  0  0  0  0  0  0  0  0
    1.3570   -0.3100   -8.5060 H   0  0  0  0  0  0  0  0  0  0  0  0
    0.9940   -1.8630   -7.7220 H   0  0  0  0  0  0  0  0  0  0  0  0
    2.4940   -1.6670   -8.6540 H   0  0  0  0  0  0  0  0  0  0  0  0
    4.3120   -1.6000   -7.3160 H   0  0  0  0  0  0  0  0  0  0  0  0
    3.2250   -2.6430   -6.3860 H   0  0  0  0  0  0  0  0  0  0  0  0
    3.7180   -1.5350   -4.3390 H   0  0  0  0  0  0  0  0  0  0  0  0
    5.2630   -1.7140   -5.1160 H   0  0  0  0  0  0  0  0  0  0  0  0
    5.9070    1.6790   -4.4230 H   0  0  0  0  0  0  0  0  0  0  0  0
    6.2170    0.0170   -3.8770 H   0  0  0  0  0  0  0  0  0  0  0  0
    4.2240    3.0720   -3.3230 H   0  0  0  0  0  0  0  0  0  0  0  0
    2.9690    3.5240   -1.2320 H   0  0  0  0  0  0  0  0  0  0  0  0
    4.4400   -0.7980    1.0550 H   0  0  0  0  0  0  0  0  0  0  0  0
    2.8830   -1.4040    0.2430 H   0  0  0  0  0  0  0  0  0  0  0  0
    1.6150    3.3320    1.4890 H   0  0  0  0  0  0  0  0  0  0  0  0
    2.8490    0.2770    5.4300 H   0  0  0  0  0  0  0  0  0  0  0  0
    0.8090   -2.1760    2.4440 H   0  0  0  0  0  0  0  0  0  0  0  0
   -1.5070   -6.5720    4.0270 H   0  0  0  0  0  0  0  0  0  0  0  0
    0.0570   -7.2270    3.4970 H   0  0  0  0  0  0  0  0  0  0  0  0
    1.0630   -9.4980    5.0550 H   0  0  0  0  0  0  0  0  0  0  0  0
    0.1860  -11.8030    5.3170 H   0  0  0  0  0  0  0  0  0  0  0  0
   -2.1440  -12.1620    6.0880 H   0  0  0  0  0  0  0  0  0  0  0  0
   -3.5960  -10.2170    6.5970 H   0  0  0  0  0  0  0  0  0  0  0  0
   -2.7180   -7.9130    6.3350 H   0  0  0  0  0  0  0  0  0  0  0  0
    4.9760   -0.9460   -2.0030 H   0  0  0  0  0  0  0  0  0  0  0  0
    3.4420    0.7400   -7.9430 H   0  0  0  0  0  0  0  0  0  0  0  0
    2.1070    1.3330   -7.0050 H   0  0  0  0  0  0  0  0  0  0  0  0
  1 37  1  0  0  0  0
  1 38  1  0  0  0  0
  1 39  1  0  0  0  0
  1  2  1  0  0  0  0
  2  3  1  0  0  0  0
  3 40  1  0  0  0  0
  3 41  1  0  0  0  0
  3  4  1  0  0  0  0
  4 42  1  0  0  0  0
  4 43  1  0  0  0  0
  4  5  1  0  0  0  0
  5  6  1  0  0  0  0
  6 44  1  0  0  0  0
  6 45  1  0  0  0  0
  6  7  1  0  0  0  0
  7  8  2  0  0  0  0
  8 46  1  0  0  0  0
  8  9  1  0  0  0  0
  9 47  1  0  0  0  0
  9 10  2  0  0  0  0
 10 11  1  0  0  0  0
 11 12  1  0  0  0  0
 12 48  1  0  0  0  0
 12 49  1  0  0  0  0
 12 13  1  0  0  0  0
 13 14  1  0  0  0  0
 14 15  2  0  0  0  0
 15 16  1  0  0  0  0
 16 50  1  0  0  0  0
 16 17  1  0  0  0  0
 17 10  1  0  0  0  0
 17 13  2  0  0  0  0
 14 18  1  0  0  0  0
 18 19  2  0  0  0  0
 19 51  1  0  0  0  0
 19 20  1  0  0  0  0
 20 21  1  0  0  0  0
 21 22  2  0  0  0  0
 22 18  1  0  0  0  0
 22 52  1  0  0  0  0
 21 23  1  0  0  0  0
 23 24  3  0  0  0  0
 24 25  1  0  0  0  0
 25 53  1  0  0  0  0
 25 54  1  0  0  0  0
 25 26  1  0  0  0  0
 26 27  1  0  0  0  0
 27 28  2  0  0  0  0
 28 55  1  0  0  0  0
 28 29  1  0  0  0  0
 29 56  1  0  0  0  0
 29 30  2  0  0  0  0
 30 57  1  0  0  0  0
 30 31  1  0  0  0  0
 31 58  1  0  0  0  0
 31 32  2  0  0  0  0
 32 27  1  0  0  0  0
 32 59  1  0  0  0  0
 11 33  2  0  0  0  0
 33  7  1  0  0  0  0
 33 60  1  0  0  0  0
  5 34  1  0  0  0  0
 34 35  2  0  0  0  0
 34 36  1  0  0  0  0
 36  2  1  0  0  0  0
 36 61  1  0  0  0  0
 36 62  1  0  0  0  0
M  END
>  <LOGBIO>
4.2800

>  <PRED_LOGBIO>
5.2700

>  <XV_RES>
-1.4900

>  <WHL_TMPL>
1

>  <ANCH>
49-51;56-22

$$$$
ROW31
  -MTS-   01071502143D 0   0.00000     0.00000     0

 63 67  0  0  0  0  0  0  0  0999 V2000
   -7.0320   -0.0810   -1.1630 F   0  0  0  0  0  0  0  0  0  0  0  0
   -5.9030   -0.1410   -1.9010 C   0  0  0  0  0  0  0  0  0  0  0  0
   -4.6910   -0.4960   -1.2970 C   0  0  0  0  0  0  0  0  0  0  0  0
   -3.5200   -0.5590   -2.0610 C   0  0  0  0  0  0  0  0  0  0  0  0
   -3.5600   -0.2660   -3.4290 C   0  0  0  0  0  0  0  0  0  0  0  0
   -4.7730    0.0890   -4.0330 C   0  0  0  0  0  0  0  0  0  0  0  0
   -5.9440    0.1510   -3.2690 C   0  0  0  0  0  0  0  0  0  0  0  0
   -2.2970   -0.3340   -4.2540 C   0  0  0  0  0  0  0  0  0  0  0  0
   -1.6090    1.0300   -4.2440 C   0  0  0  0  0  0  0  0  0  0  0  0
   -1.2590    1.4130   -2.8060 C   0  0  0  0  0  0  0  0  0  0  0  0
   -0.5710    2.7780   -2.7960 C   0  0  0  0  0  0  0  0  0  0  0  0
   -0.2340    3.1460   -1.4130 N   0  0  0  0  0  0  0  0  0  0  0  0
    1.2310    3.2600   -1.3580 C   0  0  0  0  0  0  0  0  0  0  0  0
    1.9140    1.9620   -1.8270 C   0  0  0  0  0  0  0  0  0  0  0  0
    1.4120    0.7440   -1.0290 C   0  0  0  0  0  0  0  0  0  0  0  0
   -0.1260    0.6910   -0.9940 C   0  0  0  0  0  0  0  0  0  0  0  0
   -0.7130    2.0470   -0.5620 C   0  0  0  0  0  0  0  0  0  0  0  0
    1.8520    0.9480    0.3580 N   0  0  0  0  0  0  0  0  0  0  0  0
    1.0580    1.0220    1.4230 C   0  0  0  0  0  0  0  0  0  0  0  0
   -0.1880    0.9270    1.3880 O   0  0  0  0  0  0  0  0  0  0  0  0
    1.7720    1.2110    2.5290 N   0  0  0  0  0  0  0  0  0  0  0  0
    3.1410    1.2670    2.1770 C   0  0  0  0  0  0  0  0  0  0  0  0
    4.3240    1.4430    2.9040 C   0  0  0  0  0  0  0  0  0  0  0  0
    5.5580    1.4510    2.2430 C   0  0  0  0  0  0  0  0  0  0  0  0
    5.6090    1.2820    0.8540 C   0  0  0  0  0  0  0  0  0  0  0  0
    4.4250    1.1060    0.1260 C   0  0  0  0  0  0  0  0  0  0  0  0
    3.1920    1.0980    0.7880 C   0  0  0  0  0  0  0  0  0  0  0  0
   -2.6430   -0.7120   -5.6740 C   0  0  0  0  0  0  0  0  0  0  0  0
   -1.7250   -1.4300   -6.4500 C   0  0  0  0  0  0  0  0  0  0  0  0
   -2.0460   -1.7810   -7.7670 C   0  0  0  0  0  0  0  0  0  0  0  0
   -3.2840   -1.4140   -8.3080 C   0  0  0  0  0  0  0  0  0  0  0  0
   -3.5930   -1.7520   -9.5780 F   0  0  0  0  0  0  0  0  0  0  0  0
   -4.2010   -0.6950   -7.5320 C   0  0  0  0  0  0  0  0  0  0  0  0
   -3.8810   -0.3440   -6.2150 C   0  0  0  0  0  0  0  0  0  0  0  0
   -4.6590   -0.7220   -0.2410 H   0  0  0  0  0  0  0  0  0  0  0  0
   -2.5850   -0.8330   -1.5950 H   0  0  0  0  0  0  0  0  0  0  0  0
   -4.8040    0.3140   -5.0890 H   0  0  0  0  0  0  0  0  0  0  0  0
   -6.8790    0.4250   -3.7350 H   0  0  0  0  0  0  0  0  0  0  0  0
   -1.6280   -1.0810   -3.8320 H   0  0  0  0  0  0  0  0  0  0  0  0
   -2.2780    1.7780   -4.6650 H   0  0  0  0  0  0  0  0  0  0  0  0
   -0.6990    0.9820   -4.8380 H   0  0  0  0  0  0  0  0  0  0  0  0
   -0.5900    0.6660   -2.3840 H   0  0  0  0  0  0  0  0  0  0  0  0
   -2.1690    1.4620   -2.2120 H   0  0  0  0  0  0  0  0  0  0  0  0
   -1.2390    3.5250   -3.2180 H   0  0  0  0  0  0  0  0  0  0  0  0
    0.3400    2.7290   -3.3900 H   0  0  0  0  0  0  0  0  0  0  0  0
    1.4890    3.3800   -0.3080 H   0  0  0  0  0  0  0  0  0  0  0  0
    1.5460    4.0630   -2.0200 H   0  0  0  0  0  0  0  0  0  0  0  0
    2.9700    2.0690   -1.5910 H   0  0  0  0  0  0  0  0  0  0  0  0
    1.6680    1.8070   -2.8750 H   0  0  0  0  0  0  0  0  0  0  0  0
    1.8160   -0.1770   -1.4450 H   0  0  0  0  0  0  0  0  0  0  0  0
   -0.3920   -0.0220   -0.2160 H   0  0  0  0  0  0  0  0  0  0  0  0
   -0.4830    0.4680   -1.9970 H   0  0  0  0  0  0  0  0  0  0  0  0
   -1.7870    1.9810   -0.7260 H   0  0  0  0  0  0  0  0  0  0  0  0
   -0.4010    2.2360    0.4630 H   0  0  0  0  0  0  0  0  0  0  0  0
    1.3990    1.3000    3.4630 H   0  0  0  0  0  0  0  0  0  0  0  0
    4.2850    1.5730    3.9750 H   0  0  0  0  0  0  0  0  0  0  0  0
    6.4710    1.5860    2.8040 H   0  0  0  0  0  0  0  0  0  0  0  0
    6.5600    1.2880    0.3430 H   0  0  0  0  0  0  0  0  0  0  0  0
    4.4650    0.9760   -0.9450 H   0  0  0  0  0  0  0  0  0  0  0  0
   -0.7700   -1.7140   -6.0330 H   0  0  0  0  0  0  0  0  0  0  0  0
   -1.3380   -2.3350   -8.3660 H   0  0  0  0  0  0  0  0  0  0  0  0
   -5.1560   -0.4120   -7.9490 H   0  0  0  0  0  0  0  0  0  0  0  0
   -4.5890    0.2100   -5.6160 H   0  0  0  0  0  0  0  0  0  0  0  0
  1  2  1  0  0  0  0
  2  3  2  0  0  0  0
  3 35  1  0  0  0  0
  3  4  1  0  0  0  0
  4 36  1  0  0  0  0
  4  5  2  0  0  0  0
  5  6  1  0  0  0  0
  6 37  1  0  0  0  0
  6  7  2  0  0  0  0
  7  2  1  0  0  0  0
  7 38  1  0  0  0  0
  5  8  1  0  0  0  0
  8 39  1  0  0  0  0
  8  9  1  0  0  0  0
  9 40  1  0  0  0  0
  9 41  1  0  0  0  0
  9 10  1  0  0  0  0
 10 42  1  0  0  0  0
 10 43  1  0  0  0  0
 10 11  1  0  0  0  0
 11 44  1  0  0  0  0
 11 45  1  0  0  0  0
 11 12  1  0  0  0  0
 12 13  1  0  0  0  0
 13 46  1  0  0  0  0
 13 47  1  0  0  0  0
 13 14  1  0  0  0  0
 14 48  1  0  0  0  0
 14 49  1  0  0  0  0
 14 15  1  0  0  0  0
 15 50  1  0  0  0  0
 15 16  1  0  0  0  0
 16 51  1  0  0  0  0
 16 52  1  0  0  0  0
 16 17  1  0  0  0  0
 17 12  1  0  0  0  0
 17 53  1  0  0  0  0
 17 54  1  0  0  0  0
 15 18  1  0  0  0  0
 18 19  1  0  0  0  0
 19 20  2  0  0  0  0
 19 21  1  0  0  0  0
 21 55  1  0  0  0  0
 21 22  1  0  0  0  0
 22 23  2  0  0  0  0
 23 56  1  0  0  0  0
 23 24  1  0  0  0  0
 24 57  1  0  0  0  0
 24 25  2  0  0  0  0
 25 58  1  0  0  0  0
 25 26  1  0  0  0  0
 26 59  1  0  0  0  0
 26 27  2  0  0  0  0
 27 18  1  0  0  0  0
 27 22  1  0  0  0  0
  8 28  1  0  0  0  0
 28 29  2  0  0  0  0
 29 60  1  0  0  0  0
 29 30  1  0  0  0  0
 30 61  1  0  0  0  0
 30 31  2  0  0  0  0
 31 32  1  0  0  0  0
 31 33  1  0  0  0  0
 33 62  1  0  0  0  0
 33 34  2  0  0  0  0
 34 28  1  0  0  0  0
 34 63  1  0  0  0  0
M  END
>  <LOGBIO>
7.3000

>  <PRED_LOGBIO>
7.3900

>  <XV_RES>
-0.0970

>  <WHL_TMPL>
1

>  <ANCH>
11-22;23-35

$$$$
ROW33
  -MTS-   01071502143D 0   0.00000     0.00000     0

 58 59  0  0  0  0  0  0  0  0999 V2000
   -4.8950   -9.7590    6.8540 C   0  0  0  0  0  0  0  0  0  0  0  0
   -5.4600   -8.6220    6.1970 O   0  0  0  0  0  0  0  0  0  0  0  0
   -4.6780   -7.9450    5.2980 C   0  0  0  0  0  0  0  0  0  0  0  0
   -5.1830   -6.8140    4.6450 C   0  0  0  0  0  0  0  0  0  0  0  0
   -4.3840   -6.1210    3.7270 C   0  0  0  0  0  0  0  0  0  0  0  0
   -3.0820   -6.5600    3.4610 C   0  0  0  0  0  0  0  0  0  0  0  0
   -2.2210   -5.8140    2.4710 C   0  0  0  0  0  0  0  0  0  0  0  0
   -1.4100   -4.7450    3.2040 C   0  0  0  0  0  0  0  0  0  0  0  0
   -0.5190   -4.0670    2.2520 N   0  0  0  0  0  0  0  0  0  0  0  0
   -1.2930   -3.1000    1.4600 C   0  0  0  0  0  0  0  0  0  0  0  0
    0.5600   -3.4010    2.9960 C   0  0  0  0  0  0  0  0  0  0  0  0
    1.5410   -2.6790    2.0550 C   0  0  0  0  0  0  0  0  0  0  0  0
    0.9390   -1.8900    1.0260 O   0  0  0  0  0  0  0  0  0  0  0  0
    1.7650   -1.2240    0.1590 C   0  0  0  0  0  0  0  0  0  0  0  0
    2.1870   -1.8460   -1.0220 C   0  0  0  0  0  0  0  0  0  0  0  0
    3.0310   -1.1670   -1.9080 C   0  0  0  0  0  0  0  0  0  0  0  0
    3.4530    0.1350   -1.6130 C   0  0  0  0  0  0  0  0  0  0  0  0
    4.3070    0.8220   -2.5090 N   0  0  0  0  0  0  0  0  0  0  0  0
    6.0430    0.6910   -2.3370 S   0  0  0  0  0  0  0  0  0  0  0  0
    6.4330   -0.6780   -2.4700 O   0  0  0  0  0  0  0  0  0  0  0  0
    6.4330    1.1740   -1.0490 O   0  0  0  0  0  0  0  0  0  0  0  0
    6.8530    1.6770   -3.6220 C   0  0  0  0  0  0  0  0  0  0  0  0
    3.0310    0.7570   -0.4320 C   0  0  0  0  0  0  0  0  0  0  0  0
    2.1870    0.0780    0.4540 C   0  0  0  0  0  0  0  0  0  0  0  0
    1.7640    0.7010    1.6370 N   0  0  0  0  0  0  0  0  0  0  0  0
   -2.5770   -7.6910    4.1140 C   0  0  0  0  0  0  0  0  0  0  0  0
   -3.3760   -8.3830    5.0330 C   0  0  0  0  0  0  0  0  0  0  0  0
   -2.8820   -9.4890    5.6730 O   0  0  0  0  0  0  0  0  0  0  0  0
   -3.0760  -10.7640    5.0550 C   0  0  0  0  0  0  0  0  0  0  0  0
   -5.6880  -10.4040    7.2270 H   0  0  0  0  0  0  0  0  0  0  0  0
   -4.3620  -10.3260    6.0940 H   0  0  0  0  0  0  0  0  0  0  0  0
   -4.2430   -9.3870    7.6420 H   0  0  0  0  0  0  0  0  0  0  0  0
   -6.1880   -6.4760    4.8490 H   0  0  0  0  0  0  0  0  0  0  0  0
   -4.7730   -5.2480    3.2240 H   0  0  0  0  0  0  0  0  0  0  0  0
   -2.8970   -5.2890    1.7990 H   0  0  0  0  0  0  0  0  0  0  0  0
   -1.5290   -6.5160    2.0110 H   0  0  0  0  0  0  0  0  0  0  0  0
   -0.7720   -5.2670    3.9140 H   0  0  0  0  0  0  0  0  0  0  0  0
   -2.1020   -4.0180    3.6230 H   0  0  0  0  0  0  0  0  0  0  0  0
   -2.3580   -3.2720    1.6010 H   0  0  0  0  0  0  0  0  0  0  0  0
   -1.0790   -3.3100    0.4140 H   0  0  0  0  0  0  0  0  0  0  0  0
   -0.9740   -2.1070    1.7720 H   0  0  0  0  0  0  0  0  0  0  0  0
    1.1290   -4.1910    3.4820 H   0  0  0  0  0  0  0  0  0  0  0  0
    0.1220   -2.6570    3.6580 H   0  0  0  0  0  0  0  0  0  0  0  0
    2.0810   -3.4690    1.5370 H   0  0  0  0  0  0  0  0  0  0  0  0
    2.1610   -2.0310    2.6710 H   0  0  0  0  0  0  0  0  0  0  0  0
    1.8610   -2.8510   -1.2500 H   0  0  0  0  0  0  0  0  0  0  0  0
    3.3570   -1.6460   -2.8190 H   0  0  0  0  0  0  0  0  0  0  0  0
    3.9140    1.3890   -3.2470 H   0  0  0  0  0  0  0  0  0  0  0  0
    6.5560    1.3090   -4.6020 H   0  0  0  0  0  0  0  0  0  0  0  0
    7.9320    1.5950   -3.5150 H   0  0  0  0  0  0  0  0  0  0  0  0
    6.5560    2.7180   -3.5200 H   0  0  0  0  0  0  0  0  0  0  0  0
    3.3570    1.7620   -0.2040 H   0  0  0  0  0  0  0  0  0  0  0  0
    0.9140    1.2460    1.6440 H   0  0  0  0  0  0  0  0  0  0  0  0
    2.3090    0.6040    2.4810 H   0  0  0  0  0  0  0  0  0  0  0  0
   -1.5720   -8.0300    3.9090 H   0  0  0  0  0  0  0  0  0  0  0  0
   -2.6020  -10.7690    4.0760 H   0  0  0  0  0  0  0  0  0  0  0  0
   -2.6330  -11.5400    5.6770 H   0  0  0  0  0  0  0  0  0  0  0  0
   -4.1420  -10.9550    4.9430 H   0  0  0  0  0  0  0  0  0  0  0  0
  1 30  1  0  0  0  0
  1 31  1  0  0  0  0
  1 32  1  0  0  0  0
  1  2  1  0  0  0  0
  2  3  1  0  0  0  0
  3  4  2  0  0  0  0
  4 33  1  0  0  0  0
  4  5  1  0  0  0  0
  5 34  1  0  0  0  0
  5  6  2  0  0  0  0
  6  7  1  0  0  0  0
  7 35  1  0  0  0  0
  7 36  1  0  0  0  0
  7  8  1  0  0  0  0
  8 37  1  0  0  0  0
  8 38  1  0  0  0  0
  8  9  1  0  0  0  0
  9 10  1  0  0  0  0
 10 39  1  0  0  0  0
 10 40  1  0  0  0  0
 10 41  1  0  0  0  0
  9 11  1  0  0  0  0
 11 42  1  0  0  0  0
 11 43  1  0  0  0  0
 11 12  1  0  0  0  0
 12 44  1  0  0  0  0
 12 45  1  0  0  0  0
 12 13  1  0  0  0  0
 13 14  1  0  0  0  0
 14 15  2  0  0  0  0
 15 46  1  0  0  0  0
 15 16  1  0  0  0  0
 16 47  1  0  0  0  0
 16 17  2  0  0  0  0
 17 18  1  0  0  0  0
 18 48  1  0  0  0  0
 18 19  1  0  0  0  0
 19 20  2  0  0  0  0
 19 21  2  0  0  0  0
 19 22  1  0  0  0  0
 22 49  1  0  0  0  0
 22 50  1  0  0  0  0
 22 51  1  0  0  0  0
 17 23  1  0  0  0  0
 23 52  1  0  0  0  0
 23 24  2  0  0  0  0
 24 14  1  0  0  0  0
 24 25  1  0  0  0  0
 25 53  1  0  0  0  0
 25 54  1  0  0  0  0
  6 26  1  0  0  0  0
 26 55  1  0  0  0  0
 26 27  2  0  0  0  0
 27  3  1  0  0  0  0
 27 28  1  0  0  0  0
 28 29  1  0  0  0  0
 29 56  1  0  0  0  0
 29 57  1  0  0  0  0
 29 58  1  0  0  0  0
M  END
>  <LOGBIO>
6.0000

>  <PRED_LOGBIO>
6.9900

>  <XV_RES>
-1.1790

>  <WHL_TMPL>
3

>  <ANCH>
57-58;5-1

$$$$
ROW34
  -MTS-   01071502143D 0   0.00000     0.00000     0

 57 61  0  0  0  0  0  0  0  0999 V2000
   -5.9460   -8.0290    7.1590 O   0  0  0  0  0  0  0  0  0  0  0  0
   -5.4600   -8.6220    6.1970 C   0  0  0  0  0  0  0  0  0  0  0  0
   -5.6940   -9.9200    6.0300 N   0  0  0  0  0  0  0  0  0  0  0  0
   -4.8250  -10.9570    6.6050 C   0  0  0  0  0  0  0  0  0  0  0  0
   -4.3520  -11.9740    5.5500 C   0  0  0  0  0  0  0  0  0  0  0  0
   -5.5430  -12.5480    4.7590 C   0  0  0  0  0  0  0  0  0  0  0  0
   -6.4160  -11.4250    4.1680 C   0  0  0  0  0  0  0  0  0  0  0  0
   -6.8390  -10.4210    5.2560 C   0  0  0  0  0  0  0  0  0  0  0  0
   -4.6780   -7.9450    5.2980 C   0  0  0  0  0  0  0  0  0  0  0  0
   -3.3760   -8.3830    5.0330 C   0  0  0  0  0  0  0  0  0  0  0  0
   -2.5770   -7.6910    4.1140 C   0  0  0  0  0  0  0  0  0  0  0  0
   -3.0820   -6.5600    3.4610 C   0  0  0  0  0  0  0  0  0  0  0  0
   -4.3840   -6.1210    3.7270 C   0  0  0  0  0  0  0  0  0  0  0  0
   -5.1830   -6.8140    4.6450 C   0  0  0  0  0  0  0  0  0  0  0  0
   -2.2380   -5.8280    2.4900 C   0  0  0  0  0  0  0  0  0  0  0  0
   -1.5860   -4.7180    2.8610 C   0  0  0  0  0  0  0  0  0  0  0  0
   -0.6950   -4.0660    1.8320 C   0  0  0  0  0  0  0  0  0  0  0  0
   -1.5460   -3.1500    0.9330 C   0  0  0  0  0  0  0  0  0  0  0  0
   -0.6540   -2.2890    0.0200 C   0  0  0  0  0  0  0  0  0  0  0  0
    0.3320   -1.5180    0.7910 N   0  0  0  0  0  0  0  0  0  0  0  0
    1.2140   -2.4050    1.5640 C   0  0  0  0  0  0  0  0  0  0  0  0
    0.4130   -3.2740    2.5520 C   0  0  0  0  0  0  0  0  0  0  0  0
   -0.0690   -5.0460    1.0000 O   0  0  0  0  0  0  0  0  0  0  0  0
   -0.9750   -5.8780    0.3970 C   0  0  0  0  0  0  0  0  0  0  0  0
   -0.7690   -6.2910   -0.9250 C   0  0  0  0  0  0  0  0  0  0  0  0
   -1.6930   -7.1410   -1.5450 C   0  0  0  0  0  0  0  0  0  0  0  0
   -2.8220   -7.5790   -0.8420 C   0  0  0  0  0  0  0  0  0  0  0  0
   -3.0280   -7.1660    0.4800 C   0  0  0  0  0  0  0  0  0  0  0  0
   -2.1040   -6.3160    1.0990 C   0  0  0  0  0  0  0  0  0  0  0  0
   -5.3580  -11.4800    7.3950 H   0  0  0  0  0  0  0  0  0  0  0  0
   -3.9580  -10.4890    7.0670 H   0  0  0  0  0  0  0  0  0  0  0  0
   -3.6610  -11.4900    4.8630 H   0  0  0  0  0  0  0  0  0  0  0  0
   -3.8200  -12.7860    6.0420 H   0  0  0  0  0  0  0  0  0  0  0  0
   -6.1480  -13.1690    5.4160 H   0  0  0  0  0  0  0  0  0  0  0  0
   -5.1730  -13.1800    3.9550 H   0  0  0  0  0  0  0  0  0  0  0  0
   -5.8600  -10.9040    3.3920 H   0  0  0  0  0  0  0  0  0  0  0  0
   -7.3020  -11.8580    3.7110 H   0  0  0  0  0  0  0  0  0  0  0  0
   -7.5500  -10.8950    5.9300 H   0  0  0  0  0  0  0  0  0  0  0  0
   -7.3560   -9.5820    4.7940 H   0  0  0  0  0  0  0  0  0  0  0  0
   -2.9870   -9.2550    5.5370 H   0  0  0  0  0  0  0  0  0  0  0  0
   -1.5720   -8.0300    3.9090 H   0  0  0  0  0  0  0  0  0  0  0  0
   -4.7730   -5.2480    3.2240 H   0  0  0  0  0  0  0  0  0  0  0  0
   -6.1880   -6.4760    4.8490 H   0  0  0  0  0  0  0  0  0  0  0  0
   -1.6950   -4.3070    3.8540 H   0  0  0  0  0  0  0  0  0  0  0  0
   -2.1610   -2.5030    1.5550 H   0  0  0  0  0  0  0  0  0  0  0  0
   -2.2100   -3.7580    0.3230 H   0  0  0  0  0  0  0  0  0  0  0  0
   -0.1380   -2.9310   -0.6900 H   0  0  0  0  0  0  0  0  0  0  0  0
   -1.2780   -1.6070   -0.5550 H   0  0  0  0  0  0  0  0  0  0  0  0
    0.8860   -0.9640    0.1540 H   0  0  0  0  0  0  0  0  0  0  0  0
    1.7670   -3.0480    0.8820 H   0  0  0  0  0  0  0  0  0  0  0  0
    1.9380   -1.8070    2.1120 H   0  0  0  0  0  0  0  0  0  0  0  0
   -0.0330   -2.6370    3.3130 H   0  0  0  0  0  0  0  0  0  0  0  0
    1.0860   -3.9660    3.0530 H   0  0  0  0  0  0  0  0  0  0  0  0
    0.1020   -5.9530   -1.4670 H   0  0  0  0  0  0  0  0  0  0  0  0
   -1.5350   -7.4600   -2.5640 H   0  0  0  0  0  0  0  0  0  0  0  0
   -3.5350   -8.2350   -1.3200 H   0  0  0  0  0  0  0  0  0  0  0  0
   -3.8990   -7.5040    1.0220 H   0  0  0  0  0  0  0  0  0  0  0  0
  1  2  2  0  0  0  0
  2  3  1  0  0  0  0
  3  4  1  0  0  0  0
  4 30  1  0  0  0  0
  4 31  1  0  0  0  0
  4  5  1  0  0  0  0
  5 32  1  0  0  0  0
  5 33  1  0  0  0  0
  5  6  1  0  0  0  0
  6 34  1  0  0  0  0
  6 35  1  0  0  0  0
  6  7  1  0  0  0  0
  7 36  1  0  0  0  0
  7 37  1  0  0  0  0
  7  8  1  0  0  0  0
  8  3  1  0  0  0  0
  8 38  1  0  0  0  0
  8 39  1  0  0  0  0
  2  9  1  0  0  0  0
  9 10  2  0  0  0  0
 10 40  1  0  0  0  0
 10 11  1  0  0  0  0
 11 41  1  0  0  0  0
 11 12  2  0  0  0  0
 12 13  1  0  0  0  0
 13 42  1  0  0  0  0
 13 14  2  0  0  0  0
 14  9  1  0  0  0  0
 14 43  1  0  0  0  0
 12 15  1  0  0  0  0
 15 16  2  0  0  0  0
 16 44  1  0  0  0  0
 16 17  1  0  0  0  0
 17 18  1  0  0  0  0
 18 45  1  0  0  0  0
 18 46  1  0  0  0  0
 18 19  1  0  0  0  0
 19 47  1  0  0  0  0
 19 48  1  0  0  0  0
 19 20  1  0  0  0  0
 20 49  1  0  0  0  0
 20 21  1  0  0  0  0
 21 50  1  0  0  0  0
 21 51  1  0  0  0  0
 21 22  1  0  0  0  0
 22 17  1  0  0  0  0
 22 52  1  0  0  0  0
 22 53  1  0  0  0  0
 17 23  1  0  0  0  0
 23 24  1  0  0  0  0
 24 25  1  0  0  0  0
 25 54  1  0  0  0  0
 25 26  2  0  0  0  0
 26 55  1  0  0  0  0
 26 27  1  0  0  0  0
 27 56  1  0  0  0  0
 27 28  2  0  0  0  0
 28 57  1  0  0  0  0
 28 29  1  0  0  0  0
 29 15  1  0  0  0  0
 29 24  2  0  0  0  0
M  END
>  <LOGBIO>
5.5200

>  <PRED_LOGBIO>
5.0800

>  <XV_RES>
0.5020

>  <WHL_TMPL>
3

>  <ANCH>
51-64;24-22

$$$$
ROW35
  -MTS-   01071502143D 0   0.00000     0.00000     0

 58 61  0  0  1  0  0  0  0  0999 V2000
    5.6690   -5.4640    4.7120 C   0  0  0  0  0  0  0  0  0  0  0  0
    5.9830   -4.3140    3.7600 C   0  0  0  0  0  0  0  0  0  0  0  0
    7.3800   -4.4140    3.3140 N   0  0  0  0  0  0  0  0  0  0  0  0
    8.2290   -5.5130    3.7970 C   0  0  0  0  0  0  0  0  0  0  0  0
    7.4240   -6.4000    4.7410 C   0  0  0  0  0  0  0  0  0  0  0  0
    7.8770   -3.5110    2.4730 C   0  0  0  0  0  0  0  0  0  0  0  0
    9.0450   -3.5950    2.1000 O   0  0  0  0  0  0  0  0  0  0  0  0
    7.0220   -2.4050    1.9860 C   0  0  0  0  0  0  0  0  0  0  0  0
    6.2690   -2.5640    0.8170 C   0  0  0  0  0  0  0  0  0  0  0  0
    5.4610   -1.5180    0.3570 C   0  0  0  0  0  0  0  0  0  0  0  0
    5.4060   -0.3120    1.0660 C   0  0  0  0  0  0  0  0  0  0  0  0
    6.1590   -0.1530    2.2350 C   0  0  0  0  0  0  0  0  0  0  0  0
    6.9670   -1.1990    2.6950 C   0  0  0  0  0  0  0  0  0  0  0  0
    4.5340    0.8160    0.5700 C   0  0  1  0  0  0  0  0  0  0  0  0
    3.5950    1.1640    1.7390 C   0  0  0  0  0  0  0  0  0  0  0  0
    2.3980    0.1930    1.7430 C   0  0  0  0  0  0  0  0  0  0  0  0
    2.9150   -1.2480    1.9130 C   0  0  0  0  0  0  0  0  0  0  0  0
    1.7520   -2.2280    2.1530 C   0  0  0  0  0  0  0  0  0  0  0  0
    0.9200   -1.8170    3.2930 N   0  0  0  0  0  0  0  0  0  0  0  0
    0.3390   -0.4840    3.0760 C   0  0  0  0  0  0  0  0  0  0  0  0
    1.4340    0.5810    2.8800 C   0  0  0  0  0  0  0  0  0  0  0  0
    1.6780    0.2620    0.5090 O   0  0  0  0  0  0  0  0  0  0  0  0
    2.4520    0.0420   -0.6000 C   0  0  0  0  0  0  0  0  0  0  0  0
    1.7830   -0.4530   -1.7260 C   0  0  0  0  0  0  0  0  0  0  0  0
    2.4910   -0.7080   -2.9060 C   0  0  0  0  0  0  0  0  0  0  0  0
    3.8690   -0.4680   -2.9600 C   0  0  0  0  0  0  0  0  0  0  0  0
    4.5390    0.0270   -1.8350 C   0  0  0  0  0  0  0  0  0  0  0  0
    3.8300    0.2820   -0.6550 C   0  0  0  0  0  0  0  0  0  0  0  0
    6.3300   -5.4110    5.5750 H   0  0  0  0  0  0  0  0  0  0  0  0
    4.6350   -5.3890    5.0420 H   0  0  0  0  0  0  0  0  0  0  0  0
    5.8190   -6.4110    4.1990 H   0  0  0  0  0  0  0  0  0  0  0  0
    5.8340   -3.3660    4.2730 H   0  0  0  0  0  0  0  0  0  0  0  0
    5.3220   -4.3670    2.8970 H   0  0  0  0  0  0  0  0  0  0  0  0
    8.5740   -6.1040    2.9510 H   0  0  0  0  0  0  0  0  0  0  0  0
    9.0860   -5.1030    4.3270 H   0  0  0  0  0  0  0  0  0  0  0  0
    6.5660   -6.8100    4.2110 H   0  0  0  0  0  0  0  0  0  0  0  0
    8.0520   -7.2140    5.0990 H   0  0  0  0  0  0  0  0  0  0  0  0
    7.0780   -5.8100    5.5870 H   0  0  0  0  0  0  0  0  0  0  0  0
    6.3110   -3.4950    0.2700 H   0  0  0  0  0  0  0  0  0  0  0  0
    4.8800   -1.6410   -0.5450 H   0  0  0  0  0  0  0  0  0  0  0  0
    6.1160    0.7770    2.7820 H   0  0  0  0  0  0  0  0  0  0  0  0
    7.5480   -1.0760    3.5970 H   0  0  0  0  0  0  0  0  0  0  0  0
    5.1420    1.6810    0.3110 H   0  0  0  0  0  0  0  0  0  0  0  0
    3.1940    2.1550    1.5370 H   0  0  0  0  0  0  0  0  0  0  0  0
    4.1420    1.0390    2.6710 H   0  0  0  0  0  0  0  0  0  0  0  0
    3.5150   -1.2540    2.8210 H   0  0  0  0  0  0  0  0  0  0  0  0
    3.4230   -1.5390    0.9970 H   0  0  0  0  0  0  0  0  0  0  0  0
    2.2050   -3.1770    2.4320 H   0  0  0  0  0  0  0  0  0  0  0  0
    1.1360   -2.2420    1.2560 H   0  0  0  0  0  0  0  0  0  0  0  0
    1.5420   -1.7320    4.0840 H   0  0  0  0  0  0  0  0  0  0  0  0
   -0.1810   -0.2230    3.9950 H   0  0  0  0  0  0  0  0  0  0  0  0
   -0.2700   -0.5080    2.1750 H   0  0  0  0  0  0  0  0  0  0  0  0
    2.0240    0.5860    3.7940 H   0  0  0  0  0  0  0  0  0  0  0  0
    0.9520    1.5190    2.6120 H   0  0  0  0  0  0  0  0  0  0  0  0
    0.7190   -0.6380   -1.6830 H   0  0  0  0  0  0  0  0  0  0  0  0
    1.9750   -1.0900   -3.7740 H   0  0  0  0  0  0  0  0  0  0  0  0
    4.4160   -0.6650   -3.8710 H   0  0  0  0  0  0  0  0  0  0  0  0
    5.6020    0.2120   -1.8770 H   0  0  0  0  0  0  0  0  0  0  0  0
  1 29  1  0  0  0  0
  1 30  1  0  0  0  0
  1 31  1  0  0  0  0
  1  2  1  0  0  0  0
  2 32  1  0  0  0  0
  2 33  1  0  0  0  0
  2  3  1  0  0  0  0
  3  4  1  0  0  0  0
  4 34  1  0  0  0  0
  4 35  1  0  0  0  0
  4  5  1  0  0  0  0
  5 36  1  0  0  0  0
  5 37  1  0  0  0  0
  5 38  1  0  0  0  0
  3  6  1  0  0  0  0
  6  7  2  0  0  0  0
  6  8  1  0  0  0  0
  8  9  2  0  0  0  0
  9 39  1  0  0  0  0
  9 10  1  0  0  0  0
 10 40  1  0  0  0  0
 10 11  2  0  0  0  0
 11 12  1  0  0  0  0
 12 41  1  0  0  0  0
 12 13  2  0  0  0  0
 13  8  1  0  0  0  0
 13 42  1  0  0  0  0
 11 14  1  0  0  0  0
 14 43  1  0  0  0  0
 14 15  1  0  0  0  0
 15 44  1  0  0  0  0
 15 45  1  0  0  0  0
 15 16  1  0  0  0  0
 16 17  1  0  0  0  0
 17 46  1  0  0  0  0
 17 47  1  0  0  0  0
 17 18  1  0  0  0  0
 18 48  1  0  0  0  0
 18 49  1  0  0  0  0
 18 19  1  0  0  0  0
 19 50  1  0  0  0  0
 19 20  1  0  0  0  0
 20 51  1  0  0  0  0
 20 52  1  0  0  0  0
 20 21  1  0  0  0  0
 21 16  1  0  0  0  0
 21 53  1  0  0  0  0
 21 54  1  0  0  0  0
 16 22  1  0  0  0  0
 22 23  1  0  0  0  0
 23 24  1  0  0  0  0
 24 55  1  0  0  0  0
 24 25  2  0  0  0  0
 25 56  1  0  0  0  0
 25 26  1  0  0  0  0
 26 57  1  0  0  0  0
 26 27  2  0  0  0  0
 27 58  1  0  0  0  0
 27 28  1  0  0  0  0
 28 14  1  0  0  0  0
 28 23  2  0  0  0  0
M  END
>  <LOGBIO>
5.5900

>  <PRED_LOGBIO>
5.6000

>  <XV_RES>
0.0700

>  <WHL_TMPL>
1

>  <ANCH>
49-51;56-58

$$$$
ROW36
  -MTS-   01071502143D 0   0.00000     0.00000     0

 33 34  0  0  0  0  0  0  0  0999 V2000
   -6.2530  -11.9920    4.6160 C   0  0  0  0  0  0  0  0  0  0  0  0
   -6.6560  -11.5700    6.0260 C   0  0  0  0  0  0  0  0  0  0  0  0
   -5.4350  -11.0980    6.7780 C   0  0  0  0  0  0  0  0  0  0  0  0
   -4.6340  -11.8460    7.5130 N   0  0  0  0  0  0  0  0  0  0  0  0
   -3.5920  -10.9910    8.0520 N   0  0  0  0  0  0  0  0  0  0  0  0
   -3.8240   -9.7180    7.5990 C   0  0  0  0  0  0  0  0  0  0  0  0
   -2.9770   -8.5110    7.9210 C   0  0  0  0  0  0  0  0  0  0  0  0
   -3.5060   -7.8410    9.1860 C   0  0  0  0  0  0  0  0  0  0  0  0
   -4.9190   -9.7120    6.8270 C   0  0  0  0  0  0  0  0  0  0  0  0
   -5.4600   -8.6220    6.1970 O   0  0  0  0  0  0  0  0  0  0  0  0
   -4.6780   -7.9450    5.2980 C   0  0  0  0  0  0  0  0  0  0  0  0
   -3.3760   -8.3830    5.0330 C   0  0  0  0  0  0  0  0  0  0  0  0
   -2.5770   -7.6910    4.1140 C   0  0  0  0  0  0  0  0  0  0  0  0
   -0.9580   -8.2360    3.7840 Cl  0  0  0  0  0  0  0  0  0  0  0  0
   -3.0820   -6.5600    3.4610 C   0  0  0  0  0  0  0  0  0  0  0  0
   -4.3840   -6.1210    3.7270 C   0  0  0  0  0  0  0  0  0  0  0  0
   -5.1830   -6.8140    4.6450 C   0  0  0  0  0  0  0  0  0  0  0  0
   -4.9060   -4.9480    3.0520 C   0  0  0  0  0  0  0  0  0  0  0  0
   -5.3230   -4.0110    2.5120 N   0  0  0  0  0  0  0  0  0  0  0  0
   -5.8110  -11.1440    4.0960 H   0  0  0  0  0  0  0  0  0  0  0  0
   -7.1330  -12.3320    4.0730 H   0  0  0  0  0  0  0  0  0  0  0  0
   -5.5270  -12.8000    4.6730 H   0  0  0  0  0  0  0  0  0  0  0  0
   -7.3820  -10.7610    5.9680 H   0  0  0  0  0  0  0  0  0  0  0  0
   -7.0980  -12.4170    6.5460 H   0  0  0  0  0  0  0  0  0  0  0  0
   -2.8340  -11.2810    8.6530 H   0  0  0  0  0  0  0  0  0  0  0  0
   -3.0190   -7.8070    7.0930 H   0  0  0  0  0  0  0  0  0  0  0  0
   -1.9460   -8.8220    8.0800 H   0  0  0  0  0  0  0  0  0  0  0  0
   -4.5360   -7.5290    9.0270 H   0  0  0  0  0  0  0  0  0  0  0  0
   -2.8950   -6.9700    9.4180 H   0  0  0  0  0  0  0  0  0  0  0  0
   -3.4630   -8.5440   10.0140 H   0  0  0  0  0  0  0  0  0  0  0  0
   -2.9870   -9.2550    5.5370 H   0  0  0  0  0  0  0  0  0  0  0  0
   -2.4670   -6.0260    2.7520 H   0  0  0  0  0  0  0  0  0  0  0  0
   -6.1880   -6.4760    4.8490 H   0  0  0  0  0  0  0  0  0  0  0  0
  1 20  1  0  0  0  0
  1 21  1  0  0  0  0
  1 22  1  0  0  0  0
  1  2  1  0  0  0  0
  2 23  1  0  0  0  0
  2 24  1  0  0  0  0
  2  3  1  0  0  0  0
  3  4  2  0  0  0  0
  4  5  1  0  0  0  0
  5 25  1  0  0  0  0
  5  6  1  0  0  0  0
  6  7  1  0  0  0  0
  7 26  1  0  0  0  0
  7 27  1  0  0  0  0
  7  8  1  0  0  0  0
  8 28  1  0  0  0  0
  8 29  1  0  0  0  0
  8 30  1  0  0  0  0
  6  9  2  0  0  0  0
  9  3  1  0  0  0  0
  9 10  1  0  0  0  0
 10 11  1  0  0  0  0
 11 12  2  0  0  0  0
 12 31  1  0  0  0  0
 12 13  1  0  0  0  0
 13 14  1  0  0  0  0
 13 15  2  0  0  0  0
 15 32  1  0  0  0  0
 15 16  1  0  0  0  0
 16 17  2  0  0  0  0
 17 11  1  0  0  0  0
 17 33  1  0  0  0  0
 16 18  1  0  0  0  0
 18 19  3  0  0  0  0
M  END
>  <LOGBIO>
4.4100

>  <PRED_LOGBIO>
4.5700

>  <XV_RES>
-0.2840

>  <WHL_TMPL>
3

>  <ANCH>
56-57;22-21

$$$$
ROW37
  -MTS-   01071502143D 0   0.00000     0.00000     0

 66 71  0  0  0  0  0  0  0  0999 V2000
   -1.7230    1.6270    1.2530 C   0  0  0  0  0  0  0  0  0  0  0  0
   -0.7580    0.4720    1.1270 C   0  0  0  0  0  0  0  0  0  0  0  0
   -1.0240   -0.7310    0.4780 O   0  0  0  0  0  0  0  0  0  0  0  0
    0.1180   -1.5250    0.5850 C   0  0  0  0  0  0  0  0  0  0  0  0
    0.4350   -2.8120    0.1360 C   0  0  0  0  0  0  0  0  0  0  0  0
    1.6970   -3.3570    0.4040 C   0  0  0  0  0  0  0  0  0  0  0  0
    2.6410   -2.6130    1.1230 C   0  0  0  0  0  0  0  0  0  0  0  0
    3.9490   -3.3400    1.3280 C   0  0  0  0  0  0  0  0  0  0  0  0
    5.2110   -2.5230    0.9960 C   0  0  0  0  0  0  0  0  0  0  0  0
    5.4850   -1.4420    1.9540 N   0  0  0  0  0  0  0  0  0  0  0  0
    6.8610   -1.0050    1.6730 C   0  0  0  0  0  0  0  0  0  0  0  0
    7.5200   -0.5370    2.9700 C   0  0  0  0  0  0  0  0  0  0  0  0
    8.9500   -0.0820    2.6780 C   0  0  0  0  0  0  0  0  0  0  0  0
    9.7360    0.4750    4.2220 S   0  0  0  0  0  0  0  0  0  0  0  0
   11.3910    1.0020    3.8850 C   0  0  0  0  0  0  0  0  0  0  0  0
   11.7570    2.2270    3.5590 N   0  0  0  0  0  0  0  0  0  0  0  0
   13.1950    2.2090    3.3740 N   0  0  0  0  0  0  0  0  0  0  0  0
   13.5960    0.9720    3.6020 C   0  0  0  0  0  0  0  0  0  0  0  0
   14.9940    0.4920    3.5270 C   0  0  0  0  0  0  0  0  0  0  0  0
   15.7050    0.5920    2.3250 C   0  0  0  0  0  0  0  0  0  0  0  0
   17.0270    0.1370    2.2540 C   0  0  0  0  0  0  0  0  0  0  0  0
   17.6380   -0.4170    3.3850 C   0  0  0  0  0  0  0  0  0  0  0  0
   16.9270   -0.5170    4.5870 C   0  0  0  0  0  0  0  0  0  0  0  0
   17.5230   -1.0500    5.6620 N   0  0  0  0  0  0  0  0  0  0  0  0
   16.8850   -1.1680    6.8350 C   0  0  0  0  0  0  0  0  0  0  0  0
   17.6010   -1.7750    8.0180 C   0  0  0  0  0  0  0  0  0  0  0  0
   15.5620   -0.7330    6.9740 C   0  0  0  0  0  0  0  0  0  0  0  0
   14.9110   -0.1720    5.8690 C   0  0  0  0  0  0  0  0  0  0  0  0
   15.6050   -0.0630    4.6580 C   0  0  0  0  0  0  0  0  0  0  0  0
   12.5060    0.2050    3.9190 N   0  0  0  0  0  0  0  0  0  0  0  0
   12.5270   -1.2290    4.2420 C   0  0  0  0  0  0  0  0  0  0  0  0
    4.6490   -0.2450    1.7920 C   0  0  0  0  0  0  0  0  0  0  0  0
    3.2240   -0.4000    2.3540 C   0  0  0  0  0  0  0  0  0  0  0  0
    2.3240   -1.3260    1.5720 C   0  0  0  0  0  0  0  0  0  0  0  0
    1.0620   -0.7820    1.3030 C   0  0  0  0  0  0  0  0  0  0  0  0
    0.4690    0.4470    1.6140 N   0  0  0  0  0  0  0  0  0  0  0  0
   -2.7420    1.2470    1.2670 H   0  0  0  0  0  0  0  0  0  0  0  0
   -1.5980    2.2980    0.4060 H   0  0  0  0  0  0  0  0  0  0  0  0
   -1.5240    2.1670    2.1760 H   0  0  0  0  0  0  0  0  0  0  0  0
   -0.2930   -3.3860   -0.4180 H   0  0  0  0  0  0  0  0  0  0  0  0
    1.9410   -4.3500    0.0580 H   0  0  0  0  0  0  0  0  0  0  0  0
    3.9390   -4.1640    0.6170 H   0  0  0  0  0  0  0  0  0  0  0  0
    4.0110   -3.6290    2.3750 H   0  0  0  0  0  0  0  0  0  0  0  0
    5.0070   -2.0340    0.0460 H   0  0  0  0  0  0  0  0  0  0  0  0
    6.0570   -3.2080    0.9960 H   0  0  0  0  0  0  0  0  0  0  0  0
    7.4270   -1.8350    1.2570 H   0  0  0  0  0  0  0  0  0  0  0  0
    6.8420   -0.1840    0.9590 H   0  0  0  0  0  0  0  0  0  0  0  0
    6.9530    0.2930    3.3860 H   0  0  0  0  0  0  0  0  0  0  0  0
    7.5390   -1.3580    3.6840 H   0  0  0  0  0  0  0  0  0  0  0  0
    9.5170   -0.9120    2.2620 H   0  0  0  0  0  0  0  0  0  0  0  0
    8.9310    0.7390    1.9640 H   0  0  0  0  0  0  0  0  0  0  0  0
   15.2330    1.0190    1.4520 H   0  0  0  0  0  0  0  0  0  0  0  0
   17.5760    0.2140    1.3270 H   0  0  0  0  0  0  0  0  0  0  0  0
   18.6580   -0.7680    3.3300 H   0  0  0  0  0  0  0  0  0  0  0  0
   18.6670   -1.5700    7.9410 H   0  0  0  0  0  0  0  0  0  0  0  0
   17.4390   -2.8510    8.0260 H   0  0  0  0  0  0  0  0  0  0  0  0
   17.2140   -1.3420    8.9370 H   0  0  0  0  0  0  0  0  0  0  0  0
   15.0500   -0.8290    7.9200 H   0  0  0  0  0  0  0  0  0  0  0  0
   13.8900    0.1710    5.9490 H   0  0  0  0  0  0  0  0  0  0  0  0
   11.7170   -1.4580    4.9310 H   0  0  0  0  0  0  0  0  0  0  0  0
   12.4020   -1.8080    3.3290 H   0  0  0  0  0  0  0  0  0  0  0  0
   13.4790   -1.4820    4.7040 H   0  0  0  0  0  0  0  0  0  0  0  0
    4.5310   -0.1080    0.7190 H   0  0  0  0  0  0  0  0  0  0  0  0
    5.1230    0.5810    2.3180 H   0  0  0  0  0  0  0  0  0  0  0  0
    2.7700    0.5850    2.2740 H   0  0  0  0  0  0  0  0  0  0  0  0
    3.3110   -0.7920    3.3650 H   0  0  0  0  0  0  0  0  0  0  0  0
  1 37  1  0  0  0  0
  1 38  1  0  0  0  0
  1 39  1  0  0  0  0
  1  2  1  0  0  0  0
  2  3  1  0  0  0  0
  3  4  1  0  0  0  0
  4  5  2  0  0  0  0
  5 40  1  0  0  0  0
  5  6  1  0  0  0  0
  6 41  1  0  0  0  0
  6  7  2  0  0  0  0
  7  8  1  0  0  0  0
  8 42  1  0  0  0  0
  8 43  1  0  0  0  0
  8  9  1  0  0  0  0
  9 44  1  0  0  0  0
  9 45  1  0  0  0  0
  9 10  1  0  0  0  0
 10 11  1  0  0  0  0
 11 46  1  0  0  0  0
 11 47  1  0  0  0  0
 11 12  1  0  0  0  0
 12 48  1  0  0  0  0
 12 49  1  0  0  0  0
 12 13  1  0  0  0  0
 13 50  1  0  0  0  0
 13 51  1  0  0  0  0
 13 14  1  0  0  0  0
 14 15  1  0  0  0  0
 15 16  2  0  0  0  0
 16 17  1  0  0  0  0
 17 18  2  0  0  0  0
 18 19  1  0  0  0  0
 19 20  2  0  0  0  0
 20 52  1  0  0  0  0
 20 21  1  0  0  0  0
 21 53  1  0  0  0  0
 21 22  2  0  0  0  0
 22 54  1  0  0  0  0
 22 23  1  0  0  0  0
 23 24  1  0  0  0  0
 24 25  2  0  0  0  0
 25 26  1  0  0  0  0
 26 55  1  0  0  0  0
 26 56  1  0  0  0  0
 26 57  1  0  0  0  0
 25 27  1  0  0  0  0
 27 58  1  0  0  0  0
 27 28  2  0  0  0  0
 28 59  1  0  0  0  0
 28 29  1  0  0  0  0
 29 19  1  0  0  0  0
 29 23  2  0  0  0  0
 18 30  1  0  0  0  0
 30 15  1  0  0  0  0
 30 31  1  0  0  0  0
 31 60  1  0  0  0  0
 31 61  1  0  0  0  0
 31 62  1  0  0  0  0
 10 32  1  0  0  0  0
 32 63  1  0  0  0  0
 32 64  1  0  0  0  0
 32 33  1  0  0  0  0
 33 65  1  0  0  0  0
 33 66  1  0  0  0  0
 33 34  1  0  0  0  0
 34  7  1  0  0  0  0
 34 35  2  0  0  0  0
 35  4  1  0  0  0  0
 35 36  1  0  0  0  0
 36  2  2  0  0  0  0
M  END
>  <LOGBIO>
5.6000

>  <PRED_LOGBIO>
5.3300

>  <XV_RES>
0.7610

>  <WHL_TMPL>
1

>  <ANCH>
35-36;64-61

$$$$
ROW38
  -MTS-   01071502143D 0   0.00000     0.00000     0

 63 66  0  0  0  0  0  0  0  0999 V2000
    4.3580   -3.0320   -2.0000 C   0  0  0  0  0  0  0  0  0  0  0  0
    4.6820   -1.9000   -1.1890 O   0  0  0  0  0  0  0  0  0  0  0  0
    4.3260   -0.6590   -1.6460 C   0  0  0  0  0  0  0  0  0  0  0  0
    5.2130    0.0740   -2.4430 C   0  0  0  0  0  0  0  0  0  0  0  0
    4.8500    1.3430   -2.9100 C   0  0  0  0  0  0  0  0  0  0  0  0
    3.5990    1.8790   -2.5790 C   0  0  0  0  0  0  0  0  0  0  0  0
    2.7120    1.1460   -1.7820 C   0  0  0  0  0  0  0  0  0  0  0  0
    3.0760   -0.1230   -1.3150 C   0  0  0  0  0  0  0  0  0  0  0  0
    1.4490    1.6880   -1.4480 N   0  0  0  0  0  0  0  0  0  0  0  0
    0.4500    1.0390   -0.5860 C   0  0  0  0  0  0  0  0  0  0  0  0
   -0.7130    2.0470   -0.5620 C   0  0  0  0  0  0  0  0  0  0  0  0
   -0.2340    3.1460   -1.4130 N   0  0  0  0  0  0  0  0  0  0  0  0
   -1.1000    3.9560   -2.0780 C   0  0  0  0  0  0  0  0  0  0  0  0
   -2.4080    3.6830   -1.9210 C   0  0  0  0  0  0  0  0  0  0  0  0
   -3.2990    4.5570   -2.6420 N   0  0  0  0  0  0  0  0  0  0  0  0
   -4.7520    4.1770   -2.2700 C   0  0  0  0  0  0  0  0  0  0  0  0
   -3.1290    4.2620   -4.0720 C   0  0  0  0  0  0  0  0  0  0  0  0
   -4.0520    5.1620   -4.8910 C   0  0  1  0  0  0  0  0  0  0  0  0
   -4.3980    4.7950   -6.3460 C   0  0  0  0  0  0  0  0  0  0  0  0
   -4.7170    6.1420   -7.0210 C   0  0  0  0  0  0  0  0  0  0  0  0
   -4.5290    7.1830   -5.9020 C   0  0  1  0  0  0  0  0  0  0  0  0
   -5.6430    7.0050   -4.8550 C   0  0  0  0  0  0  0  0  0  0  0  0
   -5.3260    5.6570   -4.1800 C   0  0  0  0  0  0  0  0  0  0  0  0
   -3.3270    6.4710   -5.2550 C   0  0  0  0  0  0  0  0  0  0  0  0
   -2.7840    7.2160   -4.0390 C   0  0  0  0  0  0  0  0  0  0  0  0
   -2.1610    6.2640   -6.2180 C   0  0  0  0  0  0  0  0  0  0  0  0
    0.9830    2.8610   -1.8660 C   0  0  0  0  0  0  0  0  0  0  0  0
    1.6300    3.6250   -2.6160 O   0  0  0  0  0  0  0  0  0  0  0  0
    4.8460   -2.9370   -2.9680 H   0  0  0  0  0  0  0  0  0  0  0  0
    4.7010   -3.9400   -1.5090 H   0  0  0  0  0  0  0  0  0  0  0  0
    3.2800   -3.0810   -2.1410 H   0  0  0  0  0  0  0  0  0  0  0  0
    6.1780   -0.3390   -2.6980 H   0  0  0  0  0  0  0  0  0  0  0  0
    5.5340    1.9090   -3.5250 H   0  0  0  0  0  0  0  0  0  0  0  0
    3.3190    2.8580   -2.9390 H   0  0  0  0  0  0  0  0  0  0  0  0
    2.3910   -0.6880   -0.7000 H   0  0  0  0  0  0  0  0  0  0  0  0
    0.8630    0.9760    0.4190 H   0  0  0  0  0  0  0  0  0  0  0  0
    0.1080    0.1140   -1.0460 H   0  0  0  0  0  0  0  0  0  0  0  0
   -0.8100    2.4260    0.4530 H   0  0  0  0  0  0  0  0  0  0  0  0
   -1.5910    1.5860   -1.0110 H   0  0  0  0  0  0  0  0  0  0  0  0
   -0.8960    3.7900   -3.1340 H   0  0  0  0  0  0  0  0  0  0  0  0
   -0.9200    4.9820   -1.7640 H   0  0  0  0  0  0  0  0  0  0  0  0
   -2.6190    3.8540   -0.8670 H   0  0  0  0  0  0  0  0  0  0  0  0
   -2.6020    2.6640   -2.2500 H   0  0  0  0  0  0  0  0  0  0  0  0
   -4.9730    3.1700   -2.6180 H   0  0  0  0  0  0  0  0  0  0  0  0
   -5.4030    4.8490   -2.8260 H   0  0  0  0  0  0  0  0  0  0  0  0
   -4.8300    4.2900   -1.1910 H   0  0  0  0  0  0  0  0  0  0  0  0
   -2.0950    4.4450   -4.3590 H   0  0  0  0  0  0  0  0  0  0  0  0
   -3.3780    3.2200   -4.2600 H   0  0  0  0  0  0  0  0  0  0  0  0
   -5.2530    4.1230   -6.3880 H   0  0  0  0  0  0  0  0  0  0  0  0
   -3.5620    4.2990   -6.8350 H   0  0  0  0  0  0  0  0  0  0  0  0
   -5.7340    6.1580   -7.4060 H   0  0  0  0  0  0  0  0  0  0  0  0
   -4.0430    6.3330   -7.8530 H   0  0  0  0  0  0  0  0  0  0  0  0
   -4.3510    8.2040   -6.2330 H   0  0  0  0  0  0  0  0  0  0  0  0
   -6.6240    6.9870   -5.3240 H   0  0  0  0  0  0  0  0  0  0  0  0
   -5.6360    7.8170   -4.1310 H   0  0  0  0  0  0  0  0  0  0  0  0
   -6.1450    4.9520   -4.3060 H   0  0  0  0  0  0  0  0  0  0  0  0
   -5.1570    5.7820   -3.1130 H   0  0  0  0  0  0  0  0  0  0  0  0
   -3.4170    7.0140   -3.1780 H   0  0  0  0  0  0  0  0  0  0  0  0
   -1.7700    6.8800   -3.8300 H   0  0  0  0  0  0  0  0  0  0  0  0
   -2.7770    8.2850   -4.2420 H   0  0  0  0  0  0  0  0  0  0  0  0
   -1.4020    7.0220   -6.0370 H   0  0  0  0  0  0  0  0  0  0  0  0
   -2.5180    6.3450   -7.2420 H   0  0  0  0  0  0  0  0  0  0  0  0
   -1.7320    5.2770   -6.0610 H   0  0  0  0  0  0  0  0  0  0  0  0
  1 29  1  0  0  0  0
  1 30  1  0  0  0  0
  1 31  1  0  0  0  0
  1  2  1  0  0  0  0
  2  3  1  0  0  0  0
  3  4  2  0  0  0  0
  4 32  1  0  0  0  0
  4  5  1  0  0  0  0
  5 33  1  0  0  0  0
  5  6  2  0  0  0  0
  6 34  1  0  0  0  0
  6  7  1  0  0  0  0
  7  8  2  0  0  0  0
  8  3  1  0  0  0  0
  8 35  1  0  0  0  0
  7  9  1  0  0  0  0
  9 10  1  0  0  0  0
 10 36  1  0  0  0  0
 10 37  1  0  0  0  0
 10 11  1  0  0  0  0
 11 38  1  0  0  0  0
 11 39  1  0  0  0  0
 11 12  1  0  0  0  0
 12 13  1  0  0  0  0
 13 40  1  0  0  0  0
 13 41  1  0  0  0  0
 13 14  1  0  0  0  0
 14 42  1  0  0  0  0
 14 43  1  0  0  0  0
 14 15  1  0  0  0  0
 15 16  1  0  0  0  0
 16 44  1  0  0  0  0
 16 45  1  0  0  0  0
 16 46  1  0  0  0  0
 15 17  1  0  0  0  0
 17 47  1  0  0  0  0
 17 48  1  0  0  0  0
 17 18  1  0  0  0  0
 18 19  1  0  0  0  0
 19 49  1  0  0  0  0
 19 50  1  0  0  0  0
 19 20  1  0  0  0  0
 20 51  1  0  0  0  0
 20 52  1  0  0  0  0
 20 21  1  0  0  0  0
 21 53  1  0  0  0  0
 21 22  1  0  0  0  0
 22 54  1  0  0  0  0
 22 55  1  0  0  0  0
 22 23  1  0  0  0  0
 23 18  1  0  0  0  0
 23 56  1  0  0  0  0
 23 57  1  0  0  0  0
 21 24  1  0  0  0  0
 24 18  1  0  0  0  0
 24 25  1  0  0  0  0
 25 58  1  0  0  0  0
 25 59  1  0  0  0  0
 25 60  1  0  0  0  0
 24 26  1  0  0  0  0
 26 61  1  0  0  0  0
 26 62  1  0  0  0  0
 26 63  1  0  0  0  0
 12 27  1  0  0  0  0
 27  9  1  0  0  0  0
 27 28  2  0  0  0  0
M  END
>  <LOGBIO>
5.7000

>  <PRED_LOGBIO>
5.3500

>  <XV_RES>
0.4760

>  <WHL_TMPL>
1

>  <ANCH>
11-22;23-20

$$$$
ROW39
  -MTS-   01071502143D 0   0.00000     0.00000     0

 56 60  0  0  0  0  0  0  0  0999 V2000
   -0.2160    7.3190   -5.9910 C   0  0  0  0  0  0  0  0  0  0  0  0
   -1.0310    6.4940   -5.0870 N   0  0  0  0  0  0  0  0  0  0  0  0
   -0.4200    5.8080   -4.0110 C   0  0  0  0  0  0  0  0  0  0  0  0
    0.0630    4.5070   -4.1930 C   0  0  0  0  0  0  0  0  0  0  0  0
    0.6670    3.8290   -3.1280 C   0  0  0  0  0  0  0  0  0  0  0  0
    0.7890    4.4520   -1.8810 C   0  0  0  0  0  0  0  0  0  0  0  0
    1.4410    3.7200   -0.7320 C   0  0  0  0  0  0  0  0  0  0  0  0
    0.4190    2.9720    0.0160 N   0  0  0  0  0  0  0  0  0  0  0  0
    0.9010    2.8840    1.4020 C   0  0  0  0  0  0  0  0  0  0  0  0
    2.3020    2.2510    1.4800 C   0  0  0  0  0  0  0  0  0  0  0  0
    2.3250    0.8750    0.7870 C   0  0  0  0  0  0  0  0  0  0  0  0
    1.7140    0.9470   -0.6240 C   0  0  0  0  0  0  0  0  0  0  0  0
    0.3410    1.6420   -0.6050 C   0  0  0  0  0  0  0  0  0  0  0  0
    3.6640    0.3790    0.7010 O   0  0  0  0  0  0  0  0  0  0  0  0
    3.5450   -1.0460    0.7300 C   0  0  0  0  0  0  0  0  0  0  0  0
    2.3240   -1.3270    1.5730 C   0  0  0  0  0  0  0  0  0  0  0  0
    1.8490   -2.4500    2.2610 C   0  0  0  0  0  0  0  0  0  0  0  0
    0.6410   -2.3600    2.9630 C   0  0  0  0  0  0  0  0  0  0  0  0
    0.1730   -3.4350    3.6310 F   0  0  0  0  0  0  0  0  0  0  0  0
   -0.0530   -1.2140    2.9780 N   0  0  0  0  0  0  0  0  0  0  0  0
    0.3740   -0.1220    2.3290 C   0  0  0  0  0  0  0  0  0  0  0  0
    1.5740   -0.1450    1.6080 C   0  0  0  0  0  0  0  0  0  0  0  0
    0.3060    5.7530   -1.6980 C   0  0  0  0  0  0  0  0  0  0  0  0
   -0.2990    6.4310   -2.7630 C   0  0  0  0  0  0  0  0  0  0  0  0
   -2.4270    6.3860   -5.2940 C   0  0  0  0  0  0  0  0  0  0  0  0
   -2.9360    5.3700   -6.1120 C   0  0  0  0  0  0  0  0  0  0  0  0
   -4.3170    5.2630   -6.3160 C   0  0  0  0  0  0  0  0  0  0  0  0
   -5.1880    6.1720   -5.7030 C   0  0  0  0  0  0  0  0  0  0  0  0
   -6.5200    6.0680   -5.9010 F   0  0  0  0  0  0  0  0  0  0  0  0
   -4.6790    7.1870   -4.8860 C   0  0  0  0  0  0  0  0  0  0  0  0
   -5.5190    8.0630   -4.2950 F   0  0  0  0  0  0  0  0  0  0  0  0
   -3.2980    7.2940   -4.6810 C   0  0  0  0  0  0  0  0  0  0  0  0
    0.2730    8.1060   -5.4210 H   0  0  0  0  0  0  0  0  0  0  0  0
   -0.8550    7.7640   -6.7510 H   0  0  0  0  0  0  0  0  0  0  0  0
    0.5380    6.6970   -6.4690 H   0  0  0  0  0  0  0  0  0  0  0  0
   -0.0310    4.0270   -5.1560 H   0  0  0  0  0  0  0  0  0  0  0  0
    1.0390    2.8250   -3.2690 H   0  0  0  0  0  0  0  0  0  0  0  0
    1.9210    4.4380   -0.0700 H   0  0  0  0  0  0  0  0  0  0  0  0
    2.1860    3.0280   -1.1190 H   0  0  0  0  0  0  0  0  0  0  0  0
    0.2280    2.2010    1.9160 H   0  0  0  0  0  0  0  0  0  0  0  0
    0.9640    3.8880    1.8160 H   0  0  0  0  0  0  0  0  0  0  0  0
    2.4990    2.0680    2.5340 H   0  0  0  0  0  0  0  0  0  0  0  0
    3.0020    2.9050    0.9640 H   0  0  0  0  0  0  0  0  0  0  0  0
    1.5340   -0.0800   -0.9340 H   0  0  0  0  0  0  0  0  0  0  0  0
    2.3820    1.5310   -1.2550 H   0  0  0  0  0  0  0  0  0  0  0  0
    0.0650    1.8050   -1.6450 H   0  0  0  0  0  0  0  0  0  0  0  0
   -0.3400    1.0230   -0.0250 H   0  0  0  0  0  0  0  0  0  0  0  0
    4.4090   -1.4390    1.2610 H   0  0  0  0  0  0  0  0  0  0  0  0
    3.3740   -1.4260   -0.2750 H   0  0  0  0  0  0  0  0  0  0  0  0
    2.4080   -3.3740    2.2500 H   0  0  0  0  0  0  0  0  0  0  0  0
   -0.2120    0.7850    2.3630 H   0  0  0  0  0  0  0  0  0  0  0  0
    0.4000    6.2330   -0.7350 H   0  0  0  0  0  0  0  0  0  0  0  0
   -0.6710    7.4350   -2.6220 H   0  0  0  0  0  0  0  0  0  0  0  0
   -2.2640    4.6690   -6.5840 H   0  0  0  0  0  0  0  0  0  0  0  0
   -4.7100    4.4790   -6.9470 H   0  0  0  0  0  0  0  0  0  0  0  0
   -2.9050    8.0780   -4.0500 H   0  0  0  0  0  0  0  0  0  0  0  0
  1 33  1  0  0  0  0
  1 34  1  0  0  0  0
  1 35  1  0  0  0  0
  1  2  1  0  0  0  0
  2  3  1  0  0  0  0
  3  4  2  0  0  0  0
  4 36  1  0  0  0  0
  4  5  1  0  0  0  0
  5 37  1  0  0  0  0
  5  6  2  0  0  0  0
  6  7  1  0  0  0  0
  7 38  1  0  0  0  0
  7 39  1  0  0  0  0
  7  8  1  0  0  0  0
  8  9  1  0  0  0  0
  9 40  1  0  0  0  0
  9 41  1  0  0  0  0
  9 10  1  0  0  0  0
 10 42  1  0  0  0  0
 10 43  1  0  0  0  0
 10 11  1  0  0  0  0
 11 12  1  0  0  0  0
 12 44  1  0  0  0  0
 12 45  1  0  0  0  0
 12 13  1  0  0  0  0
 13  8  1  0  0  0  0
 13 46  1  0  0  0  0
 13 47  1  0  0  0  0
 11 14  1  0  0  0  0
 14 15  1  0  0  0  0
 15 48  1  0  0  0  0
 15 49  1  0  0  0  0
 15 16  1  0  0  0  0
 16 17  2  0  0  0  0
 17 50  1  0  0  0  0
 17 18  1  0  0  0  0
 18 19  1  0  0  0  0
 18 20  2  0  0  0  0
 20 21  1  0  0  0  0
 21 51  1  0  0  0  0
 21 22  2  0  0  0  0
 22 11  1  0  0  0  0
 22 16  1  0  0  0  0
  6 23  1  0  0  0  0
 23 52  1  0  0  0  0
 23 24  2  0  0  0  0
 24  3  1  0  0  0  0
 24 53  1  0  0  0  0
  2 25  1  0  0  0  0
 25 26  2  0  0  0  0
 26 54  1  0  0  0  0
 26 27  1  0  0  0  0
 27 55  1  0  0  0  0
 27 28  2  0  0  0  0
 28 29  1  0  0  0  0
 28 30  1  0  0  0  0
 30 31  1  0  0  0  0
 30 32  2  0  0  0  0
 32 25  1  0  0  0  0
 32 56  1  0  0  0  0
M  END
>  <LOGBIO>
7.6000

>  <PRED_LOGBIO>
6.8800

>  <XV_RES>
1.1400

>  <WHL_TMPL>
1

>  <ANCH>
33-35;34-33

$$$$
ROW40
  -MTS-   01071502143D 0   0.00000     0.00000     0

 58 62  0  0  0  0  0  0  0  0999 V2000
    0.0260    8.7410   -7.8410 C   0  0  0  0  0  0  0  0  0  0  0  0
   -0.8660    7.9710   -7.0310 O   0  0  0  0  0  0  0  0  0  0  0  0
   -0.3270    7.2660   -5.9480 N   0  0  0  0  0  0  0  0  0  0  0  0
   -1.0590    6.5260   -5.1370 C   0  0  0  0  0  0  0  0  0  0  0  0
   -0.4200    5.8080   -4.0110 C   0  0  0  0  0  0  0  0  0  0  0  0
    0.0630    4.5070   -4.1930 C   0  0  0  0  0  0  0  0  0  0  0  0
    0.6670    3.8290   -3.1280 C   0  0  0  0  0  0  0  0  0  0  0  0
    0.7890    4.4520   -1.8810 C   0  0  0  0  0  0  0  0  0  0  0  0
    1.4410    3.7200   -0.7320 C   0  0  0  0  0  0  0  0  0  0  0  0
    0.4190    2.9720    0.0160 N   0  0  0  0  0  0  0  0  0  0  0  0
    0.9010    2.8840    1.4020 C   0  0  0  0  0  0  0  0  0  0  0  0
    2.3020    2.2510    1.4800 C   0  0  0  0  0  0  0  0  0  0  0  0
    2.3250    0.8750    0.7870 C   0  0  0  0  0  0  0  0  0  0  0  0
    1.7140    0.9470   -0.6240 C   0  0  0  0  0  0  0  0  0  0  0  0
    0.3410    1.6420   -0.6050 C   0  0  0  0  0  0  0  0  0  0  0  0
    3.6640    0.3790    0.7010 O   0  0  0  0  0  0  0  0  0  0  0  0
    3.5450   -1.0460    0.7300 C   0  0  0  0  0  0  0  0  0  0  0  0
    2.3240   -1.3270    1.5730 C   0  0  0  0  0  0  0  0  0  0  0  0
    1.8490   -2.4500    2.2610 C   0  0  0  0  0  0  0  0  0  0  0  0
    0.6410   -2.3600    2.9630 C   0  0  0  0  0  0  0  0  0  0  0  0
    0.1730   -3.4350    3.6310 F   0  0  0  0  0  0  0  0  0  0  0  0
   -0.0530   -1.2140    2.9780 N   0  0  0  0  0  0  0  0  0  0  0  0
    0.3740   -0.1220    2.3290 C   0  0  0  0  0  0  0  0  0  0  0  0
    1.5740   -0.1450    1.6080 C   0  0  0  0  0  0  0  0  0  0  0  0
    0.3060    5.7530   -1.6980 C   0  0  0  0  0  0  0  0  0  0  0  0
   -0.2990    6.4310   -2.7630 C   0  0  0  0  0  0  0  0  0  0  0  0
   -2.5190    6.4120   -5.3530 C   0  0  0  0  0  0  0  0  0  0  0  0
   -3.0290    5.3970   -6.1710 C   0  0  0  0  0  0  0  0  0  0  0  0
   -4.4090    5.2890   -6.3750 C   0  0  0  0  0  0  0  0  0  0  0  0
   -5.2800    6.1980   -5.7620 C   0  0  0  0  0  0  0  0  0  0  0  0
   -6.6120    6.0950   -5.9600 F   0  0  0  0  0  0  0  0  0  0  0  0
   -4.7710    7.2140   -4.9450 C   0  0  0  0  0  0  0  0  0  0  0  0
   -5.6110    8.0900   -4.3540 F   0  0  0  0  0  0  0  0  0  0  0  0
   -3.3900    7.3210   -4.7400 C   0  0  0  0  0  0  0  0  0  0  0  0
    0.5140    9.4950   -7.2280 H   0  0  0  0  0  0  0  0  0  0  0  0
   -0.5350    9.2270   -8.6370 H   0  0  0  0  0  0  0  0  0  0  0  0
    0.7780    8.0850   -8.2760 H   0  0  0  0  0  0  0  0  0  0  0  0
   -0.0310    4.0270   -5.1560 H   0  0  0  0  0  0  0  0  0  0  0  0
    1.0390    2.8250   -3.2690 H   0  0  0  0  0  0  0  0  0  0  0  0
    1.9210    4.4380   -0.0700 H   0  0  0  0  0  0  0  0  0  0  0  0
    2.1860    3.0280   -1.1190 H   0  0  0  0  0  0  0  0  0  0  0  0
    0.2280    2.2010    1.9160 H   0  0  0  0  0  0  0  0  0  0  0  0
    0.9640    3.8880    1.8160 H   0  0  0  0  0  0  0  0  0  0  0  0
    2.4990    2.0680    2.5340 H   0  0  0  0  0  0  0  0  0  0  0  0
    3.0020    2.9050    0.9640 H   0  0  0  0  0  0  0  0  0  0  0  0
    1.5340   -0.0800   -0.9340 H   0  0  0  0  0  0  0  0  0  0  0  0
    2.3820    1.5310   -1.2550 H   0  0  0  0  0  0  0  0  0  0  0  0
    0.0650    1.8050   -1.6450 H   0  0  0  0  0  0  0  0  0  0  0  0
   -0.3400    1.0230   -0.0250 H   0  0  0  0  0  0  0  0  0  0  0  0
    4.4090   -1.4390    1.2610 H   0  0  0  0  0  0  0  0  0  0  0  0
    3.3740   -1.4260   -0.2750 H   0  0  0  0  0  0  0  0  0  0  0  0
    2.4080   -3.3740    2.2500 H   0  0  0  0  0  0  0  0  0  0  0  0
   -0.2120    0.7850    2.3630 H   0  0  0  0  0  0  0  0  0  0  0  0
    0.4000    6.2330   -0.7350 H   0  0  0  0  0  0  0  0  0  0  0  0
   -0.6710    7.4350   -2.6220 H   0  0  0  0  0  0  0  0  0  0  0  0
   -2.3570    4.6960   -6.6440 H   0  0  0  0  0  0  0  0  0  0  0  0
   -4.8030    4.5060   -7.0060 H   0  0  0  0  0  0  0  0  0  0  0  0
   -2.9970    8.1040   -4.1090 H   0  0  0  0  0  0  0  0  0  0  0  0
  1 35  1  0  0  0  0
  1 36  1  0  0  0  0
  1 37  1  0  0  0  0
  1  2  1  0  0  0  0
  2  3  1  0  0  0  0
  3  4  2  0  0  0  0
  4  5  1  0  0  0  0
  5  6  2  0  0  0  0
  6 38  1  0  0  0  0
  6  7  1  0  0  0  0
  7 39  1  0  0  0  0
  7  8  2  0  0  0  0
  8  9  1  0  0  0  0
  9 40  1  0  0  0  0
  9 41  1  0  0  0  0
  9 10  1  0  0  0  0
 10 11  1  0  0  0  0
 11 42  1  0  0  0  0
 11 43  1  0  0  0  0
 11 12  1  0  0  0  0
 12 44  1  0  0  0  0
 12 45  1  0  0  0  0
 12 13  1  0  0  0  0
 13 14  1  0  0  0  0
 14 46  1  0  0  0  0
 14 47  1  0  0  0  0
 14 15  1  0  0  0  0
 15 10  1  0  0  0  0
 15 48  1  0  0  0  0
 15 49  1  0  0  0  0
 13 16  1  0  0  0  0
 16 17  1  0  0  0  0
 17 50  1  0  0  0  0
 17 51  1  0  0  0  0
 17 18  1  0  0  0  0
 18 19  2  0  0  0  0
 19 52  1  0  0  0  0
 19 20  1  0  0  0  0
 20 21  1  0  0  0  0
 20 22  2  0  0  0  0
 22 23  1  0  0  0  0
 23 53  1  0  0  0  0
 23 24  2  0  0  0  0
 24 13  1  0  0  0  0
 24 18  1  0  0  0  0
  8 25  1  0  0  0  0
 25 54  1  0  0  0  0
 25 26  2  0  0  0  0
 26  5  1  0  0  0  0
 26 55  1  0  0  0  0
  4 27  1  0  0  0  0
 27 28  2  0  0  0  0
 28 56  1  0  0  0  0
 28 29  1  0  0  0  0
 29 57  1  0  0  0  0
 29 30  2  0  0  0  0
 30 31  1  0  0  0  0
 30 32  1  0  0  0  0
 32 33  1  0  0  0  0
 32 34  2  0  0  0  0
 34 27  1  0  0  0  0
 34 58  1  0  0  0  0
M  END
>  <LOGBIO>
6.6000

>  <PRED_LOGBIO>
6.9400

>  <XV_RES>
-0.3160

>  <WHL_TMPL>
1

>  <ANCH>
33-35;36-35

$$$$
ROW41
  -MTS-   01071502143D 0   0.00000     0.00000     0

 40 42  0  0  0  0  0  0  0  0999 V2000
    4.7770   -2.2360   -1.0650 Cl  0  0  0  0  0  0  0  0  0  0  0  0
    4.3260   -0.6590   -1.6460 C   0  0  0  0  0  0  0  0  0  0  0  0
    5.2130    0.0740   -2.4430 C   0  0  0  0  0  0  0  0  0  0  0  0
    4.8500    1.3430   -2.9100 C   0  0  0  0  0  0  0  0  0  0  0  0
    3.5990    1.8790   -2.5790 C   0  0  0  0  0  0  0  0  0  0  0  0
    2.7120    1.1460   -1.7820 C   0  0  0  0  0  0  0  0  0  0  0  0
    3.0760   -0.1230   -1.3150 C   0  0  0  0  0  0  0  0  0  0  0  0
    1.4490    1.6880   -1.4480 N   0  0  0  0  0  0  0  0  0  0  0  0
    0.4500    1.0390   -0.5860 C   0  0  0  0  0  0  0  0  0  0  0  0
   -0.7130    2.0470   -0.5620 C   0  0  0  0  0  0  0  0  0  0  0  0
   -0.2340    3.1460   -1.4130 N   0  0  0  0  0  0  0  0  0  0  0  0
   -1.1000    3.9560   -2.0780 C   0  0  0  0  0  0  0  0  0  0  0  0
   -2.5860    3.6460   -1.9000 C   0  0  0  0  0  0  0  0  0  0  0  0
   -2.8620    3.2210   -0.4460 C   0  0  0  0  0  0  0  0  0  0  0  0
   -4.3410    2.8370   -0.2550 C   0  0  0  0  0  0  0  0  0  0  0  0
   -4.8050    1.8390   -1.3320 C   0  0  0  0  0  0  0  0  0  0  0  0
   -4.4370    2.3280   -2.7460 C   0  0  0  0  0  0  0  0  0  0  0  0
   -3.0000    2.6120   -2.8580 N   0  0  0  0  0  0  0  0  0  0  0  0
    0.9830    2.8610   -1.8660 C   0  0  0  0  0  0  0  0  0  0  0  0
    1.6300    3.6250   -2.6160 O   0  0  0  0  0  0  0  0  0  0  0  0
    6.1780   -0.3390   -2.6980 H   0  0  0  0  0  0  0  0  0  0  0  0
    5.5340    1.9090   -3.5250 H   0  0  0  0  0  0  0  0  0  0  0  0
    3.3190    2.8580   -2.9390 H   0  0  0  0  0  0  0  0  0  0  0  0
    2.3910   -0.6880   -0.7000 H   0  0  0  0  0  0  0  0  0  0  0  0
    0.8630    0.9760    0.4190 H   0  0  0  0  0  0  0  0  0  0  0  0
    0.1080    0.1140   -1.0460 H   0  0  0  0  0  0  0  0  0  0  0  0
   -0.8100    2.4260    0.4530 H   0  0  0  0  0  0  0  0  0  0  0  0
   -1.5910    1.5860   -1.0110 H   0  0  0  0  0  0  0  0  0  0  0  0
   -0.8960    3.7900   -3.1340 H   0  0  0  0  0  0  0  0  0  0  0  0
   -0.9490    4.9830   -1.7520 H   0  0  0  0  0  0  0  0  0  0  0  0
   -3.0990    4.5800   -2.1170 H   0  0  0  0  0  0  0  0  0  0  0  0
   -2.2310    2.3720   -0.1910 H   0  0  0  0  0  0  0  0  0  0  0  0
   -2.6100    4.0400    0.2250 H   0  0  0  0  0  0  0  0  0  0  0  0
   -4.9560    3.7330   -0.3020 H   0  0  0  0  0  0  0  0  0  0  0  0
   -4.4760    2.3960    0.7300 H   0  0  0  0  0  0  0  0  0  0  0  0
   -4.3420    0.8710   -1.1510 H   0  0  0  0  0  0  0  0  0  0  0  0
   -5.8820    1.7070   -1.2630 H   0  0  0  0  0  0  0  0  0  0  0  0
   -5.0030    3.2280   -2.9760 H   0  0  0  0  0  0  0  0  0  0  0  0
   -4.7130    1.5600   -3.4660 H   0  0  0  0  0  0  0  0  0  0  0  0
   -2.8030    2.9260   -3.7980 H   0  0  0  0  0  0  0  0  0  0  0  0
  1  2  1  0  0  0  0
  2  3  2  0  0  0  0
  3 21  1  0  0  0  0
  3  4  1  0  0  0  0
  4 22  1  0  0  0  0
  4  5  2  0  0  0  0
  5 23  1  0  0  0  0
  5  6  1  0  0  0  0
  6  7  2  0  0  0  0
  7  2  1  0  0  0  0
  7 24  1  0  0  0  0
  6  8  1  0  0  0  0
  8  9  1  0  0  0  0
  9 25  1  0  0  0  0
  9 26  1  0  0  0  0
  9 10  1  0  0  0  0
 10 27  1  0  0  0  0
 10 28  1  0  0  0  0
 10 11  1  0  0  0  0
 11 12  1  0  0  0  0
 12 29  1  0  0  0  0
 12 30  1  0  0  0  0
 12 13  1  0  0  0  0
 13 31  1  0  0  0  0
 13 14  1  0  0  0  0
 14 32  1  0  0  0  0
 14 33  1  0  0  0  0
 14 15  1  0  0  0  0
 15 34  1  0  0  0  0
 15 35  1  0  0  0  0
 15 16  1  0  0  0  0
 16 36  1  0  0  0  0
 16 37  1  0  0  0  0
 16 17  1  0  0  0  0
 17 38  1  0  0  0  0
 17 39  1  0  0  0  0
 17 18  1  0  0  0  0
 18 13  1  0  0  0  0
 18 40  1  0  0  0  0
 11 19  1  0  0  0  0
 19  8  1  0  0  0  0
 19 20  2  0  0  0  0
M  END
>  <LOGBIO>
5.1000

>  <PRED_LOGBIO>
5.1400

>  <XV_RES>
-0.0640

>  <WHL_TMPL>
1

>  <ANCH>
11-22;19-16

$$$$
ROW42
  -MTS-   01071502143D 0   0.00000     0.00000     0

 61 63  0  0  0  0  0  0  0  0999 V2000
    2.7340    2.8560   -7.6890 C   0  0  0  0  0  0  0  0  0  0  0  0
    3.3150    1.7920   -6.7620 C   0  0  0  0  0  0  0  0  0  0  0  0
    4.3740    2.3880   -5.9350 N   0  0  0  0  0  0  0  0  0  0  0  0
    5.4370    2.9140   -6.8040 C   0  0  0  0  0  0  0  0  0  0  0  0
    4.8560    3.9780   -7.7310 C   0  0  0  0  0  0  0  0  0  0  0  0
    4.9340    1.3630   -5.0420 C   0  0  0  0  0  0  0  0  0  0  0  0
    3.8300    0.8160   -4.1390 C   0  0  0  0  0  0  0  0  0  0  0  0
    4.3900   -0.2090   -3.2460 N   0  0  0  0  0  0  0  0  0  0  0  0
    5.8170   -0.5520   -3.3250 C   0  0  0  0  0  0  0  0  0  0  0  0
    3.5550   -0.8650   -2.3110 C   0  0  0  0  0  0  0  0  0  0  0  0
    2.8910   -2.0430   -2.6720 C   0  0  0  0  0  0  0  0  0  0  0  0
    2.0650   -2.6930   -1.7470 C   0  0  0  0  0  0  0  0  0  0  0  0
    1.9030   -2.1630   -0.4610 C   0  0  0  0  0  0  0  0  0  0  0  0
    2.5660   -0.9840   -0.1000 C   0  0  0  0  0  0  0  0  0  0  0  0
    3.3920   -0.3350   -1.0250 C   0  0  0  0  0  0  0  0  0  0  0  0
    1.0670   -2.8190    0.4740 N   0  0  0  0  0  0  0  0  0  0  0  0
   -0.2590   -2.9960    0.1810 C   0  0  0  0  0  0  0  0  0  0  0  0
   -1.0990   -3.6090    1.0260 C   0  0  0  0  0  0  0  0  0  0  0  0
   -0.5790   -4.1130    2.3170 C   0  0  0  0  0  0  0  0  0  0  0  0
    0.7180   -3.9400    2.6020 C   0  0  0  0  0  0  0  0  0  0  0  0
    1.5870   -3.2530    1.6200 C   0  0  0  0  0  0  0  0  0  0  0  0
    2.7810   -3.0830    1.8610 O   0  0  0  0  0  0  0  0  0  0  0  0
   -1.4100   -4.7450    3.2040 O   0  0  0  0  0  0  0  0  0  0  0  0
   -2.2210   -5.8140    2.4710 C   0  0  0  0  0  0  0  0  0  0  0  0
   -3.0820   -6.5600    3.4610 C   0  0  0  0  0  0  0  0  0  0  0  0
   -2.5770   -7.6910    4.1140 C   0  0  0  0  0  0  0  0  0  0  0  0
   -3.3760   -8.3830    5.0330 C   0  0  0  0  0  0  0  0  0  0  0  0
   -4.6780   -7.9450    5.2980 C   0  0  0  0  0  0  0  0  0  0  0  0
   -5.1830   -6.8140    4.6450 C   0  0  0  0  0  0  0  0  0  0  0  0
   -4.3840   -6.1210    3.7270 C   0  0  0  0  0  0  0  0  0  0  0  0
    2.3170    3.6660   -7.0950 H   0  0  0  0  0  0  0  0  0  0  0  0
    1.9500    2.4140   -8.3010 H   0  0  0  0  0  0  0  0  0  0  0  0
    3.5200    3.2450   -8.3320 H   0  0  0  0  0  0  0  0  0  0  0  0
    2.5290    1.4020   -6.1190 H   0  0  0  0  0  0  0  0  0  0  0  0
    3.7320    0.9810   -7.3560 H   0  0  0  0  0  0  0  0  0  0  0  0
    5.8540    2.1030   -7.3990 H   0  0  0  0  0  0  0  0  0  0  0  0
    6.2210    3.3550   -6.1930 H   0  0  0  0  0  0  0  0  0  0  0  0
    4.0720    3.5360   -8.3430 H   0  0  0  0  0  0  0  0  0  0  0  0
    5.6420    4.3670   -8.3750 H   0  0  0  0  0  0  0  0  0  0  0  0
    4.4390    4.7880   -7.1370 H   0  0  0  0  0  0  0  0  0  0  0  0
    5.3510    0.5530   -5.6370 H   0  0  0  0  0  0  0  0  0  0  0  0
    5.7180    1.8040   -4.4310 H   0  0  0  0  0  0  0  0  0  0  0  0
    3.4130    1.6270   -3.5450 H   0  0  0  0  0  0  0  0  0  0  0  0
    3.0460    0.3750   -4.7510 H   0  0  0  0  0  0  0  0  0  0  0  0
    6.2910   -0.3540   -2.3650 H   0  0  0  0  0  0  0  0  0  0  0  0
    6.2930    0.0510   -4.0950 H   0  0  0  0  0  0  0  0  0  0  0  0
    5.9240   -1.6060   -3.5720 H   0  0  0  0  0  0  0  0  0  0  0  0
    3.0170   -2.4520   -3.6640 H   0  0  0  0  0  0  0  0  0  0  0  0
    1.5530   -3.6020   -2.0250 H   0  0  0  0  0  0  0  0  0  0  0  0
    2.4410   -0.5760    0.8920 H   0  0  0  0  0  0  0  0  0  0  0  0
    3.9040    0.5740   -0.7470 H   0  0  0  0  0  0  0  0  0  0  0  0
   -0.6400   -2.6290   -0.7600 H   0  0  0  0  0  0  0  0  0  0  0  0
   -2.1410   -3.7340    0.7680 H   0  0  0  0  0  0  0  0  0  0  0  0
    1.1260   -4.2970    3.5360 H   0  0  0  0  0  0  0  0  0  0  0  0
   -1.5070   -6.5320    2.0730 H   0  0  0  0  0  0  0  0  0  0  0  0
   -2.8670   -5.3210    1.7480 H   0  0  0  0  0  0  0  0  0  0  0  0
   -1.5720   -8.0300    3.9090 H   0  0  0  0  0  0  0  0  0  0  0  0
   -2.9870   -9.2550    5.5370 H   0  0  0  0  0  0  0  0  0  0  0  0
   -5.2940   -8.4790    6.0060 H   0  0  0  0  0  0  0  0  0  0  0  0
   -6.1880   -6.4760    4.8490 H   0  0  0  0  0  0  0  0  0  0  0  0
   -4.7730   -5.2480    3.2240 H   0  0  0  0  0  0  0  0  0  0  0  0
  1 31  1  0  0  0  0
  1 32  1  0  0  0  0
  1 33  1  0  0  0  0
  1  2  1  0  0  0  0
  2 34  1  0  0  0  0
  2 35  1  0  0  0  0
  2  3  1  0  0  0  0
  3  4  1  0  0  0  0
  4 36  1  0  0  0  0
  4 37  1  0  0  0  0
  4  5  1  0  0  0  0
  5 38  1  0  0  0  0
  5 39  1  0  0  0  0
  5 40  1  0  0  0  0
  3  6  1  0  0  0  0
  6 41  1  0  0  0  0
  6 42  1  0  0  0  0
  6  7  1  0  0  0  0
  7 43  1  0  0  0  0
  7 44  1  0  0  0  0
  7  8  1  0  0  0  0
  8  9  1  0  0  0  0
  9 45  1  0  0  0  0
  9 46  1  0  0  0  0
  9 47  1  0  0  0  0
  8 10  1  0  0  0  0
 10 11  2  0  0  0  0
 11 48  1  0  0  0  0
 11 12  1  0  0  0  0
 12 49  1  0  0  0  0
 12 13  2  0  0  0  0
 13 14  1  0  0  0  0
 14 50  1  0  0  0  0
 14 15  2  0  0  0  0
 15 10  1  0  0  0  0
 15 51  1  0  0  0  0
 13 16  1  0  0  0  0
 16 17  1  0  0  0  0
 17 52  1  0  0  0  0
 17 18  2  0  0  0  0
 18 53  1  0  0  0  0
 18 19  1  0  0  0  0
 19 20  2  0  0  0  0
 20 54  1  0  0  0  0
 20 21  1  0  0  0  0
 21 16  1  0  0  0  0
 21 22  2  0  0  0  0
 19 23  1  0  0  0  0
 23 24  1  0  0  0  0
 24 55  1  0  0  0  0
 24 56  1  0  0  0  0
 24 25  1  0  0  0  0
 25 26  2  0  0  0  0
 26 57  1  0  0  0  0
 26 27  1  0  0  0  0
 27 58  1  0  0  0  0
 27 28  2  0  0  0  0
 28 59  1  0  0  0  0
 28 29  1  0  0  0  0
 29 60  1  0  0  0  0
 29 30  2  0  0  0  0
 30 25  1  0  0  0  0
 30 61  1  0  0  0  0
M  END
>  <LOGBIO>
8.7700

>  <PRED_LOGBIO>
8.0900

>  <XV_RES>
0.9870

>  <WHL_TMPL>
3

>  <ANCH>
51-64;51-52

$$$$
ROW43
  -MTS-   01071502143D 0   0.00000     0.00000     0

 66 70  0  0  0  0  0  0  0  0999 V2000
   -8.3670    5.1770    3.0310 C   0  0  0  0  0  0  0  0  0  0  0  0
   -7.0190    4.9190    2.6310 O   0  0  0  0  0  0  0  0  0  0  0  0
   -6.6140    3.6140    2.5390 C   0  0  0  0  0  0  0  0  0  0  0  0
   -6.0570    2.9740    3.6530 C   0  0  0  0  0  0  0  0  0  0  0  0
   -5.6430    1.6400    3.5600 C   0  0  0  0  0  0  0  0  0  0  0  0
   -5.7870    0.9450    2.3520 C   0  0  0  0  0  0  0  0  0  0  0  0
   -6.3430    1.5850    1.2390 C   0  0  0  0  0  0  0  0  0  0  0  0
   -6.7570    2.9190    1.3320 C   0  0  0  0  0  0  0  0  0  0  0  0
   -5.3400   -0.4940    2.2520 C   0  0  0  0  0  0  0  0  0  0  0  0
   -3.8780   -0.5440    1.8120 C   0  0  0  0  0  0  0  0  0  0  0  0
   -3.4320   -1.9830    1.7110 C   0  0  0  0  0  0  0  0  0  0  0  0
   -4.2200   -2.8910    1.9700 O   0  0  0  0  0  0  0  0  0  0  0  0
   -2.1860   -2.2690    1.3420 N   0  0  0  0  0  0  0  0  0  0  0  0
   -1.0980   -2.4080    2.3200 C   0  0  0  0  0  0  0  0  0  0  0  0
    0.1530   -1.6230    1.8820 C   0  0  0  0  0  0  0  0  0  0  0  0
    0.5460   -1.9480    0.5040 N   0  0  0  0  0  0  0  0  0  0  0  0
    1.7240   -1.1530    0.1290 C   0  0  0  0  0  0  0  0  0  0  0  0
    1.4710    0.0660   -0.4450 C   0  0  0  0  0  0  0  0  0  0  0  0
    2.2600    0.6800   -1.4150 O   0  0  0  0  0  0  0  0  0  0  0  0
    1.6630    1.8980   -1.7320 C   0  0  0  0  0  0  0  0  0  0  0  0
    1.9970    2.9260   -2.6220 C   0  0  0  0  0  0  0  0  0  0  0  0
    1.1800    4.0580   -2.7220 C   0  0  0  0  0  0  0  0  0  0  0  0
    1.5400    5.1670   -3.6820 C   0  0  0  0  0  0  0  0  0  0  0  0
    0.0290    4.1630   -1.9320 C   0  0  0  0  0  0  0  0  0  0  0  0
   -0.3050    3.1350   -1.0420 C   0  0  0  0  0  0  0  0  0  0  0  0
    0.5120    2.0030   -0.9420 C   0  0  0  0  0  0  0  0  0  0  0  0
    0.4410    0.8410   -0.1630 N   0  0  0  0  0  0  0  0  0  0  0  0
   -0.5480   -1.6750   -0.4390 C   0  0  0  0  0  0  0  0  0  0  0  0
   -1.8180   -2.4640   -0.0670 C   0  0  0  0  0  0  0  0  0  0  0  0
   -6.1960   -1.2160    1.2390 C   0  0  0  0  0  0  0  0  0  0  0  0
   -6.4430   -2.5870    1.3820 C   0  0  0  0  0  0  0  0  0  0  0  0
   -7.2360   -3.2570    0.4420 C   0  0  0  0  0  0  0  0  0  0  0  0
   -7.7820   -2.5560   -0.6400 C   0  0  0  0  0  0  0  0  0  0  0  0
   -7.5340   -1.1850   -0.7830 C   0  0  0  0  0  0  0  0  0  0  0  0
   -6.7410   -0.5160    0.1560 C   0  0  0  0  0  0  0  0  0  0  0  0
   -8.5380    4.7590    4.0210 H   0  0  0  0  0  0  0  0  0  0  0  0
   -8.5380    6.2510    3.0580 H   0  0  0  0  0  0  0  0  0  0  0  0
   -9.0510    4.7190    2.3200 H   0  0  0  0  0  0  0  0  0  0  0  0
   -5.9470    3.5100    4.5840 H   0  0  0  0  0  0  0  0  0  0  0  0
   -5.2140    1.1460    4.4190 H   0  0  0  0  0  0  0  0  0  0  0  0
   -6.4540    1.0490    0.3070 H   0  0  0  0  0  0  0  0  0  0  0  0
   -7.1870    3.4130    0.4730 H   0  0  0  0  0  0  0  0  0  0  0  0
   -5.4440   -0.9740    3.2220 H   0  0  0  0  0  0  0  0  0  0  0  0
   -3.2620   -0.0230    2.5420 H   0  0  0  0  0  0  0  0  0  0  0  0
   -3.7740   -0.0630    0.8410 H   0  0  0  0  0  0  0  0  0  0  0  0
   -0.8430   -3.4600    2.4330 H   0  0  0  0  0  0  0  0  0  0  0  0
   -1.4320   -2.0430    3.2890 H   0  0  0  0  0  0  0  0  0  0  0  0
   -0.0430   -0.5560    1.9590 H   0  0  0  0  0  0  0  0  0  0  0  0
    0.9770   -1.8490    2.5550 H   0  0  0  0  0  0  0  0  0  0  0  0
    2.2310   -1.7330   -0.6390 H   0  0  0  0  0  0  0  0  0  0  0  0
    2.3150   -1.0010    1.0290 H   0  0  0  0  0  0  0  0  0  0  0  0
    2.8850    2.8450   -3.2320 H   0  0  0  0  0  0  0  0  0  0  0  0
    2.0740    4.7500   -4.5330 H   0  0  0  0  0  0  0  0  0  0  0  0
    2.1730    5.8930   -3.1770 H   0  0  0  0  0  0  0  0  0  0  0  0
    0.6320    5.6560   -4.0280 H   0  0  0  0  0  0  0  0  0  0  0  0
   -0.6020    5.0360   -2.0090 H   0  0  0  0  0  0  0  0  0  0  0  0
   -1.1930    3.2160   -0.4330 H   0  0  0  0  0  0  0  0  0  0  0  0
   -0.7710   -0.6100   -0.4380 H   0  0  0  0  0  0  0  0  0  0  0  0
   -0.2360   -1.9460   -1.4460 H   0  0  0  0  0  0  0  0  0  0  0  0
   -1.6540   -3.5230   -0.2550 H   0  0  0  0  0  0  0  0  0  0  0  0
   -2.6410   -2.1460   -0.7030 H   0  0  0  0  0  0  0  0  0  0  0  0
   -6.0220   -3.1270    2.2170 H   0  0  0  0  0  0  0  0  0  0  0  0
   -7.4270   -4.3140    0.5530 H   0  0  0  0  0  0  0  0  0  0  0  0
   -8.3930   -3.0730   -1.3650 H   0  0  0  0  0  0  0  0  0  0  0  0
   -7.9550   -0.6450   -1.6180 H   0  0  0  0  0  0  0  0  0  0  0  0
   -6.5500    0.5420    0.0460 H   0  0  0  0  0  0  0  0  0  0  0  0
  1 36  1  0  0  0  0
  1 37  1  0  0  0  0
  1 38  1  0  0  0  0
  1  2  1  0  0  0  0
  2  3  1  0  0  0  0
  3  4  2  0  0  0  0
  4 39  1  0  0  0  0
  4  5  1  0  0  0  0
  5 40  1  0  0  0  0
  5  6  2  0  0  0  0
  6  7  1  0  0  0  0
  7 41  1  0  0  0  0
  7  8  2  0  0  0  0
  8  3  1  0  0  0  0
  8 42  1  0  0  0  0
  6  9  1  0  0  0  0
  9 43  1  0  0  0  0
  9 10  1  0  0  0  0
 10 44  1  0  0  0  0
 10 45  1  0  0  0  0
 10 11  1  0  0  0  0
 11 12  2  0  0  0  0
 11 13  1  0  0  0  0
 13 14  1  0  0  0  0
 14 46  1  0  0  0  0
 14 47  1  0  0  0  0
 14 15  1  0  0  0  0
 15 48  1  0  0  0  0
 15 49  1  0  0  0  0
 15 16  1  0  0  0  0
 16 17  1  0  0  0  0
 17 50  1  0  0  0  0
 17 51  1  0  0  0  0
 17 18  1  0  0  0  0
 18 19  1  0  0  0  0
 19 20  1  0  0  0  0
 20 21  2  0  0  0  0
 21 52  1  0  0  0  0
 21 22  1  0  0  0  0
 22 23  1  0  0  0  0
 23 53  1  0  0  0  0
 23 54  1  0  0  0  0
 23 55  1  0  0  0  0
 22 24  2  0  0  0  0
 24 56  1  0  0  0  0
 24 25  1  0  0  0  0
 25 57  1  0  0  0  0
 25 26  2  0  0  0  0
 26 20  1  0  0  0  0
 26 27  1  0  0  0  0
 27 18  2  0  0  0  0
 16 28  1  0  0  0  0
 28 58  1  0  0  0  0
 28 59  1  0  0  0  0
 28 29  1  0  0  0  0
 29 13  1  0  0  0  0
 29 60  1  0  0  0  0
 29 61  1  0  0  0  0
  9 30  1  0  0  0  0
 30 31  2  0  0  0  0
 31 62  1  0  0  0  0
 31 32  1  0  0  0  0
 32 63  1  0  0  0  0
 32 33  2  0  0  0  0
 33 64  1  0  0  0  0
 33 34  1  0  0  0  0
 34 65  1  0  0  0  0
 34 35  2  0  0  0  0
 35 30  1  0  0  0  0
 35 66  1  0  0  0  0
M  END
>  <LOGBIO>
5.9400

>  <PRED_LOGBIO>
5.4200

>  <XV_RES>
0.8630

>  <WHL_TMPL>
3

>  <ANCH>
23-25;46-48

$$$$
ROW44
  -MTS-   01071502143D 0   0.00000     0.00000     0

 80 84  0  0  0  0  0  0  0  0999 V2000
    4.5000   -4.5750   -1.3850 C   0  0  0  0  0  0  0  0  0  0  0  0
    5.1570   -5.4670   -2.2880 O   0  0  0  0  0  0  0  0  0  0  0  0
    4.5550   -6.6680   -2.5590 C   0  0  0  0  0  0  0  0  0  0  0  0
    4.8380   -7.7870   -1.7670 C   0  0  0  0  0  0  0  0  0  0  0  0
    4.2230   -9.0140   -2.0430 C   0  0  0  0  0  0  0  0  0  0  0  0
    3.3240   -9.1210   -3.1110 C   0  0  0  0  0  0  0  0  0  0  0  0
    3.0400   -8.0020   -3.9020 C   0  0  0  0  0  0  0  0  0  0  0  0
    3.6560   -6.7750   -3.6260 C   0  0  0  0  0  0  0  0  0  0  0  0
    3.3690   -5.6440   -4.4260 N   0  0  0  0  0  0  0  0  0  0  0  0
    2.3010   -4.7830   -4.0780 C   0  0  0  0  0  0  0  0  0  0  0  0
    2.5140   -3.7350   -3.2700 N   0  0  0  0  0  0  0  0  0  0  0  0
    1.5150   -2.9100   -2.9290 C   0  0  0  0  0  0  0  0  0  0  0  0
    1.7790   -1.8140   -2.0740 N   0  0  0  0  0  0  0  0  0  0  0  0
    1.6640   -1.9670   -0.6720 C   0  0  0  0  0  0  0  0  0  0  0  0
    2.4380   -1.1750    0.1850 C   0  0  0  0  0  0  0  0  0  0  0  0
    2.3240   -1.3260    1.5720 C   0  0  0  0  0  0  0  0  0  0  0  0
    3.2250   -0.4000    2.3540 C   0  0  0  0  0  0  0  0  0  0  0  0
    4.0400   -1.0730    3.4730 C   0  0  0  0  0  0  0  0  0  0  0  0
    3.2290   -1.5030    4.6220 N   0  0  0  0  0  0  0  0  0  0  0  0
    2.2230   -0.4490    4.8130 C   0  0  0  0  0  0  0  0  0  0  0  0
    0.9940   -0.7730    3.9980 C   0  0  0  0  0  0  0  0  0  0  0  0
    0.9600   -1.7960    3.3160 O   0  0  0  0  0  0  0  0  0  0  0  0
   -0.0530    0.0480    4.0170 N   0  0  0  0  0  0  0  0  0  0  0  0
   -0.0130    1.2710    4.8320 C   0  0  0  0  0  0  0  0  0  0  0  0
   -1.2490   -0.2680    3.2240 C   0  0  0  0  0  0  0  0  0  0  0  0
    2.4680   -2.7430    4.4130 C   0  0  0  0  0  0  0  0  0  0  0  0
    1.1960   -2.5540    3.5660 C   0  0  0  0  0  0  0  0  0  0  0  0
    1.4360   -2.2690    2.1030 C   0  0  0  0  0  0  0  0  0  0  0  0
    0.6620   -3.0610    1.2460 C   0  0  0  0  0  0  0  0  0  0  0  0
    0.7760   -2.9100   -0.1410 C   0  0  0  0  0  0  0  0  0  0  0  0
    0.0180   -3.6850   -0.9790 O   0  0  0  0  0  0  0  0  0  0  0  0
    0.5600   -4.9360   -1.4100 C   0  0  0  0  0  0  0  0  0  0  0  0
    0.2710   -3.1050   -3.3850 N   0  0  0  0  0  0  0  0  0  0  0  0
   -0.0050   -4.1360   -4.1970 C   0  0  0  0  0  0  0  0  0  0  0  0
    1.0130   -5.0190   -4.5740 C   0  0  0  0  0  0  0  0  0  0  0  0
    0.6890   -6.3660   -5.6260 Cl  0  0  0  0  0  0  0  0  0  0  0  0
    4.5100  -10.1450   -1.2430 N   0  0  0  0  0  0  0  0  0  0  0  0
    5.8660  -10.6960   -1.1070 C   0  0  0  0  0  0  0  0  0  0  0  0
    6.2030  -11.0480    0.3540 C   0  0  0  0  0  0  0  0  0  0  0  0
    5.1860  -11.8650    0.9400 O   0  0  0  0  0  0  0  0  0  0  0  0
    3.9170  -11.2060    0.9510 C   0  0  0  0  0  0  0  0  0  0  0  0
    3.4750  -10.8610   -0.4830 C   0  0  0  0  0  0  0  0  0  0  0  0
    4.3860   -5.0580   -0.4160 H   0  0  0  0  0  0  0  0  0  0  0  0
    5.0950   -3.6710   -1.2710 H   0  0  0  0  0  0  0  0  0  0  0  0
    3.5190   -4.3160   -1.7790 H   0  0  0  0  0  0  0  0  0  0  0  0
    5.5320   -7.7040   -0.9430 H   0  0  0  0  0  0  0  0  0  0  0  0
    2.8490  -10.0670   -3.3240 H   0  0  0  0  0  0  0  0  0  0  0  0
    2.3470   -8.0850   -4.7260 H   0  0  0  0  0  0  0  0  0  0  0  0
    3.9260   -5.4510   -5.2460 H   0  0  0  0  0  0  0  0  0  0  0  0
    2.0490   -0.9220   -2.4640 H   0  0  0  0  0  0  0  0  0  0  0  0
    3.1230   -0.4470   -0.2240 H   0  0  0  0  0  0  0  0  0  0  0  0
    2.5590    0.2980    2.8570 H   0  0  0  0  0  0  0  0  0  0  0  0
    3.9300    0.0490    1.6580 H   0  0  0  0  0  0  0  0  0  0  0  0
    4.7110   -0.3060    3.8540 H   0  0  0  0  0  0  0  0  0  0  0  0
    4.5260   -1.9480    3.0470 H   0  0  0  0  0  0  0  0  0  0  0  0
    2.6320    0.5060    4.4890 H   0  0  0  0  0  0  0  0  0  0  0  0
    1.9550   -0.3890    5.8660 H   0  0  0  0  0  0  0  0  0  0  0  0
    0.8100    1.9010    4.5000 H   0  0  0  0  0  0  0  0  0  0  0  0
   -0.9510    1.8110    4.7220 H   0  0  0  0  0  0  0  0  0  0  0  0
    0.1330    1.0060    5.8770 H   0  0  0  0  0  0  0  0  0  0  0  0
   -1.6580   -1.2220    3.5480 H   0  0  0  0  0  0  0  0  0  0  0  0
   -1.9940    0.5130    3.3650 H   0  0  0  0  0  0  0  0  0  0  0  0
   -0.9810   -0.3270    2.1710 H   0  0  0  0  0  0  0  0  0  0  0  0
    2.1260   -3.0510    5.3990 H   0  0  0  0  0  0  0  0  0  0  0  0
    3.1060   -3.4570    3.8960 H   0  0  0  0  0  0  0  0  0  0  0  0
    0.7120   -1.6630    3.9610 H   0  0  0  0  0  0  0  0  0  0  0  0
    0.6140   -3.4700    3.6380 H   0  0  0  0  0  0  0  0  0  0  0  0
   -0.0230   -3.7890    1.6560 H   0  0  0  0  0  0  0  0  0  0  0  0
    0.7550   -5.5640   -0.5430 H   0  0  0  0  0  0  0  0  0  0  0  0
   -0.1510   -5.4330   -2.0650 H   0  0  0  0  0  0  0  0  0  0  0  0
    1.4900   -4.7620   -1.9480 H   0  0  0  0  0  0  0  0  0  0  0  0
   -1.0120   -4.2840   -4.5590 H   0  0  0  0  0  0  0  0  0  0  0  0
    5.9570  -11.5870   -1.7250 H   0  0  0  0  0  0  0  0  0  0  0  0
    6.5880   -9.9740   -1.4820 H   0  0  0  0  0  0  0  0  0  0  0  0
    6.3100  -10.1330    0.9310 H   0  0  0  0  0  0  0  0  0  0  0  0
    7.1550  -11.5740    0.3880 H   0  0  0  0  0  0  0  0  0  0  0  0
    3.9880  -10.2930    1.5380 H   0  0  0  0  0  0  0  0  0  0  0  0
    3.1760  -11.8550    1.4130 H   0  0  0  0  0  0  0  0  0  0  0  0
    3.2100  -11.7760   -1.0090 H   0  0  0  0  0  0  0  0  0  0  0  0
    2.5720  -10.2560   -0.4460 H   0  0  0  0  0  0  0  0  0  0  0  0
  1 43  1  0  0  0  0
  1 44  1  0  0  0  0
  1 45  1  0  0  0  0
  1  2  1  0  0  0  0
  2  3  1  0  0  0  0
  3  4  2  0  0  0  0
  4 46  1  0  0  0  0
  4  5  1  0  0  0  0
  5  6  2  0  0  0  0
  6 47  1  0  0  0  0
  6  7  1  0  0  0  0
  7 48  1  0  0  0  0
  7  8  2  0  0  0  0
  8  3  1  0  0  0  0
  8  9  1  0  0  0  0
  9 49  1  0  0  0  0
  9 10  1  0  0  0  0
 10 11  1  0  0  0  0
 11 12  2  0  0  0  0
 12 13  1  0  0  0  0
 13 50  1  0  0  0  0
 13 14  1  0  0  0  0
 14 15  2  0  0  0  0
 15 51  1  0  0  0  0
 15 16  1  0  0  0  0
 16 17  1  0  0  0  0
 17 52  1  0  0  0  0
 17 53  1  0  0  0  0
 17 18  1  0  0  0  0
 18 54  1  0  0  0  0
 18 55  1  0  0  0  0
 18 19  1  0  0  0  0
 19 20  1  0  0  0  0
 20 56  1  0  0  0  0
 20 57  1  0  0  0  0
 20 21  1  0  0  0  0
 21 22  2  0  0  0  0
 21 23  1  0  0  0  0
 23 24  1  0  0  0  0
 24 58  1  0  0  0  0
 24 59  1  0  0  0  0
 24 60  1  0  0  0  0
 23 25  1  0  0  0  0
 25 61  1  0  0  0  0
 25 62  1  0  0  0  0
 25 63  1  0  0  0  0
 19 26  1  0  0  0  0
 26 64  1  0  0  0  0
 26 65  1  0  0  0  0
 26 27  1  0  0  0  0
 27 66  1  0  0  0  0
 27 67  1  0  0  0  0
 27 28  1  0  0  0  0
 28 16  2  0  0  0  0
 28 29  1  0  0  0  0
 29 68  1  0  0  0  0
 29 30  2  0  0  0  0
 30 14  1  0  0  0  0
 30 31  1  0  0  0  0
 31 32  1  0  0  0  0
 32 69  1  0  0  0  0
 32 70  1  0  0  0  0
 32 71  1  0  0  0  0
 12 33  1  0  0  0  0
 33 34  2  0  0  0  0
 34 72  1  0  0  0  0
 34 35  1  0  0  0  0
 35 10  2  0  0  0  0
 35 36  1  0  0  0  0
  5 37  1  0  0  0  0
 37 38  1  0  0  0  0
 38 73  1  0  0  0  0
 38 74  1  0  0  0  0
 38 39  1  0  0  0  0
 39 75  1  0  0  0  0
 39 76  1  0  0  0  0
 39 40  1  0  0  0  0
 40 41  1  0  0  0  0
 41 77  1  0  0  0  0
 41 78  1  0  0  0  0
 41 42  1  0  0  0  0
 42 37  1  0  0  0  0
 42 79  1  0  0  0  0
 42 80  1  0  0  0  0
M  END
>  <LOGBIO>
5.4100

>  <PRED_LOGBIO>
5.7800

>  <XV_RES>
-0.2940

>  <WHL_TMPL>
1

>  <ANCH>
35-36;25-26

$$$$
ROW45
  -MTS-   01071502143D 0   0.00000     0.00000     0

 56 58  0  0  0  0  0  0  0  0999 V2000
   10.2820    0.5660    0.1750 C   0  0  0  0  0  0  0  0  0  0  0  0
    9.0170    1.3880    0.2500 C   0  0  0  0  0  0  0  0  0  0  0  0
    8.5200    1.7440    1.4420 C   0  0  0  0  0  0  0  0  0  0  0  0
    7.2810    2.5500    1.5160 C   0  0  0  0  0  0  0  0  0  0  0  0
    7.3620    3.9480    1.5220 C   0  0  0  0  0  0  0  0  0  0  0  0
    6.1810    4.6970    1.5930 C   0  0  0  0  0  0  0  0  0  0  0  0
    4.9550    4.0240    1.6550 C   0  0  0  0  0  0  0  0  0  0  0  0
    4.9450    2.6240    1.6450 C   0  0  0  0  0  0  0  0  0  0  0  0
    3.6300    1.8850    1.7120 C   0  0  0  0  0  0  0  0  0  0  0  0
    3.1410    1.6610    0.3870 O   0  0  0  0  0  0  0  0  0  0  0  0
    1.8940    0.9620    0.3870 C   0  0  0  0  0  0  0  0  0  0  0  0
    1.4260    0.7550   -1.0530 C   0  0  0  0  0  0  0  0  0  0  0  0
    1.9170    1.9770   -1.8500 C   0  0  0  0  0  0  0  0  0  0  0  0
    1.2300    3.2700   -1.3700 C   0  0  0  0  0  0  0  0  0  0  0  0
   -0.2340    3.1460   -1.4130 N   0  0  0  0  0  0  0  0  0  0  0  0
   -0.5760    2.7770   -2.7940 C   0  0  0  0  0  0  0  0  0  0  0  0
   -0.7130    2.0470   -0.5620 C   0  0  0  0  0  0  0  0  0  0  0  0
   -0.1130    0.7010   -1.0070 C   0  0  0  0  0  0  0  0  0  0  0  0
    1.9910   -0.5230   -1.6270 C   0  0  0  0  0  0  0  0  0  0  0  0
    3.3770   -0.6970   -1.7160 C   0  0  0  0  0  0  0  0  0  0  0  0
    3.9010   -1.8820   -2.2480 C   0  0  0  0  0  0  0  0  0  0  0  0
    3.0380   -2.8910   -2.6910 C   0  0  0  0  0  0  0  0  0  0  0  0
    3.5430   -4.0330   -3.2040 F   0  0  0  0  0  0  0  0  0  0  0  0
    1.6520   -2.7160   -2.6030 C   0  0  0  0  0  0  0  0  0  0  0  0
    1.1280   -1.5320   -2.0710 C   0  0  0  0  0  0  0  0  0  0  0  0
    6.0920    1.9350    1.5770 N   0  0  0  0  0  0  0  0  0  0  0  0
    6.2300    6.2060    1.6010 C   0  0  0  0  0  0  0  0  0  0  0  0
    5.1260    6.6880    1.0380 F   0  0  0  0  0  0  0  0  0  0  0  0
    6.3130    6.6400    2.8560 F   0  0  0  0  0  0  0  0  0  0  0  0
    7.2930    6.6190    0.9180 F   0  0  0  0  0  0  0  0  0  0  0  0
   11.0970    1.1100    0.6480 H   0  0  0  0  0  0  0  0  0  0  0  0
   10.5290    0.3760   -0.8680 H   0  0  0  0  0  0  0  0  0  0  0  0
   10.1300   -0.3800    0.6900 H   0  0  0  0  0  0  0  0  0  0  0  0
    8.5140    1.6890   -0.6570 H   0  0  0  0  0  0  0  0  0  0  0  0
    9.0230    1.4430    2.3490 H   0  0  0  0  0  0  0  0  0  0  0  0
    8.3220    4.4410    1.4730 H   0  0  0  0  0  0  0  0  0  0  0  0
    4.0290    4.5780    1.7100 H   0  0  0  0  0  0  0  0  0  0  0  0
    2.9080    2.4780    2.2690 H   0  0  0  0  0  0  0  0  0  0  0  0
    3.7760    0.9290    2.2100 H   0  0  0  0  0  0  0  0  0  0  0  0
    1.1520    1.5440    0.9290 H   0  0  0  0  0  0  0  0  0  0  0  0
    2.0200   -0.0050    0.8700 H   0  0  0  0  0  0  0  0  0  0  0  0
    1.5950    1.8230   -2.8780 H   0  0  0  0  0  0  0  0  0  0  0  0
    2.9880    2.0810   -1.6900 H   0  0  0  0  0  0  0  0  0  0  0  0
    1.4940    4.0420   -2.0900 H   0  0  0  0  0  0  0  0  0  0  0  0
    1.5380    3.4520   -0.3430 H   0  0  0  0  0  0  0  0  0  0  0  0
   -0.9410    3.6550   -3.3240 H   0  0  0  0  0  0  0  0  0  0  0  0
    0.3080    2.3920   -3.2970 H   0  0  0  0  0  0  0  0  0  0  0  0
   -1.3500    2.0120   -2.7840 H   0  0  0  0  0  0  0  0  0  0  0  0
   -1.7860    1.9750   -0.7270 H   0  0  0  0  0  0  0  0  0  0  0  0
   -0.4000    2.2330    0.4640 H   0  0  0  0  0  0  0  0  0  0  0  0
   -0.3710   -0.0200   -0.2340 H   0  0  0  0  0  0  0  0  0  0  0  0
   -0.4750    0.4820   -2.0090 H   0  0  0  0  0  0  0  0  0  0  0  0
    4.0420    0.0810   -1.3730 H   0  0  0  0  0  0  0  0  0  0  0  0
    4.9700   -2.0160   -2.3160 H   0  0  0  0  0  0  0  0  0  0  0  0
    0.9860   -3.4950   -2.9450 H   0  0  0  0  0  0  0  0  0  0  0  0
    0.0590   -1.3970   -2.0020 H   0  0  0  0  0  0  0  0  0  0  0  0
  1 31  1  0  0  0  0
  1 32  1  0  0  0  0
  1 33  1  0  0  0  0
  1  2  1  0  0  0  0
  2 34  1  0  0  0  0
  2  3  2  0  0  0  0
  3 35  1  0  0  0  0
  3  4  1  0  0  0  0
  4  5  2  0  0  0  0
  5 36  1  0  0  0  0
  5  6  1  0  0  0  0
  6  7  2  0  0  0  0
  7 37  1  0  0  0  0
  7  8  1  0  0  0  0
  8  9  1  0  0  0  0
  9 38  1  0  0  0  0
  9 39  1  0  0  0  0
  9 10  1  0  0  0  0
 10 11  1  0  0  0  0
 11 40  1  0  0  0  0
 11 41  1  0  0  0  0
 11 12  1  0  0  0  0
 12 13  1  0  0  0  0
 13 42  1  0  0  0  0
 13 43  1  0  0  0  0
 13 14  1  0  0  0  0
 14 44  1  0  0  0  0
 14 45  1  0  0  0  0
 14 15  1  0  0  0  0
 15 16  1  0  0  0  0
 16 46  1  0  0  0  0
 16 47  1  0  0  0  0
 16 48  1  0  0  0  0
 15 17  1  0  0  0  0
 17 49  1  0  0  0  0
 17 50  1  0  0  0  0
 17 18  1  0  0  0  0
 18 12  1  0  0  0  0
 18 51  1  0  0  0  0
 18 52  1  0  0  0  0
 12 19  1  0  0  0  0
 19 20  2  0  0  0  0
 20 53  1  0  0  0  0
 20 21  1  0  0  0  0
 21 54  1  0  0  0  0
 21 22  2  0  0  0  0
 22 23  1  0  0  0  0
 22 24  1  0  0  0  0
 24 55  1  0  0  0  0
 24 25  2  0  0  0  0
 25 19  1  0  0  0  0
 25 56  1  0  0  0  0
  8 26  2  0  0  0  0
 26  4  1  0  0  0  0
  6 27  1  0  0  0  0
 27 28  1  0  0  0  0
 27 29  1  0  0  0  0
 27 30  1  0  0  0  0
M  END
>  <LOGBIO>
4.8900

>  <PRED_LOGBIO>
4.6200

>  <XV_RES>
0.1990

>  <WHL_TMPL>
1

>  <ANCH>
11-22;30-35

$$$$
ROW46
  -MTS-   01071502143D 0   0.00000     0.00000     0

 75 77  0  0  0  0  0  0  0  0999 V2000
    9.9800   -0.6860    1.5380 C   0  0  0  0  0  0  0  0  0  0  0  0
   10.3930    0.5540    2.3260 C   0  0  0  0  0  0  0  0  0  0  0  0
   11.1040    0.1290    3.6070 C   0  0  0  0  0  0  0  0  0  0  0  0
    9.1510    1.3700    2.6800 C   0  0  0  0  0  0  0  0  0  0  0  0
    8.4650    1.7800    1.4460 N   0  0  0  0  0  0  0  0  0  0  0  0
    9.0110    1.3890    0.1380 C   0  0  0  0  0  0  0  0  0  0  0  0
   10.2840    0.5690    0.3410 C   0  0  0  0  0  0  0  0  0  0  0  0
   10.8510    0.1630   -1.0160 C   0  0  0  0  0  0  0  0  0  0  0  0
    9.9590   -0.6830    1.1520 C   0  0  0  0  0  0  0  0  0  0  0  0
    7.2810    2.5500    1.5160 C   0  0  0  0  0  0  0  0  0  0  0  0
    7.3620    3.9480    1.5220 C   0  0  0  0  0  0  0  0  0  0  0  0
    6.1810    4.6970    1.5930 C   0  0  0  0  0  0  0  0  0  0  0  0
    4.9550    4.0240    1.6550 C   0  0  0  0  0  0  0  0  0  0  0  0
    4.9450    2.6240    1.6450 C   0  0  0  0  0  0  0  0  0  0  0  0
    3.6300    1.8850    1.7120 C   0  0  0  0  0  0  0  0  0  0  0  0
    3.1410    1.6610    0.3870 O   0  0  0  0  0  0  0  0  0  0  0  0
    1.8940    0.9620    0.3870 C   0  0  0  0  0  0  0  0  0  0  0  0
    1.4260    0.7550   -1.0530 C   0  0  0  0  0  0  0  0  0  0  0  0
    1.9170    1.9770   -1.8500 C   0  0  0  0  0  0  0  0  0  0  0  0
    1.2300    3.2700   -1.3700 C   0  0  0  0  0  0  0  0  0  0  0  0
   -0.2340    3.1460   -1.4130 N   0  0  0  0  0  0  0  0  0  0  0  0
   -0.5760    2.7770   -2.7940 C   0  0  0  0  0  0  0  0  0  0  0  0
   -0.7130    2.0470   -0.5620 C   0  0  0  0  0  0  0  0  0  0  0  0
   -0.1130    0.7010   -1.0070 C   0  0  0  0  0  0  0  0  0  0  0  0
    1.9910   -0.5230   -1.6270 C   0  0  0  0  0  0  0  0  0  0  0  0
    3.3770   -0.6970   -1.7160 C   0  0  0  0  0  0  0  0  0  0  0  0
    3.9010   -1.8820   -2.2480 C   0  0  0  0  0  0  0  0  0  0  0  0
    3.0380   -2.8910   -2.6910 C   0  0  0  0  0  0  0  0  0  0  0  0
    3.5430   -4.0330   -3.2040 F   0  0  0  0  0  0  0  0  0  0  0  0
    1.6520   -2.7160   -2.6030 C   0  0  0  0  0  0  0  0  0  0  0  0
    1.1280   -1.5320   -2.0710 C   0  0  0  0  0  0  0  0  0  0  0  0
    6.0920    1.9350    1.5770 N   0  0  0  0  0  0  0  0  0  0  0  0
    6.2300    6.2060    1.6010 C   0  0  0  0  0  0  0  0  0  0  0  0
    5.1260    6.6880    1.0380 F   0  0  0  0  0  0  0  0  0  0  0  0
    6.3130    6.6400    2.8560 F   0  0  0  0  0  0  0  0  0  0  0  0
    7.2930    6.6190    0.9180 F   0  0  0  0  0  0  0  0  0  0  0  0
    9.3080   -1.2920    2.1420 H   0  0  0  0  0  0  0  0  0  0  0  0
   10.8650   -1.2660    1.2860 H   0  0  0  0  0  0  0  0  0  0  0  0
    9.4730   -0.3820    0.6240 H   0  0  0  0  0  0  0  0  0  0  0  0
   11.0650    1.1600    1.7220 H   0  0  0  0  0  0  0  0  0  0  0  0
   10.4320   -0.4770    4.2110 H   0  0  0  0  0  0  0  0  0  0  0  0
   11.9890   -0.4520    3.3550 H   0  0  0  0  0  0  0  0  0  0  0  0
   11.3990    1.0130    4.1690 H   0  0  0  0  0  0  0  0  0  0  0  0
    8.4790    0.7640    3.2840 H   0  0  0  0  0  0  0  0  0  0  0  0
    9.4450    2.2540    3.2420 H   0  0  0  0  0  0  0  0  0  0  0  0
    9.2430    2.2810   -0.4400 H   0  0  0  0  0  0  0  0  0  0  0  0
    8.2770    0.7910   -0.3980 H   0  0  0  0  0  0  0  0  0  0  0  0
   11.0190    1.1670    0.8770 H   0  0  0  0  0  0  0  0  0  0  0  0
   10.1160   -0.4350   -1.5520 H   0  0  0  0  0  0  0  0  0  0  0  0
   11.7570   -0.4210   -0.8710 H   0  0  0  0  0  0  0  0  0  0  0  0
   11.0830    1.0560   -1.5940 H   0  0  0  0  0  0  0  0  0  0  0  0
    9.2240   -1.2800    0.6160 H   0  0  0  0  0  0  0  0  0  0  0  0
   10.8650   -1.2670    1.2970 H   0  0  0  0  0  0  0  0  0  0  0  0
    9.5550   -0.3930    2.1190 H   0  0  0  0  0  0  0  0  0  0  0  0
    8.3220    4.4410    1.4730 H   0  0  0  0  0  0  0  0  0  0  0  0
    4.0290    4.5780    1.7100 H   0  0  0  0  0  0  0  0  0  0  0  0
    2.9080    2.4780    2.2690 H   0  0  0  0  0  0  0  0  0  0  0  0
    3.7760    0.9290    2.2100 H   0  0  0  0  0  0  0  0  0  0  0  0
    1.1520    1.5440    0.9290 H   0  0  0  0  0  0  0  0  0  0  0  0
    2.0200   -0.0050    0.8700 H   0  0  0  0  0  0  0  0  0  0  0  0
    1.5950    1.8230   -2.8780 H   0  0  0  0  0  0  0  0  0  0  0  0
    2.9880    2.0810   -1.6900 H   0  0  0  0  0  0  0  0  0  0  0  0
    1.4940    4.0420   -2.0900 H   0  0  0  0  0  0  0  0  0  0  0  0
    1.5380    3.4520   -0.3430 H   0  0  0  0  0  0  0  0  0  0  0  0
   -0.9410    3.6550   -3.3240 H   0  0  0  0  0  0  0  0  0  0  0  0
    0.3080    2.3920   -3.2970 H   0  0  0  0  0  0  0  0  0  0  0  0
   -1.3500    2.0120   -2.7840 H   0  0  0  0  0  0  0  0  0  0  0  0
   -1.7860    1.9750   -0.7270 H   0  0  0  0  0  0  0  0  0  0  0  0
   -0.4000    2.2330    0.4640 H   0  0  0  0  0  0  0  0  0  0  0  0
   -0.3710   -0.0200   -0.2340 H   0  0  0  0  0  0  0  0  0  0  0  0
   -0.4750    0.4820   -2.0090 H   0  0  0  0  0  0  0  0  0  0  0  0
    4.0420    0.0810   -1.3730 H   0  0  0  0  0  0  0  0  0  0  0  0
    4.9700   -2.0160   -2.3160 H   0  0  0  0  0  0  0  0  0  0  0  0
    0.9860   -3.4950   -2.9450 H   0  0  0  0  0  0  0  0  0  0  0  0
    0.0590   -1.3970   -2.0020 H   0  0  0  0  0  0  0  0  0  0  0  0
  1 37  1  0  0  0  0
  1 38  1  0  0  0  0
  1 39  1  0  0  0  0
  1  2  1  0  0  0  0
  2 40  1  0  0  0  0
  2  3  1  0  0  0  0
  3 41  1  0  0  0  0
  3 42  1  0  0  0  0
  3 43  1  0  0  0  0
  2  4  1  0  0  0  0
  4 44  1  0  0  0  0
  4 45  1  0  0  0  0
  4  5  1  0  0  0  0
  5  6  1  0  0  0  0
  6 46  1  0  0  0  0
  6 47  1  0  0  0  0
  6  7  1  0  0  0  0
  7 48  1  0  0  0  0
  7  8  1  0  0  0  0
  8 49  1  0  0  0  0
  8 50  1  0  0  0  0
  8 51  1  0  0  0  0
  7  9  1  0  0  0  0
  9 52  1  0  0  0  0
  9 53  1  0  0  0  0
  9 54  1  0  0  0  0
  5 10  1  0  0  0  0
 10 11  2  0  0  0  0
 11 55  1  0  0  0  0
 11 12  1  0  0  0  0
 12 13  2  0  0  0  0
 13 56  1  0  0  0  0
 13 14  1  0  0  0  0
 14 15  1  0  0  0  0
 15 57  1  0  0  0  0
 15 58  1  0  0  0  0
 15 16  1  0  0  0  0
 16 17  1  0  0  0  0
 17 59  1  0  0  0  0
 17 60  1  0  0  0  0
 17 18  1  0  0  0  0
 18 19  1  0  0  0  0
 19 61  1  0  0  0  0
 19 62  1  0  0  0  0
 19 20  1  0  0  0  0
 20 63  1  0  0  0  0
 20 64  1  0  0  0  0
 20 21  1  0  0  0  0
 21 22  1  0  0  0  0
 22 65  1  0  0  0  0
 22 66  1  0  0  0  0
 22 67  1  0  0  0  0
 21 23  1  0  0  0  0
 23 68  1  0  0  0  0
 23 69  1  0  0  0  0
 23 24  1  0  0  0  0
 24 18  1  0  0  0  0
 24 70  1  0  0  0  0
 24 71  1  0  0  0  0
 18 25  1  0  0  0  0
 25 26  2  0  0  0  0
 26 72  1  0  0  0  0
 26 27  1  0  0  0  0
 27 73  1  0  0  0  0
 27 28  2  0  0  0  0
 28 29  1  0  0  0  0
 28 30  1  0  0  0  0
 30 74  1  0  0  0  0
 30 31  2  0  0  0  0
 31 25  1  0  0  0  0
 31 75  1  0  0  0  0
 14 32  2  0  0  0  0
 32 10  1  0  0  0  0
 12 33  1  0  0  0  0
 33 34  1  0  0  0  0
 33 35  1  0  0  0  0
 33 36  1  0  0  0  0
M  END
>  <LOGBIO>
5.0200

>  <PRED_LOGBIO>
4.9800

>  <XV_RES>
-0.0910

>  <WHL_TMPL>
1

>  <ANCH>
11-22;49-54

$$$$
ROW47
  -MTS-   01071502143D 0   0.00000     0.00000     0

 62 66  0  0  1  0  0  0  0  0999 V2000
    3.8360   -4.0620    0.7470 C   0  0  0  0  0  0  0  0  0  0  0  0
    3.9630   -4.2070    2.1640 O   0  0  0  0  0  0  0  0  0  0  0  0
    5.1170   -4.9710    2.5230 C   0  0  0  0  0  0  0  0  0  0  0  0
    4.8210   -5.7570    3.8140 C   0  0  0  0  0  0  0  0  0  0  0  0
    5.9850   -6.4470    4.2750 O   0  0  0  0  0  0  0  0  0  0  0  0
    7.0440   -5.5440    4.6040 C   0  0  0  0  0  0  0  0  0  0  0  0
    7.5020   -4.7430    3.3710 C   0  0  0  0  0  0  0  0  0  0  0  0
    6.3160   -4.0230    2.7030 C   0  0  0  0  0  0  0  0  0  0  0  0
    6.7280   -3.4810    1.4000 N   0  0  0  0  0  0  0  0  0  0  0  0
    5.9960   -2.2340    1.1350 C   0  0  2  0  0  0  0  0  0  0  0  0
    5.8420   -1.9760   -0.3760 C   0  0  0  0  0  0  0  0  0  0  0  0
    5.6730   -0.4500   -0.4860 C   0  0  1  0  0  0  0  0  0  0  0  0
    6.5100    0.1020   -1.6550 C   0  0  0  0  0  0  0  0  0  0  0  0
    7.1570    1.3820   -1.0930 C   0  0  0  0  0  0  0  0  0  0  0  0
    7.4210    1.0720    0.3920 C   0  0  0  0  0  0  0  0  0  0  0  0
    6.2480    0.1630    0.8050 C   0  0  1  0  0  0  0  0  0  0  0  0
    6.7540   -1.0060    1.6720 C   0  0  0  0  0  0  0  0  0  0  0  0
    5.1790    0.9500    1.5250 C   0  0  0  0  0  0  0  0  0  0  0  0
    5.4910    1.9040    2.2350 O   0  0  0  0  0  0  0  0  0  0  0  0
    3.9000    0.6110    1.3900 N   0  0  0  0  0  0  0  0  0  0  0  0
    3.0340    1.1630    0.3380 C   0  0  0  0  0  0  0  0  0  0  0  0
    2.4310    0.0590   -0.5490 C   0  0  0  0  0  0  0  0  0  0  0  0
    1.9470   -1.1360    0.2380 C   0  0  0  0  0  0  0  0  0  0  0  0
    1.1430   -2.0150   -0.3750 N   0  0  0  0  0  0  0  0  0  0  0  0
    0.6720   -3.0990    0.2560 C   0  0  0  0  0  0  0  0  0  0  0  0
    1.0100   -3.3490    1.5920 C   0  0  0  0  0  0  0  0  0  0  0  0
    0.3990   -4.7600    2.5280 Br  0  0  0  0  0  0  0  0  0  0  0  0
    1.8490   -2.4500    2.2610 C   0  0  0  0  0  0  0  0  0  0  0  0
    2.3240   -1.3270    1.5730 C   0  0  0  0  0  0  0  0  0  0  0  0
    3.2290   -0.3470    2.2790 C   0  0  0  0  0  0  0  0  0  0  0  0
    4.7150   -3.5550    0.3540 H   0  0  0  0  0  0  0  0  0  0  0  0
    2.9480   -3.4750    0.5210 H   0  0  0  0  0  0  0  0  0  0  0  0
    3.7480   -5.0450    0.2880 H   0  0  0  0  0  0  0  0  0  0  0  0
    5.3340   -5.6730    1.7200 H   0  0  0  0  0  0  0  0  0  0  0  0
    4.4780   -5.0700    4.5850 H   0  0  0  0  0  0  0  0  0  0  0  0
    4.0250   -6.4740    3.6280 H   0  0  0  0  0  0  0  0  0  0  0  0
    6.7080   -4.8560    5.3770 H   0  0  0  0  0  0  0  0  0  0  0  0
    7.8870   -6.1040    5.0050 H   0  0  0  0  0  0  0  0  0  0  0  0
    7.9670   -5.4160    2.6540 H   0  0  0  0  0  0  0  0  0  0  0  0
    8.2480   -4.0100    3.6710 H   0  0  0  0  0  0  0  0  0  0  0  0
    6.0220   -3.1610    3.2990 H   0  0  0  0  0  0  0  0  0  0  0  0
    6.5210   -4.1530    0.6750 H   0  0  0  0  0  0  0  0  0  0  0  0
    5.0300   -2.3530    1.6210 H   0  0  0  0  0  0  0  0  0  0  0  0
    6.7190   -2.3150   -0.9230 H   0  0  0  0  0  0  0  0  0  0  0  0
    4.9760   -2.4980   -0.7770 H   0  0  0  0  0  0  0  0  0  0  0  0
    4.6250   -0.1850   -0.6040 H   0  0  0  0  0  0  0  0  0  0  0  0
    7.2660   -0.6150   -1.9690 H   0  0  0  0  0  0  0  0  0  0  0  0
    5.8830    0.3240   -2.5160 H   0  0  0  0  0  0  0  0  0  0  0  0
    6.4920    2.2360   -1.2020 H   0  0  0  0  0  0  0  0  0  0  0  0
    8.0830    1.6140   -1.6150 H   0  0  0  0  0  0  0  0  0  0  0  0
    8.3750    0.5670    0.5240 H   0  0  0  0  0  0  0  0  0  0  0  0
    7.4400    1.9830    0.9860 H   0  0  0  0  0  0  0  0  0  0  0  0
    7.8300   -1.1330    1.5710 H   0  0  0  0  0  0  0  0  0  0  0  0
    6.5350   -0.8380    2.7240 H   0  0  0  0  0  0  0  0  0  0  0  0
    3.6800    1.7540   -0.3090 H   0  0  0  0  0  0  0  0  0  0  0  0
    2.2130    1.7010    0.8070 H   0  0  0  0  0  0  0  0  0  0  0  0
    3.2460   -0.3040   -1.1730 H   0  0  0  0  0  0  0  0  0  0  0  0
    1.5820    0.4830   -1.0810 H   0  0  0  0  0  0  0  0  0  0  0  0
    0.0260   -3.7860   -0.2700 H   0  0  0  0  0  0  0  0  0  0  0  0
    2.1250   -2.6200    3.2910 H   0  0  0  0  0  0  0  0  0  0  0  0
    4.0230   -0.9450    2.7210 H   0  0  0  0  0  0  0  0  0  0  0  0
    2.6240    0.2120    2.9900 H   0  0  0  0  0  0  0  0  0  0  0  0
  1 31  1  0  0  0  0
  1 32  1  0  0  0  0
  1 33  1  0  0  0  0
  1  2  1  0  0  0  0
  2  3  1  0  0  0  0
  3 34  1  0  0  0  0
  3  4  1  0  0  0  0
  4 35  1  0  0  0  0
  4 36  1  0  0  0  0
  4  5  1  0  0  0  0
  5  6  1  0  0  0  0
  6 37  1  0  0  0  0
  6 38  1  0  0  0  0
  6  7  1  0  0  0  0
  7 39  1  0  0  0  0
  7 40  1  0  0  0  0
  7  8  1  0  0  0  0
  8  3  1  0  0  0  0
  8 41  1  0  0  0  0
  8  9  1  0  0  0  0
  9 42  1  0  0  0  0
  9 10  1  0  0  0  0
 10 43  1  0  0  0  0
 10 11  1  0  0  0  0
 11 44  1  0  0  0  0
 11 45  1  0  0  0  0
 11 12  1  0  0  0  0
 12 46  1  0  0  0  0
 12 13  1  0  0  0  0
 13 47  1  0  0  0  0
 13 48  1  0  0  0  0
 13 14  1  0  0  0  0
 14 49  1  0  0  0  0
 14 50  1  0  0  0  0
 14 15  1  0  0  0  0
 15 51  1  0  0  0  0
 15 52  1  0  0  0  0
 15 16  1  0  0  0  0
 16 12  1  0  0  0  0
 16 17  1  0  0  0  0
 17 10  1  0  0  0  0
 17 53  1  0  0  0  0
 17 54  1  0  0  0  0
 16 18  1  0  0  0  0
 18 19  2  0  0  0  0
 18 20  1  0  0  0  0
 20 21  1  0  0  0  0
 21 55  1  0  0  0  0
 21 56  1  0  0  0  0
 21 22  1  0  0  0  0
 22 57  1  0  0  0  0
 22 58  1  0  0  0  0
 22 23  1  0  0  0  0
 23 24  1  0  0  0  0
 24 25  2  0  0  0  0
 25 59  1  0  0  0  0
 25 26  1  0  0  0  0
 26 27  1  0  0  0  0
 26 28  2  0  0  0  0
 28 60  1  0  0  0  0
 28 29  1  0  0  0  0
 29 23  2  0  0  0  0
 29 30  1  0  0  0  0
 30 20  1  0  0  0  0
 30 61  1  0  0  0  0
 30 62  1  0  0  0  0
M  END
>  <LOGBIO>
4.3100

>  <PRED_LOGBIO>
4.2300

>  <XV_RES>
-0.0350

>  <WHL_TMPL>
1

>  <ANCH>
33-35;57-59

$$$$
ROW49
  -MTS-   01071502143D 0   0.00000     0.00000     0

 54 57  0  0  0  0  0  0  0  0999 V2000
   -0.5190   -4.0670    2.2520 C   0  0  0  0  0  0  0  0  0  0  0  0
   -1.4100   -4.7450    3.2040 C   0  0  0  0  0  0  0  0  0  0  0  0
   -2.2210   -5.8140    2.4710 C   0  0  0  0  0  0  0  0  0  0  0  0
   -1.2560   -6.7840    1.9330 N   0  0  0  0  0  0  0  0  0  0  0  0
   -0.1680   -6.3570    1.2990 C   0  0  0  0  0  0  0  0  0  0  0  0
    0.0320   -5.1510    1.1630 O   0  0  0  0  0  0  0  0  0  0  0  0
    0.8230   -7.3530    0.7460 C   0  0  0  0  0  0  0  0  0  0  0  0
    1.4500   -6.6980   -0.4120 N   0  0  0  0  0  0  0  0  0  0  0  0
    0.0900   -8.6290    0.2950 C   0  0  0  0  0  0  0  0  0  0  0  0
    1.0730   -9.7240   -0.1620 C   0  0  0  0  0  0  0  0  0  0  0  0
    2.1100   -9.9670    0.8500 N   0  0  0  0  0  0  0  0  0  0  0  0
    2.8450   -8.7860    1.3250 C   0  0  0  0  0  0  0  0  0  0  0  0
    1.8900   -7.6780    1.8080 C   0  0  0  0  0  0  0  0  0  0  0  0
    2.3860  -11.2660    1.3400 C   0  0  0  0  0  0  0  0  0  0  0  0
    1.4290  -11.9730    1.9550 N   0  0  0  0  0  0  0  0  0  0  0  0
    1.6700  -13.2040    2.4260 C   0  0  0  0  0  0  0  0  0  0  0  0
    2.8810  -13.7620    2.2920 N   0  0  0  0  0  0  0  0  0  0  0  0
    3.8830  -13.1090    1.6870 C   0  0  0  0  0  0  0  0  0  0  0  0
    5.2300  -13.4420    1.4110 N   0  0  0  0  0  0  0  0  0  0  0  0
    5.8230  -12.3930    0.7590 C   0  0  0  0  0  0  0  0  0  0  0  0
    4.9480  -11.3930    0.5900 C   0  0  0  0  0  0  0  0  0  0  0  0
    3.6620  -11.8210    1.1850 C   0  0  0  0  0  0  0  0  0  0  0  0
   -3.0820   -6.5600    3.4610 C   0  0  0  0  0  0  0  0  0  0  0  0
   -2.5770   -7.6910    4.1140 C   0  0  0  0  0  0  0  0  0  0  0  0
   -3.3760   -8.3830    5.0330 C   0  0  0  0  0  0  0  0  0  0  0  0
   -4.6780   -7.9450    5.2980 C   0  0  0  0  0  0  0  0  0  0  0  0
   -5.4600   -8.6220    6.1970 Cl  0  0  0  0  0  0  0  0  0  0  0  0
   -5.1830   -6.8140    4.6450 C   0  0  0  0  0  0  0  0  0  0  0  0
   -4.3840   -6.1210    3.7270 C   0  0  0  0  0  0  0  0  0  0  0  0
   -1.1070   -3.5360    1.5070 H   0  0  0  0  0  0  0  0  0  0  0  0
    0.0250   -3.3120    2.8160 H   0  0  0  0  0  0  0  0  0  0  0  0
    0.1280   -4.8300    1.8240 H   0  0  0  0  0  0  0  0  0  0  0  0
   -2.1190   -3.9990    3.5560 H   0  0  0  0  0  0  0  0  0  0  0  0
   -0.8090   -5.2350    3.9670 H   0  0  0  0  0  0  0  0  0  0  0  0
   -2.8260   -5.3690    1.6840 H   0  0  0  0  0  0  0  0  0  0  0  0
   -1.4200   -7.7740    2.0440 H   0  0  0  0  0  0  0  0  0  0  0  0
    0.7410   -6.4700   -1.0940 H   0  0  0  0  0  0  0  0  0  0  0  0
    2.1280   -7.3220   -0.8250 H   0  0  0  0  0  0  0  0  0  0  0  0
   -0.5170   -9.0060    1.1150 H   0  0  0  0  0  0  0  0  0  0  0  0
   -0.5880   -8.3870   -0.5210 H   0  0  0  0  0  0  0  0  0  0  0  0
    1.5410   -9.4210   -1.0960 H   0  0  0  0  0  0  0  0  0  0  0  0
    0.5260  -10.6450   -0.3500 H   0  0  0  0  0  0  0  0  0  0  0  0
    3.4690   -8.4020    0.5210 H   0  0  0  0  0  0  0  0  0  0  0  0
    3.5060   -9.0750    2.1390 H   0  0  0  0  0  0  0  0  0  0  0  0
    1.4030   -7.9960    2.7260 H   0  0  0  0  0  0  0  0  0  0  0  0
    2.4630   -6.7810    2.0330 H   0  0  0  0  0  0  0  0  0  0  0  0
    0.8800  -13.7530    2.9180 H   0  0  0  0  0  0  0  0  0  0  0  0
    5.6820  -14.3120    1.6550 H   0  0  0  0  0  0  0  0  0  0  0  0
    6.8510  -12.3750    0.4270 H   0  0  0  0  0  0  0  0  0  0  0  0
    5.1440  -10.4470    0.1080 H   0  0  0  0  0  0  0  0  0  0  0  0
   -1.5720   -8.0300    3.9090 H   0  0  0  0  0  0  0  0  0  0  0  0
   -2.9870   -9.2550    5.5370 H   0  0  0  0  0  0  0  0  0  0  0  0
   -6.1880   -6.4760    4.8490 H   0  0  0  0  0  0  0  0  0  0  0  0
   -4.7730   -5.2480    3.2240 H   0  0  0  0  0  0  0  0  0  0  0  0
  1 30  1  0  0  0  0
  1 31  1  0  0  0  0
  1 32  1  0  0  0  0
  1  2  1  0  0  0  0
  2 33  1  0  0  0  0
  2 34  1  0  0  0  0
  2  3  1  0  0  0  0
  3 35  1  0  0  0  0
  3  4  1  0  0  0  0
  4 36  1  0  0  0  0
  4  5  1  0  0  0  0
  5  6  2  0  0  0  0
  5  7  1  0  0  0  0
  7  8  1  0  0  0  0
  8 37  1  0  0  0  0
  8 38  1  0  0  0  0
  7  9  1  0  0  0  0
  9 39  1  0  0  0  0
  9 40  1  0  0  0  0
  9 10  1  0  0  0  0
 10 41  1  0  0  0  0
 10 42  1  0  0  0  0
 10 11  1  0  0  0  0
 11 12  1  0  0  0  0
 12 43  1  0  0  0  0
 12 44  1  0  0  0  0
 12 13  1  0  0  0  0
 13  7  1  0  0  0  0
 13 45  1  0  0  0  0
 13 46  1  0  0  0  0
 11 14  1  0  0  0  0
 14 15  1  0  0  0  0
 15 16  2  0  0  0  0
 16 47  1  0  0  0  0
 16 17  1  0  0  0  0
 17 18  2  0  0  0  0
 18 19  1  0  0  0  0
 19 48  1  0  0  0  0
 19 20  1  0  0  0  0
 20 49  1  0  0  0  0
 20 21  2  0  0  0  0
 21 50  1  0  0  0  0
 21 22  1  0  0  0  0
 22 14  2  0  0  0  0
 22 18  1  0  0  0  0
  3 23  1  0  0  0  0
 23 24  2  0  0  0  0
 24 51  1  0  0  0  0
 24 25  1  0  0  0  0
 25 52  1  0  0  0  0
 25 26  2  0  0  0  0
 26 27  1  0  0  0  0
 26 28  1  0  0  0  0
 28 53  1  0  0  0  0
 28 29  2  0  0  0  0
 29 23  1  0  0  0  0
 29 54  1  0  0  0  0
M  END
>  <LOGBIO>
5.1900

>  <PRED_LOGBIO>
6.4300

>  <XV_RES>
-1.5630

>  <WHL_TMPL>
3

>  <ANCH>
51-64;44-45

$$$$
ROW53
  -MTS-   01071502143D 0   0.00000     0.00000     0

 62 66  0  0  0  0  0  0  0  0999 V2000
    4.5410    3.7900   -0.2140 C   0  0  0  0  0  0  0  0  0  0  0  0
    5.2030    2.4810   -0.3140 N   0  0  0  0  0  0  0  0  0  0  0  0
    4.3540    1.3620    0.1200 C   0  0  0  0  0  0  0  0  0  0  0  0
    4.6990    0.6280   -1.1890 C   0  0  0  0  0  0  0  0  0  0  0  0
    3.4960    0.1080   -1.9750 C   0  0  0  0  0  0  0  0  0  0  0  0
    2.2600    0.6580   -1.4010 N   0  0  0  0  0  0  0  0  0  0  0  0
    3.4580    0.5240   -2.2070 N   0  0  0  0  0  0  0  0  0  0  0  0
    3.5910    1.5910   -2.9730 C   0  0  0  0  0  0  0  0  0  0  0  0
    4.6890    1.8290   -3.9370 C   0  0  0  0  0  0  0  0  0  0  0  0
    4.9880    0.8710   -4.9120 C   0  0  0  0  0  0  0  0  0  0  0  0
    5.9830    1.0960   -5.7800 N   0  0  0  0  0  0  0  0  0  0  0  0
    6.6950    2.2300   -5.7250 C   0  0  0  0  0  0  0  0  0  0  0  0
    7.7750    2.7310   -6.4890 N   0  0  0  0  0  0  0  0  0  0  0  0
    8.1320    3.9600   -6.0010 C   0  0  0  0  0  0  0  0  0  0  0  0
    7.3520    4.2950   -4.9650 C   0  0  0  0  0  0  0  0  0  0  0  0
    7.4340    5.5460   -4.1780 C   0  0  0  0  0  0  0  0  0  0  0  0
    6.7800    6.5310   -4.5190 O   0  0  0  0  0  0  0  0  0  0  0  0
    8.2140    5.6060   -3.1030 N   0  0  0  0  0  0  0  0  0  0  0  0
    8.2950    6.8480   -2.3210 C   0  0  0  0  0  0  0  0  0  0  0  0
    6.9100    7.2080   -1.7920 C   0  0  0  0  0  0  0  0  0  0  0  0
    9.2520    6.6510   -1.1490 C   0  0  0  0  0  0  0  0  0  0  0  0
    8.8080    7.9770   -3.2120 C   0  0  0  0  0  0  0  0  0  0  0  0
    6.3950    3.1880   -4.7490 C   0  0  0  0  0  0  0  0  0  0  0  0
    5.4000    2.9640   -3.8800 N   0  0  0  0  0  0  0  0  0  0  0  0
    2.4610    2.5080   -2.7060 C   0  0  0  0  0  0  0  0  0  0  0  0
    2.1030    3.7600   -3.2220 C   0  0  0  0  0  0  0  0  0  0  0  0
    0.9460    4.4000   -2.7620 C   0  0  0  0  0  0  0  0  0  0  0  0
    0.5950    5.6250   -3.2660 O   0  0  0  0  0  0  0  0  0  0  0  0
   -0.2510    5.6590   -4.4190 C   0  0  0  0  0  0  0  0  0  0  0  0
   -0.4830    6.9230   -4.7620 F   0  0  0  0  0  0  0  0  0  0  0  0
    0.3480    5.0290   -5.4260 F   0  0  0  0  0  0  0  0  0  0  0  0
    0.1470    3.7900   -1.7880 C   0  0  0  0  0  0  0  0  0  0  0  0
    0.5060    2.5380   -1.2720 C   0  0  0  0  0  0  0  0  0  0  0  0
    1.6630    1.8980   -1.7320 C   0  0  0  0  0  0  0  0  0  0  0  0
    5.2740    1.9660   -1.6890 C   0  0  0  0  0  0  0  0  0  0  0  0
    3.4700    3.6670   -0.3550 H   0  0  0  0  0  0  0  0  0  0  0  0
    4.7310    4.2170    0.7690 H   0  0  0  0  0  0  0  0  0  0  0  0
    4.9350    4.4550   -0.9800 H   0  0  0  0  0  0  0  0  0  0  0  0
    3.3020    1.6180    0.2190 H   0  0  0  0  0  0  0  0  0  0  0  0
    4.7110    0.8590    1.0160 H   0  0  0  0  0  0  0  0  0  0  0  0
    5.4240   -0.1760   -1.0890 H   0  0  0  0  0  0  0  0  0  0  0  0
    3.4620   -0.9680   -1.8210 H   0  0  0  0  0  0  0  0  0  0  0  0
    3.5900    0.4430   -3.0060 H   0  0  0  0  0  0  0  0  0  0  0  0
    4.4190   -0.0460   -4.9650 H   0  0  0  0  0  0  0  0  0  0  0  0
    8.2120    2.2580   -7.2680 H   0  0  0  0  0  0  0  0  0  0  0  0
    8.9300    4.5720   -6.3960 H   0  0  0  0  0  0  0  0  0  0  0  0
    8.7510    4.7970   -2.8230 H   0  0  0  0  0  0  0  0  0  0  0  0
    6.5440    6.4030   -1.1570 H   0  0  0  0  0  0  0  0  0  0  0  0
    6.9700    8.1270   -1.2140 H   0  0  0  0  0  0  0  0  0  0  0  0
    6.2280    7.3490   -2.6280 H   0  0  0  0  0  0  0  0  0  0  0  0
    8.8870    5.8460   -0.5150 H   0  0  0  0  0  0  0  0  0  0  0  0
    9.3120    7.5700   -0.5710 H   0  0  0  0  0  0  0  0  0  0  0  0
   10.2400    6.3950   -1.5270 H   0  0  0  0  0  0  0  0  0  0  0  0
    8.1260    8.1180   -4.0480 H   0  0  0  0  0  0  0  0  0  0  0  0
    8.8680    8.8960   -2.6340 H   0  0  0  0  0  0  0  0  0  0  0  0
    9.7960    7.7210   -3.5890 H   0  0  0  0  0  0  0  0  0  0  0  0
    2.7180    4.2310   -3.9730 H   0  0  0  0  0  0  0  0  0  0  0  0
   -1.1940    5.1660   -4.1920 H   0  0  0  0  0  0  0  0  0  0  0  0
   -0.7450    4.2840   -1.4330 H   0  0  0  0  0  0  0  0  0  0  0  0
   -0.1100    2.0670   -0.5210 H   0  0  0  0  0  0  0  0  0  0  0  0
    4.6300    2.4900   -2.3920 H   0  0  0  0  0  0  0  0  0  0  0  0
    6.2870    1.8930   -2.0820 H   0  0  0  0  0  0  0  0  0  0  0  0
  1 36  1  0  0  0  0
  1 37  1  0  0  0  0
  1 38  1  0  0  0  0
  1  2  1  0  0  0  0
  2  3  1  0  0  0  0
  3 39  1  0  0  0  0
  3 40  1  0  0  0  0
  3  4  1  0  0  0  0
  4 41  1  0  0  0  0
  4  5  1  0  0  0  0
  5 42  1  0  0  0  0
  5 43  1  0  0  0  0
  5  6  1  0  0  0  0
  6  7  1  0  0  0  0
  7  8  2  0  0  0  0
  8  9  1  0  0  0  0
  9 10  2  0  0  0  0
 10 44  1  0  0  0  0
 10 11  1  0  0  0  0
 11 12  2  0  0  0  0
 12 13  1  0  0  0  0
 13 45  1  0  0  0  0
 13 14  1  0  0  0  0
 14 46  1  0  0  0  0
 14 15  2  0  0  0  0
 15 16  1  0  0  0  0
 16 17  2  0  0  0  0
 16 18  1  0  0  0  0
 18 47  1  0  0  0  0
 18 19  1  0  0  0  0
 19 20  1  0  0  0  0
 20 48  1  0  0  0  0
 20 49  1  0  0  0  0
 20 50  1  0  0  0  0
 19 21  1  0  0  0  0
 21 51  1  0  0  0  0
 21 52  1  0  0  0  0
 21 53  1  0  0  0  0
 19 22  1  0  0  0  0
 22 54  1  0  0  0  0
 22 55  1  0  0  0  0
 22 56  1  0  0  0  0
 15 23  1  0  0  0  0
 23 12  1  0  0  0  0
 23 24  2  0  0  0  0
 24  9  1  0  0  0  0
  8 25  1  0  0  0  0
 25 26  2  0  0  0  0
 26 57  1  0  0  0  0
 26 27  1  0  0  0  0
 27 28  1  0  0  0  0
 28 29  1  0  0  0  0
 29 58  1  0  0  0  0
 29 30  1  0  0  0  0
 29 31  1  0  0  0  0
 27 32  2  0  0  0  0
 32 59  1  0  0  0  0
 32 33  1  0  0  0  0
 33 60  1  0  0  0  0
 33 34  2  0  0  0  0
 34  6  1  0  0  0  0
 34 25  1  0  0  0  0
  4 35  1  0  0  0  0
 35  2  1  0  0  0  0
 35 61  1  0  0  0  0
 35 62  1  0  0  0  0
M  END
>  <LOGBIO>
6.5300

>  <PRED_LOGBIO>
5.9900

>  <XV_RES>
0.7740

>  <WHL_TMPL>
3

>  <ANCH>
15-16;14-59

$$$$
ROW54
  -MTS-   01071502143D 0   0.00000     0.00000     0

 55 56  0  0  0  0  0  0  0  0999 V2000
   -4.7740  -10.2850    2.8110 C   0  0  0  0  0  0  0  0  0  0  0  0
   -5.6100   -9.1540    3.4040 C   0  0  0  0  0  0  0  0  0  0  0  0
   -6.4230   -9.6850    4.5810 C   0  0  0  0  0  0  0  0  0  0  0  0
   -6.5560   -8.6090    2.3380 C   0  0  0  0  0  0  0  0  0  0  0  0
   -4.7220   -8.0790    3.8670 N   0  0  0  0  0  0  0  0  0  0  0  0
   -3.9150   -7.4650    3.0050 C   0  0  0  0  0  0  0  0  0  0  0  0
   -3.9130   -7.8030    1.8020 O   0  0  0  0  0  0  0  0  0  0  0  0
   -3.1110   -6.4920    3.4240 N   0  0  0  0  0  0  0  0  0  0  0  0
   -2.2200   -5.8140    2.4710 C   0  0  0  0  0  0  0  0  0  0  0  0
   -1.4100   -4.7450    3.2040 C   0  0  0  0  0  0  0  0  0  0  0  0
   -0.5190   -4.0670    2.2520 N   0  0  0  0  0  0  0  0  0  0  0  0
    0.8640   -3.5750    2.1830 C   0  0  0  0  0  0  0  0  0  0  0  0
    0.9810   -2.4280    1.1630 C   0  0  0  0  0  0  0  0  0  0  0  0
   -0.4450   -1.8470    1.1760 C   0  0  0  0  0  0  0  0  0  0  0  0
   -0.7750   -1.3490   -0.2300 C   0  0  0  0  0  0  0  0  0  0  0  0
   -1.9800   -2.0330   -0.7210 N   0  0  0  0  0  0  0  0  0  0  0  0
   -2.4560   -1.7550   -1.9310 C   0  0  0  0  0  0  0  0  0  0  0  0
   -1.8880   -0.9260   -2.6400 O   0  0  0  0  0  0  0  0  0  0  0  0
   -3.6690   -2.4440   -2.4260 C   0  0  0  0  0  0  0  0  0  0  0  0
   -3.5520   -3.6470   -3.1330 C   0  0  0  0  0  0  0  0  0  0  0  0
   -4.6990   -4.2980   -3.6010 C   0  0  0  0  0  0  0  0  0  0  0  0
   -4.5540   -5.7930   -4.4790 Cl  0  0  0  0  0  0  0  0  0  0  0  0
   -5.9640   -3.7470   -3.3610 C   0  0  0  0  0  0  0  0  0  0  0  0
   -6.0810   -2.5440   -2.6550 C   0  0  0  0  0  0  0  0  0  0  0  0
   -7.6530   -1.8590   -2.3580 Cl  0  0  0  0  0  0  0  0  0  0  0  0
   -4.9340   -1.8930   -2.1870 C   0  0  0  0  0  0  0  0  0  0  0  0
   -1.2930   -3.1000    1.4600 C   0  0  0  0  0  0  0  0  0  0  0  0
   -4.1000  -10.6740    3.5710 H   0  0  0  0  0  0  0  0  0  0  0  0
   -5.4320  -11.0810    2.4690 H   0  0  0  0  0  0  0  0  0  0  0  0
   -4.1950   -9.9060    1.9720 H   0  0  0  0  0  0  0  0  0  0  0  0
   -5.7480  -10.0740    5.3410 H   0  0  0  0  0  0  0  0  0  0  0  0
   -7.0800  -10.4810    4.2380 H   0  0  0  0  0  0  0  0  0  0  0  0
   -7.0190   -8.8790    5.0030 H   0  0  0  0  0  0  0  0  0  0  0  0
   -5.9770   -8.2300    1.4980 H   0  0  0  0  0  0  0  0  0  0  0  0
   -7.2140   -9.4050    1.9950 H   0  0  0  0  0  0  0  0  0  0  0  0
   -7.1520   -7.8020    2.7600 H   0  0  0  0  0  0  0  0  0  0  0  0
   -4.7230   -7.8060    4.8390 H   0  0  0  0  0  0  0  0  0  0  0  0
   -3.1130   -6.2190    4.3960 H   0  0  0  0  0  0  0  0  0  0  0  0
   -1.5440   -6.5400    2.0270 H   0  0  0  0  0  0  0  0  0  0  0  0
   -2.8140   -5.3450    1.6890 H   0  0  0  0  0  0  0  0  0  0  0  0
   -2.0870   -4.0180    3.6490 H   0  0  0  0  0  0  0  0  0  0  0  0
   -0.8160   -5.2130    3.9860 H   0  0  0  0  0  0  0  0  0  0  0  0
    1.4660   -4.3950    1.7970 H   0  0  0  0  0  0  0  0  0  0  0  0
    1.1520   -3.1900    3.1590 H   0  0  0  0  0  0  0  0  0  0  0  0
    1.1670   -2.8590    0.1810 H   0  0  0  0  0  0  0  0  0  0  0  0
    1.6800   -1.6820    1.5350 H   0  0  0  0  0  0  0  0  0  0  0  0
   -0.5730   -1.0770    1.9350 H   0  0  0  0  0  0  0  0  0  0  0  0
    0.0590   -1.5610   -0.8950 H   0  0  0  0  0  0  0  0  0  0  0  0
   -0.9530   -0.2760   -0.2020 H   0  0  0  0  0  0  0  0  0  0  0  0
   -2.4470   -2.7140   -0.1390 H   0  0  0  0  0  0  0  0  0  0  0  0
   -2.5760   -4.0720   -3.3170 H   0  0  0  0  0  0  0  0  0  0  0  0
   -6.8490   -4.2500   -3.7220 H   0  0  0  0  0  0  0  0  0  0  0  0
   -5.0240   -0.9650   -1.6420 H   0  0  0  0  0  0  0  0  0  0  0  0
   -2.1230   -2.7790    2.0850 H   0  0  0  0  0  0  0  0  0  0  0  0
   -1.5580   -3.5530    0.5070 H   0  0  0  0  0  0  0  0  0  0  0  0
  1 28  1  0  0  0  0
  1 29  1  0  0  0  0
  1 30  1  0  0  0  0
  1  2  1  0  0  0  0
  2  3  1  0  0  0  0
  3 31  1  0  0  0  0
  3 32  1  0  0  0  0
  3 33  1  0  0  0  0
  2  4  1  0  0  0  0
  4 34  1  0  0  0  0
  4 35  1  0  0  0  0
  4 36  1  0  0  0  0
  2  5  1  0  0  0  0
  5 37  1  0  0  0  0
  5  6  1  0  0  0  0
  6  7  2  0  0  0  0
  6  8  1  0  0  0  0
  8 38  1  0  0  0  0
  8  9  1  0  0  0  0
  9 39  1  0  0  0  0
  9 40  1  0  0  0  0
  9 10  1  0  0  0  0
 10 41  1  0  0  0  0
 10 42  1  0  0  0  0
 10 11  1  0  0  0  0
 11 12  1  0  0  0  0
 12 43  1  0  0  0  0
 12 44  1  0  0  0  0
 12 13  1  0  0  0  0
 13 45  1  0  0  0  0
 13 46  1  0  0  0  0
 13 14  1  0  0  0  0
 14 47  1  0  0  0  0
 14 15  1  0  0  0  0
 15 48  1  0  0  0  0
 15 49  1  0  0  0  0
 15 16  1  0  0  0  0
 16 50  1  0  0  0  0
 16 17  1  0  0  0  0
 17 18  2  0  0  0  0
 17 19  1  0  0  0  0
 19 20  2  0  0  0  0
 20 51  1  0  0  0  0
 20 21  1  0  0  0  0
 21 22  1  0  0  0  0
 21 23  2  0  0  0  0
 23 52  1  0  0  0  0
 23 24  1  0  0  0  0
 24 25  1  0  0  0  0
 24 26  2  0  0  0  0
 26 19  1  0  0  0  0
 26 53  1  0  0  0  0
 14 27  1  0  0  0  0
 27 11  1  0  0  0  0
 27 54  1  0  0  0  0
 27 55  1  0  0  0  0
M  END
>  <LOGBIO>
5.2400

>  <PRED_LOGBIO>
6.0400

>  <XV_RES>
-1.2230

>  <WHL_TMPL>
3

>  <ANCH>
35-38;53-26

$$$$
ROW55
  -MTS-   01071502143D 0   0.00000     0.00000     0

 66 70  0  0  1  0  0  0  0  0999 V2000
   -0.1920   -5.9350    4.5850 Cl  0  0  0  0  0  0  0  0  0  0  0  0
   -0.4200   -4.9920    3.1410 C   0  0  0  0  0  0  0  0  0  0  0  0
   -1.6820   -4.4660    2.8410 C   0  0  0  0  0  0  0  0  0  0  0  0
   -1.8650   -3.7070    1.6790 C   0  0  0  0  0  0  0  0  0  0  0  0
   -0.7870   -3.4750    0.8170 C   0  0  0  0  0  0  0  0  0  0  0  0
    0.4750   -4.0010    1.1170 C   0  0  0  0  0  0  0  0  0  0  0  0
    0.6580   -4.7600    2.2790 C   0  0  0  0  0  0  0  0  0  0  0  0
   -0.9850   -2.6570   -0.4370 C   0  0  0  0  0  0  0  0  0  0  0  0
   -0.7360   -1.2380   -0.1410 N   0  0  0  0  0  0  0  0  0  0  0  0
   -0.8520   -0.3280   -1.1030 C   0  0  0  0  0  0  0  0  0  0  0  0
   -1.1680   -0.6720   -2.2410 O   0  0  0  0  0  0  0  0  0  0  0  0
   -0.5960    1.1290   -0.7990 C   0  0  2  0  0  0  0  0  0  0  0  0
   -1.4690    1.9360   -1.7770 C   0  0  0  0  0  0  0  0  0  0  0  0
   -1.1230    3.4360   -1.7340 C   0  0  0  0  0  0  0  0  0  0  0  0
    0.3770    3.6750   -1.9890 C   0  0  2  0  0  0  0  0  0  0  0  0
    1.2500    2.8680   -1.0110 C   0  0  0  0  0  0  0  0  0  0  0  0
    0.9040    1.3680   -1.0540 C   0  0  1  0  0  0  0  0  0  0  0  0
    1.7250    0.6200   -0.0310 C   0  0  0  0  0  0  0  0  0  0  0  0
    1.0910   -0.0520    1.0210 C   0  0  0  0  0  0  0  0  0  0  0  0
    1.8520   -0.7450    1.9690 C   0  0  0  0  0  0  0  0  0  0  0  0
    3.2480   -0.7670    1.8650 C   0  0  0  0  0  0  0  0  0  0  0  0
    4.2810   -1.7080    3.1520 Br  0  0  0  0  0  0  0  0  0  0  0  0
    3.8830   -0.0960    0.8140 C   0  0  0  0  0  0  0  0  0  0  0  0
    3.1210    0.5980   -0.1350 C   0  0  0  0  0  0  0  0  0  0  0  0
    0.6260    5.0930   -1.6930 N   0  0  0  0  0  0  0  0  0  0  0  0
   -0.1520    5.9310   -2.6170 C   0  0  0  0  0  0  0  0  0  0  0  0
   -0.0450    7.4200   -2.2400 C   0  0  0  0  0  0  0  0  0  0  0  0
   -0.4220    7.6410   -0.8780 O   0  0  0  0  0  0  0  0  0  0  0  0
    0.3760    6.8730    0.0260 C   0  0  0  0  0  0  0  0  0  0  0  0
    0.2780    5.3700   -0.2920 C   0  0  0  0  0  0  0  0  0  0  0  0
   -2.4020   -2.8260   -0.9300 C   0  0  0  0  0  0  0  0  0  0  0  0
   -3.3830   -3.0650   -0.0490 N   0  0  0  0  0  0  0  0  0  0  0  0
   -4.6500   -3.2200   -0.4560 C   0  0  0  0  0  0  0  0  0  0  0  0
   -4.9550   -3.1310   -1.8190 C   0  0  0  0  0  0  0  0  0  0  0  0
   -3.9060   -2.8800   -2.7110 C   0  0  0  0  0  0  0  0  0  0  0  0
   -2.6590   -2.7350   -2.2420 N   0  0  0  0  0  0  0  0  0  0  0  0
   -2.5140   -4.6450    3.5060 H   0  0  0  0  0  0  0  0  0  0  0  0
   -2.8390   -3.3010    1.4470 H   0  0  0  0  0  0  0  0  0  0  0  0
    1.3070   -3.8220    0.4520 H   0  0  0  0  0  0  0  0  0  0  0  0
    1.6320   -5.1660    2.5110 H   0  0  0  0  0  0  0  0  0  0  0  0
   -0.2910   -2.9940   -1.2040 H   0  0  0  0  0  0  0  0  0  0  0  0
   -0.4760   -0.9560    0.7930 H   0  0  0  0  0  0  0  0  0  0  0  0
   -0.8530    1.3660    0.2310 H   0  0  0  0  0  0  0  0  0  0  0  0
   -2.4930    1.8470   -1.4190 H   0  0  0  0  0  0  0  0  0  0  0  0
   -1.2780    1.5710   -2.7840 H   0  0  0  0  0  0  0  0  0  0  0  0
   -1.3170    3.7660   -0.7160 H   0  0  0  0  0  0  0  0  0  0  0  0
   -1.6860    3.9380   -2.5190 H   0  0  0  0  0  0  0  0  0  0  0  0
    0.6320    3.4310   -3.0180 H   0  0  0  0  0  0  0  0  0  0  0  0
    0.9910    3.2140   -0.0120 H   0  0  0  0  0  0  0  0  0  0  0  0
    2.2900    2.9860   -1.3070 H   0  0  0  0  0  0  0  0  0  0  0  0
    1.1480    0.9880   -2.0440 H   0  0  0  0  0  0  0  0  0  0  0  0
    0.0140   -0.0350    1.1010 H   0  0  0  0  0  0  0  0  0  0  0  0
    1.3620   -1.2630    2.7800 H   0  0  0  0  0  0  0  0  0  0  0  0
    4.9590   -0.1130    0.7340 H   0  0  0  0  0  0  0  0  0  0  0  0
    3.6110    1.1160   -0.9460 H   0  0  0  0  0  0  0  0  0  0  0  0
   -1.1960    5.6240   -2.5910 H   0  0  0  0  0  0  0  0  0  0  0  0
    0.2130    5.7860   -3.6310 H   0  0  0  0  0  0  0  0  0  0  0  0
    0.9780    7.7590   -2.3930 H   0  0  0  0  0  0  0  0  0  0  0  0
   -0.6880    8.0060   -2.8940 H   0  0  0  0  0  0  0  0  0  0  0  0
    1.4140    7.1910   -0.0440 H   0  0  0  0  0  0  0  0  0  0  0  0
    0.0390    7.0500    1.0450 H   0  0  0  0  0  0  0  0  0  0  0  0
   -0.7340    5.0230   -0.0950 H   0  0  0  0  0  0  0  0  0  0  0  0
    0.9480    4.8180    0.3640 H   0  0  0  0  0  0  0  0  0  0  0  0
   -5.4320   -3.4130    0.2640 H   0  0  0  0  0  0  0  0  0  0  0  0
   -5.9690   -3.2530   -2.1720 H   0  0  0  0  0  0  0  0  0  0  0  0
   -4.1000   -2.8050   -3.7710 H   0  0  0  0  0  0  0  0  0  0  0  0
  1  2  1  0  0  0  0
  2  3  2  0  0  0  0
  3 37  1  0  0  0  0
  3  4  1  0  0  0  0
  4 38  1  0  0  0  0
  4  5  2  0  0  0  0
  5  6  1  0  0  0  0
  6 39  1  0  0  0  0
  6  7  2  0  0  0  0
  7  2  1  0  0  0  0
  7 40  1  0  0  0  0
  5  8  1  0  0  0  0
  8 41  1  0  0  0  0
  8  9  1  0  0  0  0
  9 42  1  0  0  0  0
  9 10  1  0  0  0  0
 10 11  2  0  0  0  0
 10 12  1  0  0  0  0
 12 43  1  0  0  0  0
 12 13  1  0  0  0  0
 13 44  1  0  0  0  0
 13 45  1  0  0  0  0
 13 14  1  0  0  0  0
 14 46  1  0  0  0  0
 14 47  1  0  0  0  0
 14 15  1  0  0  0  0
 15 48  1  0  0  0  0
 15 16  1  0  0  0  0
 16 49  1  0  0  0  0
 16 50  1  0  0  0  0
 16 17  1  0  0  0  0
 17 12  1  0  0  0  0
 17 51  1  0  0  0  0
 17 18  1  0  0  0  0
 18 19  2  0  0  0  0
 19 52  1  0  0  0  0
 19 20  1  0  0  0  0
 20 53  1  0  0  0  0
 20 21  2  0  0  0  0
 21 22  1  0  0  0  0
 21 23  1  0  0  0  0
 23 54  1  0  0  0  0
 23 24  2  0  0  0  0
 24 18  1  0  0  0  0
 24 55  1  0  0  0  0
 15 25  1  0  0  0  0
 25 26  1  0  0  0  0
 26 56  1  0  0  0  0
 26 57  1  0  0  0  0
 26 27  1  0  0  0  0
 27 58  1  0  0  0  0
 27 59  1  0  0  0  0
 27 28  1  0  0  0  0
 28 29  1  0  0  0  0
 29 60  1  0  0  0  0
 29 61  1  0  0  0  0
 29 30  1  0  0  0  0
 30 25  1  0  0  0  0
 30 62  1  0  0  0  0
 30 63  1  0  0  0  0
  8 31  1  0  0  0  0
 31 32  2  0  0  0  0
 32 33  1  0  0  0  0
 33 64  1  0  0  0  0
 33 34  2  0  0  0  0
 34 65  1  0  0  0  0
 34 35  1  0  0  0  0
 35 66  1  0  0  0  0
 35 36  2  0  0  0  0
 36 31  1  0  0  0  0
M  END
>  <LOGBIO>
5.9200

>  <PRED_LOGBIO>
6.5400

>  <XV_RES>
-0.6390

>  <WHL_TMPL>
2

>  <ANCH>
20-34;31-28

$$$$
ROW56
  -MTS-   01071502143D 0   0.00000     0.00000     0

 61 64  0  0  1  0  0  0  0  0999 V2000
    3.3280    4.7340   -2.8050 C   0  0  0  0  0  0  0  0  0  0  0  0
    1.8750    4.2730   -2.8910 C   0  0  2  0  0  0  0  0  0  0  0  0
    1.8140    2.8130   -2.7280 N   0  0  0  0  0  0  0  0  0  0  0  0
    2.2650    2.2500   -1.6100 C   0  0  0  0  0  0  0  0  0  0  0  0
    2.7330    2.9500   -0.7140 O   0  0  0  0  0  0  0  0  0  0  0  0
    2.2020    0.7510   -1.4420 C   0  0  2  0  0  0  0  0  0  0  0  0
    0.9590    0.1940   -2.1600 C   0  0  0  0  0  0  0  0  0  0  0  0
    0.9000   -1.3430   -2.0750 C   0  0  0  0  0  0  0  0  0  0  0  0
    2.1940   -1.9860   -2.6080 C   0  0  2  0  0  0  0  0  0  0  0  0
    3.4370   -1.4290   -1.8900 C   0  0  0  0  0  0  0  0  0  0  0  0
    3.4950    0.1080   -1.9750 C   0  0  1  0  0  0  0  0  0  0  0  0
    4.6840    0.6220   -1.1990 C   0  0  0  0  0  0  0  0  0  0  0  0
    5.3950    1.7360   -1.6630 C   0  0  0  0  0  0  0  0  0  0  0  0
    6.4970    2.2130   -0.9440 C   0  0  0  0  0  0  0  0  0  0  0  0
    6.8880    1.5760    0.2400 C   0  0  0  0  0  0  0  0  0  0  0  0
    7.9510    2.0360    0.9340 Br  0  0  0  0  0  0  0  0  0  0  0  0
    6.1780    0.4630    0.7040 C   0  0  0  0  0  0  0  0  0  0  0  0
    5.0760   -0.0140   -0.0150 C   0  0  0  0  0  0  0  0  0  0  0  0
    2.1330   -3.4450   -2.4440 N   0  0  0  0  0  0  0  0  0  0  0  0
    1.9940   -3.7730   -1.0180 C   0  0  0  0  0  0  0  0  0  0  0  0
    2.0870   -5.2930   -0.7870 C   0  0  0  0  0  0  0  0  0  0  0  0
    3.2900   -5.8320   -1.3400 O   0  0  0  0  0  0  0  0  0  0  0  0
    3.3960   -5.5670   -2.7420 C   0  0  0  0  0  0  0  0  0  0  0  0
    3.3390   -4.0540   -3.0230 C   0  0  0  0  0  0  0  0  0  0  0  0
    1.3050    4.6530   -4.2370 C   0  0  0  0  0  0  0  0  0  0  0  0
    2.1430    4.7270   -5.3560 C   0  0  0  0  0  0  0  0  0  0  0  0
    1.6140    5.0800   -6.6040 C   0  0  0  0  0  0  0  0  0  0  0  0
    0.2480    5.3580   -6.7320 C   0  0  0  0  0  0  0  0  0  0  0  0
   -0.2610    5.6970   -7.9350 F   0  0  0  0  0  0  0  0  0  0  0  0
   -0.5890    5.2830   -5.6130 C   0  0  0  0  0  0  0  0  0  0  0  0
   -0.0610    4.9310   -4.3650 C   0  0  0  0  0  0  0  0  0  0  0  0
    3.7380    4.4600   -1.8360 H   0  0  0  0  0  0  0  0  0  0  0  0
    3.3730    5.8140   -2.9270 H   0  0  0  0  0  0  0  0  0  0  0  0
    3.9070    4.2560   -3.5930 H   0  0  0  0  0  0  0  0  0  0  0  0
    1.2960    4.7510   -2.1040 H   0  0  0  0  0  0  0  0  0  0  0  0
    1.4300    2.2380   -3.4640 H   0  0  0  0  0  0  0  0  0  0  0  0
    2.1180    0.5820   -0.3710 H   0  0  0  0  0  0  0  0  0  0  0  0
    0.9770    0.4980   -3.2040 H   0  0  0  0  0  0  0  0  0  0  0  0
    0.0620    0.6160   -1.7110 H   0  0  0  0  0  0  0  0  0  0  0  0
    0.7460   -1.6420   -1.0400 H   0  0  0  0  0  0  0  0  0  0  0  0
    0.0510   -1.7050   -2.6510 H   0  0  0  0  0  0  0  0  0  0  0  0
    2.2780   -1.8170   -3.6800 H   0  0  0  0  0  0  0  0  0  0  0  0
    3.4180   -1.7330   -0.8460 H   0  0  0  0  0  0  0  0  0  0  0  0
    4.3340   -1.8510   -2.3390 H   0  0  0  0  0  0  0  0  0  0  0  0
    3.6660    0.4160   -3.0050 H   0  0  0  0  0  0  0  0  0  0  0  0
    5.0930    2.2270   -2.5760 H   0  0  0  0  0  0  0  0  0  0  0  0
    7.0450    3.0720   -1.3020 H   0  0  0  0  0  0  0  0  0  0  0  0
    6.4800   -0.0280    1.6170 H   0  0  0  0  0  0  0  0  0  0  0  0
    4.5280   -0.8730    0.3440 H   0  0  0  0  0  0  0  0  0  0  0  0
    2.7780   -3.2720   -0.4540 H   0  0  0  0  0  0  0  0  0  0  0  0
    1.0360   -3.4090   -0.6540 H   0  0  0  0  0  0  0  0  0  0  0  0
    1.2270   -5.7810   -1.2420 H   0  0  0  0  0  0  0  0  0  0  0  0
    2.0550   -5.4990    0.2810 H   0  0  0  0  0  0  0  0  0  0  0  0
    2.5850   -6.0640   -3.2680 H   0  0  0  0  0  0  0  0  0  0  0  0
    4.3350   -5.9700   -3.1150 H   0  0  0  0  0  0  0  0  0  0  0  0
    4.2230   -3.5750   -2.6060 H   0  0  0  0  0  0  0  0  0  0  0  0
    3.3510   -3.8870   -4.0980 H   0  0  0  0  0  0  0  0  0  0  0  0
    3.1970    4.5130   -5.2570 H   0  0  0  0  0  0  0  0  0  0  0  0
    2.2610    5.1370   -7.4670 H   0  0  0  0  0  0  0  0  0  0  0  0
   -1.6430    5.4980   -5.7120 H   0  0  0  0  0  0  0  0  0  0  0  0
   -0.7070    4.8740   -3.5020 H   0  0  0  0  0  0  0  0  0  0  0  0
  1 32  1  0  0  0  0
  1 33  1  0  0  0  0
  1 34  1  0  0  0  0
  1  2  1  0  0  0  0
  2 35  1  0  0  0  0
  2  3  1  0  0  0  0
  3 36  1  0  0  0  0
  3  4  1  0  0  0  0
  4  5  2  0  0  0  0
  4  6  1  0  0  0  0
  6 37  1  0  0  0  0
  6  7  1  0  0  0  0
  7 38  1  0  0  0  0
  7 39  1  0  0  0  0
  7  8  1  0  0  0  0
  8 40  1  0  0  0  0
  8 41  1  0  0  0  0
  8  9  1  0  0  0  0
  9 42  1  0  0  0  0
  9 10  1  0  0  0  0
 10 43  1  0  0  0  0
 10 44  1  0  0  0  0
 10 11  1  0  0  0  0
 11  6  1  0  0  0  0
 11 45  1  0  0  0  0
 11 12  1  0  0  0  0
 12 13  2  0  0  0  0
 13 46  1  0  0  0  0
 13 14  1  0  0  0  0
 14 47  1  0  0  0  0
 14 15  2  0  0  0  0
 15 16  1  0  0  0  0
 15 17  1  0  0  0  0
 17 48  1  0  0  0  0
 17 18  2  0  0  0  0
 18 12  1  0  0  0  0
 18 49  1  0  0  0  0
  9 19  1  0  0  0  0
 19 20  1  0  0  0  0
 20 50  1  0  0  0  0
 20 51  1  0  0  0  0
 20 21  1  0  0  0  0
 21 52  1  0  0  0  0
 21 53  1  0  0  0  0
 21 22  1  0  0  0  0
 22 23  1  0  0  0  0
 23 54  1  0  0  0  0
 23 55  1  0  0  0  0
 23 24  1  0  0  0  0
 24 19  1  0  0  0  0
 24 56  1  0  0  0  0
 24 57  1  0  0  0  0
  2 25  1  0  0  0  0
 25 26  2  0  0  0  0
 26 58  1  0  0  0  0
 26 27  1  0  0  0  0
 27 59  1  0  0  0  0
 27 28  2  0  0  0  0
 28 29  1  0  0  0  0
 28 30  1  0  0  0  0
 30 60  1  0  0  0  0
 30 31  2  0  0  0  0
 31 25  1  0  0  0  0
 31 61  1  0  0  0  0
M  END
>  <LOGBIO>
5.6600

>  <PRED_LOGBIO>
5.2000

>  <XV_RES>
0.5290

>  <WHL_TMPL>
3

>  <ANCH>
7-8;26-27

$$$$
ROW57
  -MTS-   01071502143D 0   0.00000     0.00000     0

 45 47  0  0  0  0  0  0  0  0999 V2000
   -1.2140    3.4480    3.4250 C   0  0  0  0  0  0  0  0  0  0  0  0
   -0.6080    4.4160    2.4990 N   0  0  0  0  0  0  0  0  0  0  0  0
   -0.6640    5.7610    3.0910 C   0  0  0  0  0  0  0  0  0  0  0  0
    0.7930    4.0470    2.2520 C   0  0  0  0  0  0  0  0  0  0  0  0
    0.8510    2.6490    1.6380 C   0  0  0  0  0  0  0  0  0  0  0  0
    2.3070    2.2650    1.3810 C   0  0  0  0  0  0  0  0  0  0  0  0
    2.3650    0.8670    0.7660 C   0  0  0  0  0  0  0  0  0  0  0  0
    3.6950    0.3490    0.6930 O   0  0  0  0  0  0  0  0  0  0  0  0
    3.5540   -1.0740    0.7340 C   0  0  0  0  0  0  0  0  0  0  0  0
    2.3240   -1.3270    1.5730 C   0  0  0  0  0  0  0  0  0  0  0  0
    1.8490   -2.4500    2.2610 C   0  0  0  0  0  0  0  0  0  0  0  0
    0.6430   -2.3790    2.9690 C   0  0  0  0  0  0  0  0  0  0  0  0
   -0.0880   -1.1860    2.9890 C   0  0  0  0  0  0  0  0  0  0  0  0
    0.3870   -0.0630    2.3000 C   0  0  0  0  0  0  0  0  0  0  0  0
    1.5920   -0.1330    1.5920 C   0  0  0  0  0  0  0  0  0  0  0  0
    0.1520   -3.5420    3.6820 C   0  0  0  0  0  0  0  0  0  0  0  0
   -0.2410   -4.4730    4.2520 N   0  0  0  0  0  0  0  0  0  0  0  0
    1.7890    0.8510   -0.6290 C   0  0  0  0  0  0  0  0  0  0  0  0
    1.8370   -0.3210   -1.3930 C   0  0  0  0  0  0  0  0  0  0  0  0
    1.3030   -0.3360   -2.6870 C   0  0  0  0  0  0  0  0  0  0  0  0
    0.7200    0.8210   -3.2170 C   0  0  0  0  0  0  0  0  0  0  0  0
    0.2050    0.8070   -4.4650 F   0  0  0  0  0  0  0  0  0  0  0  0
    0.6720    1.9940   -2.4530 C   0  0  0  0  0  0  0  0  0  0  0  0
    1.2060    2.0090   -1.1590 C   0  0  0  0  0  0  0  0  0  0  0  0
   -0.6660    3.4540    4.3650 H   0  0  0  0  0  0  0  0  0  0  0  0
   -2.2510    3.7220    3.6080 H   0  0  0  0  0  0  0  0  0  0  0  0
   -1.1730    2.4530    2.9880 H   0  0  0  0  0  0  0  0  0  0  0  0
   -0.1160    5.7670    4.0310 H   0  0  0  0  0  0  0  0  0  0  0  0
   -1.7010    6.0340    3.2730 H   0  0  0  0  0  0  0  0  0  0  0  0
   -0.2150    6.4770    2.4050 H   0  0  0  0  0  0  0  0  0  0  0  0
    1.3410    4.0520    3.1920 H   0  0  0  0  0  0  0  0  0  0  0  0
    1.2410    4.7630    1.5670 H   0  0  0  0  0  0  0  0  0  0  0  0
    0.3030    2.6430    0.6980 H   0  0  0  0  0  0  0  0  0  0  0  0
    0.4020    1.9330    2.3230 H   0  0  0  0  0  0  0  0  0  0  0  0
    2.8550    2.2710    2.3210 H   0  0  0  0  0  0  0  0  0  0  0  0
    2.7550    2.9810    0.6960 H   0  0  0  0  0  0  0  0  0  0  0  0
    4.4090   -1.4750    1.2740 H   0  0  0  0  0  0  0  0  0  0  0  0
    3.3830   -1.4600   -0.2680 H   0  0  0  0  0  0  0  0  0  0  0  0
    2.4130   -3.3710    2.2460 H   0  0  0  0  0  0  0  0  0  0  0  0
   -1.0180   -1.1310    3.5350 H   0  0  0  0  0  0  0  0  0  0  0  0
   -0.1770    0.8580    2.3150 H   0  0  0  0  0  0  0  0  0  0  0  0
    2.2870   -1.2140   -0.9840 H   0  0  0  0  0  0  0  0  0  0  0  0
    1.3410   -1.2400   -3.2760 H   0  0  0  0  0  0  0  0  0  0  0  0
    0.2220    2.8860   -2.8620 H   0  0  0  0  0  0  0  0  0  0  0  0
    1.1680    2.9130   -0.5700 H   0  0  0  0  0  0  0  0  0  0  0  0
  1 25  1  0  0  0  0
  1 26  1  0  0  0  0
  1 27  1  0  0  0  0
  1  2  1  0  0  0  0
  2  3  1  0  0  0  0
  3 28  1  0  0  0  0
  3 29  1  0  0  0  0
  3 30  1  0  0  0  0
  2  4  1  0  0  0  0
  4 31  1  0  0  0  0
  4 32  1  0  0  0  0
  4  5  1  0  0  0  0
  5 33  1  0  0  0  0
  5 34  1  0  0  0  0
  5  6  1  0  0  0  0
  6 35  1  0  0  0  0
  6 36  1  0  0  0  0
  6  7  1  0  0  0  0
  7  8  1  0  0  0  0
  8  9  1  0  0  0  0
  9 37  1  0  0  0  0
  9 38  1  0  0  0  0
  9 10  1  0  0  0  0
 10 11  2  0  0  0  0
 11 39  1  0  0  0  0
 11 12  1  0  0  0  0
 12 13  2  0  0  0  0
 13 40  1  0  0  0  0
 13 14  1  0  0  0  0
 14 41  1  0  0  0  0
 14 15  2  0  0  0  0
 15  7  1  0  0  0  0
 15 10  1  0  0  0  0
 12 16  1  0  0  0  0
 16 17  3  0  0  0  0
  7 18  1  0  0  0  0
 18 19  2  0  0  0  0
 19 42  1  0  0  0  0
 19 20  1  0  0  0  0
 20 43  1  0  0  0  0
 20 21  2  0  0  0  0
 21 22  1  0  0  0  0
 21 23  1  0  0  0  0
 23 44  1  0  0  0  0
 23 24  2  0  0  0  0
 24 18  1  0  0  0  0
 24 45  1  0  0  0  0
M  END
>  <LOGBIO>
8.0000

>  <PRED_LOGBIO>
6.7200

>  <XV_RES>
1.6610

>  <WHL_TMPL>
1

>  <ANCH>
33-35;25-24

$$$$
ROW58
  -MTS-   01071502143D 0   0.00000     0.00000     0

 40 42  0  0  0  0  0  0  0  0999 V2000
   -1.0260   -4.8640    2.5950 C   0  0  0  0  0  0  0  0  0  0  0  0
    0.3990   -4.7600    2.5280 O   0  0  0  0  0  0  0  0  0  0  0  0
    0.8790   -3.6820    1.8330 C   0  0  0  0  0  0  0  0  0  0  0  0
    0.4060   -3.4140    0.5430 C   0  0  0  0  0  0  0  0  0  0  0  0
    0.8970   -2.3120   -0.1680 C   0  0  0  0  0  0  0  0  0  0  0  0
    1.8600   -1.4780    0.4120 C   0  0  0  0  0  0  0  0  0  0  0  0
    2.4150   -0.2990   -0.2910 C   0  0  0  0  0  0  0  0  0  0  0  0
    2.0330   -0.0200   -1.4260 O   0  0  0  0  0  0  0  0  0  0  0  0
    3.3290    0.4560    0.3110 N   0  0  0  0  0  0  0  0  0  0  0  0
    3.8660    1.6210   -0.4070 C   0  0  0  0  0  0  0  0  0  0  0  0
    5.0960    1.2030   -1.2100 C   0  0  0  0  0  0  0  0  0  0  0  0
    5.6180    2.3360   -1.9090 O   0  0  0  0  0  0  0  0  0  0  0  0
    3.7920    0.1930    1.5740 C   0  0  0  0  0  0  0  0  0  0  0  0
    3.3520   -0.8490    2.2930 C   0  0  0  0  0  0  0  0  0  0  0  0
    3.8770   -1.1000    3.6540 C   0  0  0  0  0  0  0  0  0  0  0  0
    4.6150   -0.1090    4.3120 C   0  0  0  0  0  0  0  0  0  0  0  0
    5.1120   -0.3460    5.6000 C   0  0  0  0  0  0  0  0  0  0  0  0
    4.8700   -1.5740    6.2280 C   0  0  0  0  0  0  0  0  0  0  0  0
    4.1310   -2.5640    5.5700 C   0  0  0  0  0  0  0  0  0  0  0  0
    3.8980   -3.7470    6.1760 F   0  0  0  0  0  0  0  0  0  0  0  0
    3.6350   -2.3270    4.2820 C   0  0  0  0  0  0  0  0  0  0  0  0
    2.3330   -1.7460    1.7020 C   0  0  0  0  0  0  0  0  0  0  0  0
    1.8430   -2.8480    2.4120 C   0  0  0  0  0  0  0  0  0  0  0  0
    4.7900    1.0720    2.1520 C   0  0  0  0  0  0  0  0  0  0  0  0
    5.5880    1.7750    2.6140 N   0  0  0  0  0  0  0  0  0  0  0  0
   -1.4320   -4.9430    1.5890 H   0  0  0  0  0  0  0  0  0  0  0  0
   -1.2980   -5.7500    3.1660 H   0  0  0  0  0  0  0  0  0  0  0  0
   -1.4310   -3.9800    3.0820 H   0  0  0  0  0  0  0  0  0  0  0  0
   -0.3370   -4.0570    0.0960 H   0  0  0  0  0  0  0  0  0  0  0  0
    0.5320   -2.1050   -1.1630 H   0  0  0  0  0  0  0  0  0  0  0  0
    4.1440    2.3920    0.3090 H   0  0  0  0  0  0  0  0  0  0  0  0
    3.1070    2.0110   -1.0820 H   0  0  0  0  0  0  0  0  0  0  0  0
    4.8170    0.4320   -1.9260 H   0  0  0  0  0  0  0  0  0  0  0  0
    5.8550    0.8130   -0.5340 H   0  0  0  0  0  0  0  0  0  0  0  0
    6.4010    2.0940   -2.4270 H   0  0  0  0  0  0  0  0  0  0  0  0
    4.8020    0.8370    3.8270 H   0  0  0  0  0  0  0  0  0  0  0  0
    5.6810    0.4180    6.1080 H   0  0  0  0  0  0  0  0  0  0  0  0
    5.2520   -1.7560    7.2220 H   0  0  0  0  0  0  0  0  0  0  0  0
    3.0650   -3.0910    3.7740 H   0  0  0  0  0  0  0  0  0  0  0  0
    2.2080   -3.0550    3.4080 H   0  0  0  0  0  0  0  0  0  0  0  0
  1 26  1  0  0  0  0
  1 27  1  0  0  0  0
  1 28  1  0  0  0  0
  1  2  1  0  0  0  0
  2  3  1  0  0  0  0
  3  4  1  0  0  0  0
  4 29  1  0  0  0  0
  4  5  2  0  0  0  0
  5 30  1  0  0  0  0
  5  6  1  0  0  0  0
  6  7  1  0  0  0  0
  7  8  2  0  0  0  0
  7  9  1  0  0  0  0
  9 10  1  0  0  0  0
 10 31  1  0  0  0  0
 10 32  1  0  0  0  0
 10 11  1  0  0  0  0
 11 33  1  0  0  0  0
 11 34  1  0  0  0  0
 11 12  1  0  0  0  0
 12 35  1  0  0  0  0
  9 13  1  0  0  0  0
 13 14  2  0  0  0  0
 14 15  1  0  0  0  0
 15 16  2  0  0  0  0
 16 36  1  0  0  0  0
 16 17  1  0  0  0  0
 17 37  1  0  0  0  0
 17 18  2  0  0  0  0
 18 38  1  0  0  0  0
 18 19  1  0  0  0  0
 19 20  1  0  0  0  0
 19 21  2  0  0  0  0
 21 15  1  0  0  0  0
 21 39  1  0  0  0  0
 14 22  1  0  0  0  0
 22  6  2  0  0  0  0
 22 23  1  0  0  0  0
 23  3  2  0  0  0  0
 23 40  1  0  0  0  0
 13 24  1  0  0  0  0
 24 25  3  0  0  0  0
M  END
>  <LOGBIO>
4.2100

>  <PRED_LOGBIO>
4.6600

>  <XV_RES>
-0.6970

>  <WHL_TMPL>
1

>  <ANCH>
32-31;5-6

$$$$
ROW59
  -MTS-   01071502143D 0   0.00000     0.00000     0

 63 67  0  0  0  0  0  0  0  0999 V2000
    0.6780   -8.2910    3.2310 C   0  0  0  0  0  0  0  0  0  0  0  0
    1.2350   -6.8940    3.3720 C   0  0  0  0  0  0  0  0  0  0  0  0
    1.4630   -6.2270    4.5730 O   0  0  0  0  0  0  0  0  0  0  0  0
    1.9830   -4.9610    4.2790 N   0  0  0  0  0  0  0  0  0  0  0  0
    2.0780   -4.8310    2.9690 C   0  0  0  0  0  0  0  0  0  0  0  0
    1.5920   -6.0900    2.3620 C   0  0  0  0  0  0  0  0  0  0  0  0
    2.5800   -3.6440    2.2410 C   0  0  0  0  0  0  0  0  0  0  0  0
    3.7860   -3.7140    1.5340 C   0  0  0  0  0  0  0  0  0  0  0  0
    4.2600   -2.5920    0.8450 C   0  0  0  0  0  0  0  0  0  0  0  0
    3.5290   -1.3980    0.8650 C   0  0  0  0  0  0  0  0  0  0  0  0
    4.1750   -0.2840    0.0760 C   0  0  0  0  0  0  0  0  0  0  0  0
    3.2360    0.4650   -0.8890 C   0  0  0  0  0  0  0  0  0  0  0  0
    2.2450    1.3130   -0.2110 N   0  0  0  0  0  0  0  0  0  0  0  0
    1.6800    2.1750   -1.2580 C   0  0  0  0  0  0  0  0  0  0  0  0
    1.3040    3.5280   -0.6560 C   0  0  0  0  0  0  0  0  0  0  0  0
    0.7160    4.4250   -1.7450 C   0  0  0  0  0  0  0  0  0  0  0  0
    0.2690    6.0360   -1.0270 S   0  0  0  0  0  0  0  0  0  0  0  0
   -0.4120    7.0750   -2.2880 C   0  0  0  0  0  0  0  0  0  0  0  0
    0.2730    7.8990   -3.0600 N   0  0  0  0  0  0  0  0  0  0  0  0
   -0.6760    8.5460   -3.9440 N   0  0  0  0  0  0  0  0  0  0  0  0
   -1.8690    8.0660   -3.6430 C   0  0  0  0  0  0  0  0  0  0  0  0
   -3.1400    8.4480   -4.2970 C   0  0  0  0  0  0  0  0  0  0  0  0
   -3.6570    9.6840   -4.3340 C   0  0  0  0  0  0  0  0  0  0  0  0
   -4.9270    9.5860   -5.0890 C   0  0  0  0  0  0  0  0  0  0  0  0
   -5.0570    8.2990   -5.4370 C   0  0  0  0  0  0  0  0  0  0  0  0
   -3.9800    7.5950   -4.9640 N   0  0  0  0  0  0  0  0  0  0  0  0
   -3.7610    6.1530   -5.1430 C   0  0  0  0  0  0  0  0  0  0  0  0
   -1.7370    7.1580   -2.6260 N   0  0  0  0  0  0  0  0  0  0  0  0
   -2.8320    6.4000   -2.0030 C   0  0  0  0  0  0  0  0  0  0  0  0
    1.1020    0.5890    0.3660 C   0  0  0  0  0  0  0  0  0  0  0  0
    1.4210   -0.1220    1.6930 C   0  0  0  0  0  0  0  0  0  0  0  0
    2.3240   -1.3270    1.5730 C   0  0  0  0  0  0  0  0  0  0  0  0
    1.8490   -2.4500    2.2610 C   0  0  0  0  0  0  0  0  0  0  0  0
    0.0130   -8.5010    4.0660 H   0  0  0  0  0  0  0  0  0  0  0  0
    1.4960   -9.0090    3.2290 H   0  0  0  0  0  0  0  0  0  0  0  0
    0.1250   -8.3680    2.2980 H   0  0  0  0  0  0  0  0  0  0  0  0
    1.5370   -6.3160    1.3070 H   0  0  0  0  0  0  0  0  0  0  0  0
    4.3500   -4.6350    1.5180 H   0  0  0  0  0  0  0  0  0  0  0  0
    5.1910   -2.6460    0.2990 H   0  0  0  0  0  0  0  0  0  0  0  0
    4.9170   -0.7660   -0.5560 H   0  0  0  0  0  0  0  0  0  0  0  0
    4.5670    0.4440    0.7830 H   0  0  0  0  0  0  0  0  0  0  0  0
    2.6660   -0.3040   -1.4050 H   0  0  0  0  0  0  0  0  0  0  0  0
    3.8530    1.0960   -1.5260 H   0  0  0  0  0  0  0  0  0  0  0  0
    2.4170    2.3210   -2.0450 H   0  0  0  0  0  0  0  0  0  0  0  0
    0.7920    1.7050   -1.6760 H   0  0  0  0  0  0  0  0  0  0  0  0
    0.5670    3.3830    0.1310 H   0  0  0  0  0  0  0  0  0  0  0  0
    2.1920    3.9990   -0.2380 H   0  0  0  0  0  0  0  0  0  0  0  0
    1.4540    4.5700   -2.5310 H   0  0  0  0  0  0  0  0  0  0  0  0
   -0.1710    3.9540   -2.1620 H   0  0  0  0  0  0  0  0  0  0  0  0
   -3.2310   10.5760   -3.8990 H   0  0  0  0  0  0  0  0  0  0  0  0
   -5.6110   10.3910   -5.3140 H   0  0  0  0  0  0  0  0  0  0  0  0
   -5.8780    7.8820   -6.0000 H   0  0  0  0  0  0  0  0  0  0  0  0
   -2.6930    5.9490   -5.1700 H   0  0  0  0  0  0  0  0  0  0  0  0
   -4.2120    5.6120   -4.3130 H   0  0  0  0  0  0  0  0  0  0  0  0
   -4.2170    5.8300   -6.0770 H   0  0  0  0  0  0  0  0  0  0  0  0
   -3.6200    6.2340   -2.7340 H   0  0  0  0  0  0  0  0  0  0  0  0
   -3.2300    6.9640   -1.1620 H   0  0  0  0  0  0  0  0  0  0  0  0
   -2.4550    5.4420   -1.6520 H   0  0  0  0  0  0  0  0  0  0  0  0
    0.8620   -0.1990   -0.3440 H   0  0  0  0  0  0  0  0  0  0  0  0
    0.3040    1.3030    0.5580 H   0  0  0  0  0  0  0  0  0  0  0  0
    0.4690   -0.5050    2.0540 H   0  0  0  0  0  0  0  0  0  0  0  0
    1.9100    0.5990    2.3440 H   0  0  0  0  0  0  0  0  0  0  0  0
    0.9190   -2.3950    2.8070 H   0  0  0  0  0  0  0  0  0  0  0  0
  1 34  1  0  0  0  0
  1 35  1  0  0  0  0
  1 36  1  0  0  0  0
  1  2  1  0  0  0  0
  2  3  1  0  0  0  0
  3  4  1  0  0  0  0
  4  5  2  0  0  0  0
  5  6  1  0  0  0  0
  6  2  2  0  0  0  0
  6 37  1  0  0  0  0
  5  7  1  0  0  0  0
  7  8  2  0  0  0  0
  8 38  1  0  0  0  0
  8  9  1  0  0  0  0
  9 39  1  0  0  0  0
  9 10  2  0  0  0  0
 10 11  1  0  0  0  0
 11 40  1  0  0  0  0
 11 41  1  0  0  0  0
 11 12  1  0  0  0  0
 12 42  1  0  0  0  0
 12 43  1  0  0  0  0
 12 13  1  0  0  0  0
 13 14  1  0  0  0  0
 14 44  1  0  0  0  0
 14 45  1  0  0  0  0
 14 15  1  0  0  0  0
 15 46  1  0  0  0  0
 15 47  1  0  0  0  0
 15 16  1  0  0  0  0
 16 48  1  0  0  0  0
 16 49  1  0  0  0  0
 16 17  1  0  0  0  0
 17 18  1  0  0  0  0
 18 19  2  0  0  0  0
 19 20  1  0  0  0  0
 20 21  2  0  0  0  0
 21 22  1  0  0  0  0
 22 23  2  0  0  0  0
 23 50  1  0  0  0  0
 23 24  1  0  0  0  0
 24 51  1  0  0  0  0
 24 25  2  0  0  0  0
 25 52  1  0  0  0  0
 25 26  1  0  0  0  0
 26 22  1  0  0  0  0
 26 27  1  0  0  0  0
 27 53  1  0  0  0  0
 27 54  1  0  0  0  0
 27 55  1  0  0  0  0
 21 28  1  0  0  0  0
 28 18  1  0  0  0  0
 28 29  1  0  0  0  0
 29 56  1  0  0  0  0
 29 57  1  0  0  0  0
 29 58  1  0  0  0  0
 13 30  1  0  0  0  0
 30 59  1  0  0  0  0
 30 60  1  0  0  0  0
 30 31  1  0  0  0  0
 31 61  1  0  0  0  0
 31 62  1  0  0  0  0
 31 32  1  0  0  0  0
 32 10  1  0  0  0  0
 32 33  2  0  0  0  0
 33  7  1  0  0  0  0
 33 63  1  0  0  0  0
M  END
>  <LOGBIO>
6.6000

>  <PRED_LOGBIO>
6.4200

>  <XV_RES>
0.2660

>  <WHL_TMPL>
1

>  <ANCH>
33-35;62-61

$$$$
ROW60
  -MTS-   01071502143D 0   0.00000     0.00000     0

 60 64  0  0  1  0  0  0  0  0999 V2000
   -2.3510    7.5000    3.0960 C   0  0  0  0  0  0  0  0  0  0  0  0
   -0.8470    7.5550    3.2170 C   0  0  0  0  0  0  0  0  0  0  0  0
    0.0430    6.9710    2.4360 N   0  0  0  0  0  0  0  0  0  0  0  0
    1.3930    7.1680    2.7480 C   0  0  0  0  0  0  0  0  0  0  0  0
    2.6550    6.6640    2.0890 C   0  0  1  0  0  0  0  0  0  0  0  0
    3.7930    6.9420    3.0890 C   0  0  0  0  0  0  0  0  0  0  0  0
    3.1830    8.0300    3.9930 C   0  0  0  0  0  0  0  0  0  0  0  0
    1.6880    7.9290    3.8100 C   0  0  0  0  0  0  0  0  0  0  0  0
    0.1050    8.4150    4.4350 S   0  0  0  0  0  0  0  0  0  0  0  0
    2.5450    5.1800    1.8350 C   0  0  0  0  0  0  0  0  0  0  0  0
    2.9230    4.3800    2.6900 O   0  0  0  0  0  0  0  0  0  0  0  0
    2.0400    4.7370    0.6870 N   0  0  0  0  0  0  0  0  0  0  0  0
    1.9370    3.3460    0.4490 C   0  0  0  0  0  0  0  0  0  0  0  0
    0.7770    2.6560    0.8200 C   0  0  0  0  0  0  0  0  0  0  0  0
    0.6750    1.2800    0.5850 C   0  0  0  0  0  0  0  0  0  0  0  0
    1.7340    0.5930   -0.0220 C   0  0  0  0  0  0  0  0  0  0  0  0
    1.6240   -0.8910   -0.2760 C   0  0  0  0  0  0  0  0  0  0  0  0
    1.2750   -1.6060    1.0290 C   0  0  2  0  0  0  0  0  0  0  0  0
   -0.1210   -1.2060    1.5420 C   0  0  0  0  0  0  0  0  0  0  0  0
   -0.9690   -2.4870    1.6360 C   0  0  0  0  0  0  0  0  0  0  0  0
    0.1120   -3.5820    1.6940 C   0  0  1  0  0  0  0  0  0  0  0  0
    1.1970   -3.0620    0.8460 N   0  0  0  0  0  0  0  0  0  0  0  0
   -0.4510   -4.8340    1.0210 C   0  0  2  0  0  0  0  0  0  0  0  0
   -1.7810   -5.0700    1.4910 O   0  0  0  0  0  0  0  0  0  0  0  0
   -0.4740   -4.6330   -0.4750 C   0  0  0  0  0  0  0  0  0  0  0  0
    0.6290   -4.9980   -1.2570 C   0  0  0  0  0  0  0  0  0  0  0  0
    0.5760   -4.7990   -2.6420 C   0  0  0  0  0  0  0  0  0  0  0  0
   -0.5800   -4.2410   -3.2020 C   0  0  0  0  0  0  0  0  0  0  0  0
   -1.6200   -3.9020   -2.4280 N   0  0  0  0  0  0  0  0  0  0  0  0
   -1.5980   -4.0810   -1.1000 C   0  0  0  0  0  0  0  0  0  0  0  0
    2.8940    1.2830   -0.3930 C   0  0  0  0  0  0  0  0  0  0  0  0
    2.9960    2.6590   -0.1580 C   0  0  0  0  0  0  0  0  0  0  0  0
   -2.7800    8.4220    3.4840 H   0  0  0  0  0  0  0  0  0  0  0  0
   -2.7300    6.6550    3.6680 H   0  0  0  0  0  0  0  0  0  0  0  0
   -2.6270    7.3830    2.0510 H   0  0  0  0  0  0  0  0  0  0  0  0
    2.8330    7.2100    1.1650 H   0  0  0  0  0  0  0  0  0  0  0  0
    4.0520    6.0510    3.6560 H   0  0  0  0  0  0  0  0  0  0  0  0
    4.6890    7.2970    2.5860 H   0  0  0  0  0  0  0  0  0  0  0  0
    3.5220    9.0080    3.6570 H   0  0  0  0  0  0  0  0  0  0  0  0
    3.4340    7.8170    5.0300 H   0  0  0  0  0  0  0  0  0  0  0  0
    1.7300    5.3940   -0.0150 H   0  0  0  0  0  0  0  0  0  0  0  0
   -0.0400    3.1860    1.2880 H   0  0  0  0  0  0  0  0  0  0  0  0
   -0.2200    0.7480    0.8710 H   0  0  0  0  0  0  0  0  0  0  0  0
    2.6150   -1.2340   -0.5670 H   0  0  0  0  0  0  0  0  0  0  0  0
    0.8220   -1.0650   -0.9900 H   0  0  0  0  0  0  0  0  0  0  0  0
    2.0180   -1.3610    1.7850 H   0  0  0  0  0  0  0  0  0  0  0  0
   -0.5740   -0.5760    0.7790 H   0  0  0  0  0  0  0  0  0  0  0  0
   -0.0180   -0.7810    2.5380 H   0  0  0  0  0  0  0  0  0  0  0  0
   -1.5230   -2.6010    0.7060 H   0  0  0  0  0  0  0  0  0  0  0  0
   -1.5300   -2.4820    2.5690 H   0  0  0  0  0  0  0  0  0  0  0  0
    0.4320   -3.7790    2.7150 H   0  0  0  0  0  0  0  0  0  0  0  0
    0.9260   -3.2260   -0.1130 H   0  0  0  0  0  0  0  0  0  0  0  0
    0.1770   -5.6890    1.2630 H   0  0  0  0  0  0  0  0  0  0  0  0
   -2.1600   -5.8610    1.0770 H   0  0  0  0  0  0  0  0  0  0  0  0
    1.5080   -5.4260   -0.7990 H   0  0  0  0  0  0  0  0  0  0  0  0
    1.4120   -5.0710   -3.2680 H   0  0  0  0  0  0  0  0  0  0  0  0
   -0.6340   -4.0830   -4.2690 H   0  0  0  0  0  0  0  0  0  0  0  0
   -2.4550   -3.7960   -0.5080 H   0  0  0  0  0  0  0  0  0  0  0  0
    3.7110    0.7540   -0.8610 H   0  0  0  0  0  0  0  0  0  0  0  0
    3.8910    3.1920   -0.4440 H   0  0  0  0  0  0  0  0  0  0  0  0
  1 33  1  0  0  0  0
  1 34  1  0  0  0  0
  1 35  1  0  0  0  0
  1  2  1  0  0  0  0
  2  3  2  0  0  0  0
  3  4  1  0  0  0  0
  4  5  1  0  0  0  0
  5 36  1  0  0  0  0
  5  6  1  0  0  0  0
  6 37  1  0  0  0  0
  6 38  1  0  0  0  0
  6  7  1  0  0  0  0
  7 39  1  0  0  0  0
  7 40  1  0  0  0  0
  7  8  1  0  0  0  0
  8  4  2  0  0  0  0
  8  9  1  0  0  0  0
  9  2  1  0  0  0  0
  5 10  1  0  0  0  0
 10 11  2  0  0  0  0
 10 12  1  0  0  0  0
 12 41  1  0  0  0  0
 12 13  1  0  0  0  0
 13 14  2  0  0  0  0
 14 42  1  0  0  0  0
 14 15  1  0  0  0  0
 15 43  1  0  0  0  0
 15 16  2  0  0  0  0
 16 17  1  0  0  0  0
 17 44  1  0  0  0  0
 17 45  1  0  0  0  0
 17 18  1  0  0  0  0
 18 46  1  0  0  0  0
 18 19  1  0  0  0  0
 19 47  1  0  0  0  0
 19 48  1  0  0  0  0
 19 20  1  0  0  0  0
 20 49  1  0  0  0  0
 20 50  1  0  0  0  0
 20 21  1  0  0  0  0
 21 51  1  0  0  0  0
 21 22  1  0  0  0  0
 22 18  1  0  0  0  0
 22 52  1  0  0  0  0
 21 23  1  0  0  0  0
 23 53  1  0  0  0  0
 23 24  1  0  0  0  0
 24 54  1  0  0  0  0
 23 25  1  0  0  0  0
 25 26  2  0  0  0  0
 26 55  1  0  0  0  0
 26 27  1  0  0  0  0
 27 56  1  0  0  0  0
 27 28  2  0  0  0  0
 28 57  1  0  0  0  0
 28 29  1  0  0  0  0
 29 30  2  0  0  0  0
 30 25  1  0  0  0  0
 30 58  1  0  0  0  0
 16 31  1  0  0  0  0
 31 59  1  0  0  0  0
 31 32  2  0  0  0  0
 32 13  1  0  0  0  0
 32 60  1  0  0  0  0
M  END
>  <LOGBIO>
4.9200

>  <PRED_LOGBIO>
5.7300

>  <XV_RES>
-1.1380

>  <WHL_TMPL>
2

>  <ANCH>
37-40;28-31

$$$$
ROW61
  -MTS-   01071502143D 0   0.00000     0.00000     0

 50 53  0  0  0  0  0  0  0  0999 V2000
   -3.1070  -13.0920    5.4050 Cl  0  0  0  0  0  0  0  0  0  0  0  0
   -3.4020  -11.5140    6.0750 C   0  0  0  0  0  0  0  0  0  0  0  0
   -3.5690  -11.3600    7.4560 C   0  0  0  0  0  0  0  0  0  0  0  0
   -3.8060  -10.0900    7.9950 C   0  0  0  0  0  0  0  0  0  0  0  0
   -3.8750   -8.9740    7.1530 C   0  0  0  0  0  0  0  0  0  0  0  0
   -3.7080   -9.1280    5.7720 C   0  0  0  0  0  0  0  0  0  0  0  0
   -3.4710  -10.3980    5.2330 C   0  0  0  0  0  0  0  0  0  0  0  0
   -3.7790   -8.0000    4.9200 N   0  0  0  0  0  0  0  0  0  0  0  0
   -4.9460   -7.1170    4.7790 C   0  0  0  0  0  0  0  0  0  0  0  0
   -4.4840   -6.0740    3.7440 C   0  0  0  0  0  0  0  0  0  0  0  0
   -3.1120   -6.4920    3.4240 N   0  0  0  0  0  0  0  0  0  0  0  0
   -2.2200   -5.8130    2.4710 C   0  0  0  0  0  0  0  0  0  0  0  0
   -1.4100   -4.7450    3.2040 C   0  0  0  0  0  0  0  0  0  0  0  0
   -0.5190   -4.0670    2.2520 N   0  0  0  0  0  0  0  0  0  0  0  0
    0.3940   -3.3940    3.1870 C   0  0  0  0  0  0  0  0  0  0  0  0
    1.6230   -2.8570    2.4280 C   0  0  2  0  0  0  0  0  0  0  0  0
    1.3690   -1.4590    1.8350 C   0  0  0  0  0  0  0  0  0  0  0  0
    0.2950   -1.3010    0.7420 C   0  0  0  0  0  0  0  0  0  0  0  0
   -0.5030   -2.5270    0.2610 C   0  0  1  0  0  0  0  0  0  0  0  0
    0.6480   -3.5280    0.0510 C   0  0  0  0  0  0  0  0  0  0  0  0
    1.7230   -3.7050    1.1390 C   0  0  0  0  0  0  0  0  0  0  0  0
   -1.2930   -3.1000    1.4600 C   0  0  0  0  0  0  0  0  0  0  0  0
   -2.7990   -7.5770    4.1270 C   0  0  0  0  0  0  0  0  0  0  0  0
   -1.6880   -8.1450    4.0480 O   0  0  0  0  0  0  0  0  0  0  0  0
   -3.5150  -12.2210    8.1060 H   0  0  0  0  0  0  0  0  0  0  0  0
   -3.9350   -9.9710    9.0610 H   0  0  0  0  0  0  0  0  0  0  0  0
   -4.0580   -7.9940    7.5690 H   0  0  0  0  0  0  0  0  0  0  0  0
   -3.3420  -10.5170    4.1670 H   0  0  0  0  0  0  0  0  0  0  0  0
   -5.2040   -6.6470    5.7260 H   0  0  0  0  0  0  0  0  0  0  0  0
   -5.8170   -7.6660    4.4270 H   0  0  0  0  0  0  0  0  0  0  0  0
   -4.5050   -5.0690    4.1590 H   0  0  0  0  0  0  0  0  0  0  0  0
   -5.1180   -6.0870    2.8600 H   0  0  0  0  0  0  0  0  0  0  0  0
   -1.5440   -6.5400    2.0270 H   0  0  0  0  0  0  0  0  0  0  0  0
   -2.8140   -5.3450    1.6890 H   0  0  0  0  0  0  0  0  0  0  0  0
   -2.0870   -4.0180    3.6490 H   0  0  0  0  0  0  0  0  0  0  0  0
   -0.8160   -5.2130    3.9860 H   0  0  0  0  0  0  0  0  0  0  0  0
    0.7590   -4.1570    3.8710 H   0  0  0  0  0  0  0  0  0  0  0  0
   -0.1200   -2.5490    3.6400 H   0  0  0  0  0  0  0  0  0  0  0  0
    2.5320   -2.8990    3.0250 H   0  0  0  0  0  0  0  0  0  0  0  0
    2.3030   -1.1920    1.3460 H   0  0  0  0  0  0  0  0  0  0  0  0
    1.0860   -0.8080    2.6590 H   0  0  0  0  0  0  0  0  0  0  0  0
    0.8480   -0.9740   -0.1360 H   0  0  0  0  0  0  0  0  0  0  0  0
   -0.4280   -0.5770    1.1110 H   0  0  0  0  0  0  0  0  0  0  0  0
   -1.1070   -2.3470   -0.6260 H   0  0  0  0  0  0  0  0  0  0  0  0
    1.1920   -3.1400   -0.8080 H   0  0  0  0  0  0  0  0  0  0  0  0
    0.1950   -4.5040   -0.1090 H   0  0  0  0  0  0  0  0  0  0  0  0
    2.6500   -3.3840    0.6680 H   0  0  0  0  0  0  0  0  0  0  0  0
    1.7050   -4.7500    1.4410 H   0  0  0  0  0  0  0  0  0  0  0  0
   -1.4870   -2.2580    2.1210 H   0  0  0  0  0  0  0  0  0  0  0  0
   -2.1750   -3.6000    1.0660 H   0  0  0  0  0  0  0  0  0  0  0  0
  1  2  1  0  0  0  0
  2  3  2  0  0  0  0
  3 25  1  0  0  0  0
  3  4  1  0  0  0  0
  4 26  1  0  0  0  0
  4  5  2  0  0  0  0
  5 27  1  0  0  0  0
  5  6  1  0  0  0  0
  6  7  2  0  0  0  0
  7  2  1  0  0  0  0
  7 28  1  0  0  0  0
  6  8  1  0  0  0  0
  8  9  1  0  0  0  0
  9 29  1  0  0  0  0
  9 30  1  0  0  0  0
  9 10  1  0  0  0  0
 10 31  1  0  0  0  0
 10 32  1  0  0  0  0
 10 11  1  0  0  0  0
 11 12  1  0  0  0  0
 12 33  1  0  0  0  0
 12 34  1  0  0  0  0
 12 13  1  0  0  0  0
 13 35  1  0  0  0  0
 13 36  1  0  0  0  0
 13 14  1  0  0  0  0
 14 15  1  0  0  0  0
 15 37  1  0  0  0  0
 15 38  1  0  0  0  0
 15 16  1  0  0  0  0
 16 39  1  0  0  0  0
 16 17  1  0  0  0  0
 17 40  1  0  0  0  0
 17 41  1  0  0  0  0
 17 18  1  0  0  0  0
 18 42  1  0  0  0  0
 18 43  1  0  0  0  0
 18 19  1  0  0  0  0
 19 44  1  0  0  0  0
 19 20  1  0  0  0  0
 20 45  1  0  0  0  0
 20 46  1  0  0  0  0
 20 21  1  0  0  0  0
 21 16  1  0  0  0  0
 21 47  1  0  0  0  0
 21 48  1  0  0  0  0
 19 22  1  0  0  0  0
 22 14  1  0  0  0  0
 22 49  1  0  0  0  0
 22 50  1  0  0  0  0
 11 23  1  0  0  0  0
 23  8  1  0  0  0  0
 23 24  2  0  0  0  0
M  END
>  <LOGBIO>
6.4000

>  <PRED_LOGBIO>
5.7500

>  <XV_RES>
0.8150

>  <WHL_TMPL>
3

>  <ANCH>
35-38;46-26

$$$$
ROW62
  -MTS-   01071502143D 0   0.00000     0.00000     0

 56 60  0  0  0  0  0  0  0  0999 V2000
   -1.7610   -4.2730    4.3700 C   0  0  0  0  0  0  0  0  0  0  0  0
   -1.6100   -4.7340    2.9390 C   0  0  0  0  0  0  0  0  0  0  0  0
   -0.8420   -4.0380    2.1220 N   0  0  0  0  0  0  0  0  0  0  0  0
   -0.6720   -4.4250    0.7880 C   0  0  0  0  0  0  0  0  0  0  0  0
    0.1430   -3.6880   -0.0800 C   0  0  0  0  0  0  0  0  0  0  0  0
    0.2970   -4.0960   -1.4110 C   0  0  0  0  0  0  0  0  0  0  0  0
   -0.3620   -5.2410   -1.8730 C   0  0  0  0  0  0  0  0  0  0  0  0
   -0.1700   -5.7490   -3.5260 Cl  0  0  0  0  0  0  0  0  0  0  0  0
   -1.1760   -5.9790   -1.0050 C   0  0  0  0  0  0  0  0  0  0  0  0
   -1.3310   -5.5700    0.3260 C   0  0  0  0  0  0  0  0  0  0  0  0
   -2.1790   -6.3120    1.2860 C   0  0  0  0  0  0  0  0  0  0  0  0
   -2.7820   -7.3260    0.9370 O   0  0  0  0  0  0  0  0  0  0  0  0
   -2.2750   -5.8610    2.5330 N   0  0  0  0  0  0  0  0  0  0  0  0
   -3.0820   -6.5600    3.4610 C   0  0  0  0  0  0  0  0  0  0  0  0
   -4.3840   -6.1210    3.7270 C   0  0  0  0  0  0  0  0  0  0  0  0
   -5.1830   -6.8140    4.6450 C   0  0  0  0  0  0  0  0  0  0  0  0
   -4.6780   -7.9450    5.2980 C   0  0  0  0  0  0  0  0  0  0  0  0
   -5.4600   -8.6220    6.1970 O   0  0  0  0  0  0  0  0  0  0  0  0
   -4.8950   -9.7590    6.8540 C   0  0  0  0  0  0  0  0  0  0  0  0
   -5.7760  -10.9990    6.6100 C   0  0  0  0  0  0  0  0  0  0  0  0
   -5.1040  -12.2780    7.1420 C   0  0  0  0  0  0  0  0  0  0  0  0
   -3.7590  -12.4530    6.5760 N   0  0  0  0  0  0  0  0  0  0  0  0
   -2.8900  -11.3140    6.9060 C   0  0  0  0  0  0  0  0  0  0  0  0
   -3.4550   -9.9890    6.3610 C   0  0  0  0  0  0  0  0  0  0  0  0
   -3.1580  -13.6840    7.1110 C   0  0  0  0  0  0  0  0  0  0  0  0
   -1.7580  -14.0060    6.5580 C   0  0  0  0  0  0  0  0  0  0  0  0
   -1.2220  -14.1030    7.9990 C   0  0  0  0  0  0  0  0  0  0  0  0
   -2.5580  -13.5430    8.5220 C   0  0  0  0  0  0  0  0  0  0  0  0
   -3.3760   -8.3830    5.0330 C   0  0  0  0  0  0  0  0  0  0  0  0
   -2.5770   -7.6910    4.1140 C   0  0  0  0  0  0  0  0  0  0  0  0
   -1.6590   -3.1910    4.4150 H   0  0  0  0  0  0  0  0  0  0  0  0
   -0.9900   -4.7360    4.9830 H   0  0  0  0  0  0  0  0  0  0  0  0
   -2.7420   -4.5610    4.7420 H   0  0  0  0  0  0  0  0  0  0  0  0
    0.6510   -2.8040    0.2760 H   0  0  0  0  0  0  0  0  0  0  0  0
    0.9250   -3.5270   -2.0800 H   0  0  0  0  0  0  0  0  0  0  0  0
   -1.6850   -6.8620   -1.3610 H   0  0  0  0  0  0  0  0  0  0  0  0
   -4.7730   -5.2480    3.2240 H   0  0  0  0  0  0  0  0  0  0  0  0
   -6.1880   -6.4760    4.8490 H   0  0  0  0  0  0  0  0  0  0  0  0
   -4.8890   -9.5100    7.9130 H   0  0  0  0  0  0  0  0  0  0  0  0
   -5.9640  -11.1060    5.5440 H   0  0  0  0  0  0  0  0  0  0  0  0
   -6.7360  -10.8630    7.1030 H   0  0  0  0  0  0  0  0  0  0  0  0
   -5.0360  -12.2280    8.2270 H   0  0  0  0  0  0  0  0  0  0  0  0
   -5.7170  -13.1410    6.8910 H   0  0  0  0  0  0  0  0  0  0  0  0
   -2.7800  -11.2430    7.9860 H   0  0  0  0  0  0  0  0  0  0  0  0
   -1.8990  -11.4820    6.4910 H   0  0  0  0  0  0  0  0  0  0  0  0
   -3.4440  -10.0090    5.2740 H   0  0  0  0  0  0  0  0  0  0  0  0
   -2.8250   -9.1640    6.6890 H   0  0  0  0  0  0  0  0  0  0  0  0
   -3.8830  -14.4890    7.0060 H   0  0  0  0  0  0  0  0  0  0  0  0
   -1.3170  -13.1990    5.9780 H   0  0  0  0  0  0  0  0  0  0  0  0
   -1.7070  -14.9420    6.0060 H   0  0  0  0  0  0  0  0  0  0  0  0
   -0.3670  -13.4600    8.1950 H   0  0  0  0  0  0  0  0  0  0  0  0
   -1.0140  -15.1210    8.3240 H   0  0  0  0  0  0  0  0  0  0  0  0
   -2.4960  -12.5150    8.8740 H   0  0  0  0  0  0  0  0  0  0  0  0
   -3.0370  -14.1720    9.2690 H   0  0  0  0  0  0  0  0  0  0  0  0
   -2.9870   -9.2550    5.5370 H   0  0  0  0  0  0  0  0  0  0  0  0
   -1.5720   -8.0300    3.9090 H   0  0  0  0  0  0  0  0  0  0  0  0
  1 31  1  0  0  0  0
  1 32  1  0  0  0  0
  1 33  1  0  0  0  0
  1  2  1  0  0  0  0
  2  3  2  0  0  0  0
  3  4  1  0  0  0  0
  4  5  1  0  0  0  0
  5 34  1  0  0  0  0
  5  6  2  0  0  0  0
  6 35  1  0  0  0  0
  6  7  1  0  0  0  0
  7  8  1  0  0  0  0
  7  9  2  0  0  0  0
  9 36  1  0  0  0  0
  9 10  1  0  0  0  0
 10  4  2  0  0  0  0
 10 11  1  0  0  0  0
 11 12  2  0  0  0  0
 11 13  1  0  0  0  0
 13  2  1  0  0  0  0
 13 14  1  0  0  0  0
 14 15  2  0  0  0  0
 15 37  1  0  0  0  0
 15 16  1  0  0  0  0
 16 38  1  0  0  0  0
 16 17  2  0  0  0  0
 17 18  1  0  0  0  0
 18 19  1  0  0  0  0
 19 39  1  0  0  0  0
 19 20  1  0  0  0  0
 20 40  1  0  0  0  0
 20 41  1  0  0  0  0
 20 21  1  0  0  0  0
 21 42  1  0  0  0  0
 21 43  1  0  0  0  0
 21 22  1  0  0  0  0
 22 23  1  0  0  0  0
 23 44  1  0  0  0  0
 23 45  1  0  0  0  0
 23 24  1  0  0  0  0
 24 19  1  0  0  0  0
 24 46  1  0  0  0  0
 24 47  1  0  0  0  0
 22 25  1  0  0  0  0
 25 48  1  0  0  0  0
 25 26  1  0  0  0  0
 26 49  1  0  0  0  0
 26 50  1  0  0  0  0
 26 27  1  0  0  0  0
 27 51  1  0  0  0  0
 27 52  1  0  0  0  0
 27 28  1  0  0  0  0
 28 25  1  0  0  0  0
 28 53  1  0  0  0  0
 28 54  1  0  0  0  0
 17 29  1  0  0  0  0
 29 55  1  0  0  0  0
 29 30  2  0  0  0  0
 30 14  1  0  0  0  0
 30 56  1  0  0  0  0
M  END
>  <LOGBIO>
5.2700

>  <PRED_LOGBIO>
5.0300

>  <XV_RES>
0.2350

>  <WHL_TMPL>
3

>  <ANCH>
56-57;25-26

$$$$
ROW63
  -MTS-   01071502143D 0   0.00000     0.00000     0

 63 65  0  0  0  0  0  0  0  0999 V2000
    1.7240   -1.1530    0.1290 C   0  0  0  0  0  0  0  0  0  0  0  0
    0.7990   -1.6910    1.1370 C   0  0  0  0  0  0  0  0  0  0  0  0
    1.5410   -2.6790    2.0550 C   0  0  0  0  0  0  0  0  0  0  0  0
    0.5600   -3.4010    2.9960 C   0  0  0  0  0  0  0  0  0  0  0  0
   -0.5190   -4.0670    2.2520 N   0  0  0  0  0  0  0  0  0  0  0  0
   -1.4100   -4.7450    3.2040 C   0  0  0  0  0  0  0  0  0  0  0  0
   -2.2210   -5.8140    2.4710 C   0  0  0  0  0  0  0  0  0  0  0  0
   -3.0820   -6.5600    3.4610 C   0  0  0  0  0  0  0  0  0  0  0  0
   -4.5940   -6.4350    3.2950 C   0  0  0  0  0  0  0  0  0  0  0  0
   -1.2930   -3.1000    1.4600 C   0  0  0  0  0  0  0  0  0  0  0  0
   -0.4010   -2.3620    0.4450 C   0  0  0  0  0  0  0  0  0  0  0  0
    0.7990   -1.6910    1.1370 C   0  0  0  0  0  0  0  0  0  0  0  0
    1.5030   -2.7250    1.8300 O   0  0  0  0  0  0  0  0  0  0  0  0
    1.7490   -1.1380    0.1020 C   0  0  0  0  0  0  0  0  0  0  0  0
    3.0550   -0.7890    0.4660 C   0  0  0  0  0  0  0  0  0  0  0  0
    3.9360   -0.2760   -0.4940 C   0  0  0  0  0  0  0  0  0  0  0  0
    5.2410    0.0730   -0.1300 C   0  0  0  0  0  0  0  0  0  0  0  0
    5.7700   -0.1290    1.5150 Cl  0  0  0  0  0  0  0  0  0  0  0  0
    6.1220    0.5860   -1.0900 C   0  0  0  0  0  0  0  0  0  0  0  0
    5.6980    0.7480   -2.4140 C   0  0  0  0  0  0  0  0  0  0  0  0
    6.7920    1.3850   -3.6070 Cl  0  0  0  0  0  0  0  0  0  0  0  0
    4.3920    0.3990   -2.7780 C   0  0  0  0  0  0  0  0  0  0  0  0
    3.5110   -0.1140   -1.8180 C   0  0  0  0  0  0  0  0  0  0  0  0
    2.2050   -0.4630   -2.1820 C   0  0  0  0  0  0  0  0  0  0  0  0
    1.7800   -0.3010   -3.5060 C   0  0  0  0  0  0  0  0  0  0  0  0
    0.4740   -0.6500   -3.8700 C   0  0  0  0  0  0  0  0  0  0  0  0
   -0.4060   -1.1630   -2.9100 C   0  0  0  0  0  0  0  0  0  0  0  0
    0.0180   -1.3250   -1.5860 C   0  0  0  0  0  0  0  0  0  0  0  0
    1.3240   -0.9760   -1.2220 C   0  0  0  0  0  0  0  0  0  0  0  0
    0.0160   -0.4750   -5.2980 C   0  0  0  0  0  0  0  0  0  0  0  0
    1.0540   -0.6190   -6.1180 F   0  0  0  0  0  0  0  0  0  0  0  0
   -0.5040    0.7390   -5.4510 F   0  0  0  0  0  0  0  0  0  0  0  0
   -0.9050   -1.3910   -5.5840 F   0  0  0  0  0  0  0  0  0  0  0  0
    1.1630   -0.7140   -0.6930 H   0  0  0  0  0  0  0  0  0  0  0  0
    2.2670   -0.3390    0.6060 H   0  0  0  0  0  0  0  0  0  0  0  0
    2.3670   -1.9740   -0.1810 H   0  0  0  0  0  0  0  0  0  0  0  0
    0.0500   -2.2680    0.5980 H   0  0  0  0  0  0  0  0  0  0  0  0
    0.4260   -0.8730    1.7500 H   0  0  0  0  0  0  0  0  0  0  0  0
    2.1920   -2.0810    2.6890 H   0  0  0  0  0  0  0  0  0  0  0  0
    2.0270   -3.4260    1.4310 H   0  0  0  0  0  0  0  0  0  0  0  0
    0.0850   -2.6260    3.5940 H   0  0  0  0  0  0  0  0  0  0  0  0
    1.1190   -4.1520    3.5500 H   0  0  0  0  0  0  0  0  0  0  0  0
   -2.1190   -3.9990    3.5560 H   0  0  0  0  0  0  0  0  0  0  0  0
   -0.8090   -5.2350    3.9670 H   0  0  0  0  0  0  0  0  0  0  0  0
   -1.5070   -6.5320    2.0730 H   0  0  0  0  0  0  0  0  0  0  0  0
   -2.8670   -5.3210    1.7480 H   0  0  0  0  0  0  0  0  0  0  0  0
   -2.8630   -6.1070    4.4260 H   0  0  0  0  0  0  0  0  0  0  0  0
   -2.8320   -7.6160    3.3850 H   0  0  0  0  0  0  0  0  0  0  0  0
   -4.8830   -6.8090    2.3150 H   0  0  0  0  0  0  0  0  0  0  0  0
   -5.0930   -7.0170    4.0680 H   0  0  0  0  0  0  0  0  0  0  0  0
   -4.8830   -5.3900    3.3850 H   0  0  0  0  0  0  0  0  0  0  0  0
   -1.6490   -2.3470    2.1590 H   0  0  0  0  0  0  0  0  0  0  0  0
   -2.0610   -3.6350    0.9050 H   0  0  0  0  0  0  0  0  0  0  0  0
   -1.0060   -1.5580    0.0330 H   0  0  0  0  0  0  0  0  0  0  0  0
   -0.0200   -3.0910   -0.2670 H   0  0  0  0  0  0  0  0  0  0  0  0
    0.4600   -0.9060    1.8090 H   0  0  0  0  0  0  0  0  0  0  0  0
    1.1180   -3.5950    1.6420 H   0  0  0  0  0  0  0  0  0  0  0  0
    3.3830   -0.9140    1.4870 H   0  0  0  0  0  0  0  0  0  0  0  0
    7.1300    0.8550   -0.8090 H   0  0  0  0  0  0  0  0  0  0  0  0
    4.0640    0.5240   -3.7990 H   0  0  0  0  0  0  0  0  0  0  0  0
    2.4600    0.0950   -4.2470 H   0  0  0  0  0  0  0  0  0  0  0  0
   -1.4140   -1.4330   -3.1910 H   0  0  0  0  0  0  0  0  0  0  0  0
   -0.6610   -1.7210   -0.8460 H   0  0  0  0  0  0  0  0  0  0  0  0
  1 34  1  0  0  0  0
  1 35  1  0  0  0  0
  1 36  1  0  0  0  0
  1  2  1  0  0  0  0
  2 37  1  0  0  0  0
  2 38  1  0  0  0  0
  2  3  1  0  0  0  0
  3 39  1  0  0  0  0
  3 40  1  0  0  0  0
  3  4  1  0  0  0  0
  4 41  1  0  0  0  0
  4 42  1  0  0  0  0
  4  5  1  0  0  0  0
  5  6  1  0  0  0  0
  6 43  1  0  0  0  0
  6 44  1  0  0  0  0
  6  7  1  0  0  0  0
  7 45  1  0  0  0  0
  7 46  1  0  0  0  0
  7  8  1  0  0  0  0
  8 47  1  0  0  0  0
  8 48  1  0  0  0  0
  8  9  1  0  0  0  0
  9 49  1  0  0  0  0
  9 50  1  0  0  0  0
  9 51  1  0  0  0  0
  5 10  1  0  0  0  0
 10 52  1  0  0  0  0
 10 53  1  0  0  0  0
 10 11  1  0  0  0  0
 11 54  1  0  0  0  0
 11 55  1  0  0  0  0
 11 12  1  0  0  0  0
 12 56  1  0  0  0  0
 12 13  1  0  0  0  0
 13 57  1  0  0  0  0
 12 14  1  0  0  0  0
 14 15  2  0  0  0  0
 15 58  1  0  0  0  0
 15 16  1  0  0  0  0
 16 17  1  0  0  0  0
 17 18  1  0  0  0  0
 17 19  2  0  0  0  0
 19 59  1  0  0  0  0
 19 20  1  0  0  0  0
 20 21  1  0  0  0  0
 20 22  2  0  0  0  0
 22 60  1  0  0  0  0
 22 23  1  0  0  0  0
 23 16  2  0  0  0  0
 23 24  1  0  0  0  0
 24 25  1  0  0  0  0
 25 61  1  0  0  0  0
 25 26  2  0  0  0  0
 26 27  1  0  0  0  0
 27 62  1  0  0  0  0
 27 28  2  0  0  0  0
 28 63  1  0  0  0  0
 28 29  1  0  0  0  0
 29 14  1  0  0  0  0
 29 24  2  0  0  0  0
 26 30  1  0  0  0  0
 30 31  1  0  0  0  0
 30 32  1  0  0  0  0
 30 33  1  0  0  0  0
M  END
>  <LOGBIO>
6.7000

>  <PRED_LOGBIO>
6.7300

>  <XV_RES>
-0.0330

>  <WHL_TMPL>
3

>  <ANCH>
38-45;14-15

$$$$
ROW64
  -MTS-   01071502143D 0   0.00000     0.00000     0

 74 78  0  0  1  0  0  0  0  0999 V2000
   10.8960   -1.4870    3.3110 C   0  0  0  0  0  0  0  0  0  0  0  0
   10.1310   -2.7770    3.1290 C   0  0  0  0  0  0  0  0  0  0  0  0
   10.6850   -4.0480    2.9970 O   0  0  0  0  0  0  0  0  0  0  0  0
    9.6260   -4.9400    2.8530 C   0  0  0  0  0  0  0  0  0  0  0  0
    8.4960   -4.2580    2.8940 N   0  0  0  0  0  0  0  0  0  0  0  0
    8.7990   -2.9020    3.0660 C   0  0  0  0  0  0  0  0  0  0  0  0
    7.7970   -1.7760    3.1650 C   0  0  0  0  0  0  0  0  0  0  0  0
    7.5100   -1.2260    1.7690 C   0  0  0  0  0  0  0  0  0  0  0  0
    6.5620   -0.1600    1.8620 O   0  0  0  0  0  0  0  0  0  0  0  0
    6.1780    0.4630    0.7040 C   0  0  0  0  0  0  0  0  0  0  0  0
    6.8880    1.5760    0.2400 C   0  0  0  0  0  0  0  0  0  0  0  0
    6.4970    2.2130   -0.9440 C   0  0  0  0  0  0  0  0  0  0  0  0
    5.3950    1.7360   -1.6630 C   0  0  0  0  0  0  0  0  0  0  0  0
    4.6840    0.6220   -1.1990 C   0  0  0  0  0  0  0  0  0  0  0  0
    3.4960    0.1080   -1.9750 C   0  0  0  0  0  0  0  0  0  0  0  0
    2.2110    0.6800   -1.3780 C   0  0  1  0  0  0  0  0  0  0  0  0
    2.3680    1.3580   -0.0050 C   0  0  2  0  0  0  0  0  0  0  0  0
    1.4980    0.2980    0.5240 N   0  0  0  0  0  0  0  0  0  0  0  0
    1.3410   -0.3140   -0.6470 C   0  0  0  0  0  0  0  0  0  0  0  0
    0.7190   -1.3140   -1.0010 O   0  0  0  0  0  0  0  0  0  0  0  0
    1.0020    0.0240    1.8210 C   0  0  0  0  0  0  0  0  0  0  0  0
    1.3080   -1.1910    2.4450 C   0  0  0  0  0  0  0  0  0  0  0  0
    0.8180   -1.4620    3.7280 C   0  0  0  0  0  0  0  0  0  0  0  0
    0.0220   -0.5180    4.3870 C   0  0  0  0  0  0  0  0  0  0  0  0
   -0.2850    0.6970    3.7630 C   0  0  0  0  0  0  0  0  0  0  0  0
    0.2060    0.9680    2.4790 C   0  0  0  0  0  0  0  0  0  0  0  0
   -0.5070   -0.8100    5.7710 C   0  0  0  0  0  0  0  0  0  0  0  0
    0.4700   -1.7210    6.5070 C   0  0  0  0  0  0  0  0  0  0  0  0
   -1.8630   -1.5010    5.6620 C   0  0  0  0  0  0  0  0  0  0  0  0
   -0.6630    0.4980    6.5420 C   0  0  0  0  0  0  0  0  0  0  0  0
    1.8020    2.7550    0.0880 C   0  0  0  0  0  0  0  0  0  0  0  0
    2.5040    3.7170   -0.1780 O   0  0  0  0  0  0  0  0  0  0  0  0
    0.5470    2.9360    0.4550 O   0  0  0  0  0  0  0  0  0  0  0  0
    5.0760   -0.0140   -0.0150 C   0  0  0  0  0  0  0  0  0  0  0  0
    9.7460   -6.4060    2.6820 C   0  0  0  0  0  0  0  0  0  0  0  0
   10.4440   -6.9280    1.5860 C   0  0  0  0  0  0  0  0  0  0  0  0
   10.5570   -8.3140    1.4250 C   0  0  0  0  0  0  0  0  0  0  0  0
    9.9720   -9.1780    2.3590 C   0  0  0  0  0  0  0  0  0  0  0  0
    9.2750   -8.6550    3.4540 C   0  0  0  0  0  0  0  0  0  0  0  0
    8.5480   -9.7290    4.6150 Cl  0  0  0  0  0  0  0  0  0  0  0  0
    9.1610   -7.2690    3.6160 C   0  0  0  0  0  0  0  0  0  0  0  0
   10.3320   -0.6670    2.8720 H   0  0  0  0  0  0  0  0  0  0  0  0
   11.0430   -1.2990    4.3720 H   0  0  0  0  0  0  0  0  0  0  0  0
   11.8630   -1.5670    2.8190 H   0  0  0  0  0  0  0  0  0  0  0  0
    8.2020   -0.9840    3.7910 H   0  0  0  0  0  0  0  0  0  0  0  0
    6.8740   -2.1500    3.6040 H   0  0  0  0  0  0  0  0  0  0  0  0
    7.1050   -2.0180    1.1430 H   0  0  0  0  0  0  0  0  0  0  0  0
    8.4330   -0.8530    1.3300 H   0  0  0  0  0  0  0  0  0  0  0  0
    7.7380    1.9440    0.7950 H   0  0  0  0  0  0  0  0  0  0  0  0
    7.0450    3.0720   -1.3020 H   0  0  0  0  0  0  0  0  0  0  0  0
    5.0930    2.2270   -2.5760 H   0  0  0  0  0  0  0  0  0  0  0  0
    3.4620   -0.9680   -1.8210 H   0  0  0  0  0  0  0  0  0  0  0  0
    3.5790    0.4470   -3.0050 H   0  0  0  0  0  0  0  0  0  0  0  0
    1.7030    1.2740   -2.1350 H   0  0  0  0  0  0  0  0  0  0  0  0
    3.3800    1.3650    0.3930 H   0  0  0  0  0  0  0  0  0  0  0  0
    1.9230   -1.9200    1.9370 H   0  0  0  0  0  0  0  0  0  0  0  0
    1.0540   -2.3990    4.2100 H   0  0  0  0  0  0  0  0  0  0  0  0
   -0.8990    1.4260    4.2710 H   0  0  0  0  0  0  0  0  0  0  0  0
   -0.0310    1.9050    1.9980 H   0  0  0  0  0  0  0  0  0  0  0  0
    0.5820   -2.6540    5.9570 H   0  0  0  0  0  0  0  0  0  0  0  0
    0.0900   -1.9320    7.5040 H   0  0  0  0  0  0  0  0  0  0  0  0
    1.4370   -1.2290    6.5850 H   0  0  0  0  0  0  0  0  0  0  0  0
   -1.7520   -2.4330    5.1120 H   0  0  0  0  0  0  0  0  0  0  0  0
   -2.2440   -1.7110    6.6590 H   0  0  0  0  0  0  0  0  0  0  0  0
   -2.5600   -0.8510    5.1370 H   0  0  0  0  0  0  0  0  0  0  0  0
    0.3040    0.9900    6.6200 H   0  0  0  0  0  0  0  0  0  0  0  0
   -1.0440    0.2870    7.5390 H   0  0  0  0  0  0  0  0  0  0  0  0
   -1.3600    1.1480    6.0180 H   0  0  0  0  0  0  0  0  0  0  0  0
    0.3690    3.8890    0.4550 H   0  0  0  0  0  0  0  0  0  0  0  0
    4.5280   -0.8730    0.3440 H   0  0  0  0  0  0  0  0  0  0  0  0
   10.8940   -6.2610    0.8660 H   0  0  0  0  0  0  0  0  0  0  0  0
   11.0950   -8.7170    0.5800 H   0  0  0  0  0  0  0  0  0  0  0  0
   10.0600  -10.2470    2.2340 H   0  0  0  0  0  0  0  0  0  0  0  0
    8.6230   -6.8660    4.4610 H   0  0  0  0  0  0  0  0  0  0  0  0
  1 42  1  0  0  0  0
  1 43  1  0  0  0  0
  1 44  1  0  0  0  0
  1  2  1  0  0  0  0
  2  3  1  0  0  0  0
  3  4  1  0  0  0  0
  4  5  2  0  0  0  0
  5  6  1  0  0  0  0
  6  2  2  0  0  0  0
  6  7  1  0  0  0  0
  7 45  1  0  0  0  0
  7 46  1  0  0  0  0
  7  8  1  0  0  0  0
  8 47  1  0  0  0  0
  8 48  1  0  0  0  0
  8  9  1  0  0  0  0
  9 10  1  0  0  0  0
 10 11  2  0  0  0  0
 11 49  1  0  0  0  0
 11 12  1  0  0  0  0
 12 50  1  0  0  0  0
 12 13  2  0  0  0  0
 13 51  1  0  0  0  0
 13 14  1  0  0  0  0
 14 15  1  0  0  0  0
 15 52  1  0  0  0  0
 15 53  1  0  0  0  0
 15 16  1  0  0  0  0
 16 54  1  0  0  0  0
 16 17  1  0  0  0  0
 17 55  1  0  0  0  0
 17 18  1  0  0  0  0
 18 19  1  0  0  0  0
 19 16  1  0  0  0  0
 19 20  2  0  0  0  0
 18 21  1  0  0  0  0
 21 22  2  0  0  0  0
 22 56  1  0  0  0  0
 22 23  1  0  0  0  0
 23 57  1  0  0  0  0
 23 24  2  0  0  0  0
 24 25  1  0  0  0  0
 25 58  1  0  0  0  0
 25 26  2  0  0  0  0
 26 21  1  0  0  0  0
 26 59  1  0  0  0  0
 24 27  1  0  0  0  0
 27 28  1  0  0  0  0
 28 60  1  0  0  0  0
 28 61  1  0  0  0  0
 28 62  1  0  0  0  0
 27 29  1  0  0  0  0
 29 63  1  0  0  0  0
 29 64  1  0  0  0  0
 29 65  1  0  0  0  0
 27 30  1  0  0  0  0
 30 66  1  0  0  0  0
 30 67  1  0  0  0  0
 30 68  1  0  0  0  0
 17 31  1  0  0  0  0
 31 32  2  0  0  0  0
 31 33  1  0  0  0  0
 33 69  1  0  0  0  0
 14 34  2  0  0  0  0
 34 10  1  0  0  0  0
 34 70  1  0  0  0  0
  4 35  1  0  0  0  0
 35 36  2  0  0  0  0
 36 71  1  0  0  0  0
 36 37  1  0  0  0  0
 37 72  1  0  0  0  0
 37 38  2  0  0  0  0
 38 73  1  0  0  0  0
 38 39  1  0  0  0  0
 39 40  1  0  0  0  0
 39 41  2  0  0  0  0
 41 35  1  0  0  0  0
 41 74  1  0  0  0  0
M  END
>  <LOGBIO>
5.7400

>  <PRED_LOGBIO>
5.8600

>  <XV_RES>
-0.1140

>  <WHL_TMPL>
3

>  <ANCH>
7-8;24-22

$$$$
ROW65
  -MTS-   01071502143D 0   0.00000     0.00000     0

 53 56  0  0  0  0  0  0  0  0999 V2000
   -4.7510    4.1080   -2.3540 C   0  0  0  0  0  0  0  0  0  0  0  0
   -3.2990    4.5570   -2.6420 C   0  0  0  0  0  0  0  0  0  0  0  0
   -2.4080    3.6830   -1.9210 N   0  0  0  0  0  0  0  0  0  0  0  0
   -2.8910    2.5790   -1.0790 C   0  0  0  0  0  0  0  0  0  0  0  0
   -4.4160    2.5410   -1.1160 C   0  0  0  0  0  0  0  0  0  0  0  0
   -1.1000    3.9560   -2.0780 C   0  0  0  0  0  0  0  0  0  0  0  0
   -0.7340    4.8840   -2.7850 O   0  0  0  0  0  0  0  0  0  0  0  0
   -0.1570    3.0740   -1.3540 C   0  0  0  0  0  0  0  0  0  0  0  0
    1.2220    3.2880   -1.4590 C   0  0  0  0  0  0  0  0  0  0  0  0
    2.1140    2.4540   -0.7750 C   0  0  0  0  0  0  0  0  0  0  0  0
    1.6260    1.4060    0.0150 C   0  0  0  0  0  0  0  0  0  0  0  0
    0.2470    1.1920    0.1210 C   0  0  0  0  0  0  0  0  0  0  0  0
   -0.6450    2.0260   -0.5640 C   0  0  0  0  0  0  0  0  0  0  0  0
    2.5690    0.5240    0.7390 C   0  0  0  0  0  0  0  0  0  0  0  0
    2.5210    0.4330    2.0750 C   0  0  0  0  0  0  0  0  0  0  0  0
    3.5580   -0.4380    2.7440 C   0  0  0  0  0  0  0  0  0  0  0  0
    3.0800   -1.9010    2.7720 C   0  0  0  0  0  0  0  0  0  0  0  0
    3.5520   -2.3630    4.1640 C   0  0  0  0  0  0  0  0  0  0  0  0
    3.4220   -1.1650    5.0060 N   0  0  0  0  0  0  0  0  0  0  0  0
    3.7670    0.0150    4.2010 C   0  0  0  0  0  0  0  0  0  0  0  0
    4.8080   -0.3700    2.0530 O   0  0  0  0  0  0  0  0  0  0  0  0
    4.6920   -0.6900    0.7260 C   0  0  0  0  0  0  0  0  0  0  0  0
    5.6930   -1.4430    0.1000 C   0  0  0  0  0  0  0  0  0  0  0  0
    5.5780   -1.7710   -1.2560 C   0  0  0  0  0  0  0  0  0  0  0  0
    4.4610   -1.3470   -1.9860 C   0  0  0  0  0  0  0  0  0  0  0  0
    3.4600   -0.5940   -1.3610 C   0  0  0  0  0  0  0  0  0  0  0  0
    3.5750   -0.2660   -0.0050 C   0  0  0  0  0  0  0  0  0  0  0  0
   -5.4470    4.7040   -2.9410 H   0  0  0  0  0  0  0  0  0  0  0  0
   -4.8390    3.0840   -2.7120 H   0  0  0  0  0  0  0  0  0  0  0  0
   -4.8940    4.2070   -1.2800 H   0  0  0  0  0  0  0  0  0  0  0  0
   -3.1820    5.5520   -2.2180 H   0  0  0  0  0  0  0  0  0  0  0  0
   -3.1190    4.4620   -3.7110 H   0  0  0  0  0  0  0  0  0  0  0  0
   -2.4960    1.6370   -1.4550 H   0  0  0  0  0  0  0  0  0  0  0  0
   -2.5560    2.7300   -0.0550 H   0  0  0  0  0  0  0  0  0  0  0  0
   -4.7510    2.3900   -2.1400 H   0  0  0  0  0  0  0  0  0  0  0  0
   -4.7740    1.7240   -0.4930 H   0  0  0  0  0  0  0  0  0  0  0  0
   -4.8110    3.4830   -0.7400 H   0  0  0  0  0  0  0  0  0  0  0  0
    1.5980    4.0960   -2.0690 H   0  0  0  0  0  0  0  0  0  0  0  0
    3.1780    2.6190   -0.8560 H   0  0  0  0  0  0  0  0  0  0  0  0
   -0.1290    0.3840    0.7300 H   0  0  0  0  0  0  0  0  0  0  0  0
   -1.7090    1.8610   -0.4830 H   0  0  0  0  0  0  0  0  0  0  0  0
    1.7720    0.9590    2.6490 H   0  0  0  0  0  0  0  0  0  0  0  0
    2.0000   -1.9740    2.6700 H   0  0  0  0  0  0  0  0  0  0  0  0
    3.5380   -2.4880    1.9780 H   0  0  0  0  0  0  0  0  0  0  0  0
    4.5820   -2.7120    4.1340 H   0  0  0  0  0  0  0  0  0  0  0  0
    2.9340   -3.1760    4.5390 H   0  0  0  0  0  0  0  0  0  0  0  0
    4.0550   -1.2350    5.7900 H   0  0  0  0  0  0  0  0  0  0  0  0
    3.1260    0.8590    4.4460 H   0  0  0  0  0  0  0  0  0  0  0  0
    4.7980    0.3190    4.3730 H   0  0  0  0  0  0  0  0  0  0  0  0
    6.5540   -1.7700    0.6640 H   0  0  0  0  0  0  0  0  0  0  0  0
    6.3500   -2.3520   -1.7380 H   0  0  0  0  0  0  0  0  0  0  0  0
    4.3720   -1.6000   -3.0320 H   0  0  0  0  0  0  0  0  0  0  0  0
    2.5990   -0.2670   -1.9240 H   0  0  0  0  0  0  0  0  0  0  0  0
  1 28  1  0  0  0  0
  1 29  1  0  0  0  0
  1 30  1  0  0  0  0
  1  2  1  0  0  0  0
  2 31  1  0  0  0  0
  2 32  1  0  0  0  0
  2  3  1  0  0  0  0
  3  4  1  0  0  0  0
  4 33  1  0  0  0  0
  4 34  1  0  0  0  0
  4  5  1  0  0  0  0
  5 35  1  0  0  0  0
  5 36  1  0  0  0  0
  5 37  1  0  0  0  0
  3  6  1  0  0  0  0
  6  7  2  0  0  0  0
  6  8  1  0  0  0  0
  8  9  2  0  0  0  0
  9 38  1  0  0  0  0
  9 10  1  0  0  0  0
 10 39  1  0  0  0  0
 10 11  2  0  0  0  0
 11 12  1  0  0  0  0
 12 40  1  0  0  0  0
 12 13  2  0  0  0  0
 13  8  1  0  0  0  0
 13 41  1  0  0  0  0
 11 14  1  0  0  0  0
 14 15  2  0  0  0  0
 15 42  1  0  0  0  0
 15 16  1  0  0  0  0
 16 17  1  0  0  0  0
 17 43  1  0  0  0  0
 17 44  1  0  0  0  0
 17 18  1  0  0  0  0
 18 45  1  0  0  0  0
 18 46  1  0  0  0  0
 18 19  1  0  0  0  0
 19 47  1  0  0  0  0
 19 20  1  0  0  0  0
 20 16  1  0  0  0  0
 20 48  1  0  0  0  0
 20 49  1  0  0  0  0
 16 21  1  0  0  0  0
 21 22  1  0  0  0  0
 22 23  1  0  0  0  0
 23 50  1  0  0  0  0
 23 24  2  0  0  0  0
 24 51  1  0  0  0  0
 24 25  1  0  0  0  0
 25 52  1  0  0  0  0
 25 26  2  0  0  0  0
 26 53  1  0  0  0  0
 26 27  1  0  0  0  0
 27 14  1  0  0  0  0
 27 22  2  0  0  0  0
M  END
>  <LOGBIO>
5.1900

>  <PRED_LOGBIO>
4.5300

>  <XV_RES>
0.6640

>  <WHL_TMPL>
1

>  <ANCH>
9-10;16-17

$$$$
ROW66
  -MTS-   01071502143D 0   0.00000     0.00000     0

 85 92  0  0  0  0  0  0  0  0999 V2000
   -4.3930    0.7640   -7.3750 C   0  0  0  0  0  0  0  0  0  0  0  0
   -4.1590    1.4060   -6.0740 N   0  0  0  0  0  0  0  0  0  0  0  0
   -3.9660    0.3710   -5.0470 C   0  0  0  0  0  0  0  0  0  0  0  0
   -3.6950    0.9960   -3.6660 C   0  0  0  0  0  0  0  0  0  0  0  0
   -2.6090    1.9850   -3.7100 N   0  0  0  0  0  0  0  0  0  0  0  0
   -2.7050    2.9570   -4.8090 C   0  0  0  0  0  0  0  0  0  0  0  0
   -2.9940    2.2970   -6.1700 C   0  0  0  0  0  0  0  0  0  0  0  0
   -1.5530    2.0010   -2.7680 C   0  0  0  0  0  0  0  0  0  0  0  0
   -1.3540    3.1340   -1.9700 C   0  0  0  0  0  0  0  0  0  0  0  0
   -0.3050    3.1350   -1.0420 C   0  0  0  0  0  0  0  0  0  0  0  0
    0.5120    2.0030   -0.9420 C   0  0  0  0  0  0  0  0  0  0  0  0
    1.5260    1.9640   -0.0670 N   0  0  0  0  0  0  0  0  0  0  0  0
    2.3060    0.8780    0.0260 C   0  0  0  0  0  0  0  0  0  0  0  0
    3.4240    0.8460    0.9960 C   0  0  0  0  0  0  0  0  0  0  0  0
    3.1580    0.8360    2.3700 C   0  0  0  0  0  0  0  0  0  0  0  0
    4.2150    0.8050    3.2870 C   0  0  0  0  0  0  0  0  0  0  0  0
    5.5380    0.7840    2.8300 C   0  0  0  0  0  0  0  0  0  0  0  0
    6.6780    0.7510    3.8200 C   0  0  0  0  0  0  0  0  0  0  0  0
    7.0210   -0.6450    4.1260 N   0  0  0  0  0  0  0  0  0  0  0  0
    6.2270   -1.1040    5.2750 C   0  0  0  0  0  0  0  0  0  0  0  0
    6.5600   -2.5620    5.6430 C   0  0  0  0  0  0  0  0  0  0  0  0
    6.3940   -3.4990    4.4320 C   0  0  0  0  0  0  0  0  0  0  0  0
    7.1350   -2.9560    3.1970 C   0  0  0  0  0  0  0  0  0  0  0  0
    6.7730   -1.4810    2.9420 C   0  0  0  0  0  0  0  0  0  0  0  0
    6.9050   -4.8780    4.7750 C   0  0  0  0  0  0  0  0  0  0  0  0
    6.1920   -5.9880    4.7570 N   0  0  0  0  0  0  0  0  0  0  0  0
    7.0750   -7.0690    5.1510 N   0  0  0  0  0  0  0  0  0  0  0  0
    8.2600   -6.5330    5.3790 C   0  0  0  0  0  0  0  0  0  0  0  0
    8.1850   -5.1830    5.1550 N   0  0  0  0  0  0  0  0  0  0  0  0
    9.4700   -7.2690    5.8060 C   0  0  0  0  0  0  0  0  0  0  0  0
   10.6160   -7.2480    5.0020 C   0  0  0  0  0  0  0  0  0  0  0  0
   11.7540   -7.9490    5.4180 C   0  0  0  0  0  0  0  0  0  0  0  0
   11.7120   -8.6510    6.6280 C   0  0  0  0  0  0  0  0  0  0  0  0
   10.5340   -8.6320    7.3850 C   0  0  0  0  0  0  0  0  0  0  0  0
    9.4600   -7.9510    6.9590 N   0  0  0  0  0  0  0  0  0  0  0  0
    5.8040    0.7940    1.4560 C   0  0  0  0  0  0  0  0  0  0  0  0
    4.7470    0.8250    0.5380 C   0  0  0  0  0  0  0  0  0  0  0  0
    2.0580   -0.2250   -0.8000 C   0  0  0  0  0  0  0  0  0  0  0  0
    1.0420   -0.1780   -1.6720 N   0  0  0  0  0  0  0  0  0  0  0  0
    0.2580    0.9040   -1.7710 C   0  0  0  0  0  0  0  0  0  0  0  0
   -0.7540    0.9320   -2.6490 N   0  0  0  0  0  0  0  0  0  0  0  0
    2.9110   -1.4320   -0.7090 C   0  0  0  0  0  0  0  0  0  0  0  0
    3.5650   -1.9140   -1.8500 C   0  0  0  0  0  0  0  0  0  0  0  0
    4.3710   -3.0550   -1.7640 C   0  0  0  0  0  0  0  0  0  0  0  0
    4.5230   -3.7150   -0.5390 C   0  0  0  0  0  0  0  0  0  0  0  0
    3.8690   -3.2330    0.6010 C   0  0  0  0  0  0  0  0  0  0  0  0
    3.0630   -2.0910    0.5160 C   0  0  0  0  0  0  0  0  0  0  0  0
   -3.8730   -0.1910   -7.4070 H   0  0  0  0  0  0  0  0  0  0  0  0
   -5.4600    0.6010   -7.5120 H   0  0  0  0  0  0  0  0  0  0  0  0
   -4.0200    1.4070   -8.1690 H   0  0  0  0  0  0  0  0  0  0  0  0
   -3.1300   -0.2660   -5.3270 H   0  0  0  0  0  0  0  0  0  0  0  0
   -4.8540   -0.2550   -4.9920 H   0  0  0  0  0  0  0  0  0  0  0  0
   -4.6020    1.4720   -3.2980 H   0  0  0  0  0  0  0  0  0  0  0  0
   -3.4390    0.2110   -2.9570 H   0  0  0  0  0  0  0  0  0  0  0  0
   -3.4880    3.6780   -4.5850 H   0  0  0  0  0  0  0  0  0  0  0  0
   -1.7770    3.5220   -4.8720 H   0  0  0  0  0  0  0  0  0  0  0  0
   -2.1250    1.7240   -6.4870 H   0  0  0  0  0  0  0  0  0  0  0  0
   -3.1870    3.0680   -6.9130 H   0  0  0  0  0  0  0  0  0  0  0  0
   -1.9990    3.9940   -2.0680 H   0  0  0  0  0  0  0  0  0  0  0  0
   -0.1290    3.9960   -0.4140 H   0  0  0  0  0  0  0  0  0  0  0  0
    2.1370    0.8530    2.7230 H   0  0  0  0  0  0  0  0  0  0  0  0
    4.0100    0.7980    4.3480 H   0  0  0  0  0  0  0  0  0  0  0  0
    6.3800    1.2600    4.7340 H   0  0  0  0  0  0  0  0  0  0  0  0
    7.5440    1.2510    3.3920 H   0  0  0  0  0  0  0  0  0  0  0  0
    5.1680   -1.0230    5.0380 H   0  0  0  0  0  0  0  0  0  0  0  0
    6.4220   -0.4600    6.1300 H   0  0  0  0  0  0  0  0  0  0  0  0
    7.5840   -2.6170    6.0070 H   0  0  0  0  0  0  0  0  0  0  0  0
    5.9060   -2.8900    6.4480 H   0  0  0  0  0  0  0  0  0  0  0  0
    5.3380   -3.6270    4.2050 H   0  0  0  0  0  0  0  0  0  0  0  0
    8.2090   -3.0450    3.3500 H   0  0  0  0  0  0  0  0  0  0  0  0
    6.8690   -3.5510    2.3260 H   0  0  0  0  0  0  0  0  0  0  0  0
    5.7250   -1.4100    2.6610 H   0  0  0  0  0  0  0  0  0  0  0  0
    7.3580   -1.1070    2.1050 H   0  0  0  0  0  0  0  0  0  0  0  0
    8.9450   -4.5260    5.2530 H   0  0  0  0  0  0  0  0  0  0  0  0
   10.6220   -6.6970    4.0720 H   0  0  0  0  0  0  0  0  0  0  0  0
   12.6500   -7.9470    4.8160 H   0  0  0  0  0  0  0  0  0  0  0  0
   12.5750   -9.2010    6.9730 H   0  0  0  0  0  0  0  0  0  0  0  0
   10.4900   -9.1700    8.3200 H   0  0  0  0  0  0  0  0  0  0  0  0
    6.8250    0.7770    1.1030 H   0  0  0  0  0  0  0  0  0  0  0  0
    4.9520    0.8320   -0.5220 H   0  0  0  0  0  0  0  0  0  0  0  0
    3.4470   -1.4050   -2.7950 H   0  0  0  0  0  0  0  0  0  0  0  0
    4.8750   -3.4270   -2.6440 H   0  0  0  0  0  0  0  0  0  0  0  0
    5.1450   -4.5950   -0.4730 H   0  0  0  0  0  0  0  0  0  0  0  0
    3.9860   -3.7410    1.5470 H   0  0  0  0  0  0  0  0  0  0  0  0
    2.5580   -1.7190    1.3960 H   0  0  0  0  0  0  0  0  0  0  0  0
  1 48  1  0  0  0  0
  1 49  1  0  0  0  0
  1 50  1  0  0  0  0
  1  2  1  0  0  0  0
  2  3  1  0  0  0  0
  3 51  1  0  0  0  0
  3 52  1  0  0  0  0
  3  4  1  0  0  0  0
  4 53  1  0  0  0  0
  4 54  1  0  0  0  0
  4  5  1  0  0  0  0
  5  6  1  0  0  0  0
  6 55  1  0  0  0  0
  6 56  1  0  0  0  0
  6  7  1  0  0  0  0
  7  2  1  0  0  0  0
  7 57  1  0  0  0  0
  7 58  1  0  0  0  0
  5  8  1  0  0  0  0
  8  9  2  0  0  0  0
  9 59  1  0  0  0  0
  9 10  1  0  0  0  0
 10 60  1  0  0  0  0
 10 11  2  0  0  0  0
 11 12  1  0  0  0  0
 12 13  2  0  0  0  0
 13 14  1  0  0  0  0
 14 15  2  0  0  0  0
 15 61  1  0  0  0  0
 15 16  1  0  0  0  0
 16 62  1  0  0  0  0
 16 17  2  0  0  0  0
 17 18  1  0  0  0  0
 18 63  1  0  0  0  0
 18 64  1  0  0  0  0
 18 19  1  0  0  0  0
 19 20  1  0  0  0  0
 20 65  1  0  0  0  0
 20 66  1  0  0  0  0
 20 21  1  0  0  0  0
 21 67  1  0  0  0  0
 21 68  1  0  0  0  0
 21 22  1  0  0  0  0
 22 69  1  0  0  0  0
 22 23  1  0  0  0  0
 23 70  1  0  0  0  0
 23 71  1  0  0  0  0
 23 24  1  0  0  0  0
 24 19  1  0  0  0  0
 24 72  1  0  0  0  0
 24 73  1  0  0  0  0
 22 25  1  0  0  0  0
 25 26  2  0  0  0  0
 26 27  1  0  0  0  0
 27 28  2  0  0  0  0
 28 29  1  0  0  0  0
 29 25  1  0  0  0  0
 29 74  1  0  0  0  0
 28 30  1  0  0  0  0
 30 31  2  0  0  0  0
 31 75  1  0  0  0  0
 31 32  1  0  0  0  0
 32 76  1  0  0  0  0
 32 33  2  0  0  0  0
 33 77  1  0  0  0  0
 33 34  1  0  0  0  0
 34 78  1  0  0  0  0
 34 35  2  0  0  0  0
 35 30  1  0  0  0  0
 17 36  1  0  0  0  0
 36 79  1  0  0  0  0
 36 37  2  0  0  0  0
 37 14  1  0  0  0  0
 37 80  1  0  0  0  0
 13 38  1  0  0  0  0
 38 39  2  0  0  0  0
 39 40  1  0  0  0  0
 40 11  1  0  0  0  0
 40 41  2  0  0  0  0
 41  8  1  0  0  0  0
 38 42  1  0  0  0  0
 42 43  2  0  0  0  0
 43 81  1  0  0  0  0
 43 44  1  0  0  0  0
 44 82  1  0  0  0  0
 44 45  2  0  0  0  0
 45 83  1  0  0  0  0
 45 46  1  0  0  0  0
 46 84  1  0  0  0  0
 46 47  2  0  0  0  0
 47 42  1  0  0  0  0
 47 85  1  0  0  0  0
M  END
>  <LOGBIO>
5.6700

>  <PRED_LOGBIO>
5.3100

>  <XV_RES>
0.4090

>  <WHL_TMPL>
3

>  <ANCH>
23-25;22-24

$$$$
ROW67
  -MTS-   01071502143D 0   0.00000     0.00000     0

 52 56  0  0  0  0  0  0  0  0999 V2000
   -0.0030   -3.4780    3.1650 C   0  0  0  0  0  0  0  0  0  0  0  0
   -0.8630   -2.7020    4.1340 C   0  0  0  0  0  0  0  0  0  0  0  0
   -1.6530   -3.2150    5.0590 N   0  0  0  0  0  0  0  0  0  0  0  0
   -2.2900   -2.1190    5.7610 N   0  0  0  0  0  0  0  0  0  0  0  0
   -1.8360   -0.9520    5.2060 C   0  0  0  0  0  0  0  0  0  0  0  0
   -0.9730   -1.2290    4.2190 C   0  0  0  0  0  0  0  0  0  0  0  0
   -0.2480   -0.2250    3.3560 C   0  0  0  0  0  0  0  0  0  0  0  0
    1.0340    0.1270    3.9840 N   0  0  0  0  0  0  0  0  0  0  0  0
    1.3430    1.4990    3.5570 C   0  0  0  0  0  0  0  0  0  0  0  0
    1.3580    1.6300    2.0230 C   0  0  0  0  0  0  0  0  0  0  0  0
    2.3260    0.6120    1.3910 C   0  0  0  0  0  0  0  0  0  0  0  0
    2.0740   -0.8100    1.9270 C   0  0  0  0  0  0  0  0  0  0  0  0
    2.0260   -0.8270    3.4660 C   0  0  0  0  0  0  0  0  0  0  0  0
    2.1970    0.6120   -0.0330 O   0  0  0  0  0  0  0  0  0  0  0  0
    3.4850    0.2450   -0.5330 C   0  0  0  0  0  0  0  0  0  0  0  0
    4.4720    0.7780    0.4780 C   0  0  0  0  0  0  0  0  0  0  0  0
    5.8440    1.0530    0.4240 C   0  0  0  0  0  0  0  0  0  0  0  0
    6.5020    1.5540    1.5530 C   0  0  0  0  0  0  0  0  0  0  0  0
    5.7890    1.7790    2.7370 C   0  0  0  0  0  0  0  0  0  0  0  0
    4.4170    1.5040    2.7910 C   0  0  0  0  0  0  0  0  0  0  0  0
    3.7590    1.0040    1.6610 C   0  0  0  0  0  0  0  0  0  0  0  0
   -3.2130   -2.2330    6.8280 C   0  0  0  0  0  0  0  0  0  0  0  0
   -2.8370   -2.8750    8.0140 C   0  0  0  0  0  0  0  0  0  0  0  0
   -3.7500   -2.9880    9.0690 C   0  0  0  0  0  0  0  0  0  0  0  0
   -5.0400   -2.4600    8.9380 C   0  0  0  0  0  0  0  0  0  0  0  0
   -5.4170   -1.8190    7.7520 C   0  0  0  0  0  0  0  0  0  0  0  0
   -4.5030   -1.7050    6.6970 C   0  0  0  0  0  0  0  0  0  0  0  0
   -0.4720   -4.4350    2.9500 H   0  0  0  0  0  0  0  0  0  0  0  0
    0.9780   -3.6450    3.6050 H   0  0  0  0  0  0  0  0  0  0  0  0
    0.1050   -2.9110    2.2420 H   0  0  0  0  0  0  0  0  0  0  0  0
   -2.1300    0.0410    5.5160 H   0  0  0  0  0  0  0  0  0  0  0  0
   -0.8570    0.6700    3.2500 H   0  0  0  0  0  0  0  0  0  0  0  0
   -0.0640   -0.6560    2.3740 H   0  0  0  0  0  0  0  0  0  0  0  0
    2.3590    1.7000    3.8900 H   0  0  0  0  0  0  0  0  0  0  0  0
    0.5760    2.1670    3.9430 H   0  0  0  0  0  0  0  0  0  0  0  0
    1.7600    2.6160    1.8010 H   0  0  0  0  0  0  0  0  0  0  0  0
    0.3560    1.4220    1.6530 H   0  0  0  0  0  0  0  0  0  0  0  0
    2.9400   -1.4030    1.6410 H   0  0  0  0  0  0  0  0  0  0  0  0
    1.1110   -1.1500    1.5520 H   0  0  0  0  0  0  0  0  0  0  0  0
    1.6760   -1.8170    3.7500 H   0  0  0  0  0  0  0  0  0  0  0  0
    3.0100   -0.5470    3.8360 H   0  0  0  0  0  0  0  0  0  0  0  0
    3.6440    0.7840   -1.4650 H   0  0  0  0  0  0  0  0  0  0  0  0
    3.5740   -0.8390   -0.5750 H   0  0  0  0  0  0  0  0  0  0  0  0
    6.3940    0.8790   -0.4890 H   0  0  0  0  0  0  0  0  0  0  0  0
    7.5600    1.7660    1.5120 H   0  0  0  0  0  0  0  0  0  0  0  0
    6.2970    2.1660    3.6080 H   0  0  0  0  0  0  0  0  0  0  0  0
    3.8670    1.6780    3.7040 H   0  0  0  0  0  0  0  0  0  0  0  0
   -1.8410   -3.2820    8.1150 H   0  0  0  0  0  0  0  0  0  0  0  0
   -3.4590   -3.4830    9.9840 H   0  0  0  0  0  0  0  0  0  0  0  0
   -5.7440   -2.5480    9.7520 H   0  0  0  0  0  0  0  0  0  0  0  0
   -6.4120   -1.4120    7.6510 H   0  0  0  0  0  0  0  0  0  0  0  0
   -4.7940   -1.2110    5.7820 H   0  0  0  0  0  0  0  0  0  0  0  0
  1 28  1  0  0  0  0
  1 29  1  0  0  0  0
  1 30  1  0  0  0  0
  1  2  1  0  0  0  0
  2  3  2  0  0  0  0
  3  4  1  0  0  0  0
  4  5  1  0  0  0  0
  5 31  1  0  0  0  0
  5  6  2  0  0  0  0
  6  2  1  0  0  0  0
  6  7  1  0  0  0  0
  7 32  1  0  0  0  0
  7 33  1  0  0  0  0
  7  8  1  0  0  0  0
  8  9  1  0  0  0  0
  9 34  1  0  0  0  0
  9 35  1  0  0  0  0
  9 10  1  0  0  0  0
 10 36  1  0  0  0  0
 10 37  1  0  0  0  0
 10 11  1  0  0  0  0
 11 12  1  0  0  0  0
 12 38  1  0  0  0  0
 12 39  1  0  0  0  0
 12 13  1  0  0  0  0
 13  8  1  0  0  0  0
 13 40  1  0  0  0  0
 13 41  1  0  0  0  0
 11 14  1  0  0  0  0
 14 15  1  0  0  0  0
 15 42  1  0  0  0  0
 15 43  1  0  0  0  0
 15 16  1  0  0  0  0
 16 17  2  0  0  0  0
 17 44  1  0  0  0  0
 17 18  1  0  0  0  0
 18 45  1  0  0  0  0
 18 19  2  0  0  0  0
 19 46  1  0  0  0  0
 19 20  1  0  0  0  0
 20 47  1  0  0  0  0
 20 21  2  0  0  0  0
 21 11  1  0  0  0  0
 21 16  1  0  0  0  0
  4 22  1  0  0  0  0
 22 23  2  0  0  0  0
 23 48  1  0  0  0  0
 23 24  1  0  0  0  0
 24 49  1  0  0  0  0
 24 25  2  0  0  0  0
 25 50  1  0  0  0  0
 25 26  1  0  0  0  0
 26 51  1  0  0  0  0
 26 27  2  0  0  0  0
 27 22  1  0  0  0  0
 27 52  1  0  0  0  0
M  END
>  <LOGBIO>
6.1300

>  <PRED_LOGBIO>
5.0200

>  <XV_RES>
1.4670

>  <WHL_TMPL>
1

>  <ANCH>
42-43;32-33

$$$$
ROW68
  -MTS-   01071502143D 0   0.00000     0.00000     0

 55 57  0  0  0  0  0  0  0  0999 V2000
    1.6240   -0.8910   -0.2760 C   0  0  0  0  0  0  0  0  0  0  0  0
    1.7350    0.6110   -0.0190 C   0  0  0  0  0  0  0  0  0  0  0  0
    3.1980    1.0390   -0.1290 C   0  0  0  0  0  0  0  0  0  0  0  0
    3.7060    0.8080   -1.5640 C   0  0  0  0  0  0  0  0  0  0  0  0
    5.2000    1.1570   -1.6960 C   0  0  0  0  0  0  0  0  0  0  0  0
    6.0510    0.3900   -0.6660 C   0  0  0  0  0  0  0  0  0  0  0  0
    5.5420    0.6220    0.7690 C   0  0  0  0  0  0  0  0  0  0  0  0
    4.0480    0.2720    0.9000 C   0  0  0  0  0  0  0  0  0  0  0  0
    0.9040    1.3680   -1.0540 C   0  0  0  0  0  0  0  0  0  0  0  0
   -0.5960    1.1290   -0.7990 C   0  0  0  0  0  0  0  0  0  0  0  0
   -1.4690    1.9360   -1.7770 C   0  0  0  0  0  0  0  0  0  0  0  0
   -1.1230    3.4360   -1.7340 C   0  0  0  0  0  0  0  0  0  0  0  0
    0.3770    3.6750   -1.9890 C   0  0  0  0  0  0  0  0  0  0  0  0
    1.2500    2.8680   -1.0110 C   0  0  0  0  0  0  0  0  0  0  0  0
    1.2750   -1.6060    1.0290 C   0  0  0  0  0  0  0  0  0  0  0  0
    1.6180   -3.0320    0.9260 N   0  0  0  0  0  0  0  0  0  0  0  0
    1.3410   -3.7370    2.1840 C   0  0  0  0  0  0  0  0  0  0  0  0
   -0.1460   -3.6340    2.5710 C   0  0  0  0  0  0  0  0  0  0  0  0
   -0.6100   -2.1670    2.6330 C   0  0  0  0  0  0  0  0  0  0  0  0
   -0.2160   -1.4000    1.3580 C   0  0  0  0  0  0  0  0  0  0  0  0
    2.6150   -1.2340   -0.5670 H   0  0  0  0  0  0  0  0  0  0  0  0
    0.8210   -1.0620   -0.9900 H   0  0  0  0  0  0  0  0  0  0  0  0
    1.3650    0.8370    0.9790 H   0  0  0  0  0  0  0  0  0  0  0  0
    3.2660    2.1020    0.0930 H   0  0  0  0  0  0  0  0  0  0  0  0
    3.1700    1.5130   -2.1960 H   0  0  0  0  0  0  0  0  0  0  0  0
    3.5800   -0.2460   -1.8040 H   0  0  0  0  0  0  0  0  0  0  0  0
    5.2920    2.2110   -1.4450 H   0  0  0  0  0  0  0  0  0  0  0  0
    5.5300    0.8690   -2.6920 H   0  0  0  0  0  0  0  0  0  0  0  0
    7.0490    0.8210   -0.7110 H   0  0  0  0  0  0  0  0  0  0  0  0
    5.9750   -0.6730   -0.8860 H   0  0  0  0  0  0  0  0  0  0  0  0
    5.6240    1.6910    0.9540 H   0  0  0  0  0  0  0  0  0  0  0  0
    6.1030   -0.0270    1.4380 H   0  0  0  0  0  0  0  0  0  0  0  0
    3.7350    0.6260    1.8800 H   0  0  0  0  0  0  0  0  0  0  0  0
    3.9300   -0.7930    0.7120 H   0  0  0  0  0  0  0  0  0  0  0  0
    1.1500    0.9860   -2.0430 H   0  0  0  0  0  0  0  0  0  0  0  0
   -0.8040    1.5220    0.1940 H   0  0  0  0  0  0  0  0  0  0  0  0
   -0.8030    0.0720   -0.9510 H   0  0  0  0  0  0  0  0  0  0  0  0
   -2.4930    1.8470   -1.4190 H   0  0  0  0  0  0  0  0  0  0  0  0
   -1.2780    1.5720   -2.7840 H   0  0  0  0  0  0  0  0  0  0  0  0
   -1.3170    3.7660   -0.7160 H   0  0  0  0  0  0  0  0  0  0  0  0
   -1.6860    3.9380   -2.5190 H   0  0  0  0  0  0  0  0  0  0  0  0
    0.5620    4.7250   -1.7700 H   0  0  0  0  0  0  0  0  0  0  0  0
    0.6070    3.3470   -3.0010 H   0  0  0  0  0  0  0  0  0  0  0  0
    2.2740    2.9570   -1.3690 H   0  0  0  0  0  0  0  0  0  0  0  0
    1.0590    3.2320   -0.0040 H   0  0  0  0  0  0  0  0  0  0  0  0
    1.8610   -1.1590    1.8290 H   0  0  0  0  0  0  0  0  0  0  0  0
    2.6180   -3.0760    0.7890 H   0  0  0  0  0  0  0  0  0  0  0  0
    1.8960   -3.2120    2.9580 H   0  0  0  0  0  0  0  0  0  0  0  0
    1.5830   -4.7900    2.0580 H   0  0  0  0  0  0  0  0  0  0  0  0
   -0.2270   -4.0240    3.5830 H   0  0  0  0  0  0  0  0  0  0  0  0
   -0.7320   -4.1440    1.8100 H   0  0  0  0  0  0  0  0  0  0  0  0
   -0.0600   -1.7060    3.4510 H   0  0  0  0  0  0  0  0  0  0  0  0
   -1.6950   -2.1560    2.7150 H   0  0  0  0  0  0  0  0  0  0  0  0
   -0.7770   -1.8500    0.5420 H   0  0  0  0  0  0  0  0  0  0  0  0
   -0.3840   -0.3390    1.5320 H   0  0  0  0  0  0  0  0  0  0  0  0
  1 21  1  0  0  0  0
  1 22  1  0  0  0  0
  1  2  1  0  0  0  0
  2 23  1  0  0  0  0
  2  3  1  0  0  0  0
  3 24  1  0  0  0  0
  3  4  1  0  0  0  0
  4 25  1  0  0  0  0
  4 26  1  0  0  0  0
  4  5  1  0  0  0  0
  5 27  1  0  0  0  0
  5 28  1  0  0  0  0
  5  6  1  0  0  0  0
  6 29  1  0  0  0  0
  6 30  1  0  0  0  0
  6  7  1  0  0  0  0
  7 31  1  0  0  0  0
  7 32  1  0  0  0  0
  7  8  1  0  0  0  0
  8  3  1  0  0  0  0
  8 33  1  0  0  0  0
  8 34  1  0  0  0  0
  2  9  1  0  0  0  0
  9 35  1  0  0  0  0
  9 10  1  0  0  0  0
 10 36  1  0  0  0  0
 10 37  1  0  0  0  0
 10 11  1  0  0  0  0
 11 38  1  0  0  0  0
 11 39  1  0  0  0  0
 11 12  1  0  0  0  0
 12 40  1  0  0  0  0
 12 41  1  0  0  0  0
 12 13  1  0  0  0  0
 13 42  1  0  0  0  0
 13 43  1  0  0  0  0
 13 14  1  0  0  0  0
 14  9  1  0  0  0  0
 14 44  1  0  0  0  0
 14 45  1  0  0  0  0
  1 15  1  0  0  0  0
 15 46  1  0  0  0  0
 15 16  1  0  0  0  0
 16 47  1  0  0  0  0
 16 17  1  0  0  0  0
 17 48  1  0  0  0  0
 17 49  1  0  0  0  0
 17 18  1  0  0  0  0
 18 50  1  0  0  0  0
 18 51  1  0  0  0  0
 18 19  1  0  0  0  0
 19 52  1  0  0  0  0
 19 53  1  0  0  0  0
 19 20  1  0  0  0  0
 20 15  1  0  0  0  0
 20 54  1  0  0  0  0
 20 55  1  0  0  0  0
M  END
>  <LOGBIO>
5.1100

>  <PRED_LOGBIO>
5.7300

>  <XV_RES>
-0.6960

>  <WHL_TMPL>
2

>  <ANCH>
42-44;42-44

$$$$
ROW70
  -MTS-   01071502143D 0   0.00000     0.00000     0

 59 63  0  0  0  0  0  0  0  0999 V2000
    7.3600   -6.1490   -0.4300 C   0  0  0  0  0  0  0  0  0  0  0  0
    6.5290   -4.8930   -0.5270 C   0  0  0  0  0  0  0  0  0  0  0  0
    7.0560   -3.8300   -0.8530 O   0  0  0  0  0  0  0  0  0  0  0  0
    5.2270   -4.9340   -0.2610 N   0  0  0  0  0  0  0  0  0  0  0  0
    4.4480   -3.7570   -0.3520 C   0  0  0  0  0  0  0  0  0  0  0  0
    4.2960   -2.9340    0.7710 C   0  0  0  0  0  0  0  0  0  0  0  0
    3.5210   -1.7740    0.6600 C   0  0  0  0  0  0  0  0  0  0  0  0
    2.9200   -1.4650   -0.5650 C   0  0  0  0  0  0  0  0  0  0  0  0
    3.1130   -2.3310   -1.6470 C   0  0  0  0  0  0  0  0  0  0  0  0
    3.8600   -3.4360   -1.5120 N   0  0  0  0  0  0  0  0  0  0  0  0
    2.0950   -0.2450   -0.7140 C   0  0  0  0  0  0  0  0  0  0  0  0
    0.9310   -0.0780    0.0460 C   0  0  0  0  0  0  0  0  0  0  0  0
    0.1830    1.0260   -0.0860 N   0  0  0  0  0  0  0  0  0  0  0  0
    0.5120    2.0030   -0.9420 C   0  0  0  0  0  0  0  0  0  0  0  0
   -0.2560    3.1630   -1.0960 N   0  0  0  0  0  0  0  0  0  0  0  0
    0.1640    4.0600   -1.9690 C   0  0  0  0  0  0  0  0  0  0  0  0
    1.6530    3.4020   -2.6640 S   0  0  0  0  0  0  0  0  0  0  0  0
    1.6630    1.8980   -1.7320 C   0  0  0  0  0  0  0  0  0  0  0  0
    2.4670    0.7580   -1.6180 C   0  0  0  0  0  0  0  0  0  0  0  0
   -0.4310    5.2560   -2.2740 N   0  0  0  0  0  0  0  0  0  0  0  0
    0.0230    6.5350   -1.7080 C   0  0  0  0  0  0  0  0  0  0  0  0
   -1.1270    7.3290   -1.0610 C   0  0  0  0  0  0  0  0  0  0  0  0
   -2.3150    7.4850   -2.0290 C   0  0  0  0  0  0  0  0  0  0  0  0
   -2.7680    6.1230   -2.5860 C   0  0  0  0  0  0  0  0  0  0  0  0
   -1.5730    5.3630   -3.1920 C   0  0  0  0  0  0  0  0  0  0  0  0
   -3.4360    8.1440   -1.3440 N   0  0  0  0  0  0  0  0  0  0  0  0
   -3.9000    7.2980   -0.2350 C   0  0  0  0  0  0  0  0  0  0  0  0
   -5.0980    7.9400    0.4880 C   0  0  0  0  0  0  0  0  0  0  0  0
   -4.7690    9.3690    0.9570 C   0  0  0  0  0  0  0  0  0  0  0  0
   -4.1720   10.2110   -0.1860 C   0  0  0  0  0  0  0  0  0  0  0  0
   -3.0130    9.4730   -0.8790 C   0  0  0  0  0  0  0  0  0  0  0  0
    6.9740   -6.8940   -1.1220 H   0  0  0  0  0  0  0  0  0  0  0  0
    8.3940   -5.9210   -0.6820 H   0  0  0  0  0  0  0  0  0  0  0  0
    7.3120   -6.5380    0.5850 H   0  0  0  0  0  0  0  0  0  0  0  0
    4.7940   -5.8070    0.0070 H   0  0  0  0  0  0  0  0  0  0  0  0
    4.7690   -3.1910    1.7070 H   0  0  0  0  0  0  0  0  0  0  0  0
    3.3890   -1.1230    1.5120 H   0  0  0  0  0  0  0  0  0  0  0  0
    2.6560   -2.1080   -2.6000 H   0  0  0  0  0  0  0  0  0  0  0  0
    0.6350   -0.8450    0.7460 H   0  0  0  0  0  0  0  0  0  0  0  0
    3.3600    0.6540   -2.2160 H   0  0  0  0  0  0  0  0  0  0  0  0
    0.4800    7.1340   -2.4930 H   0  0  0  0  0  0  0  0  0  0  0  0
    0.7960    6.3470   -0.9660 H   0  0  0  0  0  0  0  0  0  0  0  0
   -1.4580    6.8160   -0.1600 H   0  0  0  0  0  0  0  0  0  0  0  0
   -0.7670    8.3130   -0.7680 H   0  0  0  0  0  0  0  0  0  0  0  0
   -2.0420    8.1480   -2.8470 H   0  0  0  0  0  0  0  0  0  0  0  0
   -3.2050    5.5310   -1.7840 H   0  0  0  0  0  0  0  0  0  0  0  0
   -3.5250    6.2780   -3.3510 H   0  0  0  0  0  0  0  0  0  0  0  0
   -1.2560    5.8610   -4.1060 H   0  0  0  0  0  0  0  0  0  0  0  0
   -1.8930    4.3650   -3.4860 H   0  0  0  0  0  0  0  0  0  0  0  0
   -3.0870    7.1500    0.4730 H   0  0  0  0  0  0  0  0  0  0  0  0
   -4.2020    6.3270   -0.6220 H   0  0  0  0  0  0  0  0  0  0  0  0
   -5.9540    7.9670   -0.1830 H   0  0  0  0  0  0  0  0  0  0  0  0
   -5.3710    7.3310    1.3470 H   0  0  0  0  0  0  0  0  0  0  0  0
   -4.0620    9.3270    1.7830 H   0  0  0  0  0  0  0  0  0  0  0  0
   -5.6750    9.8480    1.3230 H   0  0  0  0  0  0  0  0  0  0  0  0
   -4.9470   10.4340   -0.9150 H   0  0  0  0  0  0  0  0  0  0  0  0
   -3.8120   11.1580    0.2110 H   0  0  0  0  0  0  0  0  0  0  0  0
   -2.1830    9.3670   -0.1840 H   0  0  0  0  0  0  0  0  0  0  0  0
   -2.6670   10.0590   -1.7290 H   0  0  0  0  0  0  0  0  0  0  0  0
  1 32  1  0  0  0  0
  1 33  1  0  0  0  0
  1 34  1  0  0  0  0
  1  2  1  0  0  0  0
  2  3  2  0  0  0  0
  2  4  1  0  0  0  0
  4 35  1  0  0  0  0
  4  5  1  0  0  0  0
  5  6  2  0  0  0  0
  6 36  1  0  0  0  0
  6  7  1  0  0  0  0
  7 37  1  0  0  0  0
  7  8  2  0  0  0  0
  8  9  1  0  0  0  0
  9 38  1  0  0  0  0
  9 10  2  0  0  0  0
 10  5  1  0  0  0  0
  8 11  1  0  0  0  0
 11 12  2  0  0  0  0
 12 39  1  0  0  0  0
 12 13  1  0  0  0  0
 13 14  2  0  0  0  0
 14 15  1  0  0  0  0
 15 16  2  0  0  0  0
 16 17  1  0  0  0  0
 17 18  1  0  0  0  0
 18 14  1  0  0  0  0
 18 19  2  0  0  0  0
 19 11  1  0  0  0  0
 19 40  1  0  0  0  0
 16 20  1  0  0  0  0
 20 21  1  0  0  0  0
 21 41  1  0  0  0  0
 21 42  1  0  0  0  0
 21 22  1  0  0  0  0
 22 43  1  0  0  0  0
 22 44  1  0  0  0  0
 22 23  1  0  0  0  0
 23 45  1  0  0  0  0
 23 24  1  0  0  0  0
 24 46  1  0  0  0  0
 24 47  1  0  0  0  0
 24 25  1  0  0  0  0
 25 20  1  0  0  0  0
 25 48  1  0  0  0  0
 25 49  1  0  0  0  0
 23 26  1  0  0  0  0
 26 27  1  0  0  0  0
 27 50  1  0  0  0  0
 27 51  1  0  0  0  0
 27 28  1  0  0  0  0
 28 52  1  0  0  0  0
 28 53  1  0  0  0  0
 28 29  1  0  0  0  0
 29 54  1  0  0  0  0
 29 55  1  0  0  0  0
 29 30  1  0  0  0  0
 30 56  1  0  0  0  0
 30 57  1  0  0  0  0
 30 31  1  0  0  0  0
 31 26  1  0  0  0  0
 31 58  1  0  0  0  0
 31 59  1  0  0  0  0
M  END
>  <LOGBIO>
4.4000

>  <PRED_LOGBIO>
5.0500

>  <XV_RES>
-1.0160

>  <WHL_TMPL>
3

>  <ANCH>
16-25;26-22

$$$$
ROW71
  -MTS-   01071502143D 0   0.00000     0.00000     0

 60 64  0  0  0  0  0  0  0  0999 V2000
    2.2130   -4.2630    0.8000 C   0  0  0  0  0  0  0  0  0  0  0  0
    2.3980   -3.0310    1.5030 O   0  0  0  0  0  0  0  0  0  0  0  0
    2.8450   -1.9470    0.7940 C   0  0  0  0  0  0  0  0  0  0  0  0
    1.9290   -1.0810    0.1860 C   0  0  0  0  0  0  0  0  0  0  0  0
    2.3860    0.0260   -0.5390 C   0  0  0  0  0  0  0  0  0  0  0  0
    3.7600    0.2670   -0.6550 C   0  0  0  0  0  0  0  0  0  0  0  0
    4.6770   -0.5990   -0.0480 C   0  0  0  0  0  0  0  0  0  0  0  0
    4.2190   -1.7060    0.6770 C   0  0  0  0  0  0  0  0  0  0  0  0
    5.1460   -2.5810    1.2910 N   0  0  0  0  0  0  0  0  0  0  0  0
    5.6430   -3.6990    0.5800 C   0  0  0  0  0  0  0  0  0  0  0  0
    6.7550   -3.5710   -0.1570 N   0  0  0  0  0  0  0  0  0  0  0  0
    7.2460   -4.6140   -0.8400 C   0  0  0  0  0  0  0  0  0  0  0  0
    6.5930   -5.8520   -0.7870 C   0  0  0  0  0  0  0  0  0  0  0  0
    7.2030   -7.2260   -1.6620 Cl  0  0  0  0  0  0  0  0  0  0  0  0
    5.4340   -5.9480   -0.0080 C   0  0  0  0  0  0  0  0  0  0  0  0
    4.9930   -4.8690    0.6530 N   0  0  0  0  0  0  0  0  0  0  0  0
    4.7020   -7.2310    0.0860 C   0  0  0  0  0  0  0  0  0  0  0  0
    4.1560   -7.9030   -0.9370 C   0  0  0  0  0  0  0  0  0  0  0  0
    3.5630   -9.0580   -0.4150 N   0  0  0  0  0  0  0  0  0  0  0  0
    3.7590   -9.0640    0.8910 C   0  0  0  0  0  0  0  0  0  0  0  0
    3.3670  -10.0160    1.9540 C   0  0  0  0  0  0  0  0  0  0  0  0
    3.7070   -9.7630    3.2250 C   0  0  0  0  0  0  0  0  0  0  0  0
    4.4690   -8.5310    3.5260 C   0  0  0  0  0  0  0  0  0  0  0  0
    4.8070   -7.6930    2.5360 C   0  0  0  0  0  0  0  0  0  0  0  0
    4.4640   -7.9400    1.2330 N   0  0  0  0  0  0  0  0  0  0  0  0
    1.4590    0.9010   -1.1530 N   0  0  0  0  0  0  0  0  0  0  0  0
    1.8970    2.0830   -1.9940 C   0  0  0  0  0  0  0  0  0  0  0  0
    1.2070    3.3820   -1.5110 C   0  0  0  0  0  0  0  0  0  0  0  0
   -0.2340    3.1460   -1.4130 N   0  0  0  0  0  0  0  0  0  0  0  0
   -0.6460    2.7730   -2.7740 C   0  0  0  0  0  0  0  0  0  0  0  0
   -1.3660    1.4260   -2.7370 C   0  0  0  0  0  0  0  0  0  0  0  0
   -1.7670    1.0630   -4.0610 O   0  0  0  0  0  0  0  0  0  0  0  0
   -0.7120    2.0500   -0.5640 C   0  0  0  0  0  0  0  0  0  0  0  0
   -0.0440    0.7340   -1.0340 C   0  0  0  0  0  0  0  0  0  0  0  0
    3.1590   -4.5800    0.3680 H   0  0  0  0  0  0  0  0  0  0  0  0
    1.8570   -5.0240    1.4920 H   0  0  0  0  0  0  0  0  0  0  0  0
    1.4810   -4.1220    0.0080 H   0  0  0  0  0  0  0  0  0  0  0  0
    0.8690   -1.2680    0.2760 H   0  0  0  0  0  0  0  0  0  0  0  0
    4.1120    1.1210   -1.2140 H   0  0  0  0  0  0  0  0  0  0  0  0
    5.7370   -0.4120   -0.1380 H   0  0  0  0  0  0  0  0  0  0  0  0
    5.4530   -2.4080    2.2380 H   0  0  0  0  0  0  0  0  0  0  0  0
    8.1430   -4.5000   -1.4300 H   0  0  0  0  0  0  0  0  0  0  0  0
    4.1700   -7.6060   -1.9760 H   0  0  0  0  0  0  0  0  0  0  0  0
    2.8100  -10.9080    1.7070 H   0  0  0  0  0  0  0  0  0  0  0  0
    3.4300  -10.4460    4.0150 H   0  0  0  0  0  0  0  0  0  0  0  0
    4.7540   -8.3070    4.5430 H   0  0  0  0  0  0  0  0  0  0  0  0
    5.3630   -6.7980    2.7730 H   0  0  0  0  0  0  0  0  0  0  0  0
    1.5340    1.8970   -3.0030 H   0  0  0  0  0  0  0  0  0  0  0  0
    2.9720    2.2080   -1.8830 H   0  0  0  0  0  0  0  0  0  0  0  0
    1.3530    4.1260   -2.2910 H   0  0  0  0  0  0  0  0  0  0  0  0
    1.5990    3.6290   -0.5270 H   0  0  0  0  0  0  0  0  0  0  0  0
   -1.3170    3.5320   -3.1700 H   0  0  0  0  0  0  0  0  0  0  0  0
    0.2330    2.6970   -3.4110 H   0  0  0  0  0  0  0  0  0  0  0  0
   -0.6950    0.6670   -2.3400 H   0  0  0  0  0  0  0  0  0  0  0  0
   -2.2450    1.5020   -2.1000 H   0  0  0  0  0  0  0  0  0  0  0  0
   -2.2270    0.2090   -4.0630 H   0  0  0  0  0  0  0  0  0  0  0  0
   -1.7790    1.9480   -0.7480 H   0  0  0  0  0  0  0  0  0  0  0  0
   -0.4130    2.2350    0.4660 H   0  0  0  0  0  0  0  0  0  0  0  0
   -0.2120    0.0040   -0.2450 H   0  0  0  0  0  0  0  0  0  0  0  0
   -0.4430    0.4830   -2.0150 H   0  0  0  0  0  0  0  0  0  0  0  0
  1 35  1  0  0  0  0
  1 36  1  0  0  0  0
  1 37  1  0  0  0  0
  1  2  1  0  0  0  0
  2  3  1  0  0  0  0
  3  4  2  0  0  0  0
  4 38  1  0  0  0  0
  4  5  1  0  0  0  0
  5  6  2  0  0  0  0
  6 39  1  0  0  0  0
  6  7  1  0  0  0  0
  7 40  1  0  0  0  0
  7  8  2  0  0  0  0
  8  3  1  0  0  0  0
  8  9  1  0  0  0  0
  9 41  1  0  0  0  0
  9 10  1  0  0  0  0
 10 11  2  0  0  0  0
 11 12  1  0  0  0  0
 12 42  1  0  0  0  0
 12 13  2  0  0  0  0
 13 14  1  0  0  0  0
 13 15  1  0  0  0  0
 15 16  2  0  0  0  0
 16 10  1  0  0  0  0
 15 17  1  0  0  0  0
 17 18  2  0  0  0  0
 18 43  1  0  0  0  0
 18 19  1  0  0  0  0
 19 20  2  0  0  0  0
 20 21  1  0  0  0  0
 21 44  1  0  0  0  0
 21 22  2  0  0  0  0
 22 45  1  0  0  0  0
 22 23  1  0  0  0  0
 23 46  1  0  0  0  0
 23 24  2  0  0  0  0
 24 47  1  0  0  0  0
 24 25  1  0  0  0  0
 25 17  1  0  0  0  0
 25 20  1  0  0  0  0
  5 26  1  0  0  0  0
 26 27  1  0  0  0  0
 27 48  1  0  0  0  0
 27 49  1  0  0  0  0
 27 28  1  0  0  0  0
 28 50  1  0  0  0  0
 28 51  1  0  0  0  0
 28 29  1  0  0  0  0
 29 30  1  0  0  0  0
 30 52  1  0  0  0  0
 30 53  1  0  0  0  0
 30 31  1  0  0  0  0
 31 54  1  0  0  0  0
 31 55  1  0  0  0  0
 31 32  1  0  0  0  0
 32 56  1  0  0  0  0
 29 33  1  0  0  0  0
 33 57  1  0  0  0  0
 33 58  1  0  0  0  0
 33 34  1  0  0  0  0
 34 26  1  0  0  0  0
 34 59  1  0  0  0  0
 34 60  1  0  0  0  0
M  END
>  <LOGBIO>
5.4300

>  <PRED_LOGBIO>
5.2600

>  <XV_RES>
0.4740

>  <WHL_TMPL>
1

>  <ANCH>
11-22;46-55

$$$$
ROW72
  -MTS-   01071502143D 0   0.00000     0.00000     0

 51 54  0  0  0  0  0  0  0  0999 V2000
   -9.3740    5.7210    2.3350 F   0  0  0  0  0  0  0  0  0  0  0  0
   -8.6800    4.9960    1.4310 C   0  0  0  0  0  0  0  0  0  0  0  0
   -8.6350    5.4050    0.0930 C   0  0  0  0  0  0  0  0  0  0  0  0
   -7.9150    4.6540   -0.8440 C   0  0  0  0  0  0  0  0  0  0  0  0
   -7.2400    3.4950   -0.4430 C   0  0  0  0  0  0  0  0  0  0  0  0
   -6.5360    2.7600   -1.3590 O   0  0  0  0  0  0  0  0  0  0  0  0
   -5.2170    3.0710   -1.5560 C   0  0  0  0  0  0  0  0  0  0  0  0
   -4.8420    4.0120   -2.5230 C   0  0  0  0  0  0  0  0  0  0  0  0
   -3.4860    4.3100   -2.7020 C   0  0  0  0  0  0  0  0  0  0  0  0
   -2.5390    3.6560   -1.9050 C   0  0  0  0  0  0  0  0  0  0  0  0
   -2.9260    2.7600   -0.9870 N   0  0  0  0  0  0  0  0  0  0  0  0
   -4.2170    2.4550   -0.7950 C   0  0  0  0  0  0  0  0  0  0  0  0
   -1.1000    3.9560   -2.0780 C   0  0  0  0  0  0  0  0  0  0  0  0
   -0.7340    4.8840   -2.7850 O   0  0  0  0  0  0  0  0  0  0  0  0
   -0.2340    3.1460   -1.4130 N   0  0  0  0  0  0  0  0  0  0  0  0
   -1.0620    4.2120   -1.9960 C   0  0  0  0  0  0  0  0  0  0  0  0
   -2.5120    3.8450   -2.3620 C   0  0  0  0  0  0  0  0  0  0  0  0
   -3.4160    3.6590   -1.1290 C   0  0  0  0  0  0  0  0  0  0  0  0
   -3.1900    2.4090   -0.3900 N   0  0  0  0  0  0  0  0  0  0  0  0
   -1.9200    2.3480    0.3470 C   0  0  0  0  0  0  0  0  0  0  0  0
   -0.7130    2.0470   -0.5620 C   0  0  0  0  0  0  0  0  0  0  0  0
   -4.4130    2.3420    0.4230 C   0  0  0  0  0  0  0  0  0  0  0  0
   -4.2720    2.9230    1.8420 C   0  0  0  0  0  0  0  0  0  0  0  0
   -4.8030    1.6000    2.4250 C   0  0  0  0  0  0  0  0  0  0  0  0
   -4.7050    0.9570    1.0290 C   0  0  0  0  0  0  0  0  0  0  0  0
   -7.2850    3.0860    0.8960 C   0  0  0  0  0  0  0  0  0  0  0  0
   -8.0050    3.8370    1.8330 C   0  0  0  0  0  0  0  0  0  0  0  0
   -9.1560    6.2990   -0.2170 H   0  0  0  0  0  0  0  0  0  0  0  0
   -7.8800    4.9680   -1.8760 H   0  0  0  0  0  0  0  0  0  0  0  0
   -5.5930    4.5030   -3.1250 H   0  0  0  0  0  0  0  0  0  0  0  0
   -3.1760    5.0320   -3.4420 H   0  0  0  0  0  0  0  0  0  0  0  0
   -4.4880    1.7270   -0.0440 H   0  0  0  0  0  0  0  0  0  0  0  0
   -0.5830    4.4600   -2.9410 H   0  0  0  0  0  0  0  0  0  0  0  0
   -1.1080    5.0310   -1.2810 H   0  0  0  0  0  0  0  0  0  0  0  0
   -2.4620    2.8720   -2.8470 H   0  0  0  0  0  0  0  0  0  0  0  0
   -2.9230    4.6550   -2.9610 H   0  0  0  0  0  0  0  0  0  0  0  0
   -4.4310    3.5930   -1.5160 H   0  0  0  0  0  0  0  0  0  0  0  0
   -3.2290    4.4940   -0.4570 H   0  0  0  0  0  0  0  0  0  0  0  0
   -2.0050    1.5010    1.0240 H   0  0  0  0  0  0  0  0  0  0  0  0
   -1.7460    3.3120    0.8200 H   0  0  0  0  0  0  0  0  0  0  0  0
    0.1090    1.8340    0.1180 H   0  0  0  0  0  0  0  0  0  0  0  0
   -0.9960    1.2190   -1.2080 H   0  0  0  0  0  0  0  0  0  0  0  0
   -5.2310    2.7630   -0.1590 H   0  0  0  0  0  0  0  0  0  0  0  0
   -3.2450    3.1480    2.1250 H   0  0  0  0  0  0  0  0  0  0  0  0
   -4.9150    3.7790    2.0340 H   0  0  0  0  0  0  0  0  0  0  0  0
   -4.1450    1.1490    3.1650 H   0  0  0  0  0  0  0  0  0  0  0  0
   -5.8180    1.6650    2.8100 H   0  0  0  0  0  0  0  0  0  0  0  0
   -3.8840    0.2500    0.9270 H   0  0  0  0  0  0  0  0  0  0  0  0
   -5.6350    0.5120    0.6830 H   0  0  0  0  0  0  0  0  0  0  0  0
   -6.7650    2.1920    1.2050 H   0  0  0  0  0  0  0  0  0  0  0  0
   -8.0400    3.5230    2.8650 H   0  0  0  0  0  0  0  0  0  0  0  0
  1  2  1  0  0  0  0
  2  3  2  0  0  0  0
  3 28  1  0  0  0  0
  3  4  1  0  0  0  0
  4 29  1  0  0  0  0
  4  5  2  0  0  0  0
  5  6  1  0  0  0  0
  6  7  1  0  0  0  0
  7  8  2  0  0  0  0
  8 30  1  0  0  0  0
  8  9  1  0  0  0  0
  9 31  1  0  0  0  0
  9 10  2  0  0  0  0
 10 11  1  0  0  0  0
 11 12  2  0  0  0  0
 12  7  1  0  0  0  0
 12 32  1  0  0  0  0
 10 13  1  0  0  0  0
 13 14  2  0  0  0  0
 13 15  1  0  0  0  0
 15 16  1  0  0  0  0
 16 33  1  0  0  0  0
 16 34  1  0  0  0  0
 16 17  1  0  0  0  0
 17 35  1  0  0  0  0
 17 36  1  0  0  0  0
 17 18  1  0  0  0  0
 18 37  1  0  0  0  0
 18 38  1  0  0  0  0
 18 19  1  0  0  0  0
 19 20  1  0  0  0  0
 20 39  1  0  0  0  0
 20 40  1  0  0  0  0
 20 21  1  0  0  0  0
 21 15  1  0  0  0  0
 21 41  1  0  0  0  0
 21 42  1  0  0  0  0
 19 22  1  0  0  0  0
 22 43  1  0  0  0  0
 22 23  1  0  0  0  0
 23 44  1  0  0  0  0
 23 45  1  0  0  0  0
 23 24  1  0  0  0  0
 24 46  1  0  0  0  0
 24 47  1  0  0  0  0
 24 25  1  0  0  0  0
 25 22  1  0  0  0  0
 25 48  1  0  0  0  0
 25 49  1  0  0  0  0
  5 26  1  0  0  0  0
 26 50  1  0  0  0  0
 26 27  2  0  0  0  0
 27  2  1  0  0  0  0
 27 51  1  0  0  0  0
M  END
>  <LOGBIO>
5.0800

>  <PRED_LOGBIO>
5.3000

>  <XV_RES>
-0.1680

>  <WHL_TMPL>
1

>  <ANCH>
11-22;20-34

$$$$
ROW73
  -MTS-   01071502143D 0   0.00000     0.00000     0

 42 43  0  0  0  0  0  0  0  0999 V2000
   -0.6680   -5.4830    4.3940 C   0  0  0  0  0  0  0  0  0  0  0  0
   -1.4570   -4.7780    3.2940 C   0  0  0  0  0  0  0  0  0  0  0  0
   -0.5310   -4.0430    2.4210 N   0  0  0  0  0  0  0  0  0  0  0  0
    0.4210   -4.9850    1.8140 C   0  0  0  0  0  0  0  0  0  0  0  0
    0.2040   -3.0470    3.2130 C   0  0  0  0  0  0  0  0  0  0  0  0
   -2.2210   -5.8140    2.4710 C   0  0  0  0  0  0  0  0  0  0  0  0
   -1.2310   -6.7840    1.7990 C   0  0  0  0  0  0  0  0  0  0  0  0
   -0.3850   -6.0730    0.7270 C   0  0  0  0  0  0  0  0  0  0  0  0
   -1.2730   -5.3660   -0.3140 C   0  0  0  0  0  0  0  0  0  0  0  0
   -2.2630   -4.3950    0.3580 C   0  0  0  0  0  0  0  0  0  0  0  0
   -3.1090   -5.1060    1.4300 C   0  0  0  0  0  0  0  0  0  0  0  0
   -3.0820   -6.5600    3.4610 C   0  0  0  0  0  0  0  0  0  0  0  0
   -2.5770   -7.6910    4.1140 C   0  0  0  0  0  0  0  0  0  0  0  0
   -3.3760   -8.3830    5.0330 C   0  0  0  0  0  0  0  0  0  0  0  0
   -4.6780   -7.9450    5.2980 C   0  0  0  0  0  0  0  0  0  0  0  0
   -5.4600   -8.6220    6.1970 Cl  0  0  0  0  0  0  0  0  0  0  0  0
   -5.1830   -6.8140    4.6450 C   0  0  0  0  0  0  0  0  0  0  0  0
   -6.8030   -6.2700    4.9740 Cl  0  0  0  0  0  0  0  0  0  0  0  0
   -4.3840   -6.1210    3.7270 C   0  0  0  0  0  0  0  0  0  0  0  0
    0.0360   -6.1800    3.9440 H   0  0  0  0  0  0  0  0  0  0  0  0
   -0.1240   -4.7460    4.9800 H   0  0  0  0  0  0  0  0  0  0  0  0
   -1.3530   -6.0270    5.0400 H   0  0  0  0  0  0  0  0  0  0  0  0
   -2.1620   -4.0810    3.7440 H   0  0  0  0  0  0  0  0  0  0  0  0
    1.1070   -4.4410    1.1670 H   0  0  0  0  0  0  0  0  0  0  0  0
   -0.1230   -5.7220    1.2270 H   0  0  0  0  0  0  0  0  0  0  0  0
    0.9830   -5.4880    2.5970 H   0  0  0  0  0  0  0  0  0  0  0  0
    0.8890   -2.5030    2.5670 H   0  0  0  0  0  0  0  0  0  0  0  0
   -0.5010   -2.3500    3.6620 H   0  0  0  0  0  0  0  0  0  0  0  0
    0.7660   -3.5500    3.9970 H   0  0  0  0  0  0  0  0  0  0  0  0
   -1.7810   -7.6040    1.3420 H   0  0  0  0  0  0  0  0  0  0  0  0
   -0.5740   -7.2110    2.5540 H   0  0  0  0  0  0  0  0  0  0  0  0
    0.2650   -5.3430    1.2030 H   0  0  0  0  0  0  0  0  0  0  0  0
    0.2500   -6.8000    0.2250 H   0  0  0  0  0  0  0  0  0  0  0  0
   -1.8270   -6.1090   -0.8830 H   0  0  0  0  0  0  0  0  0  0  0  0
   -0.6460   -4.8160   -1.0120 H   0  0  0  0  0  0  0  0  0  0  0  0
   -1.7130   -3.5760    0.8160 H   0  0  0  0  0  0  0  0  0  0  0  0
   -2.9210   -3.9690   -0.3970 H   0  0  0  0  0  0  0  0  0  0  0  0
   -3.7590   -5.8370    0.9540 H   0  0  0  0  0  0  0  0  0  0  0  0
   -3.7440   -4.3790    1.9320 H   0  0  0  0  0  0  0  0  0  0  0  0
   -1.5720   -8.0300    3.9090 H   0  0  0  0  0  0  0  0  0  0  0  0
   -2.9870   -9.2550    5.5370 H   0  0  0  0  0  0  0  0  0  0  0  0
   -4.7730   -5.2480    3.2240 H   0  0  0  0  0  0  0  0  0  0  0  0
  1 20  1  0  0  0  0
  1 21  1  0  0  0  0
  1 22  1  0  0  0  0
  1  2  1  0  0  0  0
  2 23  1  0  0  0  0
  2  3  1  0  0  0  0
  3  4  1  0  0  0  0
  4 24  1  0  0  0  0
  4 25  1  0  0  0  0
  4 26  1  0  0  0  0
  3  5  1  0  0  0  0
  5 27  1  0  0  0  0
  5 28  1  0  0  0  0
  5 29  1  0  0  0  0
  2  6  1  0  0  0  0
  6  7  1  0  0  0  0
  7 30  1  0  0  0  0
  7 31  1  0  0  0  0
  7  8  1  0  0  0  0
  8 32  1  0  0  0  0
  8 33  1  0  0  0  0
  8  9  1  0  0  0  0
  9 34  1  0  0  0  0
  9 35  1  0  0  0  0
  9 10  1  0  0  0  0
 10 36  1  0  0  0  0
 10 37  1  0  0  0  0
 10 11  1  0  0  0  0
 11  6  1  0  0  0  0
 11 38  1  0  0  0  0
 11 39  1  0  0  0  0
  6 12  1  0  0  0  0
 12 13  2  0  0  0  0
 13 40  1  0  0  0  0
 13 14  1  0  0  0  0
 14 41  1  0  0  0  0
 14 15  2  0  0  0  0
 15 16  1  0  0  0  0
 15 17  1  0  0  0  0
 17 18  1  0  0  0  0
 17 19  2  0  0  0  0
 19 12  1  0  0  0  0
 19 42  1  0  0  0  0
M  END
>  <LOGBIO>
4.4000

>  <PRED_LOGBIO>
4.6400

>  <XV_RES>
-0.3430

>  <WHL_TMPL>
3

>  <ANCH>
51-64;32-33

$$$$
ROW74
  -MTS-   01071502143D 0   0.00000     0.00000     0

 69 72  0  0  1  0  0  0  0  0999 V2000
   -9.1760    2.5560   -0.5310 C   0  0  0  0  0  0  0  0  0  0  0  0
   -8.5910    2.2680   -1.9110 C   0  0  0  0  0  0  0  0  0  0  0  0
   -7.1290    2.4120   -1.8630 N   0  0  0  0  0  0  0  0  0  0  0  0
   -6.4670    2.7830   -0.6040 C   0  0  0  0  0  0  0  0  0  0  0  0
   -6.4050    2.2070   -2.9600 C   0  0  0  0  0  0  0  0  0  0  0  0
   -6.9590    1.8970   -4.0130 O   0  0  0  0  0  0  0  0  0  0  0  0
   -4.9330    2.3520   -2.9120 C   0  0  0  0  0  0  0  0  0  0  0  0
   -4.1310    1.2470   -2.6000 C   0  0  0  0  0  0  0  0  0  0  0  0
   -2.7380    1.3840   -2.5550 C   0  0  0  0  0  0  0  0  0  0  0  0
   -2.1480    2.6250   -2.8220 C   0  0  0  0  0  0  0  0  0  0  0  0
   -2.9500    3.7290   -3.1340 C   0  0  0  0  0  0  0  0  0  0  0  0
   -4.3430    3.5920   -3.1790 C   0  0  0  0  0  0  0  0  0  0  0  0
   -0.6460    2.7730   -2.7740 C   0  0  1  0  0  0  0  0  0  0  0  0
   -0.2340    3.1460   -1.4130 N   0  0  0  0  0  0  0  0  0  0  0  0
    1.2070    3.3820   -1.5110 C   0  0  0  0  0  0  0  0  0  0  0  0
    1.8970    2.0830   -1.9940 C   0  0  0  0  0  0  0  0  0  0  0  0
    1.4590    0.9010   -1.1530 N   0  0  0  0  0  0  0  0  0  0  0  0
    1.9360    1.1830    0.2080 C   0  0  0  0  0  0  0  0  0  0  0  0
    1.6040    2.6110    0.5720 C   0  0  0  0  0  0  0  0  0  0  0  0
    0.4460    2.9350    1.1640 C   0  0  0  0  0  0  0  0  0  0  0  0
    0.5310    4.6890    1.3800 S   0  0  0  0  0  0  0  0  0  0  0  0
    2.1330    4.8860    0.6540 C   0  0  0  0  0  0  0  0  0  0  0  0
    2.4890    3.6620    0.3080 N   0  0  0  0  0  0  0  0  0  0  0  0
   -0.0440    0.7340   -1.0340 C   0  0  0  0  0  0  0  0  0  0  0  0
   -0.7120    2.0500   -0.5640 C   0  0  0  0  0  0  0  0  0  0  0  0
   -0.2140    3.8470   -3.7430 C   0  0  0  0  0  0  0  0  0  0  0  0
   -1.0710    4.9170   -4.0290 C   0  0  0  0  0  0  0  0  0  0  0  0
   -0.6710    5.9140   -4.9270 C   0  0  0  0  0  0  0  0  0  0  0  0
    0.5860    5.8400   -5.5400 C   0  0  0  0  0  0  0  0  0  0  0  0
    1.4430    4.7700   -5.2540 C   0  0  0  0  0  0  0  0  0  0  0  0
    2.7130    4.6960   -5.8720 N   0  0  0  0  0  0  0  0  0  0  0  0
    2.8510    4.0620   -7.0330 C   0  0  0  0  0  0  0  0  0  0  0  0
    1.9030    3.5540   -7.5530 O   0  0  0  0  0  0  0  0  0  0  0  0
    4.0630    3.9910   -7.6240 O   0  0  0  0  0  0  0  0  0  0  0  0
    4.1630    3.2980   -8.8710 C   0  0  0  0  0  0  0  0  0  0  0  0
    1.0430    3.7740   -4.3550 C   0  0  0  0  0  0  0  0  0  0  0  0
   -8.9210    3.5710   -0.2330 H   0  0  0  0  0  0  0  0  0  0  0  0
  -10.2580    2.4500   -0.5660 H   0  0  0  0  0  0  0  0  0  0  0  0
   -8.7650    1.8530    0.1910 H   0  0  0  0  0  0  0  0  0  0  0  0
   -9.0020    2.9710   -2.6320 H   0  0  0  0  0  0  0  0  0  0  0  0
   -8.8470    1.2530   -2.2080 H   0  0  0  0  0  0  0  0  0  0  0  0
   -5.9260    3.7160   -0.7400 H   0  0  0  0  0  0  0  0  0  0  0  0
   -7.2150    2.9080    0.1760 H   0  0  0  0  0  0  0  0  0  0  0  0
   -5.7710    1.9980   -0.3160 H   0  0  0  0  0  0  0  0  0  0  0  0
   -4.5860    0.2900   -2.3940 H   0  0  0  0  0  0  0  0  0  0  0  0
   -2.1200    0.5330   -2.3150 H   0  0  0  0  0  0  0  0  0  0  0  0
   -2.4950    4.6870   -3.3400 H   0  0  0  0  0  0  0  0  0  0  0  0
   -4.9610    4.4440   -3.4200 H   0  0  0  0  0  0  0  0  0  0  0  0
   -0.1800    1.8290   -3.0480 H   0  0  0  0  0  0  0  0  0  0  0  0
    1.5650    3.5740   -0.5020 H   0  0  0  0  0  0  0  0  0  0  0  0
    1.3950    4.1610   -2.2470 H   0  0  0  0  0  0  0  0  0  0  0  0
    2.9620    2.2130   -1.8140 H   0  0  0  0  0  0  0  0  0  0  0  0
    1.6000    1.9040   -3.0250 H   0  0  0  0  0  0  0  0  0  0  0  0
    3.0140    1.0400    0.2520 H   0  0  0  0  0  0  0  0  0  0  0  0
    1.4520    0.5080    0.9100 H   0  0  0  0  0  0  0  0  0  0  0  0
   -0.3590    2.2730    1.4470 H   0  0  0  0  0  0  0  0  0  0  0  0
    2.6930    5.8000    0.5230 H   0  0  0  0  0  0  0  0  0  0  0  0
   -0.2120    0.0040   -0.2450 H   0  0  0  0  0  0  0  0  0  0  0  0
   -0.4430    0.4830   -2.0150 H   0  0  0  0  0  0  0  0  0  0  0  0
   -1.7790    1.9480   -0.7480 H   0  0  0  0  0  0  0  0  0  0  0  0
   -0.4130    2.2350    0.4650 H   0  0  0  0  0  0  0  0  0  0  0  0
   -2.0410    4.9740   -3.5560 H   0  0  0  0  0  0  0  0  0  0  0  0
   -1.3320    6.7390   -5.1480 H   0  0  0  0  0  0  0  0  0  0  0  0
    0.8950    6.6090   -6.2330 H   0  0  0  0  0  0  0  0  0  0  0  0
    3.5150    5.1250   -5.4330 H   0  0  0  0  0  0  0  0  0  0  0  0
    3.5190    3.7780   -9.6040 H   0  0  0  0  0  0  0  0  0  0  0  0
    5.1930    3.3260   -9.2190 H   0  0  0  0  0  0  0  0  0  0  0  0
    3.8530    2.2640   -8.7370 H   0  0  0  0  0  0  0  0  0  0  0  0
    1.7030    2.9490   -4.1350 H   0  0  0  0  0  0  0  0  0  0  0  0
  1 37  1  0  0  0  0
  1 38  1  0  0  0  0
  1 39  1  0  0  0  0
  1  2  1  0  0  0  0
  2 40  1  0  0  0  0
  2 41  1  0  0  0  0
  2  3  1  0  0  0  0
  3  4  1  0  0  0  0
  4 42  1  0  0  0  0
  4 43  1  0  0  0  0
  4 44  1  0  0  0  0
  3  5  1  0  0  0  0
  5  6  2  0  0  0  0
  5  7  1  0  0  0  0
  7  8  2  0  0  0  0
  8 45  1  0  0  0  0
  8  9  1  0  0  0  0
  9 46  1  0  0  0  0
  9 10  2  0  0  0  0
 10 11  1  0  0  0  0
 11 47  1  0  0  0  0
 11 12  2  0  0  0  0
 12  7  1  0  0  0  0
 12 48  1  0  0  0  0
 10 13  1  0  0  0  0
 13 49  1  0  0  0  0
 13 14  1  0  0  0  0
 14 15  1  0  0  0  0
 15 50  1  0  0  0  0
 15 51  1  0  0  0  0
 15 16  1  0  0  0  0
 16 52  1  0  0  0  0
 16 53  1  0  0  0  0
 16 17  1  0  0  0  0
 17 18  1  0  0  0  0
 18 54  1  0  0  0  0
 18 55  1  0  0  0  0
 18 19  1  0  0  0  0
 19 20  2  0  0  0  0
 20 56  1  0  0  0  0
 20 21  1  0  0  0  0
 21 22  1  0  0  0  0
 22 57  1  0  0  0  0
 22 23  2  0  0  0  0
 23 19  1  0  0  0  0
 17 24  1  0  0  0  0
 24 58  1  0  0  0  0
 24 59  1  0  0  0  0
 24 25  1  0  0  0  0
 25 14  1  0  0  0  0
 25 60  1  0  0  0  0
 25 61  1  0  0  0  0
 13 26  1  0  0  0  0
 26 27  2  0  0  0  0
 27 62  1  0  0  0  0
 27 28  1  0  0  0  0
 28 63  1  0  0  0  0
 28 29  2  0  0  0  0
 29 64  1  0  0  0  0
 29 30  1  0  0  0  0
 30 31  1  0  0  0  0
 31 65  1  0  0  0  0
 31 32  1  0  0  0  0
 32 33  2  0  0  0  0
 32 34  1  0  0  0  0
 34 35  1  0  0  0  0
 35 66  1  0  0  0  0
 35 67  1  0  0  0  0
 35 68  1  0  0  0  0
 30 36  2  0  0  0  0
 36 26  1  0  0  0  0
 36 69  1  0  0  0  0
M  END
>  <LOGBIO>
4.7700

>  <PRED_LOGBIO>
4.9700

>  <XV_RES>
-0.2230

>  <WHL_TMPL>
1

>  <ANCH>
11-22;27-48

$$$$
ROW75
  -MTS-   01071502143D 0   0.00000     0.00000     0

 45 48  0  0  0  0  0  0  0  0999 V2000
   -1.5770   -3.7630    0.1010 C   0  0  0  0  0  0  0  0  0  0  0  0
   -1.0330   -3.0430    1.3310 C   0  0  0  0  0  0  0  0  0  0  0  0
    0.1920   -2.2230    0.8850 C   0  0  0  0  0  0  0  0  0  0  0  0
    1.2690   -2.5320    1.9410 C   0  0  0  0  0  0  0  0  0  0  0  0
    0.5600   -3.4010    2.9960 C   0  0  0  0  0  0  0  0  0  0  0  0
   -0.5190   -4.0670    2.2520 N   0  0  0  0  0  0  0  0  0  0  0  0
   -1.4100   -4.7450    3.2040 C   0  0  0  0  0  0  0  0  0  0  0  0
   -2.2210   -5.8140    2.4710 C   0  0  0  0  0  0  0  0  0  0  0  0
   -3.0820   -6.5600    3.4610 C   0  0  0  0  0  0  0  0  0  0  0  0
   -4.3850   -6.1210    3.7270 C   0  0  0  0  0  0  0  0  0  0  0  0
   -5.1840   -6.8130    4.6450 C   0  0  0  0  0  0  0  0  0  0  0  0
   -4.6800   -7.9440    5.2980 C   0  0  0  0  0  0  0  0  0  0  0  0
   -5.4540   -8.5980    6.1750 N   0  0  0  0  0  0  0  0  0  0  0  0
   -5.0180   -9.6860    6.8250 C   0  0  0  0  0  0  0  0  0  0  0  0
   -3.7260  -10.1780    6.6060 C   0  0  0  0  0  0  0  0  0  0  0  0
   -2.8920   -9.5170    5.6960 C   0  0  0  0  0  0  0  0  0  0  0  0
   -3.3770   -8.3840    5.0330 C   0  0  0  0  0  0  0  0  0  0  0  0
   -2.5790   -7.6920    4.1140 C   0  0  0  0  0  0  0  0  0  0  0  0
   -5.9110  -10.3730    7.7840 C   0  0  0  0  0  0  0  0  0  0  0  0
   -6.3280  -11.6450    7.7140 C   0  0  0  0  0  0  0  0  0  0  0  0
   -7.1540  -11.9080    8.8040 O   0  0  0  0  0  0  0  0  0  0  0  0
   -7.2480  -10.7500    9.5730 C   0  0  0  0  0  0  0  0  0  0  0  0
   -6.5140   -9.7860    9.0020 C   0  0  0  0  0  0  0  0  0  0  0  0
   -2.6490   -3.5950    0.0270 H   0  0  0  0  0  0  0  0  0  0  0  0
   -1.0870   -3.3770   -0.7910 H   0  0  0  0  0  0  0  0  0  0  0  0
   -1.3820   -4.8300    0.1890 H   0  0  0  0  0  0  0  0  0  0  0  0
   -1.7880   -2.4100    1.7920 H   0  0  0  0  0  0  0  0  0  0  0  0
   -0.0650   -1.1690    0.9700 H   0  0  0  0  0  0  0  0  0  0  0  0
    0.5280   -2.5830   -0.0850 H   0  0  0  0  0  0  0  0  0  0  0  0
    1.5450   -1.5940    2.4170 H   0  0  0  0  0  0  0  0  0  0  0  0
    2.0630   -3.1140    1.4770 H   0  0  0  0  0  0  0  0  0  0  0  0
    0.1020   -2.7350    3.7240 H   0  0  0  0  0  0  0  0  0  0  0  0
    1.2620   -4.1430    3.3710 H   0  0  0  0  0  0  0  0  0  0  0  0
   -2.1190   -3.9990    3.5560 H   0  0  0  0  0  0  0  0  0  0  0  0
   -0.8090   -5.2350    3.9670 H   0  0  0  0  0  0  0  0  0  0  0  0
   -1.5070   -6.5320    2.0730 H   0  0  0  0  0  0  0  0  0  0  0  0
   -2.8670   -5.3210    1.7480 H   0  0  0  0  0  0  0  0  0  0  0  0
   -4.7740   -5.2480    3.2230 H   0  0  0  0  0  0  0  0  0  0  0  0
   -6.1890   -6.4740    4.8500 H   0  0  0  0  0  0  0  0  0  0  0  0
   -3.3770  -11.0540    7.1320 H   0  0  0  0  0  0  0  0  0  0  0  0
   -1.8910   -9.8760    5.5090 H   0  0  0  0  0  0  0  0  0  0  0  0
   -1.5740   -8.0300    3.9100 H   0  0  0  0  0  0  0  0  0  0  0  0
   -6.0660  -12.3500    6.9390 H   0  0  0  0  0  0  0  0  0  0  0  0
   -7.8200  -10.6470   10.4830 H   0  0  0  0  0  0  0  0  0  0  0  0
   -6.3860   -8.7750    9.3610 H   0  0  0  0  0  0  0  0  0  0  0  0
  1 24  1  0  0  0  0
  1 25  1  0  0  0  0
  1 26  1  0  0  0  0
  1  2  1  0  0  0  0
  2 27  1  0  0  0  0
  2  3  1  0  0  0  0
  3 28  1  0  0  0  0
  3 29  1  0  0  0  0
  3  4  1  0  0  0  0
  4 30  1  0  0  0  0
  4 31  1  0  0  0  0
  4  5  1  0  0  0  0
  5 32  1  0  0  0  0
  5 33  1  0  0  0  0
  5  6  1  0  0  0  0
  6  2  1  0  0  0  0
  6  7  1  0  0  0  0
  7 34  1  0  0  0  0
  7 35  1  0  0  0  0
  7  8  1  0  0  0  0
  8 36  1  0  0  0  0
  8 37  1  0  0  0  0
  8  9  1  0  0  0  0
  9 10  2  0  0  0  0
 10 38  1  0  0  0  0
 10 11  1  0  0  0  0
 11 39  1  0  0  0  0
 11 12  2  0  0  0  0
 12 13  1  0  0  0  0
 13 14  2  0  0  0  0
 14 15  1  0  0  0  0
 15 40  1  0  0  0  0
 15 16  2  0  0  0  0
 16 41  1  0  0  0  0
 16 17  1  0  0  0  0
 17 12  1  0  0  0  0
 17 18  2  0  0  0  0
 18  9  1  0  0  0  0
 18 42  1  0  0  0  0
 14 19  1  0  0  0  0
 19 20  2  0  0  0  0
 20 43  1  0  0  0  0
 20 21  1  0  0  0  0
 21 22  1  0  0  0  0
 22 44  1  0  0  0  0
 22 23  2  0  0  0  0
 23 19  1  0  0  0  0
 23 45  1  0  0  0  0
M  END
>  <LOGBIO>
5.0800

>  <PRED_LOGBIO>
4.9300

>  <XV_RES>
0.1440

>  <WHL_TMPL>
3

>  <ANCH>
38-39;16-13

$$$$
ROW76
  -MTS-   01071502143D 0   0.00000     0.00000     0

 72 76  0  0  1  0  0  0  0  0999 V2000
    0.7080   -6.7110    3.8620 C   0  0  0  0  0  0  0  0  0  0  0  0
    1.2560   -5.5990    3.1480 O   0  0  0  0  0  0  0  0  0  0  0  0
    0.3990   -4.7600    2.5280 C   0  0  0  0  0  0  0  0  0  0  0  0
   -0.8030   -4.9620    2.5870 O   0  0  0  0  0  0  0  0  0  0  0  0
    0.8650   -3.7130    1.8530 N   0  0  0  0  0  0  0  0  0  0  0  0
    0.2390   -2.3840    1.9070 C   0  0  0  0  0  0  0  0  0  0  0  0
    1.2380   -1.2920    2.3340 C   0  0  0  0  0  0  0  0  0  0  0  0
    2.5980   -1.4540    1.6990 C   0  0  0  0  0  0  0  0  0  0  0  0
    2.9680   -2.5870    1.0870 C   0  0  0  0  0  0  0  0  0  0  0  0
    2.0510   -3.7830    0.9880 C   0  0  0  0  0  0  0  0  0  0  0  0
    4.2730   -2.4030    0.6140 N   0  0  0  0  0  0  0  0  0  0  0  0
    4.6600   -1.1850    0.9440 C   0  0  0  0  0  0  0  0  0  0  0  0
    6.0040   -0.5720    0.6290 C   0  0  0  0  0  0  0  0  0  0  0  0
    3.6400   -0.5690    1.6200 N   0  0  0  0  0  0  0  0  0  0  0  0
    3.6600    0.7970    2.1630 C   0  0  1  0  0  0  0  0  0  0  0  0
    4.1310    0.7750    3.6290 C   0  0  0  0  0  0  0  0  0  0  0  0
    4.0680    2.1990    4.2110 C   0  0  1  0  0  0  0  0  0  0  0  0
    4.6680    3.1880    3.1940 C   0  0  0  0  0  0  0  0  0  0  0  0
    3.5190    3.5810    2.2480 C   0  0  0  0  0  0  0  0  0  0  0  0
    2.2780    2.8120    2.7370 C   0  0  1  0  0  0  0  0  0  0  0  0
    2.2520    1.4170    2.0850 C   0  0  0  0  0  0  0  0  0  0  0  0
    2.6860    2.6980    4.1450 N   0  0  0  0  0  0  0  0  0  0  0  0
    2.6110    4.0190    4.7860 C   0  0  0  0  0  0  0  0  0  0  0  0
    1.2180    4.2160    5.3830 C   0  0  0  0  0  0  0  0  0  0  0  0
    1.1400    5.5890    6.0490 C   0  0  2  0  0  0  0  0  0  0  0  0
    2.1470    5.6750    7.1160 N   0  0  0  0  0  0  0  0  0  0  0  0
    2.2610    6.7870    7.8360 C   0  0  0  0  0  0  0  0  0  0  0  0
    1.5230    7.7450    7.6080 O   0  0  0  0  0  0  0  0  0  0  0  0
    3.2960    6.8750    8.9320 C   0  0  0  0  0  0  0  0  0  0  0  0
   -0.2360    5.7840    6.6390 C   0  0  0  0  0  0  0  0  0  0  0  0
   -0.4950    5.3900    7.9570 C   0  0  0  0  0  0  0  0  0  0  0  0
   -1.7710    5.5710    8.5040 C   0  0  0  0  0  0  0  0  0  0  0  0
   -2.7880    6.1460    7.7340 C   0  0  0  0  0  0  0  0  0  0  0  0
   -2.5290    6.5410    6.4150 C   0  0  0  0  0  0  0  0  0  0  0  0
   -3.5100    7.0960    5.6720 F   0  0  0  0  0  0  0  0  0  0  0  0
   -1.2540    6.3600    5.8680 C   0  0  0  0  0  0  0  0  0  0  0  0
    0.1440   -7.3390    3.1760 H   0  0  0  0  0  0  0  0  0  0  0  0
    1.5150   -7.2910    4.3040 H   0  0  0  0  0  0  0  0  0  0  0  0
    0.0490   -6.3480    4.6480 H   0  0  0  0  0  0  0  0  0  0  0  0
   -0.5120   -2.4330    2.6920 H   0  0  0  0  0  0  0  0  0  0  0  0
   -0.1290   -2.1300    0.9150 H   0  0  0  0  0  0  0  0  0  0  0  0
    1.3880   -1.4250    3.4040 H   0  0  0  0  0  0  0  0  0  0  0  0
    0.8320   -0.3300    2.0300 H   0  0  0  0  0  0  0  0  0  0  0  0
    1.6720   -3.7800   -0.0320 H   0  0  0  0  0  0  0  0  0  0  0  0
    2.6250   -4.6650    1.2650 H   0  0  0  0  0  0  0  0  0  0  0  0
    6.2650    0.1460    1.4030 H   0  0  0  0  0  0  0  0  0  0  0  0
    5.9550   -0.0670   -0.3340 H   0  0  0  0  0  0  0  0  0  0  0  0
    6.7590   -1.3550    0.5900 H   0  0  0  0  0  0  0  0  0  0  0  0
    4.3560    1.3750    1.5580 H   0  0  0  0  0  0  0  0  0  0  0  0
    3.4840    0.1180    4.2080 H   0  0  0  0  0  0  0  0  0  0  0  0
    5.1540    0.4080    3.6790 H   0  0  0  0  0  0  0  0  0  0  0  0
    4.5220    2.2760    5.1970 H   0  0  0  0  0  0  0  0  0  0  0  0
    5.4490    2.6880    2.6240 H   0  0  0  0  0  0  0  0  0  0  0  0
    5.0220    4.0730    3.7180 H   0  0  0  0  0  0  0  0  0  0  0  0
    3.7620    3.2650    1.2350 H   0  0  0  0  0  0  0  0  0  0  0  0
    3.3350    4.6500    2.3290 H   0  0  0  0  0  0  0  0  0  0  0  0
    1.3530    3.3650    2.5890 H   0  0  0  0  0  0  0  0  0  0  0  0
    1.5470    0.7810    2.6150 H   0  0  0  0  0  0  0  0  0  0  0  0
    1.9550    1.5090    1.0420 H   0  0  0  0  0  0  0  0  0  0  0  0
    3.3560    4.0820    5.5750 H   0  0  0  0  0  0  0  0  0  0  0  0
    2.8010    4.7930    4.0450 H   0  0  0  0  0  0  0  0  0  0  0  0
    0.4730    4.1530    4.5930 H   0  0  0  0  0  0  0  0  0  0  0  0
    1.0280    3.4420    6.1240 H   0  0  0  0  0  0  0  0  0  0  0  0
    1.3300    6.3630    5.3080 H   0  0  0  0  0  0  0  0  0  0  0  0
    2.7530    4.8880    7.3020 H   0  0  0  0  0  0  0  0  0  0  0  0
    4.2880    6.7340    8.5060 H   0  0  0  0  0  0  0  0  0  0  0  0
    3.2400    7.8520    9.4060 H   0  0  0  0  0  0  0  0  0  0  0  0
    3.1060    6.1010    9.6720 H   0  0  0  0  0  0  0  0  0  0  0  0
    0.2900    4.9460    8.5520 H   0  0  0  0  0  0  0  0  0  0  0  0
   -1.9700    5.2660    9.5210 H   0  0  0  0  0  0  0  0  0  0  0  0
   -3.7720    6.2860    8.1560 H   0  0  0  0  0  0  0  0  0  0  0  0
   -1.0540    6.6640    4.8510 H   0  0  0  0  0  0  0  0  0  0  0  0
  1 37  1  0  0  0  0
  1 38  1  0  0  0  0
  1 39  1  0  0  0  0
  1  2  1  0  0  0  0
  2  3  1  0  0  0  0
  3  4  2  0  0  0  0
  3  5  1  0  0  0  0
  5  6  1  0  0  0  0
  6 40  1  0  0  0  0
  6 41  1  0  0  0  0
  6  7  1  0  0  0  0
  7 42  1  0  0  0  0
  7 43  1  0  0  0  0
  7  8  1  0  0  0  0
  8  9  2  0  0  0  0
  9 10  1  0  0  0  0
 10  5  1  0  0  0  0
 10 44  1  0  0  0  0
 10 45  1  0  0  0  0
  9 11  1  0  0  0  0
 11 12  2  0  0  0  0
 12 13  1  0  0  0  0
 13 46  1  0  0  0  0
 13 47  1  0  0  0  0
 13 48  1  0  0  0  0
 12 14  1  0  0  0  0
 14  8  1  0  0  0  0
 14 15  1  0  0  0  0
 15 49  1  0  0  0  0
 15 16  1  0  0  0  0
 16 50  1  0  0  0  0
 16 51  1  0  0  0  0
 16 17  1  0  0  0  0
 17 52  1  0  0  0  0
 17 18  1  0  0  0  0
 18 53  1  0  0  0  0
 18 54  1  0  0  0  0
 18 19  1  0  0  0  0
 19 55  1  0  0  0  0
 19 56  1  0  0  0  0
 19 20  1  0  0  0  0
 20 57  1  0  0  0  0
 20 21  1  0  0  0  0
 21 15  1  0  0  0  0
 21 58  1  0  0  0  0
 21 59  1  0  0  0  0
 20 22  1  0  0  0  0
 22 17  1  0  0  0  0
 22 23  1  0  0  0  0
 23 60  1  0  0  0  0
 23 61  1  0  0  0  0
 23 24  1  0  0  0  0
 24 62  1  0  0  0  0
 24 63  1  0  0  0  0
 24 25  1  0  0  0  0
 25 64  1  0  0  0  0
 25 26  1  0  0  0  0
 26 65  1  0  0  0  0
 26 27  1  0  0  0  0
 27 28  2  0  0  0  0
 27 29  1  0  0  0  0
 29 66  1  0  0  0  0
 29 67  1  0  0  0  0
 29 68  1  0  0  0  0
 25 30  1  0  0  0  0
 30 31  2  0  0  0  0
 31 69  1  0  0  0  0
 31 32  1  0  0  0  0
 32 70  1  0  0  0  0
 32 33  2  0  0  0  0
 33 71  1  0  0  0  0
 33 34  1  0  0  0  0
 34 35  1  0  0  0  0
 34 36  2  0  0  0  0
 36 30  1  0  0  0  0
 36 72  1  0  0  0  0
M  END
>  <LOGBIO>
5.7000

>  <PRED_LOGBIO>
5.2700

>  <XV_RES>
0.3840

>  <WHL_TMPL>
1

>  <ANCH>
32-31;6-8

$$$$
ROW77
  -MTS-   01071502143D 0   0.00000     0.00000     0

 31 33  0  0  0  0  0  0  0  0999 V2000
    3.2890   -1.5090    1.0100 C   0  0  0  0  0  0  0  0  0  0  0  0
    2.3400   -1.4220   -0.1610 C   0  0  0  0  0  0  0  0  0  0  0  0
    1.9780   -2.4470   -0.7360 O   0  0  0  0  0  0  0  0  0  0  0  0
    1.8450   -0.1040   -0.6170 C   0  0  0  0  0  0  0  0  0  0  0  0
    0.7400    0.5200   -0.1860 C   0  0  0  0  0  0  0  0  0  0  0  0
    0.5910    1.7220   -0.8260 N   0  0  0  0  0  0  0  0  0  0  0  0
   -0.4650    2.6390   -0.6140 C   0  0  0  0  0  0  0  0  0  0  0  0
   -1.1340    2.6660    0.6160 C   0  0  0  0  0  0  0  0  0  0  0  0
   -2.1790    3.5740    0.8250 C   0  0  0  0  0  0  0  0  0  0  0  0
   -2.5560    4.4550   -0.1950 C   0  0  0  0  0  0  0  0  0  0  0  0
   -3.5630    5.3300    0.0060 F   0  0  0  0  0  0  0  0  0  0  0  0
   -1.8870    4.4280   -1.4250 C   0  0  0  0  0  0  0  0  0  0  0  0
   -0.8420    3.5200   -1.6350 C   0  0  0  0  0  0  0  0  0  0  0  0
    1.6630    1.8980   -1.7320 C   0  0  0  0  0  0  0  0  0  0  0  0
    1.9970    2.9260   -2.6220 C   0  0  0  0  0  0  0  0  0  0  0  0
    3.1480    2.8220   -3.4120 C   0  0  0  0  0  0  0  0  0  0  0  0
    3.9650    1.6890   -3.3120 C   0  0  0  0  0  0  0  0  0  0  0  0
    5.3960    1.5600   -4.2930 Cl  0  0  0  0  0  0  0  0  0  0  0  0
    3.6310    0.6610   -2.4220 C   0  0  0  0  0  0  0  0  0  0  0  0
    2.4800    0.7660   -1.6320 C   0  0  0  0  0  0  0  0  0  0  0  0
    2.8150   -1.0860    1.8930 H   0  0  0  0  0  0  0  0  0  0  0  0
    3.5410   -2.5510    1.1960 H   0  0  0  0  0  0  0  0  0  0  0  0
    4.1960   -0.9520    0.7830 H   0  0  0  0  0  0  0  0  0  0  0  0
    0.0640    0.1300    0.5600 H   0  0  0  0  0  0  0  0  0  0  0  0
   -0.8430    1.9860    1.4030 H   0  0  0  0  0  0  0  0  0  0  0  0
   -2.6940    3.5940    1.7740 H   0  0  0  0  0  0  0  0  0  0  0  0
   -2.1780    5.1080   -2.2130 H   0  0  0  0  0  0  0  0  0  0  0  0
   -0.3270    3.5000   -2.5840 H   0  0  0  0  0  0  0  0  0  0  0  0
    1.3660    3.7990   -2.6990 H   0  0  0  0  0  0  0  0  0  0  0  0
    3.4060    3.6150   -4.0980 H   0  0  0  0  0  0  0  0  0  0  0  0
    4.2620   -0.2120   -2.3450 H   0  0  0  0  0  0  0  0  0  0  0  0
  1 21  1  0  0  0  0
  1 22  1  0  0  0  0
  1 23  1  0  0  0  0
  1  2  1  0  0  0  0
  2  3  2  0  0  0  0
  2  4  1  0  0  0  0
  4  5  2  0  0  0  0
  5 24  1  0  0  0  0
  5  6  1  0  0  0  0
  6  7  1  0  0  0  0
  7  8  2  0  0  0  0
  8 25  1  0  0  0  0
  8  9  1  0  0  0  0
  9 26  1  0  0  0  0
  9 10  2  0  0  0  0
 10 11  1  0  0  0  0
 10 12  1  0  0  0  0
 12 27  1  0  0  0  0
 12 13  2  0  0  0  0
 13  7  1  0  0  0  0
 13 28  1  0  0  0  0
  6 14  1  0  0  0  0
 14 15  2  0  0  0  0
 15 29  1  0  0  0  0
 15 16  1  0  0  0  0
 16 30  1  0  0  0  0
 16 17  2  0  0  0  0
 17 18  1  0  0  0  0
 17 19  1  0  0  0  0
 19 31  1  0  0  0  0
 19 20  2  0  0  0  0
 20  4  1  0  0  0  0
 20 14  1  0  0  0  0
M  END
>  <LOGBIO>
5.0000

>  <PRED_LOGBIO>
5.7600

>  <XV_RES>
-0.8680

>  <WHL_TMPL>
3

>  <ANCH>
16-17;22-23

$$$$
ROW78
  -MTS-   01071502143D 0   0.00000     0.00000     0

 57 61  0  0  0  0  0  0  0  0999 V2000
   -1.2150   -8.1360    3.8240 C   0  0  0  0  0  0  0  0  0  0  0  0
   -2.6170   -7.6450    4.0960 C   0  0  0  0  0  0  0  0  0  0  0  0
   -3.0820   -6.5600    3.4610 C   0  0  0  0  0  0  0  0  0  0  0  0
   -2.2210   -5.8140    2.4710 C   0  0  0  0  0  0  0  0  0  0  0  0
   -1.4100   -4.7450    3.2040 C   0  0  0  0  0  0  0  0  0  0  0  0
   -0.5190   -4.0670    2.2520 N   0  0  0  0  0  0  0  0  0  0  0  0
    0.8780   -4.4020    2.5640 C   0  0  0  0  0  0  0  0  0  0  0  0
    1.8540   -3.7030    1.5990 C   0  0  0  0  0  0  0  0  0  0  0  0
    1.5120   -4.0170    0.1310 C   0  0  0  0  0  0  0  0  0  0  0  0
    0.0220   -3.7720   -0.1640 C   0  0  0  0  0  0  0  0  0  0  0  0
   -0.8680   -4.4700    0.8820 C   0  0  0  0  0  0  0  0  0  0  0  0
    1.7440   -5.4980   -0.0530 C   0  0  0  0  0  0  0  0  0  0  0  0
    2.9120   -6.0840   -0.2400 N   0  0  0  0  0  0  0  0  0  0  0  0
    2.7380   -7.4670   -0.3690 O   0  0  0  0  0  0  0  0  0  0  0  0
    1.3800   -7.7580   -0.2550 C   0  0  0  0  0  0  0  0  0  0  0  0
    0.6660   -8.9610   -0.3080 C   0  0  0  0  0  0  0  0  0  0  0  0
   -0.7260   -8.9550   -0.1590 C   0  0  0  0  0  0  0  0  0  0  0  0
   -1.4140  -10.1150   -0.2090 F   0  0  0  0  0  0  0  0  0  0  0  0
   -1.4040   -7.7470    0.0430 C   0  0  0  0  0  0  0  0  0  0  0  0
   -0.6890   -6.5440    0.0950 C   0  0  0  0  0  0  0  0  0  0  0  0
    0.7030   -6.5490   -0.0540 C   0  0  0  0  0  0  0  0  0  0  0  0
   -4.4610   -6.1120    3.7560 C   0  0  0  0  0  0  0  0  0  0  0  0
   -4.9330   -5.1220    3.1990 O   0  0  0  0  0  0  0  0  0  0  0  0
   -5.1790   -6.8040    4.6360 N   0  0  0  0  0  0  0  0  0  0  0  0
   -6.5390   -6.3000    4.8770 C   0  0  0  0  0  0  0  0  0  0  0  0
   -7.4530   -7.3300    5.5660 C   0  0  0  0  0  0  0  0  0  0  0  0
   -6.7260   -7.9960    6.7490 C   0  0  0  0  0  0  0  0  0  0  0  0
   -5.4520   -8.7110    6.2630 C   0  0  0  0  0  0  0  0  0  0  0  0
   -4.6590   -7.9070    5.2600 C   0  0  0  0  0  0  0  0  0  0  0  0
   -3.4310   -8.3230    5.0110 N   0  0  0  0  0  0  0  0  0  0  0  0
   -1.1760   -9.2140    3.9590 H   0  0  0  0  0  0  0  0  0  0  0  0
   -0.5240   -7.6590    4.5160 H   0  0  0  0  0  0  0  0  0  0  0  0
   -0.9360   -7.8870    2.8030 H   0  0  0  0  0  0  0  0  0  0  0  0
   -2.8970   -5.2890    1.7990 H   0  0  0  0  0  0  0  0  0  0  0  0
   -1.5290   -6.5160    2.0110 H   0  0  0  0  0  0  0  0  0  0  0  0
   -0.7720   -5.2670    3.9140 H   0  0  0  0  0  0  0  0  0  0  0  0
   -2.1020   -4.0180    3.6230 H   0  0  0  0  0  0  0  0  0  0  0  0
    0.9840   -5.4700    2.3860 H   0  0  0  0  0  0  0  0  0  0  0  0
    1.1040   -4.0640    3.5730 H   0  0  0  0  0  0  0  0  0  0  0  0
    2.8340   -4.1370    1.7860 H   0  0  0  0  0  0  0  0  0  0  0  0
    1.7670   -2.6280    1.7460 H   0  0  0  0  0  0  0  0  0  0  0  0
    2.1380   -3.4360   -0.5430 H   0  0  0  0  0  0  0  0  0  0  0  0
   -0.1880   -4.2540   -1.1170 H   0  0  0  0  0  0  0  0  0  0  0  0
   -0.1650   -2.7020   -0.1110 H   0  0  0  0  0  0  0  0  0  0  0  0
   -1.8810   -4.1120    0.7080 H   0  0  0  0  0  0  0  0  0  0  0  0
   -0.7210   -5.5430    0.7840 H   0  0  0  0  0  0  0  0  0  0  0  0
    1.1890   -9.8930   -0.4630 H   0  0  0  0  0  0  0  0  0  0  0  0
   -2.4770   -7.7430    0.1580 H   0  0  0  0  0  0  0  0  0  0  0  0
   -1.2120   -5.6120    0.2510 H   0  0  0  0  0  0  0  0  0  0  0  0
   -6.4860   -5.4000    5.4870 H   0  0  0  0  0  0  0  0  0  0  0  0
   -6.9840   -5.9990    3.9310 H   0  0  0  0  0  0  0  0  0  0  0  0
   -7.7480   -8.0910    4.8470 H   0  0  0  0  0  0  0  0  0  0  0  0
   -8.3520   -6.8330    5.9270 H   0  0  0  0  0  0  0  0  0  0  0  0
   -6.4590   -7.2390    7.4830 H   0  0  0  0  0  0  0  0  0  0  0  0
   -7.3880   -8.7190    7.2210 H   0  0  0  0  0  0  0  0  0  0  0  0
   -5.7220   -9.6690    5.8230 H   0  0  0  0  0  0  0  0  0  0  0  0
   -4.8200   -8.9420    7.1180 H   0  0  0  0  0  0  0  0  0  0  0  0
  1 31  1  0  0  0  0
  1 32  1  0  0  0  0
  1 33  1  0  0  0  0
  1  2  1  0  0  0  0
  2  3  2  0  0  0  0
  3  4  1  0  0  0  0
  4 34  1  0  0  0  0
  4 35  1  0  0  0  0
  4  5  1  0  0  0  0
  5 36  1  0  0  0  0
  5 37  1  0  0  0  0
  5  6  1  0  0  0  0
  6  7  1  0  0  0  0
  7 38  1  0  0  0  0
  7 39  1  0  0  0  0
  7  8  1  0  0  0  0
  8 40  1  0  0  0  0
  8 41  1  0  0  0  0
  8  9  1  0  0  0  0
  9 42  1  0  0  0  0
  9 10  1  0  0  0  0
 10 43  1  0  0  0  0
 10 44  1  0  0  0  0
 10 11  1  0  0  0  0
 11  6  1  0  0  0  0
 11 45  1  0  0  0  0
 11 46  1  0  0  0  0
  9 12  1  0  0  0  0
 12 13  2  0  0  0  0
 13 14  1  0  0  0  0
 14 15  1  0  0  0  0
 15 16  2  0  0  0  0
 16 47  1  0  0  0  0
 16 17  1  0  0  0  0
 17 18  1  0  0  0  0
 17 19  2  0  0  0  0
 19 48  1  0  0  0  0
 19 20  1  0  0  0  0
 20 49  1  0  0  0  0
 20 21  2  0  0  0  0
 21 12  1  0  0  0  0
 21 15  1  0  0  0  0
  3 22  1  0  0  0  0
 22 23  2  0  0  0  0
 22 24  1  0  0  0  0
 24 25  1  0  0  0  0
 25 50  1  0  0  0  0
 25 51  1  0  0  0  0
 25 26  1  0  0  0  0
 26 52  1  0  0  0  0
 26 53  1  0  0  0  0
 26 27  1  0  0  0  0
 27 54  1  0  0  0  0
 27 55  1  0  0  0  0
 27 28  1  0  0  0  0
 28 56  1  0  0  0  0
 28 57  1  0  0  0  0
 28 29  1  0  0  0  0
 29 24  1  0  0  0  0
 29 30  2  0  0  0  0
 30  2  1  0  0  0  0
M  END
>  <LOGBIO>
6.7900

>  <PRED_LOGBIO>
6.3200

>  <XV_RES>
0.5400

>  <WHL_TMPL>
3

>  <ANCH>
38-45;13-10

$$$$
ROW79
  -MTS-   01071502143D 0   0.00000     0.00000     0

 56 60  0  0  0  0  0  0  0  0999 V2000
   -0.3650   -1.1280   -4.2080 C   0  0  0  0  0  0  0  0  0  0  0  0
    0.9200   -0.6670   -3.7800 O   0  0  0  0  0  0  0  0  0  0  0  0
    1.2530   -0.8240   -2.4610 C   0  0  0  0  0  0  0  0  0  0  0  0
    2.0380    0.1400   -1.8170 C   0  0  0  0  0  0  0  0  0  0  0  0
    2.3780   -0.0210   -0.4690 C   0  0  0  0  0  0  0  0  0  0  0  0
    3.1590    0.9420    0.1670 O   0  0  0  0  0  0  0  0  0  0  0  0
    3.5160    0.8120    1.5080 C   0  0  0  0  0  0  0  0  0  0  0  0
    3.1330   -0.2330    2.2550 C   0  0  0  0  0  0  0  0  0  0  0  0
    2.3020   -1.3030    1.6600 C   0  0  0  0  0  0  0  0  0  0  0  0
    1.9340   -2.2750    2.3180 O   0  0  0  0  0  0  0  0  0  0  0  0
    1.9340   -1.1460    0.2360 C   0  0  0  0  0  0  0  0  0  0  0  0
    1.1490   -2.1100   -0.4080 C   0  0  0  0  0  0  0  0  0  0  0  0
    0.8090   -1.9500   -1.7560 C   0  0  0  0  0  0  0  0  0  0  0  0
    0.0520   -2.8800   -2.3770 F   0  0  0  0  0  0  0  0  0  0  0  0
    4.3470    1.8670    2.1290 C   0  0  0  0  0  0  0  0  0  0  0  0
    5.5730    1.7790    2.1020 O   0  0  0  0  0  0  0  0  0  0  0  0
    3.7680    2.9100    2.7170 N   0  0  0  0  0  0  0  0  0  0  0  0
    4.5940    3.9580    3.3350 C   0  0  0  0  0  0  0  0  0  0  0  0
    4.9130    5.0530    2.3000 C   0  0  0  0  0  0  0  0  0  0  0  0
    5.6150    6.2560    2.9560 C   0  0  0  0  0  0  0  0  0  0  0  0
    4.8310    6.7890    4.0800 N   0  0  0  0  0  0  0  0  0  0  0  0
    5.5380    7.9330    4.6730 C   0  0  0  0  0  0  0  0  0  0  0  0
    7.0280    7.7280    4.5370 C   0  0  0  0  0  0  0  0  0  0  0  0
    7.6990    8.2010    3.4030 C   0  0  0  0  0  0  0  0  0  0  0  0
    9.0810    8.0110    3.2780 C   0  0  0  0  0  0  0  0  0  0  0  0
    9.7910    7.3500    4.2860 C   0  0  0  0  0  0  0  0  0  0  0  0
   11.1190    7.0370    4.4140 O   0  0  0  0  0  0  0  0  0  0  0  0
   11.1870    6.0300    5.4270 C   0  0  0  0  0  0  0  0  0  0  0  0
   10.0370    6.2760    6.2410 O   0  0  0  0  0  0  0  0  0  0  0  0
    9.1200    6.8770    5.4200 C   0  0  0  0  0  0  0  0  0  0  0  0
    7.7380    7.0660    5.5460 C   0  0  0  0  0  0  0  0  0  0  0  0
    4.6230    5.7660    5.1150 C   0  0  0  0  0  0  0  0  0  0  0  0
    3.8720    4.5390    4.5630 C   0  0  0  0  0  0  0  0  0  0  0  0
   -1.1410   -0.6020   -3.6560 H   0  0  0  0  0  0  0  0  0  0  0  0
   -0.4830   -0.9350   -5.2720 H   0  0  0  0  0  0  0  0  0  0  0  0
   -0.4470   -2.1960   -4.0210 H   0  0  0  0  0  0  0  0  0  0  0  0
    2.3800    1.0080   -2.3610 H   0  0  0  0  0  0  0  0  0  0  0  0
    3.4320   -0.2940    3.2910 H   0  0  0  0  0  0  0  0  0  0  0  0
    0.8070   -2.9780    0.1360 H   0  0  0  0  0  0  0  0  0  0  0  0
    2.7610    2.9820    2.7390 H   0  0  0  0  0  0  0  0  0  0  0  0
    5.5110    3.4610    3.6440 H   0  0  0  0  0  0  0  0  0  0  0  0
    3.9910    5.3850    1.8280 H   0  0  0  0  0  0  0  0  0  0  0  0
    5.5520    4.6410    1.5220 H   0  0  0  0  0  0  0  0  0  0  0  0
    6.5970    5.9530    3.3130 H   0  0  0  0  0  0  0  0  0  0  0  0
    5.7620    7.0390    2.2150 H   0  0  0  0  0  0  0  0  0  0  0  0
    5.2780    8.0140    5.7260 H   0  0  0  0  0  0  0  0  0  0  0  0
    5.2490    8.8450    4.1560 H   0  0  0  0  0  0  0  0  0  0  0  0
    7.1510    8.7120    2.6250 H   0  0  0  0  0  0  0  0  0  0  0  0
    9.5990    8.3760    2.4030 H   0  0  0  0  0  0  0  0  0  0  0  0
   11.1560    5.0330    4.9930 H   0  0  0  0  0  0  0  0  0  0  0  0
   12.1050    6.1150    6.0050 H   0  0  0  0  0  0  0  0  0  0  0  0
    7.2210    6.7020    6.4210 H   0  0  0  0  0  0  0  0  0  0  0  0
    5.5850    5.4510    5.5120 H   0  0  0  0  0  0  0  0  0  0  0  0
    4.0570    6.1940    5.9400 H   0  0  0  0  0  0  0  0  0  0  0  0
    2.8600    4.8280    4.2850 H   0  0  0  0  0  0  0  0  0  0  0  0
    3.8030    3.7780    5.3370 H   0  0  0  0  0  0  0  0  0  0  0  0
  1 34  1  0  0  0  0
  1 35  1  0  0  0  0
  1 36  1  0  0  0  0
  1  2  1  0  0  0  0
  2  3  1  0  0  0  0
  3  4  2  0  0  0  0
  4 37  1  0  0  0  0
  4  5  1  0  0  0  0
  5  6  1  0  0  0  0
  6  7  1  0  0  0  0
  7  8  2  0  0  0  0
  8 38  1  0  0  0  0
  8  9  1  0  0  0  0
  9 10  2  0  0  0  0
  9 11  1  0  0  0  0
 11  5  2  0  0  0  0
 11 12  1  0  0  0  0
 12 39  1  0  0  0  0
 12 13  2  0  0  0  0
 13  3  1  0  0  0  0
 13 14  1  0  0  0  0
  7 15  1  0  0  0  0
 15 16  2  0  0  0  0
 15 17  1  0  0  0  0
 17 40  1  0  0  0  0
 17 18  1  0  0  0  0
 18 41  1  0  0  0  0
 18 19  1  0  0  0  0
 19 42  1  0  0  0  0
 19 43  1  0  0  0  0
 19 20  1  0  0  0  0
 20 44  1  0  0  0  0
 20 45  1  0  0  0  0
 20 21  1  0  0  0  0
 21 22  1  0  0  0  0
 22 46  1  0  0  0  0
 22 47  1  0  0  0  0
 22 23  1  0  0  0  0
 23 24  2  0  0  0  0
 24 48  1  0  0  0  0
 24 25  1  0  0  0  0
 25 49  1  0  0  0  0
 25 26  2  0  0  0  0
 26 27  1  0  0  0  0
 27 28  1  0  0  0  0
 28 50  1  0  0  0  0
 28 51  1  0  0  0  0
 28 29  1  0  0  0  0
 29 30  1  0  0  0  0
 30 26  1  0  0  0  0
 30 31  2  0  0  0  0
 31 23  1  0  0  0  0
 31 52  1  0  0  0  0
 21 32  1  0  0  0  0
 32 53  1  0  0  0  0
 32 54  1  0  0  0  0
 32 33  1  0  0  0  0
 33 18  1  0  0  0  0
 33 55  1  0  0  0  0
 33 56  1  0  0  0  0
M  END
>  <LOGBIO>
7.8000

>  <PRED_LOGBIO>
7.6200

>  <XV_RES>
0.4450

>  <WHL_TMPL>
1

>  <ANCH>
26-27;16-17

$$$$
ROW81
  -MTS-   01071502143D 0   0.00000     0.00000     0

 62 67  0  0  0  0  0  0  0  0999 V2000
   -5.1180    2.7680  -11.7630 C   0  0  0  0  0  0  0  0  0  0  0  0
   -5.9170    2.5720  -10.4970 C   0  0  0  0  0  0  0  0  0  0  0  0
   -5.3450    2.8830   -9.2580 C   0  0  0  0  0  0  0  0  0  0  0  0
   -6.0980    2.6970   -8.0930 C   0  0  0  0  0  0  0  0  0  0  0  0
   -7.4030    2.2030   -8.2000 C   0  0  0  0  0  0  0  0  0  0  0  0
   -8.1950    2.0000   -7.0630 C   0  0  0  0  0  0  0  0  0  0  0  0
   -9.4980    1.5050   -7.1970 C   0  0  0  0  0  0  0  0  0  0  0  0
  -10.0090    1.2130   -8.4670 C   0  0  0  0  0  0  0  0  0  0  0  0
   -9.2180    1.4170   -9.6040 C   0  0  0  0  0  0  0  0  0  0  0  0
   -7.9150    1.9110   -9.4700 C   0  0  0  0  0  0  0  0  0  0  0  0
   -7.1700    2.1010  -10.5680 N   0  0  0  0  0  0  0  0  0  0  0  0
   -7.6540    2.3080   -5.7210 C   0  0  0  0  0  0  0  0  0  0  0  0
   -8.1580    3.1820   -4.8700 N   0  0  0  0  0  0  0  0  0  0  0  0
   -7.3180    3.1620   -3.6880 N   0  0  0  0  0  0  0  0  0  0  0  0
   -6.3650    2.2760   -3.9100 C   0  0  0  0  0  0  0  0  0  0  0  0
   -5.0660    1.8570   -2.7830 S   0  0  0  0  0  0  0  0  0  0  0  0
   -3.6360    2.9430   -3.0760 C   0  0  0  0  0  0  0  0  0  0  0  0
   -2.5140    2.5820   -2.1030 C   0  0  0  0  0  0  0  0  0  0  0  0
   -1.3130    3.4940   -2.3490 C   0  0  0  0  0  0  0  0  0  0  0  0
   -0.2340    3.1460   -1.4130 N   0  0  0  0  0  0  0  0  0  0  0  0
    0.8640    2.5560   -2.1920 C   0  0  0  0  0  0  0  0  0  0  0  0
    1.5630    1.5840   -1.2230 C   0  0  0  0  0  0  0  0  0  0  0  0
    1.0900    0.1810   -1.0570 C   0  0  0  0  0  0  0  0  0  0  0  0
    0.5520    1.2570   -0.1780 C   0  0  0  0  0  0  0  0  0  0  0  0
   -0.7130    2.0470   -0.5620 C   0  0  0  0  0  0  0  0  0  0  0  0
[truncated: 12,220,065 more chars]
