# Supplementary material for: Template CoMFA Generates Single 3D-QSAR Models that, for Twelve of Twelve Biological Targets, Predict All ChEMBL-Tabulated Affinities
Source: PLoS One. 2015 Jun 12;10(6):e0129307. doi: 10.1371/journal.pone.0129307 (PMC4466312; doi:10.1371/journal.pone.0129307)
Supplement: S11 Text — The zip file contains, in. sdf format, the aligned structures, from the A, B, C, D, and F protocols, of all templates and training sets for the hERG target. The content of each file is evident from its name. (ZIP) [file pone.0129307.s012.zip › HERG_C_tmpl.sdf]

loratadine
  -MTS-   01061522253D 0   0.00000     0.00000     0

 51 54  0  0  0  0  0  0  0  0999 V2000
   -3.9830    3.4990   -3.7890 C   0  0  0  0  0  0  0  0  0  0  0  0
   -3.8590    4.1360   -2.3850 C   0  0  0  0  0  0  0  0  0  0  0  0
   -2.8680    3.3960   -1.6430 O   0  0  0  0  0  0  0  0  0  0  0  0
   -1.5940    3.6800   -1.9650 C   0  0  0  0  0  0  0  0  0  0  0  0
   -1.3340    4.5090   -2.8250 O   0  0  0  0  0  0  0  0  0  0  0  0
   -0.6360    2.9950   -1.2850 N   0  0  0  0  0  0  0  0  0  0  0  0
    0.7780    3.2540   -1.5580 C   0  0  0  0  0  0  0  0  0  0  0  0
    1.4710    1.9200   -1.9240 C   0  0  0  0  0  0  0  0  0  0  0  0
    1.1630    0.8550   -0.8900 C   0  0  0  0  0  0  0  0  0  0  0  0
   -0.3140    0.6660   -0.6000 C   0  0  0  0  0  0  0  0  0  0  0  0
   -0.9870    2.0160   -0.2510 C   0  0  0  0  0  0  0  0  0  0  0  0
    2.1290    0.1380   -0.2880 C   0  0  0  0  0  0  0  0  0  0  0  0
    1.8510   -0.9640    0.7120 C   0  0  0  0  0  0  0  0  0  0  0  0
    1.0480   -2.0300    0.2870 C   0  0  0  0  0  0  0  0  0  0  0  0
    0.6780   -3.0360    1.1810 C   0  0  0  0  0  0  0  0  0  0  0  0
    1.1580   -3.0030    2.4920 C   0  0  0  0  0  0  0  0  0  0  0  0
    0.6870   -4.2600    3.6180 Cl  0  0  0  0  0  0  0  0  0  0  0  0
    2.0100   -1.9730    2.8950 C   0  0  0  0  0  0  0  0  0  0  0  0
    2.3730   -0.9430    2.0150 C   0  0  0  0  0  0  0  0  0  0  0  0
    3.3260    0.1310    2.5820 C   0  0  0  0  0  0  0  0  0  0  0  0
    3.6000    1.4040    1.7390 C   0  0  0  0  0  0  0  0  0  0  0  0
    4.3200    1.0430    0.4350 C   0  0  0  0  0  0  0  0  0  0  0  0
    5.6680    1.3460    0.2080 C   0  0  0  0  0  0  0  0  0  0  0  0
    6.2770    0.9610   -0.9900 C   0  0  0  0  0  0  0  0  0  0  0  0
    5.5450    0.2810   -1.9700 C   0  0  0  0  0  0  0  0  0  0  0  0
    4.1970   -0.0220   -1.7480 C   0  0  0  0  0  0  0  0  0  0  0  0
    3.5950    0.3770   -0.5510 C   0  0  0  0  0  0  0  0  0  0  0  0
   -4.7320    4.0370   -4.3910 H   0  0  0  0  0  0  0  0  0  0  0  0
   -3.0120    3.5420   -4.3070 H   0  0  0  0  0  0  0  0  0  0  0  0
   -4.2880    2.4460   -3.6970 H   0  0  0  0  0  0  0  0  0  0  0  0
   -4.8390    4.0890   -1.8810 H   0  0  0  0  0  0  0  0  0  0  0  0
   -3.5560    5.1910   -2.4940 H   0  0  0  0  0  0  0  0  0  0  0  0
    1.2460    3.6500   -0.6420 H   0  0  0  0  0  0  0  0  0  0  0  0
    0.9530    3.9850   -2.3640 H   0  0  0  0  0  0  0  0  0  0  0  0
    1.0690    1.5650   -2.8870 H   0  0  0  0  0  0  0  0  0  0  0  0
    2.5470    2.1090   -2.0570 H   0  0  0  0  0  0  0  0  0  0  0  0
   -0.7910    0.2500   -1.5020 H   0  0  0  0  0  0  0  0  0  0  0  0
   -0.5170   -0.0200    0.2360 H   0  0  0  0  0  0  0  0  0  0  0  0
   -0.5790    2.3650    0.7110 H   0  0  0  0  0  0  0  0  0  0  0  0
   -2.0660    1.8510   -0.1100 H   0  0  0  0  0  0  0  0  0  0  0  0
    0.6960   -2.0700   -0.7410 H   0  0  0  0  0  0  0  0  0  0  0  0
    0.0180   -3.8370    0.8630 H   0  0  0  0  0  0  0  0  0  0  0  0
    2.3920   -1.9810    3.9100 H   0  0  0  0  0  0  0  0  0  0  0  0
    4.2940   -0.3510    2.7960 H   0  0  0  0  0  0  0  0  0  0  0  0
    2.9000    0.4740    3.5400 H   0  0  0  0  0  0  0  0  0  0  0  0
    2.6660    1.9440    1.5160 H   0  0  0  0  0  0  0  0  0  0  0  0
    4.2310    2.0910    2.3250 H   0  0  0  0  0  0  0  0  0  0  0  0
    6.2500    1.8740    0.9560 H   0  0  0  0  0  0  0  0  0  0  0  0
    7.3240    1.1920   -1.1640 H   0  0  0  0  0  0  0  0  0  0  0  0
    6.0230   -0.0110   -2.8990 H   0  0  0  0  0  0  0  0  0  0  0  0
    3.6180   -0.5530   -2.4960 H   0  0  0  0  0  0  0  0  0  0  0  0
  1 28  1  0  0  0  0
  1 29  1  0  0  0  0
  1 30  1  0  0  0  0
  1  2  1  0  0  0  0
  2 31  1  0  0  0  0
  2 32  1  0  0  0  0
  2  3  1  0  0  0  0
  3  4  1  0  0  0  0
  4  5  2  0  0  0  0
  4  6  1  0  0  0  0
  6  7  1  0  0  0  0
  7 33  1  0  0  0  0
  7 34  1  0  0  0  0
  7  8  1  0  0  0  0
  8 35  1  0  0  0  0
  8 36  1  0  0  0  0
  8  9  1  0  0  0  0
  9 10  1  0  0  0  0
 10 37  1  0  0  0  0
 10 38  1  0  0  0  0
 10 11  1  0  0  0  0
 11  6  1  0  0  0  0
 11 39  1  0  0  0  0
 11 40  1  0  0  0  0
  9 12  2  0  0  0  0
 12 13  1  0  0  0  0
 13 14  2  0  0  0  0
 14 41  1  0  0  0  0
 14 15  1  0  0  0  0
 15 42  1  0  0  0  0
 15 16  2  0  0  0  0
 16 17  1  0  0  0  0
 16 18  1  0  0  0  0
 18 43  1  0  0  0  0
 18 19  2  0  0  0  0
 19 13  1  0  0  0  0
 19 20  1  0  0  0  0
 20 44  1  0  0  0  0
 20 45  1  0  0  0  0
 20 21  1  0  0  0  0
 21 46  1  0  0  0  0
 21 47  1  0  0  0  0
 21 22  1  0  0  0  0
 22 23  2  0  0  0  0
 23 48  1  0  0  0  0
 23 24  1  0  0  0  0
 24 49  1  0  0  0  0
 24 25  2  0  0  0  0
 25 50  1  0  0  0  0
 25 26  1  0  0  0  0
 26 51  1  0  0  0  0
 26 27  2  0  0  0  0
 27 12  1  0  0  0  0
 27 22  1  0  0  0  0
M  END
$$$$
perhexiline
  -MTS-   01061522253D 0   0.00000     0.00000     0

 56 58  0  0  0  0  0  0  0  0999 V2000
    3.5860    0.2870   -1.5340 C   0  0  0  0  0  0  0  0  0  0  0  0
    5.1120    0.2860   -1.7440 C   0  0  0  0  0  0  0  0  0  0  0  0
    5.7890    1.4260   -0.9620 C   0  0  0  0  0  0  0  0  0  0  0  0
    5.4270    1.3750    0.5340 C   0  0  0  0  0  0  0  0  0  0  0  0
    3.9010    1.3770    0.7440 C   0  0  0  0  0  0  0  0  0  0  0  0
    3.2240    0.2360   -0.0380 C   0  0  0  0  0  0  0  0  0  0  0  0
    1.7080    0.3150    0.1340 C   0  0  0  0  0  0  0  0  0  0  0  0
    1.1040    1.1090   -1.0240 C   0  0  0  0  0  0  0  0  0  0  0  0
   -0.4320    1.0100   -0.9850 C   0  0  0  0  0  0  0  0  0  0  0  0
   -1.0800    1.8600   -2.0940 C   0  0  0  0  0  0  0  0  0  0  0  0
   -0.6090    3.3240   -2.0290 C   0  0  0  0  0  0  0  0  0  0  0  0
    0.9280    3.4240   -2.0680 C   0  0  0  0  0  0  0  0  0  0  0  0
    1.5760    2.5740   -0.9590 C   0  0  0  0  0  0  0  0  0  0  0  0
    1.1220   -1.0960    0.1430 C   0  0  0  0  0  0  0  0  0  0  0  0
    1.3390   -1.7280    1.5170 C   0  0  0  0  0  0  0  0  0  0  0  0
    1.3830   -3.1920    1.3940 N   0  3  0  0  0  0  0  0  0  0  0  0
    1.6410   -3.8270    2.6930 C   0  0  0  0  0  0  0  0  0  0  0  0
    0.5510   -3.4700    3.7210 C   0  0  0  0  0  0  0  0  0  0  0  0
    0.3900   -1.9450    3.8610 C   0  0  0  0  0  0  0  0  0  0  0  0
    0.2340   -1.2690    2.4860 C   0  0  0  0  0  0  0  0  0  0  0  0
    3.1610    1.1840   -1.9800 H   0  0  0  0  0  0  0  0  0  0  0  0
    3.1510   -0.5710   -2.0420 H   0  0  0  0  0  0  0  0  0  0  0  0
    5.5220   -0.6680   -1.4200 H   0  0  0  0  0  0  0  0  0  0  0  0
    5.3320    0.3950   -2.8040 H   0  0  0  0  0  0  0  0  0  0  0  0
    5.4800    2.3840   -1.3760 H   0  0  0  0  0  0  0  0  0  0  0  0
    6.8690    1.3520   -1.0750 H   0  0  0  0  0  0  0  0  0  0  0  0
    5.8520    0.4790    0.9800 H   0  0  0  0  0  0  0  0  0  0  0  0
    5.8620    2.2330    1.0420 H   0  0  0  0  0  0  0  0  0  0  0  0
    3.4910    2.3310    0.4200 H   0  0  0  0  0  0  0  0  0  0  0  0
    3.6810    1.2680    1.8040 H   0  0  0  0  0  0  0  0  0  0  0  0
    3.5140   -0.7250    0.3810 H   0  0  0  0  0  0  0  0  0  0  0  0
    1.4740    0.8110    1.0730 H   0  0  0  0  0  0  0  0  0  0  0  0
    1.4840    0.6370   -1.9280 H   0  0  0  0  0  0  0  0  0  0  0  0
   -0.7920    1.3450   -0.0150 H   0  0  0  0  0  0  0  0  0  0  0  0
   -0.7310   -0.0290   -1.1050 H   0  0  0  0  0  0  0  0  0  0  0  0
   -0.8270    1.4420   -3.0660 H   0  0  0  0  0  0  0  0  0  0  0  0
   -2.1630    1.8240   -1.9920 H   0  0  0  0  0  0  0  0  0  0  0  0
   -0.9770    3.7840   -1.1140 H   0  0  0  0  0  0  0  0  0  0  0  0
   -1.0280    3.8780   -2.8660 H   0  0  0  0  0  0  0  0  0  0  0  0
    1.2880    3.0880   -3.0380 H   0  0  0  0  0  0  0  0  0  0  0  0
    1.2270    4.4630   -1.9480 H   0  0  0  0  0  0  0  0  0  0  0  0
    1.3230    2.9920    0.0130 H   0  0  0  0  0  0  0  0  0  0  0  0
    2.6580    2.6100   -1.0600 H   0  0  0  0  0  0  0  0  0  0  0  0
    1.6170   -1.6990   -0.6160 H   0  0  0  0  0  0  0  0  0  0  0  0
    0.0560   -1.0480   -0.0700 H   0  0  0  0  0  0  0  0  0  0  0  0
    2.3040   -1.3550    1.8530 H   0  0  0  0  0  0  0  0  0  0  0  0
    2.1180   -3.4540    0.7520 H   0  0  0  0  0  0  0  0  0  0  0  0
    2.6110   -3.5050    3.0680 H   0  0  0  0  0  0  0  0  0  0  0  0
    1.6680   -4.9080    2.5700 H   0  0  0  0  0  0  0  0  0  0  0  0
   -0.3960   -3.9070    3.4110 H   0  0  0  0  0  0  0  0  0  0  0  0
    0.8110   -3.8970    4.6870 H   0  0  0  0  0  0  0  0  0  0  0  0
    1.2600   -1.5340    4.3700 H   0  0  0  0  0  0  0  0  0  0  0  0
   -0.4830   -1.7280    4.4720 H   0  0  0  0  0  0  0  0  0  0  0  0
   -0.7400   -1.5180    2.0690 H   0  0  0  0  0  0  0  0  0  0  0  0
    0.2830   -0.1890    2.6060 H   0  0  0  0  0  0  0  0  0  0  0  0
    0.4970   -3.5170    1.0390 H   0  0  0  0  0  0  0  0  0  0  0  0
  1 21  1  0  0  0  0
  1 22  1  0  0  0  0
  1  2  1  0  0  0  0
  2 23  1  0  0  0  0
  2 24  1  0  0  0  0
  2  3  1  0  0  0  0
  3 25  1  0  0  0  0
  3 26  1  0  0  0  0
  3  4  1  0  0  0  0
  4 27  1  0  0  0  0
  4 28  1  0  0  0  0
  4  5  1  0  0  0  0
  5 29  1  0  0  0  0
  5 30  1  0  0  0  0
  5  6  1  0  0  0  0
  6  1  1  0  0  0  0
  6 31  1  0  0  0  0
  6  7  1  0  0  0  0
  7 32  1  0  0  0  0
  7  8  1  0  0  0  0
  8 33  1  0  0  0  0
  8  9  1  0  0  0  0
  9 34  1  0  0  0  0
  9 35  1  0  0  0  0
  9 10  1  0  0  0  0
 10 36  1  0  0  0  0
 10 37  1  0  0  0  0
 10 11  1  0  0  0  0
 11 38  1  0  0  0  0
 11 39  1  0  0  0  0
 11 12  1  0  0  0  0
 12 40  1  0  0  0  0
 12 41  1  0  0  0  0
 12 13  1  0  0  0  0
 13  8  1  0  0  0  0
 13 42  1  0  0  0  0
 13 43  1  0  0  0  0
  7 14  1  0  0  0  0
 14 44  1  0  0  0  0
 14 45  1  0  0  0  0
 14 15  1  0  0  0  0
 15 46  1  0  0  0  0
 15 16  1  0  0  0  0
 16 47  1  0  0  0  0
 16 17  1  0  0  0  0
 17 48  1  0  0  0  0
 17 49  1  0  0  0  0
 17 18  1  0  0  0  0
 18 50  1  0  0  0  0
 18 51  1  0  0  0  0
 18 19  1  0  0  0  0
 19 52  1  0  0  0  0
 19 53  1  0  0  0  0
 19 20  1  0  0  0  0
 20 15  1  0  0  0  0
 20 54  1  0  0  0  0
 20 55  1  0  0  0  0
 16 56  1  0  0  0  0
M  CHG  1  16   1
M  END
$$$$
astemizole
  -MTS-   01061522253D 0   0.00000     0.00000     0

 66 70  0  0  0  0  0  0  0  0999 V2000
    8.8660    0.2190   -0.8580 F   0  0  0  0  0  0  0  0  0  0  0  0
    7.7960   -0.0340   -0.0750 C   0  0  0  0  0  0  0  0  0  0  0  0
    7.3810   -1.3550    0.1380 C   0  0  0  0  0  0  0  0  0  0  0  0
    6.2710   -1.6170    0.9500 C   0  0  0  0  0  0  0  0  0  0  0  0
    5.5760   -0.5600    1.5490 C   0  0  0  0  0  0  0  0  0  0  0  0
    5.9910    0.7600    1.3360 C   0  0  0  0  0  0  0  0  0  0  0  0
    7.1010    1.0230    0.5240 C   0  0  0  0  0  0  0  0  0  0  0  0
    4.3790   -0.8440    2.4240 C   0  0  0  0  0  0  0  0  0  0  0  0
    4.7410   -1.8420    3.4410 N   0  0  0  0  0  0  0  0  0  0  0  0
    6.0230   -2.0320    4.0080 C   0  0  0  0  0  0  0  0  0  0  0  0
    7.2640   -1.4090    3.8260 C   0  0  0  0  0  0  0  0  0  0  0  0
    8.3770   -1.8380    4.5580 C   0  0  0  0  0  0  0  0  0  0  0  0
    8.2500   -2.8900    5.4730 C   0  0  0  0  0  0  0  0  0  0  0  0
    7.0090   -3.5130    5.6550 C   0  0  0  0  0  0  0  0  0  0  0  0
    5.8960   -3.0840    4.9230 C   0  0  0  0  0  0  0  0  0  0  0  0
    4.5590   -3.4970    4.8850 N   0  0  0  0  0  0  0  0  0  0  0  0
    3.8980   -2.7590    4.0120 C   0  0  0  0  0  0  0  0  0  0  0  0
    2.5660   -2.8900    3.7210 N   0  0  0  0  0  0  0  0  0  0  0  0
    1.9430   -2.0130    2.7190 C   0  0  0  0  0  0  0  0  0  0  0  0
    2.0070   -2.6730    1.3300 C   0  0  0  0  0  0  0  0  0  0  0  0
    1.2000   -1.8730    0.2910 C   0  0  0  0  0  0  0  0  0  0  0  0
   -0.1890   -1.6720    0.7280 N   0  3  0  0  0  0  0  0  0  0  0  0
   -0.2440   -0.9450    2.0040 C   0  0  0  0  0  0  0  0  0  0  0  0
    0.4920   -1.7010    3.1250 C   0  0  0  0  0  0  0  0  0  0  0  0
   -0.9180   -0.9060   -0.2930 C   0  0  0  0  0  0  0  0  0  0  0  0
   -0.0570    0.2670   -0.7610 C   0  0  0  0  0  0  0  0  0  0  0  0
   -0.9380    1.3140   -1.3990 C   0  0  0  0  0  0  0  0  0  0  0  0
   -1.3980    2.3970   -0.6400 C   0  0  0  0  0  0  0  0  0  0  0  0
   -2.2150    3.3690   -1.2320 C   0  0  0  0  0  0  0  0  0  0  0  0
   -2.5700    3.2580   -2.5810 C   0  0  0  0  0  0  0  0  0  0  0  0
   -3.3690    4.2090   -3.1600 O   0  0  0  0  0  0  0  0  0  0  0  0
   -4.7490    3.8930   -3.3620 C   0  0  0  0  0  0  0  0  0  0  0  0
   -2.1100    2.1750   -3.3400 C   0  0  0  0  0  0  0  0  0  0  0  0
   -1.2930    1.2030   -2.7480 C   0  0  0  0  0  0  0  0  0  0  0  0
    7.9180   -2.1700   -0.3240 H   0  0  0  0  0  0  0  0  0  0  0  0
    5.9520   -2.6360    1.1140 H   0  0  0  0  0  0  0  0  0  0  0  0
    5.4540    1.5750    1.7980 H   0  0  0  0  0  0  0  0  0  0  0  0
    7.4200    2.0410    0.3600 H   0  0  0  0  0  0  0  0  0  0  0  0
    3.5650   -1.2280    1.8130 H   0  0  0  0  0  0  0  0  0  0  0  0
    4.0630    0.0750    2.9150 H   0  0  0  0  0  0  0  0  0  0  0  0
    7.3620   -0.5970    3.1200 H   0  0  0  0  0  0  0  0  0  0  0  0
    9.3340   -1.3580    4.4180 H   0  0  0  0  0  0  0  0  0  0  0  0
    9.1080   -3.2220    6.0380 H   0  0  0  0  0  0  0  0  0  0  0  0
    6.9110   -4.3250    6.3610 H   0  0  0  0  0  0  0  0  0  0  0  0
    2.0120   -3.5900    4.1940 H   0  0  0  0  0  0  0  0  0  0  0  0
    2.5340   -1.1000    2.7240 H   0  0  0  0  0  0  0  0  0  0  0  0
    1.6140   -3.6860    1.3910 H   0  0  0  0  0  0  0  0  0  0  0  0
    3.0450   -2.7400    1.0080 H   0  0  0  0  0  0  0  0  0  0  0  0
    1.6730   -0.9060    0.1310 H   0  0  0  0  0  0  0  0  0  0  0  0
    1.2070   -2.4020   -0.6600 H   0  0  0  0  0  0  0  0  0  0  0  0
    0.2020    0.0400    1.8800 H   0  0  0  0  0  0  0  0  0  0  0  0
   -1.2830   -0.7950    2.2910 H   0  0  0  0  0  0  0  0  0  0  0  0
   -0.0320   -2.6300    3.3400 H   0  0  0  0  0  0  0  0  0  0  0  0
    0.4910   -1.0970    4.0310 H   0  0  0  0  0  0  0  0  0  0  0  0
   -1.8450   -0.5270    0.1320 H   0  0  0  0  0  0  0  0  0  0  0  0
   -1.1430   -1.5510   -1.1390 H   0  0  0  0  0  0  0  0  0  0  0  0
    0.6710   -0.0860   -1.4880 H   0  0  0  0  0  0  0  0  0  0  0  0
    0.4620    0.6990    0.0910 H   0  0  0  0  0  0  0  0  0  0  0  0
   -1.1240    2.4830    0.4010 H   0  0  0  0  0  0  0  0  0  0  0  0
   -2.5700    4.2040   -0.6470 H   0  0  0  0  0  0  0  0  0  0  0  0
   -5.2500    4.7390   -3.8270 H   0  0  0  0  0  0  0  0  0  0  0  0
   -4.8310    3.0230   -4.0110 H   0  0  0  0  0  0  0  0  0  0  0  0
   -5.2160    3.6760   -2.4040 H   0  0  0  0  0  0  0  0  0  0  0  0
   -2.3840    2.0890   -4.3810 H   0  0  0  0  0  0  0  0  0  0  0  0
   -0.9380    0.3680   -3.3330 H   0  0  0  0  0  0  0  0  0  0  0  0
   -0.6270   -2.5720    0.8450 H   0  0  0  0  0  0  0  0  0  0  0  0
  1  2  1  0  0  0  0
  2  3  2  0  0  0  0
  3 35  1  0  0  0  0
  3  4  1  0  0  0  0
  4 36  1  0  0  0  0
  4  5  2  0  0  0  0
  5  6  1  0  0  0  0
  6 37  1  0  0  0  0
  6  7  2  0  0  0  0
  7  2  1  0  0  0  0
  7 38  1  0  0  0  0
  5  8  1  0  0  0  0
  8 39  1  0  0  0  0
  8 40  1  0  0  0  0
  8  9  1  0  0  0  0
  9 10  1  0  0  0  0
 10 11  2  0  0  0  0
 11 41  1  0  0  0  0
 11 12  1  0  0  0  0
 12 42  1  0  0  0  0
 12 13  2  0  0  0  0
 13 43  1  0  0  0  0
 13 14  1  0  0  0  0
 14 44  1  0  0  0  0
 14 15  2  0  0  0  0
 15 10  1  0  0  0  0
 15 16  1  0  0  0  0
 16 17  2  0  0  0  0
 17  9  1  0  0  0  0
 17 18  1  0  0  0  0
 18 45  1  0  0  0  0
 18 19  1  0  0  0  0
 19 46  1  0  0  0  0
 19 20  1  0  0  0  0
 20 47  1  0  0  0  0
 20 48  1  0  0  0  0
 20 21  1  0  0  0  0
 21 49  1  0  0  0  0
 21 50  1  0  0  0  0
 21 22  1  0  0  0  0
 22 23  1  0  0  0  0
 23 51  1  0  0  0  0
 23 52  1  0  0  0  0
 23 24  1  0  0  0  0
 24 19  1  0  0  0  0
 24 53  1  0  0  0  0
 24 54  1  0  0  0  0
 22 25  1  0  0  0  0
 25 55  1  0  0  0  0
 25 56  1  0  0  0  0
 25 26  1  0  0  0  0
 26 57  1  0  0  0  0
 26 58  1  0  0  0  0
 26 27  1  0  0  0  0
 27 28  2  0  0  0  0
 28 59  1  0  0  0  0
 28 29  1  0  0  0  0
 29 60  1  0  0  0  0
 29 30  2  0  0  0  0
 30 31  1  0  0  0  0
 31 32  1  0  0  0  0
 32 61  1  0  0  0  0
 32 62  1  0  0  0  0
 32 63  1  0  0  0  0
 30 33  1  0  0  0  0
 33 64  1  0  0  0  0
 33 34  2  0  0  0  0
 34 27  1  0  0  0  0
 34 65  1  0  0  0  0
 22 66  1  0  0  0  0
M  CHG  1  22   1
M  END
$$$$
