# Supplementary material for: Template CoMFA Generates Single 3D-QSAR Models that, for Twelve of Twelve Biological Targets, Predict All ChEMBL-Tabulated Affinities
Source: PLoS One. 2015 Jun 12;10(6):e0129307. doi: 10.1371/journal.pone.0129307 (PMC4466312; doi:10.1371/journal.pone.0129307)
Supplement: S11 Text — The zip file contains, in. sdf format, the aligned structures, from the A, B, C, D, and F protocols, of all templates and training sets for the hERG target. The content of each file is evident from its name. (ZIP) [file pone.0129307.s012.zip › HERG_C_trng.sdf]

ROW1
  -MTS-   01071502163D 0   0.00000     0.00000     0

 66 70  0  0  0  0  0  0  0  0999 V2000
    8.4940   10.9910    3.9520 C   0  0  0  0  0  0  0  0  0  0  0  0
    7.2710   10.6600    4.6160 O   0  0  0  0  0  0  0  0  0  0  0  0
    6.1990   11.4950    4.4440 C   0  0  0  0  0  0  0  0  0  0  0  0
    6.0010   12.5680    5.3210 C   0  0  0  0  0  0  0  0  0  0  0  0
    4.9050   13.4220    5.1450 C   0  0  0  0  0  0  0  0  0  0  0  0
    4.0090   13.2030    4.0930 C   0  0  0  0  0  0  0  0  0  0  0  0
    4.2080   12.1310    3.2150 C   0  0  0  0  0  0  0  0  0  0  0  0
    5.3030   11.2770    3.3910 C   0  0  0  0  0  0  0  0  0  0  0  0
    5.5130   10.1420    2.4640 C   0  0  0  0  0  0  0  0  0  0  0  0
    5.6950   10.2380    1.1600 N   0  0  0  0  0  0  0  0  0  0  0  0
    5.8590    8.8900    0.6510 N   0  0  0  0  0  0  0  0  0  0  0  0
    5.7650    8.0760    1.6860 C   0  0  0  0  0  0  0  0  0  0  0  0
    5.8930    6.3110    1.6220 S   0  0  0  0  0  0  0  0  0  0  0  0
    4.2420    5.5930    1.3560 C   0  0  0  0  0  0  0  0  0  0  0  0
    4.3530    4.0700    1.3010 C   0  0  0  0  0  0  0  0  0  0  0  0
    2.9670    3.4660    1.0770 C   0  0  0  0  0  0  0  0  0  0  0  0
    3.0730    2.0010    1.0240 N   0  0  0  0  0  0  0  0  0  0  0  0
    2.0230    1.5620    0.0940 C   0  0  0  0  0  0  0  0  0  0  0  0
    2.1680    0.0960   -0.3560 C   0  0  0  0  0  0  0  0  0  0  0  0
    1.8750   -0.9350    0.7080 C   0  0  0  0  0  0  0  0  0  0  0  0
    1.0160   -1.9520    0.2780 C   0  0  0  0  0  0  0  0  0  0  0  0
    0.6530   -2.9800    1.1560 C   0  0  0  0  0  0  0  0  0  0  0  0
    1.1500   -2.9910    2.4650 C   0  0  0  0  0  0  0  0  0  0  0  0
    2.0100   -1.9730    2.8950 C   0  0  0  0  0  0  0  0  0  0  0  0
    2.3720   -0.9450    2.0170 C   0  0  0  0  0  0  0  0  0  0  0  0
    3.3030    0.0720    2.6320 C   0  0  0  0  0  0  0  0  0  0  0  0
    2.9040    1.5420    2.4100 C   0  0  0  0  0  0  0  0  0  0  0  0
    0.7670   -4.0780    3.3930 C   0  0  0  0  0  0  0  0  0  0  0  0
   -0.6070   -4.4150    3.8270 C   0  0  0  0  0  0  0  0  0  0  0  0
   -0.5030   -5.4570    4.6630 C   0  0  0  0  0  0  0  0  0  0  0  0
   -1.6530   -6.1470    5.3570 C   0  0  0  0  0  0  0  0  0  0  0  0
    0.8420   -5.7980    4.7850 O   0  0  0  0  0  0  0  0  0  0  0  0
    1.5890   -4.9240    3.9870 N   0  0  0  0  0  0  0  0  0  0  0  0
    5.5510    8.8190    2.8160 N   0  0  0  0  0  0  0  0  0  0  0  0
    5.3910    8.2870    4.1770 C   0  0  0  0  0  0  0  0  0  0  0  0
    8.8380   11.9650    4.2910 H   0  0  0  0  0  0  0  0  0  0  0  0
    9.2470   10.2400    4.1830 H   0  0  0  0  0  0  0  0  0  0  0  0
    8.3270   11.0190    2.8780 H   0  0  0  0  0  0  0  0  0  0  0  0
    6.6920   12.7370    6.1330 H   0  0  0  0  0  0  0  0  0  0  0  0
    4.7520   14.2500    5.8220 H   0  0  0  0  0  0  0  0  0  0  0  0
    3.1640   13.8620    3.9570 H   0  0  0  0  0  0  0  0  0  0  0  0
    3.5160   11.9620    2.4030 H   0  0  0  0  0  0  0  0  0  0  0  0
    3.5850    5.8790    2.1740 H   0  0  0  0  0  0  0  0  0  0  0  0
    3.8330    5.9610    0.4170 H   0  0  0  0  0  0  0  0  0  0  0  0
    5.0090    3.7830    0.4820 H   0  0  0  0  0  0  0  0  0  0  0  0
    4.7610    3.7020    2.2390 H   0  0  0  0  0  0  0  0  0  0  0  0
    2.3100    3.7530    1.8950 H   0  0  0  0  0  0  0  0  0  0  0  0
    2.5580    3.8340    0.1380 H   0  0  0  0  0  0  0  0  0  0  0  0
    2.1510    2.1630   -0.8040 H   0  0  0  0  0  0  0  0  0  0  0  0
    1.0590    1.6610    0.5890 H   0  0  0  0  0  0  0  0  0  0  0  0
    3.2200   -0.0310   -0.6040 H   0  0  0  0  0  0  0  0  0  0  0  0
    1.4740   -0.0650   -1.1790 H   0  0  0  0  0  0  0  0  0  0  0  0
    0.6320   -1.9440   -0.7320 H   0  0  0  0  0  0  0  0  0  0  0  0
   -0.0100   -3.7650    0.8240 H   0  0  0  0  0  0  0  0  0  0  0  0
    2.3940   -1.9810    3.9050 H   0  0  0  0  0  0  0  0  0  0  0  0
    4.2540   -0.0530    2.1180 H   0  0  0  0  0  0  0  0  0  0  0  0
    3.3290   -0.1030    3.7060 H   0  0  0  0  0  0  0  0  0  0  0  0
    1.8360    1.5930    2.6120 H   0  0  0  0  0  0  0  0  0  0  0  0
    3.5300    2.1550    3.0560 H   0  0  0  0  0  0  0  0  0  0  0  0
   -1.5170   -3.9180    3.5270 H   0  0  0  0  0  0  0  0  0  0  0  0
   -1.3140   -6.5500    6.3090 H   0  0  0  0  0  0  0  0  0  0  0  0
   -2.0210   -6.9580    4.7310 H   0  0  0  0  0  0  0  0  0  0  0  0
   -2.4540   -5.4310    5.5310 H   0  0  0  0  0  0  0  0  0  0  0  0
    4.7440    8.9480    4.7510 H   0  0  0  0  0  0  0  0  0  0  0  0
    6.3640    8.2240    4.6590 H   0  0  0  0  0  0  0  0  0  0  0  0
    4.9450    7.2960    4.1290 H   0  0  0  0  0  0  0  0  0  0  0  0
  1 36  1  0  0  0  0
  1 37  1  0  0  0  0
  1 38  1  0  0  0  0
  1  2  1  0  0  0  0
  2  3  1  0  0  0  0
  3  4  2  0  0  0  0
  4 39  1  0  0  0  0
  4  5  1  0  0  0  0
  5 40  1  0  0  0  0
  5  6  2  0  0  0  0
  6 41  1  0  0  0  0
  6  7  1  0  0  0  0
  7 42  1  0  0  0  0
  7  8  2  0  0  0  0
  8  3  1  0  0  0  0
  8  9  1  0  0  0  0
  9 10  2  0  0  0  0
 10 11  1  0  0  0  0
 11 12  2  0  0  0  0
 12 13  1  0  0  0  0
 13 14  1  0  0  0  0
 14 43  1  0  0  0  0
 14 44  1  0  0  0  0
 14 15  1  0  0  0  0
 15 45  1  0  0  0  0
 15 46  1  0  0  0  0
 15 16  1  0  0  0  0
 16 47  1  0  0  0  0
 16 48  1  0  0  0  0
 16 17  1  0  0  0  0
 17 18  1  0  0  0  0
 18 49  1  0  0  0  0
 18 50  1  0  0  0  0
 18 19  1  0  0  0  0
 19 51  1  0  0  0  0
 19 52  1  0  0  0  0
 19 20  1  0  0  0  0
 20 21  2  0  0  0  0
 21 53  1  0  0  0  0
 21 22  1  0  0  0  0
 22 54  1  0  0  0  0
 22 23  2  0  0  0  0
 23 24  1  0  0  0  0
 24 55  1  0  0  0  0
 24 25  2  0  0  0  0
 25 20  1  0  0  0  0
 25 26  1  0  0  0  0
 26 56  1  0  0  0  0
 26 57  1  0  0  0  0
 26 27  1  0  0  0  0
 27 17  1  0  0  0  0
 27 58  1  0  0  0  0
 27 59  1  0  0  0  0
 23 28  1  0  0  0  0
 28 29  1  0  0  0  0
 29 60  1  0  0  0  0
 29 30  2  0  0  0  0
 30 31  1  0  0  0  0
 31 61  1  0  0  0  0
 31 62  1  0  0  0  0
 31 63  1  0  0  0  0
 30 32  1  0  0  0  0
 32 33  1  0  0  0  0
 33 28  2  0  0  0  0
 12 34  1  0  0  0  0
 34  9  1  0  0  0  0
 34 35  1  0  0  0  0
 35 64  1  0  0  0  0
 35 65  1  0  0  0  0
 35 66  1  0  0  0  0
M  END
>  <LOGBIO>
7.4000

>  <PRED_LOGBIO>
6.6700

>  <XV_RES>
1.6170

>  <WHL_TMPL>
1

>  <ANCH>
33-35;43-45

$$$$
ROW2
  -MTS-   01071502163D 0   0.00000     0.00000     0

 79 83  0  0  1  0  0  0  0  0999 V2000
    1.9730   -0.5500    4.0170 C   0  0  0  0  0  0  0  0  0  0  0  0
    0.5590   -0.7200    3.6530 N   0  0  0  0  0  0  0  0  0  0  0  0
   -0.4960   -0.2810    4.5780 C   0  0  0  0  0  0  0  0  0  0  0  0
   -0.8760   -1.4340    5.5260 C   0  0  0  0  0  0  0  0  0  0  0  0
   -1.9260   -0.9900    6.5600 C   0  0  0  0  0  0  0  0  0  0  0  0
   -1.4570    0.2510    7.3430 C   0  0  0  0  0  0  0  0  0  0  0  0
   -1.0770    1.4040    6.3950 C   0  0  0  0  0  0  0  0  0  0  0  0
   -0.0270    0.9590    5.3600 C   0  0  0  0  0  0  0  0  0  0  0  0
    0.2340   -1.2690    2.4860 C   0  0  0  0  0  0  0  0  0  0  0  0
   -0.9490   -1.4100    2.1810 O   0  0  0  0  0  0  0  0  0  0  0  0
    1.3390   -1.7280    1.5170 C   0  0  0  0  0  0  0  0  0  0  0  0
    1.1220   -1.0960    0.1430 C   0  0  0  0  0  0  0  0  0  0  0  0
    1.7080    0.3150    0.1340 C   0  0  1  0  0  0  0  0  0  0  0  0
    1.1040    1.1090   -1.0240 C   0  0  0  0  0  0  0  0  0  0  0  0
    1.5760    2.5740   -0.9590 C   0  0  0  0  0  0  0  0  0  0  0  0
    0.9280    3.4240   -2.0680 C   0  0  0  0  0  0  0  0  0  0  0  0
   -0.6090    3.3240   -2.0290 C   0  0  0  0  0  0  0  0  0  0  0  0
   -1.0800    1.8600   -2.0940 C   0  0  0  0  0  0  0  0  0  0  0  0
   -0.4320    1.0100   -0.9850 C   0  0  0  0  0  0  0  0  0  0  0  0
    3.1670    0.2390   -0.0310 N   0  0  0  0  0  0  0  0  0  0  0  0
    3.7430   -0.3440   -1.2520 C   0  0  0  0  0  0  0  0  0  0  0  0
    5.2500   -0.3800   -1.3360 C   0  0  0  0  0  0  0  0  0  0  0  0
    5.9270   -0.9080   -2.4420 C   0  0  0  0  0  0  0  0  0  0  0  0
    7.3260   -0.9170   -2.4680 C   0  0  0  0  0  0  0  0  0  0  0  0
    7.9880   -1.4330   -3.5500 O   0  0  0  0  0  0  0  0  0  0  0  0
    8.2970   -0.5850   -4.5810 C   0  0  0  0  0  0  0  0  0  0  0  0
    9.5160    0.1040   -4.5790 C   0  0  0  0  0  0  0  0  0  0  0  0
    9.8310    0.9710   -5.6320 C   0  0  0  0  0  0  0  0  0  0  0  0
    8.9270    1.1500   -6.6860 C   0  0  0  0  0  0  0  0  0  0  0  0
    7.7080    0.4620   -6.6870 C   0  0  0  0  0  0  0  0  0  0  0  0
    7.3930   -0.4050   -5.6350 C   0  0  0  0  0  0  0  0  0  0  0  0
    8.0500   -0.3990   -1.3870 C   0  0  0  0  0  0  0  0  0  0  0  0
    7.3730    0.1290   -0.2810 C   0  0  0  0  0  0  0  0  0  0  0  0
    5.9730    0.1380   -0.2550 C   0  0  0  0  0  0  0  0  0  0  0  0
    5.3130    0.6690    0.8590 N   0  0  0  0  0  0  0  0  0  0  0  0
    3.9970    0.7100    0.9510 C   0  0  0  0  0  0  0  0  0  0  0  0
    3.4360    1.2490    2.0790 N   0  0  0  0  0  0  0  0  0  0  0  0
    2.4640    0.0840    3.2820 H   0  0  0  0  0  0  0  0  0  0  0  0
    2.0410   -0.0880    4.9990 H   0  0  0  0  0  0  0  0  0  0  0  0
    2.4600   -1.5230    4.0400 H   0  0  0  0  0  0  0  0  0  0  0  0
   -1.3450   -0.0240    3.9480 H   0  0  0  0  0  0  0  0  0  0  0  0
    0.0140   -1.7860    6.0430 H   0  0  0  0  0  0  0  0  0  0  0  0
   -1.2690   -2.2660    4.9450 H   0  0  0  0  0  0  0  0  0  0  0  0
   -2.8620   -0.7650    6.0530 H   0  0  0  0  0  0  0  0  0  0  0  0
   -2.1170   -1.8050    7.2560 H   0  0  0  0  0  0  0  0  0  0  0  0
   -0.5970   -0.0110    7.9560 H   0  0  0  0  0  0  0  0  0  0  0  0
   -2.2490    0.5790    8.0120 H   0  0  0  0  0  0  0  0  0  0  0  0
   -1.9670    1.7560    5.8780 H   0  0  0  0  0  0  0  0  0  0  0  0
   -0.6840    2.2360    6.9750 H   0  0  0  0  0  0  0  0  0  0  0  0
    0.9090    0.7340    5.8670 H   0  0  0  0  0  0  0  0  0  0  0  0
    0.1640    1.7740    4.6650 H   0  0  0  0  0  0  0  0  0  0  0  0
    1.2170   -2.8020    1.3900 H   0  0  0  0  0  0  0  0  0  0  0  0
    2.2980   -1.3910    1.9050 H   0  0  0  0  0  0  0  0  0  0  0  0
    0.0470   -0.9910    0.0120 H   0  0  0  0  0  0  0  0  0  0  0  0
    1.6460   -1.6940   -0.6000 H   0  0  0  0  0  0  0  0  0  0  0  0
    1.4650    0.8100    1.0720 H   0  0  0  0  0  0  0  0  0  0  0  0
    1.4530    0.6770   -1.9600 H   0  0  0  0  0  0  0  0  0  0  0  0
    2.6440    2.5610   -1.1670 H   0  0  0  0  0  0  0  0  0  0  0  0
    1.2780    2.9850    0.0030 H   0  0  0  0  0  0  0  0  0  0  0  0
    1.2400    2.9840   -3.0130 H   0  0  0  0  0  0  0  0  0  0  0  0
    1.2050    4.4630   -1.9060 H   0  0  0  0  0  0  0  0  0  0  0  0
   -0.9700    3.8030   -2.9370 H   0  0  0  0  0  0  0  0  0  0  0  0
   -0.9540    3.7510   -1.0900 H   0  0  0  0  0  0  0  0  0  0  0  0
   -0.7140    1.4620   -3.0380 H   0  0  0  0  0  0  0  0  0  0  0  0
   -2.1580    1.8430   -1.9500 H   0  0  0  0  0  0  0  0  0  0  0  0
   -0.6780   -0.0260   -1.2100 H   0  0  0  0  0  0  0  0  0  0  0  0
   -0.7730    1.3880   -0.0240 H   0  0  0  0  0  0  0  0  0  0  0  0
    3.3660   -1.3580   -1.3620 H   0  0  0  0  0  0  0  0  0  0  0  0
    3.3620    0.2070   -2.1100 H   0  0  0  0  0  0  0  0  0  0  0  0
    5.3680   -1.3080   -3.2760 H   0  0  0  0  0  0  0  0  0  0  0  0
   10.2130   -0.0340   -3.7660 H   0  0  0  0  0  0  0  0  0  0  0  0
   10.7710    1.5020   -5.6310 H   0  0  0  0  0  0  0  0  0  0  0  0
    9.1700    1.8200   -7.4980 H   0  0  0  0  0  0  0  0  0  0  0  0
    7.0110    0.6000   -7.5000 H   0  0  0  0  0  0  0  0  0  0  0  0
    6.4520   -0.9360   -5.6360 H   0  0  0  0  0  0  0  0  0  0  0  0
    9.1290   -0.4060   -1.4070 H   0  0  0  0  0  0  0  0  0  0  0  0
    7.9310    0.5290    0.5530 H   0  0  0  0  0  0  0  0  0  0  0  0
    3.2280    2.2360    2.1180 H   0  0  0  0  0  0  0  0  0  0  0  0
    3.2310    0.6580    2.8720 H   0  0  0  0  0  0  0  0  0  0  0  0
  1 38  1  0  0  0  0
  1 39  1  0  0  0  0
  1 40  1  0  0  0  0
  1  2  1  0  0  0  0
  2  3  1  0  0  0  0
  3 41  1  0  0  0  0
  3  4  1  0  0  0  0
  4 42  1  0  0  0  0
  4 43  1  0  0  0  0
  4  5  1  0  0  0  0
  5 44  1  0  0  0  0
  5 45  1  0  0  0  0
  5  6  1  0  0  0  0
  6 46  1  0  0  0  0
  6 47  1  0  0  0  0
  6  7  1  0  0  0  0
  7 48  1  0  0  0  0
  7 49  1  0  0  0  0
  7  8  1  0  0  0  0
  8  3  1  0  0  0  0
  8 50  1  0  0  0  0
  8 51  1  0  0  0  0
  2  9  1  0  0  0  0
  9 10  2  0  0  0  0
  9 11  1  0  0  0  0
 11 52  1  0  0  0  0
 11 53  1  0  0  0  0
 11 12  1  0  0  0  0
 12 54  1  0  0  0  0
 12 55  1  0  0  0  0
 12 13  1  0  0  0  0
 13 56  1  0  0  0  0
 13 14  1  0  0  0  0
 14 57  1  0  0  0  0
 14 15  1  0  0  0  0
 15 58  1  0  0  0  0
 15 59  1  0  0  0  0
 15 16  1  0  0  0  0
 16 60  1  0  0  0  0
 16 61  1  0  0  0  0
 16 17  1  0  0  0  0
 17 62  1  0  0  0  0
 17 63  1  0  0  0  0
 17 18  1  0  0  0  0
 18 64  1  0  0  0  0
 18 65  1  0  0  0  0
 18 19  1  0  0  0  0
 19 14  1  0  0  0  0
 19 66  1  0  0  0  0
 19 67  1  0  0  0  0
 13 20  1  0  0  0  0
 20 21  1  0  0  0  0
 21 68  1  0  0  0  0
 21 69  1  0  0  0  0
 21 22  1  0  0  0  0
 22 23  1  0  0  0  0
 23 70  1  0  0  0  0
 23 24  2  0  0  0  0
 24 25  1  0  0  0  0
 25 26  1  0  0  0  0
 26 27  2  0  0  0  0
 27 71  1  0  0  0  0
 27 28  1  0  0  0  0
 28 72  1  0  0  0  0
 28 29  2  0  0  0  0
 29 73  1  0  0  0  0
 29 30  1  0  0  0  0
 30 74  1  0  0  0  0
 30 31  2  0  0  0  0
 31 26  1  0  0  0  0
 31 75  1  0  0  0  0
 24 32  1  0  0  0  0
 32 76  1  0  0  0  0
 32 33  2  0  0  0  0
 33 77  1  0  0  0  0
 33 34  1  0  0  0  0
 34 22  2  0  0  0  0
 34 35  1  0  0  0  0
 35 36  2  0  0  0  0
 36 20  1  0  0  0  0
 36 37  1  0  0  0  0
 37 78  1  0  0  0  0
 37 79  1  0  0  0  0
M  END
>  <LOGBIO>
6.8500

>  <PRED_LOGBIO>
6.2300

>  <XV_RES>
1.0370

>  <WHL_TMPL>
2

>  <ANCH>
20-34;33-35

$$$$
ROW3
  -MTS-   01071502163D 0   0.00000     0.00000     0

 55 57  0  0  1  0  0  0  0  0999 V2000
   -4.7490    3.8930   -3.3620 C   0  0  0  0  0  0  0  0  0  0  0  0
   -3.3690    4.2090   -3.1600 O   0  0  0  0  0  0  0  0  0  0  0  0
   -2.5700    3.2580   -2.5810 C   0  0  0  0  0  0  0  0  0  0  0  0
   -2.2150    3.3690   -1.2320 C   0  0  0  0  0  0  0  0  0  0  0  0
   -1.3980    2.3970   -0.6400 C   0  0  0  0  0  0  0  0  0  0  0  0
   -0.9380    1.3140   -1.3990 C   0  0  0  0  0  0  0  0  0  0  0  0
   -1.2930    1.2030   -2.7480 C   0  0  0  0  0  0  0  0  0  0  0  0
   -2.1100    2.1750   -3.3400 C   0  0  0  0  0  0  0  0  0  0  0  0
   -0.0570    0.2670   -0.7610 C   0  0  2  0  0  0  0  0  0  0  0  0
   -1.1180   -0.8860    0.1650 S   0  0  0  0  0  0  0  0  0  0  0  0
   -0.5530   -1.5250    1.7160 C   0  0  0  0  0  0  0  0  0  0  0  0
   -1.4730   -2.0700    2.6200 C   0  0  0  0  0  0  0  0  0  0  0  0
   -1.0330   -2.5650    3.8530 C   0  0  0  0  0  0  0  0  0  0  0  0
    0.3270   -2.5140    4.1840 C   0  0  0  0  0  0  0  0  0  0  0  0
    1.2470   -1.9690    3.2800 C   0  0  0  0  0  0  0  0  0  0  0  0
    0.8070   -1.4740    2.0460 C   0  0  0  0  0  0  0  0  0  0  0  0
    1.9480   -0.9950    1.3600 N   0  0  0  0  0  0  0  0  0  0  0  0
    3.1780   -1.7440    1.6520 C   0  0  0  0  0  0  0  0  0  0  0  0
    3.8880   -1.1110    2.8480 C   0  0  0  0  0  0  0  0  0  0  0  0
    5.1190   -1.8610    3.1400 N   0  0  0  0  0  0  0  0  0  0  0  0
    4.7800   -3.2560    3.4540 C   0  0  0  0  0  0  0  0  0  0  0  0
    5.8020   -1.2520    4.2910 C   0  0  0  0  0  0  0  0  0  0  0  0
    2.1160    0.0060    0.5010 C   0  0  0  0  0  0  0  0  0  0  0  0
    3.2620    0.1570    0.0810 O   0  0  0  0  0  0  0  0  0  0  0  0
    1.0950    0.9830   -0.0310 C   0  0  2  0  0  0  0  0  0  0  0  0
    1.7350    1.8850   -0.9360 O   0  0  0  0  0  0  0  0  0  0  0  0
    1.2700    3.1510   -1.0050 C   0  0  0  0  0  0  0  0  0  0  0  0
    0.3300    3.4940   -0.3070 O   0  0  0  0  0  0  0  0  0  0  0  0
    1.9120    4.1420   -1.9460 C   0  0  0  0  0  0  0  0  0  0  0  0
   -5.3750    4.6430   -2.8830 H   0  0  0  0  0  0  0  0  0  0  0  0
   -4.9330    3.9690   -4.4310 H   0  0  0  0  0  0  0  0  0  0  0  0
   -4.9120    2.8900   -2.9730 H   0  0  0  0  0  0  0  0  0  0  0  0
   -2.5710    4.2040   -0.6470 H   0  0  0  0  0  0  0  0  0  0  0  0
   -1.1230    2.4830    0.4010 H   0  0  0  0  0  0  0  0  0  0  0  0
   -0.9370    0.3680   -3.3330 H   0  0  0  0  0  0  0  0  0  0  0  0
   -2.3850    2.0890   -4.3810 H   0  0  0  0  0  0  0  0  0  0  0  0
    0.3580   -0.2620   -1.6170 H   0  0  0  0  0  0  0  0  0  0  0  0
   -2.5210   -2.1090    2.3650 H   0  0  0  0  0  0  0  0  0  0  0  0
   -1.7430   -2.9850    4.5500 H   0  0  0  0  0  0  0  0  0  0  0  0
    0.6660   -2.8950    5.1350 H   0  0  0  0  0  0  0  0  0  0  0  0
    2.2950   -1.9290    3.5350 H   0  0  0  0  0  0  0  0  0  0  0  0
    3.8340   -1.7160    0.7850 H   0  0  0  0  0  0  0  0  0  0  0  0
    2.9280   -2.7770    1.8840 H   0  0  0  0  0  0  0  0  0  0  0  0
    3.2320   -1.1390    3.7160 H   0  0  0  0  0  0  0  0  0  0  0  0
    4.1390   -0.0780    2.6160 H   0  0  0  0  0  0  0  0  0  0  0  0
    4.1240   -3.2840    4.3210 H   0  0  0  0  0  0  0  0  0  0  0  0
    5.6910   -3.8110    3.6700 H   0  0  0  0  0  0  0  0  0  0  0  0
    4.2740   -3.7070    2.6020 H   0  0  0  0  0  0  0  0  0  0  0  0
    5.1460   -1.2800    5.1580 H   0  0  0  0  0  0  0  0  0  0  0  0
    6.7130   -1.8060    4.5070 H   0  0  0  0  0  0  0  0  0  0  0  0
    6.0530   -0.2190    4.0590 H   0  0  0  0  0  0  0  0  0  0  0  0
    0.6880    1.5600    0.7970 H   0  0  0  0  0  0  0  0  0  0  0  0
    1.8320    3.7760   -2.9670 H   0  0  0  0  0  0  0  0  0  0  0  0
    1.4060    5.1010   -1.8630 H   0  0  0  0  0  0  0  0  0  0  0  0
    2.9620    4.2610   -1.6850 H   0  0  0  0  0  0  0  0  0  0  0  0
  1 30  1  0  0  0  0
  1 31  1  0  0  0  0
  1 32  1  0  0  0  0
  1  2  1  0  0  0  0
  2  3  1  0  0  0  0
  3  4  2  0  0  0  0
  4 33  1  0  0  0  0
  4  5  1  0  0  0  0
  5 34  1  0  0  0  0
  5  6  2  0  0  0  0
  6  7  1  0  0  0  0
  7 35  1  0  0  0  0
  7  8  2  0  0  0  0
  8  3  1  0  0  0  0
  8 36  1  0  0  0  0
  6  9  1  0  0  0  0
  9 37  1  0  0  0  0
  9 10  1  0  0  0  0
 10 11  1  0  0  0  0
 11 12  2  0  0  0  0
 12 38  1  0  0  0  0
 12 13  1  0  0  0  0
 13 39  1  0  0  0  0
 13 14  2  0  0  0  0
 14 40  1  0  0  0  0
 14 15  1  0  0  0  0
 15 41  1  0  0  0  0
 15 16  2  0  0  0  0
 16 11  1  0  0  0  0
 16 17  1  0  0  0  0
 17 18  1  0  0  0  0
 18 42  1  0  0  0  0
 18 43  1  0  0  0  0
 18 19  1  0  0  0  0
 19 44  1  0  0  0  0
 19 45  1  0  0  0  0
 19 20  1  0  0  0  0
 20 21  1  0  0  0  0
 21 46  1  0  0  0  0
 21 47  1  0  0  0  0
 21 48  1  0  0  0  0
 20 22  1  0  0  0  0
 22 49  1  0  0  0  0
 22 50  1  0  0  0  0
 22 51  1  0  0  0  0
 17 23  1  0  0  0  0
 23 24  2  0  0  0  0
 23 25  1  0  0  0  0
 25  9  1  0  0  0  0
 25 52  1  0  0  0  0
 25 26  1  0  0  0  0
 26 27  1  0  0  0  0
 27 28  2  0  0  0  0
 27 29  1  0  0  0  0
 29 53  1  0  0  0  0
 29 54  1  0  0  0  0
 29 55  1  0  0  0  0
M  END
>  <LOGBIO>
4.7600

>  <PRED_LOGBIO>
5.0700

>  <XV_RES>
-0.5410

>  <WHL_TMPL>
3

>  <ANCH>
57-58;5-1

$$$$
ROW4
  -MTS-   01071502163D 0   0.00000     0.00000     0

 46 48  0  0  0  0  0  0  0  0999 V2000
    2.2370   -5.4590    1.1290 C   0  0  0  0  0  0  0  0  0  0  0  0
    1.2600   -5.3450   -0.0370 C   0  0  0  0  0  0  0  0  0  0  0  0
    1.7220   -6.2460   -1.1790 C   0  0  0  0  0  0  0  0  0  0  0  0
    1.2120   -3.9510   -0.5020 N   0  0  0  0  0  0  0  0  0  0  0  0
    0.7670   -3.0830    0.5980 C   0  0  0  0  0  0  0  0  0  0  0  0
    0.7180   -1.6510    0.1210 C   0  0  0  0  0  0  0  0  0  0  0  0
    1.7020   -0.7730    0.1750 N   0  0  0  0  0  0  0  0  0  0  0  0
    1.2270    0.4750   -0.3890 N   0  0  0  0  0  0  0  0  0  0  0  0
   -0.0740    0.2880   -0.7740 C   0  0  0  0  0  0  0  0  0  0  0  0
   -0.4430   -0.9700   -0.4950 C   0  0  0  0  0  0  0  0  0  0  0  0
   -1.7980   -1.5820   -0.7620 C   0  0  0  0  0  0  0  0  0  0  0  0
   -0.9380    1.3140   -1.3990 C   0  0  0  0  0  0  0  0  0  0  0  0
   -1.2930    1.2030   -2.7480 C   0  0  0  0  0  0  0  0  0  0  0  0
   -2.1100    2.1750   -3.3400 C   0  0  0  0  0  0  0  0  0  0  0  0
   -2.5700    3.2580   -2.5810 C   0  0  0  0  0  0  0  0  0  0  0  0
   -3.3690    4.2090   -3.1600 Cl  0  0  0  0  0  0  0  0  0  0  0  0
   -2.2150    3.3690   -1.2320 C   0  0  0  0  0  0  0  0  0  0  0  0
   -1.3980    2.3970   -0.6400 C   0  0  0  0  0  0  0  0  0  0  0  0
    1.9730    1.6710   -0.5180 C   0  0  0  0  0  0  0  0  0  0  0  0
    3.1460    1.6850   -1.2810 C   0  0  0  0  0  0  0  0  0  0  0  0
    3.8840    2.8680   -1.4090 C   0  0  0  0  0  0  0  0  0  0  0  0
    3.4480    4.0370   -0.7740 C   0  0  0  0  0  0  0  0  0  0  0  0
    4.3650    5.5070   -0.9330 Cl  0  0  0  0  0  0  0  0  0  0  0  0
    2.2740    4.0230   -0.0110 C   0  0  0  0  0  0  0  0  0  0  0  0
    1.5370    2.8400    0.1170 C   0  0  0  0  0  0  0  0  0  0  0  0
    0.0780    2.8230    1.0650 Cl  0  0  0  0  0  0  0  0  0  0  0  0
    3.2280   -5.1510    0.8020 H   0  0  0  0  0  0  0  0  0  0  0  0
    2.2730   -6.4910    1.4720 H   0  0  0  0  0  0  0  0  0  0  0  0
    1.9080   -4.8170    1.9430 H   0  0  0  0  0  0  0  0  0  0  0  0
    0.2680   -5.6520    0.2890 H   0  0  0  0  0  0  0  0  0  0  0  0
    2.7130   -5.9380   -1.5050 H   0  0  0  0  0  0  0  0  0  0  0  0
    1.7570   -7.2770   -0.8350 H   0  0  0  0  0  0  0  0  0  0  0  0
    1.0240   -6.1640   -2.0100 H   0  0  0  0  0  0  0  0  0  0  0  0
    2.1320   -3.6650   -0.8050 H   0  0  0  0  0  0  0  0  0  0  0  0
   -0.2240   -3.3900    0.9240 H   0  0  0  0  0  0  0  0  0  0  0  0
    1.4640   -3.1640    1.4290 H   0  0  0  0  0  0  0  0  0  0  0  0
   -2.0010   -2.3500   -0.0180 H   0  0  0  0  0  0  0  0  0  0  0  0
   -1.8050   -2.0280   -1.7540 H   0  0  0  0  0  0  0  0  0  0  0  0
   -2.5620   -0.8100   -0.7050 H   0  0  0  0  0  0  0  0  0  0  0  0
   -0.9370    0.3680   -3.3330 H   0  0  0  0  0  0  0  0  0  0  0  0
   -2.3850    2.0890   -4.3810 H   0  0  0  0  0  0  0  0  0  0  0  0
   -2.5710    4.2040   -0.6470 H   0  0  0  0  0  0  0  0  0  0  0  0
   -1.1230    2.4830    0.4010 H   0  0  0  0  0  0  0  0  0  0  0  0
    3.4830    0.7830   -1.7710 H   0  0  0  0  0  0  0  0  0  0  0  0
    4.7900    2.8780   -1.9980 H   0  0  0  0  0  0  0  0  0  0  0  0
    1.9380    4.9250    0.4790 H   0  0  0  0  0  0  0  0  0  0  0  0
  1 27  1  0  0  0  0
  1 28  1  0  0  0  0
  1 29  1  0  0  0  0
  1  2  1  0  0  0  0
  2 30  1  0  0  0  0
  2  3  1  0  0  0  0
  3 31  1  0  0  0  0
  3 32  1  0  0  0  0
  3 33  1  0  0  0  0
  2  4  1  0  0  0  0
  4 34  1  0  0  0  0
  4  5  1  0  0  0  0
  5 35  1  0  0  0  0
  5 36  1  0  0  0  0
  5  6  1  0  0  0  0
  6  7  2  0  0  0  0
  7  8  1  0  0  0  0
  8  9  1  0  0  0  0
  9 10  2  0  0  0  0
 10  6  1  0  0  0  0
 10 11  1  0  0  0  0
 11 37  1  0  0  0  0
 11 38  1  0  0  0  0
 11 39  1  0  0  0  0
  9 12  1  0  0  0  0
 12 13  2  0  0  0  0
 13 40  1  0  0  0  0
 13 14  1  0  0  0  0
 14 41  1  0  0  0  0
 14 15  2  0  0  0  0
 15 16  1  0  0  0  0
 15 17  1  0  0  0  0
 17 42  1  0  0  0  0
 17 18  2  0  0  0  0
 18 12  1  0  0  0  0
 18 43  1  0  0  0  0
  8 19  1  0  0  0  0
 19 20  2  0  0  0  0
 20 44  1  0  0  0  0
 20 21  1  0  0  0  0
 21 45  1  0  0  0  0
 21 22  2  0  0  0  0
 22 23  1  0  0  0  0
 22 24  1  0  0  0  0
 24 46  1  0  0  0  0
 24 25  2  0  0  0  0
 25 19  1  0  0  0  0
 25 26  1  0  0  0  0
M  END
>  <LOGBIO>
7.6400

>  <PRED_LOGBIO>
5.3200

>  <XV_RES>
2.9580

>  <WHL_TMPL>
3

>  <ANCH>
51-64;25-26

$$$$
ROW5
  -MTS-   01071502163D 0   0.00000     0.00000     0

 47 50  0  0  0  0  0  0  0  0999 V2000
   -1.1170    2.5540    0.5680 O   0  0  0  0  0  0  0  0  0  0  0  0
   -1.3980    2.3970   -0.6400 C   0  0  0  0  0  0  0  0  0  0  0  0
   -0.9610    1.3680   -1.3610 N   0  0  0  0  0  0  0  0  0  0  0  0
   -0.0800    0.2950   -0.7780 C   0  0  0  0  0  0  0  0  0  0  0  0
    1.0400    0.8890    0.0740 C   0  0  0  0  0  0  0  0  0  0  0  0
    1.8690   -0.1960    0.6190 N   0  0  0  0  0  0  0  0  0  0  0  0
    1.8140   -1.3860   -0.2420 C   0  0  0  0  0  0  0  0  0  0  0  0
    1.9760   -2.5600    0.6940 C   0  0  0  0  0  0  0  0  0  0  0  0
    2.3260   -3.8970    0.4700 C   0  0  0  0  0  0  0  0  0  0  0  0
    2.4020   -4.7900    1.5450 C   0  0  0  0  0  0  0  0  0  0  0  0
    2.1280   -4.3470    2.8440 C   0  0  0  0  0  0  0  0  0  0  0  0
    1.7780   -3.0100    3.0690 C   0  0  0  0  0  0  0  0  0  0  0  0
    1.7020   -2.1170    1.9940 C   0  0  0  0  0  0  0  0  0  0  0  0
    1.3590   -0.6480    1.9210 C   0  0  0  0  0  0  0  0  0  0  0  0
   -1.4680    1.4770   -2.7370 C   0  0  0  0  0  0  0  0  0  0  0  0
   -2.2980    2.7740   -2.7110 C   0  0  0  0  0  0  0  0  0  0  0  0
   -2.1620    3.2430   -1.3250 N   0  0  0  0  0  0  0  0  0  0  0  0
   -2.7770    4.4610   -0.7790 C   0  0  0  0  0  0  0  0  0  0  0  0
   -1.8330    5.6260   -0.9580 C   0  0  0  0  0  0  0  0  0  0  0  0
   -1.8900    6.4010   -2.1220 C   0  0  0  0  0  0  0  0  0  0  0  0
   -1.0140    7.4800   -2.2880 C   0  0  0  0  0  0  0  0  0  0  0  0
   -0.0810    7.7850   -1.2900 C   0  0  0  0  0  0  0  0  0  0  0  0
   -0.0240    7.0100   -0.1250 C   0  0  0  0  0  0  0  0  0  0  0  0
   -0.9000    5.9300    0.0410 C   0  0  0  0  0  0  0  0  0  0  0  0
    0.3510   -0.2930   -1.5850 H   0  0  0  0  0  0  0  0  0  0  0  0
   -0.7070   -0.3440   -0.1590 H   0  0  0  0  0  0  0  0  0  0  0  0
    0.6090    1.4620    0.8930 H   0  0  0  0  0  0  0  0  0  0  0  0
    1.6560    1.5420   -0.5410 H   0  0  0  0  0  0  0  0  0  0  0  0
    0.8370   -1.4390   -0.7180 H   0  0  0  0  0  0  0  0  0  0  0  0
    2.6510   -1.3650   -0.9370 H   0  0  0  0  0  0  0  0  0  0  0  0
    2.5370   -4.2390   -0.5330 H   0  0  0  0  0  0  0  0  0  0  0  0
    2.6720   -5.8220    1.3720 H   0  0  0  0  0  0  0  0  0  0  0  0
    2.1870   -5.0360    3.6740 H   0  0  0  0  0  0  0  0  0  0  0  0
    1.5680   -2.6680    4.0710 H   0  0  0  0  0  0  0  0  0  0  0  0
    0.2780   -0.5310    1.9420 H   0  0  0  0  0  0  0  0  0  0  0  0
    1.8830   -0.1180    2.7140 H   0  0  0  0  0  0  0  0  0  0  0  0
   -2.1460    0.6460   -2.9120 H   0  0  0  0  0  0  0  0  0  0  0  0
   -0.6370    1.6020   -3.4290 H   0  0  0  0  0  0  0  0  0  0  0  0
   -3.3400    2.5090   -2.8760 H   0  0  0  0  0  0  0  0  0  0  0  0
   -1.8500    3.4950   -3.3920 H   0  0  0  0  0  0  0  0  0  0  0  0
   -3.7080    4.6650   -1.3050 H   0  0  0  0  0  0  0  0  0  0  0  0
   -2.9830    4.3200    0.2800 H   0  0  0  0  0  0  0  0  0  0  0  0
   -2.6090    6.1660   -2.8930 H   0  0  0  0  0  0  0  0  0  0  0  0
   -1.0580    8.0780   -3.1870 H   0  0  0  0  0  0  0  0  0  0  0  0
    0.5950    8.6180   -1.4180 H   0  0  0  0  0  0  0  0  0  0  0  0
    0.6950    7.2450    0.6450 H   0  0  0  0  0  0  0  0  0  0  0  0
   -0.8560    5.3320    0.9390 H   0  0  0  0  0  0  0  0  0  0  0  0
  1  2  2  0  0  0  0
  2  3  1  0  0  0  0
  3  4  1  0  0  0  0
  4 25  1  0  0  0  0
  4 26  1  0  0  0  0
  4  5  1  0  0  0  0
  5 27  1  0  0  0  0
  5 28  1  0  0  0  0
  5  6  1  0  0  0  0
  6  7  1  0  0  0  0
  7 29  1  0  0  0  0
  7 30  1  0  0  0  0
  7  8  1  0  0  0  0
  8  9  2  0  0  0  0
  9 31  1  0  0  0  0
  9 10  1  0  0  0  0
 10 32  1  0  0  0  0
 10 11  2  0  0  0  0
 11 33  1  0  0  0  0
 11 12  1  0  0  0  0
 12 34  1  0  0  0  0
 12 13  2  0  0  0  0
 13  8  1  0  0  0  0
 13 14  1  0  0  0  0
 14  6  1  0  0  0  0
 14 35  1  0  0  0  0
 14 36  1  0  0  0  0
  3 15  1  0  0  0  0
 15 37  1  0  0  0  0
 15 38  1  0  0  0  0
 15 16  1  0  0  0  0
 16 39  1  0  0  0  0
 16 40  1  0  0  0  0
 16 17  1  0  0  0  0
 17  2  1  0  0  0  0
 17 18  1  0  0  0  0
 18 41  1  0  0  0  0
 18 42  1  0  0  0  0
 18 19  1  0  0  0  0
 19 20  2  0  0  0  0
 20 43  1  0  0  0  0
 20 21  1  0  0  0  0
 21 44  1  0  0  0  0
 21 22  2  0  0  0  0
 22 45  1  0  0  0  0
 22 23  1  0  0  0  0
 23 46  1  0  0  0  0
 23 24  2  0  0  0  0
 24 19  1  0  0  0  0
 24 47  1  0  0  0  0
M  END
>  <LOGBIO>
4.6000

>  <PRED_LOGBIO>
5.2100

>  <XV_RES>
-0.9360

>  <WHL_TMPL>
3

>  <ANCH>
52-51;2-3

$$$$
ROW7
  -MTS-   01071502163D 0   0.00000     0.00000     0

 47 50  0  0  0  0  0  0  0  0999 V2000
   -1.3190    3.1500   -8.0050 Cl  0  0  0  0  0  0  0  0  0  0  0  0
   -2.3600    2.9480   -6.6250 C   0  0  0  0  0  0  0  0  0  0  0  0
   -3.7490    3.0180   -6.7800 C   0  0  0  0  0  0  0  0  0  0  0  0
   -4.5870    2.8550   -5.6700 C   0  0  0  0  0  0  0  0  0  0  0  0
   -4.0340    2.6230   -4.4050 C   0  0  0  0  0  0  0  0  0  0  0  0
   -2.6450    2.5520   -4.2500 C   0  0  0  0  0  0  0  0  0  0  0  0
   -1.8080    2.7150   -5.3600 C   0  0  0  0  0  0  0  0  0  0  0  0
   -2.0870    2.3170   -2.9710 N   0  0  0  0  0  0  0  0  0  0  0  0
   -2.2720    3.1790   -1.7940 C   0  0  0  0  0  0  0  0  0  0  0  0
   -1.4620    2.4660   -0.6960 C   0  0  0  0  0  0  0  0  0  0  0  0
   -0.9150    1.2860   -1.3820 N   0  0  0  0  0  0  0  0  0  0  0  0
   -0.0570    0.2670   -0.7610 C   0  0  0  0  0  0  0  0  0  0  0  0
   -0.9180   -0.9060   -0.2930 C   0  0  0  0  0  0  0  0  0  0  0  0
   -0.1890   -1.6720    0.7280 N   0  0  0  0  0  0  0  0  0  0  0  0
   -0.2440   -0.9450    2.0040 C   0  0  0  0  0  0  0  0  0  0  0  0
    0.3010   -1.7200    3.2180 C   0  0  0  0  0  0  0  0  0  0  0  0
    1.8340   -1.8710    3.2140 C   0  0  0  0  0  0  0  0  0  0  0  0
    2.3880   -2.7640    2.1300 C   0  0  0  0  0  0  0  0  0  0  0  0
    3.5440   -4.0940    2.3030 S   0  0  0  0  0  0  0  0  0  0  0  0
    3.6140   -4.5500    0.5940 C   0  0  0  0  0  0  0  0  0  0  0  0
    2.7840   -3.7050   -0.0340 C   0  0  0  0  0  0  0  0  0  0  0  0
    2.1010   -2.7100    0.8220 C   0  0  0  0  0  0  0  0  0  0  0  0
    1.1590   -1.7430    0.1460 C   0  0  0  0  0  0  0  0  0  0  0  0
   -1.3150    1.2820   -2.6510 C   0  0  0  0  0  0  0  0  0  0  0  0
   -0.9950    0.3900   -3.4650 O   0  0  0  0  0  0  0  0  0  0  0  0
   -4.1750    3.1980   -7.7560 H   0  0  0  0  0  0  0  0  0  0  0  0
   -5.6590    2.9100   -5.7890 H   0  0  0  0  0  0  0  0  0  0  0  0
   -4.6800    2.4970   -3.5480 H   0  0  0  0  0  0  0  0  0  0  0  0
   -0.7360    2.6600   -5.2400 H   0  0  0  0  0  0  0  0  0  0  0  0
   -1.8950    4.1830   -1.9760 H   0  0  0  0  0  0  0  0  0  0  0  0
   -3.3230    3.2580   -1.5230 H   0  0  0  0  0  0  0  0  0  0  0  0
   -0.6680    3.1040   -0.3130 H   0  0  0  0  0  0  0  0  0  0  0  0
   -2.0950    2.1790    0.1400 H   0  0  0  0  0  0  0  0  0  0  0  0
    0.3710    0.7180    0.1320 H   0  0  0  0  0  0  0  0  0  0  0  0
    0.6510   -0.1010   -1.5010 H   0  0  0  0  0  0  0  0  0  0  0  0
   -1.0440   -1.5650   -1.1500 H   0  0  0  0  0  0  0  0  0  0  0  0
   -1.8310   -0.5070    0.1450 H   0  0  0  0  0  0  0  0  0  0  0  0
   -1.3020   -0.7900    2.2070 H   0  0  0  0  0  0  0  0  0  0  0  0
    0.3460   -0.0360    1.9060 H   0  0  0  0  0  0  0  0  0  0  0  0
   -0.0990   -2.7280    3.1320 H   0  0  0  0  0  0  0  0  0  0  0  0
    0.0210   -1.1740    4.1170 H   0  0  0  0  0  0  0  0  0  0  0  0
    2.0800   -2.3640    4.1520 H   0  0  0  0  0  0  0  0  0  0  0  0
    2.2610   -0.8800    3.0830 H   0  0  0  0  0  0  0  0  0  0  0  0
    4.2010   -5.3410    0.1520 H   0  0  0  0  0  0  0  0  0  0  0  0
    2.6240   -3.7490   -1.1010 H   0  0  0  0  0  0  0  0  0  0  0  0
    1.0210   -2.1270   -0.8620 H   0  0  0  0  0  0  0  0  0  0  0  0
    1.6060   -0.7530    0.2030 H   0  0  0  0  0  0  0  0  0  0  0  0
  1  2  1  0  0  0  0
  2  3  2  0  0  0  0
  3 26  1  0  0  0  0
  3  4  1  0  0  0  0
  4 27  1  0  0  0  0
  4  5  2  0  0  0  0
  5 28  1  0  0  0  0
  5  6  1  0  0  0  0
  6  7  2  0  0  0  0
  7  2  1  0  0  0  0
  7 29  1  0  0  0  0
  6  8  1  0  0  0  0
  8  9  1  0  0  0  0
  9 30  1  0  0  0  0
  9 31  1  0  0  0  0
  9 10  1  0  0  0  0
 10 32  1  0  0  0  0
 10 33  1  0  0  0  0
 10 11  1  0  0  0  0
 11 12  1  0  0  0  0
 12 34  1  0  0  0  0
 12 35  1  0  0  0  0
 12 13  1  0  0  0  0
 13 36  1  0  0  0  0
 13 37  1  0  0  0  0
 13 14  1  0  0  0  0
 14 15  1  0  0  0  0
 15 38  1  0  0  0  0
 15 39  1  0  0  0  0
 15 16  1  0  0  0  0
 16 40  1  0  0  0  0
 16 41  1  0  0  0  0
 16 17  1  0  0  0  0
 17 42  1  0  0  0  0
 17 43  1  0  0  0  0
 17 18  1  0  0  0  0
 18 19  1  0  0  0  0
 19 20  1  0  0  0  0
 20 44  1  0  0  0  0
 20 21  2  0  0  0  0
 21 45  1  0  0  0  0
 21 22  1  0  0  0  0
 22 18  2  0  0  0  0
 22 23  1  0  0  0  0
 23 14  1  0  0  0  0
 23 46  1  0  0  0  0
 23 47  1  0  0  0  0
 11 24  1  0  0  0  0
 24  8  1  0  0  0  0
 24 25  2  0  0  0  0
M  END
>  <LOGBIO>
6.1000

>  <PRED_LOGBIO>
7.0000

>  <XV_RES>
-0.9680

>  <WHL_TMPL>
3

>  <ANCH>
38-39;26-27

$$$$
ROW8
  -MTS-   01071502163D 0   0.00000     0.00000     0

 71 74  0  0  0  0  0  0  0  0999 V2000
    2.5660   -2.8900    3.7210 O   0  0  0  0  0  0  0  0  0  0  0  0
    1.9430   -2.0130    2.7190 C   0  0  0  0  0  0  0  0  0  0  0  0
    0.4920   -1.7010    3.1250 C   0  0  0  0  0  0  0  0  0  0  0  0
   -0.2440   -0.9450    2.0040 C   0  0  0  0  0  0  0  0  0  0  0  0
   -0.1890   -1.6720    0.7280 N   0  0  0  0  0  0  0  0  0  0  0  0
    1.2000   -1.8730    0.2910 C   0  0  0  0  0  0  0  0  0  0  0  0
    1.9910   -2.6570    1.3100 C   0  0  0  0  0  0  0  0  0  0  0  0
    1.5140   -2.7850    2.6200 C   0  0  0  0  0  0  0  0  0  0  0  0
    2.2480   -3.5120    3.5650 C   0  0  0  0  0  0  0  0  0  0  0  0
    3.4590   -4.1120    3.1990 C   0  0  0  0  0  0  0  0  0  0  0  0
    4.1660   -4.8140    4.1100 F   0  0  0  0  0  0  0  0  0  0  0  0
    3.9360   -3.9850    1.8890 C   0  0  0  0  0  0  0  0  0  0  0  0
    3.2020   -3.2580    0.9450 C   0  0  0  0  0  0  0  0  0  0  0  0
   -1.2570   -2.0930    0.0560 C   0  0  0  0  0  0  0  0  0  0  0  0
   -1.5750   -3.2810    0.0900 O   0  0  0  0  0  0  0  0  0  0  0  0
   -2.0780   -1.1130   -0.7480 C   0  0  0  0  0  0  0  0  0  0  0  0
   -3.2380   -1.8490   -1.4160 C   0  0  0  0  0  0  0  0  0  0  0  0
   -3.7140   -3.0060   -0.5180 C   0  0  0  0  0  0  0  0  0  0  0  0
   -4.7530   -3.8840   -1.2380 C   0  0  0  0  0  0  0  0  0  0  0  0
   -4.2410   -4.3780   -2.5240 N   0  0  0  0  0  0  0  0  0  0  0  0
   -5.2640   -5.2090   -3.1740 C   0  0  0  0  0  0  0  0  0  0  0  0
   -4.5930   -6.2910   -3.9860 C   0  0  0  0  0  0  0  0  0  0  0  0
   -4.2140   -7.6430   -3.5220 C   0  0  0  0  0  0  0  0  0  0  0  0
   -3.6500   -8.2580   -4.5710 C   0  0  0  0  0  0  0  0  0  0  0  0
   -3.6480   -7.4040   -5.6420 N   0  0  0  0  0  0  0  0  0  0  0  0
   -4.2230   -6.2170   -5.2720 C   0  0  0  0  0  0  0  0  0  0  0  0
   -3.1340   -7.7010   -6.9260 C   0  0  0  0  0  0  0  0  0  0  0  0
   -3.6650   -8.7660   -7.6630 C   0  0  0  0  0  0  0  0  0  0  0  0
   -3.1560   -9.0600   -8.9340 C   0  0  0  0  0  0  0  0  0  0  0  0
   -2.1170   -8.2890   -9.4680 C   0  0  0  0  0  0  0  0  0  0  0  0
   -1.5860   -7.2240   -8.7300 C   0  0  0  0  0  0  0  0  0  0  0  0
   -2.0950   -6.9300   -7.4600 C   0  0  0  0  0  0  0  0  0  0  0  0
   -1.5680   -8.6060  -10.8380 C   0  0  0  0  0  0  0  0  0  0  0  0
   -2.5310   -9.1340  -11.5900 F   0  0  0  0  0  0  0  0  0  0  0  0
   -0.5680   -9.4750  -10.7250 F   0  0  0  0  0  0  0  0  0  0  0  0
   -1.1240   -7.4890  -11.4070 F   0  0  0  0  0  0  0  0  0  0  0  0
   -3.8890   -3.2650   -3.4190 C   0  0  0  0  0  0  0  0  0  0  0  0
   -2.8080   -2.3570   -2.8040 C   0  0  0  0  0  0  0  0  0  0  0  0
    1.8570   -3.3260    4.2190 H   0  0  0  0  0  0  0  0  0  0  0  0
    1.8930   -2.5830    1.7930 H   0  0  0  0  0  0  0  0  0  0  0  0
    2.4930   -1.0750    2.6760 H   0  0  0  0  0  0  0  0  0  0  0  0
    0.5490   -1.0190    3.9710 H   0  0  0  0  0  0  0  0  0  0  0  0
   -0.0240   -2.6430    3.2980 H   0  0  0  0  0  0  0  0  0  0  0  0
    0.3040   -0.0180    1.8510 H   0  0  0  0  0  0  0  0  0  0  0  0
   -1.2850   -0.8360    2.3010 H   0  0  0  0  0  0  0  0  0  0  0  0
    1.6530   -0.8850    0.2460 H   0  0  0  0  0  0  0  0  0  0  0  0
    1.1950   -2.4340   -0.6410 H   0  0  0  0  0  0  0  0  0  0  0  0
    0.5800   -2.3210    2.9020 H   0  0  0  0  0  0  0  0  0  0  0  0
    1.8800   -3.6100    4.5750 H   0  0  0  0  0  0  0  0  0  0  0  0
    4.8700   -4.4480    1.6080 H   0  0  0  0  0  0  0  0  0  0  0  0
    3.5700   -3.1600   -0.0660 H   0  0  0  0  0  0  0  0  0  0  0  0
   -2.4690   -0.3420   -0.0880 H   0  0  0  0  0  0  0  0  0  0  0  0
   -1.4510   -0.6550   -1.5100 H   0  0  0  0  0  0  0  0  0  0  0  0
   -4.0300   -1.1100   -1.5210 H   0  0  0  0  0  0  0  0  0  0  0  0
   -2.8610   -3.6170   -0.2300 H   0  0  0  0  0  0  0  0  0  0  0  0
   -4.1520   -2.6010    0.3930 H   0  0  0  0  0  0  0  0  0  0  0  0
   -5.6610   -3.3080   -1.4080 H   0  0  0  0  0  0  0  0  0  0  0  0
   -5.0150   -4.7300   -0.6050 H   0  0  0  0  0  0  0  0  0  0  0  0
   -5.8960   -5.6650   -2.4150 H   0  0  0  0  0  0  0  0  0  0  0  0
   -5.8740   -4.5890   -3.8280 H   0  0  0  0  0  0  0  0  0  0  0  0
   -4.3620   -8.0540   -2.5340 H   0  0  0  0  0  0  0  0  0  0  0  0
   -3.2600   -9.2660   -4.5710 H   0  0  0  0  0  0  0  0  0  0  0  0
   -4.3550   -5.3580   -5.9140 H   0  0  0  0  0  0  0  0  0  0  0  0
   -4.4670   -9.3610   -7.2520 H   0  0  0  0  0  0  0  0  0  0  0  0
   -3.5660   -9.8820   -9.5030 H   0  0  0  0  0  0  0  0  0  0  0  0
   -0.7840   -6.6290   -9.1420 H   0  0  0  0  0  0  0  0  0  0  0  0
   -1.6850   -6.1080   -6.8910 H   0  0  0  0  0  0  0  0  0  0  0  0
   -4.7790   -2.6750   -3.6300 H   0  0  0  0  0  0  0  0  0  0  0  0
   -3.5320   -3.6610   -4.3670 H   0  0  0  0  0  0  0  0  0  0  0  0
   -1.8770   -2.9130   -2.7130 H   0  0  0  0  0  0  0  0  0  0  0  0
   -2.6300   -1.5090   -3.4610 H   0  0  0  0  0  0  0  0  0  0  0  0
  1 39  1  0  0  0  0
  1  2  1  0  0  0  0
  2 40  1  0  0  0  0
  2 41  1  0  0  0  0
  2  3  1  0  0  0  0
  3 42  1  0  0  0  0
  3 43  1  0  0  0  0
  3  4  1  0  0  0  0
  4 44  1  0  0  0  0
  4 45  1  0  0  0  0
  4  5  1  0  0  0  0
  5  6  1  0  0  0  0
  6 46  1  0  0  0  0
  6 47  1  0  0  0  0
  6  7  1  0  0  0  0
  7  8  2  0  0  0  0
  8 48  1  0  0  0  0
  8  9  1  0  0  0  0
  9 49  1  0  0  0  0
  9 10  2  0  0  0  0
 10 11  1  0  0  0  0
 10 12  1  0  0  0  0
 12 50  1  0  0  0  0
 12 13  2  0  0  0  0
 13  7  1  0  0  0  0
 13 51  1  0  0  0  0
  5 14  1  0  0  0  0
 14 15  2  0  0  0  0
 14 16  1  0  0  0  0
 16 52  1  0  0  0  0
 16 53  1  0  0  0  0
 16 17  1  0  0  0  0
 17 54  1  0  0  0  0
 17 18  1  0  0  0  0
 18 55  1  0  0  0  0
 18 56  1  0  0  0  0
 18 19  1  0  0  0  0
 19 57  1  0  0  0  0
 19 58  1  0  0  0  0
 19 20  1  0  0  0  0
 20 21  1  0  0  0  0
 21 59  1  0  0  0  0
 21 60  1  0  0  0  0
 21 22  1  0  0  0  0
 22 23  1  0  0  0  0
 23 61  1  0  0  0  0
 23 24  2  0  0  0  0
 24 62  1  0  0  0  0
 24 25  1  0  0  0  0
 25 26  1  0  0  0  0
 26 22  2  0  0  0  0
 26 63  1  0  0  0  0
 25 27  1  0  0  0  0
 27 28  2  0  0  0  0
 28 64  1  0  0  0  0
 28 29  1  0  0  0  0
 29 65  1  0  0  0  0
 29 30  2  0  0  0  0
 30 31  1  0  0  0  0
 31 66  1  0  0  0  0
 31 32  2  0  0  0  0
 32 27  1  0  0  0  0
 32 67  1  0  0  0  0
 30 33  1  0  0  0  0
 33 34  1  0  0  0  0
 33 35  1  0  0  0  0
 33 36  1  0  0  0  0
 20 37  1  0  0  0  0
 37 68  1  0  0  0  0
 37 69  1  0  0  0  0
 37 38  1  0  0  0  0
 38 17  1  0  0  0  0
 38 70  1  0  0  0  0
 38 71  1  0  0  0  0
M  END
>  <LOGBIO>
6.2000

>  <PRED_LOGBIO>
5.9200

>  <XV_RES>
0.9300

>  <WHL_TMPL>
3

>  <ANCH>
38-39;12-9

$$$$
ROW9
  -MTS-   01071502163D 0   0.00000     0.00000     0

 62 65  0  0  0  0  0  0  0  0999 V2000
    6.6340    3.3860    2.4480 C   0  0  0  0  0  0  0  0  0  0  0  0
    5.6730    4.2610    3.1340 N   0  0  0  0  0  0  0  0  0  0  0  0
    5.8590    4.8310    4.3660 C   0  0  0  0  0  0  0  0  0  0  0  0
    4.7810    5.5640    4.6770 C   0  0  0  0  0  0  0  0  0  0  0  0
    3.8490    5.4330    3.5350 C   0  0  0  0  0  0  0  0  0  0  0  0
    4.4500    4.6350    2.6430 C   0  0  0  0  0  0  0  0  0  0  0  0
    3.8740    4.2160    1.3120 C   0  0  0  0  0  0  0  0  0  0  0  0
    3.1070    2.9730    1.4790 N   0  0  0  0  0  0  0  0  0  0  0  0
    2.5060    2.4160    0.4310 C   0  0  0  0  0  0  0  0  0  0  0  0
    2.5920    2.9410   -0.6780 O   0  0  0  0  0  0  0  0  0  0  0  0
    1.7190    1.1400    0.6030 C   0  0  0  0  0  0  0  0  0  0  0  0
    1.1350    0.7160   -0.7440 C   0  0  0  0  0  0  0  0  0  0  0  0
    1.5090    1.8230   -1.7460 C   0  0  0  0  0  0  0  0  0  0  0  0
    0.8210    3.1550   -1.3930 C   0  0  0  0  0  0  0  0  0  0  0  0
   -0.6360    2.9950   -1.2850 N   0  0  0  0  0  0  0  0  0  0  0  0
   -1.0870    2.4280   -2.5640 C   0  0  0  0  0  0  0  0  0  0  0  0
   -1.7110    1.0740   -2.3220 C   0  0  0  0  0  0  0  0  0  0  0  0
   -3.1350    0.7920   -2.0350 C   0  0  0  0  0  0  0  0  0  0  0  0
   -3.2350   -0.5370   -1.8910 C   0  0  0  0  0  0  0  0  0  0  0  0
   -1.9980   -1.0990   -2.0650 N   0  0  0  0  0  0  0  0  0  0  0  0
   -1.0860   -0.1110   -2.3260 C   0  0  0  0  0  0  0  0  0  0  0  0
   -1.7080   -2.4820   -1.9880 C   0  0  0  0  0  0  0  0  0  0  0  0
   -1.1700   -3.1470   -3.0970 C   0  0  0  0  0  0  0  0  0  0  0  0
   -0.8840   -4.5160   -3.0210 C   0  0  0  0  0  0  0  0  0  0  0  0
   -1.1350   -5.2190   -1.8360 C   0  0  0  0  0  0  0  0  0  0  0  0
   -1.6730   -4.5530   -0.7280 C   0  0  0  0  0  0  0  0  0  0  0  0
   -1.9600   -3.1850   -0.8040 C   0  0  0  0  0  0  0  0  0  0  0  0
   -0.8260   -6.6940   -1.7540 C   0  0  0  0  0  0  0  0  0  0  0  0
   -1.6670   -7.2770   -0.9050 F   0  0  0  0  0  0  0  0  0  0  0  0
    0.4220   -6.8630   -1.3270 F   0  0  0  0  0  0  0  0  0  0  0  0
   -0.9600   -7.2430   -2.9580 F   0  0  0  0  0  0  0  0  0  0  0  0
   -0.9880    2.0140   -0.2490 C   0  0  0  0  0  0  0  0  0  0  0  0
   -0.3890    0.6270   -0.5480 C   0  0  0  0  0  0  0  0  0  0  0  0
    7.2170    2.8380    3.1850 H   0  0  0  0  0  0  0  0  0  0  0  0
    7.3010    3.9890    1.8350 H   0  0  0  0  0  0  0  0  0  0  0  0
    6.0970    2.6830    1.8150 H   0  0  0  0  0  0  0  0  0  0  0  0
    6.7340    4.7090    4.9870 H   0  0  0  0  0  0  0  0  0  0  0  0
    4.6250    6.1350    5.5800 H   0  0  0  0  0  0  0  0  0  0  0  0
    2.8760    5.8920    3.4400 H   0  0  0  0  0  0  0  0  0  0  0  0
    4.6820    4.0510    0.6020 H   0  0  0  0  0  0  0  0  0  0  0  0
    3.2180    4.9990    0.9380 H   0  0  0  0  0  0  0  0  0  0  0  0
    3.0370    2.5420    2.3900 H   0  0  0  0  0  0  0  0  0  0  0  0
    2.3750    0.3560    0.9770 H   0  0  0  0  0  0  0  0  0  0  0  0
    0.9100    1.3050    1.3130 H   0  0  0  0  0  0  0  0  0  0  0  0
    1.5410   -0.2440   -1.0590 H   0  0  0  0  0  0  0  0  0  0  0  0
    1.1050    1.5150   -2.7080 H   0  0  0  0  0  0  0  0  0  0  0  0
    2.5850    1.9730   -1.7020 H   0  0  0  0  0  0  0  0  0  0  0  0
    0.9950    3.8220   -2.2340 H   0  0  0  0  0  0  0  0  0  0  0  0
    1.2100    3.4890   -0.4330 H   0  0  0  0  0  0  0  0  0  0  0  0
   -0.2370    2.3210   -3.2340 H   0  0  0  0  0  0  0  0  0  0  0  0
   -1.8230    3.0910   -3.0150 H   0  0  0  0  0  0  0  0  0  0  0  0
   -3.9350    1.5130   -1.9560 H   0  0  0  0  0  0  0  0  0  0  0  0
   -4.1440   -1.0770   -1.6740 H   0  0  0  0  0  0  0  0  0  0  0  0
   -0.0310   -0.2620   -2.5050 H   0  0  0  0  0  0  0  0  0  0  0  0
   -0.9760   -2.6050   -4.0100 H   0  0  0  0  0  0  0  0  0  0  0  0
   -0.4690   -5.0290   -3.8750 H   0  0  0  0  0  0  0  0  0  0  0  0
   -1.8670   -5.0960    0.1860 H   0  0  0  0  0  0  0  0  0  0  0  0
   -2.3750   -2.6720    0.0510 H   0  0  0  0  0  0  0  0  0  0  0  0
   -2.0680    1.8960   -0.2950 H   0  0  0  0  0  0  0  0  0  0  0  0
   -0.5880    2.3520    0.7050 H   0  0  0  0  0  0  0  0  0  0  0  0
   -0.5500    0.0230    0.3430 H   0  0  0  0  0  0  0  0  0  0  0  0
   -0.8310    0.2560   -1.4700 H   0  0  0  0  0  0  0  0  0  0  0  0
  1 34  1  0  0  0  0
  1 35  1  0  0  0  0
  1 36  1  0  0  0  0
  1  2  1  0  0  0  0
  2  3  1  0  0  0  0
  3 37  1  0  0  0  0
  3  4  2  0  0  0  0
  4 38  1  0  0  0  0
  4  5  1  0  0  0  0
  5 39  1  0  0  0  0
  5  6  2  0  0  0  0
  6  2  1  0  0  0  0
  6  7  1  0  0  0  0
  7 40  1  0  0  0  0
  7 41  1  0  0  0  0
  7  8  1  0  0  0  0
  8 42  1  0  0  0  0
  8  9  1  0  0  0  0
  9 10  2  0  0  0  0
  9 11  1  0  0  0  0
 11 43  1  0  0  0  0
 11 44  1  0  0  0  0
 11 12  1  0  0  0  0
 12 45  1  0  0  0  0
 12 13  1  0  0  0  0
 13 46  1  0  0  0  0
 13 47  1  0  0  0  0
 13 14  1  0  0  0  0
 14 48  1  0  0  0  0
 14 49  1  0  0  0  0
 14 15  1  0  0  0  0
 15 16  1  0  0  0  0
 16 50  1  0  0  0  0
 16 51  1  0  0  0  0
 16 17  1  0  0  0  0
 17 18  1  0  0  0  0
 18 52  1  0  0  0  0
 18 19  2  0  0  0  0
 19 53  1  0  0  0  0
 19 20  1  0  0  0  0
 20 21  1  0  0  0  0
 21 17  2  0  0  0  0
 21 54  1  0  0  0  0
 20 22  1  0  0  0  0
 22 23  2  0  0  0  0
 23 55  1  0  0  0  0
 23 24  1  0  0  0  0
 24 56  1  0  0  0  0
 24 25  2  0  0  0  0
 25 26  1  0  0  0  0
 26 57  1  0  0  0  0
 26 27  2  0  0  0  0
 27 22  1  0  0  0  0
 27 58  1  0  0  0  0
 25 28  1  0  0  0  0
 28 29  1  0  0  0  0
 28 30  1  0  0  0  0
 28 31  1  0  0  0  0
 15 32  1  0  0  0  0
 32 59  1  0  0  0  0
 32 60  1  0  0  0  0
 32 33  1  0  0  0  0
 33 12  1  0  0  0  0
 33 61  1  0  0  0  0
 33 62  1  0  0  0  0
M  END
>  <LOGBIO>
5.6200

>  <PRED_LOGBIO>
6.2300

>  <XV_RES>
-0.8050

>  <WHL_TMPL>
1

>  <ANCH>
11-22;31-57

$$$$
ROW10
  -MTS-   01071502163D 0   0.00000     0.00000     0

 60 63  0  0  0  0  0  0  0  0999 V2000
    1.4830   -5.7180   11.5020 F   0  0  0  0  0  0  0  0  0  0  0  0
    1.1560   -4.8750   12.4770 C   0  0  0  0  0  0  0  0  0  0  0  0
    1.2250   -5.5020   13.6480 F   0  0  0  0  0  0  0  0  0  0  0  0
    2.1240   -3.6930   12.4750 C   0  0  0  0  0  0  0  0  0  0  0  0
    3.3630   -4.1350   12.6680 F   0  0  0  0  0  0  0  0  0  0  0  0
    1.7970   -2.8500   13.4500 F   0  0  0  0  0  0  0  0  0  0  0  0
    2.0490   -3.0180   11.2160 O   0  0  0  0  0  0  0  0  0  0  0  0
    2.8510   -1.9240   11.0240 C   0  0  0  0  0  0  0  0  0  0  0  0
    2.3860   -0.6480   11.3620 C   0  0  0  0  0  0  0  0  0  0  0  0
    3.2060    0.4700   11.1660 C   0  0  0  0  0  0  0  0  0  0  0  0
    4.4900    0.3120   10.6320 C   0  0  0  0  0  0  0  0  0  0  0  0
    4.9550   -0.9650   10.2940 C   0  0  0  0  0  0  0  0  0  0  0  0
    4.1350   -2.0830   10.4900 C   0  0  0  0  0  0  0  0  0  0  0  0
    4.6370   -3.4590   10.1250 C   0  0  0  0  0  0  0  0  0  0  0  0
    4.2860   -3.7540    8.7280 N   0  0  0  0  0  0  0  0  0  0  0  0
    3.0180   -3.0920    8.3910 C   0  0  0  0  0  0  0  0  0  0  0  0
    2.5900   -3.3840    6.9410 C   0  0  0  0  0  0  0  0  0  0  0  0
    3.7050   -3.0040    5.9490 C   0  0  0  0  0  0  0  0  0  0  0  0
    5.0590   -3.6060    6.3680 C   0  0  0  0  0  0  0  0  0  0  0  0
    5.3720   -3.3040    7.8450 C   0  0  0  0  0  0  0  0  0  0  0  0
    3.3490   -3.5560    4.5560 C   0  0  0  0  0  0  0  0  0  0  0  0
    4.3520   -3.0530    3.5010 C   0  0  0  0  0  0  0  0  0  0  0  0
    4.5160   -1.5920    3.5150 N   0  0  0  0  0  0  0  0  0  0  0  0
    4.8420   -1.0220    4.8300 C   0  0  0  0  0  0  0  0  0  0  0  0
    3.8530   -1.4710    5.9220 C   0  0  0  0  0  0  0  0  0  0  0  0
    4.3790   -0.8440    2.4240 C   0  0  0  0  0  0  0  0  0  0  0  0
    3.2770   -0.3840    2.1280 O   0  0  0  0  0  0  0  0  0  0  0  0
    5.5760   -0.5600    1.5490 C   0  0  0  0  0  0  0  0  0  0  0  0
    5.9910    0.7600    1.3360 C   0  0  0  0  0  0  0  0  0  0  0  0
    7.1020    1.0090    0.5220 C   0  0  0  0  0  0  0  0  0  0  0  0
    7.7590   -0.0120   -0.0460 N   0  0  0  0  0  0  0  0  0  0  0  0
    7.3900   -1.2870    0.1360 C   0  0  0  0  0  0  0  0  0  0  0  0
    6.2860   -1.6020    0.9400 C   0  0  0  0  0  0  0  0  0  0  0  0
    0.1420   -4.5130   12.3190 H   0  0  0  0  0  0  0  0  0  0  0  0
    1.3960   -0.5260   11.7750 H   0  0  0  0  0  0  0  0  0  0  0  0
    2.8470    1.4550   11.4270 H   0  0  0  0  0  0  0  0  0  0  0  0
    5.1220    1.1740   10.4810 H   0  0  0  0  0  0  0  0  0  0  0  0
    5.9460   -1.0870    9.8810 H   0  0  0  0  0  0  0  0  0  0  0  0
    4.1770   -4.1980   10.7780 H   0  0  0  0  0  0  0  0  0  0  0  0
    5.7180   -3.4950   10.2430 H   0  0  0  0  0  0  0  0  0  0  0  0
    3.1220   -2.0180    8.5270 H   0  0  0  0  0  0  0  0  0  0  0  0
    2.2400   -3.4310    9.0720 H   0  0  0  0  0  0  0  0  0  0  0  0
    2.3590   -4.4420    6.8370 H   0  0  0  0  0  0  0  0  0  0  0  0
    1.6900   -2.8190    6.7080 H   0  0  0  0  0  0  0  0  0  0  0  0
    5.0400   -4.6830    6.2150 H   0  0  0  0  0  0  0  0  0  0  0  0
    5.8480   -3.1970    5.7400 H   0  0  0  0  0  0  0  0  0  0  0  0
    5.5220   -2.2340    7.9730 H   0  0  0  0  0  0  0  0  0  0  0  0
    6.2970   -3.8020    8.1280 H   0  0  0  0  0  0  0  0  0  0  0  0
    2.3460   -3.2360    4.2840 H   0  0  0  0  0  0  0  0  0  0  0  0
    3.3660   -4.6440    4.5830 H   0  0  0  0  0  0  0  0  0  0  0  0
    5.3180   -3.5250    3.6670 H   0  0  0  0  0  0  0  0  0  0  0  0
    4.0230   -3.3690    2.5120 H   0  0  0  0  0  0  0  0  0  0  0  0
    5.8510   -1.3180    5.1100 H   0  0  0  0  0  0  0  0  0  0  0  0
    4.8390    0.0640    4.7620 H   0  0  0  0  0  0  0  0  0  0  0  0
    2.8820   -1.0160    5.7400 H   0  0  0  0  0  0  0  0  0  0  0  0
    4.2040   -1.1240    6.8920 H   0  0  0  0  0  0  0  0  0  0  0  0
    5.4580    1.5790    1.7960 H   0  0  0  0  0  0  0  0  0  0  0  0
    7.4300    2.0240    0.3510 H   0  0  0  0  0  0  0  0  0  0  0  0
    7.9480   -2.0790   -0.3410 H   0  0  0  0  0  0  0  0  0  0  0  0
    5.9880   -2.6290    1.0870 H   0  0  0  0  0  0  0  0  0  0  0  0
  1  2  1  0  0  0  0
  2 34  1  0  0  0  0
  2  3  1  0  0  0  0
  2  4  1  0  0  0  0
  4  5  1  0  0  0  0
  4  6  1  0  0  0  0
  4  7  1  0  0  0  0
  7  8  1  0  0  0  0
  8  9  2  0  0  0  0
  9 35  1  0  0  0  0
  9 10  1  0  0  0  0
 10 36  1  0  0  0  0
 10 11  2  0  0  0  0
 11 37  1  0  0  0  0
 11 12  1  0  0  0  0
 12 38  1  0  0  0  0
 12 13  2  0  0  0  0
 13  8  1  0  0  0  0
 13 14  1  0  0  0  0
 14 39  1  0  0  0  0
 14 40  1  0  0  0  0
 14 15  1  0  0  0  0
 15 16  1  0  0  0  0
 16 41  1  0  0  0  0
 16 42  1  0  0  0  0
 16 17  1  0  0  0  0
 17 43  1  0  0  0  0
 17 44  1  0  0  0  0
 17 18  1  0  0  0  0
 18 19  1  0  0  0  0
 19 45  1  0  0  0  0
 19 46  1  0  0  0  0
 19 20  1  0  0  0  0
 20 15  1  0  0  0  0
 20 47  1  0  0  0  0
 20 48  1  0  0  0  0
 18 21  1  0  0  0  0
 21 49  1  0  0  0  0
 21 50  1  0  0  0  0
 21 22  1  0  0  0  0
 22 51  1  0  0  0  0
 22 52  1  0  0  0  0
 22 23  1  0  0  0  0
 23 24  1  0  0  0  0
 24 53  1  0  0  0  0
 24 54  1  0  0  0  0
 24 25  1  0  0  0  0
 25 18  1  0  0  0  0
 25 55  1  0  0  0  0
 25 56  1  0  0  0  0
 23 26  1  0  0  0  0
 26 27  2  0  0  0  0
 26 28  1  0  0  0  0
 28 29  2  0  0  0  0
 29 57  1  0  0  0  0
 29 30  1  0  0  0  0
 30 58  1  0  0  0  0
 30 31  2  0  0  0  0
 31 32  1  0  0  0  0
 32 59  1  0  0  0  0
 32 33  2  0  0  0  0
 33 28  1  0  0  0  0
 33 60  1  0  0  0  0
M  END
>  <LOGBIO>
4.7700

>  <PRED_LOGBIO>
5.5400

>  <XV_RES>
-1.6170

>  <WHL_TMPL>
3

>  <ANCH>
7-8;51-52

$$$$
ROW11
  -MTS-   01071502163D 0   0.00000     0.00000     0

 64 67  0  0  0  0  0  0  0  0999 V2000
    2.5440    0.3680    4.2800 O   0  0  0  0  0  0  0  0  0  0  0  0
    1.1940    0.0140    3.9670 C   0  0  0  0  0  0  0  0  0  0  0  0
    1.1480   -0.6560    2.5950 C   0  0  0  0  0  0  0  0  0  0  0  0
    1.9810   -1.9490    2.6750 C   0  0  0  0  0  0  0  0  0  0  0  0
    2.0250   -2.6730    1.3170 C   0  0  0  0  0  0  0  0  0  0  0  0
    0.6080   -2.9070    0.7600 C   0  0  0  0  0  0  0  0  0  0  0  0
   -0.1890   -1.6720    0.7280 N   0  0  0  0  0  0  0  0  0  0  0  0
   -0.2440   -0.9450    2.0040 C   0  0  0  0  0  0  0  0  0  0  0  0
   -0.8110   -1.2470   -0.3680 C   0  0  0  0  0  0  0  0  0  0  0  0
   -1.8770   -1.7890   -0.7310 O   0  0  0  0  0  0  0  0  0  0  0  0
   -0.2990   -0.2450   -1.0770 N   0  0  0  0  0  0  0  0  0  0  0  0
   -0.9860    0.2240   -2.2890 C   0  0  0  0  0  0  0  0  0  0  0  0
    0.0460    0.7080   -3.3240 C   0  0  0  0  0  0  0  0  0  0  0  0
   -0.6400    1.3810   -4.5280 C   0  0  0  0  0  0  0  0  0  0  0  0
   -1.5270    2.4720   -4.1000 N   0  0  0  0  0  0  0  0  0  0  0  0
   -2.1570    3.0820   -5.2790 C   0  0  0  0  0  0  0  0  0  0  0  0
   -2.3930    4.5510   -5.0210 C   0  0  0  0  0  0  0  0  0  0  0  0
   -3.6000    5.1660   -4.4260 C   0  0  0  0  0  0  0  0  0  0  0  0
   -3.3720    6.4860   -4.3870 C   0  0  0  0  0  0  0  0  0  0  0  0
   -2.1300    6.7400   -4.9060 N   0  0  0  0  0  0  0  0  0  0  0  0
   -1.5490    5.5590   -5.2850 C   0  0  0  0  0  0  0  0  0  0  0  0
   -1.5400    8.0200   -5.0300 C   0  0  0  0  0  0  0  0  0  0  0  0
   -1.1740    8.5030   -6.2920 C   0  0  0  0  0  0  0  0  0  0  0  0
   -0.5900    9.7700   -6.4140 C   0  0  0  0  0  0  0  0  0  0  0  0
   -0.3730   10.5540   -5.2750 C   0  0  0  0  0  0  0  0  0  0  0  0
   -0.7400   10.0710   -4.0130 C   0  0  0  0  0  0  0  0  0  0  0  0
   -1.3230    8.8040   -3.8900 C   0  0  0  0  0  0  0  0  0  0  0  0
    0.2560   11.9200   -5.4070 C   0  0  0  0  0  0  0  0  0  0  0  0
    1.0770   11.9300   -6.4540 F   0  0  0  0  0  0  0  0  0  0  0  0
   -0.6960   12.8320   -5.5810 F   0  0  0  0  0  0  0  0  0  0  0  0
    0.9430   12.2000   -4.3030 F   0  0  0  0  0  0  0  0  0  0  0  0
   -2.5760    1.9810   -3.1960 C   0  0  0  0  0  0  0  0  0  0  0  0
   -1.9840    1.3390   -1.9270 C   0  0  0  0  0  0  0  0  0  0  0  0
    2.5990    0.7970    5.1480 H   0  0  0  0  0  0  0  0  0  0  0  0
    0.5780    0.9110    3.9540 H   0  0  0  0  0  0  0  0  0  0  0  0
    0.8170   -0.6740    4.7200 H   0  0  0  0  0  0  0  0  0  0  0  0
    1.6040   -1.6340    2.7410 H   0  0  0  0  0  0  0  0  0  0  0  0
    1.4530   -2.6120    3.3580 H   0  0  0  0  0  0  0  0  0  0  0  0
    2.9980   -1.6830    2.9520 H   0  0  0  0  0  0  0  0  0  0  0  0
    2.4460   -3.6570    1.5070 H   0  0  0  0  0  0  0  0  0  0  0  0
    2.5680   -2.0440    0.6140 H   0  0  0  0  0  0  0  0  0  0  0  0
    0.1110   -3.5700    1.4640 H   0  0  0  0  0  0  0  0  0  0  0  0
    0.7070   -3.2850   -0.2560 H   0  0  0  0  0  0  0  0  0  0  0  0
   -0.6810    0.0250    1.7780 H   0  0  0  0  0  0  0  0  0  0  0  0
   -0.7910   -1.5490    2.7250 H   0  0  0  0  0  0  0  0  0  0  0  0
    0.5630    0.1920   -0.7840 H   0  0  0  0  0  0  0  0  0  0  0  0
   -1.5210   -0.6410   -2.6740 H   0  0  0  0  0  0  0  0  0  0  0  0
    0.7270    1.4150   -2.8550 H   0  0  0  0  0  0  0  0  0  0  0  0
    0.6360   -0.1380   -3.6710 H   0  0  0  0  0  0  0  0  0  0  0  0
   -1.2180    0.6400   -5.0760 H   0  0  0  0  0  0  0  0  0  0  0  0
    0.1160    1.7730   -5.2040 H   0  0  0  0  0  0  0  0  0  0  0  0
   -1.5040    2.9650   -6.1410 H   0  0  0  0  0  0  0  0  0  0  0  0
   -3.1090    2.5920   -5.4760 H   0  0  0  0  0  0  0  0  0  0  0  0
   -4.4890    4.6520   -4.0900 H   0  0  0  0  0  0  0  0  0  0  0  0
   -4.0580    7.2290   -4.0080 H   0  0  0  0  0  0  0  0  0  0  0  0
   -0.5690    5.4560   -5.7260 H   0  0  0  0  0  0  0  0  0  0  0  0
   -1.3410    7.8980   -7.1710 H   0  0  0  0  0  0  0  0  0  0  0  0
   -0.3070   10.1420   -7.3880 H   0  0  0  0  0  0  0  0  0  0  0  0
   -0.5720   10.6760   -3.1340 H   0  0  0  0  0  0  0  0  0  0  0  0
   -1.6060    8.4320   -2.9170 H   0  0  0  0  0  0  0  0  0  0  0  0
   -3.1910    1.2500   -3.7160 H   0  0  0  0  0  0  0  0  0  0  0  0
   -3.2260    2.8070   -2.9120 H   0  0  0  0  0  0  0  0  0  0  0  0
   -1.4770    2.1010   -1.3380 H   0  0  0  0  0  0  0  0  0  0  0  0
   -2.7860    0.9240   -1.3220 H   0  0  0  0  0  0  0  0  0  0  0  0
  1 34  1  0  0  0  0
  1  2  1  0  0  0  0
  2 35  1  0  0  0  0
  2 36  1  0  0  0  0
  2  3  1  0  0  0  0
  3 37  1  0  0  0  0
  3  4  1  0  0  0  0
  4 38  1  0  0  0  0
  4 39  1  0  0  0  0
  4  5  1  0  0  0  0
  5 40  1  0  0  0  0
  5 41  1  0  0  0  0
  5  6  1  0  0  0  0
  6 42  1  0  0  0  0
  6 43  1  0  0  0  0
  6  7  1  0  0  0  0
  7  8  1  0  0  0  0
  8  3  1  0  0  0  0
  8 44  1  0  0  0  0
  8 45  1  0  0  0  0
  7  9  1  0  0  0  0
  9 10  2  0  0  0  0
  9 11  1  0  0  0  0
 11 46  1  0  0  0  0
 11 12  1  0  0  0  0
 12 47  1  0  0  0  0
 12 13  1  0  0  0  0
 13 48  1  0  0  0  0
 13 49  1  0  0  0  0
 13 14  1  0  0  0  0
 14 50  1  0  0  0  0
 14 51  1  0  0  0  0
 14 15  1  0  0  0  0
 15 16  1  0  0  0  0
 16 52  1  0  0  0  0
 16 53  1  0  0  0  0
 16 17  1  0  0  0  0
 17 18  1  0  0  0  0
 18 54  1  0  0  0  0
 18 19  2  0  0  0  0
 19 55  1  0  0  0  0
 19 20  1  0  0  0  0
 20 21  1  0  0  0  0
 21 17  2  0  0  0  0
 21 56  1  0  0  0  0
 20 22  1  0  0  0  0
 22 23  2  0  0  0  0
 23 57  1  0  0  0  0
 23 24  1  0  0  0  0
 24 58  1  0  0  0  0
 24 25  2  0  0  0  0
 25 26  1  0  0  0  0
 26 59  1  0  0  0  0
 26 27  2  0  0  0  0
 27 22  1  0  0  0  0
 27 60  1  0  0  0  0
 25 28  1  0  0  0  0
 28 29  1  0  0  0  0
 28 30  1  0  0  0  0
 28 31  1  0  0  0  0
 15 32  1  0  0  0  0
 32 61  1  0  0  0  0
 32 62  1  0  0  0  0
 32 33  1  0  0  0  0
 33 12  1  0  0  0  0
 33 63  1  0  0  0  0
 33 64  1  0  0  0  0
M  END
>  <LOGBIO>
5.3100

>  <PRED_LOGBIO>
5.1000

>  <XV_RES>
0.3600

>  <WHL_TMPL>
3

>  <ANCH>
38-39;17-18

$$$$
ROW12
  -MTS-   01071502163D 0   0.00000     0.00000     0

 87 91  0  0  1  0  0  0  0  0999 V2000
   -4.7490    3.8930   -3.3620 C   0  0  0  0  0  0  0  0  0  0  0  0
   -3.3690    4.2090   -3.1600 O   0  0  0  0  0  0  0  0  0  0  0  0
   -2.5700    3.2580   -2.5810 C   0  0  0  0  0  0  0  0  0  0  0  0
   -2.2150    3.3690   -1.2320 C   0  0  0  0  0  0  0  0  0  0  0  0
   -1.3980    2.3970   -0.6400 C   0  0  0  0  0  0  0  0  0  0  0  0
   -0.9380    1.3140   -1.3990 C   0  0  0  0  0  0  0  0  0  0  0  0
   -1.2930    1.2030   -2.7480 C   0  0  0  0  0  0  0  0  0  0  0  0
   -2.1100    2.1750   -3.3400 C   0  0  0  0  0  0  0  0  0  0  0  0
   -0.0570    0.2670   -0.7610 C   0  0  2  0  0  0  0  0  0  0  0  0
    0.5440    0.9000    0.4910 C   0  0  0  0  0  0  0  0  0  0  0  0
   -0.9180   -0.9060   -0.2930 N   0  0  0  0  0  0  0  0  0  0  0  0
   -0.1890   -1.6720    0.7280 C   0  0  2  0  0  0  0  0  0  0  0  0
    1.2000   -1.8730    0.2910 C   0  0  0  0  0  0  0  0  0  0  0  0
    2.0070   -2.6730    1.3300 C   0  0  0  0  0  0  0  0  0  0  0  0
    1.9430   -2.0130    2.7190 C   0  0  1  0  0  0  0  0  0  0  0  0
    2.5660   -2.8900    3.7210 C   0  0  0  0  0  0  0  0  0  0  0  0
    1.8910   -3.7410    4.2980 O   0  0  0  0  0  0  0  0  0  0  0  0
    3.8590   -2.7630    4.0040 N   0  0  0  0  0  0  0  0  0  0  0  0
    4.7020   -1.7530    3.3470 C   0  0  0  0  0  0  0  0  0  0  0  0
    5.9650   -2.3870    2.7360 C   0  0  0  0  0  0  0  0  0  0  0  0
    6.7240   -3.2530    3.7600 C   0  0  0  0  0  0  0  0  0  0  0  0
    5.7860   -4.2910    4.4040 C   0  0  0  0  0  0  0  0  0  0  0  0
    4.5270   -3.6240    4.9900 C   0  0  0  0  0  0  0  0  0  0  0  0
    7.3330   -2.3750    4.8270 C   0  0  0  0  0  0  0  0  0  0  0  0
    6.7650   -1.3390    5.1680 O   0  0  0  0  0  0  0  0  0  0  0  0
    8.4830   -2.7230    5.3970 N   0  0  0  0  0  0  0  0  0  0  0  0
    9.8310   -2.3530    4.9420 C   0  0  0  0  0  0  0  0  0  0  0  0
   10.8650   -3.1720    5.7380 C   0  0  0  0  0  0  0  0  0  0  0  0
   10.1190   -3.4890    7.0480 C   0  0  0  0  0  0  0  0  0  0  0  0
    8.6470   -3.5490    6.6020 C   0  0  0  0  0  0  0  0  0  0  0  0
    7.8810   -3.9510    3.0870 C   0  0  0  0  0  0  0  0  0  0  0  0
    8.7460   -4.7560    3.8390 C   0  0  0  0  0  0  0  0  0  0  0  0
    9.8190   -5.4030    3.2160 C   0  0  0  0  0  0  0  0  0  0  0  0
   10.0280   -5.2460    1.8400 C   0  0  0  0  0  0  0  0  0  0  0  0
    9.1640   -4.4410    1.0880 C   0  0  0  0  0  0  0  0  0  0  0  0
    8.0900   -3.7940    1.7120 C   0  0  0  0  0  0  0  0  0  0  0  0
    0.4920   -1.7010    3.1250 C   0  0  0  0  0  0  0  0  0  0  0  0
    0.5710   -0.7450    4.3110 C   0  0  0  0  0  0  0  0  0  0  0  0
   -0.2540   -2.9780    3.5000 C   0  0  0  0  0  0  0  0  0  0  0  0
   -0.2440   -0.9450    2.0040 C   0  0  0  0  0  0  0  0  0  0  0  0
   -5.3750    4.6430   -2.8830 H   0  0  0  0  0  0  0  0  0  0  0  0
   -4.9330    3.9690   -4.4310 H   0  0  0  0  0  0  0  0  0  0  0  0
   -4.9120    2.8900   -2.9730 H   0  0  0  0  0  0  0  0  0  0  0  0
   -2.5710    4.2040   -0.6470 H   0  0  0  0  0  0  0  0  0  0  0  0
   -1.1230    2.4830    0.4010 H   0  0  0  0  0  0  0  0  0  0  0  0
   -0.9370    0.3680   -3.3330 H   0  0  0  0  0  0  0  0  0  0  0  0
   -2.3850    2.0890   -4.3810 H   0  0  0  0  0  0  0  0  0  0  0  0
    0.7210   -0.0660   -1.4440 H   0  0  0  0  0  0  0  0  0  0  0  0
    0.1680    0.3860    1.3730 H   0  0  0  0  0  0  0  0  0  0  0  0
    0.2640    1.9500    0.5360 H   0  0  0  0  0  0  0  0  0  0  0  0
    1.6280    0.8150    0.4560 H   0  0  0  0  0  0  0  0  0  0  0  0
   -1.0350   -1.5180   -1.0880 H   0  0  0  0  0  0  0  0  0  0  0  0
   -0.6660   -2.6420    0.8510 H   0  0  0  0  0  0  0  0  0  0  0  0
    1.6530   -0.8850    0.2460 H   0  0  0  0  0  0  0  0  0  0  0  0
    1.1980   -2.4370   -0.6390 H   0  0  0  0  0  0  0  0  0  0  0  0
    3.0470   -2.6240    1.0150 H   0  0  0  0  0  0  0  0  0  0  0  0
    1.5730   -3.6680    1.4050 H   0  0  0  0  0  0  0  0  0  0  0  0
    2.4930   -1.0750    2.6750 H   0  0  0  0  0  0  0  0  0  0  0  0
    4.9930   -0.9960    4.0730 H   0  0  0  0  0  0  0  0  0  0  0  0
    4.1310   -1.2580    2.5640 H   0  0  0  0  0  0  0  0  0  0  0  0
    5.6860   -3.0000    1.8820 H   0  0  0  0  0  0  0  0  0  0  0  0
    6.6230   -1.6030    2.3680 H   0  0  0  0  0  0  0  0  0  0  0  0
    5.4920   -5.0260    3.6590 H   0  0  0  0  0  0  0  0  0  0  0  0
    6.3170   -4.8170    5.1950 H   0  0  0  0  0  0  0  0  0  0  0  0
    4.8020   -3.0310    5.8600 H   0  0  0  0  0  0  0  0  0  0  0  0
    3.8340   -4.3920    5.3270 H   0  0  0  0  0  0  0  0  0  0  0  0
    9.9950   -1.2920    5.1180 H   0  0  0  0  0  0  0  0  0  0  0  0
    9.9300   -2.5770    3.8820 H   0  0  0  0  0  0  0  0  0  0  0  0
   11.1450   -4.0810    5.2100 H   0  0  0  0  0  0  0  0  0  0  0  0
   11.7700   -2.5970    5.9240 H   0  0  0  0  0  0  0  0  0  0  0  0
   10.2780   -2.7120    7.7940 H   0  0  0  0  0  0  0  0  0  0  0  0
   10.4460   -4.4360    7.4730 H   0  0  0  0  0  0  0  0  0  0  0  0
    8.3790   -4.5780    6.3750 H   0  0  0  0  0  0  0  0  0  0  0  0
    8.0110   -3.1620    7.3960 H   0  0  0  0  0  0  0  0  0  0  0  0
    8.5850   -4.8770    4.9000 H   0  0  0  0  0  0  0  0  0  0  0  0
   10.4860   -6.0240    3.7960 H   0  0  0  0  0  0  0  0  0  0  0  0
   10.8560   -5.7450    1.3590 H   0  0  0  0  0  0  0  0  0  0  0  0
    9.3250   -4.3200    0.0270 H   0  0  0  0  0  0  0  0  0  0  0  0
    7.4230   -3.1740    1.1320 H   0  0  0  0  0  0  0  0  0  0  0  0
    1.4680   -0.9580    4.8900 H   0  0  0  0  0  0  0  0  0  0  0  0
   -0.3060   -0.8740    4.9410 H   0  0  0  0  0  0  0  0  0  0  0  0
    0.6090    0.2800    3.9490 H   0  0  0  0  0  0  0  0  0  0  0  0
   -1.3200   -2.8390    3.3310 H   0  0  0  0  0  0  0  0  0  0  0  0
    0.1050   -3.8020    2.8860 H   0  0  0  0  0  0  0  0  0  0  0  0
   -0.0800   -3.2060    4.5490 H   0  0  0  0  0  0  0  0  0  0  0  0
   -1.2920   -0.9160    2.2930 H   0  0  0  0  0  0  0  0  0  0  0  0
    0.2400    0.0210    1.8780 H   0  0  0  0  0  0  0  0  0  0  0  0
  1 41  1  0  0  0  0
  1 42  1  0  0  0  0
  1 43  1  0  0  0  0
  1  2  1  0  0  0  0
  2  3  1  0  0  0  0
  3  4  2  0  0  0  0
  4 44  1  0  0  0  0
  4  5  1  0  0  0  0
  5 45  1  0  0  0  0
  5  6  2  0  0  0  0
  6  7  1  0  0  0  0
  7 46  1  0  0  0  0
  7  8  2  0  0  0  0
  8  3  1  0  0  0  0
  8 47  1  0  0  0  0
  6  9  1  0  0  0  0
  9 48  1  0  0  0  0
  9 10  1  0  0  0  0
 10 49  1  0  0  0  0
 10 50  1  0  0  0  0
 10 51  1  0  0  0  0
  9 11  1  0  0  0  0
 11 52  1  0  0  0  0
 11 12  1  0  0  0  0
 12 53  1  0  0  0  0
 12 13  1  0  0  0  0
 13 54  1  0  0  0  0
 13 55  1  0  0  0  0
 13 14  1  0  0  0  0
 14 56  1  0  0  0  0
 14 57  1  0  0  0  0
 14 15  1  0  0  0  0
 15 58  1  0  0  0  0
 15 16  1  0  0  0  0
 16 17  2  0  0  0  0
 16 18  1  0  0  0  0
 18 19  1  0  0  0  0
 19 59  1  0  0  0  0
 19 60  1  0  0  0  0
 19 20  1  0  0  0  0
 20 61  1  0  0  0  0
 20 62  1  0  0  0  0
 20 21  1  0  0  0  0
 21 22  1  0  0  0  0
 22 63  1  0  0  0  0
 22 64  1  0  0  0  0
 22 23  1  0  0  0  0
 23 18  1  0  0  0  0
 23 65  1  0  0  0  0
 23 66  1  0  0  0  0
 21 24  1  0  0  0  0
 24 25  2  0  0  0  0
 24 26  1  0  0  0  0
 26 27  1  0  0  0  0
 27 67  1  0  0  0  0
 27 68  1  0  0  0  0
 27 28  1  0  0  0  0
 28 69  1  0  0  0  0
 28 70  1  0  0  0  0
 28 29  1  0  0  0  0
 29 71  1  0  0  0  0
 29 72  1  0  0  0  0
 29 30  1  0  0  0  0
 30 26  1  0  0  0  0
 30 73  1  0  0  0  0
 30 74  1  0  0  0  0
 21 31  1  0  0  0  0
 31 32  2  0  0  0  0
 32 75  1  0  0  0  0
 32 33  1  0  0  0  0
 33 76  1  0  0  0  0
 33 34  2  0  0  0  0
 34 77  1  0  0  0  0
 34 35  1  0  0  0  0
 35 78  1  0  0  0  0
 35 36  2  0  0  0  0
 36 31  1  0  0  0  0
 36 79  1  0  0  0  0
 15 37  1  0  0  0  0
 37 38  1  0  0  0  0
 38 80  1  0  0  0  0
 38 81  1  0  0  0  0
 38 82  1  0  0  0  0
 37 39  1  0  0  0  0
 39 83  1  0  0  0  0
 39 84  1  0  0  0  0
 39 85  1  0  0  0  0
 37 40  1  0  0  0  0
 40 12  1  0  0  0  0
 40 86  1  0  0  0  0
 40 87  1  0  0  0  0
M  END
>  <LOGBIO>
5.3300

>  <PRED_LOGBIO>
5.5000

>  <XV_RES>
-0.2300

>  <WHL_TMPL>
3

>  <ANCH>
57-58;5-1

$$$$
ROW13
  -MTS-   01071502163D 0   0.00000     0.00000     0

 51 53  0  0  0  0  0  0  0  0999 V2000
   -0.1890   -1.6720    0.7280 C   0  0  0  0  0  0  0  0  0  0  0  0
   -0.9180   -0.9060   -0.2930 C   0  0  0  0  0  0  0  0  0  0  0  0
   -0.0570    0.2670   -0.7610 C   0  0  0  0  0  0  0  0  0  0  0  0
    0.8000   -0.2340   -1.7900 O   0  0  0  0  0  0  0  0  0  0  0  0
   -0.9380    1.3140   -1.3990 C   0  0  0  0  0  0  0  0  0  0  0  0
   -1.2930    1.2030   -2.7480 C   0  0  0  0  0  0  0  0  0  0  0  0
   -2.1100    2.1750   -3.3400 C   0  0  0  0  0  0  0  0  0  0  0  0
   -2.5700    3.2580   -2.5810 C   0  0  0  0  0  0  0  0  0  0  0  0
   -3.3690    4.2090   -3.1600 O   0  0  0  0  0  0  0  0  0  0  0  0
   -2.2150    3.3690   -1.2320 C   0  0  0  0  0  0  0  0  0  0  0  0
   -1.3980    2.3970   -0.6400 C   0  0  0  0  0  0  0  0  0  0  0  0
   -2.0970   -0.3290    0.3700 N   0  0  0  0  0  0  0  0  0  0  0  0
   -1.9710    1.1350    0.4060 C   0  0  0  0  0  0  0  0  0  0  0  0
   -3.1790    1.7860    1.1050 C   0  0  0  0  0  0  0  0  0  0  0  0
   -4.5050    1.3490    0.4560 C   0  0  0  0  0  0  0  0  0  0  0  0
   -5.6840    1.8580    1.2850 C   0  0  0  0  0  0  0  0  0  0  0  0
   -6.0920    3.2260    0.7920 C   0  0  0  0  0  0  0  0  0  0  0  0
   -7.0530    3.3470   -0.2190 C   0  0  0  0  0  0  0  0  0  0  0  0
   -7.4320    4.6150   -0.6760 C   0  0  0  0  0  0  0  0  0  0  0  0
   -6.8500    5.7620   -0.1230 C   0  0  0  0  0  0  0  0  0  0  0  0
   -5.8880    5.6400    0.8880 C   0  0  0  0  0  0  0  0  0  0  0  0
   -5.5100    4.3720    1.3450 C   0  0  0  0  0  0  0  0  0  0  0  0
   -4.5840   -0.1820    0.3170 C   0  0  0  0  0  0  0  0  0  0  0  0
   -3.3120   -0.7400   -0.3470 C   0  0  0  0  0  0  0  0  0  0  0  0
   -0.8930   -2.1700    1.3920 H   0  0  0  0  0  0  0  0  0  0  0  0
    0.3530   -2.4560    0.2030 H   0  0  0  0  0  0  0  0  0  0  0  0
    0.4640   -0.9710    1.2440 H   0  0  0  0  0  0  0  0  0  0  0  0
   -1.2020   -1.5340   -1.1350 H   0  0  0  0  0  0  0  0  0  0  0  0
    0.5040    0.6870    0.0710 H   0  0  0  0  0  0  0  0  0  0  0  0
    0.2860   -0.5230   -2.5610 H   0  0  0  0  0  0  0  0  0  0  0  0
   -0.9370    0.3680   -3.3330 H   0  0  0  0  0  0  0  0  0  0  0  0
   -2.3850    2.0890   -4.3810 H   0  0  0  0  0  0  0  0  0  0  0  0
   -4.2930    3.9570   -3.0060 H   0  0  0  0  0  0  0  0  0  0  0  0
   -2.5710    4.2040   -0.6470 H   0  0  0  0  0  0  0  0  0  0  0  0
   -1.1230    2.4830    0.4010 H   0  0  0  0  0  0  0  0  0  0  0  0
   -1.8910    1.5160   -0.6100 H   0  0  0  0  0  0  0  0  0  0  0  0
   -1.0580    1.4060    0.9320 H   0  0  0  0  0  0  0  0  0  0  0  0
   -3.1810    1.5080    2.1570 H   0  0  0  0  0  0  0  0  0  0  0  0
   -3.0880    2.8690    1.0500 H   0  0  0  0  0  0  0  0  0  0  0  0
   -4.6120    1.8170   -0.5200 H   0  0  0  0  0  0  0  0  0  0  0  0
   -5.3900    1.9230    2.3310 H   0  0  0  0  0  0  0  0  0  0  0  0
   -6.5210    1.1710    1.1850 H   0  0  0  0  0  0  0  0  0  0  0  0
   -7.5020    2.4630   -0.6460 H   0  0  0  0  0  0  0  0  0  0  0  0
   -8.1730    4.7090   -1.4560 H   0  0  0  0  0  0  0  0  0  0  0  0
   -7.1420    6.7400   -0.4750 H   0  0  0  0  0  0  0  0  0  0  0  0
   -5.4390    6.5250    1.3150 H   0  0  0  0  0  0  0  0  0  0  0  0
   -4.7680    4.2790    2.1250 H   0  0  0  0  0  0  0  0  0  0  0  0
   -4.7070   -0.6300    1.3000 H   0  0  0  0  0  0  0  0  0  0  0  0
   -5.4520   -0.4460   -0.2840 H   0  0  0  0  0  0  0  0  0  0  0  0
   -3.2600   -0.3940   -1.3770 H   0  0  0  0  0  0  0  0  0  0  0  0
   -3.3680   -1.8260   -0.3740 H   0  0  0  0  0  0  0  0  0  0  0  0
  1 25  1  0  0  0  0
  1 26  1  0  0  0  0
  1 27  1  0  0  0  0
  1  2  1  0  0  0  0
  2 28  1  0  0  0  0
  2  3  1  0  0  0  0
  3 29  1  0  0  0  0
  3  4  1  0  0  0  0
  4 30  1  0  0  0  0
  3  5  1  0  0  0  0
  5  6  2  0  0  0  0
  6 31  1  0  0  0  0
  6  7  1  0  0  0  0
  7 32  1  0  0  0  0
  7  8  2  0  0  0  0
  8  9  1  0  0  0  0
  9 33  1  0  0  0  0
  8 10  1  0  0  0  0
 10 34  1  0  0  0  0
 10 11  2  0  0  0  0
 11  5  1  0  0  0  0
 11 35  1  0  0  0  0
  2 12  1  0  0  0  0
 12 13  1  0  0  0  0
 13 36  1  0  0  0  0
 13 37  1  0  0  0  0
 13 14  1  0  0  0  0
 14 38  1  0  0  0  0
 14 39  1  0  0  0  0
 14 15  1  0  0  0  0
 15 40  1  0  0  0  0
 15 16  1  0  0  0  0
 16 41  1  0  0  0  0
 16 42  1  0  0  0  0
 16 17  1  0  0  0  0
 17 18  2  0  0  0  0
 18 43  1  0  0  0  0
 18 19  1  0  0  0  0
 19 44  1  0  0  0  0
 19 20  2  0  0  0  0
 20 45  1  0  0  0  0
 20 21  1  0  0  0  0
 21 46  1  0  0  0  0
 21 22  2  0  0  0  0
 22 17  1  0  0  0  0
 22 47  1  0  0  0  0
 15 23  1  0  0  0  0
 23 48  1  0  0  0  0
 23 49  1  0  0  0  0
 23 24  1  0  0  0  0
 24 12  1  0  0  0  0
 24 50  1  0  0  0  0
 24 51  1  0  0  0  0
M  END
>  <LOGBIO>
7.0000

>  <PRED_LOGBIO>
5.4000

>  <XV_RES>
2.1440

>  <WHL_TMPL>
3

>  <ANCH>
56-62;16-14

$$$$
ROW14
  -MTS-   01071502163D 0   0.00000     0.00000     0

 31 32  0  0  0  0  0  0  0  0999 V2000
   -2.7130    4.5370   -0.4140 C   0  0  0  0  0  0  0  0  0  0  0  0
   -2.2150    3.3690   -1.2320 C   0  0  0  0  0  0  0  0  0  0  0  0
   -1.3980    2.3970   -0.6400 C   0  0  0  0  0  0  0  0  0  0  0  0
   -0.9380    1.3140   -1.3990 C   0  0  0  0  0  0  0  0  0  0  0  0
   -1.2930    1.2030   -2.7480 C   0  0  0  0  0  0  0  0  0  0  0  0
   -2.1100    2.1750   -3.3400 C   0  0  0  0  0  0  0  0  0  0  0  0
   -2.5700    3.2580   -2.5810 C   0  0  0  0  0  0  0  0  0  0  0  0
   -3.3690    4.2090   -3.1600 Cl  0  0  0  0  0  0  0  0  0  0  0  0
   -0.0570    0.2670   -0.7610 C   0  0  0  0  0  0  0  0  0  0  0  0
    0.1460   -0.9050   -1.7390 C   0  0  0  0  0  0  0  0  0  0  0  0
    1.2470   -1.8130   -1.3850 N   0  0  0  0  0  0  0  0  0  0  0  0
    0.9390   -2.7410   -0.2880 C   0  0  0  0  0  0  0  0  0  0  0  0
    0.9210   -2.1060    1.0820 C   0  0  0  0  0  0  0  0  0  0  0  0
    0.2460   -1.0100    1.4560 C   0  0  0  0  0  0  0  0  0  0  0  0
   -0.6520   -0.1550    0.5950 C   0  0  0  0  0  0  0  0  0  0  0  0
   -3.6770    4.8630   -0.7970 H   0  0  0  0  0  0  0  0  0  0  0  0
   -2.0000    5.3560   -0.4810 H   0  0  0  0  0  0  0  0  0  0  0  0
   -2.8190    4.2330    0.6250 H   0  0  0  0  0  0  0  0  0  0  0  0
   -1.1230    2.4830    0.4010 H   0  0  0  0  0  0  0  0  0  0  0  0
   -0.9370    0.3680   -3.3330 H   0  0  0  0  0  0  0  0  0  0  0  0
   -2.3850    2.0890   -4.3810 H   0  0  0  0  0  0  0  0  0  0  0  0
    0.8900    0.7790   -0.6020 H   0  0  0  0  0  0  0  0  0  0  0  0
   -0.7770   -1.4770   -1.8020 H   0  0  0  0  0  0  0  0  0  0  0  0
    0.3220   -0.5070   -2.7360 H   0  0  0  0  0  0  0  0  0  0  0  0
    1.5110   -2.3450   -2.2020 H   0  0  0  0  0  0  0  0  0  0  0  0
   -0.0280   -3.2030   -0.4760 H   0  0  0  0  0  0  0  0  0  0  0  0
    1.6660   -3.5500   -0.2930 H   0  0  0  0  0  0  0  0  0  0  0  0
    1.5160   -2.5870    1.8430 H   0  0  0  0  0  0  0  0  0  0  0  0
    0.3580   -0.7050    2.4860 H   0  0  0  0  0  0  0  0  0  0  0  0
   -1.5820   -0.6910    0.4180 H   0  0  0  0  0  0  0  0  0  0  0  0
   -0.9240    0.7390    1.1520 H   0  0  0  0  0  0  0  0  0  0  0  0
  1 16  1  0  0  0  0
  1 17  1  0  0  0  0
  1 18  1  0  0  0  0
  1  2  1  0  0  0  0
  2  3  2  0  0  0  0
  3 19  1  0  0  0  0
  3  4  1  0  0  0  0
  4  5  2  0  0  0  0
  5 20  1  0  0  0  0
  5  6  1  0  0  0  0
  6 21  1  0  0  0  0
  6  7  2  0  0  0  0
  7  2  1  0  0  0  0
  7  8  1  0  0  0  0
  4  9  1  0  0  0  0
  9 22  1  0  0  0  0
  9 10  1  0  0  0  0
 10 23  1  0  0  0  0
 10 24  1  0  0  0  0
 10 11  1  0  0  0  0
 11 25  1  0  0  0  0
 11 12  1  0  0  0  0
 12 26  1  0  0  0  0
 12 27  1  0  0  0  0
 12 13  1  0  0  0  0
 13 28  1  0  0  0  0
 13 14  2  0  0  0  0
 14 29  1  0  0  0  0
 14 15  1  0  0  0  0
 15  9  1  0  0  0  0
 15 30  1  0  0  0  0
 15 31  1  0  0  0  0
M  END
>  <LOGBIO>
4.5900

>  <PRED_LOGBIO>
4.8800

>  <XV_RES>
-0.3620

>  <WHL_TMPL>
3

>  <ANCH>
51-64;8-9

$$$$
ROW15
  -MTS-   01071502163D 0   0.00000     0.00000     0

 43 46  0  0  1  0  0  0  0  0999 V2000
    1.8210   -9.0920    3.2600 C   0  0  0  0  0  0  0  0  0  0  0  0
    2.4020   -7.7200    3.5050 C   0  0  0  0  0  0  0  0  0  0  0  0
    2.7190   -7.3820    4.6440 O   0  0  0  0  0  0  0  0  0  0  0  0
    2.5720   -6.8790    2.4890 N   0  0  0  0  0  0  0  0  0  0  0  0
    3.1380   -5.5430    2.7280 C   0  0  0  0  0  0  0  0  0  0  0  0
    3.2270   -4.7840    1.4050 C   0  0  2  0  0  0  0  0  0  0  0  0
    4.2630   -3.7980    1.4280 O   0  0  0  0  0  0  0  0  0  0  0  0
    3.7420   -2.5740    1.2000 C   0  0  0  0  0  0  0  0  0  0  0  0
    4.4110   -1.5540    1.1670 O   0  0  0  0  0  0  0  0  0  0  0  0
    2.4250   -2.5950    1.0160 N   0  0  0  0  0  0  0  0  0  0  0  0
    1.9440   -3.9800    1.1220 C   0  0  1  0  0  0  0  0  0  0  0  0
    0.9160   -4.2780    0.0150 C   0  0  0  0  0  0  0  0  0  0  0  0
   -0.1300   -3.3030    0.0360 O   0  0  0  0  0  0  0  0  0  0  0  0
    0.2940   -2.0050   -0.0760 C   0  0  0  0  0  0  0  0  0  0  0  0
   -0.5230   -1.0340   -0.6670 C   0  0  0  0  0  0  0  0  0  0  0  0
   -0.0740    0.2880   -0.7740 C   0  0  0  0  0  0  0  0  0  0  0  0
    1.1910    0.6390   -0.2880 C   0  0  0  0  0  0  0  0  0  0  0  0
    2.0080   -0.3320    0.3030 C   0  0  0  0  0  0  0  0  0  0  0  0
    1.5590   -1.6540    0.4100 C   0  0  0  0  0  0  0  0  0  0  0  0
   -0.9380    1.3140   -1.3990 C   0  0  0  0  0  0  0  0  0  0  0  0
   -1.2930    1.2030   -2.7490 C   0  0  0  0  0  0  0  0  0  0  0  0
   -2.1100    2.1830   -3.3260 C   0  0  0  0  0  0  0  0  0  0  0  0
   -2.5500    3.2500   -2.5340 C   0  0  0  0  0  0  0  0  0  0  0  0
   -2.1940    3.3300   -1.2440 N   0  0  0  0  0  0  0  0  0  0  0  0
   -1.4140    2.4070   -0.6650 C   0  0  0  0  0  0  0  0  0  0  0  0
   -3.3690    4.2090   -3.1600 C   0  0  0  0  0  0  0  0  0  0  0  0
   -4.0440    4.9990   -3.6760 N   0  0  0  0  0  0  0  0  0  0  0  0
    2.4600   -9.6390    2.5690 H   0  0  0  0  0  0  0  0  0  0  0  0
    1.7580   -9.6330    4.2010 H   0  0  0  0  0  0  0  0  0  0  0  0
    0.8250   -8.9930    2.8310 H   0  0  0  0  0  0  0  0  0  0  0  0
    2.3120   -7.1570    1.5540 H   0  0  0  0  0  0  0  0  0  0  0  0
    4.1330   -5.6430    3.1560 H   0  0  0  0  0  0  0  0  0  0  0  0
    2.4990   -4.9970    3.4180 H   0  0  0  0  0  0  0  0  0  0  0  0
    3.4060   -5.5390    0.6430 H   0  0  0  0  0  0  0  0  0  0  0  0
    1.3770   -4.0220    2.0500 H   0  0  0  0  0  0  0  0  0  0  0  0
    1.4110   -4.2590   -0.9540 H   0  0  0  0  0  0  0  0  0  0  0  0
    0.4920   -5.2680    0.1720 H   0  0  0  0  0  0  0  0  0  0  0  0
   -1.4990   -1.3050   -1.0420 H   0  0  0  0  0  0  0  0  0  0  0  0
    1.5370    1.6590   -0.3700 H   0  0  0  0  0  0  0  0  0  0  0  0
    2.9840   -0.0610    0.6780 H   0  0  0  0  0  0  0  0  0  0  0  0
   -0.9410    0.3700   -3.3380 H   0  0  0  0  0  0  0  0  0  0  0  0
   -2.3960    2.1160   -4.3650 H   0  0  0  0  0  0  0  0  0  0  0  0
   -1.1490    2.5080    0.3770 H   0  0  0  0  0  0  0  0  0  0  0  0
  1 28  1  0  0  0  0
  1 29  1  0  0  0  0
  1 30  1  0  0  0  0
  1  2  1  0  0  0  0
  2  3  2  0  0  0  0
  2  4  1  0  0  0  0
  4 31  1  0  0  0  0
  4  5  1  0  0  0  0
  5 32  1  0  0  0  0
  5 33  1  0  0  0  0
  5  6  1  0  0  0  0
  6 34  1  0  0  0  0
  6  7  1  0  0  0  0
  7  8  1  0  0  0  0
  8  9  2  0  0  0  0
  8 10  1  0  0  0  0
 10 11  1  0  0  0  0
 11  6  1  0  0  0  0
 11 35  1  0  0  0  0
 11 12  1  0  0  0  0
 12 36  1  0  0  0  0
 12 37  1  0  0  0  0
 12 13  1  0  0  0  0
 13 14  1  0  0  0  0
 14 15  1  0  0  0  0
 15 38  1  0  0  0  0
 15 16  2  0  0  0  0
 16 17  1  0  0  0  0
 17 39  1  0  0  0  0
 17 18  2  0  0  0  0
 18 40  1  0  0  0  0
 18 19  1  0  0  0  0
 19 10  1  0  0  0  0
 19 14  2  0  0  0  0
 16 20  1  0  0  0  0
 20 21  2  0  0  0  0
 21 41  1  0  0  0  0
 21 22  1  0  0  0  0
 22 42  1  0  0  0  0
 22 23  2  0  0  0  0
 23 24  1  0  0  0  0
 24 25  2  0  0  0  0
 25 20  1  0  0  0  0
 25 43  1  0  0  0  0
 23 26  1  0  0  0  0
 26 27  3  0  0  0  0
M  END
>  <LOGBIO>
5.5600

>  <PRED_LOGBIO>
4.8500

>  <XV_RES>
0.9480

>  <WHL_TMPL>
3

>  <ANCH>
51-64;33-34

$$$$
ROW16
  -MTS-   01071502163D 0   0.00000     0.00000     0

 46 49  0  0  1  0  0  0  0  0999 V2000
   -0.1090   -6.6340   -2.4420 C   0  0  0  0  0  0  0  0  0  0  0  0
    0.4540   -6.5210   -1.0280 C   0  0  0  0  0  0  0  0  0  0  0  0
   -0.6130   -6.2700   -0.1100 O   0  0  0  0  0  0  0  0  0  0  0  0
   -0.3010   -6.1380    1.2180 C   0  0  0  0  0  0  0  0  0  0  0  0
    0.0090   -4.9860    1.8290 C   0  0  0  0  0  0  0  0  0  0  0  0
    0.2730   -5.2990    3.2500 C   0  0  0  0  0  0  0  0  0  0  0  0
    0.6240   -4.4010    4.2240 N   0  0  0  0  0  0  0  0  0  0  0  0
    1.9890   -4.1190    4.4670 C   0  0  0  0  0  0  0  0  0  0  0  0
    2.5920   -3.1240    3.8020 N   0  0  0  0  0  0  0  0  0  0  0  0
    3.8820   -2.8190    3.9970 C   0  0  0  0  0  0  0  0  0  0  0  0
    4.6530   -3.5400    4.9170 C   0  0  0  0  0  0  0  0  0  0  0  0
    4.0510   -4.5850    5.6270 C   0  0  0  0  0  0  0  0  0  0  0  0
    2.7020   -4.8800    5.4010 C   0  0  0  0  0  0  0  0  0  0  0  0
    2.0970   -5.8830    6.0730 F   0  0  0  0  0  0  0  0  0  0  0  0
    5.9400   -2.9880    4.8920 N   0  0  0  0  0  0  0  0  0  0  0  0
    5.9720   -1.9960    4.0230 C   0  0  0  0  0  0  0  0  0  0  0  0
    4.7410   -1.8420    3.4410 N   0  0  0  0  0  0  0  0  0  0  0  0
    4.3790   -0.8440    2.4240 C   0  0  1  0  0  0  0  0  0  0  0  0
    4.0010    0.4290    3.1800 C   0  0  0  0  0  0  0  0  0  0  0  0
    4.0060    1.5380    2.2780 O   0  0  0  0  0  0  0  0  0  0  0  0
    5.6040   -0.4870    1.5450 C   0  0  0  0  0  0  0  0  0  0  0  0
    6.1610   -1.5610    0.8400 C   0  0  0  0  0  0  0  0  0  0  0  0
    7.2720   -1.3290    0.0200 C   0  0  0  0  0  0  0  0  0  0  0  0
    7.7960   -0.0340   -0.0750 C   0  0  0  0  0  0  0  0  0  0  0  0
    8.8660    0.2190   -0.8580 F   0  0  0  0  0  0  0  0  0  0  0  0
    7.1900    0.9930    0.6580 C   0  0  0  0  0  0  0  0  0  0  0  0
    6.1270    0.7420    1.4350 N   0  0  0  0  0  0  0  0  0  0  0  0
    0.1100   -6.5990    3.4100 N   0  0  0  0  0  0  0  0  0  0  0  0
   -0.2580   -7.1620    2.1260 N   0  0  0  0  0  0  0  0  0  0  0  0
   -0.8240   -7.4530   -2.4840 H   0  0  0  0  0  0  0  0  0  0  0  0
    0.7030   -6.8250   -3.1410 H   0  0  0  0  0  0  0  0  0  0  0  0
   -0.6060   -5.7040   -2.7100 H   0  0  0  0  0  0  0  0  0  0  0  0
    0.9510   -7.4510   -0.7600 H   0  0  0  0  0  0  0  0  0  0  0  0
    1.1680   -5.7020   -0.9860 H   0  0  0  0  0  0  0  0  0  0  0  0
    0.0560   -4.0100    1.3680 H   0  0  0  0  0  0  0  0  0  0  0  0
   -0.0910   -3.9420    4.7690 H   0  0  0  0  0  0  0  0  0  0  0  0
    4.6230   -5.1580    6.3420 H   0  0  0  0  0  0  0  0  0  0  0  0
    6.8410   -1.3930    3.8020 H   0  0  0  0  0  0  0  0  0  0  0  0
    3.5520   -1.1850    1.8040 H   0  0  0  0  0  0  0  0  0  0  0  0
    4.7220    0.6060    3.9760 H   0  0  0  0  0  0  0  0  0  0  0  0
    3.0080    0.3150    3.6090 H   0  0  0  0  0  0  0  0  0  0  0  0
    3.7680    2.3600    2.7360 H   0  0  0  0  0  0  0  0  0  0  0  0
    5.7410   -2.5520    0.9270 H   0  0  0  0  0  0  0  0  0  0  0  0
    7.7190   -2.1400   -0.5340 H   0  0  0  0  0  0  0  0  0  0  0  0
    7.5820    1.9980    0.5960 H   0  0  0  0  0  0  0  0  0  0  0  0
   -0.4490   -8.1350    1.9360 H   0  0  0  0  0  0  0  0  0  0  0  0
  1 30  1  0  0  0  0
  1 31  1  0  0  0  0
  1 32  1  0  0  0  0
  1  2  1  0  0  0  0
  2 33  1  0  0  0  0
  2 34  1  0  0  0  0
  2  3  1  0  0  0  0
  3  4  1  0  0  0  0
  4  5  2  0  0  0  0
  5 35  1  0  0  0  0
  5  6  1  0  0  0  0
  6  7  1  0  0  0  0
  7 36  1  0  0  0  0
  7  8  1  0  0  0  0
  8  9  1  0  0  0  0
  9 10  2  0  0  0  0
 10 11  1  0  0  0  0
 11 12  2  0  0  0  0
 12 37  1  0  0  0  0
 12 13  1  0  0  0  0
 13  8  2  0  0  0  0
 13 14  1  0  0  0  0
 11 15  1  0  0  0  0
 15 16  2  0  0  0  0
 16 38  1  0  0  0  0
 16 17  1  0  0  0  0
 17 10  1  0  0  0  0
 17 18  1  0  0  0  0
 18 39  1  0  0  0  0
 18 19  1  0  0  0  0
 19 40  1  0  0  0  0
 19 41  1  0  0  0  0
 19 20  1  0  0  0  0
 20 42  1  0  0  0  0
 18 21  1  0  0  0  0
 21 22  2  0  0  0  0
 22 43  1  0  0  0  0
 22 23  1  0  0  0  0
 23 44  1  0  0  0  0
 23 24  2  0  0  0  0
 24 25  1  0  0  0  0
 24 26  1  0  0  0  0
 26 45  1  0  0  0  0
 26 27  2  0  0  0  0
 27 21  1  0  0  0  0
  6 28  2  0  0  0  0
 28 29  1  0  0  0  0
 29  4  1  0  0  0  0
 29 46  1  0  0  0  0
M  END
>  <LOGBIO>
4.4900

>  <PRED_LOGBIO>
5.1700

>  <XV_RES>
-1.2590

>  <WHL_TMPL>
3

>  <ANCH>
1-2;40-39

$$$$
ROW17
  -MTS-   01071502163D 0   0.00000     0.00000     0

 46 49  0  0  1  0  0  0  0  0999 V2000
   11.4540    1.7370   12.8510 C   0  0  0  0  0  0  0  0  0  0  0  0
   10.9870    2.0570   11.4340 C   0  0  1  0  0  0  0  0  0  0  0  0
   11.6300    3.2510   10.9790 O   0  0  0  0  0  0  0  0  0  0  0  0
   11.3480    0.8990   10.5050 C   0  0  0  0  0  0  0  0  0  0  0  0
   10.9110    1.1990    9.1770 O   0  0  0  0  0  0  0  0  0  0  0  0
   11.1480    0.2720    8.1970 C   0  0  0  0  0  0  0  0  0  0  0  0
   12.2330    0.1890    7.4150 C   0  0  0  0  0  0  0  0  0  0  0  0
   12.0900   -0.8740    6.5620 N   0  0  0  0  0  0  0  0  0  0  0  0
   12.9540   -1.4040    5.5260 N   0  0  0  0  0  0  0  0  0  0  0  0
   12.5930   -2.4610    4.8220 C   0  0  0  0  0  0  0  0  0  0  0  0
   11.3670   -3.0950    5.0570 N   0  0  0  0  0  0  0  0  0  0  0  0
   10.5310   -2.6660    5.9850 C   0  0  0  0  0  0  0  0  0  0  0  0
    9.3390   -3.3110    6.1890 O   0  0  0  0  0  0  0  0  0  0  0  0
    8.2500   -2.8910    5.4720 C   0  0  0  0  0  0  0  0  0  0  0  0
    8.3770   -1.8390    4.5570 C   0  0  0  0  0  0  0  0  0  0  0  0
    7.2630   -1.4090    3.8250 C   0  0  0  0  0  0  0  0  0  0  0  0
    6.0230   -2.0320    4.0080 C   0  0  0  0  0  0  0  0  0  0  0  0
    4.7500   -1.8220    3.4260 N   0  0  0  0  0  0  0  0  0  0  0  0
    3.8630   -2.7170    3.9640 C   0  0  0  0  0  0  0  0  0  0  0  0
    2.4010   -2.8080    3.5970 C   0  0  0  0  0  0  0  0  0  0  0  0
    4.4770   -3.4990    4.8620 C   0  0  0  0  0  0  0  0  0  0  0  0
    5.8960   -3.0840    4.9230 C   0  0  0  0  0  0  0  0  0  0  0  0
    7.0090   -3.5130    5.6550 C   0  0  0  0  0  0  0  0  0  0  0  0
    6.8870   -4.5280    6.5370 F   0  0  0  0  0  0  0  0  0  0  0  0
   10.8880   -1.4850    6.8030 C   0  0  0  0  0  0  0  0  0  0  0  0
   10.2560   -0.8380    7.7910 C   0  0  0  0  0  0  0  0  0  0  0  0
    8.9040   -1.1730    8.3750 C   0  0  0  0  0  0  0  0  0  0  0  0
   12.5320    1.5920   12.8540 H   0  0  0  0  0  0  0  0  0  0  0  0
   11.1970    2.5620   13.5120 H   0  0  0  0  0  0  0  0  0  0  0  0
   10.9650    0.8290   13.1970 H   0  0  0  0  0  0  0  0  0  0  0  0
    9.9090    2.2020   11.4310 H   0  0  0  0  0  0  0  0  0  0  0  0
   11.4150    4.0020   11.5540 H   0  0  0  0  0  0  0  0  0  0  0  0
   10.8590   -0.0090   10.8510 H   0  0  0  0  0  0  0  0  0  0  0  0
   12.4260    0.7540   10.5080 H   0  0  0  0  0  0  0  0  0  0  0  0
   13.0830    0.8530    7.4510 H   0  0  0  0  0  0  0  0  0  0  0  0
   13.2510   -2.8410    4.0540 H   0  0  0  0  0  0  0  0  0  0  0  0
    9.3340   -1.3580    4.4160 H   0  0  0  0  0  0  0  0  0  0  0  0
    7.3610   -0.5980    3.1200 H   0  0  0  0  0  0  0  0  0  0  0  0
    4.5320   -1.1260    2.7280 H   0  0  0  0  0  0  0  0  0  0  0  0
    1.8340   -3.1630    4.4550 H   0  0  0  0  0  0  0  0  0  0  0  0
    2.2780   -3.5020    2.7680 H   0  0  0  0  0  0  0  0  0  0  0  0
    2.0390   -1.8250    3.3040 H   0  0  0  0  0  0  0  0  0  0  0  0
    4.0180   -4.2900    5.4380 H   0  0  0  0  0  0  0  0  0  0  0  0
    8.4280   -0.2630    8.7320 H   0  0  0  0  0  0  0  0  0  0  0  0
    9.0290   -1.8670    9.2040 H   0  0  0  0  0  0  0  0  0  0  0  0
    8.2820   -1.6320    7.6090 H   0  0  0  0  0  0  0  0  0  0  0  0
  1 28  1  0  0  0  0
  1 29  1  0  0  0  0
  1 30  1  0  0  0  0
  1  2  1  0  0  0  0
  2 31  1  0  0  0  0
  2  3  1  0  0  0  0
  3 32  1  0  0  0  0
  2  4  1  0  0  0  0
  4 33  1  0  0  0  0
  4 34  1  0  0  0  0
  4  5  1  0  0  0  0
  5  6  1  0  0  0  0
  6  7  2  0  0  0  0
  7 35  1  0  0  0  0
  7  8  1  0  0  0  0
  8  9  1  0  0  0  0
  9 10  2  0  0  0  0
 10 36  1  0  0  0  0
 10 11  1  0  0  0  0
 11 12  2  0  0  0  0
 12 13  1  0  0  0  0
 13 14  1  0  0  0  0
 14 15  2  0  0  0  0
 15 37  1  0  0  0  0
 15 16  1  0  0  0  0
 16 38  1  0  0  0  0
 16 17  2  0  0  0  0
 17 18  1  0  0  0  0
 18 39  1  0  0  0  0
 18 19  1  0  0  0  0
 19 20  1  0  0  0  0
 20 40  1  0  0  0  0
 20 41  1  0  0  0  0
 20 42  1  0  0  0  0
 19 21  2  0  0  0  0
 21 43  1  0  0  0  0
 21 22  1  0  0  0  0
 22 17  1  0  0  0  0
 22 23  2  0  0  0  0
 23 14  1  0  0  0  0
 23 24  1  0  0  0  0
 12 25  1  0  0  0  0
 25  8  1  0  0  0  0
 25 26  2  0  0  0  0
 26  6  1  0  0  0  0
 26 27  1  0  0  0  0
 27 44  1  0  0  0  0
 27 45  1  0  0  0  0
 27 46  1  0  0  0  0
M  END
>  <LOGBIO>
4.7400

>  <PRED_LOGBIO>
5.4100

>  <XV_RES>
-1.1160

>  <WHL_TMPL>
3

>  <ANCH>
16-25;28-38

$$$$
ROW18
  -MTS-   01071502163D 0   0.00000     0.00000     0

 71 74  0  0  0  0  0  0  0  0999 V2000
    5.6600   -0.1460    3.0140 C   0  0  0  0  0  0  0  0  0  0  0  0
    5.9020   -0.4240    1.5340 C   0  0  0  0  0  0  0  0  0  0  0  0
    7.2600   -1.0980    1.3590 C   0  0  0  0  0  0  0  0  0  0  0  0
    4.8750   -1.2860    1.0360 O   0  0  0  0  0  0  0  0  0  0  0  0
    3.5790   -0.8490    1.1070 C   0  0  0  0  0  0  0  0  0  0  0  0
    3.0260   -0.1220    0.0470 C   0  0  0  0  0  0  0  0  0  0  0  0
    1.7010    0.3250    0.1200 C   0  0  0  0  0  0  0  0  0  0  0  0
    0.9290    0.0440    1.2540 C   0  0  0  0  0  0  0  0  0  0  0  0
    1.4820   -0.6840    2.3140 C   0  0  0  0  0  0  0  0  0  0  0  0
    2.8070   -1.1300    2.2410 C   0  0  0  0  0  0  0  0  0  0  0  0
    3.3660   -1.8650    3.3130 N   0  0  0  0  0  0  0  0  0  0  0  0
    4.0260   -1.1890    4.3670 C   0  0  0  0  0  0  0  0  0  0  0  0
    5.3420   -0.9530    4.2770 N   0  0  0  0  0  0  0  0  0  0  0  0
    5.9910   -0.3150    5.2610 C   0  0  0  0  0  0  0  0  0  0  0  0
    5.2900    0.1120    6.3950 C   0  0  0  0  0  0  0  0  0  0  0  0
    6.1010    0.9440    7.6910 Cl  0  0  0  0  0  0  0  0  0  0  0  0
    3.9170   -0.1510    6.4540 C   0  0  0  0  0  0  0  0  0  0  0  0
    3.1590    0.2580    7.5770 N   0  0  0  0  0  0  0  0  0  0  0  0
    3.0100   -0.6110    8.6840 C   0  0  0  0  0  0  0  0  0  0  0  0
    3.9350   -0.5720    9.7350 C   0  0  0  0  0  0  0  0  0  0  0  0
    3.7870   -1.4310   10.8300 C   0  0  0  0  0  0  0  0  0  0  0  0
    2.7140   -2.3300   10.8750 C   0  0  0  0  0  0  0  0  0  0  0  0
    1.7890   -2.3690    9.8250 C   0  0  0  0  0  0  0  0  0  0  0  0
    1.9370   -1.5090    8.7290 C   0  0  0  0  0  0  0  0  0  0  0  0
    0.7220   -1.5610    7.3490 S   0  0  0  0  0  0  0  0  0  0  0  0
   -0.5560   -1.9560    7.8540 O   0  0  0  0  0  0  0  0  0  0  0  0
    0.6190   -0.2640    6.7560 O   0  0  0  0  0  0  0  0  0  0  0  0
    1.2740   -2.7520    6.1030 C   0  0  0  0  0  0  0  0  0  0  0  0
    0.2650   -2.7950    4.9580 C   0  0  0  0  0  0  0  0  0  0  0  0
    2.6370   -2.3300    5.5650 C   0  0  0  0  0  0  0  0  0  0  0  0
    3.3250   -0.7940    5.4380 N   0  0  0  0  0  0  0  0  0  0  0  0
    1.1040    1.1090   -1.0240 C   0  0  0  0  0  0  0  0  0  0  0  0
    1.5760    2.5730   -0.9590 C   0  0  0  0  0  0  0  0  0  0  0  0
    0.3810    3.5450   -0.9300 C   0  0  0  0  0  0  0  0  0  0  0  0
   -0.5220    3.3160   -2.0660 N   0  0  0  0  0  0  0  0  0  0  0  0
   -1.0630    1.9480   -2.0660 C   0  0  0  0  0  0  0  0  0  0  0  0
    0.0690    0.9080   -2.1460 C   0  0  0  0  0  0  0  0  0  0  0  0
    5.6730   -1.0830    3.5670 H   0  0  0  0  0  0  0  0  0  0  0  0
    6.4410    0.5100    3.3930 H   0  0  0  0  0  0  0  0  0  0  0  0
    4.6920    0.3350    3.1390 H   0  0  0  0  0  0  0  0  0  0  0  0
    5.8890    0.5130    0.9810 H   0  0  0  0  0  0  0  0  0  0  0  0
    7.2740   -2.0360    1.9120 H   0  0  0  0  0  0  0  0  0  0  0  0
    8.0420   -0.4430    1.7380 H   0  0  0  0  0  0  0  0  0  0  0  0
    7.4340   -1.2970    0.3040 H   0  0  0  0  0  0  0  0  0  0  0  0
    3.6210    0.0950   -0.8280 H   0  0  0  0  0  0  0  0  0  0  0  0
   -0.0930    0.3880    1.3100 H   0  0  0  0  0  0  0  0  0  0  0  0
    0.8870   -0.9000    3.1890 H   0  0  0  0  0  0  0  0  0  0  0  0
    3.2940   -2.8720    3.3270 H   0  0  0  0  0  0  0  0  0  0  0  0
    7.0510   -0.1300    5.1780 H   0  0  0  0  0  0  0  0  0  0  0  0
    2.7250    1.1700    7.5890 H   0  0  0  0  0  0  0  0  0  0  0  0
    4.7620    0.1210    9.7000 H   0  0  0  0  0  0  0  0  0  0  0  0
    4.5010   -1.4010   11.6400 H   0  0  0  0  0  0  0  0  0  0  0  0
    2.6000   -2.9930   11.7200 H   0  0  0  0  0  0  0  0  0  0  0  0
    0.9620   -3.0620    9.8590 H   0  0  0  0  0  0  0  0  0  0  0  0
    1.3520   -3.7390    6.5540 H   0  0  0  0  0  0  0  0  0  0  0  0
    0.1870   -1.8080    4.5070 H   0  0  0  0  0  0  0  0  0  0  0  0
    0.5970   -3.5110    4.2090 H   0  0  0  0  0  0  0  0  0  0  0  0
   -0.7070   -3.0960    5.3420 H   0  0  0  0  0  0  0  0  0  0  0  0
    2.5590   -1.3430    5.1130 H   0  0  0  0  0  0  0  0  0  0  0  0
    2.9690   -3.0460    4.8160 H   0  0  0  0  0  0  0  0  0  0  0  0
    3.3560   -2.2990    6.3810 H   0  0  0  0  0  0  0  0  0  0  0  0
    1.9250    0.8370   -1.6850 H   0  0  0  0  0  0  0  0  0  0  0  0
    2.1060    2.7670   -1.8890 H   0  0  0  0  0  0  0  0  0  0  0  0
    2.1460    2.7070   -0.0420 H   0  0  0  0  0  0  0  0  0  0  0  0
    0.7940    4.5430   -1.0630 H   0  0  0  0  0  0  0  0  0  0  0  0
   -0.1670    3.3760   -0.0050 H   0  0  0  0  0  0  0  0  0  0  0  0
    0.0430    3.3970   -2.8990 H   0  0  0  0  0  0  0  0  0  0  0  0
   -1.6410    1.8460   -2.9820 H   0  0  0  0  0  0  0  0  0  0  0  0
   -1.6070    1.7840   -1.1390 H   0  0  0  0  0  0  0  0  0  0  0  0
    0.5910    1.0950   -3.0820 H   0  0  0  0  0  0  0  0  0  0  0  0
   -0.3700   -0.0810   -2.0300 H   0  0  0  0  0  0  0  0  0  0  0  0
  1 38  1  0  0  0  0
  1 39  1  0  0  0  0
  1 40  1  0  0  0  0
  1  2  1  0  0  0  0
  2 41  1  0  0  0  0
  2  3  1  0  0  0  0
  3 42  1  0  0  0  0
  3 43  1  0  0  0  0
  3 44  1  0  0  0  0
  2  4  1  0  0  0  0
  4  5  1  0  0  0  0
  5  6  2  0  0  0  0
  6 45  1  0  0  0  0
  6  7  1  0  0  0  0
  7  8  2  0  0  0  0
  8 46  1  0  0  0  0
  8  9  1  0  0  0  0
  9 47  1  0  0  0  0
  9 10  2  0  0  0  0
 10  5  1  0  0  0  0
 10 11  1  0  0  0  0
 11 48  1  0  0  0  0
 11 12  1  0  0  0  0
 12 13  2  0  0  0  0
 13 14  1  0  0  0  0
 14 49  1  0  0  0  0
 14 15  2  0  0  0  0
 15 16  1  0  0  0  0
 15 17  1  0  0  0  0
 17 18  1  0  0  0  0
 18 50  1  0  0  0  0
 18 19  1  0  0  0  0
 19 20  2  0  0  0  0
 20 51  1  0  0  0  0
 20 21  1  0  0  0  0
 21 52  1  0  0  0  0
 21 22  2  0  0  0  0
 22 53  1  0  0  0  0
 22 23  1  0  0  0  0
 23 54  1  0  0  0  0
 23 24  2  0  0  0  0
 24 19  1  0  0  0  0
 24 25  1  0  0  0  0
 25 26  2  0  0  0  0
 25 27  2  0  0  0  0
 25 28  1  0  0  0  0
 28 55  1  0  0  0  0
 28 29  1  0  0  0  0
 29 56  1  0  0  0  0
 29 57  1  0  0  0  0
 29 58  1  0  0  0  0
 28 30  1  0  0  0  0
 30 59  1  0  0  0  0
 30 60  1  0  0  0  0
 30 61  1  0  0  0  0
 17 31  2  0  0  0  0
 31 12  1  0  0  0  0
  7 32  1  0  0  0  0
 32 62  1  0  0  0  0
 32 33  1  0  0  0  0
 33 63  1  0  0  0  0
 33 64  1  0  0  0  0
 33 34  1  0  0  0  0
 34 65  1  0  0  0  0
 34 66  1  0  0  0  0
 34 35  1  0  0  0  0
 35 67  1  0  0  0  0
 35 36  1  0  0  0  0
 36 68  1  0  0  0  0
 36 69  1  0  0  0  0
 36 37  1  0  0  0  0
 37 32  1  0  0  0  0
 37 70  1  0  0  0  0
 37 71  1  0  0  0  0
M  END
>  <LOGBIO>
5.2800

>  <PRED_LOGBIO>
5.0500

>  <XV_RES>
0.1680

>  <WHL_TMPL>
2

>  <ANCH>
20-34;56-58

$$$$
ROW19
  -MTS-   01071502163D 0   0.00000     0.00000     0

 46 48  0  0  0  0  0  0  0  0999 V2000
   -0.8770   -1.5820   -3.4360 C   0  0  0  0  0  0  0  0  0  0  0  0
    0.4410   -1.0780   -3.2110 O   0  0  0  0  0  0  0  0  0  0  0  0
    0.9050   -1.0400   -1.9220 C   0  0  0  0  0  0  0  0  0  0  0  0
    0.5750   -2.0680   -1.0300 C   0  0  0  0  0  0  0  0  0  0  0  0
    1.0480   -2.0290    0.2870 C   0  0  0  0  0  0  0  0  0  0  0  0
    1.8510   -0.9640    0.7120 C   0  0  0  0  0  0  0  0  0  0  0  0
    2.3800   -0.8700    2.0910 C   0  0  0  0  0  0  0  0  0  0  0  0
    2.1200   -1.7470    2.9140 O   0  0  0  0  0  0  0  0  0  0  0  0
    3.1380    0.1670    2.4360 N   0  0  0  0  0  0  0  0  0  0  0  0
    3.6510    0.2380    3.8120 C   0  0  0  0  0  0  0  0  0  0  0  0
    3.4590    1.1720    1.5620 C   0  0  0  0  0  0  0  0  0  0  0  0
    3.0300    1.1790    0.2930 C   0  0  0  0  0  0  0  0  0  0  0  0
    3.4000    2.2830   -0.6200 C   0  0  0  0  0  0  0  0  0  0  0  0
    2.4660    2.7720   -1.5410 C   0  0  0  0  0  0  0  0  0  0  0  0
    2.8160    3.8170   -2.4050 C   0  0  0  0  0  0  0  0  0  0  0  0
    4.1000    4.3720   -2.3480 C   0  0  0  0  0  0  0  0  0  0  0  0
    5.0340    3.8830   -1.4270 C   0  0  0  0  0  0  0  0  0  0  0  0
    4.6840    2.8380   -0.5630 C   0  0  0  0  0  0  0  0  0  0  0  0
    2.1800    0.0630   -0.1800 C   0  0  0  0  0  0  0  0  0  0  0  0
    1.7070    0.0250   -1.4970 C   0  0  0  0  0  0  0  0  0  0  0  0
    4.3270    2.3090    2.0460 C   0  0  0  0  0  0  0  0  0  0  0  0
    5.7400    1.9790    1.8160 N   0  0  0  0  0  0  0  0  0  0  0  0
    6.0840    0.7540    2.5530 C   0  0  0  0  0  0  0  0  0  0  0  0
    6.5850    3.0870    2.2870 C   0  0  0  0  0  0  0  0  0  0  0  0
   -1.5970   -0.9710   -2.8950 H   0  0  0  0  0  0  0  0  0  0  0  0
   -1.1010   -1.5490   -4.5000 H   0  0  0  0  0  0  0  0  0  0  0  0
   -0.9380   -2.6100   -3.0840 H   0  0  0  0  0  0  0  0  0  0  0  0
   -0.0440   -2.8900   -1.3570 H   0  0  0  0  0  0  0  0  0  0  0  0
    0.7940   -2.8220    0.9760 H   0  0  0  0  0  0  0  0  0  0  0  0
    3.7660    1.2800    4.1030 H   0  0  0  0  0  0  0  0  0  0  0  0
    4.6160   -0.2620    3.8650 H   0  0  0  0  0  0  0  0  0  0  0  0
    2.9510   -0.2520    4.4860 H   0  0  0  0  0  0  0  0  0  0  0  0
    1.4760    2.3440   -1.5850 H   0  0  0  0  0  0  0  0  0  0  0  0
    2.0950    4.1940   -3.1160 H   0  0  0  0  0  0  0  0  0  0  0  0
    4.3700    5.1780   -3.0150 H   0  0  0  0  0  0  0  0  0  0  0  0
    6.0240    4.3120   -1.3830 H   0  0  0  0  0  0  0  0  0  0  0  0
    5.4040    2.4610    0.1470 H   0  0  0  0  0  0  0  0  0  0  0  0
    1.9610    0.8170   -2.1860 H   0  0  0  0  0  0  0  0  0  0  0  0
    4.1590    2.4660    3.1090 H   0  0  0  0  0  0  0  0  0  0  0  0
    4.0720    3.2160    1.5010 H   0  0  0  0  0  0  0  0  0  0  0  0
    5.9160    0.9120    3.6160 H   0  0  0  0  0  0  0  0  0  0  0  0
    7.1300    0.5100    2.3830 H   0  0  0  0  0  0  0  0  0  0  0  0
    5.4590   -0.0650    2.2040 H   0  0  0  0  0  0  0  0  0  0  0  0
    6.4170    3.2440    3.3500 H   0  0  0  0  0  0  0  0  0  0  0  0
    7.6310    2.8430    2.1170 H   0  0  0  0  0  0  0  0  0  0  0  0
    6.3310    3.9940    1.7420 H   0  0  0  0  0  0  0  0  0  0  0  0
  1 25  1  0  0  0  0
  1 26  1  0  0  0  0
  1 27  1  0  0  0  0
  1  2  1  0  0  0  0
  2  3  1  0  0  0  0
  3  4  1  0  0  0  0
  4 28  1  0  0  0  0
  4  5  2  0  0  0  0
  5 29  1  0  0  0  0
  5  6  1  0  0  0  0
  6  7  1  0  0  0  0
  7  8  2  0  0  0  0
  7  9  1  0  0  0  0
  9 10  1  0  0  0  0
 10 30  1  0  0  0  0
 10 31  1  0  0  0  0
 10 32  1  0  0  0  0
  9 11  1  0  0  0  0
 11 12  2  0  0  0  0
 12 13  1  0  0  0  0
 13 14  2  0  0  0  0
 14 33  1  0  0  0  0
 14 15  1  0  0  0  0
 15 34  1  0  0  0  0
 15 16  2  0  0  0  0
 16 35  1  0  0  0  0
 16 17  1  0  0  0  0
 17 36  1  0  0  0  0
 17 18  2  0  0  0  0
 18 13  1  0  0  0  0
 18 37  1  0  0  0  0
 12 19  1  0  0  0  0
 19  6  2  0  0  0  0
 19 20  1  0  0  0  0
 20  3  2  0  0  0  0
 20 38  1  0  0  0  0
 11 21  1  0  0  0  0
 21 39  1  0  0  0  0
 21 40  1  0  0  0  0
 21 22  1  0  0  0  0
 22 23  1  0  0  0  0
 23 41  1  0  0  0  0
 23 42  1  0  0  0  0
 23 43  1  0  0  0  0
 22 24  1  0  0  0  0
 24 44  1  0  0  0  0
 24 45  1  0  0  0  0
 24 46  1  0  0  0  0
M  END
>  <LOGBIO>
5.2800

>  <PRED_LOGBIO>
5.3900

>  <XV_RES>
-0.1630

>  <WHL_TMPL>
1

>  <ANCH>
26-27;11-9

$$$$
ROW20
  -MTS-   01071502163D 0   0.00000     0.00000     0

 66 70  0  0  0  0  0  0  0  0999 V2000
  -11.5520    4.0840    5.9740 C   0  0  0  0  0  0  0  0  0  0  0  0
  -10.5130    2.9720    6.0900 C   0  0  0  0  0  0  0  0  0  0  0  0
   -9.2170    3.4590    5.5970 N   0  0  0  0  0  0  0  0  0  0  0  0
   -8.4810    2.3470    4.9780 C   0  0  0  0  0  0  0  0  0  0  0  0
   -7.1030    2.8040    4.4640 C   0  0  0  0  0  0  0  0  0  0  0  0
   -6.3340    3.5110    5.4970 N   0  0  0  0  0  0  0  0  0  0  0  0
   -7.0840    4.5450    6.2260 C   0  0  0  0  0  0  0  0  0  0  0  0
   -8.4620    4.0560    6.7080 C   0  0  0  0  0  0  0  0  0  0  0  0
   -4.9760    3.2210    5.7700 C   0  0  0  0  0  0  0  0  0  0  0  0
   -4.0080    4.2210    5.6250 C   0  0  0  0  0  0  0  0  0  0  0  0
   -2.6700    3.9140    5.9000 C   0  0  0  0  0  0  0  0  0  0  0  0
   -2.3340    2.6180    6.3110 C   0  0  0  0  0  0  0  0  0  0  0  0
   -3.3530    1.6660    6.4350 C   0  0  0  0  0  0  0  0  0  0  0  0
   -4.6250    1.9890    6.1660 N   0  0  0  0  0  0  0  0  0  0  0  0
   -0.9000    2.2550    6.6150 C   0  0  0  0  0  0  0  0  0  0  0  0
   -0.8670    1.1630    7.6810 C   0  0  0  0  0  0  0  0  0  0  0  0
   -0.1610    3.4880    7.1270 C   0  0  0  0  0  0  0  0  0  0  0  0
   -0.2490    1.7660    5.3920 N   0  0  0  0  0  0  0  0  0  0  0  0
    1.0250    1.3860    5.4230 C   0  0  0  0  0  0  0  0  0  0  0  0
    1.6580    1.4440    6.4760 O   0  0  0  0  0  0  0  0  0  0  0  0
    1.6810    0.8930    4.1910 C   0  0  0  0  0  0  0  0  0  0  0  0
    1.7280    1.7040    3.0510 C   0  0  0  0  0  0  0  0  0  0  0  0
    2.3480    1.2380    1.8850 C   0  0  0  0  0  0  0  0  0  0  0  0
    2.3830    2.0750    0.7450 N   0  0  0  0  0  0  0  0  0  0  0  0
    3.0000    1.6420   -0.4520 C   0  0  0  0  0  0  0  0  0  0  0  0
    3.0100    2.5060   -1.5530 C   0  0  0  0  0  0  0  0  0  0  0  0
    3.6120    2.1070   -2.7510 C   0  0  0  0  0  0  0  0  0  0  0  0
    4.2060    0.8430   -2.8490 C   0  0  0  0  0  0  0  0  0  0  0  0
    4.1970   -0.0220   -1.7480 C   0  0  0  0  0  0  0  0  0  0  0  0
    3.5940    0.3780   -0.5490 C   0  0  0  0  0  0  0  0  0  0  0  0
    3.5760   -0.5240    0.6240 C   0  0  0  0  0  0  0  0  0  0  0  0
    4.0870   -1.6410    0.5740 O   0  0  0  0  0  0  0  0  0  0  0  0
    2.9220   -0.0390    1.8600 C   0  0  0  0  0  0  0  0  0  0  0  0
    2.8750   -0.8500    3.0010 C   0  0  0  0  0  0  0  0  0  0  0  0
    2.2540   -0.3840    4.1660 C   0  0  0  0  0  0  0  0  0  0  0  0
    2.2090   -1.1660    5.2660 F   0  0  0  0  0  0  0  0  0  0  0  0
  -11.2360    4.9390    6.5680 H   0  0  0  0  0  0  0  0  0  0  0  0
  -12.5110    3.7240    6.3390 H   0  0  0  0  0  0  0  0  0  0  0  0
  -11.6490    4.3820    4.9320 H   0  0  0  0  0  0  0  0  0  0  0  0
  -10.4160    2.6740    7.1320 H   0  0  0  0  0  0  0  0  0  0  0  0
  -10.8290    2.1170    5.4960 H   0  0  0  0  0  0  0  0  0  0  0  0
   -8.3490    1.5500    5.7060 H   0  0  0  0  0  0  0  0  0  0  0  0
   -9.0610    1.9450    4.1500 H   0  0  0  0  0  0  0  0  0  0  0  0
   -7.2350    3.4560    3.6030 H   0  0  0  0  0  0  0  0  0  0  0  0
   -6.5380    1.9390    4.1230 H   0  0  0  0  0  0  0  0  0  0  0  0
   -7.2140    5.4140    5.5850 H   0  0  0  0  0  0  0  0  0  0  0  0
   -6.5000    4.8780    7.0810 H   0  0  0  0  0  0  0  0  0  0  0  0
   -8.3300    3.3160    7.4950 H   0  0  0  0  0  0  0  0  0  0  0  0
   -9.0220    4.8950    7.1170 H   0  0  0  0  0  0  0  0  0  0  0  0
   -4.2880    5.2140    5.3070 H   0  0  0  0  0  0  0  0  0  0  0  0
   -1.9040    4.6680    5.7960 H   0  0  0  0  0  0  0  0  0  0  0  0
   -3.1110    0.6620    6.7520 H   0  0  0  0  0  0  0  0  0  0  0  0
    0.1660    0.9020    7.9000 H   0  0  0  0  0  0  0  0  0  0  0  0
   -1.3490    1.5260    8.5860 H   0  0  0  0  0  0  0  0  0  0  0  0
   -1.3950    0.2840    7.3160 H   0  0  0  0  0  0  0  0  0  0  0  0
    0.8720    3.2260    7.3460 H   0  0  0  0  0  0  0  0  0  0  0  0
   -0.6430    3.8500    8.0320 H   0  0  0  0  0  0  0  0  0  0  0  0
   -0.1840    4.2660    6.3670 H   0  0  0  0  0  0  0  0  0  0  0  0
   -0.7690    1.7180    4.5270 H   0  0  0  0  0  0  0  0  0  0  0  0
    1.2850    2.6890    3.0700 H   0  0  0  0  0  0  0  0  0  0  0  0
    1.9630    2.9930    0.7870 H   0  0  0  0  0  0  0  0  0  0  0  0
    2.5520    3.4810   -1.4770 H   0  0  0  0  0  0  0  0  0  0  0  0
    3.6200    2.7740   -3.6010 H   0  0  0  0  0  0  0  0  0  0  0  0
    4.6710    0.5340   -3.7740 H   0  0  0  0  0  0  0  0  0  0  0  0
    4.6550   -0.9970   -1.8230 H   0  0  0  0  0  0  0  0  0  0  0  0
    3.3170   -1.8350    2.9820 H   0  0  0  0  0  0  0  0  0  0  0  0
  1 37  1  0  0  0  0
  1 38  1  0  0  0  0
  1 39  1  0  0  0  0
  1  2  1  0  0  0  0
  2 40  1  0  0  0  0
  2 41  1  0  0  0  0
  2  3  1  0  0  0  0
  3  4  1  0  0  0  0
  4 42  1  0  0  0  0
  4 43  1  0  0  0  0
  4  5  1  0  0  0  0
  5 44  1  0  0  0  0
  5 45  1  0  0  0  0
  5  6  1  0  0  0  0
  6  7  1  0  0  0  0
  7 46  1  0  0  0  0
  7 47  1  0  0  0  0
  7  8  1  0  0  0  0
  8  3  1  0  0  0  0
  8 48  1  0  0  0  0
  8 49  1  0  0  0  0
  6  9  1  0  0  0  0
  9 10  2  0  0  0  0
 10 50  1  0  0  0  0
 10 11  1  0  0  0  0
 11 51  1  0  0  0  0
 11 12  2  0  0  0  0
 12 13  1  0  0  0  0
 13 52  1  0  0  0  0
 13 14  2  0  0  0  0
 14  9  1  0  0  0  0
 12 15  1  0  0  0  0
 15 16  1  0  0  0  0
 16 53  1  0  0  0  0
 16 54  1  0  0  0  0
 16 55  1  0  0  0  0
 15 17  1  0  0  0  0
 17 56  1  0  0  0  0
 17 57  1  0  0  0  0
 17 58  1  0  0  0  0
 15 18  1  0  0  0  0
 18 59  1  0  0  0  0
 18 19  1  0  0  0  0
 19 20  2  0  0  0  0
 19 21  1  0  0  0  0
 21 22  2  0  0  0  0
 22 60  1  0  0  0  0
 22 23  1  0  0  0  0
 23 24  1  0  0  0  0
 24 61  1  0  0  0  0
 24 25  1  0  0  0  0
 25 26  1  0  0  0  0
 26 62  1  0  0  0  0
 26 27  2  0  0  0  0
 27 63  1  0  0  0  0
 27 28  1  0  0  0  0
 28 64  1  0  0  0  0
 28 29  2  0  0  0  0
 29 65  1  0  0  0  0
 29 30  1  0  0  0  0
 30 25  2  0  0  0  0
 30 31  1  0  0  0  0
 31 32  2  0  0  0  0
 31 33  1  0  0  0  0
 33 23  2  0  0  0  0
 33 34  1  0  0  0  0
 34 66  1  0  0  0  0
 34 35  2  0  0  0  0
 35 21  1  0  0  0  0
 35 36  1  0  0  0  0
M  END
>  <LOGBIO>
4.6000

>  <PRED_LOGBIO>
4.6200

>  <XV_RES>
-0.2920

>  <WHL_TMPL>
1

>  <ANCH>
49-51;57-59

$$$$
ROW21
  -MTS-   01071502163D 0   0.00000     0.00000     0

 53 55  0  0  0  0  0  0  0  0999 V2000
   -6.3980   -3.9820    1.9210 C   0  0  0  0  0  0  0  0  0  0  0  0
   -5.3280   -4.5560    2.6770 O   0  0  0  0  0  0  0  0  0  0  0  0
   -4.2350   -3.7730    2.9410 C   0  0  0  0  0  0  0  0  0  0  0  0
   -3.1550   -3.7520    2.0520 C   0  0  0  0  0  0  0  0  0  0  0  0
   -2.0910   -2.9830    2.3200 N   0  0  0  0  0  0  0  0  0  0  0  0
   -2.0510   -2.2340    3.4300 C   0  0  0  0  0  0  0  0  0  0  0  0
   -3.1320   -2.2560    4.3180 C   0  0  0  0  0  0  0  0  0  0  0  0
   -4.1970   -3.0240    4.0520 N   0  0  0  0  0  0  0  0  0  0  0  0
   -0.8700   -1.3880    3.7150 C   0  0  0  0  0  0  0  0  0  0  0  0
   -1.0160   -0.0020    3.8430 C   0  0  0  0  0  0  0  0  0  0  0  0
    0.1000    0.7980    4.1130 C   0  0  0  0  0  0  0  0  0  0  0  0
    1.3630    0.2120    4.2550 C   0  0  0  0  0  0  0  0  0  0  0  0
    1.5100   -1.1750    4.1280 C   0  0  0  0  0  0  0  0  0  0  0  0
    0.3930   -1.9750    3.8580 C   0  0  0  0  0  0  0  0  0  0  0  0
    0.5510   -3.4700    3.7210 C   0  0  0  0  0  0  0  0  0  0  0  0
   -0.5960   -3.9240    3.2240 F   0  0  0  0  0  0  0  0  0  0  0  0
    0.8540   -4.0070    4.8990 F   0  0  0  0  0  0  0  0  0  0  0  0
    1.6410   -3.8270    2.6930 C   0  0  0  0  0  0  0  0  0  0  0  0
    1.3830   -3.1920    1.3940 N   0  0  0  0  0  0  0  0  0  0  0  0
    2.2220   -3.3870    0.3800 C   0  0  0  0  0  0  0  0  0  0  0  0
    3.2330   -4.0670    0.5410 O   0  0  0  0  0  0  0  0  0  0  0  0
    1.9370   -2.7860   -0.9420 C   0  0  0  0  0  0  0  0  0  0  0  0
    1.1870   -3.4830   -1.8960 C   0  0  0  0  0  0  0  0  0  0  0  0
    0.9330   -2.8880   -3.1380 C   0  0  0  0  0  0  0  0  0  0  0  0
    1.4400   -1.6080   -3.3910 C   0  0  0  0  0  0  0  0  0  0  0  0
    1.1780   -0.9480   -4.7240 C   0  0  0  0  0  0  0  0  0  0  0  0
   -0.0360   -0.1960   -4.6530 O   0  0  0  0  0  0  0  0  0  0  0  0
   -0.3360    0.4540   -5.8920 C   0  0  0  0  0  0  0  0  0  0  0  0
   -1.6400    1.2390   -5.7520 C   0  0  0  0  0  0  0  0  0  0  0  0
   -1.5070    2.1510   -4.7930 F   0  0  0  0  0  0  0  0  0  0  0  0
   -1.9190    1.8430   -6.9030 F   0  0  0  0  0  0  0  0  0  0  0  0
   -2.6270    0.4060   -5.4370 F   0  0  0  0  0  0  0  0  0  0  0  0
    2.1550   -0.9640   -2.4590 N   0  0  0  0  0  0  0  0  0  0  0  0
    2.4130   -1.5080   -1.2620 C   0  0  0  0  0  0  0  0  0  0  0  0
   -6.7920   -3.1160    2.4490 H   0  0  0  0  0  0  0  0  0  0  0  0
   -7.1880   -4.7190    1.7940 H   0  0  0  0  0  0  0  0  0  0  0  0
   -6.0280   -3.6740    0.9450 H   0  0  0  0  0  0  0  0  0  0  0  0
   -3.1780   -4.3520    1.1550 H   0  0  0  0  0  0  0  0  0  0  0  0
   -3.1090   -1.6550    5.2160 H   0  0  0  0  0  0  0  0  0  0  0  0
   -1.9910    0.4510    3.7320 H   0  0  0  0  0  0  0  0  0  0  0  0
   -0.0130    1.8680    4.2110 H   0  0  0  0  0  0  0  0  0  0  0  0
    2.2250    0.8290    4.4640 H   0  0  0  0  0  0  0  0  0  0  0  0
    2.4840   -1.6270    4.2380 H   0  0  0  0  0  0  0  0  0  0  0  0
    1.5680   -4.9000    2.5290 H   0  0  0  0  0  0  0  0  0  0  0  0
    2.5940   -3.4690    3.0770 H   0  0  0  0  0  0  0  0  0  0  0  0
    0.5690   -2.6070    1.2710 H   0  0  0  0  0  0  0  0  0  0  0  0
    0.8070   -4.4700   -1.6760 H   0  0  0  0  0  0  0  0  0  0  0  0
    0.3570   -3.4090   -3.8880 H   0  0  0  0  0  0  0  0  0  0  0  0
    2.0040   -0.2830   -4.9680 H   0  0  0  0  0  0  0  0  0  0  0  0
    1.0870   -1.7110   -5.4950 H   0  0  0  0  0  0  0  0  0  0  0  0
    0.4720    1.1360   -6.1490 H   0  0  0  0  0  0  0  0  0  0  0  0
   -0.4440   -0.2920   -6.6760 H   0  0  0  0  0  0  0  0  0  0  0  0
    2.9930   -0.9570   -0.5370 H   0  0  0  0  0  0  0  0  0  0  0  0
  1 35  1  0  0  0  0
  1 36  1  0  0  0  0
  1 37  1  0  0  0  0
  1  2  1  0  0  0  0
  2  3  1  0  0  0  0
  3  4  2  0  0  0  0
  4 38  1  0  0  0  0
  4  5  1  0  0  0  0
  5  6  2  0  0  0  0
  6  7  1  0  0  0  0
  7 39  1  0  0  0  0
  7  8  2  0  0  0  0
  8  3  1  0  0  0  0
  6  9  1  0  0  0  0
  9 10  2  0  0  0  0
 10 40  1  0  0  0  0
 10 11  1  0  0  0  0
 11 41  1  0  0  0  0
 11 12  2  0  0  0  0
 12 42  1  0  0  0  0
 12 13  1  0  0  0  0
 13 43  1  0  0  0  0
 13 14  2  0  0  0  0
 14  9  1  0  0  0  0
 14 15  1  0  0  0  0
 15 16  1  0  0  0  0
 15 17  1  0  0  0  0
 15 18  1  0  0  0  0
 18 44  1  0  0  0  0
 18 45  1  0  0  0  0
 18 19  1  0  0  0  0
 19 46  1  0  0  0  0
 19 20  1  0  0  0  0
 20 21  2  0  0  0  0
 20 22  1  0  0  0  0
 22 23  2  0  0  0  0
 23 47  1  0  0  0  0
 23 24  1  0  0  0  0
 24 48  1  0  0  0  0
 24 25  2  0  0  0  0
 25 26  1  0  0  0  0
 26 49  1  0  0  0  0
 26 50  1  0  0  0  0
 26 27  1  0  0  0  0
 27 28  1  0  0  0  0
 28 51  1  0  0  0  0
 28 52  1  0  0  0  0
 28 29  1  0  0  0  0
 29 30  1  0  0  0  0
 29 31  1  0  0  0  0
 29 32  1  0  0  0  0
 25 33  1  0  0  0  0
 33 34  2  0  0  0  0
 34 22  1  0  0  0  0
 34 53  1  0  0  0  0
M  END
>  <LOGBIO>
4.6000

>  <PRED_LOGBIO>
4.6600

>  <XV_RES>
-0.2010

>  <WHL_TMPL>
2

>  <ANCH>
42-44;30-27

$$$$
ROW22
  -MTS-   01071502163D 0   0.00000     0.00000     0

 51 53  0  0  0  0  0  0  0  0999 V2000
    0.7210   -7.6110    4.6850 C   0  0  0  0  0  0  0  0  0  0  0  0
   -0.3420   -6.6320    4.9550 N   0  0  0  0  0  0  0  0  0  0  0  0
   -1.1860   -7.1170    6.0560 C   0  0  0  0  0  0  0  0  0  0  0  0
    0.2610   -5.3450    5.3300 C   0  0  0  0  0  0  0  0  0  0  0  0
    1.1390   -4.8410    4.1850 C   0  0  0  0  0  0  0  0  0  0  0  0
    1.7580   -3.5190    4.5700 C   0  0  0  0  0  0  0  0  0  0  0  0
    1.5160   -3.0230    5.6700 O   0  0  0  0  0  0  0  0  0  0  0  0
    2.5660   -2.8900    3.7210 N   0  0  0  0  0  0  0  0  0  0  0  0
    3.9420   -2.7550    4.0220 C   0  0  0  0  0  0  0  0  0  0  0  0
    4.6730   -1.6780    3.5060 C   0  0  0  0  0  0  0  0  0  0  0  0
    6.0310   -1.5900    3.8330 C   0  0  0  0  0  0  0  0  0  0  0  0
    6.5840   -2.5240    4.6180 N   0  0  0  0  0  0  0  0  0  0  0  0
    5.8560   -3.5420    5.0950 C   0  0  0  0  0  0  0  0  0  0  0  0
    4.5530   -3.6570    4.8020 N   0  0  0  0  0  0  0  0  0  0  0  0
    6.4990   -4.5560    5.9600 C   0  0  0  0  0  0  0  0  0  0  0  0
    6.1330   -4.8540    7.2700 O   0  0  0  0  0  0  0  0  0  0  0  0
    6.9710   -5.8590    7.7460 C   0  0  0  0  0  0  0  0  0  0  0  0
    6.9130   -6.4740    9.1240 C   0  0  0  0  0  0  0  0  0  0  0  0
    7.8370   -6.1900    6.7800 C   0  0  0  0  0  0  0  0  0  0  0  0
    7.5300   -5.3380    5.6090 C   0  0  0  0  0  0  0  0  0  0  0  0
    6.8110   -0.5190    3.3360 N   0  0  0  0  0  0  0  0  0  0  0  0
    8.0750   -0.6350    2.6350 N   0  0  0  0  0  0  0  0  0  0  0  0
    8.4850    0.5830    2.3360 C   0  0  0  0  0  0  0  0  0  0  0  0
    9.7570    0.9400    1.6040 C   0  0  0  0  0  0  0  0  0  0  0  0
    7.4740    1.5350    2.8470 C   0  0  0  0  0  0  0  0  0  0  0  0
    6.5070    0.8140    3.4300 C   0  0  0  0  0  0  0  0  0  0  0  0
    5.2720    1.3820    4.0880 C   0  0  0  0  0  0  0  0  0  0  0  0
    1.3290   -7.7420    5.5770 H   0  0  0  0  0  0  0  0  0  0  0  0
    0.2750   -8.5640    4.4070 H   0  0  0  0  0  0  0  0  0  0  0  0
    1.3460   -7.2520    3.8690 H   0  0  0  0  0  0  0  0  0  0  0  0
   -0.5780   -7.2480    6.9490 H   0  0  0  0  0  0  0  0  0  0  0  0
   -1.6320   -8.0700    5.7780 H   0  0  0  0  0  0  0  0  0  0  0  0
   -1.9730   -6.3920    6.2560 H   0  0  0  0  0  0  0  0  0  0  0  0
    0.8690   -5.4760    6.2220 H   0  0  0  0  0  0  0  0  0  0  0  0
   -0.5250   -4.6200    5.5300 H   0  0  0  0  0  0  0  0  0  0  0  0
    0.5310   -4.7100    3.2920 H   0  0  0  0  0  0  0  0  0  0  0  0
    1.9260   -5.5650    3.9850 H   0  0  0  0  0  0  0  0  0  0  0  0
    2.1970   -2.5090    2.8610 H   0  0  0  0  0  0  0  0  0  0  0  0
    4.2030   -0.9380    2.8750 H   0  0  0  0  0  0  0  0  0  0  0  0
    6.5440   -5.7380    9.8350 H   0  0  0  0  0  0  0  0  0  0  0  0
    6.2430   -7.3320    9.1110 H   0  0  0  0  0  0  0  0  0  0  0  0
    7.9090   -6.7970    9.4200 H   0  0  0  0  0  0  0  0  0  0  0  0
    8.6140   -6.9380    6.8420 H   0  0  0  0  0  0  0  0  0  0  0  0
    8.0380   -5.3450    4.6570 H   0  0  0  0  0  0  0  0  0  0  0  0
   10.1080    1.9140    1.9400 H   0  0  0  0  0  0  0  0  0  0  0  0
    9.5620    0.9750    0.5340 H   0  0  0  0  0  0  0  0  0  0  0  0
   10.5170    0.1900    1.8100 H   0  0  0  0  0  0  0  0  0  0  0  0
    7.5100    2.6110    2.7660 H   0  0  0  0  0  0  0  0  0  0  0  0
    4.9970    2.3150    3.5990 H   0  0  0  0  0  0  0  0  0  0  0  0
    5.4760    1.5700    5.1400 H   0  0  0  0  0  0  0  0  0  0  0  0
    4.4530    0.6710    3.9980 H   0  0  0  0  0  0  0  0  0  0  0  0
  1 28  1  0  0  0  0
  1 29  1  0  0  0  0
  1 30  1  0  0  0  0
  1  2  1  0  0  0  0
  2  3  1  0  0  0  0
  3 31  1  0  0  0  0
  3 32  1  0  0  0  0
  3 33  1  0  0  0  0
  2  4  1  0  0  0  0
  4 34  1  0  0  0  0
  4 35  1  0  0  0  0
  4  5  1  0  0  0  0
  5 36  1  0  0  0  0
  5 37  1  0  0  0  0
  5  6  1  0  0  0  0
  6  7  2  0  0  0  0
  6  8  1  0  0  0  0
  8 38  1  0  0  0  0
  8  9  1  0  0  0  0
  9 10  2  0  0  0  0
 10 39  1  0  0  0  0
 10 11  1  0  0  0  0
 11 12  2  0  0  0  0
 12 13  1  0  0  0  0
 13 14  2  0  0  0  0
 14  9  1  0  0  0  0
 13 15  1  0  0  0  0
 15 16  1  0  0  0  0
 16 17  1  0  0  0  0
 17 18  1  0  0  0  0
 18 40  1  0  0  0  0
 18 41  1  0  0  0  0
 18 42  1  0  0  0  0
 17 19  2  0  0  0  0
 19 43  1  0  0  0  0
 19 20  1  0  0  0  0
 20 15  2  0  0  0  0
 20 44  1  0  0  0  0
 11 21  1  0  0  0  0
 21 22  1  0  0  0  0
 22 23  2  0  0  0  0
 23 24  1  0  0  0  0
 24 45  1  0  0  0  0
 24 46  1  0  0  0  0
 24 47  1  0  0  0  0
 23 25  1  0  0  0  0
 25 48  1  0  0  0  0
 25 26  2  0  0  0  0
 26 21  1  0  0  0  0
 26 27  1  0  0  0  0
 27 49  1  0  0  0  0
 27 50  1  0  0  0  0
 27 51  1  0  0  0  0
M  END
>  <LOGBIO>
6.1900

>  <PRED_LOGBIO>
5.4000

>  <XV_RES>
1.0710

>  <WHL_TMPL>
3

>  <ANCH>
27-28;20-18

$$$$
ROW23
  -MTS-   01071502163D 0   0.00000     0.00000     0

 62 66  0  0  0  0  0  0  0  0999 V2000
    4.7920   -7.1660   -0.5130 C   0  0  0  0  0  0  0  0  0  0  0  0
    4.7520   -6.1980   -1.6920 C   0  0  0  0  0  0  0  0  0  0  0  0
    4.3430   -6.9420   -2.9400 C   0  0  0  0  0  0  0  0  0  0  0  0
    2.9890   -7.0450   -3.2810 C   0  0  0  0  0  0  0  0  0  0  0  0
    1.9380   -6.4130   -2.4000 C   0  0  0  0  0  0  0  0  0  0  0  0
    1.6810   -4.9790   -2.8630 C   0  0  0  0  0  0  0  0  0  0  0  0
    0.6580   -4.3640   -2.0050 N   0  0  0  0  0  0  0  0  0  0  0  0
    1.3080   -3.7050   -0.8630 C   0  0  0  0  0  0  0  0  0  0  0  0
    0.2750   -3.0260    0.0550 C   0  0  0  0  0  0  0  0  0  0  0  0
   -0.6320   -2.1420   -0.6920 N   0  0  0  0  0  0  0  0  0  0  0  0
   -1.1980   -2.7300   -1.9150 C   0  0  0  0  0  0  0  0  0  0  0  0
   -0.1370   -3.4140   -2.7960 C   0  0  0  0  0  0  0  0  0  0  0  0
   -0.9180   -0.9060   -0.2930 C   0  0  0  0  0  0  0  0  0  0  0  0
   -1.8760   -0.7070    0.4530 O   0  0  0  0  0  0  0  0  0  0  0  0
   -0.0570    0.2670   -0.7610 C   0  0  0  0  0  0  0  0  0  0  0  0
   -0.9380    1.3140   -1.3990 C   0  0  0  0  0  0  0  0  0  0  0  0
   -1.2930    1.2030   -2.7480 C   0  0  0  0  0  0  0  0  0  0  0  0
   -2.1100    2.1750   -3.3400 C   0  0  0  0  0  0  0  0  0  0  0  0
   -2.5700    3.2580   -2.5810 C   0  0  0  0  0  0  0  0  0  0  0  0
   -2.2150    3.3690   -1.2320 C   0  0  0  0  0  0  0  0  0  0  0  0
   -1.3980    2.3970   -0.6400 C   0  0  0  0  0  0  0  0  0  0  0  0
   -3.3950    4.2400   -3.1790 N   0  0  0  0  0  0  0  0  0  0  0  0
   -3.4880    5.5600   -2.8270 C   0  0  0  0  0  0  0  0  0  0  0  0
   -4.3650    6.1480   -3.6200 N   0  0  0  0  0  0  0  0  0  0  0  0
   -4.8640    5.1420   -4.5370 N   0  0  0  0  0  0  0  0  0  0  0  0
   -4.3110    4.0490   -4.2870 N   0  0  0  0  0  0  0  0  0  0  0  0
    2.6090   -7.7350   -4.4390 C   0  0  0  0  0  0  0  0  0  0  0  0
    3.5840   -8.3220   -5.2550 C   0  0  0  0  0  0  0  0  0  0  0  0
    4.9380   -8.2180   -4.9150 C   0  0  0  0  0  0  0  0  0  0  0  0
    6.1680   -8.7220   -5.5650 C   0  0  0  0  0  0  0  0  0  0  0  0
    6.2040   -9.3550   -6.5780 O   0  0  0  0  0  0  0  0  0  0  0  0
    7.2430   -8.3540   -4.8370 O   0  0  0  0  0  0  0  0  0  0  0  0
    6.8240   -7.6080   -3.6910 C   0  0  0  0  0  0  0  0  0  0  0  0
    5.3170   -7.5280   -3.7570 C   0  0  0  0  0  0  0  0  0  0  0  0
    3.8060   -7.6020   -0.3680 H   0  0  0  0  0  0  0  0  0  0  0  0
    5.0870   -6.6290    0.3870 H   0  0  0  0  0  0  0  0  0  0  0  0
    5.5120   -7.9560   -0.7170 H   0  0  0  0  0  0  0  0  0  0  0  0
    4.0320   -5.4080   -1.4880 H   0  0  0  0  0  0  0  0  0  0  0  0
    5.7380   -5.7610   -1.8370 H   0  0  0  0  0  0  0  0  0  0  0  0
    2.2860   -6.4050   -1.3700 H   0  0  0  0  0  0  0  0  0  0  0  0
    1.0160   -6.9860   -2.4670 H   0  0  0  0  0  0  0  0  0  0  0  0
    1.3340   -4.9880   -3.8940 H   0  0  0  0  0  0  0  0  0  0  0  0
    2.6040   -4.4060   -2.7960 H   0  0  0  0  0  0  0  0  0  0  0  0
    2.0130   -2.9610   -1.2270 H   0  0  0  0  0  0  0  0  0  0  0  0
    1.8710   -4.4410   -0.2920 H   0  0  0  0  0  0  0  0  0  0  0  0
   -0.3070   -3.7860    0.5710 H   0  0  0  0  0  0  0  0  0  0  0  0
    0.7920   -2.4490    0.8190 H   0  0  0  0  0  0  0  0  0  0  0  0
   -1.9640   -3.4540   -1.6450 H   0  0  0  0  0  0  0  0  0  0  0  0
   -1.6980   -1.9540   -2.4900 H   0  0  0  0  0  0  0  0  0  0  0  0
    0.5200   -2.6590   -3.2240 H   0  0  0  0  0  0  0  0  0  0  0  0
   -0.6280   -3.9440   -3.6100 H   0  0  0  0  0  0  0  0  0  0  0  0
    0.5950   -0.1150   -1.5440 H   0  0  0  0  0  0  0  0  0  0  0  0
    0.4320    0.7040    0.1070 H   0  0  0  0  0  0  0  0  0  0  0  0
   -0.9370    0.3680   -3.3330 H   0  0  0  0  0  0  0  0  0  0  0  0
   -2.3850    2.0890   -4.3810 H   0  0  0  0  0  0  0  0  0  0  0  0
   -2.5710    4.2040   -0.6470 H   0  0  0  0  0  0  0  0  0  0  0  0
   -1.1230    2.4830    0.4010 H   0  0  0  0  0  0  0  0  0  0  0  0
   -2.9360    6.0410   -2.0320 H   0  0  0  0  0  0  0  0  0  0  0  0
    1.5650   -7.8150   -4.7020 H   0  0  0  0  0  0  0  0  0  0  0  0
    3.2910   -8.8540   -6.1480 H   0  0  0  0  0  0  0  0  0  0  0  0
    7.1170   -8.1380   -2.7880 H   0  0  0  0  0  0  0  0  0  0  0  0
    7.2400   -6.6040   -3.7420 H   0  0  0  0  0  0  0  0  0  0  0  0
  1 35  1  0  0  0  0
  1 36  1  0  0  0  0
  1 37  1  0  0  0  0
  1  2  1  0  0  0  0
  2 38  1  0  0  0  0
  2 39  1  0  0  0  0
  2  3  1  0  0  0  0
  3  4  2  0  0  0  0
  4  5  1  0  0  0  0
  5 40  1  0  0  0  0
  5 41  1  0  0  0  0
  5  6  1  0  0  0  0
  6 42  1  0  0  0  0
  6 43  1  0  0  0  0
  6  7  1  0  0  0  0
  7  8  1  0  0  0  0
  8 44  1  0  0  0  0
  8 45  1  0  0  0  0
  8  9  1  0  0  0  0
  9 46  1  0  0  0  0
  9 47  1  0  0  0  0
  9 10  1  0  0  0  0
 10 11  1  0  0  0  0
 11 48  1  0  0  0  0
 11 49  1  0  0  0  0
 11 12  1  0  0  0  0
 12  7  1  0  0  0  0
 12 50  1  0  0  0  0
 12 51  1  0  0  0  0
 10 13  1  0  0  0  0
 13 14  2  0  0  0  0
 13 15  1  0  0  0  0
 15 52  1  0  0  0  0
 15 53  1  0  0  0  0
 15 16  1  0  0  0  0
 16 17  2  0  0  0  0
 17 54  1  0  0  0  0
 17 18  1  0  0  0  0
 18 55  1  0  0  0  0
 18 19  2  0  0  0  0
 19 20  1  0  0  0  0
 20 56  1  0  0  0  0
 20 21  2  0  0  0  0
 21 16  1  0  0  0  0
 21 57  1  0  0  0  0
 19 22  1  0  0  0  0
 22 23  1  0  0  0  0
 23 58  1  0  0  0  0
 23 24  2  0  0  0  0
 24 25  1  0  0  0  0
 25 26  2  0  0  0  0
 26 22  1  0  0  0  0
  4 27  1  0  0  0  0
 27 59  1  0  0  0  0
 27 28  2  0  0  0  0
 28 60  1  0  0  0  0
 28 29  1  0  0  0  0
 29 30  1  0  0  0  0
 30 31  2  0  0  0  0
 30 32  1  0  0  0  0
 32 33  1  0  0  0  0
 33 61  1  0  0  0  0
 33 62  1  0  0  0  0
 33 34  1  0  0  0  0
 34  3  1  0  0  0  0
 34 29  2  0  0  0  0
M  END
>  <LOGBIO>
4.5700

>  <PRED_LOGBIO>
4.9800

>  <XV_RES>
-0.6320

>  <WHL_TMPL>
3

>  <ANCH>
51-64;35-36

$$$$
ROW24
  -MTS-   01071502163D 0   0.00000     0.00000     0

 40 41  0  0  1  0  0  0  0  0999 V2000
   -1.4240   -3.4140    1.2550 C   0  0  0  0  0  0  0  0  0  0  0  0
   -2.2020   -2.1120    1.4260 C   0  0  0  0  0  0  0  0  0  0  0  0
   -2.5620   -1.9240    2.8970 C   0  0  0  0  0  0  0  0  0  0  0  0
   -1.3510   -0.9530    0.9640 C   0  0  0  0  0  0  0  0  0  0  0  0
   -1.0600   -0.0530    1.7490 O   0  0  0  0  0  0  0  0  0  0  0  0
   -0.9180   -0.9060   -0.2930 N   0  0  0  0  0  0  0  0  0  0  0  0
   -0.0570    0.2670   -0.7610 C   0  0  0  0  0  0  0  0  0  0  0  0
   -0.9380    1.3140   -1.3990 C   0  0  0  0  0  0  0  0  0  0  0  0
   -1.2930    1.2030   -2.7480 C   0  0  0  0  0  0  0  0  0  0  0  0
   -2.1100    2.1750   -3.3400 C   0  0  0  0  0  0  0  0  0  0  0  0
   -2.5700    3.2580   -2.5810 C   0  0  0  0  0  0  0  0  0  0  0  0
   -2.2150    3.3690   -1.2320 C   0  0  0  0  0  0  0  0  0  0  0  0
   -2.7880    4.7150   -0.2900 Cl  0  0  0  0  0  0  0  0  0  0  0  0
   -1.3980    2.3970   -0.6400 C   0  0  0  0  0  0  0  0  0  0  0  0
   -0.9550    2.5350    1.0370 Cl  0  0  0  0  0  0  0  0  0  0  0  0
   -1.2670   -1.9820   -1.2320 C   0  0  1  0  0  0  0  0  0  0  0  0
   -2.5810   -1.6980   -1.9830 C   0  0  0  0  0  0  0  0  0  0  0  0
   -2.4030   -2.1730   -3.4370 C   0  0  0  0  0  0  0  0  0  0  0  0
   -1.0330   -2.7030   -3.4860 N   0  0  0  0  0  0  0  0  0  0  0  0
   -0.2590   -2.0950   -2.3900 C   0  0  0  0  0  0  0  0  0  0  0  0
   -0.5140   -3.3730    1.8490 H   0  0  0  0  0  0  0  0  0  0  0  0
   -2.0370   -4.2490    1.5880 H   0  0  0  0  0  0  0  0  0  0  0  0
   -1.1670   -3.5480    0.2060 H   0  0  0  0  0  0  0  0  0  0  0  0
   -3.1130   -2.1530    0.8320 H   0  0  0  0  0  0  0  0  0  0  0  0
   -1.6510   -1.8830    3.4910 H   0  0  0  0  0  0  0  0  0  0  0  0
   -3.1750   -2.7590    3.2300 H   0  0  0  0  0  0  0  0  0  0  0  0
   -3.1170   -0.9960    3.0190 H   0  0  0  0  0  0  0  0  0  0  0  0
    0.5950   -0.1150   -1.5440 H   0  0  0  0  0  0  0  0  0  0  0  0
    0.4320    0.7040    0.1070 H   0  0  0  0  0  0  0  0  0  0  0  0
   -0.9370    0.3680   -3.3330 H   0  0  0  0  0  0  0  0  0  0  0  0
   -2.3850    2.0890   -4.3810 H   0  0  0  0  0  0  0  0  0  0  0  0
   -3.1990    4.0080   -3.0370 H   0  0  0  0  0  0  0  0  0  0  0  0
   -1.3190   -2.8930   -0.6400 H   0  0  0  0  0  0  0  0  0  0  0  0
   -2.7740   -0.6270   -1.9730 H   0  0  0  0  0  0  0  0  0  0  0  0
   -3.3950   -2.2500   -1.5180 H   0  0  0  0  0  0  0  0  0  0  0  0
   -2.5330   -1.3550   -4.1430 H   0  0  0  0  0  0  0  0  0  0  0  0
   -3.1310   -2.9430   -3.6830 H   0  0  0  0  0  0  0  0  0  0  0  0
   -0.6130   -2.4570   -4.3710 H   0  0  0  0  0  0  0  0  0  0  0  0
    0.1280   -1.1180   -2.6720 H   0  0  0  0  0  0  0  0  0  0  0  0
    0.5870   -2.7220   -2.1150 H   0  0  0  0  0  0  0  0  0  0  0  0
  1 21  1  0  0  0  0
  1 22  1  0  0  0  0
  1 23  1  0  0  0  0
  1  2  1  0  0  0  0
  2 24  1  0  0  0  0
  2  3  1  0  0  0  0
  3 25  1  0  0  0  0
  3 26  1  0  0  0  0
  3 27  1  0  0  0  0
  2  4  1  0  0  0  0
  4  5  2  0  0  0  0
  4  6  1  0  0  0  0
  6  7  1  0  0  0  0
  7 28  1  0  0  0  0
  7 29  1  0  0  0  0
  7  8  1  0  0  0  0
  8  9  2  0  0  0  0
  9 30  1  0  0  0  0
  9 10  1  0  0  0  0
 10 31  1  0  0  0  0
 10 11  2  0  0  0  0
 11 32  1  0  0  0  0
 11 12  1  0  0  0  0
 12 13  1  0  0  0  0
 12 14  2  0  0  0  0
 14  8  1  0  0  0  0
 14 15  1  0  0  0  0
  6 16  1  0  0  0  0
 16 33  1  0  0  0  0
 16 17  1  0  0  0  0
 17 34  1  0  0  0  0
 17 35  1  0  0  0  0
 17 18  1  0  0  0  0
 18 36  1  0  0  0  0
 18 37  1  0  0  0  0
 18 19  1  0  0  0  0
 19 38  1  0  0  0  0
 19 20  1  0  0  0  0
 20 16  1  0  0  0  0
 20 39  1  0  0  0  0
 20 40  1  0  0  0  0
M  END
>  <LOGBIO>
4.6100

>  <PRED_LOGBIO>
4.8900

>  <XV_RES>
-0.3960

>  <WHL_TMPL>
3

>  <ANCH>
51-64;17-18

$$$$
ROW25
  -MTS-   01071502163D 0   0.00000     0.00000     0

 56 60  0  0  0  0  0  0  0  0999 V2000
   -7.1210    4.4190   -8.5470 C   0  0  0  0  0  0  0  0  0  0  0  0
   -8.3900    4.4710   -7.7300 C   0  0  0  0  0  0  0  0  0  0  0  0
   -9.6240    4.9720   -8.1620 N   0  0  0  0  0  0  0  0  0  0  0  0
  -10.4930    4.8510   -7.1760 C   0  0  0  0  0  0  0  0  0  0  0  0
   -9.8490    4.2730   -6.0850 O   0  0  0  0  0  0  0  0  0  0  0  0
   -8.5280    4.0470   -6.4670 C   0  0  0  0  0  0  0  0  0  0  0  0
   -7.4680    3.4450   -5.6270 C   0  0  0  0  0  0  0  0  0  0  0  0
   -7.5000    2.2370   -5.0960 N   0  0  0  0  0  0  0  0  0  0  0  0
   -6.2650    2.0620   -4.3570 N   0  0  0  0  0  0  0  0  0  0  0  0
   -5.5740    3.1790   -4.4940 C   0  0  0  0  0  0  0  0  0  0  0  0
   -3.9830    3.4990   -3.7890 S   0  0  0  0  0  0  0  0  0  0  0  0
   -3.8590    4.1360   -2.3850 C   0  0  0  0  0  0  0  0  0  0  0  0
   -2.8680    3.3960   -1.6430 C   0  0  0  0  0  0  0  0  0  0  0  0
   -1.5940    3.6800   -1.9650 C   0  0  0  0  0  0  0  0  0  0  0  0
   -0.5580    2.9400   -1.2300 N   0  0  0  0  0  0  0  0  0  0  0  0
   -0.6930    3.1380    0.2200 C   0  0  0  0  0  0  0  0  0  0  0  0
    0.7090    2.8600    0.7930 C   0  0  0  0  0  0  0  0  0  0  0  0
    1.7430    3.9300    0.8660 C   0  0  0  0  0  0  0  0  0  0  0  0
    1.6560    3.0590   -0.3400 C   0  0  0  0  0  0  0  0  0  0  0  0
    0.7840    3.4480   -1.5480 C   0  0  0  0  0  0  0  0  0  0  0  0
    2.7370    2.0290   -0.5640 C   0  0  0  0  0  0  0  0  0  0  0  0
    4.0770    2.3590   -0.3290 C   0  0  0  0  0  0  0  0  0  0  0  0
    5.0800    1.4040   -0.5370 C   0  0  0  0  0  0  0  0  0  0  0  0
    4.7420    0.1200   -0.9810 C   0  0  0  0  0  0  0  0  0  0  0  0
    3.4020   -0.2100   -1.2160 C   0  0  0  0  0  0  0  0  0  0  0  0
    2.4000    0.7450   -1.0080 C   0  0  0  0  0  0  0  0  0  0  0  0
    3.0380   -1.5950   -1.6950 C   0  0  0  0  0  0  0  0  0  0  0  0
    1.8240   -1.9110   -1.2540 F   0  0  0  0  0  0  0  0  0  0  0  0
    3.0470   -1.6200   -3.0250 F   0  0  0  0  0  0  0  0  0  0  0  0
    3.9230   -2.4720   -1.2290 F   0  0  0  0  0  0  0  0  0  0  0  0
   -6.2910    4.0500   -5.2720 N   0  0  0  0  0  0  0  0  0  0  0  0
   -5.8690    5.4030   -5.6610 C   0  0  0  0  0  0  0  0  0  0  0  0
   -7.1140    5.2420   -9.2580 H   0  0  0  0  0  0  0  0  0  0  0  0
   -7.0750    3.4750   -9.0850 H   0  0  0  0  0  0  0  0  0  0  0  0
   -6.2600    4.5030   -7.8870 H   0  0  0  0  0  0  0  0  0  0  0  0
  -11.5300    5.1510   -7.2090 H   0  0  0  0  0  0  0  0  0  0  0  0
   -4.8120    3.9870   -1.8810 H   0  0  0  0  0  0  0  0  0  0  0  0
   -3.5310    5.1660   -2.5060 H   0  0  0  0  0  0  0  0  0  0  0  0
   -3.0140    2.3530   -1.9180 H   0  0  0  0  0  0  0  0  0  0  0  0
   -3.0230    3.6000   -0.5860 H   0  0  0  0  0  0  0  0  0  0  0  0
   -1.4530    4.7230   -1.6880 H   0  0  0  0  0  0  0  0  0  0  0  0
   -1.4430    3.4830   -3.0240 H   0  0  0  0  0  0  0  0  0  0  0  0
   -1.0140    4.1530    0.4480 H   0  0  0  0  0  0  0  0  0  0  0  0
   -1.4300    2.4560    0.6410 H   0  0  0  0  0  0  0  0  0  0  0  0
    0.8290    1.9790    1.4200 H   0  0  0  0  0  0  0  0  0  0  0  0
    1.4070    4.9600    0.7670 H   0  0  0  0  0  0  0  0  0  0  0  0
    2.5820    3.7710    1.5400 H   0  0  0  0  0  0  0  0  0  0  0  0
    0.7450    4.5330   -1.6270 H   0  0  0  0  0  0  0  0  0  0  0  0
    1.1570    2.9430   -2.4360 H   0  0  0  0  0  0  0  0  0  0  0  0
    4.3380    3.3490    0.0140 H   0  0  0  0  0  0  0  0  0  0  0  0
    6.1140    1.6580   -0.3550 H   0  0  0  0  0  0  0  0  0  0  0  0
    5.5160   -0.6170   -1.1410 H   0  0  0  0  0  0  0  0  0  0  0  0
    1.3660    0.4910   -1.1900 H   0  0  0  0  0  0  0  0  0  0  0  0
   -6.7460    6.0340   -5.7890 H   0  0  0  0  0  0  0  0  0  0  0  0
   -5.3160    5.3560   -6.5960 H   0  0  0  0  0  0  0  0  0  0  0  0
   -5.2320    5.8210   -4.8840 H   0  0  0  0  0  0  0  0  0  0  0  0
  1 33  1  0  0  0  0
  1 34  1  0  0  0  0
  1 35  1  0  0  0  0
  1  2  1  0  0  0  0
  2  3  1  0  0  0  0
  3  4  2  0  0  0  0
  4 36  1  0  0  0  0
  4  5  1  0  0  0  0
  5  6  1  0  0  0  0
  6  2  2  0  0  0  0
  6  7  1  0  0  0  0
  7  8  2  0  0  0  0
  8  9  1  0  0  0  0
  9 10  2  0  0  0  0
 10 11  1  0  0  0  0
 11 12  1  0  0  0  0
 12 37  1  0  0  0  0
 12 38  1  0  0  0  0
 12 13  1  0  0  0  0
 13 39  1  0  0  0  0
 13 40  1  0  0  0  0
 13 14  1  0  0  0  0
 14 41  1  0  0  0  0
 14 42  1  0  0  0  0
 14 15  1  0  0  0  0
 15 16  1  0  0  0  0
 16 43  1  0  0  0  0
 16 44  1  0  0  0  0
 16 17  1  0  0  0  0
 17 45  1  0  0  0  0
 17 18  1  0  0  0  0
 18 46  1  0  0  0  0
 18 47  1  0  0  0  0
 18 19  1  0  0  0  0
 19 17  1  0  0  0  0
 19 20  1  0  0  0  0
 20 15  1  0  0  0  0
 20 48  1  0  0  0  0
 20 49  1  0  0  0  0
 19 21  1  0  0  0  0
 21 22  2  0  0  0  0
 22 50  1  0  0  0  0
 22 23  1  0  0  0  0
 23 51  1  0  0  0  0
 23 24  2  0  0  0  0
 24 52  1  0  0  0  0
 24 25  1  0  0  0  0
 25 26  2  0  0  0  0
 26 21  1  0  0  0  0
 26 53  1  0  0  0  0
 25 27  1  0  0  0  0
 27 28  1  0  0  0  0
 27 29  1  0  0  0  0
 27 30  1  0  0  0  0
 10 31  1  0  0  0  0
 31  7  1  0  0  0  0
 31 32  1  0  0  0  0
 32 54  1  0  0  0  0
 32 55  1  0  0  0  0
 32 56  1  0  0  0  0
M  END
>  <LOGBIO>
5.6000

>  <PRED_LOGBIO>
5.6900

>  <XV_RES>
-0.0970

>  <WHL_TMPL>
1

>  <ANCH>
1-5;15-16

$$$$
ROW26
  -MTS-   01071502163D 0   0.00000     0.00000     0

 50 53  0  0  0  0  0  0  0  0999 V2000
   -3.2580    5.8250    3.8100 C   0  0  0  0  0  0  0  0  0  0  0  0
   -2.8880    4.8930    2.6810 C   0  0  0  0  0  0  0  0  0  0  0  0
   -2.6920    5.3400    1.5530 O   0  0  0  0  0  0  0  0  0  0  0  0
   -2.7740    3.5870    2.9080 N   0  0  0  0  0  0  0  0  0  0  0  0
   -2.4140    2.6790    1.8090 C   0  0  0  0  0  0  0  0  0  0  0  0
   -0.8830    2.5310    1.7300 C   0  0  0  0  0  0  0  0  0  0  0  0
   -0.4760    1.4450    0.7170 C   0  0  0  0  0  0  0  0  0  0  0  0
   -1.1270    0.1610    1.0150 N   0  0  0  0  0  0  0  0  0  0  0  0
   -0.7100   -0.8420    0.0240 C   0  0  0  0  0  0  0  0  0  0  0  0
    0.5310   -1.5480    0.5150 C   0  0  0  0  0  0  0  0  0  0  0  0
    0.4150   -2.7070    1.2920 C   0  0  0  0  0  0  0  0  0  0  0  0
    1.5650   -3.3620    1.7480 C   0  0  0  0  0  0  0  0  0  0  0  0
    2.8320   -2.8590    1.4260 C   0  0  0  0  0  0  0  0  0  0  0  0
    3.9570   -3.5010    1.8710 O   0  0  0  0  0  0  0  0  0  0  0  0
    4.4730   -3.1270    3.0840 C   0  0  0  0  0  0  0  0  0  0  0  0
    5.5470   -3.6160    3.6760 N   0  0  0  0  0  0  0  0  0  0  0  0
    5.8960   -3.0840    4.9230 C   0  0  0  0  0  0  0  0  0  0  0  0
    7.0090   -3.5130    5.6550 C   0  0  0  0  0  0  0  0  0  0  0  0
    7.2960   -2.9340    6.8970 C   0  0  0  0  0  0  0  0  0  0  0  0
    6.4690   -1.9250    7.4060 C   0  0  0  0  0  0  0  0  0  0  0  0
    5.3560   -1.4960    6.6740 C   0  0  0  0  0  0  0  0  0  0  0  0
    5.0690   -2.0750    5.4320 C   0  0  0  0  0  0  0  0  0  0  0  0
    3.8350   -1.8900    4.1780 S   0  0  0  0  0  0  0  0  0  0  0  0
    2.9470   -1.7010    0.6480 C   0  0  0  0  0  0  0  0  0  0  0  0
    1.7970   -1.0450    0.1930 C   0  0  0  0  0  0  0  0  0  0  0  0
   -2.5910    0.2870    0.9810 C   0  0  0  0  0  0  0  0  0  0  0  0
   -3.1000    1.3150    2.0080 C   0  0  0  0  0  0  0  0  0  0  0  0
   -2.5080    5.7590    4.5960 H   0  0  0  0  0  0  0  0  0  0  0  0
   -3.3030    6.8460    3.4370 H   0  0  0  0  0  0  0  0  0  0  0  0
   -4.2290    5.5420    4.2110 H   0  0  0  0  0  0  0  0  0  0  0  0
   -2.9350    3.2190    3.8340 H   0  0  0  0  0  0  0  0  0  0  0  0
   -2.7880    3.1540    0.9050 H   0  0  0  0  0  0  0  0  0  0  0  0
   -0.4920    2.2740    2.7120 H   0  0  0  0  0  0  0  0  0  0  0  0
   -0.4410    3.4820    1.4390 H   0  0  0  0  0  0  0  0  0  0  0  0
   -0.7500    1.7640   -0.2870 H   0  0  0  0  0  0  0  0  0  0  0  0
    0.6040    1.3160    0.7370 H   0  0  0  0  0  0  0  0  0  0  0  0
   -0.4960   -0.3490   -0.9220 H   0  0  0  0  0  0  0  0  0  0  0  0
   -1.5080   -1.5670   -0.1170 H   0  0  0  0  0  0  0  0  0  0  0  0
   -0.5620   -3.0950    1.5410 H   0  0  0  0  0  0  0  0  0  0  0  0
    1.4760   -4.2560    2.3470 H   0  0  0  0  0  0  0  0  0  0  0  0
    7.6470   -4.2910    5.2620 H   0  0  0  0  0  0  0  0  0  0  0  0
    8.1550   -3.2650    7.4620 H   0  0  0  0  0  0  0  0  0  0  0  0
    6.6900   -1.4780    8.3640 H   0  0  0  0  0  0  0  0  0  0  0  0
    4.7180   -0.7180    7.0670 H   0  0  0  0  0  0  0  0  0  0  0  0
    3.9240   -1.3120    0.4000 H   0  0  0  0  0  0  0  0  0  0  0  0
    1.8870   -0.1510   -0.4070 H   0  0  0  0  0  0  0  0  0  0  0  0
   -2.9070    0.5860   -0.0160 H   0  0  0  0  0  0  0  0  0  0  0  0
   -3.0430   -0.6820    1.1860 H   0  0  0  0  0  0  0  0  0  0  0  0
   -2.9000    0.9530    3.0140 H   0  0  0  0  0  0  0  0  0  0  0  0
   -4.1760    1.4320    1.9010 H   0  0  0  0  0  0  0  0  0  0  0  0
  1 28  1  0  0  0  0
  1 29  1  0  0  0  0
  1 30  1  0  0  0  0
  1  2  1  0  0  0  0
  2  3  2  0  0  0  0
  2  4  1  0  0  0  0
  4 31  1  0  0  0  0
  4  5  1  0  0  0  0
  5 32  1  0  0  0  0
  5  6  1  0  0  0  0
  6 33  1  0  0  0  0
  6 34  1  0  0  0  0
  6  7  1  0  0  0  0
  7 35  1  0  0  0  0
  7 36  1  0  0  0  0
  7  8  1  0  0  0  0
  8  9  1  0  0  0  0
  9 37  1  0  0  0  0
  9 38  1  0  0  0  0
  9 10  1  0  0  0  0
 10 11  2  0  0  0  0
 11 39  1  0  0  0  0
 11 12  1  0  0  0  0
 12 40  1  0  0  0  0
 12 13  2  0  0  0  0
 13 14  1  0  0  0  0
 14 15  1  0  0  0  0
 15 16  2  0  0  0  0
 16 17  1  0  0  0  0
 17 18  2  0  0  0  0
 18 41  1  0  0  0  0
 18 19  1  0  0  0  0
 19 42  1  0  0  0  0
 19 20  2  0  0  0  0
 20 43  1  0  0  0  0
 20 21  1  0  0  0  0
 21 44  1  0  0  0  0
 21 22  2  0  0  0  0
 22 17  1  0  0  0  0
 22 23  1  0  0  0  0
 23 15  1  0  0  0  0
 13 24  1  0  0  0  0
 24 45  1  0  0  0  0
 24 25  2  0  0  0  0
 25 10  1  0  0  0  0
 25 46  1  0  0  0  0
  8 26  1  0  0  0  0
 26 47  1  0  0  0  0
 26 48  1  0  0  0  0
 26 27  1  0  0  0  0
 27  5  1  0  0  0  0
 27 49  1  0  0  0  0
 27 50  1  0  0  0  0
M  END
>  <LOGBIO>
4.7000

>  <PRED_LOGBIO>
4.6700

>  <XV_RES>
-0.0860

>  <WHL_TMPL>
3

>  <ANCH>
23-25;31-30

$$$$
ROW27
  -MTS-   01071502163D 0   0.00000     0.00000     0

 42 45  0  0  0  0  0  0  0  0999 V2000
   -1.1600    2.4240   -2.5340 C   0  0  0  0  0  0  0  0  0  0  0  0
   -0.6360    2.9950   -1.2850 N   0  0  0  0  0  0  0  0  0  0  0  0
    0.7780    3.2540   -1.5580 C   0  0  0  0  0  0  0  0  0  0  0  0
    1.4710    1.9200   -1.9240 C   0  0  0  0  0  0  0  0  0  0  0  0
    1.1630    0.8550   -0.8900 N   0  0  0  0  0  0  0  0  0  0  0  0
   -0.3140    0.6660   -0.6000 C   0  0  0  0  0  0  0  0  0  0  0  0
   -0.9870    2.0160   -0.2510 C   0  0  0  0  0  0  0  0  0  0  0  0
    2.1470    0.1250   -0.2770 C   0  0  0  0  0  0  0  0  0  0  0  0
    3.4010    0.4070   -0.5770 N   0  0  0  0  0  0  0  0  0  0  0  0
    4.5210   -0.2330   -0.0340 C   0  0  0  0  0  0  0  0  0  0  0  0
    5.6410    0.5120    0.3530 C   0  0  0  0  0  0  0  0  0  0  0  0
    6.7590   -0.1340    0.8960 C   0  0  0  0  0  0  0  0  0  0  0  0
    6.7550   -1.5260    1.0510 C   0  0  0  0  0  0  0  0  0  0  0  0
    5.6350   -2.2710    0.6650 C   0  0  0  0  0  0  0  0  0  0  0  0
    4.5180   -1.6250    0.1220 C   0  0  0  0  0  0  0  0  0  0  0  0
    3.3690   -2.3470   -0.2800 N   0  0  0  0  0  0  0  0  0  0  0  0
    2.3670   -2.1060    0.6230 C   0  0  0  0  0  0  0  0  0  0  0  0
    1.6180   -3.0930    1.8870 S   0  0  0  0  0  0  0  0  0  0  0  0
    0.4600   -1.8820    2.4590 C   0  0  0  0  0  0  0  0  0  0  0  0
   -0.5500   -2.0380    3.5710 C   0  0  0  0  0  0  0  0  0  0  0  0
    0.6690   -0.7990    1.6990 C   0  0  0  0  0  0  0  0  0  0  0  0
    1.7320   -0.9280    0.6780 C   0  0  0  0  0  0  0  0  0  0  0  0
   -0.8000    1.4040   -2.6460 H   0  0  0  0  0  0  0  0  0  0  0  0
   -2.2480    2.4230   -2.5040 H   0  0  0  0  0  0  0  0  0  0  0  0
   -0.8210    3.0230   -3.3770 H   0  0  0  0  0  0  0  0  0  0  0  0
    1.2230    3.5960   -0.6260 H   0  0  0  0  0  0  0  0  0  0  0  0
    0.8630    3.9260   -2.4090 H   0  0  0  0  0  0  0  0  0  0  0  0
    2.5420    2.1030   -1.8700 H   0  0  0  0  0  0  0  0  0  0  0  0
    1.0860    1.5900   -2.8860 H   0  0  0  0  0  0  0  0  0  0  0  0
   -0.3760    0.0500    0.2950 H   0  0  0  0  0  0  0  0  0  0  0  0
   -0.7930    0.2690   -1.4920 H   0  0  0  0  0  0  0  0  0  0  0  0
   -2.0620    1.8600   -0.3130 H   0  0  0  0  0  0  0  0  0  0  0  0
   -0.6000    2.3520    0.7090 H   0  0  0  0  0  0  0  0  0  0  0  0
    5.6440    1.5850    0.2330 H   0  0  0  0  0  0  0  0  0  0  0  0
    7.6230    0.4400    1.1940 H   0  0  0  0  0  0  0  0  0  0  0  0
    7.6170   -2.0240    1.4700 H   0  0  0  0  0  0  0  0  0  0  0  0
    5.6320   -3.3440    0.7850 H   0  0  0  0  0  0  0  0  0  0  0  0
    3.5800   -3.3340   -0.2940 H   0  0  0  0  0  0  0  0  0  0  0  0
   -0.1690   -2.7370    4.3120 H   0  0  0  0  0  0  0  0  0  0  0  0
   -1.4840   -2.4160    3.1610 H   0  0  0  0  0  0  0  0  0  0  0  0
   -0.7250   -1.0720    4.0400 H   0  0  0  0  0  0  0  0  0  0  0  0
    0.0990    0.1100    1.8240 H   0  0  0  0  0  0  0  0  0  0  0  0
  1 23  1  0  0  0  0
  1 24  1  0  0  0  0
  1 25  1  0  0  0  0
  1  2  1  0  0  0  0
  2  3  1  0  0  0  0
  3 26  1  0  0  0  0
  3 27  1  0  0  0  0
  3  4  1  0  0  0  0
  4 28  1  0  0  0  0
  4 29  1  0  0  0  0
  4  5  1  0  0  0  0
  5  6  1  0  0  0  0
  6 30  1  0  0  0  0
  6 31  1  0  0  0  0
  6  7  1  0  0  0  0
  7  2  1  0  0  0  0
  7 32  1  0  0  0  0
  7 33  1  0  0  0  0
  5  8  1  0  0  0  0
  8  9  2  0  0  0  0
  9 10  1  0  0  0  0
 10 11  2  0  0  0  0
 11 34  1  0  0  0  0
 11 12  1  0  0  0  0
 12 35  1  0  0  0  0
 12 13  2  0  0  0  0
 13 36  1  0  0  0  0
 13 14  1  0  0  0  0
 14 37  1  0  0  0  0
 14 15  2  0  0  0  0
 15 10  1  0  0  0  0
 15 16  1  0  0  0  0
 16 38  1  0  0  0  0
 16 17  1  0  0  0  0
 17 18  1  0  0  0  0
 18 19  1  0  0  0  0
 19 20  1  0  0  0  0
 20 39  1  0  0  0  0
 20 40  1  0  0  0  0
 20 41  1  0  0  0  0
 19 21  2  0  0  0  0
 21 42  1  0  0  0  0
 21 22  1  0  0  0  0
 22  8  1  0  0  0  0
 22 17  2  0  0  0  0
M  END
>  <LOGBIO>
6.7400

>  <PRED_LOGBIO>
5.8600

>  <XV_RES>
1.0240

>  <WHL_TMPL>
1

>  <ANCH>
11-22;5-16

$$$$
ROW28
  -MTS-   01071502163D 0   0.00000     0.00000     0

 66 70  0  0  1  0  0  0  0  0999 V2000
   -2.8680    3.3960   -1.6430 C   0  0  0  0  0  0  0  0  0  0  0  0
   -1.5940    3.6800   -1.9650 C   0  0  0  0  0  0  0  0  0  0  0  0
   -1.3340    4.5090   -2.8250 O   0  0  0  0  0  0  0  0  0  0  0  0
   -0.6360    2.9950   -1.2850 N   0  0  0  0  0  0  0  0  0  0  0  0
    0.7780    3.2540   -1.5580 C   0  0  0  0  0  0  0  0  0  0  0  0
    1.4710    1.9200   -1.9240 C   0  0  0  0  0  0  0  0  0  0  0  0
    1.1630    0.8550   -0.8900 N   0  0  0  0  0  0  0  0  0  0  0  0
    1.7560    1.3370    0.3660 C   0  0  0  0  0  0  0  0  0  0  0  0
    3.2790    1.2490    0.2770 C   0  0  0  0  0  0  0  0  0  0  0  0
    3.8950    1.7510    1.5820 C   0  0  0  0  0  0  0  0  0  0  0  0
    5.4180    1.6630    1.4930 C   0  0  1  0  0  0  0  0  0  0  0  0
    5.9430    0.3030    1.9910 C   0  0  2  0  0  0  0  0  0  0  0  0
    5.5270   -0.6710    3.1080 C   0  0  0  0  0  0  0  0  0  0  0  0
    6.5460   -1.6530    3.3120 O   0  0  0  0  0  0  0  0  0  0  0  0
    7.0180   -2.2410    2.1680 C   0  0  0  0  0  0  0  0  0  0  0  0
    7.6860   -3.4640    2.3020 C   0  0  0  0  0  0  0  0  0  0  0  0
    8.1910   -4.1140    1.1690 C   0  0  0  0  0  0  0  0  0  0  0  0
    8.0270   -3.5400   -0.0970 C   0  0  0  0  0  0  0  0  0  0  0  0
    8.5140   -4.1670   -1.1900 F   0  0  0  0  0  0  0  0  0  0  0  0
    7.3590   -2.3180   -0.2310 C   0  0  0  0  0  0  0  0  0  0  0  0
    6.8540   -1.6680    0.9020 C   0  0  0  0  0  0  0  0  0  0  0  0
    6.1820   -0.4330    0.7410 N   0  0  0  0  0  0  0  0  0  0  0  0
    6.3210    0.5480   -0.3180 N   0  0  0  0  0  0  0  0  0  0  0  0
    5.9020    1.7390    0.0650 C   0  0  0  0  0  0  0  0  0  0  0  0
    5.9060    2.9590   -0.7740 C   0  0  0  0  0  0  0  0  0  0  0  0
    4.9280    3.2320   -1.4670 O   0  0  0  0  0  0  0  0  0  0  0  0
    7.1120    3.8680   -0.7780 C   0  0  0  0  0  0  0  0  0  0  0  0
    5.9440    2.8070    2.3260 C   0  0  0  0  0  0  0  0  0  0  0  0
    6.1720    4.0560    1.7360 C   0  0  0  0  0  0  0  0  0  0  0  0
    6.6600    5.1160    2.5090 C   0  0  0  0  0  0  0  0  0  0  0  0
    6.9190    4.9280    3.8710 C   0  0  0  0  0  0  0  0  0  0  0  0
    6.6910    3.6800    4.4620 C   0  0  0  0  0  0  0  0  0  0  0  0
    6.2030    2.6190    3.6890 C   0  0  0  0  0  0  0  0  0  0  0  0
   -0.3140    0.6660   -0.6000 C   0  0  0  0  0  0  0  0  0  0  0  0
   -0.9870    2.0160   -0.2510 C   0  0  0  0  0  0  0  0  0  0  0  0
   -3.5460    3.9590   -2.2810 H   0  0  0  0  0  0  0  0  0  0  0  0
   -3.0220    2.3440   -1.8750 H   0  0  0  0  0  0  0  0  0  0  0  0
   -3.0070    3.6160   -0.5870 H   0  0  0  0  0  0  0  0  0  0  0  0
    1.2230    3.5960   -0.6260 H   0  0  0  0  0  0  0  0  0  0  0  0
    0.8630    3.9260   -2.4090 H   0  0  0  0  0  0  0  0  0  0  0  0
    2.5420    2.1030   -1.8700 H   0  0  0  0  0  0  0  0  0  0  0  0
    1.0850    1.5900   -2.8870 H   0  0  0  0  0  0  0  0  0  0  0  0
    1.4610    2.3710    0.5320 H   0  0  0  0  0  0  0  0  0  0  0  0
    1.4050    0.7230    1.1920 H   0  0  0  0  0  0  0  0  0  0  0  0
    3.5730    0.2150    0.1100 H   0  0  0  0  0  0  0  0  0  0  0  0
    3.6300    1.8640   -0.5500 H   0  0  0  0  0  0  0  0  0  0  0  0
    3.6010    2.7850    1.7490 H   0  0  0  0  0  0  0  0  0  0  0  0
    3.5440    1.1360    2.4080 H   0  0  0  0  0  0  0  0  0  0  0  0
    6.9540    0.5620    2.2970 H   0  0  0  0  0  0  0  0  0  0  0  0
    4.5980   -1.1650    2.8310 H   0  0  0  0  0  0  0  0  0  0  0  0
    5.3670   -0.1170    4.0310 H   0  0  0  0  0  0  0  0  0  0  0  0
    7.8130   -3.9060    3.2800 H   0  0  0  0  0  0  0  0  0  0  0  0
    8.7070   -5.0570    1.2730 H   0  0  0  0  0  0  0  0  0  0  0  0
    7.2320   -1.8750   -1.2080 H   0  0  0  0  0  0  0  0  0  0  0  0
    7.2890    4.2400    0.2290 H   0  0  0  0  0  0  0  0  0  0  0  0
    6.9320    4.7060   -1.4480 H   0  0  0  0  0  0  0  0  0  0  0  0
    7.9840    3.3120   -1.1170 H   0  0  0  0  0  0  0  0  0  0  0  0
    5.9720    4.2010    0.6850 H   0  0  0  0  0  0  0  0  0  0  0  0
    6.8360    6.0800    2.0530 H   0  0  0  0  0  0  0  0  0  0  0  0
    7.2950    5.7470    4.4680 H   0  0  0  0  0  0  0  0  0  0  0  0
    6.8910    3.5340    5.5130 H   0  0  0  0  0  0  0  0  0  0  0  0
    6.0270    1.6550    4.1450 H   0  0  0  0  0  0  0  0  0  0  0  0
   -0.3760    0.0500    0.2950 H   0  0  0  0  0  0  0  0  0  0  0  0
   -0.7930    0.2690   -1.4920 H   0  0  0  0  0  0  0  0  0  0  0  0
   -0.5400    2.3620    0.6790 H   0  0  0  0  0  0  0  0  0  0  0  0
   -2.0650    1.8680   -0.2460 H   0  0  0  0  0  0  0  0  0  0  0  0
  1 36  1  0  0  0  0
  1 37  1  0  0  0  0
  1 38  1  0  0  0  0
  1  2  1  0  0  0  0
  2  3  2  0  0  0  0
  2  4  1  0  0  0  0
  4  5  1  0  0  0  0
  5 39  1  0  0  0  0
  5 40  1  0  0  0  0
  5  6  1  0  0  0  0
  6 41  1  0  0  0  0
  6 42  1  0  0  0  0
  6  7  1  0  0  0  0
  7  8  1  0  0  0  0
  8 43  1  0  0  0  0
  8 44  1  0  0  0  0
  8  9  1  0  0  0  0
  9 45  1  0  0  0  0
  9 46  1  0  0  0  0
  9 10  1  0  0  0  0
 10 47  1  0  0  0  0
 10 48  1  0  0  0  0
 10 11  1  0  0  0  0
 11 12  1  0  0  0  0
 12 49  1  0  0  0  0
 12 13  1  0  0  0  0
 13 50  1  0  0  0  0
 13 51  1  0  0  0  0
 13 14  1  0  0  0  0
 14 15  1  0  0  0  0
 15 16  1  0  0  0  0
 16 52  1  0  0  0  0
 16 17  2  0  0  0  0
 17 53  1  0  0  0  0
 17 18  1  0  0  0  0
 18 19  1  0  0  0  0
 18 20  2  0  0  0  0
 20 54  1  0  0  0  0
 20 21  1  0  0  0  0
 21 15  2  0  0  0  0
 21 22  1  0  0  0  0
 22 12  1  0  0  0  0
 22 23  1  0  0  0  0
 23 24  2  0  0  0  0
 24 11  1  0  0  0  0
 24 25  1  0  0  0  0
 25 26  2  0  0  0  0
 25 27  1  0  0  0  0
 27 55  1  0  0  0  0
 27 56  1  0  0  0  0
 27 57  1  0  0  0  0
 11 28  1  0  0  0  0
 28 29  2  0  0  0  0
 29 58  1  0  0  0  0
 29 30  1  0  0  0  0
 30 59  1  0  0  0  0
 30 31  2  0  0  0  0
 31 60  1  0  0  0  0
 31 32  1  0  0  0  0
 32 61  1  0  0  0  0
 32 33  2  0  0  0  0
 33 28  1  0  0  0  0
 33 62  1  0  0  0  0
  7 34  1  0  0  0  0
 34 63  1  0  0  0  0
 34 64  1  0  0  0  0
 34 35  1  0  0  0  0
 35  4  1  0  0  0  0
 35 65  1  0  0  0  0
 35 66  1  0  0  0  0
M  END
>  <LOGBIO>
5.0000

>  <PRED_LOGBIO>
5.1400

>  <XV_RES>
-0.4670

>  <WHL_TMPL>
1

>  <ANCH>
9-11;5-7

$$$$
ROW29
  -MTS-   01071502163D 0   0.00000     0.00000     0

 50 54  0  0  0  0  0  0  0  0999 V2000
   -5.7470   -4.0350    9.9150 F   0  0  0  0  0  0  0  0  0  0  0  0
   -5.2790   -4.5930    8.7780 C   0  0  0  0  0  0  0  0  0  0  0  0
   -6.1560   -5.2790    7.9300 C   0  0  0  0  0  0  0  0  0  0  0  0
   -5.6500   -5.8500    6.7560 C   0  0  0  0  0  0  0  0  0  0  0  0
   -4.2870   -5.7190    6.4630 C   0  0  0  0  0  0  0  0  0  0  0  0
   -3.4660   -5.0190    7.3560 C   0  0  0  0  0  0  0  0  0  0  0  0
   -3.9790   -4.4840    8.4720 N   0  0  0  0  0  0  0  0  0  0  0  0
   -2.0860   -4.8760    7.0770 N   0  0  0  0  0  0  0  0  0  0  0  0
   -1.1320   -5.9820    6.9150 C   0  0  0  0  0  0  0  0  0  0  0  0
    0.2010   -5.2650    6.6320 C   0  0  2  0  0  0  0  0  0  0  0  0
    1.2320   -5.5770    7.7320 C   0  0  0  0  0  0  0  0  0  0  0  0
    2.5850   -4.8990    7.4460 C   0  0  0  0  0  0  0  0  0  0  0  0
    3.1190   -5.2730    6.0510 C   0  0  1  0  0  0  0  0  0  0  0  0
    2.0880   -4.9600    4.9500 C   0  0  0  0  0  0  0  0  0  0  0  0
    0.7350   -5.6390    5.2360 C   0  0  0  0  0  0  0  0  0  0  0  0
    4.4060   -4.5320    5.7760 C   0  0  0  0  0  0  0  0  0  0  0  0
    5.5630   -4.7820    6.3600 N   0  0  0  0  0  0  0  0  0  0  0  0
    6.5330   -3.9040    5.8630 C   0  0  0  0  0  0  0  0  0  0  0  0
    7.8960   -3.7340    6.1290 C   0  0  0  0  0  0  0  0  0  0  0  0
    8.6240   -2.7450    5.4570 C   0  0  0  0  0  0  0  0  0  0  0  0
    9.9580   -2.5790    5.7180 O   0  0  0  0  0  0  0  0  0  0  0  0
   10.8930   -3.3240    4.9340 C   0  0  0  0  0  0  0  0  0  0  0  0
   10.7500   -3.0050    3.6510 F   0  0  0  0  0  0  0  0  0  0  0  0
   12.1310   -3.0360    5.3270 F   0  0  0  0  0  0  0  0  0  0  0  0
   10.6690   -4.6250    5.0950 F   0  0  0  0  0  0  0  0  0  0  0  0
    7.9870   -1.9250    4.5170 C   0  0  0  0  0  0  0  0  0  0  0  0
    6.6230   -2.0950    4.2500 C   0  0  0  0  0  0  0  0  0  0  0  0
    5.8960   -3.0840    4.9230 C   0  0  0  0  0  0  0  0  0  0  0  0
    4.5450   -3.5010    4.8850 N   0  0  0  0  0  0  0  0  0  0  0  0
   -0.1320   -3.8740    6.6630 O   0  0  0  0  0  0  0  0  0  0  0  0
   -1.4480   -3.7200    6.9220 C   0  0  0  0  0  0  0  0  0  0  0  0
   -1.9940   -2.6330    7.0040 O   0  0  0  0  0  0  0  0  0  0  0  0
   -7.2040   -5.3670    8.1770 H   0  0  0  0  0  0  0  0  0  0  0  0
   -6.3030   -6.3850    6.0840 H   0  0  0  0  0  0  0  0  0  0  0  0
   -3.8750   -6.1510    5.5630 H   0  0  0  0  0  0  0  0  0  0  0  0
   -1.0710   -6.5890    7.8150 H   0  0  0  0  0  0  0  0  0  0  0  0
   -1.4150   -6.6320    6.0890 H   0  0  0  0  0  0  0  0  0  0  0  0
    1.3740   -6.6540    7.7990 H   0  0  0  0  0  0  0  0  0  0  0  0
    0.8510   -5.2360    8.6920 H   0  0  0  0  0  0  0  0  0  0  0  0
    2.4680   -3.8190    7.5120 H   0  0  0  0  0  0  0  0  0  0  0  0
    3.3070   -5.1980    8.2030 H   0  0  0  0  0  0  0  0  0  0  0  0
    3.3810   -6.3290    6.0250 H   0  0  0  0  0  0  0  0  0  0  0  0
    1.9460   -3.8840    4.8830 H   0  0  0  0  0  0  0  0  0  0  0  0
    2.4690   -5.3020    3.9900 H   0  0  0  0  0  0  0  0  0  0  0  0
    0.8520   -6.7190    5.1700 H   0  0  0  0  0  0  0  0  0  0  0  0
    0.0140   -5.3400    4.4790 H   0  0  0  0  0  0  0  0  0  0  0  0
    8.3880   -4.3660    6.8540 H   0  0  0  0  0  0  0  0  0  0  0  0
    8.5480   -1.1610    3.9990 H   0  0  0  0  0  0  0  0  0  0  0  0
    6.1320   -1.4620    3.5260 H   0  0  0  0  0  0  0  0  0  0  0  0
    3.8150   -3.1110    4.3050 H   0  0  0  0  0  0  0  0  0  0  0  0
  1  2  1  0  0  0  0
  2  3  2  0  0  0  0
  3 33  1  0  0  0  0
  3  4  1  0  0  0  0
  4 34  1  0  0  0  0
  4  5  2  0  0  0  0
  5 35  1  0  0  0  0
  5  6  1  0  0  0  0
  6  7  2  0  0  0  0
  7  2  1  0  0  0  0
  6  8  1  0  0  0  0
  8  9  1  0  0  0  0
  9 36  1  0  0  0  0
  9 37  1  0  0  0  0
  9 10  1  0  0  0  0
 10 11  1  0  0  0  0
 11 38  1  0  0  0  0
 11 39  1  0  0  0  0
 11 12  1  0  0  0  0
 12 40  1  0  0  0  0
 12 41  1  0  0  0  0
 12 13  1  0  0  0  0
 13 42  1  0  0  0  0
 13 14  1  0  0  0  0
 14 43  1  0  0  0  0
 14 44  1  0  0  0  0
 14 15  1  0  0  0  0
 15 10  1  0  0  0  0
 15 45  1  0  0  0  0
 15 46  1  0  0  0  0
 13 16  1  0  0  0  0
 16 17  2  0  0  0  0
 17 18  1  0  0  0  0
 18 19  1  0  0  0  0
 19 47  1  0  0  0  0
 19 20  2  0  0  0  0
 20 21  1  0  0  0  0
 21 22  1  0  0  0  0
 22 23  1  0  0  0  0
 22 24  1  0  0  0  0
 22 25  1  0  0  0  0
 20 26  1  0  0  0  0
 26 48  1  0  0  0  0
 26 27  2  0  0  0  0
 27 49  1  0  0  0  0
 27 28  1  0  0  0  0
 28 18  2  0  0  0  0
 28 29  1  0  0  0  0
 29 16  1  0  0  0  0
 29 50  1  0  0  0  0
 10 30  1  0  0  0  0
 30 31  1  0  0  0  0
 31  8  1  0  0  0  0
 31 32  2  0  0  0  0
M  END
>  <LOGBIO>
5.4000

>  <PRED_LOGBIO>
5.4500

>  <XV_RES>
-0.3890

>  <WHL_TMPL>
3

>  <ANCH>
25-26;45-46

$$$$
ROW30
  -MTS-   01071502163D 0   0.00000     0.00000     0

 62 67  0  0  0  0  0  0  0  0999 V2000
    0.9220   -2.1450   -7.3790 C   0  0  0  0  0  0  0  0  0  0  0  0
    1.7110   -1.5100   -6.3140 N   0  0  0  0  0  0  0  0  0  0  0  0
    2.8880   -2.3400   -6.0170 C   0  0  0  0  0  0  0  0  0  0  0  0
    3.6950   -1.7160   -4.8640 C   0  0  0  0  0  0  0  0  0  0  0  0
    3.8620   -0.2610   -4.9900 N   0  0  0  0  0  0  0  0  0  0  0  0
    4.8560    0.4120   -4.1420 C   0  0  0  0  0  0  0  0  0  0  0  0
    4.2060    0.8430   -2.8490 C   0  0  0  0  0  0  0  0  0  0  0  0
    3.6120    2.1070   -2.7510 C   0  0  0  0  0  0  0  0  0  0  0  0
    3.0100    2.5060   -1.5530 C   0  0  0  0  0  0  0  0  0  0  0  0
    3.0000    1.6420   -0.4520 C   0  0  0  0  0  0  0  0  0  0  0  0
    3.5940    0.3780   -0.5490 C   0  0  0  0  0  0  0  0  0  0  0  0
    3.4180   -0.3000    0.7880 C   0  0  0  0  0  0  0  0  0  0  0  0
    2.6740    0.6990    1.6410 C   0  0  0  0  0  0  0  0  0  0  0  0
    2.0930    0.9330    2.9820 C   0  0  0  0  0  0  0  0  0  0  0  0
    1.5600    2.1410    2.9800 N   0  0  0  0  0  0  0  0  0  0  0  0
    1.7700    2.7210    1.6680 N   0  0  0  0  0  0  0  0  0  0  0  0
    2.4460    1.8000    0.9110 C   0  0  0  0  0  0  0  0  0  0  0  0
    2.1080   -0.0140    4.1180 C   0  0  0  0  0  0  0  0  0  0  0  0
    2.6900    0.2840    5.2880 C   0  0  0  0  0  0  0  0  0  0  0  0
    2.4580   -1.1320    6.3250 S   0  0  0  0  0  0  0  0  0  0  0  0
    1.5700   -2.1050    5.1420 C   0  0  0  0  0  0  0  0  0  0  0  0
    1.4810   -1.3520    4.0370 C   0  0  0  0  0  0  0  0  0  0  0  0
    1.0470   -3.4440    5.3310 C   0  0  0  0  0  0  0  0  0  0  0  0
    0.6140   -4.5520    5.4870 C   0  0  0  0  0  0  0  0  0  0  0  0
    0.0860   -5.9000    5.6760 C   0  0  0  0  0  0  0  0  0  0  0  0
    0.3940   -6.3500    6.9980 O   0  0  0  0  0  0  0  0  0  0  0  0
   -0.0230   -7.6030    7.3640 C   0  0  0  0  0  0  0  0  0  0  0  0
    0.8090   -8.7080    7.1500 C   0  0  0  0  0  0  0  0  0  0  0  0
    0.3830   -9.9880    7.5240 C   0  0  0  0  0  0  0  0  0  0  0  0
   -0.8760  -10.1630    8.1120 C   0  0  0  0  0  0  0  0  0  0  0  0
   -1.7080   -9.0580    8.3260 C   0  0  0  0  0  0  0  0  0  0  0  0
   -1.2820   -7.7780    7.9530 C   0  0  0  0  0  0  0  0  0  0  0  0
    4.1970   -0.0220   -1.7480 C   0  0  0  0  0  0  0  0  0  0  0  0
    3.1490    0.4710   -5.8410 C   0  0  0  0  0  0  0  0  0  0  0  0
    3.3370    1.6850   -5.8980 O   0  0  0  0  0  0  0  0  0  0  0  0
    2.1120   -0.1610   -6.7390 C   0  0  0  0  0  0  0  0  0  0  0  0
    0.4110   -1.3780   -7.9580 H   0  0  0  0  0  0  0  0  0  0  0  0
    0.1870   -2.8140   -6.9360 H   0  0  0  0  0  0  0  0  0  0  0  0
    1.5820   -2.7120   -8.0320 H   0  0  0  0  0  0  0  0  0  0  0  0
    3.5160   -2.4090   -6.9030 H   0  0  0  0  0  0  0  0  0  0  0  0
    2.5650   -3.3390   -5.7350 H   0  0  0  0  0  0  0  0  0  0  0  0
    3.2050   -1.9410   -3.9190 H   0  0  0  0  0  0  0  0  0  0  0  0
    4.6750   -2.1870   -4.8140 H   0  0  0  0  0  0  0  0  0  0  0  0
    5.2450    1.2850   -4.6620 H   0  0  0  0  0  0  0  0  0  0  0  0
    5.6730   -0.2740   -3.9260 H   0  0  0  0  0  0  0  0  0  0  0  0
    3.6200    2.7740   -3.6010 H   0  0  0  0  0  0  0  0  0  0  0  0
    2.5520    3.4810   -1.4770 H   0  0  0  0  0  0  0  0  0  0  0  0
    4.4070   -0.4350    1.2240 H   0  0  0  0  0  0  0  0  0  0  0  0
    2.8050   -1.1900    0.6610 H   0  0  0  0  0  0  0  0  0  0  0  0
    1.4720    3.6380    1.3660 H   0  0  0  0  0  0  0  0  0  0  0  0
    3.1970    1.2020    5.5460 H   0  0  0  0  0  0  0  0  0  0  0  0
    0.9830   -1.7000    3.1440 H   0  0  0  0  0  0  0  0  0  0  0  0
   -0.9930   -5.8900    5.5380 H   0  0  0  0  0  0  0  0  0  0  0  0
    0.5390   -6.5720    4.9500 H   0  0  0  0  0  0  0  0  0  0  0  0
    1.7790   -8.5730    6.6960 H   0  0  0  0  0  0  0  0  0  0  0  0
    1.0250  -10.8410    7.3580 H   0  0  0  0  0  0  0  0  0  0  0  0
   -1.2040  -11.1510    8.4000 H   0  0  0  0  0  0  0  0  0  0  0  0
   -2.6790   -9.1930    8.7800 H   0  0  0  0  0  0  0  0  0  0  0  0
   -1.9240   -6.9250    8.1180 H   0  0  0  0  0  0  0  0  0  0  0  0
    4.6550   -0.9970   -1.8230 H   0  0  0  0  0  0  0  0  0  0  0  0
    2.4960   -0.2040   -7.7560 H   0  0  0  0  0  0  0  0  0  0  0  0
    1.2330    0.4790   -6.7800 H   0  0  0  0  0  0  0  0  0  0  0  0
  1 37  1  0  0  0  0
  1 38  1  0  0  0  0
  1 39  1  0  0  0  0
  1  2  1  0  0  0  0
  2  3  1  0  0  0  0
  3 40  1  0  0  0  0
  3 41  1  0  0  0  0
  3  4  1  0  0  0  0
  4 42  1  0  0  0  0
  4 43  1  0  0  0  0
  4  5  1  0  0  0  0
  5  6  1  0  0  0  0
  6 44  1  0  0  0  0
  6 45  1  0  0  0  0
  6  7  1  0  0  0  0
  7  8  2  0  0  0  0
  8 46  1  0  0  0  0
  8  9  1  0  0  0  0
  9 47  1  0  0  0  0
  9 10  2  0  0  0  0
 10 11  1  0  0  0  0
 11 12  1  0  0  0  0
 12 48  1  0  0  0  0
 12 49  1  0  0  0  0
 12 13  1  0  0  0  0
 13 14  1  0  0  0  0
 14 15  2  0  0  0  0
 15 16  1  0  0  0  0
 16 50  1  0  0  0  0
 16 17  1  0  0  0  0
 17 10  1  0  0  0  0
 17 13  2  0  0  0  0
 14 18  1  0  0  0  0
 18 19  2  0  0  0  0
 19 51  1  0  0  0  0
 19 20  1  0  0  0  0
 20 21  1  0  0  0  0
 21 22  2  0  0  0  0
 22 18  1  0  0  0  0
 22 52  1  0  0  0  0
 21 23  1  0  0  0  0
 23 24  3  0  0  0  0
 24 25  1  0  0  0  0
 25 53  1  0  0  0  0
 25 54  1  0  0  0  0
 25 26  1  0  0  0  0
 26 27  1  0  0  0  0
 27 28  2  0  0  0  0
 28 55  1  0  0  0  0
 28 29  1  0  0  0  0
 29 56  1  0  0  0  0
 29 30  2  0  0  0  0
 30 57  1  0  0  0  0
 30 31  1  0  0  0  0
 31 58  1  0  0  0  0
 31 32  2  0  0  0  0
 32 27  1  0  0  0  0
 32 59  1  0  0  0  0
 11 33  2  0  0  0  0
 33  7  1  0  0  0  0
 33 60  1  0  0  0  0
  5 34  1  0  0  0  0
 34 35  2  0  0  0  0
 34 36  1  0  0  0  0
 36  2  1  0  0  0  0
 36 61  1  0  0  0  0
 36 62  1  0  0  0  0
M  END
>  <LOGBIO>
4.2800

>  <PRED_LOGBIO>
5.1600

>  <XV_RES>
-1.3860

>  <WHL_TMPL>
1

>  <ANCH>
49-51;56-22

$$$$
ROW31
  -MTS-   01071502163D 0   0.00000     0.00000     0

 63 67  0  0  0  0  0  0  0  0999 V2000
   -7.2440   -0.3470    0.0760 F   0  0  0  0  0  0  0  0  0  0  0  0
   -6.1880   -0.4790   -0.7540 C   0  0  0  0  0  0  0  0  0  0  0  0
   -4.9110   -0.7130   -0.2310 C   0  0  0  0  0  0  0  0  0  0  0  0
   -3.8160   -0.8510   -1.0920 C   0  0  0  0  0  0  0  0  0  0  0  0
   -3.9980   -0.7540   -2.4760 C   0  0  0  0  0  0  0  0  0  0  0  0
   -5.2750   -0.5190   -3.0000 C   0  0  0  0  0  0  0  0  0  0  0  0
   -6.3700   -0.3820   -2.1390 C   0  0  0  0  0  0  0  0  0  0  0  0
   -2.8170   -0.9020   -3.4050 C   0  0  0  0  0  0  0  0  0  0  0  0
   -2.1860    0.4680   -3.6500 C   0  0  0  0  0  0  0  0  0  0  0  0
   -1.7170    1.0580   -2.3200 C   0  0  0  0  0  0  0  0  0  0  0  0
   -1.0870    2.4280   -2.5640 C   0  0  0  0  0  0  0  0  0  0  0  0
   -0.6360    2.9950   -1.2850 N   0  0  0  0  0  0  0  0  0  0  0  0
    0.8210    3.1550   -1.3920 C   0  0  0  0  0  0  0  0  0  0  0  0
    1.5090    1.8230   -1.7450 C   0  0  0  0  0  0  0  0  0  0  0  0
    1.1340    0.7150   -0.7420 C   0  0  0  0  0  0  0  0  0  0  0  0
   -0.3900    0.6270   -0.5470 C   0  0  0  0  0  0  0  0  0  0  0  0
   -0.9880    2.0140   -0.2490 C   0  0  0  0  0  0  0  0  0  0  0  0
    1.6950    1.1230    0.5540 N   0  0  0  0  0  0  0  0  0  0  0  0
    1.0030    1.3230    1.6720 C   0  0  0  0  0  0  0  0  0  0  0  0
   -0.2360    1.1890    1.7750 O   0  0  0  0  0  0  0  0  0  0  0  0
    1.8100    1.6840    2.6660 N   0  0  0  0  0  0  0  0  0  0  0  0
    3.1360    1.7280    2.1750 C   0  0  0  0  0  0  0  0  0  0  0  0
    4.3750    2.0370    2.7500 C   0  0  0  0  0  0  0  0  0  0  0  0
    5.5390    1.9870    1.9740 C   0  0  0  0  0  0  0  0  0  0  0  0
    5.4650    1.6280    0.6230 C   0  0  0  0  0  0  0  0  0  0  0  0
    4.2260    1.3190    0.0480 C   0  0  0  0  0  0  0  0  0  0  0  0
    3.0620    1.3690    0.8230 C   0  0  0  0  0  0  0  0  0  0  0  0
   -3.2800   -1.4840   -4.7190 C   0  0  0  0  0  0  0  0  0  0  0  0
   -2.4120   -2.2790   -5.4770 C   0  0  0  0  0  0  0  0  0  0  0  0
   -2.8410   -2.8190   -6.6950 C   0  0  0  0  0  0  0  0  0  0  0  0
   -4.1380   -2.5640   -7.1560 C   0  0  0  0  0  0  0  0  0  0  0  0
   -4.5520   -3.0850   -8.3300 F   0  0  0  0  0  0  0  0  0  0  0  0
   -5.0060   -1.7690   -6.3980 C   0  0  0  0  0  0  0  0  0  0  0  0
   -4.5770   -1.2290   -5.1800 C   0  0  0  0  0  0  0  0  0  0  0  0
   -4.7710   -0.7880    0.8380 H   0  0  0  0  0  0  0  0  0  0  0  0
   -2.8310   -1.0320   -0.6880 H   0  0  0  0  0  0  0  0  0  0  0  0
   -5.4150   -0.4440   -4.0680 H   0  0  0  0  0  0  0  0  0  0  0  0
   -7.3550   -0.2010   -2.5430 H   0  0  0  0  0  0  0  0  0  0  0  0
   -2.0810   -1.5640   -2.9540 H   0  0  0  0  0  0  0  0  0  0  0  0
   -2.9210    1.1310   -4.1010 H   0  0  0  0  0  0  0  0  0  0  0  0
   -1.3350    0.3620   -4.3190 H   0  0  0  0  0  0  0  0  0  0  0  0
   -0.9820    0.3950   -1.8690 H   0  0  0  0  0  0  0  0  0  0  0  0
   -2.5680    1.1640   -1.6510 H   0  0  0  0  0  0  0  0  0  0  0  0
   -1.8220    3.0900   -3.0160 H   0  0  0  0  0  0  0  0  0  0  0  0
   -0.2360    2.3210   -3.2340 H   0  0  0  0  0  0  0  0  0  0  0  0
    1.1730    3.4270   -0.3990 H   0  0  0  0  0  0  0  0  0  0  0  0
    1.0400    3.8660   -2.1860 H   0  0  0  0  0  0  0  0  0  0  0  0
    2.5780    1.9900   -1.6320 H   0  0  0  0  0  0  0  0  0  0  0  0
    1.1710    1.5160   -2.7320 H   0  0  0  0  0  0  0  0  0  0  0  0
    1.5340   -0.2440   -1.0660 H   0  0  0  0  0  0  0  0  0  0  0  0
   -0.5520    0.0230    0.3430 H   0  0  0  0  0  0  0  0  0  0  0  0
   -0.8310    0.2560   -1.4700 H   0  0  0  0  0  0  0  0  0  0  0  0
   -2.0680    1.8960   -0.2940 H   0  0  0  0  0  0  0  0  0  0  0  0
   -0.5880    2.3520    0.7050 H   0  0  0  0  0  0  0  0  0  0  0  0
    1.5240    1.8920    3.6120 H   0  0  0  0  0  0  0  0  0  0  0  0
    4.4320    2.3140    3.7920 H   0  0  0  0  0  0  0  0  0  0  0  0
    6.4940    2.2250    2.4180 H   0  0  0  0  0  0  0  0  0  0  0  0
    6.3630    1.5890    0.0240 H   0  0  0  0  0  0  0  0  0  0  0  0
    4.1690    1.0420   -0.9950 H   0  0  0  0  0  0  0  0  0  0  0  0
   -1.4110   -2.4760   -5.1220 H   0  0  0  0  0  0  0  0  0  0  0  0
   -2.1710   -3.4320   -7.2800 H   0  0  0  0  0  0  0  0  0  0  0  0
   -6.0070   -1.5730   -6.7530 H   0  0  0  0  0  0  0  0  0  0  0  0
   -5.2470   -0.6160   -4.5950 H   0  0  0  0  0  0  0  0  0  0  0  0
  1  2  1  0  0  0  0
  2  3  2  0  0  0  0
  3 35  1  0  0  0  0
  3  4  1  0  0  0  0
  4 36  1  0  0  0  0
  4  5  2  0  0  0  0
  5  6  1  0  0  0  0
  6 37  1  0  0  0  0
  6  7  2  0  0  0  0
  7  2  1  0  0  0  0
  7 38  1  0  0  0  0
  5  8  1  0  0  0  0
  8 39  1  0  0  0  0
  8  9  1  0  0  0  0
  9 40  1  0  0  0  0
  9 41  1  0  0  0  0
  9 10  1  0  0  0  0
 10 42  1  0  0  0  0
 10 43  1  0  0  0  0
 10 11  1  0  0  0  0
 11 44  1  0  0  0  0
 11 45  1  0  0  0  0
 11 12  1  0  0  0  0
 12 13  1  0  0  0  0
 13 46  1  0  0  0  0
 13 47  1  0  0  0  0
 13 14  1  0  0  0  0
 14 48  1  0  0  0  0
 14 49  1  0  0  0  0
 14 15  1  0  0  0  0
 15 50  1  0  0  0  0
 15 16  1  0  0  0  0
 16 51  1  0  0  0  0
 16 52  1  0  0  0  0
 16 17  1  0  0  0  0
 17 12  1  0  0  0  0
 17 53  1  0  0  0  0
 17 54  1  0  0  0  0
 15 18  1  0  0  0  0
 18 19  1  0  0  0  0
 19 20  2  0  0  0  0
 19 21  1  0  0  0  0
 21 55  1  0  0  0  0
 21 22  1  0  0  0  0
 22 23  2  0  0  0  0
 23 56  1  0  0  0  0
 23 24  1  0  0  0  0
 24 57  1  0  0  0  0
 24 25  2  0  0  0  0
 25 58  1  0  0  0  0
 25 26  1  0  0  0  0
 26 59  1  0  0  0  0
 26 27  2  0  0  0  0
 27 18  1  0  0  0  0
 27 22  1  0  0  0  0
  8 28  1  0  0  0  0
 28 29  2  0  0  0  0
 29 60  1  0  0  0  0
 29 30  1  0  0  0  0
 30 61  1  0  0  0  0
 30 31  2  0  0  0  0
 31 32  1  0  0  0  0
 31 33  1  0  0  0  0
 33 62  1  0  0  0  0
 33 34  2  0  0  0  0
 34 28  1  0  0  0  0
 34 63  1  0  0  0  0
M  END
>  <LOGBIO>
7.3000

>  <PRED_LOGBIO>
7.6700

>  <XV_RES>
-0.3090

>  <WHL_TMPL>
1

>  <ANCH>
11-22;23-35

$$$$
ROW33
  -MTS-   01071502163D 0   0.00000     0.00000     0

 58 59  0  0  0  0  0  0  0  0999 V2000
   -4.7490    3.8930   -3.3620 C   0  0  0  0  0  0  0  0  0  0  0  0
   -3.3690    4.2090   -3.1600 O   0  0  0  0  0  0  0  0  0  0  0  0
   -2.5700    3.2580   -2.5810 C   0  0  0  0  0  0  0  0  0  0  0  0
   -2.2150    3.3690   -1.2320 C   0  0  0  0  0  0  0  0  0  0  0  0
   -1.3980    2.3970   -0.6400 C   0  0  0  0  0  0  0  0  0  0  0  0
   -0.9380    1.3140   -1.3990 C   0  0  0  0  0  0  0  0  0  0  0  0
   -0.0570    0.2670   -0.7610 C   0  0  0  0  0  0  0  0  0  0  0  0
   -0.9180   -0.9060   -0.2930 C   0  0  0  0  0  0  0  0  0  0  0  0
   -0.1890   -1.6720    0.7280 N   0  0  0  0  0  0  0  0  0  0  0  0
    1.2000   -1.8730    0.2910 C   0  0  0  0  0  0  0  0  0  0  0  0
   -0.2440   -0.9450    2.0040 C   0  0  0  0  0  0  0  0  0  0  0  0
    0.4920   -1.7010    3.1250 C   0  0  0  0  0  0  0  0  0  0  0  0
   -0.3470   -2.3480    4.0850 O   0  0  0  0  0  0  0  0  0  0  0  0
    0.2540   -3.0370    5.1050 C   0  0  0  0  0  0  0  0  0  0  0  0
    0.5620   -4.3930    4.9490 C   0  0  0  0  0  0  0  0  0  0  0  0
    1.1770   -5.0960    5.9910 C   0  0  0  0  0  0  0  0  0  0  0  0
    1.4840   -4.4430    7.1910 C   0  0  0  0  0  0  0  0  0  0  0  0
    2.1060   -5.1540    8.2450 N   0  0  0  0  0  0  0  0  0  0  0  0
    1.1290   -5.9650    9.4480 S   0  0  0  0  0  0  0  0  0  0  0  0
    0.3030   -5.0080   10.1170 O   0  0  0  0  0  0  0  0  0  0  0  0
    0.3030   -6.9440    8.8110 O   0  0  0  0  0  0  0  0  0  0  0  0
    2.2070   -6.7780   10.6530 C   0  0  0  0  0  0  0  0  0  0  0  0
    1.1770   -3.0860    7.3470 C   0  0  0  0  0  0  0  0  0  0  0  0
    0.5620   -2.3830    6.3050 C   0  0  0  0  0  0  0  0  0  0  0  0
    0.2540   -1.0240    6.4610 N   0  0  0  0  0  0  0  0  0  0  0  0
   -1.2930    1.2030   -2.7480 C   0  0  0  0  0  0  0  0  0  0  0  0
   -2.1100    2.1750   -3.3400 C   0  0  0  0  0  0  0  0  0  0  0  0
   -2.4590    2.0660   -4.6600 O   0  0  0  0  0  0  0  0  0  0  0  0
   -1.6050    2.6750   -5.6330 C   0  0  0  0  0  0  0  0  0  0  0  0
   -5.3750    4.6430   -2.8830 H   0  0  0  0  0  0  0  0  0  0  0  0
   -4.9330    3.9690   -4.4320 H   0  0  0  0  0  0  0  0  0  0  0  0
   -4.9120    2.8900   -2.9730 H   0  0  0  0  0  0  0  0  0  0  0  0
   -2.5710    4.2040   -0.6470 H   0  0  0  0  0  0  0  0  0  0  0  0
   -1.1230    2.4830    0.4010 H   0  0  0  0  0  0  0  0  0  0  0  0
    0.3710    0.7180    0.1320 H   0  0  0  0  0  0  0  0  0  0  0  0
    0.6480   -0.0980   -1.5060 H   0  0  0  0  0  0  0  0  0  0  0  0
   -1.0440   -1.5650   -1.1500 H   0  0  0  0  0  0  0  0  0  0  0  0
   -1.8310   -0.5070    0.1450 H   0  0  0  0  0  0  0  0  0  0  0  0
    1.2160   -2.3280   -0.6970 H   0  0  0  0  0  0  0  0  0  0  0  0
    1.6410   -2.5960    0.9740 H   0  0  0  0  0  0  0  0  0  0  0  0
    1.6870   -0.9000    0.3230 H   0  0  0  0  0  0  0  0  0  0  0  0
   -1.2920   -0.9160    2.2930 H   0  0  0  0  0  0  0  0  0  0  0  0
    0.2400    0.0210    1.8780 H   0  0  0  0  0  0  0  0  0  0  0  0
    1.0350   -0.9390    3.6810 H   0  0  0  0  0  0  0  0  0  0  0  0
    1.1190   -2.4520    2.6490 H   0  0  0  0  0  0  0  0  0  0  0  0
    0.3250   -4.8970    4.0230 H   0  0  0  0  0  0  0  0  0  0  0  0
    1.4140   -6.1430    5.8710 H   0  0  0  0  0  0  0  0  0  0  0  0
    3.1130   -5.1920    8.3020 H   0  0  0  0  0  0  0  0  0  0  0  0
    2.8350   -6.0330   11.1380 H   0  0  0  0  0  0  0  0  0  0  0  0
    1.6000   -7.2830   11.4010 H   0  0  0  0  0  0  0  0  0  0  0  0
    2.8350   -7.5070   10.1440 H   0  0  0  0  0  0  0  0  0  0  0  0
    1.4140   -2.5820    8.2720 H   0  0  0  0  0  0  0  0  0  0  0  0
    0.9290   -0.3200    6.1990 H   0  0  0  0  0  0  0  0  0  0  0  0
   -0.6430   -0.7500    6.8360 H   0  0  0  0  0  0  0  0  0  0  0  0
   -0.9370    0.3680   -3.3330 H   0  0  0  0  0  0  0  0  0  0  0  0
   -0.6100    2.2400   -5.5660 H   0  0  0  0  0  0  0  0  0  0  0  0
   -2.0100    2.5050   -6.6280 H   0  0  0  0  0  0  0  0  0  0  0  0
   -1.5460    3.7450   -5.4430 H   0  0  0  0  0  0  0  0  0  0  0  0
  1 30  1  0  0  0  0
  1 31  1  0  0  0  0
  1 32  1  0  0  0  0
  1  2  1  0  0  0  0
  2  3  1  0  0  0  0
  3  4  2  0  0  0  0
  4 33  1  0  0  0  0
  4  5  1  0  0  0  0
  5 34  1  0  0  0  0
  5  6  2  0  0  0  0
  6  7  1  0  0  0  0
  7 35  1  0  0  0  0
  7 36  1  0  0  0  0
  7  8  1  0  0  0  0
  8 37  1  0  0  0  0
  8 38  1  0  0  0  0
  8  9  1  0  0  0  0
  9 10  1  0  0  0  0
 10 39  1  0  0  0  0
 10 40  1  0  0  0  0
 10 41  1  0  0  0  0
  9 11  1  0  0  0  0
 11 42  1  0  0  0  0
 11 43  1  0  0  0  0
 11 12  1  0  0  0  0
 12 44  1  0  0  0  0
 12 45  1  0  0  0  0
 12 13  1  0  0  0  0
 13 14  1  0  0  0  0
 14 15  2  0  0  0  0
 15 46  1  0  0  0  0
 15 16  1  0  0  0  0
 16 47  1  0  0  0  0
 16 17  2  0  0  0  0
 17 18  1  0  0  0  0
 18 48  1  0  0  0  0
 18 19  1  0  0  0  0
 19 20  2  0  0  0  0
 19 21  2  0  0  0  0
 19 22  1  0  0  0  0
 22 49  1  0  0  0  0
 22 50  1  0  0  0  0
 22 51  1  0  0  0  0
 17 23  1  0  0  0  0
 23 52  1  0  0  0  0
 23 24  2  0  0  0  0
 24 14  1  0  0  0  0
 24 25  1  0  0  0  0
 25 53  1  0  0  0  0
 25 54  1  0  0  0  0
  6 26  1  0  0  0  0
 26 55  1  0  0  0  0
 26 27  2  0  0  0  0
 27  3  1  0  0  0  0
 27 28  1  0  0  0  0
 28 29  1  0  0  0  0
 29 56  1  0  0  0  0
 29 57  1  0  0  0  0
 29 58  1  0  0  0  0
M  END
>  <LOGBIO>
6.0000

>  <PRED_LOGBIO>
7.0400

>  <XV_RES>
-1.4720

>  <WHL_TMPL>
3

>  <ANCH>
57-58;5-1

$$$$
ROW34
  -MTS-   01071502163D 0   0.00000     0.00000     0

 57 61  0  0  0  0  0  0  0  0999 V2000
   -4.0710    4.9340   -2.4570 O   0  0  0  0  0  0  0  0  0  0  0  0
   -3.3690    4.2090   -3.1600 C   0  0  0  0  0  0  0  0  0  0  0  0
   -3.3860    4.3480   -4.4830 N   0  0  0  0  0  0  0  0  0  0  0  0
   -2.4690    5.2540   -5.1900 C   0  0  0  0  0  0  0  0  0  0  0  0
   -1.7050    4.5440   -6.3230 C   0  0  0  0  0  0  0  0  0  0  0  0
   -2.6720    3.8000   -7.2630 C   0  0  0  0  0  0  0  0  0  0  0  0
   -3.6030    2.8570   -6.4770 C   0  0  0  0  0  0  0  0  0  0  0  0
   -4.3210    3.6070   -5.3400 C   0  0  0  0  0  0  0  0  0  0  0  0
   -2.5700    3.2580   -2.5810 C   0  0  0  0  0  0  0  0  0  0  0  0
   -2.1100    2.1750   -3.3400 C   0  0  0  0  0  0  0  0  0  0  0  0
   -1.2930    1.2030   -2.7480 C   0  0  0  0  0  0  0  0  0  0  0  0
   -0.9380    1.3140   -1.3990 C   0  0  0  0  0  0  0  0  0  0  0  0
   -1.3980    2.3970   -0.6400 C   0  0  0  0  0  0  0  0  0  0  0  0
   -2.2150    3.3690   -1.2320 C   0  0  0  0  0  0  0  0  0  0  0  0
   -0.0740    0.2880   -0.7740 C   0  0  0  0  0  0  0  0  0  0  0  0
    0.6450    0.5820    0.3180 C   0  0  0  0  0  0  0  0  0  0  0  0
    1.4510   -0.5370    0.9340 C   0  0  0  0  0  0  0  0  0  0  0  0
    2.7970   -0.6560    0.1960 C   0  0  0  0  0  0  0  0  0  0  0  0
    3.7450   -1.6220    0.9300 C   0  0  0  0  0  0  0  0  0  0  0  0
    3.9350   -1.2370    2.3360 N   0  0  0  0  0  0  0  0  0  0  0  0
    2.6570   -1.2310    3.0630 C   0  0  0  0  0  0  0  0  0  0  0  0
    1.6550   -0.2460    2.4320 C   0  0  0  0  0  0  0  0  0  0  0  0
    0.7680   -1.7880    0.8140 O   0  0  0  0  0  0  0  0  0  0  0  0
    0.4410   -2.0850   -0.4820 C   0  0  0  0  0  0  0  0  0  0  0  0
    0.5440   -3.4030   -0.9420 C   0  0  0  0  0  0  0  0  0  0  0  0
    0.2100   -3.7110   -2.2670 C   0  0  0  0  0  0  0  0  0  0  0  0
   -0.2270   -2.7000   -3.1310 C   0  0  0  0  0  0  0  0  0  0  0  0
   -0.3300   -1.3820   -2.6710 C   0  0  0  0  0  0  0  0  0  0  0  0
    0.0040   -1.0750   -1.3470 C   0  0  0  0  0  0  0  0  0  0  0  0
   -3.0320    6.0890   -5.6030 H   0  0  0  0  0  0  0  0  0  0  0  0
   -1.7570    5.6740   -4.4830 H   0  0  0  0  0  0  0  0  0  0  0  0
   -0.9990    3.8350   -5.8960 H   0  0  0  0  0  0  0  0  0  0  0  0
   -1.1390    5.2780   -6.8940 H   0  0  0  0  0  0  0  0  0  0  0  0
   -3.2710    4.5220   -7.8130 H   0  0  0  0  0  0  0  0  0  0  0  0
   -2.1020    3.2230   -7.9880 H   0  0  0  0  0  0  0  0  0  0  0  0
   -3.0200    2.0390   -6.0590 H   0  0  0  0  0  0  0  0  0  0  0  0
   -4.3410    2.4300   -7.1520 H   0  0  0  0  0  0  0  0  0  0  0  0
   -5.0470    4.2980   -5.7640 H   0  0  0  0  0  0  0  0  0  0  0  0
   -4.8800    2.8970   -4.7340 H   0  0  0  0  0  0  0  0  0  0  0  0
   -2.3850    2.0890   -4.3810 H   0  0  0  0  0  0  0  0  0  0  0  0
   -0.9370    0.3680   -3.3330 H   0  0  0  0  0  0  0  0  0  0  0  0
   -1.1230    2.4830    0.4010 H   0  0  0  0  0  0  0  0  0  0  0  0
   -2.5710    4.2040   -0.6470 H   0  0  0  0  0  0  0  0  0  0  0  0
    0.6490    1.5760    0.7390 H   0  0  0  0  0  0  0  0  0  0  0  0
    3.2610    0.3260    0.1290 H   0  0  0  0  0  0  0  0  0  0  0  0
    2.6250   -1.0150   -0.8160 H   0  0  0  0  0  0  0  0  0  0  0  0
    3.3410   -2.6310    0.8820 H   0  0  0  0  0  0  0  0  0  0  0  0
    4.7090   -1.6360    0.4250 H   0  0  0  0  0  0  0  0  0  0  0  0
    4.5680   -1.8910    2.7730 H   0  0  0  0  0  0  0  0  0  0  0  0
    2.2340   -2.2330    3.0570 H   0  0  0  0  0  0  0  0  0  0  0  0
    2.8330   -0.9550    4.1000 H   0  0  0  0  0  0  0  0  0  0  0  0
    2.0200    0.7710    2.5580 H   0  0  0  0  0  0  0  0  0  0  0  0
    0.7010   -0.3200    2.9500 H   0  0  0  0  0  0  0  0  0  0  0  0
    0.8810   -4.1830   -0.2750 H   0  0  0  0  0  0  0  0  0  0  0  0
    0.2900   -4.7280   -2.6210 H   0  0  0  0  0  0  0  0  0  0  0  0
   -0.4840   -2.9380   -4.1530 H   0  0  0  0  0  0  0  0  0  0  0  0
   -0.6670   -0.6020   -3.3380 H   0  0  0  0  0  0  0  0  0  0  0  0
  1  2  2  0  0  0  0
  2  3  1  0  0  0  0
  3  4  1  0  0  0  0
  4 30  1  0  0  0  0
  4 31  1  0  0  0  0
  4  5  1  0  0  0  0
  5 32  1  0  0  0  0
  5 33  1  0  0  0  0
  5  6  1  0  0  0  0
  6 34  1  0  0  0  0
  6 35  1  0  0  0  0
  6  7  1  0  0  0  0
  7 36  1  0  0  0  0
  7 37  1  0  0  0  0
  7  8  1  0  0  0  0
  8  3  1  0  0  0  0
  8 38  1  0  0  0  0
  8 39  1  0  0  0  0
  2  9  1  0  0  0  0
  9 10  2  0  0  0  0
 10 40  1  0  0  0  0
 10 11  1  0  0  0  0
 11 41  1  0  0  0  0
 11 12  2  0  0  0  0
 12 13  1  0  0  0  0
 13 42  1  0  0  0  0
 13 14  2  0  0  0  0
 14  9  1  0  0  0  0
 14 43  1  0  0  0  0
 12 15  1  0  0  0  0
 15 16  2  0  0  0  0
 16 44  1  0  0  0  0
 16 17  1  0  0  0  0
 17 18  1  0  0  0  0
 18 45  1  0  0  0  0
 18 46  1  0  0  0  0
 18 19  1  0  0  0  0
 19 47  1  0  0  0  0
 19 48  1  0  0  0  0
 19 20  1  0  0  0  0
 20 49  1  0  0  0  0
 20 21  1  0  0  0  0
 21 50  1  0  0  0  0
 21 51  1  0  0  0  0
 21 22  1  0  0  0  0
 22 17  1  0  0  0  0
 22 52  1  0  0  0  0
 22 53  1  0  0  0  0
 17 23  1  0  0  0  0
 23 24  1  0  0  0  0
 24 25  1  0  0  0  0
 25 54  1  0  0  0  0
 25 26  2  0  0  0  0
 26 55  1  0  0  0  0
 26 27  1  0  0  0  0
 27 56  1  0  0  0  0
 27 28  2  0  0  0  0
 28 57  1  0  0  0  0
 28 29  1  0  0  0  0
 29 15  1  0  0  0  0
 29 24  2  0  0  0  0
M  END
>  <LOGBIO>
5.5200

>  <PRED_LOGBIO>
4.9500

>  <XV_RES>
0.8740

>  <WHL_TMPL>
3

>  <ANCH>
51-64;24-22

$$$$
ROW35
  -MTS-   01071502163D 0   0.00000     0.00000     0

 58 61  0  0  1  0  0  0  0  0999 V2000
   11.1440   -2.4030    0.6330 C   0  0  0  0  0  0  0  0  0  0  0  0
    9.7080   -2.0710    1.0300 C   0  0  0  0  0  0  0  0  0  0  0  0
    9.2920   -2.9430    2.1380 N   0  0  0  0  0  0  0  0  0  0  0  0
   10.2260   -3.9400    2.6800 C   0  0  0  0  0  0  0  0  0  0  0  0
   11.5480   -3.8630    1.9220 C   0  0  0  0  0  0  0  0  0  0  0  0
    8.0690   -2.8290    2.6500 C   0  0  0  0  0  0  0  0  0  0  0  0
    7.7210   -3.5590    3.5770 O   0  0  0  0  0  0  0  0  0  0  0  0
    7.1290   -1.8260    2.1040 C   0  0  0  0  0  0  0  0  0  0  0  0
    6.2740   -2.1680    1.0490 C   0  0  0  0  0  0  0  0  0  0  0  0
    5.3840   -1.2190    0.5330 C   0  0  0  0  0  0  0  0  0  0  0  0
    5.3490    0.0730    1.0710 C   0  0  0  0  0  0  0  0  0  0  0  0
    6.2030    0.4150    2.1260 C   0  0  0  0  0  0  0  0  0  0  0  0
    7.0930   -0.5340    2.6420 C   0  0  0  0  0  0  0  0  0  0  0  0
    4.3890    1.0970    0.5140 C   0  0  1  0  0  0  0  0  0  0  0  0
    3.5520    1.5800    1.7130 C   0  0  0  0  0  0  0  0  0  0  0  0
    2.4010    0.5880    1.9690 C   0  0  0  0  0  0  0  0  0  0  0  0
    2.9900   -0.8000    2.2830 C   0  0  0  0  0  0  0  0  0  0  0  0
    1.8950   -1.7670    2.7700 C   0  0  0  0  0  0  0  0  0  0  0  0
    1.1590   -1.2230    3.9200 N   0  0  0  0  0  0  0  0  0  0  0  0
    0.5080    0.0500    3.5810 C   0  0  0  0  0  0  0  0  0  0  0  0
    1.5350    1.1060    3.1320 C   0  0  0  0  0  0  0  0  0  0  0  0
    1.5650    0.4640    0.8150 O   0  0  0  0  0  0  0  0  0  0  0  0
    2.2380    0.1110   -0.3250 C   0  0  0  0  0  0  0  0  0  0  0  0
    1.4850   -0.5550   -1.2990 C   0  0  0  0  0  0  0  0  0  0  0  0
    2.0880   -0.9550   -2.4980 C   0  0  0  0  0  0  0  0  0  0  0  0
    3.4440   -0.6880   -2.7220 C   0  0  0  0  0  0  0  0  0  0  0  0
    4.1970   -0.0220   -1.7480 C   0  0  0  0  0  0  0  0  0  0  0  0
    3.5940    0.3780   -0.5490 C   0  0  0  0  0  0  0  0  0  0  0  0
   11.2010   -3.4430    0.3180 H   0  0  0  0  0  0  0  0  0  0  0  0
   11.4520   -1.7580   -0.1870 H   0  0  0  0  0  0  0  0  0  0  0  0
   11.8010   -2.2460    1.4860 H   0  0  0  0  0  0  0  0  0  0  0  0
    9.0510   -2.2280    0.1780 H   0  0  0  0  0  0  0  0  0  0  0  0
    9.6510   -1.0310    1.3450 H   0  0  0  0  0  0  0  0  0  0  0  0
   10.4000   -3.7370    3.7350 H   0  0  0  0  0  0  0  0  0  0  0  0
    9.8000   -4.9350    2.5670 H   0  0  0  0  0  0  0  0  0  0  0  0
   11.9730   -2.8680    2.0350 H   0  0  0  0  0  0  0  0  0  0  0  0
   12.2390   -4.6010    2.3230 H   0  0  0  0  0  0  0  0  0  0  0  0
   11.3740   -4.0650    0.8670 H   0  0  0  0  0  0  0  0  0  0  0  0
    6.3020   -3.1650    0.6340 H   0  0  0  0  0  0  0  0  0  0  0  0
    4.7250   -1.4830   -0.2810 H   0  0  0  0  0  0  0  0  0  0  0  0
    6.1760    1.4120    2.5410 H   0  0  0  0  0  0  0  0  0  0  0  0
    7.7520   -0.2700    3.4560 H   0  0  0  0  0  0  0  0  0  0  0  0
    4.9350    1.9320    0.0800 H   0  0  0  0  0  0  0  0  0  0  0  0
    3.0940    2.5220    1.4170 H   0  0  0  0  0  0  0  0  0  0  0  0
    4.1910    1.6030    2.5930 H   0  0  0  0  0  0  0  0  0  0  0  0
    3.6730   -0.6630    3.1190 H   0  0  0  0  0  0  0  0  0  0  0  0
    3.4200   -1.2030    1.3690 H   0  0  0  0  0  0  0  0  0  0  0  0
    2.4100   -2.6550    3.1300 H   0  0  0  0  0  0  0  0  0  0  0  0
    1.1980   -1.9240    1.9490 H   0  0  0  0  0  0  0  0  0  0  0  0
    1.8500   -1.0110    4.6260 H   0  0  0  0  0  0  0  0  0  0  0  0
    0.0670    0.4240    4.5030 H   0  0  0  0  0  0  0  0  0  0  0  0
   -0.1830   -0.1170    2.7570 H   0  0  0  0  0  0  0  0  0  0  0  0
    2.2090    1.2560    3.9730 H   0  0  0  0  0  0  0  0  0  0  0  0
    0.9930    1.9840    2.7880 H   0  0  0  0  0  0  0  0  0  0  0  0
    0.4390   -0.7610   -1.1260 H   0  0  0  0  0  0  0  0  0  0  0  0
    1.5070   -1.4680   -3.2490 H   0  0  0  0  0  0  0  0  0  0  0  0
    3.9090   -0.9960   -3.6470 H   0  0  0  0  0  0  0  0  0  0  0  0
    5.2430    0.1840   -1.9210 H   0  0  0  0  0  0  0  0  0  0  0  0
  1 29  1  0  0  0  0
  1 30  1  0  0  0  0
  1 31  1  0  0  0  0
  1  2  1  0  0  0  0
  2 32  1  0  0  0  0
  2 33  1  0  0  0  0
  2  3  1  0  0  0  0
  3  4  1  0  0  0  0
  4 34  1  0  0  0  0
  4 35  1  0  0  0  0
  4  5  1  0  0  0  0
  5 36  1  0  0  0  0
  5 37  1  0  0  0  0
  5 38  1  0  0  0  0
  3  6  1  0  0  0  0
  6  7  2  0  0  0  0
  6  8  1  0  0  0  0
  8  9  2  0  0  0  0
  9 39  1  0  0  0  0
  9 10  1  0  0  0  0
 10 40  1  0  0  0  0
 10 11  2  0  0  0  0
 11 12  1  0  0  0  0
 12 41  1  0  0  0  0
 12 13  2  0  0  0  0
 13  8  1  0  0  0  0
 13 42  1  0  0  0  0
 11 14  1  0  0  0  0
 14 43  1  0  0  0  0
 14 15  1  0  0  0  0
 15 44  1  0  0  0  0
 15 45  1  0  0  0  0
 15 16  1  0  0  0  0
 16 17  1  0  0  0  0
 17 46  1  0  0  0  0
 17 47  1  0  0  0  0
 17 18  1  0  0  0  0
 18 48  1  0  0  0  0
 18 49  1  0  0  0  0
 18 19  1  0  0  0  0
 19 50  1  0  0  0  0
 19 20  1  0  0  0  0
 20 51  1  0  0  0  0
 20 52  1  0  0  0  0
 20 21  1  0  0  0  0
 21 16  1  0  0  0  0
 21 53  1  0  0  0  0
 21 54  1  0  0  0  0
 16 22  1  0  0  0  0
 22 23  1  0  0  0  0
 23 24  1  0  0  0  0
 24 55  1  0  0  0  0
 24 25  2  0  0  0  0
 25 56  1  0  0  0  0
 25 26  1  0  0  0  0
 26 57  1  0  0  0  0
 26 27  2  0  0  0  0
 27 58  1  0  0  0  0
 27 28  1  0  0  0  0
 28 14  1  0  0  0  0
 28 23  2  0  0  0  0
M  END
>  <LOGBIO>
5.5900

>  <PRED_LOGBIO>
5.4800

>  <XV_RES>
0.1920

>  <WHL_TMPL>
1

>  <ANCH>
49-51;56-58

$$$$
ROW36
  -MTS-   01071502163D 0   0.00000     0.00000     0

 33 34  0  0  0  0  0  0  0  0999 V2000
   -4.0550    1.2290   -5.4260 C   0  0  0  0  0  0  0  0  0  0  0  0
   -4.5000    2.6610   -5.7040 C   0  0  0  0  0  0  0  0  0  0  0  0
   -5.2650    3.1910   -4.5150 C   0  0  0  0  0  0  0  0  0  0  0  0
   -6.5670    3.1010   -4.3220 N   0  0  0  0  0  0  0  0  0  0  0  0
   -6.8770    3.7400   -3.0560 N   0  0  0  0  0  0  0  0  0  0  0  0
   -5.7020    4.2030   -2.5260 C   0  0  0  0  0  0  0  0  0  0  0  0
   -5.5670    4.9350   -1.2120 C   0  0  0  0  0  0  0  0  0  0  0  0
   -5.7090    6.4360   -1.4490 C   0  0  0  0  0  0  0  0  0  0  0  0
   -4.6910    3.9060   -3.3540 C   0  0  0  0  0  0  0  0  0  0  0  0
   -3.3690    4.2090   -3.1600 O   0  0  0  0  0  0  0  0  0  0  0  0
   -2.5700    3.2580   -2.5810 C   0  0  0  0  0  0  0  0  0  0  0  0
   -2.1100    2.1750   -3.3400 C   0  0  0  0  0  0  0  0  0  0  0  0
   -1.2930    1.2030   -2.7480 C   0  0  0  0  0  0  0  0  0  0  0  0
   -0.7200   -0.1430   -3.6900 Cl  0  0  0  0  0  0  0  0  0  0  0  0
   -0.9380    1.3140   -1.3990 C   0  0  0  0  0  0  0  0  0  0  0  0
   -1.3980    2.3970   -0.6400 C   0  0  0  0  0  0  0  0  0  0  0  0
   -2.2150    3.3690   -1.2320 C   0  0  0  0  0  0  0  0  0  0  0  0
   -1.0290    2.5120    0.7580 C   0  0  0  0  0  0  0  0  0  0  0  0
   -0.7340    2.6050    1.8760 N   0  0  0  0  0  0  0  0  0  0  0  0
   -3.4140    1.2130   -4.5460 H   0  0  0  0  0  0  0  0  0  0  0  0
   -3.5030    0.8470   -6.2830 H   0  0  0  0  0  0  0  0  0  0  0  0
   -4.9280    0.6050   -5.2500 H   0  0  0  0  0  0  0  0  0  0  0  0
   -3.6260    3.2850   -5.8810 H   0  0  0  0  0  0  0  0  0  0  0  0
   -5.1400    2.6770   -6.5840 H   0  0  0  0  0  0  0  0  0  0  0  0
   -7.7940    3.8270   -2.6420 H   0  0  0  0  0  0  0  0  0  0  0  0
   -4.5910    4.7270   -0.7800 H   0  0  0  0  0  0  0  0  0  0  0  0
   -6.3450    4.6010   -0.5290 H   0  0  0  0  0  0  0  0  0  0  0  0
   -4.9310    6.7710   -2.1320 H   0  0  0  0  0  0  0  0  0  0  0  0
   -5.6120    6.9630   -0.5020 H   0  0  0  0  0  0  0  0  0  0  0  0
   -6.6860    6.6440   -1.8810 H   0  0  0  0  0  0  0  0  0  0  0  0
   -2.3850    2.0890   -4.3810 H   0  0  0  0  0  0  0  0  0  0  0  0
   -0.3090    0.5640   -0.9430 H   0  0  0  0  0  0  0  0  0  0  0  0
   -2.5710    4.2040   -0.6470 H   0  0  0  0  0  0  0  0  0  0  0  0
  1 20  1  0  0  0  0
  1 21  1  0  0  0  0
  1 22  1  0  0  0  0
  1  2  1  0  0  0  0
  2 23  1  0  0  0  0
  2 24  1  0  0  0  0
  2  3  1  0  0  0  0
  3  4  2  0  0  0  0
  4  5  1  0  0  0  0
  5 25  1  0  0  0  0
  5  6  1  0  0  0  0
  6  7  1  0  0  0  0
  7 26  1  0  0  0  0
  7 27  1  0  0  0  0
  7  8  1  0  0  0  0
  8 28  1  0  0  0  0
  8 29  1  0  0  0  0
  8 30  1  0  0  0  0
  6  9  2  0  0  0  0
  9  3  1  0  0  0  0
  9 10  1  0  0  0  0
 10 11  1  0  0  0  0
 11 12  2  0  0  0  0
 12 31  1  0  0  0  0
 12 13  1  0  0  0  0
 13 14  1  0  0  0  0
 13 15  2  0  0  0  0
 15 32  1  0  0  0  0
 15 16  1  0  0  0  0
 16 17  2  0  0  0  0
 17 11  1  0  0  0  0
 17 33  1  0  0  0  0
 16 18  1  0  0  0  0
 18 19  3  0  0  0  0
M  END
>  <LOGBIO>
4.4100

>  <PRED_LOGBIO>
4.4700

>  <XV_RES>
-0.1080

>  <WHL_TMPL>
3

>  <ANCH>
56-57;22-21

$$$$
ROW37
  -MTS-   01071502163D 0   0.00000     0.00000     0

 66 71  0  0  0  0  0  0  0  0999 V2000
   -1.8020    1.8250    1.6980 C   0  0  0  0  0  0  0  0  0  0  0  0
   -0.8070    0.6910    1.6360 C   0  0  0  0  0  0  0  0  0  0  0  0
   -1.0850   -0.5980    1.1880 O   0  0  0  0  0  0  0  0  0  0  0  0
    0.0930   -1.3380    1.2890 C   0  0  0  0  0  0  0  0  0  0  0  0
    0.4190   -2.6670    0.9910 C   0  0  0  0  0  0  0  0  0  0  0  0
    1.7210   -3.1340    1.2050 C   0  0  0  0  0  0  0  0  0  0  0  0
    2.6980   -2.2720    1.7170 C   0  0  0  0  0  0  0  0  0  0  0  0
    4.0480   -2.9270    1.8890 C   0  0  0  0  0  0  0  0  0  0  0  0
    5.2390   -2.1310    1.3240 C   0  0  0  0  0  0  0  0  0  0  0  0
    5.5580   -0.9190    2.0930 N   0  0  0  0  0  0  0  0  0  0  0  0
    6.8820   -0.4880    1.6200 C   0  0  0  0  0  0  0  0  0  0  0  0
    7.6420    0.1750    2.7680 C   0  0  0  0  0  0  0  0  0  0  0  0
    9.0180    0.6220    2.2760 C   0  0  0  0  0  0  0  0  0  0  0  0
    9.9230    1.4120    3.6440 S   0  0  0  0  0  0  0  0  0  0  0  0
   11.5170    1.9310    3.0740 C   0  0  0  0  0  0  0  0  0  0  0  0
   11.8000    3.1080    2.5480 N   0  0  0  0  0  0  0  0  0  0  0  0
   13.2140    3.1020    2.2260 N   0  0  0  0  0  0  0  0  0  0  0  0
   13.6840    1.9210    2.5800 C   0  0  0  0  0  0  0  0  0  0  0  0
   15.0860    1.4730    2.4330 C   0  0  0  0  0  0  0  0  0  0  0  0
   15.6760    1.4220    1.1640 C   0  0  0  0  0  0  0  0  0  0  0  0
   17.0030    0.9990    1.0250 C   0  0  0  0  0  0  0  0  0  0  0  0
   17.7410    0.6250    2.1550 C   0  0  0  0  0  0  0  0  0  0  0  0
   17.1510    0.6750    3.4240 C   0  0  0  0  0  0  0  0  0  0  0  0
   17.8670    0.3150    4.4970 N   0  0  0  0  0  0  0  0  0  0  0  0
   17.3490    0.3460    5.7330 C   0  0  0  0  0  0  0  0  0  0  0  0
   18.1980   -0.0700    6.9100 C   0  0  0  0  0  0  0  0  0  0  0  0
   16.0280    0.7600    5.9420 C   0  0  0  0  0  0  0  0  0  0  0  0
   15.2530    1.1430    4.8400 C   0  0  0  0  0  0  0  0  0  0  0  0
   15.8240    1.0990    3.5630 C   0  0  0  0  0  0  0  0  0  0  0  0
   12.6600    1.1770    3.1060 N   0  0  0  0  0  0  0  0  0  0  0  0
   12.7710   -0.1960    3.6180 C   0  0  0  0  0  0  0  0  0  0  0  0
    4.6620    0.2210    1.8520 C   0  0  0  0  0  0  0  0  0  0  0  0
    3.3050    0.1070    2.5700 C   0  0  0  0  0  0  0  0  0  0  0  0
    2.3730   -0.9430    2.0150 C   0  0  0  0  0  0  0  0  0  0  0  0
    1.0710   -0.4760    1.8010 C   0  0  0  0  0  0  0  0  0  0  0  0
    0.4600    0.7680    1.9980 N   0  0  0  0  0  0  0  0  0  0  0  0
   -2.8000    1.4240    1.8660 H   0  0  0  0  0  0  0  0  0  0  0  0
   -1.7850    2.3740    0.7590 H   0  0  0  0  0  0  0  0  0  0  0  0
   -1.5390    2.4940    2.5140 H   0  0  0  0  0  0  0  0  0  0  0  0
   -0.3350   -3.3320    0.5960 H   0  0  0  0  0  0  0  0  0  0  0  0
    1.9720   -4.1590    0.9750 H   0  0  0  0  0  0  0  0  0  0  0  0
    4.0050   -3.8420    1.3030 H   0  0  0  0  0  0  0  0  0  0  0  0
    4.2200   -3.0640    2.9540 H   0  0  0  0  0  0  0  0  0  0  0  0
    4.9260   -1.7850    0.3410 H   0  0  0  0  0  0  0  0  0  0  0  0
    6.1080   -2.7850    1.3340 H   0  0  0  0  0  0  0  0  0  0  0  0
    7.4400   -1.3530    1.2670 H   0  0  0  0  0  0  0  0  0  0  0  0
    6.7620    0.2230    0.8060 H   0  0  0  0  0  0  0  0  0  0  0  0
    7.0840    1.0390    3.1210 H   0  0  0  0  0  0  0  0  0  0  0  0
    7.7620   -0.5370    3.5820 H   0  0  0  0  0  0  0  0  0  0  0  0
    9.5760   -0.2420    1.9230 H   0  0  0  0  0  0  0  0  0  0  0  0
    8.8980    1.3340    1.4620 H   0  0  0  0  0  0  0  0  0  0  0  0
   15.1070    1.7110    0.2920 H   0  0  0  0  0  0  0  0  0  0  0  0
   17.4580    0.9600    0.0460 H   0  0  0  0  0  0  0  0  0  0  0  0
   18.7640    0.2980    2.0470 H   0  0  0  0  0  0  0  0  0  0  0  0
   19.2420    0.1520    6.7010 H   0  0  0  0  0  0  0  0  0  0  0  0
   18.0810   -1.1370    7.0830 H   0  0  0  0  0  0  0  0  0  0  0  0
   17.8820    0.4780    7.7960 H   0  0  0  0  0  0  0  0  0  0  0  0
   15.6130    0.7840    6.9390 H   0  0  0  0  0  0  0  0  0  0  0  0
   14.2310    1.4660    4.9740 H   0  0  0  0  0  0  0  0  0  0  0  0
   12.0390   -0.3480    4.4090 H   0  0  0  0  0  0  0  0  0  0  0  0
   12.5830   -0.9010    2.8110 H   0  0  0  0  0  0  0  0  0  0  0  0
   13.7720   -0.3560    4.0140 H   0  0  0  0  0  0  0  0  0  0  0  0
    4.4380    0.2030    0.7880 H   0  0  0  0  0  0  0  0  0  0  0  0
    5.1500    1.1250    2.2110 H   0  0  0  0  0  0  0  0  0  0  0  0
    2.8060    1.0590    2.4010 H   0  0  0  0  0  0  0  0  0  0  0  0
    3.5030   -0.1360    3.6110 H   0  0  0  0  0  0  0  0  0  0  0  0
  1 37  1  0  0  0  0
  1 38  1  0  0  0  0
  1 39  1  0  0  0  0
  1  2  1  0  0  0  0
  2  3  1  0  0  0  0
  3  4  1  0  0  0  0
  4  5  2  0  0  0  0
  5 40  1  0  0  0  0
  5  6  1  0  0  0  0
  6 41  1  0  0  0  0
  6  7  2  0  0  0  0
  7  8  1  0  0  0  0
  8 42  1  0  0  0  0
  8 43  1  0  0  0  0
  8  9  1  0  0  0  0
  9 44  1  0  0  0  0
  9 45  1  0  0  0  0
  9 10  1  0  0  0  0
 10 11  1  0  0  0  0
 11 46  1  0  0  0  0
 11 47  1  0  0  0  0
 11 12  1  0  0  0  0
 12 48  1  0  0  0  0
 12 49  1  0  0  0  0
 12 13  1  0  0  0  0
 13 50  1  0  0  0  0
 13 51  1  0  0  0  0
 13 14  1  0  0  0  0
 14 15  1  0  0  0  0
 15 16  2  0  0  0  0
 16 17  1  0  0  0  0
 17 18  2  0  0  0  0
 18 19  1  0  0  0  0
 19 20  2  0  0  0  0
 20 52  1  0  0  0  0
 20 21  1  0  0  0  0
 21 53  1  0  0  0  0
 21 22  2  0  0  0  0
 22 54  1  0  0  0  0
 22 23  1  0  0  0  0
 23 24  1  0  0  0  0
 24 25  2  0  0  0  0
 25 26  1  0  0  0  0
 26 55  1  0  0  0  0
 26 56  1  0  0  0  0
 26 57  1  0  0  0  0
 25 27  1  0  0  0  0
 27 58  1  0  0  0  0
 27 28  2  0  0  0  0
 28 59  1  0  0  0  0
 28 29  1  0  0  0  0
 29 19  1  0  0  0  0
 29 23  2  0  0  0  0
 18 30  1  0  0  0  0
 30 15  1  0  0  0  0
 30 31  1  0  0  0  0
 31 60  1  0  0  0  0
 31 61  1  0  0  0  0
 31 62  1  0  0  0  0
 10 32  1  0  0  0  0
 32 63  1  0  0  0  0
 32 64  1  0  0  0  0
 32 33  1  0  0  0  0
 33 65  1  0  0  0  0
 33 66  1  0  0  0  0
 33 34  1  0  0  0  0
 34  7  1  0  0  0  0
 34 35  2  0  0  0  0
 35  4  1  0  0  0  0
 35 36  1  0  0  0  0
 36  2  2  0  0  0  0
M  END
>  <LOGBIO>
5.6000

>  <PRED_LOGBIO>
5.7700

>  <XV_RES>
-0.0240

>  <WHL_TMPL>
1

>  <ANCH>
35-36;64-61

$$$$
ROW38
  -MTS-   01071502163D 0   0.00000     0.00000     0

 63 66  0  0  0  0  0  0  0  0999 V2000
    4.1240   -3.0800   -1.4790 C   0  0  0  0  0  0  0  0  0  0  0  0
    4.4770   -1.8380   -0.8650 O   0  0  0  0  0  0  0  0  0  0  0  0
    4.0310   -0.6820   -1.4480 C   0  0  0  0  0  0  0  0  0  0  0  0
    4.8090   -0.0430   -2.4210 C   0  0  0  0  0  0  0  0  0  0  0  0
    4.3530    1.1380   -3.0180 C   0  0  0  0  0  0  0  0  0  0  0  0
    3.1190    1.6810   -2.6410 C   0  0  0  0  0  0  0  0  0  0  0  0
    2.3400    1.0430   -1.6680 C   0  0  0  0  0  0  0  0  0  0  0  0
    2.7970   -0.1390   -1.0720 C   0  0  0  0  0  0  0  0  0  0  0  0
    1.0930    1.5920   -1.2870 N   0  0  0  0  0  0  0  0  0  0  0  0
    0.2080    1.0430   -0.2500 C   0  0  0  0  0  0  0  0  0  0  0  0
   -0.9880    2.0140   -0.2490 C   0  0  0  0  0  0  0  0  0  0  0  0
   -0.6360    2.9950   -1.2850 N   0  0  0  0  0  0  0  0  0  0  0  0
   -1.5940    3.6800   -1.9650 C   0  0  0  0  0  0  0  0  0  0  0  0
   -2.8680    3.3960   -1.6430 C   0  0  0  0  0  0  0  0  0  0  0  0
   -3.8590    4.1360   -2.3850 N   0  0  0  0  0  0  0  0  0  0  0  0
   -3.9830    3.4990   -3.7890 C   0  0  0  0  0  0  0  0  0  0  0  0
   -3.3310    5.4950   -2.5730 C   0  0  0  0  0  0  0  0  0  0  0  0
   -4.3430    6.3300   -3.3570 C   0  0  1  0  0  0  0  0  0  0  0  0
   -3.8960    7.6270   -4.0560 C   0  0  0  0  0  0  0  0  0  0  0  0
   -5.1700    8.4910   -4.1210 C   0  0  0  0  0  0  0  0  0  0  0  0
   -6.2530    7.6240   -3.4520 C   0  0  1  0  0  0  0  0  0  0  0  0
   -6.5610    6.4160   -4.3560 C   0  0  0  0  0  0  0  0  0  0  0  0
   -5.2870    5.5530   -4.2920 C   0  0  0  0  0  0  0  0  0  0  0  0
   -5.3120    7.0310   -2.3870 C   0  0  0  0  0  0  0  0  0  0  0  0
   -6.0230    6.0640   -1.4450 C   0  0  0  0  0  0  0  0  0  0  0  0
   -4.6370    8.0920   -1.5230 C   0  0  0  0  0  0  0  0  0  0  0  0
    0.5440    2.6830   -1.8140 C   0  0  0  0  0  0  0  0  0  0  0  0
    1.0850    3.3510   -2.7210 O   0  0  0  0  0  0  0  0  0  0  0  0
    4.5150   -3.1070   -2.4940 H   0  0  0  0  0  0  0  0  0  0  0  0
    4.5470   -3.9020   -0.9060 H   0  0  0  0  0  0  0  0  0  0  0  0
    3.0400   -3.1770   -1.5050 H   0  0  0  0  0  0  0  0  0  0  0  0
    5.7610   -0.4620   -2.7120 H   0  0  0  0  0  0  0  0  0  0  0  0
    4.9530    1.6310   -3.7680 H   0  0  0  0  0  0  0  0  0  0  0  0
    2.7670    2.5930   -3.1010 H   0  0  0  0  0  0  0  0  0  0  0  0
    2.1960   -0.6310   -0.3210 H   0  0  0  0  0  0  0  0  0  0  0  0
    0.7160    1.1330    0.7080 H   0  0  0  0  0  0  0  0  0  0  0  0
   -0.1390    0.0550   -0.5430 H   0  0  0  0  0  0  0  0  0  0  0  0
   -1.0030    2.5280    0.7100 H   0  0  0  0  0  0  0  0  0  0  0  0
   -1.8840    1.4710   -0.5410 H   0  0  0  0  0  0  0  0  0  0  0  0
   -1.4850    3.3730   -3.0030 H   0  0  0  0  0  0  0  0  0  0  0  0
   -1.4270    4.7440   -1.8130 H   0  0  0  0  0  0  0  0  0  0  0  0
   -2.9850    3.7070   -0.6070 H   0  0  0  0  0  0  0  0  0  0  0  0
   -3.0510    2.3360   -1.8090 H   0  0  0  0  0  0  0  0  0  0  0  0
   -3.0490    3.6180   -4.3340 H   0  0  0  0  0  0  0  0  0  0  0  0
   -4.7340    4.0730   -4.3270 H   0  0  0  0  0  0  0  0  0  0  0  0
   -4.2630    2.4600   -3.6290 H   0  0  0  0  0  0  0  0  0  0  0  0
   -3.1570    5.9540   -1.6020 H   0  0  0  0  0  0  0  0  0  0  0  0
   -2.3950    5.4480   -3.1250 H   0  0  0  0  0  0  0  0  0  0  0  0
   -3.5110    7.4230   -5.0530 H   0  0  0  0  0  0  0  0  0  0  0  0
   -3.1120    8.1280   -3.4930 H   0  0  0  0  0  0  0  0  0  0  0  0
   -5.4340    8.7250   -5.1500 H   0  0  0  0  0  0  0  0  0  0  0  0
   -5.0350    9.4310   -3.5900 H   0  0  0  0  0  0  0  0  0  0  0  0
   -7.1190    8.1620   -3.0710 H   0  0  0  0  0  0  0  0  0  0  0  0
   -6.7710    6.7320   -5.3750 H   0  0  0  0  0  0  0  0  0  0  0  0
   -7.4270    5.8650   -3.9930 H   0  0  0  0  0  0  0  0  0  0  0  0
   -4.8480    5.4280   -5.2800 H   0  0  0  0  0  0  0  0  0  0  0  0
   -5.5040    4.5620   -3.8980 H   0  0  0  0  0  0  0  0  0  0  0  0
   -6.1410    5.1000   -1.9350 H   0  0  0  0  0  0  0  0  0  0  0  0
   -5.4330    5.9400   -0.5390 H   0  0  0  0  0  0  0  0  0  0  0  0
   -7.0030    6.4620   -1.1880 H   0  0  0  0  0  0  0  0  0  0  0  0
   -5.1530    8.1640   -0.5680 H   0  0  0  0  0  0  0  0  0  0  0  0
   -4.6770    9.0530   -2.0310 H   0  0  0  0  0  0  0  0  0  0  0  0
   -3.5980    7.8140   -1.3540 H   0  0  0  0  0  0  0  0  0  0  0  0
  1 29  1  0  0  0  0
  1 30  1  0  0  0  0
  1 31  1  0  0  0  0
  1  2  1  0  0  0  0
  2  3  1  0  0  0  0
  3  4  2  0  0  0  0
  4 32  1  0  0  0  0
  4  5  1  0  0  0  0
  5 33  1  0  0  0  0
  5  6  2  0  0  0  0
  6 34  1  0  0  0  0
  6  7  1  0  0  0  0
  7  8  2  0  0  0  0
  8  3  1  0  0  0  0
  8 35  1  0  0  0  0
  7  9  1  0  0  0  0
  9 10  1  0  0  0  0
 10 36  1  0  0  0  0
 10 37  1  0  0  0  0
 10 11  1  0  0  0  0
 11 38  1  0  0  0  0
 11 39  1  0  0  0  0
 11 12  1  0  0  0  0
 12 13  1  0  0  0  0
 13 40  1  0  0  0  0
 13 41  1  0  0  0  0
 13 14  1  0  0  0  0
 14 42  1  0  0  0  0
 14 43  1  0  0  0  0
 14 15  1  0  0  0  0
 15 16  1  0  0  0  0
 16 44  1  0  0  0  0
 16 45  1  0  0  0  0
 16 46  1  0  0  0  0
 15 17  1  0  0  0  0
 17 47  1  0  0  0  0
 17 48  1  0  0  0  0
 17 18  1  0  0  0  0
 18 19  1  0  0  0  0
 19 49  1  0  0  0  0
 19 50  1  0  0  0  0
 19 20  1  0  0  0  0
 20 51  1  0  0  0  0
 20 52  1  0  0  0  0
 20 21  1  0  0  0  0
 21 53  1  0  0  0  0
 21 22  1  0  0  0  0
 22 54  1  0  0  0  0
 22 55  1  0  0  0  0
 22 23  1  0  0  0  0
 23 18  1  0  0  0  0
 23 56  1  0  0  0  0
 23 57  1  0  0  0  0
 21 24  1  0  0  0  0
 24 18  1  0  0  0  0
 24 25  1  0  0  0  0
 25 58  1  0  0  0  0
 25 59  1  0  0  0  0
 25 60  1  0  0  0  0
 24 26  1  0  0  0  0
 26 61  1  0  0  0  0
 26 62  1  0  0  0  0
 26 63  1  0  0  0  0
 12 27  1  0  0  0  0
 27  9  1  0  0  0  0
 27 28  2  0  0  0  0
M  END
>  <LOGBIO>
5.7000

>  <PRED_LOGBIO>
4.8300

>  <XV_RES>
1.1790

>  <WHL_TMPL>
1

>  <ANCH>
11-22;23-20

$$$$
ROW39
  -MTS-   01071502163D 0   0.00000     0.00000     0

 56 60  0  0  0  0  0  0  0  0999 V2000
   -3.3620    5.5970   -5.3380 C   0  0  0  0  0  0  0  0  0  0  0  0
   -1.9040    5.7770   -5.2840 N   0  0  0  0  0  0  0  0  0  0  0  0
   -1.1680    5.2650   -4.1900 C   0  0  0  0  0  0  0  0  0  0  0  0
   -0.6530    3.9650   -4.2400 C   0  0  0  0  0  0  0  0  0  0  0  0
    0.0760    3.4580   -3.1570 C   0  0  0  0  0  0  0  0  0  0  0  0
    0.2890    4.2520   -2.0240 C   0  0  0  0  0  0  0  0  0  0  0  0
    1.0750    3.7060   -0.8560 C   0  0  0  0  0  0  0  0  0  0  0  0
    0.1590    3.0430    0.0830 N   0  0  0  0  0  0  0  0  0  0  0  0
    0.7720    3.1620    1.4140 C   0  0  0  0  0  0  0  0  0  0  0  0
    2.1990    2.5830    1.4400 C   0  0  0  0  0  0  0  0  0  0  0  0
    2.2120    1.1260    0.9420 C   0  0  0  0  0  0  0  0  0  0  0  0
    1.4690    0.9840   -0.3990 C   0  0  0  0  0  0  0  0  0  0  0  0
    0.0760    1.6370   -0.3390 C   0  0  0  0  0  0  0  0  0  0  0  0
    3.5550    0.6580    0.7930 O   0  0  0  0  0  0  0  0  0  0  0  0
    3.4970   -0.7520    1.0270 C   0  0  0  0  0  0  0  0  0  0  0  0
    2.3720   -0.9450    2.0170 C   0  0  0  0  0  0  0  0  0  0  0  0
    2.0100   -1.9730    2.8950 C   0  0  0  0  0  0  0  0  0  0  0  0
    0.8710   -1.8180    3.6940 C   0  0  0  0  0  0  0  0  0  0  0  0
    0.5110   -2.8020    4.5450 F   0  0  0  0  0  0  0  0  0  0  0  0
    0.1350   -0.7000    3.6200 N   0  0  0  0  0  0  0  0  0  0  0  0
    0.4560    0.3020    2.7900 C   0  0  0  0  0  0  0  0  0  0  0  0
    1.5820    0.2100    1.9640 C   0  0  0  0  0  0  0  0  0  0  0  0
   -0.2260    5.5530   -1.9740 C   0  0  0  0  0  0  0  0  0  0  0  0
   -0.9550    6.0590   -3.0570 C   0  0  0  0  0  0  0  0  0  0  0  0
   -1.2370    6.4630   -6.3270 C   0  0  0  0  0  0  0  0  0  0  0  0
   -0.7560    5.7540   -7.4340 C   0  0  0  0  0  0  0  0  0  0  0  0
   -0.0960    6.4320   -8.4660 C   0  0  0  0  0  0  0  0  0  0  0  0
    0.0830    7.8190   -8.3900 C   0  0  0  0  0  0  0  0  0  0  0  0
    0.7190    8.4730   -9.3850 F   0  0  0  0  0  0  0  0  0  0  0  0
   -0.3980    8.5270   -7.2830 C   0  0  0  0  0  0  0  0  0  0  0  0
   -0.2260    9.8640   -7.2100 F   0  0  0  0  0  0  0  0  0  0  0  0
   -1.0580    7.8490   -6.2510 C   0  0  0  0  0  0  0  0  0  0  0  0
   -3.5960    4.5350   -5.3370 H   0  0  0  0  0  0  0  0  0  0  0  0
   -3.7510    6.0540   -6.2460 H   0  0  0  0  0  0  0  0  0  0  0  0
   -3.8180    6.0690   -4.4700 H   0  0  0  0  0  0  0  0  0  0  0  0
   -0.8170    3.3520   -5.1140 H   0  0  0  0  0  0  0  0  0  0  0  0
    0.4740    2.4550   -3.1960 H   0  0  0  0  0  0  0  0  0  0  0  0
    1.5860    4.5210   -0.3500 H   0  0  0  0  0  0  0  0  0  0  0  0
    1.8080    2.9870   -1.2170 H   0  0  0  0  0  0  0  0  0  0  0  0
    0.1780    2.5390    2.0800 H   0  0  0  0  0  0  0  0  0  0  0  0
    0.8330    4.2150    1.6790 H   0  0  0  0  0  0  0  0  0  0  0  0
    2.5010    2.5550    2.4840 H   0  0  0  0  0  0  0  0  0  0  0  0
    2.8200    3.1770    0.7730 H   0  0  0  0  0  0  0  0  0  0  0  0
    1.3020   -0.0810   -0.5460 H   0  0  0  0  0  0  0  0  0  0  0  0
    2.0500    1.4910   -1.1660 H   0  0  0  0  0  0  0  0  0  0  0  0
   -0.3020    1.6460   -1.3600 H   0  0  0  0  0  0  0  0  0  0  0  0
   -0.5220    1.0870    0.3840 H   0  0  0  0  0  0  0  0  0  0  0  0
    4.4230   -1.0430    1.5190 H   0  0  0  0  0  0  0  0  0  0  0  0
    3.2480   -1.2730    0.1050 H   0  0  0  0  0  0  0  0  0  0  0  0
    2.6020   -2.8740    2.9560 H   0  0  0  0  0  0  0  0  0  0  0  0
   -0.1610    1.1880    2.7580 H   0  0  0  0  0  0  0  0  0  0  0  0
   -0.0620    6.1650   -1.1000 H   0  0  0  0  0  0  0  0  0  0  0  0
   -1.3520    7.0630   -3.0180 H   0  0  0  0  0  0  0  0  0  0  0  0
   -0.8940    4.6850   -7.4930 H   0  0  0  0  0  0  0  0  0  0  0  0
    0.2750    5.8860   -9.3210 H   0  0  0  0  0  0  0  0  0  0  0  0
   -1.4300    8.3960   -5.3970 H   0  0  0  0  0  0  0  0  0  0  0  0
  1 33  1  0  0  0  0
  1 34  1  0  0  0  0
  1 35  1  0  0  0  0
  1  2  1  0  0  0  0
  2  3  1  0  0  0  0
  3  4  2  0  0  0  0
  4 36  1  0  0  0  0
  4  5  1  0  0  0  0
  5 37  1  0  0  0  0
  5  6  2  0  0  0  0
  6  7  1  0  0  0  0
  7 38  1  0  0  0  0
  7 39  1  0  0  0  0
  7  8  1  0  0  0  0
  8  9  1  0  0  0  0
  9 40  1  0  0  0  0
  9 41  1  0  0  0  0
  9 10  1  0  0  0  0
 10 42  1  0  0  0  0
 10 43  1  0  0  0  0
 10 11  1  0  0  0  0
 11 12  1  0  0  0  0
 12 44  1  0  0  0  0
 12 45  1  0  0  0  0
 12 13  1  0  0  0  0
 13  8  1  0  0  0  0
 13 46  1  0  0  0  0
 13 47  1  0  0  0  0
 11 14  1  0  0  0  0
 14 15  1  0  0  0  0
 15 48  1  0  0  0  0
 15 49  1  0  0  0  0
 15 16  1  0  0  0  0
 16 17  2  0  0  0  0
 17 50  1  0  0  0  0
 17 18  1  0  0  0  0
 18 19  1  0  0  0  0
 18 20  2  0  0  0  0
 20 21  1  0  0  0  0
 21 51  1  0  0  0  0
 21 22  2  0  0  0  0
 22 11  1  0  0  0  0
 22 16  1  0  0  0  0
  6 23  1  0  0  0  0
 23 52  1  0  0  0  0
 23 24  2  0  0  0  0
 24  3  1  0  0  0  0
 24 53  1  0  0  0  0
  2 25  1  0  0  0  0
 25 26  2  0  0  0  0
 26 54  1  0  0  0  0
 26 27  1  0  0  0  0
 27 55  1  0  0  0  0
 27 28  2  0  0  0  0
 28 29  1  0  0  0  0
 28 30  1  0  0  0  0
 30 31  1  0  0  0  0
 30 32  2  0  0  0  0
 32 25  1  0  0  0  0
 32 56  1  0  0  0  0
M  END
>  <LOGBIO>
7.6000

>  <PRED_LOGBIO>
7.0500

>  <XV_RES>
1.0830

>  <WHL_TMPL>
1

>  <ANCH>
33-35;34-33

$$$$
ROW40
  -MTS-   01071502163D 0   0.00000     0.00000     0

 58 62  0  0  0  0  0  0  0  0999 V2000
   -5.4460    5.8840   -6.3780 C   0  0  0  0  0  0  0  0  0  0  0  0
   -4.0370    6.1190   -6.4340 O   0  0  0  0  0  0  0  0  0  0  0  0
   -3.2470    5.6390   -5.3830 N   0  0  0  0  0  0  0  0  0  0  0  0
   -1.9380    5.8010   -5.3340 C   0  0  0  0  0  0  0  0  0  0  0  0
   -1.1680    5.2650   -4.1900 C   0  0  0  0  0  0  0  0  0  0  0  0
   -0.6530    3.9650   -4.2400 C   0  0  0  0  0  0  0  0  0  0  0  0
    0.0760    3.4580   -3.1570 C   0  0  0  0  0  0  0  0  0  0  0  0
    0.2890    4.2520   -2.0240 C   0  0  0  0  0  0  0  0  0  0  0  0
    1.0750    3.7060   -0.8560 C   0  0  0  0  0  0  0  0  0  0  0  0
    0.1590    3.0430    0.0830 N   0  0  0  0  0  0  0  0  0  0  0  0
    0.7720    3.1620    1.4140 C   0  0  0  0  0  0  0  0  0  0  0  0
    2.1990    2.5830    1.4400 C   0  0  0  0  0  0  0  0  0  0  0  0
    2.2120    1.1260    0.9420 C   0  0  0  0  0  0  0  0  0  0  0  0
    1.4690    0.9840   -0.3990 C   0  0  0  0  0  0  0  0  0  0  0  0
    0.0760    1.6370   -0.3390 C   0  0  0  0  0  0  0  0  0  0  0  0
    3.5550    0.6580    0.7930 O   0  0  0  0  0  0  0  0  0  0  0  0
    3.4970   -0.7520    1.0270 C   0  0  0  0  0  0  0  0  0  0  0  0
    2.3720   -0.9450    2.0170 C   0  0  0  0  0  0  0  0  0  0  0  0
    2.0100   -1.9730    2.8950 C   0  0  0  0  0  0  0  0  0  0  0  0
    0.8710   -1.8180    3.6940 C   0  0  0  0  0  0  0  0  0  0  0  0
    0.5110   -2.8020    4.5450 F   0  0  0  0  0  0  0  0  0  0  0  0
    0.1350   -0.7000    3.6200 N   0  0  0  0  0  0  0  0  0  0  0  0
    0.4560    0.3020    2.7900 C   0  0  0  0  0  0  0  0  0  0  0  0
    1.5820    0.2100    1.9640 C   0  0  0  0  0  0  0  0  0  0  0  0
   -0.2260    5.5530   -1.9740 C   0  0  0  0  0  0  0  0  0  0  0  0
   -0.9550    6.0590   -3.0570 C   0  0  0  0  0  0  0  0  0  0  0  0
   -1.2400    6.5180   -6.4250 C   0  0  0  0  0  0  0  0  0  0  0  0
   -0.7590    5.8090   -7.5330 C   0  0  0  0  0  0  0  0  0  0  0  0
   -0.0990    6.4870   -8.5640 C   0  0  0  0  0  0  0  0  0  0  0  0
    0.0800    7.8740   -8.4890 C   0  0  0  0  0  0  0  0  0  0  0  0
    0.7160    8.5280   -9.4840 F   0  0  0  0  0  0  0  0  0  0  0  0
   -0.4020    8.5820   -7.3810 C   0  0  0  0  0  0  0  0  0  0  0  0
   -0.2290    9.9190   -7.3080 F   0  0  0  0  0  0  0  0  0  0  0  0
   -1.0610    7.9040   -6.3490 C   0  0  0  0  0  0  0  0  0  0  0  0
   -5.6340    4.8120   -6.3500 H   0  0  0  0  0  0  0  0  0  0  0  0
   -5.9210    6.3120   -7.2580 H   0  0  0  0  0  0  0  0  0  0  0  0
   -5.8550    6.3470   -5.4830 H   0  0  0  0  0  0  0  0  0  0  0  0
   -0.8170    3.3520   -5.1140 H   0  0  0  0  0  0  0  0  0  0  0  0
    0.4740    2.4550   -3.1960 H   0  0  0  0  0  0  0  0  0  0  0  0
    1.5860    4.5210   -0.3500 H   0  0  0  0  0  0  0  0  0  0  0  0
    1.8080    2.9870   -1.2170 H   0  0  0  0  0  0  0  0  0  0  0  0
    0.1780    2.5390    2.0800 H   0  0  0  0  0  0  0  0  0  0  0  0
    0.8330    4.2150    1.6790 H   0  0  0  0  0  0  0  0  0  0  0  0
    2.5010    2.5550    2.4840 H   0  0  0  0  0  0  0  0  0  0  0  0
    2.8200    3.1770    0.7730 H   0  0  0  0  0  0  0  0  0  0  0  0
    1.3020   -0.0810   -0.5460 H   0  0  0  0  0  0  0  0  0  0  0  0
    2.0500    1.4910   -1.1660 H   0  0  0  0  0  0  0  0  0  0  0  0
   -0.3020    1.6460   -1.3600 H   0  0  0  0  0  0  0  0  0  0  0  0
   -0.5220    1.0870    0.3840 H   0  0  0  0  0  0  0  0  0  0  0  0
    4.4230   -1.0430    1.5190 H   0  0  0  0  0  0  0  0  0  0  0  0
    3.2480   -1.2730    0.1050 H   0  0  0  0  0  0  0  0  0  0  0  0
    2.6020   -2.8740    2.9560 H   0  0  0  0  0  0  0  0  0  0  0  0
   -0.1610    1.1880    2.7580 H   0  0  0  0  0  0  0  0  0  0  0  0
   -0.0620    6.1650   -1.1000 H   0  0  0  0  0  0  0  0  0  0  0  0
   -1.3520    7.0630   -3.0180 H   0  0  0  0  0  0  0  0  0  0  0  0
   -0.8970    4.7400   -7.5910 H   0  0  0  0  0  0  0  0  0  0  0  0
    0.2720    5.9410   -9.4190 H   0  0  0  0  0  0  0  0  0  0  0  0
   -1.4330    8.4510   -5.4950 H   0  0  0  0  0  0  0  0  0  0  0  0
  1 35  1  0  0  0  0
  1 36  1  0  0  0  0
  1 37  1  0  0  0  0
  1  2  1  0  0  0  0
  2  3  1  0  0  0  0
  3  4  2  0  0  0  0
  4  5  1  0  0  0  0
  5  6  2  0  0  0  0
  6 38  1  0  0  0  0
  6  7  1  0  0  0  0
  7 39  1  0  0  0  0
  7  8  2  0  0  0  0
  8  9  1  0  0  0  0
  9 40  1  0  0  0  0
  9 41  1  0  0  0  0
  9 10  1  0  0  0  0
 10 11  1  0  0  0  0
 11 42  1  0  0  0  0
 11 43  1  0  0  0  0
 11 12  1  0  0  0  0
 12 44  1  0  0  0  0
 12 45  1  0  0  0  0
 12 13  1  0  0  0  0
 13 14  1  0  0  0  0
 14 46  1  0  0  0  0
 14 47  1  0  0  0  0
 14 15  1  0  0  0  0
 15 10  1  0  0  0  0
 15 48  1  0  0  0  0
 15 49  1  0  0  0  0
 13 16  1  0  0  0  0
 16 17  1  0  0  0  0
 17 50  1  0  0  0  0
 17 51  1  0  0  0  0
 17 18  1  0  0  0  0
 18 19  2  0  0  0  0
 19 52  1  0  0  0  0
 19 20  1  0  0  0  0
 20 21  1  0  0  0  0
 20 22  2  0  0  0  0
 22 23  1  0  0  0  0
 23 53  1  0  0  0  0
 23 24  2  0  0  0  0
 24 13  1  0  0  0  0
 24 18  1  0  0  0  0
  8 25  1  0  0  0  0
 25 54  1  0  0  0  0
 25 26  2  0  0  0  0
 26  5  1  0  0  0  0
 26 55  1  0  0  0  0
  4 27  1  0  0  0  0
 27 28  2  0  0  0  0
 28 56  1  0  0  0  0
 28 29  1  0  0  0  0
 29 57  1  0  0  0  0
 29 30  2  0  0  0  0
 30 31  1  0  0  0  0
 30 32  1  0  0  0  0
 32 33  1  0  0  0  0
 32 34  2  0  0  0  0
 34 27  1  0  0  0  0
 34 58  1  0  0  0  0
M  END
>  <LOGBIO>
6.6000

>  <PRED_LOGBIO>
6.9600

>  <XV_RES>
-0.1940

>  <WHL_TMPL>
1

>  <ANCH>
33-35;36-35

$$$$
ROW41
  -MTS-   01071502163D 0   0.00000     0.00000     0

 40 42  0  0  0  0  0  0  0  0999 V2000
    4.5970   -2.1500   -0.7070 Cl  0  0  0  0  0  0  0  0  0  0  0  0
    4.0310   -0.6820   -1.4480 C   0  0  0  0  0  0  0  0  0  0  0  0
    4.8090   -0.0430   -2.4210 C   0  0  0  0  0  0  0  0  0  0  0  0
    4.3530    1.1380   -3.0180 C   0  0  0  0  0  0  0  0  0  0  0  0
    3.1190    1.6810   -2.6410 C   0  0  0  0  0  0  0  0  0  0  0  0
    2.3400    1.0430   -1.6680 C   0  0  0  0  0  0  0  0  0  0  0  0
    2.7970   -0.1390   -1.0720 C   0  0  0  0  0  0  0  0  0  0  0  0
    1.0930    1.5920   -1.2870 N   0  0  0  0  0  0  0  0  0  0  0  0
    0.2080    1.0430   -0.2500 C   0  0  0  0  0  0  0  0  0  0  0  0
   -0.9880    2.0140   -0.2490 C   0  0  0  0  0  0  0  0  0  0  0  0
   -0.6360    2.9950   -1.2850 N   0  0  0  0  0  0  0  0  0  0  0  0
   -1.5940    3.6800   -1.9650 C   0  0  0  0  0  0  0  0  0  0  0  0
   -3.0420    3.3570   -1.5990 C   0  0  0  0  0  0  0  0  0  0  0  0
   -3.1280    2.9330   -0.1210 C   0  0  0  0  0  0  0  0  0  0  0  0
   -4.5670    2.5370    0.2570 C   0  0  0  0  0  0  0  0  0  0  0  0
   -5.1540    1.5320   -0.7520 C   0  0  0  0  0  0  0  0  0  0  0  0
   -4.9740    2.0210   -2.2010 C   0  0  0  0  0  0  0  0  0  0  0  0
   -3.5650    2.3170   -2.4960 N   0  0  0  0  0  0  0  0  0  0  0  0
    0.5440    2.6830   -1.8140 C   0  0  0  0  0  0  0  0  0  0  0  0
    1.0850    3.3510   -2.7210 O   0  0  0  0  0  0  0  0  0  0  0  0
    5.7610   -0.4620   -2.7120 H   0  0  0  0  0  0  0  0  0  0  0  0
    4.9530    1.6310   -3.7680 H   0  0  0  0  0  0  0  0  0  0  0  0
    2.7670    2.5930   -3.1010 H   0  0  0  0  0  0  0  0  0  0  0  0
    2.1960   -0.6310   -0.3210 H   0  0  0  0  0  0  0  0  0  0  0  0
    0.7160    1.1330    0.7080 H   0  0  0  0  0  0  0  0  0  0  0  0
   -0.1390    0.0550   -0.5430 H   0  0  0  0  0  0  0  0  0  0  0  0
   -1.0030    2.5280    0.7100 H   0  0  0  0  0  0  0  0  0  0  0  0
   -1.8840    1.4710   -0.5410 H   0  0  0  0  0  0  0  0  0  0  0  0
   -1.4850    3.3730   -3.0030 H   0  0  0  0  0  0  0  0  0  0  0  0
   -1.4550    4.7460   -1.7990 H   0  0  0  0  0  0  0  0  0  0  0  0
   -3.5880    4.2860   -1.7510 H   0  0  0  0  0  0  0  0  0  0  0  0
   -2.4620    2.0910    0.0530 H   0  0  0  0  0  0  0  0  0  0  0  0
   -2.8000    3.7560    0.5110 H   0  0  0  0  0  0  0  0  0  0  0  0
   -5.1910    3.4280    0.2870 H   0  0  0  0  0  0  0  0  0  0  0  0
   -4.5720    2.0970    1.2520 H   0  0  0  0  0  0  0  0  0  0  0  0
   -4.6640    0.5690   -0.6300 H   0  0  0  0  0  0  0  0  0  0  0  0
   -6.2130    1.3910   -0.5460 H   0  0  0  0  0  0  0  0  0  0  0  0
   -5.5730    2.9150   -2.3590 H   0  0  0  0  0  0  0  0  0  0  0  0
   -5.3320    1.2490   -2.8790 H   0  0  0  0  0  0  0  0  0  0  0  0
   -3.4930    2.6300   -3.4530 H   0  0  0  0  0  0  0  0  0  0  0  0
  1  2  1  0  0  0  0
  2  3  2  0  0  0  0
  3 21  1  0  0  0  0
  3  4  1  0  0  0  0
  4 22  1  0  0  0  0
  4  5  2  0  0  0  0
  5 23  1  0  0  0  0
  5  6  1  0  0  0  0
  6  7  2  0  0  0  0
  7  2  1  0  0  0  0
  7 24  1  0  0  0  0
  6  8  1  0  0  0  0
  8  9  1  0  0  0  0
  9 25  1  0  0  0  0
  9 26  1  0  0  0  0
  9 10  1  0  0  0  0
 10 27  1  0  0  0  0
 10 28  1  0  0  0  0
 10 11  1  0  0  0  0
 11 12  1  0  0  0  0
 12 29  1  0  0  0  0
 12 30  1  0  0  0  0
 12 13  1  0  0  0  0
 13 31  1  0  0  0  0
 13 14  1  0  0  0  0
 14 32  1  0  0  0  0
 14 33  1  0  0  0  0
 14 15  1  0  0  0  0
 15 34  1  0  0  0  0
 15 35  1  0  0  0  0
 15 16  1  0  0  0  0
 16 36  1  0  0  0  0
 16 37  1  0  0  0  0
 16 17  1  0  0  0  0
 17 38  1  0  0  0  0
 17 39  1  0  0  0  0
 17 18  1  0  0  0  0
 18 13  1  0  0  0  0
 18 40  1  0  0  0  0
 11 19  1  0  0  0  0
 19  8  1  0  0  0  0
 19 20  2  0  0  0  0
M  END
>  <LOGBIO>
5.1000

>  <PRED_LOGBIO>
5.1000

>  <XV_RES>
-0.0130

>  <WHL_TMPL>
1

>  <ANCH>
11-22;19-16

$$$$
ROW42
  -MTS-   01071502163D 0   0.00000     0.00000     0

 61 63  0  0  0  0  0  0  0  0999 V2000
    7.5880  -10.3470    5.3750 C   0  0  0  0  0  0  0  0  0  0  0  0
    6.9510   -9.0160    5.7640 C   0  0  0  0  0  0  0  0  0  0  0  0
    5.9780   -9.2360    6.8440 N   0  0  0  0  0  0  0  0  0  0  0  0
    6.6620   -9.8120    8.0100 C   0  0  0  0  0  0  0  0  0  0  0  0
    7.2980  -11.1430    7.6210 C   0  0  0  0  0  0  0  0  0  0  0  0
    5.3640   -7.9540    7.2190 C   0  0  0  0  0  0  0  0  0  0  0  0
    4.6530   -7.3550    6.0060 C   0  0  0  0  0  0  0  0  0  0  0  0
    4.0400   -6.0730    6.3810 N   0  0  0  0  0  0  0  0  0  0  0  0
    4.1730   -5.5680    7.7560 C   0  0  0  0  0  0  0  0  0  0  0  0
    3.3200   -5.3240    5.4200 C   0  0  0  0  0  0  0  0  0  0  0  0
    3.9840   -4.3750    4.6330 C   0  0  0  0  0  0  0  0  0  0  0  0
    3.2720   -3.6350    3.6810 C   0  0  0  0  0  0  0  0  0  0  0  0
    1.8970   -3.8430    3.5170 C   0  0  0  0  0  0  0  0  0  0  0  0
    1.2340   -4.7920    4.3040 C   0  0  0  0  0  0  0  0  0  0  0  0
    1.9460   -5.5330    5.2560 C   0  0  0  0  0  0  0  0  0  0  0  0
    1.1780   -3.0950    2.5550 N   0  0  0  0  0  0  0  0  0  0  0  0
    1.5340   -3.1810    1.2350 C   0  0  0  0  0  0  0  0  0  0  0  0
    0.8920   -2.4970    0.2780 C   0  0  0  0  0  0  0  0  0  0  0  0
   -0.2390   -1.6200    0.6590 C   0  0  0  0  0  0  0  0  0  0  0  0
   -0.5850   -1.5370    1.9500 C   0  0  0  0  0  0  0  0  0  0  0  0
    0.1710   -2.3220    2.9510 C   0  0  0  0  0  0  0  0  0  0  0  0
   -0.1310   -2.2610    4.1420 O   0  0  0  0  0  0  0  0  0  0  0  0
   -0.9180   -0.9060   -0.2930 O   0  0  0  0  0  0  0  0  0  0  0  0
   -0.0570    0.2670   -0.7610 C   0  0  0  0  0  0  0  0  0  0  0  0
   -0.9380    1.3140   -1.3990 C   0  0  0  0  0  0  0  0  0  0  0  0
   -1.2930    1.2030   -2.7480 C   0  0  0  0  0  0  0  0  0  0  0  0
   -2.1100    2.1750   -3.3400 C   0  0  0  0  0  0  0  0  0  0  0  0
   -2.5700    3.2580   -2.5810 C   0  0  0  0  0  0  0  0  0  0  0  0
   -2.2150    3.3690   -1.2320 C   0  0  0  0  0  0  0  0  0  0  0  0
   -1.3980    2.3970   -0.6400 C   0  0  0  0  0  0  0  0  0  0  0  0
    6.8150  -11.0320    5.0320 H   0  0  0  0  0  0  0  0  0  0  0  0
    8.3080  -10.1840    4.5760 H   0  0  0  0  0  0  0  0  0  0  0  0
    8.0940  -10.7730    6.2380 H   0  0  0  0  0  0  0  0  0  0  0  0
    6.4450   -8.5900    4.9010 H   0  0  0  0  0  0  0  0  0  0  0  0
    7.7230   -8.3300    6.1060 H   0  0  0  0  0  0  0  0  0  0  0  0
    7.4340   -9.1260    8.3530 H   0  0  0  0  0  0  0  0  0  0  0  0
    5.9410   -9.9740    8.8090 H   0  0  0  0  0  0  0  0  0  0  0  0
    8.0190  -10.9800    6.8220 H   0  0  0  0  0  0  0  0  0  0  0  0
    7.8050  -11.5690    8.4840 H   0  0  0  0  0  0  0  0  0  0  0  0
    6.5260  -11.8280    7.2780 H   0  0  0  0  0  0  0  0  0  0  0  0
    6.1370   -7.2680    7.5610 H   0  0  0  0  0  0  0  0  0  0  0  0
    4.6440   -8.1160    8.0180 H   0  0  0  0  0  0  0  0  0  0  0  0
    3.8810   -8.0400    5.6640 H   0  0  0  0  0  0  0  0  0  0  0  0
    5.3740   -7.1920    5.2070 H   0  0  0  0  0  0  0  0  0  0  0  0
    3.1860   -5.4530    8.1970 H   0  0  0  0  0  0  0  0  0  0  0  0
    4.7550   -6.2740    8.3460 H   0  0  0  0  0  0  0  0  0  0  0  0
    4.6790   -4.6050    7.7410 H   0  0  0  0  0  0  0  0  0  0  0  0
    5.0440   -4.2150    4.7590 H   0  0  0  0  0  0  0  0  0  0  0  0
    3.7840   -2.9030    3.0740 H   0  0  0  0  0  0  0  0  0  0  0  0
    0.1740   -4.9530    4.1770 H   0  0  0  0  0  0  0  0  0  0  0  0
    1.4340   -6.2650    5.8630 H   0  0  0  0  0  0  0  0  0  0  0  0
    2.3580   -3.8200    0.9560 H   0  0  0  0  0  0  0  0  0  0  0  0
    1.1940   -2.5840   -0.7550 H   0  0  0  0  0  0  0  0  0  0  0  0
   -1.4060   -0.9050    2.2570 H   0  0  0  0  0  0  0  0  0  0  0  0
    0.5950   -0.1150   -1.5440 H   0  0  0  0  0  0  0  0  0  0  0  0
    0.4320    0.7040    0.1070 H   0  0  0  0  0  0  0  0  0  0  0  0
   -0.9370    0.3680   -3.3330 H   0  0  0  0  0  0  0  0  0  0  0  0
   -2.3850    2.0890   -4.3810 H   0  0  0  0  0  0  0  0  0  0  0  0
   -3.1990    4.0080   -3.0370 H   0  0  0  0  0  0  0  0  0  0  0  0
   -2.5710    4.2040   -0.6470 H   0  0  0  0  0  0  0  0  0  0  0  0
   -1.1230    2.4830    0.4010 H   0  0  0  0  0  0  0  0  0  0  0  0
  1 31  1  0  0  0  0
  1 32  1  0  0  0  0
  1 33  1  0  0  0  0
  1  2  1  0  0  0  0
  2 34  1  0  0  0  0
  2 35  1  0  0  0  0
  2  3  1  0  0  0  0
  3  4  1  0  0  0  0
  4 36  1  0  0  0  0
  4 37  1  0  0  0  0
  4  5  1  0  0  0  0
  5 38  1  0  0  0  0
  5 39  1  0  0  0  0
  5 40  1  0  0  0  0
  3  6  1  0  0  0  0
  6 41  1  0  0  0  0
  6 42  1  0  0  0  0
  6  7  1  0  0  0  0
  7 43  1  0  0  0  0
  7 44  1  0  0  0  0
  7  8  1  0  0  0  0
  8  9  1  0  0  0  0
  9 45  1  0  0  0  0
  9 46  1  0  0  0  0
  9 47  1  0  0  0  0
  8 10  1  0  0  0  0
 10 11  2  0  0  0  0
 11 48  1  0  0  0  0
 11 12  1  0  0  0  0
 12 49  1  0  0  0  0
 12 13  2  0  0  0  0
 13 14  1  0  0  0  0
 14 50  1  0  0  0  0
 14 15  2  0  0  0  0
 15 10  1  0  0  0  0
 15 51  1  0  0  0  0
 13 16  1  0  0  0  0
 16 17  1  0  0  0  0
 17 52  1  0  0  0  0
 17 18  2  0  0  0  0
 18 53  1  0  0  0  0
 18 19  1  0  0  0  0
 19 20  2  0  0  0  0
 20 54  1  0  0  0  0
 20 21  1  0  0  0  0
 21 16  1  0  0  0  0
 21 22  2  0  0  0  0
 19 23  1  0  0  0  0
 23 24  1  0  0  0  0
 24 55  1  0  0  0  0
 24 56  1  0  0  0  0
 24 25  1  0  0  0  0
 25 26  2  0  0  0  0
 26 57  1  0  0  0  0
 26 27  1  0  0  0  0
 27 58  1  0  0  0  0
 27 28  2  0  0  0  0
 28 59  1  0  0  0  0
 28 29  1  0  0  0  0
 29 60  1  0  0  0  0
 29 30  2  0  0  0  0
 30 25  1  0  0  0  0
 30 61  1  0  0  0  0
M  END
>  <LOGBIO>
8.7700

>  <PRED_LOGBIO>
8.4000

>  <XV_RES>
0.7950

>  <WHL_TMPL>
3

>  <ANCH>
51-64;51-52

$$$$
ROW43
  -MTS-   01071502163D 0   0.00000     0.00000     0

 66 70  0  0  0  0  0  0  0  0999 V2000
   -8.0370    1.9140   11.5500 C   0  0  0  0  0  0  0  0  0  0  0  0
   -6.7090    1.3850   11.6030 O   0  0  0  0  0  0  0  0  0  0  0  0
   -6.1000    1.0580   10.4200 C   0  0  0  0  0  0  0  0  0  0  0  0
   -6.2390   -0.2310    9.8930 C   0  0  0  0  0  0  0  0  0  0  0  0
   -5.6160   -0.5650    8.6850 C   0  0  0  0  0  0  0  0  0  0  0  0
   -4.8540    0.3910    8.0030 C   0  0  0  0  0  0  0  0  0  0  0  0
   -4.7150    1.6810    8.5300 C   0  0  0  0  0  0  0  0  0  0  0  0
   -5.3380    2.0150    9.7380 C   0  0  0  0  0  0  0  0  0  0  0  0
   -4.1820    0.0320    6.6990 C   0  0  0  0  0  0  0  0  0  0  0  0
   -2.7820   -0.5110    6.9810 C   0  0  0  0  0  0  0  0  0  0  0  0
   -2.1100   -0.8710    5.6770 C   0  0  0  0  0  0  0  0  0  0  0  0
   -2.7050   -0.7050    4.6130 O   0  0  0  0  0  0  0  0  0  0  0  0
   -0.8760   -1.3660    5.6790 N   0  0  0  0  0  0  0  0  0  0  0  0
    0.3100   -0.5000    5.6010 C   0  0  0  0  0  0  0  0  0  0  0  0
    1.3150   -1.0190    4.5560 C   0  0  0  0  0  0  0  0  0  0  0  0
    1.6280   -2.4410    4.7600 N   0  0  0  0  0  0  0  0  0  0  0  0
    2.5660   -2.8900    3.7210 C   0  0  0  0  0  0  0  0  0  0  0  0
    3.8980   -2.7630    4.0160 C   0  0  0  0  0  0  0  0  0  0  0  0
    4.7650   -1.8350    3.4420 O   0  0  0  0  0  0  0  0  0  0  0  0
    6.0230   -2.0320    4.0080 C   0  0  0  0  0  0  0  0  0  0  0  0
    7.2630   -1.4090    3.8260 C   0  0  0  0  0  0  0  0  0  0  0  0
    8.3760   -1.8380    4.5580 C   0  0  0  0  0  0  0  0  0  0  0  0
    9.7140   -1.1660    4.3610 C   0  0  0  0  0  0  0  0  0  0  0  0
    8.2490   -2.8900    5.4730 C   0  0  0  0  0  0  0  0  0  0  0  0
    7.0090   -3.5130    5.6550 C   0  0  0  0  0  0  0  0  0  0  0  0
    5.8960   -3.0840    4.9230 C   0  0  0  0  0  0  0  0  0  0  0  0
    4.5590   -3.5000    4.8880 N   0  0  0  0  0  0  0  0  0  0  0  0
    0.4120   -3.2650    4.7090 C   0  0  0  0  0  0  0  0  0  0  0  0
   -0.6170   -2.8100    5.7610 C   0  0  0  0  0  0  0  0  0  0  0  0
   -4.0800    1.2620    5.8290 C   0  0  0  0  0  0  0  0  0  0  0  0
   -3.9630    2.5270    6.4170 C   0  0  0  0  0  0  0  0  0  0  0  0
   -3.8680    3.6670    5.6110 C   0  0  0  0  0  0  0  0  0  0  0  0
   -3.8910    3.5430    4.2170 C   0  0  0  0  0  0  0  0  0  0  0  0
   -4.0080    2.2780    3.6290 C   0  0  0  0  0  0  0  0  0  0  0  0
   -4.1030    1.1370    4.4350 C   0  0  0  0  0  0  0  0  0  0  0  0
   -8.6980    1.1880   11.0820 H   0  0  0  0  0  0  0  0  0  0  0  0
   -8.3840    2.1230   12.5600 H   0  0  0  0  0  0  0  0  0  0  0  0
   -8.0380    2.8330   10.9690 H   0  0  0  0  0  0  0  0  0  0  0  0
   -6.8270   -0.9690   10.4200 H   0  0  0  0  0  0  0  0  0  0  0  0
   -5.7240   -1.5600    8.2790 H   0  0  0  0  0  0  0  0  0  0  0  0
   -4.1270    2.4190    8.0030 H   0  0  0  0  0  0  0  0  0  0  0  0
   -5.2300    3.0090   10.1440 H   0  0  0  0  0  0  0  0  0  0  0  0
   -4.7690   -0.7270    6.1860 H   0  0  0  0  0  0  0  0  0  0  0  0
   -2.8560   -1.3970    7.6070 H   0  0  0  0  0  0  0  0  0  0  0  0
   -2.1950    0.2480    7.4940 H   0  0  0  0  0  0  0  0  0  0  0  0
    0.7920   -0.4560    6.5750 H   0  0  0  0  0  0  0  0  0  0  0  0
    0.0040    0.5100    5.3380 H   0  0  0  0  0  0  0  0  0  0  0  0
    0.9050   -0.8790    3.5580 H   0  0  0  0  0  0  0  0  0  0  0  0
    2.2310   -0.4360    4.6130 H   0  0  0  0  0  0  0  0  0  0  0  0
    2.3940   -2.2300    2.8730 H   0  0  0  0  0  0  0  0  0  0  0  0
    2.3510   -3.9370    3.5160 H   0  0  0  0  0  0  0  0  0  0  0  0
    7.3610   -0.5970    3.1200 H   0  0  0  0  0  0  0  0  0  0  0  0
    9.5600   -0.1260    4.0810 H   0  0  0  0  0  0  0  0  0  0  0  0
   10.2640   -1.6760    3.5730 H   0  0  0  0  0  0  0  0  0  0  0  0
   10.2830   -1.2110    5.2870 H   0  0  0  0  0  0  0  0  0  0  0  0
    9.1080   -3.2210    6.0370 H   0  0  0  0  0  0  0  0  0  0  0  0
    6.9110   -4.3250    6.3610 H   0  0  0  0  0  0  0  0  0  0  0  0
   -0.0310   -3.1980    3.7170 H   0  0  0  0  0  0  0  0  0  0  0  0
    0.6720   -4.3070    4.8850 H   0  0  0  0  0  0  0  0  0  0  0  0
   -0.2520   -3.0560    6.7550 H   0  0  0  0  0  0  0  0  0  0  0  0
   -1.5490   -3.3530    5.6150 H   0  0  0  0  0  0  0  0  0  0  0  0
   -3.9450    2.6230    7.4930 H   0  0  0  0  0  0  0  0  0  0  0  0
   -3.7770    4.6430    6.0640 H   0  0  0  0  0  0  0  0  0  0  0  0
   -3.8180    4.4230    3.5940 H   0  0  0  0  0  0  0  0  0  0  0  0
   -4.0260    2.1810    2.5530 H   0  0  0  0  0  0  0  0  0  0  0  0
   -4.1940    0.1610    3.9820 H   0  0  0  0  0  0  0  0  0  0  0  0
  1 36  1  0  0  0  0
  1 37  1  0  0  0  0
  1 38  1  0  0  0  0
  1  2  1  0  0  0  0
  2  3  1  0  0  0  0
  3  4  2  0  0  0  0
  4 39  1  0  0  0  0
  4  5  1  0  0  0  0
  5 40  1  0  0  0  0
  5  6  2  0  0  0  0
  6  7  1  0  0  0  0
  7 41  1  0  0  0  0
  7  8  2  0  0  0  0
  8  3  1  0  0  0  0
  8 42  1  0  0  0  0
  6  9  1  0  0  0  0
  9 43  1  0  0  0  0
  9 10  1  0  0  0  0
 10 44  1  0  0  0  0
 10 45  1  0  0  0  0
 10 11  1  0  0  0  0
 11 12  2  0  0  0  0
 11 13  1  0  0  0  0
 13 14  1  0  0  0  0
 14 46  1  0  0  0  0
 14 47  1  0  0  0  0
 14 15  1  0  0  0  0
 15 48  1  0  0  0  0
 15 49  1  0  0  0  0
 15 16  1  0  0  0  0
 16 17  1  0  0  0  0
 17 50  1  0  0  0  0
 17 51  1  0  0  0  0
 17 18  1  0  0  0  0
 18 19  1  0  0  0  0
 19 20  1  0  0  0  0
 20 21  2  0  0  0  0
 21 52  1  0  0  0  0
 21 22  1  0  0  0  0
 22 23  1  0  0  0  0
 23 53  1  0  0  0  0
 23 54  1  0  0  0  0
 23 55  1  0  0  0  0
 22 24  2  0  0  0  0
 24 56  1  0  0  0  0
 24 25  1  0  0  0  0
 25 57  1  0  0  0  0
 25 26  2  0  0  0  0
 26 20  1  0  0  0  0
 26 27  1  0  0  0  0
 27 18  2  0  0  0  0
 16 28  1  0  0  0  0
 28 58  1  0  0  0  0
 28 59  1  0  0  0  0
 28 29  1  0  0  0  0
 29 13  1  0  0  0  0
 29 60  1  0  0  0  0
 29 61  1  0  0  0  0
  9 30  1  0  0  0  0
 30 31  2  0  0  0  0
 31 62  1  0  0  0  0
 31 32  1  0  0  0  0
 32 63  1  0  0  0  0
 32 33  2  0  0  0  0
 33 64  1  0  0  0  0
 33 34  1  0  0  0  0
 34 65  1  0  0  0  0
 34 35  2  0  0  0  0
 35 30  1  0  0  0  0
 35 66  1  0  0  0  0
M  END
>  <LOGBIO>
5.9400

>  <PRED_LOGBIO>
6.3500

>  <XV_RES>
-0.1830

>  <WHL_TMPL>
3

>  <ANCH>
23-25;46-48

$$$$
ROW44
  -MTS-   01071502163D 0   0.00000     0.00000     0

 80 84  0  0  0  0  0  0  0  0999 V2000
    5.0020   -3.8710   -0.2430 C   0  0  0  0  0  0  0  0  0  0  0  0
    6.2000   -4.4580   -0.7570 O   0  0  0  0  0  0  0  0  0  0  0  0
    6.7600   -3.9020   -1.8780 C   0  0  0  0  0  0  0  0  0  0  0  0
    6.3840   -4.3570   -3.1470 C   0  0  0  0  0  0  0  0  0  0  0  0
    6.9550   -3.7890   -4.2920 C   0  0  0  0  0  0  0  0  0  0  0  0
    7.9030   -2.7670   -4.1670 C   0  0  0  0  0  0  0  0  0  0  0  0
    8.2790   -2.3120   -2.8980 C   0  0  0  0  0  0  0  0  0  0  0  0
    7.7070   -2.8800   -1.7530 C   0  0  0  0  0  0  0  0  0  0  0  0
    8.0870   -2.4200   -0.4700 N   0  0  0  0  0  0  0  0  0  0  0  0
    7.3810   -1.3550    0.1380 C   0  0  0  0  0  0  0  0  0  0  0  0
    6.3190   -1.6060    0.9150 N   0  0  0  0  0  0  0  0  0  0  0  0
    5.6380   -0.6100    1.4990 C   0  0  0  0  0  0  0  0  0  0  0  0
    4.3790   -0.8440    2.4240 N   0  0  0  0  0  0  0  0  0  0  0  0
    3.7130    0.2610    3.0050 C   0  0  0  0  0  0  0  0  0  0  0  0
    2.6580    0.8800    2.3230 C   0  0  0  0  0  0  0  0  0  0  0  0
    1.9990    1.9730    2.8980 C   0  0  0  0  0  0  0  0  0  0  0  0
    0.8880    2.5260    2.0380 C   0  0  0  0  0  0  0  0  0  0  0  0
   -0.4460    2.7660    2.7690 C   0  0  0  0  0  0  0  0  0  0  0  0
   -0.4110    3.8920    3.7140 N   0  0  0  0  0  0  0  0  0  0  0  0
   -1.7880    4.3320    3.9800 C   0  0  0  0  0  0  0  0  0  0  0  0
   -2.3400    3.5700    5.1610 C   0  0  0  0  0  0  0  0  0  0  0  0
   -1.6440    2.7320    5.7320 O   0  0  0  0  0  0  0  0  0  0  0  0
   -3.5780    3.8060    5.5850 N   0  0  0  0  0  0  0  0  0  0  0  0
   -4.4100    4.8080    4.9030 C   0  0  0  0  0  0  0  0  0  0  0  0
   -4.1160    3.0650    6.7350 C   0  0  0  0  0  0  0  0  0  0  0  0
    0.2540    3.6060    4.9930 C   0  0  0  0  0  0  0  0  0  0  0  0
    1.7910    3.6090    4.9070 C   0  0  0  0  0  0  0  0  0  0  0  0
    2.3950    2.4480    4.1540 C   0  0  0  0  0  0  0  0  0  0  0  0
    3.4500    1.8290    4.8360 C   0  0  0  0  0  0  0  0  0  0  0  0
    4.1090    0.7360    4.2610 C   0  0  0  0  0  0  0  0  0  0  0  0
    5.1410    0.1300    4.9280 O   0  0  0  0  0  0  0  0  0  0  0  0
    6.4660    0.6180    4.7000 C   0  0  0  0  0  0  0  0  0  0  0  0
    5.9980    0.6680    1.3240 N   0  0  0  0  0  0  0  0  0  0  0  0
    7.0510    0.9830    0.5580 C   0  0  0  0  0  0  0  0  0  0  0  0
    7.7860   -0.0310   -0.0670 C   0  0  0  0  0  0  0  0  0  0  0  0
    8.8660    0.2190   -0.8580 Cl  0  0  0  0  0  0  0  0  0  0  0  0
    6.5750   -4.2490   -5.5750 N   0  0  0  0  0  0  0  0  0  0  0  0
    5.9660   -3.3700   -6.5830 C   0  0  0  0  0  0  0  0  0  0  0  0
    4.7700   -4.0390   -7.2860 C   0  0  0  0  0  0  0  0  0  0  0  0
    5.1150   -5.3340   -7.7830 O   0  0  0  0  0  0  0  0  0  0  0  0
    5.5270   -6.2130   -6.7320 C   0  0  0  0  0  0  0  0  0  0  0  0
    6.7590   -5.6430   -6.0030 C   0  0  0  0  0  0  0  0  0  0  0  0
    5.1920   -2.8320    0.0220 H   0  0  0  0  0  0  0  0  0  0  0  0
    4.6810   -4.4170    0.6410 H   0  0  0  0  0  0  0  0  0  0  0  0
    4.2220   -3.9150   -1.0000 H   0  0  0  0  0  0  0  0  0  0  0  0
    5.6530   -5.1460   -3.2430 H   0  0  0  0  0  0  0  0  0  0  0  0
    8.3440   -2.3290   -5.0500 H   0  0  0  0  0  0  0  0  0  0  0  0
    9.0100   -1.5230   -2.8020 H   0  0  0  0  0  0  0  0  0  0  0  0
    8.8630   -2.8510    0.0120 H   0  0  0  0  0  0  0  0  0  0  0  0
    4.0490   -1.7820    2.6010 H   0  0  0  0  0  0  0  0  0  0  0  0
    2.3530    0.5140    1.3540 H   0  0  0  0  0  0  0  0  0  0  0  0
    1.2190    3.4620    1.5940 H   0  0  0  0  0  0  0  0  0  0  0  0
    0.7150    1.8450    1.2070 H   0  0  0  0  0  0  0  0  0  0  0  0
   -0.7280    1.8610    3.3030 H   0  0  0  0  0  0  0  0  0  0  0  0
   -1.2290    2.9410    2.0340 H   0  0  0  0  0  0  0  0  0  0  0  0
   -1.7920    5.3970    4.2010 H   0  0  0  0  0  0  0  0  0  0  0  0
   -2.4050    4.1410    3.1050 H   0  0  0  0  0  0  0  0  0  0  0  0
   -3.9240    5.7800    4.9570 H   0  0  0  0  0  0  0  0  0  0  0  0
   -5.3830    4.8620    5.3860 H   0  0  0  0  0  0  0  0  0  0  0  0
   -4.5380    4.5240    3.8600 H   0  0  0  0  0  0  0  0  0  0  0  0
   -4.1120    2.0000    6.5130 H   0  0  0  0  0  0  0  0  0  0  0  0
   -5.1350    3.3910    6.9320 H   0  0  0  0  0  0  0  0  0  0  0  0
   -3.4980    3.2560    7.6100 H   0  0  0  0  0  0  0  0  0  0  0  0
   -0.0810    2.6380    5.3610 H   0  0  0  0  0  0  0  0  0  0  0  0
   -0.0640    4.3380    5.7320 H   0  0  0  0  0  0  0  0  0  0  0  0
    2.1150    4.5370    4.4390 H   0  0  0  0  0  0  0  0  0  0  0  0
    2.2000    3.6250    5.9150 H   0  0  0  0  0  0  0  0  0  0  0  0
    3.7550    2.1950    5.8050 H   0  0  0  0  0  0  0  0  0  0  0  0
    6.7130    0.5170    3.6460 H   0  0  0  0  0  0  0  0  0  0  0  0
    7.1720    0.0420    5.2950 H   0  0  0  0  0  0  0  0  0  0  0  0
    6.5200    1.6660    4.9870 H   0  0  0  0  0  0  0  0  0  0  0  0
    7.3330    2.0170    0.4240 H   0  0  0  0  0  0  0  0  0  0  0  0
    6.7150   -3.0970   -7.3230 H   0  0  0  0  0  0  0  0  0  0  0  0
    5.6380   -2.4490   -6.1070 H   0  0  0  0  0  0  0  0  0  0  0  0
    3.9420   -4.1280   -6.5850 H   0  0  0  0  0  0  0  0  0  0  0  0
    4.4380   -3.4110   -8.1100 H   0  0  0  0  0  0  0  0  0  0  0  0
    4.7120   -6.3370   -6.0230 H   0  0  0  0  0  0  0  0  0  0  0  0
    5.7710   -7.1870   -7.1490 H   0  0  0  0  0  0  0  0  0  0  0  0
    7.6260   -5.7080   -6.6570 H   0  0  0  0  0  0  0  0  0  0  0  0
    6.9810   -6.2610   -5.1360 H   0  0  0  0  0  0  0  0  0  0  0  0
  1 43  1  0  0  0  0
  1 44  1  0  0  0  0
  1 45  1  0  0  0  0
  1  2  1  0  0  0  0
  2  3  1  0  0  0  0
  3  4  2  0  0  0  0
  4 46  1  0  0  0  0
  4  5  1  0  0  0  0
  5  6  2  0  0  0  0
  6 47  1  0  0  0  0
  6  7  1  0  0  0  0
  7 48  1  0  0  0  0
  7  8  2  0  0  0  0
  8  3  1  0  0  0  0
  8  9  1  0  0  0  0
  9 49  1  0  0  0  0
  9 10  1  0  0  0  0
 10 11  1  0  0  0  0
 11 12  2  0  0  0  0
 12 13  1  0  0  0  0
 13 50  1  0  0  0  0
 13 14  1  0  0  0  0
 14 15  2  0  0  0  0
 15 51  1  0  0  0  0
 15 16  1  0  0  0  0
 16 17  1  0  0  0  0
 17 52  1  0  0  0  0
 17 53  1  0  0  0  0
 17 18  1  0  0  0  0
 18 54  1  0  0  0  0
 18 55  1  0  0  0  0
 18 19  1  0  0  0  0
 19 20  1  0  0  0  0
 20 56  1  0  0  0  0
 20 57  1  0  0  0  0
 20 21  1  0  0  0  0
 21 22  2  0  0  0  0
 21 23  1  0  0  0  0
 23 24  1  0  0  0  0
 24 58  1  0  0  0  0
 24 59  1  0  0  0  0
 24 60  1  0  0  0  0
 23 25  1  0  0  0  0
 25 61  1  0  0  0  0
 25 62  1  0  0  0  0
 25 63  1  0  0  0  0
 19 26  1  0  0  0  0
 26 64  1  0  0  0  0
 26 65  1  0  0  0  0
 26 27  1  0  0  0  0
 27 66  1  0  0  0  0
 27 67  1  0  0  0  0
 27 28  1  0  0  0  0
 28 16  2  0  0  0  0
 28 29  1  0  0  0  0
 29 68  1  0  0  0  0
 29 30  2  0  0  0  0
 30 14  1  0  0  0  0
 30 31  1  0  0  0  0
 31 32  1  0  0  0  0
 32 69  1  0  0  0  0
 32 70  1  0  0  0  0
 32 71  1  0  0  0  0
 12 33  1  0  0  0  0
 33 34  2  0  0  0  0
 34 72  1  0  0  0  0
 34 35  1  0  0  0  0
 35 10  2  0  0  0  0
 35 36  1  0  0  0  0
  5 37  1  0  0  0  0
 37 38  1  0  0  0  0
 38 73  1  0  0  0  0
 38 74  1  0  0  0  0
 38 39  1  0  0  0  0
 39 75  1  0  0  0  0
 39 76  1  0  0  0  0
 39 40  1  0  0  0  0
 40 41  1  0  0  0  0
 41 77  1  0  0  0  0
 41 78  1  0  0  0  0
 41 42  1  0  0  0  0
 42 37  1  0  0  0  0
 42 79  1  0  0  0  0
 42 80  1  0  0  0  0
M  END
>  <LOGBIO>
5.4100

>  <PRED_LOGBIO>
5.2300

>  <XV_RES>
0.1900

>  <WHL_TMPL>
3

>  <ANCH>
3-5;17-18

$$$$
ROW45
  -MTS-   01071502163D 0   0.00000     0.00000     0

 56 58  0  0  0  0  0  0  0  0999 V2000
   10.0770    0.6860   -0.3300 C   0  0  0  0  0  0  0  0  0  0  0  0
    8.8170    1.5150   -0.2650 C   0  0  0  0  0  0  0  0  0  0  0  0
    8.4250    2.0480    0.9000 C   0  0  0  0  0  0  0  0  0  0  0  0
    7.1900    2.8600    0.9640 C   0  0  0  0  0  0  0  0  0  0  0  0
    7.2580    4.2430    0.7540 C   0  0  0  0  0  0  0  0  0  0  0  0
    6.0810    4.9980    0.8170 C   0  0  0  0  0  0  0  0  0  0  0  0
    4.8720    4.3470    1.0900 C   0  0  0  0  0  0  0  0  0  0  0  0
    4.8740    2.9620    1.2910 C   0  0  0  0  0  0  0  0  0  0  0  0
    3.5780    2.2460    1.5860 C   0  0  0  0  0  0  0  0  0  0  0  0
    2.9740    1.8280    0.3590 O   0  0  0  0  0  0  0  0  0  0  0  0
    1.7390    1.1420    0.5760 C   0  0  0  0  0  0  0  0  0  0  0  0
    1.1450    0.7230   -0.7680 C   0  0  0  0  0  0  0  0  0  0  0  0
    1.5090    1.8350   -1.7700 C   0  0  0  0  0  0  0  0  0  0  0  0
    0.8190    3.1630   -1.4050 C   0  0  0  0  0  0  0  0  0  0  0  0
   -0.6360    2.9950   -1.2850 N   0  0  0  0  0  0  0  0  0  0  0  0
   -1.0920    2.4280   -2.5620 C   0  0  0  0  0  0  0  0  0  0  0  0
   -0.9880    2.0130   -0.2480 C   0  0  0  0  0  0  0  0  0  0  0  0
   -0.3780    0.6350   -0.5630 C   0  0  0  0  0  0  0  0  0  0  0  0
    1.7040   -0.6070   -1.2160 C   0  0  0  0  0  0  0  0  0  0  0  0
    3.0820   -0.7550   -1.4150 C   0  0  0  0  0  0  0  0  0  0  0  0
    3.6010   -1.9880   -1.8300 C   0  0  0  0  0  0  0  0  0  0  0  0
    2.7410   -3.0720   -2.0450 C   0  0  0  0  0  0  0  0  0  0  0  0
    3.2410   -4.2600   -2.4450 F   0  0  0  0  0  0  0  0  0  0  0  0
    1.3630   -2.9230   -1.8460 C   0  0  0  0  0  0  0  0  0  0  0  0
    0.8450   -1.6910   -1.4310 C   0  0  0  0  0  0  0  0  0  0  0  0
    6.0170    2.2660    1.2230 N   0  0  0  0  0  0  0  0  0  0  0  0
    6.1150    6.4920    0.5950 C   0  0  0  0  0  0  0  0  0  0  0  0
    4.9610    6.8880    0.0680 F   0  0  0  0  0  0  0  0  0  0  0  0
    6.3060    7.1080    1.7580 F   0  0  0  0  0  0  0  0  0  0  0  0
    7.1090    6.7940   -0.2350 F   0  0  0  0  0  0  0  0  0  0  0  0
   10.9260    1.2910   -0.0200 H   0  0  0  0  0  0  0  0  0  0  0  0
   10.2320    0.3410   -1.3500 H   0  0  0  0  0  0  0  0  0  0  0  0
    9.9820   -0.1720    0.3320 H   0  0  0  0  0  0  0  0  0  0  0  0
    8.2310    1.6780   -1.1580 H   0  0  0  0  0  0  0  0  0  0  0  0
    9.0110    1.8840    1.7930 H   0  0  0  0  0  0  0  0  0  0  0  0
    8.2040    4.7190    0.5450 H   0  0  0  0  0  0  0  0  0  0  0  0
    3.9490    4.9070    1.1450 H   0  0  0  0  0  0  0  0  0  0  0  0
    2.9030    2.9190    2.1110 H   0  0  0  0  0  0  0  0  0  0  0  0
    3.7780    1.3750    2.2060 H   0  0  0  0  0  0  0  0  0  0  0  0
    1.0430    1.8020    1.0900 H   0  0  0  0  0  0  0  0  0  0  0  0
    1.9170    0.2580    1.1850 H   0  0  0  0  0  0  0  0  0  0  0  0
    1.0980    1.5290   -2.7300 H   0  0  0  0  0  0  0  0  0  0  0  0
    2.5850    1.9880   -1.7330 H   0  0  0  0  0  0  0  0  0  0  0  0
    0.9820    3.8340   -2.2460 H   0  0  0  0  0  0  0  0  0  0  0  0
    1.2150    3.4950   -0.4480 H   0  0  0  0  0  0  0  0  0  0  0  0
   -1.4930    3.2210   -3.1890 H   0  0  0  0  0  0  0  0  0  0  0  0
   -0.2540    1.9540   -3.0680 H   0  0  0  0  0  0  0  0  0  0  0  0
   -1.8680    1.6880   -2.3730 H   0  0  0  0  0  0  0  0  0  0  0  0
   -2.0680    1.8900   -0.2940 H   0  0  0  0  0  0  0  0  0  0  0  0
   -0.5870    2.3490    0.7060 H   0  0  0  0  0  0  0  0  0  0  0  0
   -0.5330    0.0230    0.3230 H   0  0  0  0  0  0  0  0  0  0  0  0
   -0.8250    0.2690   -1.4850 H   0  0  0  0  0  0  0  0  0  0  0  0
    3.7450    0.0810   -1.2490 H   0  0  0  0  0  0  0  0  0  0  0  0
    4.6630   -2.1020   -1.9840 H   0  0  0  0  0  0  0  0  0  0  0  0
    0.7000   -3.7590   -2.0120 H   0  0  0  0  0  0  0  0  0  0  0  0
   -0.2180   -1.5760   -1.2770 H   0  0  0  0  0  0  0  0  0  0  0  0
  1 31  1  0  0  0  0
  1 32  1  0  0  0  0
  1 33  1  0  0  0  0
  1  2  1  0  0  0  0
  2 34  1  0  0  0  0
  2  3  2  0  0  0  0
  3 35  1  0  0  0  0
  3  4  1  0  0  0  0
  4  5  2  0  0  0  0
  5 36  1  0  0  0  0
  5  6  1  0  0  0  0
  6  7  2  0  0  0  0
  7 37  1  0  0  0  0
  7  8  1  0  0  0  0
  8  9  1  0  0  0  0
  9 38  1  0  0  0  0
  9 39  1  0  0  0  0
  9 10  1  0  0  0  0
 10 11  1  0  0  0  0
 11 40  1  0  0  0  0
 11 41  1  0  0  0  0
 11 12  1  0  0  0  0
 12 13  1  0  0  0  0
 13 42  1  0  0  0  0
 13 43  1  0  0  0  0
 13 14  1  0  0  0  0
 14 44  1  0  0  0  0
 14 45  1  0  0  0  0
 14 15  1  0  0  0  0
 15 16  1  0  0  0  0
 16 46  1  0  0  0  0
 16 47  1  0  0  0  0
 16 48  1  0  0  0  0
 15 17  1  0  0  0  0
 17 49  1  0  0  0  0
 17 50  1  0  0  0  0
 17 18  1  0  0  0  0
 18 12  1  0  0  0  0
 18 51  1  0  0  0  0
 18 52  1  0  0  0  0
 12 19  1  0  0  0  0
 19 20  2  0  0  0  0
 20 53  1  0  0  0  0
 20 21  1  0  0  0  0
 21 54  1  0  0  0  0
 21 22  2  0  0  0  0
 22 23  1  0  0  0  0
 22 24  1  0  0  0  0
 24 55  1  0  0  0  0
 24 25  2  0  0  0  0
 25 19  1  0  0  0  0
 25 56  1  0  0  0  0
  8 26  2  0  0  0  0
 26  4  1  0  0  0  0
  6 27  1  0  0  0  0
 27 28  1  0  0  0  0
 27 29  1  0  0  0  0
 27 30  1  0  0  0  0
M  END
>  <LOGBIO>
4.8900

>  <PRED_LOGBIO>
4.7900

>  <XV_RES>
0.0680

>  <WHL_TMPL>
1

>  <ANCH>
11-22;30-35

$$$$
ROW46
  -MTS-   01071502163D 0   0.00000     0.00000     0

 75 77  0  0  0  0  0  0  0  0999 V2000
    9.9110   -0.3460    1.2270 C   0  0  0  0  0  0  0  0  0  0  0  0
   10.3810    0.9960    1.7800 C   0  0  0  0  0  0  0  0  0  0  0  0
   11.2090    0.7650    3.0410 C   0  0  0  0  0  0  0  0  0  0  0  0
    9.1680    1.8610    2.1180 C   0  0  0  0  0  0  0  0  0  0  0  0
    8.3710    2.0830    0.9030 N   0  0  0  0  0  0  0  0  0  0  0  0
    8.8010    1.4990   -0.3750 C   0  0  0  0  0  0  0  0  0  0  0  0
   10.0950    0.7140   -0.1670 C   0  0  0  0  0  0  0  0  0  0  0  0
   10.5410    0.1070   -1.4940 C   0  0  0  0  0  0  0  0  0  0  0  0
    9.8560   -0.4010    0.8480 C   0  0  0  0  0  0  0  0  0  0  0  0
    7.1900    2.8600    0.9640 C   0  0  0  0  0  0  0  0  0  0  0  0
    7.2580    4.2430    0.7540 C   0  0  0  0  0  0  0  0  0  0  0  0
    6.0810    4.9980    0.8170 C   0  0  0  0  0  0  0  0  0  0  0  0
    4.8720    4.3470    1.0900 C   0  0  0  0  0  0  0  0  0  0  0  0
    4.8740    2.9620    1.2910 C   0  0  0  0  0  0  0  0  0  0  0  0
    3.5780    2.2460    1.5860 C   0  0  0  0  0  0  0  0  0  0  0  0
    2.9740    1.8280    0.3590 O   0  0  0  0  0  0  0  0  0  0  0  0
    1.7390    1.1420    0.5760 C   0  0  0  0  0  0  0  0  0  0  0  0
    1.1450    0.7230   -0.7680 C   0  0  0  0  0  0  0  0  0  0  0  0
    1.5090    1.8350   -1.7700 C   0  0  0  0  0  0  0  0  0  0  0  0
    0.8190    3.1630   -1.4050 C   0  0  0  0  0  0  0  0  0  0  0  0
   -0.6360    2.9950   -1.2850 N   0  0  0  0  0  0  0  0  0  0  0  0
   -1.0920    2.4280   -2.5620 C   0  0  0  0  0  0  0  0  0  0  0  0
   -0.9880    2.0130   -0.2480 C   0  0  0  0  0  0  0  0  0  0  0  0
   -0.3780    0.6350   -0.5630 C   0  0  0  0  0  0  0  0  0  0  0  0
    1.7040   -0.6070   -1.2160 C   0  0  0  0  0  0  0  0  0  0  0  0
    3.0820   -0.7550   -1.4150 C   0  0  0  0  0  0  0  0  0  0  0  0
    3.6010   -1.9880   -1.8300 C   0  0  0  0  0  0  0  0  0  0  0  0
    2.7410   -3.0720   -2.0450 C   0  0  0  0  0  0  0  0  0  0  0  0
    3.2410   -4.2600   -2.4450 F   0  0  0  0  0  0  0  0  0  0  0  0
    1.3630   -2.9230   -1.8460 C   0  0  0  0  0  0  0  0  0  0  0  0
    0.8450   -1.6910   -1.4310 C   0  0  0  0  0  0  0  0  0  0  0  0
    6.0170    2.2660    1.2230 N   0  0  0  0  0  0  0  0  0  0  0  0
    6.1150    6.4920    0.5950 C   0  0  0  0  0  0  0  0  0  0  0  0
    4.9610    6.8880    0.0680 F   0  0  0  0  0  0  0  0  0  0  0  0
    6.3060    7.1080    1.7580 F   0  0  0  0  0  0  0  0  0  0  0  0
    7.1090    6.7940   -0.2350 F   0  0  0  0  0  0  0  0  0  0  0  0
    9.3020   -0.8520    1.9730 H   0  0  0  0  0  0  0  0  0  0  0  0
   10.7760   -0.9620    0.9860 H   0  0  0  0  0  0  0  0  0  0  0  0
    9.3210   -0.1810    0.3280 H   0  0  0  0  0  0  0  0  0  0  0  0
   10.9910    1.5030    1.0340 H   0  0  0  0  0  0  0  0  0  0  0  0
   10.6000    0.2590    3.7870 H   0  0  0  0  0  0  0  0  0  0  0  0
   12.0730    0.1500    2.8000 H   0  0  0  0  0  0  0  0  0  0  0  0
   11.5440    1.7220    3.4350 H   0  0  0  0  0  0  0  0  0  0  0  0
    8.5590    1.3550    2.8640 H   0  0  0  0  0  0  0  0  0  0  0  0
    9.5030    2.8180    2.5120 H   0  0  0  0  0  0  0  0  0  0  0  0
    8.9710    2.2930   -1.0980 H   0  0  0  0  0  0  0  0  0  0  0  0
    8.0270    0.8300   -0.7470 H   0  0  0  0  0  0  0  0  0  0  0  0
   10.8690    1.3820    0.2050 H   0  0  0  0  0  0  0  0  0  0  0  0
    9.7670   -0.5620   -1.8650 H   0  0  0  0  0  0  0  0  0  0  0  0
   11.4620   -0.4520   -1.3450 H   0  0  0  0  0  0  0  0  0  0  0  0
   10.7110    0.9010   -2.2170 H   0  0  0  0  0  0  0  0  0  0  0  0
    9.0820   -1.0690    0.4760 H   0  0  0  0  0  0  0  0  0  0  0  0
   10.7770   -0.9600    0.9960 H   0  0  0  0  0  0  0  0  0  0  0  0
    9.5370    0.0320    1.7940 H   0  0  0  0  0  0  0  0  0  0  0  0
    8.2040    4.7190    0.5450 H   0  0  0  0  0  0  0  0  0  0  0  0
    3.9490    4.9070    1.1450 H   0  0  0  0  0  0  0  0  0  0  0  0
    2.9030    2.9190    2.1110 H   0  0  0  0  0  0  0  0  0  0  0  0
    3.7780    1.3750    2.2060 H   0  0  0  0  0  0  0  0  0  0  0  0
    1.0430    1.8020    1.0900 H   0  0  0  0  0  0  0  0  0  0  0  0
    1.9170    0.2580    1.1850 H   0  0  0  0  0  0  0  0  0  0  0  0
    1.0980    1.5290   -2.7300 H   0  0  0  0  0  0  0  0  0  0  0  0
    2.5850    1.9880   -1.7330 H   0  0  0  0  0  0  0  0  0  0  0  0
    0.9820    3.8340   -2.2460 H   0  0  0  0  0  0  0  0  0  0  0  0
    1.2150    3.4950   -0.4480 H   0  0  0  0  0  0  0  0  0  0  0  0
   -1.4930    3.2210   -3.1890 H   0  0  0  0  0  0  0  0  0  0  0  0
   -0.2540    1.9540   -3.0680 H   0  0  0  0  0  0  0  0  0  0  0  0
   -1.8680    1.6880   -2.3730 H   0  0  0  0  0  0  0  0  0  0  0  0
   -2.0680    1.8900   -0.2940 H   0  0  0  0  0  0  0  0  0  0  0  0
   -0.5870    2.3490    0.7060 H   0  0  0  0  0  0  0  0  0  0  0  0
   -0.5330    0.0230    0.3230 H   0  0  0  0  0  0  0  0  0  0  0  0
   -0.8250    0.2690   -1.4850 H   0  0  0  0  0  0  0  0  0  0  0  0
    3.7450    0.0810   -1.2490 H   0  0  0  0  0  0  0  0  0  0  0  0
    4.6630   -2.1020   -1.9840 H   0  0  0  0  0  0  0  0  0  0  0  0
    0.7000   -3.7590   -2.0120 H   0  0  0  0  0  0  0  0  0  0  0  0
   -0.2180   -1.5760   -1.2770 H   0  0  0  0  0  0  0  0  0  0  0  0
  1 37  1  0  0  0  0
  1 38  1  0  0  0  0
  1 39  1  0  0  0  0
  1  2  1  0  0  0  0
  2 40  1  0  0  0  0
  2  3  1  0  0  0  0
  3 41  1  0  0  0  0
  3 42  1  0  0  0  0
  3 43  1  0  0  0  0
  2  4  1  0  0  0  0
  4 44  1  0  0  0  0
  4 45  1  0  0  0  0
  4  5  1  0  0  0  0
  5  6  1  0  0  0  0
  6 46  1  0  0  0  0
  6 47  1  0  0  0  0
  6  7  1  0  0  0  0
  7 48  1  0  0  0  0
  7  8  1  0  0  0  0
  8 49  1  0  0  0  0
  8 50  1  0  0  0  0
  8 51  1  0  0  0  0
  7  9  1  0  0  0  0
  9 52  1  0  0  0  0
  9 53  1  0  0  0  0
  9 54  1  0  0  0  0
  5 10  1  0  0  0  0
 10 11  2  0  0  0  0
 11 55  1  0  0  0  0
 11 12  1  0  0  0  0
 12 13  2  0  0  0  0
 13 56  1  0  0  0  0
 13 14  1  0  0  0  0
 14 15  1  0  0  0  0
 15 57  1  0  0  0  0
 15 58  1  0  0  0  0
 15 16  1  0  0  0  0
 16 17  1  0  0  0  0
 17 59  1  0  0  0  0
 17 60  1  0  0  0  0
 17 18  1  0  0  0  0
 18 19  1  0  0  0  0
 19 61  1  0  0  0  0
 19 62  1  0  0  0  0
 19 20  1  0  0  0  0
 20 63  1  0  0  0  0
 20 64  1  0  0  0  0
 20 21  1  0  0  0  0
 21 22  1  0  0  0  0
 22 65  1  0  0  0  0
 22 66  1  0  0  0  0
 22 67  1  0  0  0  0
 21 23  1  0  0  0  0
 23 68  1  0  0  0  0
 23 69  1  0  0  0  0
 23 24  1  0  0  0  0
 24 18  1  0  0  0  0
 24 70  1  0  0  0  0
 24 71  1  0  0  0  0
 18 25  1  0  0  0  0
 25 26  2  0  0  0  0
 26 72  1  0  0  0  0
 26 27  1  0  0  0  0
 27 73  1  0  0  0  0
 27 28  2  0  0  0  0
 28 29  1  0  0  0  0
 28 30  1  0  0  0  0
 30 74  1  0  0  0  0
 30 31  2  0  0  0  0
 31 25  1  0  0  0  0
 31 75  1  0  0  0  0
 14 32  2  0  0  0  0
 32 10  1  0  0  0  0
 12 33  1  0  0  0  0
 33 34  1  0  0  0  0
 33 35  1  0  0  0  0
 33 36  1  0  0  0  0
M  END
>  <LOGBIO>
5.0200

>  <PRED_LOGBIO>
5.1200

>  <XV_RES>
-0.1270

>  <WHL_TMPL>
1

>  <ANCH>
11-22;49-54

$$$$
ROW47
  -MTS-   01071502163D 0   0.00000     0.00000     0

 62 66  0  0  1  0  0  0  0  0999 V2000
    3.9090   -3.7270    1.4260 C   0  0  0  0  0  0  0  0  0  0  0  0
    4.1740   -3.6690    2.8300 O   0  0  0  0  0  0  0  0  0  0  0  0
    5.3860   -4.3450    3.1750 C   0  0  0  0  0  0  0  0  0  0  0  0
    5.2450   -4.9500    4.5840 C   0  0  0  0  0  0  0  0  0  0  0  0
    6.4740   -5.5370    5.0180 O   0  0  0  0  0  0  0  0  0  0  0  0
    7.5230   -4.5690    5.1150 C   0  0  0  0  0  0  0  0  0  0  0  0
    7.8300   -3.9360    3.7450 C   0  0  0  0  0  0  0  0  0  0  0  0
    6.5580   -3.3480    3.1050 C   0  0  0  0  0  0  0  0  0  0  0  0
    6.8240   -2.9830    1.7060 N   0  0  0  0  0  0  0  0  0  0  0  0
    6.0210   -1.8050    1.3470 C   0  0  2  0  0  0  0  0  0  0  0  0
    5.7160   -1.7650   -0.1620 C   0  0  0  0  0  0  0  0  0  0  0  0
    5.4760   -0.2740   -0.4620 C   0  0  1  0  0  0  0  0  0  0  0  0
    6.1770    0.1310   -1.7730 C   0  0  0  0  0  0  0  0  0  0  0  0
    6.8210    1.4940   -1.4570 C   0  0  0  0  0  0  0  0  0  0  0  0
    7.2360    1.4010    0.0230 C   0  0  0  0  0  0  0  0  0  0  0  0
    6.1450    0.5280    0.6700 C   0  0  1  0  0  0  0  0  0  0  0  0
    6.7760   -0.4940    1.6340 C   0  0  0  0  0  0  0  0  0  0  0  0
    5.1170    1.3790    1.3770 C   0  0  0  0  0  0  0  0  0  0  0  0
    5.4560    2.4310    1.9170 O   0  0  0  0  0  0  0  0  0  0  0  0
    3.8460    0.9910    1.4160 N   0  0  0  0  0  0  0  0  0  0  0  0
    2.8630    1.3670    0.3900 C   0  0  0  0  0  0  0  0  0  0  0  0
    2.2240    0.1330   -0.2750 C   0  0  0  0  0  0  0  0  0  0  0  0
    1.8650   -0.9520    0.7120 C   0  0  0  0  0  0  0  0  0  0  0  0
    1.0420   -1.9290    0.3070 N   0  0  0  0  0  0  0  0  0  0  0  0
    0.6770   -2.9270    1.1230 C   0  0  0  0  0  0  0  0  0  0  0  0
    1.1490   -2.9790    2.4400 C   0  0  0  0  0  0  0  0  0  0  0  0
    0.6870   -4.2600    3.6180 Br  0  0  0  0  0  0  0  0  0  0  0  0
    2.0100   -1.9730    2.8950 C   0  0  0  0  0  0  0  0  0  0  0  0
    2.3720   -0.9450    2.0170 C   0  0  0  0  0  0  0  0  0  0  0  0
    3.3000    0.1480    2.4900 C   0  0  0  0  0  0  0  0  0  0  0  0
    4.7260   -3.2570    0.8830 H   0  0  0  0  0  0  0  0  0  0  0  0
    2.9810   -3.2020    1.2110 H   0  0  0  0  0  0  0  0  0  0  0  0
    3.8180   -4.7660    1.1170 H   0  0  0  0  0  0  0  0  0  0  0  0
    5.5550   -5.1450    2.4580 H   0  0  0  0  0  0  0  0  0  0  0  0
    4.9490   -4.1720    5.2840 H   0  0  0  0  0  0  0  0  0  0  0  0
    4.4650   -5.7070    4.5770 H   0  0  0  0  0  0  0  0  0  0  0  0
    7.2330   -3.7900    5.8160 H   0  0  0  0  0  0  0  0  0  0  0  0
    8.4210   -5.0450    5.5030 H   0  0  0  0  0  0  0  0  0  0  0  0
    8.2520   -4.6900    3.0840 H   0  0  0  0  0  0  0  0  0  0  0  0
    8.5710   -3.1490    3.8670 H   0  0  0  0  0  0  0  0  0  0  0  0
    6.2870   -2.4200    3.6040 H   0  0  0  0  0  0  0  0  0  0  0  0
    6.5770   -3.7550    1.1040 H   0  0  0  0  0  0  0  0  0  0  0  0
    5.1100   -1.8810    1.9380 H   0  0  0  0  0  0  0  0  0  0  0  0
    6.5500   -2.1540   -0.7420 H   0  0  0  0  0  0  0  0  0  0  0  0
    4.8370   -2.3610   -0.4020 H   0  0  0  0  0  0  0  0  0  0  0  0
    4.4110   -0.0570   -0.5110 H   0  0  0  0  0  0  0  0  0  0  0  0
    6.9280   -0.6020   -2.0590 H   0  0  0  0  0  0  0  0  0  0  0  0
    5.4630    0.2140   -2.5900 H   0  0  0  0  0  0  0  0  0  0  0  0
    6.1150    2.3060   -1.6150 H   0  0  0  0  0  0  0  0  0  0  0  0
    7.6840    1.6750   -2.0950 H   0  0  0  0  0  0  0  0  0  0  0  0
    8.2180    0.9450    0.1280 H   0  0  0  0  0  0  0  0  0  0  0  0
    7.2740    2.3860    0.4830 H   0  0  0  0  0  0  0  0  0  0  0  0
    7.8420   -0.6050    1.4460 H   0  0  0  0  0  0  0  0  0  0  0  0
    6.6510   -0.1870    2.6700 H   0  0  0  0  0  0  0  0  0  0  0  0
    3.4210    1.8790   -0.3920 H   0  0  0  0  0  0  0  0  0  0  0  0
    2.0690    1.9430    0.8590 H   0  0  0  0  0  0  0  0  0  0  0  0
    2.9910   -0.2900   -0.9200 H   0  0  0  0  0  0  0  0  0  0  0  0
    1.3130    0.4570   -0.7720 H   0  0  0  0  0  0  0  0  0  0  0  0
    0.0120   -3.6980    0.7620 H   0  0  0  0  0  0  0  0  0  0  0  0
    2.3880   -1.9900    3.9060 H   0  0  0  0  0  0  0  0  0  0  0  0
    4.1560   -0.3610    2.9290 H   0  0  0  0  0  0  0  0  0  0  0  0
    2.7420    0.7850    3.1740 H   0  0  0  0  0  0  0  0  0  0  0  0
  1 31  1  0  0  0  0
  1 32  1  0  0  0  0
  1 33  1  0  0  0  0
  1  2  1  0  0  0  0
  2  3  1  0  0  0  0
  3 34  1  0  0  0  0
  3  4  1  0  0  0  0
  4 35  1  0  0  0  0
  4 36  1  0  0  0  0
  4  5  1  0  0  0  0
  5  6  1  0  0  0  0
  6 37  1  0  0  0  0
  6 38  1  0  0  0  0
  6  7  1  0  0  0  0
  7 39  1  0  0  0  0
  7 40  1  0  0  0  0
  7  8  1  0  0  0  0
  8  3  1  0  0  0  0
  8 41  1  0  0  0  0
  8  9  1  0  0  0  0
  9 42  1  0  0  0  0
  9 10  1  0  0  0  0
 10 43  1  0  0  0  0
 10 11  1  0  0  0  0
 11 44  1  0  0  0  0
 11 45  1  0  0  0  0
 11 12  1  0  0  0  0
 12 46  1  0  0  0  0
 12 13  1  0  0  0  0
 13 47  1  0  0  0  0
 13 48  1  0  0  0  0
 13 14  1  0  0  0  0
 14 49  1  0  0  0  0
 14 50  1  0  0  0  0
 14 15  1  0  0  0  0
 15 51  1  0  0  0  0
 15 52  1  0  0  0  0
 15 16  1  0  0  0  0
 16 12  1  0  0  0  0
 16 17  1  0  0  0  0
 17 10  1  0  0  0  0
 17 53  1  0  0  0  0
 17 54  1  0  0  0  0
 16 18  1  0  0  0  0
 18 19  2  0  0  0  0
 18 20  1  0  0  0  0
 20 21  1  0  0  0  0
 21 55  1  0  0  0  0
 21 56  1  0  0  0  0
 21 22  1  0  0  0  0
 22 57  1  0  0  0  0
 22 58  1  0  0  0  0
 22 23  1  0  0  0  0
 23 24  1  0  0  0  0
 24 25  2  0  0  0  0
 25 59  1  0  0  0  0
 25 26  1  0  0  0  0
 26 27  1  0  0  0  0
 26 28  2  0  0  0  0
 28 60  1  0  0  0  0
 28 29  1  0  0  0  0
 29 23  2  0  0  0  0
 29 30  1  0  0  0  0
 30 20  1  0  0  0  0
 30 61  1  0  0  0  0
 30 62  1  0  0  0  0
M  END
>  <LOGBIO>
4.3100

>  <PRED_LOGBIO>
4.8200

>  <XV_RES>
-0.6540

>  <WHL_TMPL>
1

>  <ANCH>
33-35;57-59

$$$$
ROW49
  -MTS-   01071502163D 0   0.00000     0.00000     0

 54 57  0  0  0  0  0  0  0  0999 V2000
   -0.1890   -1.6720    0.7280 C   0  0  0  0  0  0  0  0  0  0  0  0
   -0.9180   -0.9060   -0.2930 C   0  0  0  0  0  0  0  0  0  0  0  0
   -0.0570    0.2670   -0.7610 C   0  0  0  0  0  0  0  0  0  0  0  0
    0.8240   -0.2490   -1.8190 N   0  0  0  0  0  0  0  0  0  0  0  0
    1.6310    0.5800   -2.4750 C   0  0  0  0  0  0  0  0  0  0  0  0
    1.6410    1.7780   -2.1960 O   0  0  0  0  0  0  0  0  0  0  0  0
    2.5360    0.0510   -3.5610 C   0  0  0  0  0  0  0  0  0  0  0  0
    2.7290    1.1630   -4.5030 N   0  0  0  0  0  0  0  0  0  0  0  0
    1.8610   -1.1330   -4.2770 C   0  0  0  0  0  0  0  0  0  0  0  0
    2.7960   -1.7860   -5.3120 C   0  0  0  0  0  0  0  0  0  0  0  0
    4.0980   -2.1220   -4.7180 N   0  0  0  0  0  0  0  0  0  0  0  0
    4.7930   -1.0330   -4.0160 C   0  0  0  0  0  0  0  0  0  0  0  0
    3.8900   -0.3700   -2.9600 C   0  0  0  0  0  0  0  0  0  0  0  0
    4.6520   -3.4210   -4.8170 C   0  0  0  0  0  0  0  0  0  0  0  0
    3.9980   -4.4740   -4.3110 N   0  0  0  0  0  0  0  0  0  0  0  0
    4.5050   -5.7120   -4.3940 C   0  0  0  0  0  0  0  0  0  0  0  0
    5.6860   -5.9270   -4.9890 N   0  0  0  0  0  0  0  0  0  0  0  0
    6.3930   -4.9180   -5.5160 C   0  0  0  0  0  0  0  0  0  0  0  0
    7.6360   -4.8510   -6.1870 N   0  0  0  0  0  0  0  0  0  0  0  0
    7.8940   -3.5470   -6.5200 C   0  0  0  0  0  0  0  0  0  0  0  0
    6.8950   -2.7550   -6.1090 C   0  0  0  0  0  0  0  0  0  0  0  0
    5.8890   -3.6140   -5.4450 C   0  0  0  0  0  0  0  0  0  0  0  0
   -0.9380    1.3140   -1.3990 C   0  0  0  0  0  0  0  0  0  0  0  0
   -1.2930    1.2030   -2.7480 C   0  0  0  0  0  0  0  0  0  0  0  0
   -2.1100    2.1750   -3.3400 C   0  0  0  0  0  0  0  0  0  0  0  0
   -2.5700    3.2580   -2.5810 C   0  0  0  0  0  0  0  0  0  0  0  0
   -3.3690    4.2090   -3.1600 Cl  0  0  0  0  0  0  0  0  0  0  0  0
   -2.2150    3.3690   -1.2320 C   0  0  0  0  0  0  0  0  0  0  0  0
   -1.3980    2.3970   -0.6400 C   0  0  0  0  0  0  0  0  0  0  0  0
   -0.8930   -2.1700    1.3910 H   0  0  0  0  0  0  0  0  0  0  0  0
    0.3530   -2.4560    0.2030 H   0  0  0  0  0  0  0  0  0  0  0  0
    0.4640   -0.9710    1.2440 H   0  0  0  0  0  0  0  0  0  0  0  0
   -1.7900   -0.4790    0.1980 H   0  0  0  0  0  0  0  0  0  0  0  0
   -1.1140   -1.5490   -1.1480 H   0  0  0  0  0  0  0  0  0  0  0  0
    0.5110    0.6850    0.0680 H   0  0  0  0  0  0  0  0  0  0  0  0
    0.8160   -1.2320   -2.0480 H   0  0  0  0  0  0  0  0  0  0  0  0
    1.8350    1.4460   -4.8770 H   0  0  0  0  0  0  0  0  0  0  0  0
    3.3310    0.8650   -5.2570 H   0  0  0  0  0  0  0  0  0  0  0  0
    1.5590   -1.8760   -3.5410 H   0  0  0  0  0  0  0  0  0  0  0  0
    0.9570   -0.7870   -4.7740 H   0  0  0  0  0  0  0  0  0  0  0  0
    2.9430   -1.1050   -6.1470 H   0  0  0  0  0  0  0  0  0  0  0  0
    2.3310   -2.6900   -5.7000 H   0  0  0  0  0  0  0  0  0  0  0  0
    5.1150   -0.2860   -4.7390 H   0  0  0  0  0  0  0  0  0  0  0  0
    5.6860   -1.4260   -3.5350 H   0  0  0  0  0  0  0  0  0  0  0  0
    3.7220   -1.0650   -2.1400 H   0  0  0  0  0  0  0  0  0  0  0  0
    4.3930    0.5040   -2.5520 H   0  0  0  0  0  0  0  0  0  0  0  0
    3.9570   -6.5440   -3.9780 H   0  0  0  0  0  0  0  0  0  0  0  0
    8.2380   -5.6370   -6.3880 H   0  0  0  0  0  0  0  0  0  0  0  0
    8.7760   -3.2060   -7.0410 H   0  0  0  0  0  0  0  0  0  0  0  0
    6.8340   -1.6840   -6.2380 H   0  0  0  0  0  0  0  0  0  0  0  0
   -0.9370    0.3680   -3.3330 H   0  0  0  0  0  0  0  0  0  0  0  0
   -2.3850    2.0890   -4.3810 H   0  0  0  0  0  0  0  0  0  0  0  0
   -2.5710    4.2040   -0.6470 H   0  0  0  0  0  0  0  0  0  0  0  0
   -1.1230    2.4830    0.4010 H   0  0  0  0  0  0  0  0  0  0  0  0
  1 30  1  0  0  0  0
  1 31  1  0  0  0  0
  1 32  1  0  0  0  0
  1  2  1  0  0  0  0
  2 33  1  0  0  0  0
  2 34  1  0  0  0  0
  2  3  1  0  0  0  0
  3 35  1  0  0  0  0
  3  4  1  0  0  0  0
  4 36  1  0  0  0  0
  4  5  1  0  0  0  0
  5  6  2  0  0  0  0
  5  7  1  0  0  0  0
  7  8  1  0  0  0  0
  8 37  1  0  0  0  0
  8 38  1  0  0  0  0
  7  9  1  0  0  0  0
  9 39  1  0  0  0  0
  9 40  1  0  0  0  0
  9 10  1  0  0  0  0
 10 41  1  0  0  0  0
 10 42  1  0  0  0  0
 10 11  1  0  0  0  0
 11 12  1  0  0  0  0
 12 43  1  0  0  0  0
 12 44  1  0  0  0  0
 12 13  1  0  0  0  0
 13  7  1  0  0  0  0
 13 45  1  0  0  0  0
 13 46  1  0  0  0  0
 11 14  1  0  0  0  0
 14 15  1  0  0  0  0
 15 16  2  0  0  0  0
 16 47  1  0  0  0  0
 16 17  1  0  0  0  0
 17 18  2  0  0  0  0
 18 19  1  0  0  0  0
 19 48  1  0  0  0  0
 19 20  1  0  0  0  0
 20 49  1  0  0  0  0
 20 21  2  0  0  0  0
 21 50  1  0  0  0  0
 21 22  1  0  0  0  0
 22 14  2  0  0  0  0
 22 18  1  0  0  0  0
  3 23  1  0  0  0  0
 23 24  2  0  0  0  0
 24 51  1  0  0  0  0
 24 25  1  0  0  0  0
 25 52  1  0  0  0  0
 25 26  2  0  0  0  0
 26 27  1  0  0  0  0
 26 28  1  0  0  0  0
 28 53  1  0  0  0  0
 28 29  2  0  0  0  0
 29 23  1  0  0  0  0
 29 54  1  0  0  0  0
M  END
>  <LOGBIO>
5.1900

>  <PRED_LOGBIO>
6.0200

>  <XV_RES>
-1.3020

>  <WHL_TMPL>
3

>  <ANCH>
51-64;44-45

$$$$
ROW53
  -MTS-   01071502163D 0   0.00000     0.00000     0

 62 66  0  0  0  0  0  0  0  0999 V2000
    8.5470   -1.3070    2.8300 C   0  0  0  0  0  0  0  0  0  0  0  0
    7.6750   -0.7970    1.7620 N   0  0  0  0  0  0  0  0  0  0  0  0
    6.5890   -1.7210    1.4030 C   0  0  0  0  0  0  0  0  0  0  0  0
    5.5900   -0.5570    1.5380 C   0  0  0  0  0  0  0  0  0  0  0  0
    4.3790   -0.8440    2.4240 C   0  0  0  0  0  0  0  0  0  0  0  0
    4.7410   -1.8420    3.4410 N   0  0  0  0  0  0  0  0  0  0  0  0
    4.8450   -0.7540    2.4880 N   0  0  0  0  0  0  0  0  0  0  0  0
    6.0870   -0.3080    2.4660 C   0  0  0  0  0  0  0  0  0  0  0  0
    6.5930    0.7960    1.6220 C   0  0  0  0  0  0  0  0  0  0  0  0
    7.5730    0.5480    0.6530 C   0  0  0  0  0  0  0  0  0  0  0  0
    8.0250    1.5550   -0.1070 N   0  0  0  0  0  0  0  0  0  0  0  0
    7.5480    2.7970    0.0510 C   0  0  0  0  0  0  0  0  0  0  0  0
    7.8280    4.0280   -0.5890 N   0  0  0  0  0  0  0  0  0  0  0  0
    7.0450    5.0060   -0.0340 C   0  0  0  0  0  0  0  0  0  0  0  0
    6.2700    4.4910    0.9310 C   0  0  0  0  0  0  0  0  0  0  0  0
    5.2940    5.2350    1.7570 C   0  0  0  0  0  0  0  0  0  0  0  0
    4.1270    5.3440    1.3820 O   0  0  0  0  0  0  0  0  0  0  0  0
    5.6770    5.7870    2.9050 N   0  0  0  0  0  0  0  0  0  0  0  0
    4.7070    6.5260    3.7260 C   0  0  0  0  0  0  0  0  0  0  0  0
    3.5660    5.5950    4.1270 C   0  0  0  0  0  0  0  0  0  0  0  0
    5.3990    7.0520    4.9800 C   0  0  0  0  0  0  0  0  0  0  0  0
    4.1490    7.6970    2.9230 C   0  0  0  0  0  0  0  0  0  0  0  0
    6.5680    3.0440    1.0200 C   0  0  0  0  0  0  0  0  0  0  0  0
    6.1150    2.0380    1.7810 N   0  0  0  0  0  0  0  0  0  0  0  0
    6.8890   -1.0970    3.4280 C   0  0  0  0  0  0  0  0  0  0  0  0
    8.2360   -1.0600    3.8090 C   0  0  0  0  0  0  0  0  0  0  0  0
    8.7170   -1.9570    4.7700 C   0  0  0  0  0  0  0  0  0  0  0  0
   10.0350   -1.9200    5.1420 O   0  0  0  0  0  0  0  0  0  0  0  0
   10.9610   -2.7280    4.4130 C   0  0  0  0  0  0  0  0  0  0  0  0
   12.1830   -2.5640    4.9130 F   0  0  0  0  0  0  0  0  0  0  0  0
   10.6100   -4.0070    4.5130 F   0  0  0  0  0  0  0  0  0  0  0  0
    7.8510   -2.8920    5.3500 C   0  0  0  0  0  0  0  0  0  0  0  0
    6.5040   -2.9290    4.9690 C   0  0  0  0  0  0  0  0  0  0  0  0
    6.0230   -2.0320    4.0080 C   0  0  0  0  0  0  0  0  0  0  0  0
    6.7260    0.2270    2.2220 C   0  0  0  0  0  0  0  0  0  0  0  0
    7.9740   -1.9560    3.4880 H   0  0  0  0  0  0  0  0  0  0  0  0
    9.3680   -1.8700    2.3900 H   0  0  0  0  0  0  0  0  0  0  0  0
    8.9460   -0.4720    3.4020 H   0  0  0  0  0  0  0  0  0  0  0  0
    6.4350   -2.5220    2.1210 H   0  0  0  0  0  0  0  0  0  0  0  0
    6.6660   -2.1220    0.3940 H   0  0  0  0  0  0  0  0  0  0  0  0
    5.2420   -0.1360    0.5970 H   0  0  0  0  0  0  0  0  0  0  0  0
    3.6260   -1.3040    1.7870 H   0  0  0  0  0  0  0  0  0  0  0  0
    4.0900    0.0800    2.9200 H   0  0  0  0  0  0  0  0  0  0  0  0
    7.9630   -0.4500    0.5190 H   0  0  0  0  0  0  0  0  0  0  0  0
    8.4960    4.1630   -1.3350 H   0  0  0  0  0  0  0  0  0  0  0  0
    7.0520    6.0440   -0.3310 H   0  0  0  0  0  0  0  0  0  0  0  0
    6.6350    5.6970    3.2130 H   0  0  0  0  0  0  0  0  0  0  0  0
    3.9640    4.7600    4.7000 H   0  0  0  0  0  0  0  0  0  0  0  0
    2.8490    6.1420    4.7350 H   0  0  0  0  0  0  0  0  0  0  0  0
    3.0730    5.2190    3.2330 H   0  0  0  0  0  0  0  0  0  0  0  0
    5.7970    6.2170    5.5520 H   0  0  0  0  0  0  0  0  0  0  0  0
    4.6810    7.6000    5.5870 H   0  0  0  0  0  0  0  0  0  0  0  0
    6.2120    7.7160    4.6940 H   0  0  0  0  0  0  0  0  0  0  0  0
    3.6560    7.3220    2.0290 H   0  0  0  0  0  0  0  0  0  0  0  0
    3.4310    8.2440    3.5300 H   0  0  0  0  0  0  0  0  0  0  0  0
    4.9620    8.3610    2.6370 H   0  0  0  0  0  0  0  0  0  0  0  0
    8.9040   -0.3380    3.3610 H   0  0  0  0  0  0  0  0  0  0  0  0
   10.9560   -2.4320    3.3660 H   0  0  0  0  0  0  0  0  0  0  0  0
    8.2220   -3.5840    6.0910 H   0  0  0  0  0  0  0  0  0  0  0  0
    5.8370   -3.6510    5.4170 H   0  0  0  0  0  0  0  0  0  0  0  0
    6.6320    0.2890    3.3040 H   0  0  0  0  0  0  0  0  0  0  0  0
    6.9000    1.2140    1.7970 H   0  0  0  0  0  0  0  0  0  0  0  0
  1 36  1  0  0  0  0
  1 37  1  0  0  0  0
  1 38  1  0  0  0  0
  1  2  1  0  0  0  0
  2  3  1  0  0  0  0
  3 39  1  0  0  0  0
  3 40  1  0  0  0  0
  3  4  1  0  0  0  0
  4 41  1  0  0  0  0
  4  5  1  0  0  0  0
  5 42  1  0  0  0  0
  5 43  1  0  0  0  0
  5  6  1  0  0  0  0
  6  7  1  0  0  0  0
  7  8  2  0  0  0  0
  8  9  1  0  0  0  0
  9 10  2  0  0  0  0
 10 44  1  0  0  0  0
 10 11  1  0  0  0  0
 11 12  2  0  0  0  0
 12 13  1  0  0  0  0
 13 45  1  0  0  0  0
 13 14  1  0  0  0  0
 14 46  1  0  0  0  0
 14 15  2  0  0  0  0
 15 16  1  0  0  0  0
 16 17  2  0  0  0  0
 16 18  1  0  0  0  0
 18 47  1  0  0  0  0
 18 19  1  0  0  0  0
 19 20  1  0  0  0  0
 20 48  1  0  0  0  0
 20 49  1  0  0  0  0
 20 50  1  0  0  0  0
 19 21  1  0  0  0  0
 21 51  1  0  0  0  0
 21 52  1  0  0  0  0
 21 53  1  0  0  0  0
 19 22  1  0  0  0  0
 22 54  1  0  0  0  0
 22 55  1  0  0  0  0
 22 56  1  0  0  0  0
 15 23  1  0  0  0  0
 23 12  1  0  0  0  0
 23 24  2  0  0  0  0
 24  9  1  0  0  0  0
  8 25  1  0  0  0  0
 25 26  2  0  0  0  0
 26 57  1  0  0  0  0
 26 27  1  0  0  0  0
 27 28  1  0  0  0  0
 28 29  1  0  0  0  0
 29 58  1  0  0  0  0
 29 30  1  0  0  0  0
 29 31  1  0  0  0  0
 27 32  2  0  0  0  0
 32 59  1  0  0  0  0
 32 33  1  0  0  0  0
 33 60  1  0  0  0  0
 33 34  2  0  0  0  0
 34  6  1  0  0  0  0
 34 25  1  0  0  0  0
  4 35  1  0  0  0  0
 35  2  1  0  0  0  0
 35 61  1  0  0  0  0
 35 62  1  0  0  0  0
M  END
>  <LOGBIO>
6.5300

>  <PRED_LOGBIO>
5.9900

>  <XV_RES>
1.0790

>  <WHL_TMPL>
3

>  <ANCH>
15-16;14-59

$$$$
ROW54
  -MTS-   01071502163D 0   0.00000     0.00000     0

 55 56  0  0  0  0  0  0  0  0999 V2000
    0.4910    4.6400   -3.5020 C   0  0  0  0  0  0  0  0  0  0  0  0
   -0.6810    4.7750   -2.5340 C   0  0  0  0  0  0  0  0  0  0  0  0
   -1.7690    5.6350   -3.1710 C   0  0  0  0  0  0  0  0  0  0  0  0
   -0.2030    5.4330   -1.2430 C   0  0  0  0  0  0  0  0  0  0  0  0
   -1.2240    3.4420   -2.2330 N   0  0  0  0  0  0  0  0  0  0  0  0
   -0.4470    2.5200   -1.6710 C   0  0  0  0  0  0  0  0  0  0  0  0
    0.7430    2.7860   -1.3990 O   0  0  0  0  0  0  0  0  0  0  0  0
   -0.9380    1.3140   -1.3990 N   0  0  0  0  0  0  0  0  0  0  0  0
   -0.0570    0.2670   -0.7610 C   0  0  0  0  0  0  0  0  0  0  0  0
   -0.9180   -0.9060   -0.2930 C   0  0  0  0  0  0  0  0  0  0  0  0
   -0.1890   -1.6720    0.7280 N   0  0  0  0  0  0  0  0  0  0  0  0
    1.1630   -2.0180    0.2660 C   0  0  0  0  0  0  0  0  0  0  0  0
    2.2240   -1.2400    1.0650 C   0  0  0  0  0  0  0  0  0  0  0  0
    1.4950   -0.9900    2.3980 C   0  0  0  0  0  0  0  0  0  0  0  0
    1.9890    0.2740    3.1010 C   0  0  0  0  0  0  0  0  0  0  0  0
    1.7220    0.1700    4.5420 N   0  0  0  0  0  0  0  0  0  0  0  0
    2.0710    1.1620    5.3570 C   0  0  0  0  0  0  0  0  0  0  0  0
    2.6150    2.1670    4.9030 O   0  0  0  0  0  0  0  0  0  0  0  0
    1.8020    1.0570    6.8080 C   0  0  0  0  0  0  0  0  0  0  0  0
    2.7610    0.4930    7.6580 C   0  0  0  0  0  0  0  0  0  0  0  0
    2.5070    0.3930    9.0310 C   0  0  0  0  0  0  0  0  0  0  0  0
    3.6990   -0.3080   10.0880 Cl  0  0  0  0  0  0  0  0  0  0  0  0
    1.2950    0.8580    9.5550 C   0  0  0  0  0  0  0  0  0  0  0  0
    0.3360    1.4230    8.7050 C   0  0  0  0  0  0  0  0  0  0  0  0
   -1.1710    2.0010    9.3550 Cl  0  0  0  0  0  0  0  0  0  0  0  0
    0.5900    1.5220    7.3320 C   0  0  0  0  0  0  0  0  0  0  0  0
    0.0300   -0.8670    1.9380 C   0  0  0  0  0  0  0  0  0  0  0  0
    0.1500    4.1710   -4.4220 H   0  0  0  0  0  0  0  0  0  0  0  0
    0.8920    5.6270   -3.7250 H   0  0  0  0  0  0  0  0  0  0  0  0
    1.2670    4.0270   -3.0480 H   0  0  0  0  0  0  0  0  0  0  0  0
   -2.1110    5.1660   -4.0910 H   0  0  0  0  0  0  0  0  0  0  0  0
   -1.3680    6.6210   -3.3930 H   0  0  0  0  0  0  0  0  0  0  0  0
   -2.6050    5.7310   -2.4810 H   0  0  0  0  0  0  0  0  0  0  0  0
    0.5730    4.8190   -0.7900 H   0  0  0  0  0  0  0  0  0  0  0  0
    0.1990    6.4190   -1.4660 H   0  0  0  0  0  0  0  0  0  0  0  0
   -1.0390    5.5290   -0.5540 H   0  0  0  0  0  0  0  0  0  0  0  0
   -2.1860    3.2270   -2.4530 H   0  0  0  0  0  0  0  0  0  0  0  0
   -1.9000    1.0990   -1.6190 H   0  0  0  0  0  0  0  0  0  0  0  0
    0.3710    0.7180    0.1320 H   0  0  0  0  0  0  0  0  0  0  0  0
    0.6470   -0.0980   -1.5050 H   0  0  0  0  0  0  0  0  0  0  0  0
   -1.0440   -1.5650   -1.1500 H   0  0  0  0  0  0  0  0  0  0  0  0
   -1.8310   -0.5070    0.1450 H   0  0  0  0  0  0  0  0  0  0  0  0
    1.3260   -3.0870    0.3910 H   0  0  0  0  0  0  0  0  0  0  0  0
    1.2570   -1.7790   -0.7910 H   0  0  0  0  0  0  0  0  0  0  0  0
    2.4940   -0.3070    0.5740 H   0  0  0  0  0  0  0  0  0  0  0  0
    3.1300   -1.8250    1.2070 H   0  0  0  0  0  0  0  0  0  0  0  0
    1.6380   -1.8040    3.1060 H   0  0  0  0  0  0  0  0  0  0  0  0
    1.4680    1.1400    2.6970 H   0  0  0  0  0  0  0  0  0  0  0  0
    3.0590    0.3860    2.9370 H   0  0  0  0  0  0  0  0  0  0  0  0
    1.2750   -0.6550    4.9150 H   0  0  0  0  0  0  0  0  0  0  0  0
    3.6960    0.1340    7.2550 H   0  0  0  0  0  0  0  0  0  0  0  0
    1.0990    0.7820   10.6140 H   0  0  0  0  0  0  0  0  0  0  0  0
   -0.1490    1.9580    6.6760 H   0  0  0  0  0  0  0  0  0  0  0  0
   -0.1970    0.1750    1.7270 H   0  0  0  0  0  0  0  0  0  0  0  0
   -0.6290   -1.2160    2.7300 H   0  0  0  0  0  0  0  0  0  0  0  0
  1 28  1  0  0  0  0
  1 29  1  0  0  0  0
  1 30  1  0  0  0  0
  1  2  1  0  0  0  0
  2  3  1  0  0  0  0
  3 31  1  0  0  0  0
  3 32  1  0  0  0  0
  3 33  1  0  0  0  0
  2  4  1  0  0  0  0
  4 34  1  0  0  0  0
  4 35  1  0  0  0  0
  4 36  1  0  0  0  0
  2  5  1  0  0  0  0
  5 37  1  0  0  0  0
  5  6  1  0  0  0  0
  6  7  2  0  0  0  0
  6  8  1  0  0  0  0
  8 38  1  0  0  0  0
  8  9  1  0  0  0  0
  9 39  1  0  0  0  0
  9 40  1  0  0  0  0
  9 10  1  0  0  0  0
 10 41  1  0  0  0  0
 10 42  1  0  0  0  0
 10 11  1  0  0  0  0
 11 12  1  0  0  0  0
 12 43  1  0  0  0  0
 12 44  1  0  0  0  0
 12 13  1  0  0  0  0
 13 45  1  0  0  0  0
 13 46  1  0  0  0  0
 13 14  1  0  0  0  0
 14 47  1  0  0  0  0
 14 15  1  0  0  0  0
 15 48  1  0  0  0  0
 15 49  1  0  0  0  0
 15 16  1  0  0  0  0
 16 50  1  0  0  0  0
 16 17  1  0  0  0  0
 17 18  2  0  0  0  0
 17 19  1  0  0  0  0
 19 20  2  0  0  0  0
 20 51  1  0  0  0  0
 20 21  1  0  0  0  0
 21 22  1  0  0  0  0
 21 23  2  0  0  0  0
 23 52  1  0  0  0  0
 23 24  1  0  0  0  0
 24 25  1  0  0  0  0
 24 26  2  0  0  0  0
 26 19  1  0  0  0  0
 26 53  1  0  0  0  0
 14 27  1  0  0  0  0
 27 11  1  0  0  0  0
 27 54  1  0  0  0  0
 27 55  1  0  0  0  0
M  END
>  <LOGBIO>
5.2400

>  <PRED_LOGBIO>
5.7600

>  <XV_RES>
-0.7670

>  <WHL_TMPL>
3

>  <ANCH>
51-48;18-20

$$$$
ROW55
  -MTS-   01071502163D 0   0.00000     0.00000     0

 66 70  0  0  1  0  0  0  0  0999 V2000
   -1.4450   -5.8930    4.5270 Cl  0  0  0  0  0  0  0  0  0  0  0  0
   -1.3780   -4.9790    3.0480 C   0  0  0  0  0  0  0  0  0  0  0  0
   -2.5310   -4.3540    2.5580 C   0  0  0  0  0  0  0  0  0  0  0  0
   -2.4760   -3.6180    1.3690 C   0  0  0  0  0  0  0  0  0  0  0  0
   -1.2690   -3.5070    0.6680 C   0  0  0  0  0  0  0  0  0  0  0  0
   -0.1160   -4.1330    1.1580 C   0  0  0  0  0  0  0  0  0  0  0  0
   -0.1710   -4.8680    2.3480 C   0  0  0  0  0  0  0  0  0  0  0  0
   -1.2110   -2.7140   -0.6150 C   0  0  0  0  0  0  0  0  0  0  0  0
   -0.8790   -1.3150   -0.3120 N   0  0  0  0  0  0  0  0  0  0  0  0
   -0.7730   -0.4270   -1.2970 C   0  0  0  0  0  0  0  0  0  0  0  0
   -0.9540   -0.7780   -2.4620 O   0  0  0  0  0  0  0  0  0  0  0  0
   -0.4320    1.0100   -0.9850 C   0  0  2  0  0  0  0  0  0  0  0  0
   -1.0800    1.8600   -2.0940 C   0  0  0  0  0  0  0  0  0  0  0  0
   -0.6090    3.3240   -2.0290 C   0  0  0  0  0  0  0  0  0  0  0  0
    0.9280    3.4240   -2.0680 C   0  0  2  0  0  0  0  0  0  0  0  0
    1.5760    2.5740   -0.9590 C   0  0  0  0  0  0  0  0  0  0  0  0
    1.1040    1.1090   -1.0240 C   0  0  1  0  0  0  0  0  0  0  0  0
    1.7010    0.3250    0.1200 C   0  0  0  0  0  0  0  0  0  0  0  0
    0.8690   -0.4060    0.9770 C   0  0  0  0  0  0  0  0  0  0  0  0
    1.4220   -1.1340    2.0370 C   0  0  0  0  0  0  0  0  0  0  0  0
    2.8070   -1.1300    2.2410 C   0  0  0  0  0  0  0  0  0  0  0  0
    3.5580   -2.1170    3.6810 Br  0  0  0  0  0  0  0  0  0  0  0  0
    3.6390   -0.3990    1.3850 C   0  0  0  0  0  0  0  0  0  0  0  0
    3.0860    0.3280    0.3240 C   0  0  0  0  0  0  0  0  0  0  0  0
    1.2600    4.8230   -1.7640 N   0  0  0  0  0  0  0  0  0  0  0  0
    0.4840    5.7120   -2.6410 C   0  0  0  0  0  0  0  0  0  0  0  0
    0.6810    7.1890   -2.2490 C   0  0  0  0  0  0  0  0  0  0  0  0
    0.3750    7.4060   -0.8690 O   0  0  0  0  0  0  0  0  0  0  0  0
    1.1720    6.5860   -0.0110 C   0  0  0  0  0  0  0  0  0  0  0  0
    0.9870    5.0950   -0.3450 C   0  0  0  0  0  0  0  0  0  0  0  0
   -2.5530   -2.7740   -1.3060 C   0  0  0  0  0  0  0  0  0  0  0  0
   -3.6670   -2.9000   -0.5720 N   0  0  0  0  0  0  0  0  0  0  0  0
   -4.8720   -2.9560   -1.1550 C   0  0  0  0  0  0  0  0  0  0  0  0
   -4.9700   -2.8830   -2.5500 C   0  0  0  0  0  0  0  0  0  0  0  0
   -3.7850   -2.7520   -3.2850 C   0  0  0  0  0  0  0  0  0  0  0  0
   -2.6100   -2.7010   -2.6420 N   0  0  0  0  0  0  0  0  0  0  0  0
   -3.4620   -4.4390    3.0990 H   0  0  0  0  0  0  0  0  0  0  0  0
   -3.3660   -3.1360    0.9910 H   0  0  0  0  0  0  0  0  0  0  0  0
    0.8150   -4.0470    0.6170 H   0  0  0  0  0  0  0  0  0  0  0  0
    0.7190   -5.3500    2.7250 H   0  0  0  0  0  0  0  0  0  0  0  0
   -0.4490   -3.1350   -1.2670 H   0  0  0  0  0  0  0  0  0  0  0  0
   -0.7310   -1.0270    0.6450 H   0  0  0  0  0  0  0  0  0  0  0  0
   -0.8110    1.3000   -0.0070 H   0  0  0  0  0  0  0  0  0  0  0  0
   -2.1480    1.8720   -1.8860 H   0  0  0  0  0  0  0  0  0  0  0  0
   -0.7810    1.4490   -3.0560 H   0  0  0  0  0  0  0  0  0  0  0  0
   -0.9160    3.7020   -1.0560 H   0  0  0  0  0  0  0  0  0  0  0  0
   -1.0060    3.8480   -2.8960 H   0  0  0  0  0  0  0  0  0  0  0  0
    1.3050    3.1270   -3.0450 H   0  0  0  0  0  0  0  0  0  0  0  0
    1.2100    2.9720   -0.0150 H   0  0  0  0  0  0  0  0  0  0  0  0
    2.6540    2.5910   -1.1040 H   0  0  0  0  0  0  0  0  0  0  0  0
    1.4510    0.6790   -1.9610 H   0  0  0  0  0  0  0  0  0  0  0  0
   -0.2000   -0.4090    0.8190 H   0  0  0  0  0  0  0  0  0  0  0  0
    0.7800   -1.6980    2.6980 H   0  0  0  0  0  0  0  0  0  0  0  0
    4.7070   -0.3960    1.5420 H   0  0  0  0  0  0  0  0  0  0  0  0
    3.7270    0.8920   -0.3370 H   0  0  0  0  0  0  0  0  0  0  0  0
   -0.5710    5.4570   -2.5730 H   0  0  0  0  0  0  0  0  0  0  0  0
    0.7970    5.5660   -3.6730 H   0  0  0  0  0  0  0  0  0  0  0  0
    1.7110    7.4800   -2.4420 H   0  0  0  0  0  0  0  0  0  0  0  0
    0.0400    7.8150   -2.8660 H   0  0  0  0  0  0  0  0  0  0  0  0
    2.2200    6.8550   -0.1240 H   0  0  0  0  0  0  0  0  0  0  0  0
    0.8890    6.7640    1.0240 H   0  0  0  0  0  0  0  0  0  0  0  0
   -0.0320    4.7950   -0.1080 H   0  0  0  0  0  0  0  0  0  0  0  0
    1.6570    4.5010    0.2730 H   0  0  0  0  0  0  0  0  0  0  0  0
   -5.7630   -3.0570   -0.5530 H   0  0  0  0  0  0  0  0  0  0  0  0
   -5.9290   -2.9260   -3.0440 H   0  0  0  0  0  0  0  0  0  0  0  0
   -3.8180   -2.6920   -4.3630 H   0  0  0  0  0  0  0  0  0  0  0  0
  1  2  1  0  0  0  0
  2  3  2  0  0  0  0
  3 37  1  0  0  0  0
  3  4  1  0  0  0  0
  4 38  1  0  0  0  0
  4  5  2  0  0  0  0
  5  6  1  0  0  0  0
  6 39  1  0  0  0  0
  6  7  2  0  0  0  0
  7  2  1  0  0  0  0
  7 40  1  0  0  0  0
  5  8  1  0  0  0  0
  8 41  1  0  0  0  0
  8  9  1  0  0  0  0
  9 42  1  0  0  0  0
  9 10  1  0  0  0  0
 10 11  2  0  0  0  0
 10 12  1  0  0  0  0
 12 43  1  0  0  0  0
 12 13  1  0  0  0  0
 13 44  1  0  0  0  0
 13 45  1  0  0  0  0
 13 14  1  0  0  0  0
 14 46  1  0  0  0  0
 14 47  1  0  0  0  0
 14 15  1  0  0  0  0
 15 48  1  0  0  0  0
 15 16  1  0  0  0  0
 16 49  1  0  0  0  0
 16 50  1  0  0  0  0
 16 17  1  0  0  0  0
 17 12  1  0  0  0  0
 17 51  1  0  0  0  0
 17 18  1  0  0  0  0
 18 19  2  0  0  0  0
 19 52  1  0  0  0  0
 19 20  1  0  0  0  0
 20 53  1  0  0  0  0
 20 21  2  0  0  0  0
 21 22  1  0  0  0  0
 21 23  1  0  0  0  0
 23 54  1  0  0  0  0
 23 24  2  0  0  0  0
 24 18  1  0  0  0  0
 24 55  1  0  0  0  0
 15 25  1  0  0  0  0
 25 26  1  0  0  0  0
 26 56  1  0  0  0  0
 26 57  1  0  0  0  0
 26 27  1  0  0  0  0
 27 58  1  0  0  0  0
 27 59  1  0  0  0  0
 27 28  1  0  0  0  0
 28 29  1  0  0  0  0
 29 60  1  0  0  0  0
 29 61  1  0  0  0  0
 29 30  1  0  0  0  0
 30 25  1  0  0  0  0
 30 62  1  0  0  0  0
 30 63  1  0  0  0  0
  8 31  1  0  0  0  0
 31 32  2  0  0  0  0
 32 33  1  0  0  0  0
 33 64  1  0  0  0  0
 33 34  2  0  0  0  0
 34 65  1  0  0  0  0
 34 35  1  0  0  0  0
 35 66  1  0  0  0  0
 35 36  2  0  0  0  0
 36 31  1  0  0  0  0
M  END
>  <LOGBIO>
5.9200

>  <PRED_LOGBIO>
5.9700

>  <XV_RES>
0.0830

>  <WHL_TMPL>
2

>  <ANCH>
20-34;31-28

$$$$
ROW56
  -MTS-   01071502163D 0   0.00000     0.00000     0

 61 64  0  0  1  0  0  0  0  0999 V2000
    3.8630    3.7280    1.4490 C   0  0  0  0  0  0  0  0  0  0  0  0
    3.2100    3.5480    2.8160 C   0  0  2  0  0  0  0  0  0  0  0  0
    3.2390    2.1270    3.1900 N   0  0  0  0  0  0  0  0  0  0  0  0
    4.4030    1.4930    3.3040 C   0  0  0  0  0  0  0  0  0  0  0  0
    5.4550    2.0960    3.0970 O   0  0  0  0  0  0  0  0  0  0  0  0
    4.4330    0.0330    3.6890 C   0  0  2  0  0  0  0  0  0  0  0  0
    3.2660   -0.2830    4.6430 C   0  0  0  0  0  0  0  0  0  0  0  0
    3.2190   -1.7800    4.9980 C   0  0  0  0  0  0  0  0  0  0  0  0
    3.1650   -2.6570    3.7340 C   0  0  2  0  0  0  0  0  0  0  0  0
    4.3310   -2.3420    2.7790 C   0  0  0  0  0  0  0  0  0  0  0  0
    4.3790   -0.8440    2.4240 C   0  0  1  0  0  0  0  0  0  0  0  0
    5.5760   -0.5600    1.5490 C   0  0  0  0  0  0  0  0  0  0  0  0
    5.9910    0.7600    1.3360 C   0  0  0  0  0  0  0  0  0  0  0  0
    7.1010    1.0230    0.5240 C   0  0  0  0  0  0  0  0  0  0  0  0
    7.7960   -0.0340   -0.0750 C   0  0  0  0  0  0  0  0  0  0  0  0
    8.8660    0.2190   -0.8580 Br  0  0  0  0  0  0  0  0  0  0  0  0
    7.3810   -1.3550    0.1380 C   0  0  0  0  0  0  0  0  0  0  0  0
    6.2710   -1.6170    0.9500 C   0  0  0  0  0  0  0  0  0  0  0  0
    3.1940   -4.0790    4.1080 N   0  0  0  0  0  0  0  0  0  0  0  0
    4.4390   -4.3690    4.8330 C   0  0  0  0  0  0  0  0  0  0  0  0
    4.5840   -5.8790    5.1040 C   0  0  0  0  0  0  0  0  0  0  0  0
    4.4850   -6.6360    3.8950 O   0  0  0  0  0  0  0  0  0  0  0  0
    3.2460   -6.4010    3.2200 C   0  0  0  0  0  0  0  0  0  0  0  0
    3.0680   -4.9060    2.8990 C   0  0  0  0  0  0  0  0  0  0  0  0
    1.7780    4.0240    2.7570 C   0  0  0  0  0  0  0  0  0  0  0  0
    1.0610    3.9350    1.5580 C   0  0  0  0  0  0  0  0  0  0  0  0
   -0.2670    4.3760    1.5020 C   0  0  0  0  0  0  0  0  0  0  0  0
   -0.8770    4.9060    2.6460 C   0  0  0  0  0  0  0  0  0  0  0  0
   -2.1570    5.3310    2.5920 F   0  0  0  0  0  0  0  0  0  0  0  0
   -0.1590    4.9950    3.8440 C   0  0  0  0  0  0  0  0  0  0  0  0
    1.1680    4.5540    3.9000 C   0  0  0  0  0  0  0  0  0  0  0  0
    4.8950    3.3850    1.4920 H   0  0  0  0  0  0  0  0  0  0  0  0
    3.8420    4.7800    1.1720 H   0  0  0  0  0  0  0  0  0  0  0  0
    3.3190    3.1470    0.7080 H   0  0  0  0  0  0  0  0  0  0  0  0
    3.7550    4.1300    3.5580 H   0  0  0  0  0  0  0  0  0  0  0  0
    2.3760    1.6320    3.3610 H   0  0  0  0  0  0  0  0  0  0  0  0
    5.3810   -0.1120    4.2010 H   0  0  0  0  0  0  0  0  0  0  0  0
    2.3280    0.0090    4.1760 H   0  0  0  0  0  0  0  0  0  0  0  0
    3.3760    0.3030    5.5540 H   0  0  0  0  0  0  0  0  0  0  0  0
    4.0980   -2.0410    5.5830 H   0  0  0  0  0  0  0  0  0  0  0  0
    2.3440   -1.9780    5.6140 H   0  0  0  0  0  0  0  0  0  0  0  0
    2.2160   -2.5120    3.2210 H   0  0  0  0  0  0  0  0  0  0  0  0
    5.2700   -2.6340    3.2460 H   0  0  0  0  0  0  0  0  0  0  0  0
    4.2220   -2.9270    1.8690 H   0  0  0  0  0  0  0  0  0  0  0  0
    3.5110   -0.5770    1.8240 H   0  0  0  0  0  0  0  0  0  0  0  0
    5.4550    1.5760    1.7980 H   0  0  0  0  0  0  0  0  0  0  0  0
    7.4210    2.0410    0.3600 H   0  0  0  0  0  0  0  0  0  0  0  0
    7.9170   -2.1710   -0.3240 H   0  0  0  0  0  0  0  0  0  0  0  0
    5.9510   -2.6350    1.1140 H   0  0  0  0  0  0  0  0  0  0  0  0
    5.2880   -4.0230    4.2470 H   0  0  0  0  0  0  0  0  0  0  0  0
    4.4430   -3.8290    5.7770 H   0  0  0  0  0  0  0  0  0  0  0  0
    3.8090   -6.1980    5.7970 H   0  0  0  0  0  0  0  0  0  0  0  0
    5.5460   -6.0700    5.5740 H   0  0  0  0  0  0  0  0  0  0  0  0
    2.4220   -6.7390    3.8450 H   0  0  0  0  0  0  0  0  0  0  0  0
    3.2240   -6.9750    2.2960 H   0  0  0  0  0  0  0  0  0  0  0  0
    3.8160   -4.6010    2.1710 H   0  0  0  0  0  0  0  0  0  0  0  0
    2.0890   -4.7480    2.4520 H   0  0  0  0  0  0  0  0  0  0  0  0
    1.5310    3.5260    0.6760 H   0  0  0  0  0  0  0  0  0  0  0  0
   -0.8200    4.3070    0.5770 H   0  0  0  0  0  0  0  0  0  0  0  0
   -0.6300    5.4030    4.7260 H   0  0  0  0  0  0  0  0  0  0  0  0
    1.7220    4.6220    4.8250 H   0  0  0  0  0  0  0  0  0  0  0  0
  1 32  1  0  0  0  0
  1 33  1  0  0  0  0
  1 34  1  0  0  0  0
  1  2  1  0  0  0  0
  2 35  1  0  0  0  0
  2  3  1  0  0  0  0
  3 36  1  0  0  0  0
  3  4  1  0  0  0  0
  4  5  2  0  0  0  0
  4  6  1  0  0  0  0
  6 37  1  0  0  0  0
  6  7  1  0  0  0  0
  7 38  1  0  0  0  0
  7 39  1  0  0  0  0
  7  8  1  0  0  0  0
  8 40  1  0  0  0  0
  8 41  1  0  0  0  0
  8  9  1  0  0  0  0
  9 42  1  0  0  0  0
  9 10  1  0  0  0  0
 10 43  1  0  0  0  0
 10 44  1  0  0  0  0
 10 11  1  0  0  0  0
 11  6  1  0  0  0  0
 11 45  1  0  0  0  0
 11 12  1  0  0  0  0
 12 13  2  0  0  0  0
 13 46  1  0  0  0  0
 13 14  1  0  0  0  0
 14 47  1  0  0  0  0
 14 15  2  0  0  0  0
 15 16  1  0  0  0  0
 15 17  1  0  0  0  0
 17 48  1  0  0  0  0
 17 18  2  0  0  0  0
 18 12  1  0  0  0  0
 18 49  1  0  0  0  0
  9 19  1  0  0  0  0
 19 20  1  0  0  0  0
 20 50  1  0  0  0  0
 20 51  1  0  0  0  0
 20 21  1  0  0  0  0
 21 52  1  0  0  0  0
 21 53  1  0  0  0  0
 21 22  1  0  0  0  0
 22 23  1  0  0  0  0
 23 54  1  0  0  0  0
 23 55  1  0  0  0  0
 23 24  1  0  0  0  0
 24 19  1  0  0  0  0
 24 56  1  0  0  0  0
 24 57  1  0  0  0  0
  2 25  1  0  0  0  0
 25 26  2  0  0  0  0
 26 58  1  0  0  0  0
 26 27  1  0  0  0  0
 27 59  1  0  0  0  0
 27 28  2  0  0  0  0
 28 29  1  0  0  0  0
 28 30  1  0  0  0  0
 30 60  1  0  0  0  0
 30 31  2  0  0  0  0
 31 25  1  0  0  0  0
 31 61  1  0  0  0  0
M  END
>  <LOGBIO>
5.6600

>  <PRED_LOGBIO>
4.9500

>  <XV_RES>
0.7950

>  <WHL_TMPL>
3

>  <ANCH>
7-8;26-27

$$$$
ROW57
  -MTS-   01071502163D 0   0.00000     0.00000     0

 45 47  0  0  0  0  0  0  0  0999 V2000
   -1.3330    4.0400    3.1890 C   0  0  0  0  0  0  0  0  0  0  0  0
   -0.7190    4.8730    2.1440 N   0  0  0  0  0  0  0  0  0  0  0  0
   -0.7730    6.2850    2.5490 C   0  0  0  0  0  0  0  0  0  0  0  0
    0.6820    4.4700    1.9560 C   0  0  0  0  0  0  0  0  0  0  0  0
    0.7370    3.0030    1.5350 C   0  0  0  0  0  0  0  0  0  0  0  0
    2.1940    2.5840    1.3390 C   0  0  0  0  0  0  0  0  0  0  0  0
    2.2490    1.1160    0.9190 C   0  0  0  0  0  0  0  0  0  0  0  0
    3.5870    0.6280    0.7850 O   0  0  0  0  0  0  0  0  0  0  0  0
    3.5070   -0.7780    1.0350 C   0  0  0  0  0  0  0  0  0  0  0  0
    2.3720   -0.9450    2.0170 C   0  0  0  0  0  0  0  0  0  0  0  0
    2.0100   -1.9730    2.8950 C   0  0  0  0  0  0  0  0  0  0  0  0
    0.8740   -1.8360    3.7020 C   0  0  0  0  0  0  0  0  0  0  0  0
    0.1010   -0.6720    3.6310 C   0  0  0  0  0  0  0  0  0  0  0  0
    0.4630    0.3560    2.7520 C   0  0  0  0  0  0  0  0  0  0  0  0
    1.5990    0.2200    1.9450 C   0  0  0  0  0  0  0  0  0  0  0  0
    0.4990   -2.9010    4.6120 C   0  0  0  0  0  0  0  0  0  0  0  0
    0.1990   -3.7530    5.3400 N   0  0  0  0  0  0  0  0  0  0  0  0
    1.5460    0.8900   -0.3980 C   0  0  0  0  0  0  0  0  0  0  0  0
    1.5620   -0.3780   -0.9920 C   0  0  0  0  0  0  0  0  0  0  0  0
    0.9090   -0.5880   -2.2120 C   0  0  0  0  0  0  0  0  0  0  0  0
    0.2410    0.4700   -2.8400 C   0  0  0  0  0  0  0  0  0  0  0  0
   -0.3880    0.2680   -4.0170 F   0  0  0  0  0  0  0  0  0  0  0  0
    0.2260    1.7380   -2.2470 C   0  0  0  0  0  0  0  0  0  0  0  0
    0.8780    1.9480   -1.0260 C   0  0  0  0  0  0  0  0  0  0  0  0
   -0.7890    4.1710    4.1220 H   0  0  0  0  0  0  0  0  0  0  0  0
   -2.3700    4.3390    3.3280 H   0  0  0  0  0  0  0  0  0  0  0  0
   -1.2930    2.9950    2.8890 H   0  0  0  0  0  0  0  0  0  0  0  0
   -0.2300    6.4160    3.4830 H   0  0  0  0  0  0  0  0  0  0  0  0
   -1.8100    6.5840    2.6880 H   0  0  0  0  0  0  0  0  0  0  0  0
   -0.3190    6.9020    1.7760 H   0  0  0  0  0  0  0  0  0  0  0  0
    1.2250    4.6010    2.8890 H   0  0  0  0  0  0  0  0  0  0  0  0
    1.1360    5.0870    1.1830 H   0  0  0  0  0  0  0  0  0  0  0  0
    0.1940    2.8720    0.6020 H   0  0  0  0  0  0  0  0  0  0  0  0
    0.2840    2.3860    2.3080 H   0  0  0  0  0  0  0  0  0  0  0  0
    2.7370    2.7140    2.2730 H   0  0  0  0  0  0  0  0  0  0  0  0
    2.6480    3.2000    0.5660 H   0  0  0  0  0  0  0  0  0  0  0  0
    4.4250   -1.0770    1.5370 H   0  0  0  0  0  0  0  0  0  0  0  0
    3.2580   -1.3050    0.1160 H   0  0  0  0  0  0  0  0  0  0  0  0
    2.6070   -2.8720    2.9500 H   0  0  0  0  0  0  0  0  0  0  0  0
   -0.7750   -0.5660    4.2530 H   0  0  0  0  0  0  0  0  0  0  0  0
   -0.1340    1.2550    2.6970 H   0  0  0  0  0  0  0  0  0  0  0  0
    2.0770   -1.1950   -0.5070 H   0  0  0  0  0  0  0  0  0  0  0  0
    0.9220   -1.5660   -2.6700 H   0  0  0  0  0  0  0  0  0  0  0  0
   -0.2900    2.5550   -2.7310 H   0  0  0  0  0  0  0  0  0  0  0  0
    0.8660    2.9260   -0.5680 H   0  0  0  0  0  0  0  0  0  0  0  0
  1 25  1  0  0  0  0
  1 26  1  0  0  0  0
  1 27  1  0  0  0  0
  1  2  1  0  0  0  0
  2  3  1  0  0  0  0
  3 28  1  0  0  0  0
  3 29  1  0  0  0  0
  3 30  1  0  0  0  0
  2  4  1  0  0  0  0
  4 31  1  0  0  0  0
  4 32  1  0  0  0  0
  4  5  1  0  0  0  0
  5 33  1  0  0  0  0
  5 34  1  0  0  0  0
  5  6  1  0  0  0  0
  6 35  1  0  0  0  0
  6 36  1  0  0  0  0
  6  7  1  0  0  0  0
  7  8  1  0  0  0  0
  8  9  1  0  0  0  0
  9 37  1  0  0  0  0
  9 38  1  0  0  0  0
  9 10  1  0  0  0  0
 10 11  2  0  0  0  0
 11 39  1  0  0  0  0
 11 12  1  0  0  0  0
 12 13  2  0  0  0  0
 13 40  1  0  0  0  0
 13 14  1  0  0  0  0
 14 41  1  0  0  0  0
 14 15  2  0  0  0  0
 15  7  1  0  0  0  0
 15 10  1  0  0  0  0
 12 16  1  0  0  0  0
 16 17  3  0  0  0  0
  7 18  1  0  0  0  0
 18 19  2  0  0  0  0
 19 42  1  0  0  0  0
 19 20  1  0  0  0  0
 20 43  1  0  0  0  0
 20 21  2  0  0  0  0
 21 22  1  0  0  0  0
 21 23  1  0  0  0  0
 23 44  1  0  0  0  0
 23 24  2  0  0  0  0
 24 18  1  0  0  0  0
 24 45  1  0  0  0  0
M  END
>  <LOGBIO>
8.0000

>  <PRED_LOGBIO>
6.2200

>  <XV_RES>
2.3770

>  <WHL_TMPL>
1

>  <ANCH>
33-35;25-24

$$$$
ROW58
  -MTS-   01071502163D 0   0.00000     0.00000     0

 40 42  0  0  0  0  0  0  0  0999 V2000
   -0.8770   -1.5820   -3.4360 C   0  0  0  0  0  0  0  0  0  0  0  0
    0.4410   -1.0780   -3.2110 O   0  0  0  0  0  0  0  0  0  0  0  0
    0.9050   -1.0400   -1.9220 C   0  0  0  0  0  0  0  0  0  0  0  0
    0.5750   -2.0680   -1.0300 C   0  0  0  0  0  0  0  0  0  0  0  0
    1.0480   -2.0290    0.2870 C   0  0  0  0  0  0  0  0  0  0  0  0
    1.8510   -0.9640    0.7120 C   0  0  0  0  0  0  0  0  0  0  0  0
    2.3800   -0.8700    2.0910 C   0  0  0  0  0  0  0  0  0  0  0  0
    2.1200   -1.7470    2.9140 O   0  0  0  0  0  0  0  0  0  0  0  0
    3.1380    0.1670    2.4360 N   0  0  0  0  0  0  0  0  0  0  0  0
    3.6510    0.2380    3.8120 C   0  0  0  0  0  0  0  0  0  0  0  0
    5.0060   -0.4640    3.8870 C   0  0  0  0  0  0  0  0  0  0  0  0
    5.5060   -0.3950    5.2250 O   0  0  0  0  0  0  0  0  0  0  0  0
    3.4590    1.1720    1.5620 C   0  0  0  0  0  0  0  0  0  0  0  0
    3.0300    1.1790    0.2930 C   0  0  0  0  0  0  0  0  0  0  0  0
    3.4000    2.2830   -0.6200 C   0  0  0  0  0  0  0  0  0  0  0  0
    2.4660    2.7720   -1.5410 C   0  0  0  0  0  0  0  0  0  0  0  0
    2.8160    3.8170   -2.4050 C   0  0  0  0  0  0  0  0  0  0  0  0
    4.1000    4.3720   -2.3480 C   0  0  0  0  0  0  0  0  0  0  0  0
    5.0340    3.8830   -1.4270 C   0  0  0  0  0  0  0  0  0  0  0  0
    6.2720    4.4190   -1.3720 F   0  0  0  0  0  0  0  0  0  0  0  0
    4.6840    2.8380   -0.5630 C   0  0  0  0  0  0  0  0  0  0  0  0
    2.1800    0.0630   -0.1800 C   0  0  0  0  0  0  0  0  0  0  0  0
    1.7070    0.0250   -1.4970 C   0  0  0  0  0  0  0  0  0  0  0  0
    4.2920    2.2640    2.0270 C   0  0  0  0  0  0  0  0  0  0  0  0
    4.9580    3.1380    2.3980 N   0  0  0  0  0  0  0  0  0  0  0  0
   -1.5970   -0.9710   -2.8950 H   0  0  0  0  0  0  0  0  0  0  0  0
   -1.1010   -1.5490   -4.5000 H   0  0  0  0  0  0  0  0  0  0  0  0
   -0.9380   -2.6100   -3.0840 H   0  0  0  0  0  0  0  0  0  0  0  0
   -0.0440   -2.8900   -1.3570 H   0  0  0  0  0  0  0  0  0  0  0  0
    0.7940   -2.8220    0.9760 H   0  0  0  0  0  0  0  0  0  0  0  0
    2.9510   -0.2520    4.4860 H   0  0  0  0  0  0  0  0  0  0  0  0
    3.7660    1.2800    4.1030 H   0  0  0  0  0  0  0  0  0  0  0  0
    5.7060    0.0260    3.2130 H   0  0  0  0  0  0  0  0  0  0  0  0
    4.8910   -1.5060    3.5960 H   0  0  0  0  0  0  0  0  0  0  0  0
    6.3670   -0.8350    5.2970 H   0  0  0  0  0  0  0  0  0  0  0  0
    1.4760    2.3440   -1.5850 H   0  0  0  0  0  0  0  0  0  0  0  0
    2.0950    4.1940   -3.1160 H   0  0  0  0  0  0  0  0  0  0  0  0
    4.3700    5.1780   -3.0150 H   0  0  0  0  0  0  0  0  0  0  0  0
    5.4040    2.4610    0.1470 H   0  0  0  0  0  0  0  0  0  0  0  0
    1.9610    0.8170   -2.1860 H   0  0  0  0  0  0  0  0  0  0  0  0
  1 26  1  0  0  0  0
  1 27  1  0  0  0  0
  1 28  1  0  0  0  0
  1  2  1  0  0  0  0
  2  3  1  0  0  0  0
  3  4  1  0  0  0  0
  4 29  1  0  0  0  0
  4  5  2  0  0  0  0
  5 30  1  0  0  0  0
  5  6  1  0  0  0  0
  6  7  1  0  0  0  0
  7  8  2  0  0  0  0
  7  9  1  0  0  0  0
  9 10  1  0  0  0  0
 10 31  1  0  0  0  0
 10 32  1  0  0  0  0
 10 11  1  0  0  0  0
 11 33  1  0  0  0  0
 11 34  1  0  0  0  0
 11 12  1  0  0  0  0
 12 35  1  0  0  0  0
  9 13  1  0  0  0  0
 13 14  2  0  0  0  0
 14 15  1  0  0  0  0
 15 16  2  0  0  0  0
 16 36  1  0  0  0  0
 16 17  1  0  0  0  0
 17 37  1  0  0  0  0
 17 18  2  0  0  0  0
 18 38  1  0  0  0  0
 18 19  1  0  0  0  0
 19 20  1  0  0  0  0
 19 21  2  0  0  0  0
 21 15  1  0  0  0  0
 21 39  1  0  0  0  0
 14 22  1  0  0  0  0
 22  6  2  0  0  0  0
 22 23  1  0  0  0  0
 23  3  2  0  0  0  0
 23 40  1  0  0  0  0
 13 24  1  0  0  0  0
 24 25  3  0  0  0  0
M  END
>  <LOGBIO>
4.2100

>  <PRED_LOGBIO>
4.4700

>  <XV_RES>
-0.4810

>  <WHL_TMPL>
1

>  <ANCH>
26-27;11-9

$$$$
ROW59
  -MTS-   01071502163D 0   0.00000     0.00000     0

 63 67  0  0  0  0  0  0  0  0999 V2000
    0.7940   -7.4780    4.8090 C   0  0  0  0  0  0  0  0  0  0  0  0
    1.5070   -6.1530    4.6780 C   0  0  0  0  0  0  0  0  0  0  0  0
    2.1470   -5.4690    5.7090 O   0  0  0  0  0  0  0  0  0  0  0  0
    2.6830   -4.2870    5.1830 N   0  0  0  0  0  0  0  0  0  0  0  0
    2.4000   -4.2250    3.8950 C   0  0  0  0  0  0  0  0  0  0  0  0
    1.6310   -5.4410    3.5500 C   0  0  0  0  0  0  0  0  0  0  0  0
    2.7830   -3.1380    2.9660 C   0  0  0  0  0  0  0  0  0  0  0  0
    3.9190   -3.2740    2.1590 C   0  0  0  0  0  0  0  0  0  0  0  0
    4.2820   -2.2460    1.2810 C   0  0  0  0  0  0  0  0  0  0  0  0
    3.5080   -1.0810    1.2100 C   0  0  0  0  0  0  0  0  0  0  0  0
    4.0310   -0.0720    0.2160 C   0  0  0  0  0  0  0  0  0  0  0  0
    2.9770    0.5090   -0.7440 C   0  0  0  0  0  0  0  0  0  0  0  0
    2.0210    1.4170   -0.0930 N   0  0  0  0  0  0  0  0  0  0  0  0
    1.3260    2.1090   -1.1880 C   0  0  0  0  0  0  0  0  0  0  0  0
    0.9540    3.5230   -0.7410 C   0  0  0  0  0  0  0  0  0  0  0  0
    0.2310    4.2430   -1.8790 C   0  0  0  0  0  0  0  0  0  0  0  0
   -0.2120    5.9260   -1.3480 S   0  0  0  0  0  0  0  0  0  0  0  0
   -1.0490    6.7600   -2.6650 C   0  0  0  0  0  0  0  0  0  0  0  0
   -0.4720    7.4860   -3.6060 N   0  0  0  0  0  0  0  0  0  0  0  0
   -1.5260    7.9770   -4.4720 N   0  0  0  0  0  0  0  0  0  0  0  0
   -2.6650    7.5130   -3.9920 C   0  0  0  0  0  0  0  0  0  0  0  0
   -4.0070    7.7650   -4.5640 C   0  0  0  0  0  0  0  0  0  0  0  0
   -4.4020    7.4320   -5.8000 C   0  0  0  0  0  0  0  0  0  0  0  0
   -5.8080    7.8770   -5.9260 C   0  0  0  0  0  0  0  0  0  0  0  0
   -6.1290    8.4380   -4.7520 C   0  0  0  0  0  0  0  0  0  0  0  0
   -5.0460    8.3780   -3.9150 N   0  0  0  0  0  0  0  0  0  0  0  0
   -5.0060    8.8910   -2.5380 C   0  0  0  0  0  0  0  0  0  0  0  0
   -2.4020    6.7590   -2.8790 N   0  0  0  0  0  0  0  0  0  0  0  0
   -3.4020    6.0670   -2.0540 C   0  0  0  0  0  0  0  0  0  0  0  0
    0.9670    0.7510    0.6860 C   0  0  0  0  0  0  0  0  0  0  0  0
    1.4380    0.2400    2.0590 C   0  0  0  0  0  0  0  0  0  0  0  0
    2.3720   -0.9450    2.0170 C   0  0  0  0  0  0  0  0  0  0  0  0
    2.0100   -1.9730    2.8950 C   0  0  0  0  0  0  0  0  0  0  0  0
    0.3870   -7.5720    5.8140 H   0  0  0  0  0  0  0  0  0  0  0  0
    1.4970   -8.2880    4.6260 H   0  0  0  0  0  0  0  0  0  0  0  0
   -0.0150   -7.5280    4.0840 H   0  0  0  0  0  0  0  0  0  0  0  0
    1.2430   -5.7030    2.5770 H   0  0  0  0  0  0  0  0  0  0  0  0
    4.5160   -4.1730    2.2150 H   0  0  0  0  0  0  0  0  0  0  0  0
    5.1580   -2.3520    0.6590 H   0  0  0  0  0  0  0  0  0  0  0  0
    4.7300   -0.6180   -0.4140 H   0  0  0  0  0  0  0  0  0  0  0  0
    4.4590    0.7580    0.7750 H   0  0  0  0  0  0  0  0  0  0  0  0
    2.3920   -0.3390   -1.0920 H   0  0  0  0  0  0  0  0  0  0  0  0
    3.5050    1.0620   -1.5190 H   0  0  0  0  0  0  0  0  0  0  0  0
    1.9790    2.1630   -2.0560 H   0  0  0  0  0  0  0  0  0  0  0  0
    0.4220    1.5620   -1.4480 H   0  0  0  0  0  0  0  0  0  0  0  0
    0.3000    3.4690    0.1260 H   0  0  0  0  0  0  0  0  0  0  0  0
    1.8570    4.0700   -0.4820 H   0  0  0  0  0  0  0  0  0  0  0  0
    0.8850    4.2970   -2.7470 H   0  0  0  0  0  0  0  0  0  0  0  0
   -0.6720    3.6950   -2.1390 H   0  0  0  0  0  0  0  0  0  0  0  0
   -3.8110    6.9350   -6.5560 H   0  0  0  0  0  0  0  0  0  0  0  0
   -6.4470    7.7710   -6.7900 H   0  0  0  0  0  0  0  0  0  0  0  0
   -7.0880    8.8690   -4.5060 H   0  0  0  0  0  0  0  0  0  0  0  0
   -6.0000    8.8300   -2.0990 H   0  0  0  0  0  0  0  0  0  0  0  0
   -4.6760    9.9280   -2.5460 H   0  0  0  0  0  0  0  0  0  0  0  0
   -4.3120    8.2940   -1.9490 H   0  0  0  0  0  0  0  0  0  0  0  0
   -4.2480    5.7790   -2.6740 H   0  0  0  0  0  0  0  0  0  0  0  0
   -3.7420    6.7310   -1.2620 H   0  0  0  0  0  0  0  0  0  0  0  0
   -2.9560    5.1770   -1.6140 H   0  0  0  0  0  0  0  0  0  0  0  0
    0.6930   -0.1350    0.1180 H   0  0  0  0  0  0  0  0  0  0  0  0
    0.1620    1.4630    0.8570 H   0  0  0  0  0  0  0  0  0  0  0  0
    0.5400   -0.1140    2.5620 H   0  0  0  0  0  0  0  0  0  0  0  0
    1.9560    1.0590    2.5550 H   0  0  0  0  0  0  0  0  0  0  0  0
    1.1340   -1.8680    3.5180 H   0  0  0  0  0  0  0  0  0  0  0  0
  1 34  1  0  0  0  0
  1 35  1  0  0  0  0
  1 36  1  0  0  0  0
  1  2  1  0  0  0  0
  2  3  1  0  0  0  0
  3  4  1  0  0  0  0
  4  5  2  0  0  0  0
  5  6  1  0  0  0  0
  6  2  2  0  0  0  0
  6 37  1  0  0  0  0
  5  7  1  0  0  0  0
  7  8  2  0  0  0  0
  8 38  1  0  0  0  0
  8  9  1  0  0  0  0
  9 39  1  0  0  0  0
  9 10  2  0  0  0  0
 10 11  1  0  0  0  0
 11 40  1  0  0  0  0
 11 41  1  0  0  0  0
 11 12  1  0  0  0  0
 12 42  1  0  0  0  0
 12 43  1  0  0  0  0
 12 13  1  0  0  0  0
 13 14  1  0  0  0  0
 14 44  1  0  0  0  0
 14 45  1  0  0  0  0
 14 15  1  0  0  0  0
 15 46  1  0  0  0  0
 15 47  1  0  0  0  0
 15 16  1  0  0  0  0
 16 48  1  0  0  0  0
 16 49  1  0  0  0  0
 16 17  1  0  0  0  0
 17 18  1  0  0  0  0
 18 19  2  0  0  0  0
 19 20  1  0  0  0  0
 20 21  2  0  0  0  0
 21 22  1  0  0  0  0
 22 23  2  0  0  0  0
 23 50  1  0  0  0  0
 23 24  1  0  0  0  0
 24 51  1  0  0  0  0
 24 25  2  0  0  0  0
 25 52  1  0  0  0  0
 25 26  1  0  0  0  0
 26 22  1  0  0  0  0
 26 27  1  0  0  0  0
 27 53  1  0  0  0  0
 27 54  1  0  0  0  0
 27 55  1  0  0  0  0
 21 28  1  0  0  0  0
 28 18  1  0  0  0  0
 28 29  1  0  0  0  0
 29 56  1  0  0  0  0
 29 57  1  0  0  0  0
 29 58  1  0  0  0  0
 13 30  1  0  0  0  0
 30 59  1  0  0  0  0
 30 60  1  0  0  0  0
 30 31  1  0  0  0  0
 31 61  1  0  0  0  0
 31 62  1  0  0  0  0
 31 32  1  0  0  0  0
 32 10  1  0  0  0  0
 32 33  2  0  0  0  0
 33  7  1  0  0  0  0
 33 63  1  0  0  0  0
M  END
>  <LOGBIO>
6.6000

>  <PRED_LOGBIO>
6.0900

>  <XV_RES>
0.6790

>  <WHL_TMPL>
1

>  <ANCH>
33-35;62-61

$$$$
ROW60
  -MTS-   01071502163D 0   0.00000     0.00000     0

 60 64  0  0  1  0  0  0  0  0999 V2000
    0.9060    8.2480    3.3410 C   0  0  0  0  0  0  0  0  0  0  0  0
    2.3190    7.8570    2.9790 C   0  0  0  0  0  0  0  0  0  0  0  0
    2.7020    6.9980    2.0520 N   0  0  0  0  0  0  0  0  0  0  0  0
    4.0790    6.7980    1.8970 C   0  0  0  0  0  0  0  0  0  0  0  0
    4.8600    5.9110    0.9580 C   0  0  1  0  0  0  0  0  0  0  0  0
    6.3000    5.8840    1.5040 C   0  0  0  0  0  0  0  0  0  0  0  0
    6.3450    7.1450    2.3860 C   0  0  0  0  0  0  0  0  0  0  0  0
    4.9070    7.4870    2.6940 C   0  0  0  0  0  0  0  0  0  0  0  0
    3.8200    8.4520    3.7040 S   0  0  0  0  0  0  0  0  0  0  0  0
    4.2810    4.5170    0.9670 C   0  0  0  0  0  0  0  0  0  0  0  0
    4.6990    3.6820    1.7670 O   0  0  0  0  0  0  0  0  0  0  0  0
    3.3180    4.1910    0.1090 N   0  0  0  0  0  0  0  0  0  0  0  0
    2.7750    2.8840    0.1180 C   0  0  0  0  0  0  0  0  0  0  0  0
    1.6710    2.5900    0.9260 C   0  0  0  0  0  0  0  0  0  0  0  0
    1.1340    1.2970    0.9350 C   0  0  0  0  0  0  0  0  0  0  0  0
    1.7010    0.2990    0.1340 C   0  0  0  0  0  0  0  0  0  0  0  0
    1.1220   -1.0960    0.1430 C   0  0  0  0  0  0  0  0  0  0  0  0
    1.3390   -1.7280    1.5170 C   0  0  2  0  0  0  0  0  0  0  0  0
    0.1230   -1.5190    2.4390 C   0  0  0  0  0  0  0  0  0  0  0  0
   -0.3940   -2.9090    2.8530 C   0  0  0  0  0  0  0  0  0  0  0  0
    0.8380   -3.7970    2.6000 C   0  0  1  0  0  0  0  0  0  0  0  0
    1.4860   -3.1880    1.4270 N   0  0  0  0  0  0  0  0  0  0  0  0
    0.3420   -5.1840    2.1950 C   0  0  2  0  0  0  0  0  0  0  0  0
   -0.9510   -5.4120    2.7600 O   0  0  0  0  0  0  0  0  0  0  0  0
    0.2560   -5.2680    0.6900 C   0  0  0  0  0  0  0  0  0  0  0  0
    1.3550   -5.7030   -0.0610 C   0  0  0  0  0  0  0  0  0  0  0  0
    1.2420   -5.7690   -1.4550 C   0  0  0  0  0  0  0  0  0  0  0  0
    0.0330   -5.3990   -2.0550 C   0  0  0  0  0  0  0  0  0  0  0  0
   -1.0020   -4.9870   -1.3100 N   0  0  0  0  0  0  0  0  0  0  0  0
   -0.9240   -4.9130    0.0260 C   0  0  0  0  0  0  0  0  0  0  0  0
    2.8050    0.5930   -0.6750 C   0  0  0  0  0  0  0  0  0  0  0  0
    3.3420    1.8860   -0.6830 C   0  0  0  0  0  0  0  0  0  0  0  0
    0.8950    9.2730    3.7060 H   0  0  0  0  0  0  0  0  0  0  0  0
    0.5340    7.5830    4.1180 H   0  0  0  0  0  0  0  0  0  0  0  0
    0.2710    8.1690    2.4620 H   0  0  0  0  0  0  0  0  0  0  0  0
    4.8520    6.3350   -0.0440 H   0  0  0  0  0  0  0  0  0  0  0  0
    6.4900    4.9840    2.0840 H   0  0  0  0  0  0  0  0  0  0  0  0
    7.0330    5.9310    0.7010 H   0  0  0  0  0  0  0  0  0  0  0  0
    6.7960    7.9610    1.8250 H   0  0  0  0  0  0  0  0  0  0  0  0
    6.8670    6.9170    3.3130 H   0  0  0  0  0  0  0  0  0  0  0  0
    2.9740    4.8760   -0.5480 H   0  0  0  0  0  0  0  0  0  0  0  0
    1.2330    3.3600    1.5440 H   0  0  0  0  0  0  0  0  0  0  0  0
    0.2820    1.0700    1.5580 H   0  0  0  0  0  0  0  0  0  0  0  0
    1.7020   -1.6820   -0.5670 H   0  0  0  0  0  0  0  0  0  0  0  0
    0.0520   -1.0310   -0.0420 H   0  0  0  0  0  0  0  0  0  0  0  0
    2.2200   -1.2900    1.9810 H   0  0  0  0  0  0  0  0  0  0  0  0
   -0.6560   -1.0520    1.8410 H   0  0  0  0  0  0  0  0  0  0  0  0
    0.4480   -0.9870    3.3310 H   0  0  0  0  0  0  0  0  0  0  0  0
   -1.1780   -3.2040    2.1580 H   0  0  0  0  0  0  0  0  0  0  0  0
   -0.6270   -2.9070    3.9160 H   0  0  0  0  0  0  0  0  0  0  0  0
    1.4920   -3.8370    3.4690 H   0  0  0  0  0  0  0  0  0  0  0  0
    0.9660   -3.4870    0.6150 H   0  0  0  0  0  0  0  0  0  0  0  0
    1.0360   -5.9380    2.5610 H   0  0  0  0  0  0  0  0  0  0  0  0
   -1.2880   -6.2880    2.5170 H   0  0  0  0  0  0  0  0  0  0  0  0
    2.2770   -5.9820    0.4280 H   0  0  0  0  0  0  0  0  0  0  0  0
    2.0750   -6.1010   -2.0570 H   0  0  0  0  0  0  0  0  0  0  0  0
   -0.0670   -5.4460   -3.1300 H   0  0  0  0  0  0  0  0  0  0  0  0
   -1.7780   -4.5770    0.5940 H   0  0  0  0  0  0  0  0  0  0  0  0
    3.2430   -0.1780   -1.2920 H   0  0  0  0  0  0  0  0  0  0  0  0
    4.1940    2.1130   -1.3070 H   0  0  0  0  0  0  0  0  0  0  0  0
  1 33  1  0  0  0  0
  1 34  1  0  0  0  0
  1 35  1  0  0  0  0
  1  2  1  0  0  0  0
  2  3  2  0  0  0  0
  3  4  1  0  0  0  0
  4  5  1  0  0  0  0
  5 36  1  0  0  0  0
  5  6  1  0  0  0  0
  6 37  1  0  0  0  0
  6 38  1  0  0  0  0
  6  7  1  0  0  0  0
  7 39  1  0  0  0  0
  7 40  1  0  0  0  0
  7  8  1  0  0  0  0
  8  4  2  0  0  0  0
  8  9  1  0  0  0  0
  9  2  1  0  0  0  0
  5 10  1  0  0  0  0
 10 11  2  0  0  0  0
 10 12  1  0  0  0  0
 12 41  1  0  0  0  0
 12 13  1  0  0  0  0
 13 14  2  0  0  0  0
 14 42  1  0  0  0  0
 14 15  1  0  0  0  0
 15 43  1  0  0  0  0
 15 16  2  0  0  0  0
 16 17  1  0  0  0  0
 17 44  1  0  0  0  0
 17 45  1  0  0  0  0
 17 18  1  0  0  0  0
 18 46  1  0  0  0  0
 18 19  1  0  0  0  0
 19 47  1  0  0  0  0
 19 48  1  0  0  0  0
 19 20  1  0  0  0  0
 20 49  1  0  0  0  0
 20 50  1  0  0  0  0
 20 21  1  0  0  0  0
 21 51  1  0  0  0  0
 21 22  1  0  0  0  0
 22 18  1  0  0  0  0
 22 52  1  0  0  0  0
 21 23  1  0  0  0  0
 23 53  1  0  0  0  0
 23 24  1  0  0  0  0
 24 54  1  0  0  0  0
 23 25  1  0  0  0  0
 25 26  2  0  0  0  0
 26 55  1  0  0  0  0
 26 27  1  0  0  0  0
 27 56  1  0  0  0  0
 27 28  2  0  0  0  0
 28 57  1  0  0  0  0
 28 29  1  0  0  0  0
 29 30  2  0  0  0  0
 30 25  1  0  0  0  0
 30 58  1  0  0  0  0
 16 31  1  0  0  0  0
 31 59  1  0  0  0  0
 31 32  2  0  0  0  0
 32 13  1  0  0  0  0
 32 60  1  0  0  0  0
M  END
>  <LOGBIO>
4.9200

>  <PRED_LOGBIO>
5.1900

>  <XV_RES>
-0.6730

>  <WHL_TMPL>
2

>  <ANCH>
37-40;28-31

$$$$
ROW61
  -MTS-   01071502163D 0   0.00000     0.00000     0

 50 53  0  0  0  0  0  0  0  0999 V2000
   -3.0230    7.5460   -1.5280 Cl  0  0  0  0  0  0  0  0  0  0  0  0
   -3.5200    6.0050   -2.1630 C   0  0  0  0  0  0  0  0  0  0  0  0
   -4.8050    5.8480   -2.6940 C   0  0  0  0  0  0  0  0  0  0  0  0
   -5.2050    4.6070   -3.2050 C   0  0  0  0  0  0  0  0  0  0  0  0
   -4.3200    3.5230   -3.1840 C   0  0  0  0  0  0  0  0  0  0  0  0
   -3.0340    3.6800   -2.6530 C   0  0  0  0  0  0  0  0  0  0  0  0
   -2.6340    4.9210   -2.1420 C   0  0  0  0  0  0  0  0  0  0  0  0
   -2.1390    2.5850   -2.6320 N   0  0  0  0  0  0  0  0  0  0  0  0
   -1.6660    1.8550   -3.8180 C   0  0  0  0  0  0  0  0  0  0  0  0
   -0.7310    0.7820   -3.2290 C   0  0  0  0  0  0  0  0  0  0  0  0
   -0.7870    1.0330   -1.7820 N   0  0  0  0  0  0  0  0  0  0  0  0
   -0.0580    0.2670   -0.7610 C   0  0  0  0  0  0  0  0  0  0  0  0
   -0.9180   -0.9060   -0.2930 C   0  0  0  0  0  0  0  0  0  0  0  0
   -0.1890   -1.6720    0.7280 N   0  0  0  0  0  0  0  0  0  0  0  0
   -0.2710   -0.7380    1.8600 C   0  0  0  0  0  0  0  0  0  0  0  0
    0.1570   -1.4470    3.1590 C   0  0  2  0  0  0  0  0  0  0  0  0
    1.6820   -1.3990    3.3670 C   0  0  0  0  0  0  0  0  0  0  0  0
    2.5910   -2.1270    2.3590 C   0  0  0  0  0  0  0  0  0  0  0  0
    1.9720   -2.8840    1.1690 C   0  0  1  0  0  0  0  0  0  0  0  0
    0.8700   -3.6730    1.9000 C   0  0  0  0  0  0  0  0  0  0  0  0
   -0.0530   -2.9570    2.9030 C   0  0  0  0  0  0  0  0  0  0  0  0
    1.2000   -1.8730    0.2910 C   0  0  0  0  0  0  0  0  0  0  0  0
   -1.5970    2.0580   -1.5370 C   0  0  0  0  0  0  0  0  0  0  0  0
   -1.8290    2.4870   -0.3860 O   0  0  0  0  0  0  0  0  0  0  0  0
   -5.4890    6.6840   -2.7100 H   0  0  0  0  0  0  0  0  0  0  0  0
   -6.1970    4.4860   -3.6150 H   0  0  0  0  0  0  0  0  0  0  0  0
   -4.6280    2.5660   -3.5780 H   0  0  0  0  0  0  0  0  0  0  0  0
   -1.6420    5.0420   -1.7320 H   0  0  0  0  0  0  0  0  0  0  0  0
   -2.4930    1.4040   -4.3620 H   0  0  0  0  0  0  0  0  0  0  0  0
   -1.1330    2.5130   -4.5010 H   0  0  0  0  0  0  0  0  0  0  0  0
   -1.0770   -0.2200   -3.4710 H   0  0  0  0  0  0  0  0  0  0  0  0
    0.2830    0.8880   -3.6110 H   0  0  0  0  0  0  0  0  0  0  0  0
    0.8710   -0.1110   -1.1850 H   0  0  0  0  0  0  0  0  0  0  0  0
    0.1670    0.9120    0.0850 H   0  0  0  0  0  0  0  0  0  0  0  0
   -1.8460   -0.5280    0.1310 H   0  0  0  0  0  0  0  0  0  0  0  0
   -1.1420   -1.5520   -1.1400 H   0  0  0  0  0  0  0  0  0  0  0  0
   -1.3210   -0.4800    1.9770 H   0  0  0  0  0  0  0  0  0  0  0  0
    0.4110    0.0920    1.6860 H   0  0  0  0  0  0  0  0  0  0  0  0
   -0.3940   -1.0920    4.0280 H   0  0  0  0  0  0  0  0  0  0  0  0
    1.8490   -1.9130    4.3110 H   0  0  0  0  0  0  0  0  0  0  0  0
    1.9730   -0.3510    3.3630 H   0  0  0  0  0  0  0  0  0  0  0  0
    3.0840   -2.8990    2.9460 H   0  0  0  0  0  0  0  0  0  0  0  0
    3.2640   -1.3800    1.9440 H   0  0  0  0  0  0  0  0  0  0  0  0
    2.6770   -3.5050    0.6190 H   0  0  0  0  0  0  0  0  0  0  0  0
    1.4100   -4.4020    2.5000 H   0  0  0  0  0  0  0  0  0  0  0  0
    0.2300   -4.1070    1.1340 H   0  0  0  0  0  0  0  0  0  0  0  0
    0.1540   -3.4320    3.8590 H   0  0  0  0  0  0  0  0  0  0  0  0
   -1.0740   -3.0810    2.5450 H   0  0  0  0  0  0  0  0  0  0  0  0
    1.6990   -0.9160    0.4270 H   0  0  0  0  0  0  0  0  0  0  0  0
    1.1920   -2.2580   -0.7270 H   0  0  0  0  0  0  0  0  0  0  0  0
  1  2  1  0  0  0  0
  2  3  2  0  0  0  0
  3 25  1  0  0  0  0
  3  4  1  0  0  0  0
  4 26  1  0  0  0  0
  4  5  2  0  0  0  0
  5 27  1  0  0  0  0
  5  6  1  0  0  0  0
  6  7  2  0  0  0  0
  7  2  1  0  0  0  0
  7 28  1  0  0  0  0
  6  8  1  0  0  0  0
  8  9  1  0  0  0  0
  9 29  1  0  0  0  0
  9 30  1  0  0  0  0
  9 10  1  0  0  0  0
 10 31  1  0  0  0  0
 10 32  1  0  0  0  0
 10 11  1  0  0  0  0
 11 12  1  0  0  0  0
 12 33  1  0  0  0  0
 12 34  1  0  0  0  0
 12 13  1  0  0  0  0
 13 35  1  0  0  0  0
 13 36  1  0  0  0  0
 13 14  1  0  0  0  0
 14 15  1  0  0  0  0
 15 37  1  0  0  0  0
 15 38  1  0  0  0  0
 15 16  1  0  0  0  0
 16 39  1  0  0  0  0
 16 17  1  0  0  0  0
 17 40  1  0  0  0  0
 17 41  1  0  0  0  0
 17 18  1  0  0  0  0
 18 42  1  0  0  0  0
 18 43  1  0  0  0  0
 18 19  1  0  0  0  0
 19 44  1  0  0  0  0
 19 20  1  0  0  0  0
 20 45  1  0  0  0  0
 20 46  1  0  0  0  0
 20 21  1  0  0  0  0
 21 16  1  0  0  0  0
 21 47  1  0  0  0  0
 21 48  1  0  0  0  0
 19 22  1  0  0  0  0
 22 14  1  0  0  0  0
 22 49  1  0  0  0  0
 22 50  1  0  0  0  0
 11 23  1  0  0  0  0
 23  8  1  0  0  0  0
 23 24  2  0  0  0  0
M  END
>  <LOGBIO>
6.4000

>  <PRED_LOGBIO>
5.5000

>  <XV_RES>
1.0370

>  <WHL_TMPL>
3

>  <ANCH>
35-38;46-26

$$$$
ROW62
  -MTS-   01071502163D 0   0.00000     0.00000     0

 56 60  0  0  0  0  0  0  0  0999 V2000
    0.4910    2.0510    0.8840 C   0  0  0  0  0  0  0  0  0  0  0  0
    0.6050    0.6550    0.3210 C   0  0  0  0  0  0  0  0  0  0  0  0
    1.3930   -0.2150    0.9250 N   0  0  0  0  0  0  0  0  0  0  0  0
    1.5310   -1.5210    0.4390 C   0  0  0  0  0  0  0  0  0  0  0  0
    2.3660   -2.4450    1.0790 C   0  0  0  0  0  0  0  0  0  0  0  0
    2.4870   -3.7460    0.5740 C   0  0  0  0  0  0  0  0  0  0  0  0
    1.7730   -4.1220   -0.5700 C   0  0  0  0  0  0  0  0  0  0  0  0
    1.9240   -5.7380   -1.1970 Cl  0  0  0  0  0  0  0  0  0  0  0  0
    0.9380   -3.1980   -1.2100 C   0  0  0  0  0  0  0  0  0  0  0  0
    0.8170   -1.8970   -0.7050 C   0  0  0  0  0  0  0  0  0  0  0  0
   -0.0510   -0.8810   -1.3410 C   0  0  0  0  0  0  0  0  0  0  0  0
   -0.7010   -1.1540   -2.3480 O   0  0  0  0  0  0  0  0  0  0  0  0
   -0.1120    0.3330   -0.8010 N   0  0  0  0  0  0  0  0  0  0  0  0
   -0.9380    1.3140   -1.3990 C   0  0  0  0  0  0  0  0  0  0  0  0
   -1.3980    2.3970   -0.6400 C   0  0  0  0  0  0  0  0  0  0  0  0
   -2.2150    3.3690   -1.2320 C   0  0  0  0  0  0  0  0  0  0  0  0
   -2.5700    3.2580   -2.5810 C   0  0  0  0  0  0  0  0  0  0  0  0
   -3.3690    4.2090   -3.1600 O   0  0  0  0  0  0  0  0  0  0  0  0
   -4.7490    3.8930   -3.3620 C   0  0  0  0  0  0  0  0  0  0  0  0
   -4.9370    3.2110   -4.7300 C   0  0  0  0  0  0  0  0  0  0  0  0
   -6.3750    2.6880   -4.9030 C   0  0  0  0  0  0  0  0  0  0  0  0
   -6.7580    1.7960   -3.7990 N   0  0  0  0  0  0  0  0  0  0  0  0
   -6.6800    2.4880   -2.5040 C   0  0  0  0  0  0  0  0  0  0  0  0
   -5.2560    3.0000   -2.2160 C   0  0  0  0  0  0  0  0  0  0  0  0
   -8.1340    1.3220   -4.0060 C   0  0  0  0  0  0  0  0  0  0  0  0
   -9.1930    2.4390   -4.0670 C   0  0  0  0  0  0  0  0  0  0  0  0
   -9.6800    1.8890   -5.4200 C   0  0  0  0  0  0  0  0  0  0  0  0
   -8.4680    0.9410   -5.4610 C   0  0  0  0  0  0  0  0  0  0  0  0
   -2.1100    2.1750   -3.3400 C   0  0  0  0  0  0  0  0  0  0  0  0
   -1.2930    1.2030   -2.7480 C   0  0  0  0  0  0  0  0  0  0  0  0
    1.4250    2.3220    1.3730 H   0  0  0  0  0  0  0  0  0  0  0  0
   -0.3200    2.0850    1.6080 H   0  0  0  0  0  0  0  0  0  0  0  0
    0.2880    2.7520    0.0780 H   0  0  0  0  0  0  0  0  0  0  0  0
    2.9160   -2.1550    1.9620 H   0  0  0  0  0  0  0  0  0  0  0  0
    3.1310   -4.4590    1.0670 H   0  0  0  0  0  0  0  0  0  0  0  0
    0.3880   -3.4880   -2.0920 H   0  0  0  0  0  0  0  0  0  0  0  0
   -1.1230    2.4830    0.4010 H   0  0  0  0  0  0  0  0  0  0  0  0
   -2.5710    4.2040   -0.6470 H   0  0  0  0  0  0  0  0  0  0  0  0
   -5.2710    4.8470   -3.3480 H   0  0  0  0  0  0  0  0  0  0  0  0
   -4.2370    2.3830   -4.8210 H   0  0  0  0  0  0  0  0  0  0  0  0
   -4.7130    3.9210   -5.5230 H   0  0  0  0  0  0  0  0  0  0  0  0
   -7.0640    3.5280   -4.9440 H   0  0  0  0  0  0  0  0  0  0  0  0
   -6.4550    2.1510   -5.8450 H   0  0  0  0  0  0  0  0  0  0  0  0
   -7.3730    3.3260   -2.4990 H   0  0  0  0  0  0  0  0  0  0  0  0
   -6.9870    1.8100   -1.7110 H   0  0  0  0  0  0  0  0  0  0  0  0
   -4.5840    2.1540   -2.0910 H   0  0  0  0  0  0  0  0  0  0  0  0
   -5.2570    3.5690   -1.2880 H   0  0  0  0  0  0  0  0  0  0  0  0
   -8.3390    0.5430   -3.2760 H   0  0  0  0  0  0  0  0  0  0  0  0
   -8.7740    3.4410   -4.1230 H   0  0  0  0  0  0  0  0  0  0  0  0
   -9.9380    2.3830   -3.2750 H   0  0  0  0  0  0  0  0  0  0  0  0
   -9.6880    2.6290   -6.2190 H   0  0  0  0  0  0  0  0  0  0  0  0
  -10.6390    1.3770   -5.3690 H   0  0  0  0  0  0  0  0  0  0  0  0
   -7.7040    1.2330   -6.1790 H   0  0  0  0  0  0  0  0  0  0  0  0
   -8.7320   -0.1060   -5.5920 H   0  0  0  0  0  0  0  0  0  0  0  0
   -2.3850    2.0890   -4.3810 H   0  0  0  0  0  0  0  0  0  0  0  0
   -0.9370    0.3680   -3.3330 H   0  0  0  0  0  0  0  0  0  0  0  0
  1 31  1  0  0  0  0
  1 32  1  0  0  0  0
  1 33  1  0  0  0  0
  1  2  1  0  0  0  0
  2  3  2  0  0  0  0
  3  4  1  0  0  0  0
  4  5  1  0  0  0  0
  5 34  1  0  0  0  0
  5  6  2  0  0  0  0
  6 35  1  0  0  0  0
  6  7  1  0  0  0  0
  7  8  1  0  0  0  0
  7  9  2  0  0  0  0
  9 36  1  0  0  0  0
  9 10  1  0  0  0  0
 10  4  2  0  0  0  0
 10 11  1  0  0  0  0
 11 12  2  0  0  0  0
 11 13  1  0  0  0  0
 13  2  1  0  0  0  0
 13 14  1  0  0  0  0
 14 15  2  0  0  0  0
 15 37  1  0  0  0  0
 15 16  1  0  0  0  0
 16 38  1  0  0  0  0
 16 17  2  0  0  0  0
 17 18  1  0  0  0  0
 18 19  1  0  0  0  0
 19 39  1  0  0  0  0
 19 20  1  0  0  0  0
 20 40  1  0  0  0  0
 20 41  1  0  0  0  0
 20 21  1  0  0  0  0
 21 42  1  0  0  0  0
 21 43  1  0  0  0  0
 21 22  1  0  0  0  0
 22 23  1  0  0  0  0
 23 44  1  0  0  0  0
 23 45  1  0  0  0  0
 23 24  1  0  0  0  0
 24 19  1  0  0  0  0
 24 46  1  0  0  0  0
 24 47  1  0  0  0  0
 22 25  1  0  0  0  0
 25 48  1  0  0  0  0
 25 26  1  0  0  0  0
 26 49  1  0  0  0  0
 26 50  1  0  0  0  0
 26 27  1  0  0  0  0
 27 51  1  0  0  0  0
 27 52  1  0  0  0  0
 27 28  1  0  0  0  0
 28 25  1  0  0  0  0
 28 53  1  0  0  0  0
 28 54  1  0  0  0  0
 17 29  1  0  0  0  0
 29 55  1  0  0  0  0
 29 30  2  0  0  0  0
 30 14  1  0  0  0  0
 30 56  1  0  0  0  0
M  END
>  <LOGBIO>
5.2700

>  <PRED_LOGBIO>
5.2900

>  <XV_RES>
-0.0730

>  <WHL_TMPL>
3

>  <ANCH>
56-57;25-26

$$$$
ROW63
  -MTS-   01071502163D 0   0.00000     0.00000     0

 63 65  0  0  0  0  0  0  0  0999 V2000
    2.5660   -2.8900    3.7210 C   0  0  0  0  0  0  0  0  0  0  0  0
    1.9430   -2.0130    2.7190 C   0  0  0  0  0  0  0  0  0  0  0  0
    0.4920   -1.7010    3.1250 C   0  0  0  0  0  0  0  0  0  0  0  0
   -0.2440   -0.9450    2.0040 C   0  0  0  0  0  0  0  0  0  0  0  0
   -0.1890   -1.6720    0.7280 N   0  0  0  0  0  0  0  0  0  0  0  0
   -0.9180   -0.9060   -0.2930 C   0  0  0  0  0  0  0  0  0  0  0  0
   -0.0570    0.2670   -0.7610 C   0  0  0  0  0  0  0  0  0  0  0  0
   -0.9380    1.3140   -1.3990 C   0  0  0  0  0  0  0  0  0  0  0  0
   -2.4460    1.1160   -1.2780 C   0  0  0  0  0  0  0  0  0  0  0  0
    1.2000   -1.8730    0.2910 C   0  0  0  0  0  0  0  0  0  0  0  0
    2.0070   -2.6730    1.3300 C   0  0  0  0  0  0  0  0  0  0  0  0
    1.9430   -2.0130    2.7190 C   0  0  0  0  0  0  0  0  0  0  0  0
    0.5590   -1.9150    3.0630 O   0  0  0  0  0  0  0  0  0  0  0  0
    2.5830   -2.9140    3.7480 C   0  0  0  0  0  0  0  0  0  0  0  0
    2.0410   -3.0010    5.0360 C   0  0  0  0  0  0  0  0  0  0  0  0
    2.6340   -3.8360    5.9900 C   0  0  0  0  0  0  0  0  0  0  0  0
    2.0910   -3.9240    7.2780 C   0  0  0  0  0  0  0  0  0  0  0  0
    0.6800   -2.9940    7.6920 Cl  0  0  0  0  0  0  0  0  0  0  0  0
    2.6850   -4.7590    8.2320 C   0  0  0  0  0  0  0  0  0  0  0  0
    3.8200   -5.5070    7.8980 C   0  0  0  0  0  0  0  0  0  0  0  0
    4.5580   -6.5440    9.0840 Cl  0  0  0  0  0  0  0  0  0  0  0  0
    4.3630   -5.4190    6.6110 C   0  0  0  0  0  0  0  0  0  0  0  0
    3.7690   -4.5840    5.6560 C   0  0  0  0  0  0  0  0  0  0  0  0
    4.3120   -4.4970    4.3690 C   0  0  0  0  0  0  0  0  0  0  0  0
    5.4470   -5.2440    4.0350 C   0  0  0  0  0  0  0  0  0  0  0  0
    5.9900   -5.1570    2.7480 C   0  0  0  0  0  0  0  0  0  0  0  0
    5.3960   -4.3220    1.7930 C   0  0  0  0  0  0  0  0  0  0  0  0
    4.2610   -3.5740    2.1270 C   0  0  0  0  0  0  0  0  0  0  0  0
    3.7180   -3.6610    3.4150 C   0  0  0  0  0  0  0  0  0  0  0  0
    7.2150   -5.9640    2.3880 C   0  0  0  0  0  0  0  0  0  0  0  0
    7.9180   -5.3140    1.4650 F   0  0  0  0  0  0  0  0  0  0  0  0
    6.8410   -7.1470    1.9090 F   0  0  0  0  0  0  0  0  0  0  0  0
    7.9630   -6.1400    3.4730 F   0  0  0  0  0  0  0  0  0  0  0  0
    1.7970   -3.3970    4.3000 H   0  0  0  0  0  0  0  0  0  0  0  0
    3.1020   -3.6610    3.1710 H   0  0  0  0  0  0  0  0  0  0  0  0
    3.2180   -2.2650    4.3280 H   0  0  0  0  0  0  0  0  0  0  0  0
    1.8930   -2.5830    1.7930 H   0  0  0  0  0  0  0  0  0  0  0  0
    2.4930   -1.0750    2.6760 H   0  0  0  0  0  0  0  0  0  0  0  0
    0.5490   -1.0190    3.9710 H   0  0  0  0  0  0  0  0  0  0  0  0
   -0.0240   -2.6430    3.2980 H   0  0  0  0  0  0  0  0  0  0  0  0
    0.3040   -0.0180    1.8510 H   0  0  0  0  0  0  0  0  0  0  0  0
   -1.2850   -0.8360    2.3010 H   0  0  0  0  0  0  0  0  0  0  0  0
   -1.7900   -0.4790    0.1980 H   0  0  0  0  0  0  0  0  0  0  0  0
   -1.1140   -1.5490   -1.1480 H   0  0  0  0  0  0  0  0  0  0  0  0
    0.5950   -0.1150   -1.5440 H   0  0  0  0  0  0  0  0  0  0  0  0
    0.4320    0.7040    0.1070 H   0  0  0  0  0  0  0  0  0  0  0  0
   -0.7270    1.2520   -2.4650 H   0  0  0  0  0  0  0  0  0  0  0  0
   -0.6970    2.2710   -0.9410 H   0  0  0  0  0  0  0  0  0  0  0  0
   -2.7270    1.0990   -0.2270 H   0  0  0  0  0  0  0  0  0  0  0  0
   -2.9600    1.9350   -1.7770 H   0  0  0  0  0  0  0  0  0  0  0  0
   -2.7270    0.1740   -1.7450 H   0  0  0  0  0  0  0  0  0  0  0  0
    1.6530   -0.8850    0.2460 H   0  0  0  0  0  0  0  0  0  0  0  0
    1.1980   -2.4370   -0.6390 H   0  0  0  0  0  0  0  0  0  0  0  0
    3.0470   -2.6240    1.0150 H   0  0  0  0  0  0  0  0  0  0  0  0
    1.5730   -3.6680    1.4050 H   0  0  0  0  0  0  0  0  0  0  0  0
    2.4290   -1.0400    2.7000 H   0  0  0  0  0  0  0  0  0  0  0  0
   -0.0040   -2.2100    2.3300 H   0  0  0  0  0  0  0  0  0  0  0  0
    1.1640   -2.4240    5.2930 H   0  0  0  0  0  0  0  0  0  0  0  0
    2.2660   -4.8260    9.2250 H   0  0  0  0  0  0  0  0  0  0  0  0
    5.2390   -5.9960    6.3540 H   0  0  0  0  0  0  0  0  0  0  0  0
    5.9050   -5.8890    4.7720 H   0  0  0  0  0  0  0  0  0  0  0  0
    5.8150   -4.2540    0.8000 H   0  0  0  0  0  0  0  0  0  0  0  0
    3.8030   -2.9300    1.3910 H   0  0  0  0  0  0  0  0  0  0  0  0
  1 34  1  0  0  0  0
  1 35  1  0  0  0  0
  1 36  1  0  0  0  0
  1  2  1  0  0  0  0
  2 37  1  0  0  0  0
  2 38  1  0  0  0  0
  2  3  1  0  0  0  0
  3 39  1  0  0  0  0
  3 40  1  0  0  0  0
  3  4  1  0  0  0  0
  4 41  1  0  0  0  0
  4 42  1  0  0  0  0
  4  5  1  0  0  0  0
  5  6  1  0  0  0  0
  6 43  1  0  0  0  0
  6 44  1  0  0  0  0
  6  7  1  0  0  0  0
  7 45  1  0  0  0  0
  7 46  1  0  0  0  0
  7  8  1  0  0  0  0
  8 47  1  0  0  0  0
  8 48  1  0  0  0  0
  8  9  1  0  0  0  0
  9 49  1  0  0  0  0
  9 50  1  0  0  0  0
  9 51  1  0  0  0  0
  5 10  1  0  0  0  0
 10 52  1  0  0  0  0
 10 53  1  0  0  0  0
 10 11  1  0  0  0  0
 11 54  1  0  0  0  0
 11 55  1  0  0  0  0
 11 12  1  0  0  0  0
 12 56  1  0  0  0  0
 12 13  1  0  0  0  0
 13 57  1  0  0  0  0
 12 14  1  0  0  0  0
 14 15  2  0  0  0  0
 15 58  1  0  0  0  0
 15 16  1  0  0  0  0
 16 17  1  0  0  0  0
 17 18  1  0  0  0  0
 17 19  2  0  0  0  0
 19 59  1  0  0  0  0
 19 20  1  0  0  0  0
 20 21  1  0  0  0  0
 20 22  2  0  0  0  0
 22 60  1  0  0  0  0
 22 23  1  0  0  0  0
 23 16  2  0  0  0  0
 23 24  1  0  0  0  0
 24 25  1  0  0  0  0
 25 61  1  0  0  0  0
 25 26  2  0  0  0  0
 26 27  1  0  0  0  0
 27 62  1  0  0  0  0
 27 28  2  0  0  0  0
 28 63  1  0  0  0  0
 28 29  1  0  0  0  0
 29 14  1  0  0  0  0
 29 24  2  0  0  0  0
 26 30  1  0  0  0  0
 30 31  1  0  0  0  0
 30 32  1  0  0  0  0
 30 33  1  0  0  0  0
M  END
>  <LOGBIO>
6.7000

>  <PRED_LOGBIO>
6.8000

>  <XV_RES>
-0.0560

>  <WHL_TMPL>
3

>  <ANCH>
38-45;14-15

$$$$
ROW64
  -MTS-   01071502163D 0   0.00000     0.00000     0

 74 78  0  0  1  0  0  0  0  0999 V2000
    9.5690   -2.8860   -4.9340 C   0  0  0  0  0  0  0  0  0  0  0  0
    8.5280   -3.9640   -4.7490 C   0  0  0  0  0  0  0  0  0  0  0  0
    7.8650   -4.6470   -5.7650 O   0  0  0  0  0  0  0  0  0  0  0  0
    6.9970   -5.5470   -5.1510 C   0  0  0  0  0  0  0  0  0  0  0  0
    7.1230   -5.4220   -3.8430 N   0  0  0  0  0  0  0  0  0  0  0  0
    8.0780   -4.4340   -3.5780 C   0  0  0  0  0  0  0  0  0  0  0  0
    8.5240   -3.9770   -2.2090 C   0  0  0  0  0  0  0  0  0  0  0  0
    7.6390   -2.8220   -1.7440 C   0  0  0  0  0  0  0  0  0  0  0  0
    8.0610   -2.3900   -0.4480 O   0  0  0  0  0  0  0  0  0  0  0  0
    7.3810   -1.3550    0.1380 C   0  0  0  0  0  0  0  0  0  0  0  0
    7.7960   -0.0340   -0.0750 C   0  0  0  0  0  0  0  0  0  0  0  0
    7.1010    1.0230    0.5240 C   0  0  0  0  0  0  0  0  0  0  0  0
    5.9910    0.7600    1.3360 C   0  0  0  0  0  0  0  0  0  0  0  0
    5.5760   -0.5600    1.5490 C   0  0  0  0  0  0  0  0  0  0  0  0
    4.3790   -0.8440    2.4240 C   0  0  0  0  0  0  0  0  0  0  0  0
    4.7550   -1.8810    3.4810 C   0  0  1  0  0  0  0  0  0  0  0  0
    4.3260   -1.5400    4.9200 C   0  0  2  0  0  0  0  0  0  0  0  0
    5.7590   -1.4870    5.2440 N   0  0  0  0  0  0  0  0  0  0  0  0
    6.1650   -1.7800    4.0120 C   0  0  0  0  0  0  0  0  0  0  0  0
    7.2740   -1.9170    3.4980 O   0  0  0  0  0  0  0  0  0  0  0  0
    6.4600   -1.2200    6.4440 C   0  0  0  0  0  0  0  0  0  0  0  0
    7.3490   -0.1400    6.5100 C   0  0  0  0  0  0  0  0  0  0  0  0
    8.0420    0.1250    7.6970 C   0  0  0  0  0  0  0  0  0  0  0  0
    7.8460   -0.6900    8.8190 C   0  0  0  0  0  0  0  0  0  0  0  0
    6.9560   -1.7690    8.7530 C   0  0  0  0  0  0  0  0  0  0  0  0
    6.2630   -2.0340    7.5660 C   0  0  0  0  0  0  0  0  0  0  0  0
    8.5930   -0.4040   10.1000 C   0  0  0  0  0  0  0  0  0  0  0  0
    8.8230   -1.7090   10.8560 C   0  0  0  0  0  0  0  0  0  0  0  0
    7.7730    0.5480   10.9650 C   0  0  0  0  0  0  0  0  0  0  0  0
    9.9380    0.2370    9.7710 C   0  0  0  0  0  0  0  0  0  0  0  0
    3.5490   -2.6230    5.6300 C   0  0  0  0  0  0  0  0  0  0  0  0
    2.3320   -2.6520    5.5510 O   0  0  0  0  0  0  0  0  0  0  0  0
    4.1870   -3.5380    6.3360 O   0  0  0  0  0  0  0  0  0  0  0  0
    6.2710   -1.6170    0.9500 C   0  0  0  0  0  0  0  0  0  0  0  0
    6.0880   -6.4850   -5.8470 C   0  0  0  0  0  0  0  0  0  0  0  0
    5.1010   -5.9930   -6.7090 C   0  0  0  0  0  0  0  0  0  0  0  0
    4.2410   -6.8810   -7.3670 C   0  0  0  0  0  0  0  0  0  0  0  0
    4.3690   -8.2600   -7.1640 C   0  0  0  0  0  0  0  0  0  0  0  0
    5.3570   -8.7520   -6.3030 C   0  0  0  0  0  0  0  0  0  0  0  0
    5.5160  -10.4660   -6.0500 Cl  0  0  0  0  0  0  0  0  0  0  0  0
    6.2170   -7.8640   -5.6440 C   0  0  0  0  0  0  0  0  0  0  0  0
    9.5280   -2.1940   -4.0960 H   0  0  0  0  0  0  0  0  0  0  0  0
   10.5570   -3.3390   -4.9810 H   0  0  0  0  0  0  0  0  0  0  0  0
    9.3730   -2.3470   -5.8590 H   0  0  0  0  0  0  0  0  0  0  0  0
    9.5590   -3.6440   -2.2570 H   0  0  0  0  0  0  0  0  0  0  0  0
    8.4410   -4.8040   -1.5060 H   0  0  0  0  0  0  0  0  0  0  0  0
    6.6040   -3.1550   -1.6960 H   0  0  0  0  0  0  0  0  0  0  0  0
    7.7210   -1.9960   -2.4470 H   0  0  0  0  0  0  0  0  0  0  0  0
    8.6520    0.1690   -0.7010 H   0  0  0  0  0  0  0  0  0  0  0  0
    7.4210    2.0410    0.3600 H   0  0  0  0  0  0  0  0  0  0  0  0
    5.4550    1.5760    1.7980 H   0  0  0  0  0  0  0  0  0  0  0  0
    3.6260   -1.3040    1.7870 H   0  0  0  0  0  0  0  0  0  0  0  0
    4.0900    0.0750    2.9300 H   0  0  0  0  0  0  0  0  0  0  0  0
    4.4610   -2.8680    3.1290 H   0  0  0  0  0  0  0  0  0  0  0  0
    3.7930   -0.5980    5.0320 H   0  0  0  0  0  0  0  0  0  0  0  0
    7.5000    0.4880    5.6450 H   0  0  0  0  0  0  0  0  0  0  0  0
    8.7280    0.9570    7.7480 H   0  0  0  0  0  0  0  0  0  0  0  0
    6.8050   -2.3980    9.6190 H   0  0  0  0  0  0  0  0  0  0  0  0
    5.5780   -2.8670    7.5160 H   0  0  0  0  0  0  0  0  0  0  0  0
    7.8640   -2.1660   11.0900 H   0  0  0  0  0  0  0  0  0  0  0  0
    9.3610   -1.5040   11.7790 H   0  0  0  0  0  0  0  0  0  0  0  0
    9.4070   -2.3880   10.2390 H   0  0  0  0  0  0  0  0  0  0  0  0
    6.8140    0.0910   11.2000 H   0  0  0  0  0  0  0  0  0  0  0  0
    8.3120    0.7540   11.8880 H   0  0  0  0  0  0  0  0  0  0  0  0
    7.6100    1.4790   10.4260 H   0  0  0  0  0  0  0  0  0  0  0  0
   10.5230   -0.4420    9.1540 H   0  0  0  0  0  0  0  0  0  0  0  0
   10.4770    0.4430   10.6940 H   0  0  0  0  0  0  0  0  0  0  0  0
    9.7740    1.1670    9.2320 H   0  0  0  0  0  0  0  0  0  0  0  0
    3.5270   -4.1410    6.7120 H   0  0  0  0  0  0  0  0  0  0  0  0
    5.9510   -2.6350    1.1140 H   0  0  0  0  0  0  0  0  0  0  0  0
    5.0020   -4.9290   -6.8660 H   0  0  0  0  0  0  0  0  0  0  0  0
    3.4790   -6.5010   -8.0320 H   0  0  0  0  0  0  0  0  0  0  0  0
    3.7060   -8.9450   -7.6720 H   0  0  0  0  0  0  0  0  0  0  0  0
    6.9790   -8.2440   -4.9800 H   0  0  0  0  0  0  0  0  0  0  0  0
  1 42  1  0  0  0  0
  1 43  1  0  0  0  0
  1 44  1  0  0  0  0
  1  2  1  0  0  0  0
  2  3  1  0  0  0  0
  3  4  1  0  0  0  0
  4  5  2  0  0  0  0
  5  6  1  0  0  0  0
  6  2  2  0  0  0  0
  6  7  1  0  0  0  0
  7 45  1  0  0  0  0
  7 46  1  0  0  0  0
  7  8  1  0  0  0  0
  8 47  1  0  0  0  0
  8 48  1  0  0  0  0
  8  9  1  0  0  0  0
  9 10  1  0  0  0  0
 10 11  2  0  0  0  0
 11 49  1  0  0  0  0
 11 12  1  0  0  0  0
 12 50  1  0  0  0  0
 12 13  2  0  0  0  0
 13 51  1  0  0  0  0
 13 14  1  0  0  0  0
 14 15  1  0  0  0  0
 15 52  1  0  0  0  0
 15 53  1  0  0  0  0
 15 16  1  0  0  0  0
 16 54  1  0  0  0  0
 16 17  1  0  0  0  0
 17 55  1  0  0  0  0
 17 18  1  0  0  0  0
 18 19  1  0  0  0  0
 19 16  1  0  0  0  0
 19 20  2  0  0  0  0
 18 21  1  0  0  0  0
 21 22  2  0  0  0  0
 22 56  1  0  0  0  0
 22 23  1  0  0  0  0
 23 57  1  0  0  0  0
 23 24  2  0  0  0  0
 24 25  1  0  0  0  0
 25 58  1  0  0  0  0
 25 26  2  0  0  0  0
 26 21  1  0  0  0  0
 26 59  1  0  0  0  0
 24 27  1  0  0  0  0
 27 28  1  0  0  0  0
 28 60  1  0  0  0  0
 28 61  1  0  0  0  0
 28 62  1  0  0  0  0
 27 29  1  0  0  0  0
 29 63  1  0  0  0  0
 29 64  1  0  0  0  0
 29 65  1  0  0  0  0
 27 30  1  0  0  0  0
 30 66  1  0  0  0  0
 30 67  1  0  0  0  0
 30 68  1  0  0  0  0
 17 31  1  0  0  0  0
 31 32  2  0  0  0  0
 31 33  1  0  0  0  0
 33 69  1  0  0  0  0
 14 34  2  0  0  0  0
 34 10  1  0  0  0  0
 34 70  1  0  0  0  0
  4 35  1  0  0  0  0
 35 36  2  0  0  0  0
 36 71  1  0  0  0  0
 36 37  1  0  0  0  0
 37 72  1  0  0  0  0
 37 38  2  0  0  0  0
 38 73  1  0  0  0  0
 38 39  1  0  0  0  0
 39 40  1  0  0  0  0
 39 41  2  0  0  0  0
 41 35  1  0  0  0  0
 41 74  1  0  0  0  0
M  END
>  <LOGBIO>
5.7400

>  <PRED_LOGBIO>
5.4200

>  <XV_RES>
-0.0920

>  <WHL_TMPL>
3

>  <ANCH>
7-8;24-22

$$$$
ROW65
  -MTS-   01071502163D 0   0.00000     0.00000     0

 53 56  0  0  0  0  0  0  0  0999 V2000
   -5.2570    3.6920   -1.8950 C   0  0  0  0  0  0  0  0  0  0  0  0
   -3.8590    4.1360   -2.3850 C   0  0  0  0  0  0  0  0  0  0  0  0
   -2.8680    3.3960   -1.6430 N   0  0  0  0  0  0  0  0  0  0  0  0
   -3.2230    2.4080   -0.6140 C   0  0  0  0  0  0  0  0  0  0  0  0
   -4.7420    2.3240   -0.4930 C   0  0  0  0  0  0  0  0  0  0  0  0
   -1.5940    3.6800   -1.9650 C   0  0  0  0  0  0  0  0  0  0  0  0
   -1.3340    4.5090   -2.8250 O   0  0  0  0  0  0  0  0  0  0  0  0
   -0.5510    2.9350   -1.2250 C   0  0  0  0  0  0  0  0  0  0  0  0
    0.8020    3.1690   -1.4960 C   0  0  0  0  0  0  0  0  0  0  0  0
    1.7880    2.4640   -0.7960 C   0  0  0  0  0  0  0  0  0  0  0  0
    1.4210    1.5240    0.1750 C   0  0  0  0  0  0  0  0  0  0  0  0
    0.0680    1.2900    0.4460 C   0  0  0  0  0  0  0  0  0  0  0  0
   -0.9190    1.9950   -0.2540 C   0  0  0  0  0  0  0  0  0  0  0  0
    2.4640    0.7790    0.9150 C   0  0  0  0  0  0  0  0  0  0  0  0
    2.5460    0.8740    2.2490 C   0  0  0  0  0  0  0  0  0  0  0  0
    3.6770    0.1350    2.9240 C   0  0  0  0  0  0  0  0  0  0  0  0
    3.2650   -1.3230    3.1990 C   0  0  0  0  0  0  0  0  0  0  0  0
    3.8850   -1.5720    4.5870 C   0  0  0  0  0  0  0  0  0  0  0  0
    3.7870   -0.2720    5.2670 N   0  0  0  0  0  0  0  0  0  0  0  0
    4.0050    0.7930    4.2770 C   0  0  0  0  0  0  0  0  0  0  0  0
    4.8520    0.1390    2.1090 O   0  0  0  0  0  0  0  0  0  0  0  0
    4.6230   -0.3670    0.8560 C   0  0  0  0  0  0  0  0  0  0  0  0
    5.5910   -1.1720    0.2430 C   0  0  0  0  0  0  0  0  0  0  0  0
    5.3600   -1.6900   -1.0370 C   0  0  0  0  0  0  0  0  0  0  0  0
    4.1630   -1.4030   -1.7040 C   0  0  0  0  0  0  0  0  0  0  0  0
    3.1960   -0.5980   -1.0910 C   0  0  0  0  0  0  0  0  0  0  0  0
    3.4260   -0.0800    0.1890 C   0  0  0  0  0  0  0  0  0  0  0  0
   -5.8870    4.5640   -1.7290 H   0  0  0  0  0  0  0  0  0  0  0  0
   -5.7100    3.1300   -2.7090 H   0  0  0  0  0  0  0  0  0  0  0  0
   -5.0920    3.0990   -0.9980 H   0  0  0  0  0  0  0  0  0  0  0  0
   -3.7440    5.1840   -2.1150 H   0  0  0  0  0  0  0  0  0  0  0  0
   -3.7770    3.8970   -3.4430 H   0  0  0  0  0  0  0  0  0  0  0  0
   -2.8270    1.4340   -0.8950 H   0  0  0  0  0  0  0  0  0  0  0  0
   -2.8000    2.7100    0.3410 H   0  0  0  0  0  0  0  0  0  0  0  0
   -5.1660    2.0210   -1.4490 H   0  0  0  0  0  0  0  0  0  0  0  0
   -5.0050    1.5920    0.2680 H   0  0  0  0  0  0  0  0  0  0  0  0
   -5.1380    3.2980   -0.2130 H   0  0  0  0  0  0  0  0  0  0  0  0
    1.0850    3.8940   -2.2440 H   0  0  0  0  0  0  0  0  0  0  0  0
    2.8320    2.6450   -1.0040 H   0  0  0  0  0  0  0  0  0  0  0  0
   -0.2150    0.5650    1.1940 H   0  0  0  0  0  0  0  0  0  0  0  0
   -1.9630    1.8140   -0.0460 H   0  0  0  0  0  0  0  0  0  0  0  0
    1.8350    1.4550    2.8170 H   0  0  0  0  0  0  0  0  0  0  0  0
    2.1830   -1.4380    3.2170 H   0  0  0  0  0  0  0  0  0  0  0  0
    3.6680   -2.0030    2.4520 H   0  0  0  0  0  0  0  0  0  0  0  0
    4.9210   -1.8940    4.5020 H   0  0  0  0  0  0  0  0  0  0  0  0
    3.3400   -2.3410    5.1290 H   0  0  0  0  0  0  0  0  0  0  0  0
    4.4940   -0.2140    5.9850 H   0  0  0  0  0  0  0  0  0  0  0  0
    3.3560    1.6450    4.4670 H   0  0  0  0  0  0  0  0  0  0  0  0
    5.0340    1.1460    4.3020 H   0  0  0  0  0  0  0  0  0  0  0  0
    6.5140   -1.3940    0.7570 H   0  0  0  0  0  0  0  0  0  0  0  0
    6.1070   -2.3120   -1.5100 H   0  0  0  0  0  0  0  0  0  0  0  0
    3.9860   -1.8030   -2.6910 H   0  0  0  0  0  0  0  0  0  0  0  0
    2.2730   -0.3770   -1.6050 H   0  0  0  0  0  0  0  0  0  0  0  0
  1 28  1  0  0  0  0
  1 29  1  0  0  0  0
  1 30  1  0  0  0  0
  1  2  1  0  0  0  0
  2 31  1  0  0  0  0
  2 32  1  0  0  0  0
  2  3  1  0  0  0  0
  3  4  1  0  0  0  0
  4 33  1  0  0  0  0
  4 34  1  0  0  0  0
  4  5  1  0  0  0  0
  5 35  1  0  0  0  0
  5 36  1  0  0  0  0
  5 37  1  0  0  0  0
  3  6  1  0  0  0  0
  6  7  2  0  0  0  0
  6  8  1  0  0  0  0
  8  9  2  0  0  0  0
  9 38  1  0  0  0  0
  9 10  1  0  0  0  0
 10 39  1  0  0  0  0
 10 11  2  0  0  0  0
 11 12  1  0  0  0  0
 12 40  1  0  0  0  0
 12 13  2  0  0  0  0
 13  8  1  0  0  0  0
 13 41  1  0  0  0  0
 11 14  1  0  0  0  0
 14 15  2  0  0  0  0
 15 42  1  0  0  0  0
 15 16  1  0  0  0  0
 16 17  1  0  0  0  0
 17 43  1  0  0  0  0
 17 44  1  0  0  0  0
 17 18  1  0  0  0  0
 18 45  1  0  0  0  0
 18 46  1  0  0  0  0
 18 19  1  0  0  0  0
 19 47  1  0  0  0  0
 19 20  1  0  0  0  0
 20 16  1  0  0  0  0
 20 48  1  0  0  0  0
 20 49  1  0  0  0  0
 16 21  1  0  0  0  0
 21 22  1  0  0  0  0
 22 23  1  0  0  0  0
 23 50  1  0  0  0  0
 23 24  2  0  0  0  0
 24 51  1  0  0  0  0
 24 25  1  0  0  0  0
 25 52  1  0  0  0  0
 25 26  2  0  0  0  0
 26 53  1  0  0  0  0
 26 27  1  0  0  0  0
 27 14  1  0  0  0  0
 27 22  2  0  0  0  0
M  END
>  <LOGBIO>
5.1900

>  <PRED_LOGBIO>
5.0600

>  <XV_RES>
0.2280

>  <WHL_TMPL>
1

>  <ANCH>
9-10;16-17

$$$$
ROW66
  -MTS-   01071502163D 0   0.00000     0.00000     0

 85 92  0  0  0  0  0  0  0  0999 V2000
   10.9350   -9.4240    3.6530 C   0  0  0  0  0  0  0  0  0  0  0  0
   10.0950   -8.3460    3.1110 N   0  0  0  0  0  0  0  0  0  0  0  0
    8.7030   -8.5500    3.5370 C   0  0  0  0  0  0  0  0  0  0  0  0
    7.7860   -7.4320    3.0110 C   0  0  0  0  0  0  0  0  0  0  0  0
    8.3050   -6.0940    3.3300 N   0  0  0  0  0  0  0  0  0  0  0  0
    9.7320   -5.9000    3.0340 C   0  0  0  0  0  0  0  0  0  0  0  0
   10.6140   -7.0470    3.5610 C   0  0  0  0  0  0  0  0  0  0  0  0
    7.4940   -5.0730    3.8790 C   0  0  0  0  0  0  0  0  0  0  0  0
    7.8200   -4.5230    5.1250 C   0  0  0  0  0  0  0  0  0  0  0  0
    7.0090   -3.5130    5.6550 C   0  0  0  0  0  0  0  0  0  0  0  0
    5.8960   -3.0840    4.9230 C   0  0  0  0  0  0  0  0  0  0  0  0
    5.0940   -2.1200    5.3960 N   0  0  0  0  0  0  0  0  0  0  0  0
    4.0290   -1.7120    4.6920 C   0  0  0  0  0  0  0  0  0  0  0  0
    3.1500   -0.6460    5.2230 C   0  0  0  0  0  0  0  0  0  0  0  0
    3.6110    0.6740    5.2880 C   0  0  0  0  0  0  0  0  0  0  0  0
    2.7800    1.6820    5.7900 C   0  0  0  0  0  0  0  0  0  0  0  0
    1.4870    1.3700    6.2280 C   0  0  0  0  0  0  0  0  0  0  0  0
    0.5900    2.4570    6.7700 C   0  0  0  0  0  0  0  0  0  0  0  0
    0.7870    2.5760    8.2210 N   0  0  0  0  0  0  0  0  0  0  0  0
   -0.1500    1.6830    8.9180 C   0  0  0  0  0  0  0  0  0  0  0  0
    0.0090    1.7820   10.4460 C   0  0  0  0  0  0  0  0  0  0  0  0
    1.4640    1.5200   10.8770 C   0  0  0  0  0  0  0  0  0  0  0  0
    2.4520    2.3760   10.0650 C   0  0  0  0  0  0  0  0  0  0  0  0
    2.1800    2.2480    8.5550 C   0  0  0  0  0  0  0  0  0  0  0  0
    1.6240    1.8070   12.3510 C   0  0  0  0  0  0  0  0  0  0  0  0
    2.4410    2.7010   12.8760 N   0  0  0  0  0  0  0  0  0  0  0  0
    2.2710    2.6410   14.3150 N   0  0  0  0  0  0  0  0  0  0  0  0
    1.3630    1.7130   14.5560 C   0  0  0  0  0  0  0  0  0  0  0  0
    0.9460    1.1820   13.3640 N   0  0  0  0  0  0  0  0  0  0  0  0
    0.8750    1.3130   15.8950 C   0  0  0  0  0  0  0  0  0  0  0  0
   -0.4830    1.4450   16.2070 C   0  0  0  0  0  0  0  0  0  0  0  0
   -0.9310    1.0630   17.4770 C   0  0  0  0  0  0  0  0  0  0  0  0
   -0.0050    0.5590   18.3980 C   0  0  0  0  0  0  0  0  0  0  0  0
    1.3390    0.4530   18.0220 C   0  0  0  0  0  0  0  0  0  0  0  0
    1.7370    0.8270   16.7980 N   0  0  0  0  0  0  0  0  0  0  0  0
    1.0260    0.0490    6.1620 C   0  0  0  0  0  0  0  0  0  0  0  0
    1.8570   -0.9590    5.6600 C   0  0  0  0  0  0  0  0  0  0  0  0
    3.7530   -2.2990    3.4510 C   0  0  0  0  0  0  0  0  0  0  0  0
    4.5590   -3.2620    2.9850 N   0  0  0  0  0  0  0  0  0  0  0  0
    5.6260   -3.6760    3.6830 C   0  0  0  0  0  0  0  0  0  0  0  0
    6.4220   -4.6410    3.2020 N   0  0  0  0  0  0  0  0  0  0  0  0
    2.5810   -1.8590    2.6610 C   0  0  0  0  0  0  0  0  0  0  0  0
    1.8680   -2.7860    1.8920 C   0  0  0  0  0  0  0  0  0  0  0  0
    0.7590   -2.3710    1.1440 C   0  0  0  0  0  0  0  0  0  0  0  0
    0.3640   -1.0280    1.1670 C   0  0  0  0  0  0  0  0  0  0  0  0
    1.0760   -0.1010    1.9370 C   0  0  0  0  0  0  0  0  0  0  0  0
    2.1850   -0.5170    2.6840 C   0  0  0  0  0  0  0  0  0  0  0  0
   11.9540   -9.0630    3.7760 H   0  0  0  0  0  0  0  0  0  0  0  0
   10.5430   -9.7380    4.6180 H   0  0  0  0  0  0  0  0  0  0  0  0
   10.9300  -10.2680    2.9670 H   0  0  0  0  0  0  0  0  0  0  0  0
    8.6570   -8.5750    4.6240 H   0  0  0  0  0  0  0  0  0  0  0  0
    8.3490   -9.5110    3.1700 H   0  0  0  0  0  0  0  0  0  0  0  0
    7.6780   -7.5290    1.9320 H   0  0  0  0  0  0  0  0  0  0  0  0
    6.7930   -7.5450    3.4400 H   0  0  0  0  0  0  0  0  0  0  0  0
    9.8670   -5.8060    1.9590 H   0  0  0  0  0  0  0  0  0  0  0  0
   10.0650   -4.9600    3.4690 H   0  0  0  0  0  0  0  0  0  0  0  0
   10.6320   -7.0210    4.6490 H   0  0  0  0  0  0  0  0  0  0  0  0
   11.6320   -6.9170    3.1980 H   0  0  0  0  0  0  0  0  0  0  0  0
    8.6850   -4.8730    5.6680 H   0  0  0  0  0  0  0  0  0  0  0  0
    7.2380   -3.0720    6.6140 H   0  0  0  0  0  0  0  0  0  0  0  0
    4.6090    0.9150    4.9510 H   0  0  0  0  0  0  0  0  0  0  0  0
    3.1360    2.7000    5.8410 H   0  0  0  0  0  0  0  0  0  0  0  0
   -0.4490    2.2060    6.5640 H   0  0  0  0  0  0  0  0  0  0  0  0
    0.8370    3.4020    6.2910 H   0  0  0  0  0  0  0  0  0  0  0  0
    0.0250    0.6570    8.6010 H   0  0  0  0  0  0  0  0  0  0  0  0
   -1.1700    1.9420    8.6420 H   0  0  0  0  0  0  0  0  0  0  0  0
   -0.2950    2.7730   10.7780 H   0  0  0  0  0  0  0  0  0  0  0  0
   -0.6470    1.0580   10.9260 H   0  0  0  0  0  0  0  0  0  0  0  0
    1.7020    0.4650   10.7580 H   0  0  0  0  0  0  0  0  0  0  0  0
    2.3590    3.4190   10.3630 H   0  0  0  0  0  0  0  0  0  0  0  0
    3.4690    2.0550   10.2790 H   0  0  0  0  0  0  0  0  0  0  0  0
    2.4010    1.2320    8.2340 H   0  0  0  0  0  0  0  0  0  0  0  0
    2.8500    2.9110    8.0110 H   0  0  0  0  0  0  0  0  0  0  0  0
    0.2560    0.4530   13.2520 H   0  0  0  0  0  0  0  0  0  0  0  0
   -1.1770    1.8370   15.4770 H   0  0  0  0  0  0  0  0  0  0  0  0
   -1.9740    1.1550   17.7420 H   0  0  0  0  0  0  0  0  0  0  0  0
   -0.3230    0.2560   19.3850 H   0  0  0  0  0  0  0  0  0  0  0  0
    2.0620    0.0660   18.7240 H   0  0  0  0  0  0  0  0  0  0  0  0
    0.0280   -0.1910    6.5000 H   0  0  0  0  0  0  0  0  0  0  0  0
    1.5020   -1.9770    5.6100 H   0  0  0  0  0  0  0  0  0  0  0  0
    2.1740   -3.8220    1.8740 H   0  0  0  0  0  0  0  0  0  0  0  0
    0.2100   -3.0860    0.5500 H   0  0  0  0  0  0  0  0  0  0  0  0
   -0.4920   -0.7070    0.5910 H   0  0  0  0  0  0  0  0  0  0  0  0
    0.7710    0.9350    1.9540 H   0  0  0  0  0  0  0  0  0  0  0  0
    2.7350    0.1980    3.2780 H   0  0  0  0  0  0  0  0  0  0  0  0
  1 48  1  0  0  0  0
  1 49  1  0  0  0  0
  1 50  1  0  0  0  0
  1  2  1  0  0  0  0
  2  3  1  0  0  0  0
  3 51  1  0  0  0  0
  3 52  1  0  0  0  0
  3  4  1  0  0  0  0
  4 53  1  0  0  0  0
  4 54  1  0  0  0  0
  4  5  1  0  0  0  0
  5  6  1  0  0  0  0
  6 55  1  0  0  0  0
  6 56  1  0  0  0  0
  6  7  1  0  0  0  0
  7  2  1  0  0  0  0
  7 57  1  0  0  0  0
  7 58  1  0  0  0  0
  5  8  1  0  0  0  0
  8  9  2  0  0  0  0
  9 59  1  0  0  0  0
  9 10  1  0  0  0  0
 10 60  1  0  0  0  0
 10 11  2  0  0  0  0
 11 12  1  0  0  0  0
 12 13  2  0  0  0  0
 13 14  1  0  0  0  0
 14 15  2  0  0  0  0
 15 61  1  0  0  0  0
 15 16  1  0  0  0  0
 16 62  1  0  0  0  0
 16 17  2  0  0  0  0
 17 18  1  0  0  0  0
 18 63  1  0  0  0  0
 18 64  1  0  0  0  0
 18 19  1  0  0  0  0
 19 20  1  0  0  0  0
 20 65  1  0  0  0  0
 20 66  1  0  0  0  0
 20 21  1  0  0  0  0
 21 67  1  0  0  0  0
 21 68  1  0  0  0  0
 21 22  1  0  0  0  0
 22 69  1  0  0  0  0
 22 23  1  0  0  0  0
 23 70  1  0  0  0  0
 23 71  1  0  0  0  0
 23 24  1  0  0  0  0
 24 19  1  0  0  0  0
 24 72  1  0  0  0  0
 24 73  1  0  0  0  0
 22 25  1  0  0  0  0
 25 26  2  0  0  0  0
 26 27  1  0  0  0  0
 27 28  2  0  0  0  0
 28 29  1  0  0  0  0
 29 25  1  0  0  0  0
 29 74  1  0  0  0  0
 28 30  1  0  0  0  0
 30 31  2  0  0  0  0
 31 75  1  0  0  0  0
 31 32  1  0  0  0  0
 32 76  1  0  0  0  0
 32 33  2  0  0  0  0
 33 77  1  0  0  0  0
 33 34  1  0  0  0  0
 34 78  1  0  0  0  0
 34 35  2  0  0  0  0
 35 30  1  0  0  0  0
 17 36  1  0  0  0  0
 36 79  1  0  0  0  0
 36 37  2  0  0  0  0
 37 14  1  0  0  0  0
 37 80  1  0  0  0  0
 13 38  1  0  0  0  0
 38 39  2  0  0  0  0
 39 40  1  0  0  0  0
 40 11  1  0  0  0  0
 40 41  2  0  0  0  0
 41  8  1  0  0  0  0
 38 42  1  0  0  0  0
 42 43  2  0  0  0  0
 43 81  1  0  0  0  0
 43 44  1  0  0  0  0
 44 82  1  0  0  0  0
 44 45  2  0  0  0  0
 45 83  1  0  0  0  0
 45 46  1  0  0  0  0
 46 84  1  0  0  0  0
 46 47  2  0  0  0  0
 47 42  1  0  0  0  0
 47 85  1  0  0  0  0
M  END
>  <LOGBIO>
5.6700

>  <PRED_LOGBIO>
5.4500

>  <XV_RES>
0.7260

>  <WHL_TMPL>
3

>  <ANCH>
23-25;22-24

$$$$
ROW67
  -MTS-   01071502163D 0   0.00000     0.00000     0

 52 56  0  0  0  0  0  0  0  0999 V2000
    0.2990   -2.9150    4.1120 C   0  0  0  0  0  0  0  0  0  0  0  0
   -0.4980   -2.0340    5.0450 C   0  0  0  0  0  0  0  0  0  0  0  0
   -1.1750   -2.4340    6.1050 N   0  0  0  0  0  0  0  0  0  0  0  0
   -1.7890   -1.2670    6.7100 N   0  0  0  0  0  0  0  0  0  0  0  0
   -1.4380   -0.1780    5.9570 C   0  0  0  0  0  0  0  0  0  0  0  0
   -0.6610   -0.5670    4.9380 C   0  0  0  0  0  0  0  0  0  0  0  0
   -0.0620    0.3250    3.8760 C   0  0  0  0  0  0  0  0  0  0  0  0
    1.2570    0.7970    4.3200 N   0  0  0  0  0  0  0  0  0  0  0  0
    1.4680    2.1030    3.6800 C   0  0  0  0  0  0  0  0  0  0  0  0
    1.3330    2.0170    2.1480 C   0  0  0  0  0  0  0  0  0  0  0  0
    2.2780    0.9470    1.5700 C   0  0  0  0  0  0  0  0  0  0  0  0
    2.1370   -0.3910    2.3190 C   0  0  0  0  0  0  0  0  0  0  0  0
    2.2350   -0.1920    3.8430 C   0  0  0  0  0  0  0  0  0  0  0  0
    2.0160    0.7430    0.1790 O   0  0  0  0  0  0  0  0  0  0  0  0
    3.2660    0.3450   -0.3910 C   0  0  0  0  0  0  0  0  0  0  0  0
    4.3200    1.0430    0.4350 C   0  0  0  0  0  0  0  0  0  0  0  0
    5.6680    1.3460    0.2080 C   0  0  0  0  0  0  0  0  0  0  0  0
    6.4080    2.0190    1.1870 C   0  0  0  0  0  0  0  0  0  0  0  0
    5.8010    2.3890    2.3930 C   0  0  0  0  0  0  0  0  0  0  0  0
    4.4530    2.0860    2.6200 C   0  0  0  0  0  0  0  0  0  0  0  0
    3.7130    1.4130    1.6410 C   0  0  0  0  0  0  0  0  0  0  0  0
   -2.6020   -1.2560    7.8690 C   0  0  0  0  0  0  0  0  0  0  0  0
   -2.0890   -1.7130    9.0880 C   0  0  0  0  0  0  0  0  0  0  0  0
   -2.8930   -1.7020   10.2340 C   0  0  0  0  0  0  0  0  0  0  0  0
   -4.2100   -1.2340   10.1600 C   0  0  0  0  0  0  0  0  0  0  0  0
   -4.7230   -0.7770    8.9400 C   0  0  0  0  0  0  0  0  0  0  0  0
   -3.9190   -0.7880    7.7940 C   0  0  0  0  0  0  0  0  0  0  0  0
   -0.1480   -3.9060    4.0790 H   0  0  0  0  0  0  0  0  0  0  0  0
    1.3230   -2.9910    4.4710 H   0  0  0  0  0  0  0  0  0  0  0  0
    0.2950   -2.4810    3.1140 H   0  0  0  0  0  0  0  0  0  0  0  0
   -1.7420    0.8390    6.1550 H   0  0  0  0  0  0  0  0  0  0  0  0
   -0.7150    1.1780    3.7100 H   0  0  0  0  0  0  0  0  0  0  0  0
    0.0460   -0.2360    2.9500 H   0  0  0  0  0  0  0  0  0  0  0  0
    2.5010    2.3780    3.8800 H   0  0  0  0  0  0  0  0  0  0  0  0
    0.7140    2.7980    4.0440 H   0  0  0  0  0  0  0  0  0  0  0  0
    1.6710    2.9730    1.7550 H   0  0  0  0  0  0  0  0  0  0  0  0
    0.3100    1.7310    1.9120 H   0  0  0  0  0  0  0  0  0  0  0  0
    2.9960   -0.9950    2.0330 H   0  0  0  0  0  0  0  0  0  0  0  0
    1.1580   -0.8070    2.0920 H   0  0  0  0  0  0  0  0  0  0  0  0
    1.9540   -1.1420    4.2940 H   0  0  0  0  0  0  0  0  0  0  0  0
    3.2370    0.1650    4.0720 H   0  0  0  0  0  0  0  0  0  0  0  0
    3.3130    0.7520   -1.3990 H   0  0  0  0  0  0  0  0  0  0  0  0
    3.3950   -0.7300   -0.2910 H   0  0  0  0  0  0  0  0  0  0  0  0
    6.1360    1.0600   -0.7220 H   0  0  0  0  0  0  0  0  0  0  0  0
    7.4480    2.2530    1.0120 H   0  0  0  0  0  0  0  0  0  0  0  0
    6.3730    2.9090    3.1480 H   0  0  0  0  0  0  0  0  0  0  0  0
    3.9850    2.3720    3.5500 H   0  0  0  0  0  0  0  0  0  0  0  0
   -1.0720   -2.0740    9.1450 H   0  0  0  0  0  0  0  0  0  0  0  0
   -2.4970   -2.0550   11.1750 H   0  0  0  0  0  0  0  0  0  0  0  0
   -4.8310   -1.2260   11.0440 H   0  0  0  0  0  0  0  0  0  0  0  0
   -5.7400   -0.4170    8.8830 H   0  0  0  0  0  0  0  0  0  0  0  0
   -4.3150   -0.4360    6.8530 H   0  0  0  0  0  0  0  0  0  0  0  0
  1 28  1  0  0  0  0
  1 29  1  0  0  0  0
  1 30  1  0  0  0  0
  1  2  1  0  0  0  0
  2  3  2  0  0  0  0
  3  4  1  0  0  0  0
  4  5  1  0  0  0  0
  5 31  1  0  0  0  0
  5  6  2  0  0  0  0
  6  2  1  0  0  0  0
  6  7  1  0  0  0  0
  7 32  1  0  0  0  0
  7 33  1  0  0  0  0
  7  8  1  0  0  0  0
  8  9  1  0  0  0  0
  9 34  1  0  0  0  0
  9 35  1  0  0  0  0
  9 10  1  0  0  0  0
 10 36  1  0  0  0  0
 10 37  1  0  0  0  0
 10 11  1  0  0  0  0
 11 12  1  0  0  0  0
 12 38  1  0  0  0  0
 12 39  1  0  0  0  0
 12 13  1  0  0  0  0
 13  8  1  0  0  0  0
 13 40  1  0  0  0  0
 13 41  1  0  0  0  0
 11 14  1  0  0  0  0
 14 15  1  0  0  0  0
 15 42  1  0  0  0  0
 15 43  1  0  0  0  0
 15 16  1  0  0  0  0
 16 17  2  0  0  0  0
 17 44  1  0  0  0  0
 17 18  1  0  0  0  0
 18 45  1  0  0  0  0
 18 19  2  0  0  0  0
 19 46  1  0  0  0  0
 19 20  1  0  0  0  0
 20 47  1  0  0  0  0
 20 21  2  0  0  0  0
 21 11  1  0  0  0  0
 21 16  1  0  0  0  0
  4 22  1  0  0  0  0
 22 23  2  0  0  0  0
 23 48  1  0  0  0  0
 23 24  1  0  0  0  0
 24 49  1  0  0  0  0
 24 25  2  0  0  0  0
 25 50  1  0  0  0  0
 25 26  1  0  0  0  0
 26 51  1  0  0  0  0
 26 27  2  0  0  0  0
 27 22  1  0  0  0  0
 27 52  1  0  0  0  0
M  END
>  <LOGBIO>
6.1300

>  <PRED_LOGBIO>
5.6800

>  <XV_RES>
0.5140

>  <WHL_TMPL>
1

>  <ANCH>
42-43;32-33

$$$$
ROW68
  -MTS-   01071502163D 0   0.00000     0.00000     0

 55 57  0  0  0  0  0  0  0  0999 V2000
    1.1220   -1.0960    0.1430 C   0  0  0  0  0  0  0  0  0  0  0  0
    1.7080    0.3150    0.1340 C   0  0  0  0  0  0  0  0  0  0  0  0
    3.2240    0.2360   -0.0380 C   0  0  0  0  0  0  0  0  0  0  0  0
    3.9010    1.3770    0.7440 C   0  0  0  0  0  0  0  0  0  0  0  0
    5.4270    1.3750    0.5340 C   0  0  0  0  0  0  0  0  0  0  0  0
    5.7890    1.4260   -0.9620 C   0  0  0  0  0  0  0  0  0  0  0  0
    5.1120    0.2860   -1.7440 C   0  0  0  0  0  0  0  0  0  0  0  0
    3.5860    0.2870   -1.5340 C   0  0  0  0  0  0  0  0  0  0  0  0
    1.1040    1.1090   -1.0240 C   0  0  0  0  0  0  0  0  0  0  0  0
   -0.4320    1.0100   -0.9850 C   0  0  0  0  0  0  0  0  0  0  0  0
   -1.0800    1.8600   -2.0940 C   0  0  0  0  0  0  0  0  0  0  0  0
   -0.6090    3.3240   -2.0290 C   0  0  0  0  0  0  0  0  0  0  0  0
    0.9280    3.4240   -2.0680 C   0  0  0  0  0  0  0  0  0  0  0  0
    1.5760    2.5740   -0.9590 C   0  0  0  0  0  0  0  0  0  0  0  0
    1.3390   -1.7280    1.5170 C   0  0  0  0  0  0  0  0  0  0  0  0
    1.3830   -3.1920    1.3940 N   0  0  0  0  0  0  0  0  0  0  0  0
    1.6410   -3.8270    2.6930 C   0  0  0  0  0  0  0  0  0  0  0  0
    0.5510   -3.4700    3.7210 C   0  0  0  0  0  0  0  0  0  0  0  0
    0.3900   -1.9450    3.8610 C   0  0  0  0  0  0  0  0  0  0  0  0
    0.2340   -1.2690    2.4860 C   0  0  0  0  0  0  0  0  0  0  0  0
    1.7020   -1.6820   -0.5670 H   0  0  0  0  0  0  0  0  0  0  0  0
    0.0520   -1.0280   -0.0420 H   0  0  0  0  0  0  0  0  0  0  0  0
    1.4750    0.8110    1.0740 H   0  0  0  0  0  0  0  0  0  0  0  0
    3.5700   -0.7120    0.3680 H   0  0  0  0  0  0  0  0  0  0  0  0
    3.7370    1.1660    1.7980 H   0  0  0  0  0  0  0  0  0  0  0  0
    3.5080    2.3220    0.3750 H   0  0  0  0  0  0  0  0  0  0  0  0
    5.7860    0.4170    0.9040 H   0  0  0  0  0  0  0  0  0  0  0  0
    5.8380    2.2610    1.0140 H   0  0  0  0  0  0  0  0  0  0  0  0
    6.8600    1.2460   -1.0240 H   0  0  0  0  0  0  0  0  0  0  0  0
    5.4350    2.3720   -1.3660 H   0  0  0  0  0  0  0  0  0  0  0  0
    5.4800   -0.6420   -1.3120 H   0  0  0  0  0  0  0  0  0  0  0  0
    5.3100    0.4360   -2.8030 H   0  0  0  0  0  0  0  0  0  0  0  0
    3.2160   -0.6380   -1.9710 H   0  0  0  0  0  0  0  0  0  0  0  0
    3.1860    1.2090   -1.9500 H   0  0  0  0  0  0  0  0  0  0  0  0
    1.4530    0.6770   -1.9590 H   0  0  0  0  0  0  0  0  0  0  0  0
   -0.7430    1.4500   -0.0400 H   0  0  0  0  0  0  0  0  0  0  0  0
   -0.7100   -0.0290   -1.1470 H   0  0  0  0  0  0  0  0  0  0  0  0
   -2.1480    1.8720   -1.8860 H   0  0  0  0  0  0  0  0  0  0  0  0
   -0.7810    1.4490   -3.0560 H   0  0  0  0  0  0  0  0  0  0  0  0
   -0.9160    3.7020   -1.0560 H   0  0  0  0  0  0  0  0  0  0  0  0
   -1.0060    3.8480   -2.8960 H   0  0  0  0  0  0  0  0  0  0  0  0
    1.1730    4.4600   -1.8430 H   0  0  0  0  0  0  0  0  0  0  0  0
    1.2690    3.0460   -3.0300 H   0  0  0  0  0  0  0  0  0  0  0  0
    2.6440    2.5610   -1.1670 H   0  0  0  0  0  0  0  0  0  0  0  0
    1.2780    2.9850    0.0030 H   0  0  0  0  0  0  0  0  0  0  0  0
    2.2930   -1.3780    1.9050 H   0  0  0  0  0  0  0  0  0  0  0  0
    2.1780   -3.4050    0.8090 H   0  0  0  0  0  0  0  0  0  0  0  0
    2.5670   -3.3950    3.0660 H   0  0  0  0  0  0  0  0  0  0  0  0
    1.6390   -4.9070    2.5630 H   0  0  0  0  0  0  0  0  0  0  0  0
    0.9070   -3.8300    4.6840 H   0  0  0  0  0  0  0  0  0  0  0  0
   -0.3940   -3.8820    3.3720 H   0  0  0  0  0  0  0  0  0  0  0  0
    1.3230   -1.5750    4.2800 H   0  0  0  0  0  0  0  0  0  0  0  0
   -0.5100   -1.7490    4.4410 H   0  0  0  0  0  0  0  0  0  0  0  0
   -0.7070   -1.6260    2.0720 H   0  0  0  0  0  0  0  0  0  0  0  0
    0.3250   -0.1930    2.6220 H   0  0  0  0  0  0  0  0  0  0  0  0
  1 21  1  0  0  0  0
  1 22  1  0  0  0  0
  1  2  1  0  0  0  0
  2 23  1  0  0  0  0
  2  3  1  0  0  0  0
  3 24  1  0  0  0  0
  3  4  1  0  0  0  0
  4 25  1  0  0  0  0
  4 26  1  0  0  0  0
  4  5  1  0  0  0  0
  5 27  1  0  0  0  0
  5 28  1  0  0  0  0
  5  6  1  0  0  0  0
  6 29  1  0  0  0  0
  6 30  1  0  0  0  0
  6  7  1  0  0  0  0
  7 31  1  0  0  0  0
  7 32  1  0  0  0  0
  7  8  1  0  0  0  0
  8  3  1  0  0  0  0
  8 33  1  0  0  0  0
  8 34  1  0  0  0  0
  2  9  1  0  0  0  0
  9 35  1  0  0  0  0
  9 10  1  0  0  0  0
 10 36  1  0  0  0  0
 10 37  1  0  0  0  0
 10 11  1  0  0  0  0
 11 38  1  0  0  0  0
 11 39  1  0  0  0  0
 11 12  1  0  0  0  0
 12 40  1  0  0  0  0
 12 41  1  0  0  0  0
 12 13  1  0  0  0  0
 13 42  1  0  0  0  0
 13 43  1  0  0  0  0
 13 14  1  0  0  0  0
 14  9  1  0  0  0  0
 14 44  1  0  0  0  0
 14 45  1  0  0  0  0
  1 15  1  0  0  0  0
 15 46  1  0  0  0  0
 15 16  1  0  0  0  0
 16 47  1  0  0  0  0
 16 17  1  0  0  0  0
 17 48  1  0  0  0  0
 17 49  1  0  0  0  0
 17 18  1  0  0  0  0
 18 50  1  0  0  0  0
 18 51  1  0  0  0  0
 18 19  1  0  0  0  0
 19 52  1  0  0  0  0
 19 53  1  0  0  0  0
 19 20  1  0  0  0  0
 20 15  1  0  0  0  0
 20 54  1  0  0  0  0
 20 55  1  0  0  0  0
M  END
>  <LOGBIO>
5.1100

>  <PRED_LOGBIO>
5.5800

>  <XV_RES>
-0.5560

>  <WHL_TMPL>
2

>  <ANCH>
42-44;42-44

$$$$
ROW70
  -MTS-   01071502163D 0   0.00000     0.00000     0

 59 63  0  0  0  0  0  0  0  0999 V2000
   -2.1770    0.8670   -0.8080 C   0  0  0  0  0  0  0  0  0  0  0  0
   -0.9650    0.4680    0.0000 C   0  0  0  0  0  0  0  0  0  0  0  0
   -0.0370    1.2610    0.1480 O   0  0  0  0  0  0  0  0  0  0  0  0
   -0.9020   -0.7410    0.5510 N   0  0  0  0  0  0  0  0  0  0  0  0
    0.2340   -1.1150    1.3080 C   0  0  0  0  0  0  0  0  0  0  0  0
    0.2630   -0.8680    2.6850 C   0  0  0  0  0  0  0  0  0  0  0  0
    1.3960   -1.2460    3.4170 C   0  0  0  0  0  0  0  0  0  0  0  0
    2.4670   -1.8580    2.7550 C   0  0  0  0  0  0  0  0  0  0  0  0
    2.3710   -2.0750    1.3750 C   0  0  0  0  0  0  0  0  0  0  0  0
    1.2740   -1.7030    0.7010 N   0  0  0  0  0  0  0  0  0  0  0  0
    3.6780   -2.2680    3.5000 C   0  0  0  0  0  0  0  0  0  0  0  0
    3.6190   -3.3140    4.4300 C   0  0  0  0  0  0  0  0  0  0  0  0
    4.7140   -3.6870    5.1060 N   0  0  0  0  0  0  0  0  0  0  0  0
    5.8960   -3.0840    4.9230 C   0  0  0  0  0  0  0  0  0  0  0  0
    7.0520   -3.4590    5.6190 N   0  0  0  0  0  0  0  0  0  0  0  0
    8.1620   -2.7940    5.3580 C   0  0  0  0  0  0  0  0  0  0  0  0
    7.7320   -1.5900    4.1340 S   0  0  0  0  0  0  0  0  0  0  0  0
    6.0230   -2.0320    4.0080 C   0  0  0  0  0  0  0  0  0  0  0  0
    4.8980   -1.6170    3.2850 C   0  0  0  0  0  0  0  0  0  0  0  0
    9.3950   -2.9950    5.9200 N   0  0  0  0  0  0  0  0  0  0  0  0
    9.9280   -2.1410    6.9900 C   0  0  0  0  0  0  0  0  0  0  0  0
   11.3310   -1.5980    6.6610 C   0  0  0  0  0  0  0  0  0  0  0  0
   12.2920   -2.7330    6.2610 C   0  0  0  0  0  0  0  0  0  0  0  0
   11.7030   -3.5940    5.1290 C   0  0  0  0  0  0  0  0  0  0  0  0
   10.2900   -4.0830    5.5010 C   0  0  0  0  0  0  0  0  0  0  0  0
   13.5850   -2.1720    5.8440 N   0  0  0  0  0  0  0  0  0  0  0  0
   14.1710   -1.4110    6.9570 C   0  0  0  0  0  0  0  0  0  0  0  0
   15.5140   -0.7780    6.5470 C   0  0  0  0  0  0  0  0  0  0  0  0
   16.4890   -1.8370    6.0000 C   0  0  0  0  0  0  0  0  0  0  0  0
   15.8230   -2.7060    4.9180 C   0  0  0  0  0  0  0  0  0  0  0  0
   14.4690   -3.2580    5.3970 C   0  0  0  0  0  0  0  0  0  0  0  0
   -3.0640    0.8170   -0.1800 H   0  0  0  0  0  0  0  0  0  0  0  0
   -2.0490    1.8830   -1.1760 H   0  0  0  0  0  0  0  0  0  0  0  0
   -2.2910    0.1880   -1.6510 H   0  0  0  0  0  0  0  0  0  0  0  0
   -1.6640   -1.3920    0.4290 H   0  0  0  0  0  0  0  0  0  0  0  0
   -0.5740   -0.3950    3.1760 H   0  0  0  0  0  0  0  0  0  0  0  0
    1.4420   -1.0660    4.4810 H   0  0  0  0  0  0  0  0  0  0  0  0
    3.1880   -2.5460    0.8500 H   0  0  0  0  0  0  0  0  0  0  0  0
    2.6820   -3.8230    4.6040 H   0  0  0  0  0  0  0  0  0  0  0  0
    4.9710   -0.8080    2.5740 H   0  0  0  0  0  0  0  0  0  0  0  0
    9.9670   -2.7080    7.9180 H   0  0  0  0  0  0  0  0  0  0  0  0
    9.2480   -1.3080    7.1590 H   0  0  0  0  0  0  0  0  0  0  0  0
   11.2590   -0.8800    5.8470 H   0  0  0  0  0  0  0  0  0  0  0  0
   11.7290   -1.0750    7.5280 H   0  0  0  0  0  0  0  0  0  0  0  0
   12.5110   -3.3560    7.1260 H   0  0  0  0  0  0  0  0  0  0  0  0
   11.6540   -3.0070    4.2150 H   0  0  0  0  0  0  0  0  0  0  0  0
   12.3490   -4.4520    4.9530 H   0  0  0  0  0  0  0  0  0  0  0  0
   10.3620   -4.8180    6.2990 H   0  0  0  0  0  0  0  0  0  0  0  0
    9.8530   -4.6010    4.6500 H   0  0  0  0  0  0  0  0  0  0  0  0
   14.3270   -2.0730    7.8060 H   0  0  0  0  0  0  0  0  0  0  0  0
   13.4860   -0.6200    7.2550 H   0  0  0  0  0  0  0  0  0  0  0  0
   15.3410   -0.0190    5.7870 H   0  0  0  0  0  0  0  0  0  0  0  0
   15.9600   -0.2860    7.4090 H   0  0  0  0  0  0  0  0  0  0  0  0
   16.8300   -2.4720    6.8150 H   0  0  0  0  0  0  0  0  0  0  0  0
   17.3630   -1.3420    5.5800 H   0  0  0  0  0  0  0  0  0  0  0  0
   15.6760   -2.1150    4.0170 H   0  0  0  0  0  0  0  0  0  0  0  0
   16.4810   -3.5350    4.6630 H   0  0  0  0  0  0  0  0  0  0  0  0
   14.6300   -3.9550    6.2160 H   0  0  0  0  0  0  0  0  0  0  0  0
   13.9900   -3.8000    4.5840 H   0  0  0  0  0  0  0  0  0  0  0  0
  1 32  1  0  0  0  0
  1 33  1  0  0  0  0
  1 34  1  0  0  0  0
  1  2  1  0  0  0  0
  2  3  2  0  0  0  0
  2  4  1  0  0  0  0
  4 35  1  0  0  0  0
  4  5  1  0  0  0  0
  5  6  2  0  0  0  0
  6 36  1  0  0  0  0
  6  7  1  0  0  0  0
  7 37  1  0  0  0  0
  7  8  2  0  0  0  0
  8  9  1  0  0  0  0
  9 38  1  0  0  0  0
  9 10  2  0  0  0  0
 10  5  1  0  0  0  0
  8 11  1  0  0  0  0
 11 12  2  0  0  0  0
 12 39  1  0  0  0  0
 12 13  1  0  0  0  0
 13 14  2  0  0  0  0
 14 15  1  0  0  0  0
 15 16  2  0  0  0  0
 16 17  1  0  0  0  0
 17 18  1  0  0  0  0
 18 14  1  0  0  0  0
 18 19  2  0  0  0  0
 19 11  1  0  0  0  0
 19 40  1  0  0  0  0
 16 20  1  0  0  0  0
 20 21  1  0  0  0  0
 21 41  1  0  0  0  0
 21 42  1  0  0  0  0
 21 22  1  0  0  0  0
 22 43  1  0  0  0  0
 22 44  1  0  0  0  0
 22 23  1  0  0  0  0
 23 45  1  0  0  0  0
 23 24  1  0  0  0  0
 24 46  1  0  0  0  0
 24 47  1  0  0  0  0
 24 25  1  0  0  0  0
 25 20  1  0  0  0  0
 25 48  1  0  0  0  0
 25 49  1  0  0  0  0
 23 26  1  0  0  0  0
 26 27  1  0  0  0  0
 27 50  1  0  0  0  0
 27 51  1  0  0  0  0
 27 28  1  0  0  0  0
 28 52  1  0  0  0  0
 28 53  1  0  0  0  0
 28 29  1  0  0  0  0
 29 54  1  0  0  0  0
 29 55  1  0  0  0  0
 29 30  1  0  0  0  0
 30 56  1  0  0  0  0
 30 57  1  0  0  0  0
 30 31  1  0  0  0  0
 31 26  1  0  0  0  0
 31 58  1  0  0  0  0
 31 59  1  0  0  0  0
M  END
>  <LOGBIO>
4.4000

>  <PRED_LOGBIO>
5.0100

>  <XV_RES>
-0.8820

>  <WHL_TMPL>
3

>  <ANCH>
16-25;26-22

$$$$
ROW71
  -MTS-   01071502163D 0   0.00000     0.00000     0

 60 64  0  0  0  0  0  0  0  0999 V2000
    2.3110   -3.9600    1.6670 C   0  0  0  0  0  0  0  0  0  0  0  0
    2.5110   -2.6380    2.1720 O   0  0  0  0  0  0  0  0  0  0  0  0
    2.8440   -1.6520    1.2810 C   0  0  0  0  0  0  0  0  0  0  0  0
    1.8390   -0.9060    0.6540 C   0  0  0  0  0  0  0  0  0  0  0  0
    2.1790    0.1010   -0.2570 C   0  0  0  0  0  0  0  0  0  0  0  0
    3.5250    0.3620   -0.5410 C   0  0  0  0  0  0  0  0  0  0  0  0
    4.5300   -0.3850    0.0850 C   0  0  0  0  0  0  0  0  0  0  0  0
    4.1900   -1.3910    0.9960 C   0  0  0  0  0  0  0  0  0  0  0  0
    5.2060   -2.1460    1.6290 N   0  0  0  0  0  0  0  0  0  0  0  0
    5.6780   -3.3380    1.0320 C   0  0  0  0  0  0  0  0  0  0  0  0
    6.7100   -3.2840    0.1780 N   0  0  0  0  0  0  0  0  0  0  0  0
    7.1770   -4.3980   -0.4010 C   0  0  0  0  0  0  0  0  0  0  0  0
    6.5840   -5.6340   -0.1150 C   0  0  0  0  0  0  0  0  0  0  0  0
    7.1650   -7.1000   -0.8500 Cl  0  0  0  0  0  0  0  0  0  0  0  0
    5.5090   -5.6520    0.7810 C   0  0  0  0  0  0  0  0  0  0  0  0
    5.0880   -4.5040    1.3280 N   0  0  0  0  0  0  0  0  0  0  0  0
    4.8430   -6.9290    1.1220 C   0  0  0  0  0  0  0  0  0  0  0  0
    4.2310   -7.7530    0.2600 C   0  0  0  0  0  0  0  0  0  0  0  0
    3.7380   -8.8400    0.9920 N   0  0  0  0  0  0  0  0  0  0  0  0
    4.0560   -8.6570    2.2600 C   0  0  0  0  0  0  0  0  0  0  0  0
    3.8060   -9.4610    3.4770 C   0  0  0  0  0  0  0  0  0  0  0  0
    4.2540   -9.0230    4.6620 C   0  0  0  0  0  0  0  0  0  0  0  0
    4.9900   -7.7400    4.7130 C   0  0  0  0  0  0  0  0  0  0  0  0
    5.1970   -7.0390    3.5900 C   0  0  0  0  0  0  0  0  0  0  0  0
    4.7440   -7.4770    2.3740 N   0  0  0  0  0  0  0  0  0  0  0  0
    1.1630    0.8550   -0.8900 N   0  0  0  0  0  0  0  0  0  0  0  0
    1.4710    1.9200   -1.9240 C   0  0  0  0  0  0  0  0  0  0  0  0
    0.7780    3.2540   -1.5580 C   0  0  0  0  0  0  0  0  0  0  0  0
   -0.6360    2.9950   -1.2850 N   0  0  0  0  0  0  0  0  0  0  0  0
   -1.1600    2.4240   -2.5340 C   0  0  0  0  0  0  0  0  0  0  0  0
   -1.8190    1.0770   -2.2420 C   0  0  0  0  0  0  0  0  0  0  0  0
   -2.3290    0.5220   -3.4570 O   0  0  0  0  0  0  0  0  0  0  0  0
   -0.9870    2.0160   -0.2510 C   0  0  0  0  0  0  0  0  0  0  0  0
   -0.3140    0.6660   -0.6000 C   0  0  0  0  0  0  0  0  0  0  0  0
    3.2250   -4.3090    1.1900 H   0  0  0  0  0  0  0  0  0  0  0  0
    2.0540   -4.6270    2.4880 H   0  0  0  0  0  0  0  0  0  0  0  0
    1.5020   -3.9530    0.9400 H   0  0  0  0  0  0  0  0  0  0  0  0
    0.8010   -1.1070    0.8740 H   0  0  0  0  0  0  0  0  0  0  0  0
    3.7870    1.1380   -1.2440 H   0  0  0  0  0  0  0  0  0  0  0  0
    5.5680   -0.1830   -0.1340 H   0  0  0  0  0  0  0  0  0  0  0  0
    5.5940   -1.8330    2.5080 H   0  0  0  0  0  0  0  0  0  0  0  0
    8.0090   -4.3430   -1.0880 H   0  0  0  0  0  0  0  0  0  0  0  0
    4.1350   -7.6040   -0.8050 H   0  0  0  0  0  0  0  0  0  0  0  0
    3.2660  -10.3940    3.4110 H   0  0  0  0  0  0  0  0  0  0  0  0
    4.0820   -9.5960    5.5610 H   0  0  0  0  0  0  0  0  0  0  0  0
    5.3600   -7.3680    5.6570 H   0  0  0  0  0  0  0  0  0  0  0  0
    5.7360   -6.1050    3.6450 H   0  0  0  0  0  0  0  0  0  0  0  0
    1.0230    1.5840   -2.8570 H   0  0  0  0  0  0  0  0  0  0  0  0
    2.5460    2.0890   -1.9380 H   0  0  0  0  0  0  0  0  0  0  0  0
    0.8190    3.8850   -2.4430 H   0  0  0  0  0  0  0  0  0  0  0  0
    1.2510    3.6480   -0.6610 H   0  0  0  0  0  0  0  0  0  0  0  0
   -1.8960    3.1020   -2.9620 H   0  0  0  0  0  0  0  0  0  0  0  0
   -0.3440    2.2830   -3.2390 H   0  0  0  0  0  0  0  0  0  0  0  0
   -1.0840    0.3990   -1.8140 H   0  0  0  0  0  0  0  0  0  0  0  0
   -2.6360    1.2180   -1.5370 H   0  0  0  0  0  0  0  0  0  0  0  0
   -2.7530   -0.3360   -3.2970 H   0  0  0  0  0  0  0  0  0  0  0  0
   -2.0620    1.8600   -0.3130 H   0  0  0  0  0  0  0  0  0  0  0  0
   -0.6000    2.3520    0.7090 H   0  0  0  0  0  0  0  0  0  0  0  0
   -0.3760    0.0500    0.2950 H   0  0  0  0  0  0  0  0  0  0  0  0
   -0.7930    0.2690   -1.4920 H   0  0  0  0  0  0  0  0  0  0  0  0
  1 35  1  0  0  0  0
  1 36  1  0  0  0  0
  1 37  1  0  0  0  0
  1  2  1  0  0  0  0
  2  3  1  0  0  0  0
  3  4  2  0  0  0  0
  4 38  1  0  0  0  0
  4  5  1  0  0  0  0
  5  6  2  0  0  0  0
  6 39  1  0  0  0  0
  6  7  1  0  0  0  0
  7 40  1  0  0  0  0
  7  8  2  0  0  0  0
  8  3  1  0  0  0  0
  8  9  1  0  0  0  0
  9 41  1  0  0  0  0
  9 10  1  0  0  0  0
 10 11  2  0  0  0  0
 11 12  1  0  0  0  0
 12 42  1  0  0  0  0
 12 13  2  0  0  0  0
 13 14  1  0  0  0  0
 13 15  1  0  0  0  0
 15 16  2  0  0  0  0
 16 10  1  0  0  0  0
 15 17  1  0  0  0  0
 17 18  2  0  0  0  0
 18 43  1  0  0  0  0
 18 19  1  0  0  0  0
 19 20  2  0  0  0  0
 20 21  1  0  0  0  0
 21 44  1  0  0  0  0
 21 22  2  0  0  0  0
 22 45  1  0  0  0  0
 22 23  1  0  0  0  0
 23 46  1  0  0  0  0
 23 24  2  0  0  0  0
 24 47  1  0  0  0  0
 24 25  1  0  0  0  0
 25 17  1  0  0  0  0
 25 20  1  0  0  0  0
  5 26  1  0  0  0  0
 26 27  1  0  0  0  0
 27 48  1  0  0  0  0
 27 49  1  0  0  0  0
 27 28  1  0  0  0  0
 28 50  1  0  0  0  0
 28 51  1  0  0  0  0
 28 29  1  0  0  0  0
 29 30  1  0  0  0  0
 30 52  1  0  0  0  0
 30 53  1  0  0  0  0
 30 31  1  0  0  0  0
 31 54  1  0  0  0  0
 31 55  1  0  0  0  0
 31 32  1  0  0  0  0
 32 56  1  0  0  0  0
 29 33  1  0  0  0  0
 33 57  1  0  0  0  0
 33 58  1  0  0  0  0
 33 34  1  0  0  0  0
 34 26  1  0  0  0  0
 34 59  1  0  0  0  0
 34 60  1  0  0  0  0
M  END
>  <LOGBIO>
5.4300

>  <PRED_LOGBIO>
5.7700

>  <XV_RES>
-0.2400

>  <WHL_TMPL>
1

>  <ANCH>
11-22;46-55

$$$$
ROW72
  -MTS-   01071502163D 0   0.00000     0.00000     0

 51 54  0  0  0  0  0  0  0  0999 V2000
   -9.2560    5.3820    3.4600 F   0  0  0  0  0  0  0  0  0  0  0  0
   -8.6760    4.6620    2.4770 C   0  0  0  0  0  0  0  0  0  0  0  0
   -8.8050    5.0670    1.1430 C   0  0  0  0  0  0  0  0  0  0  0  0
   -8.2030    4.3200    0.1240 C   0  0  0  0  0  0  0  0  0  0  0  0
   -7.4730    3.1680    0.4380 C   0  0  0  0  0  0  0  0  0  0  0  0
   -6.8840    2.4370   -0.5600 O   0  0  0  0  0  0  0  0  0  0  0  0
   -5.6030    2.7600   -0.9240 C   0  0  0  0  0  0  0  0  0  0  0  0
   -5.3630    3.7020   -1.9310 C   0  0  0  0  0  0  0  0  0  0  0  0
   -4.0430    4.0110   -2.2810 C   0  0  0  0  0  0  0  0  0  0  0  0
   -2.9960    3.3670   -1.6110 C   0  0  0  0  0  0  0  0  0  0  0  0
   -3.2560    2.4700   -0.6500 N   0  0  0  0  0  0  0  0  0  0  0  0
   -4.5090    2.1540   -0.2940 C   0  0  0  0  0  0  0  0  0  0  0  0
   -1.5940    3.6800   -1.9650 C   0  0  0  0  0  0  0  0  0  0  0  0
   -1.3340    4.5090   -2.8250 O   0  0  0  0  0  0  0  0  0  0  0  0
   -0.6360    2.9950   -1.2850 N   0  0  0  0  0  0  0  0  0  0  0  0
   -1.5580    3.9460   -1.9230 C   0  0  0  0  0  0  0  0  0  0  0  0
   -3.0200    3.4930   -2.0900 C   0  0  0  0  0  0  0  0  0  0  0  0
   -3.7950    3.4570   -0.7600 C   0  0  0  0  0  0  0  0  0  0  0  0
   -3.4500    2.3290    0.1170 N   0  0  0  0  0  0  0  0  0  0  0  0
   -2.1140    2.4060    0.7260 C   0  0  0  0  0  0  0  0  0  0  0  0
   -0.9880    2.0140   -0.2490 C   0  0  0  0  0  0  0  0  0  0  0  0
   -4.5890    2.4460    1.0390 C   0  0  0  0  0  0  0  0  0  0  0  0
   -4.4410    3.5500    2.1030 C   0  0  0  0  0  0  0  0  0  0  0  0
   -4.7190    2.5120    3.2050 C   0  0  0  0  0  0  0  0  0  0  0  0
   -4.6190    1.3880    2.1570 C   0  0  0  0  0  0  0  0  0  0  0  0
   -7.3440    2.7630    1.7720 C   0  0  0  0  0  0  0  0  0  0  0  0
   -7.9450    3.5100    2.7910 C   0  0  0  0  0  0  0  0  0  0  0  0
   -9.3690    5.9560    0.9010 H   0  0  0  0  0  0  0  0  0  0  0  0
   -8.3030    4.6330   -0.9050 H   0  0  0  0  0  0  0  0  0  0  0  0
   -6.1880    4.1840   -2.4340 H   0  0  0  0  0  0  0  0  0  0  0  0
   -3.8360    4.7340   -3.0560 H   0  0  0  0  0  0  0  0  0  0  0  0
   -4.6760    1.4260    0.4860 H   0  0  0  0  0  0  0  0  0  0  0  0
   -1.1810    4.0720   -2.9360 H   0  0  0  0  0  0  0  0  0  0  0  0
   -1.5690    4.8560   -1.3260 H   0  0  0  0  0  0  0  0  0  0  0  0
   -2.9770    2.4640   -2.4400 H   0  0  0  0  0  0  0  0  0  0  0  0
   -3.5180    4.2000   -2.7500 H   0  0  0  0  0  0  0  0  0  0  0  0
   -4.8380    3.3110   -1.0310 H   0  0  0  0  0  0  0  0  0  0  0  0
   -3.5790    4.3820   -0.2290 H   0  0  0  0  0  0  0  0  0  0  0  0
   -2.1000    1.6600    1.5170 H   0  0  0  0  0  0  0  0  0  0  0  0
   -1.9360    3.4310    1.0430 H   0  0  0  0  0  0  0  0  0  0  0  0
   -0.0970    1.9190    0.3690 H   0  0  0  0  0  0  0  0  0  0  0  0
   -1.2970    1.0960   -0.7450 H   0  0  0  0  0  0  0  0  0  0  0  0
   -5.5000    2.5060    0.4480 H   0  0  0  0  0  0  0  0  0  0  0  0
   -3.4450    3.9860    2.1490 H   0  0  0  0  0  0  0  0  0  0  0  0
   -5.1940    4.3320    2.0340 H   0  0  0  0  0  0  0  0  0  0  0  0
   -3.9490    2.4680    3.9730 H   0  0  0  0  0  0  0  0  0  0  0  0
   -5.7030    2.6050    3.6600 H   0  0  0  0  0  0  0  0  0  0  0  0
   -3.7080    0.7970    2.2300 H   0  0  0  0  0  0  0  0  0  0  0  0
   -5.4910    0.7380    2.1250 H   0  0  0  0  0  0  0  0  0  0  0  0
   -6.7800    1.8750    2.0140 H   0  0  0  0  0  0  0  0  0  0  0  0
   -7.8460    3.1980    3.8200 H   0  0  0  0  0  0  0  0  0  0  0  0
  1  2  1  0  0  0  0
  2  3  2  0  0  0  0
  3 28  1  0  0  0  0
  3  4  1  0  0  0  0
  4 29  1  0  0  0  0
  4  5  2  0  0  0  0
  5  6  1  0  0  0  0
  6  7  1  0  0  0  0
  7  8  2  0  0  0  0
  8 30  1  0  0  0  0
  8  9  1  0  0  0  0
  9 31  1  0  0  0  0
  9 10  2  0  0  0  0
 10 11  1  0  0  0  0
 11 12  2  0  0  0  0
 12  7  1  0  0  0  0
 12 32  1  0  0  0  0
 10 13  1  0  0  0  0
 13 14  2  0  0  0  0
 13 15  1  0  0  0  0
 15 16  1  0  0  0  0
 16 33  1  0  0  0  0
 16 34  1  0  0  0  0
 16 17  1  0  0  0  0
 17 35  1  0  0  0  0
 17 36  1  0  0  0  0
 17 18  1  0  0  0  0
 18 37  1  0  0  0  0
 18 38  1  0  0  0  0
 18 19  1  0  0  0  0
 19 20  1  0  0  0  0
 20 39  1  0  0  0  0
 20 40  1  0  0  0  0
 20 21  1  0  0  0  0
 21 15  1  0  0  0  0
 21 41  1  0  0  0  0
 21 42  1  0  0  0  0
 19 22  1  0  0  0  0
 22 43  1  0  0  0  0
 22 23  1  0  0  0  0
 23 44  1  0  0  0  0
 23 45  1  0  0  0  0
 23 24  1  0  0  0  0
 24 46  1  0  0  0  0
 24 47  1  0  0  0  0
 24 25  1  0  0  0  0
 25 22  1  0  0  0  0
 25 48  1  0  0  0  0
 25 49  1  0  0  0  0
  5 26  1  0  0  0  0
 26 50  1  0  0  0  0
 26 27  2  0  0  0  0
 27  2  1  0  0  0  0
 27 51  1  0  0  0  0
M  END
>  <LOGBIO>
5.0800

>  <PRED_LOGBIO>
5.4000

>  <XV_RES>
-0.5010

>  <WHL_TMPL>
1

>  <ANCH>
11-22;20-34

$$$$
ROW73
  -MTS-   01071502163D 0   0.00000     0.00000     0

 42 43  0  0  0  0  0  0  0  0999 V2000
   -1.3350   -1.7290   -1.5350 C   0  0  0  0  0  0  0  0  0  0  0  0
   -1.0020   -0.8530   -0.3300 C   0  0  0  0  0  0  0  0  0  0  0  0
   -0.3540   -1.6710    0.7050 N   0  0  0  0  0  0  0  0  0  0  0  0
    0.8830   -2.2540    0.1660 C   0  0  0  0  0  0  0  0  0  0  0  0
   -1.2640   -2.7490    1.1200 C   0  0  0  0  0  0  0  0  0  0  0  0
   -0.0570    0.2670   -0.7610 C   0  0  0  0  0  0  0  0  0  0  0  0
    0.9550   -0.2670   -1.7920 C   0  0  0  0  0  0  0  0  0  0  0  0
    1.9220   -1.2840   -1.1570 C   0  0  0  0  0  0  0  0  0  0  0  0
    2.6320   -0.6930    0.0750 C   0  0  0  0  0  0  0  0  0  0  0  0
    1.6200   -0.1590    1.1060 C   0  0  0  0  0  0  0  0  0  0  0  0
    0.6530    0.8580    0.4710 C   0  0  0  0  0  0  0  0  0  0  0  0
   -0.9380    1.3140   -1.3990 C   0  0  0  0  0  0  0  0  0  0  0  0
   -1.2930    1.2030   -2.7480 C   0  0  0  0  0  0  0  0  0  0  0  0
   -2.1100    2.1750   -3.3400 C   0  0  0  0  0  0  0  0  0  0  0  0
   -2.5700    3.2580   -2.5810 C   0  0  0  0  0  0  0  0  0  0  0  0
   -3.3690    4.2090   -3.1600 Cl  0  0  0  0  0  0  0  0  0  0  0  0
   -2.2150    3.3690   -1.2320 C   0  0  0  0  0  0  0  0  0  0  0  0
   -2.7880    4.7150   -0.2900 Cl  0  0  0  0  0  0  0  0  0  0  0  0
   -1.3980    2.3970   -0.6400 C   0  0  0  0  0  0  0  0  0  0  0  0
   -0.4200   -2.1610   -1.9340 H   0  0  0  0  0  0  0  0  0  0  0  0
   -2.0080   -2.5270   -1.2280 H   0  0  0  0  0  0  0  0  0  0  0  0
   -1.8150   -1.1250   -2.3020 H   0  0  0  0  0  0  0  0  0  0  0  0
   -1.9180   -0.4220    0.0680 H   0  0  0  0  0  0  0  0  0  0  0  0
    1.3630   -2.8590    0.9330 H   0  0  0  0  0  0  0  0  0  0  0  0
    1.5560   -1.4560   -0.1400 H   0  0  0  0  0  0  0  0  0  0  0  0
    0.6460   -2.8780   -0.6920 H   0  0  0  0  0  0  0  0  0  0  0  0
   -0.7840   -3.3530    1.8860 H   0  0  0  0  0  0  0  0  0  0  0  0
   -2.1790   -2.3170    1.5190 H   0  0  0  0  0  0  0  0  0  0  0  0
   -1.5010   -3.3730    0.2610 H   0  0  0  0  0  0  0  0  0  0  0  0
    1.5240    0.5630   -2.2050 H   0  0  0  0  0  0  0  0  0  0  0  0
    0.4210   -0.7400   -2.6130 H   0  0  0  0  0  0  0  0  0  0  0  0
    1.3700   -2.1750   -0.8640 H   0  0  0  0  0  0  0  0  0  0  0  0
    2.6650   -1.5850   -1.8920 H   0  0  0  0  0  0  0  0  0  0  0  0
    3.2890    0.1150   -0.2380 H   0  0  0  0  0  0  0  0  0  0  0  0
    3.2500   -1.4580    0.5390 H   0  0  0  0  0  0  0  0  0  0  0  0
    1.0510   -0.9890    1.5190 H   0  0  0  0  0  0  0  0  0  0  0  0
    2.1540    0.3140    1.9270 H   0  0  0  0  0  0  0  0  0  0  0  0
    1.2050    1.7480    0.1780 H   0  0  0  0  0  0  0  0  0  0  0  0
   -0.0900    1.1590    1.2070 H   0  0  0  0  0  0  0  0  0  0  0  0
   -0.9370    0.3680   -3.3330 H   0  0  0  0  0  0  0  0  0  0  0  0
   -2.3850    2.0890   -4.3810 H   0  0  0  0  0  0  0  0  0  0  0  0
   -1.1230    2.4830    0.4010 H   0  0  0  0  0  0  0  0  0  0  0  0
  1 20  1  0  0  0  0
  1 21  1  0  0  0  0
  1 22  1  0  0  0  0
  1  2  1  0  0  0  0
  2 23  1  0  0  0  0
  2  3  1  0  0  0  0
  3  4  1  0  0  0  0
  4 24  1  0  0  0  0
  4 25  1  0  0  0  0
  4 26  1  0  0  0  0
  3  5  1  0  0  0  0
  5 27  1  0  0  0  0
  5 28  1  0  0  0  0
  5 29  1  0  0  0  0
  2  6  1  0  0  0  0
  6  7  1  0  0  0  0
  7 30  1  0  0  0  0
  7 31  1  0  0  0  0
  7  8  1  0  0  0  0
  8 32  1  0  0  0  0
  8 33  1  0  0  0  0
  8  9  1  0  0  0  0
  9 34  1  0  0  0  0
  9 35  1  0  0  0  0
  9 10  1  0  0  0  0
 10 36  1  0  0  0  0
 10 37  1  0  0  0  0
 10 11  1  0  0  0  0
 11  6  1  0  0  0  0
 11 38  1  0  0  0  0
 11 39  1  0  0  0  0
  6 12  1  0  0  0  0
 12 13  2  0  0  0  0
 13 40  1  0  0  0  0
 13 14  1  0  0  0  0
 14 41  1  0  0  0  0
 14 15  2  0  0  0  0
 15 16  1  0  0  0  0
 15 17  1  0  0  0  0
 17 18  1  0  0  0  0
 17 19  2  0  0  0  0
 19 12  1  0  0  0  0
 19 42  1  0  0  0  0
M  END
>  <LOGBIO>
4.4000

>  <PRED_LOGBIO>
4.6600

>  <XV_RES>
-0.3530

>  <WHL_TMPL>
3

>  <ANCH>
51-64;32-33

$$$$
ROW74
  -MTS-   01071502163D 0   0.00000     0.00000     0

 69 72  0  0  1  0  0  0  0  0999 V2000
   -9.4230    2.3010    0.5550 C   0  0  0  0  0  0  0  0  0  0  0  0
   -8.9610    1.8380   -0.8240 C   0  0  0  0  0  0  0  0  0  0  0  0
   -7.5080    2.0250   -0.9420 N   0  0  0  0  0  0  0  0  0  0  0  0
   -6.7450    2.5850    0.1820 C   0  0  0  0  0  0  0  0  0  0  0  0
   -6.8840    1.6870   -2.0670 C   0  0  0  0  0  0  0  0  0  0  0  0
   -7.5220    1.2180   -3.0080 O   0  0  0  0  0  0  0  0  0  0  0  0
   -5.4210    1.8760   -2.1870 C   0  0  0  0  0  0  0  0  0  0  0  0
   -4.5500    0.8480   -1.8080 C   0  0  0  0  0  0  0  0  0  0  0  0
   -3.1660    1.0260   -1.9210 C   0  0  0  0  0  0  0  0  0  0  0  0
   -2.6530    2.2320   -2.4120 C   0  0  0  0  0  0  0  0  0  0  0  0
   -3.5240    3.2600   -2.7910 C   0  0  0  0  0  0  0  0  0  0  0  0
   -4.9080    3.0820   -2.6780 C   0  0  0  0  0  0  0  0  0  0  0  0
   -1.1600    2.4240   -2.5340 C   0  0  1  0  0  0  0  0  0  0  0  0
   -0.6360    2.9950   -1.2850 N   0  0  0  0  0  0  0  0  0  0  0  0
    0.7780    3.2540   -1.5580 C   0  0  0  0  0  0  0  0  0  0  0  0
    1.4710    1.9200   -1.9240 C   0  0  0  0  0  0  0  0  0  0  0  0
    1.1630    0.8550   -0.8900 N   0  0  0  0  0  0  0  0  0  0  0  0
    1.7560    1.3370    0.3660 C   0  0  0  0  0  0  0  0  0  0  0  0
    1.4400    2.8030    0.5410 C   0  0  0  0  0  0  0  0  0  0  0  0
    0.3360    3.2140    1.1790 C   0  0  0  0  0  0  0  0  0  0  0  0
    0.4190    4.9810    1.1220 S   0  0  0  0  0  0  0  0  0  0  0  0
    1.9480    5.0640    0.2350 C   0  0  0  0  0  0  0  0  0  0  0  0
    2.2860    3.8020    0.0450 N   0  0  0  0  0  0  0  0  0  0  0  0
   -0.3140    0.6660   -0.6000 C   0  0  0  0  0  0  0  0  0  0  0  0
   -0.9870    2.0160   -0.2510 C   0  0  0  0  0  0  0  0  0  0  0  0
   -0.8650    3.3640   -3.6790 C   0  0  0  0  0  0  0  0  0  0  0  0
   -1.7870    4.3600   -4.0220 C   0  0  0  0  0  0  0  0  0  0  0  0
   -1.5140    5.2310   -5.0840 C   0  0  0  0  0  0  0  0  0  0  0  0
   -0.3190    5.1060   -5.8020 C   0  0  0  0  0  0  0  0  0  0  0  0
    0.6030    4.1090   -5.4590 C   0  0  0  0  0  0  0  0  0  0  0  0
    1.8100    3.9820   -6.1850 N   0  0  0  0  0  0  0  0  0  0  0  0
    1.8630    3.1950   -7.2560 C   0  0  0  0  0  0  0  0  0  0  0  0
    0.8900    2.5950   -7.6050 O   0  0  0  0  0  0  0  0  0  0  0  0
    3.0150    3.0740   -7.9490 O   0  0  0  0  0  0  0  0  0  0  0  0
    3.0240    2.2170   -9.0930 C   0  0  0  0  0  0  0  0  0  0  0  0
    0.3300    3.2380   -4.3980 C   0  0  0  0  0  0  0  0  0  0  0  0
   -9.1820    3.3540    0.6840 H   0  0  0  0  0  0  0  0  0  0  0  0
  -10.4990    2.1620    0.6430 H   0  0  0  0  0  0  0  0  0  0  0  0
   -8.9190    1.7160    1.3220 H   0  0  0  0  0  0  0  0  0  0  0  0
   -9.4660    2.4220   -1.5900 H   0  0  0  0  0  0  0  0  0  0  0  0
   -9.2030    0.7850   -0.9530 H   0  0  0  0  0  0  0  0  0  0  0  0
   -6.2570    3.5050   -0.1340 H   0  0  0  0  0  0  0  0  0  0  0  0
   -7.4200    2.7990    1.0080 H   0  0  0  0  0  0  0  0  0  0  0  0
   -5.9940    1.8680    0.5040 H   0  0  0  0  0  0  0  0  0  0  0  0
   -4.9450   -0.0830   -1.4290 H   0  0  0  0  0  0  0  0  0  0  0  0
   -2.4930    0.2330   -1.6290 H   0  0  0  0  0  0  0  0  0  0  0  0
   -3.1290    4.1910   -3.1700 H   0  0  0  0  0  0  0  0  0  0  0  0
   -5.5800    3.8750   -2.9700 H   0  0  0  0  0  0  0  0  0  0  0  0
   -0.6850    1.4640   -2.7220 H   0  0  0  0  0  0  0  0  0  0  0  0
    1.2230    3.5960   -0.6260 H   0  0  0  0  0  0  0  0  0  0  0  0
    0.8630    3.9260   -2.4090 H   0  0  0  0  0  0  0  0  0  0  0  0
    2.5420    2.1030   -1.8700 H   0  0  0  0  0  0  0  0  0  0  0  0
    1.0850    1.5900   -2.8860 H   0  0  0  0  0  0  0  0  0  0  0  0
    2.8350    1.2000    0.3340 H   0  0  0  0  0  0  0  0  0  0  0  0
    1.3430    0.7750    1.2010 H   0  0  0  0  0  0  0  0  0  0  0  0
   -0.4330    2.6030    1.6290 H   0  0  0  0  0  0  0  0  0  0  0  0
    2.4830    5.9470   -0.0810 H   0  0  0  0  0  0  0  0  0  0  0  0
   -0.3760    0.0500    0.2950 H   0  0  0  0  0  0  0  0  0  0  0  0
   -0.7930    0.2690   -1.4920 H   0  0  0  0  0  0  0  0  0  0  0  0
   -2.0620    1.8600   -0.3130 H   0  0  0  0  0  0  0  0  0  0  0  0
   -0.6000    2.3520    0.7090 H   0  0  0  0  0  0  0  0  0  0  0  0
   -2.7090    4.4570   -3.4680 H   0  0  0  0  0  0  0  0  0  0  0  0
   -2.2250    6.0000   -5.3480 H   0  0  0  0  0  0  0  0  0  0  0  0
   -0.1080    5.7780   -6.6210 H   0  0  0  0  0  0  0  0  0  0  0  0
    2.6330    4.4900   -5.8910 H   0  0  0  0  0  0  0  0  0  0  0  0
    2.2940    2.5720   -9.8180 H   0  0  0  0  0  0  0  0  0  0  0  0
    4.0140    2.2220   -9.5430 H   0  0  0  0  0  0  0  0  0  0  0  0
    2.7690    1.2040   -8.7890 H   0  0  0  0  0  0  0  0  0  0  0  0
    1.0410    2.4700   -4.1330 H   0  0  0  0  0  0  0  0  0  0  0  0
  1 37  1  0  0  0  0
  1 38  1  0  0  0  0
  1 39  1  0  0  0  0
  1  2  1  0  0  0  0
  2 40  1  0  0  0  0
  2 41  1  0  0  0  0
  2  3  1  0  0  0  0
  3  4  1  0  0  0  0
  4 42  1  0  0  0  0
  4 43  1  0  0  0  0
  4 44  1  0  0  0  0
  3  5  1  0  0  0  0
  5  6  2  0  0  0  0
  5  7  1  0  0  0  0
  7  8  2  0  0  0  0
  8 45  1  0  0  0  0
  8  9  1  0  0  0  0
  9 46  1  0  0  0  0
  9 10  2  0  0  0  0
 10 11  1  0  0  0  0
 11 47  1  0  0  0  0
 11 12  2  0  0  0  0
 12  7  1  0  0  0  0
 12 48  1  0  0  0  0
 10 13  1  0  0  0  0
 13 49  1  0  0  0  0
 13 14  1  0  0  0  0
 14 15  1  0  0  0  0
 15 50  1  0  0  0  0
 15 51  1  0  0  0  0
 15 16  1  0  0  0  0
 16 52  1  0  0  0  0
 16 53  1  0  0  0  0
 16 17  1  0  0  0  0
 17 18  1  0  0  0  0
 18 54  1  0  0  0  0
 18 55  1  0  0  0  0
 18 19  1  0  0  0  0
 19 20  2  0  0  0  0
 20 56  1  0  0  0  0
 20 21  1  0  0  0  0
 21 22  1  0  0  0  0
 22 57  1  0  0  0  0
 22 23  2  0  0  0  0
 23 19  1  0  0  0  0
 17 24  1  0  0  0  0
 24 58  1  0  0  0  0
 24 59  1  0  0  0  0
 24 25  1  0  0  0  0
 25 14  1  0  0  0  0
 25 60  1  0  0  0  0
 25 61  1  0  0  0  0
 13 26  1  0  0  0  0
 26 27  2  0  0  0  0
 27 62  1  0  0  0  0
 27 28  1  0  0  0  0
 28 63  1  0  0  0  0
 28 29  2  0  0  0  0
 29 64  1  0  0  0  0
 29 30  1  0  0  0  0
 30 31  1  0  0  0  0
 31 65  1  0  0  0  0
 31 32  1  0  0  0  0
 32 33  2  0  0  0  0
 32 34  1  0  0  0  0
 34 35  1  0  0  0  0
 35 66  1  0  0  0  0
 35 67  1  0  0  0  0
 35 68  1  0  0  0  0
 30 36  2  0  0  0  0
 36 26  1  0  0  0  0
 36 69  1  0  0  0  0
M  END
>  <LOGBIO>
4.7700

>  <PRED_LOGBIO>
4.9400

>  <XV_RES>
-0.2560

>  <WHL_TMPL>
1

>  <ANCH>
11-22;27-48

$$$$
ROW75
  -MTS-   01071502163D 0   0.00000     0.00000     0

 45 48  0  0  0  0  0  0  0  0999 V2000
    1.2900   -3.3030   -0.2680 C   0  0  0  0  0  0  0  0  0  0  0  0
    1.2290   -2.0160    0.5480 C   0  0  0  0  0  0  0  0  0  0  0  0
    1.7690   -2.3330    1.9550 C   0  0  0  0  0  0  0  0  0  0  0  0
    0.7450   -1.6980    2.9140 C   0  0  0  0  0  0  0  0  0  0  0  0
   -0.2440   -0.9450    2.0040 C   0  0  0  0  0  0  0  0  0  0  0  0
   -0.1890   -1.6720    0.7280 N   0  0  0  0  0  0  0  0  0  0  0  0
   -0.9180   -0.9060   -0.2930 C   0  0  0  0  0  0  0  0  0  0  0  0
   -0.0570    0.2670   -0.7610 C   0  0  0  0  0  0  0  0  0  0  0  0
   -0.9380    1.3140   -1.3990 C   0  0  0  0  0  0  0  0  0  0  0  0
   -1.3990    2.3970   -0.6410 C   0  0  0  0  0  0  0  0  0  0  0  0
   -2.2160    3.3680   -1.2330 C   0  0  0  0  0  0  0  0  0  0  0  0
   -2.5720    3.2560   -2.5820 C   0  0  0  0  0  0  0  0  0  0  0  0
   -3.3540    4.1920   -3.1370 N   0  0  0  0  0  0  0  0  0  0  0  0
   -3.7220    4.1290   -4.4240 C   0  0  0  0  0  0  0  0  0  0  0  0
   -3.2960    3.0730   -5.2380 C   0  0  0  0  0  0  0  0  0  0  0  0
   -2.4770    2.0790   -4.6880 C   0  0  0  0  0  0  0  0  0  0  0  0
   -2.1110    2.1730   -3.3400 C   0  0  0  0  0  0  0  0  0  0  0  0
   -1.2940    1.2020   -2.7480 C   0  0  0  0  0  0  0  0  0  0  0  0
   -4.5880    5.1880   -4.9910 C   0  0  0  0  0  0  0  0  0  0  0  0
   -4.3060    6.4960   -5.0580 C   0  0  0  0  0  0  0  0  0  0  0  0
   -5.3760    7.1560   -5.6590 O   0  0  0  0  0  0  0  0  0  0  0  0
   -6.3520    6.2130   -5.9730 C   0  0  0  0  0  0  0  0  0  0  0  0
   -5.9280    5.0010   -5.5900 C   0  0  0  0  0  0  0  0  0  0  0  0
    2.3240   -3.6270   -0.3590 H   0  0  0  0  0  0  0  0  0  0  0  0
    0.7100   -4.0770    0.2310 H   0  0  0  0  0  0  0  0  0  0  0  0
    0.8780   -3.1240   -1.2590 H   0  0  0  0  0  0  0  0  0  0  0  0
    1.7950   -1.2150    0.0770 H   0  0  0  0  0  0  0  0  0  0  0  0
    2.7120   -1.8030    2.0770 H   0  0  0  0  0  0  0  0  0  0  0  0
    1.7730   -3.4110    2.1010 H   0  0  0  0  0  0  0  0  0  0  0  0
    1.2690   -0.9590    3.5160 H   0  0  0  0  0  0  0  0  0  0  0  0
    0.2120   -2.4880    3.4390 H   0  0  0  0  0  0  0  0  0  0  0  0
    0.1520    0.0550    1.8360 H   0  0  0  0  0  0  0  0  0  0  0  0
   -1.2420   -1.0210    2.4300 H   0  0  0  0  0  0  0  0  0  0  0  0
   -1.7900   -0.4790    0.1980 H   0  0  0  0  0  0  0  0  0  0  0  0
   -1.1140   -1.5490   -1.1480 H   0  0  0  0  0  0  0  0  0  0  0  0
    0.5950   -0.1150   -1.5440 H   0  0  0  0  0  0  0  0  0  0  0  0
    0.4320    0.7040    0.1070 H   0  0  0  0  0  0  0  0  0  0  0  0
   -1.1250    2.4840    0.4000 H   0  0  0  0  0  0  0  0  0  0  0  0
   -2.5720    4.2030   -0.6480 H   0  0  0  0  0  0  0  0  0  0  0  0
   -3.5940    3.0250   -6.2750 H   0  0  0  0  0  0  0  0  0  0  0  0
   -2.1350    1.2540   -5.2940 H   0  0  0  0  0  0  0  0  0  0  0  0
   -0.9380    0.3670   -3.3330 H   0  0  0  0  0  0  0  0  0  0  0  0
   -3.3990    6.9630   -4.7040 H   0  0  0  0  0  0  0  0  0  0  0  0
   -7.2980    6.4250   -6.4490 H   0  0  0  0  0  0  0  0  0  0  0  0
   -6.4610    4.0680   -5.6980 H   0  0  0  0  0  0  0  0  0  0  0  0
  1 24  1  0  0  0  0
  1 25  1  0  0  0  0
  1 26  1  0  0  0  0
  1  2  1  0  0  0  0
  2 27  1  0  0  0  0
  2  3  1  0  0  0  0
  3 28  1  0  0  0  0
  3 29  1  0  0  0  0
  3  4  1  0  0  0  0
  4 30  1  0  0  0  0
  4 31  1  0  0  0  0
  4  5  1  0  0  0  0
  5 32  1  0  0  0  0
  5 33  1  0  0  0  0
  5  6  1  0  0  0  0
  6  2  1  0  0  0  0
  6  7  1  0  0  0  0
  7 34  1  0  0  0  0
  7 35  1  0  0  0  0
  7  8  1  0  0  0  0
  8 36  1  0  0  0  0
  8 37  1  0  0  0  0
  8  9  1  0  0  0  0
  9 10  2  0  0  0  0
 10 38  1  0  0  0  0
 10 11  1  0  0  0  0
 11 39  1  0  0  0  0
 11 12  2  0  0  0  0
 12 13  1  0  0  0  0
 13 14  2  0  0  0  0
 14 15  1  0  0  0  0
 15 40  1  0  0  0  0
 15 16  2  0  0  0  0
 16 41  1  0  0  0  0
 16 17  1  0  0  0  0
 17 12  1  0  0  0  0
 17 18  2  0  0  0  0
 18  9  1  0  0  0  0
 18 42  1  0  0  0  0
 14 19  1  0  0  0  0
 19 20  2  0  0  0  0
 20 43  1  0  0  0  0
 20 21  1  0  0  0  0
 21 22  1  0  0  0  0
 22 44  1  0  0  0  0
 22 23  2  0  0  0  0
 23 19  1  0  0  0  0
 23 45  1  0  0  0  0
M  END
>  <LOGBIO>
5.0800

>  <PRED_LOGBIO>
4.8300

>  <XV_RES>
0.2330

>  <WHL_TMPL>
3

>  <ANCH>
38-39;16-13

$$$$
ROW76
  -MTS-   01071502163D 0   0.00000     0.00000     0

 72 76  0  0  1  0  0  0  0  0999 V2000
   -1.6600    8.0500   -5.3420 C   0  0  0  0  0  0  0  0  0  0  0  0
   -1.1110    7.8400   -4.0390 O   0  0  0  0  0  0  0  0  0  0  0  0
   -0.7590    6.5830   -3.6940 C   0  0  0  0  0  0  0  0  0  0  0  0
   -0.9140    5.6680   -4.4860 O   0  0  0  0  0  0  0  0  0  0  0  0
   -0.2440    6.3420   -2.4920 N   0  0  0  0  0  0  0  0  0  0  0  0
   -1.0680    6.0030   -1.3230 C   0  0  0  0  0  0  0  0  0  0  0  0
   -0.6340    4.6740   -0.6770 C   0  0  0  0  0  0  0  0  0  0  0  0
    0.8650    4.5110   -0.6090 C   0  0  0  0  0  0  0  0  0  0  0  0
    1.6990    5.2930   -1.3090 C   0  0  0  0  0  0  0  0  0  0  0  0
    1.1990    6.3910   -2.2160 C   0  0  0  0  0  0  0  0  0  0  0  0
    3.0050    4.8790   -1.0200 N   0  0  0  0  0  0  0  0  0  0  0  0
    2.9370    3.8740   -0.1670 C   0  0  0  0  0  0  0  0  0  0  0  0
    4.1170    3.1280    0.4100 C   0  0  0  0  0  0  0  0  0  0  0  0
    1.6190    3.6210    0.1090 N   0  0  0  0  0  0  0  0  0  0  0  0
    1.1070    2.5810    1.0130 C   0  0  1  0  0  0  0  0  0  0  0  0
    1.4760    3.5290   -0.1430 C   0  0  0  0  0  0  0  0  0  0  0  0
    0.8250    3.0290   -1.4460 C   0  0  1  0  0  0  0  0  0  0  0  0
    1.0320    1.5070   -1.5630 C   0  0  0  0  0  0  0  0  0  0  0  0
   -0.1320    0.8550   -0.7940 C   0  0  0  0  0  0  0  0  0  0  0  0
   -0.9880    2.0140   -0.2490 C   0  0  1  0  0  0  0  0  0  0  0  0
   -0.4260    2.4660    1.1130 C   0  0  0  0  0  0  0  0  0  0  0  0
   -0.6360    2.9950   -1.2850 N   0  0  0  0  0  0  0  0  0  0  0  0
   -1.1920    2.4950   -2.5510 C   0  0  0  0  0  0  0  0  0  0  0  0
   -1.8950    1.1600   -2.3060 C   0  0  0  0  0  0  0  0  0  0  0  0
   -2.4730    0.6400   -3.6210 C   0  0  2  0  0  0  0  0  0  0  0  0
   -3.4390    1.6130   -4.1510 N   0  0  0  0  0  0  0  0  0  0  0  0
   -4.0700    1.3680   -5.2950 C   0  0  0  0  0  0  0  0  0  0  0  0
   -3.8460    0.3270   -5.9110 O   0  0  0  0  0  0  0  0  0  0  0  0
   -5.0630    2.3680   -5.8390 C   0  0  0  0  0  0  0  0  0  0  0  0
   -3.1670   -0.6790   -3.3800 C   0  0  0  0  0  0  0  0  0  0  0  0
   -4.5260   -0.7030   -3.0440 C   0  0  0  0  0  0  0  0  0  0  0  0
   -5.1700   -1.9250   -2.8200 C   0  0  0  0  0  0  0  0  0  0  0  0
   -4.4560   -3.1240   -2.9310 C   0  0  0  0  0  0  0  0  0  0  0  0
   -3.0960   -3.1000   -3.2660 C   0  0  0  0  0  0  0  0  0  0  0  0
   -2.4070   -4.2560   -3.3730 F   0  0  0  0  0  0  0  0  0  0  0  0
   -2.4520   -1.8770   -3.4910 C   0  0  0  0  0  0  0  0  0  0  0  0
   -2.5700    7.4630   -5.4510 H   0  0  0  0  0  0  0  0  0  0  0  0
   -1.8920    9.1050   -5.4720 H   0  0  0  0  0  0  0  0  0  0  0  0
   -0.9370    7.7430   -6.0950 H   0  0  0  0  0  0  0  0  0  0  0  0
   -0.9980    6.8010   -0.5870 H   0  0  0  0  0  0  0  0  0  0  0  0
   -2.1110    5.9350   -1.6220 H   0  0  0  0  0  0  0  0  0  0  0  0
   -1.0610    3.8450   -1.2380 H   0  0  0  0  0  0  0  0  0  0  0  0
   -1.0490    4.6090    0.3270 H   0  0  0  0  0  0  0  0  0  0  0  0
    1.4420    7.3550   -1.7720 H   0  0  0  0  0  0  0  0  0  0  0  0
    1.7410    6.3480   -3.1580 H   0  0  0  0  0  0  0  0  0  0  0  0
    4.9720    3.7970    0.4760 H   0  0  0  0  0  0  0  0  0  0  0  0
    4.3630    2.2860   -0.2340 H   0  0  0  0  0  0  0  0  0  0  0  0
    3.8640    2.7620    1.4030 H   0  0  0  0  0  0  0  0  0  0  0  0
    1.4390    2.8740    2.0060 H   0  0  0  0  0  0  0  0  0  0  0  0
    2.5530    3.4520   -0.2800 H   0  0  0  0  0  0  0  0  0  0  0  0
    1.0820    4.5180    0.0820 H   0  0  0  0  0  0  0  0  0  0  0  0
    1.1630    3.5720   -2.3260 H   0  0  0  0  0  0  0  0  0  0  0  0
    1.9510    1.2610   -1.0350 H   0  0  0  0  0  0  0  0  0  0  0  0
    0.9660    1.2220   -2.6110 H   0  0  0  0  0  0  0  0  0  0  0  0
    0.2930    0.3330    0.0600 H   0  0  0  0  0  0  0  0  0  0  0  0
   -0.7310    0.2710   -1.4900 H   0  0  0  0  0  0  0  0  0  0  0  0
   -2.0480    1.7730   -0.2090 H   0  0  0  0  0  0  0  0  0  0  0  0
   -0.8070    3.4690    1.2940 H   0  0  0  0  0  0  0  0  0  0  0  0
   -0.6680    1.7080    1.8550 H   0  0  0  0  0  0  0  0  0  0  0  0
   -1.9070    3.2150   -2.9430 H   0  0  0  0  0  0  0  0  0  0  0  0
   -0.3870    2.3540   -3.2700 H   0  0  0  0  0  0  0  0  0  0  0  0
   -1.1800    0.4400   -1.9140 H   0  0  0  0  0  0  0  0  0  0  0  0
   -2.6990    1.3010   -1.5870 H   0  0  0  0  0  0  0  0  0  0  0  0
   -1.6680    0.5000   -4.3400 H   0  0  0  0  0  0  0  0  0  0  0  0
   -3.6230    2.4680   -3.6450 H   0  0  0  0  0  0  0  0  0  0  0  0
   -4.5620    3.3180   -6.0140 H   0  0  0  0  0  0  0  0  0  0  0  0
   -5.4740    1.9970   -6.7760 H   0  0  0  0  0  0  0  0  0  0  0  0
   -5.8670    2.5080   -5.1200 H   0  0  0  0  0  0  0  0  0  0  0  0
   -5.0780    0.2220   -2.9580 H   0  0  0  0  0  0  0  0  0  0  0  0
   -6.2190   -1.9440   -2.5610 H   0  0  0  0  0  0  0  0  0  0  0  0
   -4.9520   -4.0670   -2.7580 H   0  0  0  0  0  0  0  0  0  0  0  0
   -1.4040   -1.8590   -3.7490 H   0  0  0  0  0  0  0  0  0  0  0  0
  1 37  1  0  0  0  0
  1 38  1  0  0  0  0
  1 39  1  0  0  0  0
  1  2  1  0  0  0  0
  2  3  1  0  0  0  0
  3  4  2  0  0  0  0
  3  5  1  0  0  0  0
  5  6  1  0  0  0  0
  6 40  1  0  0  0  0
  6 41  1  0  0  0  0
  6  7  1  0  0  0  0
  7 42  1  0  0  0  0
  7 43  1  0  0  0  0
  7  8  1  0  0  0  0
  8  9  2  0  0  0  0
  9 10  1  0  0  0  0
 10  5  1  0  0  0  0
 10 44  1  0  0  0  0
 10 45  1  0  0  0  0
  9 11  1  0  0  0  0
 11 12  2  0  0  0  0
 12 13  1  0  0  0  0
 13 46  1  0  0  0  0
 13 47  1  0  0  0  0
 13 48  1  0  0  0  0
 12 14  1  0  0  0  0
 14  8  1  0  0  0  0
 14 15  1  0  0  0  0
 15 49  1  0  0  0  0
 15 16  1  0  0  0  0
 16 50  1  0  0  0  0
 16 51  1  0  0  0  0
 16 17  1  0  0  0  0
 17 52  1  0  0  0  0
 17 18  1  0  0  0  0
 18 53  1  0  0  0  0
 18 54  1  0  0  0  0
 18 19  1  0  0  0  0
 19 55  1  0  0  0  0
 19 56  1  0  0  0  0
 19 20  1  0  0  0  0
 20 57  1  0  0  0  0
 20 21  1  0  0  0  0
 21 15  1  0  0  0  0
 21 58  1  0  0  0  0
 21 59  1  0  0  0  0
 20 22  1  0  0  0  0
 22 17  1  0  0  0  0
 22 23  1  0  0  0  0
 23 60  1  0  0  0  0
 23 61  1  0  0  0  0
 23 24  1  0  0  0  0
 24 62  1  0  0  0  0
 24 63  1  0  0  0  0
 24 25  1  0  0  0  0
 25 64  1  0  0  0  0
 25 26  1  0  0  0  0
 26 65  1  0  0  0  0
 26 27  1  0  0  0  0
 27 28  2  0  0  0  0
 27 29  1  0  0  0  0
 29 66  1  0  0  0  0
 29 67  1  0  0  0  0
 29 68  1  0  0  0  0
 25 30  1  0  0  0  0
 30 31  2  0  0  0  0
 31 69  1  0  0  0  0
 31 32  1  0  0  0  0
 32 70  1  0  0  0  0
 32 33  2  0  0  0  0
 33 71  1  0  0  0  0
 33 34  1  0  0  0  0
 34 35  1  0  0  0  0
 34 36  2  0  0  0  0
 36 30  1  0  0  0  0
 36 72  1  0  0  0  0
M  END
>  <LOGBIO>
5.7000

>  <PRED_LOGBIO>
5.5400

>  <XV_RES>
0.2360

>  <WHL_TMPL>
1

>  <ANCH>
11-22;45-40

$$$$
ROW77
  -MTS-   01071502163D 0   0.00000     0.00000     0

 31 33  0  0  0  0  0  0  0  0999 V2000
    1.9710   -3.2110    2.0170 C   0  0  0  0  0  0  0  0  0  0  0  0
    2.3910   -2.3910    3.2140 C   0  0  0  0  0  0  0  0  0  0  0  0
    1.5750   -1.6640    3.7780 O   0  0  0  0  0  0  0  0  0  0  0  0
    3.7850   -2.4610    3.7070 C   0  0  0  0  0  0  0  0  0  0  0  0
    4.2580   -3.3140    4.6260 C   0  0  0  0  0  0  0  0  0  0  0  0
    5.5930   -3.0940    4.8380 N   0  0  0  0  0  0  0  0  0  0  0  0
    6.4110   -3.8130    5.7420 C   0  0  0  0  0  0  0  0  0  0  0  0
    7.7070   -3.3640    6.0230 C   0  0  0  0  0  0  0  0  0  0  0  0
    8.5160   -4.0760    6.9170 C   0  0  0  0  0  0  0  0  0  0  0  0
    8.0290   -5.2370    7.5300 C   0  0  0  0  0  0  0  0  0  0  0  0
    8.8090   -5.9230    8.3920 F   0  0  0  0  0  0  0  0  0  0  0  0
    6.7330   -5.6860    7.2480 C   0  0  0  0  0  0  0  0  0  0  0  0
    5.9240   -4.9740    6.3540 C   0  0  0  0  0  0  0  0  0  0  0  0
    6.0230   -2.0320    4.0080 C   0  0  0  0  0  0  0  0  0  0  0  0
    7.2640   -1.4090    3.8260 C   0  0  0  0  0  0  0  0  0  0  0  0
    7.3910   -0.3570    2.9120 C   0  0  0  0  0  0  0  0  0  0  0  0
    6.2780    0.0730    2.1790 C   0  0  0  0  0  0  0  0  0  0  0  0
    6.4370    1.3810    1.0430 Cl  0  0  0  0  0  0  0  0  0  0  0  0
    5.0380   -0.5500    2.3610 C   0  0  0  0  0  0  0  0  0  0  0  0
    4.9100   -1.6020    3.2760 C   0  0  0  0  0  0  0  0  0  0  0  0
    2.1210   -4.2670    2.2310 H   0  0  0  0  0  0  0  0  0  0  0  0
    0.9200   -3.0300    1.8050 H   0  0  0  0  0  0  0  0  0  0  0  0
    2.5700   -2.9270    1.1550 H   0  0  0  0  0  0  0  0  0  0  0  0
    3.6700   -4.0680    5.1280 H   0  0  0  0  0  0  0  0  0  0  0  0
    8.0820   -2.4690    5.5500 H   0  0  0  0  0  0  0  0  0  0  0  0
    9.5150   -3.7290    7.1340 H   0  0  0  0  0  0  0  0  0  0  0  0
    6.3580   -6.5810    7.7210 H   0  0  0  0  0  0  0  0  0  0  0  0
    4.9240   -5.3210    6.1370 H   0  0  0  0  0  0  0  0  0  0  0  0
    8.1220   -1.7410    4.3910 H   0  0  0  0  0  0  0  0  0  0  0  0
    8.3480    0.1240    2.7720 H   0  0  0  0  0  0  0  0  0  0  0  0
    4.1790   -0.2180    1.7960 H   0  0  0  0  0  0  0  0  0  0  0  0
  1 21  1  0  0  0  0
  1 22  1  0  0  0  0
  1 23  1  0  0  0  0
  1  2  1  0  0  0  0
  2  3  2  0  0  0  0
  2  4  1  0  0  0  0
  4  5  2  0  0  0  0
  5 24  1  0  0  0  0
  5  6  1  0  0  0  0
  6  7  1  0  0  0  0
  7  8  2  0  0  0  0
  8 25  1  0  0  0  0
  8  9  1  0  0  0  0
  9 26  1  0  0  0  0
  9 10  2  0  0  0  0
 10 11  1  0  0  0  0
 10 12  1  0  0  0  0
 12 27  1  0  0  0  0
 12 13  2  0  0  0  0
 13  7  1  0  0  0  0
 13 28  1  0  0  0  0
  6 14  1  0  0  0  0
 14 15  2  0  0  0  0
 15 29  1  0  0  0  0
 15 16  1  0  0  0  0
 16 30  1  0  0  0  0
 16 17  2  0  0  0  0
 17 18  1  0  0  0  0
 17 19  1  0  0  0  0
 19 31  1  0  0  0  0
 19 20  2  0  0  0  0
 20  4  1  0  0  0  0
 20 14  1  0  0  0  0
M  END
>  <LOGBIO>
5.0000

>  <PRED_LOGBIO>
6.2800

>  <XV_RES>
-1.4460

>  <WHL_TMPL>
3

>  <ANCH>
16-17;22-23

$$$$
ROW78
  -MTS-   01071502163D 0   0.00000     0.00000     0

 57 61  0  0  0  0  0  0  0  0999 V2000
   -0.8020    0.0640   -3.5240 C   0  0  0  0  0  0  0  0  0  0  0  0
   -1.2890    1.2240   -2.6890 C   0  0  0  0  0  0  0  0  0  0  0  0
   -0.9380    1.3140   -1.3990 C   0  0  0  0  0  0  0  0  0  0  0  0
   -0.0570    0.2670   -0.7610 C   0  0  0  0  0  0  0  0  0  0  0  0
   -0.9180   -0.9060   -0.2930 C   0  0  0  0  0  0  0  0  0  0  0  0
   -0.1890   -1.6720    0.7280 N   0  0  0  0  0  0  0  0  0  0  0  0
   -1.0310   -1.8200    1.9240 C   0  0  0  0  0  0  0  0  0  0  0  0
   -0.3040   -2.6060    3.0310 C   0  0  0  0  0  0  0  0  0  0  0  0
    0.1900   -3.9710    2.5160 C   0  0  0  0  0  0  0  0  0  0  0  0
    0.9760   -3.8240    1.2010 C   0  0  0  0  0  0  0  0  0  0  0  0
    0.1890   -2.9830    0.1800 C   0  0  0  0  0  0  0  0  0  0  0  0
   -1.0450   -4.7740    2.1860 C   0  0  0  0  0  0  0  0  0  0  0  0
   -2.2020   -4.7150    2.8180 N   0  0  0  0  0  0  0  0  0  0  0  0
   -3.1130   -5.6020    2.2320 O   0  0  0  0  0  0  0  0  0  0  0  0
   -2.4840   -6.2510    1.1720 C   0  0  0  0  0  0  0  0  0  0  0  0
   -2.9270   -7.2190    0.2640 C   0  0  0  0  0  0  0  0  0  0  0  0
   -2.0590   -7.7040   -0.7220 C   0  0  0  0  0  0  0  0  0  0  0  0
   -2.4860   -8.6370   -1.5980 F   0  0  0  0  0  0  0  0  0  0  0  0
   -0.7470   -7.2190   -0.7990 C   0  0  0  0  0  0  0  0  0  0  0  0
   -0.3040   -6.2510    0.1100 C   0  0  0  0  0  0  0  0  0  0  0  0
   -1.1730   -5.7670    1.0950 C   0  0  0  0  0  0  0  0  0  0  0  0
   -1.4360    2.4660   -0.6150 C   0  0  0  0  0  0  0  0  0  0  0  0
   -1.1410    2.5930    0.5720 O   0  0  0  0  0  0  0  0  0  0  0  0
   -2.2090    3.3610   -1.2240 N   0  0  0  0  0  0  0  0  0  0  0  0
   -2.6650    4.4770   -0.3830 C   0  0  0  0  0  0  0  0  0  0  0  0
   -3.1980    5.6710   -1.1970 C   0  0  0  0  0  0  0  0  0  0  0  0
   -4.1480    5.1890   -2.3090 C   0  0  0  0  0  0  0  0  0  0  0  0
   -3.4160    4.2260   -3.2620 C   0  0  0  0  0  0  0  0  0  0  0  0
   -2.5400    3.2250   -2.5460 C   0  0  0  0  0  0  0  0  0  0  0  0
   -2.1070    2.2050   -3.2630 N   0  0  0  0  0  0  0  0  0  0  0  0
   -0.7030    0.3790   -4.5610 H   0  0  0  0  0  0  0  0  0  0  0  0
   -1.5170   -0.7540   -3.4610 H   0  0  0  0  0  0  0  0  0  0  0  0
    0.1650   -0.2700   -3.1530 H   0  0  0  0  0  0  0  0  0  0  0  0
    0.3710    0.7180    0.1320 H   0  0  0  0  0  0  0  0  0  0  0  0
    0.6480   -0.0980   -1.5060 H   0  0  0  0  0  0  0  0  0  0  0  0
   -1.0440   -1.5650   -1.1500 H   0  0  0  0  0  0  0  0  0  0  0  0
   -1.8310   -0.5070    0.1450 H   0  0  0  0  0  0  0  0  0  0  0  0
   -1.8830   -2.4270    1.6260 H   0  0  0  0  0  0  0  0  0  0  0  0
   -1.2650   -0.8310    2.3130 H   0  0  0  0  0  0  0  0  0  0  0  0
   -1.0480   -2.8180    3.7960 H   0  0  0  0  0  0  0  0  0  0  0  0
    0.5620   -2.0280    3.3470 H   0  0  0  0  0  0  0  0  0  0  0  0
    0.7930   -4.4710    3.2710 H   0  0  0  0  0  0  0  0  0  0  0  0
    1.0600   -4.8230    0.7790 H   0  0  0  0  0  0  0  0  0  0  0  0
    1.9110   -3.3110    1.4180 H   0  0  0  0  0  0  0  0  0  0  0  0
    0.8730   -2.7840   -0.6430 H   0  0  0  0  0  0  0  0  0  0  0  0
   -0.7160   -3.5290   -0.0770 H   0  0  0  0  0  0  0  0  0  0  0  0
   -3.9390   -7.5930    0.3230 H   0  0  0  0  0  0  0  0  0  0  0  0
   -0.0770   -7.5930   -1.5590 H   0  0  0  0  0  0  0  0  0  0  0  0
    0.7070   -5.8770    0.0510 H   0  0  0  0  0  0  0  0  0  0  0  0
   -3.4440    4.1250    0.2910 H   0  0  0  0  0  0  0  0  0  0  0  0
   -1.8450    4.8090    0.2500 H   0  0  0  0  0  0  0  0  0  0  0  0
   -2.3630    6.2080   -1.6410 H   0  0  0  0  0  0  0  0  0  0  0  0
   -3.7300    6.3520   -0.5360 H   0  0  0  0  0  0  0  0  0  0  0  0
   -5.0000    4.6800   -1.8620 H   0  0  0  0  0  0  0  0  0  0  0  0
   -4.5120    6.0460   -2.8710 H   0  0  0  0  0  0  0  0  0  0  0  0
   -2.8100    4.8010   -3.9580 H   0  0  0  0  0  0  0  0  0  0  0  0
   -4.1470    3.6950   -3.8680 H   0  0  0  0  0  0  0  0  0  0  0  0
  1 31  1  0  0  0  0
  1 32  1  0  0  0  0
  1 33  1  0  0  0  0
  1  2  1  0  0  0  0
  2  3  2  0  0  0  0
  3  4  1  0  0  0  0
  4 34  1  0  0  0  0
  4 35  1  0  0  0  0
  4  5  1  0  0  0  0
  5 36  1  0  0  0  0
  5 37  1  0  0  0  0
  5  6  1  0  0  0  0
  6  7  1  0  0  0  0
  7 38  1  0  0  0  0
  7 39  1  0  0  0  0
  7  8  1  0  0  0  0
  8 40  1  0  0  0  0
  8 41  1  0  0  0  0
  8  9  1  0  0  0  0
  9 42  1  0  0  0  0
  9 10  1  0  0  0  0
 10 43  1  0  0  0  0
 10 44  1  0  0  0  0
 10 11  1  0  0  0  0
 11  6  1  0  0  0  0
 11 45  1  0  0  0  0
 11 46  1  0  0  0  0
  9 12  1  0  0  0  0
 12 13  2  0  0  0  0
 13 14  1  0  0  0  0
 14 15  1  0  0  0  0
 15 16  2  0  0  0  0
 16 47  1  0  0  0  0
 16 17  1  0  0  0  0
 17 18  1  0  0  0  0
 17 19  2  0  0  0  0
 19 48  1  0  0  0  0
 19 20  1  0  0  0  0
 20 49  1  0  0  0  0
 20 21  2  0  0  0  0
 21 12  1  0  0  0  0
 21 15  1  0  0  0  0
  3 22  1  0  0  0  0
 22 23  2  0  0  0  0
 22 24  1  0  0  0  0
 24 25  1  0  0  0  0
 25 50  1  0  0  0  0
 25 51  1  0  0  0  0
 25 26  1  0  0  0  0
 26 52  1  0  0  0  0
 26 53  1  0  0  0  0
 26 27  1  0  0  0  0
 27 54  1  0  0  0  0
 27 55  1  0  0  0  0
 27 28  1  0  0  0  0
 28 56  1  0  0  0  0
 28 57  1  0  0  0  0
 28 29  1  0  0  0  0
 29 24  1  0  0  0  0
 29 30  2  0  0  0  0
 30  2  1  0  0  0  0
M  END
>  <LOGBIO>
6.7900

>  <PRED_LOGBIO>
6.4700

>  <XV_RES>
0.3550

>  <WHL_TMPL>
3

>  <ANCH>
38-45;13-10

$$$$
ROW79
  -MTS-   01071502163D 0   0.00000     0.00000     0

 56 60  0  0  0  0  0  0  0  0999 V2000
   -0.8770   -1.5820   -3.4360 C   0  0  0  0  0  0  0  0  0  0  0  0
    0.4420   -1.0780   -3.2110 O   0  0  0  0  0  0  0  0  0  0  0  0
    0.9050   -1.0400   -1.9220 C   0  0  0  0  0  0  0  0  0  0  0  0
    1.7070    0.0250   -1.4970 C   0  0  0  0  0  0  0  0  0  0  0  0
    2.1800    0.0630   -0.1800 C   0  0  0  0  0  0  0  0  0  0  0  0
    2.9790    1.1260    0.2380 O   0  0  0  0  0  0  0  0  0  0  0  0
    3.4660    1.1940    1.5410 C   0  0  0  0  0  0  0  0  0  0  0  0
    3.1990    0.2540    2.4580 C   0  0  0  0  0  0  0  0  0  0  0  0
    2.3580   -0.9100    2.1000 C   0  0  0  0  0  0  0  0  0  0  0  0
    2.0940   -1.7910    2.9180 O   0  0  0  0  0  0  0  0  0  0  0  0
    1.8510   -0.9640    0.7120 C   0  0  0  0  0  0  0  0  0  0  0  0
    1.0480   -2.0290    0.2870 C   0  0  0  0  0  0  0  0  0  0  0  0
    0.5750   -2.0680   -1.0300 C   0  0  0  0  0  0  0  0  0  0  0  0
   -0.1990   -3.0950   -1.4390 F   0  0  0  0  0  0  0  0  0  0  0  0
    4.3090    2.3470    1.9270 C   0  0  0  0  0  0  0  0  0  0  0  0
    5.5300    2.2890    1.7900 O   0  0  0  0  0  0  0  0  0  0  0  0
    3.7470    3.4460    2.4220 N   0  0  0  0  0  0  0  0  0  0  0  0
    4.5850    4.5920    2.8060 C   0  0  0  0  0  0  0  0  0  0  0  0
    4.7600    5.5400    1.6050 C   0  0  0  0  0  0  0  0  0  0  0  0
    5.4720    6.8410    2.0180 C   0  0  0  0  0  0  0  0  0  0  0  0
    4.7780    7.5040    3.1310 N   0  0  0  0  0  0  0  0  0  0  0  0
    5.4920    8.7380    3.4890 C   0  0  0  0  0  0  0  0  0  0  0  0
    6.9690    8.5570    3.2350 C   0  0  0  0  0  0  0  0  0  0  0  0
    7.5100    8.8840    1.9850 C   0  0  0  0  0  0  0  0  0  0  0  0
    8.8790    8.7160    1.7500 C   0  0  0  0  0  0  0  0  0  0  0  0
    9.7080    8.2210    2.7640 C   0  0  0  0  0  0  0  0  0  0  0  0
   11.0540    7.9650    2.8000 O   0  0  0  0  0  0  0  0  0  0  0  0
   11.2580    7.1110    3.9280 C   0  0  0  0  0  0  0  0  0  0  0  0
   10.1820    7.4370    4.8120 O   0  0  0  0  0  0  0  0  0  0  0  0
    9.1680    7.8940    4.0130 C   0  0  0  0  0  0  0  0  0  0  0  0
    7.7980    8.0620    4.2480 C   0  0  0  0  0  0  0  0  0  0  0  0
    4.7100    6.6300    4.3110 C   0  0  0  0  0  0  0  0  0  0  0  0
    3.9600    5.3190    4.0090 C   0  0  0  0  0  0  0  0  0  0  0  0
   -1.5970   -0.9710   -2.8950 H   0  0  0  0  0  0  0  0  0  0  0  0
   -1.1010   -1.5490   -4.5000 H   0  0  0  0  0  0  0  0  0  0  0  0
   -0.9380   -2.6100   -3.0840 H   0  0  0  0  0  0  0  0  0  0  0  0
    1.9610    0.8180   -2.1860 H   0  0  0  0  0  0  0  0  0  0  0  0
    3.5970    0.3460    3.4570 H   0  0  0  0  0  0  0  0  0  0  0  0
    0.7940   -2.8220    0.9750 H   0  0  0  0  0  0  0  0  0  0  0  0
    2.7450    3.4940    2.5340 H   0  0  0  0  0  0  0  0  0  0  0  0
    5.5470    4.1670    3.0870 H   0  0  0  0  0  0  0  0  0  0  0  0
    3.7850    5.7780    1.1860 H   0  0  0  0  0  0  0  0  0  0  0  0
    5.3390    5.0410    0.8300 H   0  0  0  0  0  0  0  0  0  0  0  0
    6.4950    6.6180    2.3120 H   0  0  0  0  0  0  0  0  0  0  0  0
    5.5160    7.5170    1.1660 H   0  0  0  0  0  0  0  0  0  0  0  0
    5.3290    8.9590    4.5410 H   0  0  0  0  0  0  0  0  0  0  0  0
    5.1180    9.5620    2.8830 H   0  0  0  0  0  0  0  0  0  0  0  0
    6.8700    9.2670    1.2030 H   0  0  0  0  0  0  0  0  0  0  0  0
    9.2970    8.9690    0.7860 H   0  0  0  0  0  0  0  0  0  0  0  0
   11.2270    6.0630    3.6400 H   0  0  0  0  0  0  0  0  0  0  0  0
   12.2230    7.3010    4.3960 H   0  0  0  0  0  0  0  0  0  0  0  0
    7.3810    7.8090    5.2120 H   0  0  0  0  0  0  0  0  0  0  0  0
    5.7180    6.4000    4.6500 H   0  0  0  0  0  0  0  0  0  0  0  0
    4.2090    7.1540    5.1220 H   0  0  0  0  0  0  0  0  0  0  0  0
    2.9160    5.5400    3.7970 H   0  0  0  0  0  0  0  0  0  0  0  0
    3.9960    4.6720    4.8820 H   0  0  0  0  0  0  0  0  0  0  0  0
  1 34  1  0  0  0  0
  1 35  1  0  0  0  0
  1 36  1  0  0  0  0
  1  2  1  0  0  0  0
  2  3  1  0  0  0  0
  3  4  2  0  0  0  0
  4 37  1  0  0  0  0
  4  5  1  0  0  0  0
  5  6  1  0  0  0  0
  6  7  1  0  0  0  0
  7  8  2  0  0  0  0
  8 38  1  0  0  0  0
  8  9  1  0  0  0  0
  9 10  2  0  0  0  0
  9 11  1  0  0  0  0
 11  5  2  0  0  0  0
 11 12  1  0  0  0  0
 12 39  1  0  0  0  0
 12 13  2  0  0  0  0
 13  3  1  0  0  0  0
 13 14  1  0  0  0  0
  7 15  1  0  0  0  0
 15 16  2  0  0  0  0
 15 17  1  0  0  0  0
 17 40  1  0  0  0  0
 17 18  1  0  0  0  0
 18 41  1  0  0  0  0
 18 19  1  0  0  0  0
 19 42  1  0  0  0  0
 19 43  1  0  0  0  0
 19 20  1  0  0  0  0
 20 44  1  0  0  0  0
 20 45  1  0  0  0  0
 20 21  1  0  0  0  0
 21 22  1  0  0  0  0
 22 46  1  0  0  0  0
 22 47  1  0  0  0  0
 22 23  1  0  0  0  0
 23 24  2  0  0  0  0
 24 48  1  0  0  0  0
 24 25  1  0  0  0  0
 25 49  1  0  0  0  0
 25 26  2  0  0  0  0
 26 27  1  0  0  0  0
 27 28  1  0  0  0  0
 28 50  1  0  0  0  0
 28 51  1  0  0  0  0
 28 29  1  0  0  0  0
 29 30  1  0  0  0  0
 30 26  1  0  0  0  0
 30 31  2  0  0  0  0
 31 23  1  0  0  0  0
 31 52  1  0  0  0  0
 21 32  1  0  0  0  0
 32 53  1  0  0  0  0
 32 54  1  0  0  0  0
 32 33  1  0  0  0  0
 33 18  1  0  0  0  0
 33 55  1  0  0  0  0
 33 56  1  0  0  0  0
M  END
>  <LOGBIO>
7.8000

>  <PRED_LOGBIO>
7.0200

>  <XV_RES>
1.2050

>  <WHL_TMPL>
1

>  <ANCH>
26-27;16-17

$$$$
ROW81
  -MTS-   01071502163D 0   0.00000     0.00000     0

 62 67  0  0  0  0  0  0  0  0999 V2000
   -6.4570    1.0430  -10.9500 C   0  0  0  0  0  0  0  0  0  0  0  0
   -7.1250    1.0040   -9.5960 C   0  0  0  0  0  0  0  0  0  0  0  0
   -6.4510    1.5010   -8.4740 C   0  0  0  0  0  0  0  0  0  0  0  0
   -7.0820    1.4590   -7.2260 C   0  0  0  0  0  0  0  0  0  0  0  0
   -8.3710    0.9200   -7.1350 C   0  0  0  0  0  0  0  0  0  0  0  0
   -9.0430    0.8570   -5.9080 C   0  0  0  0  0  0  0  0  0  0  0  0
  -10.3310    0.3130   -5.8420 C   0  0  0  0  0  0  0  0  0  0  0  0
  -10.9490   -0.1660   -7.0030 C   0  0  0  0  0  0  0  0  0  0  0  0
  -10.2770   -0.1030   -8.2300 C   0  0  0  0  0  0  0  0  0  0  0  0
   -8.9890    0.4400   -8.2960 C   0  0  0  0  0  0  0  0  0  0  0  0
   -8.3590    0.4940   -9.4770 N   0  0  0  0  0  0  0  0  0  0  0  0
   -8.3900    1.3640   -4.6800 C   0  0  0  0  0  0  0  0  0  0  0  0
   -8.8470    2.3340   -3.9110 N   0  0  0  0  0  0  0  0  0  0  0  0
   -7.8990    2.5020   -2.8260 N   0  0  0  0  0  0  0  0  0  0  0  0
   -6.9360    1.6200   -3.0190 C   0  0  0  0  0  0  0  0  0  0  0  0
   -5.5200    1.3980   -1.9800 S   0  0  0  0  0  0  0  0  0  0  0  0
   -4.1690    2.4700   -2.5590 C   0  0  0  0  0  0  0  0  0  0  0  0
   -2.9460    2.2790   -1.6620 C   0  0  0  0  0  0  0  0  0  0  0  0
   -1.8120    3.1790   -2.1480 C   0  0  0  0  0  0  0  0  0  0  0  0
   -0.6360    2.9950   -1.2850 N   0  0  0  0  0  0  0  0  0  0  0  0
    0.4070    2.3320   -2.0810 C   0  0  0  0  0  0  0  0  0  0  0  0
    1.2320    1.5240   -1.0630 C   0  0  0  0  0  0  0  0  0  0  0  0
    0.8340    0.1450   -0.6610 C   0  0  0  0  0  0  0  0  0  0  0  0
    0.3380    1.3190    0.1120 C   0  0  0  0  0  0  0  0  0  0  0  0
   -0.9880    2.0140   -0.2490 C   0  0  0  0  0  0  0  0  0  0  0  0
[truncated: 9,881,404 more chars]
