# Supplementary material for: Template CoMFA Generates Single 3D-QSAR Models that, for Twelve of Twelve Biological Targets, Predict All ChEMBL-Tabulated Affinities
Source: PLoS One. 2015 Jun 12;10(6):e0129307. doi: 10.1371/journal.pone.0129307 (PMC4466312; doi:10.1371/journal.pone.0129307)
Supplement: S11 Text — The zip file contains, in. sdf format, the aligned structures, from the A, B, C, D, and F protocols, of all templates and training sets for the hERG target. The content of each file is evident from its name. (ZIP) [file pone.0129307.s012.zip › HERG_D_tmpl.sdf]

loratadine
  -MTS-   01061522263D 0   0.00000     0.00000     0

 27 30  0  0  0  0  0  0  0  0999 V2000
   -4.9110    3.4880   -2.8120 C   0  0  0  0  0  0  0  0  0  0  0  0
   -3.4800    3.9700   -3.1510 C   0  0  0  0  0  0  0  0  0  0  0  0
   -2.5540    3.2510   -2.3120 O   0  0  0  0  0  0  0  0  0  0  0  0
   -1.2610    3.5690   -2.4980 C   0  0  0  0  0  0  0  0  0  0  0  0
   -0.9340    4.4100   -3.3230 O   0  0  0  0  0  0  0  0  0  0  0  0
   -0.3620    2.9040   -1.7230 N   0  0  0  0  0  0  0  0  0  0  0  0
    1.0660    3.2010   -1.8460 C   0  0  0  0  0  0  0  0  0  0  0  0
    1.8280    1.8870   -2.1430 C   0  0  0  0  0  0  0  0  0  0  0  0
    1.4410    0.8080   -1.1510 C   0  0  0  0  0  0  0  0  0  0  0  0
   -0.0520    0.5790   -1.0180 C   0  0  0  0  0  0  0  0  0  0  0  0
   -0.7930    1.9100   -0.7360 C   0  0  0  0  0  0  0  0  0  0  0  0
    2.3570    0.1110   -0.4540 C   0  0  0  0  0  0  0  0  0  0  0  0
    2.0050   -1.0030    0.5070 C   0  0  0  0  0  0  0  0  0  0  0  0
    1.2790   -2.0860   -0.0040 C   0  0  0  0  0  0  0  0  0  0  0  0
    0.8440   -3.1080    0.8420 C   0  0  0  0  0  0  0  0  0  0  0  0
    1.1830   -3.0720    2.1960 C   0  0  0  0  0  0  0  0  0  0  0  0
    0.6300   -4.3480    3.2620 Cl  0  0  0  0  0  0  0  0  0  0  0  0
    1.9610   -2.0220    2.6900 C   0  0  0  0  0  0  0  0  0  0  0  0
    2.3870   -0.9780    1.8570 C   0  0  0  0  0  0  0  0  0  0  0  0
    3.2480    0.1170    2.5260 C   0  0  0  0  0  0  0  0  0  0  0  0
    3.5750    1.4010    1.7210 C   0  0  0  0  0  0  0  0  0  0  0  0
    4.4370    1.0680    0.4980 C   0  0  0  0  0  0  0  0  0  0  0  0
    5.7920    1.4060    0.4150 C   0  0  0  0  0  0  0  0  0  0  0  0
    6.5330    1.0450   -0.7140 C   0  0  0  0  0  0  0  0  0  0  0  0
    5.9250    0.3530   -1.7680 C   0  0  0  0  0  0  0  0  0  0  0  0
    4.5710    0.0140   -1.6900 C   0  0  0  0  0  0  0  0  0  0  0  0
    3.8370    0.3900   -0.5610 C   0  0  0  0  0  0  0  0  0  0  0  0
  1  2  1  0  0  0  0
  2  3  1  0  0  0  0
  3  4  1  0  0  0  0
  4  5  2  0  0  0  0
  4  6  1  0  0  0  0
  6  7  1  0  0  0  0
  7  8  1  0  0  0  0
  8  9  1  0  0  0  0
  9 10  1  0  0  0  0
 10 11  1  0  0  0  0
 11  6  1  0  0  0  0
  9 12  2  0  0  0  0
 12 13  1  0  0  0  0
 13 14  2  0  0  0  0
 14 15  1  0  0  0  0
 15 16  2  0  0  0  0
 16 17  1  0  0  0  0
 16 18  1  0  0  0  0
 18 19  2  0  0  0  0
 19 13  1  0  0  0  0
 19 20  1  0  0  0  0
 20 21  1  0  0  0  0
 21 22  1  0  0  0  0
 22 23  2  0  0  0  0
 23 24  1  0  0  0  0
 24 25  2  0  0  0  0
 25 26  1  0  0  0  0
 26 27  2  0  0  0  0
 27 12  1  0  0  0  0
 27 22  1  0  0  0  0
M  END
$$$$
perhexiline
  -MTS-   01061522263D 0   0.00000     0.00000     0

 56 58  0  0  0  0  0  0  0  0999 V2000
    2.6420   -1.0990   -0.8570 C   0  0  0  0  0  0  0  0  0  0  0  0
    3.9630   -1.2950   -1.6240 C   0  0  0  0  0  0  0  0  0  0  0  0
    3.9050   -2.5320   -2.5390 C   0  0  0  0  0  0  0  0  0  0  0  0
    2.7010   -2.4680   -3.4970 C   0  0  0  0  0  0  0  0  0  0  0  0
    1.3800   -2.2720   -2.7310 C   0  0  0  0  0  0  0  0  0  0  0  0
    1.4380   -1.0350   -1.8150 C   0  0  0  0  0  0  0  0  0  0  0  0
    0.1410   -0.9160   -1.0160 C   0  0  0  0  0  0  0  0  0  0  0  0
    0.0010    0.5080   -0.4810 C   0  0  0  0  0  0  0  0  0  0  0  0
    0.3830    0.5480    1.0110 C   0  0  0  0  0  0  0  0  0  0  0  0
    0.3270    1.9830    1.5680 C   0  0  0  0  0  0  0  0  0  0  0  0
    1.1970    2.9440    0.7370 C   0  0  0  0  0  0  0  0  0  0  0  0
    0.8150    2.9040   -0.7540 C   0  0  0  0  0  0  0  0  0  0  0  0
    0.8710    1.4690   -1.3110 C   0  0  0  0  0  0  0  0  0  0  0  0
   -1.0460   -1.2390   -1.9220 C   0  0  0  0  0  0  0  0  0  0  0  0
   -2.3360   -1.2030   -1.1030 C   0  0  0  0  0  0  0  0  0  0  0  0
   -3.3340   -0.3070   -1.7630 N   0  3  0  0  0  0  0  0  0  0  0  0
   -4.6040   -0.2430   -0.9770 C   0  0  0  0  0  0  0  0  0  0  0  0
   -5.2230   -1.6410   -0.7910 C   0  0  0  0  0  0  0  0  0  0  0  0
   -4.2170   -2.6190   -0.1550 C   0  0  0  0  0  0  0  0  0  0  0  0
   -2.8820   -2.6320   -0.9230 C   0  0  0  0  0  0  0  0  0  0  0  0
    2.5040   -1.9210   -0.1570 H   0  0  0  0  0  0  0  0  0  0  0  0
    2.6930   -0.1800   -0.2770 H   0  0  0  0  0  0  0  0  0  0  0  0
    4.1680   -0.4110   -2.2240 H   0  0  0  0  0  0  0  0  0  0  0  0
    4.7800   -1.4080   -0.9150 H   0  0  0  0  0  0  0  0  0  0  0  0
    3.8340   -3.4310   -1.9300 H   0  0  0  0  0  0  0  0  0  0  0  0
    4.8240   -2.5990   -3.1170 H   0  0  0  0  0  0  0  0  0  0  0  0
    2.8380   -1.6450   -4.1970 H   0  0  0  0  0  0  0  0  0  0  0  0
    2.6500   -3.3870   -4.0770 H   0  0  0  0  0  0  0  0  0  0  0  0
    1.1750   -3.1560   -2.1310 H   0  0  0  0  0  0  0  0  0  0  0  0
    0.5630   -2.1590   -3.4390 H   0  0  0  0  0  0  0  0  0  0  0  0
    1.4920   -0.1300   -2.4170 H   0  0  0  0  0  0  0  0  0  0  0  0
    0.1630   -1.6160   -0.1840 H   0  0  0  0  0  0  0  0  0  0  0  0
   -1.0500    0.7610   -0.6010 H   0  0  0  0  0  0  0  0  0  0  0  0
    1.3880    0.1500    1.1380 H   0  0  0  0  0  0  0  0  0  0  0  0
   -0.2960   -0.0860    1.5760 H   0  0  0  0  0  0  0  0  0  0  0  0
   -0.7030    2.3330    1.5640 H   0  0  0  0  0  0  0  0  0  0  0  0
    0.6710    1.9840    2.6000 H   0  0  0  0  0  0  0  0  0  0  0  0
    2.2450    2.6730    0.8490 H   0  0  0  0  0  0  0  0  0  0  0  0
    1.0780    3.9580    1.1140 H   0  0  0  0  0  0  0  0  0  0  0  0
   -0.1890    3.3020   -0.8820 H   0  0  0  0  0  0  0  0  0  0  0  0
    1.4940    3.5380   -1.3200 H   0  0  0  0  0  0  0  0  0  0  0  0
    1.9020    1.1190   -1.3080 H   0  0  0  0  0  0  0  0  0  0  0  0
    0.5280    1.4680   -2.3430 H   0  0  0  0  0  0  0  0  0  0  0  0
   -0.9160   -2.2300   -2.3510 H   0  0  0  0  0  0  0  0  0  0  0  0
   -1.1040   -0.5020   -2.7210 H   0  0  0  0  0  0  0  0  0  0  0  0
   -2.0490   -0.7910   -0.1380 H   0  0  0  0  0  0  0  0  0  0  0  0
   -3.5360   -0.6580   -2.7150 H   0  0  0  0  0  0  0  0  0  0  0  0
   -4.4050    0.1970   -0.0020 H   0  0  0  0  0  0  0  0  0  0  0  0
   -5.3150    0.4020   -1.4890 H   0  0  0  0  0  0  0  0  0  0  0  0
   -5.5410   -2.0280   -1.7570 H   0  0  0  0  0  0  0  0  0  0  0  0
   -6.1040   -1.5660   -0.1580 H   0  0  0  0  0  0  0  0  0  0  0  0
   -4.0370   -2.3320    0.8790 H   0  0  0  0  0  0  0  0  0  0  0  0
   -4.6410   -3.6210   -0.1490 H   0  0  0  0  0  0  0  0  0  0  0  0
   -3.0290   -3.0890   -1.8990 H   0  0  0  0  0  0  0  0  0  0  0  0
   -2.1560   -3.2310   -0.3770 H   0  0  0  0  0  0  0  0  0  0  0  0
   -2.9370    0.6440   -1.8540 H   0  0  0  0  0  0  0  0  0  0  0  0
  1 21  1  0  0  0  0
  1 22  1  0  0  0  0
  1  2  1  0  0  0  0
  2 23  1  0  0  0  0
  2 24  1  0  0  0  0
  2  3  1  0  0  0  0
  3 25  1  0  0  0  0
  3 26  1  0  0  0  0
  3  4  1  0  0  0  0
  4 27  1  0  0  0  0
  4 28  1  0  0  0  0
  4  5  1  0  0  0  0
  5 29  1  0  0  0  0
  5 30  1  0  0  0  0
  5  6  1  0  0  0  0
  6  1  1  0  0  0  0
  6 31  1  0  0  0  0
  6  7  1  0  0  0  0
  7 32  1  0  0  0  0
  7  8  1  0  0  0  0
  8 33  1  0  0  0  0
  8  9  1  0  0  0  0
  9 34  1  0  0  0  0
  9 35  1  0  0  0  0
  9 10  1  0  0  0  0
 10 36  1  0  0  0  0
 10 37  1  0  0  0  0
 10 11  1  0  0  0  0
 11 38  1  0  0  0  0
 11 39  1  0  0  0  0
 11 12  1  0  0  0  0
 12 40  1  0  0  0  0
 12 41  1  0  0  0  0
 12 13  1  0  0  0  0
 13  8  1  0  0  0  0
 13 42  1  0  0  0  0
 13 43  1  0  0  0  0
  7 14  1  0  0  0  0
 14 44  1  0  0  0  0
 14 45  1  0  0  0  0
 14 15  1  0  0  0  0
 15 46  1  0  0  0  0
 15 16  1  0  0  0  0
 16 47  1  0  0  0  0
 16 17  1  0  0  0  0
 17 48  1  0  0  0  0
 17 49  1  0  0  0  0
 17 18  1  0  0  0  0
 18 50  1  0  0  0  0
 18 51  1  0  0  0  0
 18 19  1  0  0  0  0
 19 52  1  0  0  0  0
 19 53  1  0  0  0  0
 19 20  1  0  0  0  0
 20 15  1  0  0  0  0
 20 54  1  0  0  0  0
 20 55  1  0  0  0  0
 16 56  1  0  0  0  0
M  CHG  1  16   1
M  END
$$$$
astemizole
  -MTS-   01061522263D 0   0.00000     0.00000     0

 66 70  0  0  0  0  0  0  0  0999 V2000
    8.6520   -2.0240    5.8060 F   0  0  0  0  0  0  0  0  0  0  0  0
    8.1520   -1.8710    4.5610 C   0  0  0  0  0  0  0  0  0  0  0  0
    6.8380   -1.4230    4.3860 C   0  0  0  0  0  0  0  0  0  0  0  0
    6.3190   -1.2640    3.0950 C   0  0  0  0  0  0  0  0  0  0  0  0
    7.1150   -1.5530    1.9800 C   0  0  0  0  0  0  0  0  0  0  0  0
    8.4300   -2.0000    2.1560 C   0  0  0  0  0  0  0  0  0  0  0  0
    8.9480   -2.1590    3.4470 C   0  0  0  0  0  0  0  0  0  0  0  0
    6.5560   -1.3810    0.5880 C   0  0  0  0  0  0  0  0  0  0  0  0
    5.5640   -0.2960    0.5890 N   0  0  0  0  0  0  0  0  0  0  0  0
    5.8380    1.0880    0.4860 C   0  0  0  0  0  0  0  0  0  0  0  0
    7.0160    1.8340    0.3610 C   0  0  0  0  0  0  0  0  0  0  0  0
    6.9540    3.2310    0.2790 C   0  0  0  0  0  0  0  0  0  0  0  0
    5.7150    3.8810    0.3230 C   0  0  0  0  0  0  0  0  0  0  0  0
    4.5370    3.1340    0.4480 C   0  0  0  0  0  0  0  0  0  0  0  0
    4.5990    1.7380    0.5300 C   0  0  0  0  0  0  0  0  0  0  0  0
    3.6220    0.7430    0.6560 N   0  0  0  0  0  0  0  0  0  0  0  0
    4.2050   -0.4410    0.6890 C   0  0  0  0  0  0  0  0  0  0  0  0
    3.5490   -1.6370    0.8070 N   0  0  0  0  0  0  0  0  0  0  0  0
    2.0810   -1.6670    0.8750 C   0  0  0  0  0  0  0  0  0  0  0  0
    1.4840   -1.3650   -0.5120 C   0  0  0  0  0  0  0  0  0  0  0  0
   -0.0470   -1.5290   -0.5110 C   0  0  0  0  0  0  0  0  0  0  0  0
   -0.4520   -2.8840   -0.0260 N   0  3  0  0  0  0  0  0  0  0  0  0
    0.0720   -3.1420    1.3510 C   0  0  0  0  0  0  0  0  0  0  0  0
    1.6070   -3.0320    1.4080 C   0  0  0  0  0  0  0  0  0  0  0  0
   -1.9420   -3.0060   -0.0380 C   0  0  0  0  0  0  0  0  0  0  0  0
   -2.4600   -2.7730   -1.4560 C   0  0  0  0  0  0  0  0  0  0  0  0
   -3.9650   -2.8970   -1.4690 C   0  0  0  0  0  0  0  0  0  0  0  0
   -4.7620   -1.7680   -1.2430 C   0  0  0  0  0  0  0  0  0  0  0  0
   -6.1580   -1.8830   -1.2550 C   0  0  0  0  0  0  0  0  0  0  0  0
   -6.7560   -3.1260   -1.4920 C   0  0  0  0  0  0  0  0  0  0  0  0
   -8.1210   -3.2380   -1.5040 O   0  0  0  0  0  0  0  0  0  0  0  0
   -8.6870   -4.5280   -1.7500 C   0  0  0  0  0  0  0  0  0  0  0  0
   -5.9590   -4.2550   -1.7180 C   0  0  0  0  0  0  0  0  0  0  0  0
   -4.5630   -4.1400   -1.7060 C   0  0  0  0  0  0  0  0  0  0  0  0
    6.2230   -1.2010    5.2450 H   0  0  0  0  0  0  0  0  0  0  0  0
    5.3050   -0.9190    2.9590 H   0  0  0  0  0  0  0  0  0  0  0  0
    9.0440   -2.2230    1.2960 H   0  0  0  0  0  0  0  0  0  0  0  0
    9.9630   -2.5050    3.5820 H   0  0  0  0  0  0  0  0  0  0  0  0
    6.0800   -2.3070    0.2720 H   0  0  0  0  0  0  0  0  0  0  0  0
    7.3620   -1.1350   -0.0990 H   0  0  0  0  0  0  0  0  0  0  0  0
    7.9720    1.3330    0.3270 H   0  0  0  0  0  0  0  0  0  0  0  0
    7.8630    3.8070    0.1830 H   0  0  0  0  0  0  0  0  0  0  0  0
    5.6670    4.9580    0.2610 H   0  0  0  0  0  0  0  0  0  0  0  0
    3.5810    3.6350    0.4820 H   0  0  0  0  0  0  0  0  0  0  0  0
    4.0730   -2.5000    0.8460 H   0  0  0  0  0  0  0  0  0  0  0  0
    1.8080   -0.8800    1.5760 H   0  0  0  0  0  0  0  0  0  0  0  0
    1.9190   -2.0390   -1.2480 H   0  0  0  0  0  0  0  0  0  0  0  0
    1.7390   -0.3490   -0.8030 H   0  0  0  0  0  0  0  0  0  0  0  0
   -0.4930   -0.7690    0.1270 H   0  0  0  0  0  0  0  0  0  0  0  0
   -0.4290   -1.3770   -1.5180 H   0  0  0  0  0  0  0  0  0  0  0  0
   -0.3680   -2.4300    2.0460 H   0  0  0  0  0  0  0  0  0  0  0  0
   -0.2370   -4.1330    1.6760 H   0  0  0  0  0  0  0  0  0  0  0  0
    2.0500   -3.8270    0.8130 H   0  0  0  0  0  0  0  0  0  0  0  0
    1.9410   -3.1550    2.4370 H   0  0  0  0  0  0  0  0  0  0  0  0
   -2.3720   -2.2650    0.6320 H   0  0  0  0  0  0  0  0  0  0  0  0
   -2.2270   -4.0030    0.2930 H   0  0  0  0  0  0  0  0  0  0  0  0
   -2.0300   -3.5140   -2.1260 H   0  0  0  0  0  0  0  0  0  0  0  0
   -2.1760   -1.7760   -1.7870 H   0  0  0  0  0  0  0  0  0  0  0  0
   -4.3010   -0.8090   -1.0600 H   0  0  0  0  0  0  0  0  0  0  0  0
   -6.7720   -1.0120   -1.0810 H   0  0  0  0  0  0  0  0  0  0  0  0
   -9.7720   -4.4580   -1.7290 H   0  0  0  0  0  0  0  0  0  0  0  0
   -8.3660   -4.8840   -2.7270 H   0  0  0  0  0  0  0  0  0  0  0  0
   -8.3520   -5.2230   -0.9830 H   0  0  0  0  0  0  0  0  0  0  0  0
   -6.4200   -5.2140   -1.9010 H   0  0  0  0  0  0  0  0  0  0  0  0
   -3.9490   -5.0110   -1.8800 H   0  0  0  0  0  0  0  0  0  0  0  0
   -0.1070   -3.6100   -0.6770 H   0  0  0  0  0  0  0  0  0  0  0  0
  1  2  1  0  0  0  0
  2  3  2  0  0  0  0
  3 35  1  0  0  0  0
  3  4  1  0  0  0  0
  4 36  1  0  0  0  0
  4  5  2  0  0  0  0
  5  6  1  0  0  0  0
  6 37  1  0  0  0  0
  6  7  2  0  0  0  0
  7  2  1  0  0  0  0
  7 38  1  0  0  0  0
  5  8  1  0  0  0  0
  8 39  1  0  0  0  0
  8 40  1  0  0  0  0
  8  9  1  0  0  0  0
  9 10  1  0  0  0  0
 10 11  2  0  0  0  0
 11 41  1  0  0  0  0
 11 12  1  0  0  0  0
 12 42  1  0  0  0  0
 12 13  2  0  0  0  0
 13 43  1  0  0  0  0
 13 14  1  0  0  0  0
 14 44  1  0  0  0  0
 14 15  2  0  0  0  0
 15 10  1  0  0  0  0
 15 16  1  0  0  0  0
 16 17  2  0  0  0  0
 17  9  1  0  0  0  0
 17 18  1  0  0  0  0
 18 45  1  0  0  0  0
 18 19  1  0  0  0  0
 19 46  1  0  0  0  0
 19 20  1  0  0  0  0
 20 47  1  0  0  0  0
 20 48  1  0  0  0  0
 20 21  1  0  0  0  0
 21 49  1  0  0  0  0
 21 50  1  0  0  0  0
 21 22  1  0  0  0  0
 22 23  1  0  0  0  0
 23 51  1  0  0  0  0
 23 52  1  0  0  0  0
 23 24  1  0  0  0  0
 24 19  1  0  0  0  0
 24 53  1  0  0  0  0
 24 54  1  0  0  0  0
 22 25  1  0  0  0  0
 25 55  1  0  0  0  0
 25 56  1  0  0  0  0
 25 26  1  0  0  0  0
 26 57  1  0  0  0  0
 26 58  1  0  0  0  0
 26 27  1  0  0  0  0
 27 28  2  0  0  0  0
 28 59  1  0  0  0  0
 28 29  1  0  0  0  0
 29 60  1  0  0  0  0
 29 30  2  0  0  0  0
 30 31  1  0  0  0  0
 31 32  1  0  0  0  0
 32 61  1  0  0  0  0
 32 62  1  0  0  0  0
 32 63  1  0  0  0  0
 30 33  1  0  0  0  0
 33 64  1  0  0  0  0
 33 34  2  0  0  0  0
 34 27  1  0  0  0  0
 34 65  1  0  0  0  0
 22 66  1  0  0  0  0
M  CHG  1  22   1
M  END
$$$$
