# Supplementary material for: Template CoMFA Generates Single 3D-QSAR Models that, for Twelve of Twelve Biological Targets, Predict All ChEMBL-Tabulated Affinities
Source: PLoS One. 2015 Jun 12;10(6):e0129307. doi: 10.1371/journal.pone.0129307 (PMC4466312; doi:10.1371/journal.pone.0129307)
Supplement: S11 Text — The zip file contains, in. sdf format, the aligned structures, from the A, B, C, D, and F protocols, of all templates and training sets for the hERG target. The content of each file is evident from its name. (ZIP) [file pone.0129307.s012.zip › HERG_D_trng.sdf]

ROW1
  -MTS-   01071502173D 0   0.00000     0.00000     0

 66 70  0  0  0  0  0  0  0  0999 V2000
    7.9590   11.0960    4.4680 C   0  0  0  0  0  0  0  0  0  0  0  0
    6.6830   10.7300    4.9980 O   0  0  0  0  0  0  0  0  0  0  0  0
    5.6130   11.5390    4.7180 C   0  0  0  0  0  0  0  0  0  0  0  0
    5.2960   12.6010    5.5730 C   0  0  0  0  0  0  0  0  0  0  0  0
    4.2030   13.4270    5.2870 C   0  0  0  0  0  0  0  0  0  0  0  0
    3.4280   13.1920    4.1450 C   0  0  0  0  0  0  0  0  0  0  0  0
    3.7450   12.1310    3.2900 C   0  0  0  0  0  0  0  0  0  0  0  0
    4.8380   11.3040    3.5760 C   0  0  0  0  0  0  0  0  0  0  0  0
    5.1730   10.1810    2.6720 C   0  0  0  0  0  0  0  0  0  0  0  0
    5.4880   10.2900    1.3950 N   0  0  0  0  0  0  0  0  0  0  0  0
    5.7400    8.9500    0.9010 N   0  0  0  0  0  0  0  0  0  0  0  0
    5.5590    8.1270    1.9170 C   0  0  0  0  0  0  0  0  0  0  0  0
    5.7390    6.3670    1.8610 S   0  0  0  0  0  0  0  0  0  0  0  0
    4.1440    5.6080    1.4200 C   0  0  0  0  0  0  0  0  0  0  0  0
    4.2990    4.0880    1.3720 C   0  0  0  0  0  0  0  0  0  0  0  0
    2.9610    3.4510    1.0020 C   0  0  0  0  0  0  0  0  0  0  0  0
    3.1100    1.9900    0.9550 N   0  0  0  0  0  0  0  0  0  0  0  0
    2.1750    1.5300   -0.0820 C   0  0  0  0  0  0  0  0  0  0  0  0
    2.4040    0.0710   -0.5190 C   0  0  0  0  0  0  0  0  0  0  0  0
    2.0290   -0.9740    0.5050 C   0  0  0  0  0  0  0  0  0  0  0  0
    1.2460   -2.0100   -0.0170 C   0  0  0  0  0  0  0  0  0  0  0  0
    0.8200   -3.0530    0.8150 C   0  0  0  0  0  0  0  0  0  0  0  0
    1.1780   -3.0590    2.1680 C   0  0  0  0  0  0  0  0  0  0  0  0
    1.9610   -2.0220    2.6900 C   0  0  0  0  0  0  0  0  0  0  0  0
    2.3860   -0.9790    1.8580 C   0  0  0  0  0  0  0  0  0  0  0  0
    3.2210    0.0570    2.5720 C   0  0  0  0  0  0  0  0  0  0  0  0
    2.8090    1.5180    2.3140 C   0  0  0  0  0  0  0  0  0  0  0  0
    0.7280   -4.1610    3.0480 C   0  0  0  0  0  0  0  0  0  0  0  0
   -0.6740   -4.5050    3.3730 C   0  0  0  0  0  0  0  0  0  0  0  0
   -0.6320   -5.5610    4.1970 C   0  0  0  0  0  0  0  0  0  0  0  0
   -1.8290   -6.2620    4.7920 C   0  0  0  0  0  0  0  0  0  0  0  0
    0.7010   -5.9040    4.4120 O   0  0  0  0  0  0  0  0  0  0  0  0
    1.5040   -5.0170    3.6860 N   0  0  0  0  0  0  0  0  0  0  0  0
    5.2090    8.8570    3.0220 N   0  0  0  0  0  0  0  0  0  0  0  0
    4.9210    8.3130    4.3570 C   0  0  0  0  0  0  0  0  0  0  0  0
    8.2410   12.0770    4.8450 H   0  0  0  0  0  0  0  0  0  0  0  0
    8.7030   10.3630    4.7740 H   0  0  0  0  0  0  0  0  0  0  0  0
    7.9050   11.1270    3.3820 H   0  0  0  0  0  0  0  0  0  0  0  0
    5.8940   12.7820    6.4540 H   0  0  0  0  0  0  0  0  0  0  0  0
    3.9580   14.2470    5.9470 H   0  0  0  0  0  0  0  0  0  0  0  0
    2.5850   13.8300    3.9240 H   0  0  0  0  0  0  0  0  0  0  0  0
    3.1470   11.9490    2.4090 H   0  0  0  0  0  0  0  0  0  0  0  0
    3.3980    5.8720    2.1670 H   0  0  0  0  0  0  0  0  0  0  0  0
    3.8270    5.9710    0.4450 H   0  0  0  0  0  0  0  0  0  0  0  0
    5.0460    3.8240    0.6250 H   0  0  0  0  0  0  0  0  0  0  0  0
    4.6170    3.7250    2.3470 H   0  0  0  0  0  0  0  0  0  0  0  0
    2.2150    3.7160    1.7480 H   0  0  0  0  0  0  0  0  0  0  0  0
    2.6430    3.8150    0.0270 H   0  0  0  0  0  0  0  0  0  0  0  0
    2.3800    2.1390   -0.9590 H   0  0  0  0  0  0  0  0  0  0  0  0
    1.1630    1.6010    0.3100 H   0  0  0  0  0  0  0  0  0  0  0  0
    3.4790   -0.0270   -0.6550 H   0  0  0  0  0  0  0  0  0  0  0  0
    1.8050   -0.1030   -1.4100 H   0  0  0  0  0  0  0  0  0  0  0  0
    0.9700   -2.0060   -1.0610 H   0  0  0  0  0  0  0  0  0  0  0  0
    0.2160   -3.8520    0.4120 H   0  0  0  0  0  0  0  0  0  0  0  0
    2.2370   -2.0270    3.7340 H   0  0  0  0  0  0  0  0  0  0  0  0
    4.2230   -0.0400    2.1590 H   0  0  0  0  0  0  0  0  0  0  0  0
    3.1390   -0.1240    3.6410 H   0  0  0  0  0  0  0  0  0  0  0  0
    1.7240    1.5400    2.4030 H   0  0  0  0  0  0  0  0  0  0  0  0
    3.3470    2.1420    3.0240 H   0  0  0  0  0  0  0  0  0  0  0  0
   -1.5600   -4.0020    3.0150 H   0  0  0  0  0  0  0  0  0  0  0  0
   -1.5610   -6.6810    5.7600 H   0  0  0  0  0  0  0  0  0  0  0  0
   -2.1490   -7.0620    4.1280 H   0  0  0  0  0  0  0  0  0  0  0  0
   -2.6410   -5.5490    4.9180 H   0  0  0  0  0  0  0  0  0  0  0  0
    4.2000    8.9530    4.8620 H   0  0  0  0  0  0  0  0  0  0  0  0
    5.8390    8.2720    4.9380 H   0  0  0  0  0  0  0  0  0  0  0  0
    4.5080    7.3110    4.2580 H   0  0  0  0  0  0  0  0  0  0  0  0
  1 36  1  0  0  0  0
  1 37  1  0  0  0  0
  1 38  1  0  0  0  0
  1  2  1  0  0  0  0
  2  3  1  0  0  0  0
  3  4  2  0  0  0  0
  4 39  1  0  0  0  0
  4  5  1  0  0  0  0
  5 40  1  0  0  0  0
  5  6  2  0  0  0  0
  6 41  1  0  0  0  0
  6  7  1  0  0  0  0
  7 42  1  0  0  0  0
  7  8  2  0  0  0  0
  8  3  1  0  0  0  0
  8  9  1  0  0  0  0
  9 10  2  0  0  0  0
 10 11  1  0  0  0  0
 11 12  2  0  0  0  0
 12 13  1  0  0  0  0
 13 14  1  0  0  0  0
 14 43  1  0  0  0  0
 14 44  1  0  0  0  0
 14 15  1  0  0  0  0
 15 45  1  0  0  0  0
 15 46  1  0  0  0  0
 15 16  1  0  0  0  0
 16 47  1  0  0  0  0
 16 48  1  0  0  0  0
 16 17  1  0  0  0  0
 17 18  1  0  0  0  0
 18 49  1  0  0  0  0
 18 50  1  0  0  0  0
 18 19  1  0  0  0  0
 19 51  1  0  0  0  0
 19 52  1  0  0  0  0
 19 20  1  0  0  0  0
 20 21  2  0  0  0  0
 21 53  1  0  0  0  0
 21 22  1  0  0  0  0
 22 54  1  0  0  0  0
 22 23  2  0  0  0  0
 23 24  1  0  0  0  0
 24 55  1  0  0  0  0
 24 25  2  0  0  0  0
 25 20  1  0  0  0  0
 25 26  1  0  0  0  0
 26 56  1  0  0  0  0
 26 57  1  0  0  0  0
 26 27  1  0  0  0  0
 27 17  1  0  0  0  0
 27 58  1  0  0  0  0
 27 59  1  0  0  0  0
 23 28  1  0  0  0  0
 28 29  1  0  0  0  0
 29 60  1  0  0  0  0
 29 30  2  0  0  0  0
 30 31  1  0  0  0  0
 31 61  1  0  0  0  0
 31 62  1  0  0  0  0
 31 63  1  0  0  0  0
 30 32  1  0  0  0  0
 32 33  1  0  0  0  0
 33 28  2  0  0  0  0
 12 34  1  0  0  0  0
 34  9  1  0  0  0  0
 34 35  1  0  0  0  0
 35 64  1  0  0  0  0
 35 65  1  0  0  0  0
 35 66  1  0  0  0  0
M  END
>  <LOGBIO>
7.4000

>  <PRED_LOGBIO>
6.2500

>  <XV_RES>
1.9560

>  <WHL_TMPL>
1

>  <ANCH>
33-35;43-45

$$$$
ROW2
  -MTS-   01071502173D 0   0.00000     0.00000     0

 79 83  0  0  1  0  0  0  0  0999 V2000
   -5.0250   -1.8410   -1.7400 C   0  0  0  0  0  0  0  0  0  0  0  0
   -4.1470   -2.9040   -1.2290 N   0  0  0  0  0  0  0  0  0  0  0  0
   -4.6680   -4.2680   -1.0570 C   0  0  0  0  0  0  0  0  0  0  0  0
   -4.4580   -5.0770   -2.3500 C   0  0  0  0  0  0  0  0  0  0  0  0
   -4.9230   -6.5350   -2.1840 C   0  0  0  0  0  0  0  0  0  0  0  0
   -4.2410   -7.2110   -0.9790 C   0  0  0  0  0  0  0  0  0  0  0  0
   -4.4520   -6.4010    0.3140 C   0  0  0  0  0  0  0  0  0  0  0  0
   -3.9860   -4.9430    0.1470 C   0  0  0  0  0  0  0  0  0  0  0  0
   -2.8820   -2.6320   -0.9230 C   0  0  0  0  0  0  0  0  0  0  0  0
   -2.1480   -3.5220   -0.4960 O   0  0  0  0  0  0  0  0  0  0  0  0
   -2.3360   -1.2030   -1.1030 C   0  0  0  0  0  0  0  0  0  0  0  0
   -1.0460   -1.2390   -1.9220 C   0  0  0  0  0  0  0  0  0  0  0  0
    0.1410   -0.9160   -1.0160 C   0  0  1  0  0  0  0  0  0  0  0  0
    0.0010    0.5080   -0.4810 C   0  0  0  0  0  0  0  0  0  0  0  0
    0.8710    1.4690   -1.3110 C   0  0  0  0  0  0  0  0  0  0  0  0
    0.8150    2.9040   -0.7540 C   0  0  0  0  0  0  0  0  0  0  0  0
    1.1970    2.9440    0.7370 C   0  0  0  0  0  0  0  0  0  0  0  0
    0.3270    1.9830    1.5680 C   0  0  0  0  0  0  0  0  0  0  0  0
    0.3830    0.5480    1.0110 C   0  0  0  0  0  0  0  0  0  0  0  0
    1.3890   -1.0300   -1.7850 N   0  0  0  0  0  0  0  0  0  0  0  0
    1.3860   -1.6740   -3.1070 C   0  0  0  0  0  0  0  0  0  0  0  0
    2.7130   -1.7470   -3.8240 C   0  0  0  0  0  0  0  0  0  0  0  0
    2.8500   -2.3330   -5.0880 C   0  0  0  0  0  0  0  0  0  0  0  0
    4.1050   -2.3740   -5.7080 C   0  0  0  0  0  0  0  0  0  0  0  0
    4.2390   -2.9470   -6.9450 O   0  0  0  0  0  0  0  0  0  0  0  0
    4.0800   -2.1460   -8.0460 C   0  0  0  0  0  0  0  0  0  0  0  0
    5.1850   -1.4860   -8.5960 C   0  0  0  0  0  0  0  0  0  0  0  0
    5.0220   -0.6680   -9.7210 C   0  0  0  0  0  0  0  0  0  0  0  0
    3.7550   -0.5110  -10.2950 C   0  0  0  0  0  0  0  0  0  0  0  0
    2.6500   -1.1720   -9.7450 C   0  0  0  0  0  0  0  0  0  0  0  0
    2.8130   -1.9900   -8.6200 C   0  0  0  0  0  0  0  0  0  0  0  0
    5.2220   -1.8290   -5.0640 C   0  0  0  0  0  0  0  0  0  0  0  0
    5.0850   -1.2430   -3.8000 C   0  0  0  0  0  0  0  0  0  0  0  0
    3.8300   -1.2020   -3.1800 C   0  0  0  0  0  0  0  0  0  0  0  0
    3.7110   -0.6120   -1.9160 N   0  0  0  0  0  0  0  0  0  0  0  0
    2.5610   -0.5390   -1.2730 C   0  0  0  0  0  0  0  0  0  0  0  0
    2.5370    0.0560   -0.0390 N   0  0  0  0  0  0  0  0  0  0  0  0
   -4.6110   -1.4410   -2.6630 H   0  0  0  0  0  0  0  0  0  0  0  0
   -6.0150   -2.2490   -1.9330 H   0  0  0  0  0  0  0  0  0  0  0  0
   -5.0980   -1.0450   -1.0010 H   0  0  0  0  0  0  0  0  0  0  0  0
   -5.7320   -4.1490   -0.8630 H   0  0  0  0  0  0  0  0  0  0  0  0
   -3.4030   -5.0630   -2.6190 H   0  0  0  0  0  0  0  0  0  0  0  0
   -5.0100   -4.6120   -3.1640 H   0  0  0  0  0  0  0  0  0  0  0  0
   -6.0020   -6.5580   -2.0480 H   0  0  0  0  0  0  0  0  0  0  0  0
   -4.6940   -7.0950   -3.0890 H   0  0  0  0  0  0  0  0  0  0  0  0
   -3.1750   -7.3090   -1.1740 H   0  0  0  0  0  0  0  0  0  0  0  0
   -4.6450   -8.2120   -0.8490 H   0  0  0  0  0  0  0  0  0  0  0  0
   -5.5060   -6.4150    0.5820 H   0  0  0  0  0  0  0  0  0  0  0  0
   -3.8990   -6.8660    1.1270 H   0  0  0  0  0  0  0  0  0  0  0  0
   -2.9070   -4.9200    0.0110 H   0  0  0  0  0  0  0  0  0  0  0  0
   -4.2150   -4.3830    1.0520 H   0  0  0  0  0  0  0  0  0  0  0  0
   -2.0670   -0.8440   -0.1120 H   0  0  0  0  0  0  0  0  0  0  0  0
   -3.0750   -0.6190   -1.6470 H   0  0  0  0  0  0  0  0  0  0  0  0
   -1.1140   -0.4340   -2.6500 H   0  0  0  0  0  0  0  0  0  0  0  0
   -0.9160   -2.2440   -2.3190 H   0  0  0  0  0  0  0  0  0  0  0  0
    0.1540   -1.6130   -0.1800 H   0  0  0  0  0  0  0  0  0  0  0  0
   -1.0380    0.8140   -0.5780 H   0  0  0  0  0  0  0  0  0  0  0  0
    0.4240    1.5080   -2.3020 H   0  0  0  0  0  0  0  0  0  0  0  0
    1.9020    1.1250   -1.2600 H   0  0  0  0  0  0  0  0  0  0  0  0
   -0.2260    3.2150   -0.8120 H   0  0  0  0  0  0  0  0  0  0  0  0
    1.5300    3.5110   -1.3050 H   0  0  0  0  0  0  0  0  0  0  0  0
    0.9640    3.9480    1.0860 H   0  0  0  0  0  0  0  0  0  0  0  0
    2.2350    2.6310    0.8310 H   0  0  0  0  0  0  0  0  0  0  0  0
   -0.7010    2.3190    1.4470 H   0  0  0  0  0  0  0  0  0  0  0  0
    0.7130    1.9680    2.5850 H   0  0  0  0  0  0  0  0  0  0  0  0
   -0.3830   -0.0160    1.5390 H   0  0  0  0  0  0  0  0  0  0  0  0
    1.4030    0.1840    1.1110 H   0  0  0  0  0  0  0  0  0  0  0  0
    0.9960   -2.6830   -2.9990 H   0  0  0  0  0  0  0  0  0  0  0  0
    0.6770   -1.1500   -3.7440 H   0  0  0  0  0  0  0  0  0  0  0  0
    1.9880   -2.7530   -5.5850 H   0  0  0  0  0  0  0  0  0  0  0  0
    6.1620   -1.6070   -8.1530 H   0  0  0  0  0  0  0  0  0  0  0  0
    5.8740   -0.1580  -10.1450 H   0  0  0  0  0  0  0  0  0  0  0  0
    3.6300    0.1200  -11.1620 H   0  0  0  0  0  0  0  0  0  0  0  0
    1.6730   -1.0510  -10.1880 H   0  0  0  0  0  0  0  0  0  0  0  0
    1.9610   -2.4990   -8.1950 H   0  0  0  0  0  0  0  0  0  0  0  0
    6.1900   -1.8600   -5.5430 H   0  0  0  0  0  0  0  0  0  0  0  0
    5.9470   -0.8220   -3.3030 H   0  0  0  0  0  0  0  0  0  0  0  0
    2.3680    1.0490    0.0400 H   0  0  0  0  0  0  0  0  0  0  0  0
    2.6890   -0.4980    0.7910 H   0  0  0  0  0  0  0  0  0  0  0  0
  1 38  1  0  0  0  0
  1 39  1  0  0  0  0
  1 40  1  0  0  0  0
  1  2  1  0  0  0  0
  2  3  1  0  0  0  0
  3 41  1  0  0  0  0
  3  4  1  0  0  0  0
  4 42  1  0  0  0  0
  4 43  1  0  0  0  0
  4  5  1  0  0  0  0
  5 44  1  0  0  0  0
  5 45  1  0  0  0  0
  5  6  1  0  0  0  0
  6 46  1  0  0  0  0
  6 47  1  0  0  0  0
  6  7  1  0  0  0  0
  7 48  1  0  0  0  0
  7 49  1  0  0  0  0
  7  8  1  0  0  0  0
  8  3  1  0  0  0  0
  8 50  1  0  0  0  0
  8 51  1  0  0  0  0
  2  9  1  0  0  0  0
  9 10  2  0  0  0  0
  9 11  1  0  0  0  0
 11 52  1  0  0  0  0
 11 53  1  0  0  0  0
 11 12  1  0  0  0  0
 12 54  1  0  0  0  0
 12 55  1  0  0  0  0
 12 13  1  0  0  0  0
 13 56  1  0  0  0  0
 13 14  1  0  0  0  0
 14 57  1  0  0  0  0
 14 15  1  0  0  0  0
 15 58  1  0  0  0  0
 15 59  1  0  0  0  0
 15 16  1  0  0  0  0
 16 60  1  0  0  0  0
 16 61  1  0  0  0  0
 16 17  1  0  0  0  0
 17 62  1  0  0  0  0
 17 63  1  0  0  0  0
 17 18  1  0  0  0  0
 18 64  1  0  0  0  0
 18 65  1  0  0  0  0
 18 19  1  0  0  0  0
 19 14  1  0  0  0  0
 19 66  1  0  0  0  0
 19 67  1  0  0  0  0
 13 20  1  0  0  0  0
 20 21  1  0  0  0  0
 21 68  1  0  0  0  0
 21 69  1  0  0  0  0
 21 22  1  0  0  0  0
 22 23  1  0  0  0  0
 23 70  1  0  0  0  0
 23 24  2  0  0  0  0
 24 25  1  0  0  0  0
 25 26  1  0  0  0  0
 26 27  2  0  0  0  0
 27 71  1  0  0  0  0
 27 28  1  0  0  0  0
 28 72  1  0  0  0  0
 28 29  2  0  0  0  0
 29 73  1  0  0  0  0
 29 30  1  0  0  0  0
 30 74  1  0  0  0  0
 30 31  2  0  0  0  0
 31 26  1  0  0  0  0
 31 75  1  0  0  0  0
 24 32  1  0  0  0  0
 32 76  1  0  0  0  0
 32 33  2  0  0  0  0
 33 77  1  0  0  0  0
 33 34  1  0  0  0  0
 34 22  2  0  0  0  0
 34 35  1  0  0  0  0
 35 36  2  0  0  0  0
 36 20  1  0  0  0  0
 36 37  1  0  0  0  0
 37 78  1  0  0  0  0
 37 79  1  0  0  0  0
M  END
>  <LOGBIO>
6.8500

>  <PRED_LOGBIO>
5.2900

>  <XV_RES>
2.2660

>  <WHL_TMPL>
2

>  <ANCH>
20-34;33-35

$$$$
ROW3
  -MTS-   01071502173D 0   0.00000     0.00000     0

 55 57  0  0  1  0  0  0  0  0999 V2000
   -8.6870   -4.5280   -1.7500 C   0  0  0  0  0  0  0  0  0  0  0  0
   -8.1210   -3.2380   -1.5040 O   0  0  0  0  0  0  0  0  0  0  0  0
   -6.7560   -3.1260   -1.4920 C   0  0  0  0  0  0  0  0  0  0  0  0
   -6.1580   -1.8830   -1.2550 C   0  0  0  0  0  0  0  0  0  0  0  0
   -4.7620   -1.7680   -1.2430 C   0  0  0  0  0  0  0  0  0  0  0  0
   -3.9650   -2.8970   -1.4690 C   0  0  0  0  0  0  0  0  0  0  0  0
   -4.5630   -4.1400   -1.7060 C   0  0  0  0  0  0  0  0  0  0  0  0
   -5.9590   -4.2550   -1.7180 C   0  0  0  0  0  0  0  0  0  0  0  0
   -2.4600   -2.7730   -1.4560 C   0  0  2  0  0  0  0  0  0  0  0  0
   -1.7730   -4.2350   -0.6170 S   0  0  0  0  0  0  0  0  0  0  0  0
   -0.3650   -4.0430    0.4380 C   0  0  0  0  0  0  0  0  0  0  0  0
   -0.0680   -5.0300    1.3860 C   0  0  0  0  0  0  0  0  0  0  0  0
    1.0370   -4.8770    2.2320 C   0  0  0  0  0  0  0  0  0  0  0  0
    1.8450   -3.7380    2.1310 C   0  0  0  0  0  0  0  0  0  0  0  0
    1.5480   -2.7520    1.1830 C   0  0  0  0  0  0  0  0  0  0  0  0
    0.4430   -2.9040    0.3370 C   0  0  0  0  0  0  0  0  0  0  0  0
    0.3990   -1.7640   -0.5000 N   0  0  0  0  0  0  0  0  0  0  0  0
    1.7220   -1.2110   -0.8240 C   0  0  0  0  0  0  0  0  0  0  0  0
    2.1100   -0.1700    0.2250 C   0  0  0  0  0  0  0  0  0  0  0  0
    3.4330    0.3830   -0.0990 N   0  0  0  0  0  0  0  0  0  0  0  0
    4.4280   -0.6990   -0.1060 C   0  0  0  0  0  0  0  0  0  0  0  0
    3.8060    1.3850    0.9100 C   0  0  0  0  0  0  0  0  0  0  0  0
   -0.6130   -1.0990   -1.0490 C   0  0  0  0  0  0  0  0  0  0  0  0
   -0.2990   -0.1300   -1.7380 O   0  0  0  0  0  0  0  0  0  0  0  0
   -2.0950   -1.3680   -0.9420 C   0  0  2  0  0  0  0  0  0  0  0  0
   -2.8060   -0.3900   -1.7050 O   0  0  0  0  0  0  0  0  0  0  0  0
   -4.0230   -0.0060   -1.2650 C   0  0  0  0  0  0  0  0  0  0  0  0
   -4.4850   -0.4920   -0.2460 O   0  0  0  0  0  0  0  0  0  0  0  0
   -4.8140    1.0240   -2.0360 C   0  0  0  0  0  0  0  0  0  0  0  0
   -9.7730   -4.4650   -1.7380 H   0  0  0  0  0  0  0  0  0  0  0  0
   -8.4020   -4.8060   -2.7620 H   0  0  0  0  0  0  0  0  0  0  0  0
   -8.2920   -5.2040   -0.9950 H   0  0  0  0  0  0  0  0  0  0  0  0
   -6.7730   -1.0120   -1.0810 H   0  0  0  0  0  0  0  0  0  0  0  0
   -4.3010   -0.8090   -1.0600 H   0  0  0  0  0  0  0  0  0  0  0  0
   -3.9480   -5.0110   -1.8800 H   0  0  0  0  0  0  0  0  0  0  0  0
   -6.4200   -5.2140   -1.9010 H   0  0  0  0  0  0  0  0  0  0  0  0
   -2.1990   -2.8300   -2.5110 H   0  0  0  0  0  0  0  0  0  0  0  0
   -0.6910   -5.9080    1.4650 H   0  0  0  0  0  0  0  0  0  0  0  0
    1.2660   -5.6380    2.9640 H   0  0  0  0  0  0  0  0  0  0  0  0
    2.6970   -3.6210    2.7840 H   0  0  0  0  0  0  0  0  0  0  0  0
    2.1710   -1.8730    1.1040 H   0  0  0  0  0  0  0  0  0  0  0  0
    1.6890   -0.7420   -1.8050 H   0  0  0  0  0  0  0  0  0  0  0  0
    2.4590   -2.0120   -0.8300 H   0  0  0  0  0  0  0  0  0  0  0  0
    2.1430   -0.6390    1.2060 H   0  0  0  0  0  0  0  0  0  0  0  0
    1.3740    0.6310    0.2300 H   0  0  0  0  0  0  0  0  0  0  0  0
    4.4610   -1.1680    0.8750 H   0  0  0  0  0  0  0  0  0  0  0  0
    5.4070   -0.2900   -0.3460 H   0  0  0  0  0  0  0  0  0  0  0  0
    4.1520   -1.4410   -0.8530 H   0  0  0  0  0  0  0  0  0  0  0  0
    3.8390    0.9160    1.8910 H   0  0  0  0  0  0  0  0  0  0  0  0
    4.7850    1.7940    0.6700 H   0  0  0  0  0  0  0  0  0  0  0  0
    3.0700    2.1850    0.9160 H   0  0  0  0  0  0  0  0  0  0  0  0
   -2.4000   -1.2790    0.0990 H   0  0  0  0  0  0  0  0  0  0  0  0
   -5.0010    0.6590   -3.0440 H   0  0  0  0  0  0  0  0  0  0  0  0
   -5.7620    1.2050   -1.5340 H   0  0  0  0  0  0  0  0  0  0  0  0
   -4.2480    1.9520   -2.0860 H   0  0  0  0  0  0  0  0  0  0  0  0
  1 30  1  0  0  0  0
  1 31  1  0  0  0  0
  1 32  1  0  0  0  0
  1  2  1  0  0  0  0
  2  3  1  0  0  0  0
  3  4  2  0  0  0  0
  4 33  1  0  0  0  0
  4  5  1  0  0  0  0
  5 34  1  0  0  0  0
  5  6  2  0  0  0  0
  6  7  1  0  0  0  0
  7 35  1  0  0  0  0
  7  8  2  0  0  0  0
  8  3  1  0  0  0  0
  8 36  1  0  0  0  0
  6  9  1  0  0  0  0
  9 37  1  0  0  0  0
  9 10  1  0  0  0  0
 10 11  1  0  0  0  0
 11 12  2  0  0  0  0
 12 38  1  0  0  0  0
 12 13  1  0  0  0  0
 13 39  1  0  0  0  0
 13 14  2  0  0  0  0
 14 40  1  0  0  0  0
 14 15  1  0  0  0  0
 15 41  1  0  0  0  0
 15 16  2  0  0  0  0
 16 11  1  0  0  0  0
 16 17  1  0  0  0  0
 17 18  1  0  0  0  0
 18 42  1  0  0  0  0
 18 43  1  0  0  0  0
 18 19  1  0  0  0  0
 19 44  1  0  0  0  0
 19 45  1  0  0  0  0
 19 20  1  0  0  0  0
 20 21  1  0  0  0  0
 21 46  1  0  0  0  0
 21 47  1  0  0  0  0
 21 48  1  0  0  0  0
 20 22  1  0  0  0  0
 22 49  1  0  0  0  0
 22 50  1  0  0  0  0
 22 51  1  0  0  0  0
 17 23  1  0  0  0  0
 23 24  2  0  0  0  0
 23 25  1  0  0  0  0
 25  9  1  0  0  0  0
 25 52  1  0  0  0  0
 25 26  1  0  0  0  0
 26 27  1  0  0  0  0
 27 28  2  0  0  0  0
 27 29  1  0  0  0  0
 29 53  1  0  0  0  0
 29 54  1  0  0  0  0
 29 55  1  0  0  0  0
M  END
>  <LOGBIO>
4.7600

>  <PRED_LOGBIO>
4.9900

>  <XV_RES>
-0.3580

>  <WHL_TMPL>
3

>  <ANCH>
57-58;5-1

$$$$
ROW4
  -MTS-   01071502173D 0   0.00000     0.00000     0

 46 48  0  0  0  0  0  0  0  0999 V2000
    3.7940   -4.2320   -2.0660 C   0  0  0  0  0  0  0  0  0  0  0  0
    2.7200   -5.0360   -2.7940 C   0  0  0  0  0  0  0  0  0  0  0  0
    3.1680   -5.3010   -4.2280 C   0  0  0  0  0  0  0  0  0  0  0  0
    1.4630   -4.2740   -2.8060 N   0  0  0  0  0  0  0  0  0  0  0  0
    1.0310   -4.0190   -1.4240 C   0  0  0  0  0  0  0  0  0  0  0  0
   -0.2600   -3.2370   -1.4360 C   0  0  0  0  0  0  0  0  0  0  0  0
   -0.3800   -1.9220   -1.4390 N   0  0  0  0  0  0  0  0  0  0  0  0
   -1.7930   -1.5960   -1.4520 N   0  0  0  0  0  0  0  0  0  0  0  0
   -2.4900   -2.7750   -1.4560 C   0  0  0  0  0  0  0  0  0  0  0  0
   -1.6280   -3.8010   -1.4470 C   0  0  0  0  0  0  0  0  0  0  0  0
   -1.9880   -5.2680   -1.4490 C   0  0  0  0  0  0  0  0  0  0  0  0
   -3.9650   -2.8970   -1.4690 C   0  0  0  0  0  0  0  0  0  0  0  0
   -4.5630   -4.1400   -1.7060 C   0  0  0  0  0  0  0  0  0  0  0  0
   -5.9590   -4.2550   -1.7180 C   0  0  0  0  0  0  0  0  0  0  0  0
   -6.7560   -3.1260   -1.4920 C   0  0  0  0  0  0  0  0  0  0  0  0
   -8.1210   -3.2380   -1.5040 Cl  0  0  0  0  0  0  0  0  0  0  0  0
   -6.1580   -1.8830   -1.2550 C   0  0  0  0  0  0  0  0  0  0  0  0
   -4.7620   -1.7680   -1.2430 C   0  0  0  0  0  0  0  0  0  0  0  0
   -2.3500   -0.2960   -1.4580 C   0  0  0  0  0  0  0  0  0  0  0  0
   -2.0590    0.5850   -2.5070 C   0  0  0  0  0  0  0  0  0  0  0  0
   -2.6110    1.8720   -2.5130 C   0  0  0  0  0  0  0  0  0  0  0  0
   -3.4530    2.2780   -1.4710 C   0  0  0  0  0  0  0  0  0  0  0  0
   -4.1380    3.8770   -1.4790 Cl  0  0  0  0  0  0  0  0  0  0  0  0
   -3.7430    1.3970   -0.4230 C   0  0  0  0  0  0  0  0  0  0  0  0
   -3.1920    0.1100   -0.4160 C   0  0  0  0  0  0  0  0  0  0  0  0
   -3.5530   -0.9840    0.8870 Cl  0  0  0  0  0  0  0  0  0  0  0  0
    3.9490   -3.2850   -2.5790 H   0  0  0  0  0  0  0  0  0  0  0  0
    4.7250   -4.7960   -2.0570 H   0  0  0  0  0  0  0  0  0  0  0  0
    3.4750   -4.0430   -1.0430 H   0  0  0  0  0  0  0  0  0  0  0  0
    2.5660   -5.9830   -2.2810 H   0  0  0  0  0  0  0  0  0  0  0  0
    3.3220   -4.3540   -4.7410 H   0  0  0  0  0  0  0  0  0  0  0  0
    4.0980   -5.8640   -4.2190 H   0  0  0  0  0  0  0  0  0  0  0  0
    2.4020   -5.8740   -4.7470 H   0  0  0  0  0  0  0  0  0  0  0  0
    1.6060   -3.3950   -3.2820 H   0  0  0  0  0  0  0  0  0  0  0  0
    0.8770   -4.9660   -0.9110 H   0  0  0  0  0  0  0  0  0  0  0  0
    1.7970   -3.4460   -0.9050 H   0  0  0  0  0  0  0  0  0  0  0  0
   -1.2160   -5.8310   -0.9280 H   0  0  0  0  0  0  0  0  0  0  0  0
   -2.0650   -5.6220   -2.4750 H   0  0  0  0  0  0  0  0  0  0  0  0
   -2.9410   -5.4080   -0.9440 H   0  0  0  0  0  0  0  0  0  0  0  0
   -3.9480   -5.0110   -1.8800 H   0  0  0  0  0  0  0  0  0  0  0  0
   -6.4200   -5.2140   -1.9010 H   0  0  0  0  0  0  0  0  0  0  0  0
   -6.7730   -1.0120   -1.0810 H   0  0  0  0  0  0  0  0  0  0  0  0
   -4.3010   -0.8090   -1.0600 H   0  0  0  0  0  0  0  0  0  0  0  0
   -1.4100    0.2720   -3.3110 H   0  0  0  0  0  0  0  0  0  0  0  0
   -2.3870    2.5510   -3.3220 H   0  0  0  0  0  0  0  0  0  0  0  0
   -4.3930    1.7100    0.3810 H   0  0  0  0  0  0  0  0  0  0  0  0
  1 27  1  0  0  0  0
  1 28  1  0  0  0  0
  1 29  1  0  0  0  0
  1  2  1  0  0  0  0
  2 30  1  0  0  0  0
  2  3  1  0  0  0  0
  3 31  1  0  0  0  0
  3 32  1  0  0  0  0
  3 33  1  0  0  0  0
  2  4  1  0  0  0  0
  4 34  1  0  0  0  0
  4  5  1  0  0  0  0
  5 35  1  0  0  0  0
  5 36  1  0  0  0  0
  5  6  1  0  0  0  0
  6  7  2  0  0  0  0
  7  8  1  0  0  0  0
  8  9  1  0  0  0  0
  9 10  2  0  0  0  0
 10  6  1  0  0  0  0
 10 11  1  0  0  0  0
 11 37  1  0  0  0  0
 11 38  1  0  0  0  0
 11 39  1  0  0  0  0
  9 12  1  0  0  0  0
 12 13  2  0  0  0  0
 13 40  1  0  0  0  0
 13 14  1  0  0  0  0
 14 41  1  0  0  0  0
 14 15  2  0  0  0  0
 15 16  1  0  0  0  0
 15 17  1  0  0  0  0
 17 42  1  0  0  0  0
 17 18  2  0  0  0  0
 18 12  1  0  0  0  0
 18 43  1  0  0  0  0
  8 19  1  0  0  0  0
 19 20  2  0  0  0  0
 20 44  1  0  0  0  0
 20 21  1  0  0  0  0
 21 45  1  0  0  0  0
 21 22  2  0  0  0  0
 22 23  1  0  0  0  0
 22 24  1  0  0  0  0
 24 46  1  0  0  0  0
 24 25  2  0  0  0  0
 25 19  1  0  0  0  0
 25 26  1  0  0  0  0
M  END
>  <LOGBIO>
7.6400

>  <PRED_LOGBIO>
5.5500

>  <XV_RES>
2.6020

>  <WHL_TMPL>
3

>  <ANCH>
51-64;25-26

$$$$
ROW5
  -MTS-   01071502173D 0   0.00000     0.00000     0

 47 50  0  0  0  0  0  0  0  0999 V2000
   -4.4130   -0.9880   -1.4700 O   0  0  0  0  0  0  0  0  0  0  0  0
   -4.7610   -2.1890   -1.4670 C   0  0  0  0  0  0  0  0  0  0  0  0
   -3.8930   -3.1970   -1.4690 N   0  0  0  0  0  0  0  0  0  0  0  0
   -2.4300   -3.0550   -1.4760 C   0  0  0  0  0  0  0  0  0  0  0  0
   -1.9170   -3.0040   -0.0380 C   0  0  0  0  0  0  0  0  0  0  0  0
   -0.4450   -2.8610   -0.0340 N   0  0  0  0  0  0  0  0  0  0  0  0
    0.7620   -3.4120    0.5990 C   0  0  0  0  0  0  0  0  0  0  0  0
    1.5300   -2.2110    1.0980 C   0  0  0  0  0  0  0  0  0  0  0  0
    2.5580   -2.0810    2.0400 C   0  0  0  0  0  0  0  0  0  0  0  0
    3.1000   -0.8200    2.3140 C   0  0  0  0  0  0  0  0  0  0  0  0
    2.6140    0.3110    1.6480 C   0  0  0  0  0  0  0  0  0  0  0  0
    1.5860    0.1810    0.7060 C   0  0  0  0  0  0  0  0  0  0  0  0
    1.0440   -1.0800    0.4310 C   0  0  0  0  0  0  0  0  0  0  0  0
   -0.0470   -1.5290   -0.5110 C   0  0  0  0  0  0  0  0  0  0  0  0
   -4.6200   -4.4750   -1.4650 C   0  0  0  0  0  0  0  0  0  0  0  0
   -6.0990   -4.0460   -1.4590 C   0  0  0  0  0  0  0  0  0  0  0  0
   -6.0320   -2.5780   -1.4610 N   0  0  0  0  0  0  0  0  0  0  0  0
   -7.1940   -1.6770   -1.4570 C   0  0  0  0  0  0  0  0  0  0  0  0
   -7.5980   -1.3710   -2.8790 C   0  0  0  0  0  0  0  0  0  0  0  0
   -7.0430   -0.2700   -3.5430 C   0  0  0  0  0  0  0  0  0  0  0  0
   -7.4170    0.0140   -4.8620 C   0  0  0  0  0  0  0  0  0  0  0  0
   -8.3470   -0.8020   -5.5160 C   0  0  0  0  0  0  0  0  0  0  0  0
   -8.9030   -1.9020   -4.8530 C   0  0  0  0  0  0  0  0  0  0  0  0
   -8.5280   -2.1870   -3.5340 C   0  0  0  0  0  0  0  0  0  0  0  0
   -2.1570   -2.1360   -1.9910 H   0  0  0  0  0  0  0  0  0  0  0  0
   -1.9860   -3.9050   -1.9900 H   0  0  0  0  0  0  0  0  0  0  0  0
   -2.1770   -3.9290    0.4730 H   0  0  0  0  0  0  0  0  0  0  0  0
   -2.3730   -2.1630    0.4810 H   0  0  0  0  0  0  0  0  0  0  0  0
    1.3570   -3.8850   -0.1790 H   0  0  0  0  0  0  0  0  0  0  0  0
    0.4790   -4.0300    1.4480 H   0  0  0  0  0  0  0  0  0  0  0  0
    2.9320   -2.9540    2.5540 H   0  0  0  0  0  0  0  0  0  0  0  0
    3.8930   -0.7200    3.0410 H   0  0  0  0  0  0  0  0  0  0  0  0
    3.0330    1.2840    1.8600 H   0  0  0  0  0  0  0  0  0  0  0  0
    1.2120    1.0530    0.1910 H   0  0  0  0  0  0  0  0  0  0  0  0
   -0.8960   -0.8620   -0.3750 H   0  0  0  0  0  0  0  0  0  0  0  0
    0.3620   -1.6080   -1.5160 H   0  0  0  0  0  0  0  0  0  0  0  0
   -4.3830   -5.0680   -2.3450 H   0  0  0  0  0  0  0  0  0  0  0  0
   -4.3750   -5.0660   -0.5850 H   0  0  0  0  0  0  0  0  0  0  0  0
   -6.6230   -4.4200   -2.3360 H   0  0  0  0  0  0  0  0  0  0  0  0
   -6.6150   -4.4180   -0.5760 H   0  0  0  0  0  0  0  0  0  0  0  0
   -8.0230   -2.1560   -0.9400 H   0  0  0  0  0  0  0  0  0  0  0  0
   -6.9340   -0.7520   -0.9460 H   0  0  0  0  0  0  0  0  0  0  0  0
   -6.3250    0.3590   -3.0380 H   0  0  0  0  0  0  0  0  0  0  0  0
   -6.9890    0.8630   -5.3740 H   0  0  0  0  0  0  0  0  0  0  0  0
   -8.6360   -0.5830   -6.5340 H   0  0  0  0  0  0  0  0  0  0  0  0
   -9.6210   -2.5320   -5.3580 H   0  0  0  0  0  0  0  0  0  0  0  0
   -8.9570   -3.0360   -3.0220 H   0  0  0  0  0  0  0  0  0  0  0  0
  1  2  2  0  0  0  0
  2  3  1  0  0  0  0
  3  4  1  0  0  0  0
  4 25  1  0  0  0  0
  4 26  1  0  0  0  0
  4  5  1  0  0  0  0
  5 27  1  0  0  0  0
  5 28  1  0  0  0  0
  5  6  1  0  0  0  0
  6  7  1  0  0  0  0
  7 29  1  0  0  0  0
  7 30  1  0  0  0  0
  7  8  1  0  0  0  0
  8  9  2  0  0  0  0
  9 31  1  0  0  0  0
  9 10  1  0  0  0  0
 10 32  1  0  0  0  0
 10 11  2  0  0  0  0
 11 33  1  0  0  0  0
 11 12  1  0  0  0  0
 12 34  1  0  0  0  0
 12 13  2  0  0  0  0
 13  8  1  0  0  0  0
 13 14  1  0  0  0  0
 14  6  1  0  0  0  0
 14 35  1  0  0  0  0
 14 36  1  0  0  0  0
  3 15  1  0  0  0  0
 15 37  1  0  0  0  0
 15 38  1  0  0  0  0
 15 16  1  0  0  0  0
 16 39  1  0  0  0  0
 16 40  1  0  0  0  0
 16 17  1  0  0  0  0
 17  2  1  0  0  0  0
 17 18  1  0  0  0  0
 18 41  1  0  0  0  0
 18 42  1  0  0  0  0
 18 19  1  0  0  0  0
 19 20  2  0  0  0  0
 20 43  1  0  0  0  0
 20 21  1  0  0  0  0
 21 44  1  0  0  0  0
 21 22  2  0  0  0  0
 22 45  1  0  0  0  0
 22 23  1  0  0  0  0
 23 46  1  0  0  0  0
 23 24  2  0  0  0  0
 24 19  1  0  0  0  0
 24 47  1  0  0  0  0
M  END
>  <LOGBIO>
4.6000

>  <PRED_LOGBIO>
5.7000

>  <XV_RES>
-1.3550

>  <WHL_TMPL>
3

>  <ANCH>
35-38;24-10

$$$$
ROW7
  -MTS-   01071502173D 0   0.00000     0.00000     0

 47 50  0  0  0  0  0  0  0  0999 V2000
   -3.5290   -4.6110   -6.2560 Cl  0  0  0  0  0  0  0  0  0  0  0  0
   -4.8120   -5.0490   -5.1640 C   0  0  0  0  0  0  0  0  0  0  0  0
   -5.7860   -5.9720   -5.5640 C   0  0  0  0  0  0  0  0  0  0  0  0
   -6.8180   -6.3240   -4.6850 C   0  0  0  0  0  0  0  0  0  0  0  0
   -6.8750   -5.7540   -3.4080 C   0  0  0  0  0  0  0  0  0  0  0  0
   -5.9010   -4.8310   -3.0090 C   0  0  0  0  0  0  0  0  0  0  0  0
   -4.8690   -4.4790   -3.8870 C   0  0  0  0  0  0  0  0  0  0  0  0
   -5.9590   -4.2550   -1.7180 N   0  0  0  0  0  0  0  0  0  0  0  0
   -6.0800   -2.8170   -1.4370 C   0  0  0  0  0  0  0  0  0  0  0  0
   -6.0980   -2.7520    0.1010 C   0  0  0  0  0  0  0  0  0  0  0  0
   -5.9850   -4.1600    0.5070 N   0  0  0  0  0  0  0  0  0  0  0  0
   -5.9570   -4.6420    1.8950 C   0  0  0  0  0  0  0  0  0  0  0  0
   -7.3830   -4.9270    2.3650 C   0  0  0  0  0  0  0  0  0  0  0  0
   -7.3550   -5.4090    3.7530 N   0  0  0  0  0  0  0  0  0  0  0  0
   -6.1470   -6.2210    3.9580 C   0  0  0  0  0  0  0  0  0  0  0  0
   -6.1790   -7.1350    5.1970 C   0  0  0  0  0  0  0  0  0  0  0  0
   -6.0570   -6.3710    6.5280 C   0  0  0  0  0  0  0  0  0  0  0  0
   -7.2390   -5.4990    6.8800 C   0  0  0  0  0  0  0  0  0  0  0  0
   -8.1290   -5.4410    8.4090 S   0  0  0  0  0  0  0  0  0  0  0  0
   -9.2940   -4.1950    7.9390 C   0  0  0  0  0  0  0  0  0  0  0  0
   -8.9820   -3.8720    6.6770 C   0  0  0  0  0  0  0  0  0  0  0  0
   -7.8360   -4.6000    6.0870 C   0  0  0  0  0  0  0  0  0  0  0  0
   -7.4560   -4.2610    4.6650 C   0  0  0  0  0  0  0  0  0  0  0  0
   -5.9130   -4.9320   -0.5740 C   0  0  0  0  0  0  0  0  0  0  0  0
   -5.8110   -6.1770   -0.5200 O   0  0  0  0  0  0  0  0  0  0  0  0
   -5.7420   -6.4110   -6.5490 H   0  0  0  0  0  0  0  0  0  0  0  0
   -7.5690   -7.0360   -4.9930 H   0  0  0  0  0  0  0  0  0  0  0  0
   -7.6710   -6.0260   -2.7310 H   0  0  0  0  0  0  0  0  0  0  0  0
   -4.1170   -3.7670   -3.5790 H   0  0  0  0  0  0  0  0  0  0  0  0
   -7.0500   -2.4830   -1.8000 H   0  0  0  0  0  0  0  0  0  0  0  0
   -5.2000   -2.2920   -1.8040 H   0  0  0  0  0  0  0  0  0  0  0  0
   -7.0750   -2.3900    0.4110 H   0  0  0  0  0  0  0  0  0  0  0  0
   -5.2260   -2.1970    0.4420 H   0  0  0  0  0  0  0  0  0  0  0  0
   -5.3680   -5.5560    1.9500 H   0  0  0  0  0  0  0  0  0  0  0  0
   -5.5100   -3.8840    2.5340 H   0  0  0  0  0  0  0  0  0  0  0  0
   -7.9720   -4.0140    2.3100 H   0  0  0  0  0  0  0  0  0  0  0  0
   -7.8300   -5.6860    1.7260 H   0  0  0  0  0  0  0  0  0  0  0  0
   -5.2860   -5.5590    4.0310 H   0  0  0  0  0  0  0  0  0  0  0  0
   -5.9800   -6.8320    3.0730 H   0  0  0  0  0  0  0  0  0  0  0  0
   -7.1030   -7.7090    5.1950 H   0  0  0  0  0  0  0  0  0  0  0  0
   -5.3760   -7.8650    5.1260 H   0  0  0  0  0  0  0  0  0  0  0  0
   -5.1620   -5.7530    6.4980 H   0  0  0  0  0  0  0  0  0  0  0  0
   -5.8980   -7.0880    7.3310 H   0  0  0  0  0  0  0  0  0  0  0  0
  -10.0890   -3.7810    8.5420 H   0  0  0  0  0  0  0  0  0  0  0  0
   -9.5330   -3.1260    6.1230 H   0  0  0  0  0  0  0  0  0  0  0  0
   -6.5050   -3.7330    4.6720 H   0  0  0  0  0  0  0  0  0  0  0  0
   -8.1850   -3.5580    4.2650 H   0  0  0  0  0  0  0  0  0  0  0  0
  1  2  1  0  0  0  0
  2  3  2  0  0  0  0
  3 26  1  0  0  0  0
  3  4  1  0  0  0  0
  4 27  1  0  0  0  0
  4  5  2  0  0  0  0
  5 28  1  0  0  0  0
  5  6  1  0  0  0  0
  6  7  2  0  0  0  0
  7  2  1  0  0  0  0
  7 29  1  0  0  0  0
  6  8  1  0  0  0  0
  8  9  1  0  0  0  0
  9 30  1  0  0  0  0
  9 31  1  0  0  0  0
  9 10  1  0  0  0  0
 10 32  1  0  0  0  0
 10 33  1  0  0  0  0
 10 11  1  0  0  0  0
 11 12  1  0  0  0  0
 12 34  1  0  0  0  0
 12 35  1  0  0  0  0
 12 13  1  0  0  0  0
 13 36  1  0  0  0  0
 13 37  1  0  0  0  0
 13 14  1  0  0  0  0
 14 15  1  0  0  0  0
 15 38  1  0  0  0  0
 15 39  1  0  0  0  0
 15 16  1  0  0  0  0
 16 40  1  0  0  0  0
 16 41  1  0  0  0  0
 16 17  1  0  0  0  0
 17 42  1  0  0  0  0
 17 43  1  0  0  0  0
 17 18  1  0  0  0  0
 18 19  1  0  0  0  0
 19 20  1  0  0  0  0
 20 44  1  0  0  0  0
 20 21  2  0  0  0  0
 21 45  1  0  0  0  0
 21 22  1  0  0  0  0
 22 18  2  0  0  0  0
 22 23  1  0  0  0  0
 23 14  1  0  0  0  0
 23 46  1  0  0  0  0
 23 47  1  0  0  0  0
 11 24  1  0  0  0  0
 24  8  1  0  0  0  0
 24 25  2  0  0  0  0
M  END
>  <LOGBIO>
6.1000

>  <PRED_LOGBIO>
6.3700

>  <XV_RES>
-0.2900

>  <WHL_TMPL>
3

>  <ANCH>
62-54;12-13

$$$$
ROW8
  -MTS-   01071502173D 0   0.00000     0.00000     0

 71 74  0  0  0  0  0  0  0  0999 V2000
    3.5490   -1.6370    0.8070 O   0  0  0  0  0  0  0  0  0  0  0  0
    2.0810   -1.6670    0.8750 C   0  0  0  0  0  0  0  0  0  0  0  0
    1.6070   -3.0320    1.4080 C   0  0  0  0  0  0  0  0  0  0  0  0
    0.0720   -3.1420    1.3510 C   0  0  0  0  0  0  0  0  0  0  0  0
   -0.4520   -2.8840   -0.0260 N   0  0  0  0  0  0  0  0  0  0  0  0
   -0.0470   -1.5290   -0.5110 C   0  0  0  0  0  0  0  0  0  0  0  0
    1.4540   -1.3680   -0.5120 C   0  0  0  0  0  0  0  0  0  0  0  0
    2.1410   -1.2040    0.6970 C   0  0  0  0  0  0  0  0  0  0  0  0
    3.5330   -1.0550    0.6960 C   0  0  0  0  0  0  0  0  0  0  0  0
    4.2380   -1.0700   -0.5140 C   0  0  0  0  0  0  0  0  0  0  0  0
    5.5810   -0.9260   -0.5150 F   0  0  0  0  0  0  0  0  0  0  0  0
    3.5510   -1.2340   -1.7220 C   0  0  0  0  0  0  0  0  0  0  0  0
    2.1590   -1.3830   -1.7210 C   0  0  0  0  0  0  0  0  0  0  0  0
   -1.1820   -3.7470   -0.7270 C   0  0  0  0  0  0  0  0  0  0  0  0
   -1.4890   -4.8330   -0.2370 O   0  0  0  0  0  0  0  0  0  0  0  0
   -1.6340   -3.3930   -2.1240 C   0  0  0  0  0  0  0  0  0  0  0  0
   -2.4510   -4.5480   -2.7020 C   0  0  0  0  0  0  0  0  0  0  0  0
   -3.2340   -5.2520   -1.5790 C   0  0  0  0  0  0  0  0  0  0  0  0
   -3.9190   -6.5330   -2.0900 C   0  0  0  0  0  0  0  0  0  0  0  0
   -2.9540   -7.4410   -2.7250 N   0  0  0  0  0  0  0  0  0  0  0  0
   -3.6520   -8.6460   -3.1970 C   0  0  0  0  0  0  0  0  0  0  0  0
   -2.7220   -9.8320   -3.1130 C   0  0  0  0  0  0  0  0  0  0  0  0
   -2.5480  -10.7440   -1.9610 C   0  0  0  0  0  0  0  0  0  0  0  0
   -1.6260  -11.6450   -2.3280 C   0  0  0  0  0  0  0  0  0  0  0  0
   -1.2160  -11.3690   -3.6060 N   0  0  0  0  0  0  0  0  0  0  0  0
   -1.8880  -10.2680   -4.0670 C   0  0  0  0  0  0  0  0  0  0  0  0
   -0.2500  -12.1040   -4.3330 C   0  0  0  0  0  0  0  0  0  0  0  0
    1.0560  -12.2210   -3.8430 C   0  0  0  0  0  0  0  0  0  0  0  0
    2.0110  -12.9480   -4.5630 C   0  0  0  0  0  0  0  0  0  0  0  0
    1.6600  -13.5600   -5.7720 C   0  0  0  0  0  0  0  0  0  0  0  0
    0.3540  -13.4430   -6.2620 C   0  0  0  0  0  0  0  0  0  0  0  0
   -0.6010  -12.7160   -5.5430 C   0  0  0  0  0  0  0  0  0  0  0  0
    2.6910  -14.3440   -6.5490 C   0  0  0  0  0  0  0  0  0  0  0  0
    2.0890  -15.3170   -7.2280 F   0  0  0  0  0  0  0  0  0  0  0  0
    3.3180  -13.5350   -7.3970 F   0  0  0  0  0  0  0  0  0  0  0  0
    3.5730  -14.8730   -5.7060 F   0  0  0  0  0  0  0  0  0  0  0  0
   -2.2890   -6.7960   -3.8660 C   0  0  0  0  0  0  0  0  0  0  0  0
   -1.5240   -5.5290   -3.4400 C   0  0  0  0  0  0  0  0  0  0  0  0
    3.8000   -1.2590   -0.0500 H   0  0  0  0  0  0  0  0  0  0  0  0
    1.7190   -1.5890   -0.1480 H   0  0  0  0  0  0  0  0  0  0  0  0
    1.7410   -0.8970    1.5650 H   0  0  0  0  0  0  0  0  0  0  0  0
    1.8800   -3.0630    2.4610 H   0  0  0  0  0  0  0  0  0  0  0  0
    2.0290   -3.8110    0.7760 H   0  0  0  0  0  0  0  0  0  0  0  0
   -0.3150   -2.3420    1.9790 H   0  0  0  0  0  0  0  0  0  0  0  0
   -0.2040   -4.1530    1.6430 H   0  0  0  0  0  0  0  0  0  0  0  0
   -0.4310   -0.8160    0.2160 H   0  0  0  0  0  0  0  0  0  0  0  0
   -0.4050   -1.4060   -1.5310 H   0  0  0  0  0  0  0  0  0  0  0  0
    1.5980   -1.1920    1.6300 H   0  0  0  0  0  0  0  0  0  0  0  0
    4.0630   -0.9280    1.6280 H   0  0  0  0  0  0  0  0  0  0  0  0
    4.0950   -1.2460   -2.6550 H   0  0  0  0  0  0  0  0  0  0  0  0
    1.6290   -1.5100   -2.6540 H   0  0  0  0  0  0  0  0  0  0  0  0
   -2.2480   -2.4960   -2.0900 H   0  0  0  0  0  0  0  0  0  0  0  0
   -0.7640   -3.2140   -2.7520 H   0  0  0  0  0  0  0  0  0  0  0  0
   -3.1430   -4.0900   -3.4060 H   0  0  0  0  0  0  0  0  0  0  0  0
   -2.5550   -5.5050   -0.7670 H   0  0  0  0  0  0  0  0  0  0  0  0
   -3.9860   -4.5740   -1.1810 H   0  0  0  0  0  0  0  0  0  0  0  0
   -4.6930   -6.2680   -2.8080 H   0  0  0  0  0  0  0  0  0  0  0  0
   -4.4030   -7.0420   -1.2590 H   0  0  0  0  0  0  0  0  0  0  0  0
   -4.5260   -8.8260   -2.5740 H   0  0  0  0  0  0  0  0  0  0  0  0
   -3.9660   -8.5030   -4.2290 H   0  0  0  0  0  0  0  0  0  0  0  0
   -3.0620  -10.6940   -1.0120 H   0  0  0  0  0  0  0  0  0  0  0  0
   -1.2650  -12.4580   -1.7150 H   0  0  0  0  0  0  0  0  0  0  0  0
   -1.7660   -9.8240   -5.0440 H   0  0  0  0  0  0  0  0  0  0  0  0
    1.3270  -11.7490   -2.9100 H   0  0  0  0  0  0  0  0  0  0  0  0
    3.0190  -13.0380   -4.1850 H   0  0  0  0  0  0  0  0  0  0  0  0
    0.0830  -13.9150   -7.1950 H   0  0  0  0  0  0  0  0  0  0  0  0
   -1.6090  -12.6260   -5.9210 H   0  0  0  0  0  0  0  0  0  0  0  0
   -3.0300   -6.5340   -4.6180 H   0  0  0  0  0  0  0  0  0  0  0  0
   -1.5960   -7.4980   -4.3270 H   0  0  0  0  0  0  0  0  0  0  0  0
   -0.6980   -5.8060   -2.7880 H   0  0  0  0  0  0  0  0  0  0  0  0
   -1.1090   -5.0420   -4.3200 H   0  0  0  0  0  0  0  0  0  0  0  0
  1 39  1  0  0  0  0
  1  2  1  0  0  0  0
  2 40  1  0  0  0  0
  2 41  1  0  0  0  0
  2  3  1  0  0  0  0
  3 42  1  0  0  0  0
  3 43  1  0  0  0  0
  3  4  1  0  0  0  0
  4 44  1  0  0  0  0
  4 45  1  0  0  0  0
  4  5  1  0  0  0  0
  5  6  1  0  0  0  0
  6 46  1  0  0  0  0
  6 47  1  0  0  0  0
  6  7  1  0  0  0  0
  7  8  2  0  0  0  0
  8 48  1  0  0  0  0
  8  9  1  0  0  0  0
  9 49  1  0  0  0  0
  9 10  2  0  0  0  0
 10 11  1  0  0  0  0
 10 12  1  0  0  0  0
 12 50  1  0  0  0  0
 12 13  2  0  0  0  0
 13  7  1  0  0  0  0
 13 51  1  0  0  0  0
  5 14  1  0  0  0  0
 14 15  2  0  0  0  0
 14 16  1  0  0  0  0
 16 52  1  0  0  0  0
 16 53  1  0  0  0  0
 16 17  1  0  0  0  0
 17 54  1  0  0  0  0
 17 18  1  0  0  0  0
 18 55  1  0  0  0  0
 18 56  1  0  0  0  0
 18 19  1  0  0  0  0
 19 57  1  0  0  0  0
 19 58  1  0  0  0  0
 19 20  1  0  0  0  0
 20 21  1  0  0  0  0
 21 59  1  0  0  0  0
 21 60  1  0  0  0  0
 21 22  1  0  0  0  0
 22 23  1  0  0  0  0
 23 61  1  0  0  0  0
 23 24  2  0  0  0  0
 24 62  1  0  0  0  0
 24 25  1  0  0  0  0
 25 26  1  0  0  0  0
 26 22  2  0  0  0  0
 26 63  1  0  0  0  0
 25 27  1  0  0  0  0
 27 28  2  0  0  0  0
 28 64  1  0  0  0  0
 28 29  1  0  0  0  0
 29 65  1  0  0  0  0
 29 30  2  0  0  0  0
 30 31  1  0  0  0  0
 31 66  1  0  0  0  0
 31 32  2  0  0  0  0
 32 27  1  0  0  0  0
 32 67  1  0  0  0  0
 30 33  1  0  0  0  0
 33 34  1  0  0  0  0
 33 35  1  0  0  0  0
 33 36  1  0  0  0  0
 20 37  1  0  0  0  0
 37 68  1  0  0  0  0
 37 69  1  0  0  0  0
 37 38  1  0  0  0  0
 38 17  1  0  0  0  0
 38 70  1  0  0  0  0
 38 71  1  0  0  0  0
M  END
>  <LOGBIO>
6.2000

>  <PRED_LOGBIO>
5.7400

>  <XV_RES>
1.2380

>  <WHL_TMPL>
3

>  <ANCH>
38-39;12-9

$$$$
ROW9
  -MTS-   01071502173D 0   0.00000     0.00000     0

 62 65  0  0  0  0  0  0  0  0999 V2000
    1.9910    5.9840    3.3430 C   0  0  0  0  0  0  0  0  0  0  0  0
    3.3430    5.4720    3.6110 N   0  0  0  0  0  0  0  0  0  0  0  0
    4.0480    5.6630    4.7700 C   0  0  0  0  0  0  0  0  0  0  0  0
    5.2390    5.0590    4.6630 C   0  0  0  0  0  0  0  0  0  0  0  0
    5.2700    4.4400    3.3190 C   0  0  0  0  0  0  0  0  0  0  0  0
    4.0960    4.7290    2.7410 C   0  0  0  0  0  0  0  0  0  0  0  0
    3.6730    4.3050    1.3550 C   0  0  0  0  0  0  0  0  0  0  0  0
    2.9920    3.0040    1.4270 N   0  0  0  0  0  0  0  0  0  0  0  0
    2.5300    2.4330    0.3190 C   0  0  0  0  0  0  0  0  0  0  0  0
    2.6730    2.9920   -0.7670 O   0  0  0  0  0  0  0  0  0  0  0  0
    1.8300    1.0960    0.3930 C   0  0  0  0  0  0  0  0  0  0  0  0
    1.4020    0.6670   -1.0090 C   0  0  0  0  0  0  0  0  0  0  0  0
    1.8490    1.7900   -1.9630 C   0  0  0  0  0  0  0  0  0  0  0  0
    1.0940    3.1020   -1.6770 C   0  0  0  0  0  0  0  0  0  0  0  0
   -0.3620    2.9040   -1.7230 N   0  0  0  0  0  0  0  0  0  0  0  0
   -0.6630    2.3340   -3.0440 C   0  0  0  0  0  0  0  0  0  0  0  0
   -1.2740    0.9640   -2.8750 C   0  0  0  0  0  0  0  0  0  0  0  0
   -2.7130    0.6450   -2.7390 C   0  0  0  0  0  0  0  0  0  0  0  0
   -2.7940   -0.6860   -2.6120 C   0  0  0  0  0  0  0  0  0  0  0  0
   -1.5320   -1.2170   -2.6580 N   0  0  0  0  0  0  0  0  0  0  0  0
   -0.6220   -0.2050   -2.8170 C   0  0  0  0  0  0  0  0  0  0  0  0
   -1.2170   -2.5930   -2.5560 C   0  0  0  0  0  0  0  0  0  0  0  0
   -0.5500   -3.2380   -3.6040 C   0  0  0  0  0  0  0  0  0  0  0  0
   -0.2380   -4.5990   -3.5040 C   0  0  0  0  0  0  0  0  0  0  0  0
   -0.5950   -5.3160   -2.3550 C   0  0  0  0  0  0  0  0  0  0  0  0
   -1.2620   -4.6710   -1.3070 C   0  0  0  0  0  0  0  0  0  0  0  0
   -1.5740   -3.3100   -1.4070 C   0  0  0  0  0  0  0  0  0  0  0  0
   -0.2590   -6.7840   -2.2470 C   0  0  0  0  0  0  0  0  0  0  0  0
   -1.1700   -7.3920   -1.4930 F   0  0  0  0  0  0  0  0  0  0  0  0
    0.9410   -6.9240   -1.6920 F   0  0  0  0  0  0  0  0  0  0  0  0
   -0.2530   -7.3280   -3.4600 F   0  0  0  0  0  0  0  0  0  0  0  0
   -0.7940    1.9070   -0.7330 C   0  0  0  0  0  0  0  0  0  0  0  0
   -0.1310    0.5380   -0.9740 C   0  0  0  0  0  0  0  0  0  0  0  0
    1.8780    6.1690    2.2770 H   0  0  0  0  0  0  0  0  0  0  0  0
    1.2550    5.2490    3.6630 H   0  0  0  0  0  0  0  0  0  0  0  0
    1.8400    6.9120    3.8900 H   0  0  0  0  0  0  0  0  0  0  0  0
    3.6990    6.2130    5.6310 H   0  0  0  0  0  0  0  0  0  0  0  0
    6.0200    5.0290    5.4090 H   0  0  0  0  0  0  0  0  0  0  0  0
    6.0790    3.8690    2.8890 H   0  0  0  0  0  0  0  0  0  0  0  0
    4.5510    4.2190    0.7180 H   0  0  0  0  0  0  0  0  0  0  0  0
    2.9940    5.0470    0.9400 H   0  0  0  0  0  0  0  0  0  0  0  0
    2.8750    2.5440    2.3190 H   0  0  0  0  0  0  0  0  0  0  0  0
    2.5090    0.3540    0.8080 H   0  0  0  0  0  0  0  0  0  0  0  0
    0.9530    1.1820    1.0310 H   0  0  0  0  0  0  0  0  0  0  0  0
    1.8630   -0.2790   -1.2840 H   0  0  0  0  0  0  0  0  0  0  0  0
    1.5560    1.4780   -2.9630 H   0  0  0  0  0  0  0  0  0  0  0  0
    2.9110    1.9680   -1.8050 H   0  0  0  0  0  0  0  0  0  0  0  0
    1.3370    3.7790   -2.4940 H   0  0  0  0  0  0  0  0  0  0  0  0
    1.3720    3.4390   -0.6810 H   0  0  0  0  0  0  0  0  0  0  0  0
    0.2560    2.2530   -3.6210 H   0  0  0  0  0  0  0  0  0  0  0  0
   -1.3630    2.9820   -3.5680 H   0  0  0  0  0  0  0  0  0  0  0  0
   -3.5340    1.3460   -2.7420 H   0  0  0  0  0  0  0  0  0  0  0  0
   -3.7070   -1.2500   -2.4940 H   0  0  0  0  0  0  0  0  0  0  0  0
    0.4480   -0.3300   -2.8850 H   0  0  0  0  0  0  0  0  0  0  0  0
   -0.2750   -2.6850   -4.4910 H   0  0  0  0  0  0  0  0  0  0  0  0
    0.2770   -5.0960   -4.3120 H   0  0  0  0  0  0  0  0  0  0  0  0
   -1.5370   -5.2240   -0.4210 H   0  0  0  0  0  0  0  0  0  0  0  0
   -2.0890   -2.8120   -0.5990 H   0  0  0  0  0  0  0  0  0  0  0  0
   -1.8610    1.7620   -0.8920 H   0  0  0  0  0  0  0  0  0  0  0  0
   -0.5050    2.2490    0.2580 H   0  0  0  0  0  0  0  0  0  0  0  0
   -0.3690   -0.0760   -0.1080 H   0  0  0  0  0  0  0  0  0  0  0  0
   -0.4650    0.1620   -1.9390 H   0  0  0  0  0  0  0  0  0  0  0  0
  1 34  1  0  0  0  0
  1 35  1  0  0  0  0
  1 36  1  0  0  0  0
  1  2  1  0  0  0  0
  2  3  1  0  0  0  0
  3 37  1  0  0  0  0
  3  4  2  0  0  0  0
  4 38  1  0  0  0  0
  4  5  1  0  0  0  0
  5 39  1  0  0  0  0
  5  6  2  0  0  0  0
  6  2  1  0  0  0  0
  6  7  1  0  0  0  0
  7 40  1  0  0  0  0
  7 41  1  0  0  0  0
  7  8  1  0  0  0  0
  8 42  1  0  0  0  0
  8  9  1  0  0  0  0
  9 10  2  0  0  0  0
  9 11  1  0  0  0  0
 11 43  1  0  0  0  0
 11 44  1  0  0  0  0
 11 12  1  0  0  0  0
 12 45  1  0  0  0  0
 12 13  1  0  0  0  0
 13 46  1  0  0  0  0
 13 47  1  0  0  0  0
 13 14  1  0  0  0  0
 14 48  1  0  0  0  0
 14 49  1  0  0  0  0
 14 15  1  0  0  0  0
 15 16  1  0  0  0  0
 16 50  1  0  0  0  0
 16 51  1  0  0  0  0
 16 17  1  0  0  0  0
 17 18  1  0  0  0  0
 18 52  1  0  0  0  0
 18 19  2  0  0  0  0
 19 53  1  0  0  0  0
 19 20  1  0  0  0  0
 20 21  1  0  0  0  0
 21 17  2  0  0  0  0
 21 54  1  0  0  0  0
 20 22  1  0  0  0  0
 22 23  2  0  0  0  0
 23 55  1  0  0  0  0
 23 24  1  0  0  0  0
 24 56  1  0  0  0  0
 24 25  2  0  0  0  0
 25 26  1  0  0  0  0
 26 57  1  0  0  0  0
 26 27  2  0  0  0  0
 27 22  1  0  0  0  0
 27 58  1  0  0  0  0
 25 28  1  0  0  0  0
 28 29  1  0  0  0  0
 28 30  1  0  0  0  0
 28 31  1  0  0  0  0
 15 32  1  0  0  0  0
 32 59  1  0  0  0  0
 32 60  1  0  0  0  0
 32 33  1  0  0  0  0
 33 12  1  0  0  0  0
 33 61  1  0  0  0  0
 33 62  1  0  0  0  0
M  END
>  <LOGBIO>
5.6200

>  <PRED_LOGBIO>
6.0200

>  <XV_RES>
-0.5290

>  <WHL_TMPL>
1

>  <ANCH>
11-22;31-57

$$$$
ROW10
  -MTS-   01071502173D 0   0.00000     0.00000     0

 60 63  0  0  0  0  0  0  0  0999 V2000
    2.5520   -5.2560   -3.4040 F   0  0  0  0  0  0  0  0  0  0  0  0
    2.9970   -4.9220   -4.6120 C   0  0  0  0  0  0  0  0  0  0  0  0
    3.4860   -3.6850   -4.5770 F   0  0  0  0  0  0  0  0  0  0  0  0
    4.0980   -5.8930   -5.0360 C   0  0  0  0  0  0  0  0  0  0  0  0
    5.1000   -5.8360   -4.1630 F   0  0  0  0  0  0  0  0  0  0  0  0
    4.5430   -5.5580   -6.2440 F   0  0  0  0  0  0  0  0  0  0  0  0
    3.5730   -7.2220   -5.0730 O   0  0  0  0  0  0  0  0  0  0  0  0
    4.4180   -8.2380   -5.4350 C   0  0  0  0  0  0  0  0  0  0  0  0
    4.5390   -8.6010   -6.7820 C   0  0  0  0  0  0  0  0  0  0  0  0
    5.4030   -9.6390   -7.1520 C   0  0  0  0  0  0  0  0  0  0  0  0
    6.1460  -10.3130   -6.1760 C   0  0  0  0  0  0  0  0  0  0  0  0
    6.0250   -9.9500   -4.8290 C   0  0  0  0  0  0  0  0  0  0  0  0
    5.1610   -8.9120   -4.4590 C   0  0  0  0  0  0  0  0  0  0  0  0
    5.0310   -8.5200   -3.0070 C   0  0  0  0  0  0  0  0  0  0  0  0
    6.0190   -7.4800   -2.6890 N   0  0  0  0  0  0  0  0  0  0  0  0
    6.4500   -7.6230   -1.2910 C   0  0  0  0  0  0  0  0  0  0  0  0
    7.5050   -6.5690   -0.9080 C   0  0  0  0  0  0  0  0  0  0  0  0
    6.9930   -5.1460   -1.1950 C   0  0  0  0  0  0  0  0  0  0  0  0
    6.4360   -5.0280   -2.6260 C   0  0  0  0  0  0  0  0  0  0  0  0
    5.4310   -6.1540   -2.9300 C   0  0  0  0  0  0  0  0  0  0  0  0
    8.1610   -4.1520   -1.0570 C   0  0  0  0  0  0  0  0  0  0  0  0
    7.6570   -2.7020   -1.1680 C   0  0  0  0  0  0  0  0  0  0  0  0
    6.5420   -2.4100   -0.2550 N   0  0  0  0  0  0  0  0  0  0  0  0
    5.4110   -3.3430   -0.3450 C   0  0  0  0  0  0  0  0  0  0  0  0
    5.8550   -4.8120   -0.2130 C   0  0  0  0  0  0  0  0  0  0  0  0
    6.5560   -1.3810    0.5880 C   0  0  0  0  0  0  0  0  0  0  0  0
    6.1140   -0.2890    0.2330 O   0  0  0  0  0  0  0  0  0  0  0  0
    7.1150   -1.5530    1.9800 C   0  0  0  0  0  0  0  0  0  0  0  0
    8.4300   -2.0000    2.1560 C   0  0  0  0  0  0  0  0  0  0  0  0
    8.9360   -2.1540    3.4520 C   0  0  0  0  0  0  0  0  0  0  0  0
    8.1640   -1.8750    4.5110 N   0  0  0  0  0  0  0  0  0  0  0  0
    6.9020   -1.4450    4.3800 C   0  0  0  0  0  0  0  0  0  0  0  0
    6.3370   -1.2710    3.1090 C   0  0  0  0  0  0  0  0  0  0  0  0
    2.1780   -4.9680   -5.3260 H   0  0  0  0  0  0  0  0  0  0  0  0
    3.9660   -8.0810   -7.5350 H   0  0  0  0  0  0  0  0  0  0  0  0
    5.4960   -9.9190   -8.1910 H   0  0  0  0  0  0  0  0  0  0  0  0
    6.8120  -11.1140   -6.4610 H   0  0  0  0  0  0  0  0  0  0  0  0
    6.5980  -10.4700   -4.0760 H   0  0  0  0  0  0  0  0  0  0  0  0
    4.0290   -8.1360   -2.8230 H   0  0  0  0  0  0  0  0  0  0  0  0
    5.2060   -9.3910   -2.3790 H   0  0  0  0  0  0  0  0  0  0  0  0
    5.5890   -7.5270   -0.6340 H   0  0  0  0  0  0  0  0  0  0  0  0
    6.8630   -8.6190   -1.1400 H   0  0  0  0  0  0  0  0  0  0  0  0
    8.4180   -6.7460   -1.4740 H   0  0  0  0  0  0  0  0  0  0  0  0
    7.7430   -6.6620    0.1500 H   0  0  0  0  0  0  0  0  0  0  0  0
    7.2560   -5.0720   -3.3400 H   0  0  0  0  0  0  0  0  0  0  0  0
    5.9450   -4.0640   -2.7460 H   0  0  0  0  0  0  0  0  0  0  0  0
    4.5480   -6.0310   -2.3060 H   0  0  0  0  0  0  0  0  0  0  0  0
    5.1110   -6.0850   -3.9680 H   0  0  0  0  0  0  0  0  0  0  0  0
    8.6460   -4.2950   -0.0930 H   0  0  0  0  0  0  0  0  0  0  0  0
    8.8930   -4.3420   -1.8390 H   0  0  0  0  0  0  0  0  0  0  0  0
    7.3440   -2.5070   -2.1920 H   0  0  0  0  0  0  0  0  0  0  0  0
    8.4780   -2.0180   -0.9640 H   0  0  0  0  0  0  0  0  0  0  0  0
    4.9030   -3.2030   -1.2970 H   0  0  0  0  0  0  0  0  0  0  0  0
    4.6880   -3.1110    0.4340 H   0  0  0  0  0  0  0  0  0  0  0  0
    6.1890   -4.9980    0.8060 H   0  0  0  0  0  0  0  0  0  0  0  0
    5.0060   -5.4650   -0.4060 H   0  0  0  0  0  0  0  0  0  0  0  0
    9.0480   -2.2240    1.2990 H   0  0  0  0  0  0  0  0  0  0  0  0
    9.9500   -2.4990    3.5980 H   0  0  0  0  0  0  0  0  0  0  0  0
    6.3150   -1.2320    5.2600 H   0  0  0  0  0  0  0  0  0  0  0  0
    5.3200   -0.9240    3.0030 H   0  0  0  0  0  0  0  0  0  0  0  0
  1  2  1  0  0  0  0
  2 34  1  0  0  0  0
  2  3  1  0  0  0  0
  2  4  1  0  0  0  0
  4  5  1  0  0  0  0
  4  6  1  0  0  0  0
  4  7  1  0  0  0  0
  7  8  1  0  0  0  0
  8  9  2  0  0  0  0
  9 35  1  0  0  0  0
  9 10  1  0  0  0  0
 10 36  1  0  0  0  0
 10 11  2  0  0  0  0
 11 37  1  0  0  0  0
 11 12  1  0  0  0  0
 12 38  1  0  0  0  0
 12 13  2  0  0  0  0
 13  8  1  0  0  0  0
 13 14  1  0  0  0  0
 14 39  1  0  0  0  0
 14 40  1  0  0  0  0
 14 15  1  0  0  0  0
 15 16  1  0  0  0  0
 16 41  1  0  0  0  0
 16 42  1  0  0  0  0
 16 17  1  0  0  0  0
 17 43  1  0  0  0  0
 17 44  1  0  0  0  0
 17 18  1  0  0  0  0
 18 19  1  0  0  0  0
 19 45  1  0  0  0  0
 19 46  1  0  0  0  0
 19 20  1  0  0  0  0
 20 15  1  0  0  0  0
 20 47  1  0  0  0  0
 20 48  1  0  0  0  0
 18 21  1  0  0  0  0
 21 49  1  0  0  0  0
 21 50  1  0  0  0  0
 21 22  1  0  0  0  0
 22 51  1  0  0  0  0
 22 52  1  0  0  0  0
 22 23  1  0  0  0  0
 23 24  1  0  0  0  0
 24 53  1  0  0  0  0
 24 54  1  0  0  0  0
 24 25  1  0  0  0  0
 25 18  1  0  0  0  0
 25 55  1  0  0  0  0
 25 56  1  0  0  0  0
 23 26  1  0  0  0  0
 26 27  2  0  0  0  0
 26 28  1  0  0  0  0
 28 29  2  0  0  0  0
 29 57  1  0  0  0  0
 29 30  1  0  0  0  0
 30 58  1  0  0  0  0
 30 31  2  0  0  0  0
 31 32  1  0  0  0  0
 32 59  1  0  0  0  0
 32 33  2  0  0  0  0
 33 28  1  0  0  0  0
 33 60  1  0  0  0  0
M  END
>  <LOGBIO>
4.7700

>  <PRED_LOGBIO>
5.5800

>  <XV_RES>
-1.3040

>  <WHL_TMPL>
3

>  <ANCH>
7-8;51-52

$$$$
ROW11
  -MTS-   01071502173D 0   0.00000     0.00000     0

 64 67  0  0  0  0  0  0  0  0999 V2000
    1.1480    0.2460    2.7640 O   0  0  0  0  0  0  0  0  0  0  0  0
    0.1990   -0.7730    2.4380 C   0  0  0  0  0  0  0  0  0  0  0  0
    0.9320   -1.9870    1.8680 C   0  0  0  0  0  0  0  0  0  0  0  0
    2.0400   -1.6260    0.8610 C   0  0  0  0  0  0  0  0  0  0  0  0
    1.4580   -1.3550   -0.5390 C   0  0  0  0  0  0  0  0  0  0  0  0
    0.5740   -2.5230   -1.0150 C   0  0  0  0  0  0  0  0  0  0  0  0
   -0.4520   -2.8840   -0.0260 N   0  0  0  0  0  0  0  0  0  0  0  0
    0.0630   -3.1380    1.3270 C   0  0  0  0  0  0  0  0  0  0  0  0
   -1.7430   -2.9740   -0.3310 C   0  0  0  0  0  0  0  0  0  0  0  0
   -2.5770   -3.2610    0.5550 O   0  0  0  0  0  0  0  0  0  0  0  0
   -2.1480   -2.7590   -1.5800 N   0  0  0  0  0  0  0  0  0  0  0  0
   -3.5750   -2.8590   -1.9170 C   0  0  0  0  0  0  0  0  0  0  0  0
   -3.7390   -3.3860   -3.3550 C   0  0  0  0  0  0  0  0  0  0  0  0
   -5.2100   -3.3260   -3.8100 C   0  0  0  0  0  0  0  0  0  0  0  0
   -5.7610   -1.9710   -3.6660 N   0  0  0  0  0  0  0  0  0  0  0  0
   -7.1620   -1.9630   -4.1110 C   0  0  0  0  0  0  0  0  0  0  0  0
   -7.4930   -0.6160   -4.7070 C   0  0  0  0  0  0  0  0  0  0  0  0
   -8.0250    0.5650   -3.9910 C   0  0  0  0  0  0  0  0  0  0  0  0
   -8.1670    1.5310   -4.9090 C   0  0  0  0  0  0  0  0  0  0  0  0
   -7.7700    1.0510   -6.1290 N   0  0  0  0  0  0  0  0  0  0  0  0
   -7.3650   -0.2510   -5.9900 C   0  0  0  0  0  0  0  0  0  0  0  0
   -7.7770    1.7820   -7.3400 C   0  0  0  0  0  0  0  0  0  0  0  0
   -6.5830    1.9860   -8.0420 C   0  0  0  0  0  0  0  0  0  0  0  0
   -6.5900    2.7100   -9.2400 C   0  0  0  0  0  0  0  0  0  0  0  0
   -7.7910    3.2300   -9.7360 C   0  0  0  0  0  0  0  0  0  0  0  0
   -8.9850    3.0270   -9.0340 C   0  0  0  0  0  0  0  0  0  0  0  0
   -8.9780    2.3030   -7.8360 C   0  0  0  0  0  0  0  0  0  0  0  0
   -7.7990    4.0110  -11.0280 C   0  0  0  0  0  0  0  0  0  0  0  0
   -6.8260    3.5680  -11.8200 F   0  0  0  0  0  0  0  0  0  0  0  0
   -7.6060    5.3010  -10.7680 F   0  0  0  0  0  0  0  0  0  0  0  0
   -8.9720    3.8520  -11.6350 F   0  0  0  0  0  0  0  0  0  0  0  0
   -5.7000   -1.5170   -2.2700 C   0  0  0  0  0  0  0  0  0  0  0  0
   -4.2530   -1.4890   -1.7410 C   0  0  0  0  0  0  0  0  0  0  0  0
    0.7060    1.0290    3.1290 H   0  0  0  0  0  0  0  0  0  0  0  0
   -0.5020   -0.3930    1.6990 H   0  0  0  0  0  0  0  0  0  0  0  0
   -0.3420   -1.0650    3.3350 H   0  0  0  0  0  0  0  0  0  0  0  0
    1.4750   -2.4120    2.7090 H   0  0  0  0  0  0  0  0  0  0  0  0
    2.6680   -2.5100    0.7660 H   0  0  0  0  0  0  0  0  0  0  0  0
    2.5320   -0.7200    1.2060 H   0  0  0  0  0  0  0  0  0  0  0  0
    2.3050   -1.3140   -1.2200 H   0  0  0  0  0  0  0  0  0  0  0  0
    0.8400   -0.4610   -0.4830 H   0  0  0  0  0  0  0  0  0  0  0  0
    1.2310   -3.3860   -1.0990 H   0  0  0  0  0  0  0  0  0  0  0  0
    0.0800   -2.2140   -1.9340 H   0  0  0  0  0  0  0  0  0  0  0  0
   -0.8090   -3.1850    1.9760 H   0  0  0  0  0  0  0  0  0  0  0  0
    0.6790   -4.0340    1.3020 H   0  0  0  0  0  0  0  0  0  0  0  0
   -1.4750   -2.5280   -2.2960 H   0  0  0  0  0  0  0  0  0  0  0  0
   -3.9920   -3.5730   -1.2100 H   0  0  0  0  0  0  0  0  0  0  0  0
   -3.1270   -2.7930   -4.0310 H   0  0  0  0  0  0  0  0  0  0  0  0
   -3.3870   -4.4140   -3.4070 H   0  0  0  0  0  0  0  0  0  0  0  0
   -5.8010   -4.0220   -3.2180 H   0  0  0  0  0  0  0  0  0  0  0  0
   -5.2800   -3.6370   -4.8500 H   0  0  0  0  0  0  0  0  0  0  0  0
   -7.3090   -2.7370   -4.8610 H   0  0  0  0  0  0  0  0  0  0  0  0
   -7.8140   -2.1540   -3.2610 H   0  0  0  0  0  0  0  0  0  0  0  0
   -8.2520    0.6350   -2.9380 H   0  0  0  0  0  0  0  0  0  0  0  0
   -8.5340    2.5290   -4.7170 H   0  0  0  0  0  0  0  0  0  0  0  0
   -7.0010   -0.8820   -6.7880 H   0  0  0  0  0  0  0  0  0  0  0  0
   -5.6560    1.5840   -7.6590 H   0  0  0  0  0  0  0  0  0  0  0  0
   -5.6690    2.8670   -9.7820 H   0  0  0  0  0  0  0  0  0  0  0  0
   -9.9120    3.4280   -9.4170 H   0  0  0  0  0  0  0  0  0  0  0  0
   -9.8990    2.1460   -7.2940 H   0  0  0  0  0  0  0  0  0  0  0  0
   -6.2980   -2.1780   -1.6470 H   0  0  0  0  0  0  0  0  0  0  0  0
   -6.1320   -0.5220   -2.1920 H   0  0  0  0  0  0  0  0  0  0  0  0
   -3.6860   -0.7320   -2.2790 H   0  0  0  0  0  0  0  0  0  0  0  0
   -4.2580   -1.2200   -0.6870 H   0  0  0  0  0  0  0  0  0  0  0  0
  1 34  1  0  0  0  0
  1  2  1  0  0  0  0
  2 35  1  0  0  0  0
  2 36  1  0  0  0  0
  2  3  1  0  0  0  0
  3 37  1  0  0  0  0
  3  4  1  0  0  0  0
  4 38  1  0  0  0  0
  4 39  1  0  0  0  0
  4  5  1  0  0  0  0
  5 40  1  0  0  0  0
  5 41  1  0  0  0  0
  5  6  1  0  0  0  0
  6 42  1  0  0  0  0
  6 43  1  0  0  0  0
  6  7  1  0  0  0  0
  7  8  1  0  0  0  0
  8  3  1  0  0  0  0
  8 44  1  0  0  0  0
  8 45  1  0  0  0  0
  7  9  1  0  0  0  0
  9 10  2  0  0  0  0
  9 11  1  0  0  0  0
 11 46  1  0  0  0  0
 11 12  1  0  0  0  0
 12 47  1  0  0  0  0
 12 13  1  0  0  0  0
 13 48  1  0  0  0  0
 13 49  1  0  0  0  0
 13 14  1  0  0  0  0
 14 50  1  0  0  0  0
 14 51  1  0  0  0  0
 14 15  1  0  0  0  0
 15 16  1  0  0  0  0
 16 52  1  0  0  0  0
 16 53  1  0  0  0  0
 16 17  1  0  0  0  0
 17 18  1  0  0  0  0
 18 54  1  0  0  0  0
 18 19  2  0  0  0  0
 19 55  1  0  0  0  0
 19 20  1  0  0  0  0
 20 21  1  0  0  0  0
 21 17  2  0  0  0  0
 21 56  1  0  0  0  0
 20 22  1  0  0  0  0
 22 23  2  0  0  0  0
 23 57  1  0  0  0  0
 23 24  1  0  0  0  0
 24 58  1  0  0  0  0
 24 25  2  0  0  0  0
 25 26  1  0  0  0  0
 26 59  1  0  0  0  0
 26 27  2  0  0  0  0
 27 22  1  0  0  0  0
 27 60  1  0  0  0  0
 25 28  1  0  0  0  0
 28 29  1  0  0  0  0
 28 30  1  0  0  0  0
 28 31  1  0  0  0  0
 15 32  1  0  0  0  0
 32 61  1  0  0  0  0
 32 62  1  0  0  0  0
 32 33  1  0  0  0  0
 33 12  1  0  0  0  0
 33 63  1  0  0  0  0
 33 64  1  0  0  0  0
M  END
>  <LOGBIO>
5.3100

>  <PRED_LOGBIO>
5.7400

>  <XV_RES>
-0.4890

>  <WHL_TMPL>
3

>  <ANCH>
38-39;17-18

$$$$
ROW12
  -MTS-   01071502173D 0   0.00000     0.00000     0

 87 91  0  0  1  0  0  0  0  0999 V2000
   -8.6870   -4.5280   -1.7500 C   0  0  0  0  0  0  0  0  0  0  0  0
   -8.1210   -3.2380   -1.5040 O   0  0  0  0  0  0  0  0  0  0  0  0
   -6.7560   -3.1260   -1.4920 C   0  0  0  0  0  0  0  0  0  0  0  0
   -6.1580   -1.8830   -1.2550 C   0  0  0  0  0  0  0  0  0  0  0  0
   -4.7620   -1.7680   -1.2430 C   0  0  0  0  0  0  0  0  0  0  0  0
   -3.9650   -2.8970   -1.4690 C   0  0  0  0  0  0  0  0  0  0  0  0
   -4.5630   -4.1400   -1.7060 C   0  0  0  0  0  0  0  0  0  0  0  0
   -5.9590   -4.2550   -1.7180 C   0  0  0  0  0  0  0  0  0  0  0  0
   -2.4600   -2.7730   -1.4560 C   0  0  2  0  0  0  0  0  0  0  0  0
   -2.1340   -1.3250   -1.8120 C   0  0  0  0  0  0  0  0  0  0  0  0
   -1.9420   -3.0060   -0.0380 N   0  0  0  0  0  0  0  0  0  0  0  0
   -0.4520   -2.8840   -0.0260 C   0  0  2  0  0  0  0  0  0  0  0  0
   -0.0470   -1.5290   -0.5110 C   0  0  0  0  0  0  0  0  0  0  0  0
    1.4840   -1.3650   -0.5120 C   0  0  0  0  0  0  0  0  0  0  0  0
    2.0810   -1.6670    0.8750 C   0  0  1  0  0  0  0  0  0  0  0  0
    3.5490   -1.6370    0.8070 C   0  0  0  0  0  0  0  0  0  0  0  0
    4.1880   -2.6870    0.8560 O   0  0  0  0  0  0  0  0  0  0  0  0
    4.1860   -0.4750    0.6920 N   0  0  0  0  0  0  0  0  0  0  0  0
    3.4660    0.8060    0.6620 C   0  0  0  0  0  0  0  0  0  0  0  0
    3.8740    1.6500   -0.5600 C   0  0  0  0  0  0  0  0  0  0  0  0
    5.4030    1.7990   -0.6680 C   0  0  0  0  0  0  0  0  0  0  0  0
    6.0930    0.4230   -0.6350 C   0  0  0  0  0  0  0  0  0  0  0  0
    5.6510   -0.4000    0.5890 C   0  0  0  0  0  0  0  0  0  0  0  0
    5.9180    2.6610    0.4590 C   0  0  0  0  0  0  0  0  0  0  0  0
    6.0000    3.8800    0.3130 O   0  0  0  0  0  0  0  0  0  0  0  0
    6.2830    2.1030    1.6100 N   0  0  0  0  0  0  0  0  0  0  0  0
    7.6240    1.6130    1.9580 C   0  0  0  0  0  0  0  0  0  0  0  0
    7.5370    0.8230    3.2760 C   0  0  0  0  0  0  0  0  0  0  0  0
    6.3020    1.4340    3.9640 C   0  0  0  0  0  0  0  0  0  0  0  0
    5.4210    1.8600    2.7760 C   0  0  0  0  0  0  0  0  0  0  0  0
    5.7610    2.5250   -1.9430 C   0  0  0  0  0  0  0  0  0  0  0  0
    6.4620    3.7360   -1.8850 C   0  0  0  0  0  0  0  0  0  0  0  0
    6.7940    4.4100   -3.0660 C   0  0  0  0  0  0  0  0  0  0  0  0
    6.4250    3.8730   -4.3050 C   0  0  0  0  0  0  0  0  0  0  0  0
    5.7250    2.6620   -4.3630 C   0  0  0  0  0  0  0  0  0  0  0  0
    5.3930    1.9880   -3.1820 C   0  0  0  0  0  0  0  0  0  0  0  0
    1.6070   -3.0320    1.4080 C   0  0  0  0  0  0  0  0  0  0  0  0
    1.9890   -3.0760    2.8850 C   0  0  0  0  0  0  0  0  0  0  0  0
    2.2630   -4.1740    0.6370 C   0  0  0  0  0  0  0  0  0  0  0  0
    0.0720   -3.1420    1.3510 C   0  0  0  0  0  0  0  0  0  0  0  0
   -9.7730   -4.4650   -1.7380 H   0  0  0  0  0  0  0  0  0  0  0  0
   -8.4020   -4.8060   -2.7620 H   0  0  0  0  0  0  0  0  0  0  0  0
   -8.2920   -5.2040   -0.9950 H   0  0  0  0  0  0  0  0  0  0  0  0
   -6.7730   -1.0120   -1.0810 H   0  0  0  0  0  0  0  0  0  0  0  0
   -4.3010   -0.8090   -1.0600 H   0  0  0  0  0  0  0  0  0  0  0  0
   -3.9480   -5.0110   -1.8800 H   0  0  0  0  0  0  0  0  0  0  0  0
   -6.4200   -5.2140   -1.9010 H   0  0  0  0  0  0  0  0  0  0  0  0
   -1.9990   -3.4630   -2.1600 H   0  0  0  0  0  0  0  0  0  0  0  0
   -2.1720   -0.7140   -0.9120 H   0  0  0  0  0  0  0  0  0  0  0  0
   -2.8620   -0.9560   -2.5320 H   0  0  0  0  0  0  0  0  0  0  0  0
   -1.1370   -1.2730   -2.2440 H   0  0  0  0  0  0  0  0  0  0  0  0
   -2.1580   -3.9640    0.1980 H   0  0  0  0  0  0  0  0  0  0  0  0
   -0.0380   -3.6310   -0.7000 H   0  0  0  0  0  0  0  0  0  0  0  0
   -0.4310   -0.8160    0.2160 H   0  0  0  0  0  0  0  0  0  0  0  0
   -0.4000   -1.4060   -1.5330 H   0  0  0  0  0  0  0  0  0  0  0  0
    1.6800   -0.3130   -0.7080 H   0  0  0  0  0  0  0  0  0  0  0  0
    1.9020   -2.0730   -1.2240 H   0  0  0  0  0  0  0  0  0  0  0  0
    1.7420   -0.8970    1.5650 H   0  0  0  0  0  0  0  0  0  0  0  0
    3.6770    1.3630    1.5730 H   0  0  0  0  0  0  0  0  0  0  0  0
    2.3950    0.6190    0.6310 H   0  0  0  0  0  0  0  0  0  0  0  0
    3.4920    1.1840   -1.4660 H   0  0  0  0  0  0  0  0  0  0  0  0
    3.4190    2.6350   -0.4880 H   0  0  0  0  0  0  0  0  0  0  0  0
    5.8540   -0.1250   -1.5450 H   0  0  0  0  0  0  0  0  0  0  0  0
    7.1730    0.5590   -0.6080 H   0  0  0  0  0  0  0  0  0  0  0  0
    6.0540    0.0510    1.4930 H   0  0  0  0  0  0  0  0  0  0  0  0
    6.0600   -1.4050    0.5180 H   0  0  0  0  0  0  0  0  0  0  0  0
    8.2970    2.4590    2.0850 H   0  0  0  0  0  0  0  0  0  0  0  0
    7.9880    0.9600    1.1670 H   0  0  0  0  0  0  0  0  0  0  0  0
    7.4060   -0.2420    3.0940 H   0  0  0  0  0  0  0  0  0  0  0  0
    8.4340    0.9540    3.8790 H   0  0  0  0  0  0  0  0  0  0  0  0
    6.5730    2.2850    4.5850 H   0  0  0  0  0  0  0  0  0  0  0  0
    5.7960    0.7050    4.5940 H   0  0  0  0  0  0  0  0  0  0  0  0
    4.7150    1.0650    2.5450 H   0  0  0  0  0  0  0  0  0  0  0  0
    4.8870    2.7730    3.0290 H   0  0  0  0  0  0  0  0  0  0  0  0
    6.7460    4.1510   -0.9290 H   0  0  0  0  0  0  0  0  0  0  0  0
    7.3340    5.3440   -3.0210 H   0  0  0  0  0  0  0  0  0  0  0  0
    6.6820    4.3930   -5.2170 H   0  0  0  0  0  0  0  0  0  0  0  0
    5.4410    2.2480   -5.3190 H   0  0  0  0  0  0  0  0  0  0  0  0
    4.8520    1.0540   -3.2270 H   0  0  0  0  0  0  0  0  0  0  0  0
    2.9000   -2.5020    3.0410 H   0  0  0  0  0  0  0  0  0  0  0  0
    2.1550   -4.1080    3.1860 H   0  0  0  0  0  0  0  0  0  0  0  0
    1.1850   -2.6500    3.4800 H   0  0  0  0  0  0  0  0  0  0  0  0
    1.6210   -5.0520    0.6740 H   0  0  0  0  0  0  0  0  0  0  0  0
    2.4090   -3.8750   -0.3990 H   0  0  0  0  0  0  0  0  0  0  0  0
    3.2250   -4.4090    1.0860 H   0  0  0  0  0  0  0  0  0  0  0  0
   -0.1680   -4.1780    1.5800 H   0  0  0  0  0  0  0  0  0  0  0  0
   -0.3440   -2.3960    2.0250 H   0  0  0  0  0  0  0  0  0  0  0  0
  1 41  1  0  0  0  0
  1 42  1  0  0  0  0
  1 43  1  0  0  0  0
  1  2  1  0  0  0  0
  2  3  1  0  0  0  0
  3  4  2  0  0  0  0
  4 44  1  0  0  0  0
  4  5  1  0  0  0  0
  5 45  1  0  0  0  0
  5  6  2  0  0  0  0
  6  7  1  0  0  0  0
  7 46  1  0  0  0  0
  7  8  2  0  0  0  0
  8  3  1  0  0  0  0
  8 47  1  0  0  0  0
  6  9  1  0  0  0  0
  9 48  1  0  0  0  0
  9 10  1  0  0  0  0
 10 49  1  0  0  0  0
 10 50  1  0  0  0  0
 10 51  1  0  0  0  0
  9 11  1  0  0  0  0
 11 52  1  0  0  0  0
 11 12  1  0  0  0  0
 12 53  1  0  0  0  0
 12 13  1  0  0  0  0
 13 54  1  0  0  0  0
 13 55  1  0  0  0  0
 13 14  1  0  0  0  0
 14 56  1  0  0  0  0
 14 57  1  0  0  0  0
 14 15  1  0  0  0  0
 15 58  1  0  0  0  0
 15 16  1  0  0  0  0
 16 17  2  0  0  0  0
 16 18  1  0  0  0  0
 18 19  1  0  0  0  0
 19 59  1  0  0  0  0
 19 60  1  0  0  0  0
 19 20  1  0  0  0  0
 20 61  1  0  0  0  0
 20 62  1  0  0  0  0
 20 21  1  0  0  0  0
 21 22  1  0  0  0  0
 22 63  1  0  0  0  0
 22 64  1  0  0  0  0
 22 23  1  0  0  0  0
 23 18  1  0  0  0  0
 23 65  1  0  0  0  0
 23 66  1  0  0  0  0
 21 24  1  0  0  0  0
 24 25  2  0  0  0  0
 24 26  1  0  0  0  0
 26 27  1  0  0  0  0
 27 67  1  0  0  0  0
 27 68  1  0  0  0  0
 27 28  1  0  0  0  0
 28 69  1  0  0  0  0
 28 70  1  0  0  0  0
 28 29  1  0  0  0  0
 29 71  1  0  0  0  0
 29 72  1  0  0  0  0
 29 30  1  0  0  0  0
 30 26  1  0  0  0  0
 30 73  1  0  0  0  0
 30 74  1  0  0  0  0
 21 31  1  0  0  0  0
 31 32  2  0  0  0  0
 32 75  1  0  0  0  0
 32 33  1  0  0  0  0
 33 76  1  0  0  0  0
 33 34  2  0  0  0  0
 34 77  1  0  0  0  0
 34 35  1  0  0  0  0
 35 78  1  0  0  0  0
 35 36  2  0  0  0  0
 36 31  1  0  0  0  0
 36 79  1  0  0  0  0
 15 37  1  0  0  0  0
 37 38  1  0  0  0  0
 38 80  1  0  0  0  0
 38 81  1  0  0  0  0
 38 82  1  0  0  0  0
 37 39  1  0  0  0  0
 39 83  1  0  0  0  0
 39 84  1  0  0  0  0
 39 85  1  0  0  0  0
 37 40  1  0  0  0  0
 40 12  1  0  0  0  0
 40 86  1  0  0  0  0
 40 87  1  0  0  0  0
M  END
>  <LOGBIO>
5.3300

>  <PRED_LOGBIO>
5.9800

>  <XV_RES>
-0.8420

>  <WHL_TMPL>
3

>  <ANCH>
57-58;5-1

$$$$
ROW13
  -MTS-   01071502173D 0   0.00000     0.00000     0

 51 53  0  0  0  0  0  0  0  0999 V2000
   -0.4520   -2.8840   -0.0260 C   0  0  0  0  0  0  0  0  0  0  0  0
   -1.9420   -3.0060   -0.0380 C   0  0  0  0  0  0  0  0  0  0  0  0
   -2.4600   -2.7730   -1.4560 C   0  0  0  0  0  0  0  0  0  0  0  0
   -1.9510   -3.8390   -2.2620 O   0  0  0  0  0  0  0  0  0  0  0  0
   -3.9650   -2.8970   -1.4690 C   0  0  0  0  0  0  0  0  0  0  0  0
   -4.5630   -4.1400   -1.7060 C   0  0  0  0  0  0  0  0  0  0  0  0
   -5.9590   -4.2550   -1.7180 C   0  0  0  0  0  0  0  0  0  0  0  0
   -6.7560   -3.1260   -1.4920 C   0  0  0  0  0  0  0  0  0  0  0  0
   -8.1210   -3.2380   -1.5040 O   0  0  0  0  0  0  0  0  0  0  0  0
   -6.1580   -1.8830   -1.2550 C   0  0  0  0  0  0  0  0  0  0  0  0
   -4.7620   -1.7680   -1.2430 C   0  0  0  0  0  0  0  0  0  0  0  0
   -2.4640   -1.9100    0.7900 N   0  0  0  0  0  0  0  0  0  0  0  0
   -1.7260   -0.6740    0.4900 C   0  0  0  0  0  0  0  0  0  0  0  0
   -2.2290    0.5040    1.3450 C   0  0  0  0  0  0  0  0  0  0  0  0
   -3.7490    0.7020    1.1880 C   0  0  0  0  0  0  0  0  0  0  0  0
   -4.2430    1.7480    2.1860 C   0  0  0  0  0  0  0  0  0  0  0  0
   -3.4200    1.6680    3.4490 C   0  0  0  0  0  0  0  0  0  0  0  0
   -2.2570    2.4370    3.5770 C   0  0  0  0  0  0  0  0  0  0  0  0
   -1.4940    2.3620    4.7480 C   0  0  0  0  0  0  0  0  0  0  0  0
   -1.8930    1.5190    5.7920 C   0  0  0  0  0  0  0  0  0  0  0  0
   -3.0560    0.7500    5.6640 C   0  0  0  0  0  0  0  0  0  0  0  0
   -3.8190    0.8240    4.4930 C   0  0  0  0  0  0  0  0  0  0  0  0
   -4.5110   -0.6200    1.3920 C   0  0  0  0  0  0  0  0  0  0  0  0
   -3.9020   -1.7440    0.5340 C   0  0  0  0  0  0  0  0  0  0  0  0
   -0.1660   -1.8390    0.0770 H   0  0  0  0  0  0  0  0  0  0  0  0
   -0.1040   -3.3930    0.8710 H   0  0  0  0  0  0  0  0  0  0  0  0
   -0.0930   -3.3400   -0.9460 H   0  0  0  0  0  0  0  0  0  0  0  0
   -2.2610   -3.9770    0.3350 H   0  0  0  0  0  0  0  0  0  0  0  0
   -2.1480   -1.7970   -1.8230 H   0  0  0  0  0  0  0  0  0  0  0  0
   -2.6250   -4.1590   -2.8820 H   0  0  0  0  0  0  0  0  0  0  0  0
   -3.9480   -5.0110   -1.8800 H   0  0  0  0  0  0  0  0  0  0  0  0
   -6.4200   -5.2140   -1.9010 H   0  0  0  0  0  0  0  0  0  0  0  0
   -8.4940   -2.3480   -1.4090 H   0  0  0  0  0  0  0  0  0  0  0  0
   -6.7730   -1.0120   -1.0810 H   0  0  0  0  0  0  0  0  0  0  0  0
   -4.3010   -0.8090   -1.0600 H   0  0  0  0  0  0  0  0  0  0  0  0
   -1.8400   -0.4320   -0.5640 H   0  0  0  0  0  0  0  0  0  0  0  0
   -0.6660   -0.8320    0.6780 H   0  0  0  0  0  0  0  0  0  0  0  0
   -1.9940    0.3180    2.3910 H   0  0  0  0  0  0  0  0  0  0  0  0
   -1.7120    1.4130    1.0470 H   0  0  0  0  0  0  0  0  0  0  0  0
   -3.9700    1.1100    0.2040 H   0  0  0  0  0  0  0  0  0  0  0  0
   -5.2880    1.5590    2.4220 H   0  0  0  0  0  0  0  0  0  0  0  0
   -4.1440    2.7400    1.7500 H   0  0  0  0  0  0  0  0  0  0  0  0
   -1.9490    3.0870    2.7720 H   0  0  0  0  0  0  0  0  0  0  0  0
   -0.5960    2.9560    4.8460 H   0  0  0  0  0  0  0  0  0  0  0  0
   -1.3040    1.4620    6.6950 H   0  0  0  0  0  0  0  0  0  0  0  0
   -3.3640    0.1000    6.4690 H   0  0  0  0  0  0  0  0  0  0  0  0
   -4.7160    0.2310    4.3940 H   0  0  0  0  0  0  0  0  0  0  0  0
   -4.4710   -0.9030    2.4420 H   0  0  0  0  0  0  0  0  0  0  0  0
   -5.5550   -0.4800    1.1200 H   0  0  0  0  0  0  0  0  0  0  0  0
   -4.0600   -1.5200   -0.5190 H   0  0  0  0  0  0  0  0  0  0  0  0
   -4.4180   -2.6780    0.7460 H   0  0  0  0  0  0  0  0  0  0  0  0
  1 25  1  0  0  0  0
  1 26  1  0  0  0  0
  1 27  1  0  0  0  0
  1  2  1  0  0  0  0
  2 28  1  0  0  0  0
  2  3  1  0  0  0  0
  3 29  1  0  0  0  0
  3  4  1  0  0  0  0
  4 30  1  0  0  0  0
  3  5  1  0  0  0  0
  5  6  2  0  0  0  0
  6 31  1  0  0  0  0
  6  7  1  0  0  0  0
  7 32  1  0  0  0  0
  7  8  2  0  0  0  0
  8  9  1  0  0  0  0
  9 33  1  0  0  0  0
  8 10  1  0  0  0  0
 10 34  1  0  0  0  0
 10 11  2  0  0  0  0
 11  5  1  0  0  0  0
 11 35  1  0  0  0  0
  2 12  1  0  0  0  0
 12 13  1  0  0  0  0
 13 36  1  0  0  0  0
 13 37  1  0  0  0  0
 13 14  1  0  0  0  0
 14 38  1  0  0  0  0
 14 39  1  0  0  0  0
 14 15  1  0  0  0  0
 15 40  1  0  0  0  0
 15 16  1  0  0  0  0
 16 41  1  0  0  0  0
 16 42  1  0  0  0  0
 16 17  1  0  0  0  0
 17 18  2  0  0  0  0
 18 43  1  0  0  0  0
 18 19  1  0  0  0  0
 19 44  1  0  0  0  0
 19 20  2  0  0  0  0
 20 45  1  0  0  0  0
 20 21  1  0  0  0  0
 21 46  1  0  0  0  0
 21 22  2  0  0  0  0
 22 17  1  0  0  0  0
 22 47  1  0  0  0  0
 15 23  1  0  0  0  0
 23 48  1  0  0  0  0
 23 49  1  0  0  0  0
 23 24  1  0  0  0  0
 24 12  1  0  0  0  0
 24 50  1  0  0  0  0
 24 51  1  0  0  0  0
M  END
>  <LOGBIO>
7.0000

>  <PRED_LOGBIO>
5.4400

>  <XV_RES>
2.0540

>  <WHL_TMPL>
3

>  <ANCH>
56-62;16-14

$$$$
ROW14
  -MTS-   01071502173D 0   0.00000     0.00000     0

 31 32  0  0  0  0  0  0  0  0999 V2000
   -7.0180   -0.6660   -1.0120 C   0  0  0  0  0  0  0  0  0  0  0  0
   -6.1580   -1.8830   -1.2550 C   0  0  0  0  0  0  0  0  0  0  0  0
   -4.7620   -1.7680   -1.2430 C   0  0  0  0  0  0  0  0  0  0  0  0
   -3.9650   -2.8970   -1.4690 C   0  0  0  0  0  0  0  0  0  0  0  0
   -4.5630   -4.1400   -1.7060 C   0  0  0  0  0  0  0  0  0  0  0  0
   -5.9590   -4.2550   -1.7180 C   0  0  0  0  0  0  0  0  0  0  0  0
   -6.7560   -3.1260   -1.4920 C   0  0  0  0  0  0  0  0  0  0  0  0
   -8.1210   -3.2380   -1.5040 Cl  0  0  0  0  0  0  0  0  0  0  0  0
   -2.4600   -2.7730   -1.4560 C   0  0  0  0  0  0  0  0  0  0  0  0
   -1.8780   -3.3940   -2.7390 C   0  0  0  0  0  0  0  0  0  0  0  0
   -0.4790   -3.0340   -3.0130 N   0  0  0  0  0  0  0  0  0  0  0  0
    0.5030   -3.7480   -2.1840 C   0  0  0  0  0  0  0  0  0  0  0  0
    0.5800   -3.2710   -0.7540 C   0  0  0  0  0  0  0  0  0  0  0  0
   -0.4390   -3.1190    0.1040 C   0  0  0  0  0  0  0  0  0  0  0  0
   -1.9010   -3.3910   -0.1610 C   0  0  0  0  0  0  0  0  0  0  0  0
   -7.9510   -0.9690   -0.5420 H   0  0  0  0  0  0  0  0  0  0  0  0
   -7.2320   -0.1780   -1.9610 H   0  0  0  0  0  0  0  0  0  0  0  0
   -6.4900    0.0260   -0.3590 H   0  0  0  0  0  0  0  0  0  0  0  0
   -4.3010   -0.8090   -1.0600 H   0  0  0  0  0  0  0  0  0  0  0  0
   -3.9480   -5.0110   -1.8800 H   0  0  0  0  0  0  0  0  0  0  0  0
   -6.4200   -5.2140   -1.9010 H   0  0  0  0  0  0  0  0  0  0  0  0
   -2.2830   -1.7000   -1.4560 H   0  0  0  0  0  0  0  0  0  0  0  0
   -1.9580   -4.4770   -2.6760 H   0  0  0  0  0  0  0  0  0  0  0  0
   -2.4920   -3.0960   -3.5870 H   0  0  0  0  0  0  0  0  0  0  0  0
   -0.2780   -3.2090   -3.9870 H   0  0  0  0  0  0  0  0  0  0  0  0
    0.2660   -4.8100   -2.1910 H   0  0  0  0  0  0  0  0  0  0  0  0
    1.4860   -3.6560   -2.6410 H   0  0  0  0  0  0  0  0  0  0  0  0
    1.5630   -3.0250   -0.3810 H   0  0  0  0  0  0  0  0  0  0  0  0
   -0.1870   -2.7640    1.0920 H   0  0  0  0  0  0  0  0  0  0  0  0
   -2.0580   -4.4670   -0.1890 H   0  0  0  0  0  0  0  0  0  0  0  0
   -2.4830   -3.0250    0.6820 H   0  0  0  0  0  0  0  0  0  0  0  0
  1 16  1  0  0  0  0
  1 17  1  0  0  0  0
  1 18  1  0  0  0  0
  1  2  1  0  0  0  0
  2  3  2  0  0  0  0
  3 19  1  0  0  0  0
  3  4  1  0  0  0  0
  4  5  2  0  0  0  0
  5 20  1  0  0  0  0
  5  6  1  0  0  0  0
  6 21  1  0  0  0  0
  6  7  2  0  0  0  0
  7  2  1  0  0  0  0
  7  8  1  0  0  0  0
  4  9  1  0  0  0  0
  9 22  1  0  0  0  0
  9 10  1  0  0  0  0
 10 23  1  0  0  0  0
 10 24  1  0  0  0  0
 10 11  1  0  0  0  0
 11 25  1  0  0  0  0
 11 12  1  0  0  0  0
 12 26  1  0  0  0  0
 12 27  1  0  0  0  0
 12 13  1  0  0  0  0
 13 28  1  0  0  0  0
 13 14  2  0  0  0  0
 14 29  1  0  0  0  0
 14 15  1  0  0  0  0
 15  9  1  0  0  0  0
 15 30  1  0  0  0  0
 15 31  1  0  0  0  0
M  END
>  <LOGBIO>
4.5900

>  <PRED_LOGBIO>
5.4700

>  <XV_RES>
-1.0510

>  <WHL_TMPL>
3

>  <ANCH>
51-64;8-9

$$$$
ROW15
  -MTS-   01071502173D 0   0.00000     0.00000     0

 43 46  0  0  1  0  0  0  0  0999 V2000
    7.1660   -6.5730   -1.0330 C   0  0  0  0  0  0  0  0  0  0  0  0
    6.5450   -5.2670   -0.5990 C   0  0  0  0  0  0  0  0  0  0  0  0
    6.9230   -4.7200    0.4360 O   0  0  0  0  0  0  0  0  0  0  0  0
    5.5880   -4.7080   -1.3350 N   0  0  0  0  0  0  0  0  0  0  0  0
    4.9830   -3.4370   -0.9120 C   0  0  0  0  0  0  0  0  0  0  0  0
    3.9200   -3.0170   -1.9260 C   0  0  2  0  0  0  0  0  0  0  0  0
    3.7340   -1.6000   -1.9420 O   0  0  0  0  0  0  0  0  0  0  0  0
    2.4530   -1.2970   -1.6430 C   0  0  0  0  0  0  0  0  0  0  0  0
    2.0250   -0.1560   -1.5880 O   0  0  0  0  0  0  0  0  0  0  0  0
    1.7050   -2.3720   -1.4130 N   0  0  0  0  0  0  0  0  0  0  0  0
    2.5320   -3.5780   -1.5620 C   0  0  1  0  0  0  0  0  0  0  0  0
    1.7650   -4.6650   -2.3380 C   0  0  0  0  0  0  0  0  0  0  0  0
    0.4980   -4.9100   -1.7230 O   0  0  0  0  0  0  0  0  0  0  0  0
   -0.2970   -3.8020   -1.5860 C   0  0  0  0  0  0  0  0  0  0  0  0
   -1.6920   -3.9170   -1.5980 C   0  0  0  0  0  0  0  0  0  0  0  0
   -2.4900   -2.7750   -1.4560 C   0  0  0  0  0  0  0  0  0  0  0  0
   -1.8920   -1.5190   -1.3030 C   0  0  0  0  0  0  0  0  0  0  0  0
   -0.4970   -1.4040   -1.2910 C   0  0  0  0  0  0  0  0  0  0  0  0
    0.3000   -2.5460   -1.4320 C   0  0  0  0  0  0  0  0  0  0  0  0
   -3.9650   -2.8970   -1.4690 C   0  0  0  0  0  0  0  0  0  0  0  0
   -4.5630   -4.1400   -1.7060 C   0  0  0  0  0  0  0  0  0  0  0  0
   -5.9600   -4.2390   -1.7150 C   0  0  0  0  0  0  0  0  0  0  0  0
   -6.7210   -3.0870   -1.4850 C   0  0  0  0  0  0  0  0  0  0  0  0
   -6.1210   -1.9100   -1.2610 N   0  0  0  0  0  0  0  0  0  0  0  0
   -4.7870   -1.7860   -1.2470 C   0  0  0  0  0  0  0  0  0  0  0  0
   -8.1210   -3.2380   -1.5040 C   0  0  0  0  0  0  0  0  0  0  0  0
   -9.2740   -3.3620   -1.5200 N   0  0  0  0  0  0  0  0  0  0  0  0
    7.6260   -6.4480   -2.0110 H   0  0  0  0  0  0  0  0  0  0  0  0
    7.9230   -6.8720   -0.3110 H   0  0  0  0  0  0  0  0  0  0  0  0
    6.3960   -7.3400   -1.0890 H   0  0  0  0  0  0  0  0  0  0  0  0
    5.2770   -5.1580   -2.1840 H   0  0  0  0  0  0  0  0  0  0  0  0
    5.7530   -2.6700   -0.8560 H   0  0  0  0  0  0  0  0  0  0  0  0
    4.5230   -3.5620    0.0660 H   0  0  0  0  0  0  0  0  0  0  0  0
    4.2660   -3.3900   -2.8870 H   0  0  0  0  0  0  0  0  0  0  0  0
    2.6470   -3.9800   -0.5580 H   0  0  0  0  0  0  0  0  0  0  0  0
    1.6120   -4.3380   -3.3650 H   0  0  0  0  0  0  0  0  0  0  0  0
    2.3470   -5.5830   -2.3470 H   0  0  0  0  0  0  0  0  0  0  0  0
   -2.1530   -4.8870   -1.7160 H   0  0  0  0  0  0  0  0  0  0  0  0
   -2.5080   -0.6380   -1.1940 H   0  0  0  0  0  0  0  0  0  0  0  0
   -0.0360   -0.4340   -1.1720 H   0  0  0  0  0  0  0  0  0  0  0  0
   -3.9530   -5.0140   -1.8810 H   0  0  0  0  0  0  0  0  0  0  0  0
   -6.4420   -5.1890   -1.8950 H   0  0  0  0  0  0  0  0  0  0  0  0
   -4.3420   -0.8190   -1.0620 H   0  0  0  0  0  0  0  0  0  0  0  0
  1 28  1  0  0  0  0
  1 29  1  0  0  0  0
  1 30  1  0  0  0  0
  1  2  1  0  0  0  0
  2  3  2  0  0  0  0
  2  4  1  0  0  0  0
  4 31  1  0  0  0  0
  4  5  1  0  0  0  0
  5 32  1  0  0  0  0
  5 33  1  0  0  0  0
  5  6  1  0  0  0  0
  6 34  1  0  0  0  0
  6  7  1  0  0  0  0
  7  8  1  0  0  0  0
  8  9  2  0  0  0  0
  8 10  1  0  0  0  0
 10 11  1  0  0  0  0
 11  6  1  0  0  0  0
 11 35  1  0  0  0  0
 11 12  1  0  0  0  0
 12 36  1  0  0  0  0
 12 37  1  0  0  0  0
 12 13  1  0  0  0  0
 13 14  1  0  0  0  0
 14 15  1  0  0  0  0
 15 38  1  0  0  0  0
 15 16  2  0  0  0  0
 16 17  1  0  0  0  0
 17 39  1  0  0  0  0
 17 18  2  0  0  0  0
 18 40  1  0  0  0  0
 18 19  1  0  0  0  0
 19 10  1  0  0  0  0
 19 14  2  0  0  0  0
 16 20  1  0  0  0  0
 20 21  2  0  0  0  0
 21 41  1  0  0  0  0
 21 22  1  0  0  0  0
 22 42  1  0  0  0  0
 22 23  2  0  0  0  0
 23 24  1  0  0  0  0
 24 25  2  0  0  0  0
 25 20  1  0  0  0  0
 25 43  1  0  0  0  0
 23 26  1  0  0  0  0
 26 27  3  0  0  0  0
M  END
>  <LOGBIO>
5.5600

>  <PRED_LOGBIO>
5.6200

>  <XV_RES>
-0.0160

>  <WHL_TMPL>
3

>  <ANCH>
51-64;33-34

$$$$
ROW16
  -MTS-   01071502173D 0   0.00000     0.00000     0

 46 49  0  0  1  0  0  0  0  0999 V2000
   -3.0260   -3.9100    6.5700 C   0  0  0  0  0  0  0  0  0  0  0  0
   -2.1580   -4.1590    5.3400 C   0  0  0  0  0  0  0  0  0  0  0  0
   -1.0490   -3.2560    5.3490 O   0  0  0  0  0  0  0  0  0  0  0  0
   -0.1510   -3.3300    4.3160 C   0  0  0  0  0  0  0  0  0  0  0  0
   -0.2340   -2.6420    3.1690 C   0  0  0  0  0  0  0  0  0  0  0  0
    0.9330   -3.0210    2.3430 C   0  0  0  0  0  0  0  0  0  0  0  0
    1.2280   -2.5460    1.0930 N   0  0  0  0  0  0  0  0  0  0  0  0
    2.0310   -1.3890    0.9470 C   0  0  0  0  0  0  0  0  0  0  0  0
    3.3620   -1.5100    0.8500 N   0  0  0  0  0  0  0  0  0  0  0  0
    4.1620   -0.4450    0.7100 C   0  0  0  0  0  0  0  0  0  0  0  0
    3.6270    0.8480    0.6610 C   0  0  0  0  0  0  0  0  0  0  0  0
    2.2390    1.0060    0.7590 C   0  0  0  0  0  0  0  0  0  0  0  0
    1.4280   -0.1260    0.9040 C   0  0  0  0  0  0  0  0  0  0  0  0
    0.0880   -0.0020    1.0010 F   0  0  0  0  0  0  0  0  0  0  0  0
    4.7030    1.7310    0.5120 N   0  0  0  0  0  0  0  0  0  0  0  0
    5.8280    1.0430    0.4720 C   0  0  0  0  0  0  0  0  0  0  0  0
    5.5640   -0.2960    0.5890 N   0  0  0  0  0  0  0  0  0  0  0  0
    6.5560   -1.3810    0.5880 C   0  0  1  0  0  0  0  0  0  0  0  0
    7.6920   -0.9220   -0.3250 C   0  0  0  0  0  0  0  0  0  0  0  0
    8.8810   -1.6510   -0.0100 O   0  0  0  0  0  0  0  0  0  0  0  0
    7.1830   -1.5900    1.9890 C   0  0  0  0  0  0  0  0  0  0  0  0
    6.4400   -1.0700    3.0560 C   0  0  0  0  0  0  0  0  0  0  0  0
    6.9330   -1.2140    4.3580 C   0  0  0  0  0  0  0  0  0  0  0  0
    8.1520   -1.8710    4.5610 C   0  0  0  0  0  0  0  0  0  0  0  0
    8.6520   -2.0240    5.8060 F   0  0  0  0  0  0  0  0  0  0  0  0
    8.8430   -2.3670    3.4490 C   0  0  0  0  0  0  0  0  0  0  0  0
    8.3470   -2.2150    2.2140 N   0  0  0  0  0  0  0  0  0  0  0  0
    1.6390   -3.9010    3.0290 N   0  0  0  0  0  0  0  0  0  0  0  0
    0.9690   -4.1180    4.2960 N   0  0  0  0  0  0  0  0  0  0  0  0
   -3.3920   -2.8850    6.5540 H   0  0  0  0  0  0  0  0  0  0  0  0
   -3.8700   -4.5960    6.5630 H   0  0  0  0  0  0  0  0  0  0  0  0
   -2.4350   -4.0700    7.4690 H   0  0  0  0  0  0  0  0  0  0  0  0
   -2.7480   -3.9990    4.4410 H   0  0  0  0  0  0  0  0  0  0  0  0
   -1.7920   -5.1830    5.3560 H   0  0  0  0  0  0  0  0  0  0  0  0
   -1.0090   -1.9400    2.8980 H   0  0  0  0  0  0  0  0  0  0  0  0
    0.8730   -3.0200    0.2750 H   0  0  0  0  0  0  0  0  0  0  0  0
    1.7990    1.9920    0.7240 H   0  0  0  0  0  0  0  0  0  0  0  0
    6.8130    1.4730    0.3640 H   0  0  0  0  0  0  0  0  0  0  0  0
    6.1260   -2.3120    0.2240 H   0  0  0  0  0  0  0  0  0  0  0  0
    7.8690    0.1420   -0.1770 H   0  0  0  0  0  0  0  0  0  0  0  0
    7.4200   -1.1030   -1.3620 H   0  0  0  0  0  0  0  0  0  0  0  0
    9.6180   -1.3760   -0.5780 H   0  0  0  0  0  0  0  0  0  0  0  0
    5.5010   -0.5660    2.8770 H   0  0  0  0  0  0  0  0  0  0  0  0
    6.3780   -0.8210    5.1980 H   0  0  0  0  0  0  0  0  0  0  0  0
    9.7850   -2.8760    3.5880 H   0  0  0  0  0  0  0  0  0  0  0  0
    1.2730   -4.7390    5.0320 H   0  0  0  0  0  0  0  0  0  0  0  0
  1 30  1  0  0  0  0
  1 31  1  0  0  0  0
  1 32  1  0  0  0  0
  1  2  1  0  0  0  0
  2 33  1  0  0  0  0
  2 34  1  0  0  0  0
  2  3  1  0  0  0  0
  3  4  1  0  0  0  0
  4  5  2  0  0  0  0
  5 35  1  0  0  0  0
  5  6  1  0  0  0  0
  6  7  1  0  0  0  0
  7 36  1  0  0  0  0
  7  8  1  0  0  0  0
  8  9  1  0  0  0  0
  9 10  2  0  0  0  0
 10 11  1  0  0  0  0
 11 12  2  0  0  0  0
 12 37  1  0  0  0  0
 12 13  1  0  0  0  0
 13  8  2  0  0  0  0
 13 14  1  0  0  0  0
 11 15  1  0  0  0  0
 15 16  2  0  0  0  0
 16 38  1  0  0  0  0
 16 17  1  0  0  0  0
 17 10  1  0  0  0  0
 17 18  1  0  0  0  0
 18 39  1  0  0  0  0
 18 19  1  0  0  0  0
 19 40  1  0  0  0  0
 19 41  1  0  0  0  0
 19 20  1  0  0  0  0
 20 42  1  0  0  0  0
 18 21  1  0  0  0  0
 21 22  2  0  0  0  0
 22 43  1  0  0  0  0
 22 23  1  0  0  0  0
 23 44  1  0  0  0  0
 23 24  2  0  0  0  0
 24 25  1  0  0  0  0
 24 26  1  0  0  0  0
 26 45  1  0  0  0  0
 26 27  2  0  0  0  0
 27 21  1  0  0  0  0
  6 28  2  0  0  0  0
 28 29  1  0  0  0  0
 29  4  1  0  0  0  0
 29 46  1  0  0  0  0
M  END
>  <LOGBIO>
4.4900

>  <PRED_LOGBIO>
5.6400

>  <XV_RES>
-1.6780

>  <WHL_TMPL>
3

>  <ANCH>
1-2;40-39

$$$$
ROW17
  -MTS-   01071502173D 0   0.00000     0.00000     0

 46 49  0  0  1  0  0  0  0  0999 V2000
    1.0230    4.0330   -6.9260 C   0  0  0  0  0  0  0  0  0  0  0  0
    1.7070    5.2690   -6.3480 C   0  0  1  0  0  0  0  0  0  0  0  0
    3.0080    5.4070   -6.9250 O   0  0  0  0  0  0  0  0  0  0  0  0
    1.8350    5.1180   -4.8330 C   0  0  0  0  0  0  0  0  0  0  0  0
    2.4760    6.2760   -4.2920 O   0  0  0  0  0  0  0  0  0  0  0  0
    2.6800    6.3240   -2.9380 C   0  0  0  0  0  0  0  0  0  0  0  0
    1.8430    6.8220   -2.0170 C   0  0  0  0  0  0  0  0  0  0  0  0
    2.4100    6.6850   -0.7770 N   0  0  0  0  0  0  0  0  0  0  0  0
    1.9410    7.0500    0.5450 N   0  0  0  0  0  0  0  0  0  0  0  0
    2.6810    6.8130    1.6130 C   0  0  0  0  0  0  0  0  0  0  0  0
    3.9350    6.2020    1.4940 N   0  0  0  0  0  0  0  0  0  0  0  0
    4.4240    5.8420    0.3220 C   0  0  0  0  0  0  0  0  0  0  0  0
    5.6550    5.2470    0.2430 O   0  0  0  0  0  0  0  0  0  0  0  0
    5.7150    3.8810    0.3230 C   0  0  0  0  0  0  0  0  0  0  0  0
    6.9550    3.2310    0.2790 C   0  0  0  0  0  0  0  0  0  0  0  0
    7.0160    1.8340    0.3600 C   0  0  0  0  0  0  0  0  0  0  0  0
    5.8380    1.0880    0.4860 C   0  0  0  0  0  0  0  0  0  0  0  0
    5.5900   -0.3010    0.5880 N   0  0  0  0  0  0  0  0  0  0  0  0
    4.2390   -0.5050    0.6920 C   0  0  0  0  0  0  0  0  0  0  0  0
    3.5780   -1.8570    0.8190 C   0  0  0  0  0  0  0  0  0  0  0  0
    3.5880    0.6660    0.6640 C   0  0  0  0  0  0  0  0  0  0  0  0
    4.5990    1.7380    0.5300 C   0  0  0  0  0  0  0  0  0  0  0  0
    4.5380    3.1340    0.4490 C   0  0  0  0  0  0  0  0  0  0  0  0
    3.3430    3.7610    0.4910 F   0  0  0  0  0  0  0  0  0  0  0  0
    3.6360    6.0870   -0.9060 C   0  0  0  0  0  0  0  0  0  0  0  0
    3.8680    5.8370   -2.2020 C   0  0  0  0  0  0  0  0  0  0  0  0
    5.0960    5.1870   -2.7930 C   0  0  0  0  0  0  0  0  0  0  0  0
    1.6170    3.1500   -6.6980 H   0  0  0  0  0  0  0  0  0  0  0  0
    0.9320    4.1400   -8.0050 H   0  0  0  0  0  0  0  0  0  0  0  0
    0.0330    3.9280   -6.4880 H   0  0  0  0  0  0  0  0  0  0  0  0
    1.1140    6.1510   -6.5760 H   0  0  0  0  0  0  0  0  0  0  0  0
    2.9530    5.5040   -7.8890 H   0  0  0  0  0  0  0  0  0  0  0  0
    0.8450    5.0130   -4.3940 H   0  0  0  0  0  0  0  0  0  0  0  0
    2.4280    4.2350   -4.6050 H   0  0  0  0  0  0  0  0  0  0  0  0
    0.8780    7.2610   -2.2190 H   0  0  0  0  0  0  0  0  0  0  0  0
    2.3140    7.0920    2.5890 H   0  0  0  0  0  0  0  0  0  0  0  0
    7.8630    3.8060    0.1820 H   0  0  0  0  0  0  0  0  0  0  0  0
    7.9720    1.3330    0.3260 H   0  0  0  0  0  0  0  0  0  0  0  0
    6.2940   -1.0250    0.5850 H   0  0  0  0  0  0  0  0  0  0  0  0
    4.2510   -2.5420    1.3310 H   0  0  0  0  0  0  0  0  0  0  0  0
    3.3510   -2.2440   -0.1710 H   0  0  0  0  0  0  0  0  0  0  0  0
    2.6580   -1.7580    1.3910 H   0  0  0  0  0  0  0  0  0  0  0  0
    2.5180    0.8020    0.7280 H   0  0  0  0  0  0  0  0  0  0  0  0
    5.9600    5.4130   -2.1720 H   0  0  0  0  0  0  0  0  0  0  0  0
    4.9520    4.1100   -2.8360 H   0  0  0  0  0  0  0  0  0  0  0  0
    5.2620    5.5720   -3.7980 H   0  0  0  0  0  0  0  0  0  0  0  0
  1 28  1  0  0  0  0
  1 29  1  0  0  0  0
  1 30  1  0  0  0  0
  1  2  1  0  0  0  0
  2 31  1  0  0  0  0
  2  3  1  0  0  0  0
  3 32  1  0  0  0  0
  2  4  1  0  0  0  0
  4 33  1  0  0  0  0
  4 34  1  0  0  0  0
  4  5  1  0  0  0  0
  5  6  1  0  0  0  0
  6  7  2  0  0  0  0
  7 35  1  0  0  0  0
  7  8  1  0  0  0  0
  8  9  1  0  0  0  0
  9 10  2  0  0  0  0
 10 36  1  0  0  0  0
 10 11  1  0  0  0  0
 11 12  2  0  0  0  0
 12 13  1  0  0  0  0
 13 14  1  0  0  0  0
 14 15  2  0  0  0  0
 15 37  1  0  0  0  0
 15 16  1  0  0  0  0
 16 38  1  0  0  0  0
 16 17  2  0  0  0  0
 17 18  1  0  0  0  0
 18 39  1  0  0  0  0
 18 19  1  0  0  0  0
 19 20  1  0  0  0  0
 20 40  1  0  0  0  0
 20 41  1  0  0  0  0
 20 42  1  0  0  0  0
 19 21  2  0  0  0  0
 21 43  1  0  0  0  0
 21 22  1  0  0  0  0
 22 17  1  0  0  0  0
 22 23  2  0  0  0  0
 23 14  1  0  0  0  0
 23 24  1  0  0  0  0
 12 25  1  0  0  0  0
 25  8  1  0  0  0  0
 25 26  2  0  0  0  0
 26  6  1  0  0  0  0
 26 27  1  0  0  0  0
 27 44  1  0  0  0  0
 27 45  1  0  0  0  0
 27 46  1  0  0  0  0
M  END
>  <LOGBIO>
4.7400

>  <PRED_LOGBIO>
5.7300

>  <XV_RES>
-1.4340

>  <WHL_TMPL>
3

>  <ANCH>
16-25;28-38

$$$$
ROW18
  -MTS-   01071502173D 0   0.00000     0.00000     0

 71 74  0  0  0  0  0  0  0  0999 V2000
    0.6500   -3.6080   -5.0930 C   0  0  0  0  0  0  0  0  0  0  0  0
   -0.6590   -2.8300   -4.9910 C   0  0  0  0  0  0  0  0  0  0  0  0
   -1.6370   -3.3390   -6.0460 C   0  0  0  0  0  0  0  0  0  0  0  0
   -1.2230   -3.0140   -3.6900 O   0  0  0  0  0  0  0  0  0  0  0  0
   -0.4860   -2.6140   -2.6070 C   0  0  0  0  0  0  0  0  0  0  0  0
   -0.6140   -1.3090   -2.1170 C   0  0  0  0  0  0  0  0  0  0  0  0
    0.1390   -0.9000   -1.0100 C   0  0  0  0  0  0  0  0  0  0  0  0
    1.0210   -1.7950   -0.3930 C   0  0  0  0  0  0  0  0  0  0  0  0
    1.1490   -3.1000   -0.8840 C   0  0  0  0  0  0  0  0  0  0  0  0
    0.3960   -3.5090   -1.9900 C   0  0  0  0  0  0  0  0  0  0  0  0
    0.5260   -4.8290   -2.4860 N   0  0  0  0  0  0  0  0  0  0  0  0
    1.4880   -5.1190   -3.4810 C   0  0  0  0  0  0  0  0  0  0  0  0
    1.1510   -5.0200   -4.7740 N   0  0  0  0  0  0  0  0  0  0  0  0
    2.0440   -5.2890   -5.7360 C   0  0  0  0  0  0  0  0  0  0  0  0
    3.3440   -5.6780   -5.3920 C   0  0  0  0  0  0  0  0  0  0  0  0
    4.5280   -6.0350   -6.6160 Cl  0  0  0  0  0  0  0  0  0  0  0  0
    3.6610   -5.7710   -4.0320 C   0  0  0  0  0  0  0  0  0  0  0  0
    4.9600   -6.1590   -3.6270 N   0  0  0  0  0  0  0  0  0  0  0  0
    5.2570   -7.5270   -3.4220 C   0  0  0  0  0  0  0  0  0  0  0  0
    5.7370   -8.3060   -4.4820 C   0  0  0  0  0  0  0  0  0  0  0  0
    6.0310   -9.6590   -4.2800 C   0  0  0  0  0  0  0  0  0  0  0  0
    5.8470  -10.2340   -3.0160 C   0  0  0  0  0  0  0  0  0  0  0  0
    5.3680   -9.4560   -1.9560 C   0  0  0  0  0  0  0  0  0  0  0  0
    5.0730   -8.1020   -2.1590 C   0  0  0  0  0  0  0  0  0  0  0  0
    4.4430   -7.0790   -0.7650 S   0  0  0  0  0  0  0  0  0  0  0  0
    4.9660   -7.5800    0.4680 O   0  0  0  0  0  0  0  0  0  0  0  0
    4.8590   -5.7230   -0.9430 O   0  0  0  0  0  0  0  0  0  0  0  0
    2.6350   -7.1560   -0.7300 C   0  0  0  0  0  0  0  0  0  0  0  0
    2.1130   -6.3070    0.4260 C   0  0  0  0  0  0  0  0  0  0  0  0
    2.0770   -6.6210   -2.0460 C   0  0  0  0  0  0  0  0  0  0  0  0
    2.7240   -5.4880   -3.1160 N   0  0  0  0  0  0  0  0  0  0  0  0
    0.0010    0.5080   -0.4810 C   0  0  0  0  0  0  0  0  0  0  0  0
    0.8710    1.4690   -1.3110 C   0  0  0  0  0  0  0  0  0  0  0  0
    1.8490    2.2530   -0.4160 C   0  0  0  0  0  0  0  0  0  0  0  0
    1.1410    2.9560    0.6630 N   0  0  0  0  0  0  0  0  0  0  0  0
    0.3990    2.0260    1.5250 C   0  0  0  0  0  0  0  0  0  0  0  0
   -0.6430    1.2330    0.7150 C   0  0  0  0  0  0  0  0  0  0  0  0
    0.4570   -4.6660   -4.9280 H   0  0  0  0  0  0  0  0  0  0  0  0
    1.0780   -3.4680   -6.0830 H   0  0  0  0  0  0  0  0  0  0  0  0
    1.3470   -3.2450   -4.3410 H   0  0  0  0  0  0  0  0  0  0  0  0
   -0.4660   -1.7720   -5.1560 H   0  0  0  0  0  0  0  0  0  0  0  0
   -1.8300   -4.3970   -5.8810 H   0  0  0  0  0  0  0  0  0  0  0  0
   -1.2080   -3.1990   -7.0360 H   0  0  0  0  0  0  0  0  0  0  0  0
   -2.5700   -2.7840   -5.9730 H   0  0  0  0  0  0  0  0  0  0  0  0
   -1.2940   -0.6180   -2.5920 H   0  0  0  0  0  0  0  0  0  0  0  0
    1.6020   -1.4800    0.4600 H   0  0  0  0  0  0  0  0  0  0  0  0
    1.8290   -3.7910   -0.4080 H   0  0  0  0  0  0  0  0  0  0  0  0
   -0.0690   -5.5630   -2.1290 H   0  0  0  0  0  0  0  0  0  0  0  0
    1.7610   -5.2070   -6.7760 H   0  0  0  0  0  0  0  0  0  0  0  0
    5.6740   -5.4600   -3.4840 H   0  0  0  0  0  0  0  0  0  0  0  0
    5.8790   -7.8620   -5.4560 H   0  0  0  0  0  0  0  0  0  0  0  0
    6.4010  -10.2600   -5.0980 H   0  0  0  0  0  0  0  0  0  0  0  0
    6.0740  -11.2790   -2.8600 H   0  0  0  0  0  0  0  0  0  0  0  0
    5.2250   -9.9000   -0.9820 H   0  0  0  0  0  0  0  0  0  0  0  0
    2.3180   -8.1880   -0.5940 H   0  0  0  0  0  0  0  0  0  0  0  0
    2.4290   -5.2750    0.2910 H   0  0  0  0  0  0  0  0  0  0  0  0
    1.0260   -6.3530    0.4470 H   0  0  0  0  0  0  0  0  0  0  0  0
    2.5100   -6.6880    1.3640 H   0  0  0  0  0  0  0  0  0  0  0  0
    2.3940   -5.5890   -2.1810 H   0  0  0  0  0  0  0  0  0  0  0  0
    0.9910   -6.6670   -2.0240 H   0  0  0  0  0  0  0  0  0  0  0  0
    2.4500   -7.2260   -2.8700 H   0  0  0  0  0  0  0  0  0  0  0  0
   -0.8680    0.6970   -1.1080 H   0  0  0  0  0  0  0  0  0  0  0  0
    0.1930    2.2040   -1.7410 H   0  0  0  0  0  0  0  0  0  0  0  0
    1.4530    0.8790   -2.0170 H   0  0  0  0  0  0  0  0  0  0  0  0
    2.2920    3.0220   -1.0450 H   0  0  0  0  0  0  0  0  0  0  0  0
    2.5440    1.5410    0.0250 H   0  0  0  0  0  0  0  0  0  0  0  0
    0.4490    3.5400    0.2140 H   0  0  0  0  0  0  0  0  0  0  0  0
   -0.1600    2.6380    2.2300 H   0  0  0  0  0  0  0  0  0  0  0  0
    1.0980    1.3150    1.9610 H   0  0  0  0  0  0  0  0  0  0  0  0
   -1.3270    1.9680    0.2950 H   0  0  0  0  0  0  0  0  0  0  0  0
   -1.0850    0.4840    1.3690 H   0  0  0  0  0  0  0  0  0  0  0  0
  1 38  1  0  0  0  0
  1 39  1  0  0  0  0
  1 40  1  0  0  0  0
  1  2  1  0  0  0  0
  2 41  1  0  0  0  0
  2  3  1  0  0  0  0
  3 42  1  0  0  0  0
  3 43  1  0  0  0  0
  3 44  1  0  0  0  0
  2  4  1  0  0  0  0
  4  5  1  0  0  0  0
  5  6  2  0  0  0  0
  6 45  1  0  0  0  0
  6  7  1  0  0  0  0
  7  8  2  0  0  0  0
  8 46  1  0  0  0  0
  8  9  1  0  0  0  0
  9 47  1  0  0  0  0
  9 10  2  0  0  0  0
 10  5  1  0  0  0  0
 10 11  1  0  0  0  0
 11 48  1  0  0  0  0
 11 12  1  0  0  0  0
 12 13  2  0  0  0  0
 13 14  1  0  0  0  0
 14 49  1  0  0  0  0
 14 15  2  0  0  0  0
 15 16  1  0  0  0  0
 15 17  1  0  0  0  0
 17 18  1  0  0  0  0
 18 50  1  0  0  0  0
 18 19  1  0  0  0  0
 19 20  2  0  0  0  0
 20 51  1  0  0  0  0
 20 21  1  0  0  0  0
 21 52  1  0  0  0  0
 21 22  2  0  0  0  0
 22 53  1  0  0  0  0
 22 23  1  0  0  0  0
 23 54  1  0  0  0  0
 23 24  2  0  0  0  0
 24 19  1  0  0  0  0
 24 25  1  0  0  0  0
 25 26  2  0  0  0  0
 25 27  2  0  0  0  0
 25 28  1  0  0  0  0
 28 55  1  0  0  0  0
 28 29  1  0  0  0  0
 29 56  1  0  0  0  0
 29 57  1  0  0  0  0
 29 58  1  0  0  0  0
 28 30  1  0  0  0  0
 30 59  1  0  0  0  0
 30 60  1  0  0  0  0
 30 61  1  0  0  0  0
 17 31  2  0  0  0  0
 31 12  1  0  0  0  0
  7 32  1  0  0  0  0
 32 62  1  0  0  0  0
 32 33  1  0  0  0  0
 33 63  1  0  0  0  0
 33 64  1  0  0  0  0
 33 34  1  0  0  0  0
 34 65  1  0  0  0  0
 34 66  1  0  0  0  0
 34 35  1  0  0  0  0
 35 67  1  0  0  0  0
 35 36  1  0  0  0  0
 36 68  1  0  0  0  0
 36 69  1  0  0  0  0
 36 37  1  0  0  0  0
 37 32  1  0  0  0  0
 37 70  1  0  0  0  0
 37 71  1  0  0  0  0
M  END
>  <LOGBIO>
5.2800

>  <PRED_LOGBIO>
5.3800

>  <XV_RES>
-0.0540

>  <WHL_TMPL>
2

>  <ANCH>
20-34;56-58

$$$$
ROW19
  -MTS-   01071502173D 0   0.00000     0.00000     0

 46 48  0  0  0  0  0  0  0  0999 V2000
   -0.7890   -4.4840    3.3750 C   0  0  0  0  0  0  0  0  0  0  0  0
    0.6300   -4.3480    3.2620 O   0  0  0  0  0  0  0  0  0  0  0  0
    1.0620   -3.3500    2.4290 C   0  0  0  0  0  0  0  0  0  0  0  0
    0.5430   -3.2470    1.1330 C   0  0  0  0  0  0  0  0  0  0  0  0
    0.9850   -2.2280    0.2810 C   0  0  0  0  0  0  0  0  0  0  0  0
    1.9460   -1.3120    0.7250 C   0  0  0  0  0  0  0  0  0  0  0  0
    2.4500   -0.2140   -0.1300 C   0  0  0  0  0  0  0  0  0  0  0  0
    2.0270   -0.0790   -1.2770 O   0  0  0  0  0  0  0  0  0  0  0  0
    3.3640    0.6260    0.3480 N   0  0  0  0  0  0  0  0  0  0  0  0
    3.8500    1.7080   -0.5210 C   0  0  0  0  0  0  0  0  0  0  0  0
    3.8720    0.5240    1.6160 C   0  0  0  0  0  0  0  0  0  0  0  0
    3.4800   -0.4340    2.4670 C   0  0  0  0  0  0  0  0  0  0  0  0
    4.0520   -0.5110    3.8300 C   0  0  0  0  0  0  0  0  0  0  0  0
    4.7380    0.5870    4.3630 C   0  0  0  0  0  0  0  0  0  0  0  0
    5.2800    0.5150    5.6520 C   0  0  0  0  0  0  0  0  0  0  0  0
    5.1350   -0.6550    6.4080 C   0  0  0  0  0  0  0  0  0  0  0  0
    4.4490   -1.7530    5.8740 C   0  0  0  0  0  0  0  0  0  0  0  0
    3.9080   -1.6800    4.5850 C   0  0  0  0  0  0  0  0  0  0  0  0
    2.4650   -1.4150    2.0210 C   0  0  0  0  0  0  0  0  0  0  0  0
    2.0230   -2.4340    2.8730 C   0  0  0  0  0  0  0  0  0  0  0  0
    4.9070    1.5250    2.0710 C   0  0  0  0  0  0  0  0  0  0  0  0
    6.2500    1.0210    1.7490 N   0  0  0  0  0  0  0  0  0  0  0  0
    6.4710   -0.2590    2.4370 C   0  0  0  0  0  0  0  0  0  0  0  0
    7.2580    1.9950    2.1910 C   0  0  0  0  0  0  0  0  0  0  0  0
   -1.2120   -4.6970    2.3960 H   0  0  0  0  0  0  0  0  0  0  0  0
   -1.0220   -5.2990    4.0570 H   0  0  0  0  0  0  0  0  0  0  0  0
   -1.2120   -3.5580    3.7600 H   0  0  0  0  0  0  0  0  0  0  0  0
   -0.1980   -3.9540    0.7900 H   0  0  0  0  0  0  0  0  0  0  0  0
    0.5850   -2.1480   -0.7190 H   0  0  0  0  0  0  0  0  0  0  0  0
    3.0620    2.0000   -1.2120 H   0  0  0  0  0  0  0  0  0  0  0  0
    4.7150    1.3620   -1.0820 H   0  0  0  0  0  0  0  0  0  0  0  0
    4.1320    2.5640    0.0890 H   0  0  0  0  0  0  0  0  0  0  0  0
    4.8500    1.4890    3.7810 H   0  0  0  0  0  0  0  0  0  0  0  0
    5.8090    1.3610    6.0640 H   0  0  0  0  0  0  0  0  0  0  0  0
    5.5530   -0.7110    7.4020 H   0  0  0  0  0  0  0  0  0  0  0  0
    4.3380   -2.6550    6.4570 H   0  0  0  0  0  0  0  0  0  0  0  0
    3.3790   -2.5270    4.1740 H   0  0  0  0  0  0  0  0  0  0  0  0
    2.4240   -2.5140    3.8730 H   0  0  0  0  0  0  0  0  0  0  0  0
    4.8230    1.6710    3.1450 H   0  0  0  0  0  0  0  0  0  0  0  0
    4.7430    2.4720    1.5610 H   0  0  0  0  0  0  0  0  0  0  0  0
    6.3860   -0.1130    3.5110 H   0  0  0  0  0  0  0  0  0  0  0  0
    7.4650   -0.6320    2.1980 H   0  0  0  0  0  0  0  0  0  0  0  0
    5.7250   -0.9810    2.1090 H   0  0  0  0  0  0  0  0  0  0  0  0
    7.1730    2.1410    3.2660 H   0  0  0  0  0  0  0  0  0  0  0  0
    8.2520    1.6220    1.9530 H   0  0  0  0  0  0  0  0  0  0  0  0
    7.0940    2.9430    1.6820 H   0  0  0  0  0  0  0  0  0  0  0  0
  1 25  1  0  0  0  0
  1 26  1  0  0  0  0
  1 27  1  0  0  0  0
  1  2  1  0  0  0  0
  2  3  1  0  0  0  0
  3  4  1  0  0  0  0
  4 28  1  0  0  0  0
  4  5  2  0  0  0  0
  5 29  1  0  0  0  0
  5  6  1  0  0  0  0
  6  7  1  0  0  0  0
  7  8  2  0  0  0  0
  7  9  1  0  0  0  0
  9 10  1  0  0  0  0
 10 30  1  0  0  0  0
 10 31  1  0  0  0  0
 10 32  1  0  0  0  0
  9 11  1  0  0  0  0
 11 12  2  0  0  0  0
 12 13  1  0  0  0  0
 13 14  2  0  0  0  0
 14 33  1  0  0  0  0
 14 15  1  0  0  0  0
 15 34  1  0  0  0  0
 15 16  2  0  0  0  0
 16 35  1  0  0  0  0
 16 17  1  0  0  0  0
 17 36  1  0  0  0  0
 17 18  2  0  0  0  0
 18 13  1  0  0  0  0
 18 37  1  0  0  0  0
 12 19  1  0  0  0  0
 19  6  2  0  0  0  0
 19 20  1  0  0  0  0
 20  3  2  0  0  0  0
 20 38  1  0  0  0  0
 11 21  1  0  0  0  0
 21 39  1  0  0  0  0
 21 40  1  0  0  0  0
 21 22  1  0  0  0  0
 22 23  1  0  0  0  0
 23 41  1  0  0  0  0
 23 42  1  0  0  0  0
 23 43  1  0  0  0  0
 22 24  1  0  0  0  0
 24 44  1  0  0  0  0
 24 45  1  0  0  0  0
 24 46  1  0  0  0  0
M  END
>  <LOGBIO>
5.2800

>  <PRED_LOGBIO>
5.1300

>  <XV_RES>
0.0720

>  <WHL_TMPL>
1

>  <ANCH>
32-31;5-6

$$$$
ROW20
  -MTS-   01071502173D 0   0.00000     0.00000     0

 66 70  0  0  0  0  0  0  0  0999 V2000
  -12.0990    3.1190    4.5110 C   0  0  0  0  0  0  0  0  0  0  0  0
  -11.0010    2.0850    4.7430 C   0  0  0  0  0  0  0  0  0  0  0  0
   -9.7030    2.6520    4.3520 N   0  0  0  0  0  0  0  0  0  0  0  0
   -8.8410    1.5830    3.8270 C   0  0  0  0  0  0  0  0  0  0  0  0
   -7.4580    2.1250    3.4230 C   0  0  0  0  0  0  0  0  0  0  0  0
   -6.8320    2.9030    4.5020 N   0  0  0  0  0  0  0  0  0  0  0  0
   -7.7120    3.8950    5.1370 C   0  0  0  0  0  0  0  0  0  0  0  0
   -9.0910    3.3200    5.5100 C   0  0  0  0  0  0  0  0  0  0  0  0
   -5.4870    2.7130    4.8980 C   0  0  0  0  0  0  0  0  0  0  0  0
   -4.5800    3.7760    4.8130 C   0  0  0  0  0  0  0  0  0  0  0  0
   -3.2540    3.5680    5.2090 C   0  0  0  0  0  0  0  0  0  0  0  0
   -2.8680    2.3070    5.6790 C   0  0  0  0  0  0  0  0  0  0  0  0
   -3.8270    1.2880    5.7380 C   0  0  0  0  0  0  0  0  0  0  0  0
   -5.0900    1.5160    5.3520 N   0  0  0  0  0  0  0  0  0  0  0  0
   -1.4450    2.0500    6.1150 C   0  0  0  0  0  0  0  0  0  0  0  0
   -1.4320    0.9820    7.2050 C   0  0  0  0  0  0  0  0  0  0  0  0
   -0.8390    3.3400    6.6590 C   0  0  0  0  0  0  0  0  0  0  0  0
   -0.6570    1.5850    4.9640 N   0  0  0  0  0  0  0  0  0  0  0  0
    0.6320    1.2950    5.1150 C   0  0  0  0  0  0  0  0  0  0  0  0
    1.1650    1.4170    6.2170 O   0  0  0  0  0  0  0  0  0  0  0  0
    1.4250    0.8270    3.9570 C   0  0  0  0  0  0  0  0  0  0  0  0
    1.5700    1.6460    2.8300 C   0  0  0  0  0  0  0  0  0  0  0  0
    2.3210    1.2030    1.7350 C   0  0  0  0  0  0  0  0  0  0  0  0
    2.4520    2.0480    0.6070 N   0  0  0  0  0  0  0  0  0  0  0  0
    3.2020    1.6380   -0.5200 C   0  0  0  0  0  0  0  0  0  0  0  0
    3.3040    2.5100   -1.6110 C   0  0  0  0  0  0  0  0  0  0  0  0
    4.0390    2.1330   -2.7420 C   0  0  0  0  0  0  0  0  0  0  0  0
    4.6720    0.8850   -2.7810 C   0  0  0  0  0  0  0  0  0  0  0  0
    4.5710    0.0140   -1.6900 C   0  0  0  0  0  0  0  0  0  0  0  0
    3.8360    0.3910   -0.5590 C   0  0  0  0  0  0  0  0  0  0  0  0
    3.7190   -0.5180    0.6030 C   0  0  0  0  0  0  0  0  0  0  0  0
    4.2620   -1.6220    0.6020 O   0  0  0  0  0  0  0  0  0  0  0  0
    2.9270   -0.0580    1.7650 C   0  0  0  0  0  0  0  0  0  0  0  0
    2.7820   -0.8770    2.8920 C   0  0  0  0  0  0  0  0  0  0  0  0
    2.0320   -0.4340    3.9870 C   0  0  0  0  0  0  0  0  0  0  0  0
    1.8920   -1.2240    5.0740 F   0  0  0  0  0  0  0  0  0  0  0  0
  -11.8950    4.0040    5.1090 H   0  0  0  0  0  0  0  0  0  0  0  0
  -13.0600    2.6990    4.8000 H   0  0  0  0  0  0  0  0  0  0  0  0
  -12.1240    3.3910    3.4580 H   0  0  0  0  0  0  0  0  0  0  0  0
  -10.9760    1.8130    5.7960 H   0  0  0  0  0  0  0  0  0  0  0  0
  -11.2050    1.1990    4.1450 H   0  0  0  0  0  0  0  0  0  0  0  0
   -8.7200    0.8100    4.5830 H   0  0  0  0  0  0  0  0  0  0  0  0
   -9.3170    1.1260    2.9620 H   0  0  0  0  0  0  0  0  0  0  0  0
   -7.5570    2.7500    2.5380 H   0  0  0  0  0  0  0  0  0  0  0  0
   -6.8080    1.2950    3.1530 H   0  0  0  0  0  0  0  0  0  0  0  0
   -7.8440    4.7410    4.4670 H   0  0  0  0  0  0  0  0  0  0  0  0
   -7.2300    4.2840    6.0310 H   0  0  0  0  0  0  0  0  0  0  0  0
   -8.9780    2.6050    6.3230 H   0  0  0  0  0  0  0  0  0  0  0  0
   -9.7400    4.1250    5.8480 H   0  0  0  0  0  0  0  0  0  0  0  0
   -4.8990    4.7410    4.4470 H   0  0  0  0  0  0  0  0  0  0  0  0
   -2.5350    4.3720    5.1530 H   0  0  0  0  0  0  0  0  0  0  0  0
   -3.5470    0.3090    6.0980 H   0  0  0  0  0  0  0  0  0  0  0  0
   -0.4070    0.7970    7.5190 H   0  0  0  0  0  0  0  0  0  0  0  0
   -2.0150    1.3270    8.0570 H   0  0  0  0  0  0  0  0  0  0  0  0
   -1.8640    0.0620    6.8180 H   0  0  0  0  0  0  0  0  0  0  0  0
    0.1860    3.1550    6.9720 H   0  0  0  0  0  0  0  0  0  0  0  0
   -1.4230    3.6840    7.5100 H   0  0  0  0  0  0  0  0  0  0  0  0
   -0.8490    4.1010    5.8810 H   0  0  0  0  0  0  0  0  0  0  0  0
   -1.0950    1.4850    4.0600 H   0  0  0  0  0  0  0  0  0  0  0  0
    1.1020    2.6190    2.8060 H   0  0  0  0  0  0  0  0  0  0  0  0
    2.0060    2.9550    0.6080 H   0  0  0  0  0  0  0  0  0  0  0  0
    2.8150    3.4720   -1.5810 H   0  0  0  0  0  0  0  0  0  0  0  0
    4.1170    2.8050   -3.5830 H   0  0  0  0  0  0  0  0  0  0  0  0
    5.2390    0.5950   -3.6530 H   0  0  0  0  0  0  0  0  0  0  0  0
    5.0600   -0.9480   -1.7200 H   0  0  0  0  0  0  0  0  0  0  0  0
    3.2500   -1.8500    2.9160 H   0  0  0  0  0  0  0  0  0  0  0  0
  1 37  1  0  0  0  0
  1 38  1  0  0  0  0
  1 39  1  0  0  0  0
  1  2  1  0  0  0  0
  2 40  1  0  0  0  0
  2 41  1  0  0  0  0
  2  3  1  0  0  0  0
  3  4  1  0  0  0  0
  4 42  1  0  0  0  0
  4 43  1  0  0  0  0
  4  5  1  0  0  0  0
  5 44  1  0  0  0  0
  5 45  1  0  0  0  0
  5  6  1  0  0  0  0
  6  7  1  0  0  0  0
  7 46  1  0  0  0  0
  7 47  1  0  0  0  0
  7  8  1  0  0  0  0
  8  3  1  0  0  0  0
  8 48  1  0  0  0  0
  8 49  1  0  0  0  0
  6  9  1  0  0  0  0
  9 10  2  0  0  0  0
 10 50  1  0  0  0  0
 10 11  1  0  0  0  0
 11 51  1  0  0  0  0
 11 12  2  0  0  0  0
 12 13  1  0  0  0  0
 13 52  1  0  0  0  0
 13 14  2  0  0  0  0
 14  9  1  0  0  0  0
 12 15  1  0  0  0  0
 15 16  1  0  0  0  0
 16 53  1  0  0  0  0
 16 54  1  0  0  0  0
 16 55  1  0  0  0  0
 15 17  1  0  0  0  0
 17 56  1  0  0  0  0
 17 57  1  0  0  0  0
 17 58  1  0  0  0  0
 15 18  1  0  0  0  0
 18 59  1  0  0  0  0
 18 19  1  0  0  0  0
 19 20  2  0  0  0  0
 19 21  1  0  0  0  0
 21 22  2  0  0  0  0
 22 60  1  0  0  0  0
 22 23  1  0  0  0  0
 23 24  1  0  0  0  0
 24 61  1  0  0  0  0
 24 25  1  0  0  0  0
 25 26  1  0  0  0  0
 26 62  1  0  0  0  0
 26 27  2  0  0  0  0
 27 63  1  0  0  0  0
 27 28  1  0  0  0  0
 28 64  1  0  0  0  0
 28 29  2  0  0  0  0
 29 65  1  0  0  0  0
 29 30  1  0  0  0  0
 30 25  2  0  0  0  0
 30 31  1  0  0  0  0
 31 32  2  0  0  0  0
 31 33  1  0  0  0  0
 33 23  2  0  0  0  0
 33 34  1  0  0  0  0
 34 66  1  0  0  0  0
 34 35  2  0  0  0  0
 35 21  1  0  0  0  0
 35 36  1  0  0  0  0
M  END
>  <LOGBIO>
4.6000

>  <PRED_LOGBIO>
4.7000

>  <XV_RES>
-0.5990

>  <WHL_TMPL>
1

>  <ANCH>
49-51;57-59

$$$$
ROW21
  -MTS-   01071502173D 0   0.00000     0.00000     0

 53 55  0  0  0  0  0  0  0  0999 V2000
   -7.6640   -6.9620   -4.9760 C   0  0  0  0  0  0  0  0  0  0  0  0
   -7.2970   -5.5810   -4.9150 O   0  0  0  0  0  0  0  0  0  0  0  0
   -6.5090   -5.1710   -3.8720 C   0  0  0  0  0  0  0  0  0  0  0  0
   -7.0950   -4.7270   -2.6810 C   0  0  0  0  0  0  0  0  0  0  0  0
   -6.3150   -4.3280   -1.6670 N   0  0  0  0  0  0  0  0  0  0  0  0
   -4.9800   -4.3500   -1.7820 C   0  0  0  0  0  0  0  0  0  0  0  0
   -4.3960   -4.7950   -2.9740 C   0  0  0  0  0  0  0  0  0  0  0  0
   -5.1740   -5.1940   -3.9880 N   0  0  0  0  0  0  0  0  0  0  0  0
   -4.1280   -3.9070   -0.6550 C   0  0  0  0  0  0  0  0  0  0  0  0
   -3.2140   -4.7960   -0.0770 C   0  0  0  0  0  0  0  0  0  0  0  0
   -2.4080   -4.3770    0.9890 C   0  0  0  0  0  0  0  0  0  0  0  0
   -2.5170   -3.0700    1.4760 C   0  0  0  0  0  0  0  0  0  0  0  0
   -3.4310   -2.1810    0.8980 C   0  0  0  0  0  0  0  0  0  0  0  0
   -4.2370   -2.6000   -0.1680 C   0  0  0  0  0  0  0  0  0  0  0  0
   -5.2230   -1.6410   -0.7910 C   0  0  0  0  0  0  0  0  0  0  0  0
   -6.2130   -1.4990    0.0850 F   0  0  0  0  0  0  0  0  0  0  0  0
   -5.6340   -2.1090   -1.9660 F   0  0  0  0  0  0  0  0  0  0  0  0
   -4.6040   -0.2430   -0.9770 C   0  0  0  0  0  0  0  0  0  0  0  0
   -3.3340   -0.3070   -1.7630 N   0  0  0  0  0  0  0  0  0  0  0  0
   -2.6570    0.8070   -2.0240 C   0  0  0  0  0  0  0  0  0  0  0  0
   -3.0700    1.8900   -1.6110 O   0  0  0  0  0  0  0  0  0  0  0  0
   -1.4050    0.7450   -2.8110 C   0  0  0  0  0  0  0  0  0  0  0  0
   -0.1700    0.5690   -2.1750 C   0  0  0  0  0  0  0  0  0  0  0  0
    0.9970    0.5140   -2.9460 C   0  0  0  0  0  0  0  0  0  0  0  0
    0.8960    0.6370   -4.3370 C   0  0  0  0  0  0  0  0  0  0  0  0
    2.1430    0.5810   -5.1870 C   0  0  0  0  0  0  0  0  0  0  0  0
    2.4010   -0.7740   -5.5640 O   0  0  0  0  0  0  0  0  0  0  0  0
    3.5750   -0.8900   -6.3740 C   0  0  0  0  0  0  0  0  0  0  0  0
    3.7960   -2.3560   -6.7420 C   0  0  0  0  0  0  0  0  0  0  0  0
    2.7440   -2.8070   -7.4190 F   0  0  0  0  0  0  0  0  0  0  0  0
    4.8870   -2.4640   -7.4950 F   0  0  0  0  0  0  0  0  0  0  0  0
    3.9500   -3.0740   -5.6330 F   0  0  0  0  0  0  0  0  0  0  0  0
   -0.2990    0.8050   -4.9180 N   0  0  0  0  0  0  0  0  0  0  0  0
   -1.4330    0.8610   -4.2060 C   0  0  0  0  0  0  0  0  0  0  0  0
   -6.7670   -7.5730   -5.0430 H   0  0  0  0  0  0  0  0  0  0  0  0
   -8.2860   -7.1330   -5.8530 H   0  0  0  0  0  0  0  0  0  0  0  0
   -8.2200   -7.2300   -4.0800 H   0  0  0  0  0  0  0  0  0  0  0  0
   -8.1700   -4.7050   -2.5800 H   0  0  0  0  0  0  0  0  0  0  0  0
   -3.3210   -4.8170   -3.0750 H   0  0  0  0  0  0  0  0  0  0  0  0
   -3.1300   -5.8050   -0.4530 H   0  0  0  0  0  0  0  0  0  0  0  0
   -1.7030   -5.0630    1.4340 H   0  0  0  0  0  0  0  0  0  0  0  0
   -1.8960   -2.7460    2.2980 H   0  0  0  0  0  0  0  0  0  0  0  0
   -3.5150   -1.1720    1.2740 H   0  0  0  0  0  0  0  0  0  0  0  0
   -4.3320    0.1060    0.0170 H   0  0  0  0  0  0  0  0  0  0  0  0
   -5.3180    0.3720   -1.5200 H   0  0  0  0  0  0  0  0  0  0  0  0
   -2.9900   -1.1960   -2.0960 H   0  0  0  0  0  0  0  0  0  0  0  0
   -0.1190    0.4770   -1.1000 H   0  0  0  0  0  0  0  0  0  0  0  0
    1.9600    0.3790   -2.4750 H   0  0  0  0  0  0  0  0  0  0  0  0
    2.0000    1.1850   -6.0810 H   0  0  0  0  0  0  0  0  0  0  0  0
    2.9870    0.9670   -4.6190 H   0  0  0  0  0  0  0  0  0  0  0  0
    3.4490   -0.3030   -7.2810 H   0  0  0  0  0  0  0  0  0  0  0  0
    4.4350   -0.5210   -5.8200 H   0  0  0  0  0  0  0  0  0  0  0  0
   -2.3770    0.9980   -4.7130 H   0  0  0  0  0  0  0  0  0  0  0  0
  1 35  1  0  0  0  0
  1 36  1  0  0  0  0
  1 37  1  0  0  0  0
  1  2  1  0  0  0  0
  2  3  1  0  0  0  0
  3  4  2  0  0  0  0
  4 38  1  0  0  0  0
  4  5  1  0  0  0  0
  5  6  2  0  0  0  0
  6  7  1  0  0  0  0
  7 39  1  0  0  0  0
  7  8  2  0  0  0  0
  8  3  1  0  0  0  0
  6  9  1  0  0  0  0
  9 10  2  0  0  0  0
 10 40  1  0  0  0  0
 10 11  1  0  0  0  0
 11 41  1  0  0  0  0
 11 12  2  0  0  0  0
 12 42  1  0  0  0  0
 12 13  1  0  0  0  0
 13 43  1  0  0  0  0
 13 14  2  0  0  0  0
 14  9  1  0  0  0  0
 14 15  1  0  0  0  0
 15 16  1  0  0  0  0
 15 17  1  0  0  0  0
 15 18  1  0  0  0  0
 18 44  1  0  0  0  0
 18 45  1  0  0  0  0
 18 19  1  0  0  0  0
 19 46  1  0  0  0  0
 19 20  1  0  0  0  0
 20 21  2  0  0  0  0
 20 22  1  0  0  0  0
 22 23  2  0  0  0  0
 23 47  1  0  0  0  0
 23 24  1  0  0  0  0
 24 48  1  0  0  0  0
 24 25  2  0  0  0  0
 25 26  1  0  0  0  0
 26 49  1  0  0  0  0
 26 50  1  0  0  0  0
 26 27  1  0  0  0  0
 27 28  1  0  0  0  0
 28 51  1  0  0  0  0
 28 52  1  0  0  0  0
 28 29  1  0  0  0  0
 29 30  1  0  0  0  0
 29 31  1  0  0  0  0
 29 32  1  0  0  0  0
 25 33  1  0  0  0  0
 33 34  2  0  0  0  0
 34 22  1  0  0  0  0
 34 53  1  0  0  0  0
M  END
>  <LOGBIO>
4.6000

>  <PRED_LOGBIO>
5.0000

>  <XV_RES>
-0.5040

>  <WHL_TMPL>
2

>  <ANCH>
42-44;30-27

$$$$
ROW22
  -MTS-   01071502173D 0   0.00000     0.00000     0

 51 53  0  0  0  0  0  0  0  0999 V2000
    6.9300   -5.3340   -0.4280 C   0  0  0  0  0  0  0  0  0  0  0  0
    5.9240   -5.9070    0.4780 N   0  0  0  0  0  0  0  0  0  0  0  0
    6.5500   -6.9410    1.3140 C   0  0  0  0  0  0  0  0  0  0  0  0
    5.3770   -4.8470    1.3370 C   0  0  0  0  0  0  0  0  0  0  0  0
    4.7260   -3.7710    0.4680 C   0  0  0  0  0  0  0  0  0  0  0  0
    4.1650   -2.6830    1.3510 C   0  0  0  0  0  0  0  0  0  0  0  0
    4.2780   -2.7620    2.5730 O   0  0  0  0  0  0  0  0  0  0  0  0
    3.5490   -1.6370    0.8070 N   0  0  0  0  0  0  0  0  0  0  0  0
    4.2270   -0.4010    0.6850 C   0  0  0  0  0  0  0  0  0  0  0  0
    5.6060   -0.3750    0.4480 C   0  0  0  0  0  0  0  0  0  0  0  0
    6.2290    0.8740    0.3350 C   0  0  0  0  0  0  0  0  0  0  0  0
    5.4990    1.9910    0.4560 N   0  0  0  0  0  0  0  0  0  0  0  0
    4.1800    1.9300    0.6830 C   0  0  0  0  0  0  0  0  0  0  0  0
    3.5520    0.7510    0.7960 N   0  0  0  0  0  0  0  0  0  0  0  0
    3.4040    3.1840    0.8110 C   0  0  0  0  0  0  0  0  0  0  0  0
    2.6730    3.5730    1.9300 O   0  0  0  0  0  0  0  0  0  0  0  0
    2.0860    4.8080    1.6670 C   0  0  0  0  0  0  0  0  0  0  0  0
    1.2080    5.5860    2.6180 C   0  0  0  0  0  0  0  0  0  0  0  0
    2.4280    5.1920    0.4300 C   0  0  0  0  0  0  0  0  0  0  0  0
    3.2910    4.1290   -0.1320 C   0  0  0  0  0  0  0  0  0  0  0  0
    7.6220    0.9500    0.0960 N   0  0  0  0  0  0  0  0  0  0  0  0
    8.4170   -0.0120   -0.6410 N   0  0  0  0  0  0  0  0  0  0  0  0
    9.6660    0.4120   -0.6440 C   0  0  0  0  0  0  0  0  0  0  0  0
   10.8410   -0.2780   -1.2960 C   0  0  0  0  0  0  0  0  0  0  0  0
    9.7080    1.6870    0.1070 C   0  0  0  0  0  0  0  0  0  0  0  0
    8.4600    1.9480    0.5180 C   0  0  0  0  0  0  0  0  0  0  0  0
    8.0430    3.1550    1.3230 C   0  0  0  0  0  0  0  0  0  0  0  0
    7.7330   -4.8900    0.1570 H   0  0  0  0  0  0  0  0  0  0  0  0
    7.3340   -6.1180   -1.0640 H   0  0  0  0  0  0  0  0  0  0  0  0
    6.4660   -4.5680   -1.0470 H   0  0  0  0  0  0  0  0  0  0  0  0
    7.3530   -6.4980    1.8980 H   0  0  0  0  0  0  0  0  0  0  0  0
    6.9540   -7.7260    0.6780 H   0  0  0  0  0  0  0  0  0  0  0  0
    5.8050   -7.3660    1.9840 H   0  0  0  0  0  0  0  0  0  0  0  0
    6.1810   -4.4030    1.9220 H   0  0  0  0  0  0  0  0  0  0  0  0
    4.6330   -5.2710    2.0080 H   0  0  0  0  0  0  0  0  0  0  0  0
    3.9230   -4.2150   -0.1160 H   0  0  0  0  0  0  0  0  0  0  0  0
    5.4710   -3.3470   -0.2020 H   0  0  0  0  0  0  0  0  0  0  0  0
    2.5970   -1.7250    0.4810 H   0  0  0  0  0  0  0  0  0  0  0  0
    6.1720   -1.2900    0.3550 H   0  0  0  0  0  0  0  0  0  0  0  0
    0.4930    6.1770    2.0510 H   0  0  0  0  0  0  0  0  0  0  0  0
    1.8260    6.2470    3.2230 H   0  0  0  0  0  0  0  0  0  0  0  0
    0.6750    4.8950    3.2670 H   0  0  0  0  0  0  0  0  0  0  0  0
    2.1300    6.1050   -0.0650 H   0  0  0  0  0  0  0  0  0  0  0  0
    3.7430    4.1180   -1.1130 H   0  0  0  0  0  0  0  0  0  0  0  0
   11.7490   -0.0510   -0.7410 H   0  0  0  0  0  0  0  0  0  0  0  0
   10.9450    0.0740   -2.3200 H   0  0  0  0  0  0  0  0  0  0  0  0
   10.6750   -1.3530   -1.2970 H   0  0  0  0  0  0  0  0  0  0  0  0
   10.5830    2.2940    0.2890 H   0  0  0  0  0  0  0  0  0  0  0  0
    8.6930    3.9940    1.0840 H   0  0  0  0  0  0  0  0  0  0  0  0
    8.1200    2.9280    2.3850 H   0  0  0  0  0  0  0  0  0  0  0  0
    7.0140    3.4140    1.0820 H   0  0  0  0  0  0  0  0  0  0  0  0
  1 28  1  0  0  0  0
  1 29  1  0  0  0  0
  1 30  1  0  0  0  0
  1  2  1  0  0  0  0
  2  3  1  0  0  0  0
  3 31  1  0  0  0  0
  3 32  1  0  0  0  0
  3 33  1  0  0  0  0
  2  4  1  0  0  0  0
  4 34  1  0  0  0  0
  4 35  1  0  0  0  0
  4  5  1  0  0  0  0
  5 36  1  0  0  0  0
  5 37  1  0  0  0  0
  5  6  1  0  0  0  0
  6  7  2  0  0  0  0
  6  8  1  0  0  0  0
  8 38  1  0  0  0  0
  8  9  1  0  0  0  0
  9 10  2  0  0  0  0
 10 39  1  0  0  0  0
 10 11  1  0  0  0  0
 11 12  2  0  0  0  0
 12 13  1  0  0  0  0
 13 14  2  0  0  0  0
 14  9  1  0  0  0  0
 13 15  1  0  0  0  0
 15 16  1  0  0  0  0
 16 17  1  0  0  0  0
 17 18  1  0  0  0  0
 18 40  1  0  0  0  0
 18 41  1  0  0  0  0
 18 42  1  0  0  0  0
 17 19  2  0  0  0  0
 19 43  1  0  0  0  0
 19 20  1  0  0  0  0
 20 15  2  0  0  0  0
 20 44  1  0  0  0  0
 11 21  1  0  0  0  0
 21 22  1  0  0  0  0
 22 23  2  0  0  0  0
 23 24  1  0  0  0  0
 24 45  1  0  0  0  0
 24 46  1  0  0  0  0
 24 47  1  0  0  0  0
 23 25  1  0  0  0  0
 25 48  1  0  0  0  0
 25 26  2  0  0  0  0
 26 21  1  0  0  0  0
 26 27  1  0  0  0  0
 27 49  1  0  0  0  0
 27 50  1  0  0  0  0
 27 51  1  0  0  0  0
M  END
>  <LOGBIO>
6.1900

>  <PRED_LOGBIO>
6.2400

>  <XV_RES>
0.0390

>  <WHL_TMPL>
3

>  <ANCH>
27-28;20-18

$$$$
ROW23
  -MTS-   01071502173D 0   0.00000     0.00000     0

 62 66  0  0  0  0  0  0  0  0999 V2000
    3.1460   -9.1930   -0.9430 C   0  0  0  0  0  0  0  0  0  0  0  0
    4.4280   -8.6730   -0.2990 C   0  0  0  0  0  0  0  0  0  0  0  0
    5.2040   -7.8610   -1.3080 C   0  0  0  0  0  0  0  0  0  0  0  0
    4.9800   -6.4840   -1.4200 C   0  0  0  0  0  0  0  0  0  0  0  0
    3.9610   -5.8110   -0.5320 C   0  0  0  0  0  0  0  0  0  0  0  0
    2.5950   -5.8300   -1.2170 C   0  0  0  0  0  0  0  0  0  0  0  0
    1.6040   -5.1750   -0.3520 N   0  0  0  0  0  0  0  0  0  0  0  0
    0.2920   -5.8120   -0.5400 C   0  0  0  0  0  0  0  0  0  0  0  0
   -0.7860   -5.1420    0.3320 C   0  0  0  0  0  0  0  0  0  0  0  0
   -0.8140   -3.6830    0.1550 N   0  0  0  0  0  0  0  0  0  0  0  0
    0.5020   -3.0310    0.2080 C   0  0  0  0  0  0  0  0  0  0  0  0
    1.5560   -3.7380   -0.6630 C   0  0  0  0  0  0  0  0  0  0  0  0
   -1.9420   -3.0060   -0.0380 C   0  0  0  0  0  0  0  0  0  0  0  0
   -2.5680   -2.5670    0.9250 O   0  0  0  0  0  0  0  0  0  0  0  0
   -2.4600   -2.7730   -1.4560 C   0  0  0  0  0  0  0  0  0  0  0  0
   -3.9650   -2.8970   -1.4690 C   0  0  0  0  0  0  0  0  0  0  0  0
   -4.5630   -4.1400   -1.7060 C   0  0  0  0  0  0  0  0  0  0  0  0
   -5.9590   -4.2550   -1.7180 C   0  0  0  0  0  0  0  0  0  0  0  0
   -6.7560   -3.1260   -1.4920 C   0  0  0  0  0  0  0  0  0  0  0  0
   -6.1580   -1.8830   -1.2550 C   0  0  0  0  0  0  0  0  0  0  0  0
   -4.7620   -1.7680   -1.2430 C   0  0  0  0  0  0  0  0  0  0  0  0
   -8.1660   -3.2420   -1.5040 N   0  0  0  0  0  0  0  0  0  0  0  0
   -9.0580   -2.4960   -0.7810 C   0  0  0  0  0  0  0  0  0  0  0  0
  -10.2810   -2.9040   -1.0670 N   0  0  0  0  0  0  0  0  0  0  0  0
  -10.1640   -3.9790   -2.0330 N   0  0  0  0  0  0  0  0  0  0  0  0
   -8.9560   -4.1740   -2.2860 N   0  0  0  0  0  0  0  0  0  0  0  0
    5.6990   -5.7310   -2.3550 C   0  0  0  0  0  0  0  0  0  0  0  0
    6.6440   -6.3560   -3.1790 C   0  0  0  0  0  0  0  0  0  0  0  0
    6.8680   -7.7330   -3.0670 C   0  0  0  0  0  0  0  0  0  0  0  0
    7.7800   -8.6530   -3.7830 C   0  0  0  0  0  0  0  0  0  0  0  0
    8.5400   -8.3370   -4.6500 O   0  0  0  0  0  0  0  0  0  0  0  0
    7.6210   -9.9050   -3.3040 O   0  0  0  0  0  0  0  0  0  0  0  0
    6.6290   -9.9100   -2.2730 C   0  0  0  0  0  0  0  0  0  0  0  0
    6.1480   -8.4860   -2.1310 C   0  0  0  0  0  0  0  0  0  0  0  0
    2.5400   -8.3530   -1.2750 H   0  0  0  0  0  0  0  0  0  0  0  0
    2.5860   -9.7780   -0.2160 H   0  0  0  0  0  0  0  0  0  0  0  0
    3.3970   -9.8200   -1.7960 H   0  0  0  0  0  0  0  0  0  0  0  0
    4.1770   -8.0470    0.5550 H   0  0  0  0  0  0  0  0  0  0  0  0
    5.0330   -9.5140    0.0330 H   0  0  0  0  0  0  0  0  0  0  0  0
    3.8990   -6.3410    0.4160 H   0  0  0  0  0  0  0  0  0  0  0  0
    4.2610   -4.7810   -0.3510 H   0  0  0  0  0  0  0  0  0  0  0  0
    2.6580   -5.2990   -2.1650 H   0  0  0  0  0  0  0  0  0  0  0  0
    2.2950   -6.8600   -1.3970 H   0  0  0  0  0  0  0  0  0  0  0  0
    0.0030   -5.7450   -1.5870 H   0  0  0  0  0  0  0  0  0  0  0  0
    0.3620   -6.8660   -0.2840 H   0  0  0  0  0  0  0  0  0  0  0  0
   -0.6020   -5.3750    1.3790 H   0  0  0  0  0  0  0  0  0  0  0  0
   -1.7620   -5.5540    0.0820 H   0  0  0  0  0  0  0  0  0  0  0  0
    0.8480   -3.0000    1.2390 H   0  0  0  0  0  0  0  0  0  0  0  0
    0.4050   -1.9960   -0.1140 H   0  0  0  0  0  0  0  0  0  0  0  0
    1.3090   -3.6020   -1.7140 H   0  0  0  0  0  0  0  0  0  0  0  0
    2.5340   -3.2970   -0.4790 H   0  0  0  0  0  0  0  0  0  0  0  0
   -2.0730   -3.5840   -2.0690 H   0  0  0  0  0  0  0  0  0  0  0  0
   -2.1900   -1.7640   -1.7610 H   0  0  0  0  0  0  0  0  0  0  0  0
   -3.9480   -5.0110   -1.8800 H   0  0  0  0  0  0  0  0  0  0  0  0
   -6.4200   -5.2140   -1.9010 H   0  0  0  0  0  0  0  0  0  0  0  0
   -6.7730   -1.0120   -1.0810 H   0  0  0  0  0  0  0  0  0  0  0  0
   -4.3010   -0.8090   -1.0600 H   0  0  0  0  0  0  0  0  0  0  0  0
   -8.8040   -1.7040   -0.0910 H   0  0  0  0  0  0  0  0  0  0  0  0
    5.5260   -4.6690   -2.4420 H   0  0  0  0  0  0  0  0  0  0  0  0
    7.1990   -5.7750   -3.9000 H   0  0  0  0  0  0  0  0  0  0  0  0
    5.7980  -10.5430   -2.5770 H   0  0  0  0  0  0  0  0  0  0  0  0
    7.0820  -10.2330   -1.3380 H   0  0  0  0  0  0  0  0  0  0  0  0
  1 35  1  0  0  0  0
  1 36  1  0  0  0  0
  1 37  1  0  0  0  0
  1  2  1  0  0  0  0
  2 38  1  0  0  0  0
  2 39  1  0  0  0  0
  2  3  1  0  0  0  0
  3  4  2  0  0  0  0
  4  5  1  0  0  0  0
  5 40  1  0  0  0  0
  5 41  1  0  0  0  0
  5  6  1  0  0  0  0
  6 42  1  0  0  0  0
  6 43  1  0  0  0  0
  6  7  1  0  0  0  0
  7  8  1  0  0  0  0
  8 44  1  0  0  0  0
  8 45  1  0  0  0  0
  8  9  1  0  0  0  0
  9 46  1  0  0  0  0
  9 47  1  0  0  0  0
  9 10  1  0  0  0  0
 10 11  1  0  0  0  0
 11 48  1  0  0  0  0
 11 49  1  0  0  0  0
 11 12  1  0  0  0  0
 12  7  1  0  0  0  0
 12 50  1  0  0  0  0
 12 51  1  0  0  0  0
 10 13  1  0  0  0  0
 13 14  2  0  0  0  0
 13 15  1  0  0  0  0
 15 52  1  0  0  0  0
 15 53  1  0  0  0  0
 15 16  1  0  0  0  0
 16 17  2  0  0  0  0
 17 54  1  0  0  0  0
 17 18  1  0  0  0  0
 18 55  1  0  0  0  0
 18 19  2  0  0  0  0
 19 20  1  0  0  0  0
 20 56  1  0  0  0  0
 20 21  2  0  0  0  0
 21 16  1  0  0  0  0
 21 57  1  0  0  0  0
 19 22  1  0  0  0  0
 22 23  1  0  0  0  0
 23 58  1  0  0  0  0
 23 24  2  0  0  0  0
 24 25  1  0  0  0  0
 25 26  2  0  0  0  0
 26 22  1  0  0  0  0
  4 27  1  0  0  0  0
 27 59  1  0  0  0  0
 27 28  2  0  0  0  0
 28 60  1  0  0  0  0
 28 29  1  0  0  0  0
 29 30  1  0  0  0  0
 30 31  2  0  0  0  0
 30 32  1  0  0  0  0
 32 33  1  0  0  0  0
 33 61  1  0  0  0  0
 33 62  1  0  0  0  0
 33 34  1  0  0  0  0
 34  3  1  0  0  0  0
 34 29  2  0  0  0  0
M  END
>  <LOGBIO>
4.5700

>  <PRED_LOGBIO>
4.8500

>  <XV_RES>
-0.5120

>  <WHL_TMPL>
3

>  <ANCH>
51-64;35-36

$$$$
ROW24
  -MTS-   01071502173D 0   0.00000     0.00000     0

 40 41  0  0  1  0  0  0  0  0999 V2000
   -0.5570   -2.1850    2.4820 C   0  0  0  0  0  0  0  0  0  0  0  0
   -2.0140   -2.6300    2.3930 C   0  0  0  0  0  0  0  0  0  0  0  0
   -2.8540   -1.8240    3.3800 C   0  0  0  0  0  0  0  0  0  0  0  0
   -2.5270   -2.4000    0.9920 C   0  0  0  0  0  0  0  0  0  0  0  0
   -3.4840   -1.6520    0.8020 O   0  0  0  0  0  0  0  0  0  0  0  0
   -1.9420   -3.0060   -0.0380 N   0  0  0  0  0  0  0  0  0  0  0  0
   -2.4600   -2.7730   -1.4560 C   0  0  0  0  0  0  0  0  0  0  0  0
   -3.9650   -2.8970   -1.4690 C   0  0  0  0  0  0  0  0  0  0  0  0
   -4.5630   -4.1400   -1.7060 C   0  0  0  0  0  0  0  0  0  0  0  0
   -5.9590   -4.2550   -1.7180 C   0  0  0  0  0  0  0  0  0  0  0  0
   -6.7560   -3.1260   -1.4920 C   0  0  0  0  0  0  0  0  0  0  0  0
   -6.1580   -1.8830   -1.2550 C   0  0  0  0  0  0  0  0  0  0  0  0
   -7.1490   -0.4800   -0.9750 Cl  0  0  0  0  0  0  0  0  0  0  0  0
   -4.7620   -1.7680   -1.2430 C   0  0  0  0  0  0  0  0  0  0  0  0
   -4.0180   -0.2230   -0.9470 Cl  0  0  0  0  0  0  0  0  0  0  0  0
   -0.7970   -3.9000    0.1890 C   0  0  1  0  0  0  0  0  0  0  0  0
   -1.2340   -5.3580    0.4230 C   0  0  0  0  0  0  0  0  0  0  0  0
   -0.2210   -6.2720   -0.2920 C   0  0  0  0  0  0  0  0  0  0  0  0
    0.7440   -5.3460   -0.9020 N   0  0  0  0  0  0  0  0  0  0  0  0
    0.0950   -4.0340   -1.0590 C   0  0  0  0  0  0  0  0  0  0  0  0
   -0.4860   -1.1270    2.2390 H   0  0  0  0  0  0  0  0  0  0  0  0
   -0.1880   -2.3510    3.4920 H   0  0  0  0  0  0  0  0  0  0  0  0
    0.0410   -2.7600    1.7780 H   0  0  0  0  0  0  0  0  0  0  0  0
   -2.0860   -3.6880    2.6360 H   0  0  0  0  0  0  0  0  0  0  0  0
   -2.7820   -0.7660    3.1380 H   0  0  0  0  0  0  0  0  0  0  0  0
   -2.4850   -1.9900    4.3900 H   0  0  0  0  0  0  0  0  0  0  0  0
   -3.8920   -2.1420    3.3170 H   0  0  0  0  0  0  0  0  0  0  0  0
   -2.0730   -3.5840   -2.0690 H   0  0  0  0  0  0  0  0  0  0  0  0
   -2.1900   -1.7640   -1.7610 H   0  0  0  0  0  0  0  0  0  0  0  0
   -3.9480   -5.0110   -1.8800 H   0  0  0  0  0  0  0  0  0  0  0  0
   -6.4210   -5.2140   -1.9020 H   0  0  0  0  0  0  0  0  0  0  0  0
   -7.8320   -3.2140   -1.5010 H   0  0  0  0  0  0  0  0  0  0  0  0
   -0.2580   -3.4900    1.0390 H   0  0  0  0  0  0  0  0  0  0  0  0
   -2.2230   -5.5090   -0.0050 H   0  0  0  0  0  0  0  0  0  0  0  0
   -1.2280   -5.5750    1.4890 H   0  0  0  0  0  0  0  0  0  0  0  0
   -0.7040   -6.8890   -1.0470 H   0  0  0  0  0  0  0  0  0  0  0  0
    0.2670   -6.9370    0.4180 H   0  0  0  0  0  0  0  0  0  0  0  0
    1.0150   -5.6990   -1.8080 H   0  0  0  0  0  0  0  0  0  0  0  0
   -0.4970   -3.9900   -1.9720 H   0  0  0  0  0  0  0  0  0  0  0  0
    0.8320   -3.2350   -1.1020 H   0  0  0  0  0  0  0  0  0  0  0  0
  1 21  1  0  0  0  0
  1 22  1  0  0  0  0
  1 23  1  0  0  0  0
  1  2  1  0  0  0  0
  2 24  1  0  0  0  0
  2  3  1  0  0  0  0
  3 25  1  0  0  0  0
  3 26  1  0  0  0  0
  3 27  1  0  0  0  0
  2  4  1  0  0  0  0
  4  5  2  0  0  0  0
  4  6  1  0  0  0  0
  6  7  1  0  0  0  0
  7 28  1  0  0  0  0
  7 29  1  0  0  0  0
  7  8  1  0  0  0  0
  8  9  2  0  0  0  0
  9 30  1  0  0  0  0
  9 10  1  0  0  0  0
 10 31  1  0  0  0  0
 10 11  2  0  0  0  0
 11 32  1  0  0  0  0
 11 12  1  0  0  0  0
 12 13  1  0  0  0  0
 12 14  2  0  0  0  0
 14  8  1  0  0  0  0
 14 15  1  0  0  0  0
  6 16  1  0  0  0  0
 16 33  1  0  0  0  0
 16 17  1  0  0  0  0
 17 34  1  0  0  0  0
 17 35  1  0  0  0  0
 17 18  1  0  0  0  0
 18 36  1  0  0  0  0
 18 37  1  0  0  0  0
 18 19  1  0  0  0  0
 19 38  1  0  0  0  0
 19 20  1  0  0  0  0
 20 16  1  0  0  0  0
 20 39  1  0  0  0  0
 20 40  1  0  0  0  0
M  END
>  <LOGBIO>
4.6100

>  <PRED_LOGBIO>
5.2200

>  <XV_RES>
-0.7430

>  <WHL_TMPL>
3

>  <ANCH>
51-64;17-18

$$$$
ROW25
  -MTS-   01071502173D 0   0.00000     0.00000     0

 56 60  0  0  0  0  0  0  0  0999 V2000
   -9.8570    2.6950   -5.6820 C   0  0  0  0  0  0  0  0  0  0  0  0
   -9.7500    4.0710   -6.2950 C   0  0  0  0  0  0  0  0  0  0  0  0
  -10.4760    4.5370   -7.3980 N   0  0  0  0  0  0  0  0  0  0  0  0
  -10.1150    5.7830   -7.6420 C   0  0  0  0  0  0  0  0  0  0  0  0
   -9.1500    6.1550   -6.7090 O   0  0  0  0  0  0  0  0  0  0  0  0
   -8.9450    5.0570   -5.8780 C   0  0  0  0  0  0  0  0  0  0  0  0
   -8.0040    4.9900   -4.7370 C   0  0  0  0  0  0  0  0  0  0  0  0
   -8.0320    5.7670   -3.6700 N   0  0  0  0  0  0  0  0  0  0  0  0
   -6.9360    5.3570   -2.8140 N   0  0  0  0  0  0  0  0  0  0  0  0
   -6.3230    4.3610   -3.4260 C   0  0  0  0  0  0  0  0  0  0  0  0
   -4.9110    3.4880   -2.8120 S   0  0  0  0  0  0  0  0  0  0  0  0
   -3.4800    3.9700   -3.1510 C   0  0  0  0  0  0  0  0  0  0  0  0
   -2.5540    3.2510   -2.3120 C   0  0  0  0  0  0  0  0  0  0  0  0
   -1.2610    3.5690   -2.4980 C   0  0  0  0  0  0  0  0  0  0  0  0
   -0.2900    2.8510   -1.6610 N   0  0  0  0  0  0  0  0  0  0  0  0
   -0.5850    3.0320   -0.2320 C   0  0  0  0  0  0  0  0  0  0  0  0
    0.7550    2.7870    0.4860 C   0  0  0  0  0  0  0  0  0  0  0  0
    1.7460    3.8840    0.6760 C   0  0  0  0  0  0  0  0  0  0  0  0
    1.8130    3.0220   -0.5380 C   0  0  0  0  0  0  0  0  0  0  0  0
    1.0640    3.3980   -1.8300 C   0  0  0  0  0  0  0  0  0  0  0  0
    2.9400    2.0250   -0.6510 C   0  0  0  0  0  0  0  0  0  0  0  0
    4.2380    2.3880   -0.2710 C   0  0  0  0  0  0  0  0  0  0  0  0
    5.2830    1.4630   -0.3760 C   0  0  0  0  0  0  0  0  0  0  0  0
    5.0310    0.1740   -0.8620 C   0  0  0  0  0  0  0  0  0  0  0  0
    3.7340   -0.1890   -1.2410 C   0  0  0  0  0  0  0  0  0  0  0  0
    2.6880    0.7360   -1.1360 C   0  0  0  0  0  0  0  0  0  0  0  0
    3.4620   -1.5800   -1.7650 C   0  0  0  0  0  0  0  0  0  0  0  0
    2.2170   -1.9330   -1.4580 F   0  0  0  0  0  0  0  0  0  0  0  0
    3.6140   -1.5930   -3.0860 F   0  0  0  0  0  0  0  0  0  0  0  0
    4.3160   -2.4360   -1.2120 F   0  0  0  0  0  0  0  0  0  0  0  0
   -6.9590    4.1130   -4.6140 N   0  0  0  0  0  0  0  0  0  0  0  0
   -6.5840    3.0800   -5.5900 C   0  0  0  0  0  0  0  0  0  0  0  0
  -10.1280    1.9760   -6.4520 H   0  0  0  0  0  0  0  0  0  0  0  0
  -10.6210    2.7020   -4.9070 H   0  0  0  0  0  0  0  0  0  0  0  0
   -8.9000    2.4170   -5.2470 H   0  0  0  0  0  0  0  0  0  0  0  0
  -10.5020    6.4080   -8.4330 H   0  0  0  0  0  0  0  0  0  0  0  0
   -3.4210    5.0190   -2.8670 H   0  0  0  0  0  0  0  0  0  0  0  0
   -3.2820    3.7390   -4.1960 H   0  0  0  0  0  0  0  0  0  0  0  0
   -2.6440    2.2070   -2.6040 H   0  0  0  0  0  0  0  0  0  0  0  0
   -2.8240    3.4440   -1.2760 H   0  0  0  0  0  0  0  0  0  0  0  0
   -1.1770    4.6130   -2.2050 H   0  0  0  0  0  0  0  0  0  0  0  0
   -0.9950    3.3820   -3.5360 H   0  0  0  0  0  0  0  0  0  0  0  0
   -0.9560    4.0360   -0.0340 H   0  0  0  0  0  0  0  0  0  0  0  0
   -1.3420    2.3270    0.1030 H   0  0  0  0  0  0  0  0  0  0  0  0
    0.8320    1.9040    1.1170 H   0  0  0  0  0  0  0  0  0  0  0  0
    1.3940    4.9060    0.5480 H   0  0  0  0  0  0  0  0  0  0  0  0
    2.5120    3.7430    1.4350 H   0  0  0  0  0  0  0  0  0  0  0  0
    1.0040    4.4820   -1.9060 H   0  0  0  0  0  0  0  0  0  0  0  0
    1.5440    2.9120   -2.6760 H   0  0  0  0  0  0  0  0  0  0  0  0
    4.4320    3.3820    0.1030 H   0  0  0  0  0  0  0  0  0  0  0  0
    6.2840    1.7440   -0.0830 H   0  0  0  0  0  0  0  0  0  0  0  0
    5.8380   -0.5390   -0.9430 H   0  0  0  0  0  0  0  0  0  0  0  0
    1.6870    0.4550   -1.4290 H   0  0  0  0  0  0  0  0  0  0  0  0
   -6.8550    3.4110   -6.5910 H   0  0  0  0  0  0  0  0  0  0  0  0
   -7.1100    2.1550   -5.3600 H   0  0  0  0  0  0  0  0  0  0  0  0
   -5.5110    2.9080   -5.5420 H   0  0  0  0  0  0  0  0  0  0  0  0
  1 33  1  0  0  0  0
  1 34  1  0  0  0  0
  1 35  1  0  0  0  0
  1  2  1  0  0  0  0
  2  3  1  0  0  0  0
  3  4  2  0  0  0  0
  4 36  1  0  0  0  0
  4  5  1  0  0  0  0
  5  6  1  0  0  0  0
  6  2  2  0  0  0  0
  6  7  1  0  0  0  0
  7  8  2  0  0  0  0
  8  9  1  0  0  0  0
  9 10  2  0  0  0  0
 10 11  1  0  0  0  0
 11 12  1  0  0  0  0
 12 37  1  0  0  0  0
 12 38  1  0  0  0  0
 12 13  1  0  0  0  0
 13 39  1  0  0  0  0
 13 40  1  0  0  0  0
 13 14  1  0  0  0  0
 14 41  1  0  0  0  0
 14 42  1  0  0  0  0
 14 15  1  0  0  0  0
 15 16  1  0  0  0  0
 16 43  1  0  0  0  0
 16 44  1  0  0  0  0
 16 17  1  0  0  0  0
 17 45  1  0  0  0  0
 17 18  1  0  0  0  0
 18 46  1  0  0  0  0
 18 47  1  0  0  0  0
 18 19  1  0  0  0  0
 19 17  1  0  0  0  0
 19 20  1  0  0  0  0
 20 15  1  0  0  0  0
 20 48  1  0  0  0  0
 20 49  1  0  0  0  0
 19 21  1  0  0  0  0
 21 22  2  0  0  0  0
 22 50  1  0  0  0  0
 22 23  1  0  0  0  0
 23 51  1  0  0  0  0
 23 24  2  0  0  0  0
 24 52  1  0  0  0  0
 24 25  1  0  0  0  0
 25 26  2  0  0  0  0
 26 21  1  0  0  0  0
 26 53  1  0  0  0  0
 25 27  1  0  0  0  0
 27 28  1  0  0  0  0
 27 29  1  0  0  0  0
 27 30  1  0  0  0  0
 10 31  1  0  0  0  0
 31  7  1  0  0  0  0
 31 32  1  0  0  0  0
 32 54  1  0  0  0  0
 32 55  1  0  0  0  0
 32 56  1  0  0  0  0
M  END
>  <LOGBIO>
5.6000

>  <PRED_LOGBIO>
5.6100

>  <XV_RES>
-0.0300

>  <WHL_TMPL>
1

>  <ANCH>
1-5;15-16

$$$$
ROW26
  -MTS-   01071502173D 0   0.00000     0.00000     0

 50 53  0  0  0  0  0  0  0  0999 V2000
    4.0980    8.5930    7.2960 C   0  0  0  0  0  0  0  0  0  0  0  0
    4.1160    7.0990    7.5160 C   0  0  0  0  0  0  0  0  0  0  0  0
    4.0850    6.3360    6.5520 O   0  0  0  0  0  0  0  0  0  0  0  0
    4.1660    6.6090    8.7510 N   0  0  0  0  0  0  0  0  0  0  0  0
    4.1840    5.1550    8.9650 C   0  0  0  0  0  0  0  0  0  0  0  0
    3.3590    4.4530    7.8700 C   0  0  0  0  0  0  0  0  0  0  0  0
    3.5100    2.9220    7.9500 C   0  0  0  0  0  0  0  0  0  0  0  0
    4.9220    2.5180    7.9030 N   0  0  0  0  0  0  0  0  0  0  0  0
    5.0160    1.0530    7.9820 C   0  0  0  0  0  0  0  0  0  0  0  0
    4.9770    0.4700    6.5890 C   0  0  0  0  0  0  0  0  0  0  0  0
    6.1670    0.2740    5.8790 C   0  0  0  0  0  0  0  0  0  0  0  0
    6.1310   -0.2660    4.5880 C   0  0  0  0  0  0  0  0  0  0  0  0
    4.9050   -0.6100    4.0070 C   0  0  0  0  0  0  0  0  0  0  0  0
    4.8700   -1.1380    2.7430 O   0  0  0  0  0  0  0  0  0  0  0  0
    4.7610   -0.2730    1.6870 C   0  0  0  0  0  0  0  0  0  0  0  0
    4.7120    1.0450    1.7410 N   0  0  0  0  0  0  0  0  0  0  0  0
    4.5990    1.7380    0.5300 C   0  0  0  0  0  0  0  0  0  0  0  0
    4.5370    3.1340    0.4480 C   0  0  0  0  0  0  0  0  0  0  0  0
    4.4250    3.7580   -0.8000 C   0  0  0  0  0  0  0  0  0  0  0  0
    4.3740    2.9850   -1.9670 C   0  0  0  0  0  0  0  0  0  0  0  0
    4.4360    1.5890   -1.8850 C   0  0  0  0  0  0  0  0  0  0  0  0
    4.5490    0.9650   -0.6360 C   0  0  0  0  0  0  0  0  0  0  0  0
    4.6580   -0.6940   -0.0290 S   0  0  0  0  0  0  0  0  0  0  0  0
    3.7140   -0.4130    4.7170 C   0  0  0  0  0  0  0  0  0  0  0  0
    3.7500    0.1270    6.0080 C   0  0  0  0  0  0  0  0  0  0  0  0
    5.6820    3.1060    9.0160 C   0  0  0  0  0  0  0  0  0  0  0  0
    5.6370    4.6450    8.9860 C   0  0  0  0  0  0  0  0  0  0  0  0
    5.0000    9.0330    7.7170 H   0  0  0  0  0  0  0  0  0  0  0  0
    4.0560    8.8020    6.2290 H   0  0  0  0  0  0  0  0  0  0  0  0
    3.2240    9.0210    7.7840 H   0  0  0  0  0  0  0  0  0  0  0  0
    4.1920    7.2360    9.5420 H   0  0  0  0  0  0  0  0  0  0  0  0
    3.7220    4.9980    9.9370 H   0  0  0  0  0  0  0  0  0  0  0  0
    3.6870    4.7980    6.8920 H   0  0  0  0  0  0  0  0  0  0  0  0
    2.3100    4.7200    7.9800 H   0  0  0  0  0  0  0  0  0  0  0  0
    3.0620    2.5610    8.8730 H   0  0  0  0  0  0  0  0  0  0  0  0
    2.9740    2.4610    7.1230 H   0  0  0  0  0  0  0  0  0  0  0  0
    4.1780    0.6670    8.5600 H   0  0  0  0  0  0  0  0  0  0  0  0
    5.9490    0.7740    8.4650 H   0  0  0  0  0  0  0  0  0  0  0  0
    7.1130    0.5390    6.3270 H   0  0  0  0  0  0  0  0  0  0  0  0
    7.0500   -0.4180    4.0400 H   0  0  0  0  0  0  0  0  0  0  0  0
    4.5760    3.7300    1.3480 H   0  0  0  0  0  0  0  0  0  0  0  0
    4.3770    4.8350   -0.8640 H   0  0  0  0  0  0  0  0  0  0  0  0
    4.2870    3.4660   -2.9300 H   0  0  0  0  0  0  0  0  0  0  0  0
    4.3970    0.9930   -2.7850 H   0  0  0  0  0  0  0  0  0  0  0  0
    2.7680   -0.6780    4.2680 H   0  0  0  0  0  0  0  0  0  0  0  0
    2.8320    0.2790    6.5550 H   0  0  0  0  0  0  0  0  0  0  0  0
    5.2740    2.7510    9.9600 H   0  0  0  0  0  0  0  0  0  0  0  0
    6.7160    2.7740    8.9650 H   0  0  0  0  0  0  0  0  0  0  0  0
    6.1610    5.0060    8.1030 H   0  0  0  0  0  0  0  0  0  0  0  0
    6.1460    5.0390    9.8630 H   0  0  0  0  0  0  0  0  0  0  0  0
  1 28  1  0  0  0  0
  1 29  1  0  0  0  0
  1 30  1  0  0  0  0
  1  2  1  0  0  0  0
  2  3  2  0  0  0  0
  2  4  1  0  0  0  0
  4 31  1  0  0  0  0
  4  5  1  0  0  0  0
  5 32  1  0  0  0  0
  5  6  1  0  0  0  0
  6 33  1  0  0  0  0
  6 34  1  0  0  0  0
  6  7  1  0  0  0  0
  7 35  1  0  0  0  0
  7 36  1  0  0  0  0
  7  8  1  0  0  0  0
  8  9  1  0  0  0  0
  9 37  1  0  0  0  0
  9 38  1  0  0  0  0
  9 10  1  0  0  0  0
 10 11  2  0  0  0  0
 11 39  1  0  0  0  0
 11 12  1  0  0  0  0
 12 40  1  0  0  0  0
 12 13  2  0  0  0  0
 13 14  1  0  0  0  0
 14 15  1  0  0  0  0
 15 16  2  0  0  0  0
 16 17  1  0  0  0  0
 17 18  2  0  0  0  0
 18 41  1  0  0  0  0
 18 19  1  0  0  0  0
 19 42  1  0  0  0  0
 19 20  2  0  0  0  0
 20 43  1  0  0  0  0
 20 21  1  0  0  0  0
 21 44  1  0  0  0  0
 21 22  2  0  0  0  0
 22 17  1  0  0  0  0
 22 23  1  0  0  0  0
 23 15  1  0  0  0  0
 13 24  1  0  0  0  0
 24 45  1  0  0  0  0
 24 25  2  0  0  0  0
 25 10  1  0  0  0  0
 25 46  1  0  0  0  0
  8 26  1  0  0  0  0
 26 47  1  0  0  0  0
 26 48  1  0  0  0  0
 26 27  1  0  0  0  0
 27  5  1  0  0  0  0
 27 49  1  0  0  0  0
 27 50  1  0  0  0  0
M  END
>  <LOGBIO>
4.7000

>  <PRED_LOGBIO>
4.9700

>  <XV_RES>
-0.5130

>  <WHL_TMPL>
3

>  <ANCH>
23-25;31-30

$$$$
ROW27
  -MTS-   01071502173D 0   0.00000     0.00000     0

 42 45  0  0  0  0  0  0  0  0999 V2000
   -0.7380    2.3290   -3.0220 C   0  0  0  0  0  0  0  0  0  0  0  0
   -0.3620    2.9040   -1.7230 N   0  0  0  0  0  0  0  0  0  0  0  0
    1.0660    3.2010   -1.8460 C   0  0  0  0  0  0  0  0  0  0  0  0
    1.8280    1.8870   -2.1430 C   0  0  0  0  0  0  0  0  0  0  0  0
    1.4410    0.8080   -1.1510 N   0  0  0  0  0  0  0  0  0  0  0  0
   -0.0520    0.5790   -1.0180 C   0  0  0  0  0  0  0  0  0  0  0  0
   -0.7930    1.9100   -0.7360 C   0  0  0  0  0  0  0  0  0  0  0  0
    2.3740    0.0980   -0.4410 C   0  0  0  0  0  0  0  0  0  0  0  0
    3.6450    0.4140   -0.6070 N   0  0  0  0  0  0  0  0  0  0  0  0
    4.7180   -0.2020    0.0480 C   0  0  0  0  0  0  0  0  0  0  0  0
    5.7720    0.5680    0.5530 C   0  0  0  0  0  0  0  0  0  0  0  0
    6.8430   -0.0540    1.2060 C   0  0  0  0  0  0  0  0  0  0  0  0
    6.8590   -1.4460    1.3550 C   0  0  0  0  0  0  0  0  0  0  0  0
    5.8040   -2.2160    0.8500 C   0  0  0  0  0  0  0  0  0  0  0  0
    4.7340   -1.5940    0.1960 C   0  0  0  0  0  0  0  0  0  0  0  0
    3.6520   -2.3420   -0.3270 N   0  0  0  0  0  0  0  0  0  0  0  0
    2.5560   -2.1330    0.4670 C   0  0  0  0  0  0  0  0  0  0  0  0
    1.7030   -3.1460    1.6420 S   0  0  0  0  0  0  0  0  0  0  0  0
    0.4620   -1.9690    2.0950 C   0  0  0  0  0  0  0  0  0  0  0  0
   -0.6550   -2.1570    3.0930 C   0  0  0  0  0  0  0  0  0  0  0  0
    0.7220   -0.8750    1.3650 C   0  0  0  0  0  0  0  0  0  0  0  0
    1.8890   -0.9710    0.4600 C   0  0  0  0  0  0  0  0  0  0  0  0
   -0.2950    1.3400   -3.1230 H   0  0  0  0  0  0  0  0  0  0  0  0
   -1.8210    2.2490   -3.0840 H   0  0  0  0  0  0  0  0  0  0  0  0
   -0.3760    2.9710   -3.8220 H   0  0  0  0  0  0  0  0  0  0  0  0
    1.4020    3.5480   -0.8710 H   0  0  0  0  0  0  0  0  0  0  0  0
    1.2210    3.8800   -2.6810 H   0  0  0  0  0  0  0  0  0  0  0  0
    2.8830    2.0970   -1.9770 H   0  0  0  0  0  0  0  0  0  0  0  0
    1.5540    1.5540   -3.1420 H   0  0  0  0  0  0  0  0  0  0  0  0
   -0.1910   -0.0440   -0.1370 H   0  0  0  0  0  0  0  0  0  0  0  0
   -0.4250    0.1760   -1.9570 H   0  0  0  0  0  0  0  0  0  0  0  0
   -1.8510    1.7270   -0.9110 H   0  0  0  0  0  0  0  0  0  0  0  0
   -0.5170    2.2490    0.2600 H   0  0  0  0  0  0  0  0  0  0  0  0
    5.7600    1.6420    0.4380 H   0  0  0  0  0  0  0  0  0  0  0  0
    7.6560    0.5400    1.5960 H   0  0  0  0  0  0  0  0  0  0  0  0
    7.6840   -1.9260    1.8600 H   0  0  0  0  0  0  0  0  0  0  0  0
    5.8160   -3.2900    0.9650 H   0  0  0  0  0  0  0  0  0  0  0  0
    3.8890   -3.3240   -0.3230 H   0  0  0  0  0  0  0  0  0  0  0  0
   -0.3360   -2.8520    3.8670 H   0  0  0  0  0  0  0  0  0  0  0  0
   -1.5310   -2.5560    2.5870 H   0  0  0  0  0  0  0  0  0  0  0  0
   -0.9020   -1.1990    3.5460 H   0  0  0  0  0  0  0  0  0  0  0  0
    0.1180    0.0180    1.4340 H   0  0  0  0  0  0  0  0  0  0  0  0
  1 23  1  0  0  0  0
  1 24  1  0  0  0  0
  1 25  1  0  0  0  0
  1  2  1  0  0  0  0
  2  3  1  0  0  0  0
  3 26  1  0  0  0  0
  3 27  1  0  0  0  0
  3  4  1  0  0  0  0
  4 28  1  0  0  0  0
  4 29  1  0  0  0  0
  4  5  1  0  0  0  0
  5  6  1  0  0  0  0
  6 30  1  0  0  0  0
  6 31  1  0  0  0  0
  6  7  1  0  0  0  0
  7  2  1  0  0  0  0
  7 32  1  0  0  0  0
  7 33  1  0  0  0  0
  5  8  1  0  0  0  0
  8  9  2  0  0  0  0
  9 10  1  0  0  0  0
 10 11  2  0  0  0  0
 11 34  1  0  0  0  0
 11 12  1  0  0  0  0
 12 35  1  0  0  0  0
 12 13  2  0  0  0  0
 13 36  1  0  0  0  0
 13 14  1  0  0  0  0
 14 37  1  0  0  0  0
 14 15  2  0  0  0  0
 15 10  1  0  0  0  0
 15 16  1  0  0  0  0
 16 38  1  0  0  0  0
 16 17  1  0  0  0  0
 17 18  1  0  0  0  0
 18 19  1  0  0  0  0
 19 20  1  0  0  0  0
 20 39  1  0  0  0  0
 20 40  1  0  0  0  0
 20 41  1  0  0  0  0
 19 21  2  0  0  0  0
 21 42  1  0  0  0  0
 21 22  1  0  0  0  0
 22  8  1  0  0  0  0
 22 17  2  0  0  0  0
M  END
>  <LOGBIO>
6.7400

>  <PRED_LOGBIO>
5.9000

>  <XV_RES>
0.9370

>  <WHL_TMPL>
1

>  <ANCH>
11-22;5-16

$$$$
ROW28
  -MTS-   01071502173D 0   0.00000     0.00000     0

 66 70  0  0  1  0  0  0  0  0999 V2000
   -2.5540    3.2510   -2.3120 C   0  0  0  0  0  0  0  0  0  0  0  0
   -1.2610    3.5690   -2.4980 C   0  0  0  0  0  0  0  0  0  0  0  0
   -0.9340    4.4100   -3.3230 O   0  0  0  0  0  0  0  0  0  0  0  0
   -0.3620    2.9040   -1.7230 N   0  0  0  0  0  0  0  0  0  0  0  0
    1.0660    3.2010   -1.8460 C   0  0  0  0  0  0  0  0  0  0  0  0
    1.8280    1.8870   -2.1430 C   0  0  0  0  0  0  0  0  0  0  0  0
    1.4410    0.8080   -1.1510 N   0  0  0  0  0  0  0  0  0  0  0  0
    1.8860    1.2970    0.1620 C   0  0  0  0  0  0  0  0  0  0  0  0
    3.4130    1.3220    0.2050 C   0  0  0  0  0  0  0  0  0  0  0  0
    3.8760    1.8300    1.5700 C   0  0  0  0  0  0  0  0  0  0  0  0
    5.4030    1.8550    1.6130 C   0  0  1  0  0  0  0  0  0  0  0  0
    5.9830    0.5230    2.1270 C   0  0  2  0  0  0  0  0  0  0  0  0
    5.5450   -0.5080    3.1830 C   0  0  0  0  0  0  0  0  0  0  0  0
    6.6130   -1.4190    3.4550 O   0  0  0  0  0  0  0  0  0  0  0  0
    7.2240   -1.9410    2.3450 C   0  0  0  0  0  0  0  0  0  0  0  0
    7.9670   -3.1160    2.5120 C   0  0  0  0  0  0  0  0  0  0  0  0
    8.6140   -3.6960    1.4150 C   0  0  0  0  0  0  0  0  0  0  0  0
    8.5180   -3.1020    0.1510 C   0  0  0  0  0  0  0  0  0  0  0  0
    9.1420   -3.6620   -0.9080 F   0  0  0  0  0  0  0  0  0  0  0  0
    7.7750   -1.9270   -0.0160 C   0  0  0  0  0  0  0  0  0  0  0  0
    7.1280   -1.3470    1.0810 C   0  0  0  0  0  0  0  0  0  0  0  0
    6.3830   -0.1600    0.8880 N   0  0  0  0  0  0  0  0  0  0  0  0
    6.5390    0.8570   -0.1340 N   0  0  0  0  0  0  0  0  0  0  0  0
    6.0020    2.0050    0.2350 C   0  0  0  0  0  0  0  0  0  0  0  0
    5.9880    3.2440   -0.5740 C   0  0  0  0  0  0  0  0  0  0  0  0
    5.0550    3.4640   -1.3460 O   0  0  0  0  0  0  0  0  0  0  0  0
    7.1190    4.2370   -0.4540 C   0  0  0  0  0  0  0  0  0  0  0  0
    5.7690    3.0110    2.5130 C   0  0  0  0  0  0  0  0  0  0  0  0
    5.9550    4.2880    1.9710 C   0  0  0  0  0  0  0  0  0  0  0  0
    6.2940    5.3600    2.8060 C   0  0  0  0  0  0  0  0  0  0  0  0
    6.4480    5.1540    4.1820 C   0  0  0  0  0  0  0  0  0  0  0  0
    6.2630    3.8760    4.7230 C   0  0  0  0  0  0  0  0  0  0  0  0
    5.9240    2.8050    3.8890 C   0  0  0  0  0  0  0  0  0  0  0  0
   -0.0520    0.5790   -1.0180 C   0  0  0  0  0  0  0  0  0  0  0  0
   -0.7930    1.9100   -0.7360 C   0  0  0  0  0  0  0  0  0  0  0  0
   -3.1910    4.0120   -2.7570 H   0  0  0  0  0  0  0  0  0  0  0  0
   -2.7320    2.3320   -2.8660 H   0  0  0  0  0  0  0  0  0  0  0  0
   -2.7240    3.1360   -1.2440 H   0  0  0  0  0  0  0  0  0  0  0  0
    1.4020    3.5480   -0.8710 H   0  0  0  0  0  0  0  0  0  0  0  0
    1.2210    3.8800   -2.6810 H   0  0  0  0  0  0  0  0  0  0  0  0
    2.8820    2.0960   -1.9770 H   0  0  0  0  0  0  0  0  0  0  0  0
    1.5540    1.5540   -3.1420 H   0  0  0  0  0  0  0  0  0  0  0  0
    1.5030    2.3030    0.3230 H   0  0  0  0  0  0  0  0  0  0  0  0
    1.5120    0.6370    0.9410 H   0  0  0  0  0  0  0  0  0  0  0  0
    3.7970    0.3160    0.0440 H   0  0  0  0  0  0  0  0  0  0  0  0
    3.7880    1.9820   -0.5740 H   0  0  0  0  0  0  0  0  0  0  0  0
    3.4930    2.8360    1.7310 H   0  0  0  0  0  0  0  0  0  0  0  0
    3.5020    1.1700    2.3490 H   0  0  0  0  0  0  0  0  0  0  0  0
    6.9420    0.8460    2.5260 H   0  0  0  0  0  0  0  0  0  0  0  0
    4.6820   -1.0600    2.8150 H   0  0  0  0  0  0  0  0  0  0  0  0
    5.2660    0.0080    4.0990 H   0  0  0  0  0  0  0  0  0  0  0  0
    8.0410   -3.5740    3.4870 H   0  0  0  0  0  0  0  0  0  0  0  0
    9.1870   -4.6020    1.5430 H   0  0  0  0  0  0  0  0  0  0  0  0
    7.7010   -1.4690   -0.9910 H   0  0  0  0  0  0  0  0  0  0  0  0
    7.1800    4.5940    0.5720 H   0  0  0  0  0  0  0  0  0  0  0  0
    6.9360    5.0770   -1.1200 H   0  0  0  0  0  0  0  0  0  0  0  0
    8.0550    3.7550   -0.7270 H   0  0  0  0  0  0  0  0  0  0  0  0
    5.8350    4.4470    0.9100 H   0  0  0  0  0  0  0  0  0  0  0  0
    6.4370    6.3450    2.3880 H   0  0  0  0  0  0  0  0  0  0  0  0
    6.7100    5.9810    4.8250 H   0  0  0  0  0  0  0  0  0  0  0  0
    6.3820    3.7180    5.7850 H   0  0  0  0  0  0  0  0  0  0  0  0
    5.7810    1.8190    4.3070 H   0  0  0  0  0  0  0  0  0  0  0  0
   -0.1910   -0.0440   -0.1370 H   0  0  0  0  0  0  0  0  0  0  0  0
   -0.4250    0.1760   -1.9570 H   0  0  0  0  0  0  0  0  0  0  0  0
   -0.4550    2.2610    0.2370 H   0  0  0  0  0  0  0  0  0  0  0  0
   -1.8610    1.7350   -0.8440 H   0  0  0  0  0  0  0  0  0  0  0  0
  1 36  1  0  0  0  0
  1 37  1  0  0  0  0
  1 38  1  0  0  0  0
  1  2  1  0  0  0  0
  2  3  2  0  0  0  0
  2  4  1  0  0  0  0
  4  5  1  0  0  0  0
  5 39  1  0  0  0  0
  5 40  1  0  0  0  0
  5  6  1  0  0  0  0
  6 41  1  0  0  0  0
  6 42  1  0  0  0  0
  6  7  1  0  0  0  0
  7  8  1  0  0  0  0
  8 43  1  0  0  0  0
  8 44  1  0  0  0  0
  8  9  1  0  0  0  0
  9 45  1  0  0  0  0
  9 46  1  0  0  0  0
  9 10  1  0  0  0  0
 10 47  1  0  0  0  0
 10 48  1  0  0  0  0
 10 11  1  0  0  0  0
 11 12  1  0  0  0  0
 12 49  1  0  0  0  0
 12 13  1  0  0  0  0
 13 50  1  0  0  0  0
 13 51  1  0  0  0  0
 13 14  1  0  0  0  0
 14 15  1  0  0  0  0
 15 16  1  0  0  0  0
 16 52  1  0  0  0  0
 16 17  2  0  0  0  0
 17 53  1  0  0  0  0
 17 18  1  0  0  0  0
 18 19  1  0  0  0  0
 18 20  2  0  0  0  0
 20 54  1  0  0  0  0
 20 21  1  0  0  0  0
 21 15  2  0  0  0  0
 21 22  1  0  0  0  0
 22 12  1  0  0  0  0
 22 23  1  0  0  0  0
 23 24  2  0  0  0  0
 24 11  1  0  0  0  0
 24 25  1  0  0  0  0
 25 26  2  0  0  0  0
 25 27  1  0  0  0  0
 27 55  1  0  0  0  0
 27 56  1  0  0  0  0
 27 57  1  0  0  0  0
 11 28  1  0  0  0  0
 28 29  2  0  0  0  0
 29 58  1  0  0  0  0
 29 30  1  0  0  0  0
 30 59  1  0  0  0  0
 30 31  2  0  0  0  0
 31 60  1  0  0  0  0
 31 32  1  0  0  0  0
 32 61  1  0  0  0  0
 32 33  2  0  0  0  0
 33 28  1  0  0  0  0
 33 62  1  0  0  0  0
  7 34  1  0  0  0  0
 34 63  1  0  0  0  0
 34 64  1  0  0  0  0
 34 35  1  0  0  0  0
 35  4  1  0  0  0  0
 35 65  1  0  0  0  0
 35 66  1  0  0  0  0
M  END
>  <LOGBIO>
5.0000

>  <PRED_LOGBIO>
5.8600

>  <XV_RES>
-1.1590

>  <WHL_TMPL>
1

>  <ANCH>
9-11;5-7

$$$$
ROW29
  -MTS-   01071502173D 0   0.00000     0.00000     0

 50 54  0  0  0  0  0  0  0  0999 V2000
   -8.0910    2.0800    3.8700 F   0  0  0  0  0  0  0  0  0  0  0  0
   -7.5330    1.5340    2.7680 C   0  0  0  0  0  0  0  0  0  0  0  0
   -8.3450    0.8970    1.8230 C   0  0  0  0  0  0  0  0  0  0  0  0
   -7.7460    0.3380    0.6880 C   0  0  0  0  0  0  0  0  0  0  0  0
   -6.3580    0.4320    0.5290 C   0  0  0  0  0  0  0  0  0  0  0  0
   -5.6060    1.0840    1.5130 C   0  0  0  0  0  0  0  0  0  0  0  0
   -6.2070    1.6090    2.5890 N   0  0  0  0  0  0  0  0  0  0  0  0
   -4.2020    1.1890    1.3710 N   0  0  0  0  0  0  0  0  0  0  0  0
   -3.2690    0.0570    1.2700 C   0  0  0  0  0  0  0  0  0  0  0  0
   -1.8950    0.7380    1.1340 C   0  0  2  0  0  0  0  0  0  0  0  0
   -0.9830    0.3660    2.3180 C   0  0  0  0  0  0  0  0  0  0  0  0
    0.4100    1.0080    2.1800 C   0  0  0  0  0  0  0  0  0  0  0  0
    1.0630    0.6500    0.8320 C   0  0  1  0  0  0  0  0  0  0  0  0
    0.1520    1.0210   -0.3520 C   0  0  0  0  0  0  0  0  0  0  0  0
   -1.2410    0.3790   -0.2140 C   0  0  0  0  0  0  0  0  0  0  0  0
    2.3920    1.3550    0.7000 C   0  0  0  0  0  0  0  0  0  0  0  0
    2.5500    2.6620    0.6100 N   0  0  0  0  0  0  0  0  0  0  0  0
    3.9140    2.9580    0.5010 C   0  0  0  0  0  0  0  0  0  0  0  0
    4.6250    4.1580    0.3800 C   0  0  0  0  0  0  0  0  0  0  0  0
    6.0220    4.1370    0.2880 C   0  0  0  0  0  0  0  0  0  0  0  0
    6.7180    5.3110    0.1700 O   0  0  0  0  0  0  0  0  0  0  0  0
    6.9760    5.8090   -1.1460 C   0  0  0  0  0  0  0  0  0  0  0  0
    5.8230    6.0280   -1.7710 F   0  0  0  0  0  0  0  0  0  0  0  0
    7.6580    6.9480   -1.0620 F   0  0  0  0  0  0  0  0  0  0  0  0
    7.6870    4.9160   -1.8270 F   0  0  0  0  0  0  0  0  0  0  0  0
    6.7070    2.9170    0.3170 C   0  0  0  0  0  0  0  0  0  0  0  0
    5.9960    1.7170    0.4380 C   0  0  0  0  0  0  0  0  0  0  0  0
    4.5990    1.7380    0.5300 C   0  0  0  0  0  0  0  0  0  0  0  0
    3.6120    0.7320    0.6570 N   0  0  0  0  0  0  0  0  0  0  0  0
   -2.1880    2.1370    1.1710 O   0  0  0  0  0  0  0  0  0  0  0  0
   -3.5170    2.3270    1.3070 C   0  0  0  0  0  0  0  0  0  0  0  0
   -4.0370    3.4290    1.3660 O   0  0  0  0  0  0  0  0  0  0  0  0
   -9.4140    0.8360    1.9670 H   0  0  0  0  0  0  0  0  0  0  0  0
   -8.3480   -0.1600   -0.0580 H   0  0  0  0  0  0  0  0  0  0  0  0
   -5.8750    0.0080   -0.3400 H   0  0  0  0  0  0  0  0  0  0  0  0
   -3.3130   -0.5730    2.1560 H   0  0  0  0  0  0  0  0  0  0  0  0
   -3.4920   -0.5640    0.4050 H   0  0  0  0  0  0  0  0  0  0  0  0
   -0.8810   -0.7160    2.3700 H   0  0  0  0  0  0  0  0  0  0  0  0
   -1.4440    0.6970    3.2460 H   0  0  0  0  0  0  0  0  0  0  0  0
    0.3200    2.0890    2.2630 H   0  0  0  0  0  0  0  0  0  0  0  0
    1.0470    0.6680    2.9930 H   0  0  0  0  0  0  0  0  0  0  0  0
    1.2950   -0.4130    0.8030 H   0  0  0  0  0  0  0  0  0  0  0  0
    0.0490    2.1030   -0.4040 H   0  0  0  0  0  0  0  0  0  0  0  0
    0.6130    0.6900   -1.2810 H   0  0  0  0  0  0  0  0  0  0  0  0
   -1.1510   -0.7020   -0.2970 H   0  0  0  0  0  0  0  0  0  0  0  0
   -1.8780    0.7190   -1.0280 H   0  0  0  0  0  0  0  0  0  0  0  0
    4.0970    5.0990    0.3570 H   0  0  0  0  0  0  0  0  0  0  0  0
    7.7850    2.9010    0.2460 H   0  0  0  0  0  0  0  0  0  0  0  0
    6.5240    0.7760    0.4610 H   0  0  0  0  0  0  0  0  0  0  0  0
    3.7760   -0.2630    0.7070 H   0  0  0  0  0  0  0  0  0  0  0  0
  1  2  1  0  0  0  0
  2  3  2  0  0  0  0
  3 33  1  0  0  0  0
  3  4  1  0  0  0  0
  4 34  1  0  0  0  0
  4  5  2  0  0  0  0
  5 35  1  0  0  0  0
  5  6  1  0  0  0  0
  6  7  2  0  0  0  0
  7  2  1  0  0  0  0
  6  8  1  0  0  0  0
  8  9  1  0  0  0  0
  9 36  1  0  0  0  0
  9 37  1  0  0  0  0
  9 10  1  0  0  0  0
 10 11  1  0  0  0  0
 11 38  1  0  0  0  0
 11 39  1  0  0  0  0
 11 12  1  0  0  0  0
 12 40  1  0  0  0  0
 12 41  1  0  0  0  0
 12 13  1  0  0  0  0
 13 42  1  0  0  0  0
 13 14  1  0  0  0  0
 14 43  1  0  0  0  0
 14 44  1  0  0  0  0
 14 15  1  0  0  0  0
 15 10  1  0  0  0  0
 15 45  1  0  0  0  0
 15 46  1  0  0  0  0
 13 16  1  0  0  0  0
 16 17  2  0  0  0  0
 17 18  1  0  0  0  0
 18 19  1  0  0  0  0
 19 47  1  0  0  0  0
 19 20  2  0  0  0  0
 20 21  1  0  0  0  0
 21 22  1  0  0  0  0
 22 23  1  0  0  0  0
 22 24  1  0  0  0  0
 22 25  1  0  0  0  0
 20 26  1  0  0  0  0
 26 48  1  0  0  0  0
 26 27  2  0  0  0  0
 27 49  1  0  0  0  0
 27 28  1  0  0  0  0
 28 18  2  0  0  0  0
 28 29  1  0  0  0  0
 29 16  1  0  0  0  0
 29 50  1  0  0  0  0
 10 30  1  0  0  0  0
 30 31  1  0  0  0  0
 31  8  1  0  0  0  0
 31 32  2  0  0  0  0
M  END
>  <LOGBIO>
5.4000

>  <PRED_LOGBIO>
5.0100

>  <XV_RES>
0.5640

>  <WHL_TMPL>
3

>  <ANCH>
25-26;45-46

$$$$
ROW30
  -MTS-   01071502173D 0   0.00000     0.00000     0

 62 67  0  0  0  0  0  0  0  0999 V2000
    1.9580   -2.1580   -7.6400 C   0  0  0  0  0  0  0  0  0  0  0  0
    2.6160   -1.5090   -6.4960 N   0  0  0  0  0  0  0  0  0  0  0  0
    3.7760   -2.3100   -6.0810 C   0  0  0  0  0  0  0  0  0  0  0  0
    4.4420   -1.6730   -4.8470 C   0  0  0  0  0  0  0  0  0  0  0  0
    4.5830   -0.2140   -4.9500 N   0  0  0  0  0  0  0  0  0  0  0  0
    5.4650    0.4790   -4.0010 C   0  0  0  0  0  0  0  0  0  0  0  0
    4.6720    0.8850   -2.7810 C   0  0  0  0  0  0  0  0  0  0  0  0
    4.0390    2.1330   -2.7420 C   0  0  0  0  0  0  0  0  0  0  0  0
    3.3040    2.5100   -1.6110 C   0  0  0  0  0  0  0  0  0  0  0  0
    3.2020    1.6380   -0.5200 C   0  0  0  0  0  0  0  0  0  0  0  0
    3.8360    0.3900   -0.5600 C   0  0  0  0  0  0  0  0  0  0  0  0
    3.5400   -0.3000    0.7500 C   0  0  0  0  0  0  0  0  0  0  0  0
    2.6840    0.6750    1.5230 C   0  0  0  0  0  0  0  0  0  0  0  0
    1.9610    0.8860    2.7970 C   0  0  0  0  0  0  0  0  0  0  0  0
    1.3990    2.0790    2.7440 N   0  0  0  0  0  0  0  0  0  0  0  0
    1.7290    2.6720    1.4630 N   0  0  0  0  0  0  0  0  0  0  0  0
    2.5050    1.7740    0.7780 C   0  0  0  0  0  0  0  0  0  0  0  0
    1.8810   -0.0680    3.9260 C   0  0  0  0  0  0  0  0  0  0  0  0
    2.3300    0.2380    5.1510 C   0  0  0  0  0  0  0  0  0  0  0  0
    2.0280   -1.1900    6.1530 S   0  0  0  0  0  0  0  0  0  0  0  0
    1.2950   -2.1780    4.8810 C   0  0  0  0  0  0  0  0  0  0  0  0
    1.3020   -1.4210    3.7750 C   0  0  0  0  0  0  0  0  0  0  0  0
    0.7900   -3.5310    5.0090 C   0  0  0  0  0  0  0  0  0  0  0  0
    0.3720   -4.6510    5.1150 C   0  0  0  0  0  0  0  0  0  0  0  0
   -0.1360   -6.0140    5.2440 C   0  0  0  0  0  0  0  0  0  0  0  0
    0.0430   -6.4640    6.5890 O   0  0  0  0  0  0  0  0  0  0  0  0
   -0.3770   -7.7290    6.9050 C   0  0  0  0  0  0  0  0  0  0  0  0
    0.5020   -8.8110    6.7750 C   0  0  0  0  0  0  0  0  0  0  0  0
    0.0730  -10.1040    7.0980 C   0  0  0  0  0  0  0  0  0  0  0  0
   -1.2350  -10.3150    7.5510 C   0  0  0  0  0  0  0  0  0  0  0  0
   -2.1140   -9.2330    7.6810 C   0  0  0  0  0  0  0  0  0  0  0  0
   -1.6850   -7.9400    7.3580 C   0  0  0  0  0  0  0  0  0  0  0  0
    4.5710    0.0140   -1.6900 C   0  0  0  0  0  0  0  0  0  0  0  0
    3.9430    0.5050   -5.8690 C   0  0  0  0  0  0  0  0  0  0  0  0
    4.1040    1.7240   -5.9010 O   0  0  0  0  0  0  0  0  0  0  0  0
    3.0230   -0.1480   -6.8720 C   0  0  0  0  0  0  0  0  0  0  0  0
    1.4910   -1.4010   -8.2660 H   0  0  0  0  0  0  0  0  0  0  0  0
    1.1990   -2.8490   -7.2780 H   0  0  0  0  0  0  0  0  0  0  0  0
    2.6980   -2.7030   -8.2220 H   0  0  0  0  0  0  0  0  0  0  0  0
    4.4950   -2.3580   -6.8960 H   0  0  0  0  0  0  0  0  0  0  0  0
    3.4520   -3.3200   -5.8370 H   0  0  0  0  0  0  0  0  0  0  0  0
    3.8620   -1.9170   -3.9590 H   0  0  0  0  0  0  0  0  0  0  0  0
    5.4230   -2.1190   -4.6970 H   0  0  0  0  0  0  0  0  0  0  0  0
    5.8820    1.3660   -4.4740 H   0  0  0  0  0  0  0  0  0  0  0  0
    6.2720   -0.1870   -3.7030 H   0  0  0  0  0  0  0  0  0  0  0  0
    4.1170    2.8050   -3.5830 H   0  0  0  0  0  0  0  0  0  0  0  0
    2.8150    3.4720   -1.5810 H   0  0  0  0  0  0  0  0  0  0  0  0
    4.4800   -0.4120    1.2860 H   0  0  0  0  0  0  0  0  0  0  0  0
    2.9670   -1.2050    0.5570 H   0  0  0  0  0  0  0  0  0  0  0  0
    1.4400    3.5830    1.1340 H   0  0  0  0  0  0  0  0  0  0  0  0
    2.7840    1.1670    5.4640 H   0  0  0  0  0  0  0  0  0  0  0  0
    0.9090   -1.7760    2.8330 H   0  0  0  0  0  0  0  0  0  0  0  0
   -1.1950   -6.0310    4.9940 H   0  0  0  0  0  0  0  0  0  0  0  0
    0.4070   -6.6690    4.5670 H   0  0  0  0  0  0  0  0  0  0  0  0
    1.5110   -8.6490    6.4260 H   0  0  0  0  0  0  0  0  0  0  0  0
    0.7510  -10.9390    6.9980 H   0  0  0  0  0  0  0  0  0  0  0  0
   -1.5660  -11.3120    7.8000 H   0  0  0  0  0  0  0  0  0  0  0  0
   -3.1220   -9.3960    8.0310 H   0  0  0  0  0  0  0  0  0  0  0  0
   -2.3620   -7.1050    7.4590 H   0  0  0  0  0  0  0  0  0  0  0  0
    5.0600   -0.9480   -1.7200 H   0  0  0  0  0  0  0  0  0  0  0  0
    3.5120   -0.1750   -7.8440 H   0  0  0  0  0  0  0  0  0  0  0  0
    2.1370    0.4690   -7.0020 H   0  0  0  0  0  0  0  0  0  0  0  0
  1 37  1  0  0  0  0
  1 38  1  0  0  0  0
  1 39  1  0  0  0  0
  1  2  1  0  0  0  0
  2  3  1  0  0  0  0
  3 40  1  0  0  0  0
  3 41  1  0  0  0  0
  3  4  1  0  0  0  0
  4 42  1  0  0  0  0
  4 43  1  0  0  0  0
  4  5  1  0  0  0  0
  5  6  1  0  0  0  0
  6 44  1  0  0  0  0
  6 45  1  0  0  0  0
  6  7  1  0  0  0  0
  7  8  2  0  0  0  0
  8 46  1  0  0  0  0
  8  9  1  0  0  0  0
  9 47  1  0  0  0  0
  9 10  2  0  0  0  0
 10 11  1  0  0  0  0
 11 12  1  0  0  0  0
 12 48  1  0  0  0  0
 12 49  1  0  0  0  0
 12 13  1  0  0  0  0
 13 14  1  0  0  0  0
 14 15  2  0  0  0  0
 15 16  1  0  0  0  0
 16 50  1  0  0  0  0
 16 17  1  0  0  0  0
 17 10  1  0  0  0  0
 17 13  2  0  0  0  0
 14 18  1  0  0  0  0
 18 19  2  0  0  0  0
 19 51  1  0  0  0  0
 19 20  1  0  0  0  0
 20 21  1  0  0  0  0
 21 22  2  0  0  0  0
 22 18  1  0  0  0  0
 22 52  1  0  0  0  0
 21 23  1  0  0  0  0
 23 24  3  0  0  0  0
 24 25  1  0  0  0  0
 25 53  1  0  0  0  0
 25 54  1  0  0  0  0
 25 26  1  0  0  0  0
 26 27  1  0  0  0  0
 27 28  2  0  0  0  0
 28 55  1  0  0  0  0
 28 29  1  0  0  0  0
 29 56  1  0  0  0  0
 29 30  2  0  0  0  0
 30 57  1  0  0  0  0
 30 31  1  0  0  0  0
 31 58  1  0  0  0  0
 31 32  2  0  0  0  0
 32 27  1  0  0  0  0
 32 59  1  0  0  0  0
 11 33  2  0  0  0  0
 33  7  1  0  0  0  0
 33 60  1  0  0  0  0
  5 34  1  0  0  0  0
 34 35  2  0  0  0  0
 34 36  1  0  0  0  0
 36  2  1  0  0  0  0
 36 61  1  0  0  0  0
 36 62  1  0  0  0  0
M  END
>  <LOGBIO>
4.2800

>  <PRED_LOGBIO>
5.3100

>  <XV_RES>
-1.4830

>  <WHL_TMPL>
1

>  <ANCH>
49-51;56-22

$$$$
ROW31
  -MTS-   01071502173D 0   0.00000     0.00000     0

 63 67  0  0  0  0  0  0  0  0999 V2000
   -6.9910   -0.6070   -1.0750 F   0  0  0  0  0  0  0  0  0  0  0  0
   -5.8510   -0.7080   -1.7910 C   0  0  0  0  0  0  0  0  0  0  0  0
   -4.6300   -0.9150   -1.1370 C   0  0  0  0  0  0  0  0  0  0  0  0
   -3.4480   -1.0200   -1.8790 C   0  0  0  0  0  0  0  0  0  0  0  0
   -3.4860   -0.9180   -3.2750 C   0  0  0  0  0  0  0  0  0  0  0  0
   -4.7060   -0.7120   -3.9290 C   0  0  0  0  0  0  0  0  0  0  0  0
   -5.8890   -0.6070   -3.1860 C   0  0  0  0  0  0  0  0  0  0  0  0
   -2.2100   -1.0310   -4.0750 C   0  0  0  0  0  0  0  0  0  0  0  0
   -1.5920    0.3560   -4.2470 C   0  0  0  0  0  0  0  0  0  0  0  0
   -1.2800    0.9480   -2.8730 C   0  0  0  0  0  0  0  0  0  0  0  0
   -0.6620    2.3340   -3.0450 C   0  0  0  0  0  0  0  0  0  0  0  0
   -0.3620    2.9040   -1.7230 N   0  0  0  0  0  0  0  0  0  0  0  0
    1.0940    3.1010   -1.6760 C   0  0  0  0  0  0  0  0  0  0  0  0
    1.8490    1.7900   -1.9610 C   0  0  0  0  0  0  0  0  0  0  0  0
    1.4010    0.6660   -1.0080 C   0  0  0  0  0  0  0  0  0  0  0  0
   -0.1320    0.5380   -0.9730 C   0  0  0  0  0  0  0  0  0  0  0  0
   -0.7940    1.9070   -0.7330 C   0  0  0  0  0  0  0  0  0  0  0  0
    1.8120    1.0800    0.3420 N   0  0  0  0  0  0  0  0  0  0  0  0
    1.0020    1.2550    1.3820 C   0  0  0  0  0  0  0  0  0  0  0  0
   -0.2360    1.0900    1.3540 O   0  0  0  0  0  0  0  0  0  0  0  0
    1.6920    1.6300    2.4560 N   0  0  0  0  0  0  0  0  0  0  0  0
    3.0610    1.7100    2.1070 C   0  0  0  0  0  0  0  0  0  0  0  0
    4.2240    2.0460    2.8090 C   0  0  0  0  0  0  0  0  0  0  0  0
    5.4640    2.0290    2.1590 C   0  0  0  0  0  0  0  0  0  0  0  0
    5.5400    1.6770    0.8070 C   0  0  0  0  0  0  0  0  0  0  0  0
    4.3770    1.3420    0.1040 C   0  0  0  0  0  0  0  0  0  0  0  0
    3.1370    1.3580    0.7540 C   0  0  0  0  0  0  0  0  0  0  0  0
   -2.5180   -1.6160   -5.4330 C   0  0  0  0  0  0  0  0  0  0  0  0
   -1.5560   -2.3850   -6.0990 C   0  0  0  0  0  0  0  0  0  0  0  0
   -1.8410   -2.9270   -7.3570 C   0  0  0  0  0  0  0  0  0  0  0  0
   -3.0890   -2.7010   -7.9500 C   0  0  0  0  0  0  0  0  0  0  0  0
   -3.3650   -3.2240   -9.1640 F   0  0  0  0  0  0  0  0  0  0  0  0
   -4.0520   -1.9330   -7.2840 C   0  0  0  0  0  0  0  0  0  0  0  0
   -3.7660   -1.3900   -6.0260 C   0  0  0  0  0  0  0  0  0  0  0  0
   -4.6010   -0.9930   -0.0600 H   0  0  0  0  0  0  0  0  0  0  0  0
   -2.5060   -1.1790   -1.3750 H   0  0  0  0  0  0  0  0  0  0  0  0
   -4.7360   -0.6330   -5.0050 H   0  0  0  0  0  0  0  0  0  0  0  0
   -6.8300   -0.4470   -3.6910 H   0  0  0  0  0  0  0  0  0  0  0  0
   -1.5100   -1.6780   -3.5520 H   0  0  0  0  0  0  0  0  0  0  0  0
   -2.2920    1.0030   -4.7700 H   0  0  0  0  0  0  0  0  0  0  0  0
   -0.6730    0.2740   -4.8240 H   0  0  0  0  0  0  0  0  0  0  0  0
   -0.5800    0.3000   -2.3500 H   0  0  0  0  0  0  0  0  0  0  0  0
   -2.1990    1.0290   -2.2960 H   0  0  0  0  0  0  0  0  0  0  0  0
   -1.3620    2.9820   -3.5680 H   0  0  0  0  0  0  0  0  0  0  0  0
    0.2570    2.2530   -3.6210 H   0  0  0  0  0  0  0  0  0  0  0  0
    1.3330    3.3760   -0.6510 H   0  0  0  0  0  0  0  0  0  0  0  0
    1.3760    3.8230   -2.4400 H   0  0  0  0  0  0  0  0  0  0  0  0
    2.8960    1.9830   -1.7360 H   0  0  0  0  0  0  0  0  0  0  0  0
    1.6240    1.4820   -2.9800 H   0  0  0  0  0  0  0  0  0  0  0  0
    1.8570   -0.2800   -1.2920 H   0  0  0  0  0  0  0  0  0  0  0  0
   -0.3710   -0.0760   -0.1070 H   0  0  0  0  0  0  0  0  0  0  0  0
   -0.4650    0.1620   -1.9390 H   0  0  0  0  0  0  0  0  0  0  0  0
   -1.8610    1.7620   -0.8920 H   0  0  0  0  0  0  0  0  0  0  0  0
   -0.5050    2.2490    0.2580 H   0  0  0  0  0  0  0  0  0  0  0  0
    1.3030    1.8240    3.3680 H   0  0  0  0  0  0  0  0  0  0  0  0
    4.1650    2.3170    3.8530 H   0  0  0  0  0  0  0  0  0  0  0  0
    6.3610    2.2880    2.7020 H   0  0  0  0  0  0  0  0  0  0  0  0
    6.4970    1.6650    0.3050 H   0  0  0  0  0  0  0  0  0  0  0  0
    4.4360    1.0700   -0.9400 H   0  0  0  0  0  0  0  0  0  0  0  0
   -0.5930   -2.5590   -5.6410 H   0  0  0  0  0  0  0  0  0  0  0  0
   -1.0990   -3.5200   -7.8710 H   0  0  0  0  0  0  0  0  0  0  0  0
   -5.0150   -1.7580   -7.7420 H   0  0  0  0  0  0  0  0  0  0  0  0
   -4.5090   -0.7970   -5.5120 H   0  0  0  0  0  0  0  0  0  0  0  0
  1  2  1  0  0  0  0
  2  3  2  0  0  0  0
  3 35  1  0  0  0  0
  3  4  1  0  0  0  0
  4 36  1  0  0  0  0
  4  5  2  0  0  0  0
  5  6  1  0  0  0  0
  6 37  1  0  0  0  0
  6  7  2  0  0  0  0
  7  2  1  0  0  0  0
  7 38  1  0  0  0  0
  5  8  1  0  0  0  0
  8 39  1  0  0  0  0
  8  9  1  0  0  0  0
  9 40  1  0  0  0  0
  9 41  1  0  0  0  0
  9 10  1  0  0  0  0
 10 42  1  0  0  0  0
 10 43  1  0  0  0  0
 10 11  1  0  0  0  0
 11 44  1  0  0  0  0
 11 45  1  0  0  0  0
 11 12  1  0  0  0  0
 12 13  1  0  0  0  0
 13 46  1  0  0  0  0
 13 47  1  0  0  0  0
 13 14  1  0  0  0  0
 14 48  1  0  0  0  0
 14 49  1  0  0  0  0
 14 15  1  0  0  0  0
 15 50  1  0  0  0  0
 15 16  1  0  0  0  0
 16 51  1  0  0  0  0
 16 52  1  0  0  0  0
 16 17  1  0  0  0  0
 17 12  1  0  0  0  0
 17 53  1  0  0  0  0
 17 54  1  0  0  0  0
 15 18  1  0  0  0  0
 18 19  1  0  0  0  0
 19 20  2  0  0  0  0
 19 21  1  0  0  0  0
 21 55  1  0  0  0  0
 21 22  1  0  0  0  0
 22 23  2  0  0  0  0
 23 56  1  0  0  0  0
 23 24  1  0  0  0  0
 24 57  1  0  0  0  0
 24 25  2  0  0  0  0
 25 58  1  0  0  0  0
 25 26  1  0  0  0  0
 26 59  1  0  0  0  0
 26 27  2  0  0  0  0
 27 18  1  0  0  0  0
 27 22  1  0  0  0  0
  8 28  1  0  0  0  0
 28 29  2  0  0  0  0
 29 60  1  0  0  0  0
 29 30  1  0  0  0  0
 30 61  1  0  0  0  0
 30 31  2  0  0  0  0
 31 32  1  0  0  0  0
 31 33  1  0  0  0  0
 33 62  1  0  0  0  0
 33 34  2  0  0  0  0
 34 28  1  0  0  0  0
 34 63  1  0  0  0  0
M  END
>  <LOGBIO>
7.3000

>  <PRED_LOGBIO>
7.0200

>  <XV_RES>
0.4730

>  <WHL_TMPL>
1

>  <ANCH>
11-22;23-35

$$$$
ROW33
  -MTS-   01071502173D 0   0.00000     0.00000     0

 58 59  0  0  0  0  0  0  0  0999 V2000
   -8.6870   -4.5280   -1.7500 C   0  0  0  0  0  0  0  0  0  0  0  0
   -8.1210   -3.2380   -1.5040 O   0  0  0  0  0  0  0  0  0  0  0  0
   -6.7560   -3.1260   -1.4920 C   0  0  0  0  0  0  0  0  0  0  0  0
   -6.1580   -1.8830   -1.2550 C   0  0  0  0  0  0  0  0  0  0  0  0
   -4.7620   -1.7680   -1.2430 C   0  0  0  0  0  0  0  0  0  0  0  0
   -3.9650   -2.8970   -1.4690 C   0  0  0  0  0  0  0  0  0  0  0  0
   -2.4600   -2.7730   -1.4560 C   0  0  0  0  0  0  0  0  0  0  0  0
   -1.9420   -3.0060   -0.0380 C   0  0  0  0  0  0  0  0  0  0  0  0
   -0.4520   -2.8840   -0.0260 N   0  0  0  0  0  0  0  0  0  0  0  0
   -0.0470   -1.5290   -0.5110 C   0  0  0  0  0  0  0  0  0  0  0  0
    0.0720   -3.1420    1.3510 C   0  0  0  0  0  0  0  0  0  0  0  0
    1.6070   -3.0320    1.4080 C   0  0  0  0  0  0  0  0  0  0  0  0
    2.1170   -1.8460    2.0230 O   0  0  0  0  0  0  0  0  0  0  0  0
    3.4760   -1.6950    2.1010 C   0  0  0  0  0  0  0  0  0  0  0  0
    4.1710   -1.0600    1.0640 C   0  0  0  0  0  0  0  0  0  0  0  0
    5.5600   -0.9060    1.1440 C   0  0  0  0  0  0  0  0  0  0  0  0
    6.2550   -1.3870    2.2600 C   0  0  0  0  0  0  0  0  0  0  0  0
    7.6590   -1.2310    2.3410 N   0  0  0  0  0  0  0  0  0  0  0  0
    8.7150   -2.4700    1.6990 S   0  0  0  0  0  0  0  0  0  0  0  0
    8.4650   -2.6320    0.3000 O   0  0  0  0  0  0  0  0  0  0  0  0
    8.4650   -3.7060    2.3740 O   0  0  0  0  0  0  0  0  0  0  0  0
   10.4400   -1.9830    1.9520 C   0  0  0  0  0  0  0  0  0  0  0  0
    5.5600   -2.0220    3.2970 C   0  0  0  0  0  0  0  0  0  0  0  0
    4.1710   -2.1760    3.2170 C   0  0  0  0  0  0  0  0  0  0  0  0
    3.4750   -2.8110    4.2550 N   0  0  0  0  0  0  0  0  0  0  0  0
   -4.5630   -4.1400   -1.7060 C   0  0  0  0  0  0  0  0  0  0  0  0
   -5.9590   -4.2550   -1.7180 C   0  0  0  0  0  0  0  0  0  0  0  0
   -6.5440   -5.4720   -1.9510 O   0  0  0  0  0  0  0  0  0  0  0  0
   -6.8400   -5.8260   -3.3040 C   0  0  0  0  0  0  0  0  0  0  0  0
   -9.7730   -4.4650   -1.7380 H   0  0  0  0  0  0  0  0  0  0  0  0
   -8.4020   -4.8060   -2.7620 H   0  0  0  0  0  0  0  0  0  0  0  0
   -8.2920   -5.2040   -0.9950 H   0  0  0  0  0  0  0  0  0  0  0  0
   -6.7730   -1.0120   -1.0810 H   0  0  0  0  0  0  0  0  0  0  0  0
   -4.3010   -0.8090   -1.0600 H   0  0  0  0  0  0  0  0  0  0  0  0
   -2.2280   -1.7410   -1.7100 H   0  0  0  0  0  0  0  0  0  0  0  0
   -2.0410   -3.5380   -2.1070 H   0  0  0  0  0  0  0  0  0  0  0  0
   -2.1750   -4.0380    0.2160 H   0  0  0  0  0  0  0  0  0  0  0  0
   -2.3630   -2.2420    0.6120 H   0  0  0  0  0  0  0  0  0  0  0  0
   -0.9310   -0.9320   -0.7250 H   0  0  0  0  0  0  0  0  0  0  0  0
    0.4660   -1.6770   -1.4590 H   0  0  0  0  0  0  0  0  0  0  0  0
    0.5880   -1.0970    0.2600 H   0  0  0  0  0  0  0  0  0  0  0  0
   -0.1680   -4.1780    1.5800 H   0  0  0  0  0  0  0  0  0  0  0  0
   -0.3440   -2.3960    2.0250 H   0  0  0  0  0  0  0  0  0  0  0  0
    1.9330   -2.9850    0.3710 H   0  0  0  0  0  0  0  0  0  0  0  0
    1.9720   -3.8940    1.9620 H   0  0  0  0  0  0  0  0  0  0  0  0
    3.6350   -0.6890    0.2030 H   0  0  0  0  0  0  0  0  0  0  0  0
    6.0960   -0.4160    0.3440 H   0  0  0  0  0  0  0  0  0  0  0  0
    8.0510   -0.4050    2.7690 H   0  0  0  0  0  0  0  0  0  0  0  0
   10.6300   -1.0430    1.4380 H   0  0  0  0  0  0  0  0  0  0  0  0
   11.0960   -2.7530    1.5530 H   0  0  0  0  0  0  0  0  0  0  0  0
   10.6300   -1.8600    3.0160 H   0  0  0  0  0  0  0  0  0  0  0  0
    6.0960   -2.3920    4.1580 H   0  0  0  0  0  0  0  0  0  0  0  0
    3.1160   -2.2700    5.0290 H   0  0  0  0  0  0  0  0  0  0  0  0
    3.3330   -3.8110    4.2300 H   0  0  0  0  0  0  0  0  0  0  0  0
   -3.9480   -5.0110   -1.8800 H   0  0  0  0  0  0  0  0  0  0  0  0
   -5.9210   -5.8390   -3.8850 H   0  0  0  0  0  0  0  0  0  0  0  0
   -7.2990   -6.8130   -3.3280 H   0  0  0  0  0  0  0  0  0  0  0  0
   -7.5270   -5.0970   -3.7280 H   0  0  0  0  0  0  0  0  0  0  0  0
  1 30  1  0  0  0  0
  1 31  1  0  0  0  0
  1 32  1  0  0  0  0
  1  2  1  0  0  0  0
  2  3  1  0  0  0  0
  3  4  2  0  0  0  0
  4 33  1  0  0  0  0
  4  5  1  0  0  0  0
  5 34  1  0  0  0  0
  5  6  2  0  0  0  0
  6  7  1  0  0  0  0
  7 35  1  0  0  0  0
  7 36  1  0  0  0  0
  7  8  1  0  0  0  0
  8 37  1  0  0  0  0
  8 38  1  0  0  0  0
  8  9  1  0  0  0  0
  9 10  1  0  0  0  0
 10 39  1  0  0  0  0
 10 40  1  0  0  0  0
 10 41  1  0  0  0  0
  9 11  1  0  0  0  0
 11 42  1  0  0  0  0
 11 43  1  0  0  0  0
 11 12  1  0  0  0  0
 12 44  1  0  0  0  0
 12 45  1  0  0  0  0
 12 13  1  0  0  0  0
 13 14  1  0  0  0  0
 14 15  2  0  0  0  0
 15 46  1  0  0  0  0
 15 16  1  0  0  0  0
 16 47  1  0  0  0  0
 16 17  2  0  0  0  0
 17 18  1  0  0  0  0
 18 48  1  0  0  0  0
 18 19  1  0  0  0  0
 19 20  2  0  0  0  0
 19 21  2  0  0  0  0
 19 22  1  0  0  0  0
 22 49  1  0  0  0  0
 22 50  1  0  0  0  0
 22 51  1  0  0  0  0
 17 23  1  0  0  0  0
 23 52  1  0  0  0  0
 23 24  2  0  0  0  0
 24 14  1  0  0  0  0
 24 25  1  0  0  0  0
 25 53  1  0  0  0  0
 25 54  1  0  0  0  0
  6 26  1  0  0  0  0
 26 55  1  0  0  0  0
 26 27  2  0  0  0  0
 27  3  1  0  0  0  0
 27 28  1  0  0  0  0
 28 29  1  0  0  0  0
 29 56  1  0  0  0  0
 29 57  1  0  0  0  0
 29 58  1  0  0  0  0
M  END
>  <LOGBIO>
6.0000

>  <PRED_LOGBIO>
6.8200

>  <XV_RES>
-0.9960

>  <WHL_TMPL>
3

>  <ANCH>
57-58;5-1

$$$$
ROW34
  -MTS-   01071502173D 0   0.00000     0.00000     0

 57 61  0  0  0  0  0  0  0  0999 V2000
   -8.7990   -2.5860   -0.7110 O   0  0  0  0  0  0  0  0  0  0  0  0
   -8.1210   -3.2380   -1.5040 C   0  0  0  0  0  0  0  0  0  0  0  0
   -8.7140   -4.0520   -2.3730 N   0  0  0  0  0  0  0  0  0  0  0  0
   -8.9960   -5.4610   -2.0650 C   0  0  0  0  0  0  0  0  0  0  0  0
   -8.4470   -6.4160   -3.1420 C   0  0  0  0  0  0  0  0  0  0  0  0
   -8.9150   -5.9940   -4.5470 C   0  0  0  0  0  0  0  0  0  0  0  0
   -8.5880   -4.5150   -4.8260 C   0  0  0  0  0  0  0  0  0  0  0  0
   -9.1340   -3.6060   -3.7090 C   0  0  0  0  0  0  0  0  0  0  0  0
   -6.7560   -3.1260   -1.4920 C   0  0  0  0  0  0  0  0  0  0  0  0
   -5.9590   -4.2550   -1.7180 C   0  0  0  0  0  0  0  0  0  0  0  0
   -4.5630   -4.1400   -1.7060 C   0  0  0  0  0  0  0  0  0  0  0  0
   -3.9650   -2.8970   -1.4690 C   0  0  0  0  0  0  0  0  0  0  0  0
   -4.7620   -1.7680   -1.2430 C   0  0  0  0  0  0  0  0  0  0  0  0
   -6.1580   -1.8830   -1.2550 C   0  0  0  0  0  0  0  0  0  0  0  0
   -2.4900   -2.7750   -1.4560 C   0  0  0  0  0  0  0  0  0  0  0  0
   -1.8870   -1.9380   -0.6010 C   0  0  0  0  0  0  0  0  0  0  0  0
   -0.3770   -1.9190   -0.6050 C   0  0  0  0  0  0  0  0  0  0  0  0
    0.1130   -0.9780   -1.7220 C   0  0  0  0  0  0  0  0  0  0  0  0
    1.6320   -0.7450   -1.6200 C   0  0  0  0  0  0  0  0  0  0  0  0
    2.0190   -0.2500   -0.2910 N   0  0  0  0  0  0  0  0  0  0  0  0
    1.6440   -1.2040    0.7630 C   0  0  0  0  0  0  0  0  0  0  0  0
    0.1260   -1.4610    0.7760 C   0  0  0  0  0  0  0  0  0  0  0  0
    0.1520   -3.2230   -0.8600 O   0  0  0  0  0  0  0  0  0  0  0  0
   -0.3270   -3.7660   -2.0230 C   0  0  0  0  0  0  0  0  0  0  0  0
    0.5240   -4.5130   -2.8460 C   0  0  0  0  0  0  0  0  0  0  0  0
    0.0370   -5.0700   -4.0350 C   0  0  0  0  0  0  0  0  0  0  0  0
   -1.3010   -4.8800   -4.4000 C   0  0  0  0  0  0  0  0  0  0  0  0
   -2.1520   -4.1340   -3.5760 C   0  0  0  0  0  0  0  0  0  0  0  0
   -1.6650   -3.5770   -2.3880 C   0  0  0  0  0  0  0  0  0  0  0  0
  -10.0700   -5.6040   -1.9710 H   0  0  0  0  0  0  0  0  0  0  0  0
   -8.5590   -5.7160   -1.1020 H   0  0  0  0  0  0  0  0  0  0  0  0
   -7.3590   -6.4150   -3.1070 H   0  0  0  0  0  0  0  0  0  0  0  0
   -8.7870   -7.4290   -2.9360 H   0  0  0  0  0  0  0  0  0  0  0  0
   -9.9880   -6.1490   -4.6340 H   0  0  0  0  0  0  0  0  0  0  0  0
   -8.4290   -6.6180   -5.2940 H   0  0  0  0  0  0  0  0  0  0  0  0
   -7.5100   -4.3890   -4.9010 H   0  0  0  0  0  0  0  0  0  0  0  0
   -9.0250   -4.2200   -5.7780 H   0  0  0  0  0  0  0  0  0  0  0  0
  -10.2200   -3.5840   -3.7570 H   0  0  0  0  0  0  0  0  0  0  0  0
   -8.7910   -2.5860   -3.8720 H   0  0  0  0  0  0  0  0  0  0  0  0
   -6.4200   -5.2140   -1.9010 H   0  0  0  0  0  0  0  0  0  0  0  0
   -3.9480   -5.0110   -1.8800 H   0  0  0  0  0  0  0  0  0  0  0  0
   -4.3010   -0.8090   -1.0600 H   0  0  0  0  0  0  0  0  0  0  0  0
   -6.7730   -1.0120   -1.0810 H   0  0  0  0  0  0  0  0  0  0  0  0
   -2.4560   -1.3040    0.0620 H   0  0  0  0  0  0  0  0  0  0  0  0
   -0.4060   -0.0250   -1.6460 H   0  0  0  0  0  0  0  0  0  0  0  0
   -0.1230   -1.4130   -2.6910 H   0  0  0  0  0  0  0  0  0  0  0  0
    2.1550   -1.6770   -1.8260 H   0  0  0  0  0  0  0  0  0  0  0  0
    1.9390   -0.0280   -2.3780 H   0  0  0  0  0  0  0  0  0  0  0  0
    3.0180   -0.1030   -0.2730 H   0  0  0  0  0  0  0  0  0  0  0  0
    2.1700   -2.1430    0.6030 H   0  0  0  0  0  0  0  0  0  0  0  0
    1.9550   -0.8150    1.7300 H   0  0  0  0  0  0  0  0  0  0  0  0
   -0.3920   -0.5500    1.0670 H   0  0  0  0  0  0  0  0  0  0  0  0
   -0.1050   -2.2230    1.5170 H   0  0  0  0  0  0  0  0  0  0  0  0
    1.5570   -4.6590   -2.5640 H   0  0  0  0  0  0  0  0  0  0  0  0
    0.6940   -5.6450   -4.6700 H   0  0  0  0  0  0  0  0  0  0  0  0
   -1.6760   -5.3100   -5.3170 H   0  0  0  0  0  0  0  0  0  0  0  0
   -3.1850   -3.9880   -3.8580 H   0  0  0  0  0  0  0  0  0  0  0  0
  1  2  2  0  0  0  0
  2  3  1  0  0  0  0
  3  4  1  0  0  0  0
  4 30  1  0  0  0  0
  4 31  1  0  0  0  0
  4  5  1  0  0  0  0
  5 32  1  0  0  0  0
  5 33  1  0  0  0  0
  5  6  1  0  0  0  0
  6 34  1  0  0  0  0
  6 35  1  0  0  0  0
  6  7  1  0  0  0  0
  7 36  1  0  0  0  0
  7 37  1  0  0  0  0
  7  8  1  0  0  0  0
  8  3  1  0  0  0  0
  8 38  1  0  0  0  0
  8 39  1  0  0  0  0
  2  9  1  0  0  0  0
  9 10  2  0  0  0  0
 10 40  1  0  0  0  0
 10 11  1  0  0  0  0
 11 41  1  0  0  0  0
 11 12  2  0  0  0  0
 12 13  1  0  0  0  0
 13 42  1  0  0  0  0
 13 14  2  0  0  0  0
 14  9  1  0  0  0  0
 14 43  1  0  0  0  0
 12 15  1  0  0  0  0
 15 16  2  0  0  0  0
 16 44  1  0  0  0  0
 16 17  1  0  0  0  0
 17 18  1  0  0  0  0
 18 45  1  0  0  0  0
 18 46  1  0  0  0  0
 18 19  1  0  0  0  0
 19 47  1  0  0  0  0
 19 48  1  0  0  0  0
 19 20  1  0  0  0  0
 20 49  1  0  0  0  0
 20 21  1  0  0  0  0
 21 50  1  0  0  0  0
 21 51  1  0  0  0  0
 21 22  1  0  0  0  0
 22 17  1  0  0  0  0
 22 52  1  0  0  0  0
 22 53  1  0  0  0  0
 17 23  1  0  0  0  0
 23 24  1  0  0  0  0
 24 25  1  0  0  0  0
 25 54  1  0  0  0  0
 25 26  2  0  0  0  0
 26 55  1  0  0  0  0
 26 27  1  0  0  0  0
 27 56  1  0  0  0  0
 27 28  2  0  0  0  0
 28 57  1  0  0  0  0
 28 29  1  0  0  0  0
 29 15  1  0  0  0  0
 29 24  2  0  0  0  0
M  END
>  <LOGBIO>
5.5200

>  <PRED_LOGBIO>
5.0100

>  <XV_RES>
0.5400

>  <WHL_TMPL>
3

>  <ANCH>
51-64;24-22

$$$$
ROW35
  -MTS-   01071502173D 0   0.00000     0.00000     0

 58 61  0  0  1  0  0  0  0  0999 V2000
   11.2920   -2.2000    1.3980 C   0  0  0  0  0  0  0  0  0  0  0  0
    9.8150   -1.9080    1.6430 C   0  0  0  0  0  0  0  0  0  0  0  0
    9.3070   -2.7980    2.6980 N   0  0  0  0  0  0  0  0  0  0  0  0
   10.2060   -3.7730    3.3310 C   0  0  0  0  0  0  0  0  0  0  0  0
   11.5980   -3.6570    2.7160 C   0  0  0  0  0  0  0  0  0  0  0  0
    8.0360   -2.7200    3.0790 C   0  0  0  0  0  0  0  0  0  0  0  0
    7.6110   -3.4640    3.9610 O   0  0  0  0  0  0  0  0  0  0  0  0
    7.1310   -1.7370    2.4410 C   0  0  0  0  0  0  0  0  0  0  0  0
    6.4010   -2.0950    1.3010 C   0  0  0  0  0  0  0  0  0  0  0  0
    5.5460   -1.1650    0.6970 C   0  0  0  0  0  0  0  0  0  0  0  0
    5.4190    0.1210    1.2340 C   0  0  0  0  0  0  0  0  0  0  0  0
    6.1490    0.4790    2.3740 C   0  0  0  0  0  0  0  0  0  0  0  0
    7.0050   -0.4500    2.9780 C   0  0  0  0  0  0  0  0  0  0  0  0
    4.4960    1.1240    0.5830 C   0  0  1  0  0  0  0  0  0  0  0  0
    3.5260    1.5780    1.6900 C   0  0  0  0  0  0  0  0  0  0  0  0
    2.3810    0.5540    1.8210 C   0  0  0  0  0  0  0  0  0  0  0  0
    2.9710   -0.8200    2.1900 C   0  0  0  0  0  0  0  0  0  0  0  0
    1.8570   -1.8180    2.5570 C   0  0  0  0  0  0  0  0  0  0  0  0
    0.9910   -1.3000    3.6250 N   0  0  0  0  0  0  0  0  0  0  0  0
    0.3450   -0.0420    3.2240 C   0  0  0  0  0  0  0  0  0  0  0  0
    1.3850    1.0430    2.8890 C   0  0  0  0  0  0  0  0  0  0  0  0
    1.6740    0.4160    0.5860 O   0  0  0  0  0  0  0  0  0  0  0  0
    2.4720    0.0880   -0.4790 C   0  0  0  0  0  0  0  0  0  0  0  0
    1.8420   -0.5910   -1.5290 C   0  0  0  0  0  0  0  0  0  0  0  0
    2.5770   -0.9680   -2.6590 C   0  0  0  0  0  0  0  0  0  0  0  0
    3.9410   -0.6650   -2.7400 C   0  0  0  0  0  0  0  0  0  0  0  0
    4.5710    0.0140   -1.6900 C   0  0  0  0  0  0  0  0  0  0  0  0
    3.8360    0.3910   -0.5590 C   0  0  0  0  0  0  0  0  0  0  0  0
   11.4100   -3.2360    1.0860 H   0  0  0  0  0  0  0  0  0  0  0  0
   11.6670   -1.5420    0.6170 H   0  0  0  0  0  0  0  0  0  0  0  0
   11.8520   -2.0310    2.3150 H   0  0  0  0  0  0  0  0  0  0  0  0
    9.2540   -2.0770    0.7260 H   0  0  0  0  0  0  0  0  0  0  0  0
    9.6970   -0.8720    1.9540 H   0  0  0  0  0  0  0  0  0  0  0  0
   10.2630   -3.5730    4.3990 H   0  0  0  0  0  0  0  0  0  0  0  0
    9.8210   -4.7780    3.1700 H   0  0  0  0  0  0  0  0  0  0  0  0
   11.9820   -2.6520    2.8770 H   0  0  0  0  0  0  0  0  0  0  0  0
   12.2630   -4.3790    3.1850 H   0  0  0  0  0  0  0  0  0  0  0  0
   11.5400   -3.8570    1.6480 H   0  0  0  0  0  0  0  0  0  0  0  0
    6.4990   -3.0870    0.8870 H   0  0  0  0  0  0  0  0  0  0  0  0
    4.9830   -1.4410   -0.1820 H   0  0  0  0  0  0  0  0  0  0  0  0
    6.0520    1.4720    2.7880 H   0  0  0  0  0  0  0  0  0  0  0  0
    7.5680   -0.1750    3.8570 H   0  0  0  0  0  0  0  0  0  0  0  0
    5.0620    1.9750    0.2120 H   0  0  0  0  0  0  0  0  0  0  0  0
    3.0780    2.5090    1.3510 H   0  0  0  0  0  0  0  0  0  0  0  0
    4.0690    1.6110    2.6320 H   0  0  0  0  0  0  0  0  0  0  0  0
    3.5590   -0.6700    3.0930 H   0  0  0  0  0  0  0  0  0  0  0  0
    3.5040   -1.2060    1.3240 H   0  0  0  0  0  0  0  0  0  0  0  0
    2.3550   -2.6950    2.9650 H   0  0  0  0  0  0  0  0  0  0  0  0
    1.2530   -1.9870    1.6670 H   0  0  0  0  0  0  0  0  0  0  0  0
    1.5980   -1.0740    4.4000 H   0  0  0  0  0  0  0  0  0  0  0  0
   -0.1990    0.3150    4.0960 H   0  0  0  0  0  0  0  0  0  0  0  0
   -0.2520   -0.2210    2.3320 H   0  0  0  0  0  0  0  0  0  0  0  0
    1.9640    1.2050    3.7970 H   0  0  0  0  0  0  0  0  0  0  0  0
    0.8590    1.9090    2.4930 H   0  0  0  0  0  0  0  0  0  0  0  0
    0.7890   -0.8250   -1.4670 H   0  0  0  0  0  0  0  0  0  0  0  0
    2.0910   -1.4920   -3.4690 H   0  0  0  0  0  0  0  0  0  0  0  0
    4.5080   -0.9560   -3.6120 H   0  0  0  0  0  0  0  0  0  0  0  0
    5.6240    0.2480   -1.7520 H   0  0  0  0  0  0  0  0  0  0  0  0
  1 29  1  0  0  0  0
  1 30  1  0  0  0  0
  1 31  1  0  0  0  0
  1  2  1  0  0  0  0
  2 32  1  0  0  0  0
  2 33  1  0  0  0  0
  2  3  1  0  0  0  0
  3  4  1  0  0  0  0
  4 34  1  0  0  0  0
  4 35  1  0  0  0  0
  4  5  1  0  0  0  0
  5 36  1  0  0  0  0
  5 37  1  0  0  0  0
  5 38  1  0  0  0  0
  3  6  1  0  0  0  0
  6  7  2  0  0  0  0
  6  8  1  0  0  0  0
  8  9  2  0  0  0  0
  9 39  1  0  0  0  0
  9 10  1  0  0  0  0
 10 40  1  0  0  0  0
 10 11  2  0  0  0  0
 11 12  1  0  0  0  0
 12 41  1  0  0  0  0
 12 13  2  0  0  0  0
 13  8  1  0  0  0  0
 13 42  1  0  0  0  0
 11 14  1  0  0  0  0
 14 43  1  0  0  0  0
 14 15  1  0  0  0  0
 15 44  1  0  0  0  0
 15 45  1  0  0  0  0
 15 16  1  0  0  0  0
 16 17  1  0  0  0  0
 17 46  1  0  0  0  0
 17 47  1  0  0  0  0
 17 18  1  0  0  0  0
 18 48  1  0  0  0  0
 18 49  1  0  0  0  0
 18 19  1  0  0  0  0
 19 50  1  0  0  0  0
 19 20  1  0  0  0  0
 20 51  1  0  0  0  0
 20 52  1  0  0  0  0
 20 21  1  0  0  0  0
 21 16  1  0  0  0  0
 21 53  1  0  0  0  0
 21 54  1  0  0  0  0
 16 22  1  0  0  0  0
 22 23  1  0  0  0  0
 23 24  1  0  0  0  0
 24 55  1  0  0  0  0
 24 25  2  0  0  0  0
 25 56  1  0  0  0  0
 25 26  1  0  0  0  0
 26 57  1  0  0  0  0
 26 27  2  0  0  0  0
 27 58  1  0  0  0  0
 27 28  1  0  0  0  0
 28 14  1  0  0  0  0
 28 23  2  0  0  0  0
M  END
>  <LOGBIO>
5.5900

>  <PRED_LOGBIO>
5.3200

>  <XV_RES>
0.1410

>  <WHL_TMPL>
1

>  <ANCH>
49-51;56-58

$$$$
ROW36
  -MTS-   01071502173D 0   0.00000     0.00000     0

 33 34  0  0  0  0  0  0  0  0999 V2000
   -5.6480   -5.9480   -2.5160 C   0  0  0  0  0  0  0  0  0  0  0  0
   -6.8000   -5.4470   -3.3820 C   0  0  0  0  0  0  0  0  0  0  0  0
   -8.0900   -5.5320   -2.6010 C   0  0  0  0  0  0  0  0  0  0  0  0
   -8.9120   -6.5640   -2.5630 N   0  0  0  0  0  0  0  0  0  0  0  0
  -10.0230   -6.2190   -1.6940 N   0  0  0  0  0  0  0  0  0  0  0  0
   -9.8100   -4.9470   -1.2330 C   0  0  0  0  0  0  0  0  0  0  0  0
  -10.7250   -4.1940   -0.2970 C   0  0  0  0  0  0  0  0  0  0  0  0
  -11.7510   -3.4100   -1.1100 C   0  0  0  0  0  0  0  0  0  0  0  0
   -8.6630   -4.4740   -1.7400 C   0  0  0  0  0  0  0  0  0  0  0  0
   -8.1210   -3.2380   -1.5040 O   0  0  0  0  0  0  0  0  0  0  0  0
   -6.7560   -3.1260   -1.4920 C   0  0  0  0  0  0  0  0  0  0  0  0
   -5.9590   -4.2550   -1.7180 C   0  0  0  0  0  0  0  0  0  0  0  0
   -4.5630   -4.1400   -1.7060 C   0  0  0  0  0  0  0  0  0  0  0  0
   -3.5720   -5.5430   -1.9860 Cl  0  0  0  0  0  0  0  0  0  0  0  0
   -3.9650   -2.8970   -1.4690 C   0  0  0  0  0  0  0  0  0  0  0  0
   -4.7620   -1.7680   -1.2430 C   0  0  0  0  0  0  0  0  0  0  0  0
   -6.1580   -1.8830   -1.2550 C   0  0  0  0  0  0  0  0  0  0  0  0
   -4.1420   -0.4800   -0.9970 C   0  0  0  0  0  0  0  0  0  0  0  0
   -3.6470    0.5500   -0.7990 N   0  0  0  0  0  0  0  0  0  0  0  0
   -5.5720   -5.3330   -1.6220 H   0  0  0  0  0  0  0  0  0  0  0  0
   -4.7190   -5.8870   -3.0780 H   0  0  0  0  0  0  0  0  0  0  0  0
   -5.8320   -6.9820   -2.2310 H   0  0  0  0  0  0  0  0  0  0  0  0
   -6.6160   -4.4130   -3.6670 H   0  0  0  0  0  0  0  0  0  0  0  0
   -6.8760   -6.0620   -4.2760 H   0  0  0  0  0  0  0  0  0  0  0  0
  -10.8110   -6.8100   -1.4710 H   0  0  0  0  0  0  0  0  0  0  0  0
  -10.1390   -3.5050    0.3080 H   0  0  0  0  0  0  0  0  0  0  0  0
  -11.2390   -4.8990    0.3530 H   0  0  0  0  0  0  0  0  0  0  0  0
  -11.2370   -2.7050   -1.7600 H   0  0  0  0  0  0  0  0  0  0  0  0
  -12.4110   -2.8680   -0.4360 H   0  0  0  0  0  0  0  0  0  0  0  0
  -12.3370   -4.0990   -1.7150 H   0  0  0  0  0  0  0  0  0  0  0  0
   -6.4200   -5.2140   -1.9010 H   0  0  0  0  0  0  0  0  0  0  0  0
   -2.8890   -2.8090   -1.4600 H   0  0  0  0  0  0  0  0  0  0  0  0
   -6.7730   -1.0120   -1.0810 H   0  0  0  0  0  0  0  0  0  0  0  0
  1 20  1  0  0  0  0
  1 21  1  0  0  0  0
  1 22  1  0  0  0  0
  1  2  1  0  0  0  0
  2 23  1  0  0  0  0
  2 24  1  0  0  0  0
  2  3  1  0  0  0  0
  3  4  2  0  0  0  0
  4  5  1  0  0  0  0
  5 25  1  0  0  0  0
  5  6  1  0  0  0  0
  6  7  1  0  0  0  0
  7 26  1  0  0  0  0
  7 27  1  0  0  0  0
  7  8  1  0  0  0  0
  8 28  1  0  0  0  0
  8 29  1  0  0  0  0
  8 30  1  0  0  0  0
  6  9  2  0  0  0  0
  9  3  1  0  0  0  0
  9 10  1  0  0  0  0
 10 11  1  0  0  0  0
 11 12  2  0  0  0  0
 12 31  1  0  0  0  0
 12 13  1  0  0  0  0
 13 14  1  0  0  0  0
 13 15  2  0  0  0  0
 15 32  1  0  0  0  0
 15 16  1  0  0  0  0
 16 17  2  0  0  0  0
 17 11  1  0  0  0  0
 17 33  1  0  0  0  0
 16 18  1  0  0  0  0
 18 19  3  0  0  0  0
M  END
>  <LOGBIO>
4.4100

>  <PRED_LOGBIO>
5.2700

>  <XV_RES>
-1.0670

>  <WHL_TMPL>
3

>  <ANCH>
56-57;22-21

$$$$
ROW37
  -MTS-   01071502173D 0   0.00000     0.00000     0

 66 71  0  0  0  0  0  0  0  0999 V2000
   -1.8020    1.6860    1.1140 C   0  0  0  0  0  0  0  0  0  0  0  0
   -0.7770    0.5770    1.1530 C   0  0  0  0  0  0  0  0  0  0  0  0
   -0.9730   -0.7150    0.6720 O   0  0  0  0  0  0  0  0  0  0  0  0
    0.2070   -1.4260    0.8940 C   0  0  0  0  0  0  0  0  0  0  0  0
    0.5960   -2.7440    0.6260 C   0  0  0  0  0  0  0  0  0  0  0  0
    1.8810   -3.1790    0.9740 C   0  0  0  0  0  0  0  0  0  0  0  0
    2.7760   -2.2960    1.5890 C   0  0  0  0  0  0  0  0  0  0  0  0
    4.1170   -2.9180    1.8990 C   0  0  0  0  0  0  0  0  0  0  0  0
    5.3390   -2.0880    1.4660 C   0  0  0  0  0  0  0  0  0  0  0  0
    5.5450   -0.8740    2.2690 N   0  0  0  0  0  0  0  0  0  0  0  0
    6.8990   -0.4070    1.9400 C   0  0  0  0  0  0  0  0  0  0  0  0
    7.5170    0.2670    3.1640 C   0  0  0  0  0  0  0  0  0  0  0  0
    8.9250    0.7530    2.8210 C   0  0  0  0  0  0  0  0  0  0  0  0
    9.6610    1.5560    4.2790 S   0  0  0  0  0  0  0  0  0  0  0  0
   11.2920    2.1190    3.8830 C   0  0  0  0  0  0  0  0  0  0  0  0
   11.5980    3.3060    3.3940 N   0  0  0  0  0  0  0  0  0  0  0  0
   13.0370    3.3390    3.2220 N   0  0  0  0  0  0  0  0  0  0  0  0
   13.4980    2.1670    3.6190 C   0  0  0  0  0  0  0  0  0  0  0  0
   14.9200    1.7560    3.6180 C   0  0  0  0  0  0  0  0  0  0  0  0
   15.6400    1.7290    2.4180 C   0  0  0  0  0  0  0  0  0  0  0  0
   16.9850    1.3400    2.4170 C   0  0  0  0  0  0  0  0  0  0  0  0
   17.6090    0.9770    3.6170 C   0  0  0  0  0  0  0  0  0  0  0  0
   16.8890    1.0040    4.8170 C   0  0  0  0  0  0  0  0  0  0  0  0
   17.4980    0.6550    5.9580 N   0  0  0  0  0  0  0  0  0  0  0  0
   16.8520    0.6650    7.1320 C   0  0  0  0  0  0  0  0  0  0  0  0
   17.5830    0.2630    8.3910 C   0  0  0  0  0  0  0  0  0  0  0  0
   15.5060    1.0440    7.2030 C   0  0  0  0  0  0  0  0  0  0  0  0
   14.8410    1.4140    6.0280 C   0  0  0  0  0  0  0  0  0  0  0  0
   15.5440    1.3930    4.8170 C   0  0  0  0  0  0  0  0  0  0  0  0
   12.4450    1.3950    4.0310 N   0  0  0  0  0  0  0  0  0  0  0  0
   12.5370    0.0210    4.5470 C   0  0  0  0  0  0  0  0  0  0  0  0
    4.6500    0.2450    1.9410 C   0  0  0  0  0  0  0  0  0  0  0  0
    3.2280    0.0920    2.5110 C   0  0  0  0  0  0  0  0  0  0  0  0
    2.3870   -0.9780    1.8570 C   0  0  0  0  0  0  0  0  0  0  0  0
    1.1030   -0.5430    1.5090 C   0  0  0  0  0  0  0  0  0  0  0  0
    0.4420    0.6840    1.6460 N   0  0  0  0  0  0  0  0  0  0  0  0
   -2.8010    1.2580    1.1750 H   0  0  0  0  0  0  0  0  0  0  0  0
   -1.7010    2.2410    0.1840 H   0  0  0  0  0  0  0  0  0  0  0  0
   -1.6430    2.3560    1.9570 H   0  0  0  0  0  0  0  0  0  0  0  0
   -0.0950   -3.4250    0.1520 H   0  0  0  0  0  0  0  0  0  0  0  0
    2.1810   -4.1960    0.7680 H   0  0  0  0  0  0  0  0  0  0  0  0
    4.1590   -3.8300    1.3080 H   0  0  0  0  0  0  0  0  0  0  0  0
    4.1800   -3.0580    2.9760 H   0  0  0  0  0  0  0  0  0  0  0  0
    5.1230   -1.7440    0.4570 H   0  0  0  0  0  0  0  0  0  0  0  0
    6.2190   -2.7210    1.5650 H   0  0  0  0  0  0  0  0  0  0  0  0
    7.5130   -1.2540    1.6440 H   0  0  0  0  0  0  0  0  0  0  0  0
    6.8470    0.3070    1.1200 H   0  0  0  0  0  0  0  0  0  0  0  0
    6.9030    1.1150    3.4600 H   0  0  0  0  0  0  0  0  0  0  0  0
    7.5690   -0.4460    3.9830 H   0  0  0  0  0  0  0  0  0  0  0  0
    9.5390   -0.0940    2.5250 H   0  0  0  0  0  0  0  0  0  0  0  0
    8.8730    1.4670    2.0020 H   0  0  0  0  0  0  0  0  0  0  0  0
   15.1580    2.0090    1.4920 H   0  0  0  0  0  0  0  0  0  0  0  0
   17.5410    1.3190    1.4910 H   0  0  0  0  0  0  0  0  0  0  0  0
   18.6470    0.6770    3.6160 H   0  0  0  0  0  0  0  0  0  0  0  0
   18.6370    0.5120    8.2930 H   0  0  0  0  0  0  0  0  0  0  0  0
   17.4760   -0.8090    8.5460 H   0  0  0  0  0  0  0  0  0  0  0  0
   17.1620    0.7950    9.2410 H   0  0  0  0  0  0  0  0  0  0  0  0
   14.9880    1.0500    8.1510 H   0  0  0  0  0  0  0  0  0  0  0  0
   13.8030    1.7100    6.0550 H   0  0  0  0  0  0  0  0  0  0  0  0
   11.7300   -0.1550    5.2560 H   0  0  0  0  0  0  0  0  0  0  0  0
   12.4530   -0.6830    3.7210 H   0  0  0  0  0  0  0  0  0  0  0  0
   13.4940   -0.1160    5.0450 H   0  0  0  0  0  0  0  0  0  0  0  0
    4.5390    0.2280    0.8580 H   0  0  0  0  0  0  0  0  0  0  0  0
    5.0740    1.1580    2.3520 H   0  0  0  0  0  0  0  0  0  0  0  0
    2.7250    1.0320    2.2940 H   0  0  0  0  0  0  0  0  0  0  0  0
    3.3220   -0.1540    3.5660 H   0  0  0  0  0  0  0  0  0  0  0  0
  1 37  1  0  0  0  0
  1 38  1  0  0  0  0
  1 39  1  0  0  0  0
  1  2  1  0  0  0  0
  2  3  1  0  0  0  0
  3  4  1  0  0  0  0
  4  5  2  0  0  0  0
  5 40  1  0  0  0  0
  5  6  1  0  0  0  0
  6 41  1  0  0  0  0
  6  7  2  0  0  0  0
  7  8  1  0  0  0  0
  8 42  1  0  0  0  0
  8 43  1  0  0  0  0
  8  9  1  0  0  0  0
  9 44  1  0  0  0  0
  9 45  1  0  0  0  0
  9 10  1  0  0  0  0
 10 11  1  0  0  0  0
 11 46  1  0  0  0  0
 11 47  1  0  0  0  0
 11 12  1  0  0  0  0
 12 48  1  0  0  0  0
 12 49  1  0  0  0  0
 12 13  1  0  0  0  0
 13 50  1  0  0  0  0
 13 51  1  0  0  0  0
 13 14  1  0  0  0  0
 14 15  1  0  0  0  0
 15 16  2  0  0  0  0
 16 17  1  0  0  0  0
 17 18  2  0  0  0  0
 18 19  1  0  0  0  0
 19 20  2  0  0  0  0
 20 52  1  0  0  0  0
 20 21  1  0  0  0  0
 21 53  1  0  0  0  0
 21 22  2  0  0  0  0
 22 54  1  0  0  0  0
 22 23  1  0  0  0  0
 23 24  1  0  0  0  0
 24 25  2  0  0  0  0
 25 26  1  0  0  0  0
 26 55  1  0  0  0  0
 26 56  1  0  0  0  0
 26 57  1  0  0  0  0
 25 27  1  0  0  0  0
 27 58  1  0  0  0  0
 27 28  2  0  0  0  0
 28 59  1  0  0  0  0
 28 29  1  0  0  0  0
 29 19  1  0  0  0  0
 29 23  2  0  0  0  0
 18 30  1  0  0  0  0
 30 15  1  0  0  0  0
 30 31  1  0  0  0  0
 31 60  1  0  0  0  0
 31 61  1  0  0  0  0
 31 62  1  0  0  0  0
 10 32  1  0  0  0  0
 32 63  1  0  0  0  0
 32 64  1  0  0  0  0
 32 33  1  0  0  0  0
 33 65  1  0  0  0  0
 33 66  1  0  0  0  0
 33 34  1  0  0  0  0
 34  7  1  0  0  0  0
 34 35  2  0  0  0  0
 35  4  1  0  0  0  0
 35 36  1  0  0  0  0
 36  2  2  0  0  0  0
M  END
>  <LOGBIO>
5.6000

>  <PRED_LOGBIO>
5.2400

>  <XV_RES>
0.4820

>  <WHL_TMPL>
1

>  <ANCH>
35-36;64-61

$$$$
ROW38
  -MTS-   01071502173D 0   0.00000     0.00000     0

 63 66  0  0  0  0  0  0  0  0999 V2000
    4.5490   -3.0460   -1.4420 C   0  0  0  0  0  0  0  0  0  0  0  0
    4.8040   -1.7990   -0.7900 O   0  0  0  0  0  0  0  0  0  0  0  0
    4.3910   -0.6510   -1.4120 C   0  0  0  0  0  0  0  0  0  0  0  0
    5.2490    0.0130   -2.2970 C   0  0  0  0  0  0  0  0  0  0  0  0
    4.8270    1.1870   -2.9330 C   0  0  0  0  0  0  0  0  0  0  0  0
    3.5460    1.6950   -2.6850 C   0  0  0  0  0  0  0  0  0  0  0  0
    2.6880    1.0310   -1.8010 C   0  0  0  0  0  0  0  0  0  0  0  0
    3.1100   -0.1420   -1.1650 C   0  0  0  0  0  0  0  0  0  0  0  0
    1.3940    1.5450   -1.5510 N   0  0  0  0  0  0  0  0  0  0  0  0
    0.4200    0.9670   -0.6140 C   0  0  0  0  0  0  0  0  0  0  0  0
   -0.7940    1.9070   -0.7330 C   0  0  0  0  0  0  0  0  0  0  0  0
   -0.3620    2.9040   -1.7230 N   0  0  0  0  0  0  0  0  0  0  0  0
   -1.2610    3.5690   -2.4980 C   0  0  0  0  0  0  0  0  0  0  0  0
   -2.5540    3.2510   -2.3120 C   0  0  0  0  0  0  0  0  0  0  0  0
   -3.4800    3.9700   -3.1510 N   0  0  0  0  0  0  0  0  0  0  0  0
   -4.9110    3.4880   -2.8120 C   0  0  0  0  0  0  0  0  0  0  0  0
   -3.2070    3.5680   -4.5380 C   0  0  0  0  0  0  0  0  0  0  0  0
   -4.1620    4.3010   -5.4790 C   0  0  1  0  0  0  0  0  0  0  0  0
   -4.8960    5.5680   -5.0000 C   0  0  0  0  0  0  0  0  0  0  0  0
   -6.1800    5.6150   -5.8490 C   0  0  0  0  0  0  0  0  0  0  0  0
   -6.0880    4.3710   -6.7510 C   0  0  1  0  0  0  0  0  0  0  0  0
   -4.9480    4.5680   -7.7670 C   0  0  0  0  0  0  0  0  0  0  0  0
   -3.6630    4.5210   -6.9190 C   0  0  0  0  0  0  0  0  0  0  0  0
   -5.4450    3.4730   -5.6780 C   0  0  0  0  0  0  0  0  0  0  0  0
   -5.1750    2.0570   -6.1770 C   0  0  0  0  0  0  0  0  0  0  0  0
   -6.2870    3.3550   -4.4100 C   0  0  0  0  0  0  0  0  0  0  0  0
    0.8740    2.6250   -2.1270 C   0  0  0  0  0  0  0  0  0  0  0  0
    1.4890    3.3140   -2.9700 O   0  0  0  0  0  0  0  0  0  0  0  0
    5.0440   -3.0560   -2.4110 H   0  0  0  0  0  0  0  0  0  0  0  0
    4.9330   -3.8600   -0.8300 H   0  0  0  0  0  0  0  0  0  0  0  0
    3.4780   -3.1700   -1.5810 H   0  0  0  0  0  0  0  0  0  0  0  0
    6.2370   -0.3790   -2.4880 H   0  0  0  0  0  0  0  0  0  0  0  0
    5.4890    1.6990   -3.6150 H   0  0  0  0  0  0  0  0  0  0  0  0
    3.2210    2.6010   -3.1760 H   0  0  0  0  0  0  0  0  0  0  0  0
    2.4480   -0.6550   -0.4820 H   0  0  0  0  0  0  0  0  0  0  0  0
    0.8220    1.0630    0.3930 H   0  0  0  0  0  0  0  0  0  0  0  0
    0.1320   -0.0280   -0.9450 H   0  0  0  0  0  0  0  0  0  0  0  0
   -0.9230    2.4140    0.2210 H   0  0  0  0  0  0  0  0  0  0  0  0
   -1.6410    1.3440   -1.1190 H   0  0  0  0  0  0  0  0  0  0  0  0
   -1.0360    3.2710   -3.5200 H   0  0  0  0  0  0  0  0  0  0  0  0
   -1.1380    4.6360   -2.3260 H   0  0  0  0  0  0  0  0  0  0  0  0
   -2.7860    3.5530   -1.2930 H   0  0  0  0  0  0  0  0  0  0  0  0
   -2.6910    2.1880   -2.4990 H   0  0  0  0  0  0  0  0  0  0  0  0
   -5.0210    2.4380   -3.0750 H   0  0  0  0  0  0  0  0  0  0  0  0
   -5.5890    4.0440   -3.4570 H   0  0  0  0  0  0  0  0  0  0  0  0
   -5.0580    3.6880   -1.7530 H   0  0  0  0  0  0  0  0  0  0  0  0
   -2.1800    3.8220   -4.7940 H   0  0  0  0  0  0  0  0  0  0  0  0
   -3.3510    2.4940   -4.6400 H   0  0  0  0  0  0  0  0  0  0  0  0
   -4.2880    6.4560   -5.1590 H   0  0  0  0  0  0  0  0  0  0  0  0
   -5.1290    5.5100   -3.9390 H   0  0  0  0  0  0  0  0  0  0  0  0
   -6.2270    6.5270   -6.4410 H   0  0  0  0  0  0  0  0  0  0  0  0
   -7.0680    5.5800   -5.2210 H   0  0  0  0  0  0  0  0  0  0  0  0
   -7.0300    4.0140   -7.1620 H   0  0  0  0  0  0  0  0  0  0  0  0
   -5.0430    5.5200   -8.2840 H   0  0  0  0  0  0  0  0  0  0  0  0
   -4.9500    3.7800   -8.5180 H   0  0  0  0  0  0  0  0  0  0  0  0
   -3.1030    5.4500   -7.0030 H   0  0  0  0  0  0  0  0  0  0  0  0
   -3.0110    3.7110   -7.2370 H   0  0  0  0  0  0  0  0  0  0  0  0
   -4.2690    2.0510   -6.7800 H   0  0  0  0  0  0  0  0  0  0  0  0
   -5.0480    1.3900   -5.3260 H   0  0  0  0  0  0  0  0  0  0  0  0
   -6.0150    1.7180   -6.7800 H   0  0  0  0  0  0  0  0  0  0  0  0
   -6.8270    2.4100   -4.4210 H   0  0  0  0  0  0  0  0  0  0  0  0
   -6.9960    4.1780   -4.3680 H   0  0  0  0  0  0  0  0  0  0  0  0
   -5.6370    3.3910   -3.5390 H   0  0  0  0  0  0  0  0  0  0  0  0
  1 29  1  0  0  0  0
  1 30  1  0  0  0  0
  1 31  1  0  0  0  0
  1  2  1  0  0  0  0
  2  3  1  0  0  0  0
  3  4  2  0  0  0  0
  4 32  1  0  0  0  0
  4  5  1  0  0  0  0
  5 33  1  0  0  0  0
  5  6  2  0  0  0  0
  6 34  1  0  0  0  0
  6  7  1  0  0  0  0
  7  8  2  0  0  0  0
  8  3  1  0  0  0  0
  8 35  1  0  0  0  0
  7  9  1  0  0  0  0
  9 10  1  0  0  0  0
 10 36  1  0  0  0  0
 10 37  1  0  0  0  0
 10 11  1  0  0  0  0
 11 38  1  0  0  0  0
 11 39  1  0  0  0  0
 11 12  1  0  0  0  0
 12 13  1  0  0  0  0
 13 40  1  0  0  0  0
 13 41  1  0  0  0  0
 13 14  1  0  0  0  0
 14 42  1  0  0  0  0
 14 43  1  0  0  0  0
 14 15  1  0  0  0  0
 15 16  1  0  0  0  0
 16 44  1  0  0  0  0
 16 45  1  0  0  0  0
 16 46  1  0  0  0  0
 15 17  1  0  0  0  0
 17 47  1  0  0  0  0
 17 48  1  0  0  0  0
 17 18  1  0  0  0  0
 18 19  1  0  0  0  0
 19 49  1  0  0  0  0
 19 50  1  0  0  0  0
 19 20  1  0  0  0  0
 20 51  1  0  0  0  0
 20 52  1  0  0  0  0
 20 21  1  0  0  0  0
 21 53  1  0  0  0  0
 21 22  1  0  0  0  0
 22 54  1  0  0  0  0
 22 55  1  0  0  0  0
 22 23  1  0  0  0  0
 23 18  1  0  0  0  0
 23 56  1  0  0  0  0
 23 57  1  0  0  0  0
 21 24  1  0  0  0  0
 24 18  1  0  0  0  0
 24 25  1  0  0  0  0
 25 58  1  0  0  0  0
 25 59  1  0  0  0  0
 25 60  1  0  0  0  0
 24 26  1  0  0  0  0
 26 61  1  0  0  0  0
 26 62  1  0  0  0  0
 26 63  1  0  0  0  0
 12 27  1  0  0  0  0
 27  9  1  0  0  0  0
 27 28  2  0  0  0  0
M  END
>  <LOGBIO>
5.7000

>  <PRED_LOGBIO>
5.7700

>  <XV_RES>
-0.0260

>  <WHL_TMPL>
1

>  <ANCH>
11-22;23-20

$$$$
ROW39
  -MTS-   01071502173D 0   0.00000     0.00000     0

 56 60  0  0  0  0  0  0  0  0999 V2000
   -2.7150    5.4610   -6.0330 C   0  0  0  0  0  0  0  0  0  0  0  0
   -1.2760    5.6780   -5.8260 N   0  0  0  0  0  0  0  0  0  0  0  0
   -0.6450    5.1780   -4.6620 C   0  0  0  0  0  0  0  0  0  0  0  0
   -0.0940    3.8910   -4.6630 C   0  0  0  0  0  0  0  0  0  0  0  0
    0.5300    3.3960   -3.5120 C   0  0  0  0  0  0  0  0  0  0  0  0
    0.6030    4.1880   -2.3600 C   0  0  0  0  0  0  0  0  0  0  0  0
    1.2760    3.6550   -1.1180 C   0  0  0  0  0  0  0  0  0  0  0  0
    0.2850    2.9630   -0.2820 N   0  0  0  0  0  0  0  0  0  0  0  0
    0.7510    3.0890    1.1060 C   0  0  0  0  0  0  0  0  0  0  0  0
    2.1820    2.5470    1.2790 C   0  0  0  0  0  0  0  0  0  0  0  0
    2.2860    1.0930    0.7800 C   0  0  0  0  0  0  0  0  0  0  0  0
    1.6910    0.9410   -0.6320 C   0  0  0  0  0  0  0  0  0  0  0  0
    0.2830    1.5580   -0.7160 C   0  0  0  0  0  0  0  0  0  0  0  0
    3.6490    0.6600    0.7710 O   0  0  0  0  0  0  0  0  0  0  0  0
    3.6030   -0.7520    0.9930 C   0  0  0  0  0  0  0  0  0  0  0  0
    2.3860   -0.9790    1.8580 C   0  0  0  0  0  0  0  0  0  0  0  0
    1.9610   -2.0220    2.6900 C   0  0  0  0  0  0  0  0  0  0  0  0
    0.7410   -1.9010    3.3660 C   0  0  0  0  0  0  0  0  0  0  0  0
    0.3190   -2.8990    4.1710 F   0  0  0  0  0  0  0  0  0  0  0  0
   -0.0120   -0.8020    3.2190 N   0  0  0  0  0  0  0  0  0  0  0  0
    0.3680    0.2130    2.4310 C   0  0  0  0  0  0  0  0  0  0  0  0
    1.5770    0.1550    1.7270 C   0  0  0  0  0  0  0  0  0  0  0  0
    0.0520    5.4750   -2.3590 C   0  0  0  0  0  0  0  0  0  0  0  0
   -0.5720    5.9700   -3.5100 C   0  0  0  0  0  0  0  0  0  0  0  0
   -0.5210    6.3860   -6.7910 C   0  0  0  0  0  0  0  0  0  0  0  0
    0.0910    5.6970   -7.8440 C   0  0  0  0  0  0  0  0  0  0  0  0
    0.8380    6.3990   -8.7990 C   0  0  0  0  0  0  0  0  0  0  0  0
    0.9710    7.7890   -8.7000 C   0  0  0  0  0  0  0  0  0  0  0  0
    1.6910    8.4650   -9.6200 F   0  0  0  0  0  0  0  0  0  0  0  0
    0.3590    8.4780   -7.6460 C   0  0  0  0  0  0  0  0  0  0  0  0
    0.4880    9.8180   -7.5510 F   0  0  0  0  0  0  0  0  0  0  0  0
   -0.3880    7.7760   -6.6920 C   0  0  0  0  0  0  0  0  0  0  0  0
   -2.9200    4.3920   -6.0610 H   0  0  0  0  0  0  0  0  0  0  0  0
   -3.0180    5.9130   -6.9750 H   0  0  0  0  0  0  0  0  0  0  0  0
   -3.2710    5.9150   -5.2160 H   0  0  0  0  0  0  0  0  0  0  0  0
   -0.1500    3.2800   -5.5520 H   0  0  0  0  0  0  0  0  0  0  0  0
    0.9560    2.4040   -3.5120 H   0  0  0  0  0  0  0  0  0  0  0  0
    1.7100    4.4800   -0.5580 H   0  0  0  0  0  0  0  0  0  0  0  0
    2.0610    2.9570   -1.4020 H   0  0  0  0  0  0  0  0  0  0  0  0
    0.1080    2.4470    1.7040 H   0  0  0  0  0  0  0  0  0  0  0  0
    0.7570    4.1420    1.3800 H   0  0  0  0  0  0  0  0  0  0  0  0
    2.3740    2.5190    2.3500 H   0  0  0  0  0  0  0  0  0  0  0  0
    2.8540    3.1610    0.6830 H   0  0  0  0  0  0  0  0  0  0  0  0
    1.5680   -0.1270   -0.8000 H   0  0  0  0  0  0  0  0  0  0  0  0
    2.3360    1.4670   -1.3320 H   0  0  0  0  0  0  0  0  0  0  0  0
    0.0140    1.5640   -1.7700 H   0  0  0  0  0  0  0  0  0  0  0  0
   -0.3730    0.9880   -0.0610 H   0  0  0  0  0  0  0  0  0  0  0  0
    4.4790   -1.0220    1.5780 H   0  0  0  0  0  0  0  0  0  0  0  0
    3.4660   -1.2730    0.0480 H   0  0  0  0  0  0  0  0  0  0  0  0
    2.5660   -2.9080    2.8090 H   0  0  0  0  0  0  0  0  0  0  0  0
   -0.2650    1.0830    2.3370 H   0  0  0  0  0  0  0  0  0  0  0  0
    0.1080    6.0860   -1.4700 H   0  0  0  0  0  0  0  0  0  0  0  0
   -0.9980    6.9620   -3.5100 H   0  0  0  0  0  0  0  0  0  0  0  0
   -0.0120    4.6250   -7.9210 H   0  0  0  0  0  0  0  0  0  0  0  0
    1.3100    5.8670   -9.6120 H   0  0  0  0  0  0  0  0  0  0  0  0
   -0.8600    8.3080   -5.8790 H   0  0  0  0  0  0  0  0  0  0  0  0
  1 33  1  0  0  0  0
  1 34  1  0  0  0  0
  1 35  1  0  0  0  0
  1  2  1  0  0  0  0
  2  3  1  0  0  0  0
  3  4  2  0  0  0  0
  4 36  1  0  0  0  0
  4  5  1  0  0  0  0
  5 37  1  0  0  0  0
  5  6  2  0  0  0  0
  6  7  1  0  0  0  0
  7 38  1  0  0  0  0
  7 39  1  0  0  0  0
  7  8  1  0  0  0  0
  8  9  1  0  0  0  0
  9 40  1  0  0  0  0
  9 41  1  0  0  0  0
  9 10  1  0  0  0  0
 10 42  1  0  0  0  0
 10 43  1  0  0  0  0
 10 11  1  0  0  0  0
 11 12  1  0  0  0  0
 12 44  1  0  0  0  0
 12 45  1  0  0  0  0
 12 13  1  0  0  0  0
 13  8  1  0  0  0  0
 13 46  1  0  0  0  0
 13 47  1  0  0  0  0
 11 14  1  0  0  0  0
 14 15  1  0  0  0  0
 15 48  1  0  0  0  0
 15 49  1  0  0  0  0
 15 16  1  0  0  0  0
 16 17  2  0  0  0  0
 17 50  1  0  0  0  0
 17 18  1  0  0  0  0
 18 19  1  0  0  0  0
 18 20  2  0  0  0  0
 20 21  1  0  0  0  0
 21 51  1  0  0  0  0
 21 22  2  0  0  0  0
 22 11  1  0  0  0  0
 22 16  1  0  0  0  0
  6 23  1  0  0  0  0
 23 52  1  0  0  0  0
 23 24  2  0  0  0  0
 24  3  1  0  0  0  0
 24 53  1  0  0  0  0
  2 25  1  0  0  0  0
 25 26  2  0  0  0  0
 26 54  1  0  0  0  0
 26 27  1  0  0  0  0
 27 55  1  0  0  0  0
 27 28  2  0  0  0  0
 28 29  1  0  0  0  0
 28 30  1  0  0  0  0
 30 31  1  0  0  0  0
 30 32  2  0  0  0  0
 32 25  1  0  0  0  0
 32 56  1  0  0  0  0
M  END
>  <LOGBIO>
7.6000

>  <PRED_LOGBIO>
7.0700

>  <XV_RES>
0.9830

>  <WHL_TMPL>
1

>  <ANCH>
33-35;34-33

$$$$
ROW40
  -MTS-   01071502173D 0   0.00000     0.00000     0

 58 62  0  0  0  0  0  0  0  0999 V2000
   -4.6850    5.7000   -7.2850 C   0  0  0  0  0  0  0  0  0  0  0  0
   -3.2840    5.9720   -7.1920 O   0  0  0  0  0  0  0  0  0  0  0  0
   -2.5970    5.5060   -6.0650 N   0  0  0  0  0  0  0  0  0  0  0  0
   -1.3050    5.7010   -5.8800 C   0  0  0  0  0  0  0  0  0  0  0  0
   -0.6450    5.1780   -4.6620 C   0  0  0  0  0  0  0  0  0  0  0  0
   -0.0940    3.8910   -4.6630 C   0  0  0  0  0  0  0  0  0  0  0  0
    0.5300    3.3960   -3.5120 C   0  0  0  0  0  0  0  0  0  0  0  0
    0.6030    4.1880   -2.3600 C   0  0  0  0  0  0  0  0  0  0  0  0
    1.2760    3.6550   -1.1180 C   0  0  0  0  0  0  0  0  0  0  0  0
    0.2850    2.9630   -0.2820 N   0  0  0  0  0  0  0  0  0  0  0  0
    0.7510    3.0890    1.1060 C   0  0  0  0  0  0  0  0  0  0  0  0
    2.1820    2.5470    1.2790 C   0  0  0  0  0  0  0  0  0  0  0  0
    2.2860    1.0930    0.7800 C   0  0  0  0  0  0  0  0  0  0  0  0
    1.6910    0.9410   -0.6320 C   0  0  0  0  0  0  0  0  0  0  0  0
    0.2830    1.5580   -0.7160 C   0  0  0  0  0  0  0  0  0  0  0  0
    3.6490    0.6600    0.7710 O   0  0  0  0  0  0  0  0  0  0  0  0
    3.6030   -0.7520    0.9930 C   0  0  0  0  0  0  0  0  0  0  0  0
    2.3860   -0.9790    1.8580 C   0  0  0  0  0  0  0  0  0  0  0  0
    1.9610   -2.0220    2.6900 C   0  0  0  0  0  0  0  0  0  0  0  0
    0.7410   -1.9010    3.3660 C   0  0  0  0  0  0  0  0  0  0  0  0
    0.3190   -2.8990    4.1710 F   0  0  0  0  0  0  0  0  0  0  0  0
   -0.0120   -0.8020    3.2190 N   0  0  0  0  0  0  0  0  0  0  0  0
    0.3680    0.2130    2.4310 C   0  0  0  0  0  0  0  0  0  0  0  0
    1.5770    0.1550    1.7270 C   0  0  0  0  0  0  0  0  0  0  0  0
    0.0520    5.4750   -2.3590 C   0  0  0  0  0  0  0  0  0  0  0  0
   -0.5720    5.9700   -3.5100 C   0  0  0  0  0  0  0  0  0  0  0  0
   -0.5160    6.4420   -6.8890 C   0  0  0  0  0  0  0  0  0  0  0  0
    0.0970    5.7530   -7.9420 C   0  0  0  0  0  0  0  0  0  0  0  0
    0.8430    6.4540   -8.8970 C   0  0  0  0  0  0  0  0  0  0  0  0
    0.9770    7.8440   -8.7980 C   0  0  0  0  0  0  0  0  0  0  0  0
    1.6970    8.5210   -9.7180 F   0  0  0  0  0  0  0  0  0  0  0  0
    0.3640    8.5330   -7.7440 C   0  0  0  0  0  0  0  0  0  0  0  0
    0.4930    9.8740   -7.6480 F   0  0  0  0  0  0  0  0  0  0  0  0
   -0.3820    7.8320   -6.7900 C   0  0  0  0  0  0  0  0  0  0  0  0
   -4.8470    4.6250   -7.2800 H   0  0  0  0  0  0  0  0  0  0  0  0
   -5.0760    6.1220   -8.2080 H   0  0  0  0  0  0  0  0  0  0  0  0
   -5.1980    6.1480   -6.4360 H   0  0  0  0  0  0  0  0  0  0  0  0
   -0.1500    3.2800   -5.5520 H   0  0  0  0  0  0  0  0  0  0  0  0
    0.9560    2.4040   -3.5120 H   0  0  0  0  0  0  0  0  0  0  0  0
    1.7100    4.4800   -0.5580 H   0  0  0  0  0  0  0  0  0  0  0  0
    2.0610    2.9570   -1.4020 H   0  0  0  0  0  0  0  0  0  0  0  0
    0.1080    2.4470    1.7040 H   0  0  0  0  0  0  0  0  0  0  0  0
    0.7570    4.1420    1.3800 H   0  0  0  0  0  0  0  0  0  0  0  0
    2.3740    2.5190    2.3500 H   0  0  0  0  0  0  0  0  0  0  0  0
    2.8540    3.1610    0.6830 H   0  0  0  0  0  0  0  0  0  0  0  0
    1.5680   -0.1270   -0.8000 H   0  0  0  0  0  0  0  0  0  0  0  0
    2.3360    1.4670   -1.3320 H   0  0  0  0  0  0  0  0  0  0  0  0
    0.0140    1.5640   -1.7700 H   0  0  0  0  0  0  0  0  0  0  0  0
   -0.3730    0.9880   -0.0610 H   0  0  0  0  0  0  0  0  0  0  0  0
    4.4790   -1.0220    1.5780 H   0  0  0  0  0  0  0  0  0  0  0  0
    3.4660   -1.2730    0.0480 H   0  0  0  0  0  0  0  0  0  0  0  0
    2.5660   -2.9080    2.8090 H   0  0  0  0  0  0  0  0  0  0  0  0
   -0.2650    1.0830    2.3370 H   0  0  0  0  0  0  0  0  0  0  0  0
    0.1080    6.0860   -1.4700 H   0  0  0  0  0  0  0  0  0  0  0  0
   -0.9980    6.9620   -3.5100 H   0  0  0  0  0  0  0  0  0  0  0  0
   -0.0060    4.6810   -8.0190 H   0  0  0  0  0  0  0  0  0  0  0  0
    1.3160    5.9230   -9.7100 H   0  0  0  0  0  0  0  0  0  0  0  0
   -0.8550    8.3630   -5.9770 H   0  0  0  0  0  0  0  0  0  0  0  0
  1 35  1  0  0  0  0
  1 36  1  0  0  0  0
  1 37  1  0  0  0  0
  1  2  1  0  0  0  0
  2  3  1  0  0  0  0
  3  4  2  0  0  0  0
  4  5  1  0  0  0  0
  5  6  2  0  0  0  0
  6 38  1  0  0  0  0
  6  7  1  0  0  0  0
  7 39  1  0  0  0  0
  7  8  2  0  0  0  0
  8  9  1  0  0  0  0
  9 40  1  0  0  0  0
  9 41  1  0  0  0  0
  9 10  1  0  0  0  0
 10 11  1  0  0  0  0
 11 42  1  0  0  0  0
 11 43  1  0  0  0  0
 11 12  1  0  0  0  0
 12 44  1  0  0  0  0
 12 45  1  0  0  0  0
 12 13  1  0  0  0  0
 13 14  1  0  0  0  0
 14 46  1  0  0  0  0
 14 47  1  0  0  0  0
 14 15  1  0  0  0  0
 15 10  1  0  0  0  0
 15 48  1  0  0  0  0
 15 49  1  0  0  0  0
 13 16  1  0  0  0  0
 16 17  1  0  0  0  0
 17 50  1  0  0  0  0
 17 51  1  0  0  0  0
 17 18  1  0  0  0  0
 18 19  2  0  0  0  0
 19 52  1  0  0  0  0
 19 20  1  0  0  0  0
 20 21  1  0  0  0  0
 20 22  2  0  0  0  0
 22 23  1  0  0  0  0
 23 53  1  0  0  0  0
 23 24  2  0  0  0  0
 24 13  1  0  0  0  0
 24 18  1  0  0  0  0
  8 25  1  0  0  0  0
 25 54  1  0  0  0  0
 25 26  2  0  0  0  0
 26  5  1  0  0  0  0
 26 55  1  0  0  0  0
  4 27  1  0  0  0  0
 27 28  2  0  0  0  0
 28 56  1  0  0  0  0
 28 29  1  0  0  0  0
 29 57  1  0  0  0  0
 29 30  2  0  0  0  0
 30 31  1  0  0  0  0
 30 32  1  0  0  0  0
 32 33  1  0  0  0  0
 32 34  2  0  0  0  0
 34 27  1  0  0  0  0
 34 58  1  0  0  0  0
M  END
>  <LOGBIO>
6.6000

>  <PRED_LOGBIO>
7.0200

>  <XV_RES>
-0.2840

>  <WHL_TMPL>
1

>  <ANCH>
33-35;36-35

$$$$
ROW41
  -MTS-   01071502173D 0   0.00000     0.00000     0

 40 42  0  0  0  0  0  0  0  0999 V2000
    4.9160   -2.1090   -0.6210 Cl  0  0  0  0  0  0  0  0  0  0  0  0
    4.3910   -0.6510   -1.4120 C   0  0  0  0  0  0  0  0  0  0  0  0
    5.2490    0.0130   -2.2970 C   0  0  0  0  0  0  0  0  0  0  0  0
    4.8270    1.1870   -2.9330 C   0  0  0  0  0  0  0  0  0  0  0  0
    3.5460    1.6950   -2.6850 C   0  0  0  0  0  0  0  0  0  0  0  0
    2.6880    1.0310   -1.8010 C   0  0  0  0  0  0  0  0  0  0  0  0
    3.1100   -0.1420   -1.1650 C   0  0  0  0  0  0  0  0  0  0  0  0
    1.3940    1.5450   -1.5510 N   0  0  0  0  0  0  0  0  0  0  0  0
    0.4200    0.9670   -0.6140 C   0  0  0  0  0  0  0  0  0  0  0  0
   -0.7940    1.9070   -0.7330 C   0  0  0  0  0  0  0  0  0  0  0  0
   -0.3620    2.9040   -1.7230 N   0  0  0  0  0  0  0  0  0  0  0  0
   -1.2610    3.5690   -2.4980 C   0  0  0  0  0  0  0  0  0  0  0  0
   -2.7310    3.2080   -2.2870 C   0  0  0  0  0  0  0  0  0  0  0  0
   -2.9600    2.7780   -0.8260 C   0  0  0  0  0  0  0  0  0  0  0  0
   -4.4200    2.3430   -0.6020 C   0  0  0  0  0  0  0  0  0  0  0  0
   -4.8720    1.3260   -1.6670 C   0  0  0  0  0  0  0  0  0  0  0  0
   -4.5520    1.8230   -3.0890 C   0  0  0  0  0  0  0  0  0  0  0  0
   -3.1290    2.1570   -3.2340 N   0  0  0  0  0  0  0  0  0  0  0  0
    0.8740    2.6250   -2.1270 C   0  0  0  0  0  0  0  0  0  0  0  0
    1.4890    3.3140   -2.9700 O   0  0  0  0  0  0  0  0  0  0  0  0
    6.2370   -0.3790   -2.4880 H   0  0  0  0  0  0  0  0  0  0  0  0
    5.4890    1.6990   -3.6150 H   0  0  0  0  0  0  0  0  0  0  0  0
    3.2210    2.6010   -3.1760 H   0  0  0  0  0  0  0  0  0  0  0  0
    2.4480   -0.6550   -0.4820 H   0  0  0  0  0  0  0  0  0  0  0  0
    0.8220    1.0630    0.3930 H   0  0  0  0  0  0  0  0  0  0  0  0
    0.1320   -0.0280   -0.9450 H   0  0  0  0  0  0  0  0  0  0  0  0
   -0.9230    2.4140    0.2210 H   0  0  0  0  0  0  0  0  0  0  0  0
   -1.6410    1.3440   -1.1190 H   0  0  0  0  0  0  0  0  0  0  0  0
   -1.0360    3.2710   -3.5200 H   0  0  0  0  0  0  0  0  0  0  0  0
   -1.1680    4.6370   -2.3150 H   0  0  0  0  0  0  0  0  0  0  0  0
   -3.2820    4.1220   -2.4950 H   0  0  0  0  0  0  0  0  0  0  0  0
   -2.2950    1.9520   -0.5830 H   0  0  0  0  0  0  0  0  0  0  0  0
   -2.7230    3.6070   -0.1630 H   0  0  0  0  0  0  0  0  0  0  0  0
   -5.0670    3.2170   -0.6380 H   0  0  0  0  0  0  0  0  0  0  0  0
   -4.5180    1.9000    0.3870 H   0  0  0  0  0  0  0  0  0  0  0  0
   -4.3720    0.3750   -1.4940 H   0  0  0  0  0  0  0  0  0  0  0  0
   -5.9430    1.1560   -1.5740 H   0  0  0  0  0  0  0  0  0  0  0  0
   -5.1550    2.7010   -3.3090 H   0  0  0  0  0  0  0  0  0  0  0  0
   -4.8170    1.0440   -3.8010 H   0  0  0  0  0  0  0  0  0  0  0  0
   -2.9640    2.4740   -4.1780 H   0  0  0  0  0  0  0  0  0  0  0  0
  1  2  1  0  0  0  0
  2  3  2  0  0  0  0
  3 21  1  0  0  0  0
  3  4  1  0  0  0  0
  4 22  1  0  0  0  0
  4  5  2  0  0  0  0
  5 23  1  0  0  0  0
  5  6  1  0  0  0  0
  6  7  2  0  0  0  0
  7  2  1  0  0  0  0
  7 24  1  0  0  0  0
  6  8  1  0  0  0  0
  8  9  1  0  0  0  0
  9 25  1  0  0  0  0
  9 26  1  0  0  0  0
  9 10  1  0  0  0  0
 10 27  1  0  0  0  0
 10 28  1  0  0  0  0
 10 11  1  0  0  0  0
 11 12  1  0  0  0  0
 12 29  1  0  0  0  0
 12 30  1  0  0  0  0
 12 13  1  0  0  0  0
 13 31  1  0  0  0  0
 13 14  1  0  0  0  0
 14 32  1  0  0  0  0
 14 33  1  0  0  0  0
 14 15  1  0  0  0  0
 15 34  1  0  0  0  0
 15 35  1  0  0  0  0
 15 16  1  0  0  0  0
 16 36  1  0  0  0  0
 16 37  1  0  0  0  0
 16 17  1  0  0  0  0
 17 38  1  0  0  0  0
 17 39  1  0  0  0  0
 17 18  1  0  0  0  0
 18 13  1  0  0  0  0
 18 40  1  0  0  0  0
 11 19  1  0  0  0  0
 19  8  1  0  0  0  0
 19 20  2  0  0  0  0
M  END
>  <LOGBIO>
5.1000

>  <PRED_LOGBIO>
5.3600

>  <XV_RES>
-0.2830

>  <WHL_TMPL>
1

>  <ANCH>
11-22;19-16

$$$$
ROW42
  -MTS-   01071502173D 0   0.00000     0.00000     0

 61 63  0  0  0  0  0  0  0  0999 V2000
  -10.6200   -8.7160    9.2470 C   0  0  0  0  0  0  0  0  0  0  0  0
  -10.5200   -7.4370    8.4200 C   0  0  0  0  0  0  0  0  0  0  0  0
  -10.2980   -6.2920    9.3150 N   0  0  0  0  0  0  0  0  0  0  0  0
  -11.4210   -6.1810   10.2570 C   0  0  0  0  0  0  0  0  0  0  0  0
  -11.5210   -7.4600   11.0830 C   0  0  0  0  0  0  0  0  0  0  0  0
  -10.2010   -5.0600    8.5190 C   0  0  0  0  0  0  0  0  0  0  0  0
   -9.0340   -5.1760    7.5400 C   0  0  0  0  0  0  0  0  0  0  0  0
   -8.9370   -3.9440    6.7450 N   0  0  0  0  0  0  0  0  0  0  0  0
   -9.8910   -2.8480    6.9680 C   0  0  0  0  0  0  0  0  0  0  0  0
   -7.9260   -3.8120    5.7640 C   0  0  0  0  0  0  0  0  0  0  0  0
   -6.6830   -3.2700    6.1080 C   0  0  0  0  0  0  0  0  0  0  0  0
   -5.6830   -3.1400    5.1380 C   0  0  0  0  0  0  0  0  0  0  0  0
   -5.9260   -3.5530    3.8220 C   0  0  0  0  0  0  0  0  0  0  0  0
   -7.1690   -4.0950    3.4770 C   0  0  0  0  0  0  0  0  0  0  0  0
   -8.1700   -4.2250    4.4480 C   0  0  0  0  0  0  0  0  0  0  0  0
   -4.9140   -3.4210    2.8410 N   0  0  0  0  0  0  0  0  0  0  0  0
   -4.4170   -2.1780    2.5520 C   0  0  0  0  0  0  0  0  0  0  0  0
   -3.4600   -1.9900    1.6340 C   0  0  0  0  0  0  0  0  0  0  0  0
   -2.9210   -3.1610    0.9070 C   0  0  0  0  0  0  0  0  0  0  0  0
   -3.4090   -4.3770    1.1910 C   0  0  0  0  0  0  0  0  0  0  0  0
   -4.4660   -4.5080    2.2180 C   0  0  0  0  0  0  0  0  0  0  0  0
   -4.9280   -5.6140    2.4940 O   0  0  0  0  0  0  0  0  0  0  0  0
   -1.9420   -3.0060   -0.0380 O   0  0  0  0  0  0  0  0  0  0  0  0
   -2.4600   -2.7730   -1.4560 C   0  0  0  0  0  0  0  0  0  0  0  0
   -3.9650   -2.8970   -1.4690 C   0  0  0  0  0  0  0  0  0  0  0  0
   -4.5630   -4.1400   -1.7060 C   0  0  0  0  0  0  0  0  0  0  0  0
   -5.9590   -4.2550   -1.7180 C   0  0  0  0  0  0  0  0  0  0  0  0
   -6.7560   -3.1260   -1.4920 C   0  0  0  0  0  0  0  0  0  0  0  0
   -6.1580   -1.8830   -1.2550 C   0  0  0  0  0  0  0  0  0  0  0  0
   -4.7620   -1.7680   -1.2430 C   0  0  0  0  0  0  0  0  0  0  0  0
   -9.6960   -8.8630    9.8010 H   0  0  0  0  0  0  0  0  0  0  0  0
  -10.7850   -9.5640    8.5840 H   0  0  0  0  0  0  0  0  0  0  0  0
  -11.4520   -8.6340    9.9440 H   0  0  0  0  0  0  0  0  0  0  0  0
   -9.6890   -7.5200    7.7230 H   0  0  0  0  0  0  0  0  0  0  0  0
  -11.4450   -7.2900    7.8660 H   0  0  0  0  0  0  0  0  0  0  0  0
  -12.3460   -6.0340    9.7030 H   0  0  0  0  0  0  0  0  0  0  0  0
  -11.2560   -5.3330   10.9190 H   0  0  0  0  0  0  0  0  0  0  0  0
  -11.6860   -8.3070   10.4210 H   0  0  0  0  0  0  0  0  0  0  0  0
  -12.3520   -7.3770   11.7800 H   0  0  0  0  0  0  0  0  0  0  0  0
  -10.5960   -7.6070   11.6370 H   0  0  0  0  0  0  0  0  0  0  0  0
  -11.1260   -4.9130    7.9650 H   0  0  0  0  0  0  0  0  0  0  0  0
  -10.0370   -4.2120    9.1820 H   0  0  0  0  0  0  0  0  0  0  0  0
   -8.1090   -5.3230    8.0950 H   0  0  0  0  0  0  0  0  0  0  0  0
   -9.1990   -6.0230    6.8780 H   0  0  0  0  0  0  0  0  0  0  0  0
   -9.3510   -1.9520    7.2660 H   0  0  0  0  0  0  0  0  0  0  0  0
  -10.5890   -3.1290    7.7550 H   0  0  0  0  0  0  0  0  0  0  0  0
  -10.4410   -2.6520    6.0500 H   0  0  0  0  0  0  0  0  0  0  0  0
   -6.4950   -2.9510    7.1230 H   0  0  0  0  0  0  0  0  0  0  0  0
   -4.7230   -2.7210    5.4040 H   0  0  0  0  0  0  0  0  0  0  0  0
   -7.3570   -4.4140    2.4630 H   0  0  0  0  0  0  0  0  0  0  0  0
   -9.1290   -4.6440    4.1820 H   0  0  0  0  0  0  0  0  0  0  0  0
   -4.8090   -1.3220    3.0820 H   0  0  0  0  0  0  0  0  0  0  0  0
   -3.0860   -0.9980    1.4270 H   0  0  0  0  0  0  0  0  0  0  0  0
   -3.0350   -5.2500    0.6770 H   0  0  0  0  0  0  0  0  0  0  0  0
   -2.0730   -3.5840   -2.0690 H   0  0  0  0  0  0  0  0  0  0  0  0
   -2.1900   -1.7640   -1.7610 H   0  0  0  0  0  0  0  0  0  0  0  0
   -3.9480   -5.0110   -1.8800 H   0  0  0  0  0  0  0  0  0  0  0  0
   -6.4200   -5.2140   -1.9010 H   0  0  0  0  0  0  0  0  0  0  0  0
   -7.8320   -3.2140   -1.5010 H   0  0  0  0  0  0  0  0  0  0  0  0
   -6.7730   -1.0120   -1.0810 H   0  0  0  0  0  0  0  0  0  0  0  0
   -4.3010   -0.8090   -1.0600 H   0  0  0  0  0  0  0  0  0  0  0  0
  1 31  1  0  0  0  0
  1 32  1  0  0  0  0
  1 33  1  0  0  0  0
  1  2  1  0  0  0  0
  2 34  1  0  0  0  0
  2 35  1  0  0  0  0
  2  3  1  0  0  0  0
  3  4  1  0  0  0  0
  4 36  1  0  0  0  0
  4 37  1  0  0  0  0
  4  5  1  0  0  0  0
  5 38  1  0  0  0  0
  5 39  1  0  0  0  0
  5 40  1  0  0  0  0
  3  6  1  0  0  0  0
  6 41  1  0  0  0  0
  6 42  1  0  0  0  0
  6  7  1  0  0  0  0
  7 43  1  0  0  0  0
  7 44  1  0  0  0  0
  7  8  1  0  0  0  0
  8  9  1  0  0  0  0
  9 45  1  0  0  0  0
  9 46  1  0  0  0  0
  9 47  1  0  0  0  0
  8 10  1  0  0  0  0
 10 11  2  0  0  0  0
 11 48  1  0  0  0  0
 11 12  1  0  0  0  0
 12 49  1  0  0  0  0
 12 13  2  0  0  0  0
 13 14  1  0  0  0  0
 14 50  1  0  0  0  0
 14 15  2  0  0  0  0
 15 10  1  0  0  0  0
 15 51  1  0  0  0  0
 13 16  1  0  0  0  0
 16 17  1  0  0  0  0
 17 52  1  0  0  0  0
 17 18  2  0  0  0  0
 18 53  1  0  0  0  0
 18 19  1  0  0  0  0
 19 20  2  0  0  0  0
 20 54  1  0  0  0  0
 20 21  1  0  0  0  0
 21 16  1  0  0  0  0
 21 22  2  0  0  0  0
 19 23  1  0  0  0  0
 23 24  1  0  0  0  0
 24 55  1  0  0  0  0
 24 56  1  0  0  0  0
 24 25  1  0  0  0  0
 25 26  2  0  0  0  0
 26 57  1  0  0  0  0
 26 27  1  0  0  0  0
 27 58  1  0  0  0  0
 27 28  2  0  0  0  0
 28 59  1  0  0  0  0
 28 29  1  0  0  0  0
 29 60  1  0  0  0  0
 29 30  2  0  0  0  0
 30 25  1  0  0  0  0
 30 61  1  0  0  0  0
M  END
>  <LOGBIO>
8.7700

>  <PRED_LOGBIO>
8.4400

>  <XV_RES>
0.5590

>  <WHL_TMPL>
3

>  <ANCH>
51-64;51-52

$$$$
ROW43
  -MTS-   01071502173D 0   0.00000     0.00000     0

 66 70  0  0  0  0  0  0  0  0999 V2000
   -2.2430  -11.5100   -3.5850 C   0  0  0  0  0  0  0  0  0  0  0  0
   -1.1660  -10.6550   -3.1940 O   0  0  0  0  0  0  0  0  0  0  0  0
   -1.4770   -9.4280   -2.6700 C   0  0  0  0  0  0  0  0  0  0  0  0
   -1.6590   -9.2810   -1.2900 C   0  0  0  0  0  0  0  0  0  0  0  0
   -1.9770   -8.0270   -0.7560 C   0  0  0  0  0  0  0  0  0  0  0  0
   -2.1120   -6.9190   -1.6010 C   0  0  0  0  0  0  0  0  0  0  0  0
   -1.9300   -7.0660   -2.9810 C   0  0  0  0  0  0  0  0  0  0  0  0
   -1.6120   -8.3200   -3.5160 C   0  0  0  0  0  0  0  0  0  0  0  0
   -2.4550   -5.5670   -1.0240 C   0  0  0  0  0  0  0  0  0  0  0  0
   -1.1680   -4.8210   -0.6750 C   0  0  0  0  0  0  0  0  0  0  0  0
   -1.5100   -3.4680   -0.0980 C   0  0  0  0  0  0  0  0  0  0  0  0
   -2.6870   -3.1310    0.0220 O   0  0  0  0  0  0  0  0  0  0  0  0
   -0.5400   -2.6410    0.2790 N   0  0  0  0  0  0  0  0  0  0  0  0
    0.0520   -1.6630   -0.6450 C   0  0  0  0  0  0  0  0  0  0  0  0
    1.5910   -1.6900   -0.5800 C   0  0  0  0  0  0  0  0  0  0  0  0
    2.0800   -1.5770    0.8010 N   0  0  0  0  0  0  0  0  0  0  0  0
    3.5490   -1.6370    0.8070 C   0  0  0  0  0  0  0  0  0  0  0  0
    4.2020   -0.4380    0.6910 C   0  0  0  0  0  0  0  0  0  0  0  0
    5.5820   -0.2770    0.5880 O   0  0  0  0  0  0  0  0  0  0  0  0
    5.8390    1.0880    0.4860 C   0  0  0  0  0  0  0  0  0  0  0  0
    7.0160    1.8350    0.3610 C   0  0  0  0  0  0  0  0  0  0  0  0
    6.9540    3.2320    0.2790 C   0  0  0  0  0  0  0  0  0  0  0  0
    8.2240    4.0370    0.1440 C   0  0  0  0  0  0  0  0  0  0  0  0
    5.7140    3.8810    0.3230 C   0  0  0  0  0  0  0  0  0  0  0  0
    4.5370    3.1340    0.4480 C   0  0  0  0  0  0  0  0  0  0  0  0
    4.5990    1.7380    0.5300 C   0  0  0  0  0  0  0  0  0  0  0  0
    3.6190    0.7460    0.6570 N   0  0  0  0  0  0  0  0  0  0  0  0
    1.5440   -2.6540    1.6450 C   0  0  0  0  0  0  0  0  0  0  0  0
    0.0040   -2.6510    1.6450 C   0  0  0  0  0  0  0  0  0  0  0  0
   -3.2860   -5.7470    0.2230 C   0  0  0  0  0  0  0  0  0  0  0  0
   -3.1180   -6.8880    1.0180 C   0  0  0  0  0  0  0  0  0  0  0  0
   -3.8890   -7.0550    2.1740 C   0  0  0  0  0  0  0  0  0  0  0  0
   -4.8280   -6.0820    2.5370 C   0  0  0  0  0  0  0  0  0  0  0  0
   -4.9960   -4.9410    1.7420 C   0  0  0  0  0  0  0  0  0  0  0  0
   -4.2250   -4.7740    0.5860 C   0  0  0  0  0  0  0  0  0  0  0  0
   -2.8710  -11.7220   -2.7220 H   0  0  0  0  0  0  0  0  0  0  0  0
   -1.8420  -12.4420   -3.9790 H   0  0  0  0  0  0  0  0  0  0  0  0
   -2.8370  -11.0180   -4.3530 H   0  0  0  0  0  0  0  0  0  0  0  0
   -1.5550  -10.1360   -0.6380 H   0  0  0  0  0  0  0  0  0  0  0  0
   -2.1180   -7.9140    0.3090 H   0  0  0  0  0  0  0  0  0  0  0  0
   -2.0340   -6.2120   -3.6340 H   0  0  0  0  0  0  0  0  0  0  0  0
   -1.4720   -8.4340   -4.5810 H   0  0  0  0  0  0  0  0  0  0  0  0
   -3.0190   -4.9930   -1.7560 H   0  0  0  0  0  0  0  0  0  0  0  0
   -0.5690   -4.6910   -1.5740 H   0  0  0  0  0  0  0  0  0  0  0  0
   -0.6030   -5.3950    0.0570 H   0  0  0  0  0  0  0  0  0  0  0  0
   -0.3020   -0.6660   -0.3930 H   0  0  0  0  0  0  0  0  0  0  0  0
   -0.2710   -1.8820   -1.6600 H   0  0  0  0  0  0  0  0  0  0  0  0
    1.9560   -2.6170   -1.0180 H   0  0  0  0  0  0  0  0  0  0  0  0
    1.9930   -0.8730   -1.1740 H   0  0  0  0  0  0  0  0  0  0  0  0
    3.8180   -2.1990   -0.0850 H   0  0  0  0  0  0  0  0  0  0  0  0
    3.8530   -2.1130    1.7370 H   0  0  0  0  0  0  0  0  0  0  0  0
    7.9720    1.3340    0.3270 H   0  0  0  0  0  0  0  0  0  0  0  0
    8.9710    3.4500   -0.3860 H   0  0  0  0  0  0  0  0  0  0  0  0
    8.5980    4.2930    1.1330 H   0  0  0  0  0  0  0  0  0  0  0  0
    8.0180    4.9480   -0.4140 H   0  0  0  0  0  0  0  0  0  0  0  0
    5.6670    4.9580    0.2590 H   0  0  0  0  0  0  0  0  0  0  0  0
    3.5810    3.6350    0.4820 H   0  0  0  0  0  0  0  0  0  0  0  0
    1.9040   -3.6140    1.2810 H   0  0  0  0  0  0  0  0  0  0  0  0
    1.9050   -2.5310    2.6640 H   0  0  0  0  0  0  0  0  0  0  0  0
   -0.3580   -1.7780    2.1840 H   0  0  0  0  0  0  0  0  0  0  0  0
   -0.3610   -3.5310    2.1720 H   0  0  0  0  0  0  0  0  0  0  0  0
   -2.3940   -7.6380    0.7380 H   0  0  0  0  0  0  0  0  0  0  0  0
   -3.7590   -7.9350    2.7870 H   0  0  0  0  0  0  0  0  0  0  0  0
   -5.4220   -6.2110    3.4290 H   0  0  0  0  0  0  0  0  0  0  0  0
   -5.7200   -4.1910    2.0220 H   0  0  0  0  0  0  0  0  0  0  0  0
   -4.3550   -3.8940   -0.0270 H   0  0  0  0  0  0  0  0  0  0  0  0
  1 36  1  0  0  0  0
  1 37  1  0  0  0  0
  1 38  1  0  0  0  0
  1  2  1  0  0  0  0
  2  3  1  0  0  0  0
  3  4  2  0  0  0  0
  4 39  1  0  0  0  0
  4  5  1  0  0  0  0
  5 40  1  0  0  0  0
  5  6  2  0  0  0  0
  6  7  1  0  0  0  0
  7 41  1  0  0  0  0
  7  8  2  0  0  0  0
  8  3  1  0  0  0  0
  8 42  1  0  0  0  0
  6  9  1  0  0  0  0
  9 43  1  0  0  0  0
  9 10  1  0  0  0  0
 10 44  1  0  0  0  0
 10 45  1  0  0  0  0
 10 11  1  0  0  0  0
 11 12  2  0  0  0  0
 11 13  1  0  0  0  0
 13 14  1  0  0  0  0
 14 46  1  0  0  0  0
 14 47  1  0  0  0  0
 14 15  1  0  0  0  0
 15 48  1  0  0  0  0
 15 49  1  0  0  0  0
 15 16  1  0  0  0  0
 16 17  1  0  0  0  0
 17 50  1  0  0  0  0
 17 51  1  0  0  0  0
 17 18  1  0  0  0  0
 18 19  1  0  0  0  0
 19 20  1  0  0  0  0
 20 21  2  0  0  0  0
 21 52  1  0  0  0  0
 21 22  1  0  0  0  0
 22 23  1  0  0  0  0
 23 53  1  0  0  0  0
 23 54  1  0  0  0  0
 23 55  1  0  0  0  0
 22 24  2  0  0  0  0
 24 56  1  0  0  0  0
 24 25  1  0  0  0  0
 25 57  1  0  0  0  0
 25 26  2  0  0  0  0
 26 20  1  0  0  0  0
 26 27  1  0  0  0  0
 27 18  2  0  0  0  0
 16 28  1  0  0  0  0
 28 58  1  0  0  0  0
 28 59  1  0  0  0  0
 28 29  1  0  0  0  0
 29 13  1  0  0  0  0
 29 60  1  0  0  0  0
 29 61  1  0  0  0  0
  9 30  1  0  0  0  0
 30 31  2  0  0  0  0
 31 62  1  0  0  0  0
 31 32  1  0  0  0  0
 32 63  1  0  0  0  0
 32 33  2  0  0  0  0
 33 64  1  0  0  0  0
 33 34  1  0  0  0  0
 34 65  1  0  0  0  0
 34 35  2  0  0  0  0
 35 30  1  0  0  0  0
 35 66  1  0  0  0  0
M  END
>  <LOGBIO>
5.9400

>  <PRED_LOGBIO>
6.2600

>  <XV_RES>
-0.1900

>  <WHL_TMPL>
3

>  <ANCH>
23-25;46-48

$$$$
ROW44
  -MTS-   01071502173D 0   0.00000     0.00000     0

 80 84  0  0  0  0  0  0  0  0999 V2000
    4.5840   -4.6770   -0.6270 C   0  0  0  0  0  0  0  0  0  0  0  0
    5.2300   -5.6910   -1.4020 O   0  0  0  0  0  0  0  0  0  0  0  0
    4.6080   -6.9060   -1.5180 C   0  0  0  0  0  0  0  0  0  0  0  0
    4.8680   -7.9170   -0.5850 C   0  0  0  0  0  0  0  0  0  0  0  0
    4.2330   -9.1590   -0.7030 C   0  0  0  0  0  0  0  0  0  0  0  0
    3.3380   -9.3900   -1.7550 C   0  0  0  0  0  0  0  0  0  0  0  0
    3.0780   -8.3790   -2.6870 C   0  0  0  0  0  0  0  0  0  0  0  0
    3.7130   -7.1370   -2.5690 C   0  0  0  0  0  0  0  0  0  0  0  0
    3.4500   -6.1160   -3.5120 N   0  0  0  0  0  0  0  0  0  0  0  0
    2.3960   -5.1990   -3.2870 C   0  0  0  0  0  0  0  0  0  0  0  0
    2.6230   -4.0580   -2.6210 N   0  0  0  0  0  0  0  0  0  0  0  0
    1.6370   -3.1790   -2.3980 C   0  0  0  0  0  0  0  0  0  0  0  0
    1.9150   -1.9850   -1.6910 N   0  0  0  0  0  0  0  0  0  0  0  0
    1.7900   -1.9520   -0.2820 C   0  0  0  0  0  0  0  0  0  0  0  0
    2.5110   -1.0110    0.4630 C   0  0  0  0  0  0  0  0  0  0  0  0
    2.3870   -0.9780    1.8570 C   0  0  0  0  0  0  0  0  0  0  0  0
    3.2280    0.0920    2.5110 C   0  0  0  0  0  0  0  0  0  0  0  0
    4.0630   -0.3780    3.7160 C   0  0  0  0  0  0  0  0  0  0  0  0
    3.2610   -0.6900    4.9080 N   0  0  0  0  0  0  0  0  0  0  0  0
    2.1990    0.3260    4.9470 C   0  0  0  0  0  0  0  0  0  0  0  0
    0.9990   -0.1710    4.1770 C   0  0  0  0  0  0  0  0  0  0  0  0
    1.0270   -1.2780    3.6410 O   0  0  0  0  0  0  0  0  0  0  0  0
   -0.0890    0.5880    4.0780 N   0  0  0  0  0  0  0  0  0  0  0  0
   -0.1220    1.9110    4.7190 C   0  0  0  0  0  0  0  0  0  0  0  0
   -1.2570    0.1050    3.3280 C   0  0  0  0  0  0  0  0  0  0  0  0
    2.5680   -1.9860    4.8660 C   0  0  0  0  0  0  0  0  0  0  0  0
    1.2990   -1.9810    3.9940 C   0  0  0  0  0  0  0  0  0  0  0  0
    1.5420   -1.8860    2.5060 C   0  0  0  0  0  0  0  0  0  0  0  0
    0.8210   -2.8270    1.7620 C   0  0  0  0  0  0  0  0  0  0  0  0
    0.9450   -2.8600    0.3670 C   0  0  0  0  0  0  0  0  0  0  0  0
    0.2390   -3.7800   -0.3610 O   0  0  0  0  0  0  0  0  0  0  0  0
    0.8510   -5.0480   -0.6140 C   0  0  0  0  0  0  0  0  0  0  0  0
    0.3920   -3.4120   -2.8340 N   0  0  0  0  0  0  0  0  0  0  0  0
    0.1020   -4.5350   -3.5060 C   0  0  0  0  0  0  0  0  0  0  0  0
    1.1070   -5.4760   -3.7570 C   0  0  0  0  0  0  0  0  0  0  0  0
    0.7650   -6.9440   -4.6270 Cl  0  0  0  0  0  0  0  0  0  0  0  0
    4.4960  -10.1810    0.2400 N   0  0  0  0  0  0  0  0  0  0  0  0
    5.8420  -10.7320    0.4560 C   0  0  0  0  0  0  0  0  0  0  0  0
    5.8280  -12.2680    0.5600 C   0  0  0  0  0  0  0  0  0  0  0  0
    4.8600  -12.7170    1.5120 O   0  0  0  0  0  0  0  0  0  0  0  0
    3.5360  -12.3100    1.1550 C   0  0  0  0  0  0  0  0  0  0  0  0
    3.4450  -10.7740    1.0790 C   0  0  0  0  0  0  0  0  0  0  0  0
    4.4560   -5.0280    0.3950 H   0  0  0  0  0  0  0  0  0  0  0  0
    5.1940   -3.7760   -0.6280 H   0  0  0  0  0  0  0  0  0  0  0  0
    3.6100   -4.4570   -1.0590 H   0  0  0  0  0  0  0  0  0  0  0  0
    5.5590   -7.7390    0.2260 H   0  0  0  0  0  0  0  0  0  0  0  0
    2.8480  -10.3480   -1.8460 H   0  0  0  0  0  0  0  0  0  0  0  0
    2.3870   -8.5580   -3.4980 H   0  0  0  0  0  0  0  0  0  0  0  0
    4.0150   -6.0400   -4.3460 H   0  0  0  0  0  0  0  0  0  0  0  0
    2.2030   -1.1570   -2.1920 H   0  0  0  0  0  0  0  0  0  0  0  0
    3.1630   -0.3110   -0.0380 H   0  0  0  0  0  0  0  0  0  0  0  0
    2.5210    0.8160    2.9100 H   0  0  0  0  0  0  0  0  0  0  0  0
    3.9180    0.4790    1.7640 H   0  0  0  0  0  0  0  0  0  0  0  0
    4.6880    0.4680    3.9920 H   0  0  0  0  0  0  0  0  0  0  0  0
    4.5990   -1.2760    3.4160 H   0  0  0  0  0  0  0  0  0  0  0  0
    2.5620    1.2480    4.4980 H   0  0  0  0  0  0  0  0  0  0  0  0
    1.9150    0.5130    5.9800 H   0  0  0  0  0  0  0  0  0  0  0  0
    0.6710    2.5330    4.3090 H   0  0  0  0  0  0  0  0  0  0  0  0
   -1.0850    2.3810    4.5310 H   0  0  0  0  0  0  0  0  0  0  0  0
    0.0230    1.7980    5.7910 H   0  0  0  0  0  0  0  0  0  0  0  0
   -1.6200   -0.8170    3.7780 H   0  0  0  0  0  0  0  0  0  0  0  0
   -2.0430    0.8570    3.3570 H   0  0  0  0  0  0  0  0  0  0  0  0
   -0.9730   -0.0830    2.2950 H   0  0  0  0  0  0  0  0  0  0  0  0
    2.2290   -2.1750    5.8830 H   0  0  0  0  0  0  0  0  0  0  0  0
    3.2480   -2.7290    4.4550 H   0  0  0  0  0  0  0  0  0  0  0  0
    0.7640   -1.0720    4.2610 H   0  0  0  0  0  0  0  0  0  0  0  0
    0.7640   -2.9090    4.1870 H   0  0  0  0  0  0  0  0  0  0  0  0
    0.1690   -3.5270    2.2630 H   0  0  0  0  0  0  0  0  0  0  0  0
    1.0670   -5.5410    0.3310 H   0  0  0  0  0  0  0  0  0  0  0  0
    0.1740   -5.6670   -1.2000 H   0  0  0  0  0  0  0  0  0  0  0  0
    1.7760   -4.9000   -1.1660 H   0  0  0  0  0  0  0  0  0  0  0  0
   -0.9050   -4.7130   -3.8530 H   0  0  0  0  0  0  0  0  0  0  0  0
    6.2610  -10.3110    1.3680 H   0  0  0  0  0  0  0  0  0  0  0  0
    6.4910  -10.4300   -0.3620 H   0  0  0  0  0  0  0  0  0  0  0  0
    5.6020  -12.6940   -0.4150 H   0  0  0  0  0  0  0  0  0  0  0  0
    6.8150  -12.6200    0.8530 H   0  0  0  0  0  0  0  0  0  0  0  0
    3.2740  -12.7370    0.1900 H   0  0  0  0  0  0  0  0  0  0  0  0
    2.8310  -12.6780    1.8970 H   0  0  0  0  0  0  0  0  0  0  0  0
    3.5080  -10.3590    2.0820 H   0  0  0  0  0  0  0  0  0  0  0  0
    2.4700  -10.4900    0.6890 H   0  0  0  0  0  0  0  0  0  0  0  0
  1 43  1  0  0  0  0
  1 44  1  0  0  0  0
  1 45  1  0  0  0  0
  1  2  1  0  0  0  0
  2  3  1  0  0  0  0
  3  4  2  0  0  0  0
  4 46  1  0  0  0  0
  4  5  1  0  0  0  0
  5  6  2  0  0  0  0
  6 47  1  0  0  0  0
  6  7  1  0  0  0  0
  7 48  1  0  0  0  0
  7  8  2  0  0  0  0
  8  3  1  0  0  0  0
  8  9  1  0  0  0  0
  9 49  1  0  0  0  0
  9 10  1  0  0  0  0
 10 11  1  0  0  0  0
 11 12  2  0  0  0  0
 12 13  1  0  0  0  0
 13 50  1  0  0  0  0
 13 14  1  0  0  0  0
 14 15  2  0  0  0  0
 15 51  1  0  0  0  0
 15 16  1  0  0  0  0
 16 17  1  0  0  0  0
 17 52  1  0  0  0  0
 17 53  1  0  0  0  0
 17 18  1  0  0  0  0
 18 54  1  0  0  0  0
 18 55  1  0  0  0  0
 18 19  1  0  0  0  0
 19 20  1  0  0  0  0
 20 56  1  0  0  0  0
 20 57  1  0  0  0  0
 20 21  1  0  0  0  0
 21 22  2  0  0  0  0
 21 23  1  0  0  0  0
 23 24  1  0  0  0  0
 24 58  1  0  0  0  0
 24 59  1  0  0  0  0
 24 60  1  0  0  0  0
 23 25  1  0  0  0  0
 25 61  1  0  0  0  0
 25 62  1  0  0  0  0
 25 63  1  0  0  0  0
 19 26  1  0  0  0  0
 26 64  1  0  0  0  0
 26 65  1  0  0  0  0
 26 27  1  0  0  0  0
 27 66  1  0  0  0  0
 27 67  1  0  0  0  0
 27 28  1  0  0  0  0
 28 16  2  0  0  0  0
 28 29  1  0  0  0  0
 29 68  1  0  0  0  0
 29 30  2  0  0  0  0
 30 14  1  0  0  0  0
 30 31  1  0  0  0  0
 31 32  1  0  0  0  0
 32 69  1  0  0  0  0
 32 70  1  0  0  0  0
 32 71  1  0  0  0  0
 12 33  1  0  0  0  0
 33 34  2  0  0  0  0
 34 72  1  0  0  0  0
 34 35  1  0  0  0  0
 35 10  2  0  0  0  0
 35 36  1  0  0  0  0
  5 37  1  0  0  0  0
 37 38  1  0  0  0  0
 38 73  1  0  0  0  0
 38 74  1  0  0  0  0
 38 39  1  0  0  0  0
 39 75  1  0  0  0  0
 39 76  1  0  0  0  0
 39 40  1  0  0  0  0
 40 41  1  0  0  0  0
 41 77  1  0  0  0  0
 41 78  1  0  0  0  0
 41 42  1  0  0  0  0
 42 37  1  0  0  0  0
 42 79  1  0  0  0  0
 42 80  1  0  0  0  0
M  END
>  <LOGBIO>
5.4100

>  <PRED_LOGBIO>
5.1200

>  <XV_RES>
0.3440

>  <WHL_TMPL>
1

>  <ANCH>
35-36;25-26

$$$$
ROW45
  -MTS-   01071502173D 0   0.00000     0.00000     0

 56 58  0  0  0  0  0  0  0  0999 V2000
   10.2490    1.2880    0.2070 C   0  0  0  0  0  0  0  0  0  0  0  0
    8.9290    2.0200    0.1760 C   0  0  0  0  0  0  0  0  0  0  0  0
    8.3960    2.4900    1.3120 C   0  0  0  0  0  0  0  0  0  0  0  0
    7.1020    3.2060    1.2810 C   0  0  0  0  0  0  0  0  0  0  0  0
    7.0820    4.5950    1.1060 C   0  0  0  0  0  0  0  0  0  0  0  0
    5.8500    5.2590    1.0790 C   0  0  0  0  0  0  0  0  0  0  0  0
    4.6750    4.5130    1.2280 C   0  0  0  0  0  0  0  0  0  0  0  0
    4.7650    3.1270    1.4000 C   0  0  0  0  0  0  0  0  0  0  0  0
    3.5060    2.3090    1.5620 C   0  0  0  0  0  0  0  0  0  0  0  0
    3.0470    1.8810    0.2770 O   0  0  0  0  0  0  0  0  0  0  0  0
    1.8530    1.1000    0.3680 C   0  0  0  0  0  0  0  0  0  0  0  0
    1.4140    0.6750   -1.0320 C   0  0  0  0  0  0  0  0  0  0  0  0
    1.8510    1.8020   -1.9860 C   0  0  0  0  0  0  0  0  0  0  0  0
    1.0930    3.1100   -1.6900 C   0  0  0  0  0  0  0  0  0  0  0  0
   -0.3620    2.9040   -1.7230 N   0  0  0  0  0  0  0  0  0  0  0  0
   -0.6680    2.3340   -3.0430 C   0  0  0  0  0  0  0  0  0  0  0  0
   -0.7940    1.9070   -0.7330 C   0  0  0  0  0  0  0  0  0  0  0  0
   -0.1200    0.5470   -0.9880 C   0  0  0  0  0  0  0  0  0  0  0  0
    2.0520   -0.6370   -1.4240 C   0  0  0  0  0  0  0  0  0  0  0  0
    3.4460   -0.7490   -1.4810 C   0  0  0  0  0  0  0  0  0  0  0  0
    4.0370   -1.9650   -1.8440 C   0  0  0  0  0  0  0  0  0  0  0  0
    3.2330   -3.0690   -2.1510 C   0  0  0  0  0  0  0  0  0  0  0  0
    3.8030   -4.2420   -2.5020 F   0  0  0  0  0  0  0  0  0  0  0  0
    1.8390   -2.9570   -2.0950 C   0  0  0  0  0  0  0  0  0  0  0  0
    1.2480   -1.7410   -1.7320 C   0  0  0  0  0  0  0  0  0  0  0  0
    5.9600    2.5200    1.4210 N   0  0  0  0  0  0  0  0  0  0  0  0
    5.7900    6.7570    0.8920 C   0  0  0  0  0  0  0  0  0  0  0  0
    4.6590    7.0810    0.2710 F   0  0  0  0  0  0  0  0  0  0  0  0
    5.8300    7.3540    2.0800 F   0  0  0  0  0  0  0  0  0  0  0  0
    6.8270    7.1540    0.1610 F   0  0  0  0  0  0  0  0  0  0  0  0
   11.0190    1.9460    0.6050 H   0  0  0  0  0  0  0  0  0  0  0  0
   10.5190    0.9840   -0.8020 H   0  0  0  0  0  0  0  0  0  0  0  0
   10.1620    0.4080    0.8400 H   0  0  0  0  0  0  0  0  0  0  0  0
    8.4130    2.1640   -0.7630 H   0  0  0  0  0  0  0  0  0  0  0  0
    8.9120    2.3460    2.2500 H   0  0  0  0  0  0  0  0  0  0  0  0
    8.0040    5.1460    0.9930 H   0  0  0  0  0  0  0  0  0  0  0  0
    3.7110    5.0010    1.2110 H   0  0  0  0  0  0  0  0  0  0  0  0
    2.7390    2.9150    2.0380 H   0  0  0  0  0  0  0  0  0  0  0  0
    3.7170    1.4390    2.1800 H   0  0  0  0  0  0  0  0  0  0  0  0
    1.0660    1.6920    0.8310 H   0  0  0  0  0  0  0  0  0  0  0  0
    2.0440    0.2150    0.9720 H   0  0  0  0  0  0  0  0  0  0  0  0
    1.5510    1.4930   -2.9850 H   0  0  0  0  0  0  0  0  0  0  0  0
    2.9140    1.9830   -1.8360 H   0  0  0  0  0  0  0  0  0  0  0  0
    1.3250    3.7900   -2.5060 H   0  0  0  0  0  0  0  0  0  0  0  0
    1.3780    3.4450   -0.6950 H   0  0  0  0  0  0  0  0  0  0  0  0
   -1.0750    3.1100   -3.6880 H   0  0  0  0  0  0  0  0  0  0  0  0
    0.2430    1.9350   -3.4850 H   0  0  0  0  0  0  0  0  0  0  0  0
   -1.3980    1.5350   -2.9320 H   0  0  0  0  0  0  0  0  0  0  0  0
   -1.8600    1.7560   -0.8920 H   0  0  0  0  0  0  0  0  0  0  0  0
   -0.5040    2.2460    0.2590 H   0  0  0  0  0  0  0  0  0  0  0  0
   -0.3500   -0.0760   -0.1260 H   0  0  0  0  0  0  0  0  0  0  0  0
   -0.4580    0.1750   -1.9530 H   0  0  0  0  0  0  0  0  0  0  0  0
    4.0660    0.1030   -1.2430 H   0  0  0  0  0  0  0  0  0  0  0  0
    5.1120   -2.0510   -1.8870 H   0  0  0  0  0  0  0  0  0  0  0  0
    1.2190   -3.8090   -2.3320 H   0  0  0  0  0  0  0  0  0  0  0  0
    0.1720   -1.6550   -1.6890 H   0  0  0  0  0  0  0  0  0  0  0  0
  1 31  1  0  0  0  0
  1 32  1  0  0  0  0
  1 33  1  0  0  0  0
  1  2  1  0  0  0  0
  2 34  1  0  0  0  0
  2  3  2  0  0  0  0
  3 35  1  0  0  0  0
  3  4  1  0  0  0  0
  4  5  2  0  0  0  0
  5 36  1  0  0  0  0
  5  6  1  0  0  0  0
  6  7  2  0  0  0  0
  7 37  1  0  0  0  0
  7  8  1  0  0  0  0
  8  9  1  0  0  0  0
  9 38  1  0  0  0  0
  9 39  1  0  0  0  0
  9 10  1  0  0  0  0
 10 11  1  0  0  0  0
 11 40  1  0  0  0  0
 11 41  1  0  0  0  0
 11 12  1  0  0  0  0
 12 13  1  0  0  0  0
 13 42  1  0  0  0  0
 13 43  1  0  0  0  0
 13 14  1  0  0  0  0
 14 44  1  0  0  0  0
 14 45  1  0  0  0  0
 14 15  1  0  0  0  0
 15 16  1  0  0  0  0
 16 46  1  0  0  0  0
 16 47  1  0  0  0  0
 16 48  1  0  0  0  0
 15 17  1  0  0  0  0
 17 49  1  0  0  0  0
 17 50  1  0  0  0  0
 17 18  1  0  0  0  0
 18 12  1  0  0  0  0
 18 51  1  0  0  0  0
 18 52  1  0  0  0  0
 12 19  1  0  0  0  0
 19 20  2  0  0  0  0
 20 53  1  0  0  0  0
 20 21  1  0  0  0  0
 21 54  1  0  0  0  0
 21 22  2  0  0  0  0
 22 23  1  0  0  0  0
 22 24  1  0  0  0  0
 24 55  1  0  0  0  0
 24 25  2  0  0  0  0
 25 19  1  0  0  0  0
 25 56  1  0  0  0  0
  8 26  2  0  0  0  0
 26  4  1  0  0  0  0
  6 27  1  0  0  0  0
 27 28  1  0  0  0  0
 27 29  1  0  0  0  0
 27 30  1  0  0  0  0
M  END
>  <LOGBIO>
4.8900

>  <PRED_LOGBIO>
4.8800

>  <XV_RES>
-0.1430

>  <WHL_TMPL>
1

>  <ANCH>
11-22;30-35

$$$$
ROW46
  -MTS-   01071502173D 0   0.00000     0.00000     0

 75 77  0  0  0  0  0  0  0  0999 V2000
   10.0260    0.2050    1.7210 C   0  0  0  0  0  0  0  0  0  0  0  0
   10.3420    1.5630    2.3420 C   0  0  0  0  0  0  0  0  0  0  0  0
   11.0700    1.3590    3.6670 C   0  0  0  0  0  0  0  0  0  0  0  0
    9.0410    2.3250    2.5870 C   0  0  0  0  0  0  0  0  0  0  0  0
    8.3390    2.5210    1.3100 N   0  0  0  0  0  0  0  0  0  0  0  0
    8.9230    2.0050    0.0640 C   0  0  0  0  0  0  0  0  0  0  0  0
   10.2500    1.3130    0.3720 C   0  0  0  0  0  0  0  0  0  0  0  0
   10.8570    0.7770   -0.9220 C   0  0  0  0  0  0  0  0  0  0  0  0
   10.0080    0.1560    1.3370 C   0  0  0  0  0  0  0  0  0  0  0  0
    7.1020    3.2060    1.2810 C   0  0  0  0  0  0  0  0  0  0  0  0
    7.0820    4.5950    1.1060 C   0  0  0  0  0  0  0  0  0  0  0  0
    5.8500    5.2590    1.0790 C   0  0  0  0  0  0  0  0  0  0  0  0
    4.6750    4.5130    1.2280 C   0  0  0  0  0  0  0  0  0  0  0  0
    4.7650    3.1270    1.4000 C   0  0  0  0  0  0  0  0  0  0  0  0
    3.5060    2.3090    1.5620 C   0  0  0  0  0  0  0  0  0  0  0  0
    3.0470    1.8810    0.2770 O   0  0  0  0  0  0  0  0  0  0  0  0
    1.8530    1.1000    0.3680 C   0  0  0  0  0  0  0  0  0  0  0  0
    1.4140    0.6750   -1.0320 C   0  0  0  0  0  0  0  0  0  0  0  0
    1.8510    1.8020   -1.9860 C   0  0  0  0  0  0  0  0  0  0  0  0
    1.0930    3.1100   -1.6900 C   0  0  0  0  0  0  0  0  0  0  0  0
   -0.3620    2.9040   -1.7230 N   0  0  0  0  0  0  0  0  0  0  0  0
   -0.6680    2.3340   -3.0430 C   0  0  0  0  0  0  0  0  0  0  0  0
   -0.7940    1.9070   -0.7330 C   0  0  0  0  0  0  0  0  0  0  0  0
   -0.1200    0.5470   -0.9880 C   0  0  0  0  0  0  0  0  0  0  0  0
    2.0520   -0.6370   -1.4240 C   0  0  0  0  0  0  0  0  0  0  0  0
    3.4460   -0.7490   -1.4810 C   0  0  0  0  0  0  0  0  0  0  0  0
    4.0370   -1.9650   -1.8440 C   0  0  0  0  0  0  0  0  0  0  0  0
    3.2330   -3.0690   -2.1510 C   0  0  0  0  0  0  0  0  0  0  0  0
    3.8030   -4.2420   -2.5020 F   0  0  0  0  0  0  0  0  0  0  0  0
    1.8390   -2.9570   -2.0950 C   0  0  0  0  0  0  0  0  0  0  0  0
    1.2480   -1.7410   -1.7320 C   0  0  0  0  0  0  0  0  0  0  0  0
    5.9600    2.5200    1.4210 N   0  0  0  0  0  0  0  0  0  0  0  0
    5.7900    6.7570    0.8920 C   0  0  0  0  0  0  0  0  0  0  0  0
    4.6590    7.0810    0.2710 F   0  0  0  0  0  0  0  0  0  0  0  0
    5.8300    7.3540    2.0800 F   0  0  0  0  0  0  0  0  0  0  0  0
    6.8270    7.1540    0.1610 F   0  0  0  0  0  0  0  0  0  0  0  0
    9.3940   -0.3650    2.3980 H   0  0  0  0  0  0  0  0  0  0  0  0
   10.9530   -0.3380    1.5460 H   0  0  0  0  0  0  0  0  0  0  0  0
    9.5070    0.3500    0.7760 H   0  0  0  0  0  0  0  0  0  0  0  0
   10.9740    2.1330    1.6640 H   0  0  0  0  0  0  0  0  0  0  0  0
   10.4380    0.7890    4.3440 H   0  0  0  0  0  0  0  0  0  0  0  0
   11.9970    0.8160    3.4920 H   0  0  0  0  0  0  0  0  0  0  0  0
   11.2950    2.3270    4.1090 H   0  0  0  0  0  0  0  0  0  0  0  0
    8.4090    1.7550    3.2640 H   0  0  0  0  0  0  0  0  0  0  0  0
    9.2660    3.2930    3.0300 H   0  0  0  0  0  0  0  0  0  0  0  0
    9.0960    2.8300   -0.6240 H   0  0  0  0  0  0  0  0  0  0  0  0
    8.2390    1.2920   -0.3890 H   0  0  0  0  0  0  0  0  0  0  0  0
   10.9350    2.0270    0.8250 H   0  0  0  0  0  0  0  0  0  0  0  0
   10.1720    0.0640   -1.3750 H   0  0  0  0  0  0  0  0  0  0  0  0
   11.8020    0.2840   -0.7030 H   0  0  0  0  0  0  0  0  0  0  0  0
   11.0290    1.6020   -1.6100 H   0  0  0  0  0  0  0  0  0  0  0  0
    9.3240   -0.5570    0.8840 H   0  0  0  0  0  0  0  0  0  0  0  0
   10.9530   -0.3370    1.5560 H   0  0  0  0  0  0  0  0  0  0  0  0
    9.5760    0.5380    2.2600 H   0  0  0  0  0  0  0  0  0  0  0  0
    8.0040    5.1460    0.9930 H   0  0  0  0  0  0  0  0  0  0  0  0
    3.7110    5.0010    1.2110 H   0  0  0  0  0  0  0  0  0  0  0  0
    2.7390    2.9150    2.0380 H   0  0  0  0  0  0  0  0  0  0  0  0
    3.7170    1.4390    2.1800 H   0  0  0  0  0  0  0  0  0  0  0  0
    1.0660    1.6920    0.8310 H   0  0  0  0  0  0  0  0  0  0  0  0
    2.0440    0.2150    0.9720 H   0  0  0  0  0  0  0  0  0  0  0  0
    1.5510    1.4930   -2.9850 H   0  0  0  0  0  0  0  0  0  0  0  0
    2.9140    1.9830   -1.8360 H   0  0  0  0  0  0  0  0  0  0  0  0
    1.3250    3.7900   -2.5060 H   0  0  0  0  0  0  0  0  0  0  0  0
    1.3780    3.4450   -0.6950 H   0  0  0  0  0  0  0  0  0  0  0  0
   -1.0750    3.1100   -3.6880 H   0  0  0  0  0  0  0  0  0  0  0  0
    0.2430    1.9350   -3.4850 H   0  0  0  0  0  0  0  0  0  0  0  0
   -1.3980    1.5350   -2.9320 H   0  0  0  0  0  0  0  0  0  0  0  0
   -1.8600    1.7560   -0.8920 H   0  0  0  0  0  0  0  0  0  0  0  0
   -0.5040    2.2460    0.2590 H   0  0  0  0  0  0  0  0  0  0  0  0
   -0.3500   -0.0760   -0.1260 H   0  0  0  0  0  0  0  0  0  0  0  0
   -0.4580    0.1750   -1.9530 H   0  0  0  0  0  0  0  0  0  0  0  0
    4.0660    0.1030   -1.2430 H   0  0  0  0  0  0  0  0  0  0  0  0
    5.1120   -2.0510   -1.8870 H   0  0  0  0  0  0  0  0  0  0  0  0
    1.2190   -3.8090   -2.3320 H   0  0  0  0  0  0  0  0  0  0  0  0
    0.1720   -1.6550   -1.6890 H   0  0  0  0  0  0  0  0  0  0  0  0
  1 37  1  0  0  0  0
  1 38  1  0  0  0  0
  1 39  1  0  0  0  0
  1  2  1  0  0  0  0
  2 40  1  0  0  0  0
  2  3  1  0  0  0  0
  3 41  1  0  0  0  0
  3 42  1  0  0  0  0
  3 43  1  0  0  0  0
  2  4  1  0  0  0  0
  4 44  1  0  0  0  0
  4 45  1  0  0  0  0
  4  5  1  0  0  0  0
  5  6  1  0  0  0  0
  6 46  1  0  0  0  0
  6 47  1  0  0  0  0
  6  7  1  0  0  0  0
  7 48  1  0  0  0  0
  7  8  1  0  0  0  0
  8 49  1  0  0  0  0
  8 50  1  0  0  0  0
  8 51  1  0  0  0  0
  7  9  1  0  0  0  0
  9 52  1  0  0  0  0
  9 53  1  0  0  0  0
  9 54  1  0  0  0  0
  5 10  1  0  0  0  0
 10 11  2  0  0  0  0
 11 55  1  0  0  0  0
 11 12  1  0  0  0  0
 12 13  2  0  0  0  0
 13 56  1  0  0  0  0
 13 14  1  0  0  0  0
 14 15  1  0  0  0  0
 15 57  1  0  0  0  0
 15 58  1  0  0  0  0
 15 16  1  0  0  0  0
 16 17  1  0  0  0  0
 17 59  1  0  0  0  0
 17 60  1  0  0  0  0
 17 18  1  0  0  0  0
 18 19  1  0  0  0  0
 19 61  1  0  0  0  0
 19 62  1  0  0  0  0
 19 20  1  0  0  0  0
 20 63  1  0  0  0  0
 20 64  1  0  0  0  0
 20 21  1  0  0  0  0
 21 22  1  0  0  0  0
 22 65  1  0  0  0  0
 22 66  1  0  0  0  0
 22 67  1  0  0  0  0
 21 23  1  0  0  0  0
 23 68  1  0  0  0  0
 23 69  1  0  0  0  0
 23 24  1  0  0  0  0
 24 18  1  0  0  0  0
 24 70  1  0  0  0  0
 24 71  1  0  0  0  0
 18 25  1  0  0  0  0
 25 26  2  0  0  0  0
 26 72  1  0  0  0  0
 26 27  1  0  0  0  0
 27 73  1  0  0  0  0
 27 28  2  0  0  0  0
 28 29  1  0  0  0  0
 28 30  1  0  0  0  0
 30 74  1  0  0  0  0
 30 31  2  0  0  0  0
 31 25  1  0  0  0  0
 31 75  1  0  0  0  0
 14 32  2  0  0  0  0
 32 10  1  0  0  0  0
 12 33  1  0  0  0  0
 33 34  1  0  0  0  0
 33 35  1  0  0  0  0
 33 36  1  0  0  0  0
M  END
>  <LOGBIO>
5.0200

>  <PRED_LOGBIO>
4.9400

>  <XV_RES>
-0.1040

>  <WHL_TMPL>
1

>  <ANCH>
11-22;49-54

$$$$
ROW47
  -MTS-   01071502173D 0   0.00000     0.00000     0

 62 66  0  0  1  0  0  0  0  0999 V2000
    4.0480   -3.7170    1.4220 C   0  0  0  0  0  0  0  0  0  0  0  0
    4.1640   -3.6620    2.8460 O   0  0  0  0  0  0  0  0  0  0  0  0
    5.3500   -4.3090    3.3130 C   0  0  0  0  0  0  0  0  0  0  0  0
    5.0780   -4.9260    4.6980 C   0  0  0  0  0  0  0  0  0  0  0  0
    6.2700   -5.4840    5.2560 O   0  0  0  0  0  0  0  0  0  0  0  0
    7.2770   -4.4910    5.4660 C   0  0  0  0  0  0  0  0  0  0  0  0
    7.7090   -3.8420    4.1380 C   0  0  0  0  0  0  0  0  0  0  0  0
    6.4970   -3.2820    3.3710 C   0  0  0  0  0  0  0  0  0  0  0  0
    6.8970   -2.9010    2.0090 N   0  0  0  0  0  0  0  0  0  0  0  0
    6.1060   -1.7420    1.5710 C   0  0  2  0  0  0  0  0  0  0  0  0
    5.9600   -1.7010    0.0390 C   0  0  0  0  0  0  0  0  0  0  0  0
    5.7140   -0.2140   -0.2790 C   0  0  1  0  0  0  0  0  0  0  0  0
    6.5370    0.2170   -1.5070 C   0  0  0  0  0  0  0  0  0  0  0  0
    7.1090    1.5940   -1.1210 C   0  0  0  0  0  0  0  0  0  0  0  0
    7.3690    1.5020    0.3940 C   0  0  0  0  0  0  0  0  0  0  0  0
    6.2390    0.5970    0.9200 C   0  0  1  0  0  0  0  0  0  0  0  0
    6.7930   -0.4140    1.9410 C   0  0  0  0  0  0  0  0  0  0  0  0
    5.1220    1.4170    1.5180 C   0  0  0  0  0  0  0  0  0  0  0  0
    5.3750    2.4740    2.0950 O   0  0  0  0  0  0  0  0  0  0  0  0
    3.8640    0.9970    1.4230 N   0  0  0  0  0  0  0  0  0  0  0  0
    2.9850    1.3540    0.3000 C   0  0  0  0  0  0  0  0  0  0  0  0
    2.4510    0.1090   -0.4320 C   0  0  0  0  0  0  0  0  0  0  0  0
    2.0190   -0.9910    0.5070 C   0  0  0  0  0  0  0  0  0  0  0  0
    1.2690   -1.9870    0.0150 N   0  0  0  0  0  0  0  0  0  0  0  0
    0.8460   -2.9980    0.7850 C   0  0  0  0  0  0  0  0  0  0  0  0
    1.1790   -3.0470    2.1440 C   0  0  0  0  0  0  0  0  0  0  0  0
    0.6300   -4.3480    3.2620 Br  0  0  0  0  0  0  0  0  0  0  0  0
    1.9610   -2.0220    2.6900 C   0  0  0  0  0  0  0  0  0  0  0  0
    2.3860   -0.9790    1.8580 C   0  0  0  0  0  0  0  0  0  0  0  0
    3.2310    0.1340    2.4310 C   0  0  0  0  0  0  0  0  0  0  0  0
    4.9050   -3.2230    0.9690 H   0  0  0  0  0  0  0  0  0  0  0  0
    3.1340   -3.2150    1.1120 H   0  0  0  0  0  0  0  0  0  0  0  0
    4.0170   -4.7560    1.1010 H   0  0  0  0  0  0  0  0  0  0  0  0
    5.6140   -5.1000    2.6150 H   0  0  0  0  0  0  0  0  0  0  0  0
    4.6900   -4.1600    5.3660 H   0  0  0  0  0  0  0  0  0  0  0  0
    4.3230   -5.7030    4.6060 H   0  0  0  0  0  0  0  0  0  0  0  0
    6.8950   -3.7230    6.1360 H   0  0  0  0  0  0  0  0  0  0  0  0
    8.1410   -4.9460    5.9440 H   0  0  0  0  0  0  0  0  0  0  0  0
    8.2170   -4.5800    3.5220 H   0  0  0  0  0  0  0  0  0  0  0  0
    8.4120   -3.0370    4.3400 H   0  0  0  0  0  0  0  0  0  0  0  0
    6.1500   -2.3650    3.8420 H   0  0  0  0  0  0  0  0  0  0  0  0
    6.7350   -3.6760    1.3810 H   0  0  0  0  0  0  0  0  0  0  0  0
    5.1410   -1.8450    2.0630 H   0  0  0  0  0  0  0  0  0  0  0  0
    6.8600   -2.0640   -0.4520 H   0  0  0  0  0  0  0  0  0  0  0  0
    5.1270   -2.3170   -0.2940 H   0  0  0  0  0  0  0  0  0  0  0  0
    4.6550   -0.0240   -0.4390 H   0  0  0  0  0  0  0  0  0  0  0  0
    7.3330   -0.4950   -1.7160 H   0  0  0  0  0  0  0  0  0  0  0  0
    5.9110    0.2870   -2.3950 H   0  0  0  0  0  0  0  0  0  0  0  0
    6.4030    2.3890   -1.3500 H   0  0  0  0  0  0  0  0  0  0  0  0
    8.0290    1.8010   -1.6640 H   0  0  0  0  0  0  0  0  0  0  0  0
    8.3460    1.0710    0.6000 H   0  0  0  0  0  0  0  0  0  0  0  0
    7.3340    2.4860    0.8590 H   0  0  0  0  0  0  0  0  0  0  0  0
    7.8750   -0.4970    1.8650 H   0  0  0  0  0  0  0  0  0  0  0  0
    6.5520   -0.1170    2.9590 H   0  0  0  0  0  0  0  0  0  0  0  0
    3.6070    1.8850   -0.4170 H   0  0  0  0  0  0  0  0  0  0  0  0
    2.1310    1.9070    0.6860 H   0  0  0  0  0  0  0  0  0  0  0  0
    3.2920   -0.2910   -0.9950 H   0  0  0  0  0  0  0  0  0  0  0  0
    1.5880    0.4120   -1.0220 H   0  0  0  0  0  0  0  0  0  0  0  0
    0.2430   -3.7840    0.3530 H   0  0  0  0  0  0  0  0  0  0  0  0
    2.2320   -2.0360    3.7360 H   0  0  0  0  0  0  0  0  0  0  0  0
    4.0490   -0.3560    2.9540 H   0  0  0  0  0  0  0  0  0  0  0  0
    2.5880    0.7520    3.0540 H   0  0  0  0  0  0  0  0  0  0  0  0
  1 31  1  0  0  0  0
  1 32  1  0  0  0  0
  1 33  1  0  0  0  0
  1  2  1  0  0  0  0
  2  3  1  0  0  0  0
  3 34  1  0  0  0  0
  3  4  1  0  0  0  0
  4 35  1  0  0  0  0
  4 36  1  0  0  0  0
  4  5  1  0  0  0  0
  5  6  1  0  0  0  0
  6 37  1  0  0  0  0
  6 38  1  0  0  0  0
  6  7  1  0  0  0  0
  7 39  1  0  0  0  0
  7 40  1  0  0  0  0
  7  8  1  0  0  0  0
  8  3  1  0  0  0  0
  8 41  1  0  0  0  0
  8  9  1  0  0  0  0
  9 42  1  0  0  0  0
  9 10  1  0  0  0  0
 10 43  1  0  0  0  0
 10 11  1  0  0  0  0
 11 44  1  0  0  0  0
 11 45  1  0  0  0  0
 11 12  1  0  0  0  0
 12 46  1  0  0  0  0
 12 13  1  0  0  0  0
 13 47  1  0  0  0  0
 13 48  1  0  0  0  0
 13 14  1  0  0  0  0
 14 49  1  0  0  0  0
 14 50  1  0  0  0  0
 14 15  1  0  0  0  0
 15 51  1  0  0  0  0
 15 52  1  0  0  0  0
 15 16  1  0  0  0  0
 16 12  1  0  0  0  0
 16 17  1  0  0  0  0
 17 10  1  0  0  0  0
 17 53  1  0  0  0  0
 17 54  1  0  0  0  0
 16 18  1  0  0  0  0
 18 19  2  0  0  0  0
 18 20  1  0  0  0  0
 20 21  1  0  0  0  0
 21 55  1  0  0  0  0
 21 56  1  0  0  0  0
 21 22  1  0  0  0  0
 22 57  1  0  0  0  0
 22 58  1  0  0  0  0
 22 23  1  0  0  0  0
 23 24  1  0  0  0  0
 24 25  2  0  0  0  0
 25 59  1  0  0  0  0
 25 26  1  0  0  0  0
 26 27  1  0  0  0  0
 26 28  2  0  0  0  0
 28 60  1  0  0  0  0
 28 29  1  0  0  0  0
 29 23  2  0  0  0  0
 29 30  1  0  0  0  0
 30 20  1  0  0  0  0
 30 61  1  0  0  0  0
 30 62  1  0  0  0  0
M  END
>  <LOGBIO>
4.3100

>  <PRED_LOGBIO>
4.3300

>  <XV_RES>
-0.1530

>  <WHL_TMPL>
1

>  <ANCH>
33-35;57-59

$$$$
ROW49
  -MTS-   01071502173D 0   0.00000     0.00000     0

 54 57  0  0  0  0  0  0  0  0999 V2000
   -0.4520   -2.8840   -0.0260 C   0  0  0  0  0  0  0  0  0  0  0  0
   -1.9420   -3.0060   -0.0380 C   0  0  0  0  0  0  0  0  0  0  0  0
   -2.4600   -2.7730   -1.4560 C   0  0  0  0  0  0  0  0  0  0  0  0
   -1.9370   -3.8690   -2.2840 N   0  0  0  0  0  0  0  0  0  0  0  0
   -0.9960   -3.6250   -3.1930 C   0  0  0  0  0  0  0  0  0  0  0  0
   -0.5650   -2.4830   -3.3400 O   0  0  0  0  0  0  0  0  0  0  0  0
   -0.4590   -4.7510   -4.0440 C   0  0  0  0  0  0  0  0  0  0  0  0
   -0.0400   -4.1340   -5.3100 N   0  0  0  0  0  0  0  0  0  0  0  0
   -1.5670   -5.7880   -4.3050 C   0  0  0  0  0  0  0  0  0  0  0  0
   -1.0340   -7.0170   -5.0640 C   0  0  0  0  0  0  0  0  0  0  0  0
    0.1550   -7.5780   -4.4070 N   0  0  0  0  0  0  0  0  0  0  0  0
    1.2480   -6.6360   -4.1270 C   0  0  0  0  0  0  0  0  0  0  0  0
    0.7520   -5.4030   -3.3500 C   0  0  0  0  0  0  0  0  0  0  0  0
    0.2420   -8.9480   -4.0630 C   0  0  0  0  0  0  0  0  0  0  0  0
   -0.6470   -9.4900   -3.2200 N   0  0  0  0  0  0  0  0  0  0  0  0
   -0.5820  -10.7850   -2.8820 C   0  0  0  0  0  0  0  0  0  0  0  0
    0.3790  -11.5750   -3.3810 N   0  0  0  0  0  0  0  0  0  0  0  0
    1.3000  -11.0960   -4.2290 C   0  0  0  0  0  0  0  0  0  0  0  0
    2.4010  -11.6810   -4.8960 N   0  0  0  0  0  0  0  0  0  0  0  0
    3.0210  -10.7250   -5.6570 C   0  0  0  0  0  0  0  0  0  0  0  0
    2.3930   -9.5480   -5.5300 C   0  0  0  0  0  0  0  0  0  0  0  0
    1.2580   -9.7470   -4.6010 C   0  0  0  0  0  0  0  0  0  0  0  0
   -3.9650   -2.8970   -1.4690 C   0  0  0  0  0  0  0  0  0  0  0  0
   -4.5630   -4.1400   -1.7060 C   0  0  0  0  0  0  0  0  0  0  0  0
   -5.9590   -4.2550   -1.7180 C   0  0  0  0  0  0  0  0  0  0  0  0
   -6.7560   -3.1260   -1.4920 C   0  0  0  0  0  0  0  0  0  0  0  0
   -8.1210   -3.2380   -1.5040 Cl  0  0  0  0  0  0  0  0  0  0  0  0
   -6.1580   -1.8830   -1.2550 C   0  0  0  0  0  0  0  0  0  0  0  0
   -4.7620   -1.7680   -1.2430 C   0  0  0  0  0  0  0  0  0  0  0  0
   -0.1660   -1.8390    0.0770 H   0  0  0  0  0  0  0  0  0  0  0  0
   -0.1040   -3.3930    0.8710 H   0  0  0  0  0  0  0  0  0  0  0  0
   -0.0930   -3.3400   -0.9460 H   0  0  0  0  0  0  0  0  0  0  0  0
   -2.3290   -2.1950    0.5750 H   0  0  0  0  0  0  0  0  0  0  0  0
   -2.2150   -4.0140    0.2670 H   0  0  0  0  0  0  0  0  0  0  0  0
   -2.1440   -1.8010   -1.8290 H   0  0  0  0  0  0  0  0  0  0  0  0
   -2.2910   -4.8070   -2.1630 H   0  0  0  0  0  0  0  0  0  0  0  0
   -0.8350   -3.6920   -5.7490 H   0  0  0  0  0  0  0  0  0  0  0  0
    0.3310   -4.8450   -5.9240 H   0  0  0  0  0  0  0  0  0  0  0  0
   -1.9950   -6.1060   -3.3560 H   0  0  0  0  0  0  0  0  0  0  0  0
   -2.3660   -5.3250   -4.8790 H   0  0  0  0  0  0  0  0  0  0  0  0
   -0.7840   -6.7310   -6.0840 H   0  0  0  0  0  0  0  0  0  0  0  0
   -1.8120   -7.7760   -5.1160 H   0  0  0  0  0  0  0  0  0  0  0  0
    1.6990   -6.3170   -5.0640 H   0  0  0  0  0  0  0  0  0  0  0  0
    2.0210   -7.1410   -3.5510 H   0  0  0  0  0  0  0  0  0  0  0  0
    0.4750   -5.6980   -2.3400 H   0  0  0  0  0  0  0  0  0  0  0  0
    1.5580   -4.6770   -3.2710 H   0  0  0  0  0  0  0  0  0  0  0  0
   -1.3110  -11.1970   -2.2000 H   0  0  0  0  0  0  0  0  0  0  0  0
    2.6850  -12.6480   -4.8240 H   0  0  0  0  0  0  0  0  0  0  0  0
    3.8920  -10.8960   -6.2730 H   0  0  0  0  0  0  0  0  0  0  0  0
    2.6660   -8.6230   -6.0160 H   0  0  0  0  0  0  0  0  0  0  0  0
   -3.9480   -5.0110   -1.8800 H   0  0  0  0  0  0  0  0  0  0  0  0
   -6.4200   -5.2140   -1.9010 H   0  0  0  0  0  0  0  0  0  0  0  0
   -6.7730   -1.0120   -1.0810 H   0  0  0  0  0  0  0  0  0  0  0  0
   -4.3010   -0.8090   -1.0600 H   0  0  0  0  0  0  0  0  0  0  0  0
  1 30  1  0  0  0  0
  1 31  1  0  0  0  0
  1 32  1  0  0  0  0
  1  2  1  0  0  0  0
  2 33  1  0  0  0  0
  2 34  1  0  0  0  0
  2  3  1  0  0  0  0
  3 35  1  0  0  0  0
  3  4  1  0  0  0  0
  4 36  1  0  0  0  0
  4  5  1  0  0  0  0
  5  6  2  0  0  0  0
  5  7  1  0  0  0  0
  7  8  1  0  0  0  0
  8 37  1  0  0  0  0
  8 38  1  0  0  0  0
  7  9  1  0  0  0  0
  9 39  1  0  0  0  0
  9 40  1  0  0  0  0
  9 10  1  0  0  0  0
 10 41  1  0  0  0  0
 10 42  1  0  0  0  0
 10 11  1  0  0  0  0
 11 12  1  0  0  0  0
 12 43  1  0  0  0  0
 12 44  1  0  0  0  0
 12 13  1  0  0  0  0
 13  7  1  0  0  0  0
 13 45  1  0  0  0  0
 13 46  1  0  0  0  0
 11 14  1  0  0  0  0
 14 15  1  0  0  0  0
 15 16  2  0  0  0  0
 16 47  1  0  0  0  0
 16 17  1  0  0  0  0
 17 18  2  0  0  0  0
 18 19  1  0  0  0  0
 19 48  1  0  0  0  0
 19 20  1  0  0  0  0
 20 49  1  0  0  0  0
 20 21  2  0  0  0  0
 21 50  1  0  0  0  0
 21 22  1  0  0  0  0
 22 14  2  0  0  0  0
 22 18  1  0  0  0  0
  3 23  1  0  0  0  0
 23 24  2  0  0  0  0
 24 51  1  0  0  0  0
 24 25  1  0  0  0  0
 25 52  1  0  0  0  0
 25 26  2  0  0  0  0
 26 27  1  0  0  0  0
 26 28  1  0  0  0  0
 28 53  1  0  0  0  0
 28 29  2  0  0  0  0
 29 23  1  0  0  0  0
 29 54  1  0  0  0  0
M  END
>  <LOGBIO>
5.1900

>  <PRED_LOGBIO>
5.4700

>  <XV_RES>
-0.4180

>  <WHL_TMPL>
3

>  <ANCH>
51-64;44-45

$$$$
ROW53
  -MTS-   01071502173D 0   0.00000     0.00000     0

 62 66  0  0  0  0  0  0  0  0999 V2000
    9.6270   -3.7010    2.3040 C   0  0  0  0  0  0  0  0  0  0  0  0
    8.6640   -2.7260    2.8360 N   0  0  0  0  0  0  0  0  0  0  0  0
    8.6550   -1.4530    2.1010 C   0  0  0  0  0  0  0  0  0  0  0  0
    7.1220   -1.5550    1.9970 C   0  0  0  0  0  0  0  0  0  0  0  0
    6.5560   -1.3810    0.5880 C   0  0  0  0  0  0  0  0  0  0  0  0
    5.5640   -0.2960    0.5890 N   0  0  0  0  0  0  0  0  0  0  0  0
    6.8340   -0.9940    0.5460 N   0  0  0  0  0  0  0  0  0  0  0  0
    7.8120   -0.1160    0.4270 C   0  0  0  0  0  0  0  0  0  0  0  0
    9.2550   -0.4370    0.3490 C   0  0  0  0  0  0  0  0  0  0  0  0
    9.6990   -1.4850   -0.4650 C   0  0  0  0  0  0  0  0  0  0  0  0
   11.0080   -1.7670   -0.5280 N   0  0  0  0  0  0  0  0  0  0  0  0
   11.8950   -1.0560    0.1800 C   0  0  0  0  0  0  0  0  0  0  0  0
   13.3030   -1.1220    0.3100 N   0  0  0  0  0  0  0  0  0  0  0  0
   13.7150   -0.1450    1.1780 C   0  0  0  0  0  0  0  0  0  0  0  0
   12.6640    0.5560    1.6240 C   0  0  0  0  0  0  0  0  0  0  0  0
   12.7100    1.6900    2.5750 C   0  0  0  0  0  0  0  0  0  0  0  0
   12.8360    2.8390    2.1550 O   0  0  0  0  0  0  0  0  0  0  0  0
   12.6150    1.4660    3.8820 N   0  0  0  0  0  0  0  0  0  0  0  0
   12.6610    2.5920    4.8260 C   0  0  0  0  0  0  0  0  0  0  0  0
   11.5100    3.5490    4.5320 C   0  0  0  0  0  0  0  0  0  0  0  0
   12.5320    2.0650    6.2530 C   0  0  0  0  0  0  0  0  0  0  0  0
   13.9880    3.3300    4.6740 C   0  0  0  0  0  0  0  0  0  0  0  0
   11.4490   -0.0080    0.9950 C   0  0  0  0  0  0  0  0  0  0  0  0
   10.1410    0.2750    1.0590 N   0  0  0  0  0  0  0  0  0  0  0  0
    7.2260    1.2420    0.3830 C   0  0  0  0  0  0  0  0  0  0  0  0
    7.7820    2.5210    0.2680 C   0  0  0  0  0  0  0  0  0  0  0  0
    6.9500    3.6480    0.2550 C   0  0  0  0  0  0  0  0  0  0  0  0
    7.4950    4.9000    0.1420 O   0  0  0  0  0  0  0  0  0  0  0  0
    7.8460    5.5900    1.3430 C   0  0  0  0  0  0  0  0  0  0  0  0
    8.3550    6.7800    1.0380 F   0  0  0  0  0  0  0  0  0  0  0  0
    6.7610    5.7520    2.0950 F   0  0  0  0  0  0  0  0  0  0  0  0
    5.5630    3.4940    0.3580 C   0  0  0  0  0  0  0  0  0  0  0  0
    5.0060    2.2150    0.4730 C   0  0  0  0  0  0  0  0  0  0  0  0
    5.8380    1.0880    0.4860 C   0  0  0  0  0  0  0  0  0  0  0  0
    7.2720   -3.0150    2.4630 C   0  0  0  0  0  0  0  0  0  0  0  0
    9.7500   -3.5430    1.2340 H   0  0  0  0  0  0  0  0  0  0  0  0
   10.5850   -3.5730    2.8020 H   0  0  0  0  0  0  0  0  0  0  0  0
    9.2570   -4.7090    2.4810 H   0  0  0  0  0  0  0  0  0  0  0  0
    9.1670   -1.4920    1.1420 H   0  0  0  0  0  0  0  0  0  0  0  0
    9.0020   -0.6030    2.6840 H   0  0  0  0  0  0  0  0  0  0  0  0
    6.5700   -0.9090    2.6760 H   0  0  0  0  0  0  0  0  0  0  0  0
    6.0190   -2.2970    0.3500 H   0  0  0  0  0  0  0  0  0  0  0  0
    7.3740   -1.1150   -0.0790 H   0  0  0  0  0  0  0  0  0  0  0  0
    8.9910   -2.0630   -1.0400 H   0  0  0  0  0  0  0  0  0  0  0  0
   13.9050   -1.7820   -0.1600 H   0  0  0  0  0  0  0  0  0  0  0  0
   14.7410    0.0340    1.4620 H   0  0  0  0  0  0  0  0  0  0  0  0
   12.5120    0.5220    4.2270 H   0  0  0  0  0  0  0  0  0  0  0  0
   10.5640    3.0230    4.6400 H   0  0  0  0  0  0  0  0  0  0  0  0
   11.5440    4.3830    5.2300 H   0  0  0  0  0  0  0  0  0  0  0  0
   11.6010    3.9250    3.5150 H   0  0  0  0  0  0  0  0  0  0  0  0
   11.5860    1.5390    6.3610 H   0  0  0  0  0  0  0  0  0  0  0  0
   12.5660    2.8980    6.9510 H   0  0  0  0  0  0  0  0  0  0  0  0
   13.3530    1.3820    6.4620 H   0  0  0  0  0  0  0  0  0  0  0  0
   14.0800    3.7050    3.6570 H   0  0  0  0  0  0  0  0  0  0  0  0
   14.0220    4.1630    5.3730 H   0  0  0  0  0  0  0  0  0  0  0  0
   14.8080    2.6470    4.8840 H   0  0  0  0  0  0  0  0  0  0  0  0
    8.8530    2.6400    0.1890 H   0  0  0  0  0  0  0  0  0  0  0  0
    8.5850    5.0100    1.8930 H   0  0  0  0  0  0  0  0  0  0  0  0
    4.9210    4.3630    0.3480 H   0  0  0  0  0  0  0  0  0  0  0  0
    3.9360    2.0960    0.5520 H   0  0  0  0  0  0  0  0  0  0  0  0
    7.1710   -3.7470    1.6650 H   0  0  0  0  0  0  0  0  0  0  0  0
    6.6340   -3.2780    3.3050 H   0  0  0  0  0  0  0  0  0  0  0  0
  1 36  1  0  0  0  0
  1 37  1  0  0  0  0
  1 38  1  0  0  0  0
  1  2  1  0  0  0  0
  2  3  1  0  0  0  0
  3 39  1  0  0  0  0
  3 40  1  0  0  0  0
  3  4  1  0  0  0  0
  4 41  1  0  0  0  0
  4  5  1  0  0  0  0
  5 42  1  0  0  0  0
  5 43  1  0  0  0  0
  5  6  1  0  0  0  0
  6  7  1  0  0  0  0
  7  8  2  0  0  0  0
  8  9  1  0  0  0  0
  9 10  2  0  0  0  0
 10 44  1  0  0  0  0
 10 11  1  0  0  0  0
 11 12  2  0  0  0  0
 12 13  1  0  0  0  0
 13 45  1  0  0  0  0
 13 14  1  0  0  0  0
 14 46  1  0  0  0  0
 14 15  2  0  0  0  0
 15 16  1  0  0  0  0
 16 17  2  0  0  0  0
 16 18  1  0  0  0  0
 18 47  1  0  0  0  0
 18 19  1  0  0  0  0
 19 20  1  0  0  0  0
 20 48  1  0  0  0  0
 20 49  1  0  0  0  0
 20 50  1  0  0  0  0
 19 21  1  0  0  0  0
 21 51  1  0  0  0  0
 21 52  1  0  0  0  0
 21 53  1  0  0  0  0
 19 22  1  0  0  0  0
 22 54  1  0  0  0  0
 22 55  1  0  0  0  0
 22 56  1  0  0  0  0
 15 23  1  0  0  0  0
 23 12  1  0  0  0  0
 23 24  2  0  0  0  0
 24  9  1  0  0  0  0
  8 25  1  0  0  0  0
 25 26  2  0  0  0  0
 26 57  1  0  0  0  0
 26 27  1  0  0  0  0
 27 28  1  0  0  0  0
 28 29  1  0  0  0  0
 29 58  1  0  0  0  0
 29 30  1  0  0  0  0
 29 31  1  0  0  0  0
 27 32  2  0  0  0  0
 32 59  1  0  0  0  0
 32 33  1  0  0  0  0
 33 60  1  0  0  0  0
 33 34  2  0  0  0  0
 34  6  1  0  0  0  0
 34 25  1  0  0  0  0
  4 35  1  0  0  0  0
 35  2  1  0  0  0  0
 35 61  1  0  0  0  0
 35 62  1  0  0  0  0
M  END
>  <LOGBIO>
6.5300

>  <PRED_LOGBIO>
6.6200

>  <XV_RES>
-0.0620

>  <WHL_TMPL>
3

>  <ANCH>
15-16;14-59

$$$$
ROW54
  -MTS-   01071502173D 0   0.00000     0.00000     0

 55 56  0  0  0  0  0  0  0  0999 V2000
   -5.7620   -8.1020    1.1400 C   0  0  0  0  0  0  0  0  0  0  0  0
   -6.2090   -7.3280   -0.0970 C   0  0  0  0  0  0  0  0  0  0  0  0
   -7.7300   -7.2030   -0.0970 C   0  0  0  0  0  0  0  0  0  0  0  0
   -5.7590   -8.0710   -1.3510 C   0  0  0  0  0  0  0  0  0  0  0  0
   -5.6070   -5.9870   -0.0790 N   0  0  0  0  0  0  0  0  0  0  0  0
   -4.2840   -5.8520   -0.0760 C   0  0  0  0  0  0  0  0  0  0  0  0
   -3.5520   -6.8650   -0.0880 O   0  0  0  0  0  0  0  0  0  0  0  0
   -3.7400   -4.6380   -0.0600 N   0  0  0  0  0  0  0  0  0  0  0  0
   -2.2770   -4.4890   -0.0570 C   0  0  0  0  0  0  0  0  0  0  0  0
   -1.9170   -3.0040   -0.0380 C   0  0  0  0  0  0  0  0  0  0  0  0
   -0.4450   -2.8610   -0.0340 N   0  0  0  0  0  0  0  0  0  0  0  0
    0.7000   -3.3250    0.7620 C   0  0  0  0  0  0  0  0  0  0  0  0
    1.8980   -2.3720    0.5930 C   0  0  0  0  0  0  0  0  0  0  0  0
    1.1990   -1.0430    0.2520 C   0  0  0  0  0  0  0  0  0  0  0  0
    2.0870   -0.2670   -0.7200 C   0  0  0  0  0  0  0  0  0  0  0  0
    1.3360    0.0140   -1.9520 N   0  0  0  0  0  0  0  0  0  0  0  0
    1.9140    0.6840   -2.9450 C   0  0  0  0  0  0  0  0  0  0  0  0
    3.0770    1.0680   -2.8320 O   0  0  0  0  0  0  0  0  0  0  0  0
    1.1580    0.9670   -4.1850 C   0  0  0  0  0  0  0  0  0  0  0  0
    0.4100    2.1440   -4.2960 C   0  0  0  0  0  0  0  0  0  0  0  0
   -0.3050    2.4120   -5.4690 C   0  0  0  0  0  0  0  0  0  0  0  0
   -1.2360    3.8760   -5.6060 Cl  0  0  0  0  0  0  0  0  0  0  0  0
   -0.2720    1.5020   -6.5320 C   0  0  0  0  0  0  0  0  0  0  0  0
    0.4770    0.3240   -6.4220 C   0  0  0  0  0  0  0  0  0  0  0  0
    0.5190   -0.8070   -7.7430 Cl  0  0  0  0  0  0  0  0  0  0  0  0
    1.1920    0.0560   -5.2480 C   0  0  0  0  0  0  0  0  0  0  0  0
   -0.0470   -1.5290   -0.5110 C   0  0  0  0  0  0  0  0  0  0  0  0
   -6.0830   -7.5720    2.0350 H   0  0  0  0  0  0  0  0  0  0  0  0
   -6.2080   -9.0940    1.1280 H   0  0  0  0  0  0  0  0  0  0  0  0
   -4.6780   -8.1910    1.1410 H   0  0  0  0  0  0  0  0  0  0  0  0
   -8.0500   -6.6730    0.7970 H   0  0  0  0  0  0  0  0  0  0  0  0
   -8.1750   -8.1960   -0.1100 H   0  0  0  0  0  0  0  0  0  0  0  0
   -8.0480   -6.6520   -0.9790 H   0  0  0  0  0  0  0  0  0  0  0  0
   -4.6750   -8.1600   -1.3510 H   0  0  0  0  0  0  0  0  0  0  0  0
   -6.2040   -9.0630   -1.3640 H   0  0  0  0  0  0  0  0  0  0  0  0
   -6.0770   -7.5190   -2.2330 H   0  0  0  0  0  0  0  0  0  0  0  0
   -6.1980   -5.1680   -0.0700 H   0  0  0  0  0  0  0  0  0  0  0  0
   -4.3310   -3.8190   -0.0510 H   0  0  0  0  0  0  0  0  0  0  0  0
   -1.8650   -4.9730    0.8260 H   0  0  0  0  0  0  0  0  0  0  0  0
   -1.8630   -4.9510   -0.9500 H   0  0  0  0  0  0  0  0  0  0  0  0
   -2.3430   -2.5160   -0.9120 H   0  0  0  0  0  0  0  0  0  0  0  0
   -2.3170   -2.5450    0.8640 H   0  0  0  0  0  0  0  0  0  0  0  0
    1.0030   -4.2810    0.3410 H   0  0  0  0  0  0  0  0  0  0  0  0
    0.4210   -3.3320    1.8130 H   0  0  0  0  0  0  0  0  0  0  0  0
    2.4700   -2.6910   -0.2760 H   0  0  0  0  0  0  0  0  0  0  0  0
    2.4200   -2.2740    1.5430 H   0  0  0  0  0  0  0  0  0  0  0  0
    0.9450   -0.4670    1.1390 H   0  0  0  0  0  0  0  0  0  0  0  0
    2.9670   -0.8590   -0.9590 H   0  0  0  0  0  0  0  0  0  0  0  0
    2.3940    0.6700   -0.2610 H   0  0  0  0  0  0  0  0  0  0  0  0
    0.3810   -0.3010   -2.0440 H   0  0  0  0  0  0  0  0  0  0  0  0
    0.3840    2.8470   -3.4760 H   0  0  0  0  0  0  0  0  0  0  0  0
   -0.8230    1.7080   -7.4380 H   0  0  0  0  0  0  0  0  0  0  0  0
    1.7700   -0.8520   -5.1630 H   0  0  0  0  0  0  0  0  0  0  0  0
   -0.8560   -0.8500   -0.2500 H   0  0  0  0  0  0  0  0  0  0  0  0
    0.2050   -1.5910   -1.5680 H   0  0  0  0  0  0  0  0  0  0  0  0
  1 28  1  0  0  0  0
  1 29  1  0  0  0  0
  1 30  1  0  0  0  0
  1  2  1  0  0  0  0
  2  3  1  0  0  0  0
  3 31  1  0  0  0  0
  3 32  1  0  0  0  0
  3 33  1  0  0  0  0
  2  4  1  0  0  0  0
  4 34  1  0  0  0  0
  4 35  1  0  0  0  0
  4 36  1  0  0  0  0
  2  5  1  0  0  0  0
  5 37  1  0  0  0  0
  5  6  1  0  0  0  0
  6  7  2  0  0  0  0
  6  8  1  0  0  0  0
  8 38  1  0  0  0  0
  8  9  1  0  0  0  0
  9 39  1  0  0  0  0
  9 40  1  0  0  0  0
  9 10  1  0  0  0  0
 10 41  1  0  0  0  0
 10 42  1  0  0  0  0
 10 11  1  0  0  0  0
 11 12  1  0  0  0  0
 12 43  1  0  0  0  0
 12 44  1  0  0  0  0
 12 13  1  0  0  0  0
 13 45  1  0  0  0  0
 13 46  1  0  0  0  0
 13 14  1  0  0  0  0
 14 47  1  0  0  0  0
 14 15  1  0  0  0  0
 15 48  1  0  0  0  0
 15 49  1  0  0  0  0
 15 16  1  0  0  0  0
 16 50  1  0  0  0  0
 16 17  1  0  0  0  0
 17 18  2  0  0  0  0
 17 19  1  0  0  0  0
 19 20  2  0  0  0  0
 20 51  1  0  0  0  0
 20 21  1  0  0  0  0
 21 22  1  0  0  0  0
 21 23  2  0  0  0  0
 23 52  1  0  0  0  0
 23 24  1  0  0  0  0
 24 25  1  0  0  0  0
 24 26  2  0  0  0  0
 26 19  1  0  0  0  0
 26 53  1  0  0  0  0
 14 27  1  0  0  0  0
 27 11  1  0  0  0  0
 27 54  1  0  0  0  0
 27 55  1  0  0  0  0
M  END
>  <LOGBIO>
5.2400

>  <PRED_LOGBIO>
5.7800

>  <XV_RES>
-0.7550

>  <WHL_TMPL>
3

>  <ANCH>
35-38;53-26

$$$$
ROW55
  -MTS-   01071502173D 0   0.00000     0.00000     0

 66 70  0  0  1  0  0  0  0  0999 V2000
    0.0700   -8.1190    2.9700 Cl  0  0  0  0  0  0  0  0  0  0  0  0
   -0.4010   -6.4470    2.8770 C   0  0  0  0  0  0  0  0  0  0  0  0
   -0.0270   -5.5570    3.8910 C   0  0  0  0  0  0  0  0  0  0  0  0
   -0.4050   -4.2110    3.8160 C   0  0  0  0  0  0  0  0  0  0  0  0
   -1.1590   -3.7550    2.7280 C   0  0  0  0  0  0  0  0  0  0  0  0
   -1.5330   -4.6450    1.7140 C   0  0  0  0  0  0  0  0  0  0  0  0
   -1.1550   -5.9910    1.7890 C   0  0  0  0  0  0  0  0  0  0  0  0
   -1.5670   -2.3040    2.6470 C   0  0  0  0  0  0  0  0  0  0  0  0
   -0.5320   -1.5420    1.9340 N   0  0  0  0  0  0  0  0  0  0  0  0
   -0.6810   -0.2340    1.7430 C   0  0  0  0  0  0  0  0  0  0  0  0
   -1.6850    0.3380    2.1640 O   0  0  0  0  0  0  0  0  0  0  0  0
    0.3830    0.5480    1.0110 C   0  0  2  0  0  0  0  0  0  0  0  0
    0.3270    1.9830    1.5680 C   0  0  0  0  0  0  0  0  0  0  0  0
    1.1970    2.9440    0.7370 C   0  0  0  0  0  0  0  0  0  0  0  0
    0.8150    2.9040   -0.7540 C   0  0  2  0  0  0  0  0  0  0  0  0
    0.8710    1.4690   -1.3110 C   0  0  0  0  0  0  0  0  0  0  0  0
    0.0010    0.5080   -0.4810 C   0  0  1  0  0  0  0  0  0  0  0  0
    0.1390   -0.9000   -1.0100 C   0  0  0  0  0  0  0  0  0  0  0  0
    0.5620   -1.9280   -0.1600 C   0  0  0  0  0  0  0  0  0  0  0  0
    0.6900   -3.2330   -0.6500 C   0  0  0  0  0  0  0  0  0  0  0  0
    0.3960   -3.5100   -1.9900 C   0  0  0  0  0  0  0  0  0  0  0  0
    0.5700   -5.2810   -2.6560 Br  0  0  0  0  0  0  0  0  0  0  0  0
   -0.0270   -2.4810   -2.8410 C   0  0  0  0  0  0  0  0  0  0  0  0
   -0.1550   -1.1760   -2.3500 C   0  0  0  0  0  0  0  0  0  0  0  0
    1.8500    3.6660   -1.4670 N   0  0  0  0  0  0  0  0  0  0  0  0
    1.3440    5.0110   -1.7750 C   0  0  0  0  0  0  0  0  0  0  0  0
    2.4510    5.8950   -2.3800 C   0  0  0  0  0  0  0  0  0  0  0  0
    3.6010    5.9430   -1.5320 O   0  0  0  0  0  0  0  0  0  0  0  0
    4.1310    4.6390   -1.2810 C   0  0  0  0  0  0  0  0  0  0  0  0
    3.0690    3.7230   -0.6470 C   0  0  0  0  0  0  0  0  0  0  0  0
   -1.7300   -1.7480    4.0410 C   0  0  0  0  0  0  0  0  0  0  0  0
   -0.9880   -2.2460    5.0400 N   0  0  0  0  0  0  0  0  0  0  0  0
   -1.1090   -1.7740    6.2890 C   0  0  0  0  0  0  0  0  0  0  0  0
   -2.0230   -0.7470    6.5540 C   0  0  0  0  0  0  0  0  0  0  0  0
   -2.7810   -0.2510    5.4870 C   0  0  0  0  0  0  0  0  0  0  0  0
   -2.6140   -0.7650    4.2610 N   0  0  0  0  0  0  0  0  0  0  0  0
    0.5540   -5.9080    4.7300 H   0  0  0  0  0  0  0  0  0  0  0  0
   -0.1170   -3.5240    4.5980 H   0  0  0  0  0  0  0  0  0  0  0  0
   -2.1140   -4.2940    0.8740 H   0  0  0  0  0  0  0  0  0  0  0  0
   -1.4430   -6.6780    1.0070 H   0  0  0  0  0  0  0  0  0  0  0  0
   -2.5110   -2.2220    2.1120 H   0  0  0  0  0  0  0  0  0  0  0  0
    0.2930   -2.0120    1.5880 H   0  0  0  0  0  0  0  0  0  0  0  0
    1.3680    0.1130    1.1680 H   0  0  0  0  0  0  0  0  0  0  0  0
    0.7740    1.9450    2.5590 H   0  0  0  0  0  0  0  0  0  0  0  0
   -0.7040    2.3270    1.5180 H   0  0  0  0  0  0  0  0  0  0  0  0
    2.2160    2.5690    0.8020 H   0  0  0  0  0  0  0  0  0  0  0  0
    1.0320    3.9550    1.1030 H   0  0  0  0  0  0  0  0  0  0  0  0
   -0.1730    3.3340   -0.9060 H   0  0  0  0  0  0  0  0  0  0  0  0
    1.8990    1.1330   -1.1900 H   0  0  0  0  0  0  0  0  0  0  0  0
    0.4860    1.4840   -2.3280 H   0  0  0  0  0  0  0  0  0  0  0  0
   -1.0380    0.8170   -0.5770 H   0  0  0  0  0  0  0  0  0  0  0  0
    0.7890   -1.7150    0.8750 H   0  0  0  0  0  0  0  0  0  0  0  0
    1.0160   -4.0270    0.0060 H   0  0  0  0  0  0  0  0  0  0  0  0
   -0.2540   -2.6940   -3.8750 H   0  0  0  0  0  0  0  0  0  0  0  0
   -0.4810   -0.3820   -3.0060 H   0  0  0  0  0  0  0  0  0  0  0  0
    0.9680    5.4730   -0.8650 H   0  0  0  0  0  0  0  0  0  0  0  0
    0.5170    4.9340   -2.4770 H   0  0  0  0  0  0  0  0  0  0  0  0
    2.7340    5.5030   -3.3540 H   0  0  0  0  0  0  0  0  0  0  0  0
    2.0670    6.9030   -2.5280 H   0  0  0  0  0  0  0  0  0  0  0  0
    4.4760    4.2010   -2.2160 H   0  0  0  0  0  0  0  0  0  0  0  0
    4.9870    4.7190   -0.6130 H   0  0  0  0  0  0  0  0  0  0  0  0
    2.8200    4.0910    0.3460 H   0  0  0  0  0  0  0  0  0  0  0  0
    3.4770    2.7210   -0.5340 H   0  0  0  0  0  0  0  0  0  0  0  0
   -0.5060   -2.1840    7.0850 H   0  0  0  0  0  0  0  0  0  0  0  0
   -2.1390   -0.3500    7.5520 H   0  0  0  0  0  0  0  0  0  0  0  0
   -3.4970    0.5410    5.6510 H   0  0  0  0  0  0  0  0  0  0  0  0
  1  2  1  0  0  0  0
  2  3  2  0  0  0  0
  3 37  1  0  0  0  0
  3  4  1  0  0  0  0
  4 38  1  0  0  0  0
  4  5  2  0  0  0  0
  5  6  1  0  0  0  0
  6 39  1  0  0  0  0
  6  7  2  0  0  0  0
  7  2  1  0  0  0  0
  7 40  1  0  0  0  0
  5  8  1  0  0  0  0
  8 41  1  0  0  0  0
  8  9  1  0  0  0  0
  9 42  1  0  0  0  0
  9 10  1  0  0  0  0
 10 11  2  0  0  0  0
 10 12  1  0  0  0  0
 12 43  1  0  0  0  0
 12 13  1  0  0  0  0
 13 44  1  0  0  0  0
 13 45  1  0  0  0  0
 13 14  1  0  0  0  0
 14 46  1  0  0  0  0
 14 47  1  0  0  0  0
 14 15  1  0  0  0  0
 15 48  1  0  0  0  0
 15 16  1  0  0  0  0
 16 49  1  0  0  0  0
 16 50  1  0  0  0  0
 16 17  1  0  0  0  0
 17 12  1  0  0  0  0
 17 51  1  0  0  0  0
 17 18  1  0  0  0  0
 18 19  2  0  0  0  0
 19 52  1  0  0  0  0
 19 20  1  0  0  0  0
 20 53  1  0  0  0  0
 20 21  2  0  0  0  0
 21 22  1  0  0  0  0
 21 23  1  0  0  0  0
 23 54  1  0  0  0  0
 23 24  2  0  0  0  0
 24 18  1  0  0  0  0
 24 55  1  0  0  0  0
 15 25  1  0  0  0  0
 25 26  1  0  0  0  0
 26 56  1  0  0  0  0
 26 57  1  0  0  0  0
 26 27  1  0  0  0  0
 27 58  1  0  0  0  0
 27 59  1  0  0  0  0
 27 28  1  0  0  0  0
 28 29  1  0  0  0  0
 29 60  1  0  0  0  0
 29 61  1  0  0  0  0
 29 30  1  0  0  0  0
 30 25  1  0  0  0  0
 30 62  1  0  0  0  0
 30 63  1  0  0  0  0
  8 31  1  0  0  0  0
 31 32  2  0  0  0  0
 32 33  1  0  0  0  0
 33 64  1  0  0  0  0
 33 34  2  0  0  0  0
 34 65  1  0  0  0  0
 34 35  1  0  0  0  0
 35 66  1  0  0  0  0
 35 36  2  0  0  0  0
 36 31  1  0  0  0  0
M  END
>  <LOGBIO>
5.9200

>  <PRED_LOGBIO>
5.4600

>  <XV_RES>
0.6480

>  <WHL_TMPL>
2

>  <ANCH>
20-34;31-28

$$$$
ROW56
  -MTS-   01071502173D 0   0.00000     0.00000     0

 61 64  0  0  1  0  0  0  0  0999 V2000
    6.6580    3.0380    2.1960 C   0  0  0  0  0  0  0  0  0  0  0  0
    5.5030    3.0160    1.1990 C   0  0  2  0  0  0  0  0  0  0  0  0
    5.4280    1.6910    0.5650 N   0  0  0  0  0  0  0  0  0  0  0  0
    5.2300    0.6080    1.3110 C   0  0  0  0  0  0  0  0  0  0  0  0
    5.1090    0.7140    2.5300 O   0  0  0  0  0  0  0  0  0  0  0  0
    5.1520   -0.7520    0.6600 C   0  0  2  0  0  0  0  0  0  0  0  0
    4.5170   -0.6300   -0.7380 C   0  0  0  0  0  0  0  0  0  0  0  0
    4.4900   -1.9880   -1.4640 C   0  0  0  0  0  0  0  0  0  0  0  0
    5.8940   -2.6170   -1.5360 C   0  0  2  0  0  0  0  0  0  0  0  0
    6.5290   -2.7390   -0.1390 C   0  0  0  0  0  0  0  0  0  0  0  0
    6.5560   -1.3810    0.5880 C   0  0  1  0  0  0  0  0  0  0  0  0
    7.1150   -1.5530    1.9800 C   0  0  0  0  0  0  0  0  0  0  0  0
    8.4300   -2.0000    2.1560 C   0  0  0  0  0  0  0  0  0  0  0  0
    8.9480   -2.1590    3.4470 C   0  0  0  0  0  0  0  0  0  0  0  0
    8.1520   -1.8710    4.5610 C   0  0  0  0  0  0  0  0  0  0  0  0
    8.6520   -2.0240    5.8060 Br  0  0  0  0  0  0  0  0  0  0  0  0
    6.8380   -1.4230    4.3860 C   0  0  0  0  0  0  0  0  0  0  0  0
    6.3190   -1.2640    3.0950 C   0  0  0  0  0  0  0  0  0  0  0  0
    5.8190   -3.9410   -2.1700 N   0  0  0  0  0  0  0  0  0  0  0  0
    4.9480   -4.8170   -1.3720 C   0  0  0  0  0  0  0  0  0  0  0  0
    4.9680   -6.2590   -1.9120 C   0  0  0  0  0  0  0  0  0  0  0  0
    6.3020   -6.7670   -1.9910 O   0  0  0  0  0  0  0  0  0  0  0  0
    7.1350   -5.9490   -2.8170 C   0  0  0  0  0  0  0  0  0  0  0  0
    7.1720   -4.5000   -2.3000 C   0  0  0  0  0  0  0  0  0  0  0  0
    5.7320    4.0680    0.1400 C   0  0  0  0  0  0  0  0  0  0  0  0
    4.6390    4.6860   -0.4800 C   0  0  0  0  0  0  0  0  0  0  0  0
    4.8510    5.6610   -1.4620 C   0  0  0  0  0  0  0  0  0  0  0  0
    6.1560    6.0190   -1.8230 C   0  0  0  0  0  0  0  0  0  0  0  0
    6.3600    6.9600   -2.7690 F   0  0  0  0  0  0  0  0  0  0  0  0
    7.2480    5.4010   -1.2030 C   0  0  0  0  0  0  0  0  0  0  0  0
    7.0360    4.4260   -0.2210 C   0  0  0  0  0  0  0  0  0  0  0  0
    6.4940    2.2800    2.9580 H   0  0  0  0  0  0  0  0  0  0  0  0
    6.7140    4.0180    2.6640 H   0  0  0  0  0  0  0  0  0  0  0  0
    7.5910    2.8310    1.6740 H   0  0  0  0  0  0  0  0  0  0  0  0
    4.5710    3.2220    1.7200 H   0  0  0  0  0  0  0  0  0  0  0  0
    5.5260    1.6040   -0.4360 H   0  0  0  0  0  0  0  0  0  0  0  0
    4.5120   -1.3470    1.3070 H   0  0  0  0  0  0  0  0  0  0  0  0
    5.0820    0.0870   -1.3300 H   0  0  0  0  0  0  0  0  0  0  0  0
    3.5030   -0.2500   -0.6420 H   0  0  0  0  0  0  0  0  0  0  0  0
    3.8160   -2.6640   -0.9420 H   0  0  0  0  0  0  0  0  0  0  0  0
    4.1020   -1.8510   -2.4720 H   0  0  0  0  0  0  0  0  0  0  0  0
    6.5340   -2.0210   -2.1840 H   0  0  0  0  0  0  0  0  0  0  0  0
    5.9640   -3.4550    0.4540 H   0  0  0  0  0  0  0  0  0  0  0  0
    7.5430   -3.1190   -0.2340 H   0  0  0  0  0  0  0  0  0  0  0  0
    7.2410   -0.7030    0.0820 H   0  0  0  0  0  0  0  0  0  0  0  0
    9.0450   -2.2220    1.2960 H   0  0  0  0  0  0  0  0  0  0  0  0
    9.9620   -2.5040    3.5830 H   0  0  0  0  0  0  0  0  0  0  0  0
    6.2240   -1.2000    5.2460 H   0  0  0  0  0  0  0  0  0  0  0  0
    5.3050   -0.9180    2.9590 H   0  0  0  0  0  0  0  0  0  0  0  0
    5.2820   -4.8120   -0.3370 H   0  0  0  0  0  0  0  0  0  0  0  0
    3.9300   -4.4340   -1.3970 H   0  0  0  0  0  0  0  0  0  0  0  0
    4.5120   -6.2820   -2.9000 H   0  0  0  0  0  0  0  0  0  0  0  0
    4.3750   -6.8970   -1.2600 H   0  0  0  0  0  0  0  0  0  0  0  0
    6.7580   -5.9600   -3.8380 H   0  0  0  0  0  0  0  0  0  0  0  0
    8.1440   -6.3560   -2.8280 H   0  0  0  0  0  0  0  0  0  0  0  0
    7.6690   -4.4730   -1.3330 H   0  0  0  0  0  0  0  0  0  0  0  0
    7.7530   -3.8870   -2.9850 H   0  0  0  0  0  0  0  0  0  0  0  0
    3.6330    4.4100   -0.2010 H   0  0  0  0  0  0  0  0  0  0  0  0
    4.0090    6.1380   -1.9400 H   0  0  0  0  0  0  0  0  0  0  0  0
    8.2550    5.6770   -1.4810 H   0  0  0  0  0  0  0  0  0  0  0  0
    7.8790    3.9490    0.2570 H   0  0  0  0  0  0  0  0  0  0  0  0
  1 32  1  0  0  0  0
  1 33  1  0  0  0  0
  1 34  1  0  0  0  0
  1  2  1  0  0  0  0
  2 35  1  0  0  0  0
  2  3  1  0  0  0  0
  3 36  1  0  0  0  0
  3  4  1  0  0  0  0
  4  5  2  0  0  0  0
  4  6  1  0  0  0  0
  6 37  1  0  0  0  0
  6  7  1  0  0  0  0
  7 38  1  0  0  0  0
  7 39  1  0  0  0  0
  7  8  1  0  0  0  0
  8 40  1  0  0  0  0
  8 41  1  0  0  0  0
  8  9  1  0  0  0  0
  9 42  1  0  0  0  0
  9 10  1  0  0  0  0
 10 43  1  0  0  0  0
 10 44  1  0  0  0  0
 10 11  1  0  0  0  0
 11  6  1  0  0  0  0
 11 45  1  0  0  0  0
 11 12  1  0  0  0  0
 12 13  2  0  0  0  0
 13 46  1  0  0  0  0
 13 14  1  0  0  0  0
 14 47  1  0  0  0  0
 14 15  2  0  0  0  0
 15 16  1  0  0  0  0
 15 17  1  0  0  0  0
 17 48  1  0  0  0  0
 17 18  2  0  0  0  0
 18 12  1  0  0  0  0
 18 49  1  0  0  0  0
  9 19  1  0  0  0  0
 19 20  1  0  0  0  0
 20 50  1  0  0  0  0
 20 51  1  0  0  0  0
 20 21  1  0  0  0  0
 21 52  1  0  0  0  0
 21 53  1  0  0  0  0
 21 22  1  0  0  0  0
 22 23  1  0  0  0  0
 23 54  1  0  0  0  0
 23 55  1  0  0  0  0
 23 24  1  0  0  0  0
 24 19  1  0  0  0  0
 24 56  1  0  0  0  0
 24 57  1  0  0  0  0
  2 25  1  0  0  0  0
 25 26  2  0  0  0  0
 26 58  1  0  0  0  0
 26 27  1  0  0  0  0
 27 59  1  0  0  0  0
 27 28  2  0  0  0  0
 28 29  1  0  0  0  0
 28 30  1  0  0  0  0
 30 60  1  0  0  0  0
 30 31  2  0  0  0  0
 31 25  1  0  0  0  0
 31 61  1  0  0  0  0
M  END
>  <LOGBIO>
5.6600

>  <PRED_LOGBIO>
5.2100

>  <XV_RES>
0.5330

>  <WHL_TMPL>
3

>  <ANCH>
7-8;26-27

$$$$
ROW57
  -MTS-   01071502173D 0   0.00000     0.00000     0

 45 47  0  0  0  0  0  0  0  0999 V2000
   -1.4750    3.8460    2.8730 C   0  0  0  0  0  0  0  0  0  0  0  0
   -0.8540    4.7070    1.8560 N   0  0  0  0  0  0  0  0  0  0  0  0
   -0.9870    6.1150    2.2590 C   0  0  0  0  0  0  0  0  0  0  0  0
    0.5700    4.3660    1.7290 C   0  0  0  0  0  0  0  0  0  0  0  0
    0.7080    2.9020    1.3110 C   0  0  0  0  0  0  0  0  0  0  0  0
    2.1880    2.5480    1.1790 C   0  0  0  0  0  0  0  0  0  0  0  0
    2.3260    1.0840    0.7610 C   0  0  0  0  0  0  0  0  0  0  0  0
    3.6820    0.6310    0.7670 O   0  0  0  0  0  0  0  0  0  0  0  0
    3.6130   -0.7780    1.0010 C   0  0  0  0  0  0  0  0  0  0  0  0
    2.3860   -0.9790    1.8580 C   0  0  0  0  0  0  0  0  0  0  0  0
    1.9610   -2.0220    2.6900 C   0  0  0  0  0  0  0  0  0  0  0  0
    0.7440   -1.9200    3.3740 C   0  0  0  0  0  0  0  0  0  0  0  0
   -0.0480   -0.7750    3.2260 C   0  0  0  0  0  0  0  0  0  0  0  0
    0.3770    0.2680    2.3940 C   0  0  0  0  0  0  0  0  0  0  0  0
    1.5950    0.1660    1.7100 C   0  0  0  0  0  0  0  0  0  0  0  0
    0.3030   -2.9990    4.2360 C   0  0  0  0  0  0  0  0  0  0  0  0
   -0.0490   -3.8630    4.9250 N   0  0  0  0  0  0  0  0  0  0  0  0
    1.7700    0.8490   -0.6230 C   0  0  0  0  0  0  0  0  0  0  0  0
    1.9380   -0.3960   -1.2430 C   0  0  0  0  0  0  0  0  0  0  0  0
    1.4230   -0.6140   -2.5260 C   0  0  0  0  0  0  0  0  0  0  0  0
    0.7400    0.4120   -3.1900 C   0  0  0  0  0  0  0  0  0  0  0  0
    0.2430    0.2010   -4.4270 F   0  0  0  0  0  0  0  0  0  0  0  0
    0.5710    1.6560   -2.5710 C   0  0  0  0  0  0  0  0  0  0  0  0
    1.0870    1.8740   -1.2870 C   0  0  0  0  0  0  0  0  0  0  0  0
   -0.9790    3.9980    3.8300 H   0  0  0  0  0  0  0  0  0  0  0  0
   -2.5290    4.0990    2.9670 H   0  0  0  0  0  0  0  0  0  0  0  0
   -1.3780    2.8040    2.5760 H   0  0  0  0  0  0  0  0  0  0  0  0
   -0.4900    6.2670    3.2150 H   0  0  0  0  0  0  0  0  0  0  0  0
   -2.0410    6.3670    2.3530 H   0  0  0  0  0  0  0  0  0  0  0  0
   -0.5270    6.7520    1.5060 H   0  0  0  0  0  0  0  0  0  0  0  0
    1.0660    4.5180    2.6850 H   0  0  0  0  0  0  0  0  0  0  0  0
    1.0300    5.0030    0.9760 H   0  0  0  0  0  0  0  0  0  0  0  0
    0.2110    2.7500    0.3550 H   0  0  0  0  0  0  0  0  0  0  0  0
    0.2480    2.2650    2.0640 H   0  0  0  0  0  0  0  0  0  0  0  0
    2.6840    2.7000    2.1350 H   0  0  0  0  0  0  0  0  0  0  0  0
    2.6480    3.1850    0.4260 H   0  0  0  0  0  0  0  0  0  0  0  0
    4.4810   -1.0560    1.5960 H   0  0  0  0  0  0  0  0  0  0  0  0
    3.4760   -1.3050    0.0590 H   0  0  0  0  0  0  0  0  0  0  0  0
    2.5720   -2.9050    2.8040 H   0  0  0  0  0  0  0  0  0  0  0  0
   -0.9870   -0.6960    3.7540 H   0  0  0  0  0  0  0  0  0  0  0  0
   -0.2330    1.1510    2.2800 H   0  0  0  0  0  0  0  0  0  0  0  0
    2.4650   -1.1870   -0.7300 H   0  0  0  0  0  0  0  0  0  0  0  0
    1.5530   -1.5740   -3.0040 H   0  0  0  0  0  0  0  0  0  0  0  0
    0.0440    2.4470   -3.0830 H   0  0  0  0  0  0  0  0  0  0  0  0
    0.9570    2.8340   -0.8100 H   0  0  0  0  0  0  0  0  0  0  0  0
  1 25  1  0  0  0  0
  1 26  1  0  0  0  0
  1 27  1  0  0  0  0
  1  2  1  0  0  0  0
  2  3  1  0  0  0  0
  3 28  1  0  0  0  0
  3 29  1  0  0  0  0
  3 30  1  0  0  0  0
  2  4  1  0  0  0  0
  4 31  1  0  0  0  0
  4 32  1  0  0  0  0
  4  5  1  0  0  0  0
  5 33  1  0  0  0  0
  5 34  1  0  0  0  0
  5  6  1  0  0  0  0
  6 35  1  0  0  0  0
  6 36  1  0  0  0  0
  6  7  1  0  0  0  0
  7  8  1  0  0  0  0
  8  9  1  0  0  0  0
  9 37  1  0  0  0  0
  9 38  1  0  0  0  0
  9 10  1  0  0  0  0
 10 11  2  0  0  0  0
 11 39  1  0  0  0  0
 11 12  1  0  0  0  0
 12 13  2  0  0  0  0
 13 40  1  0  0  0  0
 13 14  1  0  0  0  0
 14 41  1  0  0  0  0
 14 15  2  0  0  0  0
 15  7  1  0  0  0  0
 15 10  1  0  0  0  0
 12 16  1  0  0  0  0
 16 17  3  0  0  0  0
  7 18  1  0  0  0  0
 18 19  2  0  0  0  0
 19 42  1  0  0  0  0
 19 20  1  0  0  0  0
 20 43  1  0  0  0  0
 20 21  2  0  0  0  0
 21 22  1  0  0  0  0
 21 23  1  0  0  0  0
 23 44  1  0  0  0  0
 23 24  2  0  0  0  0
 24 18  1  0  0  0  0
 24 45  1  0  0  0  0
M  END
>  <LOGBIO>
8.0000

>  <PRED_LOGBIO>
6.2600

>  <XV_RES>
2.3060

>  <WHL_TMPL>
1

>  <ANCH>
33-35;25-24

$$$$
ROW58
  -MTS-   01071502173D 0   0.00000     0.00000     0

 40 42  0  0  0  0  0  0  0  0999 V2000
   -0.7890   -4.4840    3.3750 C   0  0  0  0  0  0  0  0  0  0  0  0
    0.6300   -4.3480    3.2620 O   0  0  0  0  0  0  0  0  0  0  0  0
    1.0620   -3.3500    2.4290 C   0  0  0  0  0  0  0  0  0  0  0  0
    0.5430   -3.2470    1.1330 C   0  0  0  0  0  0  0  0  0  0  0  0
    0.9850   -2.2280    0.2810 C   0  0  0  0  0  0  0  0  0  0  0  0
    1.9460   -1.3120    0.7250 C   0  0  0  0  0  0  0  0  0  0  0  0
    2.4500   -0.2140   -0.1300 C   0  0  0  0  0  0  0  0  0  0  0  0
    2.0270   -0.0790   -1.2770 O   0  0  0  0  0  0  0  0  0  0  0  0
    3.3640    0.6260    0.3480 N   0  0  0  0  0  0  0  0  0  0  0  0
    3.8500    1.7080   -0.5210 C   0  0  0  0  0  0  0  0  0  0  0  0
    5.0650    1.2220   -1.3100 C   0  0  0  0  0  0  0  0  0  0  0  0
    5.5370    2.2740   -2.1540 O   0  0  0  0  0  0  0  0  0  0  0  0
    3.8720    0.5240    1.6160 C   0  0  0  0  0  0  0  0  0  0  0  0
    3.4800   -0.4340    2.4670 C   0  0  0  0  0  0  0  0  0  0  0  0
    4.0520   -0.5110    3.8300 C   0  0  0  0  0  0  0  0  0  0  0  0
    4.7380    0.5870    4.3630 C   0  0  0  0  0  0  0  0  0  0  0  0
    5.2800    0.5150    5.6520 C   0  0  0  0  0  0  0  0  0  0  0  0
    5.1350   -0.6550    6.4080 C   0  0  0  0  0  0  0  0  0  0  0  0
    4.4490   -1.7530    5.8740 C   0  0  0  0  0  0  0  0  0  0  0  0
    4.3100   -2.8810    6.6030 F   0  0  0  0  0  0  0  0  0  0  0  0
    3.9080   -1.6800    4.5850 C   0  0  0  0  0  0  0  0  0  0  0  0
    2.4650   -1.4150    2.0210 C   0  0  0  0  0  0  0  0  0  0  0  0
    2.0230   -2.4340    2.8730 C   0  0  0  0  0  0  0  0  0  0  0  0
    4.8660    1.4850    2.0530 C   0  0  0  0  0  0  0  0  0  0  0  0
    5.6610    2.2540    2.4020 N   0  0  0  0  0  0  0  0  0  0  0  0
   -1.2120   -4.6970    2.3960 H   0  0  0  0  0  0  0  0  0  0  0  0
   -1.0220   -5.2990    4.0570 H   0  0  0  0  0  0  0  0  0  0  0  0
   -1.2120   -3.5580    3.7600 H   0  0  0  0  0  0  0  0  0  0  0  0
   -0.1980   -3.9540    0.7900 H   0  0  0  0  0  0  0  0  0  0  0  0
    0.5850   -2.1480   -0.7190 H   0  0  0  0  0  0  0  0  0  0  0  0
    4.1320    2.5640    0.0890 H   0  0  0  0  0  0  0  0  0  0  0  0
    3.0620    2.0000   -1.2120 H   0  0  0  0  0  0  0  0  0  0  0  0
    4.7820    0.3660   -1.9200 H   0  0  0  0  0  0  0  0  0  0  0  0
    5.8530    0.9300   -0.6190 H   0  0  0  0  0  0  0  0  0  0  0  0
    6.3100    1.9890   -2.6670 H   0  0  0  0  0  0  0  0  0  0  0  0
    4.8500    1.4890    3.7810 H   0  0  0  0  0  0  0  0  0  0  0  0
    5.8090    1.3610    6.0640 H   0  0  0  0  0  0  0  0  0  0  0  0
    5.5530   -0.7110    7.4020 H   0  0  0  0  0  0  0  0  0  0  0  0
    3.3790   -2.5270    4.1740 H   0  0  0  0  0  0  0  0  0  0  0  0
    2.4240   -2.5140    3.8730 H   0  0  0  0  0  0  0  0  0  0  0  0
  1 26  1  0  0  0  0
  1 27  1  0  0  0  0
  1 28  1  0  0  0  0
  1  2  1  0  0  0  0
  2  3  1  0  0  0  0
  3  4  1  0  0  0  0
  4 29  1  0  0  0  0
  4  5  2  0  0  0  0
  5 30  1  0  0  0  0
  5  6  1  0  0  0  0
  6  7  1  0  0  0  0
  7  8  2  0  0  0  0
  7  9  1  0  0  0  0
  9 10  1  0  0  0  0
 10 31  1  0  0  0  0
 10 32  1  0  0  0  0
 10 11  1  0  0  0  0
 11 33  1  0  0  0  0
 11 34  1  0  0  0  0
 11 12  1  0  0  0  0
 12 35  1  0  0  0  0
  9 13  1  0  0  0  0
 13 14  2  0  0  0  0
 14 15  1  0  0  0  0
 15 16  2  0  0  0  0
 16 36  1  0  0  0  0
 16 17  1  0  0  0  0
 17 37  1  0  0  0  0
 17 18  2  0  0  0  0
 18 38  1  0  0  0  0
 18 19  1  0  0  0  0
 19 20  1  0  0  0  0
 19 21  2  0  0  0  0
 21 15  1  0  0  0  0
 21 39  1  0  0  0  0
 14 22  1  0  0  0  0
 22  6  2  0  0  0  0
 22 23  1  0  0  0  0
 23  3  2  0  0  0  0
 23 40  1  0  0  0  0
 13 24  1  0  0  0  0
 24 25  3  0  0  0  0
M  END
>  <LOGBIO>
4.2100

>  <PRED_LOGBIO>
3.8400

>  <XV_RES>
0.1860

>  <WHL_TMPL>
1

>  <ANCH>
32-31;5-6

$$$$
ROW59
  -MTS-   01071502173D 0   0.00000     0.00000     0

 63 67  0  0  0  0  0  0  0  0999 V2000
    0.6360   -7.5370    4.4560 C   0  0  0  0  0  0  0  0  0  0  0  0
    1.3560   -6.2110    4.3990 C   0  0  0  0  0  0  0  0  0  0  0  0
    1.9170   -5.5440    5.4860 O   0  0  0  0  0  0  0  0  0  0  0  0
    2.4890   -4.3530    5.0210 N   0  0  0  0  0  0  0  0  0  0  0  0
    2.3030   -4.2690    3.7170 C   0  0  0  0  0  0  0  0  0  0  0  0
    1.5620   -5.4790    3.2960 C   0  0  0  0  0  0  0  0  0  0  0  0
    2.7530   -3.1670    2.8380 C   0  0  0  0  0  0  0  0  0  0  0  0
    3.9700   -3.2690    2.1540 C   0  0  0  0  0  0  0  0  0  0  0  0
    4.3950   -2.2270    1.3220 C   0  0  0  0  0  0  0  0  0  0  0  0
    3.6040   -1.0820    1.1740 C   0  0  0  0  0  0  0  0  0  0  0  0
    4.2020   -0.0530    0.2450 C   0  0  0  0  0  0  0  0  0  0  0  0
    3.2390    0.5070   -0.8190 C   0  0  0  0  0  0  0  0  0  0  0  0
    2.1960    1.3860   -0.2690 N   0  0  0  0  0  0  0  0  0  0  0  0
    1.6020    2.0670   -1.4270 C   0  0  0  0  0  0  0  0  0  0  0  0
    1.1490    3.4680   -1.0170 C   0  0  0  0  0  0  0  0  0  0  0  0
    0.5310    4.1760   -2.2220 C   0  0  0  0  0  0  0  0  0  0  0  0
   -0.0090    5.8440   -1.7330 S   0  0  0  0  0  0  0  0  0  0  0  0
   -0.7250    6.6650   -3.1290 C   0  0  0  0  0  0  0  0  0  0  0  0
   -0.0730    7.4110   -4.0010 N   0  0  0  0  0  0  0  0  0  0  0  0
   -1.0420    7.8810   -4.9710 N   0  0  0  0  0  0  0  0  0  0  0  0
   -2.2130    7.3850   -4.6150 C   0  0  0  0  0  0  0  0  0  0  0  0
   -3.4930    7.6070   -5.3230 C   0  0  0  0  0  0  0  0  0  0  0  0
   -3.7480    7.2710   -6.5950 C   0  0  0  0  0  0  0  0  0  0  0  0
   -5.1440    7.6810   -6.8660 C   0  0  0  0  0  0  0  0  0  0  0  0
   -5.6010    8.2260   -5.7300 C   0  0  0  0  0  0  0  0  0  0  0  0
   -4.6100    8.1890   -4.7850 N   0  0  0  0  0  0  0  0  0  0  0  0
   -4.7280    8.6930   -3.4090 C   0  0  0  0  0  0  0  0  0  0  0  0
   -2.0480    6.6310   -3.4830 N   0  0  0  0  0  0  0  0  0  0  0  0
   -3.1110    5.9080   -2.7700 C   0  0  0  0  0  0  0  0  0  0  0  0
    1.0850    0.6880    0.3930 C   0  0  0  0  0  0  0  0  0  0  0  0
    1.4220    0.1810    1.8070 C   0  0  0  0  0  0  0  0  0  0  0  0
    2.3860   -0.9790    1.8580 C   0  0  0  0  0  0  0  0  0  0  0  0
    1.9610   -2.0220    2.6900 C   0  0  0  0  0  0  0  0  0  0  0  0
    0.1560   -7.6480    5.4260 H   0  0  0  0  0  0  0  0  0  0  0  0
    1.3510   -8.3440    4.3110 H   0  0  0  0  0  0  0  0  0  0  0  0
   -0.1170   -7.5740    3.6720 H   0  0  0  0  0  0  0  0  0  0  0  0
    1.2480   -5.7250    2.2920 H   0  0  0  0  0  0  0  0  0  0  0  0
    4.5810   -4.1530    2.2680 H   0  0  0  0  0  0  0  0  0  0  0  0
    5.3340   -2.3060    0.7940 H   0  0  0  0  0  0  0  0  0  0  0  0
    4.9770   -0.5770   -0.3110 H   0  0  0  0  0  0  0  0  0  0  0  0
    4.5470    0.7840    0.8490 H   0  0  0  0  0  0  0  0  0  0  0  0
    2.7160   -0.3540   -1.2290 H   0  0  0  0  0  0  0  0  0  0  0  0
    3.8300    1.0780   -1.5320 H   0  0  0  0  0  0  0  0  0  0  0  0
    2.3410    2.1440   -2.2220 H   0  0  0  0  0  0  0  0  0  0  0  0
    0.7450    1.4990   -1.7820 H   0  0  0  0  0  0  0  0  0  0  0  0
    0.4090    3.3920   -0.2230 H   0  0  0  0  0  0  0  0  0  0  0  0
    2.0050    4.0370   -0.6620 H   0  0  0  0  0  0  0  0  0  0  0  0
    1.2700    4.2520   -3.0160 H   0  0  0  0  0  0  0  0  0  0  0  0
   -0.3260    3.6070   -2.5770 H   0  0  0  0  0  0  0  0  0  0  0  0
   -3.0690    6.7950   -7.2860 H   0  0  0  0  0  0  0  0  0  0  0  0
   -5.6860    7.5640   -7.7930 H   0  0  0  0  0  0  0  0  0  0  0  0
   -6.5910    8.6310   -5.5840 H   0  0  0  0  0  0  0  0  0  0  0  0
   -5.7600    8.6040   -3.0770 H   0  0  0  0  0  0  0  0  0  0  0  0
   -4.4260    9.7380   -3.3790 H   0  0  0  0  0  0  0  0  0  0  0  0
   -4.0840    8.1110   -2.7530 H   0  0  0  0  0  0  0  0  0  0  0  0
   -3.8790    5.6030   -3.4760 H   0  0  0  0  0  0  0  0  0  0  0  0
   -3.5490    6.5590   -2.0160 H   0  0  0  0  0  0  0  0  0  0  0  0
   -2.6900    5.0270   -2.2880 H   0  0  0  0  0  0  0  0  0  0  0  0
    0.8940   -0.2010   -0.2040 H   0  0  0  0  0  0  0  0  0  0  0  0
    0.2480    1.3790    0.4820 H   0  0  0  0  0  0  0  0  0  0  0  0
    0.4860   -0.1990    2.2120 H   0  0  0  0  0  0  0  0  0  0  0  0
    1.8640    1.0090    2.3570 H   0  0  0  0  0  0  0  0  0  0  0  0
    1.0220   -1.9430    3.2180 H   0  0  0  0  0  0  0  0  0  0  0  0
  1 34  1  0  0  0  0
  1 35  1  0  0  0  0
  1 36  1  0  0  0  0
  1  2  1  0  0  0  0
  2  3  1  0  0  0  0
  3  4  1  0  0  0  0
  4  5  2  0  0  0  0
  5  6  1  0  0  0  0
  6  2  2  0  0  0  0
  6 37  1  0  0  0  0
  5  7  1  0  0  0  0
  7  8  2  0  0  0  0
  8 38  1  0  0  0  0
  8  9  1  0  0  0  0
  9 39  1  0  0  0  0
  9 10  2  0  0  0  0
 10 11  1  0  0  0  0
 11 40  1  0  0  0  0
 11 41  1  0  0  0  0
 11 12  1  0  0  0  0
 12 42  1  0  0  0  0
 12 43  1  0  0  0  0
 12 13  1  0  0  0  0
 13 14  1  0  0  0  0
 14 44  1  0  0  0  0
 14 45  1  0  0  0  0
 14 15  1  0  0  0  0
 15 46  1  0  0  0  0
 15 47  1  0  0  0  0
 15 16  1  0  0  0  0
 16 48  1  0  0  0  0
 16 49  1  0  0  0  0
 16 17  1  0  0  0  0
 17 18  1  0  0  0  0
 18 19  2  0  0  0  0
 19 20  1  0  0  0  0
 20 21  2  0  0  0  0
 21 22  1  0  0  0  0
 22 23  2  0  0  0  0
 23 50  1  0  0  0  0
 23 24  1  0  0  0  0
 24 51  1  0  0  0  0
 24 25  2  0  0  0  0
 25 52  1  0  0  0  0
 25 26  1  0  0  0  0
 26 22  1  0  0  0  0
 26 27  1  0  0  0  0
 27 53  1  0  0  0  0
 27 54  1  0  0  0  0
 27 55  1  0  0  0  0
 21 28  1  0  0  0  0
 28 18  1  0  0  0  0
 28 29  1  0  0  0  0
 29 56  1  0  0  0  0
 29 57  1  0  0  0  0
 29 58  1  0  0  0  0
 13 30  1  0  0  0  0
 30 59  1  0  0  0  0
 30 60  1  0  0  0  0
 30 31  1  0  0  0  0
 31 61  1  0  0  0  0
 31 62  1  0  0  0  0
 31 32  1  0  0  0  0
 32 10  1  0  0  0  0
 32 33  2  0  0  0  0
 33  7  1  0  0  0  0
 33 63  1  0  0  0  0
M  END
>  <LOGBIO>
6.6000

>  <PRED_LOGBIO>
6.0000

>  <XV_RES>
0.6820

>  <WHL_TMPL>
1

>  <ANCH>
33-35;62-61

$$$$
ROW60
  -MTS-   01071502173D 0   0.00000     0.00000     0

 60 64  0  0  1  0  0  0  0  0999 V2000
    2.4400    1.9190    6.7640 C   0  0  0  0  0  0  0  0  0  0  0  0
    3.4200    0.9620    6.1300 C   0  0  0  0  0  0  0  0  0  0  0  0
    3.6320    0.7660    4.8420 N   0  0  0  0  0  0  0  0  0  0  0  0
    4.6010   -0.1820    4.4920 C   0  0  0  0  0  0  0  0  0  0  0  0
    5.0950   -0.6550    3.1460 C   0  0  1  0  0  0  0  0  0  0  0  0
    5.9080   -1.9340    3.4210 C   0  0  0  0  0  0  0  0  0  0  0  0
    6.2440   -1.8000    4.9180 C   0  0  0  0  0  0  0  0  0  0  0  0
    5.2410   -0.8210    5.4800 C   0  0  0  0  0  0  0  0  0  0  0  0
    4.5340   -0.1400    6.9530 S   0  0  0  0  0  0  0  0  0  0  0  0
    3.9220   -0.9740    2.2500 C   0  0  0  0  0  0  0  0  0  0  0  0
    3.4470   -2.1090    2.2400 O   0  0  0  0  0  0  0  0  0  0  0  0
    3.4020   -0.0290    1.4730 N   0  0  0  0  0  0  0  0  0  0  0  0
    2.3030   -0.3280    0.6340 C   0  0  0  0  0  0  0  0  0  0  0  0
    0.9960   -0.1650    1.1080 C   0  0  0  0  0  0  0  0  0  0  0  0
   -0.0920   -0.4610    0.2780 C   0  0  0  0  0  0  0  0  0  0  0  0
    0.1270   -0.9200   -1.0270 C   0  0  0  0  0  0  0  0  0  0  0  0
   -1.0460   -1.2390   -1.9220 C   0  0  0  0  0  0  0  0  0  0  0  0
   -2.3360   -1.2030   -1.1030 C   0  0  2  0  0  0  0  0  0  0  0  0
   -2.3760   -2.3300   -0.0540 C   0  0  0  0  0  0  0  0  0  0  0  0
   -2.5130   -1.6740    1.3320 C   0  0  0  0  0  0  0  0  0  0  0  0
   -3.0750   -0.2850    0.9740 C   0  0  1  0  0  0  0  0  0  0  0  0
   -2.4470    0.0350   -0.3180 N   0  0  0  0  0  0  0  0  0  0  0  0
   -2.5550    0.7120    2.0080 C   0  0  2  0  0  0  0  0  0  0  0  0
   -3.6060    1.6110    2.3730 O   0  0  0  0  0  0  0  0  0  0  0  0
   -2.0830   -0.0330    3.2330 C   0  0  0  0  0  0  0  0  0  0  0  0
   -2.9660   -0.3020    4.2860 C   0  0  0  0  0  0  0  0  0  0  0  0
   -2.4970   -0.9950    5.4080 C   0  0  0  0  0  0  0  0  0  0  0  0
   -1.1570   -1.3990    5.4420 C   0  0  0  0  0  0  0  0  0  0  0  0
   -0.3340   -1.1280    4.4200 N   0  0  0  0  0  0  0  0  0  0  0  0
   -0.7550   -0.4660    3.3330 C   0  0  0  0  0  0  0  0  0  0  0  0
    1.4340   -1.0830   -1.5010 C   0  0  0  0  0  0  0  0  0  0  0  0
    2.5220   -0.7870   -0.6700 C   0  0  0  0  0  0  0  0  0  0  0  0
    2.8260    2.2500    7.7260 H   0  0  0  0  0  0  0  0  0  0  0  0
    1.4860    1.4180    6.9100 H   0  0  0  0  0  0  0  0  0  0  0  0
    2.3020    2.7810    6.1140 H   0  0  0  0  0  0  0  0  0  0  0  0
    5.7370    0.1020    2.7000 H   0  0  0  0  0  0  0  0  0  0  0  0
    5.3230   -2.8300    3.2210 H   0  0  0  0  0  0  0  0  0  0  0  0
    6.8080   -1.9750    2.8110 H   0  0  0  0  0  0  0  0  0  0  0  0
    7.2460   -1.3910    5.0260 H   0  0  0  0  0  0  0  0  0  0  0  0
    6.1150   -2.7650    5.4030 H   0  0  0  0  0  0  0  0  0  0  0  0
    3.7920    0.9030    1.4810 H   0  0  0  0  0  0  0  0  0  0  0  0
    0.8260    0.1900    2.1140 H   0  0  0  0  0  0  0  0  0  0  0  0
   -1.1010   -0.3350    0.6430 H   0  0  0  0  0  0  0  0  0  0  0  0
   -0.9150   -2.2660   -2.2570 H   0  0  0  0  0  0  0  0  0  0  0  0
   -1.1090   -0.4800   -2.6990 H   0  0  0  0  0  0  0  0  0  0  0  0
   -3.1900   -1.3030   -1.7700 H   0  0  0  0  0  0  0  0  0  0  0  0
   -1.4090   -2.8270   -0.0800 H   0  0  0  0  0  0  0  0  0  0  0  0
   -3.2540   -2.9460   -0.2380 H   0  0  0  0  0  0  0  0  0  0  0  0
   -1.5170   -1.5430    1.7490 H   0  0  0  0  0  0  0  0  0  0  0  0
   -3.2470   -2.2210    1.9200 H   0  0  0  0  0  0  0  0  0  0  0  0
   -4.1620   -0.2910    0.9250 H   0  0  0  0  0  0  0  0  0  0  0  0
   -1.5060    0.3440   -0.1200 H   0  0  0  0  0  0  0  0  0  0  0  0
   -1.7270    1.2760    1.5850 H   0  0  0  0  0  0  0  0  0  0  0  0
   -3.2990    2.2550    3.0300 H   0  0  0  0  0  0  0  0  0  0  0  0
   -3.9960    0.0210    4.2330 H   0  0  0  0  0  0  0  0  0  0  0  0
   -3.1580   -1.2150    6.2330 H   0  0  0  0  0  0  0  0  0  0  0  0
   -0.7820   -1.9350    6.3020 H   0  0  0  0  0  0  0  0  0  0  0  0
   -0.0640   -0.2640    2.5280 H   0  0  0  0  0  0  0  0  0  0  0  0
    1.6040   -1.4370   -2.5070 H   0  0  0  0  0  0  0  0  0  0  0  0
    3.5310   -0.9130   -1.0360 H   0  0  0  0  0  0  0  0  0  0  0  0
  1 33  1  0  0  0  0
  1 34  1  0  0  0  0
  1 35  1  0  0  0  0
  1  2  1  0  0  0  0
  2  3  2  0  0  0  0
  3  4  1  0  0  0  0
  4  5  1  0  0  0  0
  5 36  1  0  0  0  0
  5  6  1  0  0  0  0
  6 37  1  0  0  0  0
  6 38  1  0  0  0  0
  6  7  1  0  0  0  0
  7 39  1  0  0  0  0
  7 40  1  0  0  0  0
  7  8  1  0  0  0  0
  8  4  2  0  0  0  0
  8  9  1  0  0  0  0
  9  2  1  0  0  0  0
  5 10  1  0  0  0  0
 10 11  2  0  0  0  0
 10 12  1  0  0  0  0
 12 41  1  0  0  0  0
 12 13  1  0  0  0  0
 13 14  2  0  0  0  0
 14 42  1  0  0  0  0
 14 15  1  0  0  0  0
 15 43  1  0  0  0  0
 15 16  2  0  0  0  0
 16 17  1  0  0  0  0
 17 44  1  0  0  0  0
 17 45  1  0  0  0  0
 17 18  1  0  0  0  0
 18 46  1  0  0  0  0
 18 19  1  0  0  0  0
 19 47  1  0  0  0  0
 19 48  1  0  0  0  0
 19 20  1  0  0  0  0
 20 49  1  0  0  0  0
 20 50  1  0  0  0  0
 20 21  1  0  0  0  0
 21 51  1  0  0  0  0
 21 22  1  0  0  0  0
 22 18  1  0  0  0  0
 22 52  1  0  0  0  0
 21 23  1  0  0  0  0
 23 53  1  0  0  0  0
 23 24  1  0  0  0  0
 24 54  1  0  0  0  0
 23 25  1  0  0  0  0
 25 26  2  0  0  0  0
 26 55  1  0  0  0  0
 26 27  1  0  0  0  0
 27 56  1  0  0  0  0
 27 28  2  0  0  0  0
 28 57  1  0  0  0  0
 28 29  1  0  0  0  0
 29 30  2  0  0  0  0
 30 25  1  0  0  0  0
 30 58  1  0  0  0  0
 16 31  1  0  0  0  0
 31 59  1  0  0  0  0
 31 32  2  0  0  0  0
 32 13  1  0  0  0  0
 32 60  1  0  0  0  0
M  END
>  <LOGBIO>
4.9200

>  <PRED_LOGBIO>
5.1400

>  <XV_RES>
-0.2640

>  <WHL_TMPL>
2

>  <ANCH>
37-40;28-31

$$$$
ROW61
  -MTS-   01071502173D 0   0.00000     0.00000     0

 50 53  0  0  0  0  0  0  0  0999 V2000
   -3.5290   -4.6110   -6.2560 Cl  0  0  0  0  0  0  0  0  0  0  0  0
   -4.8120   -5.0490   -5.1640 C   0  0  0  0  0  0  0  0  0  0  0  0
   -5.7860   -5.9720   -5.5640 C   0  0  0  0  0  0  0  0  0  0  0  0
   -6.8180   -6.3240   -4.6850 C   0  0  0  0  0  0  0  0  0  0  0  0
   -6.8750   -5.7540   -3.4080 C   0  0  0  0  0  0  0  0  0  0  0  0
   -5.9010   -4.8310   -3.0090 C   0  0  0  0  0  0  0  0  0  0  0  0
   -4.8690   -4.4790   -3.8870 C   0  0  0  0  0  0  0  0  0  0  0  0
   -5.9590   -4.2550   -1.7180 N   0  0  0  0  0  0  0  0  0  0  0  0
   -6.0800   -2.8170   -1.4370 C   0  0  0  0  0  0  0  0  0  0  0  0
   -6.0980   -2.7520    0.1010 C   0  0  0  0  0  0  0  0  0  0  0  0
   -5.9850   -4.1600    0.5070 N   0  0  0  0  0  0  0  0  0  0  0  0
   -5.9570   -4.6420    1.8950 C   0  0  0  0  0  0  0  0  0  0  0  0
   -7.3830   -4.9270    2.3650 C   0  0  0  0  0  0  0  0  0  0  0  0
   -7.3550   -5.4090    3.7530 N   0  0  0  0  0  0  0  0  0  0  0  0
   -6.1230   -6.1780    3.9800 C   0  0  0  0  0  0  0  0  0  0  0  0
   -6.2730   -7.0540    5.2380 C   0  0  2  0  0  0  0  0  0  0  0  0
   -5.9050   -6.2870    6.5210 C   0  0  0  0  0  0  0  0  0  0  0  0
   -6.7660   -5.0800    6.9370 C   0  0  0  0  0  0  0  0  0  0  0  0
   -7.9700   -4.6570    6.0750 C   0  0  1  0  0  0  0  0  0  0  0  0
   -8.6410   -6.0280    5.8660 C   0  0  0  0  0  0  0  0  0  0  0  0
   -7.7940   -7.2420    5.4400 C   0  0  0  0  0  0  0  0  0  0  0  0
   -7.4560   -4.2650    4.6710 C   0  0  0  0  0  0  0  0  0  0  0  0
   -5.9130   -4.9320   -0.5740 C   0  0  0  0  0  0  0  0  0  0  0  0
   -5.8110   -6.1770   -0.5200 O   0  0  0  0  0  0  0  0  0  0  0  0
   -5.7420   -6.4110   -6.5490 H   0  0  0  0  0  0  0  0  0  0  0  0
   -7.5690   -7.0360   -4.9930 H   0  0  0  0  0  0  0  0  0  0  0  0
   -7.6710   -6.0260   -2.7310 H   0  0  0  0  0  0  0  0  0  0  0  0
   -4.1170   -3.7670   -3.5790 H   0  0  0  0  0  0  0  0  0  0  0  0
   -7.0500   -2.4830   -1.8000 H   0  0  0  0  0  0  0  0  0  0  0  0
   -5.2000   -2.2920   -1.8040 H   0  0  0  0  0  0  0  0  0  0  0  0
   -7.0750   -2.3900    0.4110 H   0  0  0  0  0  0  0  0  0  0  0  0
   -5.2260   -2.1970    0.4420 H   0  0  0  0  0  0  0  0  0  0  0  0
   -5.3680   -5.5560    1.9500 H   0  0  0  0  0  0  0  0  0  0  0  0
   -5.5100   -3.8840    2.5340 H   0  0  0  0  0  0  0  0  0  0  0  0
   -7.9720   -4.0140    2.3100 H   0  0  0  0  0  0  0  0  0  0  0  0
   -7.8300   -5.6860    1.7260 H   0  0  0  0  0  0  0  0  0  0  0  0
   -5.2870   -5.4940    4.1120 H   0  0  0  0  0  0  0  0  0  0  0  0
   -5.9280   -6.8130    3.1180 H   0  0  0  0  0  0  0  0  0  0  0  0
   -5.7430   -8.0000    5.1530 H   0  0  0  0  0  0  0  0  0  0  0  0
   -4.8770   -5.9430    6.4240 H   0  0  0  0  0  0  0  0  0  0  0  0
   -5.8930   -6.9980    7.3450 H   0  0  0  0  0  0  0  0  0  0  0  0
   -6.1050   -4.2210    7.0330 H   0  0  0  0  0  0  0  0  0  0  0  0
   -7.1350   -5.2670    7.9430 H   0  0  0  0  0  0  0  0  0  0  0  0
   -8.6130   -3.9120    6.5400 H   0  0  0  0  0  0  0  0  0  0  0  0
   -9.4310   -5.9000    5.1280 H   0  0  0  0  0  0  0  0  0  0  0  0
   -9.1540   -6.2900    6.7890 H   0  0  0  0  0  0  0  0  0  0  0  0
   -8.2090   -7.6320    4.5120 H   0  0  0  0  0  0  0  0  0  0  0  0
   -7.9440   -8.0300    6.1750 H   0  0  0  0  0  0  0  0  0  0  0  0
   -6.4820   -3.7890    4.7610 H   0  0  0  0  0  0  0  0  0  0  0  0
   -8.1190   -3.5170    4.2420 H   0  0  0  0  0  0  0  0  0  0  0  0
  1  2  1  0  0  0  0
  2  3  2  0  0  0  0
  3 25  1  0  0  0  0
  3  4  1  0  0  0  0
  4 26  1  0  0  0  0
  4  5  2  0  0  0  0
  5 27  1  0  0  0  0
  5  6  1  0  0  0  0
  6  7  2  0  0  0  0
  7  2  1  0  0  0  0
  7 28  1  0  0  0  0
  6  8  1  0  0  0  0
  8  9  1  0  0  0  0
  9 29  1  0  0  0  0
  9 30  1  0  0  0  0
  9 10  1  0  0  0  0
 10 31  1  0  0  0  0
 10 32  1  0  0  0  0
 10 11  1  0  0  0  0
 11 12  1  0  0  0  0
 12 33  1  0  0  0  0
 12 34  1  0  0  0  0
 12 13  1  0  0  0  0
 13 35  1  0  0  0  0
 13 36  1  0  0  0  0
 13 14  1  0  0  0  0
 14 15  1  0  0  0  0
 15 37  1  0  0  0  0
 15 38  1  0  0  0  0
 15 16  1  0  0  0  0
 16 39  1  0  0  0  0
 16 17  1  0  0  0  0
 17 40  1  0  0  0  0
 17 41  1  0  0  0  0
 17 18  1  0  0  0  0
 18 42  1  0  0  0  0
 18 43  1  0  0  0  0
 18 19  1  0  0  0  0
 19 44  1  0  0  0  0
 19 20  1  0  0  0  0
 20 45  1  0  0  0  0
 20 46  1  0  0  0  0
 20 21  1  0  0  0  0
 21 16  1  0  0  0  0
 21 47  1  0  0  0  0
 21 48  1  0  0  0  0
 19 22  1  0  0  0  0
 22 14  1  0  0  0  0
 22 49  1  0  0  0  0
 22 50  1  0  0  0  0
 11 23  1  0  0  0  0
 23  8  1  0  0  0  0
 23 24  2  0  0  0  0
M  END
>  <LOGBIO>
6.4000

>  <PRED_LOGBIO>
6.1300

>  <XV_RES>
0.4150

>  <WHL_TMPL>
3

>  <ANCH>
62-54;12-13

$$$$
ROW62
  -MTS-   01071502173D 0   0.00000     0.00000     0

 56 60  0  0  0  0  0  0  0  0999 V2000
   -2.8340   -1.1330    0.3770 C   0  0  0  0  0  0  0  0  0  0  0  0
   -1.9610   -1.9260   -0.5660 C   0  0  0  0  0  0  0  0  0  0  0  0
   -0.6520   -1.7730   -0.5050 N   0  0  0  0  0  0  0  0  0  0  0  0
    0.1980   -2.4860   -1.3590 C   0  0  0  0  0  0  0  0  0  0  0  0
    1.5880   -2.3250   -1.2950 C   0  0  0  0  0  0  0  0  0  0  0  0
    2.4160   -3.0500   -2.1600 C   0  0  0  0  0  0  0  0  0  0  0  0
    1.8560   -3.9360   -3.0880 C   0  0  0  0  0  0  0  0  0  0  0  0
    2.8860   -4.8360   -4.1630 Cl  0  0  0  0  0  0  0  0  0  0  0  0
    0.4670   -4.0970   -3.1510 C   0  0  0  0  0  0  0  0  0  0  0  0
   -0.3620   -3.3720   -2.2870 C   0  0  0  0  0  0  0  0  0  0  0  0
   -1.8360   -3.5040   -2.3110 C   0  0  0  0  0  0  0  0  0  0  0  0
   -2.3850   -4.2670   -3.1040 O   0  0  0  0  0  0  0  0  0  0  0  0
   -2.5550   -2.7810   -1.4570 N   0  0  0  0  0  0  0  0  0  0  0  0
   -3.9650   -2.8970   -1.4690 C   0  0  0  0  0  0  0  0  0  0  0  0
   -4.7620   -1.7680   -1.2430 C   0  0  0  0  0  0  0  0  0  0  0  0
   -6.1580   -1.8830   -1.2550 C   0  0  0  0  0  0  0  0  0  0  0  0
   -6.7560   -3.1260   -1.4920 C   0  0  0  0  0  0  0  0  0  0  0  0
   -8.1210   -3.2380   -1.5040 O   0  0  0  0  0  0  0  0  0  0  0  0
   -8.6870   -4.5280   -1.7500 C   0  0  0  0  0  0  0  0  0  0  0  0
   -7.8180   -5.2990   -2.7610 C   0  0  0  0  0  0  0  0  0  0  0  0
   -8.2890   -6.7570   -2.9080 C   0  0  0  0  0  0  0  0  0  0  0  0
   -8.3360   -7.4400   -1.6080 N   0  0  0  0  0  0  0  0  0  0  0  0
   -9.2520   -6.7590   -0.6820 C   0  0  0  0  0  0  0  0  0  0  0  0
   -8.8270   -5.3010   -0.4270 C   0  0  0  0  0  0  0  0  0  0  0  0
   -8.7900   -8.8260   -1.7980 C   0  0  0  0  0  0  0  0  0  0  0  0
  -10.1900   -8.9610   -2.4240 C   0  0  0  0  0  0  0  0  0  0  0  0
   -9.6040   -9.8780   -3.5130 C   0  0  0  0  0  0  0  0  0  0  0  0
   -8.1850   -9.5350   -3.0230 C   0  0  0  0  0  0  0  0  0  0  0  0
   -5.9590   -4.2550   -1.7180 C   0  0  0  0  0  0  0  0  0  0  0  0
   -4.5630   -4.1400   -1.7060 C   0  0  0  0  0  0  0  0  0  0  0  0
   -2.3480   -0.1890    0.6130 H   0  0  0  0  0  0  0  0  0  0  0  0
   -2.9870   -1.7000    1.2930 H   0  0  0  0  0  0  0  0  0  0  0  0
   -3.7950   -0.9390   -0.0940 H   0  0  0  0  0  0  0  0  0  0  0  0
    2.0200   -1.6420   -0.5790 H   0  0  0  0  0  0  0  0  0  0  0  0
    3.4880   -2.9260   -2.1110 H   0  0  0  0  0  0  0  0  0  0  0  0
    0.0350   -4.7800   -3.8670 H   0  0  0  0  0  0  0  0  0  0  0  0
   -4.3010   -0.8090   -1.0600 H   0  0  0  0  0  0  0  0  0  0  0  0
   -6.7730   -1.0120   -1.0810 H   0  0  0  0  0  0  0  0  0  0  0  0
   -9.6710   -4.3380   -2.1740 H   0  0  0  0  0  0  0  0  0  0  0  0
   -6.7810   -5.2850   -2.4330 H   0  0  0  0  0  0  0  0  0  0  0  0
   -7.8640   -4.8040   -3.7300 H   0  0  0  0  0  0  0  0  0  0  0  0
   -9.2780   -6.7750   -3.3620 H   0  0  0  0  0  0  0  0  0  0  0  0
   -7.6140   -7.2910   -3.5730 H   0  0  0  0  0  0  0  0  0  0  0  0
  -10.2600   -6.7740   -1.0920 H   0  0  0  0  0  0  0  0  0  0  0  0
   -9.2800   -7.2980    0.2630 H   0  0  0  0  0  0  0  0  0  0  0  0
   -7.8760   -5.2880    0.1020 H   0  0  0  0  0  0  0  0  0  0  0  0
   -9.5680   -4.8120    0.2020 H   0  0  0  0  0  0  0  0  0  0  0  0
   -8.6610   -9.3580   -0.8570 H   0  0  0  0  0  0  0  0  0  0  0  0
  -10.5940   -8.0250   -2.8060 H   0  0  0  0  0  0  0  0  0  0  0  0
  -10.9160   -9.4520   -1.7780 H   0  0  0  0  0  0  0  0  0  0  0  0
   -9.8120   -9.5450   -4.5280 H   0  0  0  0  0  0  0  0  0  0  0  0
   -9.8690  -10.9260   -3.3960 H   0  0  0  0  0  0  0  0  0  0  0  0
   -7.6370   -8.8730   -3.6900 H   0  0  0  0  0  0  0  0  0  0  0  0
   -7.5820  -10.4070   -2.7740 H   0  0  0  0  0  0  0  0  0  0  0  0
   -6.4200   -5.2140   -1.9010 H   0  0  0  0  0  0  0  0  0  0  0  0
   -3.9480   -5.0110   -1.8800 H   0  0  0  0  0  0  0  0  0  0  0  0
  1 31  1  0  0  0  0
  1 32  1  0  0  0  0
  1 33  1  0  0  0  0
  1  2  1  0  0  0  0
  2  3  2  0  0  0  0
  3  4  1  0  0  0  0
  4  5  1  0  0  0  0
  5 34  1  0  0  0  0
  5  6  2  0  0  0  0
  6 35  1  0  0  0  0
  6  7  1  0  0  0  0
  7  8  1  0  0  0  0
  7  9  2  0  0  0  0
  9 36  1  0  0  0  0
  9 10  1  0  0  0  0
 10  4  2  0  0  0  0
 10 11  1  0  0  0  0
 11 12  2  0  0  0  0
 11 13  1  0  0  0  0
 13  2  1  0  0  0  0
 13 14  1  0  0  0  0
 14 15  2  0  0  0  0
 15 37  1  0  0  0  0
 15 16  1  0  0  0  0
 16 38  1  0  0  0  0
 16 17  2  0  0  0  0
 17 18  1  0  0  0  0
 18 19  1  0  0  0  0
 19 39  1  0  0  0  0
 19 20  1  0  0  0  0
 20 40  1  0  0  0  0
 20 41  1  0  0  0  0
 20 21  1  0  0  0  0
 21 42  1  0  0  0  0
 21 43  1  0  0  0  0
 21 22  1  0  0  0  0
 22 23  1  0  0  0  0
 23 44  1  0  0  0  0
 23 45  1  0  0  0  0
 23 24  1  0  0  0  0
 24 19  1  0  0  0  0
 24 46  1  0  0  0  0
 24 47  1  0  0  0  0
 22 25  1  0  0  0  0
 25 48  1  0  0  0  0
 25 26  1  0  0  0  0
 26 49  1  0  0  0  0
 26 50  1  0  0  0  0
 26 27  1  0  0  0  0
 27 51  1  0  0  0  0
 27 52  1  0  0  0  0
 27 28  1  0  0  0  0
 28 25  1  0  0  0  0
 28 53  1  0  0  0  0
 28 54  1  0  0  0  0
 17 29  1  0  0  0  0
 29 55  1  0  0  0  0
 29 30  2  0  0  0  0
 30 14  1  0  0  0  0
 30 56  1  0  0  0  0
M  END
>  <LOGBIO>
5.2700

>  <PRED_LOGBIO>
5.4000

>  <XV_RES>
-0.2160

>  <WHL_TMPL>
3

>  <ANCH>
56-57;25-26

$$$$
ROW63
  -MTS-   01071502173D 0   0.00000     0.00000     0

 63 65  0  0  0  0  0  0  0  0999 V2000
    3.5490   -1.6370    0.8070 C   0  0  0  0  0  0  0  0  0  0  0  0
    2.0810   -1.6670    0.8750 C   0  0  0  0  0  0  0  0  0  0  0  0
    1.6070   -3.0320    1.4080 C   0  0  0  0  0  0  0  0  0  0  0  0
    0.0720   -3.1420    1.3510 C   0  0  0  0  0  0  0  0  0  0  0  0
   -0.4520   -2.8840   -0.0260 N   0  0  0  0  0  0  0  0  0  0  0  0
   -1.9420   -3.0060   -0.0380 C   0  0  0  0  0  0  0  0  0  0  0  0
   -2.4600   -2.7730   -1.4560 C   0  0  0  0  0  0  0  0  0  0  0  0
   -3.9650   -2.8970   -1.4690 C   0  0  0  0  0  0  0  0  0  0  0  0
   -4.7670   -1.6060   -1.3340 C   0  0  0  0  0  0  0  0  0  0  0  0
   -0.0470   -1.5290   -0.5110 C   0  0  0  0  0  0  0  0  0  0  0  0
    1.4840   -1.3650   -0.5120 C   0  0  0  0  0  0  0  0  0  0  0  0
    2.0810   -1.6670    0.8750 C   0  0  0  0  0  0  0  0  0  0  0  0
    1.7130   -3.0110    1.1960 O   0  0  0  0  0  0  0  0  0  0  0  0
    3.5890   -1.6360    0.8050 C   0  0  0  0  0  0  0  0  0  0  0  0
    4.3420   -1.5350    1.9810 C   0  0  0  0  0  0  0  0  0  0  0  0
    5.7400   -1.5060    1.9160 C   0  0  0  0  0  0  0  0  0  0  0  0
    6.4940   -1.4050    3.0920 C   0  0  0  0  0  0  0  0  0  0  0  0
    5.6920   -1.3150    4.6340 Cl  0  0  0  0  0  0  0  0  0  0  0  0
    7.8920   -1.3770    3.0270 C   0  0  0  0  0  0  0  0  0  0  0  0
    8.5370   -1.4490    1.7870 C   0  0  0  0  0  0  0  0  0  0  0  0
   10.2740   -1.4140    1.7060 Cl  0  0  0  0  0  0  0  0  0  0  0  0
    7.7840   -1.5500    0.6110 C   0  0  0  0  0  0  0  0  0  0  0  0
    6.3850   -1.5790    0.6760 C   0  0  0  0  0  0  0  0  0  0  0  0
    5.6320   -1.6800   -0.5000 C   0  0  0  0  0  0  0  0  0  0  0  0
    6.2770   -1.7530   -1.7400 C   0  0  0  0  0  0  0  0  0  0  0  0
    5.5240   -1.8540   -2.9160 C   0  0  0  0  0  0  0  0  0  0  0  0
    4.1260   -1.8820   -2.8510 C   0  0  0  0  0  0  0  0  0  0  0  0
    3.4810   -1.8100   -1.6110 C   0  0  0  0  0  0  0  0  0  0  0  0
    4.2340   -1.7090   -0.4350 C   0  0  0  0  0  0  0  0  0  0  0  0
    6.2190   -1.9320   -4.2540 C   0  0  0  0  0  0  0  0  0  0  0  0
    5.4450   -1.3880   -5.1890 F   0  0  0  0  0  0  0  0  0  0  0  0
    6.4530   -3.2060   -4.5580 F   0  0  0  0  0  0  0  0  0  0  0  0
    7.3720   -1.2720   -4.1940 F   0  0  0  0  0  0  0  0  0  0  0  0
    3.8680   -1.2170   -0.1450 H   0  0  0  0  0  0  0  0  0  0  0  0
    3.8830   -0.9480    1.5800 H   0  0  0  0  0  0  0  0  0  0  0  0
    3.8950   -2.6570    0.9630 H   0  0  0  0  0  0  0  0  0  0  0  0
    1.7190   -1.5890   -0.1480 H   0  0  0  0  0  0  0  0  0  0  0  0
    1.7410   -0.8970    1.5650 H   0  0  0  0  0  0  0  0  0  0  0  0
    1.8800   -3.0630    2.4610 H   0  0  0  0  0  0  0  0  0  0  0  0
    2.0290   -3.8110    0.7760 H   0  0  0  0  0  0  0  0  0  0  0  0
   -0.3150   -2.3420    1.9790 H   0  0  0  0  0  0  0  0  0  0  0  0
   -0.2040   -4.1530    1.6430 H   0  0  0  0  0  0  0  0  0  0  0  0
   -2.3290   -2.1950    0.5750 H   0  0  0  0  0  0  0  0  0  0  0  0
   -2.2150   -4.0140    0.2670 H   0  0  0  0  0  0  0  0  0  0  0  0
   -2.0730   -3.5840   -2.0690 H   0  0  0  0  0  0  0  0  0  0  0  0
   -2.1900   -1.7640   -1.7610 H   0  0  0  0  0  0  0  0  0  0  0  0
   -4.2100   -3.4780   -0.5830 H   0  0  0  0  0  0  0  0  0  0  0  0
   -4.2490   -3.3600   -2.4120 H   0  0  0  0  0  0  0  0  0  0  0  0
   -4.5210   -0.9380   -2.1570 H   0  0  0  0  0  0  0  0  0  0  0  0
   -5.8300   -1.8350   -1.3580 H   0  0  0  0  0  0  0  0  0  0  0  0
   -4.5210   -1.1240   -0.3900 H   0  0  0  0  0  0  0  0  0  0  0  0
   -0.4310   -0.8160    0.2160 H   0  0  0  0  0  0  0  0  0  0  0  0
   -0.4000   -1.4060   -1.5330 H   0  0  0  0  0  0  0  0  0  0  0  0
    1.6800   -0.3130   -0.7080 H   0  0  0  0  0  0  0  0  0  0  0  0
    1.9020   -2.0730   -1.2240 H   0  0  0  0  0  0  0  0  0  0  0  0
    1.7130   -0.9550    1.6100 H   0  0  0  0  0  0  0  0  0  0  0  0
    2.2320   -3.6470    0.6800 H   0  0  0  0  0  0  0  0  0  0  0  0
    3.8450   -1.4790    2.9380 H   0  0  0  0  0  0  0  0  0  0  0  0
    8.4730   -1.2990    3.9340 H   0  0  0  0  0  0  0  0  0  0  0  0
    8.2810   -1.6060   -0.3460 H   0  0  0  0  0  0  0  0  0  0  0  0
    7.3560   -1.7310   -1.7900 H   0  0  0  0  0  0  0  0  0  0  0  0
    3.5440   -1.9600   -3.7580 H   0  0  0  0  0  0  0  0  0  0  0  0
    2.4020   -1.8320   -1.5610 H   0  0  0  0  0  0  0  0  0  0  0  0
  1 34  1  0  0  0  0
  1 35  1  0  0  0  0
  1 36  1  0  0  0  0
  1  2  1  0  0  0  0
  2 37  1  0  0  0  0
  2 38  1  0  0  0  0
  2  3  1  0  0  0  0
  3 39  1  0  0  0  0
  3 40  1  0  0  0  0
  3  4  1  0  0  0  0
  4 41  1  0  0  0  0
  4 42  1  0  0  0  0
  4  5  1  0  0  0  0
  5  6  1  0  0  0  0
  6 43  1  0  0  0  0
  6 44  1  0  0  0  0
  6  7  1  0  0  0  0
  7 45  1  0  0  0  0
  7 46  1  0  0  0  0
  7  8  1  0  0  0  0
  8 47  1  0  0  0  0
  8 48  1  0  0  0  0
  8  9  1  0  0  0  0
  9 49  1  0  0  0  0
  9 50  1  0  0  0  0
  9 51  1  0  0  0  0
  5 10  1  0  0  0  0
 10 52  1  0  0  0  0
 10 53  1  0  0  0  0
 10 11  1  0  0  0  0
 11 54  1  0  0  0  0
 11 55  1  0  0  0  0
 11 12  1  0  0  0  0
 12 56  1  0  0  0  0
 12 13  1  0  0  0  0
 13 57  1  0  0  0  0
 12 14  1  0  0  0  0
 14 15  2  0  0  0  0
 15 58  1  0  0  0  0
 15 16  1  0  0  0  0
 16 17  1  0  0  0  0
 17 18  1  0  0  0  0
 17 19  2  0  0  0  0
 19 59  1  0  0  0  0
 19 20  1  0  0  0  0
 20 21  1  0  0  0  0
 20 22  2  0  0  0  0
 22 60  1  0  0  0  0
 22 23  1  0  0  0  0
 23 16  2  0  0  0  0
 23 24  1  0  0  0  0
 24 25  1  0  0  0  0
 25 61  1  0  0  0  0
 25 26  2  0  0  0  0
 26 27  1  0  0  0  0
 27 62  1  0  0  0  0
 27 28  2  0  0  0  0
 28 63  1  0  0  0  0
 28 29  1  0  0  0  0
 29 14  1  0  0  0  0
 29 24  2  0  0  0  0
 26 30  1  0  0  0  0
 30 31  1  0  0  0  0
 30 32  1  0  0  0  0
 30 33  1  0  0  0  0
M  END
>  <LOGBIO>
6.7000

>  <PRED_LOGBIO>
6.7800

>  <XV_RES>
-0.0340

>  <WHL_TMPL>
3

>  <ANCH>
38-45;14-15

$$$$
ROW64
  -MTS-   01071502173D 0   0.00000     0.00000     0

 74 78  0  0  1  0  0  0  0  0999 V2000
    5.3770   -3.6520    9.4610 C   0  0  0  0  0  0  0  0  0  0  0  0
    4.0330   -3.6360    8.7730 C   0  0  0  0  0  0  0  0  0  0  0  0
    2.9730   -4.5050    9.0220 O   0  0  0  0  0  0  0  0  0  0  0  0
    1.9360   -4.1350    8.1690 C   0  0  0  0  0  0  0  0  0  0  0  0
    2.3360   -3.1060    7.4450 N   0  0  0  0  0  0  0  0  0  0  0  0
    3.6480   -2.7840    7.8130 C   0  0  0  0  0  0  0  0  0  0  0  0
    4.4830   -1.6690    7.2300 C   0  0  0  0  0  0  0  0  0  0  0  0
    5.2680   -2.1960    6.0290 C   0  0  0  0  0  0  0  0  0  0  0  0
    6.0590   -1.1400    5.4770 O   0  0  0  0  0  0  0  0  0  0  0  0
    6.8380   -1.4230    4.3860 C   0  0  0  0  0  0  0  0  0  0  0  0
    8.1520   -1.8710    4.5610 C   0  0  0  0  0  0  0  0  0  0  0  0
    8.9480   -2.1590    3.4470 C   0  0  0  0  0  0  0  0  0  0  0  0
    8.4300   -2.0000    2.1560 C   0  0  0  0  0  0  0  0  0  0  0  0
    7.1150   -1.5530    1.9800 C   0  0  0  0  0  0  0  0  0  0  0  0
    6.5560   -1.3810    0.5880 C   0  0  0  0  0  0  0  0  0  0  0  0
    5.5250   -0.2530    0.5890 C   0  0  1  0  0  0  0  0  0  0  0  0
    4.3670   -0.4210    1.5900 C   0  0  2  0  0  0  0  0  0  0  0  0
    3.4790   -0.4980    0.4210 N   0  0  0  0  0  0  0  0  0  0  0  0
    4.4550   -0.3560   -0.4710 C   0  0  0  0  0  0  0  0  0  0  0  0
    4.4770   -0.3210   -1.7010 O   0  0  0  0  0  0  0  0  0  0  0  0
    2.0800   -0.6650    0.2910 C   0  0  0  0  0  0  0  0  0  0  0  0
    1.3150    0.3170   -0.3490 C   0  0  0  0  0  0  0  0  0  0  0  0
   -0.0700    0.1520   -0.4780 C   0  0  0  0  0  0  0  0  0  0  0  0
   -0.6880   -0.9950    0.0340 C   0  0  0  0  0  0  0  0  0  0  0  0
    0.0770   -1.9770    0.6740 C   0  0  0  0  0  0  0  0  0  0  0  0
    1.4610   -1.8120    0.8030 C   0  0  0  0  0  0  0  0  0  0  0  0
   -2.1810   -1.1730   -0.1050 C   0  0  0  0  0  0  0  0  0  0  0  0
   -2.8580    0.1950   -0.1140 C   0  0  0  0  0  0  0  0  0  0  0  0
   -2.4880   -1.9010   -1.4100 C   0  0  0  0  0  0  0  0  0  0  0  0
   -2.7070   -1.9930    1.0700 C   0  0  0  0  0  0  0  0  0  0  0  0
    4.1290    0.7630    2.4970 C   0  0  0  0  0  0  0  0  0  0  0  0
    4.7030    0.8340    3.5710 O   0  0  0  0  0  0  0  0  0  0  0  0
    3.2990    1.7210    2.1280 O   0  0  0  0  0  0  0  0  0  0  0  0
    6.3190   -1.2640    3.0950 C   0  0  0  0  0  0  0  0  0  0  0  0
    0.6090   -4.7850    8.0880 C   0  0  0  0  0  0  0  0  0  0  0  0
   -0.2210   -4.8260    9.2150 C   0  0  0  0  0  0  0  0  0  0  0  0
   -1.4760   -5.4410    9.1390 C   0  0  0  0  0  0  0  0  0  0  0  0
   -1.9020   -6.0160    7.9350 C   0  0  0  0  0  0  0  0  0  0  0  0
   -1.0720   -5.9760    6.8080 C   0  0  0  0  0  0  0  0  0  0  0  0
   -1.6010   -6.6910    5.3130 Cl  0  0  0  0  0  0  0  0  0  0  0  0
    0.1830   -5.3610    6.8850 C   0  0  0  0  0  0  0  0  0  0  0  0
    6.1390   -3.2840    8.7770 H   0  0  0  0  0  0  0  0  0  0  0  0
    5.3410   -3.0130   10.3410 H   0  0  0  0  0  0  0  0  0  0  0  0
    5.6190   -4.6690    9.7610 H   0  0  0  0  0  0  0  0  0  0  0  0
    5.1760   -1.3030    7.9840 H   0  0  0  0  0  0  0  0  0  0  0  0
    3.8330   -0.8580    6.9100 H   0  0  0  0  0  0  0  0  0  0  0  0
    4.5750   -2.5620    5.2750 H   0  0  0  0  0  0  0  0  0  0  0  0
    5.9190   -3.0070    6.3490 H   0  0  0  0  0  0  0  0  0  0  0  0
    8.5520   -1.9950    5.5570 H   0  0  0  0  0  0  0  0  0  0  0  0
    9.9620   -2.5040    3.5830 H   0  0  0  0  0  0  0  0  0  0  0  0
    9.0450   -2.2220    1.2960 H   0  0  0  0  0  0  0  0  0  0  0  0
    6.0190   -2.2970    0.3500 H   0  0  0  0  0  0  0  0  0  0  0  0
    7.3670   -1.1060   -0.0830 H   0  0  0  0  0  0  0  0  0  0  0  0
    6.0450    0.7010    0.6340 H   0  0  0  0  0  0  0  0  0  0  0  0
    4.4090   -1.3220    2.1970 H   0  0  0  0  0  0  0  0  0  0  0  0
    1.7920    1.2020   -0.7440 H   0  0  0  0  0  0  0  0  0  0  0  0
   -0.6600    0.9090   -0.9720 H   0  0  0  0  0  0  0  0  0  0  0  0
   -0.4000   -2.8610    1.0690 H   0  0  0  0  0  0  0  0  0  0  0  0
    2.0520   -2.5690    1.2970 H   0  0  0  0  0  0  0  0  0  0  0  0
   -2.4830    0.7790   -0.9510 H   0  0  0  0  0  0  0  0  0  0  0  0
   -3.9340    0.0670   -0.2140 H   0  0  0  0  0  0  0  0  0  0  0  0
   -2.6400    0.7140    0.8170 H   0  0  0  0  0  0  0  0  0  0  0  0
   -2.1130   -1.3170   -2.2480 H   0  0  0  0  0  0  0  0  0  0  0  0
   -3.5640   -2.0290   -1.5100 H   0  0  0  0  0  0  0  0  0  0  0  0
   -2.0060   -2.8760   -1.4040 H   0  0  0  0  0  0  0  0  0  0  0  0
   -2.4890   -1.4740    2.0010 H   0  0  0  0  0  0  0  0  0  0  0  0
   -3.7830   -2.1210    0.9700 H   0  0  0  0  0  0  0  0  0  0  0  0
   -2.2250   -2.9680    1.0770 H   0  0  0  0  0  0  0  0  0  0  0  0
    3.2780    2.3870    2.8330 H   0  0  0  0  0  0  0  0  0  0  0  0
    5.3050   -0.9180    2.9590 H   0  0  0  0  0  0  0  0  0  0  0  0
    0.1070   -4.3820   10.1430 H   0  0  0  0  0  0  0  0  0  0  0  0
   -2.1160   -5.4720   10.0080 H   0  0  0  0  0  0  0  0  0  0  0  0
   -2.8700   -6.4910    7.8760 H   0  0  0  0  0  0  0  0  0  0  0  0
    0.8230   -5.3300    6.0150 H   0  0  0  0  0  0  0  0  0  0  0  0
  1 42  1  0  0  0  0
  1 43  1  0  0  0  0
  1 44  1  0  0  0  0
  1  2  1  0  0  0  0
  2  3  1  0  0  0  0
  3  4  1  0  0  0  0
  4  5  2  0  0  0  0
  5  6  1  0  0  0  0
  6  2  2  0  0  0  0
  6  7  1  0  0  0  0
  7 45  1  0  0  0  0
  7 46  1  0  0  0  0
  7  8  1  0  0  0  0
  8 47  1  0  0  0  0
  8 48  1  0  0  0  0
  8  9  1  0  0  0  0
  9 10  1  0  0  0  0
 10 11  2  0  0  0  0
 11 49  1  0  0  0  0
 11 12  1  0  0  0  0
 12 50  1  0  0  0  0
 12 13  2  0  0  0  0
 13 51  1  0  0  0  0
 13 14  1  0  0  0  0
 14 15  1  0  0  0  0
 15 52  1  0  0  0  0
 15 53  1  0  0  0  0
 15 16  1  0  0  0  0
 16 54  1  0  0  0  0
 16 17  1  0  0  0  0
 17 55  1  0  0  0  0
 17 18  1  0  0  0  0
 18 19  1  0  0  0  0
 19 16  1  0  0  0  0
 19 20  2  0  0  0  0
 18 21  1  0  0  0  0
 21 22  2  0  0  0  0
 22 56  1  0  0  0  0
 22 23  1  0  0  0  0
 23 57  1  0  0  0  0
 23 24  2  0  0  0  0
 24 25  1  0  0  0  0
 25 58  1  0  0  0  0
 25 26  2  0  0  0  0
 26 21  1  0  0  0  0
 26 59  1  0  0  0  0
 24 27  1  0  0  0  0
 27 28  1  0  0  0  0
 28 60  1  0  0  0  0
 28 61  1  0  0  0  0
 28 62  1  0  0  0  0
 27 29  1  0  0  0  0
 29 63  1  0  0  0  0
 29 64  1  0  0  0  0
 29 65  1  0  0  0  0
 27 30  1  0  0  0  0
 30 66  1  0  0  0  0
 30 67  1  0  0  0  0
 30 68  1  0  0  0  0
 17 31  1  0  0  0  0
 31 32  2  0  0  0  0
 31 33  1  0  0  0  0
 33 69  1  0  0  0  0
 14 34  2  0  0  0  0
 34 10  1  0  0  0  0
 34 70  1  0  0  0  0
  4 35  1  0  0  0  0
 35 36  2  0  0  0  0
 36 71  1  0  0  0  0
 36 37  1  0  0  0  0
 37 72  1  0  0  0  0
 37 38  2  0  0  0  0
 38 73  1  0  0  0  0
 38 39  1  0  0  0  0
 39 40  1  0  0  0  0
 39 41  2  0  0  0  0
 41 35  1  0  0  0  0
 41 74  1  0  0  0  0
M  END
>  <LOGBIO>
5.7400

>  <PRED_LOGBIO>
5.9700

>  <XV_RES>
-0.3080

>  <WHL_TMPL>
3

>  <ANCH>
7-8;24-22

$$$$
ROW65
  -MTS-   01071502173D 0   0.00000     0.00000     0

 53 56  0  0  0  0  0  0  0  0999 V2000
   -4.9110    3.4880   -2.8120 C   0  0  0  0  0  0  0  0  0  0  0  0
   -3.4800    3.9700   -3.1510 C   0  0  0  0  0  0  0  0  0  0  0  0
   -2.5540    3.2510   -2.3120 N   0  0  0  0  0  0  0  0  0  0  0  0
   -2.9900    2.2480   -1.3300 C   0  0  0  0  0  0  0  0  0  0  0  0
   -4.5100    2.1250   -1.3680 C   0  0  0  0  0  0  0  0  0  0  0  0
   -1.2610    3.5690   -2.4980 C   0  0  0  0  0  0  0  0  0  0  0  0
   -0.9340    4.4100   -3.3230 O   0  0  0  0  0  0  0  0  0  0  0  0
   -0.2830    2.8460   -1.6550 C   0  0  0  0  0  0  0  0  0  0  0  0
    1.0850    3.1160   -1.7810 C   0  0  0  0  0  0  0  0  0  0  0  0
    2.0100    2.4320   -0.9830 C   0  0  0  0  0  0  0  0  0  0  0  0
    1.5670    1.4770   -0.0600 C   0  0  0  0  0  0  0  0  0  0  0  0
    0.1990    1.2070    0.0660 C   0  0  0  0  0  0  0  0  0  0  0  0
   -0.7260    1.8910   -0.7320 C   0  0  0  0  0  0  0  0  0  0  0  0
    2.5450    0.7540    0.7830 C   0  0  0  0  0  0  0  0  0  0  0  0
    2.4840    0.8430    2.1190 C   0  0  0  0  0  0  0  0  0  0  0  0
    3.5560    0.1280    2.9060 C   0  0  0  0  0  0  0  0  0  0  0  0
    3.1560   -1.3420    3.1310 C   0  0  0  0  0  0  0  0  0  0  0  0
    3.6330   -1.5830    4.5760 C   0  0  0  0  0  0  0  0  0  0  0  0
    3.4300   -0.2900    5.2460 N   0  0  0  0  0  0  0  0  0  0  0  0
    3.7240    0.7860    4.2880 C   0  0  0  0  0  0  0  0  0  0  0  0
    4.8100    0.1670    2.2190 O   0  0  0  0  0  0  0  0  0  0  0  0
    4.7280   -0.3360    0.9480 C   0  0  0  0  0  0  0  0  0  0  0  0
    5.7750   -1.1130    0.4370 C   0  0  0  0  0  0  0  0  0  0  0  0
    5.6940   -1.6290   -0.8620 C   0  0  0  0  0  0  0  0  0  0  0  0
    4.5670   -1.3680   -1.6500 C   0  0  0  0  0  0  0  0  0  0  0  0
    3.5200   -0.5920   -1.1390 C   0  0  0  0  0  0  0  0  0  0  0  0
    3.6010   -0.0760    0.1600 C   0  0  0  0  0  0  0  0  0  0  0  0
   -5.6440    4.1460   -3.2750 H   0  0  0  0  0  0  0  0  0  0  0  0
   -5.0300    2.5120   -3.2770 H   0  0  0  0  0  0  0  0  0  0  0  0
   -4.9750    3.4630   -1.7260 H   0  0  0  0  0  0  0  0  0  0  0  0
   -3.4200    5.0190   -2.8670 H   0  0  0  0  0  0  0  0  0  0  0  0
   -3.2820    3.7390   -4.1960 H   0  0  0  0  0  0  0  0  0  0  0  0
   -2.5420    1.2860   -1.5700 H   0  0  0  0  0  0  0  0  0  0  0  0
   -2.6760    2.5550   -0.3340 H   0  0  0  0  0  0  0  0  0  0  0  0
   -4.8240    1.8180   -2.3640 H   0  0  0  0  0  0  0  0  0  0  0  0
   -4.8330    1.3830   -0.6410 H   0  0  0  0  0  0  0  0  0  0  0  0
   -4.9580    3.0870   -1.1280 H   0  0  0  0  0  0  0  0  0  0  0  0
    1.4260    3.8530   -2.4930 H   0  0  0  0  0  0  0  0  0  0  0  0
    3.0650    2.6410   -1.0800 H   0  0  0  0  0  0  0  0  0  0  0  0
   -0.1420    0.4700    0.7780 H   0  0  0  0  0  0  0  0  0  0  0  0
   -1.7810    1.6820   -0.6350 H   0  0  0  0  0  0  0  0  0  0  0  0
    1.7020    1.4020    2.6110 H   0  0  0  0  0  0  0  0  0  0  0  0
    2.0810   -1.4840    3.0340 H   0  0  0  0  0  0  0  0  0  0  0  0
    3.6530   -2.0060    2.4280 H   0  0  0  0  0  0  0  0  0  0  0  0
    4.6800   -1.8780    4.6000 H   0  0  0  0  0  0  0  0  0  0  0  0
    3.0530   -2.3690    5.0550 H   0  0  0  0  0  0  0  0  0  0  0  0
    4.0560   -0.2190    6.0350 H   0  0  0  0  0  0  0  0  0  0  0  0
    3.0360    1.6200    4.4120 H   0  0  0  0  0  0  0  0  0  0  0  0
    4.7340    1.1650    4.4230 H   0  0  0  0  0  0  0  0  0  0  0  0
    6.6450   -1.3140    1.0450 H   0  0  0  0  0  0  0  0  0  0  0  0
    6.5020   -2.2280   -1.2560 H   0  0  0  0  0  0  0  0  0  0  0  0
    4.5050   -1.7660   -2.6520 H   0  0  0  0  0  0  0  0  0  0  0  0
    2.6500   -0.3900   -1.7470 H   0  0  0  0  0  0  0  0  0  0  0  0
  1 28  1  0  0  0  0
  1 29  1  0  0  0  0
  1 30  1  0  0  0  0
  1  2  1  0  0  0  0
  2 31  1  0  0  0  0
  2 32  1  0  0  0  0
  2  3  1  0  0  0  0
  3  4  1  0  0  0  0
  4 33  1  0  0  0  0
  4 34  1  0  0  0  0
  4  5  1  0  0  0  0
  5 35  1  0  0  0  0
  5 36  1  0  0  0  0
  5 37  1  0  0  0  0
  3  6  1  0  0  0  0
  6  7  2  0  0  0  0
  6  8  1  0  0  0  0
  8  9  2  0  0  0  0
  9 38  1  0  0  0  0
  9 10  1  0  0  0  0
 10 39  1  0  0  0  0
 10 11  2  0  0  0  0
 11 12  1  0  0  0  0
 12 40  1  0  0  0  0
 12 13  2  0  0  0  0
 13  8  1  0  0  0  0
 13 41  1  0  0  0  0
 11 14  1  0  0  0  0
 14 15  2  0  0  0  0
 15 42  1  0  0  0  0
 15 16  1  0  0  0  0
 16 17  1  0  0  0  0
 17 43  1  0  0  0  0
 17 44  1  0  0  0  0
 17 18  1  0  0  0  0
 18 45  1  0  0  0  0
 18 46  1  0  0  0  0
 18 19  1  0  0  0  0
 19 47  1  0  0  0  0
 19 20  1  0  0  0  0
 20 16  1  0  0  0  0
 20 48  1  0  0  0  0
 20 49  1  0  0  0  0
 16 21  1  0  0  0  0
 21 22  1  0  0  0  0
 22 23  1  0  0  0  0
 23 50  1  0  0  0  0
 23 24  2  0  0  0  0
 24 51  1  0  0  0  0
 24 25  1  0  0  0  0
 25 52  1  0  0  0  0
 25 26  2  0  0  0  0
 26 53  1  0  0  0  0
 26 27  1  0  0  0  0
 27 14  1  0  0  0  0
 27 22  2  0  0  0  0
M  END
>  <LOGBIO>
5.1900

>  <PRED_LOGBIO>
4.8500

>  <XV_RES>
0.3480

>  <WHL_TMPL>
1

>  <ANCH>
9-10;16-17

$$$$
ROW66
  -MTS-   01071502173D 0   0.00000     0.00000     0

 85 92  0  0  0  0  0  0  0  0999 V2000
    4.0600    4.4840    8.2210 C   0  0  0  0  0  0  0  0  0  0  0  0
    4.4710    4.7090    6.8280 N   0  0  0  0  0  0  0  0  0  0  0  0
    3.2900    4.6540    5.9550 C   0  0  0  0  0  0  0  0  0  0  0  0
    3.6730    4.8630    4.4780 C   0  0  0  0  0  0  0  0  0  0  0  0
    4.7560    3.9630    4.0550 N   0  0  0  0  0  0  0  0  0  0  0  0
    5.8990    3.8980    4.9770 C   0  0  0  0  0  0  0  0  0  0  0  0
    5.4750    3.7060    6.4450 C   0  0  0  0  0  0  0  0  0  0  0  0
    4.7020    3.2170    2.8540 C   0  0  0  0  0  0  0  0  0  0  0  0
    4.5890    3.8850    1.6280 C   0  0  0  0  0  0  0  0  0  0  0  0
    4.5370    3.1340    0.4480 C   0  0  0  0  0  0  0  0  0  0  0  0
    4.5990    1.7380    0.5300 C   0  0  0  0  0  0  0  0  0  0  0  0
    4.5520    0.9830   -0.5760 N   0  0  0  0  0  0  0  0  0  0  0  0
    4.6120   -0.3530   -0.4940 C   0  0  0  0  0  0  0  0  0  0  0  0
    4.5590   -1.1770   -1.7220 C   0  0  0  0  0  0  0  0  0  0  0  0
    3.5740   -0.9340   -2.6860 C   0  0  0  0  0  0  0  0  0  0  0  0
    3.5240   -1.7140   -3.8480 C   0  0  0  0  0  0  0  0  0  0  0  0
    4.4590   -2.7370   -4.0450 C   0  0  0  0  0  0  0  0  0  0  0  0
    4.4060   -3.5780   -5.2980 C   0  0  0  0  0  0  0  0  0  0  0  0
    5.2330   -2.9560   -6.3410 N   0  0  0  0  0  0  0  0  0  0  0  0
    6.6060   -3.4730   -6.2500 C   0  0  0  0  0  0  0  0  0  0  0  0
    7.5180   -2.8390   -7.3180 C   0  0  0  0  0  0  0  0  0  0  0  0
    6.9380   -3.0250   -8.7320 C   0  0  0  0  0  0  0  0  0  0  0  0
    5.4630   -2.5880   -8.7960 C   0  0  0  0  0  0  0  0  0  0  0  0
    4.6480   -3.2340   -7.6610 C   0  0  0  0  0  0  0  0  0  0  0  0
    7.7520   -2.2360   -9.7300 C   0  0  0  0  0  0  0  0  0  0  0  0
    8.3990   -2.7400  -10.7640 N   0  0  0  0  0  0  0  0  0  0  0  0
    9.0410   -1.6340  -11.4470 N   0  0  0  0  0  0  0  0  0  0  0  0
    8.7350   -0.5390  -10.7760 C   0  0  0  0  0  0  0  0  0  0  0  0
    7.9410   -0.8800   -9.7120 N   0  0  0  0  0  0  0  0  0  0  0  0
    9.1760    0.8320  -11.1160 C   0  0  0  0  0  0  0  0  0  0  0  0
    9.9370    1.5640  -10.1970 C   0  0  0  0  0  0  0  0  0  0  0  0
   10.3480    2.8600  -10.5330 C   0  0  0  0  0  0  0  0  0  0  0  0
    9.9850    3.3850  -11.7790 C   0  0  0  0  0  0  0  0  0  0  0  0
    9.2230    2.5980  -12.6510 C   0  0  0  0  0  0  0  0  0  0  0  0
    8.8450    1.3610  -12.3020 N   0  0  0  0  0  0  0  0  0  0  0  0
    5.4440   -2.9800   -3.0800 C   0  0  0  0  0  0  0  0  0  0  0  0
    5.4940   -2.2010   -1.9180 C   0  0  0  0  0  0  0  0  0  0  0  0
    4.7240   -0.9650    0.7610 C   0  0  0  0  0  0  0  0  0  0  0  0
    4.7700   -0.2030    1.8620 N   0  0  0  0  0  0  0  0  0  0  0  0
    4.7110    1.1340    1.7880 C   0  0  0  0  0  0  0  0  0  0  0  0
    4.7590    1.8790    2.9000 N   0  0  0  0  0  0  0  0  0  0  0  0
    4.7910   -2.4390    0.8690 C   0  0  0  0  0  0  0  0  0  0  0  0
    4.8390   -3.0470    2.1290 C   0  0  0  0  0  0  0  0  0  0  0  0
    4.9030   -4.4420    2.2320 C   0  0  0  0  0  0  0  0  0  0  0  0
    4.9180   -5.2290    1.0740 C   0  0  0  0  0  0  0  0  0  0  0  0
    4.8700   -4.6210   -0.1860 C   0  0  0  0  0  0  0  0  0  0  0  0
    4.8070   -3.2260   -0.2890 C   0  0  0  0  0  0  0  0  0  0  0  0
    3.0290    4.8070    8.3520 H   0  0  0  0  0  0  0  0  0  0  0  0
    4.7060    5.0530    8.8860 H   0  0  0  0  0  0  0  0  0  0  0  0
    4.1400    3.4250    8.4560 H   0  0  0  0  0  0  0  0  0  0  0  0
    2.8000    3.6890    6.0680 H   0  0  0  0  0  0  0  0  0  0  0  0
    2.5800    5.4210    6.2560 H   0  0  0  0  0  0  0  0  0  0  0  0
    3.9820    5.8950    4.3260 H   0  0  0  0  0  0  0  0  0  0  0  0
    2.8000    4.6970    3.8500 H   0  0  0  0  0  0  0  0  0  0  0  0
    6.4860    4.8090    4.8880 H   0  0  0  0  0  0  0  0  0  0  0  0
    6.5540    3.0810    4.6820 H   0  0  0  0  0  0  0  0  0  0  0  0
    5.0580    2.7090    6.5750 H   0  0  0  0  0  0  0  0  0  0  0  0
    6.3460    3.8000    7.0900 H   0  0  0  0  0  0  0  0  0  0  0  0
    4.5430    4.9630    1.5940 H   0  0  0  0  0  0  0  0  0  0  0  0
    4.4500    3.6240   -0.5110 H   0  0  0  0  0  0  0  0  0  0  0  0
    2.8530   -0.1450   -2.5340 H   0  0  0  0  0  0  0  0  0  0  0  0
    2.7640   -1.5260   -4.5920 H   0  0  0  0  0  0  0  0  0  0  0  0
    3.3760   -3.6480   -5.6440 H   0  0  0  0  0  0  0  0  0  0  0  0
    4.7830   -4.5760   -5.0810 H   0  0  0  0  0  0  0  0  0  0  0  0
    6.5960   -4.5530   -6.3780 H   0  0  0  0  0  0  0  0  0  0  0  0
    7.0070   -3.2630   -5.2610 H   0  0  0  0  0  0  0  0  0  0  0  0
    7.6340   -1.7770   -7.1100 H   0  0  0  0  0  0  0  0  0  0  0  0
    8.5040   -3.2950   -7.2680 H   0  0  0  0  0  0  0  0  0  0  0  0
    7.0300   -4.0650   -9.0380 H   0  0  0  0  0  0  0  0  0  0  0  0
    5.4020   -1.5040   -8.7140 H   0  0  0  0  0  0  0  0  0  0  0  0
    5.0420   -2.8770   -9.7560 H   0  0  0  0  0  0  0  0  0  0  0  0
    4.6010   -4.3100   -7.8170 H   0  0  0  0  0  0  0  0  0  0  0  0
    3.6270   -2.8590   -7.6920 H   0  0  0  0  0  0  0  0  0  0  0  0
    7.5600   -0.2390   -9.0310 H   0  0  0  0  0  0  0  0  0  0  0  0
   10.2030    1.1360   -9.2420 H   0  0  0  0  0  0  0  0  0  0  0  0
   10.9360    3.4450   -9.8410 H   0  0  0  0  0  0  0  0  0  0  0  0
   10.2890    4.3810  -12.0630 H   0  0  0  0  0  0  0  0  0  0  0  0
    8.9370    2.9930  -13.6150 H   0  0  0  0  0  0  0  0  0  0  0  0
    6.1660   -3.7700   -3.2320 H   0  0  0  0  0  0  0  0  0  0  0  0
    6.2540   -2.3880   -1.1740 H   0  0  0  0  0  0  0  0  0  0  0  0
    4.8270   -2.4400    3.0220 H   0  0  0  0  0  0  0  0  0  0  0  0
    4.9400   -4.9110    3.2040 H   0  0  0  0  0  0  0  0  0  0  0  0
    4.9670   -6.3050    1.1530 H   0  0  0  0  0  0  0  0  0  0  0  0
    4.8820   -5.2280   -1.0790 H   0  0  0  0  0  0  0  0  0  0  0  0
    4.7700   -2.7580   -1.2610 H   0  0  0  0  0  0  0  0  0  0  0  0
  1 48  1  0  0  0  0
  1 49  1  0  0  0  0
  1 50  1  0  0  0  0
  1  2  1  0  0  0  0
  2  3  1  0  0  0  0
  3 51  1  0  0  0  0
  3 52  1  0  0  0  0
  3  4  1  0  0  0  0
  4 53  1  0  0  0  0
  4 54  1  0  0  0  0
  4  5  1  0  0  0  0
  5  6  1  0  0  0  0
  6 55  1  0  0  0  0
  6 56  1  0  0  0  0
  6  7  1  0  0  0  0
  7  2  1  0  0  0  0
  7 57  1  0  0  0  0
  7 58  1  0  0  0  0
  5  8  1  0  0  0  0
  8  9  2  0  0  0  0
  9 59  1  0  0  0  0
  9 10  1  0  0  0  0
 10 60  1  0  0  0  0
 10 11  2  0  0  0  0
 11 12  1  0  0  0  0
 12 13  2  0  0  0  0
 13 14  1  0  0  0  0
 14 15  2  0  0  0  0
 15 61  1  0  0  0  0
 15 16  1  0  0  0  0
 16 62  1  0  0  0  0
 16 17  2  0  0  0  0
 17 18  1  0  0  0  0
 18 63  1  0  0  0  0
 18 64  1  0  0  0  0
 18 19  1  0  0  0  0
 19 20  1  0  0  0  0
 20 65  1  0  0  0  0
 20 66  1  0  0  0  0
 20 21  1  0  0  0  0
 21 67  1  0  0  0  0
 21 68  1  0  0  0  0
 21 22  1  0  0  0  0
 22 69  1  0  0  0  0
 22 23  1  0  0  0  0
 23 70  1  0  0  0  0
 23 71  1  0  0  0  0
 23 24  1  0  0  0  0
 24 19  1  0  0  0  0
 24 72  1  0  0  0  0
 24 73  1  0  0  0  0
 22 25  1  0  0  0  0
 25 26  2  0  0  0  0
 26 27  1  0  0  0  0
 27 28  2  0  0  0  0
 28 29  1  0  0  0  0
 29 25  1  0  0  0  0
 29 74  1  0  0  0  0
 28 30  1  0  0  0  0
 30 31  2  0  0  0  0
 31 75  1  0  0  0  0
 31 32  1  0  0  0  0
 32 76  1  0  0  0  0
 32 33  2  0  0  0  0
 33 77  1  0  0  0  0
 33 34  1  0  0  0  0
 34 78  1  0  0  0  0
 34 35  2  0  0  0  0
 35 30  1  0  0  0  0
 17 36  1  0  0  0  0
 36 79  1  0  0  0  0
 36 37  2  0  0  0  0
 37 14  1  0  0  0  0
 37 80  1  0  0  0  0
 13 38  1  0  0  0  0
 38 39  2  0  0  0  0
 39 40  1  0  0  0  0
 40 11  1  0  0  0  0
 40 41  2  0  0  0  0
 41  8  1  0  0  0  0
 38 42  1  0  0  0  0
 42 43  2  0  0  0  0
 43 81  1  0  0  0  0
 43 44  1  0  0  0  0
 44 82  1  0  0  0  0
 44 45  2  0  0  0  0
 45 83  1  0  0  0  0
 45 46  1  0  0  0  0
 46 84  1  0  0  0  0
 46 47  2  0  0  0  0
 47 42  1  0  0  0  0
 47 85  1  0  0  0  0
M  END
>  <LOGBIO>
5.6700

>  <PRED_LOGBIO>
5.6200

>  <XV_RES>
0.1990

>  <WHL_TMPL>
3

>  <ANCH>
23-25;22-24

$$$$
ROW67
  -MTS-   01071502173D 0   0.00000     0.00000     0

 52 56  0  0  0  0  0  0  0  0999 V2000
    0.1560   -3.0150    3.7150 C   0  0  0  0  0  0  0  0  0  0  0  0
   -0.7560   -2.1620    4.5640 C   0  0  0  0  0  0  0  0  0  0  0  0
   -1.5310   -2.5860    5.5450 N   0  0  0  0  0  0  0  0  0  0  0  0
   -2.2340   -1.4400    6.0880 N   0  0  0  0  0  0  0  0  0  0  0  0
   -1.8340   -0.3370    5.3810 C   0  0  0  0  0  0  0  0  0  0  0  0
   -0.9440   -0.6990    4.4460 C   0  0  0  0  0  0  0  0  0  0  0  0
   -0.2610    0.2150    3.4580 C   0  0  0  0  0  0  0  0  0  0  0  0
    0.9920    0.7170    4.0400 N   0  0  0  0  0  0  0  0  0  0  0  0
    1.2350    2.0330    3.4310 C   0  0  0  0  0  0  0  0  0  0  0  0
    1.2630    1.9540    1.8930 C   0  0  0  0  0  0  0  0  0  0  0  0
    2.2910    0.9130    1.4130 C   0  0  0  0  0  0  0  0  0  0  0  0
    2.1070   -0.4340    2.1370 C   0  0  0  0  0  0  0  0  0  0  0  0
    2.0390   -0.2440    3.6630 C   0  0  0  0  0  0  0  0  0  0  0  0
    2.1810    0.7120    0.0010 O   0  0  0  0  0  0  0  0  0  0  0  0
    3.4930    0.3500   -0.4370 C   0  0  0  0  0  0  0  0  0  0  0  0
    4.4370    1.0680    0.4980 C   0  0  0  0  0  0  0  0  0  0  0  0
    5.7930    1.4060    0.4150 C   0  0  0  0  0  0  0  0  0  0  0  0
    6.4100    2.0910    1.4690 C   0  0  0  0  0  0  0  0  0  0  0  0
    5.6700    2.4370    2.6060 C   0  0  0  0  0  0  0  0  0  0  0  0
    4.3140    2.0980    2.6900 C   0  0  0  0  0  0  0  0  0  0  0  0
    3.6980    1.4140    1.6350 C   0  0  0  0  0  0  0  0  0  0  0  0
   -3.1630   -1.4580    7.1540 C   0  0  0  0  0  0  0  0  0  0  0  0
   -2.7690   -1.9100    8.4190 C   0  0  0  0  0  0  0  0  0  0  0  0
   -3.6890   -1.9280    9.4740 C   0  0  0  0  0  0  0  0  0  0  0  0
   -5.0030   -1.4930    9.2650 C   0  0  0  0  0  0  0  0  0  0  0  0
   -5.3970   -1.0400    8.0000 C   0  0  0  0  0  0  0  0  0  0  0  0
   -4.4770   -1.0220    6.9450 C   0  0  0  0  0  0  0  0  0  0  0  0
   -0.2600   -4.0170    3.6310 H   0  0  0  0  0  0  0  0  0  0  0  0
    1.1380   -3.0690    4.1800 H   0  0  0  0  0  0  0  0  0  0  0  0
    0.2460   -2.5750    2.7250 H   0  0  0  0  0  0  0  0  0  0  0  0
   -2.1830    0.6710    5.5500 H   0  0  0  0  0  0  0  0  0  0  0  0
   -0.9150    1.0540    3.2270 H   0  0  0  0  0  0  0  0  0  0  0  0
   -0.0430   -0.3360    2.5460 H   0  0  0  0  0  0  0  0  0  0  0  0
    2.2340    2.3320    3.7400 H   0  0  0  0  0  0  0  0  0  0  0  0
    0.4290    2.7060    3.7170 H   0  0  0  0  0  0  0  0  0  0  0  0
    1.6160    2.9210    1.5420 H   0  0  0  0  0  0  0  0  0  0  0  0
    0.2780    1.6450    1.5490 H   0  0  0  0  0  0  0  0  0  0  0  0
    3.0060   -1.0140    1.9390 H   0  0  0  0  0  0  0  0  0  0  0  0
    1.1680   -0.8730    1.8060 H   0  0  0  0  0  0  0  0  0  0  0  0
    1.7370   -1.2030    4.0780 H   0  0  0  0  0  0  0  0  0  0  0  0
    3.0020    0.1370    3.9970 H   0  0  0  0  0  0  0  0  0  0  0  0
    3.6350    0.7650   -1.4320 H   0  0  0  0  0  0  0  0  0  0  0  0
    3.6380   -0.7230   -0.3290 H   0  0  0  0  0  0  0  0  0  0  0  0
    6.3630    1.1390   -0.4620 H   0  0  0  0  0  0  0  0  0  0  0  0
    7.4560    2.3520    1.4050 H   0  0  0  0  0  0  0  0  0  0  0  0
    6.1460    2.9650    3.4200 H   0  0  0  0  0  0  0  0  0  0  0  0
    3.7440    2.3650    3.5670 H   0  0  0  0  0  0  0  0  0  0  0  0
   -1.7560   -2.2460    8.5810 H   0  0  0  0  0  0  0  0  0  0  0  0
   -3.3850   -2.2770   10.4500 H   0  0  0  0  0  0  0  0  0  0  0  0
   -5.7130   -1.5060   10.0790 H   0  0  0  0  0  0  0  0  0  0  0  0
   -6.4110   -0.7040    7.8380 H   0  0  0  0  0  0  0  0  0  0  0  0
   -4.7810   -0.6730    5.9690 H   0  0  0  0  0  0  0  0  0  0  0  0
  1 28  1  0  0  0  0
  1 29  1  0  0  0  0
  1 30  1  0  0  0  0
  1  2  1  0  0  0  0
  2  3  2  0  0  0  0
  3  4  1  0  0  0  0
  4  5  1  0  0  0  0
  5 31  1  0  0  0  0
  5  6  2  0  0  0  0
  6  2  1  0  0  0  0
  6  7  1  0  0  0  0
  7 32  1  0  0  0  0
  7 33  1  0  0  0  0
  7  8  1  0  0  0  0
  8  9  1  0  0  0  0
  9 34  1  0  0  0  0
  9 35  1  0  0  0  0
  9 10  1  0  0  0  0
 10 36  1  0  0  0  0
 10 37  1  0  0  0  0
 10 11  1  0  0  0  0
 11 12  1  0  0  0  0
 12 38  1  0  0  0  0
 12 39  1  0  0  0  0
 12 13  1  0  0  0  0
 13  8  1  0  0  0  0
 13 40  1  0  0  0  0
 13 41  1  0  0  0  0
 11 14  1  0  0  0  0
 14 15  1  0  0  0  0
 15 42  1  0  0  0  0
 15 43  1  0  0  0  0
 15 16  1  0  0  0  0
 16 17  2  0  0  0  0
 17 44  1  0  0  0  0
 17 18  1  0  0  0  0
 18 45  1  0  0  0  0
 18 19  2  0  0  0  0
 19 46  1  0  0  0  0
 19 20  1  0  0  0  0
 20 47  1  0  0  0  0
 20 21  2  0  0  0  0
 21 11  1  0  0  0  0
 21 16  1  0  0  0  0
  4 22  1  0  0  0  0
 22 23  2  0  0  0  0
 23 48  1  0  0  0  0
 23 24  1  0  0  0  0
 24 49  1  0  0  0  0
 24 25  2  0  0  0  0
 25 50  1  0  0  0  0
 25 26  1  0  0  0  0
 26 51  1  0  0  0  0
 26 27  2  0  0  0  0
 27 22  1  0  0  0  0
 27 52  1  0  0  0  0
M  END
>  <LOGBIO>
6.1300

>  <PRED_LOGBIO>
5.5100

>  <XV_RES>
0.8320

>  <WHL_TMPL>
1

>  <ANCH>
42-43;32-33

$$$$
ROW68
  -MTS-   01071502173D 0   0.00000     0.00000     0

 55 57  0  0  0  0  0  0  0  0999 V2000
   -1.0460   -1.2390   -1.9220 C   0  0  0  0  0  0  0  0  0  0  0  0
    0.1410   -0.9160   -1.0160 C   0  0  0  0  0  0  0  0  0  0  0  0
    1.4380   -1.0350   -1.8150 C   0  0  0  0  0  0  0  0  0  0  0  0
    1.3800   -2.2720   -2.7310 C   0  0  0  0  0  0  0  0  0  0  0  0
    2.7010   -2.4680   -3.4970 C   0  0  0  0  0  0  0  0  0  0  0  0
    3.9050   -2.5320   -2.5390 C   0  0  0  0  0  0  0  0  0  0  0  0
    3.9630   -1.2950   -1.6240 C   0  0  0  0  0  0  0  0  0  0  0  0
    2.6420   -1.0990   -0.8570 C   0  0  0  0  0  0  0  0  0  0  0  0
    0.0010    0.5080   -0.4810 C   0  0  0  0  0  0  0  0  0  0  0  0
    0.3830    0.5480    1.0110 C   0  0  0  0  0  0  0  0  0  0  0  0
    0.3270    1.9830    1.5680 C   0  0  0  0  0  0  0  0  0  0  0  0
    1.1970    2.9440    0.7370 C   0  0  0  0  0  0  0  0  0  0  0  0
    0.8150    2.9040   -0.7540 C   0  0  0  0  0  0  0  0  0  0  0  0
    0.8710    1.4690   -1.3110 C   0  0  0  0  0  0  0  0  0  0  0  0
   -2.3360   -1.2030   -1.1030 C   0  0  0  0  0  0  0  0  0  0  0  0
   -3.3340   -0.3070   -1.7630 N   0  0  0  0  0  0  0  0  0  0  0  0
   -4.6040   -0.2430   -0.9770 C   0  0  0  0  0  0  0  0  0  0  0  0
   -5.2230   -1.6410   -0.7910 C   0  0  0  0  0  0  0  0  0  0  0  0
   -4.2170   -2.6190   -0.1550 C   0  0  0  0  0  0  0  0  0  0  0  0
   -2.8820   -2.6320   -0.9230 C   0  0  0  0  0  0  0  0  0  0  0  0
   -0.9150   -2.2660   -2.2570 H   0  0  0  0  0  0  0  0  0  0  0  0
   -1.1070   -0.4780   -2.6970 H   0  0  0  0  0  0  0  0  0  0  0  0
    0.1630   -1.6160   -0.1830 H   0  0  0  0  0  0  0  0  0  0  0  0
    1.5420   -0.1500   -2.4390 H   0  0  0  0  0  0  0  0  0  0  0  0
    0.6200   -2.0630   -3.4800 H   0  0  0  0  0  0  0  0  0  0  0  0
    1.2140   -3.1490   -2.1080 H   0  0  0  0  0  0  0  0  0  0  0  0
    2.8390   -1.5750   -4.1030 H   0  0  0  0  0  0  0  0  0  0  0  0
    2.6450   -3.4110   -4.0360 H   0  0  0  0  0  0  0  0  0  0  0  0
    4.7950   -2.4930   -3.1630 H   0  0  0  0  0  0  0  0  0  0  0  0
    3.7940   -3.4140   -1.9120 H   0  0  0  0  0  0  0  0  0  0  0  0
    4.0670   -0.4330   -2.2800 H   0  0  0  0  0  0  0  0  0  0  0  0
    4.7590   -1.4460   -0.8980 H   0  0  0  0  0  0  0  0  0  0  0  0
    2.7060   -0.1230   -0.3810 H   0  0  0  0  0  0  0  0  0  0  0  0
    2.5040   -1.9500   -0.1940 H   0  0  0  0  0  0  0  0  0  0  0  0
   -1.0380    0.8140   -0.5780 H   0  0  0  0  0  0  0  0  0  0  0  0
    1.4240    0.2370    1.0690 H   0  0  0  0  0  0  0  0  0  0  0  0
   -0.3330   -0.0590    1.5620 H   0  0  0  0  0  0  0  0  0  0  0  0
    0.7740    1.9450    2.5590 H   0  0  0  0  0  0  0  0  0  0  0  0
   -0.7040    2.3270    1.5180 H   0  0  0  0  0  0  0  0  0  0  0  0
    2.2160    2.5690    0.8020 H   0  0  0  0  0  0  0  0  0  0  0  0
    1.0320    3.9550    1.1030 H   0  0  0  0  0  0  0  0  0  0  0  0
    1.5810    3.4680   -1.2820 H   0  0  0  0  0  0  0  0  0  0  0  0
   -0.2050    3.2680   -0.8540 H   0  0  0  0  0  0  0  0  0  0  0  0
    0.4240    1.5080   -2.3020 H   0  0  0  0  0  0  0  0  0  0  0  0
    1.9020    1.1250   -1.2600 H   0  0  0  0  0  0  0  0  0  0  0  0
   -2.1040   -0.8020   -0.1180 H   0  0  0  0  0  0  0  0  0  0  0  0
   -3.5660   -0.7390   -2.6460 H   0  0  0  0  0  0  0  0  0  0  0  0
   -5.3090    0.3260   -1.5800 H   0  0  0  0  0  0  0  0  0  0  0  0
   -4.3830    0.1620    0.0080 H   0  0  0  0  0  0  0  0  0  0  0  0
   -5.4300   -2.0200   -1.7900 H   0  0  0  0  0  0  0  0  0  0  0  0
   -6.0770   -1.5490   -0.1230 H   0  0  0  0  0  0  0  0  0  0  0  0
   -4.6440   -3.6130   -0.2660 H   0  0  0  0  0  0  0  0  0  0  0  0
   -4.0200   -2.2900    0.8630 H   0  0  0  0  0  0  0  0  0  0  0  0
   -2.1680   -3.1570   -0.2920 H   0  0  0  0  0  0  0  0  0  0  0  0
   -3.0590   -3.0560   -1.9090 H   0  0  0  0  0  0  0  0  0  0  0  0
  1 21  1  0  0  0  0
  1 22  1  0  0  0  0
  1  2  1  0  0  0  0
  2 23  1  0  0  0  0
  2  3  1  0  0  0  0
  3 24  1  0  0  0  0
  3  4  1  0  0  0  0
  4 25  1  0  0  0  0
  4 26  1  0  0  0  0
  4  5  1  0  0  0  0
  5 27  1  0  0  0  0
  5 28  1  0  0  0  0
  5  6  1  0  0  0  0
  6 29  1  0  0  0  0
  6 30  1  0  0  0  0
  6  7  1  0  0  0  0
  7 31  1  0  0  0  0
  7 32  1  0  0  0  0
  7  8  1  0  0  0  0
  8  3  1  0  0  0  0
  8 33  1  0  0  0  0
  8 34  1  0  0  0  0
  2  9  1  0  0  0  0
  9 35  1  0  0  0  0
  9 10  1  0  0  0  0
 10 36  1  0  0  0  0
 10 37  1  0  0  0  0
 10 11  1  0  0  0  0
 11 38  1  0  0  0  0
 11 39  1  0  0  0  0
 11 12  1  0  0  0  0
 12 40  1  0  0  0  0
 12 41  1  0  0  0  0
 12 13  1  0  0  0  0
 13 42  1  0  0  0  0
 13 43  1  0  0  0  0
 13 14  1  0  0  0  0
 14  9  1  0  0  0  0
 14 44  1  0  0  0  0
 14 45  1  0  0  0  0
  1 15  1  0  0  0  0
 15 46  1  0  0  0  0
 15 16  1  0  0  0  0
 16 47  1  0  0  0  0
 16 17  1  0  0  0  0
 17 48  1  0  0  0  0
 17 49  1  0  0  0  0
 17 18  1  0  0  0  0
 18 50  1  0  0  0  0
 18 51  1  0  0  0  0
 18 19  1  0  0  0  0
 19 52  1  0  0  0  0
 19 53  1  0  0  0  0
 19 20  1  0  0  0  0
 20 15  1  0  0  0  0
 20 54  1  0  0  0  0
 20 55  1  0  0  0  0
M  END
>  <LOGBIO>
5.1100

>  <PRED_LOGBIO>
5.4300

>  <XV_RES>
-0.3770

>  <WHL_TMPL>
2

>  <ANCH>
42-44;42-44

$$$$
ROW70
  -MTS-   01071502173D 0   0.00000     0.00000     0

 59 63  0  0  0  0  0  0  0  0999 V2000
    3.7840   -8.7860    1.9090 C   0  0  0  0  0  0  0  0  0  0  0  0
    3.7530   -7.2830    1.7670 C   0  0  0  0  0  0  0  0  0  0  0  0
    2.8110   -6.6410    2.2280 O   0  0  0  0  0  0  0  0  0  0  0  0
    4.7460   -6.6530    1.1440 N   0  0  0  0  0  0  0  0  0  0  0  0
    4.7170   -5.2450    1.0110 C   0  0  0  0  0  0  0  0  0  0  0  0
    4.1110   -4.6640   -0.1090 C   0  0  0  0  0  0  0  0  0  0  0  0
    4.0930   -3.2690   -0.2220 C   0  0  0  0  0  0  0  0  0  0  0  0
    4.6790   -2.4920    0.7840 C   0  0  0  0  0  0  0  0  0  0  0  0
    5.2680   -3.1380    1.8770 C   0  0  0  0  0  0  0  0  0  0  0  0
    5.2700   -4.4760    1.9590 N   0  0  0  0  0  0  0  0  0  0  0  0
    4.6760   -1.0150    0.6940 C   0  0  0  0  0  0  0  0  0  0  0  0
    3.4710   -0.3040    0.7320 C   0  0  0  0  0  0  0  0  0  0  0  0
    3.4650    1.0340    0.6500 N   0  0  0  0  0  0  0  0  0  0  0  0
    4.5990    1.7380    0.5300 C   0  0  0  0  0  0  0  0  0  0  0  0
    4.6150    3.1350    0.4430 N   0  0  0  0  0  0  0  0  0  0  0  0
    5.7910    3.7240    0.3270 C   0  0  0  0  0  0  0  0  0  0  0  0
    6.9900    2.4220    0.3260 S   0  0  0  0  0  0  0  0  0  0  0  0
    5.8380    1.0880    0.4860 C   0  0  0  0  0  0  0  0  0  0  0  0
    5.8790   -0.3090    0.5690 C   0  0  0  0  0  0  0  0  0  0  0  0
    6.0330    5.0690    0.2290 N   0  0  0  0  0  0  0  0  0  0  0  0
    4.9580    6.0720    0.2310 C   0  0  0  0  0  0  0  0  0  0  0  0
    5.0540    7.0340   -0.9680 C   0  0  0  0  0  0  0  0  0  0  0  0
    6.4580    7.6560   -1.0760 C   0  0  0  0  0  0  0  0  0  0  0  0
    7.5530    6.5730   -1.0900 C   0  0  0  0  0  0  0  0  0  0  0  0
    7.3890    5.6240    0.1120 C   0  0  0  0  0  0  0  0  0  0  0  0
    6.5500    8.4780   -2.2920 N   0  0  0  0  0  0  0  0  0  0  0  0
    7.8700    9.1230   -2.3490 C   0  0  0  0  0  0  0  0  0  0  0  0
    7.9940   10.0210   -3.5940 C   0  0  0  0  0  0  0  0  0  0  0  0
    7.6830    9.2380   -4.8830 C   0  0  0  0  0  0  0  0  0  0  0  0
    6.3540    8.4690   -4.7650 C   0  0  0  0  0  0  0  0  0  0  0  0
    6.3000    7.6370   -3.4720 C   0  0  0  0  0  0  0  0  0  0  0  0
    4.6720   -9.0800    2.4650 H   0  0  0  0  0  0  0  0  0  0  0  0
    2.8960   -9.1180    2.4420 H   0  0  0  0  0  0  0  0  0  0  0  0
    3.8060   -9.2430    0.9220 H   0  0  0  0  0  0  0  0  0  0  0  0
    5.5200   -7.1810    0.7660 H   0  0  0  0  0  0  0  0  0  0  0  0
    3.6650   -5.2830   -0.8740 H   0  0  0  0  0  0  0  0  0  0  0  0
    3.6320   -2.7970   -1.0770 H   0  0  0  0  0  0  0  0  0  0  0  0
    5.7240   -2.5540    2.6620 H   0  0  0  0  0  0  0  0  0  0  0  0
    2.5370   -0.8380    0.8280 H   0  0  0  0  0  0  0  0  0  0  0  0
    6.8220   -0.8330    0.5370 H   0  0  0  0  0  0  0  0  0  0  0  0
    4.9980    6.6410    1.1570 H   0  0  0  0  0  0  0  0  0  0  0  0
    3.9950    5.5670    0.2140 H   0  0  0  0  0  0  0  0  0  0  0  0
    4.8250    6.4940   -1.8840 H   0  0  0  0  0  0  0  0  0  0  0  0
    4.3150    7.8250   -0.8570 H   0  0  0  0  0  0  0  0  0  0  0  0
    6.6260    8.3420   -0.2480 H   0  0  0  0  0  0  0  0  0  0  0  0
    7.4860    6.0030   -2.0140 H   0  0  0  0  0  0  0  0  0  0  0  0
    8.5310    7.0470   -1.0480 H   0  0  0  0  0  0  0  0  0  0  0  0
    7.6410    6.1560    1.0270 H   0  0  0  0  0  0  0  0  0  0  0  0
    8.1060    4.8100    0.0270 H   0  0  0  0  0  0  0  0  0  0  0  0
    8.6460    8.3610   -2.3740 H   0  0  0  0  0  0  0  0  0  0  0  0
    8.0130    9.7340   -1.4600 H   0  0  0  0  0  0  0  0  0  0  0  0
    7.3070   10.8600   -3.5060 H   0  0  0  0  0  0  0  0  0  0  0  0
    9.0030   10.4250   -3.6510 H   0  0  0  0  0  0  0  0  0  0  0  0
    8.4900    8.5370   -5.0850 H   0  0  0  0  0  0  0  0  0  0  0  0
    7.6280    9.9280   -5.7220 H   0  0  0  0  0  0  0  0  0  0  0  0
    5.5250    9.1730   -4.7770 H   0  0  0  0  0  0  0  0  0  0  0  0
    6.2380    7.8110   -5.6240 H   0  0  0  0  0  0  0  0  0  0  0  0
    7.0460    6.8460   -3.5180 H   0  0  0  0  0  0  0  0  0  0  0  0
    5.3210    7.1710   -3.3800 H   0  0  0  0  0  0  0  0  0  0  0  0
  1 32  1  0  0  0  0
  1 33  1  0  0  0  0
  1 34  1  0  0  0  0
  1  2  1  0  0  0  0
  2  3  2  0  0  0  0
  2  4  1  0  0  0  0
  4 35  1  0  0  0  0
  4  5  1  0  0  0  0
  5  6  2  0  0  0  0
  6 36  1  0  0  0  0
  6  7  1  0  0  0  0
  7 37  1  0  0  0  0
  7  8  2  0  0  0  0
  8  9  1  0  0  0  0
  9 38  1  0  0  0  0
  9 10  2  0  0  0  0
 10  5  1  0  0  0  0
  8 11  1  0  0  0  0
 11 12  2  0  0  0  0
 12 39  1  0  0  0  0
 12 13  1  0  0  0  0
 13 14  2  0  0  0  0
 14 15  1  0  0  0  0
 15 16  2  0  0  0  0
 16 17  1  0  0  0  0
 17 18  1  0  0  0  0
 18 14  1  0  0  0  0
 18 19  2  0  0  0  0
 19 11  1  0  0  0  0
 19 40  1  0  0  0  0
 16 20  1  0  0  0  0
 20 21  1  0  0  0  0
 21 41  1  0  0  0  0
 21 42  1  0  0  0  0
 21 22  1  0  0  0  0
 22 43  1  0  0  0  0
 22 44  1  0  0  0  0
 22 23  1  0  0  0  0
 23 45  1  0  0  0  0
 23 24  1  0  0  0  0
 24 46  1  0  0  0  0
 24 47  1  0  0  0  0
 24 25  1  0  0  0  0
 25 20  1  0  0  0  0
 25 48  1  0  0  0  0
 25 49  1  0  0  0  0
 23 26  1  0  0  0  0
 26 27  1  0  0  0  0
 27 50  1  0  0  0  0
 27 51  1  0  0  0  0
 27 28  1  0  0  0  0
 28 52  1  0  0  0  0
 28 53  1  0  0  0  0
 28 29  1  0  0  0  0
 29 54  1  0  0  0  0
 29 55  1  0  0  0  0
 29 30  1  0  0  0  0
 30 56  1  0  0  0  0
 30 57  1  0  0  0  0
 30 31  1  0  0  0  0
 31 26  1  0  0  0  0
 31 58  1  0  0  0  0
 31 59  1  0  0  0  0
M  END
>  <LOGBIO>
4.4000

>  <PRED_LOGBIO>
4.9700

>  <XV_RES>
-0.9190

>  <WHL_TMPL>
3

>  <ANCH>
16-25;26-22

$$$$
ROW71
  -MTS-   01071502183D 0   0.00000     0.00000     0

 60 64  0  0  0  0  0  0  0  0999 V2000
    2.4380   -3.9950    1.4920 C   0  0  0  0  0  0  0  0  0  0  0  0
    2.5500   -2.6710    2.0210 O   0  0  0  0  0  0  0  0  0  0  0  0
    2.9490   -1.6710    1.1730 C   0  0  0  0  0  0  0  0  0  0  0  0
    1.9960   -0.9460    0.4480 C   0  0  0  0  0  0  0  0  0  0  0  0
    2.4040    0.0750   -0.4180 C   0  0  0  0  0  0  0  0  0  0  0  0
    3.7650    0.3710   -0.5590 C   0  0  0  0  0  0  0  0  0  0  0  0
    4.7180   -0.3540    0.1660 C   0  0  0  0  0  0  0  0  0  0  0  0
    4.3100   -1.3750    1.0320 C   0  0  0  0  0  0  0  0  0  0  0  0
    5.2730   -2.1080    1.7650 N   0  0  0  0  0  0  0  0  0  0  0  0
    5.8360   -3.2840    1.2150 C   0  0  0  0  0  0  0  0  0  0  0  0
    6.9500   -3.1980    0.4740 N   0  0  0  0  0  0  0  0  0  0  0  0
    7.5030   -4.2970   -0.0580 C   0  0  0  0  0  0  0  0  0  0  0  0
    6.9150   -5.5490    0.1600 C   0  0  0  0  0  0  0  0  0  0  0  0
    7.6070   -6.9950   -0.5160 Cl  0  0  0  0  0  0  0  0  0  0  0  0
    5.7530   -5.6000    0.9390 C   0  0  0  0  0  0  0  0  0  0  0  0
    5.2480   -4.4660    1.4430 N   0  0  0  0  0  0  0  0  0  0  0  0
    5.0880   -6.8960    1.2020 C   0  0  0  0  0  0  0  0  0  0  0  0
    4.5900   -7.7280    0.2780 C   0  0  0  0  0  0  0  0  0  0  0  0
    4.0520   -8.8320    0.9490 N   0  0  0  0  0  0  0  0  0  0  0  0
    4.2310   -8.6500    2.2440 C   0  0  0  0  0  0  0  0  0  0  0  0
    3.8750   -9.4680    3.4250 C   0  0  0  0  0  0  0  0  0  0  0  0
    4.1860   -9.0280    4.6520 C   0  0  0  0  0  0  0  0  0  0  0  0
    4.8790   -7.7270    4.7860 C   0  0  0  0  0  0  0  0  0  0  0  0
    5.1850   -7.0140    3.6940 C   0  0  0  0  0  0  0  0  0  0  0  0
    4.8720   -7.4540    2.4340 N   0  0  0  0  0  0  0  0  0  0  0  0
    1.4410    0.8080   -1.1510 N   0  0  0  0  0  0  0  0  0  0  0  0
    1.8280    1.8870   -2.1430 C   0  0  0  0  0  0  0  0  0  0  0  0
    1.0660    3.2010   -1.8460 C   0  0  0  0  0  0  0  0  0  0  0  0
   -0.3620    2.9040   -1.7230 N   0  0  0  0  0  0  0  0  0  0  0  0
   -0.7380    2.3290   -3.0220 C   0  0  0  0  0  0  0  0  0  0  0  0
   -1.3900    0.9640   -2.8060 C   0  0  0  0  0  0  0  0  0  0  0  0
   -1.7560    0.4040   -4.0700 O   0  0  0  0  0  0  0  0  0  0  0  0
   -0.7930    1.9100   -0.7360 C   0  0  0  0  0  0  0  0  0  0  0  0
   -0.0520    0.5790   -1.0180 C   0  0  0  0  0  0  0  0  0  0  0  0
    3.4050   -4.3170    1.1120 H   0  0  0  0  0  0  0  0  0  0  0  0
    2.1140   -4.6730    2.2790 H   0  0  0  0  0  0  0  0  0  0  0  0
    1.7100   -4.0020    0.6840 H   0  0  0  0  0  0  0  0  0  0  0  0
    0.9460   -1.1750    0.5570 H   0  0  0  0  0  0  0  0  0  0  0  0
    4.0800    1.1590   -1.2270 H   0  0  0  0  0  0  0  0  0  0  0  0
    5.7680   -0.1250    0.0570 H   0  0  0  0  0  0  0  0  0  0  0  0
    5.5590   -1.7920    2.6810 H   0  0  0  0  0  0  0  0  0  0  0  0
    8.4000   -4.2170   -0.6530 H   0  0  0  0  0  0  0  0  0  0  0  0
    4.6020   -7.5750   -0.7910 H   0  0  0  0  0  0  0  0  0  0  0  0
    3.3690  -10.4140    3.2990 H   0  0  0  0  0  0  0  0  0  0  0  0
    3.9350   -9.6110    5.5260 H   0  0  0  0  0  0  0  0  0  0  0  0
    5.1390   -7.3520    5.7650 H   0  0  0  0  0  0  0  0  0  0  0  0
    5.6910   -6.0670    3.8090 H   0  0  0  0  0  0  0  0  0  0  0  0
    1.4880    1.5460   -3.1190 H   0  0  0  0  0  0  0  0  0  0  0  0
    2.8940    2.0830   -2.0440 H   0  0  0  0  0  0  0  0  0  0  0  0
    1.1820    3.8380   -2.7200 H   0  0  0  0  0  0  0  0  0  0  0  0
    1.4330    3.6010   -0.9030 H   0  0  0  0  0  0  0  0  0  0  0  0
   -1.4410    2.9910   -3.5220 H   0  0  0  0  0  0  0  0  0  0  0  0
    0.1510    2.2120   -3.6380 H   0  0  0  0  0  0  0  0  0  0  0  0
   -0.6870    0.3010   -2.3060 H   0  0  0  0  0  0  0  0  0  0  0  0
   -2.2790    1.0800   -2.1900 H   0  0  0  0  0  0  0  0  0  0  0  0
   -2.1730   -0.4640   -3.9580 H   0  0  0  0  0  0  0  0  0  0  0  0
   -1.8510    1.7270   -0.9110 H   0  0  0  0  0  0  0  0  0  0  0  0
   -0.5170    2.2490    0.2600 H   0  0  0  0  0  0  0  0  0  0  0  0
   -0.1910   -0.0440   -0.1370 H   0  0  0  0  0  0  0  0  0  0  0  0
   -0.4250    0.1760   -1.9570 H   0  0  0  0  0  0  0  0  0  0  0  0
  1 35  1  0  0  0  0
  1 36  1  0  0  0  0
  1 37  1  0  0  0  0
  1  2  1  0  0  0  0
  2  3  1  0  0  0  0
  3  4  2  0  0  0  0
  4 38  1  0  0  0  0
  4  5  1  0  0  0  0
  5  6  2  0  0  0  0
  6 39  1  0  0  0  0
  6  7  1  0  0  0  0
  7 40  1  0  0  0  0
  7  8  2  0  0  0  0
  8  3  1  0  0  0  0
  8  9  1  0  0  0  0
  9 41  1  0  0  0  0
  9 10  1  0  0  0  0
 10 11  2  0  0  0  0
 11 12  1  0  0  0  0
 12 42  1  0  0  0  0
 12 13  2  0  0  0  0
 13 14  1  0  0  0  0
 13 15  1  0  0  0  0
 15 16  2  0  0  0  0
 16 10  1  0  0  0  0
 15 17  1  0  0  0  0
 17 18  2  0  0  0  0
 18 43  1  0  0  0  0
 18 19  1  0  0  0  0
 19 20  2  0  0  0  0
 20 21  1  0  0  0  0
 21 44  1  0  0  0  0
 21 22  2  0  0  0  0
 22 45  1  0  0  0  0
 22 23  1  0  0  0  0
 23 46  1  0  0  0  0
 23 24  2  0  0  0  0
 24 47  1  0  0  0  0
 24 25  1  0  0  0  0
 25 17  1  0  0  0  0
 25 20  1  0  0  0  0
  5 26  1  0  0  0  0
 26 27  1  0  0  0  0
 27 48  1  0  0  0  0
 27 49  1  0  0  0  0
 27 28  1  0  0  0  0
 28 50  1  0  0  0  0
 28 51  1  0  0  0  0
 28 29  1  0  0  0  0
 29 30  1  0  0  0  0
 30 52  1  0  0  0  0
 30 53  1  0  0  0  0
 30 31  1  0  0  0  0
 31 54  1  0  0  0  0
 31 55  1  0  0  0  0
 31 32  1  0  0  0  0
 32 56  1  0  0  0  0
 29 33  1  0  0  0  0
 33 57  1  0  0  0  0
 33 58  1  0  0  0  0
 33 34  1  0  0  0  0
 34 26  1  0  0  0  0
 34 59  1  0  0  0  0
 34 60  1  0  0  0  0
M  END
>  <LOGBIO>
5.4300

>  <PRED_LOGBIO>
5.1000

>  <XV_RES>
0.4560

>  <WHL_TMPL>
1

>  <ANCH>
11-22;46-55

$$$$
ROW72
  -MTS-   01071502183D 0   0.00000     0.00000     0

 51 54  0  0  0  0  0  0  0  0999 V2000
   -9.4940    5.0560    2.0900 F   0  0  0  0  0  0  0  0  0  0  0  0
   -8.7950    4.3540    1.1730 C   0  0  0  0  0  0  0  0  0  0  0  0
   -8.7930    4.7590   -0.1660 C   0  0  0  0  0  0  0  0  0  0  0  0
   -8.0680    4.0310   -1.1170 C   0  0  0  0  0  0  0  0  0  0  0  0
   -7.3440    2.8980   -0.7280 C   0  0  0  0  0  0  0  0  0  0  0  0
   -6.6350    2.1850   -1.6580 O   0  0  0  0  0  0  0  0  0  0  0  0
   -5.3320    2.5420   -1.8850 C   0  0  0  0  0  0  0  0  0  0  0  0
   -5.0120    3.4920   -2.8620 C   0  0  0  0  0  0  0  0  0  0  0  0
   -3.6710    3.8370   -3.0710 C   0  0  0  0  0  0  0  0  0  0  0  0
   -2.6840    3.2190   -2.2930 C   0  0  0  0  0  0  0  0  0  0  0  0
   -3.0200    2.3130   -1.3650 N   0  0  0  0  0  0  0  0  0  0  0  0
   -4.2950    1.9630   -1.1430 C   0  0  0  0  0  0  0  0  0  0  0  0
   -1.2610    3.5690   -2.4980 C   0  0  0  0  0  0  0  0  0  0  0  0
   -0.9340    4.4100   -3.3230 O   0  0  0  0  0  0  0  0  0  0  0  0
   -0.3620    2.9040   -1.7230 N   0  0  0  0  0  0  0  0  0  0  0  0
   -1.2370    3.8360   -2.4500 C   0  0  0  0  0  0  0  0  0  0  0  0
   -2.6610    3.3460   -2.7700 C   0  0  0  0  0  0  0  0  0  0  0  0
   -3.5690    3.2820   -1.5280 C   0  0  0  0  0  0  0  0  0  0  0  0
   -3.2890    2.1570   -0.6250 N   0  0  0  0  0  0  0  0  0  0  0  0
   -2.0260    2.2640    0.1200 C   0  0  0  0  0  0  0  0  0  0  0  0
   -0.7940    1.9070   -0.7330 C   0  0  0  0  0  0  0  0  0  0  0  0
   -4.5200    2.2710    0.1690 C   0  0  0  0  0  0  0  0  0  0  0  0
   -4.4900    3.3750    1.2430 C   0  0  0  0  0  0  0  0  0  0  0  0
   -4.8830    2.3350    2.3090 C   0  0  0  0  0  0  0  0  0  0  0  0
   -4.6690    1.2120    1.2770 C   0  0  0  0  0  0  0  0  0  0  0  0
   -7.3460    2.4920    0.6120 C   0  0  0  0  0  0  0  0  0  0  0  0
   -8.0710    3.2200    1.5630 C   0  0  0  0  0  0  0  0  0  0  0  0
   -9.3520    5.6340   -0.4670 H   0  0  0  0  0  0  0  0  0  0  0  0
   -8.0670    4.3440   -2.1510 H   0  0  0  0  0  0  0  0  0  0  0  0
   -5.7920    3.9550   -3.4480 H   0  0  0  0  0  0  0  0  0  0  0  0
   -3.4030    4.5680   -3.8190 H   0  0  0  0  0  0  0  0  0  0  0  0
   -4.5240    1.2280   -0.3860 H   0  0  0  0  0  0  0  0  0  0  0  0
   -0.7600    3.9780   -3.4170 H   0  0  0  0  0  0  0  0  0  0  0  0
   -1.3340    4.7400   -1.8530 H   0  0  0  0  0  0  0  0  0  0  0  0
   -2.5550    2.3210   -3.1180 H   0  0  0  0  0  0  0  0  0  0  0  0
   -3.1060    4.0450   -3.4760 H   0  0  0  0  0  0  0  0  0  0  0  0
   -4.5750    3.1110   -1.9080 H   0  0  0  0  0  0  0  0  0  0  0  0
   -3.4340    4.2090   -0.9750 H   0  0  0  0  0  0  0  0  0  0  0  0
   -2.0750    1.5130    0.9050 H   0  0  0  0  0  0  0  0  0  0  0  0
   -1.9080    3.2910    0.4590 H   0  0  0  0  0  0  0  0  0  0  0  0
    0.0300    1.8310   -0.0260 H   0  0  0  0  0  0  0  0  0  0  0  0
   -1.0260    0.9850   -1.2620 H   0  0  0  0  0  0  0  0  0  0  0  0
   -5.3630    2.3300   -0.5170 H   0  0  0  0  0  0  0  0  0  0  0  0
   -3.5060    3.8130    1.3960 H   0  0  0  0  0  0  0  0  0  0  0  0
   -5.2330    4.1550    1.0930 H   0  0  0  0  0  0  0  0  0  0  0  0
   -4.2000    2.2920    3.1550 H   0  0  0  0  0  0  0  0  0  0  0  0
   -5.9100    2.4260    2.6540 H   0  0  0  0  0  0  0  0  0  0  0  0
   -3.7690    0.6230    1.4470 H   0  0  0  0  0  0  0  0  0  0  0  0
   -5.5300    0.5600    1.1510 H   0  0  0  0  0  0  0  0  0  0  0  0
   -6.7880    1.6180    0.9120 H   0  0  0  0  0  0  0  0  0  0  0  0
   -8.0720    2.9080    2.5960 H   0  0  0  0  0  0  0  0  0  0  0  0
  1  2  1  0  0  0  0
  2  3  2  0  0  0  0
  3 28  1  0  0  0  0
  3  4  1  0  0  0  0
  4 29  1  0  0  0  0
  4  5  2  0  0  0  0
  5  6  1  0  0  0  0
  6  7  1  0  0  0  0
  7  8  2  0  0  0  0
  8 30  1  0  0  0  0
  8  9  1  0  0  0  0
  9 31  1  0  0  0  0
  9 10  2  0  0  0  0
 10 11  1  0  0  0  0
 11 12  2  0  0  0  0
 12  7  1  0  0  0  0
 12 32  1  0  0  0  0
 10 13  1  0  0  0  0
 13 14  2  0  0  0  0
 13 15  1  0  0  0  0
 15 16  1  0  0  0  0
 16 33  1  0  0  0  0
 16 34  1  0  0  0  0
 16 17  1  0  0  0  0
 17 35  1  0  0  0  0
 17 36  1  0  0  0  0
 17 18  1  0  0  0  0
 18 37  1  0  0  0  0
 18 38  1  0  0  0  0
 18 19  1  0  0  0  0
 19 20  1  0  0  0  0
 20 39  1  0  0  0  0
 20 40  1  0  0  0  0
 20 21  1  0  0  0  0
 21 15  1  0  0  0  0
 21 41  1  0  0  0  0
 21 42  1  0  0  0  0
 19 22  1  0  0  0  0
 22 43  1  0  0  0  0
 22 23  1  0  0  0  0
 23 44  1  0  0  0  0
 23 45  1  0  0  0  0
 23 24  1  0  0  0  0
 24 46  1  0  0  0  0
 24 47  1  0  0  0  0
 24 25  1  0  0  0  0
 25 22  1  0  0  0  0
 25 48  1  0  0  0  0
 25 49  1  0  0  0  0
  5 26  1  0  0  0  0
 26 50  1  0  0  0  0
 26 27  2  0  0  0  0
 27  2  1  0  0  0  0
 27 51  1  0  0  0  0
M  END
>  <LOGBIO>
5.0800

>  <PRED_LOGBIO>
5.1600

>  <XV_RES>
-0.0430

>  <WHL_TMPL>
1

>  <ANCH>
11-22;20-34

$$$$
ROW73
  -MTS-   01071502183D 0   0.00000     0.00000     0

 42 43  0  0  0  0  0  0  0  0999 V2000
   -2.4930   -4.4150    0.4200 C   0  0  0  0  0  0  0  0  0  0  0  0
   -2.0440   -3.0210   -0.0070 C   0  0  0  0  0  0  0  0  0  0  0  0
   -0.5810   -2.9210    0.1060 N   0  0  0  0  0  0  0  0  0  0  0  0
    0.0470   -3.9260   -0.7630 C   0  0  0  0  0  0  0  0  0  0  0  0
   -0.1810   -3.1590    1.5000 C   0  0  0  0  0  0  0  0  0  0  0  0
   -2.4600   -2.7730   -1.4560 C   0  0  0  0  0  0  0  0  0  0  0  0
   -1.8370   -3.8430   -2.3720 C   0  0  0  0  0  0  0  0  0  0  0  0
   -0.3060   -3.7000   -2.4430 C   0  0  0  0  0  0  0  0  0  0  0  0
    0.1080   -2.2810   -2.8740 C   0  0  0  0  0  0  0  0  0  0  0  0
   -0.5150   -1.2110   -1.9580 C   0  0  0  0  0  0  0  0  0  0  0  0
   -2.0460   -1.3530   -1.8860 C   0  0  0  0  0  0  0  0  0  0  0  0
   -3.9650   -2.8970   -1.4690 C   0  0  0  0  0  0  0  0  0  0  0  0
   -4.5630   -4.1400   -1.7060 C   0  0  0  0  0  0  0  0  0  0  0  0
   -5.9590   -4.2550   -1.7180 C   0  0  0  0  0  0  0  0  0  0  0  0
   -6.7560   -3.1260   -1.4920 C   0  0  0  0  0  0  0  0  0  0  0  0
   -8.1210   -3.2380   -1.5040 Cl  0  0  0  0  0  0  0  0  0  0  0  0
   -6.1580   -1.8830   -1.2550 C   0  0  0  0  0  0  0  0  0  0  0  0
   -7.1490   -0.4800   -0.9750 Cl  0  0  0  0  0  0  0  0  0  0  0  0
   -4.7620   -1.7680   -1.2430 C   0  0  0  0  0  0  0  0  0  0  0  0
   -2.0270   -5.1590   -0.2230 H   0  0  0  0  0  0  0  0  0  0  0  0
   -2.1960   -4.5910    1.4520 H   0  0  0  0  0  0  0  0  0  0  0  0
   -3.5750   -4.4890    0.3360 H   0  0  0  0  0  0  0  0  0  0  0  0
   -2.5090   -2.2770    0.6360 H   0  0  0  0  0  0  0  0  0  0  0  0
    1.1290   -3.8520   -0.6790 H   0  0  0  0  0  0  0  0  0  0  0  0
   -0.2500   -3.7500   -1.7950 H   0  0  0  0  0  0  0  0  0  0  0  0
   -0.2730   -4.9200   -0.4580 H   0  0  0  0  0  0  0  0  0  0  0  0
    0.9010   -3.0850    1.5840 H   0  0  0  0  0  0  0  0  0  0  0  0
   -0.6460   -2.4150    2.1440 H   0  0  0  0  0  0  0  0  0  0  0  0
   -0.5010   -4.1530    1.8050 H   0  0  0  0  0  0  0  0  0  0  0  0
   -2.2560   -3.7530   -3.3720 H   0  0  0  0  0  0  0  0  0  0  0  0
   -2.0910   -4.8330   -1.9980 H   0  0  0  0  0  0  0  0  0  0  0  0
    0.1250   -3.9230   -1.4700 H   0  0  0  0  0  0  0  0  0  0  0  0
    0.0930   -4.4230   -3.1520 H   0  0  0  0  0  0  0  0  0  0  0  0
   -0.2080   -2.1060   -3.9000 H   0  0  0  0  0  0  0  0  0  0  0  0
    1.1920   -2.1940   -2.8440 H   0  0  0  0  0  0  0  0  0  0  0  0
   -0.0960   -1.3010   -0.9580 H   0  0  0  0  0  0  0  0  0  0  0  0
   -0.2610   -0.2210   -2.3320 H   0  0  0  0  0  0  0  0  0  0  0  0
   -2.4770   -1.1310   -2.8600 H   0  0  0  0  0  0  0  0  0  0  0  0
   -2.4450   -0.6300   -1.1780 H   0  0  0  0  0  0  0  0  0  0  0  0
   -3.9480   -5.0110   -1.8800 H   0  0  0  0  0  0  0  0  0  0  0  0
   -6.4200   -5.2140   -1.9010 H   0  0  0  0  0  0  0  0  0  0  0  0
   -4.3010   -0.8090   -1.0600 H   0  0  0  0  0  0  0  0  0  0  0  0
  1 20  1  0  0  0  0
  1 21  1  0  0  0  0
  1 22  1  0  0  0  0
  1  2  1  0  0  0  0
  2 23  1  0  0  0  0
  2  3  1  0  0  0  0
  3  4  1  0  0  0  0
  4 24  1  0  0  0  0
  4 25  1  0  0  0  0
  4 26  1  0  0  0  0
  3  5  1  0  0  0  0
  5 27  1  0  0  0  0
  5 28  1  0  0  0  0
  5 29  1  0  0  0  0
  2  6  1  0  0  0  0
  6  7  1  0  0  0  0
  7 30  1  0  0  0  0
  7 31  1  0  0  0  0
  7  8  1  0  0  0  0
  8 32  1  0  0  0  0
  8 33  1  0  0  0  0
  8  9  1  0  0  0  0
  9 34  1  0  0  0  0
  9 35  1  0  0  0  0
  9 10  1  0  0  0  0
 10 36  1  0  0  0  0
 10 37  1  0  0  0  0
 10 11  1  0  0  0  0
 11  6  1  0  0  0  0
 11 38  1  0  0  0  0
 11 39  1  0  0  0  0
  6 12  1  0  0  0  0
 12 13  2  0  0  0  0
 13 40  1  0  0  0  0
 13 14  1  0  0  0  0
 14 41  1  0  0  0  0
 14 15  2  0  0  0  0
 15 16  1  0  0  0  0
 15 17  1  0  0  0  0
 17 18  1  0  0  0  0
 17 19  2  0  0  0  0
 19 12  1  0  0  0  0
 19 42  1  0  0  0  0
M  END
>  <LOGBIO>
4.4000

>  <PRED_LOGBIO>
5.0300

>  <XV_RES>
-0.7330

>  <WHL_TMPL>
3

>  <ANCH>
51-64;32-33

$$$$
ROW74
  -MTS-   01071502183D 0   0.00000     0.00000     0

 69 72  0  0  1  0  0  0  0  0999 V2000
   -9.2720    1.9760   -0.8140 C   0  0  0  0  0  0  0  0  0  0  0  0
   -8.6580    1.5350   -2.1390 C   0  0  0  0  0  0  0  0  0  0  0  0
   -7.2050    1.7590   -2.1040 N   0  0  0  0  0  0  0  0  0  0  0  0
   -6.5780    2.3310   -0.9040 C   0  0  0  0  0  0  0  0  0  0  0  0
   -6.4580    1.4450   -3.1590 C   0  0  0  0  0  0  0  0  0  0  0  0
   -6.9830    0.9660   -4.1630 O   0  0  0  0  0  0  0  0  0  0  0  0
   -4.9960    1.6710   -3.1240 C   0  0  0  0  0  0  0  0  0  0  0  0
   -4.1430    0.6620   -2.6610 C   0  0  0  0  0  0  0  0  0  0  0  0
   -2.7600    0.8760   -2.6280 C   0  0  0  0  0  0  0  0  0  0  0  0
   -2.2300    2.0980   -3.0580 C   0  0  0  0  0  0  0  0  0  0  0  0
   -3.0830    3.1070   -3.5220 C   0  0  0  0  0  0  0  0  0  0  0  0
   -4.4660    2.8930   -3.5550 C   0  0  0  0  0  0  0  0  0  0  0  0
   -0.7380    2.3290   -3.0220 C   0  0  1  0  0  0  0  0  0  0  0  0
   -0.3620    2.9040   -1.7230 N   0  0  0  0  0  0  0  0  0  0  0  0
    1.0660    3.2010   -1.8460 C   0  0  0  0  0  0  0  0  0  0  0  0
    1.8280    1.8870   -2.1430 C   0  0  0  0  0  0  0  0  0  0  0  0
    1.4410    0.8080   -1.1510 N   0  0  0  0  0  0  0  0  0  0  0  0
    1.8860    1.2970    0.1620 C   0  0  0  0  0  0  0  0  0  0  0  0
    1.4490    2.7320    0.3390 C   0  0  0  0  0  0  0  0  0  0  0  0
    0.2660    3.0440    0.8860 C   0  0  0  0  0  0  0  0  0  0  0  0
    0.2230    4.8140    0.8730 S   0  0  0  0  0  0  0  0  0  0  0  0
    1.8120    5.0300    0.1250 C   0  0  0  0  0  0  0  0  0  0  0  0
    2.2580    3.8020   -0.0600 N   0  0  0  0  0  0  0  0  0  0  0  0
   -0.0520    0.5790   -1.0180 C   0  0  0  0  0  0  0  0  0  0  0  0
   -0.7930    1.9100   -0.7360 C   0  0  0  0  0  0  0  0  0  0  0  0
   -0.3500    3.2830   -4.1260 C   0  0  0  0  0  0  0  0  0  0  0  0
   -1.2560    4.2580   -4.5600 C   0  0  0  0  0  0  0  0  0  0  0  0
   -0.8960    5.1430   -5.5830 C   0  0  0  0  0  0  0  0  0  0  0  0
    0.3700    5.0520   -6.1740 C   0  0  0  0  0  0  0  0  0  0  0  0
    1.2770    4.0770   -5.7400 C   0  0  0  0  0  0  0  0  0  0  0  0
    2.5560    3.9860   -6.3370 N   0  0  0  0  0  0  0  0  0  0  0  0
    2.7410    3.2070   -7.4000 C   0  0  0  0  0  0  0  0  0  0  0  0
    1.8250    2.5850   -7.8510 O   0  0  0  0  0  0  0  0  0  0  0  0
    3.9620    3.1200   -7.9690 O   0  0  0  0  0  0  0  0  0  0  0  0
    4.1120    2.2700   -9.1090 C   0  0  0  0  0  0  0  0  0  0  0  0
    0.9170    3.1920   -4.7170 C   0  0  0  0  0  0  0  0  0  0  0  0
   -9.0730    3.0340   -0.6560 H   0  0  0  0  0  0  0  0  0  0  0  0
  -10.3470    1.8100   -0.8400 H   0  0  0  0  0  0  0  0  0  0  0  0
   -8.8360    1.4000   -0.0010 H   0  0  0  0  0  0  0  0  0  0  0  0
   -9.0940    2.1110   -2.9520 H   0  0  0  0  0  0  0  0  0  0  0  0
   -8.8570    0.4770   -2.2970 H   0  0  0  0  0  0  0  0  0  0  0  0
   -6.0830    3.2640   -1.1630 H   0  0  0  0  0  0  0  0  0  0  0  0
   -7.3410    2.5220   -0.1520 H   0  0  0  0  0  0  0  0  0  0  0  0
   -5.8460    1.6300   -0.5080 H   0  0  0  0  0  0  0  0  0  0  0  0
   -4.5520   -0.2810   -2.3290 H   0  0  0  0  0  0  0  0  0  0  0  0
   -2.1020    0.0980   -2.2700 H   0  0  0  0  0  0  0  0  0  0  0  0
   -2.6740    4.0500   -3.8540 H   0  0  0  0  0  0  0  0  0  0  0  0
   -5.1250    3.6710   -3.9120 H   0  0  0  0  0  0  0  0  0  0  0  0
   -0.2210    1.3820   -3.1630 H   0  0  0  0  0  0  0  0  0  0  0  0
    1.4020    3.5480   -0.8710 H   0  0  0  0  0  0  0  0  0  0  0  0
    1.2210    3.8810   -2.6810 H   0  0  0  0  0  0  0  0  0  0  0  0
    2.8830    2.0960   -1.9770 H   0  0  0  0  0  0  0  0  0  0  0  0
    1.5540    1.5540   -3.1420 H   0  0  0  0  0  0  0  0  0  0  0  0
    2.9710    1.2390    0.2220 H   0  0  0  0  0  0  0  0  0  0  0  0
    1.4460    0.6840    0.9460 H   0  0  0  0  0  0  0  0  0  0  0  0
   -0.4910    2.3680    1.2530 H   0  0  0  0  0  0  0  0  0  0  0  0
    2.3060    5.9580   -0.1230 H   0  0  0  0  0  0  0  0  0  0  0  0
   -0.1910   -0.0440   -0.1370 H   0  0  0  0  0  0  0  0  0  0  0  0
   -0.4250    0.1760   -1.9570 H   0  0  0  0  0  0  0  0  0  0  0  0
   -1.8510    1.7270   -0.9110 H   0  0  0  0  0  0  0  0  0  0  0  0
   -0.5170    2.2490    0.2600 H   0  0  0  0  0  0  0  0  0  0  0  0
   -2.2330    4.3280   -4.1040 H   0  0  0  0  0  0  0  0  0  0  0  0
   -1.5950    5.8950   -5.9180 H   0  0  0  0  0  0  0  0  0  0  0  0
    0.6480    5.7350   -6.9630 H   0  0  0  0  0  0  0  0  0  0  0  0
    3.3300    4.5110   -5.9560 H   0  0  0  0  0  0  0  0  0  0  0  0
    3.4530    2.6120   -9.9050 H   0  0  0  0  0  0  0  0  0  0  0  0
    5.1430    2.3040   -9.4530 H   0  0  0  0  0  0  0  0  0  0  0  0
    3.8530    1.2490   -8.8370 H   0  0  0  0  0  0  0  0  0  0  0  0
    1.6160    2.4400   -4.3820 H   0  0  0  0  0  0  0  0  0  0  0  0
  1 37  1  0  0  0  0
  1 38  1  0  0  0  0
  1 39  1  0  0  0  0
  1  2  1  0  0  0  0
  2 40  1  0  0  0  0
  2 41  1  0  0  0  0
  2  3  1  0  0  0  0
  3  4  1  0  0  0  0
  4 42  1  0  0  0  0
  4 43  1  0  0  0  0
  4 44  1  0  0  0  0
  3  5  1  0  0  0  0
  5  6  2  0  0  0  0
  5  7  1  0  0  0  0
  7  8  2  0  0  0  0
  8 45  1  0  0  0  0
  8  9  1  0  0  0  0
  9 46  1  0  0  0  0
  9 10  2  0  0  0  0
 10 11  1  0  0  0  0
 11 47  1  0  0  0  0
 11 12  2  0  0  0  0
 12  7  1  0  0  0  0
 12 48  1  0  0  0  0
 10 13  1  0  0  0  0
 13 49  1  0  0  0  0
 13 14  1  0  0  0  0
 14 15  1  0  0  0  0
 15 50  1  0  0  0  0
 15 51  1  0  0  0  0
 15 16  1  0  0  0  0
 16 52  1  0  0  0  0
 16 53  1  0  0  0  0
 16 17  1  0  0  0  0
 17 18  1  0  0  0  0
 18 54  1  0  0  0  0
 18 55  1  0  0  0  0
 18 19  1  0  0  0  0
 19 20  2  0  0  0  0
 20 56  1  0  0  0  0
 20 21  1  0  0  0  0
 21 22  1  0  0  0  0
 22 57  1  0  0  0  0
 22 23  2  0  0  0  0
 23 19  1  0  0  0  0
 17 24  1  0  0  0  0
 24 58  1  0  0  0  0
 24 59  1  0  0  0  0
 24 25  1  0  0  0  0
 25 14  1  0  0  0  0
 25 60  1  0  0  0  0
 25 61  1  0  0  0  0
 13 26  1  0  0  0  0
 26 27  2  0  0  0  0
 27 62  1  0  0  0  0
 27 28  1  0  0  0  0
 28 63  1  0  0  0  0
 28 29  2  0  0  0  0
 29 64  1  0  0  0  0
 29 30  1  0  0  0  0
 30 31  1  0  0  0  0
 31 65  1  0  0  0  0
 31 32  1  0  0  0  0
 32 33  2  0  0  0  0
 32 34  1  0  0  0  0
 34 35  1  0  0  0  0
 35 66  1  0  0  0  0
 35 67  1  0  0  0  0
 35 68  1  0  0  0  0
 30 36  2  0  0  0  0
 36 26  1  0  0  0  0
 36 69  1  0  0  0  0
M  END
>  <LOGBIO>
4.7700

>  <PRED_LOGBIO>
4.7100

>  <XV_RES>
-0.0110

>  <WHL_TMPL>
1

>  <ANCH>
11-22;27-48

$$$$
ROW75
  -MTS-   01071502183D 0   0.00000     0.00000     0

 45 48  0  0  0  0  0  0  0  0999 V2000
    0.3300   -1.6900   -1.9760 C   0  0  0  0  0  0  0  0  0  0  0  0
    0.2070   -1.6420   -0.4560 C   0  0  0  0  0  0  0  0  0  0  0  0
    1.6310   -1.6950    0.1270 C   0  0  0  0  0  0  0  0  0  0  0  0
    1.5510   -2.7490    1.2470 C   0  0  0  0  0  0  0  0  0  0  0  0
    0.0630   -3.1380    1.3270 C   0  0  0  0  0  0  0  0  0  0  0  0
   -0.4520   -2.8840   -0.0260 N   0  0  0  0  0  0  0  0  0  0  0  0
   -1.9420   -3.0060   -0.0380 C   0  0  0  0  0  0  0  0  0  0  0  0
   -2.4600   -2.7730   -1.4560 C   0  0  0  0  0  0  0  0  0  0  0  0
   -3.9650   -2.8970   -1.4690 C   0  0  0  0  0  0  0  0  0  0  0  0
   -4.7620   -1.7680   -1.2440 C   0  0  0  0  0  0  0  0  0  0  0  0
   -6.1570   -1.8830   -1.2560 C   0  0  0  0  0  0  0  0  0  0  0  0
   -6.7550   -3.1270   -1.4930 C   0  0  0  0  0  0  0  0  0  0  0  0
   -8.0920   -3.2240   -1.5020 N   0  0  0  0  0  0  0  0  0  0  0  0
   -8.7110   -4.3910   -1.7250 C   0  0  0  0  0  0  0  0  0  0  0  0
   -7.9740   -5.5580   -1.9570 C   0  0  0  0  0  0  0  0  0  0  0  0
   -6.5750   -5.4890   -1.9540 C   0  0  0  0  0  0  0  0  0  0  0  0
   -5.9580   -4.2550   -1.7190 C   0  0  0  0  0  0  0  0  0  0  0  0
   -4.5630   -4.1400   -1.7070 C   0  0  0  0  0  0  0  0  0  0  0  0
  -10.1900   -4.4470   -1.7250 C   0  0  0  0  0  0  0  0  0  0  0  0
  -11.0000   -4.1270   -0.7060 C   0  0  0  0  0  0  0  0  0  0  0  0
  -12.3210   -4.3140   -1.1050 O   0  0  0  0  0  0  0  0  0  0  0  0
  -12.3210   -4.7680   -2.4230 C   0  0  0  0  0  0  0  0  0  0  0  0
  -11.0550   -4.8670   -2.8500 C   0  0  0  0  0  0  0  0  0  0  0  0
    1.3810   -1.7090   -2.2540 H   0  0  0  0  0  0  0  0  0  0  0  0
   -0.1610   -2.5850   -2.3520 H   0  0  0  0  0  0  0  0  0  0  0  0
   -0.1430   -0.8090   -2.4060 H   0  0  0  0  0  0  0  0  0  0  0  0
   -0.3250   -0.7530   -0.1240 H   0  0  0  0  0  0  0  0  0  0  0  0
    1.8380   -0.7320    0.5900 H   0  0  0  0  0  0  0  0  0  0  0  0
    2.3180   -2.0430   -0.6420 H   0  0  0  0  0  0  0  0  0  0  0  0
    1.8160   -2.2590    2.1810 H   0  0  0  0  0  0  0  0  0  0  0  0
    2.1310   -3.6220    0.9550 H   0  0  0  0  0  0  0  0  0  0  0  0
   -0.4270   -2.4430    2.0060 H   0  0  0  0  0  0  0  0  0  0  0  0
   -0.0120   -4.1980    1.5580 H   0  0  0  0  0  0  0  0  0  0  0  0
   -2.3290   -2.1950    0.5750 H   0  0  0  0  0  0  0  0  0  0  0  0
   -2.2150   -4.0140    0.2670 H   0  0  0  0  0  0  0  0  0  0  0  0
   -2.0730   -3.5840   -2.0690 H   0  0  0  0  0  0  0  0  0  0  0  0
   -2.1900   -1.7640   -1.7610 H   0  0  0  0  0  0  0  0  0  0  0  0
   -4.3010   -0.8090   -1.0600 H   0  0  0  0  0  0  0  0  0  0  0  0
   -6.7720   -1.0130   -1.0820 H   0  0  0  0  0  0  0  0  0  0  0  0
   -8.4760   -6.4970   -2.1360 H   0  0  0  0  0  0  0  0  0  0  0  0
   -5.9820   -6.3750   -2.1310 H   0  0  0  0  0  0  0  0  0  0  0  0
   -3.9480   -5.0110   -1.8800 H   0  0  0  0  0  0  0  0  0  0  0  0
  -10.6800   -3.7800    0.2660 H   0  0  0  0  0  0  0  0  0  0  0  0
  -13.2000   -5.0010   -3.0050 H   0  0  0  0  0  0  0  0  0  0  0  0
  -10.7290   -5.1910   -3.8270 H   0  0  0  0  0  0  0  0  0  0  0  0
  1 24  1  0  0  0  0
  1 25  1  0  0  0  0
  1 26  1  0  0  0  0
  1  2  1  0  0  0  0
  2 27  1  0  0  0  0
  2  3  1  0  0  0  0
  3 28  1  0  0  0  0
  3 29  1  0  0  0  0
  3  4  1  0  0  0  0
  4 30  1  0  0  0  0
  4 31  1  0  0  0  0
  4  5  1  0  0  0  0
  5 32  1  0  0  0  0
  5 33  1  0  0  0  0
  5  6  1  0  0  0  0
  6  2  1  0  0  0  0
  6  7  1  0  0  0  0
  7 34  1  0  0  0  0
  7 35  1  0  0  0  0
  7  8  1  0  0  0  0
  8 36  1  0  0  0  0
  8 37  1  0  0  0  0
  8  9  1  0  0  0  0
  9 10  2  0  0  0  0
 10 38  1  0  0  0  0
 10 11  1  0  0  0  0
 11 39  1  0  0  0  0
 11 12  2  0  0  0  0
 12 13  1  0  0  0  0
 13 14  2  0  0  0  0
 14 15  1  0  0  0  0
 15 40  1  0  0  0  0
 15 16  2  0  0  0  0
 16 41  1  0  0  0  0
 16 17  1  0  0  0  0
 17 12  1  0  0  0  0
 17 18  2  0  0  0  0
 18  9  1  0  0  0  0
 18 42  1  0  0  0  0
 14 19  1  0  0  0  0
 19 20  2  0  0  0  0
 20 43  1  0  0  0  0
 20 21  1  0  0  0  0
 21 22  1  0  0  0  0
 22 44  1  0  0  0  0
 22 23  2  0  0  0  0
 23 19  1  0  0  0  0
 23 45  1  0  0  0  0
M  END
>  <LOGBIO>
5.0800

>  <PRED_LOGBIO>
5.1200

>  <XV_RES>
-0.0590

>  <WHL_TMPL>
3

>  <ANCH>
38-39;16-13

$$$$
ROW76
  -MTS-   01071502183D 0   0.00000     0.00000     0

 72 76  0  0  1  0  0  0  0  0999 V2000
   -1.6990   10.6620    2.6310 C   0  0  0  0  0  0  0  0  0  0  0  0
   -1.1410    9.4150    3.0510 O   0  0  0  0  0  0  0  0  0  0  0  0
   -0.7780    8.5300    2.0980 C   0  0  0  0  0  0  0  0  0  0  0  0
   -0.9310    8.8050    0.9200 O   0  0  0  0  0  0  0  0  0  0  0  0
   -0.2550    7.3570    2.4440 N   0  0  0  0  0  0  0  0  0  0  0  0
   -1.0700    6.1570    2.6830 C   0  0  0  0  0  0  0  0  0  0  0  0
   -0.6230    4.9720    1.8060 C   0  0  0  0  0  0  0  0  0  0  0  0
    0.8780    4.8490    1.6990 C   0  0  0  0  0  0  0  0  0  0  0  0
    1.7020    5.8380    2.0700 C   0  0  0  0  0  0  0  0  0  0  0  0
    1.1890    7.1470    2.6220 C   0  0  0  0  0  0  0  0  0  0  0  0
    3.0120    5.4000    1.8430 N   0  0  0  0  0  0  0  0  0  0  0  0
    2.9570    4.1780    1.3480 C   0  0  0  0  0  0  0  0  0  0  0  0
    4.1440    3.3310    0.9590 C   0  0  0  0  0  0  0  0  0  0  0  0
    1.6420    3.8060    1.2470 N   0  0  0  0  0  0  0  0  0  0  0  0
    1.1420    2.5190    0.7420 C   0  0  1  0  0  0  0  0  0  0  0  0
    1.6050    3.4840   -0.3650 C   0  0  0  0  0  0  0  0  0  0  0  0
    1.1070    2.9760   -1.7300 C   0  0  1  0  0  0  0  0  0  0  0  0
    1.3640    1.4610   -1.8310 C   0  0  0  0  0  0  0  0  0  0  0  0
    0.1440    0.7750   -1.1910 C   0  0  0  0  0  0  0  0  0  0  0  0
   -0.7940    1.9070   -0.7330 C   0  0  1  0  0  0  0  0  0  0  0  0
   -0.3890    2.3640    0.6820 C   0  0  0  0  0  0  0  0  0  0  0  0
   -0.3620    2.9040   -1.7230 N   0  0  0  0  0  0  0  0  0  0  0  0
   -0.7690    2.3980   -3.0420 C   0  0  0  0  0  0  0  0  0  0  0  0
   -1.4610    1.0460   -2.8770 C   0  0  0  0  0  0  0  0  0  0  0  0
   -1.8840    0.5200   -4.2480 C   0  0  2  0  0  0  0  0  0  0  0  0
   -2.8140    1.4720   -4.8720 N   0  0  0  0  0  0  0  0  0  0  0  0
   -3.3150    1.2190   -6.0780 C   0  0  0  0  0  0  0  0  0  0  0  0
   -3.0020    0.1880   -6.6700 O   0  0  0  0  0  0  0  0  0  0  0  0
   -4.2700    2.1970   -6.7190 C   0  0  0  0  0  0  0  0  0  0  0  0
   -2.5670   -0.8170   -4.0850 C   0  0  0  0  0  0  0  0  0  0  0  0
   -3.9530   -0.8760   -3.8940 C   0  0  0  0  0  0  0  0  0  0  0  0
   -4.5860   -2.1160   -3.7430 C   0  0  0  0  0  0  0  0  0  0  0  0
   -3.8340   -3.2960   -3.7830 C   0  0  0  0  0  0  0  0  0  0  0  0
   -2.4480   -3.2360   -3.9740 C   0  0  0  0  0  0  0  0  0  0  0  0
   -1.7230   -4.3740   -4.0130 F   0  0  0  0  0  0  0  0  0  0  0  0
   -1.8150   -1.9970   -4.1250 C   0  0  0  0  0  0  0  0  0  0  0  0
   -2.6040   10.4800    2.0570 H   0  0  0  0  0  0  0  0  0  0  0  0
   -1.9390   11.2640    3.5050 H   0  0  0  0  0  0  0  0  0  0  0  0
   -0.9780   11.1930    2.0130 H   0  0  0  0  0  0  0  0  0  0  0  0
   -1.0020    5.8750    3.7310 H   0  0  0  0  0  0  0  0  0  0  0  0
   -2.1150    6.3820    2.4800 H   0  0  0  0  0  0  0  0  0  0  0  0
   -1.0480    5.0810    0.8100 H   0  0  0  0  0  0  0  0  0  0  0  0
   -1.0320    4.0490    2.2120 H   0  0  0  0  0  0  0  0  0  0  0  0
    1.4270    7.2020    3.6820 H   0  0  0  0  0  0  0  0  0  0  0  0
    1.7270    7.9660    2.1490 H   0  0  0  0  0  0  0  0  0  0  0  0
    4.9950    3.5890    1.5860 H   0  0  0  0  0  0  0  0  0  0  0  0
    4.3940    3.5130   -0.0840 H   0  0  0  0  0  0  0  0  0  0  0  0
    3.9000    2.2790    1.0950 H   0  0  0  0  0  0  0  0  0  0  0  0
    1.4780    1.7770    1.4640 H   0  0  0  0  0  0  0  0  0  0  0  0
    2.6920    3.4350   -0.3890 H   0  0  0  0  0  0  0  0  0  0  0  0
    1.1640    4.4610   -0.1780 H   0  0  0  0  0  0  0  0  0  0  0  0
    1.5200    3.5340   -2.5680 H   0  0  0  0  0  0  0  0  0  0  0  0
    2.2290    1.2350   -1.2110 H   0  0  0  0  0  0  0  0  0  0  0  0
    1.4160    1.1820   -2.8820 H   0  0  0  0  0  0  0  0  0  0  0  0
    0.4910    0.2570   -0.2990 H   0  0  0  0  0  0  0  0  0  0  0  0
   -0.3640    0.1800   -1.9480 H   0  0  0  0  0  0  0  0  0  0  0  0
   -1.8460    1.6390   -0.8050 H   0  0  0  0  0  0  0  0  0  0  0  0
   -0.8130    3.3550    0.8260 H   0  0  0  0  0  0  0  0  0  0  0  0
   -0.6880    1.5950    1.3920 H   0  0  0  0  0  0  0  0  0  0  0  0
   -1.4570    3.1030   -3.5040 H   0  0  0  0  0  0  0  0  0  0  0  0
    0.1090    2.2820   -3.6730 H   0  0  0  0  0  0  0  0  0  0  0  0
   -0.7730    0.3410   -2.4150 H   0  0  0  0  0  0  0  0  0  0  0  0
   -2.3390    1.1620   -2.2460 H   0  0  0  0  0  0  0  0  0  0  0  0
   -1.0060    0.4040   -4.8790 H   0  0  0  0  0  0  0  0  0  0  0  0
   -3.0710    2.3190   -4.3860 H   0  0  0  0  0  0  0  0  0  0  0  0
   -3.7780    3.1600   -6.8360 H   0  0  0  0  0  0  0  0  0  0  0  0
   -4.5720    1.8230   -7.6950 H   0  0  0  0  0  0  0  0  0  0  0  0
   -5.1490    2.3130   -6.0870 H   0  0  0  0  0  0  0  0  0  0  0  0
   -4.5330    0.0340   -3.8630 H   0  0  0  0  0  0  0  0  0  0  0  0
   -5.6550   -2.1620   -3.5960 H   0  0  0  0  0  0  0  0  0  0  0  0
   -4.3220   -4.2520   -3.6670 H   0  0  0  0  0  0  0  0  0  0  0  0
   -0.7460   -1.9510   -4.2720 H   0  0  0  0  0  0  0  0  0  0  0  0
  1 37  1  0  0  0  0
  1 38  1  0  0  0  0
  1 39  1  0  0  0  0
  1  2  1  0  0  0  0
  2  3  1  0  0  0  0
  3  4  2  0  0  0  0
  3  5  1  0  0  0  0
  5  6  1  0  0  0  0
  6 40  1  0  0  0  0
  6 41  1  0  0  0  0
  6  7  1  0  0  0  0
  7 42  1  0  0  0  0
  7 43  1  0  0  0  0
  7  8  1  0  0  0  0
  8  9  2  0  0  0  0
  9 10  1  0  0  0  0
 10  5  1  0  0  0  0
 10 44  1  0  0  0  0
 10 45  1  0  0  0  0
  9 11  1  0  0  0  0
 11 12  2  0  0  0  0
 12 13  1  0  0  0  0
 13 46  1  0  0  0  0
 13 47  1  0  0  0  0
 13 48  1  0  0  0  0
 12 14  1  0  0  0  0
 14  8  1  0  0  0  0
 14 15  1  0  0  0  0
 15 49  1  0  0  0  0
 15 16  1  0  0  0  0
 16 50  1  0  0  0  0
 16 51  1  0  0  0  0
 16 17  1  0  0  0  0
 17 52  1  0  0  0  0
 17 18  1  0  0  0  0
 18 53  1  0  0  0  0
 18 54  1  0  0  0  0
 18 19  1  0  0  0  0
 19 55  1  0  0  0  0
 19 56  1  0  0  0  0
 19 20  1  0  0  0  0
 20 57  1  0  0  0  0
 20 21  1  0  0  0  0
 21 15  1  0  0  0  0
 21 58  1  0  0  0  0
 21 59  1  0  0  0  0
 20 22  1  0  0  0  0
 22 17  1  0  0  0  0
 22 23  1  0  0  0  0
 23 60  1  0  0  0  0
 23 61  1  0  0  0  0
 23 24  1  0  0  0  0
 24 62  1  0  0  0  0
 24 63  1  0  0  0  0
 24 25  1  0  0  0  0
 25 64  1  0  0  0  0
 25 26  1  0  0  0  0
 26 65  1  0  0  0  0
 26 27  1  0  0  0  0
 27 28  2  0  0  0  0
 27 29  1  0  0  0  0
 29 66  1  0  0  0  0
 29 67  1  0  0  0  0
 29 68  1  0  0  0  0
 25 30  1  0  0  0  0
 30 31  2  0  0  0  0
 31 69  1  0  0  0  0
 31 32  1  0  0  0  0
 32 70  1  0  0  0  0
 32 33  2  0  0  0  0
 33 71  1  0  0  0  0
 33 34  1  0  0  0  0
 34 35  1  0  0  0  0
 34 36  2  0  0  0  0
 36 30  1  0  0  0  0
 36 72  1  0  0  0  0
M  END
>  <LOGBIO>
5.7000

>  <PRED_LOGBIO>
5.9500

>  <XV_RES>
-0.3670

>  <WHL_TMPL>
1

>  <ANCH>
11-22;45-40

$$$$
ROW77
  -MTS-   01071502183D 0   0.00000     0.00000     0

 31 33  0  0  0  0  0  0  0  0999 V2000
    3.9020   -2.8090    2.1680 C   0  0  0  0  0  0  0  0  0  0  0  0
    4.0450   -2.1730    0.8070 C   0  0  0  0  0  0  0  0  0  0  0  0
    3.7860   -2.8220   -0.2060 O   0  0  0  0  0  0  0  0  0  0  0  0
    4.4980   -0.7690    0.6900 C   0  0  0  0  0  0  0  0  0  0  0  0
    3.7140    0.3180    0.6760 C   0  0  0  0  0  0  0  0  0  0  0  0
    4.4720    1.4520    0.5550 N   0  0  0  0  0  0  0  0  0  0  0  0
    3.9710    2.7740    0.5080 C   0  0  0  0  0  0  0  0  0  0  0  0
    3.6010    3.4250    1.6910 C   0  0  0  0  0  0  0  0  0  0  0  0
    3.1050    4.7340    1.6440 C   0  0  0  0  0  0  0  0  0  0  0  0
    2.9790    5.3910    0.4140 C   0  0  0  0  0  0  0  0  0  0  0  0
    2.5010    6.6530    0.3690 F   0  0  0  0  0  0  0  0  0  0  0  0
    3.3500    4.7400   -0.7690 C   0  0  0  0  0  0  0  0  0  0  0  0
    3.8460    3.4320   -0.7220 C   0  0  0  0  0  0  0  0  0  0  0  0
    5.8380    1.0880    0.4860 C   0  0  0  0  0  0  0  0  0  0  0  0
    7.0160    1.8340    0.3610 C   0  0  0  0  0  0  0  0  0  0  0  0
    8.2550    1.1840    0.3180 C   0  0  0  0  0  0  0  0  0  0  0  0
    8.3160   -0.2120    0.3990 C   0  0  0  0  0  0  0  0  0  0  0  0
    9.8560   -1.0200    0.3450 Cl  0  0  0  0  0  0  0  0  0  0  0  0
    7.1380   -0.9580    0.5240 C   0  0  0  0  0  0  0  0  0  0  0  0
    5.8990   -0.3080    0.5680 C   0  0  0  0  0  0  0  0  0  0  0  0
    3.1770   -2.2500    2.7560 H   0  0  0  0  0  0  0  0  0  0  0  0
    3.5620   -3.8370    2.0550 H   0  0  0  0  0  0  0  0  0  0  0  0
    4.8640   -2.8000    2.6760 H   0  0  0  0  0  0  0  0  0  0  0  0
    2.6360    0.3010    0.7500 H   0  0  0  0  0  0  0  0  0  0  0  0
    3.6970    2.9180    2.6390 H   0  0  0  0  0  0  0  0  0  0  0  0
    2.8190    5.2360    2.5560 H   0  0  0  0  0  0  0  0  0  0  0  0
    3.2540    5.2470   -1.7170 H   0  0  0  0  0  0  0  0  0  0  0  0
    4.1320    2.9300   -1.6340 H   0  0  0  0  0  0  0  0  0  0  0  0
    6.9690    2.9110    0.2980 H   0  0  0  0  0  0  0  0  0  0  0  0
    9.1640    1.7590    0.2210 H   0  0  0  0  0  0  0  0  0  0  0  0
    7.1850   -2.0360    0.5870 H   0  0  0  0  0  0  0  0  0  0  0  0
  1 21  1  0  0  0  0
  1 22  1  0  0  0  0
  1 23  1  0  0  0  0
  1  2  1  0  0  0  0
  2  3  2  0  0  0  0
  2  4  1  0  0  0  0
  4  5  2  0  0  0  0
  5 24  1  0  0  0  0
  5  6  1  0  0  0  0
  6  7  1  0  0  0  0
  7  8  2  0  0  0  0
  8 25  1  0  0  0  0
  8  9  1  0  0  0  0
  9 26  1  0  0  0  0
  9 10  2  0  0  0  0
 10 11  1  0  0  0  0
 10 12  1  0  0  0  0
 12 27  1  0  0  0  0
 12 13  2  0  0  0  0
 13  7  1  0  0  0  0
 13 28  1  0  0  0  0
  6 14  1  0  0  0  0
 14 15  2  0  0  0  0
 15 29  1  0  0  0  0
 15 16  1  0  0  0  0
 16 30  1  0  0  0  0
 16 17  2  0  0  0  0
 17 18  1  0  0  0  0
 17 19  1  0  0  0  0
 19 31  1  0  0  0  0
 19 20  2  0  0  0  0
 20  4  1  0  0  0  0
 20 14  1  0  0  0  0
M  END
>  <LOGBIO>
5.0000

>  <PRED_LOGBIO>
5.2100

>  <XV_RES>
-0.2870

>  <WHL_TMPL>
3

>  <ANCH>
16-17;22-23

$$$$
ROW78
  -MTS-   01071502183D 0   0.00000     0.00000     0

 57 61  0  0  0  0  0  0  0  0999 V2000
   -3.7140   -5.3080   -1.9400 C   0  0  0  0  0  0  0  0  0  0  0  0
   -4.5550   -4.0790   -1.6950 C   0  0  0  0  0  0  0  0  0  0  0  0
   -3.9650   -2.8970   -1.4690 C   0  0  0  0  0  0  0  0  0  0  0  0
   -2.4600   -2.7730   -1.4560 C   0  0  0  0  0  0  0  0  0  0  0  0
   -1.9420   -3.0060   -0.0380 C   0  0  0  0  0  0  0  0  0  0  0  0
   -0.4770   -2.8860   -0.0260 N   0  0  0  0  0  0  0  0  0  0  0  0
    0.1070   -4.0790    0.6030 C   0  0  0  0  0  0  0  0  0  0  0  0
    1.6440   -3.9950    0.6510 C   0  0  0  0  0  0  0  0  0  0  0  0
    2.2360   -3.7470   -0.7490 C   0  0  0  0  0  0  0  0  0  0  0  0
    1.5430   -2.5660   -1.4500 C   0  0  0  0  0  0  0  0  0  0  0  0
    0.0120   -2.7180   -1.4020 C   0  0  0  0  0  0  0  0  0  0  0  0
    1.9180   -4.9750   -1.5690 C   0  0  0  0  0  0  0  0  0  0  0  0
    0.7490   -5.5830   -1.6350 N   0  0  0  0  0  0  0  0  0  0  0  0
    0.8310   -6.6850   -2.4950 O   0  0  0  0  0  0  0  0  0  0  0  0
    2.1300   -6.7660   -2.9920 C   0  0  0  0  0  0  0  0  0  0  0  0
    2.7470   -7.6600   -3.8750 C   0  0  0  0  0  0  0  0  0  0  0  0
    4.0980   -7.4970   -4.2060 C   0  0  0  0  0  0  0  0  0  0  0  0
    4.6930   -8.3590   -5.0570 F   0  0  0  0  0  0  0  0  0  0  0  0
    4.8310   -6.4400   -3.6540 C   0  0  0  0  0  0  0  0  0  0  0  0
    4.2140   -5.5450   -2.7710 C   0  0  0  0  0  0  0  0  0  0  0  0
    2.8630   -5.7090   -2.4400 C   0  0  0  0  0  0  0  0  0  0  0  0
   -4.8250   -1.7160   -1.2330 C   0  0  0  0  0  0  0  0  0  0  0  0
   -4.3300   -0.6100   -1.0210 O   0  0  0  0  0  0  0  0  0  0  0  0
   -6.1450   -1.8790   -1.2550 N   0  0  0  0  0  0  0  0  0  0  0  0
   -6.9340   -0.6620   -1.0120 C   0  0  0  0  0  0  0  0  0  0  0  0
   -8.4070   -0.8000   -1.4410 C   0  0  0  0  0  0  0  0  0  0  0  0
   -8.9930   -2.1350   -0.9450 C   0  0  0  0  0  0  0  0  0  0  0  0
   -8.1960   -3.3200   -1.5200 C   0  0  0  0  0  0  0  0  0  0  0  0
   -6.7010   -3.1080   -1.4900 C   0  0  0  0  0  0  0  0  0  0  0  0
   -5.9520   -4.1730   -1.7030 N   0  0  0  0  0  0  0  0  0  0  0  0
   -4.2530   -5.9920   -2.5920 H   0  0  0  0  0  0  0  0  0  0  0  0
   -3.5040   -5.7990   -0.9920 H   0  0  0  0  0  0  0  0  0  0  0  0
   -2.7780   -5.0190   -2.4130 H   0  0  0  0  0  0  0  0  0  0  0  0
   -2.2280   -1.7410   -1.7100 H   0  0  0  0  0  0  0  0  0  0  0  0
   -2.0410   -3.5380   -2.1070 H   0  0  0  0  0  0  0  0  0  0  0  0
   -2.1750   -4.0380    0.2160 H   0  0  0  0  0  0  0  0  0  0  0  0
   -2.3630   -2.2420    0.6120 H   0  0  0  0  0  0  0  0  0  0  0  0
   -0.1330   -4.9180   -0.0480 H   0  0  0  0  0  0  0  0  0  0  0  0
   -0.2570   -4.1520    1.6250 H   0  0  0  0  0  0  0  0  0  0  0  0
    1.9960   -4.9760    0.9630 H   0  0  0  0  0  0  0  0  0  0  0  0
    1.9190   -3.1580    1.2900 H   0  0  0  0  0  0  0  0  0  0  0  0
    3.3100   -3.5830   -0.6890 H   0  0  0  0  0  0  0  0  0  0  0  0
    1.8260   -2.6210   -2.5000 H   0  0  0  0  0  0  0  0  0  0  0  0
    1.8120   -1.6510   -0.9260 H   0  0  0  0  0  0  0  0  0  0  0  0
   -0.4000   -1.7760   -1.7590 H   0  0  0  0  0  0  0  0  0  0  0  0
   -0.2550   -3.6010   -1.9790 H   0  0  0  0  0  0  0  0  0  0  0  0
    2.1810   -8.4760   -4.3010 H   0  0  0  0  0  0  0  0  0  0  0  0
    5.8730   -6.3140   -3.9090 H   0  0  0  0  0  0  0  0  0  0  0  0
    4.7790   -4.7300   -2.3460 H   0  0  0  0  0  0  0  0  0  0  0  0
   -6.8890   -0.4090    0.0450 H   0  0  0  0  0  0  0  0  0  0  0  0
   -6.4810    0.1720   -1.5430 H   0  0  0  0  0  0  0  0  0  0  0  0
   -8.4740   -0.7560   -2.5260 H   0  0  0  0  0  0  0  0  0  0  0  0
   -8.9830    0.0250   -1.0280 H   0  0  0  0  0  0  0  0  0  0  0  0
   -8.9550   -2.1660    0.1420 H   0  0  0  0  0  0  0  0  0  0  0  0
  -10.0330   -2.2120   -1.2570 H   0  0  0  0  0  0  0  0  0  0  0  0
   -8.5130   -3.5030   -2.5450 H   0  0  0  0  0  0  0  0  0  0  0  0
   -8.4430   -4.2230   -0.9650 H   0  0  0  0  0  0  0  0  0  0  0  0
  1 31  1  0  0  0  0
  1 32  1  0  0  0  0
  1 33  1  0  0  0  0
  1  2  1  0  0  0  0
  2  3  2  0  0  0  0
  3  4  1  0  0  0  0
  4 34  1  0  0  0  0
  4 35  1  0  0  0  0
  4  5  1  0  0  0  0
  5 36  1  0  0  0  0
  5 37  1  0  0  0  0
  5  6  1  0  0  0  0
  6  7  1  0  0  0  0
  7 38  1  0  0  0  0
  7 39  1  0  0  0  0
  7  8  1  0  0  0  0
  8 40  1  0  0  0  0
  8 41  1  0  0  0  0
  8  9  1  0  0  0  0
  9 42  1  0  0  0  0
  9 10  1  0  0  0  0
 10 43  1  0  0  0  0
 10 44  1  0  0  0  0
 10 11  1  0  0  0  0
 11  6  1  0  0  0  0
 11 45  1  0  0  0  0
 11 46  1  0  0  0  0
  9 12  1  0  0  0  0
 12 13  2  0  0  0  0
 13 14  1  0  0  0  0
 14 15  1  0  0  0  0
 15 16  2  0  0  0  0
 16 47  1  0  0  0  0
 16 17  1  0  0  0  0
 17 18  1  0  0  0  0
 17 19  2  0  0  0  0
 19 48  1  0  0  0  0
 19 20  1  0  0  0  0
 20 49  1  0  0  0  0
 20 21  2  0  0  0  0
 21 12  1  0  0  0  0
 21 15  1  0  0  0  0
  3 22  1  0  0  0  0
 22 23  2  0  0  0  0
 22 24  1  0  0  0  0
 24 25  1  0  0  0  0
 25 50  1  0  0  0  0
 25 51  1  0  0  0  0
 25 26  1  0  0  0  0
 26 52  1  0  0  0  0
 26 53  1  0  0  0  0
 26 27  1  0  0  0  0
 27 54  1  0  0  0  0
 27 55  1  0  0  0  0
 27 28  1  0  0  0  0
 28 56  1  0  0  0  0
 28 57  1  0  0  0  0
 28 29  1  0  0  0  0
 29 24  1  0  0  0  0
 29 30  2  0  0  0  0
 30  2  1  0  0  0  0
M  END
>  <LOGBIO>
6.7900

>  <PRED_LOGBIO>
6.6100

>  <XV_RES>
0.1810

>  <WHL_TMPL>
3

>  <ANCH>
38-45;13-10

$$$$
ROW79
  -MTS-   01071502183D 0   0.00000     0.00000     0

 56 60  0  0  0  0  0  0  0  0999 V2000
   -0.2220   -1.7360   -3.9130 C   0  0  0  0  0  0  0  0  0  0  0  0
    1.0170   -1.1260   -3.5420 O   0  0  0  0  0  0  0  0  0  0  0  0
    1.3410   -1.0850   -2.2120 C   0  0  0  0  0  0  0  0  0  0  0  0
    2.0670   -0.0030   -1.7010 C   0  0  0  0  0  0  0  0  0  0  0  0
    2.3990    0.0380   -0.3420 C   0  0  0  0  0  0  0  0  0  0  0  0
    3.1210    1.1180    0.1620 O   0  0  0  0  0  0  0  0  0  0  0  0
    3.4680    1.1900    1.5090 C   0  0  0  0  0  0  0  0  0  0  0  0
    3.1310    0.2370    2.3890 C   0  0  0  0  0  0  0  0  0  0  0  0
    2.3630   -0.9460    1.9410 C   0  0  0  0  0  0  0  0  0  0  0  0
    2.0380   -1.8380    2.7230 O   0  0  0  0  0  0  0  0  0  0  0  0
    2.0050   -1.0030    0.5070 C   0  0  0  0  0  0  0  0  0  0  0  0
    1.2790   -2.0860   -0.0040 C   0  0  0  0  0  0  0  0  0  0  0  0
    0.9470   -2.1270   -1.3630 C   0  0  0  0  0  0  0  0  0  0  0  0
    0.2480   -3.1710   -1.8560 F   0  0  0  0  0  0  0  0  0  0  0  0
    4.2360    2.3610    1.9860 C   0  0  0  0  0  0  0  0  0  0  0  0
    5.4660    2.3350    1.9780 O   0  0  0  0  0  0  0  0  0  0  0  0
    3.5970    3.4420    2.4240 N   0  0  0  0  0  0  0  0  0  0  0  0
    4.3590    4.6060    2.8980 C   0  0  0  0  0  0  0  0  0  0  0  0
    4.6340    5.5670    1.7260 C   0  0  0  0  0  0  0  0  0  0  0  0
    5.2650    6.8830    2.2170 C   0  0  0  0  0  0  0  0  0  0  0  0
    4.4410    7.5200    3.2540 N   0  0  0  0  0  0  0  0  0  0  0  0
    5.0810    8.7700    3.6890 C   0  0  0  0  0  0  0  0  0  0  0  0
    6.5810    8.6280    3.5900 C   0  0  0  0  0  0  0  0  0  0  0  0
    7.2410    8.9780    2.4060 C   0  0  0  0  0  0  0  0  0  0  0  0
    8.6320    8.8460    2.3150 C   0  0  0  0  0  0  0  0  0  0  0  0
    9.3630    8.3650    3.4070 C   0  0  0  0  0  0  0  0  0  0  0  0
   10.7030    8.1430    3.5830 O   0  0  0  0  0  0  0  0  0  0  0  0
   10.8110    7.2870    4.7240 C   0  0  0  0  0  0  0  0  0  0  0  0
    9.6400    7.5800    5.4910 O   0  0  0  0  0  0  0  0  0  0  0  0
    8.7030    8.0150    4.5920 C   0  0  0  0  0  0  0  0  0  0  0  0
    7.3120    8.1470    4.6830 C   0  0  0  0  0  0  0  0  0  0  0  0
    4.2730    6.6370    4.4160 C   0  0  0  0  0  0  0  0  0  0  0  0
    3.5930    5.3100    4.0320 C   0  0  0  0  0  0  0  0  0  0  0  0
   -1.0440   -1.2060   -3.4370 H   0  0  0  0  0  0  0  0  0  0  0  0
   -0.3390   -1.6920   -4.9940 H   0  0  0  0  0  0  0  0  0  0  0  0
   -0.2250   -2.7750   -3.5900 H   0  0  0  0  0  0  0  0  0  0  0  0
    2.3710    0.8010   -2.3560 H   0  0  0  0  0  0  0  0  0  0  0  0
    3.4200    0.3320    3.4250 H   0  0  0  0  0  0  0  0  0  0  0  0
    0.9750   -2.8890    0.6510 H   0  0  0  0  0  0  0  0  0  0  0  0
    2.5870    3.4640    2.4310 H   0  0  0  0  0  0  0  0  0  0  0  0
    5.2970    4.2050    3.2770 H   0  0  0  0  0  0  0  0  0  0  0  0
    3.7030    5.7830    1.2090 H   0  0  0  0  0  0  0  0  0  0  0  0
    5.3040    5.0880    1.0150 H   0  0  0  0  0  0  0  0  0  0  0  0
    6.2580    6.6830    2.6160 H   0  0  0  0  0  0  0  0  0  0  0  0
    5.3800    7.5650    1.3770 H   0  0  0  0  0  0  0  0  0  0  0  0
    4.8040    8.9790    4.7200 H   0  0  0  0  0  0  0  0  0  0  0  0
    4.7520    9.5880    3.0520 H   0  0  0  0  0  0  0  0  0  0  0  0
    6.6770    9.3490    1.5630 H   0  0  0  0  0  0  0  0  0  0  0  0
    9.1410    9.1160    1.4010 H   0  0  0  0  0  0  0  0  0  0  0  0
   10.8370    6.2400    4.4290 H   0  0  0  0  0  0  0  0  0  0  0  0
   11.7160    7.4980    5.2900 H   0  0  0  0  0  0  0  0  0  0  0  0
    6.8040    7.8770    5.5970 H   0  0  0  0  0  0  0  0  0  0  0  0
    5.2460    6.4300    4.8580 H   0  0  0  0  0  0  0  0  0  0  0  0
    3.6770    7.1430    5.1730 H   0  0  0  0  0  0  0  0  0  0  0  0
    2.5720    5.5040    3.7130 H   0  0  0  0  0  0  0  0  0  0  0  0
    3.5550    4.6570    4.9020 H   0  0  0  0  0  0  0  0  0  0  0  0
  1 34  1  0  0  0  0
  1 35  1  0  0  0  0
  1 36  1  0  0  0  0
  1  2  1  0  0  0  0
  2  3  1  0  0  0  0
  3  4  2  0  0  0  0
  4 37  1  0  0  0  0
  4  5  1  0  0  0  0
  5  6  1  0  0  0  0
  6  7  1  0  0  0  0
  7  8  2  0  0  0  0
  8 38  1  0  0  0  0
  8  9  1  0  0  0  0
  9 10  2  0  0  0  0
  9 11  1  0  0  0  0
 11  5  2  0  0  0  0
 11 12  1  0  0  0  0
 12 39  1  0  0  0  0
 12 13  2  0  0  0  0
 13  3  1  0  0  0  0
 13 14  1  0  0  0  0
  7 15  1  0  0  0  0
 15 16  2  0  0  0  0
 15 17  1  0  0  0  0
 17 40  1  0  0  0  0
 17 18  1  0  0  0  0
 18 41  1  0  0  0  0
 18 19  1  0  0  0  0
 19 42  1  0  0  0  0
 19 43  1  0  0  0  0
 19 20  1  0  0  0  0
 20 44  1  0  0  0  0
 20 45  1  0  0  0  0
 20 21  1  0  0  0  0
 21 22  1  0  0  0  0
 22 46  1  0  0  0  0
 22 47  1  0  0  0  0
 22 23  1  0  0  0  0
 23 24  2  0  0  0  0
 24 48  1  0  0  0  0
 24 25  1  0  0  0  0
 25 49  1  0  0  0  0
 25 26  2  0  0  0  0
 26 27  1  0  0  0  0
 27 28  1  0  0  0  0
 28 50  1  0  0  0  0
 28 51  1  0  0  0  0
 28 29  1  0  0  0  0
 29 30  1  0  0  0  0
 30 26  1  0  0  0  0
 30 31  2  0  0  0  0
 31 23  1  0  0  0  0
 31 52  1  0  0  0  0
 21 32  1  0  0  0  0
 32 53  1  0  0  0  0
 32 54  1  0  0  0  0
 32 33  1  0  0  0  0
 33 18  1  0  0  0  0
 33 55  1  0  0  0  0
 33 56  1  0  0  0  0
M  END
>  <LOGBIO>
7.8000

>  <PRED_LOGBIO>
6.5600

>  <XV_RES>
1.6170

>  <WHL_TMPL>
1

>  <ANCH>
26-27;16-17

$$$$
ROW81
  -MTS-   01071502183D 0   0.00000     0.00000     0

 62 67  0  0  0  0  0  0  0  0999 V2000
   -5.0940    0.8640  -11.9480 C   0  0  0  0  0  0  0  0  0  0  0  0
   -5.8980    0.8010  -10.6720 C   0  0  0  0  0  0  0  0  0  0  0  0
   -5.3570    1.3080   -9.4840 C   0  0  0  0  0  0  0  0  0  0  0  0
   -6.1130    1.2430   -8.3080 C   0  0  0  0  0  0  0  0  0  0  0  0
   -7.3910    0.6720   -8.3540 C   0  0  0  0  0  0  0  0  0  0  0  0
   -8.1840    0.5850   -7.2040 C   0  0  0  0  0  0  0  0  0  0  0  0
   -9.4590    0.0090   -7.2750 C   0  0  0  0  0  0  0  0  0  0  0  0
   -9.9390   -0.4790   -8.4960 C   0  0  0  0  0  0  0  0  0  0  0  0
   -9.1460   -0.3920   -9.6460 C   0  0  0  0  0  0  0  0  0  0  0  0
   -7.8710    0.1840   -9.5750 C   0  0  0  0  0  0  0  0  0  0  0  0
   -7.1230    0.2600  -10.6840 N   0  0  0  0  0  0  0  0  0  0  0  0
   -7.6760    1.1010   -5.9130 C   0  0  0  0  0  0  0  0  0  0  0  0
   -8.2350    2.0550   -5.1930 N   0  0  0  0  0  0  0  0  0  0  0  0
   -7.4100    2.2400   -4.0150 N   0  0  0  0  0  0  0  0  0  0  0  0
   -6.4100    1.3830   -4.1090 C   0  0  0  0  0  0  0  0  0  0  0  0
   -5.1050    1.1900   -2.9280 S   0  0  0  0  0  0  0  0  0  0  0  0
   -3.7280    2.2990   -3.3600 C   0  0  0  0  0  0  0  0  0  0  0  0
   -2.6020    2.1330   -2.3410 C   0  0  0  0  0  0  0  0  0  0  0  0
   -1.4460    3.0640   -2.7030 C   0  0  0  0  0  0  0  0  0  0  0  0
   -0.3620    2.9040   -1.7230 N   0  0  0  0  0  0  0  0  0  0  0  0
    0.7750    2.2730   -2.4090 C   0  0  0  0  0  0  0  0  0  0  0  0
    1.5100    1.4790   -1.3130 C   0  0  0  0  0  0  0  0  0  0  0  0
    1.1080    0.0880   -0.9610 C   0  0  0  0  0  0  0  0  0  0  0  0
    0.5050    1.2440   -0.2390 C   0  0  0  0  0  0  0  0  0  0  0  0
   -0.7940    1.9070   -0.7330 C   0  0  0  0  0  0  0  0  0  0  0  0
[truncated: 9,886,599 more chars]
