# Supplementary material for: Template CoMFA Generates Single 3D-QSAR Models that, for Twelve of Twelve Biological Targets, Predict All ChEMBL-Tabulated Affinities
Source: PLoS One. 2015 Jun 12;10(6):e0129307. doi: 10.1371/journal.pone.0129307 (PMC4466312; doi:10.1371/journal.pone.0129307)
Supplement: S11 Text — The zip file contains, in. sdf format, the aligned structures, from the A, B, C, D, and F protocols, of all templates and training sets for the hERG target. The content of each file is evident from its name. (ZIP) [file pone.0129307.s012.zip › HERG_F_tmpl.sdf]

loratadine
  -MTS-   01061522263D 0   0.00000     0.00000     0

 51 54  0  0  0  0  0  0  0  0999 V2000
   -5.4050    6.2630    1.6020 C   0  0  0  0  0  0  0  0  0  0  0  0
   -3.9000    6.6170    1.6490 C   0  0  0  0  0  0  0  0  0  0  0  0
   -3.1490    5.3860    1.6410 O   0  0  0  0  0  0  0  0  0  0  0  0
   -1.8180    5.5370    1.7690 C   0  0  0  0  0  0  0  0  0  0  0  0
   -1.3210    6.6470    1.8820 O   0  0  0  0  0  0  0  0  0  0  0  0
   -1.0820    4.3930    1.7600 N   0  0  0  0  0  0  0  0  0  0  0  0
    0.3710    4.4610    1.9120 C   0  0  0  0  0  0  0  0  0  0  0  0
    1.0360    3.7360    0.7180 C   0  0  0  0  0  0  0  0  0  0  0  0
    0.4380    2.3560    0.5300 C   0  0  0  0  0  0  0  0  0  0  0  0
   -1.0770    2.3330    0.4350 C   0  0  0  0  0  0  0  0  0  0  0  0
   -1.7160    3.0770    1.6330 C   0  0  0  0  0  0  0  0  0  0  0  0
    1.1960    1.2490    0.4470 C   0  0  0  0  0  0  0  0  0  0  0  0
    0.6330   -0.1350    0.2110 C   0  0  0  0  0  0  0  0  0  0  0  0
   -0.1280   -0.3290   -0.9480 C   0  0  0  0  0  0  0  0  0  0  0  0
   -0.7510   -1.5550   -1.1870 C   0  0  0  0  0  0  0  0  0  0  0  0
   -0.5710   -2.6080   -0.2870 C   0  0  0  0  0  0  0  0  0  0  0  0
   -1.3610   -4.1430   -0.5800 Cl  0  0  0  0  0  0  0  0  0  0  0  0
    0.2400   -2.4300    0.8360 C   0  0  0  0  0  0  0  0  0  0  0  0
    0.8550   -1.1980    1.1010 C   0  0  0  0  0  0  0  0  0  0  0  0
    1.7320   -1.1350    2.3710 C   0  0  0  0  0  0  0  0  0  0  0  0
    2.2690    0.2430    2.8380 C   0  0  0  0  0  0  0  0  0  0  0  0
    3.2320    0.8270    1.7980 C   0  0  0  0  0  0  0  0  0  0  0  0
    4.6140    0.9030    2.0080 C   0  0  0  0  0  0  0  0  0  0  0  0
    5.4440    1.4160    1.0070 C   0  0  0  0  0  0  0  0  0  0  0  0
    4.9000    1.8650   -0.2020 C   0  0  0  0  0  0  0  0  0  0  0  0
    3.5200    1.7920   -0.4160 C   0  0  0  0  0  0  0  0  0  0  0  0
    2.6980    1.2870    0.5960 C   0  0  0  0  0  0  0  0  0  0  0  0
   -6.0160    7.1790    1.6070 H   0  0  0  0  0  0  0  0  0  0  0  0
   -5.6270    5.6900    0.6880 H   0  0  0  0  0  0  0  0  0  0  0  0
   -5.6730    5.6510    2.4770 H   0  0  0  0  0  0  0  0  0  0  0  0
   -3.6940    7.1930    2.5680 H   0  0  0  0  0  0  0  0  0  0  0  0
   -3.6480    7.2330    0.7690 H   0  0  0  0  0  0  0  0  0  0  0  0
    0.6530    3.9360    2.8400 H   0  0  0  0  0  0  0  0  0  0  0  0
    0.7690    5.4880    1.9780 H   0  0  0  0  0  0  0  0  0  0  0  0
    0.8320    4.3080   -0.2010 H   0  0  0  0  0  0  0  0  0  0  0  0
    2.1250    3.7280    0.8760 H   0  0  0  0  0  0  0  0  0  0  0  0
   -1.3700    2.8370   -0.4990 H   0  0  0  0  0  0  0  0  0  0  0  0
   -1.5050    1.3200    0.4210 H   0  0  0  0  0  0  0  0  0  0  0  0
   -1.5070    2.5010    2.5480 H   0  0  0  0  0  0  0  0  0  0  0  0
   -2.8090    3.0960    1.4990 H   0  0  0  0  0  0  0  0  0  0  0  0
   -0.2480    0.4800   -1.6630 H   0  0  0  0  0  0  0  0  0  0  0  0
   -1.3790   -1.6910   -2.0630 H   0  0  0  0  0  0  0  0  0  0  0  0
    0.3870   -3.2680    1.5080 H   0  0  0  0  0  0  0  0  0  0  0  0
    2.5940   -1.8060    2.2240 H   0  0  0  0  0  0  0  0  0  0  0  0
    1.1300   -1.5360    3.2040 H   0  0  0  0  0  0  0  0  0  0  0  0
    1.4460    0.9490    3.0270 H   0  0  0  0  0  0  0  0  0  0  0  0
    2.8010    0.1140    3.7940 H   0  0  0  0  0  0  0  0  0  0  0  0
    5.0520    0.5620    2.9390 H   0  0  0  0  0  0  0  0  0  0  0  0
    6.5160    1.4720    1.1670 H   0  0  0  0  0  0  0  0  0  0  0  0
    5.5500    2.2660   -0.9740 H   0  0  0  0  0  0  0  0  0  0  0  0
    3.0840    2.1300   -1.3500 H   0  0  0  0  0  0  0  0  0  0  0  0
  1 28  1  0  0  0  0
  1 29  1  0  0  0  0
  1 30  1  0  0  0  0
  1  2  1  0  0  0  0
  2 31  1  0  0  0  0
  2 32  1  0  0  0  0
  2  3  1  0  0  0  0
  3  4  1  0  0  0  0
  4  5  2  0  0  0  0
  4  6  1  0  0  0  0
  6  7  1  0  0  0  0
  7 33  1  0  0  0  0
  7 34  1  0  0  0  0
  7  8  1  0  0  0  0
  8 35  1  0  0  0  0
  8 36  1  0  0  0  0
  8  9  1  0  0  0  0
  9 10  1  0  0  0  0
 10 37  1  0  0  0  0
 10 38  1  0  0  0  0
 10 11  1  0  0  0  0
 11  6  1  0  0  0  0
 11 39  1  0  0  0  0
 11 40  1  0  0  0  0
  9 12  2  0  0  0  0
 12 13  1  0  0  0  0
 13 14  2  0  0  0  0
 14 41  1  0  0  0  0
 14 15  1  0  0  0  0
 15 42  1  0  0  0  0
 15 16  2  0  0  0  0
 16 17  1  0  0  0  0
 16 18  1  0  0  0  0
 18 43  1  0  0  0  0
 18 19  2  0  0  0  0
 19 13  1  0  0  0  0
 19 20  1  0  0  0  0
 20 44  1  0  0  0  0
 20 45  1  0  0  0  0
 20 21  1  0  0  0  0
 21 46  1  0  0  0  0
 21 47  1  0  0  0  0
 21 22  1  0  0  0  0
 22 23  2  0  0  0  0
 23 48  1  0  0  0  0
 23 24  1  0  0  0  0
 24 49  1  0  0  0  0
 24 25  2  0  0  0  0
 25 50  1  0  0  0  0
 25 26  1  0  0  0  0
 26 51  1  0  0  0  0
 26 27  2  0  0  0  0
 27 12  1  0  0  0  0
 27 22  1  0  0  0  0
M  END
$$$$
perhexiline
  -MTS-   01061522263D 0   0.00000     0.00000     0

 56 58  0  0  0  0  0  0  0  0999 V2000
   -5.1380   -1.4010    0.8590 C   0  0  0  0  0  0  0  0  0  0  0  0
   -3.6370   -1.0790    0.9720 C   0  0  0  0  0  0  0  0  0  0  0  0
   -3.0720   -0.5520   -0.3600 C   0  0  0  0  0  0  0  0  0  0  0  0
   -3.8710    0.6630   -0.8690 C   0  0  0  0  0  0  0  0  0  0  0  0
   -5.3730    0.3410   -0.9810 C   0  0  0  0  0  0  0  0  0  0  0  0
   -5.9380   -0.1880    0.3500 C   0  0  0  0  0  0  0  0  0  0  0  0
   -7.4080   -0.5660    0.1780 C   0  0  0  0  0  0  0  0  0  0  0  0
   -8.1880    0.6400   -0.3400 C   0  0  0  0  0  0  0  0  0  0  0  0
   -9.6990    0.3500   -0.2900 C   0  0  0  0  0  0  0  0  0  0  0  0
  -10.5230    1.5730   -0.7340 C   0  0  0  0  0  0  0  0  0  0  0  0
  -10.1640    2.8230    0.0880 C   0  0  0  0  0  0  0  0  0  0  0  0
   -8.6520    3.1140    0.0390 C   0  0  0  0  0  0  0  0  0  0  0  0
   -7.8280    1.8910    0.4840 C   0  0  0  0  0  0  0  0  0  0  0  0
   -7.5240   -1.7150   -0.8220 C   0  0  0  0  0  0  0  0  0  0  0  0
   -7.9340   -2.9910   -0.0870 C   0  0  0  0  0  0  0  0  0  0  0  0
   -7.6020   -4.1680   -0.9030 N   0  3  0  0  0  0  0  0  0  0  0  0
   -7.9380   -5.4130   -0.2000 C   0  0  0  0  0  0  0  0  0  0  0  0
   -9.4380   -5.4800    0.1390 C   0  0  0  0  0  0  0  0  0  0  0  0
   -9.8890   -4.2440    0.9380 C   0  0  0  0  0  0  0  0  0  0  0  0
   -9.4350   -2.9390    0.2570 C   0  0  0  0  0  0  0  0  0  0  0  0
   -5.2780   -2.2390    0.1780 H   0  0  0  0  0  0  0  0  0  0  0  0
   -5.5180   -1.7030    1.8320 H   0  0  0  0  0  0  0  0  0  0  0  0
   -3.4830   -0.3350    1.7500 H   0  0  0  0  0  0  0  0  0  0  0  0
   -3.0940   -1.9750    1.2640 H   0  0  0  0  0  0  0  0  0  0  0  0
   -3.1020   -1.3430   -1.1060 H   0  0  0  0  0  0  0  0  0  0  0  0
   -2.0300   -0.2670   -0.2240 H   0  0  0  0  0  0  0  0  0  0  0  0
   -3.7320    1.5000   -0.1880 H   0  0  0  0  0  0  0  0  0  0  0  0
   -3.4920    0.9650   -1.8430 H   0  0  0  0  0  0  0  0  0  0  0  0
   -5.5270   -0.4030   -1.7600 H   0  0  0  0  0  0  0  0  0  0  0  0
   -5.9150    1.2380   -1.2740 H   0  0  0  0  0  0  0  0  0  0  0  0
   -5.9280    0.6030    1.0970 H   0  0  0  0  0  0  0  0  0  0  0  0
   -7.8160   -0.8770    1.1380 H   0  0  0  0  0  0  0  0  0  0  0  0
   -7.8690    0.7720   -1.3710 H   0  0  0  0  0  0  0  0  0  0  0  0
   -9.9830    0.0720    0.7230 H   0  0  0  0  0  0  0  0  0  0  0  0
   -9.9280   -0.4940   -0.9380 H   0  0  0  0  0  0  0  0  0  0  0  0
  -10.3410    1.7700   -1.7890 H   0  0  0  0  0  0  0  0  0  0  0  0
  -11.5840    1.3570   -0.6200 H   0  0  0  0  0  0  0  0  0  0  0  0
  -10.4700    2.6780    1.1220 H   0  0  0  0  0  0  0  0  0  0  0  0
  -10.7090    3.6810   -0.2980 H   0  0  0  0  0  0  0  0  0  0  0  0
   -8.3690    3.3920   -0.9740 H   0  0  0  0  0  0  0  0  0  0  0  0
   -8.4250    3.9590    0.6870 H   0  0  0  0  0  0  0  0  0  0  0  0
   -8.0110    1.6950    1.5380 H   0  0  0  0  0  0  0  0  0  0  0  0
   -6.7680    2.1070    0.3690 H   0  0  0  0  0  0  0  0  0  0  0  0
   -6.5650   -1.8710   -1.3100 H   0  0  0  0  0  0  0  0  0  0  0  0
   -8.2750   -1.4710   -1.5690 H   0  0  0  0  0  0  0  0  0  0  0  0
   -7.3450   -2.9950    0.8270 H   0  0  0  0  0  0  0  0  0  0  0  0
   -6.6120   -4.1670   -1.1070 H   0  0  0  0  0  0  0  0  0  0  0  0
   -7.3570   -5.4810    0.7170 H   0  0  0  0  0  0  0  0  0  0  0  0
   -7.6800   -6.2650   -0.8270 H   0  0  0  0  0  0  0  0  0  0  0  0
  -10.0150   -5.5470   -0.7810 H   0  0  0  0  0  0  0  0  0  0  0  0
   -9.6390   -6.3780    0.7200 H   0  0  0  0  0  0  0  0  0  0  0  0
   -9.4750   -4.2890    1.9430 H   0  0  0  0  0  0  0  0  0  0  0  0
  -10.9740   -4.2460    1.0280 H   0  0  0  0  0  0  0  0  0  0  0  0
  -10.0100   -2.7880   -0.6550 H   0  0  0  0  0  0  0  0  0  0  0  0
   -9.6260   -2.0990    0.9190 H   0  0  0  0  0  0  0  0  0  0  0  0
   -8.1210   -4.1250   -1.7650 H   0  0  0  0  0  0  0  0  0  0  0  0
  1 21  1  0  0  0  0
  1 22  1  0  0  0  0
  1  2  1  0  0  0  0
  2 23  1  0  0  0  0
  2 24  1  0  0  0  0
  2  3  1  0  0  0  0
  3 25  1  0  0  0  0
  3 26  1  0  0  0  0
  3  4  1  0  0  0  0
  4 27  1  0  0  0  0
  4 28  1  0  0  0  0
  4  5  1  0  0  0  0
  5 29  1  0  0  0  0
  5 30  1  0  0  0  0
  5  6  1  0  0  0  0
  6  1  1  0  0  0  0
  6 31  1  0  0  0  0
  6  7  1  0  0  0  0
  7 32  1  0  0  0  0
  7  8  1  0  0  0  0
  8 33  1  0  0  0  0
  8  9  1  0  0  0  0
  9 34  1  0  0  0  0
  9 35  1  0  0  0  0
  9 10  1  0  0  0  0
 10 36  1  0  0  0  0
 10 37  1  0  0  0  0
 10 11  1  0  0  0  0
 11 38  1  0  0  0  0
 11 39  1  0  0  0  0
 11 12  1  0  0  0  0
 12 40  1  0  0  0  0
 12 41  1  0  0  0  0
 12 13  1  0  0  0  0
 13  8  1  0  0  0  0
 13 42  1  0  0  0  0
 13 43  1  0  0  0  0
  7 14  1  0  0  0  0
 14 44  1  0  0  0  0
 14 45  1  0  0  0  0
 14 15  1  0  0  0  0
 15 46  1  0  0  0  0
 15 16  1  0  0  0  0
 16 47  1  0  0  0  0
 16 17  1  0  0  0  0
 17 48  1  0  0  0  0
 17 49  1  0  0  0  0
 17 18  1  0  0  0  0
 18 50  1  0  0  0  0
 18 51  1  0  0  0  0
 18 19  1  0  0  0  0
 19 52  1  0  0  0  0
 19 53  1  0  0  0  0
 19 20  1  0  0  0  0
 20 15  1  0  0  0  0
 20 54  1  0  0  0  0
 20 55  1  0  0  0  0
 16 56  1  0  0  0  0
M  CHG  1  16   1
M  END
$$$$
astemizole
  -MTS-   01061522263D 0   0.00000     0.00000     0

 66 70  0  0  0  0  0  0  0  0999 V2000
   15.0650    2.8660    2.8100 F   0  0  0  0  0  0  0  0  0  0  0  0
   14.0270    2.8630    1.9460 C   0  0  0  0  0  0  0  0  0  0  0  0
   13.2870    1.6920    1.7460 C   0  0  0  0  0  0  0  0  0  0  0  0
   12.2110    1.6890    0.8510 C   0  0  0  0  0  0  0  0  0  0  0  0
   11.8750    2.8570    0.1560 C   0  0  0  0  0  0  0  0  0  0  0  0
   12.6150    4.0280    0.3570 C   0  0  0  0  0  0  0  0  0  0  0  0
   13.6910    4.0310    1.2530 C   0  0  0  0  0  0  0  0  0  0  0  0
   10.7140    2.8530   -0.8100 C   0  0  0  0  0  0  0  0  0  0  0  0
    9.4610    3.0650   -0.0700 N   0  0  0  0  0  0  0  0  0  0  0  0
    8.8920    4.3150    0.2700 C   0  0  0  0  0  0  0  0  0  0  0  0
    9.2720    5.6440    0.0520 C   0  0  0  0  0  0  0  0  0  0  0  0
    8.4720    6.6890    0.5270 C   0  0  0  0  0  0  0  0  0  0  0  0
    7.2900    6.4060    1.2220 C   0  0  0  0  0  0  0  0  0  0  0  0
    6.9100    5.0760    1.4420 C   0  0  0  0  0  0  0  0  0  0  0  0
    7.7100    4.0310    0.9650 C   0  0  0  0  0  0  0  0  0  0  0  0
    7.5980    2.6370    1.0250 N   0  0  0  0  0  0  0  0  0  0  0  0
    8.6320    2.0890    0.4140 C   0  0  0  0  0  0  0  0  0  0  0  0
    8.8430    0.7410    0.2840 N   0  0  0  0  0  0  0  0  0  0  0  0
    7.8740   -0.2120    0.8400 C   0  0  0  0  0  0  0  0  0  0  0  0
    6.6950   -0.3920   -0.1360 C   0  0  0  0  0  0  0  0  0  0  0  0
    5.7550   -1.5210    0.3230 C   0  0  0  0  0  0  0  0  0  0  0  0
    6.4850   -2.7810    0.5240 N   0  3  0  0  0  0  0  0  0  0  0  0
    7.5390   -2.6300    1.5360 C   0  0  0  0  0  0  0  0  0  0  0  0
    8.5670   -1.5540    1.1350 C   0  0  0  0  0  0  0  0  0  0  0  0
    5.5480   -3.8270    0.9590 C   0  0  0  0  0  0  0  0  0  0  0  0
    4.7580   -4.3370   -0.2450 C   0  0  0  0  0  0  0  0  0  0  0  0
    3.8490   -5.4630    0.1900 C   0  0  0  0  0  0  0  0  0  0  0  0
    2.5420   -5.1850    0.6050 C   0  0  0  0  0  0  0  0  0  0  0  0
    1.6990   -6.2280    1.0070 C   0  0  0  0  0  0  0  0  0  0  0  0
    2.1640   -7.5480    0.9960 C   0  0  0  0  0  0  0  0  0  0  0  0
    1.3390   -8.5690    1.3910 O   0  0  0  0  0  0  0  0  0  0  0  0
    1.8650   -9.8990    1.3810 C   0  0  0  0  0  0  0  0  0  0  0  0
    3.4720   -7.8260    0.5810 C   0  0  0  0  0  0  0  0  0  0  0  0
    4.3150   -6.7830    0.1780 C   0  0  0  0  0  0  0  0  0  0  0  0
   13.5460    0.7910    2.2820 H   0  0  0  0  0  0  0  0  0  0  0  0
   11.6390    0.7850    0.6960 H   0  0  0  0  0  0  0  0  0  0  0  0
   12.3560    4.9290   -0.1790 H   0  0  0  0  0  0  0  0  0  0  0  0
   14.2630    4.9340    1.4070 H   0  0  0  0  0  0  0  0  0  0  0  0
   10.6740    1.8960   -1.3250 H   0  0  0  0  0  0  0  0  0  0  0  0
   10.8450    3.6520   -1.5370 H   0  0  0  0  0  0  0  0  0  0  0  0
   10.1840    5.8630   -0.4840 H   0  0  0  0  0  0  0  0  0  0  0  0
    8.7660    7.7140    0.3580 H   0  0  0  0  0  0  0  0  0  0  0  0
    6.6730    7.2120    1.5900 H   0  0  0  0  0  0  0  0  0  0  0  0
    5.9980    4.8570    1.9780 H   0  0  0  0  0  0  0  0  0  0  0  0
    9.6660    0.4040   -0.1950 H   0  0  0  0  0  0  0  0  0  0  0  0
    7.5220    0.2360    1.7660 H   0  0  0  0  0  0  0  0  0  0  0  0
    7.0770   -0.6210   -1.1280 H   0  0  0  0  0  0  0  0  0  0  0  0
    6.1360    0.5390   -0.2050 H   0  0  0  0  0  0  0  0  0  0  0  0
    5.2680   -1.2340    1.2530 H   0  0  0  0  0  0  0  0  0  0  0  0
    4.9750   -1.6700   -0.4230 H   0  0  0  0  0  0  0  0  0  0  0  0
    7.0890   -2.3600    2.4900 H   0  0  0  0  0  0  0  0  0  0  0  0
    8.0480   -3.5810    1.6760 H   0  0  0  0  0  0  0  0  0  0  0  0
    9.1090   -1.8840    0.2510 H   0  0  0  0  0  0  0  0  0  0  0  0
    9.2850   -1.4210    1.9410 H   0  0  0  0  0  0  0  0  0  0  0  0
    4.8610   -3.4150    1.6950 H   0  0  0  0  0  0  0  0  0  0  0  0
    6.1040   -4.6500    1.4040 H   0  0  0  0  0  0  0  0  0  0  0  0
    5.4480   -4.7010   -1.0030 H   0  0  0  0  0  0  0  0  0  0  0  0
    4.1600   -3.5270   -0.6560 H   0  0  0  0  0  0  0  0  0  0  0  0
    2.1820   -4.1670    0.6140 H   0  0  0  0  0  0  0  0  0  0  0  0
    0.6890   -6.0140    1.3280 H   0  0  0  0  0  0  0  0  0  0  0  0
    1.0980  -10.5940    1.7160 H   0  0  0  0  0  0  0  0  0  0  0  0
    2.1730  -10.1590    0.3710 H   0  0  0  0  0  0  0  0  0  0  0  0
    2.7220   -9.9550    2.0480 H   0  0  0  0  0  0  0  0  0  0  0  0
    3.8300   -8.8440    0.5720 H   0  0  0  0  0  0  0  0  0  0  0  0
    5.3240   -6.9970   -0.1420 H   0  0  0  0  0  0  0  0  0  0  0  0
    6.9070   -3.0560   -0.3500 H   0  0  0  0  0  0  0  0  0  0  0  0
  1  2  1  0  0  0  0
  2  3  2  0  0  0  0
  3 35  1  0  0  0  0
  3  4  1  0  0  0  0
  4 36  1  0  0  0  0
  4  5  2  0  0  0  0
  5  6  1  0  0  0  0
  6 37  1  0  0  0  0
  6  7  2  0  0  0  0
  7  2  1  0  0  0  0
  7 38  1  0  0  0  0
  5  8  1  0  0  0  0
  8 39  1  0  0  0  0
  8 40  1  0  0  0  0
  8  9  1  0  0  0  0
  9 10  1  0  0  0  0
 10 11  2  0  0  0  0
 11 41  1  0  0  0  0
 11 12  1  0  0  0  0
 12 42  1  0  0  0  0
 12 13  2  0  0  0  0
 13 43  1  0  0  0  0
 13 14  1  0  0  0  0
 14 44  1  0  0  0  0
 14 15  2  0  0  0  0
 15 10  1  0  0  0  0
 15 16  1  0  0  0  0
 16 17  2  0  0  0  0
 17  9  1  0  0  0  0
 17 18  1  0  0  0  0
 18 45  1  0  0  0  0
 18 19  1  0  0  0  0
 19 46  1  0  0  0  0
 19 20  1  0  0  0  0
 20 47  1  0  0  0  0
 20 48  1  0  0  0  0
 20 21  1  0  0  0  0
 21 49  1  0  0  0  0
 21 50  1  0  0  0  0
 21 22  1  0  0  0  0
 22 23  1  0  0  0  0
 23 51  1  0  0  0  0
 23 52  1  0  0  0  0
 23 24  1  0  0  0  0
 24 19  1  0  0  0  0
 24 53  1  0  0  0  0
 24 54  1  0  0  0  0
 22 25  1  0  0  0  0
 25 55  1  0  0  0  0
 25 56  1  0  0  0  0
 25 26  1  0  0  0  0
 26 57  1  0  0  0  0
 26 58  1  0  0  0  0
 26 27  1  0  0  0  0
 27 28  2  0  0  0  0
 28 59  1  0  0  0  0
 28 29  1  0  0  0  0
 29 60  1  0  0  0  0
 29 30  2  0  0  0  0
 30 31  1  0  0  0  0
 31 32  1  0  0  0  0
 32 61  1  0  0  0  0
 32 62  1  0  0  0  0
 32 63  1  0  0  0  0
 30 33  1  0  0  0  0
 33 64  1  0  0  0  0
 33 34  2  0  0  0  0
 34 27  1  0  0  0  0
 34 65  1  0  0  0  0
 22 66  1  0  0  0  0
M  CHG  1  22   1
M  END
$$$$
