# Supplementary material for: Template CoMFA Generates Single 3D-QSAR Models that, for Twelve of Twelve Biological Targets, Predict All ChEMBL-Tabulated Affinities
Source: PLoS One. 2015 Jun 12;10(6):e0129307. doi: 10.1371/journal.pone.0129307 (PMC4466312; doi:10.1371/journal.pone.0129307)
Supplement: S12 Text — The zip file contains, in. sdf format, the aligned structures, from the A, B, C, D, and F protocols, of all templates and training sets for the ptp1b target. The content of each file is evident from its name. (ZIP) [file pone.0129307.s013.zip › ptp1b_A_tmpl.sdf]

1BZJ_extract
  -MTS-   01061522043D 0   0.00000     0.00000     0

 20 21  0  0  0  0  0  0  0  0999 V2000
   35.6120   27.4540   23.0580 C   0  0  0  0  0  0  0  0  0  0  0  0
   36.3110   28.3680   24.4510 P   0  0  0  0  0  0  0  0  0  0  0  0
   37.4980   29.4810   24.1190 O   0  0  0  0  0  0  0  0  0  0  0  0
   35.2900   29.0880   25.2670 O   0  0  0  0  0  0  0  0  0  0  0  0
   36.8440   27.4180   25.4610 O   0  0  0  0  0  0  0  0  0  0  0  0
   34.6320   26.6060   23.4490 F   0  0  0  0  0  0  0  0  0  0  0  0
   36.6150   26.6840   22.5490 F   0  0  0  0  0  0  0  0  0  0  0  0
   35.0830   28.3450   22.0370 C   0  0  0  0  0  0  0  0  0  0  0  0
   33.6890   28.4830   21.8790 C   0  0  0  0  0  0  0  0  0  0  0  0
   33.1870   29.3290   20.8860 C   0  0  0  0  0  0  0  0  0  0  0  0
   34.0930   30.0480   20.0230 C   0  0  0  0  0  0  0  0  0  0  0  0
   35.4810   29.8970   20.1880 C   0  0  0  0  0  0  0  0  0  0  0  0
   35.9530   29.0490   21.1790 C   0  0  0  0  0  0  0  0  0  0  0  0
   33.5860   30.9080   19.0320 C   0  0  0  0  0  0  0  0  0  0  0  0
   32.2220   31.0520   18.8750 C   0  0  0  0  0  0  0  0  0  0  0  0
   31.3570   30.3360   19.7230 C   0  0  0  0  0  0  0  0  0  0  0  0
   31.8210   29.4920   20.7250 C   0  0  0  0  0  0  0  0  0  0  0  0
   31.6690   31.9640   17.7800 C   0  0  0  0  0  0  0  0  0  0  0  0
   30.4230   32.0670   17.6780 O   0  0  0  0  0  0  0  0  0  0  0  0
   32.4460   32.6140   17.0210 O   0  0  0  0  0  0  0  0  0  0  0  0
  1  2  1  0  0  0  0
  2  3  1  0  0  0  0
  2  4  1  0  0  0  0
  2  5  2  0  0  0  0
  1  6  1  0  0  0  0
  1  7  1  0  0  0  0
  1  8  1  0  0  0  0
  8  9  2  0  0  0  0
  9 10  1  0  0  0  0
 10 11  2  0  0  0  0
 11 12  1  0  0  0  0
 12 13  2  0  0  0  0
 13  8  1  0  0  0  0
 11 14  1  0  0  0  0
 14 15  2  0  0  0  0
 15 16  1  0  0  0  0
 16 17  2  0  0  0  0
 17 10  1  0  0  0  0
 15 18  1  0  0  0  0
 18 19  2  0  0  0  0
 18 20  1  0  0  0  0
M  END
>  <EXTREG>  (1BZJ_extract)
1BZJ_extract

$$$$
1KAK_extract
  -MTS-   01061522043D 0   0.00000     0.00000     0

 24 25  0  0  0  0  0  0  0  0999 V2000
   35.4100   29.1950   21.3260 C   0  0  0  0  0  0  0  0  0  0  0  0
   34.2680   29.4040   20.7120 C   0  0  0  0  0  0  0  0  0  0  0  0
   33.1440   29.4410   21.4790 C   0  0  0  0  0  0  0  0  0  0  0  0
   32.0180   30.1120   21.0720 C   0  0  0  0  0  0  0  0  0  0  0  0
   32.0020   30.7820   19.8380 C   0  0  0  0  0  0  0  0  0  0  0  0
   30.8600   31.4740   19.4080 C   0  0  0  0  0  0  0  0  0  0  0  0
   30.8640   32.1260   18.1900 C   0  0  0  0  0  0  0  0  0  0  0  0
   31.9680   32.1270   17.3510 C   0  0  0  0  0  0  0  0  0  0  0  0
   31.7910   32.4710   16.0850 C   0  0  0  0  0  0  0  0  0  0  0  0
   31.2940   34.1880   15.6060 P   0  0  0  0  0  0  0  0  0  0  0  0
   32.4580   35.1100   15.6670 O   0  0  0  0  0  0  0  0  0  0  0  0
   30.7610   34.2190   14.2210 O   0  0  0  0  0  0  0  0  0  0  0  0
   30.2330   34.6920   16.5150 O   0  0  0  0  0  0  0  0  0  0  0  0
   32.7350   32.0060   15.3120 F   0  0  0  0  0  0  0  0  0  0  0  0
   30.4760   32.0260   15.5660 F   0  0  0  0  0  0  0  0  0  0  0  0
   33.1190   31.4320   17.7780 C   0  0  0  0  0  0  0  0  0  0  0  0
   33.1520   30.7580   19.0140 C   0  0  0  0  0  0  0  0  0  0  0  0
   34.2900   30.0650   19.4570 C   0  0  0  0  0  0  0  0  0  0  0  0
   35.6390   27.8160   22.5670 P   0  0  0  0  0  0  0  0  0  0  0  0
   36.4870   26.7180   22.0180 O   0  0  0  0  0  0  0  0  0  0  0  0
   36.3070   28.3280   23.7970 O   0  0  0  0  0  0  0  0  0  0  0  0
   34.3420   27.2280   22.9540 O   0  0  0  0  0  0  0  0  0  0  0  0
   35.9110   30.3130   21.7670 F   0  0  0  0  0  0  0  0  0  0  0  0
   36.3860   28.5460   20.4420 F   0  0  0  0  0  0  0  0  0  0  0  0
  1  2  1  0  0  0  0
  2  3  2  0  0  0  0
  3  4  1  0  0  0  0
  4  5  2  0  0  0  0
  5  6  1  0  0  0  0
  6  7  2  0  0  0  0
  7  8  1  0  0  0  0
  8  9  1  0  0  0  0
  9 10  1  0  0  0  0
 10 11  1  0  0  0  0
 10 12  1  0  0  0  0
 10 13  2  0  0  0  0
  9 14  1  0  0  0  0
  9 15  1  0  0  0  0
  8 16  2  0  0  0  0
 16 17  1  0  0  0  0
 17  5  1  0  0  0  0
 17 18  2  0  0  0  0
 18  2  1  0  0  0  0
  1 19  1  0  0  0  0
 19 20  1  0  0  0  0
 19 21  1  0  0  0  0
 19 22  2  0  0  0  0
  1 23  1  0  0  0  0
  1 24  1  0  0  0  0
M  END
>  <EXTREG>  (1KAK_extract)
1KAK_extract

$$$$
1KAV_extract
  -MTS-   01061522043D 0   0.00000     0.00000     0

 30 33  0  0  0  0  0  0  0  0999 V2000
   33.1140   30.5800   18.6280 C   0  0  0  0  0  0  0  0  0  0  0  0
   32.2140   31.6340   18.5750 C   0  0  0  0  0  0  0  0  0  0  0  0
   31.6550   31.9490   17.3390 C   0  0  0  0  0  0  0  0  0  0  0  0
   32.4540   32.2980   16.2550 C   0  0  0  0  0  0  0  0  0  0  0  0
   31.8870   32.6370   15.0250 C   0  0  0  0  0  0  0  0  0  0  0  0
   32.4390   32.1050   13.8580 C   0  0  0  0  0  0  0  0  0  0  0  0
   32.1050   32.6310   12.6110 C   0  0  0  0  0  0  0  0  0  0  0  0
   31.2110   33.7020   12.5140 C   0  0  0  0  0  0  0  0  0  0  0  0
   30.8410   34.1090   11.3660 C   0  0  0  0  0  0  0  0  0  0  0  0
   31.5810   33.7800    9.6290 P   0  0  0  0  0  0  0  0  0  0  0  0
   31.8100   32.1870    9.4250 O   0  0  0  0  0  0  0  0  0  0  0  0
   30.5710   34.3470    8.4880 O   0  0  0  0  0  0  0  0  0  0  0  0
   33.0070   34.5530    9.5080 O   0  0  0  0  0  0  0  0  0  0  0  0
   30.6350   35.2140   11.4840 F   0  0  0  0  0  0  0  0  0  0  0  0
   29.4910   33.3840   11.1470 F   0  0  0  0  0  0  0  0  0  0  0  0
   30.6480   34.2450   13.6990 C   0  0  0  0  0  0  0  0  0  0  0  0
   30.9890   33.7120   14.9420 C   0  0  0  0  0  0  0  0  0  0  0  0
   33.7280   30.2110   19.8050 C   0  0  0  0  0  0  0  0  0  0  0  0
   35.1180   30.0820   19.7980 C   0  0  0  0  0  0  0  0  0  0  0  0
   35.7300   29.2300   20.7250 C   0  0  0  0  0  0  0  0  0  0  0  0
   34.9800   28.5030   21.6600 C   0  0  0  0  0  0  0  0  0  0  0  0
   33.5960   28.6510   21.6580 C   0  0  0  0  0  0  0  0  0  0  0  0
   32.9790   29.4950   20.7400 C   0  0  0  0  0  0  0  0  0  0  0  0
   36.3930   27.2270   22.0320 F   0  0  0  0  0  0  0  0  0  0  0  0
   35.5640   27.8050   22.5670 C   0  0  0  0  0  0  0  0  0  0  0  0
   36.1400   28.3100   24.2990 P   0  0  0  0  0  0  0  0  0  0  0  0
   34.8780   28.9260   25.0670 O   0  0  0  0  0  0  0  0  0  0  0  0
   36.6840   27.0410   25.1160 O   0  0  0  0  0  0  0  0  0  0  0  0
   37.2660   29.4090   24.1250 O   0  0  0  0  0  0  0  0  0  0  0  0
   34.4930   26.7770   23.0100 F   0  0  0  0  0  0  0  0  0  0  0  0
  1  2  1  0  0  0  0
  2  3  1  0  0  0  0
  3  4  1  0  0  0  0
  4  5  1  0  0  0  0
  5  6  1  0  0  0  0
  6  7  2  0  0  0  0
  7  8  1  0  0  0  0
  8  9  1  0  0  0  0
  9 10  1  0  0  0  0
 10 11  1  0  0  0  0
 10 12  1  0  0  0  0
 10 13  2  0  0  0  0
  9 14  1  0  0  0  0
 14  8  1  0  0  0  0
  9 15  1  0  0  0  0
  8 16  2  0  0  0  0
 16 17  1  0  0  0  0
 17  5  2  0  0  0  0
  1 18  1  0  0  0  0
 18 19  2  0  0  0  0
 19 20  1  0  0  0  0
 20 21  2  0  0  0  0
 21 22  1  0  0  0  0
 22 23  2  0  0  0  0
 23 18  1  0  0  0  0
 21 24  1  0  0  0  0
 24 25  1  0  0  0  0
 25 21  1  0  0  0  0
 25 26  1  0  0  0  0
 26 27  1  0  0  0  0
 26 28  1  0  0  0  0
 26 29  2  0  0  0  0
 25 30  1  0  0  0  0
M  END
>  <EXTREG>  (1KAV_extract)
1KAV_extract

$$$$
1NL9_extract
  -MTS-   01061522043D 0   0.00000     0.00000     0

 39 41  0  0  0  0  0  0  0  0999 V2000
   36.6580   29.5000   24.0190 O   0  0  0  0  0  0  0  0  0  0  0  0
   35.6080   28.7400   24.4130 C   0  0  0  0  0  0  0  0  0  0  0  0
   35.5430   27.2770   23.8800 C   0  0  0  0  0  0  0  0  0  0  0  0
   35.1250   26.9770   22.5520 N   0  0  0  0  0  0  0  0  0  0  0  0
   34.6920   28.0320   21.7050 C   0  0  0  0  0  0  0  0  0  0  0  0
   33.3820   28.5810   21.9580 C   0  0  0  0  0  0  0  0  0  0  0  0
   32.8500   29.6210   21.1820 C   0  0  0  0  0  0  0  0  0  0  0  0
   33.5800   30.1890   20.0990 C   0  0  0  0  0  0  0  0  0  0  0  0
   32.9120   31.3080   19.3060 C   0  0  0  0  0  0  0  0  0  0  0  0
   32.3120   30.7900   17.9580 C   0  0  0  0  0  0  0  0  0  0  0  0
   31.2950   29.6300   18.1280 C   0  0  0  0  0  0  0  0  0  0  0  0
   29.9660   29.9050   18.2080 N   0  0  0  0  0  0  0  0  0  0  0  0
   28.8920   28.9250   18.3750 C   0  0  0  0  0  0  0  0  0  0  0  0
   27.6830   29.5000   19.1330 C   0  0  0  0  0  0  0  0  0  0  0  0
   27.9330   29.6020   20.6510 C   0  0  0  0  0  0  0  0  0  0  0  0
   26.7150   30.1700   21.4020 C   0  0  0  0  0  0  0  0  0  0  0  0
   27.0890   30.8300   22.7320 C   0  0  0  0  0  0  0  0  0  0  0  0
   31.7310   28.4810   18.1910 O   0  0  0  0  0  0  0  0  0  0  0  0
   31.7070   31.9260   17.2520 N   0  0  0  0  0  0  0  0  0  0  0  0
   32.2190   32.3740   16.0860 C   0  0  0  0  0  0  0  0  0  0  0  0
   31.4680   33.5610   15.5050 C   0  0  0  0  0  0  0  0  0  0  0  0
   33.1960   31.9010   15.5140 O   0  0  0  0  0  0  0  0  0  0  0  0
   34.9180   29.6720   19.7980 C   0  0  0  0  0  0  0  0  0  0  0  0
   35.4720   28.5890   20.6090 C   0  0  0  0  0  0  0  0  0  0  0  0
   36.7870   28.0840   20.3050 C   0  0  0  0  0  0  0  0  0  0  0  0
   37.5460   28.6280   19.2330 C   0  0  0  0  0  0  0  0  0  0  0  0
   37.0150   29.6830   18.4400 C   0  0  0  0  0  0  0  0  0  0  0  0
   35.7220   30.1980   18.7140 C   0  0  0  0  0  0  0  0  0  0  0  0
   35.0770   25.6090   22.0500 C   0  0  0  0  0  0  0  0  0  0  0  0
   36.1640   24.6160   22.0720 C   0  0  0  0  0  0  0  0  0  0  0  0
   35.9260   23.3190   21.5200 C   0  0  0  0  0  0  0  0  0  0  0  0
   34.6920   22.9580   20.9560 C   0  0  0  0  0  0  0  0  0  0  0  0
   33.6470   23.8880   20.9270 C   0  0  0  0  0  0  0  0  0  0  0  0
   33.8320   25.1790   21.4580 C   0  0  0  0  0  0  0  0  0  0  0  0
   37.5320   24.8230   22.6270 C   0  0  0  0  0  0  0  0  0  0  0  0
   38.0450   23.7900   23.3310 O   0  0  0  0  0  0  0  0  0  0  0  0
   38.1510   25.8280   22.4800 O   0  0  0  0  0  0  0  0  0  0  0  0
   35.8780   26.4060   24.6770 O   0  0  0  0  0  0  0  0  0  0  0  0
   34.7470   29.1720   25.1210 O   0  0  0  0  0  0  0  0  0  0  0  0
  1  2  2  0  0  0  0
  2  3  1  0  0  0  0
  3  4  1  0  0  0  0
  4  5  1  0  0  0  0
  5  6  2  0  0  0  0
  6  7  1  0  0  0  0
  7  8  2  0  0  0  0
  8  9  1  0  0  0  0
  9 10  1  0  0  0  0
 10 11  1  0  0  0  0
 11 12  1  0  0  0  0
 12 13  1  0  0  0  0
 13 14  1  0  0  0  0
 14 15  1  0  0  0  0
 15 16  1  0  0  0  0
 16 17  1  0  0  0  0
 11 18  2  0  0  0  0
 10 19  1  0  0  0  0
 19 20  1  0  0  0  0
 20 21  1  0  0  0  0
 20 22  2  0  0  0  0
  8 23  1  0  0  0  0
 23 24  2  0  0  0  0
 24  5  1  0  0  0  0
 24 25  1  0  0  0  0
 25 26  2  0  0  0  0
 26 27  1  0  0  0  0
 27 28  2  0  0  0  0
 28 23  1  0  0  0  0
  4 29  1  0  0  0  0
 29 30  2  0  0  0  0
 30 31  1  0  0  0  0
 31 32  2  0  0  0  0
 32 33  1  0  0  0  0
 33 34  2  0  0  0  0
 34 29  1  0  0  0  0
 30 35  1  0  0  0  0
 35 36  2  0  0  0  0
 35 37  1  0  0  0  0
  3 38  2  0  0  0  0
  2 39  1  0  0  0  0
M  END
>  <EXTREG>  (1NL9_extract)
1NL9_extract

$$$$
1NNY_extract
  -MTS-   01061522043D 0   0.00000     0.00000     0

 53 57  0  0  0  0  0  0  0  0999 V2000
   35.5680   28.6010   20.5630 C   0  0  0  0  0  0  0  0  0  0  0  0
   34.8200   28.0480   21.6730 C   0  0  0  0  0  0  0  0  0  0  0  0
   33.5000   28.5870   21.9520 C   0  0  0  0  0  0  0  0  0  0  0  0
   32.9310   29.6120   21.1850 C   0  0  0  0  0  0  0  0  0  0  0  0
   33.6330   30.1760   20.0840 C   0  0  0  0  0  0  0  0  0  0  0  0
   32.9320   31.2800   19.2810 C   0  0  0  0  0  0  0  0  0  0  0  0
   32.3350   30.7510   17.9290 C   0  0  0  0  0  0  0  0  0  0  0  0
   31.3580   29.5620   18.1530 C   0  0  0  0  0  0  0  0  0  0  0  0
   30.0330   29.8730   18.2900 N   0  0  0  0  0  0  0  0  0  0  0  0
   29.0140   28.8280   18.5190 C   0  0  0  0  0  0  0  0  0  0  0  0
   27.9010   29.1660   19.5700 C   0  0  0  0  0  0  0  0  0  0  0  0
   28.3370   29.3190   21.0410 C   0  0  0  0  0  0  0  0  0  0  0  0
   27.8320   30.5390   21.8950 C   0  0  0  0  0  0  0  0  0  0  0  0
   26.4560   30.5830   22.6160 C   0  0  0  0  0  0  0  0  0  0  0  0
   25.7570   29.3180   22.6800 O   0  0  0  0  0  0  0  0  0  0  0  0
   24.4250   29.2600   23.2240 C   0  0  0  0  0  0  0  0  0  0  0  0
   23.6890   30.4490   23.5830 C   0  0  0  0  0  0  0  0  0  0  0  0
   22.3740   30.3810   24.1190 C   0  0  0  0  0  0  0  0  0  0  0  0
   21.7290   29.0980   24.3180 C   0  0  0  0  0  0  0  0  0  0  0  0
   20.3930   29.0580   24.8640 C   0  0  0  0  0  0  0  0  0  0  0  0
   19.7310   30.2820   25.2030 C   0  0  0  0  0  0  0  0  0  0  0  0
   20.3790   31.5410   25.0060 C   0  0  0  0  0  0  0  0  0  0  0  0
   21.6980   31.5960   24.4630 C   0  0  0  0  0  0  0  0  0  0  0  0
   22.4360   27.9040   23.9710 C   0  0  0  0  0  0  0  0  0  0  0  0
   23.7660   27.9820   23.4350 C   0  0  0  0  0  0  0  0  0  0  0  0
   24.4270   26.7260   23.1100 C   0  0  0  0  0  0  0  0  0  0  0  0
   24.6590   26.4050   21.9830 O   0  0  0  0  0  0  0  0  0  0  0  0
   24.7570   25.9510   24.1480 O   0  0  0  0  0  0  0  0  0  0  0  0
   31.8070   28.4210   18.2070 O   0  0  0  0  0  0  0  0  0  0  0  0
   31.7140   31.8750   17.2170 N   0  0  0  0  0  0  0  0  0  0  0  0
   32.1880   32.2650   16.0010 C   0  0  0  0  0  0  0  0  0  0  0  0
   31.4280   33.4460   15.4010 C   0  0  0  0  0  0  0  0  0  0  0  0
   33.1340   31.7500   15.4040 O   0  0  0  0  0  0  0  0  0  0  0  0
   34.9790   29.6690   19.7600 C   0  0  0  0  0  0  0  0  0  0  0  0
   35.7440   30.1980   18.6580 C   0  0  0  0  0  0  0  0  0  0  0  0
   37.0450   29.6950   18.3540 C   0  0  0  0  0  0  0  0  0  0  0  0
   37.6120   28.6540   19.1420 C   0  0  0  0  0  0  0  0  0  0  0  0
   36.8820   28.1050   20.2390 C   0  0  0  0  0  0  0  0  0  0  0  0
   35.2670   27.0070   22.5200 N   0  0  0  0  0  0  0  0  0  0  0  0
   35.1870   25.6410   22.0320 C   0  0  0  0  0  0  0  0  0  0  0  0
   33.9430   25.2320   21.4340 C   0  0  0  0  0  0  0  0  0  0  0  0
   33.7220   23.9500   20.9180 C   0  0  0  0  0  0  0  0  0  0  0  0
   34.7360   22.9920   20.9640 C   0  0  0  0  0  0  0  0  0  0  0  0
   35.9680   23.3230   21.5320 C   0  0  0  0  0  0  0  0  0  0  0  0
   36.2370   24.6150   22.0720 C   0  0  0  0  0  0  0  0  0  0  0  0
   37.6120   24.7490   22.6300 C   0  0  0  0  0  0  0  0  0  0  0  0
   38.2530   25.9320   22.5580 O   0  0  0  0  0  0  0  0  0  0  0  0
   38.1390   23.8060   23.1530 O   0  0  0  0  0  0  0  0  0  0  0  0
   35.6730   27.3180   23.8570 C   0  0  0  0  0  0  0  0  0  0  0  0
   35.7870   28.7690   24.3570 C   0  0  0  0  0  0  0  0  0  0  0  0
   34.7810   29.1710   25.1520 O   0  0  0  0  0  0  0  0  0  0  0  0
   36.6990   29.4960   24.0500 O   0  0  0  0  0  0  0  0  0  0  0  0
   35.9590   26.4650   24.6910 O   0  0  0  0  0  0  0  0  0  0  0  0
  1  2  2  0  0  0  0
  2  3  1  0  0  0  0
  3  4  2  0  0  0  0
  4  5  1  0  0  0  0
  5  6  1  0  0  0  0
  6  7  1  0  0  0  0
  7  8  1  0  0  0  0
  8  9  1  0  0  0  0
  9 10  1  0  0  0  0
 10 11  1  0  0  0  0
 11 12  1  0  0  0  0
 12 13  1  0  0  0  0
 13 14  1  0  0  0  0
 14 15  1  0  0  0  0
 15 16  1  0  0  0  0
 16 17  2  0  0  0  0
 17 18  1  0  0  0  0
 18 19  2  0  0  0  0
 19 20  1  0  0  0  0
 20 21  2  0  0  0  0
 21 22  1  0  0  0  0
 22 23  2  0  0  0  0
 23 18  1  0  0  0  0
 19 24  1  0  0  0  0
 24 25  2  0  0  0  0
 25 16  1  0  0  0  0
 25 26  1  0  0  0  0
 26 27  2  0  0  0  0
 26 28  1  0  0  0  0
  8 29  2  0  0  0  0
  7 30  1  0  0  0  0
 30 31  1  0  0  0  0
 31 32  1  0  0  0  0
 31 33  2  0  0  0  0
  5 34  2  0  0  0  0
 34  1  1  0  0  0  0
 34 35  1  0  0  0  0
 35 36  2  0  0  0  0
 36 37  1  0  0  0  0
 37 38  2  0  0  0  0
 38  1  1  0  0  0  0
  2 39  1  0  0  0  0
 39 40  1  0  0  0  0
 40 41  2  0  0  0  0
 41 42  1  0  0  0  0
 42 43  2  0  0  0  0
 43 44  1  0  0  0  0
 44 45  2  0  0  0  0
 45 40  1  0  0  0  0
 45 46  1  0  0  0  0
 46 47  2  0  0  0  0
 46 48  1  0  0  0  0
 39 49  1  0  0  0  0
 49 50  1  0  0  0  0
 50 51  2  0  0  0  0
 50 52  1  0  0  0  0
 49 53  2  0  0  0  0
M  END
>  <EXTREG>  (1NNY_extract)
1NNY_extract

$$$$
1NZ7_extract
  -MTS-   01061522043D 0   0.00000     0.00000     0

 47 48  0  0  0  0  0  0  0  0999 V2000
   36.4260   29.4360   24.1510 O   0  0  0  0  0  0  0  0  0  0  0  0
   35.4890   28.6960   24.4620 C   0  0  0  0  0  0  0  0  0  0  0  0
   35.4350   27.2270   23.9360 C   0  0  0  0  0  0  0  0  0  0  0  0
   35.0480   26.9210   22.5740 N   0  0  0  0  0  0  0  0  0  0  0  0
   34.5530   27.9730   21.7490 C   0  0  0  0  0  0  0  0  0  0  0  0
   33.2490   28.4930   22.1000 C   0  0  0  0  0  0  0  0  0  0  0  0
   32.5770   29.5510   21.4240 C   0  0  0  0  0  0  0  0  0  0  0  0
   33.1970   30.2020   20.3220 C   0  0  0  0  0  0  0  0  0  0  0  0
   32.6460   31.3620   19.3450 C   0  0  0  0  0  0  0  0  0  0  0  0
   31.8890   30.5040   18.2300 C   0  0  0  0  0  0  0  0  0  0  0  0
   30.6760   29.6340   18.5730 C   0  0  0  0  0  0  0  0  0  0  0  0
   29.4860   30.0990   18.6860 N   0  0  0  0  0  0  0  0  0  0  0  0
   28.3620   29.2400   18.8540 C   0  0  0  0  0  0  0  0  0  0  0  0
   27.4330   29.8220   19.9250 C   0  0  0  0  0  0  0  0  0  0  0  0
   28.0640   29.8530   21.3460 C   0  0  0  0  0  0  0  0  0  0  0  0
   27.1400   30.4300   22.4430 C   0  0  0  0  0  0  0  0  0  0  0  0
   26.0030   29.4610   22.8490 C   0  0  0  0  0  0  0  0  0  0  0  0
   24.9110   30.2450   22.6380 N   0  0  0  0  0  0  0  0  0  0  0  0
   23.5360   29.7370   22.7840 C   0  0  0  0  0  0  0  0  0  0  0  0
   22.5420   30.8840   22.5250 C   0  0  0  0  0  0  0  0  0  0  0  0
   22.5990   32.0020   23.5800 C   0  0  0  0  0  0  0  0  0  0  0  0
   21.6600   31.6010   25.0720 S   0  0  0  0  0  0  0  0  0  0  0  0
   20.2360   31.0410   25.4680 C   0  0  0  0  0  0  0  0  0  0  0  0
   23.2910   28.5800   21.7850 C   0  0  0  0  0  0  0  0  0  0  0  0
   23.6220   28.6960   20.6280 O   0  0  0  0  0  0  0  0  0  0  0  0
   22.7770   27.5350   22.1780 O   0  0  0  0  0  0  0  0  0  0  0  0
   25.9780   28.2970   23.2450 O   0  0  0  0  0  0  0  0  0  0  0  0
   31.0920   28.4530   18.5670 O   0  0  0  0  0  0  0  0  0  0  0  0
   31.9040   31.2520   16.9880 N   0  0  0  0  0  0  0  0  0  0  0  0
   31.8210   32.2500   16.0990 C   0  0  0  0  0  0  0  0  0  0  0  0
   31.5680   33.6680   16.3720 C   0  0  0  0  0  0  0  0  0  0  0  0
   32.2800   31.8280   14.9340 O   0  0  0  0  0  0  0  0  0  0  0  0
   34.5590   29.6520   19.9660 C   0  0  0  0  0  0  0  0  0  0  0  0
   35.2530   28.5670   20.6410 C   0  0  0  0  0  0  0  0  0  0  0  0
   36.6350   28.0580   20.2240 C   0  0  0  0  0  0  0  0  0  0  0  0
   37.7240   29.1410   20.1100 C   0  0  0  0  0  0  0  0  0  0  0  0
   35.0460   25.5850   22.0910 C   0  0  0  0  0  0  0  0  0  0  0  0
   36.1510   24.5930   22.1640 C   0  0  0  0  0  0  0  0  0  0  0  0
   35.9280   23.2850   21.6010 C   0  0  0  0  0  0  0  0  0  0  0  0
   34.7020   22.9240   21.0090 C   0  0  0  0  0  0  0  0  0  0  0  0
   33.6540   23.8570   20.9420 C   0  0  0  0  0  0  0  0  0  0  0  0
   33.8150   25.1460   21.4720 C   0  0  0  0  0  0  0  0  0  0  0  0
   37.5380   24.7790   22.7390 C   0  0  0  0  0  0  0  0  0  0  0  0
   37.8820   25.8100   23.2200 O   0  0  0  0  0  0  0  0  0  0  0  0
   38.3820   23.8820   22.7460 O   0  0  0  0  0  0  0  0  0  0  0  0
   35.7470   26.3540   24.7640 O   0  0  0  0  0  0  0  0  0  0  0  0
   34.6030   29.1170   25.1590 O   0  0  0  0  0  0  0  0  0  0  0  0
  1  2  2  0  0  0  0
  2  3  1  0  0  0  0
  3  4  1  0  0  0  0
  4  5  1  0  0  0  0
  5  6  2  0  0  0  0
  6  7  1  0  0  0  0
  7  8  2  0  0  0  0
  8  9  1  0  0  0  0
  9 10  1  0  0  0  0
 10 11  1  0  0  0  0
 11 12  1  0  0  0  0
 12 13  1  0  0  0  0
 13 14  1  0  0  0  0
 14 15  1  0  0  0  0
 15 16  1  0  0  0  0
 16 17  1  0  0  0  0
 17 18  1  0  0  0  0
 18 19  1  0  0  0  0
 19 20  1  0  0  0  0
 20 21  1  0  0  0  0
 21 22  1  0  0  0  0
 22 23  1  0  0  0  0
 19 24  1  0  0  0  0
 24 25  2  0  0  0  0
 24 26  1  0  0  0  0
 17 27  2  0  0  0  0
 11 28  2  0  0  0  0
 10 29  1  0  0  0  0
 29 30  1  0  0  0  0
 30 31  1  0  0  0  0
 30 32  2  0  0  0  0
  8 33  1  0  0  0  0
 33 34  2  0  0  0  0
 34  5  1  0  0  0  0
 34 35  1  0  0  0  0
 35 36  1  0  0  0  0
  4 37  1  0  0  0  0
 37 38  2  0  0  0  0
 38 39  1  0  0  0  0
 39 40  2  0  0  0  0
 40 41  1  0  0  0  0
 41 42  2  0  0  0  0
 42 37  1  0  0  0  0
 38 43  1  0  0  0  0
 43 44  2  0  0  0  0
 43 45  1  0  0  0  0
  3 46  2  0  0  0  0
  2 47  1  0  0  0  0
M  END
>  <EXTREG>  (1NZ7_extract)
1NZ7_extract

$$$$
1ONY_extract
  -MTS-   01061522043D 0   0.00000     0.00000     0

 41 42  0  0  0  0  0  0  0  0999 V2000
   36.5080   29.2500   23.9500 O   0  0  0  0  0  0  0  0  0  0  0  0
   35.5890   28.6280   24.3940 C   0  0  0  0  0  0  0  0  0  0  0  0
   35.2730   27.1700   23.9240 C   0  0  0  0  0  0  0  0  0  0  0  0
   34.8330   26.9090   22.6040 N   0  0  0  0  0  0  0  0  0  0  0  0
   34.8390   25.5690   22.0400 C   0  0  0  0  0  0  0  0  0  0  0  0
   35.9670   24.6180   22.0400 C   0  0  0  0  0  0  0  0  0  0  0  0
   37.3210   24.8650   22.6250 C   0  0  0  0  0  0  0  0  0  0  0  0
   37.9580   25.8940   22.4780 O   0  0  0  0  0  0  0  0  0  0  0  0
   37.8140   24.0040   23.3110 O   0  0  0  0  0  0  0  0  0  0  0  0
   35.7970   23.3350   21.4350 C   0  0  0  0  0  0  0  0  0  0  0  0
   34.5850   22.9380   20.8380 C   0  0  0  0  0  0  0  0  0  0  0  0
   33.4950   23.8230   20.8240 C   0  0  0  0  0  0  0  0  0  0  0  0
   33.6160   25.0970   21.4080 C   0  0  0  0  0  0  0  0  0  0  0  0
   34.3400   27.9820   21.8340 C   0  0  0  0  0  0  0  0  0  0  0  0
   35.1010   28.6880   20.8260 C   0  0  0  0  0  0  0  0  0  0  0  0
   34.4650   29.7530   20.1190 C   0  0  0  0  0  0  0  0  0  0  0  0
   33.1190   30.1310   20.3850 C   0  0  0  0  0  0  0  0  0  0  0  0
   32.3950   29.4380   21.3800 C   0  0  0  0  0  0  0  0  0  0  0  0
   32.9900   28.3900   22.0870 C   0  0  0  0  0  0  0  0  0  0  0  0
   32.4500   31.2450   19.6140 C   0  0  0  0  0  0  0  0  0  0  0  0
   31.9750   30.8290   18.1810 C   0  0  0  0  0  0  0  0  0  0  0  0
   30.9980   29.6200   18.2200 C   0  0  0  0  0  0  0  0  0  0  0  0
   29.6910   29.9740   18.2680 N   0  0  0  0  0  0  0  0  0  0  0  0
   28.6100   28.9820   18.3210 C   0  0  0  0  0  0  0  0  0  0  0  0
   27.4600   29.5110   19.1880 C   0  0  0  0  0  0  0  0  0  0  0  0
   27.8270   29.5610   20.6800 C   0  0  0  0  0  0  0  0  0  0  0  0
   27.1010   30.6840   21.4220 C   0  0  0  0  0  0  0  0  0  0  0  0
   26.8550   30.3450   22.8960 C   0  0  0  0  0  0  0  0  0  0  0  0
   31.4080   28.4620   18.2210 O   0  0  0  0  0  0  0  0  0  0  0  0
   31.3600   31.9840   17.5360 N   0  0  0  0  0  0  0  0  0  0  0  0
   31.5140   32.1680   15.8070 S   0  0  0  0  0  0  0  0  0  0  0  0
   31.3290   33.8830   15.3990 C   0  0  0  0  0  0  0  0  0  0  0  0
   32.8590   31.7510   15.5250 O   0  0  0  0  0  0  0  0  0  0  0  0
   30.4390   31.3870   15.2860 O   0  0  0  0  0  0  0  0  0  0  0  0
   36.5410   28.3420   20.5000 C   0  0  0  0  0  0  0  0  0  0  0  0
   36.7670   27.6110   19.1740 C   0  0  0  0  0  0  0  0  0  0  0  0
   38.2840   27.5490   18.8840 C   0  0  0  0  0  0  0  0  0  0  0  0
   39.0120   26.8610   19.7800 N   0  0  0  0  0  0  0  0  0  0  0  0
   38.7660   28.0900   17.9040 O   0  0  0  0  0  0  0  0  0  0  0  0
   35.4320   26.2610   24.7490 O   0  0  0  0  0  0  0  0  0  0  0  0
   34.7550   29.1770   25.3120 O   0  0  0  0  0  0  0  0  0  0  0  0
  1  2  2  0  0  0  0
  2  3  1  0  0  0  0
  3  4  1  0  0  0  0
  4  5  1  0  0  0  0
  5  6  2  0  0  0  0
  6  7  1  0  0  0  0
  7  8  2  0  0  0  0
  7  9  1  0  0  0  0
  6 10  1  0  0  0  0
 10 11  2  0  0  0  0
 11 12  1  0  0  0  0
 12 13  2  0  0  0  0
 13  5  1  0  0  0  0
  4 14  1  0  0  0  0
 14 15  2  0  0  0  0
 15 16  1  0  0  0  0
 16 17  2  0  0  0  0
 17 18  1  0  0  0  0
 18 19  2  0  0  0  0
 19 14  1  0  0  0  0
 17 20  1  0  0  0  0
 20 21  1  0  0  0  0
 21 22  1  0  0  0  0
 22 23  1  0  0  0  0
 23 24  1  0  0  0  0
 24 25  1  0  0  0  0
 25 26  1  0  0  0  0
 26 27  1  0  0  0  0
 27 28  1  0  0  0  0
 22 29  2  0  0  0  0
 21 30  1  0  0  0  0
 30 31  1  0  0  0  0
 31 32  1  0  0  0  0
 31 33  2  0  0  0  0
 31 34  2  0  0  0  0
 15 35  1  0  0  0  0
 35 36  2  0  0  0  0
 36 37  1  0  0  0  0
 37 38  1  0  0  0  0
 37 39  2  0  0  0  0
  3 40  2  0  0  0  0
  2 41  1  0  0  0  0
M  END
>  <EXTREG>  (1ONY_extract)
1ONY_extract

$$$$
1ONZ_extract
  -MTS-   01061522043D 0   0.00000     0.00000     0

 26 28  0  0  0  0  0  0  0  0999 V2000
   36.6750   29.5260   24.1080 O   0  0  0  0  0  0  0  0  0  0  0  0
   35.7790   28.7170   24.3440 C   0  0  0  0  0  0  0  0  0  0  0  0
   35.7190   27.2680   23.7810 C   0  0  0  0  0  0  0  0  0  0  0  0
   35.0570   26.9770   22.5060 N   0  0  0  0  0  0  0  0  0  0  0  0
   34.4660   28.0690   21.7570 C   0  0  0  0  0  0  0  0  0  0  0  0
   35.1360   28.6970   20.6000 C   0  0  0  0  0  0  0  0  0  0  0  0
   36.4510   28.2510   20.1350 C   0  0  0  0  0  0  0  0  0  0  0  0
   37.1100   28.8500   19.0040 C   0  0  0  0  0  0  0  0  0  0  0  0
   36.4670   29.9210   18.2940 C   0  0  0  0  0  0  0  0  0  0  0  0
   35.1460   30.4010   18.7300 C   0  0  0  0  0  0  0  0  0  0  0  0
   34.4830   29.8010   19.8710 C   0  0  0  0  0  0  0  0  0  0  0  0
   33.1680   30.2990   20.2820 C   0  0  0  0  0  0  0  0  0  0  0  0
   32.5170   29.6850   21.4150 C   0  0  0  0  0  0  0  0  0  0  0  0
   33.1600   28.5920   22.1300 C   0  0  0  0  0  0  0  0  0  0  0  0
   38.3700   28.3800   18.6070 O   0  0  0  0  0  0  0  0  0  0  0  0
   35.0040   25.5890   21.9730 C   0  0  0  0  0  0  0  0  0  0  0  0
   36.0930   24.5470   21.9860 C   0  0  0  0  0  0  0  0  0  0  0  0
   35.8170   23.2000   21.3830 C   0  0  0  0  0  0  0  0  0  0  0  0
   34.5600   22.8680   20.7950 C   0  0  0  0  0  0  0  0  0  0  0  0
   33.5090   23.8500   20.7710 C   0  0  0  0  0  0  0  0  0  0  0  0
   33.7280   25.1600   21.3390 C   0  0  0  0  0  0  0  0  0  0  0  0
   37.4810   24.6980   22.5530 C   0  0  0  0  0  0  0  0  0  0  0  0
   38.1550   25.6740   22.3660 O   0  0  0  0  0  0  0  0  0  0  0  0
   37.9420   23.6530   23.3280 O   0  0  0  0  0  0  0  0  0  0  0  0
   35.2190   26.4520   24.6330 O   0  0  0  0  0  0  0  0  0  0  0  0
   34.7070   29.0470   25.1340 O   0  0  0  0  0  0  0  0  0  0  0  0
  1  2  2  0  0  0  0
  2  3  1  0  0  0  0
  3  4  1  0  0  0  0
  4  5  1  0  0  0  0
  5  6  1  0  0  0  0
  6  7  1  0  0  0  0
  7  8  2  0  0  0  0
  8  9  1  0  0  0  0
  9 10  2  0  0  0  0
 10 11  1  0  0  0  0
 11  6  2  0  0  0  0
 11 12  1  0  0  0  0
 12 13  2  0  0  0  0
 13 14  1  0  0  0  0
 14  5  2  0  0  0  0
  8 15  1  0  0  0  0
  4 16  1  0  0  0  0
 16 17  2  0  0  0  0
 17 18  1  0  0  0  0
 18 19  2  0  0  0  0
 19 20  1  0  0  0  0
 20 21  2  0  0  0  0
 21 16  1  0  0  0  0
 17 22  1  0  0  0  0
 22 23  2  0  0  0  0
 22 24  1  0  0  0  0
  3 25  2  0  0  0  0
  2 26  1  0  0  0  0
M  END
>  <EXTREG>  (1ONZ_extract)
1ONZ_extract

$$$$
1Q1M_extract
  -MTS-   01061522043D 0   0.00000     0.00000     0

 30 32  0  0  0  0  0  0  0  0999 V2000
   33.9560   30.0120   19.6510 C   0  0  0  0  0  0  0  0  0  0  0  0
   35.2620   29.9110   19.3680 F   0  0  0  0  0  0  0  0  0  0  0  0
   33.1330   30.6490   18.6860 C   0  0  0  0  0  0  0  0  0  0  0  0
   31.7470   30.7820   18.9420 C   0  0  0  0  0  0  0  0  0  0  0  0
   31.1830   30.2880   20.1480 C   0  0  0  0  0  0  0  0  0  0  0  0
   32.0250   29.6540   21.0960 C   0  0  0  0  0  0  0  0  0  0  0  0
   33.4170   29.4990   20.8740 C   0  0  0  0  0  0  0  0  0  0  0  0
   34.2060   28.8130   21.9500 C   0  0  0  0  0  0  0  0  0  0  0  0
   35.5320   28.5430   21.9550 C   0  0  0  0  0  0  0  0  0  0  0  0
   35.8010   27.8770   23.2250 C   0  0  0  0  0  0  0  0  0  0  0  0
   34.6240   27.7890   23.8970 N   0  0  0  0  0  0  0  0  0  0  0  0
   33.6020   28.3700   23.1150 O   0  0  0  0  0  0  0  0  0  0  0  0
   37.1690   27.3810   23.6800 C   0  0  0  0  0  0  0  0  0  0  0  0
   37.2060   26.0900   24.1450 O   0  0  0  0  0  0  0  0  0  0  0  0
   38.1380   28.1270   23.6170 O   0  0  0  0  0  0  0  0  0  0  0  0
   29.7180   30.4570   20.3780 C   0  0  0  0  0  0  0  0  0  0  0  0
   29.0410   30.0400   21.4860 C   0  0  0  0  0  0  0  0  0  0  0  0
   27.5590   30.2240   21.6720 C   0  0  0  0  0  0  0  0  0  0  0  0
   27.0660   29.1780   22.4980 O   0  0  0  0  0  0  0  0  0  0  0  0
   25.6600   29.1570   22.7980 C   0  0  0  0  0  0  0  0  0  0  0  0
   25.0250   27.8950   23.1840 C   0  0  0  0  0  0  0  0  0  0  0  0
   23.6140   27.8780   23.4800 C   0  0  0  0  0  0  0  0  0  0  0  0
   22.8490   29.0720   23.4060 C   0  0  0  0  0  0  0  0  0  0  0  0
   23.4490   30.2990   23.0390 C   0  0  0  0  0  0  0  0  0  0  0  0
   24.8360   30.3440   22.7390 C   0  0  0  0  0  0  0  0  0  0  0  0
   22.9260   26.7270   23.8530 O   0  0  0  0  0  0  0  0  0  0  0  0
   25.7870   26.6130   23.2820 C   0  0  0  0  0  0  0  0  0  0  0  0
   26.3780   26.1950   22.1480 O   0  0  0  0  0  0  0  0  0  0  0  0
   27.1320   24.9630   22.1810 C   0  0  0  0  0  0  0  0  0  0  0  0
   25.8530   26.0070   24.3350 O   0  0  0  0  0  0  0  0  0  0  0  0
  1  2  1  0  0  0  0
  1  3  2  0  0  0  0
  3  4  1  0  0  0  0
  4  5  2  0  0  0  0
  5  6  1  0  0  0  0
  6  7  2  0  0  0  0
  7  1  1  0  0  0  0
  7  8  1  0  0  0  0
  8  9  2  0  0  0  0
  9 10  1  0  0  0  0
 10 11  2  0  0  0  0
 11 12  1  0  0  0  0
 12  8  1  0  0  0  0
 10 13  1  0  0  0  0
 13 14  2  0  0  0  0
 13 15  1  0  0  0  0
  5 16  1  0  0  0  0
 16 17  2  0  0  0  0
 17 18  1  0  0  0  0
 18 19  1  0  0  0  0
 19 20  1  0  0  0  0
 20 21  2  0  0  0  0
 21 22  1  0  0  0  0
 22 23  2  0  0  0  0
 23 24  1  0  0  0  0
 24 25  2  0  0  0  0
 25 20  1  0  0  0  0
 22 26  1  0  0  0  0
 21 27  1  0  0  0  0
 27 28  1  0  0  0  0
 28 29  1  0  0  0  0
 27 30  2  0  0  0  0
M  END
>  <EXTREG>  (1Q1M_extract)
1Q1M_extract

$$$$
1Q6J_extract
  -MTS-   01061522043D 0   0.00000     0.00000     0

 44 48  0  0  0  0  0  0  0  0999 V2000
   32.5140   31.4640   19.1920 C   0  0  0  0  0  0  0  0  0  0  0  0
   31.8870   30.8780   17.8230 C   0  0  0  0  0  0  0  0  0  0  0  0
   31.1980   32.1420   17.2700 N   0  0  0  0  0  0  0  0  0  0  0  0
   30.7420   32.0770   15.8360 C   0  0  0  0  0  0  0  0  0  0  0  0
   30.7330   31.1500   14.7040 C   0  0  0  0  0  0  0  0  0  0  0  0
   30.1770   31.5390   13.4570 C   0  0  0  0  0  0  0  0  0  0  0  0
   29.6130   32.8770   13.3050 C   0  0  0  0  0  0  0  0  0  0  0  0
   29.6110   33.8100   14.4070 C   0  0  0  0  0  0  0  0  0  0  0  0
   30.1640   33.4230   15.6530 C   0  0  0  0  0  0  0  0  0  0  0  0
   30.3310   34.0310   16.8730 N   0  0  0  0  0  0  0  0  0  0  0  0
   30.9190   33.3650   17.8650 N   0  0  0  0  0  0  0  0  0  0  0  0
   33.0750   30.3880   16.8380 C   0  0  0  0  0  0  0  0  0  0  0  0
   33.1390   29.0060   16.3800 C   0  0  0  0  0  0  0  0  0  0  0  0
   34.1540   28.5500   15.5120 C   0  0  0  0  0  0  0  0  0  0  0  0
   35.1450   29.4690   15.0700 C   0  0  0  0  0  0  0  0  0  0  0  0
   35.1090   30.8610   15.5140 C   0  0  0  0  0  0  0  0  0  0  0  0
   34.0810   31.3000   16.3850 C   0  0  0  0  0  0  0  0  0  0  0  0
   30.9170   29.6450   18.1100 C   0  0  0  0  0  0  0  0  0  0  0  0
   29.7910   29.8850   19.1020 C   0  0  0  0  0  0  0  0  0  0  0  0
   28.9020   31.0140   19.0500 C   0  0  0  0  0  0  0  0  0  0  0  0
   27.8580   31.1630   20.0220 C   0  0  0  0  0  0  0  0  0  0  0  0
   27.6940   30.1690   21.0560 C   0  0  0  0  0  0  0  0  0  0  0  0
   28.5780   29.0570   21.0910 C   0  0  0  0  0  0  0  0  0  0  0  0
   29.5930   28.9180   20.1500 C   0  0  0  0  0  0  0  0  0  0  0  0
   26.5700   30.2790   22.1050 C   0  0  0  0  0  0  0  0  0  0  0  0
   25.3790   29.1080   21.9150 P   0  0  0  0  0  0  0  0  0  0  0  0
   24.2040   29.4360   22.8060 O   0  0  0  0  0  0  0  0  0  0  0  0
   24.9600   29.0650   20.4710 O   0  0  0  0  0  0  0  0  0  0  0  0
   25.8840   27.6980   22.3150 O   0  0  0  0  0  0  0  0  0  0  0  0
   27.0750   30.2500   23.3590 F   0  0  0  0  0  0  0  0  0  0  0  0
   25.9830   31.4670   21.9740 F   0  0  0  0  0  0  0  0  0  0  0  0
   33.3070   30.4690   20.0890 C   0  0  0  0  0  0  0  0  0  0  0  0
   34.6940   30.1420   19.8840 C   0  0  0  0  0  0  0  0  0  0  0  0
   35.3410   29.2390   20.7520 C   0  0  0  0  0  0  0  0  0  0  0  0
   34.6350   28.6470   21.8240 C   0  0  0  0  0  0  0  0  0  0  0  0
   33.2740   28.9740   22.0220 C   0  0  0  0  0  0  0  0  0  0  0  0
   32.6390   29.8610   21.1680 C   0  0  0  0  0  0  0  0  0  0  0  0
   35.2800   27.6780   22.7720 C   0  0  0  0  0  0  0  0  0  0  0  0
   35.8970   28.3180   24.2370 P   0  0  0  0  0  0  0  0  0  0  0  0
   36.4700   27.1950   25.0840 O   0  0  0  0  0  0  0  0  0  0  0  0
   36.8900   29.3040   23.9280 O   0  0  0  0  0  0  0  0  0  0  0  0
   34.7700   29.0110   25.0470 O   0  0  0  0  0  0  0  0  0  0  0  0
   34.3610   26.7630   23.0640 F   0  0  0  0  0  0  0  0  0  0  0  0
   36.2660   27.0910   22.0790 F   0  0  0  0  0  0  0  0  0  0  0  0
  1  2  1  0  0  0  0
  2  3  1  0  0  0  0
  3  4  1  0  0  0  0
  4  5  2  0  0  0  0
  5  6  1  0  0  0  0
  6  7  2  0  0  0  0
  7  8  1  0  0  0  0
  8  9  2  0  0  0  0
  9  4  1  0  0  0  0
  9 10  1  0  0  0  0
 10 11  2  0  0  0  0
 11  3  1  0  0  0  0
  2 12  1  0  0  0  0
 12 13  2  0  0  0  0
 13 14  1  0  0  0  0
 14 15  2  0  0  0  0
 15 16  1  0  0  0  0
 16 17  2  0  0  0  0
 17 12  1  0  0  0  0
  2 18  1  0  0  0  0
 18 19  1  0  0  0  0
 19 20  2  0  0  0  0
 20 21  1  0  0  0  0
 21 22  2  0  0  0  0
 22 23  1  0  0  0  0
 23 24  2  0  0  0  0
 24 19  1  0  0  0  0
 22 25  1  0  0  0  0
 25 26  1  0  0  0  0
 26 27  1  0  0  0  0
 26 28  1  0  0  0  0
 26 29  2  0  0  0  0
 25 30  1  0  0  0  0
 25 31  1  0  0  0  0
  1 32  1  0  0  0  0
 32 33  2  0  0  0  0
 33 34  1  0  0  0  0
 34 35  2  0  0  0  0
 35 36  1  0  0  0  0
 36 37  2  0  0  0  0
 37 32  1  0  0  0  0
 35 38  1  0  0  0  0
 38 39  1  0  0  0  0
 39 40  1  0  0  0  0
 39 41  1  0  0  0  0
 39 42  2  0  0  0  0
 38 43  1  0  0  0  0
 38 44  1  0  0  0  0
M  END
>  <EXTREG>  (1Q6J_extract)
1Q6J_extract

$$$$
1Q6M_extract
  -MTS-   01061522043D 0   0.00000     0.00000     0

 46 50  0  0  0  0  0  0  0  0999 V2000
   32.4740   31.5220   19.2380 C   0  0  0  0  0  0  0  0  0  0  0  0
   31.8740   30.9120   17.8500 C   0  0  0  0  0  0  0  0  0  0  0  0
   31.1400   32.1140   17.2720 N   0  0  0  0  0  0  0  0  0  0  0  0
   30.8050   31.9990   15.8480 C   0  0  0  0  0  0  0  0  0  0  0  0
   30.9490   31.0860   14.7790 C   0  0  0  0  0  0  0  0  0  0  0  0
   30.4520   31.4150   13.5030 C   0  0  0  0  0  0  0  0  0  0  0  0
   29.8010   32.6560   13.2900 C   0  0  0  0  0  0  0  0  0  0  0  0
   29.6480   33.5720   14.3470 C   0  0  0  0  0  0  0  0  0  0  0  0
   30.1330   33.2640   15.5950 C   0  0  0  0  0  0  0  0  0  0  0  0
   30.1610   33.8950   16.7950 N   0  0  0  0  0  0  0  0  0  0  0  0
   30.7280   33.3070   17.8310 N   0  0  0  0  0  0  0  0  0  0  0  0
   33.0670   30.4170   16.9020 C   0  0  0  0  0  0  0  0  0  0  0  0
   33.1740   29.0470   16.5350 C   0  0  0  0  0  0  0  0  0  0  0  0
   34.2270   28.5740   15.6980 C   0  0  0  0  0  0  0  0  0  0  0  0
   35.1690   29.4900   15.2280 C   0  0  0  0  0  0  0  0  0  0  0  0
   35.0790   30.8580   15.5740 C   0  0  0  0  0  0  0  0  0  0  0  0
   34.0390   31.3170   16.4010 C   0  0  0  0  0  0  0  0  0  0  0  0
   35.9800   31.7230   15.1190 F   0  0  0  0  0  0  0  0  0  0  0  0
   36.1530   29.0450   14.4530 F   0  0  0  0  0  0  0  0  0  0  0  0
   30.9050   29.6570   18.0680 C   0  0  0  0  0  0  0  0  0  0  0  0
   29.8030   29.9110   19.1220 C   0  0  0  0  0  0  0  0  0  0  0  0
   28.9030   31.0220   19.0900 C   0  0  0  0  0  0  0  0  0  0  0  0
   27.8570   31.1380   20.0720 C   0  0  0  0  0  0  0  0  0  0  0  0
   27.7000   30.1300   21.0960 C   0  0  0  0  0  0  0  0  0  0  0  0
   28.5860   29.0550   21.1180 C   0  0  0  0  0  0  0  0  0  0  0  0
   29.6110   28.9450   20.1560 C   0  0  0  0  0  0  0  0  0  0  0  0
   26.5690   30.2120   22.1320 C   0  0  0  0  0  0  0  0  0  0  0  0
   25.4010   29.1020   21.9320 P   0  0  0  0  0  0  0  0  0  0  0  0
   24.1970   29.5090   22.7390 O   0  0  0  0  0  0  0  0  0  0  0  0
   25.0570   29.0250   20.4570 O   0  0  0  0  0  0  0  0  0  0  0  0
   25.8830   27.7100   22.3880 O   0  0  0  0  0  0  0  0  0  0  0  0
   27.0810   30.0960   23.3320 F   0  0  0  0  0  0  0  0  0  0  0  0
   25.9940   31.4210   22.0970 F   0  0  0  0  0  0  0  0  0  0  0  0
   33.2540   30.4770   20.1030 C   0  0  0  0  0  0  0  0  0  0  0  0
   34.6340   30.1500   19.8670 C   0  0  0  0  0  0  0  0  0  0  0  0
   35.3360   29.2680   20.7380 C   0  0  0  0  0  0  0  0  0  0  0  0
   34.6810   28.6970   21.8550 C   0  0  0  0  0  0  0  0  0  0  0  0
   33.3140   29.0130   22.0780 C   0  0  0  0  0  0  0  0  0  0  0  0
   32.6340   29.8850   21.2170 C   0  0  0  0  0  0  0  0  0  0  0  0
   35.3820   27.7420   22.7760 C   0  0  0  0  0  0  0  0  0  0  0  0
   35.9620   28.2970   24.2090 P   0  0  0  0  0  0  0  0  0  0  0  0
   36.4230   27.0790   24.9900 O   0  0  0  0  0  0  0  0  0  0  0  0
   37.0780   29.2870   23.9900 O   0  0  0  0  0  0  0  0  0  0  0  0
   34.8360   29.0060   25.0240 O   0  0  0  0  0  0  0  0  0  0  0  0
   34.5030   26.7750   23.0570 F   0  0  0  0  0  0  0  0  0  0  0  0
   36.3770   27.1560   22.1060 F   0  0  0  0  0  0  0  0  0  0  0  0
  1  2  1  0  0  0  0
  2  3  1  0  0  0  0
  3  4  1  0  0  0  0
  4  5  2  0  0  0  0
  5  6  1  0  0  0  0
  6  7  2  0  0  0  0
  7  8  1  0  0  0  0
  8  9  2  0  0  0  0
  9  4  1  0  0  0  0
  9 10  1  0  0  0  0
 10 11  2  0  0  0  0
 11  3  1  0  0  0  0
  2 12  1  0  0  0  0
 12 13  2  0  0  0  0
 13 14  1  0  0  0  0
 14 15  2  0  0  0  0
 15 16  1  0  0  0  0
 16 17  2  0  0  0  0
 17 12  1  0  0  0  0
 16 18  1  0  0  0  0
 15 19  1  0  0  0  0
  2 20  1  0  0  0  0
 20 21  1  0  0  0  0
 21 22  2  0  0  0  0
 22 23  1  0  0  0  0
 23 24  2  0  0  0  0
 24 25  1  0  0  0  0
 25 26  2  0  0  0  0
 26 21  1  0  0  0  0
 24 27  1  0  0  0  0
 27 28  1  0  0  0  0
 28 29  1  0  0  0  0
 28 30  1  0  0  0  0
 28 31  2  0  0  0  0
 27 32  1  0  0  0  0
 27 33  1  0  0  0  0
  1 34  1  0  0  0  0
 34 35  2  0  0  0  0
 35 36  1  0  0  0  0
 36 37  2  0  0  0  0
 37 38  1  0  0  0  0
 38 39  2  0  0  0  0
 39 34  1  0  0  0  0
 37 40  1  0  0  0  0
 40 41  1  0  0  0  0
 41 42  1  0  0  0  0
 41 43  2  0  0  0  0
 41 44  1  0  0  0  0
 40 45  1  0  0  0  0
 40 46  1  0  0  0  0
M  END
>  <EXTREG>  (1Q6M_extract)
1Q6M_extract

$$$$
1Q6N_extract
  -MTS-   01061522043D 0   0.00000     0.00000     0

 43 47  0  0  0  0  0  0  0  0999 V2000
   25.5540   25.7110   23.6450 Cl  0  0  0  0  0  0  0  0  0  0  0  0
   32.0230   30.8920   17.7120 C   0  0  0  0  0  0  0  0  0  0  0  0
   31.0440   29.6930   18.0960 C   0  0  0  0  0  0  0  0  0  0  0  0
   30.0290   30.1460   19.1380 C   0  0  0  0  0  0  0  0  0  0  0  0
   29.1890   29.3170   19.6760 C   0  0  0  0  0  0  0  0  0  0  0  0
   28.1620   29.7210   20.6790 C   0  0  0  0  0  0  0  0  0  0  0  0
   27.6910   28.7440   21.5910 C   0  0  0  0  0  0  0  0  0  0  0  0
   26.6890   29.0930   22.5540 C   0  0  0  0  0  0  0  0  0  0  0  0
   26.1500   30.4250   22.6080 C   0  0  0  0  0  0  0  0  0  0  0  0
   26.6370   31.4100   21.6860 C   0  0  0  0  0  0  0  0  0  0  0  0
   27.6430   31.0590   20.7170 C   0  0  0  0  0  0  0  0  0  0  0  0
   33.1690   30.3450   16.8860 C   0  0  0  0  0  0  0  0  0  0  0  0
   34.0890   31.1100   16.2900 N   0  0  0  0  0  0  0  0  0  0  0  0
   35.0450   30.4500   15.5710 C   0  0  0  0  0  0  0  0  0  0  0  0
   34.8440   29.0160   15.6000 C   0  0  0  0  0  0  0  0  0  0  0  0
   33.4340   28.6100   16.5870 S   0  0  0  0  0  0  0  0  0  0  0  0
   35.7310   28.1480   14.8940 C   0  0  0  0  0  0  0  0  0  0  0  0
   36.8440   28.6770   14.1420 C   0  0  0  0  0  0  0  0  0  0  0  0
   37.0570   30.1030   14.1220 C   0  0  0  0  0  0  0  0  0  0  0  0
   36.1530   30.9840   14.8310 C   0  0  0  0  0  0  0  0  0  0  0  0
   31.2790   32.0330   16.9710 N   0  0  0  0  0  0  0  0  0  0  0  0
   30.8240   32.1960   15.6820 C   0  0  0  0  0  0  0  0  0  0  0  0
   30.1890   33.4540   15.5130 C   0  0  0  0  0  0  0  0  0  0  0  0
   30.3160   33.9860   16.7490 N   0  0  0  0  0  0  0  0  0  0  0  0
   30.9600   33.2050   17.7060 N   0  0  0  0  0  0  0  0  0  0  0  0
   29.6370   33.8400   14.2630 C   0  0  0  0  0  0  0  0  0  0  0  0
   29.7190   32.9270   13.1350 C   0  0  0  0  0  0  0  0  0  0  0  0
   30.3600   31.6390   13.2710 C   0  0  0  0  0  0  0  0  0  0  0  0
   30.9170   31.2600   14.5450 C   0  0  0  0  0  0  0  0  0  0  0  0
   32.7120   31.4890   19.0870 C   0  0  0  0  0  0  0  0  0  0  0  0
   33.4710   30.5260   20.0080 C   0  0  0  0  0  0  0  0  0  0  0  0
   34.8870   30.2680   19.8550 C   0  0  0  0  0  0  0  0  0  0  0  0
   35.5350   29.3390   20.7410 C   0  0  0  0  0  0  0  0  0  0  0  0
   34.7870   28.6690   21.7720 C   0  0  0  0  0  0  0  0  0  0  0  0
   33.3780   28.9240   21.9290 C   0  0  0  0  0  0  0  0  0  0  0  0
   32.7390   29.8400   21.0620 C   0  0  0  0  0  0  0  0  0  0  0  0
   35.4390   27.6710   22.6660 C   0  0  0  0  0  0  0  0  0  0  0  0
   36.1030   28.3260   24.2770 P   0  0  0  0  0  0  0  0  0  0  0  0
   36.6430   27.1260   25.0050 O   0  0  0  0  0  0  0  0  0  0  0  0
   37.1400   29.3640   24.0390 O   0  0  0  0  0  0  0  0  0  0  0  0
   34.9400   28.9400   25.0140 O   0  0  0  0  0  0  0  0  0  0  0  0
   34.5220   26.6640   22.9790 F   0  0  0  0  0  0  0  0  0  0  0  0
   36.4740   27.0980   21.9220 F   0  0  0  0  0  0  0  0  0  0  0  0
  2  3  1  0  0  0  0
  3  4  1  0  0  0  0
  4  5  2  0  0  0  0
  5  6  1  0  0  0  0
  6  7  2  0  0  0  0
  7  8  1  0  0  0  0
  8  9  2  0  0  0  0
  9 10  1  0  0  0  0
 10 11  2  0  0  0  0
 11  6  1  0  0  0  0
  2 12  1  0  0  0  0
 12 13  2  0  0  0  0
 13 14  1  0  0  0  0
 14 15  2  0  0  0  0
 15 16  1  0  0  0  0
 16 12  1  0  0  0  0
 15 17  1  0  0  0  0
 17 18  2  0  0  0  0
 18 19  1  0  0  0  0
 19 20  2  0  0  0  0
 20 14  1  0  0  0  0
  2 21  1  0  0  0  0
 21 22  1  0  0  0  0
 22 23  2  0  0  0  0
 23 24  1  0  0  0  0
 24 25  2  0  0  0  0
 25 21  1  0  0  0  0
 23 26  1  0  0  0  0
 26 27  2  0  0  0  0
 27 28  1  0  0  0  0
 28 29  2  0  0  0  0
 29 22  1  0  0  0  0
  2 30  1  0  0  0  0
 30 31  1  0  0  0  0
 31 32  2  0  0  0  0
 32 33  1  0  0  0  0
 33 34  2  0  0  0  0
 34 35  1  0  0  0  0
 35 36  2  0  0  0  0
 36 31  1  0  0  0  0
 34 37  1  0  0  0  0
 37 38  1  0  0  0  0
 38 39  1  0  0  0  0
 38 40  2  0  0  0  0
 38 41  1  0  0  0  0
 37 42  1  0  0  0  0
 37 43  1  0  0  0  0
M  END
>  <EXTREG>  (1Q6N_extract)
1Q6N_extract

$$$$
1Q6S_extract
  -MTS-   01061522043D 0   0.00000     0.00000     0

 52 58  0  0  0  0  0  0  0  0999 V2000
   35.2130   29.5430   15.7170 C   0  0  0  0  0  0  0  0  0  0  0  0
   35.0040   30.9280   15.8960 C   0  0  0  0  0  0  0  0  0  0  0  0
   33.9190   31.4020   16.6560 C   0  0  0  0  0  0  0  0  0  0  0  0
   32.9990   30.4860   17.2610 C   0  0  0  0  0  0  0  0  0  0  0  0
   31.7900   30.9780   18.1570 C   0  0  0  0  0  0  0  0  0  0  0  0
   30.7950   29.7740   18.3920 C   0  0  0  0  0  0  0  0  0  0  0  0
   29.5350   29.9490   19.2440 C   0  0  0  0  0  0  0  0  0  0  0  0
   29.3540   29.1550   20.4120 C   0  0  0  0  0  0  0  0  0  0  0  0
   28.2040   29.2890   21.2130 C   0  0  0  0  0  0  0  0  0  0  0  0
   27.1840   30.2160   20.8920 C   0  0  0  0  0  0  0  0  0  0  0  0
   25.9320   30.4440   21.6420 C   0  0  0  0  0  0  0  0  0  0  0  0
   25.3930   31.7500   21.8500 C   0  0  0  0  0  0  0  0  0  0  0  0
   24.1850   31.9020   22.5980 C   0  0  0  0  0  0  0  0  0  0  0  0
   23.5250   30.7130   23.1170 C   0  0  0  0  0  0  0  0  0  0  0  0
   24.0550   29.4160   22.8990 C   0  0  0  0  0  0  0  0  0  0  0  0
   23.1740   27.9560   23.5270 P   0  0  0  0  0  0  0  0  0  0  0  0
   24.1230   26.7900   23.8220 O   0  0  0  0  0  0  0  0  0  0  0  0
   22.3400   28.2640   24.6930 O   0  0  0  0  0  0  0  0  0  0  0  0
   22.2880   27.5410   22.3710 O   0  0  0  0  0  0  0  0  0  0  0  0
   25.2620   29.2780   22.1570 C   0  0  0  0  0  0  0  0  0  0  0  0
   22.3720   30.8820   23.8520 N   0  0  0  0  0  0  0  0  0  0  0  0
   21.8100   32.0950   24.1050 C   0  0  0  0  0  0  0  0  0  0  0  0
   22.3820   33.2870   23.6160 C   0  0  0  0  0  0  0  0  0  0  0  0
   23.5660   33.1870   22.8570 C   0  0  0  0  0  0  0  0  0  0  0  0
   20.5620   32.2490   24.9270 C   0  0  0  0  0  0  0  0  0  0  0  0
   27.3550   31.0100   19.7390 C   0  0  0  0  0  0  0  0  0  0  0  0
   28.5120   30.8820   18.9260 C   0  0  0  0  0  0  0  0  0  0  0  0
   32.4120   31.4640   19.5300 C   0  0  0  0  0  0  0  0  0  0  0  0
   33.1850   30.4940   20.4100 C   0  0  0  0  0  0  0  0  0  0  0  0
   34.5870   30.3000   20.1650 C   0  0  0  0  0  0  0  0  0  0  0  0
   35.3580   29.3900   20.9240 C   0  0  0  0  0  0  0  0  0  0  0  0
   34.7170   28.6620   21.9600 C   0  0  0  0  0  0  0  0  0  0  0  0
   33.3290   28.8620   22.2070 C   0  0  0  0  0  0  0  0  0  0  0  0
   32.5940   29.7600   21.4490 C   0  0  0  0  0  0  0  0  0  0  0  0
   35.4230   27.6570   22.7910 C   0  0  0  0  0  0  0  0  0  0  0  0
   36.0240   28.4100   24.3810 P   0  0  0  0  0  0  0  0  0  0  0  0
   36.6470   27.2580   25.1670 O   0  0  0  0  0  0  0  0  0  0  0  0
   36.9960   29.4530   24.0960 O   0  0  0  0  0  0  0  0  0  0  0  0
   34.8460   29.0190   25.1560 O   0  0  0  0  0  0  0  0  0  0  0  0
   34.5480   26.6580   23.0710 F   0  0  0  0  0  0  0  0  0  0  0  0
   36.4810   27.1340   22.1250 F   0  0  0  0  0  0  0  0  0  0  0  0
   31.0610   32.0940   17.4590 N   0  0  0  0  0  0  0  0  0  0  0  0
   30.7360   33.2080   18.1700 N   0  0  0  0  0  0  0  0  0  0  0  0
   30.1310   33.9330   17.2350 N   0  0  0  0  0  0  0  0  0  0  0  0
   30.0180   33.4070   15.9730 C   0  0  0  0  0  0  0  0  0  0  0  0
   30.6730   32.1220   16.0930 C   0  0  0  0  0  0  0  0  0  0  0  0
   30.7370   31.2790   14.9550 C   0  0  0  0  0  0  0  0  0  0  0  0
   30.1950   31.7160   13.7210 C   0  0  0  0  0  0  0  0  0  0  0  0
   29.5670   32.9920   13.6330 C   0  0  0  0  0  0  0  0  0  0  0  0
   29.4910   33.8350   14.7730 C   0  0  0  0  0  0  0  0  0  0  0  0
   33.2390   29.0690   17.0540 C   0  0  0  0  0  0  0  0  0  0  0  0
   34.3340   28.6020   16.2870 C   0  0  0  0  0  0  0  0  0  0  0  0
  1  2  2  0  0  0  0
  2  3  1  0  0  0  0
  3  4  2  0  0  0  0
  4  5  1  0  0  0  0
  5  6  1  0  0  0  0
  6  7  1  0  0  0  0
  7  8  2  0  0  0  0
  8  9  1  0  0  0  0
  9 10  2  0  0  0  0
 10 11  1  0  0  0  0
 11 12  2  0  0  0  0
 12 13  1  0  0  0  0
 13 14  2  0  0  0  0
 14 15  1  0  0  0  0
 15 16  1  0  0  0  0
 16 17  1  0  0  0  0
 16 18  1  0  0  0  0
 16 19  2  0  0  0  0
 15 20  2  0  0  0  0
 20 11  1  0  0  0  0
 14 21  1  0  0  0  0
 21 22  2  0  0  0  0
 22 23  1  0  0  0  0
 23 24  2  0  0  0  0
 24 13  1  0  0  0  0
 22 25  1  0  0  0  0
 10 26  1  0  0  0  0
 26 27  2  0  0  0  0
 27  7  1  0  0  0  0
  5 28  1  0  0  0  0
 28 29  1  0  0  0  0
 29 30  2  0  0  0  0
 30 31  1  0  0  0  0
 31 32  2  0  0  0  0
 32 33  1  0  0  0  0
 33 34  2  0  0  0  0
 34 29  1  0  0  0  0
 32 35  1  0  0  0  0
 35 36  1  0  0  0  0
 36 37  1  0  0  0  0
 36 38  1  0  0  0  0
 36 39  2  0  0  0  0
 35 40  1  0  0  0  0
 35 41  1  0  0  0  0
  5 42  1  0  0  0  0
 42 43  1  0  0  0  0
 43 44  2  0  0  0  0
 44 45  1  0  0  0  0
 45 46  2  0  0  0  0
 46 42  1  0  0  0  0
 46 47  1  0  0  0  0
 47 48  2  0  0  0  0
 48 49  1  0  0  0  0
 49 50  2  0  0  0  0
 50 45  1  0  0  0  0
  4 51  1  0  0  0  0
 51 52  2  0  0  0  0
 52  1  1  0  0  0  0
M  END
>  <EXTREG>  (1Q6S_extract)
1Q6S_extract

$$$$
1Q6T_extract
  -MTS-   01061522043D 0   0.00000     0.00000     0

 58 64  0  0  0  0  0  0  0  0999 V2000
   35.5710   29.6530   15.3840 C   0  0  0  0  0  0  0  0  0  0  0  0
   35.3740   31.0560   15.6050 C   0  0  0  0  0  0  0  0  0  0  0  0
   34.2390   31.5270   16.3270 C   0  0  0  0  0  0  0  0  0  0  0  0
   33.2350   30.5930   16.8510 C   0  0  0  0  0  0  0  0  0  0  0  0
   31.9710   31.1140   17.6800 C   0  0  0  0  0  0  0  0  0  0  0  0
   31.0240   29.8980   18.0280 C   0  0  0  0  0  0  0  0  0  0  0  0
   29.6680   30.0140   18.8640 C   0  0  0  0  0  0  0  0  0  0  0  0
   29.3600   29.1830   19.9950 C   0  0  0  0  0  0  0  0  0  0  0  0
   28.1510   29.3340   20.7140 C   0  0  0  0  0  0  0  0  0  0  0  0
   27.1850   30.3220   20.3400 C   0  0  0  0  0  0  0  0  0  0  0  0
   25.8270   30.5260   21.0880 C   0  0  0  0  0  0  0  0  0  0  0  0
   25.2380   31.8560   21.2160 C   0  0  0  0  0  0  0  0  0  0  0  0
   23.9660   32.0000   21.9220 C   0  0  0  0  0  0  0  0  0  0  0  0
   23.2880   33.2710   22.1140 C   0  0  0  0  0  0  0  0  0  0  0  0
   22.0430   33.3620   22.8190 C   0  0  0  0  0  0  0  0  0  0  0  0
   21.4610   32.1270   23.3410 C   0  0  0  0  0  0  0  0  0  0  0  0
   20.2480   32.0690   24.0760 C   0  0  0  0  0  0  0  0  0  0  0  0
   19.3370   32.7020   23.0150 C   0  0  0  0  0  0  0  0  0  0  0  0
   18.8280   32.9130   21.6330 C   0  0  0  0  0  0  0  0  0  0  0  0
   17.7070   33.9590   21.7600 C   0  0  0  0  0  0  0  0  0  0  0  0
   18.3740   31.7880   20.7130 C   0  0  0  0  0  0  0  0  0  0  0  0
   20.1470   32.3670   25.3290 O   0  0  0  0  0  0  0  0  0  0  0  0
   21.1330   32.7270   26.0290 C   0  0  0  0  0  0  0  0  0  0  0  0
   22.1080   30.9370   23.1550 N   0  0  0  0  0  0  0  0  0  0  0  0
   23.3200   30.7820   22.4860 C   0  0  0  0  0  0  0  0  0  0  0  0
   23.9330   29.4840   22.3350 C   0  0  0  0  0  0  0  0  0  0  0  0
   25.1690   29.3800   21.6460 C   0  0  0  0  0  0  0  0  0  0  0  0
   23.2000   27.9540   22.9820 P   0  0  0  0  0  0  0  0  0  0  0  0
   22.4860   28.2710   24.3190 O   0  0  0  0  0  0  0  0  0  0  0  0
   22.2830   27.3750   22.0090 O   0  0  0  0  0  0  0  0  0  0  0  0
   24.3060   26.9460   23.2610 O   0  0  0  0  0  0  0  0  0  0  0  0
   27.4880   31.1620   19.2040 C   0  0  0  0  0  0  0  0  0  0  0  0
   28.7030   31.0170   18.4780 C   0  0  0  0  0  0  0  0  0  0  0  0
   32.5680   31.6210   19.0860 C   0  0  0  0  0  0  0  0  0  0  0  0
   33.2920   30.6360   20.0280 C   0  0  0  0  0  0  0  0  0  0  0  0
   34.7050   30.3380   19.8390 C   0  0  0  0  0  0  0  0  0  0  0  0
   35.3810   29.4090   20.6960 C   0  0  0  0  0  0  0  0  0  0  0  0
   34.6450   28.7510   21.7690 C   0  0  0  0  0  0  0  0  0  0  0  0
   33.2540   29.0520   21.9540 C   0  0  0  0  0  0  0  0  0  0  0  0
   32.6020   29.9630   21.1110 C   0  0  0  0  0  0  0  0  0  0  0  0
   35.2790   27.7420   22.6650 C   0  0  0  0  0  0  0  0  0  0  0  0
   35.8840   28.4560   24.2540 P   0  0  0  0  0  0  0  0  0  0  0  0
   36.4490   27.2610   25.0260 O   0  0  0  0  0  0  0  0  0  0  0  0
   36.9020   29.4640   23.9150 O   0  0  0  0  0  0  0  0  0  0  0  0
   34.7160   29.1190   25.0110 O   0  0  0  0  0  0  0  0  0  0  0  0
   34.3620   26.7910   22.9360 F   0  0  0  0  0  0  0  0  0  0  0  0
   36.3240   27.1700   22.0280 F   0  0  0  0  0  0  0  0  0  0  0  0
   31.2620   32.2040   16.9270 N   0  0  0  0  0  0  0  0  0  0  0  0
   30.9200   33.3280   17.6280 N   0  0  0  0  0  0  0  0  0  0  0  0
   30.3270   34.0560   16.6720 N   0  0  0  0  0  0  0  0  0  0  0  0
   30.2400   33.5430   15.4250 C   0  0  0  0  0  0  0  0  0  0  0  0
   30.8770   32.2290   15.5450 C   0  0  0  0  0  0  0  0  0  0  0  0
   30.9610   31.3990   14.3810 C   0  0  0  0  0  0  0  0  0  0  0  0
   30.4190   31.8600   13.1340 C   0  0  0  0  0  0  0  0  0  0  0  0
   29.8010   33.1570   13.0610 C   0  0  0  0  0  0  0  0  0  0  0  0
   29.7150   33.9900   14.2240 C   0  0  0  0  0  0  0  0  0  0  0  0
   33.4680   29.1650   16.5850 C   0  0  0  0  0  0  0  0  0  0  0  0
   34.6220   28.7060   15.8680 C   0  0  0  0  0  0  0  0  0  0  0  0
  1  2  2  0  0  0  0
  2  3  1  0  0  0  0
  3  4  2  0  0  0  0
  4  5  1  0  0  0  0
  5  6  1  0  0  0  0
  6  7  1  0  0  0  0
  7  8  2  0  0  0  0
  8  9  1  0  0  0  0
  9 10  2  0  0  0  0
 10 11  1  0  0  0  0
 11 12  2  0  0  0  0
 12 13  1  0  0  0  0
 13 14  1  0  0  0  0
 14 15  2  0  0  0  0
 15 16  1  0  0  0  0
 16 17  1  0  0  0  0
 17 18  1  0  0  0  0
 18 19  1  0  0  0  0
 19 20  1  0  0  0  0
 19 21  1  0  0  0  0
 17 22  1  0  0  0  0
 22 23  1  0  0  0  0
 16 24  2  0  0  0  0
 24 25  1  0  0  0  0
 25 13  2  0  0  0  0
 25 26  1  0  0  0  0
 26 27  2  0  0  0  0
 27 11  1  0  0  0  0
 26 28  1  0  0  0  0
 28 29  1  0  0  0  0
 28 30  1  0  0  0  0
 28 31  2  0  0  0  0
 10 32  1  0  0  0  0
 32 33  2  0  0  0  0
 33  7  1  0  0  0  0
  5 34  1  0  0  0  0
 34 35  1  0  0  0  0
 35 36  2  0  0  0  0
 36 37  1  0  0  0  0
 37 38  2  0  0  0  0
 38 39  1  0  0  0  0
 39 40  2  0  0  0  0
 40 35  1  0  0  0  0
 38 41  1  0  0  0  0
 41 42  1  0  0  0  0
 42 43  1  0  0  0  0
 42 44  1  0  0  0  0
 42 45  2  0  0  0  0
 41 46  1  0  0  0  0
 41 47  1  0  0  0  0
  5 48  1  0  0  0  0
 48 49  1  0  0  0  0
 49 50  2  0  0  0  0
 50 51  1  0  0  0  0
 51 52  2  0  0  0  0
 52 48  1  0  0  0  0
 52 53  1  0  0  0  0
 53 54  2  0  0  0  0
 54 55  1  0  0  0  0
 55 56  2  0  0  0  0
 56 51  1  0  0  0  0
  4 57  1  0  0  0  0
 57 58  2  0  0  0  0
 58  1  1  0  0  0  0
M  END
>  <EXTREG>  (1Q6T_extract)
1Q6T_extract

$$$$
1QXK_extract
  -MTS-   01061522043D 0   0.00000     0.00000     0

 37 38  0  0  0  0  0  0  0  0999 V2000
   35.6630   29.1780   20.9530 C   0  0  0  0  0  0  0  0  0  0  0  0
   37.0460   29.2180   20.9130 O   0  0  0  0  0  0  0  0  0  0  0  0
   34.9090   30.0850   20.1770 C   0  0  0  0  0  0  0  0  0  0  0  0
   33.4920   30.0560   20.2030 C   0  0  0  0  0  0  0  0  0  0  0  0
   32.8390   29.0940   21.0270 C   0  0  0  0  0  0  0  0  0  0  0  0
   33.5830   28.1850   21.8030 C   0  0  0  0  0  0  0  0  0  0  0  0
   35.0100   28.2170   21.7670 C   0  0  0  0  0  0  0  0  0  0  0  0
   35.8260   27.3460   22.4930 O   0  0  0  0  0  0  0  0  0  0  0  0
   35.4130   27.0720   23.8140 C   0  0  0  0  0  0  0  0  0  0  0  0
   36.3140   25.9950   24.3570 C   0  0  0  0  0  0  0  0  0  0  0  0
   36.2230   24.8400   24.0940 O   0  0  0  0  0  0  0  0  0  0  0  0
   37.2440   26.5140   25.1770 O   0  0  0  0  0  0  0  0  0  0  0  0
   32.6890   31.0300   19.3530 C   0  0  0  0  0  0  0  0  0  0  0  0
   32.6670   30.6550   17.8280 C   0  0  0  0  0  0  0  0  0  0  0  0
   32.0240   29.2630   17.6090 C   0  0  0  0  0  0  0  0  0  0  0  0
   32.6780   28.2910   17.2510 O   0  0  0  0  0  0  0  0  0  0  0  0
   30.6890   29.2640   17.8540 N   0  0  0  0  0  0  0  0  0  0  0  0
   30.0390   28.1720   18.5720 C   0  0  0  0  0  0  0  0  0  0  0  0
   28.7360   28.6920   19.1900 C   0  0  0  0  0  0  0  0  0  0  0  0
   28.9090   29.2740   20.6090 C   0  0  0  0  0  0  0  0  0  0  0  0
   27.5870   29.7930   21.1760 C   0  0  0  0  0  0  0  0  0  0  0  0
   27.2200   28.9980   22.2970 O   0  0  0  0  0  0  0  0  0  0  0  0
   25.8870   29.1150   22.7560 C   0  0  0  0  0  0  0  0  0  0  0  0
   25.1710   27.9220   23.1490 C   0  0  0  0  0  0  0  0  0  0  0  0
   23.8190   28.0440   23.6150 C   0  0  0  0  0  0  0  0  0  0  0  0
   23.1940   29.3110   23.6940 C   0  0  0  0  0  0  0  0  0  0  0  0
   23.8860   30.4820   23.3140 C   0  0  0  0  0  0  0  0  0  0  0  0
   25.2180   30.3890   22.8520 C   0  0  0  0  0  0  0  0  0  0  0  0
   23.0710   26.9480   24.0080 O   0  0  0  0  0  0  0  0  0  0  0  0
   25.7840   26.5670   23.0870 C   0  0  0  0  0  0  0  0  0  0  0  0
   26.2560   26.1810   21.8930 O   0  0  0  0  0  0  0  0  0  0  0  0
   26.8570   24.8750   21.7900 C   0  0  0  0  0  0  0  0  0  0  0  0
   25.8430   25.8680   24.0720 O   0  0  0  0  0  0  0  0  0  0  0  0
   31.8840   31.6400   17.0640 N   0  0  0  0  0  0  0  0  0  0  0  0
   32.1740   31.9600   15.7840 C   0  0  0  0  0  0  0  0  0  0  0  0
   30.9240   32.0770   14.9070 C   0  0  0  0  0  0  0  0  0  0  0  0
   33.3000   32.1460   15.3280 O   0  0  0  0  0  0  0  0  0  0  0  0
  1  2  1  0  0  0  0
  1  3  2  0  0  0  0
  3  4  1  0  0  0  0
  4  5  2  0  0  0  0
  5  6  1  0  0  0  0
  6  7  2  0  0  0  0
  7  1  1  0  0  0  0
  7  8  1  0  0  0  0
  8  9  1  0  0  0  0
  9 10  1  0  0  0  0
 10 11  2  0  0  0  0
 10 12  1  0  0  0  0
  4 13  1  0  0  0  0
 13 14  1  0  0  0  0
 14 15  1  0  0  0  0
 15 16  2  0  0  0  0
 15 17  1  0  0  0  0
 17 18  1  0  0  0  0
 18 19  1  0  0  0  0
 19 20  1  0  0  0  0
 20 21  1  0  0  0  0
 21 22  1  0  0  0  0
 22 23  1  0  0  0  0
 23 24  2  0  0  0  0
 24 25  1  0  0  0  0
 25 26  2  0  0  0  0
 26 27  1  0  0  0  0
 27 28  2  0  0  0  0
 28 23  1  0  0  0  0
 25 29  1  0  0  0  0
 24 30  1  0  0  0  0
 30 31  1  0  0  0  0
 31 32  1  0  0  0  0
 30 33  2  0  0  0  0
 14 34  1  0  0  0  0
 34 35  1  0  0  0  0
 35 36  1  0  0  0  0
 35 37  2  0  0  0  0
M  END
>  <EXTREG>  (1QXK_extract)
1QXK_extract

$$$$
1XBO_extract
  -MTS-   01061522043D 0   0.00000     0.00000     0

 31 33  0  0  0  0  0  0  0  0999 V2000
   33.6640   30.6120   19.6680 C   0  0  0  0  0  0  0  0  0  0  0  0
   33.2030   29.8180   20.7680 C   0  0  0  0  0  0  0  0  0  0  0  0
   34.0970   29.2210   21.8250 C   0  0  0  0  0  0  0  0  0  0  0  0
   35.4590   29.1730   21.9340 C   0  0  0  0  0  0  0  0  0  0  0  0
   36.6150   29.6700   21.0780 C   0  0  0  0  0  0  0  0  0  0  0  0
   36.5890   29.1270   19.7660 O   0  0  0  0  0  0  0  0  0  0  0  0
   35.7010   28.4640   23.2130 C   0  0  0  0  0  0  0  0  0  0  0  0
   34.5010   28.1450   23.7490 N   0  0  0  0  0  0  0  0  0  0  0  0
   33.4820   28.6050   22.9030 O   0  0  0  0  0  0  0  0  0  0  0  0
   37.0490   28.1270   23.8670 C   0  0  0  0  0  0  0  0  0  0  0  0
   37.2290   27.0580   24.4040 O   0  0  0  0  0  0  0  0  0  0  0  0
   37.9990   29.1010   23.8220 O   0  0  0  0  0  0  0  0  0  0  0  0
   31.8000   29.5800   20.8850 C   0  0  0  0  0  0  0  0  0  0  0  0
   30.8710   30.1070   19.9440 C   0  0  0  0  0  0  0  0  0  0  0  0
   31.3530   30.8970   18.8470 C   0  0  0  0  0  0  0  0  0  0  0  0
   32.7450   31.1440   18.7150 C   0  0  0  0  0  0  0  0  0  0  0  0
   29.4250   29.8300   20.1240 C   0  0  0  0  0  0  0  0  0  0  0  0
   28.8370   30.4180   21.2020 C   0  0  0  0  0  0  0  0  0  0  0  0
   27.4260   30.3920   21.7440 C   0  0  0  0  0  0  0  0  0  0  0  0
   26.9480   29.1010   22.1880 O   0  0  0  0  0  0  0  0  0  0  0  0
   25.5960   29.0200   22.7150 C   0  0  0  0  0  0  0  0  0  0  0  0
   25.0520   27.7440   23.1750 C   0  0  0  0  0  0  0  0  0  0  0  0
   23.7080   27.6960   23.6940 C   0  0  0  0  0  0  0  0  0  0  0  0
   22.9050   28.8630   23.7630 C   0  0  0  0  0  0  0  0  0  0  0  0
   23.4060   30.1010   23.3260 C   0  0  0  0  0  0  0  0  0  0  0  0
   24.7270   30.1830   22.8110 C   0  0  0  0  0  0  0  0  0  0  0  0
   23.1060   26.5390   24.1510 O   0  0  0  0  0  0  0  0  0  0  0  0
   25.8280   26.4590   23.1400 C   0  0  0  0  0  0  0  0  0  0  0  0
   26.3970   26.1240   21.9580 O   0  0  0  0  0  0  0  0  0  0  0  0
   27.1550   24.8830   21.8550 C   0  0  0  0  0  0  0  0  0  0  0  0
   25.9260   25.7620   24.1290 O   0  0  0  0  0  0  0  0  0  0  0  0
  1  2  2  0  0  0  0
  2  3  1  0  0  0  0
  3  4  2  0  0  0  0
  4  5  1  0  0  0  0
  5  6  1  0  0  0  0
  4  7  1  0  0  0  0
  7  8  2  0  0  0  0
  8  9  1  0  0  0  0
  9  3  1  0  0  0  0
  7 10  1  0  0  0  0
 10 11  2  0  0  0  0
 10 12  1  0  0  0  0
  2 13  1  0  0  0  0
 13 14  2  0  0  0  0
 14 15  1  0  0  0  0
 15 16  2  0  0  0  0
 16  1  1  0  0  0  0
 14 17  1  0  0  0  0
 17 18  2  0  0  0  0
 18 19  1  0  0  0  0
 19 20  1  0  0  0  0
 20 21  1  0  0  0  0
 21 22  2  0  0  0  0
 22 23  1  0  0  0  0
 23 24  2  0  0  0  0
 24 25  1  0  0  0  0
 25 26  2  0  0  0  0
 26 21  1  0  0  0  0
 23 27  1  0  0  0  0
 22 28  1  0  0  0  0
 28 29  1  0  0  0  0
 29 30  1  0  0  0  0
 28 31  2  0  0  0  0
M  END
>  <EXTREG>  (1XBO_extract)
1XBO_extract

$$$$
2AZR_extract
  -MTS-   01061522043D 0   0.00000     0.00000     0

 17 18  0  0  0  0  0  0  0  0999 V2000
   32.5940   29.1990   21.6650 C   0  0  0  0  0  0  0  0  0  0  0  0
   33.8590   29.2200   21.0320 C   0  0  0  0  0  0  0  0  0  0  0  0
   35.1620   28.7470   21.4230 C   0  0  0  0  0  0  0  0  0  0  0  0
   35.4350   28.1380   22.6210 O   0  0  0  0  0  0  0  0  0  0  0  0
   35.4320   26.7030   22.5820 C   0  0  0  0  0  0  0  0  0  0  0  0
   36.1450   26.1370   23.8230 C   0  0  0  0  0  0  0  0  0  0  0  0
   36.5900   26.9500   24.6690 O   0  0  0  0  0  0  0  0  0  0  0  0
   36.2000   24.8910   23.8770 O   0  0  0  0  0  0  0  0  0  0  0  0
   36.1120   29.0020   20.4430 C   0  0  0  0  0  0  0  0  0  0  0  0
   35.4460   29.7780   19.0670 S   0  0  0  0  0  0  0  0  0  0  0  0
   33.8930   29.8030   19.7600 C   0  0  0  0  0  0  0  0  0  0  0  0
   32.8560   30.3480   19.0800 N   0  0  0  0  0  0  0  0  0  0  0  0
   31.6760   30.2960   19.7390 C   0  0  0  0  0  0  0  0  0  0  0  0
   31.4940   29.7470   21.0000 C   0  0  0  0  0  0  0  0  0  0  0  0
   37.6400   28.6520   20.4620 C   0  0  0  0  0  0  0  0  0  0  0  0
   38.1590   28.2690   21.5550 O   0  0  0  0  0  0  0  0  0  0  0  0
   38.2360   28.7880   19.3530 O   0  0  0  0  0  0  0  0  0  0  0  0
  1  2  2  0  0  0  0
  2  3  1  0  0  0  0
  3  4  1  0  0  0  0
  4  5  1  0  0  0  0
  5  6  1  0  0  0  0
  6  7  2  0  0  0  0
  6  8  1  0  0  0  0
  3  9  2  0  0  0  0
  9 10  1  0  0  0  0
 10 11  1  0  0  0  0
 11  2  1  0  0  0  0
 11 12  2  0  0  0  0
 12 13  1  0  0  0  0
 13 14  2  0  0  0  0
 14  1  1  0  0  0  0
  9 15  1  0  0  0  0
 15 16  2  0  0  0  0
 15 17  1  0  0  0  0
M  END
>  <EXTREG>  (2AZR_extract)
2AZR_extract

$$$$
2B07_extract
  -MTS-   01061522043D 0   0.00000     0.00000     0

 37 41  0  0  0  0  0  0  0  0999 V2000
   35.2820   29.9270   19.1690 S   0  0  0  0  0  0  0  0  0  0  0  0
   36.1680   29.1420   20.4100 C   0  0  0  0  0  0  0  0  0  0  0  0
   35.3920   28.6230   21.4180 C   0  0  0  0  0  0  0  0  0  0  0  0
   34.0220   28.9100   21.1740 C   0  0  0  0  0  0  0  0  0  0  0  0
   32.5360   28.5630   21.9940 S   0  0  0  0  0  0  0  0  0  0  0  0
   31.6550   29.3840   20.7490 C   0  0  0  0  0  0  0  0  0  0  0  0
   30.2580   29.5550   20.6770 C   0  0  0  0  0  0  0  0  0  0  0  0
   29.6570   30.2520   19.6030 C   0  0  0  0  0  0  0  0  0  0  0  0
   28.2760   30.3810   19.6100 N   0  0  0  0  0  0  0  0  0  0  0  0
   27.3960   29.7480   20.5780 C   0  0  0  0  0  0  0  0  0  0  0  0
   27.2750   30.6530   21.8260 C   0  0  0  0  0  0  0  0  0  0  0  0
   26.3250   30.0400   22.8490 C   0  0  0  0  0  0  0  0  0  0  0  0
   25.0050   29.7990   22.1640 N   0  0  0  0  0  0  0  0  0  0  0  0
   23.6000   29.7350   23.1750 S   0  0  0  0  0  0  0  0  0  0  0  0
   22.7520   28.6680   22.6660 O   0  0  0  0  0  0  0  0  0  0  0  0
   24.0200   29.7260   24.5620 O   0  0  0  0  0  0  0  0  0  0  0  0
   22.8430   31.3200   22.7970 C   0  0  0  0  0  0  0  0  0  0  0  0
   22.8870   31.5690   21.3100 C   0  0  0  0  0  0  0  0  0  0  0  0
   22.0090   30.8930   20.4360 C   0  0  0  0  0  0  0  0  0  0  0  0
   22.0630   31.1280   19.0530 C   0  0  0  0  0  0  0  0  0  0  0  0
   22.9910   32.0430   18.5300 C   0  0  0  0  0  0  0  0  0  0  0  0
   23.8640   32.7210   19.3840 C   0  0  0  0  0  0  0  0  0  0  0  0
   23.8130   32.4820   20.7670 C   0  0  0  0  0  0  0  0  0  0  0  0
   25.0950   28.8420   20.9990 C   0  0  0  0  0  0  0  0  0  0  0  0
   26.0240   29.4550   19.9530 C   0  0  0  0  0  0  0  0  0  0  0  0
   30.4810   30.7570   18.5910 C   0  0  0  0  0  0  0  0  0  0  0  0
   31.8760   30.5930   18.6400 C   0  0  0  0  0  0  0  0  0  0  0  0
   32.4560   29.9040   19.7330 C   0  0  0  0  0  0  0  0  0  0  0  0
   33.8130   29.6020   20.0160 C   0  0  0  0  0  0  0  0  0  0  0  0
   35.8390   27.9540   22.5110 O   0  0  0  0  0  0  0  0  0  0  0  0
   35.7980   26.5230   22.4040 C   0  0  0  0  0  0  0  0  0  0  0  0
   36.3180   25.9780   23.7330 C   0  0  0  0  0  0  0  0  0  0  0  0
   36.2740   24.7370   23.8560 O   0  0  0  0  0  0  0  0  0  0  0  0
   36.7200   26.8300   24.5710 O   0  0  0  0  0  0  0  0  0  0  0  0
   37.7230   29.0560   20.2620 C   0  0  0  0  0  0  0  0  0  0  0  0
   38.1310   29.4050   19.1190 O   0  0  0  0  0  0  0  0  0  0  0  0
   38.4160   28.6530   21.2470 O   0  0  0  0  0  0  0  0  0  0  0  0
  1  2  1  0  0  0  0
  2  3  2  0  0  0  0
  3  4  1  0  0  0  0
  4  5  1  0  0  0  0
  5  6  1  0  0  0  0
  6  7  2  0  0  0  0
  7  8  1  0  0  0  0
  8  9  1  0  0  0  0
  9 10  1  0  0  0  0
 10 11  1  0  0  0  0
 11 12  1  0  0  0  0
 12 13  1  0  0  0  0
 13 14  1  0  0  0  0
 14 15  2  0  0  0  0
 14 16  2  0  0  0  0
 14 17  1  0  0  0  0
 17 18  1  0  0  0  0
 18 19  2  0  0  0  0
 19 20  1  0  0  0  0
 20 21  2  0  0  0  0
 21 22  1  0  0  0  0
 22 23  2  0  0  0  0
 23 18  1  0  0  0  0
 13 24  1  0  0  0  0
 24 25  1  0  0  0  0
 25 10  1  0  0  0  0
  8 26  2  0  0  0  0
 26 27  1  0  0  0  0
 27 28  2  0  0  0  0
 28  6  1  0  0  0  0
 28 29  1  0  0  0  0
 29  4  2  0  0  0  0
 29  1  1  0  0  0  0
  3 30  1  0  0  0  0
 30 31  1  0  0  0  0
 31 32  1  0  0  0  0
 32 33  2  0  0  0  0
 32 34  1  0  0  0  0
  2 35  1  0  0  0  0
 35 36  2  0  0  0  0
 35 37  1  0  0  0  0
M  END
>  <EXTREG>  (2B07_extract)
2B07_extract

$$$$
2CM7_extract
  -MTS-   01061522043D 0   0.00000     0.00000     0

 34 36  0  0  0  0  0  0  0  0999 V2000
   35.8590   27.7720   22.3400 C   0  0  0  0  0  0  0  0  0  0  0  0
   34.9160   28.6800   21.5640 C   0  0  0  0  0  0  0  0  0  0  0  0
   33.4620   28.5140   21.6740 C   0  0  0  0  0  0  0  0  0  0  0  0
   32.5740   29.4070   20.9210 C   0  0  0  0  0  0  0  0  0  0  0  0
   33.1590   30.4700   20.0720 C   0  0  0  0  0  0  0  0  0  0  0  0
   32.2690   31.3970   19.3040 C   0  0  0  0  0  0  0  0  0  0  0  0
   32.4810   31.2940   17.7910 C   0  0  0  0  0  0  0  0  0  0  0  0
   31.8210   32.4400   17.1570 N   0  0  0  0  0  0  0  0  0  0  0  0
   32.1200   32.6270   15.8740 C   0  0  0  0  0  0  0  0  0  0  0  0
   31.4380   33.7660   15.1550 C   0  0  0  0  0  0  0  0  0  0  0  0
   32.4090   34.5650   14.3880 N   0  0  0  0  0  0  0  0  0  0  0  0
   32.7390   35.7990   14.7770 C   0  0  0  0  0  0  0  0  0  0  0  0
   33.6680   36.6330   13.9100 C   0  0  0  0  0  0  0  0  0  0  0  0
   32.2530   36.2880   15.8100 O   0  0  0  0  0  0  0  0  0  0  0  0
   30.3940   33.2050   14.1980 C   0  0  0  0  0  0  0  0  0  0  0  0
   29.3510   34.2120   13.8160 C   0  0  0  0  0  0  0  0  0  0  0  0
   29.5450   35.0590   12.6230 C   0  0  0  0  0  0  0  0  0  0  0  0
   28.5240   36.0420   12.2560 C   0  0  0  0  0  0  0  0  0  0  0  0
   27.3080   36.1740   13.0740 C   0  0  0  0  0  0  0  0  0  0  0  0
   27.1130   35.3200   14.2570 C   0  0  0  0  0  0  0  0  0  0  0  0
   28.1330   34.3430   14.6280 C   0  0  0  0  0  0  0  0  0  0  0  0
   32.9120   31.8950   15.3060 O   0  0  0  0  0  0  0  0  0  0  0  0
   31.9060   29.9930   17.2910 C   0  0  0  0  0  0  0  0  0  0  0  0
   30.5990   29.9500   17.0410 N   0  0  0  0  0  0  0  0  0  0  0  0
   32.5920   28.9900   17.1810 O   0  0  0  0  0  0  0  0  0  0  0  0
   34.6040   30.6010   19.9470 C   0  0  0  0  0  0  0  0  0  0  0  0
   35.4800   29.7150   20.6920 C   0  0  0  0  0  0  0  0  0  0  0  0
   36.2220   28.4310   23.9740 S   0  0  0  0  0  0  0  0  0  0  0  0
   36.7170   26.7880   24.5730 N   0  0  0  0  0  0  0  0  0  0  0  0
   36.1480   25.8460   23.8050 C   0  0  0  0  0  0  0  0  0  0  0  0
   35.4020   26.3740   22.6130 C   0  0  0  0  0  0  0  0  0  0  0  0
   36.2520   24.6580   24.0920 O   0  0  0  0  0  0  0  0  0  0  0  0
   34.8080   28.9300   24.6520 O   0  0  0  0  0  0  0  0  0  0  0  0
   37.4280   29.5750   23.9560 O   0  0  0  0  0  0  0  0  0  0  0  0
  1  2  1  0  0  0  0
  2  3  2  0  0  0  0
  3  4  1  0  0  0  0
  4  5  2  0  0  0  0
  5  6  1  0  0  0  0
  6  7  1  0  0  0  0
  7  8  1  0  0  0  0
  8  9  1  0  0  0  0
  9 10  1  0  0  0  0
 10 11  1  0  0  0  0
 11 12  1  0  0  0  0
 12 13  1  0  0  0  0
 12 14  2  0  0  0  0
 10 15  1  0  0  0  0
 15 16  1  0  0  0  0
 16 17  2  0  0  0  0
 17 18  1  0  0  0  0
 18 19  2  0  0  0  0
 19 20  1  0  0  0  0
 20 21  2  0  0  0  0
 21 16  1  0  0  0  0
  9 22  2  0  0  0  0
  7 23  1  0  0  0  0
 23 24  1  0  0  0  0
 23 25  2  0  0  0  0
  5 26  1  0  0  0  0
 26 27  2  0  0  0  0
 27  2  1  0  0  0  0
  1 28  1  0  0  0  0
 28 29  1  0  0  0  0
 29 30  1  0  0  0  0
 30 31  1  0  0  0  0
 31  1  1  0  0  0  0
 30 32  2  0  0  0  0
 28 33  2  0  0  0  0
 28 34  2  0  0  0  0
M  END
>  <EXTREG>  (2CM7_extract)
2CM7_extract

$$$$
2CMA_extract
  -MTS-   01061522043D 0   0.00000     0.00000     0

 39 42  0  0  0  0  0  0  0  0999 V2000
   36.0030   27.7210   22.3590 C   0  0  0  0  0  0  0  0  0  0  0  0
   35.0510   28.6050   21.5640 C   0  0  0  0  0  0  0  0  0  0  0  0
   33.6080   28.3680   21.6110 C   0  0  0  0  0  0  0  0  0  0  0  0
   32.7080   29.2290   20.8420 C   0  0  0  0  0  0  0  0  0  0  0  0
   33.2600   30.3220   20.0260 C   0  0  0  0  0  0  0  0  0  0  0  0
   32.3330   31.2190   19.2340 C   0  0  0  0  0  0  0  0  0  0  0  0
   32.4280   30.9960   17.7270 C   0  0  0  0  0  0  0  0  0  0  0  0
   31.6340   32.0320   17.0610 N   0  0  0  0  0  0  0  0  0  0  0  0
   32.1040   32.4720   15.9050 C   0  0  0  0  0  0  0  0  0  0  0  0
   31.3110   33.5540   15.1970 C   0  0  0  0  0  0  0  0  0  0  0  0
   32.1370   34.2650   14.2130 N   0  0  0  0  0  0  0  0  0  0  0  0
   32.3740   35.4980   14.6580 C   0  0  0  0  0  0  0  0  0  0  0  0
   33.1920   36.4690   13.8220 C   0  0  0  0  0  0  0  0  0  0  0  0
   33.1150   36.4240   12.3540 C   0  0  0  0  0  0  0  0  0  0  0  0
   33.9550   37.3210   11.5490 C   0  0  0  0  0  0  0  0  0  0  0  0
   34.8550   38.2760   12.2130 C   0  0  0  0  0  0  0  0  0  0  0  0
   34.8970   38.3520   13.6810 C   0  0  0  0  0  0  0  0  0  0  0  0
   34.0620   37.4520   14.4860 C   0  0  0  0  0  0  0  0  0  0  0  0
   31.9270   35.8500   15.7530 O   0  0  0  0  0  0  0  0  0  0  0  0
   30.1190   32.9440   14.4720 C   0  0  0  0  0  0  0  0  0  0  0  0
   29.0980   33.9660   14.0470 C   0  0  0  0  0  0  0  0  0  0  0  0
   29.2660   34.6890   12.7770 C   0  0  0  0  0  0  0  0  0  0  0  0
   28.2710   35.6790   12.3640 C   0  0  0  0  0  0  0  0  0  0  0  0
   27.1010   35.9430   13.2200 C   0  0  0  0  0  0  0  0  0  0  0  0
   26.9360   35.2280   14.4900 C   0  0  0  0  0  0  0  0  0  0  0  0
   27.9350   34.2360   14.9040 C   0  0  0  0  0  0  0  0  0  0  0  0
   33.1500   32.0260   15.4530 O   0  0  0  0  0  0  0  0  0  0  0  0
   31.8680   29.6390   17.3550 C   0  0  0  0  0  0  0  0  0  0  0  0
   30.5450   29.5000   17.3250 N   0  0  0  0  0  0  0  0  0  0  0  0
   32.5870   28.7060   17.0780 O   0  0  0  0  0  0  0  0  0  0  0  0
   34.6950   30.5470   19.9760 C   0  0  0  0  0  0  0  0  0  0  0  0
   35.5930   29.6910   20.7420 C   0  0  0  0  0  0  0  0  0  0  0  0
   36.2540   28.3210   24.0050 S   0  0  0  0  0  0  0  0  0  0  0  0
   36.7120   26.6840   24.6470 N   0  0  0  0  0  0  0  0  0  0  0  0
   36.2740   25.7540   23.7900 C   0  0  0  0  0  0  0  0  0  0  0  0
   35.5630   26.3050   22.5860 C   0  0  0  0  0  0  0  0  0  0  0  0
   36.4580   24.5530   24.0090 O   0  0  0  0  0  0  0  0  0  0  0  0
   34.7140   28.7430   24.5740 O   0  0  0  0  0  0  0  0  0  0  0  0
   37.3800   29.5300   23.9860 O   0  0  0  0  0  0  0  0  0  0  0  0
  1  2  1  0  0  0  0
  2  3  2  0  0  0  0
  3  4  1  0  0  0  0
  4  5  2  0  0  0  0
  5  6  1  0  0  0  0
  6  7  1  0  0  0  0
  7  8  1  0  0  0  0
  8  9  1  0  0  0  0
  9 10  1  0  0  0  0
 10 11  1  0  0  0  0
 11 12  1  0  0  0  0
 12 13  1  0  0  0  0
 13 14  2  0  0  0  0
 14 15  1  0  0  0  0
 15 16  2  0  0  0  0
 16 17  1  0  0  0  0
 17 18  2  0  0  0  0
 18 13  1  0  0  0  0
 12 19  2  0  0  0  0
 10 20  1  0  0  0  0
 20 21  1  0  0  0  0
 21 22  2  0  0  0  0
 22 23  1  0  0  0  0
 23 24  2  0  0  0  0
 24 25  1  0  0  0  0
 25 26  2  0  0  0  0
 26 21  1  0  0  0  0
  9 27  2  0  0  0  0
  7 28  1  0  0  0  0
 28 29  1  0  0  0  0
 28 30  2  0  0  0  0
  5 31  1  0  0  0  0
 31 32  2  0  0  0  0
 32  2  1  0  0  0  0
  1 33  1  0  0  0  0
 33 34  1  0  0  0  0
 34 35  1  0  0  0  0
 35 36  1  0  0  0  0
 36  1  1  0  0  0  0
 35 37  2  0  0  0  0
 33 38  2  0  0  0  0
 33 39  2  0  0  0  0
M  END
>  <EXTREG>  (2CMA_extract)
2CMA_extract

$$$$
2CMB_extract
  -MTS-   01061522043D 0   0.00000     0.00000     0

 48 52  0  0  0  0  0  0  0  0999 V2000
   32.0390   40.1100   15.1230 C   0  0  0  0  0  0  0  0  0  0  0  0
   31.5550   40.4470   13.8520 C   0  0  0  0  0  0  0  0  0  0  0  0
   30.7820   41.7170   13.6560 C   0  0  0  0  0  0  0  0  0  0  0  0
   31.5100   43.1960   13.5180 S   0  0  0  0  0  0  0  0  0  0  0  0
   32.2190   43.5370   14.7170 O   0  0  0  0  0  0  0  0  0  0  0  0
   32.3590   43.2510   12.3630 O   0  0  0  0  0  0  0  0  0  0  0  0
   30.1920   44.1050   13.3280 N   0  0  0  0  0  0  0  0  0  0  0  0
   29.1210   43.2450   13.3730 C   0  0  0  0  0  0  0  0  0  0  0  0
   29.3470   41.8020   13.5610 C   0  0  0  0  0  0  0  0  0  0  0  0
   27.9410   43.5660   13.2490 O   0  0  0  0  0  0  0  0  0  0  0  0
   31.7670   39.5820   12.7690 C   0  0  0  0  0  0  0  0  0  0  0  0
   32.4560   38.3760   12.9580 C   0  0  0  0  0  0  0  0  0  0  0  0
   32.9300   38.0350   14.2310 C   0  0  0  0  0  0  0  0  0  0  0  0
   32.7270   38.9040   15.3110 C   0  0  0  0  0  0  0  0  0  0  0  0
   33.6500   36.7140   14.4460 C   0  0  0  0  0  0  0  0  0  0  0  0
   32.4790   35.8150   14.8830 C   0  0  0  0  0  0  0  0  0  0  0  0
   32.4460   34.5810   14.3770 N   0  0  0  0  0  0  0  0  0  0  0  0
   31.3940   33.6730   14.8590 C   0  0  0  0  0  0  0  0  0  0  0  0
   30.5770   33.1160   13.6840 C   0  0  0  0  0  0  0  0  0  0  0  0
   29.5110   32.1060   14.1280 C   0  0  0  0  0  0  0  0  0  0  0  0
   29.7490   30.7320   13.9880 C   0  0  0  0  0  0  0  0  0  0  0  0
   28.7800   29.8070   14.3930 C   0  0  0  0  0  0  0  0  0  0  0  0
   27.5790   30.2760   14.9370 C   0  0  0  0  0  0  0  0  0  0  0  0
   27.3290   31.6470   15.0830 C   0  0  0  0  0  0  0  0  0  0  0  0
   28.3040   32.5620   14.6750 C   0  0  0  0  0  0  0  0  0  0  0  0
   32.1250   32.5500   15.5600 C   0  0  0  0  0  0  0  0  0  0  0  0
   31.7540   32.2930   16.8200 N   0  0  0  0  0  0  0  0  0  0  0  0
   32.4520   31.1900   17.4820 C   0  0  0  0  0  0  0  0  0  0  0  0
   32.4920   31.5450   18.9730 C   0  0  0  0  0  0  0  0  0  0  0  0
   33.2020   30.5420   19.8520 C   0  0  0  0  0  0  0  0  0  0  0  0
   34.6000   30.4320   19.8060 C   0  0  0  0  0  0  0  0  0  0  0  0
   35.2580   29.5080   20.6340 C   0  0  0  0  0  0  0  0  0  0  0  0
   34.5120   28.6970   21.5030 C   0  0  0  0  0  0  0  0  0  0  0  0
   33.1180   28.8060   21.5410 C   0  0  0  0  0  0  0  0  0  0  0  0
   32.4650   29.7270   20.7170 C   0  0  0  0  0  0  0  0  0  0  0  0
   35.1970   27.7440   22.4120 C   0  0  0  0  0  0  0  0  0  0  0  0
   35.8890   28.3350   23.8700 S   0  0  0  0  0  0  0  0  0  0  0  0
   36.3470   26.9650   24.5020 N   0  0  0  0  0  0  0  0  0  0  0  0
   36.0110   25.9680   23.6620 C   0  0  0  0  0  0  0  0  0  0  0  0
   35.3270   26.3270   22.3810 C   0  0  0  0  0  0  0  0  0  0  0  0
   36.2010   24.7820   23.9210 O   0  0  0  0  0  0  0  0  0  0  0  0
   34.8980   28.9830   24.6750 O   0  0  0  0  0  0  0  0  0  0  0  0
   37.0000   29.1870   23.6140 O   0  0  0  0  0  0  0  0  0  0  0  0
   31.8130   29.8120   17.2620 C   0  0  0  0  0  0  0  0  0  0  0  0
   30.4850   29.7690   17.4230 N   0  0  0  0  0  0  0  0  0  0  0  0
   32.5130   28.8350   16.9750 O   0  0  0  0  0  0  0  0  0  0  0  0
   33.0150   31.9290   14.9840 O   0  0  0  0  0  0  0  0  0  0  0  0
   31.6340   36.2290   15.6750 O   0  0  0  0  0  0  0  0  0  0  0  0
  1  2  2  0  0  0  0
  2  3  1  0  0  0  0
  3  4  1  0  0  0  0
  4  5  2  0  0  0  0
  4  6  2  0  0  0  0
  4  7  1  0  0  0  0
  7  8  1  0  0  0  0
  8  9  1  0  0  0  0
  9  3  2  0  0  0  0
  8 10  2  0  0  0  0
  2 11  1  0  0  0  0
 11 12  2  0  0  0  0
 12 13  1  0  0  0  0
 13 14  2  0  0  0  0
 14  1  1  0  0  0  0
 13 15  1  0  0  0  0
 15 16  1  0  0  0  0
 16 17  1  0  0  0  0
 17 18  1  0  0  0  0
 18 19  1  0  0  0  0
 19 20  1  0  0  0  0
 20 21  2  0  0  0  0
 21 22  1  0  0  0  0
 22 23  2  0  0  0  0
 23 24  1  0  0  0  0
 24 25  2  0  0  0  0
 25 20  1  0  0  0  0
 18 26  1  0  0  0  0
 26 27  1  0  0  0  0
 27 28  1  0  0  0  0
 28 29  1  0  0  0  0
 29 30  1  0  0  0  0
 30 31  2  0  0  0  0
 31 32  1  0  0  0  0
 32 33  2  0  0  0  0
 33 34  1  0  0  0  0
 34 35  2  0  0  0  0
 35 30  1  0  0  0  0
 33 36  1  0  0  0  0
 36 37  1  0  0  0  0
 37 38  1  0  0  0  0
 38 39  1  0  0  0  0
 39 40  1  0  0  0  0
 40 36  2  0  0  0  0
 39 41  2  0  0  0  0
 37 42  2  0  0  0  0
 37 43  2  0  0  0  0
 28 44  1  0  0  0  0
 44 45  1  0  0  0  0
 44 46  2  0  0  0  0
 26 47  2  0  0  0  0
 16 48  2  0  0  0  0
M  END
>  <EXTREG>  (2CMB_extract)
2CMB_extract

$$$$
2CMC_extract
  -MTS-   01061522043D 0   0.00000     0.00000     0

 33 34  0  0  0  0  0  0  0  0999 V2000
   35.1730   27.8240   22.5330 C   0  0  0  0  0  0  0  0  0  0  0  0
   35.8110   28.5450   24.1040 P   0  0  0  0  0  0  0  0  0  0  0  0
   36.3880   27.2520   25.1130 O   0  0  0  0  0  0  0  0  0  0  0  0
   34.5310   29.4140   24.8730 O   0  0  0  0  0  0  0  0  0  0  0  0
   37.0990   29.5850   23.8190 O   0  0  0  0  0  0  0  0  0  0  0  0
   34.2380   26.7160   22.8560 F   0  0  0  0  0  0  0  0  0  0  0  0
   36.2850   27.0790   21.8550 F   0  0  0  0  0  0  0  0  0  0  0  0
   34.4900   28.7350   21.6340 C   0  0  0  0  0  0  0  0  0  0  0  0
   33.0550   29.0060   21.7930 C   0  0  0  0  0  0  0  0  0  0  0  0
   32.3780   29.9750   20.9180 C   0  0  0  0  0  0  0  0  0  0  0  0
   33.2210   30.6120   19.9060 C   0  0  0  0  0  0  0  0  0  0  0  0
   34.6440   30.3290   19.7300 C   0  0  0  0  0  0  0  0  0  0  0  0
   35.3030   29.3610   20.6080 C   0  0  0  0  0  0  0  0  0  0  0  0
   32.5150   31.6010   18.9980 C   0  0  0  0  0  0  0  0  0  0  0  0
   32.6030   31.2340   17.5030 C   0  0  0  0  0  0  0  0  0  0  0  0
   31.9400   32.3030   16.7330 N   0  0  0  0  0  0  0  0  0  0  0  0
   32.4010   32.6060   15.5260 C   0  0  0  0  0  0  0  0  0  0  0  0
   33.4110   32.0750   15.0940 O   0  0  0  0  0  0  0  0  0  0  0  0
   31.6480   33.6350   14.7210 C   0  0  0  0  0  0  0  0  0  0  0  0
   30.9840   32.9950   13.5030 C   0  0  0  0  0  0  0  0  0  0  0  0
   30.0430   31.8690   13.8580 C   0  0  0  0  0  0  0  0  0  0  0  0
   30.4570   30.5170   13.4870 C   0  0  0  0  0  0  0  0  0  0  0  0
   29.5840   29.4090   13.8890 C   0  0  0  0  0  0  0  0  0  0  0  0
   28.3510   29.7100   14.6200 C   0  0  0  0  0  0  0  0  0  0  0  0
   27.9310   31.0640   14.9790 C   0  0  0  0  0  0  0  0  0  0  0  0
   28.8100   32.1620   14.5810 C   0  0  0  0  0  0  0  0  0  0  0  0
   32.6180   34.6240   14.2420 N   0  0  0  0  0  0  0  0  0  0  0  0
   32.6130   35.8500   14.7550 C   0  0  0  0  0  0  0  0  0  0  0  0
   33.7610   36.7850   14.4420 C   0  0  0  0  0  0  0  0  0  0  0  0
   31.6660   36.2350   15.4640 O   0  0  0  0  0  0  0  0  0  0  0  0
   31.9620   29.8700   17.2300 C   0  0  0  0  0  0  0  0  0  0  0  0
   30.6320   29.7780   17.2920 N   0  0  0  0  0  0  0  0  0  0  0  0
   32.6430   28.8760   16.9890 O   0  0  0  0  0  0  0  0  0  0  0  0
  1  2  1  0  0  0  0
  2  3  1  0  0  0  0
  2  4  1  0  0  0  0
  2  5  2  0  0  0  0
  1  6  1  0  0  0  0
  1  7  1  0  0  0  0
  1  8  1  0  0  0  0
  8  9  2  0  0  0  0
  9 10  1  0  0  0  0
 10 11  2  0  0  0  0
 11 12  1  0  0  0  0
 12 13  2  0  0  0  0
 13  8  1  0  0  0  0
 11 14  1  0  0  0  0
 14 15  1  0  0  0  0
 15 16  1  0  0  0  0
 16 17  1  0  0  0  0
 17 18  2  0  0  0  0
 17 19  1  0  0  0  0
 19 20  1  0  0  0  0
 20 21  1  0  0  0  0
 21 22  2  0  0  0  0
 22 23  1  0  0  0  0
 23 24  2  0  0  0  0
 24 25  1  0  0  0  0
 25 26  2  0  0  0  0
 26 21  1  0  0  0  0
 19 27  1  0  0  0  0
 27 28  1  0  0  0  0
 28 29  1  0  0  0  0
 28 30  2  0  0  0  0
 15 31  1  0  0  0  0
 31 32  1  0  0  0  0
 31 33  2  0  0  0  0
M  END
>  <EXTREG>  (2CMC_extract)
2CMC_extract

$$$$
2CNE_extract
  -MTS-   01061522043D 0   0.00000     0.00000     0

 46 48  0  0  0  0  0  0  0  0999 V2000
   32.4790   39.1060   11.5430 C   0  0  0  0  0  0  0  0  0  0  0  0
   31.8710   40.2090   12.3010 C   0  0  0  0  0  0  0  0  0  0  0  0
   31.8700   40.2880   13.7750 C   0  0  0  0  0  0  0  0  0  0  0  0
   32.5040   39.2150   14.5430 C   0  0  0  0  0  0  0  0  0  0  0  0
   33.0930   38.1390   13.7340 C   0  0  0  0  0  0  0  0  0  0  0  0
   33.7430   37.0030   14.4810 C   0  0  0  0  0  0  0  0  0  0  0  0
   32.7190   35.9400   14.8390 C   0  0  0  0  0  0  0  0  0  0  0  0
   32.8550   34.7110   14.3360 N   0  0  0  0  0  0  0  0  0  0  0  0
   31.8430   33.7240   14.7610 C   0  0  0  0  0  0  0  0  0  0  0  0
   31.1060   33.1940   13.5230 C   0  0  0  0  0  0  0  0  0  0  0  0
   30.0920   32.1240   13.8820 C   0  0  0  0  0  0  0  0  0  0  0  0
   30.4540   30.7190   13.6220 C   0  0  0  0  0  0  0  0  0  0  0  0
   29.4540   29.7050   13.9870 C   0  0  0  0  0  0  0  0  0  0  0  0
   28.1750   30.1290   14.5760 C   0  0  0  0  0  0  0  0  0  0  0  0
   27.8430   31.5400   14.8210 C   0  0  0  0  0  0  0  0  0  0  0  0
   28.8260   32.5790   14.4670 C   0  0  0  0  0  0  0  0  0  0  0  0
   32.4750   32.5480   15.5040 C   0  0  0  0  0  0  0  0  0  0  0  0
   32.0660   32.3010   16.7550 N   0  0  0  0  0  0  0  0  0  0  0  0
   32.7140   31.2310   17.5440 C   0  0  0  0  0  0  0  0  0  0  0  0
   32.5110   31.5380   19.0350 C   0  0  0  0  0  0  0  0  0  0  0  0
   33.2180   30.5550   19.9440 C   0  0  0  0  0  0  0  0  0  0  0  0
   34.6590   30.4170   19.7410 C   0  0  0  0  0  0  0  0  0  0  0  0
   35.3440   29.4800   20.6170 C   0  0  0  0  0  0  0  0  0  0  0  0
   34.5440   28.7610   21.6200 C   0  0  0  0  0  0  0  0  0  0  0  0
   33.0920   28.9180   21.8030 C   0  0  0  0  0  0  0  0  0  0  0  0
   32.3910   29.8560   20.9280 C   0  0  0  0  0  0  0  0  0  0  0  0
   35.2010   27.8220   22.5210 C   0  0  0  0  0  0  0  0  0  0  0  0
   35.8810   28.4750   24.1830 P   0  0  0  0  0  0  0  0  0  0  0  0
   37.2030   29.4990   23.7830 O   0  0  0  0  0  0  0  0  0  0  0  0
   34.5450   29.2510   24.8640 O   0  0  0  0  0  0  0  0  0  0  0  0
   36.3730   27.0790   24.9870 O   0  0  0  0  0  0  0  0  0  0  0  0
   34.2810   26.8170   23.0090 F   0  0  0  0  0  0  0  0  0  0  0  0
   36.3070   27.2090   21.8530 F   0  0  0  0  0  0  0  0  0  0  0  0
   32.1620   29.8490   17.2300 C   0  0  0  0  0  0  0  0  0  0  0  0
   30.8430   29.7240   17.2110 N   0  0  0  0  0  0  0  0  0  0  0  0
   32.9160   28.9070   17.0220 O   0  0  0  0  0  0  0  0  0  0  0  0
   33.3390   31.8450   14.9780 O   0  0  0  0  0  0  0  0  0  0  0  0
   31.7470   36.2140   15.5370 O   0  0  0  0  0  0  0  0  0  0  0  0
   33.1220   38.0150   12.2730 C   0  0  0  0  0  0  0  0  0  0  0  0
   31.2230   41.2770   11.5280 C   0  0  0  0  0  0  0  0  0  0  0  0
   30.7960   40.9310   10.1420 F   0  0  0  0  0  0  0  0  0  0  0  0
   29.9480   41.7950   12.0750 F   0  0  0  0  0  0  0  0  0  0  0  0
   32.0910   42.7920   11.2030 P   0  0  0  0  0  0  0  0  0  0  0  0
   32.3830   43.5140   12.7800 O   0  0  0  0  0  0  0  0  0  0  0  0
   33.4720   42.2740   10.2360 O   0  0  0  0  0  0  0  0  0  0  0  0
   30.8570   43.5320   10.1350 O   0  0  0  0  0  0  0  0  0  0  0  0
  1  2  2  0  0  0  0
  2  3  1  0  0  0  0
  3  4  2  0  0  0  0
  4  5  1  0  0  0  0
  5  6  1  0  0  0  0
  6  7  1  0  0  0  0
  7  8  1  0  0  0  0
  8  9  1  0  0  0  0
  9 10  1  0  0  0  0
 10 11  1  0  0  0  0
 11 12  2  0  0  0  0
 12 13  1  0  0  0  0
 13 14  2  0  0  0  0
 14 15  1  0  0  0  0
 15 16  2  0  0  0  0
 16 11  1  0  0  0  0
  9 17  1  0  0  0  0
 17 18  1  0  0  0  0
 18 19  1  0  0  0  0
 19 20  1  0  0  0  0
 20 21  1  0  0  0  0
 21 22  2  0  0  0  0
 22 23  1  0  0  0  0
 23 24  2  0  0  0  0
 24 25  1  0  0  0  0
 25 26  2  0  0  0  0
 26 21  1  0  0  0  0
 24 27  1  0  0  0  0
 27 28  1  0  0  0  0
 28 29  1  0  0  0  0
 28 30  1  0  0  0  0
 28 31  2  0  0  0  0
 27 32  1  0  0  0  0
 27 33  1  0  0  0  0
 19 34  1  0  0  0  0
 34 35  1  0  0  0  0
 34 36  2  0  0  0  0
 17 37  2  0  0  0  0
  7 38  2  0  0  0  0
  5 39  2  0  0  0  0
 39  1  1  0  0  0  0
  2 40  1  0  0  0  0
 40 41  1  0  0  0  0
 40 42  1  0  0  0  0
 40 43  1  0  0  0  0
 43 44  1  0  0  0  0
 43 45  1  0  0  0  0
 43 46  2  0  0  0  0
M  END
>  <EXTREG>  (2CNE_extract)
2CNE_extract

$$$$
2CNG_extract
  -MTS-   01061522043D 0   0.00000     0.00000     0

 36 39  0  0  0  0  0  0  0  0999 V2000
   35.8340   27.7810   22.3380 C   0  0  0  0  0  0  0  0  0  0  0  0
   34.9540   28.7240   21.5630 C   0  0  0  0  0  0  0  0  0  0  0  0
   33.4940   28.6940   21.7440 C   0  0  0  0  0  0  0  0  0  0  0  0
   32.6530   29.6200   20.9920 C   0  0  0  0  0  0  0  0  0  0  0  0
   33.2730   30.5720   20.0600 C   0  0  0  0  0  0  0  0  0  0  0  0
   32.4160   31.5360   19.2810 C   0  0  0  0  0  0  0  0  0  0  0  0
   32.6320   31.4000   17.7660 C   0  0  0  0  0  0  0  0  0  0  0  0
   31.9170   32.4940   17.1000 N   0  0  0  0  0  0  0  0  0  0  0  0
   32.2010   32.7950   15.8340 C   0  0  0  0  0  0  0  0  0  0  0  0
   31.4210   33.8830   15.1440 C   0  0  0  0  0  0  0  0  0  0  0  0
   30.0420   33.5980   15.1630 F   0  0  0  0  0  0  0  0  0  0  0  0
   31.4540   35.1110   15.8240 F   0  0  0  0  0  0  0  0  0  0  0  0
   31.7400   33.9760   13.7640 F   0  0  0  0  0  0  0  0  0  0  0  0
   33.0860   32.1830   15.2220 O   0  0  0  0  0  0  0  0  0  0  0  0
   32.0480   30.0640   17.3340 C   0  0  0  0  0  0  0  0  0  0  0  0
   30.6490   29.8980   17.3700 N   0  0  0  0  0  0  0  0  0  0  0  0
   30.5230   28.5840   16.9040 C   0  0  0  0  0  0  0  0  0  0  0  0
   31.8580   28.0550   16.6440 C   0  0  0  0  0  0  0  0  0  0  0  0
   32.8590   28.9960   16.9030 N   0  0  0  0  0  0  0  0  0  0  0  0
   32.0040   26.6700   16.2200 C   0  0  0  0  0  0  0  0  0  0  0  0
   30.8120   25.8120   16.0880 C   0  0  0  0  0  0  0  0  0  0  0  0
   31.0010   24.4280   15.6980 C   0  0  0  0  0  0  0  0  0  0  0  0
   30.8040   24.2520   14.3110 F   0  0  0  0  0  0  0  0  0  0  0  0
   32.2650   23.8780   16.0290 F   0  0  0  0  0  0  0  0  0  0  0  0
   30.1290   23.5250   16.3830 F   0  0  0  0  0  0  0  0  0  0  0  0
   29.4710   26.3640   16.3530 C   0  0  0  0  0  0  0  0  0  0  0  0
   29.3310   27.7570   16.7460 C   0  0  0  0  0  0  0  0  0  0  0  0
   34.7220   30.5910   19.8860 C   0  0  0  0  0  0  0  0  0  0  0  0
   35.5570   29.6700   20.6340 C   0  0  0  0  0  0  0  0  0  0  0  0
   36.2360   28.4120   23.9820 S   0  0  0  0  0  0  0  0  0  0  0  0
   36.6870   26.7570   24.5210 N   0  0  0  0  0  0  0  0  0  0  0  0
   36.1190   25.8340   23.7640 C   0  0  0  0  0  0  0  0  0  0  0  0
   35.3570   26.3900   22.5960 C   0  0  0  0  0  0  0  0  0  0  0  0
   36.2570   24.6480   24.0340 O   0  0  0  0  0  0  0  0  0  0  0  0
   34.8610   28.9780   24.5850 O   0  0  0  0  0  0  0  0  0  0  0  0
   37.4180   29.5390   23.8810 O   0  0  0  0  0  0  0  0  0  0  0  0
  1  2  1  0  0  0  0
  2  3  2  0  0  0  0
  3  4  1  0  0  0  0
  4  5  2  0  0  0  0
  5  6  1  0  0  0  0
  6  7  1  0  0  0  0
  7  8  1  0  0  0  0
  8  9  1  0  0  0  0
  9 10  1  0  0  0  0
 10 11  1  0  0  0  0
 10 12  1  0  0  0  0
 10 13  1  0  0  0  0
  9 14  2  0  0  0  0
  7 15  1  0  0  0  0
 15 16  1  0  0  0  0
 16 17  1  0  0  0  0
 17 18  2  0  0  0  0
 18 19  1  0  0  0  0
 19 15  2  0  0  0  0
 18 20  1  0  0  0  0
 20 21  2  0  0  0  0
 21 22  1  0  0  0  0
 22 23  1  0  0  0  0
 22 24  1  0  0  0  0
 22 25  1  0  0  0  0
 21 26  1  0  0  0  0
 26 27  2  0  0  0  0
 27 17  1  0  0  0  0
  5 28  1  0  0  0  0
 28 29  2  0  0  0  0
 29  2  1  0  0  0  0
  1 30  1  0  0  0  0
 30 31  1  0  0  0  0
 31 32  1  0  0  0  0
 32 33  1  0  0  0  0
 33  1  1  0  0  0  0
 32 34  2  0  0  0  0
 30 35  2  0  0  0  0
 30 36  2  0  0  0  0
M  END
>  <EXTREG>  (2CNG_extract)
2CNG_extract

$$$$
2CNH_extract
  -MTS-   01061522043D 0   0.00000     0.00000     0

 40 45  0  0  0  0  0  0  0  0999 V2000
   35.8610   27.7480   22.2850 C   0  0  0  0  0  0  0  0  0  0  0  0
   34.9690   28.6820   21.4970 C   0  0  0  0  0  0  0  0  0  0  0  0
   33.5150   28.6370   21.6760 C   0  0  0  0  0  0  0  0  0  0  0  0
   32.6640   29.5760   20.9390 C   0  0  0  0  0  0  0  0  0  0  0  0
   33.2750   30.5540   20.0240 C   0  0  0  0  0  0  0  0  0  0  0  0
   32.4040   31.4990   19.2430 C   0  0  0  0  0  0  0  0  0  0  0  0
   32.5360   31.2700   17.7330 C   0  0  0  0  0  0  0  0  0  0  0  0
   31.8980   32.3900   17.0270 N   0  0  0  0  0  0  0  0  0  0  0  0
   32.2200   32.6360   15.3110 S   0  0  0  0  0  0  0  0  0  0  0  0
   31.2200   31.4520   14.4710 C   0  0  0  0  0  0  0  0  0  0  0  0
   31.8760   30.2620   13.9380 C   0  0  0  0  0  0  0  0  0  0  0  0
   31.0860   29.2370   13.2680 C   0  0  0  0  0  0  0  0  0  0  0  0
   29.6260   29.3710   13.1910 C   0  0  0  0  0  0  0  0  0  0  0  0
   28.8630   28.3140   12.6620 N   0  0  0  0  0  0  0  0  0  0  0  0
   27.4180   28.2680   12.9000 C   0  0  0  0  0  0  0  0  0  0  0  0
   29.5990   27.1990   12.0450 C   0  0  0  0  0  0  0  0  0  0  0  0
   30.9600   26.9930   12.6960 C   0  0  0  0  0  0  0  0  0  0  0  0
   31.7320   28.1900   12.7400 O   0  0  0  0  0  0  0  0  0  0  0  0
   28.9770   30.5910   13.6670 C   0  0  0  0  0  0  0  0  0  0  0  0
   29.7710   31.6270   14.3190 C   0  0  0  0  0  0  0  0  0  0  0  0
   33.8430   32.3300   15.0360 O   0  0  0  0  0  0  0  0  0  0  0  0
   31.7650   34.2230   15.0960 O   0  0  0  0  0  0  0  0  0  0  0  0
   31.8850   29.9490   17.3280 C   0  0  0  0  0  0  0  0  0  0  0  0
   30.4770   29.8340   17.2680 N   0  0  0  0  0  0  0  0  0  0  0  0
   30.2580   28.5100   16.8360 C   0  0  0  0  0  0  0  0  0  0  0  0
   31.5590   27.8550   16.6500 C   0  0  0  0  0  0  0  0  0  0  0  0
   32.5780   28.7750   16.9620 N   0  0  0  0  0  0  0  0  0  0  0  0
   31.6210   26.4470   16.1950 C   0  0  0  0  0  0  0  0  0  0  0  0
   30.3680   25.7010   15.9310 C   0  0  0  0  0  0  0  0  0  0  0  0
   29.0610   26.3640   16.1190 C   0  0  0  0  0  0  0  0  0  0  0  0
   29.0060   27.7720   16.5730 C   0  0  0  0  0  0  0  0  0  0  0  0
   34.7250   30.5910   19.8480 C   0  0  0  0  0  0  0  0  0  0  0  0
   35.5710   29.6600   20.5800 C   0  0  0  0  0  0  0  0  0  0  0  0
   36.2310   28.3870   23.9110 S   0  0  0  0  0  0  0  0  0  0  0  0
   36.5740   26.7560   24.5460 N   0  0  0  0  0  0  0  0  0  0  0  0
   36.0700   25.8160   23.7390 C   0  0  0  0  0  0  0  0  0  0  0  0
   35.3660   26.3520   22.5470 C   0  0  0  0  0  0  0  0  0  0  0  0
   36.2100   24.6310   24.0010 O   0  0  0  0  0  0  0  0  0  0  0  0
   34.8960   28.9830   24.6380 O   0  0  0  0  0  0  0  0  0  0  0  0
   37.5750   29.2690   23.8220 O   0  0  0  0  0  0  0  0  0  0  0  0
  1  2  1  0  0  0  0
  2  3  2  0  0  0  0
  3  4  1  0  0  0  0
  4  5  2  0  0  0  0
  5  6  1  0  0  0  0
  6  7  1  0  0  0  0
  7  8  1  0  0  0  0
  8  9  1  0  0  0  0
  9 10  1  0  0  0  0
 10 11  2  0  0  0  0
 11 12  1  0  0  0  0
 12 13  2  0  0  0  0
 13 14  1  0  0  0  0
 14 15  1  0  0  0  0
 14 16  1  0  0  0  0
 16 17  1  0  0  0  0
 17 18  1  0  0  0  0
 18 12  1  0  0  0  0
 13 19  1  0  0  0  0
 19 20  2  0  0  0  0
 20 10  1  0  0  0  0
  9 21  2  0  0  0  0
  9 22  2  0  0  0  0
  7 23  1  0  0  0  0
 23 24  2  0  0  0  0
 24 25  1  0  0  0  0
 25 26  2  0  0  0  0
 26 27  1  0  0  0  0
 27 23  1  0  0  0  0
 26 28  1  0  0  0  0
 28 29  2  0  0  0  0
 29 30  1  0  0  0  0
 30 31  2  0  0  0  0
 31 25  1  0  0  0  0
  5 32  1  0  0  0  0
 32 33  2  0  0  0  0
 33  2  1  0  0  0  0
  1 34  1  0  0  0  0
 34 35  1  0  0  0  0
 35 36  1  0  0  0  0
 36 37  1  0  0  0  0
 37  1  1  0  0  0  0
 36 38  2  0  0  0  0
 34 39  2  0  0  0  0
 34 40  2  0  0  0  0
M  END
>  <EXTREG>  (2CNH_extract)
2CNH_extract

$$$$
2F6T_extract
  -MTS-   01061522043D 0   0.00000     0.00000     0

 26 27  0  0  0  0  0  0  0  0999 V2000
   35.0140   28.9080   24.6370 O   0  0  0  0  0  0  0  0  0  0  0  0
   36.1550   28.2110   24.0290 S   0  0  0  0  0  0  0  0  0  0  0  0
   35.6090   27.6800   22.5940 N   0  0  0  0  0  0  0  0  0  0  0  0
   35.0100   28.5210   21.6940 C   0  0  0  0  0  0  0  0  0  0  0  0
   35.7780   29.1910   20.7380 C   0  0  0  0  0  0  0  0  0  0  0  0
   35.1480   30.0340   19.8100 C   0  0  0  0  0  0  0  0  0  0  0  0
   33.7600   30.1860   19.8280 C   0  0  0  0  0  0  0  0  0  0  0  0
   32.9820   29.5210   20.7520 C   0  0  0  0  0  0  0  0  0  0  0  0
   33.6200   28.6890   21.6800 C   0  0  0  0  0  0  0  0  0  0  0  0
   31.4750   29.6930   20.7570 C   0  0  0  0  0  0  0  0  0  0  0  0
   30.9270   30.1610   19.4680 N   0  0  0  0  0  0  0  0  0  0  0  0
   31.8030   30.3930   18.3250 C   0  0  0  0  0  0  0  0  0  0  0  0
   33.0770   31.0810   18.8230 C   0  0  0  0  0  0  0  0  0  0  0  0
   32.0260   29.1360   17.5350 C   0  0  0  0  0  0  0  0  0  0  0  0
   31.3080   28.0670   17.8620 N   0  0  0  0  0  0  0  0  0  0  0  0
   31.4760   26.8140   17.1330 C   0  0  0  0  0  0  0  0  0  0  0  0
   32.8350   29.1040   16.6260 O   0  0  0  0  0  0  0  0  0  0  0  0
   29.6230   30.3870   19.3430 C   0  0  0  0  0  0  0  0  0  0  0  0
   28.9010   30.1150   20.5580 O   0  0  0  0  0  0  0  0  0  0  0  0
   27.4850   30.1070   20.7930 C   0  0  0  0  0  0  0  0  0  0  0  0
   26.9310   31.4410   20.3190 C   0  0  0  0  0  0  0  0  0  0  0  0
   26.8390   28.9180   20.0920 C   0  0  0  0  0  0  0  0  0  0  0  0
   27.2900   30.0180   22.3050 C   0  0  0  0  0  0  0  0  0  0  0  0
   29.0410   30.7770   18.3400 O   0  0  0  0  0  0  0  0  0  0  0  0
   36.5500   26.9700   24.7380 O   0  0  0  0  0  0  0  0  0  0  0  0
   37.2410   29.1550   23.7710 O   0  0  0  0  0  0  0  0  0  0  0  0
  1  2  2  0  0  0  0
  2  3  1  0  0  0  0
  3  4  1  0  0  0  0
  4  5  1  0  0  0  0
  5  6  2  0  0  0  0
  6  7  1  0  0  0  0
  7  8  2  0  0  0  0
  8  9  1  0  0  0  0
  9  4  2  0  0  0  0
  8 10  1  0  0  0  0
 10 11  1  0  0  0  0
 11 12  1  0  0  0  0
 12 13  1  0  0  0  0
 13  7  1  0  0  0  0
 12 14  1  0  0  0  0
 14 15  1  0  0  0  0
 15 16  1  0  0  0  0
 14 17  2  0  0  0  0
 11 18  1  0  0  0  0
 18 19  1  0  0  0  0
 19 20  1  0  0  0  0
 20 21  1  0  0  0  0
 20 22  1  0  0  0  0
 20 23  1  0  0  0  0
 18 24  2  0  0  0  0
  2 25  1  0  0  0  0
  2 26  2  0  0  0  0
M  END
>  <EXTREG>  (2F6T_extract)
2F6T_extract

$$$$
2F6Z_extract
  -MTS-   01061522043D 0   0.00000     0.00000     0

 34 36  0  0  0  0  0  0  0  0999 V2000
   33.3710   29.1210   16.6510 O   0  0  0  0  0  0  0  0  0  0  0  0
   32.4020   29.2270   17.3990 C   0  0  0  0  0  0  0  0  0  0  0  0
   32.1180   30.4900   18.1720 C   0  0  0  0  0  0  0  0  0  0  0  0
   31.2190   30.1850   19.2900 N   0  0  0  0  0  0  0  0  0  0  0  0
   29.9260   30.4590   19.1260 C   0  0  0  0  0  0  0  0  0  0  0  0
   29.0030   30.1090   20.2680 C   0  0  0  0  0  0  0  0  0  0  0  0
   27.5400   30.4360   19.9710 C   0  0  0  0  0  0  0  0  0  0  0  0
   26.6920   29.8480   21.0810 C   0  0  0  0  0  0  0  0  0  0  0  0
   26.3270   30.6440   22.1660 C   0  0  0  0  0  0  0  0  0  0  0  0
   25.5470   30.1140   23.1990 C   0  0  0  0  0  0  0  0  0  0  0  0
   25.1470   28.7790   23.1510 C   0  0  0  0  0  0  0  0  0  0  0  0
   25.5270   27.9810   22.0690 C   0  0  0  0  0  0  0  0  0  0  0  0
   25.1860   26.6780   21.9590 N   0  0  0  0  0  0  0  0  0  0  0  0
   25.1400   25.5960   23.1440 S   0  0  0  0  0  0  0  0  0  0  0  0
   25.2800   24.2550   22.5200 O   0  0  0  0  0  0  0  0  0  0  0  0
   26.2820   25.7570   24.0820 O   0  0  0  0  0  0  0  0  0  0  0  0
   23.8720   25.7670   23.8930 O   0  0  0  0  0  0  0  0  0  0  0  0
   26.3070   28.5130   21.0460 C   0  0  0  0  0  0  0  0  0  0  0  0
   29.5010   30.9690   18.0940 O   0  0  0  0  0  0  0  0  0  0  0  0
   31.7000   29.5910   20.5420 C   0  0  0  0  0  0  0  0  0  0  0  0
   33.2180   29.5230   20.6190 C   0  0  0  0  0  0  0  0  0  0  0  0
   34.0310   30.2370   19.7580 C   0  0  0  0  0  0  0  0  0  0  0  0
   33.3840   31.1430   18.7320 C   0  0  0  0  0  0  0  0  0  0  0  0
   35.4160   30.1160   19.8430 C   0  0  0  0  0  0  0  0  0  0  0  0
   35.9630   29.2550   20.7920 C   0  0  0  0  0  0  0  0  0  0  0  0
   35.1730   28.5330   21.6840 C   0  0  0  0  0  0  0  0  0  0  0  0
   33.7810   28.6640   21.5670 C   0  0  0  0  0  0  0  0  0  0  0  0
   35.7110   27.6750   22.5940 N   0  0  0  0  0  0  0  0  0  0  0  0
   36.2340   28.1910   24.0420 S   0  0  0  0  0  0  0  0  0  0  0  0
   35.0830   28.9160   24.6310 O   0  0  0  0  0  0  0  0  0  0  0  0
   37.3130   29.1370   23.8120 O   0  0  0  0  0  0  0  0  0  0  0  0
   36.5980   26.9660   24.7660 O   0  0  0  0  0  0  0  0  0  0  0  0
   31.6390   28.1520   17.5680 N   0  0  0  0  0  0  0  0  0  0  0  0
   31.9370   26.9930   16.7420 C   0  0  0  0  0  0  0  0  0  0  0  0
  1  2  2  0  0  0  0
  2  3  1  0  0  0  0
  3  4  1  0  0  0  0
  4  5  1  0  0  0  0
  5  6  1  0  0  0  0
  6  7  1  0  0  0  0
  7  8  1  0  0  0  0
  8  9  2  0  0  0  0
  9 10  1  0  0  0  0
 10 11  2  0  0  0  0
 11 12  1  0  0  0  0
 12 13  1  0  0  0  0
 13 14  1  0  0  0  0
 14 15  1  0  0  0  0
 14 16  2  0  0  0  0
 14 17  2  0  0  0  0
 12 18  2  0  0  0  0
 18  8  1  0  0  0  0
  5 19  2  0  0  0  0
  4 20  1  0  0  0  0
 20 21  1  0  0  0  0
 21 22  2  0  0  0  0
 22 23  1  0  0  0  0
 23  3  1  0  0  0  0
 22 24  1  0  0  0  0
 24 25  2  0  0  0  0
 25 26  1  0  0  0  0
 26 27  2  0  0  0  0
 27 21  1  0  0  0  0
 26 28  1  0  0  0  0
 28 29  1  0  0  0  0
 29 30  1  0  0  0  0
 29 31  2  0  0  0  0
 29 32  2  0  0  0  0
  2 33  1  0  0  0  0
 33 34  1  0  0  0  0
M  END
>  <EXTREG>  (2F6Z_extract)
2F6Z_extract

$$$$
2F71_extract
  -MTS-   01061522043D 0   0.00000     0.00000     0

 32 34  0  0  0  0  0  0  0  0999 V2000
   36.6080   27.0100   24.7180 O   0  0  0  0  0  0  0  0  0  0  0  0
   36.2220   28.2350   24.0200 S   0  0  0  0  0  0  0  0  0  0  0  0
   35.6830   27.6560   22.6030 N   0  0  0  0  0  0  0  0  0  0  0  0
   35.1680   28.4820   21.6400 C   0  0  0  0  0  0  0  0  0  0  0  0
   33.7850   28.6390   21.5720 C   0  0  0  0  0  0  0  0  0  0  0  0
   33.1870   29.4770   20.6340 C   0  0  0  0  0  0  0  0  0  0  0  0
   31.6950   29.6160   20.5660 C   0  0  0  0  0  0  0  0  0  0  0  0
   31.1480   30.1450   19.3220 N   0  0  0  0  0  0  0  0  0  0  0  0
   29.8310   30.3700   19.2280 C   0  0  0  0  0  0  0  0  0  0  0  0
   28.8340   30.1660   20.3540 C   0  0  0  0  0  0  0  0  0  0  0  0
   27.3450   30.1130   20.0070 C   0  0  0  0  0  0  0  0  0  0  0  0
   26.5480   29.6590   21.2100 C   0  0  0  0  0  0  0  0  0  0  0  0
   26.1160   30.6260   22.1080 C   0  0  0  0  0  0  0  0  0  0  0  0
   25.4060   30.2590   23.2480 C   0  0  0  0  0  0  0  0  0  0  0  0
   25.1350   28.9200   23.4970 C   0  0  0  0  0  0  0  0  0  0  0  0
   25.5760   27.9330   22.6300 C   0  0  0  0  0  0  0  0  0  0  0  0
   26.2730   28.3170   21.4820 C   0  0  0  0  0  0  0  0  0  0  0  0
   25.2560   26.5070   22.9800 C   0  0  0  0  0  0  0  0  0  0  0  0
   24.3340   26.0300   22.2730 O   0  0  0  0  0  0  0  0  0  0  0  0
   25.8360   25.8420   23.8810 O   0  0  0  0  0  0  0  0  0  0  0  0
   29.3770   30.8220   18.1710 O   0  0  0  0  0  0  0  0  0  0  0  0
   31.9920   30.4180   18.1520 C   0  0  0  0  0  0  0  0  0  0  0  0
   33.2460   31.0940   18.7520 C   0  0  0  0  0  0  0  0  0  0  0  0
   33.9530   30.2030   19.7590 C   0  0  0  0  0  0  0  0  0  0  0  0
   35.3460   30.0760   19.8140 C   0  0  0  0  0  0  0  0  0  0  0  0
   35.9420   29.2140   20.7420 C   0  0  0  0  0  0  0  0  0  0  0  0
   32.3300   29.1480   17.4190 C   0  0  0  0  0  0  0  0  0  0  0  0
   33.3260   29.0450   16.7240 O   0  0  0  0  0  0  0  0  0  0  0  0
   31.5350   28.1110   17.6090 N   0  0  0  0  0  0  0  0  0  0  0  0
   31.6950   26.7930   17.0110 C   0  0  0  0  0  0  0  0  0  0  0  0
   37.3090   29.1760   23.8070 O   0  0  0  0  0  0  0  0  0  0  0  0
   35.0420   28.8800   24.6350 O   0  0  0  0  0  0  0  0  0  0  0  0
  1  2  2  0  0  0  0
  2  3  1  0  0  0  0
  3  4  1  0  0  0  0
  4  5  2  0  0  0  0
  5  6  1  0  0  0  0
  6  7  1  0  0  0  0
  7  8  1  0  0  0  0
  8  9  1  0  0  0  0
  9 10  1  0  0  0  0
 10 11  1  0  0  0  0
 11 12  1  0  0  0  0
 12 13  2  0  0  0  0
 13 14  1  0  0  0  0
 14 15  2  0  0  0  0
 15 16  1  0  0  0  0
 16 17  2  0  0  0  0
 17 12  1  0  0  0  0
 16 18  1  0  0  0  0
 18 19  2  0  0  0  0
 18 20  1  0  0  0  0
  9 21  2  0  0  0  0
  8 22  1  0  0  0  0
 22 23  1  0  0  0  0
 23 24  1  0  0  0  0
 24  6  2  0  0  0  0
 24 25  1  0  0  0  0
 25 26  2  0  0  0  0
 26  4  1  0  0  0  0
 22 27  1  0  0  0  0
 27 28  2  0  0  0  0
 27 29  1  0  0  0  0
 29 30  1  0  0  0  0
  2 31  1  0  0  0  0
  2 32  2  0  0  0  0
M  END
>  <EXTREG>  (2F71_extract)
2F71_extract

$$$$
2FJN_extract
  -MTS-   01061522043D 0   0.00000     0.00000     0

 43 47  0  0  0  0  0  0  0  0999 V2000
   37.0570   28.0200   15.3870 O   0  0  0  0  0  0  0  0  0  0  0  0
   36.5140   29.0470   15.1020 C   0  0  0  0  0  0  0  0  0  0  0  0
   35.3040   29.5140   15.8010 C   0  0  0  0  0  0  0  0  0  0  0  0
   35.0560   30.9090   15.8990 C   0  0  0  0  0  0  0  0  0  0  0  0
   33.9080   31.3790   16.5610 C   0  0  0  0  0  0  0  0  0  0  0  0
   32.9620   30.4760   17.1540 C   0  0  0  0  0  0  0  0  0  0  0  0
   31.7090   31.1470   17.8850 C   0  0  0  0  0  0  0  0  0  0  0  0
   30.7310   30.0010   18.2610 C   0  0  0  0  0  0  0  0  0  0  0  0
   29.5490   30.4450   19.1060 C   0  0  0  0  0  0  0  0  0  0  0  0
   28.9320   29.6410   19.9950 C   0  0  0  0  0  0  0  0  0  0  0  0
   27.7770   30.0350   20.8330 C   0  0  0  0  0  0  0  0  0  0  0  0
   26.8520   31.0220   20.3570 C   0  0  0  0  0  0  0  0  0  0  0  0
   25.7350   31.4030   21.1590 C   0  0  0  0  0  0  0  0  0  0  0  0
   25.5470   30.8000   22.4270 C   0  0  0  0  0  0  0  0  0  0  0  0
   26.4620   29.8280   22.8890 C   0  0  0  0  0  0  0  0  0  0  0  0
   27.5690   29.4460   22.0990 C   0  0  0  0  0  0  0  0  0  0  0  0
   32.4150   31.5840   19.2610 C   0  0  0  0  0  0  0  0  0  0  0  0
   33.1870   30.6580   20.1990 C   0  0  0  0  0  0  0  0  0  0  0  0
   34.5760   30.3900   20.0350 C   0  0  0  0  0  0  0  0  0  0  0  0
   35.2610   29.5010   20.8970 C   0  0  0  0  0  0  0  0  0  0  0  0
   34.5640   28.8510   21.9530 C   0  0  0  0  0  0  0  0  0  0  0  0
   33.1770   29.1350   22.1170 C   0  0  0  0  0  0  0  0  0  0  0  0
   32.5130   30.0190   21.2560 C   0  0  0  0  0  0  0  0  0  0  0  0
   35.2540   27.8670   22.8600 C   0  0  0  0  0  0  0  0  0  0  0  0
   35.9260   28.5030   24.4610 P   0  0  0  0  0  0  0  0  0  0  0  0
   36.5430   27.3160   25.2370 O   0  0  0  0  0  0  0  0  0  0  0  0
   34.7890   29.0930   25.1790 O   0  0  0  0  0  0  0  0  0  0  0  0
   37.0280   29.5330   24.1560 O   0  0  0  0  0  0  0  0  0  0  0  0
   36.2970   27.3090   22.2140 F   0  0  0  0  0  0  0  0  0  0  0  0
   34.3410   26.9370   23.1230 F   0  0  0  0  0  0  0  0  0  0  0  0
   31.1220   32.0660   17.3440 N   0  0  0  0  0  0  0  0  0  0  0  0
   30.6470   32.0330   15.9630 C   0  0  0  0  0  0  0  0  0  0  0  0
   30.0270   33.3280   15.8230 C   0  0  0  0  0  0  0  0  0  0  0  0
   30.2000   33.9130   17.0350 N   0  0  0  0  0  0  0  0  0  0  0  0
   30.8370   33.2360   17.9950 N   0  0  0  0  0  0  0  0  0  0  0  0
   29.4300   33.7390   14.6600 C   0  0  0  0  0  0  0  0  0  0  0  0
   29.4160   32.8800   13.5440 C   0  0  0  0  0  0  0  0  0  0  0  0
   30.0170   31.5910   13.6290 C   0  0  0  0  0  0  0  0  0  0  0  0
   30.6270   31.1810   14.8380 C   0  0  0  0  0  0  0  0  0  0  0  0
   33.2390   29.0730   17.0360 C   0  0  0  0  0  0  0  0  0  0  0  0
   34.3830   28.5970   16.3760 C   0  0  0  0  0  0  0  0  0  0  0  0
   36.9560   29.8500   14.1400 O   0  0  0  0  0  0  0  0  0  0  0  0
   36.8040   29.4360   12.7670 C   0  0  0  0  0  0  0  0  0  0  0  0
  1  2  2  0  0  0  0
  2  3  1  0  0  0  0
  3  4  2  0  0  0  0
  4  5  1  0  0  0  0
  5  6  2  0  0  0  0
  6  7  1  0  0  0  0
  7  8  1  0  0  0  0
  8  9  1  0  0  0  0
  9 10  2  0  0  0  0
 10 11  1  0  0  0  0
 11 12  2  0  0  0  0
 12 13  1  0  0  0  0
 13 14  2  0  0  0  0
 14 15  1  0  0  0  0
 15 16  2  0  0  0  0
 16 11  1  0  0  0  0
  7 17  1  0  0  0  0
 17 18  1  0  0  0  0
 18 19  2  0  0  0  0
 19 20  1  0  0  0  0
 20 21  2  0  0  0  0
 21 22  1  0  0  0  0
 22 23  2  0  0  0  0
 23 18  1  0  0  0  0
 21 24  1  0  0  0  0
 24 25  1  0  0  0  0
 25 26  2  0  0  0  0
 25 27  1  0  0  0  0
 25 28  1  0  0  0  0
 24 29  1  0  0  0  0
 24 30  1  0  0  0  0
  7 31  1  0  0  0  0
 31 32  1  0  0  0  0
 32 33  2  0  0  0  0
 33 34  1  0  0  0  0
 34 35  2  0  0  0  0
 35 31  1  0  0  0  0
 33 36  1  0  0  0  0
 36 37  2  0  0  0  0
 37 38  1  0  0  0  0
 38 39  2  0  0  0  0
 39 32  1  0  0  0  0
  6 40  1  0  0  0  0
 40 41  2  0  0  0  0
 41  3  1  0  0  0  0
  2 42  1  0  0  0  0
 42 43  1  0  0  0  0
M  END
>  <EXTREG>  (2FJN_extract)
2FJN_extract

$$$$
2H4G_extract
  -MTS-   01061522043D 0   0.00000     0.00000     0

 21 22  0  0  0  0  0  0  0  0999 V2000
   31.2550   28.9040   19.2150 C   0  0  0  0  0  0  0  0  0  0  0  0
   30.0100   29.2880   18.6500 C   0  0  0  0  0  0  0  0  0  0  0  0
   29.8650   30.5860   18.1090 C   0  0  0  0  0  0  0  0  0  0  0  0
   28.6760   30.9820   17.5530 O   0  0  0  0  0  0  0  0  0  0  0  0
   30.9500   31.5080   18.1300 C   0  0  0  0  0  0  0  0  0  0  0  0
   32.1980   31.1250   18.7000 C   0  0  0  0  0  0  0  0  0  0  0  0
   32.3740   29.8180   19.2540 C   0  0  0  0  0  0  0  0  0  0  0  0
   33.6880   29.4210   19.8520 C   0  0  0  0  0  0  0  0  0  0  0  0
   35.1340   29.6970   18.9530 S   0  0  0  0  0  0  0  0  0  0  0  0
   36.1470   29.0320   20.1660 C   0  0  0  0  0  0  0  0  0  0  0  0
   35.4160   28.6130   21.2770 C   0  0  0  0  0  0  0  0  0  0  0  0
   34.0010   28.8310   21.0830 C   0  0  0  0  0  0  0  0  0  0  0  0
   32.7370   28.3450   22.4100 Br  0  0  0  0  0  0  0  0  0  0  0  0
   35.9980   28.0490   22.4030 O   0  0  0  0  0  0  0  0  0  0  0  0
   36.0440   26.5930   22.3600 C   0  0  0  0  0  0  0  0  0  0  0  0
   36.4130   26.0740   23.7620 C   0  0  0  0  0  0  0  0  0  0  0  0
   36.1310   24.8630   23.9660 O   0  0  0  0  0  0  0  0  0  0  0  0
   36.9550   26.9090   24.5400 O   0  0  0  0  0  0  0  0  0  0  0  0
   37.7050   28.9130   19.9680 C   0  0  0  0  0  0  0  0  0  0  0  0
   38.1130   28.9500   18.7700 O   0  0  0  0  0  0  0  0  0  0  0  0
   38.4260   28.7880   21.0120 O   0  0  0  0  0  0  0  0  0  0  0  0
  1  2  2  0  0  0  0
  2  3  1  0  0  0  0
  3  4  1  0  0  0  0
  3  5  2  0  0  0  0
  5  6  1  0  0  0  0
  6  7  2  0  0  0  0
  7  1  1  0  0  0  0
  7  8  1  0  0  0  0
  8  9  1  0  0  0  0
  9 10  1  0  0  0  0
 10 11  2  0  0  0  0
 11 12  1  0  0  0  0
 12  8  2  0  0  0  0
 12 13  1  0  0  0  0
 11 14  1  0  0  0  0
 14 15  1  0  0  0  0
 15 16  1  0  0  0  0
 16 17  2  0  0  0  0
 16 18  1  0  0  0  0
 10 19  1  0  0  0  0
 19 20  2  0  0  0  0
 19 21  1  0  0  0  0
M  END
>  <EXTREG>  (2H4G_extract)
2H4G_extract

$$$$
2H4K_extract
  -MTS-   01061522043D 0   0.00000     0.00000     0

 20 21  0  0  0  0  0  0  0  0999 V2000
   29.7650   30.7120   18.6930 C   0  0  0  0  0  0  0  0  0  0  0  0
   30.8550   31.5810   18.5650 C   0  0  0  0  0  0  0  0  0  0  0  0
   32.1270   31.1760   18.9820 C   0  0  0  0  0  0  0  0  0  0  0  0
   32.3070   29.8820   19.5030 C   0  0  0  0  0  0  0  0  0  0  0  0
   33.6280   29.4650   19.9530 C   0  0  0  0  0  0  0  0  0  0  0  0
   33.9610   28.8330   21.1120 C   0  0  0  0  0  0  0  0  0  0  0  0
   32.7040   28.2970   22.3870 Br  0  0  0  0  0  0  0  0  0  0  0  0
   35.3340   28.5610   21.2980 C   0  0  0  0  0  0  0  0  0  0  0  0
   36.0570   29.0320   20.2270 C   0  0  0  0  0  0  0  0  0  0  0  0
   35.0460   29.7610   19.0510 S   0  0  0  0  0  0  0  0  0  0  0  0
   37.6100   28.9320   20.0340 C   0  0  0  0  0  0  0  0  0  0  0  0
   38.3200   28.6800   21.0540 O   0  0  0  0  0  0  0  0  0  0  0  0
   38.0060   29.1020   18.8450 O   0  0  0  0  0  0  0  0  0  0  0  0
   35.8340   27.9360   22.3900 O   0  0  0  0  0  0  0  0  0  0  0  0
   35.8700   26.5040   22.2970 C   0  0  0  0  0  0  0  0  0  0  0  0
   36.2990   25.9270   23.6560 C   0  0  0  0  0  0  0  0  0  0  0  0
   36.5920   26.7170   24.5820 O   0  0  0  0  0  0  0  0  0  0  0  0
   36.3110   24.6800   23.7150 O   0  0  0  0  0  0  0  0  0  0  0  0
   31.2060   29.0160   19.6300 C   0  0  0  0  0  0  0  0  0  0  0  0
   29.9350   29.4290   19.2200 C   0  0  0  0  0  0  0  0  0  0  0  0
  1  2  2  0  0  0  0
  2  3  1  0  0  0  0
  3  4  2  0  0  0  0
  4  5  1  0  0  0  0
  5  6  2  0  0  0  0
  6  7  1  0  0  0  0
  6  8  1  0  0  0  0
  8  9  2  0  0  0  0
  9 10  1  0  0  0  0
 10  5  1  0  0  0  0
  9 11  1  0  0  0  0
 11 12  2  0  0  0  0
 11 13  1  0  0  0  0
  8 14  1  0  0  0  0
 14 15  1  0  0  0  0
 15 16  1  0  0  0  0
 16 17  2  0  0  0  0
 16 18  1  0  0  0  0
  4 19  1  0  0  0  0
 19 20  2  0  0  0  0
 20  1  1  0  0  0  0
M  END
>  <EXTREG>  (2H4K_extract)
2H4K_extract

$$$$
2HB1_extract
  -MTS-   01061522043D 0   0.00000     0.00000     0

 14 14  0  0  0  0  0  0  0  0999 V2000
   33.8860   29.8940   19.6930 C   0  0  0  0  0  0  0  0  0  0  0  0
   33.9750   29.2980   20.9710 C   0  0  0  0  0  0  0  0  0  0  0  0
   32.4830   29.1260   22.1020 Br  0  0  0  0  0  0  0  0  0  0  0  0
   35.2810   28.8470   21.3110 C   0  0  0  0  0  0  0  0  0  0  0  0
   36.2160   29.1020   20.2700 C   0  0  0  0  0  0  0  0  0  0  0  0
   35.4220   29.8640   18.9680 S   0  0  0  0  0  0  0  0  0  0  0  0
   37.5840   28.8120   20.2310 C   0  0  0  0  0  0  0  0  0  0  0  0
   38.1780   28.2840   21.1410 O   0  0  0  0  0  0  0  0  0  0  0  0
   38.2020   29.1690   19.0890 O   0  0  0  0  0  0  0  0  0  0  0  0
   35.5360   28.2120   22.5860 O   0  0  0  0  0  0  0  0  0  0  0  0
   35.5690   26.7700   22.5240 C   0  0  0  0  0  0  0  0  0  0  0  0
   36.1790   26.1740   23.7940 C   0  0  0  0  0  0  0  0  0  0  0  0
   36.6020   26.8370   24.6900 O   0  0  0  0  0  0  0  0  0  0  0  0
   36.1950   24.8330   23.8290 O   0  0  0  0  0  0  0  0  0  0  0  0
  1  2  2  0  0  0  0
  2  3  1  0  0  0  0
  2  4  1  0  0  0  0
  4  5  2  0  0  0  0
  5  6  1  0  0  0  0
  6  1  1  0  0  0  0
  5  7  1  0  0  0  0
  7  8  2  0  0  0  0
  7  9  1  0  0  0  0
  4 10  1  0  0  0  0
 10 11  1  0  0  0  0
 11 12  1  0  0  0  0
 12 13  2  0  0  0  0
 12 14  1  0  0  0  0
M  END
>  <EXTREG>  (2HB1_extract)
2HB1_extract

$$$$
2QBP_extract
  -MTS-   01061522043D 0   0.00000     0.00000     0

 37 40  0  0  0  0  0  0  0  0999 V2000
   35.0310   29.7390   19.3810 S   0  0  0  0  0  0  0  0  0  0  0  0
   33.5810   29.1990   20.3100 C   0  0  0  0  0  0  0  0  0  0  0  0
   32.2300   29.5850   19.8550 C   0  0  0  0  0  0  0  0  0  0  0  0
   31.0630   28.7550   20.1100 C   0  0  0  0  0  0  0  0  0  0  0  0
   29.7770   29.2320   19.7020 C   0  0  0  0  0  0  0  0  0  0  0  0
   28.7580   28.3810   19.9980 N   0  0  0  0  0  0  0  0  0  0  0  0
   27.4380   28.8370   20.3120 C   0  0  0  0  0  0  0  0  0  0  0  0
   26.5490   27.6070   20.5040 C   0  0  0  0  0  0  0  0  0  0  0  0
   25.1650   27.9420   21.0100 C   0  0  0  0  0  0  0  0  0  0  0  0
   25.3270   28.8220   22.1680 N   0  0  0  0  0  0  0  0  0  0  0  0
   24.1570   28.7800   23.4120 S   0  0  0  0  0  0  0  0  0  0  0  0
   22.8100   29.7300   22.6730 C   0  0  0  0  0  0  0  0  0  0  0  0
   21.7760   29.9980   23.7250 C   0  0  0  0  0  0  0  0  0  0  0  0
   21.8630   31.2220   24.5270 C   0  0  0  0  0  0  0  0  0  0  0  0
   20.9030   31.3950   25.6040 C   0  0  0  0  0  0  0  0  0  0  0  0
   19.9010   30.3690   25.8230 C   0  0  0  0  0  0  0  0  0  0  0  0
   19.8510   29.1460   25.0250 C   0  0  0  0  0  0  0  0  0  0  0  0
   20.7890   28.9580   23.9390 C   0  0  0  0  0  0  0  0  0  0  0  0
   23.8590   27.3770   23.6350 O   0  0  0  0  0  0  0  0  0  0  0  0
   24.7020   29.5780   24.4860 O   0  0  0  0  0  0  0  0  0  0  0  0
   26.0990   30.0640   22.0770 C   0  0  0  0  0  0  0  0  0  0  0  0
   27.4710   29.7240   21.5550 C   0  0  0  0  0  0  0  0  0  0  0  0
   29.6490   30.5210   19.0260 C   0  0  0  0  0  0  0  0  0  0  0  0
   30.8080   31.3530   18.7540 C   0  0  0  0  0  0  0  0  0  0  0  0
   32.0930   30.8570   19.1550 C   0  0  0  0  0  0  0  0  0  0  0  0
   34.0210   28.5370   21.3920 C   0  0  0  0  0  0  0  0  0  0  0  0
   32.9760   27.9480   22.8170 Br  0  0  0  0  0  0  0  0  0  0  0  0
   35.4770   28.3610   21.4980 C   0  0  0  0  0  0  0  0  0  0  0  0
   36.1050   27.7500   22.4920 O   0  0  0  0  0  0  0  0  0  0  0  0
   36.1120   26.3380   22.4420 C   0  0  0  0  0  0  0  0  0  0  0  0
   36.6030   25.8910   23.7460 C   0  0  0  0  0  0  0  0  0  0  0  0
   37.1530   26.7070   24.5210 O   0  0  0  0  0  0  0  0  0  0  0  0
   36.4340   24.6840   24.0010 O   0  0  0  0  0  0  0  0  0  0  0  0
   36.1550   28.9570   20.5310 C   0  0  0  0  0  0  0  0  0  0  0  0
   37.5730   28.9330   20.2430 C   0  0  0  0  0  0  0  0  0  0  0  0
   38.4560   28.6420   21.0800 O   0  0  0  0  0  0  0  0  0  0  0  0
   37.8130   29.2270   19.0520 O   0  0  0  0  0  0  0  0  0  0  0  0
  1  2  1  0  0  0  0
  2  3  1  0  0  0  0
  3  4  2  0  0  0  0
  4  5  1  0  0  0  0
  5  6  1  0  0  0  0
  6  7  1  0  0  0  0
  7  8  1  0  0  0  0
  8  9  1  0  0  0  0
  9 10  1  0  0  0  0
 10 11  1  0  0  0  0
 11 12  1  0  0  0  0
 12 13  1  0  0  0  0
 13 14  2  0  0  0  0
 14 15  1  0  0  0  0
 15 16  2  0  0  0  0
 16 17  1  0  0  0  0
 17 18  2  0  0  0  0
 18 13  1  0  0  0  0
 11 19  2  0  0  0  0
 11 20  2  0  0  0  0
 10 21  1  0  0  0  0
 21 22  1  0  0  0  0
 22  7  1  0  0  0  0
  5 23  2  0  0  0  0
 23 24  1  0  0  0  0
 24 25  2  0  0  0  0
 25  3  1  0  0  0  0
  2 26  2  0  0  0  0
 26 27  1  0  0  0  0
 26 28  1  0  0  0  0
 28 29  1  0  0  0  0
 29 30  1  0  0  0  0
 30 31  1  0  0  0  0
 31 32  2  0  0  0  0
 31 33  1  0  0  0  0
 28 34  2  0  0  0  0
 34  1  1  0  0  0  0
 34 35  1  0  0  0  0
 35 36  2  0  0  0  0
 35 37  1  0  0  0  0
M  END
>  <EXTREG>  (2QBP_extract)
2QBP_extract

$$$$
2QBQ_extract
  -MTS-   01061522043D 0   0.00000     0.00000     0

 31 33  0  0  0  0  0  0  0  0999 V2000
   34.9560   29.7140   19.1400 S   0  0  0  0  0  0  0  0  0  0  0  0
   33.5640   29.3010   20.1580 C   0  0  0  0  0  0  0  0  0  0  0  0
   32.1660   29.7100   19.7820 C   0  0  0  0  0  0  0  0  0  0  0  0
   31.0360   28.8070   19.9220 C   0  0  0  0  0  0  0  0  0  0  0  0
   29.7450   29.2300   19.4650 C   0  0  0  0  0  0  0  0  0  0  0  0
   28.7080   28.3520   19.6980 N   0  0  0  0  0  0  0  0  0  0  0  0
   27.3340   28.7420   20.0340 C   0  0  0  0  0  0  0  0  0  0  0  0
   26.4160   27.5150   20.0660 C   0  0  0  0  0  0  0  0  0  0  0  0
   24.9680   27.9210   20.4200 C   0  0  0  0  0  0  0  0  0  0  0  0
   24.9030   28.8540   21.6500 C   0  0  0  0  0  0  0  0  0  0  0  0
   25.9190   30.0150   21.6810 C   0  0  0  0  0  0  0  0  0  0  0  0
   25.5490   31.2040   20.7320 C   0  0  0  0  0  0  0  0  0  0  0  0
   25.8930   30.5100   23.1350 C   0  0  0  0  0  0  0  0  0  0  0  0
   27.3340   29.5050   21.3610 C   0  0  0  0  0  0  0  0  0  0  0  0
   24.2990   28.6360   19.2080 C   0  0  0  0  0  0  0  0  0  0  0  0
   24.1170   26.6720   20.7410 C   0  0  0  0  0  0  0  0  0  0  0  0
   29.5850   30.5300   18.8290 C   0  0  0  0  0  0  0  0  0  0  0  0
   30.6760   31.4550   18.6750 C   0  0  0  0  0  0  0  0  0  0  0  0
   31.9540   31.0110   19.1700 C   0  0  0  0  0  0  0  0  0  0  0  0
   33.9680   28.6360   21.2580 C   0  0  0  0  0  0  0  0  0  0  0  0
   35.4350   28.4550   21.3140 C   0  0  0  0  0  0  0  0  0  0  0  0
   36.0870   28.9830   20.2610 C   0  0  0  0  0  0  0  0  0  0  0  0
   37.5290   28.9800   19.9320 C   0  0  0  0  0  0  0  0  0  0  0  0
   38.4130   28.7420   20.7810 O   0  0  0  0  0  0  0  0  0  0  0  0
   37.7940   29.2520   18.7420 O   0  0  0  0  0  0  0  0  0  0  0  0
   36.0140   27.8740   22.3570 O   0  0  0  0  0  0  0  0  0  0  0  0
   36.1580   26.4670   22.2950 C   0  0  0  0  0  0  0  0  0  0  0  0
   36.4980   25.9490   23.6810 C   0  0  0  0  0  0  0  0  0  0  0  0
   36.4090   24.7200   23.8490 O   0  0  0  0  0  0  0  0  0  0  0  0
   36.8470   26.7370   24.5890 O   0  0  0  0  0  0  0  0  0  0  0  0
   32.8850   27.9570   22.6700 Br  0  0  0  0  0  0  0  0  0  0  0  0
  1  2  1  0  0  0  0
  2  3  1  0  0  0  0
  3  4  2  0  0  0  0
  4  5  1  0  0  0  0
  5  6  1  0  0  0  0
  6  7  1  0  0  0  0
  7  8  1  0  0  0  0
  8  9  1  0  0  0  0
  9 10  1  0  0  0  0
 10 11  1  0  0  0  0
 11 12  1  0  0  0  0
 11 13  1  0  0  0  0
 11 14  1  0  0  0  0
 14  7  1  0  0  0  0
  9 15  1  0  0  0  0
  9 16  1  0  0  0  0
  5 17  2  0  0  0  0
 17 18  1  0  0  0  0
 18 19  2  0  0  0  0
 19  3  1  0  0  0  0
  2 20  2  0  0  0  0
 20 21  1  0  0  0  0
 21 22  2  0  0  0  0
 22  1  1  0  0  0  0
 22 23  1  0  0  0  0
 23 24  2  0  0  0  0
 23 25  1  0  0  0  0
 21 26  1  0  0  0  0
 26 27  1  0  0  0  0
 27 28  1  0  0  0  0
 28 29  2  0  0  0  0
 28 30  1  0  0  0  0
 20 31  1  0  0  0  0
M  END
>  <EXTREG>  (2QBQ_extract)
2QBQ_extract

$$$$
2QBR_extract
  -MTS-   01061522043D 0   0.00000     0.00000     0

 28 30  0  0  0  0  0  0  0  0999 V2000
   35.1380   29.7990   19.0780 S   0  0  0  0  0  0  0  0  0  0  0  0
   33.7200   29.4920   19.9360 C   0  0  0  0  0  0  0  0  0  0  0  0
   32.3860   29.9190   19.4050 C   0  0  0  0  0  0  0  0  0  0  0  0
   31.2370   29.0610   19.4950 C   0  0  0  0  0  0  0  0  0  0  0  0
   29.9760   29.4910   18.9880 C   0  0  0  0  0  0  0  0  0  0  0  0
   28.9150   28.6110   19.1150 N   0  0  0  0  0  0  0  0  0  0  0  0
   27.4970   28.9970   19.2080 C   0  0  0  0  0  0  0  0  0  0  0  0
   27.0520   29.3020   20.6240 C   0  0  0  0  0  0  0  0  0  0  0  0
   26.4010   28.2800   21.3910 C   0  0  0  0  0  0  0  0  0  0  0  0
   25.9760   28.5730   22.7320 C   0  0  0  0  0  0  0  0  0  0  0  0
   26.2120   29.8860   23.2770 C   0  0  0  0  0  0  0  0  0  0  0  0
   26.8630   30.9100   22.5100 C   0  0  0  0  0  0  0  0  0  0  0  0
   27.2850   30.6120   21.1750 C   0  0  0  0  0  0  0  0  0  0  0  0
   29.8500   30.7960   18.3790 C   0  0  0  0  0  0  0  0  0  0  0  0
   30.9920   31.6590   18.2820 C   0  0  0  0  0  0  0  0  0  0  0  0
   32.2510   31.2120   18.7980 C   0  0  0  0  0  0  0  0  0  0  0  0
   34.0480   28.8170   21.1400 C   0  0  0  0  0  0  0  0  0  0  0  0
   35.4400   28.5830   21.3100 C   0  0  0  0  0  0  0  0  0  0  0  0
   36.1920   29.0820   20.2140 C   0  0  0  0  0  0  0  0  0  0  0  0
   37.5860   29.0570   19.9840 C   0  0  0  0  0  0  0  0  0  0  0  0
   37.9910   29.4670   18.8910 O   0  0  0  0  0  0  0  0  0  0  0  0
   38.3630   28.6380   20.8410 O   0  0  0  0  0  0  0  0  0  0  0  0
   35.9500   27.9200   22.4790 O   0  0  0  0  0  0  0  0  0  0  0  0
   35.9870   26.4900   22.4010 C   0  0  0  0  0  0  0  0  0  0  0  0
   36.4450   25.9120   23.7390 C   0  0  0  0  0  0  0  0  0  0  0  0
   36.4680   24.6840   23.8690 O   0  0  0  0  0  0  0  0  0  0  0  0
   36.7780   26.6870   24.6540 O   0  0  0  0  0  0  0  0  0  0  0  0
   32.7800   28.2640   22.4340 Br  0  0  0  0  0  0  0  0  0  0  0  0
  1  2  1  0  0  0  0
  2  3  1  0  0  0  0
  3  4  2  0  0  0  0
  4  5  1  0  0  0  0
  5  6  1  0  0  0  0
  6  7  1  0  0  0  0
  7  8  1  0  0  0  0
  8  9  2  0  0  0  0
  9 10  1  0  0  0  0
 10 11  2  0  0  0  0
 11 12  1  0  0  0  0
 12 13  2  0  0  0  0
 13  8  1  0  0  0  0
  5 14  2  0  0  0  0
 14 15  1  0  0  0  0
 15 16  2  0  0  0  0
 16  3  1  0  0  0  0
  2 17  2  0  0  0  0
 17 18  1  0  0  0  0
 18 19  2  0  0  0  0
 19  1  1  0  0  0  0
 19 20  1  0  0  0  0
 20 21  2  0  0  0  0
 20 22  1  0  0  0  0
 18 23  1  0  0  0  0
 23 24  1  0  0  0  0
 24 25  1  0  0  0  0
 25 26  2  0  0  0  0
 25 27  1  0  0  0  0
 17 28  1  0  0  0  0
M  END
>  <EXTREG>  (2QBR_extract)
2QBR_extract

$$$$
2QBS_extract
  -MTS-   01061522043D 0   0.00000     0.00000     0

 27 29  0  0  0  0  0  0  0  0999 V2000
   34.9080   29.7420   19.2120 S   0  0  0  0  0  0  0  0  0  0  0  0
   33.5560   29.3460   20.1750 C   0  0  0  0  0  0  0  0  0  0  0  0
   32.1800   29.7750   19.7740 C   0  0  0  0  0  0  0  0  0  0  0  0
   30.9770   29.0520   20.0990 C   0  0  0  0  0  0  0  0  0  0  0  0
   29.7130   29.5730   19.6800 C   0  0  0  0  0  0  0  0  0  0  0  0
   28.5040   28.8890   20.0100 N   0  0  0  0  0  0  0  0  0  0  0  0
   27.1970   29.0630   20.5120 C   0  0  0  0  0  0  0  0  0  0  0  0
   27.3030   29.9540   21.7770 C   0  0  0  0  0  0  0  0  0  0  0  0
   25.9040   30.2770   22.3370 C   0  0  0  0  0  0  0  0  0  0  0  0
   25.0740   28.9820   22.5630 C   0  0  0  0  0  0  0  0  0  0  0  0
   25.0640   28.0380   21.3250 C   0  0  0  0  0  0  0  0  0  0  0  0
   26.4910   27.7300   20.8070 C   0  0  0  0  0  0  0  0  0  0  0  0
   29.6310   30.8010   18.9420 C   0  0  0  0  0  0  0  0  0  0  0  0
   30.8130   31.5220   18.6120 C   0  0  0  0  0  0  0  0  0  0  0  0
   32.0730   31.0050   19.0330 C   0  0  0  0  0  0  0  0  0  0  0  0
   33.9990   28.6180   21.3140 C   0  0  0  0  0  0  0  0  0  0  0  0
   35.4100   28.4320   21.3500 C   0  0  0  0  0  0  0  0  0  0  0  0
   36.0630   29.0070   20.2280 C   0  0  0  0  0  0  0  0  0  0  0  0
   37.4340   29.0410   19.9000 C   0  0  0  0  0  0  0  0  0  0  0  0
   38.2870   28.7100   20.7190 O   0  0  0  0  0  0  0  0  0  0  0  0
   37.7430   29.4130   18.7670 O   0  0  0  0  0  0  0  0  0  0  0  0
   36.0340   27.7390   22.4210 O   0  0  0  0  0  0  0  0  0  0  0  0
   36.1050   26.3190   22.3040 C   0  0  0  0  0  0  0  0  0  0  0  0
   36.4790   25.7560   23.6710 C   0  0  0  0  0  0  0  0  0  0  0  0
   36.4420   24.5420   23.8310 O   0  0  0  0  0  0  0  0  0  0  0  0
   36.8040   26.5410   24.5780 O   0  0  0  0  0  0  0  0  0  0  0  0
   32.8650   27.9440   22.7010 Br  0  0  0  0  0  0  0  0  0  0  0  0
  1  2  1  0  0  0  0
  2  3  1  0  0  0  0
  3  4  2  0  0  0  0
  4  5  1  0  0  0  0
  5  6  1  0  0  0  0
  6  7  1  0  0  0  0
  7  8  1  0  0  0  0
  8  9  1  0  0  0  0
  9 10  1  0  0  0  0
 10 11  1  0  0  0  0
 11 12  1  0  0  0  0
 12  7  1  0  0  0  0
  5 13  2  0  0  0  0
 13 14  1  0  0  0  0
 14 15  2  0  0  0  0
 15  3  1  0  0  0  0
  2 16  2  0  0  0  0
 16 17  1  0  0  0  0
 17 18  2  0  0  0  0
 18  1  1  0  0  0  0
 18 19  1  0  0  0  0
 19 20  2  0  0  0  0
 19 21  1  0  0  0  0
 17 22  1  0  0  0  0
 22 23  1  0  0  0  0
 23 24  1  0  0  0  0
 24 25  2  0  0  0  0
 24 26  1  0  0  0  0
 16 27  1  0  0  0  0
M  END
>  <EXTREG>  (2QBS_extract)
2QBS_extract

$$$$
